# Supplementary material for: Application of hybridization control probe to increase accuracy on ligation detection or minisequencing diagnostic microarrays
Source: BMC Res Notes. 2009 Dec 14;2:249. doi: 10.1186/1756-0500-2-249 (PMC2799435; doi:10.1186/1756-0500-2-249)
Supplement: Additional file 1 — Tag_sequences. Sequences of tags printed on microarrays and complementary tags flanking the detection probes. [file 1756-0500-2-249-S1.XLS]

## Sheet: internal control oligo
Control sequence 5' - 3'
TCTCGGGCTCAGTGCATTGA

## Sheet: complementary tags on probes
Tag sequence 5' - 3'	Tag name
GATTCACACTGACCCATGTA	A1
TAAATAGATTGGAGACGCGC	A2
GCATTAGAAGGTCTGGACTA	A3
ATTGGCATAACGTATTGCGC	A4
CAGGACTGAAGATCGAGTAC	A5
TAGAGTCAGTCATAGCTCGA	A6
TTTATCGTAGCTGGCTGCCC	A7
AGGATTAGAACCTACGCACC	A8
GCCGTGAGACCACTGTACTA	A9
GACGCTGAATCCTATTGACA	A10
CGCCTAAGGATCGTGAAGTA	A11
CGACGACGAAGCTGCATGAA	A12
ACTCGAATAACAGCATCTCG	A13
CCCGTAAGCATGGCACAGAT	A14
CAATACAAGATTACGGCCTC	A15
GATCAGAATCTATGGTACGC	A16
TCTGTGTACTGCTCGCCAAT	A17
ATATTTGGAACGCAGCTCAC	A18
TGCAGTATCGCAGCGGTCTA	A19
GGGCAATGTTTATCCACAGA	A20
CTGACCGAATCCAGCAGAGA	A21
GATCGTGAATCCGCGCACTA	A22
GAGCCGTAATCCGAGCGATA	A23
TACTCCTGACGACTTAGGCA	A24
TGCTGTCACTCGGCGTCTAT	A25
GTACTAGCATATCATCGACG	A26
TATCGCATAGATCAGTGAGC	A27
TACGGGCAGCCAGGTACTTT	A28
GTTCATCACGAGTGCGTAGA	A29
CATGTATCAAGATGGCTGAC	A30
GGTTCGCGCATTCCAGCATA	A31
GCACATATCTAGCGACATCT	A32
ACGCGGCTAAAGGTAGATAC	A33
CACTGCCCACAAGATGTAGA	A34
GGATTTACATGGCCTAGCAA	A35
CATGACACAGAATCGACCGT	A36
AGAGGCATAAATGAGTCTCC	A37
TGAGTAGTACGTTACGCCTG	A38
CGATAGCGAAGGAGTCCACA	A39
ACACTCTGAAAGACGCGACG	A40
GTCTTAATGTTGGGCAAACG	A41
GTTATCGACTACGCTGTACT	A42
TCGTGAGACCGTCGTCAGTA	A43
GACAGCGCAGTACAGGTAAT	A44
CGTACAGTAAGTATGATGCC	A45
GTCACAGATTAGTAGGCACG	A47
TCGTACCTGTATTCAGCGCG	A48
TTAATCCGCTGTAGCCCAAA	A49
TTAATTGACTTCGCTCCAGC	A50
TAAACTAGCATTGAGCCCAC	A51
AAATCAGCAAACGGGCTCCG	A52
GAATTGATAATCGCAGCCAC	A53
GATATAGGAATGGCGCATAC	A54
CTCATCGGAAGGGCTCGTAA	A55
ACAGATGGAAAGGCAGTTCT	A56
TTTGGTAGCTGAGTGCCCTA	A57
TAACTGGTTTGACGCCACGC	A58
TAATTGAGCTGACGGCGCAC	A59
TTGTTGCTACTCTGGCCCGA	A60
TTCCGTGCATAGTATAGGGA	A61
TTATGCGACTTATCTCGGGA	A62
TGTATAGGATTATGTCCGCG	A63
CTGCTAGGAATATGAGCTAC	A64
CTTCTGTCAATATGGGTACG	A65
TATTTCGAGATATGAGGCGC	A66
TTGATCGTAGATTCGTGAGC	A67
CGAGATTACAATTCACGAGC	A68
TGGTGTCTAGCTTCCAGCCT	A69
TGAGGTCACGGTTCATGCTA	A70
TGGTTACTGGTATATGCCGC	A71
CCGAGTGCAGAATAAACCCG	A72
GCGGTCTCAATACAAACTCA	A73
GAAGCTACCATACGCGAGCA	A74
ACGGGATAACAACGCAGCCT	A75
AGAAGATCAACAGCTCGTCC	A76
ATAAGATCAAGACCTGTGCC	A77
ATTAGATTAAGACCAGCGCC	A78
ATATAATCAAGACTGGCGCG	A79
AGCATATAACCACTGATCCG	A80
ACACTATTAAAGCTGCTCCG	A81
CAATGTATAAGACTCTCGCC	A82
CACTAATTCAGACGAAGCCG	A83
GACCCTATCAGACAGATGCA	A84
CACGCATCAAGACAGTATCG	A85
CAGCTCCTAAGACTTGGACA	A86
GGTATCATAGGACATTCGCA	A87
GGTTACATGGATATAGCACC	A88
TGTGTTTCAGCTATGCAGGC	A89
TAATTCGCTGCAACCAGATC	A90
ATAATTCCAACATGGGAGCC	A91
CATTGCTTAATATGGGAGCC	A92
CAATGCTTAATACCGACACG	A93
GATTGCTTAGACCCTGCACG	A94
GATTCATTAGACCAGGCGCT	A95
GATTCTACATGCCACTAGCA	A96
CCTGCGAACTGGCCTGAATA	A97
CGCAGCGGAAGGCTCAATAA	A98
CCTACCGCAAGGCAGGATAA	A99
CCTATGATAAGGCACGCACA	A100
CGCTGTGCAAGGCTCGTATA	A101
CGATTGTCAAGGCAGTGATA	A102
CATTGCGAACTGCATCTAAC	A103
GATAGTCCAATGCTACTGAC	A104
GATTCGGTAATGCGCTGTAA	A105
GACGTTTCAATGCAGCGTAA	A106
GAGAGTGCAATGCCGACTAA	A107
GAGATCCGAATGCGCGTACT	A108
CGAGATCCAAGGCCCATGAT	A109
AGCTTGCACAGTAACCATGA	A110
AGAGTTGAACAGCATACCCT	A111
TATCTGATCGGACGGCCAGT	A112
TATTGACTACTGCGCCTCAG	A113
TTGGACTATTGGGTATCGCC	A114
TTGTCAGATTGGATGCGCTC	A115
TATGCAGAATGGCGTGTATC	A116
CATTGGATAAGCACTGATCG	A117
CCCGGAATAAGGCCACGATA	A118
CTCATAGAATGGACCAGATC	A119
CATAGATTAAGCACTCAGCC	A120

## Sheet: spotted tags
Tag sequence 5' - 3'	Tag name
TTTTTTTTTTCAATGCACTGAGCCCGAGATTTTACATGGGTCAGTGTGAATCTTT	A1
TTTTTTTTTTCAATGCACTGAGCCCGAGATTTGCGCGTCTCCAATCTATTTATTT	A2
TTTTTTTTTTCAATGCACTGAGCCCGAGATTTTAGTCCAGACCTTCTAATGCTTT	A3
TTTTTTTTTTCAATGCACTGAGCCCGAGATTTGCGCAATACGTTATGCCAATTTT	A4
TTTTTTTTTTCAATGCACTGAGCCCGAGATTTGTACTCGATCTTCAGTCCTGTTT	A5
TTTTTTTTTTCAATGCACTGAGCCCGAGATTTTCGAGCTATGACTGACTCTATTT	A6
TTTTTTTTTTCAATGCACTGAGCCCGAGATTTGGGCAGCCAGCTACGATAAATTT	A7
TTTTTTTTTTCAATGCACTGAGCCCGAGATTTGGTGCGTAGGTTCTAATCCTTTT	A8
TTTTTTTTTTCAATGCACTGAGCCCGAGATTTTAGTACAGTGGTCTCACGGCTTT	A9
TTTTTTTTTTCAATGCACTGAGCCCGAGATTTTGTCAATAGGATTCAGCGTCTTT	A10
TTTTTTTTTTCAATGCACTGAGCCCGAGATTTTACTTCACGATCCTTAGGCGTTT	A11
TTTTTTTTTTCAATGCACTGAGCCCGAGATTTTTCATGCAGCTTCGTCGTCGTTT	A12
TTTTTTTTTTCAATGCACTGAGCCCGAGATTTCGAGATGCTGTTATTCGAGTTTT	A13
TTTTTTTTTTCAATGCACTGAGCCCGAGATTTATCTGTGCCATGCTTACGGGTTT	A14
TTTTTTTTTTCAATGCACTGAGCCCGAGATTTGAGGCCGTAATCTTGTATTGTTT	A15
TTTTTTTTTTCAATGCACTGAGCCCGAGATTTGCGTACCATAGATTCTGATCTTT	A16
TTTTTTTTTTCAATGCACTGAGCCCGAGATTTATTGGCGAGCAGTACACAGATTT	A17
TTTTTTTTTTCAATGCACTGAGCCCGAGATTTGTGAGCTGCGTTCCAAATATTTT	A18
TTTTTTTTTTCAATGCACTGAGCCCGAGATTTTAGACCGCTGCGATACTGCATTT	A19
TTTTTTTTTTCAATGCACTGAGCCCGAGATTTTCTGTGGATAAACATTGCCCTTT	A20
TTTTTTTTTTCAATGCACTGAGCCCGAGATTTTCTCTGCTGGATTCGGTCAGTTT	A21
TTTTTTTTTTCAATGCACTGAGCCCGAGATTTTAGTGCGCGGATTCACGATCTTT	A22
TTTTTTTTTTCAATGCACTGAGCCCGAGATTTTATCGCTCGGATTACGGCTCTTT	A23
TTTTTTTTTTCAATGCACTGAGCCCGAGATTTTGCCTAAGTCGTCAGGAGTATTT	A24
TTTTTTTTTTCAATGCACTGAGCCCGAGATTTATAGACGCCGAGTGACAGCATTT	A25
TTTTTTTTTTCAATGCACTGAGCCCGAGATTTCGTCGATGATATGCTAGTACTTT	A26
TTTTTTTTTTCAATGCACTGAGCCCGAGATTTGCTCACTGATCTATGCGATATTT	A27
TTTTTTTTTTCAATGCACTGAGCCCGAGATTTAAAGTACCTGGCTGCCCGTATTT	A28
TTTTTTTTTTCAATGCACTGAGCCCGAGATTTTCTACGCACTCGTGATGAACTTT	A29
TTTTTTTTTTCAATGCACTGAGCCCGAGATTTGTCAGCCATCTTGATACATGTTT	A30
TTTTTTTTTTCAATGCACTGAGCCCGAGATTTTATGCTGGAATGCGCGAACCTTT	A31
TTTTTTTTTTCAATGCACTGAGCCCGAGATTTAGATGTCGCTAGATATGTGCTTT	A32
TTTTTTTTTTCAATGCACTGAGCCCGAGATTTGTATCTACCTTTAGCCGCGTTTT	A33
TTTTTTTTTTCAATGCACTGAGCCCGAGATTTTCTACATCTTGTGGGCAGTGTTT	A34
TTTTTTTTTTCAATGCACTGAGCCCGAGATTTTTGCTAGGCCATGTAAATCCTTT	A35
TTTTTTTTTTCAATGCACTGAGCCCGAGATTTACGGTCGATTCTGTGTCATGTTT	A36
TTTTTTTTTTCAATGCACTGAGCCCGAGATTTGGAGACTCATTTATGCCTCTTTT	A37
TTTTTTTTTTCAATGCACTGAGCCCGAGATTTCAGGCGTAACGTACTACTCATTT	A38
TTTTTTTTTTCAATGCACTGAGCCCGAGATTTTGTGGACTCCTTCGCTATCGTTT	A39
TTTTTTTTTTCAATGCACTGAGCCCGAGATTTCGTCGCGTCTTTCAGAGTGTTTT	A40
TTTTTTTTTTCAATGCACTGAGCCCGAGATTTCGTTTGCCCAACATTAAGACTTT	A41
TTTTTTTTTTCAATGCACTGAGCCCGAGATTTAGTACAGCGTAGTCGATAACTTT	A42
TTTTTTTTTTCAATGCACTGAGCCCGAGATTTTACTGACGACGGTCTCACGATTT	A43
TTTTTTTTTTCAATGCACTGAGCCCGAGATTTATTACCTGTACTGCGCTGTCTTT	A44
TTTTTTTTTTCAATGCACTGAGCCCGAGATTTGGCATCATACTTACTGTACGTTT	A45
TTTTTTTTTTCAATGCACTGAGCCCGAGATTTCGTGCCTACTAATCTGTGACTTT	A47
TTTTTTTTTTCAATGCACTGAGCCCGAGATTTCGCGCTGAATACAGGTACGATTT	A48
TTTTTTTTTTCAATGCACTGAGCCCGAGATTTTTTGGGCTACAGCGGATTAATTT	A49
TTTTTTTTTTCAATGCACTGAGCCCGAGATTTGCTGGAGCGAAGTCAATTAATTT	A50
TTTTTTTTTTCAATGCACTGAGCCCGAGATTTGTGGGCTCAATGCTAGTTTATTT	A51
TTTTTTTTTTCAATGCACTGAGCCCGAGATTTCGGAGCCCGTTTGCTGATTTTTT	A52
TTTTTTTTTTCAATGCACTGAGCCCGAGATTTGTGGCTGCGATTATCAATTCTTT	A53
TTTTTTTTTTCAATGCACTGAGCCCGAGATTTGTATGCGCCATTCCTATATCTTT	A54
TTTTTTTTTTCAATGCACTGAGCCCGAGATTTTTACGAGCCCTTCCGATGAGTTT	A55
TTTTTTTTTTCAATGCACTGAGCCCGAGATTTAGAACTGCCTTTCCATCTGTTTT	A56
TTTTTTTTTTCAATGCACTGAGCCCGAGATTTTAGGGCACTCAGCTACCAAATTT	A57
TTTTTTTTTTCAATGCACTGAGCCCGAGATTTGCGTGGCGTCAAACCAGTTATTT	A58
TTTTTTTTTTCAATGCACTGAGCCCGAGATTTGTGCGCCGTCAGCTCAATTATTT	A59
TTTTTTTTTTCAATGCACTGAGCCCGAGATTTTCGGGCCAGAGTAGCAACAATTT	A60
TTTTTTTTTTCAATGCACTGAGCCCGAGATTTTCCCTATACTATGCACGGAATTT	A61
TTTTTTTTTTCAATGCACTGAGCCCGAGATTTTCCCGAGATAAGTCGCATAATTT	A62
TTTTTTTTTTCAATGCACTGAGCCCGAGATTTCGCGGACATAATCCTATACATTT	A63
TTTTTTTTTTCAATGCACTGAGCCCGAGATTTGTAGCTCATATTCCTAGCAGTTT	A64
TTTTTTTTTTCAATGCACTGAGCCCGAGATTTCGTACCCATATTGACAGAAGTTT	A65
TTTTTTTTTTCAATGCACTGAGCCCGAGATTTGCGCCTCATATCTCGAAATATTT	A66
TTTTTTTTTTCAATGCACTGAGCCCGAGATTTGCTCACGAATCTACGATCAATTT	A67
TTTTTTTTTTCAATGCACTGAGCCCGAGATTTGCTCGTGAATTGTAATCTCGTTT	A68
TTTTTTTTTTCAATGCACTGAGCCCGAGATTTAGGCTGGAAGCTAGACACCATTT	A69
TTTTTTTTTTCAATGCACTGAGCCCGAGATTTTAGCATGAACCGTGACCTCATTT	A70
TTTTTTTTTTCAATGCACTGAGCCCGAGATTTGCGGCATATACCAGTAACCATTT	A71
TTTTTTTTTTCAATGCACTGAGCCCGAGATTTCGGGTTTATTCTGCACTCGGTTT	A72
TTTTTTTTTTCAATGCACTGAGCCCGAGATTTTGAGTTTGTATTGAGACCGCTTT	A73
TTTTTTTTTTCAATGCACTGAGCCCGAGATTTTGCTCGCGTATGGTAGCTTCTTT	A74
TTTTTTTTTTCAATGCACTGAGCCCGAGATTTAGGCTGCGTTGTTATCCCGTTTT	A75
TTTTTTTTTTCAATGCACTGAGCCCGAGATTTGGACGAGCTGTTGATCTTCTTTT	A76
TTTTTTTTTTCAATGCACTGAGCCCGAGATTTGGCACAGGTCTTGATCTTATTTT	A77
TTTTTTTTTTCAATGCACTGAGCCCGAGATTTGGCGCTGGTCTTAATCTAATTTT	A78
TTTTTTTTTTCAATGCACTGAGCCCGAGATTTCGCGCCAGTCTTGATTATATTTT	A79
TTTTTTTTTTCAATGCACTGAGCCCGAGATTTCGGATCAGTGGTTATATGCTTTT	A80
TTTTTTTTTTCAATGCACTGAGCCCGAGATTTCGGAGCAGCTTTAATAGTGTTTT	A81
TTTTTTTTTTCAATGCACTGAGCCCGAGATTTGGCGAGAGTCTTATACATTGTTT	A82
TTTTTTTTTTCAATGCACTGAGCCCGAGATTTCGGCTTCGTCTGAATTAGTGTTT	A83
TTTTTTTTTTCAATGCACTGAGCCCGAGATTTTGCATCTGTCTGATAGGGTCTTT	A84
TTTTTTTTTTCAATGCACTGAGCCCGAGATTTCGATACTGTCTTGATGCGTGTTT	A85
TTTTTTTTTTCAATGCACTGAGCCCGAGATTTTGTCCAAGTCTTAGGAGCTGTTT	A86
TTTTTTTTTTCAATGCACTGAGCCCGAGATTTTGCGAATGTCCTATGATACCTTT	A87
TTTTTTTTTTCAATGCACTGAGCCCGAGATTTGGTGCTATATCCATGTAACCTTT	A88
TTTTTTTTTTCAATGCACTGAGCCCGAGATTTGCCTGCATAGCTGAAACACATTT	A89
TTTTTTTTTTCAATGCACTGAGCCCGAGATTTGATCTGGTTGCAGCGAATTATTT	A90
TTTTTTTTTTCAATGCACTGAGCCCGAGATTTGGCTCCCATGTTGGAATTATTTT	A91
TTTTTTTTTTCAATGCACTGAGCCCGAGATTTGGCTCCCATATTAAGCAATGTTT	A92
TTTTTTTTTTCAATGCACTGAGCCCGAGATTTCGTGTCGGTATTAAGCATTGTTT	A93
TTTTTTTTTTCAATGCACTGAGCCCGAGATTTCGTGCAGGGTCTAAGCAATCTTT	A94
TTTTTTTTTTCAATGCACTGAGCCCGAGATTTAGCGCCTGGTCTAATGAATCTTT	A95
TTTTTTTTTTCAATGCACTGAGCCCGAGATTTTGCTAGTGGCATGTAGAATCTTT	A96
TTTTTTTTTTCAATGCACTGAGCCCGAGATTTTATTCAGGCCAGTTCGCAGGTTT	A97
TTTTTTTTTTCAATGCACTGAGCCCGAGATTTTTATTGAGCCTTCCGCTGCGTTT	A98
TTTTTTTTTTCAATGCACTGAGCCCGAGATTTTTATCCTGCCTTGCGGTAGGTTT	A99
TTTTTTTTTTCAATGCACTGAGCCCGAGATTTTGTGCGTGCCTTATCATAGGTTT	A100
TTTTTTTTTTCAATGCACTGAGCCCGAGATTTTATACGAGCCTTGCACAGCGTTT	A101
TTTTTTTTTTCAATGCACTGAGCCCGAGATTTTATCACTGCCTTGACAATCGTTT	A102
TTTTTTTTTTCAATGCACTGAGCCCGAGATTTGTTAGATGCAGTTCGCAATGTTT	A103
TTTTTTTTTTCAATGCACTGAGCCCGAGATTTGTCAGTAGCATTGGACTATCTTT	A104
TTTTTTTTTTCAATGCACTGAGCCCGAGATTTTTACAGCGCATTACCGAATCTTT	A105
TTTTTTTTTTCAATGCACTGAGCCCGAGATTTTTACGCTGCATTGAAACGTCTTT	A106
TTTTTTTTTTCAATGCACTGAGCCCGAGATTTTTAGTCGGCATTGCACTCTCTTT	A107
TTTTTTTTTTCAATGCACTGAGCCCGAGATTTAGTACGCGCATTCGGATCTCTTT	A108
TTTTTTTTTTCAATGCACTGAGCCCGAGATTTATCATGGGCCTTGGATCTCGTTT	A109
TTTTTTTTTTCAATGCACTGAGCCCGAGATTTTCATGGTTACTGTGCAAGCTTTT	A110
TTTTTTTTTTCAATGCACTGAGCCCGAGATTTAGGGTATGCTGTTCAACTCTTTT	A111
TTTTTTTTTTCAATGCACTGAGCCCGAGATTTACTGGCCGTCCGATCAGATATTT	A112
TTTTTTTTTTCAATGCACTGAGCCCGAGATTTCTGAGGCGCAGTAGTCAATATTT	A113
TTTTTTTTTTCAATGCACTGAGCCCGAGATTTGGCGATACCCAATAGTCCAATTT	A114
TTTTTTTTTTCAATGCACTGAGCCCGAGATTTGAGCGCATCCAATCTGACAATTT	A115
TTTTTTTTTTCAATGCACTGAGCCCGAGATTTGATACACGCCATTCTGCATATTT	A116
TTTTTTTTTTCAATGCACTGAGCCCGAGATTTCGATCAGTGCTTATCCAATGTTT	A117
TTTTTTTTTTCAATGCACTGAGCCCGAGATTTTATCGTGGCCTTATTCCGGGTTT	A118
TTTTTTTTTTCAATGCACTGAGCCCGAGATTTGATCTGGTCCATTCTATGAGTTT	A119
TTTTTTTTTTCAATGCACTGAGCCCGAGATTTGGCTGAGTGCTTAATCTATGTTT	A120
