# Supplementary material for: Application of hybridization control probe to increase accuracy on ligation detection or minisequencing diagnostic microarrays
Source: BMC Res Notes. 2009 Dec 14;2:249. doi: 10.1186/1756-0500-2-249 (PMC2799435; doi:10.1186/1756-0500-2-249)
Supplement: Additional file 3 — Gpr_files. Zip-compressed file containing raw microarray data in GenePix results format (.gpr) and GAL (GenePix Array List) files. [file 1756-0500-2-249-S3.ZIP]

Archive with 174 entries (163 files):
- gpr_files/grid.gal
- gpr_files/slide1/
- gpr_files/slide1/lasi1_10-16.gpr
- gpr_files/slide1/lasi1_11-16.gpr
- gpr_files/slide1/lasi1_1-16.gpr
- gpr_files/slide1/lasi1_12-16.gpr
- gpr_files/slide1/lasi1_13-16.gpr
- gpr_files/slide1/lasi1_14-16.gpr
- gpr_files/slide1/lasi1_15-16.gpr
- gpr_files/slide1/lasi1_16-16.gpr
- gpr_files/slide1/lasi1_2-16.gpr
- gpr_files/slide1/lasi1_3-16.gpr
- gpr_files/slide1/lasi1_4-16.gpr
- gpr_files/slide1/lasi1_5-16.gpr
- gpr_files/slide1/lasi1_6-16.gpr
- gpr_files/slide1/lasi1_7-16.gpr
- gpr_files/slide1/lasi1_8-16.gpr
- gpr_files/slide1/lasi1_9-16.gpr
- gpr_files/slide10/
- gpr_files/slide10/lasi10oikea_10-16.gpr
- gpr_files/slide10/lasi10oikea_11-16.gpr
- gpr_files/slide10/lasi10oikea_1-16.gpr
- gpr_files/slide10/lasi10oikea_12-16.gpr
- gpr_files/slide10/lasi10oikea_13-16.gpr
- gpr_files/slide10/lasi10oikea_14-16.gpr
- gpr_files/slide10/lasi10oikea_15-16.gpr
- gpr_files/slide10/lasi10oikea_16-16.gpr
- gpr_files/slide10/lasi10oikea_2-16.gpr
- gpr_files/slide10/lasi10oikea_3-16.gpr
- gpr_files/slide10/lasi10oikea_4-16.gpr
- gpr_files/slide10/lasi10oikea_5-16.gpr
- gpr_files/slide10/lasi10oikea_6-16.gpr
- gpr_files/slide10/lasi10oikea_7-16.gpr
- gpr_files/slide10/lasi10oikea_8-16.gpr
- gpr_files/slide10/lasi10oikea_9-16.gpr
- gpr_files/slide2/
- gpr_files/slide2/lasi2_10-16.gpr
- gpr_files/slide2/lasi2_11-16.gpr
- gpr_files/slide2/lasi2_1-16.gpr
- gpr_files/slide2/lasi2_12-16.gpr
- gpr_files/slide2/lasi2_13-16.gpr
- gpr_files/slide2/lasi2_14-16.gpr
- gpr_files/slide2/lasi2_15-16.gpr
- gpr_files/slide2/lasi2_16-16.gpr
- gpr_files/slide2/lasi2_2-16.gpr
- gpr_files/slide2/lasi2_3-16.gpr
- gpr_files/slide2/lasi2_4-16.gpr
- gpr_files/slide2/lasi2_5-16.gpr
- gpr_files/slide2/lasi2_6-16.gpr
- gpr_files/slide2/lasi2_7-16.gpr
- gpr_files/slide2/lasi2_8-16.gpr
- gpr_files/slide2/lasi2_9-16.gpr
- gpr_files/slide3/
- gpr_files/slide3/lasi3_10-16.gpr
- gpr_files/slide3/lasi3_11-16.gpr
- gpr_files/slide3/lasi3_1-16.gpr
- gpr_files/slide3/lasi3_12-16.gpr
- gpr_files/slide3/lasi3_13-16.gpr
- gpr_files/slide3/lasi3_14-16.gpr
- gpr_files/slide3/lasi3_15-16.gpr
- gpr_files/slide3/lasi3_16-16.gpr
- gpr_files/slide3/lasi3_2-16.gpr
- gpr_files/slide3/lasi3_3-16.gpr
- gpr_files/slide3/lasi3_4-16.gpr
- gpr_files/slide3/lasi3_5-16.gpr
- gpr_files/slide3/lasi3_6-16.gpr
- gpr_files/slide3/lasi3_7-16.gpr
- gpr_files/slide3/lasi3_8-16.gpr
- gpr_files/slide3/lasi3_9-16.gpr
- gpr_files/slide4/
- gpr_files/slide4/lasi4_10-16.gpr
- gpr_files/slide4/lasi4_11-16.gpr
- gpr_files/slide4/lasi4_1-16.gpr
- gpr_files/slide4/lasi4_12-16.gpr
- gpr_files/slide4/lasi4_13-16.gpr
- gpr_files/slide4/lasi4_14-16.gpr
- gpr_files/slide4/lasi4_15-16.gpr
- gpr_files/slide4/lasi4_16-16.gpr
- gpr_files/slide4/lasi4_2-16.gpr
- gpr_files/slide4/lasi4_3-16.gpr
- gpr_files/slide4/lasi4_4-16.gpr
- gpr_files/slide4/lasi4_5-16.gpr
- gpr_files/slide4/lasi4_6-16.gpr
- gpr_files/slide4/lasi4_7-16.gpr
- gpr_files/slide4/lasi4_8-16.gpr
- gpr_files/slide4/lasi4_9-16.gpr
- gpr_files/slide5/
- gpr_files/slide5/lasi5_10-16.gpr
- gpr_files/slide5/lasi5_11-16.gpr
- gpr_files/slide5/lasi5_1-16.gpr
- gpr_files/slide5/lasi5_12-16.gpr
- gpr_files/slide5/lasi5_13-16.gpr
- gpr_files/slide5/lasi5_14-16.gpr
- gpr_files/slide5/lasi5_15-16.gpr
- gpr_files/slide5/lasi5_16-16.gpr
- gpr_files/slide5/lasi5_2-16.gpr
- gpr_files/slide5/lasi5_3-16.gpr
- gpr_files/slide5/lasi5_4-16.gpr
- gpr_files/slide5/lasi5_5-16.gpr
- gpr_files/slide5/lasi5_6-16.gpr
- gpr_files/slide5/lasi5_7-16.gpr
- gpr_files/slide5/lasi5_8-16.gpr
- gpr_files/slide5/lasi5_9-16.gpr
- gpr_files/slide6/
- gpr_files/slide6/lasi6_10-16.gpr
- gpr_files/slide6/lasi6_11-16.gpr
- gpr_files/slide6/lasi6_1-16.gpr
- gpr_files/slide6/lasi6_12-16.gpr
- gpr_files/slide6/lasi6_13-16.gpr
- gpr_files/slide6/lasi6_14-16.gpr
- gpr_files/slide6/lasi6_15-16.gpr
- gpr_files/slide6/lasi6_16-16.gpr
- gpr_files/slide6/lasi6_2-16.gpr
- gpr_files/slide6/lasi6_3-16.gpr
- gpr_files/slide6/lasi6_4-16.gpr
- gpr_files/slide6/lasi6_5-16.gpr
- gpr_files/slide6/lasi6_6-16.gpr
- gpr_files/slide6/lasi6_7-16.gpr
- gpr_files/slide6/lasi6_8-16.gpr
- gpr_files/slide6/lasi6_9-16.gpr
- gpr_files/slide7/
- gpr_files/slide7/lasi7_10-16.gpr
- gpr_files/slide7/lasi7_11-16.gpr
- gpr_files/slide7/lasi7_1-16.gpr
- gpr_files/slide7/lasi7_12-16.gpr
- gpr_files/slide7/lasi7_13-16.gpr
- gpr_files/slide7/lasi7_14-16.gpr
- gpr_files/slide7/lasi7_15-16.gpr
- gpr_files/slide7/lasi7_16-16.gpr
- gpr_files/slide7/lasi7_2-16.gpr
- gpr_files/slide7/lasi7_3-16.gpr
- gpr_files/slide7/lasi7_4-16.gpr
- gpr_files/slide7/lasi7_5-16.gpr
- gpr_files/slide7/lasi7_6-16.gpr
- gpr_files/slide7/lasi7_7-16.gpr
- gpr_files/slide7/lasi7_8-16.gpr
- gpr_files/slide7/lasi7_9-16.gpr
- gpr_files/slide8/
- gpr_files/slide8/lasi8_10-16.gpr
- gpr_files/slide8/lasi8_11-16.gpr
- gpr_files/slide8/lasi8_1-16.gpr
- gpr_files/slide8/lasi8_12-16.gpr
- gpr_files/slide8/lasi8_13-16.gpr
- gpr_files/slide8/lasi8_14-16.gpr
- gpr_files/slide8/lasi8_15-16.gpr
- gpr_files/slide8/lasi8_16-16.gpr
- gpr_files/slide8/lasi8_2-16.gpr
- gpr_files/slide8/lasi8_3-16.gpr
- gpr_files/slide8/lasi8_4-16.gpr
- gpr_files/slide8/lasi8_5-16.gpr
- gpr_files/slide8/lasi8_6-16.gpr
- gpr_files/slide8/lasi8_7-16.gpr
- gpr_files/slide8/lasi8_8-16.gpr
- gpr_files/slide8/lasi8_9-16.gpr
- gpr_files/slide9/
- gpr_files/slide9/lasi9_10-16.gpr
- gpr_files/slide9/lasi9_11-16.gpr
- gpr_files/slide9/lasi9_1-16.gpr
- gpr_files/slide9/lasi9_12-16.gpr
- gpr_files/slide9/lasi9_13-16.gpr
- gpr_files/slide9/lasi9_14-16.gpr
- gpr_files/slide9/lasi9_15-16.gpr
- gpr_files/slide9/lasi9_16-16.gpr
- gpr_files/slide9/lasi9_2-16.gpr
- gpr_files/slide9/lasi9_3-16.gpr
- gpr_files/slide9/lasi9_4-16.gpr
- gpr_files/slide9/lasi9_5-16.gpr
- gpr_files/slide9/lasi9_6-16.gpr
- gpr_files/slide9/lasi9_7-16.gpr
- gpr_files/slide9/lasi9_8-16.gpr
- gpr_files/slide9/lasi9_9-16.gpr
- gpr_files/supplemental_data/
- gpr_files/supplemental_data/MPX2008_1_ST.gal
- gpr_files/supplemental_data/supplemental_data_Lasi21_4-16.gpr
