# Supplementary material for: Application of hybridization control probe to increase accuracy on ligation detection or minisequencing diagnostic microarrays
Source: BMC Res Notes. 2009 Dec 14;2:249. doi: 10.1186/1756-0500-2-249 (PMC2799435; doi:10.1186/1756-0500-2-249)
Supplement: Additional file 3 — Gpr_files. Zip-compressed file containing raw microarray data in GenePix results format (.gpr) and GAL (GenePix Array List) files. [file 1756-0500-2-249-S3.ZIP › gpr_files/grid.gal]

ATF	1
18	5
Type=GenePix arrayList V1.0	
BlockCount=16	
"Block1=	5000	3000	100	18	300	21	300"	
"Block2=	14020	3000	100	18	300	21	300"	
"Block3=	5000	12000	100	18	300	21	300"	
"Block4=	14020	12000	100	18	300	21	300"	
"Block5=	5000	21000	100	18	300	21	300"	
"Block6=	14020	21000	100	18	300	21	300"	
"Block7=	5000	30000	100	18	300	21	300"	
"Block8=	14020	30000	100	18	300	21	300"	
"Block9=	5000	39000	100	18	300	21	300"	
"Block10=	14020	39000	100	18	300	21	300"	
"Block11=	5000	48000	100	18	300	21	300"	
"Block12=	14020	48000	100	18	300	21	300"	
"Block13=	5000	57000	100	18	300	21	300"				
"Block14=	14020	57000	100	18	300	21	300"				
"Block15=	5000	66000	100	18	300	21	300"				
"Block16=	14020	66000	100	18	300	21	300"				
Block	Column	Row	Name	ID
1	1	1	A1	A1
1	2	1	A1	A1
1	3	1	A1	A1
1	4	1	A2	A2
1	5	1	A2	A2
1	6	1	A2	A2
1	7	1	A3	A3
1	8	1	A3	A3
1	9	1	A3	A3
1	10	1	A4	A4
1	11	1	A4	A4
1	12	1	A4	A4
1	13	1	A5	A5
1	14	1	A5	A5
1	15	1	A5	A5
1	16	1	A6	A6
1	17	1	A6	A6
1	18	1	A6	A6
1	1	2	A7	A7
1	2	2	A7	A7
1	3	2	A7	A7
1	4	2	A8	A8
1	5	2	A8	A8
1	6	2	A8	A8
1	7	2	A9	A9
1	8	2	A9	A9
1	9	2	A9	A9
1	10	2	A10	A10
1	11	2	A10	A10
1	12	2	A10	A10
1	13	2	A11	A11
1	14	2	A11	A11
1	15	2	A11	A11
1	16	2	A12	A12
1	17	2	A12	A12
1	18	2	A12	A12
1	1	3	A13	A13
1	2	3	A13	A13
1	3	3	A13	A13
1	4	3	A14	A14
1	5	3	A14	A14
1	6	3	A14	A14
1	7	3	A15	A15
1	8	3	A15	A15
1	9	3	A15	A15
1	10	3	A16	A16
1	11	3	A16	A16
1	12	3	A16	A16
1	13	3	A17	A17
1	14	3	A17	A17
1	15	3	A17	A17
1	16	3	A18	A18
1	17	3	A18	A18
1	18	3	A18	A18
1	1	4	A19	A19
1	2	4	A19	A19
1	3	4	A19	A19
1	4	4	A20	A20
1	5	4	A20	A20
1	6	4	A20	A20
1	7	4	A21	A21
1	8	4	A21	A21
1	9	4	A21	A21
1	10	4	A22	A22
1	11	4	A22	A22
1	12	4	A22	A22
1	13	4	A23	A23
1	14	4	A23	A23
1	15	4	A23	A23
1	16	4	A24	A24
1	17	4	A24	A24
1	18	4	A24	A24
1	1	5	A25	A25
1	2	5	A25	A25
1	3	5	A25	A25
1	4	5	A26	A26
1	5	5	A26	A26
1	6	5	A26	A26
1	7	5	A27	A27
1	8	5	A27	A27
1	9	5	A27	A27
1	10	5	A28	A28
1	11	5	A28	A28
1	12	5	A28	A28
1	13	5	A29	A29
1	14	5	A29	A29
1	15	5	A29	A29
1	16	5	A30	A30
1	17	5	A30	A30
1	18	5	A30	A30
1	1	6	A31	A31
1	2	6	A31	A31
1	3	6	A31	A31
1	4	6	A32	A32
1	5	6	A32	A32
1	6	6	A32	A32
1	7	6	A33	A33
1	8	6	A33	A33
1	9	6	A33	A33
1	10	6	A34	A34
1	11	6	A34	A34
1	12	6	A34	A34
1	13	6	A35	A35
1	14	6	A35	A35
1	15	6	A35	A35
1	16	6	A36	A36
1	17	6	A36	A36
1	18	6	A36	A36
1	1	7	A37	A37
1	2	7	A37	A37
1	3	7	A37	A37
1	4	7	A38	A38
1	5	7	A38	A38
1	6	7	A38	A38
1	7	7	A39	A39
1	8	7	A39	A39
1	9	7	A39	A39
1	10	7	A40	A40
1	11	7	A40	A40
1	12	7	A40	A40
1	13	7	A41	A41
1	14	7	A41	A41
1	15	7	A41	A41
1	16	7	A42	A42
1	17	7	A42	A42
1	18	7	A42	A42
1	1	8	A43	A43
1	2	8	A43	A43
1	3	8	A43	A43
1	4	8	A44	A44
1	5	8	A44	A44
1	6	8	A44	A44
1	7	8	A45	A45
1	8	8	A45	A45
1	9	8	A45	A45
1	10	8	A47	A47
1	11	8	A47	A47
1	12	8	A47	A47
1	13	8	A48	A48
1	14	8	A48	A48
1	15	8	A48	A48
1	16	8	A49	A49
1	17	8	A49	A49
1	18	8	A49	A49
1	1	9	A50	A50
1	2	9	A50	A50
1	3	9	A50	A50
1	4	9	A51	A51
1	5	9	A51	A51
1	6	9	A51	A51
1	7	9	A52	A52
1	8	9	A52	A52
1	9	9	A52	A52
1	10	9	A53	A53
1	11	9	A53	A53
1	12	9	A53	A53
1	13	9	A54	A54
1	14	9	A54	A54
1	15	9	A54	A54
1	16	9	A55	A55
1	17	9	A55	A55
1	18	9	A55	A55
1	1	10	A56	A56
1	2	10	A56	A56
1	3	10	A56	A56
1	4	10	A57	A57
1	5	10	A57	A57
1	6	10	A57	A57
1	7	10	A58	A58
1	8	10	A58	A58
1	9	10	A58	A58
1	10	10	A59	A59
1	11	10	A59	A59
1	12	10	A59	A59
1	13	10	A60	A60
1	14	10	A60	A60
1	15	10	A60	A60
1	16	10	A61	A61
1	17	10	A61	A61
1	18	10	A61	A61
1	1	11	A62	A62
1	2	11	A62	A62
1	3	11	A62	A62
1	4	11	A63	A63
1	5	11	A63	A63
1	6	11	A63	A63
1	7	11	A64	A64
1	8	11	A64	A64
1	9	11	A64	A64
1	10	11	A65	A65
1	11	11	A65	A65
1	12	11	A65	A65
1	13	11	A66	A66
1	14	11	A66	A66
1	15	11	A66	A66
1	16	11	A67	A67
1	17	11	A67	A67
1	18	11	A67	A67
1	1	12	A68	A68
1	2	12	A68	A68
1	3	12	A68	A68
1	4	12	A69	A69
1	5	12	A69	A69
1	6	12	A69	A69
1	7	12	A70	A70
1	8	12	A70	A70
1	9	12	A70	A70
1	10	12	A71	A71
1	11	12	A71	A71
1	12	12	A71	A71
1	13	12	A72	A72
1	14	12	A72	A72
1	15	12	A72	A72
1	16	12	A73	A73
1	17	12	A73	A73
1	18	12	A73	A73
1	1	13	A74	A74
1	2	13	A74	A74
1	3	13	A74	A74
1	4	13	A75	A75
1	5	13	A75	A75
1	6	13	A75	A75
1	7	13	A76	A76
1	8	13	A76	A76
1	9	13	A76	A76
1	10	13	A77	A77
1	11	13	A77	A77
1	12	13	A77	A77
1	13	13	A78	A78
1	14	13	A78	A78
1	15	13	A78	A78
1	16	13	A79	A79
1	17	13	A79	A79
1	18	13	A79	A79
1	1	14	A80	A80
1	2	14	A80	A80
1	3	14	A80	A80
1	4	14	A81	A81
1	5	14	A81	A81
1	6	14	A81	A81
1	7	14	A82	A82
1	8	14	A82	A82
1	9	14	A82	A82
1	10	14	A83	A83
1	11	14	A83	A83
1	12	14	A83	A83
1	13	14	A84	A84
1	14	14	A84	A84
1	15	14	A84	A84
1	16	14	A85	A85
1	17	14	A85	A85
1	18	14	A85	A85
1	1	15	A86	A86
1	2	15	A86	A86
1	3	15	A86	A86
1	4	15	A87	A87
1	5	15	A87	A87
1	6	15	A87	A87
1	7	15	A88	A88
1	8	15	A88	A88
1	9	15	A88	A88
1	10	15	A89	A89
1	11	15	A89	A89
1	12	15	A89	A89
1	13	15	A90	A90
1	14	15	A90	A90
1	15	15	A90	A90
1	16	15	A91	A91
1	17	15	A91	A91
1	18	15	A91	A91
1	1	16	A92	A92
1	2	16	A92	A92
1	3	16	A92	A92
1	4	16	A93	A93
1	5	16	A93	A93
1	6	16	A93	A93
1	7	16	A94	A94
1	8	16	A94	A94
1	9	16	A94	A94
1	10	16	A95	A95
1	11	16	A95	A95
1	12	16	A95	A95
1	13	16	A96	A96
1	14	16	A96	A96
1	15	16	A96	A96
1	16	16	A97	A97
1	17	16	A97	A97
1	18	16	A97	A97
1	1	17	A98	A98
1	2	17	A98	A98
1	3	17	A98	A98
1	4	17	A99	A99
1	5	17	A99	A99
1	6	17	A99	A99
1	7	17	A100	A100
1	8	17	A100	A100
1	9	17	A100	A100
1	10	17	A101	A101
1	11	17	A101	A101
1	12	17	A101	A101
1	13	17	A102	A102
1	14	17	A102	A102
1	15	17	A102	A102
1	16	17	A103	A103
1	17	17	A103	A103
1	18	17	A103	A103
1	1	18	A104	A104
1	2	18	A104	A104
1	3	18	A104	A104
1	4	18	A105	A105
1	5	18	A105	A105
1	6	18	A105	A105
1	7	18	A106	A106
1	8	18	A106	A106
1	9	18	A106	A106
1	10	18	A107	A107
1	11	18	A107	A107
1	12	18	A107	A107
1	13	18	A108	A108
1	14	18	A108	A108
1	15	18	A108	A108
1	16	18	A109	A109
1	17	18	A109	A109
1	18	18	A109	A109
1	1	19	A110	A110
1	2	19	A110	A110
1	3	19	A110	A110
1	4	19	A111	A111
1	5	19	A111	A111
1	6	19	A111	A111
1	7	19	A112	A112
1	8	19	A112	A112
1	9	19	A112	A112
1	10	19	A113	A113
1	11	19	A113	A113
1	12	19	A113	A113
1	13	19	A114	A114
1	14	19	A114	A114
1	15	19	A114	A114
1	16	19	A115	A115
1	17	19	A115	A115
1	18	19	A115	A115
1	1	20	A116	A116
1	2	20	A116	A116
1	3	20	A116	A116
1	4	20	A117	A117
1	5	20	A117	A117
1	6	20	A117	A117
1	7	20	A118	A118
1	8	20	A118	A118
1	9	20	A118	A118
1	10	20	A119	A119
1	11	20	A119	A119
1	12	20	A119	A119
1	13	20	A120	A120
1	14	20	A120	A120
1	15	20	A120	A120
1	16	20	A121	A121
1	17	20	A121	A121
1	18	20	A121	A121
1	1	21	Blank	Blank
1	2	21	Blank	Blank
1	3	21	Blank	Blank
1	4	21	Blank	Blank
1	5	21	Blank	Blank
1	6	21	Blank	Blank
1	7	21	Blank	Blank
1	8	21	Blank	Blank
1	9	21	Blank	Blank
1	10	21	Blank	Blank
1	11	21	Blank	Blank
1	12	21	Blank	Blank
1	13	21	Blank	Blank
1	14	21	Blank	Blank
1	15	21	Blank	Blank
1	16	21	Blank	Blank
1	17	21	Blank	Blank
1	18	21	Blank	Blank
2	1	1	A1	A1
2	2	1	A1	A1
2	3	1	A1	A1
2	4	1	A2	A2
2	5	1	A2	A2
2	6	1	A2	A2
2	7	1	A3	A3
2	8	1	A3	A3
2	9	1	A3	A3
2	10	1	A4	A4
2	11	1	A4	A4
2	12	1	A4	A4
2	13	1	A5	A5
2	14	1	A5	A5
2	15	1	A5	A5
2	16	1	A6	A6
2	17	1	A6	A6
2	18	1	A6	A6
2	1	2	A7	A7
2	2	2	A7	A7
2	3	2	A7	A7
2	4	2	A8	A8
2	5	2	A8	A8
2	6	2	A8	A8
2	7	2	A9	A9
2	8	2	A9	A9
2	9	2	A9	A9
2	10	2	A10	A10
2	11	2	A10	A10
2	12	2	A10	A10
2	13	2	A11	A11
2	14	2	A11	A11
2	15	2	A11	A11
2	16	2	A12	A12
2	17	2	A12	A12
2	18	2	A12	A12
2	1	3	A13	A13
2	2	3	A13	A13
2	3	3	A13	A13
2	4	3	A14	A14
2	5	3	A14	A14
2	6	3	A14	A14
2	7	3	A15	A15
2	8	3	A15	A15
2	9	3	A15	A15
2	10	3	A16	A16
2	11	3	A16	A16
2	12	3	A16	A16
2	13	3	A17	A17
2	14	3	A17	A17
2	15	3	A17	A17
2	16	3	A18	A18
2	17	3	A18	A18
2	18	3	A18	A18
2	1	4	A19	A19
2	2	4	A19	A19
2	3	4	A19	A19
2	4	4	A20	A20
2	5	4	A20	A20
2	6	4	A20	A20
2	7	4	A21	A21
2	8	4	A21	A21
2	9	4	A21	A21
2	10	4	A22	A22
2	11	4	A22	A22
2	12	4	A22	A22
2	13	4	A23	A23
2	14	4	A23	A23
2	15	4	A23	A23
2	16	4	A24	A24
2	17	4	A24	A24
2	18	4	A24	A24
2	1	5	A25	A25
2	2	5	A25	A25
2	3	5	A25	A25
2	4	5	A26	A26
2	5	5	A26	A26
2	6	5	A26	A26
2	7	5	A27	A27
2	8	5	A27	A27
2	9	5	A27	A27
2	10	5	A28	A28
2	11	5	A28	A28
2	12	5	A28	A28
2	13	5	A29	A29
2	14	5	A29	A29
2	15	5	A29	A29
2	16	5	A30	A30
2	17	5	A30	A30
2	18	5	A30	A30
2	1	6	A31	A31
2	2	6	A31	A31
2	3	6	A31	A31
2	4	6	A32	A32
2	5	6	A32	A32
2	6	6	A32	A32
2	7	6	A33	A33
2	8	6	A33	A33
2	9	6	A33	A33
2	10	6	A34	A34
2	11	6	A34	A34
2	12	6	A34	A34
2	13	6	A35	A35
2	14	6	A35	A35
2	15	6	A35	A35
2	16	6	A36	A36
2	17	6	A36	A36
2	18	6	A36	A36
2	1	7	A37	A37
2	2	7	A37	A37
2	3	7	A37	A37
2	4	7	A38	A38
2	5	7	A38	A38
2	6	7	A38	A38
2	7	7	A39	A39
2	8	7	A39	A39
2	9	7	A39	A39
2	10	7	A40	A40
2	11	7	A40	A40
2	12	7	A40	A40
2	13	7	A41	A41
2	14	7	A41	A41
2	15	7	A41	A41
2	16	7	A42	A42
2	17	7	A42	A42
2	18	7	A42	A42
2	1	8	A43	A43
2	2	8	A43	A43
2	3	8	A43	A43
2	4	8	A44	A44
2	5	8	A44	A44
2	6	8	A44	A44
2	7	8	A45	A45
2	8	8	A45	A45
2	9	8	A45	A45
2	10	8	A47	A47
2	11	8	A47	A47
2	12	8	A47	A47
2	13	8	A48	A48
2	14	8	A48	A48
2	15	8	A48	A48
2	16	8	A49	A49
2	17	8	A49	A49
2	18	8	A49	A49
2	1	9	A50	A50
2	2	9	A50	A50
2	3	9	A50	A50
2	4	9	A51	A51
2	5	9	A51	A51
2	6	9	A51	A51
2	7	9	A52	A52
2	8	9	A52	A52
2	9	9	A52	A52
2	10	9	A53	A53
2	11	9	A53	A53
2	12	9	A53	A53
2	13	9	A54	A54
2	14	9	A54	A54
2	15	9	A54	A54
2	16	9	A55	A55
2	17	9	A55	A55
2	18	9	A55	A55
2	1	10	A56	A56
2	2	10	A56	A56
2	3	10	A56	A56
2	4	10	A57	A57
2	5	10	A57	A57
2	6	10	A57	A57
2	7	10	A58	A58
2	8	10	A58	A58
2	9	10	A58	A58
2	10	10	A59	A59
2	11	10	A59	A59
2	12	10	A59	A59
2	13	10	A60	A60
2	14	10	A60	A60
2	15	10	A60	A60
2	16	10	A61	A61
2	17	10	A61	A61
2	18	10	A61	A61
2	1	11	A62	A62
2	2	11	A62	A62
2	3	11	A62	A62
2	4	11	A63	A63
2	5	11	A63	A63
2	6	11	A63	A63
2	7	11	A64	A64
2	8	11	A64	A64
2	9	11	A64	A64
2	10	11	A65	A65
2	11	11	A65	A65
2	12	11	A65	A65
2	13	11	A66	A66
2	14	11	A66	A66
2	15	11	A66	A66
2	16	11	A67	A67
2	17	11	A67	A67
2	18	11	A67	A67
2	1	12	A68	A68
2	2	12	A68	A68
2	3	12	A68	A68
2	4	12	A69	A69
2	5	12	A69	A69
2	6	12	A69	A69
2	7	12	A70	A70
2	8	12	A70	A70
2	9	12	A70	A70
2	10	12	A71	A71
2	11	12	A71	A71
2	12	12	A71	A71
2	13	12	A72	A72
2	14	12	A72	A72
2	15	12	A72	A72
2	16	12	A73	A73
2	17	12	A73	A73
2	18	12	A73	A73
2	1	13	A74	A74
2	2	13	A74	A74
2	3	13	A74	A74
2	4	13	A75	A75
2	5	13	A75	A75
2	6	13	A75	A75
2	7	13	A76	A76
2	8	13	A76	A76
2	9	13	A76	A76
2	10	13	A77	A77
2	11	13	A77	A77
2	12	13	A77	A77
2	13	13	A78	A78
2	14	13	A78	A78
2	15	13	A78	A78
2	16	13	A79	A79
2	17	13	A79	A79
2	18	13	A79	A79
2	1	14	A80	A80
2	2	14	A80	A80
2	3	14	A80	A80
2	4	14	A81	A81
2	5	14	A81	A81
2	6	14	A81	A81
2	7	14	A82	A82
2	8	14	A82	A82
2	9	14	A82	A82
2	10	14	A83	A83
2	11	14	A83	A83
2	12	14	A83	A83
2	13	14	A84	A84
2	14	14	A84	A84
2	15	14	A84	A84
2	16	14	A85	A85
2	17	14	A85	A85
2	18	14	A85	A85
2	1	15	A86	A86
2	2	15	A86	A86
2	3	15	A86	A86
2	4	15	A87	A87
2	5	15	A87	A87
2	6	15	A87	A87
2	7	15	A88	A88
2	8	15	A88	A88
2	9	15	A88	A88
2	10	15	A89	A89
2	11	15	A89	A89
2	12	15	A89	A89
2	13	15	A90	A90
2	14	15	A90	A90
2	15	15	A90	A90
2	16	15	A91	A91
2	17	15	A91	A91
2	18	15	A91	A91
2	1	16	A92	A92
2	2	16	A92	A92
2	3	16	A92	A92
2	4	16	A93	A93
2	5	16	A93	A93
2	6	16	A93	A93
2	7	16	A94	A94
2	8	16	A94	A94
2	9	16	A94	A94
2	10	16	A95	A95
2	11	16	A95	A95
2	12	16	A95	A95
2	13	16	A96	A96
2	14	16	A96	A96
2	15	16	A96	A96
2	16	16	A97	A97
2	17	16	A97	A97
2	18	16	A97	A97
2	1	17	A98	A98
2	2	17	A98	A98
2	3	17	A98	A98
2	4	17	A99	A99
2	5	17	A99	A99
2	6	17	A99	A99
2	7	17	A100	A100
2	8	17	A100	A100
2	9	17	A100	A100
2	10	17	A101	A101
2	11	17	A101	A101
2	12	17	A101	A101
2	13	17	A102	A102
2	14	17	A102	A102
2	15	17	A102	A102
2	16	17	A103	A103
2	17	17	A103	A103
2	18	17	A103	A103
2	1	18	A104	A104
2	2	18	A104	A104
2	3	18	A104	A104
2	4	18	A105	A105
2	5	18	A105	A105
2	6	18	A105	A105
2	7	18	A106	A106
2	8	18	A106	A106
2	9	18	A106	A106
2	10	18	A107	A107
2	11	18	A107	A107
2	12	18	A107	A107
2	13	18	A108	A108
2	14	18	A108	A108
2	15	18	A108	A108
2	16	18	A109	A109
2	17	18	A109	A109
2	18	18	A109	A109
2	1	19	A110	A110
2	2	19	A110	A110
2	3	19	A110	A110
2	4	19	A111	A111
2	5	19	A111	A111
2	6	19	A111	A111
2	7	19	A112	A112
2	8	19	A112	A112
2	9	19	A112	A112
2	10	19	A113	A113
2	11	19	A113	A113
2	12	19	A113	A113
2	13	19	A114	A114
2	14	19	A114	A114
2	15	19	A114	A114
2	16	19	A115	A115
2	17	19	A115	A115
2	18	19	A115	A115
2	1	20	A116	A116
2	2	20	A116	A116
2	3	20	A116	A116
2	4	20	A117	A117
2	5	20	A117	A117
2	6	20	A117	A117
2	7	20	A118	A118
2	8	20	A118	A118
2	9	20	A118	A118
2	10	20	A119	A119
2	11	20	A119	A119
2	12	20	A119	A119
2	13	20	A120	A120
2	14	20	A120	A120
2	15	20	A120	A120
2	16	20	A121	A121
2	17	20	A121	A121
2	18	20	A121	A121
2	1	21	Blank	Blank
2	2	21	Blank	Blank
2	3	21	Blank	Blank
2	4	21	Blank	Blank
2	5	21	Blank	Blank
2	6	21	Blank	Blank
2	7	21	Blank	Blank
2	8	21	Blank	Blank
2	9	21	Blank	Blank
2	10	21	Blank	Blank
2	11	21	Blank	Blank
2	12	21	Blank	Blank
2	13	21	Blank	Blank
2	14	21	Blank	Blank
2	15	21	Blank	Blank
2	16	21	Blank	Blank
2	17	21	Blank	Blank
2	18	21	Blank	Blank
3	1	1	A1	A1
3	2	1	A1	A1
3	3	1	A1	A1
3	4	1	A2	A2
3	5	1	A2	A2
3	6	1	A2	A2
3	7	1	A3	A3
3	8	1	A3	A3
3	9	1	A3	A3
3	10	1	A4	A4
3	11	1	A4	A4
3	12	1	A4	A4
3	13	1	A5	A5
3	14	1	A5	A5
3	15	1	A5	A5
3	16	1	A6	A6
3	17	1	A6	A6
3	18	1	A6	A6
3	1	2	A7	A7
3	2	2	A7	A7
3	3	2	A7	A7
3	4	2	A8	A8
3	5	2	A8	A8
3	6	2	A8	A8
3	7	2	A9	A9
3	8	2	A9	A9
3	9	2	A9	A9
3	10	2	A10	A10
3	11	2	A10	A10
3	12	2	A10	A10
3	13	2	A11	A11
3	14	2	A11	A11
3	15	2	A11	A11
3	16	2	A12	A12
3	17	2	A12	A12
3	18	2	A12	A12
3	1	3	A13	A13
3	2	3	A13	A13
3	3	3	A13	A13
3	4	3	A14	A14
3	5	3	A14	A14
3	6	3	A14	A14
3	7	3	A15	A15
3	8	3	A15	A15
3	9	3	A15	A15
3	10	3	A16	A16
3	11	3	A16	A16
3	12	3	A16	A16
3	13	3	A17	A17
3	14	3	A17	A17
3	15	3	A17	A17
3	16	3	A18	A18
3	17	3	A18	A18
3	18	3	A18	A18
3	1	4	A19	A19
3	2	4	A19	A19
3	3	4	A19	A19
3	4	4	A20	A20
3	5	4	A20	A20
3	6	4	A20	A20
3	7	4	A21	A21
3	8	4	A21	A21
3	9	4	A21	A21
3	10	4	A22	A22
3	11	4	A22	A22
3	12	4	A22	A22
3	13	4	A23	A23
3	14	4	A23	A23
3	15	4	A23	A23
3	16	4	A24	A24
3	17	4	A24	A24
3	18	4	A24	A24
3	1	5	A25	A25
3	2	5	A25	A25
3	3	5	A25	A25
3	4	5	A26	A26
3	5	5	A26	A26
3	6	5	A26	A26
3	7	5	A27	A27
3	8	5	A27	A27
3	9	5	A27	A27
3	10	5	A28	A28
3	11	5	A28	A28
3	12	5	A28	A28
3	13	5	A29	A29
3	14	5	A29	A29
3	15	5	A29	A29
3	16	5	A30	A30
3	17	5	A30	A30
3	18	5	A30	A30
3	1	6	A31	A31
3	2	6	A31	A31
3	3	6	A31	A31
3	4	6	A32	A32
3	5	6	A32	A32
3	6	6	A32	A32
3	7	6	A33	A33
3	8	6	A33	A33
3	9	6	A33	A33
3	10	6	A34	A34
3	11	6	A34	A34
3	12	6	A34	A34
3	13	6	A35	A35
3	14	6	A35	A35
3	15	6	A35	A35
3	16	6	A36	A36
3	17	6	A36	A36
3	18	6	A36	A36
3	1	7	A37	A37
3	2	7	A37	A37
3	3	7	A37	A37
3	4	7	A38	A38
3	5	7	A38	A38
3	6	7	A38	A38
3	7	7	A39	A39
3	8	7	A39	A39
3	9	7	A39	A39
3	10	7	A40	A40
3	11	7	A40	A40
3	12	7	A40	A40
3	13	7	A41	A41
3	14	7	A41	A41
3	15	7	A41	A41
3	16	7	A42	A42
3	17	7	A42	A42
3	18	7	A42	A42
3	1	8	A43	A43
3	2	8	A43	A43
3	3	8	A43	A43
3	4	8	A44	A44
3	5	8	A44	A44
3	6	8	A44	A44
3	7	8	A45	A45
3	8	8	A45	A45
3	9	8	A45	A45
3	10	8	A47	A47
3	11	8	A47	A47
3	12	8	A47	A47
3	13	8	A48	A48
3	14	8	A48	A48
3	15	8	A48	A48
3	16	8	A49	A49
3	17	8	A49	A49
3	18	8	A49	A49
3	1	9	A50	A50
3	2	9	A50	A50
3	3	9	A50	A50
3	4	9	A51	A51
3	5	9	A51	A51
3	6	9	A51	A51
3	7	9	A52	A52
3	8	9	A52	A52
3	9	9	A52	A52
3	10	9	A53	A53
3	11	9	A53	A53
3	12	9	A53	A53
3	13	9	A54	A54
3	14	9	A54	A54
3	15	9	A54	A54
3	16	9	A55	A55
3	17	9	A55	A55
3	18	9	A55	A55
3	1	10	A56	A56
3	2	10	A56	A56
3	3	10	A56	A56
3	4	10	A57	A57
3	5	10	A57	A57
3	6	10	A57	A57
3	7	10	A58	A58
3	8	10	A58	A58
3	9	10	A58	A58
3	10	10	A59	A59
3	11	10	A59	A59
3	12	10	A59	A59
3	13	10	A60	A60
3	14	10	A60	A60
3	15	10	A60	A60
3	16	10	A61	A61
3	17	10	A61	A61
3	18	10	A61	A61
3	1	11	A62	A62
3	2	11	A62	A62
3	3	11	A62	A62
3	4	11	A63	A63
3	5	11	A63	A63
3	6	11	A63	A63
3	7	11	A64	A64
3	8	11	A64	A64
3	9	11	A64	A64
3	10	11	A65	A65
3	11	11	A65	A65
3	12	11	A65	A65
3	13	11	A66	A66
3	14	11	A66	A66
3	15	11	A66	A66
3	16	11	A67	A67
3	17	11	A67	A67
3	18	11	A67	A67
3	1	12	A68	A68
3	2	12	A68	A68
3	3	12	A68	A68
3	4	12	A69	A69
3	5	12	A69	A69
3	6	12	A69	A69
3	7	12	A70	A70
3	8	12	A70	A70
3	9	12	A70	A70
3	10	12	A71	A71
3	11	12	A71	A71
3	12	12	A71	A71
3	13	12	A72	A72
3	14	12	A72	A72
3	15	12	A72	A72
3	16	12	A73	A73
3	17	12	A73	A73
3	18	12	A73	A73
3	1	13	A74	A74
3	2	13	A74	A74
3	3	13	A74	A74
3	4	13	A75	A75
3	5	13	A75	A75
3	6	13	A75	A75
3	7	13	A76	A76
3	8	13	A76	A76
3	9	13	A76	A76
3	10	13	A77	A77
3	11	13	A77	A77
3	12	13	A77	A77
3	13	13	A78	A78
3	14	13	A78	A78
3	15	13	A78	A78
3	16	13	A79	A79
3	17	13	A79	A79
3	18	13	A79	A79
3	1	14	A80	A80
3	2	14	A80	A80
3	3	14	A80	A80
3	4	14	A81	A81
3	5	14	A81	A81
3	6	14	A81	A81
3	7	14	A82	A82
3	8	14	A82	A82
3	9	14	A82	A82
3	10	14	A83	A83
3	11	14	A83	A83
3	12	14	A83	A83
3	13	14	A84	A84
3	14	14	A84	A84
3	15	14	A84	A84
3	16	14	A85	A85
3	17	14	A85	A85
3	18	14	A85	A85
3	1	15	A86	A86
3	2	15	A86	A86
3	3	15	A86	A86
3	4	15	A87	A87
3	5	15	A87	A87
3	6	15	A87	A87
3	7	15	A88	A88
3	8	15	A88	A88
3	9	15	A88	A88
3	10	15	A89	A89
3	11	15	A89	A89
3	12	15	A89	A89
3	13	15	A90	A90
3	14	15	A90	A90
3	15	15	A90	A90
3	16	15	A91	A91
3	17	15	A91	A91
3	18	15	A91	A91
3	1	16	A92	A92
3	2	16	A92	A92
3	3	16	A92	A92
3	4	16	A93	A93
3	5	16	A93	A93
3	6	16	A93	A93
3	7	16	A94	A94
3	8	16	A94	A94
3	9	16	A94	A94
3	10	16	A95	A95
3	11	16	A95	A95
3	12	16	A95	A95
3	13	16	A96	A96
3	14	16	A96	A96
3	15	16	A96	A96
3	16	16	A97	A97
3	17	16	A97	A97
3	18	16	A97	A97
3	1	17	A98	A98
3	2	17	A98	A98
3	3	17	A98	A98
3	4	17	A99	A99
3	5	17	A99	A99
3	6	17	A99	A99
3	7	17	A100	A100
3	8	17	A100	A100
3	9	17	A100	A100
3	10	17	A101	A101
3	11	17	A101	A101
3	12	17	A101	A101
3	13	17	A102	A102
3	14	17	A102	A102
3	15	17	A102	A102
3	16	17	A103	A103
3	17	17	A103	A103
3	18	17	A103	A103
3	1	18	A104	A104
3	2	18	A104	A104
3	3	18	A104	A104
3	4	18	A105	A105
3	5	18	A105	A105
3	6	18	A105	A105
3	7	18	A106	A106
3	8	18	A106	A106
3	9	18	A106	A106
3	10	18	A107	A107
3	11	18	A107	A107
3	12	18	A107	A107
3	13	18	A108	A108
3	14	18	A108	A108
3	15	18	A108	A108
3	16	18	A109	A109
3	17	18	A109	A109
3	18	18	A109	A109
3	1	19	A110	A110
3	2	19	A110	A110
3	3	19	A110	A110
3	4	19	A111	A111
3	5	19	A111	A111
3	6	19	A111	A111
3	7	19	A112	A112
3	8	19	A112	A112
3	9	19	A112	A112
3	10	19	A113	A113
3	11	19	A113	A113
3	12	19	A113	A113
3	13	19	A114	A114
3	14	19	A114	A114
3	15	19	A114	A114
3	16	19	A115	A115
3	17	19	A115	A115
3	18	19	A115	A115
3	1	20	A116	A116
3	2	20	A116	A116
3	3	20	A116	A116
3	4	20	A117	A117
3	5	20	A117	A117
3	6	20	A117	A117
3	7	20	A118	A118
3	8	20	A118	A118
3	9	20	A118	A118
3	10	20	A119	A119
3	11	20	A119	A119
3	12	20	A119	A119
3	13	20	A120	A120
3	14	20	A120	A120
3	15	20	A120	A120
3	16	20	A121	A121
3	17	20	A121	A121
3	18	20	A121	A121
3	1	21	Blank	Blank
3	2	21	Blank	Blank
3	3	21	Blank	Blank
3	4	21	Blank	Blank
3	5	21	Blank	Blank
3	6	21	Blank	Blank
3	7	21	Blank	Blank
3	8	21	Blank	Blank
3	9	21	Blank	Blank
3	10	21	Blank	Blank
3	11	21	Blank	Blank
3	12	21	Blank	Blank
3	13	21	Blank	Blank
3	14	21	Blank	Blank
3	15	21	Blank	Blank
3	16	21	Blank	Blank
3	17	21	Blank	Blank
3	18	21	Blank	Blank
4	1	1	A1	A1
4	2	1	A1	A1
4	3	1	A1	A1
4	4	1	A2	A2
4	5	1	A2	A2
4	6	1	A2	A2
4	7	1	A3	A3
4	8	1	A3	A3
4	9	1	A3	A3
4	10	1	A4	A4
4	11	1	A4	A4
4	12	1	A4	A4
4	13	1	A5	A5
4	14	1	A5	A5
4	15	1	A5	A5
4	16	1	A6	A6
4	17	1	A6	A6
4	18	1	A6	A6
4	1	2	A7	A7
4	2	2	A7	A7
4	3	2	A7	A7
4	4	2	A8	A8
4	5	2	A8	A8
4	6	2	A8	A8
4	7	2	A9	A9
4	8	2	A9	A9
4	9	2	A9	A9
4	10	2	A10	A10
4	11	2	A10	A10
4	12	2	A10	A10
4	13	2	A11	A11
4	14	2	A11	A11
4	15	2	A11	A11
4	16	2	A12	A12
4	17	2	A12	A12
4	18	2	A12	A12
4	1	3	A13	A13
4	2	3	A13	A13
4	3	3	A13	A13
4	4	3	A14	A14
4	5	3	A14	A14
4	6	3	A14	A14
4	7	3	A15	A15
4	8	3	A15	A15
4	9	3	A15	A15
4	10	3	A16	A16
4	11	3	A16	A16
4	12	3	A16	A16
4	13	3	A17	A17
4	14	3	A17	A17
4	15	3	A17	A17
4	16	3	A18	A18
4	17	3	A18	A18
4	18	3	A18	A18
4	1	4	A19	A19
4	2	4	A19	A19
4	3	4	A19	A19
4	4	4	A20	A20
4	5	4	A20	A20
4	6	4	A20	A20
4	7	4	A21	A21
4	8	4	A21	A21
4	9	4	A21	A21
4	10	4	A22	A22
4	11	4	A22	A22
4	12	4	A22	A22
4	13	4	A23	A23
4	14	4	A23	A23
4	15	4	A23	A23
4	16	4	A24	A24
4	17	4	A24	A24
4	18	4	A24	A24
4	1	5	A25	A25
4	2	5	A25	A25
4	3	5	A25	A25
4	4	5	A26	A26
4	5	5	A26	A26
4	6	5	A26	A26
4	7	5	A27	A27
4	8	5	A27	A27
4	9	5	A27	A27
4	10	5	A28	A28
4	11	5	A28	A28
4	12	5	A28	A28
4	13	5	A29	A29
4	14	5	A29	A29
4	15	5	A29	A29
4	16	5	A30	A30
4	17	5	A30	A30
4	18	5	A30	A30
4	1	6	A31	A31
4	2	6	A31	A31
4	3	6	A31	A31
4	4	6	A32	A32
4	5	6	A32	A32
4	6	6	A32	A32
4	7	6	A33	A33
4	8	6	A33	A33
4	9	6	A33	A33
4	10	6	A34	A34
4	11	6	A34	A34
4	12	6	A34	A34
4	13	6	A35	A35
4	14	6	A35	A35
4	15	6	A35	A35
4	16	6	A36	A36
4	17	6	A36	A36
4	18	6	A36	A36
4	1	7	A37	A37
4	2	7	A37	A37
4	3	7	A37	A37
4	4	7	A38	A38
4	5	7	A38	A38
4	6	7	A38	A38
4	7	7	A39	A39
4	8	7	A39	A39
4	9	7	A39	A39
4	10	7	A40	A40
4	11	7	A40	A40
4	12	7	A40	A40
4	13	7	A41	A41
4	14	7	A41	A41
4	15	7	A41	A41
4	16	7	A42	A42
4	17	7	A42	A42
4	18	7	A42	A42
4	1	8	A43	A43
4	2	8	A43	A43
4	3	8	A43	A43
4	4	8	A44	A44
4	5	8	A44	A44
4	6	8	A44	A44
4	7	8	A45	A45
4	8	8	A45	A45
4	9	8	A45	A45
4	10	8	A47	A47
4	11	8	A47	A47
4	12	8	A47	A47
4	13	8	A48	A48
4	14	8	A48	A48
4	15	8	A48	A48
4	16	8	A49	A49
4	17	8	A49	A49
4	18	8	A49	A49
4	1	9	A50	A50
4	2	9	A50	A50
4	3	9	A50	A50
4	4	9	A51	A51
4	5	9	A51	A51
4	6	9	A51	A51
4	7	9	A52	A52
4	8	9	A52	A52
4	9	9	A52	A52
4	10	9	A53	A53
4	11	9	A53	A53
4	12	9	A53	A53
4	13	9	A54	A54
4	14	9	A54	A54
4	15	9	A54	A54
4	16	9	A55	A55
4	17	9	A55	A55
4	18	9	A55	A55
4	1	10	A56	A56
4	2	10	A56	A56
4	3	10	A56	A56
4	4	10	A57	A57
4	5	10	A57	A57
4	6	10	A57	A57
4	7	10	A58	A58
4	8	10	A58	A58
4	9	10	A58	A58
4	10	10	A59	A59
4	11	10	A59	A59
4	12	10	A59	A59
4	13	10	A60	A60
4	14	10	A60	A60
4	15	10	A60	A60
4	16	10	A61	A61
4	17	10	A61	A61
4	18	10	A61	A61
4	1	11	A62	A62
4	2	11	A62	A62
4	3	11	A62	A62
4	4	11	A63	A63
4	5	11	A63	A63
4	6	11	A63	A63
4	7	11	A64	A64
4	8	11	A64	A64
4	9	11	A64	A64
4	10	11	A65	A65
4	11	11	A65	A65
4	12	11	A65	A65
4	13	11	A66	A66
4	14	11	A66	A66
4	15	11	A66	A66
4	16	11	A67	A67
4	17	11	A67	A67
4	18	11	A67	A67
4	1	12	A68	A68
4	2	12	A68	A68
4	3	12	A68	A68
4	4	12	A69	A69
4	5	12	A69	A69
4	6	12	A69	A69
4	7	12	A70	A70
4	8	12	A70	A70
4	9	12	A70	A70
4	10	12	A71	A71
4	11	12	A71	A71
4	12	12	A71	A71
4	13	12	A72	A72
4	14	12	A72	A72
4	15	12	A72	A72
4	16	12	A73	A73
4	17	12	A73	A73
4	18	12	A73	A73
4	1	13	A74	A74
4	2	13	A74	A74
4	3	13	A74	A74
4	4	13	A75	A75
4	5	13	A75	A75
4	6	13	A75	A75
4	7	13	A76	A76
4	8	13	A76	A76
4	9	13	A76	A76
4	10	13	A77	A77
4	11	13	A77	A77
4	12	13	A77	A77
4	13	13	A78	A78
4	14	13	A78	A78
4	15	13	A78	A78
4	16	13	A79	A79
4	17	13	A79	A79
4	18	13	A79	A79
4	1	14	A80	A80
4	2	14	A80	A80
4	3	14	A80	A80
4	4	14	A81	A81
4	5	14	A81	A81
4	6	14	A81	A81
4	7	14	A82	A82
4	8	14	A82	A82
4	9	14	A82	A82
4	10	14	A83	A83
4	11	14	A83	A83
4	12	14	A83	A83
4	13	14	A84	A84
4	14	14	A84	A84
4	15	14	A84	A84
4	16	14	A85	A85
4	17	14	A85	A85
4	18	14	A85	A85
4	1	15	A86	A86
4	2	15	A86	A86
4	3	15	A86	A86
4	4	15	A87	A87
4	5	15	A87	A87
4	6	15	A87	A87
4	7	15	A88	A88
4	8	15	A88	A88
4	9	15	A88	A88
4	10	15	A89	A89
4	11	15	A89	A89
4	12	15	A89	A89
4	13	15	A90	A90
4	14	15	A90	A90
4	15	15	A90	A90
4	16	15	A91	A91
4	17	15	A91	A91
4	18	15	A91	A91
4	1	16	A92	A92
4	2	16	A92	A92
4	3	16	A92	A92
4	4	16	A93	A93
4	5	16	A93	A93
4	6	16	A93	A93
4	7	16	A94	A94
4	8	16	A94	A94
4	9	16	A94	A94
4	10	16	A95	A95
4	11	16	A95	A95
4	12	16	A95	A95
4	13	16	A96	A96
4	14	16	A96	A96
4	15	16	A96	A96
4	16	16	A97	A97
4	17	16	A97	A97
4	18	16	A97	A97
4	1	17	A98	A98
4	2	17	A98	A98
4	3	17	A98	A98
4	4	17	A99	A99
4	5	17	A99	A99
4	6	17	A99	A99
4	7	17	A100	A100
4	8	17	A100	A100
4	9	17	A100	A100
4	10	17	A101	A101
4	11	17	A101	A101
4	12	17	A101	A101
4	13	17	A102	A102
4	14	17	A102	A102
4	15	17	A102	A102
4	16	17	A103	A103
4	17	17	A103	A103
4	18	17	A103	A103
4	1	18	A104	A104
4	2	18	A104	A104
4	3	18	A104	A104
4	4	18	A105	A105
4	5	18	A105	A105
4	6	18	A105	A105
4	7	18	A106	A106
4	8	18	A106	A106
4	9	18	A106	A106
4	10	18	A107	A107
4	11	18	A107	A107
4	12	18	A107	A107
4	13	18	A108	A108
4	14	18	A108	A108
4	15	18	A108	A108
4	16	18	A109	A109
4	17	18	A109	A109
4	18	18	A109	A109
4	1	19	A110	A110
4	2	19	A110	A110
4	3	19	A110	A110
4	4	19	A111	A111
4	5	19	A111	A111
4	6	19	A111	A111
4	7	19	A112	A112
4	8	19	A112	A112
4	9	19	A112	A112
4	10	19	A113	A113
4	11	19	A113	A113
4	12	19	A113	A113
4	13	19	A114	A114
4	14	19	A114	A114
4	15	19	A114	A114
4	16	19	A115	A115
4	17	19	A115	A115
4	18	19	A115	A115
4	1	20	A116	A116
4	2	20	A116	A116
4	3	20	A116	A116
4	4	20	A117	A117
4	5	20	A117	A117
4	6	20	A117	A117
4	7	20	A118	A118
4	8	20	A118	A118
4	9	20	A118	A118
4	10	20	A119	A119
4	11	20	A119	A119
4	12	20	A119	A119
4	13	20	A120	A120
4	14	20	A120	A120
4	15	20	A120	A120
4	16	20	A121	A121
4	17	20	A121	A121
4	18	20	A121	A121
4	1	21	Blank	Blank
4	2	21	Blank	Blank
4	3	21	Blank	Blank
4	4	21	Blank	Blank
4	5	21	Blank	Blank
4	6	21	Blank	Blank
4	7	21	Blank	Blank
4	8	21	Blank	Blank
4	9	21	Blank	Blank
4	10	21	Blank	Blank
4	11	21	Blank	Blank
4	12	21	Blank	Blank
4	13	21	Blank	Blank
4	14	21	Blank	Blank
4	15	21	Blank	Blank
4	16	21	Blank	Blank
4	17	21	Blank	Blank
4	18	21	Blank	Blank
5	1	1	A1	A1
5	2	1	A1	A1
5	3	1	A1	A1
5	4	1	A2	A2
5	5	1	A2	A2
5	6	1	A2	A2
5	7	1	A3	A3
5	8	1	A3	A3
5	9	1	A3	A3
5	10	1	A4	A4
5	11	1	A4	A4
5	12	1	A4	A4
5	13	1	A5	A5
5	14	1	A5	A5
5	15	1	A5	A5
5	16	1	A6	A6
5	17	1	A6	A6
5	18	1	A6	A6
5	1	2	A7	A7
5	2	2	A7	A7
5	3	2	A7	A7
5	4	2	A8	A8
5	5	2	A8	A8
5	6	2	A8	A8
5	7	2	A9	A9
5	8	2	A9	A9
5	9	2	A9	A9
5	10	2	A10	A10
5	11	2	A10	A10
5	12	2	A10	A10
5	13	2	A11	A11
5	14	2	A11	A11
5	15	2	A11	A11
5	16	2	A12	A12
5	17	2	A12	A12
5	18	2	A12	A12
5	1	3	A13	A13
5	2	3	A13	A13
5	3	3	A13	A13
5	4	3	A14	A14
5	5	3	A14	A14
5	6	3	A14	A14
5	7	3	A15	A15
5	8	3	A15	A15
5	9	3	A15	A15
5	10	3	A16	A16
5	11	3	A16	A16
5	12	3	A16	A16
5	13	3	A17	A17
5	14	3	A17	A17
5	15	3	A17	A17
5	16	3	A18	A18
5	17	3	A18	A18
5	18	3	A18	A18
5	1	4	A19	A19
5	2	4	A19	A19
5	3	4	A19	A19
5	4	4	A20	A20
5	5	4	A20	A20
5	6	4	A20	A20
5	7	4	A21	A21
5	8	4	A21	A21
5	9	4	A21	A21
5	10	4	A22	A22
5	11	4	A22	A22
5	12	4	A22	A22
5	13	4	A23	A23
5	14	4	A23	A23
5	15	4	A23	A23
5	16	4	A24	A24
5	17	4	A24	A24
5	18	4	A24	A24
5	1	5	A25	A25
5	2	5	A25	A25
5	3	5	A25	A25
5	4	5	A26	A26
5	5	5	A26	A26
5	6	5	A26	A26
5	7	5	A27	A27
5	8	5	A27	A27
5	9	5	A27	A27
5	10	5	A28	A28
5	11	5	A28	A28
5	12	5	A28	A28
5	13	5	A29	A29
5	14	5	A29	A29
5	15	5	A29	A29
5	16	5	A30	A30
5	17	5	A30	A30
5	18	5	A30	A30
5	1	6	A31	A31
5	2	6	A31	A31
5	3	6	A31	A31
5	4	6	A32	A32
5	5	6	A32	A32
5	6	6	A32	A32
5	7	6	A33	A33
5	8	6	A33	A33
5	9	6	A33	A33
5	10	6	A34	A34
5	11	6	A34	A34
5	12	6	A34	A34
5	13	6	A35	A35
5	14	6	A35	A35
5	15	6	A35	A35
5	16	6	A36	A36
5	17	6	A36	A36
5	18	6	A36	A36
5	1	7	A37	A37
5	2	7	A37	A37
5	3	7	A37	A37
5	4	7	A38	A38
5	5	7	A38	A38
5	6	7	A38	A38
5	7	7	A39	A39
5	8	7	A39	A39
5	9	7	A39	A39
5	10	7	A40	A40
5	11	7	A40	A40
5	12	7	A40	A40
5	13	7	A41	A41
5	14	7	A41	A41
5	15	7	A41	A41
5	16	7	A42	A42
5	17	7	A42	A42
5	18	7	A42	A42
5	1	8	A43	A43
5	2	8	A43	A43
5	3	8	A43	A43
5	4	8	A44	A44
5	5	8	A44	A44
5	6	8	A44	A44
5	7	8	A45	A45
5	8	8	A45	A45
5	9	8	A45	A45
5	10	8	A47	A47
5	11	8	A47	A47
5	12	8	A47	A47
5	13	8	A48	A48
5	14	8	A48	A48
5	15	8	A48	A48
5	16	8	A49	A49
5	17	8	A49	A49
5	18	8	A49	A49
5	1	9	A50	A50
5	2	9	A50	A50
5	3	9	A50	A50
5	4	9	A51	A51
5	5	9	A51	A51
5	6	9	A51	A51
5	7	9	A52	A52
5	8	9	A52	A52
5	9	9	A52	A52
5	10	9	A53	A53
5	11	9	A53	A53
5	12	9	A53	A53
5	13	9	A54	A54
5	14	9	A54	A54
5	15	9	A54	A54
5	16	9	A55	A55
5	17	9	A55	A55
5	18	9	A55	A55
5	1	10	A56	A56
5	2	10	A56	A56
5	3	10	A56	A56
5	4	10	A57	A57
5	5	10	A57	A57
5	6	10	A57	A57
5	7	10	A58	A58
5	8	10	A58	A58
5	9	10	A58	A58
5	10	10	A59	A59
5	11	10	A59	A59
5	12	10	A59	A59
5	13	10	A60	A60
5	14	10	A60	A60
5	15	10	A60	A60
5	16	10	A61	A61
5	17	10	A61	A61
5	18	10	A61	A61
5	1	11	A62	A62
5	2	11	A62	A62
5	3	11	A62	A62
5	4	11	A63	A63
5	5	11	A63	A63
5	6	11	A63	A63
5	7	11	A64	A64
5	8	11	A64	A64
5	9	11	A64	A64
5	10	11	A65	A65
5	11	11	A65	A65
5	12	11	A65	A65
5	13	11	A66	A66
5	14	11	A66	A66
5	15	11	A66	A66
5	16	11	A67	A67
5	17	11	A67	A67
5	18	11	A67	A67
5	1	12	A68	A68
5	2	12	A68	A68
5	3	12	A68	A68
5	4	12	A69	A69
5	5	12	A69	A69
5	6	12	A69	A69
5	7	12	A70	A70
5	8	12	A70	A70
5	9	12	A70	A70
5	10	12	A71	A71
5	11	12	A71	A71
5	12	12	A71	A71
5	13	12	A72	A72
5	14	12	A72	A72
5	15	12	A72	A72
5	16	12	A73	A73
5	17	12	A73	A73
5	18	12	A73	A73
5	1	13	A74	A74
5	2	13	A74	A74
5	3	13	A74	A74
5	4	13	A75	A75
5	5	13	A75	A75
5	6	13	A75	A75
5	7	13	A76	A76
5	8	13	A76	A76
5	9	13	A76	A76
5	10	13	A77	A77
5	11	13	A77	A77
5	12	13	A77	A77
5	13	13	A78	A78
5	14	13	A78	A78
5	15	13	A78	A78
5	16	13	A79	A79
5	17	13	A79	A79
5	18	13	A79	A79
5	1	14	A80	A80
5	2	14	A80	A80
5	3	14	A80	A80
5	4	14	A81	A81
5	5	14	A81	A81
5	6	14	A81	A81
5	7	14	A82	A82
5	8	14	A82	A82
5	9	14	A82	A82
5	10	14	A83	A83
5	11	14	A83	A83
5	12	14	A83	A83
5	13	14	A84	A84
5	14	14	A84	A84
5	15	14	A84	A84
5	16	14	A85	A85
5	17	14	A85	A85
5	18	14	A85	A85
5	1	15	A86	A86
5	2	15	A86	A86
5	3	15	A86	A86
5	4	15	A87	A87
5	5	15	A87	A87
5	6	15	A87	A87
5	7	15	A88	A88
5	8	15	A88	A88
5	9	15	A88	A88
5	10	15	A89	A89
5	11	15	A89	A89
5	12	15	A89	A89
5	13	15	A90	A90
5	14	15	A90	A90
5	15	15	A90	A90
5	16	15	A91	A91
5	17	15	A91	A91
5	18	15	A91	A91
5	1	16	A92	A92
5	2	16	A92	A92
5	3	16	A92	A92
5	4	16	A93	A93
5	5	16	A93	A93
5	6	16	A93	A93
5	7	16	A94	A94
5	8	16	A94	A94
5	9	16	A94	A94
5	10	16	A95	A95
5	11	16	A95	A95
5	12	16	A95	A95
5	13	16	A96	A96
5	14	16	A96	A96
5	15	16	A96	A96
5	16	16	A97	A97
5	17	16	A97	A97
5	18	16	A97	A97
5	1	17	A98	A98
5	2	17	A98	A98
5	3	17	A98	A98
5	4	17	A99	A99
5	5	17	A99	A99
5	6	17	A99	A99
5	7	17	A100	A100
5	8	17	A100	A100
5	9	17	A100	A100
5	10	17	A101	A101
5	11	17	A101	A101
5	12	17	A101	A101
5	13	17	A102	A102
5	14	17	A102	A102
5	15	17	A102	A102
5	16	17	A103	A103
5	17	17	A103	A103
5	18	17	A103	A103
5	1	18	A104	A104
5	2	18	A104	A104
5	3	18	A104	A104
5	4	18	A105	A105
5	5	18	A105	A105
5	6	18	A105	A105
5	7	18	A106	A106
5	8	18	A106	A106
5	9	18	A106	A106
5	10	18	A107	A107
5	11	18	A107	A107
5	12	18	A107	A107
5	13	18	A108	A108
5	14	18	A108	A108
5	15	18	A108	A108
5	16	18	A109	A109
5	17	18	A109	A109
5	18	18	A109	A109
5	1	19	A110	A110
5	2	19	A110	A110
5	3	19	A110	A110
5	4	19	A111	A111
5	5	19	A111	A111
5	6	19	A111	A111
5	7	19	A112	A112
5	8	19	A112	A112
5	9	19	A112	A112
5	10	19	A113	A113
5	11	19	A113	A113
5	12	19	A113	A113
5	13	19	A114	A114
5	14	19	A114	A114
5	15	19	A114	A114
5	16	19	A115	A115
5	17	19	A115	A115
5	18	19	A115	A115
5	1	20	A116	A116
5	2	20	A116	A116
5	3	20	A116	A116
5	4	20	A117	A117
5	5	20	A117	A117
5	6	20	A117	A117
5	7	20	A118	A118
5	8	20	A118	A118
5	9	20	A118	A118
5	10	20	A119	A119
5	11	20	A119	A119
5	12	20	A119	A119
5	13	20	A120	A120
5	14	20	A120	A120
5	15	20	A120	A120
5	16	20	A121	A121
5	17	20	A121	A121
5	18	20	A121	A121
5	1	21	Blank	Blank
5	2	21	Blank	Blank
5	3	21	Blank	Blank
5	4	21	Blank	Blank
5	5	21	Blank	Blank
5	6	21	Blank	Blank
5	7	21	Blank	Blank
5	8	21	Blank	Blank
5	9	21	Blank	Blank
5	10	21	Blank	Blank
5	11	21	Blank	Blank
5	12	21	Blank	Blank
5	13	21	Blank	Blank
5	14	21	Blank	Blank
5	15	21	Blank	Blank
5	16	21	Blank	Blank
5	17	21	Blank	Blank
5	18	21	Blank	Blank
6	1	1	A1	A1
6	2	1	A1	A1
6	3	1	A1	A1
6	4	1	A2	A2
6	5	1	A2	A2
6	6	1	A2	A2
6	7	1	A3	A3
6	8	1	A3	A3
6	9	1	A3	A3
6	10	1	A4	A4
6	11	1	A4	A4
6	12	1	A4	A4
6	13	1	A5	A5
6	14	1	A5	A5
6	15	1	A5	A5
6	16	1	A6	A6
6	17	1	A6	A6
6	18	1	A6	A6
6	1	2	A7	A7
6	2	2	A7	A7
6	3	2	A7	A7
6	4	2	A8	A8
6	5	2	A8	A8
6	6	2	A8	A8
6	7	2	A9	A9
6	8	2	A9	A9
6	9	2	A9	A9
6	10	2	A10	A10
6	11	2	A10	A10
6	12	2	A10	A10
6	13	2	A11	A11
6	14	2	A11	A11
6	15	2	A11	A11
6	16	2	A12	A12
6	17	2	A12	A12
6	18	2	A12	A12
6	1	3	A13	A13
6	2	3	A13	A13
6	3	3	A13	A13
6	4	3	A14	A14
6	5	3	A14	A14
6	6	3	A14	A14
6	7	3	A15	A15
6	8	3	A15	A15
6	9	3	A15	A15
6	10	3	A16	A16
6	11	3	A16	A16
6	12	3	A16	A16
6	13	3	A17	A17
6	14	3	A17	A17
6	15	3	A17	A17
6	16	3	A18	A18
6	17	3	A18	A18
6	18	3	A18	A18
6	1	4	A19	A19
6	2	4	A19	A19
6	3	4	A19	A19
6	4	4	A20	A20
6	5	4	A20	A20
6	6	4	A20	A20
6	7	4	A21	A21
6	8	4	A21	A21
6	9	4	A21	A21
6	10	4	A22	A22
6	11	4	A22	A22
6	12	4	A22	A22
6	13	4	A23	A23
6	14	4	A23	A23
6	15	4	A23	A23
6	16	4	A24	A24
6	17	4	A24	A24
6	18	4	A24	A24
6	1	5	A25	A25
6	2	5	A25	A25
6	3	5	A25	A25
6	4	5	A26	A26
6	5	5	A26	A26
6	6	5	A26	A26
6	7	5	A27	A27
6	8	5	A27	A27
6	9	5	A27	A27
6	10	5	A28	A28
6	11	5	A28	A28
6	12	5	A28	A28
6	13	5	A29	A29
6	14	5	A29	A29
6	15	5	A29	A29
6	16	5	A30	A30
6	17	5	A30	A30
6	18	5	A30	A30
6	1	6	A31	A31
6	2	6	A31	A31
6	3	6	A31	A31
6	4	6	A32	A32
6	5	6	A32	A32
6	6	6	A32	A32
6	7	6	A33	A33
6	8	6	A33	A33
6	9	6	A33	A33
6	10	6	A34	A34
6	11	6	A34	A34
6	12	6	A34	A34
6	13	6	A35	A35
6	14	6	A35	A35
6	15	6	A35	A35
6	16	6	A36	A36
6	17	6	A36	A36
6	18	6	A36	A36
6	1	7	A37	A37
6	2	7	A37	A37
6	3	7	A37	A37
6	4	7	A38	A38
6	5	7	A38	A38
6	6	7	A38	A38
6	7	7	A39	A39
6	8	7	A39	A39
6	9	7	A39	A39
6	10	7	A40	A40
6	11	7	A40	A40
6	12	7	A40	A40
6	13	7	A41	A41
6	14	7	A41	A41
6	15	7	A41	A41
6	16	7	A42	A42
6	17	7	A42	A42
6	18	7	A42	A42
6	1	8	A43	A43
6	2	8	A43	A43
6	3	8	A43	A43
6	4	8	A44	A44
6	5	8	A44	A44
6	6	8	A44	A44
6	7	8	A45	A45
6	8	8	A45	A45
6	9	8	A45	A45
6	10	8	A47	A47
6	11	8	A47	A47
6	12	8	A47	A47
6	13	8	A48	A48
6	14	8	A48	A48
6	15	8	A48	A48
6	16	8	A49	A49
6	17	8	A49	A49
6	18	8	A49	A49
6	1	9	A50	A50
6	2	9	A50	A50
6	3	9	A50	A50
6	4	9	A51	A51
6	5	9	A51	A51
6	6	9	A51	A51
6	7	9	A52	A52
6	8	9	A52	A52
6	9	9	A52	A52
6	10	9	A53	A53
6	11	9	A53	A53
6	12	9	A53	A53
6	13	9	A54	A54
6	14	9	A54	A54
6	15	9	A54	A54
6	16	9	A55	A55
6	17	9	A55	A55
6	18	9	A55	A55
6	1	10	A56	A56
6	2	10	A56	A56
6	3	10	A56	A56
6	4	10	A57	A57
6	5	10	A57	A57
6	6	10	A57	A57
6	7	10	A58	A58
6	8	10	A58	A58
6	9	10	A58	A58
6	10	10	A59	A59
6	11	10	A59	A59
6	12	10	A59	A59
6	13	10	A60	A60
6	14	10	A60	A60
6	15	10	A60	A60
6	16	10	A61	A61
6	17	10	A61	A61
6	18	10	A61	A61
6	1	11	A62	A62
6	2	11	A62	A62
6	3	11	A62	A62
6	4	11	A63	A63
6	5	11	A63	A63
6	6	11	A63	A63
6	7	11	A64	A64
6	8	11	A64	A64
6	9	11	A64	A64
6	10	11	A65	A65
6	11	11	A65	A65
6	12	11	A65	A65
6	13	11	A66	A66
6	14	11	A66	A66
6	15	11	A66	A66
6	16	11	A67	A67
6	17	11	A67	A67
6	18	11	A67	A67
6	1	12	A68	A68
6	2	12	A68	A68
6	3	12	A68	A68
6	4	12	A69	A69
6	5	12	A69	A69
6	6	12	A69	A69
6	7	12	A70	A70
6	8	12	A70	A70
6	9	12	A70	A70
6	10	12	A71	A71
6	11	12	A71	A71
6	12	12	A71	A71
6	13	12	A72	A72
6	14	12	A72	A72
6	15	12	A72	A72
6	16	12	A73	A73
6	17	12	A73	A73
6	18	12	A73	A73
6	1	13	A74	A74
6	2	13	A74	A74
6	3	13	A74	A74
6	4	13	A75	A75
6	5	13	A75	A75
6	6	13	A75	A75
6	7	13	A76	A76
6	8	13	A76	A76
6	9	13	A76	A76
6	10	13	A77	A77
6	11	13	A77	A77
6	12	13	A77	A77
6	13	13	A78	A78
6	14	13	A78	A78
6	15	13	A78	A78
6	16	13	A79	A79
6	17	13	A79	A79
6	18	13	A79	A79
6	1	14	A80	A80
6	2	14	A80	A80
6	3	14	A80	A80
6	4	14	A81	A81
6	5	14	A81	A81
6	6	14	A81	A81
6	7	14	A82	A82
6	8	14	A82	A82
6	9	14	A82	A82
6	10	14	A83	A83
6	11	14	A83	A83
6	12	14	A83	A83
6	13	14	A84	A84
6	14	14	A84	A84
6	15	14	A84	A84
6	16	14	A85	A85
6	17	14	A85	A85
6	18	14	A85	A85
6	1	15	A86	A86
6	2	15	A86	A86
6	3	15	A86	A86
6	4	15	A87	A87
6	5	15	A87	A87
6	6	15	A87	A87
6	7	15	A88	A88
6	8	15	A88	A88
6	9	15	A88	A88
6	10	15	A89	A89
6	11	15	A89	A89
6	12	15	A89	A89
6	13	15	A90	A90
6	14	15	A90	A90
6	15	15	A90	A90
6	16	15	A91	A91
6	17	15	A91	A91
6	18	15	A91	A91
6	1	16	A92	A92
6	2	16	A92	A92
6	3	16	A92	A92
6	4	16	A93	A93
6	5	16	A93	A93
6	6	16	A93	A93
6	7	16	A94	A94
6	8	16	A94	A94
6	9	16	A94	A94
6	10	16	A95	A95
6	11	16	A95	A95
6	12	16	A95	A95
6	13	16	A96	A96
6	14	16	A96	A96
6	15	16	A96	A96
6	16	16	A97	A97
6	17	16	A97	A97
6	18	16	A97	A97
6	1	17	A98	A98
6	2	17	A98	A98
6	3	17	A98	A98
6	4	17	A99	A99
6	5	17	A99	A99
6	6	17	A99	A99
6	7	17	A100	A100
6	8	17	A100	A100
6	9	17	A100	A100
6	10	17	A101	A101
6	11	17	A101	A101
6	12	17	A101	A101
6	13	17	A102	A102
6	14	17	A102	A102
6	15	17	A102	A102
6	16	17	A103	A103
6	17	17	A103	A103
6	18	17	A103	A103
6	1	18	A104	A104
6	2	18	A104	A104
6	3	18	A104	A104
6	4	18	A105	A105
6	5	18	A105	A105
6	6	18	A105	A105
6	7	18	A106	A106
6	8	18	A106	A106
6	9	18	A106	A106
6	10	18	A107	A107
6	11	18	A107	A107
6	12	18	A107	A107
6	13	18	A108	A108
6	14	18	A108	A108
6	15	18	A108	A108
6	16	18	A109	A109
6	17	18	A109	A109
6	18	18	A109	A109
6	1	19	A110	A110
6	2	19	A110	A110
6	3	19	A110	A110
6	4	19	A111	A111
6	5	19	A111	A111
6	6	19	A111	A111
6	7	19	A112	A112
6	8	19	A112	A112
6	9	19	A112	A112
6	10	19	A113	A113
6	11	19	A113	A113
6	12	19	A113	A113
6	13	19	A114	A114
6	14	19	A114	A114
6	15	19	A114	A114
6	16	19	A115	A115
6	17	19	A115	A115
6	18	19	A115	A115
6	1	20	A116	A116
6	2	20	A116	A116
6	3	20	A116	A116
6	4	20	A117	A117
6	5	20	A117	A117
6	6	20	A117	A117
6	7	20	A118	A118
6	8	20	A118	A118
6	9	20	A118	A118
6	10	20	A119	A119
6	11	20	A119	A119
6	12	20	A119	A119
6	13	20	A120	A120
6	14	20	A120	A120
6	15	20	A120	A120
6	16	20	A121	A121
6	17	20	A121	A121
6	18	20	A121	A121
6	1	21	Blank	Blank
6	2	21	Blank	Blank
6	3	21	Blank	Blank
6	4	21	Blank	Blank
6	5	21	Blank	Blank
6	6	21	Blank	Blank
6	7	21	Blank	Blank
6	8	21	Blank	Blank
6	9	21	Blank	Blank
6	10	21	Blank	Blank
6	11	21	Blank	Blank
6	12	21	Blank	Blank
6	13	21	Blank	Blank
6	14	21	Blank	Blank
6	15	21	Blank	Blank
6	16	21	Blank	Blank
6	17	21	Blank	Blank
6	18	21	Blank	Blank
7	1	1	A1	A1
7	2	1	A1	A1
7	3	1	A1	A1
7	4	1	A2	A2
7	5	1	A2	A2
7	6	1	A2	A2
7	7	1	A3	A3
7	8	1	A3	A3
7	9	1	A3	A3
7	10	1	A4	A4
7	11	1	A4	A4
7	12	1	A4	A4
7	13	1	A5	A5
7	14	1	A5	A5
7	15	1	A5	A5
7	16	1	A6	A6
7	17	1	A6	A6
7	18	1	A6	A6
7	1	2	A7	A7
7	2	2	A7	A7
7	3	2	A7	A7
7	4	2	A8	A8
7	5	2	A8	A8
7	6	2	A8	A8
7	7	2	A9	A9
7	8	2	A9	A9
7	9	2	A9	A9
7	10	2	A10	A10
7	11	2	A10	A10
7	12	2	A10	A10
7	13	2	A11	A11
7	14	2	A11	A11
7	15	2	A11	A11
7	16	2	A12	A12
7	17	2	A12	A12
7	18	2	A12	A12
7	1	3	A13	A13
7	2	3	A13	A13
7	3	3	A13	A13
7	4	3	A14	A14
7	5	3	A14	A14
7	6	3	A14	A14
7	7	3	A15	A15
7	8	3	A15	A15
7	9	3	A15	A15
7	10	3	A16	A16
7	11	3	A16	A16
7	12	3	A16	A16
7	13	3	A17	A17
7	14	3	A17	A17
7	15	3	A17	A17
7	16	3	A18	A18
7	17	3	A18	A18
7	18	3	A18	A18
7	1	4	A19	A19
7	2	4	A19	A19
7	3	4	A19	A19
7	4	4	A20	A20
7	5	4	A20	A20
7	6	4	A20	A20
7	7	4	A21	A21
7	8	4	A21	A21
7	9	4	A21	A21
7	10	4	A22	A22
7	11	4	A22	A22
7	12	4	A22	A22
7	13	4	A23	A23
7	14	4	A23	A23
7	15	4	A23	A23
7	16	4	A24	A24
7	17	4	A24	A24
7	18	4	A24	A24
7	1	5	A25	A25
7	2	5	A25	A25
7	3	5	A25	A25
7	4	5	A26	A26
7	5	5	A26	A26
7	6	5	A26	A26
7	7	5	A27	A27
7	8	5	A27	A27
7	9	5	A27	A27
7	10	5	A28	A28
7	11	5	A28	A28
7	12	5	A28	A28
7	13	5	A29	A29
7	14	5	A29	A29
7	15	5	A29	A29
7	16	5	A30	A30
7	17	5	A30	A30
7	18	5	A30	A30
7	1	6	A31	A31
7	2	6	A31	A31
7	3	6	A31	A31
7	4	6	A32	A32
7	5	6	A32	A32
7	6	6	A32	A32
7	7	6	A33	A33
7	8	6	A33	A33
7	9	6	A33	A33
7	10	6	A34	A34
7	11	6	A34	A34
7	12	6	A34	A34
7	13	6	A35	A35
7	14	6	A35	A35
7	15	6	A35	A35
7	16	6	A36	A36
7	17	6	A36	A36
7	18	6	A36	A36
7	1	7	A37	A37
7	2	7	A37	A37
7	3	7	A37	A37
7	4	7	A38	A38
7	5	7	A38	A38
7	6	7	A38	A38
7	7	7	A39	A39
7	8	7	A39	A39
7	9	7	A39	A39
7	10	7	A40	A40
7	11	7	A40	A40
7	12	7	A40	A40
7	13	7	A41	A41
7	14	7	A41	A41
7	15	7	A41	A41
7	16	7	A42	A42
7	17	7	A42	A42
7	18	7	A42	A42
7	1	8	A43	A43
7	2	8	A43	A43
7	3	8	A43	A43
7	4	8	A44	A44
7	5	8	A44	A44
7	6	8	A44	A44
7	7	8	A45	A45
7	8	8	A45	A45
7	9	8	A45	A45
7	10	8	A47	A47
7	11	8	A47	A47
7	12	8	A47	A47
7	13	8	A48	A48
7	14	8	A48	A48
7	15	8	A48	A48
7	16	8	A49	A49
7	17	8	A49	A49
7	18	8	A49	A49
7	1	9	A50	A50
7	2	9	A50	A50
7	3	9	A50	A50
7	4	9	A51	A51
7	5	9	A51	A51
7	6	9	A51	A51
7	7	9	A52	A52
7	8	9	A52	A52
7	9	9	A52	A52
7	10	9	A53	A53
7	11	9	A53	A53
7	12	9	A53	A53
7	13	9	A54	A54
7	14	9	A54	A54
7	15	9	A54	A54
7	16	9	A55	A55
7	17	9	A55	A55
7	18	9	A55	A55
7	1	10	A56	A56
7	2	10	A56	A56
7	3	10	A56	A56
7	4	10	A57	A57
7	5	10	A57	A57
7	6	10	A57	A57
7	7	10	A58	A58
7	8	10	A58	A58
7	9	10	A58	A58
7	10	10	A59	A59
7	11	10	A59	A59
7	12	10	A59	A59
7	13	10	A60	A60
7	14	10	A60	A60
7	15	10	A60	A60
7	16	10	A61	A61
7	17	10	A61	A61
7	18	10	A61	A61
7	1	11	A62	A62
7	2	11	A62	A62
7	3	11	A62	A62
7	4	11	A63	A63
7	5	11	A63	A63
7	6	11	A63	A63
7	7	11	A64	A64
7	8	11	A64	A64
7	9	11	A64	A64
7	10	11	A65	A65
7	11	11	A65	A65
7	12	11	A65	A65
7	13	11	A66	A66
7	14	11	A66	A66
7	15	11	A66	A66
7	16	11	A67	A67
7	17	11	A67	A67
7	18	11	A67	A67
7	1	12	A68	A68
7	2	12	A68	A68
7	3	12	A68	A68
7	4	12	A69	A69
7	5	12	A69	A69
7	6	12	A69	A69
7	7	12	A70	A70
7	8	12	A70	A70
7	9	12	A70	A70
7	10	12	A71	A71
7	11	12	A71	A71
7	12	12	A71	A71
7	13	12	A72	A72
7	14	12	A72	A72
7	15	12	A72	A72
7	16	12	A73	A73
7	17	12	A73	A73
7	18	12	A73	A73
7	1	13	A74	A74
7	2	13	A74	A74
7	3	13	A74	A74
7	4	13	A75	A75
7	5	13	A75	A75
7	6	13	A75	A75
7	7	13	A76	A76
7	8	13	A76	A76
7	9	13	A76	A76
7	10	13	A77	A77
7	11	13	A77	A77
7	12	13	A77	A77
7	13	13	A78	A78
7	14	13	A78	A78
7	15	13	A78	A78
7	16	13	A79	A79
7	17	13	A79	A79
7	18	13	A79	A79
7	1	14	A80	A80
7	2	14	A80	A80
7	3	14	A80	A80
7	4	14	A81	A81
7	5	14	A81	A81
7	6	14	A81	A81
7	7	14	A82	A82
7	8	14	A82	A82
7	9	14	A82	A82
7	10	14	A83	A83
7	11	14	A83	A83
7	12	14	A83	A83
7	13	14	A84	A84
7	14	14	A84	A84
7	15	14	A84	A84
7	16	14	A85	A85
7	17	14	A85	A85
7	18	14	A85	A85
7	1	15	A86	A86
7	2	15	A86	A86
7	3	15	A86	A86
7	4	15	A87	A87
7	5	15	A87	A87
7	6	15	A87	A87
7	7	15	A88	A88
7	8	15	A88	A88
7	9	15	A88	A88
7	10	15	A89	A89
7	11	15	A89	A89
7	12	15	A89	A89
7	13	15	A90	A90
7	14	15	A90	A90
7	15	15	A90	A90
7	16	15	A91	A91
7	17	15	A91	A91
7	18	15	A91	A91
7	1	16	A92	A92
7	2	16	A92	A92
7	3	16	A92	A92
7	4	16	A93	A93
7	5	16	A93	A93
7	6	16	A93	A93
7	7	16	A94	A94
7	8	16	A94	A94
7	9	16	A94	A94
7	10	16	A95	A95
7	11	16	A95	A95
7	12	16	A95	A95
7	13	16	A96	A96
7	14	16	A96	A96
7	15	16	A96	A96
7	16	16	A97	A97
7	17	16	A97	A97
7	18	16	A97	A97
7	1	17	A98	A98
7	2	17	A98	A98
7	3	17	A98	A98
7	4	17	A99	A99
7	5	17	A99	A99
7	6	17	A99	A99
7	7	17	A100	A100
7	8	17	A100	A100
7	9	17	A100	A100
7	10	17	A101	A101
7	11	17	A101	A101
7	12	17	A101	A101
7	13	17	A102	A102
7	14	17	A102	A102
7	15	17	A102	A102
7	16	17	A103	A103
7	17	17	A103	A103
7	18	17	A103	A103
7	1	18	A104	A104
7	2	18	A104	A104
7	3	18	A104	A104
7	4	18	A105	A105
7	5	18	A105	A105
7	6	18	A105	A105
7	7	18	A106	A106
7	8	18	A106	A106
7	9	18	A106	A106
7	10	18	A107	A107
7	11	18	A107	A107
7	12	18	A107	A107
7	13	18	A108	A108
7	14	18	A108	A108
7	15	18	A108	A108
7	16	18	A109	A109
7	17	18	A109	A109
7	18	18	A109	A109
7	1	19	A110	A110
7	2	19	A110	A110
7	3	19	A110	A110
7	4	19	A111	A111
7	5	19	A111	A111
7	6	19	A111	A111
7	7	19	A112	A112
7	8	19	A112	A112
7	9	19	A112	A112
7	10	19	A113	A113
7	11	19	A113	A113
7	12	19	A113	A113
7	13	19	A114	A114
7	14	19	A114	A114
7	15	19	A114	A114
7	16	19	A115	A115
7	17	19	A115	A115
7	18	19	A115	A115
7	1	20	A116	A116
7	2	20	A116	A116
7	3	20	A116	A116
7	4	20	A117	A117
7	5	20	A117	A117
7	6	20	A117	A117
7	7	20	A118	A118
7	8	20	A118	A118
7	9	20	A118	A118
7	10	20	A119	A119
7	11	20	A119	A119
7	12	20	A119	A119
7	13	20	A120	A120
7	14	20	A120	A120
7	15	20	A120	A120
7	16	20	A121	A121
7	17	20	A121	A121
7	18	20	A121	A121
7	1	21	Blank	Blank
7	2	21	Blank	Blank
7	3	21	Blank	Blank
7	4	21	Blank	Blank
7	5	21	Blank	Blank
7	6	21	Blank	Blank
7	7	21	Blank	Blank
7	8	21	Blank	Blank
7	9	21	Blank	Blank
7	10	21	Blank	Blank
7	11	21	Blank	Blank
7	12	21	Blank	Blank
7	13	21	Blank	Blank
7	14	21	Blank	Blank
7	15	21	Blank	Blank
7	16	21	Blank	Blank
7	17	21	Blank	Blank
7	18	21	Blank	Blank
8	1	1	A1	A1
8	2	1	A1	A1
8	3	1	A1	A1
8	4	1	A2	A2
8	5	1	A2	A2
8	6	1	A2	A2
8	7	1	A3	A3
8	8	1	A3	A3
8	9	1	A3	A3
8	10	1	A4	A4
8	11	1	A4	A4
8	12	1	A4	A4
8	13	1	A5	A5
8	14	1	A5	A5
8	15	1	A5	A5
8	16	1	A6	A6
8	17	1	A6	A6
8	18	1	A6	A6
8	1	2	A7	A7
8	2	2	A7	A7
8	3	2	A7	A7
8	4	2	A8	A8
8	5	2	A8	A8
8	6	2	A8	A8
8	7	2	A9	A9
8	8	2	A9	A9
8	9	2	A9	A9
8	10	2	A10	A10
8	11	2	A10	A10
8	12	2	A10	A10
8	13	2	A11	A11
8	14	2	A11	A11
8	15	2	A11	A11
8	16	2	A12	A12
8	17	2	A12	A12
8	18	2	A12	A12
8	1	3	A13	A13
8	2	3	A13	A13
8	3	3	A13	A13
8	4	3	A14	A14
8	5	3	A14	A14
8	6	3	A14	A14
8	7	3	A15	A15
8	8	3	A15	A15
8	9	3	A15	A15
8	10	3	A16	A16
8	11	3	A16	A16
8	12	3	A16	A16
8	13	3	A17	A17
8	14	3	A17	A17
8	15	3	A17	A17
8	16	3	A18	A18
8	17	3	A18	A18
8	18	3	A18	A18
8	1	4	A19	A19
8	2	4	A19	A19
8	3	4	A19	A19
8	4	4	A20	A20
8	5	4	A20	A20
8	6	4	A20	A20
8	7	4	A21	A21
8	8	4	A21	A21
8	9	4	A21	A21
8	10	4	A22	A22
8	11	4	A22	A22
8	12	4	A22	A22
8	13	4	A23	A23
8	14	4	A23	A23
8	15	4	A23	A23
8	16	4	A24	A24
8	17	4	A24	A24
8	18	4	A24	A24
8	1	5	A25	A25
8	2	5	A25	A25
8	3	5	A25	A25
8	4	5	A26	A26
8	5	5	A26	A26
8	6	5	A26	A26
8	7	5	A27	A27
8	8	5	A27	A27
8	9	5	A27	A27
8	10	5	A28	A28
8	11	5	A28	A28
8	12	5	A28	A28
8	13	5	A29	A29
8	14	5	A29	A29
8	15	5	A29	A29
8	16	5	A30	A30
8	17	5	A30	A30
8	18	5	A30	A30
8	1	6	A31	A31
8	2	6	A31	A31
8	3	6	A31	A31
8	4	6	A32	A32
8	5	6	A32	A32
8	6	6	A32	A32
8	7	6	A33	A33
8	8	6	A33	A33
8	9	6	A33	A33
8	10	6	A34	A34
8	11	6	A34	A34
8	12	6	A34	A34
8	13	6	A35	A35
8	14	6	A35	A35
8	15	6	A35	A35
8	16	6	A36	A36
8	17	6	A36	A36
8	18	6	A36	A36
8	1	7	A37	A37
8	2	7	A37	A37
8	3	7	A37	A37
8	4	7	A38	A38
8	5	7	A38	A38
8	6	7	A38	A38
8	7	7	A39	A39
8	8	7	A39	A39
8	9	7	A39	A39
8	10	7	A40	A40
8	11	7	A40	A40
8	12	7	A40	A40
8	13	7	A41	A41
8	14	7	A41	A41
8	15	7	A41	A41
8	16	7	A42	A42
8	17	7	A42	A42
8	18	7	A42	A42
8	1	8	A43	A43
8	2	8	A43	A43
8	3	8	A43	A43
8	4	8	A44	A44
8	5	8	A44	A44
8	6	8	A44	A44
8	7	8	A45	A45
8	8	8	A45	A45
8	9	8	A45	A45
8	10	8	A47	A47
8	11	8	A47	A47
8	12	8	A47	A47
8	13	8	A48	A48
8	14	8	A48	A48
8	15	8	A48	A48
8	16	8	A49	A49
8	17	8	A49	A49
8	18	8	A49	A49
8	1	9	A50	A50
8	2	9	A50	A50
8	3	9	A50	A50
8	4	9	A51	A51
8	5	9	A51	A51
8	6	9	A51	A51
8	7	9	A52	A52
8	8	9	A52	A52
8	9	9	A52	A52
8	10	9	A53	A53
8	11	9	A53	A53
8	12	9	A53	A53
8	13	9	A54	A54
8	14	9	A54	A54
8	15	9	A54	A54
8	16	9	A55	A55
8	17	9	A55	A55
8	18	9	A55	A55
8	1	10	A56	A56
8	2	10	A56	A56
8	3	10	A56	A56
8	4	10	A57	A57
8	5	10	A57	A57
8	6	10	A57	A57
8	7	10	A58	A58
8	8	10	A58	A58
8	9	10	A58	A58
8	10	10	A59	A59
8	11	10	A59	A59
8	12	10	A59	A59
8	13	10	A60	A60
8	14	10	A60	A60
8	15	10	A60	A60
8	16	10	A61	A61
8	17	10	A61	A61
8	18	10	A61	A61
8	1	11	A62	A62
8	2	11	A62	A62
8	3	11	A62	A62
8	4	11	A63	A63
8	5	11	A63	A63
8	6	11	A63	A63
8	7	11	A64	A64
8	8	11	A64	A64
8	9	11	A64	A64
8	10	11	A65	A65
8	11	11	A65	A65
8	12	11	A65	A65
8	13	11	A66	A66
8	14	11	A66	A66
8	15	11	A66	A66
8	16	11	A67	A67
8	17	11	A67	A67
8	18	11	A67	A67
8	1	12	A68	A68
8	2	12	A68	A68
8	3	12	A68	A68
8	4	12	A69	A69
8	5	12	A69	A69
8	6	12	A69	A69
8	7	12	A70	A70
8	8	12	A70	A70
8	9	12	A70	A70
8	10	12	A71	A71
8	11	12	A71	A71
8	12	12	A71	A71
8	13	12	A72	A72
8	14	12	A72	A72
8	15	12	A72	A72
8	16	12	A73	A73
8	17	12	A73	A73
8	18	12	A73	A73
8	1	13	A74	A74
8	2	13	A74	A74
8	3	13	A74	A74
8	4	13	A75	A75
8	5	13	A75	A75
8	6	13	A75	A75
8	7	13	A76	A76
8	8	13	A76	A76
8	9	13	A76	A76
8	10	13	A77	A77
8	11	13	A77	A77
8	12	13	A77	A77
8	13	13	A78	A78
8	14	13	A78	A78
8	15	13	A78	A78
8	16	13	A79	A79
8	17	13	A79	A79
8	18	13	A79	A79
8	1	14	A80	A80
8	2	14	A80	A80
8	3	14	A80	A80
8	4	14	A81	A81
8	5	14	A81	A81
8	6	14	A81	A81
8	7	14	A82	A82
8	8	14	A82	A82
8	9	14	A82	A82
8	10	14	A83	A83
8	11	14	A83	A83
8	12	14	A83	A83
8	13	14	A84	A84
8	14	14	A84	A84
8	15	14	A84	A84
8	16	14	A85	A85
8	17	14	A85	A85
8	18	14	A85	A85
8	1	15	A86	A86
8	2	15	A86	A86
8	3	15	A86	A86
8	4	15	A87	A87
8	5	15	A87	A87
8	6	15	A87	A87
8	7	15	A88	A88
8	8	15	A88	A88
8	9	15	A88	A88
8	10	15	A89	A89
8	11	15	A89	A89
8	12	15	A89	A89
8	13	15	A90	A90
8	14	15	A90	A90
8	15	15	A90	A90
8	16	15	A91	A91
8	17	15	A91	A91
8	18	15	A91	A91
8	1	16	A92	A92
8	2	16	A92	A92
8	3	16	A92	A92
8	4	16	A93	A93
8	5	16	A93	A93
8	6	16	A93	A93
8	7	16	A94	A94
8	8	16	A94	A94
8	9	16	A94	A94
8	10	16	A95	A95
8	11	16	A95	A95
8	12	16	A95	A95
8	13	16	A96	A96
8	14	16	A96	A96
8	15	16	A96	A96
8	16	16	A97	A97
8	17	16	A97	A97
8	18	16	A97	A97
8	1	17	A98	A98
8	2	17	A98	A98
8	3	17	A98	A98
8	4	17	A99	A99
8	5	17	A99	A99
8	6	17	A99	A99
8	7	17	A100	A100
8	8	17	A100	A100
8	9	17	A100	A100
8	10	17	A101	A101
8	11	17	A101	A101
8	12	17	A101	A101
8	13	17	A102	A102
8	14	17	A102	A102
8	15	17	A102	A102
8	16	17	A103	A103
8	17	17	A103	A103
8	18	17	A103	A103
8	1	18	A104	A104
8	2	18	A104	A104
8	3	18	A104	A104
8	4	18	A105	A105
8	5	18	A105	A105
8	6	18	A105	A105
8	7	18	A106	A106
8	8	18	A106	A106
8	9	18	A106	A106
8	10	18	A107	A107
8	11	18	A107	A107
8	12	18	A107	A107
8	13	18	A108	A108
8	14	18	A108	A108
8	15	18	A108	A108
8	16	18	A109	A109
8	17	18	A109	A109
8	18	18	A109	A109
8	1	19	A110	A110
8	2	19	A110	A110
8	3	19	A110	A110
8	4	19	A111	A111
8	5	19	A111	A111
8	6	19	A111	A111
8	7	19	A112	A112
8	8	19	A112	A112
8	9	19	A112	A112
8	10	19	A113	A113
8	11	19	A113	A113
8	12	19	A113	A113
8	13	19	A114	A114
8	14	19	A114	A114
8	15	19	A114	A114
8	16	19	A115	A115
8	17	19	A115	A115
8	18	19	A115	A115
8	1	20	A116	A116
8	2	20	A116	A116
8	3	20	A116	A116
8	4	20	A117	A117
8	5	20	A117	A117
8	6	20	A117	A117
8	7	20	A118	A118
8	8	20	A118	A118
8	9	20	A118	A118
8	10	20	A119	A119
8	11	20	A119	A119
8	12	20	A119	A119
8	13	20	A120	A120
8	14	20	A120	A120
8	15	20	A120	A120
8	16	20	A121	A121
8	17	20	A121	A121
8	18	20	A121	A121
8	1	21	Blank	Blank
8	2	21	Blank	Blank
8	3	21	Blank	Blank
8	4	21	Blank	Blank
8	5	21	Blank	Blank
8	6	21	Blank	Blank
8	7	21	Blank	Blank
8	8	21	Blank	Blank
8	9	21	Blank	Blank
8	10	21	Blank	Blank
8	11	21	Blank	Blank
8	12	21	Blank	Blank
8	13	21	Blank	Blank
8	14	21	Blank	Blank
8	15	21	Blank	Blank
8	16	21	Blank	Blank
8	17	21	Blank	Blank
8	18	21	Blank	Blank
9	1	1	A1	A1
9	2	1	A1	A1
9	3	1	A1	A1
9	4	1	A2	A2
9	5	1	A2	A2
9	6	1	A2	A2
9	7	1	A3	A3
9	8	1	A3	A3
9	9	1	A3	A3
9	10	1	A4	A4
9	11	1	A4	A4
9	12	1	A4	A4
9	13	1	A5	A5
9	14	1	A5	A5
9	15	1	A5	A5
9	16	1	A6	A6
9	17	1	A6	A6
9	18	1	A6	A6
9	1	2	A7	A7
9	2	2	A7	A7
9	3	2	A7	A7
9	4	2	A8	A8
9	5	2	A8	A8
9	6	2	A8	A8
9	7	2	A9	A9
9	8	2	A9	A9
9	9	2	A9	A9
9	10	2	A10	A10
9	11	2	A10	A10
9	12	2	A10	A10
9	13	2	A11	A11
9	14	2	A11	A11
9	15	2	A11	A11
9	16	2	A12	A12
9	17	2	A12	A12
9	18	2	A12	A12
9	1	3	A13	A13
9	2	3	A13	A13
9	3	3	A13	A13
9	4	3	A14	A14
9	5	3	A14	A14
9	6	3	A14	A14
9	7	3	A15	A15
9	8	3	A15	A15
9	9	3	A15	A15
9	10	3	A16	A16
9	11	3	A16	A16
9	12	3	A16	A16
9	13	3	A17	A17
9	14	3	A17	A17
9	15	3	A17	A17
9	16	3	A18	A18
9	17	3	A18	A18
9	18	3	A18	A18
9	1	4	A19	A19
9	2	4	A19	A19
9	3	4	A19	A19
9	4	4	A20	A20
9	5	4	A20	A20
9	6	4	A20	A20
9	7	4	A21	A21
9	8	4	A21	A21
9	9	4	A21	A21
9	10	4	A22	A22
9	11	4	A22	A22
9	12	4	A22	A22
9	13	4	A23	A23
9	14	4	A23	A23
9	15	4	A23	A23
9	16	4	A24	A24
9	17	4	A24	A24
9	18	4	A24	A24
9	1	5	A25	A25
9	2	5	A25	A25
9	3	5	A25	A25
9	4	5	A26	A26
9	5	5	A26	A26
9	6	5	A26	A26
9	7	5	A27	A27
9	8	5	A27	A27
9	9	5	A27	A27
9	10	5	A28	A28
9	11	5	A28	A28
9	12	5	A28	A28
9	13	5	A29	A29
9	14	5	A29	A29
9	15	5	A29	A29
9	16	5	A30	A30
9	17	5	A30	A30
9	18	5	A30	A30
9	1	6	A31	A31
9	2	6	A31	A31
9	3	6	A31	A31
9	4	6	A32	A32
9	5	6	A32	A32
9	6	6	A32	A32
9	7	6	A33	A33
9	8	6	A33	A33
9	9	6	A33	A33
9	10	6	A34	A34
9	11	6	A34	A34
9	12	6	A34	A34
9	13	6	A35	A35
9	14	6	A35	A35
9	15	6	A35	A35
9	16	6	A36	A36
9	17	6	A36	A36
9	18	6	A36	A36
9	1	7	A37	A37
9	2	7	A37	A37
9	3	7	A37	A37
9	4	7	A38	A38
9	5	7	A38	A38
9	6	7	A38	A38
9	7	7	A39	A39
9	8	7	A39	A39
9	9	7	A39	A39
9	10	7	A40	A40
9	11	7	A40	A40
9	12	7	A40	A40
9	13	7	A41	A41
9	14	7	A41	A41
9	15	7	A41	A41
9	16	7	A42	A42
9	17	7	A42	A42
9	18	7	A42	A42
9	1	8	A43	A43
9	2	8	A43	A43
9	3	8	A43	A43
9	4	8	A44	A44
9	5	8	A44	A44
9	6	8	A44	A44
9	7	8	A45	A45
9	8	8	A45	A45
9	9	8	A45	A45
9	10	8	A47	A47
9	11	8	A47	A47
9	12	8	A47	A47
9	13	8	A48	A48
9	14	8	A48	A48
9	15	8	A48	A48
9	16	8	A49	A49
9	17	8	A49	A49
9	18	8	A49	A49
9	1	9	A50	A50
9	2	9	A50	A50
9	3	9	A50	A50
9	4	9	A51	A51
9	5	9	A51	A51
9	6	9	A51	A51
9	7	9	A52	A52
9	8	9	A52	A52
9	9	9	A52	A52
9	10	9	A53	A53
9	11	9	A53	A53
9	12	9	A53	A53
9	13	9	A54	A54
9	14	9	A54	A54
9	15	9	A54	A54
9	16	9	A55	A55
9	17	9	A55	A55
9	18	9	A55	A55
9	1	10	A56	A56
9	2	10	A56	A56
9	3	10	A56	A56
9	4	10	A57	A57
9	5	10	A57	A57
9	6	10	A57	A57
9	7	10	A58	A58
9	8	10	A58	A58
9	9	10	A58	A58
9	10	10	A59	A59
9	11	10	A59	A59
9	12	10	A59	A59
9	13	10	A60	A60
9	14	10	A60	A60
9	15	10	A60	A60
9	16	10	A61	A61
9	17	10	A61	A61
9	18	10	A61	A61
9	1	11	A62	A62
9	2	11	A62	A62
9	3	11	A62	A62
9	4	11	A63	A63
9	5	11	A63	A63
9	6	11	A63	A63
9	7	11	A64	A64
9	8	11	A64	A64
9	9	11	A64	A64
9	10	11	A65	A65
9	11	11	A65	A65
9	12	11	A65	A65
9	13	11	A66	A66
9	14	11	A66	A66
9	15	11	A66	A66
9	16	11	A67	A67
9	17	11	A67	A67
9	18	11	A67	A67
9	1	12	A68	A68
9	2	12	A68	A68
9	3	12	A68	A68
9	4	12	A69	A69
9	5	12	A69	A69
9	6	12	A69	A69
9	7	12	A70	A70
9	8	12	A70	A70
9	9	12	A70	A70
9	10	12	A71	A71
9	11	12	A71	A71
9	12	12	A71	A71
9	13	12	A72	A72
9	14	12	A72	A72
9	15	12	A72	A72
9	16	12	A73	A73
9	17	12	A73	A73
9	18	12	A73	A73
9	1	13	A74	A74
9	2	13	A74	A74
9	3	13	A74	A74
9	4	13	A75	A75
9	5	13	A75	A75
9	6	13	A75	A75
9	7	13	A76	A76
9	8	13	A76	A76
9	9	13	A76	A76
9	10	13	A77	A77
9	11	13	A77	A77
9	12	13	A77	A77
9	13	13	A78	A78
9	14	13	A78	A78
9	15	13	A78	A78
9	16	13	A79	A79
9	17	13	A79	A79
9	18	13	A79	A79
9	1	14	A80	A80
9	2	14	A80	A80
9	3	14	A80	A80
9	4	14	A81	A81
9	5	14	A81	A81
9	6	14	A81	A81
9	7	14	A82	A82
9	8	14	A82	A82
9	9	14	A82	A82
9	10	14	A83	A83
9	11	14	A83	A83
9	12	14	A83	A83
9	13	14	A84	A84
9	14	14	A84	A84
9	15	14	A84	A84
9	16	14	A85	A85
9	17	14	A85	A85
9	18	14	A85	A85
9	1	15	A86	A86
9	2	15	A86	A86
9	3	15	A86	A86
9	4	15	A87	A87
9	5	15	A87	A87
9	6	15	A87	A87
9	7	15	A88	A88
9	8	15	A88	A88
9	9	15	A88	A88
9	10	15	A89	A89
9	11	15	A89	A89
9	12	15	A89	A89
9	13	15	A90	A90
9	14	15	A90	A90
9	15	15	A90	A90
9	16	15	A91	A91
9	17	15	A91	A91
9	18	15	A91	A91
9	1	16	A92	A92
9	2	16	A92	A92
9	3	16	A92	A92
9	4	16	A93	A93
9	5	16	A93	A93
9	6	16	A93	A93
9	7	16	A94	A94
9	8	16	A94	A94
9	9	16	A94	A94
9	10	16	A95	A95
9	11	16	A95	A95
9	12	16	A95	A95
9	13	16	A96	A96
9	14	16	A96	A96
9	15	16	A96	A96
9	16	16	A97	A97
9	17	16	A97	A97
9	18	16	A97	A97
9	1	17	A98	A98
9	2	17	A98	A98
9	3	17	A98	A98
9	4	17	A99	A99
9	5	17	A99	A99
9	6	17	A99	A99
9	7	17	A100	A100
9	8	17	A100	A100
9	9	17	A100	A100
9	10	17	A101	A101
9	11	17	A101	A101
9	12	17	A101	A101
9	13	17	A102	A102
9	14	17	A102	A102
9	15	17	A102	A102
9	16	17	A103	A103
9	17	17	A103	A103
9	18	17	A103	A103
9	1	18	A104	A104
9	2	18	A104	A104
9	3	18	A104	A104
9	4	18	A105	A105
9	5	18	A105	A105
9	6	18	A105	A105
9	7	18	A106	A106
9	8	18	A106	A106
9	9	18	A106	A106
9	10	18	A107	A107
9	11	18	A107	A107
9	12	18	A107	A107
9	13	18	A108	A108
9	14	18	A108	A108
9	15	18	A108	A108
9	16	18	A109	A109
9	17	18	A109	A109
9	18	18	A109	A109
9	1	19	A110	A110
9	2	19	A110	A110
9	3	19	A110	A110
9	4	19	A111	A111
9	5	19	A111	A111
9	6	19	A111	A111
9	7	19	A112	A112
9	8	19	A112	A112
9	9	19	A112	A112
9	10	19	A113	A113
9	11	19	A113	A113
9	12	19	A113	A113
9	13	19	A114	A114
9	14	19	A114	A114
9	15	19	A114	A114
9	16	19	A115	A115
9	17	19	A115	A115
9	18	19	A115	A115
9	1	20	A116	A116
9	2	20	A116	A116
9	3	20	A116	A116
9	4	20	A117	A117
9	5	20	A117	A117
9	6	20	A117	A117
9	7	20	A118	A118
9	8	20	A118	A118
9	9	20	A118	A118
9	10	20	A119	A119
9	11	20	A119	A119
9	12	20	A119	A119
9	13	20	A120	A120
9	14	20	A120	A120
9	15	20	A120	A120
9	16	20	A121	A121
9	17	20	A121	A121
9	18	20	A121	A121
9	1	21	Blank	Blank
9	2	21	Blank	Blank
9	3	21	Blank	Blank
9	4	21	Blank	Blank
9	5	21	Blank	Blank
9	6	21	Blank	Blank
9	7	21	Blank	Blank
9	8	21	Blank	Blank
9	9	21	Blank	Blank
9	10	21	Blank	Blank
9	11	21	Blank	Blank
9	12	21	Blank	Blank
9	13	21	Blank	Blank
9	14	21	Blank	Blank
9	15	21	Blank	Blank
9	16	21	Blank	Blank
9	17	21	Blank	Blank
9	18	21	Blank	Blank
10	1	1	A1	A1
10	2	1	A1	A1
10	3	1	A1	A1
10	4	1	A2	A2
10	5	1	A2	A2
10	6	1	A2	A2
10	7	1	A3	A3
10	8	1	A3	A3
10	9	1	A3	A3
10	10	1	A4	A4
10	11	1	A4	A4
10	12	1	A4	A4
10	13	1	A5	A5
10	14	1	A5	A5
10	15	1	A5	A5
10	16	1	A6	A6
10	17	1	A6	A6
10	18	1	A6	A6
10	1	2	A7	A7
10	2	2	A7	A7
10	3	2	A7	A7
10	4	2	A8	A8
10	5	2	A8	A8
10	6	2	A8	A8
10	7	2	A9	A9
10	8	2	A9	A9
10	9	2	A9	A9
10	10	2	A10	A10
10	11	2	A10	A10
10	12	2	A10	A10
10	13	2	A11	A11
10	14	2	A11	A11
10	15	2	A11	A11
10	16	2	A12	A12
10	17	2	A12	A12
10	18	2	A12	A12
10	1	3	A13	A13
10	2	3	A13	A13
10	3	3	A13	A13
10	4	3	A14	A14
10	5	3	A14	A14
10	6	3	A14	A14
10	7	3	A15	A15
10	8	3	A15	A15
10	9	3	A15	A15
10	10	3	A16	A16
10	11	3	A16	A16
10	12	3	A16	A16
10	13	3	A17	A17
10	14	3	A17	A17
10	15	3	A17	A17
10	16	3	A18	A18
10	17	3	A18	A18
10	18	3	A18	A18
10	1	4	A19	A19
10	2	4	A19	A19
10	3	4	A19	A19
10	4	4	A20	A20
10	5	4	A20	A20
10	6	4	A20	A20
10	7	4	A21	A21
10	8	4	A21	A21
10	9	4	A21	A21
10	10	4	A22	A22
10	11	4	A22	A22
10	12	4	A22	A22
10	13	4	A23	A23
10	14	4	A23	A23
10	15	4	A23	A23
10	16	4	A24	A24
10	17	4	A24	A24
10	18	4	A24	A24
10	1	5	A25	A25
10	2	5	A25	A25
10	3	5	A25	A25
10	4	5	A26	A26
10	5	5	A26	A26
10	6	5	A26	A26
10	7	5	A27	A27
10	8	5	A27	A27
10	9	5	A27	A27
10	10	5	A28	A28
10	11	5	A28	A28
10	12	5	A28	A28
10	13	5	A29	A29
10	14	5	A29	A29
10	15	5	A29	A29
10	16	5	A30	A30
10	17	5	A30	A30
10	18	5	A30	A30
10	1	6	A31	A31
10	2	6	A31	A31
10	3	6	A31	A31
10	4	6	A32	A32
10	5	6	A32	A32
10	6	6	A32	A32
10	7	6	A33	A33
10	8	6	A33	A33
10	9	6	A33	A33
10	10	6	A34	A34
10	11	6	A34	A34
10	12	6	A34	A34
10	13	6	A35	A35
10	14	6	A35	A35
10	15	6	A35	A35
10	16	6	A36	A36
10	17	6	A36	A36
10	18	6	A36	A36
10	1	7	A37	A37
10	2	7	A37	A37
10	3	7	A37	A37
10	4	7	A38	A38
10	5	7	A38	A38
10	6	7	A38	A38
10	7	7	A39	A39
10	8	7	A39	A39
10	9	7	A39	A39
10	10	7	A40	A40
10	11	7	A40	A40
10	12	7	A40	A40
10	13	7	A41	A41
10	14	7	A41	A41
10	15	7	A41	A41
10	16	7	A42	A42
10	17	7	A42	A42
10	18	7	A42	A42
10	1	8	A43	A43
10	2	8	A43	A43
10	3	8	A43	A43
10	4	8	A44	A44
10	5	8	A44	A44
10	6	8	A44	A44
10	7	8	A45	A45
10	8	8	A45	A45
10	9	8	A45	A45
10	10	8	A47	A47
10	11	8	A47	A47
10	12	8	A47	A47
10	13	8	A48	A48
10	14	8	A48	A48
10	15	8	A48	A48
10	16	8	A49	A49
10	17	8	A49	A49
10	18	8	A49	A49
10	1	9	A50	A50
10	2	9	A50	A50
10	3	9	A50	A50
10	4	9	A51	A51
10	5	9	A51	A51
10	6	9	A51	A51
10	7	9	A52	A52
10	8	9	A52	A52
10	9	9	A52	A52
10	10	9	A53	A53
10	11	9	A53	A53
10	12	9	A53	A53
10	13	9	A54	A54
10	14	9	A54	A54
10	15	9	A54	A54
10	16	9	A55	A55
10	17	9	A55	A55
10	18	9	A55	A55
10	1	10	A56	A56
10	2	10	A56	A56
10	3	10	A56	A56
10	4	10	A57	A57
10	5	10	A57	A57
10	6	10	A57	A57
10	7	10	A58	A58
10	8	10	A58	A58
10	9	10	A58	A58
10	10	10	A59	A59
10	11	10	A59	A59
10	12	10	A59	A59
10	13	10	A60	A60
10	14	10	A60	A60
10	15	10	A60	A60
10	16	10	A61	A61
10	17	10	A61	A61
10	18	10	A61	A61
10	1	11	A62	A62
10	2	11	A62	A62
10	3	11	A62	A62
10	4	11	A63	A63
10	5	11	A63	A63
10	6	11	A63	A63
10	7	11	A64	A64
10	8	11	A64	A64
10	9	11	A64	A64
10	10	11	A65	A65
10	11	11	A65	A65
10	12	11	A65	A65
10	13	11	A66	A66
10	14	11	A66	A66
10	15	11	A66	A66
10	16	11	A67	A67
10	17	11	A67	A67
10	18	11	A67	A67
10	1	12	A68	A68
10	2	12	A68	A68
10	3	12	A68	A68
10	4	12	A69	A69
10	5	12	A69	A69
10	6	12	A69	A69
10	7	12	A70	A70
10	8	12	A70	A70
10	9	12	A70	A70
10	10	12	A71	A71
10	11	12	A71	A71
10	12	12	A71	A71
10	13	12	A72	A72
10	14	12	A72	A72
10	15	12	A72	A72
10	16	12	A73	A73
10	17	12	A73	A73
10	18	12	A73	A73
10	1	13	A74	A74
10	2	13	A74	A74
10	3	13	A74	A74
10	4	13	A75	A75
10	5	13	A75	A75
10	6	13	A75	A75
10	7	13	A76	A76
10	8	13	A76	A76
10	9	13	A76	A76
10	10	13	A77	A77
10	11	13	A77	A77
10	12	13	A77	A77
10	13	13	A78	A78
10	14	13	A78	A78
10	15	13	A78	A78
10	16	13	A79	A79
10	17	13	A79	A79
10	18	13	A79	A79
10	1	14	A80	A80
10	2	14	A80	A80
10	3	14	A80	A80
10	4	14	A81	A81
10	5	14	A81	A81
10	6	14	A81	A81
10	7	14	A82	A82
10	8	14	A82	A82
10	9	14	A82	A82
10	10	14	A83	A83
10	11	14	A83	A83
10	12	14	A83	A83
10	13	14	A84	A84
10	14	14	A84	A84
10	15	14	A84	A84
10	16	14	A85	A85
10	17	14	A85	A85
10	18	14	A85	A85
10	1	15	A86	A86
10	2	15	A86	A86
10	3	15	A86	A86
10	4	15	A87	A87
10	5	15	A87	A87
10	6	15	A87	A87
10	7	15	A88	A88
10	8	15	A88	A88
10	9	15	A88	A88
10	10	15	A89	A89
10	11	15	A89	A89
10	12	15	A89	A89
10	13	15	A90	A90
10	14	15	A90	A90
10	15	15	A90	A90
10	16	15	A91	A91
10	17	15	A91	A91
10	18	15	A91	A91
10	1	16	A92	A92
10	2	16	A92	A92
10	3	16	A92	A92
10	4	16	A93	A93
10	5	16	A93	A93
10	6	16	A93	A93
10	7	16	A94	A94
10	8	16	A94	A94
10	9	16	A94	A94
10	10	16	A95	A95
10	11	16	A95	A95
10	12	16	A95	A95
10	13	16	A96	A96
10	14	16	A96	A96
10	15	16	A96	A96
10	16	16	A97	A97
10	17	16	A97	A97
10	18	16	A97	A97
10	1	17	A98	A98
10	2	17	A98	A98
10	3	17	A98	A98
10	4	17	A99	A99
10	5	17	A99	A99
10	6	17	A99	A99
10	7	17	A100	A100
10	8	17	A100	A100
10	9	17	A100	A100
10	10	17	A101	A101
10	11	17	A101	A101
10	12	17	A101	A101
10	13	17	A102	A102
10	14	17	A102	A102
10	15	17	A102	A102
10	16	17	A103	A103
10	17	17	A103	A103
10	18	17	A103	A103
10	1	18	A104	A104
10	2	18	A104	A104
10	3	18	A104	A104
10	4	18	A105	A105
10	5	18	A105	A105
10	6	18	A105	A105
10	7	18	A106	A106
10	8	18	A106	A106
10	9	18	A106	A106
10	10	18	A107	A107
10	11	18	A107	A107
10	12	18	A107	A107
10	13	18	A108	A108
10	14	18	A108	A108
10	15	18	A108	A108
10	16	18	A109	A109
10	17	18	A109	A109
10	18	18	A109	A109
10	1	19	A110	A110
10	2	19	A110	A110
10	3	19	A110	A110
10	4	19	A111	A111
10	5	19	A111	A111
10	6	19	A111	A111
10	7	19	A112	A112
10	8	19	A112	A112
10	9	19	A112	A112
10	10	19	A113	A113
10	11	19	A113	A113
10	12	19	A113	A113
10	13	19	A114	A114
10	14	19	A114	A114
10	15	19	A114	A114
10	16	19	A115	A115
10	17	19	A115	A115
10	18	19	A115	A115
10	1	20	A116	A116
10	2	20	A116	A116
10	3	20	A116	A116
10	4	20	A117	A117
10	5	20	A117	A117
10	6	20	A117	A117
10	7	20	A118	A118
10	8	20	A118	A118
10	9	20	A118	A118
10	10	20	A119	A119
10	11	20	A119	A119
10	12	20	A119	A119
10	13	20	A120	A120
10	14	20	A120	A120
10	15	20	A120	A120
10	16	20	A121	A121
10	17	20	A121	A121
10	18	20	A121	A121
10	1	21	Blank	Blank
10	2	21	Blank	Blank
10	3	21	Blank	Blank
10	4	21	Blank	Blank
10	5	21	Blank	Blank
10	6	21	Blank	Blank
10	7	21	Blank	Blank
10	8	21	Blank	Blank
10	9	21	Blank	Blank
10	10	21	Blank	Blank
10	11	21	Blank	Blank
10	12	21	Blank	Blank
10	13	21	Blank	Blank
10	14	21	Blank	Blank
10	15	21	Blank	Blank
10	16	21	Blank	Blank
10	17	21	Blank	Blank
10	18	21	Blank	Blank
11	1	1	A1	A1
11	2	1	A1	A1
11	3	1	A1	A1
11	4	1	A2	A2
11	5	1	A2	A2
11	6	1	A2	A2
11	7	1	A3	A3
11	8	1	A3	A3
11	9	1	A3	A3
11	10	1	A4	A4
11	11	1	A4	A4
11	12	1	A4	A4
11	13	1	A5	A5
11	14	1	A5	A5
11	15	1	A5	A5
11	16	1	A6	A6
11	17	1	A6	A6
11	18	1	A6	A6
11	1	2	A7	A7
11	2	2	A7	A7
11	3	2	A7	A7
11	4	2	A8	A8
11	5	2	A8	A8
11	6	2	A8	A8
11	7	2	A9	A9
11	8	2	A9	A9
11	9	2	A9	A9
11	10	2	A10	A10
11	11	2	A10	A10
11	12	2	A10	A10
11	13	2	A11	A11
11	14	2	A11	A11
11	15	2	A11	A11
11	16	2	A12	A12
11	17	2	A12	A12
11	18	2	A12	A12
11	1	3	A13	A13
11	2	3	A13	A13
11	3	3	A13	A13
11	4	3	A14	A14
11	5	3	A14	A14
11	6	3	A14	A14
11	7	3	A15	A15
11	8	3	A15	A15
11	9	3	A15	A15
11	10	3	A16	A16
11	11	3	A16	A16
11	12	3	A16	A16
11	13	3	A17	A17
11	14	3	A17	A17
11	15	3	A17	A17
11	16	3	A18	A18
11	17	3	A18	A18
11	18	3	A18	A18
11	1	4	A19	A19
11	2	4	A19	A19
11	3	4	A19	A19
11	4	4	A20	A20
11	5	4	A20	A20
11	6	4	A20	A20
11	7	4	A21	A21
11	8	4	A21	A21
11	9	4	A21	A21
11	10	4	A22	A22
11	11	4	A22	A22
11	12	4	A22	A22
11	13	4	A23	A23
11	14	4	A23	A23
11	15	4	A23	A23
11	16	4	A24	A24
11	17	4	A24	A24
11	18	4	A24	A24
11	1	5	A25	A25
11	2	5	A25	A25
11	3	5	A25	A25
11	4	5	A26	A26
11	5	5	A26	A26
11	6	5	A26	A26
11	7	5	A27	A27
11	8	5	A27	A27
11	9	5	A27	A27
11	10	5	A28	A28
11	11	5	A28	A28
11	12	5	A28	A28
11	13	5	A29	A29
11	14	5	A29	A29
11	15	5	A29	A29
11	16	5	A30	A30
11	17	5	A30	A30
11	18	5	A30	A30
11	1	6	A31	A31
11	2	6	A31	A31
11	3	6	A31	A31
11	4	6	A32	A32
11	5	6	A32	A32
11	6	6	A32	A32
11	7	6	A33	A33
11	8	6	A33	A33
11	9	6	A33	A33
11	10	6	A34	A34
11	11	6	A34	A34
11	12	6	A34	A34
11	13	6	A35	A35
11	14	6	A35	A35
11	15	6	A35	A35
11	16	6	A36	A36
11	17	6	A36	A36
11	18	6	A36	A36
11	1	7	A37	A37
11	2	7	A37	A37
11	3	7	A37	A37
11	4	7	A38	A38
11	5	7	A38	A38
11	6	7	A38	A38
11	7	7	A39	A39
11	8	7	A39	A39
11	9	7	A39	A39
11	10	7	A40	A40
11	11	7	A40	A40
11	12	7	A40	A40
11	13	7	A41	A41
11	14	7	A41	A41
11	15	7	A41	A41
11	16	7	A42	A42
11	17	7	A42	A42
11	18	7	A42	A42
11	1	8	A43	A43
11	2	8	A43	A43
11	3	8	A43	A43
11	4	8	A44	A44
11	5	8	A44	A44
11	6	8	A44	A44
11	7	8	A45	A45
11	8	8	A45	A45
11	9	8	A45	A45
11	10	8	A47	A47
11	11	8	A47	A47
11	12	8	A47	A47
11	13	8	A48	A48
11	14	8	A48	A48
11	15	8	A48	A48
11	16	8	A49	A49
11	17	8	A49	A49
11	18	8	A49	A49
11	1	9	A50	A50
11	2	9	A50	A50
11	3	9	A50	A50
11	4	9	A51	A51
11	5	9	A51	A51
11	6	9	A51	A51
11	7	9	A52	A52
11	8	9	A52	A52
11	9	9	A52	A52
11	10	9	A53	A53
11	11	9	A53	A53
11	12	9	A53	A53
11	13	9	A54	A54
11	14	9	A54	A54
11	15	9	A54	A54
11	16	9	A55	A55
11	17	9	A55	A55
11	18	9	A55	A55
11	1	10	A56	A56
11	2	10	A56	A56
11	3	10	A56	A56
11	4	10	A57	A57
11	5	10	A57	A57
11	6	10	A57	A57
11	7	10	A58	A58
11	8	10	A58	A58
11	9	10	A58	A58
11	10	10	A59	A59
11	11	10	A59	A59
11	12	10	A59	A59
11	13	10	A60	A60
11	14	10	A60	A60
11	15	10	A60	A60
11	16	10	A61	A61
11	17	10	A61	A61
11	18	10	A61	A61
11	1	11	A62	A62
11	2	11	A62	A62
11	3	11	A62	A62
11	4	11	A63	A63
11	5	11	A63	A63
11	6	11	A63	A63
11	7	11	A64	A64
11	8	11	A64	A64
11	9	11	A64	A64
11	10	11	A65	A65
11	11	11	A65	A65
11	12	11	A65	A65
11	13	11	A66	A66
11	14	11	A66	A66
11	15	11	A66	A66
11	16	11	A67	A67
11	17	11	A67	A67
11	18	11	A67	A67
11	1	12	A68	A68
11	2	12	A68	A68
11	3	12	A68	A68
11	4	12	A69	A69
11	5	12	A69	A69
11	6	12	A69	A69
11	7	12	A70	A70
11	8	12	A70	A70
11	9	12	A70	A70
11	10	12	A71	A71
11	11	12	A71	A71
11	12	12	A71	A71
11	13	12	A72	A72
11	14	12	A72	A72
11	15	12	A72	A72
11	16	12	A73	A73
11	17	12	A73	A73
11	18	12	A73	A73
11	1	13	A74	A74
11	2	13	A74	A74
11	3	13	A74	A74
11	4	13	A75	A75
11	5	13	A75	A75
11	6	13	A75	A75
11	7	13	A76	A76
11	8	13	A76	A76
11	9	13	A76	A76
11	10	13	A77	A77
11	11	13	A77	A77
11	12	13	A77	A77
11	13	13	A78	A78
11	14	13	A78	A78
11	15	13	A78	A78
11	16	13	A79	A79
11	17	13	A79	A79
11	18	13	A79	A79
11	1	14	A80	A80
11	2	14	A80	A80
11	3	14	A80	A80
11	4	14	A81	A81
11	5	14	A81	A81
11	6	14	A81	A81
11	7	14	A82	A82
11	8	14	A82	A82
11	9	14	A82	A82
11	10	14	A83	A83
11	11	14	A83	A83
11	12	14	A83	A83
11	13	14	A84	A84
11	14	14	A84	A84
11	15	14	A84	A84
11	16	14	A85	A85
11	17	14	A85	A85
11	18	14	A85	A85
11	1	15	A86	A86
11	2	15	A86	A86
11	3	15	A86	A86
11	4	15	A87	A87
11	5	15	A87	A87
11	6	15	A87	A87
11	7	15	A88	A88
11	8	15	A88	A88
11	9	15	A88	A88
11	10	15	A89	A89
11	11	15	A89	A89
11	12	15	A89	A89
11	13	15	A90	A90
11	14	15	A90	A90
11	15	15	A90	A90
11	16	15	A91	A91
11	17	15	A91	A91
11	18	15	A91	A91
11	1	16	A92	A92
11	2	16	A92	A92
11	3	16	A92	A92
11	4	16	A93	A93
11	5	16	A93	A93
11	6	16	A93	A93
11	7	16	A94	A94
11	8	16	A94	A94
11	9	16	A94	A94
11	10	16	A95	A95
11	11	16	A95	A95
11	12	16	A95	A95
11	13	16	A96	A96
11	14	16	A96	A96
11	15	16	A96	A96
11	16	16	A97	A97
11	17	16	A97	A97
11	18	16	A97	A97
11	1	17	A98	A98
11	2	17	A98	A98
11	3	17	A98	A98
11	4	17	A99	A99
11	5	17	A99	A99
11	6	17	A99	A99
11	7	17	A100	A100
11	8	17	A100	A100
11	9	17	A100	A100
11	10	17	A101	A101
11	11	17	A101	A101
11	12	17	A101	A101
11	13	17	A102	A102
11	14	17	A102	A102
11	15	17	A102	A102
11	16	17	A103	A103
11	17	17	A103	A103
11	18	17	A103	A103
11	1	18	A104	A104
11	2	18	A104	A104
11	3	18	A104	A104
11	4	18	A105	A105
11	5	18	A105	A105
11	6	18	A105	A105
11	7	18	A106	A106
11	8	18	A106	A106
11	9	18	A106	A106
11	10	18	A107	A107
11	11	18	A107	A107
11	12	18	A107	A107
11	13	18	A108	A108
11	14	18	A108	A108
11	15	18	A108	A108
11	16	18	A109	A109
11	17	18	A109	A109
11	18	18	A109	A109
11	1	19	A110	A110
11	2	19	A110	A110
11	3	19	A110	A110
11	4	19	A111	A111
11	5	19	A111	A111
11	6	19	A111	A111
11	7	19	A112	A112
11	8	19	A112	A112
11	9	19	A112	A112
11	10	19	A113	A113
11	11	19	A113	A113
11	12	19	A113	A113
11	13	19	A114	A114
11	14	19	A114	A114
11	15	19	A114	A114
11	16	19	A115	A115
11	17	19	A115	A115
11	18	19	A115	A115
11	1	20	A116	A116
11	2	20	A116	A116
11	3	20	A116	A116
11	4	20	A117	A117
11	5	20	A117	A117
11	6	20	A117	A117
11	7	20	A118	A118
11	8	20	A118	A118
11	9	20	A118	A118
11	10	20	A119	A119
11	11	20	A119	A119
11	12	20	A119	A119
11	13	20	A120	A120
11	14	20	A120	A120
11	15	20	A120	A120
11	16	20	A121	A121
11	17	20	A121	A121
11	18	20	A121	A121
11	1	21	Blank	Blank
11	2	21	Blank	Blank
11	3	21	Blank	Blank
11	4	21	Blank	Blank
11	5	21	Blank	Blank
11	6	21	Blank	Blank
11	7	21	Blank	Blank
11	8	21	Blank	Blank
11	9	21	Blank	Blank
11	10	21	Blank	Blank
11	11	21	Blank	Blank
11	12	21	Blank	Blank
11	13	21	Blank	Blank
11	14	21	Blank	Blank
11	15	21	Blank	Blank
11	16	21	Blank	Blank
11	17	21	Blank	Blank
11	18	21	Blank	Blank
12	1	1	A1	A1
12	2	1	A1	A1
12	3	1	A1	A1
12	4	1	A2	A2
12	5	1	A2	A2
12	6	1	A2	A2
12	7	1	A3	A3
12	8	1	A3	A3
12	9	1	A3	A3
12	10	1	A4	A4
12	11	1	A4	A4
12	12	1	A4	A4
12	13	1	A5	A5
12	14	1	A5	A5
12	15	1	A5	A5
12	16	1	A6	A6
12	17	1	A6	A6
12	18	1	A6	A6
12	1	2	A7	A7
12	2	2	A7	A7
12	3	2	A7	A7
12	4	2	A8	A8
12	5	2	A8	A8
12	6	2	A8	A8
12	7	2	A9	A9
12	8	2	A9	A9
12	9	2	A9	A9
12	10	2	A10	A10
12	11	2	A10	A10
12	12	2	A10	A10
12	13	2	A11	A11
12	14	2	A11	A11
12	15	2	A11	A11
12	16	2	A12	A12
12	17	2	A12	A12
12	18	2	A12	A12
12	1	3	A13	A13
12	2	3	A13	A13
12	3	3	A13	A13
12	4	3	A14	A14
12	5	3	A14	A14
12	6	3	A14	A14
12	7	3	A15	A15
12	8	3	A15	A15
12	9	3	A15	A15
12	10	3	A16	A16
12	11	3	A16	A16
12	12	3	A16	A16
12	13	3	A17	A17
12	14	3	A17	A17
12	15	3	A17	A17
12	16	3	A18	A18
12	17	3	A18	A18
12	18	3	A18	A18
12	1	4	A19	A19
12	2	4	A19	A19
12	3	4	A19	A19
12	4	4	A20	A20
12	5	4	A20	A20
12	6	4	A20	A20
12	7	4	A21	A21
12	8	4	A21	A21
12	9	4	A21	A21
12	10	4	A22	A22
12	11	4	A22	A22
12	12	4	A22	A22
12	13	4	A23	A23
12	14	4	A23	A23
12	15	4	A23	A23
12	16	4	A24	A24
12	17	4	A24	A24
12	18	4	A24	A24
12	1	5	A25	A25
12	2	5	A25	A25
12	3	5	A25	A25
12	4	5	A26	A26
12	5	5	A26	A26
12	6	5	A26	A26
12	7	5	A27	A27
12	8	5	A27	A27
12	9	5	A27	A27
12	10	5	A28	A28
12	11	5	A28	A28
12	12	5	A28	A28
12	13	5	A29	A29
12	14	5	A29	A29
12	15	5	A29	A29
12	16	5	A30	A30
12	17	5	A30	A30
12	18	5	A30	A30
12	1	6	A31	A31
12	2	6	A31	A31
12	3	6	A31	A31
12	4	6	A32	A32
12	5	6	A32	A32
12	6	6	A32	A32
12	7	6	A33	A33
12	8	6	A33	A33
12	9	6	A33	A33
12	10	6	A34	A34
12	11	6	A34	A34
12	12	6	A34	A34
12	13	6	A35	A35
12	14	6	A35	A35
12	15	6	A35	A35
12	16	6	A36	A36
12	17	6	A36	A36
12	18	6	A36	A36
12	1	7	A37	A37
12	2	7	A37	A37
12	3	7	A37	A37
12	4	7	A38	A38
12	5	7	A38	A38
12	6	7	A38	A38
12	7	7	A39	A39
12	8	7	A39	A39
12	9	7	A39	A39
12	10	7	A40	A40
12	11	7	A40	A40
12	12	7	A40	A40
12	13	7	A41	A41
12	14	7	A41	A41
12	15	7	A41	A41
12	16	7	A42	A42
12	17	7	A42	A42
12	18	7	A42	A42
12	1	8	A43	A43
12	2	8	A43	A43
12	3	8	A43	A43
12	4	8	A44	A44
12	5	8	A44	A44
12	6	8	A44	A44
12	7	8	A45	A45
12	8	8	A45	A45
12	9	8	A45	A45
12	10	8	A47	A47
12	11	8	A47	A47
12	12	8	A47	A47
12	13	8	A48	A48
12	14	8	A48	A48
12	15	8	A48	A48
12	16	8	A49	A49
12	17	8	A49	A49
12	18	8	A49	A49
12	1	9	A50	A50
12	2	9	A50	A50
12	3	9	A50	A50
12	4	9	A51	A51
12	5	9	A51	A51
12	6	9	A51	A51
12	7	9	A52	A52
12	8	9	A52	A52
12	9	9	A52	A52
12	10	9	A53	A53
12	11	9	A53	A53
12	12	9	A53	A53
12	13	9	A54	A54
12	14	9	A54	A54
12	15	9	A54	A54
12	16	9	A55	A55
12	17	9	A55	A55
12	18	9	A55	A55
12	1	10	A56	A56
12	2	10	A56	A56
12	3	10	A56	A56
12	4	10	A57	A57
12	5	10	A57	A57
12	6	10	A57	A57
12	7	10	A58	A58
12	8	10	A58	A58
12	9	10	A58	A58
12	10	10	A59	A59
12	11	10	A59	A59
12	12	10	A59	A59
12	13	10	A60	A60
12	14	10	A60	A60
12	15	10	A60	A60
12	16	10	A61	A61
12	17	10	A61	A61
12	18	10	A61	A61
12	1	11	A62	A62
12	2	11	A62	A62
12	3	11	A62	A62
12	4	11	A63	A63
12	5	11	A63	A63
12	6	11	A63	A63
12	7	11	A64	A64
12	8	11	A64	A64
12	9	11	A64	A64
12	10	11	A65	A65
12	11	11	A65	A65
12	12	11	A65	A65
12	13	11	A66	A66
12	14	11	A66	A66
12	15	11	A66	A66
12	16	11	A67	A67
12	17	11	A67	A67
12	18	11	A67	A67
12	1	12	A68	A68
12	2	12	A68	A68
12	3	12	A68	A68
12	4	12	A69	A69
12	5	12	A69	A69
12	6	12	A69	A69
12	7	12	A70	A70
12	8	12	A70	A70
12	9	12	A70	A70
12	10	12	A71	A71
12	11	12	A71	A71
12	12	12	A71	A71
12	13	12	A72	A72
12	14	12	A72	A72
12	15	12	A72	A72
12	16	12	A73	A73
12	17	12	A73	A73
12	18	12	A73	A73
12	1	13	A74	A74
12	2	13	A74	A74
12	3	13	A74	A74
12	4	13	A75	A75
12	5	13	A75	A75
12	6	13	A75	A75
12	7	13	A76	A76
12	8	13	A76	A76
12	9	13	A76	A76
12	10	13	A77	A77
12	11	13	A77	A77
12	12	13	A77	A77
12	13	13	A78	A78
12	14	13	A78	A78
12	15	13	A78	A78
12	16	13	A79	A79
12	17	13	A79	A79
12	18	13	A79	A79
12	1	14	A80	A80
12	2	14	A80	A80
12	3	14	A80	A80
12	4	14	A81	A81
12	5	14	A81	A81
12	6	14	A81	A81
12	7	14	A82	A82
12	8	14	A82	A82
12	9	14	A82	A82
12	10	14	A83	A83
12	11	14	A83	A83
12	12	14	A83	A83
12	13	14	A84	A84
12	14	14	A84	A84
12	15	14	A84	A84
12	16	14	A85	A85
12	17	14	A85	A85
12	18	14	A85	A85
12	1	15	A86	A86
12	2	15	A86	A86
12	3	15	A86	A86
12	4	15	A87	A87
12	5	15	A87	A87
12	6	15	A87	A87
12	7	15	A88	A88
12	8	15	A88	A88
12	9	15	A88	A88
12	10	15	A89	A89
12	11	15	A89	A89
12	12	15	A89	A89
12	13	15	A90	A90
12	14	15	A90	A90
12	15	15	A90	A90
12	16	15	A91	A91
12	17	15	A91	A91
12	18	15	A91	A91
12	1	16	A92	A92
12	2	16	A92	A92
12	3	16	A92	A92
12	4	16	A93	A93
12	5	16	A93	A93
12	6	16	A93	A93
12	7	16	A94	A94
12	8	16	A94	A94
12	9	16	A94	A94
12	10	16	A95	A95
12	11	16	A95	A95
12	12	16	A95	A95
12	13	16	A96	A96
12	14	16	A96	A96
12	15	16	A96	A96
12	16	16	A97	A97
12	17	16	A97	A97
12	18	16	A97	A97
12	1	17	A98	A98
12	2	17	A98	A98
12	3	17	A98	A98
12	4	17	A99	A99
12	5	17	A99	A99
12	6	17	A99	A99
12	7	17	A100	A100
12	8	17	A100	A100
12	9	17	A100	A100
12	10	17	A101	A101
12	11	17	A101	A101
12	12	17	A101	A101
12	13	17	A102	A102
12	14	17	A102	A102
12	15	17	A102	A102
12	16	17	A103	A103
12	17	17	A103	A103
12	18	17	A103	A103
12	1	18	A104	A104
12	2	18	A104	A104
12	3	18	A104	A104
12	4	18	A105	A105
12	5	18	A105	A105
12	6	18	A105	A105
12	7	18	A106	A106
12	8	18	A106	A106
12	9	18	A106	A106
12	10	18	A107	A107
12	11	18	A107	A107
12	12	18	A107	A107
12	13	18	A108	A108
12	14	18	A108	A108
12	15	18	A108	A108
12	16	18	A109	A109
12	17	18	A109	A109
12	18	18	A109	A109
12	1	19	A110	A110
12	2	19	A110	A110
12	3	19	A110	A110
12	4	19	A111	A111
12	5	19	A111	A111
12	6	19	A111	A111
12	7	19	A112	A112
12	8	19	A112	A112
12	9	19	A112	A112
12	10	19	A113	A113
12	11	19	A113	A113
12	12	19	A113	A113
12	13	19	A114	A114
12	14	19	A114	A114
12	15	19	A114	A114
12	16	19	A115	A115
12	17	19	A115	A115
12	18	19	A115	A115
12	1	20	A116	A116
12	2	20	A116	A116
12	3	20	A116	A116
12	4	20	A117	A117
12	5	20	A117	A117
12	6	20	A117	A117
12	7	20	A118	A118
12	8	20	A118	A118
12	9	20	A118	A118
12	10	20	A119	A119
12	11	20	A119	A119
12	12	20	A119	A119
12	13	20	A120	A120
12	14	20	A120	A120
12	15	20	A120	A120
12	16	20	A121	A121
12	17	20	A121	A121
12	18	20	A121	A121
12	1	21	Blank	Blank
12	2	21	Blank	Blank
12	3	21	Blank	Blank
12	4	21	Blank	Blank
12	5	21	Blank	Blank
12	6	21	Blank	Blank
12	7	21	Blank	Blank
12	8	21	Blank	Blank
12	9	21	Blank	Blank
12	10	21	Blank	Blank
12	11	21	Blank	Blank
12	12	21	Blank	Blank
12	13	21	Blank	Blank
12	14	21	Blank	Blank
12	15	21	Blank	Blank
12	16	21	Blank	Blank
12	17	21	Blank	Blank
12	18	21	Blank	Blank
13	1	1	A1	A1
13	2	1	A1	A1
13	3	1	A1	A1
13	4	1	A2	A2
13	5	1	A2	A2
13	6	1	A2	A2
13	7	1	A3	A3
13	8	1	A3	A3
13	9	1	A3	A3
13	10	1	A4	A4
13	11	1	A4	A4
13	12	1	A4	A4
13	13	1	A5	A5
13	14	1	A5	A5
13	15	1	A5	A5
13	16	1	A6	A6
13	17	1	A6	A6
13	18	1	A6	A6
13	1	2	A7	A7
13	2	2	A7	A7
13	3	2	A7	A7
13	4	2	A8	A8
13	5	2	A8	A8
13	6	2	A8	A8
13	7	2	A9	A9
13	8	2	A9	A9
13	9	2	A9	A9
13	10	2	A10	A10
13	11	2	A10	A10
13	12	2	A10	A10
13	13	2	A11	A11
13	14	2	A11	A11
13	15	2	A11	A11
13	16	2	A12	A12
13	17	2	A12	A12
13	18	2	A12	A12
13	1	3	A13	A13
13	2	3	A13	A13
13	3	3	A13	A13
13	4	3	A14	A14
13	5	3	A14	A14
13	6	3	A14	A14
13	7	3	A15	A15
13	8	3	A15	A15
13	9	3	A15	A15
13	10	3	A16	A16
13	11	3	A16	A16
13	12	3	A16	A16
13	13	3	A17	A17
13	14	3	A17	A17
13	15	3	A17	A17
13	16	3	A18	A18
13	17	3	A18	A18
13	18	3	A18	A18
13	1	4	A19	A19
13	2	4	A19	A19
13	3	4	A19	A19
13	4	4	A20	A20
13	5	4	A20	A20
13	6	4	A20	A20
13	7	4	A21	A21
13	8	4	A21	A21
13	9	4	A21	A21
13	10	4	A22	A22
13	11	4	A22	A22
13	12	4	A22	A22
13	13	4	A23	A23
13	14	4	A23	A23
13	15	4	A23	A23
13	16	4	A24	A24
13	17	4	A24	A24
13	18	4	A24	A24
13	1	5	A25	A25
13	2	5	A25	A25
13	3	5	A25	A25
13	4	5	A26	A26
13	5	5	A26	A26
13	6	5	A26	A26
13	7	5	A27	A27
13	8	5	A27	A27
13	9	5	A27	A27
13	10	5	A28	A28
13	11	5	A28	A28
13	12	5	A28	A28
13	13	5	A29	A29
13	14	5	A29	A29
13	15	5	A29	A29
13	16	5	A30	A30
13	17	5	A30	A30
13	18	5	A30	A30
13	1	6	A31	A31
13	2	6	A31	A31
13	3	6	A31	A31
13	4	6	A32	A32
13	5	6	A32	A32
13	6	6	A32	A32
13	7	6	A33	A33
13	8	6	A33	A33
13	9	6	A33	A33
13	10	6	A34	A34
13	11	6	A34	A34
13	12	6	A34	A34
13	13	6	A35	A35
13	14	6	A35	A35
13	15	6	A35	A35
13	16	6	A36	A36
13	17	6	A36	A36
13	18	6	A36	A36
13	1	7	A37	A37
13	2	7	A37	A37
13	3	7	A37	A37
13	4	7	A38	A38
13	5	7	A38	A38
13	6	7	A38	A38
13	7	7	A39	A39
13	8	7	A39	A39
13	9	7	A39	A39
13	10	7	A40	A40
13	11	7	A40	A40
13	12	7	A40	A40
13	13	7	A41	A41
13	14	7	A41	A41
13	15	7	A41	A41
13	16	7	A42	A42
13	17	7	A42	A42
13	18	7	A42	A42
13	1	8	A43	A43
13	2	8	A43	A43
13	3	8	A43	A43
13	4	8	A44	A44
13	5	8	A44	A44
13	6	8	A44	A44
13	7	8	A45	A45
13	8	8	A45	A45
13	9	8	A45	A45
13	10	8	A47	A47
13	11	8	A47	A47
13	12	8	A47	A47
13	13	8	A48	A48
13	14	8	A48	A48
13	15	8	A48	A48
13	16	8	A49	A49
13	17	8	A49	A49
13	18	8	A49	A49
13	1	9	A50	A50
13	2	9	A50	A50
13	3	9	A50	A50
13	4	9	A51	A51
13	5	9	A51	A51
13	6	9	A51	A51
13	7	9	A52	A52
13	8	9	A52	A52
13	9	9	A52	A52
13	10	9	A53	A53
13	11	9	A53	A53
13	12	9	A53	A53
13	13	9	A54	A54
13	14	9	A54	A54
13	15	9	A54	A54
13	16	9	A55	A55
13	17	9	A55	A55
13	18	9	A55	A55
13	1	10	A56	A56
13	2	10	A56	A56
13	3	10	A56	A56
13	4	10	A57	A57
13	5	10	A57	A57
13	6	10	A57	A57
13	7	10	A58	A58
13	8	10	A58	A58
13	9	10	A58	A58
13	10	10	A59	A59
13	11	10	A59	A59
13	12	10	A59	A59
13	13	10	A60	A60
13	14	10	A60	A60
13	15	10	A60	A60
13	16	10	A61	A61
13	17	10	A61	A61
13	18	10	A61	A61
13	1	11	A62	A62
13	2	11	A62	A62
13	3	11	A62	A62
13	4	11	A63	A63
13	5	11	A63	A63
13	6	11	A63	A63
13	7	11	A64	A64
13	8	11	A64	A64
13	9	11	A64	A64
13	10	11	A65	A65
13	11	11	A65	A65
13	12	11	A65	A65
13	13	11	A66	A66
13	14	11	A66	A66
13	15	11	A66	A66
13	16	11	A67	A67
13	17	11	A67	A67
13	18	11	A67	A67
13	1	12	A68	A68
13	2	12	A68	A68
13	3	12	A68	A68
13	4	12	A69	A69
13	5	12	A69	A69
13	6	12	A69	A69
13	7	12	A70	A70
13	8	12	A70	A70
13	9	12	A70	A70
13	10	12	A71	A71
13	11	12	A71	A71
13	12	12	A71	A71
13	13	12	A72	A72
13	14	12	A72	A72
13	15	12	A72	A72
13	16	12	A73	A73
13	17	12	A73	A73
13	18	12	A73	A73
13	1	13	A74	A74
13	2	13	A74	A74
13	3	13	A74	A74
13	4	13	A75	A75
13	5	13	A75	A75
13	6	13	A75	A75
13	7	13	A76	A76
13	8	13	A76	A76
13	9	13	A76	A76
13	10	13	A77	A77
13	11	13	A77	A77
13	12	13	A77	A77
13	13	13	A78	A78
13	14	13	A78	A78
13	15	13	A78	A78
13	16	13	A79	A79
13	17	13	A79	A79
13	18	13	A79	A79
13	1	14	A80	A80
13	2	14	A80	A80
13	3	14	A80	A80
13	4	14	A81	A81
13	5	14	A81	A81
13	6	14	A81	A81
13	7	14	A82	A82
13	8	14	A82	A82
13	9	14	A82	A82
13	10	14	A83	A83
13	11	14	A83	A83
13	12	14	A83	A83
13	13	14	A84	A84
13	14	14	A84	A84
13	15	14	A84	A84
13	16	14	A85	A85
13	17	14	A85	A85
13	18	14	A85	A85
13	1	15	A86	A86
13	2	15	A86	A86
13	3	15	A86	A86
13	4	15	A87	A87
13	5	15	A87	A87
13	6	15	A87	A87
13	7	15	A88	A88
13	8	15	A88	A88
13	9	15	A88	A88
13	10	15	A89	A89
13	11	15	A89	A89
13	12	15	A89	A89
13	13	15	A90	A90
13	14	15	A90	A90
13	15	15	A90	A90
13	16	15	A91	A91
13	17	15	A91	A91
13	18	15	A91	A91
13	1	16	A92	A92
13	2	16	A92	A92
13	3	16	A92	A92
13	4	16	A93	A93
13	5	16	A93	A93
13	6	16	A93	A93
13	7	16	A94	A94
13	8	16	A94	A94
13	9	16	A94	A94
13	10	16	A95	A95
13	11	16	A95	A95
13	12	16	A95	A95
13	13	16	A96	A96
13	14	16	A96	A96
13	15	16	A96	A96
13	16	16	A97	A97
13	17	16	A97	A97
13	18	16	A97	A97
13	1	17	A98	A98
13	2	17	A98	A98
13	3	17	A98	A98
13	4	17	A99	A99
13	5	17	A99	A99
13	6	17	A99	A99
13	7	17	A100	A100
13	8	17	A100	A100
13	9	17	A100	A100
13	10	17	A101	A101
13	11	17	A101	A101
13	12	17	A101	A101
13	13	17	A102	A102
13	14	17	A102	A102
13	15	17	A102	A102
13	16	17	A103	A103
13	17	17	A103	A103
13	18	17	A103	A103
13	1	18	A104	A104
13	2	18	A104	A104
13	3	18	A104	A104
13	4	18	A105	A105
13	5	18	A105	A105
13	6	18	A105	A105
13	7	18	A106	A106
13	8	18	A106	A106
13	9	18	A106	A106
13	10	18	A107	A107
13	11	18	A107	A107
13	12	18	A107	A107
13	13	18	A108	A108
13	14	18	A108	A108
13	15	18	A108	A108
13	16	18	A109	A109
13	17	18	A109	A109
13	18	18	A109	A109
13	1	19	A110	A110
13	2	19	A110	A110
13	3	19	A110	A110
13	4	19	A111	A111
13	5	19	A111	A111
13	6	19	A111	A111
13	7	19	A112	A112
13	8	19	A112	A112
13	9	19	A112	A112
13	10	19	A113	A113
13	11	19	A113	A113
13	12	19	A113	A113
13	13	19	A114	A114
13	14	19	A114	A114
13	15	19	A114	A114
13	16	19	A115	A115
13	17	19	A115	A115
13	18	19	A115	A115
13	1	20	A116	A116
13	2	20	A116	A116
13	3	20	A116	A116
13	4	20	A117	A117
13	5	20	A117	A117
13	6	20	A117	A117
13	7	20	A118	A118
13	8	20	A118	A118
13	9	20	A118	A118
13	10	20	A119	A119
13	11	20	A119	A119
13	12	20	A119	A119
13	13	20	A120	A120
13	14	20	A120	A120
13	15	20	A120	A120
13	16	20	A121	A121
13	17	20	A121	A121
13	18	20	A121	A121
13	1	21	Blank	Blank
13	2	21	Blank	Blank
13	3	21	Blank	Blank
13	4	21	Blank	Blank
13	5	21	Blank	Blank
13	6	21	Blank	Blank
13	7	21	Blank	Blank
13	8	21	Blank	Blank
13	9	21	Blank	Blank
13	10	21	Blank	Blank
13	11	21	Blank	Blank
13	12	21	Blank	Blank
13	13	21	Blank	Blank
13	14	21	Blank	Blank
13	15	21	Blank	Blank
13	16	21	Blank	Blank
13	17	21	Blank	Blank
13	18	21	Blank	Blank
14	1	1	A1	A1
14	2	1	A1	A1
14	3	1	A1	A1
14	4	1	A2	A2
14	5	1	A2	A2
14	6	1	A2	A2
14	7	1	A3	A3
14	8	1	A3	A3
14	9	1	A3	A3
14	10	1	A4	A4
14	11	1	A4	A4
14	12	1	A4	A4
14	13	1	A5	A5
14	14	1	A5	A5
14	15	1	A5	A5
14	16	1	A6	A6
14	17	1	A6	A6
14	18	1	A6	A6
14	1	2	A7	A7
14	2	2	A7	A7
14	3	2	A7	A7
14	4	2	A8	A8
14	5	2	A8	A8
14	6	2	A8	A8
14	7	2	A9	A9
14	8	2	A9	A9
14	9	2	A9	A9
14	10	2	A10	A10
14	11	2	A10	A10
14	12	2	A10	A10
14	13	2	A11	A11
14	14	2	A11	A11
14	15	2	A11	A11
14	16	2	A12	A12
14	17	2	A12	A12
14	18	2	A12	A12
14	1	3	A13	A13
14	2	3	A13	A13
14	3	3	A13	A13
14	4	3	A14	A14
14	5	3	A14	A14
14	6	3	A14	A14
14	7	3	A15	A15
14	8	3	A15	A15
14	9	3	A15	A15
14	10	3	A16	A16
14	11	3	A16	A16
14	12	3	A16	A16
14	13	3	A17	A17
14	14	3	A17	A17
14	15	3	A17	A17
14	16	3	A18	A18
14	17	3	A18	A18
14	18	3	A18	A18
14	1	4	A19	A19
14	2	4	A19	A19
14	3	4	A19	A19
14	4	4	A20	A20
14	5	4	A20	A20
14	6	4	A20	A20
14	7	4	A21	A21
14	8	4	A21	A21
14	9	4	A21	A21
14	10	4	A22	A22
14	11	4	A22	A22
14	12	4	A22	A22
14	13	4	A23	A23
14	14	4	A23	A23
14	15	4	A23	A23
14	16	4	A24	A24
14	17	4	A24	A24
14	18	4	A24	A24
14	1	5	A25	A25
14	2	5	A25	A25
14	3	5	A25	A25
14	4	5	A26	A26
14	5	5	A26	A26
14	6	5	A26	A26
14	7	5	A27	A27
14	8	5	A27	A27
14	9	5	A27	A27
14	10	5	A28	A28
14	11	5	A28	A28
14	12	5	A28	A28
14	13	5	A29	A29
14	14	5	A29	A29
14	15	5	A29	A29
14	16	5	A30	A30
14	17	5	A30	A30
14	18	5	A30	A30
14	1	6	A31	A31
14	2	6	A31	A31
14	3	6	A31	A31
14	4	6	A32	A32
14	5	6	A32	A32
14	6	6	A32	A32
14	7	6	A33	A33
14	8	6	A33	A33
14	9	6	A33	A33
14	10	6	A34	A34
14	11	6	A34	A34
14	12	6	A34	A34
14	13	6	A35	A35
14	14	6	A35	A35
14	15	6	A35	A35
14	16	6	A36	A36
14	17	6	A36	A36
14	18	6	A36	A36
14	1	7	A37	A37
14	2	7	A37	A37
14	3	7	A37	A37
14	4	7	A38	A38
14	5	7	A38	A38
14	6	7	A38	A38
14	7	7	A39	A39
14	8	7	A39	A39
14	9	7	A39	A39
14	10	7	A40	A40
14	11	7	A40	A40
14	12	7	A40	A40
14	13	7	A41	A41
14	14	7	A41	A41
14	15	7	A41	A41
14	16	7	A42	A42
14	17	7	A42	A42
14	18	7	A42	A42
14	1	8	A43	A43
14	2	8	A43	A43
14	3	8	A43	A43
14	4	8	A44	A44
14	5	8	A44	A44
14	6	8	A44	A44
14	7	8	A45	A45
14	8	8	A45	A45
14	9	8	A45	A45
14	10	8	A47	A47
14	11	8	A47	A47
14	12	8	A47	A47
14	13	8	A48	A48
14	14	8	A48	A48
14	15	8	A48	A48
14	16	8	A49	A49
14	17	8	A49	A49
14	18	8	A49	A49
14	1	9	A50	A50
14	2	9	A50	A50
14	3	9	A50	A50
14	4	9	A51	A51
14	5	9	A51	A51
14	6	9	A51	A51
14	7	9	A52	A52
14	8	9	A52	A52
14	9	9	A52	A52
14	10	9	A53	A53
14	11	9	A53	A53
14	12	9	A53	A53
14	13	9	A54	A54
14	14	9	A54	A54
14	15	9	A54	A54
14	16	9	A55	A55
14	17	9	A55	A55
14	18	9	A55	A55
14	1	10	A56	A56
14	2	10	A56	A56
14	3	10	A56	A56
14	4	10	A57	A57
14	5	10	A57	A57
14	6	10	A57	A57
14	7	10	A58	A58
14	8	10	A58	A58
14	9	10	A58	A58
14	10	10	A59	A59
14	11	10	A59	A59
14	12	10	A59	A59
14	13	10	A60	A60
14	14	10	A60	A60
14	15	10	A60	A60
14	16	10	A61	A61
14	17	10	A61	A61
14	18	10	A61	A61
14	1	11	A62	A62
14	2	11	A62	A62
14	3	11	A62	A62
14	4	11	A63	A63
14	5	11	A63	A63
14	6	11	A63	A63
14	7	11	A64	A64
14	8	11	A64	A64
14	9	11	A64	A64
14	10	11	A65	A65
14	11	11	A65	A65
14	12	11	A65	A65
14	13	11	A66	A66
14	14	11	A66	A66
14	15	11	A66	A66
14	16	11	A67	A67
14	17	11	A67	A67
14	18	11	A67	A67
14	1	12	A68	A68
14	2	12	A68	A68
14	3	12	A68	A68
14	4	12	A69	A69
14	5	12	A69	A69
14	6	12	A69	A69
14	7	12	A70	A70
14	8	12	A70	A70
14	9	12	A70	A70
14	10	12	A71	A71
14	11	12	A71	A71
14	12	12	A71	A71
14	13	12	A72	A72
14	14	12	A72	A72
14	15	12	A72	A72
14	16	12	A73	A73
14	17	12	A73	A73
14	18	12	A73	A73
14	1	13	A74	A74
14	2	13	A74	A74
14	3	13	A74	A74
14	4	13	A75	A75
14	5	13	A75	A75
14	6	13	A75	A75
14	7	13	A76	A76
14	8	13	A76	A76
14	9	13	A76	A76
14	10	13	A77	A77
14	11	13	A77	A77
14	12	13	A77	A77
14	13	13	A78	A78
14	14	13	A78	A78
14	15	13	A78	A78
14	16	13	A79	A79
14	17	13	A79	A79
14	18	13	A79	A79
14	1	14	A80	A80
14	2	14	A80	A80
14	3	14	A80	A80
14	4	14	A81	A81
14	5	14	A81	A81
14	6	14	A81	A81
14	7	14	A82	A82
14	8	14	A82	A82
14	9	14	A82	A82
14	10	14	A83	A83
14	11	14	A83	A83
14	12	14	A83	A83
14	13	14	A84	A84
14	14	14	A84	A84
14	15	14	A84	A84
14	16	14	A85	A85
14	17	14	A85	A85
14	18	14	A85	A85
14	1	15	A86	A86
14	2	15	A86	A86
14	3	15	A86	A86
14	4	15	A87	A87
14	5	15	A87	A87
14	6	15	A87	A87
14	7	15	A88	A88
14	8	15	A88	A88
14	9	15	A88	A88
14	10	15	A89	A89
14	11	15	A89	A89
14	12	15	A89	A89
14	13	15	A90	A90
14	14	15	A90	A90
14	15	15	A90	A90
14	16	15	A91	A91
14	17	15	A91	A91
14	18	15	A91	A91
14	1	16	A92	A92
14	2	16	A92	A92
14	3	16	A92	A92
14	4	16	A93	A93
14	5	16	A93	A93
14	6	16	A93	A93
14	7	16	A94	A94
14	8	16	A94	A94
14	9	16	A94	A94
14	10	16	A95	A95
14	11	16	A95	A95
14	12	16	A95	A95
14	13	16	A96	A96
14	14	16	A96	A96
14	15	16	A96	A96
14	16	16	A97	A97
14	17	16	A97	A97
14	18	16	A97	A97
14	1	17	A98	A98
14	2	17	A98	A98
14	3	17	A98	A98
14	4	17	A99	A99
14	5	17	A99	A99
14	6	17	A99	A99
14	7	17	A100	A100
14	8	17	A100	A100
14	9	17	A100	A100
14	10	17	A101	A101
14	11	17	A101	A101
14	12	17	A101	A101
14	13	17	A102	A102
14	14	17	A102	A102
14	15	17	A102	A102
14	16	17	A103	A103
14	17	17	A103	A103
14	18	17	A103	A103
14	1	18	A104	A104
14	2	18	A104	A104
14	3	18	A104	A104
14	4	18	A105	A105
14	5	18	A105	A105
14	6	18	A105	A105
14	7	18	A106	A106
14	8	18	A106	A106
14	9	18	A106	A106
14	10	18	A107	A107
14	11	18	A107	A107
14	12	18	A107	A107
14	13	18	A108	A108
14	14	18	A108	A108
14	15	18	A108	A108
14	16	18	A109	A109
14	17	18	A109	A109
14	18	18	A109	A109
14	1	19	A110	A110
14	2	19	A110	A110
14	3	19	A110	A110
14	4	19	A111	A111
14	5	19	A111	A111
14	6	19	A111	A111
14	7	19	A112	A112
14	8	19	A112	A112
14	9	19	A112	A112
14	10	19	A113	A113
14	11	19	A113	A113
14	12	19	A113	A113
14	13	19	A114	A114
14	14	19	A114	A114
14	15	19	A114	A114
14	16	19	A115	A115
14	17	19	A115	A115
14	18	19	A115	A115
14	1	20	A116	A116
14	2	20	A116	A116
14	3	20	A116	A116
14	4	20	A117	A117
14	5	20	A117	A117
14	6	20	A117	A117
14	7	20	A118	A118
14	8	20	A118	A118
14	9	20	A118	A118
14	10	20	A119	A119
14	11	20	A119	A119
14	12	20	A119	A119
14	13	20	A120	A120
14	14	20	A120	A120
14	15	20	A120	A120
14	16	20	A121	A121
14	17	20	A121	A121
14	18	20	A121	A121
14	1	21	Blank	Blank
14	2	21	Blank	Blank
14	3	21	Blank	Blank
14	4	21	Blank	Blank
14	5	21	Blank	Blank
14	6	21	Blank	Blank
14	7	21	Blank	Blank
14	8	21	Blank	Blank
14	9	21	Blank	Blank
14	10	21	Blank	Blank
14	11	21	Blank	Blank
14	12	21	Blank	Blank
14	13	21	Blank	Blank
14	14	21	Blank	Blank
14	15	21	Blank	Blank
14	16	21	Blank	Blank
14	17	21	Blank	Blank
14	18	21	Blank	Blank
15	1	1	A1	A1
15	2	1	A1	A1
15	3	1	A1	A1
15	4	1	A2	A2
15	5	1	A2	A2
15	6	1	A2	A2
15	7	1	A3	A3
15	8	1	A3	A3
15	9	1	A3	A3
15	10	1	A4	A4
15	11	1	A4	A4
15	12	1	A4	A4
15	13	1	A5	A5
15	14	1	A5	A5
15	15	1	A5	A5
15	16	1	A6	A6
15	17	1	A6	A6
15	18	1	A6	A6
15	1	2	A7	A7
15	2	2	A7	A7
15	3	2	A7	A7
15	4	2	A8	A8
15	5	2	A8	A8
15	6	2	A8	A8
15	7	2	A9	A9
15	8	2	A9	A9
15	9	2	A9	A9
15	10	2	A10	A10
15	11	2	A10	A10
15	12	2	A10	A10
15	13	2	A11	A11
15	14	2	A11	A11
15	15	2	A11	A11
15	16	2	A12	A12
15	17	2	A12	A12
15	18	2	A12	A12
15	1	3	A13	A13
15	2	3	A13	A13
15	3	3	A13	A13
15	4	3	A14	A14
15	5	3	A14	A14
15	6	3	A14	A14
15	7	3	A15	A15
15	8	3	A15	A15
15	9	3	A15	A15
15	10	3	A16	A16
15	11	3	A16	A16
15	12	3	A16	A16
15	13	3	A17	A17
15	14	3	A17	A17
15	15	3	A17	A17
15	16	3	A18	A18
15	17	3	A18	A18
15	18	3	A18	A18
15	1	4	A19	A19
15	2	4	A19	A19
15	3	4	A19	A19
15	4	4	A20	A20
15	5	4	A20	A20
15	6	4	A20	A20
15	7	4	A21	A21
15	8	4	A21	A21
15	9	4	A21	A21
15	10	4	A22	A22
15	11	4	A22	A22
15	12	4	A22	A22
15	13	4	A23	A23
15	14	4	A23	A23
15	15	4	A23	A23
15	16	4	A24	A24
15	17	4	A24	A24
15	18	4	A24	A24
15	1	5	A25	A25
15	2	5	A25	A25
15	3	5	A25	A25
15	4	5	A26	A26
15	5	5	A26	A26
15	6	5	A26	A26
15	7	5	A27	A27
15	8	5	A27	A27
15	9	5	A27	A27
15	10	5	A28	A28
15	11	5	A28	A28
15	12	5	A28	A28
15	13	5	A29	A29
15	14	5	A29	A29
15	15	5	A29	A29
15	16	5	A30	A30
15	17	5	A30	A30
15	18	5	A30	A30
15	1	6	A31	A31
15	2	6	A31	A31
15	3	6	A31	A31
15	4	6	A32	A32
15	5	6	A32	A32
15	6	6	A32	A32
15	7	6	A33	A33
15	8	6	A33	A33
15	9	6	A33	A33
15	10	6	A34	A34
15	11	6	A34	A34
15	12	6	A34	A34
15	13	6	A35	A35
15	14	6	A35	A35
15	15	6	A35	A35
15	16	6	A36	A36
15	17	6	A36	A36
15	18	6	A36	A36
15	1	7	A37	A37
15	2	7	A37	A37
15	3	7	A37	A37
15	4	7	A38	A38
15	5	7	A38	A38
15	6	7	A38	A38
15	7	7	A39	A39
15	8	7	A39	A39
15	9	7	A39	A39
15	10	7	A40	A40
15	11	7	A40	A40
15	12	7	A40	A40
15	13	7	A41	A41
15	14	7	A41	A41
15	15	7	A41	A41
15	16	7	A42	A42
15	17	7	A42	A42
15	18	7	A42	A42
15	1	8	A43	A43
15	2	8	A43	A43
15	3	8	A43	A43
15	4	8	A44	A44
15	5	8	A44	A44
15	6	8	A44	A44
15	7	8	A45	A45
15	8	8	A45	A45
15	9	8	A45	A45
15	10	8	A47	A47
15	11	8	A47	A47
15	12	8	A47	A47
15	13	8	A48	A48
15	14	8	A48	A48
15	15	8	A48	A48
15	16	8	A49	A49
15	17	8	A49	A49
15	18	8	A49	A49
15	1	9	A50	A50
15	2	9	A50	A50
15	3	9	A50	A50
15	4	9	A51	A51
15	5	9	A51	A51
15	6	9	A51	A51
15	7	9	A52	A52
15	8	9	A52	A52
15	9	9	A52	A52
15	10	9	A53	A53
15	11	9	A53	A53
15	12	9	A53	A53
15	13	9	A54	A54
15	14	9	A54	A54
15	15	9	A54	A54
15	16	9	A55	A55
15	17	9	A55	A55
15	18	9	A55	A55
15	1	10	A56	A56
15	2	10	A56	A56
15	3	10	A56	A56
15	4	10	A57	A57
15	5	10	A57	A57
15	6	10	A57	A57
15	7	10	A58	A58
15	8	10	A58	A58
15	9	10	A58	A58
15	10	10	A59	A59
15	11	10	A59	A59
15	12	10	A59	A59
15	13	10	A60	A60
15	14	10	A60	A60
15	15	10	A60	A60
15	16	10	A61	A61
15	17	10	A61	A61
15	18	10	A61	A61
15	1	11	A62	A62
15	2	11	A62	A62
15	3	11	A62	A62
15	4	11	A63	A63
15	5	11	A63	A63
15	6	11	A63	A63
15	7	11	A64	A64
15	8	11	A64	A64
15	9	11	A64	A64
15	10	11	A65	A65
15	11	11	A65	A65
15	12	11	A65	A65
15	13	11	A66	A66
15	14	11	A66	A66
15	15	11	A66	A66
15	16	11	A67	A67
15	17	11	A67	A67
15	18	11	A67	A67
15	1	12	A68	A68
15	2	12	A68	A68
15	3	12	A68	A68
15	4	12	A69	A69
15	5	12	A69	A69
15	6	12	A69	A69
15	7	12	A70	A70
15	8	12	A70	A70
15	9	12	A70	A70
15	10	12	A71	A71
15	11	12	A71	A71
15	12	12	A71	A71
15	13	12	A72	A72
15	14	12	A72	A72
15	15	12	A72	A72
15	16	12	A73	A73
15	17	12	A73	A73
15	18	12	A73	A73
15	1	13	A74	A74
15	2	13	A74	A74
15	3	13	A74	A74
15	4	13	A75	A75
15	5	13	A75	A75
15	6	13	A75	A75
15	7	13	A76	A76
15	8	13	A76	A76
15	9	13	A76	A76
15	10	13	A77	A77
15	11	13	A77	A77
15	12	13	A77	A77
15	13	13	A78	A78
15	14	13	A78	A78
15	15	13	A78	A78
15	16	13	A79	A79
15	17	13	A79	A79
15	18	13	A79	A79
15	1	14	A80	A80
15	2	14	A80	A80
15	3	14	A80	A80
15	4	14	A81	A81
15	5	14	A81	A81
15	6	14	A81	A81
15	7	14	A82	A82
15	8	14	A82	A82
15	9	14	A82	A82
15	10	14	A83	A83
15	11	14	A83	A83
15	12	14	A83	A83
15	13	14	A84	A84
15	14	14	A84	A84
15	15	14	A84	A84
15	16	14	A85	A85
15	17	14	A85	A85
15	18	14	A85	A85
15	1	15	A86	A86
15	2	15	A86	A86
15	3	15	A86	A86
15	4	15	A87	A87
15	5	15	A87	A87
15	6	15	A87	A87
15	7	15	A88	A88
15	8	15	A88	A88
15	9	15	A88	A88
15	10	15	A89	A89
15	11	15	A89	A89
15	12	15	A89	A89
15	13	15	A90	A90
15	14	15	A90	A90
15	15	15	A90	A90
15	16	15	A91	A91
15	17	15	A91	A91
15	18	15	A91	A91
15	1	16	A92	A92
15	2	16	A92	A92
15	3	16	A92	A92
15	4	16	A93	A93
15	5	16	A93	A93
15	6	16	A93	A93
15	7	16	A94	A94
15	8	16	A94	A94
15	9	16	A94	A94
15	10	16	A95	A95
15	11	16	A95	A95
15	12	16	A95	A95
15	13	16	A96	A96
15	14	16	A96	A96
15	15	16	A96	A96
15	16	16	A97	A97
15	17	16	A97	A97
15	18	16	A97	A97
15	1	17	A98	A98
15	2	17	A98	A98
15	3	17	A98	A98
15	4	17	A99	A99
15	5	17	A99	A99
15	6	17	A99	A99
15	7	17	A100	A100
15	8	17	A100	A100
15	9	17	A100	A100
15	10	17	A101	A101
15	11	17	A101	A101
15	12	17	A101	A101
15	13	17	A102	A102
15	14	17	A102	A102
15	15	17	A102	A102
15	16	17	A103	A103
15	17	17	A103	A103
15	18	17	A103	A103
15	1	18	A104	A104
15	2	18	A104	A104
15	3	18	A104	A104
15	4	18	A105	A105
15	5	18	A105	A105
15	6	18	A105	A105
15	7	18	A106	A106
15	8	18	A106	A106
15	9	18	A106	A106
15	10	18	A107	A107
15	11	18	A107	A107
15	12	18	A107	A107
15	13	18	A108	A108
15	14	18	A108	A108
15	15	18	A108	A108
15	16	18	A109	A109
15	17	18	A109	A109
15	18	18	A109	A109
15	1	19	A110	A110
15	2	19	A110	A110
15	3	19	A110	A110
15	4	19	A111	A111
15	5	19	A111	A111
15	6	19	A111	A111
15	7	19	A112	A112
15	8	19	A112	A112
15	9	19	A112	A112
15	10	19	A113	A113
15	11	19	A113	A113
15	12	19	A113	A113
15	13	19	A114	A114
15	14	19	A114	A114
15	15	19	A114	A114
15	16	19	A115	A115
15	17	19	A115	A115
15	18	19	A115	A115
15	1	20	A116	A116
15	2	20	A116	A116
15	3	20	A116	A116
15	4	20	A117	A117
15	5	20	A117	A117
15	6	20	A117	A117
15	7	20	A118	A118
15	8	20	A118	A118
15	9	20	A118	A118
15	10	20	A119	A119
15	11	20	A119	A119
15	12	20	A119	A119
15	13	20	A120	A120
15	14	20	A120	A120
15	15	20	A120	A120
15	16	20	A121	A121
15	17	20	A121	A121
15	18	20	A121	A121
15	1	21	Blank	Blank
15	2	21	Blank	Blank
15	3	21	Blank	Blank
15	4	21	Blank	Blank
15	5	21	Blank	Blank
15	6	21	Blank	Blank
15	7	21	Blank	Blank
15	8	21	Blank	Blank
15	9	21	Blank	Blank
15	10	21	Blank	Blank
15	11	21	Blank	Blank
15	12	21	Blank	Blank
15	13	21	Blank	Blank
15	14	21	Blank	Blank
15	15	21	Blank	Blank
15	16	21	Blank	Blank
15	17	21	Blank	Blank
15	18	21	Blank	Blank
16	1	1	A1	A1
16	2	1	A1	A1
16	3	1	A1	A1
16	4	1	A2	A2
16	5	1	A2	A2
16	6	1	A2	A2
16	7	1	A3	A3
16	8	1	A3	A3
16	9	1	A3	A3
16	10	1	A4	A4
16	11	1	A4	A4
16	12	1	A4	A4
16	13	1	A5	A5
16	14	1	A5	A5
16	15	1	A5	A5
16	16	1	A6	A6
16	17	1	A6	A6
16	18	1	A6	A6
16	1	2	A7	A7
16	2	2	A7	A7
16	3	2	A7	A7
16	4	2	A8	A8
16	5	2	A8	A8
16	6	2	A8	A8
16	7	2	A9	A9
16	8	2	A9	A9
16	9	2	A9	A9
16	10	2	A10	A10
16	11	2	A10	A10
16	12	2	A10	A10
16	13	2	A11	A11
16	14	2	A11	A11
16	15	2	A11	A11
16	16	2	A12	A12
16	17	2	A12	A12
16	18	2	A12	A12
16	1	3	A13	A13
16	2	3	A13	A13
16	3	3	A13	A13
16	4	3	A14	A14
16	5	3	A14	A14
16	6	3	A14	A14
16	7	3	A15	A15
16	8	3	A15	A15
16	9	3	A15	A15
16	10	3	A16	A16
16	11	3	A16	A16
16	12	3	A16	A16
16	13	3	A17	A17
16	14	3	A17	A17
16	15	3	A17	A17
16	16	3	A18	A18
16	17	3	A18	A18
16	18	3	A18	A18
16	1	4	A19	A19
16	2	4	A19	A19
16	3	4	A19	A19
16	4	4	A20	A20
16	5	4	A20	A20
16	6	4	A20	A20
16	7	4	A21	A21
16	8	4	A21	A21
16	9	4	A21	A21
16	10	4	A22	A22
16	11	4	A22	A22
16	12	4	A22	A22
16	13	4	A23	A23
16	14	4	A23	A23
16	15	4	A23	A23
16	16	4	A24	A24
16	17	4	A24	A24
16	18	4	A24	A24
16	1	5	A25	A25
16	2	5	A25	A25
16	3	5	A25	A25
16	4	5	A26	A26
16	5	5	A26	A26
16	6	5	A26	A26
16	7	5	A27	A27
16	8	5	A27	A27
16	9	5	A27	A27
16	10	5	A28	A28
16	11	5	A28	A28
16	12	5	A28	A28
16	13	5	A29	A29
16	14	5	A29	A29
16	15	5	A29	A29
16	16	5	A30	A30
16	17	5	A30	A30
16	18	5	A30	A30
16	1	6	A31	A31
16	2	6	A31	A31
16	3	6	A31	A31
16	4	6	A32	A32
16	5	6	A32	A32
16	6	6	A32	A32
16	7	6	A33	A33
16	8	6	A33	A33
16	9	6	A33	A33
16	10	6	A34	A34
16	11	6	A34	A34
16	12	6	A34	A34
16	13	6	A35	A35
16	14	6	A35	A35
16	15	6	A35	A35
16	16	6	A36	A36
16	17	6	A36	A36
16	18	6	A36	A36
16	1	7	A37	A37
16	2	7	A37	A37
16	3	7	A37	A37
16	4	7	A38	A38
16	5	7	A38	A38
16	6	7	A38	A38
16	7	7	A39	A39
16	8	7	A39	A39
16	9	7	A39	A39
16	10	7	A40	A40
16	11	7	A40	A40
16	12	7	A40	A40
16	13	7	A41	A41
16	14	7	A41	A41
16	15	7	A41	A41
16	16	7	A42	A42
16	17	7	A42	A42
16	18	7	A42	A42
16	1	8	A43	A43
16	2	8	A43	A43
16	3	8	A43	A43
16	4	8	A44	A44
16	5	8	A44	A44
16	6	8	A44	A44
16	7	8	A45	A45
16	8	8	A45	A45
16	9	8	A45	A45
16	10	8	A47	A47
16	11	8	A47	A47
16	12	8	A47	A47
16	13	8	A48	A48
16	14	8	A48	A48
16	15	8	A48	A48
16	16	8	A49	A49
16	17	8	A49	A49
16	18	8	A49	A49
16	1	9	A50	A50
16	2	9	A50	A50
16	3	9	A50	A50
16	4	9	A51	A51
16	5	9	A51	A51
16	6	9	A51	A51
16	7	9	A52	A52
16	8	9	A52	A52
16	9	9	A52	A52
16	10	9	A53	A53
16	11	9	A53	A53
16	12	9	A53	A53
16	13	9	A54	A54
16	14	9	A54	A54
16	15	9	A54	A54
16	16	9	A55	A55
16	17	9	A55	A55
16	18	9	A55	A55
16	1	10	A56	A56
16	2	10	A56	A56
16	3	10	A56	A56
16	4	10	A57	A57
16	5	10	A57	A57
16	6	10	A57	A57
16	7	10	A58	A58
16	8	10	A58	A58
16	9	10	A58	A58
16	10	10	A59	A59
16	11	10	A59	A59
16	12	10	A59	A59
16	13	10	A60	A60
16	14	10	A60	A60
16	15	10	A60	A60
16	16	10	A61	A61
16	17	10	A61	A61
16	18	10	A61	A61
16	1	11	A62	A62
16	2	11	A62	A62
16	3	11	A62	A62
16	4	11	A63	A63
16	5	11	A63	A63
16	6	11	A63	A63
16	7	11	A64	A64
16	8	11	A64	A64
16	9	11	A64	A64
16	10	11	A65	A65
16	11	11	A65	A65
16	12	11	A65	A65
16	13	11	A66	A66
16	14	11	A66	A66
16	15	11	A66	A66
16	16	11	A67	A67
16	17	11	A67	A67
16	18	11	A67	A67
16	1	12	A68	A68
16	2	12	A68	A68
16	3	12	A68	A68
16	4	12	A69	A69
16	5	12	A69	A69
16	6	12	A69	A69
16	7	12	A70	A70
16	8	12	A70	A70
16	9	12	A70	A70
16	10	12	A71	A71
16	11	12	A71	A71
16	12	12	A71	A71
16	13	12	A72	A72
16	14	12	A72	A72
16	15	12	A72	A72
16	16	12	A73	A73
16	17	12	A73	A73
16	18	12	A73	A73
16	1	13	A74	A74
16	2	13	A74	A74
16	3	13	A74	A74
16	4	13	A75	A75
16	5	13	A75	A75
16	6	13	A75	A75
16	7	13	A76	A76
16	8	13	A76	A76
16	9	13	A76	A76
16	10	13	A77	A77
16	11	13	A77	A77
16	12	13	A77	A77
16	13	13	A78	A78
16	14	13	A78	A78
16	15	13	A78	A78
16	16	13	A79	A79
16	17	13	A79	A79
16	18	13	A79	A79
16	1	14	A80	A80
16	2	14	A80	A80
16	3	14	A80	A80
16	4	14	A81	A81
16	5	14	A81	A81
16	6	14	A81	A81
16	7	14	A82	A82
16	8	14	A82	A82
16	9	14	A82	A82
16	10	14	A83	A83
16	11	14	A83	A83
16	12	14	A83	A83
16	13	14	A84	A84
16	14	14	A84	A84
16	15	14	A84	A84
16	16	14	A85	A85
16	17	14	A85	A85
16	18	14	A85	A85
16	1	15	A86	A86
16	2	15	A86	A86
16	3	15	A86	A86
16	4	15	A87	A87
16	5	15	A87	A87
16	6	15	A87	A87
16	7	15	A88	A88
16	8	15	A88	A88
16	9	15	A88	A88
16	10	15	A89	A89
16	11	15	A89	A89
16	12	15	A89	A89
16	13	15	A90	A90
16	14	15	A90	A90
16	15	15	A90	A90
16	16	15	A91	A91
16	17	15	A91	A91
16	18	15	A91	A91
16	1	16	A92	A92
16	2	16	A92	A92
16	3	16	A92	A92
16	4	16	A93	A93
16	5	16	A93	A93
16	6	16	A93	A93
16	7	16	A94	A94
16	8	16	A94	A94
16	9	16	A94	A94
16	10	16	A95	A95
16	11	16	A95	A95
16	12	16	A95	A95
16	13	16	A96	A96
16	14	16	A96	A96
16	15	16	A96	A96
16	16	16	A97	A97
16	17	16	A97	A97
16	18	16	A97	A97
16	1	17	A98	A98
16	2	17	A98	A98
16	3	17	A98	A98
16	4	17	A99	A99
16	5	17	A99	A99
16	6	17	A99	A99
16	7	17	A100	A100
16	8	17	A100	A100
16	9	17	A100	A100
16	10	17	A101	A101
16	11	17	A101	A101
16	12	17	A101	A101
16	13	17	A102	A102
16	14	17	A102	A102
16	15	17	A102	A102
16	16	17	A103	A103
16	17	17	A103	A103
16	18	17	A103	A103
16	1	18	A104	A104
16	2	18	A104	A104
16	3	18	A104	A104
16	4	18	A105	A105
16	5	18	A105	A105
16	6	18	A105	A105
16	7	18	A106	A106
16	8	18	A106	A106
16	9	18	A106	A106
16	10	18	A107	A107
16	11	18	A107	A107
16	12	18	A107	A107
16	13	18	A108	A108
16	14	18	A108	A108
16	15	18	A108	A108
16	16	18	A109	A109
16	17	18	A109	A109
16	18	18	A109	A109
16	1	19	A110	A110
16	2	19	A110	A110
16	3	19	A110	A110
16	4	19	A111	A111
16	5	19	A111	A111
16	6	19	A111	A111
16	7	19	A112	A112
16	8	19	A112	A112
16	9	19	A112	A112
16	10	19	A113	A113
16	11	19	A113	A113
16	12	19	A113	A113
16	13	19	A114	A114
16	14	19	A114	A114
16	15	19	A114	A114
16	16	19	A115	A115
16	17	19	A115	A115
16	18	19	A115	A115
16	1	20	A116	A116
16	2	20	A116	A116
16	3	20	A116	A116
16	4	20	A117	A117
16	5	20	A117	A117
16	6	20	A117	A117
16	7	20	A118	A118
16	8	20	A118	A118
16	9	20	A118	A118
16	10	20	A119	A119
16	11	20	A119	A119
16	12	20	A119	A119
16	13	20	A120	A120
16	14	20	A120	A120
16	15	20	A120	A120
16	16	20	A121	A121
16	17	20	A121	A121
16	18	20	A121	A121
16	1	21	Blank	Blank
16	2	21	Blank	Blank
16	3	21	Blank	Blank
16	4	21	Blank	Blank
16	5	21	Blank	Blank
16	6	21	Blank	Blank
16	7	21	Blank	Blank
16	8	21	Blank	Blank
16	9	21	Blank	Blank
16	10	21	Blank	Blank
16	11	21	Blank	Blank
16	12	21	Blank	Blank
16	13	21	Blank	Blank
16	14	21	Blank	Blank
16	15	21	Blank	Blank
16	16	21	Blank	Blank
16	17	21	Blank	Blank
16	18	21	Blank	Blank
