# Supplementary material for: Application of hybridization control probe to increase accuracy on ligation detection or minisequencing diagnostic microarrays
Source: BMC Res Notes. 2009 Dec 14;2:249. doi: 10.1186/1756-0500-2-249 (PMC2799435; doi:10.1186/1756-0500-2-249)
Supplement: Additional file 3 — Gpr_files. Zip-compressed file containing raw microarray data in GenePix results format (.gpr) and GAL (GenePix Array List) files. [file 1756-0500-2-249-S3.ZIP › gpr_files/slide1/lasi1_10-16.gpr]

ATF	1.0
30	76    
"Type=GenePix Results 3"
"DateTime=2009/03/31 13:42:07"
"Settings=C:\Axon\Data\HPV\310309\lasi.gps"
"GalFile=C:\Axon\Data\HPV\ArrayIt_032009_InstiBioGalfile.gal"
"ArrayOfArrays=10-16"
"PixelSize=5"
"Wavelengths=532	488"
"ImageFiles=C:\Axon\Data\HPV\310309\lasi1.tif 2	C:\Axon\Data\HPV\310309\lasi1.tif 3"
"NormalizationMethod=None"
"NormalizationFactors=1	1"
"JpegImage="
"StdDev=Type 1"
"RatioFormulations=W1/W3 (#1/532)	W1/W4 (#1/488)	W3/W4 (532/488)"
"FeatureType=Circular"
"Barcode="
"BackgroundSubtraction=LocalFeature"
"ImageOrigin=0, 0"
"JpegOrigin=3845, 80"
"Creator=GenePix Pro 6.1.0.2"
"Scanner=GenePix 4200A 01 Autoloader [2]"
"FocusPosition=0"
"Temperature=23.5"
"LinesAveraged=2"
"Comment="
"PMTGain=580	530"
"ScanPower=100	100"
"LaserPower=2.7301	2.58057"
"Filters=Standard Green	Standard Blue"
"ScanRegion=720,16,3832,13800"
"Supplier="
"Block"	"Column"	"Row"	"Name"	"ID"	"X"	"Y"	"Dia."	"F532 Median"	"F532 Mean"	"F532 SD"	"F532 CV"	"B532"	"B532 Median"	"B532 Mean"	"B532 SD"	"B532 CV"	"% > B532+1SD"	"% > B532+2SD"	"F532 % Sat."	"F488 Median"	"F488 Mean"	"F488 SD"	"F488 CV"	"B488"	"B488 Median"	"B488 Mean"	"B488 SD"	"B488 CV"	"% > B488+1SD"	"% > B488+2SD"	"F488 % Sat."	"Ratio of Medians (#1/532)"	"Ratio of Means (#1/532)"	"Median of Ratios (#1/532)"	"Mean of Ratios (#1/532)"	"Ratios SD (#1/532)"	"Rgn Ratio (#1/532)"	"Rgn R2 (#1/532)"	"Ratio of Medians (#1/488)"	"Ratio of Means (#1/488)"	"Median of Ratios (#1/488)"	"Mean of Ratios (#1/488)"	"Ratios SD (#1/488)"	"Rgn Ratio (#1/488)"	"Rgn R2 (#1/488)"	"Ratio of Medians (532/488)"	"Ratio of Means (532/488)"	"Median of Ratios (532/488)"	"Mean of Ratios (532/488)"	"Ratios SD (532/488)"	"Rgn Ratio (532/488)"	"Rgn R2 (532/488)"	"F Pixels"	"B Pixels"	"Circularity"	"Sum of Medians (#1/532)"	"Sum of Medians (#1/488)"	"Sum of Medians (532/488)"	"Sum of Means (#1/532)"	"Sum of Means (#1/488)"	"Sum of Means (532/488)"	"Log Ratio (#1/532)"	"Log Ratio (#1/488)"	"Log Ratio (532/488)"	"F532 Median - B532"	"F488 Median - B488"	"F532 Mean - B532"	"F488 Mean - B488"	"F532 Total Intensity"	"F488 Total Intensity"	"SNR 532"	"SNR 488"	"Flags"	"Normalize"	"Autoflag"
1	1	1	"A1"	"A1"	13405	35625	100	504	531	223	41	373	373	393	170	43	41	19	0	18057	15401	6915	44	1540	1540	1573	395	25	98	95	0	0.000	0.000	0.000	0.000	0.000	0.000	0.000	0.000	0.000	0.000	0.000	0.000	0.000	0.000	0.008	0.011	0.014	0.015	3.300	0.011	0.129	316	2384	100	131	16517	16648	158	13861	14019	Error	Error	-6.978	131	16517	158	13861	167659	4866586	0.812	35.008	0	0	0
1	2	1	"A1"	"A1"	13705	35625	100	478	495	216	43	353	353	371	165	44	44	18	0	16106	13639	7339	53	1479	1479	1544	550	35	90	86	0	0.000	0.000	0.000	0.000	0.000	0.000	0.000	0.000	0.000	0.000	0.000	0.000	0.000	0.000	0.009	0.012	0.018	0.018	4.459	0.012	0.159	316	2384	100	125	14627	14752	142	12160	12302	Error	Error	-6.871	125	14627	142	12160	156496	4309962	0.752	21.991	0	0	0
1	3	1	"A1"	"A1"	14005	35625	100	480	507	227	44	348	348	368	170	46	43	19	0	16400	14338	7680	53	1465	1465	1555	914	58	87	83	0	0.000	0.000	0.000	0.000	0.000	0.000	0.000	0.000	0.000	0.000	0.000	0.000	0.000	0.000	0.009	0.012	0.016	0.015	3.582	0.012	0.186	316	2384	100	132	14935	15067	159	12873	13032	Error	Error	-6.822	132	14935	159	12873	160230	4530805	0.818	13.986	0	0	0
1	4	1	"A2"	"A2"	14305	35620	90	460	490	198	40	335	335	355	164	46	43	18	0	16397	16020	3749	23	1444	1444	1505	460	30	100	100	0	0.000	0.000	0.000	0.000	0.000	0.000	0.000	0.000	0.000	0.000	0.000	0.000	0.000	0.000	0.008	0.011	0.012	0.011	2.708	0.009	0.121	256	1924	100	125	14953	15078	155	14576	14731	Error	Error	-6.902	125	14953	155	14576	125320	4101059	0.823	31.554	0	0	0
1	5	1	"A2"	"A2"	14605	35615	90	512	529	181	34	327	327	353	233	66	40	7	0	16097	15272	3871	25	1449	1449	1561	732	46	100	100	0	0.000	0.000	0.000	0.000	0.000	0.000	0.000	0.000	0.000	0.000	0.000	0.000	0.000	0.000	0.013	0.015	0.017	0.015	2.261	0.013	0.186	256	1924	100	185	14648	14833	202	13823	14025	Error	Error	-6.307	185	14648	202	13823	135356	3909613	0.755	18.731	0	0	0
1	6	1	"A2"	"A2"	14905	35615	90	462	487	194	39	328	328	348	164	47	45	16	0	16106	15207	3311	21	1433	1433	1494	498	33	100	100	0	0.000	0.000	0.000	0.000	0.000	0.000	0.000	0.000	0.000	0.000	0.000	0.000	0.000	0.000	0.009	0.012	0.014	0.012	2.795	0.009	0.102	256	1924	100	134	14673	14807	159	13774	13933	Error	Error	-6.775	134	14673	159	13774	124596	3893088	0.848	27.536	0	0	0
1	7	1	"A3"	"A3"	15205	35625	90	418	442	206	46	314	314	344	180	52	31	10	0	10046	10320	4907	47	1386	1386	1411	287	20	100	100	0	0.000	0.000	0.000	0.000	0.000	0.000	0.000	0.000	0.000	0.000	0.000	0.000	0.000	0.000	0.012	0.014	0.018	0.017	3.063	0.011	0.070	256	1924	100	104	8660	8764	128	8934	9062	Error	Error	-6.380	104	8660	128	8934	113049	2642043	0.544	31.042	0	0	0
1	8	1	"A3"	"A3"	15505	35620	90	422	427	176	41	323	323	344	169	49	33	11	0	10144	10806	5162	47	1399	1399	1422	294	20	100	100	0	0.000	0.000	0.000	0.000	0.000	0.000	0.000	0.000	0.000	0.000	0.000	0.000	0.000	0.000	0.011	0.011	0.017	0.016	2.773	0.010	0.078	256	1924	100	99	8745	8844	104	9407	9511	Error	Error	-6.465	99	8745	104	9407	109318	2766366	0.491	31.918	0	0	0
1	9	1	"A3"	"A3"	15800	35620	90	396	416	222	53	319	319	342	168	49	31	9	0	11109	10573	4781	45	1383	1383	1398	284	20	100	100	0	0.000	0.000	0.000	0.000	0.000	0.000	0.000	0.000	0.000	0.000	0.000	0.000	0.000	0.000	0.008	0.011	0.016	0.015	3.234	0.010	0.067	256	1924	100	77	9726	9803	97	9190	9287	Error	Error	-6.981	77	9726	97	9190	106577	2706591	0.440	32.306	0	0	0
1	10	1	"A4"	"A4"	16100	35615	100	377	399	173	43	317	317	345	188	54	23	5	0	11039	9637	4037	41	1379	1379	1413	376	26	96	90	0	0.000	0.000	0.000	0.000	0.000	0.000	0.000	0.000	0.000	0.000	0.000	0.000	0.000	0.000	0.006	0.010	0.017	0.016	4.572	0.008	0.027	316	2384	100	60	9660	9720	82	8258	8340	Error	Error	-7.331	60	9660	82	8258	126031	3045242	0.287	21.872	0	0	0
1	11	1	"A4"	"A4"	16400	35615	100	367	394	168	42	314	314	341	184	53	25	6	0	8395	8133	3865	47	1372	1372	1387	279	20	96	92	0	0.000	0.000	0.000	0.000	0.000	0.000	0.000	0.000	0.000	0.000	0.000	0.000	0.000	0.000	0.008	0.012	0.021	0.021	3.852	0.009	0.026	316	2384	100	53	7023	7076	80	6761	6841	Error	Error	-7.050	53	7023	80	6761	124497	2570045	0.288	24.179	0	0	0
1	12	1	"A4"	"A4"	16700	35610	100	352	374	172	45	316	316	412	1583	384	0	0	0	6250	6727	3349	49	1371	1371	1518	2345	154	79	51	0	0.000	0.000	0.000	0.000	0.000	0.000	0.000	0.000	0.000	0.000	0.000	0.000	0.000	0.000	0.007	0.011	0.025	0.026	4.507	0.007	0.017	316	2384	100	36	4879	4915	58	5356	5414	Error	Error	-7.082	36	4879	58	5356	118132	2125664	-0.024	2.221	0	0	0
1	13	1	"A5"	"A5"	17000	35610	100	330	351	178	50	318	318	342	170	49	17	5	0	2780	3390	2057	60	1362	1362	1387	288	20	81	77	0	0.000	0.000	0.000	0.000	0.000	0.000	0.000	0.000	0.000	0.000	0.000	0.000	0.000	0.000	0.008	0.016	0.063	0.072	5.323	0.014	0.012	316	2384	100	12	1418	1430	33	2028	2061	Error	Error	-6.885	12	1418	33	2028	110857	1071393	0.053	6.955	0	0	0
1	14	1	"A5"	"A5"	17300	35610	100	333	358	169	47	331	331	350	163	46	19	6	0	2660	3206	1692	52	1415	1415	1433	287	20	88	76	0	0.000	0.000	0.000	0.000	0.000	0.000	0.000	0.000	0.000	0.000	0.000	0.000	0.000	0.000	0.002	0.015	0.087	0.090	4.361	0.012	0.007	316	2384	100	2	1245	1247	27	1791	1818	Error	Error	-9.282	2	1245	27	1791	113180	1013167	0.049	6.178	0	0	0
1	15	1	"A5"	"A5"	17595	35605	100	346	367	210	57	336	336	358	168	46	15	5	0	2700	3396	2146	63	1457	1457	1475	289	19	82	72	0	0.000	0.000	0.000	0.000	0.000	0.000	0.000	0.000	0.000	0.000	0.000	0.000	0.000	0.000	0.008	0.016	0.086	0.101	5.095	0.011	0.007	316	2384	100	10	1243	1253	31	1939	1970	Error	Error	-6.958	10	1243	31	1939	115943	1073125	0.054	6.647	0	0	0
1	16	1	"A6"	"A6"	17895	35605	100	381	398	170	42	346	346	371	172	46	22	5	0	5627	6354	4084	64	1512	1512	1608	919	57	74	69	0	0.000	0.000	0.000	0.000	0.000	0.000	0.000	0.000	0.000	0.000	0.000	0.000	0.000	0.000	0.009	0.011	0.028	0.036	5.497	0.007	0.020	316	2384	100	35	4115	4150	52	4842	4894	Error	Error	-6.877	35	4115	52	4842	125767	2007857	0.157	5.164	0	0	0
1	17	1	"A6"	"A6"	18195	35605	100	436	473	206	43	385	385	408	189	46	26	9	0	6233	7977	5089	63	1601	1601	1633	438	26	87	82	0	0.000	0.000	0.000	0.000	0.000	0.000	0.000	0.000	0.000	0.000	0.000	0.000	0.000	0.000	0.011	0.014	0.027	0.030	5.602	0.010	0.045	316	2384	100	51	4632	4683	88	6376	6464	Error	Error	-6.505	51	4632	88	6376	149473	2520781	0.344	14.484	0	0	0
1	18	1	"A6"	"A6"	18495	35605	100	545	566	220	38	467	467	490	207	42	26	9	0	4974	6558	3850	58	1828	1828	1862	513	27	86	78	0	0.000	0.000	0.000	0.000	0.000	0.000	0.000	0.000	0.000	0.000	0.000	0.000	0.000	0.000	0.025	0.021	0.045	0.050	5.769	0.010	0.020	316	2384	100	78	3146	3224	99	4730	4829	Error	Error	-5.334	78	3146	99	4730	178762	2072292	0.367	9.154	0	0	0
1	1	2	"A7"	"A7"	13405	35930	100	353	374	173	46	325	325	352	184	52	20	3	0	3681	4656	2944	63	1354	1354	1379	611	44	81	70	0	0.000	0.000	0.000	0.000	0.000	0.000	0.000	0.000	0.000	0.000	0.000	0.000	0.000	0.000	0.012	0.015	0.043	0.052	4.120	0.012	0.015	316	2384	100	28	2327	2355	49	3302	3351	Error	Error	-6.377	28	2327	49	3302	118215	1471340	0.120	5.363	0	0	0
1	2	2	"A7"	"A7"	13705	35930	100	359	373	157	42	319	319	342	171	50	20	4	0	4026	4664	2517	53	1330	1330	1346	250	18	92	87	0	0.000	0.000	0.000	0.000	0.000	0.000	0.000	0.000	0.000	0.000	0.000	0.000	0.000	0.000	0.015	0.016	0.042	0.044	5.393	0.009	0.013	316	2384	100	40	2696	2736	54	3334	3388	Error	Error	-6.075	40	2696	54	3334	117738	1473825	0.181	13.272	0	0	0
1	3	2	"A7"	"A7"	14010	35930	95	351	374	181	48	312	312	342	196	57	17	3	0	5209	5279	2332	44	1322	1322	1336	257	19	100	98	0	0.000	0.000	0.000	0.000	0.000	0.000	0.000	0.000	0.000	0.000	0.000	0.000	0.000	0.000	0.010	0.016	0.030	0.024	3.504	0.013	0.014	256	2088	100	39	3887	3926	62	3957	4019	Error	Error	-6.639	39	3887	62	3957	95820	1351532	0.163	15.342	0	0	0
1	4	2	"A8"	"A8"	14305	35925	100	382	418	225	53	306	306	338	226	66	25	5	0	7895	9466	6096	64	1326	1326	1366	464	33	86	82	0	0.000	0.000	0.000	0.000	0.000	0.000	0.000	0.000	0.000	0.000	0.000	0.000	0.000	0.000	0.012	0.014	0.021	0.025	6.477	0.010	0.042	316	2384	100	76	6569	6645	112	8140	8252	Error	Error	-6.434	76	6569	112	8140	132199	2991379	0.354	17.457	0	0	0
1	5	2	"A8"	"A8"	14605	35925	90	361	379	187	49	300	300	333	243	72	15	1	0	10470	9529	3966	41	1271	1271	1290	264	20	100	100	0	0.000	0.000	0.000	0.000	0.000	0.000	0.000	0.000	0.000	0.000	0.000	0.000	0.000	0.000	0.007	0.010	0.018	0.017	2.665	0.009	0.046	256	1924	100	61	9199	9260	79	8258	8337	Error	Error	-7.237	61	9199	79	8258	96935	2439409	0.189	31.208	0	0	0
1	6	2	"A8"	"A8"	14905	35920	100	397	427	204	47	299	299	317	158	49	36	14	0	10666	10085	5162	51	1290	1290	1313	280	21	95	94	0	0.000	0.000	0.000	0.000	0.000	0.000	0.000	0.000	0.000	0.000	0.000	0.000	0.000	0.000	0.010	0.015	0.021	0.018	3.639	0.012	0.087	316	2384	100	98	9376	9474	128	8795	8923	Error	Error	-6.580	98	9376	128	8795	134930	3186748	0.696	31.329	0	0	0
1	7	2	"A9"	"A9"	15210	35925	90	394	402	167	41	291	291	321	177	55	31	6	0	12454	12005	3203	26	1294	1294	1309	275	21	100	100	0	0.000	0.000	0.000	0.000	0.000	0.000	0.000	0.000	0.000	0.000	0.000	0.000	0.000	0.000	0.009	0.010	0.015	0.012	3.102	0.007	0.039	256	1924	100	103	11160	11263	111	10711	10822	Error	Error	-6.760	103	11160	111	10711	102904	3073365	0.458	38.895	0	0	0
1	8	2	"A9"	"A9"	15510	35925	95	368	403	181	44	300	300	323	164	50	33	10	0	11351	10462	4750	45	1303	1303	1324	302	22	100	100	0	0.000	0.000	0.000	0.000	0.000	0.000	0.000	0.000	0.000	0.000	0.000	0.000	0.000	0.000	0.007	0.011	0.016	0.014	3.276	0.011	0.072	256	2088	100	68	10048	10116	103	9159	9262	Error	Error	-7.207	68	10048	103	9159	103267	2678189	0.488	30.258	0	0	0
1	9	2	"A9"	"A9"	15805	35925	95	375	391	184	47	301	301	327	193	59	26	3	0	10636	10214	5021	49	1327	1327	1347	316	23	100	100	0	0.000	0.000	0.000	0.000	0.000	0.000	0.000	0.000	0.000	0.000	0.000	0.000	0.000	0.000	0.008	0.010	0.017	0.015	2.919	0.010	0.050	256	2088	100	74	9309	9383	90	8887	8977	Error	Error	-6.975	74	9309	90	8887	100220	2614771	0.332	28.060	0	0	0
1	10	2	"A10"	"A10"	16100	35915	100	398	412	190	46	295	295	317	170	53	33	11	0	14504	12500	6263	50	1293	1293	1351	624	46	87	82	0	0.000	0.000	0.000	0.000	0.000	0.000	0.000	0.000	0.000	0.000	0.000	0.000	0.000	0.000	0.008	0.010	0.015	0.017	4.410	0.008	0.068	316	2384	100	103	13211	13314	117	11207	11324	Error	Error	-7.003	103	13211	117	11207	130092	3950034	0.559	17.867	0	0	0
1	11	2	"A10"	"A10"	16400	35915	100	391	417	213	51	297	297	317	164	51	32	12	0	10862	10721	6307	58	1302	1302	1340	360	26	93	90	0	0.000	0.000	0.000	0.000	0.000	0.000	0.000	0.000	0.000	0.000	0.000	0.000	0.000	0.000	0.010	0.013	0.016	0.017	4.573	0.010	0.081	316	2384	100	94	9560	9654	120	9419	9539	Error	Error	-6.668	94	9560	120	9419	131858	3387768	0.610	26.058	0	0	0
1	12	2	"A10"	"A10"	16700	35915	100	346	386	250	64	288	288	309	159	51	30	10	0	9838	9663	5970	61	1279	1279	1310	466	35	89	84	0	0.000	0.000	0.000	0.000	0.000	0.000	0.000	0.000	0.000	0.000	0.000	0.000	0.000	0.000	0.007	0.012	0.017	0.021	5.187	0.009	0.047	316	2384	100	58	8559	8617	98	8384	8482	Error	Error	-7.205	58	8559	98	8384	121887	3053661	0.484	17.925	0	0	0
1	13	2	"A11"	"A11"	17000	35910	100	314	348	241	69	291	291	314	183	58	18	6	0	3174	5561	4960	89	1280	1280	1312	357	27	81	77	0	0.000	0.000	0.000	0.000	0.000	0.000	0.000	0.000	0.000	0.000	0.000	0.000	0.000	0.000	0.012	0.013	0.041	0.048	6.036	0.015	0.047	316	2384	100	23	1894	1917	57	4281	4338	Error	Error	-6.364	23	1894	57	4281	110114	1757318	0.186	11.902	0	0	0
1	14	2	"A11"	"A11"	17300	35910	100	318	342	165	48	296	296	326	210	64	14	1	0	3156	4940	4146	83	1304	1304	1332	351	26	81	76	0	0.000	0.000	0.000	0.000	0.000	0.000	0.000	0.000	0.000	0.000	0.000	0.000	0.000	0.000	0.012	0.013	0.053	0.055	5.790	0.008	0.013	316	2384	100	22	1852	1874	46	3636	3682	Error	Error	-6.395	22	1852	46	3636	107970	1560892	0.076	10.279	0	0	0
1	15	2	"A11"	"A11"	17600	35910	100	338	354	170	48	307	307	326	160	49	22	7	0	4057	5622	4247	75	1315	1315	1340	284	21	87	80	0	0.000	0.000	0.000	0.000	0.000	0.000	0.000	0.000	0.000	0.000	0.000	0.000	0.000	0.000	0.011	0.011	0.028	0.038	5.375	0.010	0.031	316	2384	100	31	2742	2773	47	4307	4354	Error	Error	-6.467	31	2742	47	4307	112008	1776630	0.175	15.077	0	0	0
1	16	2	"A12"	"A12"	17900	35910	100	352	378	193	51	307	307	328	160	48	22	10	0	5709	7863	5138	65	1335	1335	1362	327	24	90	86	0	0.000	0.000	0.000	0.000	0.000	0.000	0.000	0.000	0.000	0.000	0.000	0.000	0.000	0.000	0.010	0.011	0.022	0.024	4.491	0.010	0.058	316	2384	100	45	4374	4419	71	6528	6599	Error	Error	-6.603	45	4374	71	6528	119339	2484597	0.313	19.881	0	0	0
1	17	2	"A12"	"A12"	18195	35905	100	364	402	198	49	321	321	343	167	48	25	7	0	6017	8511	5850	68	1391	1391	1420	342	24	87	82	0	0.000	0.000	0.000	0.000	0.000	0.000	0.000	0.000	0.000	0.000	0.000	0.000	0.000	0.000	0.009	0.011	0.023	0.027	6.271	0.010	0.063	316	2384	100	43	4626	4669	81	7120	7201	Error	Error	-6.749	43	4626	81	7120	126897	2689390	0.353	20.734	0	0	0
1	18	2	"A12"	"A12"	18495	35905	100	366	386	174	45	332	332	357	210	58	17	3	0	5089	7539	5621	74	1463	1463	1504	488	32	80	77	0	0.000	0.000	0.000	0.000	0.000	0.000	0.000	0.000	0.000	0.000	0.000	0.000	0.000	0.000	0.009	0.009	0.023	0.028	5.523	0.010	0.054	316	2384	100	34	3626	3660	54	6076	6130	Error	Error	-6.737	34	3626	54	6076	122083	2382456	0.138	12.367	0	0	0
1	1	3	"A13"	"A13"	13415	36230	90	465	506	201	39	315	315	337	161	47	48	21	0	17613	17185	3201	18	1356	1356	1396	342	24	100	100	0	0.000	0.000	0.000	0.000	0.000	0.000	0.000	0.000	0.000	0.000	0.000	0.000	0.000	0.000	0.009	0.012	0.013	0.010	3.049	0.011	0.163	256	1924	100	150	16257	16407	191	15829	16020	Error	Error	-6.760	150	16257	191	15829	129644	4399392	1.050	46.167	0	0	0
1	2	3	"A13"	"A13"	13715	36225	95	490	520	212	40	319	319	341	170	49	50	23	0	18868	18360	3421	18	1341	1341	1390	361	25	100	100	0	0.000	0.000	0.000	0.000	0.000	0.000	0.000	0.000	0.000	0.000	0.000	0.000	0.000	0.000	0.010	0.012	0.012	0.010	2.784	0.010	0.165	256	2088	100	171	17527	17698	201	17019	17220	Error	Error	-6.679	171	17527	201	17019	133088	4700086	1.053	47.008	0	0	0
1	3	3	"A13"	"A13"	14010	36230	90	457	513	290	56	309	309	373	805	215	1	0	0	18250	18006	2867	15	1355	1355	1406	468	33	100	100	0	0.000	0.000	0.000	0.000	0.000	0.000	0.000	0.000	0.000	0.000	0.000	0.000	0.000	0.000	0.009	0.012	0.013	0.010	3.015	0.010	0.073	256	1924	100	148	16895	17043	204	16651	16855	Error	Error	-6.835	148	16895	204	16651	131201	4609517	0.174	35.470	0	0	0
1	4	3	"A14"	"A14"	14315	36230	90	415	434	171	39	306	306	331	178	53	33	9	0	15627	15317	2750	17	1335	1335	1370	319	23	100	100	0	0.000	0.000	0.000	0.000	0.000	0.000	0.000	0.000	0.000	0.000	0.000	0.000	0.000	0.000	0.008	0.009	0.012	0.010	2.765	0.008	0.081	256	1924	100	109	14292	14401	128	13982	14110	Error	Error	-7.035	109	14292	128	13982	111072	3921221	0.579	43.721	0	0	0
1	5	3	"A14"	"A14"	14610	36225	90	417	449	225	50	302	302	333	194	58	33	7	0	13806	13615	2718	19	1330	1330	1359	301	22	100	100	0	0.000	0.000	0.000	0.000	0.000	0.000	0.000	0.000	0.000	0.000	0.000	0.000	0.000	0.000	0.009	0.012	0.014	0.011	3.152	0.010	0.063	256	1924	100	115	12476	12591	147	12285	12432	Error	Error	-6.761	115	12476	147	12285	114847	3485327	0.598	40.718	0	0	0
1	6	3	"A14"	"A14"	14915	36225	95	390	411	175	42	302	302	327	191	58	26	7	0	11521	11568	2986	25	1318	1318	1346	296	21	100	100	0	0.000	0.000	0.000	0.000	0.000	0.000	0.000	0.000	0.000	0.000	0.000	0.000	0.000	0.000	0.009	0.011	0.015	0.014	2.625	0.009	0.061	256	2088	100	88	10203	10291	109	10250	10359	Error	Error	-6.857	88	10203	109	10250	105165	2961441	0.440	34.534	0	0	0
1	7	3	"A15"	"A15"	15215	36225	90	359	380	180	47	293	293	321	194	60	26	4	0	9625	9600	3994	41	1301	1301	1321	283	21	100	100	0	0.000	0.000	0.000	0.000	0.000	0.000	0.000	0.000	0.000	0.000	0.000	0.000	0.000	0.000	0.008	0.010	0.021	0.019	2.726	0.007	0.030	256	1924	100	66	8324	8390	87	8299	8386	Error	Error	-6.979	66	8324	87	8299	97201	2457712	0.304	29.254	0	0	0
1	8	3	"A15"	"A15"	15510	36225	95	366	381	172	45	289	289	321	233	72	19	1	0	10110	9688	4108	42	1298	1298	1319	320	24	100	100	0	0.000	0.000	0.000	0.000	0.000	0.000	0.000	0.000	0.000	0.000	0.000	0.000	0.000	0.000	0.009	0.011	0.016	0.014	3.635	0.009	0.058	256	2088	100	77	8812	8889	92	8390	8482	Error	Error	-6.838	77	8812	92	8390	97476	2480171	0.258	26.153	0	0	0
1	9	3	"A15"	"A15"	15810	36220	95	344	368	159	43	293	293	323	264	81	12	1	0	10611	9869	4164	42	1288	1288	1320	308	23	100	100	0	0.000	0.000	0.000	0.000	0.000	0.000	0.000	0.000	0.000	0.000	0.000	0.000	0.000	0.000	0.005	0.009	0.015	0.013	3.370	0.007	0.012	256	2088	100	51	9323	9374	75	8581	8656	Error	Error	-7.514	51	9323	75	8581	94242	2526472	0.170	27.756	0	0	0
1	10	3	"A16"	"A16"	16105	36215	100	391	420	231	55	294	294	320	182	56	34	7	0	15217	13015	5802	44	1309	1309	1361	543	39	93	87	0	0.000	0.000	0.000	0.000	0.000	0.000	0.000	0.000	0.000	0.000	0.000	0.000	0.000	0.000	0.007	0.011	0.015	0.015	4.207	0.010	0.084	316	2384	100	97	13908	14005	126	11706	11832	Error	Error	-7.164	97	13908	126	11706	132778	4112653	0.549	21.462	0	0	0
1	11	3	"A16"	"A16"	16405	36215	100	412	433	192	44	292	292	318	173	54	39	12	0	14680	13091	5133	39	1295	1295	1323	316	23	98	95	0	0.000	0.000	0.000	0.000	0.000	0.000	0.000	0.000	0.000	0.000	0.000	0.000	0.000	0.000	0.009	0.012	0.015	0.014	3.506	0.010	0.091	316	2384	100	120	13385	13505	141	11796	11937	Error	Error	-6.801	120	13385	141	11796	136780	4136726	0.665	37.241	0	0	0
1	12	3	"A16"	"A16"	16705	36210	100	355	367	170	46	298	298	323	207	64	20	2	0	9433	10144	6188	61	1303	1303	1360	524	38	90	85	0	0.000	0.000	0.000	0.000	0.000	0.000	0.000	0.000	0.000	0.000	0.000	0.000	0.000	0.000	0.007	0.008	0.015	0.015	3.600	0.008	0.068	316	2384	100	57	8130	8187	69	8841	8910	Error	Error	-7.156	57	8130	69	8841	116005	3205387	0.213	16.763	0	0	0
1	13	3	"A17"	"A17"	17005	36210	100	306	333	167	50	287	287	321	226	70	12	2	0	3990	4786	2710	56	1283	1283	1330	437	32	84	80	0	0.000	0.000	0.000	0.000	0.000	0.000	0.000	0.000	0.000	0.000	0.000	0.000	0.000	0.000	0.007	0.013	0.039	0.039	5.643	0.008	0.012	316	2384	100	19	2707	2726	46	3503	3549	Error	Error	-7.155	19	2707	46	3503	105323	1512255	0.053	7.908	0	0	0
1	14	3	"A17"	"A17"	17305	36210	100	318	359	231	64	290	290	312	162	51	26	9	0	4668	5422	2906	53	1290	1290	1334	457	34	85	82	0	0.000	0.000	0.000	0.000	0.000	0.000	0.000	0.000	0.000	0.000	0.000	0.000	0.000	0.000	0.008	0.017	0.040	0.045	5.682	0.012	0.030	316	2384	100	28	3378	3406	69	4132	4201	Error	Error	-6.915	28	3378	69	4132	113320	1713356	0.290	8.945	0	0	0
1	15	3	"A17"	"A17"	17605	36210	100	342	369	176	47	295	295	318	180	56	23	5	0	5943	6051	3104	51	1332	1332	1348	296	21	93	89	0	0.000	0.000	0.000	0.000	0.000	0.000	0.000	0.000	0.000	0.000	0.000	0.000	0.000	0.000	0.010	0.016	0.028	0.029	4.106	0.014	0.051	316	2384	100	47	4611	4658	74	4719	4793	Error	Error	-6.616	47	4611	74	4719	116696	1912234	0.283	15.889	0	0	0
1	16	3	"A18"	"A18"	17900	36205	100	352	378	213	56	298	298	330	286	86	9	1	0	5331	6474	4114	63	1327	1327	1386	640	46	79	75	0	0.000	0.000	0.000	0.000	0.000	0.000	0.000	0.000	0.000	0.000	0.000	0.000	0.000	0.000	0.013	0.016	0.025	0.032	5.622	0.011	0.038	316	2384	100	54	4004	4058	80	5147	5227	Error	Error	-6.212	54	4004	80	5147	119299	2045654	0.168	7.950	0	0	0
1	17	3	"A18"	"A18"	18200	36205	100	373	406	206	50	315	315	340	188	55	25	6	0	5691	7068	4453	63	1365	1365	1406	489	34	83	79	0	0.000	0.000	0.000	0.000	0.000	0.000	0.000	0.000	0.000	0.000	0.000	0.000	0.000	0.000	0.013	0.016	0.026	0.031	5.930	0.010	0.037	316	2384	100	58	4326	4384	91	5703	5794	Error	Error	-6.221	58	4326	91	5703	128172	2233353	0.351	11.579	0	0	0
1	18	3	"A18"	"A18"	18500	36205	100	365	381	174	45	306	306	334	166	49	28	8	0	5907	6343	3347	52	1403	1403	1423	327	22	89	85	0	0.000	0.000	0.000	0.000	0.000	0.000	0.000	0.000	0.000	0.000	0.000	0.000	0.000	0.000	0.013	0.015	0.031	0.035	5.910	0.009	0.022	316	2384	100	59	4504	4563	75	4940	5015	Error	Error	-6.254	59	4504	75	4940	120488	2004520	0.283	15.046	0	0	0
1	1	4	"A19"	"A19"	13425	36530	90	384	412	181	43	313	313	336	169	50	31	9	0	10024	8934	4233	47	1347	1347	1375	380	27	100	100	0	0.000	0.000	0.000	0.000	0.000	0.000	0.000	0.000	0.000	0.000	0.000	0.000	0.000	0.000	0.008	0.013	0.021	0.019	3.100	0.011	0.059	256	1924	100	71	8677	8748	99	7587	7686	Error	Error	-6.933	71	8677	99	7587	105491	2287036	0.450	19.892	0	0	0
1	2	4	"A19"	"A19"	13720	36525	95	390	420	191	45	314	314	353	280	79	17	1	0	9760	8994	4367	48	1333	1333	1358	340	25	100	100	0	0.000	0.000	0.000	0.000	0.000	0.000	0.000	0.000	0.000	0.000	0.000	0.000	0.000	0.000	0.009	0.014	0.021	0.021	3.078	0.012	0.026	256	2088	100	76	8427	8503	106	7661	7767	Error	Error	-6.793	76	8427	106	7661	107521	2302564	0.239	22.459	0	0	0
1	3	4	"A19"	"A19"	14015	36525	90	383	418	191	45	312	312	382	1125	294	0	0	0	10206	10157	4330	42	1352	1352	1388	397	28	100	100	0	0.000	0.000	0.000	0.000	0.000	0.000	0.000	0.000	0.000	0.000	0.000	0.000	0.000	0.000	0.008	0.012	0.017	0.015	3.626	0.012	0.004	256	1924	100	71	8854	8925	106	8805	8911	Error	Error	-6.962	71	8854	106	8805	106955	2600309	0.032	22.088	0	0	0
1	4	4	"A20"	"A20"	14315	36525	100	378	409	208	50	305	305	331	171	51	28	10	0	10421	9535	5184	54	1350	1350	1381	422	30	94	89	0	0.000	0.000	0.000	0.000	0.000	0.000	0.000	0.000	0.000	0.000	0.000	0.000	0.000	0.000	0.008	0.013	0.020	0.021	4.415	0.011	0.064	316	2384	100	73	9071	9144	104	8185	8289	Error	Error	-6.957	73	9071	104	8185	129310	3012943	0.456	19.322	0	0	0
1	5	4	"A20"	"A20"	14615	36530	95	415	445	209	46	313	313	350	313	89	19	2	0	13856	12205	5242	42	1352	1352	1387	415	29	100	100	0	0.000	0.000	0.000	0.000	0.000	0.000	0.000	0.000	0.000	0.000	0.000	0.000	0.000	0.000	0.008	0.012	0.018	0.016	2.845	0.011	0.096	256	2088	100	102	12504	12606	132	10853	10985	Error	Error	-6.938	102	12504	132	10853	113935	3124455	0.304	26.067	0	0	0
1	6	4	"A20"	"A20"	14910	36520	100	388	424	238	56	295	295	322	195	60	28	9	0	6925	9400	6206	66	1311	1311	1358	579	42	89	85	0	0.000	0.000	0.000	0.000	0.000	0.000	0.000	0.000	0.000	0.000	0.000	0.000	0.000	0.000	0.017	0.016	0.023	0.025	4.455	0.011	0.081	316	2384	100	93	5614	5707	129	8089	8218	Error	Error	-5.916	93	5614	129	8089	133968	2970512	0.523	13.889	0	0	0
1	7	4	"A21"	"A21"	15210	36520	100	364	395	192	48	293	293	324	193	59	26	8	0	8014	9171	5475	59	1329	1329	1386	600	43	89	86	0	0.000	0.000	0.000	0.000	0.000	0.000	0.000	0.000	0.000	0.000	0.000	0.000	0.000	0.000	0.011	0.013	0.019	0.020	5.324	0.013	0.094	316	2384	100	71	6685	6756	102	7842	7944	Error	Error	-6.557	71	6685	102	7842	124869	2897978	0.368	12.975	0	0	0
1	8	4	"A21"	"A21"	15515	36520	90	450	480	218	45	301	301	344	382	111	14	2	0	14215	12948	4356	33	1354	1354	1397	412	29	100	100	0	0.000	0.000	0.000	0.000	0.000	0.000	0.000	0.000	0.000	0.000	0.000	0.000	0.000	0.000	0.012	0.015	0.018	0.015	2.978	0.013	0.029	256	1924	100	149	12861	13010	179	11594	11773	Error	Error	-6.432	149	12861	179	11594	122848	3314565	0.356	28.036	0	0	0
1	9	4	"A21"	"A21"	15810	36515	100	405	426	205	48	296	296	320	212	66	33	7	0	11460	10219	5249	51	1307	1307	1348	413	30	95	93	0	0.000	0.000	0.000	0.000	0.000	0.000	0.000	0.000	0.000	0.000	0.000	0.000	0.000	0.000	0.011	0.015	0.021	0.020	2.856	0.013	0.107	316	2384	100	109	10153	10262	130	8912	9042	Error	Error	-6.541	109	10153	130	8912	134540	3229303	0.500	21.479	0	0	0
1	10	4	"A22"	"A22"	16115	36520	105	425	466	337	72	288	288	323	234	72	31	7	0	12216	12441	3512	28	1307	1307	1332	288	21	100	100	0	0.000	0.000	0.000	0.000	0.000	0.000	0.000	0.000	0.000	0.000	0.000	0.000	0.000	0.000	0.013	0.016	0.018	0.016	2.830	0.013	0.049	316	2572	100	137	10909	11046	178	11134	11312	Error	Error	-6.315	137	10909	178	11134	147265	3931479	0.611	38.573	0	0	0
1	11	4	"A22"	"A22"	16415	36520	105	397	423	195	46	291	291	321	219	68	26	6	0	11369	11896	3663	30	1313	1313	1339	276	20	100	100	0	0.000	0.000	0.000	0.000	0.000	0.000	0.000	0.000	0.000	0.000	0.000	0.000	0.000	0.000	0.011	0.012	0.017	0.013	3.313	0.011	0.073	316	2572	100	106	10056	10162	132	10583	10715	Error	Error	-6.568	106	10056	132	10583	133630	3759222	0.466	38.250	0	0	0
1	12	4	"A22"	"A22"	16710	36510	100	378	408	185	45	300	300	326	199	61	26	6	0	10627	10682	4322	40	1333	1333	1489	1323	88	92	90	0	0.000	0.000	0.000	0.000	0.000	0.000	0.000	0.000	0.000	0.000	0.000	0.000	0.000	0.000	0.008	0.012	0.016	0.014	3.805	0.009	0.080	316	2384	100	78	9294	9372	108	9349	9457	Error	Error	-6.897	78	9294	108	9349	128983	3375644	0.412	6.949	0	0	0
1	13	4	"A23"	"A23"	17005	36510	100	341	389	252	64	285	285	309	155	50	29	12	0	5641	6887	4039	58	1292	1292	1324	373	28	90	87	0	0.000	0.000	0.000	0.000	0.000	0.000	0.000	0.000	0.000	0.000	0.000	0.000	0.000	0.000	0.013	0.019	0.030	0.033	5.499	0.015	0.065	316	2384	100	56	4349	4405	104	5595	5699	Error	Error	-6.279	56	4349	104	5595	122894	2176159	0.516	14.914	0	0	0
1	14	4	"A23"	"A23"	17305	36510	100	339	371	172	46	291	291	319	220	68	18	3	0	6446	8197	5303	64	1340	1340	1391	546	39	91	89	0	0.000	0.000	0.000	0.000	0.000	0.000	0.000	0.000	0.000	0.000	0.000	0.000	0.000	0.000	0.009	0.012	0.019	0.021	3.883	0.012	0.074	316	2384	100	48	5106	5154	80	6857	6937	Error	Error	-6.733	48	5106	80	6857	117195	2590252	0.236	12.465	0	0	0
1	15	4	"A23"	"A23"	17605	36505	100	370	383	181	47	302	302	336	197	58	22	5	0	7900	8604	5513	64	1352	1352	1393	483	34	92	87	0	0.000	0.000	0.000	0.000	0.000	0.000	0.000	0.000	0.000	0.000	0.000	0.000	0.000	0.000	0.010	0.011	0.024	0.028	4.586	0.008	0.027	316	2384	100	68	6548	6616	81	7252	7333	Error	Error	-6.589	68	6548	81	7252	121137	2718825	0.239	14.930	0	0	0
1	16	4	"A24"	"A24"	17910	36510	90	342	382	220	57	294	294	324	202	62	23	5	0	7581	7288	2861	39	1335	1335	1353	286	21	100	100	0	0.000	0.000	0.000	0.000	0.000	0.000	0.000	0.000	0.000	0.000	0.000	0.000	0.000	0.000	0.008	0.015	0.026	0.020	3.657	0.012	0.033	256	1924	100	48	6246	6294	88	5953	6041	Error	Error	-7.024	48	6246	88	5953	97700	1865673	0.287	20.752	0	0	0
1	17	4	"A24"	"A24"	18210	36510	90	369	393	203	51	316	316	347	316	91	9	0	0	9235	8964	4236	47	1376	1376	1393	269	19	100	100	0	0.000	0.000	0.000	0.000	0.000	0.000	0.000	0.000	0.000	0.000	0.000	0.000	0.000	0.000	0.007	0.010	0.020	0.015	3.941	0.006	0.016	256	1924	100	53	7859	7912	77	7588	7665	Error	Error	-7.212	53	7859	77	7588	100595	2294682	0.146	28.145	0	0	0
1	18	4	"A24"	"A24"	18510	36505	90	379	405	189	46	325	325	351	337	96	10	0	0	9752	8897	4135	46	1435	1435	1465	311	21	100	100	0	0.000	0.000	0.000	0.000	0.000	0.000	0.000	0.000	0.000	0.000	0.000	0.000	0.000	0.000	0.006	0.011	0.020	0.018	3.457	0.009	0.006	256	1924	100	54	8317	8371	80	7462	7542	Error	Error	-7.267	54	8317	80	7462	103663	2277582	0.160	23.897	0	0	0
1	1	5	"A25"	"A25"	13415	36825	100	401	437	227	51	324	324	353	190	53	29	7	0	10308	10499	5694	54	1387	1387	1435	475	33	93	90	0	0.000	0.000	0.000	0.000	0.000	0.000	0.000	0.000	0.000	0.000	0.000	0.000	0.000	0.000	0.009	0.012	0.017	0.019	4.435	0.007	0.031	316	2384	100	77	8921	8998	113	9112	9225	Error	Error	-6.856	77	8921	113	9112	138248	3317658	0.442	19.082	0	0	0
1	2	5	"A25"	"A25"	13720	36830	100	421	437	201	45	305	305	330	165	50	38	14	0	12809	12288	5835	47	1345	1345	1392	664	47	99	98	0	0.000	0.000	0.000	0.000	0.000	0.000	0.000	0.000	0.000	0.000	0.000	0.000	0.000	0.000	0.010	0.012	0.017	0.015	3.306	0.008	0.057	316	2384	100	116	11464	11580	132	10943	11075	Error	Error	-6.627	116	11464	132	10943	138095	3883157	0.648	16.410	0	0	0
1	3	5	"A25"	"A25"	14015	36825	100	375	396	209	52	312	312	342	227	66	15	3	0	10031	9994	4164	41	1337	1337	1360	272	20	99	99	0	0.000	0.000	0.000	0.000	0.000	0.000	0.000	0.000	0.000	0.000	0.000	0.000	0.000	0.000	0.007	0.010	0.017	0.014	4.193	0.005	0.007	316	2384	100	63	8694	8757	84	8657	8741	Error	Error	-7.109	63	8694	84	8657	125178	3158125	0.238	31.743	0	0	0
1	4	5	"A26"	"A26"	14315	36825	95	431	449	188	41	313	313	339	197	58	35	7	0	11237	11598	2912	25	1397	1397	1440	401	27	100	100	0	0.000	0.000	0.000	0.000	0.000	0.000	0.000	0.000	0.000	0.000	0.000	0.000	0.000	0.000	0.012	0.013	0.019	0.015	2.775	0.011	0.090	256	2088	100	118	9840	9958	136	10201	10337	Error	Error	-6.382	118	9840	136	10201	115055	2969180	0.558	25.332	0	0	0
1	5	5	"A26"	"A26"	14610	36815	90	394	438	259	59	303	303	337	219	64	24	4	0	11743	11693	3162	27	1417	1417	1506	719	47	100	100	0	0.000	0.000	0.000	0.000	0.000	0.000	0.000	0.000	0.000	0.000	0.000	0.000	0.000	0.000	0.009	0.013	0.014	0.011	3.437	0.009	0.043	256	1924	100	91	10326	10417	135	10276	10411	Error	Error	-6.826	91	10326	135	10276	112102	2993310	0.461	14.168	0	0	0
1	6	5	"A26"	"A26"	14910	36815	95	416	433	194	44	300	300	335	200	59	34	7	0	11752	11618	2755	23	1396	1396	1465	556	37	100	100	0	0.000	0.000	0.000	0.000	0.000	0.000	0.000	0.000	0.000	0.000	0.000	0.000	0.000	0.000	0.011	0.013	0.019	0.013	3.413	0.010	0.059	256	2088	100	116	10356	10472	133	10222	10355	Error	Error	-6.480	116	10356	133	10222	110930	2974199	0.490	18.261	0	0	0
1	7	5	"A27"	"A27"	15215	36825	90	399	449	253	56	295	295	326	193	59	35	14	0	13859	12670	4389	34	1351	1351	1385	349	25	100	100	0	0.000	0.000	0.000	0.000	0.000	0.000	0.000	0.000	0.000	0.000	0.000	0.000	0.000	0.000	0.008	0.014	0.016	0.015	2.987	0.010	0.052	256	1924	100	104	12508	12612	154	11319	11473	Error	Error	-6.910	104	12508	154	11319	114931	3243440	0.637	32.335	0	0	0
1	8	5	"A27"	"A27"	15515	36820	95	407	432	183	42	287	287	313	161	51	40	15	0	13667	12918	4808	37	1362	1362	1409	388	27	100	100	0	0.000	0.000	0.000	0.000	0.000	0.000	0.000	0.000	0.000	0.000	0.000	0.000	0.000	0.000	0.010	0.013	0.016	0.013	3.082	0.011	0.103	256	2088	100	120	12305	12425	145	11556	11701	Error	Error	-6.680	120	12305	145	11556	110704	3306907	0.739	29.662	0	0	0
1	9	5	"A27"	"A27"	15810	36820	95	398	435	188	43	299	299	331	255	77	21	4	0	12779	12431	4772	38	1361	1361	1405	486	34	100	100	0	0.000	0.000	0.000	0.000	0.000	0.000	0.000	0.000	0.000	0.000	0.000	0.000	0.000	0.000	0.009	0.012	0.015	0.013	3.271	0.010	0.036	256	2088	100	99	11418	11517	136	11070	11206	Error	Error	-6.850	99	11418	136	11070	111485	3182378	0.408	22.687	0	0	0
1	10	5	"A28"	"A28"	16110	36810	100	425	442	208	47	289	289	326	461	141	5	0	0	18967	15784	7718	48	1354	1354	1452	922	63	88	84	0	0.000	0.000	0.000	0.000	0.000	0.000	0.000	0.000	0.000	0.000	0.000	0.000	0.000	0.000	0.008	0.011	0.014	0.014	4.549	0.009	0.119	316	2384	100	136	17613	17749	153	14430	14583	Error	Error	-7.017	136	17613	153	14430	139822	4987762	0.252	15.544	0	0	0
1	11	5	"A28"	"A28"	16405	36810	100	431	445	243	54	294	294	334	328	98	15	2	0	16762	14443	7091	49	1362	1362	1450	837	57	87	82	0	0.000	0.000	0.000	0.000	0.000	0.000	0.000	0.000	0.000	0.000	0.000	0.000	0.000	0.000	0.009	0.012	0.015	0.015	4.155	0.009	0.076	316	2384	100	137	15400	15537	151	13081	13232	Error	Error	-6.813	137	15400	151	13081	140516	4564120	0.338	15.523	0	0	0
1	12	5	"A28"	"A28"	16705	36810	100	424	445	249	55	289	289	315	196	62	38	9	0	17929	15343	7669	49	1351	1351	1457	1031	70	86	82	0	0.000	0.000	0.000	0.000	0.000	0.000	0.000	0.000	0.000	0.000	0.000	0.000	0.000	0.000	0.008	0.011	0.014	0.014	3.302	0.009	0.086	316	2384	100	135	16578	16713	156	13992	14148	Error	Error	-6.940	135	16578	156	13992	140655	4848470	0.663	13.468	0	0	0
1	13	5	"A29"	"A29"	17005	36805	100	371	392	186	47	293	293	330	273	82	14	2	0	11676	9732	5879	60	1353	1353	1489	1043	70	75	72	0	0.000	0.000	0.000	0.000	0.000	0.000	0.000	0.000	0.000	0.000	0.000	0.000	0.000	0.000	0.008	0.012	0.017	0.026	6.630	0.006	0.005	316	2384	100	78	10323	10401	99	8379	8478	Error	Error	-7.048	78	10323	99	8379	123998	3075330	0.227	7.903	0	0	0
1	14	5	"A29"	"A29"	17305	36805	100	368	383	178	46	290	290	322	182	56	27	7	0	10461	9644	5914	61	1361	1361	1484	1082	72	78	73	0	0.000	0.000	0.000	0.000	0.000	0.000	0.000	0.000	0.000	0.000	0.000	0.000	0.000	0.000	0.009	0.011	0.017	0.022	6.186	0.009	0.063	316	2384	100	78	9100	9178	93	8283	8376	Error	Error	-6.866	78	9100	93	8283	121012	3047637	0.335	7.542	0	0	0
1	15	5	"A29"	"A29"	17605	36805	100	374	411	238	57	300	300	334	211	63	25	6	0	9079	8444	4721	55	1366	1366	1462	855	58	81	78	0	0.000	0.000	0.000	0.000	0.000	0.000	0.000	0.000	0.000	0.000	0.000	0.000	0.000	0.000	0.010	0.016	0.025	0.031	6.183	0.010	0.040	316	2384	100	74	7713	7787	111	7078	7189	Error	Error	-6.704	74	7713	111	7078	129829	2668422	0.365	8.166	0	0	0
1	16	5	"A30"	"A30"	17905	36800	100	389	411	186	45	308	308	335	182	54	26	8	0	7466	8800	6156	69	1417	1417	1590	1275	80	74	72	0	0.000	0.000	0.000	0.000	0.000	0.000	0.000	0.000	0.000	0.000	0.000	0.000	0.000	0.000	0.013	0.014	0.022	0.025	4.817	0.010	0.079	316	2384	100	81	6049	6130	103	7383	7486	Error	Error	-6.223	81	6049	103	7383	129872	2780891	0.418	5.655	0	0	0
1	17	5	"A30"	"A30"	18200	36800	100	337	363	165	45	301	301	333	250	75	12	2	0	6594	6883	4555	66	1372	1372	1533	1142	74	69	66	0	0.000	0.000	0.000	0.000	0.000	0.000	0.000	0.000	0.000	0.000	0.000	0.000	0.000	0.000	0.007	0.011	0.028	0.033	7.392	0.009	0.021	316	2384	100	36	5222	5258	62	5511	5573	Error	Error	-7.180	36	5222	62	5511	114759	2175173	0.120	4.685	0	0	0
1	18	5	"A30"	"A30"	18500	36800	100	349	374	185	49	309	309	328	185	56	22	6	0	5736	7387	5325	72	1441	1441	1568	1052	67	73	70	0	0.000	0.000	0.000	0.000	0.000	0.000	0.000	0.000	0.000	0.000	0.000	0.000	0.000	0.000	0.009	0.011	0.027	0.031	6.405	0.009	0.034	316	2384	100	40	4295	4335	65	5946	6011	Error	Error	-6.747	40	4295	65	5946	118171	2334274	0.249	5.531	0	0	0
1	1	6	"A31"	"A31"	13425	37130	95	423	449	201	44	322	322	359	426	118	3	0	0	13148	12706	3875	30	1384	1384	1497	634	42	100	100	0	0.000	0.000	0.000	0.000	0.000	0.000	0.000	0.000	0.000	0.000	0.000	0.000	0.000	0.000	0.009	0.011	0.013	0.012	2.643	0.008	0.006	256	2088	100	101	11764	11865	127	11322	11449	Error	Error	-6.864	101	11764	127	11322	115024	3252863	0.211	17.680	0	0	0
1	2	6	"A31"	"A31"	13715	37130	100	398	425	185	43	319	319	344	183	53	30	9	0	13610	11478	6506	56	1361	1361	1554	1310	84	81	77	0	0.000	0.000	0.000	0.000	0.000	0.000	0.000	0.000	0.000	0.000	0.000	0.000	0.000	0.000	0.006	0.010	0.016	0.019	5.305	0.009	0.078	316	2384	100	79	12249	12328	106	10117	10223	Error	Error	-7.277	79	12249	106	10117	134176	3627026	0.443	7.576	0	0	0
1	3	6	"A31"	"A31"	14015	37130	90	461	482	210	43	307	307	329	174	52	45	12	0	17535	17545	2684	15	1372	1372	1450	518	35	100	100	0	0.000	0.000	0.000	0.000	0.000	0.000	0.000	0.000	0.000	0.000	0.000	0.000	0.000	0.000	0.010	0.011	0.011	0.010	2.689	0.009	0.103	256	1924	100	154	16163	16317	175	16173	16348	Error	Error	-6.714	154	16163	175	16173	123394	4491504	0.879	31.071	0	0	0
1	4	6	"A32"	"A32"	14320	37130	100	388	419	198	47	294	294	327	213	65	23	5	0	12574	11168	4478	40	1341	1341	1369	326	23	100	99	0	0.000	0.000	0.000	0.000	0.000	0.000	0.000	0.000	0.000	0.000	0.000	0.000	0.000	0.000	0.008	0.013	0.016	0.014	3.402	0.009	0.046	316	2384	100	94	11233	11327	125	9827	9952	Error	Error	-6.901	94	11233	125	9827	132341	3529040	0.432	30.058	0	0	0
1	5	6	"A32"	"A32"	14615	37130	90	450	481	242	50	305	305	335	205	61	39	9	0	14710	14788	2607	17	1370	1370	1429	406	28	100	100	0	0.000	0.000	0.000	0.000	0.000	0.000	0.000	0.000	0.000	0.000	0.000	0.000	0.000	0.000	0.011	0.013	0.015	0.013	2.699	0.010	0.082	256	1924	100	145	13340	13485	176	13418	13594	Error	Error	-6.524	145	13340	176	13418	123137	3785847	0.712	32.904	0	0	0
1	6	6	"A32"	"A32"	14915	37125	95	424	442	176	39	295	295	325	190	58	40	8	0	15498	15331	2519	16	1372	1372	1429	398	27	100	100	0	0.000	0.000	0.000	0.000	0.000	0.000	0.000	0.000	0.000	0.000	0.000	0.000	0.000	0.000	0.009	0.011	0.013	0.011	2.723	0.008	0.078	256	2088	100	129	14126	14255	147	13959	14106	Error	Error	-6.775	129	14126	147	13959	113163	3924642	0.616	34.930	0	0	0
1	7	6	"A33"	"A33"	15220	37125	90	332	368	187	50	287	287	330	294	89	12	1	0	6546	7955	4526	56	1315	1315	1337	286	21	100	100	0	0.000	0.000	0.000	0.000	0.000	0.000	0.000	0.000	0.000	0.000	0.000	0.000	0.000	0.000	0.009	0.012	0.021	0.018	3.842	0.007	0.007	256	1924	100	45	5231	5276	81	6640	6721	Error	Error	-6.861	45	5231	81	6640	94284	2036395	0.129	23.140	0	0	0
1	8	6	"A33"	"A33"	15510	37120	100	316	372	298	80	287	287	311	163	52	23	9	0	4149	5602	4017	71	1291	1291	1324	400	30	87	83	0	0.000	0.000	0.000	0.000	0.000	0.000	0.000	0.000	0.000	0.000	0.000	0.000	0.000	0.000	0.010	0.020	0.040	0.048	6.219	0.025	0.049	316	2384	100	29	2858	2887	85	4311	4396	Error	Error	-6.623	29	2858	85	4311	117625	1770182	0.374	10.695	0	0	0
1	9	6	"A33"	"A33"	15815	37120	95	341	400	292	73	292	292	319	176	55	27	9	0	6062	7123	4436	62	1286	1286	1305	300	22	100	97	0	0.000	0.000	0.000	0.000	0.000	0.000	0.000	0.000	0.000	0.000	0.000	0.000	0.000	0.000	0.010	0.019	0.029	0.024	4.424	0.011	0.027	256	2088	100	49	4776	4825	108	5837	5945	Error	Error	-6.607	49	4776	108	5837	102385	1823567	0.460	19.393	0	0	0
1	10	6	"A34"	"A34"	16110	37115	100	363	388	180	46	284	284	313	191	61	25	6	0	7002	7813	4642	59	1290	1290	1329	458	34	87	82	0	0.000	0.000	0.000	0.000	0.000	0.000	0.000	0.000	0.000	0.000	0.000	0.000	0.000	0.000	0.014	0.016	0.022	0.027	5.055	0.012	0.076	316	2384	100	79	5712	5791	104	6523	6627	Error	Error	-6.176	79	5712	104	6523	122624	2468923	0.393	14.157	0	0	0
1	11	6	"A34"	"A34"	16410	37120	90	368	395	204	51	280	280	306	188	61	31	8	0	10602	9444	3981	42	1269	1269	1299	313	24	100	100	0	0.000	0.000	0.000	0.000	0.000	0.000	0.000	0.000	0.000	0.000	0.000	0.000	0.000	0.000	0.009	0.014	0.021	0.020	3.148	0.010	0.053	256	1924	100	88	9333	9421	115	8175	8290	Error	Error	-6.729	88	9333	115	8175	101241	2417743	0.473	26.022	0	0	0
1	12	6	"A34"	"A34"	16710	37115	100	396	435	254	58	299	299	339	242	71	22	6	0	7805	8154	4494	55	1357	1357	1424	571	40	89	85	0	0.000	0.000	0.000	0.000	0.000	0.000	0.000	0.000	0.000	0.000	0.000	0.000	0.000	0.000	0.015	0.020	0.028	0.030	4.602	0.013	0.060	316	2384	100	97	6448	6545	136	6797	6933	Error	Error	-6.055	97	6448	136	6797	137419	2576559	0.397	11.786	0	0	0
1	13	6	"A35"	"A35"	17015	37120	90	380	403	162	40	291	291	316	177	56	32	7	0	9921	9560	2572	26	1323	1323	1361	337	24	100	99	0	0.000	0.000	0.000	0.000	0.000	0.000	0.000	0.000	0.000	0.000	0.000	0.000	0.000	0.000	0.010	0.014	0.019	0.015	3.085	0.010	0.046	256	1924	100	89	8598	8687	112	8237	8349	Error	Error	-6.594	89	8598	112	8237	103094	2447376	0.492	24.329	0	0	0
1	14	6	"A35"	"A35"	17315	37115	90	366	387	175	45	283	283	308	165	53	30	11	0	9222	9317	2054	22	1331	1331	1351	285	21	100	100	0	0.000	0.000	0.000	0.000	0.000	0.000	0.000	0.000	0.000	0.000	0.000	0.000	0.000	0.000	0.011	0.013	0.018	0.016	2.819	0.009	0.037	256	1924	100	83	7891	7974	104	7986	8090	Error	Error	-6.571	83	7891	104	7986	99012	2385155	0.479	27.951	0	0	0
1	15	6	"A35"	"A35"	17605	37110	100	331	340	156	45	297	297	324	200	61	14	1	0	8238	7644	2994	39	1342	1342	1378	402	29	92	89	0	0.000	0.000	0.000	0.000	0.000	0.000	0.000	0.000	0.000	0.000	0.000	0.000	0.000	0.000	0.005	0.007	0.016	0.018	4.313	0.006	0.007	316	2384	100	34	6896	6930	43	6302	6345	Error	Error	-7.664	34	6896	43	6302	107467	2415427	0.080	15.587	0	0	0
1	16	6	"A36"	"A36"	17905	37110	100	360	378	161	42	295	295	316	173	54	28	6	0	7715	8012	4316	53	1348	1348	1378	319	23	91	86	0	0.000	0.000	0.000	0.000	0.000	0.000	0.000	0.000	0.000	0.000	0.000	0.000	0.000	0.000	0.010	0.012	0.021	0.023	5.143	0.010	0.050	316	2384	100	65	6367	6432	83	6664	6747	Error	Error	-6.614	65	6367	83	6664	119314	2531867	0.358	20.796	0	0	0
1	17	6	"A36"	"A36"	18205	37105	100	379	391	177	45	301	301	332	241	72	19	2	0	6998	7765	4791	61	1404	1404	1455	464	31	84	78	0	0.000	0.000	0.000	0.000	0.000	0.000	0.000	0.000	0.000	0.000	0.000	0.000	0.000	0.000	0.014	0.014	0.027	0.028	5.187	0.009	0.014	316	2384	100	78	5594	5672	90	6361	6451	Error	Error	-6.164	78	5594	90	6361	123475	2453773	0.245	13.599	0	0	0
1	18	6	"A36"	"A36"	18505	37105	100	355	377	167	44	305	305	324	175	54	25	5	0	7937	7929	4741	59	1402	1402	1481	783	52	78	75	0	0.000	0.000	0.000	0.000	0.000	0.000	0.000	0.000	0.000	0.000	0.000	0.000	0.000	0.000	0.008	0.011	0.023	0.030	6.040	0.009	0.045	316	2384	100	50	6535	6585	72	6527	6599	Error	Error	-7.030	50	6535	72	6527	118991	2505628	0.303	8.235	0	0	0
1	1	7	"A37"	"A37"	13425	37425	100	448	455	187	41	341	341	367	171	46	33	11	0	6500	6545	2274	34	1491	1491	1535	455	29	98	97	0	0.000	0.000	0.000	0.000	0.000	0.000	0.000	0.000	0.000	0.000	0.000	0.000	0.000	0.000	0.021	0.023	0.035	0.032	3.139	0.014	0.037	316	2384	100	107	5009	5116	114	5054	5168	Error	Error	-5.549	107	5009	114	5054	143759	2068277	0.515	11.011	0	0	0
1	2	7	"A37"	"A37"	13720	37430	100	389	410	220	53	329	329	365	293	80	11	0	0	5212	5195	1945	37	1483	1483	1606	907	56	89	82	0	0.000	0.000	0.000	0.000	0.000	0.000	0.000	0.000	0.000	0.000	0.000	0.000	0.000	0.000	0.016	0.022	0.035	0.037	4.011	0.008	0.003	316	2384	100	60	3729	3789	81	3712	3793	Error	Error	-5.958	60	3729	81	3712	129668	1641714	0.154	3.957	0	0	0
1	3	7	"A37"	"A37"	14020	37430	100	423	438	181	41	325	325	354	191	53	25	6	0	5344	5432	1816	33	1502	1502	1614	976	60	95	89	0	0.000	0.000	0.000	0.000	0.000	0.000	0.000	0.000	0.000	0.000	0.000	0.000	0.000	0.000	0.026	0.029	0.036	0.034	2.891	0.017	0.041	316	2384	100	98	3842	3940	113	3930	4043	Error	Error	-5.293	98	3842	113	3930	138385	1716543	0.440	3.912	0	0	0
1	4	7	"A38"	"A38"	14325	37430	95	443	474	217	45	316	316	371	776	209	1	0	0	17000	16794	3355	19	1466	1466	1509	403	26	100	100	0	0.000	0.000	0.000	0.000	0.000	0.000	0.000	0.000	0.000	0.000	0.000	0.000	0.000	0.000	0.008	0.010	0.012	0.010	2.863	0.008	0.002	256	2088	100	127	15534	15661	158	15328	15486	Error	Error	-6.934	127	15534	158	15328	121400	4299294	0.133	37.928	0	0	0
1	5	7	"A38"	"A38"	14620	37425	90	467	500	265	53	310	310	338	218	64	38	10	0	16790	16602	2991	18	1455	1455	1486	345	23	100	100	0	0.000	0.000	0.000	0.000	0.000	0.000	0.000	0.000	0.000	0.000	0.000	0.000	0.000	0.000	0.010	0.013	0.014	0.011	2.787	0.011	0.117	256	1924	100	157	15335	15492	190	15147	15337	Error	Error	-6.610	157	15335	190	15147	128054	4250211	0.743	43.814	0	0	0
1	6	7	"A38"	"A38"	14920	37425	95	400	429	191	44	316	316	353	278	78	14	1	0	14689	14033	3014	21	1436	1436	1480	494	33	100	100	0	0.000	0.000	0.000	0.000	0.000	0.000	0.000	0.000	0.000	0.000	0.000	0.000	0.000	0.000	0.006	0.009	0.011	0.010	2.705	0.008	0.028	256	2088	100	84	13253	13337	113	12597	12710	Error	Error	-7.302	84	13253	113	12597	109848	3592388	0.273	25.411	0	0	0
1	7	7	"A39"	"A39"	15220	37425	95	351	368	173	47	310	310	339	246	72	10	2	0	8073	8718	4085	46	1411	1411	1437	331	23	100	100	0	0.000	0.000	0.000	0.000	0.000	0.000	0.000	0.000	0.000	0.000	0.000	0.000	0.000	0.000	0.006	0.008	0.015	0.014	3.229	0.006	0.015	256	2088	100	41	6662	6703	58	7307	7365	Error	Error	-7.344	41	6662	58	7307	94208	2231727	0.118	21.997	0	0	0
1	8	7	"A39"	"A39"	15520	37425	95	398	437	261	59	305	305	332	216	65	27	6	0	11805	10484	5103	48	1387	1387	1416	342	24	100	100	0	0.000	0.000	0.000	0.000	0.000	0.000	0.000	0.000	0.000	0.000	0.000	0.000	0.000	0.000	0.009	0.015	0.021	0.018	3.708	0.012	0.068	256	2088	100	93	10418	10511	132	9097	9229	Error	Error	-6.808	93	10418	132	9097	111744	2683782	0.486	26.515	0	0	0
1	9	7	"A39"	"A39"	15815	37420	90	400	429	228	53	294	294	325	197	60	30	10	0	11302	11480	6252	54	1378	1378	1401	293	20	100	100	0	0.000	0.000	0.000	0.000	0.000	0.000	0.000	0.000	0.000	0.000	0.000	0.000	0.000	0.000	0.011	0.013	0.017	0.017	3.323	0.009	0.050	256	1924	100	106	9924	10030	135	10102	10237	Error	Error	-6.549	106	9924	135	10102	109877	2938889	0.528	34.399	0	0	0
1	10	7	"A40"	"A40"	16115	37415	100	347	396	358	90	304	304	340	214	62	20	4	0	5320	6776	4469	65	1380	1380	1416	398	28	89	84	0	0.000	0.000	0.000	0.000	0.000	0.000	0.000	0.000	0.000	0.000	0.000	0.000	0.000	0.000	0.011	0.017	0.033	0.034	4.951	0.014	0.033	316	2384	100	43	3940	3983	92	5396	5488	Error	Error	-6.518	43	3940	92	5396	125078	2141363	0.262	13.467	0	0	0
1	11	7	"A40"	"A40"	16420	37420	95	377	430	265	61	308	308	352	311	88	16	3	0	8345	8794	4916	55	1415	1415	1449	331	22	100	100	0	0.000	0.000	0.000	0.000	0.000	0.000	0.000	0.000	0.000	0.000	0.000	0.000	0.000	0.000	0.010	0.017	0.024	0.021	3.194	0.016	0.025	256	2088	100	69	6930	6999	122	7379	7501	Error	Error	-6.650	69	6930	122	7379	110132	2251377	0.251	22.190	0	0	0
1	12	7	"A40"	"A40"	16715	37415	100	343	410	332	80	303	303	341	286	83	14	4	0	5578	6795	4630	68	1391	1391	1423	359	25	91	87	0	0.000	0.000	0.000	0.000	0.000	0.000	0.000	0.000	0.000	0.000	0.000	0.000	0.000	0.000	0.010	0.020	0.029	0.031	5.558	0.015	0.032	316	2384	100	40	4187	4227	107	5404	5511	Error	Error	-6.710	40	4187	107	5404	129606	2147241	0.241	14.964	0	0	0
1	13	7	"A41"	"A41"	17015	37410	100	368	410	209	50	295	295	333	218	65	27	6	0	11887	10377	4447	42	1426	1426	1506	701	46	88	86	0	0.000	0.000	0.000	0.000	0.000	0.000	0.000	0.000	0.000	0.000	0.000	0.000	0.000	0.000	0.007	0.013	0.018	0.018	4.832	0.009	0.037	316	2384	100	73	10461	10534	115	8951	9066	Error	Error	-7.163	73	10461	115	8951	129596	3279148	0.353	12.655	0	0	0
1	14	7	"A41"	"A41"	17310	37410	100	346	370	179	48	291	291	321	179	55	26	6	0	9131	9114	5150	56	1405	1405	1481	692	46	83	80	0	0.000	0.000	0.000	0.000	0.000	0.000	0.000	0.000	0.000	0.000	0.000	0.000	0.000	0.000	0.007	0.010	0.020	0.022	4.924	0.010	0.069	316	2384	100	55	7726	7781	79	7709	7788	Error	Error	-7.134	55	7726	79	7709	117012	2880005	0.274	11.030	0	0	0
1	15	7	"A41"	"A41"	17610	37410	100	383	400	175	43	312	312	350	242	69	18	2	0	12090	10697	5037	47	1463	1463	1526	654	42	90	85	0	0.000	0.000	0.000	0.000	0.000	0.000	0.000	0.000	0.000	0.000	0.000	0.000	0.000	0.000	0.007	0.010	0.016	0.016	5.277	0.006	0.024	316	2384	100	71	10627	10698	88	9234	9322	Error	Error	-7.226	71	10627	88	9234	126430	3380266	0.207	14.023	0	0	0
1	16	7	"A42"	"A42"	17910	37405	100	379	408	209	51	315	315	346	276	79	14	3	0	4233	7422	5828	78	1487	1487	1593	1006	63	75	59	0	0.000	0.000	0.000	0.000	0.000	0.000	0.000	0.000	0.000	0.000	0.000	0.000	0.000	0.000	0.023	0.016	0.033	0.038	6.364	0.011	0.021	316	2384	100	64	2746	2810	93	5935	6028	Error	Error	-5.423	64	2746	93	5935	129035	2345499	0.225	5.794	0	0	0
1	17	7	"A42"	"A42"	18210	37405	100	373	410	208	50	332	332	380	544	143	2	0	0	5066	7891	5832	73	1518	1518	1557	445	28	85	80	0	0.000	0.000	0.000	0.000	0.000	0.000	0.000	0.000	0.000	0.000	0.000	0.000	0.000	0.000	0.012	0.012	0.029	0.033	6.034	0.012	0.026	316	2384	100	41	3548	3589	78	6373	6451	Error	Error	-6.435	41	3548	78	6373	129508	2493651	0.055	14.234	0	0	0
1	18	7	"A42"	"A42"	18510	37405	100	379	426	227	53	329	329	362	206	56	24	8	0	4798	7950	6564	82	1531	1531	1606	542	33	81	76	0	0.000	0.000	0.000	0.000	0.000	0.000	0.000	0.000	0.000	0.000	0.000	0.000	0.000	0.000	0.015	0.015	0.031	0.039	5.993	0.012	0.084	316	2384	100	50	3267	3317	97	6419	6516	Error	Error	-6.030	50	3267	97	6419	134611	2512127	0.311	11.705	0	0	0
1	1	8	"A43"	"A43"	13430	37730	105	510	607	687	113	351	351	373	172	46	47	20	0	14627	14244	3289	23	1532	1532	1555	302	19	100	100	0	0.000	0.000	0.000	0.000	0.000	0.000	0.000	0.000	0.000	0.000	0.000	0.000	0.000	0.000	0.012	0.020	0.017	0.015	2.724	0.019	0.083	316	2572	100	159	13095	13254	256	12712	12968	Error	Error	-6.364	159	13095	256	12712	191919	4501185	1.360	42.017	0	0	0
1	2	8	"A43"	"A43"	13720	37725	105	460	493	296	60	337	337	364	199	54	32	9	0	13781	13513	2418	17	1517	1517	1545	460	29	100	100	0	0.000	0.000	0.000	0.000	0.000	0.000	0.000	0.000	0.000	0.000	0.000	0.000	0.000	0.000	0.010	0.013	0.015	0.013	3.013	0.012	0.071	316	2572	100	123	12264	12387	156	11996	12152	Error	Error	-6.640	123	12264	156	11996	155801	4270023	0.648	26.017	0	0	0
1	3	8	"A43"	"A43"	14020	37730	100	435	469	208	44	326	326	362	315	87	18	2	0	13307	13283	1838	13	1476	1476	1500	325	21	100	100	0	0.000	0.000	0.000	0.000	0.000	0.000	0.000	0.000	0.000	0.000	0.000	0.000	0.000	0.000	0.009	0.012	0.015	0.013	2.704	0.010	0.017	316	2384	100	109	11831	11940	143	11807	11950	Error	Error	-6.762	109	11831	143	11807	148085	4197302	0.340	36.255	0	0	0
1	4	8	"A44"	"A44"	14320	37725	100	443	471	231	49	321	321	357	227	63	29	8	0	10641	9629	4952	51	1466	1466	1547	656	42	87	81	0	0.000	0.000	0.000	0.000	0.000	0.000	0.000	0.000	0.000	0.000	0.000	0.000	0.000	0.000	0.013	0.018	0.023	0.027	4.399	0.014	0.066	316	2384	100	122	9175	9297	150	8163	8313	Error	Error	-6.233	122	9175	150	8163	148976	3042652	0.502	12.320	0	0	0
1	5	8	"A44"	"A44"	14620	37725	100	413	498	354	71	324	324	375	513	136	8	3	0	10557	10033	4175	41	1501	1501	1556	435	27	97	96	0	0.000	0.000	0.000	0.000	0.000	0.000	0.000	0.000	0.000	0.000	0.000	0.000	0.000	0.000	0.010	0.020	0.025	0.023	3.298	0.018	0.096	316	2384	100	89	9056	9145	174	8532	8706	Error	Error	-6.669	89	9056	174	8532	157301	3170283	0.240	19.487	0	0	0
1	6	8	"A44"	"A44"	14925	37725	95	425	438	193	44	329	329	376	319	84	13	0	0	11648	11065	3975	35	1530	1530	1587	426	26	100	100	0	0.000	0.000	0.000	0.000	0.000	0.000	0.000	0.000	0.000	0.000	0.000	0.000	0.000	0.000	0.009	0.011	0.016	0.015	2.988	0.010	0.037	256	2088	100	96	10118	10214	109	9535	9644	Error	Error	-6.720	96	10118	109	9535	112061	2832658	0.194	22.249	0	0	0
1	7	8	"A45"	"A45"	15225	37720	105	464	557	388	69	339	339	375	218	58	34	12	0	11065	10949	4558	41	1555	1555	1631	463	28	99	97	0	0.000	0.000	0.000	0.000	0.000	0.000	0.000	0.000	0.000	0.000	0.000	0.000	0.000	0.000	0.013	0.023	0.021	0.022	3.434	0.020	0.096	316	2572	100	125	9510	9635	218	9394	9612	Error	Error	-6.249	125	9510	218	9394	176027	3459907	0.835	20.125	0	0	0
1	8	8	"A45"	"A45"	15520	37725	90	380	402	193	48	317	317	386	1027	266	0	0	0	9387	9460	2818	29	1477	1477	1522	399	26	100	100	0	0.000	0.000	0.000	0.000	0.000	0.000	0.000	0.000	0.000	0.000	0.000	0.000	0.000	0.000	0.008	0.011	0.017	0.015	3.113	0.008	0.034	256	1924	100	63	7910	7973	85	7983	8068	Error	Error	-6.972	63	7910	85	7983	102966	2421879	0.016	19.895	0	0	0
1	9	8	"A45"	"A45"	15820	37720	100	368	388	205	52	315	315	369	304	82	8	1	0	8548	8647	3741	43	1472	1472	1533	501	32	98	96	0	0.000	0.000	0.000	0.000	0.000	0.000	0.000	0.000	0.000	0.000	0.000	0.000	0.000	0.000	0.007	0.010	0.020	0.020	3.357	0.007	0.007	316	2384	100	53	7076	7129	73	7175	7248	Error	Error	-7.061	53	7076	73	7175	122708	2732427	0.063	14.200	0	0	0
1	10	8	"A47"	"A47"	16115	37715	100	412	445	200	44	314	314	360	371	103	11	1	0	11769	10861	4170	38	1496	1496	1560	987	63	94	89	0	0.000	0.000	0.000	0.000	0.000	0.000	0.000	0.000	0.000	0.000	0.000	0.000	0.000	0.000	0.010	0.014	0.015	0.015	4.301	0.012	0.052	316	2384	100	98	10273	10371	131	9365	9496	Error	Error	-6.712	98	10273	131	9365	140695	3431932	0.229	9.424	0	0	0
1	11	8	"A47"	"A47"	16420	37720	90	401	422	185	43	307	307	337	224	66	22	5	0	10483	10659	2397	22	1483	1483	1512	359	23	100	100	0	0.000	0.000	0.000	0.000	0.000	0.000	0.000	0.000	0.000	0.000	0.000	0.000	0.000	0.000	0.010	0.013	0.017	0.015	2.706	0.010	0.045	256	1924	100	94	9000	9094	115	9176	9291	Error	Error	-6.581	94	9000	115	9176	107968	2728661	0.379	25.479	0	0	0
1	12	8	"A47"	"A47"	16715	37710	100	384	429	263	61	315	315	354	305	86	12	2	0	11071	9902	5143	51	1476	1476	1558	764	49	82	79	0	0.000	0.000	0.000	0.000	0.000	0.000	0.000	0.000	0.000	0.000	0.000	0.000	0.000	0.000	0.007	0.014	0.019	0.021	5.817	0.008	0.008	316	2384	100	69	9595	9664	114	8426	8540	Error	Error	-7.120	69	9595	114	8426	135706	3129069	0.246	10.921	0	0	0
1	13	8	"A48"	"A48"	17015	37710	100	429	471	259	54	317	317	351	198	56	31	10	0	14715	12088	6146	50	1491	1491	1552	687	44	88	83	0	0.000	0.000	0.000	0.000	0.000	0.000	0.000	0.000	0.000	0.000	0.000	0.000	0.000	0.000	0.008	0.015	0.017	0.018	3.973	0.012	0.109	316	2384	100	112	13224	13336	154	10597	10751	Error	Error	-6.884	112	13224	154	10597	148956	3819662	0.606	15.336	0	0	0
1	14	8	"A48"	"A48"	17315	37710	100	397	423	169	39	320	320	360	275	76	16	1	0	14033	12031	6077	50	1501	1501	1564	708	45	92	87	0	0.000	0.000	0.000	0.000	0.000	0.000	0.000	0.000	0.000	0.000	0.000	0.000	0.000	0.000	0.006	0.010	0.015	0.015	3.665	0.007	0.040	316	2384	100	77	12532	12609	103	10530	10633	Error	Error	-7.347	77	12532	103	10530	133774	3801925	0.229	14.784	0	0	0
1	15	8	"A48"	"A48"	17615	37705	100	396	434	182	41	323	323	353	201	56	27	8	0	13432	11690	5765	49	1555	1555	1637	816	49	85	82	0	0.000	0.000	0.000	0.000	0.000	0.000	0.000	0.000	0.000	0.000	0.000	0.000	0.000	0.000	0.006	0.011	0.015	0.016	4.979	0.007	0.043	316	2384	100	73	11877	11950	111	10135	10246	Error	Error	-7.346	73	11877	111	10135	137266	3693934	0.403	12.320	0	0	0
1	16	8	"A49"	"A49"	17910	37705	100	386	419	203	48	315	315	370	731	197	1	0	0	6837	6890	4019	58	1513	1513	1558	531	34	80	75	0	0.000	0.000	0.000	0.000	0.000	0.000	0.000	0.000	0.000	0.000	0.000	0.000	0.000	0.000	0.013	0.019	0.030	0.032	5.294	0.011	0.001	316	2384	100	71	5324	5395	104	5377	5481	Error	Error	-6.229	71	5324	104	5377	132501	2177236	0.067	10.041	0	0	0
1	17	8	"A49"	"A49"	18210	37700	100	407	434	184	42	325	325	357	195	54	26	8	0	10723	9641	5034	52	1574	1574	1628	629	38	85	80	0	0.000	0.000	0.000	0.000	0.000	0.000	0.000	0.000	0.000	0.000	0.000	0.000	0.000	0.000	0.009	0.014	0.019	0.020	4.928	0.008	0.029	316	2384	100	82	9149	9231	109	8067	8176	Error	Error	-6.802	82	9149	109	8067	137091	3046447	0.395	12.739	0	0	0
1	18	8	"A49"	"A49"	18510	37700	100	400	426	192	45	328	328	354	190	53	28	8	0	11680	10986	6145	55	1622	1622	1709	893	52	81	78	0	0.000	0.000	0.000	0.000	0.000	0.000	0.000	0.000	0.000	0.000	0.000	0.000	0.000	0.000	0.007	0.010	0.017	0.020	4.758	0.009	0.055	316	2384	100	72	10058	10130	98	9364	9462	Error	Error	-7.126	72	10058	98	9364	134727	3471591	0.379	10.389	0	0	0
1	1	9	"A50"	"A50"	13420	38020	90	426	447	196	43	370	370	402	236	58	19	3	0	7163	7454	2881	38	1565	1565	1602	577	36	100	99	0	0.000	0.000	0.000	0.000	0.000	0.000	0.000	0.000	0.000	0.000	0.000	0.000	0.000	0.000	0.010	0.013	0.023	0.023	2.838	0.008	0.009	256	1924	100	56	5598	5654	77	5889	5966	Error	Error	-6.643	56	5598	77	5889	114329	1908237	0.191	10.142	0	0	0
1	2	9	"A50"	"A50"	13720	38015	90	419	453	226	49	344	344	374	217	58	22	8	0	9024	9143	4170	45	1514	1514	1536	291	18	100	100	0	0.000	0.000	0.000	0.000	0.000	0.000	0.000	0.000	0.000	0.000	0.000	0.000	0.000	0.000	0.010	0.014	0.023	0.022	3.224	0.008	0.018	256	1924	100	75	7510	7585	109	7629	7738	Error	Error	-6.646	75	7510	109	7629	116001	2340686	0.364	26.141	0	0	0
1	3	9	"A50"	"A50"	14020	38015	90	404	449	247	55	332	332	364	243	66	22	4	0	9473	9655	4059	42	1519	1519	1546	337	21	100	100	0	0.000	0.000	0.000	0.000	0.000	0.000	0.000	0.000	0.000	0.000	0.000	0.000	0.000	0.000	0.009	0.014	0.020	0.018	3.118	0.010	0.029	256	1924	100	72	7954	8026	117	8136	8253	Error	Error	-6.788	72	7954	117	8136	114828	2471807	0.350	24.062	0	0	0
1	4	9	"A51"	"A51"	14315	38015	95	458	507	371	73	335	335	401	638	159	3	0	0	13003	12777	2942	23	1575	1575	1694	1146	67	100	98	0	0.000	0.000	0.000	0.000	0.000	0.000	0.000	0.000	0.000	0.000	0.000	0.000	0.000	0.000	0.011	0.015	0.018	0.014	3.317	0.034	0.051	256	2088	100	123	11428	11551	172	11202	11374	Error	Error	-6.538	123	11428	172	11202	129678	3270978	0.166	9.671	0	0	0
1	5	9	"A51"	"A51"	14615	38015	95	420	465	279	60	319	319	377	750	198	1	0	0	11823	11165	3116	27	1511	1511	1643	1568	95	100	98	0	0.000	0.000	0.000	0.000	0.000	0.000	0.000	0.000	0.000	0.000	0.000	0.000	0.000	0.000	0.010	0.015	0.016	0.015	3.089	0.010	0.040	256	2088	100	101	10312	10413	146	9654	9800	Error	Error	-6.674	101	10312	146	9654	119111	2858189	0.117	6.073	0	0	0
1	6	9	"A51"	"A51"	14920	38015	100	416	448	201	44	338	338	376	313	83	15	1	0	9257	9224	3124	33	1555	1555	1589	362	22	99	99	0	0.000	0.000	0.000	0.000	0.000	0.000	0.000	0.000	0.000	0.000	0.000	0.000	0.000	0.000	0.010	0.014	0.024	0.019	3.604	0.008	0.014	316	2384	100	78	7702	7780	110	7669	7779	Error	Error	-6.626	78	7702	110	7669	141638	2914879	0.230	21.091	0	0	0
1	7	9	"A52"	"A52"	15225	38020	95	435	452	244	53	320	320	355	317	89	11	1	0	6936	7004	1853	26	1532	1532	1582	434	27	100	99	0	0.000	0.000	0.000	0.000	0.000	0.000	0.000	0.000	0.000	0.000	0.000	0.000	0.000	0.000	0.021	0.024	0.033	0.028	2.608	0.026	0.059	256	2088	100	115	5404	5519	132	5472	5604	Error	Error	-5.554	115	5404	132	5472	115715	1792963	0.306	12.493	0	0	0
1	8	9	"A52"	"A52"	15520	38010	95	464	497	383	77	314	314	350	231	66	31	7	0	7627	7684	1738	22	1541	1541	1612	847	52	100	99	0	0.000	0.000	0.000	0.000	0.000	0.000	0.000	0.000	0.000	0.000	0.000	0.000	0.000	0.000	0.025	0.030	0.030	0.025	3.438	0.022	0.048	256	2088	100	150	6086	6236	183	6143	6326	Error	Error	-5.342	150	6086	183	6143	127306	1967131	0.636	7.169	0	0	0
1	9	9	"A52"	"A52"	15820	38015	90	441	465	217	46	332	332	444	1761	396	0	0	0	8677	8819	2310	26	1566	1566	1640	547	33	100	100	0	0.000	0.000	0.000	0.000	0.000	0.000	0.000	0.000	0.000	0.000	0.000	0.000	0.000	0.000	0.015	0.018	0.026	0.021	3.220	0.010	0.015	256	1924	100	109	7111	7220	133	7253	7386	Error	Error	-6.028	109	7111	133	7253	119109	2257696	0.012	13.124	0	0	0
1	10	9	"A53"	"A53"	16115	38005	100	409	436	211	48	326	326	364	363	99	9	1	0	9877	8821	4077	46	1549	1549	1633	662	40	86	82	0	0.000	0.000	0.000	0.000	0.000	0.000	0.000	0.000	0.000	0.000	0.000	0.000	0.000	0.000	0.010	0.015	0.022	0.025	5.397	0.009	0.022	316	2384	100	83	8328	8411	110	7272	7382	Error	Error	-6.649	83	8328	110	7272	137895	2787346	0.198	10.858	0	0	0
1	11	9	"A53"	"A53"	16415	38005	100	429	459	249	54	342	342	389	335	86	13	1	0	11141	10366	4027	38	1571	1571	1616	446	27	95	91	0	0.000	0.000	0.000	0.000	0.000	0.000	0.000	0.000	0.000	0.000	0.000	0.000	0.000	0.000	0.009	0.013	0.020	0.020	4.255	0.011	0.019	316	2384	100	87	9570	9657	117	8795	8912	Error	Error	-6.781	87	9570	117	8795	145109	3275607	0.209	19.619	0	0	0
1	12	9	"A53"	"A53"	16715	38005	100	448	462	186	40	335	335	391	313	80	15	1	0	11818	10954	4751	43	1589	1589	1686	733	43	90	87	0	0.000	0.000	0.000	0.000	0.000	0.000	0.000	0.000	0.000	0.000	0.000	0.000	0.000	0.000	0.011	0.014	0.019	0.019	4.296	0.012	0.037	316	2384	100	113	10229	10342	127	9365	9492	Error	Error	-6.500	113	10229	127	9365	146083	3461385	0.227	12.644	0	0	0
1	13	9	"A54"	"A54"	17010	38000	100	911	3578	5472	152	337	337	447	944	211	42	37	0	8339	7424	3856	51	1549	1549	1691	1050	62	76	73	0	0.000	0.000	0.000	0.000	0.000	0.000	0.000	0.000	0.000	0.000	0.000	0.000	0.000	0.000	0.085	0.552	0.281	0.227	4.768	1.018	0.378	316	2384	100	574	6790	7364	3241	5875	9116	Error	Error	-3.564	574	6790	3241	5875	1130542	2345857	3.317	5.460	0	0	0
1	14	9	"A54"	"A54"	17310	38000	100	1098	4495	6180	137	341	341	417	650	155	51	43	0	8868	8642	4101	47	1599	1599	1653	529	32	90	85	0	0.000	0.000	0.000	0.000	0.000	0.000	0.000	0.000	0.000	0.000	0.000	0.000	0.000	0.000	0.104	0.590	0.281	0.229	5.051	0.975	0.406	316	2384	100	757	7269	8026	4154	7043	11197	Error	Error	-3.263	757	7269	4154	7043	1420567	2730766	6.274	13.212	0	0	0
1	15	9	"A54"	"A54"	17610	38000	100	1099	4302	5442	126	357	357	445	792	177	49	44	0	7971	8107	4165	51	1619	1619	1692	629	37	87	83	0	0.000	0.000	0.000	0.000	0.000	0.000	0.000	0.000	0.000	0.000	0.000	0.000	0.000	0.000	0.117	0.608	0.326	0.265	5.344	1.005	0.399	316	2384	100	742	6352	7094	3945	6488	10433	Error	Error	-3.098	742	6352	3945	6488	1359485	2561874	4.870	10.199	0	0	0
1	16	9	"A55"	"A55"	17910	37995	100	399	439	217	49	343	343	393	430	109	6	0	0	6689	8037	5598	69	1634	1634	1886	1715	90	66	60	0	0.000	0.000	0.000	0.000	0.000	0.000	0.000	0.000	0.000	0.000	0.000	0.000	0.000	0.000	0.011	0.015	0.028	0.046	9.123	0.008	0.023	316	2384	100	56	5055	5111	96	6403	6499	Error	Error	-6.496	56	5055	96	6403	138754	2539641	0.107	3.587	0	0	0
1	17	9	"A55"	"A55"	18210	37995	100	418	455	243	53	354	354	397	261	65	18	3	0	5801	7260	4639	63	1667	1667	1849	1389	75	72	67	0	0.000	0.000	0.000	0.000	0.000	0.000	0.000	0.000	0.000	0.000	0.000	0.000	0.000	0.000	0.015	0.018	0.037	0.053	6.798	0.012	0.031	316	2384	100	64	4134	4198	101	5593	5694	Error	Error	-6.013	64	4134	101	5593	143777	2294242	0.222	3.896	0	0	0
1	18	9	"A55"	"A55"	18510	37995	100	444	472	249	52	340	340	374	236	63	26	5	0	7787	9853	6434	65	1663	1663	1786	1051	58	79	77	0	0.000	0.000	0.000	0.000	0.000	0.000	0.000	0.000	0.000	0.000	0.000	0.000	0.000	0.000	0.017	0.016	0.021	0.028	5.291	0.011	0.057	316	2384	100	104	6124	6228	132	8190	8322	Error	Error	-5.880	104	6124	132	8190	149261	3113671	0.415	7.676	0	0	0
1	1	10	"A56"	"A56"	13430	38330	100	464	481	213	44	353	353	404	335	82	12	0	0	7692	7738	2151	27	1609	1609	1711	741	43	98	97	0	0.000	0.000	0.000	0.000	0.000	0.000	0.000	0.000	0.000	0.000	0.000	0.000	0.000	0.000	0.018	0.021	0.025	0.022	3.218	0.015	0.015	316	2384	100	111	6083	6194	128	6129	6257	Error	Error	-5.776	111	6083	128	6129	151902	2445327	0.230	8.134	0	0	0
1	2	10	"A56"	"A56"	13725	38330	100	446	484	426	88	344	344	391	332	84	10	1	0	7411	7841	2768	35	1592	1592	1673	584	34	99	98	0	0.000	0.000	0.000	0.000	0.000	0.000	0.000	0.000	0.000	0.000	0.000	0.000	0.000	0.000	0.018	0.022	0.027	0.021	3.459	0.011	0.007	316	2384	100	102	5819	5921	140	6249	6389	Error	Error	-5.834	102	5819	140	6249	153001	2477729	0.280	10.562	0	0	0
1	3	10	"A56"	"A56"	14020	38330	90	418	462	269	58	331	331	376	453	120	7	0	0	9957	9941	2205	22	1550	1550	1618	489	30	100	100	0	0.000	0.000	0.000	0.000	0.000	0.000	0.000	0.000	0.000	0.000	0.000	0.000	0.000	0.000	0.010	0.016	0.021	0.018	2.983	0.008	0.008	256	1924	100	87	8407	8494	131	8391	8522	Error	Error	-6.594	87	8407	131	8391	118228	2544802	0.190	17.020	0	0	0
1	4	10	"A57"	"A57"	14330	38330	90	424	455	208	45	327	327	355	220	61	27	5	0	14939	14947	3236	21	1551	1551	1577	344	21	100	100	0	0.000	0.000	0.000	0.000	0.000	0.000	0.000	0.000	0.000	0.000	0.000	0.000	0.000	0.000	0.007	0.010	0.012	0.010	2.975	0.007	0.029	256	1924	100	97	13388	13485	128	13396	13524	Error	Error	-7.109	97	13388	128	13396	116507	3826451	0.455	38.866	0	0	0
1	5	10	"A57"	"A57"	14620	38325	95	443	474	291	61	326	326	350	189	54	35	9	0	13832	12984	4885	37	1562	1562	1623	454	27	100	100	0	0.000	0.000	0.000	0.000	0.000	0.000	0.000	0.000	0.000	0.000	0.000	0.000	0.000	0.000	0.010	0.013	0.015	0.015	2.736	0.010	0.054	256	2088	100	117	12270	12387	148	11422	11570	Error	Error	-6.712	117	12270	148	11422	121439	3323947	0.656	25.024	0	0	0
1	6	10	"A57"	"A57"	14920	38325	90	448	467	224	47	331	331	383	291	75	16	2	0	13849	12308	4533	36	1589	1589	1656	605	36	100	100	0	0.000	0.000	0.000	0.000	0.000	0.000	0.000	0.000	0.000	0.000	0.000	0.000	0.000	0.000	0.010	0.013	0.016	0.015	2.760	0.010	0.043	256	1924	100	117	12260	12377	136	10719	10855	Error	Error	-6.711	117	12260	136	10719	119492	3150870	0.289	17.607	0	0	0
1	7	10	"A58"	"A58"	15225	38325	95	413	445	261	58	325	325	362	337	93	13	1	0	10160	10135	2296	22	1535	1535	1581	449	28	100	100	0	0.000	0.000	0.000	0.000	0.000	0.000	0.000	0.000	0.000	0.000	0.000	0.000	0.000	0.000	0.010	0.014	0.019	0.015	3.384	0.010	0.008	256	2088	100	88	8625	8713	120	8600	8720	Error	Error	-6.615	88	8625	120	8600	113931	2594626	0.246	19.051	0	0	0
1	8	10	"A58"	"A58"	15520	38325	90	413	463	271	58	326	326	374	299	79	18	2	0	10817	10742	3151	29	1551	1551	1610	450	27	100	100	0	0.000	0.000	0.000	0.000	0.000	0.000	0.000	0.000	0.000	0.000	0.000	0.000	0.000	0.000	0.009	0.015	0.019	0.015	3.385	0.012	0.038	256	1924	100	87	9266	9353	137	9191	9328	Error	Error	-6.735	87	9266	137	9191	118423	2749886	0.298	20.293	0	0	0
1	9	10	"A58"	"A58"	15815	38315	100	515	569	296	52	383	383	472	470	99	10	3	0	12810	11786	4536	38	1675	1675	1880	1052	55	94	89	0	0.000	0.000	0.000	0.000	0.000	0.000	0.000	0.000	0.000	0.000	0.000	0.000	0.000	0.000	0.012	0.018	0.023	0.021	4.008	0.013	0.027	316	2384	100	132	11135	11267	186	10111	10297	Error	Error	-6.398	132	11135	186	10111	179805	3724533	0.206	9.416	0	0	0
1	10	10	"A59"	"A59"	16115	38315	100	465	485	205	42	349	349	414	470	113	6	0	0	9465	9240	2809	30	1660	1660	1855	1453	78	96	92	0	0.000	0.000	0.000	0.000	0.000	0.000	0.000	0.000	0.000	0.000	0.000	0.000	0.000	0.000	0.015	0.018	0.026	0.022	2.825	0.016	0.033	316	2384	100	116	7805	7921	136	7580	7716	Error	Error	-6.072	116	7805	136	7580	153236	2919921	0.151	5.083	0	0	0
1	11	10	"A59"	"A59"	16415	38310	100	439	449	196	43	335	335	382	345	90	10	0	0	9033	8575	2496	29	1596	1596	1679	643	38	95	93	0	0.000	0.000	0.000	0.000	0.000	0.000	0.000	0.000	0.000	0.000	0.000	0.000	0.000	0.000	0.014	0.016	0.024	0.021	3.481	0.008	0.004	316	2384	100	104	7437	7541	114	6979	7093	Error	Error	-6.160	104	7437	114	6979	141928	2709836	0.194	10.725	0	0	0
1	12	10	"A59"	"A59"	16715	38310	100	435	462	249	53	329	329	363	203	55	28	9	0	8103	7715	2358	30	1578	1578	1642	575	35	94	93	0	0.000	0.000	0.000	0.000	0.000	0.000	0.000	0.000	0.000	0.000	0.000	0.000	0.000	0.000	0.016	0.022	0.029	0.026	3.372	0.016	0.040	316	2384	100	106	6525	6631	133	6137	6270	Error	Error	-5.944	106	6525	133	6137	145900	2437827	0.488	10.562	0	0	0
1	13	10	"A60"	"A60"	17015	38310	100	353	389	195	50	337	337	372	287	77	9	1	0	4436	5780	3897	67	1567	1567	1602	343	21	86	82	0	0.000	0.000	0.000	0.000	0.000	0.000	0.000	0.000	0.000	0.000	0.000	0.000	0.000	0.000	0.006	0.012	0.036	0.045	6.788	0.005	0.003	316	2384	100	16	2869	2885	52	4213	4265	Error	Error	-7.486	16	2869	52	4213	122995	1826349	0.059	12.181	0	0	0
1	14	10	"A60"	"A60"	17310	38305	100	379	438	422	96	327	327	361	221	61	18	6	0	4131	5870	4361	74	1596	1596	1631	367	22	79	74	0	0.000	0.000	0.000	0.000	0.000	0.000	0.000	0.000	0.000	0.000	0.000	0.000	0.000	0.000	0.021	0.026	0.043	0.047	5.852	0.019	0.035	316	2384	100	52	2535	2587	111	4274	4385	Error	Error	-5.607	52	2535	111	4274	138547	1854898	0.348	11.550	0	0	0
1	15	10	"A60"	"A60"	17610	38305	100	366	395	193	48	349	349	401	556	138	1	0	0	4002	5589	4383	78	1620	1620	1709	1425	83	64	45	0	0.000	0.000	0.000	0.000	0.000	0.000	0.000	0.000	0.000	0.000	0.000	0.000	0.000	0.000	0.007	0.012	0.041	0.055	6.184	0.011	0.014	316	2384	100	17	2382	2399	46	3969	4015	Error	Error	-7.130	17	2382	46	3969	124803	1766132	-0.011	2.723	0	0	0
1	16	10	"A61"	"A61"	17910	38305	100	412	449	302	67	345	345	376	218	57	21	5	0	11609	10439	5696	54	1641	1641	1735	933	53	81	76	0	0.000	0.000	0.000	0.000	0.000	0.000	0.000	0.000	0.000	0.000	0.000	0.000	0.000	0.000	0.007	0.012	0.019	0.025	6.576	0.008	0.034	316	2384	100	67	9968	10035	104	8798	8902	Error	Error	-7.217	67	9968	104	8798	141867	3298679	0.335	9.329	0	0	0
1	17	10	"A61"	"A61"	18210	38300	100	412	442	195	44	354	354	381	199	52	25	6	0	10783	9343	5302	56	1675	1675	1788	978	54	75	74	0	0.000	0.000	0.000	0.000	0.000	0.000	0.000	0.000	0.000	0.000	0.000	0.000	0.000	0.000	0.006	0.011	0.021	0.027	7.570	0.010	0.051	316	2384	100	58	9108	9166	88	7668	7756	Error	Error	-7.295	58	9108	88	7668	139540	2952272	0.307	7.725	0	0	0
1	18	10	"A61"	"A61"	18510	38300	100	488	506	208	41	348	348	384	218	56	37	8	0	15764	12790	7323	57	1730	1730	1930	1609	83	74	71	0	0.000	0.000	0.000	0.000	0.000	0.000	0.000	0.000	0.000	0.000	0.000	0.000	0.000	0.000	0.010	0.014	0.019	0.023	4.837	0.011	0.133	316	2384	100	140	14034	14174	158	11060	11218	Error	Error	-6.647	140	14034	158	11060	159853	4041703	0.560	6.750	0	0	0
1	1	11	"A62"	"A62"	13435	38635	100	447	474	202	42	343	343	380	422	111	8	0	0	9479	9748	3263	33	1562	1562	1578	291	18	100	100	0	0.000	0.000	0.000	0.000	0.000	0.000	0.000	0.000	0.000	0.000	0.000	0.000	0.000	0.000	0.013	0.016	0.020	0.017	3.329	0.011	0.039	316	2384	100	104	7917	8021	131	8186	8317	Error	Error	-6.250	104	7917	131	8186	149709	3080337	0.223	28.076	0	0	0
1	2	11	"A62"	"A62"	13730	38630	105	398	432	186	43	334	334	373	332	89	11	0	0	10138	10400	3208	30	1520	1520	1558	745	47	100	100	0	0.000	0.000	0.000	0.000	0.000	0.000	0.000	0.000	0.000	0.000	0.000	0.000	0.000	0.000	0.007	0.011	0.017	0.014	3.037	0.006	0.005	316	2572	100	64	8618	8682	98	8880	8978	Error	Error	-7.073	64	8618	98	8880	136364	3286327	0.178	11.868	0	0	0
1	3	11	"A62"	"A62"	14025	38625	105	434	464	183	39	337	337	381	578	151	2	0	0	12991	13137	3949	30	1530	1530	1563	329	21	100	100	0	0.000	0.000	0.000	0.000	0.000	0.000	0.000	0.000	0.000	0.000	0.000	0.000	0.000	0.000	0.008	0.011	0.015	0.012	3.434	0.008	0.003	316	2572	100	97	11461	11558	127	11607	11734	Error	Error	-6.885	97	11461	127	11607	146646	4151241	0.144	35.179	0	0	0
1	4	11	"A63"	"A63"	14335	38630	105	459	496	276	55	325	325	363	259	71	25	4	0	13548	13894	4490	32	1547	1547	1591	478	30	99	99	0	0.000	0.000	0.000	0.000	0.000	0.000	0.000	0.000	0.000	0.000	0.000	0.000	0.000	0.000	0.011	0.014	0.015	0.013	2.971	0.012	0.076	316	2572	100	134	12001	12135	171	12347	12518	Error	Error	-6.485	134	12001	171	12347	156741	4390356	0.514	25.738	0	0	0
1	5	11	"A63"	"A63"	14630	38620	95	496	514	194	37	324	324	356	212	59	40	10	0	16947	16846	4294	25	1559	1559	1629	509	31	100	100	0	0.000	0.000	0.000	0.000	0.000	0.000	0.000	0.000	0.000	0.000	0.000	0.000	0.000	0.000	0.011	0.012	0.014	0.012	2.649	0.010	0.080	256	2088	100	172	15388	15560	190	15287	15477	Error	Error	-6.483	172	15388	190	15287	131686	4312481	0.745	29.896	0	0	0
1	6	11	"A63"	"A63"	14930	38625	90	478	494	192	38	325	325	354	225	63	33	6	0	17581	16915	3655	21	1566	1566	1662	911	54	100	100	0	0.000	0.000	0.000	0.000	0.000	0.000	0.000	0.000	0.000	0.000	0.000	0.000	0.000	0.000	0.010	0.011	0.012	0.011	2.587	0.009	0.069	256	1924	100	153	16015	16168	169	15349	15518	Error	Error	-6.710	153	16015	169	15349	126489	4330129	0.622	16.743	0	0	0
1	7	11	"A64"	"A64"	15230	38625	95	401	418	185	44	324	324	348	182	52	27	5	0	10001	10297	2174	21	1570	1570	1622	444	27	100	100	0	0.000	0.000	0.000	0.000	0.000	0.000	0.000	0.000	0.000	0.000	0.000	0.000	0.000	0.000	0.009	0.011	0.017	0.014	2.926	0.009	0.038	256	2088	100	77	8431	8508	94	8727	8821	Error	Error	-6.775	77	8431	94	8727	107093	2636050	0.385	19.538	0	0	0
1	8	11	"A64"	"A64"	15530	38620	95	415	445	206	46	330	330	381	336	88	10	0	0	10681	10541	2298	21	1577	1577	1623	469	28	100	100	0	0.000	0.000	0.000	0.000	0.000	0.000	0.000	0.000	0.000	0.000	0.000	0.000	0.000	0.000	0.009	0.013	0.018	0.016	2.523	0.009	0.007	256	2088	100	85	9104	9189	115	8964	9079	Error	Error	-6.743	85	9104	115	8964	113964	2698608	0.190	19.015	0	0	0
1	9	11	"A64"	"A64"	15825	38620	95	433	460	200	43	338	338	414	440	106	5	0	0	10558	10604	2714	25	1593	1593	1713	1051	61	100	100	0	0.000	0.000	0.000	0.000	0.000	0.000	0.000	0.000	0.000	0.000	0.000	0.000	0.000	0.000	0.011	0.014	0.018	0.016	2.528	0.011	0.019	256	2088	100	95	8965	9060	122	9011	9133	Error	Error	-6.560	95	8965	122	9011	117771	2714551	0.105	8.460	0	0	0
1	10	11	"A65"	"A65"	16125	38615	100	438	467	228	48	332	332	371	216	58	28	7	0	12408	12442	3899	31	1579	1579	1796	1628	90	96	94	0	0.000	0.000	0.000	0.000	0.000	0.000	0.000	0.000	0.000	0.000	0.000	0.000	0.000	0.000	0.010	0.012	0.016	0.014	3.292	0.012	0.070	316	2384	100	106	10829	10935	135	10863	10998	Error	Error	-6.675	106	10829	135	10863	147606	3931679	0.444	6.539	0	0	0
1	11	11	"A65"	"A65"	16420	38610	100	449	496	277	55	333	333	369	231	62	31	9	0	11614	11848	4092	34	1583	1583	1809	1632	90	95	92	0	0.000	0.000	0.000	0.000	0.000	0.000	0.000	0.000	0.000	0.000	0.000	0.000	0.000	0.000	0.012	0.016	0.018	0.015	3.085	0.013	0.093	316	2384	100	116	10031	10147	163	10265	10428	Error	Error	-6.434	116	10031	163	10265	156579	3743980	0.550	6.151	0	0	0
1	12	11	"A65"	"A65"	16720	38610	100	439	478	362	75	330	330	365	243	66	24	4	0	12645	12070	3799	31	1592	1592	1821	1645	90	94	92	0	0.000	0.000	0.000	0.000	0.000	0.000	0.000	0.000	0.000	0.000	0.000	0.000	0.000	0.000	0.010	0.014	0.017	0.016	3.054	0.010	0.042	316	2384	100	109	11053	11162	148	10478	10626	Error	Error	-6.664	109	11053	148	10478	150939	3814223	0.465	6.230	0	0	0
1	13	11	"A66"	"A66"	17020	38610	100	457	483	240	49	337	337	385	286	74	20	3	0	15804	13437	6523	48	1607	1607	1725	1120	64	85	81	0	0.000	0.000	0.000	0.000	0.000	0.000	0.000	0.000	0.000	0.000	0.000	0.000	0.000	0.000	0.008	0.012	0.016	0.017	4.271	0.009	0.031	316	2384	100	120	14197	14317	146	11830	11976	Error	Error	-6.886	120	14197	146	11830	152579	4246247	0.343	10.457	0	0	0
1	14	11	"A66"	"A66"	17320	38605	100	458	483	206	42	341	341	401	620	154	2	0	0	14121	12500	6087	48	1610	1610	1701	767	45	92	86	0	0.000	0.000	0.000	0.000	0.000	0.000	0.000	0.000	0.000	0.000	0.000	0.000	0.000	0.000	0.009	0.013	0.016	0.016	3.663	0.013	0.014	316	2384	100	117	12511	12628	142	10890	11032	Error	Error	-6.741	117	12511	142	10890	152637	3950104	0.132	14.080	0	0	0
1	15	11	"A66"	"A66"	17620	38605	100	434	526	533	101	336	336	373	239	64	25	6	0	13577	11844	5731	48	1626	1626	1696	751	44	90	84	0	0.000	0.000	0.000	0.000	0.000	0.000	0.000	0.000	0.000	0.000	0.000	0.000	0.000	0.000	0.008	0.019	0.017	0.019	4.376	0.016	0.059	316	2384	100	98	11951	12049	190	10218	10408	Error	Error	-6.930	98	11951	190	10218	166133	3742796	0.640	13.513	0	0	0
1	16	11	"A67"	"A67"	17915	38600	100	385	425	214	50	336	336	488	2336	478	0	0	0	8929	8275	4860	58	1621	1621	1812	1641	90	72	69	0	0.000	0.000	0.000	0.000	0.000	0.000	0.000	0.000	0.000	0.000	0.000	0.000	0.000	0.000	0.007	0.013	0.025	0.037	6.307	0.009	0.031	316	2384	100	49	7308	7357	89	6654	6743	Error	Error	-7.221	49	7308	89	6654	134230	2615021	-0.027	3.938	0	0	0
1	17	11	"A67"	"A67"	18215	38600	100	402	442	211	47	346	346	375	211	56	25	6	0	9388	9688	5910	61	1659	1659	1736	785	45	81	76	0	0.000	0.000	0.000	0.000	0.000	0.000	0.000	0.000	0.000	0.000	0.000	0.000	0.000	0.000	0.007	0.012	0.021	0.024	5.851	0.009	0.039	316	2384	100	56	7729	7785	96	8029	8125	Error	Error	-7.109	56	7729	96	8029	139699	3061407	0.318	10.130	0	0	0
1	18	11	"A67"	"A67"	18515	38600	100	410	450	207	46	344	344	374	213	56	25	6	0	9950	9551	5682	59	1681	1681	1793	1078	60	77	74	0	0.000	0.000	0.000	0.000	0.000	0.000	0.000	0.000	0.000	0.000	0.000	0.000	0.000	0.000	0.008	0.013	0.022	0.028	5.862	0.010	0.056	316	2384	100	66	8269	8335	106	7870	7976	Error	Error	-6.969	66	8269	106	7870	142291	3018023	0.357	7.197	0	0	0
1	1	12	"A68"	"A68"	13440	38935	100	454	615	1377	223	330	330	364	215	59	31	12	0	10254	9887	2653	26	1526	1526	1567	617	39	100	100	0	0.000	0.000	0.000	0.000	0.000	0.000	0.000	0.000	0.000	0.000	0.000	0.000	0.000	0.000	0.014	0.034	0.022	0.020	3.294	0.033	0.029	316	2384	100	124	8728	8852	285	8361	8646	Error	Error	-6.137	124	8728	285	8361	194280	3124191	1.167	13.485	0	0	0
1	2	12	"A68"	"A68"	13735	38930	105	424	447	196	43	322	322	344	180	52	31	9	0	10485	10309	3068	29	1512	1512	1539	389	25	100	100	0	0.000	0.000	0.000	0.000	0.000	0.000	0.000	0.000	0.000	0.000	0.000	0.000	0.000	0.000	0.011	0.014	0.017	0.015	2.942	0.012	0.062	316	2572	100	102	8973	9075	125	8797	8922	Error	Error	-6.459	102	8973	125	8797	141407	3257521	0.572	22.545	0	0	0
1	3	12	"A68"	"A68"	14030	38930	105	418	455	211	46	323	323	351	191	54	33	11	0	11415	11270	2646	23	1499	1499	1539	548	35	100	100	0	0.000	0.000	0.000	0.000	0.000	0.000	0.000	0.000	0.000	0.000	0.000	0.000	0.000	0.000	0.010	0.014	0.017	0.015	3.013	0.010	0.046	316	2572	100	95	9916	10011	132	9771	9903	Error	Error	-6.706	95	9916	132	9771	143776	3561458	0.545	17.757	0	0	0
1	4	12	"A69"	"A69"	14335	38930	95	464	495	211	42	327	327	385	715	185	1	0	0	16493	16481	2901	17	1523	1523	1607	496	30	100	100	0	0.000	0.000	0.000	0.000	0.000	0.000	0.000	0.000	0.000	0.000	0.000	0.000	0.000	0.000	0.009	0.011	0.013	0.011	2.871	0.007	0.003	256	2088	100	137	14970	15107	168	14958	15126	Error	Error	-6.772	137	14970	168	14958	126620	4219154	0.154	29.988	0	0	0
1	5	12	"A69"	"A69"	14635	38925	95	533	562	323	57	328	328	368	233	63	44	11	0	20499	20184	3692	18	1563	1563	1648	871	52	100	100	0	0.000	0.000	0.000	0.000	0.000	0.000	0.000	0.000	0.000	0.000	0.000	0.000	0.000	0.000	0.011	0.013	0.013	0.011	2.613	0.009	0.069	256	2088	100	205	18936	19141	234	18621	18855	Error	Error	-6.529	205	18936	234	18621	143822	5167215	0.833	21.281	0	0	0
1	6	12	"A69"	"A69"	14930	38925	90	498	525	228	43	323	323	353	213	60	43	9	0	18383	18296	3201	17	1563	1563	1626	463	28	100	100	0	0.000	0.000	0.000	0.000	0.000	0.000	0.000	0.000	0.000	0.000	0.000	0.000	0.000	0.000	0.010	0.012	0.012	0.010	2.636	0.010	0.103	256	1924	100	175	16820	16995	202	16733	16935	Error	Error	-6.587	175	16820	202	16733	134429	4683899	0.808	36.004	0	0	0
1	7	12	"A70"	"A70"	15230	38920	100	432	470	260	55	326	326	357	220	61	27	7	0	14416	12848	5386	41	1533	1533	1601	807	50	97	90	0	0.000	0.000	0.000	0.000	0.000	0.000	0.000	0.000	0.000	0.000	0.000	0.000	0.000	0.000	0.008	0.013	0.015	0.015	3.801	0.011	0.053	316	2384	100	106	12883	12989	144	11315	11459	Error	Error	-6.925	106	12883	144	11315	148369	4059918	0.514	13.937	0	0	0
1	8	12	"A70"	"A70"	15530	38925	90	423	463	301	65	316	316	348	193	55	27	9	0	12888	12044	3691	30	1550	1550	1608	421	26	100	100	0	0.000	0.000	0.000	0.000	0.000	0.000	0.000	0.000	0.000	0.000	0.000	0.000	0.000	0.000	0.009	0.014	0.014	0.013	3.109	0.012	0.083	256	1924	100	107	11338	11445	147	10494	10641	Error	Error	-6.727	107	11338	147	10494	118402	3083321	0.596	24.789	0	0	0
1	9	12	"A70"	"A70"	15825	38915	100	405	437	198	45	326	326	399	518	129	2	0	0	12087	10711	4643	43	1526	1526	1677	1705	101	86	81	0	0.000	0.000	0.000	0.000	0.000	0.000	0.000	0.000	0.000	0.000	0.000	0.000	0.000	0.000	0.007	0.012	0.018	0.017	3.967	0.011	0.048	316	2384	100	79	10561	10640	111	9185	9296	Error	Error	-7.063	79	10561	111	9185	138119	3384739	0.073	5.299	0	0	0
1	10	12	"A71"	"A71"	16125	38915	100	434	466	193	41	328	328	368	263	71	21	4	0	13276	12921	3431	26	1558	1558	1690	1046	61	98	97	0	0.000	0.000	0.000	0.000	0.000	0.000	0.000	0.000	0.000	0.000	0.000	0.000	0.000	0.000	0.009	0.012	0.014	0.013	2.883	0.009	0.068	316	2384	100	106	11718	11824	138	11363	11501	Error	Error	-6.789	106	11718	138	11363	147121	4083048	0.373	10.737	0	0	0
1	11	12	"A71"	"A71"	16425	38910	100	418	441	218	49	325	325	362	248	68	20	4	0	9631	9531	2727	28	1530	1530	1680	1100	65	96	93	0	0.000	0.000	0.000	0.000	0.000	0.000	0.000	0.000	0.000	0.000	0.000	0.000	0.000	0.000	0.011	0.014	0.021	0.018	3.229	0.010	0.036	316	2384	100	93	8101	8194	116	8001	8117	Error	Error	-6.445	93	8101	116	8001	139296	3011928	0.319	7.137	0	0	0
1	12	12	"A71"	"A71"	16725	38910	100	447	482	212	43	318	318	350	190	54	36	12	0	12422	12399	3827	30	1570	1570	1753	1400	79	96	94	0	0.000	0.000	0.000	0.000	0.000	0.000	0.000	0.000	0.000	0.000	0.000	0.000	0.000	0.000	0.012	0.015	0.016	0.014	3.282	0.011	0.090	316	2384	100	129	10852	10981	164	10829	10993	Error	Error	-6.394	129	10852	164	10829	152296	3918064	0.695	7.604	0	0	0
1	13	12	"A72"	"A72"	17020	38910	100	394	408	185	45	327	327	362	249	68	16	3	0	7819	7274	3766	51	1559	1559	1621	501	30	85	78	0	0.000	0.000	0.000	0.000	0.000	0.000	0.000	0.000	0.000	0.000	0.000	0.000	0.000	0.000	0.011	0.014	0.030	0.035	4.283	0.009	0.011	316	2384	100	67	6260	6327	81	5715	5796	Error	Error	-6.546	67	6260	81	5715	128887	2298487	0.185	11.283	0	0	0
1	14	12	"A72"	"A72"	17320	38905	100	367	380	161	42	328	328	366	313	85	6	0	0	5927	5719	3156	55	1534	1534	1594	449	28	78	75	0	0.000	0.000	0.000	0.000	0.000	0.000	0.000	0.000	0.000	0.000	0.000	0.000	0.000	0.000	0.009	0.012	0.028	0.036	5.937	0.010	0.004	316	2384	100	39	4393	4432	52	4185	4237	Error	Error	-6.816	39	4393	52	4185	120017	1807067	0.045	9.187	0	0	0
1	15	12	"A72"	"A72"	17620	38905	100	422	456	230	50	331	331	366	218	59	28	6	0	7404	7136	3738	52	1594	1594	1645	460	27	90	85	0	0.000	0.000	0.000	0.000	0.000	0.000	0.000	0.000	0.000	0.000	0.000	0.000	0.000	0.000	0.016	0.023	0.033	0.037	4.458	0.015	0.044	316	2384	100	91	5810	5901	125	5542	5667	Error	Error	-5.997	91	5810	125	5542	144146	2255080	0.413	11.937	0	0	0
1	16	12	"A73"	"A73"	17920	38900	100	360	444	701	157	329	329	369	273	73	9	2	0	2600	3337	2067	61	1570	1570	1609	346	21	73	61	0	0.000	0.000	0.000	0.000	0.000	0.000	0.000	0.000	0.000	0.000	0.000	0.000	0.000	0.000	0.030	0.065	0.096	0.103	5.567	0.030	0.010	316	2384	100	31	1030	1061	115	1767	1882	Error	Error	-5.054	31	1030	115	1767	140244	1054432	0.275	4.994	0	0	0
1	17	12	"A73"	"A73"	18220	38900	100	359	427	282	66	351	351	391	276	70	12	4	0	3060	4129	3042	73	1662	1662	1705	471	27	74	61	0	0.000	0.000	0.000	0.000	0.000	0.000	0.000	0.000	0.000	0.000	0.000	0.000	0.000	0.000	0.006	0.031	0.089	0.092	6.221	0.015	0.013	316	2384	100	8	1398	1406	76	2467	2543	Error	Error	-7.449	8	1398	76	2467	134778	1304694	0.130	5.146	0	0	0
1	18	12	"A73"	"A73"	18515	38900	100	340	366	157	42	341	341	371	241	64	12	0	0	2778	3656	2421	66	1646	1646	1678	542	32	70	50	0	0.000	0.000	0.000	0.000	0.000	0.000	0.000	0.000	0.000	0.000	0.000	0.000	0.000	0.000	-0.001	0.012	0.084	0.079	5.939	0.007	0.003	316	2384	100	-1	1132	1131	25	2010	2035	Error	Error	Error	-1	1132	25	2010	115649	1155308	-0.021	3.649	0	0	0
1	1	13	"A74"	"A74"	13440	39225	95	414	418	170	40	319	319	351	200	56	24	4	0	12061	11896	3266	27	1485	1485	1575	626	39	100	100	0	0.000	0.000	0.000	0.000	0.000	0.000	0.000	0.000	0.000	0.000	0.000	0.000	0.000	0.000	0.009	0.010	0.015	0.012	3.232	0.007	0.029	256	2088	100	95	10576	10671	99	10411	10510	Error	Error	-6.799	95	10576	99	10411	106946	3045408	0.335	16.487	0	0	0
1	2	13	"A74"	"A74"	13730	39225	100	416	464	291	62	314	314	348	222	63	28	7	0	9139	8531	3511	41	1449	1449	1507	480	31	93	89	0	0.000	0.000	0.000	0.000	0.000	0.000	0.000	0.000	0.000	0.000	0.000	0.000	0.000	0.000	0.013	0.021	0.024	0.022	3.991	0.016	0.049	316	2384	100	102	7690	7792	150	7082	7232	Error	Error	-6.236	102	7690	150	7082	146486	2695916	0.523	14.633	0	0	0
1	3	13	"A74"	"A74"	14030	39225	100	405	428	182	42	311	311	345	245	71	21	3	0	10390	9857	3571	36	1453	1453	1527	551	36	98	94	0	0.000	0.000	0.000	0.000	0.000	0.000	0.000	0.000	0.000	0.000	0.000	0.000	0.000	0.000	0.011	0.014	0.021	0.018	3.343	0.011	0.052	316	2384	100	94	8937	9031	117	8404	8521	Error	Error	-6.571	94	8937	117	8404	135164	3114897	0.339	15.118	0	0	0
1	4	13	"A75"	"A75"	14335	39225	100	412	437	191	43	308	308	349	388	111	7	0	0	9451	9215	2269	24	1470	1470	1519	519	34	100	99	0	0.000	0.000	0.000	0.000	0.000	0.000	0.000	0.000	0.000	0.000	0.000	0.000	0.000	0.000	0.013	0.017	0.022	0.017	3.207	0.013	0.065	316	2384	100	104	7981	8085	129	7745	7874	Error	Error	-6.262	104	7981	129	7745	138014	2912096	0.227	14.829	0	0	0
1	5	13	"A75"	"A75"	14630	39220	95	420	438	206	47	312	312	341	206	60	27	5	0	7626	7836	1448	18	1463	1463	1494	337	22	100	100	0	0.000	0.000	0.000	0.000	0.000	0.000	0.000	0.000	0.000	0.000	0.000	0.000	0.000	0.000	0.018	0.020	0.028	0.021	3.174	0.013	0.034	256	2088	100	108	6163	6271	126	6373	6499	Error	Error	-5.835	108	6163	126	6373	112119	2006106	0.471	18.819	0	0	0
1	6	13	"A75"	"A75"	14930	39220	105	421	440	202	45	313	313	346	222	64	26	6	0	8813	8869	2186	24	1460	1460	1524	502	32	99	98	0	0.000	0.000	0.000	0.000	0.000	0.000	0.000	0.000	0.000	0.000	0.000	0.000	0.000	0.000	0.015	0.017	0.022	0.019	3.224	0.015	0.062	316	2572	100	108	7353	7461	127	7409	7536	Error	Error	-6.089	108	7353	127	7409	139151	2802714	0.423	14.631	0	0	0
1	7	13	"A76"	"A76"	15225	39215	100	372	405	178	43	305	305	337	202	59	24	4	0	7266	6816	2533	37	1459	1459	1537	581	37	91	87	0	0.000	0.000	0.000	0.000	0.000	0.000	0.000	0.000	0.000	0.000	0.000	0.000	0.000	0.000	0.012	0.019	0.026	0.024	3.796	0.014	0.041	316	2384	100	67	5807	5874	100	5357	5457	Error	Error	-6.437	67	5807	100	5357	127980	2153719	0.337	9.086	0	0	0
1	8	13	"A76"	"A76"	15530	39220	90	404	423	205	48	309	309	341	224	65	20	4	0	8815	8817	1810	20	1466	1466	1564	606	38	100	100	0	0.000	0.000	0.000	0.000	0.000	0.000	0.000	0.000	0.000	0.000	0.000	0.000	0.000	0.000	0.013	0.016	0.022	0.019	2.777	0.010	0.021	256	1924	100	95	7349	7444	114	7351	7465	Error	Error	-6.273	95	7349	114	7351	108227	2257167	0.366	11.969	0	0	0
1	9	13	"A76"	"A76"	15825	39210	100	403	414	185	44	320	320	384	815	212	0	0	0	7986	7854	2701	34	1470	1470	1602	1875	117	91	84	0	0.000	0.000	0.000	0.000	0.000	0.000	0.000	0.000	0.000	0.000	0.000	0.000	0.000	0.000	0.013	0.015	0.023	0.022	3.575	0.143	0.210	316	2384	100	83	6516	6599	94	6384	6478	Error	Error	-6.295	83	6516	94	6384	130856	2481851	0.037	3.334	0	0	0
1	10	13	"A77"	"A77"	16125	39210	100	429	492	349	70	327	327	392	839	214	1	0	0	7264	6705	2761	41	1468	1468	1581	842	53	86	81	0	0.000	0.000	0.000	0.000	0.000	0.000	0.000	0.000	0.000	0.000	0.000	0.000	0.000	0.000	0.018	0.032	0.036	0.037	5.183	0.488	0.028	316	2384	100	102	5796	5898	165	5237	5402	Error	Error	-5.828	102	5796	165	5237	155608	2118836	0.119	6.086	0	0	0
1	11	13	"A77"	"A77"	16425	39205	100	402	464	490	105	324	324	395	1342	339	0	0	0	7339	6713	2688	40	1492	1492	1527	419	27	90	87	0	0.000	0.000	0.000	0.000	0.000	0.000	0.000	0.000	0.000	0.000	0.000	0.000	0.000	0.000	0.013	0.027	0.033	0.033	4.759	0.023	0.041	316	2384	100	78	5847	5925	140	5221	5361	Error	Error	-6.228	78	5847	140	5221	146626	2121193	0.051	12.377	0	0	0
1	12	13	"A77"	"A77"	16720	39205	100	387	419	192	45	315	315	349	206	59	27	8	0	6564	6031	2932	48	1502	1502	1591	653	41	80	76	0	0.000	0.000	0.000	0.000	0.000	0.000	0.000	0.000	0.000	0.000	0.000	0.000	0.000	0.000	0.014	0.023	0.033	0.034	4.910	0.020	0.062	316	2384	100	72	5062	5134	104	4529	4633	Error	Error	-6.136	72	5062	104	4529	132521	1905756	0.340	6.799	0	0	0
1	13	13	"A78"	"A78"	17020	39205	100	372	389	167	42	317	317	360	476	132	2	0	0	6613	5771	3346	57	1505	1505	1647	874	53	68	64	0	0.000	0.000	0.000	0.000	0.000	0.000	0.000	0.000	0.000	0.000	0.000	0.000	0.000	0.000	0.011	0.017	0.032	0.040	5.460	0.010	0.019	316	2384	100	55	5108	5163	72	4266	4338	Error	Error	-6.537	55	5108	72	4266	122824	1823560	0.061	4.719	0	0	0
1	14	13	"A78"	"A78"	17320	39200	100	363	380	168	44	322	322	359	239	66	14	1	0	6846	6064	3350	55	1496	1496	1587	722	45	73	70	0	0.000	0.000	0.000	0.000	0.000	0.000	0.000	0.000	0.000	0.000	0.000	0.000	0.000	0.000	0.008	0.013	0.029	0.041	6.813	0.006	0.008	316	2384	100	41	5350	5391	58	4568	4626	Error	Error	-7.028	41	5350	58	4568	120121	1916259	0.088	6.201	0	0	0
1	15	13	"A78"	"A78"	17620	39200	100	378	422	310	73	326	326	390	1104	283	1	0	0	6093	5538	2776	50	1516	1516	1576	538	34	77	74	0	0.000	0.000	0.000	0.000	0.000	0.000	0.000	0.000	0.000	0.000	0.000	0.000	0.000	0.000	0.011	0.024	0.038	0.051	5.970	0.099	0.010	316	2384	100	52	4577	4629	96	4022	4118	Error	Error	-6.460	52	4577	96	4022	133428	1749952	0.029	7.364	0	0	0
1	16	13	"A79"	"A79"	17920	39195	100	345	360	164	45	324	324	371	484	130	1	0	0	4981	5166	3110	60	1526	1526	1706	1755	102	62	48	0	0.000	0.000	0.000	0.000	0.000	0.000	0.000	0.000	0.000	0.000	0.000	0.000	0.000	0.000	0.006	0.010	0.040	0.057	6.716	0.010	0.020	316	2384	100	21	3455	3476	36	3640	3676	Error	Error	-7.362	21	3455	36	3640	113746	1632507	-0.023	1.972	0	0	0
1	17	13	"A79"	"A79"	18215	39195	100	369	401	189	47	323	323	361	232	64	16	2	0	6240	6891	4409	63	1566	1566	1699	1055	62	70	65	0	0.000	0.000	0.000	0.000	0.000	0.000	0.000	0.000	0.000	0.000	0.000	0.000	0.000	0.000	0.010	0.015	0.031	0.038	5.676	0.010	0.030	316	2384	100	46	4674	4720	78	5325	5403	Error	Error	-6.667	46	4674	78	5325	126646	2177417	0.172	4.921	0	0	0
1	18	13	"A79"	"A79"	18515	39195	100	400	447	410	91	340	340	378	259	68	16	5	0	5568	6820	4720	69	1596	1596	1782	1185	66	66	62	0	0.000	0.000	0.000	0.000	0.000	0.000	0.000	0.000	0.000	0.000	0.000	0.000	0.000	0.000	0.015	0.020	0.031	0.047	7.387	0.014	0.032	316	2384	100	60	3972	4032	107	5224	5331	Error	Error	-6.049	60	3972	107	5224	141369	2155025	0.266	4.251	0	0	0
1	1	14	"A80"	"A80"	13445	39530	95	440	458	193	42	329	329	353	192	54	33	8	0	12718	12107	3983	32	1547	1547	1595	368	23	100	100	0	0.000	0.000	0.000	0.000	0.000	0.000	0.000	0.000	0.000	0.000	0.000	0.000	0.000	0.000	0.010	0.012	0.017	0.014	2.847	0.009	0.050	256	2088	100	111	11171	11282	129	10560	10689	Error	Error	-6.653	111	11171	129	10560	117351	3099467	0.547	28.565	0	0	0
1	2	14	"A80"	"A80"	13740	39525	95	439	472	218	46	340	340	375	262	69	21	4	0	11893	10849	3808	35	1553	1553	1614	394	24	100	100	0	0.000	0.000	0.000	0.000	0.000	0.000	0.000	0.000	0.000	0.000	0.000	0.000	0.000	0.000	0.010	0.014	0.018	0.016	3.457	0.011	0.039	256	2088	100	99	10340	10439	132	9296	9428	Error	Error	-6.707	99	10340	132	9296	120932	2777330	0.370	23.439	0	0	0
1	3	14	"A80"	"A80"	14040	39525	100	419	430	174	40	331	331	434	1880	433	0	0	0	10785	10080	3791	37	1539	1539	1570	492	31	99	97	0	0.000	0.000	0.000	0.000	0.000	0.000	0.000	0.000	0.000	0.000	0.000	0.000	0.000	0.000	0.010	0.012	0.019	0.016	3.270	0.008	0.013	316	2384	100	88	9246	9334	99	8541	8640	Error	Error	-6.715	88	9246	99	8541	135841	3185148	-0.002	17.297	0	0	0
1	4	14	"A81"	"A81"	14340	39525	95	502	506	181	35	325	325	363	242	66	36	5	0	15910	16084	2708	16	1534	1534	1597	441	27	100	100	0	0.000	0.000	0.000	0.000	0.000	0.000	0.000	0.000	0.000	0.000	0.000	0.000	0.000	0.000	0.012	0.012	0.015	0.012	2.430	0.009	0.053	256	2088	100	177	14376	14553	181	14550	14731	Error	Error	-6.344	177	14376	181	14550	129623	4117577	0.591	32.850	0	0	0
1	5	14	"A81"	"A81"	14635	39520	90	453	478	308	64	328	328	364	322	88	13	1	0	14528	13670	3487	25	1546	1546	1585	386	24	100	100	0	0.000	0.000	0.000	0.000	0.000	0.000	0.000	0.000	0.000	0.000	0.000	0.000	0.000	0.000	0.010	0.012	0.014	0.012	2.769	0.010	0.060	256	1924	100	125	12982	13107	150	12124	12274	Error	Error	-6.698	125	12982	150	12124	122457	3499547	0.354	31.308	0	0	0
1	6	14	"A81"	"A81"	14935	39515	100	395	422	177	41	323	323	356	219	61	23	4	0	11579	11083	3171	28	1519	1519	1543	371	24	100	99	0	0.000	0.000	0.000	0.000	0.000	0.000	0.000	0.000	0.000	0.000	0.000	0.000	0.000	0.000	0.007	0.010	0.016	0.015	2.870	0.008	0.029	316	2384	100	72	10060	10132	99	9564	9663	Error	Error	-7.126	72	10060	99	9564	133360	3502218	0.301	25.714	0	0	0
1	7	14	"A82"	"A82"	15235	39515	100	373	409	218	53	326	326	362	226	62	20	4	0	8743	7810	3515	45	1498	1498	1588	687	43	89	85	0	0.000	0.000	0.000	0.000	0.000	0.000	0.000	0.000	0.000	0.000	0.000	0.000	0.000	0.000	0.006	0.013	0.026	0.023	3.957	0.009	0.025	316	2384	100	47	7245	7292	83	6312	6395	Error	Error	-7.268	47	7245	83	6312	129093	2467806	0.208	9.057	0	0	0
1	8	14	"A82"	"A82"	15530	39510	100	421	457	580	126	318	318	352	189	53	29	7	0	9387	8872	3988	44	1511	1511	1566	542	34	96	92	0	0.000	0.000	0.000	0.000	0.000	0.000	0.000	0.000	0.000	0.000	0.000	0.000	0.000	0.000	0.013	0.019	0.022	0.022	3.146	0.015	0.031	316	2384	100	103	7876	7979	139	7361	7500	Error	Error	-6.257	103	7876	139	7361	144531	2803419	0.556	13.480	0	0	0
1	9	14	"A82"	"A82"	15830	39510	100	424	444	266	59	317	317	355	219	61	25	5	0	9561	8922	3903	43	1539	1539	1658	1955	117	89	76	0	0.000	0.000	0.000	0.000	0.000	0.000	0.000	0.000	0.000	0.000	0.000	0.000	0.000	0.000	0.013	0.017	0.024	0.024	3.545	0.012	0.040	316	2384	100	107	8022	8129	127	7383	7510	Error	Error	-6.228	107	8022	127	7383	140198	2819399	0.406	3.716	0	0	0
1	10	14	"A83"	"A83"	16130	39510	100	416	451	237	52	320	320	360	271	75	18	3	0	8592	7953	2942	36	1499	1499	1546	518	33	92	89	0	0.000	0.000	0.000	0.000	0.000	0.000	0.000	0.000	0.000	0.000	0.000	0.000	0.000	0.000	0.014	0.020	0.025	0.024	3.755	0.018	0.087	316	2384	100	96	7093	7189	131	6454	6585	Error	Error	-6.207	96	7093	131	6454	142358	2513126	0.336	12.369	0	0	0
1	11	14	"A83"	"A83"	16430	39505	100	399	425	229	53	330	330	360	223	61	23	4	0	7629	6836	3734	54	1515	1515	1687	1161	68	73	70	0	0.000	0.000	0.000	0.000	0.000	0.000	0.000	0.000	0.000	0.000	0.000	0.000	0.000	0.000	0.011	0.018	0.034	0.041	4.781	0.015	0.063	316	2384	100	69	6114	6183	95	5321	5416	Error	Error	-6.469	69	6114	95	5321	134355	2160115	0.291	4.435	0	0	0
1	12	14	"A83"	"A83"	16725	39505	100	387	419	243	57	336	336	376	269	71	15	2	0	6721	6347	2734	43	1538	1538	1621	695	42	85	82	0	0.000	0.000	0.000	0.000	0.000	0.000	0.000	0.000	0.000	0.000	0.000	0.000	0.000	0.000	0.010	0.017	0.030	0.032	4.869	0.014	0.026	316	2384	100	51	5183	5234	83	4809	4892	Error	Error	-6.667	51	5183	83	4809	132387	2005723	0.160	6.800	0	0	0
1	13	14	"A84"	"A84"	17025	39500	100	385	413	197	47	333	333	366	217	59	21	4	0	6633	6191	3197	51	1607	1607	1733	859	49	77	74	0	0.000	0.000	0.000	0.000	0.000	0.000	0.000	0.000	0.000	0.000	0.000	0.000	0.000	0.000	0.010	0.017	0.035	0.040	5.446	0.015	0.033	316	2384	100	52	5026	5078	80	4584	4664	Error	Error	-6.595	52	5026	80	4584	130408	1956451	0.217	5.190	0	0	0
1	14	14	"A84"	"A84"	17325	39500	100	394	423	241	56	337	337	367	210	57	21	5	0	7193	6355	3309	52	1597	1597	1682	692	41	76	72	0	0.000	0.000	0.000	0.000	0.000	0.000	0.000	0.000	0.000	0.000	0.000	0.000	0.000	0.000	0.010	0.018	0.031	0.049	6.470	0.013	0.027	316	2384	100	57	5596	5653	86	4758	4844	Error	Error	-6.617	57	5596	86	4758	133631	2008130	0.267	6.753	0	0	0
1	15	14	"A84"	"A84"	17625	39495	100	399	418	187	44	342	342	381	309	81	11	0	0	6560	6054	2958	48	1601	1601	1744	982	56	77	72	0	0.000	0.000	0.000	0.000	0.000	0.000	0.000	0.000	0.000	0.000	0.000	0.000	0.000	0.000	0.011	0.017	0.031	0.034	5.146	0.014	0.038	316	2384	100	57	4959	5016	76	4453	4529	Error	Error	-6.443	57	4959	76	4453	132018	1913003	0.120	4.389	0	0	0
1	16	14	"A85"	"A85"	17925	39495	100	368	510	925	181	342	342	386	305	79	12	3	0	5456	5741	3188	55	1602	1602	1691	686	40	75	73	0	0.000	0.000	0.000	0.000	0.000	0.000	0.000	0.000	0.000	0.000	0.000	0.000	0.000	0.000	0.007	0.041	0.041	0.055	6.320	0.040	0.028	316	2384	100	26	3854	3880	168	4139	4307	Error	Error	-7.212	26	3854	168	4139	161277	1814246	0.407	5.904	0	0	0
1	17	14	"A85"	"A85"	18220	39495	100	397	519	1244	239	350	350	382	253	66	13	3	0	4768	5011	2642	52	1619	1619	1701	616	36	75	70	0	0.000	0.000	0.000	0.000	0.000	0.000	0.000	0.000	0.000	0.000	0.000	0.000	0.000	0.000	0.015	0.050	0.044	0.053	6.924	0.011	0.001	316	2384	100	47	3149	3196	169	3392	3561	Error	Error	-6.066	47	3149	169	3392	164012	1583615	0.542	5.373	0	0	0
1	18	14	"A85"	"A85"	18520	39490	100	427	461	323	70	353	353	392	248	63	19	3	0	5388	6186	4076	65	1694	1694	1870	1100	58	65	62	0	0.000	0.000	0.000	0.000	0.000	0.000	0.000	0.000	0.000	0.000	0.000	0.000	0.000	0.000	0.020	0.024	0.039	0.058	8.178	0.016	0.044	316	2384	100	74	3694	3768	108	4492	4600	Error	Error	-5.642	74	3694	108	4492	145659	1954658	0.278	3.924	0	0	0
1	1	15	"A86"	"A86"	13445	39830	105	479	492	213	43	320	320	352	203	57	41	11	0	11248	11294	3018	26	1554	1554	1588	714	44	100	100	0	0.000	0.000	0.000	0.000	0.000	0.000	0.000	0.000	0.000	0.000	0.000	0.000	0.000	0.000	0.016	0.018	0.022	0.018	2.724	0.015	0.090	316	2572	100	159	9694	9853	172	9740	9912	Error	Error	-5.930	159	9694	172	9740	155521	3568987	0.690	13.594	0	0	0
1	2	15	"A86"	"A86"	13745	39825	105	448	472	187	39	333	333	383	367	95	12	0	0	11186	11361	2401	21	1567	1567	1618	457	28	100	100	0	0.000	0.000	0.000	0.000	0.000	0.000	0.000	0.000	0.000	0.000	0.000	0.000	0.000	0.000	0.012	0.014	0.020	0.015	3.255	0.009	0.029	316	2572	100	115	9619	9734	139	9794	9933	Error	Error	-6.386	115	9619	139	9794	149116	3590093	0.243	21.319	0	0	0
1	3	15	"A86"	"A86"	14040	39825	105	455	475	191	40	326	326	361	227	62	30	7	0	10269	10505	2017	19	1539	1539	1589	359	22	100	100	0	0.000	0.000	0.000	0.000	0.000	0.000	0.000	0.000	0.000	0.000	0.000	0.000	0.000	0.000	0.015	0.017	0.022	0.017	2.827	0.015	0.088	316	2572	100	129	8730	8859	149	8966	9115	Error	Error	-6.081	129	8730	149	8966	149973	3319428	0.502	24.836	0	0	0
1	4	15	"A87"	"A87"	14345	39830	95	428	435	185	42	321	321	355	212	59	27	4	0	10700	10437	1732	16	1518	1518	1600	1079	67	100	99	0	0.000	0.000	0.000	0.000	0.000	0.000	0.000	0.000	0.000	0.000	0.000	0.000	0.000	0.000	0.012	0.013	0.019	0.015	2.864	0.010	0.041	256	2088	100	107	9182	9289	114	8919	9033	Error	Error	-6.423	107	9182	114	8919	111341	2671911	0.377	8.190	0	0	0
1	5	15	"A87"	"A87"	14635	39820	95	461	481	185	38	322	322	357	224	62	32	7	0	13541	13625	2218	16	1545	1545	1610	806	50	100	100	0	0.000	0.000	0.000	0.000	0.000	0.000	0.000	0.000	0.000	0.000	0.000	0.000	0.000	0.000	0.012	0.013	0.015	0.012	2.990	0.010	0.052	256	2088	100	139	11996	12135	159	12080	12239	Error	Error	-6.431	139	11996	159	12080	123187	3488036	0.554	14.907	0	0	0
1	6	15	"A87"	"A87"	14935	39825	90	435	470	214	45	321	321	350	191	54	35	9	0	12804	12611	2130	16	1524	1524	1578	420	26	100	100	0	0.000	0.000	0.000	0.000	0.000	0.000	0.000	0.000	0.000	0.000	0.000	0.000	0.000	0.000	0.010	0.013	0.015	0.012	2.993	0.010	0.072	256	1924	100	114	11280	11394	149	11087	11236	Error	Error	-6.629	114	11280	149	11087	120258	3228331	0.628	26.269	0	0	0
1	7	15	"A88"	"A88"	15240	39815	95	425	439	209	47	328	328	361	239	66	22	2	0	9878	9513	2639	27	1534	1534	1624	631	38	100	100	0	0.000	0.000	0.000	0.000	0.000	0.000	0.000	0.000	0.000	0.000	0.000	0.000	0.000	0.000	0.012	0.014	0.019	0.016	3.236	0.010	0.019	256	2088	100	97	8344	8441	111	7979	8090	Error	Error	-6.427	97	8344	111	7979	112434	2435295	0.326	12.502	0	0	0
1	8	15	"A88"	"A88"	15535	39815	95	424	431	180	41	319	319	359	219	61	26	4	0	11069	10413	2900	27	1530	1530	1598	787	49	100	100	0	0.000	0.000	0.000	0.000	0.000	0.000	0.000	0.000	0.000	0.000	0.000	0.000	0.000	0.000	0.011	0.013	0.020	0.017	2.758	0.009	0.032	256	2088	100	105	9539	9644	112	8883	8995	Error	Error	-6.505	105	9539	112	8883	110322	2665645	0.329	11.201	0	0	0
1	9	15	"A88"	"A88"	15835	39815	100	403	536	1441	268	319	319	357	340	95	13	2	0	10595	9634	3258	33	1530	1530	1562	340	21	99	98	0	0.000	0.000	0.000	0.000	0.000	0.000	0.000	0.000	0.000	0.000	0.000	0.000	0.000	0.000	0.009	0.027	0.018	0.019	4.126	0.011	0.003	316	2384	100	84	9065	9149	217	8104	8321	Error	Error	-6.754	84	9065	217	8104	169239	3044241	0.526	23.741	0	0	0
1	10	15	"A89"	"A89"	16130	39810	100	376	429	248	57	329	329	359	206	57	23	7	0	9671	8943	3582	40	1546	1546	1722	1195	69	86	85	0	0.000	0.000	0.000	0.000	0.000	0.000	0.000	0.000	0.000	0.000	0.000	0.000	0.000	0.000	0.006	0.014	0.021	0.019	4.803	0.012	0.052	316	2384	100	47	8125	8172	100	7397	7497	Error	Error	-7.434	47	8125	100	7397	135407	2826031	0.340	6.043	0	0	0
1	11	15	"A89"	"A89"	16430	39805	100	383	409	186	45	326	326	368	313	85	10	0	0	8989	8604	3165	36	1530	1530	1748	1482	84	88	85	0	0.000	0.000	0.000	0.000	0.000	0.000	0.000	0.000	0.000	0.000	0.000	0.000	0.000	0.000	0.008	0.012	0.019	0.020	3.542	0.009	0.032	316	2384	100	57	7459	7516	83	7074	7157	Error	Error	-7.032	57	7459	83	7074	129274	2718760	0.131	4.626	0	0	0
1	12	15	"A89"	"A89"	16730	39805	100	431	474	285	60	338	338	399	461	115	6	1	0	9861	9428	3597	38	1573	1573	1795	1530	85	87	86	0	0.000	0.000	0.000	0.000	0.000	0.000	0.000	0.000	0.000	0.000	0.000	0.000	0.000	0.000	0.011	0.017	0.021	0.020	3.750	0.010	0.018	316	2384	100	93	8288	8381	136	7855	7991	Error	Error	-6.478	93	8288	136	7855	149676	2979283	0.163	4.989	0	0	0
1	13	15	"A90"	"A90"	17030	39805	100	437	445	224	50	322	322	355	200	56	31	7	0	9288	8201	3808	46	1613	1613	1706	934	54	83	76	0	0.000	0.000	0.000	0.000	0.000	0.000	0.000	0.000	0.000	0.000	0.000	0.000	0.000	0.000	0.015	0.019	0.025	0.026	3.993	0.014	0.056	316	2384	100	115	7675	7790	123	6588	6711	Error	Error	-6.060	115	7675	123	6588	140709	2591626	0.450	6.954	0	0	0
1	14	15	"A90"	"A90"	17325	39800	100	411	434	173	39	340	340	376	231	61	21	4	0	9479	7866	3860	49	1620	1620	1715	784	45	79	75	0	0.000	0.000	0.000	0.000	0.000	0.000	0.000	0.000	0.000	0.000	0.000	0.000	0.000	0.000	0.009	0.015	0.026	0.028	5.270	0.010	0.028	316	2384	100	71	7859	7930	94	6246	6340	Error	Error	-6.790	71	7859	94	6246	137185	2485711	0.251	7.846	0	0	0
1	15	15	"A90"	"A90"	17625	39800	100	429	465	195	41	337	337	365	189	51	34	10	0	9444	8395	3735	44	1596	1596	1649	560	33	91	83	0	0.000	0.000	0.000	0.000	0.000	0.000	0.000	0.000	0.000	0.000	0.000	0.000	0.000	0.000	0.012	0.019	0.027	0.025	4.836	0.015	0.073	316	2384	100	92	7848	7940	128	6799	6927	Error	Error	-6.415	92	7848	128	6799	146955	2652713	0.529	12.046	0	0	0
1	16	15	"A91"	"A91"	17925	39795	100	369	406	197	48	340	340	377	232	61	15	3	0	6580	6834	4017	58	1606	1606	1750	967	55	75	69	0	0.000	0.000	0.000	0.000	0.000	0.000	0.000	0.000	0.000	0.000	0.000	0.000	0.000	0.000	0.006	0.013	0.029	0.037	6.551	0.010	0.027	316	2384	100	29	4974	5003	66	5228	5294	Error	Error	-7.422	29	4974	66	5228	128331	2159491	0.125	5.257	0	0	0
1	17	15	"A91"	"A91"	18225	39795	100	411	441	205	46	350	350	390	257	65	18	2	0	8263	7584	3741	49	1633	1633	1726	937	54	81	75	0	0.000	0.000	0.000	0.000	0.000	0.000	0.000	0.000	0.000	0.000	0.000	0.000	0.000	0.000	0.009	0.015	0.032	0.034	5.416	0.010	0.015	316	2384	100	61	6630	6691	91	5951	6042	Error	Error	-6.764	61	6630	91	5951	139259	2396609	0.198	6.252	0	0	0
1	18	15	"A91"	"A91"	18520	39790	100	397	444	236	53	350	350	396	335	84	12	1	0	7857	7235	4265	58	1721	1721	1900	1327	69	69	65	0	0.000	0.000	0.000	0.000	0.000	0.000	0.000	0.000	0.000	0.000	0.000	0.000	0.000	0.000	0.008	0.017	0.034	0.041	6.440	0.013	0.015	316	2384	100	47	6136	6183	94	5514	5608	Error	Error	-7.028	47	6136	94	5514	140166	2286130	0.143	4.020	0	0	0
1	1	16	"A92"	"A92"	13450	40130	105	482	512	226	44	338	338	371	214	57	35	9	0	15908	16153	3846	23	1612	1612	1657	410	24	100	100	0	0.000	0.000	0.000	0.000	0.000	0.000	0.000	0.000	0.000	0.000	0.000	0.000	0.000	0.000	0.010	0.012	0.012	0.010	3.004	0.010	0.079	316	2572	100	144	14296	14440	174	14541	14715	Error	Error	-6.633	144	14296	174	14541	161735	5104397	0.659	35.356	0	0	0
1	2	16	"A92"	"A92"	13745	40125	105	498	536	252	47	330	330	370	328	88	21	4	0	15401	15690	3099	19	1565	1565	1619	422	26	100	100	0	0.000	0.000	0.000	0.000	0.000	0.000	0.000	0.000	0.000	0.000	0.000	0.000	0.000	0.000	0.012	0.015	0.015	0.013	2.827	0.012	0.031	316	2572	100	168	13836	14004	206	14125	14331	Error	Error	-6.364	168	13836	206	14125	169515	4958138	0.506	33.344	0	0	0
1	3	16	"A92"	"A92"	14040	40125	105	518	786	3643	463	332	332	371	235	63	38	12	0	15036	15236	3236	21	1564	1564	1639	550	33	100	100	0	0.000	0.000	0.000	0.000	0.000	0.000	0.000	0.000	0.000	0.000	0.000	0.000	0.000	0.000	0.014	0.033	0.016	0.014	3.054	0.102	0.049	316	2572	100	186	13472	13658	454	13672	14126	Error	Error	-6.179	186	13472	454	13672	248464	4814618	1.766	24.722	0	0	0
1	4	16	"A93"	"A93"	14345	40120	110	420	488	367	75	331	331	368	248	67	24	6	0	11258	10361	4232	40	1551	1551	1587	335	21	98	97	0	0.000	0.000	0.000	0.000	0.000	0.000	0.000	0.000	0.000	0.000	0.000	0.000	0.000	0.000	0.009	0.018	0.019	0.019	3.980	0.013	0.050	392	2896	100	89	9707	9796	157	8810	8967	Error	Error	-6.769	89	9707	157	8810	191464	4061539	0.484	26.191	0	0	0
1	5	16	"A93"	"A93"	14640	40115	90	439	497	381	76	327	327	371	358	96	10	3	0	10923	10514	3250	30	1578	1578	1724	844	48	100	98	0	0.000	0.000	0.000	0.000	0.000	0.000	0.000	0.000	0.000	0.000	0.000	0.000	0.000	0.000	0.012	0.019	0.019	0.016	3.143	0.014	0.018	256	1924	100	112	9345	9457	170	8936	9106	Error	Error	-6.383	112	9345	170	8936	127272	2691516	0.352	10.415	0	0	0
1	6	16	"A93"	"A93"	14940	40120	100	436	542	599	110	339	339	376	288	76	21	6	0	11247	10556	3811	36	1590	1590	1687	731	43	98	96	0	0.000	0.000	0.000	0.000	0.000	0.000	0.000	0.000	0.000	0.000	0.000	0.000	0.000	0.000	0.010	0.023	0.020	0.019	2.969	0.023	0.059	316	2384	100	97	9657	9754	203	8966	9169	Error	Error	-6.637	97	9657	203	8966	171350	3335778	0.576	12.133	0	0	0
1	7	16	"A94"	"A94"	15245	40120	95	493	524	246	46	329	329	364	216	59	40	14	0	14474	13584	3752	27	1590	1590	1676	610	36	100	100	0	0.000	0.000	0.000	0.000	0.000	0.000	0.000	0.000	0.000	0.000	0.000	0.000	0.000	0.000	0.013	0.016	0.017	0.016	2.774	0.012	0.079	256	2088	100	164	12884	13048	195	11994	12189	Error	Error	-6.296	164	12884	195	11994	134089	3477377	0.741	19.521	0	0	0
1	8	16	"A94"	"A94"	15545	40115	90	455	488	207	42	329	329	385	520	135	4	0	0	13911	13337	3676	27	1586	1586	1653	547	33	100	100	0	0.000	0.000	0.000	0.000	0.000	0.000	0.000	0.000	0.000	0.000	0.000	0.000	0.000	0.000	0.010	0.014	0.015	0.013	2.751	0.011	0.084	256	1924	100	126	12325	12451	159	11751	11910	Error	Error	-6.612	126	12325	159	11751	124986	3414380	0.198	21.360	0	0	0
1	9	16	"A94"	"A94"	15835	40110	100	433	463	240	51	321	321	359	216	60	29	9	0	11447	10692	4106	38	1536	1536	1582	473	29	96	93	0	0.000	0.000	0.000	0.000	0.000	0.000	0.000	0.000	0.000	0.000	0.000	0.000	0.000	0.000	0.011	0.016	0.020	0.019	3.533	0.013	0.087	316	2384	100	112	9911	10023	142	9156	9298	Error	Error	-6.467	112	9911	142	9156	146305	3378824	0.481	19.260	0	0	0
1	10	16	"A95"	"A95"	16135	40105	100	454	486	241	49	334	334	372	258	69	25	5	0	12629	11469	4715	41	1587	1587	1858	1663	89	87	83	0	0.000	0.000	0.000	0.000	0.000	0.000	0.000	0.000	0.000	0.000	0.000	0.000	0.000	0.000	0.011	0.015	0.020	0.018	3.636	0.013	0.056	316	2384	100	120	11042	11162	152	9882	10034	Error	Error	-6.524	120	11042	152	9882	153716	3624076	0.442	5.779	0	0	0
1	11	16	"A95"	"A95"	16435	40105	100	451	486	258	53	333	333	368	243	66	24	5	0	12381	11658	3330	28	1563	1563	1711	1073	62	96	93	0	0.000	0.000	0.000	0.000	0.000	0.000	0.000	0.000	0.000	0.000	0.000	0.000	0.000	0.000	0.011	0.015	0.017	0.015	3.384	0.012	0.068	316	2384	100	118	10818	10936	153	10095	10248	Error	Error	-6.519	118	10818	153	10095	153570	3683919	0.486	9.270	0	0	0
1	12	16	"A95"	"A95"	16735	40105	100	423	449	215	47	334	334	445	1599	359	0	0	0	11327	10563	3222	30	1592	1592	1737	1100	63	94	91	0	0.000	0.000	0.000	0.000	0.000	0.000	0.000	0.000	0.000	0.000	0.000	0.000	0.000	0.000	0.009	0.013	0.019	0.016	3.322	0.012	0.067	316	2384	100	89	9735	9824	115	8971	9086	Error	Error	-6.773	89	9735	115	8971	141890	3337786	0.003	8.024	0	0	0
1	13	16	"A96"	"A96"	17030	40100	100	416	446	323	72	332	332	364	202	55	25	7	0	8934	7450	4134	55	1592	1592	1737	966	55	75	70	0	0.000	0.000	0.000	0.000	0.000	0.000	0.000	0.000	0.000	0.000	0.000	0.000	0.000	0.000	0.011	0.019	0.029	0.041	7.589	0.016	0.055	316	2384	100	84	7342	7426	114	5858	5972	Error	Error	-6.450	84	7342	114	5858	141029	2354227	0.406	5.914	0	0	0
1	14	16	"A96"	"A96"	17330	40100	100	387	411	185	45	337	337	368	210	57	20	5	0	6858	7033	3831	54	1619	1619	1744	895	51	77	74	0	0.000	0.000	0.000	0.000	0.000	0.000	0.000	0.000	0.000	0.000	0.000	0.000	0.000	0.000	0.010	0.014	0.028	0.034	5.325	0.011	0.031	316	2384	100	50	5239	5289	74	5414	5488	Error	Error	-6.711	50	5239	74	5414	129751	2222455	0.205	5.909	0	0	0
1	15	16	"A96"	"A96"	17630	40095	100	382	412	196	47	331	331	364	224	61	22	4	0	7713	6844	4024	58	1589	1589	1771	1188	67	69	66	0	0.000	0.000	0.000	0.000	0.000	0.000	0.000	0.000	0.000	0.000	0.000	0.000	0.000	0.000	0.008	0.015	0.030	0.039	6.506	0.013	0.045	316	2384	100	51	6124	6175	81	5255	5336	Error	Error	-6.908	51	6124	81	5255	130277	2162547	0.214	4.270	0	0	0
1	16	16	"A97"	"A97"	17930	40095	100	434	483	385	79	341	341	402	813	202	1	0	0	10853	9553	5215	54	1642	1642	1919	1567	81	75	73	0	0.000	0.000	0.000	0.000	0.000	0.000	0.000	0.000	0.000	0.000	0.000	0.000	0.000	0.000	0.010	0.018	0.020	0.023	5.856	0.011	0.025	316	2384	100	93	9211	9304	142	7911	8053	Error	Error	-6.630	93	9211	142	7911	152538	3018811	0.100	4.872	0	0	0
1	17	16	"A97"	"A97"	18225	40090	100	407	416	179	43	343	343	507	2236	441	0	0	0	7354	6377	3444	54	1642	1642	2153	3689	171	63	24	0	0.000	0.000	0.000	0.000	0.000	0.000	0.000	0.000	0.000	0.000	0.000	0.000	0.000	0.000	0.011	0.015	0.028	0.038	5.261	0.419	0.507	316	2384	100	64	5712	5776	73	4735	4808	Error	Error	-6.480	64	5712	73	4735	131316	2015078	-0.041	1.145	0	0	0
1	18	16	"A97"	"A97"	18525	40090	100	423	445	209	46	359	359	396	283	71	16	1	0	9809	8184	4543	55	1678	1678	1956	1581	80	70	67	0	0.000	0.000	0.000	0.000	0.000	0.000	0.000	0.000	0.000	0.000	0.000	0.000	0.000	0.000	0.008	0.013	0.028	0.035	5.516	0.013	0.072	316	2384	100	64	8131	8195	86	6506	6592	Error	Error	-6.989	64	8131	86	6506	140703	2586170	0.173	3.939	0	0	0
1	1	17	"A98"	"A98"	13445	40430	80	333	358	167	46	332	332	367	255	69	11	1	0	3487	3856	1508	39	1559	1559	1596	341	21	98	93	0	0.000	0.000	0.000	0.000	0.000	0.000	0.000	0.000	0.000	0.000	0.000	0.000	0.000	0.000	0.001	0.011	0.052	0.055	3.243	0.006	0.001	208	1512	100	1	1928	1929	26	2297	2323	Error	Error	Error	1	1928	26	2297	74538	802095	-0.035	6.628	0	0	0
1	2	17	"A98"	"A98"	13745	40425	90	392	411	245	59	345	345	569	3024	531	0	0	0	3518	3883	1611	41	1561	1561	1644	1656	100	56	21	0	0.000	0.000	0.000	0.000	0.000	0.000	0.000	0.000	0.000	0.000	0.000	0.000	0.000	0.000	0.024	0.028	0.059	0.054	3.949	0.027	0.006	256	1924	100	47	1957	2004	66	2322	2388	Error	Error	-5.380	47	1957	66	2322	105333	994108	-0.052	1.352	0	0	0
1	3	17	"A98"	"A98"	14050	40425	100	354	373	185	49	320	320	357	213	59	15	4	0	3063	3584	1849	51	1543	1543	1563	368	23	84	73	0	0.000	0.000	0.000	0.000	0.000	0.000	0.000	0.000	0.000	0.000	0.000	0.000	0.000	0.000	0.022	0.026	0.089	0.087	4.222	0.012	0.002	316	2384	100	34	1520	1554	53	2041	2094	Error	Error	-5.482	34	1520	53	2041	117873	1132480	0.075	5.492	0	0	0
1	4	17	"A99"	"A99"	14355	40430	95	369	435	382	87	320	320	347	173	49	25	9	0	5564	5477	1680	30	1535	1535	1550	285	18	99	99	0	0.000	0.000	0.000	0.000	0.000	0.000	0.000	0.000	0.000	0.000	0.000	0.000	0.000	0.000	0.012	0.029	0.037	0.034	3.420	0.036	0.019	256	2088	100	49	4029	4078	115	3942	4057	Error	Error	-6.361	49	4029	115	3942	111349	1402099	0.509	13.779	0	0	0
1	5	17	"A99"	"A99"	14645	40420	90	368	397	185	46	317	317	345	199	57	23	5	0	6334	6085	1894	31	1527	1527	1559	349	22	100	100	0	0.000	0.000	0.000	0.000	0.000	0.000	0.000	0.000	0.000	0.000	0.000	0.000	0.000	0.000	0.011	0.018	0.031	0.026	3.481	0.010	0.008	256	1924	100	51	4807	4858	80	4558	4638	Error	Error	-6.558	51	4807	80	4558	101575	1557809	0.261	12.968	0	0	0
1	6	17	"A99"	"A99"	14940	40415	100	358	385	195	50	324	324	357	238	66	12	3	0	4816	4919	1886	38	1536	1536	1566	559	35	88	85	0	0.000	0.000	0.000	0.000	0.000	0.000	0.000	0.000	0.000	0.000	0.000	0.000	0.000	0.000	0.010	0.018	0.036	0.038	3.831	0.013	0.013	316	2384	100	34	3280	3314	61	3383	3444	Error	Error	-6.592	34	3280	61	3383	121581	1554301	0.118	5.998	0	0	0
1	7	17	"A100"	"A100"	15240	40415	100	418	435	193	44	326	326	362	236	65	21	3	0	10357	9571	3735	39	1569	1569	1630	745	45	96	94	0	0.000	0.000	0.000	0.000	0.000	0.000	0.000	0.000	0.000	0.000	0.000	0.000	0.000	0.000	0.010	0.014	0.021	0.018	3.409	0.009	0.028	316	2384	100	92	8788	8880	109	8002	8111	Error	Error	-6.578	92	8788	109	8002	137601	3024432	0.309	10.659	0	0	0
1	8	17	"A100"	"A100"	15545	40420	105	410	444	313	70	326	326	360	244	67	17	3	0	8854	8783	3554	40	1569	1569	1598	367	22	100	98	0	0.000	0.000	0.000	0.000	0.000	0.000	0.000	0.000	0.000	0.000	0.000	0.000	0.000	0.000	0.012	0.016	0.020	0.019	3.252	0.009	0.011	316	2572	100	84	7285	7369	118	7214	7332	Error	Error	-6.438	84	7285	118	7214	140209	2775573	0.344	19.578	0	0	0
1	9	17	"A100"	"A100"	15840	40410	100	394	419	191	45	322	322	361	226	62	20	4	0	7474	7286	3175	43	1560	1560	1615	497	30	94	92	0	0.000	0.000	0.000	0.000	0.000	0.000	0.000	0.000	0.000	0.000	0.000	0.000	0.000	0.000	0.012	0.017	0.029	0.026	4.013	0.012	0.034	316	2384	100	72	5914	5986	97	5726	5823	Error	Error	-6.360	72	5914	97	5726	132464	2302236	0.257	11.410	0	0	0
1	10	17	"A101"	"A101"	16135	40410	100	329	366	192	52	322	322	359	273	76	10	2	0	3490	4277	2916	68	1535	1535	1591	554	34	72	68	0	0.000	0.000	0.000	0.000	0.000	0.000	0.000	0.000	0.000	0.000	0.000	0.000	0.000	0.000	0.004	0.016	0.067	0.089	6.741	0.005	0.002	316	2384	100	7	1955	1962	44	2742	2786	Error	Error	-8.126	7	1955	44	2742	115649	1351429	0.026	4.848	0	0	0
1	11	17	"A101"	"A101"	16435	40405	100	360	400	238	59	327	327	368	258	70	13	3	0	3869	5350	4052	75	1564	1564	1603	465	29	77	70	0	0.000	0.000	0.000	0.000	0.000	0.000	0.000	0.000	0.000	0.000	0.000	0.000	0.000	0.000	0.014	0.019	0.057	0.065	6.198	0.013	0.025	316	2384	100	33	2305	2338	73	3786	3859	Error	Error	-6.126	33	2305	73	3786	126277	1690483	0.124	8.058	0	0	0
1	12	17	"A101"	"A101"	16735	40405	100	347	408	292	71	325	325	367	320	87	9	3	0	4005	4874	3256	66	1556	1556	1603	402	25	79	74	0	0.000	0.000	0.000	0.000	0.000	0.000	0.000	0.000	0.000	0.000	0.000	0.000	0.000	0.000	0.009	0.025	0.051	0.057	7.168	0.008	0.007	316	2384	100	22	2449	2471	83	3318	3401	Error	Error	-6.799	22	2449	83	3318	128863	1540144	0.128	8.137	0	0	0
1	13	17	"A102"	"A102"	17035	40400	100	355	387	211	54	333	333	360	203	56	16	4	0	4075	5268	4072	77	1569	1569	1720	1175	68	67	52	0	0.000	0.000	0.000	0.000	0.000	0.000	0.000	0.000	0.000	0.000	0.000	0.000	0.000	0.000	0.009	0.015	0.052	0.065	6.226	0.009	0.024	316	2384	100	22	2506	2528	54	3699	3753	Error	Error	-6.832	22	2506	54	3699	122300	1664658	0.133	3.020	0	0	0
1	14	17	"A102"	"A102"	17330	40400	100	341	378	202	53	327	327	361	216	59	15	3	0	3420	5088	3864	75	1589	1589	1663	652	39	72	60	0	0.000	0.000	0.000	0.000	0.000	0.000	0.000	0.000	0.000	0.000	0.000	0.000	0.000	0.000	0.008	0.015	0.064	0.065	6.079	0.008	0.009	316	2384	100	14	1831	1845	51	3499	3550	Error	Error	-7.031	14	1831	51	3499	119302	1607759	0.079	5.253	0	0	0
1	15	17	"A102"	"A102"	17630	40395	100	372	420	282	67	345	345	379	237	62	15	4	0	3968	5281	3836	72	1620	1620	1724	893	51	68	57	0	0.000	0.000	0.000	0.000	0.000	0.000	0.000	0.000	0.000	0.000	0.000	0.000	0.000	0.000	0.011	0.020	0.044	0.053	6.518	0.011	0.014	316	2384	100	27	2348	2375	75	3661	3736	Error	Error	-6.442	27	2348	75	3661	132573	1668833	0.173	3.983	0	0	0
1	16	17	"A103"	"A103"	17930	40395	100	362	366	164	44	342	342	369	195	52	11	1	0	4441	5238	3233	61	1647	1647	1787	1000	55	67	61	0	0.000	0.000	0.000	0.000	0.000	0.000	0.000	0.000	0.000	0.000	0.000	0.000	0.000	0.000	0.007	0.007	0.033	0.041	6.121	0.010	0.019	316	2384	100	20	2794	2814	24	3591	3615	Error	Error	-7.126	20	2794	24	3591	115666	1655093	-0.015	3.451	0	0	0
1	17	17	"A103"	"A103"	18230	40395	100	387	408	199	48	342	342	369	255	69	12	2	0	5818	5967	3421	57	1639	1639	1763	920	52	74	68	0	0.000	0.000	0.000	0.000	0.000	0.000	0.000	0.000	0.000	0.000	0.000	0.000	0.000	0.000	0.011	0.015	0.034	0.051	6.470	0.012	0.034	316	2384	100	45	4179	4224	66	4328	4394	Error	Error	-6.537	45	4179	66	4328	128860	1885586	0.153	4.570	0	0	0
1	18	17	"A103"	"A103"	18525	40390	100	375	401	206	51	352	352	376	225	59	15	2	0	4743	5629	3527	62	1702	1702	1858	1144	61	66	59	0	0.000	0.000	0.000	0.000	0.000	0.000	0.000	0.000	0.000	0.000	0.000	0.000	0.000	0.000	0.008	0.012	0.037	0.050	6.910	0.012	0.026	316	2384	100	23	3041	3064	49	3927	3976	Error	Error	-7.047	23	3041	49	3927	126692	1778795	0.111	3.296	0	0	0
1	1	18	"A104"	"A104"	13450	40730	90	452	461	185	40	335	335	369	225	60	28	6	0	11541	11924	3118	26	1625	1625	1658	416	25	100	100	0	0.000	0.000	0.000	0.000	0.000	0.000	0.000	0.000	0.000	0.000	0.000	0.000	0.000	0.000	0.012	0.012	0.017	0.014	2.832	0.010	0.051	256	1924	100	117	9916	10033	126	10299	10425	Error	Error	-6.405	117	9916	126	10299	118037	3052530	0.409	24.678	0	0	0
1	2	18	"A104"	"A104"	13755	40730	95	441	496	265	53	352	352	443	1718	387	0	0	0	10985	10596	4206	39	1631	1631	1670	633	37	100	100	0	0.000	0.000	0.000	0.000	0.000	0.000	0.000	0.000	0.000	0.000	0.000	0.000	0.000	0.000	0.010	0.016	0.019	0.015	3.718	0.013	0.058	256	2088	100	89	9354	9443	144	8965	9109	Error	Error	-6.716	89	9354	144	8965	126896	2712582	0.031	14.101	0	0	0
1	3	18	"A104"	"A104"	14050	40730	90	435	492	360	73	335	335	413	1163	281	0	0	0	10729	10278	3911	38	1606	1606	1651	403	24	100	100	0	0.000	0.000	0.000	0.000	0.000	0.000	0.000	0.000	0.000	0.000	0.000	0.000	0.000	0.000	0.011	0.018	0.020	0.016	3.555	0.014	0.048	256	1924	100	100	9123	9223	157	8672	8829	Error	Error	-6.511	100	9123	157	8672	125885	2631277	0.068	21.407	0	0	0
1	4	18	"A105"	"A105"	14350	40730	100	486	502	192	38	321	321	353	219	62	40	10	0	14994	14346	4019	28	1583	1583	1640	775	47	100	99	0	0.000	0.000	0.000	0.000	0.000	0.000	0.000	0.000	0.000	0.000	0.000	0.000	0.000	0.000	0.012	0.014	0.017	0.014	2.792	0.011	0.082	316	2384	100	165	13411	13576	181	12763	12944	Error	Error	-6.345	165	13411	181	12763	158494	4533276	0.680	16.395	0	0	0
1	5	18	"A105"	"A105"	14645	40725	95	462	516	459	88	332	332	360	226	62	31	8	0	13110	12443	3792	30	1611	1611	1700	674	39	100	100	0	0.000	0.000	0.000	0.000	0.000	0.000	0.000	0.000	0.000	0.000	0.000	0.000	0.000	0.000	0.011	0.017	0.018	0.015	3.111	0.016	0.076	256	2088	100	130	11499	11629	184	10832	11016	Error	Error	-6.467	130	11499	184	10832	131990	3185418	0.690	15.939	0	0	0
1	6	18	"A105"	"A105"	14950	40715	95	429	474	266	56	316	316	363	409	112	8	1	0	11548	11237	3703	32	1605	1605	1736	930	53	100	99	0	0.000	0.000	0.000	0.000	0.000	0.000	0.000	0.000	0.000	0.000	0.000	0.000	0.000	0.000	0.011	0.016	0.018	0.017	2.713	0.015	0.073	256	2088	100	113	9943	10056	158	9632	9790	Error	Error	-6.459	113	9943	158	9632	121399	2876610	0.271	10.216	0	0	0
1	7	18	"A106"	"A106"	15245	40715	100	350	367	157	42	335	335	380	490	128	0	0	0	2383	2864	1512	52	1577	1577	1648	1098	66	34	20	0	0.000	0.000	0.000	0.000	0.000	0.000	0.000	0.000	0.000	0.000	0.000	0.000	0.000	0.000	0.019	0.025	0.123	0.111	4.791	0.017	0.001	316	2384	100	15	806	821	32	1287	1319	Error	Error	-5.748	15	806	32	1287	115991	905124	-0.027	1.107	0	0	0
1	8	18	"A106"	"A106"	15540	40715	100	330	360	203	56	313	313	351	221	62	13	3	0	2377	2909	1597	54	1567	1567	1591	316	19	75	58	0	0.000	0.000	0.000	0.000	0.000	0.000	0.000	0.000	0.000	0.000	0.000	0.000	0.000	0.000	0.021	0.035	0.152	0.129	3.829	0.022	0.010	316	2384	100	17	810	827	47	1342	1389	Error	Error	-5.574	17	810	47	1342	113755	919123	0.041	4.171	0	0	0
1	9	18	"A106"	"A106"	15840	40710	100	354	387	245	63	334	334	373	474	127	2	0	0	2296	2857	1577	55	1565	1565	1590	330	20	71	54	0	0.000	0.000	0.000	0.000	0.000	0.000	0.000	0.000	0.000	0.000	0.000	0.000	0.000	0.000	0.027	0.041	0.128	0.114	5.944	0.019	0.005	316	2384	100	20	731	751	53	1292	1345	Error	Error	-5.192	20	731	53	1292	122296	902733	0.030	3.839	0	0	0
1	10	18	"A107"	"A107"	16140	40710	100	370	400	199	49	327	327	362	265	73	10	1	0	4007	4890	3239	66	1540	1540	1577	346	21	83	77	0	0.000	0.000	0.000	0.000	0.000	0.000	0.000	0.000	0.000	0.000	0.000	0.000	0.000	0.000	0.017	0.022	0.041	0.044	5.442	0.009	0.011	316	2384	100	43	2467	2510	73	3350	3423	Error	Error	-5.842	43	2467	73	3350	126408	1545396	0.143	9.575	0	0	0
1	11	18	"A107"	"A107"	16440	40705	100	334	388	337	86	327	327	358	223	62	13	3	0	3407	4198	2633	62	1554	1554	1613	766	47	73	58	0	0.000	0.000	0.000	0.000	0.000	0.000	0.000	0.000	0.000	0.000	0.000	0.000	0.000	0.000	0.004	0.023	0.064	0.072	5.542	0.017	0.019	316	2384	100	7	1853	1860	61	2644	2705	Error	Error	-8.048	7	1853	61	2644	122629	1326466	0.135	3.375	0	0	0
1	12	18	"A107"	"A107"	16735	40705	100	373	412	235	57	321	321	358	228	63	20	5	0	3383	4377	3107	70	1575	1575	1618	382	23	76	70	0	0.000	0.000	0.000	0.000	0.000	0.000	0.000	0.000	0.000	0.000	0.000	0.000	0.000	0.000	0.029	0.032	0.072	0.091	6.685	0.014	0.017	316	2384	100	52	1808	1860	91	2802	2893	Error	Error	-5.120	52	1808	91	2802	130303	1383269	0.237	7.223	0	0	0
1	13	18	"A108"	"A108"	17035	40705	100	354	385	202	52	337	337	397	772	194	0	0	0	3673	4521	2958	65	1592	1592	1677	714	42	73	65	0	0.000	0.000	0.000	0.000	0.000	0.000	0.000	0.000	0.000	0.000	0.000	0.000	0.000	0.000	0.008	0.016	0.063	0.065	5.085	0.021	0.038	316	2384	100	17	2081	2098	48	2929	2977	Error	Error	-6.936	17	2081	48	2929	121764	1428561	-0.016	3.983	0	0	0
1	14	18	"A108"	"A108"	17335	40700	100	345	374	174	46	327	327	364	241	66	13	2	0	3575	4471	3077	68	1603	1603	1665	579	34	74	66	0	0.000	0.000	0.000	0.000	0.000	0.000	0.000	0.000	0.000	0.000	0.000	0.000	0.000	0.000	0.009	0.016	0.052	0.061	5.987	0.012	0.018	316	2384	100	18	1972	1990	47	2868	2915	Error	Error	-6.776	18	1972	47	2868	118165	1412982	0.041	4.846	0	0	0
1	15	18	"A108"	"A108"	17635	40700	100	381	421	235	55	347	347	385	253	65	14	4	0	3410	4370	2976	68	1638	1638	1717	752	43	69	55	0	0.000	0.000	0.000	0.000	0.000	0.000	0.000	0.000	0.000	0.000	0.000	0.000	0.000	0.000	0.019	0.027	0.071	0.069	5.545	0.013	0.019	316	2384	100	34	1772	1806	74	2732	2806	Error	Error	-5.704	34	1772	74	2732	133130	1381006	0.142	3.528	0	0	0
1	16	18	"A109"	"A109"	17930	40695	100	345	405	366	90	347	347	388	478	123	3	1	0	2116	2581	1343	52	1661	1661	1693	359	21	56	40	0	0.000	0.000	0.000	0.000	0.000	0.000	0.000	0.000	0.000	0.000	0.000	0.000	0.000	0.000	-0.004	0.063	0.259	0.238	5.949	0.234	0.031	316	2384	100	-2	455	453	58	920	978	Error	Error	Error	-2	455	58	920	128048	815683	0.036	2.474	0	0	0
1	17	18	"A109"	"A109"	18230	40695	100	374	437	316	72	348	348	376	209	55	20	8	0	2184	2608	1300	49	1654	1654	1680	339	20	60	40	0	0.000	0.000	0.000	0.000	0.000	0.000	0.000	0.000	0.000	0.000	0.000	0.000	0.000	0.000	0.049	0.093	0.282	0.241	5.953	0.072	0.049	316	2384	100	26	530	556	89	954	1043	Error	Error	-4.349	26	530	89	954	138245	823977	0.292	2.737	0	0	0
1	18	18	"A109"	"A109"	18530	40690	100	357	396	209	52	346	346	381	320	83	8	1	0	2111	2466	1166	47	1709	1709	1748	467	26	45	27	0	0.000	0.000	0.000	0.000	0.000	0.000	0.000	0.000	0.000	0.000	0.000	0.000	0.000	0.000	0.027	0.066	0.191	0.198	5.294	0.032	0.013	316	2384	100	11	402	413	50	757	807	Error	Error	-5.192	11	402	50	757	125054	779238	0.047	1.537	0	0	0
1	1	19	"A110"	"A110"	13460	41035	95	416	424	173	40	332	332	366	417	113	4	0	0	7748	9229	5389	58	1606	1606	1631	331	20	100	100	0	0.000	0.000	0.000	0.000	0.000	0.000	0.000	0.000	0.000	0.000	0.000	0.000	0.000	0.000	0.014	0.012	0.020	0.018	3.812	0.010	0.006	256	2088	100	84	6142	6226	92	7623	7715	Error	Error	-6.192	84	6142	92	7623	108640	2362498	0.139	22.955	0	0	0
1	2	19	"A110"	"A110"	13760	41030	90	417	464	296	63	358	358	385	187	48	28	8	0	7119	8001	4655	58	1627	1627	1662	488	29	100	97	0	0.000	0.000	0.000	0.000	0.000	0.000	0.000	0.000	0.000	0.000	0.000	0.000	0.000	0.000	0.011	0.017	0.025	0.024	3.662	0.011	0.031	256	1924	100	59	5492	5551	106	6374	6480	Error	Error	-6.540	59	5492	106	6374	118697	2048345	0.422	12.990	0	0	0
1	3	19	"A110"	"A110"	14055	41030	95	405	426	206	48	338	338	366	220	60	23	5	0	7324	8952	5344	59	1577	1577	1596	288	18	100	100	0	0.000	0.000	0.000	0.000	0.000	0.000	0.000	0.000	0.000	0.000	0.000	0.000	0.000	0.000	0.012	0.012	0.024	0.021	3.367	0.011	0.040	256	2088	100	67	5747	5814	88	7375	7463	Error	Error	-6.423	67	5747	88	7375	108932	2291686	0.273	25.542	0	0	0
1	4	19	"A111"	"A111"	14355	41030	85	410	449	266	59	318	318	345	188	54	29	10	0	6990	7664	3876	50	1529	1529	1564	339	21	100	100	0	0.000	0.000	0.000	0.000	0.000	0.000	0.000	0.000	0.000	0.000	0.000	0.000	0.000	0.000	0.017	0.021	0.028	0.027	3.084	0.017	0.064	208	1660	100	92	5461	5553	131	6135	6266	Error	Error	-5.891	92	5461	131	6135	93472	1594083	0.553	17.994	0	0	0
1	5	19	"A111"	"A111"	14650	41025	90	389	411	216	52	321	321	356	210	58	21	4	0	4792	6564	3981	60	1519	1519	1536	301	19	100	98	0	0.000	0.000	0.000	0.000	0.000	0.000	0.000	0.000	0.000	0.000	0.000	0.000	0.000	0.000	0.021	0.018	0.028	0.030	3.345	0.013	0.038	256	1924	100	68	3273	3341	90	5045	5135	Error	Error	-5.589	68	3273	90	5045	105224	1680508	0.262	16.704	0	0	0
1	6	19	"A111"	"A111"	14950	41025	90	385	459	414	90	318	318	348	203	58	23	7	0	4695	6115	3425	56	1534	1534	1568	776	49	98	84	0	0.000	0.000	0.000	0.000	0.000	0.000	0.000	0.000	0.000	0.000	0.000	0.000	0.000	0.000	0.021	0.031	0.032	0.032	3.796	0.017	0.035	256	1924	100	67	3161	3228	141	4581	4722	Error	Error	-5.560	67	3161	141	4581	117498	1565518	0.547	5.860	0	0	0
1	7	19	"A112"	"A112"	15250	41020	100	401	430	211	49	324	324	356	220	61	22	6	0	6668	7799	4862	62	1539	1539	1576	432	27	89	85	0	0.000	0.000	0.000	0.000	0.000	0.000	0.000	0.000	0.000	0.000	0.000	0.000	0.000	0.000	0.015	0.017	0.023	0.027	5.046	0.013	0.065	316	2384	100	77	5129	5206	106	6260	6366	Error	Error	-6.058	77	5129	106	6260	135798	2464464	0.336	14.405	0	0	0
1	8	19	"A112"	"A112"	15545	41015	100	355	381	192	50	318	318	359	291	81	9	1	0	4888	6147	4174	67	1522	1522	1610	822	51	76	72	0	0.000	0.000	0.000	0.000	0.000	0.000	0.000	0.000	0.000	0.000	0.000	0.000	0.000	0.000	0.011	0.014	0.037	0.044	6.949	0.009	0.032	316	2384	100	37	3366	3403	63	4625	4688	Error	Error	-6.507	37	3366	63	4625	120323	1942474	0.076	5.519	0	0	0
1	9	19	"A112"	"A112"	15845	41015	100	383	406	207	50	321	321	380	559	147	2	0	0	6217	7559	4653	61	1523	1523	1555	379	24	95	90	0	0.000	0.000	0.000	0.000	0.000	0.000	0.000	0.000	0.000	0.000	0.000	0.000	0.000	0.000	0.013	0.014	0.023	0.028	5.012	0.014	0.008	316	2384	100	62	4694	4756	85	6036	6121	Error	Error	-6.242	62	4694	85	6036	128376	2388631	0.047	15.842	0	0	0
1	10	19	"A113"	"A113"	16145	41010	100	370	437	566	129	317	317	352	248	70	14	3	0	4325	5994	4481	74	1526	1526	1584	630	39	74	67	0	0.000	0.000	0.000	0.000	0.000	0.000	0.000	0.000	0.000	0.000	0.000	0.000	0.000	0.000	0.019	0.027	0.037	0.056	7.554	0.009	0.006	316	2384	100	53	2799	2852	120	4468	4588	Error	Error	-5.723	53	2799	120	4468	138175	1893958	0.343	7.000	0	0	0
1	11	19	"A113"	"A113"	16445	41010	100	347	379	172	45	304	304	338	216	63	20	3	0	4239	6273	4766	75	1510	1510	1555	435	27	80	75	0	0.000	0.000	0.000	0.000	0.000	0.000	0.000	0.000	0.000	0.000	0.000	0.000	0.000	0.000	0.016	0.016	0.033	0.048	7.219	0.010	0.026	316	2384	100	43	2729	2772	75	4763	4838	Error	Error	-5.988	43	2729	75	4763	119627	1982245	0.190	10.846	0	0	0
1	12	19	"A113"	"A113"	16740	41005	100	358	433	551	127	324	324	353	256	72	13	1	0	3904	5484	4256	77	1529	1529	1608	752	46	69	60	0	0.000	0.000	0.000	0.000	0.000	0.000	0.000	0.000	0.000	0.000	0.000	0.000	0.000	0.000	0.014	0.028	0.048	0.059	6.985	0.029	0.053	316	2384	100	34	2375	2409	109	3955	4064	Error	Error	-6.126	34	2375	109	3955	136952	1732855	0.313	5.154	0	0	0
1	13	19	"A114"	"A114"	17040	41005	100	356	390	184	47	332	332	369	234	63	16	2	0	6972	7266	4455	61	1543	1543	1697	1274	75	71	69	0	0.000	0.000	0.000	0.000	0.000	0.000	0.000	0.000	0.000	0.000	0.000	0.000	0.000	0.000	0.004	0.010	0.029	0.035	6.346	0.006	0.009	316	2384	100	24	5429	5453	58	5723	5781	Error	Error	-7.822	24	5429	58	5723	123183	2295991	0.090	4.371	0	0	0
1	14	19	"A114"	"A114"	17340	41000	100	385	447	334	74	326	326	364	329	90	11	2	0	6003	7326	4705	64	1541	1541	1703	1314	77	73	65	0	0.000	0.000	0.000	0.000	0.000	0.000	0.000	0.000	0.000	0.000	0.000	0.000	0.000	0.000	0.013	0.021	0.028	0.035	5.038	0.013	0.046	316	2384	100	59	4462	4521	121	5785	5906	Error	Error	-6.241	59	4462	121	5785	141193	2315152	0.252	4.279	0	0	0
1	15	19	"A114"	"A114"	17640	41000	100	400	424	204	48	330	330	377	299	79	12	0	0	7184	7713	4630	60	1562	1562	1697	1136	66	78	73	0	0.000	0.000	0.000	0.000	0.000	0.000	0.000	0.000	0.000	0.000	0.000	0.000	0.000	0.000	0.012	0.015	0.029	0.037	5.039	0.010	0.031	316	2384	100	70	5622	5692	94	6151	6245	Error	Error	-6.328	70	5622	94	6151	134042	2437390	0.157	5.296	0	0	0
1	16	19	"A115"	"A115"	17935	41000	100	320	349	176	50	322	322	358	241	67	10	1	0	2594	3252	1940	59	1540	1540	1604	610	38	62	45	0	0.000	0.000	0.000	0.000	0.000	0.000	0.000	0.000	0.000	0.000	0.000	0.000	0.000	0.000	-0.002	0.016	0.108	0.115	6.355	0.004	0.002	316	2384	100	-2	1054	1052	27	1712	1739	Error	Error	Error	-2	1054	27	1712	110343	1027572	-0.037	2.702	0	0	0
1	17	19	"A115"	"A115"	18235	40995	100	366	397	281	70	339	339	367	237	64	11	2	0	2883	3498	2355	67	1595	1595	1677	740	44	61	42	0	0.000	0.000	0.000	0.000	0.000	0.000	0.000	0.000	0.000	0.000	0.000	0.000	0.000	0.000	0.021	0.030	0.081	0.101	5.054	0.021	0.005	316	2384	100	27	1288	1315	58	1903	1961	Error	Error	-5.576	27	1288	58	1903	125496	1105255	0.127	2.461	0	0	0
1	18	19	"A115"	"A115"	18535	40995	100	353	384	199	51	349	349	379	244	64	7	4	0	2997	3608	2274	63	1657	1657	1723	567	32	66	56	0	0.000	0.000	0.000	0.000	0.000	0.000	0.000	0.000	0.000	0.000	0.000	0.000	0.000	0.000	0.003	0.018	0.103	0.110	6.512	0.014	0.020	316	2384	100	4	1340	1344	35	1951	1986	Error	Error	-8.388	4	1340	35	1951	121293	1139982	0.020	3.325	0	0	0
1	1	20	"A116"	"A116"	13460	41330	95	663	700	269	38	340	340	368	219	59	65	33	0	16150	15847	2846	17	1706	1706	1837	888	48	100	100	0	0.000	0.000	0.000	0.000	0.000	0.000	0.000	0.000	0.000	0.000	0.000	0.000	0.000	0.000	0.022	0.025	0.025	0.020	2.737	0.023	0.252	256	2088	100	323	14444	14767	360	14141	14501	Error	Error	-5.483	323	14444	360	14141	179101	4056815	1.516	15.777	0	0	0
1	2	20	"A116"	"A116"	13755	41330	95	665	690	246	35	348	348	376	220	58	66	34	0	12965	12896	2303	17	1675	1675	1729	423	24	100	100	0	0.000	0.000	0.000	0.000	0.000	0.000	0.000	0.000	0.000	0.000	0.000	0.000	0.000	0.000	0.028	0.030	0.030	0.026	2.439	0.025	0.186	256	2088	100	317	11290	11607	342	11221	11563	Error	Error	-5.154	317	11290	342	11221	176765	3301409	1.427	26.400	0	0	0
1	3	20	"A116"	"A116"	14055	41325	100	638	718	497	69	327	327	367	327	89	47	14	0	14680	13696	4256	31	1641	1641	1755	972	55	94	94	0	0.000	0.000	0.000	0.000	0.000	0.000	0.000	0.000	0.000	0.000	0.000	0.000	0.000	0.000	0.024	0.032	0.027	0.025	3.148	0.026	0.183	316	2384	100	311	13039	13350	391	12055	12446	Error	Error	-5.390	311	13039	391	12055	226900	4328054	1.073	12.285	0	0	0
1	4	20	"A117"	"A117"	14350	41320	100	349	393	282	71	322	322	364	298	81	8	2	0	2350	2851	1403	49	1571	1571	1599	365	22	73	51	0	0.000	0.000	0.000	0.000	0.000	0.000	0.000	0.000	0.000	0.000	0.000	0.000	0.000	0.000	0.035	0.055	0.150	0.136	5.026	0.052	0.011	316	2384	100	27	779	806	71	1280	1351	Error	Error	-4.851	27	779	71	1280	124184	900964	0.097	3.430	0	0	0
1	5	20	"A117"	"A117"	14650	41325	90	343	404	301	74	325	325	379	433	114	3	1	0	2588	3113	1409	45	1572	1572	1598	378	23	85	67	0	0.000	0.000	0.000	0.000	0.000	0.000	0.000	0.000	0.000	0.000	0.000	0.000	0.000	0.000	0.018	0.051	0.096	0.098	4.811	0.082	0.080	256	1924	100	18	1016	1034	79	1541	1620	Error	Error	-5.819	18	1016	79	1541	103314	796925	0.058	4.008	0	0	0
1	6	20	"A117"	"A117"	14950	41315	100	372	405	258	63	325	325	362	241	66	16	2	0	2448	2889	1395	48	1576	1576	1598	348	21	81	57	0	0.000	0.000	0.000	0.000	0.000	0.000	0.000	0.000	0.000	0.000	0.000	0.000	0.000	0.000	0.054	0.061	0.123	0.142	4.254	0.031	0.013	316	2384	100	47	872	919	80	1313	1393	Error	Error	-4.214	47	872	80	1313	127907	913042	0.178	3.710	0	0	0
1	7	20	"A118"	"A118"	15250	41315	100	414	470	377	80	332	332	365	265	72	18	6	0	5385	7662	5644	73	1606	1606	1647	475	28	81	76	0	0.000	0.000	0.000	0.000	0.000	0.000	0.000	0.000	0.000	0.000	0.000	0.000	0.000	0.000	0.022	0.023	0.029	0.044	7.254	0.013	0.024	316	2384	100	82	3779	3861	138	6056	6194	Error	Error	-5.526	82	3779	138	6056	148663	2421171	0.396	12.663	0	0	0
1	8	20	"A118"	"A118"	15545	41310	100	351	400	206	51	315	315	356	278	78	14	1	0	4137	5740	4400	76	1572	1572	1625	540	33	75	71	0	0.000	0.000	0.000	0.000	0.000	0.000	0.000	0.000	0.000	0.000	0.000	0.000	0.000	0.000	0.014	0.020	0.045	0.055	5.068	0.013	0.045	316	2384	100	36	2565	2601	85	4168	4253	Error	Error	-6.155	36	2565	85	4168	126386	1813981	0.158	7.620	0	0	0
1	9	20	"A118"	"A118"	15845	41310	100	372	410	184	44	315	315	346	191	55	26	7	0	4256	5871	4253	72	1542	1542	1592	524	32	82	80	0	0.000	0.000	0.000	0.000	0.000	0.000	0.000	0.000	0.000	0.000	0.000	0.000	0.000	0.000	0.021	0.022	0.042	0.043	5.385	0.014	0.051	316	2384	100	57	2714	2771	95	4329	4424	Error	Error	-5.573	57	2714	95	4329	129427	1855350	0.335	8.166	0	0	0
1	10	20	"A119"	"A119"	16145	41305	100	353	385	198	51	313	313	338	184	54	22	4	0	3327	4439	3155	71	1559	1559	1610	418	25	73	65	0	0.000	0.000	0.000	0.000	0.000	0.000	0.000	0.000	0.000	0.000	0.000	0.000	0.000	0.000	0.023	0.025	0.066	0.078	6.776	0.015	0.023	316	2384	100	40	1768	1808	72	2880	2952	Error	Error	-5.466	40	1768	72	2880	121528	1402681	0.255	6.768	0	0	0
1	11	20	"A119"	"A119"	16440	41305	100	370	401	227	56	310	310	344	208	60	20	5	0	2937	3926	2631	67	1545	1545	1571	378	24	77	68	0	0.000	0.000	0.000	0.000	0.000	0.000	0.000	0.000	0.000	0.000	0.000	0.000	0.000	0.000	0.043	0.038	0.087	0.084	5.159	0.017	0.019	316	2384	100	60	1392	1452	91	2381	2472	Error	Error	-4.536	60	1392	91	2381	126789	1240504	0.274	6.230	0	0	0
1	12	20	"A119"	"A119"	16740	41305	100	331	371	183	49	326	326	354	203	57	14	4	0	2887	3769	2595	68	1583	1583	1617	363	22	73	66	0	0.000	0.000	0.000	0.000	0.000	0.000	0.000	0.000	0.000	0.000	0.000	0.000	0.000	0.000	0.004	0.021	0.079	0.088	5.727	0.016	0.016	316	2384	100	5	1304	1309	45	2186	2231	Error	Error	-8.027	5	1304	45	2186	117270	1190849	0.084	5.928	0	0	0
1	13	20	"A120"	"A120"	17040	41300	100	346	372	259	69	330	330	355	194	54	18	2	0	2406	3115	1949	62	1597	1597	1636	391	23	63	50	0	0.000	0.000	0.000	0.000	0.000	0.000	0.000	0.000	0.000	0.000	0.000	0.000	0.000	0.000	0.020	0.028	0.137	0.155	5.046	0.027	0.022	316	2384	100	16	809	825	42	1518	1560	Error	Error	-5.660	16	809	42	1518	117485	984303	0.088	3.783	0	0	0
1	14	20	"A120"	"A120"	17340	41300	100	363	434	425	97	327	327	354	203	57	21	6	0	2540	3277	1902	58	1615	1615	1638	321	19	74	61	0	0.000	0.000	0.000	0.000	0.000	0.000	0.000	0.000	0.000	0.000	0.000	0.000	0.000	0.000	0.039	0.064	0.104	0.121	5.879	0.027	0.014	316	2384	100	36	925	961	107	1662	1769	Error	Error	-4.683	36	925	107	1662	137269	1035454	0.394	5.106	0	0	0
1	15	20	"A120"	"A120"	17635	41295	100	353	379	228	60	335	335	376	374	99	4	1	0	2107	2617	1518	58	1617	1617	1659	427	25	53	35	0	0.000	0.000	0.000	0.000	0.000	0.000	0.000	0.000	0.000	0.000	0.000	0.000	0.000	0.000	0.037	0.044	0.157	0.176	6.846	0.028	0.024	316	2384	100	18	490	508	44	1000	1044	Error	Error	-4.767	18	490	44	1000	119913	827059	0.008	2.244	0	0	0
1	16	20	"A121"	"A121"	17935	41295	100	411	441	216	48	347	347	390	273	70	15	3	0	5085	7526	6181	82	1655	1655	1970	2204	111	62	42	0	0.000	0.000	0.000	0.000	0.000	0.000	0.000	0.000	0.000	0.000	0.000	0.000	0.000	0.000	0.019	0.016	0.030	0.051	7.688	0.011	0.053	316	2384	100	64	3430	3494	94	5871	5965	Error	Error	-5.744	64	3430	94	5871	139370	2378324	0.187	2.521	0	0	0
1	17	20	"A121"	"A121"	18235	41290	100	394	424	198	46	350	350	384	388	101	6	0	0	4710	7311	6612	90	1679	1679	1974	2019	102	58	40	0	0.000	0.000	0.000	0.000	0.000	0.000	0.000	0.000	0.000	0.000	0.000	0.000	0.000	0.000	0.015	0.013	0.034	0.048	6.521	0.011	0.012	316	2384	100	44	3031	3075	74	5632	5706	Error	Error	-6.106	44	3031	74	5632	134118	2310301	0.103	2.643	0	0	0
1	18	20	"A121"	"A121"	18535	41290	100	399	420	178	42	356	356	386	214	55	18	3	0	4182	6282	5532	88	1751	1751	2058	2200	106	54	31	0	0.000	0.000	0.000	0.000	0.000	0.000	0.000	0.000	0.000	0.000	0.000	0.000	0.000	0.000	0.018	0.014	0.035	0.053	6.841	0.012	0.117	316	2384	100	43	2431	2474	64	4531	4595	Error	Error	-5.821	43	2431	64	4531	132745	1985258	0.159	1.920	0	0	0
1	1	21	"Blank"	"Blank"	13460	41630	100	325	340	168	49	320	320	346	176	50	14	2	0	1609	1624	277	17	1579	1579	1589	275	17	20	3	0	0.000	0.000	0.000	0.000	0.000	0.000	0.000	0.000	0.000	0.000	0.000	0.000	0.000	0.000	0.167	0.444	0.527	0.627	4.697	0.068	0.005	316	2384	100	5	30	35	20	45	65	Error	Error	-2.585	5	30	20	45	107577	513074	-0.034	0.127	0	0	0
1	2	21	"Blank"	"Blank"	13755	41625	100	344	366	167	45	332	332	357	261	73	9	1	0	1559	1587	337	21	1556	1556	1576	303	19	16	3	0	0.000	0.000	0.000	0.000	0.000	0.000	0.000	0.000	0.000	0.000	0.000	0.000	0.000	0.000	4.000	1.097	0.577	0.586	4.736	2.978	0.004	316	2384	100	12	3	15	34	31	65	Error	Error	2.000	12	3	34	31	115623	501627	0.034	0.036	0	0	0
1	3	21	"Blank"	"Blank"	14055	41625	100	304	335	156	46	330	330	376	349	92	2	0	0	1564	1560	252	16	1535	1535	1555	309	19	11	0	0	0.000	0.000	0.000	0.000	0.000	0.000	0.000	0.000	0.000	0.000	0.000	0.000	0.000	0.000	-0.897	0.200	0.702	0.696	4.838	0.279	0.029	316	2384	100	-26	29	3	5	25	30	Error	Error	Error	-26	29	5	25	105803	492816	-0.117	0.016	0	0	0
1	4	21	"Blank"	"Blank"	14355	41620	100	336	348	171	49	325	325	366	286	78	6	0	0	1557	1583	303	19	1544	1544	1570	322	20	13	2	0	0.000	0.000	0.000	0.000	0.000	0.000	0.000	0.000	0.000	0.000	0.000	0.000	0.000	0.000	0.846	0.590	0.652	0.565	4.594	0.512	0.044	316	2384	100	11	13	24	23	39	62	Error	Error	-0.241	11	13	23	39	110099	500157	-0.063	0.040	0	0	0
1	5	21	"Blank"	"Blank"	14655	41620	100	298	332	176	53	322	322	345	185	53	12	3	0	1504	1527	255	16	1527	1527	1542	298	19	10	1	0	0.000	0.000	0.000	0.000	0.000	0.000	0.000	0.000	0.000	0.000	0.000	0.000	0.000	0.000	1.043	100000.000	0.674	0.788	4.880	0.075	0.007	316	2384	100	-24	-23	-47	10	0	10	Error	Error	0.061	-24	-23	10	0	104770	482526	-0.070	-0.050	0	0	0
1	6	21	"Blank"	"Blank"	14950	41615	100	348	369	180	48	323	323	348	183	52	15	3	0	1511	1548	318	20	1535	1535	1549	290	18	14	3	0	0.000	0.000	0.000	0.000	0.000	0.000	0.000	0.000	0.000	0.000	0.000	0.000	0.000	0.000	-1.042	3.538	0.546	0.549	4.633	0.124	0.020	316	2384	100	25	-24	1	46	13	59	Error	Error	Error	25	-24	46	13	116698	489049	0.115	-0.003	0	0	0
1	7	21	"Blank"	"Blank"	15250	41615	100	313	343	166	48	320	320	349	208	59	11	2	0	1504	1527	279	18	1506	1506	1525	287	18	13	5	0	0.000	0.000	0.000	0.000	0.000	0.000	0.000	0.000	0.000	0.000	0.000	0.000	0.000	0.000	3.500	1.095	0.674	0.596	4.988	0.282	0.024	316	2384	100	-7	-2	-9	23	21	44	Error	Error	1.807	-7	-2	23	21	108402	482390	-0.029	0.007	0	0	0
1	8	21	"Blank"	"Blank"	15550	41610	100	315	334	164	49	318	318	345	217	62	8	2	0	1482	1523	297	19	1504	1504	1527	301	19	14	2	0	0.000	0.000	0.000	0.000	0.000	0.000	0.000	0.000	0.000	0.000	0.000	0.000	0.000	0.000	0.136	0.842	0.454	0.452	4.351	0.098	0.015	316	2384	100	-3	-22	-25	16	19	35	Error	Error	-2.874	-3	-22	16	19	105407	481239	-0.051	-0.013	0	0	0
1	9	21	"Blank"	"Blank"	15845	41610	100	318	361	341	94	303	303	333	197	59	15	5	0	1527	1550	401	25	1498	1498	1511	299	19	14	4	0	0.000	0.000	0.000	0.000	0.000	0.000	0.000	0.000	0.000	0.000	0.000	0.000	0.000	0.000	0.517	1.115	0.626	0.650	4.297	0.252	0.030	316	2384	100	15	29	44	58	52	110	Error	Error	-0.951	15	29	58	52	113929	489950	0.142	0.130	0	0	0
1	10	21	"Blank"	"Blank"	16145	41610	100	300	329	171	51	303	303	336	198	58	11	2	0	1479	1520	288	18	1480	1480	1503	310	20	15	3	0	0.000	0.000	0.000	0.000	0.000	0.000	0.000	0.000	0.000	0.000	0.000	0.000	0.000	0.000	3.000	0.650	0.504	0.537	4.396	0.174	0.015	316	2384	100	-3	-1	-4	26	40	66	Error	Error	1.585	-3	-1	26	40	103948	480182	-0.035	0.055	0	0	0
1	11	21	"Blank"	"Blank"	16445	41605	100	301	334	201	60	305	305	334	178	53	15	4	0	1511	1533	328	21	1484	1484	1498	294	19	17	3	0	0.000	0.000	0.000	0.000	0.000	0.000	0.000	0.000	0.000	0.000	0.000	0.000	0.000	0.000	-0.148	0.592	0.576	0.560	4.787	0.131	0.012	316	2384	100	-4	27	23	29	49	78	Error	Error	Error	-4	27	29	49	105451	484320	0.000	0.119	0	0	0
1	12	21	"Blank"	"Blank"	16745	41605	100	311	354	320	90	308	308	335	213	63	12	5	0	1479	1501	306	20	1469	1469	1502	722	48	2	0	0	0.000	0.000	0.000	0.000	0.000	0.000	0.000	0.000	0.000	0.000	0.000	0.000	0.000	0.000	0.300	1.438	0.478	0.516	4.403	0.906	0.037	316	2384	100	3	10	13	46	32	78	Error	Error	-1.737	3	10	46	32	111938	474234	0.089	-0.001	0	0	0
1	13	21	"Blank"	"Blank"	17040	41600	100	294	326	192	58	310	310	355	484	136	1	0	0	1514	1526	256	16	1498	1498	1512	276	18	15	2	0	0.000	0.000	0.000	0.000	0.000	0.000	0.000	0.000	0.000	0.000	0.000	0.000	0.000	0.000	-1.000	0.571	0.681	0.626	4.336	0.127	0.004	316	2384	100	-16	16	0	16	28	44	Error	Error	Error	-16	16	16	28	102904	482305	-0.060	0.051	0	0	0
1	14	21	"Blank"	"Blank"	17340	41600	100	292	324	168	51	303	303	340	282	82	7	0	0	1510	1531	299	19	1494	1494	1516	292	19	18	2	0	0.000	0.000	0.000	0.000	0.000	0.000	0.000	0.000	0.000	0.000	0.000	0.000	0.000	0.000	-0.687	0.568	0.500	0.504	4.282	0.038	0.002	316	2384	100	-11	16	5	21	37	58	Error	Error	Error	-11	16	21	37	102448	483938	-0.057	0.051	0	0	0
1	15	21	"Blank"	"Blank"	17640	41595	100	317	351	199	56	316	316	344	184	53	17	4	0	1574	1616	393	24	1542	1542	1564	291	18	20	5	0	0.000	0.000	0.000	0.000	0.000	0.000	0.000	0.000	0.000	0.000	0.000	0.000	0.000	0.000	0.031	0.473	0.667	0.712	4.686	0.136	0.028	316	2384	100	1	32	33	35	74	109	Error	Error	-5.000	1	32	35	74	110955	510801	0.038	0.179	0	0	0
1	16	21	"Blank"	"Blank"	17940	41595	100	321	337	147	43	324	324	353	199	56	12	0	0	1603	1602	290	18	1567	1567	1589	297	18	15	3	0	0.000	0.000	0.000	0.000	0.000	0.000	0.000	0.000	0.000	0.000	0.000	0.000	0.000	0.000	-0.083	0.371	0.501	0.500	4.126	0.052	0.003	316	2384	100	-3	36	33	13	35	48	Error	Error	Error	-3	36	13	35	106486	506118	-0.080	0.044	0	0	0
1	17	21	"Blank"	"Blank"	18235	41590	100	337	359	172	47	331	331	357	198	55	15	3	0	1633	1644	274	16	1613	1613	1636	303	18	15	2	0	0.000	0.000	0.000	0.000	0.000	0.000	0.000	0.000	0.000	0.000	0.000	0.000	0.000	0.000	0.300	0.903	0.534	0.506	4.462	0.040	0.002	316	2384	100	6	20	26	28	31	59	Error	Error	-1.737	6	20	28	31	113585	519599	0.010	0.026	0	0	0
1	18	21	"Blank"	"Blank"	18535	41590	100	339	358	167	46	338	338	366	205	56	12	2	0	1645	1665	290	17	1657	1657	1681	319	18	13	1	0	0.000	0.000	0.000	0.000	0.000	0.000	0.000	0.000	0.000	0.000	0.000	0.000	0.000	0.000	-0.083	2.500	0.529	0.532	5.454	2.550	0.222	316	2384	100	1	-12	-11	20	8	28	Error	Error	Error	1	-12	20	8	113044	526184	-0.039	-0.050	0	0	0
