# Supplementary material for: Application of hybridization control probe to increase accuracy on ligation detection or minisequencing diagnostic microarrays
Source: BMC Res Notes. 2009 Dec 14;2:249. doi: 10.1186/1756-0500-2-249 (PMC2799435; doi:10.1186/1756-0500-2-249)
Supplement: Additional file 3 — Gpr_files. Zip-compressed file containing raw microarray data in GenePix results format (.gpr) and GAL (GenePix Array List) files. [file 1756-0500-2-249-S3.ZIP › gpr_files/slide1/lasi1_11-16.gpr]

ATF	1.0
30	76    
"Type=GenePix Results 3"
"DateTime=2009/03/31 13:42:07"
"Settings=C:\Axon\Data\HPV\310309\lasi.gps"
"GalFile=C:\Axon\Data\HPV\ArrayIt_032009_InstiBioGalfile.gal"
"ArrayOfArrays=11-16"
"PixelSize=5"
"Wavelengths=532	488"
"ImageFiles=C:\Axon\Data\HPV\310309\lasi1.tif 2	C:\Axon\Data\HPV\310309\lasi1.tif 3"
"NormalizationMethod=None"
"NormalizationFactors=1	1"
"JpegImage="
"StdDev=Type 1"
"RatioFormulations=W1/W3 (#1/532)	W1/W4 (#1/488)	W3/W4 (532/488)"
"FeatureType=Circular"
"Barcode="
"BackgroundSubtraction=LocalFeature"
"ImageOrigin=0, 0"
"JpegOrigin=3845, 80"
"Creator=GenePix Pro 6.1.0.2"
"Scanner=GenePix 4200A 01 Autoloader [2]"
"FocusPosition=0"
"Temperature=23.5"
"LinesAveraged=2"
"Comment="
"PMTGain=580	530"
"ScanPower=100	100"
"LaserPower=2.7301	2.58057"
"Filters=Standard Green	Standard Blue"
"ScanRegion=720,16,3832,13800"
"Supplier="
"Block"	"Column"	"Row"	"Name"	"ID"	"X"	"Y"	"Dia."	"F532 Median"	"F532 Mean"	"F532 SD"	"F532 CV"	"B532"	"B532 Median"	"B532 Mean"	"B532 SD"	"B532 CV"	"% > B532+1SD"	"% > B532+2SD"	"F532 % Sat."	"F488 Median"	"F488 Mean"	"F488 SD"	"F488 CV"	"B488"	"B488 Median"	"B488 Mean"	"B488 SD"	"B488 CV"	"% > B488+1SD"	"% > B488+2SD"	"F488 % Sat."	"Ratio of Medians (#1/532)"	"Ratio of Means (#1/532)"	"Median of Ratios (#1/532)"	"Mean of Ratios (#1/532)"	"Ratios SD (#1/532)"	"Rgn Ratio (#1/532)"	"Rgn R2 (#1/532)"	"Ratio of Medians (#1/488)"	"Ratio of Means (#1/488)"	"Median of Ratios (#1/488)"	"Mean of Ratios (#1/488)"	"Ratios SD (#1/488)"	"Rgn Ratio (#1/488)"	"Rgn R2 (#1/488)"	"Ratio of Medians (532/488)"	"Ratio of Means (532/488)"	"Median of Ratios (532/488)"	"Mean of Ratios (532/488)"	"Ratios SD (532/488)"	"Rgn Ratio (532/488)"	"Rgn R2 (532/488)"	"F Pixels"	"B Pixels"	"Circularity"	"Sum of Medians (#1/532)"	"Sum of Medians (#1/488)"	"Sum of Medians (532/488)"	"Sum of Means (#1/532)"	"Sum of Means (#1/488)"	"Sum of Means (532/488)"	"Log Ratio (#1/532)"	"Log Ratio (#1/488)"	"Log Ratio (532/488)"	"F532 Median - B532"	"F488 Median - B488"	"F532 Mean - B532"	"F488 Mean - B488"	"F532 Total Intensity"	"F488 Total Intensity"	"SNR 532"	"SNR 488"	"Flags"	"Normalize"	"Autoflag"
1	1	1	"A1"	"A1"	4180	44645	100	506	1449	6272	432	435	435	461	213	46	29	13	0	1956	3477	8056	231	1836	1836	1852	322	17	31	17	0	0.000	0.000	0.000	0.000	0.000	0.000	0.000	0.000	0.000	0.000	0.000	0.000	0.000	0.000	0.592	0.618	0.468	0.493	4.248	0.751	0.802	316	2384	100	71	120	191	1014	1641	2655	Error	Error	-0.757	71	120	1014	1641	457730	1098740	4.638	5.047	0	0	0
1	2	1	"A1"	"A1"	4480	44645	100	608	609	211	34	528	528	551	222	40	22	5	0	2201	4721	5970	126	2004	2004	2939	3682	125	17	14	0	0.000	0.000	0.000	0.000	0.000	0.000	0.000	0.000	0.000	0.000	0.000	0.000	0.000	0.000	0.406	0.030	0.309	0.216	9.803	0.006	0.023	316	2384	100	80	197	277	81	2717	2798	Error	Error	-1.300	80	197	81	2717	192563	1491876	0.261	0.484	0	0	0
1	3	1	"A1"	"A1"	4780	44645	100	458	483	189	39	442	442	459	185	40	20	4	0	1974	5449	6994	128	1804	1804	2761	3877	140	20	18	0	0.000	0.000	0.000	0.000	0.000	0.000	0.000	0.000	0.000	0.000	0.000	0.000	0.000	0.000	0.094	0.011	0.229	0.142	9.670	0.007	0.065	316	2384	100	16	170	186	41	3645	3686	Error	Error	-3.409	16	170	41	3645	152494	1721753	0.130	0.693	0	0	0
1	4	1	"A2"	"A2"	5080	44645	100	373	396	176	44	371	371	390	167	42	19	5	0	1778	5100	6674	130	1664	1664	2573	3694	143	23	19	0	0.000	0.000	0.000	0.000	0.000	0.000	0.000	0.000	0.000	0.000	0.000	0.000	0.000	0.000	0.018	0.007	0.222	0.143	8.927	0.009	0.089	316	2384	100	2	114	116	25	3436	3461	Error	Error	-5.833	2	114	25	3436	125071	1611567	0.036	0.684	0	0	0
1	5	1	"A2"	"A2"	5380	44645	100	354	364	147	40	347	347	374	170	45	14	2	0	1685	2722	3191	117	1636	1636	2669	3567	133	9	8	0	0.000	0.000	0.000	0.000	0.000	0.000	0.000	0.000	0.000	0.000	0.000	0.000	0.000	0.000	0.143	0.016	0.300	0.239	6.922	0.009	0.066	316	2384	100	7	49	56	17	1086	1103	Error	Error	-2.807	7	49	17	1086	114890	860252	-0.059	0.015	0	0	0
1	6	1	"A2"	"A2"	5680	44645	100	314	359	257	71	331	331	352	171	48	17	4	0	1615	3333	4446	133	1556	1556	2420	3082	127	12	12	0	0.000	0.000	0.000	0.000	0.000	0.000	0.000	0.000	0.000	0.000	0.000	0.000	0.000	0.000	-0.288	0.016	0.362	0.284	8.037	0.008	0.032	316	2384	100	-17	59	42	28	1777	1805	Error	Error	Error	-17	59	28	1777	113371	1053131	0.041	0.296	0	0	0
1	7	1	"A3"	"A3"	5980	44645	100	343	376	223	59	330	330	349	163	46	18	7	0	1708	3793	4772	125	1552	1552	2474	3321	134	17	15	0	0.000	0.000	0.000	0.000	0.000	0.000	0.000	0.000	0.000	0.000	0.000	0.000	0.000	0.000	0.083	0.021	0.256	0.158	9.536	0.011	0.080	316	2384	100	13	156	169	46	2241	2287	Error	Error	-3.585	13	156	46	2241	118710	1198596	0.166	0.397	0	0	0
1	8	1	"A3"	"A3"	6280	44645	100	309	331	153	46	312	312	348	409	117	1	0	0	1536	2371	2444	103	1490	1490	2430	3406	140	12	3	0	0.000	0.000	0.000	0.000	0.000	0.000	0.000	0.000	0.000	0.000	0.000	0.000	0.000	0.000	-0.065	0.022	0.385	0.255	6.690	0.005	0.014	316	2384	100	-3	46	43	19	881	900	Error	Error	Error	-3	46	19	881	104625	749327	-0.042	-0.017	0	0	0
1	9	1	"A3"	"A3"	6580	44645	100	312	346	163	47	305	305	322	149	46	23	7	0	1623	4552	6387	140	1454	1454	2489	3763	151	19	16	0	0.000	0.000	0.000	0.000	0.000	0.000	0.000	0.000	0.000	0.000	0.000	0.000	0.000	0.000	0.041	0.013	0.207	0.154	8.914	0.009	0.102	316	2384	100	7	169	176	41	3098	3139	Error	Error	-4.594	7	169	41	3098	109355	1438292	0.161	0.548	0	0	0
1	10	1	"A4"	"A4"	6880	44645	100	318	339	161	47	307	307	325	155	47	18	5	0	1645	4389	5822	132	1442	1442	2458	3740	152	19	17	0	0.000	0.000	0.000	0.000	0.000	0.000	0.000	0.000	0.000	0.000	0.000	0.000	0.000	0.000	0.054	0.011	0.316	0.188	8.373	0.009	0.089	316	2384	100	11	203	214	32	2947	2979	Error	Error	-4.206	11	203	32	2947	107020	1387062	0.090	0.516	0	0	0
1	11	1	"A4"	"A4"	7180	44645	100	319	347	169	48	312	312	331	156	47	19	7	0	1605	3507	4308	122	1486	1486	2296	2860	124	17	15	0	0.000	0.000	0.000	0.000	0.000	0.000	0.000	0.000	0.000	0.000	0.000	0.000	0.000	0.000	0.059	0.017	0.302	0.201	7.688	0.012	0.094	316	2384	100	7	119	126	35	2021	2056	Error	Error	-4.087	7	119	35	2021	109507	1108288	0.103	0.423	0	0	0
1	12	1	"A4"	"A4"	7480	44645	100	331	343	162	47	307	307	331	171	51	18	5	0	1573	3727	4702	126	1458	1458	2448	3482	142	17	15	0	0.000	0.000	0.000	0.000	0.000	0.000	0.000	0.000	0.000	0.000	0.000	0.000	0.000	0.000	0.209	0.016	0.305	0.178	10.025	0.009	0.074	316	2384	100	24	115	139	36	2269	2305	Error	Error	-2.261	24	115	36	2269	108243	1177704	0.070	0.367	0	0	0
1	13	1	"A5"	"A5"	7780	44645	100	307	334	161	48	305	305	323	156	48	19	5	0	1562	3379	4425	130	1467	1467	2441	3360	137	15	12	0	0.000	0.000	0.000	0.000	0.000	0.000	0.000	0.000	0.000	0.000	0.000	0.000	0.000	0.000	0.021	0.015	0.282	0.183	8.360	0.010	0.087	316	2384	100	2	95	97	29	1912	1941	Error	Error	-5.570	2	95	29	1912	105505	1067727	0.071	0.279	0	0	0
1	14	1	"A5"	"A5"	8080	44645	100	306	316	153	48	310	310	324	150	46	13	5	0	1526	1705	606	35	1457	1457	1645	1039	63	10	0	0	0.000	0.000	0.000	0.000	0.000	0.000	0.000	0.000	0.000	0.000	0.000	0.000	0.000	0.000	-0.058	0.024	0.391	0.398	6.069	0.013	0.016	316	2384	100	-4	69	65	6	248	254	Error	Error	Error	-4	69	6	248	99724	538733	-0.053	0.058	0	0	0
1	15	1	"A5"	"A5"	8380	44645	100	303	316	144	45	315	315	330	154	46	16	2	0	1508	1634	513	31	1452	1452	1589	703	44	13	5	0	0.000	0.000	0.000	0.000	0.000	0.000	0.000	0.000	0.000	0.000	0.000	0.000	0.000	0.000	-0.214	0.005	0.460	0.418	4.799	0.015	0.009	316	2384	100	-12	56	44	1	182	183	Error	Error	Error	-12	56	1	182	99852	516396	-0.091	0.064	0	0	0
1	16	1	"A6"	"A6"	8680	44645	100	306	318	144	45	313	313	340	269	79	5	0	0	1539	1686	578	34	1472	1472	1670	1091	65	8	1	0	0.000	0.000	0.000	0.000	0.000	0.000	0.000	0.000	0.000	0.000	0.000	0.000	0.000	0.000	-0.104	0.023	0.377	0.344	5.188	0.011	0.008	316	2384	100	-7	67	60	5	214	219	Error	Error	Error	-7	67	5	214	100551	532719	-0.082	0.015	0	0	0
1	17	1	"A6"	"A6"	8980	44645	100	331	353	158	44	310	310	334	158	47	19	6	0	1658	4487	6149	137	1517	1517	2638	4027	152	18	16	0	0.000	0.000	0.000	0.000	0.000	0.000	0.000	0.000	0.000	0.000	0.000	0.000	0.000	0.000	0.149	0.014	0.232	0.155	8.395	0.010	0.128	316	2384	100	21	141	162	43	2970	3013	Error	Error	-2.747	21	141	43	2970	111403	1417897	0.120	0.459	0	0	0
1	18	1	"A6"	"A6"	9280	44645	100	347	363	169	46	318	318	339	177	52	19	4	0	1688	4263	5902	138	1559	1559	2701	4136	153	17	14	0	0.000	0.000	0.000	0.000	0.000	0.000	0.000	0.000	0.000	0.000	0.000	0.000	0.000	0.000	0.225	0.017	0.242	0.158	7.761	0.009	0.106	316	2384	100	29	129	158	45	2704	2749	Error	Error	-2.153	29	129	45	2704	114712	1347054	0.136	0.378	0	0	0
1	1	2	"A7"	"A7"	4180	44945	100	373	385	164	42	351	351	386	354	91	3	0	0	1645	1649	280	16	1605	1605	1676	1441	85	0	0	0	0.000	0.000	0.000	0.000	0.000	0.000	0.000	0.000	0.000	0.000	0.000	0.000	0.000	0.000	0.550	0.773	0.567	0.616	5.178	0.015	0.000	316	2384	100	22	40	62	34	44	78	Error	Error	-0.862	22	40	34	44	121582	521208	-0.003	-0.019	0	0	0
1	2	2	"A7"	"A7"	4480	44945	100	346	365	148	40	341	341	359	163	45	17	3	0	1606	1882	814	43	1575	1575	2014	1780	88	8	0	0	0.000	0.000	0.000	0.000	0.000	0.000	0.000	0.000	0.000	0.000	0.000	0.000	0.000	0.000	0.161	0.078	0.359	0.333	5.974	0.007	0.009	316	2384	100	5	31	36	24	307	331	Error	Error	-2.632	5	31	24	307	115469	594854	0.037	-0.074	0	0	0
1	3	2	"A7"	"A7"	4780	44945	100	339	375	322	85	332	332	354	158	44	19	5	0	1573	1713	626	36	1542	1542	1994	1722	86	3	0	0	0.000	0.000	0.000	0.000	0.000	0.000	0.000	0.000	0.000	0.000	0.000	0.000	0.000	0.000	0.226	0.251	0.481	0.473	4.349	0.005	0.003	316	2384	100	7	31	38	43	171	214	Error	Error	-2.147	7	31	43	171	118594	541211	0.133	-0.163	0	0	0
1	4	2	"A8"	"A8"	5080	44945	100	322	336	153	45	312	312	341	189	55	16	1	0	1526	1703	653	38	1509	1509	1970	1812	91	4	0	0	0.000	0.000	0.000	0.000	0.000	0.000	0.000	0.000	0.000	0.000	0.000	0.000	0.000	0.000	0.588	0.124	0.535	0.540	5.263	0.010	0.018	316	2384	100	10	17	27	24	194	218	Error	Error	-0.766	10	17	24	194	106176	538250	-0.026	-0.147	0	0	0
1	5	2	"A8"	"A8"	5380	44945	100	323	345	164	47	311	311	332	161	48	18	4	0	1689	3877	5383	138	1514	1514	2729	4203	154	16	12	0	0.000	0.000	0.000	0.000	0.000	0.000	0.000	0.000	0.000	0.000	0.000	0.000	0.000	0.000	0.069	0.014	0.291	0.201	8.117	0.008	0.072	316	2384	100	12	175	187	34	2363	2397	Error	Error	-3.866	12	175	34	2363	108873	1225108	0.081	0.273	0	0	0
1	6	2	"A8"	"A8"	5680	44945	100	298	334	167	50	317	317	350	338	96	3	0	0	1588	3201	4836	151	1511	1511	2759	4130	149	11	9	0	0.000	0.000	0.000	0.000	0.000	0.000	0.000	0.000	0.000	0.000	0.000	0.000	0.000	0.000	-0.247	0.010	0.362	0.304	6.274	0.008	0.015	316	2384	100	-19	77	58	17	1690	1707	Error	Error	Error	-19	77	17	1690	105505	1011569	-0.047	0.107	0	0	0
1	7	2	"A9"	"A9"	5980	44945	100	321	339	165	48	306	306	344	344	100	4	0	0	1531	2823	4111	145	1512	1512	2743	3966	144	9	7	0	0.000	0.000	0.000	0.000	0.000	0.000	0.000	0.000	0.000	0.000	0.000	0.000	0.000	0.000	0.789	0.025	0.321	0.230	6.695	0.008	0.072	316	2384	100	15	19	34	33	1311	1344	Error	Error	-0.341	15	19	33	1311	107259	891997	-0.015	0.020	0	0	0
1	8	2	"A9"	"A9"	6280	44945	100	292	325	194	59	305	305	324	153	47	17	6	0	1487	1815	1113	61	1481	1481	2390	3141	131	6	0	0	0.000	0.000	0.000	0.000	0.000	0.000	0.000	0.000	0.000	0.000	0.000	0.000	0.000	0.000	-2.167	0.060	0.524	0.433	6.800	0.007	0.017	316	2384	100	-13	6	-7	20	334	354	Error	Error	Error	-13	6	20	334	102855	573647	0.007	-0.183	0	0	0
1	9	2	"A9"	"A9"	6580	44945	100	295	323	152	47	297	297	323	179	55	15	3	0	1502	2964	4473	150	1439	1439	2610	3809	145	10	7	0	0.000	0.000	0.000	0.000	0.000	0.000	0.000	0.000	0.000	0.000	0.000	0.000	0.000	0.000	-0.032	0.017	0.407	0.331	6.679	0.009	0.070	316	2384	100	-2	63	61	26	1525	1551	Error	Error	Error	-2	63	26	1525	101976	936515	0.000	0.093	0	0	0
1	10	2	"A10"	"A10"	6880	44945	100	288	309	150	48	307	307	333	202	60	10	1	0	1519	3219	4919	152	1462	1462	2816	4363	154	11	9	0	0.000	0.000	0.000	0.000	0.000	0.000	0.000	0.000	0.000	0.000	0.000	0.000	0.000	0.000	-0.333	0.001	0.380	0.238	8.272	0.012	0.076	316	2384	100	-19	57	38	2	1757	1759	Error	Error	Error	-19	57	2	1757	97601	1017255	-0.119	0.092	0	0	0
1	11	2	"A10"	"A10"	7180	44945	100	281	312	155	49	297	297	322	174	54	17	3	0	1612	3981	5298	133	1481	1481	2876	4650	161	17	15	0	0.000	0.000	0.000	0.000	0.000	0.000	0.000	0.000	0.000	0.000	0.000	0.000	0.000	0.000	-0.122	0.006	0.290	0.194	9.106	0.008	0.098	316	2384	100	-16	131	115	15	2500	2515	Error	Error	Error	-16	131	15	2500	98715	1257909	-0.057	0.238	0	0	0
1	12	2	"A10"	"A10"	7480	44945	100	305	323	155	47	303	303	325	156	48	17	5	0	1529	3291	4950	150	1495	1495	2961	4761	160	12	8	0	0.000	0.000	0.000	0.000	0.000	0.000	0.000	0.000	0.000	0.000	0.000	0.000	0.000	0.000	0.059	0.011	0.386	0.221	8.783	0.007	0.078	316	2384	100	2	34	36	20	1796	1816	Error	Error	-4.087	2	34	20	1796	101971	1039865	-0.013	0.069	0	0	0
1	13	2	"A11"	"A11"	7780	44945	100	298	334	180	53	307	307	333	195	58	14	4	0	1554	3105	4650	149	1504	1504	3083	4984	161	8	8	0	0.000	0.000	0.000	0.000	0.000	0.000	0.000	0.000	0.000	0.000	0.000	0.000	0.000	0.000	-0.180	0.017	0.323	0.244	8.024	0.009	0.084	316	2384	100	-9	50	41	27	1601	1628	Error	Error	Error	-9	50	27	1601	105501	981168	0.005	0.004	0	0	0
1	14	2	"A11"	"A11"	8080	44945	100	282	300	143	47	296	296	316	159	50	12	3	0	1530	2514	3307	131	1431	1431	1969	2301	116	11	8	0	0.000	0.000	0.000	0.000	0.000	0.000	0.000	0.000	0.000	0.000	0.000	0.000	0.000	0.000	-0.141	0.004	0.390	0.262	9.368	0.008	0.029	316	2384	100	-14	99	85	4	1083	1087	Error	Error	Error	-14	99	4	1083	94784	794454	-0.101	0.237	0	0	0
1	15	2	"A11"	"A11"	8380	44945	100	316	335	185	55	303	303	348	485	139	3	0	0	1462	2407	2979	123	1463	1463	2093	2740	130	10	7	0	0.000	0.000	0.000	0.000	0.000	0.000	0.000	0.000	0.000	0.000	0.000	0.000	0.000	0.000	-13.000	0.034	0.394	0.327	7.084	0.012	0.060	316	2384	100	13	-1	12	32	944	976	Error	Error	Error	13	-1	32	944	105785	760636	-0.027	0.115	0	0	0
1	16	2	"A12"	"A12"	8680	44945	100	317	332	158	47	289	289	309	151	48	23	6	0	1509	2382	2944	123	1455	1455	2074	2413	116	9	7	0	0.000	0.000	0.000	0.000	0.000	0.000	0.000	0.000	0.000	0.000	0.000	0.000	0.000	0.000	0.519	0.046	0.452	0.303	7.511	0.008	0.029	316	2384	100	28	54	82	43	927	970	Error	Error	-0.948	28	54	43	927	104776	752556	0.152	0.128	0	0	0
1	17	2	"A12"	"A12"	8980	44945	100	325	343	162	47	293	293	325	188	57	17	3	0	1628	4557	6820	149	1468	1468	2301	3301	143	20	14	0	0.000	0.000	0.000	0.000	0.000	0.000	0.000	0.000	0.000	0.000	0.000	0.000	0.000	0.000	0.200	0.016	0.247	0.179	10.959	0.007	0.063	316	2384	100	32	160	192	50	3089	3139	Error	Error	-2.322	32	160	50	3089	108326	1439930	0.096	0.683	0	0	0
1	18	2	"A12"	"A12"	9280	44945	100	282	304	142	46	303	303	326	161	49	13	3	0	1510	1979	1542	77	1497	1497	2746	4219	153	6	0	0	0.000	0.000	0.000	0.000	0.000	0.000	0.000	0.000	0.000	0.000	0.000	0.000	0.000	0.000	-1.615	0.002	0.369	0.331	6.745	0.009	0.080	316	2384	100	-21	13	-8	1	482	483	Error	Error	Error	-21	13	1	482	95988	625322	-0.137	-0.182	0	0	0
1	1	3	"A13"	"A13"	4180	45245	100	346	357	157	43	326	326	348	165	47	17	4	0	1566	1561	251	16	1524	1524	1535	269	17	17	3	0	0.000	0.000	0.000	0.000	0.000	0.000	0.000	0.000	0.000	0.000	0.000	0.000	0.000	0.000	0.476	0.838	0.566	0.599	4.589	0.034	0.002	316	2384	100	20	42	62	31	37	68	Error	Error	-1.070	20	42	31	37	112904	493339	0.055	0.097	0	0	0
1	2	3	"A13"	"A13"	4480	45245	100	323	343	146	42	337	337	394	919	233	0	0	0	1539	2159	2580	119	1539	1539	2851	4008	140	4	4	0	0.000	0.000	0.000	0.000	0.000	0.000	0.000	0.000	0.000	0.000	0.000	0.000	0.000	0.000	100000.000	0.010	0.373	0.322	7.101	0.027	0.008	316	2384	100	-14	0	-14	6	620	626	Error	Error	16.610	-14	0	6	620	108239	682126	-0.055	-0.173	0	0	0
1	3	3	"A13"	"A13"	4780	45245	100	312	331	154	46	322	322	347	192	55	12	1	0	1536	2237	2895	129	1513	1513	2901	4264	146	4	4	0	0.000	0.000	0.000	0.000	0.000	0.000	0.000	0.000	0.000	0.000	0.000	0.000	0.000	0.000	-0.435	0.012	0.389	0.334	5.133	0.009	0.048	316	2384	100	-10	23	13	9	724	733	Error	Error	Error	-10	23	9	724	104489	706924	-0.083	-0.156	0	0	0
1	4	3	"A14"	"A14"	5080	45245	100	299	321	169	52	305	305	328	172	52	15	2	0	1501	2078	2517	121	1477	1477	2738	3837	140	4	4	0	0.000	0.000	0.000	0.000	0.000	0.000	0.000	0.000	0.000	0.000	0.000	0.000	0.000	0.000	-0.250	0.027	0.495	0.439	6.383	0.008	0.049	316	2384	100	-6	24	18	16	601	617	Error	Error	Error	-6	24	16	601	101394	656514	-0.041	-0.172	0	0	0
1	5	3	"A14"	"A14"	5380	45245	100	315	328	148	45	301	301	327	171	52	17	2	0	1519	2319	3097	133	1454	1454	2705	3894	143	6	4	0	0.000	0.000	0.000	0.000	0.000	0.000	0.000	0.000	0.000	0.000	0.000	0.000	0.000	0.000	0.215	0.031	0.372	0.337	5.383	0.009	0.081	316	2384	100	14	65	79	27	865	892	Error	Error	-2.215	14	65	27	865	103639	732650	0.006	-0.099	0	0	0
1	6	3	"A14"	"A14"	5680	45245	100	292	315	156	49	305	305	326	166	50	14	4	0	1471	2172	2686	123	1431	1431	2770	4119	148	6	4	0	0.000	0.000	0.000	0.000	0.000	0.000	0.000	0.000	0.000	0.000	0.000	0.000	0.000	0.000	-0.325	0.013	0.336	0.408	5.928	0.009	0.063	316	2384	100	-13	40	27	10	741	751	Error	Error	Error	-13	40	10	741	99617	686218	-0.066	-0.145	0	0	0
1	7	3	"A15"	"A15"	5980	45245	100	304	336	211	62	305	305	329	163	49	15	5	0	1470	2203	2832	128	1456	1456	2748	3996	145	6	4	0	0.000	0.000	0.000	0.000	0.000	0.000	0.000	0.000	0.000	0.000	0.000	0.000	0.000	0.000	-0.071	0.041	0.476	0.420	6.660	0.007	0.039	316	2384	100	-1	14	13	31	747	778	Error	Error	Error	-1	14	31	747	106171	696293	0.043	-0.136	0	0	0
1	8	3	"A15"	"A15"	6280	45245	100	313	341	185	54	301	301	326	172	52	18	3	0	1496	1657	1022	61	1473	1473	2830	4073	143	1	0	0	0.000	0.000	0.000	0.000	0.000	0.000	0.000	0.000	0.000	0.000	0.000	0.000	0.000	0.000	0.522	0.217	0.506	0.479	5.538	0.008	0.038	316	2384	100	12	23	35	40	184	224	Error	Error	-0.939	12	23	40	184	107644	523623	0.087	-0.288	0	0	0
1	9	3	"A15"	"A15"	6580	45245	100	291	316	160	50	297	297	320	168	52	16	4	0	1446	1869	2221	118	1439	1439	2799	4179	149	3	1	0	0.000	0.000	0.000	0.000	0.000	0.000	0.000	0.000	0.000	0.000	0.000	0.000	0.000	0.000	-0.857	0.044	0.522	0.448	5.843	0.009	0.066	316	2384	100	-6	7	1	19	430	449	Error	Error	Error	-6	7	19	430	99914	590543	-0.024	-0.223	0	0	0
1	10	3	"A16"	"A16"	6880	45245	100	296	326	157	48	299	299	333	193	57	14	2	0	1471	1932	2418	125	1451	1451	3040	4820	158	2	1	0	0.000	0.000	0.000	0.000	0.000	0.000	0.000	0.000	0.000	0.000	0.000	0.000	0.000	0.000	-0.150	0.056	0.475	0.446	6.626	0.009	0.068	316	2384	100	-3	20	17	27	481	508	Error	Error	Error	-3	20	27	481	103048	610565	-0.036	-0.230	0	0	0
1	11	3	"A16"	"A16"	7180	45245	100	301	327	157	48	301	301	330	182	55	14	3	0	1473	2778	4147	149	1470	1470	2837	4381	154	9	7	0	0.000	0.000	0.000	0.000	0.000	0.000	0.000	0.000	0.000	0.000	0.000	0.000	0.000	0.000	0.000	0.020	0.368	0.265	7.629	0.009	0.079	316	2384	100	0	3	3	26	1308	1334	Error	Error	Error	0	3	26	1308	103270	877854	-0.016	-0.013	0	0	0
1	12	3	"A16"	"A16"	7480	45245	100	284	297	147	49	289	289	316	160	50	13	3	0	1440	2269	2968	130	1455	1455	2596	3590	138	7	4	0	0.000	0.000	0.000	0.000	0.000	0.000	0.000	0.000	0.000	0.000	0.000	0.000	0.000	0.000	0.333	0.010	0.396	0.287	6.431	0.010	0.067	316	2384	100	-5	-15	-20	8	814	822	Error	Error	-1.585	-5	-15	8	814	93899	717120	-0.119	-0.091	0	0	0
1	13	3	"A17"	"A17"	7780	45245	100	291	325	229	70	295	295	317	170	53	15	4	0	1465	2199	3117	141	1467	1467	2968	4553	153	4	4	0	0.000	0.000	0.000	0.000	0.000	0.000	0.000	0.000	0.000	0.000	0.000	0.000	0.000	0.000	2.000	0.041	0.577	0.465	5.465	0.008	0.046	316	2384	100	-4	-2	-6	30	732	762	Error	Error	1.000	-4	-2	30	732	102773	694732	0.047	-0.169	0	0	0
1	14	3	"A17"	"A17"	8080	45245	100	281	302	169	55	295	295	317	196	61	10	1	0	1429	2049	1979	96	1407	1407	2144	2433	113	8	8	0	0.000	0.000	0.000	0.000	0.000	0.000	0.000	0.000	0.000	0.000	0.000	0.000	0.000	0.000	-0.636	0.011	0.370	0.315	7.371	0.008	0.023	316	2384	100	-14	22	8	7	642	649	Error	Error	Error	-14	22	7	642	95311	647597	-0.077	-0.039	0	0	0
1	15	3	"A17"	"A17"	8380	45245	100	281	298	135	45	285	285	310	169	54	12	2	0	1449	1843	1517	82	1417	1417	2146	2311	107	6	4	0	0.000	0.000	0.000	0.000	0.000	0.000	0.000	0.000	0.000	0.000	0.000	0.000	0.000	0.000	-0.125	0.031	0.398	0.358	5.593	0.007	0.015	316	2384	100	-4	32	28	13	426	439	Error	Error	Error	-4	32	13	426	94322	582239	-0.071	-0.131	0	0	0
1	16	3	"A18"	"A18"	8680	45245	100	267	296	153	51	282	282	305	158	51	17	4	0	1395	1765	1402	79	1420	1420	2067	2121	102	6	4	0	0.000	0.000	0.000	0.000	0.000	0.000	0.000	0.000	0.000	0.000	0.000	0.000	0.000	0.000	0.600	0.041	0.452	0.416	6.345	0.006	0.010	316	2384	100	-15	-25	-40	14	345	359	Error	Error	-0.737	-15	-25	14	345	93656	557798	-0.057	-0.142	0	0	0
1	17	3	"A18"	"A18"	8980	45245	100	295	317	147	46	308	308	328	179	54	15	0	0	1458	1960	2057	104	1482	1482	2605	3470	133	4	4	0	0.000	0.000	0.000	0.000	0.000	0.000	0.000	0.000	0.000	0.000	0.000	0.000	0.000	0.000	0.542	0.019	0.450	0.401	6.495	0.012	0.057	316	2384	100	-13	-24	-37	9	478	487	Error	Error	-0.885	-13	-24	9	478	100072	619369	-0.061	-0.186	0	0	0
1	18	3	"A18"	"A18"	9280	45245	100	298	341	212	62	303	303	325	159	48	19	6	0	1514	1878	1873	99	1480	1480	2674	3724	139	2	1	0	0.000	0.000	0.000	0.000	0.000	0.000	0.000	0.000	0.000	0.000	0.000	0.000	0.000	0.000	-0.147	0.095	0.468	0.443	5.958	0.013	0.099	316	2384	100	-5	34	29	38	398	436	Error	Error	Error	-5	34	38	398	107805	593396	0.101	-0.214	0	0	0
1	1	4	"A19"	"A19"	4180	45545	100	300	329	172	52	308	308	326	168	51	18	3	0	1495	1488	262	17	1476	1476	1488	269	18	14	2	0	0.000	0.000	0.000	0.000	0.000	0.000	0.000	0.000	0.000	0.000	0.000	0.000	0.000	0.000	-0.421	1.750	0.575	0.580	4.555	0.057	0.003	316	2384	100	-8	19	11	21	12	33	Error	Error	Error	-8	19	21	12	103931	470174	0.018	0.000	0	0	0
1	2	4	"A19"	"A19"	4480	45545	100	321	344	157	45	317	317	339	170	50	15	4	0	1464	1457	256	17	1509	1509	2423	2862	118	0	0	0	0.000	0.000	0.000	0.000	0.000	0.000	0.000	0.000	0.000	0.000	0.000	0.000	0.000	0.000	-0.089	-0.519	0.547	0.576	3.944	0.008	0.027	316	2384	100	4	-45	-41	27	-52	-25	Error	Error	Error	4	-45	27	-52	108693	460543	0.029	-0.338	0	0	0
1	3	4	"A19"	"A19"	4780	45545	100	316	345	230	66	312	312	387	1432	370	0	0	0	1448	1488	424	28	1488	1488	2305	2623	113	0	0	0	0.000	0.000	0.000	0.000	0.000	0.000	0.000	0.000	0.000	0.000	0.000	0.000	0.000	0.000	-0.100	100000.000	0.515	0.505	4.837	0.335	0.035	316	2384	100	4	-40	-36	33	0	33	Error	Error	Error	4	-40	33	0	108951	470218	-0.029	-0.311	0	0	0
1	4	4	"A20"	"A20"	5080	45545	100	285	313	206	65	303	303	330	179	54	11	2	0	1378	1441	491	34	1448	1448	2226	2433	109	0	0	0	0.000	0.000	0.000	0.000	0.000	0.000	0.000	0.000	0.000	0.000	0.000	0.000	0.000	0.000	0.257	-1.429	0.439	0.450	4.007	0.010	0.014	316	2384	100	-18	-70	-88	10	-7	3	Error	Error	-1.959	-18	-70	10	-7	98833	455211	-0.095	-0.323	0	0	0
1	5	4	"A20"	"A20"	5380	45545	100	293	318	161	50	302	302	327	172	52	13	4	0	1496	1897	2128	112	1463	1463	2875	4206	146	4	2	0	0.000	0.000	0.000	0.000	0.000	0.000	0.000	0.000	0.000	0.000	0.000	0.000	0.000	0.000	-0.273	0.037	0.564	0.432	4.977	0.008	0.061	316	2384	100	-9	33	24	16	434	450	Error	Error	Error	-9	33	16	434	100411	599415	-0.052	-0.233	0	0	0
1	6	4	"A20"	"A20"	5680	45545	100	299	326	173	53	307	307	346	429	123	3	0	0	1474	1952	2455	125	1472	1472	3123	4908	157	3	2	0	0.000	0.000	0.000	0.000	0.000	0.000	0.000	0.000	0.000	0.000	0.000	0.000	0.000	0.000	-4.000	0.040	0.400	0.370	6.124	0.008	0.076	316	2384	100	-8	2	-6	19	480	499	Error	Error	Error	-8	2	19	480	102893	616845	-0.047	-0.239	0	0	0
1	7	4	"A21"	"A21"	5980	45545	100	333	496	1124	226	313	313	349	244	69	13	4	0	1479	2389	3680	154	1455	1455	3041	4719	155	5	4	0	0.000	0.000	0.000	0.000	0.000	0.000	0.000	0.000	0.000	0.000	0.000	0.000	0.000	0.000	0.833	0.196	0.399	0.312	5.764	0.036	0.067	316	2384	100	20	24	44	183	934	1117	Error	Error	-0.263	20	24	183	934	156593	754909	0.602	-0.138	0	0	0
1	8	4	"A21"	"A21"	6280	45545	100	294	312	139	44	307	307	351	307	87	2	0	0	1406	1450	382	26	1477	1477	3094	4436	143	0	0	0	0.000	0.000	0.000	0.000	0.000	0.000	0.000	0.000	0.000	0.000	0.000	0.000	0.000	0.000	0.183	-0.185	0.420	0.517	4.789	0.012	0.085	316	2384	100	-13	-71	-84	5	-27	-22	Error	Error	-2.449	-13	-71	5	-27	98533	458118	-0.127	-0.371	0	0	0
1	9	4	"A21"	"A21"	6580	45545	100	278	304	190	62	310	310	342	221	64	5	1	0	1400	1615	1201	74	1486	1486	3020	4247	140	1	0	0	0.000	0.000	0.000	0.000	0.000	0.000	0.000	0.000	0.000	0.000	0.000	0.000	0.000	0.000	0.372	-0.047	0.412	0.377	4.150	0.008	0.041	316	2384	100	-32	-86	-118	-6	129	123	Error	Error	-1.426	-32	-86	-6	129	96041	510216	-0.172	-0.331	0	0	0
1	10	4	"A22"	"A22"	6880	45545	100	321	361	297	82	302	302	336	246	73	9	3	0	1447	1716	1384	80	1442	1442	2745	3672	133	2	1	0	0.000	0.000	0.000	0.000	0.000	0.000	0.000	0.000	0.000	0.000	0.000	0.000	0.000	0.000	3.800	0.215	0.471	0.445	5.985	0.010	0.026	316	2384	100	19	5	24	59	274	333	Error	Error	1.926	19	5	59	274	114050	542362	0.102	-0.280	0	0	0
1	11	4	"A22"	"A22"	7180	45545	100	290	327	246	75	298	298	323	169	52	15	3	0	1481	2703	3664	135	1433	1433	2704	3982	147	9	8	0	0.000	0.000	0.000	0.000	0.000	0.000	0.000	0.000	0.000	0.000	0.000	0.000	0.000	0.000	-0.167	0.023	0.310	0.276	7.499	0.010	0.074	316	2384	100	-8	48	40	29	1270	1299	Error	Error	Error	-8	48	29	1270	103307	854231	0.024	0.000	0	0	0
1	12	4	"A22"	"A22"	7480	45545	100	284	319	183	57	295	295	323	179	55	15	2	0	1429	1890	2282	120	1446	1446	2744	3826	139	4	2	0	0.000	0.000	0.000	0.000	0.000	0.000	0.000	0.000	0.000	0.000	0.000	0.000	0.000	0.000	0.647	0.054	0.434	0.473	6.235	0.007	0.023	316	2384	100	-11	-17	-28	24	444	468	Error	Error	-0.628	-11	-17	24	444	100767	597309	-0.022	-0.223	0	0	0
1	13	4	"A23"	"A23"	7780	45545	100	294	329	236	71	288	288	315	170	53	17	5	0	1413	1809	2156	119	1433	1433	2770	3947	142	2	1	0	0.000	0.000	0.000	0.000	0.000	0.000	0.000	0.000	0.000	0.000	0.000	0.000	0.000	0.000	-0.300	0.109	0.433	0.395	5.931	0.011	0.082	316	2384	100	6	-20	-14	41	376	417	Error	Error	Error	6	-20	41	376	103989	571727	0.082	-0.243	0	0	0
1	14	4	"A23"	"A23"	8080	45545	100	287	318	172	54	290	290	317	201	63	13	4	0	1443	3016	3860	127	1399	1399	2527	3547	140	14	12	0	0.000	0.000	0.000	0.000	0.000	0.000	0.000	0.000	0.000	0.000	0.000	0.000	0.000	0.000	-0.068	0.017	0.378	0.314	8.717	0.010	0.040	316	2384	100	-3	44	41	28	1617	1645	Error	Error	Error	-3	44	28	1617	100462	953207	0.005	0.138	0	0	0
1	15	4	"A23"	"A23"	8380	45545	100	295	320	161	50	295	295	314	164	52	14	4	0	1395	1819	1986	109	1436	1436	2682	3705	138	3	1	0	0.000	0.000	0.000	0.000	0.000	0.000	0.000	0.000	0.000	0.000	0.000	0.000	0.000	0.000	0.000	0.065	0.418	0.343	5.711	0.010	0.069	316	2384	100	0	-41	-41	25	383	408	Error	Error	Error	0	-41	25	383	101077	574786	0.037	-0.233	0	0	0
1	16	4	"A24"	"A24"	8680	45545	100	317	324	156	48	294	294	331	324	97	4	0	0	1442	1752	1585	90	1445	1445	2387	2817	118	3	1	0	0.000	0.000	0.000	0.000	0.000	0.000	0.000	0.000	0.000	0.000	0.000	0.000	0.000	0.000	-7.667	0.098	0.463	0.460	6.342	0.007	0.016	316	2384	100	23	-3	20	30	307	337	Error	Error	Error	23	-3	30	307	102492	553545	-0.022	-0.225	0	0	0
1	17	4	"A24"	"A24"	8980	45545	100	301	331	203	61	295	295	320	164	51	17	5	0	1557	3282	4448	135	1433	1433	2524	3631	143	13	12	0	0.000	0.000	0.000	0.000	0.000	0.000	0.000	0.000	0.000	0.000	0.000	0.000	0.000	0.000	0.048	0.019	0.281	0.234	6.993	0.011	0.103	316	2384	100	6	124	130	36	1849	1885	Error	Error	-4.369	6	124	36	1849	104543	1037097	0.067	0.209	0	0	0
1	18	4	"A24"	"A24"	9280	45545	100	308	362	480	132	308	308	336	219	65	11	3	0	1458	2234	3078	137	1487	1487	2688	3778	140	5	5	0	0.000	0.000	0.000	0.000	0.000	0.000	0.000	0.000	0.000	0.000	0.000	0.000	0.000	0.000	0.000	0.072	0.487	0.414	6.162	0.008	0.017	316	2384	100	0	-29	-29	54	747	801	Error	Error	Error	0	-29	54	747	114529	705879	0.119	-0.120	0	0	0
1	1	5	"A25"	"A25"	4180	45845	100	298	320	149	46	309	309	336	258	76	6	0	0	1532	1534	261	17	1536	1536	1551	309	19	12	0	0	0.000	0.000	0.000	0.000	0.000	0.000	0.000	0.000	0.000	0.000	0.000	0.000	0.000	0.000	2.750	-5.500	0.554	0.524	5.591	-0.024	0.001	316	2384	100	-11	-4	-15	11	-2	9	Error	Error	1.459	-11	-4	11	-2	101142	484667	-0.062	-0.055	0	0	0
1	2	5	"A25"	"A25"	4480	45845	100	299	325	159	48	322	322	346	205	59	9	1	0	1512	2267	3153	139	1565	1565	3168	4836	152	4	4	0	0.000	0.000	0.000	0.000	0.000	0.000	0.000	0.000	0.000	0.000	0.000	0.000	0.000	0.000	0.434	0.004	0.370	0.285	5.536	0.009	0.067	316	2384	100	-23	-53	-76	3	702	705	Error	Error	-1.204	-23	-53	3	702	102587	716377	-0.102	-0.186	0	0	0
1	3	5	"A25"	"A25"	4780	45845	100	286	303	137	45	323	323	345	179	51	8	1	0	1504	1712	1245	72	1532	1532	3005	4269	142	1	1	0	0.000	0.000	0.000	0.000	0.000	0.000	0.000	0.000	0.000	0.000	0.000	0.000	0.000	0.000	1.321	-0.111	0.508	0.468	4.993	0.010	0.073	316	2384	100	-37	-28	-65	-20	180	160	Error	Error	0.402	-37	-28	-20	180	95831	540914	-0.235	-0.303	0	0	0
1	4	5	"A26"	"A26"	5080	45845	100	331	352	185	52	320	320	360	303	84	4	1	0	1523	2047	2406	117	1564	1564	3068	4374	142	4	2	0	0.000	0.000	0.000	0.000	0.000	0.000	0.000	0.000	0.000	0.000	0.000	0.000	0.000	0.000	-0.268	0.066	0.533	0.427	5.465	0.012	0.034	316	2384	100	11	-41	-30	32	483	515	Error	Error	Error	11	-41	32	483	111185	646865	-0.026	-0.233	0	0	0
1	5	5	"A26"	"A26"	5380	45845	100	324	375	312	83	303	303	339	311	91	8	2	0	1613	2738	3216	117	1501	1501	2606	3417	131	10	8	0	0.000	0.000	0.000	0.000	0.000	0.000	0.000	0.000	0.000	0.000	0.000	0.000	0.000	0.000	0.188	0.058	0.318	0.258	5.703	0.013	0.062	316	2384	100	21	112	133	72	1237	1309	Error	Error	-2.415	21	112	72	1237	118346	865315	0.116	0.039	0	0	0
1	6	5	"A26"	"A26"	5680	45845	100	307	340	221	65	316	316	355	421	118	1	0	0	1544	2358	2704	114	1526	1526	2664	3485	130	8	7	0	0.000	0.000	0.000	0.000	0.000	0.000	0.000	0.000	0.000	0.000	0.000	0.000	0.000	0.000	-0.500	0.029	0.431	0.333	6.947	0.008	0.004	316	2384	100	-9	18	9	24	832	856	Error	Error	Error	-9	18	24	832	107295	745274	-0.036	-0.088	0	0	0
1	7	5	"A27"	"A27"	5980	45845	100	310	334	160	47	300	300	361	1358	376	0	0	0	1464	2230	2584	115	1502	1502	2401	2755	114	8	7	0	0.000	0.000	0.000	0.000	0.000	0.000	0.000	0.000	0.000	0.000	0.000	0.000	0.000	0.000	-0.263	0.047	0.441	0.313	6.633	0.051	0.004	316	2384	100	10	-38	-28	34	728	762	Error	Error	Error	10	-38	34	728	105409	704525	-0.020	-0.062	0	0	0
1	8	5	"A27"	"A27"	6280	45845	100	317	360	228	63	308	308	336	185	55	18	5	0	1521	2002	2162	107	1492	1492	2578	3278	127	4	4	0	0.000	0.000	0.000	0.000	0.000	0.000	0.000	0.000	0.000	0.000	0.000	0.000	0.000	0.000	0.310	0.102	0.440	0.377	5.344	0.010	0.043	316	2384	100	9	29	38	52	510	562	Error	Error	-1.688	9	29	52	510	113604	632492	0.130	-0.176	0	0	0
1	9	5	"A27"	"A27"	6580	45845	100	272	298	143	47	311	311	340	221	65	7	0	0	1434	1514	604	39	1489	1489	2568	3077	119	1	0	0	0.000	0.000	0.000	0.000	0.000	0.000	0.000	0.000	0.000	0.000	0.000	0.000	0.000	0.000	0.709	-0.520	0.467	0.460	4.481	0.013	0.051	316	2384	100	-39	-55	-94	-13	25	12	Error	Error	-0.496	-39	-55	-13	25	94116	478537	-0.190	-0.343	0	0	0
1	10	5	"A28"	"A28"	6880	45845	100	286	326	170	52	305	305	335	190	56	15	3	0	1483	1804	1682	93	1495	1495	2808	3795	135	1	1	0	0.000	0.000	0.000	0.000	0.000	0.000	0.000	0.000	0.000	0.000	0.000	0.000	0.000	0.000	1.583	0.068	0.578	0.525	5.486	0.011	0.050	316	2384	100	-19	-12	-31	21	309	330	Error	Error	0.663	-19	-12	21	309	103097	570064	-0.047	-0.265	0	0	0
1	11	5	"A28"	"A28"	7180	45845	100	305	326	179	54	303	303	327	175	53	15	3	0	1485	3329	4999	150	1504	1504	2989	4627	154	12	10	0	0.000	0.000	0.000	0.000	0.000	0.000	0.000	0.000	0.000	0.000	0.000	0.000	0.000	0.000	-0.105	0.013	0.329	0.229	8.131	0.009	0.107	316	2384	100	2	-19	-17	23	1825	1848	Error	Error	Error	2	-19	23	1825	103108	1051846	-0.006	0.073	0	0	0
1	12	5	"A28"	"A28"	7480	45845	100	317	381	658	172	311	311	367	546	148	1	1	0	1527	2377	3513	147	1528	1528	3212	4864	151	4	4	0	0.000	0.000	0.000	0.000	0.000	0.000	0.000	0.000	0.000	0.000	0.000	0.000	0.000	0.000	-6.000	0.082	0.393	0.322	6.063	0.021	0.032	316	2384	100	6	-1	5	70	849	919	Error	Error	Error	6	-1	70	849	120379	751155	0.026	-0.172	0	0	0
1	13	5	"A29"	"A29"	7780	45845	100	284	308	159	51	294	294	319	192	60	12	2	0	1464	1992	2236	112	1462	1462	2561	3270	127	5	4	0	0.000	0.000	0.000	0.000	0.000	0.000	0.000	0.000	0.000	0.000	0.000	0.000	0.000	0.000	-5.000	0.026	0.475	0.395	8.559	0.007	0.027	316	2384	100	-10	2	-8	14	530	544	Error	Error	Error	-10	2	14	530	97202	629367	-0.057	-0.174	0	0	0
1	14	5	"A29"	"A29"	8080	45845	100	288	301	145	48	293	293	327	233	71	7	0	0	1523	2598	3054	117	1471	1471	2370	2800	118	12	10	0	0.000	0.000	0.000	0.000	0.000	0.000	0.000	0.000	0.000	0.000	0.000	0.000	0.000	0.000	-0.096	0.007	0.338	0.290	6.192	0.016	0.050	316	2384	100	-5	52	47	8	1127	1135	Error	Error	Error	-5	52	8	1127	95116	821021	-0.112	0.081	0	0	0
1	15	5	"A29"	"A29"	8380	45845	100	299	340	258	75	297	297	316	162	51	18	6	0	1505	2319	2774	119	1465	1465	2504	3063	122	8	7	0	0.000	0.000	0.000	0.000	0.000	0.000	0.000	0.000	0.000	0.000	0.000	0.000	0.000	0.000	0.050	0.050	0.481	0.346	7.997	0.008	0.026	316	2384	100	2	40	42	43	854	897	Error	Error	-4.322	2	40	43	854	107524	732649	0.148	-0.060	0	0	0
1	16	5	"A30"	"A30"	8680	45845	100	299	322	190	59	302	302	328	192	58	12	3	0	1512	2342	2932	125	1513	1513	2751	3727	135	7	5	0	0.000	0.000	0.000	0.000	0.000	0.000	0.000	0.000	0.000	0.000	0.000	0.000	0.000	0.000	3.000	0.024	0.382	0.331	6.482	0.008	0.049	316	2384	100	-3	-1	-4	20	829	849	Error	Error	1.585	-3	-1	20	829	101697	740054	-0.031	-0.110	0	0	0
1	17	5	"A30"	"A30"	8980	45845	100	306	330	167	50	300	300	328	192	58	15	2	0	1611	3108	4013	129	1512	1512	2526	3182	125	12	11	0	0.000	0.000	0.000	0.000	0.000	0.000	0.000	0.000	0.000	0.000	0.000	0.000	0.000	0.000	0.061	0.019	0.324	0.233	6.753	0.009	0.048	316	2384	100	6	99	105	30	1596	1626	Error	Error	-4.044	6	99	30	1596	104424	982057	0.010	0.183	0	0	0
1	18	5	"A30"	"A30"	9280	45845	100	312	385	361	93	318	318	356	280	78	7	3	0	1612	2737	4133	151	1547	1547	3204	4964	154	6	5	0	0.000	0.000	0.000	0.000	0.000	0.000	0.000	0.000	0.000	0.000	0.000	0.000	0.000	0.000	-0.092	0.056	0.434	0.385	6.509	0.010	0.049	316	2384	100	-6	65	59	67	1190	1257	Error	Error	Error	-6	65	67	1190	121788	864819	0.104	-0.094	0	0	0
1	1	6	"A31"	"A31"	4180	46145	100	335	360	160	44	337	337	357	176	49	15	3	0	1665	1678	290	17	1644	1644	1667	308	18	18	2	0	0.000	0.000	0.000	0.000	0.000	0.000	0.000	0.000	0.000	0.000	0.000	0.000	0.000	0.000	-0.095	0.676	0.560	0.588	4.119	0.037	0.002	316	2384	100	-2	21	19	23	34	57	Error	Error	Error	-2	21	23	34	113674	530112	0.017	0.036	0	0	0
1	2	6	"A31"	"A31"	4480	46145	100	323	370	296	80	348	348	382	213	55	10	2	0	1738	2797	3838	137	1699	1699	3527	5336	151	6	6	0	0.000	0.000	0.000	0.000	0.000	0.000	0.000	0.000	0.000	0.000	0.000	0.000	0.000	0.000	-0.641	0.020	0.510	0.406	5.679	0.012	0.098	316	2384	100	-25	39	14	22	1098	1120	Error	Error	Error	-25	39	22	1098	116788	883700	-0.056	-0.137	0	0	0
1	3	6	"A31"	"A31"	4780	46145	100	364	407	333	81	342	342	378	339	89	6	1	0	1718	2371	3011	126	1643	1643	3489	5357	153	4	2	0	0.000	0.000	0.000	0.000	0.000	0.000	0.000	0.000	0.000	0.000	0.000	0.000	0.000	0.000	0.293	0.089	0.449	0.394	6.811	0.019	0.064	316	2384	100	22	75	97	65	728	793	Error	Error	-1.769	22	75	65	728	128491	749196	0.086	-0.209	0	0	0
1	4	6	"A32"	"A32"	5080	46145	100	338	361	241	66	340	340	369	228	61	7	1	0	1688	2382	3034	127	1655	1655	3342	4866	145	4	4	0	0.000	0.000	0.000	0.000	0.000	0.000	0.000	0.000	0.000	0.000	0.000	0.000	0.000	0.000	-0.061	0.029	0.376	0.307	5.734	0.012	0.055	316	2384	100	-2	33	31	21	727	748	Error	Error	Error	-2	33	21	727	114075	752708	-0.035	-0.197	0	0	0
1	5	6	"A32"	"A32"	5380	46145	100	348	366	250	68	321	321	351	190	54	14	2	0	1729	2904	3672	126	1628	1628	2611	3130	119	11	8	0	0.000	0.000	0.000	0.000	0.000	0.000	0.000	0.000	0.000	0.000	0.000	0.000	0.000	0.000	0.267	0.035	0.301	0.231	7.264	0.007	0.016	316	2384	100	27	101	128	45	1276	1321	Error	Error	-1.903	27	101	45	1276	115744	917555	0.079	0.094	0	0	0
1	6	6	"A32"	"A32"	5680	46145	100	330	354	165	46	341	341	407	823	202	0	0	0	1744	3341	4772	142	1656	1656	3013	4273	141	10	9	0	0.000	0.000	0.000	0.000	0.000	0.000	0.000	0.000	0.000	0.000	0.000	0.000	0.000	0.000	-0.125	0.008	0.410	0.278	7.134	0.009	0.022	316	2384	100	-11	88	77	13	1685	1698	Error	Error	Error	-11	88	13	1685	111723	1055910	-0.064	0.077	0	0	0
1	7	6	"A33"	"A33"	5980	46145	100	342	358	155	43	328	328	353	200	56	15	1	0	1711	3257	4388	134	1627	1627	2644	3305	125	12	11	0	0.000	0.000	0.000	0.000	0.000	0.000	0.000	0.000	0.000	0.000	0.000	0.000	0.000	0.000	0.167	0.018	0.373	0.267	6.923	0.008	0.042	316	2384	100	14	84	98	30	1630	1660	Error	Error	-2.585	14	84	30	1630	113157	1029347	0.025	0.185	0	0	0
1	8	6	"A33"	"A33"	6280	46145	100	310	327	149	45	324	324	357	252	70	5	0	0	1581	1789	777	43	1567	1567	2098	2206	105	6	0	0	0.000	0.000	0.000	0.000	0.000	0.000	0.000	0.000	0.000	0.000	0.000	0.000	0.000	0.000	-1.000	0.014	0.520	0.527	4.781	0.007	0.006	316	2384	100	-14	14	0	3	222	225	Error	Error	Error	-14	14	3	222	103196	565333	-0.119	-0.140	0	0	0
1	9	6	"A33"	"A33"	6580	46145	100	323	342	160	46	321	321	360	490	136	0	0	0	1624	1817	730	40	1601	1601	2287	2799	122	2	0	0	0.000	0.000	0.000	0.000	0.000	0.000	0.000	0.000	0.000	0.000	0.000	0.000	0.000	0.000	0.087	0.097	0.487	0.480	5.430	0.007	0.012	316	2384	100	2	23	25	21	216	237	Error	Error	-3.524	2	23	21	216	107961	574222	-0.037	-0.168	0	0	0
1	10	6	"A34"	"A34"	6880	46145	100	313	332	178	53	326	326	365	347	95	2	0	0	1582	2093	2151	102	1580	1580	2077	2101	101	6	5	0	0.000	0.000	0.000	0.000	0.000	0.000	0.000	0.000	0.000	0.000	0.000	0.000	0.000	0.000	-6.500	0.012	0.393	0.388	5.970	0.012	0.025	316	2384	100	-13	2	-11	6	513	519	Error	Error	Error	-13	2	6	513	104980	661425	-0.095	0.008	0	0	0
1	11	6	"A34"	"A34"	7180	46145	100	338	361	159	44	313	313	354	251	70	11	1	0	1753	4704	6485	137	1606	1606	2911	4356	149	17	16	0	0.000	0.000	0.000	0.000	0.000	0.000	0.000	0.000	0.000	0.000	0.000	0.000	0.000	0.000	0.170	0.015	0.195	0.126	9.033	0.008	0.074	316	2384	100	25	147	172	48	3098	3146	Error	Error	-2.556	25	147	48	3098	114058	1486399	0.028	0.412	0	0	0
1	12	6	"A34"	"A34"	7480	46145	100	314	357	260	72	323	323	354	273	77	10	1	0	1725	3636	5263	144	1586	1586	3030	4593	151	12	9	0	0.000	0.000	0.000	0.000	0.000	0.000	0.000	0.000	0.000	0.000	0.000	0.000	0.000	0.000	-0.065	0.017	0.409	0.283	7.413	0.009	0.072	316	2384	100	-9	139	130	34	2050	2084	Error	Error	Error	-9	139	34	2050	112926	1148946	0.011	0.132	0	0	0
1	13	6	"A35"	"A35"	7780	46145	100	323	339	152	44	310	310	344	327	95	4	0	0	1675	3208	4079	127	1599	1599	2777	3832	137	12	9	0	0.000	0.000	0.000	0.000	0.000	0.000	0.000	0.000	0.000	0.000	0.000	0.000	0.000	0.000	0.171	0.018	0.245	0.183	7.816	0.008	0.009	316	2384	100	13	76	89	29	1609	1638	Error	Error	-2.547	13	76	29	1609	107261	1013744	-0.015	0.112	0	0	0
1	14	6	"A35"	"A35"	8080	46145	100	307	342	171	50	315	315	343	195	56	13	3	0	1838	2220	1135	51	1621	1621	2145	1709	79	12	5	0	0.000	0.000	0.000	0.000	0.000	0.000	0.000	0.000	0.000	0.000	0.000	0.000	0.000	0.000	-0.037	0.045	0.253	0.257	5.180	0.018	0.046	316	2384	100	-8	217	209	27	599	626	Error	Error	Error	-8	217	27	599	107980	701379	-0.005	0.044	0	0	0
1	15	6	"A35"	"A35"	8380	46145	100	334	363	176	48	331	331	367	241	65	13	2	0	1805	2110	1199	56	1694	1694	2390	2126	88	5	3	0	0.000	0.000	0.000	0.000	0.000	0.000	0.000	0.000	0.000	0.000	0.000	0.000	0.000	0.000	0.027	0.077	0.365	0.378	6.431	0.020	0.041	316	2384	100	3	111	114	32	416	448	Error	Error	-5.209	3	111	32	416	114718	666778	-0.017	-0.132	0	0	0
1	16	6	"A36"	"A36"	8680	46145	100	324	344	170	49	325	325	365	327	89	4	0	0	1775	2170	1561	71	1692	1692	2442	2161	88	6	4	0	0.000	0.000	0.000	0.000	0.000	0.000	0.000	0.000	0.000	0.000	0.000	0.000	0.000	0.000	-0.012	0.040	0.420	0.339	5.420	0.016	0.058	316	2384	100	-1	83	82	19	478	497	Error	Error	Error	-1	83	19	478	108553	685843	-0.064	-0.126	0	0	0
1	17	6	"A36"	"A36"	8980	46145	100	331	359	196	54	331	331	373	428	114	2	0	0	1862	2885	2972	103	1677	1677	2540	2596	102	12	9	0	0.000	0.000	0.000	0.000	0.000	0.000	0.000	0.000	0.000	0.000	0.000	0.000	0.000	0.000	0.000	0.023	0.262	0.244	7.890	0.032	0.057	316	2384	100	0	185	185	28	1208	1236	Error	Error	Error	0	185	28	1208	113380	911709	-0.033	0.133	0	0	0
1	18	6	"A36"	"A36"	9280	46145	100	399	497	418	84	408	408	3090	11298	365	0	0	0	1993	2490	1656	66	1973	1973	6951	13722	197	0	0	0	0.000	0.000	0.000	0.000	0.000	0.000	0.000	0.000	0.000	0.000	0.000	0.000	0.000	0.000	-0.450	0.172	0.352	0.322	3.936	0.885	0.858	316	2384	100	-9	20	11	89	517	606	Error	Error	Error	-9	20	89	517	157045	786822	-0.230	-0.325	0	0	0
1	1	7	"A37"	"A37"	4180	46445	100	376	510	881	172	320	320	359	410	114	12	4	0	1671	1961	1486	75	1540	1540	1597	830	51	11	5	0	0.000	0.000	0.000	0.000	0.000	0.000	0.000	0.000	0.000	0.000	0.000	0.000	0.000	0.000	0.427	0.451	0.473	0.522	4.380	0.493	0.547	316	2384	100	56	131	187	190	421	611	Error	Error	-1.226	56	131	190	421	161161	619597	0.368	0.439	0	0	0
1	2	7	"A37"	"A37"	4480	46445	100	314	349	186	53	326	326	364	240	65	13	1	0	1596	1968	1270	64	1608	1608	2024	1251	61	10	7	0	0.000	0.000	0.000	0.000	0.000	0.000	0.000	0.000	0.000	0.000	0.000	0.000	0.000	0.000	1.000	0.064	0.424	0.406	5.412	0.044	0.086	316	2384	100	-12	-12	-24	23	360	383	Error	Error	0.000	-12	-12	23	360	110382	621813	-0.062	-0.045	0	0	0
1	3	7	"A37"	"A37"	4780	46445	100	293	318	153	48	316	316	348	221	63	8	1	0	1522	1659	674	40	1555	1555	1917	1148	59	5	2	0	0.000	0.000	0.000	0.000	0.000	0.000	0.000	0.000	0.000	0.000	0.000	0.000	0.000	0.000	0.697	0.019	0.613	0.524	4.513	0.093	0.171	316	2384	100	-23	-33	-56	2	104	106	Error	Error	-0.521	-23	-33	2	104	100365	524295	-0.136	-0.225	0	0	0
1	4	7	"A38"	"A38"	5080	46445	100	302	332	161	48	319	319	346	185	53	12	4	0	1526	1678	703	41	1570	1570	1873	989	52	4	2	0	0.000	0.000	0.000	0.000	0.000	0.000	0.000	0.000	0.000	0.000	0.000	0.000	0.000	0.000	0.386	0.120	0.445	0.500	4.580	0.039	0.060	316	2384	100	-17	-44	-61	13	108	121	Error	Error	-1.372	-17	-44	13	108	104882	530344	-0.076	-0.197	0	0	0
1	5	7	"A38"	"A38"	5380	46445	100	339	349	150	42	315	315	343	187	54	13	2	0	1634	2304	2594	112	1569	1569	2880	4038	140	6	4	0	0.000	0.000	0.000	0.000	0.000	0.000	0.000	0.000	0.000	0.000	0.000	0.000	0.000	0.000	0.369	0.046	0.387	0.317	6.516	0.008	0.039	316	2384	100	24	65	89	34	735	769	Error	Error	-1.437	24	65	34	735	110268	727935	0.032	-0.143	0	0	0
1	6	7	"A38"	"A38"	5680	46445	100	321	351	194	55	321	321	346	170	49	18	4	0	1566	2293	2986	130	1572	1572	2787	3698	132	5	4	0	0.000	0.000	0.000	0.000	0.000	0.000	0.000	0.000	0.000	0.000	0.000	0.000	0.000	0.000	0.000	0.042	0.431	0.409	6.301	0.008	0.038	316	2384	100	0	-6	-6	30	721	751	Error	Error	Error	0	-6	30	721	110959	724684	0.029	-0.134	0	0	0
1	7	7	"A39"	"A39"	5980	46445	100	335	442	1156	261	320	320	359	335	93	6	2	0	1576	2115	2293	108	1547	1547	2849	4033	141	4	4	0	0.000	0.000	0.000	0.000	0.000	0.000	0.000	0.000	0.000	0.000	0.000	0.000	0.000	0.000	0.517	0.215	0.419	0.371	6.222	0.008	0.003	316	2384	100	15	29	44	122	568	690	Error	Error	-0.951	15	29	122	568	139543	668387	0.248	-0.182	0	0	0
1	8	7	"A39"	"A39"	6280	46445	100	292	325	155	47	309	309	338	223	65	8	1	0	1492	1675	832	49	1501	1501	2189	2456	112	4	0	0	0.000	0.000	0.000	0.000	0.000	0.000	0.000	0.000	0.000	0.000	0.000	0.000	0.000	0.000	1.889	0.092	0.378	0.403	5.310	0.007	0.011	316	2384	100	-17	-9	-26	16	174	190	Error	Error	0.918	-17	-9	16	174	102823	529357	-0.058	-0.209	0	0	0
1	9	7	"A39"	"A39"	6580	46445	100	300	331	163	49	321	321	349	221	63	9	1	0	1510	1666	847	50	1529	1529	2323	2697	116	2	0	0	0.000	0.000	0.000	0.000	0.000	0.000	0.000	0.000	0.000	0.000	0.000	0.000	0.000	0.000	1.105	0.073	0.493	0.515	4.258	0.009	0.021	316	2384	100	-21	-19	-40	10	137	147	Error	Error	0.144	-21	-19	10	137	104551	526530	-0.081	-0.244	0	0	0
1	10	7	"A40"	"A40"	6880	46445	100	329	362	268	74	316	316	346	212	61	13	4	0	1461	1598	708	44	1511	1511	2330	2837	121	1	0	0	0.000	0.000	0.000	0.000	0.000	0.000	0.000	0.000	0.000	0.000	0.000	0.000	0.000	0.000	-0.260	0.529	0.526	0.496	4.694	0.008	0.007	316	2384	100	13	-50	-37	46	87	133	Error	Error	Error	13	-50	46	87	114531	504979	0.075	-0.258	0	0	0
1	11	7	"A40"	"A40"	7180	46445	100	294	330	184	55	304	304	330	190	57	14	2	0	1596	3068	3792	123	1474	1474	1983	2123	107	15	12	0	0.000	0.000	0.000	0.000	0.000	0.000	0.000	0.000	0.000	0.000	0.000	0.000	0.000	0.000	-0.082	0.016	0.302	0.259	7.403	0.005	0.008	316	2384	100	-10	122	112	26	1594	1620	Error	Error	Error	-10	122	26	1594	104359	969572	0.000	0.511	0	0	0
1	12	7	"A40"	"A40"	7480	46445	100	328	446	672	150	306	306	344	254	73	13	5	0	1603	2163	2255	104	1527	1527	2190	2393	109	6	4	0	0.000	0.000	0.000	0.000	0.000	0.000	0.000	0.000	0.000	0.000	0.000	0.000	0.000	0.000	0.289	0.220	0.500	0.425	5.889	0.019	0.029	316	2384	100	22	76	98	140	636	776	Error	Error	-1.788	22	76	140	636	140847	683565	0.402	-0.011	0	0	0
1	13	7	"A41"	"A41"	7780	46445	100	287	307	157	51	289	289	318	186	58	11	1	0	1504	1802	1603	88	1491	1491	2069	2079	100	4	2	0	0.000	0.000	0.000	0.000	0.000	0.000	0.000	0.000	0.000	0.000	0.000	0.000	0.000	0.000	-0.154	0.058	0.423	0.437	4.963	0.007	0.015	316	2384	100	-2	13	11	18	311	329	Error	Error	Error	-2	13	18	311	97167	569452	-0.059	-0.128	0	0	0
1	14	7	"A41"	"A41"	8080	46445	100	301	337	283	83	310	310	341	266	78	7	0	0	1639	2646	2518	95	1575	1575	2590	2900	111	14	9	0	0.000	0.000	0.000	0.000	0.000	0.000	0.000	0.000	0.000	0.000	0.000	0.000	0.000	0.000	-0.141	0.025	0.287	0.251	7.150	0.009	0.022	316	2384	100	-9	64	55	27	1071	1098	Error	Error	Error	-9	64	27	1071	106489	835981	-0.015	0.019	0	0	0
1	15	7	"A41"	"A41"	8380	46445	100	296	333	237	71	309	309	342	219	64	9	1	0	1620	1988	1762	88	1618	1618	2956	3719	125	3	1	0	0.000	0.000	0.000	0.000	0.000	0.000	0.000	0.000	0.000	0.000	0.000	0.000	0.000	0.000	-6.500	0.065	0.471	0.449	5.228	0.011	0.047	316	2384	100	-13	2	-11	24	370	394	Error	Error	Error	-13	2	24	370	105188	628315	-0.041	-0.260	0	0	0
1	16	7	"A42"	"A42"	8680	46445	100	306	338	168	49	310	310	338	182	53	13	2	0	1619	1990	1504	75	1579	1579	2802	3605	128	5	1	0	0.000	0.000	0.000	0.000	0.000	0.000	0.000	0.000	0.000	0.000	0.000	0.000	0.000	0.000	-0.100	0.068	0.417	0.375	4.929	0.008	0.041	316	2384	100	-4	40	36	28	411	439	Error	Error	Error	-4	40	28	411	106779	628705	0.000	-0.225	0	0	0
1	17	7	"A42"	"A42"	8980	46445	100	296	307	144	46	325	325	350	187	53	7	1	0	1620	2047	1437	70	1593	1593	2709	3949	145	4	0	0	0.000	0.000	0.000	0.000	0.000	0.000	0.000	0.000	0.000	0.000	0.000	0.000	0.000	0.000	-1.074	-0.040	0.599	0.420	6.675	0.008	0.052	316	2384	100	-29	27	-2	-18	454	436	Error	Error	Error	-29	27	-18	454	96941	646914	-0.230	-0.168	0	0	0
1	18	7	"A42"	"A42"	9280	46445	100	312	334	145	43	326	326	375	385	102	0	0	0	1623	2247	2721	121	1628	1628	2605	3443	132	4	3	0	0.000	0.000	0.000	0.000	0.000	0.000	0.000	0.000	0.000	0.000	0.000	0.000	0.000	0.000	2.800	0.013	0.384	0.342	6.720	0.012	0.067	316	2384	100	-14	-5	-19	8	619	627	Error	Error	1.485	-14	-5	8	619	105618	710086	-0.106	-0.104	0	0	0
1	1	8	"A43"	"A43"	4180	46745	100	333	337	157	46	305	305	332	180	54	14	2	0	1497	1535	305	19	1504	1504	1534	386	25	10	1	0	0.000	0.000	0.000	0.000	0.000	0.000	0.000	0.000	0.000	0.000	0.000	0.000	0.000	0.000	-4.000	1.032	0.509	0.538	4.085	0.026	0.001	316	2384	100	28	-7	21	32	31	63	Error	Error	Error	28	-7	32	31	106503	484918	0.028	0.003	0	0	0
1	2	8	"A43"	"A43"	4480	46745	100	318	329	165	50	320	320	342	177	51	12	2	0	1498	1798	1593	88	1541	1541	2881	4003	138	1	1	0	0.000	0.000	0.000	0.000	0.000	0.000	0.000	0.000	0.000	0.000	0.000	0.000	0.000	0.000	0.047	0.035	0.486	0.428	5.035	0.009	0.056	316	2384	100	-2	-43	-45	9	257	266	Error	Error	-4.426	-2	-43	9	257	103909	568258	-0.073	-0.271	0	0	0
1	3	8	"A43"	"A43"	4780	46745	100	309	338	172	50	315	315	340	167	49	16	5	0	1472	1693	1307	77	1524	1524	2817	3852	136	1	1	0	0.000	0.000	0.000	0.000	0.000	0.000	0.000	0.000	0.000	0.000	0.000	0.000	0.000	0.000	0.115	0.136	0.489	0.484	5.471	0.011	0.071	316	2384	100	-6	-52	-58	23	169	192	Error	Error	-3.115	-6	-52	23	169	106816	535084	-0.012	-0.292	0	0	0
1	4	8	"A44"	"A44"	5080	46745	100	318	328	153	46	312	312	338	209	61	9	1	0	1462	1786	1633	91	1515	1515	2793	3727	133	3	1	0	0.000	0.000	0.000	0.000	0.000	0.000	0.000	0.000	0.000	0.000	0.000	0.000	0.000	0.000	-0.113	0.059	0.438	0.434	4.669	0.018	0.096	316	2384	100	6	-53	-47	16	271	287	Error	Error	Error	6	-53	16	271	103783	564516	-0.048	-0.270	0	0	0
1	5	8	"A44"	"A44"	5380	46745	100	324	342	150	43	309	309	343	305	88	4	0	0	1496	1921	1466	76	1511	1511	1956	1487	76	8	7	0	0.000	0.000	0.000	0.000	0.000	0.000	0.000	0.000	0.000	0.000	0.000	0.000	0.000	0.000	-1.000	0.080	0.478	0.420	7.084	0.016	0.005	316	2384	100	15	-15	0	33	410	443	Error	Error	Error	15	-15	33	410	108181	607074	-0.003	-0.024	0	0	0
1	6	8	"A44"	"A44"	5680	46745	100	313	330	149	45	306	306	338	194	57	11	1	0	1501	1769	1103	62	1513	1513	2063	1747	84	6	3	0	0.000	0.000	0.000	0.000	0.000	0.000	0.000	0.000	0.000	0.000	0.000	0.000	0.000	0.000	-0.583	0.094	0.379	0.334	5.637	0.018	0.047	316	2384	100	7	-12	-5	24	256	280	Error	Error	Error	7	-12	24	256	104140	558877	-0.041	-0.168	0	0	0
1	7	8	"A45"	"A45"	5980	46745	100	319	334	158	47	311	311	383	1414	369	0	0	0	1511	1709	1011	59	1519	1519	2262	2705	119	4	0	0	0.000	0.000	0.000	0.000	0.000	0.000	0.000	0.000	0.000	0.000	0.000	0.000	0.000	0.000	-1.000	0.121	0.357	0.359	5.204	0.014	0.018	316	2384	100	8	-8	0	23	190	213	Error	Error	Error	8	-8	23	190	105478	540170	-0.035	-0.204	0	0	0
1	8	8	"A45"	"A45"	6280	46745	100	296	322	171	53	306	306	335	194	57	11	3	0	1476	2250	2521	112	1479	1479	2436	3010	123	8	7	0	0.000	0.000	0.000	0.000	0.000	0.000	0.000	0.000	0.000	0.000	0.000	0.000	0.000	0.000	3.333	0.021	0.432	0.351	7.758	0.011	0.054	316	2384	100	-10	-3	-13	16	771	787	Error	Error	1.737	-10	-3	16	771	101647	711157	-0.067	-0.062	0	0	0
1	9	8	"A45"	"A45"	6580	46745	100	306	319	153	47	316	316	347	237	68	9	0	0	1495	2167	2707	124	1492	1492	2484	3129	125	6	4	0	0.000	0.000	0.000	0.000	0.000	0.000	0.000	0.000	0.000	0.000	0.000	0.000	0.000	0.000	-3.333	0.004	0.386	0.354	5.441	0.009	0.023	316	2384	100	-10	3	-7	3	675	678	Error	Error	Error	-10	3	3	675	100681	684752	-0.118	-0.101	0	0	0
1	10	8	"A47"	"A47"	6880	46745	100	313	343	177	51	303	303	329	179	54	18	3	0	1450	1969	2117	107	1476	1476	2288	2525	110	5	4	0	0.000	0.000	0.000	0.000	0.000	0.000	0.000	0.000	0.000	0.000	0.000	0.000	0.000	0.000	-0.385	0.081	0.443	0.421	5.283	0.009	0.020	316	2384	100	10	-26	-16	40	493	533	Error	Error	Error	10	-26	40	493	108448	622289	0.078	-0.126	0	0	0
1	11	8	"A47"	"A47"	7180	46745	100	321	342	163	47	300	300	332	207	62	16	3	0	1550	2677	2833	105	1495	1495	2126	2112	99	16	13	0	0.000	0.000	0.000	0.000	0.000	0.000	0.000	0.000	0.000	0.000	0.000	0.000	0.000	0.000	0.382	0.036	0.329	0.241	8.350	0.016	0.053	316	2384	100	21	55	76	42	1182	1224	Error	Error	-1.389	21	55	42	1182	108182	846059	0.048	0.261	0	0	0
1	12	8	"A47"	"A47"	7480	46745	100	307	324	153	47	315	315	347	211	60	6	1	0	1535	1691	876	51	1556	1556	2261	2126	94	3	1	0	0.000	0.000	0.000	0.000	0.000	0.000	0.000	0.000	0.000	0.000	0.000	0.000	0.000	0.000	0.381	0.067	0.469	0.477	5.370	0.019	0.054	316	2384	100	-8	-21	-29	9	135	144	Error	Error	-1.392	-8	-21	9	135	102498	534440	-0.109	-0.268	0	0	0
1	13	8	"A48"	"A48"	7780	46745	100	306	342	212	61	313	313	345	243	70	10	3	0	1514	1763	1144	64	1502	1502	2394	2680	111	4	1	0	0.000	0.000	0.000	0.000	0.000	0.000	0.000	0.000	0.000	0.000	0.000	0.000	0.000	0.000	-0.583	0.111	0.459	0.401	5.102	0.011	0.025	316	2384	100	-7	12	5	29	261	290	Error	Error	Error	-7	12	29	261	108083	556996	-0.012	-0.235	0	0	0
1	14	8	"A48"	"A48"	8080	46745	100	338	532	1063	199	319	319	383	337	87	12	5	0	1518	2978	4618	155	1503	1503	2260	2388	105	15	10	0	0.000	0.000	0.000	0.000	0.000	0.000	0.000	0.000	0.000	0.000	0.000	0.000	0.000	0.000	1.267	0.144	0.351	0.394	5.612	0.161	0.546	316	2384	100	19	15	34	213	1475	1688	Error	Error	0.341	19	15	213	1475	168057	941123	0.442	0.301	0	0	0
1	15	8	"A48"	"A48"	8380	46745	100	326	364	234	64	313	313	387	657	169	1	0	0	1519	2225	2480	111	1514	1514	2363	2511	106	8	6	0	0.000	0.000	0.000	0.000	0.000	0.000	0.000	0.000	0.000	0.000	0.000	0.000	0.000	0.000	2.600	0.072	0.356	0.305	5.649	0.092	0.104	316	2384	100	13	5	18	51	711	762	Error	Error	1.379	13	5	51	711	114932	703191	-0.035	-0.055	0	0	0
1	16	8	"A49"	"A49"	8680	46745	100	309	355	217	61	321	321	372	370	99	4	1	0	1503	2315	2846	122	1513	1513	2486	2812	113	8	6	0	0.000	0.000	0.000	0.000	0.000	0.000	0.000	0.000	0.000	0.000	0.000	0.000	0.000	0.000	1.200	0.042	0.409	0.373	4.884	0.068	0.284	316	2384	100	-12	-10	-22	34	802	836	Error	Error	0.263	-12	-10	34	802	112190	731510	-0.046	-0.061	0	0	0
1	17	8	"A49"	"A49"	8980	46745	100	326	349	170	48	312	312	340	208	61	12	1	0	1559	2368	2523	106	1553	1553	2551	3222	126	9	7	0	0.000	0.000	0.000	0.000	0.000	0.000	0.000	0.000	0.000	0.000	0.000	0.000	0.000	0.000	2.333	0.045	0.332	0.284	5.802	0.011	0.064	316	2384	100	14	6	20	37	815	852	Error	Error	1.222	14	6	37	815	110161	748246	0.043	-0.057	0	0	0
1	18	8	"A49"	"A49"	9280	46745	100	327	363	274	75	329	329	485	2453	505	0	0	0	1555	1937	1866	96	1586	1586	2515	2766	109	4	1	0	0.000	0.000	0.000	0.000	0.000	0.000	0.000	0.000	0.000	0.000	0.000	0.000	0.000	0.000	0.065	0.097	0.520	0.438	4.949	0.008	0.013	316	2384	100	-2	-31	-33	34	351	385	Error	Error	-3.954	-2	-31	34	351	114767	612170	-0.050	-0.209	0	0	0
1	1	9	"A50"	"A50"	4180	47045	100	321	343	191	55	318	318	342	226	66	9	1	0	1571	1601	288	17	1542	1542	1558	296	18	20	4	0	0.000	0.000	0.000	0.000	0.000	0.000	0.000	0.000	0.000	0.000	0.000	0.000	0.000	0.000	0.103	0.424	0.579	0.588	4.398	0.775	0.031	316	2384	100	3	29	32	25	59	84	Error	Error	-3.273	3	29	25	59	108522	505799	0.004	0.145	0	0	0
1	2	9	"A50"	"A50"	4480	47045	100	330	344	161	46	314	314	341	192	56	16	2	0	1555	1791	885	49	1551	1551	2249	2668	118	6	0	0	0.000	0.000	0.000	0.000	0.000	0.000	0.000	0.000	0.000	0.000	0.000	0.000	0.000	0.000	4.000	0.125	0.475	0.407	4.417	0.010	0.043	316	2384	100	16	4	20	30	240	270	Error	Error	2.000	16	4	30	240	108767	566110	0.016	-0.172	0	0	0
1	3	9	"A50"	"A50"	4780	47045	100	301	340	176	51	311	311	341	290	85	6	0	0	1547	1720	967	56	1543	1543	2180	2295	105	3	0	0	0.000	0.000	0.000	0.000	0.000	0.000	0.000	0.000	0.000	0.000	0.000	0.000	0.000	0.000	-2.500	0.164	0.476	0.520	5.386	0.007	0.017	316	2384	100	-10	4	-6	29	177	206	Error	Error	Error	-10	4	29	177	107301	543567	-0.003	-0.200	0	0	0
1	4	9	"A51"	"A51"	5080	47045	100	320	332	147	44	314	314	336	165	49	13	3	0	1524	1790	1300	72	1542	1542	2211	2494	112	4	1	0	0.000	0.000	0.000	0.000	0.000	0.000	0.000	0.000	0.000	0.000	0.000	0.000	0.000	0.000	-0.333	0.073	0.326	0.357	5.380	0.009	0.036	316	2384	100	6	-18	-12	18	248	266	Error	Error	Error	6	-18	18	248	104761	565556	-0.024	-0.169	0	0	0
1	5	9	"A51"	"A51"	5380	47045	100	333	361	216	59	314	314	335	163	48	21	4	0	1604	2344	2461	104	1560	1560	2460	2783	113	8	6	0	0.000	0.000	0.000	0.000	0.000	0.000	0.000	0.000	0.000	0.000	0.000	0.000	0.000	0.000	0.432	0.060	0.401	0.293	7.275	0.011	0.041	316	2384	100	19	44	63	47	784	831	Error	Error	-1.212	19	44	47	784	114015	740629	0.160	-0.042	0	0	0
1	6	9	"A51"	"A51"	5680	47045	100	305	337	171	50	312	312	341	181	53	15	4	0	1645	2357	2458	104	1566	1566	2654	3321	125	7	5	0	0.000	0.000	0.000	0.000	0.000	0.000	0.000	0.000	0.000	0.000	0.000	0.000	0.000	0.000	-0.089	0.032	0.304	0.303	6.407	0.008	0.031	316	2384	100	-7	79	72	25	791	816	Error	Error	Error	-7	79	25	791	106504	744931	-0.022	-0.089	0	0	0
1	7	9	"A52"	"A52"	5980	47045	100	312	433	1059	244	313	313	339	171	50	17	5	0	1569	2378	2550	107	1551	1551	2527	3073	121	8	6	0	0.000	0.000	0.000	0.000	0.000	0.000	0.000	0.000	0.000	0.000	0.000	0.000	0.000	0.000	-0.056	0.145	0.447	0.364	6.920	0.013	0.008	316	2384	100	-1	18	17	120	827	947	Error	Error	Error	-1	18	120	827	136748	751318	0.550	-0.048	0	0	0
1	8	9	"A52"	"A52"	6280	47045	100	306	350	250	71	321	321	343	239	69	9	3	0	1568	1802	1062	58	1547	1547	2112	1711	81	4	3	0	0.000	0.000	0.000	0.000	0.000	0.000	0.000	0.000	0.000	0.000	0.000	0.000	0.000	0.000	-0.714	0.114	0.455	0.428	5.214	0.035	0.065	316	2384	100	-15	21	6	29	255	284	Error	Error	Error	-15	21	29	255	110645	569346	0.029	-0.181	0	0	0
1	9	9	"A52"	"A52"	6580	47045	100	303	319	149	46	318	318	346	182	52	11	2	0	1552	1660	639	38	1578	1578	2130	1501	70	3	1	0	0.000	0.000	0.000	0.000	0.000	0.000	0.000	0.000	0.000	0.000	0.000	0.000	0.000	0.000	0.577	0.012	0.376	0.370	6.010	0.027	0.057	316	2384	100	-15	-26	-41	1	82	83	Error	Error	-0.794	-15	-26	1	82	100775	524478	-0.148	-0.313	0	0	0
1	10	9	"A53"	"A53"	6880	47045	100	312	347	237	68	330	330	356	221	62	8	2	0	1639	1941	1182	60	1605	1605	2128	1505	70	8	6	0	0.000	0.000	0.000	0.000	0.000	0.000	0.000	0.000	0.000	0.000	0.000	0.000	0.000	0.000	-0.529	0.051	0.380	0.358	5.612	0.013	0.005	316	2384	100	-18	34	16	17	336	353	Error	Error	Error	-18	34	17	336	109782	613367	-0.041	-0.124	0	0	0
1	11	9	"A53"	"A53"	7180	47045	100	297	329	156	47	317	317	346	223	64	10	0	0	1621	2486	2705	108	1537	1537	2233	2213	99	12	8	0	0.000	0.000	0.000	0.000	0.000	0.000	0.000	0.000	0.000	0.000	0.000	0.000	0.000	0.000	-0.238	0.013	0.333	0.313	7.997	0.009	0.017	316	2384	100	-20	84	64	12	949	961	Error	Error	Error	-20	84	12	949	103949	785559	-0.076	0.114	0	0	0
1	12	9	"A53"	"A53"	7480	47045	100	324	362	279	77	314	314	342	196	57	13	4	0	1638	2186	1834	83	1571	1571	2323	2211	95	8	5	0	0.000	0.000	0.000	0.000	0.000	0.000	0.000	0.000	0.000	0.000	0.000	0.000	0.000	0.000	0.149	0.078	0.438	0.372	6.724	0.014	0.025	316	2384	100	10	67	77	48	615	663	Error	Error	-2.744	10	67	48	615	114526	690872	0.102	-0.062	0	0	0
1	13	9	"A54"	"A54"	7780	47045	100	319	343	196	57	319	319	346	201	58	10	3	0	1642	1925	1289	66	1583	1583	2407	2459	102	4	2	0	0.000	0.000	0.000	0.000	0.000	0.000	0.000	0.000	0.000	0.000	0.000	0.000	0.000	0.000	0.000	0.070	0.406	0.390	5.117	0.017	0.050	316	2384	100	0	59	59	24	342	366	Error	Error	Error	0	59	24	342	108238	608354	-0.015	-0.196	0	0	0
1	14	9	"A54"	"A54"	8080	47045	100	302	325	161	49	316	316	346	243	70	8	1	0	1628	2571	2595	100	1557	1557	2562	3157	123	10	8	0	0.000	0.000	0.000	0.000	0.000	0.000	0.000	0.000	0.000	0.000	0.000	0.000	0.000	0.000	-0.197	0.009	0.332	0.241	7.216	0.009	0.016	316	2384	100	-14	71	57	9	1014	1023	Error	Error	Error	-14	71	9	1014	102777	812375	-0.086	0.003	0	0	0
1	15	9	"A54"	"A54"	8380	47045	100	304	324	144	44	321	321	351	222	63	7	0	0	1579	1992	1771	88	1576	1576	2704	3353	124	4	1	0	0.000	0.000	0.000	0.000	0.000	0.000	0.000	0.000	0.000	0.000	0.000	0.000	0.000	0.000	-5.667	0.007	0.348	0.307	4.918	0.009	0.032	316	2384	100	-17	3	-14	3	416	419	Error	Error	Error	-17	3	3	416	102269	629450	-0.122	-0.212	0	0	0
1	16	9	"A55"	"A55"	8680	47045	100	313	349	308	88	319	319	349	225	64	10	2	0	1584	2106	2021	95	1574	1574	2789	3644	130	5	3	0	0.000	0.000	0.000	0.000	0.000	0.000	0.000	0.000	0.000	0.000	0.000	0.000	0.000	0.000	-0.600	0.056	0.417	0.342	6.083	0.007	0.021	316	2384	100	-6	10	4	30	532	562	Error	Error	Error	-6	10	30	532	110134	665496	0.000	-0.187	0	0	0
1	17	9	"A55"	"A55"	8980	47045	100	308	356	265	74	318	318	344	230	66	11	2	0	1570	1895	1421	74	1571	1571	2432	2707	111	5	3	0	0.000	0.000	0.000	0.000	0.000	0.000	0.000	0.000	0.000	0.000	0.000	0.000	0.000	0.000	10.000	0.117	0.401	0.426	6.017	0.008	0.014	316	2384	100	-10	-1	-11	38	324	362	Error	Error	3.322	-10	-1	38	324	112578	598903	0.052	-0.198	0	0	0
1	18	9	"A55"	"A55"	9280	47045	100	329	359	200	55	322	322	361	275	76	10	1	0	1605	1890	1424	75	1605	1605	2563	3013	117	3	1	0	0.000	0.000	0.000	0.000	0.000	0.000	0.000	0.000	0.000	0.000	0.000	0.000	0.000	0.000	100000.000	0.130	0.444	0.412	4.855	0.008	0.018	316	2384	100	7	0	7	37	285	322	Error	Error	16.610	7	0	37	285	113554	597272	-0.007	-0.223	0	0	0
1	1	10	"A56"	"A56"	4180	47345	100	316	323	147	45	318	318	334	150	44	18	2	0	1527	1534	243	15	1512	1512	1531	305	19	12	1	0	0.000	0.000	0.000	0.000	0.000	0.000	0.000	0.000	0.000	0.000	0.000	0.000	0.000	0.000	-0.133	0.227	0.609	0.633	3.509	0.091	0.011	316	2384	100	-2	15	13	5	22	27	Error	Error	Error	-2	15	5	22	101911	484802	-0.073	0.010	0	0	0
1	2	10	"A56"	"A56"	4480	47345	100	329	346	159	45	331	331	358	200	55	13	1	0	1562	1815	1148	63	1597	1597	2178	1678	77	5	2	0	0.000	0.000	0.000	0.000	0.000	0.000	0.000	0.000	0.000	0.000	0.000	0.000	0.000	0.000	0.057	0.069	0.449	0.440	5.069	0.016	0.035	316	2384	100	-2	-35	-37	15	218	233	Error	Error	-4.129	-2	-35	15	218	109382	573393	-0.060	-0.216	0	0	0
1	3	10	"A56"	"A56"	4780	47345	100	298	330	159	48	332	332	356	176	49	11	2	0	1547	1718	792	46	1580	1580	1972	1204	61	4	3	0	0.000	0.000	0.000	0.000	0.000	0.000	0.000	0.000	0.000	0.000	0.000	0.000	0.000	0.000	1.030	-0.014	0.405	0.385	3.899	0.025	0.037	316	2384	100	-34	-33	-67	-2	138	136	Error	Error	0.043	-34	-33	-2	138	104146	542835	-0.148	-0.211	0	0	0
1	4	10	"A57"	"A57"	5080	47345	100	324	359	226	62	325	325	352	186	52	16	3	0	1567	1703	692	40	1575	1575	2167	1655	76	3	1	0	0.000	0.000	0.000	0.000	0.000	0.000	0.000	0.000	0.000	0.000	0.000	0.000	0.000	0.000	0.125	0.266	0.469	0.434	4.737	0.019	0.024	316	2384	100	-1	-8	-9	34	128	162	Error	Error	-3.000	-1	-8	34	128	113475	538088	0.038	-0.280	0	0	0
1	5	10	"A57"	"A57"	5380	47345	100	289	320	155	48	318	318	344	229	66	7	1	0	1518	1883	1458	77	1537	1537	2640	3451	130	4	2	0	0.000	0.000	0.000	0.000	0.000	0.000	0.000	0.000	0.000	0.000	0.000	0.000	0.000	0.000	1.526	0.006	0.498	0.441	4.618	0.009	0.018	316	2384	100	-29	-19	-48	2	346	348	Error	Error	0.610	-29	-19	2	346	100988	594966	-0.105	-0.219	0	0	0
1	6	10	"A57"	"A57"	5680	47345	100	301	329	171	51	323	323	402	1453	361	0	0	0	1476	1716	1252	72	1529	1529	2555	2945	115	1	1	0	0.000	0.000	0.000	0.000	0.000	0.000	0.000	0.000	0.000	0.000	0.000	0.000	0.000	0.000	0.415	0.032	0.411	0.389	4.449	0.070	0.006	316	2384	100	-22	-53	-75	6	187	193	Error	Error	-1.268	-22	-53	6	187	104109	542334	-0.050	-0.285	0	0	0
1	7	10	"A58"	"A58"	5980	47345	100	303	322	164	50	305	305	335	194	57	10	1	0	1470	1606	771	48	1505	1505	2565	3090	120	1	0	0	0.000	0.000	0.000	0.000	0.000	0.000	0.000	0.000	0.000	0.000	0.000	0.000	0.000	0.000	0.057	0.168	0.457	0.443	4.298	0.006	0.008	316	2384	100	-2	-35	-37	17	101	118	Error	Error	-4.129	-2	-35	17	101	101838	507367	-0.067	-0.310	0	0	0
1	8	10	"A58"	"A58"	6280	47345	100	333	446	651	145	356	356	779	1298	166	2	1	0	1527	1958	1966	100	1504	1504	2398	2689	112	4	4	0	0.000	0.000	0.000	0.000	0.000	0.000	0.000	0.000	0.000	0.000	0.000	0.000	0.000	0.000	-1.000	0.198	0.428	0.445	4.081	0.420	0.841	316	2384	100	-23	23	0	90	454	544	Error	Error	Error	-23	23	90	454	140830	618809	-0.257	-0.164	0	0	0
1	9	10	"A58"	"A58"	6580	47345	100	323	368	242	65	335	335	824	1495	181	0	0	0	1456	1578	765	48	1511	1511	2437	2779	114	1	0	0	0.000	0.000	0.000	0.000	0.000	0.000	0.000	0.000	0.000	0.000	0.000	0.000	0.000	0.000	0.218	0.493	0.636	0.554	4.889	0.505	0.816	316	2384	100	-12	-55	-67	33	67	100	Error	Error	-2.196	-12	-55	33	67	116372	498781	-0.305	-0.309	0	0	0
1	10	10	"A59"	"A59"	6880	47345	100	323	347	198	57	354	354	932	1735	186	0	0	0	1523	1609	641	39	1548	1548	2695	3331	123	1	0	0	0.000	0.000	0.000	0.000	0.000	0.000	0.000	0.000	0.000	0.000	0.000	0.000	0.000	0.000	1.240	-0.115	0.416	0.428	4.008	0.439	0.870	316	2384	100	-31	-25	-56	-7	61	54	Error	Error	0.310	-31	-25	-7	61	109532	508394	-0.337	-0.326	0	0	0
1	11	10	"A59"	"A59"	7180	47345	100	300	316	159	50	323	323	348	206	59	8	1	0	1526	1854	1356	73	1524	1524	2226	2046	91	5	4	0	0.000	0.000	0.000	0.000	0.000	0.000	0.000	0.000	0.000	0.000	0.000	0.000	0.000	0.000	-11.500	-0.021	0.492	0.424	7.401	0.009	0.010	316	2384	100	-23	2	-21	-7	330	323	Error	Error	Error	-23	2	-7	330	99907	585783	-0.155	-0.182	0	0	0
1	12	10	"A59"	"A59"	7480	47345	100	314	331	185	55	313	313	340	201	59	8	0	0	1501	1566	406	25	1519	1519	2212	1918	86	0	0	0	0.000	0.000	0.000	0.000	0.000	0.000	0.000	0.000	0.000	0.000	0.000	0.000	0.000	0.000	-0.056	0.383	0.477	0.456	5.221	0.011	0.014	316	2384	100	1	-18	-17	18	47	65	Error	Error	Error	1	-18	18	47	104519	495013	-0.045	-0.337	0	0	0
1	13	10	"A60"	"A60"	7780	47345	100	294	320	199	62	321	321	348	186	53	9	2	0	1464	1507	329	21	1545	1545	2502	2617	104	0	0	0	0.000	0.000	0.000	0.000	0.000	0.000	0.000	0.000	0.000	0.000	0.000	0.000	0.000	0.000	0.333	0.026	0.430	0.500	4.470	0.013	0.031	316	2384	100	-27	-81	-108	-1	-38	-39	Error	Error	-1.585	-27	-81	-1	-38	101001	476172	-0.151	-0.380	0	0	0
1	14	10	"A60"	"A60"	8080	47345	100	297	313	141	45	315	315	343	201	58	8	0	0	1399	1455	394	27	1508	1508	2095	2318	110	0	0	0	0.000	0.000	0.000	0.000	0.000	0.000	0.000	0.000	0.000	0.000	0.000	0.000	0.000	0.000	0.165	0.038	0.415	0.492	4.197	0.011	0.035	316	2384	100	-18	-109	-127	-2	-53	-55	Error	Error	-2.598	-18	-109	-2	-53	98894	459852	-0.149	-0.276	0	0	0
1	15	10	"A60"	"A60"	8380	47345	100	299	313	139	44	304	304	332	260	78	4	0	0	1412	1462	329	22	1506	1506	2054	2114	102	0	0	0	0.000	0.000	0.000	0.000	0.000	0.000	0.000	0.000	0.000	0.000	0.000	0.000	0.000	0.000	0.053	-0.205	0.401	0.394	5.249	0.006	0.003	316	2384	100	-5	-94	-99	9	-44	-35	Error	Error	-4.233	-5	-94	9	-44	98833	461970	-0.073	-0.280	0	0	0
1	16	10	"A61"	"A61"	8680	47345	100	304	332	199	59	307	307	337	218	64	12	1	0	1508	1540	310	20	1507	1507	2187	2607	119	0	0	0	0.000	0.000	0.000	0.000	0.000	0.000	0.000	0.000	0.000	0.000	0.000	0.000	0.000	0.000	-3.000	0.758	0.614	0.641	4.727	0.011	0.034	316	2384	100	-3	1	-2	25	33	58	Error	Error	Error	-3	1	25	33	104817	486597	-0.023	-0.248	0	0	0
1	17	10	"A61"	"A61"	8980	47345	100	317	326	149	45	319	319	347	199	57	10	1	0	1638	2614	3357	128	1566	1566	2675	3365	125	8	6	0	0.000	0.000	0.000	0.000	0.000	0.000	0.000	0.000	0.000	0.000	0.000	0.000	0.000	0.000	-0.028	0.007	0.389	0.295	7.219	0.010	0.063	316	2384	100	-2	72	70	7	1048	1055	Error	Error	Error	-2	72	7	1048	103101	826181	-0.106	-0.018	0	0	0
1	18	10	"A61"	"A61"	9280	47345	100	344	373	277	74	330	330	420	1893	450	0	0	0	1553	1646	598	36	1579	1579	2819	3467	122	0	0	0	0.000	0.000	0.000	0.000	0.000	0.000	0.000	0.000	0.000	0.000	0.000	0.000	0.000	0.000	-0.538	0.642	0.475	0.485	4.310	0.010	0.024	316	2384	100	14	-26	-12	43	67	110	Error	Error	Error	14	-26	43	67	118013	520053	-0.025	-0.338	0	0	0
1	1	11	"A62"	"A62"	4180	47645	100	305	326	153	46	315	315	339	167	49	16	2	0	1511	1527	283	18	1521	1521	1542	290	18	13	2	0	0.000	0.000	0.000	0.000	0.000	0.000	0.000	0.000	0.000	0.000	0.000	0.000	0.000	0.000	1.000	1.833	0.595	0.641	4.401	-0.024	0.001	316	2384	100	-10	-10	-20	11	6	17	Error	Error	0.000	-10	-10	11	6	102869	482516	-0.078	-0.052	0	0	0
1	2	11	"A62"	"A62"	4480	47645	100	308	330	151	45	324	324	344	156	45	16	4	0	1465	1514	333	21	1548	1548	2666	3654	137	0	0	0	0.000	0.000	0.000	0.000	0.000	0.000	0.000	0.000	0.000	0.000	0.000	0.000	0.000	0.000	0.193	-0.176	0.427	0.451	4.258	0.008	0.020	316	2384	100	-16	-83	-99	6	-34	-28	Error	Error	-2.375	-16	-83	6	-34	104396	478556	-0.090	-0.315	0	0	0
1	3	11	"A62"	"A62"	4780	47645	100	339	358	191	53	338	338	364	195	53	13	2	0	1523	1610	479	29	1565	1565	3082	4438	143	0	0	0	0.000	0.000	0.000	0.000	0.000	0.000	0.000	0.000	0.000	0.000	0.000	0.000	0.000	0.000	-0.024	0.444	0.482	0.443	3.648	0.009	0.044	316	2384	100	1	-42	-41	20	45	65	Error	Error	Error	1	-42	20	45	113083	508665	-0.031	-0.332	0	0	0
1	4	11	"A63"	"A63"	5080	47645	100	446	1660	6823	411	328	328	361	215	59	36	20	0	1558	2004	3918	195	1549	1549	3009	4330	143	1	0	0	0.000	0.000	0.000	0.000	0.000	0.000	0.000	0.000	0.000	0.000	0.000	0.000	0.000	0.000	13.111	2.927	0.789	1.004	6.204	0.304	0.053	316	2384	100	118	9	127	1332	455	1787	Error	Error	3.713	118	9	1332	455	524619	633401	6.042	-0.232	0	0	0
1	5	11	"A63"	"A63"	5380	47645	100	299	323	154	47	331	331	362	190	52	10	1	0	1515	1633	683	41	1565	1565	2955	3975	134	1	0	0	0.000	0.000	0.000	0.000	0.000	0.000	0.000	0.000	0.000	0.000	0.000	0.000	0.000	0.000	0.640	-0.118	0.446	0.383	4.723	0.008	0.041	316	2384	100	-32	-50	-82	-8	68	60	Error	Error	-0.644	-32	-50	-8	68	102217	516150	-0.205	-0.333	0	0	0
1	6	11	"A63"	"A63"	5680	47645	100	317	358	237	66	328	328	357	207	57	12	2	0	1523	1578	448	28	1579	1579	2954	3711	125	0	0	0	0.000	0.000	0.000	0.000	0.000	0.000	0.000	0.000	0.000	0.000	0.000	0.000	0.000	0.000	0.196	-30.000	0.578	0.535	4.101	0.010	0.030	316	2384	100	-11	-56	-67	30	-1	29	Error	Error	-2.348	-11	-56	30	-1	113238	498627	0.005	-0.371	0	0	0
1	7	11	"A64"	"A64"	5980	47645	100	300	330	164	49	330	330	363	231	63	10	0	0	1476	1520	318	20	1553	1553	3138	4250	135	0	0	0	0.000	0.000	0.000	0.000	0.000	0.000	0.000	0.000	0.000	0.000	0.000	0.000	0.000	0.000	0.390	0.000	0.593	0.645	4.058	0.009	0.046	316	2384	100	-30	-77	-107	0	-33	-33	Error	Error	-1.360	-30	-77	0	-33	104138	480395	-0.143	-0.381	0	0	0
1	8	11	"A64"	"A64"	6280	47645	100	329	364	198	54	329	329	355	191	53	18	3	0	1539	1674	794	47	1559	1559	2224	1929	86	2	1	0	0.000	0.000	0.000	0.000	0.000	0.000	0.000	0.000	0.000	0.000	0.000	0.000	0.000	0.000	0.000	0.304	0.575	0.564	5.095	0.006	0.003	316	2384	100	0	-20	-20	35	115	150	Error	Error	Error	0	-20	35	115	114928	528886	0.047	-0.285	0	0	0
1	9	11	"A64"	"A64"	6580	47645	100	308	340	187	55	327	327	365	262	71	6	1	0	1510	1529	302	19	1553	1553	2799	3362	120	0	0	0	0.000	0.000	0.000	0.000	0.000	0.000	0.000	0.000	0.000	0.000	0.000	0.000	0.000	0.000	0.442	-0.542	0.423	0.502	4.307	0.009	0.011	316	2384	100	-19	-43	-62	13	-24	-11	Error	Error	-1.178	-19	-43	13	-24	107473	483087	-0.095	-0.378	0	0	0
1	10	11	"A65"	"A65"	6880	47645	100	310	336	190	56	319	319	343	200	58	13	2	0	1495	1526	335	21	1523	1523	2258	2098	92	0	0	0	0.000	0.000	0.000	0.000	0.000	0.000	0.000	0.000	0.000	0.000	0.000	0.000	0.000	0.000	0.321	5.667	0.491	0.515	4.462	0.012	0.007	316	2384	100	-9	-28	-37	17	3	20	Error	Error	-1.637	-9	-28	17	3	106184	482322	-0.035	-0.349	0	0	0
1	11	11	"A65"	"A65"	7180	47645	100	304	329	175	53	310	310	336	197	58	11	2	0	1430	1894	2178	114	1477	1477	2922	4280	146	4	1	0	0.000	0.000	0.000	0.000	0.000	0.000	0.000	0.000	0.000	0.000	0.000	0.000	0.000	0.000	0.128	0.046	0.439	0.441	6.080	0.008	0.036	316	2384	100	-6	-47	-53	19	417	436	Error	Error	-2.970	-6	-47	19	417	104112	598566	-0.036	-0.240	0	0	0
1	12	11	"A65"	"A65"	7480	47645	100	294	316	157	49	313	313	341	178	52	13	3	0	1442	1492	317	21	1514	1514	2865	3788	132	0	0	0	0.000	0.000	0.000	0.000	0.000	0.000	0.000	0.000	0.000	0.000	0.000	0.000	0.000	0.000	0.264	-0.136	0.565	0.538	3.889	0.007	0.025	316	2384	100	-19	-72	-91	3	-22	-19	Error	Error	-1.922	-19	-72	3	-22	99888	471341	-0.140	-0.362	0	0	0
1	13	11	"A66"	"A66"	7780	47645	100	286	315	159	50	318	318	353	316	89	4	0	0	1452	1514	405	26	1507	1507	3066	4389	143	0	0	0	0.000	0.000	0.000	0.000	0.000	0.000	0.000	0.000	0.000	0.000	0.000	0.000	0.000	0.000	0.582	-0.429	0.493	0.484	4.290	0.008	0.053	316	2384	100	-32	-55	-87	-3	7	4	Error	Error	-0.781	-32	-55	-3	7	99619	478490	-0.120	-0.354	0	0	0
1	14	11	"A66"	"A66"	8080	47645	100	310	334	183	54	319	319	353	285	80	6	1	0	1550	2222	2770	124	1521	1521	2871	4026	140	5	4	0	0.000	0.000	0.000	0.000	0.000	0.000	0.000	0.000	0.000	0.000	0.000	0.000	0.000	0.000	-0.310	0.021	0.431	0.358	5.427	0.009	0.021	316	2384	100	-9	29	20	15	701	716	Error	Error	Error	-9	29	15	701	105501	702091	-0.067	-0.161	0	0	0
1	15	11	"A66"	"A66"	8380	47645	100	305	329	174	52	320	320	359	365	101	3	0	0	1463	1535	374	24	1541	1541	3183	4604	144	0	0	0	0.000	0.000	0.000	0.000	0.000	0.000	0.000	0.000	0.000	0.000	0.000	0.000	0.000	0.000	0.192	-1.500	0.426	0.455	4.430	0.008	0.011	316	2384	100	-15	-78	-93	9	-6	3	Error	Error	-2.379	-15	-78	9	-6	104036	484936	-0.082	-0.358	0	0	0
1	16	11	"A67"	"A67"	8680	47645	100	306	325	173	53	319	319	344	194	56	10	1	0	1531	1571	347	22	1539	1539	2982	4077	136	0	0	0	0.000	0.000	0.000	0.000	0.000	0.000	0.000	0.000	0.000	0.000	0.000	0.000	0.000	0.000	1.625	0.188	0.429	0.503	5.031	0.009	0.038	316	2384	100	-13	-8	-21	6	32	38	Error	Error	0.700	-13	-8	6	32	102776	496483	-0.098	-0.346	0	0	0
1	17	11	"A67"	"A67"	8980	47645	100	305	333	177	53	329	329	429	1884	439	0	0	0	1547	2067	1991	96	1544	1544	2847	3774	132	4	2	0	0.000	0.000	0.000	0.000	0.000	0.000	0.000	0.000	0.000	0.000	0.000	0.000	0.000	0.000	-8.000	0.008	0.375	0.354	6.106	0.008	0.030	316	2384	100	-24	3	-21	4	523	527	Error	Error	Error	-24	3	4	523	105206	653055	-0.051	-0.207	0	0	0
1	18	11	"A67"	"A67"	9280	47645	100	298	336	213	63	329	329	365	236	64	7	1	0	1546	1561	251	16	1588	1588	3385	4842	143	0	0	0	0.000	0.000	0.000	0.000	0.000	0.000	0.000	0.000	0.000	0.000	0.000	0.000	0.000	0.000	0.738	-0.259	0.631	0.735	4.683	0.009	0.045	316	2384	100	-31	-42	-73	7	-27	-20	Error	Error	-0.438	-31	-42	7	-27	106090	493327	-0.123	-0.377	0	0	0
1	1	12	"A68"	"A68"	4180	47945	100	334	366	185	50	331	331	352	159	45	22	7	0	1537	1549	277	17	1518	1518	1544	296	19	19	1	0	0.000	0.000	0.000	0.000	0.000	0.000	0.000	0.000	0.000	0.000	0.000	0.000	0.000	0.000	0.158	1.129	0.557	0.629	4.312	0.043	0.003	316	2384	100	3	19	22	35	31	66	Error	Error	-2.663	3	19	35	31	115740	489397	0.088	0.017	0	0	0
1	2	12	"A68"	"A68"	4480	47945	100	322	335	151	45	331	331	355	179	50	13	2	0	1450	1515	475	31	1550	1550	2602	3188	122	0	0	0	0.000	0.000	0.000	0.000	0.000	0.000	0.000	0.000	0.000	0.000	0.000	0.000	0.000	0.000	0.090	-0.114	0.537	0.486	4.065	0.008	0.015	316	2384	100	-9	-100	-109	4	-35	-31	Error	Error	-3.474	-9	-100	4	-35	105872	478830	-0.112	-0.341	0	0	0
1	3	12	"A68"	"A68"	4780	47945	100	323	351	168	47	340	340	375	319	85	4	0	0	1463	1523	455	29	1523	1523	2455	2746	111	0	0	0	0.000	0.000	0.000	0.000	0.000	0.000	0.000	0.000	0.000	0.000	0.000	0.000	0.000	0.000	0.283	100000.000	0.509	0.448	4.417	0.010	0.015	316	2384	100	-17	-60	-77	11	0	11	Error	Error	-1.819	-17	-60	11	0	110870	481420	-0.075	-0.339	0	0	0
1	4	12	"A69"	"A69"	5080	47945	100	312	338	168	49	335	335	357	183	51	15	3	0	1444	1492	349	23	1548	1548	2476	2703	109	0	0	0	0.000	0.000	0.000	0.000	0.000	0.000	0.000	0.000	0.000	0.000	0.000	0.000	0.000	0.000	0.221	-0.054	0.487	0.542	4.429	0.012	0.024	316	2384	100	-23	-104	-127	3	-56	-53	Error	Error	-2.177	-23	-104	3	-56	106744	471481	-0.104	-0.364	0	0	0
1	5	12	"A69"	"A69"	5380	47945	100	340	349	166	47	339	339	363	184	50	14	3	0	1551	1693	930	54	1554	1554	3334	5075	152	1	0	0	0.000	0.000	0.000	0.000	0.000	0.000	0.000	0.000	0.000	0.000	0.000	0.000	0.000	0.000	-0.333	0.072	0.484	0.549	4.447	0.014	0.097	316	2384	100	1	-3	-2	10	139	149	Error	Error	Error	1	-3	10	139	110229	534917	-0.076	-0.323	0	0	0
1	6	12	"A69"	"A69"	5680	47945	100	294	317	152	47	332	332	378	841	222	0	0	0	1480	1518	315	20	1546	1546	3283	4836	147	0	0	0	0.000	0.000	0.000	0.000	0.000	0.000	0.000	0.000	0.000	0.000	0.000	0.000	0.000	0.000	0.576	0.536	0.575	0.602	4.113	0.010	0.077	316	2384	100	-38	-66	-104	-15	-28	-43	Error	Error	-0.796	-38	-66	-15	-28	100094	479657	-0.073	-0.365	0	0	0
1	7	12	"A70"	"A70"	5980	47945	100	302	328	177	53	334	334	368	235	63	8	1	0	1481	1505	320	21	1548	1548	2895	3792	130	0	0	0	0.000	0.000	0.000	0.000	0.000	0.000	0.000	0.000	0.000	0.000	0.000	0.000	0.000	0.000	0.478	0.140	0.528	0.533	5.052	0.008	0.016	316	2384	100	-32	-67	-99	-6	-43	-49	Error	Error	-1.066	-32	-67	-6	-43	103778	475582	-0.170	-0.367	0	0	0
1	8	12	"A70"	"A70"	6280	47945	100	305	326	161	49	326	326	353	181	51	12	2	0	1467	1566	695	44	1511	1511	2589	3236	124	1	0	0	0.000	0.000	0.000	0.000	0.000	0.000	0.000	0.000	0.000	0.000	0.000	0.000	0.000	0.000	0.477	0.000	0.566	0.501	4.660	0.010	0.035	316	2384	100	-21	-44	-65	0	55	55	Error	Error	-1.067	-21	-44	0	55	102872	494709	-0.149	-0.316	0	0	0
1	9	12	"A70"	"A70"	6580	47945	100	297	329	177	53	335	335	365	244	66	6	0	0	1418	1443	281	19	1493	1493	3230	4756	147	0	0	0	0.000	0.000	0.000	0.000	0.000	0.000	0.000	0.000	0.000	0.000	0.000	0.000	0.000	0.000	0.507	0.120	0.589	0.580	4.102	0.010	0.044	316	2384	100	-38	-75	-113	-6	-50	-56	Error	Error	-0.981	-38	-75	-6	-50	104053	455831	-0.148	-0.376	0	0	0
1	10	12	"A71"	"A71"	6880	47945	100	329	344	168	48	327	327	358	220	61	7	1	0	1402	1432	268	18	1487	1487	2844	3801	133	0	0	0	0.000	0.000	0.000	0.000	0.000	0.000	0.000	0.000	0.000	0.000	0.000	0.000	0.000	0.000	-0.024	-0.309	0.573	0.526	4.211	0.007	0.011	316	2384	100	2	-85	-83	17	-55	-38	Error	Error	Error	2	-85	17	-55	108718	452484	-0.064	-0.371	0	0	0
1	11	12	"A71"	"A71"	7180	47945	100	298	329	180	54	314	314	355	333	93	4	0	0	1490	2330	2609	111	1499	1499	2580	2916	113	9	7	0	0.000	0.000	0.000	0.000	0.000	0.000	0.000	0.000	0.000	0.000	0.000	0.000	0.000	0.000	1.778	0.018	0.326	0.276	6.161	0.006	0.003	316	2384	100	-16	-9	-25	15	831	846	Error	Error	0.830	-16	-9	15	831	103918	736382	-0.078	-0.086	0	0	0
1	12	12	"A71"	"A71"	7480	47945	100	293	324	176	54	331	331	355	179	50	11	3	0	1439	1619	873	53	1510	1510	3181	4214	132	0	0	0	0.000	0.000	0.000	0.000	0.000	0.000	0.000	0.000	0.000	0.000	0.000	0.000	0.000	0.000	0.535	-0.064	0.498	0.436	5.128	0.010	0.054	316	2384	100	-38	-71	-109	-7	109	102	Error	Error	-0.902	-38	-71	-7	109	102376	511670	-0.173	-0.371	0	0	0
1	13	12	"A72"	"A72"	7780	47945	100	311	334	168	50	328	328	354	186	52	14	2	0	1438	1517	429	28	1556	1556	3471	4729	136	0	0	0	0.000	0.000	0.000	0.000	0.000	0.000	0.000	0.000	0.000	0.000	0.000	0.000	0.000	0.000	0.144	-0.154	0.427	0.433	4.523	0.010	0.083	316	2384	100	-17	-118	-135	6	-39	-33	Error	Error	-2.795	-17	-118	6	-39	105618	479260	-0.108	-0.413	0	0	0
1	14	12	"A72"	"A72"	8080	47945	100	322	392	410	104	318	318	349	204	58	15	4	0	1627	1902	1026	53	1543	1543	1958	1326	67	8	6	0	0.000	0.000	0.000	0.000	0.000	0.000	0.000	0.000	0.000	0.000	0.000	0.000	0.000	0.000	0.048	0.206	0.410	0.411	5.125	0.029	0.035	316	2384	100	4	84	88	74	359	433	Error	Error	-4.392	4	84	74	359	123916	601030	0.211	-0.042	0	0	0
1	15	12	"A72"	"A72"	8380	47945	100	315	331	150	45	335	335	365	265	72	5	0	0	1545	1575	327	20	1575	1575	2175	1658	76	0	0	0	0.000	0.000	0.000	0.000	0.000	0.000	0.000	0.000	0.000	0.000	0.000	0.000	0.000	0.000	0.667	100000.000	0.500	0.480	4.011	0.019	0.026	316	2384	100	-20	-30	-50	-4	0	-4	Error	Error	-0.585	-20	-30	-4	0	104641	497795	-0.128	-0.362	0	0	0
1	16	12	"A73"	"A73"	8680	47945	100	319	342	164	47	322	322	353	209	59	12	1	0	1452	1518	386	25	1534	1534	2169	1743	80	0	0	0	0.000	0.000	0.000	0.000	0.000	0.000	0.000	0.000	0.000	0.000	0.000	0.000	0.000	0.000	0.037	-1.250	0.401	0.418	4.090	0.020	0.024	316	2384	100	-3	-82	-85	20	-16	4	Error	Error	-4.773	-3	-82	20	-16	107932	479595	-0.053	-0.373	0	0	0
1	17	12	"A73"	"A73"	8980	47945	100	298	331	177	53	309	309	338	192	56	16	3	0	1397	1460	425	29	1495	1495	1918	1454	75	1	0	0	0.000	0.000	0.000	0.000	0.000	0.000	0.000	0.000	0.000	0.000	0.000	0.000	0.000	0.000	0.112	-0.629	0.527	0.554	4.400	0.008	0.002	316	2384	100	-11	-98	-109	22	-35	-13	Error	Error	-3.155	-11	-98	22	-35	104458	461484	-0.036	-0.315	0	0	0
1	18	12	"A73"	"A73"	9280	47945	100	303	341	239	70	324	324	362	321	88	5	0	0	1473	1474	285	19	1530	1530	2111	1872	88	0	0	0	0.000	0.000	0.000	0.000	0.000	0.000	0.000	0.000	0.000	0.000	0.000	0.000	0.000	0.000	0.368	-0.304	0.501	0.501	4.470	0.019	0.005	316	2384	100	-21	-57	-78	17	-56	-39	Error	Error	-1.441	-21	-57	17	-56	107760	465919	-0.065	-0.340	0	0	0
1	1	13	"A74"	"A74"	4180	48245	100	338	362	160	44	346	346	365	175	47	15	3	0	1601	1619	375	23	1547	1547	1574	342	21	14	2	0	0.000	0.000	0.000	0.000	0.000	0.000	0.000	0.000	0.000	0.000	0.000	0.000	0.000	0.000	-0.148	0.222	0.590	0.588	4.331	0.094	0.020	316	2384	100	-8	54	46	16	72	88	Error	Error	Error	-8	54	16	72	114356	511619	-0.017	0.132	0	0	0
1	2	13	"A74"	"A74"	4480	48245	100	350	364	157	43	341	341	366	176	48	17	3	0	1523	1588	394	24	1592	1592	2440	2412	98	0	0	0	0.000	0.000	0.000	0.000	0.000	0.000	0.000	0.000	0.000	0.000	0.000	0.000	0.000	0.000	-0.130	-5.750	0.518	0.555	4.301	0.016	0.050	316	2384	100	9	-69	-60	23	-4	19	Error	Error	Error	9	-69	23	-4	114934	501662	-0.011	-0.353	0	0	0
1	3	13	"A74"	"A74"	4780	48245	100	340	359	151	42	338	338	365	184	50	14	2	0	1529	1552	312	20	1560	1560	2503	2605	104	0	0	0	0.000	0.000	0.000	0.000	0.000	0.000	0.000	0.000	0.000	0.000	0.000	0.000	0.000	0.000	-0.065	-2.625	0.616	0.687	4.650	0.014	0.044	316	2384	100	2	-31	-29	21	-8	13	Error	Error	Error	2	-31	21	-8	113492	490566	-0.033	-0.365	0	0	0
1	4	13	"A75"	"A75"	5080	48245	100	336	347	150	43	340	340	364	175	48	12	2	0	1516	1538	341	22	1586	1586	2513	2526	100	0	0	0	0.000	0.000	0.000	0.000	0.000	0.000	0.000	0.000	0.000	0.000	0.000	0.000	0.000	0.000	0.057	-0.146	0.480	0.496	5.012	0.015	0.048	316	2384	100	-4	-70	-74	7	-48	-41	Error	Error	-4.129	-4	-70	7	-48	109498	485895	-0.097	-0.386	0	0	0
1	5	13	"A75"	"A75"	5380	48245	100	318	343	156	45	334	334	365	199	54	12	1	0	1540	1606	418	26	1583	1583	2163	1685	77	1	0	0	0.000	0.000	0.000	0.000	0.000	0.000	0.000	0.000	0.000	0.000	0.000	0.000	0.000	0.000	0.372	0.391	0.464	0.394	4.799	0.017	0.038	316	2384	100	-16	-43	-59	9	23	32	Error	Error	-1.426	-16	-43	9	23	108418	507375	-0.111	-0.331	0	0	0
1	6	13	"A75"	"A75"	5680	48245	100	314	338	160	47	329	329	357	219	61	11	0	0	1521	1636	646	39	1565	1565	2233	1773	79	3	0	0	0.000	0.000	0.000	0.000	0.000	0.000	0.000	0.000	0.000	0.000	0.000	0.000	0.000	0.000	0.341	0.127	0.500	0.487	4.282	0.020	0.035	316	2384	100	-15	-44	-59	9	71	80	Error	Error	-1.553	-15	-44	9	71	106702	516898	-0.087	-0.337	0	0	0
1	7	13	"A76"	"A76"	5980	48245	100	306	331	167	50	336	336	357	177	49	12	3	0	1518	1538	345	22	1563	1563	2172	1644	75	0	0	0	0.000	0.000	0.000	0.000	0.000	0.000	0.000	0.000	0.000	0.000	0.000	0.000	0.000	0.000	0.667	0.200	0.506	0.520	3.645	0.019	0.033	316	2384	100	-30	-45	-75	-5	-25	-30	Error	Error	-0.585	-30	-45	-5	-25	104701	486051	-0.147	-0.386	0	0	0
1	8	13	"A76"	"A76"	6280	48245	100	320	353	182	51	324	324	352	212	60	13	3	0	1422	1460	324	22	1530	1530	2158	1751	81	0	0	0	0.000	0.000	0.000	0.000	0.000	0.000	0.000	0.000	0.000	0.000	0.000	0.000	0.000	0.000	0.037	-0.414	0.550	0.592	4.638	0.013	0.010	316	2384	100	-4	-108	-112	29	-70	-41	Error	Error	-4.755	-4	-108	29	-70	111416	461222	0.005	-0.399	0	0	0
1	9	13	"A76"	"A76"	6580	48245	100	317	341	168	49	326	326	356	280	78	4	0	0	1463	1478	299	20	1524	1524	2300	2108	91	0	0	0	0.000	0.000	0.000	0.000	0.000	0.000	0.000	0.000	0.000	0.000	0.000	0.000	0.000	0.000	0.148	-0.326	0.444	0.471	4.160	0.011	0.012	316	2384	100	-9	-61	-70	15	-46	-31	Error	Error	-2.761	-9	-61	15	-46	107658	467175	-0.054	-0.390	0	0	0
1	10	13	"A77"	"A77"	6880	48245	100	329	340	153	45	322	322	361	433	119	0	0	0	1455	1475	260	17	1524	1524	2304	2208	95	0	0	0	0.000	0.000	0.000	0.000	0.000	0.000	0.000	0.000	0.000	0.000	0.000	0.000	0.000	0.000	-0.101	-0.367	0.543	0.478	4.259	0.012	0.020	316	2384	100	7	-69	-62	18	-49	-31	Error	Error	Error	7	-69	18	-49	107394	465956	-0.048	-0.375	0	0	0
1	11	13	"A77"	"A77"	7180	48245	100	297	315	143	45	333	333	377	547	145	0	0	0	1452	1508	382	25	1518	1518	2033	1387	68	1	0	0	0.000	0.000	0.000	0.000	0.000	0.000	0.000	0.000	0.000	0.000	0.000	0.000	0.000	0.000	0.545	1.800	0.471	0.473	5.379	0.069	0.011	316	2384	100	-36	-66	-102	-18	-10	-28	Error	Error	-0.874	-36	-66	-18	-10	99636	476371	-0.113	-0.379	0	0	0
1	12	13	"A77"	"A77"	7480	48245	100	312	342	172	50	329	329	364	268	73	7	0	0	1544	1610	486	30	1567	1567	2122	1548	72	2	0	0	0.000	0.000	0.000	0.000	0.000	0.000	0.000	0.000	0.000	0.000	0.000	0.000	0.000	0.000	0.739	0.302	0.555	0.487	4.496	0.029	0.046	316	2384	100	-17	-23	-40	13	43	56	Error	Error	-0.436	-17	-23	13	43	108112	508603	-0.082	-0.331	0	0	0
1	13	13	"A78"	"A78"	7780	48245	100	312	345	219	63	331	331	375	328	87	3	1	0	1605	1660	456	27	1589	1589	2126	1559	73	1	0	0	0.000	0.000	0.000	0.000	0.000	0.000	0.000	0.000	0.000	0.000	0.000	0.000	0.000	0.000	-1.187	0.197	0.478	0.475	5.137	0.035	0.069	316	2384	100	-19	16	-3	14	71	85	Error	Error	Error	-19	16	14	71	108919	524709	-0.091	-0.299	0	0	0
1	14	13	"A78"	"A78"	8080	48245	100	321	338	157	46	325	325	358	202	56	10	0	0	1625	1764	744	42	1601	1601	2307	2013	87	3	1	0	0.000	0.000	0.000	0.000	0.000	0.000	0.000	0.000	0.000	0.000	0.000	0.000	0.000	0.000	-0.167	0.080	0.405	0.388	6.068	0.014	0.023	316	2384	100	-4	24	20	13	163	176	Error	Error	Error	-4	24	13	163	106749	557330	-0.099	-0.270	0	0	0
1	15	13	"A78"	"A78"	8380	48245	100	643	5184	14508	279	331	331	368	251	68	56	40	4	2536	10404	17864	171	1595	1595	2396	2074	86	37	28	6	0.000	0.000	0.000	0.000	0.000	0.000	0.000	0.000	0.000	0.000	0.000	0.000	0.000	0.000	0.332	0.551	0.312	0.368	3.059	0.742	0.721	316	2384	100	312	941	1253	4853	8809	13662	Error	Error	-1.593	312	941	4853	8809	1638027	3287620	19.187	3.861	0	0	0
1	16	13	"A79"	"A79"	8680	48245	100	319	355	231	65	328	328	360	248	68	9	1	0	1551	1580	372	23	1562	1562	2383	2160	90	0	0	0	0.000	0.000	0.000	0.000	0.000	0.000	0.000	0.000	0.000	0.000	0.000	0.000	0.000	0.000	0.818	1.500	0.510	0.517	4.290	0.027	0.056	316	2384	100	-9	-11	-20	27	18	45	Error	Error	-0.290	-9	-11	27	18	112216	499247	-0.020	-0.372	0	0	0
1	17	13	"A79"	"A79"	8980	48245	100	329	354	235	66	318	318	351	279	79	7	0	0	1596	2029	1497	73	1543	1543	2395	2458	102	8	3	0	0.000	0.000	0.000	0.000	0.000	0.000	0.000	0.000	0.000	0.000	0.000	0.000	0.000	0.000	0.208	0.074	0.404	0.343	5.416	0.018	0.034	316	2384	100	11	53	64	36	486	522	Error	Error	-2.268	11	53	36	486	111768	641031	0.011	-0.149	0	0	0
1	18	13	"A79"	"A79"	9280	48245	100	321	337	153	45	328	328	356	227	63	7	0	0	1493	1522	315	20	1527	1527	2576	2919	113	0	0	0	0.000	0.000	0.000	0.000	0.000	0.000	0.000	0.000	0.000	0.000	0.000	0.000	0.000	0.000	0.206	-1.800	0.594	0.606	4.663	0.015	0.051	316	2384	100	-7	-34	-41	9	-5	4	Error	Error	-2.280	-7	-34	9	-5	106349	480978	-0.084	-0.361	0	0	0
1	1	14	"A80"	"A80"	4180	48545	100	356	389	187	48	359	359	383	187	48	16	5	0	1605	1640	342	20	1591	1591	1624	336	20	15	3	0	0.000	0.000	0.000	0.000	0.000	0.000	0.000	0.000	0.000	0.000	0.000	0.000	0.000	0.000	-0.214	0.612	0.460	0.477	3.883	0.067	0.009	316	2384	100	-3	14	11	30	49	79	Error	Error	Error	-3	14	30	49	122847	518232	0.032	0.048	0	0	0
1	2	14	"A80"	"A80"	4480	48545	100	349	379	175	46	355	355	387	284	73	7	0	0	1544	1643	517	31	1607	1607	2689	3085	114	0	0	0	0.000	0.000	0.000	0.000	0.000	0.000	0.000	0.000	0.000	0.000	0.000	0.000	0.000	0.000	0.095	0.667	0.461	0.494	4.620	0.025	0.052	316	2384	100	-6	-63	-69	24	36	60	Error	Error	-3.392	-6	-63	24	36	119894	519124	-0.028	-0.339	0	0	0
1	3	14	"A80"	"A80"	4780	48545	100	385	420	319	75	369	369	409	391	95	6	0	0	1517	1585	493	31	1604	1604	2695	3036	112	0	0	0	0.000	0.000	0.000	0.000	0.000	0.000	0.000	0.000	0.000	0.000	0.000	0.000	0.000	0.000	-0.184	-2.684	0.538	0.629	4.508	0.016	0.007	316	2384	100	16	-87	-71	51	-19	32	Error	Error	Error	16	-87	51	-19	132774	500906	0.028	-0.366	0	0	0
1	4	14	"A81"	"A81"	5080	48545	100	365	391	240	61	353	353	375	181	48	16	5	0	1551	1581	364	23	1584	1584	2544	2640	103	0	0	0	0.000	0.000	0.000	0.000	0.000	0.000	0.000	0.000	0.000	0.000	0.000	0.000	0.000	0.000	-0.364	-12.667	0.577	0.587	4.207	0.009	0.014	316	2384	100	12	-33	-21	38	-3	35	Error	Error	Error	12	-33	38	-3	123469	499502	0.088	-0.365	0	0	0
1	5	14	"A81"	"A81"	5380	48545	100	329	384	363	94	351	351	383	234	61	9	2	0	1527	1603	415	25	1572	1572	2566	2742	106	0	0	0	0.000	0.000	0.000	0.000	0.000	0.000	0.000	0.000	0.000	0.000	0.000	0.000	0.000	0.000	0.489	1.065	0.480	0.473	4.801	0.015	0.020	316	2384	100	-22	-45	-67	33	31	64	Error	Error	-1.032	-22	-45	33	31	121291	506651	0.004	-0.351	0	0	0
1	6	14	"A81"	"A81"	5680	48545	100	342	365	177	48	339	339	366	200	54	13	3	0	1521	1603	466	29	1569	1569	2460	2542	103	0	0	0	0.000	0.000	0.000	0.000	0.000	0.000	0.000	0.000	0.000	0.000	0.000	0.000	0.000	0.000	-0.062	0.765	0.529	0.545	4.517	0.013	0.029	316	2384	100	3	-48	-45	26	34	60	Error	Error	Error	3	-48	26	34	115247	506427	-0.005	-0.337	0	0	0
1	7	14	"A82"	"A82"	5980	48545	100	347	373	185	49	340	340	369	210	56	14	2	0	1519	1685	702	41	1566	1566	2540	2775	109	2	0	0	0.000	0.000	0.000	0.000	0.000	0.000	0.000	0.000	0.000	0.000	0.000	0.000	0.000	0.000	-0.149	0.277	0.490	0.452	5.365	0.019	0.088	316	2384	100	7	-47	-40	33	119	152	Error	Error	Error	7	-47	33	119	117983	532395	0.019	-0.308	0	0	0
1	8	14	"A82"	"A82"	6280	48545	100	356	368	163	44	345	345	373	214	57	11	1	0	1480	1549	430	27	1544	1544	2572	2845	110	0	0	0	0.000	0.000	0.000	0.000	0.000	0.000	0.000	0.000	0.000	0.000	0.000	0.000	0.000	0.000	-0.172	4.600	0.486	0.452	4.700	0.011	0.015	316	2384	100	11	-64	-53	23	5	28	Error	Error	Error	11	-64	23	5	116379	489396	-0.023	-0.360	0	0	0
1	9	14	"A82"	"A82"	6580	48545	100	342	381	266	69	335	335	365	189	51	14	5	0	1484	1526	377	24	1553	1553	2704	3175	117	0	0	0	0.000	0.000	0.000	0.000	0.000	0.000	0.000	0.000	0.000	0.000	0.000	0.000	0.000	0.000	-0.101	-1.704	0.612	0.583	4.949	0.016	0.052	316	2384	100	7	-69	-62	46	-27	19	Error	Error	Error	7	-69	46	-27	120292	482106	0.085	-0.371	0	0	0
1	10	14	"A83"	"A83"	6880	48545	100	325	360	276	76	343	343	370	189	51	15	3	0	1453	1530	426	27	1561	1561	2600	2874	110	0	0	0	0.000	0.000	0.000	0.000	0.000	0.000	0.000	0.000	0.000	0.000	0.000	0.000	0.000	0.000	0.167	-0.548	0.600	0.568	4.650	0.011	0.016	316	2384	100	-18	-108	-126	17	-31	-14	Error	Error	-2.585	-18	-108	17	-31	113722	483582	-0.053	-0.372	0	0	0
1	11	14	"A83"	"A83"	7180	48545	100	332	354	161	45	338	338	376	352	93	3	0	0	1571	1655	537	32	1619	1619	2309	1807	78	2	0	0	0.000	0.000	0.000	0.000	0.000	0.000	0.000	0.000	0.000	0.000	0.000	0.000	0.000	0.000	0.125	0.444	0.548	0.504	4.738	0.023	0.009	316	2384	100	-6	-48	-54	16	36	52	Error	Error	-3.000	-6	-48	16	36	111920	522996	-0.062	-0.362	0	0	0
1	12	14	"A83"	"A83"	7480	48545	100	323	344	173	50	338	338	367	232	63	6	1	0	1557	1723	653	37	1597	1597	2412	2131	88	2	0	0	0.000	0.000	0.000	0.000	0.000	0.000	0.000	0.000	0.000	0.000	0.000	0.000	0.000	0.000	0.375	0.048	0.413	0.426	5.262	0.015	0.015	316	2384	100	-15	-40	-55	6	126	132	Error	Error	-1.415	-15	-40	6	126	108701	544361	-0.099	-0.323	0	0	0
1	13	14	"A84"	"A84"	7780	48545	100	339	363	162	44	340	340	365	189	51	12	3	0	1569	1614	330	20	1634	1634	2580	2474	95	0	0	0	0.000	0.000	0.000	0.000	0.000	0.000	0.000	0.000	0.000	0.000	0.000	0.000	0.000	0.000	0.015	-1.150	0.437	0.437	4.382	0.014	0.037	316	2384	100	-1	-65	-66	23	-20	3	Error	Error	-6.022	-1	-65	23	-20	114753	509879	-0.011	-0.390	0	0	0
1	14	14	"A84"	"A84"	8080	48545	100	314	344	173	50	335	335	372	261	70	7	1	0	1522	1561	339	21	1572	1572	2251	1821	80	0	0	0	0.000	0.000	0.000	0.000	0.000	0.000	0.000	0.000	0.000	0.000	0.000	0.000	0.000	0.000	0.420	-0.818	0.559	0.531	4.423	0.020	0.016	316	2384	100	-21	-50	-71	9	-11	-2	Error	Error	-1.252	-21	-50	9	-11	108777	493374	-0.107	-0.379	0	0	0
1	15	14	"A84"	"A84"	8380	48545	100	334	364	199	54	339	339	388	688	177	0	0	0	1561	1613	422	26	1596	1596	2406	2145	89	0	0	0	0.000	0.000	0.000	0.000	0.000	0.000	0.000	0.000	0.000	0.000	0.000	0.000	0.000	0.000	0.143	1.471	0.612	0.548	6.046	0.022	0.054	316	2384	100	-5	-35	-40	25	17	42	Error	Error	-2.807	-5	-35	25	17	115155	509825	-0.035	-0.370	0	0	0
1	16	14	"A85"	"A85"	8680	48545	100	341	358	161	44	336	336	360	179	49	14	3	0	1547	1570	302	19	1601	1601	2410	2158	89	0	0	0	0.000	0.000	0.000	0.000	0.000	0.000	0.000	0.000	0.000	0.000	0.000	0.000	0.000	0.000	-0.093	-0.710	0.474	0.471	4.848	0.023	0.010	316	2384	100	5	-54	-49	22	-31	-9	Error	Error	Error	5	-54	22	-31	113108	496160	-0.011	-0.389	0	0	0
1	17	14	"A85"	"A85"	8980	48545	100	336	380	270	71	332	332	374	368	98	5	1	0	1578	1683	631	37	1623	1623	2592	2699	104	1	0	0	0.000	0.000	0.000	0.000	0.000	0.000	0.000	0.000	0.000	0.000	0.000	0.000	0.000	0.000	-0.089	0.800	0.476	0.408	6.006	0.015	0.017	316	2384	100	4	-45	-41	48	60	108	Error	Error	Error	4	-45	48	60	120107	531827	0.016	-0.337	0	0	0
1	18	14	"A85"	"A85"	9280	48545	100	339	347	158	45	326	326	364	233	64	9	0	0	1539	1570	316	20	1611	1611	2627	2751	104	0	0	0	0.000	0.000	0.000	0.000	0.000	0.000	0.000	0.000	0.000	0.000	0.000	0.000	0.000	0.000	-0.181	-0.512	0.465	0.504	4.789	0.011	0.025	316	2384	100	13	-72	-59	21	-41	-20	Error	Error	Error	13	-72	21	-41	109790	496082	-0.073	-0.384	0	0	0
1	1	15	"A86"	"A86"	4180	48845	100	352	391	205	52	374	374	403	207	51	12	5	0	1613	1645	350	21	1605	1605	1638	400	24	9	2	0	0.000	0.000	0.000	0.000	0.000	0.000	0.000	0.000	0.000	0.000	0.000	0.000	0.000	0.000	-2.750	0.425	0.688	0.784	3.786	0.115	0.019	316	2384	100	-22	8	-14	17	40	57	Error	Error	Error	-22	8	17	40	123662	519928	-0.058	0.018	0	0	0
1	2	15	"A86"	"A86"	4480	48845	100	344	372	177	47	362	362	393	202	51	15	2	0	1462	1503	344	22	1589	1589	2509	2560	102	0	0	0	0.000	0.000	0.000	0.000	0.000	0.000	0.000	0.000	0.000	0.000	0.000	0.000	0.000	0.000	0.142	-0.116	0.467	0.554	4.270	0.014	0.030	316	2384	100	-18	-127	-145	10	-86	-76	Error	Error	-2.819	-18	-127	10	-86	117638	475066	-0.104	-0.393	0	0	0
1	3	15	"A86"	"A86"	4780	48845	100	352	380	166	43	360	360	386	195	50	15	2	0	1492	1546	375	24	1561	1561	2492	2538	101	0	0	0	0.000	0.000	0.000	0.000	0.000	0.000	0.000	0.000	0.000	0.000	0.000	0.000	0.000	0.000	0.116	-1.333	0.546	0.539	4.123	0.016	0.028	316	2384	100	-8	-69	-77	20	-15	5	Error	Error	-3.109	-8	-69	20	-15	119982	488400	-0.031	-0.373	0	0	0
1	4	15	"A87"	"A87"	5080	48845	100	338	367	179	48	360	360	389	223	57	12	1	0	1488	1528	342	22	1579	1579	2508	2522	100	0	0	0	0.000	0.000	0.000	0.000	0.000	0.000	0.000	0.000	0.000	0.000	0.000	0.000	0.000	0.000	0.242	-0.137	0.543	0.521	4.695	0.018	0.040	316	2384	100	-22	-91	-113	7	-51	-44	Error	Error	-2.048	-22	-91	7	-51	116032	482925	-0.099	-0.389	0	0	0
1	5	15	"A87"	"A87"	5380	48845	100	357	384	196	51	346	346	379	368	97	6	0	0	1487	1584	514	32	1528	1528	2443	2511	102	0	0	0	0.000	0.000	0.000	0.000	0.000	0.000	0.000	0.000	0.000	0.000	0.000	0.000	0.000	0.000	-0.268	0.679	0.491	0.421	4.359	0.015	0.039	316	2384	100	11	-41	-30	38	56	94	Error	Error	Error	11	-41	38	56	121491	500620	0.014	-0.342	0	0	0
1	6	15	"A87"	"A87"	5680	48845	100	352	375	178	47	350	350	383	209	54	12	3	0	1484	1613	556	34	1553	1553	2510	2624	104	0	0	0	0.000	0.000	0.000	0.000	0.000	0.000	0.000	0.000	0.000	0.000	0.000	0.000	0.000	0.000	-0.029	0.417	0.414	0.432	4.759	0.014	0.028	316	2384	100	2	-69	-67	25	60	85	Error	Error	Error	2	-69	25	60	118465	509590	-0.038	-0.342	0	0	0
1	7	15	"A88"	"A88"	5980	48845	100	351	373	169	45	359	359	383	190	49	14	3	0	1540	1557	373	23	1578	1578	2537	2649	104	0	0	0	0.000	0.000	0.000	0.000	0.000	0.000	0.000	0.000	0.000	0.000	0.000	0.000	0.000	0.000	0.211	-0.667	0.611	0.602	5.502	0.013	0.037	316	2384	100	-8	-38	-46	14	-21	-7	Error	Error	-2.248	-8	-38	14	-21	117961	491968	-0.053	-0.370	0	0	0
1	8	15	"A88"	"A88"	6280	48845	100	342	360	184	51	344	344	377	220	58	10	2	0	1576	1725	744	43	1556	1556	2336	2209	94	2	0	0	0.000	0.000	0.000	0.000	0.000	0.000	0.000	0.000	0.000	0.000	0.000	0.000	0.000	0.000	-0.100	0.095	0.450	0.498	5.647	0.014	0.028	316	2384	100	-2	20	18	16	169	185	Error	Error	Error	-2	20	16	169	113792	545053	-0.077	-0.277	0	0	0
1	9	15	"A88"	"A88"	6580	48845	100	348	370	192	51	345	345	381	225	59	10	1	0	1521	1540	367	23	1524	1524	2508	2694	107	0	0	0	0.000	0.000	0.000	0.000	0.000	0.000	0.000	0.000	0.000	0.000	0.000	0.000	0.000	0.000	-1.000	1.563	0.553	0.497	4.303	0.011	0.018	316	2384	100	3	-3	0	25	16	41	Error	Error	Error	3	-3	25	16	116768	486784	-0.049	-0.359	0	0	0
1	10	15	"A89"	"A89"	6880	48845	100	348	405	432	106	343	343	367	191	52	16	4	0	1527	1577	381	24	1531	1531	2372	2397	101	0	0	0	0.000	0.000	0.000	0.000	0.000	0.000	0.000	0.000	0.000	0.000	0.000	0.000	0.000	0.000	-1.250	1.348	0.557	0.557	5.503	0.015	0.019	316	2384	100	5	-4	1	62	46	108	Error	Error	Error	5	-4	62	46	128065	498374	0.199	-0.332	0	0	0
1	11	15	"A89"	"A89"	7180	48845	100	326	374	310	82	352	352	376	197	52	12	3	0	1492	1591	571	35	1534	1534	2562	2982	116	0	0	0	0.000	0.000	0.000	0.000	0.000	0.000	0.000	0.000	0.000	0.000	0.000	0.000	0.000	0.000	0.619	0.386	0.502	0.524	5.183	0.010	0.018	316	2384	100	-26	-42	-68	22	57	79	Error	Error	-0.692	-26	-42	22	57	118224	502833	-0.010	-0.326	0	0	0
1	12	15	"A89"	"A89"	7480	48845	100	316	331	153	46	339	339	432	1586	367	0	0	0	1483	1509	368	24	1539	1539	2842	4063	142	0	0	0	0.000	0.000	0.000	0.000	0.000	0.000	0.000	0.000	0.000	0.000	0.000	0.000	0.000	0.000	0.411	0.267	0.435	0.465	5.281	0.013	0.050	316	2384	100	-23	-56	-79	-8	-30	-38	Error	Error	-1.284	-23	-56	-8	-30	104573	476902	-0.064	-0.328	0	0	0
1	13	15	"A90"	"A90"	7780	48845	100	344	359	166	46	332	332	363	234	64	10	1	0	1461	1478	312	21	1525	1525	2610	3033	116	0	0	0	0.000	0.000	0.000	0.000	0.000	0.000	0.000	0.000	0.000	0.000	0.000	0.000	0.000	0.000	-0.187	-0.574	0.482	0.487	4.686	0.010	0.020	316	2384	100	12	-64	-52	27	-47	-20	Error	Error	Error	12	-64	27	-47	113540	467071	-0.017	-0.373	0	0	0
1	14	15	"A90"	"A90"	8080	48845	100	357	372	156	41	339	339	367	202	55	13	1	0	1526	1644	581	35	1578	1578	2434	2363	97	1	0	0	0.000	0.000	0.000	0.000	0.000	0.000	0.000	0.000	0.000	0.000	0.000	0.000	0.000	0.000	-0.346	0.500	0.564	0.514	4.813	0.012	0.023	316	2384	100	18	-52	-34	33	66	99	Error	Error	Error	18	-52	33	66	117556	519464	0.025	-0.334	0	0	0
1	15	15	"A90"	"A90"	8380	48845	100	361	402	292	72	341	341	375	272	72	8	2	0	1580	1600	314	19	1607	1607	2558	2591	101	0	0	0	0.000	0.000	0.000	0.000	0.000	0.000	0.000	0.000	0.000	0.000	0.000	0.000	0.000	0.000	-0.741	-8.714	0.559	0.550	4.559	0.017	0.019	316	2384	100	20	-27	-7	61	-7	54	Error	Error	Error	20	-27	61	-7	127002	505508	0.099	-0.370	0	0	0
1	16	15	"A91"	"A91"	8680	48845	100	332	354	175	49	338	338	367	199	54	15	2	0	1517	1538	354	23	1565	1565	2531	2694	106	0	0	0	0.000	0.000	0.000	0.000	0.000	0.000	0.000	0.000	0.000	0.000	0.000	0.000	0.000	0.000	0.125	-0.593	0.515	0.472	4.689	0.014	0.031	316	2384	100	-6	-48	-54	16	-27	-11	Error	Error	-3.000	-6	-48	16	-27	111782	485957	-0.065	-0.369	0	0	0
1	17	15	"A91"	"A91"	8980	48845	100	331	363	220	60	341	341	370	205	55	14	2	0	1580	1627	459	28	1594	1594	2449	2317	94	1	0	0	0.000	0.000	0.000	0.000	0.000	0.000	0.000	0.000	0.000	0.000	0.000	0.000	0.000	0.000	0.714	0.667	0.663	0.616	3.776	0.012	0.024	316	2384	100	-10	-14	-24	22	33	55	Error	Error	-0.485	-10	-14	22	33	114791	514181	-0.034	-0.355	0	0	0
1	18	15	"A91"	"A91"	9280	48845	100	347	384	238	61	340	340	386	455	117	2	1	0	1523	1592	558	35	1590	1590	2609	2720	104	0	0	0	0.000	0.000	0.000	0.000	0.000	0.000	0.000	0.000	0.000	0.000	0.000	0.000	0.000	0.000	-0.104	22.000	0.543	0.544	4.761	0.018	0.036	316	2384	100	7	-67	-60	44	2	46	Error	Error	Error	7	-67	44	2	121350	503030	-0.004	-0.374	0	0	0
1	1	16	"A92"	"A92"	4180	49145	100	363	390	223	57	369	369	398	213	53	10	2	0	1626	1656	354	21	1590	1590	1635	734	44	4	0	0	0.000	0.000	0.000	0.000	0.000	0.000	0.000	0.000	0.000	0.000	0.000	0.000	0.000	0.000	-0.167	0.318	0.577	0.591	3.976	0.008	0.002	316	2384	100	-6	36	30	21	66	87	Error	Error	Error	-6	36	21	66	123154	523305	-0.038	0.029	0	0	0
1	2	16	"A92"	"A92"	4480	49145	100	375	406	210	51	382	382	404	194	48	16	6	0	1581	1612	392	24	1641	1641	2974	3589	120	0	0	0	0.000	0.000	0.000	0.000	0.000	0.000	0.000	0.000	0.000	0.000	0.000	0.000	0.000	0.000	0.117	-0.828	0.572	0.539	4.608	0.011	0.036	316	2384	100	-7	-60	-67	24	-29	-5	Error	Error	-3.100	-7	-60	24	-29	128344	509350	0.010	-0.379	0	0	0
1	3	16	"A92"	"A92"	4780	49145	100	391	466	491	105	367	367	395	190	48	22	5	0	1547	1612	417	25	1590	1590	3050	3964	129	0	0	0	0.000	0.000	0.000	0.000	0.000	0.000	0.000	0.000	0.000	0.000	0.000	0.000	0.000	0.000	-0.558	4.500	0.664	0.637	4.141	0.010	0.015	316	2384	100	24	-43	-19	99	22	121	Error	Error	Error	24	-43	99	22	147392	509444	0.374	-0.363	0	0	0
1	4	16	"A93"	"A93"	5080	49145	100	357	389	261	67	374	374	409	223	54	11	2	0	1502	1541	398	25	1603	1603	2936	3621	123	0	0	0	0.000	0.000	0.000	0.000	0.000	0.000	0.000	0.000	0.000	0.000	0.000	0.000	0.000	0.000	0.168	-0.242	0.556	0.519	4.318	0.018	0.040	316	2384	100	-17	-101	-118	15	-62	-47	Error	Error	-2.571	-17	-101	15	-62	123072	487059	-0.090	-0.385	0	0	0
1	5	16	"A93"	"A93"	5380	49145	100	374	413	289	69	366	366	399	222	55	14	2	0	1557	1643	553	33	1610	1610	2497	2276	91	1	0	0	0.000	0.000	0.000	0.000	0.000	0.000	0.000	0.000	0.000	0.000	0.000	0.000	0.000	0.000	-0.151	1.424	0.569	0.494	4.749	0.019	0.029	316	2384	100	8	-53	-45	47	33	80	Error	Error	Error	8	-53	47	33	130574	519154	0.063	-0.375	0	0	0
1	6	16	"A93"	"A93"	5680	49145	100	403	436	290	66	366	366	419	552	131	2	0	0	1656	1717	454	26	1614	1614	2484	2372	95	0	0	0	0.000	0.000	0.000	0.000	0.000	0.000	0.000	0.000	0.000	0.000	0.000	0.000	0.000	0.000	0.881	0.680	0.470	0.491	4.570	0.020	0.002	316	2384	100	37	42	79	70	103	173	Error	Error	-0.183	37	42	70	103	137795	542702	0.031	-0.323	0	0	0
1	7	16	"A94"	"A94"	5980	49145	100	376	406	259	63	366	366	394	195	49	17	5	0	1589	1673	527	31	1623	1623	2573	2563	99	0	0	0	0.000	0.000	0.000	0.000	0.000	0.000	0.000	0.000	0.000	0.000	0.000	0.000	0.000	0.000	-0.294	0.800	0.425	0.432	4.386	0.010	0.014	316	2384	100	10	-34	-24	40	50	90	Error	Error	Error	10	-34	40	50	128351	528675	0.062	-0.351	0	0	0
1	8	16	"A94"	"A94"	6280	49145	100	351	373	173	46	353	353	383	237	61	10	1	0	1526	1549	348	22	1573	1573	2608	2812	107	0	0	0	0.000	0.000	0.000	0.000	0.000	0.000	0.000	0.000	0.000	0.000	0.000	0.000	0.000	0.000	0.043	-0.833	0.518	0.606	4.318	0.015	0.021	316	2384	100	-2	-47	-49	20	-24	-4	Error	Error	-4.555	-2	-47	20	-24	117820	489341	-0.042	-0.377	0	0	0
1	9	16	"A94"	"A94"	6580	49145	100	346	367	173	47	356	356	385	228	59	11	1	0	1481	1524	371	24	1546	1546	2772	3408	122	0	0	0	0.000	0.000	0.000	0.000	0.000	0.000	0.000	0.000	0.000	0.000	0.000	0.000	0.000	0.000	0.154	-0.500	0.675	0.701	5.519	0.012	0.030	316	2384	100	-10	-65	-75	11	-22	-11	Error	Error	-2.700	-10	-65	11	-22	115834	481710	-0.079	-0.366	0	0	0
1	10	16	"A95"	"A95"	6880	49145	100	363	383	184	48	353	353	375	188	50	14	6	0	1497	1557	474	30	1539	1539	2568	2745	106	0	0	0	0.000	0.000	0.000	0.000	0.000	0.000	0.000	0.000	0.000	0.000	0.000	0.000	0.000	0.000	-0.238	1.667	0.448	0.424	4.580	0.013	0.020	316	2384	100	10	-42	-32	30	18	48	Error	Error	Error	10	-42	30	18	121172	491903	0.043	-0.368	0	0	0
1	11	16	"A95"	"A95"	7180	49145	100	339	388	246	63	356	356	390	265	67	8	1	0	1626	1827	885	48	1610	1610	2955	3420	115	1	0	0	0.000	0.000	0.000	0.000	0.000	0.000	0.000	0.000	0.000	0.000	0.000	0.000	0.000	0.000	-1.062	0.147	0.555	0.511	5.175	0.012	0.036	316	2384	100	-17	16	-1	32	217	249	Error	Error	Error	-17	16	32	217	122577	577361	-0.008	-0.330	0	0	0
1	12	16	"A95"	"A95"	7480	49145	100	329	346	163	47	345	345	373	193	51	11	2	0	1543	1572	330	20	1599	1599	3035	3640	119	0	0	0	0.000	0.000	0.000	0.000	0.000	0.000	0.000	0.000	0.000	0.000	0.000	0.000	0.000	0.000	0.286	-0.037	0.481	0.543	4.653	0.012	0.026	316	2384	100	-16	-56	-72	1	-27	-26	Error	Error	-1.807	-16	-56	1	-27	109412	496851	-0.140	-0.402	0	0	0
1	13	16	"A96"	"A96"	7780	49145	100	329	352	172	48	357	357	389	214	55	11	0	0	1518	1558	324	20	1592	1592	2982	3464	116	0	0	0	0.000	0.000	0.000	0.000	0.000	0.000	0.000	0.000	0.000	0.000	0.000	0.000	0.000	0.000	0.378	0.147	0.667	0.668	5.349	0.014	0.049	316	2384	100	-28	-74	-102	-5	-34	-39	Error	Error	-1.402	-28	-74	-5	-34	111147	492467	-0.173	-0.411	0	0	0
1	14	16	"A96"	"A96"	8080	49145	100	331	367	207	56	349	349	383	242	63	11	3	0	1553	1688	697	41	1585	1585	2527	2499	98	1	0	0	0.000	0.000	0.000	0.000	0.000	0.000	0.000	0.000	0.000	0.000	0.000	0.000	0.000	0.000	0.563	0.175	0.596	0.490	4.580	0.020	0.045	316	2384	100	-18	-32	-50	18	103	121	Error	Error	-0.830	-18	-32	18	103	116049	533397	-0.066	-0.336	0	0	0
1	15	16	"A96"	"A96"	8380	49145	100	343	361	163	45	352	352	384	216	56	10	1	0	1767	1814	447	24	1681	1681	2673	2482	92	0	0	0	0.000	0.000	0.000	0.000	0.000	0.000	0.000	0.000	0.000	0.000	0.000	0.000	0.000	0.000	-0.105	0.068	0.431	0.410	4.721	0.019	0.043	316	2384	100	-9	86	77	9	133	142	Error	Error	Error	-9	86	9	133	113985	573205	-0.106	-0.346	0	0	0
1	16	16	"A97"	"A97"	8680	49145	100	345	473	952	201	355	355	391	269	68	9	2	0	1585	1646	395	23	1621	1621	2576	2530	98	0	0	0	0.000	0.000	0.000	0.000	0.000	0.000	0.000	0.000	0.000	0.000	0.000	0.000	0.000	0.000	0.278	4.720	0.444	0.480	5.339	0.037	0.011	316	2384	100	-10	-36	-46	118	25	143	Error	Error	-1.848	-10	-36	118	25	149379	520027	0.305	-0.368	0	0	0
1	17	16	"A97"	"A97"	8980	49145	100	333	352	169	48	360	360	390	238	61	8	0	0	1605	1660	390	23	1669	1669	2968	3133	105	0	0	0	0.000	0.000	0.000	0.000	0.000	0.000	0.000	0.000	0.000	0.000	0.000	0.000	0.000	0.000	0.422	0.889	0.550	0.494	3.864	0.021	0.076	316	2384	100	-27	-64	-91	-8	-9	-17	Error	Error	-1.245	-27	-64	-8	-9	111146	524484	-0.160	-0.417	0	0	0
1	18	16	"A97"	"A97"	9280	49145	100	326	361	189	52	351	351	386	299	77	7	0	0	1584	1606	300	18	1639	1639	2894	3187	110	0	0	0	0.000	0.000	0.000	0.000	0.000	0.000	0.000	0.000	0.000	0.000	0.000	0.000	0.000	0.000	0.455	-0.303	0.602	0.648	4.228	0.012	0.020	316	2384	100	-25	-55	-80	10	-33	-23	Error	Error	-1.138	-25	-55	10	-33	114112	507572	-0.084	-0.404	0	0	0
1	1	17	"A98"	"A98"	4180	49445	100	369	382	165	43	384	384	407	181	44	14	2	0	1571	1614	350	21	1579	1579	1616	364	22	13	2	0	0.000	0.000	0.000	0.000	0.000	0.000	0.000	0.000	0.000	0.000	0.000	0.000	0.000	0.000	1.875	-0.057	0.597	0.560	4.507	0.099	0.023	316	2384	100	-15	-8	-23	-2	35	33	Error	Error	0.907	-15	-8	-2	35	120842	510051	-0.138	-0.005	0	0	0
1	2	17	"A98"	"A98"	4480	49445	100	383	420	201	47	379	379	402	185	46	19	4	0	1564	1607	447	27	1574	1574	1750	756	43	3	0	0	0.000	0.000	0.000	0.000	0.000	0.000	0.000	0.000	0.000	0.000	0.000	0.000	0.000	0.000	-0.400	1.242	0.621	0.532	4.106	0.052	0.025	316	2384	100	4	-10	-6	41	33	74	Error	Error	Error	4	-10	41	33	132665	507787	0.097	-0.189	0	0	0
1	3	17	"A98"	"A98"	4780	49445	100	376	391	207	52	377	377	407	278	68	6	1	0	1442	1497	356	23	1531	1531	1751	943	53	1	0	0	0.000	0.000	0.000	0.000	0.000	0.000	0.000	0.000	0.000	0.000	0.000	0.000	0.000	0.000	0.011	-0.412	0.604	0.587	3.681	0.106	0.064	316	2384	100	-1	-89	-90	14	-34	-20	Error	Error	-6.476	-1	-89	14	-34	123664	473049	-0.058	-0.269	0	0	0
1	4	17	"A99"	"A99"	5080	49445	100	370	396	208	52	373	373	414	373	90	6	0	0	1492	1537	427	27	1515	1515	1713	858	50	1	1	0	0.000	0.000	0.000	0.000	0.000	0.000	0.000	0.000	0.000	0.000	0.000	0.000	0.000	0.000	0.130	1.045	0.664	0.699	4.483	0.086	0.048	316	2384	100	-3	-23	-26	23	22	45	Error	Error	-2.939	-3	-23	23	22	125053	485757	-0.048	-0.205	0	0	0
1	5	17	"A99"	"A99"	5380	49445	100	353	381	189	49	396	396	450	651	144	0	0	0	1535	1572	470	29	1581	1581	2086	1448	69	0	0	0	0.000	0.000	0.000	0.000	0.000	0.000	0.000	0.000	0.000	0.000	0.000	0.000	0.000	0.000	0.935	1.667	0.583	0.663	4.974	0.033	0.010	316	2384	100	-43	-46	-89	-15	-9	-24	Error	Error	-0.097	-43	-46	-15	-9	120307	496626	-0.106	-0.355	0	0	0
1	6	17	"A99"	"A99"	5680	49445	100	369	399	196	49	363	363	389	198	50	17	4	0	1442	1467	321	21	1538	1538	1968	1339	68	0	0	0	0.000	0.000	0.000	0.000	0.000	0.000	0.000	0.000	0.000	0.000	0.000	0.000	0.000	0.000	-0.062	-0.507	0.568	0.587	4.981	0.040	0.039	316	2384	100	6	-96	-90	36	-71	-35	Error	Error	Error	6	-96	36	-71	126218	463586	0.051	-0.374	0	0	0
1	7	17	"A100"	"A100"	5980	49445	100	370	425	376	88	355	355	380	185	48	20	6	0	1458	1530	405	26	1547	1547	1934	1232	63	1	0	0	0.000	0.000	0.000	0.000	0.000	0.000	0.000	0.000	0.000	0.000	0.000	0.000	0.000	0.000	-0.169	-4.118	0.561	0.546	4.001	0.040	0.018	316	2384	100	15	-89	-74	70	-17	53	Error	Error	Error	15	-89	70	-17	134225	483352	0.243	-0.328	0	0	0
1	8	17	"A100"	"A100"	6280	49445	100	357	388	203	52	360	360	396	242	61	11	2	0	1486	1531	430	28	1540	1540	2227	1961	88	0	0	0	0.000	0.000	0.000	0.000	0.000	0.000	0.000	0.000	0.000	0.000	0.000	0.000	0.000	0.000	0.056	-3.111	0.512	0.578	4.211	0.022	0.026	316	2384	100	-3	-54	-57	28	-9	19	Error	Error	-4.170	-3	-54	28	-9	122512	483950	-0.033	-0.355	0	0	0
1	9	17	"A100"	"A100"	6580	49445	100	338	374	271	72	354	354	385	218	56	9	2	0	1408	1409	275	19	1506	1506	2211	2053	92	0	0	0	0.000	0.000	0.000	0.000	0.000	0.000	0.000	0.000	0.000	0.000	0.000	0.000	0.000	0.000	0.163	-0.206	0.449	0.451	4.571	0.029	0.031	316	2384	100	-16	-98	-114	20	-97	-77	Error	Error	-2.615	-16	-98	20	-97	118249	445142	-0.050	-0.391	0	0	0
1	10	17	"A101"	"A101"	6880	49445	100	307	340	166	48	344	344	370	186	50	13	2	0	1394	1445	388	26	1528	1528	2183	1822	83	0	0	0	0.000	0.000	0.000	0.000	0.000	0.000	0.000	0.000	0.000	0.000	0.000	0.000	0.000	0.000	0.276	0.048	0.576	0.518	3.976	0.023	0.022	316	2384	100	-37	-134	-171	-4	-83	-87	Error	Error	-1.857	-37	-134	-4	-83	107482	456540	-0.161	-0.405	0	0	0
1	11	17	"A101"	"A101"	7180	49445	100	337	368	214	58	347	347	392	780	198	0	0	0	1400	1446	310	21	1497	1497	2099	2083	99	0	0	0	0.000	0.000	0.000	0.000	0.000	0.000	0.000	0.000	0.000	0.000	0.000	0.000	0.000	0.000	0.103	-0.412	0.509	0.520	4.352	0.014	0.007	316	2384	100	-10	-97	-107	21	-51	-30	Error	Error	-3.278	-10	-97	21	-51	116171	456819	-0.031	-0.313	0	0	0
1	12	17	"A101"	"A101"	7480	49445	100	338	367	204	55	333	333	359	185	51	13	5	0	1413	1447	298	20	1462	1462	2111	2321	109	0	0	0	0.000	0.000	0.000	0.000	0.000	0.000	0.000	0.000	0.000	0.000	0.000	0.000	0.000	0.000	-0.102	-2.267	0.492	0.474	5.147	0.013	0.013	316	2384	100	5	-49	-44	34	-15	19	Error	Error	Error	5	-49	34	-15	115922	457215	0.043	-0.286	0	0	0
1	13	17	"A102"	"A102"	7780	49445	100	343	448	1065	237	344	344	373	200	53	16	4	0	1476	1503	331	22	1508	1508	2143	2259	105	0	0	0	0.000	0.000	0.000	0.000	0.000	0.000	0.000	0.000	0.000	0.000	0.000	0.000	0.000	0.000	0.031	-20.800	0.571	0.583	3.893	0.014	0.002	316	2384	100	-1	-32	-33	104	-5	99	Error	Error	-5.000	-1	-32	104	-5	141677	474960	0.375	-0.283	0	0	0
1	14	17	"A102"	"A102"	8080	49445	100	333	365	283	77	338	338	366	231	63	11	3	0	1438	1479	309	20	1529	1529	2208	2214	100	0	0	0	0.000	0.000	0.000	0.000	0.000	0.000	0.000	0.000	0.000	0.000	0.000	0.000	0.000	0.000	0.055	-0.540	0.620	0.679	4.118	0.005	0.001	316	2384	100	-5	-91	-96	27	-50	-23	Error	Error	-4.186	-5	-91	27	-50	115410	467480	-0.004	-0.329	0	0	0
1	15	17	"A102"	"A102"	8380	49445	100	315	364	192	52	342	342	372	229	61	13	2	0	1516	1538	292	18	1543	1543	2071	1876	90	0	0	0	0.000	0.000	0.000	0.000	0.000	0.000	0.000	0.000	0.000	0.000	0.000	0.000	0.000	0.000	1.000	-4.400	0.771	0.807	4.302	0.020	0.005	316	2384	100	-27	-27	-54	22	-5	17	Error	Error	0.000	-27	-27	22	-5	115091	485929	-0.035	-0.284	0	0	0
1	16	17	"A103"	"A103"	8680	49445	100	323	358	192	53	338	338	372	259	69	9	2	0	1471	1479	253	17	1537	1537	2307	2598	112	0	0	0	0.000	0.000	0.000	0.000	0.000	0.000	0.000	0.000	0.000	0.000	0.000	0.000	0.000	0.000	0.227	-0.345	0.624	0.623	4.647	0.004	0.000	316	2384	100	-15	-66	-81	20	-58	-38	Error	Error	-2.138	-15	-66	20	-58	113219	467343	-0.054	-0.319	0	0	0
1	17	17	"A103"	"A103"	8980	49445	100	323	338	157	46	335	335	364	188	51	11	2	0	1441	1456	255	17	1554	1554	2327	2193	94	0	0	0	0.000	0.000	0.000	0.000	0.000	0.000	0.000	0.000	0.000	0.000	0.000	0.000	0.000	0.000	0.106	-0.031	0.615	0.589	4.423	0.022	0.053	316	2384	100	-12	-113	-125	3	-98	-95	Error	Error	-3.235	-12	-113	3	-98	106736	460224	-0.138	-0.397	0	0	0
1	18	17	"A103"	"A103"	9280	49445	100	312	335	158	47	344	344	366	186	50	10	1	0	1465	1471	270	18	1554	1554	2315	2342	101	0	0	0	0.000	0.000	0.000	0.000	0.000	0.000	0.000	0.000	0.000	0.000	0.000	0.000	0.000	0.000	0.360	0.108	0.530	0.534	4.670	0.014	0.013	316	2384	100	-32	-89	-121	-9	-83	-92	Error	Error	-1.476	-32	-89	-9	-83	105960	464707	-0.167	-0.360	0	0	0
1	1	18	"A104"	"A104"	4180	49745	100	380	402	176	43	424	424	444	223	50	9	0	0	1582	1624	415	25	1588	1588	1633	421	25	9	2	0	0.000	0.000	0.000	0.000	0.000	0.000	0.000	0.000	0.000	0.000	0.000	0.000	0.000	0.000	7.333	-0.611	0.673	0.579	4.420	0.118	0.041	316	2384	100	-44	-6	-50	-22	36	14	Error	Error	2.874	-44	-6	-22	36	127040	513176	-0.188	-0.021	0	0	0
1	2	18	"A104"	"A104"	4480	49745	100	379	418	204	48	423	423	451	210	46	12	3	0	1478	1569	424	27	1609	1609	2687	3107	115	0	0	0	0.000	0.000	0.000	0.000	0.000	0.000	0.000	0.000	0.000	0.000	0.000	0.000	0.000	0.000	0.336	0.125	0.485	0.484	3.838	0.016	0.036	316	2384	100	-44	-131	-175	-5	-40	-45	Error	Error	-1.574	-44	-131	-5	-40	132191	495698	-0.157	-0.360	0	0	0
1	3	18	"A104"	"A104"	4780	49745	100	408	452	239	52	447	447	485	309	63	8	1	0	1510	1554	468	30	1592	1592	2570	2908	113	0	0	0	0.000	0.000	0.000	0.000	0.000	0.000	0.000	0.000	0.000	0.000	0.000	0.000	0.000	0.000	0.476	-0.132	0.563	0.625	4.224	0.030	0.031	316	2384	100	-39	-82	-121	5	-38	-33	Error	Error	-1.072	-39	-82	5	-38	142905	490970	-0.107	-0.349	0	0	0
1	4	18	"A105"	"A105"	5080	49745	100	497	518	194	37	517	517	550	244	44	11	1	0	1476	1512	290	19	1609	1609	2529	2777	109	0	0	0	0.000	0.000	0.000	0.000	0.000	0.000	0.000	0.000	0.000	0.000	0.000	0.000	0.000	0.000	0.150	-0.010	0.530	0.633	3.934	0.014	0.014	316	2384	100	-20	-133	-153	1	-97	-96	Error	Error	-2.733	-20	-133	1	-97	163725	477942	-0.131	-0.366	0	0	0
1	5	18	"A105"	"A105"	5380	49745	100	413	452	345	76	439	439	464	207	44	13	2	0	1454	1508	371	24	1586	1586	2453	2345	95	0	0	0	0.000	0.000	0.000	0.000	0.000	0.000	0.000	0.000	0.000	0.000	0.000	0.000	0.000	0.000	0.197	-0.167	0.490	0.514	4.748	0.010	0.006	316	2384	100	-26	-132	-158	13	-78	-65	Error	Error	-2.344	-26	-132	13	-78	142759	476515	-0.058	-0.403	0	0	0
1	6	18	"A105"	"A105"	5680	49745	100	400	428	191	44	414	414	448	319	71	7	0	0	1520	1538	290	18	1600	1600	2370	2205	93	0	0	0	0.000	0.000	0.000	0.000	0.000	0.000	0.000	0.000	0.000	0.000	0.000	0.000	0.000	0.000	0.175	-0.226	0.575	0.616	4.146	0.022	0.033	316	2384	100	-14	-80	-94	14	-62	-48	Error	Error	-2.515	-14	-80	14	-62	135371	486075	-0.063	-0.377	0	0	0
1	7	18	"A106"	"A106"	5980	49745	100	381	399	177	44	400	400	435	241	55	8	1	0	1496	1538	388	25	1609	1609	2507	2526	100	0	0	0	0.000	0.000	0.000	0.000	0.000	0.000	0.000	0.000	0.000	0.000	0.000	0.000	0.000	0.000	0.168	0.014	0.459	0.500	5.423	0.016	0.026	316	2384	100	-19	-113	-132	-1	-71	-72	Error	Error	-2.572	-19	-113	-1	-71	126006	486079	-0.149	-0.384	0	0	0
1	8	18	"A106"	"A106"	6280	49745	100	372	399	193	48	368	368	398	199	50	15	4	0	1497	1544	405	26	1531	1531	1675	743	44	2	1	0	0.000	0.000	0.000	0.000	0.000	0.000	0.000	0.000	0.000	0.000	0.000	0.000	0.000	0.000	-0.118	2.385	0.646	0.695	3.915	0.147	0.060	316	2384	100	4	-34	-30	31	13	44	Error	Error	Error	4	-34	31	13	125962	487908	0.005	-0.176	0	0	0
1	9	18	"A106"	"A106"	6580	49745	100	349	364	176	48	349	349	388	359	92	2	0	0	1438	1492	382	25	1481	1481	1578	577	36	3	1	0	0.000	0.000	0.000	0.000	0.000	0.000	0.000	0.000	0.000	0.000	0.000	0.000	0.000	0.000	0.000	1.364	0.564	0.535	4.338	0.160	0.060	316	2384	100	0	-43	-43	15	11	26	Error	Error	Error	0	-43	15	11	115003	471427	-0.067	-0.149	0	0	0
1	10	18	"A107"	"A107"	6880	49745	100	347	371	166	44	353	353	387	249	64	8	0	0	1444	1494	403	26	1488	1488	1588	531	33	5	1	0	0.000	0.000	0.000	0.000	0.000	0.000	0.000	0.000	0.000	0.000	0.000	0.000	0.000	0.000	0.136	3.000	0.547	0.477	3.513	0.100	0.026	316	2384	100	-6	-44	-50	18	6	24	Error	Error	-2.874	-6	-44	18	6	117281	471990	-0.064	-0.177	0	0	0
1	11	18	"A107"	"A107"	7180	49745	100	356	502	1338	266	355	355	387	220	56	14	5	0	1420	1474	413	28	1492	1492	1929	1543	79	1	0	0	0.000	0.000	0.000	0.000	0.000	0.000	0.000	0.000	0.000	0.000	0.000	0.000	0.000	0.000	-0.014	-8.167	0.535	0.576	4.127	0.125	0.008	316	2384	100	1	-72	-71	147	-18	129	Error	Error	Error	1	-72	147	-18	158685	465792	0.523	-0.295	0	0	0
1	12	18	"A107"	"A107"	7480	49745	100	343	373	209	56	352	352	447	1521	340	0	0	0	1414	1449	408	28	1516	1516	2002	2447	122	0	0	0	0.000	0.000	0.000	0.000	0.000	0.000	0.000	0.000	0.000	0.000	0.000	0.000	0.000	0.000	0.088	-0.313	0.554	0.559	4.642	0.100	0.170	316	2384	100	-9	-102	-111	21	-67	-46	Error	Error	-3.503	-9	-102	21	-67	117922	457922	-0.049	-0.226	0	0	0
1	13	18	"A108"	"A108"	7780	49745	100	342	360	174	48	340	340	371	199	53	13	2	0	1488	1490	291	19	1519	1519	1958	1671	85	0	0	0	0.000	0.000	0.000	0.000	0.000	0.000	0.000	0.000	0.000	0.000	0.000	0.000	0.000	0.000	-0.065	-0.690	0.610	0.574	4.881	0.011	0.010	316	2384	100	2	-31	-29	20	-29	-9	Error	Error	Error	2	-31	20	-29	113777	470866	-0.055	-0.280	0	0	0
1	14	18	"A108"	"A108"	8080	49745	100	320	351	184	52	344	344	368	196	53	13	1	0	1436	1489	316	21	1543	1543	2112	2115	100	0	0	0	0.000	0.000	0.000	0.000	0.000	0.000	0.000	0.000	0.000	0.000	0.000	0.000	0.000	0.000	0.224	-0.130	0.456	0.522	4.329	0.005	0.004	316	2384	100	-24	-107	-131	7	-54	-47	Error	Error	-2.157	-24	-107	7	-54	111045	470525	-0.087	-0.295	0	0	0
1	15	18	"A108"	"A108"	8380	49745	100	336	371	222	59	346	346	407	667	163	0	0	0	1493	1533	437	28	1556	1556	2136	2158	101	0	0	0	0.000	0.000	0.000	0.000	0.000	0.000	0.000	0.000	0.000	0.000	0.000	0.000	0.000	0.000	0.159	-1.087	0.439	0.569	4.896	0.012	0.010	316	2384	100	-10	-63	-73	25	-23	2	Error	Error	-2.655	-10	-63	25	-23	117338	484485	-0.054	-0.279	0	0	0
1	16	18	"A109"	"A109"	8680	49745	100	341	379	300	79	339	339	371	221	59	13	2	0	1496	1522	298	19	1566	1566	2063	1920	93	0	0	0	0.000	0.000	0.000	0.000	0.000	0.000	0.000	0.000	0.000	0.000	0.000	0.000	0.000	0.000	-0.029	-0.909	0.455	0.485	3.900	0.007	0.002	316	2384	100	2	-70	-68	40	-44	-4	Error	Error	Error	2	-70	40	-44	119910	480848	0.036	-0.282	0	0	0
1	17	18	"A109"	"A109"	8980	49745	100	320	359	197	54	351	351	379	217	57	10	2	0	1471	1484	410	27	1541	1541	1694	744	43	0	0	0	0.000	0.000	0.000	0.000	0.000	0.000	0.000	0.000	0.000	0.000	0.000	0.000	0.000	0.000	0.443	-0.140	0.606	0.662	5.231	0.128	0.086	316	2384	100	-31	-70	-101	8	-57	-49	Error	Error	-1.175	-31	-70	8	-57	113341	469073	-0.092	-0.282	0	0	0
1	18	18	"A109"	"A109"	9280	49745	100	366	417	378	90	366	366	408	279	68	7	1	0	1492	1545	396	25	1580	1580	1739	779	44	3	0	0	0.000	0.000	0.000	0.000	0.000	0.000	0.000	0.000	0.000	0.000	0.000	0.000	0.000	0.000	0.000	-1.457	0.554	0.520	5.080	0.261	0.058	316	2384	100	0	-88	-88	51	-35	16	Error	Error	Error	0	-88	51	-35	131893	488244	0.032	-0.249	0	0	0
1	1	19	"A110"	"A110"	4180	50045	100	509	555	269	48	544	544	581	270	46	11	5	0	1568	1592	325	20	1621	1621	1656	322	19	9	1	0	0.000	0.000	0.000	0.000	0.000	0.000	0.000	0.000	0.000	0.000	0.000	0.000	0.000	0.000	0.660	-0.379	0.633	0.618	3.870	0.346	0.010	316	2384	100	-35	-53	-88	11	-29	-18	Error	Error	-0.599	-35	-53	11	-29	175336	503086	-0.096	-0.199	0	0	0
1	2	19	"A110"	"A110"	4480	50045	100	456	494	226	45	517	517	597	425	71	2	0	0	1529	1549	286	18	1597	1597	2215	2145	96	0	0	0	0.000	0.000	0.000	0.000	0.000	0.000	0.000	0.000	0.000	0.000	0.000	0.000	0.000	0.000	0.897	0.479	0.831	0.759	4.079	0.030	0.012	316	2384	100	-61	-68	-129	-23	-48	-71	Error	Error	-0.157	-61	-68	-23	-48	156248	489442	-0.242	-0.310	0	0	0
1	3	19	"A110"	"A110"	4780	50045	100	548	559	200	35	567	567	662	537	81	0	0	0	1545	1562	257	16	1604	1604	2313	2533	109	0	0	0	0.000	0.000	0.000	0.000	0.000	0.000	0.000	0.000	0.000	0.000	0.000	0.000	0.000	0.000	0.322	0.190	0.895	0.828	4.221	0.159	0.469	316	2384	100	-19	-59	-78	-8	-42	-50	Error	Error	-1.635	-19	-59	-8	-42	176725	493576	-0.192	-0.296	0	0	0
1	4	19	"A111"	"A111"	5080	50045	100	461	496	211	42	549	549	661	651	98	0	0	0	1549	1565	296	18	1631	1631	2353	2569	109	0	0	0	0.000	0.000	0.000	0.000	0.000	0.000	0.000	0.000	0.000	0.000	0.000	0.000	0.000	0.000	1.073	0.803	0.752	0.811	3.808	0.027	0.008	316	2384	100	-88	-82	-170	-53	-66	-119	Error	Error	0.102	-88	-82	-53	-66	156594	494409	-0.253	-0.307	0	0	0
1	5	19	"A111"	"A111"	5380	50045	100	429	471	246	52	465	465	493	228	46	12	3	0	1533	1590	278	17	1632	1632	2053	1610	78	0	0	0	0.000	0.000	0.000	0.000	0.000	0.000	0.000	0.000	0.000	0.000	0.000	0.000	0.000	0.000	0.364	-0.143	0.646	0.583	5.213	0.007	0.001	316	2384	100	-36	-99	-135	6	-42	-36	Error	Error	-1.459	-36	-99	6	-42	148883	502492	-0.096	-0.288	0	0	0
1	6	19	"A111"	"A111"	5680	50045	100	408	447	250	55	425	425	448	197	43	17	5	0	1531	1569	371	23	1575	1575	1969	1578	80	0	0	0	0.000	0.000	0.000	0.000	0.000	0.000	0.000	0.000	0.000	0.000	0.000	0.000	0.000	0.000	0.386	-3.667	0.720	0.765	4.828	0.019	0.016	316	2384	100	-17	-44	-61	22	-6	16	Error	Error	-1.372	-17	-44	22	-6	141159	495806	-0.005	-0.253	0	0	0
1	7	19	"A112"	"A112"	5980	50045	100	378	421	348	82	398	398	427	202	47	13	4	0	1463	1579	1130	71	1555	1555	1988	1681	84	1	0	0	0.000	0.000	0.000	0.000	0.000	0.000	0.000	0.000	0.000	0.000	0.000	0.000	0.000	0.000	0.217	0.958	0.569	0.584	4.623	0.113	0.170	316	2384	100	-20	-92	-112	23	24	47	Error	Error	-2.202	-20	-92	23	24	133068	499068	-0.030	-0.243	0	0	0
1	8	19	"A112"	"A112"	6280	50045	100	353	386	179	46	385	385	418	259	61	9	0	0	1467	1499	297	19	1564	1564	2193	2114	96	0	0	0	0.000	0.000	0.000	0.000	0.000	0.000	0.000	0.000	0.000	0.000	0.000	0.000	0.000	0.000	0.330	-0.015	0.649	0.631	3.787	0.048	0.021	316	2384	100	-32	-97	-129	1	-65	-64	Error	Error	-1.600	-32	-97	1	-65	121905	473654	-0.124	-0.328	0	0	0
1	9	19	"A112"	"A112"	6580	50045	100	360	385	179	46	379	379	408	210	51	13	2	0	1541	1561	443	28	1569	1569	2251	2265	100	0	0	0	0.000	0.000	0.000	0.000	0.000	0.000	0.000	0.000	0.000	0.000	0.000	0.000	0.000	0.000	0.679	-0.750	0.478	0.501	4.068	0.015	0.015	316	2384	100	-19	-28	-47	6	-8	-2	Error	Error	-0.559	-19	-28	6	-8	121685	493425	-0.110	-0.305	0	0	0
1	10	19	"A113"	"A113"	6880	50045	100	348	401	324	80	370	370	396	199	50	13	4	0	1410	1485	534	35	1539	1539	2276	2407	105	0	0	0	0.000	0.000	0.000	0.000	0.000	0.000	0.000	0.000	0.000	0.000	0.000	0.000	0.000	0.000	0.171	-0.574	0.649	0.602	3.744	0.013	0.010	316	2384	100	-22	-129	-151	31	-54	-23	Error	Error	-2.552	-22	-129	31	-54	126812	469326	0.025	-0.329	0	0	0
1	11	19	"A113"	"A113"	7180	50045	100	351	412	287	69	368	368	415	412	99	5	2	0	1468	1497	388	25	1557	1557	2207	2078	94	0	0	0	0.000	0.000	0.000	0.000	0.000	0.000	0.000	0.000	0.000	0.000	0.000	0.000	0.000	0.000	0.191	-0.733	0.596	0.651	4.448	0.033	0.030	316	2384	100	-17	-89	-106	44	-60	-16	Error	Error	-2.388	-17	-89	44	-60	130070	472976	-0.007	-0.342	0	0	0
1	12	19	"A113"	"A113"	7480	50045	100	358	379	181	47	362	362	407	312	76	5	0	0	1510	1529	278	18	1544	1544	2183	2215	101	0	0	0	0.000	0.000	0.000	0.000	0.000	0.000	0.000	0.000	0.000	0.000	0.000	0.000	0.000	0.000	0.118	-1.133	0.590	0.606	4.146	0.024	0.020	316	2384	100	-4	-34	-38	17	-15	2	Error	Error	-3.087	-4	-34	17	-15	119732	483042	-0.090	-0.295	0	0	0
1	13	19	"A114"	"A114"	7780	50045	100	343	365	178	48	367	367	473	1686	356	0	0	0	1485	1497	277	18	1579	1579	2238	2344	104	0	0	0	0.000	0.000	0.000	0.000	0.000	0.000	0.000	0.000	0.000	0.000	0.000	0.000	0.000	0.000	0.255	0.024	0.630	0.643	4.954	0.017	0.005	316	2384	100	-24	-94	-118	-2	-82	-84	Error	Error	-1.970	-24	-94	-2	-82	115461	472987	-0.064	-0.316	0	0	0
1	14	19	"A114"	"A114"	8080	50045	100	366	387	183	47	353	353	383	279	72	8	0	0	1474	1498	280	18	1547	1547	2584	2846	110	0	0	0	0.000	0.000	0.000	0.000	0.000	0.000	0.000	0.000	0.000	0.000	0.000	0.000	0.000	0.000	-0.178	-0.694	0.640	0.687	4.601	0.032	0.039	316	2384	100	13	-73	-60	34	-49	-15	Error	Error	Error	13	-73	34	-49	122288	473253	0.014	-0.382	0	0	0
1	15	19	"A114"	"A114"	8380	50045	100	308	360	326	90	371	371	415	326	78	3	0	0	1500	1506	285	18	1594	1594	2573	2902	112	0	0	0	0.000	0.000	0.000	0.000	0.000	0.000	0.000	0.000	0.000	0.000	0.000	0.000	0.000	0.000	0.670	0.125	0.612	0.572	3.823	0.026	0.017	316	2384	100	-63	-94	-157	-11	-88	-99	Error	Error	-0.577	-63	-94	-11	-88	113887	476037	-0.169	-0.368	0	0	0
1	16	19	"A115"	"A115"	8680	50045	100	325	367	269	73	360	360	392	239	60	9	1	0	1545	1588	346	21	1602	1602	2652	2993	112	0	0	0	0.000	0.000	0.000	0.000	0.000	0.000	0.000	0.000	0.000	0.000	0.000	0.000	0.000	0.000	0.614	-0.500	0.550	0.574	4.307	0.015	0.016	316	2384	100	-35	-57	-92	7	-14	-7	Error	Error	-0.704	-35	-57	7	-14	115900	501760	-0.105	-0.355	0	0	0
1	17	19	"A115"	"A115"	8980	50045	100	324	352	191	54	356	356	392	275	70	6	0	0	1493	1509	267	17	1615	1615	2219	2273	102	0	0	0	0.000	0.000	0.000	0.000	0.000	0.000	0.000	0.000	0.000	0.000	0.000	0.000	0.000	0.000	0.262	0.038	0.472	0.455	3.822	0.030	0.027	316	2384	100	-32	-122	-154	-4	-106	-110	Error	Error	-1.931	-32	-122	-4	-106	111350	476850	-0.145	-0.312	0	0	0
1	18	19	"A115"	"A115"	9280	50045	100	335	388	269	69	354	354	382	195	51	15	3	0	1518	1569	361	23	1633	1633	2083	1776	85	0	0	0	0.000	0.000	0.000	0.000	0.000	0.000	0.000	0.000	0.000	0.000	0.000	0.000	0.000	0.000	0.165	-0.531	0.580	0.624	3.577	0.017	0.013	316	2384	100	-19	-115	-134	34	-64	-30	Error	Error	-2.598	-19	-115	34	-64	122513	495905	0.031	-0.289	0	0	0
1	1	20	"A116"	"A116"	4180	50345	100	594	617	234	37	600	600	630	290	46	11	1	0	1655	1665	299	17	1630	1630	1650	338	20	16	1	0	0.000	0.000	0.000	0.000	0.000	0.000	0.000	0.000	0.000	0.000	0.000	0.000	0.000	0.000	-0.240	0.486	0.721	0.740	3.901	0.610	0.180	316	2384	100	-6	25	19	17	35	52	Error	Error	Error	-6	25	17	35	195026	526116	-0.045	0.044	0	0	0
1	2	20	"A116"	"A116"	4480	50345	100	454	479	206	43	520	520	623	405	65	2	0	0	1545	1580	317	20	1647	1647	2684	2819	105	0	0	0	0.000	0.000	0.000	0.000	0.000	0.000	0.000	0.000	0.000	0.000	0.000	0.000	0.000	0.000	0.647	0.612	0.636	0.607	4.471	0.095	0.398	316	2384	100	-66	-102	-168	-41	-67	-108	Error	Error	-0.628	-66	-102	-41	-67	151410	499248	-0.356	-0.392	0	0	0
1	3	20	"A116"	"A116"	4780	50345	100	461	485	184	37	491	491	561	340	60	4	0	0	1562	1607	556	34	1614	1614	2408	2429	100	0	0	0	0.000	0.000	0.000	0.000	0.000	0.000	0.000	0.000	0.000	0.000	0.000	0.000	0.000	0.000	0.577	0.857	0.688	0.627	3.617	0.078	0.223	316	2384	100	-30	-52	-82	-6	-7	-13	Error	Error	-0.794	-30	-52	-6	-7	153300	507777	-0.224	-0.330	0	0	0
1	4	20	"A117"	"A117"	5080	50345	100	424	446	194	43	473	473	571	393	68	2	0	0	1527	1546	284	18	1619	1619	2622	2688	102	0	0	0	0.000	0.000	0.000	0.000	0.000	0.000	0.000	0.000	0.000	0.000	0.000	0.000	0.000	0.000	0.533	0.370	0.612	0.668	4.926	0.072	0.258	316	2384	100	-49	-92	-141	-27	-73	-100	Error	Error	-0.909	-49	-92	-27	-73	140944	488459	-0.318	-0.400	0	0	0
1	5	20	"A117"	"A117"	5380	50345	100	437	456	198	43	449	449	486	272	55	9	1	0	1468	1502	289	19	1574	1574	1780	1042	58	0	0	0	0.000	0.000	0.000	0.000	0.000	0.000	0.000	0.000	0.000	0.000	0.000	0.000	0.000	0.000	0.113	-0.097	0.729	0.690	4.435	0.210	0.021	316	2384	100	-12	-106	-118	7	-72	-65	Error	Error	-3.143	-12	-106	7	-72	144132	474555	-0.110	-0.267	0	0	0
1	6	20	"A117"	"A117"	5680	50345	100	399	425	181	42	424	424	454	243	53	9	1	0	1514	1528	296	19	1528	1528	1622	534	32	4	0	0	0.000	0.000	0.000	0.000	0.000	0.000	0.000	0.000	0.000	0.000	0.000	0.000	0.000	0.000	1.786	100000.000	0.600	0.641	4.485	0.353	0.024	316	2384	100	-25	-14	-39	1	0	1	Error	Error	0.837	-25	-14	1	0	134391	482815	-0.119	-0.176	0	0	0
1	7	20	"A118"	"A118"	5980	50345	100	383	404	182	45	403	403	444	295	66	6	0	0	1484	1507	340	22	1517	1517	1621	549	33	3	0	0	0.000	0.000	0.000	0.000	0.000	0.000	0.000	0.000	0.000	0.000	0.000	0.000	0.000	0.000	0.606	-0.100	0.488	0.481	4.121	0.176	0.070	316	2384	100	-20	-33	-53	1	-10	-9	Error	Error	-0.722	-20	-33	1	-10	127792	476305	-0.136	-0.208	0	0	0
1	8	20	"A118"	"A118"	6280	50345	100	376	401	183	45	392	392	424	220	51	12	2	0	1459	1496	376	25	1525	1525	1910	1405	73	1	0	0	0.000	0.000	0.000	0.000	0.000	0.000	0.000	0.000	0.000	0.000	0.000	0.000	0.000	0.000	0.242	-0.310	0.547	0.567	4.589	0.037	0.015	316	2384	100	-16	-66	-82	9	-29	-20	Error	Error	-2.044	-16	-66	9	-29	126752	472851	-0.105	-0.295	0	0	0
1	9	20	"A118"	"A118"	6580	50345	100	386	402	174	43	375	375	406	201	49	14	2	0	1483	1504	310	20	1551	1551	2056	1906	92	0	0	0	0.000	0.000	0.000	0.000	0.000	0.000	0.000	0.000	0.000	0.000	0.000	0.000	0.000	0.000	-0.162	-0.574	0.528	0.634	4.097	0.020	0.018	316	2384	100	11	-68	-57	27	-47	-20	Error	Error	Error	11	-68	27	-47	127070	475420	-0.020	-0.290	0	0	0
1	10	20	"A119"	"A119"	6880	50345	100	366	386	175	45	371	371	394	185	46	14	2	0	1487	1508	326	21	1530	1530	2059	1863	90	0	0	0	0.000	0.000	0.000	0.000	0.000	0.000	0.000	0.000	0.000	0.000	0.000	0.000	0.000	0.000	0.116	-0.682	0.639	0.676	4.270	0.017	0.006	316	2384	100	-5	-43	-48	15	-22	-7	Error	Error	-3.104	-5	-43	15	-22	122092	476610	-0.043	-0.296	0	0	0
1	11	20	"A119"	"A119"	7180	50345	100	364	394	267	67	357	357	383	244	63	12	2	0	1436	1487	325	21	1487	1487	1766	1118	63	0	0	0	0.000	0.000	0.000	0.000	0.000	0.000	0.000	0.000	0.000	0.000	0.000	0.000	0.000	0.000	-0.137	100000.000	0.565	0.542	3.485	0.067	0.010	316	2384	100	7	-51	-44	37	0	37	Error	Error	Error	7	-51	37	0	124661	470044	0.045	-0.250	0	0	0
1	12	20	"A119"	"A119"	7480	50345	100	368	398	233	58	379	379	449	553	123	1	0	0	1479	1508	329	21	1574	1574	1896	1428	75	0	0	0	0.000	0.000	0.000	0.000	0.000	0.000	0.000	0.000	0.000	0.000	0.000	0.000	0.000	0.000	0.116	-0.288	0.550	0.598	4.313	0.208	0.186	316	2384	100	-11	-95	-106	19	-66	-47	Error	Error	-3.110	-11	-95	19	-66	125734	476567	-0.092	-0.272	0	0	0
1	13	20	"A120"	"A120"	7780	50345	100	328	363	207	57	358	358	406	444	109	2	0	0	1434	1460	280	19	1515	1515	1757	1019	57	0	0	0	0.000	0.000	0.000	0.000	0.000	0.000	0.000	0.000	0.000	0.000	0.000	0.000	0.000	0.000	0.370	-0.091	0.706	0.668	5.293	2.771	0.080	316	2384	100	-30	-81	-111	5	-55	-50	Error	Error	-1.433	-30	-81	5	-55	114621	461275	-0.097	-0.291	0	0	0
1	14	20	"A120"	"A120"	8080	50345	100	343	372	237	63	341	341	364	175	48	18	4	0	1429	1467	291	19	1502	1502	1658	703	42	1	0	0	0.000	0.000	0.000	0.000	0.000	0.000	0.000	0.000	0.000	0.000	0.000	0.000	0.000	0.000	-0.027	-0.886	0.582	0.538	3.761	0.118	0.019	316	2384	100	2	-73	-71	31	-35	-4	Error	Error	Error	2	-73	31	-35	117399	463716	0.046	-0.272	0	0	0
1	15	20	"A120"	"A120"	8380	50345	100	342	423	548	129	346	346	379	288	75	9	3	0	1508	1536	363	23	1550	1550	1732	856	49	1	0	0	0.000	0.000	0.000	0.000	0.000	0.000	0.000	0.000	0.000	0.000	0.000	0.000	0.000	0.000	0.095	-5.500	0.533	0.543	4.646	0.927	0.043	316	2384	100	-4	-42	-46	77	-14	63	Error	Error	-3.392	-4	-42	77	-14	133546	485383	0.153	-0.229	0	0	0
1	16	20	"A121"	"A121"	8680	50345	100	381	404	221	54	356	356	378	191	50	20	5	0	1556	1597	374	23	1565	1565	1739	786	45	2	0	0	0.000	0.000	0.000	0.000	0.000	0.000	0.000	0.000	0.000	0.000	0.000	0.000	0.000	0.000	-2.778	1.500	0.704	0.730	4.514	0.252	0.093	316	2384	100	25	-9	16	48	32	80	Error	Error	Error	25	-9	48	32	127635	504678	0.136	-0.181	0	0	0
1	17	20	"A121"	"A121"	8980	50345	100	379	399	194	48	362	362	389	189	48	17	5	0	1608	1633	340	20	1594	1594	2658	3462	130	0	0	0	0.000	0.000	0.000	0.000	0.000	0.000	0.000	0.000	0.000	0.000	0.000	0.000	0.000	0.000	1.214	0.949	0.571	0.645	4.686	0.016	0.008	316	2384	100	17	14	31	37	39	76	Error	Error	0.280	17	14	37	39	126138	516172	0.053	-0.296	0	0	0
1	18	20	"A121"	"A121"	9280	50345	100	362	389	261	67	373	373	410	237	57	8	2	0	1595	1632	389	23	1633	1633	2501	2836	113	0	0	0	0.000	0.000	0.000	0.000	0.000	0.000	0.000	0.000	0.000	0.000	0.000	0.000	0.000	0.000	0.289	-16.000	0.615	0.586	4.391	0.031	0.017	316	2384	100	-11	-38	-49	16	-1	15	Error	Error	-1.788	-11	-38	16	-1	122983	515771	-0.089	-0.306	0	0	0
1	1	21	"Blank"	"Blank"	4180	50645	100	820	838	265	31	710	710	734	254	34	29	8	0	1668	1670	264	15	1646	1646	1661	280	16	14	3	0	0.000	0.000	0.000	0.000	0.000	0.000	0.000	0.000	0.000	0.000	0.000	0.000	0.000	0.000	5.000	5.333	1.059	1.023	4.130	0.288	0.002	316	2384	100	110	22	132	128	24	152	Error	Error	2.322	110	22	128	24	264662	527631	0.409	0.032	0	0	0
1	2	21	"Blank"	"Blank"	4480	50645	100	500	527	193	36	518	518	540	217	40	17	1	0	1505	1511	283	18	1556	1556	1583	295	18	10	1	0	0.000	0.000	0.000	0.000	0.000	0.000	0.000	0.000	0.000	0.000	0.000	0.000	0.000	0.000	0.353	-0.200	0.734	0.695	4.126	0.062	0.002	316	2384	100	-18	-51	-69	9	-45	-36	Error	Error	-1.503	-18	-51	9	-45	166393	477625	-0.060	-0.244	0	0	0
1	3	21	"Blank"	"Blank"	4780	50645	100	460	479	187	39	474	474	500	215	43	13	1	0	1491	1533	299	19	1552	1552	1570	303	19	13	1	0	0.000	0.000	0.000	0.000	0.000	0.000	0.000	0.000	0.000	0.000	0.000	0.000	0.000	0.000	0.230	-0.263	0.612	0.574	4.416	0.140	0.013	316	2384	100	-14	-61	-75	5	-19	-14	Error	Error	-2.123	-14	-61	5	-19	151324	484399	-0.098	-0.122	0	0	0
1	4	21	"Blank"	"Blank"	5080	50645	100	442	467	203	43	448	448	476	227	47	16	3	0	1496	1525	299	19	1519	1519	1549	342	22	11	2	0	0.000	0.000	0.000	0.000	0.000	0.000	0.000	0.000	0.000	0.000	0.000	0.000	0.000	0.000	0.261	3.167	0.691	0.714	4.002	0.144	0.013	316	2384	100	-6	-23	-29	19	6	25	Error	Error	-1.939	-6	-23	19	6	147566	481801	-0.040	-0.070	0	0	0
1	5	21	"Blank"	"Blank"	5380	50645	100	413	460	238	51	432	432	456	209	45	16	5	0	1419	1437	266	18	1498	1498	1520	287	18	9	1	0	0.000	0.000	0.000	0.000	0.000	0.000	0.000	0.000	0.000	0.000	0.000	0.000	0.000	0.000	0.241	-0.459	0.606	0.641	4.324	0.176	0.009	316	2384	100	-19	-79	-98	28	-61	-33	Error	Error	-2.056	-19	-79	28	-61	145326	454133	0.019	-0.289	0	0	0
1	6	21	"Blank"	"Blank"	5680	50645	100	409	430	177	41	413	413	438	196	44	18	2	0	1473	1483	279	18	1492	1492	1517	288	18	12	2	0	0.000	0.000	0.000	0.000	0.000	0.000	0.000	0.000	0.000	0.000	0.000	0.000	0.000	0.000	0.211	-1.889	0.757	0.750	4.278	0.125	0.011	316	2384	100	-4	-19	-23	17	-9	8	Error	Error	-2.248	-4	-19	17	-9	135743	468778	-0.041	-0.118	0	0	0
1	7	21	"Blank"	"Blank"	5980	50645	100	427	446	187	41	409	409	440	216	49	15	2	0	1454	1475	314	21	1483	1483	1507	306	20	13	2	0	0.000	0.000	0.000	0.000	0.000	0.000	0.000	0.000	0.000	0.000	0.000	0.000	0.000	0.000	-0.621	-4.625	0.718	0.736	5.168	0.264	0.058	316	2384	100	18	-29	-11	37	-8	29	Error	Error	Error	18	-29	37	-8	140888	466248	0.028	-0.105	0	0	0
1	8	21	"Blank"	"Blank"	6280	50645	100	397	425	188	44	393	393	425	240	56	14	3	0	1478	1490	307	20	1497	1497	1519	340	22	9	1	0	0.000	0.000	0.000	0.000	0.000	0.000	0.000	0.000	0.000	0.000	0.000	0.000	0.000	0.000	-0.211	-4.571	0.560	0.639	5.919	0.191	0.050	316	2384	100	4	-19	-15	32	-7	25	Error	Error	Error	4	-19	32	-7	134249	470831	0.000	-0.085	0	0	0
1	9	21	"Blank"	"Blank"	6580	50645	100	386	419	223	53	389	389	427	330	77	7	1	0	1452	1500	349	23	1483	1483	1536	539	35	6	0	0	0.000	0.000	0.000	0.000	0.000	0.000	0.000	0.000	0.000	0.000	0.000	0.000	0.000	0.000	0.097	1.765	0.625	0.711	4.719	0.156	0.015	316	2384	100	-3	-31	-34	30	17	47	Error	Error	-3.369	-3	-31	30	17	132484	473956	-0.024	-0.067	0	0	0
1	10	21	"Blank"	"Blank"	6880	50645	100	364	410	236	57	367	367	390	182	46	18	6	0	1434	1491	436	29	1451	1451	1486	339	22	14	3	0	0.000	0.000	0.000	0.000	0.000	0.000	0.000	0.000	0.000	0.000	0.000	0.000	0.000	0.000	0.176	1.075	0.600	0.620	4.246	0.142	0.030	316	2384	100	-3	-17	-20	43	40	83	Error	Error	-2.503	-3	-17	43	40	129434	471084	0.110	0.015	0	0	0
1	11	21	"Blank"	"Blank"	7180	50645	100	360	394	227	57	362	362	387	193	49	17	5	0	1347	1407	348	24	1409	1409	1460	411	28	7	2	0	0.000	0.000	0.000	0.000	0.000	0.000	0.000	0.000	0.000	0.000	0.000	0.000	0.000	0.000	0.032	-16.000	0.634	0.675	4.360	0.115	0.038	316	2384	100	-2	-62	-64	32	-2	30	Error	Error	-4.954	-2	-62	32	-2	124429	444575	0.036	-0.129	0	0	0
1	12	21	"Blank"	"Blank"	7480	50645	100	378	396	209	52	360	360	385	200	51	16	5	0	1432	1451	277	19	1431	1431	1470	370	25	9	0	0	0.000	0.000	0.000	0.000	0.000	0.000	0.000	0.000	0.000	0.000	0.000	0.000	0.000	0.000	18.000	1.800	0.716	0.757	3.702	0.151	0.023	316	2384	100	18	1	19	36	20	56	Error	Error	4.170	18	1	36	20	125236	458490	0.055	-0.051	0	0	0
1	13	21	"Blank"	"Blank"	7780	50645	100	342	364	170	46	347	347	391	433	110	1	0	0	1415	1434	267	18	1447	1447	1499	786	52	1	0	0	0.000	0.000	0.000	0.000	0.000	0.000	0.000	0.000	0.000	0.000	0.000	0.000	0.000	0.000	0.156	-1.308	0.681	0.634	3.572	0.434	0.043	316	2384	100	-5	-32	-37	17	-13	4	Error	Error	-2.678	-5	-32	17	-13	114963	453060	-0.062	-0.083	0	0	0
1	14	21	"Blank"	"Blank"	8080	50645	100	355	378	184	48	344	344	373	187	50	17	4	0	1454	1476	292	19	1470	1470	1502	342	22	9	1	0	0.000	0.000	0.000	0.000	0.000	0.000	0.000	0.000	0.000	0.000	0.000	0.000	0.000	0.000	-0.687	5.667	0.557	0.545	3.760	0.191	0.073	316	2384	100	11	-16	-5	34	6	40	Error	Error	Error	11	-16	34	6	119306	466504	0.027	-0.076	0	0	0
1	15	21	"Blank"	"Blank"	8380	50645	100	343	382	258	67	364	364	388	196	50	12	3	0	1477	1525	366	24	1489	1489	1520	346	22	13	2	0	0.000	0.000	0.000	0.000	0.000	0.000	0.000	0.000	0.000	0.000	0.000	0.000	0.000	0.000	1.750	0.500	0.538	0.572	4.283	0.207	0.061	316	2384	100	-21	-12	-33	18	36	54	Error	Error	0.807	-21	-12	18	36	120770	481786	-0.031	0.014	0	0	0
1	16	21	"Blank"	"Blank"	8680	50645	100	336	355	162	45	359	359	383	191	49	12	1	0	1461	1493	300	20	1500	1500	1526	302	19	15	2	0	0.000	0.000	0.000	0.000	0.000	0.000	0.000	0.000	0.000	0.000	0.000	0.000	0.000	0.000	0.590	0.571	0.590	0.589	3.679	0.122	0.016	316	2384	100	-23	-39	-62	-4	-7	-11	Error	Error	-0.762	-23	-39	-4	-7	112254	471706	-0.147	-0.109	0	0	0
1	17	21	"Blank"	"Blank"	8980	50645	100	361	392	186	47	364	364	383	179	46	19	5	0	1473	1496	348	23	1518	1518	1539	311	20	11	1	0	0.000	0.000	0.000	0.000	0.000	0.000	0.000	0.000	0.000	0.000	0.000	0.000	0.000	0.000	0.067	-1.273	0.634	0.627	3.999	0.092	0.013	316	2384	100	-3	-45	-48	28	-22	6	Error	Error	-3.907	-3	-45	28	-22	123972	472755	0.050	-0.138	0	0	0
1	18	21	"Blank"	"Blank"	9280	50645	100	347	365	178	48	369	369	402	228	56	11	1	0	1478	1512	289	19	1564	1564	1587	341	21	7	1	0	0.000	0.000	0.000	0.000	0.000	0.000	0.000	0.000	0.000	0.000	0.000	0.000	0.000	0.000	0.256	0.077	0.613	0.554	3.467	0.065	0.005	316	2384	100	-22	-86	-108	-4	-52	-56	Error	Error	-1.967	-22	-86	-4	-52	115380	477705	-0.162	-0.220	0	0	0
