# Supplementary material for: Application of hybridization control probe to increase accuracy on ligation detection or minisequencing diagnostic microarrays
Source: BMC Res Notes. 2009 Dec 14;2:249. doi: 10.1186/1756-0500-2-249 (PMC2799435; doi:10.1186/1756-0500-2-249)
Supplement: Additional file 3 — Gpr_files. Zip-compressed file containing raw microarray data in GenePix results format (.gpr) and GAL (GenePix Array List) files. [file 1756-0500-2-249-S3.ZIP › gpr_files/slide1/lasi1_1-16.gpr]

ATF	1.0
30	76    
"Type=GenePix Results 3"
"DateTime=2009/03/31 13:42:07"
"Settings=C:\Axon\Data\HPV\310309\lasi.gps"
"GalFile=C:\Axon\Data\HPV\ArrayIt_032009_InstiBioGalfile.gal"
"ArrayOfArrays=1-16"
"PixelSize=5"
"Wavelengths=532	488"
"ImageFiles=C:\Axon\Data\HPV\310309\lasi1.tif 2	C:\Axon\Data\HPV\310309\lasi1.tif 3"
"NormalizationMethod=None"
"NormalizationFactors=1	1"
"JpegImage="
"StdDev=Type 1"
"RatioFormulations=W1/W3 (#1/532)	W1/W4 (#1/488)	W3/W4 (532/488)"
"FeatureType=Circular"
"Barcode="
"BackgroundSubtraction=LocalFeature"
"ImageOrigin=0, 0"
"JpegOrigin=3845, 80"
"Creator=GenePix Pro 6.1.0.2"
"Scanner=GenePix 4200A 01 Autoloader [2]"
"FocusPosition=0"
"Temperature=23.5"
"LinesAveraged=2"
"Comment="
"PMTGain=580	530"
"ScanPower=100	100"
"LaserPower=2.7301	2.58057"
"Filters=Standard Green	Standard Blue"
"ScanRegion=720,16,3832,13800"
"Supplier="
"Block"	"Column"	"Row"	"Name"	"ID"	"X"	"Y"	"Dia."	"F532 Median"	"F532 Mean"	"F532 SD"	"F532 CV"	"B532"	"B532 Median"	"B532 Mean"	"B532 SD"	"B532 CV"	"% > B532+1SD"	"% > B532+2SD"	"F532 % Sat."	"F488 Median"	"F488 Mean"	"F488 SD"	"F488 CV"	"B488"	"B488 Median"	"B488 Mean"	"B488 SD"	"B488 CV"	"% > B488+1SD"	"% > B488+2SD"	"F488 % Sat."	"Ratio of Medians (#1/532)"	"Ratio of Means (#1/532)"	"Median of Ratios (#1/532)"	"Mean of Ratios (#1/532)"	"Ratios SD (#1/532)"	"Rgn Ratio (#1/532)"	"Rgn R2 (#1/532)"	"Ratio of Medians (#1/488)"	"Ratio of Means (#1/488)"	"Median of Ratios (#1/488)"	"Mean of Ratios (#1/488)"	"Ratios SD (#1/488)"	"Rgn Ratio (#1/488)"	"Rgn R2 (#1/488)"	"Ratio of Medians (532/488)"	"Ratio of Means (532/488)"	"Median of Ratios (532/488)"	"Mean of Ratios (532/488)"	"Ratios SD (532/488)"	"Rgn Ratio (532/488)"	"Rgn R2 (532/488)"	"F Pixels"	"B Pixels"	"Circularity"	"Sum of Medians (#1/532)"	"Sum of Medians (#1/488)"	"Sum of Medians (532/488)"	"Sum of Means (#1/532)"	"Sum of Means (#1/488)"	"Sum of Means (532/488)"	"Log Ratio (#1/532)"	"Log Ratio (#1/488)"	"Log Ratio (532/488)"	"F532 Median - B532"	"F488 Median - B488"	"F532 Mean - B532"	"F488 Mean - B488"	"F532 Total Intensity"	"F488 Total Intensity"	"SNR 532"	"SNR 488"	"Flags"	"Normalize"	"Autoflag"
1	1	1	"A1"	"A1"	4045	-355	100	0	0	0	0	0	0	0	0	0	0	0	0	0	0	0	0	0	0	0	0	0	0	0	0	0.000	0.000	0.000	0.000	0.000	0.000	0.000	0.000	0.000	0.000	0.000	0.000	0.000	0.000	0.000	0.000	0.000	0.000	0.000	0.000	0.000	0	0	100	0	0	0	0	0	0	Error	Error	Error	0	0	0	0	0	0	0.000	0.000	0	0	0
1	2	1	"A1"	"A1"	4345	-355	100	0	0	0	0	0	0	0	0	0	0	0	0	0	0	0	0	0	0	0	0	0	0	0	0	0.000	0.000	0.000	0.000	0.000	0.000	0.000	0.000	0.000	0.000	0.000	0.000	0.000	0.000	0.000	0.000	0.000	0.000	0.000	0.000	0.000	0	0	100	0	0	0	0	0	0	Error	Error	Error	0	0	0	0	0	0	0.000	0.000	0	0	0
1	3	1	"A1"	"A1"	4645	-355	100	0	0	0	0	0	0	0	0	0	0	0	0	0	0	0	0	0	0	0	0	0	0	0	0	0.000	0.000	0.000	0.000	0.000	0.000	0.000	0.000	0.000	0.000	0.000	0.000	0.000	0.000	0.000	0.000	0.000	0.000	0.000	0.000	0.000	0	0	100	0	0	0	0	0	0	Error	Error	Error	0	0	0	0	0	0	0.000	0.000	0	0	0
1	4	1	"A2"	"A2"	4945	-355	100	0	0	0	0	0	0	0	0	0	0	0	0	0	0	0	0	0	0	0	0	0	0	0	0	0.000	0.000	0.000	0.000	0.000	0.000	0.000	0.000	0.000	0.000	0.000	0.000	0.000	0.000	0.000	0.000	0.000	0.000	0.000	0.000	0.000	0	0	100	0	0	0	0	0	0	Error	Error	Error	0	0	0	0	0	0	0.000	0.000	0	0	0
1	5	1	"A2"	"A2"	5245	-355	100	0	0	0	0	0	0	0	0	0	0	0	0	0	0	0	0	0	0	0	0	0	0	0	0	0.000	0.000	0.000	0.000	0.000	0.000	0.000	0.000	0.000	0.000	0.000	0.000	0.000	0.000	0.000	0.000	0.000	0.000	0.000	0.000	0.000	0	0	100	0	0	0	0	0	0	Error	Error	Error	0	0	0	0	0	0	0.000	0.000	0	0	0
1	6	1	"A2"	"A2"	5545	-355	100	0	0	0	0	0	0	0	0	0	0	0	0	0	0	0	0	0	0	0	0	0	0	0	0	0.000	0.000	0.000	0.000	0.000	0.000	0.000	0.000	0.000	0.000	0.000	0.000	0.000	0.000	0.000	0.000	0.000	0.000	0.000	0.000	0.000	0	0	100	0	0	0	0	0	0	Error	Error	Error	0	0	0	0	0	0	0.000	0.000	0	0	0
1	7	1	"A3"	"A3"	5845	-360	100	0	0	0	0	0	0	0	0	0	0	0	0	0	0	0	0	0	0	0	0	0	0	0	0	0.000	0.000	0.000	0.000	0.000	0.000	0.000	0.000	0.000	0.000	0.000	0.000	0.000	0.000	0.000	0.000	0.000	0.000	0.000	0.000	0.000	0	0	100	0	0	0	0	0	0	Error	Error	Error	0	0	0	0	0	0	0.000	0.000	0	0	0
1	8	1	"A3"	"A3"	6145	-360	100	0	0	0	0	0	0	0	0	0	0	0	0	0	0	0	0	0	0	0	0	0	0	0	0	0.000	0.000	0.000	0.000	0.000	0.000	0.000	0.000	0.000	0.000	0.000	0.000	0.000	0.000	0.000	0.000	0.000	0.000	0.000	0.000	0.000	0	0	100	0	0	0	0	0	0	Error	Error	Error	0	0	0	0	0	0	0.000	0.000	0	0	0
1	9	1	"A3"	"A3"	6445	-360	100	0	0	0	0	0	0	0	0	0	0	0	0	0	0	0	0	0	0	0	0	0	0	0	0	0.000	0.000	0.000	0.000	0.000	0.000	0.000	0.000	0.000	0.000	0.000	0.000	0.000	0.000	0.000	0.000	0.000	0.000	0.000	0.000	0.000	0	0	100	0	0	0	0	0	0	Error	Error	Error	0	0	0	0	0	0	0.000	0.000	0	0	0
1	10	1	"A4"	"A4"	6750	-360	100	0	0	0	0	0	0	0	0	0	0	0	0	0	0	0	0	0	0	0	0	0	0	0	0	0.000	0.000	0.000	0.000	0.000	0.000	0.000	0.000	0.000	0.000	0.000	0.000	0.000	0.000	0.000	0.000	0.000	0.000	0.000	0.000	0.000	0	0	100	0	0	0	0	0	0	Error	Error	Error	0	0	0	0	0	0	0.000	0.000	0	0	0
1	11	1	"A4"	"A4"	7050	-360	100	0	0	0	0	0	0	0	0	0	0	0	0	0	0	0	0	0	0	0	0	0	0	0	0	0.000	0.000	0.000	0.000	0.000	0.000	0.000	0.000	0.000	0.000	0.000	0.000	0.000	0.000	0.000	0.000	0.000	0.000	0.000	0.000	0.000	0	0	100	0	0	0	0	0	0	Error	Error	Error	0	0	0	0	0	0	0.000	0.000	0	0	0
1	12	1	"A4"	"A4"	7350	-365	100	0	0	0	0	0	0	0	0	0	0	0	0	0	0	0	0	0	0	0	0	0	0	0	0	0.000	0.000	0.000	0.000	0.000	0.000	0.000	0.000	0.000	0.000	0.000	0.000	0.000	0.000	0.000	0.000	0.000	0.000	0.000	0.000	0.000	0	0	100	0	0	0	0	0	0	Error	Error	Error	0	0	0	0	0	0	0.000	0.000	0	0	0
1	13	1	"A5"	"A5"	7650	-365	100	0	0	0	0	0	0	0	0	0	0	0	0	0	0	0	0	0	0	0	0	0	0	0	0	0.000	0.000	0.000	0.000	0.000	0.000	0.000	0.000	0.000	0.000	0.000	0.000	0.000	0.000	0.000	0.000	0.000	0.000	0.000	0.000	0.000	0	0	100	0	0	0	0	0	0	Error	Error	Error	0	0	0	0	0	0	0.000	0.000	0	0	0
1	14	1	"A5"	"A5"	7950	-365	100	0	0	0	0	0	0	0	0	0	0	0	0	0	0	0	0	0	0	0	0	0	0	0	0	0.000	0.000	0.000	0.000	0.000	0.000	0.000	0.000	0.000	0.000	0.000	0.000	0.000	0.000	0.000	0.000	0.000	0.000	0.000	0.000	0.000	0	0	100	0	0	0	0	0	0	Error	Error	Error	0	0	0	0	0	0	0.000	0.000	0	0	0
1	15	1	"A5"	"A5"	8250	-365	100	0	0	0	0	0	0	0	0	0	0	0	0	0	0	0	0	0	0	0	0	0	0	0	0	0.000	0.000	0.000	0.000	0.000	0.000	0.000	0.000	0.000	0.000	0.000	0.000	0.000	0.000	0.000	0.000	0.000	0.000	0.000	0.000	0.000	0	0	100	0	0	0	0	0	0	Error	Error	Error	0	0	0	0	0	0	0.000	0.000	0	0	0
1	16	1	"A6"	"A6"	8550	-365	100	0	0	0	0	0	0	0	0	0	0	0	0	0	0	0	0	0	0	0	0	0	0	0	0	0.000	0.000	0.000	0.000	0.000	0.000	0.000	0.000	0.000	0.000	0.000	0.000	0.000	0.000	0.000	0.000	0.000	0.000	0.000	0.000	0.000	0	0	100	0	0	0	0	0	0	Error	Error	Error	0	0	0	0	0	0	0.000	0.000	0	0	0
1	17	1	"A6"	"A6"	8850	-365	100	0	0	0	0	0	0	0	0	0	0	0	0	0	0	0	0	0	0	0	0	0	0	0	0	0.000	0.000	0.000	0.000	0.000	0.000	0.000	0.000	0.000	0.000	0.000	0.000	0.000	0.000	0.000	0.000	0.000	0.000	0.000	0.000	0.000	0	0	100	0	0	0	0	0	0	Error	Error	Error	0	0	0	0	0	0	0.000	0.000	0	0	0
1	18	1	"A6"	"A6"	9155	-370	100	0	0	0	0	0	0	0	0	0	0	0	0	0	0	0	0	0	0	0	0	0	0	0	0	0.000	0.000	0.000	0.000	0.000	0.000	0.000	0.000	0.000	0.000	0.000	0.000	0.000	0.000	0.000	0.000	0.000	0.000	0.000	0.000	0.000	0	0	100	0	0	0	0	0	0	Error	Error	Error	0	0	0	0	0	0	0.000	0.000	0	0	0
1	1	2	"A7"	"A7"	4045	-50	100	0	0	0	0	0	0	0	0	0	0	0	0	0	0	0	0	0	0	0	0	0	0	0	0	0.000	0.000	0.000	0.000	0.000	0.000	0.000	0.000	0.000	0.000	0.000	0.000	0.000	0.000	0.000	0.000	0.000	0.000	0.000	0.000	0.000	0	0	100	0	0	0	0	0	0	Error	Error	Error	0	0	0	0	0	0	0.000	0.000	0	0	0
1	2	2	"A7"	"A7"	4345	-55	100	0	0	0	0	0	0	0	0	0	0	0	0	0	0	0	0	0	0	0	0	0	0	0	0	0.000	0.000	0.000	0.000	0.000	0.000	0.000	0.000	0.000	0.000	0.000	0.000	0.000	0.000	0.000	0.000	0.000	0.000	0.000	0.000	0.000	0	0	100	0	0	0	0	0	0	Error	Error	Error	0	0	0	0	0	0	0.000	0.000	0	0	0
1	3	2	"A7"	"A7"	4645	-55	100	0	0	0	0	0	0	0	0	0	0	0	0	0	0	0	0	0	0	0	0	0	0	0	0	0.000	0.000	0.000	0.000	0.000	0.000	0.000	0.000	0.000	0.000	0.000	0.000	0.000	0.000	0.000	0.000	0.000	0.000	0.000	0.000	0.000	0	0	100	0	0	0	0	0	0	Error	Error	Error	0	0	0	0	0	0	0.000	0.000	0	0	0
1	4	2	"A8"	"A8"	4945	-55	100	0	0	0	0	0	0	0	0	0	0	0	0	0	0	0	0	0	0	0	0	0	0	0	0	0.000	0.000	0.000	0.000	0.000	0.000	0.000	0.000	0.000	0.000	0.000	0.000	0.000	0.000	0.000	0.000	0.000	0.000	0.000	0.000	0.000	0	0	100	0	0	0	0	0	0	Error	Error	Error	0	0	0	0	0	0	0.000	0.000	0	0	0
1	5	2	"A8"	"A8"	5245	-55	100	0	0	0	0	0	0	0	0	0	0	0	0	0	0	0	0	0	0	0	0	0	0	0	0	0.000	0.000	0.000	0.000	0.000	0.000	0.000	0.000	0.000	0.000	0.000	0.000	0.000	0.000	0.000	0.000	0.000	0.000	0.000	0.000	0.000	0	0	100	0	0	0	0	0	0	Error	Error	Error	0	0	0	0	0	0	0.000	0.000	0	0	0
1	6	2	"A8"	"A8"	5545	-55	100	0	0	0	0	0	0	0	0	0	0	0	0	0	0	0	0	0	0	0	0	0	0	0	0	0.000	0.000	0.000	0.000	0.000	0.000	0.000	0.000	0.000	0.000	0.000	0.000	0.000	0.000	0.000	0.000	0.000	0.000	0.000	0.000	0.000	0	0	100	0	0	0	0	0	0	Error	Error	Error	0	0	0	0	0	0	0.000	0.000	0	0	0
1	7	2	"A9"	"A9"	5845	-55	100	0	0	0	0	0	0	0	0	0	0	0	0	0	0	0	0	0	0	0	0	0	0	0	0	0.000	0.000	0.000	0.000	0.000	0.000	0.000	0.000	0.000	0.000	0.000	0.000	0.000	0.000	0.000	0.000	0.000	0.000	0.000	0.000	0.000	0	0	100	0	0	0	0	0	0	Error	Error	Error	0	0	0	0	0	0	0.000	0.000	0	0	0
1	8	2	"A9"	"A9"	6150	-60	100	0	0	0	0	0	0	0	0	0	0	0	0	0	0	0	0	0	0	0	0	0	0	0	0	0.000	0.000	0.000	0.000	0.000	0.000	0.000	0.000	0.000	0.000	0.000	0.000	0.000	0.000	0.000	0.000	0.000	0.000	0.000	0.000	0.000	0	0	100	0	0	0	0	0	0	Error	Error	Error	0	0	0	0	0	0	0.000	0.000	0	0	0
1	9	2	"A9"	"A9"	6450	-60	100	0	0	0	0	0	0	0	0	0	0	0	0	0	0	0	0	0	0	0	0	0	0	0	0	0.000	0.000	0.000	0.000	0.000	0.000	0.000	0.000	0.000	0.000	0.000	0.000	0.000	0.000	0.000	0.000	0.000	0.000	0.000	0.000	0.000	0	0	100	0	0	0	0	0	0	Error	Error	Error	0	0	0	0	0	0	0.000	0.000	0	0	0
1	10	2	"A10"	"A10"	6750	-60	100	0	0	0	0	0	0	0	0	0	0	0	0	0	0	0	0	0	0	0	0	0	0	0	0	0.000	0.000	0.000	0.000	0.000	0.000	0.000	0.000	0.000	0.000	0.000	0.000	0.000	0.000	0.000	0.000	0.000	0.000	0.000	0.000	0.000	0	0	100	0	0	0	0	0	0	Error	Error	Error	0	0	0	0	0	0	0.000	0.000	0	0	0
1	11	2	"A10"	"A10"	7050	-60	100	0	0	0	0	0	0	0	0	0	0	0	0	0	0	0	0	0	0	0	0	0	0	0	0	0.000	0.000	0.000	0.000	0.000	0.000	0.000	0.000	0.000	0.000	0.000	0.000	0.000	0.000	0.000	0.000	0.000	0.000	0.000	0.000	0.000	0	0	100	0	0	0	0	0	0	Error	Error	Error	0	0	0	0	0	0	0.000	0.000	0	0	0
1	12	2	"A10"	"A10"	7350	-60	100	0	0	0	0	0	0	0	0	0	0	0	0	0	0	0	0	0	0	0	0	0	0	0	0	0.000	0.000	0.000	0.000	0.000	0.000	0.000	0.000	0.000	0.000	0.000	0.000	0.000	0.000	0.000	0.000	0.000	0.000	0.000	0.000	0.000	0	0	100	0	0	0	0	0	0	Error	Error	Error	0	0	0	0	0	0	0.000	0.000	0	0	0
1	13	2	"A11"	"A11"	7650	-65	100	0	0	0	0	0	0	0	0	0	0	0	0	0	0	0	0	0	0	0	0	0	0	0	0	0.000	0.000	0.000	0.000	0.000	0.000	0.000	0.000	0.000	0.000	0.000	0.000	0.000	0.000	0.000	0.000	0.000	0.000	0.000	0.000	0.000	0	0	100	0	0	0	0	0	0	Error	Error	Error	0	0	0	0	0	0	0.000	0.000	0	0	0
1	14	2	"A11"	"A11"	7950	-65	100	0	0	0	0	0	0	0	0	0	0	0	0	0	0	0	0	0	0	0	0	0	0	0	0	0.000	0.000	0.000	0.000	0.000	0.000	0.000	0.000	0.000	0.000	0.000	0.000	0.000	0.000	0.000	0.000	0.000	0.000	0.000	0.000	0.000	0	0	100	0	0	0	0	0	0	Error	Error	Error	0	0	0	0	0	0	0.000	0.000	0	0	0
1	15	2	"A11"	"A11"	8250	-65	100	0	0	0	0	0	0	0	0	0	0	0	0	0	0	0	0	0	0	0	0	0	0	0	0	0.000	0.000	0.000	0.000	0.000	0.000	0.000	0.000	0.000	0.000	0.000	0.000	0.000	0.000	0.000	0.000	0.000	0.000	0.000	0.000	0.000	0	0	100	0	0	0	0	0	0	Error	Error	Error	0	0	0	0	0	0	0.000	0.000	0	0	0
1	16	2	"A12"	"A12"	8550	-65	100	0	0	0	0	0	0	0	0	0	0	0	0	0	0	0	0	0	0	0	0	0	0	0	0	0.000	0.000	0.000	0.000	0.000	0.000	0.000	0.000	0.000	0.000	0.000	0.000	0.000	0.000	0.000	0.000	0.000	0.000	0.000	0.000	0.000	0	0	100	0	0	0	0	0	0	Error	Error	Error	0	0	0	0	0	0	0.000	0.000	0	0	0
1	17	2	"A12"	"A12"	8855	-65	100	0	0	0	0	0	0	0	0	0	0	0	0	0	0	0	0	0	0	0	0	0	0	0	0	0.000	0.000	0.000	0.000	0.000	0.000	0.000	0.000	0.000	0.000	0.000	0.000	0.000	0.000	0.000	0.000	0.000	0.000	0.000	0.000	0.000	0	0	100	0	0	0	0	0	0	Error	Error	Error	0	0	0	0	0	0	0.000	0.000	0	0	0
1	18	2	"A12"	"A12"	9155	-70	100	0	0	0	0	0	0	0	0	0	0	0	0	0	0	0	0	0	0	0	0	0	0	0	0	0.000	0.000	0.000	0.000	0.000	0.000	0.000	0.000	0.000	0.000	0.000	0.000	0.000	0.000	0.000	0.000	0.000	0.000	0.000	0.000	0.000	0	0	100	0	0	0	0	0	0	Error	Error	Error	0	0	0	0	0	0	0.000	0.000	0	0	0
1	1	3	"A13"	"A13"	4045	245	100	456	473	211	44	371	371	409	328	80	14	0	0	10284	7931	4686	59	1147	1147	1387	1426	102	70	68	0	0.000	0.000	0.000	0.000	0.000	0.000	0.000	0.000	0.000	0.000	0.000	0.000	0.000	0.000	0.009	0.015	0.027	0.036	6.369	0.012	0.047	316	2384	100	85	9137	9222	102	6784	6886	Error	Error	-6.748	85	9137	102	6784	149576	2506351	0.195	4.589	0	0	0
1	2	3	"A13"	"A13"	4345	245	100	433	462	214	46	361	361	399	307	76	15	1	0	8049	7065	3690	52	1137	1137	1286	989	76	80	78	0	0.000	0.000	0.000	0.000	0.000	0.000	0.000	0.000	0.000	0.000	0.000	0.000	0.000	0.000	0.010	0.017	0.030	0.032	5.212	0.015	0.038	316	2384	100	72	6912	6984	101	5928	6029	Error	Error	-6.585	72	6912	101	5928	146083	2232462	0.205	5.843	0	0	0
1	3	3	"A13"	"A13"	4645	240	100	462	483	204	42	360	360	397	287	72	18	2	0	9925	7610	4883	64	1162	1162	1442	1443	100	66	64	0	0.000	0.000	0.000	0.000	0.000	0.000	0.000	0.000	0.000	0.000	0.000	0.000	0.000	0.000	0.012	0.019	0.027	0.047	8.120	0.011	0.026	316	2384	100	102	8763	8865	123	6448	6571	Error	Error	-6.425	102	8763	123	6448	152479	2404728	0.300	4.274	0	0	0
1	4	3	"A14"	"A14"	4945	240	100	409	435	193	44	348	348	374	187	50	24	6	0	7896	6297	3669	58	1138	1138	1302	1055	81	70	67	0	0.000	0.000	0.000	0.000	0.000	0.000	0.000	0.000	0.000	0.000	0.000	0.000	0.000	0.000	0.009	0.017	0.028	0.039	7.525	0.011	0.037	316	2384	100	61	6758	6819	87	5159	5246	Error	Error	-6.792	61	6758	87	5159	137576	1989754	0.326	4.735	0	0	0
1	5	3	"A14"	"A14"	5245	240	100	395	429	220	51	357	357	442	1128	255	0	0	0	5403	4497	2878	63	1134	1134	1428	2120	148	59	50	0	0.000	0.000	0.000	0.000	0.000	0.000	0.000	0.000	0.000	0.000	0.000	0.000	0.000	0.000	0.009	0.021	0.054	0.065	6.165	0.080	0.008	316	2384	100	38	4269	4307	72	3363	3435	Error	Error	-6.812	38	4269	72	3363	135445	1421078	-0.012	1.448	0	0	0
1	6	3	"A14"	"A14"	5545	240	100	402	436	228	52	356	356	532	2174	408	0	0	0	6168	4932	3148	63	1126	1126	1535	2761	179	59	43	0	0.000	0.000	0.000	0.000	0.000	0.000	0.000	0.000	0.000	0.000	0.000	0.000	0.000	0.000	0.009	0.021	0.046	0.064	7.993	0.474	0.226	316	2384	100	46	5042	5088	80	3806	3886	Error	Error	-6.776	46	5042	80	3806	137925	1558584	-0.044	1.230	0	0	0
1	7	3	"A15"	"A15"	5850	240	100	389	553	1286	232	353	353	407	747	183	3	2	0	4343	3909	2299	58	1137	1137	1294	890	68	64	61	0	0.000	0.000	0.000	0.000	0.000	0.000	0.000	0.000	0.000	0.000	0.000	0.000	0.000	0.000	0.011	0.072	0.058	0.088	9.293	0.030	0.001	316	2384	100	36	3206	3242	200	2772	2972	Error	Error	-6.477	36	3206	200	2772	174664	1235204	0.195	2.938	0	0	0
1	8	3	"A15"	"A15"	6150	235	100	376	394	181	45	351	351	378	196	51	18	5	0	5389	4672	3040	65	1135	1135	1385	1342	96	61	57	0	0.000	0.000	0.000	0.000	0.000	0.000	0.000	0.000	0.000	0.000	0.000	0.000	0.000	0.000	0.006	0.012	0.047	0.079	8.727	0.011	0.031	316	2384	100	25	4254	4279	43	3537	3580	Error	Error	-7.411	25	4254	43	3537	124420	1476268	0.082	2.449	0	0	0
1	9	3	"A15"	"A15"	6450	235	100	388	409	177	43	365	365	401	419	104	2	0	0	4621	4143	2879	69	1156	1156	1410	1305	92	56	55	0	0.000	0.000	0.000	0.000	0.000	0.000	0.000	0.000	0.000	0.000	0.000	0.000	0.000	0.000	0.007	0.015	0.055	0.100	7.787	0.011	0.025	316	2384	100	23	3465	3488	44	2987	3031	Error	Error	-7.235	23	3465	44	2987	129165	1309304	0.019	2.094	0	0	0
1	10	3	"A16"	"A16"	6750	235	100	435	463	210	45	382	382	439	648	147	0	0	0	7279	6020	4507	74	1163	1163	1539	1826	118	56	53	0	0.000	0.000	0.000	0.000	0.000	0.000	0.000	0.000	0.000	0.000	0.000	0.000	0.000	0.000	0.009	0.017	0.036	0.067	9.708	0.009	0.026	316	2384	100	53	6116	6169	81	4857	4938	Error	Error	-6.850	53	6116	81	4857	146355	1902352	0.037	2.454	0	0	0
1	11	3	"A16"	"A16"	7050	235	100	409	462	365	79	373	373	417	444	106	5	1	0	6357	5210	3864	74	1178	1178	1553	1757	113	53	51	0	0.000	0.000	0.000	0.000	0.000	0.000	0.000	0.000	0.000	0.000	0.000	0.000	0.000	0.000	0.007	0.022	0.043	0.079	9.132	0.014	0.034	316	2384	100	36	5179	5215	89	4032	4121	Error	Error	-7.169	36	5179	89	4032	145979	1646366	0.101	2.081	0	0	0
1	12	3	"A16"	"A16"	7350	235	100	476	556	857	154	404	404	446	280	62	15	2	0	5851	4992	3410	68	1178	1178	1478	1429	96	58	56	0	0.000	0.000	0.000	0.000	0.000	0.000	0.000	0.000	0.000	0.000	0.000	0.000	0.000	0.000	0.015	0.040	0.044	0.077	8.602	0.012	0.006	316	2384	100	72	4673	4745	152	3814	3966	Error	Error	-6.020	72	4673	152	3814	175587	1577383	0.393	2.459	0	0	0
1	13	3	"A17"	"A17"	7650	235	100	417	457	283	61	373	373	404	223	55	15	4	0	6432	5424	2732	50	1224	1224	1363	904	66	73	70	0	0.000	0.000	0.000	0.000	0.000	0.000	0.000	0.000	0.000	0.000	0.000	0.000	0.000	0.000	0.008	0.020	0.033	0.044	6.159	0.012	0.011	316	2384	100	44	5208	5252	84	4200	4284	Error	Error	-6.887	44	5208	84	4200	144563	1714130	0.238	4.492	0	0	0
1	14	3	"A17"	"A17"	7950	230	100	446	454	182	40	380	380	409	229	55	17	2	0	5225	4536	2419	53	1272	1272	1417	830	58	68	67	0	0.000	0.000	0.000	0.000	0.000	0.000	0.000	0.000	0.000	0.000	0.000	0.000	0.000	0.000	0.017	0.023	0.046	0.056	6.614	0.016	0.037	316	2384	100	66	3953	4019	74	3264	3338	Error	Error	-5.904	66	3953	74	3264	143354	1433447	0.197	3.758	0	0	0
1	15	3	"A17"	"A17"	8255	230	100	401	421	193	45	397	397	497	1766	355	0	0	0	3340	2981	1342	45	1296	1296	1505	2606	173	31	0	0	0.000	0.000	0.000	0.000	0.000	0.000	0.000	0.000	0.000	0.000	0.000	0.000	0.000	0.000	0.002	0.014	0.083	0.114	6.278	0.561	0.480	316	2384	100	4	2044	2048	24	1685	1709	Error	Error	-8.997	4	2044	24	1685	132893	941963	-0.043	0.566	0	0	0
1	16	3	"A18"	"A18"	8555	230	100	420	481	402	83	412	412	449	314	69	9	2	0	3555	3461	1799	51	1331	1331	1445	690	47	65	62	0	0.000	0.000	0.000	0.000	0.000	0.000	0.000	0.000	0.000	0.000	0.000	0.000	0.000	0.000	0.004	0.032	0.073	0.098	5.924	0.021	0.013	316	2384	100	8	2224	2232	69	2130	2199	Error	Error	-8.119	8	2224	69	2130	152065	1093544	0.102	2.922	0	0	0
1	17	3	"A18"	"A18"	8855	230	100	453	476	188	39	429	429	484	439	90	3	0	0	3204	3833	2173	56	1372	1372	1483	733	49	69	57	0	0.000	0.000	0.000	0.000	0.000	0.000	0.000	0.000	0.000	0.000	0.000	0.000	0.000	0.000	0.013	0.019	0.065	0.079	6.279	0.018	0.003	316	2384	100	24	1832	1856	47	2461	2508	Error	Error	-6.254	24	1832	47	2461	150461	1211109	-0.018	3.206	0	0	0
1	18	3	"A18"	"A18"	9155	230	100	443	487	315	64	414	414	453	310	68	8	2	0	3046	3532	1905	53	1358	1358	1457	625	42	69	60	0	0.000	0.000	0.000	0.000	0.000	0.000	0.000	0.000	0.000	0.000	0.000	0.000	0.000	0.000	0.017	0.034	0.074	0.091	5.920	0.017	0.009	316	2384	100	29	1688	1717	73	2174	2247	Error	Error	-5.863	29	1688	73	2174	153847	1116118	0.110	3.320	0	0	0
1	1	4	"A19"	"A19"	4045	545	100	431	447	182	40	382	382	415	258	62	14	2	0	3716	5171	3600	69	1250	1250	1404	1023	72	71	58	0	0.000	0.000	0.000	0.000	0.000	0.000	0.000	0.000	0.000	0.000	0.000	0.000	0.000	0.000	0.020	0.017	0.037	0.052	6.526	0.009	0.011	316	2384	100	49	2466	2515	65	3921	3986	Error	Error	-5.653	49	2466	65	3921	141386	1634154	0.124	3.682	0	0	0
1	2	4	"A19"	"A19"	4345	545	100	399	422	229	54	365	365	434	743	171	0	0	0	3321	4610	3374	73	1225	1225	1429	1195	83	65	43	0	0.000	0.000	0.000	0.000	0.000	0.000	0.000	0.000	0.000	0.000	0.000	0.000	0.000	0.000	0.016	0.017	0.053	0.077	7.640	0.008	0.005	316	2384	100	34	2096	2130	57	3385	3442	Error	Error	-5.946	34	2096	57	3385	133392	1456737	-0.016	2.662	0	0	0
1	3	4	"A19"	"A19"	4645	545	100	394	414	187	45	363	363	399	379	94	6	0	0	3502	4217	2735	64	1214	1214	1387	1004	72	65	53	0	0.000	0.000	0.000	0.000	0.000	0.000	0.000	0.000	0.000	0.000	0.000	0.000	0.000	0.000	0.014	0.017	0.062	0.075	7.272	0.008	0.001	316	2384	100	31	2288	2319	51	3003	3054	Error	Error	-6.206	31	2288	51	3003	130945	1332529	0.040	2.819	0	0	0
1	4	4	"A20"	"A20"	4945	540	100	452	520	562	108	373	373	405	276	68	16	4	0	7203	6536	4250	65	1229	1229	1474	1421	96	65	63	0	0.000	0.000	0.000	0.000	0.000	0.000	0.000	0.000	0.000	0.000	0.000	0.000	0.000	0.000	0.013	0.028	0.032	0.045	7.085	0.015	0.027	316	2384	100	79	5974	6053	147	5307	5454	Error	Error	-6.241	79	5974	147	5307	164337	2065406	0.417	3.562	0	0	0
1	5	4	"A20"	"A20"	5250	540	100	438	480	252	52	370	370	402	230	57	23	4	0	8088	6618	4700	71	1232	1232	1502	1402	93	61	57	0	0.000	0.000	0.000	0.000	0.000	0.000	0.000	0.000	0.000	0.000	0.000	0.000	0.000	0.000	0.010	0.020	0.030	0.050	7.087	0.015	0.051	316	2384	100	68	6856	6924	110	5386	5496	Error	Error	-6.656	68	6856	110	5386	151612	2091364	0.339	3.649	0	0	0
1	6	4	"A20"	"A20"	5550	540	100	388	459	387	84	373	373	585	2451	418	1	0	0	4312	4946	3613	73	1223	1223	1630	2849	174	50	38	0	0.000	0.000	0.000	0.000	0.000	0.000	0.000	0.000	0.000	0.000	0.000	0.000	0.000	0.000	0.005	0.023	0.048	0.072	8.708	0.019	0.022	316	2384	100	15	3089	3104	86	3723	3809	Error	Error	-7.686	15	3089	86	3723	144895	1563005	-0.051	1.164	0	0	0
1	7	4	"A21"	"A21"	5850	540	100	447	460	202	43	365	365	410	392	95	7	0	0	7897	6431	3874	60	1240	1240	1493	1361	91	65	63	0	0.000	0.000	0.000	0.000	0.000	0.000	0.000	0.000	0.000	0.000	0.000	0.000	0.000	0.000	0.012	0.018	0.035	0.048	6.073	0.012	0.008	316	2384	100	82	6657	6739	95	5191	5286	Error	Error	-6.343	82	6657	95	5191	145511	2032078	0.128	3.628	0	0	0
1	8	4	"A21"	"A21"	6150	540	100	457	492	261	53	384	384	597	2042	342	0	0	0	8124	6959	4716	67	1272	1272	1685	1937	114	62	60	0	0.000	0.000	0.000	0.000	0.000	0.000	0.000	0.000	0.000	0.000	0.000	0.000	0.000	0.000	0.011	0.019	0.028	0.042	6.145	0.018	0.007	316	2384	100	73	6852	6925	108	5687	5795	Error	Error	-6.552	73	6852	108	5687	155481	2199197	-0.051	2.723	0	0	0
1	9	4	"A21"	"A21"	6450	535	100	447	481	312	64	380	380	427	630	147	1	0	0	5785	5053	3479	68	1293	1293	1673	1741	104	56	53	0	0.000	0.000	0.000	0.000	0.000	0.000	0.000	0.000	0.000	0.000	0.000	0.000	0.000	0.000	0.015	0.027	0.048	0.084	7.178	0.016	0.023	316	2384	100	67	4492	4559	101	3760	3861	Error	Error	-6.067	67	4492	101	3760	152009	1596837	0.086	1.941	0	0	0
1	10	4	"A22"	"A22"	6750	535	100	424	477	501	105	375	375	425	546	128	2	0	0	5979	5878	3413	58	1254	1254	1719	2013	117	71	60	0	0.000	0.000	0.000	0.000	0.000	0.000	0.000	0.000	0.000	0.000	0.000	0.000	0.000	0.000	0.010	0.022	0.034	0.052	6.605	0.010	0.009	316	2384	100	49	4725	4774	102	4624	4726	Error	Error	-6.591	49	4725	102	4624	150610	1857424	0.095	2.066	0	0	0
1	11	4	"A22"	"A22"	7050	535	100	420	471	313	66	384	384	415	243	58	15	3	0	6193	6110	3973	65	1293	1293	1859	2259	121	65	53	0	0.000	0.000	0.000	0.000	0.000	0.000	0.000	0.000	0.000	0.000	0.000	0.000	0.000	0.000	0.007	0.018	0.030	0.046	7.980	0.011	0.026	316	2384	100	36	4900	4936	87	4817	4904	Error	Error	-7.089	36	4900	87	4817	148780	1930660	0.230	1.882	0	0	0
1	12	4	"A22"	"A22"	7350	535	100	432	474	266	56	376	376	420	333	79	10	1	0	6001	5969	3326	55	1261	1261	1721	1938	112	73	62	0	0.000	0.000	0.000	0.000	0.000	0.000	0.000	0.000	0.000	0.000	0.000	0.000	0.000	0.000	0.012	0.021	0.030	0.040	6.835	0.009	0.005	316	2384	100	56	4740	4796	98	4708	4806	Error	Error	-6.403	56	4740	98	4708	149817	1886339	0.162	2.192	0	0	0
1	13	4	"A23"	"A23"	7650	535	100	449	460	185	40	375	375	419	342	81	9	0	0	6823	6974	3841	55	1275	1275	1480	1322	89	76	74	0	0.000	0.000	0.000	0.000	0.000	0.000	0.000	0.000	0.000	0.000	0.000	0.000	0.000	0.000	0.013	0.015	0.026	0.035	5.878	0.012	0.022	316	2384	100	74	5548	5622	85	5699	5784	Error	Error	-6.228	74	5548	85	5699	145497	2203712	0.120	4.156	0	0	0
1	14	4	"A23"	"A23"	7955	535	100	430	448	183	40	373	373	402	246	61	17	1	0	5717	5898	3914	66	1298	1298	1544	1410	91	65	62	0	0.000	0.000	0.000	0.000	0.000	0.000	0.000	0.000	0.000	0.000	0.000	0.000	0.000	0.000	0.013	0.016	0.031	0.048	6.307	0.012	0.021	316	2384	100	57	4419	4476	75	4600	4675	Error	Error	-6.277	57	4419	75	4600	141722	1863843	0.187	3.088	0	0	0
1	15	4	"A23"	"A23"	8255	530	100	391	409	190	46	378	378	410	275	67	9	1	0	4848	4260	2824	66	1321	1321	1509	930	61	57	54	0	0.000	0.000	0.000	0.000	0.000	0.000	0.000	0.000	0.000	0.000	0.000	0.000	0.000	0.000	0.004	0.011	0.056	0.084	9.158	0.005	0.003	316	2384	100	13	3527	3540	31	2939	2970	Error	Error	-8.084	13	3527	31	2939	129089	1346170	-0.004	2.958	0	0	0
1	16	4	"A24"	"A24"	8555	530	100	468	483	197	40	406	406	435	258	59	14	2	0	3983	3967	2309	58	1331	1331	1484	858	57	63	55	0	0.000	0.000	0.000	0.000	0.000	0.000	0.000	0.000	0.000	0.000	0.000	0.000	0.000	0.000	0.023	0.029	0.064	0.091	6.473	0.014	0.019	316	2384	100	62	2652	2714	77	2636	2713	Error	Error	-5.419	62	2652	77	2636	152592	1253422	0.186	2.894	0	0	0
1	17	4	"A24"	"A24"	8855	530	100	436	485	252	51	422	422	467	340	72	6	2	0	3556	3532	1907	53	1384	1384	1584	1120	70	60	49	0	0.000	0.000	0.000	0.000	0.000	0.000	0.000	0.000	0.000	0.000	0.000	0.000	0.000	0.000	0.006	0.029	0.081	0.098	5.951	0.020	0.023	316	2384	100	14	2172	2186	63	2148	2211	Error	Error	-7.277	14	2172	63	2148	153205	1116186	0.053	1.739	0	0	0
1	18	4	"A24"	"A24"	9155	530	100	455	468	193	41	415	415	456	409	89	4	0	0	5222	4461	2502	56	1362	1362	1549	1018	65	65	60	0	0.000	0.000	0.000	0.000	0.000	0.000	0.000	0.000	0.000	0.000	0.000	0.000	0.000	0.000	0.010	0.017	0.050	0.074	6.545	0.010	0.006	316	2384	100	40	3860	3900	53	3099	3152	Error	Error	-6.592	40	3860	53	3099	147891	1409769	0.029	2.861	0	0	0
1	1	5	"A25"	"A25"	4045	845	100	458	523	458	87	363	363	410	306	74	18	4	0	9197	7661	3773	49	1222	1222	1336	864	64	87	84	0	0.000	0.000	0.000	0.000	0.000	0.000	0.000	0.000	0.000	0.000	0.000	0.000	0.000	0.000	0.012	0.025	0.029	0.034	4.713	0.015	0.018	316	2384	100	95	7975	8070	160	6439	6599	Error	Error	-6.391	95	7975	160	6439	165139	2420820	0.369	7.321	0	0	0
1	2	5	"A25"	"A25"	4345	845	100	394	434	213	49	369	369	408	295	72	11	1	0	7384	6892	3836	55	1206	1206	1355	1008	74	82	78	0	0.000	0.000	0.000	0.000	0.000	0.000	0.000	0.000	0.000	0.000	0.000	0.000	0.000	0.000	0.004	0.011	0.027	0.032	5.215	0.010	0.011	316	2384	100	25	6178	6203	65	5686	5751	Error	Error	-7.949	25	6178	65	5686	137118	2177940	0.088	5.493	0	0	0
1	3	5	"A25"	"A25"	4645	845	100	393	429	200	46	356	356	465	1555	334	0	0	0	4539	5883	3888	66	1208	1208	1441	1408	97	78	56	0	0.000	0.000	0.000	0.000	0.000	0.000	0.000	0.000	0.000	0.000	0.000	0.000	0.000	0.000	0.011	0.016	0.028	0.034	6.213	0.011	0.035	316	2384	100	37	3331	3368	73	4675	4748	Error	Error	-6.492	37	3331	73	4675	135668	1858969	-0.023	3.155	0	0	0
1	4	5	"A26"	"A26"	4950	845	100	400	429	199	46	350	350	398	442	111	3	0	0	5304	5392	2398	44	1206	1206	1289	698	54	87	85	0	0.000	0.000	0.000	0.000	0.000	0.000	0.000	0.000	0.000	0.000	0.000	0.000	0.000	0.000	0.012	0.019	0.042	0.042	5.298	0.007	0.001	316	2384	100	50	4098	4148	79	4186	4265	Error	Error	-6.357	50	4098	79	4186	135631	1703937	0.070	5.878	0	0	0
1	5	5	"A26"	"A26"	5250	840	100	436	454	176	38	358	358	391	249	63	18	2	0	6199	6237	3367	53	1212	1212	1435	1416	98	75	75	0	0.000	0.000	0.000	0.000	0.000	0.000	0.000	0.000	0.000	0.000	0.000	0.000	0.000	0.000	0.016	0.019	0.032	0.044	5.877	0.010	0.032	316	2384	100	78	4987	5065	96	5025	5121	Error	Error	-5.999	78	4987	96	5025	143454	1970800	0.253	3.391	0	0	0
1	6	5	"A26"	"A26"	5550	840	100	429	460	200	43	362	362	401	313	78	12	1	0	6542	5941	2942	49	1224	1224	1406	1182	84	76	75	0	0.000	0.000	0.000	0.000	0.000	0.000	0.000	0.000	0.000	0.000	0.000	0.000	0.000	0.000	0.013	0.021	0.036	0.038	4.753	0.011	0.025	316	2384	100	67	5318	5385	98	4717	4815	Error	Error	-6.311	67	5318	98	4717	145261	1877232	0.188	3.837	0	0	0
1	7	5	"A27"	"A27"	5850	840	100	410	450	290	64	356	356	388	227	58	17	3	0	6944	5735	2932	51	1223	1223	1340	738	55	73	70	0	0.000	0.000	0.000	0.000	0.000	0.000	0.000	0.000	0.000	0.000	0.000	0.000	0.000	0.000	0.009	0.021	0.029	0.039	5.181	0.017	0.029	316	2384	100	54	5721	5775	94	4512	4606	Error	Error	-6.727	54	5721	94	4512	142335	1812123	0.273	5.955	0	0	0
1	8	5	"A27"	"A27"	6150	840	100	401	441	244	55	357	357	399	260	65	15	2	0	6889	6150	3472	56	1220	1220	1403	1156	82	73	70	0	0.000	0.000	0.000	0.000	0.000	0.000	0.000	0.000	0.000	0.000	0.000	0.000	0.000	0.000	0.008	0.017	0.035	0.039	6.555	0.009	0.011	316	2384	100	44	5669	5713	84	4930	5014	Error	Error	-7.009	44	5669	84	4930	139377	1943492	0.162	4.106	0	0	0
1	9	5	"A27"	"A27"	6450	840	100	409	437	199	45	365	365	410	378	92	6	0	0	7045	6033	4016	66	1239	1239	1519	1544	101	64	61	0	0.000	0.000	0.000	0.000	0.000	0.000	0.000	0.000	0.000	0.000	0.000	0.000	0.000	0.000	0.008	0.015	0.036	0.061	9.231	0.008	0.014	316	2384	100	44	5806	5850	72	4794	4866	Error	Error	-7.044	44	5806	72	4794	138026	1906368	0.071	2.924	0	0	0
1	10	5	"A28"	"A28"	6750	835	100	456	489	290	59	365	365	408	400	98	8	0	0	11342	8557	5327	62	1244	1244	1625	2088	128	68	65	0	0.000	0.000	0.000	0.000	0.000	0.000	0.000	0.000	0.000	0.000	0.000	0.000	0.000	0.000	0.009	0.017	0.022	0.032	6.113	0.009	0.008	316	2384	100	91	10098	10189	124	7313	7437	Error	Error	-6.794	91	10098	124	7313	154385	2704104	0.203	3.320	0	0	0
1	11	5	"A28"	"A28"	7050	835	100	462	486	240	49	372	372	404	232	57	23	5	0	10302	8687	5608	64	1287	1287	1602	1718	107	67	65	0	0.000	0.000	0.000	0.000	0.000	0.000	0.000	0.000	0.000	0.000	0.000	0.000	0.000	0.000	0.010	0.015	0.024	0.036	7.290	0.012	0.049	316	2384	100	90	9015	9105	114	7400	7514	Error	Error	-6.646	90	9015	114	7400	153459	2745036	0.353	4.124	0	0	0
1	12	5	"A28"	"A28"	7355	835	100	429	450	215	47	369	369	399	208	52	19	4	0	9049	7223	4318	59	1269	1269	1551	1596	102	68	66	0	0.000	0.000	0.000	0.000	0.000	0.000	0.000	0.000	0.000	0.000	0.000	0.000	0.000	0.000	0.008	0.014	0.022	0.030	6.047	0.011	0.045	316	2384	100	60	7780	7840	81	5954	6035	Error	Error	-7.019	60	7780	81	5954	142326	2282569	0.245	3.554	0	0	0
1	13	5	"A29"	"A29"	7655	835	100	406	430	197	45	358	358	398	340	85	8	0	0	6881	5931	3474	58	1248	1248	1436	1128	78	68	66	0	0.000	0.000	0.000	0.000	0.000	0.000	0.000	0.000	0.000	0.000	0.000	0.000	0.000	0.000	0.009	0.015	0.027	0.040	6.944	0.009	0.006	316	2384	100	48	5633	5681	72	4683	4755	Error	Error	-6.875	48	5633	72	4683	135778	1874259	0.094	3.985	0	0	0
1	14	5	"A29"	"A29"	7955	835	100	400	449	331	73	372	372	405	293	72	12	2	0	6704	5979	3974	66	1262	1262	1452	1138	78	70	67	0	0.000	0.000	0.000	0.000	0.000	0.000	0.000	0.000	0.000	0.000	0.000	0.000	0.000	0.000	0.005	0.016	0.035	0.042	6.475	0.021	0.034	316	2384	100	28	5442	5470	77	4717	4794	Error	Error	-7.603	28	5442	77	4717	141800	1889283	0.150	3.978	0	0	0
1	15	5	"A29"	"A29"	8255	830	100	431	474	440	92	373	373	435	738	169	0	0	0	7400	6217	4055	65	1275	1275	1556	1558	100	64	62	0	0.000	0.000	0.000	0.000	0.000	0.000	0.000	0.000	0.000	0.000	0.000	0.000	0.000	0.000	0.009	0.020	0.032	0.045	6.220	0.059	0.044	316	2384	100	58	6125	6183	101	4942	5043	Error	Error	-6.723	58	6125	101	4942	149869	1964636	0.053	2.992	0	0	0
1	16	5	"A30"	"A30"	8555	830	100	510	599	587	97	398	398	434	322	74	19	5	0	4732	4419	2452	55	1350	1350	1562	1172	75	64	60	0	0.000	0.000	0.000	0.000	0.000	0.000	0.000	0.000	0.000	0.000	0.000	0.000	0.000	0.000	0.033	0.065	0.080	0.101	5.185	0.023	0.022	316	2384	100	112	3382	3494	201	3069	3270	Error	Error	-4.916	112	3382	201	3069	189179	1396478	0.512	2.438	0	0	0
1	17	5	"A30"	"A30"	8855	830	100	509	555	364	65	393	393	433	269	62	24	6	0	4194	3953	2118	53	1329	1329	1496	910	60	67	64	0	0.000	0.000	0.000	0.000	0.000	0.000	0.000	0.000	0.000	0.000	0.000	0.000	0.000	0.000	0.040	0.062	0.089	0.105	4.920	0.034	0.052	316	2384	100	116	2865	2981	162	2624	2786	Error	Error	-4.626	116	2865	162	2624	175505	1249025	0.454	2.700	0	0	0
1	18	5	"A30"	"A30"	9155	830	100	453	491	229	46	397	397	448	453	101	4	0	0	5883	4990	2686	53	1345	1345	1474	795	53	69	64	0	0.000	0.000	0.000	0.000	0.000	0.000	0.000	0.000	0.000	0.000	0.000	0.000	0.000	0.000	0.012	0.026	0.045	0.054	5.977	0.034	0.014	316	2384	100	56	4538	4594	94	3645	3739	Error	Error	-6.340	56	4538	94	3645	155192	1576985	0.095	4.423	0	0	0
1	1	6	"A31"	"A31"	4045	1145	100	475	521	283	54	369	369	421	689	163	2	0	0	9197	7985	4935	61	1229	1229	1542	1657	107	71	70	0	0.000	0.000	0.000	0.000	0.000	0.000	0.000	0.000	0.000	0.000	0.000	0.000	0.000	0.000	0.013	0.022	0.027	0.041	7.850	0.015	0.088	316	2384	100	106	7968	8074	152	6756	6908	Error	Error	-6.232	106	7968	152	6756	164755	2523380	0.145	3.888	0	0	0
1	2	6	"A31"	"A31"	4350	1145	100	443	469	197	42	349	349	384	293	76	16	2	0	9614	8056	4948	61	1234	1234	1605	1762	109	69	67	0	0.000	0.000	0.000	0.000	0.000	0.000	0.000	0.000	0.000	0.000	0.000	0.000	0.000	0.000	0.011	0.018	0.024	0.030	5.949	0.016	0.061	316	2384	100	94	8380	8474	120	6822	6942	Error	Error	-6.478	94	8380	120	6822	148296	2545838	0.290	3.661	0	0	0
1	3	6	"A31"	"A31"	4650	1145	100	434	454	233	51	354	354	388	246	63	19	3	0	8539	7055	4400	62	1214	1214	1631	1960	120	65	64	0	0.000	0.000	0.000	0.000	0.000	0.000	0.000	0.000	0.000	0.000	0.000	0.000	0.000	0.000	0.011	0.017	0.030	0.051	6.765	0.011	0.038	316	2384	100	80	7325	7405	100	5841	5941	Error	Error	-6.517	80	7325	100	5841	143342	2229475	0.268	2.767	0	0	0
1	4	6	"A32"	"A32"	4950	1145	100	452	478	238	49	357	357	401	332	82	12	1	0	8480	7165	4344	60	1205	1205	1501	1574	104	69	68	0	0.000	0.000	0.000	0.000	0.000	0.000	0.000	0.000	0.000	0.000	0.000	0.000	0.000	0.000	0.013	0.020	0.030	0.041	7.033	0.012	0.022	316	2384	100	95	7275	7370	121	5960	6081	Error	Error	-6.259	95	7275	121	5960	150992	2264188	0.232	3.598	0	0	0
1	5	6	"A32"	"A32"	5250	1145	100	423	439	200	45	346	346	386	249	64	16	1	0	8569	7054	4563	64	1216	1216	1507	1535	101	66	63	0	0.000	0.000	0.000	0.000	0.000	0.000	0.000	0.000	0.000	0.000	0.000	0.000	0.000	0.000	0.010	0.016	0.027	0.041	7.652	0.011	0.034	316	2384	100	77	7353	7430	93	5838	5931	Error	Error	-6.577	77	7353	93	5838	138682	2228937	0.213	3.614	0	0	0
1	6	6	"A32"	"A32"	5550	1140	100	378	404	195	48	345	345	389	496	127	1	0	0	5986	4886	3159	64	1175	1175	1436	1309	91	61	58	0	0.000	0.000	0.000	0.000	0.000	0.000	0.000	0.000	0.000	0.000	0.000	0.000	0.000	0.000	0.007	0.016	0.042	0.070	8.412	0.008	0.010	316	2384	100	33	4811	4844	59	3711	3770	Error	Error	-7.188	33	4811	59	3711	127680	1543947	0.030	2.636	0	0	0
1	7	6	"A33"	"A33"	5850	1140	100	381	405	192	47	340	340	382	320	83	7	0	0	3015	3363	2272	67	1154	1154	1214	425	35	64	59	0	0.000	0.000	0.000	0.000	0.000	0.000	0.000	0.000	0.000	0.000	0.000	0.000	0.000	0.000	0.022	0.029	0.061	0.085	6.822	0.013	0.010	316	2384	100	41	1861	1902	65	2209	2274	Error	Error	-5.504	41	1861	65	2209	127963	1062804	0.072	5.056	0	0	0
1	8	6	"A33"	"A33"	6150	1140	100	404	420	188	44	374	374	653	3260	499	0	0	0	3746	4853	4030	83	1216	1216	1507	3242	215	41	22	0	0.000	0.000	0.000	0.000	0.000	0.000	0.000	0.000	0.000	0.000	0.000	0.000	0.000	0.000	0.012	0.013	0.050	0.075	8.424	0.825	0.463	316	2384	100	30	2530	2560	46	3637	3683	Error	Error	-6.398	30	2530	46	3637	132843	1533402	-0.071	1.032	0	0	0
1	9	6	"A33"	"A33"	6450	1140	100	406	411	172	41	347	347	390	341	87	7	0	0	3188	4748	4053	85	1182	1182	1264	467	36	57	54	0	0.000	0.000	0.000	0.000	0.000	0.000	0.000	0.000	0.000	0.000	0.000	0.000	0.000	0.000	0.029	0.018	0.065	0.106	9.533	0.009	0.004	316	2384	100	59	2006	2065	64	3566	3630	Error	Error	-5.087	59	2006	64	3566	129754	1500360	0.062	7.460	0	0	0
1	10	6	"A34"	"A34"	6750	1140	100	387	412	171	41	353	353	412	604	146	0	0	0	5552	5212	3107	59	1200	1200	1390	1157	83	69	65	0	0.000	0.000	0.000	0.000	0.000	0.000	0.000	0.000	0.000	0.000	0.000	0.000	0.000	0.000	0.008	0.015	0.035	0.050	7.233	0.008	0.011	316	2384	100	34	4352	4386	59	4012	4071	Error	Error	-7.000	34	4352	59	4012	130271	1647054	0.000	3.303	0	0	0
1	11	6	"A34"	"A34"	7055	1135	100	419	503	825	164	367	367	404	291	72	11	2	0	5744	5580	4151	74	1242	1242	1663	1955	117	54	50	0	0.000	0.000	0.000	0.000	0.000	0.000	0.000	0.000	0.000	0.000	0.000	0.000	0.000	0.000	0.012	0.031	0.039	0.071	10.521	0.007	0.003	316	2384	100	52	4502	4554	136	4338	4474	Error	Error	-6.436	52	4502	136	4338	159102	1763375	0.340	2.004	0	0	0
1	12	6	"A34"	"A34"	7355	1135	100	406	443	228	51	360	360	391	225	57	19	4	0	6294	5391	3862	71	1248	1248	1586	1593	100	55	53	0	0.000	0.000	0.000	0.000	0.000	0.000	0.000	0.000	0.000	0.000	0.000	0.000	0.000	0.000	0.009	0.020	0.045	0.077	8.791	0.012	0.036	316	2384	100	46	5046	5092	83	4143	4226	Error	Error	-6.777	46	5046	83	4143	139954	1703693	0.231	2.389	0	0	0
1	13	6	"A35"	"A35"	7655	1135	100	396	452	450	99	359	359	397	312	78	9	2	0	4950	4253	2212	52	1227	1227	1374	763	55	69	67	0	0.000	0.000	0.000	0.000	0.000	0.000	0.000	0.000	0.000	0.000	0.000	0.000	0.000	0.000	0.010	0.031	0.057	0.068	6.493	0.026	0.026	316	2384	100	37	3723	3760	93	3026	3119	Error	Error	-6.653	37	3723	93	3026	142966	1343859	0.176	3.773	0	0	0
1	14	6	"A35"	"A35"	7955	1135	100	389	413	185	44	366	366	433	1123	259	0	0	0	4822	3961	2299	58	1233	1233	1419	907	63	61	60	0	0.000	0.000	0.000	0.000	0.000	0.000	0.000	0.000	0.000	0.000	0.000	0.000	0.000	0.000	0.006	0.017	0.053	0.071	7.015	0.003	0.000	316	2384	100	23	3589	3612	47	2728	2775	Error	Error	-7.286	23	3589	47	2728	130576	1251750	-0.018	2.803	0	0	0
1	15	6	"A35"	"A35"	8255	1135	100	426	452	232	51	373	373	405	259	63	12	1	0	5369	4686	2784	59	1283	1283	1495	1126	75	63	60	0	0.000	0.000	0.000	0.000	0.000	0.000	0.000	0.000	0.000	0.000	0.000	0.000	0.000	0.000	0.013	0.023	0.052	0.075	7.832	0.009	0.007	316	2384	100	53	4086	4139	79	3403	3482	Error	Error	-6.269	53	4086	79	3403	142703	1480755	0.181	2.834	0	0	0
1	16	6	"A36"	"A36"	8555	1130	100	419	441	189	42	379	379	417	397	95	6	0	0	6107	5070	3035	59	1319	1319	1556	1202	77	64	61	0	0.000	0.000	0.000	0.000	0.000	0.000	0.000	0.000	0.000	0.000	0.000	0.000	0.000	0.000	0.008	0.017	0.042	0.053	7.017	0.023	0.015	316	2384	100	40	4788	4828	62	3751	3813	Error	Error	-6.903	40	4788	62	3751	139243	1602129	0.060	2.923	0	0	0
1	17	6	"A36"	"A36"	8855	1130	100	537	612	302	49	412	412	452	279	61	32	12	0	2967	2897	1397	48	1360	1360	1450	510	35	65	59	0	0.000	0.000	0.000	0.000	0.000	0.000	0.000	0.000	0.000	0.000	0.000	0.000	0.000	0.000	0.078	0.130	0.180	0.169	4.853	0.061	0.061	316	2384	100	125	1607	1732	200	1537	1737	Error	Error	-3.684	125	1607	200	1537	193285	915299	0.573	2.837	0	0	0
1	18	6	"A36"	"A36"	9155	1130	100	470	536	300	55	406	406	467	1112	238	0	0	0	2983	2788	1272	45	1335	1335	1450	866	59	62	45	0	0.000	0.000	0.000	0.000	0.000	0.000	0.000	0.000	0.000	0.000	0.000	0.000	0.000	0.000	0.039	0.089	0.137	0.148	4.476	1.161	0.230	316	2384	100	64	1648	1712	130	1453	1583	Error	Error	-4.687	64	1648	130	1453	169342	881037	0.062	1.545	0	0	0
1	1	7	"A37"	"A37"	4050	1445	100	451	473	186	39	368	368	431	579	134	1	0	0	3606	3402	1053	30	1272	1272	1362	646	47	85	79	0	0.000	0.000	0.000	0.000	0.000	0.000	0.000	0.000	0.000	0.000	0.000	0.000	0.000	0.000	0.036	0.049	0.073	0.064	3.778	0.073	0.008	316	2384	100	83	2334	2417	105	2130	2235	Error	Error	-4.814	83	2334	105	2130	149429	1075110	0.073	3.158	0	0	0
1	2	7	"A37"	"A37"	4350	1445	100	410	425	185	43	357	357	423	556	131	0	0	0	3513	3344	907	27	1246	1246	1350	575	42	88	83	0	0.000	0.000	0.000	0.000	0.000	0.000	0.000	0.000	0.000	0.000	0.000	0.000	0.000	0.000	0.023	0.032	0.079	0.070	3.655	0.006	0.000	316	2384	100	53	2267	2320	68	2098	2166	Error	Error	-5.419	53	2267	68	2098	134361	1056781	0.004	3.468	0	0	0
1	3	7	"A37"	"A37"	4650	1445	100	420	451	175	38	351	351	378	251	66	16	2	0	3569	3392	1101	32	1245	1245	1308	432	33	86	83	0	0.000	0.000	0.000	0.000	0.000	0.000	0.000	0.000	0.000	0.000	0.000	0.000	0.000	0.000	0.030	0.047	0.069	0.064	4.229	0.030	0.018	316	2384	100	69	2324	2393	100	2147	2247	Error	Error	-5.074	69	2324	100	2147	142517	1071952	0.291	4.824	0	0	0
1	4	7	"A38"	"A38"	4950	1445	100	448	466	181	38	346	346	385	299	77	16	0	0	8934	8266	3576	43	1211	1211	1366	1062	77	83	82	0	0.000	0.000	0.000	0.000	0.000	0.000	0.000	0.000	0.000	0.000	0.000	0.000	0.000	0.000	0.013	0.017	0.023	0.024	5.059	0.011	0.015	316	2384	100	102	7723	7825	120	7055	7175	Error	Error	-6.243	102	7723	120	7055	147292	2612140	0.271	6.497	0	0	0
1	5	7	"A38"	"A38"	5250	1445	100	420	442	175	39	350	350	391	342	87	9	0	0	9114	8608	4467	51	1206	1206	1429	1370	95	80	77	0	0.000	0.000	0.000	0.000	0.000	0.000	0.000	0.000	0.000	0.000	0.000	0.000	0.000	0.000	0.009	0.012	0.018	0.022	5.321	0.009	0.016	316	2384	100	70	7908	7978	92	7402	7494	Error	Error	-6.820	70	7908	92	7402	139680	2720074	0.149	5.240	0	0	0
1	6	7	"A38"	"A38"	5550	1440	100	433	438	184	42	344	344	395	405	102	5	0	0	8286	7185	4009	55	1188	1188	1476	1574	106	74	69	0	0.000	0.000	0.000	0.000	0.000	0.000	0.000	0.000	0.000	0.000	0.000	0.000	0.000	0.000	0.013	0.016	0.026	0.041	7.564	0.012	0.039	316	2384	100	89	7098	7187	94	5997	6091	Error	Error	-6.317	89	7098	94	5997	138267	2270368	0.106	3.627	0	0	0
1	7	7	"A39"	"A39"	5850	1440	100	394	458	501	109	351	351	413	551	133	2	1	0	3997	4263	2334	54	1191	1191	1289	615	47	74	71	0	0.000	0.000	0.000	0.000	0.000	0.000	0.000	0.000	0.000	0.000	0.000	0.000	0.000	0.000	0.015	0.035	0.045	0.058	6.894	0.010	0.001	316	2384	100	43	2806	2849	107	3072	3179	Error	Error	-6.028	43	2806	107	3072	144879	1347011	0.082	4.836	0	0	0
1	8	7	"A39"	"A39"	6150	1440	100	409	473	510	107	346	346	405	479	118	4	1	0	5954	6012	3791	63	1205	1205	1313	764	58	74	71	0	0.000	0.000	0.000	0.000	0.000	0.000	0.000	0.000	0.000	0.000	0.000	0.000	0.000	0.000	0.013	0.026	0.040	0.056	6.312	0.012	0.003	316	2384	100	63	4749	4812	127	4807	4934	Error	Error	-6.236	63	4749	127	4807	149451	1899863	0.142	6.151	0	0	0
1	9	7	"A39"	"A39"	6455	1440	100	384	406	161	39	351	351	477	1959	410	0	0	0	6173	6030	3790	62	1187	1187	1277	629	49	75	72	0	0.000	0.000	0.000	0.000	0.000	0.000	0.000	0.000	0.000	0.000	0.000	0.000	0.000	0.000	0.007	0.011	0.026	0.036	6.466	0.007	0.007	316	2384	100	33	4986	5019	55	4843	4898	Error	Error	-7.239	33	4986	55	4843	128299	1905343	-0.036	7.556	0	0	0
1	10	7	"A40"	"A40"	6755	1440	100	373	402	175	43	348	348	404	488	120	2	0	0	5103	5536	3647	65	1224	1224	1315	838	63	70	66	0	0.000	0.000	0.000	0.000	0.000	0.000	0.000	0.000	0.000	0.000	0.000	0.000	0.000	0.000	0.006	0.013	0.042	0.056	8.804	0.006	0.002	316	2384	100	25	3879	3904	54	4312	4366	Error	Error	-7.278	25	3879	54	4312	127138	1749278	-0.004	5.037	0	0	0
1	11	7	"A40"	"A40"	7055	1440	100	408	444	347	78	366	366	408	493	120	3	0	0	6060	6755	4839	71	1243	1243	1343	1284	95	68	63	0	0.000	0.000	0.000	0.000	0.000	0.000	0.000	0.000	0.000	0.000	0.000	0.000	0.000	0.000	0.009	0.014	0.031	0.043	6.241	0.032	0.034	316	2384	100	42	4817	4859	78	5512	5590	Error	Error	-6.842	42	4817	78	5512	140221	2134491	0.073	4.215	0	0	0
1	12	7	"A40"	"A40"	7355	1435	100	397	419	188	44	348	348	383	261	68	13	1	0	4246	4994	3675	73	1223	1223	1300	492	37	66	63	0	0.000	0.000	0.000	0.000	0.000	0.000	0.000	0.000	0.000	0.000	0.000	0.000	0.000	0.000	0.016	0.019	0.048	0.077	7.021	0.012	0.028	316	2384	100	49	3023	3072	71	3771	3842	Error	Error	-5.947	49	3023	71	3771	132391	1578177	0.138	7.508	0	0	0
1	13	7	"A41"	"A41"	7655	1435	100	415	451	175	38	369	369	427	535	125	1	0	0	7574	6776	3879	57	1263	1263	1406	934	66	74	71	0	0.000	0.000	0.000	0.000	0.000	0.000	0.000	0.000	0.000	0.000	0.000	0.000	0.000	0.000	0.007	0.015	0.027	0.032	6.466	0.019	0.009	316	2384	100	46	6311	6357	82	5513	5595	Error	Error	-7.100	46	6311	82	5513	142634	2141208	0.045	5.749	0	0	0
1	14	7	"A41"	"A41"	7955	1435	100	431	447	184	41	365	365	419	402	95	6	0	0	6842	6042	3434	56	1248	1248	1414	954	67	73	71	0	0.000	0.000	0.000	0.000	0.000	0.000	0.000	0.000	0.000	0.000	0.000	0.000	0.000	0.000	0.012	0.017	0.037	0.046	5.403	0.010	0.011	316	2384	100	66	5594	5660	82	4794	4876	Error	Error	-6.405	66	5594	82	4794	141344	1909203	0.070	4.851	0	0	0
1	15	7	"A41"	"A41"	8255	1435	100	392	417	170	40	365	365	412	352	85	4	0	0	6607	5944	2885	48	1252	1252	1376	842	61	78	75	0	0.000	0.000	0.000	0.000	0.000	0.000	0.000	0.000	0.000	0.000	0.000	0.000	0.000	0.000	0.005	0.011	0.027	0.031	5.130	0.004	0.000	316	2384	100	27	5355	5382	52	4692	4744	Error	Error	-7.632	27	5355	52	4692	131781	1878274	0.014	5.425	0	0	0
1	16	7	"A42"	"A42"	8555	1435	100	442	486	248	51	374	374	424	511	120	4	0	0	7468	7155	4390	61	1288	1288	1392	1316	94	77	68	0	0.000	0.000	0.000	0.000	0.000	0.000	0.000	0.000	0.000	0.000	0.000	0.000	0.000	0.000	0.011	0.019	0.032	0.036	5.469	0.010	0.005	316	2384	100	68	6180	6248	112	5867	5979	Error	Error	-6.506	68	6180	112	5867	153538	2260979	0.121	4.379	0	0	0
1	17	7	"A42"	"A42"	8860	1430	100	408	433	178	41	390	390	458	569	124	1	0	0	2865	3219	1867	57	1323	1323	1467	989	67	61	40	0	0.000	0.000	0.000	0.000	0.000	0.000	0.000	0.000	0.000	0.000	0.000	0.000	0.000	0.000	0.012	0.023	0.085	0.083	5.316	0.010	0.001	316	2384	100	18	1542	1560	43	1896	1939	Error	Error	-6.421	18	1542	43	1896	136846	1017144	-0.044	1.771	0	0	0
1	18	7	"A42"	"A42"	9160	1430	100	396	472	492	104	399	399	437	302	69	9	1	0	2523	2877	1633	56	1332	1332	1403	513	36	65	56	0	0.000	0.000	0.000	0.000	0.000	0.000	0.000	0.000	0.000	0.000	0.000	0.000	0.000	0.000	-0.003	0.047	0.104	0.125	5.522	0.019	0.005	316	2384	100	-3	1191	1188	73	1545	1618	Error	Error	Error	-3	1191	73	1545	149103	909168	0.116	2.873	0	0	0
1	1	8	"A43"	"A43"	4050	1750	100	457	496	332	66	378	378	615	3165	514	0	0	0	7857	7204	2647	36	1273	1273	1811	3688	203	83	29	0	0.000	0.000	0.000	0.000	0.000	0.000	0.000	0.000	0.000	0.000	0.000	0.000	0.000	0.000	0.012	0.020	0.030	0.029	3.781	0.015	0.036	316	2384	100	79	6584	6663	118	5931	6049	Error	Error	-6.381	79	6584	118	5931	156856	2276314	-0.038	1.462	0	0	0
1	2	8	"A43"	"A43"	4350	1745	100	416	442	198	44	359	359	414	505	121	1	0	0	6337	5484	2631	47	1229	1229	1575	1473	93	74	71	0	0.000	0.000	0.000	0.000	0.000	0.000	0.000	0.000	0.000	0.000	0.000	0.000	0.000	0.000	0.011	0.020	0.033	0.040	6.226	0.030	0.059	316	2384	100	57	5108	5165	83	4255	4338	Error	Error	-6.486	57	5108	83	4255	139559	1732936	0.055	2.654	0	0	0
1	3	8	"A43"	"A43"	4650	1745	100	420	467	361	77	357	357	399	317	79	9	2	0	6924	6481	3127	48	1212	1212	1526	1306	85	79	76	0	0.000	0.000	0.000	0.000	0.000	0.000	0.000	0.000	0.000	0.000	0.000	0.000	0.000	0.000	0.011	0.021	0.029	0.030	5.104	0.014	0.025	316	2384	100	63	5712	5775	110	5269	5379	Error	Error	-6.503	63	5712	110	5269	147697	2048131	0.215	3.794	0	0	0
1	4	8	"A44"	"A44"	4950	1745	100	400	421	179	42	351	351	394	329	83	8	0	0	5295	4949	2421	48	1203	1203	1318	645	48	78	75	0	0.000	0.000	0.000	0.000	0.000	0.000	0.000	0.000	0.000	0.000	0.000	0.000	0.000	0.000	0.012	0.019	0.044	0.051	5.547	0.011	0.016	316	2384	100	49	4092	4141	70	3746	3816	Error	Error	-6.384	49	4092	70	3746	132904	1563998	0.082	5.629	0	0	0
1	5	8	"A44"	"A44"	5250	1745	100	436	468	264	56	359	359	404	422	104	4	1	0	5800	5345	3069	57	1204	1204	1397	1036	74	71	69	0	0.000	0.000	0.000	0.000	0.000	0.000	0.000	0.000	0.000	0.000	0.000	0.000	0.000	0.000	0.017	0.026	0.034	0.048	7.332	0.038	0.042	316	2384	100	77	4596	4673	109	4141	4250	Error	Error	-5.899	77	4596	109	4141	148005	1689023	0.152	3.811	0	0	0
1	6	8	"A44"	"A44"	5550	1745	100	367	396	192	48	348	348	389	293	75	9	0	0	4623	4233	2208	52	1181	1181	1342	867	64	71	69	0	0.000	0.000	0.000	0.000	0.000	0.000	0.000	0.000	0.000	0.000	0.000	0.000	0.000	0.000	0.006	0.016	0.051	0.062	6.311	0.009	0.008	316	2384	100	19	3442	3461	48	3052	3100	Error	Error	-7.501	19	3442	48	3052	125008	1337681	0.024	3.334	0	0	0
1	7	8	"A45"	"A45"	5855	1740	100	386	419	194	46	362	362	432	1340	310	0	0	0	6365	5226	3004	57	1210	1210	1436	1170	81	67	65	0	0.000	0.000	0.000	0.000	0.000	0.000	0.000	0.000	0.000	0.000	0.000	0.000	0.000	0.000	0.005	0.014	0.033	0.045	6.938	0.006	0.000	316	2384	100	24	5155	5179	57	4016	4073	Error	Error	-7.747	24	5155	57	4016	132270	1651526	-0.010	3.239	0	0	0
1	8	8	"A45"	"A45"	6155	1740	100	428	493	394	79	356	356	421	592	140	3	1	0	8670	7391	4927	66	1251	1251	1508	1270	84	66	63	0	0.000	0.000	0.000	0.000	0.000	0.000	0.000	0.000	0.000	0.000	0.000	0.000	0.000	0.000	0.010	0.022	0.028	0.042	8.425	0.012	0.020	316	2384	100	72	7419	7491	137	6140	6277	Error	Error	-6.687	72	7419	137	6140	155770	2335477	0.122	4.632	0	0	0
1	9	8	"A45"	"A45"	6455	1740	100	381	420	252	60	344	344	394	782	198	1	0	0	5232	4949	3169	64	1194	1194	1423	1177	82	67	63	0	0.000	0.000	0.000	0.000	0.000	0.000	0.000	0.000	0.000	0.000	0.000	0.000	0.000	0.000	0.009	0.020	0.037	0.047	6.837	0.020	0.002	316	2384	100	37	4038	4075	76	3755	3831	Error	Error	-6.770	37	4038	76	3755	132794	1563878	0.033	2.996	0	0	0
1	10	8	"A47"	"A47"	6755	1740	100	419	579	1354	233	356	356	458	728	158	3	0	0	4583	4779	3982	83	1213	1213	1475	1441	97	76	63	0	0.000	0.000	0.000	0.000	0.000	0.000	0.000	0.000	0.000	0.000	0.000	0.000	0.000	0.000	0.019	0.063	0.056	0.062	4.435	0.495	0.272	316	2384	100	63	3370	3433	223	3566	3789	Error	Error	-5.741	63	3370	223	3566	182925	1510232	0.166	2.293	0	0	0
1	11	8	"A47"	"A47"	7055	1740	100	427	446	233	52	363	363	403	385	95	6	0	0	7392	6509	3951	60	1247	1247	1471	1190	80	68	67	0	0.000	0.000	0.000	0.000	0.000	0.000	0.000	0.000	0.000	0.000	0.000	0.000	0.000	0.000	0.010	0.016	0.031	0.044	6.230	0.007	0.003	316	2384	100	64	6145	6209	83	5262	5345	Error	Error	-6.585	64	6145	83	5262	140926	2056760	0.112	4.234	0	0	0
1	12	8	"A47"	"A47"	7355	1740	100	428	504	365	72	363	363	569	2781	488	0	0	0	6276	6160	3842	62	1243	1243	1611	2928	181	64	42	0	0.000	0.000	0.000	0.000	0.000	0.000	0.000	0.000	0.000	0.000	0.000	0.000	0.000	0.000	0.013	0.029	0.035	0.048	7.875	0.638	0.419	316	2384	100	65	5033	5098	141	4917	5058	Error	Error	-6.275	65	5033	141	4917	159296	1946499	-0.023	1.554	0	0	0
1	13	8	"A48"	"A48"	7655	1735	100	405	432	216	50	352	352	386	244	63	15	3	0	7038	6068	3616	59	1245	1245	1490	1279	85	68	65	0	0.000	0.000	0.000	0.000	0.000	0.000	0.000	0.000	0.000	0.000	0.000	0.000	0.000	0.000	0.009	0.017	0.031	0.040	5.987	0.009	0.016	316	2384	100	53	5793	5846	80	4823	4903	Error	Error	-6.772	53	5793	80	4823	136427	1917557	0.189	3.579	0	0	0
1	14	8	"A48"	"A48"	7955	1735	100	426	449	209	46	358	358	394	406	103	5	0	0	8876	6974	4681	67	1243	1243	1555	1657	106	62	60	0	0.000	0.000	0.000	0.000	0.000	0.000	0.000	0.000	0.000	0.000	0.000	0.000	0.000	0.000	0.009	0.016	0.032	0.046	7.845	0.008	0.022	316	2384	100	68	7633	7701	91	5731	5822	Error	Error	-6.811	68	7633	91	5731	141779	2203791	0.135	3.270	0	0	0
1	15	8	"A48"	"A48"	8255	1735	100	411	460	281	61	354	354	468	2025	432	0	0	0	6014	5458	3622	66	1231	1231	1646	2847	172	59	38	0	0.000	0.000	0.000	0.000	0.000	0.000	0.000	0.000	0.000	0.000	0.000	0.000	0.000	0.000	0.012	0.025	0.041	0.064	8.205	0.018	0.053	316	2384	100	57	4783	4840	106	4227	4333	Error	Error	-6.391	57	4783	106	4227	145322	1724607	-0.004	1.339	0	0	0
1	16	8	"A49"	"A49"	8560	1735	100	514	637	856	134	372	372	413	275	66	25	7	0	8422	7208	3896	54	1288	1288	1480	1127	76	75	71	0	0.000	0.000	0.000	0.000	0.000	0.000	0.000	0.000	0.000	0.000	0.000	0.000	0.000	0.000	0.020	0.045	0.035	0.050	6.517	0.032	0.003	316	2384	100	142	7134	7276	265	5920	6185	Error	Error	-5.651	142	7134	265	5920	201208	2277868	0.815	5.083	0	0	0
1	17	8	"A49"	"A49"	8860	1735	100	472	551	660	119	388	388	444	470	105	7	2	0	7128	6020	3398	56	1312	1312	1603	1546	96	67	64	0	0.000	0.000	0.000	0.000	0.000	0.000	0.000	0.000	0.000	0.000	0.000	0.000	0.000	0.000	0.014	0.035	0.037	0.056	6.564	0.012	0.004	316	2384	100	84	5816	5900	163	4708	4871	Error	Error	-6.113	84	5816	163	4708	174109	1902225	0.228	2.857	0	0	0
1	18	8	"A49"	"A49"	9160	1730	100	461	557	562	100	408	408	473	594	125	4	2	0	3654	3263	1539	47	1336	1336	1476	782	52	63	61	0	0.000	0.000	0.000	0.000	0.000	0.000	0.000	0.000	0.000	0.000	0.000	0.000	0.000	0.000	0.023	0.077	0.091	0.123	6.474	2.328	0.008	316	2384	100	53	2318	2371	149	1927	2076	Error	Error	-5.451	53	2318	149	1927	176124	1031242	0.141	2.285	0	0	0
1	1	9	"A50"	"A50"	4055	2050	95	404	442	258	58	359	359	410	346	84	7	1	0	4661	4471	1476	33	1240	1240	1253	241	19	99	99	0	0.000	0.000	0.000	0.000	0.000	0.000	0.000	0.000	0.000	0.000	0.000	0.000	0.000	0.000	0.013	0.026	0.043	0.036	4.158	0.010	0.002	256	2088	100	45	3421	3466	83	3231	3314	Error	Error	-6.248	45	3421	83	3231	113091	1144572	0.092	13.353	0	0	0
1	2	9	"A50"	"A50"	4355	2045	100	417	460	310	67	360	360	426	574	134	2	1	0	5043	5103	2561	50	1227	1227	1289	698	54	90	76	0	0.000	0.000	0.000	0.000	0.000	0.000	0.000	0.000	0.000	0.000	0.000	0.000	0.000	0.000	0.015	0.026	0.041	0.039	4.641	0.034	0.051	316	2384	100	57	3816	3873	100	3876	3976	Error	Error	-6.065	57	3816	100	3876	145496	1612465	0.059	5.464	0	0	0
1	3	9	"A50"	"A50"	4655	2045	100	426	756	3684	487	350	350	375	200	53	25	7	0	5091	4906	2378	48	1203	1203	1216	228	18	94	92	0	0.000	0.000	0.000	0.000	0.000	0.000	0.000	0.000	0.000	0.000	0.000	0.000	0.000	0.000	0.020	0.110	0.052	0.055	5.367	0.577	0.019	316	2384	100	76	3888	3964	406	3703	4109	Error	Error	-5.677	76	3888	406	3703	238957	1550261	1.905	16.184	0	0	0
1	4	9	"A51"	"A51"	4955	2045	100	414	434	183	42	363	363	413	383	92	4	0	0	6832	6496	2099	32	1239	1239	1298	720	55	93	90	0	0.000	0.000	0.000	0.000	0.000	0.000	0.000	0.000	0.000	0.000	0.000	0.000	0.000	0.000	0.009	0.014	0.025	0.024	4.029	0.003	0.000	316	2384	100	51	5593	5644	71	5257	5328	Error	Error	-6.777	51	5593	71	5257	137190	2052813	0.055	7.219	0	0	0
1	5	9	"A51"	"A51"	5255	2045	100	441	486	361	74	358	358	412	431	104	6	1	0	7412	7166	3641	50	1261	1261	1318	595	45	93	88	0	0.000	0.000	0.000	0.000	0.000	0.000	0.000	0.000	0.000	0.000	0.000	0.000	0.000	0.000	0.013	0.022	0.028	0.030	4.235	0.022	0.039	316	2384	100	83	6151	6234	128	5905	6033	Error	Error	-6.212	83	6151	128	5905	153461	2264610	0.172	9.829	0	0	0
1	6	9	"A51"	"A51"	5555	2045	100	429	486	383	78	349	349	394	304	77	14	3	0	5962	5891	2435	41	1217	1217	1250	351	28	91	87	0	0.000	0.000	0.000	0.000	0.000	0.000	0.000	0.000	0.000	0.000	0.000	0.000	0.000	0.000	0.017	0.029	0.036	0.035	4.580	0.017	0.021	316	2384	100	80	4745	4825	137	4674	4811	Error	Error	-5.890	80	4745	137	4674	153420	1861398	0.303	13.222	0	0	0
1	7	9	"A52"	"A52"	5855	2040	100	406	443	308	69	364	364	486	1835	377	0	0	0	4262	3901	1502	38	1254	1254	1437	2356	163	70	4	0	0.000	0.000	0.000	0.000	0.000	0.000	0.000	0.000	0.000	0.000	0.000	0.000	0.000	0.000	0.014	0.030	0.057	0.062	4.996	0.175	0.006	316	2384	100	42	3008	3050	79	2647	2726	Error	Error	-6.162	42	3008	79	2647	139911	1232798	-0.023	1.046	0	0	0
1	8	9	"A52"	"A52"	6155	2040	100	423	442	274	61	354	354	386	310	80	8	2	0	4977	4570	1908	41	1252	1252	1328	719	54	80	76	0	0.000	0.000	0.000	0.000	0.000	0.000	0.000	0.000	0.000	0.000	0.000	0.000	0.000	0.000	0.019	0.027	0.047	0.057	4.281	0.020	0.009	316	2384	100	69	3725	3794	88	3318	3406	Error	Error	-5.755	69	3725	88	3318	139769	1444033	0.181	4.509	0	0	0
1	9	9	"A52"	"A52"	6455	2040	100	397	412	162	39	357	357	389	283	72	9	0	0	4475	4086	1696	41	1257	1257	1324	490	37	81	77	0	0.000	0.000	0.000	0.000	0.000	0.000	0.000	0.000	0.000	0.000	0.000	0.000	0.000	0.000	0.012	0.019	0.045	0.055	5.424	0.011	0.003	316	2384	100	40	3218	3258	55	2829	2884	Error	Error	-6.330	40	3218	55	2829	130172	1291284	0.081	5.637	0	0	0
1	10	9	"A53"	"A53"	6760	2040	100	426	448	219	48	356	356	400	325	81	10	0	0	5742	5299	2584	48	1271	1271	1346	566	42	80	77	0	0.000	0.000	0.000	0.000	0.000	0.000	0.000	0.000	0.000	0.000	0.000	0.000	0.000	0.000	0.016	0.023	0.038	0.038	5.253	0.015	0.009	316	2384	100	70	4471	4541	92	4028	4120	Error	Error	-5.997	70	4471	92	4028	141636	1674626	0.148	6.984	0	0	0
1	11	9	"A53"	"A53"	7060	2040	100	416	472	355	75	372	372	446	1071	240	1	0	0	5998	5349	2761	51	1288	1288	1403	741	52	75	73	0	0.000	0.000	0.000	0.000	0.000	0.000	0.000	0.000	0.000	0.000	0.000	0.000	0.000	0.000	0.009	0.025	0.040	0.049	6.072	0.006	0.000	316	2384	100	44	4710	4754	100	4061	4161	Error	Error	-6.742	44	4710	100	4061	149251	1690430	0.024	5.325	0	0	0
1	12	9	"A53"	"A53"	7360	2035	100	403	441	202	45	359	359	423	696	164	1	0	0	5632	4961	2711	54	1269	1269	1421	860	60	70	68	0	0.000	0.000	0.000	0.000	0.000	0.000	0.000	0.000	0.000	0.000	0.000	0.000	0.000	0.000	0.010	0.022	0.047	0.061	6.253	0.016	0.032	316	2384	100	44	4363	4407	82	3692	3774	Error	Error	-6.632	44	4363	82	3692	139286	1567584	0.026	4.116	0	0	0
1	13	9	"A54"	"A54"	7660	2035	100	392	403	197	48	355	355	386	247	63	11	1	0	6058	5616	2958	52	1264	1264	1357	682	50	76	74	0	0.000	0.000	0.000	0.000	0.000	0.000	0.000	0.000	0.000	0.000	0.000	0.000	0.000	0.000	0.008	0.011	0.028	0.044	6.791	0.005	0.003	316	2384	100	37	4794	4831	48	4352	4400	Error	Error	-7.018	37	4794	48	4352	127307	1774499	0.069	6.245	0	0	0
1	14	9	"A54"	"A54"	7960	2035	100	384	428	208	48	354	354	391	342	87	8	0	0	6163	5373	2827	52	1296	1296	1415	857	60	73	71	0	0.000	0.000	0.000	0.000	0.000	0.000	0.000	0.000	0.000	0.000	0.000	0.000	0.000	0.000	0.006	0.018	0.039	0.042	6.185	0.011	0.027	316	2384	100	30	4867	4897	74	4077	4151	Error	Error	-7.342	30	4867	74	4077	135115	1697829	0.108	4.618	0	0	0
1	15	9	"A54"	"A54"	8260	2035	100	414	443	182	41	361	361	396	289	72	14	1	0	6830	5987	3141	52	1283	1283	1424	915	64	74	71	0	0.000	0.000	0.000	0.000	0.000	0.000	0.000	0.000	0.000	0.000	0.000	0.000	0.000	0.000	0.010	0.017	0.036	0.041	5.955	0.015	0.050	316	2384	100	53	5547	5600	82	4704	4786	Error	Error	-6.710	53	5547	82	4704	139886	1891994	0.163	4.987	0	0	0
1	16	9	"A55"	"A55"	8560	2035	100	429	511	648	126	384	384	507	1801	355	0	0	0	9287	7704	3997	51	1336	1336	1502	1339	89	74	73	0	0.000	0.000	0.000	0.000	0.000	0.000	0.000	0.000	0.000	0.000	0.000	0.000	0.000	0.000	0.006	0.020	0.024	0.033	6.843	0.017	0.003	316	2384	100	45	7951	7996	127	6368	6495	Error	Error	-7.465	45	7951	127	6368	161452	2434473	0.002	4.632	0	0	0
1	17	9	"A55"	"A55"	8860	2035	100	474	523	315	60	392	392	424	227	53	25	7	0	7994	7025	3715	52	1354	1354	1484	950	64	76	74	0	0.000	0.000	0.000	0.000	0.000	0.000	0.000	0.000	0.000	0.000	0.000	0.000	0.000	0.000	0.012	0.023	0.032	0.038	6.203	0.015	0.036	316	2384	100	82	6640	6722	131	5671	5802	Error	Error	-6.339	82	6640	131	5671	165185	2219827	0.436	5.833	0	0	0
1	18	9	"A55"	"A55"	9165	2030	100	425	463	198	42	415	415	472	680	144	0	0	0	3568	3506	1717	48	1377	1377	1483	699	47	68	64	0	0.000	0.000	0.000	0.000	0.000	0.000	0.000	0.000	0.000	0.000	0.000	0.000	0.000	0.000	0.005	0.023	0.075	0.093	6.306	0.004	0.000	316	2384	100	10	2191	2201	48	2129	2177	Error	Error	-7.775	10	2191	48	2129	146359	1107907	-0.013	2.894	0	0	0
1	1	10	"A56"	"A56"	4050	2350	100	432	442	181	40	356	356	393	261	66	16	1	0	4404	3925	1431	36	1257	1257	1324	477	36	83	80	0	0.000	0.000	0.000	0.000	0.000	0.000	0.000	0.000	0.000	0.000	0.000	0.000	0.000	0.000	0.024	0.032	0.055	0.066	5.112	0.016	0.013	316	2384	100	76	3147	3223	86	2668	2754	Error	Error	-5.372	76	3147	86	2668	139693	1240403	0.188	5.453	0	0	0
1	2	10	"A56"	"A56"	4350	2350	100	391	472	688	145	346	346	398	389	97	6	1	0	4038	3573	1450	40	1205	1205	1326	705	53	77	73	0	0.000	0.000	0.000	0.000	0.000	0.000	0.000	0.000	0.000	0.000	0.000	0.000	0.000	0.000	0.016	0.053	0.063	0.071	4.837	0.017	0.003	316	2384	100	45	2833	2878	126	2368	2494	Error	Error	-5.976	45	2833	126	2368	149246	1129071	0.190	3.187	0	0	0
1	3	10	"A56"	"A56"	4650	2345	100	393	412	214	51	343	343	396	394	99	3	0	0	3694	3265	1413	43	1222	1222	1401	1046	74	70	60	0	0.000	0.000	0.000	0.000	0.000	0.000	0.000	0.000	0.000	0.000	0.000	0.000	0.000	0.000	0.020	0.034	0.063	0.076	5.292	0.037	0.024	316	2384	100	50	2472	2522	69	2043	2112	Error	Error	-5.628	50	2472	69	2043	130315	1031652	0.041	1.782	0	0	0
1	4	10	"A57"	"A57"	4955	2345	100	405	439	221	50	349	349	398	364	91	7	0	0	6633	6029	3255	53	1225	1225	1384	943	68	75	73	0	0.000	0.000	0.000	0.000	0.000	0.000	0.000	0.000	0.000	0.000	0.000	0.000	0.000	0.000	0.010	0.019	0.029	0.047	8.359	0.006	0.001	316	2384	100	56	5408	5464	90	4804	4894	Error	Error	-6.594	56	5408	90	4804	138604	1905220	0.113	4.926	0	0	0
1	5	10	"A57"	"A57"	5255	2345	100	426	475	355	74	361	361	412	683	165	1	0	0	8044	6602	3736	56	1249	1249	1482	1336	90	69	68	0	0.000	0.000	0.000	0.000	0.000	0.000	0.000	0.000	0.000	0.000	0.000	0.000	0.000	0.000	0.010	0.021	0.028	0.036	8.016	0.009	0.002	316	2384	100	65	6795	6860	114	5353	5467	Error	Error	-6.708	65	6795	114	5353	150024	2086182	0.092	3.832	0	0	0
1	6	10	"A57"	"A57"	5555	2345	100	390	449	432	96	342	342	378	290	76	15	1	0	6784	5651	3384	59	1220	1220	1451	1313	90	68	64	0	0.000	0.000	0.000	0.000	0.000	0.000	0.000	0.000	0.000	0.000	0.000	0.000	0.000	0.000	0.009	0.024	0.037	0.043	6.696	0.008	0.004	316	2384	100	48	5564	5612	107	4431	4538	Error	Error	-6.857	48	5564	107	4431	141976	1785609	0.245	3.199	0	0	0
1	7	10	"A58"	"A58"	5855	2345	100	406	445	398	89	363	363	449	954	212	0	0	0	6329	5611	2831	50	1236	1236	1358	863	63	76	73	0	0.000	0.000	0.000	0.000	0.000	0.000	0.000	0.000	0.000	0.000	0.000	0.000	0.000	0.000	0.008	0.019	0.032	0.038	5.783	0.024	0.002	316	2384	100	43	5093	5136	82	4375	4457	Error	Error	-6.888	43	5093	82	4375	140682	1773081	-0.004	4.928	0	0	0
1	8	10	"A58"	"A58"	6155	2345	100	375	407	212	52	343	343	392	403	102	3	0	0	5987	5285	2815	53	1210	1210	1338	853	63	73	71	0	0.000	0.000	0.000	0.000	0.000	0.000	0.000	0.000	0.000	0.000	0.000	0.000	0.000	0.000	0.007	0.016	0.037	0.059	8.125	0.012	0.024	316	2384	100	32	4777	4809	64	4075	4139	Error	Error	-7.222	32	4777	64	4075	128488	1670107	0.037	4.627	0	0	0
1	9	10	"A58"	"A58"	6455	2340	100	422	426	184	43	354	354	389	281	72	12	1	0	5381	5159	3447	66	1235	1235	1388	843	60	62	59	0	0.000	0.000	0.000	0.000	0.000	0.000	0.000	0.000	0.000	0.000	0.000	0.000	0.000	0.000	0.016	0.018	0.042	0.071	6.810	0.013	0.031	316	2384	100	68	4146	4214	72	3924	3996	Error	Error	-5.930	68	4146	72	3924	134468	1630338	0.132	4.473	0	0	0
1	10	10	"A59"	"A59"	6755	2340	100	396	410	165	40	356	356	428	976	228	0	0	0	4668	4171	1557	37	1251	1251	1438	864	60	80	78	0	0.000	0.000	0.000	0.000	0.000	0.000	0.000	0.000	0.000	0.000	0.000	0.000	0.000	0.000	0.012	0.018	0.044	0.046	4.461	0.008	0.004	316	2384	100	40	3417	3457	54	2920	2974	Error	Error	-6.417	40	3417	54	2920	129671	1318182	-0.018	3.163	0	0	0
1	11	10	"A59"	"A59"	7055	2340	100	403	426	224	52	348	348	385	305	79	8	1	0	4346	4054	1685	41	1257	1257	1419	780	54	79	77	0	0.000	0.000	0.000	0.000	0.000	0.000	0.000	0.000	0.000	0.000	0.000	0.000	0.000	0.000	0.018	0.028	0.046	0.048	4.851	0.008	0.002	316	2384	100	55	3089	3144	78	2797	2875	Error	Error	-5.812	55	3089	78	2797	134480	1281175	0.134	3.378	0	0	0
1	12	10	"A59"	"A59"	7355	2340	100	421	454	238	52	376	376	419	288	68	16	1	0	4041	3698	1203	32	1305	1305	1539	932	60	82	78	0	0.000	0.000	0.000	0.000	0.000	0.000	0.000	0.000	0.000	0.000	0.000	0.000	0.000	0.000	0.016	0.033	0.078	0.074	5.041	0.046	0.039	316	2384	100	45	2736	2781	78	2393	2471	Error	Error	-5.926	45	2736	78	2393	143532	1168414	0.122	2.317	0	0	0
1	13	10	"A60"	"A60"	7660	2340	100	387	428	248	57	355	355	471	1555	330	0	0	0	3052	4020	2824	70	1246	1246	1440	2555	177	42	19	0	0.000	0.000	0.000	0.000	0.000	0.000	0.000	0.000	0.000	0.000	0.000	0.000	0.000	0.000	0.018	0.026	0.057	0.080	6.801	0.008	0.001	316	2384	100	32	1806	1838	73	2774	2847	Error	Error	-5.819	32	1806	73	2774	135330	1270356	-0.028	1.010	0	0	0
1	14	10	"A60"	"A60"	7960	2335	100	362	390	174	44	359	359	484	951	196	0	0	0	2473	3350	2423	72	1267	1267	1545	1878	121	38	22	0	0.000	0.000	0.000	0.000	0.000	0.000	0.000	0.000	0.000	0.000	0.000	0.000	0.000	0.000	0.002	0.015	0.104	0.121	8.616	0.325	0.479	316	2384	100	3	1206	1209	31	2083	2114	Error	Error	-8.651	3	1206	31	2083	123227	1058578	-0.099	0.961	0	0	0
1	15	10	"A60"	"A60"	8260	2335	100	399	443	380	85	353	353	379	204	53	19	4	0	3003	3965	3029	76	1258	1258	1331	483	36	62	58	0	0.000	0.000	0.000	0.000	0.000	0.000	0.000	0.000	0.000	0.000	0.000	0.000	0.000	0.000	0.026	0.033	0.067	0.097	7.988	0.019	0.023	316	2384	100	46	1745	1791	90	2707	2797	Error	Error	-5.245	46	1745	90	2707	139997	1252864	0.314	5.453	0	0	0
1	16	10	"A61"	"A61"	8560	2335	100	466	535	368	68	382	382	426	401	94	10	2	0	9890	9073	4648	51	1334	1334	1513	1251	82	81	78	0	0.000	0.000	0.000	0.000	0.000	0.000	0.000	0.000	0.000	0.000	0.000	0.000	0.000	0.000	0.010	0.020	0.024	0.028	6.063	0.011	0.028	316	2384	100	84	8556	8640	153	7739	7892	Error	Error	-6.670	84	8556	153	7739	169080	2867121	0.272	6.043	0	0	0
1	17	10	"A61"	"A61"	8860	2335	100	485	507	233	45	394	394	537	1783	332	0	0	0	8942	8127	4171	51	1385	1385	1699	1751	103	77	73	0	0.000	0.000	0.000	0.000	0.000	0.000	0.000	0.000	0.000	0.000	0.000	0.000	0.000	0.000	0.012	0.017	0.028	0.032	6.012	0.011	0.005	316	2384	100	91	7557	7648	113	6742	6855	Error	Error	-6.376	91	7557	113	6742	160330	2568152	-0.017	3.671	0	0	0
1	18	10	"A61"	"A61"	9160	2335	100	481	507	201	39	398	398	441	313	70	16	0	0	5991	5962	3170	53	1388	1388	1586	1171	73	78	76	0	0.000	0.000	0.000	0.000	0.000	0.000	0.000	0.000	0.000	0.000	0.000	0.000	0.000	0.000	0.018	0.024	0.047	0.048	4.746	0.015	0.014	316	2384	100	83	4603	4686	109	4574	4683	Error	Error	-5.793	83	4603	109	4574	160094	1883935	0.211	3.737	0	0	0
1	1	11	"A62"	"A62"	4050	2650	100	422	462	272	58	352	352	379	213	56	23	7	0	6678	6582	2573	39	1234	1234	1377	928	67	90	88	0	0.000	0.000	0.000	0.000	0.000	0.000	0.000	0.000	0.000	0.000	0.000	0.000	0.000	0.000	0.013	0.021	0.031	0.030	4.052	0.013	0.030	316	2384	100	70	5444	5514	110	5348	5458	Error	Error	-6.281	70	5444	110	5348	146043	2080038	0.390	5.609	0	0	0
1	2	11	"A62"	"A62"	4350	2650	100	384	419	225	53	356	356	410	355	86	5	0	0	5902	5431	2127	39	1212	1212	1398	1066	76	85	82	0	0.000	0.000	0.000	0.000	0.000	0.000	0.000	0.000	0.000	0.000	0.000	0.000	0.000	0.000	0.006	0.015	0.036	0.033	4.795	0.004	0.001	316	2384	100	28	4690	4718	63	4219	4282	Error	Error	-7.388	28	4690	63	4219	132252	1716168	0.025	3.783	0	0	0
1	3	11	"A62"	"A62"	4655	2650	100	440	492	273	55	371	371	432	442	102	7	1	0	7545	7371	2576	34	1259	1259	1439	1057	73	92	90	0	0.000	0.000	0.000	0.000	0.000	0.000	0.000	0.000	0.000	0.000	0.000	0.000	0.000	0.000	0.011	0.020	0.026	0.025	4.271	0.007	0.006	316	2384	100	69	6286	6355	121	6112	6233	Error	Error	-6.509	69	6286	121	6112	155336	2329381	0.136	5.612	0	0	0
1	4	11	"A63"	"A63"	4955	2645	100	459	479	209	43	382	382	663	2889	435	0	0	0	8026	6991	2795	39	1262	1262	1526	2140	140	81	75	0	0.000	0.000	0.000	0.000	0.000	0.000	0.000	0.000	0.000	0.000	0.000	0.000	0.000	0.000	0.011	0.017	0.029	0.033	4.864	0.017	0.021	316	2384	100	77	6764	6841	97	5729	5826	Error	Error	-6.457	77	6764	97	5729	151305	2209163	-0.064	2.554	0	0	0
1	5	11	"A63"	"A63"	5255	2645	100	418	456	214	46	349	349	394	318	80	12	1	0	6761	6451	3366	52	1219	1219	1322	730	55	82	80	0	0.000	0.000	0.000	0.000	0.000	0.000	0.000	0.000	0.000	0.000	0.000	0.000	0.000	0.000	0.012	0.020	0.033	0.036	5.272	0.018	0.040	316	2384	100	69	5542	5611	107	5232	5339	Error	Error	-6.328	69	5542	107	5232	144173	2038548	0.195	7.026	0	0	0
1	6	11	"A63"	"A63"	5555	2645	100	459	680	1006	147	371	371	440	655	148	6	4	0	7909	8220	6179	75	1252	1252	1387	1133	81	82	80	0	0.000	0.000	0.000	0.000	0.000	0.000	0.000	0.000	0.000	0.000	0.000	0.000	0.000	0.000	0.013	0.044	0.027	0.031	5.014	0.076	0.338	316	2384	100	88	6657	6745	309	6968	7277	Error	Error	-6.241	88	6657	309	6968	214724	2597417	0.366	6.031	0	0	0
1	7	11	"A64"	"A64"	5855	2645	100	421	479	352	73	355	355	394	279	70	16	3	0	5910	5740	2348	40	1248	1248	1326	684	51	87	85	0	0.000	0.000	0.000	0.000	0.000	0.000	0.000	0.000	0.000	0.000	0.000	0.000	0.000	0.000	0.014	0.028	0.038	0.036	3.891	0.023	0.031	316	2384	100	66	4662	4728	124	4492	4616	Error	Error	-6.142	66	4662	124	4492	151369	1813820	0.305	6.453	0	0	0
1	8	11	"A64"	"A64"	6155	2645	100	354	386	192	49	336	336	377	264	70	10	1	0	4548	4505	1932	42	1205	1205	1267	535	42	87	83	0	0.000	0.000	0.000	0.000	0.000	0.000	0.000	0.000	0.000	0.000	0.000	0.000	0.000	0.000	0.005	0.015	0.041	0.042	4.633	0.010	0.006	316	2384	100	18	3343	3361	50	3300	3350	Error	Error	-7.537	18	3343	50	3300	121946	1423432	0.034	6.052	0	0	0
1	9	11	"A64"	"A64"	6455	2645	100	397	450	330	73	343	343	400	401	100	6	1	0	5473	5364	2557	47	1206	1206	1270	515	40	85	82	0	0.000	0.000	0.000	0.000	0.000	0.000	0.000	0.000	0.000	0.000	0.000	0.000	0.000	0.000	0.013	0.026	0.032	0.034	5.038	0.015	0.018	316	2384	100	54	4267	4321	107	4158	4265	Error	Error	-6.304	54	4267	107	4158	142136	1694872	0.125	7.950	0	0	0
1	10	11	"A65"	"A65"	6755	2640	100	425	460	267	58	366	366	496	1975	398	0	0	0	7043	6994	2307	32	1246	1246	1662	2244	135	91	76	0	0.000	0.000	0.000	0.000	0.000	0.000	0.000	0.000	0.000	0.000	0.000	0.000	0.000	0.000	0.010	0.016	0.025	0.022	4.499	0.011	0.014	316	2384	100	59	5797	5856	94	5748	5842	Error	Error	-6.618	59	5797	94	5748	145441	2210111	-0.018	2.376	0	0	0
1	11	11	"A65"	"A65"	7060	2640	100	389	399	156	39	343	343	389	368	94	3	0	0	6486	6597	2306	34	1222	1222	1486	1324	89	91	90	0	0.000	0.000	0.000	0.000	0.000	0.000	0.000	0.000	0.000	0.000	0.000	0.000	0.000	0.000	0.009	0.010	0.023	0.022	3.375	0.007	0.003	316	2384	100	46	5264	5310	56	5375	5431	Error	Error	-6.838	46	5264	56	5375	126125	2084586	0.027	3.860	0	0	0
1	12	11	"A65"	"A65"	7360	2640	100	378	400	171	42	358	358	403	406	100	2	0	0	6323	6138	2057	33	1257	1257	1538	1372	89	91	87	0	0.000	0.000	0.000	0.000	0.000	0.000	0.000	0.000	0.000	0.000	0.000	0.000	0.000	0.000	0.004	0.009	0.025	0.023	3.582	0.001	0.000	316	2384	100	20	5066	5086	42	4881	4923	Error	Error	-7.985	20	5066	42	4881	126455	1939494	-0.007	3.353	0	0	0
1	13	11	"A66"	"A66"	7660	2640	100	430	487	439	90	353	353	392	313	79	12	2	0	6701	6467	3436	53	1258	1258	1369	912	66	77	75	0	0.000	0.000	0.000	0.000	0.000	0.000	0.000	0.000	0.000	0.000	0.000	0.000	0.000	0.000	0.014	0.026	0.035	0.046	6.286	0.022	0.040	316	2384	100	77	5443	5520	134	5209	5343	Error	Error	-6.143	77	5443	134	5209	153760	2043565	0.304	5.590	0	0	0
1	14	11	"A66"	"A66"	7960	2640	100	382	410	192	46	345	345	384	352	91	7	0	0	6633	6028	3072	50	1241	1241	1326	696	52	78	76	0	0.000	0.000	0.000	0.000	0.000	0.000	0.000	0.000	0.000	0.000	0.000	0.000	0.000	0.000	0.007	0.014	0.026	0.035	6.128	0.015	0.043	316	2384	100	37	5392	5429	65	4787	4852	Error	Error	-7.187	37	5392	65	4787	129607	1904963	0.074	6.756	0	0	0
1	15	11	"A66"	"A66"	8260	2635	100	417	446	237	53	361	361	451	880	195	0	0	0	7796	6736	3800	56	1287	1287	1626	2706	166	70	62	0	0.000	0.000	0.000	0.000	0.000	0.000	0.000	0.000	0.000	0.000	0.000	0.000	0.000	0.000	0.009	0.016	0.030	0.038	6.429	0.145	0.314	316	2384	100	56	6509	6565	85	5449	5534	Error	Error	-6.861	56	6509	85	5449	140897	2128729	-0.006	1.888	0	0	0
1	16	11	"A67"	"A67"	8560	2635	100	459	496	304	61	372	372	421	394	93	7	2	0	8119	7999	3826	47	1290	1290	1389	766	55	86	83	0	0.000	0.000	0.000	0.000	0.000	0.000	0.000	0.000	0.000	0.000	0.000	0.000	0.000	0.000	0.013	0.018	0.026	0.031	5.478	0.012	0.022	316	2384	100	87	6829	6916	124	6709	6833	Error	Error	-6.295	87	6829	124	6709	156663	2527835	0.190	8.629	0	0	0
1	17	11	"A67"	"A67"	8860	2635	100	477	496	230	46	385	385	452	597	132	1	0	0	10582	9563	4764	49	1346	1346	1512	1160	76	82	80	0	0.000	0.000	0.000	0.000	0.000	0.000	0.000	0.000	0.000	0.000	0.000	0.000	0.000	0.000	0.010	0.014	0.022	0.025	4.521	0.013	0.016	316	2384	100	92	9236	9328	111	8217	8328	Error	Error	-6.649	92	9236	111	8217	156680	3022021	0.074	6.941	0	0	0
1	18	11	"A67"	"A67"	9160	2635	100	471	496	206	41	403	403	547	2172	397	0	0	0	9173	8318	3679	44	1361	1361	1537	2034	132	82	79	0	0.000	0.000	0.000	0.000	0.000	0.000	0.000	0.000	0.000	0.000	0.000	0.000	0.000	0.000	0.009	0.013	0.025	0.025	4.529	0.310	0.111	316	2384	100	68	7812	7880	93	6957	7050	Error	Error	-6.844	68	7812	93	6957	156763	2628515	-0.023	3.334	0	0	0
1	1	12	"A68"	"A68"	4055	2950	100	392	444	338	76	345	345	376	264	70	15	3	0	6306	6302	2476	39	1233	1233	1358	731	53	91	88	0	0.000	0.000	0.000	0.000	0.000	0.000	0.000	0.000	0.000	0.000	0.000	0.000	0.000	0.000	0.009	0.020	0.030	0.029	4.729	0.016	0.028	316	2384	100	47	5073	5120	99	5069	5168	Error	Error	-6.754	47	5073	99	5069	140172	1991455	0.258	6.763	0	0	0
1	2	12	"A68"	"A68"	4355	2950	100	397	431	199	46	350	350	417	610	146	0	0	0	6594	6134	2512	40	1237	1237	1450	1122	77	83	80	0	0.000	0.000	0.000	0.000	0.000	0.000	0.000	0.000	0.000	0.000	0.000	0.000	0.000	0.000	0.009	0.017	0.033	0.032	4.300	0.008	0.005	316	2384	100	47	5357	5404	81	4897	4978	Error	Error	-6.833	47	5357	81	4897	136064	1938372	0.023	4.175	0	0	0
1	3	12	"A68"	"A68"	4655	2950	100	416	455	308	67	346	346	395	335	84	12	1	0	7928	7258	3113	42	1218	1218	1439	1131	78	84	81	0	0.000	0.000	0.000	0.000	0.000	0.000	0.000	0.000	0.000	0.000	0.000	0.000	0.000	0.000	0.010	0.018	0.025	0.025	4.846	0.016	0.047	316	2384	100	70	6710	6780	109	6040	6149	Error	Error	-6.583	70	6710	109	6040	143841	2293666	0.179	5.145	0	0	0
1	4	12	"A69"	"A69"	4955	2950	100	394	452	309	68	348	348	405	454	112	6	1	0	6363	5833	2495	42	1218	1218	1299	705	54	85	81	0	0.000	0.000	0.000	0.000	0.000	0.000	0.000	0.000	0.000	0.000	0.000	0.000	0.000	0.000	0.009	0.023	0.031	0.037	6.205	0.001	0.000	316	2384	100	46	5145	5191	104	4615	4719	Error	Error	-6.805	46	5145	104	4615	142835	1843169	0.104	6.431	0	0	0
1	5	12	"A69"	"A69"	5255	2945	100	431	549	782	142	351	351	401	445	110	7	3	0	7814	6841	3627	53	1244	1244	1437	1196	83	75	73	0	0.000	0.000	0.000	0.000	0.000	0.000	0.000	0.000	0.000	0.000	0.000	0.000	0.000	0.000	0.012	0.035	0.034	0.048	6.736	0.022	0.029	316	2384	100	80	6570	6650	198	5597	5795	Error	Error	-6.360	80	6570	198	5597	173388	2161753	0.333	4.518	0	0	0
1	6	12	"A69"	"A69"	5555	2945	100	382	401	179	44	343	343	395	430	108	2	0	0	6244	5530	3223	58	1220	1220	1448	1352	93	70	66	0	0.000	0.000	0.000	0.000	0.000	0.000	0.000	0.000	0.000	0.000	0.000	0.000	0.000	0.000	0.008	0.013	0.038	0.050	6.847	0.008	0.009	316	2384	100	39	5024	5063	58	4310	4368	Error	Error	-7.009	39	5024	58	4310	126806	1747326	0.014	3.019	0	0	0
1	7	12	"A70"	"A70"	5855	2945	100	390	435	253	58	350	350	398	401	100	6	1	0	5949	5292	2469	46	1237	1237	1355	765	56	79	75	0	0.000	0.000	0.000	0.000	0.000	0.000	0.000	0.000	0.000	0.000	0.000	0.000	0.000	0.000	0.008	0.021	0.039	0.048	5.889	0.026	0.019	316	2384	100	40	4712	4752	85	4055	4140	Error	Error	-6.880	40	4712	85	4055	137537	1672217	0.092	5.146	0	0	0
1	8	12	"A70"	"A70"	6155	2945	100	409	455	525	115	347	347	408	511	125	3	0	0	5997	5597	3118	55	1213	1213	1428	1332	93	72	68	0	0.000	0.000	0.000	0.000	0.000	0.000	0.000	0.000	0.000	0.000	0.000	0.000	0.000	0.000	0.013	0.025	0.035	0.049	7.382	0.011	0.002	316	2384	100	62	4784	4846	108	4384	4492	Error	Error	-6.270	62	4784	108	4384	143715	1768767	0.092	3.130	0	0	0
1	9	12	"A70"	"A70"	6455	2945	100	370	405	193	47	338	338	377	392	103	7	0	0	6897	6100	3436	56	1214	1214	1393	1158	83	73	70	0	0.000	0.000	0.000	0.000	0.000	0.000	0.000	0.000	0.000	0.000	0.000	0.000	0.000	0.000	0.006	0.014	0.036	0.047	6.964	0.008	0.006	316	2384	100	32	5683	5715	67	4886	4953	Error	Error	-7.472	32	5683	67	4886	128012	1927451	0.071	4.065	0	0	0
1	10	12	"A71"	"A71"	6760	2940	100	428	486	467	96	353	353	398	334	83	15	1	0	9442	9141	3448	37	1260	1260	1620	1789	110	89	86	0	0.000	0.000	0.000	0.000	0.000	0.000	0.000	0.000	0.000	0.000	0.000	0.000	0.000	0.000	0.009	0.017	0.022	0.021	5.064	0.012	0.008	316	2384	100	75	8182	8257	133	7881	8014	Error	Error	-6.769	75	8182	133	7881	153727	2888493	0.263	4.204	0	0	0
1	11	12	"A71"	"A71"	7060	2940	100	409	432	198	45	344	344	432	1438	332	0	0	0	6780	6431	2703	42	1241	1241	1613	1793	111	85	78	0	0.000	0.000	0.000	0.000	0.000	0.000	0.000	0.000	0.000	0.000	0.000	0.000	0.000	0.000	0.012	0.017	0.028	0.031	4.460	0.007	0.007	316	2384	100	65	5539	5604	88	5190	5278	Error	Error	-6.413	65	5539	88	5190	136638	2032225	0.000	2.687	0	0	0
1	12	12	"A71"	"A71"	7360	2940	100	373	470	552	117	342	342	384	298	77	9	2	0	5615	5844	2702	46	1240	1240	1570	1452	92	84	80	0	0.000	0.000	0.000	0.000	0.000	0.000	0.000	0.000	0.000	0.000	0.000	0.000	0.000	0.000	0.007	0.028	0.030	0.033	6.130	0.019	0.020	316	2384	100	31	4375	4406	128	4604	4732	Error	Error	-7.141	31	4375	128	4604	148481	1846668	0.289	2.944	0	0	0
1	13	12	"A72"	"A72"	7660	2940	100	358	381	170	44	349	349	393	536	136	0	0	0	3850	3645	1257	34	1255	1255	1338	743	55	82	78	0	0.000	0.000	0.000	0.000	0.000	0.000	0.000	0.000	0.000	0.000	0.000	0.000	0.000	0.000	0.003	0.013	0.057	0.056	4.718	0.010	0.003	316	2384	100	9	2595	2604	32	2390	2422	Error	Error	-8.172	9	2595	32	2390	120298	1151805	-0.022	3.105	0	0	0
1	14	12	"A72"	"A72"	7960	2940	100	382	430	283	65	355	355	411	450	109	4	1	0	4159	3726	1468	39	1262	1262	1367	752	55	77	74	0	0.000	0.000	0.000	0.000	0.000	0.000	0.000	0.000	0.000	0.000	0.000	0.000	0.000	0.000	0.009	0.030	0.056	0.082	6.234	0.042	0.013	316	2384	100	27	2897	2924	75	2464	2539	Error	Error	-6.745	27	2897	75	2464	135801	1177427	0.042	3.137	0	0	0
1	15	12	"A72"	"A72"	8260	2940	100	427	448	185	41	355	355	400	344	86	10	0	0	4815	4498	1979	43	1306	1306	1425	713	50	79	77	0	0.000	0.000	0.000	0.000	0.000	0.000	0.000	0.000	0.000	0.000	0.000	0.000	0.000	0.000	0.021	0.029	0.046	0.053	5.302	0.051	0.053	316	2384	100	72	3509	3581	93	3192	3285	Error	Error	-5.607	72	3509	93	3192	141599	1421398	0.140	4.310	0	0	0
1	16	12	"A73"	"A73"	8560	2935	100	366	388	171	44	357	357	391	272	69	7	0	0	2118	2966	2155	72	1263	1263	1306	361	27	74	57	0	0.000	0.000	0.000	0.000	0.000	0.000	0.000	0.000	0.000	0.000	0.000	0.000	0.000	0.000	0.011	0.018	0.107	0.100	6.062	0.016	0.012	316	2384	100	9	855	864	31	1703	1734	Error	Error	-6.570	9	855	31	1703	122559	937350	-0.011	4.598	0	0	0
1	17	12	"A73"	"A73"	8860	2935	100	395	443	334	75	368	368	445	695	156	1	0	0	2132	2868	2262	78	1325	1325	1461	1073	73	37	18	0	0.000	0.000	0.000	0.000	0.000	0.000	0.000	0.000	0.000	0.000	0.000	0.000	0.000	0.000	0.033	0.049	0.159	0.135	5.687	0.063	0.017	316	2384	100	27	807	834	75	1543	1618	Error	Error	-4.902	27	807	75	1543	139932	906237	-0.003	1.311	0	0	0
1	18	12	"A73"	"A73"	9165	2935	100	389	457	651	142	389	389	466	1342	287	0	0	0	2078	2785	2010	72	1335	1335	1384	409	29	66	45	0	0.000	0.000	0.000	0.000	0.000	0.000	0.000	0.000	0.000	0.000	0.000	0.000	0.000	0.000	0.000	0.047	0.137	0.130	6.442	0.023	0.004	316	2384	100	0	743	743	68	1450	1518	Error	Error	Error	0	743	68	1450	144274	879951	-0.007	3.425	0	0	0
1	1	13	"A74"	"A74"	4055	3250	100	430	476	654	137	348	348	418	733	175	1	0	0	6159	6128	2167	35	1225	1225	1276	611	47	93	91	0	0.000	0.000	0.000	0.000	0.000	0.000	0.000	0.000	0.000	0.000	0.000	0.000	0.000	0.000	0.017	0.026	0.033	0.032	3.577	0.017	0.010	316	2384	100	82	4934	5016	128	4903	5031	Error	Error	-5.911	82	4934	128	4903	150284	1936296	0.079	7.941	0	0	0
1	2	13	"A74"	"A74"	4355	3250	100	409	417	164	39	358	358	437	586	134	0	0	0	6048	5555	1951	35	1236	1236	1307	823	62	87	84	0	0.000	0.000	0.000	0.000	0.000	0.000	0.000	0.000	0.000	0.000	0.000	0.000	0.000	0.000	0.011	0.014	0.033	0.033	3.736	0.037	0.012	316	2384	100	51	4812	4863	59	4319	4378	Error	Error	-6.560	51	4812	59	4319	131844	1755342	-0.034	5.162	0	0	0
1	3	13	"A74"	"A74"	4655	3250	100	425	442	186	42	354	354	399	343	85	8	0	0	7400	6714	2366	35	1272	1272	1348	623	46	89	86	0	0.000	0.000	0.000	0.000	0.000	0.000	0.000	0.000	0.000	0.000	0.000	0.000	0.000	0.000	0.012	0.016	0.029	0.027	4.746	0.006	0.003	316	2384	100	71	6128	6199	88	5442	5530	Error	Error	-6.431	71	6128	88	5442	139649	2121560	0.125	8.613	0	0	0
1	4	13	"A75"	"A75"	4955	3250	100	443	471	195	41	358	358	417	367	88	7	1	0	6221	6257	2557	40	1274	1274	1328	506	38	91	89	0	0.000	0.000	0.000	0.000	0.000	0.000	0.000	0.000	0.000	0.000	0.000	0.000	0.000	0.000	0.017	0.023	0.032	0.031	3.780	0.010	0.003	316	2384	100	85	4947	5032	113	4983	5096	Error	Error	-5.863	85	4947	113	4983	148906	1977214	0.147	9.741	0	0	0
1	5	13	"A75"	"A75"	5255	3250	100	439	454	190	41	365	365	521	1711	328	0	0	0	5835	5810	1885	32	1274	1274	1412	2024	143	90	68	0	0.000	0.000	0.000	0.000	0.000	0.000	0.000	0.000	0.000	0.000	0.000	0.000	0.000	0.000	0.016	0.020	0.033	0.030	3.589	0.014	0.002	316	2384	100	74	4561	4635	89	4536	4625	Error	Error	-5.946	74	4561	89	4536	143332	1835908	-0.039	2.173	0	0	0
1	6	13	"A75"	"A75"	5555	3245	100	438	466	211	45	353	353	419	499	119	4	0	0	5659	5257	2036	38	1266	1266	1373	1031	75	84	81	0	0.000	0.000	0.000	0.000	0.000	0.000	0.000	0.000	0.000	0.000	0.000	0.000	0.000	0.000	0.019	0.028	0.043	0.042	4.191	0.014	0.014	316	2384	100	85	4393	4478	113	3991	4104	Error	Error	-5.692	85	4393	113	3991	147123	1661220	0.094	3.767	0	0	0
1	7	13	"A76"	"A76"	5855	3245	100	424	450	206	45	355	355	397	270	68	16	2	0	5862	5612	1544	27	1263	1263	1298	332	25	98	93	0	0.000	0.000	0.000	0.000	0.000	0.000	0.000	0.000	0.000	0.000	0.000	0.000	0.000	0.000	0.015	0.022	0.034	0.032	3.378	0.014	0.016	316	2384	100	69	4599	4668	95	4349	4444	Error	Error	-6.059	69	4599	95	4349	142227	1773342	0.196	12.994	0	0	0
1	8	13	"A76"	"A76"	6160	3245	100	409	435	200	45	363	363	446	754	169	0	0	0	5539	5636	1971	34	1252	1252	1342	993	73	91	87	0	0.000	0.000	0.000	0.000	0.000	0.000	0.000	0.000	0.000	0.000	0.000	0.000	0.000	0.000	0.011	0.016	0.027	0.026	4.344	0.012	0.002	316	2384	100	46	4287	4333	72	4384	4456	Error	Error	-6.542	46	4287	72	4384	137303	1780885	-0.015	4.324	0	0	0
1	9	13	"A76"	"A76"	6460	3245	100	369	388	159	40	336	336	388	375	96	2	0	0	4624	4464	1453	32	1213	1213	1276	591	46	90	86	0	0.000	0.000	0.000	0.000	0.000	0.000	0.000	0.000	0.000	0.000	0.000	0.000	0.000	0.000	0.010	0.016	0.038	0.038	4.706	0.009	0.006	316	2384	100	33	3411	3444	52	3251	3303	Error	Error	-6.692	33	3411	52	3251	122754	1410712	0.000	5.394	0	0	0
1	10	13	"A77"	"A77"	6760	3245	100	457	511	414	81	348	348	389	277	71	22	5	0	4053	3928	1038	26	1247	1247	1268	297	23	94	92	0	0.000	0.000	0.000	0.000	0.000	0.000	0.000	0.000	0.000	0.000	0.000	0.000	0.000	0.000	0.039	0.061	0.071	0.066	3.502	0.051	0.036	316	2384	100	109	2806	2915	163	2681	2844	Error	Error	-4.686	109	2806	163	2681	161542	1241150	0.440	8.956	0	0	0
1	11	13	"A77"	"A77"	7060	3240	100	401	441	195	44	335	335	419	1489	355	0	0	0	3829	3529	1145	32	1219	1219	1270	417	32	87	82	0	0.000	0.000	0.000	0.000	0.000	0.000	0.000	0.000	0.000	0.000	0.000	0.000	0.000	0.000	0.025	0.046	0.074	0.067	4.103	10.508	0.009	316	2384	100	66	2610	2676	106	2310	2416	Error	Error	-5.305	66	2610	106	2310	139231	1115276	0.015	5.417	0	0	0
1	12	13	"A77"	"A77"	7360	3240	100	454	537	451	83	344	344	390	364	93	12	3	0	4865	4559	1419	31	1253	1253	1293	412	31	92	88	0	0.000	0.000	0.000	0.000	0.000	0.000	0.000	0.000	0.000	0.000	0.000	0.000	0.000	0.000	0.030	0.058	0.053	0.050	3.771	0.037	0.017	316	2384	100	110	3612	3722	193	3306	3499	Error	Error	-5.037	110	3612	193	3306	169731	1440532	0.404	7.927	0	0	0
1	13	13	"A78"	"A78"	7660	3240	100	374	401	178	44	351	351	401	635	158	0	0	0	5171	4891	1324	27	1266	1266	1360	1238	91	91	85	0	0.000	0.000	0.000	0.000	0.000	0.000	0.000	0.000	0.000	0.000	0.000	0.000	0.000	0.000	0.006	0.014	0.032	0.027	3.670	0.198	0.246	316	2384	100	23	3905	3928	50	3625	3675	Error	Error	-7.408	23	3905	50	3625	126712	1545445	0.000	2.852	0	0	0
1	14	13	"A78"	"A78"	7960	3240	100	396	413	197	47	352	352	399	319	79	7	1	0	4660	4577	1674	36	1251	1251	1310	506	38	89	87	0	0.000	0.000	0.000	0.000	0.000	0.000	0.000	0.000	0.000	0.000	0.000	0.000	0.000	0.000	0.013	0.018	0.042	0.045	3.719	0.009	0.003	316	2384	100	44	3409	3453	61	3326	3387	Error	Error	-6.276	44	3409	61	3326	130494	1446475	0.044	6.457	0	0	0
1	15	13	"A78"	"A78"	8260	3240	100	403	435	222	51	347	347	391	303	77	9	1	0	5072	5094	1920	37	1273	1273	1333	475	35	93	90	0	0.000	0.000	0.000	0.000	0.000	0.000	0.000	0.000	0.000	0.000	0.000	0.000	0.000	0.000	0.015	0.023	0.038	0.034	4.487	0.016	0.023	316	2384	100	56	3799	3855	88	3821	3909	Error	Error	-6.084	56	3799	88	3821	137510	1609793	0.145	7.918	0	0	0
1	16	13	"A79"	"A79"	8565	3240	100	450	481	234	48	375	375	436	545	125	2	0	0	6560	6704	2230	33	1301	1301	1346	653	48	94	92	0	0.000	0.000	0.000	0.000	0.000	0.000	0.000	0.000	0.000	0.000	0.000	0.000	0.000	0.000	0.014	0.020	0.026	0.025	4.208	0.010	0.004	316	2384	100	75	5259	5334	106	5403	5509	Error	Error	-6.132	75	5259	106	5403	152145	2118334	0.083	8.205	0	0	0
1	17	13	"A79"	"A79"	8865	3235	100	441	462	178	38	368	368	414	346	83	8	0	0	7988	7399	3357	45	1331	1331	1409	681	48	89	86	0	0.000	0.000	0.000	0.000	0.000	0.000	0.000	0.000	0.000	0.000	0.000	0.000	0.000	0.000	0.011	0.015	0.026	0.026	4.414	0.017	0.029	316	2384	100	73	6657	6730	94	6068	6162	Error	Error	-6.511	73	6657	94	6068	146002	2338115	0.139	8.796	0	0	0
1	18	13	"A79"	"A79"	9165	3235	100	437	503	629	125	374	374	430	441	102	5	1	0	7515	7025	3057	43	1353	1353	1416	701	49	88	86	0	0.000	0.000	0.000	0.000	0.000	0.000	0.000	0.000	0.000	0.000	0.000	0.000	0.000	0.000	0.010	0.023	0.023	0.027	5.218	0.016	0.014	316	2384	100	63	6162	6225	129	5672	5801	Error	Error	-6.612	63	6162	129	5672	159082	2220002	0.166	8.001	0	0	0
1	1	14	"A80"	"A80"	4055	3550	100	381	404	187	46	350	350	399	353	88	5	0	0	6325	5830	2369	40	1221	1221	1296	570	43	86	83	0	0.000	0.000	0.000	0.000	0.000	0.000	0.000	0.000	0.000	0.000	0.000	0.000	0.000	0.000	0.006	0.012	0.034	0.034	4.608	0.007	0.002	316	2384	100	31	5104	5135	54	4609	4663	Error	Error	-7.363	31	5104	54	4609	127676	1842256	0.014	7.954	0	0	0
1	2	14	"A80"	"A80"	4355	3550	100	382	418	212	50	358	358	506	1982	391	0	0	0	6582	5835	2643	45	1261	1261	1411	1178	83	78	73	0	0.000	0.000	0.000	0.000	0.000	0.000	0.000	0.000	0.000	0.000	0.000	0.000	0.000	0.000	0.005	0.013	0.030	0.033	5.549	0.009	0.009	316	2384	100	24	5321	5345	60	4574	4634	Error	Error	-7.793	24	5321	60	4574	131983	1843767	-0.044	3.756	0	0	0
1	3	14	"A80"	"A80"	4655	3550	100	398	536	1384	258	358	358	405	357	88	10	2	0	6930	6177	2653	42	1313	1313	1423	743	52	84	81	0	0.000	0.000	0.000	0.000	0.000	0.000	0.000	0.000	0.000	0.000	0.000	0.000	0.000	0.000	0.007	0.037	0.035	0.037	6.597	0.048	0.026	316	2384	100	40	5617	5657	178	4864	5042	Error	Error	-7.134	40	5617	178	4864	169496	1951847	0.367	6.398	0	0	0
1	4	14	"A81"	"A81"	4955	3550	100	388	426	291	68	367	367	519	1379	265	0	0	0	6710	6246	2601	41	1277	1277	1521	2476	162	79	59	0	0.000	0.000	0.000	0.000	0.000	0.000	0.000	0.000	0.000	0.000	0.000	0.000	0.000	0.000	0.004	0.012	0.026	0.027	5.343	0.011	0.005	316	2384	100	21	5433	5454	59	4969	5028	Error	Error	-8.015	21	5433	59	4969	134759	1973617	-0.067	1.908	0	0	0
1	5	14	"A81"	"A81"	5255	3550	100	416	448	214	47	357	357	410	407	99	6	0	0	7857	7732	3498	45	1265	1265	1360	703	51	87	84	0	0.000	0.000	0.000	0.000	0.000	0.000	0.000	0.000	0.000	0.000	0.000	0.000	0.000	0.000	0.009	0.014	0.023	0.024	4.702	0.005	0.004	316	2384	100	59	6592	6651	91	6467	6558	Error	Error	-6.804	59	6592	91	6467	141677	2443184	0.093	9.064	0	0	0
1	6	14	"A81"	"A81"	5560	3550	100	406	543	1085	199	359	359	427	569	133	4	1	0	7943	7569	3286	43	1273	1273	1356	694	51	87	85	0	0.000	0.000	0.000	0.000	0.000	0.000	0.000	0.000	0.000	0.000	0.000	0.000	0.000	0.000	0.007	0.029	0.032	0.038	5.844	0.059	0.003	316	2384	100	47	6670	6717	184	6296	6480	Error	Error	-7.149	47	6670	184	6296	171629	2391938	0.204	8.952	0	0	0
1	7	14	"A82"	"A82"	5860	3545	100	433	470	297	63	358	358	407	364	89	7	1	0	6921	6358	2528	39	1269	1269	1328	498	37	89	86	0	0.000	0.000	0.000	0.000	0.000	0.000	0.000	0.000	0.000	0.000	0.000	0.000	0.000	0.000	0.013	0.022	0.037	0.038	4.805	0.012	0.015	316	2384	100	75	5652	5727	112	5089	5201	Error	Error	-6.236	75	5652	112	5089	148619	2009115	0.173	10.100	0	0	0
1	8	14	"A82"	"A82"	6160	3545	100	431	454	189	41	369	369	567	1431	252	0	0	0	7300	6786	3317	48	1290	1290	1800	3528	196	73	32	0	0.000	0.000	0.000	0.000	0.000	0.000	0.000	0.000	0.000	0.000	0.000	0.000	0.000	0.000	0.010	0.015	0.027	0.036	5.865	0.039	0.028	316	2384	100	62	6010	6072	85	5496	5581	Error	Error	-6.599	62	6010	85	5496	143575	2144419	-0.079	1.413	0	0	0
1	9	14	"A82"	"A82"	6460	3545	100	381	417	236	56	347	347	377	228	60	18	3	0	5898	5645	2518	44	1225	1225	1327	817	61	82	81	0	0.000	0.000	0.000	0.000	0.000	0.000	0.000	0.000	0.000	0.000	0.000	0.000	0.000	0.000	0.007	0.016	0.040	0.037	4.991	0.039	0.036	316	2384	100	34	4673	4707	70	4420	4490	Error	Error	-7.103	34	4673	70	4420	131696	1783930	0.175	5.285	0	0	0
1	10	14	"A83"	"A83"	6760	3545	100	408	453	290	64	338	338	375	248	66	18	3	0	5210	4988	2403	48	1219	1219	1424	1149	80	78	75	0	0.000	0.000	0.000	0.000	0.000	0.000	0.000	0.000	0.000	0.000	0.000	0.000	0.000	0.000	0.018	0.031	0.040	0.051	4.895	0.019	0.026	316	2384	100	70	3991	4061	115	3769	3884	Error	Error	-5.833	70	3991	115	3769	143245	1576112	0.315	3.102	0	0	0
1	11	14	"A83"	"A83"	7060	3545	100	414	438	196	44	345	345	396	425	107	5	0	0	5902	5567	3235	58	1233	1233	1456	1253	86	69	68	0	0.000	0.000	0.000	0.000	0.000	0.000	0.000	0.000	0.000	0.000	0.000	0.000	0.000	0.000	0.015	0.021	0.039	0.055	6.007	0.016	0.021	316	2384	100	69	4669	4738	93	4334	4427	Error	Error	-6.080	69	4669	93	4334	138461	1759246	0.099	3.281	0	0	0
1	12	14	"A83"	"A83"	7360	3540	100	426	486	410	84	357	357	399	327	81	12	1	0	4993	5244	3298	62	1273	1273	1574	1481	94	68	59	0	0.000	0.000	0.000	0.000	0.000	0.000	0.000	0.000	0.000	0.000	0.000	0.000	0.000	0.000	0.019	0.032	0.049	0.058	6.329	0.014	0.018	316	2384	100	69	3720	3789	129	3971	4100	Error	Error	-5.753	69	3720	129	3971	153455	1657182	0.266	2.478	0	0	0
1	13	14	"A84"	"A84"	7660	3540	100	377	400	198	49	349	349	430	952	221	0	0	0	4411	4261	1409	33	1240	1240	1294	477	36	90	87	0	0.000	0.000	0.000	0.000	0.000	0.000	0.000	0.000	0.000	0.000	0.000	0.000	0.000	0.000	0.009	0.017	0.041	0.040	3.893	0.086	0.007	316	2384	100	28	3171	3199	51	3021	3072	Error	Error	-6.823	28	3171	51	3021	126366	1346330	-0.032	6.220	0	0	0
1	14	14	"A84"	"A84"	7960	3540	100	405	424	234	55	356	356	394	263	66	13	1	0	5649	5263	2334	44	1276	1276	1360	574	42	83	81	0	0.000	0.000	0.000	0.000	0.000	0.000	0.000	0.000	0.000	0.000	0.000	0.000	0.000	0.000	0.011	0.017	0.034	0.043	4.919	0.007	0.003	316	2384	100	49	4373	4422	68	3987	4055	Error	Error	-6.480	49	4373	68	3987	134021	1662954	0.114	6.800	0	0	0
1	15	14	"A84"	"A84"	8265	3540	100	405	429	174	40	361	361	434	606	139	0	0	0	5645	5460	2136	39	1295	1295	1418	978	68	86	84	0	0.000	0.000	0.000	0.000	0.000	0.000	0.000	0.000	0.000	0.000	0.000	0.000	0.000	0.000	0.010	0.016	0.033	0.032	3.790	0.069	0.035	316	2384	100	44	4350	4394	68	4165	4233	Error	Error	-6.627	44	4350	68	4165	135454	1725459	-0.008	4.133	0	0	0
1	16	14	"A85"	"A85"	8565	3540	100	554	2361	5364	227	369	369	412	346	83	32	19	0	7338	12277	16106	131	1314	1314	1384	702	50	92	89	5	0.000	0.000	0.000	0.000	0.000	0.000	0.000	0.000	0.000	0.000	0.000	0.000	0.000	0.000	0.031	0.182	0.054	0.054	4.403	0.274	0.804	316	2384	100	185	6024	6209	1992	10963	12955	Error	Error	-5.025	185	6024	1992	10963	746046	3879642	5.633	15.517	0	0	0
1	17	14	"A85"	"A85"	8865	3535	100	481	507	228	44	371	371	522	2130	408	0	0	0	7712	7358	3538	48	1321	1321	1470	1550	105	81	77	0	0.000	0.000	0.000	0.000	0.000	0.000	0.000	0.000	0.000	0.000	0.000	0.000	0.000	0.000	0.017	0.023	0.035	0.035	4.330	0.444	0.087	316	2384	100	110	6391	6501	136	6037	6173	Error	Error	-5.860	110	6391	136	6037	160222	2324996	-0.007	3.799	0	0	0
1	18	14	"A85"	"A85"	9165	3535	100	474	492	253	51	377	377	599	2993	499	0	0	0	8542	8228	3895	47	1343	1343	1687	3467	205	80	53	0	0.000	0.000	0.000	0.000	0.000	0.000	0.000	0.000	0.000	0.000	0.000	0.000	0.000	0.000	0.013	0.017	0.021	0.024	4.067	0.013	0.038	316	2384	100	97	7199	7296	115	6885	7000	Error	Error	-6.214	97	7199	115	6885	155507	2600039	-0.036	1.887	0	0	0
1	1	15	"A86"	"A86"	4055	3860	100	455	476	284	59	362	362	504	2091	414	0	0	0	6665	6659	1236	18	1295	1295	1396	1416	101	97	96	0	0.000	0.000	0.000	0.000	0.000	0.000	0.000	0.000	0.000	0.000	0.000	0.000	0.000	0.000	0.017	0.021	0.029	0.025	3.281	0.869	0.227	316	2384	100	93	5370	5463	114	5364	5478	Error	Error	-5.852	93	5370	114	5364	150371	2104363	-0.013	3.717	0	0	0
1	2	15	"A86"	"A86"	4355	3855	100	415	468	290	61	359	359	418	940	224	1	0	0	5973	6112	1824	29	1299	1299	1443	1609	111	92	87	0	0.000	0.000	0.000	0.000	0.000	0.000	0.000	0.000	0.000	0.000	0.000	0.000	0.000	0.000	0.012	0.023	0.032	0.030	3.381	0.023	0.056	316	2384	100	56	4674	4730	109	4813	4922	Error	Error	-6.383	56	4674	109	4813	147820	1931281	0.053	2.902	0	0	0
1	3	15	"A86"	"A86"	4655	3855	100	423	443	197	44	355	355	477	1694	355	0	0	0	5685	5659	1042	18	1336	1336	1422	702	49	99	97	0	0.000	0.000	0.000	0.000	0.000	0.000	0.000	0.000	0.000	0.000	0.000	0.000	0.000	0.000	0.016	0.020	0.029	0.027	3.181	0.010	0.000	316	2384	100	68	4349	4417	88	4323	4411	Error	Error	-5.999	68	4349	88	4323	140131	1788143	-0.020	6.036	0	0	0
1	4	15	"A87"	"A87"	4955	3855	100	381	412	180	43	342	342	388	311	80	9	0	0	6124	5844	2110	36	1246	1246	1324	755	57	88	85	0	0.000	0.000	0.000	0.000	0.000	0.000	0.000	0.000	0.000	0.000	0.000	0.000	0.000	0.000	0.008	0.015	0.027	0.027	4.334	0.009	0.005	316	2384	100	39	4878	4917	70	4598	4668	Error	Error	-6.967	39	4878	70	4598	130038	1846671	0.077	5.987	0	0	0
1	5	15	"A87"	"A87"	5260	3855	95	434	469	245	52	357	357	404	378	93	9	1	0	8763	9188	2237	24	1264	1264	1337	572	42	100	100	0	0.000	0.000	0.000	0.000	0.000	0.000	0.000	0.000	0.000	0.000	0.000	0.000	0.000	0.000	0.010	0.014	0.019	0.016	3.589	0.018	0.020	256	2088	100	77	7499	7576	112	7924	8036	Error	Error	-6.606	77	7499	112	7924	120055	2352019	0.172	13.726	0	0	0
1	6	15	"A87"	"A87"	5560	3855	95	430	454	222	48	346	346	400	347	86	9	1	0	7850	8316	2243	26	1267	1267	1307	352	26	100	100	0	0.000	0.000	0.000	0.000	0.000	0.000	0.000	0.000	0.000	0.000	0.000	0.000	0.000	0.000	0.013	0.015	0.022	0.019	3.097	0.009	0.009	256	2088	100	84	6583	6667	108	7049	7157	Error	Error	-6.292	84	6583	108	7049	116265	2128941	0.156	19.912	0	0	0
1	7	15	"A88"	"A88"	5860	3855	95	439	481	354	73	353	353	421	588	139	1	0	0	8531	8696	1644	18	1276	1276	1309	361	27	100	100	0	0.000	0.000	0.000	0.000	0.000	0.000	0.000	0.000	0.000	0.000	0.000	0.000	0.000	0.000	0.012	0.017	0.023	0.018	2.875	0.011	0.009	256	2088	100	86	7255	7341	128	7420	7548	Error	Error	-6.398	86	7255	128	7420	123131	2226207	0.102	20.463	0	0	0
1	8	15	"A88"	"A88"	6160	3855	95	429	444	195	43	351	351	394	324	82	12	1	0	9048	9412	2243	23	1262	1262	1301	399	30	100	100	0	0.000	0.000	0.000	0.000	0.000	0.000	0.000	0.000	0.000	0.000	0.000	0.000	0.000	0.000	0.010	0.011	0.020	0.018	2.521	0.007	0.012	256	2088	100	78	7786	7864	93	8150	8243	Error	Error	-6.641	78	7786	93	8150	113745	2409595	0.154	20.328	0	0	0
1	9	15	"A88"	"A88"	6465	3855	95	442	753	3314	440	331	331	371	246	66	26	7	0	8401	8758	1997	22	1250	1250	1264	261	20	100	100	0	0.000	0.000	0.000	0.000	0.000	0.000	0.000	0.000	0.000	0.000	0.000	0.000	0.000	0.000	0.016	0.056	0.023	0.019	4.148	0.068	0.014	256	2088	100	111	7151	7262	422	7508	7930	Error	Error	-6.010	111	7151	422	7508	192794	2242114	1.553	28.713	0	0	0
1	10	15	"A89"	"A89"	6760	3850	100	399	432	257	59	324	324	368	322	87	9	3	0	6607	6662	1607	24	1223	1223	1294	542	41	100	100	0	0.000	0.000	0.000	0.000	0.000	0.000	0.000	0.000	0.000	0.000	0.000	0.000	0.000	0.000	0.014	0.020	0.027	0.024	2.819	0.013	0.020	316	2384	100	75	5384	5459	108	5439	5547	Error	Error	-6.166	75	5384	108	5439	136566	2105068	0.199	9.904	0	0	0
1	11	15	"A89"	"A89"	7060	3850	100	418	471	573	121	345	345	382	407	106	4	1	0	7140	7280	1722	23	1254	1254	1342	643	47	100	100	0	0.000	0.000	0.000	0.000	0.000	0.000	0.000	0.000	0.000	0.000	0.000	0.000	0.000	0.000	0.012	0.021	0.024	0.023	2.630	0.023	0.012	316	2384	100	73	5886	5959	126	6026	6152	Error	Error	-6.333	73	5886	126	6026	148830	2300384	0.219	9.235	0	0	0
1	12	15	"A89"	"A89"	7360	3850	100	402	440	309	70	336	336	383	451	117	4	0	0	6578	6730	1958	29	1247	1247	1380	931	67	99	97	0	0.000	0.000	0.000	0.000	0.000	0.000	0.000	0.000	0.000	0.000	0.000	0.000	0.000	0.000	0.012	0.019	0.027	0.023	3.411	0.013	0.025	316	2384	100	66	5331	5397	104	5483	5587	Error	Error	-6.336	66	5331	104	5483	138968	2126816	0.126	5.747	0	0	0
1	13	15	"A90"	"A90"	7660	3850	95	426	444	185	41	351	351	395	333	84	10	0	0	6593	6970	1622	23	1286	1286	1319	382	28	100	100	0	0.000	0.000	0.000	0.000	0.000	0.000	0.000	0.000	0.000	0.000	0.000	0.000	0.000	0.000	0.014	0.016	0.028	0.021	3.414	0.006	0.002	256	2088	100	75	5307	5382	93	5684	5777	Error	Error	-6.145	75	5307	93	5684	113675	1784311	0.147	14.793	0	0	0
1	14	15	"A90"	"A90"	7960	3850	95	440	722	1773	245	353	353	397	283	71	21	7	0	7978	9623	7783	80	1311	1311	1344	356	26	100	100	1	0.000	0.000	0.000	0.000	0.000	0.000	0.000	0.000	0.000	0.000	0.000	0.000	0.000	0.000	0.013	0.044	0.023	0.020	3.915	0.089	0.258	256	2088	100	87	6667	6754	369	8312	8681	Error	Error	-6.260	87	6667	369	8312	184915	2463578	1.148	23.256	0	0	0
1	15	15	"A90"	"A90"	8260	3850	100	451	478	197	41	361	361	390	248	63	21	5	0	7592	8587	3087	35	1306	1306	1324	256	19	100	100	0	0.000	0.000	0.000	0.000	0.000	0.000	0.000	0.000	0.000	0.000	0.000	0.000	0.000	0.000	0.014	0.016	0.024	0.019	3.092	0.012	0.043	316	2384	100	90	6286	6376	117	7281	7398	Error	Error	-6.126	90	6286	117	7281	151060	2713526	0.355	28.371	0	0	0
1	16	15	"A91"	"A91"	8560	3845	95	450	1331	5142	386	350	350	385	239	62	25	12	0	6266	7933	7373	92	1282	1282	1323	386	29	100	100	0	0.000	0.000	0.000	0.000	0.000	0.000	0.000	0.000	0.000	0.000	0.000	0.000	0.000	0.000	0.020	0.147	0.033	0.034	3.947	0.429	0.458	256	2088	100	100	4984	5084	981	6651	7632	Error	Error	-5.639	100	4984	981	6651	340642	2030896	3.958	17.124	0	0	0
1	17	15	"A91"	"A91"	8865	3845	90	460	472	225	47	353	353	390	264	67	18	3	0	8362	8776	1966	22	1307	1307	1329	266	20	100	100	0	0.000	0.000	0.000	0.000	0.000	0.000	0.000	0.000	0.000	0.000	0.000	0.000	0.000	0.000	0.015	0.016	0.022	0.020	2.697	0.013	0.049	256	1924	100	107	7055	7162	119	7469	7588	Error	Error	-6.043	107	7055	119	7469	120926	2246563	0.311	27.996	0	0	0
1	18	15	"A91"	"A91"	9165	3845	95	492	523	261	49	393	393	525	1212	230	0	0	0	8260	8643	2018	23	1391	1391	1603	2420	150	99	92	0	0.000	0.000	0.000	0.000	0.000	0.000	0.000	0.000	0.000	0.000	0.000	0.000	0.000	0.000	0.014	0.018	0.026	0.020	3.491	0.146	0.151	256	2088	100	99	6869	6968	130	7252	7382	Error	Error	-6.117	99	6869	130	7252	133959	2212660	-0.002	2.909	0	0	0
1	1	16	"A92"	"A92"	4065	4160	110	450	464	200	43	358	358	406	389	95	8	1	0	8699	8737	1751	20	1289	1289	1327	466	35	100	100	0	0.000	0.000	0.000	0.000	0.000	0.000	0.000	0.000	0.000	0.000	0.000	0.000	0.000	0.000	0.012	0.014	0.022	0.019	2.930	0.036	0.018	392	2896	100	92	7410	7502	106	7448	7554	Error	Error	-6.332	92	7410	106	7448	181740	3424880	0.149	15.901	0	0	0
1	2	16	"A92"	"A92"	4360	4160	100	446	492	398	80	370	370	429	568	132	3	1	0	7760	7695	2062	26	1292	1292	1454	1371	94	96	94	0	0.000	0.000	0.000	0.000	0.000	0.000	0.000	0.000	0.000	0.000	0.000	0.000	0.000	0.000	0.012	0.019	0.024	0.024	2.980	0.025	0.013	316	2384	100	76	6468	6544	122	6403	6525	Error	Error	-6.411	76	6468	122	6403	155600	2431474	0.111	4.552	0	0	0
1	3	16	"A92"	"A92"	4665	4160	100	407	441	200	45	340	340	393	393	100	7	1	0	7206	7167	1477	20	1293	1293	1346	473	35	100	100	0	0.000	0.000	0.000	0.000	0.000	0.000	0.000	0.000	0.000	0.000	0.000	0.000	0.000	0.000	0.011	0.017	0.022	0.021	3.051	0.005	0.001	316	2384	100	67	5913	5980	101	5874	5975	Error	Error	-6.464	67	5913	101	5874	139427	2264642	0.122	12.307	0	0	0
1	4	16	"A93"	"A93"	4970	4155	95	375	434	328	75	345	345	393	420	106	5	1	0	6583	7021	1896	27	1261	1261	1297	334	25	100	100	0	0.000	0.000	0.000	0.000	0.000	0.000	0.000	0.000	0.000	0.000	0.000	0.000	0.000	0.000	0.006	0.015	0.028	0.022	3.203	0.027	0.013	256	2088	100	30	5322	5352	89	5760	5849	Error	Error	-7.471	30	5322	89	5760	111148	1797284	0.098	17.138	0	0	0
1	5	16	"A93"	"A93"	5265	4160	95	381	403	169	41	350	350	420	751	178	0	0	0	5492	5640	1186	21	1264	1264	1392	2004	143	100	57	0	0.000	0.000	0.000	0.000	0.000	0.000	0.000	0.000	0.000	0.000	0.000	0.000	0.000	0.000	0.007	0.012	0.028	0.023	3.269	0.068	0.233	256	2088	100	31	4228	4259	53	4376	4429	Error	Error	-7.092	31	4228	53	4376	103198	1443785	-0.023	2.120	0	0	0
1	6	16	"A93"	"A93"	5565	4165	90	443	513	458	89	342	342	381	272	71	19	5	0	7456	7674	1896	24	1294	1294	1330	326	24	100	100	0	0.000	0.000	0.000	0.000	0.000	0.000	0.000	0.000	0.000	0.000	0.000	0.000	0.000	0.000	0.016	0.027	0.024	0.021	3.787	0.023	0.036	256	1924	100	101	6162	6263	171	6380	6551	Error	Error	-5.931	101	6162	171	6380	131386	1964611	0.485	19.460	0	0	0
1	7	16	"A94"	"A94"	5865	4160	95	475	504	253	50	342	342	463	1922	415	0	0	0	9640	9728	2152	22	1260	1260	1313	516	39	100	100	0	0.000	0.000	0.000	0.000	0.000	0.000	0.000	0.000	0.000	0.000	0.000	0.000	0.000	0.000	0.016	0.019	0.023	0.019	2.902	0.067	0.003	256	2088	100	133	8380	8513	162	8468	8630	Error	Error	-5.977	133	8380	162	8468	129012	2490462	0.021	16.308	0	0	0
1	8	16	"A94"	"A94"	6170	4160	95	463	486	209	43	338	338	384	434	113	8	0	0	10356	10422	2336	22	1253	1253	1287	339	26	100	100	0	0.000	0.000	0.000	0.000	0.000	0.000	0.000	0.000	0.000	0.000	0.000	0.000	0.000	0.000	0.014	0.016	0.020	0.016	2.770	0.012	0.008	256	2088	100	125	9103	9228	148	9169	9317	Error	Error	-6.186	125	9103	148	9169	124367	2668086	0.235	26.947	0	0	0
1	9	16	"A94"	"A94"	6470	4160	95	430	444	175	39	337	337	388	378	97	8	0	0	9210	9250	1955	21	1237	1237	1281	412	32	100	100	0	0.000	0.000	0.000	0.000	0.000	0.000	0.000	0.000	0.000	0.000	0.000	0.000	0.000	0.000	0.012	0.013	0.017	0.014	3.166	0.009	0.023	256	2088	100	93	7973	8066	107	8013	8120	Error	Error	-6.422	93	7973	107	8013	113541	2368107	0.148	19.342	0	0	0
1	10	16	"A95"	"A95"	6765	4150	100	424	477	327	68	331	331	378	339	89	12	2	0	8206	8246	1454	17	1261	1261	1352	784	57	100	100	0	0.000	0.000	0.000	0.000	0.000	0.000	0.000	0.000	0.000	0.000	0.000	0.000	0.000	0.000	0.013	0.021	0.024	0.021	2.858	0.021	0.032	316	2384	100	93	6945	7038	146	6985	7131	Error	Error	-6.223	93	6945	146	6985	150597	2605799	0.292	8.793	0	0	0
1	11	16	"A95"	"A95"	7065	4150	100	415	457	244	53	344	344	443	1340	302	0	0	0	8256	8605	2027	23	1251	1251	1404	994	70	100	100	0	0.000	0.000	0.000	0.000	0.000	0.000	0.000	0.000	0.000	0.000	0.000	0.000	0.000	0.000	0.010	0.015	0.023	0.017	3.675	0.008	0.005	316	2384	100	71	7005	7076	113	7354	7467	Error	Error	-6.624	71	7005	113	7354	144300	2719104	0.010	7.244	0	0	0
1	12	16	"A95"	"A95"	7370	4150	100	435	465	214	46	341	341	387	338	87	10	1	0	8839	9025	2535	28	1280	1280	1406	856	60	100	100	0	0.000	0.000	0.000	0.000	0.000	0.000	0.000	0.000	0.000	0.000	0.000	0.000	0.000	0.000	0.012	0.016	0.023	0.018	2.854	0.008	0.009	316	2384	100	94	7559	7653	124	7745	7869	Error	Error	-6.329	94	7559	124	7745	146987	2852009	0.231	8.901	0	0	0
1	13	16	"A96"	"A96"	7670	4150	95	458	1118	5828	521	349	349	382	219	57	28	12	0	8122	8935	4176	46	1311	1311	1383	615	44	100	100	0	0.000	0.000	0.000	0.000	0.000	0.000	0.000	0.000	0.000	0.000	0.000	0.000	0.000	0.000	0.016	0.101	0.021	0.021	4.145	0.588	0.155	256	2088	100	109	6811	6920	769	7624	8393	Error	Error	-5.965	109	6811	769	7624	286091	2287323	3.361	12.280	0	0	0
1	14	16	"A96"	"A96"	7970	4150	100	389	427	287	67	352	352	396	365	92	6	0	0	6374	6741	3308	49	1312	1312	1570	2545	162	77	49	0	0.000	0.000	0.000	0.000	0.000	0.000	0.000	0.000	0.000	0.000	0.000	0.000	0.000	0.000	0.007	0.014	0.026	0.025	4.250	0.010	0.007	316	2384	100	37	5062	5099	75	5429	5504	Error	Error	-7.096	37	5062	75	5429	134974	2130213	0.085	2.032	0	0	0
1	15	16	"A96"	"A96"	8270	4150	100	423	456	210	46	355	355	487	1578	324	0	0	0	6379	6425	2745	42	1323	1323	1669	3282	196	66	35	0	0.000	0.000	0.000	0.000	0.000	0.000	0.000	0.000	0.000	0.000	0.000	0.000	0.000	0.000	0.013	0.020	0.030	0.032	3.805	0.335	0.562	316	2384	100	68	5056	5124	101	5102	5203	Error	Error	-6.216	68	5056	101	5102	144103	2030418	-0.020	1.449	0	0	0
1	16	16	"A97"	"A97"	8575	4150	110	451	488	300	61	376	376	424	345	81	8	1	0	9639	9588	2277	23	1345	1345	1387	577	41	100	100	0	0.000	0.000	0.000	0.000	0.000	0.000	0.000	0.000	0.000	0.000	0.000	0.000	0.000	0.000	0.009	0.014	0.019	0.014	3.533	0.007	0.005	392	2896	100	75	8294	8369	112	8243	8355	Error	Error	-6.789	75	8294	112	8243	191333	3758581	0.186	14.213	0	0	0
1	17	16	"A97"	"A97"	8875	4150	110	452	475	238	50	359	359	415	609	146	1	0	0	8480	8462	1740	20	1334	1334	1395	1008	72	99	99	0	0.000	0.000	0.000	0.000	0.000	0.000	0.000	0.000	0.000	0.000	0.000	0.000	0.000	0.000	0.013	0.016	0.021	0.018	3.228	0.011	0.014	392	2896	100	93	7146	7239	116	7128	7244	Error	Error	-6.264	93	7146	116	7128	186363	3317081	0.099	7.011	0	0	0
1	18	16	"A97"	"A97"	9180	4150	110	498	522	220	42	383	383	423	370	87	10	1	0	10431	10243	2181	21	1391	1391	1415	268	18	100	100	0	0.000	0.000	0.000	0.000	0.000	0.000	0.000	0.000	0.000	0.000	0.000	0.000	0.000	0.000	0.013	0.016	0.020	0.017	2.849	0.011	0.035	392	2896	100	115	9040	9155	139	8852	8991	Error	Error	-6.297	115	9040	139	8852	204702	4015363	0.268	32.940	0	0	0
1	1	17	"A98"	"A98"	4060	4465	90	415	485	321	66	362	362	415	400	96	11	3	0	2750	3320	1620	48	1326	1326	1371	499	36	88	70	0	0.000	0.000	0.000	0.000	0.000	0.000	0.000	0.000	0.000	0.000	0.000	0.000	0.000	0.000	0.037	0.062	0.106	0.105	4.692	0.044	0.020	256	1924	100	53	1424	1477	123	1994	2117	Error	Error	-4.748	53	1424	123	1994	124277	849886	0.175	3.906	0	0	0
1	2	17	"A98"	"A98"	4365	4455	100	382	432	308	71	376	376	484	1601	330	0	0	0	2323	2567	1108	43	1276	1276	1318	440	33	77	57	0	0.000	0.000	0.000	0.000	0.000	0.000	0.000	0.000	0.000	0.000	0.000	0.000	0.000	0.000	0.006	0.043	0.120	0.140	5.618	0.042	0.003	316	2384	100	6	1047	1053	56	1291	1347	Error	Error	-7.447	6	1047	56	1291	136663	811053	-0.032	2.839	0	0	0
1	3	17	"A98"	"A98"	4665	4455	100	376	454	527	116	344	344	383	307	80	10	3	0	2239	2843	1504	52	1254	1254	1277	276	21	87	74	0	0.000	0.000	0.000	0.000	0.000	0.000	0.000	0.000	0.000	0.000	0.000	0.000	0.000	0.000	0.032	0.069	0.097	0.098	4.880	0.044	0.010	316	2384	100	32	985	1017	110	1589	1699	Error	Error	-4.944	32	985	110	1589	143602	898409	0.231	5.674	0	0	0
1	4	17	"A99"	"A99"	4965	4455	100	384	481	927	192	347	347	398	324	81	8	2	0	3080	3035	825	27	1276	1276	1303	340	26	93	89	0	0.000	0.000	0.000	0.000	0.000	0.000	0.000	0.000	0.000	0.000	0.000	0.000	0.000	0.000	0.021	0.076	0.072	0.070	3.957	0.135	0.024	316	2384	100	37	1804	1841	134	1759	1893	Error	Error	-5.608	37	1804	134	1759	151853	959169	0.256	5.094	0	0	0
1	5	17	"A99"	"A99"	5270	4455	95	377	475	782	164	367	367	475	956	201	1	0	0	3558	3685	778	21	1308	1308	1455	1837	126	73	7	0	0.000	0.000	0.000	0.000	0.000	0.000	0.000	0.000	0.000	0.000	0.000	0.000	0.000	0.000	0.004	0.045	0.055	0.048	3.663	0.058	0.008	256	2088	100	10	2250	2260	108	2377	2485	Error	Error	-7.814	10	2250	108	2377	121552	943343	0.000	1.214	0	0	0
1	6	17	"A99"	"A99"	5570	4455	100	414	451	262	58	338	338	381	271	71	14	4	0	3577	3565	869	24	1276	1276	1294	270	20	98	96	0	0.000	0.000	0.000	0.000	0.000	0.000	0.000	0.000	0.000	0.000	0.000	0.000	0.000	0.000	0.033	0.049	0.065	0.059	3.662	0.598	0.027	316	2384	100	76	2301	2377	113	2289	2402	Error	Error	-4.920	76	2301	113	2289	142366	1126540	0.258	8.411	0	0	0
1	7	17	"A100"	"A100"	5870	4455	95	454	480	286	59	356	356	773	4132	534	0	0	0	6745	6822	1518	22	1311	1311	1957	5008	255	60	0	0	0.000	0.000	0.000	0.000	0.000	0.000	0.000	0.000	0.000	0.000	0.000	0.000	0.000	0.000	0.018	0.023	0.029	0.025	3.550	0.017	0.034	256	2088	100	98	5434	5532	124	5511	5635	Error	Error	-5.793	98	5434	124	5511	122856	1746398	-0.071	0.971	0	0	0
1	8	17	"A100"	"A100"	6170	4455	95	434	516	541	104	351	351	658	2933	445	0	0	0	6893	7274	1744	23	1302	1302	1757	4225	240	89	8	0	0.000	0.000	0.000	0.000	0.000	0.000	0.000	0.000	0.000	0.000	0.000	0.000	0.000	0.000	0.015	0.028	0.026	0.022	3.390	0.025	0.037	256	2088	100	83	5591	5674	165	5972	6137	Error	Error	-6.074	83	5591	165	5972	131986	1862138	-0.048	1.306	0	0	0
1	9	17	"A100"	"A100"	6470	4455	95	421	464	218	46	339	339	396	408	103	8	0	0	7341	7580	2006	26	1308	1308	1377	827	60	100	99	0	0.000	0.000	0.000	0.000	0.000	0.000	0.000	0.000	0.000	0.000	0.000	0.000	0.000	0.000	0.014	0.020	0.027	0.023	3.140	0.031	0.054	256	2088	100	82	6033	6115	125	6272	6397	Error	Error	-6.201	82	6033	125	6272	118866	1940486	0.167	7.501	0	0	0
1	10	17	"A101"	"A101"	6770	4450	85	389	725	3560	491	344	344	376	271	72	16	4	0	4997	5772	2734	47	1280	1280	1302	277	21	100	100	0	0.000	0.000	0.000	0.000	0.000	0.000	0.000	0.000	0.000	0.000	0.000	0.000	0.000	0.000	0.012	0.085	0.035	0.036	4.523	0.080	0.002	208	1660	100	45	3717	3762	381	4492	4873	Error	Error	-6.368	45	3717	381	4492	150899	1200540	1.288	16.137	0	0	0
1	11	17	"A101"	"A101"	7070	4455	90	382	446	328	73	342	342	382	298	78	12	3	0	4618	5381	2695	50	1285	1285	1321	348	26	100	99	0	0.000	0.000	0.000	0.000	0.000	0.000	0.000	0.000	0.000	0.000	0.000	0.000	0.000	0.000	0.012	0.025	0.036	0.035	3.699	0.018	0.014	256	1924	100	40	3333	3373	104	4096	4200	Error	Error	-6.381	40	3333	104	4096	114211	1377505	0.215	11.667	0	0	0
1	12	17	"A101"	"A101"	7370	4455	95	396	423	182	43	357	357	403	292	72	11	0	0	5195	5651	2901	51	1331	1331	1356	285	21	99	98	0	0.000	0.000	0.000	0.000	0.000	0.000	0.000	0.000	0.000	0.000	0.000	0.000	0.000	0.000	0.010	0.015	0.035	0.029	3.217	0.012	0.014	256	2088	100	39	3864	3903	66	4320	4386	Error	Error	-6.630	39	3864	66	4320	108379	1446708	0.068	15.070	0	0	0
1	13	17	"A102"	"A102"	7670	4450	95	412	453	223	49	352	352	391	349	89	10	1	0	5819	6574	3188	48	1314	1314	1337	265	19	100	100	0	0.000	0.000	0.000	0.000	0.000	0.000	0.000	0.000	0.000	0.000	0.000	0.000	0.000	0.000	0.013	0.019	0.028	0.026	3.633	0.013	0.018	256	2088	100	60	4505	4565	101	5260	5361	Error	Error	-6.230	60	4505	101	5260	115887	1682942	0.178	19.762	0	0	0
1	14	17	"A102"	"A102"	7975	4450	95	415	437	180	41	360	360	416	570	137	0	0	0	5720	6643	3344	50	1349	1349	1399	1012	72	99	79	0	0.000	0.000	0.000	0.000	0.000	0.000	0.000	0.000	0.000	0.000	0.000	0.000	0.000	0.000	0.013	0.015	0.027	0.024	3.747	0.066	0.069	256	2088	100	55	4371	4426	77	5294	5371	Error	Error	-6.312	55	4371	77	5294	111863	1700692	0.037	5.182	0	0	0
1	15	17	"A102"	"A102"	8275	4450	90	405	466	360	77	362	362	394	245	62	17	3	0	5914	6736	3522	52	1363	1363	1398	409	29	100	99	0	0.000	0.000	0.000	0.000	0.000	0.000	0.000	0.000	0.000	0.000	0.000	0.000	0.000	0.000	0.009	0.019	0.028	0.026	3.655	0.024	0.070	256	1924	100	43	4551	4594	104	5373	5477	Error	Error	-6.726	43	4551	104	5373	119393	1724527	0.294	13.051	0	0	0
1	16	17	"A103"	"A103"	8575	4445	90	436	467	187	40	369	369	422	377	89	7	0	0	6032	6195	1249	20	1389	1389	1429	366	25	100	100	0	0.000	0.000	0.000	0.000	0.000	0.000	0.000	0.000	0.000	0.000	0.000	0.000	0.000	0.000	0.014	0.020	0.031	0.025	3.062	0.015	0.010	256	1924	100	67	4643	4710	98	4806	4904	Error	Error	-6.115	67	4643	98	4806	119495	1585831	0.119	13.022	0	0	0
1	17	17	"A103"	"A103"	8875	4445	95	457	472	210	44	374	374	409	261	63	17	3	0	7018	7197	1436	19	1414	1414	1443	426	29	100	100	0	0.000	0.000	0.000	0.000	0.000	0.000	0.000	0.000	0.000	0.000	0.000	0.000	0.000	0.000	0.015	0.017	0.028	0.023	2.989	0.011	0.014	256	2088	100	83	5604	5687	98	5783	5881	Error	Error	-6.077	83	5604	98	5783	120909	1842529	0.241	13.507	0	0	0
1	18	17	"A103"	"A103"	9175	4445	95	444	623	1459	234	365	365	393	198	50	27	8	0	6096	6086	1401	23	1419	1419	1444	355	24	100	100	0	0.000	0.000	0.000	0.000	0.000	0.000	0.000	0.000	0.000	0.000	0.000	0.000	0.000	0.000	0.017	0.055	0.034	0.030	3.635	0.059	0.016	256	2088	100	79	4677	4756	258	4667	4925	Error	Error	-5.888	79	4677	258	4667	159416	1557992	1.162	13.076	0	0	0
1	1	18	"A104"	"A104"	4060	4755	100	445	461	197	42	374	374	436	954	218	0	0	0	7343	6677	2694	40	1300	1300	1349	450	33	92	86	0	0.000	0.000	0.000	0.000	0.000	0.000	0.000	0.000	0.000	0.000	0.000	0.000	0.000	0.000	0.012	0.016	0.028	0.027	3.480	0.015	0.026	316	2384	100	71	6043	6114	87	5377	5464	Error	Error	-6.411	71	6043	87	5377	145621	2110007	0.026	11.840	0	0	0
1	2	18	"A104"	"A104"	4360	4755	100	425	474	383	80	368	368	423	456	107	4	1	0	6240	5730	2653	46	1292	1292	1369	741	54	80	77	0	0.000	0.000	0.000	0.000	0.000	0.000	0.000	0.000	0.000	0.000	0.000	0.000	0.000	0.000	0.012	0.024	0.033	0.039	5.002	0.031	0.035	316	2384	100	57	4948	5005	106	4438	4544	Error	Error	-6.440	57	4948	106	4438	149679	1810615	0.112	5.885	0	0	0
1	3	18	"A104"	"A104"	4660	4755	100	399	426	194	45	362	362	416	520	125	3	0	0	5016	4616	2042	44	1286	1286	1368	737	53	79	75	0	0.000	0.000	0.000	0.000	0.000	0.000	0.000	0.000	0.000	0.000	0.000	0.000	0.000	0.000	0.010	0.019	0.039	0.041	4.948	0.012	0.008	316	2384	100	37	3730	3767	64	3330	3394	Error	Error	-6.656	37	3730	64	3330	134462	1458664	0.019	4.407	0	0	0
1	4	18	"A105"	"A105"	4960	4750	100	409	446	251	56	354	354	403	454	112	4	0	0	6076	5671	2858	50	1305	1305	1389	781	56	78	72	0	0.000	0.000	0.000	0.000	0.000	0.000	0.000	0.000	0.000	0.000	0.000	0.000	0.000	0.000	0.012	0.021	0.035	0.048	6.377	0.025	0.015	316	2384	100	55	4771	4826	92	4366	4458	Error	Error	-6.439	55	4771	92	4366	140826	1791893	0.095	5.483	0	0	0
1	5	18	"A105"	"A105"	5260	4750	100	433	477	464	97	351	351	403	404	100	6	0	0	7724	6999	3452	49	1296	1296	1393	658	47	84	77	0	0.000	0.000	0.000	0.000	0.000	0.000	0.000	0.000	0.000	0.000	0.000	0.000	0.000	0.000	0.013	0.022	0.031	0.033	5.091	0.011	0.014	316	2384	100	82	6428	6510	126	5703	5829	Error	Error	-6.293	82	6428	126	5703	150858	2211652	0.183	8.520	0	0	0
1	6	18	"A105"	"A105"	5560	4750	100	408	482	521	108	367	367	426	810	190	1	0	0	6605	5735	2796	48	1346	1346	1520	1491	98	73	71	0	0.000	0.000	0.000	0.000	0.000	0.000	0.000	0.000	0.000	0.000	0.000	0.000	0.000	0.000	0.008	0.026	0.041	0.042	4.929	0.036	0.095	316	2384	100	41	5259	5300	115	4389	4504	Error	Error	-7.003	41	5259	115	4389	152350	1812217	0.069	2.827	0	0	0
1	7	18	"A106"	"A106"	5860	4750	100	379	437	416	95	351	351	472	1145	242	1	0	0	1783	2241	1146	51	1295	1295	1527	2608	170	12	0	0	0.000	0.000	0.000	0.000	0.000	0.000	0.000	0.000	0.000	0.000	0.000	0.000	0.000	0.000	0.057	0.091	0.189	0.179	5.214	0.377	0.733	316	2384	100	28	488	516	86	946	1032	Error	Error	-4.123	28	488	86	946	138202	708306	-0.031	0.274	0	0	0
1	8	18	"A106"	"A106"	6160	4750	100	364	419	273	65	343	343	410	519	126	3	0	0	1794	2329	1276	54	1314	1314	1386	1084	78	31	16	0	0.000	0.000	0.000	0.000	0.000	0.000	0.000	0.000	0.000	0.000	0.000	0.000	0.000	0.000	0.044	0.075	0.139	0.167	6.150	0.055	0.047	316	2384	100	21	480	501	76	1015	1091	Error	Error	-4.515	21	480	76	1015	132557	735930	0.017	0.870	0	0	0
1	9	18	"A106"	"A106"	6465	4750	100	380	489	633	129	359	359	411	419	101	5	3	0	1896	2541	1481	58	1310	1310	1362	817	59	40	25	0	0.000	0.000	0.000	0.000	0.000	0.000	0.000	0.000	0.000	0.000	0.000	0.000	0.000	0.000	0.036	0.106	0.169	0.169	5.179	0.113	0.050	316	2384	100	21	586	607	130	1231	1361	Error	Error	-4.802	21	586	130	1231	154463	803073	0.186	1.443	0	0	0
1	10	18	"A107"	"A107"	6765	4745	100	381	490	952	194	359	359	438	907	207	1	1	0	2765	3674	2340	63	1307	1307	1357	670	49	72	55	0	0.000	0.000	0.000	0.000	0.000	0.000	0.000	0.000	0.000	0.000	0.000	0.000	0.000	0.000	0.015	0.055	0.055	0.081	7.669	0.023	0.005	316	2384	100	22	1458	1480	131	2367	2498	Error	Error	-6.050	22	1458	131	2367	154878	1160856	0.057	3.458	0	0	0
1	11	18	"A107"	"A107"	7065	4745	100	390	435	281	64	359	359	445	1291	290	0	0	0	2918	3663	2303	62	1334	1334	1370	434	31	77	68	0	0.000	0.000	0.000	0.000	0.000	0.000	0.000	0.000	0.000	0.000	0.000	0.000	0.000	0.000	0.020	0.033	0.072	0.089	5.453	0.012	0.001	316	2384	100	31	1584	1615	76	2329	2405	Error	Error	-5.675	31	1584	76	2329	137420	1157382	-0.008	5.283	0	0	0
1	12	18	"A107"	"A107"	7365	4745	100	561	618	463	74	395	395	453	496	109	12	1	0	2894	3371	1905	56	1387	1387	1428	393	27	77	70	0	0.000	0.000	0.000	0.000	0.000	0.000	0.000	0.000	0.000	0.000	0.000	0.000	0.000	0.000	0.110	0.112	0.127	0.136	4.411	0.135	0.063	316	2384	100	166	1507	1673	223	1984	2207	Error	Error	-3.182	166	1507	223	1984	195356	1065165	0.333	4.944	0	0	0
1	13	18	"A108"	"A108"	7665	4745	100	365	417	304	72	379	379	608	2335	384	0	0	0	3248	3963	2295	57	1370	1370	1655	3189	192	30	8	0	0.000	0.000	0.000	0.000	0.000	0.000	0.000	0.000	0.000	0.000	0.000	0.000	0.000	0.000	-0.007	0.015	0.058	0.070	5.227	0.231	0.323	316	2384	100	-14	1878	1864	38	2593	2631	Error	Error	Error	-14	1878	38	2593	131746	1252165	-0.082	0.724	0	0	0
1	14	18	"A108"	"A108"	7965	4745	100	374	420	475	113	351	351	398	383	96	4	0	0	2921	3812	2540	66	1330	1330	1360	330	24	80	75	0	0.000	0.000	0.000	0.000	0.000	0.000	0.000	0.000	0.000	0.000	0.000	0.000	0.000	0.000	0.014	0.028	0.064	0.067	6.018	0.025	0.007	316	2384	100	23	1591	1614	69	2482	2551	Error	Error	-6.112	23	1591	69	2482	132713	1204670	0.057	7.430	0	0	0
1	15	18	"A108"	"A108"	8265	4740	100	376	408	227	55	357	357	428	699	163	0	0	0	2789	3481	2356	67	1357	1357	1415	636	44	70	54	0	0.000	0.000	0.000	0.000	0.000	0.000	0.000	0.000	0.000	0.000	0.000	0.000	0.000	0.000	0.013	0.024	0.074	0.076	5.868	0.086	0.047	316	2384	100	19	1432	1451	51	2124	2175	Error	Error	-6.236	19	1432	51	2124	129077	1100142	-0.029	3.248	0	0	0
1	16	18	"A109"	"A109"	8565	4740	100	375	443	402	90	368	368	412	385	93	5	1	0	1939	2461	1301	52	1389	1389	1424	366	25	63	38	0	0.000	0.000	0.000	0.000	0.000	0.000	0.000	0.000	0.000	0.000	0.000	0.000	0.000	0.000	0.013	0.070	0.209	0.206	5.388	0.074	0.030	316	2384	100	7	550	557	75	1072	1147	Error	Error	-6.296	7	550	75	1072	139914	777532	0.081	2.833	0	0	0
1	17	18	"A109"	"A109"	8870	4740	100	394	445	283	63	389	389	487	953	195	1	0	0	1952	2401	1207	50	1437	1437	1535	1714	111	18	6	0	0.000	0.000	0.000	0.000	0.000	0.000	0.000	0.000	0.000	0.000	0.000	0.000	0.000	0.000	0.010	0.058	0.182	0.217	7.118	0.083	0.031	316	2384	100	5	515	520	56	964	1020	Error	Error	-6.687	5	515	56	964	140515	758843	-0.044	0.505	0	0	0
1	18	18	"A109"	"A109"	9170	4740	100	397	451	502	111	375	375	522	2072	396	0	0	0	2049	2455	1248	50	1430	1430	1480	512	34	53	30	0	0.000	0.000	0.000	0.000	0.000	0.000	0.000	0.000	0.000	0.000	0.000	0.000	0.000	0.000	0.036	0.074	0.144	0.166	5.544	6.897	0.041	316	2384	100	22	619	641	76	1025	1101	Error	Error	-4.814	22	619	76	1025	142395	775925	-0.034	1.904	0	0	0
1	1	19	"A110"	"A110"	4065	5055	100	427	502	612	121	388	388	512	1554	303	0	0	0	4689	5104	2520	49	1316	1316	1370	535	39	88	83	0	0.000	0.000	0.000	0.000	0.000	0.000	0.000	0.000	0.000	0.000	0.000	0.000	0.000	0.000	0.012	0.030	0.042	0.053	4.993	0.386	0.015	316	2384	100	39	3373	3412	114	3788	3902	Error	Error	-6.434	39	3373	114	3788	158707	1612914	-0.006	6.979	0	0	0
1	2	19	"A110"	"A110"	4365	5055	100	410	435	224	51	371	371	411	322	78	8	1	0	3754	4777	2965	62	1318	1318	1346	321	23	86	83	0	0.000	0.000	0.000	0.000	0.000	0.000	0.000	0.000	0.000	0.000	0.000	0.000	0.000	0.000	0.016	0.019	0.043	0.045	5.950	0.010	0.010	316	2384	100	39	2436	2475	64	3459	3523	Error	Error	-5.965	39	2436	64	3459	137473	1509515	0.075	10.688	0	0	0
1	3	19	"A110"	"A110"	4665	5055	100	423	558	1037	185	369	369	416	306	73	12	3	0	4135	5256	3376	64	1309	1309	1357	438	32	85	80	0	0.000	0.000	0.000	0.000	0.000	0.000	0.000	0.000	0.000	0.000	0.000	0.000	0.000	0.000	0.019	0.048	0.049	0.054	5.330	0.038	0.025	316	2384	100	54	2826	2880	189	3947	4136	Error	Error	-5.710	54	2826	189	3947	176440	1660849	0.464	8.902	0	0	0
1	4	19	"A111"	"A111"	4970	5055	100	378	402	197	49	342	342	374	230	61	14	3	0	3523	4147	2155	51	1277	1277	1298	303	23	91	87	0	0.000	0.000	0.000	0.000	0.000	0.000	0.000	0.000	0.000	0.000	0.000	0.000	0.000	0.000	0.016	0.021	0.052	0.054	4.054	0.009	0.003	316	2384	100	36	2246	2282	60	2870	2930	Error	Error	-5.963	36	2246	60	2870	126924	1310350	0.122	9.403	0	0	0
1	5	19	"A111"	"A111"	5275	5060	90	394	415	197	47	346	346	427	575	134	1	0	0	4002	4376	2073	47	1286	1286	1346	584	43	96	79	0	0.000	0.000	0.000	0.000	0.000	0.000	0.000	0.000	0.000	0.000	0.000	0.000	0.000	0.000	0.018	0.022	0.050	0.046	3.935	0.126	0.213	256	1924	100	48	2716	2764	69	3090	3159	Error	Error	-5.822	48	2716	69	3090	106140	1120296	-0.021	5.188	0	0	0
1	6	19	"A111"	"A111"	5575	5050	85	396	411	160	38	355	355	446	1272	285	0	0	0	3701	4418	2144	48	1293	1293	1408	1885	133	60	31	0	0.000	0.000	0.000	0.000	0.000	0.000	0.000	0.000	0.000	0.000	0.000	0.000	0.000	0.000	0.017	0.018	0.037	0.037	3.505	0.361	0.275	208	1660	100	41	2408	2449	56	3125	3181	Error	Error	-5.876	41	2408	56	3125	85418	918905	-0.028	1.597	0	0	0
1	7	19	"A112"	"A112"	5875	5055	95	391	422	184	43	357	357	408	601	147	0	0	0	6954	6958	1761	25	1316	1316	1342	282	21	100	100	0	0.000	0.000	0.000	0.000	0.000	0.000	0.000	0.000	0.000	0.000	0.000	0.000	0.000	0.000	0.006	0.012	0.024	0.021	2.808	0.007	0.000	256	2088	100	34	5638	5672	65	5642	5707	Error	Error	-7.374	34	5638	65	5642	108034	1781335	0.023	19.915	0	0	0
1	8	19	"A112"	"A112"	6170	5050	100	416	455	275	60	355	355	444	998	224	0	0	0	5701	5967	3128	52	1331	1331	1442	1438	99	82	62	0	0.000	0.000	0.000	0.000	0.000	0.000	0.000	0.000	0.000	0.000	0.000	0.000	0.000	0.000	0.014	0.022	0.036	0.034	4.330	0.049	0.018	316	2384	100	61	4370	4431	100	4636	4736	Error	Error	-6.163	61	4370	100	4636	143826	1885658	0.011	3.147	0	0	0
1	9	19	"A112"	"A112"	6470	5050	100	385	431	228	52	366	366	742	3853	519	0	0	0	4893	5262	2748	52	1347	1347	1855	4523	243	40	2	0	0.000	0.000	0.000	0.000	0.000	0.000	0.000	0.000	0.000	0.000	0.000	0.000	0.000	0.000	0.005	0.017	0.037	0.038	4.740	0.043	0.016	316	2384	100	19	3546	3565	65	3915	3980	Error	Error	-7.544	19	3546	65	3915	136256	1662799	-0.081	0.753	0	0	0
1	10	19	"A113"	"A113"	6775	5050	90	401	422	211	50	351	351	403	402	99	6	1	0	4489	4817	2092	43	1316	1316	1345	481	35	99	93	0	0.000	0.000	0.000	0.000	0.000	0.000	0.000	0.000	0.000	0.000	0.000	0.000	0.000	0.000	0.016	0.020	0.041	0.039	3.278	0.018	0.016	256	1924	100	50	3173	3223	71	3501	3572	Error	Error	-5.988	50	3173	71	3501	107946	1233108	0.047	7.218	0	0	0
1	11	19	"A113"	"A113"	7070	5045	100	380	503	1018	202	345	345	385	407	105	6	2	0	3815	4365	2336	53	1304	1304	1324	254	19	90	87	0	0.000	0.000	0.000	0.000	0.000	0.000	0.000	0.000	0.000	0.000	0.000	0.000	0.000	0.000	0.014	0.052	0.049	0.053	4.844	0.052	0.013	316	2384	100	35	2511	2546	158	3061	3219	Error	Error	-6.165	35	2511	158	3061	158807	1379201	0.290	11.972	0	0	0
1	12	19	"A113"	"A113"	7375	5045	100	396	449	323	71	370	370	417	394	94	7	1	0	3988	4615	2425	52	1352	1352	1398	570	40	89	81	0	0.000	0.000	0.000	0.000	0.000	0.000	0.000	0.000	0.000	0.000	0.000	0.000	0.000	0.000	0.010	0.024	0.042	0.046	5.469	0.013	0.003	316	2384	100	26	2636	2662	79	3263	3342	Error	Error	-6.664	26	2636	79	3263	141759	1458310	0.081	5.644	0	0	0
1	13	19	"A114"	"A114"	7680	5045	95	408	430	182	42	356	356	402	488	121	3	0	0	7326	7433	1414	19	1355	1355	1379	277	20	100	100	0	0.000	0.000	0.000	0.000	0.000	0.000	0.000	0.000	0.000	0.000	0.000	0.000	0.000	0.000	0.009	0.012	0.024	0.020	3.010	0.009	0.021	256	2088	100	52	5971	6023	74	6078	6152	Error	Error	-6.843	52	5971	74	6078	110124	1902773	0.057	21.856	0	0	0
1	14	19	"A114"	"A114"	7980	5045	95	416	464	327	70	354	354	480	1951	406	0	0	0	7112	7040	1305	18	1345	1345	1462	2055	140	100	87	0	0.000	0.000	0.000	0.000	0.000	0.000	0.000	0.000	0.000	0.000	0.000	0.000	0.000	0.000	0.011	0.019	0.022	0.019	3.288	0.014	0.015	256	2088	100	62	5767	5829	110	5695	5805	Error	Error	-6.539	62	5767	110	5695	118863	1802233	-0.008	2.714	0	0	0
1	15	19	"A114"	"A114"	8275	5045	95	490	615	860	139	363	363	427	433	101	11	3	0	7437	7517	1396	18	1363	1363	1419	625	44	100	100	0	0.000	0.000	0.000	0.000	0.000	0.000	0.000	0.000	0.000	0.000	0.000	0.000	0.000	0.000	0.021	0.041	0.031	0.026	3.548	0.053	0.061	256	2088	100	127	6074	6201	252	6154	6406	Error	Error	-5.580	127	6074	252	6154	157414	1924288	0.434	9.757	0	0	0
1	16	19	"A115"	"A115"	8580	5045	90	429	516	695	134	375	375	499	1688	338	1	0	0	4909	5285	2299	43	1389	1389	1468	1142	77	92	65	0	0.000	0.000	0.000	0.000	0.000	0.000	0.000	0.000	0.000	0.000	0.000	0.000	0.000	0.000	0.015	0.036	0.037	0.037	3.784	4.833	0.001	256	1924	100	54	3520	3574	141	3896	4037	Error	Error	-6.026	54	3520	141	3896	132118	1353042	0.010	3.342	0	0	0
1	17	19	"A115"	"A115"	8875	5045	90	432	454	195	42	368	368	397	196	49	23	8	0	5034	5662	2812	49	1430	1430	1444	264	18	100	99	0	0.000	0.000	0.000	0.000	0.000	0.000	0.000	0.000	0.000	0.000	0.000	0.000	0.000	0.000	0.018	0.020	0.033	0.031	3.205	0.017	0.040	256	1924	100	64	3604	3668	86	4232	4318	Error	Error	-5.815	64	3604	86	4232	116126	1449402	0.291	15.977	0	0	0
1	18	19	"A115"	"A115"	9180	5045	90	401	435	259	59	365	365	415	330	79	8	0	0	4286	5118	2532	49	1435	1435	1459	302	20	100	98	0	0.000	0.000	0.000	0.000	0.000	0.000	0.000	0.000	0.000	0.000	0.000	0.000	0.000	0.000	0.013	0.019	0.048	0.036	3.727	0.013	0.011	256	1924	100	36	2851	2887	70	3683	3753	Error	Error	-6.307	36	2851	70	3683	111410	1310187	0.061	12.116	0	0	0
1	1	20	"A116"	"A116"	4060	5355	100	1950	2134	1755	82	396	396	470	417	88	72	67	0	5843	5047	2448	48	1350	1350	1428	613	42	74	72	0	0.000	0.000	0.000	0.000	0.000	0.000	0.000	0.000	0.000	0.000	0.000	0.000	0.000	0.000	0.346	0.470	0.429	0.454	2.413	0.511	0.625	316	2384	100	1554	4493	6047	1738	3697	5435	Error	Error	-1.532	1554	4493	1738	3697	674336	1594725	3.990	5.904	0	0	0
1	2	20	"A116"	"A116"	4360	5355	100	1819	2042	1642	80	392	392	555	1270	228	54	23	0	6527	5239	3146	60	1322	1322	1523	1582	103	62	59	0	0.000	0.000	0.000	0.000	0.000	0.000	0.000	0.000	0.000	0.000	0.000	0.000	0.000	0.000	0.274	0.421	0.406	0.467	2.934	0.889	0.281	316	2384	100	1427	5205	6632	1650	3917	5567	Error	Error	-1.867	1427	5205	1650	3917	645189	1655511	1.171	2.349	0	0	0
1	3	20	"A116"	"A116"	4660	5355	100	1893	2169	1765	81	373	373	476	537	112	66	59	0	6133	4954	2688	54	1320	1320	1477	962	65	67	64	0	0.000	0.000	0.000	0.000	0.000	0.000	0.000	0.000	0.000	0.000	0.000	0.000	0.000	0.000	0.316	0.494	0.455	0.481	2.511	0.528	0.637	316	2384	100	1520	4813	6333	1796	3634	5430	Error	Error	-1.663	1520	4813	1796	3634	685532	1565609	3.153	3.614	0	0	0
1	4	20	"A117"	"A117"	4960	5355	100	354	379	189	49	358	358	433	841	194	0	0	0	1645	1904	856	44	1283	1283	1341	1280	95	16	5	0	0.000	0.000	0.000	0.000	0.000	0.000	0.000	0.000	0.000	0.000	0.000	0.000	0.000	0.000	-0.011	0.034	0.245	0.266	4.559	0.025	0.003	316	2384	100	-4	362	358	21	621	642	Error	Error	Error	-4	362	21	621	119801	601513	-0.064	0.440	0	0	0
1	5	20	"A117"	"A117"	5265	5355	100	380	415	248	59	375	375	947	4661	492	0	0	0	1786	2112	945	44	1332	1332	2258	6801	301	0	0	0	0.000	0.000	0.000	0.000	0.000	0.000	0.000	0.000	0.000	0.000	0.000	0.000	0.000	0.000	0.011	0.051	0.168	0.183	6.444	0.518	0.451	316	2384	100	5	454	459	40	780	820	Error	Error	-6.505	5	454	40	780	131257	667492	-0.114	-0.021	0	0	0
1	6	20	"A117"	"A117"	5565	5350	100	358	364	153	42	339	339	390	466	119	1	0	0	1669	1890	757	40	1286	1286	1329	1007	75	22	6	0	0.000	0.000	0.000	0.000	0.000	0.000	0.000	0.000	0.000	0.000	0.000	0.000	0.000	0.000	0.050	0.041	0.200	0.198	5.548	0.020	0.004	316	2384	100	19	383	402	25	604	629	Error	Error	-4.333	19	383	25	604	115146	597362	-0.056	0.557	0	0	0
1	7	20	"A118"	"A118"	5865	5350	100	403	421	175	41	347	347	386	283	73	11	0	0	4186	4782	2725	56	1300	1300	1330	305	22	83	79	0	0.000	0.000	0.000	0.000	0.000	0.000	0.000	0.000	0.000	0.000	0.000	0.000	0.000	0.000	0.019	0.021	0.042	0.050	5.405	0.014	0.018	316	2384	100	56	2886	2942	74	3482	3556	Error	Error	-5.688	56	2886	74	3482	133169	1511237	0.124	11.318	0	0	0
1	8	20	"A118"	"A118"	6165	5350	100	385	528	1249	236	348	348	403	422	104	7	2	0	3191	4320	3520	81	1320	1320	1395	618	44	72	63	0	0.000	0.000	0.000	0.000	0.000	0.000	0.000	0.000	0.000	0.000	0.000	0.000	0.000	0.000	0.020	0.060	0.056	0.067	5.903	0.122	0.118	316	2384	100	37	1871	1908	180	3000	3180	Error	Error	-5.660	37	1871	180	3000	166761	1365055	0.296	4.733	0	0	0
1	9	20	"A118"	"A118"	6465	5350	100	372	462	506	109	360	360	464	684	147	2	1	0	2837	3931	2794	71	1325	1325	1534	1655	107	47	31	0	0.000	0.000	0.000	0.000	0.000	0.000	0.000	0.000	0.000	0.000	0.000	0.000	0.000	0.000	0.008	0.039	0.055	0.071	7.508	0.032	0.021	316	2384	100	12	1512	1524	102	2606	2708	Error	Error	-6.977	12	1512	102	2606	146082	1242280	-0.003	1.448	0	0	0
1	10	20	"A119"	"A119"	6765	5350	100	392	417	193	46	360	360	409	439	107	3	0	0	2445	3312	2123	64	1321	1321	1351	322	23	76	66	0	0.000	0.000	0.000	0.000	0.000	0.000	0.000	0.000	0.000	0.000	0.000	0.000	0.000	0.000	0.028	0.029	0.090	0.097	5.701	0.013	0.004	316	2384	100	32	1124	1156	57	1991	2048	Error	Error	-5.134	32	1124	57	1991	131617	1046699	0.018	6.090	0	0	0
1	11	20	"A119"	"A119"	7065	5345	100	380	415	282	67	353	353	422	1094	259	0	0	0	2415	3213	2160	67	1328	1328	1365	363	26	69	58	0	0.000	0.000	0.000	0.000	0.000	0.000	0.000	0.000	0.000	0.000	0.000	0.000	0.000	0.000	0.025	0.033	0.097	0.100	6.325	0.024	0.019	316	2384	100	27	1087	1114	62	1885	1947	Error	Error	-5.331	27	1087	62	1885	131032	1015251	-0.006	5.091	0	0	0
1	12	20	"A119"	"A119"	7365	5345	100	383	451	465	103	368	368	418	450	107	4	1	0	2363	3265	2912	89	1348	1348	1425	935	65	51	31	0	0.000	0.000	0.000	0.000	0.000	0.000	0.000	0.000	0.000	0.000	0.000	0.000	0.000	0.000	0.015	0.043	0.118	0.132	5.875	0.067	0.065	316	2384	100	15	1015	1030	83	1917	2000	Error	Error	-6.080	15	1015	83	1917	142580	1031764	0.073	1.968	0	0	0
1	13	20	"A120"	"A120"	7665	5345	100	364	380	183	48	370	370	521	2101	403	0	0	0	2025	2389	1158	48	1363	1363	1475	1555	105	25	7	0	0.000	0.000	0.000	0.000	0.000	0.000	0.000	0.000	0.000	0.000	0.000	0.000	0.000	0.000	-0.009	0.010	0.153	0.145	5.716	0.013	0.002	316	2384	100	-6	662	656	10	1026	1036	Error	Error	Error	-6	662	10	1026	120151	755081	-0.067	0.588	0	0	0
1	14	20	"A120"	"A120"	7970	5345	100	372	437	445	101	358	358	450	1108	246	1	0	0	2121	2552	1266	49	1357	1357	1425	908	63	45	27	0	0.000	0.000	0.000	0.000	0.000	0.000	0.000	0.000	0.000	0.000	0.000	0.000	0.000	0.000	0.018	0.066	0.130	0.135	5.635	0.077	0.020	316	2384	100	14	764	778	79	1195	1274	Error	Error	-5.770	14	764	79	1195	138231	806343	-0.012	1.241	0	0	0
1	15	20	"A120"	"A120"	8270	5345	100	403	457	317	69	362	362	449	934	208	1	0	0	2075	2695	1636	60	1377	1377	1417	636	44	56	33	0	0.000	0.000	0.000	0.000	0.000	0.000	0.000	0.000	0.000	0.000	0.000	0.000	0.000	0.000	0.059	0.072	0.180	0.183	4.624	0.075	0.034	316	2384	100	41	698	739	95	1318	1413	Error	Error	-4.090	41	698	95	1318	144275	851756	0.009	2.009	0	0	0
1	16	20	"A121"	"A121"	8570	5345	100	446	472	208	44	379	379	418	333	79	10	1	0	8588	8257	4261	51	1405	1405	1461	545	37	89	85	0	0.000	0.000	0.000	0.000	0.000	0.000	0.000	0.000	0.000	0.000	0.000	0.000	0.000	0.000	0.009	0.014	0.024	0.025	4.311	0.013	0.064	316	2384	100	67	7183	7250	93	6852	6945	Error	Error	-6.744	67	7183	93	6852	149092	2609178	0.162	12.470	0	0	0
1	17	20	"A121"	"A121"	8870	5340	100	442	486	268	55	364	364	401	237	59	23	5	0	10036	8488	4709	55	1411	1411	1475	532	36	83	77	0	0.000	0.000	0.000	0.000	0.000	0.000	0.000	0.000	0.000	0.000	0.000	0.000	0.000	0.000	0.009	0.017	0.025	0.033	6.873	0.010	0.031	316	2384	100	78	8625	8703	122	7077	7199	Error	Error	-6.789	78	8625	122	7077	153426	2682054	0.359	13.182	0	0	0
1	18	20	"A121"	"A121"	9170	5340	100	430	466	245	52	380	380	444	513	115	3	0	0	5647	7098	4688	66	1456	1456	1629	1442	88	75	64	0	0.000	0.000	0.000	0.000	0.000	0.000	0.000	0.000	0.000	0.000	0.000	0.000	0.000	0.000	0.012	0.015	0.025	0.029	6.026	0.047	0.078	316	2384	100	50	4191	4241	86	5642	5728	Error	Error	-6.389	50	4191	86	5642	147252	2242939	0.043	3.793	0	0	0
1	1	21	"Blank"	"Blank"	4055	5655	100	398	406	170	41	404	404	475	747	157	0	0	0	1392	1398	241	17	1400	1400	1467	791	53	0	0	0	0.000	0.000	0.000	0.000	0.000	0.000	0.000	0.000	0.000	0.000	0.000	0.000	0.000	0.000	0.750	-1.000	0.649	0.618	4.554	0.276	0.218	316	2384	100	-6	-8	-14	2	-2	0	Error	Error	-0.415	-6	-8	2	-2	128330	441863	-0.092	-0.087	0	0	0
1	2	21	"Blank"	"Blank"	4355	5655	100	391	419	197	47	399	399	469	792	168	0	0	0	1385	1390	277	19	1383	1383	1466	1050	71	0	0	0	0.000	0.000	0.000	0.000	0.000	0.000	0.000	0.000	0.000	0.000	0.000	0.000	0.000	0.000	-4.000	2.857	0.773	0.740	5.794	0.227	0.318	316	2384	100	-8	2	-6	20	7	27	Error	Error	Error	-8	2	20	7	132301	439357	-0.063	-0.072	0	0	0
1	3	21	"Blank"	"Blank"	4655	5655	100	359	384	199	51	374	374	472	1406	297	0	0	0	1347	1360	268	19	1370	1370	1483	2138	144	0	0	0	0.000	0.000	0.000	0.000	0.000	0.000	0.000	0.000	0.000	0.000	0.000	0.000	0.000	0.000	0.652	-1.000	0.797	0.738	5.460	0.373	0.093	316	2384	100	-15	-23	-38	10	-10	0	Error	Error	-0.617	-15	-23	10	-10	121232	429614	-0.063	-0.058	0	0	0
1	4	21	"Blank"	"Blank"	4960	5655	90	399	488	465	95	369	369	428	510	119	7	3	0	1432	1495	505	33	1352	1352	1386	407	29	12	6	0	0.000	0.000	0.000	0.000	0.000	0.000	0.000	0.000	0.000	0.000	0.000	0.000	0.000	0.000	0.375	0.832	0.621	0.563	3.558	0.224	0.114	256	1924	100	30	80	110	119	143	262	Error	Error	-1.415	30	80	119	143	124822	382658	0.118	0.268	0	0	0
1	5	21	"Blank"	"Blank"	5260	5650	100	343	387	231	59	360	360	404	369	91	4	0	0	1353	1388	310	22	1351	1351	1380	305	22	12	2	0	0.000	0.000	0.000	0.000	0.000	0.000	0.000	0.000	0.000	0.000	0.000	0.000	0.000	0.000	-8.500	0.730	0.600	0.621	4.058	1.593	0.025	316	2384	100	-17	2	-15	27	37	64	Error	Error	Error	-17	2	27	37	122244	438721	-0.046	0.026	0	0	0
1	6	21	"Blank"	"Blank"	5560	5650	100	351	444	766	172	352	352	400	330	82	6	1	0	1320	1416	829	58	1343	1343	1400	969	69	1	0	0	0.000	0.000	0.000	0.000	0.000	0.000	0.000	0.000	0.000	0.000	0.000	0.000	0.000	0.000	0.043	1.260	0.722	0.724	4.493	0.084	0.046	316	2384	100	-1	-23	-24	92	73	165	Error	Error	-4.524	-1	-23	92	73	140370	447578	0.133	0.017	0	0	0
1	7	21	"Blank"	"Blank"	5860	5650	100	359	444	915	206	367	367	441	618	140	2	0	0	1358	1380	261	18	1367	1367	1421	631	44	1	0	0	0.000	0.000	0.000	0.000	0.000	0.000	0.000	0.000	0.000	0.000	0.000	0.000	0.000	0.000	0.889	5.923	0.702	0.772	4.806	1.453	0.265	316	2384	100	-8	-9	-17	77	13	90	Error	Error	-0.170	-8	-9	77	13	140238	436120	0.005	-0.065	0	0	0
1	8	21	"Blank"	"Blank"	6160	5650	100	351	522	1352	259	367	367	425	390	91	7	3	0	1376	1421	327	23	1381	1381	1439	907	63	1	0	0	0.000	0.000	0.000	0.000	0.000	0.000	0.000	0.000	0.000	0.000	0.000	0.000	0.000	0.000	3.200	3.875	0.768	0.723	4.568	8.256	0.079	316	2384	100	-16	-5	-21	155	40	195	Error	Error	1.678	-16	-5	155	40	164823	449177	0.249	-0.020	0	0	0
1	9	21	"Blank"	"Blank"	6460	5650	100	354	365	162	44	364	364	404	285	70	5	0	0	1363	1372	245	17	1354	1354	1372	252	18	17	3	0	0.000	0.000	0.000	0.000	0.000	0.000	0.000	0.000	0.000	0.000	0.000	0.000	0.000	0.000	-1.111	0.056	0.722	0.730	4.730	2.299	0.033	316	2384	100	-10	9	-1	1	18	19	Error	Error	Error	-10	9	1	18	115434	433423	-0.137	0.000	0	0	0
1	10	21	"Blank"	"Blank"	6760	5645	100	344	382	227	59	362	362	452	1094	242	0	0	0	1371	1371	237	17	1366	1366	1478	1812	122	0	0	0	0.000	0.000	0.000	0.000	0.000	0.000	0.000	0.000	0.000	0.000	0.000	0.000	0.000	0.000	-3.600	4.000	0.714	0.781	4.283	0.466	0.449	316	2384	100	-18	5	-13	20	5	25	Error	Error	Error	-18	5	20	5	120637	433151	-0.064	-0.059	0	0	0
1	11	21	"Blank"	"Blank"	7060	5645	100	364	406	450	110	352	352	433	1444	333	0	0	0	1336	1363	242	17	1364	1364	1436	1482	103	0	0	0	0.000	0.000	0.000	0.000	0.000	0.000	0.000	0.000	0.000	0.000	0.000	0.000	0.000	0.000	-0.429	-54.000	0.770	0.679	4.694	0.980	0.175	316	2384	100	12	-28	-16	54	-1	53	Error	Error	Error	12	-28	54	-1	128208	430701	-0.019	-0.049	0	0	0
1	12	21	"Blank"	"Blank"	7360	5645	100	369	431	322	74	376	376	423	398	94	7	2	0	1424	1473	369	25	1395	1395	1435	400	27	12	2	0	0.000	0.000	0.000	0.000	0.000	0.000	0.000	0.000	0.000	0.000	0.000	0.000	0.000	0.000	-0.241	0.705	0.630	0.589	5.163	1.687	0.020	316	2384	100	-7	29	22	55	78	133	Error	Error	Error	-7	29	55	78	136136	465392	0.020	0.095	0	0	0
1	13	21	"Blank"	"Blank"	7665	5645	100	353	366	167	45	356	356	409	406	99	1	0	0	1384	1384	244	17	1375	1375	1396	271	19	14	1	0	0.000	0.000	0.000	0.000	0.000	0.000	0.000	0.000	0.000	0.000	0.000	0.000	0.000	0.000	-0.333	1.111	0.631	0.632	4.027	1.091	0.010	316	2384	100	-3	9	6	10	9	19	Error	Error	Error	-3	9	10	9	115664	437484	-0.106	-0.044	0	0	0
1	14	21	"Blank"	"Blank"	7965	5645	100	340	389	297	76	354	354	404	495	122	2	0	0	1394	1410	277	19	1403	1403	1429	378	26	7	0	0	0.000	0.000	0.000	0.000	0.000	0.000	0.000	0.000	0.000	0.000	0.000	0.000	0.000	0.000	1.556	5.000	0.638	0.628	5.023	3.112	0.187	316	2384	100	-14	-9	-23	35	7	42	Error	Error	0.637	-14	-9	35	7	122969	445713	-0.030	-0.050	0	0	0
1	15	21	"Blank"	"Blank"	8265	5640	100	369	444	501	112	376	376	464	520	112	4	1	0	1480	1558	731	46	1464	1464	1591	863	54	2	1	0	0.000	0.000	0.000	0.000	0.000	0.000	0.000	0.000	0.000	0.000	0.000	0.000	0.000	0.000	-0.437	0.723	0.545	0.638	5.008	0.629	0.138	316	2384	100	-7	16	9	68	94	162	Error	Error	Error	-7	16	68	94	140437	492302	-0.038	-0.038	0	0	0
1	16	21	"Blank"	"Blank"	8565	5640	100	364	385	178	46	380	380	432	637	147	0	0	0	1471	1488	262	17	1474	1474	1498	388	25	6	0	0	0.000	0.000	0.000	0.000	0.000	0.000	0.000	0.000	0.000	0.000	0.000	0.000	0.000	0.000	5.333	0.357	0.539	0.597	4.419	6.008	0.059	316	2384	100	-16	-3	-19	5	14	19	Error	Error	2.415	-16	-3	5	14	121723	470352	-0.074	-0.026	0	0	0
1	17	21	"Blank"	"Blank"	8865	5640	100	373	393	220	55	364	364	415	580	139	0	0	0	1485	1509	383	25	1470	1470	1504	702	46	0	0	0	0.000	0.000	0.000	0.000	0.000	0.000	0.000	0.000	0.000	0.000	0.000	0.000	0.000	0.000	0.600	0.744	0.680	0.591	3.753	0.630	0.484	316	2384	100	9	15	24	29	39	68	Error	Error	-0.737	9	15	29	39	124308	477001	-0.038	0.007	0	0	0
1	18	21	"Blank"	"Blank"	9165	5640	100	378	413	231	55	392	392	498	1548	310	0	0	0	1526	1525	266	17	1521	1521	1570	611	38	1	0	0	0.000	0.000	0.000	0.000	0.000	0.000	0.000	0.000	0.000	0.000	0.000	0.000	0.000	0.000	-2.800	5.250	0.660	0.691	4.485	0.249	0.018	316	2384	100	-14	5	-9	21	4	25	Error	Error	Error	-14	5	21	4	130412	481921	-0.055	-0.074	0	0	0
