# Supplementary material for: Application of hybridization control probe to increase accuracy on ligation detection or minisequencing diagnostic microarrays
Source: BMC Res Notes. 2009 Dec 14;2:249. doi: 10.1186/1756-0500-2-249 (PMC2799435; doi:10.1186/1756-0500-2-249)
Supplement: Additional file 3 — Gpr_files. Zip-compressed file containing raw microarray data in GenePix results format (.gpr) and GAL (GenePix Array List) files. [file 1756-0500-2-249-S3.ZIP › gpr_files/slide1/lasi1_12-16.gpr]

ATF	1.0
30	76    
"Type=GenePix Results 3"
"DateTime=2009/03/31 13:42:07"
"Settings=C:\Axon\Data\HPV\310309\lasi.gps"
"GalFile=C:\Axon\Data\HPV\ArrayIt_032009_InstiBioGalfile.gal"
"ArrayOfArrays=12-16"
"PixelSize=5"
"Wavelengths=532	488"
"ImageFiles=C:\Axon\Data\HPV\310309\lasi1.tif 2	C:\Axon\Data\HPV\310309\lasi1.tif 3"
"NormalizationMethod=None"
"NormalizationFactors=1	1"
"JpegImage="
"StdDev=Type 1"
"RatioFormulations=W1/W3 (#1/532)	W1/W4 (#1/488)	W3/W4 (532/488)"
"FeatureType=Circular"
"Barcode="
"BackgroundSubtraction=LocalFeature"
"ImageOrigin=0, 0"
"JpegOrigin=3845, 80"
"Creator=GenePix Pro 6.1.0.2"
"Scanner=GenePix 4200A 01 Autoloader [2]"
"FocusPosition=0"
"Temperature=23.5"
"LinesAveraged=2"
"Comment="
"PMTGain=580	530"
"ScanPower=100	100"
"LaserPower=2.7301	2.58057"
"Filters=Standard Green	Standard Blue"
"ScanRegion=720,16,3832,13800"
"Supplier="
"Block"	"Column"	"Row"	"Name"	"ID"	"X"	"Y"	"Dia."	"F532 Median"	"F532 Mean"	"F532 SD"	"F532 CV"	"B532"	"B532 Median"	"B532 Mean"	"B532 SD"	"B532 CV"	"% > B532+1SD"	"% > B532+2SD"	"F532 % Sat."	"F488 Median"	"F488 Mean"	"F488 SD"	"F488 CV"	"B488"	"B488 Median"	"B488 Mean"	"B488 SD"	"B488 CV"	"% > B488+1SD"	"% > B488+2SD"	"F488 % Sat."	"Ratio of Medians (#1/532)"	"Ratio of Means (#1/532)"	"Median of Ratios (#1/532)"	"Mean of Ratios (#1/532)"	"Ratios SD (#1/532)"	"Rgn Ratio (#1/532)"	"Rgn R2 (#1/532)"	"Ratio of Medians (#1/488)"	"Ratio of Means (#1/488)"	"Median of Ratios (#1/488)"	"Mean of Ratios (#1/488)"	"Ratios SD (#1/488)"	"Rgn Ratio (#1/488)"	"Rgn R2 (#1/488)"	"Ratio of Medians (532/488)"	"Ratio of Means (532/488)"	"Median of Ratios (532/488)"	"Mean of Ratios (532/488)"	"Ratios SD (532/488)"	"Rgn Ratio (532/488)"	"Rgn R2 (532/488)"	"F Pixels"	"B Pixels"	"Circularity"	"Sum of Medians (#1/532)"	"Sum of Medians (#1/488)"	"Sum of Medians (532/488)"	"Sum of Means (#1/532)"	"Sum of Means (#1/488)"	"Sum of Means (532/488)"	"Log Ratio (#1/532)"	"Log Ratio (#1/488)"	"Log Ratio (532/488)"	"F532 Median - B532"	"F488 Median - B488"	"F532 Mean - B532"	"F488 Mean - B488"	"F532 Total Intensity"	"F488 Total Intensity"	"SNR 532"	"SNR 488"	"Flags"	"Normalize"	"Autoflag"
1	1	1	"A1"	"A1"	13560	44635	90	473	495	197	39	309	309	329	160	48	50	23	0	17046	16085	5604	34	1513	1513	1535	292	19	100	100	0	0.000	0.000	0.000	0.000	0.000	0.000	0.000	0.000	0.000	0.000	0.000	0.000	0.000	0.000	0.011	0.013	0.014	0.013	2.642	0.011	0.148	256	1924	100	164	15533	15697	186	14572	14758	Error	Error	-6.565	164	15533	186	14572	126656	4117715	1.038	49.829	0	0	0
1	2	1	"A1"	"A1"	13860	44635	85	473	478	179	37	305	305	319	143	44	56	26	0	17881	17479	3378	19	1502	1502	1564	467	29	100	100	0	0.000	0.000	0.000	0.000	0.000	0.000	0.000	0.000	0.000	0.000	0.000	0.000	0.000	0.000	0.010	0.011	0.013	0.011	2.547	0.010	0.188	208	1660	100	168	16379	16547	173	15977	16150	Error	Error	-6.607	168	16379	173	15977	99490	3635618	1.112	34.079	0	0	0
1	3	1	"A1"	"A1"	14155	44635	90	465	492	241	48	302	302	322	154	47	51	23	0	14290	13460	3938	29	1462	1462	1503	360	23	99	99	0	0.000	0.000	0.000	0.000	0.000	0.000	0.000	0.000	0.000	0.000	0.000	0.000	0.000	0.000	0.013	0.016	0.017	0.014	2.983	0.014	0.169	256	1924	100	163	12828	12991	190	11998	12188	Error	Error	-6.298	163	12828	190	11998	125835	3445845	1.104	33.214	0	0	0
1	4	1	"A2"	"A2"	14455	44630	100	391	408	166	40	306	306	325	161	49	33	9	0	10358	9944	4579	46	1479	1479	1527	476	31	93	89	0	0.000	0.000	0.000	0.000	0.000	0.000	0.000	0.000	0.000	0.000	0.000	0.000	0.000	0.000	0.010	0.012	0.017	0.017	4.070	0.011	0.079	316	2384	100	85	8879	8964	102	8465	8567	Error	Error	-6.707	85	8879	102	8465	128957	3142343	0.516	17.683	0	0	0
1	5	1	"A2"	"A2"	14755	44625	100	400	425	171	40	301	301	324	154	47	37	14	0	10707	10782	5174	47	1497	1497	1540	481	31	97	92	0	0.000	0.000	0.000	0.000	0.000	0.000	0.000	0.000	0.000	0.000	0.000	0.000	0.000	0.000	0.011	0.013	0.018	0.017	3.745	0.011	0.100	316	2384	100	99	9210	9309	124	9285	9409	Error	Error	-6.540	99	9210	124	9285	134156	3407183	0.656	19.214	0	0	0
1	6	1	"A2"	"A2"	15055	44625	100	433	457	220	48	302	302	318	148	46	44	20	0	13521	11929	5263	44	1501	1501	1567	628	40	93	88	0	0.000	0.000	0.000	0.000	0.000	0.000	0.000	0.000	0.000	0.000	0.000	0.000	0.000	0.000	0.011	0.015	0.017	0.016	3.703	0.012	0.122	316	2384	100	131	12020	12151	155	10428	10583	Error	Error	-6.520	131	12020	155	10428	144479	3769624	0.939	16.500	0	0	0
1	7	1	"A3"	"A3"	15355	44620	100	395	414	181	43	305	305	331	242	73	21	2	0	12684	10483	6652	63	1508	1508	1601	869	54	75	69	0	0.000	0.000	0.000	0.000	0.000	0.000	0.000	0.000	0.000	0.000	0.000	0.000	0.000	0.000	0.008	0.012	0.016	0.021	5.173	0.011	0.121	316	2384	100	90	11176	11266	109	8975	9084	Error	Error	-6.956	90	11176	109	8975	130869	3312675	0.343	10.221	0	0	0
1	8	1	"A3"	"A3"	15655	44620	100	408	430	246	57	307	307	330	172	52	34	9	0	12613	10601	6073	57	1536	1536	1587	540	34	86	79	0	0.000	0.000	0.000	0.000	0.000	0.000	0.000	0.000	0.000	0.000	0.000	0.000	0.000	0.000	0.009	0.014	0.017	0.021	4.701	0.011	0.076	316	2384	100	101	11077	11178	123	9065	9188	Error	Error	-6.777	101	11077	123	9065	135909	3349918	0.581	16.693	0	0	0
1	9	1	"A3"	"A3"	15955	44615	100	402	426	186	43	306	306	327	161	49	36	12	0	10776	8963	5214	58	1529	1529	1622	895	55	78	70	0	0.000	0.000	0.000	0.000	0.000	0.000	0.000	0.000	0.000	0.000	0.000	0.000	0.000	0.000	0.010	0.016	0.020	0.026	5.512	0.009	0.025	316	2384	100	96	9247	9343	120	7434	7554	Error	Error	-6.590	96	9247	120	7434	134505	2832373	0.615	8.202	0	0	0
1	10	1	"A4"	"A4"	16255	44615	100	398	413	175	42	323	323	380	1044	274	0	0	0	9822	8347	5156	61	1528	1528	1687	1196	70	67	64	0	0.000	0.000	0.000	0.000	0.000	0.000	0.000	0.000	0.000	0.000	0.000	0.000	0.000	0.000	0.009	0.013	0.021	0.028	5.581	0.011	0.068	316	2384	100	75	8294	8369	90	6819	6909	Error	Error	-6.789	75	8294	90	6819	130461	2637725	0.032	5.569	0	0	0
1	11	1	"A4"	"A4"	16555	44610	100	402	409	167	40	332	332	356	164	46	25	7	0	10057	8020	5062	63	1556	1556	1730	1264	73	66	62	0	0.000	0.000	0.000	0.000	0.000	0.000	0.000	0.000	0.000	0.000	0.000	0.000	0.000	0.000	0.008	0.012	0.024	0.033	5.739	0.010	0.064	316	2384	100	70	8501	8571	77	6464	6541	Error	Error	-6.924	70	8501	77	6464	129192	2534226	0.323	4.976	0	0	0
1	12	1	"A4"	"A4"	16850	44610	100	400	415	174	41	339	339	362	173	47	28	8	0	8306	7487	5108	68	1558	1558	1762	1459	82	60	56	0	0.000	0.000	0.000	0.000	0.000	0.000	0.000	0.000	0.000	0.000	0.000	0.000	0.000	0.000	0.009	0.013	0.027	0.041	6.670	0.008	0.035	316	2384	100	61	6748	6809	76	5929	6005	Error	Error	-6.790	61	6748	76	5929	131056	2365778	0.306	3.924	0	0	0
1	13	1	"A5"	"A5"	17150	44610	100	348	378	212	56	323	323	345	184	53	18	4	0	2443	2994	1737	58	1498	1498	1544	414	26	59	52	0	0.000	0.000	0.000	0.000	0.000	0.000	0.000	0.000	0.000	0.000	0.000	0.000	0.000	0.000	0.026	0.037	0.097	0.123	5.690	0.021	0.018	316	2384	100	25	945	970	55	1496	1551	Error	Error	-5.240	25	945	55	1496	119366	946188	0.179	3.502	0	0	0
1	14	1	"A5"	"A5"	17450	44605	100	333	360	158	43	308	308	322	142	44	26	8	0	2434	3307	2519	76	1493	1493	1521	304	19	62	56	0	0.000	0.000	0.000	0.000	0.000	0.000	0.000	0.000	0.000	0.000	0.000	0.000	0.000	0.000	0.027	0.029	0.120	0.142	6.976	0.016	0.024	316	2384	100	25	941	966	52	1814	1866	Error	Error	-5.234	25	941	52	1814	113612	1044887	0.268	5.875	0	0	0
1	15	1	"A5"	"A5"	17750	44605	100	330	347	156	44	316	316	341	192	56	14	1	0	2409	3263	2226	68	1504	1504	1531	327	21	64	55	0	0.000	0.000	0.000	0.000	0.000	0.000	0.000	0.000	0.000	0.000	0.000	0.000	0.000	0.000	0.015	0.018	0.102	0.121	6.252	0.006	0.003	316	2384	100	14	905	919	31	1759	1790	Error	Error	-6.014	14	905	31	1759	109602	1031197	0.031	5.297	0	0	0
1	16	1	"A6"	"A6"	18050	44600	100	369	388	175	45	318	318	340	175	51	25	7	0	6808	7360	5828	79	1552	1552	1835	1782	97	55	53	0	0.000	0.000	0.000	0.000	0.000	0.000	0.000	0.000	0.000	0.000	0.000	0.000	0.000	0.000	0.010	0.012	0.026	0.046	8.856	0.011	0.086	316	2384	100	51	5256	5307	70	5808	5878	Error	Error	-6.687	51	5256	70	5808	122670	2325913	0.274	3.100	0	0	0
1	17	1	"A6"	"A6"	18350	44600	100	385	395	176	44	319	319	343	181	52	25	5	0	7064	7969	6230	78	1562	1562	1905	1992	104	54	51	0	0.000	0.000	0.000	0.000	0.000	0.000	0.000	0.000	0.000	0.000	0.000	0.000	0.000	0.000	0.012	0.012	0.027	0.046	7.951	0.008	0.072	316	2384	100	66	5502	5568	76	6407	6483	Error	Error	-6.381	66	5502	76	6407	124951	2518349	0.287	3.044	0	0	0
1	18	1	"A6"	"A6"	18650	44595	100	395	422	192	45	340	340	363	169	46	28	8	0	3014	8371	7360	87	1673	1673	2188	2644	120	47	43	0	0.000	0.000	0.000	0.000	0.000	0.000	0.000	0.000	0.000	0.000	0.000	0.000	0.000	0.000	0.041	0.012	0.029	0.049	7.818	0.010	0.110	316	2384	100	55	1341	1396	82	6698	6780	Error	Error	-4.608	55	1341	82	6698	133348	2645247	0.349	2.339	0	0	0
1	1	2	"A7"	"A7"	13570	44935	100	327	344	150	43	299	299	322	176	54	18	2	0	4387	5116	3009	58	1477	1477	1487	286	19	89	82	0	0.000	0.000	0.000	0.000	0.000	0.000	0.000	0.000	0.000	0.000	0.000	0.000	0.000	0.000	0.010	0.012	0.037	0.040	4.948	0.010	0.012	316	2384	100	28	2910	2938	45	3639	3684	Error	Error	-6.699	28	2910	45	3639	108846	1616511	0.125	12.689	0	0	0
1	2	2	"A7"	"A7"	13870	44930	100	328	342	146	42	295	295	322	205	63	14	0	0	3497	4548	3096	68	1439	1439	1486	395	26	76	68	0	0.000	0.000	0.000	0.000	0.000	0.000	0.000	0.000	0.000	0.000	0.000	0.000	0.000	0.000	0.016	0.015	0.045	0.052	6.287	0.010	0.018	316	2384	100	33	2058	2091	47	3109	3156	Error	Error	-5.963	33	2058	47	3109	108103	1437148	0.098	7.752	0	0	0
1	3	2	"A7"	"A7"	14170	44930	100	341	360	180	50	291	291	312	153	49	24	7	0	4038	4635	2845	61	1448	1448	1477	309	20	78	74	0	0.000	0.000	0.000	0.000	0.000	0.000	0.000	0.000	0.000	0.000	0.000	0.000	0.000	0.000	0.019	0.022	0.045	0.054	4.595	0.016	0.040	316	2384	100	50	2590	2640	69	3187	3256	Error	Error	-5.695	50	2590	69	3187	113853	1464523	0.314	10.220	0	0	0
1	4	2	"A8"	"A8"	14470	44925	100	414	435	200	45	299	299	331	277	83	23	2	0	15867	13844	7324	52	1511	1511	1587	759	47	93	83	0	0.000	0.000	0.000	0.000	0.000	0.000	0.000	0.000	0.000	0.000	0.000	0.000	0.000	0.000	0.008	0.011	0.016	0.015	3.701	0.009	0.118	316	2384	100	115	14356	14471	136	12333	12469	Error	Error	-6.964	115	14356	136	12333	137351	4374800	0.375	16.149	0	0	0
1	5	2	"A8"	"A8"	14770	44925	100	364	382	179	46	304	304	370	1093	295	0	0	0	13303	10947	5913	54	1490	1490	1591	912	57	86	75	0	0.000	0.000	0.000	0.000	0.000	0.000	0.000	0.000	0.000	0.000	0.000	0.000	0.000	0.000	0.005	0.008	0.015	0.018	5.185	0.010	0.001	316	2384	100	60	11813	11873	78	9457	9535	Error	Error	-7.621	60	11813	78	9457	120857	3459351	0.011	10.259	0	0	0
1	6	2	"A8"	"A8"	15070	44925	100	375	390	205	52	297	297	323	176	54	26	6	0	11006	9889	5216	52	1475	1475	1554	794	51	85	78	0	0.000	0.000	0.000	0.000	0.000	0.000	0.000	0.000	0.000	0.000	0.000	0.000	0.000	0.000	0.008	0.011	0.016	0.018	4.406	0.008	0.051	316	2384	100	78	9531	9609	93	8414	8507	Error	Error	-6.933	78	9531	93	8414	123270	3124915	0.381	10.497	0	0	0
1	7	2	"A9"	"A9"	15370	44920	100	333	368	210	57	292	292	312	153	49	25	8	0	8247	8015	4857	60	1471	1471	1562	792	50	77	71	0	0.000	0.000	0.000	0.000	0.000	0.000	0.000	0.000	0.000	0.000	0.000	0.000	0.000	0.000	0.006	0.012	0.018	0.022	5.113	0.009	0.049	316	2384	100	41	6776	6817	76	6544	6620	Error	Error	-7.369	41	6776	76	6544	116342	2532744	0.366	8.148	0	0	0
1	8	2	"A9"	"A9"	15670	44920	100	365	392	171	43	301	301	323	164	50	31	8	0	10569	9789	5966	60	1510	1510	1673	1305	78	74	70	0	0.000	0.000	0.000	0.000	0.000	0.000	0.000	0.000	0.000	0.000	0.000	0.000	0.000	0.000	0.007	0.011	0.020	0.023	6.072	0.008	0.061	316	2384	100	64	9059	9123	91	8279	8370	Error	Error	-7.145	64	9059	91	8279	123852	3093206	0.421	6.219	0	0	0
1	9	2	"A9"	"A9"	15965	44915	100	368	399	188	47	297	297	318	158	49	33	11	0	12216	10500	6734	64	1544	1544	1798	1867	103	67	65	0	0.000	0.000	0.000	0.000	0.000	0.000	0.000	0.000	0.000	0.000	0.000	0.000	0.000	0.000	0.007	0.011	0.020	0.024	5.521	0.008	0.070	316	2384	100	71	10672	10743	102	8956	9058	Error	Error	-7.232	71	10672	102	8956	126020	3318064	0.513	4.661	0	0	0
1	10	2	"A10"	"A10"	16265	44915	100	378	389	166	42	298	298	323	171	52	30	5	0	15777	12271	7445	60	1511	1511	1741	1761	101	74	67	0	0.000	0.000	0.000	0.000	0.000	0.000	0.000	0.000	0.000	0.000	0.000	0.000	0.000	0.000	0.006	0.008	0.014	0.017	5.162	0.007	0.064	316	2384	100	80	14266	14346	91	10760	10851	Error	Error	-7.478	80	14266	91	10760	122866	3877724	0.386	5.980	0	0	0
1	11	2	"A10"	"A10"	16565	44910	100	387	412	193	46	287	287	313	160	51	37	14	0	17215	13063	9326	71	1493	1493	1834	2275	124	63	58	0	0.000	0.000	0.000	0.000	0.000	0.000	0.000	0.000	0.000	0.000	0.000	0.000	0.000	0.000	0.006	0.011	0.015	0.018	6.043	0.009	0.134	316	2384	100	100	15722	15822	125	11570	11695	Error	Error	-7.297	100	15722	125	11570	130311	4127933	0.619	4.936	0	0	0
1	12	2	"A10"	"A10"	16865	44910	100	346	374	170	45	288	288	308	150	48	30	12	0	11790	9395	6387	67	1475	1475	1754	1821	103	64	58	0	0.000	0.000	0.000	0.000	0.000	0.000	0.000	0.000	0.000	0.000	0.000	0.000	0.000	0.000	0.006	0.011	0.019	0.026	6.983	0.008	0.075	316	2384	100	58	10315	10373	86	7920	8006	Error	Error	-7.474	58	10315	86	7920	118131	2968976	0.440	4.196	0	0	0
1	13	2	"A11"	"A11"	17165	44905	100	349	391	270	69	300	300	376	1483	394	0	0	0	3598	5451	4841	88	1476	1476	1695	1556	91	54	41	0	0.000	0.000	0.000	0.000	0.000	0.000	0.000	0.000	0.000	0.000	0.000	0.000	0.000	0.000	0.023	0.023	0.060	0.071	7.994	0.124	0.028	316	2384	100	49	2122	2171	91	3975	4066	Error	Error	-5.436	49	2122	91	3975	123576	1722589	0.010	2.414	0	0	0
1	14	2	"A11"	"A11"	17465	44905	100	342	345	156	45	298	298	319	157	49	20	6	0	3450	5522	4854	87	1491	1491	1657	1210	73	54	45	0	0.000	0.000	0.000	0.000	0.000	0.000	0.000	0.000	0.000	0.000	0.000	0.000	0.000	0.000	0.022	0.012	0.036	0.060	6.827	0.008	0.033	316	2384	100	44	1959	2003	47	4031	4078	Error	Error	-5.476	44	1959	47	4031	109112	1744998	0.166	3.194	0	0	0
1	15	2	"A11"	"A11"	17765	44905	100	361	395	185	46	304	304	327	147	44	32	12	0	3344	5033	4105	81	1511	1511	1659	1053	63	56	45	0	0.000	0.000	0.000	0.000	0.000	0.000	0.000	0.000	0.000	0.000	0.000	0.000	0.000	0.000	0.031	0.026	0.058	0.074	7.896	0.011	0.041	316	2384	100	57	1833	1890	91	3522	3613	Error	Error	-5.007	57	1833	91	3522	124934	1590512	0.463	3.204	0	0	0
1	16	2	"A12"	"A12"	18065	44900	100	335	364	174	47	299	299	323	232	71	15	2	0	5298	8155	7309	89	1494	1494	1814	2089	115	56	48	0	0.000	0.000	0.000	0.000	0.000	0.000	0.000	0.000	0.000	0.000	0.000	0.000	0.000	0.000	0.009	0.010	0.026	0.041	8.026	0.008	0.025	316	2384	100	36	3804	3840	65	6661	6726	Error	Error	-6.723	36	3804	65	6661	114934	2576959	0.177	3.035	0	0	0
1	17	2	"A12"	"A12"	18365	44900	100	335	352	159	45	300	300	320	164	51	22	6	0	5325	8592	7907	92	1509	1509	1821	2012	110	53	49	0	0.000	0.000	0.000	0.000	0.000	0.000	0.000	0.000	0.000	0.000	0.000	0.000	0.000	0.000	0.009	0.007	0.022	0.034	7.798	0.007	0.070	316	2384	100	35	3816	3851	52	7083	7135	Error	Error	-6.769	35	3816	52	7083	111096	2714964	0.195	3.365	0	0	0
1	18	2	"A12"	"A12"	18665	44895	100	362	381	179	46	309	309	328	160	48	27	9	0	3513	7058	6575	93	1588	1588	1969	2312	117	48	41	0	0.000	0.000	0.000	0.000	0.000	0.000	0.000	0.000	0.000	0.000	0.000	0.000	0.000	0.000	0.028	0.013	0.046	0.066	8.832	0.009	0.095	316	2384	100	53	1925	1978	72	5470	5542	Error	Error	-5.183	53	1925	72	5470	120373	2230319	0.331	2.201	0	0	0
1	1	3	"A13"	"A13"	13570	45235	100	377	404	178	44	293	293	310	146	47	39	18	0	14839	11564	6812	58	1451	1451	1563	1164	74	74	70	0	0.000	0.000	0.000	0.000	0.000	0.000	0.000	0.000	0.000	0.000	0.000	0.000	0.000	0.000	0.006	0.011	0.016	0.018	4.907	0.010	0.142	316	2384	100	84	13388	13472	111	10113	10224	Error	Error	-7.316	84	13388	111	10113	127564	3654325	0.644	8.592	0	0	0
1	2	3	"A13"	"A13"	13870	45230	100	391	405	168	41	288	288	309	155	50	35	12	0	14735	12350	7053	57	1443	1443	1593	1353	84	79	72	0	0.000	0.000	0.000	0.000	0.000	0.000	0.000	0.000	0.000	0.000	0.000	0.000	0.000	0.000	0.008	0.011	0.015	0.018	5.444	0.008	0.110	316	2384	100	103	13292	13395	117	10907	11024	Error	Error	-7.012	103	13292	117	10907	127898	3902620	0.619	7.950	0	0	0
1	3	3	"A13"	"A13"	14170	45230	100	399	415	185	44	287	287	316	226	71	25	4	0	16426	13652	7329	53	1447	1447	1531	970	63	85	79	0	0.000	0.000	0.000	0.000	0.000	0.000	0.000	0.000	0.000	0.000	0.000	0.000	0.000	0.000	0.007	0.010	0.013	0.015	4.161	0.009	0.132	316	2384	100	112	14979	15091	128	12205	12333	Error	Error	-7.063	112	14979	128	12205	131227	4314004	0.438	12.496	0	0	0
1	4	3	"A14"	"A14"	14470	45230	100	382	405	191	47	297	297	314	150	47	35	14	0	17306	13543	7805	57	1458	1458	1598	1329	83	82	72	0	0.000	0.000	0.000	0.000	0.000	0.000	0.000	0.000	0.000	0.000	0.000	0.000	0.000	0.000	0.005	0.009	0.013	0.014	4.809	0.009	0.138	316	2384	100	85	15848	15933	108	12085	12193	Error	Error	-7.543	85	15848	108	12085	127890	4279611	0.607	8.988	0	0	0
1	5	3	"A14"	"A14"	14770	45225	100	355	368	164	44	288	288	310	152	49	26	7	0	10656	8938	4545	50	1428	1428	1493	657	44	85	77	0	0.000	0.000	0.000	0.000	0.000	0.000	0.000	0.000	0.000	0.000	0.000	0.000	0.000	0.000	0.007	0.011	0.017	0.020	5.768	0.007	0.039	316	2384	100	67	9228	9295	80	7510	7590	Error	Error	-7.106	67	9228	80	7510	116148	2824503	0.382	11.332	0	0	0
1	6	3	"A14"	"A14"	15070	45225	100	333	363	192	52	282	282	308	186	60	24	5	0	10755	9126	4916	53	1409	1409	1485	773	52	82	75	0	0.000	0.000	0.000	0.000	0.000	0.000	0.000	0.000	0.000	0.000	0.000	0.000	0.000	0.000	0.005	0.010	0.020	0.023	5.825	0.009	0.052	316	2384	100	51	9346	9397	81	7717	7798	Error	Error	-7.518	51	9346	81	7717	114732	2883819	0.296	9.885	0	0	0
1	7	3	"A15"	"A15"	15370	45220	100	347	375	172	45	294	294	313	157	50	29	9	0	11142	9699	6287	64	1446	1446	1656	1680	101	67	64	0	0.000	0.000	0.000	0.000	0.000	0.000	0.000	0.000	0.000	0.000	0.000	0.000	0.000	0.000	0.005	0.010	0.019	0.022	5.923	0.007	0.063	316	2384	100	53	9696	9749	81	8253	8334	Error	Error	-7.515	53	9696	81	8253	118502	3064936	0.395	4.788	0	0	0
1	8	3	"A15"	"A15"	15670	45220	100	365	381	172	45	280	280	305	179	58	29	8	0	11369	9284	5510	59	1434	1434	1583	1235	78	72	69	0	0.000	0.000	0.000	0.000	0.000	0.000	0.000	0.000	0.000	0.000	0.000	0.000	0.000	0.000	0.009	0.013	0.018	0.025	5.453	0.009	0.084	316	2384	100	85	9935	10020	101	7850	7951	Error	Error	-6.869	85	9935	101	7850	120396	2933774	0.425	6.236	0	0	0
1	9	3	"A15"	"A15"	15970	45215	100	350	369	169	45	286	286	307	159	51	30	9	0	10820	8686	5345	61	1431	1431	1619	1347	83	68	65	0	0.000	0.000	0.000	0.000	0.000	0.000	0.000	0.000	0.000	0.000	0.000	0.000	0.000	0.000	0.007	0.011	0.021	0.026	6.698	0.010	0.070	316	2384	100	64	9389	9453	83	7255	7338	Error	Error	-7.197	64	9389	83	7255	116597	2744734	0.390	5.246	0	0	0
1	10	3	"A16"	"A16"	16270	45215	100	379	402	192	47	290	290	328	436	132	6	0	0	14419	11162	7361	65	1431	1431	1685	1749	103	66	64	0	0.000	0.000	0.000	0.000	0.000	0.000	0.000	0.000	0.000	0.000	0.000	0.000	0.000	0.000	0.007	0.012	0.017	0.023	5.132	0.008	0.022	316	2384	100	89	12988	13077	112	9731	9843	Error	Error	-7.189	89	12988	112	9731	126923	3527241	0.170	5.419	0	0	0
1	11	3	"A16"	"A16"	16570	45210	100	348	371	175	47	286	286	316	239	75	17	2	0	13100	10325	7426	71	1427	1427	1735	1970	113	62	59	0	0.000	0.000	0.000	0.000	0.000	0.000	0.000	0.000	0.000	0.000	0.000	0.000	0.000	0.000	0.005	0.010	0.016	0.023	9.068	0.008	0.080	316	2384	100	62	11673	11735	85	8898	8983	Error	Error	-7.557	62	11673	85	8898	117389	3262618	0.230	4.360	0	0	0
1	12	3	"A16"	"A16"	16870	45210	100	361	377	175	46	288	288	307	150	48	31	11	0	14350	11365	8030	70	1445	1445	1820	2442	134	63	59	0	0.000	0.000	0.000	0.000	0.000	0.000	0.000	0.000	0.000	0.000	0.000	0.000	0.000	0.000	0.006	0.009	0.015	0.023	6.022	0.009	0.111	316	2384	100	73	12905	12978	89	9920	10009	Error	Error	-7.466	73	12905	89	9920	119201	3591251	0.467	3.909	0	0	0
1	13	3	"A17"	"A17"	17170	45205	100	316	331	158	47	282	282	300	147	49	24	6	0	5304	4858	3237	66	1396	1396	1605	1187	73	56	52	0	0.000	0.000	0.000	0.000	0.000	0.000	0.000	0.000	0.000	0.000	0.000	0.000	0.000	0.000	0.009	0.014	0.039	0.055	7.044	0.010	0.033	316	2384	100	34	3908	3942	49	3462	3511	Error	Error	-6.845	34	3908	49	3462	104476	1535117	0.211	2.741	0	0	0
1	14	3	"A17"	"A17"	17470	45205	100	318	342	179	52	292	292	312	169	54	20	7	0	6816	5562	3718	66	1421	1421	1659	1413	85	58	54	0	0.000	0.000	0.000	0.000	0.000	0.000	0.000	0.000	0.000	0.000	0.000	0.000	0.000	0.000	0.005	0.012	0.034	0.048	7.871	0.008	0.026	316	2384	100	26	5395	5421	50	4141	4191	Error	Error	-7.697	26	5395	50	4141	108101	1757608	0.178	2.762	0	0	0
1	15	3	"A17"	"A17"	17765	45205	100	341	354	156	44	296	296	322	206	63	17	3	0	6673	5638	3719	65	1461	1461	1674	1289	77	58	55	0	0.000	0.000	0.000	0.000	0.000	0.000	0.000	0.000	0.000	0.000	0.000	0.000	0.000	0.000	0.009	0.014	0.034	0.052	7.988	0.009	0.021	316	2384	100	45	5212	5257	58	4177	4235	Error	Error	-6.856	45	5212	58	4177	111999	1781586	0.155	3.075	0	0	0
1	16	3	"A18"	"A18"	18065	45200	100	343	350	164	46	285	285	305	151	49	25	8	0	6401	6025	4685	77	1444	1444	1747	1705	97	55	50	0	0.000	0.000	0.000	0.000	0.000	0.000	0.000	0.000	0.000	0.000	0.000	0.000	0.000	0.000	0.012	0.014	0.036	0.066	9.697	0.010	0.060	316	2384	100	58	4957	5015	65	4581	4646	Error	Error	-6.417	58	4957	65	4581	110608	1903806	0.298	2.509	0	0	0
1	17	3	"A18"	"A18"	18365	45200	100	353	382	181	47	300	300	321	150	46	31	11	0	7765	7482	5548	74	1502	1502	1842	1927	104	55	53	0	0.000	0.000	0.000	0.000	0.000	0.000	0.000	0.000	0.000	0.000	0.000	0.000	0.000	0.000	0.008	0.014	0.023	0.035	8.229	0.011	0.092	316	2384	100	53	6263	6316	82	5980	6062	Error	Error	-6.885	53	6263	82	5980	120617	2364330	0.407	2.927	0	0	0
1	18	3	"A18"	"A18"	18665	45195	100	349	365	151	41	306	306	320	150	46	25	7	0	6201	6890	5313	77	1526	1526	1916	2003	104	51	50	0	0.000	0.000	0.000	0.000	0.000	0.000	0.000	0.000	0.000	0.000	0.000	0.000	0.000	0.000	0.009	0.011	0.027	0.045	9.059	0.010	0.083	316	2384	100	43	4675	4718	59	5364	5423	Error	Error	-6.764	43	4675	59	5364	115260	2177098	0.300	2.483	0	0	0
1	1	4	"A19"	"A19"	13575	45535	100	351	363	157	43	287	287	315	182	57	22	5	0	7061	6943	4311	62	1413	1413	1478	706	47	74	72	0	0.000	0.000	0.000	0.000	0.000	0.000	0.000	0.000	0.000	0.000	0.000	0.000	0.000	0.000	0.011	0.014	0.025	0.027	5.783	0.010	0.046	316	2384	100	64	5648	5712	76	5530	5606	Error	Error	-6.464	64	5648	76	5530	114693	2194142	0.264	7.741	0	0	0
1	2	4	"A19"	"A19"	13875	45535	100	349	369	160	43	296	296	346	758	219	0	0	0	9654	8361	4799	57	1409	1409	1464	596	40	82	78	0	0.000	0.000	0.000	0.000	0.000	0.000	0.000	0.000	0.000	0.000	0.000	0.000	0.000	0.000	0.006	0.011	0.021	0.024	5.553	0.011	0.002	316	2384	100	53	8245	8298	73	6952	7025	Error	Error	-7.281	53	8245	73	6952	116717	2641938	0.030	11.572	0	0	0
1	3	4	"A19"	"A19"	14175	45530	100	372	395	237	60	282	282	306	161	52	32	8	0	10834	9302	4675	50	1408	1408	1482	627	42	88	78	0	0.000	0.000	0.000	0.000	0.000	0.000	0.000	0.000	0.000	0.000	0.000	0.000	0.000	0.000	0.010	0.014	0.021	0.023	3.926	0.010	0.055	316	2384	100	90	9426	9516	113	7894	8007	Error	Error	-6.711	90	9426	113	7894	124753	2939294	0.553	12.472	0	0	0
1	4	4	"A20"	"A20"	14475	45530	100	387	418	196	46	293	293	311	150	48	38	16	0	17913	14160	7304	51	1433	1433	1526	1033	67	87	79	0	0.000	0.000	0.000	0.000	0.000	0.000	0.000	0.000	0.000	0.000	0.000	0.000	0.000	0.000	0.006	0.010	0.011	0.011	4.074	0.009	0.146	316	2384	100	94	16480	16574	125	12727	12852	Error	Error	-7.454	94	16480	125	12727	131984	4474684	0.713	12.230	0	0	0
1	5	4	"A20"	"A20"	14775	45525	100	404	414	173	41	287	287	308	146	47	42	16	0	14532	12226	7007	57	1427	1427	1569	1184	75	79	72	0	0.000	0.000	0.000	0.000	0.000	0.000	0.000	0.000	0.000	0.000	0.000	0.000	0.000	0.000	0.009	0.012	0.016	0.018	4.849	0.009	0.117	316	2384	100	117	13105	13222	127	10799	10926	Error	Error	-6.807	117	13105	127	10799	130978	3863431	0.726	9.001	0	0	0
1	6	4	"A20"	"A20"	15075	45525	100	359	382	175	45	289	289	310	151	48	31	12	0	13488	10976	6004	54	1403	1403	1529	1044	68	80	72	0	0.000	0.000	0.000	0.000	0.000	0.000	0.000	0.000	0.000	0.000	0.000	0.000	0.000	0.000	0.006	0.010	0.017	0.017	5.060	0.008	0.069	316	2384	100	70	12085	12155	93	9573	9666	Error	Error	-7.432	70	12085	93	9573	120601	3468435	0.477	9.049	0	0	0
1	7	4	"A21"	"A21"	15370	45520	100	401	415	171	41	284	284	307	155	50	41	14	0	13966	10862	6569	60	1405	1405	1746	1955	111	74	62	0	0.000	0.000	0.000	0.000	0.000	0.000	0.000	0.000	0.000	0.000	0.000	0.000	0.000	0.000	0.009	0.014	0.019	0.022	4.527	0.011	0.135	316	2384	100	117	12561	12678	131	9457	9588	Error	Error	-6.746	117	12561	131	9457	131025	3432304	0.697	4.663	0	0	0
1	8	4	"A21"	"A21"	15670	45520	100	377	412	184	44	292	292	324	186	57	32	7	0	13541	10556	6039	57	1450	1450	1787	2049	114	70	65	0	0.000	0.000	0.000	0.000	0.000	0.000	0.000	0.000	0.000	0.000	0.000	0.000	0.000	0.000	0.007	0.013	0.017	0.018	3.986	0.010	0.096	316	2384	100	85	12091	12176	120	9106	9226	Error	Error	-7.152	85	12091	120	9106	130266	3335745	0.473	4.280	0	0	0
1	9	4	"A21"	"A21"	15970	45515	100	395	416	199	47	286	286	309	178	57	34	10	0	13734	10655	6568	61	1414	1414	1828	2284	124	69	61	0	0.000	0.000	0.000	0.000	0.000	0.000	0.000	0.000	0.000	0.000	0.000	0.000	0.000	0.000	0.009	0.014	0.017	0.022	4.194	0.011	0.087	316	2384	100	109	12320	12429	130	9241	9371	Error	Error	-6.821	109	12320	130	9241	131608	3367121	0.601	3.865	0	0	0
1	10	4	"A22"	"A22"	16270	45515	100	343	382	246	64	277	277	299	155	51	34	10	0	10218	8416	4841	57	1382	1382	1518	1113	73	72	69	0	0.000	0.000	0.000	0.000	0.000	0.000	0.000	0.000	0.000	0.000	0.000	0.000	0.000	0.000	0.007	0.015	0.022	0.025	6.644	0.011	0.067	316	2384	100	66	8836	8902	105	7034	7139	Error	Error	-7.065	66	8836	105	7034	120649	2659363	0.535	6.198	0	0	0
1	11	4	"A22"	"A22"	16570	45510	100	341	356	169	47	284	284	303	162	53	27	7	0	10704	8398	5442	64	1377	1377	1675	1770	105	65	62	0	0.000	0.000	0.000	0.000	0.000	0.000	0.000	0.000	0.000	0.000	0.000	0.000	0.000	0.000	0.006	0.010	0.022	0.033	7.854	0.009	0.068	316	2384	100	57	9327	9384	72	7021	7093	Error	Error	-7.354	57	9327	72	7021	112596	2653901	0.327	3.798	0	0	0
1	12	4	"A22"	"A22"	16870	45510	100	374	380	162	42	296	296	317	170	53	27	7	0	12028	9256	6352	68	1401	1401	1748	2064	118	62	59	0	0.000	0.000	0.000	0.000	0.000	0.000	0.000	0.000	0.000	0.000	0.000	0.000	0.000	0.000	0.007	0.011	0.019	0.025	6.762	0.009	0.084	316	2384	100	78	10627	10705	84	7855	7939	Error	Error	-7.090	78	10627	84	7855	119961	2924922	0.371	3.638	0	0	0
1	13	4	"A23"	"A23"	17170	45510	100	363	374	171	45	282	282	303	151	49	30	11	0	6695	7509	5098	67	1394	1394	1555	1264	81	69	64	0	0.000	0.000	0.000	0.000	0.000	0.000	0.000	0.000	0.000	0.000	0.000	0.000	0.000	0.000	0.015	0.015	0.025	0.035	6.641	0.010	0.061	316	2384	100	81	5301	5382	92	6115	6207	Error	Error	-6.032	81	5301	92	6115	118329	2372950	0.470	4.710	0	0	0
1	14	4	"A23"	"A23"	17470	45505	100	318	333	141	42	286	286	316	204	64	13	1	0	5870	5376	3565	66	1401	1401	1624	1370	84	59	55	0	0.000	0.000	0.000	0.000	0.000	0.000	0.000	0.000	0.000	0.000	0.000	0.000	0.000	0.000	0.007	0.012	0.029	0.044	7.069	0.008	0.029	316	2384	100	32	4469	4501	47	3975	4022	Error	Error	-7.126	32	4469	47	3975	105288	1698825	0.083	2.739	0	0	0
1	15	4	"A23"	"A23"	17770	45505	100	353	392	238	60	300	300	324	166	51	27	10	0	6186	7357	5402	73	1452	1452	1719	1665	96	61	56	0	0.000	0.000	0.000	0.000	0.000	0.000	0.000	0.000	0.000	0.000	0.000	0.000	0.000	0.000	0.011	0.016	0.031	0.040	6.330	0.010	0.056	316	2384	100	53	4734	4787	92	5905	5997	Error	Error	-6.481	53	4734	92	5905	123989	2324783	0.410	3.386	0	0	0
1	16	4	"A24"	"A24"	18070	45500	100	341	356	164	46	275	275	301	152	50	28	9	0	8614	6825	4449	65	1406	1406	1582	1182	74	63	60	0	0.000	0.000	0.000	0.000	0.000	0.000	0.000	0.000	0.000	0.000	0.000	0.000	0.000	0.000	0.009	0.015	0.025	0.036	7.774	0.009	0.045	316	2384	100	66	7208	7274	81	5419	5500	Error	Error	-6.771	66	7208	81	5419	112423	2156750	0.362	4.436	0	0	0
1	17	4	"A24"	"A24"	18370	45500	100	358	379	165	43	298	298	317	157	49	28	7	0	11415	8992	6063	67	1452	1452	1725	1698	98	63	61	0	0.000	0.000	0.000	0.000	0.000	0.000	0.000	0.000	0.000	0.000	0.000	0.000	0.000	0.000	0.006	0.011	0.017	0.022	6.620	0.010	0.096	316	2384	100	60	9963	10023	81	7540	7621	Error	Error	-7.375	60	9963	81	7540	119798	2841497	0.395	4.280	0	0	0
1	18	4	"A24"	"A24"	18670	45495	100	322	352	164	46	296	296	319	158	49	24	7	0	8529	6867	4889	71	1475	1475	1750	1576	90	56	53	0	0.000	0.000	0.000	0.000	0.000	0.000	0.000	0.000	0.000	0.000	0.000	0.000	0.000	0.000	0.004	0.010	0.029	0.048	7.016	0.011	0.061	316	2384	100	26	7054	7080	56	5392	5448	Error	Error	-8.084	26	7054	56	5392	111117	2169819	0.209	3.247	0	0	0
1	1	5	"A25"	"A25"	13575	45835	100	397	427	201	47	291	291	310	149	48	41	18	0	17662	14364	7572	52	1475	1475	1564	1018	65	88	80	0	0.000	0.000	0.000	0.000	0.000	0.000	0.000	0.000	0.000	0.000	0.000	0.000	0.000	0.000	0.007	0.011	0.013	0.014	4.216	0.009	0.129	316	2384	100	106	16187	16293	136	12889	13025	Error	Error	-7.255	106	16187	136	12889	134860	4539043	0.785	12.574	0	0	0
1	2	5	"A25"	"A25"	13875	45835	100	384	410	177	43	305	305	342	291	85	13	0	0	17922	14762	7501	50	1513	1513	1648	1216	73	86	78	0	0.000	0.000	0.000	0.000	0.000	0.000	0.000	0.000	0.000	0.000	0.000	0.000	0.000	0.000	0.005	0.008	0.012	0.011	4.700	0.009	0.106	316	2384	100	79	16409	16488	105	13249	13354	Error	Error	-7.698	79	16409	105	13249	129442	4664693	0.234	10.785	0	0	0
1	3	5	"A25"	"A25"	14175	45830	100	409	429	189	44	289	289	317	174	54	38	12	0	18865	15569	7070	45	1505	1505	1575	687	43	99	96	0	0.000	0.000	0.000	0.000	0.000	0.000	0.000	0.000	0.000	0.000	0.000	0.000	0.000	0.000	0.007	0.010	0.013	0.013	2.980	0.008	0.095	316	2384	100	120	17360	17480	140	14064	14204	Error	Error	-7.177	120	17360	140	14064	135474	4919874	0.644	20.370	0	0	0
1	4	5	"A26"	"A26"	14475	45830	100	445	457	197	43	292	292	313	149	47	50	18	0	17589	16201	6845	42	1491	1491	1551	453	29	98	96	0	0.000	0.000	0.000	0.000	0.000	0.000	0.000	0.000	0.000	0.000	0.000	0.000	0.000	0.000	0.010	0.011	0.013	0.012	3.293	0.009	0.126	316	2384	100	153	16098	16251	165	14710	14875	Error	Error	-6.717	153	16098	165	14710	144477	5119405	0.966	32.340	0	0	0
1	5	5	"A26"	"A26"	14775	45825	100	415	445	210	47	290	290	333	510	153	7	0	0	16225	15820	8290	52	1491	1491	1576	795	50	97	93	0	0.000	0.000	0.000	0.000	0.000	0.000	0.000	0.000	0.000	0.000	0.000	0.000	0.000	0.000	0.008	0.011	0.013	0.013	3.266	0.009	0.164	316	2384	100	125	14734	14859	155	14329	14484	Error	Error	-6.881	125	14734	155	14329	140577	4999227	0.220	17.917	0	0	0
1	6	5	"A26"	"A26"	15075	45825	100	358	379	175	46	294	294	407	2040	501	0	0	0	11768	10554	4583	43	1461	1461	1547	1422	91	91	80	0	0.000	0.000	0.000	0.000	0.000	0.000	0.000	0.000	0.000	0.000	0.000	0.000	0.000	0.000	0.006	0.009	0.016	0.014	3.608	0.162	0.050	316	2384	100	64	10307	10371	85	9093	9178	Error	Error	-7.331	64	10307	85	9093	119625	3334951	-0.014	6.334	0	0	0
1	7	5	"A27"	"A27"	15375	45820	100	369	382	162	42	288	288	307	173	56	30	5	0	11707	9467	5620	59	1468	1468	1700	1565	92	74	65	0	0.000	0.000	0.000	0.000	0.000	0.000	0.000	0.000	0.000	0.000	0.000	0.000	0.000	0.000	0.008	0.012	0.021	0.023	4.456	0.010	0.096	316	2384	100	81	10239	10320	94	7999	8093	Error	Error	-6.982	81	10239	94	7999	120642	2991727	0.434	4.963	0	0	0
1	8	5	"A27"	"A27"	15675	45820	100	348	370	162	43	281	281	306	206	67	21	4	0	10685	8896	4684	52	1465	1465	1635	1392	85	79	71	0	0.000	0.000	0.000	0.000	0.000	0.000	0.000	0.000	0.000	0.000	0.000	0.000	0.000	0.000	0.007	0.012	0.020	0.024	6.140	0.009	0.063	316	2384	100	67	9220	9287	89	7431	7520	Error	Error	-7.104	67	9220	89	7431	117047	2811223	0.311	5.216	0	0	0
1	9	5	"A27"	"A27"	15975	45815	100	328	359	179	49	281	281	301	146	48	27	12	0	9240	7778	4399	56	1459	1459	1653	1380	83	73	68	0	0.000	0.000	0.000	0.000	0.000	0.000	0.000	0.000	0.000	0.000	0.000	0.000	0.000	0.000	0.006	0.012	0.024	0.029	5.940	0.009	0.053	316	2384	100	47	7781	7828	78	6319	6397	Error	Error	-7.371	47	7781	78	6319	113469	2457883	0.397	4.438	0	0	0
1	10	5	"A28"	"A28"	16275	45815	100	376	387	182	47	279	279	299	146	48	38	15	0	15405	12032	8063	67	1448	1448	1787	2342	131	67	63	0	0.000	0.000	0.000	0.000	0.000	0.000	0.000	0.000	0.000	0.000	0.000	0.000	0.000	0.000	0.007	0.010	0.015	0.025	7.586	0.007	0.099	316	2384	100	97	13957	14054	108	10584	10692	Error	Error	-7.169	97	13957	108	10584	122335	3801962	0.603	4.374	0	0	0
1	11	5	"A28"	"A28"	16575	45815	100	380	392	179	45	278	278	301	181	60	33	8	0	16253	12979	8488	65	1421	1421	1698	2065	121	70	66	0	0.000	0.000	0.000	0.000	0.000	0.000	0.000	0.000	0.000	0.000	0.000	0.000	0.000	0.000	0.007	0.010	0.014	0.019	5.355	0.008	0.080	316	2384	100	102	14832	14934	114	11558	11672	Error	Error	-7.184	102	14832	114	11558	123884	4101242	0.503	5.463	0	0	0
1	12	5	"A28"	"A28"	16875	45810	100	369	377	170	45	283	283	303	150	49	34	12	0	13112	10596	7725	72	1450	1450	1816	2290	126	62	59	0	0.000	0.000	0.000	0.000	0.000	0.000	0.000	0.000	0.000	0.000	0.000	0.000	0.000	0.000	0.007	0.010	0.017	0.030	8.326	0.009	0.128	316	2384	100	86	11662	11748	94	9146	9240	Error	Error	-7.083	86	11662	94	9146	119027	3348431	0.493	3.834	0	0	0
1	13	5	"A29"	"A29"	17175	45810	100	344	366	162	44	293	293	336	565	168	0	0	0	10475	8983	6271	69	1468	1468	1720	1541	89	63	60	0	0.000	0.000	0.000	0.000	0.000	0.000	0.000	0.000	0.000	0.000	0.000	0.000	0.000	0.000	0.006	0.010	0.017	0.025	6.814	0.010	0.096	316	2384	100	51	9007	9058	73	7515	7588	Error	Error	-7.464	51	9007	73	7515	115564	2838524	0.053	4.713	0	0	0
1	14	5	"A29"	"A29"	17470	45805	100	334	350	158	45	289	289	307	146	47	24	8	0	8472	7035	5181	73	1463	1463	1747	1614	92	57	52	0	0.000	0.000	0.000	0.000	0.000	0.000	0.000	0.000	0.000	0.000	0.000	0.000	0.000	0.000	0.006	0.011	0.029	0.044	7.848	0.009	0.061	316	2384	100	45	7009	7054	61	5572	5633	Error	Error	-7.283	45	7009	61	5572	110578	2222972	0.295	3.276	0	0	0
1	15	5	"A29"	"A29"	17770	45805	100	354	373	166	44	291	291	313	156	49	32	10	0	8139	8357	6287	75	1503	1503	1831	1919	104	58	54	0	0.000	0.000	0.000	0.000	0.000	0.000	0.000	0.000	0.000	0.000	0.000	0.000	0.000	0.000	0.009	0.012	0.021	0.037	7.787	0.009	0.089	316	2384	100	63	6636	6699	82	6854	6936	Error	Error	-6.719	63	6636	82	6854	117737	2640755	0.385	3.401	0	0	0
1	16	5	"A30"	"A30"	18070	45800	100	340	365	201	55	296	296	322	169	52	20	6	0	4807	6282	5083	80	1500	1500	1831	1762	96	52	49	0	0.000	0.000	0.000	0.000	0.000	0.000	0.000	0.000	0.000	0.000	0.000	0.000	0.000	0.000	0.013	0.014	0.036	0.058	8.411	0.010	0.058	316	2384	100	44	3307	3351	69	4782	4851	Error	Error	-6.232	44	3307	69	4782	115254	1985216	0.254	2.526	0	0	0
1	17	5	"A30"	"A30"	18370	45800	100	353	370	166	44	300	300	317	147	46	29	9	0	9879	8543	6459	75	1508	1508	1939	2419	124	56	52	0	0.000	0.000	0.000	0.000	0.000	0.000	0.000	0.000	0.000	0.000	0.000	0.000	0.000	0.000	0.006	0.010	0.020	0.029	7.929	0.010	0.110	316	2384	100	53	8371	8424	70	7035	7105	Error	Error	-7.303	53	8371	70	7035	117030	2699468	0.361	2.730	0	0	0
1	18	5	"A30"	"A30"	18670	45795	100	331	341	147	43	301	301	323	154	47	19	4	0	4143	6017	4825	80	1526	1526	1932	2116	109	50	46	0	0.000	0.000	0.000	0.000	0.000	0.000	0.000	0.000	0.000	0.000	0.000	0.000	0.000	0.000	0.011	0.009	0.033	0.061	8.051	0.009	0.064	316	2384	100	30	2617	2647	40	4491	4531	Error	Error	-6.447	30	2617	40	4491	107752	1901236	0.117	1.931	0	0	0
1	1	6	"A31"	"A31"	13575	46135	95	575	598	221	36	328	328	347	163	46	64	34	0	24819	23582	7010	29	1749	1749	1971	1462	74	100	100	0	0.000	0.000	0.000	0.000	0.000	0.000	0.000	0.000	0.000	0.000	0.000	0.000	0.000	0.000	0.011	0.012	0.012	0.011	2.611	0.011	0.268	256	2088	100	247	23070	23317	270	21833	22103	Error	Error	-6.545	247	23070	270	21833	153079	6037008	1.540	14.782	0	0	0
1	2	6	"A31"	"A31"	13880	46140	100	500	549	290	52	319	319	341	171	50	54	25	0	21426	19708	6855	34	1666	1666	1709	403	23	100	100	0	0.000	0.000	0.000	0.000	0.000	0.000	0.000	0.000	0.000	0.000	0.000	0.000	0.000	0.000	0.009	0.013	0.013	0.011	2.691	0.011	0.166	316	2384	100	181	19760	19941	230	18042	18272	Error	Error	-6.770	181	19760	230	18042	173352	6227587	1.216	44.663	0	0	0
1	3	6	"A31"	"A31"	14175	46130	100	537	564	223	39	323	323	346	160	46	61	36	0	21610	19179	8751	45	1714	1714	1866	1437	77	98	96	0	0.000	0.000	0.000	0.000	0.000	0.000	0.000	0.000	0.000	0.000	0.000	0.000	0.000	0.000	0.011	0.014	0.016	0.013	2.875	0.011	0.243	316	2384	100	214	19896	20110	241	17465	17706	Error	Error	-6.539	214	19896	241	17465	178202	6060436	1.363	12.048	0	0	0
1	4	6	"A32"	"A32"	14475	46130	100	452	475	201	42	322	322	345	172	49	42	14	0	16804	14231	7580	53	1674	1674	1759	872	49	95	88	0	0.000	0.000	0.000	0.000	0.000	0.000	0.000	0.000	0.000	0.000	0.000	0.000	0.000	0.000	0.009	0.012	0.014	0.015	3.466	0.010	0.142	316	2384	100	130	15130	15260	153	12557	12710	Error	Error	-6.863	130	15130	153	12557	150094	4496914	0.756	14.303	0	0	0
1	5	6	"A32"	"A32"	14775	46125	100	508	522	205	39	321	321	352	220	62	42	12	0	17515	15482	8856	57	1663	1663	1881	1831	97	85	72	0	0.000	0.000	0.000	0.000	0.000	0.000	0.000	0.000	0.000	0.000	0.000	0.000	0.000	0.000	0.012	0.015	0.017	0.019	3.486	0.010	0.121	316	2384	100	187	15852	16039	201	13819	14020	Error	Error	-6.405	187	15852	201	13819	165040	4892202	0.773	7.428	0	0	0
1	6	6	"A32"	"A32"	15075	46125	100	467	516	434	84	316	316	348	230	66	35	10	0	16510	14376	8118	56	1649	1649	1841	1645	89	84	74	0	0.000	0.000	0.000	0.000	0.000	0.000	0.000	0.000	0.000	0.000	0.000	0.000	0.000	0.000	0.010	0.016	0.017	0.018	3.524	0.013	0.135	316	2384	100	151	14861	15012	200	12727	12927	Error	Error	-6.621	151	14861	200	12727	163017	4542957	0.730	7.620	0	0	0
1	7	6	"A33"	"A33"	15375	46125	100	395	410	171	41	319	319	343	174	50	28	7	0	5547	7336	5366	73	1641	1641	1668	349	20	85	78	0	0.000	0.000	0.000	0.000	0.000	0.000	0.000	0.000	0.000	0.000	0.000	0.000	0.000	0.000	0.019	0.016	0.028	0.035	4.736	0.011	0.057	316	2384	100	76	3906	3982	91	5695	5786	Error	Error	-5.684	76	3906	91	5695	129634	2318131	0.385	16.241	0	0	0
1	8	6	"A33"	"A33"	15675	46120	100	370	410	201	49	314	314	347	346	99	9	1	0	5156	6449	4746	73	1643	1643	1690	443	26	77	68	0	0.000	0.000	0.000	0.000	0.000	0.000	0.000	0.000	0.000	0.000	0.000	0.000	0.000	0.000	0.016	0.020	0.030	0.036	5.025	0.014	0.045	316	2384	100	56	3513	3569	96	4806	4902	Error	Error	-5.971	56	3513	96	4806	129423	2037856	0.182	10.743	0	0	0
1	9	6	"A33"	"A33"	15970	46120	100	370	395	171	43	325	325	348	214	61	18	3	0	4845	6582	5119	77	1620	1620	1674	450	26	78	70	0	0.000	0.000	0.000	0.000	0.000	0.000	0.000	0.000	0.000	0.000	0.000	0.000	0.000	0.000	0.014	0.014	0.038	0.047	6.773	0.008	0.028	316	2384	100	45	3225	3270	70	4962	5032	Error	Error	-6.163	45	3225	70	4962	124862	2079770	0.220	10.907	0	0	0
1	10	6	"A34"	"A34"	16270	46115	100	437	457	280	61	320	320	339	155	45	38	14	0	13678	11662	6679	57	1660	1660	1808	1363	75	75	71	0	0.000	0.000	0.000	0.000	0.000	0.000	0.000	0.000	0.000	0.000	0.000	0.000	0.000	0.000	0.010	0.014	0.019	0.023	4.588	0.011	0.092	316	2384	100	117	12018	12135	137	10002	10139	Error	Error	-6.683	117	12018	137	10002	144538	3685258	0.761	7.230	0	0	0
1	11	6	"A34"	"A34"	16570	46115	100	436	462	214	46	322	322	349	319	91	16	3	0	13288	12149	7288	59	1655	1655	1861	1726	92	73	70	0	0.000	0.000	0.000	0.000	0.000	0.000	0.000	0.000	0.000	0.000	0.000	0.000	0.000	0.000	0.010	0.013	0.018	0.022	5.701	0.011	0.138	316	2384	100	114	11633	11747	140	10494	10634	Error	Error	-6.673	114	11633	140	10494	146008	3839169	0.354	5.961	0	0	0
1	12	6	"A34"	"A34"	16870	46110	100	402	458	362	79	323	323	346	170	49	35	12	0	12512	10255	6742	65	1648	1648	1979	2196	110	64	62	0	0.000	0.000	0.000	0.000	0.000	0.000	0.000	0.000	0.000	0.000	0.000	0.000	0.000	0.000	0.007	0.016	0.019	0.026	6.396	0.012	0.083	316	2384	100	79	10864	10943	135	8607	8742	Error	Error	-7.103	79	10864	135	8607	144784	3240543	0.659	3.769	0	0	0
1	13	6	"A35"	"A35"	17170	46110	100	405	434	206	47	321	321	347	186	53	31	10	0	7757	6825	3637	53	1673	1673	1733	531	30	78	73	0	0.000	0.000	0.000	0.000	0.000	0.000	0.000	0.000	0.000	0.000	0.000	0.000	0.000	0.000	0.014	0.022	0.037	0.042	5.531	0.018	0.074	316	2384	100	84	6084	6168	113	5152	5265	Error	Error	-6.178	84	6084	113	5152	137125	2156751	0.468	9.589	0	0	0
1	14	6	"A35"	"A35"	17470	46105	100	401	419	192	45	333	333	361	192	53	25	6	0	6149	5881	3819	64	1693	1693	1843	901	48	61	56	0	0.000	0.000	0.000	0.000	0.000	0.000	0.000	0.000	0.000	0.000	0.000	0.000	0.000	0.000	0.015	0.021	0.037	0.055	6.322	0.014	0.055	316	2384	100	68	4456	4524	86	4188	4274	Error	Error	-6.034	68	4456	86	4188	132310	1858399	0.302	4.482	0	0	0
1	15	6	"A35"	"A35"	17770	46105	100	355	386	164	42	322	322	346	178	51	19	5	0	5727	5298	3267	61	1660	1660	1838	1063	57	61	56	0	0.000	0.000	0.000	0.000	0.000	0.000	0.000	0.000	0.000	0.000	0.000	0.000	0.000	0.000	0.008	0.018	0.045	0.055	6.804	0.010	0.026	316	2384	100	33	4067	4100	64	3638	3702	Error	Error	-6.945	33	4067	64	3638	122083	1674120	0.225	3.255	0	0	0
1	16	6	"A36"	"A36"	18070	46100	100	403	422	187	44	337	337	439	1193	271	0	0	0	5714	6237	4615	73	1708	1708	2084	3142	150	52	42	0	0.000	0.000	0.000	0.000	0.000	0.000	0.000	0.000	0.000	0.000	0.000	0.000	0.000	0.000	0.016	0.019	0.041	0.053	5.954	0.240	0.518	316	2384	100	66	4006	4072	85	4529	4614	Error	Error	-5.924	66	4006	85	4529	133349	1970843	-0.014	1.322	0	0	0
1	17	6	"A36"	"A36"	18370	46100	100	426	450	203	45	338	338	361	179	49	34	7	0	8276	9061	7183	79	1744	1744	2047	2117	103	54	52	0	0.000	0.000	0.000	0.000	0.000	0.000	0.000	0.000	0.000	0.000	0.000	0.000	0.000	0.000	0.013	0.015	0.026	0.038	6.225	0.010	0.083	316	2384	100	88	6532	6620	112	7317	7429	Error	Error	-6.214	88	6532	112	7317	142239	2863176	0.497	3.313	0	0	0
1	18	6	"A36"	"A36"	18670	46100	100	427	455	254	55	340	340	361	167	46	33	11	0	5955	7183	5525	76	1781	1781	2125	1991	93	51	50	0	0.000	0.000	0.000	0.000	0.000	0.000	0.000	0.000	0.000	0.000	0.000	0.000	0.000	0.000	0.021	0.021	0.034	0.053	7.423	0.013	0.093	316	2384	100	87	4174	4261	115	5402	5517	Error	Error	-5.584	87	4174	115	5402	143705	2269876	0.563	2.540	0	0	0
1	1	7	"A37"	"A37"	13575	46440	110	458	465	179	38	319	319	338	180	53	39	11	0	6920	7632	3549	46	1736	1736	1841	850	46	98	92	0	0.000	0.000	0.000	0.000	0.000	0.000	0.000	0.000	0.000	0.000	0.000	0.000	0.000	0.000	0.027	0.025	0.033	0.027	3.272	0.016	0.103	392	2896	100	139	5184	5323	146	5896	6042	Error	Error	-5.221	139	5184	146	5896	182179	2991886	0.706	6.813	0	0	0
1	2	7	"A37"	"A37"	13880	46435	110	421	451	175	38	314	314	334	165	49	39	14	0	6090	6654	2810	42	1696	1696	1748	473	27	99	98	0	0.000	0.000	0.000	0.000	0.000	0.000	0.000	0.000	0.000	0.000	0.000	0.000	0.000	0.000	0.024	0.028	0.035	0.031	3.368	0.017	0.080	392	2896	100	107	4394	4501	137	4958	5095	Error	Error	-5.360	107	4394	137	4958	176778	2608202	0.709	10.372	0	0	0
1	3	7	"A37"	"A37"	14175	46430	100	424	457	218	47	320	320	339	175	51	34	12	0	6001	6903	3580	51	1742	1742	1872	903	48	98	91	0	0.000	0.000	0.000	0.000	0.000	0.000	0.000	0.000	0.000	0.000	0.000	0.000	0.000	0.000	0.024	0.027	0.044	0.034	3.383	0.016	0.054	316	2384	100	104	4259	4363	137	5161	5298	Error	Error	-5.356	104	4259	137	5161	144561	2181401	0.674	5.571	0	0	0
1	4	7	"A38"	"A38"	14475	46430	100	424	458	193	42	320	320	338	168	49	40	16	0	16549	13957	7586	54	1612	1612	1737	1093	62	84	81	0	0.000	0.000	0.000	0.000	0.000	0.000	0.000	0.000	0.000	0.000	0.000	0.000	0.000	0.000	0.007	0.011	0.014	0.014	4.339	0.010	0.159	316	2384	100	104	14937	15041	138	12345	12483	Error	Error	-7.166	104	14937	138	12345	144759	4410375	0.714	11.180	0	0	0
1	5	7	"A38"	"A38"	14775	46425	100	421	456	194	42	317	317	337	174	51	39	14	0	14221	13319	7336	55	1606	1606	1740	1120	64	89	83	0	0.000	0.000	0.000	0.000	0.000	0.000	0.000	0.000	0.000	0.000	0.000	0.000	0.000	0.000	0.008	0.012	0.015	0.015	4.383	0.010	0.129	316	2384	100	104	12615	12719	139	11713	11852	Error	Error	-6.922	104	12615	139	11713	144122	4208844	0.684	10.338	0	0	0
1	6	7	"A38"	"A38"	15075	46425	100	462	490	196	40	321	321	341	161	47	46	23	0	17501	14595	8332	57	1632	1632	1793	1229	68	85	81	0	0.000	0.000	0.000	0.000	0.000	0.000	0.000	0.000	0.000	0.000	0.000	0.000	0.000	0.000	0.009	0.013	0.016	0.017	4.358	0.010	0.164	316	2384	100	141	15869	16010	169	12963	13132	Error	Error	-6.814	141	15869	169	12963	154907	4611942	0.925	10.417	0	0	0
1	7	7	"A39"	"A39"	15375	46425	100	372	394	171	43	317	317	339	170	50	26	7	0	6216	8221	5539	67	1607	1607	1649	439	26	85	78	0	0.000	0.000	0.000	0.000	0.000	0.000	0.000	0.000	0.000	0.000	0.000	0.000	0.000	0.000	0.012	0.012	0.024	0.031	5.510	0.009	0.040	316	2384	100	55	4609	4664	77	6614	6691	Error	Error	-6.389	55	4609	77	6614	124440	2597788	0.324	14.970	0	0	0
1	8	7	"A39"	"A39"	15675	46420	100	382	406	177	43	317	317	349	548	157	1	0	0	6381	8324	6074	72	1612	1612	1701	731	42	75	70	0	0.000	0.000	0.000	0.000	0.000	0.000	0.000	0.000	0.000	0.000	0.000	0.000	0.000	0.000	0.014	0.013	0.022	0.032	5.495	0.011	0.004	316	2384	100	65	4769	4834	89	6712	6801	Error	Error	-6.197	65	4769	89	6712	128212	2630458	0.104	9.060	0	0	0
1	9	7	"A39"	"A39"	15970	46420	100	364	381	160	41	317	317	340	173	50	23	4	0	5844	7684	5546	72	1611	1611	1674	622	37	75	69	0	0.000	0.000	0.000	0.000	0.000	0.000	0.000	0.000	0.000	0.000	0.000	0.000	0.000	0.000	0.011	0.011	0.024	0.033	5.986	0.008	0.046	316	2384	100	47	4233	4280	64	6073	6137	Error	Error	-6.493	47	4233	64	6073	120466	2428278	0.237	9.662	0	0	0
1	10	7	"A40"	"A40"	16270	46415	100	387	441	455	103	313	313	337	168	49	33	12	0	5371	7531	6295	83	1621	1621	1780	1353	76	66	58	0	0.000	0.000	0.000	0.000	0.000	0.000	0.000	0.000	0.000	0.000	0.000	0.000	0.000	0.000	0.020	0.022	0.034	0.046	6.547	0.016	0.003	316	2384	100	74	3750	3824	128	5910	6038	Error	Error	-5.663	74	3750	128	5910	139289	2379640	0.619	4.251	0	0	0
1	11	7	"A40"	"A40"	16570	46415	100	373	405	196	48	313	313	334	162	48	29	10	0	5344	7755	6432	82	1626	1626	1762	1241	70	65	59	0	0.000	0.000	0.000	0.000	0.000	0.000	0.000	0.000	0.000	0.000	0.000	0.000	0.000	0.000	0.016	0.015	0.031	0.040	6.111	0.011	0.080	316	2384	100	60	3718	3778	92	6129	6221	Error	Error	-5.953	60	3718	92	6129	128005	2450611	0.438	4.829	0	0	0
1	12	7	"A40"	"A40"	16870	46410	100	369	387	164	42	321	321	344	242	70	13	1	0	4054	5738	4580	79	1627	1627	1805	1291	71	55	49	0	0.000	0.000	0.000	0.000	0.000	0.000	0.000	0.000	0.000	0.000	0.000	0.000	0.000	0.000	0.020	0.016	0.046	0.064	7.472	0.015	0.032	316	2384	100	48	2427	2475	66	4111	4177	Error	Error	-5.660	48	2427	66	4111	122395	1813271	0.178	3.046	0	0	0
1	13	7	"A41"	"A41"	17170	46410	100	382	413	208	50	318	318	345	223	64	20	4	0	8382	7112	4435	62	1622	1622	1812	1321	72	67	60	0	0.000	0.000	0.000	0.000	0.000	0.000	0.000	0.000	0.000	0.000	0.000	0.000	0.000	0.000	0.009	0.017	0.031	0.042	6.625	0.011	0.040	316	2384	100	64	6760	6824	95	5490	5585	Error	Error	-6.723	64	6760	95	5490	130358	2247512	0.305	4.012	0	0	0
1	14	7	"A41"	"A41"	17470	46405	100	394	420	185	44	322	322	343	167	48	30	9	0	10296	8904	6315	70	1666	1666	2169	2880	132	58	53	0	0.000	0.000	0.000	0.000	0.000	0.000	0.000	0.000	0.000	0.000	0.000	0.000	0.000	0.000	0.008	0.014	0.021	0.030	7.673	0.009	0.085	316	2384	100	72	8630	8702	98	7238	7336	Error	Error	-6.905	72	8630	98	7238	132854	2813617	0.461	2.339	0	0	0
1	15	7	"A41"	"A41"	17770	46405	100	395	423	196	46	329	329	351	170	48	31	11	0	10000	8681	6388	73	1644	1644	2064	2377	115	57	53	0	0.000	0.000	0.000	0.000	0.000	0.000	0.000	0.000	0.000	0.000	0.000	0.000	0.000	0.000	0.008	0.013	0.028	0.038	6.833	0.010	0.092	316	2384	100	66	8356	8422	94	7037	7131	Error	Error	-6.984	66	8356	94	7037	133600	2743053	0.424	2.784	0	0	0
1	16	7	"A42"	"A42"	18070	46400	100	404	645	3557	551	322	322	347	201	57	25	8	0	3927	7359	6783	92	1661	1661	1955	1807	92	51	42	0	0.000	0.000	0.000	0.000	0.000	0.000	0.000	0.000	0.000	0.000	0.000	0.000	0.000	0.000	0.036	0.057	0.031	0.054	8.301	0.015	0.001	316	2384	100	82	2266	2348	323	5698	6021	Error	Error	-4.788	82	2266	323	5698	203809	2325314	1.483	2.991	0	0	0
1	17	7	"A42"	"A42"	18370	46400	100	372	400	193	48	335	335	361	212	58	21	4	0	3785	6697	6357	94	1717	1717	2118	2504	118	48	33	0	0.000	0.000	0.000	0.000	0.000	0.000	0.000	0.000	0.000	0.000	0.000	0.000	0.000	0.000	0.018	0.013	0.029	0.050	7.855	0.010	0.095	316	2384	100	37	2068	2105	65	4980	5045	Error	Error	-5.805	37	2068	65	4980	126501	2116248	0.184	1.829	0	0	0
1	18	7	"A42"	"A42"	18670	46400	100	405	421	193	45	337	337	351	169	48	28	7	0	4560	7462	6656	89	1753	1753	1977	1406	71	53	50	0	0.000	0.000	0.000	0.000	0.000	0.000	0.000	0.000	0.000	0.000	0.000	0.000	0.000	0.000	0.024	0.015	0.038	0.065	8.111	0.010	0.054	316	2384	100	68	2807	2875	84	5709	5793	Error	Error	-5.367	68	2807	84	5709	133100	2358087	0.414	3.901	0	0	0
1	1	8	"A43"	"A43"	13575	46745	95	499	529	191	36	315	315	335	166	49	54	25	0	19837	19834	3240	16	1644	1644	1782	754	42	100	100	0	0.000	0.000	0.000	0.000	0.000	0.000	0.000	0.000	0.000	0.000	0.000	0.000	0.000	0.000	0.010	0.012	0.012	0.010	2.603	0.011	0.230	256	2088	100	184	18193	18377	214	18190	18404	Error	Error	-6.628	184	18193	214	18190	135308	5077585	1.169	23.942	0	0	0
1	2	8	"A43"	"A43"	13875	46735	100	434	464	199	42	306	306	326	160	49	42	18	0	17106	14777	6858	46	1611	1611	1768	1289	72	97	92	0	0.000	0.000	0.000	0.000	0.000	0.000	0.000	0.000	0.000	0.000	0.000	0.000	0.000	0.000	0.008	0.012	0.015	0.012	3.011	0.011	0.167	316	2384	100	128	15495	15623	158	13166	13324	Error	Error	-6.920	128	15495	158	13166	146776	4669442	0.863	10.092	0	0	0
1	3	8	"A43"	"A43"	14175	46735	100	487	512	210	41	320	320	342	214	62	41	10	0	19647	17681	7716	43	1658	1658	1790	977	54	98	95	0	0.000	0.000	0.000	0.000	0.000	0.000	0.000	0.000	0.000	0.000	0.000	0.000	0.000	0.000	0.009	0.012	0.014	0.012	2.642	0.011	0.106	316	2384	100	167	17989	18156	192	16023	16215	Error	Error	-6.751	167	17989	192	16023	161715	5587141	0.794	16.265	0	0	0
1	4	8	"A44"	"A44"	14485	46735	95	413	444	172	38	310	310	330	154	46	39	15	0	9933	10201	2735	26	1602	1602	1701	625	36	98	97	0	0.000	0.000	0.000	0.000	0.000	0.000	0.000	0.000	0.000	0.000	0.000	0.000	0.000	0.000	0.012	0.016	0.019	0.016	2.841	0.013	0.083	256	2088	100	103	8331	8434	134	8599	8733	Error	Error	-6.338	103	8331	134	8599	113676	2611334	0.740	13.600	0	0	0
1	5	8	"A44"	"A44"	14780	46730	95	431	453	183	40	321	321	406	1596	393	0	0	0	9685	9852	2553	25	1599	1599	1722	771	44	100	100	0	0.000	0.000	0.000	0.000	0.000	0.000	0.000	0.000	0.000	0.000	0.000	0.000	0.000	0.000	0.014	0.016	0.021	0.017	3.028	0.013	0.038	256	2088	100	110	8086	8196	132	8253	8385	Error	Error	-6.200	110	8086	132	8253	116002	2521999	0.029	10.545	0	0	0
1	6	8	"A44"	"A44"	15075	46730	105	436	458	258	56	312	312	336	196	58	35	7	0	10372	9935	3557	35	1583	1583	1617	406	25	99	97	0	0.000	0.000	0.000	0.000	0.000	0.000	0.000	0.000	0.000	0.000	0.000	0.000	0.000	0.000	0.014	0.017	0.025	0.020	3.144	0.015	0.055	316	2572	100	124	8789	8913	146	8352	8498	Error	Error	-6.147	124	8789	146	8352	144597	3139506	0.622	20.488	0	0	0
1	7	8	"A45"	"A45"	15375	46725	100	407	424	172	40	307	307	334	182	54	32	7	0	12261	10819	5577	51	1589	1589	1643	565	34	93	87	0	0.000	0.000	0.000	0.000	0.000	0.000	0.000	0.000	0.000	0.000	0.000	0.000	0.000	0.000	0.009	0.013	0.016	0.018	3.657	0.010	0.078	316	2384	100	100	10672	10772	117	9230	9347	Error	Error	-6.738	100	10672	117	9230	133915	3418800	0.495	16.241	0	0	0
1	8	8	"A45"	"A45"	15675	46725	100	427	459	236	51	315	315	343	255	74	22	6	0	13500	11248	5846	51	1596	1596	1666	684	41	90	82	0	0.000	0.000	0.000	0.000	0.000	0.000	0.000	0.000	0.000	0.000	0.000	0.000	0.000	0.000	0.009	0.015	0.019	0.021	4.641	0.012	0.122	316	2384	100	112	11904	12016	144	9652	9796	Error	Error	-6.732	112	11904	144	9652	144967	3554390	0.455	14.009	0	0	0
1	9	8	"A45"	"A45"	15975	46720	100	420	434	182	41	318	318	339	162	47	37	13	0	12837	10743	5778	53	1592	1592	1697	960	56	87	76	0	0.000	0.000	0.000	0.000	0.000	0.000	0.000	0.000	0.000	0.000	0.000	0.000	0.000	0.000	0.009	0.013	0.018	0.019	4.110	0.011	0.114	316	2384	100	102	11245	11347	116	9151	9267	Error	Error	-6.785	102	11245	116	9151	137146	3394862	0.586	9.423	0	0	0
1	10	8	"A47"	"A47"	16275	46720	100	418	430	185	43	309	309	336	191	56	32	7	0	8744	7541	3579	47	1573	1573	1648	675	40	84	80	0	0.000	0.000	0.000	0.000	0.000	0.000	0.000	0.000	0.000	0.000	0.000	0.000	0.000	0.000	0.015	0.020	0.028	0.028	4.007	0.018	0.117	316	2384	100	109	7171	7280	121	5968	6089	Error	Error	-6.040	109	7171	121	5968	135919	2383003	0.492	8.730	0	0	0
1	11	8	"A47"	"A47"	16575	46715	100	414	419	179	42	313	313	339	197	58	30	6	0	9152	7821	4572	58	1570	1570	1743	1194	68	71	68	0	0.000	0.000	0.000	0.000	0.000	0.000	0.000	0.000	0.000	0.000	0.000	0.000	0.000	0.000	0.013	0.017	0.028	0.041	7.069	0.013	0.057	316	2384	100	101	7582	7683	106	6251	6357	Error	Error	-6.230	101	7582	106	6251	132275	2471562	0.406	5.090	0	0	0
1	12	8	"A47"	"A47"	16875	46715	100	395	420	176	41	312	312	332	159	47	33	11	0	8698	7521	4596	61	1573	1573	1729	1164	67	68	64	0	0.000	0.000	0.000	0.000	0.000	0.000	0.000	0.000	0.000	0.000	0.000	0.000	0.000	0.000	0.012	0.018	0.027	0.031	5.370	0.014	0.100	316	2384	100	83	7125	7208	108	5948	6056	Error	Error	-6.424	83	7125	108	5948	132622	2376771	0.553	4.976	0	0	0
1	13	8	"A48"	"A48"	17175	46710	100	424	516	605	117	325	325	342	163	47	36	16	0	7359	6640	3916	58	1603	1603	1851	1456	78	69	64	0	0.000	0.000	0.000	0.000	0.000	0.000	0.000	0.000	0.000	0.000	0.000	0.000	0.000	0.000	0.017	0.038	0.036	0.046	6.901	0.030	0.088	316	2384	100	99	5756	5855	191	5037	5228	Error	Error	-5.861	99	5756	191	5037	162921	2098086	1.067	3.289	0	0	0
1	14	8	"A48"	"A48"	17475	46710	100	384	417	203	48	323	323	372	851	228	0	0	0	9497	8288	4867	58	1617	1617	1930	1651	85	71	68	0	0.000	0.000	0.000	0.000	0.000	0.000	0.000	0.000	0.000	0.000	0.000	0.000	0.000	0.000	0.008	0.014	0.023	0.030	6.814	0.013	0.067	316	2384	100	61	7880	7941	94	6671	6765	Error	Error	-7.013	61	7880	94	6671	131905	2619032	0.053	3.851	0	0	0
1	15	8	"A48"	"A48"	17770	46710	100	401	442	221	50	322	322	351	252	71	24	4	0	9614	8682	5129	59	1617	1617	1895	1541	81	73	69	0	0.000	0.000	0.000	0.000	0.000	0.000	0.000	0.000	0.000	0.000	0.000	0.000	0.000	0.000	0.010	0.017	0.029	0.032	6.128	0.015	0.042	316	2384	100	79	7997	8076	120	7065	7185	Error	Error	-6.661	79	7997	120	7065	139557	2743620	0.361	4.404	0	0	0
1	16	8	"A49"	"A49"	18070	46705	100	401	425	184	43	310	310	331	155	46	38	16	0	10775	8678	5575	64	1603	1603	1757	1110	63	68	64	0	0.000	0.000	0.000	0.000	0.000	0.000	0.000	0.000	0.000	0.000	0.000	0.000	0.000	0.000	0.010	0.016	0.024	0.033	6.488	0.014	0.126	316	2384	100	91	9172	9263	115	7075	7190	Error	Error	-6.655	91	9172	115	7075	134278	2742138	0.606	6.235	0	0	0
1	17	8	"A49"	"A49"	18370	46705	100	436	448	199	44	330	330	348	165	47	35	13	0	10921	9849	7266	73	1660	1660	1929	1701	88	61	57	0	0.000	0.000	0.000	0.000	0.000	0.000	0.000	0.000	0.000	0.000	0.000	0.000	0.000	0.000	0.011	0.014	0.021	0.030	6.771	0.010	0.104	316	2384	100	106	9261	9367	118	8189	8307	Error	Error	-6.449	106	9261	118	8189	141698	3112174	0.606	4.656	0	0	0
1	18	8	"A49"	"A49"	18670	46700	100	427	441	192	43	343	343	393	1017	258	0	0	0	6596	8704	7172	82	1736	1736	2193	2544	116	51	49	0	0.000	0.000	0.000	0.000	0.000	0.000	0.000	0.000	0.000	0.000	0.000	0.000	0.000	0.000	0.017	0.014	0.028	0.048	7.860	0.022	0.008	316	2384	100	84	4860	4944	98	6968	7066	Error	Error	-5.854	84	4860	98	6968	139256	2750567	0.047	2.559	0	0	0
1	1	9	"A50"	"A50"	13580	47035	85	418	443	190	42	302	302	325	152	46	42	17	0	10519	10500	3693	35	1570	1570	1666	1201	72	100	99	0	0.000	0.000	0.000	0.000	0.000	0.000	0.000	0.000	0.000	0.000	0.000	0.000	0.000	0.000	0.013	0.016	0.020	0.016	2.869	0.013	0.105	208	1660	100	116	8949	9065	141	8930	9071	Error	Error	-6.270	116	8949	141	8930	92145	2183962	0.776	7.356	0	0	0
1	2	9	"A50"	"A50"	13880	47035	90	393	413	170	41	311	311	337	189	56	23	6	0	9583	9448	3888	41	1579	1579	1611	729	45	99	97	0	0.000	0.000	0.000	0.000	0.000	0.000	0.000	0.000	0.000	0.000	0.000	0.000	0.000	0.000	0.010	0.013	0.018	0.017	3.176	0.010	0.059	256	1924	100	82	8004	8086	102	7869	7971	Error	Error	-6.609	82	8004	102	7869	105607	2418760	0.402	10.750	0	0	0
1	3	9	"A50"	"A50"	14175	47030	85	431	454	184	40	306	306	331	217	65	30	8	0	12148	12101	4253	35	1612	1612	1645	345	20	100	100	0	0.000	0.000	0.000	0.000	0.000	0.000	0.000	0.000	0.000	0.000	0.000	0.000	0.000	0.000	0.012	0.014	0.017	0.013	3.308	0.010	0.032	208	1660	100	125	10536	10661	148	10489	10637	Error	Error	-6.397	125	10536	148	10489	94397	2517078	0.567	30.307	0	0	0
1	4	9	"A51"	"A51"	14475	47035	90	400	419	168	40	326	326	344	162	47	29	7	0	12557	12364	2563	20	1607	1607	1647	372	22	100	100	0	0.000	0.000	0.000	0.000	0.000	0.000	0.000	0.000	0.000	0.000	0.000	0.000	0.000	0.000	0.007	0.009	0.013	0.012	2.954	0.007	0.043	256	1924	100	74	10950	11024	93	10757	10850	Error	Error	-7.209	74	10950	93	10757	107384	3165163	0.463	28.809	0	0	0
1	5	9	"A51"	"A51"	14780	47030	90	406	427	177	41	309	309	334	186	55	30	8	0	11999	11665	2896	24	1605	1605	1652	512	30	100	100	0	0.000	0.000	0.000	0.000	0.000	0.000	0.000	0.000	0.000	0.000	0.000	0.000	0.000	0.000	0.009	0.012	0.016	0.014	2.666	0.010	0.068	256	1924	100	97	10394	10491	118	10060	10178	Error	Error	-6.744	97	10394	118	10060	109230	2986152	0.500	19.557	0	0	0
1	6	9	"A51"	"A51"	15080	47030	85	466	484	188	38	310	310	333	170	51	47	19	0	13966	14377	2618	18	1632	1632	1771	913	51	100	100	0	0.000	0.000	0.000	0.000	0.000	0.000	0.000	0.000	0.000	0.000	0.000	0.000	0.000	0.000	0.013	0.014	0.015	0.012	2.915	0.011	0.122	208	1660	100	156	12334	12490	174	12745	12919	Error	Error	-6.305	156	12334	174	12745	100707	2990364	0.888	13.807	0	0	0
1	7	9	"A52"	"A52"	15380	47030	100	362	391	165	42	311	311	336	182	54	23	6	0	6004	5860	1869	31	1582	1582	1611	360	22	97	94	0	0.000	0.000	0.000	0.000	0.000	0.000	0.000	0.000	0.000	0.000	0.000	0.000	0.000	0.000	0.012	0.019	0.031	0.027	3.497	0.013	0.019	316	2384	100	51	4422	4473	80	4278	4358	Error	Error	-6.438	51	4422	80	4278	123502	1851611	0.302	11.803	0	0	0
1	8	9	"A52"	"A52"	15685	47025	95	412	423	152	35	314	314	335	161	48	33	8	0	7348	7522	1900	25	1613	1613	1671	474	28	100	100	0	0.000	0.000	0.000	0.000	0.000	0.000	0.000	0.000	0.000	0.000	0.000	0.000	0.000	0.000	0.017	0.018	0.026	0.021	2.752	0.013	0.054	256	2088	100	98	5735	5833	109	5909	6018	Error	Error	-5.871	98	5735	109	5909	108304	1925543	0.547	12.344	0	0	0
1	9	9	"A52"	"A52"	15975	47020	100	399	411	165	40	321	321	338	157	46	30	9	0	6667	6444	2046	31	1599	1599	1653	485	29	95	92	0	0.000	0.000	0.000	0.000	0.000	0.000	0.000	0.000	0.000	0.000	0.000	0.000	0.000	0.000	0.015	0.019	0.031	0.028	2.798	0.016	0.060	316	2384	100	78	5068	5146	90	4845	4935	Error	Error	-6.022	78	5068	90	4845	129863	2036401	0.465	9.878	0	0	0
1	10	9	"A53"	"A53"	16275	47015	100	411	433	180	41	325	325	363	509	140	3	0	0	9597	8305	3757	45	1662	1662	1775	1194	67	85	79	0	0.000	0.000	0.000	0.000	0.000	0.000	0.000	0.000	0.000	0.000	0.000	0.000	0.000	0.000	0.011	0.016	0.023	0.026	4.182	0.011	0.060	316	2384	100	86	7935	8021	108	6643	6751	Error	Error	-6.528	86	7935	108	6643	136876	2624365	0.138	5.469	0	0	0
1	11	9	"A53"	"A53"	16575	47015	100	402	436	190	43	325	325	352	186	52	27	10	0	9221	8201	4068	49	1642	1642	1757	1105	62	80	76	0	0.000	0.000	0.000	0.000	0.000	0.000	0.000	0.000	0.000	0.000	0.000	0.000	0.000	0.000	0.010	0.017	0.028	0.029	4.526	0.014	0.084	316	2384	100	77	7579	7656	111	6559	6670	Error	Error	-6.621	77	7579	111	6559	137864	2591518	0.452	5.832	0	0	0
1	12	9	"A53"	"A53"	16875	47010	100	414	440	251	57	325	325	347	176	50	31	9	0	10224	8954	5491	61	1633	1633	1806	1282	70	71	68	0	0.000	0.000	0.000	0.000	0.000	0.000	0.000	0.000	0.000	0.000	0.000	0.000	0.000	0.000	0.010	0.016	0.023	0.026	6.413	0.011	0.059	316	2384	100	89	8591	8680	115	7321	7436	Error	Error	-6.593	89	8591	115	7321	139151	2829380	0.528	5.576	0	0	0
1	13	9	"A54"	"A54"	17175	47010	100	2099	3469	3521	101	351	351	438	609	139	67	56	0	12047	9881	5995	60	1657	1657	1911	1778	93	73	65	0	0.000	0.000	0.000	0.000	0.000	0.000	0.000	0.000	0.000	0.000	0.000	0.000	0.000	0.000	0.168	0.379	0.294	0.286	2.421	0.376	0.623	316	2384	100	1748	10390	12138	3118	8224	11342	Error	Error	-2.571	1748	10390	3118	8224	1096142	3122488	4.977	4.483	0	0	0
1	14	9	"A54"	"A54"	17475	47005	100	1973	3426	3601	105	342	342	435	590	135	62	56	0	12303	10079	6629	65	1632	1632	1930	1823	94	69	58	0	0.000	0.000	0.000	0.000	0.000	0.000	0.000	0.000	0.000	0.000	0.000	0.000	0.000	0.000	0.153	0.365	0.297	0.274	2.915	0.404	0.671	316	2384	100	1631	10671	12302	3084	8447	11531	Error	Error	-2.710	1631	10671	3084	8447	1082733	3185008	5.069	4.470	0	0	0
1	15	9	"A54"	"A54"	17775	47005	100	1656	2742	2805	102	336	336	417	501	120	64	55	0	11647	9233	5660	61	1625	1625	1891	1747	92	71	61	0	0.000	0.000	0.000	0.000	0.000	0.000	0.000	0.000	0.000	0.000	0.000	0.000	0.000	0.000	0.132	0.316	0.255	0.256	2.801	0.339	0.634	316	2384	100	1320	10022	11342	2406	7608	10014	Error	Error	-2.925	1320	10022	2406	7608	866363	2917692	4.641	4.203	0	0	0
1	16	9	"A55"	"A55"	18075	47005	100	394	406	172	42	331	331	356	194	54	21	3	0	6484	7232	5739	79	1649	1649	1993	2059	103	57	52	0	0.000	0.000	0.000	0.000	0.000	0.000	0.000	0.000	0.000	0.000	0.000	0.000	0.000	0.000	0.013	0.013	0.030	0.046	7.566	0.011	0.108	316	2384	100	63	4835	4898	75	5583	5658	Error	Error	-6.262	63	4835	75	5583	128331	2285298	0.258	2.544	0	0	0
1	17	9	"A55"	"A55"	18375	47000	100	369	402	208	51	338	338	355	163	45	25	8	0	4777	5739	4341	75	1660	1660	1971	1706	86	53	48	0	0.000	0.000	0.000	0.000	0.000	0.000	0.000	0.000	0.000	0.000	0.000	0.000	0.000	0.000	0.010	0.016	0.048	0.065	7.232	0.013	0.068	316	2384	100	31	3117	3148	64	4079	4143	Error	Error	-6.652	31	3117	64	4079	126952	1813621	0.288	2.209	0	0	0
1	18	9	"A55"	"A55"	18670	47000	100	442	830	3998	481	347	347	381	284	74	20	4	0	5108	6447	5417	84	1748	1748	2154	2301	106	52	42	0	0.000	0.000	0.000	0.000	0.000	0.000	0.000	0.000	0.000	0.000	0.000	0.000	0.000	0.000	0.028	0.103	0.042	0.068	8.580	0.034	0.005	316	2384	100	95	3360	3455	483	4699	5182	Error	Error	-5.144	95	3360	483	4699	262363	2037258	1.581	1.866	0	0	0
1	1	10	"A56"	"A56"	13580	47340	100	440	441	160	36	314	314	328	149	45	43	13	0	8481	8544	2216	25	1612	1612	1688	836	49	99	97	0	0.000	0.000	0.000	0.000	0.000	0.000	0.000	0.000	0.000	0.000	0.000	0.000	0.000	0.000	0.018	0.018	0.025	0.021	2.656	0.014	0.085	316	2384	100	126	6869	6995	127	6932	7059	Error	Error	-5.769	126	6869	127	6932	139467	2699779	0.758	8.201	0	0	0
1	2	10	"A56"	"A56"	13885	47340	110	403	436	194	44	306	306	323	166	51	37	14	0	7650	7610	3043	39	1576	1576	1619	395	24	95	93	0	0.000	0.000	0.000	0.000	0.000	0.000	0.000	0.000	0.000	0.000	0.000	0.000	0.000	0.000	0.016	0.022	0.027	0.025	3.390	0.016	0.077	392	2896	100	97	6074	6171	130	6034	6164	Error	Error	-5.969	97	6074	130	6034	171006	2983238	0.681	15.167	0	0	0
1	3	10	"A56"	"A56"	14180	47340	105	404	426	177	41	300	300	323	183	56	33	7	0	7425	7414	2129	28	1573	1573	1653	896	54	98	97	0	0.000	0.000	0.000	0.000	0.000	0.000	0.000	0.000	0.000	0.000	0.000	0.000	0.000	0.000	0.018	0.022	0.027	0.024	3.108	0.015	0.046	316	2572	100	104	5852	5956	126	5841	5967	Error	Error	-5.814	104	5852	126	5841	134578	2342811	0.563	6.430	0	0	0
1	4	10	"A57"	"A57"	14480	47340	85	427	436	168	38	300	300	320	151	47	41	14	0	13027	12721	2255	17	1557	1557	1704	926	54	100	100	0	0.000	0.000	0.000	0.000	0.000	0.000	0.000	0.000	0.000	0.000	0.000	0.000	0.000	0.000	0.011	0.012	0.015	0.013	2.793	0.009	0.071	208	1660	100	127	11470	11597	136	11164	11300	Error	Error	-6.497	127	11470	136	11164	90609	2646064	0.768	11.897	0	0	0
1	5	10	"A57"	"A57"	14780	47330	100	409	423	176	41	309	309	336	176	52	31	10	0	13027	11243	5854	52	1555	1555	1620	670	41	89	83	0	0.000	0.000	0.000	0.000	0.000	0.000	0.000	0.000	0.000	0.000	0.000	0.000	0.000	0.000	0.009	0.012	0.017	0.019	4.308	0.008	0.064	316	2384	100	100	11472	11572	114	9688	9802	Error	Error	-6.842	100	11472	114	9688	133528	3552667	0.494	14.363	0	0	0
1	6	10	"A57"	"A57"	15080	47330	100	374	402	182	45	314	314	332	156	46	28	11	0	12105	10368	5219	50	1563	1563	1663	1092	65	87	77	0	0.000	0.000	0.000	0.000	0.000	0.000	0.000	0.000	0.000	0.000	0.000	0.000	0.000	0.000	0.006	0.010	0.018	0.017	3.721	0.009	0.074	316	2384	100	60	10542	10602	88	8805	8893	Error	Error	-7.457	60	10542	88	8805	127079	3276156	0.449	7.972	0	0	0
1	7	10	"A58"	"A58"	15375	47325	100	424	444	221	49	307	307	329	158	48	40	12	0	10519	9288	4735	50	1546	1546	1648	917	55	86	78	0	0.000	0.000	0.000	0.000	0.000	0.000	0.000	0.000	0.000	0.000	0.000	0.000	0.000	0.000	0.013	0.018	0.023	0.025	4.071	0.011	0.073	316	2384	100	117	8973	9090	137	7742	7879	Error	Error	-6.261	117	8973	137	7742	140231	2935152	0.728	8.332	0	0	0
1	8	10	"A58"	"A58"	15675	47325	100	394	410	164	40	317	317	337	163	48	30	9	0	10659	9569	5548	57	1619	1619	1756	1203	68	80	69	0	0.000	0.000	0.000	0.000	0.000	0.000	0.000	0.000	0.000	0.000	0.000	0.000	0.000	0.000	0.009	0.012	0.019	0.022	5.005	0.009	0.073	316	2384	100	77	9040	9117	93	7950	8043	Error	Error	-6.875	77	9040	93	7950	129559	3023843	0.448	6.495	0	0	0
1	9	10	"A58"	"A58"	15975	47325	100	401	440	237	53	323	323	422	1954	463	0	0	0	10886	9513	5364	56	1589	1589	1766	1664	94	74	67	0	0.000	0.000	0.000	0.000	0.000	0.000	0.000	0.000	0.000	0.000	0.000	0.000	0.000	0.000	0.008	0.015	0.024	0.024	5.041	0.150	0.045	316	2384	100	78	9297	9375	117	7924	8041	Error	Error	-6.897	78	9297	117	7924	139124	3006082	0.009	4.656	0	0	0
1	10	10	"A59"	"A59"	16275	47320	100	380	406	181	44	316	316	336	157	46	30	11	0	9505	7931	3799	47	1624	1624	1703	757	44	81	77	0	0.000	0.000	0.000	0.000	0.000	0.000	0.000	0.000	0.000	0.000	0.000	0.000	0.000	0.000	0.008	0.014	0.025	0.025	5.234	0.011	0.045	316	2384	100	64	7881	7945	90	6307	6397	Error	Error	-6.944	64	7881	90	6307	128333	2506088	0.446	8.227	0	0	0
1	11	10	"A59"	"A59"	16575	47320	100	402	434	225	51	319	319	339	197	58	28	6	0	9649	7959	4538	57	1578	1578	1669	785	47	72	68	0	0.000	0.000	0.000	0.000	0.000	0.000	0.000	0.000	0.000	0.000	0.000	0.000	0.000	0.000	0.010	0.018	0.025	0.032	5.977	0.013	0.072	316	2384	100	83	8071	8154	115	6381	6496	Error	Error	-6.603	83	8071	115	6381	137288	2514910	0.482	8.013	0	0	0
1	12	10	"A59"	"A59"	16875	47315	100	417	542	925	170	323	323	347	177	51	35	12	0	10010	7939	4846	61	1592	1592	1743	1075	61	68	64	0	0.000	0.000	0.000	0.000	0.000	0.000	0.000	0.000	0.000	0.000	0.000	0.000	0.000	0.000	0.011	0.035	0.031	0.044	6.777	0.025	0.039	316	2384	100	94	8418	8512	219	6347	6566	Error	Error	-6.485	94	8418	219	6347	171341	2508717	1.102	5.764	0	0	0
1	13	10	"A60"	"A60"	17175	47315	100	374	394	174	44	315	315	329	147	44	34	11	0	4354	6152	4721	76	1593	1593	1632	394	24	74	68	0	0.000	0.000	0.000	0.000	0.000	0.000	0.000	0.000	0.000	0.000	0.000	0.000	0.000	0.000	0.021	0.017	0.038	0.061	6.816	0.012	0.054	316	2384	100	59	2761	2820	79	4559	4638	Error	Error	-5.548	59	2761	79	4559	124347	1944028	0.442	11.472	0	0	0
1	14	10	"A60"	"A60"	17475	47310	100	354	378	193	51	321	321	343	170	49	21	7	0	3489	5149	4357	84	1590	1590	1697	851	50	56	50	0	0.000	0.000	0.000	0.000	0.000	0.000	0.000	0.000	0.000	0.000	0.000	0.000	0.000	0.000	0.017	0.016	0.056	0.081	7.906	0.011	0.032	316	2384	100	33	1899	1932	57	3559	3616	Error	Error	-5.847	33	1899	57	3559	119547	1627191	0.206	4.056	0	0	0
1	15	10	"A60"	"A60"	17775	47310	100	490	521	382	73	371	371	398	195	48	32	8	0	3217	4554	3416	75	1665	1665	1795	1012	56	53	44	0	0.000	0.000	0.000	0.000	0.000	0.000	0.000	0.000	0.000	0.000	0.000	0.000	0.000	0.000	0.077	0.052	0.091	0.110	6.651	0.008	0.007	316	2384	100	119	1552	1671	150	2889	3039	Error	Error	-3.705	119	1552	150	2889	164749	1439059	0.631	2.726	0	0	0
1	16	10	"A61"	"A61"	18075	47305	100	391	419	176	42	339	339	364	207	56	24	3	0	10102	8545	5909	69	1639	1639	1921	1635	85	61	59	0	0.000	0.000	0.000	0.000	0.000	0.000	0.000	0.000	0.000	0.000	0.000	0.000	0.000	0.000	0.006	0.012	0.025	0.044	8.434	0.007	0.043	316	2384	100	52	8463	8515	80	6906	6986	Error	Error	-7.347	52	8463	80	6906	132314	2700100	0.266	4.051	0	0	0
1	17	10	"A61"	"A61"	18375	47305	100	387	417	218	52	325	325	344	174	50	30	9	0	6940	9135	7178	78	1632	1632	2015	2164	107	54	50	0	0.000	0.000	0.000	0.000	0.000	0.000	0.000	0.000	0.000	0.000	0.000	0.000	0.000	0.000	0.012	0.012	0.024	0.040	9.259	0.011	0.104	316	2384	100	62	5308	5370	92	7503	7595	Error	Error	-6.420	62	5308	92	7503	131761	2886716	0.420	3.290	0	0	0
1	18	10	"A61"	"A61"	18675	47305	100	413	442	198	44	337	337	360	183	50	31	10	0	8768	11162	9269	83	1709	1709	2220	2840	127	53	51	0	0.000	0.000	0.000	0.000	0.000	0.000	0.000	0.000	0.000	0.000	0.000	0.000	0.000	0.000	0.011	0.011	0.020	0.032	6.699	0.010	0.145	316	2384	100	76	7059	7135	105	9453	9558	Error	Error	-6.537	76	7059	105	9453	139593	3527099	0.448	3.149	0	0	0
1	1	11	"A62"	"A62"	13595	47645	85	467	474	183	38	298	298	319	144	45	54	23	0	15894	15725	2728	17	1573	1573	1641	682	41	100	100	0	0.000	0.000	0.000	0.000	0.000	0.000	0.000	0.000	0.000	0.000	0.000	0.000	0.000	0.000	0.012	0.012	0.014	0.012	2.741	0.011	0.151	208	1660	100	169	14321	14490	176	14152	14328	Error	Error	-6.405	169	14321	176	14152	98534	3270731	1.076	20.651	0	0	0
1	2	11	"A62"	"A62"	13895	47645	85	376	389	167	42	303	303	333	283	84	10	0	0	11732	11883	2608	21	1531	1531	1588	440	27	100	100	0	0.000	0.000	0.000	0.000	0.000	0.000	0.000	0.000	0.000	0.000	0.000	0.000	0.000	0.000	0.007	0.008	0.013	0.011	3.160	0.006	0.032	208	1660	100	73	10201	10274	86	10352	10438	Error	Error	-7.127	73	10201	86	10352	80969	2471634	0.198	23.398	0	0	0
1	3	11	"A62"	"A62"	14190	47640	85	401	431	267	61	303	303	323	156	48	37	12	0	12909	12609	2752	21	1535	1535	1627	739	45	100	100	0	0.000	0.000	0.000	0.000	0.000	0.000	0.000	0.000	0.000	0.000	0.000	0.000	0.000	0.000	0.009	0.012	0.014	0.012	2.802	0.008	0.041	208	1660	100	98	11374	11472	128	11074	11202	Error	Error	-6.859	98	11374	128	11074	89683	2622733	0.692	14.861	0	0	0
1	4	11	"A63"	"A63"	14490	47640	95	451	458	168	36	303	303	326	169	51	44	15	0	17436	17080	3887	22	1552	1552	1629	526	32	100	100	0	0.000	0.000	0.000	0.000	0.000	0.000	0.000	0.000	0.000	0.000	0.000	0.000	0.000	0.000	0.009	0.010	0.013	0.011	2.600	0.009	0.103	256	2088	100	148	15884	16032	155	15528	15683	Error	Error	-6.746	148	15884	155	15528	117283	4372409	0.781	29.375	0	0	0
1	5	11	"A63"	"A63"	14795	47640	100	425	437	166	37	306	306	331	223	67	26	4	0	14335	13660	4399	32	1532	1532	1570	375	23	99	98	0	0.000	0.000	0.000	0.000	0.000	0.000	0.000	0.000	0.000	0.000	0.000	0.000	0.000	0.000	0.009	0.011	0.014	0.011	3.145	0.007	0.024	316	2384	100	119	12803	12922	131	12128	12259	Error	Error	-6.749	119	12803	131	12128	138000	4316457	0.475	32.240	0	0	0
1	6	11	"A63"	"A63"	15095	47640	90	400	426	182	42	291	291	317	154	48	37	15	0	14290	14639	3222	22	1538	1538	1574	390	24	100	100	0	0.000	0.000	0.000	0.000	0.000	0.000	0.000	0.000	0.000	0.000	0.000	0.000	0.000	0.000	0.009	0.010	0.013	0.010	3.029	0.008	0.090	256	1924	100	109	12752	12861	135	13101	13236	Error	Error	-6.870	109	12752	135	13101	109169	3747682	0.708	33.500	0	0	0
1	7	11	"A64"	"A64"	15385	47635	85	379	403	167	41	307	307	329	156	47	30	11	0	10178	10209	2049	20	1584	1584	1713	1022	59	100	100	0	0.000	0.000	0.000	0.000	0.000	0.000	0.000	0.000	0.000	0.000	0.000	0.000	0.000	0.000	0.008	0.011	0.015	0.013	2.946	0.010	0.059	208	1660	100	72	8594	8666	96	8625	8721	Error	Error	-6.899	72	8594	96	8625	83802	2123435	0.474	8.313	0	0	0
1	8	11	"A64"	"A64"	15685	47630	100	413	430	176	40	308	308	331	167	50	36	11	0	11627	10645	4254	39	1543	1543	1595	575	36	98	94	0	0.000	0.000	0.000	0.000	0.000	0.000	0.000	0.000	0.000	0.000	0.000	0.000	0.000	0.000	0.010	0.013	0.018	0.016	3.336	0.011	0.072	316	2384	100	105	10084	10189	122	9102	9224	Error	Error	-6.586	105	10084	122	9102	135784	3363855	0.593	15.739	0	0	0
1	9	11	"A64"	"A64"	15985	47625	100	360	382	173	45	294	294	323	177	54	27	7	0	8517	7538	3511	46	1516	1516	1600	808	50	86	80	0	0.000	0.000	0.000	0.000	0.000	0.000	0.000	0.000	0.000	0.000	0.000	0.000	0.000	0.000	0.009	0.015	0.022	0.022	4.322	0.011	0.051	316	2384	100	66	7001	7067	88	6022	6110	Error	Error	-6.729	66	7001	88	6022	120645	2382095	0.333	7.349	0	0	0
1	10	11	"A65"	"A65"	16285	47625	100	408	440	273	62	309	309	329	170	51	35	11	0	14054	11884	6224	52	1530	1530	1647	1142	69	84	78	0	0.000	0.000	0.000	0.000	0.000	0.000	0.000	0.000	0.000	0.000	0.000	0.000	0.000	0.000	0.008	0.013	0.017	0.019	5.028	0.009	0.075	316	2384	100	99	12524	12623	131	10354	10485	Error	Error	-6.983	99	12524	131	10354	138899	3755363	0.653	8.964	0	0	0
1	11	11	"A65"	"A65"	16585	47620	100	406	420	179	42	303	303	325	178	54	32	10	0	14978	11445	7004	61	1533	1533	1754	1660	94	70	68	0	0.000	0.000	0.000	0.000	0.000	0.000	0.000	0.000	0.000	0.000	0.000	0.000	0.000	0.000	0.008	0.012	0.017	0.023	7.375	0.009	0.087	316	2384	100	103	13445	13548	117	9912	10029	Error	Error	-7.028	103	13445	117	9912	132778	3616625	0.534	5.838	0	0	0
1	12	11	"A65"	"A65"	16885	47620	100	371	384	170	44	305	305	338	364	107	5	0	0	14372	11201	6846	61	1574	1574	1772	1595	90	70	66	0	0.000	0.000	0.000	0.000	0.000	0.000	0.000	0.000	0.000	0.000	0.000	0.000	0.000	0.000	0.005	0.008	0.016	0.019	7.256	0.007	0.018	316	2384	100	66	12798	12864	79	9627	9706	Error	Error	-7.599	66	12798	79	9627	121336	3539554	0.126	5.912	0	0	0
1	13	11	"A66"	"A66"	17185	47615	100	379	404	181	44	306	306	344	309	89	12	0	0	12766	9933	6253	62	1556	1556	1833	1727	94	70	62	0	0.000	0.000	0.000	0.000	0.000	0.000	0.000	0.000	0.000	0.000	0.000	0.000	0.000	0.000	0.007	0.012	0.019	0.024	6.639	0.010	0.097	316	2384	100	73	11210	11283	98	8377	8475	Error	Error	-7.263	73	11210	98	8377	127613	3138919	0.194	4.690	0	0	0
1	14	11	"A66"	"A66"	17485	47615	100	383	398	173	43	315	315	336	167	49	26	8	0	14060	10790	6557	60	1559	1559	1812	1761	97	72	65	0	0.000	0.000	0.000	0.000	0.000	0.000	0.000	0.000	0.000	0.000	0.000	0.000	0.000	0.000	0.005	0.009	0.016	0.020	4.789	0.008	0.057	316	2384	100	68	12501	12569	83	9231	9314	Error	Error	-7.522	68	12501	83	9231	125802	3409585	0.371	5.098	0	0	0
1	15	11	"A66"	"A66"	17785	47610	100	377	394	175	44	315	315	336	159	47	28	9	0	11512	9231	6110	66	1576	1576	1851	1778	96	65	62	0	0.000	0.000	0.000	0.000	0.000	0.000	0.000	0.000	0.000	0.000	0.000	0.000	0.000	0.000	0.006	0.010	0.019	0.029	6.532	0.007	0.041	316	2384	100	62	9936	9998	79	7655	7734	Error	Error	-7.324	62	9936	79	7655	124413	2916958	0.365	4.151	0	0	0
1	16	11	"A67"	"A67"	18085	47610	100	410	422	182	43	322	322	343	157	45	35	10	0	14552	11235	7478	66	1632	1632	1931	2127	110	65	63	0	0.000	0.000	0.000	0.000	0.000	0.000	0.000	0.000	0.000	0.000	0.000	0.000	0.000	0.000	0.007	0.010	0.019	0.031	7.080	0.007	0.070	316	2384	100	88	12920	13008	100	9603	9703	Error	Error	-7.198	88	12920	100	9603	133236	3550183	0.503	4.374	0	0	0
1	17	11	"A67"	"A67"	18385	47610	100	399	415	183	44	315	315	337	158	46	34	10	0	13459	10669	7303	68	1615	1615	1875	1765	94	64	62	0	0.000	0.000	0.000	0.000	0.000	0.000	0.000	0.000	0.000	0.000	0.000	0.000	0.000	0.000	0.007	0.011	0.019	0.026	6.575	0.010	0.123	316	2384	100	84	11844	11928	100	9054	9154	Error	Error	-7.140	84	11844	100	9054	131182	3371477	0.494	4.982	0	0	0
1	18	11	"A67"	"A67"	18685	47605	100	408	437	205	46	320	320	339	150	44	36	18	0	13763	11665	9217	79	1681	1681	2051	2211	107	58	55	0	0.000	0.000	0.000	0.000	0.000	0.000	0.000	0.000	0.000	0.000	0.000	0.000	0.000	0.000	0.007	0.012	0.018	0.026	7.267	0.009	0.137	316	2384	100	88	12082	12170	117	9984	10101	Error	Error	-7.101	88	12082	117	9984	138244	3686202	0.653	4.348	0	0	0
1	1	12	"A68"	"A68"	13595	47940	100	377	404	184	45	303	303	325	172	52	29	10	0	8923	8718	4522	51	1510	1510	1579	827	52	86	80	0	0.000	0.000	0.000	0.000	0.000	0.000	0.000	0.000	0.000	0.000	0.000	0.000	0.000	0.000	0.010	0.014	0.019	0.021	4.993	0.010	0.060	316	2384	100	74	7413	7487	101	7208	7309	Error	Error	-6.646	74	7413	101	7208	127671	2754838	0.459	8.632	0	0	0
1	2	12	"A68"	"A68"	13890	47935	100	358	378	161	42	307	307	338	259	76	12	0	0	11018	9450	5566	58	1503	1503	1647	1259	76	76	68	0	0.000	0.000	0.000	0.000	0.000	0.000	0.000	0.000	0.000	0.000	0.000	0.000	0.000	0.000	0.005	0.009	0.019	0.021	5.191	0.007	0.028	316	2384	100	51	9515	9566	71	7947	8018	Error	Error	-7.544	51	9515	71	7947	119490	2986110	0.154	6.198	0	0	0
1	3	12	"A68"	"A68"	14190	47935	100	391	402	169	42	321	321	394	1381	350	0	0	0	12061	10217	5013	49	1520	1520	1672	2149	128	78	74	0	0.000	0.000	0.000	0.000	0.000	0.000	0.000	0.000	0.000	0.000	0.000	0.000	0.000	0.000	0.007	0.009	0.017	0.016	4.376	0.057	0.166	316	2384	100	70	10541	10611	81	8697	8778	Error	Error	-7.234	70	10541	81	8697	126879	3228720	0.006	3.976	0	0	0
1	4	12	"A69"	"A69"	14490	47930	100	419	462	335	72	301	301	330	184	55	38	11	0	15745	13460	6256	46	1499	1499	1594	949	59	97	93	0	0.000	0.000	0.000	0.000	0.000	0.000	0.000	0.000	0.000	0.000	0.000	0.000	0.000	0.000	0.008	0.013	0.017	0.016	3.733	0.008	0.041	316	2384	100	118	14246	14364	161	11961	12122	Error	Error	-6.916	118	14246	161	11961	145967	4253217	0.717	12.504	0	0	0
1	5	12	"A69"	"A69"	14790	47930	100	433	524	955	182	312	312	335	162	48	42	14	0	16033	13506	6619	49	1499	1499	1588	980	61	91	85	0	0.000	0.000	0.000	0.000	0.000	0.000	0.000	0.000	0.000	0.000	0.000	0.000	0.000	0.000	0.008	0.018	0.015	0.015	5.690	0.009	0.014	316	2384	100	121	14534	14655	212	12007	12219	Error	Error	-6.908	121	14534	212	12007	165602	4267770	1.167	12.161	0	0	0
1	6	12	"A69"	"A69"	15090	47925	100	412	448	197	43	308	308	333	161	48	41	18	0	16253	13129	6976	53	1511	1511	1680	1502	89	86	74	0	0.000	0.000	0.000	0.000	0.000	0.000	0.000	0.000	0.000	0.000	0.000	0.000	0.000	0.000	0.007	0.012	0.015	0.016	4.758	0.009	0.125	316	2384	100	104	14742	14846	140	11618	11758	Error	Error	-7.147	104	14742	140	11618	141671	4148756	0.714	7.623	0	0	0
1	7	12	"A70"	"A70"	15390	47925	100	414	429	188	43	310	310	349	622	178	1	0	0	13333	11283	5846	51	1477	1477	1608	1067	66	94	78	0	0.000	0.000	0.000	0.000	0.000	0.000	0.000	0.000	0.000	0.000	0.000	0.000	0.000	0.000	0.009	0.012	0.017	0.017	3.220	0.010	0.057	316	2384	100	104	11856	11960	119	9806	9925	Error	Error	-6.833	104	11856	119	9806	135424	3565394	0.129	9.067	0	0	0
1	8	12	"A70"	"A70"	15690	47920	100	395	412	177	42	314	314	355	567	159	1	0	0	11756	9616	6055	62	1533	1533	1873	2535	135	64	61	0	0.000	0.000	0.000	0.000	0.000	0.000	0.000	0.000	0.000	0.000	0.000	0.000	0.000	0.000	0.008	0.012	0.020	0.026	5.479	0.010	0.101	316	2384	100	81	10223	10304	98	8083	8181	Error	Error	-6.980	81	10223	98	8083	130100	3038591	0.101	3.054	0	0	0
1	9	12	"A70"	"A70"	15990	47920	100	417	426	216	50	318	318	342	236	69	21	3	0	12407	10222	6100	59	1506	1506	1708	1487	87	76	65	0	0.000	0.000	0.000	0.000	0.000	0.000	0.000	0.000	0.000	0.000	0.000	0.000	0.000	0.000	0.009	0.012	0.019	0.022	4.550	0.011	0.092	316	2384	100	99	10901	11000	108	8716	8824	Error	Error	-6.783	99	10901	108	8716	134666	3230125	0.356	5.726	0	0	0
1	10	12	"A71"	"A71"	16290	47920	100	433	447	186	41	314	314	354	576	162	1	0	0	12769	11201	5315	47	1519	1519	1798	1889	105	80	78	0	0.000	0.000	0.000	0.000	0.000	0.000	0.000	0.000	0.000	0.000	0.000	0.000	0.000	0.000	0.011	0.014	0.018	0.019	4.169	0.008	0.003	316	2384	100	119	11250	11369	133	9682	9815	Error	Error	-6.563	119	11250	133	9682	141358	3539648	0.161	4.978	0	0	0
1	11	12	"A71"	"A71"	16590	47915	100	399	411	177	43	320	320	340	169	49	30	8	0	12256	10610	5809	54	1529	1529	1906	2165	113	75	71	0	0.000	0.000	0.000	0.000	0.000	0.000	0.000	0.000	0.000	0.000	0.000	0.000	0.000	0.000	0.007	0.010	0.018	0.022	4.374	0.009	0.082	316	2384	100	79	10727	10806	91	9081	9172	Error	Error	-7.085	79	10727	91	9081	129737	3352886	0.420	4.020	0	0	0
1	12	12	"A71"	"A71"	16890	47915	100	385	414	186	44	319	319	387	904	233	0	0	0	9830	8730	4956	56	1538	1538	1884	1837	97	71	69	0	0.000	0.000	0.000	0.000	0.000	0.000	0.000	0.000	0.000	0.000	0.000	0.000	0.000	0.000	0.008	0.013	0.023	0.026	5.404	0.013	0.002	316	2384	100	66	8292	8358	95	7192	7287	Error	Error	-6.973	66	8292	95	7192	130702	2758538	0.030	3.727	0	0	0
1	13	12	"A72"	"A72"	17190	47910	100	362	387	181	46	309	309	388	1372	353	0	0	0	4718	4211	2235	53	1520	1520	1718	2600	151	55	14	0	0.000	0.000	0.000	0.000	0.000	0.000	0.000	0.000	0.000	0.000	0.000	0.000	0.000	0.000	0.017	0.029	0.065	0.068	5.680	0.409	0.583	316	2384	100	53	3198	3251	78	2691	2769	Error	Error	-5.915	53	3198	78	2691	122151	1330716	-0.001	0.959	0	0	0
1	14	12	"A72"	"A72"	17490	47910	100	363	392	182	46	321	321	361	486	134	2	0	0	4867	4766	3094	64	1559	1559	1707	799	46	61	57	0	0.000	0.000	0.000	0.000	0.000	0.000	0.000	0.000	0.000	0.000	0.000	0.000	0.000	0.000	0.013	0.022	0.054	0.084	6.970	0.012	0.022	316	2384	100	42	3308	3350	71	3207	3278	Error	Error	-6.299	42	3308	71	3207	123921	1506198	0.064	3.829	0	0	0
1	15	12	"A72"	"A72"	17790	47905	100	378	392	165	42	336	336	350	156	44	22	6	0	5667	5567	3795	68	1565	1565	1742	1196	68	56	53	0	0.000	0.000	0.000	0.000	0.000	0.000	0.000	0.000	0.000	0.000	0.000	0.000	0.000	0.000	0.010	0.014	0.035	0.054	8.618	0.008	0.021	316	2384	100	42	4102	4144	56	4002	4058	Error	Error	-6.610	42	4102	56	4002	123947	1759198	0.269	3.198	0	0	0
1	16	12	"A73"	"A73"	18085	47905	100	351	379	177	46	324	324	341	157	46	22	6	0	5142	4919	2725	55	1544	1544	1593	434	27	76	68	0	0.000	0.000	0.000	0.000	0.000	0.000	0.000	0.000	0.000	0.000	0.000	0.000	0.000	0.000	0.008	0.016	0.042	0.050	5.466	0.012	0.024	316	2384	100	27	3598	3625	55	3375	3430	Error	Error	-7.058	27	3598	55	3375	119656	1554553	0.242	7.664	0	0	0
1	17	12	"A73"	"A73"	18385	47900	100	320	348	166	47	328	328	347	170	48	15	5	0	3872	4081	2541	62	1591	1591	1757	959	54	57	53	0	0.000	0.000	0.000	0.000	0.000	0.000	0.000	0.000	0.000	0.000	0.000	0.000	0.000	0.000	-0.004	0.008	0.076	0.088	7.350	0.013	0.025	316	2384	100	-8	2281	2273	20	2490	2510	Error	Error	Error	-8	2281	20	2490	109957	1289549	0.006	2.423	0	0	0
1	18	12	"A73"	"A73"	18685	47900	100	353	375	180	48	337	337	357	165	46	20	6	0	3595	4500	3223	71	1631	1631	1721	587	34	61	56	0	0.000	0.000	0.000	0.000	0.000	0.000	0.000	0.000	0.000	0.000	0.000	0.000	0.000	0.000	0.008	0.013	0.056	0.082	7.291	0.014	0.035	316	2384	100	16	1964	1980	38	2869	2907	Error	Error	-6.940	16	1964	38	2869	118628	1421872	0.109	4.734	0	0	0
1	1	13	"A74"	"A74"	13590	48235	105	511	540	196	36	320	320	347	188	54	50	22	0	15560	15222	5082	33	1592	1592	1643	589	35	100	100	0	0.000	0.000	0.000	0.000	0.000	0.000	0.000	0.000	0.000	0.000	0.000	0.000	0.000	0.000	0.014	0.016	0.016	0.015	2.633	0.013	0.154	316	2572	100	191	13968	14159	220	13630	13850	Error	Error	-6.192	191	13968	220	13630	170567	4810283	1.027	23.054	0	0	0
1	2	13	"A74"	"A74"	13900	48235	100	482	501	204	40	327	327	345	157	45	49	24	0	12692	12910	4360	33	1596	1596	1663	578	34	99	99	0	0.000	0.000	0.000	0.000	0.000	0.000	0.000	0.000	0.000	0.000	0.000	0.000	0.000	0.000	0.014	0.015	0.019	0.014	3.287	0.014	0.168	316	2384	100	155	11096	11251	174	11314	11488	Error	Error	-6.162	155	11096	174	11314	158270	4079549	0.994	19.458	0	0	0
1	3	13	"A74"	"A74"	14200	48235	100	444	451	181	40	313	313	331	183	55	38	10	0	9896	9862	2497	25	1548	1548	1586	555	34	99	98	0	0.000	0.000	0.000	0.000	0.000	0.000	0.000	0.000	0.000	0.000	0.000	0.000	0.000	0.000	0.016	0.017	0.021	0.018	2.820	0.014	0.106	316	2384	100	131	8348	8479	138	8314	8452	Error	Error	-5.994	131	8348	138	8314	142522	3116280	0.656	14.912	0	0	0
1	4	13	"A75"	"A75"	14495	48230	100	411	422	185	43	298	298	327	232	70	25	3	0	7046	6548	2504	38	1502	1502	1580	824	52	87	85	0	0.000	0.000	0.000	0.000	0.000	0.000	0.000	0.000	0.000	0.000	0.000	0.000	0.000	0.000	0.020	0.025	0.035	0.035	4.783	0.040	0.135	316	2384	100	113	5544	5657	124	5046	5170	Error	Error	-5.617	113	5544	124	5046	133468	2069070	0.409	6.029	0	0	0
1	5	13	"A75"	"A75"	14790	48230	100	396	426	176	41	306	306	331	171	51	34	12	0	8712	8113	2771	34	1508	1508	1538	355	23	98	95	0	0.000	0.000	0.000	0.000	0.000	0.000	0.000	0.000	0.000	0.000	0.000	0.000	0.000	0.000	0.012	0.018	0.026	0.022	3.340	0.015	0.084	316	2384	100	90	7204	7294	120	6605	6725	Error	Error	-6.323	90	7204	120	6605	134466	2563722	0.556	18.521	0	0	0
1	6	13	"A75"	"A75"	15090	48225	100	393	416	192	46	305	305	327	163	49	33	12	0	7299	7095	2230	31	1502	1502	1562	564	36	96	93	0	0.000	0.000	0.000	0.000	0.000	0.000	0.000	0.000	0.000	0.000	0.000	0.000	0.000	0.000	0.015	0.020	0.030	0.027	3.441	0.015	0.058	316	2384	100	88	5797	5885	111	5593	5704	Error	Error	-6.042	88	5797	111	5593	131603	2242133	0.546	9.810	0	0	0
1	7	13	"A76"	"A76"	15390	48225	100	407	423	176	41	310	310	334	181	54	28	8	0	7425	6900	3033	43	1512	1512	1595	854	53	84	81	0	0.000	0.000	0.000	0.000	0.000	0.000	0.000	0.000	0.000	0.000	0.000	0.000	0.000	0.000	0.016	0.021	0.032	0.033	4.023	0.018	0.075	316	2384	100	97	5913	6010	113	5388	5501	Error	Error	-5.930	97	5913	113	5388	133537	2180297	0.492	6.212	0	0	0
1	8	13	"A76"	"A76"	15690	48220	100	388	407	188	46	308	308	334	169	50	35	9	0	8578	7854	3620	46	1522	1522	1622	789	48	89	82	0	0.000	0.000	0.000	0.000	0.000	0.000	0.000	0.000	0.000	0.000	0.000	0.000	0.000	0.000	0.011	0.016	0.024	0.023	3.796	0.015	0.016	316	2384	100	80	7056	7136	99	6332	6431	Error	Error	-6.463	80	7056	99	6332	128656	2481928	0.432	7.899	0	0	0
1	9	13	"A76"	"A76"	15990	48220	100	393	417	182	43	312	312	328	153	46	36	13	0	8392	7550	3266	43	1516	1516	1596	735	46	91	86	0	0.000	0.000	0.000	0.000	0.000	0.000	0.000	0.000	0.000	0.000	0.000	0.000	0.000	0.000	0.012	0.017	0.027	0.027	3.769	0.013	0.065	316	2384	100	81	6876	6957	105	6034	6139	Error	Error	-6.408	81	6876	105	6034	131887	2385776	0.582	8.101	0	0	0
1	10	13	"A77"	"A77"	16290	48225	90	495	505	206	40	310	310	330	160	48	55	23	0	6830	6768	1639	24	1537	1537	1602	500	31	100	98	0	0.000	0.000	0.000	0.000	0.000	0.000	0.000	0.000	0.000	0.000	0.000	0.000	0.000	0.000	0.035	0.037	0.045	0.038	2.475	0.031	0.145	256	1924	100	185	5293	5478	195	5231	5426	Error	Error	-4.838	185	5293	195	5231	129251	1732676	1.094	10.332	0	0	0
1	11	13	"A77"	"A77"	16590	48215	100	401	430	201	46	305	305	330	163	49	36	16	0	5594	5074	2293	45	1521	1521	1600	618	38	81	73	0	0.000	0.000	0.000	0.000	0.000	0.000	0.000	0.000	0.000	0.000	0.000	0.000	0.000	0.000	0.024	0.035	0.046	0.049	4.403	0.036	0.163	316	2384	100	96	4073	4169	125	3553	3678	Error	Error	-5.407	96	4073	125	3553	135743	1603372	0.613	5.621	0	0	0
1	12	13	"A77"	"A77"	16890	48210	100	407	435	193	44	306	306	327	157	48	38	15	0	6913	6037	3311	54	1496	1496	1601	747	46	73	69	0	0.000	0.000	0.000	0.000	0.000	0.000	0.000	0.000	0.000	0.000	0.000	0.000	0.000	0.000	0.019	0.028	0.039	0.043	4.968	0.024	0.146	316	2384	100	101	5417	5518	129	4541	4670	Error	Error	-5.745	101	5417	129	4541	137508	1907694	0.688	5.938	0	0	0
1	13	13	"A78"	"A78"	17190	48210	100	368	380	158	41	308	308	335	174	51	25	4	0	6600	5882	3104	52	1536	1536	1653	757	45	74	69	0	0.000	0.000	0.000	0.000	0.000	0.000	0.000	0.000	0.000	0.000	0.000	0.000	0.000	0.000	0.012	0.017	0.033	0.044	5.994	0.010	0.020	316	2384	100	60	5064	5124	72	4346	4418	Error	Error	-6.399	60	5064	72	4346	120009	1858684	0.259	5.587	0	0	0
1	14	13	"A78"	"A78"	17490	48210	100	367	395	173	43	310	310	333	171	51	29	6	0	7415	6290	3489	55	1556	1556	1680	833	49	71	66	0	0.000	0.000	0.000	0.000	0.000	0.000	0.000	0.000	0.000	0.000	0.000	0.000	0.000	0.000	0.010	0.018	0.029	0.036	5.620	0.014	0.058	316	2384	100	57	5859	5916	85	4734	4819	Error	Error	-6.684	57	5859	85	4734	124760	1987504	0.363	5.534	0	0	0
1	15	13	"A78"	"A78"	17790	48205	100	376	397	166	41	328	328	345	156	45	28	7	0	7658	6364	3967	62	1555	1555	1711	946	55	64	61	0	0.000	0.000	0.000	0.000	0.000	0.000	0.000	0.000	0.000	0.000	0.000	0.000	0.000	0.000	0.008	0.014	0.029	0.039	7.036	0.013	0.062	316	2384	100	48	6103	6151	69	4809	4878	Error	Error	-6.990	48	6103	69	4809	125526	2010896	0.333	4.919	0	0	0
1	16	13	"A79"	"A79"	18090	48205	100	370	395	172	43	319	319	340	163	47	28	8	0	8113	6692	4276	63	1561	1561	1754	1161	66	64	61	0	0.000	0.000	0.000	0.000	0.000	0.000	0.000	0.000	0.000	0.000	0.000	0.000	0.000	0.000	0.008	0.015	0.029	0.034	5.944	0.012	0.060	316	2384	100	51	6552	6603	76	5131	5207	Error	Error	-7.005	51	6552	76	5131	124680	2114527	0.337	4.253	0	0	0
1	17	13	"A79"	"A79"	18390	48200	100	398	414	173	41	318	318	373	935	250	0	0	0	10823	8838	6482	73	1586	1586	1930	1939	100	60	57	0	0.000	0.000	0.000	0.000	0.000	0.000	0.000	0.000	0.000	0.000	0.000	0.000	0.000	0.000	0.009	0.013	0.026	0.046	7.517	0.010	0.099	316	2384	100	80	9237	9317	96	7252	7348	Error	Error	-6.851	80	9237	96	7252	130727	2792700	0.044	3.563	0	0	0
1	18	13	"A79"	"A79"	18690	48200	100	384	408	187	45	326	326	346	166	47	29	11	0	9441	8056	5647	70	1607	1607	1949	1898	97	60	55	0	0.000	0.000	0.000	0.000	0.000	0.000	0.000	0.000	0.000	0.000	0.000	0.000	0.000	0.000	0.007	0.013	0.027	0.041	8.238	0.010	0.067	316	2384	100	58	7834	7892	82	6449	6531	Error	Error	-7.078	58	7834	82	6449	129012	2545843	0.373	3.218	0	0	0
1	1	14	"A80"	"A80"	13595	48545	95	539	560	223	39	326	326	374	743	198	2	0	0	17357	17241	5071	29	1627	1627	1705	571	33	100	100	0	0.000	0.000	0.000	0.000	0.000	0.000	0.000	0.000	0.000	0.000	0.000	0.000	0.000	0.000	0.014	0.015	0.017	0.013	2.829	0.013	0.167	256	2088	100	213	15730	15943	234	15614	15848	Error	Error	-6.207	213	15730	234	15614	143375	4413596	0.250	27.208	0	0	0
1	2	14	"A80"	"A80"	13900	48540	85	454	483	193	39	327	327	347	166	47	41	16	0	12832	12767	1881	14	1611	1611	1760	834	47	100	100	0	0.000	0.000	0.000	0.000	0.000	0.000	0.000	0.000	0.000	0.000	0.000	0.000	0.000	0.000	0.011	0.014	0.016	0.015	2.318	0.012	0.124	208	1660	100	127	11221	11348	156	11156	11312	Error	Error	-6.465	127	11221	156	11156	100421	2655435	0.819	13.198	0	0	0
1	3	14	"A80"	"A80"	14200	48545	95	471	469	175	37	335	335	372	271	72	23	0	0	12058	11603	2314	19	1629	1629	1728	586	33	100	100	0	0.000	0.000	0.000	0.000	0.000	0.000	0.000	0.000	0.000	0.000	0.000	0.000	0.000	0.000	0.013	0.013	0.020	0.016	2.922	0.011	0.064	256	2088	100	136	10429	10565	134	9974	10108	Error	Error	-6.261	136	10429	134	9974	120179	2970366	0.358	16.852	0	0	0
1	4	14	"A81"	"A81"	14495	48535	100	419	430	172	40	318	318	348	360	103	8	0	0	10384	9578	3581	37	1534	1534	1577	616	39	94	90	0	0.000	0.000	0.000	0.000	0.000	0.000	0.000	0.000	0.000	0.000	0.000	0.000	0.000	0.000	0.011	0.014	0.019	0.021	3.418	0.011	0.063	316	2384	100	101	8850	8951	112	8044	8156	Error	Error	-6.453	101	8850	112	8044	135761	3026581	0.228	12.989	0	0	0
1	5	14	"A81"	"A81"	14795	48540	90	434	465	202	43	318	318	335	155	46	43	19	0	12166	12119	2469	20	1566	1566	1634	709	43	100	100	0	0.000	0.000	0.000	0.000	0.000	0.000	0.000	0.000	0.000	0.000	0.000	0.000	0.000	0.000	0.011	0.014	0.020	0.016	2.692	0.011	0.083	256	1924	100	116	10600	10716	147	10553	10700	Error	Error	-6.514	116	10600	147	10553	119108	3102373	0.839	14.788	0	0	0
1	6	14	"A81"	"A81"	15095	48530	100	390	438	276	63	316	316	340	201	59	29	6	0	10701	9726	3964	40	1539	1539	1571	478	30	97	92	0	0.000	0.000	0.000	0.000	0.000	0.000	0.000	0.000	0.000	0.000	0.000	0.000	0.000	0.000	0.008	0.015	0.022	0.020	4.351	0.011	0.039	316	2384	100	74	9162	9236	122	8187	8309	Error	Error	-6.952	74	9162	122	8187	138376	3073262	0.488	17.061	0	0	0
1	7	14	"A82"	"A82"	15395	48535	95	434	481	211	43	332	332	353	177	50	37	16	0	12703	12560	2383	18	1610	1610	1644	396	24	100	100	0	0.000	0.000	0.000	0.000	0.000	0.000	0.000	0.000	0.000	0.000	0.000	0.000	0.000	0.000	0.009	0.014	0.016	0.012	3.616	0.011	0.059	256	2088	100	102	11093	11195	149	10950	11099	Error	Error	-6.765	102	11093	149	10950	123188	3215234	0.723	27.566	0	0	0
1	8	14	"A82"	"A82"	15695	48525	100	442	452	186	41	318	318	342	159	46	43	18	0	12623	11031	4955	44	1586	1586	1636	641	39	94	89	0	0.000	0.000	0.000	0.000	0.000	0.000	0.000	0.000	0.000	0.000	0.000	0.000	0.000	0.000	0.011	0.014	0.020	0.020	3.666	0.011	0.099	316	2384	100	124	11037	11161	134	9445	9579	Error	Error	-6.476	124	11037	134	9445	142861	3485685	0.692	14.657	0	0	0
1	9	14	"A82"	"A82"	15990	48525	100	421	441	208	47	316	316	336	160	47	37	13	0	10350	9201	3962	43	1567	1567	1622	594	36	98	91	0	0.000	0.000	0.000	0.000	0.000	0.000	0.000	0.000	0.000	0.000	0.000	0.000	0.000	0.000	0.012	0.016	0.020	0.022	3.466	0.015	0.115	316	2384	100	105	8783	8888	125	7634	7759	Error	Error	-6.386	105	8783	125	7634	139199	2907602	0.656	12.759	0	0	0
1	10	14	"A83"	"A83"	16290	48525	100	453	475	190	40	320	320	343	167	48	43	17	0	8319	8112	2247	27	1582	1582	1635	452	27	98	97	0	0.000	0.000	0.000	0.000	0.000	0.000	0.000	0.000	0.000	0.000	0.000	0.000	0.000	0.000	0.020	0.024	0.032	0.027	3.407	0.019	0.103	316	2384	100	133	6737	6870	155	6530	6685	Error	Error	-5.663	133	6737	155	6530	150071	2563493	0.790	14.330	0	0	0
1	11	14	"A83"	"A83"	16590	48520	100	427	454	219	48	330	330	354	177	50	32	9	0	7559	6953	2717	39	1612	1612	1730	790	45	87	83	0	0.000	0.000	0.000	0.000	0.000	0.000	0.000	0.000	0.000	0.000	0.000	0.000	0.000	0.000	0.016	0.023	0.032	0.032	3.546	0.019	0.085	316	2384	100	97	5947	6044	124	5341	5465	Error	Error	-5.938	97	5947	124	5341	143333	2197272	0.565	6.611	0	0	0
1	12	14	"A83"	"A83"	16890	48520	100	410	421	181	42	324	324	350	197	56	25	6	0	6920	6671	2874	43	1551	1551	1686	881	52	86	80	0	0.000	0.000	0.000	0.000	0.000	0.000	0.000	0.000	0.000	0.000	0.000	0.000	0.000	0.000	0.016	0.019	0.034	0.034	4.388	0.013	0.045	316	2384	100	86	5369	5455	97	5120	5217	Error	Error	-5.964	86	5369	97	5120	132944	2108076	0.360	5.658	0	0	0
1	13	14	"A84"	"A84"	17190	48515	100	385	415	172	41	324	324	346	175	50	30	9	0	6601	5819	2217	38	1554	1554	1612	465	28	91	87	0	0.000	0.000	0.000	0.000	0.000	0.000	0.000	0.000	0.000	0.000	0.000	0.000	0.000	0.000	0.012	0.021	0.034	0.032	4.401	0.018	0.051	316	2384	100	61	5047	5108	91	4265	4356	Error	Error	-6.370	61	5047	91	4265	131222	1838808	0.394	9.047	0	0	0
1	14	14	"A84"	"A84"	17490	48515	100	400	414	166	40	336	336	356	162	45	29	8	0	7335	6958	3565	51	1600	1600	1684	683	40	81	76	0	0.000	0.000	0.000	0.000	0.000	0.000	0.000	0.000	0.000	0.000	0.000	0.000	0.000	0.000	0.011	0.015	0.028	0.028	4.569	0.013	0.062	316	2384	100	64	5735	5799	78	5358	5436	Error	Error	-6.486	64	5735	78	5358	130854	2198712	0.358	7.722	0	0	0
1	15	14	"A84"	"A84"	17790	48510	100	404	430	175	40	337	337	360	171	47	29	8	0	7991	6818	3777	55	1624	1624	1755	895	50	72	68	0	0.000	0.000	0.000	0.000	0.000	0.000	0.000	0.000	0.000	0.000	0.000	0.000	0.000	0.000	0.011	0.018	0.029	0.039	6.211	0.012	0.047	316	2384	100	67	6367	6434	93	5194	5287	Error	Error	-6.570	67	6367	93	5194	135734	2154581	0.409	5.657	0	0	0
1	16	14	"A85"	"A85"	18090	48510	100	423	444	181	40	330	330	368	512	139	1	0	0	10785	9571	4456	46	1641	1641	1758	923	52	87	83	0	0.000	0.000	0.000	0.000	0.000	0.000	0.000	0.000	0.000	0.000	0.000	0.000	0.000	0.000	0.010	0.014	0.022	0.023	3.818	0.011	0.004	316	2384	100	93	9144	9237	114	7930	8044	Error	Error	-6.619	93	9144	114	7930	140370	3024463	0.148	8.465	0	0	0
1	17	14	"A85"	"A85"	18390	48505	100	403	430	189	43	329	329	351	166	47	29	9	0	10198	8231	5151	62	1637	1637	1892	1596	84	67	61	0	0.000	0.000	0.000	0.000	0.000	0.000	0.000	0.000	0.000	0.000	0.000	0.000	0.000	0.000	0.009	0.015	0.022	0.030	6.594	0.011	0.077	316	2384	100	74	8561	8635	101	6594	6695	Error	Error	-6.854	74	8561	101	6594	135832	2601106	0.476	3.972	0	0	0
1	18	14	"A85"	"A85"	18690	48505	100	405	425	181	42	339	339	359	178	49	27	9	0	10427	9056	5616	62	1667	1667	1939	1732	89	71	62	0	0.000	0.000	0.000	0.000	0.000	0.000	0.000	0.000	0.000	0.000	0.000	0.000	0.000	0.000	0.008	0.012	0.024	0.025	5.505	0.010	0.079	316	2384	100	66	8760	8826	86	7389	7475	Error	Error	-7.052	66	8760	86	7389	134331	2861814	0.371	4.109	0	0	0
1	1	15	"A86"	"A86"	13605	48845	90	487	502	193	38	322	322	377	1032	273	0	0	0	13868	13289	3601	27	1549	1549	1621	612	37	100	100	0	0.000	0.000	0.000	0.000	0.000	0.000	0.000	0.000	0.000	0.000	0.000	0.000	0.000	0.000	0.013	0.015	0.017	0.015	2.486	0.012	0.002	256	1924	100	165	12319	12484	180	11740	11920	Error	Error	-6.222	165	12319	180	11740	128579	3401988	0.121	19.065	0	0	0
1	2	15	"A86"	"A86"	13910	48840	100	450	463	178	38	316	316	338	176	52	39	11	0	13148	12028	4002	33	1540	1540	1590	688	43	98	97	0	0.000	0.000	0.000	0.000	0.000	0.000	0.000	0.000	0.000	0.000	0.000	0.000	0.000	0.000	0.012	0.014	0.017	0.015	2.920	0.012	0.121	316	2384	100	134	11608	11742	147	10488	10635	Error	Error	-6.437	134	11608	147	10488	146165	3800900	0.710	15.172	0	0	0
1	3	15	"A86"	"A86"	14205	48845	90	456	472	182	38	333	333	358	191	53	36	7	0	12083	11687	2455	21	1558	1558	1640	720	43	100	98	0	0.000	0.000	0.000	0.000	0.000	0.000	0.000	0.000	0.000	0.000	0.000	0.000	0.000	0.000	0.012	0.014	0.018	0.014	3.010	0.012	0.078	256	1924	100	123	10525	10648	139	10129	10268	Error	Error	-6.419	123	10525	139	10129	120877	2991745	0.597	13.954	0	0	0
1	4	15	"A87"	"A87"	14500	48840	100	448	465	241	51	321	321	344	162	47	42	15	0	10824	9731	3593	36	1550	1550	1590	818	51	92	88	0	0.000	0.000	0.000	0.000	0.000	0.000	0.000	0.000	0.000	0.000	0.000	0.000	0.000	0.000	0.014	0.018	0.024	0.022	4.213	0.015	0.087	316	2384	100	127	9274	9401	144	8181	8325	Error	Error	-6.190	127	9274	144	8181	146884	3075005	0.747	9.952	0	0	0
1	5	15	"A87"	"A87"	14800	48835	100	439	451	187	41	325	325	350	199	56	30	8	0	10644	9635	3471	36	1542	1542	1573	329	20	98	97	0	0.000	0.000	0.000	0.000	0.000	0.000	0.000	0.000	0.000	0.000	0.000	0.000	0.000	0.000	0.013	0.016	0.021	0.020	3.633	0.012	0.061	316	2384	100	114	9102	9216	126	8093	8219	Error	Error	-6.319	114	9102	126	8093	142550	3044516	0.508	24.505	0	0	0
1	6	15	"A87"	"A87"	15095	48840	85	425	449	190	42	315	315	344	232	67	27	5	0	11532	11232	1557	13	1543	1543	1645	677	41	100	100	0	0.000	0.000	0.000	0.000	0.000	0.000	0.000	0.000	0.000	0.000	0.000	0.000	0.000	0.000	0.011	0.014	0.017	0.014	2.956	0.013	0.110	208	1660	100	110	9989	10099	134	9689	9823	Error	Error	-6.505	110	9989	134	9689	93324	2336207	0.453	14.161	0	0	0
1	7	15	"A88"	"A88"	15400	48830	100	397	423	180	42	324	324	352	253	71	18	1	0	9907	8713	3733	42	1558	1558	1606	638	39	89	83	0	0.000	0.000	0.000	0.000	0.000	0.000	0.000	0.000	0.000	0.000	0.000	0.000	0.000	0.000	0.009	0.014	0.023	0.026	4.204	0.012	0.019	316	2384	100	73	8349	8422	99	7155	7254	Error	Error	-6.838	73	8349	99	7155	133597	2753389	0.281	11.139	0	0	0
1	8	15	"A88"	"A88"	15700	48830	100	410	435	187	42	318	318	345	208	60	26	6	0	9822	8968	3191	35	1557	1557	1562	273	17	99	98	0	0.000	0.000	0.000	0.000	0.000	0.000	0.000	0.000	0.000	0.000	0.000	0.000	0.000	0.000	0.011	0.016	0.023	0.020	3.558	0.013	0.076	316	2384	100	92	8265	8357	117	7411	7528	Error	Error	-6.489	92	8265	117	7411	137408	2833958	0.433	27.128	0	0	0
1	9	15	"A88"	"A88"	16000	48825	100	412	436	181	41	320	320	352	264	75	24	1	0	10078	8967	3727	41	1542	1542	1580	429	27	95	92	0	0.000	0.000	0.000	0.000	0.000	0.000	0.000	0.000	0.000	0.000	0.000	0.000	0.000	0.000	0.011	0.016	0.024	0.021	4.174	0.011	0.028	316	2384	100	92	8536	8628	116	7425	7541	Error	Error	-6.536	92	8536	116	7425	137932	2833420	0.318	17.219	0	0	0
1	10	15	"A89"	"A89"	16300	48825	100	419	430	184	42	323	323	344	168	48	31	11	0	10658	9075	4427	48	1566	1566	1618	569	35	85	81	0	0.000	0.000	0.000	0.000	0.000	0.000	0.000	0.000	0.000	0.000	0.000	0.000	0.000	0.000	0.011	0.014	0.019	0.022	4.740	0.011	0.066	316	2384	100	96	9092	9188	107	7509	7616	Error	Error	-6.565	96	9092	107	7509	135985	2867548	0.512	13.105	0	0	0
1	11	15	"A89"	"A89"	16600	48820	100	436	454	193	42	344	344	518	2462	475	0	0	0	12617	10408	5018	48	1595	1595	1932	3295	170	74	69	0	0.000	0.000	0.000	0.000	0.000	0.000	0.000	0.000	0.000	0.000	0.000	0.000	0.000	0.000	0.008	0.012	0.022	0.022	4.156	0.012	0.100	316	2384	100	92	11022	11114	110	8813	8923	Error	Error	-6.905	92	11022	110	8813	143552	3288906	-0.026	2.572	0	0	0
1	12	15	"A89"	"A89"	16900	48820	100	426	431	182	42	329	329	359	206	57	25	5	0	11224	9286	4622	49	1549	1549	1621	694	42	86	78	0	0.000	0.000	0.000	0.000	0.000	0.000	0.000	0.000	0.000	0.000	0.000	0.000	0.000	0.000	0.010	0.013	0.020	0.021	4.059	0.011	0.059	316	2384	100	97	9675	9772	102	7737	7839	Error	Error	-6.640	97	9675	102	7737	136315	2934486	0.350	11.045	0	0	0
1	13	15	"A90"	"A90"	17200	48820	100	404	429	195	45	326	326	339	166	48	29	9	0	7930	7036	3304	46	1539	1539	1588	467	29	90	83	0	0.000	0.000	0.000	0.000	0.000	0.000	0.000	0.000	0.000	0.000	0.000	0.000	0.000	0.000	0.012	0.019	0.028	0.028	4.151	0.017	0.093	316	2384	100	78	6391	6469	103	5497	5600	Error	Error	-6.356	78	6391	103	5497	135652	2223310	0.542	11.666	0	0	0
1	14	15	"A90"	"A90"	17500	48815	100	430	446	223	50	337	337	366	225	61	25	5	0	8088	6910	3836	55	1578	1578	1674	788	47	75	70	0	0.000	0.000	0.000	0.000	0.000	0.000	0.000	0.000	0.000	0.000	0.000	0.000	0.000	0.000	0.014	0.020	0.033	0.044	5.073	0.018	0.093	316	2384	100	93	6510	6603	109	5332	5441	Error	Error	-6.129	93	6510	109	5332	141076	2183469	0.356	6.645	0	0	0
1	15	15	"A90"	"A90"	17800	48815	100	424	447	197	44	336	336	355	162	45	34	13	0	8647	7507	3615	48	1599	1599	1681	725	43	82	78	0	0.000	0.000	0.000	0.000	0.000	0.000	0.000	0.000	0.000	0.000	0.000	0.000	0.000	0.000	0.012	0.019	0.027	0.029	5.058	0.014	0.073	316	2384	100	88	7048	7136	111	5908	6019	Error	Error	-6.324	88	7048	111	5908	141365	2372095	0.568	8.036	0	0	0
1	16	15	"A91"	"A91"	18100	48810	100	415	437	198	45	336	336	359	172	47	31	11	0	9794	8182	4474	54	1645	1645	1797	1064	59	79	72	0	0.000	0.000	0.000	0.000	0.000	0.000	0.000	0.000	0.000	0.000	0.000	0.000	0.000	0.000	0.010	0.015	0.029	0.037	6.241	0.013	0.074	316	2384	100	79	8149	8228	101	6537	6638	Error	Error	-6.689	79	8149	101	6537	138039	2585541	0.453	6.001	0	0	0
1	17	15	"A91"	"A91"	18395	48810	100	420	493	654	132	339	339	362	163	45	34	13	0	11003	9495	5173	54	1682	1682	1845	1205	65	83	75	0	0.000	0.000	0.000	0.000	0.000	0.000	0.000	0.000	0.000	0.000	0.000	0.000	0.000	0.000	0.009	0.020	0.021	0.023	5.458	0.018	0.057	316	2384	100	81	9321	9402	154	7813	7967	Error	Error	-6.846	81	9321	154	7813	155778	3000511	0.804	6.349	0	0	0
1	18	15	"A91"	"A91"	18695	48805	100	405	418	174	41	343	343	360	161	44	26	10	0	9573	8274	4692	56	1701	1701	1947	1634	83	75	64	0	0.000	0.000	0.000	0.000	0.000	0.000	0.000	0.000	0.000	0.000	0.000	0.000	0.000	0.000	0.008	0.011	0.022	0.027	5.899	0.009	0.053	316	2384	100	62	7872	7934	75	6573	6648	Error	Error	-6.988	62	7872	75	6573	132156	2614452	0.360	3.872	0	0	0
1	1	16	"A92"	"A92"	13600	49140	105	490	514	194	37	332	332	377	706	187	1	0	0	17195	15710	5327	33	1590	1590	1645	682	41	98	97	0	0.000	0.000	0.000	0.000	0.000	0.000	0.000	0.000	0.000	0.000	0.000	0.000	0.000	0.000	0.010	0.013	0.014	0.013	2.796	0.010	0.116	316	2572	100	158	15605	15763	182	14120	14302	Error	Error	-6.626	158	15605	182	14120	162483	4964424	0.194	20.623	0	0	0
1	2	16	"A92"	"A92"	13905	49145	95	467	484	182	37	315	315	339	166	48	45	18	0	14025	13641	2971	21	1589	1589	1642	491	29	100	100	0	0.000	0.000	0.000	0.000	0.000	0.000	0.000	0.000	0.000	0.000	0.000	0.000	0.000	0.000	0.012	0.014	0.015	0.013	2.943	0.011	0.112	256	2088	100	152	12436	12588	169	12052	12221	Error	Error	-6.354	152	12436	169	12052	123996	3492116	0.873	24.438	0	0	0
1	3	16	"A92"	"A92"	14200	49140	100	433	448	198	44	336	336	361	171	47	34	12	0	12260	11035	4453	40	1581	1581	1649	1125	68	92	85	0	0.000	0.000	0.000	0.000	0.000	0.000	0.000	0.000	0.000	0.000	0.000	0.000	0.000	0.000	0.009	0.012	0.018	0.017	3.174	0.011	0.080	316	2384	100	97	10679	10776	112	9454	9566	Error	Error	-6.783	97	10679	112	9454	141426	3486902	0.509	8.343	0	0	0
1	4	16	"A93"	"A93"	14495	49135	100	438	452	196	43	327	327	353	180	50	37	10	0	9963	9595	2860	29	1619	1619	1648	452	27	99	99	0	0.000	0.000	0.000	0.000	0.000	0.000	0.000	0.000	0.000	0.000	0.000	0.000	0.000	0.000	0.013	0.016	0.023	0.020	3.219	0.011	0.052	316	2384	100	111	8344	8455	125	7976	8101	Error	Error	-6.232	111	8344	125	7976	142972	3031866	0.550	17.582	0	0	0
1	5	16	"A93"	"A93"	14800	49135	100	433	466	219	46	331	331	354	180	50	33	11	0	10308	9945	3211	32	1634	1634	1681	785	46	99	97	0	0.000	0.000	0.000	0.000	0.000	0.000	0.000	0.000	0.000	0.000	0.000	0.000	0.000	0.000	0.012	0.016	0.022	0.017	3.209	0.012	0.065	316	2384	100	102	8674	8776	135	8311	8446	Error	Error	-6.410	102	8674	135	8311	147232	3142633	0.622	10.527	0	0	0
1	6	16	"A93"	"A93"	15105	49135	95	398	427	191	44	323	323	348	181	52	31	11	0	9621	9537	2027	21	1614	1614	1687	802	47	100	99	0	0.000	0.000	0.000	0.000	0.000	0.000	0.000	0.000	0.000	0.000	0.000	0.000	0.000	0.000	0.009	0.013	0.022	0.017	3.149	0.011	0.041	256	2088	100	75	8007	8082	104	7923	8027	Error	Error	-6.738	75	8007	104	7923	109314	2441562	0.436	9.788	0	0	0
1	7	16	"A94"	"A94"	15395	49130	100	443	468	213	45	326	326	374	1011	270	0	0	0	12929	11502	4620	40	1591	1591	1651	578	35	96	93	0	0.000	0.000	0.000	0.000	0.000	0.000	0.000	0.000	0.000	0.000	0.000	0.000	0.000	0.000	0.010	0.014	0.018	0.017	3.811	0.012	0.101	316	2384	100	117	11338	11455	142	9911	10053	Error	Error	-6.599	117	11338	142	9911	147828	3634700	0.093	17.043	0	0	0
1	8	16	"A94"	"A94"	15695	49125	100	455	485	214	44	335	335	356	175	49	39	17	0	14183	12033	6759	56	1650	1650	1784	1185	66	83	78	0	0.000	0.000	0.000	0.000	0.000	0.000	0.000	0.000	0.000	0.000	0.000	0.000	0.000	0.000	0.010	0.014	0.018	0.022	3.922	0.011	0.102	316	2384	100	120	12533	12653	150	10383	10533	Error	Error	-6.707	120	12533	150	10383	153413	3802402	0.737	8.649	0	0	0
1	9	16	"A94"	"A94"	15995	49125	100	425	446	172	38	329	329	350	167	47	35	12	0	13015	10897	4954	45	1587	1587	1684	905	53	93	87	0	0.000	0.000	0.000	0.000	0.000	0.000	0.000	0.000	0.000	0.000	0.000	0.000	0.000	0.000	0.008	0.013	0.016	0.015	3.946	0.011	0.098	316	2384	100	96	11428	11524	117	9310	9427	Error	Error	-6.895	96	11428	117	9310	141092	3443550	0.575	10.180	0	0	0
1	10	16	"A95"	"A95"	16295	49120	100	469	506	304	60	331	331	356	170	47	45	18	0	11672	10581	3699	34	1615	1615	1765	1063	60	94	88	0	0.000	0.000	0.000	0.000	0.000	0.000	0.000	0.000	0.000	0.000	0.000	0.000	0.000	0.000	0.014	0.020	0.022	0.019	3.319	0.015	0.093	316	2384	100	138	10057	10195	175	8966	9141	Error	Error	-6.187	138	10057	175	8966	159757	3343685	0.882	8.294	0	0	0
1	11	16	"A95"	"A95"	16595	49120	100	442	463	230	49	332	332	357	175	49	37	13	0	12077	10292	4753	46	1629	1629	1901	1641	86	81	77	0	0.000	0.000	0.000	0.000	0.000	0.000	0.000	0.000	0.000	0.000	0.000	0.000	0.000	0.000	0.011	0.015	0.021	0.020	3.727	0.014	0.113	316	2384	100	110	10448	10558	131	8663	8794	Error	Error	-6.570	110	10448	131	8663	146244	3252201	0.606	5.113	0	0	0
1	12	16	"A95"	"A95"	16895	49115	100	417	446	198	44	341	341	357	162	45	33	13	0	11258	9286	5146	55	1638	1638	2026	2058	101	70	68	0	0.000	0.000	0.000	0.000	0.000	0.000	0.000	0.000	0.000	0.000	0.000	0.000	0.000	0.000	0.008	0.014	0.024	0.028	5.351	0.012	0.118	316	2384	100	76	9620	9696	105	7648	7753	Error	Error	-6.984	76	9620	105	7648	140850	2934298	0.549	3.528	0	0	0
1	13	16	"A96"	"A96"	17195	49115	100	439	464	193	41	332	332	353	176	49	37	13	0	9776	8629	4252	49	1644	1644	1829	1180	64	81	77	0	0.000	0.000	0.000	0.000	0.000	0.000	0.000	0.000	0.000	0.000	0.000	0.000	0.000	0.000	0.013	0.019	0.026	0.027	4.295	0.015	0.121	316	2384	100	107	8132	8239	132	6985	7117	Error	Error	-6.248	107	8132	132	6985	146598	2726716	0.631	5.763	0	0	0
1	14	16	"A96"	"A96"	17495	49110	100	422	454	192	42	340	340	364	184	50	33	11	0	8330	7248	3976	54	1625	1625	1831	1102	60	71	67	0	0.000	0.000	0.000	0.000	0.000	0.000	0.000	0.000	0.000	0.000	0.000	0.000	0.000	0.000	0.012	0.020	0.032	0.038	4.567	0.017	0.100	316	2384	100	82	6705	6787	114	5623	5737	Error	Error	-6.353	82	6705	114	5623	143568	2290376	0.489	4.916	0	0	0
1	15	16	"A96"	"A96"	17795	49110	100	431	447	183	40	333	333	355	167	47	35	12	0	8924	7762	4339	55	1628	1628	1895	1444	76	72	67	0	0.000	0.000	0.000	0.000	0.000	0.000	0.000	0.000	0.000	0.000	0.000	0.000	0.000	0.000	0.013	0.019	0.025	0.029	4.801	0.013	0.093	316	2384	100	98	7296	7394	114	6134	6248	Error	Error	-6.218	98	7296	114	6134	141180	2452644	0.551	4.063	0	0	0
1	16	16	"A97"	"A97"	18095	49110	100	447	471	216	45	344	344	369	313	84	14	3	0	10589	9440	4510	47	1649	1649	1859	1287	69	81	77	0	0.000	0.000	0.000	0.000	0.000	0.000	0.000	0.000	0.000	0.000	0.000	0.000	0.000	0.000	0.012	0.016	0.021	0.023	4.968	0.013	0.106	316	2384	100	103	8940	9043	127	7791	7918	Error	Error	-6.440	103	8940	127	7791	148839	2982921	0.326	5.890	0	0	0
1	17	16	"A97"	"A97"	18395	49105	100	412	433	193	44	343	343	365	170	46	29	9	0	8383	7062	3937	55	1689	1689	1988	1618	81	67	64	0	0.000	0.000	0.000	0.000	0.000	0.000	0.000	0.000	0.000	0.000	0.000	0.000	0.000	0.000	0.010	0.017	0.028	0.036	6.079	0.015	0.085	316	2384	100	69	6694	6763	90	5373	5463	Error	Error	-6.600	69	6694	90	5373	136738	2231465	0.400	3.136	0	0	0
1	18	16	"A97"	"A97"	18695	49105	100	442	470	194	41	357	357	573	3103	541	0	0	0	10643	8717	5227	59	1757	1757	2285	3654	159	62	59	0	0.000	0.000	0.000	0.000	0.000	0.000	0.000	0.000	0.000	0.000	0.000	0.000	0.000	0.000	0.010	0.016	0.023	0.027	5.291	0.552	0.383	316	2384	100	85	8886	8971	113	6960	7073	Error	Error	-6.708	85	8886	113	6960	148596	2754514	-0.033	1.760	0	0	0
1	1	17	"A98"	"A98"	13610	49445	85	369	386	170	44	333	333	354	169	47	21	5	0	3266	4235	2561	60	1536	1536	1544	311	20	97	90	0	0.000	0.000	0.000	0.000	0.000	0.000	0.000	0.000	0.000	0.000	0.000	0.000	0.000	0.000	0.021	0.020	0.056	0.055	4.147	0.012	0.013	208	1660	100	36	1730	1766	53	2699	2752	Error	Error	-5.587	36	1730	53	2699	80378	880894	0.189	8.653	0	0	0
1	2	17	"A98"	"A98"	13910	49440	80	388	416	227	54	320	320	345	163	47	27	12	0	3341	4532	2660	58	1558	1558	1598	612	38	88	69	0	0.000	0.000	0.000	0.000	0.000	0.000	0.000	0.000	0.000	0.000	0.000	0.000	0.000	0.000	0.038	0.032	0.054	0.057	4.162	0.023	0.043	208	1512	100	68	1783	1851	96	2974	3070	Error	Error	-4.713	68	1783	96	2974	86496	942565	0.436	4.794	0	0	0
1	3	17	"A98"	"A98"	14205	49435	80	349	361	172	47	330	330	353	172	48	17	4	0	3447	3653	1436	39	1541	1541	1589	628	39	84	62	0	0.000	0.000	0.000	0.000	0.000	0.000	0.000	0.000	0.000	0.000	0.000	0.000	0.000	0.000	0.010	0.015	0.060	0.066	4.252	0.008	0.003	208	1512	100	19	1906	1925	31	2112	2143	Error	Error	-6.648	19	1906	31	2112	74996	759917	0.047	3.287	0	0	0
1	4	17	"A99"	"A99"	14505	49440	90	376	394	159	40	328	328	353	202	57	16	2	0	5678	5755	1442	25	1555	1555	1582	466	29	100	98	0	0.000	0.000	0.000	0.000	0.000	0.000	0.000	0.000	0.000	0.000	0.000	0.000	0.000	0.000	0.012	0.016	0.029	0.025	3.227	0.009	0.007	256	1924	100	48	4123	4171	66	4200	4266	Error	Error	-6.425	48	4123	66	4200	100973	1473209	0.203	8.955	0	0	0
1	5	17	"A99"	"A99"	14805	49430	100	338	371	164	44	323	323	345	181	52	19	5	0	4345	4164	1749	42	1510	1510	1543	471	30	81	75	0	0.000	0.000	0.000	0.000	0.000	0.000	0.000	0.000	0.000	0.000	0.000	0.000	0.000	0.000	0.005	0.018	0.049	0.047	5.833	0.011	0.010	316	2384	100	15	2835	2850	48	2654	2702	Error	Error	-7.562	15	2835	48	2654	117244	1315721	0.144	5.565	0	0	0
1	6	17	"A99"	"A99"	15105	49430	100	361	385	171	44	326	326	344	166	48	22	7	0	3985	3890	1595	41	1500	1500	1529	321	20	84	77	0	0.000	0.000	0.000	0.000	0.000	0.000	0.000	0.000	0.000	0.000	0.000	0.000	0.000	0.000	0.014	0.025	0.054	0.057	4.654	0.013	0.012	316	2384	100	35	2485	2520	59	2390	2449	Error	Error	-6.150	35	2485	59	2390	121543	1229260	0.247	7.355	0	0	0
1	7	17	"A100"	"A100"	15405	49425	100	399	423	163	38	324	324	348	176	50	29	8	0	7408	6667	2916	43	1529	1529	1576	510	32	88	84	0	0.000	0.000	0.000	0.000	0.000	0.000	0.000	0.000	0.000	0.000	0.000	0.000	0.000	0.000	0.013	0.019	0.031	0.031	3.643	0.014	0.060	316	2384	100	75	5879	5954	99	5138	5237	Error	Error	-6.293	75	5879	99	5138	133523	2106723	0.426	9.982	0	0	0
1	8	17	"A100"	"A100"	15705	49425	100	367	394	217	55	314	314	336	184	54	20	6	0	7817	7035	2839	40	1548	1548	1608	814	50	88	83	0	0.000	0.000	0.000	0.000	0.000	0.000	0.000	0.000	0.000	0.000	0.000	0.000	0.000	0.000	0.008	0.015	0.023	0.023	4.478	0.011	0.023	316	2384	100	53	6269	6322	80	5487	5567	Error	Error	-6.886	53	6269	80	5487	124627	2222919	0.315	6.667	0	0	0
1	9	17	"A100"	"A100"	16005	49425	100	387	416	179	43	327	327	353	183	51	28	6	0	7908	7307	2624	35	1541	1541	1596	456	28	96	93	0	0.000	0.000	0.000	0.000	0.000	0.000	0.000	0.000	0.000	0.000	0.000	0.000	0.000	0.000	0.009	0.015	0.028	0.026	3.898	0.013	0.034	316	2384	100	60	6367	6427	89	5766	5855	Error	Error	-6.730	60	6367	89	5766	131417	2309059	0.344	12.524	0	0	0
1	10	17	"A101"	"A101"	16300	49420	100	372	387	160	41	325	325	343	164	47	25	6	0	4490	5328	3562	66	1525	1525	1559	372	23	76	71	0	0.000	0.000	0.000	0.000	0.000	0.000	0.000	0.000	0.000	0.000	0.000	0.000	0.000	0.000	0.016	0.016	0.044	0.060	5.960	0.010	0.022	316	2384	100	47	2965	3012	62	3803	3865	Error	Error	-5.979	47	2965	62	3803	122202	1683601	0.268	10.132	0	0	0
1	11	17	"A101"	"A101"	16600	49420	100	397	411	174	42	332	332	359	404	112	4	0	0	4371	5362	3721	69	1533	1533	1577	382	24	76	66	0	0.000	0.000	0.000	0.000	0.000	0.000	0.000	0.000	0.000	0.000	0.000	0.000	0.000	0.000	0.023	0.021	0.052	0.071	5.938	0.015	0.051	316	2384	100	65	2838	2903	79	3829	3908	Error	Error	-5.448	65	2838	79	3829	129775	1694400	0.129	9.908	0	0	0
1	12	17	"A101"	"A101"	16900	49415	100	368	370	165	44	325	325	396	1271	320	0	0	0	2646	3690	2678	72	1493	1493	1664	2345	140	33	17	0	0.000	0.000	0.000	0.000	0.000	0.000	0.000	0.000	0.000	0.000	0.000	0.000	0.000	0.000	0.037	0.020	0.091	0.126	7.584	0.011	0.004	316	2384	100	43	1153	1196	45	2197	2242	Error	Error	-4.745	43	1153	45	2197	116893	1166131	-0.020	0.864	0	0	0
1	13	17	"A102"	"A102"	17200	49415	100	364	378	226	59	320	320	342	169	49	23	7	0	3382	4438	3389	76	1514	1514	1598	751	46	66	57	0	0.000	0.000	0.000	0.000	0.000	0.000	0.000	0.000	0.000	0.000	0.000	0.000	0.000	0.000	0.024	0.020	0.077	0.079	5.802	0.012	0.025	316	2384	100	44	1868	1912	58	2924	2982	Error	Error	-5.408	44	1868	58	2924	119380	1402290	0.213	3.782	0	0	0
1	14	17	"A102"	"A102"	17500	49410	100	388	439	384	87	320	320	342	188	54	27	6	0	3347	4591	3726	81	1527	1527	1656	1008	60	58	48	0	0.000	0.000	0.000	0.000	0.000	0.000	0.000	0.000	0.000	0.000	0.000	0.000	0.000	0.000	0.037	0.039	0.081	0.094	6.216	0.024	0.082	316	2384	100	68	1820	1888	119	3064	3183	Error	Error	-4.742	68	1820	119	3064	138691	1450865	0.516	2.912	0	0	0
1	15	17	"A102"	"A102"	17800	49410	100	364	389	182	46	332	332	358	198	55	18	4	0	3368	4288	3215	74	1542	1542	1674	908	54	58	50	0	0.000	0.000	0.000	0.000	0.000	0.000	0.000	0.000	0.000	0.000	0.000	0.000	0.000	0.000	0.018	0.021	0.073	0.090	5.683	0.015	0.035	316	2384	100	32	1826	1858	57	2746	2803	Error	Error	-5.834	32	1826	57	2746	123058	1354893	0.157	2.879	0	0	0
1	16	17	"A103"	"A103"	18100	49405	100	386	404	171	42	327	327	353	266	75	15	1	0	6912	5877	3492	59	1562	1562	1753	1148	65	65	60	0	0.000	0.000	0.000	0.000	0.000	0.000	0.000	0.000	0.000	0.000	0.000	0.000	0.000	0.000	0.011	0.018	0.035	0.039	5.679	0.013	0.056	316	2384	100	59	5350	5409	77	4315	4392	Error	Error	-6.503	59	5350	77	4315	127679	1857059	0.192	3.592	0	0	0
1	17	17	"A103"	"A103"	18400	49405	100	405	422	166	39	336	336	358	160	44	29	11	0	8044	6688	4235	63	1617	1617	1838	1384	75	62	57	0	0.000	0.000	0.000	0.000	0.000	0.000	0.000	0.000	0.000	0.000	0.000	0.000	0.000	0.000	0.011	0.017	0.034	0.041	5.938	0.013	0.075	316	2384	100	69	6427	6496	86	5071	5157	Error	Error	-6.541	69	6427	86	5071	133475	2113500	0.400	3.504	0	0	0
1	18	17	"A103"	"A103"	18700	49405	100	391	398	183	45	340	340	356	162	45	26	6	0	5856	5327	3006	56	1609	1609	1766	1070	60	67	59	0	0.000	0.000	0.000	0.000	0.000	0.000	0.000	0.000	0.000	0.000	0.000	0.000	0.000	0.000	0.012	0.016	0.038	0.052	4.788	0.014	0.053	316	2384	100	51	4247	4298	58	3718	3776	Error	Error	-6.380	51	4247	58	3718	125693	1683324	0.259	3.328	0	0	0
1	1	18	"A104"	"A104"	13605	49740	100	431	451	200	44	341	341	360	181	50	35	11	0	10742	9417	5194	55	1579	1579	1668	967	57	80	73	0	0.000	0.000	0.000	0.000	0.000	0.000	0.000	0.000	0.000	0.000	0.000	0.000	0.000	0.000	0.010	0.014	0.023	0.026	4.922	0.012	0.100	316	2384	100	90	9163	9253	110	7838	7948	Error	Error	-6.670	90	9163	110	7838	142404	2975811	0.503	8.013	0	0	0
1	2	18	"A104"	"A104"	13905	49740	100	431	457	202	44	335	335	364	272	74	17	2	0	10412	9279	4695	50	1537	1537	1620	912	56	86	77	0	0.000	0.000	0.000	0.000	0.000	0.000	0.000	0.000	0.000	0.000	0.000	0.000	0.000	0.000	0.011	0.016	0.024	0.026	4.545	0.012	0.094	316	2384	100	96	8875	8971	122	7742	7864	Error	Error	-6.531	96	8875	122	7742	144444	2932131	0.342	8.398	0	0	0
1	3	18	"A104"	"A104"	14205	49735	100	427	454	219	48	334	334	356	205	57	31	7	0	10340	9621	4915	51	1550	1550	1618	785	48	89	79	0	0.000	0.000	0.000	0.000	0.000	0.000	0.000	0.000	0.000	0.000	0.000	0.000	0.000	0.000	0.011	0.015	0.022	0.022	4.533	0.013	0.107	316	2384	100	93	8790	8883	120	8071	8191	Error	Error	-6.562	93	8790	120	8071	143419	3040345	0.478	10.195	0	0	0
1	4	18	"A105"	"A105"	14505	49735	100	431	465	199	42	336	336	362	185	51	31	12	0	11418	10228	3714	36	1558	1558	1584	318	20	98	96	0	0.000	0.000	0.000	0.000	0.000	0.000	0.000	0.000	0.000	0.000	0.000	0.000	0.000	0.000	0.010	0.015	0.019	0.017	3.501	0.012	0.071	316	2384	100	95	9860	9955	129	8670	8799	Error	Error	-6.698	95	9860	129	8670	147056	3231916	0.557	27.182	0	0	0
1	5	18	"A105"	"A105"	14805	49730	100	415	444	194	43	331	331	357	228	63	24	4	0	10366	9260	3985	43	1550	1550	1631	718	44	93	87	0	0.000	0.000	0.000	0.000	0.000	0.000	0.000	0.000	0.000	0.000	0.000	0.000	0.000	0.000	0.010	0.015	0.021	0.020	3.551	0.011	0.072	316	2384	100	84	8816	8900	113	7710	7823	Error	Error	-6.714	84	8816	113	7710	140305	2926118	0.382	10.625	0	0	0
1	6	18	"A105"	"A105"	15105	49730	100	435	462	246	53	336	336	358	219	61	24	3	0	10834	9905	3892	39	1553	1553	1624	760	46	94	89	0	0.000	0.000	0.000	0.000	0.000	0.000	0.000	0.000	0.000	0.000	0.000	0.000	0.000	0.000	0.011	0.015	0.019	0.018	3.993	0.012	0.034	316	2384	100	99	9281	9380	126	8352	8478	Error	Error	-6.551	99	9281	126	8352	145878	3129901	0.475	10.896	0	0	0
1	7	18	"A106"	"A106"	15405	49725	100	355	382	193	50	338	338	432	1716	397	0	0	0	2009	2451	1191	48	1520	1520	1548	338	21	62	40	0	0.000	0.000	0.000	0.000	0.000	0.000	0.000	0.000	0.000	0.000	0.000	0.000	0.000	0.000	0.035	0.047	0.189	0.201	5.893	17.478	0.024	316	2384	100	17	489	506	44	931	975	Error	Error	-4.846	17	489	44	931	120573	774463	-0.029	2.672	0	0	0
1	8	18	"A106"	"A106"	15705	49725	100	354	383	221	57	330	330	352	164	46	21	6	0	1963	2333	1093	46	1549	1549	1565	389	24	50	31	0	0.000	0.000	0.000	0.000	0.000	0.000	0.000	0.000	0.000	0.000	0.000	0.000	0.000	0.000	0.058	0.068	0.216	0.211	5.486	0.080	0.064	316	2384	100	24	414	438	53	784	837	Error	Error	-4.109	24	414	53	784	121166	737224	0.189	1.974	0	0	0
1	9	18	"A106"	"A106"	16005	49720	100	352	377	169	44	339	339	361	169	46	19	5	0	2011	2413	1191	49	1563	1563	1583	304	19	58	40	0	0.000	0.000	0.000	0.000	0.000	0.000	0.000	0.000	0.000	0.000	0.000	0.000	0.000	0.000	0.029	0.045	0.214	0.202	5.284	0.032	0.017	316	2384	100	13	448	461	38	850	888	Error	Error	-5.107	13	448	38	850	119289	762559	0.095	2.730	0	0	0
1	10	18	"A107"	"A107"	16305	49720	100	385	403	193	47	327	327	351	179	50	24	7	0	3436	4683	3381	72	1548	1548	1580	333	21	78	69	0	0.000	0.000	0.000	0.000	0.000	0.000	0.000	0.000	0.000	0.000	0.000	0.000	0.000	0.000	0.031	0.024	0.050	0.069	5.199	0.016	0.032	316	2384	100	58	1888	1946	76	3135	3211	Error	Error	-5.025	58	1888	76	3135	127499	1479755	0.291	9.318	0	0	0
1	11	18	"A107"	"A107"	16605	49715	100	365	389	164	42	325	325	345	159	46	25	6	0	3004	4170	2855	68	1536	1536	1575	431	27	71	61	0	0.000	0.000	0.000	0.000	0.000	0.000	0.000	0.000	0.000	0.000	0.000	0.000	0.000	0.000	0.027	0.024	0.086	0.098	6.245	0.008	0.010	316	2384	100	40	1468	1508	64	2634	2698	Error	Error	-5.198	40	1468	64	2634	122913	1317580	0.277	6.021	0	0	0
1	12	18	"A107"	"A107"	16900	49715	100	369	377	166	44	340	340	357	162	45	22	5	0	3468	4716	3586	76	1556	1556	1600	489	30	65	59	0	0.000	0.000	0.000	0.000	0.000	0.000	0.000	0.000	0.000	0.000	0.000	0.000	0.000	0.000	0.015	0.012	0.062	0.087	6.926	0.011	0.024	316	2384	100	29	1912	1941	37	3160	3197	Error	Error	-6.043	29	1912	37	3160	119199	1490362	0.123	6.372	0	0	0
1	13	18	"A108"	"A108"	17200	49715	100	370	391	189	48	331	331	356	190	53	25	6	0	3625	5248	4062	77	1563	1563	1598	360	22	74	67	0	0.000	0.000	0.000	0.000	0.000	0.000	0.000	0.000	0.000	0.000	0.000	0.000	0.000	0.000	0.019	0.016	0.040	0.056	6.244	0.013	0.032	316	2384	100	39	2062	2101	60	3685	3745	Error	Error	-5.724	39	2062	60	3685	123577	1658494	0.184	10.139	0	0	0
1	14	18	"A108"	"A108"	17500	49710	100	386	400	182	45	334	334	359	177	49	25	6	0	3182	4567	3598	78	1554	1554	1604	405	25	64	56	0	0.000	0.000	0.000	0.000	0.000	0.000	0.000	0.000	0.000	0.000	0.000	0.000	0.000	0.000	0.032	0.022	0.079	0.088	5.909	0.019	0.005	316	2384	100	52	1628	1680	66	3013	3079	Error	Error	-4.968	52	1628	66	3013	126416	1443107	0.232	7.316	0	0	0
1	15	18	"A108"	"A108"	17800	49710	100	375	405	179	44	335	335	356	171	48	25	7	0	3261	4591	3491	76	1568	1568	1622	402	24	66	58	0	0.000	0.000	0.000	0.000	0.000	0.000	0.000	0.000	0.000	0.000	0.000	0.000	0.000	0.000	0.024	0.023	0.066	0.070	6.263	0.014	0.031	316	2384	100	40	1693	1733	70	3023	3093	Error	Error	-5.403	40	1693	70	3023	127858	1450907	0.287	7.386	0	0	0
1	16	18	"A109"	"A109"	18100	49705	100	341	388	284	73	341	341	360	177	49	18	6	0	2037	2500	1243	49	1566	1566	1589	321	20	59	41	0	0.000	0.000	0.000	0.000	0.000	0.000	0.000	0.000	0.000	0.000	0.000	0.000	0.000	0.000	0.000	0.050	0.157	0.203	6.520	0.026	0.008	316	2384	100	0	471	471	47	934	981	Error	Error	Error	0	471	47	934	122482	789996	0.158	2.838	0	0	0
1	17	18	"A109"	"A109"	18400	49705	100	382	389	165	42	350	350	366	167	45	22	4	0	2076	2526	1318	52	1575	1575	1598	323	20	59	41	0	0.000	0.000	0.000	0.000	0.000	0.000	0.000	0.000	0.000	0.000	0.000	0.000	0.000	0.000	0.064	0.041	0.186	0.200	6.543	0.031	0.021	316	2384	100	32	501	533	39	951	990	Error	Error	-3.969	32	501	39	951	122786	798143	0.138	2.873	0	0	0
1	18	18	"A109"	"A109"	18700	49700	100	370	384	174	45	347	347	374	191	51	17	3	0	1911	2305	1122	48	1635	1635	1659	357	21	45	31	0	0.000	0.000	0.000	0.000	0.000	0.000	0.000	0.000	0.000	0.000	0.000	0.000	0.000	0.000	0.083	0.055	0.285	0.252	4.821	0.080	0.066	316	2384	100	23	276	299	37	670	707	Error	Error	-3.585	23	276	37	670	121230	728444	0.052	1.810	0	0	0
1	1	19	"A110"	"A110"	13615	50045	85	401	418	172	41	345	345	367	176	47	24	7	0	7385	8381	4184	49	1607	1607	1692	1055	62	100	90	0	0.000	0.000	0.000	0.000	0.000	0.000	0.000	0.000	0.000	0.000	0.000	0.000	0.000	0.000	0.010	0.011	0.021	0.020	2.853	0.008	0.029	208	1660	100	56	5778	5834	73	6774	6847	Error	Error	-6.689	56	5778	73	6774	86880	1743321	0.290	6.340	0	0	0
1	2	19	"A110"	"A110"	13920	50050	90	405	442	229	51	347	347	369	170	46	29	11	0	6596	7952	4903	61	1603	1603	1623	308	18	97	96	0	0.000	0.000	0.000	0.000	0.000	0.000	0.000	0.000	0.000	0.000	0.000	0.000	0.000	0.000	0.012	0.015	0.027	0.024	4.073	0.012	0.050	256	1924	100	58	4993	5051	95	6349	6444	Error	Error	-6.428	58	4993	95	6349	113212	2035770	0.429	20.549	0	0	0
1	3	19	"A110"	"A110"	14215	50045	85	444	464	202	43	349	349	374	205	54	31	6	0	7742	9189	4981	54	1640	1640	1688	527	31	100	100	0	0.000	0.000	0.000	0.000	0.000	0.000	0.000	0.000	0.000	0.000	0.000	0.000	0.000	0.000	0.016	0.015	0.023	0.023	2.778	0.016	0.071	208	1660	100	95	6102	6197	115	7549	7664	Error	Error	-6.005	95	6102	115	7549	96587	1911351	0.439	14.233	0	0	0
1	4	19	"A111"	"A111"	14515	50040	100	382	401	182	45	351	351	371	174	46	23	4	0	3708	5031	3824	76	1594	1594	1633	737	45	71	57	0	0.000	0.000	0.000	0.000	0.000	0.000	0.000	0.000	0.000	0.000	0.000	0.000	0.000	0.000	0.015	0.015	0.055	0.064	5.248	0.007	0.012	316	2384	100	31	2114	2145	50	3437	3487	Error	Error	-6.092	31	2114	50	3437	126813	1589733	0.172	4.611	0	0	0
1	5	19	"A111"	"A111"	14815	50040	80	380	396	174	43	340	340	364	176	48	21	4	0	4584	5994	3635	60	1584	1584	1632	757	46	94	78	0	0.000	0.000	0.000	0.000	0.000	0.000	0.000	0.000	0.000	0.000	0.000	0.000	0.000	0.000	0.013	0.013	0.036	0.034	3.221	0.011	0.025	208	1512	100	40	3000	3040	56	4410	4466	Error	Error	-6.229	40	3000	56	4410	82410	1246785	0.182	5.762	0	0	0
1	6	19	"A111"	"A111"	15115	50040	80	383	409	182	44	350	350	376	216	57	16	4	0	4249	5540	3025	54	1609	1609	1648	709	43	98	83	0	0.000	0.000	0.000	0.000	0.000	0.000	0.000	0.000	0.000	0.000	0.000	0.000	0.000	0.000	0.013	0.015	0.039	0.033	4.106	0.033	0.081	208	1512	100	33	2640	2673	59	3931	3990	Error	Error	-6.322	33	2640	59	3931	85171	1152364	0.153	5.489	0	0	0
1	7	19	"A112"	"A112"	15410	50030	100	432	432	187	43	348	348	374	185	49	26	7	0	6607	7373	4492	60	1615	1615	1656	658	39	85	80	0	0.000	0.000	0.000	0.000	0.000	0.000	0.000	0.000	0.000	0.000	0.000	0.000	0.000	0.000	0.017	0.015	0.033	0.038	4.981	0.010	0.028	316	2384	100	84	4992	5076	84	5758	5842	Error	Error	-5.893	84	4992	84	5758	136457	2329931	0.314	8.688	0	0	0
1	8	19	"A112"	"A112"	15710	50030	100	410	421	192	45	354	354	378	203	53	20	3	0	7213	7696	4848	62	1621	1621	1664	589	35	83	78	0	0.000	0.000	0.000	0.000	0.000	0.000	0.000	0.000	0.000	0.000	0.000	0.000	0.000	0.000	0.010	0.011	0.026	0.027	5.868	0.011	0.043	316	2384	100	56	5592	5648	67	6075	6142	Error	Error	-6.642	56	5592	67	6075	132985	2431936	0.212	10.241	0	0	0
1	9	19	"A112"	"A112"	16010	50025	100	404	429	215	50	349	349	368	188	51	23	6	0	5282	6408	4222	65	1590	1590	1642	434	26	81	76	0	0.000	0.000	0.000	0.000	0.000	0.000	0.000	0.000	0.000	0.000	0.000	0.000	0.000	0.000	0.015	0.017	0.031	0.038	5.715	0.013	0.051	316	2384	100	55	3692	3747	80	4818	4898	Error	Error	-6.069	55	3692	80	4818	135451	2024922	0.324	10.982	0	0	0
1	10	19	"A113"	"A113"	16310	50025	100	396	424	203	47	345	345	370	195	52	23	6	0	4729	6203	4331	69	1597	1597	1642	415	25	80	72	0	0.000	0.000	0.000	0.000	0.000	0.000	0.000	0.000	0.000	0.000	0.000	0.000	0.000	0.000	0.016	0.017	0.038	0.050	5.778	0.011	0.032	316	2384	100	51	3132	3183	79	4606	4685	Error	Error	-5.940	51	3132	79	4606	133894	1959996	0.277	10.990	0	0	0
1	11	19	"A113"	"A113"	16610	50025	100	375	402	210	52	340	340	363	237	65	16	2	0	4094	4895	3241	66	1566	1566	1611	596	36	75	67	0	0.000	0.000	0.000	0.000	0.000	0.000	0.000	0.000	0.000	0.000	0.000	0.000	0.000	0.000	0.014	0.019	0.061	0.061	5.979	0.023	0.035	316	2384	100	35	2528	2563	62	3329	3391	Error	Error	-6.174	35	2528	62	3329	127104	1546886	0.165	5.510	0	0	0
1	12	19	"A113"	"A113"	16910	50020	100	363	400	180	45	348	348	370	181	48	20	5	0	4217	5634	4092	72	1590	1590	1626	391	24	76	70	0	0.000	0.000	0.000	0.000	0.000	0.000	0.000	0.000	0.000	0.000	0.000	0.000	0.000	0.000	0.006	0.013	0.035	0.046	8.030	0.012	0.027	316	2384	100	15	2627	2642	52	4044	4096	Error	Error	-7.452	15	2627	52	4044	126287	1780209	0.166	10.251	0	0	0
1	13	19	"A114"	"A114"	17210	50020	100	456	466	206	44	345	345	371	181	48	36	11	0	10455	9008	4754	52	1658	1658	1754	925	52	78	72	0	0.000	0.000	0.000	0.000	0.000	0.000	0.000	0.000	0.000	0.000	0.000	0.000	0.000	0.000	0.013	0.016	0.024	0.031	4.726	0.012	0.072	316	2384	100	111	8797	8908	121	7350	7471	Error	Error	-6.308	111	8797	121	7350	147177	2846614	0.525	7.842	0	0	0
1	14	19	"A114"	"A114"	17510	50015	100	426	448	247	55	349	349	370	171	46	29	9	0	9260	8033	4519	56	1633	1633	1781	1211	67	71	68	0	0.000	0.000	0.000	0.000	0.000	0.000	0.000	0.000	0.000	0.000	0.000	0.000	0.000	0.000	0.010	0.015	0.023	0.029	5.093	0.011	0.052	316	2384	100	77	7627	7704	99	6400	6499	Error	Error	-6.630	77	7627	99	6400	141568	2538573	0.456	5.163	0	0	0
1	15	19	"A114"	"A114"	17810	50015	100	393	428	185	43	345	345	367	179	48	25	9	0	8860	7661	3984	52	1648	1648	1749	975	55	74	72	0	0.000	0.000	0.000	0.000	0.000	0.000	0.000	0.000	0.000	0.000	0.000	0.000	0.000	0.000	0.007	0.014	0.028	0.030	5.953	0.009	0.037	316	2384	100	48	7212	7260	83	6013	6096	Error	Error	-7.231	48	7212	83	6013	135287	2420928	0.341	6.064	0	0	0
1	16	19	"A115"	"A115"	18110	50010	100	404	429	186	43	353	353	374	171	45	29	8	0	3970	5355	3867	72	1675	1675	1714	394	22	73	66	0	0.000	0.000	0.000	0.000	0.000	0.000	0.000	0.000	0.000	0.000	0.000	0.000	0.000	0.000	0.022	0.021	0.044	0.070	7.546	0.010	0.019	316	2384	100	51	2295	2346	76	3680	3756	Error	Error	-5.492	51	2295	76	3680	135408	1692269	0.322	9.241	0	0	0
1	17	19	"A115"	"A115"	18410	50010	100	400	414	179	43	362	362	383	168	43	24	6	0	3654	5167	3785	73	1718	1718	1743	364	20	75	66	0	0.000	0.000	0.000	0.000	0.000	0.000	0.000	0.000	0.000	0.000	0.000	0.000	0.000	0.000	0.020	0.015	0.047	0.055	5.691	0.011	0.021	316	2384	100	38	1936	1974	52	3449	3501	Error	Error	-5.671	38	1936	52	3449	130945	1632622	0.185	9.407	0	0	0
1	18	19	"A115"	"A115"	18705	50005	100	382	405	191	47	367	367	422	1214	287	0	0	0	2583	3542	2245	63	1707	1707	1818	1983	109	35	17	0	0.000	0.000	0.000	0.000	0.000	0.000	0.000	0.000	0.000	0.000	0.000	0.000	0.000	0.000	0.017	0.021	0.098	0.125	6.120	0.017	0.018	316	2384	100	15	876	891	38	1835	1873	Error	Error	-5.868	15	876	38	1835	127824	1119283	-0.014	0.869	0	0	0
1	1	20	"A116"	"A116"	13610	50340	100	624	643	261	40	345	345	368	174	47	65	40	0	11008	10387	3029	29	1559	1559	1629	983	60	99	97	0	0.000	0.000	0.000	0.000	0.000	0.000	0.000	0.000	0.000	0.000	0.000	0.000	0.000	0.000	0.030	0.034	0.036	0.030	2.626	0.030	0.282	316	2384	100	279	9449	9728	298	8828	9126	Error	Error	-5.082	279	9449	298	8828	203261	3282212	1.580	8.909	0	0	0
1	2	20	"A116"	"A116"	13915	50335	95	598	617	239	38	347	347	377	209	55	55	26	0	13460	12866	3206	24	1599	1599	1742	1218	69	99	99	0	0.000	0.000	0.000	0.000	0.000	0.000	0.000	0.000	0.000	0.000	0.000	0.000	0.000	0.000	0.021	0.024	0.026	0.020	2.673	0.023	0.259	256	2088	100	251	11861	12112	270	11267	11537	Error	Error	-5.562	251	11861	270	11267	158051	3293593	1.148	9.133	0	0	0
1	3	20	"A116"	"A116"	14210	50335	100	509	544	242	44	345	345	370	180	48	46	24	0	10435	9616	3459	35	1588	1588	1667	939	56	93	90	0	0.000	0.000	0.000	0.000	0.000	0.000	0.000	0.000	0.000	0.000	0.000	0.000	0.000	0.000	0.019	0.025	0.028	0.025	2.999	0.022	0.154	316	2384	100	164	8847	9011	199	8028	8227	Error	Error	-5.753	164	8847	199	8028	171786	3038743	0.967	8.465	0	0	0
1	4	20	"A117"	"A117"	14510	50340	85	351	388	175	45	332	332	354	161	45	25	7	0	2491	2975	1397	46	1563	1563	1595	832	52	53	29	0	0.000	0.000	0.000	0.000	0.000	0.000	0.000	0.000	0.000	0.000	0.000	0.000	0.000	0.000	0.020	0.040	0.110	0.108	5.133	0.007	0.004	208	1660	100	19	928	947	56	1412	1468	Error	Error	-5.610	19	928	56	1412	80643	618810	0.211	1.659	0	0	0
1	5	20	"A117"	"A117"	14810	50330	100	338	356	166	46	341	341	370	191	51	12	1	0	2045	2389	1094	45	1527	1527	1550	461	29	51	31	0	0.000	0.000	0.000	0.000	0.000	0.000	0.000	0.000	0.000	0.000	0.000	0.000	0.000	0.000	-0.006	0.017	0.161	0.171	4.750	0.016	0.003	316	2384	100	-3	518	515	15	862	877	Error	Error	Error	-3	518	15	862	112615	754853	-0.073	1.820	0	0	0
1	6	20	"A117"	"A117"	15110	50330	100	341	358	164	45	344	344	390	974	249	0	0	0	2082	2469	1198	48	1559	1559	1590	555	34	47	24	0	0.000	0.000	0.000	0.000	0.000	0.000	0.000	0.000	0.000	0.000	0.000	0.000	0.000	0.000	-0.006	0.015	0.225	0.220	5.648	0.025	0.007	316	2384	100	-3	523	520	14	910	924	Error	Error	Error	-3	523	14	910	113077	780237	-0.033	1.584	0	0	0
1	7	20	"A118"	"A118"	15410	50325	100	403	421	193	45	346	346	379	506	133	2	0	0	4729	6269	4671	74	1558	1558	1632	1045	64	72	62	0	0.000	0.000	0.000	0.000	0.000	0.000	0.000	0.000	0.000	0.000	0.000	0.000	0.000	0.000	0.018	0.016	0.032	0.035	5.446	0.062	0.091	316	2384	100	57	3171	3228	75	4711	4786	Error	Error	-5.798	57	3171	75	4711	132957	1980915	0.083	4.437	0	0	0
1	8	20	"A118"	"A118"	15705	50325	100	349	384	170	44	338	338	370	179	48	21	5	0	4072	5565	4184	75	1557	1557	1630	981	60	63	55	0	0.000	0.000	0.000	0.000	0.000	0.000	0.000	0.000	0.000	0.000	0.000	0.000	0.000	0.000	0.004	0.011	0.048	0.065	7.755	0.006	0.012	316	2384	100	11	2515	2526	46	4008	4054	Error	Error	-7.837	11	2515	46	4008	121410	1758388	0.078	4.011	0	0	0
1	9	20	"A118"	"A118"	16005	50320	100	372	392	173	44	348	348	372	190	51	17	5	0	3068	5286	4729	89	1577	1577	1636	589	36	68	57	0	0.000	0.000	0.000	0.000	0.000	0.000	0.000	0.000	0.000	0.000	0.000	0.000	0.000	0.000	0.016	0.012	0.048	0.066	7.412	0.008	0.023	316	2384	100	24	1491	1515	44	3709	3753	Error	Error	-5.957	24	1491	44	3709	123871	1670420	0.105	6.197	0	0	0
1	10	20	"A119"	"A119"	16305	50320	100	358	371	180	48	337	337	358	172	48	17	3	0	2847	3956	2551	64	1579	1579	1610	513	31	71	57	0	0.000	0.000	0.000	0.000	0.000	0.000	0.000	0.000	0.000	0.000	0.000	0.000	0.000	0.000	0.017	0.014	0.058	0.067	5.662	0.012	0.015	316	2384	100	21	1268	1289	34	2377	2411	Error	Error	-5.916	21	1268	34	2377	117227	1250107	0.076	4.573	0	0	0
1	11	20	"A119"	"A119"	16605	50315	100	344	380	167	43	350	350	367	175	47	18	6	0	2444	3514	2519	71	1588	1588	1646	770	46	52	36	0	0.000	0.000	0.000	0.000	0.000	0.000	0.000	0.000	0.000	0.000	0.000	0.000	0.000	0.000	-0.007	0.016	0.152	0.160	7.567	0.011	0.009	316	2384	100	-6	856	850	30	1926	1956	Error	Error	Error	-6	856	30	1926	120064	1110386	0.074	2.426	0	0	0
1	12	20	"A119"	"A119"	16905	50315	100	363	387	171	44	341	341	365	177	48	18	5	0	2320	3442	2469	71	1596	1596	1640	413	25	56	49	0	0.000	0.000	0.000	0.000	0.000	0.000	0.000	0.000	0.000	0.000	0.000	0.000	0.000	0.000	0.030	0.025	0.104	0.123	6.709	0.016	0.022	316	2384	100	22	724	746	46	1846	1892	Error	Error	-5.040	22	724	46	1846	122374	1087679	0.124	4.363	0	0	0
1	13	20	"A120"	"A120"	17205	50310	100	320	353	165	46	340	340	360	166	46	19	3	0	2147	2767	1596	57	1586	1586	1623	468	28	52	37	0	0.000	0.000	0.000	0.000	0.000	0.000	0.000	0.000	0.000	0.000	0.000	0.000	0.000	0.000	-0.036	0.011	0.176	0.180	6.133	0.009	0.003	316	2384	100	-20	561	541	13	1181	1194	Error	Error	Error	-20	561	13	1181	111628	874377	-0.042	2.444	0	0	0
1	14	20	"A120"	"A120"	17505	50310	100	348	361	154	42	331	331	355	169	47	15	2	0	2144	2834	1669	58	1586	1586	1630	655	40	48	34	0	0.000	0.000	0.000	0.000	0.000	0.000	0.000	0.000	0.000	0.000	0.000	0.000	0.000	0.000	0.030	0.024	0.141	0.123	7.078	0.008	0.004	316	2384	100	17	558	575	30	1248	1278	Error	Error	-5.037	17	558	30	1248	113929	895494	0.036	1.838	0	0	0
1	15	20	"A120"	"A120"	17805	50305	100	374	393	174	44	356	356	377	171	45	21	5	0	2329	3295	2175	66	1650	1650	1683	394	23	58	46	0	0.000	0.000	0.000	0.000	0.000	0.000	0.000	0.000	0.000	0.000	0.000	0.000	0.000	0.000	0.027	0.022	0.120	0.129	6.308	0.014	0.012	316	2384	100	18	679	697	37	1645	1682	Error	Error	-5.237	18	679	37	1645	124198	1041317	0.094	4.091	0	0	0
1	16	20	"A121"	"A121"	18105	50305	100	413	441	193	43	362	362	386	187	48	25	6	0	6364	8689	6412	73	1662	1662	1824	1255	68	74	65	0	0.000	0.000	0.000	0.000	0.000	0.000	0.000	0.000	0.000	0.000	0.000	0.000	0.000	0.000	0.011	0.011	0.023	0.029	5.121	0.008	0.047	316	2384	100	51	4702	4753	79	7027	7106	Error	Error	-6.527	51	4702	79	7027	139455	2745863	0.294	5.470	0	0	0
1	17	20	"A121"	"A121"	18405	50305	100	412	439	183	41	368	368	418	537	128	1	0	0	4440	7158	6269	87	1670	1670	2039	2350	115	53	37	0	0.000	0.000	0.000	0.000	0.000	0.000	0.000	0.000	0.000	0.000	0.000	0.000	0.000	0.000	0.016	0.013	0.031	0.045	8.239	0.013	0.122	316	2384	100	44	2770	2814	71	5488	5559	Error	Error	-5.976	44	2770	71	5488	138678	2261797	0.039	2.178	0	0	0
1	18	20	"A121"	"A121"	18705	50300	100	446	480	214	44	375	375	406	242	59	24	5	0	4388	7203	6364	88	1723	1723	2107	2184	103	54	39	0	0.000	0.000	0.000	0.000	0.000	0.000	0.000	0.000	0.000	0.000	0.000	0.000	0.000	0.000	0.027	0.019	0.035	0.062	6.100	0.013	0.115	316	2384	100	71	2665	2736	105	5480	5585	Error	Error	-5.230	71	2665	105	5480	151802	2276090	0.306	2.333	0	0	0
1	1	21	"Blank"	"Blank"	13615	50640	100	344	372	184	49	353	353	379	178	46	18	6	0	1480	1480	259	17	1500	1500	1521	284	18	11	2	0	0.000	0.000	0.000	0.000	0.000	0.000	0.000	0.000	0.000	0.000	0.000	0.000	0.000	0.000	0.450	-0.950	0.625	0.696	4.830	0.048	0.002	316	2384	100	-9	-20	-29	19	-20	-1	Error	Error	-1.152	-9	-20	19	-20	117457	467593	-0.039	-0.144	0	0	0
1	2	21	"Blank"	"Blank"	13915	50640	100	333	351	157	44	342	342	364	170	46	16	3	0	1417	1431	263	18	1464	1464	1488	415	27	2	0	0	0.000	0.000	0.000	0.000	0.000	0.000	0.000	0.000	0.000	0.000	0.000	0.000	0.000	0.000	0.191	-0.273	0.618	0.558	4.984	0.017	0.002	316	2384	100	-9	-47	-56	9	-33	-24	Error	Error	-2.385	-9	-47	9	-33	110845	452306	-0.076	-0.137	0	0	0
1	3	21	"Blank"	"Blank"	14210	50635	100	333	363	196	53	355	355	387	409	105	3	0	0	1404	1443	270	18	1490	1490	1515	321	21	10	0	0	0.000	0.000	0.000	0.000	0.000	0.000	0.000	0.000	0.000	0.000	0.000	0.000	0.000	0.000	0.256	-0.170	0.610	0.635	5.112	0.054	0.002	316	2384	100	-22	-86	-108	8	-47	-39	Error	Error	-1.967	-22	-86	8	-47	114620	455834	-0.059	-0.224	0	0	0
1	4	21	"Blank"	"Blank"	14510	50635	100	344	374	181	48	355	355	373	172	46	19	5	0	1485	1505	263	17	1504	1504	1520	276	18	16	3	0	0.000	0.000	0.000	0.000	0.000	0.000	0.000	0.000	0.000	0.000	0.000	0.000	0.000	0.000	0.579	19.000	0.516	0.614	4.740	0.033	0.001	316	2384	100	-11	-19	-30	19	1	20	Error	Error	-0.788	-11	-19	19	1	118146	475558	0.006	-0.054	0	0	0
1	5	21	"Blank"	"Blank"	14810	50630	100	339	351	139	39	353	353	374	174	46	9	0	0	1536	1541	264	17	1528	1528	1545	362	23	10	1	0	0.000	0.000	0.000	0.000	0.000	0.000	0.000	0.000	0.000	0.000	0.000	0.000	0.000	0.000	-1.750	-0.154	0.525	0.593	4.805	0.045	0.002	316	2384	100	-14	8	-6	-2	13	11	Error	Error	Error	-14	8	-2	13	110884	487072	-0.132	-0.011	0	0	0
1	6	21	"Blank"	"Blank"	15110	50630	100	321	340	155	45	347	347	369	170	46	12	2	0	1401	1430	241	16	1506	1506	1524	272	17	9	0	0	0.000	0.000	0.000	0.000	0.000	0.000	0.000	0.000	0.000	0.000	0.000	0.000	0.000	0.000	0.248	0.092	0.541	0.475	4.207	0.064	0.004	316	2384	100	-26	-105	-131	-7	-76	-83	Error	Error	-2.014	-26	-105	-7	-76	107445	451733	-0.171	-0.346	0	0	0
1	7	21	"Blank"	"Blank"	15410	50630	100	310	362	423	116	337	337	358	166	46	14	3	0	1486	1545	792	51	1473	1473	1497	277	18	16	3	0	0.000	0.000	0.000	0.000	0.000	0.000	0.000	0.000	0.000	0.000	0.000	0.000	0.000	0.000	-2.077	0.347	0.508	0.558	3.910	0.221	0.085	316	2384	100	-27	13	-14	25	72	97	Error	Error	Error	-27	13	25	72	114360	488081	0.024	0.173	0	0	0
1	8	21	"Blank"	"Blank"	15710	50625	100	337	364	178	48	343	343	367	181	49	19	4	0	1484	1492	266	17	1500	1500	1512	289	19	9	1	0	0.000	0.000	0.000	0.000	0.000	0.000	0.000	0.000	0.000	0.000	0.000	0.000	0.000	0.000	0.375	-2.625	0.686	0.687	4.211	0.212	0.035	316	2384	100	-6	-16	-22	21	-8	13	Error	Error	-1.415	-6	-16	21	-8	114906	471480	-0.017	-0.069	0	0	0
1	9	21	"Blank"	"Blank"	16010	50625	100	334	353	163	46	341	341	371	261	70	6	0	0	1442	1456	268	18	1501	1501	1518	281	18	9	1	0	0.000	0.000	0.000	0.000	0.000	0.000	0.000	0.000	0.000	0.000	0.000	0.000	0.000	0.000	0.119	-0.267	0.675	0.634	4.943	0.106	0.012	316	2384	100	-7	-59	-66	12	-45	-33	Error	Error	-3.075	-7	-59	12	-45	111699	460020	-0.069	-0.221	0	0	0
1	10	21	"Blank"	"Blank"	16310	50620	100	354	390	215	55	351	351	382	199	52	17	5	0	1522	1583	476	30	1531	1531	1567	332	21	13	4	0	0.000	0.000	0.000	0.000	0.000	0.000	0.000	0.000	0.000	0.000	0.000	0.000	0.000	0.000	-0.333	0.750	0.591	0.545	4.757	0.134	0.029	316	2384	100	3	-9	-6	39	52	91	Error	Error	Error	3	-9	39	52	123150	500298	0.040	0.048	0	0	0
1	11	21	"Blank"	"Blank"	16610	50620	100	323	349	158	45	343	343	370	183	49	11	2	0	1484	1501	247	16	1509	1509	1528	321	21	9	1	0	0.000	0.000	0.000	0.000	0.000	0.000	0.000	0.000	0.000	0.000	0.000	0.000	0.000	0.000	0.800	-0.750	0.695	0.687	4.695	0.212	0.051	316	2384	100	-20	-25	-45	6	-8	-2	Error	Error	-0.322	-20	-25	6	-8	110189	474214	-0.115	-0.084	0	0	0
1	12	21	"Blank"	"Blank"	16910	50615	100	350	368	165	44	348	348	373	182	48	14	2	0	1467	1483	243	16	1507	1507	1520	303	19	8	1	0	0.000	0.000	0.000	0.000	0.000	0.000	0.000	0.000	0.000	0.000	0.000	0.000	0.000	0.000	-0.050	-0.833	0.598	0.638	4.457	0.009	0.000	316	2384	100	2	-40	-38	20	-24	-4	Error	Error	Error	2	-40	20	-24	116168	468613	-0.027	-0.122	0	0	0
1	13	21	"Blank"	"Blank"	17210	50615	100	347	359	164	45	347	347	366	170	46	15	3	0	1486	1499	229	15	1507	1507	1520	276	18	9	0	0	0.000	0.000	0.000	0.000	0.000	0.000	0.000	0.000	0.000	0.000	0.000	0.000	0.000	0.000	0.000	-1.500	0.690	0.721	4.526	0.011	0.000	316	2384	100	0	-21	-21	12	-8	4	Error	Error	Error	0	-21	12	-8	113419	473738	-0.041	-0.076	0	0	0
1	14	21	"Blank"	"Blank"	17510	50610	100	345	362	168	46	347	347	369	167	45	18	3	0	1529	1530	262	17	1527	1527	1544	272	17	12	2	0	0.000	0.000	0.000	0.000	0.000	0.000	0.000	0.000	0.000	0.000	0.000	0.000	0.000	0.000	-1.000	5.000	0.703	0.739	4.560	0.057	0.004	316	2384	100	-2	2	0	15	3	18	Error	Error	Error	-2	2	15	3	114295	483481	-0.042	-0.051	0	0	0
1	15	21	"Blank"	"Blank"	17810	50610	100	325	352	175	49	343	343	368	171	46	15	4	0	1523	1526	256	16	1555	1555	1576	270	17	13	1	0	0.000	0.000	0.000	0.000	0.000	0.000	0.000	0.000	0.000	0.000	0.000	0.000	0.000	0.000	0.563	-0.310	0.513	0.596	4.056	0.080	0.006	316	2384	100	-18	-32	-50	9	-29	-20	Error	Error	-0.830	-18	-32	9	-29	111084	482162	-0.094	-0.185	0	0	0
1	16	21	"Blank"	"Blank"	18110	50605	100	343	370	170	45	345	345	365	165	45	21	4	0	1512	1537	268	17	1533	1533	1550	272	17	15	4	0	0.000	0.000	0.000	0.000	0.000	0.000	0.000	0.000	0.000	0.000	0.000	0.000	0.000	0.000	0.095	6.250	0.671	0.690	4.317	0.040	0.002	316	2384	100	-2	-21	-23	25	4	29	Error	Error	-3.392	-2	-21	25	4	116984	485626	0.030	-0.048	0	0	0
1	17	21	"Blank"	"Blank"	18405	50605	100	354	371	172	46	368	368	394	181	45	15	2	0	1556	1577	259	16	1595	1595	1610	279	17	12	2	0	0.000	0.000	0.000	0.000	0.000	0.000	0.000	0.000	0.000	0.000	0.000	0.000	0.000	0.000	0.359	-0.167	0.639	0.597	4.734	0.074	0.004	316	2384	100	-14	-39	-53	3	-18	-15	Error	Error	-1.478	-14	-39	3	-18	117255	498288	-0.127	-0.118	0	0	0
1	18	21	"Blank"	"Blank"	18705	50605	100	366	390	180	46	380	380	402	180	44	18	3	0	1618	1631	272	16	1629	1629	1652	285	17	16	1	0	0.000	0.000	0.000	0.000	0.000	0.000	0.000	0.000	0.000	0.000	0.000	0.000	0.000	0.000	1.273	5.000	0.705	0.753	3.623	0.053	0.003	316	2384	100	-14	-11	-25	10	2	12	Error	Error	0.348	-14	-11	10	2	123137	515506	-0.067	-0.074	0	0	0
