# Supplementary material for: Application of hybridization control probe to increase accuracy on ligation detection or minisequencing diagnostic microarrays
Source: BMC Res Notes. 2009 Dec 14;2:249. doi: 10.1186/1756-0500-2-249 (PMC2799435; doi:10.1186/1756-0500-2-249)
Supplement: Additional file 3 — Gpr_files. Zip-compressed file containing raw microarray data in GenePix results format (.gpr) and GAL (GenePix Array List) files. [file 1756-0500-2-249-S3.ZIP › gpr_files/slide1/lasi1_13-16.gpr]

ATF	1.0
30	76    
"Type=GenePix Results 3"
"DateTime=2009/03/31 13:42:07"
"Settings=C:\Axon\Data\HPV\310309\lasi.gps"
"GalFile=C:\Axon\Data\HPV\ArrayIt_032009_InstiBioGalfile.gal"
"ArrayOfArrays=13-16"
"PixelSize=5"
"Wavelengths=532	488"
"ImageFiles=C:\Axon\Data\HPV\310309\lasi1.tif 2	C:\Axon\Data\HPV\310309\lasi1.tif 3"
"NormalizationMethod=None"
"NormalizationFactors=1	1"
"JpegImage="
"StdDev=Type 1"
"RatioFormulations=W1/W3 (#1/532)	W1/W4 (#1/488)	W3/W4 (532/488)"
"FeatureType=Circular"
"Barcode="
"BackgroundSubtraction=LocalFeature"
"ImageOrigin=0, 0"
"JpegOrigin=3845, 80"
"Creator=GenePix Pro 6.1.0.2"
"Scanner=GenePix 4200A 01 Autoloader [2]"
"FocusPosition=0"
"Temperature=23.5"
"LinesAveraged=2"
"Comment="
"PMTGain=580	530"
"ScanPower=100	100"
"LaserPower=2.7301	2.58057"
"Filters=Standard Green	Standard Blue"
"ScanRegion=720,16,3832,13800"
"Supplier="
"Block"	"Column"	"Row"	"Name"	"ID"	"X"	"Y"	"Dia."	"F532 Median"	"F532 Mean"	"F532 SD"	"F532 CV"	"B532"	"B532 Median"	"B532 Mean"	"B532 SD"	"B532 CV"	"% > B532+1SD"	"% > B532+2SD"	"F532 % Sat."	"F488 Median"	"F488 Mean"	"F488 SD"	"F488 CV"	"B488"	"B488 Median"	"B488 Mean"	"B488 SD"	"B488 CV"	"% > B488+1SD"	"% > B488+2SD"	"F488 % Sat."	"Ratio of Medians (#1/532)"	"Ratio of Means (#1/532)"	"Median of Ratios (#1/532)"	"Mean of Ratios (#1/532)"	"Ratios SD (#1/532)"	"Rgn Ratio (#1/532)"	"Rgn R2 (#1/532)"	"Ratio of Medians (#1/488)"	"Ratio of Means (#1/488)"	"Median of Ratios (#1/488)"	"Mean of Ratios (#1/488)"	"Ratios SD (#1/488)"	"Rgn Ratio (#1/488)"	"Rgn R2 (#1/488)"	"Ratio of Medians (532/488)"	"Ratio of Means (532/488)"	"Median of Ratios (532/488)"	"Mean of Ratios (532/488)"	"Ratios SD (532/488)"	"Rgn Ratio (532/488)"	"Rgn R2 (532/488)"	"F Pixels"	"B Pixels"	"Circularity"	"Sum of Medians (#1/532)"	"Sum of Medians (#1/488)"	"Sum of Medians (532/488)"	"Sum of Means (#1/532)"	"Sum of Means (#1/488)"	"Sum of Means (532/488)"	"Log Ratio (#1/532)"	"Log Ratio (#1/488)"	"Log Ratio (532/488)"	"F532 Median - B532"	"F488 Median - B488"	"F532 Mean - B532"	"F488 Mean - B488"	"F532 Total Intensity"	"F488 Total Intensity"	"SNR 532"	"SNR 488"	"Flags"	"Normalize"	"Autoflag"
1	1	1	"A1"	"A1"	4650	53595	100	548	577	249	43	405	405	445	261	58	31	9	0	11018	10751	6738	62	1516	1516	1548	361	23	93	87	0	0.000	0.000	0.000	0.000	0.000	0.000	0.000	0.000	0.000	0.000	0.000	0.000	0.000	0.000	0.015	0.019	0.023	0.032	4.522	0.015	0.074	316	2384	100	143	9502	9645	172	9235	9407	Error	Error	-6.054	143	9502	172	9235	182438	3397289	0.506	25.493	0	0	0
1	2	1	"A1"	"A1"	4950	53595	85	627	658	283	43	411	411	440	209	47	51	24	0	15566	14632	5547	37	1513	1513	1555	377	24	100	100	0	0.000	0.000	0.000	0.000	0.000	0.000	0.000	0.000	0.000	0.000	0.000	0.000	0.000	0.000	0.015	0.019	0.021	0.018	3.321	0.015	0.155	208	1660	100	216	14053	14269	247	13119	13366	Error	Error	-6.024	216	14053	247	13119	136861	3043364	1.043	34.687	0	0	0
1	3	1	"A1"	"A1"	5250	53590	85	573	606	286	47	404	404	448	275	61	31	8	0	16900	15602	5233	33	1509	1509	1598	649	40	100	100	0	0.000	0.000	0.000	0.000	0.000	0.000	0.000	0.000	0.000	0.000	0.000	0.000	0.000	0.000	0.011	0.014	0.016	0.014	2.539	0.014	0.103	208	1660	100	169	15391	15560	202	14093	14295	Error	Error	-6.509	169	15391	202	14093	126059	3245203	0.575	21.578	0	0	0
1	4	1	"A2"	"A2"	5555	53590	100	529	573	340	59	406	406	459	521	113	6	1	0	13577	12486	4800	38	1518	1518	1594	580	36	99	97	0	0.000	0.000	0.000	0.000	0.000	0.000	0.000	0.000	0.000	0.000	0.000	0.000	0.000	0.000	0.010	0.015	0.019	0.017	3.228	0.015	0.080	316	2384	100	123	12059	12182	167	10968	11135	Error	Error	-6.615	123	12059	167	10968	181073	3945436	0.219	18.779	0	0	0
1	5	1	"A2"	"A2"	5850	53595	100	559	596	314	52	398	398	441	278	63	32	6	0	13436	12716	5568	43	1520	1520	1641	865	52	97	94	0	0.000	0.000	0.000	0.000	0.000	0.000	0.000	0.000	0.000	0.000	0.000	0.000	0.000	0.000	0.014	0.018	0.021	0.017	3.508	0.015	0.030	316	2384	100	161	11916	12077	198	11196	11394	Error	Error	-6.210	161	11916	198	11196	188456	4018254	0.558	12.803	0	0	0
1	6	1	"A2"	"A2"	6150	53595	100	485	526	276	52	392	392	423	229	54	29	10	0	9035	8800	3989	45	1475	1475	1585	681	42	94	89	0	0.000	0.000	0.000	0.000	0.000	0.000	0.000	0.000	0.000	0.000	0.000	0.000	0.000	0.000	0.012	0.018	0.028	0.029	3.770	0.018	0.072	316	2384	100	93	7560	7653	134	7325	7459	Error	Error	-6.345	93	7560	134	7325	166157	2780716	0.450	10.595	0	0	0
1	7	1	"A3"	"A3"	6450	53600	90	482	517	249	48	381	381	425	382	89	16	1	0	11018	10033	4380	43	1451	1451	1480	373	25	100	100	0	0.000	0.000	0.000	0.000	0.000	0.000	0.000	0.000	0.000	0.000	0.000	0.000	0.000	0.000	0.011	0.016	0.024	0.020	3.387	0.016	0.054	256	1924	100	101	9567	9668	136	8582	8718	Error	Error	-6.566	101	9567	136	8582	132440	2568514	0.241	22.930	0	0	0
1	8	1	"A3"	"A3"	6745	53595	90	521	538	238	44	384	384	434	366	84	16	1	0	10570	10171	4766	46	1449	1449	1505	545	36	99	98	0	0.000	0.000	0.000	0.000	0.000	0.000	0.000	0.000	0.000	0.000	0.000	0.000	0.000	0.000	0.015	0.018	0.023	0.022	2.742	0.013	0.043	256	1924	100	137	9121	9258	154	8722	8876	Error	Error	-6.057	137	9121	154	8722	137805	2603858	0.284	15.901	0	0	0
1	9	1	"A3"	"A3"	7045	53590	85	478	514	239	46	375	375	408	250	61	27	4	0	12004	11240	4649	41	1480	1480	1580	797	50	100	100	0	0.000	0.000	0.000	0.000	0.000	0.000	0.000	0.000	0.000	0.000	0.000	0.000	0.000	0.000	0.010	0.014	0.019	0.018	2.954	0.012	0.072	208	1660	100	103	10524	10627	139	9760	9899	Error	Error	-6.675	103	10524	139	9760	106838	2337943	0.424	12.120	0	0	0
1	10	1	"A4"	"A4"	7350	53595	85	483	531	274	51	381	381	425	326	76	18	2	0	11300	11267	2316	20	1517	1517	1591	734	46	100	100	0	0.000	0.000	0.000	0.000	0.000	0.000	0.000	0.000	0.000	0.000	0.000	0.000	0.000	0.000	0.010	0.015	0.020	0.017	2.556	0.012	0.052	208	1660	100	102	9783	9885	150	9750	9900	Error	Error	-6.584	102	9783	150	9750	110450	2343441	0.325	13.183	0	0	0
1	11	1	"A4"	"A4"	7645	53595	90	468	508	254	50	369	369	402	244	60	28	8	0	9839	9704	3092	31	1471	1471	1507	357	23	100	100	0	0.000	0.000	0.000	0.000	0.000	0.000	0.000	0.000	0.000	0.000	0.000	0.000	0.000	0.000	0.012	0.017	0.025	0.021	3.544	0.012	0.042	256	1924	100	99	8368	8467	139	8233	8372	Error	Error	-6.401	99	8368	139	8233	130025	2484195	0.434	22.961	0	0	0
1	12	1	"A4"	"A4"	7945	53590	85	511	531	219	41	385	385	451	725	160	0	0	0	10682	10509	2893	27	1503	1503	1605	800	49	100	100	0	0.000	0.000	0.000	0.000	0.000	0.000	0.000	0.000	0.000	0.000	0.000	0.000	0.000	0.000	0.014	0.016	0.024	0.020	2.640	0.015	0.085	208	1660	100	126	9179	9305	146	9006	9152	Error	Error	-6.187	126	9179	146	9006	110412	2185841	0.110	11.130	0	0	0
1	13	1	"A5"	"A5"	8250	53595	85	392	401	186	46	364	364	395	203	51	16	3	0	3308	4024	1824	45	1423	1423	1437	273	18	99	97	0	0.000	0.000	0.000	0.000	0.000	0.000	0.000	0.000	0.000	0.000	0.000	0.000	0.000	0.000	0.015	0.014	0.054	0.052	3.214	0.011	0.004	208	1660	100	28	1885	1913	37	2601	2638	Error	Error	-6.073	28	1885	37	2601	83364	837001	0.030	9.476	0	0	0
1	14	1	"A5"	"A5"	8545	53590	85	425	479	384	80	365	365	396	229	57	22	2	0	3980	5168	3254	62	1445	1445	1462	266	18	99	96	0	0.000	0.000	0.000	0.000	0.000	0.000	0.000	0.000	0.000	0.000	0.000	0.000	0.000	0.000	0.024	0.031	0.039	0.041	4.637	0.016	0.017	208	1660	100	60	2535	2595	114	3723	3837	Error	Error	-5.401	60	2535	114	3723	99567	1074853	0.362	13.932	0	0	0
1	15	1	"A5"	"A5"	8845	53585	85	446	459	192	41	379	379	404	205	50	26	4	0	4560	5515	3066	55	1515	1515	1525	282	18	99	98	0	0.000	0.000	0.000	0.000	0.000	0.000	0.000	0.000	0.000	0.000	0.000	0.000	0.000	0.000	0.022	0.020	0.051	0.044	3.187	0.015	0.032	208	1660	100	67	3045	3112	80	4000	4080	Error	Error	-5.506	67	3045	80	4000	95495	1147181	0.268	14.149	0	0	0
1	16	1	"A6"	"A6"	9150	53590	85	598	604	209	34	407	407	434	199	45	49	16	0	13018	13222	4724	35	1609	1609	1663	536	32	100	100	0	0.000	0.000	0.000	0.000	0.000	0.000	0.000	0.000	0.000	0.000	0.000	0.000	0.000	0.000	0.017	0.017	0.020	0.017	2.574	0.014	0.126	208	1660	100	191	11409	11600	197	11613	11810	Error	Error	-5.900	191	11409	197	11613	125691	2750102	0.854	21.565	0	0	0
1	17	1	"A6"	"A6"	9450	53585	85	621	629	234	37	425	425	445	189	42	50	20	0	12372	12648	4604	36	1666	1666	1716	504	29	100	100	0	0.000	0.000	0.000	0.000	0.000	0.000	0.000	0.000	0.000	0.000	0.000	0.000	0.000	0.000	0.018	0.019	0.023	0.021	2.457	0.015	0.140	208	1660	100	196	10706	10902	204	10982	11186	Error	Error	-5.771	196	10706	204	10982	130732	2630879	0.974	21.690	0	0	0
1	18	1	"A6"	"A6"	9750	53585	85	625	654	245	37	464	464	485	206	42	42	17	0	13073	12581	4041	32	1791	1791	1856	564	30	100	100	0	0.000	0.000	0.000	0.000	0.000	0.000	0.000	0.000	0.000	0.000	0.000	0.000	0.000	0.000	0.014	0.018	0.023	0.018	3.140	0.014	0.098	208	1660	100	161	11282	11443	190	10790	10980	Error	Error	-6.131	161	11282	190	10790	136057	2616822	0.820	19.016	0	0	0
1	1	2	"A7"	"A7"	4660	53905	95	452	480	216	45	390	390	435	336	77	13	0	0	4964	5902	3163	53	1446	1446	1500	455	30	99	92	0	0.000	0.000	0.000	0.000	0.000	0.000	0.000	0.000	0.000	0.000	0.000	0.000	0.000	0.000	0.018	0.020	0.038	0.039	3.884	0.016	0.011	256	2088	100	62	3518	3580	90	4456	4546	Error	Error	-5.826	62	3518	90	4456	123007	1510857	0.134	9.675	0	0	0
1	2	2	"A7"	"A7"	4950	53905	90	469	534	561	105	378	378	415	300	72	16	4	0	5461	5883	3313	56	1408	1408	1472	692	47	91	77	0	0.000	0.000	0.000	0.000	0.000	0.000	0.000	0.000	0.000	0.000	0.000	0.000	0.000	0.000	0.022	0.035	0.039	0.041	4.149	0.040	0.058	256	1924	100	91	4053	4144	156	4475	4631	Error	Error	-5.477	91	4053	156	4475	136814	1506087	0.397	6.374	0	0	0
1	3	2	"A7"	"A7"	5250	53905	90	447	483	224	46	359	359	408	287	70	20	5	0	5583	5808	3188	54	1397	1397	1441	442	30	98	85	0	0.000	0.000	0.000	0.000	0.000	0.000	0.000	0.000	0.000	0.000	0.000	0.000	0.000	0.000	0.021	0.028	0.049	0.047	3.951	0.018	0.021	256	1924	100	88	4186	4274	124	4411	4535	Error	Error	-5.572	88	4186	124	4411	123758	1486886	0.261	9.880	0	0	0
1	4	2	"A8"	"A8"	5565	53900	85	519	614	519	84	370	370	414	253	61	36	16	0	13142	12900	3880	30	1465	1465	1568	744	47	100	100	0	0.000	0.000	0.000	0.000	0.000	0.000	0.000	0.000	0.000	0.000	0.000	0.000	0.000	0.000	0.013	0.021	0.023	0.018	3.070	0.025	0.154	208	1660	100	149	11677	11826	244	11435	11679	Error	Error	-6.292	149	11677	244	11435	127764	2683198	0.791	15.231	0	0	0
1	5	2	"A8"	"A8"	5855	53900	95	487	537	246	45	375	375	461	1137	246	0	0	0	14082	13289	4923	37	1425	1425	1487	464	31	100	100	0	0.000	0.000	0.000	0.000	0.000	0.000	0.000	0.000	0.000	0.000	0.000	0.000	0.000	0.000	0.009	0.014	0.018	0.014	3.366	0.016	0.003	256	2088	100	112	12657	12769	162	11864	12026	Error	Error	-6.820	112	12657	162	11864	137455	3402022	0.067	25.435	0	0	0
1	6	2	"A8"	"A8"	6155	53900	90	526	588	347	59	359	359	393	225	57	42	17	0	15139	14717	3680	25	1432	1432	1522	494	32	100	100	0	0.000	0.000	0.000	0.000	0.000	0.000	0.000	0.000	0.000	0.000	0.000	0.000	0.000	0.000	0.012	0.017	0.020	0.016	3.025	0.015	0.055	256	1924	100	167	13707	13874	229	13285	13514	Error	Error	-6.359	167	13707	229	13285	150580	3767626	0.867	26.711	0	0	0
1	7	2	"A9"	"A9"	6460	53900	90	473	553	376	67	362	362	395	211	53	33	12	0	9614	9571	3769	39	1407	1407	1449	408	28	100	100	0	0.000	0.000	0.000	0.000	0.000	0.000	0.000	0.000	0.000	0.000	0.000	0.000	0.000	0.000	0.014	0.023	0.025	0.022	3.250	0.021	0.104	256	1924	100	111	8207	8318	191	8164	8355	Error	Error	-6.208	111	8207	191	8164	141622	2450209	0.749	19.907	0	0	0
1	8	2	"A9"	"A9"	6750	53895	85	486	512	331	64	366	366	407	331	81	14	2	0	8547	8616	3010	34	1383	1383	1465	594	40	100	100	0	0.000	0.000	0.000	0.000	0.000	0.000	0.000	0.000	0.000	0.000	0.000	0.000	0.000	0.000	0.017	0.020	0.029	0.026	2.615	0.019	0.038	208	1660	100	120	7164	7284	146	7233	7379	Error	Error	-5.900	120	7164	146	7233	106462	1792169	0.317	12.039	0	0	0
1	9	2	"A9"	"A9"	7050	53895	85	439	485	215	44	357	357	414	533	128	4	0	0	9430	8957	2844	31	1436	1436	1538	912	59	100	100	0	0.000	0.000	0.000	0.000	0.000	0.000	0.000	0.000	0.000	0.000	0.000	0.000	0.000	0.000	0.010	0.017	0.022	0.017	3.428	0.015	0.073	208	1660	100	82	7994	8076	128	7521	7649	Error	Error	-6.607	82	7994	128	7521	100933	1863034	0.133	8.135	0	0	0
1	10	2	"A10"	"A10"	7355	53895	90	567	580	255	43	375	375	438	513	117	10	0	0	15158	14128	4111	29	1468	1468	1506	372	24	100	100	0	0.000	0.000	0.000	0.000	0.000	0.000	0.000	0.000	0.000	0.000	0.000	0.000	0.000	0.000	0.014	0.016	0.017	0.014	2.996	0.011	0.010	256	1924	100	192	13690	13882	205	12660	12865	Error	Error	-6.156	192	13690	205	12660	148391	3616869	0.277	33.930	0	0	0
1	11	2	"A10"	"A10"	7655	53895	95	542	611	462	75	360	360	393	230	58	42	14	0	12965	12094	4979	41	1432	1432	1463	318	21	100	99	0	0.000	0.000	0.000	0.000	0.000	0.000	0.000	0.000	0.000	0.000	0.000	0.000	0.000	0.000	0.016	0.024	0.022	0.019	3.205	0.018	0.092	256	2088	100	182	11533	11715	251	10662	10913	Error	Error	-5.986	182	11533	251	10662	156417	3096169	0.948	33.431	0	0	0
1	12	2	"A10"	"A10"	7955	53890	85	479	515	255	49	353	353	391	219	56	34	11	0	13772	13011	3887	29	1423	1423	1516	747	49	100	100	0	0.000	0.000	0.000	0.000	0.000	0.000	0.000	0.000	0.000	0.000	0.000	0.000	0.000	0.000	0.010	0.014	0.018	0.016	2.727	0.012	0.090	208	1660	100	126	12349	12475	162	11588	11750	Error	Error	-6.615	126	12349	162	11588	107194	2706367	0.566	15.388	0	0	0
1	13	2	"A11"	"A11"	8260	53890	85	468	485	202	41	357	357	386	202	52	32	8	0	12356	11683	5826	49	1428	1428	1504	1115	74	100	99	0	0.000	0.000	0.000	0.000	0.000	0.000	0.000	0.000	0.000	0.000	0.000	0.000	0.000	0.000	0.010	0.012	0.017	0.015	3.274	0.010	0.057	208	1660	100	111	10928	11039	128	10255	10383	Error	Error	-6.621	111	10928	128	10255	100836	2429979	0.490	9.129	0	0	0
1	14	2	"A11"	"A11"	8555	53885	80	436	473	204	43	350	350	392	347	88	17	0	0	12626	12025	6436	53	1417	1417	1456	415	28	100	100	0	0.000	0.000	0.000	0.000	0.000	0.000	0.000	0.000	0.000	0.000	0.000	0.000	0.000	0.000	0.008	0.012	0.017	0.016	2.921	0.007	0.010	208	1512	100	86	11209	11295	123	10608	10731	Error	Error	-7.026	86	11209	123	10608	98321	2501114	0.233	25.467	0	0	0
1	15	2	"A11"	"A11"	8855	53890	90	441	478	214	44	358	358	442	1377	311	0	0	0	10095	11460	6975	60	1416	1416	1436	294	20	100	99	0	0.000	0.000	0.000	0.000	0.000	0.000	0.000	0.000	0.000	0.000	0.000	0.000	0.000	0.000	0.010	0.012	0.018	0.017	3.029	0.011	0.106	256	1924	100	83	8679	8762	120	10044	10164	Error	Error	-6.708	83	8679	120	10044	122403	2933726	0.026	34.095	0	0	0
1	16	2	"A12"	"A12"	9150	53885	100	483	504	265	52	367	367	394	196	49	32	11	0	10604	9905	6071	61	1459	1459	1480	315	21	95	90	0	0.000	0.000	0.000	0.000	0.000	0.000	0.000	0.000	0.000	0.000	0.000	0.000	0.000	0.000	0.013	0.016	0.021	0.022	4.016	0.013	0.085	316	2384	100	116	9145	9261	137	8446	8583	Error	Error	-6.301	116	9145	137	8446	159120	3129911	0.561	26.746	0	0	0
1	17	2	"A12"	"A12"	9450	53885	100	483	514	239	46	386	386	408	190	46	33	11	0	11300	11744	7210	61	1501	1501	1502	261	17	97	93	0	0.000	0.000	0.000	0.000	0.000	0.000	0.000	0.000	0.000	0.000	0.000	0.000	0.000	0.000	0.010	0.012	0.019	0.020	4.271	0.011	0.064	316	2384	100	97	9799	9896	128	10243	10371	Error	Error	-6.659	97	9799	128	10243	162322	3711058	0.558	39.241	0	0	0
1	18	2	"A12"	"A12"	9755	53885	85	517	536	197	36	386	386	410	197	48	34	11	0	13015	12323	5711	46	1603	1603	1658	583	35	100	100	0	0.000	0.000	0.000	0.000	0.000	0.000	0.000	0.000	0.000	0.000	0.000	0.000	0.000	0.000	0.011	0.014	0.018	0.016	2.953	0.012	0.093	208	1660	100	131	11412	11543	150	10720	10870	Error	Error	-6.445	131	11412	150	10720	111439	2563159	0.640	18.293	0	0	0
1	1	3	"A13"	"A13"	4665	54200	85	582	622	327	52	394	394	430	278	64	34	9	0	15687	15341	2529	16	1472	1472	1625	886	54	100	100	0	0.000	0.000	0.000	0.000	0.000	0.000	0.000	0.000	0.000	0.000	0.000	0.000	0.000	0.000	0.013	0.016	0.017	0.014	3.031	0.015	0.103	208	1660	100	188	14215	14403	228	13869	14097	Error	Error	-6.241	188	14215	228	13869	129393	3190904	0.691	15.481	0	0	0
1	2	3	"A13"	"A13"	4960	54200	90	531	618	626	101	384	384	429	426	99	16	3	0	12300	11905	2873	24	1399	1399	1482	915	61	100	99	0	0.000	0.000	0.000	0.000	0.000	0.000	0.000	0.000	0.000	0.000	0.000	0.000	0.000	0.000	0.013	0.022	0.023	0.020	3.493	0.018	0.051	256	1924	100	147	10901	11048	234	10506	10740	Error	Error	-6.213	147	10901	234	10506	158226	3047707	0.444	11.391	0	0	0
1	3	3	"A13"	"A13"	5255	54195	85	503	559	280	50	375	375	414	281	67	25	7	0	12799	12746	2226	17	1403	1403	1533	828	54	100	100	0	0.000	0.000	0.000	0.000	0.000	0.000	0.000	0.000	0.000	0.000	0.000	0.000	0.000	0.000	0.011	0.016	0.020	0.015	3.005	0.014	0.058	208	1660	100	128	11396	11524	184	11343	11527	Error	Error	-6.476	128	11396	184	11343	116209	2651225	0.516	13.542	0	0	0
1	4	3	"A14"	"A14"	5565	54195	85	2411	2477	827	33	380	380	436	354	81	98	95	0	15561	15296	2528	16	1426	1426	1556	879	56	100	100	0	0.000	0.000	0.000	0.000	0.000	0.000	0.000	0.000	0.000	0.000	0.000	0.000	0.000	0.000	0.144	0.151	0.143	0.140	1.477	0.159	0.714	208	1660	100	2031	14135	16166	2097	13870	15967	Error	Error	-2.799	2031	14135	2097	13870	515165	3181669	5.766	15.631	0	0	0
1	5	3	"A14"	"A14"	5860	54195	90	2376	2478	1034	41	378	378	415	259	62	98	96	0	14575	13995	3597	25	1407	1407	1480	507	34	100	100	0	0.000	0.000	0.000	0.000	0.000	0.000	0.000	0.000	0.000	0.000	0.000	0.000	0.000	0.000	0.152	0.167	0.158	0.156	1.573	0.165	0.765	256	1924	100	1998	13168	15166	2100	12588	14688	Error	Error	-2.720	1998	13168	2100	12588	634421	3582677	7.965	24.684	0	0	0
1	6	3	"A14"	"A14"	6160	54195	90	2040	2220	956	43	367	367	428	381	89	95	91	0	13961	13668	3608	26	1391	1391	1469	549	37	100	100	0	0.000	0.000	0.000	0.000	0.000	0.000	0.000	0.000	0.000	0.000	0.000	0.000	0.000	0.000	0.133	0.151	0.140	0.138	1.610	0.149	0.736	256	1924	100	1673	12570	14243	1853	12277	14130	Error	Error	-2.909	1673	12570	1853	12277	568320	3499122	4.703	22.220	0	0	0
1	7	3	"A15"	"A15"	6465	54195	85	511	552	254	46	370	370	414	266	64	29	6	0	12303	12245	2473	20	1401	1401	1518	705	46	100	100	0	0.000	0.000	0.000	0.000	0.000	0.000	0.000	0.000	0.000	0.000	0.000	0.000	0.000	0.000	0.013	0.017	0.020	0.016	2.951	0.014	0.081	208	1660	100	141	10902	11043	182	10844	11026	Error	Error	-6.273	141	10902	182	10844	114762	2547015	0.519	15.216	0	0	0
1	8	3	"A15"	"A15"	6760	54195	85	474	568	590	103	365	365	406	292	71	23	6	0	8100	8436	2781	32	1394	1394	1481	611	41	100	100	0	0.000	0.000	0.000	0.000	0.000	0.000	0.000	0.000	0.000	0.000	0.000	0.000	0.000	0.000	0.016	0.029	0.030	0.029	2.800	0.023	0.037	208	1660	100	109	6706	6815	203	7042	7245	Error	Error	-5.943	109	6706	203	7042	118137	1754663	0.555	11.383	0	0	0
1	9	3	"A15"	"A15"	7060	54195	90	474	528	368	69	356	356	395	315	79	19	5	0	8405	8581	2984	34	1400	1400	1440	402	27	99	99	0	0.000	0.000	0.000	0.000	0.000	0.000	0.000	0.000	0.000	0.000	0.000	0.000	0.000	0.000	0.017	0.024	0.026	0.025	3.404	0.019	0.023	256	1924	100	118	7005	7123	172	7181	7353	Error	Error	-5.892	118	7005	172	7181	135149	2196638	0.422	17.764	0	0	0
1	10	3	"A16"	"A16"	7360	54195	90	505	523	240	45	361	361	405	344	84	19	2	0	12215	11214	4268	38	1371	1371	1425	545	38	100	99	0	0.000	0.000	0.000	0.000	0.000	0.000	0.000	0.000	0.000	0.000	0.000	0.000	0.000	0.000	0.013	0.016	0.022	0.020	2.699	0.015	0.043	256	1924	100	144	10844	10988	162	9843	10005	Error	Error	-6.235	144	10844	162	9843	133968	2870664	0.343	17.961	0	0	0
1	11	3	"A16"	"A16"	7655	54195	90	428	473	235	49	354	354	401	287	71	17	3	0	10761	9988	3329	33	1388	1388	1427	364	25	100	99	0	0.000	0.000	0.000	0.000	0.000	0.000	0.000	0.000	0.000	0.000	0.000	0.000	0.000	0.000	0.008	0.014	0.020	0.015	3.362	0.012	0.043	256	1924	100	74	9373	9447	119	8600	8719	Error	Error	-6.985	74	9373	119	8600	121142	2556891	0.251	23.519	0	0	0
1	12	3	"A16"	"A16"	7960	54190	90	504	564	613	108	352	352	406	425	104	12	1	0	15237	14067	3842	27	1370	1370	1396	315	22	100	100	0	0.000	0.000	0.000	0.000	0.000	0.000	0.000	0.000	0.000	0.000	0.000	0.000	0.000	0.000	0.011	0.017	0.016	0.015	2.839	0.012	0.009	256	1924	100	152	13867	14019	212	12697	12909	Error	Error	-6.511	152	13867	212	12697	144280	3601255	0.372	40.225	0	0	0
1	13	3	"A17"	"A17"	8260	54190	85	405	452	253	55	355	355	393	267	67	16	1	0	8793	8821	1358	15	1407	1407	1467	435	29	100	100	0	0.000	0.000	0.000	0.000	0.000	0.000	0.000	0.000	0.000	0.000	0.000	0.000	0.000	0.000	0.007	0.013	0.023	0.017	3.222	0.010	0.019	208	1660	100	50	7386	7436	97	7414	7511	Error	Error	-7.207	50	7386	97	7414	94100	1834841	0.221	16.906	0	0	0
1	14	3	"A17"	"A17"	8560	54180	85	489	622	965	155	367	367	420	479	114	9	2	0	8724	8618	1789	20	1429	1429	1530	722	47	100	100	0	0.000	0.000	0.000	0.000	0.000	0.000	0.000	0.000	0.000	0.000	0.000	0.000	0.000	0.000	0.017	0.035	0.028	0.025	3.274	0.029	0.036	208	1660	100	122	7295	7417	255	7189	7444	Error	Error	-5.902	122	7295	255	7189	129429	1792444	0.422	9.817	0	0	0
1	15	3	"A17"	"A17"	8855	54180	85	511	556	399	71	359	359	391	256	65	26	9	0	10402	10305	1872	18	1443	1443	1588	814	51	100	100	0	0.000	0.000	0.000	0.000	0.000	0.000	0.000	0.000	0.000	0.000	0.000	0.000	0.000	0.000	0.017	0.022	0.022	0.021	2.727	0.020	0.073	208	1660	100	152	8959	9111	197	8862	9059	Error	Error	-5.881	152	8959	197	8862	115748	2143525	0.645	10.709	0	0	0
1	16	3	"A18"	"A18"	9160	54190	90	488	555	437	78	368	368	411	280	68	26	5	0	10764	10869	3061	28	1475	1475	1510	380	25	100	100	0	0.000	0.000	0.000	0.000	0.000	0.000	0.000	0.000	0.000	0.000	0.000	0.000	0.000	0.000	0.013	0.020	0.023	0.019	3.188	0.022	0.043	256	1924	100	120	9289	9409	187	9394	9581	Error	Error	-6.274	120	9289	187	9394	142118	2782576	0.514	24.629	0	0	0
1	17	3	"A18"	"A18"	9460	54185	90	475	506	239	47	371	371	414	408	98	12	0	0	8698	8658	2985	34	1436	1436	1488	898	60	99	99	0	0.000	0.000	0.000	0.000	0.000	0.000	0.000	0.000	0.000	0.000	0.000	0.000	0.000	0.000	0.014	0.019	0.029	0.023	2.949	0.029	0.085	256	1924	100	104	7262	7366	135	7222	7357	Error	Error	-6.126	104	7262	135	7222	129640	2216401	0.225	7.984	0	0	0
1	18	3	"A18"	"A18"	9760	54180	85	475	498	212	42	377	377	401	192	47	33	10	0	8601	9058	2882	31	1550	1550	1625	636	39	100	100	0	0.000	0.000	0.000	0.000	0.000	0.000	0.000	0.000	0.000	0.000	0.000	0.000	0.000	0.000	0.014	0.016	0.024	0.021	2.931	0.012	0.059	208	1660	100	98	7051	7149	121	7508	7629	Error	Error	-6.169	98	7051	121	7508	103500	1883991	0.505	11.687	0	0	0
1	1	4	"A19"	"A19"	4670	54500	100	455	484	254	52	371	371	429	410	95	9	2	0	6297	6134	2794	45	1331	1331	1398	560	40	91	85	0	0.000	0.000	0.000	0.000	0.000	0.000	0.000	0.000	0.000	0.000	0.000	0.000	0.000	0.000	0.017	0.024	0.038	0.037	3.986	0.026	0.021	316	2384	100	84	4966	5050	113	4803	4916	Error	Error	-5.886	84	4966	113	4803	152818	1938259	0.134	8.457	0	0	0
1	2	4	"A19"	"A19"	4970	54500	90	430	475	317	66	348	348	390	277	71	19	7	0	7249	7026	2065	29	1306	1306	1362	481	35	100	99	0	0.000	0.000	0.000	0.000	0.000	0.000	0.000	0.000	0.000	0.000	0.000	0.000	0.000	0.000	0.014	0.022	0.029	0.028	3.000	0.024	0.066	256	1924	100	82	5943	6025	127	5720	5847	Error	Error	-6.179	82	5943	127	5720	121570	1798764	0.307	11.775	0	0	0
1	3	4	"A19"	"A19"	5265	54495	85	437	497	373	75	357	357	393	254	64	25	7	0	7877	7897	2147	27	1348	1348	1444	678	46	100	100	0	0.000	0.000	0.000	0.000	0.000	0.000	0.000	0.000	0.000	0.000	0.000	0.000	0.000	0.000	0.012	0.021	0.024	0.024	3.090	0.017	0.029	208	1660	100	80	6529	6609	140	6549	6689	Error	Error	-6.351	80	6529	140	6549	103319	1642634	0.409	9.518	0	0	0
1	4	4	"A20"	"A20"	5570	54500	85	524	555	293	52	352	352	386	221	57	41	12	0	13034	13393	2946	21	1353	1353	1485	751	50	100	100	0	0.000	0.000	0.000	0.000	0.000	0.000	0.000	0.000	0.000	0.000	0.000	0.000	0.000	0.000	0.015	0.017	0.018	0.015	2.931	0.014	0.085	208	1660	100	172	11681	11853	203	12040	12243	Error	Error	-6.086	172	11681	203	12040	115430	2785810	0.765	15.856	0	0	0
1	5	4	"A20"	"A20"	5865	54500	95	524	555	270	48	357	357	398	293	73	28	7	0	12709	12706	3320	26	1358	1358	1486	1158	77	100	98	0	0.000	0.000	0.000	0.000	0.000	0.000	0.000	0.000	0.000	0.000	0.000	0.000	0.000	0.000	0.015	0.017	0.020	0.018	2.904	0.014	0.058	256	2088	100	167	11351	11518	198	11348	11546	Error	Error	-6.087	167	11351	198	11348	142141	3252788	0.536	9.689	0	0	0
1	6	4	"A20"	"A20"	6165	54500	90	482	537	349	64	370	370	414	320	77	21	3	0	11999	11928	3093	25	1335	1335	1411	538	38	100	100	0	0.000	0.000	0.000	0.000	0.000	0.000	0.000	0.000	0.000	0.000	0.000	0.000	0.000	0.000	0.011	0.016	0.019	0.015	3.059	0.017	0.068	256	1924	100	112	10664	10776	167	10593	10760	Error	Error	-6.573	112	10664	167	10593	137344	3053558	0.384	19.548	0	0	0
1	7	4	"A21"	"A21"	6465	54495	100	420	453	225	49	368	368	456	807	176	0	0	0	10534	9053	4096	45	1351	1351	1473	1641	111	87	79	0	0.000	0.000	0.000	0.000	0.000	0.000	0.000	0.000	0.000	0.000	0.000	0.000	0.000	0.000	0.006	0.011	0.023	0.023	4.764	0.011	0.013	316	2384	100	52	9183	9235	85	7702	7787	Error	Error	-7.464	52	9183	85	7702	143053	2860595	-0.004	4.619	0	0	0
1	8	4	"A21"	"A21"	6765	54495	90	484	580	607	104	341	341	401	397	99	15	3	0	11591	11187	2583	23	1329	1329	1390	448	32	100	99	0	0.000	0.000	0.000	0.000	0.000	0.000	0.000	0.000	0.000	0.000	0.000	0.000	0.000	0.000	0.014	0.024	0.021	0.019	3.331	0.023	0.081	256	1924	100	143	10262	10405	239	9858	10097	Error	Error	-6.165	143	10262	239	9858	148425	2863920	0.451	21.868	0	0	0
1	9	4	"A21"	"A21"	7065	54495	85	439	499	349	69	356	356	433	572	132	3	1	0	11611	11574	2438	21	1377	1377	1488	686	46	100	100	0	0.000	0.000	0.000	0.000	0.000	0.000	0.000	0.000	0.000	0.000	0.000	0.000	0.000	0.000	0.008	0.014	0.015	0.013	3.592	0.012	0.035	208	1660	100	83	10234	10317	143	10197	10340	Error	Error	-6.946	83	10234	143	10197	103695	2407465	0.115	14.703	0	0	0
1	10	4	"A22"	"A22"	7365	54490	85	444	483	219	45	348	348	395	248	62	25	6	0	11450	11710	2803	23	1387	1387	1524	778	51	100	100	0	0.000	0.000	0.000	0.000	0.000	0.000	0.000	0.000	0.000	0.000	0.000	0.000	0.000	0.000	0.010	0.013	0.018	0.016	2.692	0.010	0.036	208	1660	100	96	10063	10159	135	10323	10458	Error	Error	-6.712	96	10063	135	10323	100392	2435698	0.355	13.093	0	0	0
1	11	4	"A22"	"A22"	7665	54495	90	477	512	269	52	355	355	392	291	74	22	4	0	10127	10164	2614	25	1360	1360	1437	437	30	100	100	0	0.000	0.000	0.000	0.000	0.000	0.000	0.000	0.000	0.000	0.000	0.000	0.000	0.000	0.000	0.014	0.018	0.021	0.018	3.156	0.018	0.047	256	1924	100	122	8767	8889	157	8804	8961	Error	Error	-6.167	122	8767	157	8804	131088	2602092	0.412	19.970	0	0	0
1	12	4	"A22"	"A22"	7965	54490	90	449	483	248	51	348	348	505	2271	449	0	0	0	10873	10433	2896	27	1350	1350	1410	440	31	100	99	0	0.000	0.000	0.000	0.000	0.000	0.000	0.000	0.000	0.000	0.000	0.000	0.000	0.000	0.000	0.011	0.015	0.020	0.017	3.140	0.041	0.001	256	1924	100	101	9523	9624	135	9083	9218	Error	Error	-6.559	101	9523	135	9083	123619	2670860	-0.010	20.507	0	0	0
1	13	4	"A23"	"A23"	8265	54490	90	427	476	303	63	333	333	387	405	104	10	1	0	9752	9720	2864	29	1317	1317	1372	396	28	100	100	0	0.000	0.000	0.000	0.000	0.000	0.000	0.000	0.000	0.000	0.000	0.000	0.000	0.000	0.000	0.011	0.017	0.022	0.018	3.255	0.016	0.045	256	1924	100	94	8435	8529	143	8403	8546	Error	Error	-6.488	94	8435	143	8403	121805	2488195	0.220	21.081	0	0	0
1	14	4	"A23"	"A23"	8565	54485	85	451	471	193	40	334	334	382	540	141	1	0	0	11668	11833	2505	21	1371	1371	1488	729	48	100	100	0	0.000	0.000	0.000	0.000	0.000	0.000	0.000	0.000	0.000	0.000	0.000	0.000	0.000	0.000	0.011	0.013	0.017	0.014	3.022	0.011	0.055	208	1660	100	117	10297	10414	137	10462	10599	Error	Error	-6.460	117	10297	137	10462	98050	2461206	0.165	14.191	0	0	0
1	15	4	"A23"	"A23"	8865	54485	85	432	456	188	41	339	339	392	396	101	7	0	0	12075	12162	2525	20	1385	1385	1548	911	58	100	100	0	0.000	0.000	0.000	0.000	0.000	0.000	0.000	0.000	0.000	0.000	0.000	0.000	0.000	0.000	0.009	0.011	0.015	0.012	3.360	0.009	0.052	208	1660	100	93	10690	10783	117	10777	10894	Error	Error	-6.845	93	10690	117	10777	94747	2529673	0.162	11.651	0	0	0
1	16	4	"A24"	"A24"	9170	54480	85	463	518	409	78	340	340	384	259	67	26	5	0	10037	10225	2802	27	1371	1371	1451	678	46	100	100	0	0.000	0.000	0.000	0.000	0.000	0.000	0.000	0.000	0.000	0.000	0.000	0.000	0.000	0.000	0.014	0.020	0.022	0.020	2.997	0.012	0.037	208	1660	100	123	8666	8789	178	8854	9032	Error	Error	-6.139	123	8666	178	8854	107672	2126749	0.517	12.941	0	0	0
1	17	4	"A24"	"A24"	9465	54480	85	401	430	194	45	331	331	363	199	54	28	7	0	8328	8684	2347	27	1377	1377	1452	590	40	100	100	0	0.000	0.000	0.000	0.000	0.000	0.000	0.000	0.000	0.000	0.000	0.000	0.000	0.000	0.000	0.010	0.014	0.021	0.018	3.063	0.012	0.048	208	1660	100	70	6951	7021	99	7307	7406	Error	Error	-6.634	70	6951	99	7307	89393	1806370	0.337	12.258	0	0	0
1	18	4	"A24"	"A24"	9765	54480	85	435	464	204	43	345	345	371	177	47	37	13	0	8128	8152	2373	29	1455	1455	1516	603	39	100	100	0	0.000	0.000	0.000	0.000	0.000	0.000	0.000	0.000	0.000	0.000	0.000	0.000	0.000	0.000	0.013	0.018	0.028	0.023	3.133	0.013	0.052	208	1660	100	90	6673	6763	119	6697	6816	Error	Error	-6.212	90	6673	119	6697	96456	1695719	0.525	11.005	0	0	0
1	1	5	"A25"	"A25"	4675	54805	95	493	524	267	50	368	368	454	653	143	3	0	0	12933	11883	4014	33	1362	1362	1446	652	45	100	100	0	0.000	0.000	0.000	0.000	0.000	0.000	0.000	0.000	0.000	0.000	0.000	0.000	0.000	0.000	0.011	0.015	0.021	0.017	3.102	0.012	0.011	256	2088	100	125	11571	11696	156	10521	10677	Error	Error	-6.532	125	11571	156	10521	134127	3041970	0.107	16.008	0	0	0
1	2	5	"A25"	"A25"	4970	54800	105	441	506	522	103	365	365	415	295	71	14	5	0	8884	9289	4321	46	1336	1336	1390	523	37	99	95	0	0.000	0.000	0.000	0.000	0.000	0.000	0.000	0.000	0.000	0.000	0.000	0.000	0.000	0.000	0.010	0.018	0.021	0.021	3.791	0.011	0.013	316	2572	100	76	7548	7624	141	7953	8094	Error	Error	-6.634	76	7548	141	7953	159785	2935451	0.308	15.103	0	0	0
1	3	5	"A25"	"A25"	5265	54800	100	454	466	217	46	361	361	409	304	74	14	2	0	11552	11178	5390	48	1327	1327	1408	668	47	98	94	0	0.000	0.000	0.000	0.000	0.000	0.000	0.000	0.000	0.000	0.000	0.000	0.000	0.000	0.000	0.009	0.011	0.020	0.017	3.364	0.010	0.030	316	2384	100	93	10225	10318	105	9851	9956	Error	Error	-6.781	93	10225	105	9851	147227	3532308	0.188	14.626	0	0	0
1	4	5	"A26"	"A26"	5570	54800	95	503	534	297	55	356	356	415	410	98	11	2	0	8436	8510	2556	30	1354	1354	1431	643	44	100	100	0	0.000	0.000	0.000	0.000	0.000	0.000	0.000	0.000	0.000	0.000	0.000	0.000	0.000	0.000	0.021	0.025	0.030	0.023	3.606	0.022	0.021	256	2088	100	147	7082	7229	178	7156	7334	Error	Error	-5.590	147	7082	178	7156	136609	2178661	0.290	11.009	0	0	0
1	5	5	"A26"	"A26"	5860	54795	90	496	542	339	62	366	366	416	292	70	22	5	0	9625	9671	2810	29	1365	1365	1466	745	50	100	100	0	0.000	0.000	0.000	0.000	0.000	0.000	0.000	0.000	0.000	0.000	0.000	0.000	0.000	0.000	0.016	0.021	0.025	0.022	2.821	0.019	0.070	256	1924	100	130	8260	8390	176	8306	8482	Error	Error	-5.990	130	8260	176	8306	138714	2475657	0.432	11.013	0	0	0
1	6	5	"A26"	"A26"	6165	54795	95	447	524	410	78	358	358	401	315	78	19	5	0	8509	9255	3052	32	1328	1328	1405	640	45	100	100	0	0.000	0.000	0.000	0.000	0.000	0.000	0.000	0.000	0.000	0.000	0.000	0.000	0.000	0.000	0.012	0.021	0.024	0.019	3.908	0.021	0.045	256	2088	100	89	7181	7270	166	7927	8093	Error	Error	-6.334	89	7181	166	7927	134140	2369396	0.390	12.266	0	0	0
1	7	5	"A27"	"A27"	6470	54800	95	458	492	257	52	339	339	399	348	87	15	3	0	10048	9851	3033	30	1324	1324	1377	427	31	100	100	0	0.000	0.000	0.000	0.000	0.000	0.000	0.000	0.000	0.000	0.000	0.000	0.000	0.000	0.000	0.014	0.018	0.023	0.021	2.719	0.013	0.036	256	2088	100	119	8724	8843	153	8527	8680	Error	Error	-6.196	119	8724	153	8527	125926	2521875	0.267	19.845	0	0	0
1	8	5	"A27"	"A27"	6775	54795	95	473	537	440	81	354	354	384	220	57	29	10	0	8184	8146	2356	28	1312	1312	1366	384	28	100	100	0	0.000	0.000	0.000	0.000	0.000	0.000	0.000	0.000	0.000	0.000	0.000	0.000	0.000	0.000	0.017	0.027	0.031	0.027	3.183	0.028	0.080	256	2088	100	119	6872	6991	183	6834	7017	Error	Error	-5.852	119	6872	183	6834	137397	2085454	0.695	17.656	0	0	0
1	9	5	"A27"	"A27"	7070	54795	100	456	512	327	63	359	359	434	525	120	5	1	0	9466	9100	3979	43	1370	1370	1429	454	31	97	95	0	0.000	0.000	0.000	0.000	0.000	0.000	0.000	0.000	0.000	0.000	0.000	0.000	0.000	0.000	0.012	0.020	0.024	0.020	4.196	0.022	0.022	316	2384	100	97	8096	8193	153	7730	7883	Error	Error	-6.383	97	8096	153	7730	161881	2875581	0.149	16.896	0	0	0
1	10	5	"A28"	"A28"	7365	54785	85	583	1068	4358	408	361	361	413	490	118	18	4	0	16987	18312	9344	51	1446	1446	1842	1921	104	100	100	2	0.000	0.000	0.000	0.000	0.000	0.000	0.000	0.000	0.000	0.000	0.000	0.000	0.000	0.000	0.014	0.042	0.017	0.016	2.759	0.097	0.137	208	1660	100	222	15541	15763	707	16866	17573	Error	Error	-6.129	222	15541	707	16866	222146	3808966	1.337	8.574	0	0	0
1	11	5	"A28"	"A28"	7665	54790	95	528	553	270	48	351	351	409	394	96	16	1	0	14564	14297	2954	20	1382	1382	1550	1666	107	100	98	0	0.000	0.000	0.000	0.000	0.000	0.000	0.000	0.000	0.000	0.000	0.000	0.000	0.000	0.000	0.013	0.016	0.017	0.015	2.612	0.011	0.023	256	2088	100	177	13182	13359	202	12915	13117	Error	Error	-6.219	177	13182	202	12915	141659	3659950	0.365	7.651	0	0	0
1	12	5	"A28"	"A28"	7965	54790	95	501	526	236	44	330	330	375	354	94	20	3	0	14700	14476	3379	23	1341	1341	1398	420	30	100	100	0	0.000	0.000	0.000	0.000	0.000	0.000	0.000	0.000	0.000	0.000	0.000	0.000	0.000	0.000	0.013	0.015	0.016	0.014	2.621	0.012	0.070	256	2088	100	171	13359	13530	196	13135	13331	Error	Error	-6.288	171	13359	196	13135	134763	3705834	0.427	31.138	0	0	0
1	13	5	"A29"	"A29"	8270	54785	95	458	512	396	77	341	341	387	498	128	6	1	0	12311	11939	3117	26	1344	1344	1438	587	40	100	100	0	0.000	0.000	0.000	0.000	0.000	0.000	0.000	0.000	0.000	0.000	0.000	0.000	0.000	0.000	0.011	0.016	0.017	0.014	3.416	0.010	0.005	256	2088	100	117	10967	11084	171	10595	10766	Error	Error	-6.551	117	10967	171	10595	131124	3056417	0.251	17.889	0	0	0
1	14	5	"A29"	"A29"	8565	54780	100	453	492	265	53	338	338	374	270	72	26	5	0	10007	9815	3571	36	1329	1329	1379	413	29	99	98	0	0.000	0.000	0.000	0.000	0.000	0.000	0.000	0.000	0.000	0.000	0.000	0.000	0.000	0.000	0.013	0.018	0.022	0.018	3.939	0.014	0.043	316	2384	100	115	8678	8793	154	8486	8640	Error	Error	-6.238	115	8678	154	8486	155573	3101536	0.437	20.426	0	0	0
1	15	5	"A29"	"A29"	8865	54785	100	437	516	653	126	347	347	384	297	77	19	3	0	10808	10417	3082	29	1353	1353	1418	479	33	100	97	0	0.000	0.000	0.000	0.000	0.000	0.000	0.000	0.000	0.000	0.000	0.000	0.000	0.000	0.000	0.010	0.019	0.019	0.017	3.045	0.019	0.033	316	2384	100	90	9455	9545	169	9064	9233	Error	Error	-6.715	90	9455	169	9064	163014	3291677	0.444	18.787	0	0	0
1	16	5	"A30"	"A30"	9160	54780	100	437	467	278	59	339	339	379	257	67	21	3	0	7068	6725	3150	46	1333	1333	1370	376	27	90	86	0	0.000	0.000	0.000	0.000	0.000	0.000	0.000	0.000	0.000	0.000	0.000	0.000	0.000	0.000	0.017	0.024	0.035	0.034	4.396	0.015	0.019	316	2384	100	98	5735	5833	128	5392	5520	Error	Error	-5.871	98	5735	128	5392	147718	2125131	0.342	14.242	0	0	0
1	17	5	"A30"	"A30"	9465	54785	90	467	493	216	43	350	350	401	373	93	14	0	0	9676	9604	2799	29	1371	1371	1393	291	20	100	99	0	0.000	0.000	0.000	0.000	0.000	0.000	0.000	0.000	0.000	0.000	0.000	0.000	0.000	0.000	0.014	0.017	0.027	0.022	2.629	0.019	0.009	256	1924	100	117	8305	8422	143	8233	8376	Error	Error	-6.149	117	8305	143	8233	126160	2458708	0.247	28.216	0	0	0
1	18	5	"A30"	"A30"	9760	54780	100	461	475	202	42	352	352	459	1519	330	0	0	0	9272	8857	4384	49	1417	1417	1456	608	41	92	87	0	0.000	0.000	0.000	0.000	0.000	0.000	0.000	0.000	0.000	0.000	0.000	0.000	0.000	0.000	0.014	0.017	0.026	0.026	4.218	0.012	0.015	316	2384	100	109	7855	7964	123	7440	7563	Error	Error	-6.171	109	7855	123	7440	150124	2798867	0.011	12.173	0	0	0
1	1	6	"A31"	"A31"	4675	55100	100	494	527	238	45	363	363	414	287	69	25	5	0	12796	11986	4359	36	1344	1344	1415	559	39	100	98	0	0.000	0.000	0.000	0.000	0.000	0.000	0.000	0.000	0.000	0.000	0.000	0.000	0.000	0.000	0.011	0.015	0.019	0.016	3.203	0.014	0.054	316	2384	100	131	11452	11583	164	10642	10806	Error	Error	-6.450	131	11452	164	10642	166636	3787571	0.394	18.911	0	0	0
1	2	6	"A31"	"A31"	4970	55095	100	476	543	319	58	364	364	406	286	70	27	7	0	12180	11323	3781	33	1343	1343	1434	624	43	98	97	0	0.000	0.000	0.000	0.000	0.000	0.000	0.000	0.000	0.000	0.000	0.000	0.000	0.000	0.000	0.010	0.018	0.023	0.020	3.214	0.015	0.077	316	2384	100	112	10837	10949	179	9980	10159	Error	Error	-6.596	112	10837	179	9980	171540	3577927	0.479	15.848	0	0	0
1	3	6	"A31"	"A31"	5270	55100	100	493	572	477	83	358	358	408	332	81	21	4	0	11476	11057	4196	37	1353	1353	1481	751	50	99	98	0	0.000	0.000	0.000	0.000	0.000	0.000	0.000	0.000	0.000	0.000	0.000	0.000	0.000	0.000	0.013	0.022	0.022	0.019	3.194	0.028	0.133	316	2384	100	135	10123	10258	214	9704	9918	Error	Error	-6.229	135	10123	214	9704	180717	3494103	0.494	12.751	0	0	0
1	4	6	"A32"	"A32"	5575	55100	95	462	547	370	67	353	353	413	369	89	19	4	0	11053	11221	3342	29	1327	1327	1417	715	50	100	100	0	0.000	0.000	0.000	0.000	0.000	0.000	0.000	0.000	0.000	0.000	0.000	0.000	0.000	0.000	0.011	0.020	0.020	0.018	2.934	0.020	0.084	256	2088	100	109	9726	9835	194	9894	10088	Error	Error	-6.479	109	9726	194	9894	139941	2872560	0.363	13.712	0	0	0
1	5	6	"A32"	"A32"	5865	55100	100	460	528	347	65	362	362	407	291	71	24	6	0	9866	9505	3758	39	1303	1303	1380	605	43	98	95	0	0.000	0.000	0.000	0.000	0.000	0.000	0.000	0.000	0.000	0.000	0.000	0.000	0.000	0.000	0.011	0.020	0.025	0.024	3.694	0.020	0.044	316	2384	100	98	8563	8661	166	8202	8368	Error	Error	-6.449	98	8563	166	8202	166992	3003695	0.416	13.430	0	0	0
1	6	6	"A32"	"A32"	6160	55100	105	505	583	367	62	352	352	396	272	68	31	11	0	13745	13038	5821	44	1341	1341	1397	510	36	99	98	0	0.000	0.000	0.000	0.000	0.000	0.000	0.000	0.000	0.000	0.000	0.000	0.000	0.000	0.000	0.012	0.020	0.020	0.018	3.781	0.016	0.107	316	2572	100	153	12404	12557	231	11697	11928	Error	Error	-6.341	153	12404	231	11697	184155	4119993	0.688	22.825	0	0	0
1	7	6	"A33"	"A33"	6465	55100	100	380	458	417	91	344	344	391	311	79	12	4	0	3874	5301	3830	72	1288	1288	1332	367	27	88	82	0	0.000	0.000	0.000	0.000	0.000	0.000	0.000	0.000	0.000	0.000	0.000	0.000	0.000	0.000	0.014	0.028	0.050	0.048	4.792	0.027	0.058	316	2384	100	36	2586	2622	114	4013	4127	Error	Error	-6.167	36	2586	114	4013	144628	1675170	0.215	10.815	0	0	0
1	8	6	"A33"	"A33"	6770	55100	85	383	428	248	57	344	344	380	209	55	21	7	0	5842	6488	2904	44	1306	1306	1363	442	32	100	99	0	0.000	0.000	0.000	0.000	0.000	0.000	0.000	0.000	0.000	0.000	0.000	0.000	0.000	0.000	0.009	0.016	0.029	0.026	3.165	0.017	0.040	208	1660	100	39	4536	4575	84	5182	5266	Error	Error	-6.862	39	4536	84	5182	89019	1349541	0.230	11.595	0	0	0
1	9	6	"A33"	"A33"	7070	55090	85	424	567	1051	185	350	350	392	259	66	24	6	0	6517	7343	3878	52	1372	1372	1464	593	40	100	97	0	0.000	0.000	0.000	0.000	0.000	0.000	0.000	0.000	0.000	0.000	0.000	0.000	0.000	0.000	0.014	0.036	0.031	0.023	4.413	0.039	0.046	208	1660	100	74	5145	5219	217	5971	6188	Error	Error	-6.120	74	5145	217	5971	117898	1527323	0.676	9.914	0	0	0
1	10	6	"A34"	"A34"	7365	55090	85	410	439	211	48	351	351	402	406	100	5	0	0	7668	7731	3477	44	1356	1356	1441	597	41	100	98	0	0.000	0.000	0.000	0.000	0.000	0.000	0.000	0.000	0.000	0.000	0.000	0.000	0.000	0.000	0.009	0.014	0.025	0.022	3.446	0.011	0.006	208	1660	100	59	6312	6371	88	6375	6463	Error	Error	-6.741	59	6312	88	6375	91302	1608128	0.091	10.536	0	0	0
1	11	6	"A34"	"A34"	7660	55090	85	393	452	258	57	354	354	413	468	113	6	1	0	8366	8553	3920	45	1371	1371	1449	534	36	100	100	0	0.000	0.000	0.000	0.000	0.000	0.000	0.000	0.000	0.000	0.000	0.000	0.000	0.000	0.000	0.006	0.014	0.026	0.023	3.374	0.008	0.011	208	1660	100	39	6995	7034	98	7182	7280	Error	Error	-7.487	39	6995	98	7182	94034	1778981	0.083	13.303	0	0	0
1	12	6	"A34"	"A34"	7965	55095	90	440	471	215	45	332	332	380	327	86	16	2	0	10104	9625	4367	45	1328	1328	1377	399	28	100	100	0	0.000	0.000	0.000	0.000	0.000	0.000	0.000	0.000	0.000	0.000	0.000	0.000	0.000	0.000	0.012	0.017	0.019	0.017	3.814	0.012	0.036	256	1924	100	108	8776	8884	139	8297	8436	Error	Error	-6.344	108	8776	139	8297	120522	2463930	0.278	20.672	0	0	0
1	13	6	"A35"	"A35"	8270	55085	100	410	433	200	46	333	333	382	319	83	13	0	0	5665	5819	1879	32	1357	1357	1453	619	42	98	95	0	0.000	0.000	0.000	0.000	0.000	0.000	0.000	0.000	0.000	0.000	0.000	0.000	0.000	0.000	0.018	0.022	0.039	0.031	3.443	0.016	0.012	316	2384	100	77	4308	4385	100	4462	4562	Error	Error	-5.806	77	4308	100	4462	136681	1838881	0.160	7.053	0	0	0
1	14	6	"A35"	"A35"	8565	55080	100	467	535	411	76	339	339	379	296	78	24	6	0	5965	6197	2142	34	1422	1422	1536	794	51	97	95	0	0.000	0.000	0.000	0.000	0.000	0.000	0.000	0.000	0.000	0.000	0.000	0.000	0.000	0.000	0.028	0.041	0.045	0.041	3.162	0.035	0.065	316	2384	100	128	4543	4671	196	4775	4971	Error	Error	-5.149	128	4543	196	4775	169184	1958285	0.527	5.870	0	0	0
1	15	6	"A35"	"A35"	8860	55075	105	442	483	245	50	350	350	381	223	58	27	10	0	6734	7026	2070	29	1420	1420	1495	526	35	99	98	0	0.000	0.000	0.000	0.000	0.000	0.000	0.000	0.000	0.000	0.000	0.000	0.000	0.000	0.000	0.017	0.024	0.035	0.028	3.285	0.019	0.043	316	2572	100	92	5314	5406	133	5606	5739	Error	Error	-5.852	92	5314	133	5606	152726	2220331	0.457	10.515	0	0	0
1	16	6	"A36"	"A36"	9170	55080	105	449	498	368	73	349	349	404	530	131	5	0	0	6653	6624	1936	29	1372	1372	1414	445	31	100	99	0	0.000	0.000	0.000	0.000	0.000	0.000	0.000	0.000	0.000	0.000	0.000	0.000	0.000	0.000	0.019	0.028	0.029	0.026	3.367	0.044	0.018	316	2572	100	100	5281	5381	149	5252	5401	Error	Error	-5.723	100	5281	149	5252	157421	2093184	0.177	11.708	0	0	0
1	17	6	"A36"	"A36"	9460	55080	100	435	449	190	42	342	342	389	366	94	9	0	0	6479	6466	2892	44	1367	1367	1394	316	22	95	89	0	0.000	0.000	0.000	0.000	0.000	0.000	0.000	0.000	0.000	0.000	0.000	0.000	0.000	0.000	0.018	0.021	0.032	0.032	3.898	0.015	0.027	316	2384	100	93	5112	5205	107	5099	5206	Error	Error	-5.781	93	5112	107	5099	141987	2043237	0.164	16.051	0	0	0
1	18	6	"A36"	"A36"	9760	55080	100	406	433	225	51	347	347	390	361	92	9	0	0	6205	6305	2525	40	1423	1423	1462	356	24	94	92	0	0.000	0.000	0.000	0.000	0.000	0.000	0.000	0.000	0.000	0.000	0.000	0.000	0.000	0.000	0.012	0.018	0.034	0.033	3.545	0.013	0.027	316	2384	100	59	4782	4841	86	4882	4968	Error	Error	-6.341	59	4782	86	4882	136853	1992389	0.119	13.604	0	0	0
1	1	7	"A37"	"A37"	4670	55400	100	503	553	424	76	379	379	444	416	93	13	2	0	6043	6438	2441	37	1396	1396	1617	1163	71	98	93	0	0.000	0.000	0.000	0.000	0.000	0.000	0.000	0.000	0.000	0.000	0.000	0.000	0.000	0.000	0.027	0.035	0.053	0.042	3.297	0.045	0.065	316	2384	100	124	4647	4771	174	5042	5216	Error	Error	-5.228	124	4647	174	5042	174664	2034540	0.262	4.145	0	0	0
1	2	7	"A37"	"A37"	4970	55390	105	486	543	406	74	376	376	464	1180	254	0	0	0	6620	6959	2973	42	1359	1359	1441	660	45	100	99	0	0.000	0.000	0.000	0.000	0.000	0.000	0.000	0.000	0.000	0.000	0.000	0.000	0.000	0.000	0.021	0.030	0.038	0.030	3.022	0.043	0.176	316	2572	100	110	5261	5371	167	5600	5767	Error	Error	-5.580	110	5261	167	5600	171707	2198902	0.067	8.361	0	0	0
1	3	7	"A37"	"A37"	5270	55390	110	461	523	439	83	348	348	395	292	73	21	5	0	7886	7995	3612	45	1363	1363	1440	745	51	98	96	0	0.000	0.000	0.000	0.000	0.000	0.000	0.000	0.000	0.000	0.000	0.000	0.000	0.000	0.000	0.017	0.026	0.029	0.027	3.055	0.044	0.180	392	2896	100	113	6523	6636	175	6632	6807	Error	Error	-5.851	113	6523	175	6632	205007	3134174	0.438	8.799	0	0	0
1	4	7	"A38"	"A38"	5575	55395	100	484	545	364	66	362	362	411	408	99	13	4	0	11015	10588	3604	34	1354	1354	1459	707	48	99	98	0	0.000	0.000	0.000	0.000	0.000	0.000	0.000	0.000	0.000	0.000	0.000	0.000	0.000	0.000	0.013	0.020	0.023	0.019	3.763	0.015	0.014	316	2384	100	122	9661	9783	183	9234	9417	Error	Error	-6.307	122	9661	183	9234	172309	3345924	0.328	12.912	0	0	0
1	5	7	"A38"	"A38"	5870	55390	95	454	521	284	54	360	360	407	310	76	24	3	0	11498	11495	2896	25	1359	1359	1484	742	50	100	99	0	0.000	0.000	0.000	0.000	0.000	0.000	0.000	0.000	0.000	0.000	0.000	0.000	0.000	0.000	0.009	0.016	0.021	0.016	3.162	0.016	0.047	256	2088	100	94	10139	10233	161	10136	10297	Error	Error	-6.753	94	10139	161	10136	133340	2942762	0.368	13.492	0	0	0
1	6	7	"A38"	"A38"	6170	55395	100	458	507	279	55	353	353	397	284	71	24	6	0	11397	10995	3794	34	1322	1322	1393	564	40	99	96	0	0.000	0.000	0.000	0.000	0.000	0.000	0.000	0.000	0.000	0.000	0.000	0.000	0.000	0.000	0.010	0.016	0.020	0.016	3.290	0.016	0.078	316	2384	100	105	10075	10180	154	9673	9827	Error	Error	-6.584	105	10075	154	9673	160328	3474469	0.387	17.025	0	0	0
1	7	7	"A39"	"A39"	6470	55390	100	419	454	279	61	346	346	395	350	88	12	1	0	5340	6077	3658	60	1282	1282	1326	444	33	83	81	0	0.000	0.000	0.000	0.000	0.000	0.000	0.000	0.000	0.000	0.000	0.000	0.000	0.000	0.000	0.018	0.023	0.045	0.051	5.123	0.012	0.007	316	2384	100	73	4058	4131	108	4795	4903	Error	Error	-5.797	73	4058	108	4795	143451	1920331	0.169	10.700	0	0	0
1	8	7	"A39"	"A39"	6775	55395	90	422	494	321	64	347	347	396	292	73	21	4	0	9182	8893	4670	52	1290	1290	1326	337	25	100	99	0	0.000	0.000	0.000	0.000	0.000	0.000	0.000	0.000	0.000	0.000	0.000	0.000	0.000	0.000	0.010	0.019	0.023	0.022	3.868	0.011	0.025	256	1924	100	75	7892	7967	147	7603	7750	Error	Error	-6.717	75	7892	147	7603	126520	2276490	0.336	22.454	0	0	0
1	9	7	"A39"	"A39"	7070	55390	85	402	482	428	88	335	335	375	241	64	24	8	0	8585	8119	3569	43	1287	1287	1372	505	36	100	100	0	0.000	0.000	0.000	0.000	0.000	0.000	0.000	0.000	0.000	0.000	0.000	0.000	0.000	0.000	0.009	0.022	0.024	0.021	3.307	0.018	0.041	208	1660	100	67	7298	7365	147	6832	6979	Error	Error	-6.767	67	7298	147	6832	100202	1688699	0.444	13.360	0	0	0
1	10	7	"A40"	"A40"	7370	55395	90	402	425	226	53	340	340	403	609	151	1	0	0	8780	8600	3762	43	1275	1275	1318	387	29	99	98	0	0.000	0.000	0.000	0.000	0.000	0.000	0.000	0.000	0.000	0.000	0.000	0.000	0.000	0.000	0.008	0.012	0.021	0.020	3.558	0.007	0.001	256	1924	100	62	7505	7567	85	7325	7410	Error	Error	-6.919	62	7505	85	7325	108861	2201528	0.036	18.817	0	0	0
1	11	7	"A40"	"A40"	7670	55390	90	463	533	431	80	330	330	368	223	60	32	12	0	9935	9858	5024	50	1300	1300	1341	377	28	100	98	0	0.000	0.000	0.000	0.000	0.000	0.000	0.000	0.000	0.000	0.000	0.000	0.000	0.000	0.000	0.015	0.024	0.026	0.024	3.531	0.015	0.039	256	1924	100	133	8635	8768	203	8558	8761	Error	Error	-6.021	133	8635	203	8558	136454	2523583	0.740	22.592	0	0	0
1	12	7	"A40"	"A40"	7970	55390	90	416	450	200	44	345	345	387	288	74	18	1	0	9088	8915	4538	50	1300	1300	1345	361	26	100	98	0	0.000	0.000	0.000	0.000	0.000	0.000	0.000	0.000	0.000	0.000	0.000	0.000	0.000	0.000	0.009	0.014	0.021	0.018	3.529	0.009	0.016	256	1924	100	71	7788	7859	105	7615	7720	Error	Error	-6.777	71	7788	105	7615	115096	2282288	0.219	20.970	0	0	0
1	13	7	"A41"	"A41"	8270	55385	100	379	417	193	46	334	334	368	248	67	18	3	0	6683	6692	1763	26	1359	1359	1478	640	43	100	99	0	0.000	0.000	0.000	0.000	0.000	0.000	0.000	0.000	0.000	0.000	0.000	0.000	0.000	0.000	0.008	0.016	0.027	0.022	3.441	0.012	0.018	316	2384	100	45	5324	5369	83	5333	5416	Error	Error	-6.886	45	5324	83	5333	131759	2114640	0.198	8.147	0	0	0
1	14	7	"A41"	"A41"	8570	55385	100	411	438	210	47	337	337	387	318	82	10	1	0	6517	6403	1794	28	1363	1363	1477	671	45	99	97	0	0.000	0.000	0.000	0.000	0.000	0.000	0.000	0.000	0.000	0.000	0.000	0.000	0.000	0.000	0.014	0.020	0.035	0.026	2.900	0.015	0.019	316	2384	100	74	5154	5228	101	5040	5141	Error	Error	-6.122	74	5154	101	5040	138332	2023222	0.160	7.341	0	0	0
1	15	7	"A41"	"A41"	8870	55385	100	424	446	208	46	353	353	381	233	61	23	4	0	8128	8175	2754	33	1426	1426	1554	712	45	98	95	0	0.000	0.000	0.000	0.000	0.000	0.000	0.000	0.000	0.000	0.000	0.000	0.000	0.000	0.000	0.011	0.014	0.028	0.023	3.189	0.010	0.019	316	2384	100	71	6702	6773	93	6749	6842	Error	Error	-6.561	71	6702	93	6749	140904	2583409	0.279	9.299	0	0	0
1	16	7	"A42"	"A42"	9165	55380	100	427	481	496	103	345	345	381	289	75	17	3	0	6880	7517	4472	59	1369	1369	1410	377	26	87	81	0	0.000	0.000	0.000	0.000	0.000	0.000	0.000	0.000	0.000	0.000	0.000	0.000	0.000	0.000	0.015	0.022	0.030	0.036	5.374	0.016	0.034	316	2384	100	82	5511	5593	136	6148	6284	Error	Error	-6.071	82	5511	136	6148	151913	2375489	0.346	16.199	0	0	0
1	17	7	"A42"	"A42"	9465	55380	100	384	424	262	61	346	346	406	667	164	1	0	0	5284	5631	3064	54	1361	1361	1408	418	29	88	82	0	0.000	0.000	0.000	0.000	0.000	0.000	0.000	0.000	0.000	0.000	0.000	0.000	0.000	0.000	0.010	0.018	0.033	0.037	5.553	0.013	0.022	316	2384	100	38	3923	3961	78	4270	4348	Error	Error	-6.690	38	3923	78	4270	134054	1779361	0.027	10.103	0	0	0
1	18	7	"A42"	"A42"	9770	55385	85	442	489	301	61	347	347	387	402	103	9	1	0	10274	9115	3521	38	1429	1429	1480	420	28	100	100	0	0.000	0.000	0.000	0.000	0.000	0.000	0.000	0.000	0.000	0.000	0.000	0.000	0.000	0.000	0.011	0.018	0.023	0.021	3.258	0.012	0.042	208	1660	100	95	8845	8940	142	7686	7828	Error	Error	-6.541	95	8845	142	7686	101784	1895959	0.254	18.179	0	0	0
1	1	8	"A43"	"A43"	4675	55695	110	483	548	380	69	383	383	550	2474	449	0	0	0	9332	9052	4258	47	1396	1396	1696	2993	176	85	66	0	0.000	0.000	0.000	0.000	0.000	0.000	0.000	0.000	0.000	0.000	0.000	0.000	0.000	0.000	0.013	0.022	0.027	0.026	3.705	0.025	0.117	392	2896	100	100	7936	8036	165	7656	7821	Error	Error	-6.310	100	7936	165	7656	214681	3548231	-0.001	2.458	0	0	0
1	2	8	"A43"	"A43"	4970	55695	110	447	520	380	73	375	375	617	2791	452	0	0	0	8291	8397	3765	44	1394	1394	1553	1782	114	95	81	0	0.000	0.000	0.000	0.000	0.000	0.000	0.000	0.000	0.000	0.000	0.000	0.000	0.000	0.000	0.010	0.021	0.031	0.026	3.370	0.032	0.017	392	2896	100	72	6897	6969	145	7003	7148	Error	Error	-6.582	72	6897	145	7003	204016	3291560	-0.035	3.841	0	0	0
1	3	8	"A43"	"A43"	5270	55695	100	450	537	494	91	362	362	411	320	77	19	3	0	10929	10755	3892	36	1412	1412	1527	812	53	100	99	0	0.000	0.000	0.000	0.000	0.000	0.000	0.000	0.000	0.000	0.000	0.000	0.000	0.000	0.000	0.009	0.019	0.021	0.016	3.482	0.023	0.060	316	2384	100	88	9517	9605	175	9343	9518	Error	Error	-6.757	88	9517	175	9343	169641	3398446	0.394	11.365	0	0	0
1	4	8	"A44"	"A44"	5570	55695	100	460	541	515	95	368	368	464	1192	256	1	0	0	6622	6623	2720	41	1409	1409	1624	2067	127	88	69	0	0.000	0.000	0.000	0.000	0.000	0.000	0.000	0.000	0.000	0.000	0.000	0.000	0.000	0.000	0.018	0.033	0.040	0.038	4.219	0.028	0.029	316	2384	100	92	5213	5305	173	5214	5387	Error	Error	-5.824	92	5213	173	5214	170942	2092817	0.065	2.418	0	0	0
1	5	8	"A44"	"A44"	5865	55685	110	439	465	251	53	355	355	405	313	77	12	2	0	5830	6081	2322	38	1355	1355	1460	793	54	96	92	0	0.000	0.000	0.000	0.000	0.000	0.000	0.000	0.000	0.000	0.000	0.000	0.000	0.000	0.000	0.019	0.023	0.036	0.031	3.534	0.036	0.105	392	2896	100	84	4475	4559	110	4726	4836	Error	Error	-5.735	84	4475	110	4726	182185	2383562	0.192	5.827	0	0	0
1	6	8	"A44"	"A44"	6170	55685	100	456	544	422	77	351	351	404	285	70	25	7	0	5715	5931	1845	31	1356	1356	1430	531	37	99	98	0	0.000	0.000	0.000	0.000	0.000	0.000	0.000	0.000	0.000	0.000	0.000	0.000	0.000	0.000	0.024	0.042	0.046	0.039	3.205	0.037	0.063	316	2384	100	105	4359	4464	193	4575	4768	Error	Error	-5.376	105	4359	193	4575	171869	1874293	0.491	8.476	0	0	0
1	7	8	"A45"	"A45"	6475	55695	90	436	483	334	69	353	353	399	291	72	19	3	0	7431	7538	1844	24	1356	1356	1415	567	40	100	99	0	0.000	0.000	0.000	0.000	0.000	0.000	0.000	0.000	0.000	0.000	0.000	0.000	0.000	0.000	0.014	0.021	0.029	0.024	3.319	0.018	0.024	256	1924	100	83	6075	6158	130	6182	6312	Error	Error	-6.194	83	6075	130	6182	123702	1929655	0.289	10.799	0	0	0
1	8	8	"A45"	"A45"	6775	55695	90	433	472	224	47	352	352	414	378	91	12	1	0	6799	6951	1890	27	1345	1345	1406	540	38	99	98	0	0.000	0.000	0.000	0.000	0.000	0.000	0.000	0.000	0.000	0.000	0.000	0.000	0.000	0.000	0.015	0.021	0.032	0.027	3.138	0.019	0.022	256	1924	100	81	5454	5535	120	5606	5726	Error	Error	-6.073	81	5454	120	5606	120882	1779416	0.153	10.269	0	0	0
1	9	8	"A45"	"A45"	7075	55695	90	459	509	268	52	345	345	397	314	79	21	4	0	8818	9073	2671	29	1363	1363	1428	494	34	100	100	0	0.000	0.000	0.000	0.000	0.000	0.000	0.000	0.000	0.000	0.000	0.000	0.000	0.000	0.000	0.015	0.021	0.025	0.019	3.689	0.017	0.064	256	1924	100	114	7455	7569	164	7710	7874	Error	Error	-6.031	114	7455	164	7710	130230	2322695	0.357	15.476	0	0	0
1	10	8	"A47"	"A47"	7365	55690	105	419	468	278	59	350	350	387	289	74	15	3	0	5904	5896	1900	32	1353	1353	1433	488	34	98	98	0	0.000	0.000	0.000	0.000	0.000	0.000	0.000	0.000	0.000	0.000	0.000	0.000	0.000	0.000	0.015	0.026	0.041	0.034	3.862	0.018	0.012	316	2572	100	69	4551	4620	118	4543	4661	Error	Error	-6.043	69	4551	118	4543	148045	1862991	0.280	9.145	0	0	0
1	11	8	"A47"	"A47"	7675	55680	110	423	453	265	58	346	346	390	364	93	8	1	0	6112	6092	2463	40	1361	1361	1409	474	33	96	94	0	0.000	0.000	0.000	0.000	0.000	0.000	0.000	0.000	0.000	0.000	0.000	0.000	0.000	0.000	0.016	0.023	0.036	0.032	3.609	0.026	0.031	392	2896	100	77	4751	4828	107	4731	4838	Error	Error	-5.947	77	4751	107	4731	177531	2387920	0.173	9.880	0	0	0
1	12	8	"A47"	"A47"	7975	55685	105	439	505	375	74	344	344	384	266	69	24	6	0	7641	7485	2256	30	1353	1353	1417	451	31	99	97	0	0.000	0.000	0.000	0.000	0.000	0.000	0.000	0.000	0.000	0.000	0.000	0.000	0.000	0.000	0.015	0.026	0.032	0.027	3.241	0.023	0.045	316	2572	100	95	6288	6383	161	6132	6293	Error	Error	-6.049	95	6288	161	6132	159645	2365311	0.455	13.455	0	0	0
1	13	8	"A48"	"A48"	8270	55685	100	471	547	511	93	340	340	390	381	97	14	3	0	12860	12153	4233	34	1380	1380	1463	517	35	100	99	0	0.000	0.000	0.000	0.000	0.000	0.000	0.000	0.000	0.000	0.000	0.000	0.000	0.000	0.000	0.011	0.019	0.018	0.015	3.589	0.016	0.034	316	2384	100	131	11480	11611	207	10773	10980	Error	Error	-6.453	131	11480	207	10773	173006	3840276	0.412	20.677	0	0	0
1	14	8	"A48"	"A48"	8570	55680	100	458	531	461	86	348	348	395	357	90	17	2	0	14290	12758	5154	40	1396	1396	1508	784	51	98	95	0	0.000	0.000	0.000	0.000	0.000	0.000	0.000	0.000	0.000	0.000	0.000	0.000	0.000	0.000	0.009	0.016	0.018	0.016	3.362	0.021	0.065	316	2384	100	110	12894	13004	183	11362	11545	Error	Error	-6.873	110	12894	183	11362	167798	4031561	0.381	14.349	0	0	0
1	15	8	"A48"	"A48"	8875	55685	100	471	514	278	54	342	342	388	290	74	24	6	0	13053	11997	3979	33	1437	1437	1510	464	30	98	97	0	0.000	0.000	0.000	0.000	0.000	0.000	0.000	0.000	0.000	0.000	0.000	0.000	0.000	0.000	0.011	0.016	0.019	0.018	3.138	0.014	0.054	316	2384	100	129	11616	11745	172	10560	10732	Error	Error	-6.493	129	11616	172	10560	162488	3791143	0.434	22.601	0	0	0
1	16	8	"A49"	"A49"	9165	55680	100	413	489	615	125	351	351	427	819	191	1	0	0	7049	6628	2408	36	1424	1424	1472	416	28	94	91	0	0.000	0.000	0.000	0.000	0.000	0.000	0.000	0.000	0.000	0.000	0.000	0.000	0.000	0.000	0.011	0.027	0.034	0.034	3.758	0.023	0.019	316	2384	100	62	5625	5687	138	5204	5342	Error	Error	-6.503	62	5625	138	5204	154596	2094317	0.076	12.394	0	0	0
1	17	8	"A49"	"A49"	9465	55680	100	440	456	192	42	356	356	414	445	107	4	0	0	7244	7198	3519	48	1438	1438	1474	365	24	92	86	0	0.000	0.000	0.000	0.000	0.000	0.000	0.000	0.000	0.000	0.000	0.000	0.000	0.000	0.000	0.014	0.017	0.029	0.032	4.188	0.010	0.008	316	2384	100	84	5806	5890	100	5760	5860	Error	Error	-6.111	84	5806	100	5760	144141	2274678	0.094	15.682	0	0	0
1	18	8	"A49"	"A49"	9765	55675	100	435	464	250	53	353	353	398	419	105	8	0	0	8142	7827	3793	48	1465	1465	1509	423	28	92	86	0	0.000	0.000	0.000	0.000	0.000	0.000	0.000	0.000	0.000	0.000	0.000	0.000	0.000	0.000	0.012	0.017	0.029	0.027	3.623	0.015	0.047	316	2384	100	82	6677	6759	111	6362	6473	Error	Error	-6.347	82	6677	111	6362	146512	2473470	0.158	14.936	0	0	0
1	1	9	"A50"	"A50"	4675	55990	80	449	465	207	44	362	362	401	221	55	23	6	0	5584	5910	2521	42	1352	1352	1391	373	26	100	100	0	0.000	0.000	0.000	0.000	0.000	0.000	0.000	0.000	0.000	0.000	0.000	0.000	0.000	0.000	0.021	0.023	0.040	0.034	3.132	0.017	0.039	208	1512	100	87	4232	4319	103	4558	4661	Error	Error	-5.604	87	4232	103	4558	96796	1229285	0.290	12.115	0	0	0
1	2	9	"A50"	"A50"	4970	55990	95	467	662	1190	179	352	352	411	356	86	19	8	0	7458	7003	3404	48	1329	1329	1403	748	53	98	92	0	0.000	0.000	0.000	0.000	0.000	0.000	0.000	0.000	0.000	0.000	0.000	0.000	0.000	0.000	0.019	0.055	0.040	0.039	4.377	0.069	0.085	256	2088	100	115	6129	6244	310	5674	5984	Error	Error	-5.736	115	6129	310	5674	169550	1792718	0.705	7.487	0	0	0
1	3	9	"A50"	"A50"	5270	55985	85	432	464	230	49	361	361	412	324	78	12	1	0	8308	7971	3265	40	1394	1394	1483	621	41	100	98	0	0.000	0.000	0.000	0.000	0.000	0.000	0.000	0.000	0.000	0.000	0.000	0.000	0.000	0.000	0.010	0.016	0.022	0.022	3.345	0.015	0.040	208	1660	100	71	6914	6985	103	6577	6680	Error	Error	-6.606	71	6914	103	6577	96412	1658003	0.160	10.448	0	0	0
1	4	9	"A51"	"A51"	5575	55995	95	450	565	589	104	361	361	413	348	84	18	4	0	7585	7944	2914	36	1359	1359	1442	644	44	100	98	0	0.000	0.000	0.000	0.000	0.000	0.000	0.000	0.000	0.000	0.000	0.000	0.000	0.000	0.000	0.014	0.031	0.028	0.028	3.443	0.038	0.075	256	2088	100	89	6226	6315	204	6585	6789	Error	Error	-6.128	89	6226	204	6585	144729	2033626	0.437	10.096	0	0	0
1	5	9	"A51"	"A51"	5870	55990	90	436	536	720	134	353	353	410	371	90	12	2	0	6866	6950	1908	27	1376	1376	1462	768	52	100	98	0	0.000	0.000	0.000	0.000	0.000	0.000	0.000	0.000	0.000	0.000	0.000	0.000	0.000	0.000	0.015	0.033	0.030	0.025	3.596	0.045	0.068	256	1924	100	83	5490	5573	183	5574	5757	Error	Error	-6.048	83	5490	183	5574	137158	1779213	0.340	7.146	0	0	0
1	6	9	"A51"	"A51"	6170	55990	105	422	449	272	60	354	354	410	352	85	9	1	0	6755	6481	2094	32	1337	1337	1406	716	50	96	93	0	0.000	0.000	0.000	0.000	0.000	0.000	0.000	0.000	0.000	0.000	0.000	0.000	0.000	0.000	0.013	0.018	0.029	0.026	3.722	0.026	0.031	316	2572	100	68	5418	5486	95	5144	5239	Error	Error	-6.316	68	5418	95	5144	141861	2048096	0.111	7.088	0	0	0
1	7	9	"A52"	"A52"	6475	55995	95	426	470	283	60	339	339	381	246	64	21	4	0	5276	5509	1790	32	1311	1311	1359	458	33	100	99	0	0.000	0.000	0.000	0.000	0.000	0.000	0.000	0.000	0.000	0.000	0.000	0.000	0.000	0.000	0.022	0.031	0.037	0.031	3.258	0.033	0.075	256	2088	100	87	3965	4052	131	4198	4329	Error	Error	-5.510	87	3965	131	4198	120281	1410369	0.362	9.061	0	0	0
1	8	9	"A52"	"A52"	6775	55990	100	470	514	341	66	339	339	407	452	111	9	2	0	5468	5506	2010	36	1310	1310	1379	568	41	97	92	0	0.000	0.000	0.000	0.000	0.000	0.000	0.000	0.000	0.000	0.000	0.000	0.000	0.000	0.000	0.032	0.042	0.049	0.041	4.216	0.038	0.030	316	2384	100	131	4158	4289	175	4196	4371	Error	Error	-4.988	131	4158	175	4196	162536	1739943	0.237	7.266	0	0	0
1	9	9	"A52"	"A52"	7070	55990	95	477	706	1688	239	341	341	393	277	70	28	9	0	5420	5464	1323	24	1321	1321	1384	518	37	99	99	0	0.000	0.000	0.000	0.000	0.000	0.000	0.000	0.000	0.000	0.000	0.000	0.000	0.000	0.000	0.033	0.088	0.053	0.044	3.716	0.126	0.054	256	2088	100	136	4099	4235	365	4143	4508	Error	Error	-4.914	136	4099	365	4143	180631	1398718	1.130	7.876	0	0	0
1	10	9	"A53"	"A53"	7375	55990	100	390	421	200	47	340	340	375	228	60	19	4	0	5692	5655	1538	27	1320	1320	1357	357	26	99	99	0	0.000	0.000	0.000	0.000	0.000	0.000	0.000	0.000	0.000	0.000	0.000	0.000	0.000	0.000	0.011	0.019	0.038	0.031	2.990	0.016	0.025	316	2384	100	50	4372	4422	81	4335	4416	Error	Error	-6.450	50	4372	81	4335	133000	1786945	0.202	12.039	0	0	0
1	11	9	"A53"	"A53"	7670	55985	110	413	462	347	75	344	344	381	260	68	19	4	0	5626	5289	2187	41	1316	1316	1359	428	31	92	89	0	0.000	0.000	0.000	0.000	0.000	0.000	0.000	0.000	0.000	0.000	0.000	0.000	0.000	0.000	0.016	0.030	0.038	0.044	4.853	0.018	0.018	392	2896	100	69	4310	4379	118	3973	4091	Error	Error	-5.965	69	4310	118	3973	181123	2073301	0.312	9.182	0	0	0
1	12	9	"A53"	"A53"	7975	55985	100	416	443	227	51	350	350	392	296	75	12	1	0	7170	7127	2352	33	1348	1348	1398	407	29	100	99	0	0.000	0.000	0.000	0.000	0.000	0.000	0.000	0.000	0.000	0.000	0.000	0.000	0.000	0.000	0.011	0.016	0.027	0.023	3.299	0.012	0.007	316	2384	100	66	5822	5888	93	5779	5872	Error	Error	-6.463	66	5822	93	5779	139871	2252196	0.172	14.076	0	0	0
1	13	9	"A54"	"A54"	8275	55990	95	450	492	248	50	352	352	405	574	141	4	0	0	7180	7362	2097	28	1364	1364	1420	442	31	100	100	0	0.000	0.000	0.000	0.000	0.000	0.000	0.000	0.000	0.000	0.000	0.000	0.000	0.000	0.000	0.017	0.023	0.036	0.031	2.838	0.020	0.054	256	2088	100	98	5816	5914	140	5998	6138	Error	Error	-5.891	98	5816	140	5998	125870	1884562	0.152	13.443	0	0	0
1	14	9	"A54"	"A54"	8575	55985	95	409	440	214	48	343	343	399	352	88	11	1	0	7656	7789	2342	30	1376	1376	1426	379	26	100	99	0	0.000	0.000	0.000	0.000	0.000	0.000	0.000	0.000	0.000	0.000	0.000	0.000	0.000	0.000	0.011	0.015	0.022	0.020	3.579	0.012	0.012	256	2088	100	66	6280	6346	97	6413	6510	Error	Error	-6.572	66	6280	97	6413	112567	1993887	0.116	16.789	0	0	0
1	15	9	"A54"	"A54"	8870	55985	95	416	439	233	53	351	351	400	326	81	11	1	0	6199	6271	1791	28	1368	1368	1405	364	25	100	98	0	0.000	0.000	0.000	0.000	0.000	0.000	0.000	0.000	0.000	0.000	0.000	0.000	0.000	0.000	0.013	0.018	0.035	0.032	2.981	0.008	0.003	256	2088	100	65	4831	4896	88	4903	4991	Error	Error	-6.216	65	4831	88	4903	112480	1605326	0.120	13.368	0	0	0
1	16	9	"A55"	"A55"	9170	55975	100	412	452	263	58	348	348	417	454	108	6	1	0	5702	5357	2641	49	1399	1399	1489	635	42	77	74	0	0.000	0.000	0.000	0.000	0.000	0.000	0.000	0.000	0.000	0.000	0.000	0.000	0.000	0.000	0.015	0.026	0.040	0.048	5.762	0.017	0.022	316	2384	100	64	4303	4367	104	3958	4062	Error	Error	-6.071	64	4303	104	3958	142782	1692948	0.077	6.091	0	0	0
1	17	9	"A55"	"A55"	9470	55975	100	405	437	257	58	349	349	406	412	101	6	0	0	6115	5812	2732	47	1403	1403	1430	345	24	87	82	0	0.000	0.000	0.000	0.000	0.000	0.000	0.000	0.000	0.000	0.000	0.000	0.000	0.000	0.000	0.012	0.020	0.042	0.041	4.863	0.014	0.014	316	2384	100	56	4712	4768	88	4409	4497	Error	Error	-6.395	56	4712	88	4409	138229	1836614	0.075	12.701	0	0	0
1	18	9	"A55"	"A55"	9775	55980	85	425	452	194	42	348	348	380	227	59	24	4	0	7142	7119	2463	34	1450	1450	1521	562	36	100	100	0	0.000	0.000	0.000	0.000	0.000	0.000	0.000	0.000	0.000	0.000	0.000	0.000	0.000	0.000	0.014	0.018	0.033	0.027	2.850	0.012	0.035	208	1660	100	77	5692	5769	104	5669	5773	Error	Error	-6.208	77	5692	104	5669	94073	1480684	0.317	9.961	0	0	0
1	1	10	"A56"	"A56"	4685	56305	90	491	541	436	80	383	383	431	301	69	18	4	0	4120	4678	1934	41	1370	1370	1438	723	50	96	89	0	0.000	0.000	0.000	0.000	0.000	0.000	0.000	0.000	0.000	0.000	0.000	0.000	0.000	0.000	0.039	0.048	0.056	0.050	3.147	0.102	0.182	256	1924	100	108	2750	2858	158	3308	3466	Error	Error	-4.670	108	2750	158	3308	138390	1197501	0.365	4.481	0	0	0
1	2	10	"A56"	"A56"	4975	56300	85	507	556	326	58	381	381	431	306	70	20	3	0	4967	5273	1880	35	1390	1390	1469	570	38	100	100	0	0.000	0.000	0.000	0.000	0.000	0.000	0.000	0.000	0.000	0.000	0.000	0.000	0.000	0.000	0.035	0.045	0.049	0.042	3.045	0.066	0.163	208	1660	100	126	3577	3703	175	3883	4058	Error	Error	-4.827	126	3577	175	3883	115554	1096835	0.408	6.674	0	0	0
1	3	10	"A56"	"A56"	5275	56300	95	423	497	323	64	362	362	411	374	90	11	3	0	5502	5739	1925	33	1365	1365	1444	728	50	98	94	0	0.000	0.000	0.000	0.000	0.000	0.000	0.000	0.000	0.000	0.000	0.000	0.000	0.000	0.000	0.015	0.031	0.037	0.033	3.839	0.043	0.083	256	2088	100	61	4137	4198	135	4374	4509	Error	Error	-6.084	61	4137	135	4374	127127	1469203	0.230	5.900	0	0	0
1	4	10	"A57"	"A57"	5580	56300	95	422	455	284	62	368	368	445	925	207	1	0	0	4904	5033	1409	27	1400	1400	1459	620	42	99	95	0	0.000	0.000	0.000	0.000	0.000	0.000	0.000	0.000	0.000	0.000	0.000	0.000	0.000	0.000	0.015	0.024	0.045	0.044	3.108	0.091	0.004	256	2088	100	54	3504	3558	87	3633	3720	Error	Error	-6.020	54	3504	87	3633	116571	1288573	0.011	5.765	0	0	0
1	5	10	"A57"	"A57"	5870	56300	90	479	502	271	53	367	367	408	311	76	19	1	0	7159	7043	1861	26	1380	1380	1433	440	30	100	98	0	0.000	0.000	0.000	0.000	0.000	0.000	0.000	0.000	0.000	0.000	0.000	0.000	0.000	0.000	0.019	0.024	0.036	0.033	2.741	0.018	0.038	256	1924	100	112	5779	5891	135	5663	5798	Error	Error	-5.689	112	5779	135	5663	128585	1803000	0.302	12.750	0	0	0
1	6	10	"A57"	"A57"	6175	56300	95	458	503	291	57	363	363	421	344	81	14	3	0	8884	8793	2309	26	1403	1403	1487	702	47	100	100	0	0.000	0.000	0.000	0.000	0.000	0.000	0.000	0.000	0.000	0.000	0.000	0.000	0.000	0.000	0.013	0.019	0.026	0.022	2.870	0.018	0.044	256	2088	100	95	7481	7576	140	7390	7530	Error	Error	-6.299	95	7481	140	7390	128886	2250947	0.238	10.407	0	0	0
1	7	10	"A58"	"A58"	6480	56300	100	436	495	274	55	363	363	431	581	134	3	1	0	6153	6073	2287	37	1343	1343	1463	1268	86	90	83	0	0.000	0.000	0.000	0.000	0.000	0.000	0.000	0.000	0.000	0.000	0.000	0.000	0.000	0.000	0.015	0.028	0.043	0.034	4.261	0.024	0.029	316	2384	100	73	4810	4883	132	4730	4862	Error	Error	-6.042	73	4810	132	4730	156324	1918927	0.110	3.636	0	0	0
1	8	10	"A58"	"A58"	6775	56300	95	474	521	348	66	368	368	419	479	114	7	1	0	7565	7281	2026	27	1358	1358	1431	495	34	100	100	0	0.000	0.000	0.000	0.000	0.000	0.000	0.000	0.000	0.000	0.000	0.000	0.000	0.000	0.000	0.017	0.026	0.028	0.026	3.211	0.023	0.008	256	2088	100	106	6207	6313	153	5923	6076	Error	Error	-5.872	106	6207	153	5923	133470	1863926	0.213	11.818	0	0	0
1	9	10	"A58"	"A58"	7075	56295	100	420	471	252	53	356	356	400	273	68	21	6	0	6886	6822	2490	36	1344	1344	1399	460	32	97	96	0	0.000	0.000	0.000	0.000	0.000	0.000	0.000	0.000	0.000	0.000	0.000	0.000	0.000	0.000	0.012	0.021	0.037	0.033	4.174	0.016	0.021	316	2384	100	64	5542	5606	115	5478	5593	Error	Error	-6.436	64	5542	115	5478	148696	2155811	0.260	11.789	0	0	0
1	10	10	"A59"	"A59"	7380	56290	100	12142	11653	6358	54	365	365	431	364	84	99	96	0	6657	6516	2159	33	1338	1338	1442	608	42	98	96	0	0.000	0.000	0.000	0.000	0.000	0.000	0.000	0.000	0.000	0.000	0.000	0.000	0.000	0.000	2.214	2.180	2.080	1.800	1.961	2.606	0.763	316	2384	100	11777	5319	17096	11288	5178	16466	Error	Error	1.147	11777	5319	11288	5178	3682460	2058940	30.830	8.345	0	0	0
1	11	10	"A59"	"A59"	7680	56290	100	9245	8953	4849	54	372	372	432	337	78	96	96	0	7776	7375	2302	31	1372	1372	1478	628	42	96	93	0	0.000	0.000	0.000	0.000	0.000	0.000	0.000	0.000	0.000	0.000	0.000	0.000	0.000	0.000	1.386	1.429	1.327	1.262	1.898	1.670	0.764	316	2384	100	8873	6404	15277	8581	6003	14584	Error	Error	0.470	8873	6404	8581	6003	2829194	2330374	25.285	9.390	0	0	0
1	12	10	"A59"	"A59"	7980	56290	105	7144	7323	4504	61	375	375	516	2289	443	80	65	0	7989	7693	2179	28	1379	1379	1451	774	53	99	97	0	0.000	0.000	0.000	0.000	0.000	0.000	0.000	0.000	0.000	0.000	0.000	0.000	0.000	0.000	1.024	1.100	1.036	0.893	2.084	1.343	0.663	316	2572	100	6769	6610	13379	6948	6314	13262	Error	Error	0.034	6769	6610	6948	6314	2313928	2431048	2.974	8.065	0	0	0
1	13	10	"A60"	"A60"	8280	56290	90	433	485	419	86	354	354	394	263	66	21	7	0	4973	5936	3332	56	1349	1349	1389	402	28	96	92	0	0.000	0.000	0.000	0.000	0.000	0.000	0.000	0.000	0.000	0.000	0.000	0.000	0.000	0.000	0.022	0.029	0.043	0.043	4.180	0.025	0.048	256	1924	100	79	3624	3703	131	4587	4718	Error	Error	-5.520	79	3624	131	4587	124208	1519729	0.346	11.311	0	0	0
1	14	10	"A60"	"A60"	8575	56290	90	408	470	302	64	357	357	399	374	93	10	3	0	4813	5472	2747	50	1351	1351	1389	364	26	97	94	0	0.000	0.000	0.000	0.000	0.000	0.000	0.000	0.000	0.000	0.000	0.000	0.000	0.000	0.000	0.015	0.027	0.038	0.039	3.799	0.022	0.035	256	1924	100	51	3462	3513	113	4121	4234	Error	Error	-6.085	51	3462	113	4121	120287	1400734	0.190	11.217	0	0	0
1	15	10	"A60"	"A60"	8875	56290	80	468	474	212	44	359	359	406	260	64	22	4	0	6115	6664	3040	45	1390	1390	1439	420	29	100	99	0	0.000	0.000	0.000	0.000	0.000	0.000	0.000	0.000	0.000	0.000	0.000	0.000	0.000	0.000	0.023	0.022	0.033	0.031	3.294	0.020	0.057	208	1512	100	109	4725	4834	115	5274	5389	Error	Error	-5.438	109	4725	115	5274	98661	1386046	0.262	12.440	0	0	0
1	16	10	"A61"	"A61"	9180	56285	90	488	511	260	50	351	351	396	320	80	19	5	0	9331	9448	2606	27	1402	1402	1441	332	23	100	100	0	0.000	0.000	0.000	0.000	0.000	0.000	0.000	0.000	0.000	0.000	0.000	0.000	0.000	0.000	0.017	0.020	0.025	0.023	2.819	0.019	0.087	256	1924	100	137	7929	8066	160	8046	8206	Error	Error	-5.855	137	7929	160	8046	130885	2418600	0.359	24.117	0	0	0
1	17	10	"A61"	"A61"	9475	56285	95	519	531	223	41	371	371	434	599	138	2	0	0	9452	9370	2284	24	1428	1428	1473	339	23	100	100	0	0.000	0.000	0.000	0.000	0.000	0.000	0.000	0.000	0.000	0.000	0.000	0.000	0.000	0.000	0.018	0.020	0.026	0.022	3.002	0.016	0.038	256	2088	100	148	8024	8172	160	7942	8102	Error	Error	-5.761	148	8024	160	7942	135824	2398805	0.162	23.295	0	0	0
1	18	10	"A61"	"A61"	9770	56280	100	452	498	309	62	364	364	397	228	57	25	6	0	8149	7634	3438	45	1473	1473	1505	428	28	91	87	0	0.000	0.000	0.000	0.000	0.000	0.000	0.000	0.000	0.000	0.000	0.000	0.000	0.000	0.000	0.013	0.022	0.028	0.031	4.352	0.016	0.043	316	2384	100	88	6676	6764	134	6161	6295	Error	Error	-6.245	88	6676	134	6161	157240	2412344	0.443	14.320	0	0	0
1	1	11	"A62"	"A62"	4685	56610	90	391	465	368	79	376	376	424	394	92	6	2	0	2491	2577	1044	40	1352	1352	1394	530	38	82	53	0	0.000	0.000	0.000	0.000	0.000	0.000	0.000	0.000	0.000	0.000	0.000	0.000	0.000	0.000	0.013	0.073	0.157	0.133	3.908	0.136	0.125	256	1924	100	15	1139	1154	89	1225	1314	Error	Error	-6.247	15	1139	89	1225	119150	659605	0.104	2.232	0	0	0
1	2	11	"A62"	"A62"	4980	56605	90	391	432	312	72	379	379	420	260	61	10	4	0	1953	2046	778	38	1326	1326	1373	417	30	68	31	0	0.000	0.000	0.000	0.000	0.000	0.000	0.000	0.000	0.000	0.000	0.000	0.000	0.000	0.000	0.019	0.074	0.184	0.202	4.280	0.149	0.107	256	1924	100	12	627	639	53	720	773	Error	Error	-5.707	12	627	53	720	110602	523672	0.046	1.614	0	0	0
1	3	11	"A62"	"A62"	5275	56600	95	379	418	230	55	367	367	424	363	85	8	1	0	3060	3096	1090	35	1382	1382	1460	735	50	92	62	0	0.000	0.000	0.000	0.000	0.000	0.000	0.000	0.000	0.000	0.000	0.000	0.000	0.000	0.000	0.007	0.030	0.089	0.081	3.356	0.078	0.036	256	2088	100	12	1678	1690	51	1714	1765	Error	Error	-7.128	12	1678	51	1714	107060	792588	-0.017	2.226	0	0	0
1	4	11	"A63"	"A63"	5575	56595	100	435	464	262	56	368	368	418	312	74	13	2	0	4008	4353	2129	48	1387	1387	1461	618	42	88	82	0	0.000	0.000	0.000	0.000	0.000	0.000	0.000	0.000	0.000	0.000	0.000	0.000	0.000	0.000	0.026	0.032	0.063	0.064	3.580	0.041	0.065	316	2384	100	67	2621	2688	96	2966	3062	Error	Error	-5.290	67	2621	96	2966	146735	1375646	0.147	4.680	0	0	0
1	5	11	"A63"	"A63"	5875	56595	105	474	542	417	76	360	360	416	410	98	13	3	0	5566	6588	3144	47	1398	1398	1467	580	39	99	95	0	0.000	0.000	0.000	0.000	0.000	0.000	0.000	0.000	0.000	0.000	0.000	0.000	0.000	0.000	0.027	0.035	0.039	0.037	3.639	0.027	0.044	316	2572	100	114	4168	4282	182	5190	5372	Error	Error	-5.192	114	4168	182	5190	171181	2081860	0.307	8.829	0	0	0
1	6	11	"A63"	"A63"	6180	56595	95	455	480	197	41	361	361	408	282	69	19	0	0	7612	7577	2028	26	1390	1390	1463	561	38	100	99	0	0.000	0.000	0.000	0.000	0.000	0.000	0.000	0.000	0.000	0.000	0.000	0.000	0.000	0.000	0.015	0.019	0.029	0.023	3.341	0.020	0.032	256	2088	100	94	6222	6316	119	6187	6306	Error	Error	-6.049	94	6222	119	6187	122848	1939612	0.255	10.898	0	0	0
1	7	11	"A64"	"A64"	6480	56595	105	440	470	228	48	359	359	419	1073	256	0	0	0	6677	6461	1975	30	1382	1382	1446	567	39	98	95	0	0.000	0.000	0.000	0.000	0.000	0.000	0.000	0.000	0.000	0.000	0.000	0.000	0.000	0.000	0.015	0.022	0.030	0.027	3.438	0.077	0.006	316	2572	100	81	5295	5376	111	5079	5190	Error	Error	-6.031	81	5295	111	5079	148514	2041694	0.048	8.845	0	0	0
1	8	11	"A64"	"A64"	6780	56590	100	449	481	266	55	361	361	410	295	71	18	3	0	5822	5792	1965	33	1397	1397	1507	670	44	97	94	0	0.000	0.000	0.000	0.000	0.000	0.000	0.000	0.000	0.000	0.000	0.000	0.000	0.000	0.000	0.020	0.027	0.039	0.034	3.077	0.030	0.046	316	2384	100	88	4425	4513	120	4395	4515	Error	Error	-5.652	88	4425	120	4395	152015	1830255	0.241	6.396	0	0	0
1	9	11	"A64"	"A64"	7080	56585	110	398	437	225	51	347	347	393	301	76	13	2	0	4736	4668	1567	33	1346	1346	1420	618	43	93	88	0	0.000	0.000	0.000	0.000	0.000	0.000	0.000	0.000	0.000	0.000	0.000	0.000	0.000	0.000	0.015	0.027	0.046	0.045	4.363	0.036	0.025	392	2896	100	51	3390	3441	90	3322	3412	Error	Error	-6.055	51	3390	90	3322	171322	1829844	0.146	5.256	0	0	0
1	10	11	"A65"	"A65"	7375	56585	100	444	519	497	95	356	356	423	760	179	4	0	0	9166	8544	3490	40	1343	1343	1449	717	49	97	91	0	0.000	0.000	0.000	0.000	0.000	0.000	0.000	0.000	0.000	0.000	0.000	0.000	0.000	0.000	0.011	0.023	0.027	0.024	3.679	0.022	0.033	316	2384	100	88	7823	7911	163	7201	7364	Error	Error	-6.474	88	7823	163	7201	164103	2699943	0.126	9.895	0	0	0
1	11	11	"A65"	"A65"	7675	56590	100	458	490	244	49	361	361	413	339	82	13	1	0	11529	10679	3606	33	1392	1392	1473	659	44	98	96	0	0.000	0.000	0.000	0.000	0.000	0.000	0.000	0.000	0.000	0.000	0.000	0.000	0.000	0.000	0.010	0.014	0.020	0.018	2.821	0.014	0.033	316	2384	100	97	10137	10234	129	9287	9416	Error	Error	-6.707	97	10137	129	9287	154910	3374503	0.227	13.970	0	0	0
1	12	11	"A65"	"A65"	7980	56590	100	473	503	232	46	353	353	399	267	66	28	5	0	12601	11407	3716	32	1414	1414	1499	589	39	98	96	0	0.000	0.000	0.000	0.000	0.000	0.000	0.000	0.000	0.000	0.000	0.000	0.000	0.000	0.000	0.011	0.015	0.020	0.018	3.197	0.010	0.026	316	2384	100	120	11187	11307	150	9993	10143	Error	Error	-6.543	120	11187	150	9993	158976	3604762	0.390	16.822	0	0	0
1	13	11	"A66"	"A66"	8275	56585	100	439	490	480	97	351	351	406	365	89	11	1	0	9833	9013	3675	40	1395	1395	1472	572	38	98	94	0	0.000	0.000	0.000	0.000	0.000	0.000	0.000	0.000	0.000	0.000	0.000	0.000	0.000	0.000	0.010	0.018	0.022	0.020	3.441	0.016	0.016	316	2384	100	88	8438	8526	139	7618	7757	Error	Error	-6.583	88	8438	139	7618	154724	2848221	0.230	13.184	0	0	0
1	14	11	"A66"	"A66"	8580	56590	90	521	574	452	78	365	365	415	362	87	18	5	0	12937	12436	3217	25	1438	1438	1504	488	32	100	100	0	0.000	0.000	0.000	0.000	0.000	0.000	0.000	0.000	0.000	0.000	0.000	0.000	0.000	0.000	0.014	0.019	0.020	0.018	3.113	0.016	0.050	256	1924	100	156	11499	11655	209	10998	11207	Error	Error	-6.204	156	11499	209	10998	147066	3183609	0.439	22.402	0	0	0
1	15	11	"A66"	"A66"	8880	56585	100	448	517	308	59	369	369	417	410	98	11	2	0	12138	11215	4429	39	1457	1457	1519	492	32	96	95	0	0.000	0.000	0.000	0.000	0.000	0.000	0.000	0.000	0.000	0.000	0.000	0.000	0.000	0.000	0.007	0.015	0.018	0.016	3.775	0.012	0.011	316	2384	100	79	10681	10760	148	9758	9906	Error	Error	-7.079	79	10681	148	9758	163508	3544047	0.244	19.707	0	0	0
1	16	11	"A67"	"A67"	9180	56585	95	500	538	282	52	361	361	394	246	62	32	8	0	11451	11366	3256	28	1465	1465	1521	461	30	100	100	0	0.000	0.000	0.000	0.000	0.000	0.000	0.000	0.000	0.000	0.000	0.000	0.000	0.000	0.000	0.014	0.018	0.022	0.018	3.156	0.015	0.066	256	2088	100	139	9986	10125	177	9901	10078	Error	Error	-6.167	139	9986	177	9901	137605	2909783	0.585	21.356	0	0	0
1	17	11	"A67"	"A67"	9480	56585	95	490	508	208	40	356	356	403	290	71	23	4	0	10099	10136	2674	26	1477	1477	1531	453	29	100	100	0	0.000	0.000	0.000	0.000	0.000	0.000	0.000	0.000	0.000	0.000	0.000	0.000	0.000	0.000	0.016	0.018	0.024	0.020	2.461	0.016	0.045	256	2088	100	134	8622	8756	152	8659	8811	Error	Error	-6.008	134	8622	152	8659	130166	2594711	0.362	18.996	0	0	0
1	18	11	"A67"	"A67"	9775	56580	100	497	508	199	39	365	365	398	287	72	20	2	0	10330	10020	4391	43	1511	1511	1543	326	21	98	95	0	0.000	0.000	0.000	0.000	0.000	0.000	0.000	0.000	0.000	0.000	0.000	0.000	0.000	0.000	0.015	0.017	0.022	0.020	3.418	0.015	0.106	316	2384	100	132	8819	8951	143	8509	8652	Error	Error	-6.062	132	8819	143	8509	160454	3166234	0.383	26.003	0	0	0
1	1	12	"A68"	"A68"	4680	56895	100	404	462	340	73	387	387	439	323	73	9	2	0	2308	2695	1445	53	1377	1377	1435	634	44	69	35	0	0.000	0.000	0.000	0.000	0.000	0.000	0.000	0.000	0.000	0.000	0.000	0.000	0.000	0.000	0.018	0.057	0.118	0.119	4.407	0.132	0.126	316	2384	100	17	931	948	75	1318	1393	Error	Error	-5.775	17	931	75	1318	146052	851494	0.071	1.987	0	0	0
1	2	12	"A68"	"A68"	4980	56895	100	432	479	273	56	382	382	431	307	71	18	4	0	2600	3435	2311	67	1347	1347	1412	583	41	80	52	0	0.000	0.000	0.000	0.000	0.000	0.000	0.000	0.000	0.000	0.000	0.000	0.000	0.000	0.000	0.040	0.046	0.112	0.109	3.907	0.055	0.070	316	2384	100	50	1253	1303	97	2088	2185	Error	Error	-4.647	50	1253	97	2088	151453	1085499	0.156	3.470	0	0	0
1	3	12	"A68"	"A68"	5280	56895	100	401	503	611	121	378	378	429	323	75	13	4	0	2323	3087	2005	64	1348	1348	1422	569	40	73	43	0	0.000	0.000	0.000	0.000	0.000	0.000	0.000	0.000	0.000	0.000	0.000	0.000	0.000	0.000	0.024	0.072	0.119	0.117	4.264	0.141	0.200	316	2384	100	23	975	998	125	1739	1864	Error	Error	-5.406	23	975	125	1739	158892	975583	0.229	2.926	0	0	0
1	4	12	"A69"	"A69"	5580	56895	100	425	451	223	49	370	370	415	329	79	9	1	0	2559	2779	1060	38	1347	1347	1419	636	44	85	48	0	0.000	0.000	0.000	0.000	0.000	0.000	0.000	0.000	0.000	0.000	0.000	0.000	0.000	0.000	0.045	0.057	0.124	0.095	3.816	0.078	0.054	316	2384	100	55	1212	1267	81	1432	1513	Error	Error	-4.462	55	1212	81	1432	142658	878147	0.109	2.138	0	0	0
1	5	12	"A69"	"A69"	5880	56890	85	461	541	519	95	384	384	442	430	97	7	1	0	3954	4343	2534	58	1425	1425	1539	974	63	97	68	0	0.000	0.000	0.000	0.000	0.000	0.000	0.000	0.000	0.000	0.000	0.000	0.000	0.000	0.000	0.030	0.054	0.063	0.051	3.812	0.108	0.125	208	1660	100	77	2529	2606	157	2918	3075	Error	Error	-5.038	77	2529	157	2918	112457	903414	0.230	2.879	0	0	0
1	6	12	"A69"	"A69"	6180	56895	90	408	480	273	56	363	363	409	320	78	16	4	0	4051	4503	1864	41	1365	1365	1469	1045	71	94	69	0	0.000	0.000	0.000	0.000	0.000	0.000	0.000	0.000	0.000	0.000	0.000	0.000	0.000	0.000	0.017	0.037	0.059	0.049	3.775	0.046	0.081	256	1924	100	45	2686	2731	117	3138	3255	Error	Error	-5.899	45	2686	117	3138	122784	1152774	0.222	2.903	0	0	0
1	7	12	"A70"	"A70"	6480	56890	100	442	507	439	86	361	361	469	1710	364	0	0	0	3979	4005	1628	40	1334	1334	1407	765	54	86	79	0	0.000	0.000	0.000	0.000	0.000	0.000	0.000	0.000	0.000	0.000	0.000	0.000	0.000	0.000	0.031	0.055	0.076	0.076	4.508	0.099	0.158	316	2384	100	81	2645	2726	146	2671	2817	Error	Error	-5.029	81	2645	146	2671	160086	1265609	0.022	3.396	0	0	0
1	8	12	"A70"	"A70"	6785	56895	90	440	513	451	87	360	360	432	689	159	3	1	0	7030	7370	2731	37	1360	1360	1438	614	42	98	98	0	0.000	0.000	0.000	0.000	0.000	0.000	0.000	0.000	0.000	0.000	0.000	0.000	0.000	0.000	0.014	0.025	0.031	0.029	3.398	0.023	0.041	256	1924	100	80	5670	5750	153	6010	6163	Error	Error	-6.147	80	5670	153	6010	131277	1886706	0.118	9.661	0	0	0
1	9	12	"A70"	"A70"	7080	56885	100	439	465	285	61	356	356	403	304	75	14	3	0	6501	6414	3014	46	1345	1345	1434	707	49	89	83	0	0.000	0.000	0.000	0.000	0.000	0.000	0.000	0.000	0.000	0.000	0.000	0.000	0.000	0.000	0.016	0.022	0.035	0.035	4.347	0.018	0.041	316	2384	100	83	5156	5239	109	5069	5178	Error	Error	-5.957	83	5156	109	5069	146867	2026818	0.204	7.044	0	0	0
1	10	12	"A71"	"A71"	7380	56890	95	438	476	232	48	356	356	421	543	128	4	0	0	9921	9666	2593	26	1380	1380	1533	1319	86	100	96	0	0.000	0.000	0.000	0.000	0.000	0.000	0.000	0.000	0.000	0.000	0.000	0.000	0.000	0.000	0.010	0.014	0.024	0.018	3.264	0.053	0.088	256	2088	100	82	8541	8623	120	8286	8406	Error	Error	-6.703	82	8541	120	8286	121944	2474388	0.101	6.166	0	0	0
1	11	12	"A71"	"A71"	7680	56885	100	476	547	396	72	360	360	425	488	114	8	2	0	9258	8823	3155	35	1376	1376	1469	671	45	98	96	0	0.000	0.000	0.000	0.000	0.000	0.000	0.000	0.000	0.000	0.000	0.000	0.000	0.000	0.000	0.015	0.025	0.028	0.024	3.144	0.027	0.072	316	2384	100	116	7882	7998	187	7447	7634	Error	Error	-6.086	116	7882	187	7447	172715	2788151	0.250	10.960	0	0	0
1	12	12	"A71"	"A71"	7980	56885	105	476	509	231	45	351	351	407	387	95	14	1	0	9972	9590	3211	33	1384	1384	1498	866	57	100	97	0	0.000	0.000	0.000	0.000	0.000	0.000	0.000	0.000	0.000	0.000	0.000	0.000	0.000	0.000	0.015	0.019	0.023	0.021	2.828	0.018	0.035	316	2572	100	125	8588	8713	158	8206	8364	Error	Error	-6.102	125	8588	158	8206	160987	3030383	0.264	9.344	0	0	0
1	13	12	"A72"	"A72"	8280	56880	90	455	501	309	61	373	373	427	438	102	8	0	0	5189	5691	2912	51	1428	1428	1575	904	57	99	92	0	0.000	0.000	0.000	0.000	0.000	0.000	0.000	0.000	0.000	0.000	0.000	0.000	0.000	0.000	0.022	0.030	0.045	0.039	2.970	0.044	0.121	256	1924	100	82	3761	3843	128	4263	4391	Error	Error	-5.519	82	3761	128	4263	128156	1456778	0.169	4.553	0	0	0
1	14	12	"A72"	"A72"	8580	56885	100	498	508	221	43	357	357	406	416	102	12	0	0	5351	6059	2448	40	1471	1471	1580	614	38	99	96	0	0.000	0.000	0.000	0.000	0.000	0.000	0.000	0.000	0.000	0.000	0.000	0.000	0.000	0.000	0.036	0.033	0.045	0.039	3.427	0.028	0.015	316	2384	100	141	3880	4021	151	4588	4739	Error	Error	-4.782	141	3880	151	4588	160522	1914732	0.245	7.295	0	0	0
1	15	12	"A72"	"A72"	8875	56880	100	513	617	676	109	359	359	416	434	104	15	3	0	5459	6090	2620	43	1514	1514	1659	791	47	99	96	0	0.000	0.000	0.000	0.000	0.000	0.000	0.000	0.000	0.000	0.000	0.000	0.000	0.000	0.000	0.039	0.056	0.049	0.045	3.116	0.058	0.103	316	2384	100	154	3945	4099	258	4576	4834	Error	Error	-4.679	154	3945	258	4576	195059	1924540	0.463	5.602	0	0	0
1	16	12	"A73"	"A73"	9175	56875	100	377	391	171	43	359	359	408	342	83	4	0	0	2563	3103	1889	60	1401	1401	1457	443	30	74	58	0	0.000	0.000	0.000	0.000	0.000	0.000	0.000	0.000	0.000	0.000	0.000	0.000	0.000	0.000	0.015	0.019	0.093	0.110	5.680	0.033	0.011	316	2384	100	18	1162	1180	32	1702	1734	Error	Error	-6.012	18	1162	32	1702	123443	980588	-0.050	3.716	0	0	0
1	17	12	"A73"	"A73"	9475	56875	100	377	411	205	49	369	369	418	331	79	7	1	0	2624	3290	1927	58	1414	1414	1464	405	27	77	66	0	0.000	0.000	0.000	0.000	0.000	0.000	0.000	0.000	0.000	0.000	0.000	0.000	0.000	0.000	0.007	0.022	0.081	0.102	5.978	0.018	0.007	316	2384	100	8	1210	1218	42	1876	1918	Error	Error	-7.241	8	1210	42	1876	129810	1039651	-0.021	4.509	0	0	0
1	18	12	"A73"	"A73"	9775	56875	100	402	432	227	52	368	368	475	1768	372	0	0	0	2739	3425	2146	62	1470	1470	1492	305	20	81	72	0	0.000	0.000	0.000	0.000	0.000	0.000	0.000	0.000	0.000	0.000	0.000	0.000	0.000	0.000	0.027	0.033	0.097	0.096	5.329	17.876	0.004	316	2384	100	34	1269	1303	64	1955	2019	Error	Error	-5.222	34	1269	64	1955	136644	1082260	-0.024	6.338	0	0	0
1	1	13	"A74"	"A74"	4685	57200	100	441	464	232	50	388	388	434	297	68	12	1	0	3233	3896	2086	53	1421	1421	1489	656	44	88	66	0	0.000	0.000	0.000	0.000	0.000	0.000	0.000	0.000	0.000	0.000	0.000	0.000	0.000	0.000	0.029	0.031	0.067	0.062	4.329	0.031	0.035	316	2384	100	53	1812	1865	76	2475	2551	Error	Error	-5.095	53	1812	76	2475	146673	1230978	0.101	3.669	0	0	0
1	2	13	"A74"	"A74"	4975	57195	95	485	562	586	104	388	388	442	368	83	13	3	0	4085	5242	3520	67	1455	1455	1533	644	42	98	84	0	0.000	0.000	0.000	0.000	0.000	0.000	0.000	0.000	0.000	0.000	0.000	0.000	0.000	0.000	0.037	0.046	0.053	0.048	3.341	0.088	0.235	256	2088	100	97	2630	2727	174	3787	3961	Error	Error	-4.761	97	2630	174	3787	143919	1341936	0.326	5.759	0	0	0
1	3	13	"A74"	"A74"	5280	57195	100	475	531	497	93	386	386	444	371	83	11	2	0	3825	4634	2894	62	1458	1458	1528	723	47	90	68	0	0.000	0.000	0.000	0.000	0.000	0.000	0.000	0.000	0.000	0.000	0.000	0.000	0.000	0.000	0.038	0.046	0.057	0.060	3.624	0.074	0.189	316	2384	100	89	2367	2456	145	3176	3321	Error	Error	-4.733	89	2367	145	3176	167695	1464482	0.235	4.296	0	0	0
1	4	13	"A75"	"A75"	5585	57200	100	474	529	316	59	375	375	430	353	82	17	2	0	3585	5002	3370	67	1464	1464	1528	656	42	91	73	0	0.000	0.000	0.000	0.000	0.000	0.000	0.000	0.000	0.000	0.000	0.000	0.000	0.000	0.000	0.047	0.044	0.059	0.056	3.535	0.046	0.130	316	2384	100	99	2121	2220	154	3538	3692	Error	Error	-4.421	99	2121	154	3538	167235	1580664	0.280	5.296	0	0	0
1	5	13	"A75"	"A75"	5880	57195	100	504	567	428	75	388	388	447	352	78	17	4	0	4122	5147	2681	52	1435	1435	1525	672	44	95	85	0	0.000	0.000	0.000	0.000	0.000	0.000	0.000	0.000	0.000	0.000	0.000	0.000	0.000	0.000	0.043	0.048	0.060	0.058	4.102	0.050	0.058	316	2384	100	116	2687	2803	179	3712	3891	Error	Error	-4.534	116	2687	179	3712	179142	1626423	0.341	5.390	0	0	0
1	6	13	"A75"	"A75"	6180	57190	100	486	550	415	75	367	367	427	410	96	12	2	0	5502	5984	2832	47	1431	1431	1524	839	55	97	83	0	0.000	0.000	0.000	0.000	0.000	0.000	0.000	0.000	0.000	0.000	0.000	0.000	0.000	0.000	0.029	0.040	0.045	0.043	3.456	0.028	0.030	316	2384	100	119	4071	4190	183	4553	4736	Error	Error	-5.096	119	4071	183	4553	173840	1890987	0.300	5.316	0	0	0
1	7	13	"A76"	"A76"	6480	57190	100	422	480	337	70	375	375	433	369	85	9	3	0	3632	4032	1942	48	1405	1405	1502	842	56	86	67	0	0.000	0.000	0.000	0.000	0.000	0.000	0.000	0.000	0.000	0.000	0.000	0.000	0.000	0.000	0.021	0.040	0.067	0.072	4.477	0.059	0.099	316	2384	100	47	2227	2274	105	2627	2732	Error	Error	-5.566	47	2227	105	2627	151742	1274152	0.127	3.005	0	0	0
1	8	13	"A76"	"A76"	6785	57190	100	464	529	489	92	361	361	416	320	76	15	4	0	4810	5446	2643	48	1379	1379	1449	600	41	98	91	0	0.000	0.000	0.000	0.000	0.000	0.000	0.000	0.000	0.000	0.000	0.000	0.000	0.000	0.000	0.030	0.041	0.050	0.047	3.162	0.048	0.071	316	2384	100	103	3431	3534	168	4067	4235	Error	Error	-5.058	103	3431	168	4067	167221	1720864	0.353	6.662	0	0	0
1	9	13	"A76"	"A76"	7085	57185	105	454	482	234	48	364	364	409	285	69	19	3	0	5281	5496	1898	34	1419	1419	1484	666	44	99	95	0	0.000	0.000	0.000	0.000	0.000	0.000	0.000	0.000	0.000	0.000	0.000	0.000	0.000	0.000	0.023	0.029	0.048	0.041	3.075	0.026	0.026	316	2572	100	90	3862	3952	118	4077	4195	Error	Error	-5.423	90	3862	118	4077	152444	1736796	0.256	6.024	0	0	0
1	10	13	"A77"	"A77"	7385	57185	100	528	574	297	51	354	354	408	367	89	24	5	0	5388	5510	2341	42	1379	1379	1454	576	39	93	90	0	0.000	0.000	0.000	0.000	0.000	0.000	0.000	0.000	0.000	0.000	0.000	0.000	0.000	0.000	0.043	0.053	0.063	0.061	3.387	0.050	0.122	316	2384	100	174	4009	4183	220	4131	4351	Error	Error	-4.526	174	4009	220	4131	181537	1741282	0.452	7.042	0	0	0
1	11	13	"A77"	"A77"	7685	57185	105	566	615	328	53	357	357	399	279	69	38	10	0	6087	6213	2165	34	1427	1427	1514	579	38	100	99	0	0.000	0.000	0.000	0.000	0.000	0.000	0.000	0.000	0.000	0.000	0.000	0.000	0.000	0.000	0.045	0.054	0.057	0.050	3.038	0.052	0.112	316	2572	100	209	4660	4869	258	4786	5044	Error	Error	-4.479	209	4660	258	4786	194399	1963239	0.774	8.116	0	0	0
1	12	13	"A77"	"A77"	7980	57180	100	552	575	323	56	352	352	415	396	95	18	2	0	4563	4756	1624	34	1453	1453	1633	1177	72	96	70	0	0.000	0.000	0.000	0.000	0.000	0.000	0.000	0.000	0.000	0.000	0.000	0.000	0.000	0.000	0.064	0.068	0.075	0.061	3.079	0.075	0.205	316	2384	100	200	3110	3310	223	3303	3526	Error	Error	-3.959	200	3110	223	3303	181805	1502882	0.404	2.653	0	0	0
1	13	13	"A78"	"A78"	8280	57180	100	448	612	1615	263	364	364	434	497	114	6	2	0	6102	5748	2626	45	1458	1458	1599	865	54	82	79	0	0.000	0.000	0.000	0.000	0.000	0.000	0.000	0.000	0.000	0.000	0.000	0.000	0.000	0.000	0.018	0.058	0.046	0.049	4.971	0.065	0.026	316	2384	100	84	4644	4728	248	4290	4538	Error	Error	-5.789	84	4644	248	4290	193407	1816400	0.358	4.797	0	0	0
1	14	13	"A78"	"A78"	8580	57180	100	450	477	234	49	367	367	420	342	81	11	1	0	6700	6576	2904	44	1500	1500	1633	844	51	88	86	0	0.000	0.000	0.000	0.000	0.000	0.000	0.000	0.000	0.000	0.000	0.000	0.000	0.000	0.000	0.016	0.022	0.031	0.034	4.416	0.019	0.026	316	2384	100	83	5200	5283	110	5076	5186	Error	Error	-5.969	83	5200	110	5076	150690	2077976	0.167	5.857	0	0	0
1	15	13	"A78"	"A78"	8880	57180	100	442	481	238	49	358	358	424	671	158	1	0	0	5766	5939	1994	33	1549	1549	1690	964	57	96	91	0	0.000	0.000	0.000	0.000	0.000	0.000	0.000	0.000	0.000	0.000	0.000	0.000	0.000	0.000	0.020	0.028	0.040	0.036	3.415	0.025	0.031	316	2384	100	84	4217	4301	123	4390	4513	Error	Error	-5.650	84	4217	123	4390	152145	1876603	0.085	4.408	0	0	0
1	16	13	"A79"	"A79"	9180	57175	100	432	475	343	72	366	366	405	251	61	19	5	0	5754	5533	2137	38	1466	1466	1542	544	35	89	86	0	0.000	0.000	0.000	0.000	0.000	0.000	0.000	0.000	0.000	0.000	0.000	0.000	0.000	0.000	0.015	0.027	0.038	0.038	4.390	0.016	0.009	316	2384	100	66	4288	4354	109	4067	4176	Error	Error	-6.022	66	4288	109	4067	150013	1748440	0.279	7.336	0	0	0
1	17	13	"A79"	"A79"	9480	57175	100	487	519	280	53	364	364	416	433	104	10	1	0	7599	7316	2807	38	1467	1467	1516	407	26	95	91	0	0.000	0.000	0.000	0.000	0.000	0.000	0.000	0.000	0.000	0.000	0.000	0.000	0.000	0.000	0.020	0.027	0.032	0.034	3.483	0.022	0.064	316	2384	100	123	6132	6255	155	5849	6004	Error	Error	-5.640	123	6132	155	5849	163937	2311999	0.238	14.251	0	0	0
1	18	13	"A79"	"A79"	9785	57180	105	498	515	244	47	377	377	426	518	121	5	0	0	8070	7924	2736	34	1538	1538	1571	355	22	97	96	0	0.000	0.000	0.000	0.000	0.000	0.000	0.000	0.000	0.000	0.000	0.000	0.000	0.000	0.000	0.019	0.022	0.032	0.029	3.097	0.021	0.008	316	2572	100	121	6532	6653	138	6386	6524	Error	Error	-5.754	121	6532	138	6386	162848	2503880	0.172	17.896	0	0	0
1	1	14	"A80"	"A80"	4685	57500	100	426	487	316	64	400	400	446	320	71	14	3	0	2248	2788	2106	75	1502	1502	1568	547	34	65	32	0	0.000	0.000	0.000	0.000	0.000	0.000	0.000	0.000	0.000	0.000	0.000	0.000	0.000	0.000	0.035	0.068	0.185	0.186	4.648	0.099	0.146	316	2384	100	26	746	772	87	1286	1373	Error	Error	-4.843	26	746	87	1286	153915	881034	0.128	2.230	0	0	0
1	2	14	"A80"	"A80"	4985	57495	100	396	464	300	64	384	384	447	404	90	7	2	0	2310	2891	1688	58	1456	1456	1523	596	39	65	34	0	0.000	0.000	0.000	0.000	0.000	0.000	0.000	0.000	0.000	0.000	0.000	0.000	0.000	0.000	0.014	0.056	0.175	0.162	4.987	0.077	0.027	316	2384	100	12	854	866	80	1435	1515	Error	Error	-6.153	12	854	80	1435	146678	913612	0.042	2.295	0	0	0
1	3	14	"A80"	"A80"	5285	57495	100	418	469	264	56	393	393	447	335	74	12	2	0	2523	2741	954	34	1508	1508	1562	554	35	80	43	0	0.000	0.000	0.000	0.000	0.000	0.000	0.000	0.000	0.000	0.000	0.000	0.000	0.000	0.000	0.025	0.062	0.164	0.135	3.909	0.110	0.102	316	2384	100	25	1015	1040	76	1233	1309	Error	Error	-5.343	25	1015	76	1233	148240	866020	0.066	2.128	0	0	0
1	4	14	"A81"	"A81"	5590	57500	85	427	520	554	106	383	383	452	467	103	6	2	0	3005	3804	2351	61	1473	1473	1522	581	38	90	68	0	0.000	0.000	0.000	0.000	0.000	0.000	0.000	0.000	0.000	0.000	0.000	0.000	0.000	0.000	0.029	0.059	0.092	0.078	4.048	0.103	0.145	208	1660	100	44	1532	1576	137	2331	2468	Error	Error	-5.122	44	1532	137	2331	108140	791170	0.146	3.928	0	0	0
1	5	14	"A81"	"A81"	5885	57490	100	460	551	685	124	378	378	460	666	144	4	2	0	2563	3282	2483	75	1424	1424	1478	474	32	83	56	0	0.000	0.000	0.000	0.000	0.000	0.000	0.000	0.000	0.000	0.000	0.000	0.000	0.000	0.000	0.072	0.093	0.116	0.108	4.965	0.127	0.142	316	2384	100	82	1139	1221	173	1858	2031	Error	Error	-3.796	82	1139	173	1858	174241	1037032	0.137	3.806	0	0	0
1	6	14	"A81"	"A81"	6185	57495	95	403	507	567	111	368	368	420	320	76	14	4	0	2626	3219	3158	98	1403	1403	1463	534	36	89	55	0	0.000	0.000	0.000	0.000	0.000	0.000	0.000	0.000	0.000	0.000	0.000	0.000	0.000	0.000	0.029	0.077	0.124	0.123	3.505	0.125	0.233	256	2088	100	35	1223	1258	139	1816	1955	Error	Error	-5.127	35	1223	139	1816	129701	824134	0.272	3.288	0	0	0
1	7	14	"A82"	"A82"	6485	57490	100	425	518	520	100	369	369	432	400	92	11	4	0	2764	3362	1878	55	1392	1392	1467	669	45	82	52	0	0.000	0.000	0.000	0.000	0.000	0.000	0.000	0.000	0.000	0.000	0.000	0.000	0.000	0.000	0.041	0.076	0.098	0.104	4.079	0.064	0.048	316	2384	100	56	1372	1428	149	1970	2119	Error	Error	-4.615	56	1372	149	1970	163761	1062485	0.215	2.833	0	0	0
1	8	14	"A82"	"A82"	6790	57495	100	405	444	274	61	368	368	416	272	65	13	3	0	3000	3683	2079	56	1383	1383	1452	558	38	93	72	0	0.000	0.000	0.000	0.000	0.000	0.000	0.000	0.000	0.000	0.000	0.000	0.000	0.000	0.000	0.023	0.033	0.074	0.069	3.391	0.048	0.060	316	2384	100	37	1617	1654	76	2300	2376	Error	Error	-5.450	37	1617	76	2300	140319	1163904	0.103	3.998	0	0	0
1	9	14	"A82"	"A82"	7085	57490	100	413	474	512	108	369	369	436	448	102	5	1	0	3358	3745	1968	52	1387	1387	1476	1024	69	87	47	0	0.000	0.000	0.000	0.000	0.000	0.000	0.000	0.000	0.000	0.000	0.000	0.000	0.000	0.000	0.022	0.045	0.066	0.058	3.409	0.136	0.177	316	2384	100	44	1971	2015	105	2358	2463	Error	Error	-5.485	44	1971	105	2358	149763	1183468	0.085	2.216	0	0	0
1	10	14	"A83"	"A83"	7385	57490	100	434	480	321	66	361	361	416	347	83	10	3	0	4116	4559	2063	45	1403	1403	1494	835	55	89	77	0	0.000	0.000	0.000	0.000	0.000	0.000	0.000	0.000	0.000	0.000	0.000	0.000	0.000	0.000	0.027	0.038	0.050	0.049	3.982	0.050	0.080	316	2384	100	73	2713	2786	119	3156	3275	Error	Error	-5.216	73	2713	119	3156	151559	1440735	0.184	3.671	0	0	0
1	11	14	"A83"	"A83"	7685	57490	95	429	503	395	78	357	357	406	313	77	15	3	0	4681	5156	2153	41	1427	1427	1535	890	57	98	91	0	0.000	0.000	0.000	0.000	0.000	0.000	0.000	0.000	0.000	0.000	0.000	0.000	0.000	0.000	0.022	0.039	0.051	0.043	3.301	0.060	0.116	256	2088	100	72	3254	3326	146	3729	3875	Error	Error	-5.498	72	3254	146	3729	128861	1319910	0.310	4.069	0	0	0
1	12	14	"A83"	"A83"	7990	57490	100	417	469	320	68	367	367	455	708	155	1	0	0	5409	5579	2070	37	1457	1457	1576	1266	80	94	75	0	0.000	0.000	0.000	0.000	0.000	0.000	0.000	0.000	0.000	0.000	0.000	0.000	0.000	0.000	0.013	0.025	0.038	0.031	3.903	0.032	0.024	316	2384	100	50	3952	4002	102	4122	4224	Error	Error	-6.305	50	3952	102	4122	148260	1762999	0.020	3.162	0	0	0
1	13	14	"A84"	"A84"	8285	57480	100	480	507	239	47	355	355	395	285	72	25	5	0	5397	5498	2555	46	1456	1456	1525	803	52	88	81	0	0.000	0.000	0.000	0.000	0.000	0.000	0.000	0.000	0.000	0.000	0.000	0.000	0.000	0.000	0.032	0.038	0.049	0.050	4.482	0.027	0.052	316	2384	100	125	3941	4066	152	4042	4194	Error	Error	-4.979	125	3941	152	4042	160111	1737298	0.393	4.948	0	0	0
1	14	14	"A84"	"A84"	8585	57485	100	467	514	448	87	353	353	386	231	59	27	8	0	4914	5160	1799	34	1500	1500	1556	516	33	97	93	0	0.000	0.000	0.000	0.000	0.000	0.000	0.000	0.000	0.000	0.000	0.000	0.000	0.000	0.000	0.033	0.044	0.053	0.044	3.318	0.028	0.027	316	2384	100	114	3414	3528	161	3660	3821	Error	Error	-4.904	114	3414	161	3660	162285	1630407	0.554	6.984	0	0	0
1	15	14	"A84"	"A84"	8885	57480	105	483	507	212	41	353	353	392	285	72	25	4	0	5415	5794	2173	37	1543	1543	1589	444	27	99	98	0	0.000	0.000	0.000	0.000	0.000	0.000	0.000	0.000	0.000	0.000	0.000	0.000	0.000	0.000	0.034	0.036	0.049	0.041	3.232	0.023	0.022	316	2572	100	130	3872	4002	154	4251	4405	Error	Error	-4.896	130	3872	154	4251	160067	1831012	0.404	9.471	0	0	0
1	16	14	"A85"	"A85"	9190	57485	95	470	475	170	35	374	374	444	834	187	0	0	0	6019	6341	2039	32	1557	1557	1668	1628	97	97	76	0	0.000	0.000	0.000	0.000	0.000	0.000	0.000	0.000	0.000	0.000	0.000	0.000	0.000	0.000	0.022	0.021	0.031	0.028	2.715	0.015	0.020	256	2088	100	96	4462	4558	101	4784	4885	Error	Error	-5.539	96	4462	101	4784	121645	1623419	0.037	2.870	0	0	0
1	17	14	"A85"	"A85"	9485	57475	100	465	485	203	41	377	377	416	376	90	11	0	0	6277	6215	2696	43	1519	1519	1573	400	25	93	91	0	0.000	0.000	0.000	0.000	0.000	0.000	0.000	0.000	0.000	0.000	0.000	0.000	0.000	0.000	0.018	0.023	0.043	0.037	3.254	0.030	0.026	316	2384	100	88	4758	4846	108	4696	4804	Error	Error	-5.757	88	4758	108	4696	153192	1963974	0.184	11.605	0	0	0
1	18	14	"A85"	"A85"	9790	57475	100	491	501	207	41	379	379	415	376	90	11	0	0	6965	6815	2227	32	1584	1584	1626	361	22	99	96	0	0.000	0.000	0.000	0.000	0.000	0.000	0.000	0.000	0.000	0.000	0.000	0.000	0.000	0.000	0.021	0.023	0.032	0.029	3.290	0.013	0.005	316	2384	100	112	5381	5493	122	5231	5353	Error	Error	-5.586	112	5381	122	5231	158407	2153623	0.229	14.374	0	0	0
1	1	15	"A86"	"A86"	4685	57795	100	462	552	525	95	388	388	451	641	142	4	2	0	2743	2997	1163	38	1594	1594	1644	378	22	87	71	0	0.000	0.000	0.000	0.000	0.000	0.000	0.000	0.000	0.000	0.000	0.000	0.000	0.000	0.000	0.064	0.117	0.132	0.129	4.591	0.538	0.034	316	2384	100	74	1149	1223	164	1403	1567	Error	Error	-3.957	74	1149	164	1403	174336	947149	0.158	3.579	0	0	0
1	2	15	"A86"	"A86"	4985	57795	100	446	492	323	65	367	367	431	597	138	3	0	0	2429	3105	1613	51	1537	1537	1612	1213	75	39	23	0	0.000	0.000	0.000	0.000	0.000	0.000	0.000	0.000	0.000	0.000	0.000	0.000	0.000	0.000	0.089	0.080	0.125	0.135	4.602	0.136	0.163	316	2384	100	79	892	971	125	1568	1693	Error	Error	-3.497	79	892	125	1568	155615	981089	0.102	1.231	0	0	0
1	3	15	"A86"	"A86"	5290	57800	105	442	489	292	59	366	366	416	339	81	15	2	0	2711	3217	1485	46	1533	1533	1586	497	31	87	59	0	0.000	0.000	0.000	0.000	0.000	0.000	0.000	0.000	0.000	0.000	0.000	0.000	0.000	0.000	0.065	0.073	0.117	0.107	4.045	0.048	0.044	316	2572	100	76	1178	1254	123	1684	1807	Error	Error	-3.954	76	1178	123	1684	154658	1016687	0.215	3.282	0	0	0
1	4	15	"A87"	"A87"	5585	57795	100	436	478	338	70	369	369	406	257	63	20	4	0	2247	2561	1037	40	1491	1491	1514	346	22	75	54	0	0.000	0.000	0.000	0.000	0.000	0.000	0.000	0.000	0.000	0.000	0.000	0.000	0.000	0.000	0.089	0.102	0.197	0.194	4.960	0.115	0.063	316	2384	100	67	756	823	109	1070	1179	Error	Error	-3.496	67	756	109	1070	150991	809189	0.280	3.026	0	0	0
1	5	15	"A87"	"A87"	5885	57790	100	428	445	201	45	365	365	403	227	56	19	5	0	2601	2879	930	32	1497	1497	1529	341	22	91	79	0	0.000	0.000	0.000	0.000	0.000	0.000	0.000	0.000	0.000	0.000	0.000	0.000	0.000	0.000	0.057	0.058	0.112	0.109	3.382	0.048	0.027	316	2384	100	63	1104	1167	80	1382	1462	Error	Error	-4.131	63	1104	80	1382	140642	909813	0.185	3.959	0	0	0
1	6	15	"A87"	"A87"	6185	57790	100	425	442	212	47	367	367	409	256	62	18	2	0	2483	2902	1262	43	1429	1429	1466	417	28	83	62	0	0.000	0.000	0.000	0.000	0.000	0.000	0.000	0.000	0.000	0.000	0.000	0.000	0.000	0.000	0.055	0.051	0.149	0.145	4.119	0.059	0.040	316	2384	100	58	1054	1112	75	1473	1548	Error	Error	-4.184	58	1054	75	1473	139634	917128	0.129	3.444	0	0	0
1	7	15	"A88"	"A88"	6485	57790	100	388	463	561	121	370	370	415	333	80	7	1	0	2333	2436	826	33	1406	1406	1434	308	21	83	67	0	0.000	0.000	0.000	0.000	0.000	0.000	0.000	0.000	0.000	0.000	0.000	0.000	0.000	0.000	0.019	0.090	0.177	0.160	5.443	0.067	0.005	316	2384	100	18	927	945	93	1030	1123	Error	Error	-5.687	18	927	93	1030	146252	769922	0.144	3.253	0	0	0
1	8	15	"A88"	"A88"	6785	57790	100	382	452	423	93	349	349	400	314	78	13	2	0	2469	2631	1175	44	1380	1380	1403	347	24	89	75	0	0.000	0.000	0.000	0.000	0.000	0.000	0.000	0.000	0.000	0.000	0.000	0.000	0.000	0.000	0.030	0.082	0.139	0.137	4.342	0.148	0.024	316	2384	100	33	1089	1122	103	1251	1354	Error	Error	-5.044	33	1089	103	1251	142686	831244	0.166	3.539	0	0	0
1	9	15	"A88"	"A88"	7085	57790	90	377	394	183	46	360	360	397	273	68	9	0	0	2635	2827	783	27	1383	1383	1422	369	25	98	86	0	0.000	0.000	0.000	0.000	0.000	0.000	0.000	0.000	0.000	0.000	0.000	0.000	0.000	0.000	0.014	0.024	0.097	0.082	4.410	0.020	0.004	256	1924	100	17	1252	1269	34	1444	1478	Error	Error	-6.203	17	1252	34	1444	100841	723742	-0.011	3.808	0	0	0
1	10	15	"A89"	"A89"	7385	57785	100	368	394	172	43	388	388	963	4106	426	0	0	0	2163	2218	524	23	1406	1406	1564	2636	168	0	0	0	0.000	0.000	0.000	0.000	0.000	0.000	0.000	0.000	0.000	0.000	0.000	0.000	0.000	0.000	-0.026	0.007	0.180	0.164	4.882	2.265	0.430	316	2384	100	-20	757	737	6	812	818	Error	Error	Error	-20	757	6	812	124559	700731	-0.139	0.248	0	0	0
1	11	15	"A89"	"A89"	7690	57785	85	348	376	234	62	350	350	386	283	73	6	0	0	2773	2805	512	18	1419	1419	1446	280	19	99	96	0	0.000	0.000	0.000	0.000	0.000	0.000	0.000	0.000	0.000	0.000	0.000	0.000	0.000	0.000	-0.001	0.019	0.094	0.077	3.122	0.040	0.005	208	1660	100	-2	1354	1352	26	1386	1412	Error	Error	Error	-2	1354	26	1386	78250	583511	-0.035	4.854	0	0	0
1	12	15	"A89"	"A89"	7995	57790	90	403	437	206	47	362	362	484	1269	262	0	0	0	2985	3141	904	28	1394	1394	1532	2334	152	21	0	0	0.000	0.000	0.000	0.000	0.000	0.000	0.000	0.000	0.000	0.000	0.000	0.000	0.000	0.000	0.026	0.043	0.110	0.089	3.210	0.030	0.004	256	1924	100	41	1591	1632	75	1747	1822	Error	Error	-5.278	41	1591	75	1747	111880	804058	-0.037	0.689	0	0	0
1	13	15	"A90"	"A90"	8290	57785	95	460	551	830	150	354	354	392	309	78	19	3	0	4283	4328	1206	27	1465	1465	1514	405	26	100	98	0	0.000	0.000	0.000	0.000	0.000	0.000	0.000	0.000	0.000	0.000	0.000	0.000	0.000	0.000	0.038	0.069	0.071	0.059	3.604	0.058	0.013	256	2088	100	106	2818	2924	197	2863	3060	Error	Error	-4.733	106	2818	197	2863	140980	1107970	0.515	6.948	0	0	0
1	14	15	"A90"	"A90"	8585	57780	105	400	445	277	62	358	358	397	312	78	11	2	0	3942	4071	1349	33	1449	1449	1487	427	28	96	94	0	0.000	0.000	0.000	0.000	0.000	0.000	0.000	0.000	0.000	0.000	0.000	0.000	0.000	0.000	0.017	0.033	0.059	0.053	3.187	0.031	0.016	316	2572	100	42	2493	2535	87	2622	2709	Error	Error	-5.891	42	2493	87	2622	140518	1286492	0.154	6.052	0	0	0
1	15	15	"A90"	"A90"	8885	57775	105	442	475	271	57	363	363	421	474	112	3	0	0	4012	4146	1430	34	1503	1503	1618	1488	91	76	37	0	0.000	0.000	0.000	0.000	0.000	0.000	0.000	0.000	0.000	0.000	0.000	0.000	0.000	0.000	0.031	0.042	0.065	0.056	3.248	0.160	0.497	316	2572	100	79	2509	2588	112	2643	2755	Error	Error	-4.989	79	2509	112	2643	150205	1310079	0.114	1.699	0	0	0
1	16	15	"A91"	"A91"	9185	57775	100	446	464	216	46	358	358	401	275	68	18	3	0	4711	4719	2146	45	1495	1495	1544	385	24	88	84	0	0.000	0.000	0.000	0.000	0.000	0.000	0.000	0.000	0.000	0.000	0.000	0.000	0.000	0.000	0.027	0.033	0.054	0.056	3.763	0.023	0.034	316	2384	100	88	3216	3304	106	3224	3330	Error	Error	-5.192	88	3216	106	3224	146655	1491303	0.229	8.247	0	0	0
1	17	15	"A91"	"A91"	9490	57780	100	429	494	411	83	372	372	413	345	83	11	1	0	4913	5132	1739	33	1520	1520	1550	330	21	99	98	0	0.000	0.000	0.000	0.000	0.000	0.000	0.000	0.000	0.000	0.000	0.000	0.000	0.000	0.000	0.017	0.034	0.050	0.041	3.705	0.038	0.046	316	2384	100	57	3393	3450	122	3612	3734	Error	Error	-5.895	57	3393	122	3612	156016	1621612	0.235	10.855	0	0	0
1	18	15	"A91"	"A91"	9790	57780	95	455	479	189	39	377	377	417	310	74	13	1	0	5420	5600	1530	27	1545	1545	1575	311	19	100	100	0	0.000	0.000	0.000	0.000	0.000	0.000	0.000	0.000	0.000	0.000	0.000	0.000	0.000	0.000	0.020	0.025	0.038	0.031	3.140	0.017	0.020	256	2088	100	78	3875	3953	102	4055	4157	Error	Error	-5.635	78	3875	102	4055	122699	1433695	0.200	12.942	0	0	0
1	1	16	"A92"	"A92"	4685	58095	100	440	480	245	51	399	399	432	268	62	17	2	0	2588	2643	734	27	1650	1650	1690	368	21	81	61	0	0.000	0.000	0.000	0.000	0.000	0.000	0.000	0.000	0.000	0.000	0.000	0.000	0.000	0.000	0.044	0.082	0.188	0.168	4.025	0.134	0.090	316	2384	100	41	938	979	81	993	1074	Error	Error	-4.516	41	938	81	993	151836	835317	0.179	2.590	0	0	0
1	2	16	"A92"	"A92"	4985	58095	100	413	502	473	94	389	389	417	236	56	19	5	0	2401	2464	636	25	1566	1566	1591	325	20	81	62	0	0.000	0.000	0.000	0.000	0.000	0.000	0.000	0.000	0.000	0.000	0.000	0.000	0.000	0.000	0.029	0.126	0.243	0.213	4.296	0.163	0.044	316	2384	100	24	835	859	113	898	1011	Error	Error	-5.121	24	835	113	898	158525	778576	0.360	2.686	0	0	0
1	3	16	"A92"	"A92"	5285	58095	100	405	512	675	131	381	381	432	304	70	12	2	0	2522	2588	634	24	1573	1573	1613	428	26	83	55	0	0.000	0.000	0.000	0.000	0.000	0.000	0.000	0.000	0.000	0.000	0.000	0.000	0.000	0.000	0.025	0.129	0.164	0.152	4.543	0.219	0.044	316	2384	100	24	949	973	131	1015	1146	Error	Error	-5.305	24	949	131	1015	161945	817960	0.263	2.278	0	0	0
1	4	16	"A93"	"A93"	5590	58090	100	416	463	252	54	386	386	423	311	73	13	3	0	2604	2732	942	34	1570	1570	1627	415	25	78	61	0	0.000	0.000	0.000	0.000	0.000	0.000	0.000	0.000	0.000	0.000	0.000	0.000	0.000	0.000	0.029	0.066	0.156	0.145	4.622	0.052	0.033	316	2384	100	30	1034	1064	77	1162	1239	Error	Error	-5.107	30	1034	77	1162	146366	863342	0.129	2.663	0	0	0
1	5	16	"A93"	"A93"	5890	58090	100	431	507	392	77	382	382	529	2039	385	1	0	0	2698	3100	1596	51	1500	1500	1583	1447	91	39	13	0	0.000	0.000	0.000	0.000	0.000	0.000	0.000	0.000	0.000	0.000	0.000	0.000	0.000	0.000	0.041	0.078	0.137	0.120	4.368	1.544	0.372	316	2384	100	49	1198	1247	125	1600	1725	Error	Error	-4.612	49	1198	125	1600	160282	979590	-0.011	1.048	0	0	0
1	6	16	"A93"	"A93"	6195	58095	90	439	499	625	125	359	359	399	240	60	19	5	0	2566	3034	2175	71	1437	1437	1500	401	26	92	69	0	0.000	0.000	0.000	0.000	0.000	0.000	0.000	0.000	0.000	0.000	0.000	0.000	0.000	0.000	0.071	0.088	0.141	0.117	3.454	0.156	0.253	256	1924	100	80	1129	1209	140	1597	1737	Error	Error	-3.819	80	1129	140	1597	127632	776634	0.417	3.825	0	0	0
1	7	16	"A94"	"A94"	6490	58090	100	405	431	202	46	375	375	424	391	92	5	0	0	2335	2387	813	34	1437	1437	1480	583	39	68	33	0	0.000	0.000	0.000	0.000	0.000	0.000	0.000	0.000	0.000	0.000	0.000	0.000	0.000	0.000	0.033	0.059	0.147	0.148	4.284	0.273	0.250	316	2384	100	30	898	928	56	950	1006	Error	Error	-4.904	30	898	56	950	136227	754379	0.018	1.556	0	0	0
1	8	16	"A94"	"A94"	6790	58085	100	378	420	259	61	370	370	423	354	83	6	1	0	2512	2579	866	33	1421	1421	1459	394	27	85	70	0	0.000	0.000	0.000	0.000	0.000	0.000	0.000	0.000	0.000	0.000	0.000	0.000	0.000	0.000	0.007	0.043	0.130	0.113	4.942	0.111	0.027	316	2384	100	8	1091	1099	50	1158	1208	Error	Error	-7.091	8	1091	50	1158	132750	814965	-0.008	2.843	0	0	0
1	9	16	"A94"	"A94"	7090	58085	100	394	434	273	62	366	366	421	553	131	2	0	0	2322	2381	981	41	1370	1370	1416	382	26	82	60	0	0.000	0.000	0.000	0.000	0.000	0.000	0.000	0.000	0.000	0.000	0.000	0.000	0.000	0.000	0.029	0.067	0.154	0.159	3.640	0.120	0.079	316	2384	100	28	952	980	68	1011	1079	Error	Error	-5.087	28	952	68	1011	137117	752406	0.024	2.526	0	0	0
1	10	16	"A95"	"A95"	7395	58085	100	436	482	245	50	353	353	404	317	78	19	2	0	2649	2783	820	29	1362	1362	1410	416	29	95	79	0	0.000	0.000	0.000	0.000	0.000	0.000	0.000	0.000	0.000	0.000	0.000	0.000	0.000	0.000	0.064	0.091	0.149	0.120	3.611	0.124	0.065	316	2384	100	83	1287	1370	129	1421	1550	Error	Error	-3.955	83	1287	129	1421	152394	879487	0.246	3.300	0	0	0
1	11	16	"A95"	"A95"	7690	58085	100	399	426	220	51	356	356	398	267	67	18	2	0	2689	2769	704	25	1376	1376	1429	432	30	94	82	0	0.000	0.000	0.000	0.000	0.000	0.000	0.000	0.000	0.000	0.000	0.000	0.000	0.000	0.000	0.033	0.050	0.125	0.109	3.429	0.121	0.065	316	2384	100	43	1313	1356	70	1393	1463	Error	Error	-4.932	43	1313	70	1393	134471	875077	0.105	3.102	0	0	0
1	12	16	"A95"	"A95"	7995	58085	100	400	446	264	59	361	361	415	360	86	7	0	0	3125	3275	1071	32	1373	1373	1428	493	34	94	85	0	0.000	0.000	0.000	0.000	0.000	0.000	0.000	0.000	0.000	0.000	0.000	0.000	0.000	0.000	0.022	0.045	0.083	0.082	3.428	0.073	0.031	316	2384	100	39	1752	1791	85	1902	1987	Error	Error	-5.489	39	1752	85	1902	141005	1035048	0.086	3.746	0	0	0
1	13	16	"A96"	"A96"	8290	58080	100	426	485	319	65	358	358	417	787	188	2	0	0	4503	4771	1733	36	1467	1467	1560	508	32	98	92	0	0.000	0.000	0.000	0.000	0.000	0.000	0.000	0.000	0.000	0.000	0.000	0.000	0.000	0.000	0.022	0.038	0.051	0.044	3.716	0.102	0.010	316	2384	100	68	3036	3104	127	3304	3431	Error	Error	-5.480	68	3036	127	3304	153170	1507752	0.086	6.321	0	0	0
1	14	16	"A96"	"A96"	8590	58080	100	458	500	277	55	364	364	420	359	85	12	1	0	5299	5676	2522	44	1482	1482	1586	680	42	96	87	0	0.000	0.000	0.000	0.000	0.000	0.000	0.000	0.000	0.000	0.000	0.000	0.000	0.000	0.000	0.025	0.032	0.047	0.041	3.512	0.023	0.035	316	2384	100	94	3817	3911	136	4194	4330	Error	Error	-5.344	94	3817	136	4194	157924	1793707	0.223	6.015	0	0	0
1	15	16	"A96"	"A96"	8890	58075	100	415	467	313	67	372	372	452	1159	256	0	0	0	4767	4981	2519	50	1514	1514	1614	635	39	94	85	0	0.000	0.000	0.000	0.000	0.000	0.000	0.000	0.000	0.000	0.000	0.000	0.000	0.000	0.000	0.013	0.027	0.054	0.047	3.475	0.048	0.156	316	2384	100	43	3253	3296	95	3467	3562	Error	Error	-6.241	43	3253	95	3467	147709	1574010	0.013	5.302	0	0	0
1	16	16	"A97"	"A97"	9190	58075	100	453	529	501	94	376	376	439	409	93	11	3	0	5570	5936	2719	45	1514	1514	1621	560	34	97	91	0	0.000	0.000	0.000	0.000	0.000	0.000	0.000	0.000	0.000	0.000	0.000	0.000	0.000	0.000	0.019	0.035	0.042	0.039	3.690	0.041	0.043	316	2384	100	77	4056	4133	153	4422	4575	Error	Error	-5.719	77	4056	153	4422	167296	1875808	0.220	7.705	0	0	0
1	17	16	"A97"	"A97"	9495	58080	110	488	528	272	51	366	366	413	440	106	10	2	0	5493	5969	2542	42	1521	1521	1587	446	28	99	97	0	0.000	0.000	0.000	0.000	0.000	0.000	0.000	0.000	0.000	0.000	0.000	0.000	0.000	0.000	0.031	0.036	0.042	0.041	3.272	0.046	0.032	392	2896	100	122	3972	4094	162	4448	4610	Error	Error	-5.025	122	3972	162	4448	206925	2339702	0.261	9.825	0	0	0
1	18	16	"A97"	"A97"	9790	58075	100	499	528	246	46	375	375	444	932	209	0	0	0	7144	7220	2891	40	1573	1573	1654	480	29	95	92	0	0.000	0.000	0.000	0.000	0.000	0.000	0.000	0.000	0.000	0.000	0.000	0.000	0.000	0.000	0.022	0.027	0.036	0.036	3.692	0.026	0.002	316	2384	100	124	5571	5695	153	5647	5800	Error	Error	-5.490	124	5571	153	5647	166904	2281639	0.090	11.596	0	0	0
1	1	17	"A98"	"A98"	4690	58395	100	423	461	295	63	388	388	452	434	96	6	1	0	1795	1910	716	37	1601	1601	1654	469	28	26	8	0	0.000	0.000	0.000	0.000	0.000	0.000	0.000	0.000	0.000	0.000	0.000	0.000	0.000	0.000	0.180	0.236	0.595	0.556	4.733	0.548	0.076	316	2384	100	35	194	229	73	309	382	Error	Error	-2.471	35	194	73	309	145767	603553	0.021	0.546	0	0	0
1	2	17	"A98"	"A98"	4990	58395	100	385	430	337	78	388	388	435	336	77	6	1	0	1756	1854	562	30	1557	1557	1604	422	26	32	11	0	0.000	0.000	0.000	0.000	0.000	0.000	0.000	0.000	0.000	0.000	0.000	0.000	0.000	0.000	-0.015	0.141	0.442	0.473	4.636	0.304	0.078	316	2384	100	-3	199	196	42	297	339	Error	Error	Error	-3	199	42	297	135882	585913	-0.015	0.592	0	0	0
1	3	17	"A98"	"A98"	5290	58395	100	377	433	277	63	396	396	489	778	159	2	0	0	1832	1931	569	29	1559	1559	1726	1815	105	0	0	0	0.000	0.000	0.000	0.000	0.000	0.000	0.000	0.000	0.000	0.000	0.000	0.000	0.000	0.000	-0.070	0.099	0.482	0.486	4.622	0.608	0.780	316	2384	100	-19	273	254	37	372	409	Error	Error	Error	-19	273	37	372	136754	610180	-0.072	0.113	0	0	0
1	4	17	"A99"	"A99"	5590	58390	100	404	460	338	73	396	396	554	2250	406	0	0	0	1966	2079	826	39	1524	1524	1717	2424	141	1	0	0	0.000	0.000	0.000	0.000	0.000	0.000	0.000	0.000	0.000	0.000	0.000	0.000	0.000	0.000	0.018	0.115	0.346	0.354	4.576	0.187	0.105	316	2384	100	8	442	450	64	555	619	Error	Error	-5.788	8	442	64	555	145227	656935	-0.042	0.149	0	0	0
1	5	17	"A99"	"A99"	5890	58390	100	402	457	335	73	391	391	446	425	95	5	2	0	1898	2016	756	37	1510	1510	1564	456	29	42	13	0	0.000	0.000	0.000	0.000	0.000	0.000	0.000	0.000	0.000	0.000	0.000	0.000	0.000	0.000	0.028	0.130	0.431	0.413	4.169	0.563	0.064	316	2384	100	11	388	399	66	506	572	Error	Error	-5.140	11	388	66	506	144428	637159	0.026	0.991	0	0	0
1	6	17	"A99"	"A99"	6190	58390	100	391	421	208	49	369	369	416	290	69	12	1	0	2112	2127	477	22	1477	1477	1515	389	25	69	38	0	0.000	0.000	0.000	0.000	0.000	0.000	0.000	0.000	0.000	0.000	0.000	0.000	0.000	0.000	0.035	0.080	0.269	0.237	4.036	0.105	0.024	316	2384	100	22	635	657	52	650	702	Error	Error	-4.851	22	635	52	650	132988	671990	0.017	1.573	0	0	0
1	7	17	"A100"	"A100"	6490	58390	100	397	432	214	49	387	387	441	325	73	8	1	0	2002	2130	844	39	1466	1466	1541	659	42	37	10	0	0.000	0.000	0.000	0.000	0.000	0.000	0.000	0.000	0.000	0.000	0.000	0.000	0.000	0.000	0.019	0.068	0.276	0.262	4.214	0.160	0.159	316	2384	100	10	536	546	45	664	709	Error	Error	-5.744	10	536	45	664	136496	673101	-0.028	0.894	0	0	0
1	8	17	"A100"	"A100"	6790	58385	100	392	447	323	72	382	382	426	355	83	10	2	0	1760	1884	671	35	1414	1414	1498	987	65	11	1	0	0.000	0.000	0.000	0.000	0.000	0.000	0.000	0.000	0.000	0.000	0.000	0.000	0.000	0.000	0.029	0.138	0.373	0.355	4.386	0.193	0.125	316	2384	100	10	346	356	65	470	535	Error	Error	-5.113	10	346	65	470	141263	595285	0.059	0.391	0	0	0
1	9	17	"A100"	"A100"	7090	58385	100	414	463	436	94	374	374	430	328	76	11	1	0	2020	2171	1307	60	1383	1383	1447	539	37	59	20	0	0.000	0.000	0.000	0.000	0.000	0.000	0.000	0.000	0.000	0.000	0.000	0.000	0.000	0.000	0.063	0.113	0.211	0.193	3.902	0.215	0.205	316	2384	100	40	637	677	89	788	877	Error	Error	-3.993	40	637	89	788	146430	686151	0.101	1.343	0	0	0
1	10	17	"A101"	"A101"	7390	58385	100	427	543	738	135	365	365	413	324	78	15	5	0	1848	1937	597	30	1390	1390	1423	384	26	57	23	0	0.000	0.000	0.000	0.000	0.000	0.000	0.000	0.000	0.000	0.000	0.000	0.000	0.000	0.000	0.135	0.325	0.369	0.423	4.580	0.844	0.070	316	2384	100	62	458	520	178	547	725	Error	Error	-2.885	62	458	178	547	171454	612007	0.401	1.339	0	0	0
1	11	17	"A101"	"A101"	7690	58380	100	362	434	370	85	366	366	408	272	66	11	3	0	1809	1845	484	26	1373	1373	1404	354	25	56	26	0	0.000	0.000	0.000	0.000	0.000	0.000	0.000	0.000	0.000	0.000	0.000	0.000	0.000	0.000	-0.009	0.144	0.270	0.291	4.337	0.281	0.046	316	2384	100	-4	436	432	68	472	540	Error	Error	Error	-4	436	68	472	137134	583104	0.096	1.246	0	0	0
1	12	17	"A101"	"A101"	7990	58380	100	384	576	1647	285	362	362	412	304	73	15	4	0	1782	1862	555	29	1356	1356	1403	421	30	50	18	0	0.000	0.000	0.000	0.000	0.000	0.000	0.000	0.000	0.000	0.000	0.000	0.000	0.000	0.000	0.052	0.423	0.317	0.355	5.012	3.333	0.136	316	2384	100	22	426	448	214	506	720	Error	Error	-4.275	22	426	214	506	181938	588397	0.539	1.090	0	0	0
1	13	17	"A102"	"A102"	8290	58380	100	389	432	243	56	353	353	396	291	73	14	2	0	2289	2347	769	32	1432	1432	1475	370	25	73	56	0	0.000	0.000	0.000	0.000	0.000	0.000	0.000	0.000	0.000	0.000	0.000	0.000	0.000	0.000	0.042	0.086	0.187	0.174	4.577	0.079	0.015	316	2384	100	36	857	893	79	915	994	Error	Error	-4.573	36	857	79	915	136633	741673	0.124	2.357	0	0	0
1	14	17	"A102"	"A102"	8595	58385	85	422	457	258	56	357	357	398	233	58	22	6	0	2285	2377	545	22	1466	1466	1497	332	22	90	63	0	0.000	0.000	0.000	0.000	0.000	0.000	0.000	0.000	0.000	0.000	0.000	0.000	0.000	0.000	0.079	0.110	0.204	0.182	3.256	0.087	0.024	208	1660	100	65	819	884	100	911	1011	Error	Error	-3.655	65	819	100	911	95127	494388	0.253	2.651	0	0	0
1	15	17	"A102"	"A102"	8890	58375	100	386	415	200	48	357	357	409	415	101	4	0	0	2079	2120	748	35	1431	1431	1465	396	27	66	40	0	0.000	0.000	0.000	0.000	0.000	0.000	0.000	0.000	0.000	0.000	0.000	0.000	0.000	0.000	0.045	0.084	0.220	0.220	4.066	0.225	0.046	316	2384	100	29	648	677	58	689	747	Error	Error	-4.482	29	648	58	689	131009	670071	0.014	1.654	0	0	0
1	16	17	"A103"	"A103"	9190	58375	100	402	634	1830	288	370	370	402	250	62	17	5	0	2521	2478	788	31	1443	1443	1471	323	21	79	70	0	0.000	0.000	0.000	0.000	0.000	0.000	0.000	0.000	0.000	0.000	0.000	0.000	0.000	0.000	0.030	0.255	0.162	0.170	4.851	3.626	0.047	316	2384	100	32	1078	1110	264	1035	1299	Error	Error	-5.074	32	1078	264	1035	200238	782993	0.928	3.118	0	0	0
1	17	17	"A103"	"A103"	9490	58375	100	374	414	228	55	374	374	484	1763	364	0	0	0	2275	2343	799	34	1436	1436	1491	852	57	49	13	0	0.000	0.000	0.000	0.000	0.000	0.000	0.000	0.000	0.000	0.000	0.000	0.000	0.000	0.000	0.000	0.044	0.171	0.164	4.373	0.101	0.078	316	2384	100	0	839	839	40	907	947	Error	Error	Error	0	839	40	907	130845	740397	-0.040	1.000	0	0	0
1	18	17	"A103"	"A103"	9790	58370	100	412	432	197	45	373	373	404	216	53	19	2	0	2717	2646	818	30	1492	1492	1518	290	19	81	72	0	0.000	0.000	0.000	0.000	0.000	0.000	0.000	0.000	0.000	0.000	0.000	0.000	0.000	0.000	0.032	0.051	0.140	0.147	4.405	0.043	0.014	316	2384	100	39	1225	1264	59	1154	1213	Error	Error	-4.973	39	1225	59	1154	136491	836074	0.130	3.890	0	0	0
1	1	18	"A104"	"A104"	4685	58695	100	421	474	398	83	396	396	445	375	84	6	1	0	2083	2240	878	39	1576	1576	1646	540	32	48	25	0	0.000	0.000	0.000	0.000	0.000	0.000	0.000	0.000	0.000	0.000	0.000	0.000	0.000	0.000	0.049	0.117	0.267	0.274	4.329	0.164	0.096	316	2384	100	25	507	532	78	664	742	Error	Error	-4.342	25	507	78	664	149693	707686	0.077	1.100	0	0	0
1	2	18	"A104"	"A104"	4990	58695	100	403	427	195	45	387	387	466	952	204	0	0	0	2130	2194	575	26	1575	1575	1640	470	28	59	26	0	0.000	0.000	0.000	0.000	0.000	0.000	0.000	0.000	0.000	0.000	0.000	0.000	0.000	0.000	0.029	0.065	0.209	0.216	5.765	0.152	0.073	316	2384	100	16	555	571	40	619	659	Error	Error	-5.116	16	555	40	619	134791	693150	-0.041	1.179	0	0	0
1	3	18	"A104"	"A104"	5290	58690	100	397	466	312	66	397	397	452	336	74	10	3	0	2144	2293	819	35	1631	1631	1694	557	32	48	19	0	0.000	0.000	0.000	0.000	0.000	0.000	0.000	0.000	0.000	0.000	0.000	0.000	0.000	0.000	0.000	0.104	0.333	0.262	4.044	0.151	0.077	316	2384	100	0	513	513	69	662	731	Error	Error	Error	0	513	69	662	147341	724718	0.042	1.075	0	0	0
1	4	18	"A105"	"A105"	5590	58690	100	411	469	289	61	384	384	458	480	104	6	1	0	1974	2057	760	36	1548	1548	1647	840	51	17	3	0	0.000	0.000	0.000	0.000	0.000	0.000	0.000	0.000	0.000	0.000	0.000	0.000	0.000	0.000	0.063	0.167	0.397	0.356	4.442	0.282	0.226	316	2384	100	27	426	453	85	509	594	Error	Error	-3.980	27	426	85	509	148245	649947	0.023	0.488	0	0	0
1	5	18	"A105"	"A105"	5890	58690	100	432	657	1739	264	389	389	449	352	78	12	4	0	2043	2175	794	36	1511	1511	1576	543	34	48	14	0	0.000	0.000	0.000	0.000	0.000	0.000	0.000	0.000	0.000	0.000	0.000	0.000	0.000	0.000	0.081	0.404	0.372	0.343	4.291	2.992	0.047	316	2384	100	43	532	575	268	664	932	Error	Error	-3.629	43	532	268	664	207473	687169	0.591	1.103	0	0	0
1	6	18	"A105"	"A105"	6190	58690	100	424	502	457	91	378	378	440	582	132	3	1	0	2128	2225	1062	47	1490	1490	1579	1304	82	6	0	0	0.000	0.000	0.000	0.000	0.000	0.000	0.000	0.000	0.000	0.000	0.000	0.000	0.000	0.000	0.072	0.169	0.260	0.254	4.225	0.170	0.107	316	2384	100	46	638	684	124	735	859	Error	Error	-3.794	46	638	124	735	158736	703223	0.107	0.495	0	0	0
1	7	18	"A106"	"A106"	6490	58685	100	394	434	242	55	389	389	502	1239	246	0	0	0	1640	1691	505	29	1463	1463	1512	479	31	20	5	0	0.000	0.000	0.000	0.000	0.000	0.000	0.000	0.000	0.000	0.000	0.000	0.000	0.000	0.000	0.028	0.197	0.485	0.462	4.715	5.734	0.096	316	2384	100	5	177	182	45	228	273	Error	Error	-5.146	5	177	45	228	137211	534393	-0.055	0.374	0	0	0
1	8	18	"A106"	"A106"	6790	58685	100	370	439	340	77	374	374	425	313	73	10	3	0	1495	1585	826	52	1396	1396	1441	442	30	14	3	0	0.000	0.000	0.000	0.000	0.000	0.000	0.000	0.000	0.000	0.000	0.000	0.000	0.000	0.000	-0.040	0.344	0.563	0.596	4.610	0.248	0.101	316	2384	100	-4	99	95	65	189	254	Error	Error	Error	-4	99	65	189	138762	500877	0.045	0.326	0	0	0
1	9	18	"A106"	"A106"	7090	58685	100	384	425	276	64	374	374	462	765	165	1	0	0	1492	1569	501	31	1392	1392	1488	1077	72	2	0	0	0.000	0.000	0.000	0.000	0.000	0.000	0.000	0.000	0.000	0.000	0.000	0.000	0.000	0.000	0.100	0.288	0.702	0.638	5.429	0.505	0.468	316	2384	100	10	100	110	51	177	228	Error	Error	-3.322	10	100	51	177	134454	495697	-0.048	0.075	0	0	0
1	10	18	"A107"	"A107"	7390	58680	100	370	412	247	59	370	370	432	378	87	6	1	0	1635	1708	478	27	1384	1384	1452	657	45	20	2	0	0.000	0.000	0.000	0.000	0.000	0.000	0.000	0.000	0.000	0.000	0.000	0.000	0.000	0.000	0.000	0.130	0.424	0.507	5.178	0.177	0.115	316	2384	100	0	251	251	42	324	366	Error	Error	Error	0	251	42	324	130320	539839	-0.053	0.390	0	0	0
1	11	18	"A107"	"A107"	7695	58685	85	398	436	231	52	372	372	422	338	80	12	1	0	1752	1822	509	27	1339	1339	1412	734	51	20	3	0	0.000	0.000	0.000	0.000	0.000	0.000	0.000	0.000	0.000	0.000	0.000	0.000	0.000	0.000	0.063	0.133	0.375	0.312	3.418	0.292	0.243	208	1660	100	26	413	439	64	483	547	Error	Error	-3.990	26	413	64	483	90667	379060	0.041	0.559	0	0	0
1	12	18	"A107"	"A107"	7990	58680	100	395	451	263	58	379	379	421	282	66	15	4	0	1842	1958	647	33	1374	1374	1419	411	28	53	29	0	0.000	0.000	0.000	0.000	0.000	0.000	0.000	0.000	0.000	0.000	0.000	0.000	0.000	0.000	0.034	0.123	0.325	0.321	5.003	0.207	0.099	316	2384	100	16	468	484	72	584	656	Error	Error	-4.870	16	468	72	584	142450	618853	0.106	1.311	0	0	0
1	13	18	"A108"	"A108"	8290	58680	100	379	455	434	95	367	367	409	306	74	13	3	0	1732	1861	1359	73	1362	1362	1413	611	43	27	4	0	0.000	0.000	0.000	0.000	0.000	0.000	0.000	0.000	0.000	0.000	0.000	0.000	0.000	0.000	0.032	0.176	0.381	0.366	5.359	0.179	0.286	316	2384	100	12	370	382	88	499	587	Error	Error	-4.946	12	370	88	499	143813	588010	0.150	0.733	0	0	0
1	14	18	"A108"	"A108"	8590	58675	100	375	420	252	60	368	368	422	458	108	3	0	0	1906	1953	618	31	1408	1408	1502	1085	72	8	1	0	0.000	0.000	0.000	0.000	0.000	0.000	0.000	0.000	0.000	0.000	0.000	0.000	0.000	0.000	0.014	0.095	0.371	0.336	4.194	0.256	0.242	316	2384	100	7	498	505	52	545	597	Error	Error	-6.153	7	498	52	545	132794	617258	-0.004	0.416	0	0	0
1	15	18	"A108"	"A108"	8890	58675	100	359	441	657	148	363	363	439	1367	311	0	0	0	1807	1964	1381	70	1419	1419	1462	363	24	53	20	0	0.000	0.000	0.000	0.000	0.000	0.000	0.000	0.000	0.000	0.000	0.000	0.000	0.000	0.000	-0.010	0.143	0.359	0.394	5.597	0.314	0.296	316	2384	100	-4	388	384	78	545	623	Error	Error	Error	-4	388	78	545	139351	620726	0.001	1.383	0	0	0
1	16	18	"A109"	"A109"	9190	58675	100	380	448	419	93	372	372	415	300	72	11	3	0	1532	1595	397	24	1428	1428	1454	332	22	26	6	0	0.000	0.000	0.000	0.000	0.000	0.000	0.000	0.000	0.000	0.000	0.000	0.000	0.000	0.000	0.077	0.455	0.555	0.663	5.593	0.845	0.037	316	2384	100	8	104	112	76	167	243	Error	Error	-3.700	8	104	76	167	141515	503876	0.110	0.425	0	0	0
1	17	18	"A109"	"A109"	9490	58670	100	362	400	191	47	370	370	405	289	71	10	0	0	1616	1684	483	28	1451	1451	1474	296	20	33	12	0	0.000	0.000	0.000	0.000	0.000	0.000	0.000	0.000	0.000	0.000	0.000	0.000	0.000	0.000	-0.048	0.129	0.470	0.453	3.994	0.557	0.020	316	2384	100	-8	165	157	30	233	263	Error	Error	Error	-8	165	30	233	126466	532146	-0.017	0.709	0	0	0
1	18	18	"A109"	"A109"	9790	58670	100	378	406	182	44	381	381	425	472	111	2	0	0	1709	1745	386	22	1477	1477	1507	520	34	25	4	0	0.000	0.000	0.000	0.000	0.000	0.000	0.000	0.000	0.000	0.000	0.000	0.000	0.000	0.000	-0.013	0.093	0.437	0.473	3.681	0.287	0.390	316	2384	100	-3	232	229	25	268	293	Error	Error	Error	-3	232	25	268	128350	551571	-0.040	0.458	0	0	0
1	1	19	"A110"	"A110"	4695	58995	100	411	454	288	63	393	393	434	276	63	11	3	0	2085	2156	871	40	1570	1570	1607	399	24	58	27	0	0.000	0.000	0.000	0.000	0.000	0.000	0.000	0.000	0.000	0.000	0.000	0.000	0.000	0.000	0.035	0.104	0.312	0.307	5.453	0.189	0.068	316	2384	100	18	515	533	61	586	647	Error	Error	-4.839	18	515	61	586	143380	681340	0.072	1.376	0	0	0
1	2	19	"A110"	"A110"	5000	59000	90	405	451	249	55	387	387	421	286	67	14	2	0	2242	2294	636	27	1543	1543	1582	388	24	77	40	0	0.000	0.000	0.000	0.000	0.000	0.000	0.000	0.000	0.000	0.000	0.000	0.000	0.000	0.000	0.026	0.085	0.222	0.223	4.062	0.198	0.043	256	1924	100	18	699	717	64	751	815	Error	Error	-5.279	18	699	64	751	115437	587176	0.105	1.835	0	0	0
1	3	19	"A110"	"A110"	5295	58995	100	394	449	275	61	375	375	416	257	61	14	4	0	2099	2147	753	35	1538	1538	1578	426	26	58	24	0	0.000	0.000	0.000	0.000	0.000	0.000	0.000	0.000	0.000	0.000	0.000	0.000	0.000	0.000	0.034	0.122	0.294	0.265	4.209	0.165	0.070	316	2384	100	19	561	580	74	609	683	Error	Error	-4.884	19	561	74	609	141832	678351	0.128	1.336	0	0	0
1	4	19	"A111"	"A111"	5595	58990	100	401	483	514	106	397	397	455	361	79	10	2	0	1931	2032	668	32	1537	1537	1612	527	32	36	9	0	0.000	0.000	0.000	0.000	0.000	0.000	0.000	0.000	0.000	0.000	0.000	0.000	0.000	0.000	0.010	0.174	0.350	0.326	5.234	0.437	0.118	316	2384	100	4	394	398	86	495	581	Error	Error	-6.622	4	394	86	495	152606	642221	0.078	0.797	0	0	0
1	5	19	"A111"	"A111"	5895	58990	100	412	496	596	120	402	402	451	306	67	10	2	0	2032	2177	803	36	1555	1555	1623	472	29	50	24	0	0.000	0.000	0.000	0.000	0.000	0.000	0.000	0.000	0.000	0.000	0.000	0.000	0.000	0.000	0.021	0.151	0.278	0.295	4.855	0.376	0.270	316	2384	100	10	477	487	94	622	716	Error	Error	-5.576	10	477	94	622	156673	688015	0.147	1.174	0	0	0
1	6	19	"A111"	"A111"	6195	58990	100	379	429	235	54	394	394	453	427	94	5	0	0	1859	1914	498	26	1498	1498	1571	710	45	21	1	0	0.000	0.000	0.000	0.000	0.000	0.000	0.000	0.000	0.000	0.000	0.000	0.000	0.000	0.000	-0.042	0.084	0.416	0.404	4.857	0.441	0.191	316	2384	100	-15	361	346	35	416	451	Error	Error	Error	-15	361	35	416	135412	604841	-0.056	0.483	0	0	0
1	7	19	"A112"	"A112"	6495	58985	100	380	418	246	58	400	400	460	351	76	6	1	0	1870	1972	706	35	1467	1467	1563	635	40	33	11	0	0.000	0.000	0.000	0.000	0.000	0.000	0.000	0.000	0.000	0.000	0.000	0.000	0.000	0.000	-0.050	0.036	0.253	0.280	4.398	0.251	0.149	316	2384	100	-20	403	383	18	505	523	Error	Error	Error	-20	403	18	505	132198	623119	-0.120	0.644	0	0	0
1	8	19	"A112"	"A112"	6795	58985	100	394	431	230	53	380	380	439	391	89	6	0	0	1940	2047	644	31	1444	1444	1521	662	43	39	12	0	0.000	0.000	0.000	0.000	0.000	0.000	0.000	0.000	0.000	0.000	0.000	0.000	0.000	0.000	0.028	0.085	0.306	0.253	4.383	0.225	0.097	316	2384	100	14	496	510	51	603	654	Error	Error	-5.147	14	496	51	603	136250	646820	-0.020	0.795	0	0	0
1	9	19	"A112"	"A112"	7095	58985	100	412	478	370	77	386	386	431	302	70	15	4	0	2042	2166	1051	48	1421	1421	1487	559	37	53	17	0	0.000	0.000	0.000	0.000	0.000	0.000	0.000	0.000	0.000	0.000	0.000	0.000	0.000	0.000	0.042	0.123	0.252	0.241	4.460	0.204	0.159	316	2384	100	26	621	647	92	745	837	Error	Error	-4.578	26	621	92	745	150937	684482	0.156	1.215	0	0	0
1	10	19	"A113"	"A113"	7400	58990	90	376	416	207	49	378	378	434	377	86	6	0	0	1795	1895	505	26	1365	1365	1421	482	33	46	15	0	0.000	0.000	0.000	0.000	0.000	0.000	0.000	0.000	0.000	0.000	0.000	0.000	0.000	0.000	-0.005	0.072	0.328	0.326	4.923	0.196	0.028	256	1924	100	-2	430	428	38	530	568	Error	Error	Error	-2	430	38	530	106591	485050	-0.048	0.983	0	0	0
1	11	19	"A113"	"A113"	7695	58980	100	382	440	262	59	373	373	427	362	84	9	2	0	1947	2003	465	23	1400	1400	1444	423	29	63	26	0	0.000	0.000	0.000	0.000	0.000	0.000	0.000	0.000	0.000	0.000	0.000	0.000	0.000	0.000	0.016	0.111	0.281	0.274	4.732	0.335	0.061	316	2384	100	9	547	556	67	603	670	Error	Error	-5.925	9	547	67	603	139094	632969	0.036	1.322	0	0	0
1	12	19	"A113"	"A113"	7995	58980	100	387	430	279	64	363	363	423	364	86	7	1	0	1805	1837	445	24	1410	1410	1456	400	27	48	17	0	0.000	0.000	0.000	0.000	0.000	0.000	0.000	0.000	0.000	0.000	0.000	0.000	0.000	0.000	0.061	0.157	0.376	0.355	3.947	0.324	0.044	316	2384	100	24	395	419	67	427	494	Error	Error	-4.041	24	395	67	427	135850	580594	0.019	0.953	0	0	0
1	13	19	"A114"	"A114"	8295	58980	100	393	446	347	77	378	378	445	502	112	5	1	0	1962	1989	610	30	1410	1410	1472	525	35	51	15	0	0.000	0.000	0.000	0.000	0.000	0.000	0.000	0.000	0.000	0.000	0.000	0.000	0.000	0.000	0.027	0.117	0.245	0.282	4.503	0.509	0.081	316	2384	100	15	552	567	68	579	647	Error	Error	-5.202	15	552	68	579	140883	628616	0.002	0.985	0	0	0
1	14	19	"A114"	"A114"	8595	58975	100	377	417	226	54	384	384	431	295	68	9	2	0	1975	2048	633	30	1439	1439	1471	332	22	68	41	0	0.000	0.000	0.000	0.000	0.000	0.000	0.000	0.000	0.000	0.000	0.000	0.000	0.000	0.000	-0.013	0.054	0.307	0.297	4.150	0.142	0.032	316	2384	100	-7	536	529	33	609	642	Error	Error	Error	-7	536	33	609	131776	647287	-0.047	1.738	0	0	0
1	15	19	"A114"	"A114"	8895	58975	100	363	398	203	51	374	374	405	235	58	12	2	0	2112	2140	649	30	1427	1427	1452	299	20	78	57	0	0.000	0.000	0.000	0.000	0.000	0.000	0.000	0.000	0.000	0.000	0.000	0.000	0.000	0.000	-0.016	0.034	0.208	0.222	3.934	0.092	0.044	316	2384	100	-11	685	674	24	713	737	Error	Error	Error	-11	685	24	713	125636	676357	-0.030	2.301	0	0	0
1	16	19	"A115"	"A115"	9195	58975	100	418	448	354	79	372	372	433	398	91	4	1	0	1868	2029	716	35	1429	1429	1482	470	31	45	23	0	0.000	0.000	0.000	0.000	0.000	0.000	0.000	0.000	0.000	0.000	0.000	0.000	0.000	0.000	0.105	0.127	0.264	0.287	5.073	0.584	0.027	316	2384	100	46	439	485	76	600	676	Error	Error	-3.255	46	439	76	600	141455	641084	0.038	1.164	0	0	0
1	17	19	"A115"	"A115"	9495	58975	100	373	405	199	49	361	361	398	247	62	14	2	0	1762	1841	482	26	1449	1449	1482	503	33	33	11	0	0.000	0.000	0.000	0.000	0.000	0.000	0.000	0.000	0.000	0.000	0.000	0.000	0.000	0.000	0.038	0.112	0.340	0.352	5.292	0.109	0.027	316	2384	100	12	313	325	44	392	436	Error	Error	-4.705	12	313	44	392	127965	581797	0.028	0.714	0	0	0
1	18	19	"A115"	"A115"	9800	58970	100	389	433	348	80	385	385	412	220	53	12	2	0	1856	1909	485	25	1491	1491	1511	287	18	58	30	0	0.000	0.000	0.000	0.000	0.000	0.000	0.000	0.000	0.000	0.000	0.000	0.000	0.000	0.000	0.011	0.115	0.307	0.292	4.251	0.360	0.060	316	2384	100	4	365	369	48	418	466	Error	Error	-6.512	4	365	48	418	136709	603253	0.095	1.387	0	0	0
1	1	20	"A116"	"A116"	4695	59285	100	476	601	1021	169	401	401	446	279	62	19	5	0	2603	2781	1082	38	1709	1709	1923	1143	59	38	11	0	0.000	0.000	0.000	0.000	0.000	0.000	0.000	0.000	0.000	0.000	0.000	0.000	0.000	0.000	0.084	0.187	0.177	0.198	4.753	0.106	0.064	316	2384	100	75	894	969	200	1072	1272	Error	Error	-3.575	75	894	200	1072	189975	878892	0.556	0.751	0	0	0
1	2	20	"A116"	"A116"	4995	59285	100	467	515	302	58	392	392	444	401	90	10	1	0	2386	2581	1141	44	1590	1590	1742	792	45	50	15	0	0.000	0.000	0.000	0.000	0.000	0.000	0.000	0.000	0.000	0.000	0.000	0.000	0.000	0.000	0.094	0.124	0.224	0.198	4.155	0.121	0.108	316	2384	100	75	796	871	123	991	1114	Error	Error	-3.408	75	796	123	991	162681	815611	0.177	1.059	0	0	0
1	3	20	"A116"	"A116"	5295	59285	100	449	477	225	47	389	389	430	270	62	15	4	0	2480	2642	828	31	1718	1718	2001	927	46	42	12	0	0.000	0.000	0.000	0.000	0.000	0.000	0.000	0.000	0.000	0.000	0.000	0.000	0.000	0.000	0.079	0.095	0.186	0.186	3.874	0.045	0.040	316	2384	100	60	762	822	88	924	1012	Error	Error	-3.667	60	762	88	924	150713	834932	0.174	0.691	0	0	0
1	4	20	"A117"	"A117"	5595	59280	100	421	473	329	69	390	390	438	300	68	13	4	0	1705	1777	486	27	1526	1526	1577	441	27	28	7	0	0.000	0.000	0.000	0.000	0.000	0.000	0.000	0.000	0.000	0.000	0.000	0.000	0.000	0.000	0.173	0.331	0.605	0.590	4.535	0.406	0.135	316	2384	100	31	179	210	83	251	334	Error	Error	-2.530	31	179	83	251	149499	561453	0.117	0.454	0	0	0
1	5	20	"A117"	"A117"	5895	59280	100	394	479	622	129	395	395	458	481	105	4	1	0	1572	1658	489	29	1527	1527	1605	839	52	3	1	0	0.000	0.000	0.000	0.000	0.000	0.000	0.000	0.000	0.000	0.000	0.000	0.000	0.000	0.000	-0.022	0.641	0.634	0.631	4.314	0.507	0.510	316	2384	100	-1	45	44	84	131	215	Error	Error	Error	-1	45	84	131	151237	523931	0.044	0.063	0	0	0
1	6	20	"A117"	"A117"	6195	59280	100	356	408	271	66	398	398	437	313	71	8	1	0	1585	1630	433	26	1504	1504	1576	645	40	6	1	0	0.000	0.000	0.000	0.000	0.000	0.000	0.000	0.000	0.000	0.000	0.000	0.000	0.000	0.000	-0.519	0.079	0.632	0.557	5.189	0.261	0.235	316	2384	100	-42	81	39	10	126	136	Error	Error	Error	-42	81	10	126	128868	515193	-0.093	0.084	0	0	0
1	7	20	"A118"	"A118"	6495	59275	100	407	468	368	78	401	401	458	387	84	8	2	0	1807	2007	1102	54	1505	1505	1596	764	47	20	5	0	0.000	0.000	0.000	0.000	0.000	0.000	0.000	0.000	0.000	0.000	0.000	0.000	0.000	0.000	0.020	0.133	0.404	0.467	5.536	0.235	0.288	316	2384	100	6	302	308	67	502	569	Error	Error	-5.653	6	302	67	502	147945	634153	0.026	0.538	0	0	0
1	8	20	"A118"	"A118"	6795	59275	100	411	499	478	95	391	391	454	365	80	9	2	0	1983	2108	892	42	1471	1471	1554	711	45	37	6	0	0.000	0.000	0.000	0.000	0.000	0.000	0.000	0.000	0.000	0.000	0.000	0.000	0.000	0.000	0.039	0.170	0.314	0.339	5.049	0.302	0.205	316	2384	100	20	512	532	108	637	745	Error	Error	-4.678	20	512	108	637	157705	666221	0.123	0.779	0	0	0
1	9	20	"A118"	"A118"	7095	59275	100	374	419	299	71	381	381	461	951	206	0	0	0	1780	1793	418	23	1428	1428	1481	497	33	35	6	0	0.000	0.000	0.000	0.000	0.000	0.000	0.000	0.000	0.000	0.000	0.000	0.000	0.000	0.000	-0.020	0.104	0.445	0.388	4.172	6.882	0.055	316	2384	100	-7	352	345	38	365	403	Error	Error	Error	-7	352	38	365	132376	566640	-0.044	0.628	0	0	0
1	10	20	"A119"	"A119"	7400	59275	80	385	460	390	84	393	393	452	370	81	8	2	0	1885	1999	625	31	1429	1429	1488	540	36	39	15	0	0.000	0.000	0.000	0.000	0.000	0.000	0.000	0.000	0.000	0.000	0.000	0.000	0.000	0.000	-0.018	0.118	0.338	0.385	5.246	0.330	0.125	208	1512	100	-8	456	448	67	570	637	Error	Error	Error	-8	456	67	570	95688	415719	0.022	0.946	0	0	0
1	11	20	"A119"	"A119"	7700	59270	100	415	545	773	141	387	387	442	411	92	7	4	0	1810	2026	858	42	1426	1426	1502	634	42	35	10	0	0.000	0.000	0.000	0.000	0.000	0.000	0.000	0.000	0.000	0.000	0.000	0.000	0.000	0.000	0.073	0.263	0.321	0.355	5.073	0.324	0.116	316	2384	100	28	384	412	158	600	758	Error	Error	-3.778	28	384	158	600	172119	640241	0.251	0.826	0	0	0
1	12	20	"A119"	"A119"	8000	59270	100	409	429	252	58	384	384	440	382	86	6	1	0	1812	1913	483	25	1426	1426	1500	552	36	39	10	0	0.000	0.000	0.000	0.000	0.000	0.000	0.000	0.000	0.000	0.000	0.000	0.000	0.000	0.000	0.065	0.092	0.324	0.293	4.242	0.207	0.068	316	2384	100	25	386	411	45	487	532	Error	Error	-3.949	25	386	45	487	135631	604510	-0.029	0.748	0	0	0
1	13	20	"A120"	"A120"	8300	59270	100	389	456	339	74	370	370	464	1462	315	0	0	0	1631	1686	402	23	1425	1425	1473	511	34	23	5	0	0.000	0.000	0.000	0.000	0.000	0.000	0.000	0.000	0.000	0.000	0.000	0.000	0.000	0.000	0.092	0.330	0.513	0.545	4.132	2.210	0.032	316	2384	100	19	206	225	86	261	347	Error	Error	-3.439	19	206	86	261	144136	532870	-0.005	0.417	0	0	0
1	14	20	"A120"	"A120"	8600	59265	100	375	411	239	58	382	382	424	331	78	7	0	0	1695	1760	468	26	1442	1442	1477	323	21	41	18	0	0.000	0.000	0.000	0.000	0.000	0.000	0.000	0.000	0.000	0.000	0.000	0.000	0.000	0.000	-0.028	0.091	0.398	0.386	4.773	0.399	0.045	316	2384	100	-7	253	246	29	318	347	Error	Error	Error	-7	253	29	318	129924	556031	-0.039	0.876	0	0	0
1	15	20	"A120"	"A120"	8900	59265	100	390	412	188	45	386	386	522	2111	404	0	0	0	1640	1714	401	23	1459	1459	1515	821	54	7	0	0	0.000	0.000	0.000	0.000	0.000	0.000	0.000	0.000	0.000	0.000	0.000	0.000	0.000	0.000	0.022	0.102	0.493	0.521	4.476	2.968	0.724	316	2384	100	4	181	185	26	255	281	Error	Error	-5.500	4	181	26	255	130193	541491	-0.052	0.242	0	0	0
1	16	20	"A121"	"A121"	9200	59265	100	413	493	654	132	378	378	420	322	76	11	2	0	1896	2079	831	39	1449	1449	1493	414	27	52	25	0	0.000	0.000	0.000	0.000	0.000	0.000	0.000	0.000	0.000	0.000	0.000	0.000	0.000	0.000	0.078	0.183	0.260	0.277	4.929	0.231	0.046	316	2384	100	35	447	482	115	630	745	Error	Error	-3.675	35	447	115	630	155669	657065	0.227	1.415	0	0	0
1	17	20	"A121"	"A121"	9500	59260	100	404	437	184	42	383	383	415	212	51	18	3	0	1876	2101	872	41	1486	1486	1520	337	22	54	36	0	0.000	0.000	0.000	0.000	0.000	0.000	0.000	0.000	0.000	0.000	0.000	0.000	0.000	0.000	0.054	0.088	0.243	0.293	5.046	0.076	0.031	316	2384	100	21	390	411	54	615	669	Error	Error	-4.215	21	390	54	615	138120	663914	0.104	1.724	0	0	0
1	18	20	"A121"	"A121"	9800	59260	100	439	465	242	52	401	401	436	332	76	10	1	0	2273	2478	969	39	1574	1574	1610	332	20	64	51	0	0.000	0.000	0.000	0.000	0.000	0.000	0.000	0.000	0.000	0.000	0.000	0.000	0.000	0.000	0.054	0.071	0.242	0.251	5.128	0.065	0.005	316	2384	100	38	699	737	64	904	968	Error	Error	-4.201	38	699	64	904	146877	783021	0.087	2.614	0	0	0
1	1	21	"Blank"	"Blank"	4700	59595	100	432	450	218	48	402	402	440	269	61	10	2	0	1680	1771	610	34	1736	1736	1798	548	30	9	1	0	0.000	0.000	0.000	0.000	0.000	0.000	0.000	0.000	0.000	0.000	0.000	0.000	0.000	0.000	-0.536	1.371	0.493	0.494	4.527	0.224	0.173	316	2384	100	30	-56	-26	48	35	83	Error	Error	Error	30	-56	48	35	142189	559498	0.037	-0.049	0	0	0
1	2	21	"Blank"	"Blank"	5000	59595	100	392	421	191	45	391	391	428	280	65	10	0	0	1639	1667	303	18	1730	1730	1830	789	43	1	0	0	0.000	0.000	0.000	0.000	0.000	0.000	0.000	0.000	0.000	0.000	0.000	0.000	0.000	0.000	-0.011	-0.476	0.591	0.588	4.528	0.127	0.060	316	2384	100	1	-91	-90	30	-63	-33	Error	Error	Error	1	-91	30	-63	132983	526835	-0.025	-0.207	0	0	0
1	3	21	"Blank"	"Blank"	5300	59595	100	399	422	197	46	406	406	493	1607	325	0	0	0	1695	1714	310	18	1670	1670	1805	2009	111	0	0	0	0.000	0.000	0.000	0.000	0.000	0.000	0.000	0.000	0.000	0.000	0.000	0.000	0.000	0.000	-0.280	0.364	0.530	0.598	5.763	0.684	0.739	316	2384	100	-7	25	18	16	44	60	Error	Error	Error	-7	25	16	44	133271	541630	-0.044	-0.045	0	0	0
1	4	21	"Blank"	"Blank"	5600	59590	100	395	423	231	54	400	400	465	463	99	3	0	0	1483	1533	461	30	1580	1580	1622	390	24	5	0	0	0.000	0.000	0.000	0.000	0.000	0.000	0.000	0.000	0.000	0.000	0.000	0.000	0.000	0.000	0.052	-0.489	0.750	0.760	5.013	1.862	0.091	316	2384	100	-5	-97	-102	23	-47	-24	Error	Error	-4.278	-5	-97	23	-47	133806	484421	-0.091	-0.228	0	0	0
1	5	21	"Blank"	"Blank"	5900	59590	100	386	431	377	87	386	386	428	329	76	7	1	0	1474	1543	362	23	1501	1501	1559	575	36	4	1	0	0.000	0.000	0.000	0.000	0.000	0.000	0.000	0.000	0.000	0.000	0.000	0.000	0.000	0.000	0.000	1.071	0.787	0.757	3.600	0.548	0.411	316	2384	100	0	-27	-27	45	42	87	Error	Error	Error	0	-27	45	42	136204	487658	0.009	-0.028	0	0	0
1	6	21	"Blank"	"Blank"	6200	59590	100	366	399	233	58	368	368	414	297	71	7	1	0	1437	1467	346	23	1459	1459	1527	752	49	2	0	0	0.000	0.000	0.000	0.000	0.000	0.000	0.000	0.000	0.000	0.000	0.000	0.000	0.000	0.000	0.091	3.875	0.610	0.682	5.055	0.224	0.310	316	2384	100	-2	-22	-24	31	8	39	Error	Error	-3.459	-2	-22	31	8	126005	463489	-0.051	-0.080	0	0	0
1	7	21	"Blank"	"Blank"	6500	59585	100	383	446	502	112	377	377	420	365	86	8	1	0	1543	1636	622	38	1477	1477	1548	641	41	5	2	0	0.000	0.000	0.000	0.000	0.000	0.000	0.000	0.000	0.000	0.000	0.000	0.000	0.000	0.000	0.091	0.434	0.861	0.802	5.197	0.527	0.300	316	2384	100	6	66	72	69	159	228	Error	Error	-3.459	6	66	69	159	141011	517017	0.071	0.137	0	0	0
1	8	21	"Blank"	"Blank"	6800	59585	100	376	405	204	50	373	373	408	282	69	7	1	0	1492	1535	419	27	1445	1445	1489	395	26	10	1	0	0.000	0.000	0.000	0.000	0.000	0.000	0.000	0.000	0.000	0.000	0.000	0.000	0.000	0.000	0.064	0.356	0.701	0.667	4.534	0.379	0.064	316	2384	100	3	47	50	32	90	122	Error	Error	-3.970	3	47	32	90	127948	485152	-0.011	0.116	0	0	0
1	9	21	"Blank"	"Blank"	7100	59585	100	357	389	226	58	366	366	397	209	52	15	4	0	1409	1452	325	22	1421	1421	1462	351	24	11	1	0	0.000	0.000	0.000	0.000	0.000	0.000	0.000	0.000	0.000	0.000	0.000	0.000	0.000	0.000	0.750	0.742	0.659	0.724	3.947	0.330	0.121	316	2384	100	-9	-12	-21	23	31	54	Error	Error	-0.415	-9	-12	23	31	122823	458810	-0.038	-0.028	0	0	0
1	10	21	"Blank"	"Blank"	7400	59580	100	391	458	695	151	358	358	393	233	59	16	5	0	1399	1427	313	21	1392	1392	1427	359	25	9	2	0	0.000	0.000	0.000	0.000	0.000	0.000	0.000	0.000	0.000	0.000	0.000	0.000	0.000	0.000	4.714	2.857	0.772	0.803	4.691	1.675	0.029	316	2384	100	33	7	40	100	35	135	Error	Error	2.237	33	7	100	35	144748	450918	0.279	0.000	0	0	0
1	11	21	"Blank"	"Blank"	7700	59580	100	380	415	223	53	369	369	403	231	57	18	4	0	1453	1513	354	23	1438	1438	1475	363	24	12	3	0	0.000	0.000	0.000	0.000	0.000	0.000	0.000	0.000	0.000	0.000	0.000	0.000	0.000	0.000	0.733	0.613	0.734	0.765	5.935	0.286	0.066	316	2384	100	11	15	26	46	75	121	Error	Error	-0.447	11	15	46	75	131252	478050	0.052	0.105	0	0	0
1	12	21	"Blank"	"Blank"	8000	59580	100	365	401	201	50	364	364	400	247	61	13	2	0	1415	1456	302	20	1424	1424	1456	315	21	10	3	0	0.000	0.000	0.000	0.000	0.000	0.000	0.000	0.000	0.000	0.000	0.000	0.000	0.000	0.000	-0.111	1.156	0.753	0.756	5.254	0.216	0.026	316	2384	100	1	-9	-8	37	32	69	Error	Error	Error	1	-9	37	32	126863	459977	0.004	0.000	0	0	0
1	13	21	"Blank"	"Blank"	8300	59575	100	374	394	201	51	378	378	411	245	59	12	2	0	1461	1461	249	17	1445	1445	1473	308	20	12	0	0	0.000	0.000	0.000	0.000	0.000	0.000	0.000	0.000	0.000	0.000	0.000	0.000	0.000	0.000	-0.250	1.000	0.771	0.799	4.144	0.488	0.035	316	2384	100	-4	16	12	16	16	32	Error	Error	Error	-4	16	16	16	124583	461673	-0.069	-0.039	0	0	0
1	14	21	"Blank"	"Blank"	8600	59575	100	355	397	210	52	376	376	406	235	57	14	3	0	1453	1471	292	19	1461	1461	1487	314	21	12	3	0	0.000	0.000	0.000	0.000	0.000	0.000	0.000	0.000	0.000	0.000	0.000	0.000	0.000	0.000	2.625	2.100	0.656	0.707	4.808	0.404	0.060	316	2384	100	-21	-8	-29	21	10	31	Error	Error	1.392	-21	-8	21	10	125375	464918	-0.038	-0.051	0	0	0
1	15	21	"Blank"	"Blank"	8900	59575	100	394	436	261	59	376	376	403	200	49	20	8	0	1410	1454	318	21	1459	1459	1486	318	21	9	2	0	0.000	0.000	0.000	0.000	0.000	0.000	0.000	0.000	0.000	0.000	0.000	0.000	0.000	0.000	-0.367	-12.000	0.549	0.624	5.002	0.356	0.019	316	2384	100	18	-49	-31	60	-5	55	Error	Error	Error	18	-49	60	-5	137782	459392	0.165	-0.101	0	0	0
1	16	21	"Blank"	"Blank"	9200	59575	100	391	423	202	47	384	384	410	194	47	18	4	0	1453	1523	375	24	1505	1505	1529	311	20	14	2	0	0.000	0.000	0.000	0.000	0.000	0.000	0.000	0.000	0.000	0.000	0.000	0.000	0.000	0.000	-0.135	2.167	0.538	0.587	3.946	0.149	0.021	316	2384	100	7	-52	-45	39	18	57	Error	Error	Error	7	-52	39	18	133522	481273	0.067	-0.019	0	0	0
1	17	21	"Blank"	"Blank"	9505	59570	100	383	409	192	46	396	396	425	240	56	12	1	0	1492	1523	297	19	1527	1527	1543	285	18	14	2	0	0.000	0.000	0.000	0.000	0.000	0.000	0.000	0.000	0.000	0.000	0.000	0.000	0.000	0.000	0.371	-3.250	0.630	0.572	4.307	0.170	0.010	316	2384	100	-13	-35	-48	13	-4	9	Error	Error	-1.429	-13	-35	13	-4	129125	481226	-0.067	-0.070	0	0	0
1	18	21	"Blank"	"Blank"	9805	59570	100	414	447	218	48	413	413	432	192	44	18	6	0	1647	1656	323	19	1642	1642	1674	315	18	13	2	0	0.000	0.000	0.000	0.000	0.000	0.000	0.000	0.000	0.000	0.000	0.000	0.000	0.000	0.000	0.200	2.429	0.710	0.689	4.681	0.198	0.014	316	2384	100	1	5	6	34	14	48	Error	Error	-2.322	1	5	34	14	141297	523452	0.078	-0.057	0	0	0
