# Supplementary material for: Application of hybridization control probe to increase accuracy on ligation detection or minisequencing diagnostic microarrays
Source: BMC Res Notes. 2009 Dec 14;2:249. doi: 10.1186/1756-0500-2-249 (PMC2799435; doi:10.1186/1756-0500-2-249)
Supplement: Additional file 3 — Gpr_files. Zip-compressed file containing raw microarray data in GenePix results format (.gpr) and GAL (GenePix Array List) files. [file 1756-0500-2-249-S3.ZIP › gpr_files/slide1/lasi1_14-16.gpr]

ATF	1.0
30	76    
"Type=GenePix Results 3"
"DateTime=2009/03/31 13:42:07"
"Settings=C:\Axon\Data\HPV\310309\lasi.gps"
"GalFile=C:\Axon\Data\HPV\ArrayIt_032009_InstiBioGalfile.gal"
"ArrayOfArrays=14-16"
"PixelSize=5"
"Wavelengths=532	488"
"ImageFiles=C:\Axon\Data\HPV\310309\lasi1.tif 2	C:\Axon\Data\HPV\310309\lasi1.tif 3"
"NormalizationMethod=None"
"NormalizationFactors=1	1"
"JpegImage="
"StdDev=Type 1"
"RatioFormulations=W1/W3 (#1/532)	W1/W4 (#1/488)	W3/W4 (532/488)"
"FeatureType=Circular"
"Barcode="
"BackgroundSubtraction=LocalFeature"
"ImageOrigin=0, 0"
"JpegOrigin=3845, 80"
"Creator=GenePix Pro 6.1.0.2"
"Scanner=GenePix 4200A 01 Autoloader [2]"
"FocusPosition=0"
"Temperature=23.5"
"LinesAveraged=2"
"Comment="
"PMTGain=580	530"
"ScanPower=100	100"
"LaserPower=2.7301	2.58057"
"Filters=Standard Green	Standard Blue"
"ScanRegion=720,16,3832,13800"
"Supplier="
"Block"	"Column"	"Row"	"Name"	"ID"	"X"	"Y"	"Dia."	"F532 Median"	"F532 Mean"	"F532 SD"	"F532 CV"	"B532"	"B532 Median"	"B532 Mean"	"B532 SD"	"B532 CV"	"% > B532+1SD"	"% > B532+2SD"	"F532 % Sat."	"F488 Median"	"F488 Mean"	"F488 SD"	"F488 CV"	"B488"	"B488 Median"	"B488 Mean"	"B488 SD"	"B488 CV"	"% > B488+1SD"	"% > B488+2SD"	"F488 % Sat."	"Ratio of Medians (#1/532)"	"Ratio of Means (#1/532)"	"Median of Ratios (#1/532)"	"Mean of Ratios (#1/532)"	"Ratios SD (#1/532)"	"Rgn Ratio (#1/532)"	"Rgn R2 (#1/532)"	"Ratio of Medians (#1/488)"	"Ratio of Means (#1/488)"	"Median of Ratios (#1/488)"	"Mean of Ratios (#1/488)"	"Ratios SD (#1/488)"	"Rgn Ratio (#1/488)"	"Rgn R2 (#1/488)"	"Ratio of Medians (532/488)"	"Ratio of Means (532/488)"	"Median of Ratios (532/488)"	"Mean of Ratios (532/488)"	"Ratios SD (532/488)"	"Rgn Ratio (532/488)"	"Rgn R2 (532/488)"	"F Pixels"	"B Pixels"	"Circularity"	"Sum of Medians (#1/532)"	"Sum of Medians (#1/488)"	"Sum of Medians (532/488)"	"Sum of Means (#1/532)"	"Sum of Means (#1/488)"	"Sum of Means (532/488)"	"Log Ratio (#1/532)"	"Log Ratio (#1/488)"	"Log Ratio (532/488)"	"F532 Median - B532"	"F488 Median - B488"	"F532 Mean - B532"	"F488 Mean - B488"	"F532 Total Intensity"	"F488 Total Intensity"	"SNR 532"	"SNR 488"	"Flags"	"Normalize"	"Autoflag"
1	1	1	"A1"	"A1"	13670	53575	90	550	572	225	39	407	407	425	186	43	42	20	0	14610	13433	4595	34	1467	1467	1556	1330	85	98	96	0	0.000	0.000	0.000	0.000	0.000	0.000	0.000	0.000	0.000	0.000	0.000	0.000	0.000	0.000	0.011	0.014	0.019	0.017	2.711	0.011	0.093	256	1924	100	143	13143	13286	165	11966	12131	Error	Error	-6.522	143	13143	165	11966	146397	3438836	0.790	8.930	0	0	0
1	2	1	"A1"	"A1"	13970	53570	85	600	604	218	36	392	392	415	193	46	52	21	0	17139	16401	4285	26	1486	1486	1537	528	34	100	100	0	0.000	0.000	0.000	0.000	0.000	0.000	0.000	0.000	0.000	0.000	0.000	0.000	0.000	0.000	0.013	0.014	0.016	0.013	2.807	0.013	0.182	208	1660	100	208	15653	15861	212	14915	15127	Error	Error	-6.234	208	15653	212	14915	125631	3411472	0.979	28.152	0	0	0
1	3	1	"A1"	"A1"	14275	53570	100	494	537	273	50	381	381	407	194	47	38	14	0	13927	11862	6030	50	1418	1418	1451	525	36	91	87	0	0.000	0.000	0.000	0.000	0.000	0.000	0.000	0.000	0.000	0.000	0.000	0.000	0.000	0.000	0.009	0.015	0.021	0.021	4.279	0.012	0.089	316	2384	100	113	12509	12622	156	10444	10600	Error	Error	-6.790	113	12509	156	10444	169668	3748437	0.670	19.830	0	0	0
1	4	1	"A2"	"A2"	14570	53570	95	518	549	220	40	375	375	396	184	46	42	19	0	12257	11552	4218	36	1467	1467	1565	688	43	99	99	0	0.000	0.000	0.000	0.000	0.000	0.000	0.000	0.000	0.000	0.000	0.000	0.000	0.000	0.000	0.013	0.017	0.021	0.019	3.270	0.014	0.096	256	2088	100	143	10790	10933	174	10085	10259	Error	Error	-6.238	143	10790	174	10085	140588	2957294	0.832	14.516	0	0	0
1	5	1	"A2"	"A2"	14875	53570	100	510	532	208	39	386	386	404	177	43	39	16	0	10265	9583	4424	46	1469	1469	1512	352	23	95	92	0	0.000	0.000	0.000	0.000	0.000	0.000	0.000	0.000	0.000	0.000	0.000	0.000	0.000	0.000	0.014	0.018	0.024	0.024	3.937	0.013	0.079	316	2384	100	124	8796	8920	146	8114	8260	Error	Error	-6.148	124	8796	146	8114	167989	3028382	0.723	22.929	0	0	0
1	6	1	"A2"	"A2"	15175	53570	100	485	488	193	39	377	377	398	170	42	35	12	0	7821	7297	3243	44	1423	1423	1458	375	25	95	91	0	0.000	0.000	0.000	0.000	0.000	0.000	0.000	0.000	0.000	0.000	0.000	0.000	0.000	0.000	0.017	0.019	0.032	0.030	3.473	0.014	0.057	316	2384	100	108	6398	6506	111	5874	5985	Error	Error	-5.889	108	6398	111	5874	154306	2305770	0.529	15.571	0	0	0
1	7	1	"A3"	"A3"	15470	53575	90	428	443	182	41	370	370	396	191	48	24	5	0	8723	8100	3085	38	1383	1383	1414	766	54	98	93	0	0.000	0.000	0.000	0.000	0.000	0.000	0.000	0.000	0.000	0.000	0.000	0.000	0.000	0.000	0.008	0.011	0.025	0.023	2.727	0.010	0.029	256	1924	100	58	7340	7398	73	6717	6790	Error	Error	-6.984	58	7340	73	6717	113392	2073501	0.246	8.728	0	0	0
1	8	1	"A3"	"A3"	15775	53570	100	481	506	211	41	378	378	397	175	44	38	13	0	8885	8459	4254	50	1401	1401	1416	303	21	93	88	0	0.000	0.000	0.000	0.000	0.000	0.000	0.000	0.000	0.000	0.000	0.000	0.000	0.000	0.000	0.014	0.018	0.028	0.027	5.155	0.017	0.111	316	2384	100	103	7484	7587	128	7058	7186	Error	Error	-6.183	103	7484	128	7058	159788	2673085	0.623	23.244	0	0	0
1	9	1	"A3"	"A3"	16075	53565	100	490	556	583	104	376	376	402	192	47	36	11	0	8588	7786	4206	54	1413	1413	1436	335	23	87	82	0	0.000	0.000	0.000	0.000	0.000	0.000	0.000	0.000	0.000	0.000	0.000	0.000	0.000	0.000	0.016	0.028	0.032	0.039	5.439	0.020	0.042	316	2384	100	114	7175	7289	180	6373	6553	Error	Error	-5.976	114	7175	180	6373	175738	2460365	0.802	18.955	0	0	0
1	10	1	"A4"	"A4"	16375	53565	100	445	470	220	46	369	369	394	209	53	25	9	0	9267	8009	3742	46	1398	1398	1426	404	28	89	83	0	0.000	0.000	0.000	0.000	0.000	0.000	0.000	0.000	0.000	0.000	0.000	0.000	0.000	0.000	0.010	0.015	0.024	0.026	5.061	0.015	0.072	316	2384	100	76	7869	7945	101	6611	6712	Error	Error	-6.694	76	7869	101	6611	148448	2530911	0.364	16.295	0	0	0
1	11	1	"A4"	"A4"	16675	53565	100	501	521	242	46	366	366	389	180	46	42	16	0	10926	9494	4428	46	1406	1406	1432	352	24	92	87	0	0.000	0.000	0.000	0.000	0.000	0.000	0.000	0.000	0.000	0.000	0.000	0.000	0.000	0.000	0.014	0.019	0.026	0.031	3.913	0.016	0.106	316	2384	100	135	9520	9655	155	8088	8243	Error	Error	-6.140	135	9520	155	8088	164628	2999974	0.733	22.903	0	0	0
1	12	1	"A4"	"A4"	16975	53565	100	434	467	204	43	364	364	383	169	44	34	11	0	9389	8233	3754	45	1388	1388	1404	292	20	91	87	0	0.000	0.000	0.000	0.000	0.000	0.000	0.000	0.000	0.000	0.000	0.000	0.000	0.000	0.000	0.009	0.015	0.024	0.025	5.141	0.014	0.068	316	2384	100	70	8001	8071	103	6845	6948	Error	Error	-6.837	70	8001	103	6845	147665	2601580	0.497	23.387	0	0	0
1	13	1	"A5"	"A5"	17275	53565	100	381	414	188	45	367	367	390	175	44	22	8	0	2533	3089	1748	56	1372	1372	1387	246	17	83	73	0	0.000	0.000	0.000	0.000	0.000	0.000	0.000	0.000	0.000	0.000	0.000	0.000	0.000	0.000	0.012	0.027	0.087	0.085	5.311	0.025	0.004	316	2384	100	14	1161	1175	47	1717	1764	Error	Error	-6.374	14	1161	47	1717	130968	976171	0.137	6.919	0	0	0
1	14	1	"A5"	"A5"	17575	53560	100	428	439	178	40	380	380	398	178	44	24	6	0	2807	3473	2128	61	1425	1425	1433	245	17	81	73	0	0.000	0.000	0.000	0.000	0.000	0.000	0.000	0.000	0.000	0.000	0.000	0.000	0.000	0.000	0.035	0.029	0.069	0.087	6.836	0.020	0.024	316	2384	100	48	1382	1430	59	2048	2107	Error	Error	-4.848	48	1382	59	2048	138592	1097336	0.230	8.327	0	0	0
1	15	1	"A5"	"A5"	17875	53560	100	427	428	176	41	388	388	413	187	45	19	2	0	2856	3561	2040	57	1457	1457	1463	254	17	82	76	0	0.000	0.000	0.000	0.000	0.000	0.000	0.000	0.000	0.000	0.000	0.000	0.000	0.000	0.000	0.028	0.019	0.078	0.083	5.036	0.012	0.009	316	2384	100	39	1399	1438	40	2104	2144	Error	Error	-5.165	39	1399	40	2104	135369	1125154	0.080	8.260	0	0	0
1	16	1	"A6"	"A6"	18175	53560	100	507	515	207	40	424	424	456	250	54	19	3	0	7124	7552	4205	55	1546	1546	1588	471	29	82	79	0	0.000	0.000	0.000	0.000	0.000	0.000	0.000	0.000	0.000	0.000	0.000	0.000	0.000	0.000	0.015	0.015	0.028	0.035	5.174	0.009	0.026	316	2384	100	83	5578	5661	91	6006	6097	Error	Error	-6.070	83	5578	91	6006	162842	2386580	0.236	12.662	0	0	0
1	17	1	"A6"	"A6"	18475	53560	100	574	587	217	36	457	457	475	196	41	36	12	0	10292	9123	4762	52	1623	1623	1648	360	21	90	84	0	0.000	0.000	0.000	0.000	0.000	0.000	0.000	0.000	0.000	0.000	0.000	0.000	0.000	0.000	0.013	0.017	0.029	0.033	4.164	0.012	0.061	316	2384	100	117	8669	8786	130	7500	7630	Error	Error	-6.211	117	8669	130	7500	185379	2882920	0.571	20.764	0	0	0
1	18	1	"A6"	"A6"	18765	53565	85	607	620	224	36	453	453	485	217	44	37	12	0	11450	11083	3478	31	1677	1677	1732	539	31	100	100	0	0.000	0.000	0.000	0.000	0.000	0.000	0.000	0.000	0.000	0.000	0.000	0.000	0.000	0.000	0.016	0.018	0.022	0.020	2.831	0.016	0.118	208	1660	100	154	9773	9927	167	9406	9573	Error	Error	-5.988	154	9773	167	9406	128988	2305307	0.622	17.349	0	0	0
1	1	2	"A7"	"A7"	13685	53875	100	412	440	208	47	361	361	384	176	45	25	8	0	4458	5375	3380	62	1362	1362	1394	652	46	80	69	0	0.000	0.000	0.000	0.000	0.000	0.000	0.000	0.000	0.000	0.000	0.000	0.000	0.000	0.000	0.016	0.020	0.041	0.049	5.397	0.016	0.049	316	2384	100	51	3096	3147	79	4013	4092	Error	Error	-5.924	51	3096	79	4013	138971	1698446	0.318	6.106	0	0	0
1	2	2	"A7"	"A7"	13985	53875	100	396	411	185	45	360	360	383	177	46	21	6	0	4196	4454	2412	54	1373	1373	1387	247	17	86	79	0	0.000	0.000	0.000	0.000	0.000	0.000	0.000	0.000	0.000	0.000	0.000	0.000	0.000	0.000	0.013	0.017	0.049	0.057	5.672	0.011	0.010	316	2384	100	36	2823	2859	51	3081	3132	Error	Error	-6.293	36	2823	51	3081	129747	1407514	0.158	12.417	0	0	0
1	3	2	"A7"	"A7"	14285	53875	100	395	414	194	46	365	365	382	171	44	25	8	0	4400	5363	3473	64	1372	1372	1392	266	19	83	76	0	0.000	0.000	0.000	0.000	0.000	0.000	0.000	0.000	0.000	0.000	0.000	0.000	0.000	0.000	0.010	0.012	0.038	0.041	5.581	0.007	0.010	316	2384	100	30	3028	3058	49	3991	4040	Error	Error	-6.657	30	3028	49	3991	130971	1694647	0.187	14.929	0	0	0
1	4	2	"A8"	"A8"	14585	53875	95	553	568	227	39	371	371	386	173	44	53	21	0	14984	14136	4100	29	1426	1426	1485	409	27	100	98	0	0.000	0.000	0.000	0.000	0.000	0.000	0.000	0.000	0.000	0.000	0.000	0.000	0.000	0.000	0.013	0.015	0.018	0.016	2.806	0.014	0.145	256	2088	100	182	13558	13740	197	12710	12907	Error	Error	-6.219	182	13558	197	12710	145287	3618840	1.052	30.932	0	0	0
1	5	2	"A8"	"A8"	14880	53870	100	465	484	212	43	364	364	381	175	45	35	14	0	10703	9254	4150	44	1389	1389	1418	404	28	91	88	0	0.000	0.000	0.000	0.000	0.000	0.000	0.000	0.000	0.000	0.000	0.000	0.000	0.000	0.000	0.011	0.015	0.024	0.026	4.064	0.013	0.060	316	2384	100	101	9314	9415	120	7865	7985	Error	Error	-6.527	101	9314	120	7865	152918	2924320	0.589	19.396	0	0	0
1	6	2	"A8"	"A8"	15180	53870	100	509	517	202	39	362	362	387	221	57	33	8	0	12767	10953	4637	42	1387	1387	1414	304	21	93	92	0	0.000	0.000	0.000	0.000	0.000	0.000	0.000	0.000	0.000	0.000	0.000	0.000	0.000	0.000	0.013	0.016	0.022	0.020	3.481	0.015	0.136	316	2384	100	147	11380	11527	155	9566	9721	Error	Error	-6.275	147	11380	155	9566	163362	3461292	0.588	31.378	0	0	0
1	7	2	"A9"	"A9"	15475	53875	85	446	467	212	45	365	365	384	195	50	30	7	0	9666	9194	3023	32	1393	1393	1445	540	37	100	100	0	0.000	0.000	0.000	0.000	0.000	0.000	0.000	0.000	0.000	0.000	0.000	0.000	0.000	0.000	0.010	0.013	0.022	0.018	3.499	0.012	0.041	208	1660	100	81	8273	8354	102	7801	7903	Error	Error	-6.674	81	8273	102	7801	97034	1912285	0.426	14.350	0	0	0
1	8	2	"A9"	"A9"	15780	53870	100	437	448	192	42	348	348	382	338	88	11	0	0	8596	8209	3913	47	1349	1349	1368	291	21	91	87	0	0.000	0.000	0.000	0.000	0.000	0.000	0.000	0.000	0.000	0.000	0.000	0.000	0.000	0.000	0.012	0.015	0.027	0.028	5.286	0.010	0.007	316	2384	100	89	7247	7336	100	6860	6960	Error	Error	-6.347	89	7247	100	6860	141426	2593909	0.195	23.509	0	0	0
1	9	2	"A9"	"A9"	16080	53870	100	492	493	208	42	344	344	385	581	150	3	0	0	8886	8353	4338	51	1350	1350	1396	795	56	86	82	0	0.000	0.000	0.000	0.000	0.000	0.000	0.000	0.000	0.000	0.000	0.000	0.000	0.000	0.000	0.020	0.021	0.029	0.031	4.413	0.015	0.094	316	2384	100	148	7536	7684	149	7003	7152	Error	Error	-5.670	148	7536	149	7003	155749	2639668	0.186	8.751	0	0	0
1	10	2	"A10"	"A10"	16375	53870	85	509	533	209	39	350	350	374	175	46	46	21	0	13297	13696	2572	18	1378	1378	1456	676	46	100	100	0	0.000	0.000	0.000	0.000	0.000	0.000	0.000	0.000	0.000	0.000	0.000	0.000	0.000	0.000	0.013	0.015	0.018	0.015	2.641	0.013	0.130	208	1660	100	159	11919	12078	183	12318	12501	Error	Error	-6.228	159	11919	183	12318	110779	2848721	0.909	18.107	0	0	0
1	11	2	"A10"	"A10"	16680	53865	100	472	511	238	46	363	363	390	185	47	38	17	0	12887	11222	5734	51	1405	1405	1440	472	32	88	85	0	0.000	0.000	0.000	0.000	0.000	0.000	0.000	0.000	0.000	0.000	0.000	0.000	0.000	0.000	0.009	0.015	0.020	0.019	4.423	0.013	0.126	316	2384	100	109	11482	11591	148	9817	9965	Error	Error	-6.719	109	11482	148	9817	161401	3546188	0.654	20.725	0	0	0
1	12	2	"A10"	"A10"	16975	53870	85	520	519	197	37	354	354	375	188	50	46	12	0	12243	12686	2267	17	1383	1383	1440	504	35	100	100	0	0.000	0.000	0.000	0.000	0.000	0.000	0.000	0.000	0.000	0.000	0.000	0.000	0.000	0.000	0.015	0.015	0.019	0.015	2.987	0.012	0.104	208	1660	100	166	10860	11026	165	11303	11468	Error	Error	-6.032	166	10860	165	11303	108033	2638783	0.766	22.313	0	0	0
1	13	2	"A11"	"A11"	17280	53870	85	446	464	196	42	366	366	391	212	54	23	6	0	7753	8740	4800	54	1388	1388	1408	282	20	100	100	0	0.000	0.000	0.000	0.000	0.000	0.000	0.000	0.000	0.000	0.000	0.000	0.000	0.000	0.000	0.013	0.013	0.020	0.021	3.282	0.012	0.059	208	1660	100	80	6365	6445	98	7352	7450	Error	Error	-6.314	80	6365	98	7352	96585	1817883	0.344	26.000	0	0	0
1	14	2	"A11"	"A11"	17580	53870	85	429	448	187	41	355	355	375	173	46	28	9	0	8097	8653	4559	52	1379	1379	1405	284	20	100	100	0	0.000	0.000	0.000	0.000	0.000	0.000	0.000	0.000	0.000	0.000	0.000	0.000	0.000	0.000	0.011	0.013	0.023	0.019	3.680	0.010	0.039	208	1660	100	74	6718	6792	93	7274	7367	Error	Error	-6.504	74	6718	93	7274	93251	1799729	0.422	25.521	0	0	0
1	15	2	"A11"	"A11"	17880	53860	100	464	469	204	43	371	371	387	173	44	30	12	0	5879	7804	5593	71	1392	1392	1402	257	18	90	87	0	0.000	0.000	0.000	0.000	0.000	0.000	0.000	0.000	0.000	0.000	0.000	0.000	0.000	0.000	0.021	0.015	0.032	0.036	5.697	0.012	0.071	316	2384	100	93	4487	4580	98	6412	6510	Error	Error	-5.592	93	4487	98	6412	148068	2465925	0.474	24.911	0	0	0
1	16	2	"A12"	"A12"	18180	53860	100	445	474	214	45	364	364	384	169	44	34	13	0	7735	7831	4281	54	1402	1402	1414	263	18	94	87	0	0.000	0.000	0.000	0.000	0.000	0.000	0.000	0.000	0.000	0.000	0.000	0.000	0.000	0.000	0.013	0.017	0.026	0.029	4.025	0.016	0.090	316	2384	100	81	6333	6414	110	6429	6539	Error	Error	-6.289	81	6333	110	6429	149909	2474597	0.533	24.399	0	0	0
1	17	2	"A12"	"A12"	18480	53860	100	474	501	218	43	382	382	405	195	48	32	10	0	7420	8125	4699	57	1439	1439	1455	278	19	93	88	0	0.000	0.000	0.000	0.000	0.000	0.000	0.000	0.000	0.000	0.000	0.000	0.000	0.000	0.000	0.015	0.018	0.028	0.033	4.505	0.014	0.074	316	2384	100	92	5981	6073	119	6686	6805	Error	Error	-6.023	92	5981	119	6686	158197	2567584	0.492	23.993	0	0	0
1	18	2	"A12"	"A12"	18780	53860	100	558	590	221	37	430	430	470	537	114	6	0	0	9766	10090	5921	58	1604	1604	1631	315	19	93	91	0	0.000	0.000	0.000	0.000	0.000	0.000	0.000	0.000	0.000	0.000	0.000	0.000	0.000	0.000	0.016	0.019	0.025	0.026	4.996	0.014	0.106	316	2384	100	128	8162	8290	160	8486	8646	Error	Error	-5.995	128	8162	160	8486	186571	3188475	0.223	26.854	0	0	0
1	1	3	"A13"	"A13"	13685	54175	85	504	549	229	41	356	356	386	212	54	41	14	0	12502	12219	2208	18	1425	1425	1522	825	54	100	100	0	0.000	0.000	0.000	0.000	0.000	0.000	0.000	0.000	0.000	0.000	0.000	0.000	0.000	0.000	0.013	0.018	0.021	0.018	2.504	0.016	0.138	208	1660	100	148	11077	11225	193	10794	10987	Error	Error	-6.226	148	11077	193	10794	114284	2541494	0.769	12.966	0	0	0
1	2	3	"A13"	"A13"	13980	54175	85	485	510	206	40	353	353	382	182	47	37	18	0	11243	11227	1667	14	1406	1406	1496	696	46	100	100	0	0.000	0.000	0.000	0.000	0.000	0.000	0.000	0.000	0.000	0.000	0.000	0.000	0.000	0.000	0.013	0.016	0.019	0.016	3.002	0.013	0.088	208	1660	100	132	9837	9969	157	9821	9978	Error	Error	-6.220	132	9837	157	9821	106035	2335307	0.703	13.981	0	0	0
1	3	3	"A13"	"A13"	14280	54170	85	494	514	187	36	358	358	380	179	47	39	12	0	10835	10694	1795	16	1416	1416	1541	1047	67	100	100	0	0.000	0.000	0.000	0.000	0.000	0.000	0.000	0.000	0.000	0.000	0.000	0.000	0.000	0.000	0.014	0.017	0.020	0.018	2.460	0.015	0.116	208	1660	100	136	9419	9555	156	9278	9434	Error	Error	-6.114	136	9419	156	9278	106829	2224352	0.749	8.742	0	0	0
1	4	3	"A14"	"A14"	14585	54175	85	521	551	216	39	362	362	385	172	44	47	24	0	12410	12480	1652	13	1429	1429	1520	562	36	100	100	0	0.000	0.000	0.000	0.000	0.000	0.000	0.000	0.000	0.000	0.000	0.000	0.000	0.000	0.000	0.014	0.017	0.019	0.017	2.764	0.017	0.142	208	1660	100	159	10981	11140	189	11051	11240	Error	Error	-6.110	159	10981	189	11051	114597	2595755	0.965	19.502	0	0	0
1	5	3	"A14"	"A14"	14880	54170	80	484	501	198	39	354	354	377	189	50	37	14	0	10491	10388	1542	14	1408	1408	1489	680	45	100	100	0	0.000	0.000	0.000	0.000	0.000	0.000	0.000	0.000	0.000	0.000	0.000	0.000	0.000	0.000	0.014	0.016	0.021	0.017	2.858	0.012	0.058	208	1512	100	130	9083	9213	147	8980	9127	Error	Error	-6.127	130	9083	147	8980	104114	2160662	0.656	13.087	0	0	0
1	6	3	"A14"	"A14"	15180	54170	80	425	453	189	41	354	354	404	607	150	1	0	0	8688	8626	1357	15	1359	1359	1424	547	38	100	100	0	0.000	0.000	0.000	0.000	0.000	0.000	0.000	0.000	0.000	0.000	0.000	0.000	0.000	0.000	0.010	0.014	0.021	0.017	3.043	0.011	0.035	208	1512	100	71	7329	7400	99	7267	7366	Error	Error	-6.690	71	7329	99	7267	94247	1794130	0.081	13.166	0	0	0
1	7	3	"A15"	"A15"	15485	54170	80	471	490	205	41	351	351	370	172	46	39	16	0	10329	10307	1865	18	1375	1375	1428	500	35	100	100	0	0.000	0.000	0.000	0.000	0.000	0.000	0.000	0.000	0.000	0.000	0.000	0.000	0.000	0.000	0.013	0.016	0.021	0.019	2.800	0.012	0.075	208	1512	100	120	8954	9074	139	8932	9071	Error	Error	-6.221	120	8954	139	8932	101881	2143945	0.698	17.758	0	0	0
1	8	3	"A15"	"A15"	15780	54170	85	427	437	181	41	338	338	365	188	51	30	6	0	8761	8539	1837	21	1343	1343	1377	438	31	100	100	0	0.000	0.000	0.000	0.000	0.000	0.000	0.000	0.000	0.000	0.000	0.000	0.000	0.000	0.000	0.012	0.014	0.022	0.018	3.078	0.011	0.043	208	1660	100	89	7418	7507	99	7196	7295	Error	Error	-6.381	89	7418	99	7196	90908	1776015	0.383	16.352	0	0	0
1	9	3	"A15"	"A15"	16080	54170	85	476	494	191	38	344	344	363	172	47	43	13	0	9732	9654	1459	15	1348	1348	1419	693	48	100	100	0	0.000	0.000	0.000	0.000	0.000	0.000	0.000	0.000	0.000	0.000	0.000	0.000	0.000	0.000	0.016	0.018	0.024	0.019	2.967	0.015	0.087	208	1660	100	132	8384	8516	150	8306	8456	Error	Error	-5.989	132	8384	150	8306	102737	2008018	0.762	11.883	0	0	0
1	10	3	"A16"	"A16"	16380	54170	85	442	492	229	46	343	343	365	175	47	36	14	0	10646	10234	2601	25	1370	1370	1428	579	40	100	100	0	0.000	0.000	0.000	0.000	0.000	0.000	0.000	0.000	0.000	0.000	0.000	0.000	0.000	0.000	0.011	0.017	0.019	0.016	2.975	0.015	0.105	208	1660	100	99	9276	9375	149	8864	9013	Error	Error	-6.550	99	9276	149	8864	102298	2128707	0.726	15.209	0	0	0
1	11	3	"A16"	"A16"	16675	54170	85	490	513	212	41	357	357	415	629	151	1	0	0	13544	13184	2708	20	1406	1406	1591	2096	131	100	97	0	0.000	0.000	0.000	0.000	0.000	0.000	0.000	0.000	0.000	0.000	0.000	0.000	0.000	0.000	0.011	0.013	0.017	0.013	3.476	0.012	0.104	208	1660	100	133	12138	12271	156	11778	11934	Error	Error	-6.512	133	12138	156	11778	106744	2742365	0.156	5.531	0	0	0
1	12	3	"A16"	"A16"	16980	54160	100	428	452	193	42	351	351	389	348	89	11	0	0	9917	8424	3929	46	1368	1368	1400	372	26	92	87	0	0.000	0.000	0.000	0.000	0.000	0.000	0.000	0.000	0.000	0.000	0.000	0.000	0.000	0.000	0.009	0.014	0.024	0.025	4.836	0.013	0.071	316	2384	100	77	8549	8626	101	7056	7157	Error	Error	-6.795	77	8549	101	7056	142693	2661886	0.181	18.882	0	0	0
1	13	3	"A17"	"A17"	17280	54165	80	446	456	185	40	359	359	385	192	49	26	8	0	7926	8096	1046	12	1389	1389	1456	513	35	100	100	0	0.000	0.000	0.000	0.000	0.000	0.000	0.000	0.000	0.000	0.000	0.000	0.000	0.000	0.000	0.013	0.014	0.022	0.019	2.838	0.011	0.031	208	1512	100	87	6537	6624	97	6707	6804	Error	Error	-6.231	87	6537	97	6707	94819	1683971	0.370	12.943	0	0	0
1	14	3	"A17"	"A17"	17580	54165	85	503	504	194	38	362	362	397	244	61	30	5	0	8558	8435	1508	17	1445	1445	1530	964	63	100	100	0	0.000	0.000	0.000	0.000	0.000	0.000	0.000	0.000	0.000	0.000	0.000	0.000	0.000	0.000	0.020	0.020	0.028	0.024	2.814	0.016	0.074	208	1660	100	141	7113	7254	142	6990	7132	Error	Error	-5.657	141	7113	142	6990	104816	1754583	0.439	7.163	0	0	0
1	15	3	"A17"	"A17"	17880	54165	90	463	477	193	40	351	351	389	250	64	24	4	0	8185	8094	2152	26	1398	1398	1416	274	19	98	97	0	0.000	0.000	0.000	0.000	0.000	0.000	0.000	0.000	0.000	0.000	0.000	0.000	0.000	0.000	0.017	0.019	0.027	0.023	3.394	0.013	0.037	256	1924	100	112	6787	6899	126	6696	6822	Error	Error	-5.921	112	6787	126	6696	122216	2072053	0.352	24.372	0	0	0
1	16	3	"A18"	"A18"	18175	54165	85	457	488	184	37	357	357	384	198	51	35	8	0	9507	9616	1793	18	1386	1386	1443	504	34	100	100	0	0.000	0.000	0.000	0.000	0.000	0.000	0.000	0.000	0.000	0.000	0.000	0.000	0.000	0.000	0.012	0.016	0.021	0.017	3.082	0.011	0.045	208	1660	100	100	8121	8221	131	8230	8361	Error	Error	-6.344	100	8121	131	8230	101603	2000082	0.525	16.216	0	0	0
1	17	3	"A18"	"A18"	18475	54160	85	470	480	187	38	356	356	373	165	44	37	15	0	8679	8530	1656	19	1418	1418	1473	544	36	100	100	0	0.000	0.000	0.000	0.000	0.000	0.000	0.000	0.000	0.000	0.000	0.000	0.000	0.000	0.000	0.016	0.017	0.023	0.020	2.899	0.014	0.064	208	1660	100	114	7261	7375	124	7112	7236	Error	Error	-5.993	114	7261	124	7112	99897	1774286	0.648	12.972	0	0	0
1	18	3	"A18"	"A18"	18775	54160	85	456	488	200	40	375	375	400	184	46	30	11	0	7548	7526	1938	25	1465	1465	1516	449	29	100	100	0	0.000	0.000	0.000	0.000	0.000	0.000	0.000	0.000	0.000	0.000	0.000	0.000	0.000	0.000	0.013	0.019	0.026	0.020	3.621	0.014	0.042	208	1660	100	81	6083	6164	113	6061	6174	Error	Error	-6.231	81	6083	113	6061	101451	1565309	0.478	13.385	0	0	0
1	1	4	"A19"	"A19"	13690	54475	85	433	459	196	42	347	347	369	226	61	21	6	0	7515	7751	1687	21	1357	1357	1398	391	27	100	100	0	0.000	0.000	0.000	0.000	0.000	0.000	0.000	0.000	0.000	0.000	0.000	0.000	0.000	0.000	0.014	0.018	0.028	0.021	3.313	0.015	0.059	208	1660	100	86	6158	6244	112	6394	6506	Error	Error	-6.162	86	6158	112	6394	95474	1612227	0.398	16.248	0	0	0
1	2	4	"A19"	"A19"	13985	54475	85	411	443	189	42	342	342	362	204	56	28	7	0	8257	8426	1544	18	1351	1351	1469	1333	90	100	100	0	0.000	0.000	0.000	0.000	0.000	0.000	0.000	0.000	0.000	0.000	0.000	0.000	0.000	0.000	0.010	0.014	0.023	0.018	3.258	0.012	0.049	208	1660	100	69	6906	6975	101	7075	7176	Error	Error	-6.645	69	6906	101	7075	92156	1752515	0.397	5.219	0	0	0
1	3	4	"A19"	"A19"	14280	54475	85	461	467	197	42	344	344	374	198	52	33	10	0	7359	7439	1339	17	1375	1375	1455	839	57	100	100	0	0.000	0.000	0.000	0.000	0.000	0.000	0.000	0.000	0.000	0.000	0.000	0.000	0.000	0.000	0.020	0.020	0.033	0.027	2.522	0.018	0.054	208	1660	100	117	5984	6101	123	6064	6187	Error	Error	-5.677	117	5984	123	6064	97120	1547289	0.470	7.132	0	0	0
1	4	4	"A20"	"A20"	14590	54475	80	472	505	205	40	347	347	371	179	48	40	17	0	10178	10014	1526	15	1396	1396	1491	984	65	100	100	0	0.000	0.000	0.000	0.000	0.000	0.000	0.000	0.000	0.000	0.000	0.000	0.000	0.000	0.000	0.014	0.018	0.023	0.019	3.038	0.016	0.110	208	1512	100	125	8782	8907	158	8618	8776	Error	Error	-6.135	125	8782	158	8618	104986	2082898	0.749	8.662	0	0	0
1	5	4	"A20"	"A20"	14885	54475	85	496	511	190	37	342	342	368	243	66	30	5	0	11381	11292	1904	16	1379	1379	1442	496	34	100	100	0	0.000	0.000	0.000	0.000	0.000	0.000	0.000	0.000	0.000	0.000	0.000	0.000	0.000	0.000	0.015	0.017	0.019	0.016	2.716	0.015	0.111	208	1660	100	154	10002	10156	169	9913	10082	Error	Error	-6.021	154	10002	169	9913	106366	2348665	0.588	19.859	0	0	0
1	6	4	"A20"	"A20"	15185	54475	85	444	481	225	46	348	348	371	178	47	30	11	0	10577	10612	1627	15	1332	1332	1412	534	37	100	100	0	0.000	0.000	0.000	0.000	0.000	0.000	0.000	0.000	0.000	0.000	0.000	0.000	0.000	0.000	0.010	0.014	0.017	0.014	3.005	0.014	0.092	208	1660	100	96	9245	9341	133	9280	9413	Error	Error	-6.589	96	9245	133	9280	100051	2207342	0.618	17.228	0	0	0
1	7	4	"A21"	"A21"	15490	54470	85	412	426	199	46	340	340	372	198	53	25	6	0	10183	10120	1421	14	1329	1329	1404	632	45	100	100	0	0.000	0.000	0.000	0.000	0.000	0.000	0.000	0.000	0.000	0.000	0.000	0.000	0.000	0.000	0.008	0.010	0.018	0.015	2.884	0.007	0.022	208	1660	100	72	8854	8926	86	8791	8877	Error	Error	-6.942	72	8854	86	8791	88702	2105004	0.273	13.791	0	0	0
1	8	4	"A21"	"A21"	15785	54470	85	399	429	196	45	327	327	360	221	61	25	4	0	9035	8952	1486	16	1303	1303	1381	587	42	100	100	0	0.000	0.000	0.000	0.000	0.000	0.000	0.000	0.000	0.000	0.000	0.000	0.000	0.000	0.000	0.009	0.013	0.023	0.016	3.565	0.008	0.013	208	1660	100	72	7732	7804	102	7649	7751	Error	Error	-6.747	72	7732	102	7649	89252	1861985	0.312	12.898	0	0	0
1	9	4	"A21"	"A21"	16085	54470	85	431	432	178	41	334	334	361	205	56	24	5	0	9392	9360	1246	13	1301	1301	1380	762	55	100	100	0	0.000	0.000	0.000	0.000	0.000	0.000	0.000	0.000	0.000	0.000	0.000	0.000	0.000	0.000	0.012	0.012	0.020	0.018	2.529	0.008	0.028	208	1660	100	97	8091	8188	98	8059	8157	Error	Error	-6.382	97	8091	98	8059	89875	1946931	0.346	10.472	0	0	0
1	10	4	"A22"	"A22"	16380	54465	85	493	511	219	42	337	337	362	184	50	44	17	0	11583	11528	2323	20	1359	1359	1474	859	58	100	100	0	0.000	0.000	0.000	0.000	0.000	0.000	0.000	0.000	0.000	0.000	0.000	0.000	0.000	0.000	0.015	0.017	0.020	0.016	3.139	0.014	0.100	208	1660	100	156	10224	10380	174	10169	10343	Error	Error	-6.034	156	10224	174	10169	106325	2397909	0.810	11.704	0	0	0
1	11	4	"A22"	"A22"	16685	54470	90	465	505	224	44	336	336	364	189	51	40	16	0	10486	10221	2154	21	1323	1323	1353	310	22	100	100	0	0.000	0.000	0.000	0.000	0.000	0.000	0.000	0.000	0.000	0.000	0.000	0.000	0.000	0.000	0.014	0.019	0.021	0.017	3.247	0.017	0.117	256	1924	100	129	9163	9292	169	8898	9067	Error	Error	-6.150	129	9163	169	8898	129361	2616640	0.746	28.606	0	0	0
1	12	4	"A22"	"A22"	16990	54470	90	467	494	206	41	339	339	377	248	65	28	5	0	9905	9649	2203	22	1313	1313	1349	321	23	100	100	0	0.000	0.000	0.000	0.000	0.000	0.000	0.000	0.000	0.000	0.000	0.000	0.000	0.000	0.000	0.015	0.019	0.021	0.019	2.713	0.015	0.070	256	1924	100	128	8592	8720	155	8336	8491	Error	Error	-6.069	128	8592	155	8336	126435	2470165	0.472	25.857	0	0	0
1	13	4	"A23"	"A23"	17285	54465	90	502	547	438	80	331	331	356	190	53	45	17	0	10014	9695	2655	27	1319	1319	1353	500	36	100	100	0	0.000	0.000	0.000	0.000	0.000	0.000	0.000	0.000	0.000	0.000	0.000	0.000	0.000	0.000	0.020	0.026	0.028	0.023	3.428	0.022	0.101	256	1924	100	171	8695	8866	216	8376	8592	Error	Error	-5.668	171	8695	216	8376	140073	2482044	1.005	16.684	0	0	0
1	14	4	"A23"	"A23"	17585	54465	85	450	468	201	42	334	334	379	303	79	19	2	0	9421	9256	2329	25	1344	1344	1408	501	35	100	100	0	0.000	0.000	0.000	0.000	0.000	0.000	0.000	0.000	0.000	0.000	0.000	0.000	0.000	0.000	0.014	0.017	0.024	0.019	2.941	0.013	0.035	208	1660	100	116	8077	8193	134	7912	8046	Error	Error	-6.122	116	8077	134	7912	97242	1925217	0.294	15.665	0	0	0
1	15	4	"A23"	"A23"	17880	54465	85	485	487	201	41	349	349	377	205	54	36	10	0	11231	10988	2479	22	1377	1377	1452	663	45	100	100	0	0.000	0.000	0.000	0.000	0.000	0.000	0.000	0.000	0.000	0.000	0.000	0.000	0.000	0.000	0.014	0.014	0.021	0.017	3.032	0.016	0.095	208	1660	100	136	9854	9990	138	9611	9749	Error	Error	-6.179	136	9854	138	9611	101281	2285409	0.537	14.383	0	0	0
1	16	4	"A24"	"A24"	18180	54460	85	423	469	255	54	345	345	369	179	48	33	12	0	9275	9384	1927	20	1349	1349	1390	401	28	100	100	0	0.000	0.000	0.000	0.000	0.000	0.000	0.000	0.000	0.000	0.000	0.000	0.000	0.000	0.000	0.010	0.015	0.023	0.019	3.089	0.014	0.067	208	1660	100	78	7926	8004	124	8035	8159	Error	Error	-6.667	78	7926	124	8035	97469	1951919	0.559	19.935	0	0	0
1	17	4	"A24"	"A24"	18480	54465	90	426	444	179	40	339	339	363	177	48	28	9	0	8345	8149	1825	22	1356	1356	1375	316	22	100	100	0	0.000	0.000	0.000	0.000	0.000	0.000	0.000	0.000	0.000	0.000	0.000	0.000	0.000	0.000	0.012	0.015	0.022	0.020	2.655	0.012	0.042	256	1924	100	87	6989	7076	105	6793	6898	Error	Error	-6.328	87	6989	105	6793	113604	2086231	0.458	21.437	0	0	0
1	18	4	"A24"	"A24"	18780	54460	90	427	450	182	40	365	365	388	178	45	28	9	0	7150	7077	1627	22	1422	1422	1450	310	21	100	99	0	0.000	0.000	0.000	0.000	0.000	0.000	0.000	0.000	0.000	0.000	0.000	0.000	0.000	0.000	0.011	0.015	0.027	0.023	2.740	0.014	0.043	256	1924	100	62	5728	5790	85	5655	5740	Error	Error	-6.530	62	5728	85	5655	115313	1811591	0.348	18.152	0	0	0
1	1	5	"A25"	"A25"	13695	54780	95	438	462	186	40	350	350	384	216	56	24	6	0	9109	8988	2366	26	1374	1374	1399	320	22	100	100	0	0.000	0.000	0.000	0.000	0.000	0.000	0.000	0.000	0.000	0.000	0.000	0.000	0.000	0.000	0.011	0.015	0.021	0.017	3.325	0.011	0.031	256	2088	100	88	7735	7823	112	7614	7726	Error	Error	-6.458	88	7735	112	7614	118162	2300838	0.361	23.716	0	0	0
1	2	5	"A25"	"A25"	13985	54780	95	460	476	185	38	352	352	386	278	72	19	1	0	9326	8770	2453	27	1365	1365	1388	308	22	100	100	0	0.000	0.000	0.000	0.000	0.000	0.000	0.000	0.000	0.000	0.000	0.000	0.000	0.000	0.000	0.014	0.017	0.024	0.021	2.662	0.012	0.017	256	2088	100	108	7961	8069	124	7405	7529	Error	Error	-6.204	108	7961	124	7405	121983	2245121	0.324	23.968	0	0	0
1	3	5	"A25"	"A25"	14285	54775	95	435	462	209	45	356	356	381	206	54	29	8	0	7756	7746	1865	24	1390	1390	1408	256	18	100	100	0	0.000	0.000	0.000	0.000	0.000	0.000	0.000	0.000	0.000	0.000	0.000	0.000	0.000	0.000	0.012	0.017	0.028	0.022	3.373	0.013	0.027	256	2088	100	79	6366	6445	106	6356	6462	Error	Error	-6.332	79	6366	106	6356	118346	1982889	0.393	24.758	0	0	0
1	4	5	"A26"	"A26"	14585	54770	85	446	458	187	40	340	340	373	208	55	29	5	0	5393	5596	1205	21	1342	1342	1423	509	35	100	100	0	0.000	0.000	0.000	0.000	0.000	0.000	0.000	0.000	0.000	0.000	0.000	0.000	0.000	0.000	0.026	0.028	0.041	0.035	2.866	0.018	0.024	208	1660	100	106	4051	4157	118	4254	4372	Error	Error	-5.256	106	4051	118	4254	95179	1164001	0.409	8.198	0	0	0
1	5	5	"A26"	"A26"	14885	54770	95	457	477	203	42	330	330	353	173	49	40	15	0	8281	8230	2091	25	1314	1314	1344	287	21	100	100	0	0.000	0.000	0.000	0.000	0.000	0.000	0.000	0.000	0.000	0.000	0.000	0.000	0.000	0.000	0.018	0.021	0.027	0.021	3.397	0.017	0.074	256	2088	100	127	6967	7094	147	6916	7063	Error	Error	-5.778	127	6967	147	6916	122006	2106966	0.717	23.993	0	0	0
1	6	5	"A26"	"A26"	15185	54770	90	422	438	186	42	334	334	357	182	50	32	8	0	7932	8189	2137	26	1297	1297	1314	257	19	99	99	0	0.000	0.000	0.000	0.000	0.000	0.000	0.000	0.000	0.000	0.000	0.000	0.000	0.000	0.000	0.013	0.015	0.025	0.019	3.120	0.012	0.049	256	1924	100	88	6635	6723	104	6892	6996	Error	Error	-6.236	88	6635	104	6892	112218	2096424	0.445	26.751	0	0	0
1	7	5	"A27"	"A27"	15490	54775	85	435	466	189	40	340	340	365	185	50	34	12	0	9421	9517	2897	30	1306	1306	1363	469	34	100	100	0	0.000	0.000	0.000	0.000	0.000	0.000	0.000	0.000	0.000	0.000	0.000	0.000	0.000	0.000	0.012	0.015	0.019	0.017	2.769	0.012	0.059	208	1660	100	95	8115	8210	126	8211	8337	Error	Error	-6.417	95	8115	126	8211	96831	1979472	0.546	17.386	0	0	0
1	8	5	"A27"	"A27"	15785	54770	85	443	465	232	49	340	340	362	177	48	35	11	0	8117	7810	2075	26	1297	1297	1360	581	42	100	100	0	0.000	0.000	0.000	0.000	0.000	0.000	0.000	0.000	0.000	0.000	0.000	0.000	0.000	0.000	0.015	0.019	0.026	0.022	3.029	0.015	0.041	208	1660	100	103	6820	6923	125	6513	6638	Error	Error	-6.049	103	6820	125	6513	96717	1624523	0.582	11.102	0	0	0
1	9	5	"A27"	"A27"	16085	54765	100	412	451	212	47	332	332	359	197	54	30	9	0	7845	7337	3346	45	1277	1277	1313	715	54	90	86	0	0.000	0.000	0.000	0.000	0.000	0.000	0.000	0.000	0.000	0.000	0.000	0.000	0.000	0.000	0.012	0.020	0.027	0.025	3.879	0.015	0.054	316	2384	100	80	6568	6648	119	6060	6179	Error	Error	-6.359	80	6568	119	6060	142632	2318417	0.467	8.425	0	0	0
1	10	5	"A28"	"A28"	16385	54765	100	517	561	380	67	338	338	362	191	52	47	18	0	14783	12987	5344	41	1311	1311	1338	451	33	96	95	0	0.000	0.000	0.000	0.000	0.000	0.000	0.000	0.000	0.000	0.000	0.000	0.000	0.000	0.000	0.013	0.019	0.020	0.018	3.739	0.015	0.111	316	2384	100	179	13472	13651	223	11676	11899	Error	Error	-6.234	179	13472	223	11676	177127	4103935	1.042	25.829	0	0	0
1	11	5	"A28"	"A28"	16680	54770	85	508	515	183	35	346	346	368	173	47	47	16	0	14758	14735	2249	15	1363	1363	1457	782	53	100	100	0	0.000	0.000	0.000	0.000	0.000	0.000	0.000	0.000	0.000	0.000	0.000	0.000	0.000	0.000	0.012	0.013	0.014	0.012	2.916	0.011	0.126	208	1660	100	162	13395	13557	169	13372	13541	Error	Error	-6.370	162	13395	169	13372	107209	3064895	0.850	16.980	0	0	0
1	12	5	"A28"	"A28"	16985	54765	85	510	540	199	36	343	343	361	174	48	48	22	0	17177	16930	2597	15	1343	1343	1488	1149	77	100	100	0	0.000	0.000	0.000	0.000	0.000	0.000	0.000	0.000	0.000	0.000	0.000	0.000	0.000	0.000	0.011	0.013	0.014	0.012	2.489	0.012	0.177	208	1660	100	167	15834	16001	197	15587	15784	Error	Error	-6.567	167	15834	197	15587	112329	3521471	1.029	13.440	0	0	0
1	13	5	"A29"	"A29"	17285	54760	100	435	462	222	48	335	335	362	228	62	22	4	0	10209	9317	4325	46	1307	1307	1336	322	24	94	90	0	0.000	0.000	0.000	0.000	0.000	0.000	0.000	0.000	0.000	0.000	0.000	0.000	0.000	0.000	0.011	0.016	0.019	0.021	3.471	0.013	0.084	316	2384	100	100	8902	9002	127	8010	8137	Error	Error	-6.476	100	8902	127	8010	145973	2944086	0.439	24.786	0	0	0
1	14	5	"A29"	"A29"	17585	54760	100	464	550	752	136	339	339	378	480	126	7	0	0	11018	10177	4649	45	1329	1329	1345	253	18	97	95	0	0.000	0.000	0.000	0.000	0.000	0.000	0.000	0.000	0.000	0.000	0.000	0.000	0.000	0.000	0.013	0.024	0.023	0.025	3.889	0.019	0.041	316	2384	100	125	9689	9814	211	8848	9059	Error	Error	-6.276	125	9689	211	8848	173816	3216079	0.358	34.909	0	0	0
1	15	5	"A29"	"A29"	17885	54760	100	443	449	183	40	341	341	417	1146	274	0	0	0	8432	7792	3214	41	1304	1304	1399	1782	127	86	78	0	0.000	0.000	0.000	0.000	0.000	0.000	0.000	0.000	0.000	0.000	0.000	0.000	0.000	0.000	0.014	0.017	0.024	0.025	4.490	0.105	0.169	316	2384	100	102	7128	7230	108	6488	6596	Error	Error	-6.127	102	7128	108	6488	141962	2462211	0.028	3.588	0	0	0
1	16	5	"A30"	"A30"	18185	54765	90	437	464	213	45	348	348	369	182	49	28	10	0	8177	8456	2768	32	1338	1338	1371	317	23	100	100	0	0.000	0.000	0.000	0.000	0.000	0.000	0.000	0.000	0.000	0.000	0.000	0.000	0.000	0.000	0.013	0.016	0.021	0.019	3.130	0.015	0.072	256	1924	100	89	6839	6928	116	7118	7234	Error	Error	-6.264	89	6839	116	7118	118694	2164782	0.522	22.350	0	0	0
1	17	5	"A30"	"A30"	18480	54765	90	487	508	245	48	332	332	358	164	45	48	19	0	6980	7086	2255	31	1313	1313	1340	445	33	100	100	0	0.000	0.000	0.000	0.000	0.000	0.000	0.000	0.000	0.000	0.000	0.000	0.000	0.000	0.000	0.027	0.030	0.035	0.030	2.944	0.020	0.080	256	1924	100	155	5667	5822	176	5773	5949	Error	Error	-5.192	155	5667	176	5773	129977	1814055	0.915	12.912	0	0	0
1	18	5	"A30"	"A30"	18780	54755	100	438	468	198	42	346	346	370	170	45	33	11	0	6091	6809	4113	60	1372	1372	1393	308	22	89	85	0	0.000	0.000	0.000	0.000	0.000	0.000	0.000	0.000	0.000	0.000	0.000	0.000	0.000	0.000	0.019	0.022	0.031	0.033	4.378	0.015	0.064	316	2384	100	92	4719	4811	122	5437	5559	Error	Error	-5.681	92	4719	122	5437	147834	2151658	0.576	17.584	0	0	0
1	1	6	"A31"	"A31"	13695	55080	90	418	451	184	40	356	356	380	211	55	23	7	0	8344	8211	2340	28	1392	1392	1442	404	28	98	98	0	0.000	0.000	0.000	0.000	0.000	0.000	0.000	0.000	0.000	0.000	0.000	0.000	0.000	0.000	0.009	0.014	0.023	0.019	3.101	0.010	0.027	256	1924	100	62	6952	7014	95	6819	6914	Error	Error	-6.809	62	6952	95	6819	115574	2101910	0.336	16.755	0	0	0
1	2	6	"A31"	"A31"	13990	55070	95	464	484	203	41	355	355	384	204	53	30	8	0	7819	7533	1713	22	1424	1424	1507	830	55	99	98	0	0.000	0.000	0.000	0.000	0.000	0.000	0.000	0.000	0.000	0.000	0.000	0.000	0.000	0.000	0.017	0.021	0.029	0.025	3.417	0.012	0.022	256	2088	100	109	6395	6504	129	6109	6238	Error	Error	-5.875	109	6395	129	6109	124030	1928362	0.490	7.260	0	0	0
1	3	6	"A31"	"A31"	14285	55080	95	462	476	188	39	354	354	387	231	59	26	3	0	7140	7076	1354	19	1435	1435	1451	328	22	100	100	0	0.000	0.000	0.000	0.000	0.000	0.000	0.000	0.000	0.000	0.000	0.000	0.000	0.000	0.000	0.019	0.022	0.032	0.028	2.447	0.018	0.037	256	2088	100	108	5705	5813	122	5641	5763	Error	Error	-5.723	108	5705	122	5641	121861	1811369	0.385	17.149	0	0	0
1	4	6	"A32"	"A32"	14585	55080	90	455	466	195	41	363	363	390	252	64	21	3	0	7507	7639	1651	21	1417	1417	1490	500	33	100	100	0	0.000	0.000	0.000	0.000	0.000	0.000	0.000	0.000	0.000	0.000	0.000	0.000	0.000	0.000	0.015	0.017	0.026	0.024	2.622	0.013	0.032	256	1924	100	92	6090	6182	103	6222	6325	Error	Error	-6.049	92	6090	103	6222	119358	1955675	0.302	12.298	0	0	0
1	5	6	"A32"	"A32"	14885	55075	90	435	456	193	42	342	342	369	232	62	23	5	0	7669	7644	1758	22	1396	1396	1420	326	22	100	99	0	0.000	0.000	0.000	0.000	0.000	0.000	0.000	0.000	0.000	0.000	0.000	0.000	0.000	0.000	0.015	0.018	0.024	0.021	3.243	0.012	0.020	256	1924	100	93	6273	6366	114	6248	6362	Error	Error	-6.076	93	6273	114	6248	116721	1956830	0.375	19.092	0	0	0
1	6	6	"A32"	"A32"	15185	55075	85	441	465	183	39	348	348	376	257	68	19	4	0	8768	9027	1651	18	1347	1347	1456	1142	78	100	100	0	0.000	0.000	0.000	0.000	0.000	0.000	0.000	0.000	0.000	0.000	0.000	0.000	0.000	0.000	0.013	0.015	0.020	0.017	2.728	0.010	0.033	208	1660	100	93	7421	7514	117	7680	7797	Error	Error	-6.318	93	7421	117	7680	96797	1877613	0.346	6.630	0	0	0
1	7	6	"A33"	"A33"	15490	55070	85	417	447	195	43	355	355	380	191	50	25	6	0	7005	8076	4139	51	1360	1360	1393	318	22	100	100	0	0.000	0.000	0.000	0.000	0.000	0.000	0.000	0.000	0.000	0.000	0.000	0.000	0.000	0.000	0.011	0.014	0.025	0.022	3.168	0.010	0.028	208	1660	100	62	5645	5707	92	6716	6808	Error	Error	-6.509	62	5645	92	6716	93050	1679840	0.351	21.016	0	0	0
1	8	6	"A33"	"A33"	15785	55075	90	423	453	235	51	359	359	387	200	51	25	8	0	5648	6400	3285	51	1362	1362	1376	262	19	99	98	0	0.000	0.000	0.000	0.000	0.000	0.000	0.000	0.000	0.000	0.000	0.000	0.000	0.000	0.000	0.015	0.019	0.033	0.032	3.072	0.016	0.032	256	1924	100	64	4286	4350	94	5038	5132	Error	Error	-6.065	64	4286	94	5038	116010	1638308	0.330	19.176	0	0	0
1	9	6	"A33"	"A33"	16085	55070	85	403	426	175	41	354	354	376	182	48	22	5	0	5902	6544	3236	49	1340	1340	1362	282	20	100	100	0	0.000	0.000	0.000	0.000	0.000	0.000	0.000	0.000	0.000	0.000	0.000	0.000	0.000	0.000	0.011	0.014	0.026	0.024	3.400	0.011	0.027	208	1660	100	49	4562	4611	72	5204	5276	Error	Error	-6.541	49	4562	72	5204	88673	1361235	0.275	18.376	0	0	0
1	10	6	"A34"	"A34"	16385	55065	100	395	426	194	45	353	353	379	214	56	22	4	0	7260	7015	3846	54	1339	1339	1347	243	18	93	90	0	0.000	0.000	0.000	0.000	0.000	0.000	0.000	0.000	0.000	0.000	0.000	0.000	0.000	0.000	0.007	0.013	0.028	0.030	4.769	0.009	0.015	316	2384	100	42	5921	5963	73	5676	5749	Error	Error	-7.139	42	5921	73	5676	134607	2216759	0.220	23.325	0	0	0
1	11	6	"A34"	"A34"	16680	55070	85	441	458	195	42	354	354	381	202	53	32	5	0	9312	8675	3833	44	1377	1377	1460	649	44	100	100	0	0.000	0.000	0.000	0.000	0.000	0.000	0.000	0.000	0.000	0.000	0.000	0.000	0.000	0.000	0.011	0.014	0.026	0.023	3.290	0.009	0.025	208	1660	100	87	7935	8022	104	7298	7402	Error	Error	-6.511	87	7935	104	7298	95196	1804494	0.381	11.117	0	0	0
1	12	6	"A34"	"A34"	16985	55070	85	448	502	294	58	349	349	376	197	52	35	12	0	9749	9196	3786	41	1361	1361	1414	449	31	100	100	0	0.000	0.000	0.000	0.000	0.000	0.000	0.000	0.000	0.000	0.000	0.000	0.000	0.000	0.000	0.012	0.020	0.025	0.023	2.964	0.017	0.080	208	1660	100	99	8388	8487	153	7835	7988	Error	Error	-6.405	99	8388	153	7835	104348	1912737	0.640	17.332	0	0	0
1	13	6	"A35"	"A35"	17285	55065	95	462	465	184	39	341	341	371	280	75	17	1	0	7253	7539	2138	28	1395	1395	1417	295	20	100	99	0	0.000	0.000	0.000	0.000	0.000	0.000	0.000	0.000	0.000	0.000	0.000	0.000	0.000	0.000	0.021	0.020	0.027	0.022	3.207	0.015	0.018	256	2088	100	121	5858	5979	124	6144	6268	Error	Error	-5.597	121	5858	124	6144	119096	1930059	0.336	20.753	0	0	0
1	14	6	"A35"	"A35"	17585	55065	90	433	468	193	41	360	360	376	177	47	33	10	0	7959	8105	2721	33	1389	1389	1415	350	24	100	100	0	0.000	0.000	0.000	0.000	0.000	0.000	0.000	0.000	0.000	0.000	0.000	0.000	0.000	0.000	0.011	0.016	0.027	0.021	3.054	0.014	0.055	256	1924	100	73	6570	6643	108	6716	6824	Error	Error	-6.492	73	6570	108	6716	119913	2074968	0.520	19.114	0	0	0
1	15	6	"A35"	"A35"	17880	55060	85	433	465	235	50	342	342	363	171	47	30	16	0	7630	7704	1401	18	1370	1370	1455	575	39	100	100	0	0.000	0.000	0.000	0.000	0.000	0.000	0.000	0.000	0.000	0.000	0.000	0.000	0.000	0.000	0.015	0.019	0.026	0.024	2.902	0.015	0.046	208	1660	100	91	6260	6351	123	6334	6457	Error	Error	-6.104	91	6260	123	6334	96760	1602453	0.596	10.868	0	0	0
1	16	6	"A36"	"A36"	18185	55065	90	424	450	189	42	346	346	373	212	56	28	5	0	6120	6329	1902	30	1361	1361	1385	297	21	100	100	0	0.000	0.000	0.000	0.000	0.000	0.000	0.000	0.000	0.000	0.000	0.000	0.000	0.000	0.000	0.016	0.021	0.039	0.027	3.735	0.018	0.029	256	1924	100	78	4759	4837	104	4968	5072	Error	Error	-5.931	78	4759	104	4968	115081	1620335	0.363	16.646	0	0	0
1	17	6	"A36"	"A36"	18485	55065	95	430	464	227	48	346	346	371	182	49	33	12	0	6252	6762	2674	39	1372	1372	1382	256	18	100	100	0	0.000	0.000	0.000	0.000	0.000	0.000	0.000	0.000	0.000	0.000	0.000	0.000	0.000	0.000	0.017	0.022	0.034	0.028	3.593	0.015	0.036	256	2088	100	84	4880	4964	118	5390	5508	Error	Error	-5.860	84	4880	118	5390	118715	1731072	0.511	21.016	0	0	0
1	18	6	"A36"	"A36"	18785	55055	100	448	499	456	91	360	360	383	202	52	25	9	0	3779	5004	3050	60	1402	1402	1415	254	17	90	87	0	0.000	0.000	0.000	0.000	0.000	0.000	0.000	0.000	0.000	0.000	0.000	0.000	0.000	0.000	0.037	0.039	0.060	0.060	4.738	0.024	0.028	316	2384	100	88	2377	2465	139	3602	3741	Error	Error	-4.755	88	2377	139	3602	157692	1581280	0.574	14.130	0	0	0
1	1	7	"A37"	"A37"	13690	55380	100	457	479	225	46	360	360	385	195	50	31	8	0	4237	4462	1693	37	1438	1438	1504	481	31	97	91	0	0.000	0.000	0.000	0.000	0.000	0.000	0.000	0.000	0.000	0.000	0.000	0.000	0.000	0.000	0.035	0.039	0.056	0.055	3.014	0.038	0.079	316	2384	100	97	2799	2896	119	3024	3143	Error	Error	-4.851	97	2799	119	3024	151317	1410013	0.482	6.150	0	0	0
1	2	7	"A37"	"A37"	13990	55380	100	443	462	186	40	350	350	376	220	58	26	4	0	4416	4643	1549	33	1445	1445	1494	660	44	98	90	0	0.000	0.000	0.000	0.000	0.000	0.000	0.000	0.000	0.000	0.000	0.000	0.000	0.000	0.000	0.031	0.035	0.060	0.045	3.199	0.027	0.030	316	2384	100	93	2971	3064	112	3198	3310	Error	Error	-4.998	93	2971	112	3198	146008	1467213	0.391	4.771	0	0	0
1	3	7	"A37"	"A37"	14290	55375	100	465	481	191	39	359	359	400	312	78	17	2	0	3615	3761	1034	27	1489	1489	1537	482	31	99	93	0	0.000	0.000	0.000	0.000	0.000	0.000	0.000	0.000	0.000	0.000	0.000	0.000	0.000	0.000	0.050	0.054	0.076	0.065	2.911	0.118	0.119	316	2384	100	106	2126	2232	122	2272	2394	Error	Error	-4.326	106	2126	122	2272	151935	1188441	0.260	4.614	0	0	0
1	4	7	"A38"	"A38"	14595	55375	90	445	482	191	39	348	348	376	182	48	34	14	0	7502	7667	2164	28	1468	1468	1503	349	23	100	99	0	0.000	0.000	0.000	0.000	0.000	0.000	0.000	0.000	0.000	0.000	0.000	0.000	0.000	0.000	0.016	0.022	0.025	0.023	3.084	0.017	0.063	256	1924	100	97	6034	6131	134	6199	6333	Error	Error	-5.959	97	6034	134	6199	123384	1962708	0.582	17.662	0	0	0
1	5	7	"A38"	"A38"	14890	55370	85	419	435	184	42	341	341	372	183	49	27	7	0	6690	6746	1214	17	1354	1354	1415	447	31	100	100	0	0.000	0.000	0.000	0.000	0.000	0.000	0.000	0.000	0.000	0.000	0.000	0.000	0.000	0.000	0.015	0.017	0.027	0.025	2.598	0.010	0.016	208	1660	100	78	5336	5414	94	5392	5486	Error	Error	-6.096	78	5336	94	5392	90521	1403088	0.344	11.926	0	0	0
1	6	7	"A38"	"A38"	15195	55365	90	435	459	188	40	342	342	387	370	95	8	0	0	7879	7897	1909	24	1385	1385	1433	412	28	100	99	0	0.000	0.000	0.000	0.000	0.000	0.000	0.000	0.000	0.000	0.000	0.000	0.000	0.000	0.000	0.014	0.018	0.026	0.021	3.080	0.009	0.009	256	1924	100	93	6494	6587	117	6512	6629	Error	Error	-6.126	93	6494	117	6512	117619	2021721	0.195	15.689	0	0	0
1	7	7	"A39"	"A39"	15490	55375	85	404	444	192	43	340	340	365	180	49	32	8	0	7421	7320	2194	29	1355	1355	1377	308	22	100	100	0	0.000	0.000	0.000	0.000	0.000	0.000	0.000	0.000	0.000	0.000	0.000	0.000	0.000	0.000	0.011	0.017	0.025	0.021	3.134	0.014	0.045	208	1660	100	64	6066	6130	104	5965	6069	Error	Error	-6.567	64	6066	104	5965	92446	1522483	0.439	19.295	0	0	0
1	8	7	"A39"	"A39"	15790	55375	90	413	445	187	42	354	354	375	201	53	26	7	0	9537	8734	3826	43	1349	1349	1367	252	18	100	100	0	0.000	0.000	0.000	0.000	0.000	0.000	0.000	0.000	0.000	0.000	0.000	0.000	0.000	0.000	0.007	0.012	0.023	0.019	4.466	0.007	0.018	256	1924	100	59	8188	8247	91	7385	7476	Error	Error	-7.117	59	8188	91	7385	114026	2235894	0.348	29.234	0	0	0
1	9	7	"A39"	"A39"	16085	55370	90	470	696	2230	320	344	344	372	199	53	38	16	0	10385	9755	4697	48	1342	1342	1365	374	27	100	99	0	0.000	0.000	0.000	0.000	0.000	0.000	0.000	0.000	0.000	0.000	0.000	0.000	0.000	0.000	0.014	0.042	0.024	0.025	3.951	0.032	0.013	256	1924	100	126	9043	9169	352	8413	8765	Error	Error	-6.165	126	9043	352	8413	178281	2497298	1.628	22.433	0	0	0
1	10	7	"A40"	"A40"	16395	55370	85	372	408	199	48	339	339	369	273	73	14	2	0	8901	9079	4145	45	1311	1311	1341	342	25	100	100	0	0.000	0.000	0.000	0.000	0.000	0.000	0.000	0.000	0.000	0.000	0.000	0.000	0.000	0.000	0.004	0.009	0.018	0.017	2.799	0.009	0.036	208	1660	100	33	7590	7623	69	7768	7837	Error	Error	-7.845	33	7590	69	7768	84809	1888405	0.143	22.626	0	0	0
1	11	7	"A40"	"A40"	16690	55370	80	426	445	198	44	341	341	363	173	47	34	12	0	9613	9624	4321	44	1324	1324	1352	335	24	100	100	0	0.000	0.000	0.000	0.000	0.000	0.000	0.000	0.000	0.000	0.000	0.000	0.000	0.000	0.000	0.010	0.013	0.020	0.017	3.315	0.011	0.063	208	1512	100	85	8289	8374	104	8300	8404	Error	Error	-6.608	85	8289	104	8300	92603	2001824	0.474	24.693	0	0	0
1	12	7	"A40"	"A40"	16995	55370	90	431	452	196	43	341	341	368	197	53	31	8	0	8978	9174	4916	53	1347	1347	1369	283	20	100	99	0	0.000	0.000	0.000	0.000	0.000	0.000	0.000	0.000	0.000	0.000	0.000	0.000	0.000	0.000	0.012	0.014	0.024	0.019	3.645	0.012	0.047	256	1924	100	90	7631	7721	111	7827	7938	Error	Error	-6.406	90	7631	111	7827	115789	2348513	0.426	27.580	0	0	0
1	13	7	"A41"	"A41"	17290	55365	85	415	434	191	44	326	326	354	302	85	15	1	0	7291	7302	1154	15	1330	1330	1401	492	35	100	100	0	0.000	0.000	0.000	0.000	0.000	0.000	0.000	0.000	0.000	0.000	0.000	0.000	0.000	0.000	0.015	0.018	0.026	0.022	3.118	0.010	0.005	208	1660	100	89	5961	6050	108	5972	6080	Error	Error	-6.066	89	5961	108	5972	90267	1518734	0.265	11.994	0	0	0
1	14	7	"A41"	"A41"	17595	55365	90	445	468	198	42	331	331	357	190	53	37	9	0	8848	8644	2264	26	1346	1346	1367	269	19	100	100	0	0.000	0.000	0.000	0.000	0.000	0.000	0.000	0.000	0.000	0.000	0.000	0.000	0.000	0.000	0.015	0.019	0.027	0.021	3.060	0.014	0.061	256	1924	100	114	7502	7616	137	7298	7435	Error	Error	-6.040	114	7502	137	7298	119892	2212949	0.584	27.052	0	0	0
1	15	7	"A41"	"A41"	17890	55365	85	449	480	196	40	331	331	357	198	55	35	11	0	8705	8751	1435	16	1338	1338	1390	449	32	100	100	0	0.000	0.000	0.000	0.000	0.000	0.000	0.000	0.000	0.000	0.000	0.000	0.000	0.000	0.000	0.016	0.020	0.024	0.020	2.810	0.015	0.058	208	1660	100	118	7367	7485	149	7413	7562	Error	Error	-5.964	118	7367	149	7413	99786	1820288	0.621	16.394	0	0	0
1	16	7	"A42"	"A42"	18185	55360	100	363	385	173	44	340	340	358	171	47	23	6	0	3803	4091	2061	50	1307	1307	1321	233	17	87	83	0	0.000	0.000	0.000	0.000	0.000	0.000	0.000	0.000	0.000	0.000	0.000	0.000	0.000	0.000	0.009	0.016	0.062	0.063	4.416	0.011	0.011	316	2384	100	23	2496	2519	45	2784	2829	Error	Error	-6.762	23	2496	45	2784	121553	1292663	0.158	11.888	0	0	0
1	17	7	"A42"	"A42"	18485	55355	100	357	386	175	45	351	351	398	759	190	0	0	0	2732	2942	1459	49	1322	1322	1342	290	21	84	79	0	0.000	0.000	0.000	0.000	0.000	0.000	0.000	0.000	0.000	0.000	0.000	0.000	0.000	0.000	0.004	0.022	0.086	0.086	3.974	0.013	0.006	316	2384	100	6	1410	1416	35	1620	1655	Error	Error	-7.877	6	1410	35	1620	121844	929784	-0.016	5.517	0	0	0
1	18	7	"A42"	"A42"	18785	55355	100	364	391	176	45	346	346	366	171	46	20	6	0	2635	2809	1284	45	1332	1332	1344	249	18	84	78	0	0.000	0.000	0.000	0.000	0.000	0.000	0.000	0.000	0.000	0.000	0.000	0.000	0.000	0.000	0.014	0.030	0.098	0.096	4.948	0.022	0.013	316	2384	100	18	1303	1321	45	1477	1522	Error	Error	-6.178	18	1303	45	1477	123625	887744	0.146	5.884	0	0	0
1	1	8	"A43"	"A43"	13695	55680	95	490	524	220	41	366	366	413	316	76	23	1	0	10425	10350	2476	23	1472	1472	1582	722	45	100	100	0	0.000	0.000	0.000	0.000	0.000	0.000	0.000	0.000	0.000	0.000	0.000	0.000	0.000	0.000	0.014	0.018	0.023	0.019	2.743	0.016	0.063	256	2088	100	124	8953	9077	158	8878	9036	Error	Error	-6.174	124	8953	158	8878	134034	2649583	0.351	12.144	0	0	0
1	2	8	"A43"	"A43"	13990	55680	105	436	467	224	47	356	356	384	222	57	25	6	0	7744	7536	2103	27	1424	1424	1468	736	50	98	96	0	0.000	0.000	0.000	0.000	0.000	0.000	0.000	0.000	0.000	0.000	0.000	0.000	0.000	0.000	0.013	0.018	0.026	0.023	3.391	0.013	0.034	316	2572	100	80	6320	6400	111	6112	6223	Error	Error	-6.304	80	6320	111	6112	147661	2381330	0.374	8.245	0	0	0
1	3	8	"A43"	"A43"	14290	55680	95	452	464	191	41	364	364	396	246	62	20	1	0	8133	8108	1857	22	1444	1444	1520	1168	76	100	98	0	0.000	0.000	0.000	0.000	0.000	0.000	0.000	0.000	0.000	0.000	0.000	0.000	0.000	0.000	0.013	0.015	0.027	0.022	2.878	0.010	0.025	256	2088	100	88	6689	6777	100	6664	6764	Error	Error	-6.248	88	6689	100	6664	118663	2075759	0.276	5.640	0	0	0
1	4	8	"A44"	"A44"	14595	55670	105	439	518	565	109	373	373	402	235	58	24	5	0	4537	4703	1537	32	1470	1470	1511	459	30	96	94	0	0.000	0.000	0.000	0.000	0.000	0.000	0.000	0.000	0.000	0.000	0.000	0.000	0.000	0.000	0.022	0.045	0.060	0.048	3.980	0.036	0.030	316	2572	100	66	3067	3133	145	3233	3378	Error	Error	-5.538	66	3067	145	3233	163678	1486026	0.494	6.954	0	0	0
1	5	8	"A44"	"A44"	14890	55665	85	435	456	176	38	364	364	396	228	57	23	2	0	5273	5369	1252	23	1421	1421	1525	864	56	100	95	0	0.000	0.000	0.000	0.000	0.000	0.000	0.000	0.000	0.000	0.000	0.000	0.000	0.000	0.000	0.018	0.023	0.042	0.035	2.677	0.014	0.012	208	1660	100	71	3852	3923	92	3948	4040	Error	Error	-5.762	71	3852	92	3948	94807	1116769	0.263	4.449	0	0	0
1	6	8	"A44"	"A44"	15190	55665	105	438	456	188	41	354	354	382	235	61	20	2	0	5045	5042	1309	25	1409	1409	1459	760	52	95	93	0	0.000	0.000	0.000	0.000	0.000	0.000	0.000	0.000	0.000	0.000	0.000	0.000	0.000	0.000	0.023	0.028	0.045	0.039	3.746	0.020	0.032	316	2572	100	84	3636	3720	102	3633	3735	Error	Error	-5.436	84	3636	102	3633	143946	1593162	0.315	4.714	0	0	0
1	7	8	"A45"	"A45"	15495	55670	90	379	416	192	46	345	345	371	189	50	25	8	0	5082	5216	1298	24	1349	1349	1385	773	55	98	96	0	0.000	0.000	0.000	0.000	0.000	0.000	0.000	0.000	0.000	0.000	0.000	0.000	0.000	0.000	0.009	0.018	0.045	0.035	3.693	0.008	0.005	256	1924	100	34	3733	3767	71	3867	3938	Error	Error	-6.779	34	3733	71	3867	106581	1335208	0.238	4.956	0	0	0
1	8	8	"A45"	"A45"	15790	55670	85	382	418	213	50	341	341	366	171	46	24	12	0	5923	6164	1421	23	1359	1359	1448	1148	79	100	99	0	0.000	0.000	0.000	0.000	0.000	0.000	0.000	0.000	0.000	0.000	0.000	0.000	0.000	0.000	0.009	0.016	0.033	0.030	2.677	0.013	0.029	208	1660	100	41	4564	4605	77	4805	4882	Error	Error	-6.799	41	4564	77	4805	86993	1282182	0.304	4.108	0	0	0
1	9	8	"A45"	"A45"	16090	55670	90	427	464	223	48	351	351	378	201	53	30	8	0	7941	8541	3202	37	1389	1389	1455	984	67	98	97	0	0.000	0.000	0.000	0.000	0.000	0.000	0.000	0.000	0.000	0.000	0.000	0.000	0.000	0.000	0.012	0.016	0.022	0.021	3.424	0.010	0.028	256	1924	100	76	6552	6628	113	7152	7265	Error	Error	-6.430	76	6552	113	7152	118774	2186382	0.428	7.201	0	0	0
1	10	8	"A47"	"A47"	16390	55660	85	398	424	185	43	338	338	367	265	72	16	1	0	6295	6342	1528	24	1343	1343	1468	655	44	100	100	0	0.000	0.000	0.000	0.000	0.000	0.000	0.000	0.000	0.000	0.000	0.000	0.000	0.000	0.000	0.012	0.017	0.027	0.024	2.743	0.014	0.010	208	1660	100	60	4952	5012	86	4999	5085	Error	Error	-6.367	60	4952	86	4999	88276	1319089	0.215	7.441	0	0	0
1	11	8	"A47"	"A47"	16690	55665	85	479	483	192	39	335	335	361	195	54	36	10	0	9075	8951	1579	17	1390	1390	1503	603	40	100	100	0	0.000	0.000	0.000	0.000	0.000	0.000	0.000	0.000	0.000	0.000	0.000	0.000	0.000	0.000	0.019	0.020	0.027	0.020	3.015	0.016	0.061	208	1660	100	144	7685	7829	148	7561	7709	Error	Error	-5.738	144	7685	148	7561	100531	1861907	0.626	12.352	0	0	0
1	12	8	"A47"	"A47"	16995	55665	85	446	483	247	51	341	341	373	201	53	33	11	0	9730	9774	2106	21	1401	1401	1496	659	44	100	100	0	0.000	0.000	0.000	0.000	0.000	0.000	0.000	0.000	0.000	0.000	0.000	0.000	0.000	0.000	0.013	0.017	0.021	0.019	2.712	0.014	0.048	208	1660	100	105	8329	8434	142	8373	8515	Error	Error	-6.310	105	8329	142	8373	100411	2032933	0.547	12.561	0	0	0
1	13	8	"A48"	"A48"	17290	55665	85	458	472	181	38	344	344	376	200	53	33	7	0	11997	11903	2076	17	1360	1360	1449	685	47	100	100	0	0.000	0.000	0.000	0.000	0.000	0.000	0.000	0.000	0.000	0.000	0.000	0.000	0.000	0.000	0.011	0.012	0.016	0.014	2.488	0.011	0.065	208	1660	100	114	10637	10751	128	10543	10671	Error	Error	-6.544	114	10637	128	10543	98146	2475802	0.480	15.261	0	0	0
1	14	8	"A48"	"A48"	17590	55660	100	468	487	202	41	354	354	373	178	47	37	12	0	12048	11095	5056	45	1383	1383	1413	356	25	93	91	0	0.000	0.000	0.000	0.000	0.000	0.000	0.000	0.000	0.000	0.000	0.000	0.000	0.000	0.000	0.011	0.014	0.017	0.019	3.795	0.010	0.064	316	2384	100	114	10665	10779	133	9712	9845	Error	Error	-6.548	114	10665	133	9712	153791	3505872	0.640	27.197	0	0	0
1	15	8	"A48"	"A48"	17890	55660	100	409	454	213	46	340	340	364	175	48	34	11	0	9662	8620	3612	41	1368	1368	1386	284	20	95	92	0	0.000	0.000	0.000	0.000	0.000	0.000	0.000	0.000	0.000	0.000	0.000	0.000	0.000	0.000	0.008	0.016	0.024	0.024	4.878	0.011	0.043	316	2384	100	69	8294	8363	114	7252	7366	Error	Error	-6.909	69	8294	114	7252	143495	2723927	0.514	25.472	0	0	0
1	16	8	"A49"	"A49"	18190	55655	100	395	458	401	87	338	338	364	192	52	26	6	0	6441	5773	2879	49	1347	1347	1362	256	18	87	82	0	0.000	0.000	0.000	0.000	0.000	0.000	0.000	0.000	0.000	0.000	0.000	0.000	0.000	0.000	0.011	0.027	0.037	0.046	5.999	0.010	0.009	316	2384	100	57	5094	5151	120	4426	4546	Error	Error	-6.482	57	5094	120	4426	144623	1824324	0.490	17.230	0	0	0
1	17	8	"A49"	"A49"	18490	55655	100	379	397	197	49	354	354	381	193	50	14	4	0	4059	4473	2252	50	1389	1389	1409	395	28	87	82	0	0.000	0.000	0.000	0.000	0.000	0.000	0.000	0.000	0.000	0.000	0.000	0.000	0.000	0.000	0.009	0.014	0.044	0.052	5.880	0.009	0.007	316	2384	100	25	2670	2695	43	3084	3127	Error	Error	-6.739	25	2670	43	3084	125443	1413439	0.083	7.757	0	0	0
1	18	8	"A49"	"A49"	18790	55655	100	414	465	348	74	360	360	382	168	43	28	12	0	3582	4165	2323	55	1398	1398	1415	258	18	90	84	0	0.000	0.000	0.000	0.000	0.000	0.000	0.000	0.000	0.000	0.000	0.000	0.000	0.000	0.000	0.025	0.038	0.067	0.070	4.201	0.034	0.057	316	2384	100	54	2184	2238	105	2767	2872	Error	Error	-5.338	54	2184	105	2767	146883	1316156	0.494	10.659	0	0	0
1	1	9	"A50"	"A50"	13695	55970	90	473	488	200	40	353	353	388	240	61	25	3	0	6793	6896	2835	41	1395	1395	1473	1231	83	96	81	0	0.000	0.000	0.000	0.000	0.000	0.000	0.000	0.000	0.000	0.000	0.000	0.000	0.000	0.000	0.022	0.025	0.035	0.030	3.102	0.017	0.030	256	1924	100	120	5398	5518	135	5501	5636	Error	Error	-5.491	120	5398	135	5501	124858	1765441	0.417	4.405	0	0	0
1	2	9	"A50"	"A50"	13995	55970	85	451	476	213	44	352	352	376	180	47	40	12	0	6209	6238	1810	29	1377	1377	1454	1047	72	100	94	0	0.000	0.000	0.000	0.000	0.000	0.000	0.000	0.000	0.000	0.000	0.000	0.000	0.000	0.000	0.020	0.026	0.043	0.034	3.080	0.013	0.026	208	1660	100	99	4832	4931	124	4861	4985	Error	Error	-5.609	99	4832	124	4861	98955	1297491	0.556	4.569	0	0	0
1	3	9	"A50"	"A50"	14290	55970	85	434	454	181	39	357	357	383	196	51	25	6	0	6779	6923	2154	31	1412	1412	1467	569	38	100	99	0	0.000	0.000	0.000	0.000	0.000	0.000	0.000	0.000	0.000	0.000	0.000	0.000	0.000	0.000	0.014	0.018	0.031	0.022	3.092	0.016	0.046	208	1660	100	77	5367	5444	97	5511	5608	Error	Error	-6.123	77	5367	97	5511	94365	1440029	0.362	9.589	0	0	0
1	4	9	"A51"	"A51"	14590	55970	90	441	476	213	44	360	360	392	212	54	25	10	0	7105	7067	1583	22	1428	1428	1480	880	59	100	99	0	0.000	0.000	0.000	0.000	0.000	0.000	0.000	0.000	0.000	0.000	0.000	0.000	0.000	0.000	0.014	0.021	0.031	0.026	2.939	0.013	0.025	256	1924	100	81	5677	5758	116	5639	5755	Error	Error	-6.131	81	5677	116	5639	121802	1809228	0.396	6.349	0	0	0
1	5	9	"A51"	"A51"	14890	55965	85	448	470	186	39	365	365	390	202	51	27	5	0	6981	7225	1501	20	1427	1427	1478	446	30	100	100	0	0.000	0.000	0.000	0.000	0.000	0.000	0.000	0.000	0.000	0.000	0.000	0.000	0.000	0.000	0.015	0.018	0.025	0.022	2.940	0.012	0.019	208	1660	100	83	5554	5637	105	5798	5903	Error	Error	-6.064	83	5554	105	5798	97689	1502760	0.396	12.886	0	0	0
1	6	9	"A51"	"A51"	15190	55965	90	430	457	199	43	354	354	380	243	63	21	6	0	6617	6621	1756	26	1401	1401	1444	758	52	100	98	0	0.000	0.000	0.000	0.000	0.000	0.000	0.000	0.000	0.000	0.000	0.000	0.000	0.000	0.000	0.015	0.020	0.031	0.025	3.696	0.013	0.011	256	1924	100	76	5216	5292	103	5220	5323	Error	Error	-6.101	76	5216	103	5220	116900	1695018	0.317	6.830	0	0	0
1	7	9	"A52"	"A52"	15500	55970	90	408	427	179	41	344	344	370	190	51	25	5	0	5099	5050	1104	21	1347	1347	1375	578	42	99	98	0	0.000	0.000	0.000	0.000	0.000	0.000	0.000	0.000	0.000	0.000	0.000	0.000	0.000	0.000	0.017	0.022	0.039	0.034	3.021	0.013	0.010	256	1924	100	64	3752	3816	83	3703	3786	Error	Error	-5.873	64	3752	83	3703	109269	1292832	0.300	6.358	0	0	0
1	8	9	"A52"	"A52"	15795	55965	90	440	456	187	41	348	348	373	199	53	27	8	0	5155	5077	1216	23	1361	1361	1385	291	21	100	100	0	0.000	0.000	0.000	0.000	0.000	0.000	0.000	0.000	0.000	0.000	0.000	0.000	0.000	0.000	0.024	0.029	0.045	0.037	3.125	0.037	0.065	256	1924	100	92	3794	3886	108	3716	3824	Error	Error	-5.366	92	3794	108	3716	116716	1299832	0.417	12.687	0	0	0
1	9	9	"A52"	"A52"	16095	55965	90	392	408	175	42	340	340	365	200	54	21	4	0	4714	4679	1032	22	1342	1342	1418	766	54	97	96	0	0.000	0.000	0.000	0.000	0.000	0.000	0.000	0.000	0.000	0.000	0.000	0.000	0.000	0.000	0.015	0.020	0.043	0.042	2.594	0.013	0.010	256	1924	100	52	3372	3424	68	3337	3405	Error	Error	-6.019	52	3372	68	3337	104424	1197799	0.215	4.257	0	0	0
1	10	9	"A53"	"A53"	16390	55960	100	375	402	176	43	337	337	364	179	49	21	5	0	5591	5199	1770	34	1344	1344	1374	340	24	94	90	0	0.000	0.000	0.000	0.000	0.000	0.000	0.000	0.000	0.000	0.000	0.000	0.000	0.000	0.000	0.009	0.017	0.038	0.037	3.668	0.012	0.018	316	2384	100	38	4247	4285	65	3855	3920	Error	Error	-6.804	38	4247	65	3855	127169	1642975	0.212	11.250	0	0	0
1	11	9	"A53"	"A53"	16690	55965	90	400	424	177	41	335	335	362	177	48	27	7	0	6238	6315	1377	21	1342	1342	1362	259	19	100	100	0	0.000	0.000	0.000	0.000	0.000	0.000	0.000	0.000	0.000	0.000	0.000	0.000	0.000	0.000	0.013	0.018	0.029	0.025	3.127	0.012	0.021	256	1924	100	65	4896	4961	89	4973	5062	Error	Error	-6.235	65	4896	89	4973	108570	1616738	0.350	19.124	0	0	0
1	12	9	"A53"	"A53"	16995	55960	85	420	425	181	42	336	336	360	183	50	26	5	0	7539	7529	1327	17	1391	1391	1479	738	49	100	100	0	0.000	0.000	0.000	0.000	0.000	0.000	0.000	0.000	0.000	0.000	0.000	0.000	0.000	0.000	0.014	0.014	0.022	0.020	2.776	0.012	0.038	208	1660	100	84	6148	6232	89	6138	6227	Error	Error	-6.194	84	6148	89	6138	88357	1566015	0.355	8.198	0	0	0
1	13	9	"A54"	"A54"	17290	55955	100	399	430	189	43	336	336	363	176	48	28	10	0	6907	6627	2972	44	1367	1367	1389	273	19	95	90	0	0.000	0.000	0.000	0.000	0.000	0.000	0.000	0.000	0.000	0.000	0.000	0.000	0.000	0.000	0.011	0.018	0.033	0.029	4.322	0.014	0.047	316	2384	100	63	5540	5603	94	5260	5354	Error	Error	-6.458	63	5540	94	5260	135932	2094088	0.381	19.187	0	0	0
1	14	9	"A54"	"A54"	17590	55955	100	391	416	171	41	334	334	350	156	44	30	8	0	5053	4991	2037	40	1343	1343	1350	254	18	92	87	0	0.000	0.000	0.000	0.000	0.000	0.000	0.000	0.000	0.000	0.000	0.000	0.000	0.000	0.000	0.015	0.022	0.043	0.042	4.869	0.015	0.026	316	2384	100	57	3710	3767	82	3648	3730	Error	Error	-6.024	57	3710	82	3648	131500	1577252	0.423	14.335	0	0	0
1	15	9	"A54"	"A54"	17890	55960	90	381	408	179	43	348	348	372	190	51	20	5	0	4048	4484	1613	35	1370	1370	1409	790	56	96	87	0	0.000	0.000	0.000	0.000	0.000	0.000	0.000	0.000	0.000	0.000	0.000	0.000	0.000	0.000	0.012	0.019	0.045	0.039	3.488	0.010	0.009	256	1924	100	33	2678	2711	60	3114	3174	Error	Error	-6.343	33	2678	60	3114	104487	1147805	0.189	3.892	0	0	0
1	16	9	"A55"	"A55"	18190	55950	100	417	454	259	57	344	344	371	181	48	27	12	0	2971	3165	1584	50	1375	1375	1401	276	19	78	73	0	0.000	0.000	0.000	0.000	0.000	0.000	0.000	0.000	0.000	0.000	0.000	0.000	0.000	0.000	0.046	0.061	0.110	0.119	4.594	0.035	0.035	316	2384	100	73	1596	1669	110	1790	1900	Error	Error	-4.450	73	1596	110	1790	143620	1000206	0.459	6.391	0	0	0
1	17	9	"A55"	"A55"	18490	55950	100	417	430	251	58	368	368	402	308	76	9	1	0	2482	2698	1248	46	1398	1398	1433	346	24	80	70	0	0.000	0.000	0.000	0.000	0.000	0.000	0.000	0.000	0.000	0.000	0.000	0.000	0.000	0.000	0.045	0.048	0.138	0.126	4.229	0.035	0.026	316	2384	100	49	1084	1133	62	1300	1362	Error	Error	-4.467	49	1084	62	1300	135745	852594	0.091	3.656	0	0	0
1	18	9	"A55"	"A55"	18790	55950	100	424	685	1447	211	360	360	381	237	62	25	10	0	2653	2923	2731	93	1425	1425	1437	252	17	83	79	0	0.000	0.000	0.000	0.000	0.000	0.000	0.000	0.000	0.000	0.000	0.000	0.000	0.000	0.000	0.052	0.217	0.170	0.184	4.556	0.432	0.674	316	2384	100	64	1228	1292	325	1498	1823	Error	Error	-4.262	64	1228	325	1498	216513	923663	1.283	5.897	0	0	0
1	1	10	"A56"	"A56"	13695	56280	95	484	622	863	138	363	363	387	186	48	38	16	0	6332	6499	2612	40	1458	1458	1485	305	20	100	100	0	0.000	0.000	0.000	0.000	0.000	0.000	0.000	0.000	0.000	0.000	0.000	0.000	0.000	0.000	0.025	0.051	0.043	0.038	3.129	0.084	0.197	256	2088	100	121	4874	4995	259	5041	5300	Error	Error	-5.332	121	4874	259	5041	159156	1663692	1.263	16.439	0	0	0
1	2	10	"A56"	"A56"	13995	56275	110	479	504	222	44	363	363	393	208	52	33	12	0	4124	4387	1759	40	1401	1401	1436	452	31	92	86	0	0.000	0.000	0.000	0.000	0.000	0.000	0.000	0.000	0.000	0.000	0.000	0.000	0.000	0.000	0.043	0.047	0.068	0.062	3.856	0.033	0.063	392	2896	100	116	2723	2839	141	2986	3127	Error	Error	-4.553	116	2723	141	2986	197499	1719809	0.534	6.529	0	0	0
1	3	10	"A56"	"A56"	14290	56275	100	482	504	225	44	370	370	400	223	55	30	10	0	5189	5025	1564	31	1437	1437	1462	432	29	95	94	0	0.000	0.000	0.000	0.000	0.000	0.000	0.000	0.000	0.000	0.000	0.000	0.000	0.000	0.000	0.030	0.037	0.060	0.051	3.523	0.025	0.036	316	2384	100	112	3752	3864	134	3588	3722	Error	Error	-5.066	112	3752	134	3588	159202	1588056	0.466	8.248	0	0	0
1	4	10	"A57"	"A57"	14600	56275	85	469	484	199	41	373	373	405	239	59	23	5	0	8716	8769	1511	17	1447	1447	1512	586	38	100	100	0	0.000	0.000	0.000	0.000	0.000	0.000	0.000	0.000	0.000	0.000	0.000	0.000	0.000	0.000	0.013	0.015	0.024	0.019	3.081	0.013	0.021	208	1660	100	96	7269	7365	111	7322	7433	Error	Error	-6.243	96	7269	111	7322	100684	1823884	0.331	12.384	0	0	0
1	5	10	"A57"	"A57"	14890	56275	85	457	472	193	40	370	370	399	222	55	22	5	0	6455	6401	1076	16	1425	1425	1468	417	28	100	100	0	0.000	0.000	0.000	0.000	0.000	0.000	0.000	0.000	0.000	0.000	0.000	0.000	0.000	0.000	0.017	0.020	0.034	0.028	2.654	0.014	0.017	208	1660	100	87	5030	5117	102	4976	5078	Error	Error	-5.853	87	5030	102	4976	98254	1331363	0.329	11.830	0	0	0
1	6	10	"A57"	"A57"	15190	56275	85	427	444	195	43	361	361	385	187	48	24	5	0	7255	7190	1610	22	1373	1373	1431	449	31	100	100	0	0.000	0.000	0.000	0.000	0.000	0.000	0.000	0.000	0.000	0.000	0.000	0.000	0.000	0.000	0.011	0.014	0.026	0.022	3.066	0.010	0.019	208	1660	100	66	5882	5948	83	5817	5900	Error	Error	-6.478	66	5882	83	5817	92267	1495605	0.316	12.826	0	0	0
1	7	10	"A58"	"A58"	15490	56270	100	395	418	192	45	352	352	378	197	52	23	5	0	4992	4853	2207	45	1366	1366	1392	420	30	84	81	0	0.000	0.000	0.000	0.000	0.000	0.000	0.000	0.000	0.000	0.000	0.000	0.000	0.000	0.000	0.012	0.019	0.042	0.045	4.979	0.014	0.019	316	2384	100	43	3626	3669	66	3487	3553	Error	Error	-6.398	43	3626	66	3487	132165	1533514	0.203	8.240	0	0	0
1	8	10	"A58"	"A58"	15795	56275	90	408	450	214	47	346	346	413	1505	364	0	0	0	5389	5435	1356	24	1380	1380	1410	490	34	99	98	0	0.000	0.000	0.000	0.000	0.000	0.000	0.000	0.000	0.000	0.000	0.000	0.000	0.000	0.000	0.015	0.026	0.041	0.031	3.593	0.020	0.027	256	1924	100	62	4009	4071	104	4055	4159	Error	Error	-6.015	62	4009	104	4055	115192	1391403	0.025	8.214	0	0	0
1	9	10	"A58"	"A58"	16095	56270	85	409	443	177	39	349	349	371	166	44	31	9	0	5619	5712	1219	21	1364	1364	1418	443	31	100	100	0	0.000	0.000	0.000	0.000	0.000	0.000	0.000	0.000	0.000	0.000	0.000	0.000	0.000	0.000	0.014	0.022	0.037	0.030	2.900	0.015	0.031	208	1660	100	60	4255	4315	94	4348	4442	Error	Error	-6.148	60	4255	94	4348	92219	1188124	0.434	9.693	0	0	0
1	10	10	"A59"	"A59"	16400	56265	85	421	438	173	39	345	345	430	1297	301	0	0	0	4753	4807	1048	21	1355	1355	1422	428	30	100	100	0	0.000	0.000	0.000	0.000	0.000	0.000	0.000	0.000	0.000	0.000	0.000	0.000	0.000	0.000	0.022	0.027	0.043	0.039	2.820	0.015	0.015	208	1660	100	76	3398	3474	93	3452	3545	Error	Error	-5.483	76	3398	93	3452	91023	999787	0.006	7.909	0	0	0
1	11	10	"A59"	"A59"	16695	56270	85	428	449	176	39	347	347	380	222	58	22	3	0	5229	5366	889	16	1362	1362	1422	411	28	100	100	0	0.000	0.000	0.000	0.000	0.000	0.000	0.000	0.000	0.000	0.000	0.000	0.000	0.000	0.000	0.021	0.025	0.037	0.030	2.794	0.014	0.015	208	1660	100	81	3867	3948	102	4004	4106	Error	Error	-5.577	81	3867	102	4004	93383	1116066	0.311	9.596	0	0	0
1	12	10	"A59"	"A59"	16995	56265	85	432	447	192	42	350	350	376	251	66	19	2	0	6598	6738	1880	27	1392	1392	1473	467	31	100	100	0	0.000	0.000	0.000	0.000	0.000	0.000	0.000	0.000	0.000	0.000	0.000	0.000	0.000	0.000	0.016	0.018	0.030	0.023	3.082	0.015	0.014	208	1660	100	82	5206	5288	97	5346	5443	Error	Error	-5.988	82	5206	97	5346	92957	1401409	0.283	11.274	0	0	0
1	13	10	"A60"	"A60"	17290	56260	100	357	368	161	43	340	340	359	163	45	17	4	0	2867	2966	1369	46	1325	1325	1332	233	17	81	74	0	0.000	0.000	0.000	0.000	0.000	0.000	0.000	0.000	0.000	0.000	0.000	0.000	0.000	0.000	0.011	0.017	0.077	0.081	5.038	0.019	0.013	316	2384	100	17	1542	1559	28	1641	1669	Error	Error	-6.503	17	1542	28	1641	116209	937365	0.055	7.013	0	0	0
1	14	10	"A60"	"A60"	17590	56260	100	370	387	211	54	355	355	378	178	47	16	4	0	2441	2446	813	33	1350	1350	1366	260	19	81	68	0	0.000	0.000	0.000	0.000	0.000	0.000	0.000	0.000	0.000	0.000	0.000	0.000	0.000	0.000	0.014	0.029	0.125	0.119	4.709	0.013	0.002	316	2384	100	15	1091	1106	32	1096	1128	Error	Error	-6.185	15	1091	32	1096	122270	773090	0.051	4.154	0	0	0
1	15	10	"A60"	"A60"	17890	56260	100	384	413	195	47	357	357	377	170	45	21	6	0	2176	2259	712	31	1373	1373	1374	238	17	83	70	0	0.000	0.000	0.000	0.000	0.000	0.000	0.000	0.000	0.000	0.000	0.000	0.000	0.000	0.000	0.034	0.063	0.145	0.147	4.349	0.042	0.014	316	2384	100	27	803	830	56	886	942	Error	Error	-4.894	27	803	56	886	130365	713793	0.212	3.718	0	0	0
1	16	10	"A61"	"A61"	18190	56260	100	394	423	208	49	361	361	382	181	47	22	5	0	3113	3473	1573	45	1373	1373	1391	255	18	86	83	0	0.000	0.000	0.000	0.000	0.000	0.000	0.000	0.000	0.000	0.000	0.000	0.000	0.000	0.000	0.019	0.030	0.067	0.066	5.268	0.025	0.022	316	2384	100	33	1740	1773	62	2100	2162	Error	Error	-5.720	33	1740	62	2100	133805	1097558	0.227	8.165	0	0	0
1	17	10	"A61"	"A61"	18490	56255	100	395	424	190	44	358	358	395	299	75	10	1	0	2712	3286	1804	54	1385	1385	1425	356	24	84	75	0	0.000	0.000	0.000	0.000	0.000	0.000	0.000	0.000	0.000	0.000	0.000	0.000	0.000	0.000	0.028	0.035	0.091	0.101	5.026	0.024	0.029	316	2384	100	37	1327	1364	66	1901	1967	Error	Error	-5.164	37	1327	66	1901	133874	1038252	0.097	5.228	0	0	0
1	18	10	"A61"	"A61"	18790	56255	100	391	429	219	51	370	370	402	232	57	14	3	0	2733	3125	1622	51	1432	1432	1463	347	23	79	73	0	0.000	0.000	0.000	0.000	0.000	0.000	0.000	0.000	0.000	0.000	0.000	0.000	0.000	0.000	0.016	0.035	0.115	0.106	4.756	0.131	0.213	316	2384	100	21	1301	1322	59	1693	1752	Error	Error	-5.953	21	1301	59	1693	135663	987518	0.116	4.790	0	0	0
1	1	11	"A62"	"A62"	13695	56575	100	426	462	223	48	370	370	394	196	49	29	8	0	5802	6039	3357	55	1427	1427	1497	1086	72	79	70	0	0.000	0.000	0.000	0.000	0.000	0.000	0.000	0.000	0.000	0.000	0.000	0.000	0.000	0.000	0.013	0.020	0.038	0.038	4.225	0.015	0.044	316	2384	100	56	4375	4431	92	4612	4704	Error	Error	-6.288	56	4375	92	4612	145942	1908436	0.347	4.182	0	0	0
1	2	11	"A62"	"A62"	13995	56575	100	441	458	189	41	365	365	389	206	52	29	4	0	6488	6462	3582	55	1431	1431	1468	596	40	89	84	0	0.000	0.000	0.000	0.000	0.000	0.000	0.000	0.000	0.000	0.000	0.000	0.000	0.000	0.000	0.015	0.018	0.036	0.037	4.145	0.013	0.045	316	2384	100	76	5057	5133	93	5031	5124	Error	Error	-6.056	76	5057	93	5031	144786	2041966	0.335	8.379	0	0	0
1	3	11	"A62"	"A62"	14295	56580	85	445	468	200	42	375	375	398	228	57	26	3	0	8095	7864	2902	36	1445	1445	1549	1315	84	100	84	0	0.000	0.000	0.000	0.000	0.000	0.000	0.000	0.000	0.000	0.000	0.000	0.000	0.000	0.000	0.011	0.014	0.025	0.022	3.145	0.012	0.056	208	1660	100	70	6650	6720	93	6419	6512	Error	Error	-6.570	70	6650	93	6419	97432	1635614	0.307	4.802	0	0	0
1	4	11	"A63"	"A63"	14595	56575	100	479	506	196	38	366	366	396	206	52	34	10	0	8819	8272	3426	41	1461	1461	1546	1014	65	91	88	0	0.000	0.000	0.000	0.000	0.000	0.000	0.000	0.000	0.000	0.000	0.000	0.000	0.000	0.000	0.015	0.021	0.028	0.028	3.313	0.013	0.049	316	2384	100	113	7358	7471	140	6811	6951	Error	Error	-6.025	113	7358	140	6811	159908	2613909	0.534	6.633	0	0	0
1	5	11	"A63"	"A63"	14900	56575	95	436	468	191	40	369	369	400	206	51	22	7	0	7996	8072	2184	27	1458	1458	1540	867	56	100	100	0	0.000	0.000	0.000	0.000	0.000	0.000	0.000	0.000	0.000	0.000	0.000	0.000	0.000	0.000	0.010	0.015	0.023	0.019	3.284	0.011	0.030	256	2088	100	67	6538	6605	99	6614	6713	Error	Error	-6.609	67	6538	99	6614	119910	2066332	0.330	7.534	0	0	0
1	6	11	"A63"	"A63"	15200	56575	90	488	513	227	44	368	368	394	203	51	32	11	0	9987	10078	3354	33	1487	1487	1577	731	46	100	99	0	0.000	0.000	0.000	0.000	0.000	0.000	0.000	0.000	0.000	0.000	0.000	0.000	0.000	0.000	0.014	0.017	0.022	0.018	3.019	0.014	0.084	256	1924	100	120	8500	8620	145	8591	8736	Error	Error	-6.146	120	8500	145	8591	131427	2579950	0.586	11.629	0	0	0
1	7	11	"A64"	"A64"	15500	56575	90	412	453	289	63	356	356	384	190	49	28	7	0	5865	5893	1349	22	1446	1446	1472	445	30	100	99	0	0.000	0.000	0.000	0.000	0.000	0.000	0.000	0.000	0.000	0.000	0.000	0.000	0.000	0.000	0.013	0.022	0.035	0.028	3.662	0.013	0.013	256	1924	100	56	4419	4475	97	4447	4544	Error	Error	-6.302	56	4419	97	4447	115884	1508663	0.363	9.935	0	0	0
1	8	11	"A64"	"A64"	15795	56565	90	412	430	183	42	358	358	383	193	50	22	6	0	5157	5319	1420	26	1438	1438	1542	946	61	98	91	0	0.000	0.000	0.000	0.000	0.000	0.000	0.000	0.000	0.000	0.000	0.000	0.000	0.000	0.000	0.015	0.019	0.040	0.035	3.094	0.012	0.016	256	1924	100	54	3719	3773	72	3881	3953	Error	Error	-6.106	54	3719	72	3881	110205	1361746	0.244	3.993	0	0	0
1	9	11	"A64"	"A64"	16100	56570	85	423	463	193	41	359	359	386	185	47	29	8	0	7259	7473	1644	21	1437	1437	1499	864	57	100	100	0	0.000	0.000	0.000	0.000	0.000	0.000	0.000	0.000	0.000	0.000	0.000	0.000	0.000	0.000	0.011	0.017	0.025	0.021	3.024	0.011	0.034	208	1660	100	64	5822	5886	104	6036	6140	Error	Error	-6.507	64	5822	104	6036	96279	1554388	0.416	6.914	0	0	0
1	10	11	"A65"	"A65"	16395	56570	85	426	440	223	50	356	356	376	167	44	29	7	0	8481	8488	1401	16	1449	1449	1559	1028	65	100	100	0	0.000	0.000	0.000	0.000	0.000	0.000	0.000	0.000	0.000	0.000	0.000	0.000	0.000	0.000	0.010	0.012	0.024	0.020	2.873	0.006	0.013	208	1660	100	70	7032	7102	84	7039	7123	Error	Error	-6.650	70	7032	84	7039	91552	1765421	0.383	6.740	0	0	0
1	11	11	"A65"	"A65"	16695	56570	85	411	445	179	40	348	348	369	171	46	26	8	0	7467	7630	1422	18	1429	1429	1496	529	35	100	100	0	0.000	0.000	0.000	0.000	0.000	0.000	0.000	0.000	0.000	0.000	0.000	0.000	0.000	0.000	0.010	0.016	0.023	0.018	3.235	0.014	0.050	208	1660	100	63	6038	6101	97	6201	6298	Error	Error	-6.583	63	6038	97	6201	92653	1586976	0.444	11.595	0	0	0
1	12	11	"A65"	"A65"	17000	56570	85	411	417	178	42	337	337	361	170	47	30	8	0	4907	5016	833	16	1423	1423	1453	302	20	100	100	0	0.000	0.000	0.000	0.000	0.000	0.000	0.000	0.000	0.000	0.000	0.000	0.000	0.000	0.000	0.021	0.022	0.044	0.040	2.490	0.014	0.015	208	1660	100	74	3484	3558	80	3593	3673	Error	Error	-5.557	74	3484	80	3593	86635	1043370	0.329	11.798	0	0	0
1	13	11	"A66"	"A66"	17295	56560	100	396	422	217	51	359	359	380	181	47	23	6	0	4424	4573	2135	46	1403	1403	1419	250	17	92	84	0	0.000	0.000	0.000	0.000	0.000	0.000	0.000	0.000	0.000	0.000	0.000	0.000	0.000	0.000	0.012	0.020	0.051	0.057	5.062	0.017	0.020	316	2384	100	37	3021	3058	63	3170	3233	Error	Error	-6.351	37	3021	63	3170	133380	1445002	0.232	12.616	0	0	0
1	14	11	"A66"	"A66"	17595	56560	100	428	446	215	48	350	350	378	220	58	24	6	0	3081	3441	2596	75	1416	1416	1441	327	22	86	80	0	0.000	0.000	0.000	0.000	0.000	0.000	0.000	0.000	0.000	0.000	0.000	0.000	0.000	0.000	0.047	0.047	0.098	0.105	4.400	0.022	0.032	316	2384	100	78	1665	1743	96	2025	2121	Error	Error	-4.416	78	1665	96	2025	140976	1087484	0.309	6.116	0	0	0
1	15	11	"A66"	"A66"	17895	56560	100	424	594	1260	212	363	363	386	208	53	21	9	0	2677	3304	2587	78	1419	1419	1447	714	49	71	45	0	0.000	0.000	0.000	0.000	0.000	0.000	0.000	0.000	0.000	0.000	0.000	0.000	0.000	0.000	0.048	0.123	0.138	0.114	5.096	0.344	0.524	316	2384	100	61	1258	1319	231	1885	2116	Error	Error	-4.366	61	1258	231	1885	187809	1044061	1.000	2.601	0	0	0
1	16	11	"A67"	"A67"	18200	56565	85	429	473	297	62	371	371	395	183	46	27	10	0	2824	2975	743	24	1438	1438	1456	263	18	100	98	0	0.000	0.000	0.000	0.000	0.000	0.000	0.000	0.000	0.000	0.000	0.000	0.000	0.000	0.000	0.042	0.066	0.100	0.104	3.372	0.025	0.009	208	1660	100	58	1386	1444	102	1537	1639	Error	Error	-4.579	58	1386	102	1537	98482	618770	0.426	5.776	0	0	0
1	17	11	"A67"	"A67"	18495	56555	100	413	443	201	45	364	364	387	195	50	25	6	0	2894	3068	1401	45	1452	1452	1498	1159	77	63	19	0	0.000	0.000	0.000	0.000	0.000	0.000	0.000	0.000	0.000	0.000	0.000	0.000	0.000	0.000	0.034	0.049	0.113	0.116	3.946	0.029	0.020	316	2384	100	49	1442	1491	79	1616	1695	Error	Error	-4.879	49	1442	79	1616	140008	969555	0.287	1.355	0	0	0
1	18	11	"A67"	"A67"	18795	56555	100	415	453	245	54	379	379	403	185	45	24	8	0	2861	3069	1287	41	1537	1537	1571	445	28	83	70	0	0.000	0.000	0.000	0.000	0.000	0.000	0.000	0.000	0.000	0.000	0.000	0.000	0.000	0.000	0.027	0.048	0.118	0.108	4.592	0.031	0.023	316	2384	100	36	1324	1360	74	1532	1606	Error	Error	-5.201	36	1324	74	1532	143039	969820	0.270	3.366	0	0	0
1	1	12	"A68"	"A68"	13705	56885	90	481	503	190	37	381	381	403	196	48	32	9	0	7502	7849	2765	35	1458	1458	1530	1102	72	98	96	0	0.000	0.000	0.000	0.000	0.000	0.000	0.000	0.000	0.000	0.000	0.000	0.000	0.000	0.000	0.017	0.019	0.027	0.022	3.347	0.013	0.041	256	1924	100	100	6044	6144	122	6391	6513	Error	Error	-5.917	100	6044	122	6391	128807	2009334	0.510	5.734	0	0	0
1	2	12	"A68"	"A68"	14005	56880	95	466	486	194	39	392	392	421	224	53	23	4	0	7300	7631	2375	31	1487	1487	1549	740	47	100	100	0	0.000	0.000	0.000	0.000	0.000	0.000	0.000	0.000	0.000	0.000	0.000	0.000	0.000	0.000	0.013	0.015	0.028	0.022	2.956	0.013	0.028	256	2088	100	74	5813	5887	94	6144	6238	Error	Error	-6.296	74	5813	94	6144	124341	1953519	0.290	8.219	0	0	0
1	3	12	"A68"	"A68"	14305	56880	95	425	453	212	46	366	366	402	214	53	24	4	0	6418	6559	1732	26	1455	1455	1517	942	62	98	96	0	0.000	0.000	0.000	0.000	0.000	0.000	0.000	0.000	0.000	0.000	0.000	0.000	0.000	0.000	0.012	0.017	0.034	0.025	3.152	0.014	0.027	256	2088	100	59	4963	5022	87	5104	5191	Error	Error	-6.394	59	4963	87	5104	115969	1679229	0.238	5.352	0	0	0
1	4	12	"A69"	"A69"	14600	56880	90	531	537	214	39	374	374	403	194	48	41	16	0	10444	10296	2291	22	1487	1487	1601	971	60	100	100	0	0.000	0.000	0.000	0.000	0.000	0.000	0.000	0.000	0.000	0.000	0.000	0.000	0.000	0.000	0.018	0.019	0.024	0.021	2.796	0.013	0.062	256	1924	100	157	8957	9114	163	8809	8972	Error	Error	-5.834	157	8957	163	8809	137365	2635891	0.691	8.955	0	0	0
1	5	12	"A69"	"A69"	14900	56870	85	454	492	196	39	358	358	390	220	56	27	7	0	10481	10503	1867	17	1472	1472	1605	1124	70	100	100	0	0.000	0.000	0.000	0.000	0.000	0.000	0.000	0.000	0.000	0.000	0.000	0.000	0.000	0.000	0.011	0.015	0.018	0.015	3.206	0.011	0.030	208	1660	100	96	9009	9105	134	9031	9165	Error	Error	-6.552	96	9009	134	9031	102397	2184617	0.464	7.916	0	0	0
1	6	12	"A69"	"A69"	15200	56870	85	453	473	195	41	371	371	398	224	56	23	4	0	9962	9802	1849	18	1491	1491	1682	1501	89	100	97	0	0.000	0.000	0.000	0.000	0.000	0.000	0.000	0.000	0.000	0.000	0.000	0.000	0.000	0.000	0.010	0.012	0.021	0.017	2.724	0.014	0.075	208	1660	100	82	8471	8553	102	8311	8413	Error	Error	-6.691	82	8471	102	8311	98477	2038915	0.335	5.410	0	0	0
1	7	12	"A70"	"A70"	15505	56875	90	464	481	179	37	380	380	403	212	52	22	6	0	8641	8403	2577	30	1483	1483	1554	987	63	100	98	0	0.000	0.000	0.000	0.000	0.000	0.000	0.000	0.000	0.000	0.000	0.000	0.000	0.000	0.000	0.012	0.015	0.022	0.020	3.060	0.010	0.033	256	1924	100	84	7158	7242	101	6920	7021	Error	Error	-6.413	84	7158	101	6920	123012	2151212	0.368	6.939	0	0	0
1	8	12	"A70"	"A70"	15800	56870	100	447	479	209	43	367	367	397	204	51	27	7	0	7849	7111	3048	42	1449	1449	1488	637	42	90	87	0	0.000	0.000	0.000	0.000	0.000	0.000	0.000	0.000	0.000	0.000	0.000	0.000	0.000	0.000	0.013	0.020	0.029	0.030	4.056	0.017	0.058	316	2384	100	80	6400	6480	112	5662	5774	Error	Error	-6.322	80	6400	112	5662	151218	2246955	0.402	8.827	0	0	0
1	9	12	"A70"	"A70"	16100	56865	100	437	476	221	46	361	361	392	211	53	28	9	0	7739	7084	3156	44	1444	1444	1514	1115	73	85	81	0	0.000	0.000	0.000	0.000	0.000	0.000	0.000	0.000	0.000	0.000	0.000	0.000	0.000	0.000	0.012	0.020	0.036	0.038	4.817	0.015	0.053	316	2384	100	76	6295	6371	115	5640	5755	Error	Error	-6.372	76	6295	115	5640	150306	2238411	0.398	4.996	0	0	0
1	10	12	"A71"	"A71"	16400	56870	90	469	489	202	41	358	358	377	171	45	41	14	0	8957	8746	2009	22	1439	1439	1480	475	32	100	100	0	0.000	0.000	0.000	0.000	0.000	0.000	0.000	0.000	0.000	0.000	0.000	0.000	0.000	0.000	0.015	0.018	0.028	0.022	3.027	0.012	0.049	256	1924	100	111	7518	7629	131	7307	7438	Error	Error	-6.082	111	7518	131	7307	125289	2238905	0.655	15.297	0	0	0
1	11	12	"A71"	"A71"	16700	56870	90	412	438	205	46	358	358	374	169	45	27	7	0	4489	4700	1366	29	1424	1424	1461	560	38	98	97	0	0.000	0.000	0.000	0.000	0.000	0.000	0.000	0.000	0.000	0.000	0.000	0.000	0.000	0.000	0.018	0.024	0.049	0.039	3.196	0.019	0.028	256	1924	100	54	3065	3119	80	3276	3356	Error	Error	-5.827	54	3065	80	3276	112252	1203318	0.379	5.784	0	0	0
1	12	12	"A71"	"A71"	17000	56865	85	408	421	185	43	352	352	377	177	46	25	6	0	3616	3972	1248	31	1427	1427	1455	303	20	100	99	0	0.000	0.000	0.000	0.000	0.000	0.000	0.000	0.000	0.000	0.000	0.000	0.000	0.000	0.000	0.026	0.027	0.065	0.052	2.878	0.023	0.024	208	1660	100	56	2189	2245	69	2545	2614	Error	Error	-5.289	56	2189	69	2545	87652	826110	0.249	8.307	0	0	0
1	13	12	"A72"	"A72"	17305	56865	85	442	467	189	40	363	363	379	180	47	31	10	0	4542	4678	1334	28	1418	1418	1460	774	53	99	93	0	0.000	0.000	0.000	0.000	0.000	0.000	0.000	0.000	0.000	0.000	0.000	0.000	0.000	0.000	0.025	0.032	0.046	0.043	2.984	0.016	0.022	208	1660	100	79	3124	3203	104	3260	3364	Error	Error	-5.305	79	3124	104	3260	97113	973047	0.489	4.158	0	0	0
1	14	12	"A72"	"A72"	17600	56860	100	499	532	309	58	358	358	382	190	49	40	15	0	4108	4856	2767	56	1423	1423	1451	493	33	87	81	0	0.000	0.000	0.000	0.000	0.000	0.000	0.000	0.000	0.000	0.000	0.000	0.000	0.000	0.000	0.053	0.051	0.061	0.070	4.675	0.025	0.049	316	2384	100	141	2685	2826	174	3433	3607	Error	Error	-4.251	141	2685	174	3433	168023	1534583	0.789	6.907	0	0	0
1	15	12	"A72"	"A72"	17905	56865	95	474	504	298	59	371	371	391	182	46	35	11	0	3768	4004	1518	37	1421	1421	1439	267	18	98	95	0	0.000	0.000	0.000	0.000	0.000	0.000	0.000	0.000	0.000	0.000	0.000	0.000	0.000	0.000	0.044	0.051	0.064	0.072	3.679	0.032	0.033	256	2088	100	103	2347	2450	133	2583	2716	Error	Error	-4.510	103	2347	133	2583	128956	1025032	0.621	9.607	0	0	0
1	16	12	"A73"	"A73"	18200	56865	90	383	403	168	41	363	363	389	227	58	12	1	0	2017	2055	476	23	1438	1438	1450	295	20	74	48	0	0.000	0.000	0.000	0.000	0.000	0.000	0.000	0.000	0.000	0.000	0.000	0.000	0.000	0.000	0.035	0.065	0.228	0.231	4.367	0.054	0.009	256	1924	100	20	579	599	40	617	657	Error	Error	-4.855	20	579	40	617	103227	526198	0.062	2.051	0	0	0
1	17	12	"A73"	"A73"	18500	56855	100	376	401	191	47	375	375	399	187	46	16	4	0	1931	2022	586	28	1469	1469	1514	938	61	20	2	0	0.000	0.000	0.000	0.000	0.000	0.000	0.000	0.000	0.000	0.000	0.000	0.000	0.000	0.000	0.002	0.047	0.260	0.316	5.481	0.009	0.001	316	2384	100	1	462	463	26	553	579	Error	Error	-8.852	1	462	26	553	126584	638833	0.011	0.542	0	0	0
1	18	12	"A73"	"A73"	18800	56855	100	432	546	736	134	396	396	441	525	119	5	2	0	2196	2340	1167	49	1533	1533	1550	276	17	75	55	0	0.000	0.000	0.000	0.000	0.000	0.000	0.000	0.000	0.000	0.000	0.000	0.000	0.000	0.000	0.054	0.186	0.228	0.197	3.526	0.437	0.421	316	2384	100	36	663	699	150	807	957	Error	Error	-4.203	36	663	150	807	172488	739384	0.200	2.862	0	0	0
1	1	13	"A74"	"A74"	13705	57175	95	477	519	228	43	403	403	509	1808	355	0	0	0	6393	6584	1904	28	1580	1580	1803	2595	143	91	39	0	0.000	0.000	0.000	0.000	0.000	0.000	0.000	0.000	0.000	0.000	0.000	0.000	0.000	0.000	0.015	0.023	0.033	0.027	3.401	0.016	0.041	256	2088	100	74	4813	4887	116	5004	5120	Error	Error	-6.023	74	4813	116	5004	132932	1685567	0.006	1.842	0	0	0
1	2	13	"A74"	"A74"	13995	57175	105	466	495	205	41	393	393	431	258	59	18	3	0	6167	6209	2120	34	1556	1556	1608	743	46	97	95	0	0.000	0.000	0.000	0.000	0.000	0.000	0.000	0.000	0.000	0.000	0.000	0.000	0.000	0.000	0.016	0.022	0.035	0.028	3.715	0.012	0.019	316	2572	100	73	4611	4684	102	4653	4755	Error	Error	-5.981	73	4611	102	4653	156429	1961969	0.248	6.192	0	0	0
1	3	13	"A74"	"A74"	14300	57165	105	434	480	233	48	376	376	404	201	49	26	8	0	5046	5360	1718	32	1543	1543	1636	1028	62	96	84	0	0.000	0.000	0.000	0.000	0.000	0.000	0.000	0.000	0.000	0.000	0.000	0.000	0.000	0.000	0.017	0.027	0.043	0.042	3.237	0.013	0.022	316	2572	100	58	3503	3561	104	3817	3921	Error	Error	-5.916	58	3503	104	3817	151668	1693681	0.378	3.623	0	0	0
1	4	13	"A75"	"A75"	14605	57170	105	444	473	184	38	375	375	405	241	59	21	3	0	5266	5568	2085	37	1512	1512	1552	547	35	98	94	0	0.000	0.000	0.000	0.000	0.000	0.000	0.000	0.000	0.000	0.000	0.000	0.000	0.000	0.000	0.018	0.024	0.040	0.033	3.158	0.014	0.030	316	2572	100	69	3754	3823	98	4056	4154	Error	Error	-5.766	69	3754	98	4056	149342	1759425	0.282	7.342	0	0	0
1	5	13	"A75"	"A75"	14900	57170	100	482	493	187	37	369	369	396	202	51	31	6	0	4999	5382	1865	34	1527	1527	1561	539	34	98	95	0	0.000	0.000	0.000	0.000	0.000	0.000	0.000	0.000	0.000	0.000	0.000	0.000	0.000	0.000	0.033	0.032	0.051	0.043	2.966	0.013	0.023	316	2384	100	113	3472	3585	124	3855	3979	Error	Error	-4.941	113	3472	124	3855	155642	1700773	0.480	7.089	0	0	0
1	6	13	"A75"	"A75"	15205	57165	85	477	511	216	42	367	367	393	196	49	35	12	0	5536	5677	2707	47	1580	1580	1657	525	31	100	99	0	0.000	0.000	0.000	0.000	0.000	0.000	0.000	0.000	0.000	0.000	0.000	0.000	0.000	0.000	0.028	0.035	0.051	0.042	3.427	0.018	0.031	208	1660	100	110	3956	4066	144	4097	4241	Error	Error	-5.168	110	3956	144	4097	106224	1180765	0.602	7.657	0	0	0
1	7	13	"A76"	"A76"	15505	57170	95	445	457	184	40	382	382	556	2527	454	0	0	0	5115	5222	1261	24	1549	1549	1660	1706	102	96	55	0	0.000	0.000	0.000	0.000	0.000	0.000	0.000	0.000	0.000	0.000	0.000	0.000	0.000	0.000	0.018	0.020	0.048	0.037	3.154	1.723	0.225	256	2088	100	63	3566	3629	75	3673	3748	Error	Error	-5.823	63	3566	75	3673	116865	1336803	-0.039	2.088	0	0	0
1	8	13	"A76"	"A76"	15800	57165	100	421	435	181	41	367	367	396	391	98	4	0	0	4645	4759	1589	33	1486	1486	1553	1028	66	95	81	0	0.000	0.000	0.000	0.000	0.000	0.000	0.000	0.000	0.000	0.000	0.000	0.000	0.000	0.000	0.017	0.021	0.047	0.040	3.243	0.008	0.005	316	2384	100	54	3159	3213	68	3273	3341	Error	Error	-5.870	54	3159	68	3273	137567	1503714	0.100	3.119	0	0	0
1	9	13	"A76"	"A76"	16100	57160	100	416	448	191	42	372	372	396	187	47	24	7	0	4104	4084	1328	32	1471	1471	1544	809	52	90	78	0	0.000	0.000	0.000	0.000	0.000	0.000	0.000	0.000	0.000	0.000	0.000	0.000	0.000	0.000	0.017	0.029	0.064	0.055	4.047	0.018	0.016	316	2384	100	44	2633	2677	76	2613	2689	Error	Error	-5.903	44	2633	76	2613	141495	1290678	0.278	3.140	0	0	0
1	10	13	"A77"	"A77"	16400	57160	100	484	536	279	52	360	360	381	173	45	41	18	0	3582	3838	1454	37	1447	1447	1475	446	30	92	86	0	0.000	0.000	0.000	0.000	0.000	0.000	0.000	0.000	0.000	0.000	0.000	0.000	0.000	0.000	0.058	0.074	0.089	0.084	4.093	0.052	0.101	316	2384	100	124	2135	2259	176	2391	2567	Error	Error	-4.106	124	2135	176	2391	169358	1212794	0.896	5.298	0	0	0
1	11	13	"A77"	"A77"	16700	57160	100	491	545	345	63	359	359	377	171	45	40	20	0	3807	4033	1689	41	1482	1482	1515	504	33	87	81	0	0.000	0.000	0.000	0.000	0.000	0.000	0.000	0.000	0.000	0.000	0.000	0.000	0.000	0.000	0.057	0.073	0.086	0.087	3.733	0.055	0.112	316	2384	100	132	2325	2457	186	2551	2737	Error	Error	-4.139	132	2325	186	2551	172336	1274303	0.982	4.996	0	0	0
1	12	13	"A77"	"A77"	17000	57155	100	482	498	279	56	363	363	382	168	43	41	12	0	3341	3570	1702	47	1468	1468	1516	663	43	74	62	0	0.000	0.000	0.000	0.000	0.000	0.000	0.000	0.000	0.000	0.000	0.000	0.000	0.000	0.000	0.064	0.064	0.085	0.103	4.258	0.037	0.068	316	2384	100	119	1873	1992	135	2102	2237	Error	Error	-3.976	119	1873	135	2102	157507	1128106	0.690	3.098	0	0	0
1	13	13	"A78"	"A78"	17300	57155	100	440	753	3182	422	365	365	388	175	45	34	12	0	3901	4064	2001	49	1492	1492	1522	338	22	83	79	0	0.000	0.000	0.000	0.000	0.000	0.000	0.000	0.000	0.000	0.000	0.000	0.000	0.000	0.000	0.031	0.151	0.073	0.092	5.051	1.736	0.004	316	2384	100	75	2409	2484	388	2572	2960	Error	Error	-5.005	75	2409	388	2572	237818	1284285	2.086	7.521	0	0	0
1	14	13	"A78"	"A78"	17600	57155	100	436	480	240	50	385	385	412	261	63	20	4	0	3658	4281	2157	50	1499	1499	1526	429	28	84	79	0	0.000	0.000	0.000	0.000	0.000	0.000	0.000	0.000	0.000	0.000	0.000	0.000	0.000	0.000	0.024	0.034	0.063	0.059	4.432	0.021	0.014	316	2384	100	51	2159	2210	95	2782	2877	Error	Error	-5.404	51	2159	95	2782	151668	1352890	0.261	6.422	0	0	0
1	15	13	"A78"	"A78"	17900	57155	100	470	505	273	54	392	392	416	215	51	25	5	0	3618	4353	2283	52	1514	1514	1568	768	48	82	59	0	0.000	0.000	0.000	0.000	0.000	0.000	0.000	0.000	0.000	0.000	0.000	0.000	0.000	0.000	0.037	0.040	0.060	0.063	4.456	0.015	0.013	316	2384	100	78	2104	2182	113	2839	2952	Error	Error	-4.754	78	2104	113	2839	159506	1375600	0.414	3.626	0	0	0
1	16	13	"A79"	"A79"	18200	57150	100	449	501	311	62	382	382	408	192	47	31	11	0	3485	4055	2184	53	1493	1493	1516	299	19	83	81	0	0.000	0.000	0.000	0.000	0.000	0.000	0.000	0.000	0.000	0.000	0.000	0.000	0.000	0.000	0.034	0.046	0.080	0.085	4.611	0.042	0.046	316	2384	100	67	1992	2059	119	2562	2681	Error	Error	-4.894	67	1992	119	2562	158385	1281358	0.484	8.492	0	0	0
1	17	13	"A79"	"A79"	18500	57150	100	456	480	197	41	394	394	417	192	46	29	8	0	3079	3450	1647	47	1562	1562	1597	668	41	75	57	0	0.000	0.000	0.000	0.000	0.000	0.000	0.000	0.000	0.000	0.000	0.000	0.000	0.000	0.000	0.041	0.046	0.096	0.104	6.203	0.024	0.034	316	2384	100	62	1517	1579	86	1888	1974	Error	Error	-4.613	62	1517	86	1888	151593	1090235	0.328	2.774	0	0	0
1	18	13	"A79"	"A79"	18800	57150	100	465	583	1002	171	395	395	420	188	44	29	10	0	3091	3832	3589	93	1579	1579	1618	722	44	79	52	0	0.000	0.000	0.000	0.000	0.000	0.000	0.000	0.000	0.000	0.000	0.000	0.000	0.000	0.000	0.046	0.083	0.100	0.112	4.868	0.098	0.116	316	2384	100	70	1512	1582	188	2253	2441	Error	Error	-4.433	70	1512	188	2253	184384	1211019	0.867	3.066	0	0	0
1	1	14	"A80"	"A80"	13715	57475	90	474	495	210	42	400	400	453	440	97	5	0	0	5795	5816	1465	25	1571	1571	1696	1456	85	96	84	0	0.000	0.000	0.000	0.000	0.000	0.000	0.000	0.000	0.000	0.000	0.000	0.000	0.000	0.000	0.018	0.022	0.043	0.034	3.049	0.039	0.025	256	1924	100	74	4224	4298	95	4245	4340	Error	Error	-5.835	74	4224	95	4245	126662	1488900	0.095	2.830	0	0	0
1	2	14	"A80"	"A80"	14010	57480	95	549	625	575	92	402	402	420	188	44	42	18	0	7286	7392	1956	26	1576	1576	1617	461	28	100	100	0	0.000	0.000	0.000	0.000	0.000	0.000	0.000	0.000	0.000	0.000	0.000	0.000	0.000	0.000	0.026	0.038	0.043	0.036	3.101	0.027	0.046	256	2088	100	147	5710	5857	223	5816	6039	Error	Error	-5.280	147	5710	223	5816	159874	1892369	1.090	12.527	0	0	0
1	3	14	"A80"	"A80"	14305	57475	105	447	471	242	51	387	387	432	366	84	9	0	0	5899	5961	2151	36	1559	1559	1613	806	49	98	95	0	0.000	0.000	0.000	0.000	0.000	0.000	0.000	0.000	0.000	0.000	0.000	0.000	0.000	0.000	0.014	0.019	0.037	0.035	2.811	0.017	0.016	316	2572	100	60	4340	4400	84	4402	4486	Error	Error	-6.177	60	4340	84	4402	148989	1883748	0.107	5.395	0	0	0
1	4	14	"A81"	"A81"	14610	57470	100	467	509	333	65	395	395	426	236	55	20	5	0	6354	6285	2051	32	1568	1568	1601	478	29	98	95	0	0.000	0.000	0.000	0.000	0.000	0.000	0.000	0.000	0.000	0.000	0.000	0.000	0.000	0.000	0.015	0.024	0.032	0.030	3.572	0.016	0.019	316	2384	100	72	4786	4858	114	4717	4831	Error	Error	-6.055	72	4786	114	4717	160864	1986094	0.352	9.799	0	0	0
1	5	14	"A81"	"A81"	14905	57470	95	447	473	188	39	382	382	409	196	47	25	6	0	6020	6098	2365	38	1573	1573	1598	376	23	100	99	0	0.000	0.000	0.000	0.000	0.000	0.000	0.000	0.000	0.000	0.000	0.000	0.000	0.000	0.000	0.015	0.020	0.034	0.027	3.288	0.013	0.016	256	2088	100	65	4447	4512	91	4525	4616	Error	Error	-6.096	65	4447	91	4525	121130	1561091	0.327	11.968	0	0	0
1	6	14	"A81"	"A81"	15205	57470	100	452	488	242	49	372	372	398	182	45	30	12	0	5377	5475	1870	34	1560	1560	1614	848	52	94	88	0	0.000	0.000	0.000	0.000	0.000	0.000	0.000	0.000	0.000	0.000	0.000	0.000	0.000	0.000	0.021	0.030	0.046	0.039	3.583	0.022	0.044	316	2384	100	80	3817	3897	116	3915	4031	Error	Error	-5.576	80	3817	116	3915	154146	1730188	0.495	4.553	0	0	0
1	7	14	"A82"	"A82"	15510	57470	90	521	535	215	40	380	380	405	195	48	39	12	0	6156	6105	1446	23	1614	1614	1630	294	18	100	100	0	0.000	0.000	0.000	0.000	0.000	0.000	0.000	0.000	0.000	0.000	0.000	0.000	0.000	0.000	0.031	0.035	0.049	0.040	2.854	0.030	0.098	256	1924	100	141	4542	4683	155	4491	4646	Error	Error	-5.010	141	4542	155	4491	137010	1562770	0.667	15.221	0	0	0
1	8	14	"A82"	"A82"	15805	57470	95	458	481	247	51	379	379	400	171	42	30	9	0	4977	5335	1477	27	1564	1564	1600	296	18	100	100	0	0.000	0.000	0.000	0.000	0.000	0.000	0.000	0.000	0.000	0.000	0.000	0.000	0.000	0.000	0.023	0.027	0.043	0.036	3.277	0.020	0.030	256	2088	100	79	3413	3492	102	3771	3873	Error	Error	-5.433	79	3413	102	3771	123126	1365643	0.474	12.618	0	0	0
1	9	14	"A82"	"A82"	16100	57470	95	478	495	233	47	380	380	407	185	45	32	12	0	4188	4306	1189	27	1547	1547	1578	434	27	99	98	0	0.000	0.000	0.000	0.000	0.000	0.000	0.000	0.000	0.000	0.000	0.000	0.000	0.000	0.000	0.037	0.042	0.074	0.058	3.266	0.027	0.028	256	2088	100	98	2641	2739	115	2759	2874	Error	Error	-4.752	98	2641	115	2759	126666	1102461	0.476	6.286	0	0	0
1	10	14	"A83"	"A83"	16405	57470	100	438	455	184	40	377	377	395	174	44	30	7	0	3148	3540	1267	35	1497	1497	1504	254	16	96	93	0	0.000	0.000	0.000	0.000	0.000	0.000	0.000	0.000	0.000	0.000	0.000	0.000	0.000	0.000	0.037	0.038	0.090	0.078	4.389	0.027	0.026	316	2384	100	61	1651	1712	78	2043	2121	Error	Error	-4.758	61	1651	78	2043	143869	1118632	0.345	8.016	0	0	0
1	11	14	"A83"	"A83"	16705	57460	100	423	476	344	72	376	376	399	191	47	26	8	0	3066	3255	1110	34	1516	1516	1549	742	47	81	51	0	0.000	0.000	0.000	0.000	0.000	0.000	0.000	0.000	0.000	0.000	0.000	0.000	0.000	0.000	0.030	0.058	0.114	0.094	4.148	0.020	0.011	316	2384	100	47	1550	1597	100	1739	1839	Error	Error	-5.043	47	1550	100	1739	150308	1028699	0.403	2.299	0	0	0
1	12	14	"A83"	"A83"	17005	57460	100	449	482	219	45	395	395	412	203	49	24	6	0	3230	3263	1157	35	1538	1538	1599	1031	64	70	40	0	0.000	0.000	0.000	0.000	0.000	0.000	0.000	0.000	0.000	0.000	0.000	0.000	0.000	0.000	0.032	0.050	0.089	0.087	3.936	0.047	0.054	316	2384	100	54	1692	1746	87	1725	1812	Error	Error	-4.970	54	1692	87	1725	152162	1031108	0.345	1.614	0	0	0
1	13	14	"A84"	"A84"	17305	57460	100	446	533	417	78	383	383	410	206	50	29	11	0	3622	3758	1726	45	1532	1532	1547	270	17	84	80	0	0.000	0.000	0.000	0.000	0.000	0.000	0.000	0.000	0.000	0.000	0.000	0.000	0.000	0.000	0.030	0.067	0.099	0.110	4.888	0.046	0.045	316	2384	100	63	2090	2153	150	2226	2376	Error	Error	-5.052	63	2090	150	2226	168562	1187421	0.597	8.189	0	0	0
1	14	14	"A84"	"A84"	17605	57455	100	482	512	293	57	381	381	403	183	45	33	10	0	3290	4169	2381	57	1560	1560	1602	866	54	76	49	0	0.000	0.000	0.000	0.000	0.000	0.000	0.000	0.000	0.000	0.000	0.000	0.000	0.000	0.000	0.058	0.050	0.078	0.088	4.331	0.022	0.033	316	2384	100	101	1730	1831	131	2609	2740	Error	Error	-4.098	101	1730	131	2609	161894	1317454	0.596	2.964	0	0	0
1	15	14	"A84"	"A84"	17905	57455	100	430	460	212	46	372	372	394	178	45	29	9	0	2636	3549	1982	55	1498	1498	1509	263	17	87	80	0	0.000	0.000	0.000	0.000	0.000	0.000	0.000	0.000	0.000	0.000	0.000	0.000	0.000	0.000	0.051	0.043	0.089	0.093	3.780	0.027	0.030	316	2384	100	58	1138	1196	88	2051	2139	Error	Error	-4.294	58	1138	88	2051	145304	1121459	0.371	7.757	0	0	0
1	16	14	"A85"	"A85"	18205	57455	100	447	487	258	52	387	387	412	211	51	21	6	0	3711	4235	2085	49	1533	1533	1570	360	22	88	85	0	0.000	0.000	0.000	0.000	0.000	0.000	0.000	0.000	0.000	0.000	0.000	0.000	0.000	0.000	0.028	0.037	0.062	0.065	4.477	0.027	0.028	316	2384	100	60	2178	2238	100	2702	2802	Error	Error	-5.182	60	2178	100	2702	153854	1338124	0.355	7.403	0	0	0
1	17	14	"A85"	"A85"	18505	57455	100	451	480	221	46	397	397	422	200	47	20	5	0	3128	3544	2146	60	1606	1606	1624	284	17	94	87	0	0.000	0.000	0.000	0.000	0.000	0.000	0.000	0.000	0.000	0.000	0.000	0.000	0.000	0.000	0.035	0.043	0.092	0.077	4.610	0.011	0.004	316	2384	100	54	1522	1576	83	1938	2021	Error	Error	-4.817	54	1522	83	1938	151529	1119796	0.290	6.761	0	0	0
1	18	14	"A85"	"A85"	18805	57450	100	439	472	209	44	408	408	437	239	54	18	3	0	2543	3241	1797	55	1592	1592	1630	344	21	79	63	0	0.000	0.000	0.000	0.000	0.000	0.000	0.000	0.000	0.000	0.000	0.000	0.000	0.000	0.000	0.033	0.039	0.120	0.118	5.321	0.027	0.023	316	2384	100	31	951	982	64	1649	1713	Error	Error	-4.939	31	951	64	1649	149262	1024306	0.146	4.683	0	0	0
1	1	15	"A86"	"A86"	13705	57775	100	482	514	238	46	379	379	405	182	44	36	12	0	4629	4515	1868	41	1508	1508	1607	1273	79	77	60	0	0.000	0.000	0.000	0.000	0.000	0.000	0.000	0.000	0.000	0.000	0.000	0.000	0.000	0.000	0.033	0.045	0.062	0.058	4.592	0.025	0.053	316	2384	100	103	3121	3224	135	3007	3142	Error	Error	-4.921	103	3121	135	3007	162435	1426688	0.599	2.284	0	0	0
1	2	15	"A86"	"A86"	14005	57775	100	420	453	227	50	383	383	415	309	74	9	0	0	5252	5165	1825	35	1545	1545	1651	1242	75	88	71	0	0.000	0.000	0.000	0.000	0.000	0.000	0.000	0.000	0.000	0.000	0.000	0.000	0.000	0.000	0.010	0.019	0.037	0.035	3.516	0.011	0.010	316	2384	100	37	3707	3744	70	3620	3690	Error	Error	-6.647	37	3707	70	3620	143262	1632013	0.123	2.829	0	0	0
1	3	15	"A86"	"A86"	14305	57775	105	480	493	208	42	384	384	420	252	60	23	4	0	5693	5745	1864	32	1569	1569	1629	492	30	99	98	0	0.000	0.000	0.000	0.000	0.000	0.000	0.000	0.000	0.000	0.000	0.000	0.000	0.000	0.000	0.023	0.026	0.047	0.039	3.099	0.021	0.027	316	2572	100	96	4124	4220	109	4176	4285	Error	Error	-5.425	96	4124	109	4176	155906	1815280	0.290	8.366	0	0	0
1	4	15	"A87"	"A87"	14610	57770	100	451	465	180	38	383	383	421	389	92	6	0	0	4428	4689	1677	35	1539	1539	1600	881	55	93	81	0	0.000	0.000	0.000	0.000	0.000	0.000	0.000	0.000	0.000	0.000	0.000	0.000	0.000	0.000	0.024	0.026	0.051	0.043	3.399	0.014	0.002	316	2384	100	68	2889	2957	82	3150	3232	Error	Error	-5.409	68	2889	82	3150	146831	1481705	0.113	3.506	0	0	0
1	5	15	"A87"	"A87"	14905	57775	95	447	463	188	40	377	377	395	190	48	25	7	0	4616	4902	2938	59	1546	1546	1590	672	42	99	93	0	0.000	0.000	0.000	0.000	0.000	0.000	0.000	0.000	0.000	0.000	0.000	0.000	0.000	0.000	0.023	0.026	0.048	0.041	3.426	0.012	0.016	256	2088	100	70	3070	3140	86	3356	3442	Error	Error	-5.455	70	3070	86	3356	118534	1254981	0.358	4.929	0	0	0
1	6	15	"A87"	"A87"	15205	57770	95	433	464	199	42	378	378	422	549	130	3	0	0	4995	4999	1571	31	1602	1602	1674	1442	86	94	62	0	0.000	0.000	0.000	0.000	0.000	0.000	0.000	0.000	0.000	0.000	0.000	0.000	0.000	0.000	0.016	0.025	0.046	0.039	3.657	0.017	0.021	256	2088	100	55	3393	3448	86	3397	3483	Error	Error	-5.947	55	3393	86	3397	118830	1279871	0.077	2.306	0	0	0
1	7	15	"A88"	"A88"	15510	57770	95	448	477	214	44	390	390	409	180	44	29	8	0	4997	5283	2465	46	1574	1574	1616	773	47	99	96	0	0.000	0.000	0.000	0.000	0.000	0.000	0.000	0.000	0.000	0.000	0.000	0.000	0.000	0.000	0.017	0.023	0.045	0.036	3.452	0.013	0.019	256	2088	100	58	3423	3481	87	3709	3796	Error	Error	-5.883	58	3423	87	3709	122032	1352399	0.378	4.744	0	0	0
1	8	15	"A88"	"A88"	15805	57770	95	425	457	241	52	372	372	391	182	46	27	7	0	3269	3636	2183	60	1496	1496	1520	496	32	98	83	0	0.000	0.000	0.000	0.000	0.000	0.000	0.000	0.000	0.000	0.000	0.000	0.000	0.000	0.000	0.030	0.040	0.085	0.076	2.821	0.016	0.015	256	2088	100	53	1773	1826	85	2140	2225	Error	Error	-5.064	53	1773	85	2140	117030	930690	0.363	4.266	0	0	0
1	9	15	"A88"	"A88"	16105	57770	90	445	448	192	42	371	371	396	185	46	26	8	0	3172	3493	1161	33	1499	1499	1520	356	23	98	94	0	0.000	0.000	0.000	0.000	0.000	0.000	0.000	0.000	0.000	0.000	0.000	0.000	0.000	0.000	0.044	0.039	0.073	0.073	3.266	0.034	0.038	256	1924	100	74	1673	1747	77	1994	2071	Error	Error	-4.499	74	1673	77	1994	114812	894305	0.281	5.542	0	0	0
1	10	15	"A89"	"A89"	16405	57765	100	390	465	571	122	372	372	394	239	60	16	3	0	2405	2459	585	23	1483	1483	1506	669	44	68	23	0	0.000	0.000	0.000	0.000	0.000	0.000	0.000	0.000	0.000	0.000	0.000	0.000	0.000	0.000	0.020	0.095	0.130	0.134	4.772	0.076	0.008	316	2384	100	18	922	940	93	976	1069	Error	Error	-5.679	18	922	93	976	147095	777049	0.297	1.425	0	0	0
1	11	15	"A89"	"A89"	16705	57760	100	396	412	180	43	372	372	393	177	45	19	5	0	2157	2156	487	22	1464	1464	1475	246	16	82	68	0	0.000	0.000	0.000	0.000	0.000	0.000	0.000	0.000	0.000	0.000	0.000	0.000	0.000	0.000	0.035	0.058	0.209	0.211	4.122	0.029	0.004	316	2384	100	24	693	717	40	692	732	Error	Error	-4.852	24	693	40	692	130344	681256	0.107	2.768	0	0	0
1	12	15	"A89"	"A89"	17005	57760	100	430	475	236	49	371	371	394	185	46	31	9	0	2477	2477	640	25	1473	1473	1496	502	33	77	50	0	0.000	0.000	0.000	0.000	0.000	0.000	0.000	0.000	0.000	0.000	0.000	0.000	0.000	0.000	0.059	0.104	0.189	0.172	4.046	0.089	0.041	316	2384	100	59	1004	1063	104	1004	1108	Error	Error	-4.089	59	1004	104	1004	150085	782888	0.438	1.954	0	0	0
1	13	15	"A90"	"A90"	17305	57760	100	462	525	370	70	388	388	417	212	50	25	7	0	2976	3270	1234	37	1603	1603	1623	281	17	90	84	0	0.000	0.000	0.000	0.000	0.000	0.000	0.000	0.000	0.000	0.000	0.000	0.000	0.000	0.000	0.054	0.082	0.107	0.114	4.228	0.025	0.006	316	2384	100	74	1373	1447	137	1667	1804	Error	Error	-4.214	74	1373	137	1667	165927	1033327	0.509	5.861	0	0	0
1	14	15	"A90"	"A90"	17605	57755	100	442	463	198	42	390	390	411	180	43	26	7	0	2696	2970	1099	37	1635	1635	1693	746	44	68	34	0	0.000	0.000	0.000	0.000	0.000	0.000	0.000	0.000	0.000	0.000	0.000	0.000	0.000	0.000	0.049	0.055	0.128	0.110	3.903	0.018	0.014	316	2384	100	52	1061	1113	73	1335	1408	Error	Error	-4.351	52	1061	73	1335	146330	938565	0.289	1.712	0	0	0
1	15	15	"A90"	"A90"	17905	57755	100	425	462	260	56	392	392	493	2004	406	0	0	0	2470	2934	1266	43	1545	1545	1644	1796	109	29	6	0	0.000	0.000	0.000	0.000	0.000	0.000	0.000	0.000	0.000	0.000	0.000	0.000	0.000	0.000	0.036	0.050	0.157	0.148	4.031	0.027	0.013	316	2384	100	33	925	958	70	1389	1459	Error	Error	-4.809	33	925	70	1389	145954	927095	-0.015	0.718	0	0	0
1	16	15	"A91"	"A91"	18205	57755	100	455	468	228	48	388	388	428	249	58	17	2	0	3250	3632	1884	51	1583	1583	1618	383	23	86	78	0	0.000	0.000	0.000	0.000	0.000	0.000	0.000	0.000	0.000	0.000	0.000	0.000	0.000	0.000	0.040	0.039	0.096	0.088	4.289	0.031	0.026	316	2384	100	67	1667	1734	80	2049	2129	Error	Error	-4.637	67	1667	80	2049	147876	1147777	0.161	5.258	0	0	0
1	17	15	"A91"	"A91"	18505	57755	100	459	497	271	54	397	397	427	221	51	22	6	0	3108	3588	1507	42	1602	1602	1622	311	19	92	86	0	0.000	0.000	0.000	0.000	0.000	0.000	0.000	0.000	0.000	0.000	0.000	0.000	0.000	0.000	0.041	0.050	0.091	0.090	3.826	0.043	0.021	316	2384	100	62	1506	1568	100	1986	2086	Error	Error	-4.602	62	1506	100	1986	156965	1133857	0.317	6.322	0	0	0
1	18	15	"A91"	"A91"	18805	57750	100	461	497	323	64	408	408	440	303	68	12	2	0	3106	3666	1776	48	1655	1655	1716	719	41	75	50	0	0.000	0.000	0.000	0.000	0.000	0.000	0.000	0.000	0.000	0.000	0.000	0.000	0.000	0.000	0.037	0.044	0.101	0.104	4.453	0.046	0.041	316	2384	100	53	1451	1504	89	2011	2100	Error	Error	-4.775	53	1451	89	2011	157123	1158467	0.188	2.712	0	0	0
1	1	16	"A92"	"A92"	13710	58075	100	489	517	249	48	372	372	398	180	45	37	13	0	6470	6174	2065	33	1481	1481	1506	288	19	96	93	0	0.000	0.000	0.000	0.000	0.000	0.000	0.000	0.000	0.000	0.000	0.000	0.000	0.000	0.000	0.023	0.031	0.040	0.040	4.054	0.023	0.065	316	2384	100	117	4989	5106	145	4693	4838	Error	Error	-5.414	117	4989	145	4693	163243	1951010	0.661	16.208	0	0	0
1	2	16	"A92"	"A92"	14010	58075	100	449	468	194	41	379	379	403	202	50	22	6	0	6404	6494	2310	35	1489	1489	1551	649	41	97	92	0	0.000	0.000	0.000	0.000	0.000	0.000	0.000	0.000	0.000	0.000	0.000	0.000	0.000	0.000	0.014	0.018	0.031	0.027	2.864	0.014	0.030	316	2384	100	70	4915	4985	89	5005	5094	Error	Error	-6.134	70	4915	89	5005	147983	2052120	0.322	7.616	0	0	0
1	3	16	"A92"	"A92"	14315	58080	105	517	526	206	39	383	383	415	311	74	17	2	0	8144	8032	1781	22	1548	1548	1609	474	29	99	99	0	0.000	0.000	0.000	0.000	0.000	0.000	0.000	0.000	0.000	0.000	0.000	0.000	0.000	0.000	0.020	0.022	0.030	0.025	3.015	0.019	0.056	316	2572	100	134	6596	6730	143	6484	6627	Error	Error	-5.621	134	6596	143	6484	166060	2538193	0.357	13.551	0	0	0
1	4	16	"A93"	"A93"	14610	58070	100	450	474	200	42	380	380	405	190	46	27	9	0	6073	5970	2362	39	1533	1533	1582	471	29	90	89	0	0.000	0.000	0.000	0.000	0.000	0.000	0.000	0.000	0.000	0.000	0.000	0.000	0.000	0.000	0.015	0.021	0.040	0.041	3.885	0.014	0.030	316	2384	100	70	4540	4610	94	4437	4531	Error	Error	-6.019	70	4540	94	4437	149726	1886512	0.363	9.316	0	0	0
1	5	16	"A93"	"A93"	14910	58070	90	450	463	193	41	371	371	406	327	80	10	1	0	4935	5297	1728	32	1539	1539	1591	397	24	100	100	0	0.000	0.000	0.000	0.000	0.000	0.000	0.000	0.000	0.000	0.000	0.000	0.000	0.000	0.000	0.023	0.024	0.040	0.036	2.952	0.048	0.042	256	1924	100	79	3396	3475	92	3758	3850	Error	Error	-5.426	79	3396	92	3758	118467	1355950	0.174	9.335	0	0	0
1	6	16	"A93"	"A93"	15215	58070	100	444	461	186	40	370	370	395	198	50	25	6	0	3827	4395	1826	41	1498	1498	1526	406	26	99	95	0	0.000	0.000	0.000	0.000	0.000	0.000	0.000	0.000	0.000	0.000	0.000	0.000	0.000	0.000	0.032	0.031	0.050	0.049	3.413	0.018	0.023	316	2384	100	74	2329	2403	91	2897	2988	Error	Error	-4.976	74	2329	91	2897	145623	1388835	0.333	7.067	0	0	0
1	7	16	"A94"	"A94"	15515	58070	90	439	513	605	117	385	385	408	197	48	25	7	0	4073	4283	1543	36	1516	1516	1536	280	18	99	98	0	0.000	0.000	0.000	0.000	0.000	0.000	0.000	0.000	0.000	0.000	0.000	0.000	0.000	0.000	0.021	0.046	0.056	0.049	3.724	0.093	0.134	256	1924	100	54	2557	2611	128	2767	2895	Error	Error	-5.565	54	2557	128	2767	131341	1096335	0.533	9.811	0	0	0
1	8	16	"A94"	"A94"	15810	58070	90	437	466	213	45	380	380	404	193	47	28	6	0	3025	3133	771	24	1511	1511	1523	421	27	97	86	0	0.000	0.000	0.000	0.000	0.000	0.000	0.000	0.000	0.000	0.000	0.000	0.000	0.000	0.000	0.038	0.053	0.111	0.085	3.650	0.039	0.030	256	1924	100	57	1514	1571	86	1622	1708	Error	Error	-4.731	57	1514	86	1622	119370	801987	0.321	3.824	0	0	0
1	9	16	"A94"	"A94"	16110	58070	90	435	459	227	49	369	369	388	173	44	28	8	0	2919	2992	770	25	1455	1455	1474	255	17	98	94	0	0.000	0.000	0.000	0.000	0.000	0.000	0.000	0.000	0.000	0.000	0.000	0.000	0.000	0.000	0.045	0.059	0.100	0.094	3.553	0.039	0.023	256	1924	100	66	1464	1530	90	1537	1627	Error	Error	-4.471	66	1464	90	1537	117478	765942	0.410	5.953	0	0	0
1	10	16	"A95"	"A95"	16410	58060	100	405	437	226	51	366	366	386	172	44	24	7	0	2674	2669	773	28	1436	1436	1454	311	21	87	79	0	0.000	0.000	0.000	0.000	0.000	0.000	0.000	0.000	0.000	0.000	0.000	0.000	0.000	0.000	0.032	0.058	0.111	0.108	3.921	0.039	0.021	316	2384	100	39	1238	1277	71	1233	1304	Error	Error	-4.988	39	1238	71	1233	138130	843419	0.297	3.907	0	0	0
1	11	16	"A95"	"A95"	16710	58060	100	394	429	221	51	358	358	382	174	45	25	6	0	2533	2575	673	26	1461	1461	1479	448	30	85	62	0	0.000	0.000	0.000	0.000	0.000	0.000	0.000	0.000	0.000	0.000	0.000	0.000	0.000	0.000	0.034	0.064	0.135	0.139	4.343	0.022	0.008	316	2384	100	36	1072	1108	71	1114	1185	Error	Error	-4.896	36	1072	71	1114	135700	813719	0.270	2.446	0	0	0
1	12	16	"A95"	"A95"	17010	58060	100	406	440	218	49	364	364	393	290	73	12	1	0	2871	2894	770	26	1495	1495	1512	257	16	93	86	0	0.000	0.000	0.000	0.000	0.000	0.000	0.000	0.000	0.000	0.000	0.000	0.000	0.000	0.000	0.031	0.054	0.121	0.109	3.573	0.034	0.015	316	2384	100	42	1376	1418	76	1399	1475	Error	Error	-5.034	42	1376	76	1399	139054	914604	0.162	5.377	0	0	0
1	13	16	"A96"	"A96"	17310	58060	100	401	450	204	45	377	377	399	189	47	26	9	0	4074	4116	1587	38	1539	1539	1574	321	20	93	89	0	0.000	0.000	0.000	0.000	0.000	0.000	0.000	0.000	0.000	0.000	0.000	0.000	0.000	0.000	0.009	0.028	0.071	0.063	4.561	0.021	0.021	316	2384	100	24	2535	2559	73	2577	2650	Error	Error	-6.723	24	2535	73	2577	142164	1300539	0.270	7.919	0	0	0
1	14	16	"A96"	"A96"	17610	58055	100	481	540	354	65	384	384	406	179	44	34	14	0	4439	4674	2116	45	1631	1631	1688	415	24	89	83	0	0.000	0.000	0.000	0.000	0.000	0.000	0.000	0.000	0.000	0.000	0.000	0.000	0.000	0.000	0.035	0.051	0.061	0.074	5.427	0.029	0.045	316	2384	100	97	2808	2905	156	3043	3199	Error	Error	-4.855	97	2808	156	3043	170721	1476871	0.749	7.195	0	0	0
1	15	16	"A96"	"A96"	17910	58055	100	447	481	194	40	390	390	425	303	71	16	1	0	4412	4708	2091	44	1616	1616	1694	496	29	90	82	0	0.000	0.000	0.000	0.000	0.000	0.000	0.000	0.000	0.000	0.000	0.000	0.000	0.000	0.000	0.020	0.029	0.062	0.051	3.788	0.020	0.029	316	2384	100	57	2796	2853	91	3092	3183	Error	Error	-5.616	57	2796	91	3092	151955	1487861	0.185	6.077	0	0	0
1	16	16	"A97"	"A97"	18210	58055	100	439	480	250	52	374	374	403	200	49	27	7	0	3700	4155	1598	38	1539	1539	1571	362	23	97	93	0	0.000	0.000	0.000	0.000	0.000	0.000	0.000	0.000	0.000	0.000	0.000	0.000	0.000	0.000	0.030	0.041	0.066	0.060	3.287	0.030	0.036	316	2384	100	65	2161	2226	106	2616	2722	Error	Error	-5.055	65	2161	106	2616	151540	1313088	0.385	7.138	0	0	0
1	17	16	"A97"	"A97"	18510	58050	100	491	519	364	70	402	402	423	195	46	28	10	0	4525	4620	1693	36	1598	1598	1639	394	24	96	90	0	0.000	0.000	0.000	0.000	0.000	0.000	0.000	0.000	0.000	0.000	0.000	0.000	0.000	0.000	0.030	0.039	0.057	0.058	3.329	0.029	0.031	316	2384	100	89	2927	3016	117	3022	3139	Error	Error	-5.039	89	2927	117	3022	164051	1459763	0.492	7.566	0	0	0
1	18	16	"A97"	"A97"	18810	58050	100	507	520	197	37	407	407	426	203	47	28	7	0	3741	4331	1915	44	1651	1651	1697	359	21	95	87	0	0.000	0.000	0.000	0.000	0.000	0.000	0.000	0.000	0.000	0.000	0.000	0.000	0.000	0.000	0.048	0.042	0.078	0.069	3.549	0.027	0.046	316	2384	100	100	2090	2190	113	2680	2793	Error	Error	-4.385	100	2090	113	2680	164477	1368545	0.463	7.337	0	0	0
1	1	17	"A98"	"A98"	13705	58375	100	414	428	179	41	372	372	398	192	48	19	5	0	2105	2385	1049	43	1452	1452	1469	340	23	65	48	0	0.000	0.000	0.000	0.000	0.000	0.000	0.000	0.000	0.000	0.000	0.000	0.000	0.000	0.000	0.064	0.060	0.189	0.183	5.046	0.037	0.013	316	2384	100	42	653	695	56	933	989	Error	Error	-3.959	42	653	56	933	135276	753810	0.156	2.694	0	0	0
1	2	17	"A98"	"A98"	14005	58370	100	350	392	190	48	374	374	612	3155	515	0	0	0	1941	2073	699	33	1444	1444	1751	3546	202	0	0	0	0.000	0.000	0.000	0.000	0.000	0.000	0.000	0.000	0.000	0.000	0.000	0.000	0.000	0.000	-0.048	0.029	0.287	0.316	5.251	0.040	0.008	316	2384	100	-24	497	473	18	629	647	Error	Error	Error	-24	497	18	629	124019	655019	-0.070	0.091	0	0	0
1	3	17	"A98"	"A98"	14305	58370	100	391	406	166	40	361	361	381	174	45	20	4	0	1932	2110	774	36	1440	1440	1467	634	43	41	18	0	0.000	0.000	0.000	0.000	0.000	0.000	0.000	0.000	0.000	0.000	0.000	0.000	0.000	0.000	0.061	0.067	0.189	0.176	4.369	0.040	0.012	316	2384	100	30	492	522	45	670	715	Error	Error	-4.036	30	492	45	670	128235	666827	0.144	1.014	0	0	0
1	4	17	"A99"	"A99"	14605	58370	100	351	383	175	45	362	362	385	191	49	15	5	0	2988	2912	964	33	1434	1434	1465	726	49	74	56	0	0.000	0.000	0.000	0.000	0.000	0.000	0.000	0.000	0.000	0.000	0.000	0.000	0.000	0.000	-0.007	0.014	0.115	0.108	4.677	0.028	0.017	316	2384	100	-11	1554	1543	21	1478	1499	Error	Error	Error	-11	1554	21	1478	120974	920119	-0.010	1.993	0	0	0
1	5	17	"A99"	"A99"	14910	58370	85	358	394	185	46	368	368	390	197	50	18	4	0	3177	3271	659	20	1444	1444	1474	365	24	100	97	0	0.000	0.000	0.000	0.000	0.000	0.000	0.000	0.000	0.000	0.000	0.000	0.000	0.000	0.000	-0.006	0.014	0.090	0.068	3.625	0.016	0.004	208	1660	100	-10	1733	1723	26	1827	1853	Error	Error	Error	-10	1733	26	1827	82016	680287	0.020	4.923	0	0	0
1	6	17	"A99"	"A99"	15210	58365	100	394	412	179	43	372	372	424	1062	250	0	0	0	2623	2653	709	26	1448	1448	1491	968	64	62	14	0	0.000	0.000	0.000	0.000	0.000	0.000	0.000	0.000	0.000	0.000	0.000	0.000	0.000	0.000	0.019	0.033	0.110	0.097	4.006	16.252	0.001	316	2384	100	22	1175	1197	40	1205	1245	Error	Error	-5.739	22	1175	40	1205	130076	838503	-0.011	1.200	0	0	0
1	7	17	"A100"	"A100"	15510	58365	100	396	419	194	46	372	372	395	182	46	18	7	0	2648	2796	1034	36	1466	1466	1479	265	17	83	76	0	0.000	0.000	0.000	0.000	0.000	0.000	0.000	0.000	0.000	0.000	0.000	0.000	0.000	0.000	0.020	0.035	0.110	0.105	4.131	0.026	0.012	316	2384	100	24	1182	1206	47	1330	1377	Error	Error	-5.622	24	1182	47	1330	132281	883683	0.132	4.970	0	0	0
1	8	17	"A100"	"A100"	15810	58365	100	404	441	265	60	365	365	391	294	75	11	0	0	2645	2800	951	33	1468	1468	1483	400	26	84	71	0	0.000	0.000	0.000	0.000	0.000	0.000	0.000	0.000	0.000	0.000	0.000	0.000	0.000	0.000	0.033	0.057	0.130	0.124	5.590	0.214	0.188	316	2384	100	39	1177	1216	76	1332	1408	Error	Error	-4.915	39	1177	76	1332	139467	884844	0.170	3.293	0	0	0
1	9	17	"A100"	"A100"	16110	58360	100	382	405	180	44	369	369	391	179	45	21	6	0	2158	2224	610	27	1438	1438	1452	244	16	82	68	0	0.000	0.000	0.000	0.000	0.000	0.000	0.000	0.000	0.000	0.000	0.000	0.000	0.000	0.000	0.018	0.046	0.195	0.170	4.575	0.036	0.009	316	2384	100	13	720	733	36	786	822	Error	Error	-5.791	13	720	36	786	127957	702755	0.078	3.164	0	0	0
1	10	17	"A101"	"A101"	16410	58360	100	379	398	179	44	363	363	385	194	50	18	2	0	1865	1905	508	26	1405	1405	1423	296	20	61	39	0	0.000	0.000	0.000	0.000	0.000	0.000	0.000	0.000	0.000	0.000	0.000	0.000	0.000	0.000	0.035	0.070	0.259	0.261	6.324	0.148	0.073	316	2384	100	16	460	476	35	500	535	Error	Error	-4.845	16	460	35	500	125898	601938	0.067	1.628	0	0	0
1	11	17	"A101"	"A101"	16710	58360	100	370	385	171	44	360	360	377	171	45	20	4	0	1914	1987	516	25	1456	1456	1467	246	16	64	48	0	0.000	0.000	0.000	0.000	0.000	0.000	0.000	0.000	0.000	0.000	0.000	0.000	0.000	0.000	0.022	0.047	0.253	0.271	5.075	0.038	0.006	316	2384	100	10	458	468	25	531	556	Error	Error	-5.517	10	458	25	531	121625	628042	0.047	2.114	0	0	0
1	12	17	"A101"	"A101"	17010	58355	100	374	392	173	44	362	362	382	171	44	20	4	0	1899	1997	554	27	1465	1465	1474	252	17	65	44	0	0.000	0.000	0.000	0.000	0.000	0.000	0.000	0.000	0.000	0.000	0.000	0.000	0.000	0.000	0.028	0.056	0.301	0.253	5.051	0.022	0.003	316	2384	100	12	434	446	30	532	562	Error	Error	-5.177	12	434	30	532	123943	630905	0.058	2.075	0	0	0
1	13	17	"A102"	"A102"	17310	58355	100	389	422	212	50	360	360	384	181	47	22	6	0	2181	2191	610	27	1455	1455	1469	250	17	75	63	0	0.000	0.000	0.000	0.000	0.000	0.000	0.000	0.000	0.000	0.000	0.000	0.000	0.000	0.000	0.040	0.084	0.195	0.192	4.064	0.054	0.015	316	2384	100	29	726	755	62	736	798	Error	Error	-4.646	29	726	62	736	133386	692322	0.210	2.888	0	0	0
1	14	17	"A102"	"A102"	17610	58355	100	381	414	190	45	370	370	397	196	49	19	3	0	2406	2414	684	28	1514	1514	1529	280	18	77	67	0	0.000	0.000	0.000	0.000	0.000	0.000	0.000	0.000	0.000	0.000	0.000	0.000	0.000	0.000	0.012	0.049	0.141	0.150	5.133	0.033	0.010	316	2384	100	11	892	903	44	900	944	Error	Error	-6.341	11	892	44	900	130975	762826	0.087	3.161	0	0	0
1	15	17	"A102"	"A102"	17910	58355	100	366	396	174	43	365	365	390	185	47	18	3	0	2010	2093	585	27	1483	1483	1495	274	18	67	49	0	0.000	0.000	0.000	0.000	0.000	0.000	0.000	0.000	0.000	0.000	0.000	0.000	0.000	0.000	0.002	0.051	0.243	0.256	4.538	0.029	0.004	316	2384	100	1	527	528	31	610	641	Error	Error	-9.042	1	527	31	610	125218	661340	0.032	2.182	0	0	0
1	16	17	"A103"	"A103"	18210	58350	100	412	438	197	44	375	375	394	182	46	24	7	0	2145	2160	520	24	1481	1481	1506	706	46	45	8	0	0.000	0.000	0.000	0.000	0.000	0.000	0.000	0.000	0.000	0.000	0.000	0.000	0.000	0.000	0.056	0.093	0.259	0.244	4.232	0.056	0.017	316	2384	100	37	664	701	63	679	742	Error	Error	-4.166	37	664	63	679	138463	682472	0.242	0.926	0	0	0
1	17	17	"A103"	"A103"	18510	58350	100	438	476	265	55	394	394	434	530	122	1	0	0	2446	2452	641	26	1581	1581	1624	1287	79	26	0	0	0.000	0.000	0.000	0.000	0.000	0.000	0.000	0.000	0.000	0.000	0.000	0.000	0.000	0.000	0.051	0.094	0.177	0.179	4.143	0.308	0.536	316	2384	100	44	865	909	82	871	953	Error	Error	-4.297	44	865	82	871	150506	774702	0.079	0.643	0	0	0
1	18	17	"A103"	"A103"	18810	58350	100	443	465	239	51	405	405	430	198	46	21	6	0	2196	2214	563	25	1581	1581	1602	469	29	60	25	0	0.000	0.000	0.000	0.000	0.000	0.000	0.000	0.000	0.000	0.000	0.000	0.000	0.000	0.000	0.062	0.095	0.271	0.273	4.744	0.091	0.029	316	2384	100	38	615	653	60	633	693	Error	Error	-4.017	38	615	60	633	146888	699537	0.177	1.305	0	0	0
1	1	18	"A104"	"A104"	13710	58675	100	410	438	255	58	365	365	391	185	47	26	6	0	3102	3029	1465	48	1436	1436	1462	549	37	76	70	0	0.000	0.000	0.000	0.000	0.000	0.000	0.000	0.000	0.000	0.000	0.000	0.000	0.000	0.000	0.027	0.046	0.113	0.118	4.735	0.010	0.003	316	2384	100	45	1666	1711	73	1593	1666	Error	Error	-5.210	45	1666	73	1593	138391	957160	0.254	2.854	0	0	0
1	2	18	"A104"	"A104"	14010	58675	100	390	413	190	46	363	363	386	178	46	20	7	0	2879	2891	1613	55	1455	1455	1490	899	60	71	31	0	0.000	0.000	0.000	0.000	0.000	0.000	0.000	0.000	0.000	0.000	0.000	0.000	0.000	0.000	0.019	0.035	0.089	0.100	4.448	0.008	0.006	316	2384	100	27	1424	1451	50	1436	1486	Error	Error	-5.721	27	1424	50	1436	130640	913521	0.152	1.558	0	0	0
1	3	18	"A104"	"A104"	14315	58675	95	415	433	183	42	371	371	393	195	49	21	3	0	3176	3197	635	19	1453	1453	1470	270	18	98	96	0	0.000	0.000	0.000	0.000	0.000	0.000	0.000	0.000	0.000	0.000	0.000	0.000	0.000	0.000	0.026	0.036	0.079	0.068	3.468	0.019	0.007	256	2088	100	44	1723	1767	62	1744	1806	Error	Error	-5.291	44	1723	62	1744	110937	818378	0.205	6.396	0	0	0
1	4	18	"A105"	"A105"	14610	58670	100	404	430	190	44	373	373	398	237	59	15	4	0	3219	3489	1726	49	1447	1447	1468	370	25	85	77	0	0.000	0.000	0.000	0.000	0.000	0.000	0.000	0.000	0.000	0.000	0.000	0.000	0.000	0.000	0.017	0.028	0.086	0.082	4.904	0.016	0.012	316	2384	100	31	1772	1803	57	2042	2099	Error	Error	-5.837	31	1772	57	2042	135980	1102621	0.135	5.462	0	0	0
1	5	18	"A105"	"A105"	14910	58670	100	389	412	187	45	368	368	387	179	46	19	6	0	2658	2799	1030	36	1397	1397	1419	417	29	81	71	0	0.000	0.000	0.000	0.000	0.000	0.000	0.000	0.000	0.000	0.000	0.000	0.000	0.000	0.000	0.017	0.031	0.100	0.108	4.601	0.029	0.016	316	2384	100	21	1261	1282	44	1402	1446	Error	Error	-5.908	21	1261	44	1402	130346	884380	0.140	3.309	0	0	0
1	6	18	"A105"	"A105"	15210	58665	100	414	451	379	84	367	367	391	210	53	17	4	0	2321	2430	870	35	1427	1427	1444	288	19	78	68	0	0.000	0.000	0.000	0.000	0.000	0.000	0.000	0.000	0.000	0.000	0.000	0.000	0.000	0.000	0.053	0.084	0.153	0.168	4.072	0.131	0.100	316	2384	100	47	894	941	84	1003	1087	Error	Error	-4.250	47	894	84	1003	142465	767833	0.286	3.424	0	0	0
1	7	18	"A106"	"A106"	15510	58665	100	500	1382	6192	448	384	384	424	356	83	19	7	0	1776	3241	7756	239	1473	1473	1494	306	20	49	34	1	0.000	0.000	0.000	0.000	0.000	0.000	0.000	0.000	0.000	0.000	0.000	0.000	0.000	0.000	0.383	0.564	0.475	0.438	4.289	0.752	0.671	316	2384	100	116	303	419	998	1768	2766	Error	Error	-1.385	116	303	998	1768	436832	1024019	2.691	5.709	0	0	0
1	8	18	"A106"	"A106"	15810	58665	100	382	403	196	48	360	360	384	179	46	19	5	0	1588	1656	459	27	1433	1433	1443	243	16	40	20	0	0.000	0.000	0.000	0.000	0.000	0.000	0.000	0.000	0.000	0.000	0.000	0.000	0.000	0.000	0.142	0.193	0.533	0.542	4.188	0.083	0.011	316	2384	100	22	155	177	43	223	266	Error	Error	-2.817	22	155	43	223	127351	523433	0.106	0.877	0	0	0
1	9	18	"A106"	"A106"	16110	58665	100	369	400	197	49	368	368	395	186	47	18	6	0	1670	1744	422	24	1452	1452	1461	242	16	47	23	0	0.000	0.000	0.000	0.000	0.000	0.000	0.000	0.000	0.000	0.000	0.000	0.000	0.000	0.000	0.005	0.110	0.479	0.426	6.007	0.030	0.001	316	2384	100	1	218	219	32	292	324	Error	Error	-7.768	1	218	32	292	126307	551027	0.027	1.169	0	0	0
1	10	18	"A107"	"A107"	16410	58660	100	373	397	184	46	367	367	387	174	44	18	6	0	1885	2022	666	32	1412	1412	1428	240	16	65	49	0	0.000	0.000	0.000	0.000	0.000	0.000	0.000	0.000	0.000	0.000	0.000	0.000	0.000	0.000	0.013	0.049	0.241	0.241	4.534	0.034	0.006	316	2384	100	6	473	479	30	610	640	Error	Error	-6.301	6	473	30	610	125412	639024	0.057	2.475	0	0	0
1	11	18	"A107"	"A107"	16710	58660	100	371	389	170	43	361	361	380	168	44	19	3	0	2021	2091	609	29	1432	1432	1445	237	16	71	57	0	0.000	0.000	0.000	0.000	0.000	0.000	0.000	0.000	0.000	0.000	0.000	0.000	0.000	0.000	0.017	0.042	0.234	0.222	4.426	0.015	0.001	316	2384	100	10	589	599	28	659	687	Error	Error	-5.880	10	589	28	659	123044	660845	0.054	2.726	0	0	0
1	12	18	"A107"	"A107"	17010	58660	100	369	399	174	43	364	364	387	192	49	17	3	0	2025	2043	497	24	1455	1455	1482	453	30	58	25	0	0.000	0.000	0.000	0.000	0.000	0.000	0.000	0.000	0.000	0.000	0.000	0.000	0.000	0.000	0.009	0.060	0.247	0.212	5.176	0.067	0.011	316	2384	100	5	570	575	35	588	623	Error	Error	-6.833	5	570	35	588	126118	645685	0.063	1.238	0	0	0
1	13	18	"A108"	"A108"	17310	58655	100	385	415	185	44	354	354	379	184	48	22	5	0	2079	2061	533	25	1446	1446	1452	251	17	71	59	0	0.000	0.000	0.000	0.000	0.000	0.000	0.000	0.000	0.000	0.000	0.000	0.000	0.000	0.000	0.049	0.099	0.200	0.247	4.646	0.031	0.002	316	2384	100	31	633	664	61	615	676	Error	Error	-4.352	31	633	61	615	131289	651371	0.196	2.426	0	0	0
1	14	18	"A108"	"A108"	17610	58655	100	364	384	170	44	370	370	392	199	50	12	2	0	1943	1971	472	23	1453	1453	1471	262	17	68	47	0	0.000	0.000	0.000	0.000	0.000	0.000	0.000	0.000	0.000	0.000	0.000	0.000	0.000	0.000	-0.012	0.027	0.202	0.236	4.518	0.038	0.005	316	2384	100	-6	490	484	14	518	532	Error	Error	Error	-6	490	14	518	121313	622803	-0.040	1.908	0	0	0
1	15	18	"A108"	"A108"	17910	58655	100	396	430	241	56	369	369	393	192	48	21	4	0	1906	1971	478	24	1451	1451	1468	255	17	71	45	0	0.000	0.000	0.000	0.000	0.000	0.000	0.000	0.000	0.000	0.000	0.000	0.000	0.000	0.000	0.059	0.117	0.269	0.259	4.224	0.091	0.020	316	2384	100	27	455	482	61	520	581	Error	Error	-4.075	27	455	61	520	135739	622769	0.193	1.973	0	0	0
1	16	18	"A109"	"A109"	18210	58650	100	396	411	177	43	381	381	412	264	64	10	1	0	1666	1732	388	22	1488	1488	1515	369	24	31	10	0	0.000	0.000	0.000	0.000	0.000	0.000	0.000	0.000	0.000	0.000	0.000	0.000	0.000	0.000	0.084	0.123	0.402	0.385	4.708	0.306	0.129	316	2384	100	15	178	193	30	244	274	Error	Error	-3.569	15	178	30	244	129867	547254	-0.004	0.588	0	0	0
1	17	18	"A109"	"A109"	18510	58650	100	388	412	190	46	374	374	416	591	142	1	0	0	1652	1708	358	20	1503	1503	1551	1387	89	0	0	0	0.000	0.000	0.000	0.000	0.000	0.000	0.000	0.000	0.000	0.000	0.000	0.000	0.000	0.000	0.094	0.185	0.498	0.502	5.934	0.096	0.006	316	2384	100	14	149	163	38	205	243	Error	Error	-3.412	14	149	38	205	130079	539691	-0.007	0.113	0	0	0
1	18	18	"A109"	"A109"	18810	58650	100	403	426	196	46	403	403	436	279	63	11	0	0	1615	1693	368	21	1531	1531	1558	373	23	21	6	0	0.000	0.000	0.000	0.000	0.000	0.000	0.000	0.000	0.000	0.000	0.000	0.000	0.000	0.000	0.000	0.142	0.621	0.668	4.292	0.391	0.143	316	2384	100	0	84	84	23	162	185	Error	Error	Error	0	84	23	162	134603	535112	-0.036	0.362	0	0	0
1	1	19	"A110"	"A110"	13715	58975	100	411	426	183	42	368	368	396	200	50	20	4	0	2472	2544	1119	43	1463	1463	1509	743	49	60	30	0	0.000	0.000	0.000	0.000	0.000	0.000	0.000	0.000	0.000	0.000	0.000	0.000	0.000	0.000	0.043	0.054	0.121	0.138	4.714	0.045	0.024	316	2384	100	43	1009	1052	58	1081	1139	Error	Error	-4.552	43	1009	58	1081	134624	803849	0.150	1.393	0	0	0
1	2	19	"A110"	"A110"	14020	58975	100	382	393	181	46	366	366	390	194	49	12	3	0	2359	2392	592	24	1466	1466	1505	711	47	62	19	0	0.000	0.000	0.000	0.000	0.000	0.000	0.000	0.000	0.000	0.000	0.000	0.000	0.000	0.000	0.018	0.029	0.125	0.141	4.273	0.027	0.006	316	2384	100	16	893	909	27	926	953	Error	Error	-5.803	16	893	27	926	124055	755874	0.015	1.248	0	0	0
1	3	19	"A110"	"A110"	14320	58970	100	372	403	212	52	365	365	392	215	54	16	4	0	2296	2488	1966	79	1500	1500	1511	270	17	76	65	0	0.000	0.000	0.000	0.000	0.000	0.000	0.000	0.000	0.000	0.000	0.000	0.000	0.000	0.000	0.009	0.038	0.235	0.200	6.067	0.017	0.005	316	2384	100	7	796	803	38	988	1026	Error	Error	-6.829	7	796	38	988	127401	786214	0.051	3.619	0	0	0
1	4	19	"A111"	"A111"	14620	58970	100	395	421	185	43	365	365	394	190	48	18	6	0	1945	2073	648	31	1487	1487	1502	276	18	62	44	0	0.000	0.000	0.000	0.000	0.000	0.000	0.000	0.000	0.000	0.000	0.000	0.000	0.000	0.000	0.066	0.096	0.245	0.246	5.000	0.044	0.010	316	2384	100	30	458	488	56	586	642	Error	Error	-3.932	30	458	56	586	132879	655108	0.142	2.069	0	0	0
1	5	19	"A111"	"A111"	14920	58970	100	378	476	598	125	374	374	421	425	100	6	2	0	2017	2086	593	28	1473	1473	1513	530	35	50	14	0	0.000	0.000	0.000	0.000	0.000	0.000	0.000	0.000	0.000	0.000	0.000	0.000	0.000	0.000	0.007	0.166	0.281	0.237	4.516	0.906	0.550	316	2384	100	4	544	548	102	613	715	Error	Error	-7.087	4	544	102	613	150437	659310	0.129	1.081	0	0	0
1	6	19	"A111"	"A111"	15220	58965	100	386	421	208	49	372	372	400	204	51	18	4	0	1923	1972	442	22	1475	1475	1488	269	18	67	43	0	0.000	0.000	0.000	0.000	0.000	0.000	0.000	0.000	0.000	0.000	0.000	0.000	0.000	0.000	0.031	0.099	0.342	0.317	4.369	0.084	0.010	316	2384	100	14	448	462	49	497	546	Error	Error	-5.000	14	448	49	497	133123	623197	0.103	1.799	0	0	0
1	7	19	"A112"	"A112"	15520	58965	100	387	415	182	43	369	369	400	258	64	13	1	0	2048	2091	570	27	1429	1429	1466	418	28	60	34	0	0.000	0.000	0.000	0.000	0.000	0.000	0.000	0.000	0.000	0.000	0.000	0.000	0.000	0.000	0.029	0.069	0.251	0.240	4.886	0.281	0.277	316	2384	100	18	619	637	46	662	708	Error	Error	-5.104	18	619	46	662	131285	660881	0.058	1.495	0	0	0
1	8	19	"A112"	"A112"	15820	58965	100	392	431	268	62	367	367	396	220	55	16	4	0	2054	2114	628	29	1421	1421	1440	284	19	73	56	0	0.000	0.000	0.000	0.000	0.000	0.000	0.000	0.000	0.000	0.000	0.000	0.000	0.000	0.000	0.039	0.092	0.205	0.220	4.395	0.202	0.091	316	2384	100	25	633	658	64	693	757	Error	Error	-4.662	25	633	64	693	136117	668060	0.159	2.373	0	0	0
1	9	19	"A112"	"A112"	16120	58960	100	414	486	405	83	377	377	401	193	48	24	7	0	2248	2306	889	38	1449	1449	1468	485	33	67	38	0	0.000	0.000	0.000	0.000	0.000	0.000	0.000	0.000	0.000	0.000	0.000	0.000	0.000	0.000	0.046	0.127	0.221	0.190	4.071	0.209	0.189	316	2384	100	37	799	836	109	857	966	Error	Error	-4.433	37	799	109	857	153521	728577	0.440	1.728	0	0	0
1	10	19	"A113"	"A113"	16420	58960	100	397	414	189	45	373	373	400	225	56	13	2	0	2142	2168	543	25	1461	1461	1485	371	24	70	45	0	0.000	0.000	0.000	0.000	0.000	0.000	0.000	0.000	0.000	0.000	0.000	0.000	0.000	0.000	0.035	0.058	0.152	0.181	4.989	0.021	0.002	316	2384	100	24	681	705	41	707	748	Error	Error	-4.827	24	681	41	707	130867	685075	0.062	1.841	0	0	0
1	11	19	"A113"	"A113"	16720	58960	100	401	417	183	43	370	370	394	176	44	20	6	0	2320	2312	524	22	1429	1429	1443	273	18	87	74	0	0.000	0.000	0.000	0.000	0.000	0.000	0.000	0.000	0.000	0.000	0.000	0.000	0.000	0.000	0.035	0.053	0.127	0.120	3.907	0.033	0.008	316	2384	100	31	891	922	47	883	930	Error	Error	-4.845	31	891	47	883	131883	730612	0.131	3.183	0	0	0
1	12	19	"A113"	"A113"	17020	58955	100	376	401	183	45	373	373	430	804	186	0	0	0	2078	2065	479	23	1460	1460	1517	1286	84	8	0	0	0.000	0.000	0.000	0.000	0.000	0.000	0.000	0.000	0.000	0.000	0.000	0.000	0.000	0.000	0.005	0.046	0.231	0.231	4.209	0.566	0.740	316	2384	100	3	618	621	28	605	633	Error	Error	-7.687	3	618	28	605	126776	652539	-0.036	0.426	0	0	0
1	13	19	"A114"	"A114"	17320	58955	100	390	394	171	43	377	377	484	2044	422	0	0	0	2096	2042	491	24	1449	1449	1603	2295	143	0	0	0	0.000	0.000	0.000	0.000	0.000	0.000	0.000	0.000	0.000	0.000	0.000	0.000	0.000	0.000	0.020	0.029	0.194	0.183	4.080	0.035	0.006	316	2384	100	13	647	660	17	593	610	Error	Error	-5.637	13	647	17	593	124530	645353	-0.044	0.191	0	0	0
1	14	19	"A114"	"A114"	17620	58955	100	382	418	242	57	370	370	394	179	45	19	5	0	2411	2322	563	24	1443	1443	1456	254	17	83	73	0	0.000	0.000	0.000	0.000	0.000	0.000	0.000	0.000	0.000	0.000	0.000	0.000	0.000	0.000	0.012	0.055	0.169	0.164	5.061	0.033	0.007	316	2384	100	12	968	980	48	879	927	Error	Error	-6.334	12	968	48	879	132204	733654	0.134	3.409	0	0	0
1	15	19	"A114"	"A114"	17920	58950	100	400	433	229	52	386	386	416	245	58	12	4	0	2506	2441	646	26	1494	1494	1512	289	19	79	70	0	0.000	0.000	0.000	0.000	0.000	0.000	0.000	0.000	0.000	0.000	0.000	0.000	0.000	0.000	0.014	0.050	0.175	0.191	4.529	0.059	0.013	316	2384	100	14	1012	1026	47	947	994	Error	Error	-6.176	14	1012	47	947	136937	771287	0.069	3.215	0	0	0
1	16	19	"A115"	"A115"	18220	58950	100	401	422	177	41	393	393	423	239	56	11	2	0	2251	2294	679	29	1510	1510	1542	723	46	51	15	0	0.000	0.000	0.000	0.000	0.000	0.000	0.000	0.000	0.000	0.000	0.000	0.000	0.000	0.000	0.011	0.037	0.199	0.177	5.622	0.004	0.000	316	2384	100	8	741	749	29	784	813	Error	Error	-6.533	8	741	29	784	133315	725018	-0.004	1.040	0	0	0
1	17	19	"A115"	"A115"	18520	58950	100	410	429	206	48	393	393	429	336	78	5	0	0	2085	2139	579	27	1496	1496	1521	337	22	67	44	0	0.000	0.000	0.000	0.000	0.000	0.000	0.000	0.000	0.000	0.000	0.000	0.000	0.000	0.000	0.029	0.056	0.258	0.269	4.913	0.054	0.009	316	2384	100	17	589	606	36	643	679	Error	Error	-5.115	17	589	36	643	135487	675980	0.000	1.834	0	0	0
1	18	19	"A115"	"A115"	18820	58950	100	424	456	329	72	404	404	427	197	46	17	4	0	1971	2059	515	25	1546	1546	1555	258	16	64	43	0	0.000	0.000	0.000	0.000	0.000	0.000	0.000	0.000	0.000	0.000	0.000	0.000	0.000	0.000	0.047	0.101	0.258	0.246	5.175	0.094	0.014	316	2384	100	20	425	445	52	513	565	Error	Error	-4.409	20	425	52	513	144004	650782	0.147	1.953	0	0	0
1	1	20	"A116"	"A116"	13715	59275	100	1393	1667	1299	77	394	394	437	287	65	75	66	0	3672	3981	1757	44	1501	1501	1550	597	38	83	75	0	0.000	0.000	0.000	0.000	0.000	0.000	0.000	0.000	0.000	0.000	0.000	0.000	0.000	0.000	0.460	0.513	0.442	0.435	2.559	0.623	0.466	316	2384	100	999	2171	3170	1273	2480	3753	Error	Error	-1.120	999	2171	1273	2480	526865	1257926	4.286	4.072	0	0	0
1	2	20	"A116"	"A116"	14015	59275	100	1174	1611	1306	81	386	386	415	219	52	81	69	0	3529	3901	1675	42	1492	1492	1529	316	20	93	88	0	0.000	0.000	0.000	0.000	0.000	0.000	0.000	0.000	0.000	0.000	0.000	0.000	0.000	0.000	0.387	0.509	0.409	0.388	2.450	0.628	0.525	316	2384	100	788	2037	2825	1225	2409	3634	Error	Error	-1.370	788	2037	1225	2409	508991	1232563	5.461	7.506	0	0	0
1	3	20	"A116"	"A116"	14315	59270	100	1231	1713	1401	81	398	398	428	238	55	83	68	0	3457	3995	1941	48	1535	1535	1564	314	20	94	90	0	0.000	0.000	0.000	0.000	0.000	0.000	0.000	0.000	0.000	0.000	0.000	0.000	0.000	0.000	0.433	0.535	0.464	0.436	2.530	0.708	0.578	316	2384	100	833	1922	2755	1315	2460	3775	Error	Error	-1.206	833	1922	1315	2460	541356	1262443	5.399	7.742	0	0	0
1	4	20	"A117"	"A117"	14615	59270	100	377	406	212	52	376	376	411	352	85	4	0	0	1588	1643	366	22	1463	1463	1489	309	20	26	8	0	0.000	0.000	0.000	0.000	0.000	0.000	0.000	0.000	0.000	0.000	0.000	0.000	0.000	0.000	0.008	0.167	0.532	0.480	4.253	1.491	0.265	316	2384	100	1	125	126	30	180	210	Error	Error	-6.966	1	125	30	180	128155	519102	-0.014	0.498	0	0	0
1	5	20	"A117"	"A117"	14915	59270	100	371	395	177	44	382	382	414	210	50	12	2	0	1603	1633	342	20	1485	1485	1505	288	19	27	9	0	0.000	0.000	0.000	0.000	0.000	0.000	0.000	0.000	0.000	0.000	0.000	0.000	0.000	0.000	-0.093	0.088	0.503	0.460	4.648	0.098	0.007	316	2384	100	-11	118	107	13	148	161	Error	Error	Error	-11	118	13	148	124845	516157	-0.090	0.444	0	0	0
1	6	20	"A117"	"A117"	15215	59265	100	416	421	192	45	387	387	411	297	72	7	0	0	1652	1696	354	20	1475	1475	1502	717	47	6	0	0	0.000	0.000	0.000	0.000	0.000	0.000	0.000	0.000	0.000	0.000	0.000	0.000	0.000	0.000	0.164	0.154	0.522	0.544	5.003	1.228	0.130	316	2384	100	29	177	206	34	221	255	Error	Error	-2.610	29	177	34	221	132950	535939	0.034	0.271	0	0	0
1	7	20	"A118"	"A118"	15515	59265	100	403	424	182	42	377	377	403	219	54	18	2	0	1864	1909	450	23	1450	1450	1461	257	17	62	41	0	0.000	0.000	0.000	0.000	0.000	0.000	0.000	0.000	0.000	0.000	0.000	0.000	0.000	0.000	0.063	0.102	0.335	0.338	5.130	0.133	0.027	316	2384	100	26	414	440	47	459	506	Error	Error	-3.993	26	414	47	459	133938	603208	0.096	1.743	0	0	0
1	8	20	"A118"	"A118"	15815	59265	100	377	407	199	48	371	371	398	202	50	15	5	0	1917	1913	491	25	1431	1431	1484	961	64	14	0	0	0.000	0.000	0.000	0.000	0.000	0.000	0.000	0.000	0.000	0.000	0.000	0.000	0.000	0.000	0.012	0.075	0.334	0.297	4.235	0.051	0.006	316	2384	100	6	486	492	36	482	518	Error	Error	-6.340	6	486	36	482	128764	604549	0.045	0.446	0	0	0
1	9	20	"A118"	"A118"	16115	59260	100	399	438	293	66	376	376	407	279	68	13	1	0	1868	1952	654	33	1455	1455	1473	288	19	60	31	0	0.000	0.000	0.000	0.000	0.000	0.000	0.000	0.000	0.000	0.000	0.000	0.000	0.000	0.000	0.056	0.125	0.357	0.403	4.673	0.457	0.222	316	2384	100	23	413	436	62	497	559	Error	Error	-4.166	23	413	62	497	138415	616866	0.111	1.663	0	0	0
1	10	20	"A119"	"A119"	16415	59260	100	389	425	180	42	391	391	416	201	48	18	4	0	1944	2033	618	30	1485	1485	1515	273	18	62	44	0	0.000	0.000	0.000	0.000	0.000	0.000	0.000	0.000	0.000	0.000	0.000	0.000	0.000	0.000	-0.004	0.062	0.330	0.332	5.063	0.100	0.032	316	2384	100	-2	459	457	34	548	582	Error	Error	Error	-2	459	34	548	134346	642299	0.045	1.897	0	0	0
1	11	20	"A119"	"A119"	16715	59260	100	389	410	177	43	381	381	401	193	48	17	2	0	1850	1983	1185	59	1479	1479	1489	249	16	61	39	0	0.000	0.000	0.000	0.000	0.000	0.000	0.000	0.000	0.000	0.000	0.000	0.000	0.000	0.000	0.022	0.058	0.366	0.343	4.300	0.028	0.010	316	2384	100	8	371	379	29	504	533	Error	Error	-5.535	8	371	29	504	129508	626521	0.047	1.984	0	0	0
1	12	20	"A119"	"A119"	17015	59255	100	367	383	161	42	376	376	397	174	43	14	3	0	1773	1814	444	24	1473	1473	1480	242	16	55	29	0	0.000	0.000	0.000	0.000	0.000	0.000	0.000	0.000	0.000	0.000	0.000	0.000	0.000	0.000	-0.030	0.021	0.361	0.349	4.887	0.012	0.000	316	2384	100	-9	300	291	7	341	348	Error	Error	Error	-9	300	7	341	121170	573329	-0.080	1.380	0	0	0
1	13	20	"A120"	"A120"	17315	59255	100	395	420	191	45	388	388	409	183	44	21	5	0	1848	1923	501	26	1513	1513	1538	705	45	23	3	0	0.000	0.000	0.000	0.000	0.000	0.000	0.000	0.000	0.000	0.000	0.000	0.000	0.000	0.000	0.021	0.078	0.357	0.353	4.392	0.033	0.003	316	2384	100	7	335	342	32	410	442	Error	Error	-5.581	7	335	32	410	132588	607674	0.060	0.546	0	0	0
1	14	20	"A120"	"A120"	17615	59255	100	398	421	208	49	377	377	401	185	46	19	4	0	1882	1981	545	27	1517	1517	1527	243	15	58	40	0	0.000	0.000	0.000	0.000	0.000	0.000	0.000	0.000	0.000	0.000	0.000	0.000	0.000	0.000	0.058	0.095	0.347	0.332	4.404	0.074	0.012	316	2384	100	21	365	386	44	464	508	Error	Error	-4.119	21	365	44	464	133087	626053	0.108	1.868	0	0	0
1	15	20	"A120"	"A120"	17915	59255	100	408	430	188	43	393	393	409	174	42	19	6	0	1848	1996	554	27	1527	1527	1536	244	15	55	39	0	0.000	0.000	0.000	0.000	0.000	0.000	0.000	0.000	0.000	0.000	0.000	0.000	0.000	0.000	0.047	0.079	0.333	0.327	5.124	0.044	0.006	316	2384	100	15	321	336	37	469	506	Error	Error	-4.420	15	321	37	469	135869	630701	0.121	1.885	0	0	0
1	16	20	"A121"	"A121"	18215	59250	100	400	415	177	42	386	386	413	194	46	16	3	0	2411	2656	1131	42	1504	1504	1536	311	20	76	64	0	0.000	0.000	0.000	0.000	0.000	0.000	0.000	0.000	0.000	0.000	0.000	0.000	0.000	0.000	0.015	0.025	0.141	0.138	4.913	0.029	0.014	316	2384	100	14	907	921	29	1152	1181	Error	Error	-6.018	14	907	29	1152	131262	839323	0.010	3.601	0	0	0
1	17	20	"A121"	"A121"	18515	59250	100	431	458	209	45	411	411	427	222	51	13	3	0	1954	2148	832	38	1543	1543	1546	254	16	63	43	0	0.000	0.000	0.000	0.000	0.000	0.000	0.000	0.000	0.000	0.000	0.000	0.000	0.000	0.000	0.049	0.078	0.258	0.290	4.725	0.058	0.027	316	2384	100	20	411	431	47	605	652	Error	Error	-4.361	20	411	47	605	144859	678748	0.140	2.370	0	0	0
1	18	20	"A121"	"A121"	18815	59250	100	454	465	197	42	423	423	445	197	44	22	5	0	2339	2585	995	38	1599	1599	1619	287	17	71	57	0	0.000	0.000	0.000	0.000	0.000	0.000	0.000	0.000	0.000	0.000	0.000	0.000	0.000	0.000	0.042	0.043	0.170	0.187	4.499	0.036	0.016	316	2384	100	31	740	771	42	986	1028	Error	Error	-4.577	31	740	42	986	147063	816711	0.102	3.366	0	0	0
1	1	21	"Blank"	"Blank"	13715	59575	100	385	411	212	51	387	387	410	180	43	17	5	0	1461	1481	233	15	1506	1506	1521	347	22	6	0	0	0.000	0.000	0.000	0.000	0.000	0.000	0.000	0.000	0.000	0.000	0.000	0.000	0.000	0.000	0.044	-0.960	0.777	0.707	5.057	-0.003	0.000	316	2384	100	-2	-45	-47	24	-25	-1	Error	Error	-4.492	-2	-45	24	-25	129996	468128	0.006	-0.115	0	0	0
1	2	21	"Blank"	"Blank"	14015	59575	100	398	416	179	43	388	388	414	194	46	16	3	0	1531	1527	242	15	1539	1539	1624	1619	99	0	0	0	0.000	0.000	0.000	0.000	0.000	0.000	0.000	0.000	0.000	0.000	0.000	0.000	0.000	0.000	-1.250	-2.333	0.564	0.593	3.948	0.004	0.000	316	2384	100	10	-8	2	28	-12	16	Error	Error	Error	10	-8	28	-12	131433	482565	0.010	-0.060	0	0	0
1	3	21	"Blank"	"Blank"	14315	59570	100	407	427	202	47	410	410	450	520	115	1	0	0	1558	1584	392	24	1564	1564	1665	1452	87	0	0	0	0.000	0.000	0.000	0.000	0.000	0.000	0.000	0.000	0.000	0.000	0.000	0.000	0.000	0.000	0.500	0.850	0.878	0.753	4.696	0.004	0.000	316	2384	100	-3	-6	-9	17	20	37	Error	Error	-1.000	-3	-6	17	20	134957	500490	-0.044	-0.056	0	0	0
1	4	21	"Blank"	"Blank"	14615	59570	100	374	400	178	44	386	386	409	183	44	14	3	0	1503	1508	275	18	1490	1490	1518	634	41	1	0	0	0.000	0.000	0.000	0.000	0.000	0.000	0.000	0.000	0.000	0.000	0.000	0.000	0.000	0.000	-0.923	0.778	0.676	0.620	3.991	0.007	0.001	316	2384	100	-12	13	1	14	18	32	Error	Error	Error	-12	13	14	18	126357	476459	-0.049	-0.016	0	0	0
1	5	21	"Blank"	"Blank"	14920	59570	100	412	428	173	40	391	391	417	196	47	18	2	0	1513	1525	249	16	1519	1519	1554	599	38	1	0	0	0.000	0.000	0.000	0.000	0.000	0.000	0.000	0.000	0.000	0.000	0.000	0.000	0.000	0.000	-3.500	6.167	0.721	0.735	4.047	0.004	0.000	316	2384	100	21	-6	15	37	6	43	Error	Error	Error	21	-6	37	6	135237	481988	0.056	-0.048	0	0	0
1	6	21	"Blank"	"Blank"	15220	59565	100	484	500	225	45	421	421	443	195	44	24	8	0	1567	1575	235	14	1525	1525	1560	961	61	0	0	0	0.000	0.000	0.000	0.000	0.000	0.000	0.000	0.000	0.000	0.000	0.000	0.000	0.000	0.000	1.500	1.580	0.768	0.870	4.122	0.001	0.000	316	2384	100	63	42	105	79	50	129	Error	Error	0.585	63	42	79	50	157956	497671	0.292	0.016	0	0	0
1	7	21	"Blank"	"Blank"	15520	59565	100	388	423	196	46	388	388	414	215	51	15	4	0	1499	1527	393	25	1492	1492	1518	599	39	2	0	0	0.000	0.000	0.000	0.000	0.000	0.000	0.000	0.000	0.000	0.000	0.000	0.000	0.000	0.000	0.000	1.000	0.658	0.741	5.640	0.184	0.034	316	2384	100	0	7	7	35	35	70	Error	Error	Error	0	7	35	35	133727	482584	0.042	0.015	0	0	0
1	8	21	"Blank"	"Blank"	15820	59565	100	399	483	932	192	377	377	435	643	147	2	0	0	1483	1743	2318	132	1477	1477	1508	481	31	9	2	0	0.000	0.000	0.000	0.000	0.000	0.000	0.000	0.000	0.000	0.000	0.000	0.000	0.000	0.000	3.667	0.398	0.563	0.534	5.177	0.216	0.212	316	2384	100	22	6	28	106	266	372	Error	Error	1.874	22	6	106	266	152682	550795	0.075	0.489	0	0	0
1	9	21	"Blank"	"Blank"	16120	59560	100	378	399	169	42	382	382	405	189	46	15	2	0	1470	1485	242	16	1470	1470	1491	708	47	0	0	0	0.000	0.000	0.000	0.000	0.000	0.000	0.000	0.000	0.000	0.000	0.000	0.000	0.000	0.000	100000.000	1.133	0.662	0.738	4.915	0.000	0.000	316	2384	100	-4	0	-4	17	15	32	Error	Error	16.610	-4	0	17	15	126049	469317	-0.032	-0.008	0	0	0
1	10	21	"Blank"	"Blank"	16420	59560	100	387	400	168	42	386	386	405	173	42	15	3	0	1484	1491	236	15	1495	1495	1513	461	30	4	0	0	0.000	0.000	0.000	0.000	0.000	0.000	0.000	0.000	0.000	0.000	0.000	0.000	0.000	0.000	-0.091	-3.500	0.710	0.744	4.943	-0.015	0.000	316	2384	100	1	-11	-10	14	-4	10	Error	Error	Error	1	-11	14	-4	126469	471260	-0.029	-0.048	0	0	0
1	11	21	"Blank"	"Blank"	16720	59560	100	412	418	173	41	387	387	418	221	52	14	1	0	1493	1485	238	16	1519	1519	1534	289	18	8	0	0	0.000	0.000	0.000	0.000	0.000	0.000	0.000	0.000	0.000	0.000	0.000	0.000	0.000	0.000	-0.962	-0.912	0.751	0.723	4.519	0.147	0.005	316	2384	100	25	-26	-1	31	-34	-3	Error	Error	Error	25	-26	31	-34	132168	469259	0.000	-0.170	0	0	0
1	12	21	"Blank"	"Blank"	17020	59555	100	367	395	177	44	376	376	406	187	46	15	4	0	1471	1504	240	15	1510	1510	1518	242	15	15	2	0	0.000	0.000	0.000	0.000	0.000	0.000	0.000	0.000	0.000	0.000	0.000	0.000	0.000	0.000	0.231	-3.167	0.689	0.767	4.164	0.084	0.003	316	2384	100	-9	-39	-48	19	-6	13	Error	Error	-2.115	-9	-39	19	-6	124814	475381	-0.059	-0.058	0	0	0
1	13	21	"Blank"	"Blank"	17320	59555	100	398	417	188	45	392	392	427	353	82	6	0	0	1525	1548	263	16	1530	1530	1572	661	42	2	0	0	0.000	0.000	0.000	0.000	0.000	0.000	0.000	0.000	0.000	0.000	0.000	0.000	0.000	0.000	-1.200	1.389	0.747	0.790	4.180	0.354	0.348	316	2384	100	6	-5	1	25	18	43	Error	Error	Error	6	-5	25	18	131660	489242	-0.028	-0.036	0	0	0
1	14	21	"Blank"	"Blank"	17620	59555	100	363	394	166	42	393	393	415	220	53	9	0	0	1458	1456	228	15	1486	1486	1502	433	28	1	0	0	0.000	0.000	0.000	0.000	0.000	0.000	0.000	0.000	0.000	0.000	0.000	0.000	0.000	0.000	1.071	-0.033	0.676	0.649	3.343	0.295	0.319	316	2384	100	-30	-28	-58	1	-30	-29	Error	Error	0.100	-30	-28	1	-30	124534	460145	-0.095	-0.106	0	0	0
1	15	21	"Blank"	"Blank"	17920	59550	100	386	404	172	42	401	401	421	187	44	14	2	0	1520	1522	256	16	1521	1521	1534	251	16	17	2	0	0.000	0.000	0.000	0.000	0.000	0.000	0.000	0.000	0.000	0.000	0.000	0.000	0.000	0.000	15.000	3.000	0.632	0.660	4.133	0.057	0.001	316	2384	100	-15	-1	-16	3	1	4	Error	Error	3.907	-15	-1	3	1	127554	480869	-0.091	-0.048	0	0	0
1	16	21	"Blank"	"Blank"	18220	59550	100	368	395	215	54	396	396	417	184	44	13	2	0	1506	1517	322	21	1526	1526	1538	242	15	13	2	0	0.000	0.000	0.000	0.000	0.000	0.000	0.000	0.000	0.000	0.000	0.000	0.000	0.000	0.000	1.400	0.111	0.725	0.737	4.601	0.261	0.026	316	2384	100	-28	-20	-48	-1	-9	-10	Error	Error	0.485	-28	-20	-1	-9	124908	479374	-0.120	-0.087	0	0	0
1	17	21	"Blank"	"Blank"	18520	59550	100	415	432	183	42	410	410	433	187	43	14	4	0	1606	1626	272	16	1588	1588	1598	251	15	18	4	0	0.000	0.000	0.000	0.000	0.000	0.000	0.000	0.000	0.000	0.000	0.000	0.000	0.000	0.000	0.278	0.579	0.628	0.706	4.317	0.031	0.000	316	2384	100	5	18	23	22	38	60	Error	Error	-1.848	5	18	22	38	136445	513939	-0.005	0.112	0	0	0
1	18	21	"Blank"	"Blank"	18820	59545	100	419	435	190	43	425	425	452	206	45	13	4	0	1573	1578	246	15	1596	1596	1614	286	17	12	1	0	0.000	0.000	0.000	0.000	0.000	0.000	0.000	0.000	0.000	0.000	0.000	0.000	0.000	0.000	0.261	-0.556	0.709	0.716	4.874	0.081	0.007	316	2384	100	-6	-23	-29	10	-18	-8	Error	Error	-1.939	-6	-23	10	-18	137506	498569	-0.083	-0.126	0	0	0
