# Supplementary material for: Application of hybridization control probe to increase accuracy on ligation detection or minisequencing diagnostic microarrays
Source: BMC Res Notes. 2009 Dec 14;2:249. doi: 10.1186/1756-0500-2-249 (PMC2799435; doi:10.1186/1756-0500-2-249)
Supplement: Additional file 3 — Gpr_files. Zip-compressed file containing raw microarray data in GenePix results format (.gpr) and GAL (GenePix Array List) files. [file 1756-0500-2-249-S3.ZIP › gpr_files/slide1/lasi1_15-16.gpr]

ATF	1.0
30	76    
"Type=GenePix Results 3"
"DateTime=2009/03/31 13:42:07"
"Settings=C:\Axon\Data\HPV\310309\lasi.gps"
"GalFile=C:\Axon\Data\HPV\ArrayIt_032009_InstiBioGalfile.gal"
"ArrayOfArrays=15-16"
"PixelSize=5"
"Wavelengths=532	488"
"ImageFiles=C:\Axon\Data\HPV\310309\lasi1.tif 2	C:\Axon\Data\HPV\310309\lasi1.tif 3"
"NormalizationMethod=None"
"NormalizationFactors=1	1"
"JpegImage="
"StdDev=Type 1"
"RatioFormulations=W1/W3 (#1/532)	W1/W4 (#1/488)	W3/W4 (532/488)"
"FeatureType=Circular"
"Barcode="
"BackgroundSubtraction=LocalFeature"
"ImageOrigin=0, 0"
"JpegOrigin=3845, 80"
"Creator=GenePix Pro 6.1.0.2"
"Scanner=GenePix 4200A 01 Autoloader [2]"
"FocusPosition=0"
"Temperature=23.5"
"LinesAveraged=2"
"Comment="
"PMTGain=580	530"
"ScanPower=100	100"
"LaserPower=2.7301	2.58057"
"Filters=Standard Green	Standard Blue"
"ScanRegion=720,16,3832,13800"
"Supplier="
"Block"	"Column"	"Row"	"Name"	"ID"	"X"	"Y"	"Dia."	"F532 Median"	"F532 Mean"	"F532 SD"	"F532 CV"	"B532"	"B532 Median"	"B532 Mean"	"B532 SD"	"B532 CV"	"% > B532+1SD"	"% > B532+2SD"	"F532 % Sat."	"F488 Median"	"F488 Mean"	"F488 SD"	"F488 CV"	"B488"	"B488 Median"	"B488 Mean"	"B488 SD"	"B488 CV"	"% > B488+1SD"	"% > B488+2SD"	"F488 % Sat."	"Ratio of Medians (#1/532)"	"Ratio of Means (#1/532)"	"Median of Ratios (#1/532)"	"Mean of Ratios (#1/532)"	"Ratios SD (#1/532)"	"Rgn Ratio (#1/532)"	"Rgn R2 (#1/532)"	"Ratio of Medians (#1/488)"	"Ratio of Means (#1/488)"	"Median of Ratios (#1/488)"	"Mean of Ratios (#1/488)"	"Ratios SD (#1/488)"	"Rgn Ratio (#1/488)"	"Rgn R2 (#1/488)"	"Ratio of Medians (532/488)"	"Ratio of Means (532/488)"	"Median of Ratios (532/488)"	"Mean of Ratios (532/488)"	"Ratios SD (532/488)"	"Rgn Ratio (532/488)"	"Rgn R2 (532/488)"	"F Pixels"	"B Pixels"	"Circularity"	"Sum of Medians (#1/532)"	"Sum of Medians (#1/488)"	"Sum of Medians (532/488)"	"Sum of Means (#1/532)"	"Sum of Means (#1/488)"	"Sum of Means (532/488)"	"Log Ratio (#1/532)"	"Log Ratio (#1/488)"	"Log Ratio (532/488)"	"F532 Median - B532"	"F488 Median - B488"	"F532 Mean - B532"	"F488 Mean - B488"	"F532 Total Intensity"	"F488 Total Intensity"	"SNR 532"	"SNR 488"	"Flags"	"Normalize"	"Autoflag"
1	1	1	"A1"	"A1"	4830	62580	100	536	557	231	41	525	525	557	244	43	17	3	0	1509	1538	304	19	1546	1546	1571	301	19	12	2	0	0.000	0.000	0.000	0.000	0.000	0.000	0.000	0.000	0.000	0.000	0.000	0.000	0.000	0.000	-0.297	-4.000	0.627	0.768	4.321	0.503	0.083	316	2384	100	11	-37	-26	32	-8	24	Error	Error	Error	11	-37	32	-8	175900	485916	0.000	-0.110	0	0	0
1	2	1	"A1"	"A1"	5130	62580	100	479	531	336	63	517	517	543	233	42	12	5	0	1478	1501	321	21	1513	1513	1536	292	19	13	4	0	0.000	0.000	0.000	0.000	0.000	0.000	0.000	0.000	0.000	0.000	0.000	0.000	0.000	0.000	1.086	-1.167	0.806	0.833	4.040	0.493	0.032	316	2384	100	-38	-35	-73	14	-12	2	Error	Error	0.119	-38	-35	14	-12	167770	474300	-0.052	-0.120	0	0	0
1	3	1	"A1"	"A1"	5430	62580	100	472	504	206	40	477	477	527	466	88	2	0	0	1413	1458	348	23	1463	1463	1522	1017	66	1	0	0	0.000	0.000	0.000	0.000	0.000	0.000	0.000	0.000	0.000	0.000	0.000	0.000	0.000	0.000	0.100	-5.400	0.856	0.848	4.507	0.445	0.140	316	2384	100	-5	-50	-55	27	-5	22	Error	Error	-3.322	-5	-50	27	-5	159190	460749	-0.049	-0.063	0	0	0
1	4	1	"A2"	"A2"	5730	62580	100	498	575	380	66	449	449	501	454	90	8	3	0	2465	2654	1240	46	1461	1461	1551	577	37	64	46	0	0.000	0.000	0.000	0.000	0.000	0.000	0.000	0.000	0.000	0.000	0.000	0.000	0.000	0.000	0.049	0.106	0.182	0.206	5.433	0.201	0.104	316	2384	100	49	1004	1053	126	1193	1319	Error	Error	-4.357	49	1004	126	1193	181597	838799	0.163	1.912	0	0	0
1	5	1	"A2"	"A2"	6030	62580	100	480	509	299	58	442	442	479	330	68	9	2	0	2120	2446	1484	60	1450	1450	1573	746	47	47	26	0	0.000	0.000	0.000	0.000	0.000	0.000	0.000	0.000	0.000	0.000	0.000	0.000	0.000	0.000	0.057	0.067	0.197	0.228	5.136	0.088	0.094	316	2384	100	38	670	708	67	996	1063	Error	Error	-4.140	38	670	67	996	160868	772926	0.091	1.170	0	0	0
1	6	1	"A2"	"A2"	6330	62580	100	450	500	250	50	427	427	461	275	59	18	2	0	1993	2471	1382	55	1421	1421	1552	674	43	48	32	0	0.000	0.000	0.000	0.000	0.000	0.000	0.000	0.000	0.000	0.000	0.000	0.000	0.000	0.000	0.040	0.070	0.216	0.240	4.965	0.041	0.038	316	2384	100	23	572	595	73	1050	1123	Error	Error	-4.636	23	572	73	1050	157937	780743	0.142	1.364	0	0	0
1	7	1	"A3"	"A3"	6630	62580	100	441	490	343	70	446	446	646	2724	421	0	0	0	1612	1694	511	30	1392	1392	1471	1599	108	1	0	0	0.000	0.000	0.000	0.000	0.000	0.000	0.000	0.000	0.000	0.000	0.000	0.000	0.000	0.000	-0.023	0.146	0.435	0.443	3.970	0.313	0.073	316	2384	100	-5	220	215	44	302	346	Error	Error	Error	-5	220	44	302	154834	535454	-0.057	0.139	0	0	0
1	8	1	"A3"	"A3"	6930	62580	100	428	470	235	50	450	450	892	4524	507	0	0	0	1574	1625	456	28	1419	1419	1938	4868	251	0	0	0	0.000	0.000	0.000	0.000	0.000	0.000	0.000	0.000	0.000	0.000	0.000	0.000	0.000	0.000	-0.142	0.097	0.557	0.519	4.462	0.897	0.833	316	2384	100	-22	155	133	20	206	226	Error	Error	Error	-22	155	20	206	148551	513647	-0.093	-0.064	0	0	0
1	9	1	"A3"	"A3"	7230	62580	100	417	465	272	58	426	426	459	234	50	16	4	0	1611	1723	518	30	1394	1394	1445	360	24	41	24	0	0.000	0.000	0.000	0.000	0.000	0.000	0.000	0.000	0.000	0.000	0.000	0.000	0.000	0.000	-0.041	0.119	0.497	0.502	5.160	0.051	0.007	316	2384	100	-9	217	208	39	329	368	Error	Error	Error	-9	217	39	329	147016	544388	0.026	0.772	0	0	0
1	10	1	"A4"	"A4"	7530	62580	100	428	449	204	45	427	427	519	1237	238	0	0	0	1519	1573	412	26	1414	1414	1522	1599	105	0	0	0	0.000	0.000	0.000	0.000	0.000	0.000	0.000	0.000	0.000	0.000	0.000	0.000	0.000	0.000	0.010	0.138	0.519	0.495	3.909	1.199	0.484	316	2384	100	1	105	106	22	159	181	Error	Error	-6.714	1	105	22	159	141965	497087	-0.057	0.032	0	0	0
1	11	1	"A4"	"A4"	7830	62580	100	386	429	215	50	416	416	461	475	103	3	0	0	1551	1602	387	24	1396	1396	1437	325	22	36	13	0	0.000	0.000	0.000	0.000	0.000	0.000	0.000	0.000	0.000	0.000	0.000	0.000	0.000	0.000	-0.194	0.063	0.597	0.528	4.109	8.699	0.012	316	2384	100	-30	155	125	13	206	219	Error	Error	Error	-30	155	13	206	135660	506175	-0.067	0.508	0	0	0
1	12	1	"A4"	"A4"	8130	62580	100	439	463	295	63	413	413	463	559	120	2	0	0	1409	1450	317	21	1394	1394	1423	531	37	5	1	0	0.000	0.000	0.000	0.000	0.000	0.000	0.000	0.000	0.000	0.000	0.000	0.000	0.000	0.000	1.733	0.893	0.893	0.764	4.737	0.299	0.037	316	2384	100	26	15	41	50	56	106	Error	Error	0.794	26	15	50	56	146407	458167	0.000	0.051	0	0	0
1	13	1	"A5"	"A5"	8430	62580	100	408	442	218	49	426	426	456	253	55	10	1	0	1457	1539	456	29	1409	1409	1428	263	18	25	11	0	0.000	0.000	0.000	0.000	0.000	0.000	0.000	0.000	0.000	0.000	0.000	0.000	0.000	0.000	-0.375	0.123	0.550	0.528	3.624	0.126	0.012	316	2384	100	-18	48	30	16	130	146	Error	Error	Error	-18	48	16	130	139637	486292	-0.055	0.422	0	0	0
1	14	1	"A5"	"A5"	8730	62580	100	436	462	210	45	426	426	458	234	51	15	3	0	1498	1576	456	28	1407	1407	1436	296	20	28	13	0	0.000	0.000	0.000	0.000	0.000	0.000	0.000	0.000	0.000	0.000	0.000	0.000	0.000	0.000	0.110	0.213	0.686	0.606	4.880	0.188	0.015	316	2384	100	10	91	101	36	169	205	Error	Error	-3.186	10	91	36	169	145869	497884	0.017	0.473	0	0	0
1	15	1	"A5"	"A5"	9030	62580	100	417	454	221	48	427	427	456	217	47	15	3	0	1543	1604	393	24	1459	1459	1485	295	19	28	13	0	0.000	0.000	0.000	0.000	0.000	0.000	0.000	0.000	0.000	0.000	0.000	0.000	0.000	0.000	-0.119	0.186	0.584	0.566	4.970	0.083	0.008	316	2384	100	-10	84	74	27	145	172	Error	Error	Error	-10	84	27	145	143338	506857	-0.009	0.403	0	0	0
1	16	1	"A6"	"A6"	9330	62580	100	445	470	232	49	430	430	457	230	50	14	4	0	1827	1903	519	27	1498	1498	1537	328	21	50	29	0	0.000	0.000	0.000	0.000	0.000	0.000	0.000	0.000	0.000	0.000	0.000	0.000	0.000	0.000	0.046	0.099	0.298	0.365	4.220	0.062	0.013	316	2384	100	15	329	344	40	405	445	Error	Error	-4.455	15	329	40	405	148542	601443	0.057	1.116	0	0	0
1	17	1	"A6"	"A6"	9630	62580	100	452	480	212	44	432	432	456	229	50	18	2	0	1668	1730	416	24	1486	1486	1507	279	18	40	21	0	0.000	0.000	0.000	0.000	0.000	0.000	0.000	0.000	0.000	0.000	0.000	0.000	0.000	0.000	0.110	0.197	0.545	0.532	4.109	0.042	0.002	316	2384	100	20	182	202	48	244	292	Error	Error	-3.186	20	182	48	244	151573	546540	0.105	0.799	0	0	0
1	18	1	"A6"	"A6"	9935	62580	100	446	479	214	44	452	452	477	207	43	19	4	0	1832	1941	474	24	1618	1618	1672	359	21	38	23	0	0.000	0.000	0.000	0.000	0.000	0.000	0.000	0.000	0.000	0.000	0.000	0.000	0.000	0.000	-0.028	0.084	0.478	0.498	5.182	0.054	0.008	316	2384	100	-6	214	208	27	323	350	Error	Error	Error	-6	214	27	323	151472	613304	0.010	0.749	0	0	0
1	1	2	"A7"	"A7"	4830	62880	100	556	640	896	140	556	556	589	308	52	9	3	0	1658	1745	616	35	1546	1546	1582	453	28	14	4	0	0.000	0.000	0.000	0.000	0.000	0.000	0.000	0.000	0.000	0.000	0.000	0.000	0.000	0.000	0.000	0.422	0.787	0.807	4.285	1.457	0.168	316	2384	100	0	112	112	84	199	283	Error	Error	Error	0	112	84	199	202119	551400	0.166	0.360	0	0	0
1	2	2	"A7"	"A7"	5130	62880	100	531	565	245	43	555	555	603	435	72	4	0	0	1666	1677	333	19	1547	1547	1589	395	24	19	3	0	0.000	0.000	0.000	0.000	0.000	0.000	0.000	0.000	0.000	0.000	0.000	0.000	0.000	0.000	-0.202	0.077	0.691	0.717	5.163	0.394	0.121	316	2384	100	-24	119	95	10	130	140	Error	Error	Error	-24	119	10	130	178446	529929	-0.087	0.223	0	0	0
1	3	2	"A7"	"A7"	5430	62880	100	473	502	220	43	480	480	548	837	152	0	0	0	1578	1616	385	23	1450	1450	1520	791	52	5	0	0	0.000	0.000	0.000	0.000	0.000	0.000	0.000	0.000	0.000	0.000	0.000	0.000	0.000	0.000	-0.055	0.133	0.571	0.555	4.685	0.332	0.020	316	2384	100	-7	128	121	22	166	188	Error	Error	Error	-7	128	22	166	158517	510615	-0.055	0.121	0	0	0
1	4	2	"A8"	"A8"	5730	62880	100	477	539	358	66	433	433	506	1004	198	2	0	0	1880	2066	724	35	1397	1397	1442	336	23	57	43	0	0.000	0.000	0.000	0.000	0.000	0.000	0.000	0.000	0.000	0.000	0.000	0.000	0.000	0.000	0.091	0.158	0.357	0.387	5.194	0.151	0.049	316	2384	100	44	483	527	106	669	775	Error	Error	-3.456	44	483	106	669	170172	652964	0.033	1.857	0	0	0
1	5	2	"A8"	"A8"	6030	62880	100	492	567	602	106	423	423	459	264	57	22	6	0	1730	1963	955	48	1378	1378	1430	434	30	45	26	0	0.000	0.000	0.000	0.000	0.000	0.000	0.000	0.000	0.000	0.000	0.000	0.000	0.000	0.000	0.196	0.246	0.393	0.391	4.830	0.288	0.093	316	2384	100	69	352	421	144	585	729	Error	Error	-2.351	69	352	144	585	179216	620211	0.409	1.228	0	0	0
1	6	2	"A8"	"A8"	6330	62880	100	437	508	471	92	405	405	449	292	65	14	3	0	1644	1817	739	40	1342	1342	1408	425	30	42	20	0	0.000	0.000	0.000	0.000	0.000	0.000	0.000	0.000	0.000	0.000	0.000	0.000	0.000	0.000	0.106	0.217	0.378	0.390	4.472	0.286	0.183	316	2384	100	32	302	334	103	475	578	Error	Error	-3.238	32	302	103	475	160421	574031	0.202	0.962	0	0	0
1	7	2	"A9"	"A9"	6630	62880	100	432	468	234	50	408	408	450	295	65	14	2	0	1608	1700	577	33	1344	1344	1372	290	21	47	25	0	0.000	0.000	0.000	0.000	0.000	0.000	0.000	0.000	0.000	0.000	0.000	0.000	0.000	0.000	0.091	0.169	0.455	0.457	4.267	0.175	0.055	316	2384	100	24	264	288	60	356	416	Error	Error	-3.459	24	264	60	356	147910	537348	0.061	1.131	0	0	0
1	8	2	"A9"	"A9"	6930	62880	100	423	495	381	76	416	416	465	378	81	10	2	0	1689	1780	610	34	1343	1343	1391	355	25	49	24	0	0.000	0.000	0.000	0.000	0.000	0.000	0.000	0.000	0.000	0.000	0.000	0.000	0.000	0.000	0.020	0.181	0.416	0.386	5.106	0.328	0.074	316	2384	100	7	346	353	79	437	516	Error	Error	-5.627	7	346	79	437	156377	562429	0.079	1.096	0	0	0
1	9	2	"A9"	"A9"	7230	62880	100	430	493	426	86	397	397	439	255	58	17	5	0	1678	1858	745	40	1329	1329	1367	299	21	52	31	0	0.000	0.000	0.000	0.000	0.000	0.000	0.000	0.000	0.000	0.000	0.000	0.000	0.000	0.000	0.095	0.181	0.342	0.367	4.631	0.206	0.088	316	2384	100	33	349	382	96	529	625	Error	Error	-3.403	33	349	96	529	155757	586992	0.212	1.642	0	0	0
1	10	2	"A10"	"A10"	7530	62880	100	419	488	300	61	404	404	446	317	71	14	3	0	1718	1844	647	35	1315	1315	1355	314	23	55	37	0	0.000	0.000	0.000	0.000	0.000	0.000	0.000	0.000	0.000	0.000	0.000	0.000	0.000	0.000	0.037	0.159	0.389	0.370	4.551	0.239	0.049	316	2384	100	15	403	418	84	529	613	Error	Error	-4.748	15	403	84	529	154105	582633	0.132	1.557	0	0	0
1	11	2	"A10"	"A10"	7830	62880	100	406	444	217	48	391	391	445	411	92	5	1	0	1796	1892	573	30	1344	1344	1377	316	22	58	40	0	0.000	0.000	0.000	0.000	0.000	0.000	0.000	0.000	0.000	0.000	0.000	0.000	0.000	0.000	0.033	0.097	0.297	0.334	4.340	0.797	0.037	316	2384	100	15	452	467	53	548	601	Error	Error	-4.913	15	452	53	548	140432	597989	-0.002	1.630	0	0	0
1	12	2	"A10"	"A10"	8130	62880	100	422	478	302	63	400	400	440	329	74	11	1	0	1584	1696	580	34	1328	1328	1354	276	20	47	26	0	0.000	0.000	0.000	0.000	0.000	0.000	0.000	0.000	0.000	0.000	0.000	0.000	0.000	0.000	0.086	0.212	0.524	0.493	4.898	0.188	0.030	316	2384	100	22	256	278	78	368	446	Error	Error	-3.541	22	256	78	368	151050	536072	0.116	1.239	0	0	0
1	13	2	"A11"	"A11"	8430	62880	100	400	459	275	59	398	398	440	309	70	10	2	0	1579	1769	657	37	1348	1348	1371	280	20	46	25	0	0.000	0.000	0.000	0.000	0.000	0.000	0.000	0.000	0.000	0.000	0.000	0.000	0.000	0.000	0.009	0.145	0.434	0.408	5.016	0.150	0.019	316	2384	100	2	231	233	61	421	482	Error	Error	-6.852	2	231	61	421	145082	559031	0.061	1.421	0	0	0
1	14	2	"A11"	"A11"	8730	62880	100	407	476	344	72	401	401	442	268	60	15	2	0	1639	1850	723	39	1372	1372	1398	273	19	49	35	0	0.000	0.000	0.000	0.000	0.000	0.000	0.000	0.000	0.000	0.000	0.000	0.000	0.000	0.000	0.022	0.157	0.379	0.377	4.384	0.111	0.019	316	2384	100	6	267	273	75	478	553	Error	Error	-5.476	6	267	75	478	150258	584500	0.127	1.656	0	0	0
1	15	2	"A11"	"A11"	9030	62880	100	444	481	253	52	399	399	430	214	49	25	6	0	1683	1878	737	39	1385	1385	1422	303	21	49	30	0	0.000	0.000	0.000	0.000	0.000	0.000	0.000	0.000	0.000	0.000	0.000	0.000	0.000	0.000	0.151	0.166	0.394	0.380	4.500	0.076	0.023	316	2384	100	45	298	343	82	493	575	Error	Error	-2.727	45	298	82	493	152032	593511	0.238	1.505	0	0	0
1	16	2	"A12"	"A12"	9330	62880	100	431	460	201	43	407	407	448	342	76	8	0	0	2054	2427	1221	50	1401	1401	1449	380	26	64	44	0	0.000	0.000	0.000	0.000	0.000	0.000	0.000	0.000	0.000	0.000	0.000	0.000	0.000	0.000	0.037	0.052	0.178	0.188	5.024	0.059	0.015	316	2384	100	24	653	677	53	1026	1079	Error	Error	-4.766	24	653	53	1026	145220	767006	0.035	2.574	0	0	0
1	17	2	"A12"	"A12"	9630	62880	100	438	450	188	41	396	396	435	281	64	12	1	0	1704	1929	715	37	1418	1418	1457	403	27	42	25	0	0.000	0.000	0.000	0.000	0.000	0.000	0.000	0.000	0.000	0.000	0.000	0.000	0.000	0.000	0.147	0.106	0.345	0.358	5.593	0.068	0.028	316	2384	100	42	286	328	54	511	565	Error	Error	-2.768	42	286	54	511	142136	609432	0.053	1.171	0	0	0
1	18	2	"A12"	"A12"	9935	62880	100	445	465	205	44	423	423	455	249	54	15	2	0	2107	2382	1048	43	1529	1529	1573	362	23	61	44	0	0.000	0.000	0.000	0.000	0.000	0.000	0.000	0.000	0.000	0.000	0.000	0.000	0.000	0.000	0.038	0.049	0.199	0.205	5.370	0.024	0.004	316	2384	100	22	578	600	42	853	895	Error	Error	-4.715	22	578	42	853	146983	752804	0.040	2.235	0	0	0
1	1	3	"A13"	"A13"	4830	63180	100	525	561	277	49	477	477	519	328	63	14	4	0	1982	2061	676	32	1413	1413	1451	394	27	58	37	0	0.000	0.000	0.000	0.000	0.000	0.000	0.000	0.000	0.000	0.000	0.000	0.000	0.000	0.000	0.084	0.130	0.319	0.332	4.474	0.297	0.245	316	2384	100	48	569	617	84	648	732	Error	Error	-3.567	48	569	84	648	177349	651177	0.128	1.548	0	0	0
1	2	3	"A13"	"A13"	5130	63180	100	473	500	259	51	435	435	490	413	84	5	1	0	1787	1894	651	34	1369	1369	1398	308	22	59	37	0	0.000	0.000	0.000	0.000	0.000	0.000	0.000	0.000	0.000	0.000	0.000	0.000	0.000	0.000	0.091	0.124	0.343	0.377	3.857	0.203	0.059	316	2384	100	38	418	456	65	525	590	Error	Error	-3.459	38	418	65	525	158124	598464	0.024	1.610	0	0	0
1	3	3	"A13"	"A13"	5430	63180	100	438	474	284	59	429	429	477	389	81	6	1	0	1874	1973	662	33	1374	1374	1401	327	23	56	42	0	0.000	0.000	0.000	0.000	0.000	0.000	0.000	0.000	0.000	0.000	0.000	0.000	0.000	0.000	0.018	0.075	0.278	0.303	4.863	0.552	0.041	316	2384	100	9	500	509	45	599	644	Error	Error	-5.796	9	500	45	599	149810	623326	-0.008	1.749	0	0	0
1	4	3	"A14"	"A14"	5730	63180	100	594	710	499	70	423	423	463	309	66	34	16	0	1760	1832	514	28	1346	1346	1375	283	20	58	41	0	0.000	0.000	0.000	0.000	0.000	0.000	0.000	0.000	0.000	0.000	0.000	0.000	0.000	0.000	0.413	0.591	0.614	0.588	3.316	0.959	0.200	316	2384	100	171	414	585	287	486	773	Error	Error	-1.276	171	414	287	486	224256	578806	0.799	1.615	0	0	0
1	5	3	"A14"	"A14"	6030	63180	100	610	734	494	67	433	433	476	294	61	37	18	0	1710	1820	525	28	1345	1345	1379	296	21	55	37	0	0.000	0.000	0.000	0.000	0.000	0.000	0.000	0.000	0.000	0.000	0.000	0.000	0.000	0.000	0.485	0.634	0.658	0.649	3.496	1.007	0.242	316	2384	100	177	365	542	301	475	776	Error	Error	-1.044	177	365	301	475	232022	575123	0.878	1.490	0	0	0
1	6	3	"A14"	"A14"	6330	63180	100	595	665	408	61	410	410	445	256	57	41	21	0	1588	1695	533	31	1309	1309	1333	277	20	50	30	0	0.000	0.000	0.000	0.000	0.000	0.000	0.000	0.000	0.000	0.000	0.000	0.000	0.000	0.000	0.663	0.661	0.672	0.672	2.957	0.529	0.217	316	2384	100	185	279	464	255	386	641	Error	Error	-0.593	185	279	255	386	210220	535473	0.859	1.307	0	0	0
1	7	3	"A15"	"A15"	6630	63180	100	467	646	1210	187	396	396	441	297	67	23	6	0	1722	1818	644	35	1315	1315	1335	287	21	60	37	0	0.000	0.000	0.000	0.000	0.000	0.000	0.000	0.000	0.000	0.000	0.000	0.000	0.000	0.000	0.174	0.497	0.428	0.411	4.966	1.472	0.173	316	2384	100	71	407	478	250	503	753	Error	Error	-2.519	71	407	250	503	203997	574435	0.690	1.683	0	0	0
1	8	3	"A15"	"A15"	6930	63180	100	420	486	425	87	400	400	481	1247	259	1	0	0	1615	1741	555	31	1305	1305	1342	366	27	46	24	0	0.000	0.000	0.000	0.000	0.000	0.000	0.000	0.000	0.000	0.000	0.000	0.000	0.000	0.000	0.065	0.197	0.369	0.348	4.906	0.360	0.098	316	2384	100	20	310	330	86	436	522	Error	Error	-3.954	20	310	86	436	153515	550134	0.004	1.090	0	0	0
1	9	3	"A15"	"A15"	7230	63180	100	403	446	291	65	388	388	430	322	74	11	1	0	1712	1807	574	31	1302	1302	1341	447	33	48	20	0	0.000	0.000	0.000	0.000	0.000	0.000	0.000	0.000	0.000	0.000	0.000	0.000	0.000	0.000	0.037	0.115	0.306	0.351	4.571	0.085	0.036	316	2384	100	15	410	425	58	505	563	Error	Error	-4.773	15	410	58	505	140819	571115	0.050	1.043	0	0	0
1	10	3	"A16"	"A16"	7530	63180	100	438	470	254	54	382	382	434	430	99	4	1	0	1844	1883	602	31	1307	1307	1339	313	23	61	44	0	0.000	0.000	0.000	0.000	0.000	0.000	0.000	0.000	0.000	0.000	0.000	0.000	0.000	0.000	0.104	0.153	0.267	0.310	4.623	0.373	0.013	316	2384	100	56	537	593	88	576	664	Error	Error	-3.261	56	537	88	576	148560	594997	0.084	1.738	0	0	0
1	11	3	"A16"	"A16"	7830	63180	100	408	441	237	53	382	382	421	246	58	16	4	0	1771	1867	737	39	1316	1316	1350	299	22	59	39	0	0.000	0.000	0.000	0.000	0.000	0.000	0.000	0.000	0.000	0.000	0.000	0.000	0.000	0.000	0.057	0.107	0.363	0.317	4.953	0.080	0.031	316	2384	100	26	455	481	59	551	610	Error	Error	-4.129	26	455	59	551	139473	589897	0.081	1.729	0	0	0
1	12	3	"A16"	"A16"	8130	63180	100	418	473	315	66	390	390	447	363	81	7	2	0	1747	1813	569	31	1313	1313	1359	395	29	52	28	0	0.000	0.000	0.000	0.000	0.000	0.000	0.000	0.000	0.000	0.000	0.000	0.000	0.000	0.000	0.065	0.166	0.358	0.307	5.224	0.287	0.048	316	2384	100	28	434	462	83	500	583	Error	Error	-3.954	28	434	83	500	149447	572766	0.072	1.149	0	0	0
1	13	3	"A17"	"A17"	8430	63180	100	402	474	305	64	381	381	420	286	68	17	5	0	1744	1788	535	29	1297	1297	1318	260	19	61	45	0	0.000	0.000	0.000	0.000	0.000	0.000	0.000	0.000	0.000	0.000	0.000	0.000	0.000	0.000	0.047	0.189	0.403	0.428	6.500	0.393	0.039	316	2384	100	21	447	468	93	491	584	Error	Error	-4.412	21	447	93	491	149835	565096	0.189	1.808	0	0	0
1	14	3	"A17"	"A17"	8730	63180	100	419	486	352	72	396	396	433	256	59	18	4	0	1753	1883	741	39	1338	1338	1368	294	21	57	37	0	0.000	0.000	0.000	0.000	0.000	0.000	0.000	0.000	0.000	0.000	0.000	0.000	0.000	0.000	0.055	0.165	0.295	0.314	4.218	0.169	0.033	316	2384	100	23	415	438	90	545	635	Error	Error	-4.173	23	415	90	545	153570	594932	0.207	1.752	0	0	0
1	15	3	"A17"	"A17"	9030	63180	100	463	496	293	59	408	408	458	373	81	8	1	0	1923	1985	603	30	1381	1381	1407	301	21	70	46	0	0.000	0.000	0.000	0.000	0.000	0.000	0.000	0.000	0.000	0.000	0.000	0.000	0.000	0.000	0.101	0.146	0.287	0.288	3.661	0.316	0.253	316	2384	100	55	542	597	88	604	692	Error	Error	-3.301	55	542	88	604	156874	627192	0.102	1.920	0	0	0
1	16	3	"A18"	"A18"	9330	63180	100	420	443	221	49	394	394	446	592	132	1	0	0	1591	1622	332	20	1363	1363	1385	264	19	46	21	0	0.000	0.000	0.000	0.000	0.000	0.000	0.000	0.000	0.000	0.000	0.000	0.000	0.000	0.000	0.114	0.189	0.489	0.477	4.216	0.087	0.008	316	2384	100	26	228	254	49	259	308	Error	Error	-3.132	26	228	49	259	139914	512537	-0.005	0.898	0	0	0
1	17	3	"A18"	"A18"	9630	63180	100	419	475	440	92	401	401	459	849	184	1	0	0	1759	1813	429	23	1376	1376	1404	270	19	63	37	0	0.000	0.000	0.000	0.000	0.000	0.000	0.000	0.000	0.000	0.000	0.000	0.000	0.000	0.000	0.047	0.169	0.326	0.320	4.365	9.860	0.076	316	2384	100	18	383	401	74	437	511	Error	Error	-4.411	18	383	74	437	150143	572771	0.019	1.515	0	0	0
1	18	3	"A18"	"A18"	9935	63180	100	468	489	212	43	454	454	1846	7826	423	0	0	0	1798	1859	447	24	1528	1528	3766	10218	271	0	0	0	0.000	0.000	0.000	0.000	0.000	0.000	0.000	0.000	0.000	0.000	0.000	0.000	0.000	0.000	0.052	0.106	0.417	0.412	3.838	0.775	0.859	316	2384	100	14	270	284	35	331	366	Error	Error	-4.269	14	270	35	331	154566	587311	-0.173	-0.187	0	0	0
1	1	4	"A19"	"A19"	4830	63485	100	515	550	292	53	453	453	592	2069	349	0	0	0	2001	2046	518	25	1423	1423	1628	2703	166	0	0	0	0.000	0.000	0.000	0.000	0.000	0.000	0.000	0.000	0.000	0.000	0.000	0.000	0.000	0.000	0.107	0.156	0.314	0.290	4.966	0.813	0.858	316	2384	100	62	578	640	97	623	720	Error	Error	-3.221	62	578	97	623	173680	646476	-0.020	0.155	0	0	0
1	2	4	"A19"	"A19"	5130	63485	100	463	484	218	45	442	442	922	3229	350	0	0	0	1841	1895	461	24	1407	1407	2149	5412	251	0	0	0	0.000	0.000	0.000	0.000	0.000	0.000	0.000	0.000	0.000	0.000	0.000	0.000	0.000	0.000	0.048	0.086	0.341	0.306	4.512	0.580	0.912	316	2384	100	21	434	455	42	488	530	Error	Error	-4.369	21	434	42	488	153036	598663	-0.136	-0.047	0	0	0
1	3	4	"A19"	"A19"	5430	63485	100	492	581	465	80	432	432	473	277	58	22	5	0	1962	2030	628	30	1403	1403	1434	321	22	68	44	0	0.000	0.000	0.000	0.000	0.000	0.000	0.000	0.000	0.000	0.000	0.000	0.000	0.000	0.000	0.107	0.238	0.332	0.324	5.095	0.322	0.078	316	2384	100	60	559	619	149	627	776	Error	Error	-3.220	60	559	149	627	183516	641564	0.390	1.857	0	0	0
1	4	4	"A20"	"A20"	5730	63485	100	481	513	246	47	425	425	488	879	180	1	0	0	2192	2260	732	32	1408	1408	1432	300	20	70	57	0	0.000	0.000	0.000	0.000	0.000	0.000	0.000	0.000	0.000	0.000	0.000	0.000	0.000	0.000	0.071	0.103	0.256	0.251	4.349	0.096	0.023	316	2384	100	56	784	840	88	852	940	Error	Error	-3.807	56	784	88	852	162256	714002	0.028	2.760	0	0	0
1	5	4	"A20"	"A20"	6030	63485	100	475	499	246	49	405	405	457	321	70	12	2	0	1981	2094	729	34	1375	1375	1406	296	21	66	50	0	0.000	0.000	0.000	0.000	0.000	0.000	0.000	0.000	0.000	0.000	0.000	0.000	0.000	0.000	0.116	0.131	0.278	0.306	4.827	0.140	0.040	316	2384	100	70	606	676	94	719	813	Error	Error	-3.114	70	606	94	719	157718	661765	0.131	2.324	0	0	0
1	6	4	"A20"	"A20"	6330	63485	100	415	476	286	60	407	407	463	425	91	4	1	0	2062	2148	935	43	1374	1374	1411	321	22	62	50	0	0.000	0.000	0.000	0.000	0.000	0.000	0.000	0.000	0.000	0.000	0.000	0.000	0.000	0.000	0.012	0.089	0.234	0.257	5.142	0.102	0.052	316	2384	100	8	688	696	69	774	843	Error	Error	-6.426	8	688	69	774	150313	678869	0.031	2.296	0	0	0
1	7	4	"A21"	"A21"	6630	63485	100	409	502	817	162	397	397	457	655	143	3	0	0	1684	1746	520	29	1330	1330	1367	368	26	48	16	0	0.000	0.000	0.000	0.000	0.000	0.000	0.000	0.000	0.000	0.000	0.000	0.000	0.000	0.000	0.034	0.252	0.397	0.412	4.833	1.120	0.057	316	2384	100	12	354	366	105	416	521	Error	Error	-4.883	12	354	105	416	158501	551771	0.069	1.030	0	0	0
1	8	4	"A21"	"A21"	6930	63485	100	417	433	197	45	383	383	441	371	84	5	0	0	1744	1805	522	28	1326	1326	1361	315	23	58	33	0	0.000	0.000	0.000	0.000	0.000	0.000	0.000	0.000	0.000	0.000	0.000	0.000	0.000	0.000	0.081	0.104	0.343	0.336	4.997	0.260	0.021	316	2384	100	34	418	452	50	479	529	Error	Error	-3.620	34	418	50	479	136935	570321	-0.022	1.410	0	0	0
1	9	4	"A21"	"A21"	7230	63485	100	412	475	612	128	390	390	439	409	93	6	1	0	1759	1777	525	29	1316	1316	1343	276	20	64	33	0	0.000	0.000	0.000	0.000	0.000	0.000	0.000	0.000	0.000	0.000	0.000	0.000	0.000	0.000	0.050	0.184	0.358	0.338	4.634	0.617	0.065	316	2384	100	22	443	465	85	461	546	Error	Error	-4.332	22	443	85	461	150071	561429	0.088	1.572	0	0	0
1	10	4	"A22"	"A22"	7530	63485	100	375	406	194	47	367	367	409	264	64	12	1	0	1636	1681	409	24	1284	1284	1314	298	22	55	30	0	0.000	0.000	0.000	0.000	0.000	0.000	0.000	0.000	0.000	0.000	0.000	0.000	0.000	0.000	0.023	0.098	0.376	0.330	4.945	0.164	0.047	316	2384	100	8	352	360	39	397	436	Error	Error	-5.459	8	352	39	397	128444	531316	-0.011	1.232	0	0	0
1	11	4	"A22"	"A22"	7830	63485	100	403	453	255	56	383	383	427	292	68	11	2	0	1768	1855	585	31	1319	1319	1355	349	25	55	37	0	0.000	0.000	0.000	0.000	0.000	0.000	0.000	0.000	0.000	0.000	0.000	0.000	0.000	0.000	0.045	0.131	0.301	0.285	4.124	0.182	0.057	316	2384	100	20	449	469	70	536	606	Error	Error	-4.489	20	449	70	536	143170	586192	0.089	1.433	0	0	0
1	12	4	"A22"	"A22"	8130	63485	100	449	477	274	57	378	378	423	322	76	13	3	0	1997	2036	675	33	1317	1317	1351	301	22	65	54	0	0.000	0.000	0.000	0.000	0.000	0.000	0.000	0.000	0.000	0.000	0.000	0.000	0.000	0.000	0.104	0.138	0.258	0.301	4.996	0.235	0.050	316	2384	100	71	680	751	99	719	818	Error	Error	-3.260	71	680	99	719	150703	643511	0.168	2.276	0	0	0
1	13	4	"A23"	"A23"	8430	63485	100	428	469	248	52	382	382	433	342	78	9	2	0	1788	1872	595	31	1341	1341	1377	338	24	58	33	0	0.000	0.000	0.000	0.000	0.000	0.000	0.000	0.000	0.000	0.000	0.000	0.000	0.000	0.000	0.103	0.164	0.286	0.301	4.533	2.045	0.016	316	2384	100	46	447	493	87	531	618	Error	Error	-3.281	46	447	87	531	148172	591424	0.105	1.464	0	0	0
1	14	4	"A23"	"A23"	8730	63485	100	432	457	212	46	396	396	453	603	133	1	0	0	1715	1826	649	35	1345	1345	1380	329	23	54	31	0	0.000	0.000	0.000	0.000	0.000	0.000	0.000	0.000	0.000	0.000	0.000	0.000	0.000	0.000	0.097	0.127	0.272	0.278	4.315	2.482	0.146	316	2384	100	36	370	406	61	481	542	Error	Error	-3.361	36	370	61	481	144279	577042	0.007	1.356	0	0	0
1	15	4	"A23"	"A23"	9030	63485	100	439	564	1017	180	403	403	454	366	80	10	2	0	1927	2046	737	36	1383	1383	1411	302	21	67	45	0	0.000	0.000	0.000	0.000	0.000	0.000	0.000	0.000	0.000	0.000	0.000	0.000	0.000	0.000	0.066	0.243	0.264	0.277	4.642	1.687	0.062	316	2384	100	36	544	580	161	663	824	Error	Error	-3.918	36	544	161	663	178324	646576	0.301	2.103	0	0	0
1	16	4	"A24"	"A24"	9330	63485	100	423	457	238	52	405	405	439	318	72	10	1	0	1776	2059	922	44	1408	1408	1437	301	20	56	37	0	0.000	0.000	0.000	0.000	0.000	0.000	0.000	0.000	0.000	0.000	0.000	0.000	0.000	0.000	0.049	0.080	0.329	0.297	5.473	0.306	0.408	316	2384	100	18	368	386	52	651	703	Error	Error	-4.354	18	368	52	651	144478	650681	0.057	2.066	0	0	0
1	17	4	"A24"	"A24"	9630	63485	100	474	500	249	49	404	404	454	478	105	5	0	0	1937	2220	1025	46	1409	1409	1440	295	20	58	46	0	0.000	0.000	0.000	0.000	0.000	0.000	0.000	0.000	0.000	0.000	0.000	0.000	0.000	0.000	0.133	0.118	0.207	0.249	4.842	0.277	0.025	316	2384	100	70	528	598	96	811	907	Error	Error	-2.915	70	528	96	811	157864	701571	0.096	2.644	0	0	0
1	18	4	"A24"	"A24"	9935	63485	100	461	506	298	58	419	419	446	231	51	20	6	0	1969	2343	1402	59	1527	1527	1554	305	19	57	44	0	0.000	0.000	0.000	0.000	0.000	0.000	0.000	0.000	0.000	0.000	0.000	0.000	0.000	0.000	0.095	0.107	0.225	0.256	5.151	0.072	0.062	316	2384	100	42	442	484	87	816	903	Error	Error	-3.396	42	442	87	816	159809	740350	0.260	2.587	0	0	0
1	1	5	"A25"	"A25"	4830	63785	100	701	6279	15546	247	439	439	504	466	92	36	27	2	2462	9668	18446	190	1370	1370	1424	732	51	62	41	8	0.000	0.000	0.000	0.000	0.000	0.000	0.000	0.000	0.000	0.000	0.000	0.000	0.000	0.000	0.240	0.704	0.376	0.365	2.973	0.816	0.902	316	2384	100	262	1092	1354	5840	8298	14138	Error	Error	-2.059	262	1092	5840	8298	1984319	3054950	12.393	11.262	0	0	0
1	2	5	"A25"	"A25"	5130	63785	100	467	498	252	50	414	414	472	399	84	6	1	0	1930	1944	596	30	1351	1351	1382	292	21	66	48	0	0.000	0.000	0.000	0.000	0.000	0.000	0.000	0.000	0.000	0.000	0.000	0.000	0.000	0.000	0.092	0.142	0.272	0.263	4.494	0.429	0.038	316	2384	100	53	579	632	84	593	677	Error	Error	-3.449	53	579	84	593	157458	614254	0.065	1.925	0	0	0
1	3	5	"A25"	"A25"	5430	63785	100	436	463	218	47	419	419	514	914	177	0	0	0	1795	1808	465	25	1354	1354	1378	316	22	57	32	0	0.000	0.000	0.000	0.000	0.000	0.000	0.000	0.000	0.000	0.000	0.000	0.000	0.000	0.000	0.039	0.097	0.364	0.341	5.231	15.131	0.026	316	2384	100	17	441	458	44	454	498	Error	Error	-4.697	17	441	44	454	146424	571235	-0.056	1.361	0	0	0
1	4	5	"A26"	"A26"	5730	63785	100	484	504	248	49	421	421	457	265	57	20	4	0	2560	2819	1141	40	1435	1435	1642	654	39	72	42	0	0.000	0.000	0.000	0.000	0.000	0.000	0.000	0.000	0.000	0.000	0.000	0.000	0.000	0.000	0.056	0.060	0.186	0.147	4.010	0.020	0.007	316	2384	100	63	1125	1188	83	1384	1467	Error	Error	-4.158	63	1125	83	1384	159314	890901	0.177	1.800	0	0	0
1	5	5	"A26"	"A26"	6030	63785	100	439	480	216	45	413	413	462	323	69	12	0	0	2466	2629	917	34	1402	1402	1556	658	42	72	33	0	0.000	0.000	0.000	0.000	0.000	0.000	0.000	0.000	0.000	0.000	0.000	0.000	0.000	0.000	0.024	0.055	0.146	0.134	4.058	0.035	0.009	316	2384	100	26	1064	1090	67	1227	1294	Error	Error	-5.355	26	1064	67	1227	151785	830908	0.056	1.631	0	0	0
1	6	5	"A26"	"A26"	6330	63785	100	452	507	300	59	404	404	474	526	110	5	0	0	2545	2739	1151	42	1418	1418	1646	1238	75	44	10	0	0.000	0.000	0.000	0.000	0.000	0.000	0.000	0.000	0.000	0.000	0.000	0.000	0.000	0.000	0.043	0.078	0.131	0.146	4.418	0.156	0.162	316	2384	100	48	1127	1175	103	1321	1424	Error	Error	-4.553	48	1127	103	1321	160165	865428	0.063	0.883	0	0	0
1	7	5	"A27"	"A27"	6630	63785	100	396	430	221	51	383	383	420	286	68	12	2	0	1969	2056	752	36	1288	1288	1327	353	26	68	47	0	0.000	0.000	0.000	0.000	0.000	0.000	0.000	0.000	0.000	0.000	0.000	0.000	0.000	0.000	0.019	0.061	0.186	0.206	5.343	0.061	0.023	316	2384	100	13	681	694	47	768	815	Error	Error	-5.711	13	681	47	768	135908	649701	0.035	2.065	0	0	0
1	8	5	"A27"	"A27"	6930	63785	100	445	546	733	134	390	390	435	324	74	14	4	0	1949	2215	1753	79	1320	1320	1351	328	24	66	49	0	0.000	0.000	0.000	0.000	0.000	0.000	0.000	0.000	0.000	0.000	0.000	0.000	0.000	0.000	0.087	0.174	0.223	0.221	5.216	0.204	0.133	316	2384	100	55	629	684	156	895	1051	Error	Error	-3.516	55	629	156	895	172384	700045	0.343	2.634	0	0	0
1	9	5	"A27"	"A27"	7230	63785	100	396	443	283	63	381	381	420	292	69	12	1	0	1922	2093	990	47	1287	1287	1314	291	22	72	52	0	0.000	0.000	0.000	0.000	0.000	0.000	0.000	0.000	0.000	0.000	0.000	0.000	0.000	0.000	0.024	0.077	0.225	0.209	5.391	0.138	0.100	316	2384	100	15	635	650	62	806	868	Error	Error	-5.404	15	635	62	806	139917	661321	0.079	2.677	0	0	0
1	10	5	"A28"	"A28"	7530	63785	100	442	531	569	107	373	373	416	330	79	15	3	0	2204	2340	1260	53	1300	1300	1333	287	21	77	65	0	0.000	0.000	0.000	0.000	0.000	0.000	0.000	0.000	0.000	0.000	0.000	0.000	0.000	0.000	0.076	0.152	0.189	0.174	4.330	0.229	0.205	316	2384	100	69	904	973	158	1040	1198	Error	Error	-3.712	69	904	158	1040	167941	739491	0.348	3.509	0	0	0
1	11	5	"A28"	"A28"	7830	63785	100	419	477	465	97	375	375	430	369	85	9	2	0	2076	2085	713	34	1303	1303	1355	455	33	63	40	0	0.000	0.000	0.000	0.000	0.000	0.000	0.000	0.000	0.000	0.000	0.000	0.000	0.000	0.000	0.057	0.130	0.231	0.251	4.779	0.190	0.046	316	2384	100	44	773	817	102	782	884	Error	Error	-4.135	44	773	102	782	150710	658813	0.127	1.604	0	0	0
1	12	5	"A28"	"A28"	8130	63785	100	417	446	222	49	389	389	446	630	141	2	0	0	2373	2349	964	41	1326	1326	1388	749	53	61	27	0	0.000	0.000	0.000	0.000	0.000	0.000	0.000	0.000	0.000	0.000	0.000	0.000	0.000	0.000	0.027	0.056	0.166	0.178	5.192	0.054	0.026	316	2384	100	28	1047	1075	57	1023	1080	Error	Error	-5.225	28	1047	57	1023	140941	742287	0.000	1.283	0	0	0
1	13	5	"A29"	"A29"	8430	63785	100	401	433	211	48	385	385	455	706	155	1	0	0	2013	2059	617	29	1354	1354	1381	291	21	73	54	0	0.000	0.000	0.000	0.000	0.000	0.000	0.000	0.000	0.000	0.000	0.000	0.000	0.000	0.000	0.024	0.068	0.225	0.199	4.379	0.060	0.014	316	2384	100	16	659	675	48	705	753	Error	Error	-5.364	16	659	48	705	136770	650542	-0.031	2.330	0	0	0
1	14	5	"A29"	"A29"	8730	63785	100	450	476	219	46	404	404	443	277	62	15	2	0	2371	2474	981	39	1363	1363	1398	321	22	79	65	0	0.000	0.000	0.000	0.000	0.000	0.000	0.000	0.000	0.000	0.000	0.000	0.000	0.000	0.000	0.046	0.065	0.154	0.158	3.753	0.074	0.030	316	2384	100	46	1008	1054	72	1111	1183	Error	Error	-4.454	46	1008	72	1111	150283	781812	0.119	3.352	0	0	0
1	15	5	"A29"	"A29"	9030	63785	100	423	475	341	71	395	395	432	256	59	15	3	0	2132	2235	805	36	1374	1374	1412	369	26	69	51	0	0.000	0.000	0.000	0.000	0.000	0.000	0.000	0.000	0.000	0.000	0.000	0.000	0.000	0.000	0.037	0.093	0.183	0.176	4.445	0.124	0.056	316	2384	100	28	758	786	80	861	941	Error	Error	-4.759	28	758	80	861	150139	706165	0.168	2.230	0	0	0
1	16	5	"A30"	"A30"	9330	63785	100	473	500	223	44	399	399	458	527	115	3	0	0	2274	2635	1765	66	1389	1389	1451	385	26	74	56	0	0.000	0.000	0.000	0.000	0.000	0.000	0.000	0.000	0.000	0.000	0.000	0.000	0.000	0.000	0.084	0.081	0.186	0.179	4.183	0.032	0.018	316	2384	100	74	885	959	101	1246	1347	Error	Error	-3.580	74	885	101	1246	157895	832692	0.080	3.075	0	0	0
1	17	5	"A30"	"A30"	9630	63785	100	491	547	360	65	405	405	450	319	70	18	3	0	2968	3773	2782	73	1443	1443	1533	625	40	84	61	0	0.000	0.000	0.000	0.000	0.000	0.000	0.000	0.000	0.000	0.000	0.000	0.000	0.000	0.000	0.056	0.061	0.097	0.090	3.832	0.031	0.029	316	2384	100	86	1525	1611	142	2330	2472	Error	Error	-4.148	86	1525	142	2330	172881	1192127	0.304	3.584	0	0	0
1	18	5	"A30"	"A30"	9935	63785	100	470	492	234	47	419	419	489	865	176	0	0	0	2791	2986	1318	44	1462	1462	1535	793	51	71	40	0	0.000	0.000	0.000	0.000	0.000	0.000	0.000	0.000	0.000	0.000	0.000	0.000	0.000	0.000	0.038	0.048	0.110	0.109	3.934	0.033	0.016	316	2384	100	51	1329	1380	73	1524	1597	Error	Error	-4.704	51	1329	73	1524	155359	943470	0.003	1.830	0	0	0
1	1	6	"A31"	"A31"	4825	64090	90	536	574	316	55	419	419	456	238	52	30	11	0	2663	2754	599	21	1305	1305	1329	309	23	98	94	0	0.000	0.000	0.000	0.000	0.000	0.000	0.000	0.000	0.000	0.000	0.000	0.000	0.000	0.000	0.086	0.107	0.152	0.131	3.590	0.085	0.050	256	1924	100	117	1358	1475	155	1449	1604	Error	Error	-3.537	117	1358	155	1449	146832	704979	0.496	4.612	0	0	0
1	2	6	"A31"	"A31"	5115	64095	85	509	573	318	55	423	423	482	398	82	16	3	0	2611	2723	569	20	1311	1311	1367	380	27	99	90	0	0.000	0.000	0.000	0.000	0.000	0.000	0.000	0.000	0.000	0.000	0.000	0.000	0.000	0.000	0.066	0.106	0.161	0.133	3.040	0.105	0.065	208	1660	100	86	1300	1386	150	1412	1562	Error	Error	-3.918	86	1300	150	1412	119170	566442	0.229	3.568	0	0	0
1	3	6	"A31"	"A31"	5415	64095	80	511	571	465	81	402	402	483	967	200	2	1	0	2279	2354	518	22	1284	1284	1333	419	31	96	62	0	0.000	0.000	0.000	0.000	0.000	0.000	0.000	0.000	0.000	0.000	0.000	0.000	0.000	0.000	0.110	0.158	0.179	0.167	3.227	0.191	0.056	208	1512	100	109	995	1104	169	1070	1239	Error	Error	-3.190	109	995	169	1070	118665	489601	0.091	2.437	0	0	0
1	4	6	"A32"	"A32"	5720	64095	95	468	474	206	43	408	408	459	343	74	7	1	0	2287	2414	685	28	1274	1274	1315	460	34	87	55	0	0.000	0.000	0.000	0.000	0.000	0.000	0.000	0.000	0.000	0.000	0.000	0.000	0.000	0.000	0.059	0.058	0.154	0.128	3.469	0.088	0.017	256	2088	100	60	1013	1073	66	1140	1206	Error	Error	-4.078	60	1013	66	1140	121280	617992	0.044	2.389	0	0	0
1	5	6	"A32"	"A32"	6020	64095	90	446	465	204	43	393	393	423	228	53	17	5	0	1960	2023	496	24	1230	1230	1275	440	34	82	36	0	0.000	0.000	0.000	0.000	0.000	0.000	0.000	0.000	0.000	0.000	0.000	0.000	0.000	0.000	0.073	0.091	0.192	0.187	3.684	0.095	0.026	256	1924	100	53	730	783	72	793	865	Error	Error	-3.784	53	730	72	793	119052	518005	0.184	1.700	0	0	0
1	6	6	"A32"	"A32"	6320	64090	100	434	626	2581	412	385	385	423	275	65	16	4	0	2191	2381	1568	65	1232	1232	1258	253	20	83	74	0	0.000	0.000	0.000	0.000	0.000	0.000	0.000	0.000	0.000	0.000	0.000	0.000	0.000	0.000	0.051	0.210	0.171	0.143	4.159	0.567	0.376	316	2384	100	49	959	1008	241	1149	1390	Error	Error	-4.291	49	959	241	1149	197735	752412	0.738	4.439	0	0	0
1	7	6	"A33"	"A33"	6620	64090	100	376	459	452	98	376	376	418	312	74	14	2	0	1455	1491	349	23	1208	1208	1242	509	40	19	3	0	0.000	0.000	0.000	0.000	0.000	0.000	0.000	0.000	0.000	0.000	0.000	0.000	0.000	0.000	0.000	0.293	0.503	0.502	4.742	0.375	0.260	316	2384	100	0	247	247	83	283	366	Error	Error	Error	0	247	83	283	145174	471127	0.131	0.489	0	0	0
1	8	6	"A33"	"A33"	6915	64085	80	401	438	258	58	373	373	420	321	76	8	1	0	1476	1521	321	21	1189	1189	1209	245	20	57	25	0	0.000	0.000	0.000	0.000	0.000	0.000	0.000	0.000	0.000	0.000	0.000	0.000	0.000	0.000	0.098	0.196	0.517	0.475	3.920	0.513	0.026	208	1512	100	28	287	315	65	332	397	Error	Error	-3.358	28	287	65	332	91070	316436	0.056	1.273	0	0	0
1	9	6	"A33"	"A33"	7220	64090	100	389	413	196	47	382	382	428	314	73	8	0	0	1438	1476	312	21	1217	1217	1242	307	24	36	12	0	0.000	0.000	0.000	0.000	0.000	0.000	0.000	0.000	0.000	0.000	0.000	0.000	0.000	0.000	0.032	0.120	0.618	0.595	5.649	0.195	0.008	316	2384	100	7	221	228	31	259	290	Error	Error	-4.981	7	221	31	259	130550	466261	-0.048	0.762	0	0	0
1	10	6	"A34"	"A34"	7520	64090	100	394	407	181	44	367	367	442	658	148	0	0	0	1613	1632	375	22	1221	1221	1294	1045	80	4	0	0	0.000	0.000	0.000	0.000	0.000	0.000	0.000	0.000	0.000	0.000	0.000	0.000	0.000	0.000	0.069	0.097	0.337	0.342	3.657	0.358	0.033	316	2384	100	27	392	419	40	411	451	Error	Error	-3.860	27	392	40	411	128747	515750	-0.053	0.323	0	0	0
1	11	6	"A34"	"A34"	7820	64090	100	380	429	316	73	359	359	421	433	102	3	1	0	1728	1752	487	27	1204	1204	1234	270	21	70	48	0	0.000	0.000	0.000	0.000	0.000	0.000	0.000	0.000	0.000	0.000	0.000	0.000	0.000	0.000	0.040	0.128	0.262	0.273	4.822	0.399	0.015	316	2384	100	21	524	545	70	548	618	Error	Error	-4.641	21	524	70	548	135507	553702	0.018	1.919	0	0	0
1	12	6	"A34"	"A34"	8120	64090	100	425	494	487	98	361	361	413	341	82	12	2	0	1711	1786	522	29	1238	1238	1281	499	38	47	15	0	0.000	0.000	0.000	0.000	0.000	0.000	0.000	0.000	0.000	0.000	0.000	0.000	0.000	0.000	0.135	0.243	0.310	0.296	4.146	0.448	0.101	316	2384	100	64	473	537	133	548	681	Error	Error	-2.886	64	473	133	548	155982	564527	0.238	1.012	0	0	0
1	13	6	"A35"	"A35"	8420	64090	100	451	486	198	40	385	385	420	248	59	21	4	0	3566	4604	3142	68	1379	1379	2016	1580	78	67	30	0	0.000	0.000	0.000	0.000	0.000	0.000	0.000	0.000	0.000	0.000	0.000	0.000	0.000	0.000	0.030	0.031	0.054	0.051	3.899	0.016	0.031	316	2384	100	66	2187	2253	101	3225	3326	Error	Error	-5.050	66	2187	101	3225	153646	1454889	0.266	1.638	0	0	0
1	14	6	"A35"	"A35"	8720	64090	100	475	516	275	53	379	379	420	319	75	18	3	0	3418	4842	3404	70	1352	1352	1773	1283	72	70	40	0	0.000	0.000	0.000	0.000	0.000	0.000	0.000	0.000	0.000	0.000	0.000	0.000	0.000	0.000	0.046	0.039	0.072	0.066	4.239	0.024	0.057	316	2384	100	96	2066	2162	137	3490	3627	Error	Error	-4.428	96	2066	137	3490	162998	1530066	0.301	2.392	0	0	0
1	15	6	"A35"	"A35"	9025	64090	100	469	491	217	44	401	401	440	296	67	15	2	0	3123	4089	2683	65	1342	1342	1855	1466	79	56	34	0	0.000	0.000	0.000	0.000	0.000	0.000	0.000	0.000	0.000	0.000	0.000	0.000	0.000	0.000	0.038	0.033	0.089	0.082	3.931	0.012	0.014	316	2384	100	68	1781	1849	90	2747	2837	Error	Error	-4.711	68	1781	90	2747	155151	1291971	0.172	1.524	0	0	0
1	16	6	"A36"	"A36"	9325	64090	100	473	508	240	47	398	398	558	2104	377	0	0	0	3086	4274	3021	70	1357	1357	1470	850	57	84	50	0	0.000	0.000	0.000	0.000	0.000	0.000	0.000	0.000	0.000	0.000	0.000	0.000	0.000	0.000	0.043	0.038	0.084	0.080	3.625	0.020	0.023	316	2384	100	75	1729	1804	110	2917	3027	Error	Error	-4.527	75	1729	110	2917	160442	1350618	-0.024	3.299	0	0	0
1	17	6	"A36"	"A36"	9625	64090	100	455	489	197	40	390	390	422	238	56	22	5	0	3434	4061	2266	55	1391	1391	1500	496	33	92	71	0	0.000	0.000	0.000	0.000	0.000	0.000	0.000	0.000	0.000	0.000	0.000	0.000	0.000	0.000	0.032	0.037	0.074	0.071	4.038	0.018	0.016	316	2384	100	65	2043	2108	99	2670	2769	Error	Error	-4.974	65	2043	99	2670	154518	1283271	0.282	5.163	0	0	0
1	18	6	"A36"	"A36"	9925	64090	100	466	489	206	42	401	401	432	330	76	12	0	0	3425	3773	1511	40	1423	1423	1532	468	30	97	87	0	0.000	0.000	0.000	0.000	0.000	0.000	0.000	0.000	0.000	0.000	0.000	0.000	0.000	0.000	0.032	0.037	0.077	0.068	3.485	0.035	0.041	316	2384	100	65	2002	2067	88	2350	2438	Error	Error	-4.945	65	2002	88	2350	154482	1192143	0.173	4.788	0	0	0
1	1	7	"A37"	"A37"	4820	64390	100	611	655	324	49	442	442	480	276	57	35	11	0	3819	4316	2502	57	1548	1548	2043	1253	61	87	40	0	0.000	0.000	0.000	0.000	0.000	0.000	0.000	0.000	0.000	0.000	0.000	0.000	0.000	0.000	0.074	0.077	0.113	0.093	3.233	0.016	0.011	316	2384	100	169	2271	2440	213	2768	2981	Error	Error	-3.748	169	2271	213	2768	206995	1363743	0.634	1.814	0	0	0
1	2	7	"A37"	"A37"	5120	64390	100	636	663	258	38	443	443	501	375	74	21	2	0	4181	5045	3099	61	1519	1519	2068	1320	63	92	50	0	0.000	0.000	0.000	0.000	0.000	0.000	0.000	0.000	0.000	0.000	0.000	0.000	0.000	0.000	0.073	0.062	0.089	0.074	3.060	0.027	0.052	316	2384	100	193	2662	2855	220	3526	3746	Error	Error	-3.786	193	2662	220	3526	209383	1594362	0.432	2.255	0	0	0
1	3	7	"A37"	"A37"	5420	64390	100	634	703	419	59	420	420	467	341	73	32	7	0	4226	5514	5688	103	1540	1540	2123	1495	70	88	43	0	0.000	0.000	0.000	0.000	0.000	0.000	0.000	0.000	0.000	0.000	0.000	0.000	0.000	0.000	0.080	0.071	0.078	0.075	3.118	0.018	0.022	316	2384	100	214	2686	2900	283	3974	4257	Error	Error	-3.650	214	2686	283	3974	222170	1742356	0.692	2.268	0	0	0
1	4	7	"A38"	"A38"	5720	64390	100	480	615	941	153	403	403	454	345	75	16	5	0	2225	2596	3127	120	1339	1339	1451	570	39	72	29	0	0.000	0.000	0.000	0.000	0.000	0.000	0.000	0.000	0.000	0.000	0.000	0.000	0.000	0.000	0.087	0.169	0.214	0.215	3.833	0.097	0.086	316	2384	100	77	886	963	212	1257	1469	Error	Error	-3.524	77	886	212	1257	194365	820485	0.467	2.009	0	0	0
1	5	7	"A38"	"A38"	6020	64390	100	468	513	286	55	407	407	482	842	174	2	0	0	2067	2167	837	38	1318	1318	1377	751	54	49	10	0	0.000	0.000	0.000	0.000	0.000	0.000	0.000	0.000	0.000	0.000	0.000	0.000	0.000	0.000	0.081	0.125	0.216	0.209	3.255	0.176	0.023	316	2384	100	61	749	810	106	849	955	Error	Error	-3.618	61	749	106	849	162205	684891	0.037	1.052	0	0	0
1	6	7	"A38"	"A38"	6320	64390	100	443	508	324	63	388	388	432	327	75	16	3	0	2185	2362	749	31	1263	1263	1295	292	22	93	79	0	0.000	0.000	0.000	0.000	0.000	0.000	0.000	0.000	0.000	0.000	0.000	0.000	0.000	0.000	0.060	0.109	0.176	0.142	3.563	0.090	0.037	316	2384	100	55	922	977	120	1099	1219	Error	Error	-4.067	55	922	120	1099	160613	746379	0.232	3.654	0	0	0
1	7	7	"A39"	"A39"	6620	64390	100	398	421	200	47	392	392	447	338	75	6	0	0	1682	1740	454	26	1252	1252	1282	467	36	46	14	0	0.000	0.000	0.000	0.000	0.000	0.000	0.000	0.000	0.000	0.000	0.000	0.000	0.000	0.000	0.014	0.059	0.347	0.353	5.541	0.144	0.044	316	2384	100	6	430	436	29	488	517	Error	Error	-6.163	6	430	29	488	132892	549759	-0.077	0.981	0	0	0
1	8	7	"A39"	"A39"	6920	64390	100	453	522	466	89	379	379	423	330	78	14	2	0	1685	1747	451	25	1225	1225	1248	282	22	66	39	0	0.000	0.000	0.000	0.000	0.000	0.000	0.000	0.000	0.000	0.000	0.000	0.000	0.000	0.000	0.161	0.274	0.376	0.395	5.494	0.161	0.005	316	2384	100	74	460	534	143	522	665	Error	Error	-2.636	74	460	143	522	165083	552130	0.300	1.770	0	0	0
1	9	7	"A39"	"A39"	7220	64390	100	384	456	418	91	406	406	543	1670	307	0	0	0	1675	1792	554	30	1287	1287	1401	1654	118	4	0	0	0.000	0.000	0.000	0.000	0.000	0.000	0.000	0.000	0.000	0.000	0.000	0.000	0.000	0.000	-0.057	0.099	0.319	0.349	4.487	1.009	0.267	316	2384	100	-22	388	366	50	505	555	Error	Error	Error	-22	388	50	505	144117	566398	-0.052	0.236	0	0	0
1	10	7	"A40"	"A40"	7525	64390	100	416	482	595	123	374	374	417	316	75	9	3	0	1838	1882	521	27	1261	1261	1298	517	39	54	14	0	0.000	0.000	0.000	0.000	0.000	0.000	0.000	0.000	0.000	0.000	0.000	0.000	0.000	0.000	0.073	0.174	0.238	0.231	4.142	0.175	0.038	316	2384	100	42	577	619	108	621	729	Error	Error	-3.780	42	577	108	621	152420	594636	0.206	1.130	0	0	0
1	11	7	"A40"	"A40"	7825	64390	100	417	462	427	92	376	376	442	585	132	1	0	0	1774	1838	504	27	1269	1269	1299	283	21	68	44	0	0.000	0.000	0.000	0.000	0.000	0.000	0.000	0.000	0.000	0.000	0.000	0.000	0.000	0.000	0.081	0.151	0.272	0.260	4.656	0.381	0.037	316	2384	100	41	505	546	86	569	655	Error	Error	-3.623	41	505	86	569	145912	580847	0.034	1.905	0	0	0
1	12	7	"A40"	"A40"	8125	64390	100	426	471	306	64	377	377	463	907	195	1	0	0	1776	1800	419	23	1262	1262	1297	367	28	65	26	0	0.000	0.000	0.000	0.000	0.000	0.000	0.000	0.000	0.000	0.000	0.000	0.000	0.000	0.000	0.095	0.175	0.318	0.345	4.576	9.920	0.057	316	2384	100	49	514	563	94	538	632	Error	Error	-3.391	49	514	94	538	148816	568866	0.009	1.371	0	0	0
1	13	7	"A41"	"A41"	8425	64390	100	451	463	237	51	368	368	401	255	63	20	3	0	2850	3735	2495	66	1342	1342	1526	732	47	75	51	0	0.000	0.000	0.000	0.000	0.000	0.000	0.000	0.000	0.000	0.000	0.000	0.000	0.000	0.000	0.055	0.040	0.107	0.096	4.131	0.015	0.017	316	2384	100	83	1508	1591	95	2393	2488	Error	Error	-4.183	83	1508	95	2393	146347	1180411	0.243	3.018	0	0	0
1	14	7	"A41"	"A41"	8725	64390	100	435	489	283	57	389	389	499	2008	402	0	0	0	3181	3796	2040	53	1388	1388	1588	1659	104	52	21	0	0.000	0.000	0.000	0.000	0.000	0.000	0.000	0.000	0.000	0.000	0.000	0.000	0.000	0.000	0.026	0.042	0.071	0.063	4.077	0.026	0.020	316	2384	100	46	1793	1839	100	2408	2508	Error	Error	-5.285	46	1793	100	2408	154571	1199551	-0.005	1.331	0	0	0
1	15	7	"A41"	"A41"	9025	64390	100	470	494	259	52	400	400	451	378	83	7	1	0	3057	3837	2635	68	1388	1388	1450	417	28	97	81	0	0.000	0.000	0.000	0.000	0.000	0.000	0.000	0.000	0.000	0.000	0.000	0.000	0.000	0.000	0.042	0.038	0.068	0.065	3.919	0.021	0.026	316	2384	100	70	1669	1739	94	2449	2543	Error	Error	-4.575	70	1669	94	2449	156013	1212362	0.114	5.724	0	0	0
1	16	7	"A42"	"A42"	9325	64390	100	424	444	199	44	410	410	675	1981	293	0	0	0	1937	1972	488	24	1375	1375	1931	4369	226	0	0	0	0.000	0.000	0.000	0.000	0.000	0.000	0.000	0.000	0.000	0.000	0.000	0.000	0.000	0.000	0.025	0.057	0.206	0.214	5.373	0.042	0.003	316	2384	100	14	562	576	34	597	631	Error	Error	-5.327	14	562	34	597	140233	623092	-0.117	0.009	0	0	0
1	17	7	"A42"	"A42"	9625	64390	100	405	428	195	45	389	389	427	373	87	4	0	0	1770	1879	727	38	1346	1346	1357	254	18	64	43	0	0.000	0.000	0.000	0.000	0.000	0.000	0.000	0.000	0.000	0.000	0.000	0.000	0.000	0.000	0.038	0.073	0.310	0.267	4.600	0.286	0.014	316	2384	100	16	424	440	39	533	572	Error	Error	-4.728	16	424	39	533	135119	593747	0.003	2.055	0	0	0
1	18	7	"A42"	"A42"	9925	64390	100	397	442	228	51	400	400	437	378	86	5	1	0	1796	1830	406	22	1432	1432	1462	299	20	58	30	0	0.000	0.000	0.000	0.000	0.000	0.000	0.000	0.000	0.000	0.000	0.000	0.000	0.000	0.000	-0.008	0.106	0.371	0.446	5.370	7.302	0.006	316	2384	100	-3	364	361	42	398	440	Error	Error	Error	-3	364	42	398	139553	578145	0.013	1.231	0	0	0
1	1	8	"A43"	"A43"	4825	64695	90	545	612	476	77	439	439	480	250	52	28	10	0	2914	3180	1063	33	1419	1419	1452	292	20	98	96	0	0.000	0.000	0.000	0.000	0.000	0.000	0.000	0.000	0.000	0.000	0.000	0.000	0.000	0.000	0.071	0.098	0.135	0.115	3.092	0.102	0.070	256	1924	100	106	1495	1601	173	1761	1934	Error	Error	-3.818	106	1495	173	1761	156778	814051	0.528	5.918	0	0	0
1	2	8	"A43"	"A43"	5120	64690	90	515	529	257	48	432	432	473	350	73	13	1	0	2501	2654	813	30	1406	1406	1448	348	24	95	78	0	0.000	0.000	0.000	0.000	0.000	0.000	0.000	0.000	0.000	0.000	0.000	0.000	0.000	0.000	0.076	0.078	0.159	0.144	3.403	0.108	0.046	256	1924	100	83	1095	1178	97	1248	1345	Error	Error	-3.722	83	1095	97	1248	135538	679500	0.160	3.466	0	0	0
1	3	8	"A43"	"A43"	5415	64690	100	476	519	220	42	425	425	527	1261	239	0	0	0	2538	2649	713	26	1409	1409	1499	550	36	87	52	0	0.000	0.000	0.000	0.000	0.000	0.000	0.000	0.000	0.000	0.000	0.000	0.000	0.000	0.000	0.045	0.076	0.154	0.121	3.610	6.294	0.049	316	2384	100	51	1129	1180	94	1240	1334	Error	Error	-4.468	51	1129	94	1240	163983	837037	-0.006	2.091	0	0	0
1	4	8	"A44"	"A44"	5720	64690	100	553	597	403	67	459	459	961	3306	344	0	0	0	2750	2983	1233	41	1553	1553	2665	5431	203	0	0	0	0.000	0.000	0.000	0.000	0.000	0.000	0.000	0.000	0.000	0.000	0.000	0.000	0.000	0.000	0.079	0.097	0.153	0.156	3.962	0.617	0.817	316	2384	100	94	1197	1291	138	1430	1568	Error	Error	-3.671	94	1197	138	1430	188547	942727	-0.110	0.059	0	0	0
1	5	8	"A44"	"A44"	6020	64690	100	520	557	315	56	420	420	461	342	74	14	1	0	2878	3369	2120	62	1458	1458	1638	639	39	86	55	0	0.000	0.000	0.000	0.000	0.000	0.000	0.000	0.000	0.000	0.000	0.000	0.000	0.000	0.000	0.070	0.072	0.122	0.114	3.270	0.048	0.029	316	2384	100	100	1420	1520	137	1911	2048	Error	Error	-3.828	100	1420	137	1911	175894	1064714	0.281	2.709	0	0	0
1	6	8	"A44"	"A44"	6320	64690	100	505	533	259	48	430	430	495	415	83	6	1	0	2856	3172	1346	42	1470	1470	1784	943	52	70	32	0	0.000	0.000	0.000	0.000	0.000	0.000	0.000	0.000	0.000	0.000	0.000	0.000	0.000	0.000	0.054	0.061	0.121	0.107	4.459	0.024	0.006	316	2384	100	75	1386	1461	103	1702	1805	Error	Error	-4.208	75	1386	103	1702	168532	1002493	0.092	1.472	0	0	0
1	7	8	"A45"	"A45"	6620	64690	100	469	486	208	42	413	413	489	572	116	2	0	0	2326	2524	889	35	1360	1360	1387	310	22	90	70	0	0.000	0.000	0.000	0.000	0.000	0.000	0.000	0.000	0.000	0.000	0.000	0.000	0.000	0.000	0.058	0.063	0.155	0.164	3.527	0.024	0.005	316	2384	100	56	966	1022	73	1164	1237	Error	Error	-4.109	56	966	73	1164	153575	797615	-0.005	3.668	0	0	0
1	8	8	"A45"	"A45"	6920	64690	100	477	501	274	54	408	408	476	942	197	0	0	0	2157	2432	888	36	1326	1326	1442	1403	97	25	5	0	0.000	0.000	0.000	0.000	0.000	0.000	0.000	0.000	0.000	0.000	0.000	0.000	0.000	0.000	0.083	0.084	0.210	0.179	3.841	0.534	0.537	316	2384	100	69	831	900	93	1106	1199	Error	Error	-3.590	69	831	93	1106	158429	768569	0.027	0.706	0	0	0
1	9	8	"A45"	"A45"	7220	64690	100	498	558	376	67	406	406	462	500	108	7	2	0	2810	3190	1338	41	1348	1348	1416	523	36	85	68	0	0.000	0.000	0.000	0.000	0.000	0.000	0.000	0.000	0.000	0.000	0.000	0.000	0.000	0.000	0.063	0.083	0.121	0.111	3.498	0.136	0.034	316	2384	100	92	1462	1554	152	1842	1994	Error	Error	-3.990	92	1462	152	1842	176310	1008172	0.192	3.392	0	0	0
1	10	8	"A47"	"A47"	7520	64690	100	471	519	273	52	404	404	462	368	79	12	2	0	2661	3179	1657	52	1402	1402	1479	445	30	89	68	0	0.000	0.000	0.000	0.000	0.000	0.000	0.000	0.000	0.000	0.000	0.000	0.000	0.000	0.000	0.053	0.065	0.143	0.116	3.702	0.055	0.027	316	2384	100	67	1259	1326	115	1777	1892	Error	Error	-4.232	67	1259	115	1777	164055	1004621	0.155	3.820	0	0	0
1	11	8	"A47"	"A47"	7820	64690	100	454	485	218	44	412	412	469	509	108	2	0	0	2637	3083	1730	56	1417	1417	1523	484	31	92	64	0	0.000	0.000	0.000	0.000	0.000	0.000	0.000	0.000	0.000	0.000	0.000	0.000	0.000	0.000	0.034	0.044	0.127	0.106	3.522	0.038	0.009	316	2384	100	42	1220	1262	73	1666	1739	Error	Error	-4.860	42	1220	73	1666	153153	974291	0.031	3.223	0	0	0
1	12	8	"A47"	"A47"	8120	64690	100	479	527	276	52	404	404	459	404	88	10	1	0	2982	3734	2468	66	1410	1410	1540	630	40	92	63	0	0.000	0.000	0.000	0.000	0.000	0.000	0.000	0.000	0.000	0.000	0.000	0.000	0.000	0.000	0.048	0.053	0.099	0.083	3.499	0.047	0.033	316	2384	100	75	1572	1647	123	2324	2447	Error	Error	-4.390	75	1572	123	2324	166580	1180031	0.168	3.483	0	0	0
1	13	8	"A48"	"A48"	8420	64690	100	436	472	223	47	383	383	439	402	91	8	0	0	2389	2409	660	27	1368	1368	1416	526	37	78	47	0	0.000	0.000	0.000	0.000	0.000	0.000	0.000	0.000	0.000	0.000	0.000	0.000	0.000	0.000	0.052	0.085	0.174	0.161	3.668	0.222	0.186	316	2384	100	53	1021	1074	89	1041	1130	Error	Error	-4.268	53	1021	89	1041	149057	761377	0.082	1.888	0	0	0
1	14	8	"A48"	"A48"	8720	64690	100	414	447	188	42	404	404	482	879	182	0	0	0	2069	2079	509	24	1390	1390	1482	1276	86	10	0	0	0.000	0.000	0.000	0.000	0.000	0.000	0.000	0.000	0.000	0.000	0.000	0.000	0.000	0.000	0.015	0.062	0.255	0.237	4.672	0.198	0.021	316	2384	100	10	679	689	43	689	732	Error	Error	-6.085	10	679	43	689	141388	656942	-0.040	0.468	0	0	0
1	15	8	"A48"	"A48"	9020	64690	100	417	452	228	50	394	394	433	297	68	10	2	0	1957	1958	487	24	1399	1399	1434	310	21	71	44	0	0.000	0.000	0.000	0.000	0.000	0.000	0.000	0.000	0.000	0.000	0.000	0.000	0.000	0.000	0.041	0.104	0.244	0.193	4.666	0.091	0.022	316	2384	100	23	558	581	58	559	617	Error	Error	-4.601	23	558	58	559	142738	618665	0.064	1.690	0	0	0
1	16	8	"A49"	"A49"	9320	64690	100	453	495	313	63	403	403	464	483	104	5	1	0	2201	2362	810	34	1417	1417	1477	386	26	78	52	0	0.000	0.000	0.000	0.000	0.000	0.000	0.000	0.000	0.000	0.000	0.000	0.000	0.000	0.000	0.064	0.097	0.181	0.188	4.476	0.351	0.031	316	2384	100	50	784	834	92	945	1037	Error	Error	-3.971	50	784	92	945	156443	746450	0.064	2.293	0	0	0
1	17	8	"A49"	"A49"	9625	64685	90	431	478	204	42	414	414	440	244	55	20	2	0	2744	3168	1614	50	1437	1437	1478	400	27	96	85	0	0.000	0.000	0.000	0.000	0.000	0.000	0.000	0.000	0.000	0.000	0.000	0.000	0.000	0.000	0.013	0.037	0.110	0.078	4.455	0.017	0.009	256	1924	100	17	1307	1324	64	1731	1795	Error	Error	-6.265	17	1307	64	1731	122420	811037	0.156	4.225	0	0	0
1	18	8	"A49"	"A49"	9925	64690	95	462	482	203	42	443	443	496	669	134	0	0	0	2433	2943	1600	54	1501	1501	1567	444	28	87	55	0	0.000	0.000	0.000	0.000	0.000	0.000	0.000	0.000	0.000	0.000	0.000	0.000	0.000	0.000	0.020	0.027	0.113	0.096	3.868	0.177	0.005	256	2088	100	19	932	951	39	1442	1481	Error	Error	-5.616	19	932	39	1442	123491	753457	-0.021	3.099	0	0	0
1	1	9	"A50"	"A50"	4820	64990	100	465	524	339	64	454	454	516	452	87	7	1	0	1683	1758	540	30	1398	1398	1426	307	21	46	22	0	0.000	0.000	0.000	0.000	0.000	0.000	0.000	0.000	0.000	0.000	0.000	0.000	0.000	0.000	0.039	0.194	0.512	0.508	4.216	0.295	0.023	316	2384	100	11	285	296	70	360	430	Error	Error	-4.695	11	285	70	360	165706	555679	0.018	1.081	0	0	0
1	2	9	"A50"	"A50"	5120	64990	100	453	521	310	59	428	428	535	1551	289	1	0	0	1656	1708	458	26	1357	1357	1395	347	24	47	13	0	0.000	0.000	0.000	0.000	0.000	0.000	0.000	0.000	0.000	0.000	0.000	0.000	0.000	0.000	0.084	0.265	0.596	0.562	4.418	0.556	0.051	316	2384	100	25	299	324	93	351	444	Error	Error	-3.580	25	299	93	351	164676	539585	-0.009	0.902	0	0	0
1	3	9	"A50"	"A50"	5420	64990	100	460	493	223	45	425	425	480	503	104	3	0	0	1714	1718	404	23	1356	1356	1379	344	24	51	16	0	0.000	0.000	0.000	0.000	0.000	0.000	0.000	0.000	0.000	0.000	0.000	0.000	0.000	0.000	0.098	0.188	0.437	0.359	4.474	0.203	0.014	316	2384	100	35	358	393	68	362	430	Error	Error	-3.355	35	358	68	362	155830	542854	0.026	0.985	0	0	0
1	4	9	"A51"	"A51"	5720	64990	100	511	612	765	125	433	433	517	529	102	6	3	0	2148	2397	1897	79	1386	1386	1458	608	41	62	18	0	0.000	0.000	0.000	0.000	0.000	0.000	0.000	0.000	0.000	0.000	0.000	0.000	0.000	0.000	0.102	0.177	0.242	0.244	4.062	0.641	0.330	316	2384	100	78	762	840	179	1011	1190	Error	Error	-3.288	78	762	179	1011	193250	757523	0.180	1.544	0	0	0
1	5	9	"A51"	"A51"	6015	64990	85	489	561	419	74	422	422	481	307	63	18	3	0	2219	2386	690	28	1386	1386	1410	293	20	92	76	0	0.000	0.000	0.000	0.000	0.000	0.000	0.000	0.000	0.000	0.000	0.000	0.000	0.000	0.000	0.080	0.139	0.220	0.189	4.612	0.192	0.055	208	1660	100	67	833	900	139	1000	1139	Error	Error	-3.636	67	833	139	1000	116733	496363	0.261	3.331	0	0	0
1	6	9	"A51"	"A51"	6320	64990	100	441	669	1847	276	419	419	498	628	126	3	1	0	1841	1894	509	26	1342	1342	1385	471	34	53	13	0	0.000	0.000	0.000	0.000	0.000	0.000	0.000	0.000	0.000	0.000	0.000	0.000	0.000	0.000	0.044	0.453	0.359	0.344	4.966	11.297	0.008	316	2384	100	22	499	521	250	552	802	Error	Error	-4.503	22	499	250	552	211434	598614	0.272	1.081	0	0	0
1	7	9	"A52"	"A52"	6620	64990	100	517	548	257	46	405	405	441	244	55	29	7	0	2891	3163	1133	35	1455	1455	1677	867	51	75	38	0	0.000	0.000	0.000	0.000	0.000	0.000	0.000	0.000	0.000	0.000	0.000	0.000	0.000	0.000	0.078	0.084	0.145	0.121	3.090	0.021	0.014	316	2384	100	112	1436	1548	143	1708	1851	Error	Error	-3.680	112	1436	143	1708	173255	999445	0.439	1.714	0	0	0
1	8	9	"A52"	"A52"	6920	64990	100	513	535	221	41	418	418	460	339	73	14	1	0	3254	3878	2300	59	1492	1492	1788	865	48	73	50	0	0.000	0.000	0.000	0.000	0.000	0.000	0.000	0.000	0.000	0.000	0.000	0.000	0.000	0.000	0.054	0.049	0.088	0.088	3.538	0.032	0.046	316	2384	100	95	1762	1857	117	2386	2503	Error	Error	-4.213	95	1762	117	2386	169204	1225548	0.221	2.416	0	0	0
1	9	9	"A52"	"A52"	7220	64990	100	479	512	271	52	428	428	797	3696	463	0	0	0	2378	3004	2116	70	1481	1481	2011	3322	165	11	3	0	0.000	0.000	0.000	0.000	0.000	0.000	0.000	0.000	0.000	0.000	0.000	0.000	0.000	0.000	0.057	0.055	0.167	0.143	4.199	1.468	0.040	316	2384	100	51	897	948	84	1523	1607	Error	Error	-4.137	51	897	84	1523	161871	949315	-0.077	0.299	0	0	0
1	10	9	"A53"	"A53"	7530	64995	105	455	482	235	48	416	416	469	349	74	9	1	0	2458	2620	901	34	1396	1396	1430	335	23	90	74	0	0.000	0.000	0.000	0.000	0.000	0.000	0.000	0.000	0.000	0.000	0.000	0.000	0.000	0.000	0.037	0.054	0.148	0.133	3.940	0.033	0.004	316	2572	100	39	1062	1101	66	1224	1290	Error	Error	-4.767	39	1062	66	1224	152314	828060	0.037	3.552	0	0	0
1	11	9	"A53"	"A53"	7825	64990	105	442	487	268	55	407	407	460	371	80	9	1	0	2324	2552	844	33	1376	1376	1415	337	23	93	75	0	0.000	0.000	0.000	0.000	0.000	0.000	0.000	0.000	0.000	0.000	0.000	0.000	0.000	0.000	0.037	0.068	0.146	0.126	3.886	0.062	0.010	316	2572	100	35	948	983	80	1176	1256	Error	Error	-4.759	35	948	80	1176	153966	806294	0.073	3.374	0	0	0
1	12	9	"A53"	"A53"	8125	64985	100	461	493	272	55	407	407	452	287	63	13	3	0	2726	2925	1161	39	1400	1400	1437	313	21	94	85	0	0.000	0.000	0.000	0.000	0.000	0.000	0.000	0.000	0.000	0.000	0.000	0.000	0.000	0.000	0.041	0.056	0.131	0.108	3.671	0.048	0.012	316	2384	100	54	1326	1380	86	1525	1611	Error	Error	-4.618	54	1326	86	1525	155908	924212	0.143	4.754	0	0	0
1	13	9	"A54"	"A54"	8420	64990	100	452	488	212	43	408	408	446	275	61	18	3	0	2168	2482	1022	41	1409	1409	1492	497	33	67	37	0	0.000	0.000	0.000	0.000	0.000	0.000	0.000	0.000	0.000	0.000	0.000	0.000	0.000	0.000	0.058	0.075	0.181	0.182	4.413	0.036	0.018	316	2384	100	44	759	803	80	1073	1153	Error	Error	-4.109	44	759	80	1073	154333	784376	0.153	1.992	0	0	0
1	14	9	"A54"	"A54"	8720	64990	100	463	502	239	47	398	398	447	339	75	14	2	0	2807	3373	1961	58	1417	1417	1461	341	23	93	81	0	0.000	0.000	0.000	0.000	0.000	0.000	0.000	0.000	0.000	0.000	0.000	0.000	0.000	0.000	0.047	0.053	0.108	0.089	4.308	0.025	0.009	316	2384	100	65	1390	1455	104	1956	2060	Error	Error	-4.419	65	1390	104	1956	158659	1065767	0.162	5.607	0	0	0
1	15	9	"A54"	"A54"	9020	64990	100	425	534	761	142	399	399	466	518	111	5	1	0	2076	2264	1132	50	1395	1395	1412	286	20	80	57	0	0.000	0.000	0.000	0.000	0.000	0.000	0.000	0.000	0.000	0.000	0.000	0.000	0.000	0.000	0.038	0.155	0.186	0.196	4.641	0.325	0.049	316	2384	100	26	681	707	135	869	1004	Error	Error	-4.711	26	681	135	869	168787	715481	0.131	2.979	0	0	0
1	16	9	"A55"	"A55"	9325	64995	95	461	515	339	65	404	404	451	326	72	13	3	0	1995	2236	885	39	1412	1412	1437	275	19	80	51	0	0.000	0.000	0.000	0.000	0.000	0.000	0.000	0.000	0.000	0.000	0.000	0.000	0.000	0.000	0.098	0.135	0.237	0.241	4.924	0.158	0.082	256	2088	100	57	583	640	111	824	935	Error	Error	-3.354	57	583	111	824	131845	572438	0.196	2.905	0	0	0
1	17	9	"A55"	"A55"	9620	64990	100	435	462	188	40	422	422	476	508	106	1	0	0	2158	2260	660	29	1445	1445	1472	402	27	74	43	0	0.000	0.000	0.000	0.000	0.000	0.000	0.000	0.000	0.000	0.000	0.000	0.000	0.000	0.000	0.018	0.049	0.210	0.189	4.538	0.775	0.233	316	2384	100	13	713	726	40	815	855	Error	Error	-5.777	13	713	40	815	145969	714209	-0.028	1.960	0	0	0
1	18	9	"A55"	"A55"	9920	64990	85	487	526	289	54	434	434	478	324	67	11	3	0	2363	2563	811	31	1505	1505	1528	305	19	90	71	0	0.000	0.000	0.000	0.000	0.000	0.000	0.000	0.000	0.000	0.000	0.000	0.000	0.000	0.000	0.062	0.087	0.153	0.150	3.510	0.069	0.028	208	1660	100	53	858	911	92	1058	1150	Error	Error	-4.017	53	858	92	1058	109471	533005	0.148	3.393	0	0	0
1	1	10	"A56"	"A56"	4820	65290	100	511	580	407	70	447	447	499	554	111	6	0	0	3106	3317	1285	38	1486	1486	1738	1012	58	72	33	0	0.000	0.000	0.000	0.000	0.000	0.000	0.000	0.000	0.000	0.000	0.000	0.000	0.000	0.000	0.040	0.073	0.110	0.111	3.790	0.196	0.144	316	2384	100	64	1620	1684	133	1831	1964	Error	Error	-4.662	64	1620	133	1831	183426	1048090	0.146	1.560	0	0	0
1	2	10	"A56"	"A56"	5120	65290	100	574	576	226	39	449	449	494	313	63	17	2	0	2897	3342	1407	42	1496	1496	2060	1586	76	45	15	0	0.000	0.000	0.000	0.000	0.000	0.000	0.000	0.000	0.000	0.000	0.000	0.000	0.000	0.000	0.089	0.069	0.110	0.104	3.324	0.013	0.010	316	2384	100	125	1401	1526	127	1846	1973	Error	Error	-3.486	125	1401	127	1846	182022	1056143	0.262	0.808	0	0	0
1	3	10	"A56"	"A56"	5420	65290	100	540	578	256	44	435	435	502	522	103	8	0	0	2957	3658	2468	67	1522	1522	2021	1572	77	45	17	0	0.000	0.000	0.000	0.000	0.000	0.000	0.000	0.000	0.000	0.000	0.000	0.000	0.000	0.000	0.073	0.067	0.123	0.112	4.251	0.025	0.010	316	2384	100	105	1435	1540	143	2136	2279	Error	Error	-3.773	105	1435	143	2136	182597	1155980	0.146	1.041	0	0	0
1	4	10	"A57"	"A57"	5735	65290	90	491	535	244	45	419	419	470	368	78	14	1	0	1748	1826	449	24	1339	1339	1368	484	35	40	10	0	0.000	0.000	0.000	0.000	0.000	0.000	0.000	0.000	0.000	0.000	0.000	0.000	0.000	0.000	0.176	0.238	0.497	0.409	4.812	0.296	0.050	256	1924	100	72	409	481	116	487	603	Error	Error	-2.506	72	409	116	487	137020	467331	0.177	0.946	0	0	0
1	5	10	"A57"	"A57"	6025	65285	100	416	481	284	59	440	440	500	395	79	7	1	0	1914	1949	584	29	1354	1354	1389	416	29	61	26	0	0.000	0.000	0.000	0.000	0.000	0.000	0.000	0.000	0.000	0.000	0.000	0.000	0.000	0.000	-0.043	0.069	0.383	0.378	3.871	0.179	0.032	316	2384	100	-24	560	536	41	595	636	Error	Error	Error	-24	560	41	595	151913	615811	-0.048	1.346	0	0	0
1	6	10	"A57"	"A57"	6320	65285	100	462	494	302	61	428	428	510	672	131	2	0	0	1835	1867	521	27	1333	1333	1360	288	21	73	38	0	0.000	0.000	0.000	0.000	0.000	0.000	0.000	0.000	0.000	0.000	0.000	0.000	0.000	0.000	0.068	0.124	0.285	0.278	4.354	3.829	0.019	316	2384	100	34	502	536	66	534	600	Error	Error	-3.884	34	502	66	534	156139	589836	-0.024	1.760	0	0	0
1	7	10	"A58"	"A58"	6630	65300	85	445	501	395	78	413	413	493	466	94	2	0	0	1812	1862	384	20	1324	1324	1357	311	22	73	37	0	0.000	0.000	0.000	0.000	0.000	0.000	0.000	0.000	0.000	0.000	0.000	0.000	0.000	0.000	0.066	0.164	0.323	0.321	4.663	1.022	0.012	208	1660	100	32	488	520	88	538	626	Error	Error	-3.931	32	488	88	538	104299	387328	0.017	1.624	0	0	0
1	8	10	"A58"	"A58"	6920	65290	95	463	492	223	45	414	414	521	1395	267	0	0	0	1975	2013	465	23	1348	1348	1386	364	26	78	36	0	0.000	0.000	0.000	0.000	0.000	0.000	0.000	0.000	0.000	0.000	0.000	0.000	0.000	0.000	0.078	0.117	0.284	0.280	4.138	33.527	0.007	256	2088	100	49	627	676	78	665	743	Error	Error	-3.678	49	627	78	665	125888	515411	-0.021	1.723	0	0	0
1	9	10	"A58"	"A58"	7225	65290	100	445	1204	5796	481	425	425	483	364	75	16	9	0	2020	2986	6507	217	1354	1354	1423	627	44	53	17	0	0.000	0.000	0.000	0.000	0.000	0.000	0.000	0.000	0.000	0.000	0.000	0.000	0.000	0.000	0.030	0.477	0.291	0.288	4.919	0.853	0.793	316	2384	100	20	666	686	779	1632	2411	Error	Error	-5.057	20	666	779	1632	380538	943593	1.981	2.493	0	0	0
1	10	10	"A59"	"A59"	7525	65290	100	2810	2888	1895	65	432	432	494	374	75	88	81	0	2535	2767	1314	47	1395	1395	1490	502	33	87	58	0	0.000	0.000	0.000	0.000	0.000	0.000	0.000	0.000	0.000	0.000	0.000	0.000	0.000	0.000	2.086	1.790	1.909	1.690	2.358	1.714	0.275	316	2384	100	2378	1140	3518	2456	1372	3828	Error	Error	1.061	2378	1140	2456	1372	912577	874378	6.401	2.544	0	0	0
1	11	10	"A59"	"A59"	7825	65295	105	2349	2773	2050	73	421	421	481	363	75	92	86	0	2474	2760	1098	39	1344	1344	1384	320	23	97	80	0	0.000	0.000	0.000	0.000	0.000	0.000	0.000	0.000	0.000	0.000	0.000	0.000	0.000	0.000	1.706	1.661	1.861	1.558	2.801	2.377	0.296	316	2572	100	1928	1130	3058	2352	1416	3768	Error	Error	0.771	1928	1130	2352	1416	876252	872032	6.314	4.300	0	0	0
1	12	10	"A59"	"A59"	8125	65290	100	3375	3757	2315	61	437	437	489	315	64	95	92	0	3091	3353	1450	43	1433	1433	1497	419	27	97	87	0	0.000	0.000	0.000	0.000	0.000	0.000	0.000	0.000	0.000	0.000	0.000	0.000	0.000	0.000	1.772	1.729	1.924	1.660	2.246	1.918	0.259	316	2384	100	2938	1658	4596	3320	1920	5240	Error	Error	0.825	2938	1658	3320	1920	1187188	1059616	10.375	4.430	0	0	0
1	13	10	"A60"	"A60"	8425	65290	100	424	493	441	89	400	400	453	393	86	7	2	0	1624	1708	403	23	1344	1344	1382	439	31	34	12	0	0.000	0.000	0.000	0.000	0.000	0.000	0.000	0.000	0.000	0.000	0.000	0.000	0.000	0.000	0.086	0.255	0.446	0.454	4.358	0.458	0.150	316	2384	100	24	280	304	93	364	457	Error	Error	-3.544	24	280	93	364	155798	539669	0.102	0.743	0	0	0
1	14	10	"A60"	"A60"	8725	65290	100	388	429	209	48	404	404	507	1593	314	0	0	0	1534	1573	321	20	1353	1353	1413	974	68	1	0	0	0.000	0.000	0.000	0.000	0.000	0.000	0.000	0.000	0.000	0.000	0.000	0.000	0.000	0.000	-0.088	0.114	0.651	0.557	4.077	0.865	0.039	316	2384	100	-16	181	165	25	220	245	Error	Error	Error	-16	181	25	220	135603	496932	-0.049	0.164	0	0	0
1	15	10	"A60"	"A60"	9030	65285	80	428	493	310	62	420	420	464	351	75	11	1	0	1829	1890	445	23	1422	1422	1442	269	18	65	36	0	0.000	0.000	0.000	0.000	0.000	0.000	0.000	0.000	0.000	0.000	0.000	0.000	0.000	0.000	0.020	0.156	0.398	0.403	4.107	1.106	0.031	208	1512	100	8	407	415	73	468	541	Error	Error	-5.669	8	407	73	468	102561	393076	0.083	1.665	0	0	0
1	16	10	"A61"	"A61"	9325	65290	100	504	542	304	56	416	416	467	373	79	13	2	0	3373	3770	1662	44	1457	1457	1491	329	22	99	96	0	0.000	0.000	0.000	0.000	0.000	0.000	0.000	0.000	0.000	0.000	0.000	0.000	0.000	0.000	0.046	0.054	0.090	0.076	3.303	0.050	0.016	316	2384	100	88	1916	2004	126	2313	2439	Error	Error	-4.444	88	1916	126	2313	171135	1191375	0.201	6.927	0	0	0
1	17	10	"A61"	"A61"	9625	65290	100	451	472	206	43	407	407	509	1551	304	0	0	0	2507	2666	869	32	1406	1406	1454	538	37	84	52	0	0.000	0.000	0.000	0.000	0.000	0.000	0.000	0.000	0.000	0.000	0.000	0.000	0.000	0.000	0.040	0.052	0.124	0.115	3.673	0.044	0.007	316	2384	100	44	1101	1145	65	1260	1325	Error	Error	-4.645	44	1101	65	1260	149142	842374	-0.024	2.253	0	0	0
1	18	10	"A61"	"A61"	9925	65285	90	559	602	288	47	428	428	489	870	177	2	0	0	3409	3790	1484	39	1492	1492	1519	324	21	99	95	0	0.000	0.000	0.000	0.000	0.000	0.000	0.000	0.000	0.000	0.000	0.000	0.000	0.000	0.000	0.068	0.076	0.095	0.086	3.302	0.055	0.064	256	1924	100	131	1917	2048	174	2298	2472	Error	Error	-3.871	131	1917	174	2298	154070	970296	0.130	7.009	0	0	0
1	1	11	"A62"	"A62"	4825	65600	80	474	539	406	75	430	430	526	1340	254	0	0	0	2294	2369	605	25	1439	1439	1520	1324	87	19	0	0	0.000	0.000	0.000	0.000	0.000	0.000	0.000	0.000	0.000	0.000	0.000	0.000	0.000	0.000	0.051	0.117	0.235	0.202	3.527	0.202	0.085	208	1512	100	44	855	899	109	930	1039	Error	Error	-4.280	44	855	109	930	112040	492782	0.010	0.641	0	0	0
1	2	11	"A62"	"A62"	5120	65595	85	480	489	242	49	427	427	472	325	68	13	1	0	2124	2162	381	17	1404	1404	1432	305	21	87	64	0	0.000	0.000	0.000	0.000	0.000	0.000	0.000	0.000	0.000	0.000	0.000	0.000	0.000	0.000	0.074	0.082	0.216	0.232	3.421	0.078	0.009	208	1660	100	53	720	773	62	758	820	Error	Error	-3.764	53	720	62	758	101650	449783	0.052	2.393	0	0	0
1	3	11	"A62"	"A62"	5420	65600	85	467	509	339	66	418	418	497	644	129	2	0	0	1999	2049	435	21	1403	1403	1451	654	45	44	6	0	0.000	0.000	0.000	0.000	0.000	0.000	0.000	0.000	0.000	0.000	0.000	0.000	0.000	0.000	0.082	0.141	0.262	0.250	4.083	0.204	0.028	208	1660	100	49	596	645	91	646	737	Error	Error	-3.604	49	596	91	646	105859	426163	0.019	0.914	0	0	0
1	4	11	"A63"	"A63"	5720	65595	100	463	550	571	103	400	400	461	440	95	9	2	0	2391	2430	652	26	1332	1332	1374	390	28	86	69	0	0.000	0.000	0.000	0.000	0.000	0.000	0.000	0.000	0.000	0.000	0.000	0.000	0.000	0.000	0.059	0.137	0.151	0.161	4.198	0.171	0.023	316	2384	100	63	1059	1122	150	1098	1248	Error	Error	-4.071	63	1059	150	1098	173653	767800	0.202	2.708	0	0	0
1	5	11	"A63"	"A63"	6020	65595	100	464	488	241	49	413	413	472	727	154	1	0	0	2521	2657	708	26	1365	1365	1444	1141	79	51	9	0	0.000	0.000	0.000	0.000	0.000	0.000	0.000	0.000	0.000	0.000	0.000	0.000	0.000	0.000	0.044	0.058	0.136	0.137	3.351	0.106	0.064	316	2384	100	51	1156	1207	75	1292	1367	Error	Error	-4.503	51	1156	75	1292	154204	839697	0.022	1.063	0	0	0
1	6	11	"A63"	"A63"	6320	65595	100	465	503	311	61	415	415	467	355	76	10	2	0	2445	2493	624	25	1392	1392	1431	586	40	80	41	0	0.000	0.000	0.000	0.000	0.000	0.000	0.000	0.000	0.000	0.000	0.000	0.000	0.000	0.000	0.047	0.080	0.149	0.169	3.603	0.043	0.018	316	2384	100	50	1053	1103	88	1101	1189	Error	Error	-4.396	50	1053	88	1101	159035	787853	0.101	1.812	0	0	0
1	7	11	"A64"	"A64"	6620	65595	100	476	510	247	48	406	406	459	412	89	8	2	0	2798	3092	1182	38	1448	1448	1566	580	37	86	59	0	0.000	0.000	0.000	0.000	0.000	0.000	0.000	0.000	0.000	0.000	0.000	0.000	0.000	0.000	0.052	0.063	0.113	0.114	3.803	0.038	0.026	316	2384	100	70	1350	1420	104	1644	1748	Error	Error	-4.269	70	1350	104	1644	161128	977125	0.124	2.631	0	0	0
1	8	11	"A64"	"A64"	6920	65595	100	479	502	213	42	406	406	458	292	63	15	1	0	2551	2816	1099	39	1433	1433	1527	538	35	85	52	0	0.000	0.000	0.000	0.000	0.000	0.000	0.000	0.000	0.000	0.000	0.000	0.000	0.000	0.000	0.065	0.069	0.164	0.137	3.180	0.044	0.016	316	2384	100	73	1118	1191	96	1383	1479	Error	Error	-3.937	73	1118	96	1383	158624	889896	0.151	2.396	0	0	0
1	9	11	"A64"	"A64"	7220	65595	100	434	458	202	44	414	414	465	347	74	7	0	0	2459	3068	1854	60	1450	1450	1691	832	49	59	27	0	0.000	0.000	0.000	0.000	0.000	0.000	0.000	0.000	0.000	0.000	0.000	0.000	0.000	0.000	0.020	0.027	0.125	0.094	4.907	0.013	0.006	316	2384	100	20	1009	1029	44	1618	1662	Error	Error	-5.657	20	1009	44	1618	144602	969510	-0.020	1.655	0	0	0
1	10	11	"A65"	"A65"	7520	65590	100	441	464	206	44	399	399	439	296	67	12	1	0	2206	2263	471	20	1370	1370	1394	278	19	94	79	0	0.000	0.000	0.000	0.000	0.000	0.000	0.000	0.000	0.000	0.000	0.000	0.000	0.000	0.000	0.050	0.073	0.192	0.160	3.679	0.094	0.009	316	2384	100	42	836	878	65	893	958	Error	Error	-4.315	42	836	65	893	146648	715231	0.084	3.126	0	0	0
1	11	11	"A65"	"A65"	7825	65595	100	450	499	425	85	389	389	441	375	85	8	2	0	2276	2304	625	27	1385	1385	1442	772	53	59	10	0	0.000	0.000	0.000	0.000	0.000	0.000	0.000	0.000	0.000	0.000	0.000	0.000	0.000	0.000	0.068	0.120	0.189	0.190	3.738	0.589	0.687	316	2384	100	61	891	952	110	919	1029	Error	Error	-3.869	61	891	110	919	157778	727927	0.155	1.117	0	0	0
1	12	11	"A65"	"A65"	8125	65595	100	389	437	233	53	391	391	428	295	68	12	2	0	2244	2285	559	24	1378	1378	1424	531	37	76	35	0	0.000	0.000	0.000	0.000	0.000	0.000	0.000	0.000	0.000	0.000	0.000	0.000	0.000	0.000	-0.002	0.051	0.178	0.163	3.404	0.602	0.613	316	2384	100	-2	866	864	46	907	953	Error	Error	Error	-2	866	46	907	138046	722091	0.031	1.621	0	0	0
1	13	11	"A66"	"A66"	8425	65595	100	421	471	295	62	382	382	428	322	75	13	1	0	2366	2430	712	29	1370	1370	1411	316	22	87	73	0	0.000	0.000	0.000	0.000	0.000	0.000	0.000	0.000	0.000	0.000	0.000	0.000	0.000	0.000	0.039	0.084	0.143	0.152	4.284	0.061	0.008	316	2384	100	39	996	1035	89	1060	1149	Error	Error	-4.675	39	996	89	1060	148852	767959	0.134	3.225	0	0	0
1	14	11	"A66"	"A66"	8725	65595	100	433	469	305	65	392	392	479	1291	269	0	0	0	2347	2338	629	26	1408	1408	1446	360	24	77	64	0	0.000	0.000	0.000	0.000	0.000	0.000	0.000	0.000	0.000	0.000	0.000	0.000	0.000	0.000	0.044	0.083	0.150	0.157	4.269	16.465	0.021	316	2384	100	41	939	980	77	930	1007	Error	Error	-4.517	41	939	77	930	148337	738666	-0.008	2.478	0	0	0
1	15	11	"A66"	"A66"	9025	65595	100	422	463	285	61	389	389	429	287	66	13	2	0	2254	2327	720	30	1415	1415	1451	345	23	78	62	0	0.000	0.000	0.000	0.000	0.000	0.000	0.000	0.000	0.000	0.000	0.000	0.000	0.000	0.000	0.039	0.081	0.191	0.171	4.399	0.107	0.043	316	2384	100	33	839	872	74	912	986	Error	Error	-4.668	33	839	74	912	146188	735456	0.118	2.539	0	0	0
1	16	11	"A67"	"A67"	9325	65595	100	425	507	426	84	408	408	451	368	81	10	2	0	2687	2783	1029	36	1457	1457	1517	418	27	80	66	0	0.000	0.000	0.000	0.000	0.000	0.000	0.000	0.000	0.000	0.000	0.000	0.000	0.000	0.000	0.014	0.075	0.128	0.125	4.155	0.118	0.031	316	2384	100	17	1230	1247	99	1326	1425	Error	Error	-6.177	17	1230	99	1326	160200	879532	0.152	3.029	0	0	0
1	17	11	"A67"	"A67"	9625	65595	100	409	443	213	48	382	382	442	373	84	7	0	0	2184	2204	597	27	1432	1432	1485	453	30	69	41	0	0.000	0.000	0.000	0.000	0.000	0.000	0.000	0.000	0.000	0.000	0.000	0.000	0.000	0.000	0.036	0.079	0.169	0.167	4.173	0.075	0.015	316	2384	100	27	752	779	61	772	833	Error	Error	-4.800	27	752	61	772	140040	696620	0.003	1.587	0	0	0
1	18	11	"A67"	"A67"	9925	65595	100	440	491	360	73	412	412	457	338	73	11	1	0	2416	2446	729	29	1487	1487	1566	530	33	71	42	0	0.000	0.000	0.000	0.000	0.000	0.000	0.000	0.000	0.000	0.000	0.000	0.000	0.000	0.000	0.030	0.082	0.179	0.168	4.707	0.063	0.024	316	2384	100	28	929	957	79	959	1038	Error	Error	-5.052	28	929	79	959	155243	773090	0.101	1.660	0	0	0
1	1	12	"A68"	"A68"	4825	65900	100	488	577	811	140	457	457	531	481	90	6	1	0	2183	2333	766	32	1460	1460	1528	643	42	56	23	0	0.000	0.000	0.000	0.000	0.000	0.000	0.000	0.000	0.000	0.000	0.000	0.000	0.000	0.000	0.043	0.137	0.238	0.228	3.897	0.479	0.160	316	2384	100	31	723	754	120	873	993	Error	Error	-4.544	31	723	120	873	182215	737183	0.096	1.252	0	0	0
1	2	12	"A68"	"A68"	5130	65900	80	516	551	249	45	449	449	538	717	133	2	0	0	2905	2969	637	21	1437	1437	1518	921	60	83	28	0	0.000	0.000	0.000	0.000	0.000	0.000	0.000	0.000	0.000	0.000	0.000	0.000	0.000	0.000	0.046	0.067	0.124	0.107	3.079	0.152	0.167	208	1512	100	67	1468	1535	102	1532	1634	Error	Error	-4.454	67	1468	102	1532	114697	617475	0.018	1.575	0	0	0
1	3	12	"A68"	"A68"	5425	65895	100	469	507	227	44	458	458	795	3031	381	0	0	0	2658	2884	1249	43	1466	1466	2003	3838	191	5	0	0	0.000	0.000	0.000	0.000	0.000	0.000	0.000	0.000	0.000	0.000	0.000	0.000	0.000	0.000	0.009	0.035	0.126	0.133	5.403	0.427	0.371	316	2384	100	11	1192	1203	49	1418	1467	Error	Error	-6.760	11	1192	49	1418	160301	911406	-0.095	0.230	0	0	0
1	4	12	"A69"	"A69"	5725	65895	85	477	501	222	44	435	435	514	574	111	2	0	0	2343	2398	448	18	1360	1360	1394	390	27	96	70	0	0.000	0.000	0.000	0.000	0.000	0.000	0.000	0.000	0.000	0.000	0.000	0.000	0.000	0.000	0.043	0.064	0.150	0.128	3.579	0.100	0.006	208	1660	100	42	983	1025	66	1038	1104	Error	Error	-4.549	42	983	66	1038	104251	498727	-0.023	2.574	0	0	0
1	5	12	"A69"	"A69"	6020	65895	100	465	499	211	42	439	439	505	499	98	2	0	0	2249	2272	495	21	1382	1382	1427	494	34	77	40	0	0.000	0.000	0.000	0.000	0.000	0.000	0.000	0.000	0.000	0.000	0.000	0.000	0.000	0.000	0.030	0.067	0.209	0.181	4.335	0.231	0.051	316	2384	100	26	867	893	60	890	950	Error	Error	-5.059	26	867	60	890	157781	718086	-0.012	1.711	0	0	0
1	6	12	"A69"	"A69"	6325	65895	100	496	559	422	75	422	422	465	322	69	14	4	0	2278	2367	938	39	1364	1364	1392	274	19	91	78	0	0.000	0.000	0.000	0.000	0.000	0.000	0.000	0.000	0.000	0.000	0.000	0.000	0.000	0.000	0.081	0.137	0.194	0.185	3.366	0.318	0.217	316	2384	100	74	914	988	137	1003	1140	Error	Error	-3.627	74	914	137	1003	176664	748118	0.292	3.558	0	0	0
1	7	12	"A70"	"A70"	6625	65895	105	488	1096	4732	431	408	408	447	256	57	31	12	0	2155	2440	3101	127	1344	1344	1362	254	18	88	73	0	0.000	0.000	0.000	0.000	0.000	0.000	0.000	0.000	0.000	0.000	0.000	0.000	0.000	0.000	0.099	0.628	0.336	0.290	3.884	2.369	0.516	316	2572	100	80	811	891	688	1096	1784	Error	Error	-3.342	80	811	688	1096	346319	771098	2.535	4.244	0	0	0
1	8	12	"A70"	"A70"	6925	65885	100	436	452	253	55	405	405	457	320	70	10	1	0	2122	2169	559	25	1338	1338	1372	304	22	85	65	0	0.000	0.000	0.000	0.000	0.000	0.000	0.000	0.000	0.000	0.000	0.000	0.000	0.000	0.000	0.040	0.057	0.197	0.186	4.434	0.464	0.020	316	2384	100	31	784	815	47	831	878	Error	Error	-4.661	31	784	47	831	142822	685404	-0.016	2.622	0	0	0
1	9	12	"A70"	"A70"	7220	65890	105	485	909	3375	371	400	400	441	281	63	23	9	0	2287	3023	5304	175	1347	1347	1373	290	21	91	78	0	0.000	0.000	0.000	0.000	0.000	0.000	0.000	0.000	0.000	0.000	0.000	0.000	0.000	0.000	0.090	0.304	0.183	0.175	3.224	0.565	0.677	316	2572	100	85	940	1025	509	1676	2185	Error	Error	-3.467	85	940	509	1676	287135	955154	1.665	5.690	0	0	0
1	10	12	"A71"	"A71"	7525	65895	100	457	523	543	103	410	410	600	1403	233	0	0	0	2197	2238	501	22	1382	1382	1651	2471	149	0	0	0	0.000	0.000	0.000	0.000	0.000	0.000	0.000	0.000	0.000	0.000	0.000	0.000	0.000	0.000	0.058	0.132	0.175	0.199	4.236	0.516	0.620	316	2384	100	47	815	862	113	856	969	Error	Error	-4.116	47	815	113	856	165224	707217	-0.055	0.238	0	0	0
1	11	12	"A71"	"A71"	7825	65895	100	406	468	299	63	398	398	472	713	151	1	0	0	1922	1929	386	20	1365	1365	1419	415	29	64	23	0	0.000	0.000	0.000	0.000	0.000	0.000	0.000	0.000	0.000	0.000	0.000	0.000	0.000	0.000	0.014	0.124	0.342	0.325	4.299	0.649	0.667	316	2384	100	8	557	565	70	564	634	Error	Error	-6.122	8	557	70	564	147745	609694	-0.006	1.229	0	0	0
1	12	12	"A71"	"A71"	8125	65895	100	446	581	930	160	403	403	450	347	77	13	4	0	2041	2346	3026	128	1355	1355	1396	364	26	71	46	0	0.000	0.000	0.000	0.000	0.000	0.000	0.000	0.000	0.000	0.000	0.000	0.000	0.000	0.000	0.063	0.180	0.263	0.249	3.329	0.271	0.262	316	2384	100	43	686	729	178	991	1169	Error	Error	-3.996	43	686	178	991	183717	741459	0.378	2.610	0	0	0
1	13	12	"A72"	"A72"	8425	65895	100	524	554	294	53	419	419	469	366	78	12	0	0	4050	4740	2614	55	1599	1599	2559	1990	77	64	24	0	0.000	0.000	0.000	0.000	0.000	0.000	0.000	0.000	0.000	0.000	0.000	0.000	0.000	0.000	0.043	0.043	0.074	0.065	3.626	0.018	0.017	316	2384	100	105	2451	2556	135	3141	3276	Error	Error	-4.545	105	2451	135	3141	175068	1497838	0.232	1.096	0	0	0
1	14	12	"A72"	"A72"	8725	65895	100	574	647	637	98	421	421	482	452	93	10	2	0	5273	6471	4439	68	1680	1680	2799	2528	90	63	35	0	0.000	0.000	0.000	0.000	0.000	0.000	0.000	0.000	0.000	0.000	0.000	0.000	0.000	0.000	0.043	0.047	0.054	0.052	3.878	0.024	0.044	316	2384	100	153	3593	3746	226	4791	5017	Error	Error	-4.554	153	3593	226	4791	204530	2044706	0.365	1.453	0	0	0
1	15	12	"A72"	"A72"	9025	65895	100	530	544	222	40	417	417	505	1501	297	0	0	0	4738	5995	3750	62	1671	1671	2705	2464	91	62	30	0	0.000	0.000	0.000	0.000	0.000	0.000	0.000	0.000	0.000	0.000	0.000	0.000	0.000	0.000	0.037	0.029	0.053	0.048	4.395	0.051	0.007	316	2384	100	113	3067	3180	127	4324	4451	Error	Error	-4.762	113	3067	127	4324	172061	1894353	0.026	1.335	0	0	0
1	16	12	"A73"	"A73"	9325	65895	100	407	442	251	56	404	404	476	731	153	2	0	0	1559	1572	302	19	1421	1421	1455	377	25	19	3	0	0.000	0.000	0.000	0.000	0.000	0.000	0.000	0.000	0.000	0.000	0.000	0.000	0.000	0.000	0.022	0.252	0.674	0.699	5.364	3.760	0.381	316	2384	100	3	138	141	38	151	189	Error	Error	-5.524	3	138	38	151	139559	496850	-0.047	0.310	0	0	0
1	17	12	"A73"	"A73"	9625	65895	100	416	439	216	49	403	403	453	443	97	3	0	0	1570	1577	337	21	1411	1411	1425	264	18	34	12	0	0.000	0.000	0.000	0.000	0.000	0.000	0.000	0.000	0.000	0.000	0.000	0.000	0.000	0.000	0.082	0.217	0.489	0.456	4.150	4.990	0.021	316	2384	100	13	159	172	36	166	202	Error	Error	-3.612	13	159	36	166	138761	498190	-0.032	0.576	0	0	0
1	18	12	"A73"	"A73"	9925	65895	100	414	455	218	47	419	419	537	1638	305	0	0	0	1499	1527	317	20	1429	1429	1546	2074	134	0	0	0	0.000	0.000	0.000	0.000	0.000	0.000	0.000	0.000	0.000	0.000	0.000	0.000	0.000	0.000	-0.071	0.367	0.682	0.668	4.785	0.914	0.895	316	2384	100	-5	70	65	36	98	134	Error	Error	Error	-5	70	36	98	143891	482563	-0.050	-0.009	0	0	0
1	1	13	"A74"	"A74"	4830	66200	100	502	543	238	43	431	431	465	275	59	20	3	0	2536	2773	1089	39	1401	1401	1469	408	27	89	70	0	0.000	0.000	0.000	0.000	0.000	0.000	0.000	0.000	0.000	0.000	0.000	0.000	0.000	0.000	0.063	0.082	0.139	0.133	3.462	0.041	0.018	316	2384	100	71	1135	1206	112	1372	1484	Error	Error	-3.999	71	1135	112	1372	171436	876242	0.284	3.196	0	0	0
1	2	13	"A74"	"A74"	5130	66200	100	478	516	228	44	434	434	483	327	67	11	1	0	2704	3195	1510	47	1434	1434	1527	473	30	93	71	0	0.000	0.000	0.000	0.000	0.000	0.000	0.000	0.000	0.000	0.000	0.000	0.000	0.000	0.000	0.035	0.047	0.123	0.103	3.534	0.011	0.001	316	2384	100	44	1270	1314	82	1761	1843	Error	Error	-4.851	44	1270	82	1761	163006	1009632	0.101	3.526	0	0	0
1	3	13	"A74"	"A74"	5430	66200	100	456	485	217	44	446	446	1044	5102	488	0	0	0	2501	2706	871	32	1499	1499	2287	5806	253	0	0	0	0.000	0.000	0.000	0.000	0.000	0.000	0.000	0.000	0.000	0.000	0.000	0.000	0.000	0.000	0.010	0.032	0.156	0.145	3.644	0.622	0.247	316	2384	100	10	1002	1012	39	1207	1246	Error	Error	-6.647	10	1002	39	1207	153334	855134	-0.110	0.072	0	0	0
1	4	13	"A75"	"A75"	5730	66200	100	508	530	220	41	424	424	484	487	100	5	0	0	3344	3712	1649	44	1481	1481	1754	987	56	78	47	0	0.000	0.000	0.000	0.000	0.000	0.000	0.000	0.000	0.000	0.000	0.000	0.000	0.000	0.000	0.045	0.048	0.099	0.090	3.601	0.030	0.042	316	2384	100	84	1863	1947	106	2231	2337	Error	Error	-4.471	84	1863	106	2231	167529	1172872	0.094	1.984	0	0	0
1	5	13	"A75"	"A75"	6030	66200	100	486	506	222	43	418	418	476	375	78	11	0	0	2689	3145	1517	48	1467	1467	1664	709	42	81	42	0	0.000	0.000	0.000	0.000	0.000	0.000	0.000	0.000	0.000	0.000	0.000	0.000	0.000	0.000	0.056	0.052	0.135	0.113	3.768	0.015	0.005	316	2384	100	68	1222	1290	88	1678	1766	Error	Error	-4.168	68	1222	88	1678	160011	993911	0.080	2.089	0	0	0
1	6	13	"A75"	"A75"	6330	66200	100	497	530	226	42	416	416	486	509	104	6	0	0	3339	4059	2094	51	1473	1473	1683	804	47	93	59	0	0.000	0.000	0.000	0.000	0.000	0.000	0.000	0.000	0.000	0.000	0.000	0.000	0.000	0.000	0.043	0.044	0.081	0.071	3.691	0.015	0.004	316	2384	100	81	1866	1947	114	2586	2700	Error	Error	-4.526	81	1866	114	2586	167623	1282491	0.086	2.955	0	0	0
1	7	13	"A76"	"A76"	6630	66200	100	484	532	408	76	421	421	481	410	85	8	1	0	2855	3301	1842	55	1413	1413	1588	790	49	81	41	0	0.000	0.000	0.000	0.000	0.000	0.000	0.000	0.000	0.000	0.000	0.000	0.000	0.000	0.000	0.044	0.059	0.105	0.098	4.132	0.026	0.013	316	2384	100	63	1442	1505	111	1888	1999	Error	Error	-4.517	63	1442	111	1888	167969	1043001	0.124	2.168	0	0	0
1	8	13	"A76"	"A76"	6930	66200	100	474	522	358	68	401	401	457	358	78	11	3	0	2880	3660	2106	57	1457	1457	1676	754	44	82	46	0	0.000	0.000	0.000	0.000	0.000	0.000	0.000	0.000	0.000	0.000	0.000	0.000	0.000	0.000	0.051	0.055	0.099	0.089	3.998	0.018	0.006	316	2384	100	73	1423	1496	121	2203	2324	Error	Error	-4.285	73	1423	121	2203	165018	1156489	0.182	2.631	0	0	0
1	9	13	"A76"	"A76"	7230	66200	100	454	538	381	70	415	415	470	372	79	12	3	0	3090	3568	1714	48	1445	1445	1772	912	51	83	42	0	0.000	0.000	0.000	0.000	0.000	0.000	0.000	0.000	0.000	0.000	0.000	0.000	0.000	0.000	0.024	0.058	0.113	0.105	3.563	0.026	0.017	316	2384	100	39	1645	1684	123	2123	2246	Error	Error	-5.398	39	1645	123	2123	169879	1127444	0.183	1.969	0	0	0
1	10	13	"A77"	"A77"	7530	66200	100	590	623	248	39	427	427	507	663	130	4	0	0	4001	4677	2668	57	1555	1555	2098	1438	68	79	39	0	0.000	0.000	0.000	0.000	0.000	0.000	0.000	0.000	0.000	0.000	0.000	0.000	0.000	0.000	0.067	0.063	0.076	0.073	3.359	0.051	0.043	316	2384	100	163	2446	2609	196	3122	3318	Error	Error	-3.907	163	2446	196	3122	196737	1477858	0.175	1.793	0	0	0
1	11	13	"A77"	"A77"	7830	66200	100	630	655	285	43	419	419	506	705	139	2	0	0	4212	5017	2522	50	1567	1567	2220	1903	85	67	32	0	0.000	0.000	0.000	0.000	0.000	0.000	0.000	0.000	0.000	0.000	0.000	0.000	0.000	0.000	0.080	0.068	0.090	0.076	3.271	0.030	0.078	316	2384	100	211	2645	2856	236	3450	3686	Error	Error	-3.648	211	2645	236	3450	206983	1585404	0.211	1.470	0	0	0
1	12	13	"A77"	"A77"	8130	66200	100	542	576	247	42	410	410	458	315	68	26	4	0	3910	4364	2097	48	1531	1531	2126	1408	66	75	38	0	0.000	0.000	0.000	0.000	0.000	0.000	0.000	0.000	0.000	0.000	0.000	0.000	0.000	0.000	0.055	0.059	0.089	0.073	3.487	0.023	0.043	316	2384	100	132	2379	2511	166	2833	2999	Error	Error	-4.172	132	2379	166	2833	182087	1378869	0.375	1.589	0	0	0
1	13	13	"A78"	"A78"	8430	66200	100	531	612	542	88	410	410	463	397	85	15	3	0	4196	5668	3864	68	1586	1586	2042	1257	61	80	50	0	0.000	0.000	0.000	0.000	0.000	0.000	0.000	0.000	0.000	0.000	0.000	0.000	0.000	0.000	0.046	0.049	0.053	0.055	3.411	0.033	0.063	316	2384	100	121	2610	2731	202	4082	4284	Error	Error	-4.431	121	2610	202	4082	193345	1791083	0.375	2.885	0	0	0
1	14	13	"A78"	"A78"	8730	66200	100	533	580	310	53	427	427	786	3332	423	0	0	0	5093	5679	2978	52	1605	1605	2502	2863	114	56	26	0	0.000	0.000	0.000	0.000	0.000	0.000	0.000	0.000	0.000	0.000	0.000	0.000	0.000	0.000	0.030	0.038	0.068	0.060	3.513	0.036	0.018	316	2384	100	106	3488	3594	153	4074	4227	Error	Error	-5.040	106	3488	153	4074	183164	1794555	-0.062	1.110	0	0	0
1	15	13	"A78"	"A78"	9030	66200	100	544	576	313	54	400	400	438	303	69	27	3	0	4147	4573	2067	45	1575	1575	2059	1245	60	80	50	0	0.000	0.000	0.000	0.000	0.000	0.000	0.000	0.000	0.000	0.000	0.000	0.000	0.000	0.000	0.056	0.059	0.090	0.077	3.292	0.038	0.047	316	2384	100	144	2572	2716	176	2998	3174	Error	Error	-4.159	144	2572	176	2998	182169	1445106	0.455	2.019	0	0	0
1	16	13	"A79"	"A79"	9330	66200	100	445	484	224	46	399	399	458	492	107	5	0	0	2935	3054	1254	41	1416	1416	1490	482	32	82	68	0	0.000	0.000	0.000	0.000	0.000	0.000	0.000	0.000	0.000	0.000	0.000	0.000	0.000	0.000	0.030	0.052	0.118	0.104	4.155	0.069	0.032	316	2384	100	46	1519	1565	85	1638	1723	Error	Error	-5.045	46	1519	85	1638	152801	965202	0.053	3.245	0	0	0
1	17	13	"A79"	"A79"	9630	66200	100	437	488	256	52	408	408	478	629	131	2	0	0	2978	3128	1247	39	1447	1447	1613	824	51	76	44	0	0.000	0.000	0.000	0.000	0.000	0.000	0.000	0.000	0.000	0.000	0.000	0.000	0.000	0.000	0.019	0.048	0.104	0.098	4.729	0.176	0.093	316	2384	100	29	1531	1560	80	1681	1761	Error	Error	-5.722	29	1531	80	1681	154201	988583	0.016	1.839	0	0	0
1	18	13	"A79"	"A79"	9935	66200	100	481	525	259	49	444	444	502	498	99	5	0	0	3138	3481	1816	52	1504	1504	1683	872	51	75	46	0	0.000	0.000	0.000	0.000	0.000	0.000	0.000	0.000	0.000	0.000	0.000	0.000	0.000	0.000	0.023	0.041	0.092	0.095	4.580	0.029	0.032	316	2384	100	37	1634	1671	81	1977	2058	Error	Error	-5.465	37	1634	81	1977	165852	1099838	0.046	2.062	0	0	0
1	1	14	"A80"	"A80"	4835	66505	85	579	613	251	40	460	460	525	533	101	4	0	0	3150	3358	947	28	1484	1484	1672	1002	59	86	36	0	0.000	0.000	0.000	0.000	0.000	0.000	0.000	0.000	0.000	0.000	0.000	0.000	0.000	0.000	0.071	0.082	0.114	0.102	2.963	0.091	0.095	208	1660	100	119	1666	1785	153	1874	2027	Error	Error	-3.807	119	1666	153	1874	127454	698421	0.165	1.683	0	0	0
1	2	14	"A80"	"A80"	5135	66500	100	544	593	273	46	425	425	477	516	108	9	0	0	3135	3341	1015	30	1424	1424	1490	430	28	99	90	0	0.000	0.000	0.000	0.000	0.000	0.000	0.000	0.000	0.000	0.000	0.000	0.000	0.000	0.000	0.070	0.088	0.121	0.095	3.248	0.106	0.012	316	2384	100	119	1711	1830	168	1917	2085	Error	Error	-3.846	119	1711	168	1917	187379	1055714	0.225	4.305	0	0	0
1	3	14	"A80"	"A80"	5435	66500	100	545	575	297	51	463	463	783	2897	369	0	0	0	3194	3368	1031	30	1470	1470	1920	3782	196	4	0	0	0.000	0.000	0.000	0.000	0.000	0.000	0.000	0.000	0.000	0.000	0.000	0.000	0.000	0.000	0.048	0.059	0.099	0.097	2.949	0.073	0.040	316	2384	100	82	1724	1806	112	1898	2010	Error	Error	-4.394	82	1724	112	1898	181575	1064268	-0.072	0.383	0	0	0
1	4	14	"A81"	"A81"	5735	66500	100	491	533	325	60	436	436	487	310	63	14	3	0	2277	2409	651	27	1423	1423	1455	355	24	85	59	0	0.000	0.000	0.000	0.000	0.000	0.000	0.000	0.000	0.000	0.000	0.000	0.000	0.000	0.000	0.064	0.098	0.204	0.172	4.209	0.076	0.021	316	2384	100	55	854	909	97	986	1083	Error	Error	-3.957	55	854	97	986	168368	761342	0.148	2.687	0	0	0
1	5	14	"A81"	"A81"	6035	66505	105	467	519	332	63	430	430	534	1389	260	0	0	0	2582	2755	822	29	1402	1402	1470	481	32	92	64	0	0.000	0.000	0.000	0.000	0.000	0.000	0.000	0.000	0.000	0.000	0.000	0.000	0.000	0.000	0.031	0.066	0.139	0.122	3.872	0.119	0.055	316	2572	100	37	1180	1217	89	1353	1442	Error	Error	-4.995	37	1180	89	1353	163946	870648	-0.011	2.672	0	0	0
1	6	14	"A81"	"A81"	6340	66500	110	496	602	657	109	427	427	499	461	92	9	2	0	2674	2912	1252	42	1413	1413	1462	394	26	90	74	0	0.000	0.000	0.000	0.000	0.000	0.000	0.000	0.000	0.000	0.000	0.000	0.000	0.000	0.000	0.055	0.117	0.140	0.128	4.173	0.086	0.019	392	2896	100	69	1261	1330	175	1499	1674	Error	Error	-4.192	69	1261	175	1499	235836	1141682	0.223	3.680	0	0	0
1	7	14	"A82"	"A82"	6635	66500	100	426	474	248	52	418	418	473	379	80	8	0	0	2232	2414	833	34	1379	1379	1412	307	21	86	68	0	0.000	0.000	0.000	0.000	0.000	0.000	0.000	0.000	0.000	0.000	0.000	0.000	0.000	0.000	0.009	0.054	0.164	0.160	4.395	0.063	0.014	316	2384	100	8	853	861	56	1035	1091	Error	Error	-6.736	8	853	56	1035	149758	762883	0.003	3.264	0	0	0
1	8	14	"A82"	"A82"	6935	66500	100	455	495	260	52	405	405	455	315	69	11	3	0	2533	2661	899	33	1361	1361	1410	503	35	83	58	0	0.000	0.000	0.000	0.000	0.000	0.000	0.000	0.000	0.000	0.000	0.000	0.000	0.000	0.000	0.043	0.069	0.130	0.130	3.417	0.145	0.128	316	2384	100	50	1172	1222	90	1300	1390	Error	Error	-4.551	50	1172	90	1300	156530	840742	0.127	2.487	0	0	0
1	9	14	"A82"	"A82"	7235	66500	100	508	818	3571	436	429	429	2336	9780	418	0	0	0	2568	2902	1530	52	1409	1409	3729	10782	289	0	0	0	0.000	0.000	0.000	0.000	0.000	0.000	0.000	0.000	0.000	0.000	0.000	0.000	0.000	0.000	0.068	0.261	0.171	0.161	3.655	1.093	0.822	316	2384	100	79	1159	1238	389	1493	1882	Error	Error	-3.875	79	1159	389	1493	258385	917034	-0.155	-0.077	0	0	0
1	10	14	"A83"	"A83"	7535	66500	100	492	544	285	52	405	405	453	351	77	16	2	0	2801	3363	1517	45	1503	1503	1762	902	51	74	36	0	0.000	0.000	0.000	0.000	0.000	0.000	0.000	0.000	0.000	0.000	0.000	0.000	0.000	0.000	0.067	0.075	0.111	0.104	3.703	0.025	0.021	316	2384	100	87	1298	1385	139	1860	1999	Error	Error	-3.899	87	1298	139	1860	171791	1062812	0.259	1.775	0	0	0
1	11	14	"A83"	"A83"	7835	66500	100	477	521	261	50	411	411	455	384	84	11	1	0	3005	4144	3436	82	1472	1472	1635	731	44	84	51	0	0.000	0.000	0.000	0.000	0.000	0.000	0.000	0.000	0.000	0.000	0.000	0.000	0.000	0.000	0.043	0.041	0.091	0.082	4.057	0.014	0.012	316	2384	100	66	1533	1599	110	2672	2782	Error	Error	-4.538	66	1533	110	2672	164515	1309395	0.172	3.432	0	0	0
1	12	14	"A83"	"A83"	8135	66500	100	479	513	220	42	404	404	440	264	60	21	3	0	2876	3678	2554	69	1487	1487	1616	608	37	87	56	0	0.000	0.000	0.000	0.000	0.000	0.000	0.000	0.000	0.000	0.000	0.000	0.000	0.000	0.000	0.054	0.050	0.117	0.110	3.714	0.019	0.023	316	2384	100	75	1389	1464	109	2191	2300	Error	Error	-4.211	75	1389	109	2191	162128	1162244	0.277	3.391	0	0	0
1	13	14	"A84"	"A84"	8435	66500	100	499	520	208	40	421	421	539	1526	283	0	0	0	3145	3936	2293	58	1544	1544	1875	1785	95	45	18	0	0.000	0.000	0.000	0.000	0.000	0.000	0.000	0.000	0.000	0.000	0.000	0.000	0.000	0.000	0.049	0.041	0.089	0.079	3.618	0.542	0.329	316	2384	100	78	1601	1679	99	2392	2491	Error	Error	-4.359	78	1601	99	2392	164435	1243657	-0.012	1.155	0	0	0
1	14	14	"A84"	"A84"	8735	66500	100	503	548	266	48	411	411	442	266	60	23	5	0	3907	5334	3564	66	1522	1522	1837	1031	56	85	55	0	0.000	0.000	0.000	0.000	0.000	0.000	0.000	0.000	0.000	0.000	0.000	0.000	0.000	0.000	0.039	0.036	0.062	0.056	3.846	0.018	0.040	316	2384	100	92	2385	2477	137	3812	3949	Error	Error	-4.696	92	2385	137	3812	173183	1685572	0.398	3.392	0	0	0
1	15	14	"A84"	"A84"	9035	66500	100	549	564	223	39	406	406	459	472	102	7	0	0	4638	5766	3534	61	1660	1660	2174	1550	71	68	48	0	0.000	0.000	0.000	0.000	0.000	0.000	0.000	0.000	0.000	0.000	0.000	0.000	0.000	0.000	0.048	0.038	0.057	0.057	3.993	0.023	0.032	316	2384	100	143	2978	3121	158	4106	4264	Error	Error	-4.380	143	2978	158	4106	178162	1822086	0.222	2.317	0	0	0
1	16	14	"A85"	"A85"	9340	66500	100	488	591	661	111	418	418	540	1657	306	1	0	0	3879	4861	2698	55	1561	1561	1763	737	41	94	75	0	0.000	0.000	0.000	0.000	0.000	0.000	0.000	0.000	0.000	0.000	0.000	0.000	0.000	0.000	0.030	0.052	0.063	0.050	4.107	4.802	0.002	316	2384	100	70	2318	2388	173	3300	3473	Error	Error	-5.049	70	2318	173	3300	186640	1535938	0.031	4.204	0	0	0
1	17	14	"A85"	"A85"	9640	66500	100	482	510	232	45	412	412	467	385	82	11	1	0	3306	3672	1405	38	1498	1498	1610	527	32	95	78	0	0.000	0.000	0.000	0.000	0.000	0.000	0.000	0.000	0.000	0.000	0.000	0.000	0.000	0.000	0.039	0.045	0.086	0.072	3.472	0.040	0.012	316	2384	100	70	1808	1878	98	2174	2272	Error	Error	-4.691	70	1808	98	2174	161236	1160287	0.112	3.913	0	0	0
1	18	14	"A85"	"A85"	9940	66500	100	533	566	271	47	436	436	617	2516	407	0	0	0	3941	4946	2686	54	1527	1527	1748	2618	149	47	18	0	0.000	0.000	0.000	0.000	0.000	0.000	0.000	0.000	0.000	0.000	0.000	0.000	0.000	0.000	0.040	0.038	0.061	0.059	3.228	0.025	0.026	316	2384	100	97	2414	2511	130	3419	3549	Error	Error	-4.637	97	2414	130	3419	178713	1562831	-0.020	1.222	0	0	0
1	1	15	"A86"	"A86"	4830	66795	100	491	529	242	45	441	441	553	1315	237	0	0	0	2559	2828	937	33	1500	1500	1801	1999	110	21	1	0	0.000	0.000	0.000	0.000	0.000	0.000	0.000	0.000	0.000	0.000	0.000	0.000	0.000	0.000	0.047	0.066	0.154	0.130	4.283	0.697	0.691	316	2384	100	50	1059	1109	88	1328	1416	Error	Error	-4.405	50	1059	88	1328	167025	893795	-0.018	0.514	0	0	0
1	2	15	"A86"	"A86"	5130	66795	100	509	531	209	39	453	453	531	563	106	2	0	0	2602	3036	1169	38	1507	1507	1678	793	47	75	30	0	0.000	0.000	0.000	0.000	0.000	0.000	0.000	0.000	0.000	0.000	0.000	0.000	0.000	0.000	0.051	0.051	0.120	0.117	3.712	0.018	0.001	316	2384	100	56	1095	1151	78	1529	1607	Error	Error	-4.289	56	1095	78	1529	167735	959486	0.000	1.712	0	0	0
1	3	15	"A86"	"A86"	5430	66795	100	467	528	373	70	430	430	495	740	149	1	0	0	2343	2560	1028	40	1450	1450	1572	661	42	69	27	0	0.000	0.000	0.000	0.000	0.000	0.000	0.000	0.000	0.000	0.000	0.000	0.000	0.000	0.000	0.041	0.088	0.182	0.179	3.328	0.138	0.077	316	2384	100	37	893	930	98	1110	1208	Error	Error	-4.593	37	893	98	1110	166713	809006	0.045	1.495	0	0	0
1	4	15	"A87"	"A87"	5730	66795	100	510	542	240	44	451	451	638	2405	376	0	0	0	2809	2998	1024	34	1490	1490	1860	2603	139	10	1	0	0.000	0.000	0.000	0.000	0.000	0.000	0.000	0.000	0.000	0.000	0.000	0.000	0.000	0.000	0.045	0.060	0.125	0.117	3.257	0.053	0.027	316	2384	100	59	1319	1378	91	1508	1599	Error	Error	-4.483	59	1319	91	1508	171292	947449	-0.040	0.437	0	0	0
1	5	15	"A87"	"A87"	6030	66795	100	521	552	230	41	414	414	465	369	79	14	1	0	3188	3326	973	29	1448	1448	1615	657	40	95	69	0	0.000	0.000	0.000	0.000	0.000	0.000	0.000	0.000	0.000	0.000	0.000	0.000	0.000	0.000	0.061	0.073	0.111	0.096	3.261	0.033	0.022	316	2384	100	107	1740	1847	138	1878	2016	Error	Error	-4.023	107	1740	138	1878	174354	1050972	0.236	2.604	0	0	0
1	6	15	"A87"	"A87"	6330	66795	100	550	1008	3625	359	437	437	610	1048	171	5	3	0	2686	3165	2007	63	1398	1398	1709	2095	122	21	5	0	0.000	0.000	0.000	0.000	0.000	0.000	0.000	0.000	0.000	0.000	0.000	0.000	0.000	0.000	0.088	0.323	0.177	0.149	3.492	0.822	0.428	316	2384	100	113	1288	1401	571	1767	2338	Error	Error	-3.511	113	1288	571	1767	318630	1000009	0.380	0.695	0	0	0
1	7	15	"A88"	"A88"	6630	66795	100	487	507	213	42	416	416	495	569	114	2	0	0	2705	2818	778	27	1372	1372	1479	614	41	90	56	0	0.000	0.000	0.000	0.000	0.000	0.000	0.000	0.000	0.000	0.000	0.000	0.000	0.000	0.000	0.053	0.063	0.119	0.112	2.972	0.149	0.098	316	2384	100	71	1333	1404	91	1446	1537	Error	Error	-4.231	71	1333	91	1446	160108	890637	0.021	2.181	0	0	0
1	8	15	"A88"	"A88"	6930	66795	100	508	533	235	44	411	411	466	384	82	11	1	0	3489	3753	1154	30	1380	1380	1456	469	32	100	96	0	0.000	0.000	0.000	0.000	0.000	0.000	0.000	0.000	0.000	0.000	0.000	0.000	0.000	0.000	0.046	0.051	0.083	0.069	3.148	0.032	0.012	316	2384	100	97	2109	2206	122	2373	2495	Error	Error	-4.442	97	2109	122	2373	168563	1186105	0.174	4.898	0	0	0
1	9	15	"A88"	"A88"	7230	66795	100	477	499	207	41	410	410	462	377	81	7	0	0	2735	2906	819	28	1375	1375	1486	635	42	94	57	0	0.000	0.000	0.000	0.000	0.000	0.000	0.000	0.000	0.000	0.000	0.000	0.000	0.000	0.000	0.049	0.058	0.115	0.096	3.402	0.055	0.022	316	2384	100	67	1360	1427	89	1531	1620	Error	Error	-4.343	67	1360	89	1531	157807	918271	0.098	2.236	0	0	0
1	10	15	"A89"	"A89"	7530	66795	100	500	580	502	86	402	402	463	419	90	12	3	0	2708	2832	867	30	1391	1391	1464	462	31	89	72	0	0.000	0.000	0.000	0.000	0.000	0.000	0.000	0.000	0.000	0.000	0.000	0.000	0.000	0.000	0.074	0.124	0.128	0.117	4.032	0.243	0.095	316	2384	100	98	1317	1415	178	1441	1619	Error	Error	-3.748	98	1317	178	1441	183181	895063	0.279	2.961	0	0	0
1	11	15	"A89"	"A89"	7835	66795	100	511	593	596	100	401	401	443	283	63	23	6	0	2536	2801	1741	62	1406	1406	1485	484	32	92	59	0	0.000	0.000	0.000	0.000	0.000	0.000	0.000	0.000	0.000	0.000	0.000	0.000	0.000	0.000	0.097	0.138	0.151	0.139	3.611	0.213	0.272	316	2384	100	110	1130	1240	192	1395	1587	Error	Error	-3.361	110	1130	192	1395	187492	885210	0.530	2.719	0	0	0
1	12	15	"A89"	"A89"	8135	66795	100	467	495	216	43	397	397	461	618	134	0	0	0	2518	2675	737	27	1407	1407	1489	481	32	90	59	0	0.000	0.000	0.000	0.000	0.000	0.000	0.000	0.000	0.000	0.000	0.000	0.000	0.000	0.000	0.063	0.077	0.145	0.118	3.220	0.271	0.121	316	2384	100	70	1111	1181	98	1268	1366	Error	Error	-3.988	70	1111	98	1268	156262	845165	0.055	2.466	0	0	0
1	13	15	"A90"	"A90"	8435	66795	100	478	517	283	54	406	406	462	372	80	10	0	0	2457	2571	737	28	1424	1424	1537	585	38	81	38	0	0.000	0.000	0.000	0.000	0.000	0.000	0.000	0.000	0.000	0.000	0.000	0.000	0.000	0.000	0.070	0.097	0.153	0.129	3.518	0.048	0.017	316	2384	100	72	1033	1105	111	1147	1258	Error	Error	-3.843	72	1033	111	1147	163390	812530	0.148	1.768	0	0	0
1	14	15	"A90"	"A90"	8735	66795	100	449	478	233	48	386	386	431	352	81	12	0	0	2087	2175	555	25	1392	1392	1461	412	28	73	38	0	0.000	0.000	0.000	0.000	0.000	0.000	0.000	0.000	0.000	0.000	0.000	0.000	0.000	0.000	0.091	0.117	0.208	0.197	4.027	0.080	0.025	316	2384	100	63	695	758	92	783	875	Error	Error	-3.464	63	695	92	783	151189	687356	0.134	1.733	0	0	0
1	15	15	"A90"	"A90"	9035	66795	100	428	457	200	43	379	379	431	316	73	12	0	0	2007	2025	456	22	1398	1398	1463	425	29	67	26	0	0.000	0.000	0.000	0.000	0.000	0.000	0.000	0.000	0.000	0.000	0.000	0.000	0.000	0.000	0.080	0.124	0.268	0.249	4.580	0.096	0.022	316	2384	100	49	609	658	78	627	705	Error	Error	-3.636	49	609	78	627	144440	639915	0.082	1.322	0	0	0
1	16	15	"A91"	"A91"	9335	66795	100	473	515	222	43	395	395	435	276	63	26	2	0	3192	3429	1448	42	1417	1417	1495	470	31	89	80	0	0.000	0.000	0.000	0.000	0.000	0.000	0.000	0.000	0.000	0.000	0.000	0.000	0.000	0.000	0.044	0.060	0.107	0.089	3.796	0.053	0.059	316	2384	100	78	1775	1853	120	2012	2132	Error	Error	-4.508	78	1775	120	2012	162720	1083560	0.290	4.115	0	0	0
1	17	15	"A91"	"A91"	9635	66795	100	490	522	221	42	401	401	488	1273	260	0	0	0	3351	3792	1588	41	1451	1451	1532	493	32	97	85	0	0.000	0.000	0.000	0.000	0.000	0.000	0.000	0.000	0.000	0.000	0.000	0.000	0.000	0.000	0.047	0.052	0.077	0.074	3.147	0.034	0.021	316	2384	100	89	1900	1989	121	2341	2462	Error	Error	-4.416	89	1900	121	2341	164919	1198187	0.027	4.584	0	0	0
1	18	15	"A91"	"A91"	9935	66795	100	513	585	413	70	421	421	451	232	51	27	8	0	3499	3798	1284	33	1514	1514	1616	616	38	98	78	0	0.000	0.000	0.000	0.000	0.000	0.000	0.000	0.000	0.000	0.000	0.000	0.000	0.000	0.000	0.046	0.072	0.090	0.072	3.634	0.052	0.049	316	2384	100	92	1985	2077	164	2284	2448	Error	Error	-4.431	92	1985	164	2284	185000	1200278	0.578	3.542	0	0	0
1	1	16	"A92"	"A92"	4830	67105	100	485	557	344	61	449	449	513	408	79	11	1	0	2271	2281	711	31	1425	1425	1460	353	24	68	56	0	0.000	0.000	0.000	0.000	0.000	0.000	0.000	0.000	0.000	0.000	0.000	0.000	0.000	0.000	0.043	0.126	0.250	0.247	4.519	0.204	0.031	316	2384	100	36	846	882	108	856	964	Error	Error	-4.555	36	846	108	856	175909	720850	0.108	2.326	0	0	0
1	2	16	"A92"	"A92"	5130	67105	100	486	496	209	42	442	442	515	541	105	2	0	0	2240	2234	621	27	1400	1400	1465	648	44	62	21	0	0.000	0.000	0.000	0.000	0.000	0.000	0.000	0.000	0.000	0.000	0.000	0.000	0.000	0.000	0.052	0.065	0.179	0.189	4.000	0.157	0.020	316	2384	100	44	840	884	54	834	888	Error	Error	-4.255	44	840	54	834	156862	705972	-0.035	1.187	0	0	0
1	3	16	"A92"	"A92"	5430	67105	100	470	494	217	43	413	413	494	733	148	0	0	0	2051	2067	519	25	1369	1369	1421	576	40	58	18	0	0.000	0.000	0.000	0.000	0.000	0.000	0.000	0.000	0.000	0.000	0.000	0.000	0.000	0.000	0.084	0.116	0.234	0.239	4.335	0.247	0.038	316	2384	100	57	682	739	81	698	779	Error	Error	-3.581	57	682	81	698	156024	653072	0.000	1.122	0	0	0
1	4	16	"A93"	"A93"	5730	67105	100	511	554	268	48	449	449	535	840	157	1	0	0	3502	4011	1789	44	1539	1539	1943	2303	118	41	12	0	0.000	0.000	0.000	0.000	0.000	0.000	0.000	0.000	0.000	0.000	0.000	0.000	0.000	0.000	0.032	0.042	0.077	0.074	3.781	0.036	0.043	316	2384	100	62	1963	2025	105	2472	2577	Error	Error	-4.985	62	1963	105	2472	174955	1267594	0.023	0.898	0	0	0
1	5	16	"A93"	"A93"	6030	67105	100	518	610	539	88	472	472	1002	3619	361	0	0	0	3653	3957	1611	40	1512	1512	2440	4680	191	8	0	0	0.000	0.000	0.000	0.000	0.000	0.000	0.000	0.000	0.000	0.000	0.000	0.000	0.000	0.000	0.021	0.056	0.089	0.075	3.917	1.153	0.260	316	2384	100	46	2141	2187	138	2445	2583	Error	Error	-5.541	46	2141	138	2445	192807	1250262	-0.108	0.324	0	0	0
1	6	16	"A93"	"A93"	6330	67105	100	513	539	215	39	422	422	474	361	76	13	0	0	4224	4513	1778	39	1468	1468	1681	864	51	93	71	0	0.000	0.000	0.000	0.000	0.000	0.000	0.000	0.000	0.000	0.000	0.000	0.000	0.000	0.000	0.033	0.038	0.067	0.058	3.118	0.026	0.046	316	2384	100	91	2756	2847	117	3045	3162	Error	Error	-4.921	91	2756	117	3045	170303	1426185	0.180	3.278	0	0	0
1	7	16	"A94"	"A94"	6630	67105	100	461	494	289	58	425	425	486	360	74	9	0	0	2283	2272	752	33	1395	1395	1482	578	39	65	33	0	0.000	0.000	0.000	0.000	0.000	0.000	0.000	0.000	0.000	0.000	0.000	0.000	0.000	0.000	0.041	0.079	0.165	0.179	4.983	0.154	0.070	316	2384	100	36	888	924	69	877	946	Error	Error	-4.624	36	888	69	877	156127	717983	0.022	1.367	0	0	0
1	8	16	"A94"	"A94"	6930	67105	100	452	478	218	45	407	407	452	320	70	12	2	0	2073	2080	637	30	1325	1325	1385	375	27	69	49	0	0.000	0.000	0.000	0.000	0.000	0.000	0.000	0.000	0.000	0.000	0.000	0.000	0.000	0.000	0.060	0.094	0.229	0.204	3.931	0.063	0.006	316	2384	100	45	748	793	71	755	826	Error	Error	-4.055	45	748	71	755	151195	657372	0.081	1.853	0	0	0
1	9	16	"A94"	"A94"	7230	67105	100	452	539	631	117	402	402	456	337	73	11	2	0	2433	2488	835	33	1338	1338	1410	496	35	79	56	0	0.000	0.000	0.000	0.000	0.000	0.000	0.000	0.000	0.000	0.000	0.000	0.000	0.000	0.000	0.046	0.119	0.140	0.154	4.282	0.150	0.037	316	2384	100	50	1095	1145	137	1150	1287	Error	Error	-4.453	50	1095	137	1150	170179	786219	0.246	2.173	0	0	0
1	10	16	"A95"	"A95"	7530	67105	100	459	514	381	74	400	400	550	1000	181	1	0	0	2685	2794	1298	46	1373	1373	1600	1597	99	39	7	0	0.000	0.000	0.000	0.000	0.000	0.000	0.000	0.000	0.000	0.000	0.000	0.000	0.000	0.000	0.045	0.080	0.134	0.158	4.918	0.302	0.296	316	2384	100	59	1312	1371	114	1421	1535	Error	Error	-4.475	59	1312	114	1421	162340	882931	-0.036	0.748	0	0	0
1	11	16	"A95"	"A95"	7830	67105	100	469	497	252	50	391	391	444	357	80	12	2	0	2546	2650	1181	44	1393	1393	1498	549	36	70	53	0	0.000	0.000	0.000	0.000	0.000	0.000	0.000	0.000	0.000	0.000	0.000	0.000	0.000	0.000	0.068	0.084	0.168	0.181	4.998	0.087	0.127	316	2384	100	78	1153	1231	106	1257	1363	Error	Error	-3.886	78	1153	106	1257	157013	837471	0.148	2.098	0	0	0
1	12	16	"A95"	"A95"	8130	67105	100	464	509	290	56	394	394	454	408	89	11	1	0	2719	2844	1309	46	1399	1399	1517	607	40	70	56	0	0.000	0.000	0.000	0.000	0.000	0.000	0.000	0.000	0.000	0.000	0.000	0.000	0.000	0.000	0.053	0.080	0.125	0.134	4.032	0.104	0.067	316	2384	100	70	1320	1390	115	1445	1560	Error	Error	-4.237	70	1320	115	1445	160728	898752	0.135	2.186	0	0	0
1	13	16	"A96"	"A96"	8430	67105	100	524	595	471	79	408	408	465	401	86	15	3	0	3268	3402	1521	44	1594	1594	2324	1996	85	38	6	0	0.000	0.000	0.000	0.000	0.000	0.000	0.000	0.000	0.000	0.000	0.000	0.000	0.000	0.000	0.069	0.103	0.129	0.127	3.774	0.038	0.066	316	2384	100	116	1674	1790	187	1808	1995	Error	Error	-3.851	116	1674	187	1808	187964	1074975	0.324	0.540	0	0	0
1	14	16	"A96"	"A96"	8730	67105	100	630	680	339	49	445	445	657	1497	227	0	0	0	6683	7583	3928	51	1871	1871	2999	3471	115	65	33	0	0.000	0.000	0.000	0.000	0.000	0.000	0.000	0.000	0.000	0.000	0.000	0.000	0.000	0.000	0.038	0.041	0.048	0.046	3.068	0.030	0.037	316	2384	100	185	4812	4997	235	5712	5947	Error	Error	-4.701	185	4812	235	5712	214722	2396108	0.015	1.321	0	0	0
1	15	16	"A96"	"A96"	9030	67105	100	606	700	504	72	420	420	465	314	67	34	11	0	5510	7322	5456	74	1704	1704	2439	1879	77	68	50	0	0.000	0.000	0.000	0.000	0.000	0.000	0.000	0.000	0.000	0.000	0.000	0.000	0.000	0.000	0.049	0.050	0.061	0.058	3.552	0.040	0.126	316	2384	100	186	3806	3992	280	5618	5898	Error	Error	-4.355	186	3806	280	5618	221167	2313640	0.748	2.599	0	0	0
1	16	16	"A97"	"A97"	9330	67105	100	463	492	215	43	410	410	512	1456	284	0	0	0	3119	3372	2110	62	1464	1464	1652	880	53	59	47	0	0.000	0.000	0.000	0.000	0.000	0.000	0.000	0.000	0.000	0.000	0.000	0.000	0.000	0.000	0.032	0.043	0.097	0.109	5.221	0.029	0.032	316	2384	100	53	1655	1708	82	1908	1990	Error	Error	-4.965	53	1655	82	1908	155601	1065530	-0.014	1.955	0	0	0
1	17	16	"A97"	"A97"	9630	67105	100	436	485	282	58	414	414	481	585	121	4	0	0	2610	2948	2076	70	1441	1441	1667	1198	71	49	21	0	0.000	0.000	0.000	0.000	0.000	0.000	0.000	0.000	0.000	0.000	0.000	0.000	0.000	0.000	0.019	0.047	0.118	0.138	5.200	0.123	0.157	316	2384	100	22	1169	1191	71	1507	1578	Error	Error	-5.732	22	1169	71	1507	153370	931558	0.007	1.069	0	0	0
1	18	16	"A97"	"A97"	9935	67105	100	464	509	462	90	412	412	459	356	77	8	1	0	2717	2951	1420	48	1472	1472	1613	694	43	68	45	0	0.000	0.000	0.000	0.000	0.000	0.000	0.000	0.000	0.000	0.000	0.000	0.000	0.000	0.000	0.042	0.066	0.121	0.133	5.065	0.055	0.032	316	2384	100	52	1245	1297	97	1479	1576	Error	Error	-4.581	52	1245	97	1479	160990	932525	0.140	1.928	0	0	0
1	1	17	"A98"	"A98"	4830	67405	100	537	880	3730	423	476	476	553	539	97	10	5	0	1653	1681	365	21	1495	1495	1523	437	28	20	2	0	0.000	0.000	0.000	0.000	0.000	0.000	0.000	0.000	0.000	0.000	0.000	0.000	0.000	0.000	0.386	2.172	0.850	0.934	4.782	30.866	0.049	316	2384	100	61	158	219	404	186	590	Error	Error	-1.373	61	158	404	186	278152	531327	0.607	0.362	0	0	0
1	2	17	"A98"	"A98"	5130	67405	100	480	544	625	114	466	466	540	527	97	3	1	0	1603	1658	367	22	1502	1502	1543	416	26	20	4	0	0.000	0.000	0.000	0.000	0.000	0.000	0.000	0.000	0.000	0.000	0.000	0.000	0.000	0.000	0.139	0.500	0.605	0.555	4.989	3.029	0.079	316	2384	100	14	101	115	78	156	234	Error	Error	-2.851	14	101	78	156	171906	524054	0.008	0.276	0	0	0
1	3	17	"A98"	"A98"	5430	67405	100	463	500	279	55	492	492	1691	7446	440	0	0	0	1548	1572	321	20	1568	1568	2961	8468	285	0	0	0	0.000	0.000	0.000	0.000	0.000	0.000	0.000	0.000	0.000	0.000	0.000	0.000	0.000	0.000	1.450	2.000	0.794	0.775	4.826	0.837	0.887	316	2384	100	-29	-20	-49	8	4	12	Error	Error	0.536	-29	-20	8	4	158059	496766	-0.160	-0.164	0	0	0
1	4	17	"A99"	"A99"	5730	67405	100	497	563	609	108	469	469	605	1966	324	0	0	0	1845	1858	419	22	1518	1518	1637	1962	119	0	0	0	0.000	0.000	0.000	0.000	0.000	0.000	0.000	0.000	0.000	0.000	0.000	0.000	0.000	0.000	0.086	0.276	0.414	0.424	4.712	1.008	0.724	316	2384	100	28	327	355	94	340	434	Error	Error	-3.546	28	327	94	340	177841	587001	-0.021	0.113	0	0	0
1	5	17	"A99"	"A99"	6030	67405	100	491	527	253	48	454	454	545	803	147	1	0	0	1860	1874	434	23	1491	1491	1531	407	26	46	12	0	0.000	0.000	0.000	0.000	0.000	0.000	0.000	0.000	0.000	0.000	0.000	0.000	0.000	0.000	0.100	0.191	0.432	0.414	3.967	11.487	0.007	316	2384	100	37	369	406	73	383	456	Error	Error	-3.318	37	369	73	383	166666	592259	-0.022	0.843	0	0	0
1	6	17	"A99"	"A99"	6330	67405	100	485	829	2344	282	464	464	1018	3482	342	2	1	0	1795	2100	2355	112	1508	1508	2269	4644	204	2	0	0	0.000	0.000	0.000	0.000	0.000	0.000	0.000	0.000	0.000	0.000	0.000	0.000	0.000	0.000	0.073	0.617	0.549	0.476	4.593	0.636	0.820	316	2384	100	21	287	308	365	592	957	Error	Error	-3.773	21	287	365	592	262063	663607	-0.054	-0.036	0	0	0
1	7	17	"A100"	"A100"	6630	67405	100	488	663	2200	331	442	442	506	444	87	7	2	0	2123	2199	759	34	1481	1481	1539	409	26	62	39	0	0.000	0.000	0.000	0.000	0.000	0.000	0.000	0.000	0.000	0.000	0.000	0.000	0.000	0.000	0.072	0.308	0.272	0.294	4.511	5.611	0.045	316	2384	100	46	642	688	221	718	939	Error	Error	-3.803	46	642	221	718	209536	695019	0.354	1.614	0	0	0
1	8	17	"A100"	"A100"	6930	67405	100	434	470	208	44	420	420	482	619	128	0	0	0	1863	1937	532	27	1426	1426	1473	401	27	54	25	0	0.000	0.000	0.000	0.000	0.000	0.000	0.000	0.000	0.000	0.000	0.000	0.000	0.000	0.000	0.032	0.098	0.327	0.380	5.254	0.058	0.002	316	2384	100	14	437	451	50	511	561	Error	Error	-4.964	14	437	50	511	148375	612144	-0.019	1.157	0	0	0
1	9	17	"A100"	"A100"	7230	67405	100	497	563	531	94	426	426	481	453	94	6	2	0	2233	2410	848	35	1480	1480	1562	943	60	44	11	0	0.000	0.000	0.000	0.000	0.000	0.000	0.000	0.000	0.000	0.000	0.000	0.000	0.000	0.000	0.094	0.147	0.236	0.245	4.514	0.064	0.024	316	2384	100	71	753	824	137	930	1067	Error	Error	-3.407	71	753	137	930	177841	761709	0.181	0.899	0	0	0
1	10	17	"A101"	"A101"	7530	67405	100	431	461	264	57	422	422	478	437	91	3	0	0	1673	1787	465	26	1495	1495	1548	484	31	28	10	0	0.000	0.000	0.000	0.000	0.000	0.000	0.000	0.000	0.000	0.000	0.000	0.000	0.000	0.000	0.051	0.134	0.584	0.480	4.627	0.098	0.009	316	2384	100	9	178	187	39	292	331	Error	Error	-4.306	9	178	39	292	145694	564806	-0.039	0.494	0	0	0
1	11	17	"A101"	"A101"	7830	67405	100	429	515	433	84	427	427	572	2112	369	0	0	0	1798	1843	494	26	1485	1485	1649	2285	138	0	0	0	0.000	0.000	0.000	0.000	0.000	0.000	0.000	0.000	0.000	0.000	0.000	0.000	0.000	0.000	0.006	0.246	0.486	0.545	5.446	0.919	0.715	316	2384	100	2	313	315	88	358	446	Error	Error	-7.290	2	313	88	358	162722	582337	-0.027	0.085	0	0	0
1	12	17	"A101"	"A101"	8130	67405	100	428	475	282	59	420	420	480	519	108	3	0	0	1691	1802	1026	56	1480	1480	1501	313	20	38	14	0	0.000	0.000	0.000	0.000	0.000	0.000	0.000	0.000	0.000	0.000	0.000	0.000	0.000	0.000	0.038	0.171	0.469	0.556	4.711	0.049	0.010	316	2384	100	8	211	219	55	322	377	Error	Error	-4.721	8	211	55	322	149950	569415	-0.010	0.962	0	0	0
1	13	17	"A102"	"A102"	8430	67405	100	414	450	251	55	409	409	466	478	102	3	1	0	1614	1663	420	25	1509	1509	1531	320	20	25	10	0	0.000	0.000	0.000	0.000	0.000	0.000	0.000	0.000	0.000	0.000	0.000	0.000	0.000	0.000	0.048	0.266	0.655	0.508	4.675	1.263	0.067	316	2384	100	5	105	110	41	154	195	Error	Error	-4.392	5	105	41	154	142272	525455	-0.033	0.413	0	0	0
1	14	17	"A102"	"A102"	8730	67405	100	444	491	282	57	442	442	591	1941	328	0	0	0	1767	1832	460	25	1530	1530	1675	1906	113	0	0	0	0.000	0.000	0.000	0.000	0.000	0.000	0.000	0.000	0.000	0.000	0.000	0.000	0.000	0.000	0.008	0.162	0.440	0.417	4.312	0.429	0.241	316	2384	100	2	237	239	49	302	351	Error	Error	-6.889	2	237	49	302	155261	579015	-0.052	0.082	0	0	0
1	15	17	"A102"	"A102"	9030	67405	100	441	468	249	53	435	435	476	386	81	6	1	0	1707	1791	422	23	1520	1520	1551	300	19	37	18	0	0.000	0.000	0.000	0.000	0.000	0.000	0.000	0.000	0.000	0.000	0.000	0.000	0.000	0.000	0.032	0.122	0.424	0.438	5.641	0.176	0.023	316	2384	100	6	187	193	33	271	304	Error	Error	-4.962	6	187	33	271	147919	566098	-0.021	0.800	0	0	0
1	16	17	"A103"	"A103"	9330	67405	100	436	467	239	51	439	439	623	1076	172	0	0	0	1861	1922	527	27	1525	1525	1776	1603	90	3	0	0	0.000	0.000	0.000	0.000	0.000	0.000	0.000	0.000	0.000	0.000	0.000	0.000	0.000	0.000	-0.009	0.071	0.396	0.394	3.934	0.038	0.002	316	2384	100	-3	336	333	28	397	425	Error	Error	Error	-3	336	28	397	147646	607491	-0.145	0.091	0	0	0
1	17	17	"A103"	"A103"	9630	67405	100	426	473	247	52	430	430	585	1111	189	0	0	0	1837	1954	615	31	1527	1527	1763	1763	100	4	0	0	0.000	0.000	0.000	0.000	0.000	0.000	0.000	0.000	0.000	0.000	0.000	0.000	0.000	0.000	-0.013	0.101	0.434	0.406	5.246	0.120	0.017	316	2384	100	-4	310	306	43	427	470	Error	Error	Error	-4	310	43	427	149504	617572	-0.101	0.108	0	0	0
1	18	17	"A103"	"A103"	9935	67405	100	425	479	338	70	436	436	584	2125	363	0	0	0	1759	1855	474	25	1554	1554	1752	2895	165	0	0	0	0.000	0.000	0.000	0.000	0.000	0.000	0.000	0.000	0.000	0.000	0.000	0.000	0.000	0.000	-0.054	0.143	0.535	0.478	4.774	0.607	0.360	316	2384	100	-11	205	194	43	301	344	Error	Error	Error	-11	205	43	301	151433	586045	-0.049	0.036	0	0	0
1	1	18	"A104"	"A104"	4830	67705	100	527	586	276	47	537	537	590	519	87	4	0	0	2156	2218	502	22	1841	1841	1873	333	17	46	26	0	0.000	0.000	0.000	0.000	0.000	0.000	0.000	0.000	0.000	0.000	0.000	0.000	0.000	0.000	-0.032	0.130	0.435	0.476	5.282	0.092	0.006	316	2384	100	-10	315	305	49	377	426	Error	Error	Error	-10	315	49	377	185060	701027	-0.008	1.036	0	0	0
1	2	18	"A104"	"A104"	5130	67705	100	574	604	252	41	525	525	580	515	88	3	0	0	2202	2288	525	22	1778	1778	1803	313	17	58	37	0	0.000	0.000	0.000	0.000	0.000	0.000	0.000	0.000	0.000	0.000	0.000	0.000	0.000	0.000	0.116	0.155	0.352	0.395	5.795	1.877	0.015	316	2384	100	49	424	473	79	510	589	Error	Error	-3.113	49	424	79	510	190766	723098	0.047	1.550	0	0	0
1	3	18	"A104"	"A104"	5430	67705	100	567	597	284	47	542	542	739	2067	279	0	0	0	2311	2376	600	25	1805	1805	2036	2982	146	0	0	0	0.000	0.000	0.000	0.000	0.000	0.000	0.000	0.000	0.000	0.000	0.000	0.000	0.000	0.000	0.049	0.096	0.281	0.283	3.722	0.461	0.693	316	2384	100	25	506	531	55	571	626	Error	Error	-4.339	25	506	55	571	188772	750892	-0.069	0.114	0	0	0
1	4	18	"A105"	"A105"	5730	67705	100	552	604	265	43	515	515	590	633	107	3	0	0	2368	2421	639	26	1792	1792	1840	371	20	60	41	0	0.000	0.000	0.000	0.000	0.000	0.000	0.000	0.000	0.000	0.000	0.000	0.000	0.000	0.000	0.064	0.141	0.283	0.294	4.015	0.089	0.020	316	2384	100	37	576	613	89	629	718	Error	Error	-3.960	37	576	89	629	190765	765091	0.022	1.566	0	0	0
1	5	18	"A105"	"A105"	6030	67705	100	557	630	732	116	495	495	560	508	90	4	1	0	2264	2344	744	31	1750	1750	1800	476	26	52	23	0	0.000	0.000	0.000	0.000	0.000	0.000	0.000	0.000	0.000	0.000	0.000	0.000	0.000	0.000	0.121	0.227	0.334	0.331	4.162	0.508	0.050	316	2384	100	62	514	576	135	594	729	Error	Error	-3.051	62	514	135	594	198950	740780	0.138	1.143	0	0	0
1	6	18	"A105"	"A105"	6330	67705	100	566	683	1059	155	499	499	655	1205	183	1	0	0	2457	2511	1278	50	1770	1770	1964	1338	68	8	1	0	0.000	0.000	0.000	0.000	0.000	0.000	0.000	0.000	0.000	0.000	0.000	0.000	0.000	0.000	0.098	0.248	0.307	0.298	4.682	0.190	0.019	316	2384	100	67	687	754	184	741	925	Error	Error	-3.358	67	687	184	741	215844	793428	0.023	0.409	0	0	0
1	7	18	"A106"	"A106"	6630	67705	100	512	653	1149	175	494	494	603	1104	183	2	0	0	1794	1823	368	20	1740	1740	1806	846	46	2	0	0	0.000	0.000	0.000	0.000	0.000	0.000	0.000	0.000	0.000	0.000	0.000	0.000	0.000	0.000	0.333	1.916	0.762	0.764	4.419	35.057	0.003	316	2384	100	18	54	72	159	83	242	Error	Error	-1.585	18	54	159	83	206483	576162	0.045	0.020	0	0	0
1	8	18	"A106"	"A106"	6930	67705	100	482	499	256	51	470	470	541	562	103	1	0	0	1704	1735	309	17	1701	1701	1734	461	26	8	1	0	0.000	0.000	0.000	0.000	0.000	0.000	0.000	0.000	0.000	0.000	0.000	0.000	0.000	0.000	4.000	0.853	0.644	0.716	4.505	1.818	0.016	316	2384	100	12	3	15	29	34	63	Error	Error	2.000	12	3	29	34	157825	548163	-0.075	0.002	0	0	0
1	9	18	"A106"	"A106"	7230	67705	100	459	506	335	66	470	470	603	1809	300	0	0	0	1762	1785	305	17	1698	1698	1742	819	47	2	0	0	0.000	0.000	0.000	0.000	0.000	0.000	0.000	0.000	0.000	0.000	0.000	0.000	0.000	0.000	-0.172	0.414	0.731	0.818	4.010	22.774	0.021	316	2384	100	-11	64	53	36	87	123	Error	Error	Error	-11	64	36	87	159855	564077	-0.054	0.053	0	0	0
1	10	18	"A107"	"A107"	7530	67705	100	480	538	379	70	483	483	716	1558	217	0	0	0	1822	1875	375	20	1740	1740	2037	2332	114	0	0	0	0.000	0.000	0.000	0.000	0.000	0.000	0.000	0.000	0.000	0.000	0.000	0.000	0.000	0.000	-0.037	0.407	0.729	0.804	5.553	0.152	0.006	316	2384	100	-3	82	79	55	135	190	Error	Error	Error	-3	82	55	135	170134	592416	-0.114	-0.069	0	0	0
1	11	18	"A107"	"A107"	7830	67705	100	489	598	1084	181	477	477	526	343	65	6	2	0	1895	1969	461	23	1696	1696	1734	478	27	24	6	0	0.000	0.000	0.000	0.000	0.000	0.000	0.000	0.000	0.000	0.000	0.000	0.000	0.000	0.000	0.060	0.443	0.570	0.541	4.404	4.604	0.039	316	2384	100	12	199	211	121	273	394	Error	Error	-4.052	12	199	121	273	189026	622255	0.210	0.492	0	0	0
1	12	18	"A107"	"A107"	8130	67705	100	471	576	820	142	477	477	550	676	122	1	1	0	1789	1851	387	20	1712	1712	1796	1232	68	1	0	0	0.000	0.000	0.000	0.000	0.000	0.000	0.000	0.000	0.000	0.000	0.000	0.000	0.000	0.000	-0.078	0.712	0.618	0.643	4.553	0.709	0.021	316	2384	100	-6	77	71	99	139	238	Error	Error	Error	-6	77	99	139	182051	584803	0.038	0.045	0	0	0
1	13	18	"A108"	"A108"	8430	67705	100	457	502	279	55	473	473	538	629	116	1	0	0	1883	1920	369	19	1743	1743	1813	775	42	7	0	0	0.000	0.000	0.000	0.000	0.000	0.000	0.000	0.000	0.000	0.000	0.000	0.000	0.000	0.000	-0.114	0.164	0.566	0.632	4.537	0.067	0.005	316	2384	100	-16	140	124	29	177	206	Error	Error	Error	-16	140	29	177	158669	606682	-0.057	0.138	0	0	0
1	14	18	"A108"	"A108"	8730	67705	100	446	495	270	54	481	481	541	666	123	1	0	0	1866	1938	419	21	1736	1736	1772	448	25	21	4	0	0.000	0.000	0.000	0.000	0.000	0.000	0.000	0.000	0.000	0.000	0.000	0.000	0.000	0.000	-0.269	0.069	0.566	0.648	4.305	7.759	0.026	316	2384	100	-35	130	95	14	202	216	Error	Error	Error	-35	130	14	202	156526	612369	-0.069	0.371	0	0	0
1	15	18	"A108"	"A108"	9030	67705	100	482	563	815	144	483	483	537	460	85	4	0	0	1815	1855	351	18	1717	1717	1744	344	19	22	6	0	0.000	0.000	0.000	0.000	0.000	0.000	0.000	0.000	0.000	0.000	0.000	0.000	0.000	0.000	-0.010	0.580	0.724	0.706	5.499	5.843	0.019	316	2384	100	-1	98	97	80	138	218	Error	Error	Error	-1	98	80	138	177843	586047	0.057	0.323	0	0	0
1	16	18	"A109"	"A109"	9330	67705	100	488	560	380	67	495	495	891	3521	395	0	0	0	1782	1827	353	19	1773	1773	2257	4259	188	0	0	0	0.000	0.000	0.000	0.000	0.000	0.000	0.000	0.000	0.000	0.000	0.000	0.000	0.000	0.000	-0.778	1.204	1.015	0.977	4.158	0.807	0.749	316	2384	100	-7	9	2	65	54	119	Error	Error	Error	-7	9	65	54	177022	577312	-0.094	-0.101	0	0	0
1	17	18	"A109"	"A109"	9630	67705	100	472	495	214	43	475	475	526	648	123	0	0	0	1742	1780	304	17	1731	1731	1750	307	17	15	4	0	0.000	0.000	0.000	0.000	0.000	0.000	0.000	0.000	0.000	0.000	0.000	0.000	0.000	0.000	-0.273	0.408	0.740	0.745	4.115	0.034	0.000	316	2384	100	-3	11	8	20	49	69	Error	Error	Error	-3	11	20	49	156339	562483	-0.048	0.098	0	0	0
1	18	18	"A109"	"A109"	9935	67705	100	502	516	202	39	476	476	512	349	68	5	0	0	1830	1848	308	16	1763	1763	1787	347	19	16	2	0	0.000	0.000	0.000	0.000	0.000	0.000	0.000	0.000	0.000	0.000	0.000	0.000	0.000	0.000	0.388	0.471	0.686	0.683	4.908	0.271	0.071	316	2384	100	26	67	93	40	85	125	Error	Error	-1.366	26	67	40	85	162911	583837	0.011	0.176	0	0	0
1	1	19	"A110"	"A110"	4830	68010	100	612	646	246	38	579	579	663	812	122	0	0	0	2078	2107	390	18	1919	1919	1951	333	17	31	8	0	0.000	0.000	0.000	0.000	0.000	0.000	0.000	0.000	0.000	0.000	0.000	0.000	0.000	0.000	0.208	0.356	0.730	0.740	4.569	0.192	0.008	316	2384	100	33	159	192	67	188	255	Error	Error	-2.268	33	159	67	188	204084	665883	-0.021	0.468	0	0	0
1	2	19	"A110"	"A110"	5130	68010	100	564	607	428	70	557	557	771	1552	201	0	0	0	2014	2081	420	20	1864	1864	2082	1984	95	0	0	0	0.000	0.000	0.000	0.000	0.000	0.000	0.000	0.000	0.000	0.000	0.000	0.000	0.000	0.000	0.047	0.230	0.617	0.610	5.155	1.658	0.289	316	2384	100	7	150	157	50	217	267	Error	Error	-4.421	7	150	50	217	191785	657528	-0.106	-0.001	0	0	0
1	3	19	"A110"	"A110"	5430	68010	100	601	844	2433	288	567	567	905	3857	426	0	0	0	2120	2389	3302	138	1864	1864	2111	3146	149	0	0	0	0.000	0.000	0.000	0.000	0.000	0.000	0.000	0.000	0.000	0.000	0.000	0.000	0.000	0.000	0.133	0.528	0.591	0.555	4.679	0.484	0.157	316	2384	100	34	256	290	277	525	802	Error	Error	-2.913	34	256	277	525	266674	755006	-0.016	0.088	0	0	0
1	4	19	"A111"	"A111"	5730	68010	100	576	722	1240	171	563	563	654	1140	174	2	1	0	2023	2101	527	25	1884	1884	1918	384	20	27	8	0	0.000	0.000	0.000	0.000	0.000	0.000	0.000	0.000	0.000	0.000	0.000	0.000	0.000	0.000	0.094	0.733	0.569	0.608	5.136	10.288	0.023	316	2384	100	13	139	152	159	217	376	Error	Error	-3.419	13	139	159	217	228241	663812	0.060	0.477	0	0	0
1	5	19	"A111"	"A111"	6030	68010	100	564	608	330	54	544	544	658	870	132	1	0	0	1997	2090	557	26	1846	1846	1916	806	42	9	0	0	0.000	0.000	0.000	0.000	0.000	0.000	0.000	0.000	0.000	0.000	0.000	0.000	0.000	0.000	0.132	0.262	0.472	0.531	5.765	9.883	0.021	316	2384	100	20	151	171	64	244	308	Error	Error	-2.916	20	151	64	244	192208	660325	-0.057	0.216	0	0	0
1	6	19	"A111"	"A111"	6330	68010	100	529	570	353	61	536	536	575	364	63	7	0	0	2014	2038	378	18	1812	1812	1830	298	16	37	13	0	0.000	0.000	0.000	0.000	0.000	0.000	0.000	0.000	0.000	0.000	0.000	0.000	0.000	0.000	-0.035	0.150	0.609	0.590	3.847	0.235	0.012	316	2384	100	-7	202	195	34	226	260	Error	Error	Error	-7	202	34	226	180079	643902	-0.014	0.698	0	0	0
1	7	19	"A112"	"A112"	6630	68010	100	529	617	673	109	517	517	623	1287	206	0	0	0	1908	2045	999	48	1806	1806	1892	1376	72	1	0	0	0.000	0.000	0.000	0.000	0.000	0.000	0.000	0.000	0.000	0.000	0.000	0.000	0.000	0.000	0.118	0.418	0.523	0.550	4.484	0.077	0.005	316	2384	100	12	102	114	100	239	339	Error	Error	-3.087	12	102	100	239	194941	646201	-0.005	0.111	0	0	0
1	8	19	"A112"	"A112"	6930	68010	100	574	726	1132	155	525	525	609	1089	178	2	1	0	2101	2358	1222	51	1822	1822	1887	1365	72	8	2	0	0.000	0.000	0.000	0.000	0.000	0.000	0.000	0.000	0.000	0.000	0.000	0.000	0.000	0.000	0.176	0.375	0.372	0.428	5.623	0.747	0.665	316	2384	100	49	279	328	201	536	737	Error	Error	-2.509	49	279	201	536	229350	745044	0.107	0.345	0	0	0
1	9	19	"A112"	"A112"	7230	68010	100	527	632	953	150	510	510	573	524	91	6	1	0	2113	2430	1894	77	1798	1798	1874	894	47	20	6	0	0.000	0.000	0.000	0.000	0.000	0.000	0.000	0.000	0.000	0.000	0.000	0.000	0.000	0.000	0.054	0.193	0.408	0.330	5.183	0.067	0.023	316	2384	100	17	315	332	122	632	754	Error	Error	-4.212	17	315	122	632	199811	767760	0.113	0.622	0	0	0
1	10	19	"A113"	"A113"	7530	68010	100	518	577	413	71	494	494	573	701	122	1	0	0	1989	2047	465	22	1781	1781	1826	390	21	35	14	0	0.000	0.000	0.000	0.000	0.000	0.000	0.000	0.000	0.000	0.000	0.000	0.000	0.000	0.000	0.115	0.312	0.533	0.517	4.824	2.921	0.035	316	2384	100	24	208	232	83	266	349	Error	Error	-3.115	24	208	83	266	182398	646962	0.006	0.567	0	0	0
1	11	19	"A113"	"A113"	7830	68010	100	538	631	677	107	508	508	597	1026	171	2	0	0	2290	2386	623	26	1826	1826	1887	443	23	50	26	0	0.000	0.000	0.000	0.000	0.000	0.000	0.000	0.000	0.000	0.000	0.000	0.000	0.000	0.000	0.065	0.220	0.321	0.363	5.143	9.948	0.020	316	2384	100	30	464	494	123	560	683	Error	Error	-3.951	30	464	123	560	199407	753932	0.033	1.126	0	0	0
1	12	19	"A113"	"A113"	8130	68010	100	538	719	1620	225	487	487	531	332	62	17	4	0	2265	2467	2664	107	1811	1811	1861	492	26	47	15	0	0.000	0.000	0.000	0.000	0.000	0.000	0.000	0.000	0.000	0.000	0.000	0.000	0.000	0.000	0.112	0.354	0.488	0.460	4.955	0.199	0.058	316	2384	100	51	454	505	232	656	888	Error	Error	-3.154	51	454	232	656	227323	779538	0.566	1.232	0	0	0
1	13	19	"A114"	"A114"	8430	68010	100	533	599	761	127	503	503	555	533	96	4	0	0	2133	2340	695	29	1831	1831	1869	376	20	45	31	0	0.000	0.000	0.000	0.000	0.000	0.000	0.000	0.000	0.000	0.000	0.000	0.000	0.000	0.000	0.099	0.189	0.305	0.315	5.907	0.163	0.007	316	2384	100	30	302	332	96	509	605	Error	Error	-3.332	30	302	96	509	189431	739444	0.083	1.253	0	0	0
1	14	19	"A114"	"A114"	8730	68010	100	582	663	562	84	523	523	572	542	94	6	1	0	2198	2314	587	25	1810	1810	1874	420	22	48	27	0	0.000	0.000	0.000	0.000	0.000	0.000	0.000	0.000	0.000	0.000	0.000	0.000	0.000	0.000	0.152	0.278	0.399	0.448	5.118	0.205	0.019	316	2384	100	59	388	447	140	504	644	Error	Error	-2.717	59	388	140	504	209482	731350	0.168	1.048	0	0	0
1	15	19	"A114"	"A114"	9030	68010	100	524	559	268	47	504	504	549	889	161	0	0	0	2150	2289	632	27	1815	1815	1873	421	22	44	25	0	0.000	0.000	0.000	0.000	0.000	0.000	0.000	0.000	0.000	0.000	0.000	0.000	0.000	0.000	0.060	0.116	0.346	0.361	4.672	0.060	0.011	316	2384	100	20	335	355	55	474	529	Error	Error	-4.066	20	335	55	474	176673	723313	0.011	0.988	0	0	0
1	16	19	"A115"	"A115"	9330	68010	100	509	529	231	43	500	500	571	721	126	0	0	0	1885	1898	303	15	1809	1809	1911	1395	72	0	0	0	0.000	0.000	0.000	0.000	0.000	0.000	0.000	0.000	0.000	0.000	0.000	0.000	0.000	0.000	0.118	0.326	0.710	0.708	4.238	0.056	0.003	316	2384	100	9	76	85	29	89	118	Error	Error	-3.078	9	76	29	89	167166	599888	-0.058	-0.009	0	0	0
1	17	19	"A115"	"A115"	9630	68010	100	490	532	322	60	506	506	641	1870	291	0	0	0	1838	1872	350	18	1809	1809	1923	1551	80	0	0	0	0.000	0.000	0.000	0.000	0.000	0.000	0.000	0.000	0.000	0.000	0.000	0.000	0.000	0.000	-0.552	0.413	0.739	0.675	3.613	0.541	0.012	316	2384	100	-16	29	13	26	63	89	Error	Error	Error	-16	29	26	63	168069	591622	-0.058	-0.033	0	0	0
1	18	19	"A115"	"A115"	9935	68010	100	474	490	207	42	499	499	539	584	108	0	0	0	1843	1875	355	18	1818	1818	1853	722	38	2	0	0	0.000	0.000	0.000	0.000	0.000	0.000	0.000	0.000	0.000	0.000	0.000	0.000	0.000	0.000	-1.000	-0.158	0.714	0.676	5.016	3.154	0.002	316	2384	100	-25	25	0	-9	57	48	Error	Error	Error	-25	25	-9	57	154983	592397	-0.084	0.030	0	0	0
1	1	20	"A116"	"A116"	4830	68310	100	608	665	290	43	634	634	932	1685	180	0	0	0	2413	2694	903	33	2088	2088	2605	2389	91	3	0	0	0.000	0.000	0.000	0.000	0.000	0.000	0.000	0.000	0.000	0.000	0.000	0.000	0.000	0.000	-0.080	0.051	0.390	0.374	4.540	0.636	0.598	316	2384	100	-26	325	299	31	606	637	Error	Error	Error	-26	325	31	606	210164	851409	-0.158	0.037	0	0	0
1	2	20	"A116"	"A116"	5130	68310	100	632	668	253	37	592	592	700	1177	168	0	0	0	2577	2626	765	29	2016	2016	2186	1531	70	10	1	0	0.000	0.000	0.000	0.000	0.000	0.000	0.000	0.000	0.000	0.000	0.000	0.000	0.000	0.000	0.071	0.125	0.290	0.311	4.746	0.127	0.030	316	2384	100	40	561	601	76	610	686	Error	Error	-3.810	40	561	76	610	211204	829675	-0.027	0.287	0	0	0
1	3	20	"A116"	"A116"	5430	68310	100	619	645	257	39	574	574	675	1537	227	0	0	0	2379	2566	751	29	1925	1925	2070	1606	77	10	0	0	0.000	0.000	0.000	0.000	0.000	0.000	0.000	0.000	0.000	0.000	0.000	0.000	0.000	0.000	0.099	0.111	0.277	0.291	4.953	0.954	0.261	316	2384	100	45	454	499	71	641	712	Error	Error	-3.335	45	454	71	641	203895	810973	-0.020	0.309	0	0	0
1	4	20	"A117"	"A117"	5730	68310	100	610	660	406	61	561	561	630	544	86	4	0	0	1951	2006	593	29	1901	1901	1927	386	20	13	3	0	0.000	0.000	0.000	0.000	0.000	0.000	0.000	0.000	0.000	0.000	0.000	0.000	0.000	0.000	0.980	0.943	0.786	0.954	4.873	0.827	0.096	316	2384	100	49	50	99	99	105	204	Error	Error	-0.029	49	50	99	105	208563	633952	0.055	0.205	0	0	0
1	5	20	"A117"	"A117"	6030	68310	100	579	604	262	43	560	560	642	931	145	0	0	0	1972	1988	333	16	1894	1894	1921	467	24	9	2	0	0.000	0.000	0.000	0.000	0.000	0.000	0.000	0.000	0.000	0.000	0.000	0.000	0.000	0.000	0.244	0.468	0.755	0.790	4.771	6.527	0.027	316	2384	100	19	78	97	44	94	138	Error	Error	-2.037	19	78	44	94	190797	628223	-0.041	0.143	0	0	0
1	6	20	"A117"	"A117"	6330	68310	100	537	566	259	45	539	539	599	475	79	4	0	0	1874	1888	293	15	1847	1847	1870	327	17	14	2	0	0.000	0.000	0.000	0.000	0.000	0.000	0.000	0.000	0.000	0.000	0.000	0.000	0.000	0.000	-0.074	0.659	0.727	0.640	4.578	5.262	0.026	316	2384	100	-2	27	25	27	41	68	Error	Error	Error	-2	27	27	41	179001	596734	-0.069	0.055	0	0	0
1	7	20	"A118"	"A118"	6630	68310	100	542	567	247	43	531	531	576	340	59	10	0	0	1919	1956	330	16	1862	1862	1895	368	19	19	3	0	0.000	0.000	0.000	0.000	0.000	0.000	0.000	0.000	0.000	0.000	0.000	0.000	0.000	0.000	0.193	0.383	0.790	0.669	5.052	0.370	0.013	316	2384	100	11	57	68	36	94	130	Error	Error	-2.373	11	57	36	94	179108	618238	-0.026	0.166	0	0	0
1	8	20	"A118"	"A118"	6930	68310	100	560	625	990	158	518	518	613	830	135	1	0	0	1903	1941	323	16	1850	1850	1921	1039	54	0	0	0	0.000	0.000	0.000	0.000	0.000	0.000	0.000	0.000	0.000	0.000	0.000	0.000	0.000	0.000	0.792	1.176	0.694	0.771	4.519	5.443	0.088	316	2384	100	42	53	95	107	91	198	Error	Error	-0.336	42	53	107	91	197418	613457	0.014	0.019	0	0	0
1	9	20	"A118"	"A118"	7230	68310	100	498	589	834	141	504	504	636	1767	277	0	0	0	1965	2116	587	27	1817	1817	1942	1950	100	1	0	0	0.000	0.000	0.000	0.000	0.000	0.000	0.000	0.000	0.000	0.000	0.000	0.000	0.000	0.000	-0.041	0.284	0.525	0.560	5.416	3.256	0.010	316	2384	100	-6	148	142	85	299	384	Error	Error	Error	-6	148	85	299	186246	668574	-0.027	0.089	0	0	0
1	10	20	"A119"	"A119"	7530	68310	100	494	539	256	47	508	508	611	1819	297	0	0	0	1879	1921	450	23	1815	1815	1920	1757	91	0	0	0	0.000	0.000	0.000	0.000	0.000	0.000	0.000	0.000	0.000	0.000	0.000	0.000	0.000	0.000	-0.219	0.292	0.538	0.605	3.849	0.118	0.009	316	2384	100	-14	64	50	31	106	137	Error	Error	Error	-14	64	31	106	170472	607153	-0.040	0.001	0	0	0
1	11	20	"A119"	"A119"	7830	68310	100	500	558	593	106	516	516	781	2034	260	0	0	0	1964	2029	400	19	1843	1843	2177	2581	118	0	0	0	0.000	0.000	0.000	0.000	0.000	0.000	0.000	0.000	0.000	0.000	0.000	0.000	0.000	0.000	-0.132	0.226	0.581	0.582	5.582	0.765	0.740	316	2384	100	-16	121	105	42	186	228	Error	Error	Error	-16	121	42	186	176443	641104	-0.110	-0.057	0	0	0
1	12	20	"A119"	"A119"	8130	68310	100	507	524	217	41	520	520	764	2605	340	0	0	0	1951	2006	410	20	1865	1865	2218	3166	142	0	0	0	0.000	0.000	0.000	0.000	0.000	0.000	0.000	0.000	0.000	0.000	0.000	0.000	0.000	0.000	-0.151	0.028	0.615	0.563	4.681	0.427	0.425	316	2384	100	-13	86	73	4	141	145	Error	Error	Error	-13	86	4	141	165733	633769	-0.092	-0.067	0	0	0
1	13	20	"A120"	"A120"	8430	68310	100	496	538	285	52	494	494	535	386	72	6	1	0	1874	1911	651	34	1827	1827	1858	725	39	2	0	0	0.000	0.000	0.000	0.000	0.000	0.000	0.000	0.000	0.000	0.000	0.000	0.000	0.000	0.000	0.043	0.524	0.734	0.706	4.213	0.060	0.002	316	2384	100	2	47	49	44	84	128	Error	Error	-4.555	2	47	44	84	169979	603746	0.008	0.073	0	0	0
1	14	20	"A120"	"A120"	8730	68310	100	543	850	3719	437	502	502	549	452	82	8	4	0	1914	2114	2495	118	1820	1820	1840	291	15	25	9	0	0.000	0.000	0.000	0.000	0.000	0.000	0.000	0.000	0.000	0.000	0.000	0.000	0.000	0.000	0.436	1.184	0.762	0.888	4.673	3.181	0.077	316	2384	100	41	94	135	348	294	642	Error	Error	-1.197	41	94	348	294	268552	668081	0.666	0.942	0	0	0
1	15	20	"A120"	"A120"	9030	68310	100	462	492	207	42	489	489	536	384	71	4	0	0	1795	1802	291	16	1788	1788	1825	575	31	3	0	0	0.000	0.000	0.000	0.000	0.000	0.000	0.000	0.000	0.000	0.000	0.000	0.000	0.000	0.000	-3.857	0.214	0.619	0.630	4.946	6.327	0.054	316	2384	100	-27	7	-20	3	14	17	Error	Error	Error	-27	7	3	14	155511	569300	-0.115	-0.040	0	0	0
1	16	20	"A121"	"A121"	9330	68310	100	510	561	649	115	496	496	539	428	79	3	0	0	1928	1992	451	22	1809	1809	1884	467	24	20	3	0	0.000	0.000	0.000	0.000	0.000	0.000	0.000	0.000	0.000	0.000	0.000	0.000	0.000	0.000	0.118	0.355	0.651	0.577	4.992	0.345	0.064	316	2384	100	14	119	133	65	183	248	Error	Error	-3.087	14	119	65	183	177401	629482	0.051	0.231	0	0	0
1	17	20	"A121"	"A121"	9630	68310	100	493	523	217	41	493	493	532	464	87	4	0	0	1895	2100	677	32	1810	1810	1890	500	26	24	12	0	0.000	0.000	0.000	0.000	0.000	0.000	0.000	0.000	0.000	0.000	0.000	0.000	0.000	0.000	0.000	0.103	0.437	0.485	5.323	9.526	0.006	316	2384	100	0	85	85	30	290	320	Error	Error	Error	0	85	30	290	165319	663467	-0.019	0.420	0	0	0
1	18	20	"A121"	"A121"	9935	68310	100	530	556	231	41	530	530	564	357	63	7	0	0	2088	2353	841	35	1907	1907	2024	701	34	24	12	0	0.000	0.000	0.000	0.000	0.000	0.000	0.000	0.000	0.000	0.000	0.000	0.000	0.000	0.000	0.000	0.058	0.464	0.408	6.045	0.202	0.174	316	2384	100	0	181	181	26	446	472	Error	Error	Error	0	181	26	446	175796	743473	-0.022	0.469	0	0	0
1	1	21	"Blank"	"Blank"	4830	68615	100	568	737	1459	197	538	538	648	1533	236	2	1	0	1785	1847	530	28	1811	1811	1907	2029	106	0	0	0	0.000	0.000	0.000	0.000	0.000	0.000	0.000	0.000	0.000	0.000	0.000	0.000	0.000	0.000	-1.154	5.528	1.008	0.984	5.226	12.435	0.016	316	2384	100	30	-26	4	199	36	235	Error	Error	Error	30	-26	199	36	232935	583548	0.058	-0.030	0	0	0
1	2	21	"Blank"	"Blank"	5130	68615	100	555	580	293	50	537	537	646	1590	246	0	0	0	1801	1819	340	18	1796	1796	1860	1373	73	0	0	0	0.000	0.000	0.000	0.000	0.000	0.000	0.000	0.000	0.000	0.000	0.000	0.000	0.000	0.000	3.600	1.870	0.776	0.831	4.207	0.761	0.147	316	2384	100	18	5	23	43	23	66	Error	Error	1.848	18	5	43	23	183308	574770	-0.042	-0.030	0	0	0
1	3	21	"Blank"	"Blank"	5430	68615	100	499	593	866	146	519	519	577	605	104	2	0	0	1800	1827	334	18	1764	1764	1788	328	18	18	2	0	0.000	0.000	0.000	0.000	0.000	0.000	0.000	0.000	0.000	0.000	0.000	0.000	0.000	0.000	-0.556	1.175	0.605	0.723	4.623	20.041	0.015	316	2384	100	-20	36	16	74	63	137	Error	Error	Error	-20	36	74	63	187232	577332	0.026	0.119	0	0	0
1	4	21	"Blank"	"Blank"	5730	68615	100	570	1254	5590	445	535	535	649	1520	234	2	1	0	1812	2638	6317	239	1788	1788	1828	668	36	7	5	0	0.000	0.000	0.000	0.000	0.000	0.000	0.000	0.000	0.000	0.000	0.000	0.000	0.000	0.000	1.458	0.846	0.617	0.611	4.355	0.871	0.759	316	2384	100	35	24	59	719	850	1569	Error	Error	0.544	35	24	719	850	396344	833515	0.398	1.213	0	0	0
1	5	21	"Blank"	"Blank"	6030	68615	100	596	2050	4849	236	544	544	773	1826	236	10	8	0	1882	4369	7847	179	1794	1794	2163	3615	167	10	8	0	0.000	0.000	0.000	0.000	0.000	0.000	0.000	0.000	0.000	0.000	0.000	0.000	0.000	0.000	0.591	0.585	0.692	0.692	4.082	0.513	0.643	316	2384	100	52	88	140	1506	2575	4081	Error	Error	-0.759	52	88	1506	2575	647651	1380741	0.699	0.610	0	0	0
1	6	21	"Blank"	"Blank"	6330	68615	100	542	602	540	89	540	540	733	2583	352	0	0	0	1777	1856	630	33	1820	1820	1991	2658	133	0	0	0	0.000	0.000	0.000	0.000	0.000	0.000	0.000	0.000	0.000	0.000	0.000	0.000	0.000	0.000	-0.047	1.722	0.821	0.869	4.180	1.859	0.598	316	2384	100	2	-43	-41	62	36	98	Error	Error	Error	2	-43	62	36	190083	586351	-0.051	-0.051	0	0	0
1	7	21	"Blank"	"Blank"	6630	68615	100	519	764	1779	232	538	538	666	1353	203	1	1	0	1763	2159	3198	148	1823	1823	1897	916	48	3	2	0	0.000	0.000	0.000	0.000	0.000	0.000	0.000	0.000	0.000	0.000	0.000	0.000	0.000	0.000	0.317	0.673	0.845	0.854	4.697	0.476	0.173	316	2384	100	-19	-60	-79	226	336	562	Error	Error	-1.659	-19	-60	226	336	241573	682339	0.072	0.286	0	0	0
1	8	21	"Blank"	"Blank"	6930	68615	100	494	525	258	49	483	483	643	2232	347	0	0	0	1689	1696	296	17	1699	1699	1867	2310	123	0	0	0	0.000	0.000	0.000	0.000	0.000	0.000	0.000	0.000	0.000	0.000	0.000	0.000	0.000	0.000	-1.100	-14.000	0.965	1.051	4.215	5.650	0.014	316	2384	100	11	-10	1	42	-3	39	Error	Error	Error	11	-10	42	-3	165974	535800	-0.053	-0.074	0	0	0
1	9	21	"Blank"	"Blank"	7230	68615	100	447	471	203	43	476	476	520	407	78	3	0	0	1660	1669	270	16	1682	1682	1708	394	23	6	0	0	0.000	0.000	0.000	0.000	0.000	0.000	0.000	0.000	0.000	0.000	0.000	0.000	0.000	0.000	1.318	0.385	0.619	0.580	4.925	1.034	0.004	316	2384	100	-29	-22	-51	-5	-13	-18	Error	Error	0.399	-29	-22	-5	-13	148853	527470	-0.120	-0.099	0	0	0
1	10	21	"Blank"	"Blank"	7530	68615	100	456	477	187	39	491	491	553	592	107	0	0	0	1742	1776	280	15	1759	1759	1793	344	19	12	1	0	0.000	0.000	0.000	0.000	0.000	0.000	0.000	0.000	0.000	0.000	0.000	0.000	0.000	0.000	2.059	-0.824	0.790	0.743	4.305	20.179	0.005	316	2384	100	-35	-17	-52	-14	17	3	Error	Error	1.042	-35	-17	-14	17	150574	561148	-0.128	-0.049	0	0	0
1	11	21	"Blank"	"Blank"	7830	68615	100	491	518	259	50	475	475	530	465	87	3	0	0	1795	1819	327	17	1758	1758	1780	308	17	14	2	0	0.000	0.000	0.000	0.000	0.000	0.000	0.000	0.000	0.000	0.000	0.000	0.000	0.000	0.000	0.432	0.705	0.763	0.727	4.144	7.611	0.003	316	2384	100	16	37	53	43	61	104	Error	Error	-1.209	16	37	43	61	163541	574827	-0.026	0.127	0	0	0
1	12	21	"Blank"	"Blank"	8130	68615	100	478	529	219	41	508	508	587	1249	212	0	0	0	1845	1855	288	15	1840	1840	1895	1345	70	0	0	0	0.000	0.000	0.000	0.000	0.000	0.000	0.000	0.000	0.000	0.000	0.000	0.000	0.000	0.000	-6.000	1.400	0.851	0.919	5.000	9.545	0.003	316	2384	100	-30	5	-25	21	15	36	Error	Error	Error	-30	5	21	15	167299	586211	-0.046	-0.030	0	0	0
1	13	21	"Blank"	"Blank"	8430	68615	100	463	493	214	43	496	496	542	445	82	2	0	0	1873	1903	457	24	1844	1844	1860	384	20	11	2	0	0.000	0.000	0.000	0.000	0.000	0.000	0.000	0.000	0.000	0.000	0.000	0.000	0.000	0.000	-1.138	-0.051	0.655	0.668	4.378	12.292	0.003	316	2384	100	-33	29	-4	-3	59	56	Error	Error	Error	-33	29	-3	59	155824	601239	-0.110	0.112	0	0	0
1	14	21	"Blank"	"Blank"	8730	68615	100	501	520	233	44	495	495	531	272	51	10	1	0	1793	1824	316	17	1840	1840	1855	304	16	13	1	0	0.000	0.000	0.000	0.000	0.000	0.000	0.000	0.000	0.000	0.000	0.000	0.000	0.000	0.000	-0.128	-1.562	0.807	0.876	4.729	0.231	0.010	316	2384	100	6	-47	-41	25	-16	9	Error	Error	Error	6	-47	25	-16	164219	576486	-0.040	-0.102	0	0	0
1	15	21	"Blank"	"Blank"	9030	68615	100	460	496	203	40	488	488	517	288	55	11	0	0	1804	1820	258	14	1824	1824	1837	321	17	9	1	0	0.000	0.000	0.000	0.000	0.000	0.000	0.000	0.000	0.000	0.000	0.000	0.000	0.000	0.000	1.400	-2.000	0.751	0.733	3.533	0.066	0.002	316	2384	100	-28	-20	-48	8	-4	4	Error	Error	0.485	-28	-20	8	-4	156799	575124	-0.073	-0.053	0	0	0
1	16	21	"Blank"	"Blank"	9330	68615	100	485	519	228	43	489	489	525	273	52	13	2	0	1834	1891	392	20	1829	1829	1843	313	16	17	5	0	0.000	0.000	0.000	0.000	0.000	0.000	0.000	0.000	0.000	0.000	0.000	0.000	0.000	0.000	-0.800	0.484	0.696	0.735	4.142	0.998	0.873	316	2384	100	-4	5	1	30	62	92	Error	Error	Error	-4	5	30	62	163908	597477	-0.022	0.153	0	0	0
1	17	21	"Blank"	"Blank"	9630	68615	100	503	550	465	84	491	491	529	315	59	11	1	0	1795	1986	2912	146	1801	1801	1824	404	22	9	1	0	0.000	0.000	0.000	0.000	0.000	0.000	0.000	0.000	0.000	0.000	0.000	0.000	0.000	0.000	-2.000	0.319	0.673	0.681	4.221	0.039	0.022	316	2384	100	12	-6	6	59	185	244	Error	Error	Error	12	-6	59	185	173866	627679	0.067	0.401	0	0	0
1	18	21	"Blank"	"Blank"	9935	68615	100	523	570	472	82	537	537	627	1778	283	0	0	0	1883	1913	419	21	1902	1902	2054	2631	128	0	0	0	0.000	0.000	0.000	0.000	0.000	0.000	0.000	0.000	0.000	0.000	0.000	0.000	0.000	0.000	0.737	3.000	0.715	0.786	4.872	0.588	0.515	316	2384	100	-14	-19	-33	33	11	44	Error	Error	-0.441	-14	-19	33	11	180196	604539	-0.032	-0.054	0	0	0
