# Supplementary material for: Application of hybridization control probe to increase accuracy on ligation detection or minisequencing diagnostic microarrays
Source: BMC Res Notes. 2009 Dec 14;2:249. doi: 10.1186/1756-0500-2-249 (PMC2799435; doi:10.1186/1756-0500-2-249)
Supplement: Additional file 3 — Gpr_files. Zip-compressed file containing raw microarray data in GenePix results format (.gpr) and GAL (GenePix Array List) files. [file 1756-0500-2-249-S3.ZIP › gpr_files/slide1/lasi1_16-16.gpr]

ATF	1.0
30	76    
"Type=GenePix Results 3"
"DateTime=2009/03/31 13:42:07"
"Settings=C:\Axon\Data\HPV\310309\lasi.gps"
"GalFile=C:\Axon\Data\HPV\ArrayIt_032009_InstiBioGalfile.gal"
"ArrayOfArrays=16-16"
"PixelSize=5"
"Wavelengths=532	488"
"ImageFiles=C:\Axon\Data\HPV\310309\lasi1.tif 2	C:\Axon\Data\HPV\310309\lasi1.tif 3"
"NormalizationMethod=None"
"NormalizationFactors=1	1"
"JpegImage="
"StdDev=Type 1"
"RatioFormulations=W1/W3 (#1/532)	W1/W4 (#1/488)	W3/W4 (532/488)"
"FeatureType=Circular"
"Barcode="
"BackgroundSubtraction=LocalFeature"
"ImageOrigin=0, 0"
"JpegOrigin=3845, 80"
"Creator=GenePix Pro 6.1.0.2"
"Scanner=GenePix 4200A 01 Autoloader [2]"
"FocusPosition=0"
"Temperature=23.5"
"LinesAveraged=2"
"Comment="
"PMTGain=580	530"
"ScanPower=100	100"
"LaserPower=2.7301	2.58057"
"Filters=Standard Green	Standard Blue"
"ScanRegion=720,16,3832,13800"
"Supplier="
"Block"	"Column"	"Row"	"Name"	"ID"	"X"	"Y"	"Dia."	"F532 Median"	"F532 Mean"	"F532 SD"	"F532 CV"	"B532"	"B532 Median"	"B532 Mean"	"B532 SD"	"B532 CV"	"% > B532+1SD"	"% > B532+2SD"	"F532 % Sat."	"F488 Median"	"F488 Mean"	"F488 SD"	"F488 CV"	"B488"	"B488 Median"	"B488 Mean"	"B488 SD"	"B488 CV"	"% > B488+1SD"	"% > B488+2SD"	"F488 % Sat."	"Ratio of Medians (#1/532)"	"Ratio of Means (#1/532)"	"Median of Ratios (#1/532)"	"Mean of Ratios (#1/532)"	"Ratios SD (#1/532)"	"Rgn Ratio (#1/532)"	"Rgn R2 (#1/532)"	"Ratio of Medians (#1/488)"	"Ratio of Means (#1/488)"	"Median of Ratios (#1/488)"	"Mean of Ratios (#1/488)"	"Ratios SD (#1/488)"	"Rgn Ratio (#1/488)"	"Rgn R2 (#1/488)"	"Ratio of Medians (532/488)"	"Ratio of Means (532/488)"	"Median of Ratios (532/488)"	"Mean of Ratios (532/488)"	"Ratios SD (532/488)"	"Rgn Ratio (532/488)"	"Rgn R2 (532/488)"	"F Pixels"	"B Pixels"	"Circularity"	"Sum of Medians (#1/532)"	"Sum of Medians (#1/488)"	"Sum of Medians (532/488)"	"Sum of Means (#1/532)"	"Sum of Means (#1/488)"	"Sum of Means (532/488)"	"Log Ratio (#1/532)"	"Log Ratio (#1/488)"	"Log Ratio (532/488)"	"F532 Median - B532"	"F488 Median - B488"	"F532 Mean - B532"	"F488 Mean - B488"	"F532 Total Intensity"	"F488 Total Intensity"	"SNR 532"	"SNR 488"	"Flags"	"Normalize"	"Autoflag"
1	1	1	"A1"	"A1"	13790	62575	100	429	471	433	91	421	421	441	197	44	14	5	0	1460	1541	771	50	1519	1519	1550	739	47	1	0	0	0.000	0.000	0.000	0.000	0.000	0.000	0.000	0.000	0.000	0.000	0.000	0.000	0.000	0.000	-0.136	2.273	0.737	0.772	5.100	0.125	0.098	316	2384	100	8	-59	-51	50	22	72	Error	Error	Error	8	-59	50	22	148827	486993	0.152	-0.012	0	0	0
1	2	1	"A1"	"A1"	14095	62575	100	389	403	169	41	404	404	429	193	44	10	1	0	1428	1442	239	16	1478	1478	1486	298	20	8	0	0	0.000	0.000	0.000	0.000	0.000	0.000	0.000	0.000	0.000	0.000	0.000	0.000	0.000	0.000	0.300	0.028	0.709	0.763	3.760	-0.082	0.002	316	2384	100	-15	-50	-65	-1	-36	-37	Error	Error	-1.737	-15	-50	-1	-36	127255	455727	-0.135	-0.148	0	0	0
1	3	1	"A1"	"A1"	14395	62570	100	395	410	176	42	390	390	414	186	44	16	3	0	1426	1420	233	16	1432	1432	1454	436	29	1	0	0	0.000	0.000	0.000	0.000	0.000	0.000	0.000	0.000	0.000	0.000	0.000	0.000	0.000	0.000	-0.833	-1.667	0.701	0.660	4.027	-0.087	0.003	316	2384	100	5	-6	-1	20	-12	8	Error	Error	Error	5	-6	20	-12	129665	448755	-0.022	-0.078	0	0	0
1	4	1	"A2"	"A2"	14695	62570	100	447	472	192	40	409	409	433	213	49	19	6	0	3058	3233	1357	41	1545	1545	1634	496	30	79	68	0	0.000	0.000	0.000	0.000	0.000	0.000	0.000	0.000	0.000	0.000	0.000	0.000	0.000	0.000	0.025	0.037	0.083	0.088	4.556	0.021	0.015	316	2384	100	38	1513	1551	63	1688	1751	Error	Error	-5.315	38	1513	63	1688	149244	1021686	0.183	3.224	0	0	0
1	5	1	"A2"	"A2"	15005	62570	105	446	513	512	99	407	407	432	186	43	25	8	0	2893	3156	1102	34	1504	1504	1527	685	44	79	50	0	0.000	0.000	0.000	0.000	0.000	0.000	0.000	0.000	0.000	0.000	0.000	0.000	0.000	0.000	0.028	0.064	0.103	0.087	4.207	0.031	0.007	316	2572	100	39	1389	1428	106	1652	1758	Error	Error	-5.154	39	1389	106	1652	162016	997186	0.435	2.378	0	0	0
1	6	1	"A2"	"A2"	15300	62565	100	434	460	259	56	397	397	420	193	45	19	6	0	2368	2550	946	37	1483	1483	1500	279	18	80	67	0	0.000	0.000	0.000	0.000	0.000	0.000	0.000	0.000	0.000	0.000	0.000	0.000	0.000	0.000	0.042	0.059	0.154	0.151	4.407	0.058	0.029	316	2384	100	37	885	922	63	1067	1130	Error	Error	-4.580	37	885	63	1067	145433	805884	0.207	3.763	0	0	0
1	7	1	"A3"	"A3"	15605	62565	100	409	431	174	40	397	397	423	222	52	14	1	0	1833	1863	423	22	1451	1451	1475	497	33	37	9	0	0.000	0.000	0.000	0.000	0.000	0.000	0.000	0.000	0.000	0.000	0.000	0.000	0.000	0.000	0.031	0.083	0.343	0.327	4.660	0.053	0.007	316	2384	100	12	382	394	34	412	446	Error	Error	-4.992	12	382	34	412	136323	588697	0.036	0.781	0	0	0
1	8	1	"A3"	"A3"	15900	62555	85	446	469	182	38	398	398	424	200	47	20	6	0	2043	2093	585	27	1432	1432	1461	359	24	75	39	0	0.000	0.000	0.000	0.000	0.000	0.000	0.000	0.000	0.000	0.000	0.000	0.000	0.000	0.000	0.079	0.107	0.245	0.200	4.949	0.069	0.015	208	1660	100	48	611	659	71	661	732	Error	Error	-3.670	48	611	71	661	97492	435309	0.225	1.760	0	0	0
1	9	1	"A3"	"A3"	16205	62560	85	440	454	174	38	401	401	421	191	45	19	2	0	2211	2240	443	19	1463	1463	1475	262	17	91	70	0	0.000	0.000	0.000	0.000	0.000	0.000	0.000	0.000	0.000	0.000	0.000	0.000	0.000	0.000	0.052	0.068	0.211	0.174	3.839	0.069	0.018	208	1660	100	39	748	787	53	777	830	Error	Error	-4.261	39	748	53	777	94377	465900	0.173	2.920	0	0	0
1	10	1	"A4"	"A4"	16510	62555	100	390	413	190	46	402	402	441	493	111	1	0	0	1723	1706	326	19	1449	1449	1492	875	58	3	0	0	0.000	0.000	0.000	0.000	0.000	0.000	0.000	0.000	0.000	0.000	0.000	0.000	0.000	0.000	-0.044	0.043	0.493	0.472	4.528	0.085	0.006	316	2384	100	-12	274	262	11	257	268	Error	Error	Error	-12	274	11	257	130559	539043	-0.057	0.245	0	0	0
1	11	1	"A4"	"A4"	16810	62555	100	454	481	215	44	432	432	482	564	117	2	0	0	1724	1751	336	19	1472	1472	1525	746	48	7	0	0	0.000	0.000	0.000	0.000	0.000	0.000	0.000	0.000	0.000	0.000	0.000	0.000	0.000	0.000	0.087	0.176	0.412	0.417	4.891	0.729	0.476	316	2384	100	22	252	274	49	279	328	Error	Error	-3.518	22	252	49	279	152119	553370	-0.002	0.303	0	0	0
1	12	1	"A4"	"A4"	17110	62550	100	428	459	222	48	392	392	423	279	65	10	2	0	1659	1714	465	27	1439	1439	1467	482	32	25	3	0	0.000	0.000	0.000	0.000	0.000	0.000	0.000	0.000	0.000	0.000	0.000	0.000	0.000	0.000	0.164	0.244	0.565	0.537	4.008	0.452	0.005	316	2384	100	36	220	256	67	275	342	Error	Error	-2.611	36	220	67	275	144964	541683	0.129	0.512	0	0	0
1	13	1	"A5"	"A5"	17415	62550	100	386	415	217	52	386	386	412	198	48	13	3	0	1642	1664	324	19	1449	1449	1475	384	26	28	5	0	0.000	0.000	0.000	0.000	0.000	0.000	0.000	0.000	0.000	0.000	0.000	0.000	0.000	0.000	0.000	0.135	0.563	0.536	4.341	0.005	0.000	316	2384	100	0	193	193	29	215	244	Error	Error	Error	0	193	29	215	131145	525897	0.015	0.492	0	0	0
1	14	1	"A5"	"A5"	17715	62545	100	395	450	514	114	396	396	417	200	47	14	4	0	1547	1604	350	21	1444	1444	1458	250	17	34	13	0	0.000	0.000	0.000	0.000	0.000	0.000	0.000	0.000	0.000	0.000	0.000	0.000	0.000	0.000	-0.010	0.338	0.586	0.668	4.889	1.802	0.016	316	2384	100	-1	103	102	54	160	214	Error	Error	Error	-1	103	54	160	142327	506867	0.165	0.584	0	0	0
1	15	1	"A5"	"A5"	18015	62545	100	393	431	251	58	415	415	436	192	44	16	3	0	1683	1722	320	18	1532	1532	1557	537	34	15	0	0	0.000	0.000	0.000	0.000	0.000	0.000	0.000	0.000	0.000	0.000	0.000	0.000	0.000	0.000	-0.146	0.084	0.500	0.474	5.320	-0.003	0.000	316	2384	100	-22	151	129	16	190	206	Error	Error	Error	-22	151	16	190	136178	544122	-0.026	0.307	0	0	0
1	16	1	"A6"	"A6"	18320	62545	100	425	445	184	41	428	428	455	198	43	16	2	0	1843	1874	375	20	1576	1576	1601	430	26	33	6	0	0.000	0.000	0.000	0.000	0.000	0.000	0.000	0.000	0.000	0.000	0.000	0.000	0.000	0.000	-0.011	0.057	0.385	0.368	4.166	0.058	0.005	316	2384	100	-3	267	264	17	298	315	Error	Error	Error	-3	267	17	298	140624	592333	-0.051	0.635	0	0	0
1	17	1	"A6"	"A6"	18620	62540	100	484	516	308	59	450	450	475	229	48	17	4	0	1818	1848	343	18	1582	1582	1598	266	16	46	23	0	0.000	0.000	0.000	0.000	0.000	0.000	0.000	0.000	0.000	0.000	0.000	0.000	0.000	0.000	0.144	0.248	0.448	0.397	4.728	0.189	0.013	316	2384	100	34	236	270	66	266	332	Error	Error	-2.795	34	236	66	266	163171	583820	0.179	0.940	0	0	0
1	18	1	"A6"	"A6"	18925	62540	100	483	524	278	53	471	471	490	201	41	20	6	0	1916	1986	657	33	1642	1642	1664	287	17	48	23	0	0.000	0.000	0.000	0.000	0.000	0.000	0.000	0.000	0.000	0.000	0.000	0.000	0.000	0.000	0.044	0.154	0.471	0.433	5.142	0.058	0.009	316	2384	100	12	274	286	53	344	397	Error	Error	-4.513	12	274	53	344	165722	627482	0.169	1.122	0	0	0
1	1	2	"A7"	"A7"	13795	62880	100	391	420	214	50	382	382	403	199	49	16	4	0	1611	1707	572	33	1412	1412	1428	250	17	45	22	0	0.000	0.000	0.000	0.000	0.000	0.000	0.000	0.000	0.000	0.000	0.000	0.000	0.000	0.000	0.045	0.129	0.503	0.441	4.753	0.055	0.007	316	2384	100	9	199	208	38	295	333	Error	Error	-4.467	9	199	38	295	132777	539321	0.085	1.116	0	0	0
1	2	2	"A7"	"A7"	14100	62875	100	415	420	193	45	368	368	392	186	47	23	4	0	1684	1760	714	40	1380	1380	1391	258	18	56	29	0	0.000	0.000	0.000	0.000	0.000	0.000	0.000	0.000	0.000	0.000	0.000	0.000	0.000	0.000	0.155	0.137	0.435	0.445	4.290	0.144	0.031	316	2384	100	47	304	351	52	380	432	Error	Error	-2.693	47	304	52	380	132707	556015	0.151	1.430	0	0	0
1	3	2	"A7"	"A7"	14400	62875	100	374	397	163	41	360	360	387	218	56	12	1	0	1643	1759	1826	103	1352	1352	1363	252	18	54	22	0	0.000	0.000	0.000	0.000	0.000	0.000	0.000	0.000	0.000	0.000	0.000	0.000	0.000	0.000	0.048	0.091	0.369	0.351	4.742	0.008	0.001	316	2384	100	14	291	305	37	407	444	Error	Error	-4.378	14	291	37	407	125352	555867	0.046	1.571	0	0	0
1	4	2	"A8"	"A8"	14705	62870	100	435	488	296	60	372	372	412	360	87	13	2	0	2551	2616	893	34	1420	1420	1431	255	17	84	78	0	0.000	0.000	0.000	0.000	0.000	0.000	0.000	0.000	0.000	0.000	0.000	0.000	0.000	0.000	0.056	0.097	0.166	0.132	4.463	0.097	0.065	316	2384	100	63	1131	1194	116	1196	1312	Error	Error	-4.166	63	1131	116	1196	154149	826520	0.211	4.647	0	0	0
1	5	2	"A8"	"A8"	15010	62875	90	430	458	215	46	358	358	388	260	67	19	3	0	2343	2463	653	26	1380	1380	1401	390	27	85	64	0	0.000	0.000	0.000	0.000	0.000	0.000	0.000	0.000	0.000	0.000	0.000	0.000	0.000	0.000	0.075	0.092	0.190	0.151	3.436	0.247	0.243	256	1924	100	72	963	1035	100	1083	1183	Error	Error	-3.741	72	963	100	1083	117332	630431	0.269	2.723	0	0	0
1	6	2	"A8"	"A8"	15310	62870	95	450	460	188	40	359	359	383	203	53	26	5	0	2264	2305	531	23	1385	1385	1408	354	25	88	64	0	0.000	0.000	0.000	0.000	0.000	0.000	0.000	0.000	0.000	0.000	0.000	0.000	0.000	0.000	0.104	0.110	0.193	0.180	3.641	0.049	0.020	256	2088	100	91	879	970	101	920	1021	Error	Error	-3.272	91	879	101	920	117849	590049	0.379	2.534	0	0	0
1	7	2	"A9"	"A9"	15610	62865	100	382	408	213	52	358	358	409	938	229	0	0	0	1744	1802	443	24	1332	1332	1352	291	21	65	32	0	0.000	0.000	0.000	0.000	0.000	0.000	0.000	0.000	0.000	0.000	0.000	0.000	0.000	0.000	0.058	0.106	0.328	0.319	4.063	5.262	0.269	316	2384	100	24	412	436	50	470	520	Error	Error	-4.102	24	412	50	470	128799	569434	-0.001	1.546	0	0	0
1	8	2	"A9"	"A9"	15910	62865	90	448	456	190	41	356	356	377	176	46	33	7	0	2084	2169	562	25	1354	1354	1369	236	17	87	70	0	0.000	0.000	0.000	0.000	0.000	0.000	0.000	0.000	0.000	0.000	0.000	0.000	0.000	0.000	0.126	0.123	0.247	0.237	4.074	0.079	0.031	256	1924	100	92	730	822	100	815	915	Error	Error	-2.988	92	730	100	815	116727	555260	0.449	3.390	0	0	0
1	9	2	"A9"	"A9"	16210	62865	90	384	433	208	48	353	353	379	190	50	23	7	0	1963	2069	545	26	1343	1343	1352	230	17	83	65	0	0.000	0.000	0.000	0.000	0.000	0.000	0.000	0.000	0.000	0.000	0.000	0.000	0.000	0.000	0.050	0.110	0.223	0.190	4.245	0.092	0.028	256	1924	100	31	620	651	80	726	806	Error	Error	-4.322	31	620	80	726	110774	529790	0.284	3.117	0	0	0
1	10	2	"A10"	"A10"	16520	62860	85	432	450	198	44	352	352	379	181	47	27	9	0	1958	1963	306	15	1377	1377	1386	238	17	86	65	0	0.000	0.000	0.000	0.000	0.000	0.000	0.000	0.000	0.000	0.000	0.000	0.000	0.000	0.000	0.138	0.167	0.289	0.278	3.605	0.101	0.020	208	1660	100	80	581	661	98	586	684	Error	Error	-2.860	80	581	98	586	93502	408276	0.392	2.424	0	0	0
1	11	2	"A10"	"A10"	16820	62855	100	395	424	212	50	354	354	378	188	49	24	7	0	1817	1869	447	23	1335	1335	1349	247	18	74	47	0	0.000	0.000	0.000	0.000	0.000	0.000	0.000	0.000	0.000	0.000	0.000	0.000	0.000	0.000	0.085	0.131	0.283	0.291	4.876	0.186	0.058	316	2384	100	41	482	523	70	534	604	Error	Error	-3.555	41	482	70	534	133969	590597	0.245	2.105	0	0	0
1	12	2	"A10"	"A10"	17120	62855	80	412	436	191	43	348	348	377	192	50	26	6	0	2065	2116	441	20	1387	1387	1404	240	17	91	70	0	0.000	0.000	0.000	0.000	0.000	0.000	0.000	0.000	0.000	0.000	0.000	0.000	0.000	0.000	0.094	0.121	0.194	0.185	3.125	0.071	0.020	208	1512	100	64	678	742	88	729	817	Error	Error	-3.405	64	678	88	729	90643	440045	0.307	2.967	0	0	0
1	13	2	"A11"	"A11"	17420	62850	100	370	391	193	49	366	366	443	1445	326	0	0	0	1684	1732	379	21	1388	1388	1403	282	20	50	25	0	0.000	0.000	0.000	0.000	0.000	0.000	0.000	0.000	0.000	0.000	0.000	0.000	0.000	0.000	0.014	0.073	0.405	0.356	4.775	10.218	0.239	316	2384	100	4	296	300	25	344	369	Error	Error	-6.209	4	296	25	344	123562	547267	-0.036	1.167	0	0	0
1	14	2	"A11"	"A11"	17720	62850	100	379	413	196	47	366	366	389	193	49	18	4	0	1772	1797	348	19	1397	1397	1411	269	19	64	30	0	0.000	0.000	0.000	0.000	0.000	0.000	0.000	0.000	0.000	0.000	0.000	0.000	0.000	0.000	0.035	0.117	0.387	0.353	4.070	0.052	0.003	316	2384	100	13	375	388	47	400	447	Error	Error	-4.850	13	375	47	400	130639	567827	0.124	1.435	0	0	0
1	15	2	"A11"	"A11"	18025	62850	100	386	419	192	45	374	374	397	197	49	21	4	0	1766	1786	370	20	1413	1413	1435	444	30	43	9	0	0.000	0.000	0.000	0.000	0.000	0.000	0.000	0.000	0.000	0.000	0.000	0.000	0.000	0.000	0.034	0.121	0.335	0.321	4.718	0.070	0.007	316	2384	100	12	353	365	45	373	418	Error	Error	-4.879	12	353	45	373	132437	564328	0.112	0.791	0	0	0
1	16	2	"A12"	"A12"	18325	62845	100	415	443	203	45	376	376	407	287	70	13	1	0	1892	1951	480	24	1463	1463	1498	554	36	37	9	0	0.000	0.000	0.000	0.000	0.000	0.000	0.000	0.000	0.000	0.000	0.000	0.000	0.000	0.000	0.091	0.137	0.317	0.351	3.945	0.312	0.408	316	2384	100	39	429	468	67	488	555	Error	Error	-3.459	39	429	67	488	139837	616460	0.125	0.818	0	0	0
1	17	2	"A12"	"A12"	18625	62845	100	429	444	181	40	395	395	419	197	47	20	4	0	1778	1879	503	26	1482	1482	1499	293	19	50	32	0	0.000	0.000	0.000	0.000	0.000	0.000	0.000	0.000	0.000	0.000	0.000	0.000	0.000	0.000	0.115	0.123	0.306	0.319	4.574	0.053	0.009	316	2384	100	34	296	330	49	397	446	Error	Error	-3.122	34	296	49	397	140410	593783	0.127	1.297	0	0	0
1	18	2	"A12"	"A12"	18930	62840	100	460	489	212	43	451	451	486	592	121	2	0	0	1818	1885	422	22	1578	1578	1617	904	55	8	0	0	0.000	0.000	0.000	0.000	0.000	0.000	0.000	0.000	0.000	0.000	0.000	0.000	0.000	0.000	0.038	0.124	0.398	0.413	4.673	0.057	0.029	316	2384	100	9	240	249	38	307	345	Error	Error	-4.737	9	240	38	307	154579	595610	0.005	0.296	0	0	0
1	1	3	"A13"	"A13"	13805	63175	100	417	463	503	108	372	372	393	180	45	27	7	0	1822	1893	596	31	1365	1365	1374	247	17	64	46	0	0.000	0.000	0.000	0.000	0.000	0.000	0.000	0.000	0.000	0.000	0.000	0.000	0.000	0.000	0.098	0.172	0.301	0.284	4.612	0.237	0.053	316	2384	100	45	457	502	91	528	619	Error	Error	-3.344	45	457	91	528	146229	598033	0.389	2.101	0	0	0
1	2	3	"A13"	"A13"	14105	63170	100	397	443	219	49	374	374	427	464	108	6	0	0	1988	2155	778	36	1379	1379	1437	801	55	38	10	0	0.000	0.000	0.000	0.000	0.000	0.000	0.000	0.000	0.000	0.000	0.000	0.000	0.000	0.000	0.038	0.089	0.237	0.222	4.313	0.084	0.057	316	2384	100	23	609	632	69	776	845	Error	Error	-4.727	23	609	69	776	139961	680944	0.034	0.896	0	0	0
1	3	3	"A13"	"A13"	14405	63170	100	403	434	216	49	364	364	389	208	53	22	6	0	1913	1993	646	32	1339	1339	1356	272	20	74	53	0	0.000	0.000	0.000	0.000	0.000	0.000	0.000	0.000	0.000	0.000	0.000	0.000	0.000	0.000	0.068	0.107	0.249	0.227	4.229	0.184	0.105	316	2384	100	39	574	613	70	654	724	Error	Error	-3.880	39	574	70	654	137255	629852	0.216	2.342	0	0	0
1	4	3	"A14"	"A14"	14710	63170	100	417	464	428	92	369	369	430	1230	286	0	0	0	2058	2118	792	37	1359	1359	1438	1503	104	8	0	0	0.000	0.000	0.000	0.000	0.000	0.000	0.000	0.000	0.000	0.000	0.000	0.000	0.000	0.000	0.069	0.125	0.205	0.209	3.756	0.097	0.086	316	2384	100	48	699	747	95	759	854	Error	Error	-3.864	48	699	95	759	146748	669306	0.028	0.452	0	0	0
1	5	3	"A14"	"A14"	15015	63165	90	439	439	183	41	369	369	386	177	45	25	6	0	2068	2135	443	20	1345	1345	1359	232	17	91	77	0	0.000	0.000	0.000	0.000	0.000	0.000	0.000	0.000	0.000	0.000	0.000	0.000	0.000	0.000	0.097	0.089	0.187	0.189	3.415	0.054	0.013	256	1924	100	70	723	793	70	790	860	Error	Error	-3.369	70	723	70	790	112412	546640	0.299	3.345	0	0	0
1	6	3	"A14"	"A14"	15315	63160	85	420	425	181	42	352	352	379	217	57	18	3	0	2046	2104	485	23	1319	1319	1346	328	24	86	56	0	0.000	0.000	0.000	0.000	0.000	0.000	0.000	0.000	0.000	0.000	0.000	0.000	0.000	0.000	0.094	0.093	0.233	0.183	3.256	0.056	0.012	208	1660	100	68	727	795	73	785	858	Error	Error	-3.418	68	727	73	785	88477	437546	0.212	2.311	0	0	0
1	7	3	"A15"	"A15"	15615	63160	100	395	409	193	47	348	348	374	179	47	21	5	0	1788	1821	414	22	1315	1315	1323	241	18	72	49	0	0.000	0.000	0.000	0.000	0.000	0.000	0.000	0.000	0.000	0.000	0.000	0.000	0.000	0.000	0.099	0.121	0.233	0.242	3.913	0.090	0.021	316	2384	100	47	473	520	61	506	567	Error	Error	-3.331	47	473	61	506	129086	575417	0.196	2.066	0	0	0
1	8	3	"A15"	"A15"	15920	63165	85	397	461	370	80	361	361	390	199	51	25	8	0	1988	2084	440	21	1328	1328	1337	236	17	93	75	0	0.000	0.000	0.000	0.000	0.000	0.000	0.000	0.000	0.000	0.000	0.000	0.000	0.000	0.000	0.055	0.132	0.222	0.217	3.706	0.128	0.027	208	1660	100	36	660	696	100	756	856	Error	Error	-4.196	36	660	100	756	95811	433382	0.357	3.165	0	0	0
1	9	3	"A15"	"A15"	16215	63160	90	432	467	259	55	368	368	415	342	82	11	2	0	2108	2151	516	23	1353	1353	1390	418	30	81	38	0	0.000	0.000	0.000	0.000	0.000	0.000	0.000	0.000	0.000	0.000	0.000	0.000	0.000	0.000	0.085	0.124	0.256	0.226	3.253	0.453	0.218	256	1924	100	64	755	819	99	798	897	Error	Error	-3.560	64	755	99	798	119502	550739	0.152	1.821	0	0	0
1	10	3	"A16"	"A16"	16520	63155	100	372	392	174	44	360	360	386	215	55	13	1	0	1856	1825	354	19	1341	1341	1354	248	18	75	51	0	0.000	0.000	0.000	0.000	0.000	0.000	0.000	0.000	0.000	0.000	0.000	0.000	0.000	0.000	0.023	0.066	0.301	0.278	3.987	0.098	0.010	316	2384	100	12	515	527	32	484	516	Error	Error	-5.423	12	515	32	484	123881	576691	0.028	1.899	0	0	0
1	11	3	"A16"	"A16"	16820	63150	100	366	392	175	44	356	356	384	188	48	17	4	0	1785	1787	353	19	1325	1325	1340	235	17	75	48	0	0.000	0.000	0.000	0.000	0.000	0.000	0.000	0.000	0.000	0.000	0.000	0.000	0.000	0.000	0.022	0.078	0.290	0.271	4.666	0.020	0.001	316	2384	100	10	460	470	36	462	498	Error	Error	-5.524	10	460	36	462	123865	564836	0.043	1.902	0	0	0
1	12	3	"A16"	"A16"	17125	63150	100	391	426	265	62	368	368	402	268	66	12	2	0	1857	1844	362	19	1354	1354	1373	241	17	75	51	0	0.000	0.000	0.000	0.000	0.000	0.000	0.000	0.000	0.000	0.000	0.000	0.000	0.000	0.000	0.046	0.118	0.287	0.267	4.247	0.140	0.024	316	2384	100	23	503	526	58	490	548	Error	Error	-4.451	23	503	58	490	134628	582732	0.090	1.954	0	0	0
1	13	3	"A17"	"A17"	17425	63150	100	405	434	246	56	364	364	396	223	56	18	4	0	1819	1858	425	22	1365	1365	1378	251	18	71	45	0	0.000	0.000	0.000	0.000	0.000	0.000	0.000	0.000	0.000	0.000	0.000	0.000	0.000	0.000	0.090	0.142	0.336	0.324	4.258	0.098	0.016	316	2384	100	41	454	495	70	493	563	Error	Error	-3.469	41	454	70	493	137293	587127	0.170	1.912	0	0	0
1	14	3	"A17"	"A17"	17730	63145	100	403	416	171	41	357	357	389	295	75	8	0	0	1845	1853	426	22	1355	1355	1383	428	30	53	18	0	0.000	0.000	0.000	0.000	0.000	0.000	0.000	0.000	0.000	0.000	0.000	0.000	0.000	0.000	0.094	0.118	0.284	0.295	4.181	0.474	0.388	316	2384	100	46	490	536	59	498	557	Error	Error	-3.413	46	490	59	498	131358	585436	0.092	1.098	0	0	0
1	15	3	"A17"	"A17"	18030	63145	100	418	464	282	60	367	367	392	193	49	24	10	0	1827	1918	833	43	1352	1352	1370	238	17	69	49	0	0.000	0.000	0.000	0.000	0.000	0.000	0.000	0.000	0.000	0.000	0.000	0.000	0.000	0.000	0.107	0.171	0.287	0.257	4.229	0.098	0.039	316	2384	100	51	475	526	97	566	663	Error	Error	-3.219	51	475	97	566	146700	606144	0.373	2.303	0	0	0
1	16	3	"A18"	"A18"	18330	63140	100	381	402	214	53	375	375	398	194	48	14	5	0	1717	1735	324	18	1407	1407	1418	248	17	58	26	0	0.000	0.000	0.000	0.000	0.000	0.000	0.000	0.000	0.000	0.000	0.000	0.000	0.000	0.000	0.019	0.082	0.423	0.403	4.575	0.035	0.001	316	2384	100	6	310	316	27	328	355	Error	Error	-5.691	6	310	27	328	127042	548323	0.021	1.278	0	0	0
1	17	3	"A18"	"A18"	18640	63145	110	434	457	205	44	388	388	416	214	51	21	5	0	1871	1919	470	24	1451	1451	1471	272	18	61	41	0	0.000	0.000	0.000	0.000	0.000	0.000	0.000	0.000	0.000	0.000	0.000	0.000	0.000	0.000	0.110	0.147	0.266	0.291	4.586	0.014	0.000	392	2896	100	46	420	466	69	468	537	Error	Error	-3.191	46	420	69	468	179206	752267	0.192	1.647	0	0	0
1	18	3	"A18"	"A18"	18940	63140	100	439	452	180	39	418	418	452	265	58	10	1	0	1776	1783	342	19	1504	1504	1527	358	23	37	11	0	0.000	0.000	0.000	0.000	0.000	0.000	0.000	0.000	0.000	0.000	0.000	0.000	0.000	0.000	0.077	0.122	0.390	0.393	4.350	0.519	0.357	316	2384	100	21	272	293	34	279	313	Error	Error	-3.695	21	272	34	279	142726	563528	0.000	0.715	0	0	0
1	1	4	"A19"	"A19"	13805	63475	100	413	438	198	45	385	385	411	210	51	17	4	0	1932	1983	538	27	1429	1429	1460	355	24	62	34	0	0.000	0.000	0.000	0.000	0.000	0.000	0.000	0.000	0.000	0.000	0.000	0.000	0.000	0.000	0.056	0.096	0.262	0.244	4.977	0.102	0.034	316	2384	100	28	503	531	53	554	607	Error	Error	-4.167	28	503	53	554	138543	626666	0.129	1.473	0	0	0
1	2	4	"A19"	"A19"	14110	63475	100	403	437	185	42	395	395	665	3266	491	0	0	0	2249	2195	618	28	1464	1464	1795	3400	189	0	0	0	0.000	0.000	0.000	0.000	0.000	0.000	0.000	0.000	0.000	0.000	0.000	0.000	0.000	0.000	0.010	0.057	0.190	0.177	4.039	0.253	0.056	316	2384	100	8	785	793	42	731	773	Error	Error	-6.617	8	785	42	731	138034	693604	-0.070	0.118	0	0	0
1	3	4	"A19"	"A19"	14410	63475	100	413	470	429	91	368	368	401	267	66	14	3	0	1979	1982	507	25	1395	1395	1424	584	41	49	10	0	0.000	0.000	0.000	0.000	0.000	0.000	0.000	0.000	0.000	0.000	0.000	0.000	0.000	0.000	0.077	0.174	0.219	0.240	4.115	0.555	0.224	316	2384	100	45	584	629	102	587	689	Error	Error	-3.698	45	584	102	587	148461	626216	0.258	0.955	0	0	0
1	4	4	"A20"	"A20"	14710	63470	100	423	455	210	46	364	364	390	194	49	25	8	0	2226	2244	741	33	1396	1396	1406	303	21	70	59	0	0.000	0.000	0.000	0.000	0.000	0.000	0.000	0.000	0.000	0.000	0.000	0.000	0.000	0.000	0.071	0.107	0.205	0.207	4.240	0.067	0.032	316	2384	100	59	830	889	91	848	939	Error	Error	-3.814	59	830	91	848	143870	709202	0.335	2.766	0	0	0
1	5	4	"A20"	"A20"	15020	63470	80	444	457	198	43	354	354	384	189	49	30	8	0	2292	2396	634	26	1359	1359	1378	236	17	95	85	0	0.000	0.000	0.000	0.000	0.000	0.000	0.000	0.000	0.000	0.000	0.000	0.000	0.000	0.000	0.096	0.099	0.164	0.134	3.239	0.083	0.051	208	1512	100	90	933	1023	103	1037	1140	Error	Error	-3.374	90	933	103	1037	94954	498389	0.386	4.314	0	0	0
1	6	4	"A20"	"A20"	15325	63465	80	430	442	190	42	360	360	414	698	168	0	0	0	2477	2559	674	26	1373	1373	1380	266	19	97	88	0	0.000	0.000	0.000	0.000	0.000	0.000	0.000	0.000	0.000	0.000	0.000	0.000	0.000	0.000	0.063	0.069	0.136	0.125	3.168	0.052	0.024	208	1512	100	70	1104	1174	82	1186	1268	Error	Error	-3.979	70	1104	82	1186	91915	532367	0.040	4.432	0	0	0
1	7	4	"A21"	"A21"	15625	63465	85	350	384	173	45	356	356	379	184	48	16	4	0	1831	1872	324	17	1353	1353	1374	466	33	51	8	0	0.000	0.000	0.000	0.000	0.000	0.000	0.000	0.000	0.000	0.000	0.000	0.000	0.000	0.000	-0.013	0.054	0.233	0.222	4.981	-0.011	0.001	208	1660	100	-6	478	472	28	519	547	Error	Error	Error	-6	478	28	519	79862	389344	0.027	1.069	0	0	0
1	8	4	"A21"	"A21"	15920	63460	100	373	399	190	47	361	361	384	181	47	19	6	0	1777	1775	348	19	1344	1344	1361	240	17	72	44	0	0.000	0.000	0.000	0.000	0.000	0.000	0.000	0.000	0.000	0.000	0.000	0.000	0.000	0.000	0.028	0.088	0.358	0.328	3.771	0.078	0.007	316	2384	100	12	433	445	38	431	469	Error	Error	-5.173	12	433	38	431	126080	560909	0.083	1.725	0	0	0
1	9	4	"A21"	"A21"	16220	63460	100	395	417	171	41	361	361	388	196	50	19	6	0	1830	1861	522	28	1362	1362	1377	292	21	70	35	0	0.000	0.000	0.000	0.000	0.000	0.000	0.000	0.000	0.000	0.000	0.000	0.000	0.000	0.000	0.073	0.112	0.271	0.259	3.362	0.041	0.005	316	2384	100	34	468	502	56	499	555	Error	Error	-3.783	34	468	56	499	131899	588108	0.148	1.658	0	0	0
1	10	4	"A22"	"A22"	16525	63455	100	402	440	245	55	365	365	381	195	51	23	6	0	2015	2091	735	35	1356	1356	1375	496	36	62	25	0	0.000	0.000	0.000	0.000	0.000	0.000	0.000	0.000	0.000	0.000	0.000	0.000	0.000	0.000	0.056	0.102	0.251	0.231	4.699	0.105	0.052	316	2384	100	37	659	696	75	735	810	Error	Error	-4.155	37	659	75	735	139006	660726	0.303	1.444	0	0	0
1	11	4	"A22"	"A22"	16820	63460	85	432	486	313	64	367	367	393	222	56	25	7	0	2221	2356	657	27	1391	1391	1413	263	18	97	80	0	0.000	0.000	0.000	0.000	0.000	0.000	0.000	0.000	0.000	0.000	0.000	0.000	0.000	0.000	0.078	0.123	0.178	0.159	3.283	0.091	0.036	208	1660	100	65	830	895	119	965	1084	Error	Error	-3.675	65	830	119	965	101088	489996	0.419	3.586	0	0	0
1	12	4	"A22"	"A22"	17120	63460	85	426	454	209	46	361	361	388	191	49	28	10	0	2125	2286	710	31	1390	1390	1402	254	18	91	71	0	0.000	0.000	0.000	0.000	0.000	0.000	0.000	0.000	0.000	0.000	0.000	0.000	0.000	0.000	0.088	0.104	0.218	0.198	3.494	0.085	0.036	208	1660	100	65	735	800	93	896	989	Error	Error	-3.499	65	735	93	896	94412	475476	0.346	3.480	0	0	0
1	13	4	"A23"	"A23"	17430	63450	100	417	439	230	52	362	362	385	188	48	21	8	0	1940	2015	533	26	1365	1365	1384	269	19	78	53	0	0.000	0.000	0.000	0.000	0.000	0.000	0.000	0.000	0.000	0.000	0.000	0.000	0.000	0.000	0.096	0.118	0.239	0.227	3.725	0.081	0.022	316	2384	100	55	575	630	77	650	727	Error	Error	-3.386	55	575	77	650	138736	636791	0.287	2.346	0	0	0
1	14	4	"A23"	"A23"	17725	63455	90	410	430	191	44	356	356	384	191	49	21	5	0	1998	2125	639	30	1407	1407	1419	260	18	85	55	0	0.000	0.000	0.000	0.000	0.000	0.000	0.000	0.000	0.000	0.000	0.000	0.000	0.000	0.000	0.091	0.103	0.206	0.211	3.734	0.095	0.043	256	1924	100	54	591	645	74	718	792	Error	Error	-3.452	54	591	74	718	110031	543976	0.241	2.715	0	0	0
1	15	4	"A23"	"A23"	18030	63445	100	444	468	255	54	364	364	388	231	59	21	6	0	1956	2076	711	34	1416	1416	1446	317	21	67	44	0	0.000	0.000	0.000	0.000	0.000	0.000	0.000	0.000	0.000	0.000	0.000	0.000	0.000	0.000	0.148	0.158	0.278	0.262	3.614	0.102	0.058	316	2384	100	80	540	620	104	660	764	Error	Error	-2.755	80	540	104	660	147736	655971	0.346	1.987	0	0	0
1	16	4	"A24"	"A24"	18335	63445	100	449	495	311	62	375	375	400	193	48	29	10	0	2185	2412	1007	41	1459	1459	1478	260	17	75	62	0	0.000	0.000	0.000	0.000	0.000	0.000	0.000	0.000	0.000	0.000	0.000	0.000	0.000	0.000	0.102	0.126	0.202	0.204	4.194	0.094	0.061	316	2384	100	74	726	800	120	953	1073	Error	Error	-3.294	74	726	120	953	156391	762100	0.492	3.592	0	0	0
1	17	4	"A24"	"A24"	18635	63440	100	464	481	226	46	390	390	418	230	55	20	6	0	2192	2315	819	35	1509	1509	1543	495	32	61	33	0	0.000	0.000	0.000	0.000	0.000	0.000	0.000	0.000	0.000	0.000	0.000	0.000	0.000	0.000	0.108	0.113	0.201	0.218	4.406	0.088	0.079	316	2384	100	74	683	757	91	806	897	Error	Error	-3.206	74	683	91	806	151950	731550	0.274	1.560	0	0	0
1	18	4	"A24"	"A24"	18940	63440	100	488	531	263	49	408	408	429	186	43	32	12	0	2184	2646	2275	85	1527	1527	1553	414	26	58	43	0	0.000	0.000	0.000	0.000	0.000	0.000	0.000	0.000	0.000	0.000	0.000	0.000	0.000	0.000	0.122	0.110	0.190	0.196	4.328	0.037	0.048	316	2384	100	80	657	737	123	1119	1242	Error	Error	-3.038	80	657	123	1119	167704	836072	0.548	2.640	0	0	0
1	1	5	"A25"	"A25"	13810	63775	100	410	445	248	55	391	391	411	200	48	19	2	0	2014	2072	574	27	1435	1435	1480	595	40	49	17	0	0.000	0.000	0.000	0.000	0.000	0.000	0.000	0.000	0.000	0.000	0.000	0.000	0.000	0.000	0.033	0.085	0.242	0.226	4.683	0.092	0.020	316	2384	100	19	579	598	54	637	691	Error	Error	-4.929	19	579	54	637	140471	654776	0.170	0.995	0	0	0
1	2	5	"A25"	"A25"	14110	63770	100	409	430	198	46	374	374	401	199	49	18	4	0	2019	1993	428	21	1423	1423	1449	785	54	33	0	0	0.000	0.000	0.000	0.000	0.000	0.000	0.000	0.000	0.000	0.000	0.000	0.000	0.000	0.000	0.059	0.098	0.246	0.232	4.119	0.029	0.002	316	2384	100	35	596	631	56	570	626	Error	Error	-4.090	35	596	56	570	135784	629642	0.146	0.693	0	0	0
1	3	5	"A25"	"A25"	14420	63765	100	403	429	184	42	372	372	404	235	58	15	1	0	2004	2058	630	30	1397	1397	1420	549	38	56	10	0	0.000	0.000	0.000	0.000	0.000	0.000	0.000	0.000	0.000	0.000	0.000	0.000	0.000	0.000	0.051	0.086	0.263	0.224	3.712	0.010	0.001	316	2384	100	31	607	638	57	661	718	Error	Error	-4.291	31	607	57	661	135559	650225	0.106	1.162	0	0	0
1	4	5	"A26"	"A26"	14715	63765	100	402	438	216	49	366	366	389	185	47	24	6	0	2077	2154	613	28	1421	1421	1532	1084	70	26	2	0	0.000	0.000	0.000	0.000	0.000	0.000	0.000	0.000	0.000	0.000	0.000	0.000	0.000	0.000	0.055	0.098	0.238	0.209	4.455	0.020	0.009	316	2384	100	36	656	692	72	733	805	Error	Error	-4.188	36	656	72	733	138496	680623	0.265	0.574	0	0	0
1	5	5	"A26"	"A26"	15015	63765	100	411	445	202	45	370	370	402	232	57	18	5	0	2202	2278	643	28	1421	1421	1504	500	33	69	32	0	0.000	0.000	0.000	0.000	0.000	0.000	0.000	0.000	0.000	0.000	0.000	0.000	0.000	0.000	0.052	0.088	0.179	0.170	4.584	0.036	0.009	316	2384	100	41	781	822	75	857	932	Error	Error	-4.252	41	781	75	857	140631	719726	0.185	1.548	0	0	0
1	6	5	"A26"	"A26"	15320	63765	100	424	450	211	46	379	379	407	224	55	19	6	0	2287	2361	583	24	1432	1432	1480	457	30	80	44	0	0.000	0.000	0.000	0.000	0.000	0.000	0.000	0.000	0.000	0.000	0.000	0.000	0.000	0.000	0.053	0.076	0.179	0.149	4.271	0.026	0.006	316	2384	100	45	855	900	71	929	1000	Error	Error	-4.248	45	855	71	929	142302	746082	0.192	1.928	0	0	0
1	7	5	"A27"	"A27"	15620	63760	100	390	424	221	52	375	375	404	232	57	13	3	0	1975	1983	435	21	1376	1376	1402	456	32	63	20	0	0.000	0.000	0.000	0.000	0.000	0.000	0.000	0.000	0.000	0.000	0.000	0.000	0.000	0.000	0.025	0.081	0.241	0.234	3.702	0.047	0.003	316	2384	100	15	599	614	49	607	656	Error	Error	-5.320	15	599	49	607	133874	626605	0.086	1.274	0	0	0
1	8	5	"A27"	"A27"	15925	63765	95	413	452	207	45	361	361	385	188	48	28	8	0	2210	2240	395	17	1378	1378	1397	248	17	96	81	0	0.000	0.000	0.000	0.000	0.000	0.000	0.000	0.000	0.000	0.000	0.000	0.000	0.000	0.000	0.063	0.106	0.213	0.172	3.620	0.063	0.018	256	2088	100	52	832	884	91	862	953	Error	Error	-4.000	52	832	91	862	115749	573448	0.356	3.399	0	0	0
1	9	5	"A27"	"A27"	16225	63755	100	431	478	329	68	373	373	419	523	124	4	0	0	2239	2295	586	25	1405	1405	1436	298	20	82	65	0	0.000	0.000	0.000	0.000	0.000	0.000	0.000	0.000	0.000	0.000	0.000	0.000	0.000	0.000	0.070	0.118	0.194	0.182	4.989	1.639	0.071	316	2384	100	58	834	892	105	890	995	Error	Error	-3.846	58	834	105	890	150970	725184	0.113	2.883	0	0	0
1	10	5	"A28"	"A28"	16525	63755	100	398	425	213	50	364	364	392	210	53	16	5	0	2067	2071	425	20	1394	1394	1407	247	17	85	67	0	0.000	0.000	0.000	0.000	0.000	0.000	0.000	0.000	0.000	0.000	0.000	0.000	0.000	0.000	0.051	0.090	0.207	0.186	3.383	0.059	0.011	316	2384	100	34	673	707	61	677	738	Error	Error	-4.307	34	673	61	677	134403	654545	0.157	2.688	0	0	0
1	11	5	"A28"	"A28"	16825	63750	100	405	423	188	44	360	360	389	194	49	21	7	0	2175	2153	498	23	1410	1410	1443	510	35	69	28	0	0.000	0.000	0.000	0.000	0.000	0.000	0.000	0.000	0.000	0.000	0.000	0.000	0.000	0.000	0.059	0.085	0.157	0.181	4.646	0.045	0.007	316	2384	100	45	765	810	63	743	806	Error	Error	-4.087	45	765	63	743	133819	680258	0.175	1.392	0	0	0
1	12	5	"A28"	"A28"	17130	63750	100	454	495	328	66	368	368	389	197	50	26	8	0	2106	2172	754	34	1432	1432	1457	382	26	74	42	0	0.000	0.000	0.000	0.000	0.000	0.000	0.000	0.000	0.000	0.000	0.000	0.000	0.000	0.000	0.128	0.172	0.252	0.242	3.938	0.177	0.133	316	2384	100	86	674	760	127	740	867	Error	Error	-2.970	86	674	127	740	156263	686486	0.538	1.872	0	0	0
1	13	5	"A29"	"A29"	17430	63745	100	413	478	516	107	390	390	667	2957	443	0	0	0	2035	2021	452	22	1512	1512	1914	3599	188	0	0	0	0.000	0.000	0.000	0.000	0.000	0.000	0.000	0.000	0.000	0.000	0.000	0.000	0.000	0.000	0.044	0.173	0.228	0.221	3.804	0.071	0.006	316	2384	100	23	523	546	88	509	597	Error	Error	-4.507	23	523	88	509	151201	638596	-0.064	0.030	0	0	0
1	14	5	"A29"	"A29"	17730	63750	110	397	480	715	148	379	379	407	232	57	19	4	0	2174	2235	561	25	1502	1502	1538	649	42	51	11	0	0.000	0.000	0.000	0.000	0.000	0.000	0.000	0.000	0.000	0.000	0.000	0.000	0.000	0.000	0.027	0.138	0.242	0.229	4.636	12.543	0.008	392	2896	100	18	672	690	101	733	834	Error	Error	-5.222	18	672	101	733	188276	876025	0.315	1.074	0	0	0
1	15	5	"A29"	"A29"	18035	63745	100	409	433	216	49	378	378	413	258	62	12	1	0	1959	1963	403	20	1480	1480	1502	355	23	63	26	0	0.000	0.000	0.000	0.000	0.000	0.000	0.000	0.000	0.000	0.000	0.000	0.000	0.000	0.000	0.065	0.114	0.337	0.281	4.215	0.026	0.003	316	2384	100	31	479	510	55	483	538	Error	Error	-3.950	31	479	55	483	136982	620235	0.078	1.299	0	0	0
1	16	5	"A30"	"A30"	18335	63740	100	410	443	208	46	375	375	404	194	48	20	5	0	2182	2288	737	32	1492	1492	1518	303	19	73	55	0	0.000	0.000	0.000	0.000	0.000	0.000	0.000	0.000	0.000	0.000	0.000	0.000	0.000	0.000	0.051	0.085	0.180	0.186	4.856	0.049	0.017	316	2384	100	35	690	725	68	796	864	Error	Error	-4.301	35	690	68	796	139977	722916	0.201	2.541	0	0	0
1	17	5	"A30"	"A30"	18640	63740	100	424	439	190	43	404	404	437	355	81	7	0	0	1986	2151	716	33	1554	1554	1622	585	36	40	18	0	0.000	0.000	0.000	0.000	0.000	0.000	0.000	0.000	0.000	0.000	0.000	0.000	0.000	0.000	0.046	0.059	0.241	0.270	4.778	0.180	0.071	316	2384	100	20	432	452	35	597	632	Error	Error	-4.433	20	432	35	597	138726	679715	0.006	0.904	0	0	0
1	18	5	"A30"	"A30"	18940	63735	100	466	487	197	40	418	418	469	652	139	0	0	0	2208	2230	672	30	1600	1600	1676	794	47	37	7	0	0.000	0.000	0.000	0.000	0.000	0.000	0.000	0.000	0.000	0.000	0.000	0.000	0.000	0.000	0.079	0.110	0.237	0.238	4.352	0.544	0.264	316	2384	100	48	608	656	69	630	699	Error	Error	-3.663	48	608	69	630	153848	704723	0.028	0.698	0	0	0
1	1	6	"A31"	"A31"	13810	64075	100	414	438	197	44	374	374	406	236	58	16	3	0	2260	2205	762	34	1386	1386	1437	449	31	62	48	0	0.000	0.000	0.000	0.000	0.000	0.000	0.000	0.000	0.000	0.000	0.000	0.000	0.000	0.000	0.046	0.078	0.177	0.196	5.485	0.081	0.055	316	2384	100	40	874	914	64	819	883	Error	Error	-4.450	40	874	64	819	138429	696844	0.136	1.710	0	0	0
1	2	6	"A31"	"A31"	14110	64070	100	381	403	176	43	361	361	387	214	55	14	1	0	2307	2247	579	25	1371	1371	1414	688	48	66	17	0	0.000	0.000	0.000	0.000	0.000	0.000	0.000	0.000	0.000	0.000	0.000	0.000	0.000	0.000	0.021	0.048	0.163	0.140	4.721	0.007	0.001	316	2384	100	20	936	956	42	876	918	Error	Error	-5.548	20	936	42	876	127349	709900	0.075	1.211	0	0	0
1	3	6	"A31"	"A31"	14420	64065	105	421	440	196	44	353	353	394	715	181	0	0	0	2219	2244	418	18	1333	1333	1348	279	20	94	80	0	0.000	0.000	0.000	0.000	0.000	0.000	0.000	0.000	0.000	0.000	0.000	0.000	0.000	0.000	0.077	0.095	0.184	0.157	3.425	9.855	0.020	316	2572	100	68	886	954	87	911	998	Error	Error	-3.704	68	886	87	911	139120	709114	0.064	3.211	0	0	0
1	4	6	"A32"	"A32"	14715	64065	100	374	400	186	46	350	350	417	1233	295	0	0	0	1831	1855	407	21	1338	1338	1406	1544	109	0	0	0	0.000	0.000	0.000	0.000	0.000	0.000	0.000	0.000	0.000	0.000	0.000	0.000	0.000	0.000	0.049	0.097	0.284	0.236	3.685	0.047	0.006	316	2384	100	24	493	517	50	517	567	Error	Error	-4.360	24	493	50	517	126365	586225	-0.014	0.291	0	0	0
1	5	6	"A32"	"A32"	15015	64065	100	375	403	185	45	355	355	386	221	57	16	2	0	2019	2073	740	35	1330	1330	1353	312	23	79	55	0	0.000	0.000	0.000	0.000	0.000	0.000	0.000	0.000	0.000	0.000	0.000	0.000	0.000	0.000	0.029	0.065	0.187	0.161	4.543	0.030	0.007	316	2384	100	20	689	709	48	743	791	Error	Error	-5.106	20	689	48	743	127367	655001	0.077	2.308	0	0	0
1	6	6	"A32"	"A32"	15320	64060	100	365	410	245	59	361	361	428	1157	270	0	0	0	1819	1869	582	31	1326	1326	1422	1845	129	0	0	0	0.000	0.000	0.000	0.000	0.000	0.000	0.000	0.000	0.000	0.000	0.000	0.000	0.000	0.000	0.008	0.090	0.299	0.281	4.155	0.592	0.793	316	2384	100	4	493	497	49	543	592	Error	Error	-6.945	4	493	49	543	129699	590452	-0.016	0.242	0	0	0
1	7	6	"A33"	"A33"	15620	64060	100	375	408	234	57	345	345	377	203	53	18	4	0	1526	1553	337	21	1270	1270	1285	239	18	52	28	0	0.000	0.000	0.000	0.000	0.000	0.000	0.000	0.000	0.000	0.000	0.000	0.000	0.000	0.000	0.117	0.223	0.522	0.513	4.767	0.165	0.006	316	2384	100	30	256	286	63	283	346	Error	Error	-3.093	30	256	63	283	128897	490681	0.153	1.121	0	0	0
1	8	6	"A33"	"A33"	15920	64060	100	352	384	197	51	353	353	385	238	61	13	2	0	1512	1535	312	20	1289	1289	1292	225	17	49	23	0	0.000	0.000	0.000	0.000	0.000	0.000	0.000	0.000	0.000	0.000	0.000	0.000	0.000	0.000	-0.004	0.126	0.488	0.465	4.390	0.390	0.001	316	2384	100	-1	223	222	31	246	277	Error	Error	Error	-1	223	31	246	121338	484991	-0.004	1.080	0	0	0
1	9	6	"A33"	"A33"	16225	64055	100	349	381	205	53	362	362	385	186	48	15	4	0	1601	1616	316	19	1319	1319	1336	502	37	25	0	0	0.000	0.000	0.000	0.000	0.000	0.000	0.000	0.000	0.000	0.000	0.000	0.000	0.000	0.000	-0.046	0.064	0.363	0.395	4.443	0.022	0.005	316	2384	100	-13	282	269	19	297	316	Error	Error	Error	-13	282	19	297	120497	510593	-0.022	0.558	0	0	0
1	10	6	"A34"	"A34"	16525	64055	100	388	421	241	57	355	355	382	225	58	17	2	0	1761	1881	899	47	1333	1333	1341	240	17	70	44	0	0.000	0.000	0.000	0.000	0.000	0.000	0.000	0.000	0.000	0.000	0.000	0.000	0.000	0.000	0.077	0.120	0.324	0.289	4.200	0.153	0.123	316	2384	100	33	428	461	66	548	614	Error	Error	-3.697	33	428	66	548	133016	594433	0.173	2.250	0	0	0
1	11	6	"A34"	"A34"	16825	64060	90	403	435	208	47	364	364	389	196	50	22	5	0	2059	2123	527	24	1353	1353	1375	257	18	89	67	0	0.000	0.000	0.000	0.000	0.000	0.000	0.000	0.000	0.000	0.000	0.000	0.000	0.000	0.000	0.055	0.092	0.202	0.191	4.042	0.085	0.032	256	1924	100	39	706	745	71	770	841	Error	Error	-4.178	39	706	71	770	111468	543428	0.235	2.911	0	0	0
1	12	6	"A34"	"A34"	17130	64050	100	396	439	243	55	377	377	409	212	51	17	6	0	1793	1879	487	25	1393	1393	1413	354	25	56	22	0	0.000	0.000	0.000	0.000	0.000	0.000	0.000	0.000	0.000	0.000	0.000	0.000	0.000	0.000	0.047	0.128	0.319	0.321	4.289	0.120	0.013	316	2384	100	19	400	419	62	486	548	Error	Error	-4.396	19	400	62	486	138669	593773	0.142	1.316	0	0	0
1	13	6	"A35"	"A35"	17430	64045	100	381	423	217	51	364	364	392	212	54	19	4	0	2040	2125	714	33	1424	1424	1532	765	49	40	8	0	0.000	0.000	0.000	0.000	0.000	0.000	0.000	0.000	0.000	0.000	0.000	0.000	0.000	0.000	0.028	0.084	0.211	0.194	4.697	0.029	0.012	316	2384	100	17	616	633	59	701	760	Error	Error	-5.179	17	616	59	701	133736	671377	0.146	0.775	0	0	0
1	14	6	"A35"	"A35"	17735	64045	100	433	462	194	41	370	370	442	1080	244	0	0	0	2356	2470	791	32	1472	1472	1577	1289	81	25	3	0	0.000	0.000	0.000	0.000	0.000	0.000	0.000	0.000	0.000	0.000	0.000	0.000	0.000	0.000	0.071	0.092	0.166	0.153	4.608	0.004	0.000	316	2384	100	63	884	947	92	998	1090	Error	Error	-3.811	63	884	92	998	145914	780560	0.019	0.693	0	0	0
1	15	6	"A35"	"A35"	18035	64040	100	450	484	277	57	373	373	397	202	50	23	7	0	2261	2506	1160	46	1501	1501	1570	811	51	46	18	0	0.000	0.000	0.000	0.000	0.000	0.000	0.000	0.000	0.000	0.000	0.000	0.000	0.000	0.000	0.101	0.110	0.168	0.184	4.775	0.040	0.042	316	2384	100	77	760	837	111	1005	1116	Error	Error	-3.303	77	760	111	1005	152956	791886	0.431	1.154	0	0	0
1	16	6	"A36"	"A36"	18335	64040	100	414	461	366	79	371	371	410	532	129	4	1	0	1954	1971	475	24	1435	1435	1468	407	27	59	25	0	0.000	0.000	0.000	0.000	0.000	0.000	0.000	0.000	0.000	0.000	0.000	0.000	0.000	0.000	0.083	0.168	0.294	0.291	4.205	10.461	0.009	316	2384	100	43	519	562	90	536	626	Error	Error	-3.593	43	519	90	536	145598	622831	0.096	1.236	0	0	0
1	17	6	"A36"	"A36"	18640	64040	100	419	443	195	44	381	381	405	183	45	20	6	0	1936	1942	466	23	1457	1457	1484	315	21	61	37	0	0.000	0.000	0.000	0.000	0.000	0.000	0.000	0.000	0.000	0.000	0.000	0.000	0.000	0.000	0.079	0.128	0.259	0.285	4.503	0.041	0.007	316	2384	100	38	479	517	62	485	547	Error	Error	-3.656	38	479	62	485	139856	613674	0.208	1.454	0	0	0
1	18	6	"A36"	"A36"	18940	64035	100	410	432	191	44	400	400	423	247	58	13	2	0	1884	1911	439	22	1487	1487	1523	575	37	33	6	0	0.000	0.000	0.000	0.000	0.000	0.000	0.000	0.000	0.000	0.000	0.000	0.000	0.000	0.000	0.025	0.075	0.315	0.314	4.728	0.014	0.003	316	2384	100	10	397	407	32	424	456	Error	Error	-5.311	10	397	32	424	136518	604003	0.036	0.675	0	0	0
1	1	7	"A37"	"A37"	13815	64375	100	546	581	232	39	383	383	407	202	49	44	18	0	3347	3889	2041	52	1511	1511	1879	1081	57	80	37	0	0.000	0.000	0.000	0.000	0.000	0.000	0.000	0.000	0.000	0.000	0.000	0.000	0.000	0.000	0.089	0.083	0.118	0.103	3.492	0.021	0.032	316	2384	100	163	1836	1999	198	2378	2576	Error	Error	-3.494	163	1836	198	2378	183607	1228892	0.861	1.859	0	0	0
1	2	7	"A37"	"A37"	14115	64375	100	593	610	263	43	376	376	401	184	45	55	26	0	3430	3961	1822	45	1500	1500	1779	867	48	89	56	0	0.000	0.000	0.000	0.000	0.000	0.000	0.000	0.000	0.000	0.000	0.000	0.000	0.000	0.000	0.112	0.095	0.121	0.107	3.333	0.030	0.054	316	2384	100	217	1930	2147	234	2461	2695	Error	Error	-3.153	217	1930	234	2461	192626	1251571	1.136	2.517	0	0	0
1	3	7	"A37"	"A37"	14415	64370	100	500	531	230	43	364	364	398	373	93	18	1	0	2779	2882	781	27	1487	1487	1644	524	31	89	65	0	0.000	0.000	0.000	0.000	0.000	0.000	0.000	0.000	0.000	0.000	0.000	0.000	0.000	0.000	0.105	0.120	0.164	0.151	3.221	0.034	0.017	316	2384	100	136	1292	1428	167	1395	1562	Error	Error	-3.248	136	1292	167	1395	167945	910598	0.357	2.363	0	0	0
1	4	7	"A38"	"A38"	14720	64370	100	401	402	177	44	358	358	385	205	53	17	1	0	1916	1912	474	24	1347	1347	1376	269	19	73	52	0	0.000	0.000	0.000	0.000	0.000	0.000	0.000	0.000	0.000	0.000	0.000	0.000	0.000	0.000	0.076	0.078	0.226	0.248	3.526	0.025	0.003	316	2384	100	43	569	612	44	565	609	Error	Error	-3.726	43	569	44	565	127155	604310	0.083	1.993	0	0	0
1	5	7	"A38"	"A38"	15020	64365	100	378	417	261	62	348	348	373	185	49	18	6	0	1866	1881	419	22	1317	1317	1346	273	20	74	50	0	0.000	0.000	0.000	0.000	0.000	0.000	0.000	0.000	0.000	0.000	0.000	0.000	0.000	0.000	0.055	0.122	0.228	0.222	4.569	0.029	0.001	316	2384	100	30	549	579	69	564	633	Error	Error	-4.194	30	549	69	564	131614	594368	0.238	1.960	0	0	0
1	6	7	"A38"	"A38"	15320	64365	100	381	417	197	47	341	341	369	190	51	23	7	0	1930	1958	462	23	1324	1324	1355	262	19	80	57	0	0.000	0.000	0.000	0.000	0.000	0.000	0.000	0.000	0.000	0.000	0.000	0.000	0.000	0.000	0.066	0.120	0.261	0.232	3.676	0.081	0.025	316	2384	100	40	606	646	76	634	710	Error	Error	-3.921	40	606	76	634	131849	618816	0.253	2.302	0	0	0
1	7	7	"A39"	"A39"	15625	64360	100	518	729	798	109	468	468	794	1537	193	5	1	0	2319	3051	2595	85	1560	1560	2620	4280	163	7	2	0	0.000	0.000	0.000	0.000	0.000	0.000	0.000	0.000	0.000	0.000	0.000	0.000	0.000	0.000	0.066	0.175	0.266	0.259	4.968	0.168	0.180	316	2384	100	50	759	809	261	1491	1752	Error	Error	-3.924	50	759	261	1491	230336	964084	-0.042	0.101	0	0	0
1	8	7	"A39"	"A39"	15925	64360	100	363	390	184	47	371	371	433	497	114	1	0	0	1798	1783	367	20	1347	1347	1503	1396	92	0	0	0	0.000	0.000	0.000	0.000	0.000	0.000	0.000	0.000	0.000	0.000	0.000	0.000	0.000	0.000	-0.018	0.044	0.366	0.328	4.561	0.074	0.006	316	2384	100	-8	451	443	19	436	455	Error	Error	Error	-8	451	19	436	123125	563512	-0.087	0.201	0	0	0
1	9	7	"A39"	"A39"	16230	64360	95	372	407	180	44	355	355	392	266	67	13	1	0	1889	1911	328	17	1348	1348	1373	339	24	74	35	0	0.000	0.000	0.000	0.000	0.000	0.000	0.000	0.000	0.000	0.000	0.000	0.000	0.000	0.000	0.031	0.092	0.269	0.249	3.464	0.081	0.006	256	2088	100	17	541	558	52	563	615	Error	Error	-4.992	17	541	52	563	104116	489190	0.056	1.587	0	0	0
1	10	7	"A40"	"A40"	16530	64355	100	349	391	305	78	366	366	414	358	86	6	0	0	1729	1786	717	40	1361	1361	1404	532	37	35	3	0	0.000	0.000	0.000	0.000	0.000	0.000	0.000	0.000	0.000	0.000	0.000	0.000	0.000	0.000	-0.046	0.059	0.305	0.318	5.615	0.304	0.196	316	2384	100	-17	368	351	25	425	450	Error	Error	Error	-17	368	25	425	123468	564306	-0.064	0.718	0	0	0
1	11	7	"A40"	"A40"	16830	64355	100	394	486	648	133	358	358	396	251	63	16	3	0	1806	1813	363	20	1326	1326	1346	255	18	72	44	0	0.000	0.000	0.000	0.000	0.000	0.000	0.000	0.000	0.000	0.000	0.000	0.000	0.000	0.000	0.075	0.263	0.296	0.333	3.835	1.342	0.016	316	2384	100	36	480	516	128	487	615	Error	Error	-3.737	36	480	128	487	153570	572872	0.359	1.831	0	0	0
1	12	7	"A40"	"A40"	17135	64350	100	358	384	178	46	366	366	394	219	55	12	3	0	1701	1725	302	17	1373	1373	1392	298	21	53	22	0	0.000	0.000	0.000	0.000	0.000	0.000	0.000	0.000	0.000	0.000	0.000	0.000	0.000	0.000	-0.024	0.051	0.361	0.321	4.839	0.028	0.001	316	2384	100	-8	328	320	18	352	370	Error	Error	Error	-8	328	18	352	121345	544977	-0.046	1.117	0	0	0
1	13	7	"A41"	"A41"	17435	64350	100	405	453	465	102	366	366	393	239	60	17	2	0	1905	1976	878	44	1389	1389	1412	580	41	42	7	0	0.000	0.000	0.000	0.000	0.000	0.000	0.000	0.000	0.000	0.000	0.000	0.000	0.000	0.000	0.076	0.148	0.338	0.319	4.437	0.064	0.007	316	2384	100	39	516	555	87	587	674	Error	Error	-3.726	39	516	87	587	143272	624287	0.251	0.972	0	0	0
1	14	7	"A41"	"A41"	17735	64345	100	359	393	174	44	359	359	565	2960	523	0	0	0	1806	1812	407	22	1334	1334	1601	3484	217	0	0	0	0.000	0.000	0.000	0.000	0.000	0.000	0.000	0.000	0.000	0.000	0.000	0.000	0.000	0.000	0.000	0.071	0.337	0.325	5.598	0.814	0.614	316	2384	100	0	472	472	34	478	512	Error	Error	Error	0	472	34	478	124197	572530	-0.058	0.061	0	0	0
1	15	7	"A41"	"A41"	18040	64345	100	442	462	236	51	365	365	433	1374	317	0	0	0	2148	2192	662	30	1460	1460	1550	1434	92	11	0	0	0.000	0.000	0.000	0.000	0.000	0.000	0.000	0.000	0.000	0.000	0.000	0.000	0.000	0.000	0.112	0.133	0.227	0.201	3.944	0.857	0.106	316	2384	100	77	688	765	97	732	829	Error	Error	-3.159	77	688	97	732	146112	692814	0.021	0.448	0	0	0
1	16	7	"A42"	"A42"	18340	64340	100	405	439	225	51	369	369	401	228	56	17	4	0	1815	1846	433	23	1425	1425	1446	261	18	64	36	0	0.000	0.000	0.000	0.000	0.000	0.000	0.000	0.000	0.000	0.000	0.000	0.000	0.000	0.000	0.092	0.166	0.303	0.323	3.960	0.053	0.003	316	2384	100	36	390	426	70	421	491	Error	Error	-3.437	36	390	70	421	138770	583236	0.167	1.533	0	0	0
1	17	7	"A42"	"A42"	18640	64340	100	387	416	187	44	359	359	383	181	47	21	7	0	1719	1735	361	20	1419	1419	1452	525	36	26	2	0	0.000	0.000	0.000	0.000	0.000	0.000	0.000	0.000	0.000	0.000	0.000	0.000	0.000	0.000	0.093	0.180	0.400	0.378	3.829	0.057	0.006	316	2384	100	28	300	328	57	316	373	Error	Error	-3.421	28	300	57	316	131431	548130	0.182	0.539	0	0	0
1	18	7	"A42"	"A42"	18945	64340	100	388	396	162	40	381	381	413	242	58	8	0	0	1643	1653	311	18	1423	1423	1453	771	53	4	0	0	0.000	0.000	0.000	0.000	0.000	0.000	0.000	0.000	0.000	0.000	0.000	0.000	0.000	0.000	0.032	0.065	0.420	0.407	4.732	0.333	0.020	316	2384	100	7	220	227	15	230	245	Error	Error	-4.974	7	220	15	230	125170	522356	-0.070	0.259	0	0	0
1	1	8	"A43"	"A43"	13815	64680	100	448	464	190	40	402	402	433	395	91	5	0	0	2489	2527	850	33	1552	1552	1654	843	50	52	18	0	0.000	0.000	0.000	0.000	0.000	0.000	0.000	0.000	0.000	0.000	0.000	0.000	0.000	0.000	0.049	0.064	0.167	0.164	4.527	0.034	0.014	316	2384	100	46	937	983	62	975	1037	Error	Error	-4.348	46	937	62	975	146613	798669	0.078	1.036	0	0	0
1	2	8	"A43"	"A43"	14115	64680	100	442	455	197	43	401	401	434	259	59	14	1	0	2621	2695	852	31	1542	1542	1617	767	47	62	28	0	0.000	0.000	0.000	0.000	0.000	0.000	0.000	0.000	0.000	0.000	0.000	0.000	0.000	0.000	0.038	0.047	0.158	0.159	3.575	0.014	0.004	316	2384	100	41	1079	1120	54	1153	1207	Error	Error	-4.718	41	1079	54	1153	143685	851666	0.081	1.405	0	0	0
1	3	8	"A43"	"A43"	14415	64680	100	413	428	175	40	385	385	427	328	76	6	0	0	2330	2324	541	23	1518	1518	1566	352	22	78	57	0	0.000	0.000	0.000	0.000	0.000	0.000	0.000	0.000	0.000	0.000	0.000	0.000	0.000	0.000	0.034	0.053	0.175	0.164	4.961	0.013	0.001	316	2384	100	28	812	840	43	806	849	Error	Error	-4.858	28	812	43	806	135183	734447	0.003	2.153	0	0	0
1	4	8	"A44"	"A44"	14720	64675	100	488	514	226	43	391	391	433	275	63	20	3	0	3042	3324	1344	40	1522	1522	1775	1148	64	61	26	0	0.000	0.000	0.000	0.000	0.000	0.000	0.000	0.000	0.000	0.000	0.000	0.000	0.000	0.000	0.064	0.068	0.111	0.105	3.502	0.026	0.024	316	2384	100	97	1520	1617	123	1802	1925	Error	Error	-3.970	97	1520	123	1802	162438	1050505	0.295	1.349	0	0	0
1	5	8	"A44"	"A44"	15020	64675	100	423	458	192	41	388	388	406	184	45	25	5	0	2394	2531	824	32	1479	1479	1580	579	36	76	31	0	0.000	0.000	0.000	0.000	0.000	0.000	0.000	0.000	0.000	0.000	0.000	0.000	0.000	0.000	0.038	0.067	0.162	0.130	3.972	0.028	0.011	316	2384	100	35	915	950	70	1052	1122	Error	Error	-4.708	35	915	70	1052	144686	799727	0.283	1.642	0	0	0
1	6	8	"A44"	"A44"	15325	64670	100	452	466	210	45	376	376	444	1370	308	0	0	0	2403	2508	720	28	1498	1498	1620	704	43	68	18	0	0.000	0.000	0.000	0.000	0.000	0.000	0.000	0.000	0.000	0.000	0.000	0.000	0.000	0.000	0.084	0.089	0.161	0.152	3.958	0.034	0.016	316	2384	100	76	905	981	90	1010	1100	Error	Error	-3.574	76	905	90	1010	147140	792535	0.016	1.261	0	0	0
1	7	8	"A45"	"A45"	15625	64670	100	429	465	286	61	376	376	400	192	48	22	7	0	2054	2106	1150	54	1418	1418	1445	318	22	75	50	0	0.000	0.000	0.000	0.000	0.000	0.000	0.000	0.000	0.000	0.000	0.000	0.000	0.000	0.000	0.083	0.129	0.231	0.240	4.548	0.022	0.004	316	2384	100	53	636	689	89	688	777	Error	Error	-3.585	53	636	89	688	146796	665531	0.339	2.079	0	0	0
1	8	8	"A45"	"A45"	15925	64665	100	429	464	225	48	375	375	409	243	59	17	5	0	2252	2430	821	33	1423	1423	1457	326	22	89	66	0	0.000	0.000	0.000	0.000	0.000	0.000	0.000	0.000	0.000	0.000	0.000	0.000	0.000	0.000	0.065	0.088	0.151	0.131	3.383	0.109	0.057	316	2384	100	54	829	883	89	1007	1096	Error	Error	-3.940	54	829	89	1007	146657	768016	0.226	2.985	0	0	0
1	9	8	"A45"	"A45"	16230	64665	100	436	448	207	46	380	380	425	315	74	10	1	0	2173	2280	636	27	1415	1415	1451	348	23	83	56	0	0.000	0.000	0.000	0.000	0.000	0.000	0.000	0.000	0.000	0.000	0.000	0.000	0.000	0.000	0.074	0.079	0.184	0.167	3.615	0.301	0.141	316	2384	100	56	758	814	68	865	933	Error	Error	-3.759	56	758	68	865	141612	720413	0.073	2.382	0	0	0
1	10	8	"A47"	"A47"	16535	64665	100	458	485	216	44	378	378	409	204	49	30	6	0	2330	2478	634	25	1468	1468	1486	310	20	92	72	0	0.000	0.000	0.000	0.000	0.000	0.000	0.000	0.000	0.000	0.000	0.000	0.000	0.000	0.000	0.093	0.106	0.167	0.154	3.733	0.044	0.010	316	2384	100	80	862	942	107	1010	1117	Error	Error	-3.430	80	862	107	1010	153415	783083	0.373	3.200	0	0	0
1	11	8	"A47"	"A47"	16830	64660	100	434	461	194	42	378	378	414	344	83	7	0	0	2385	2568	747	29	1469	1469	1524	531	34	79	41	0	0.000	0.000	0.000	0.000	0.000	0.000	0.000	0.000	0.000	0.000	0.000	0.000	0.000	0.000	0.061	0.076	0.143	0.134	4.330	0.259	0.222	316	2384	100	56	916	972	83	1099	1182	Error	Error	-4.032	56	916	83	1099	145813	811484	0.137	1.966	0	0	0
1	12	8	"A47"	"A47"	17135	64660	100	448	490	216	44	383	383	415	262	63	21	3	0	2446	2599	691	26	1479	1479	1507	319	21	91	75	0	0.000	0.000	0.000	0.000	0.000	0.000	0.000	0.000	0.000	0.000	0.000	0.000	0.000	0.000	0.067	0.096	0.176	0.135	3.515	0.075	0.025	316	2384	100	65	967	1032	107	1120	1227	Error	Error	-3.895	65	967	107	1120	154822	821164	0.286	3.423	0	0	0
1	13	8	"A48"	"A48"	17435	64660	85	404	449	233	51	374	374	438	730	166	0	0	0	2151	2192	338	15	1448	1448	1493	898	60	33	0	0	0.000	0.000	0.000	0.000	0.000	0.000	0.000	0.000	0.000	0.000	0.000	0.000	0.000	0.000	0.043	0.101	0.237	0.197	3.353	19.255	0.007	208	1660	100	30	703	733	75	744	819	Error	Error	-4.550	30	703	75	744	93385	456015	0.015	0.778	0	0	0
1	14	8	"A48"	"A48"	17740	64655	100	411	439	197	44	381	381	415	253	60	14	1	0	2045	2026	375	18	1446	1446	1467	499	34	60	12	0	0.000	0.000	0.000	0.000	0.000	0.000	0.000	0.000	0.000	0.000	0.000	0.000	0.000	0.000	0.050	0.100	0.270	0.228	3.923	0.027	0.003	316	2384	100	30	599	629	58	580	638	Error	Error	-4.320	30	599	58	580	138654	640357	0.095	1.120	0	0	0
1	15	8	"A48"	"A48"	18040	64650	100	428	457	200	43	385	385	418	225	53	19	4	0	2123	2101	450	21	1489	1489	1505	272	18	76	57	0	0.000	0.000	0.000	0.000	0.000	0.000	0.000	0.000	0.000	0.000	0.000	0.000	0.000	0.000	0.068	0.118	0.261	0.213	4.932	0.095	0.020	316	2384	100	43	634	677	72	612	684	Error	Error	-3.882	43	634	72	612	144520	664037	0.173	2.191	0	0	0
1	16	8	"A49"	"A49"	18345	64650	80	431	447	247	55	389	389	432	359	83	6	0	0	2000	2218	2712	122	1500	1500	1574	1377	87	2	0	0	0.000	0.000	0.000	0.000	0.000	0.000	0.000	0.000	0.000	0.000	0.000	0.000	0.000	0.000	0.084	0.081	0.292	0.254	4.489	0.005	0.001	208	1512	100	42	500	542	58	718	776	Error	Error	-3.573	42	500	58	718	92979	461392	0.042	0.468	0	0	0
1	17	8	"A49"	"A49"	18645	64645	100	394	438	210	47	400	400	446	493	110	2	0	0	2145	2123	481	22	1553	1553	1613	629	38	46	7	0	0.000	0.000	0.000	0.000	0.000	0.000	0.000	0.000	0.000	0.000	0.000	0.000	0.000	0.000	-0.010	0.067	0.272	0.288	4.672	0.053	0.010	316	2384	100	-6	592	586	38	570	608	Error	Error	Error	-6	592	38	570	138388	670772	-0.016	0.811	0	0	0
1	18	8	"A49"	"A49"	18945	64645	100	428	455	178	39	420	420	467	461	98	1	0	0	2035	2046	454	22	1549	1549	1598	741	46	25	3	0	0.000	0.000	0.000	0.000	0.000	0.000	0.000	0.000	0.000	0.000	0.000	0.000	0.000	0.000	0.016	0.070	0.343	0.302	5.920	0.259	0.268	316	2384	100	8	486	494	35	497	532	Error	Error	-5.925	8	486	35	497	143669	646384	-0.026	0.605	0	0	0
1	1	9	"A50"	"A50"	13820	64975	100	420	459	317	69	394	394	427	398	93	4	1	0	1741	1875	1874	99	1496	1496	1543	842	54	6	0	0	0.000	0.000	0.000	0.000	0.000	0.000	0.000	0.000	0.000	0.000	0.000	0.000	0.000	0.000	0.106	0.172	0.478	0.536	4.783	0.005	0.001	316	2384	100	26	245	271	65	379	444	Error	Error	-3.236	26	245	65	379	145086	592571	0.080	0.394	0	0	0
1	2	9	"A50"	"A50"	14120	64975	100	397	442	337	76	385	385	414	202	48	17	4	0	1703	1765	824	46	1443	1443	1472	708	48	13	0	0	0.000	0.000	0.000	0.000	0.000	0.000	0.000	0.000	0.000	0.000	0.000	0.000	0.000	0.000	0.046	0.177	0.453	0.424	4.829	0.274	0.233	316	2384	100	12	260	272	57	322	379	Error	Error	-4.437	12	260	57	322	139604	557773	0.139	0.414	0	0	0
1	3	9	"A50"	"A50"	14420	64970	100	406	435	183	42	382	382	418	248	59	13	2	0	1715	1736	358	20	1440	1440	1462	389	26	40	9	0	0.000	0.000	0.000	0.000	0.000	0.000	0.000	0.000	0.000	0.000	0.000	0.000	0.000	0.000	0.087	0.179	0.420	0.362	4.896	0.214	0.033	316	2384	100	24	275	299	53	296	349	Error	Error	-3.518	24	275	53	296	137310	548514	0.069	0.704	0	0	0
1	4	9	"A51"	"A51"	14725	64970	100	441	465	256	55	385	385	423	295	69	12	2	0	1941	1949	398	20	1444	1444	1479	439	29	56	17	0	0.000	0.000	0.000	0.000	0.000	0.000	0.000	0.000	0.000	0.000	0.000	0.000	0.000	0.000	0.113	0.158	0.291	0.284	3.819	0.100	0.020	316	2384	100	56	497	553	80	505	585	Error	Error	-3.150	56	497	80	505	146927	615961	0.142	1.071	0	0	0
1	5	9	"A51"	"A51"	15025	64970	100	440	459	217	47	389	389	426	255	59	17	3	0	1878	1902	439	23	1458	1458	1487	321	21	59	25	0	0.000	0.000	0.000	0.000	0.000	0.000	0.000	0.000	0.000	0.000	0.000	0.000	0.000	0.000	0.121	0.158	0.388	0.383	4.060	0.090	0.008	316	2384	100	51	420	471	70	444	514	Error	Error	-3.042	51	420	70	444	145038	601069	0.129	1.293	0	0	0
1	6	9	"A51"	"A51"	15335	64960	100	458	694	2180	314	392	392	424	242	57	24	8	0	2147	2226	515	23	1475	1475	1493	381	25	81	39	0	0.000	0.000	0.000	0.000	0.000	0.000	0.000	0.000	0.000	0.000	0.000	0.000	0.000	0.000	0.098	0.402	0.271	0.252	3.948	10.013	0.037	316	2384	100	66	672	738	302	751	1053	Error	Error	-3.348	66	672	302	751	219350	703420	1.116	1.924	0	0	0
1	7	9	"A52"	"A52"	15630	64965	100	422	457	224	49	388	388	426	273	64	13	1	0	2301	2373	679	28	1498	1498	1532	318	20	82	63	0	0.000	0.000	0.000	0.000	0.000	0.000	0.000	0.000	0.000	0.000	0.000	0.000	0.000	0.000	0.042	0.079	0.187	0.161	3.819	0.047	0.008	316	2384	100	34	803	837	69	875	944	Error	Error	-4.562	34	803	69	875	144384	749929	0.114	2.645	0	0	0
1	8	9	"A52"	"A52"	15930	64960	100	459	481	223	46	393	393	441	444	100	2	0	0	2265	2335	523	22	1515	1515	1538	336	21	83	58	0	0.000	0.000	0.000	0.000	0.000	0.000	0.000	0.000	0.000	0.000	0.000	0.000	0.000	0.000	0.088	0.107	0.165	0.158	3.252	0.072	0.019	316	2384	100	66	750	816	88	820	908	Error	Error	-3.506	66	750	88	820	151864	737752	0.090	2.372	0	0	0
1	9	9	"A52"	"A52"	16230	64965	110	443	467	227	48	396	396	448	465	103	3	0	0	2398	2601	859	33	1486	1486	1531	452	29	84	51	0	0.000	0.000	0.000	0.000	0.000	0.000	0.000	0.000	0.000	0.000	0.000	0.000	0.000	0.000	0.052	0.064	0.167	0.134	3.438	0.043	0.014	392	2896	100	47	912	959	71	1115	1186	Error	Error	-4.278	47	912	71	1115	182899	1019411	0.041	2.367	0	0	0
1	10	9	"A53"	"A53"	16535	64955	100	456	499	449	89	392	392	428	272	63	16	2	0	2251	2251	497	22	1495	1495	1521	337	22	77	56	0	0.000	0.000	0.000	0.000	0.000	0.000	0.000	0.000	0.000	0.000	0.000	0.000	0.000	0.000	0.085	0.142	0.193	0.202	4.659	15.964	0.055	316	2384	100	64	756	820	107	756	863	Error	Error	-3.562	64	756	107	756	157568	711304	0.261	2.166	0	0	0
1	11	9	"A53"	"A53"	16835	64955	100	476	504	264	52	389	389	429	406	94	8	0	0	2212	2276	484	21	1522	1522	1554	563	36	63	18	0	0.000	0.000	0.000	0.000	0.000	0.000	0.000	0.000	0.000	0.000	0.000	0.000	0.000	0.000	0.126	0.153	0.272	0.235	3.330	0.144	0.050	316	2384	100	87	690	777	115	754	869	Error	Error	-2.988	87	690	115	754	159124	719331	0.185	1.282	0	0	0
1	12	9	"A53"	"A53"	17140	64960	95	419	444	189	42	396	396	566	2203	389	0	0	0	2222	2259	384	16	1508	1508	1684	2317	137	0	0	0	0.000	0.000	0.000	0.000	0.000	0.000	0.000	0.000	0.000	0.000	0.000	0.000	0.000	0.000	0.032	0.064	0.182	0.161	3.612	0.051	0.006	256	2088	100	23	714	737	48	751	799	Error	Error	-4.956	23	714	48	751	113679	578255	-0.055	0.248	0	0	0
1	13	9	"A54"	"A54"	17440	64950	100	430	452	199	44	396	396	477	1133	237	0	0	0	2094	2173	725	33	1536	1536	1600	894	55	23	1	0	0.000	0.000	0.000	0.000	0.000	0.000	0.000	0.000	0.000	0.000	0.000	0.000	0.000	0.000	0.061	0.088	0.257	0.255	3.448	0.019	0.002	316	2384	100	34	558	592	56	637	693	Error	Error	-4.037	34	558	56	637	142817	686775	-0.022	0.641	0	0	0
1	14	9	"A54"	"A54"	17740	64950	100	438	468	214	45	393	393	418	190	45	28	7	0	2126	2269	1796	79	1519	1519	1545	429	27	64	31	0	0.000	0.000	0.000	0.000	0.000	0.000	0.000	0.000	0.000	0.000	0.000	0.000	0.000	0.000	0.074	0.100	0.290	0.287	4.460	0.005	0.001	316	2384	100	45	607	652	75	750	825	Error	Error	-3.754	45	607	75	750	147938	717085	0.263	1.688	0	0	0
1	15	9	"A54"	"A54"	18045	64945	100	427	449	197	43	395	395	416	194	46	20	4	0	1974	2053	530	25	1534	1534	1551	275	17	63	41	0	0.000	0.000	0.000	0.000	0.000	0.000	0.000	0.000	0.000	0.000	0.000	0.000	0.000	0.000	0.073	0.104	0.294	0.329	4.402	0.082	0.023	316	2384	100	32	440	472	54	519	573	Error	Error	-3.781	32	440	54	519	141797	648859	0.170	1.825	0	0	0
1	16	9	"A55"	"A55"	18345	64945	100	445	519	474	91	398	398	432	253	58	19	4	0	2125	2144	461	21	1560	1560	1608	835	51	28	1	0	0.000	0.000	0.000	0.000	0.000	0.000	0.000	0.000	0.000	0.000	0.000	0.000	0.000	0.000	0.083	0.207	0.264	0.264	4.402	0.022	0.004	316	2384	100	47	565	612	121	584	705	Error	Error	-3.588	47	565	121	584	163943	677590	0.344	0.642	0	0	0
1	17	9	"A55"	"A55"	18645	64940	100	410	445	209	46	401	401	455	639	140	1	0	0	1814	1933	1599	82	1552	1552	1585	418	26	35	5	0	0.000	0.000	0.000	0.000	0.000	0.000	0.000	0.000	0.000	0.000	0.000	0.000	0.000	0.000	0.034	0.115	0.429	0.462	4.091	0.001	0.000	316	2384	100	9	262	271	44	381	425	Error	Error	-4.863	9	262	44	381	140549	610737	-0.016	0.833	0	0	0
1	18	9	"A55"	"A55"	18950	64940	100	461	487	226	46	431	431	470	385	81	6	0	0	2015	2033	398	19	1569	1569	1601	377	23	55	20	0	0.000	0.000	0.000	0.000	0.000	0.000	0.000	0.000	0.000	0.000	0.000	0.000	0.000	0.000	0.067	0.121	0.312	0.339	4.571	0.343	0.082	316	2384	100	30	446	476	56	464	520	Error	Error	-3.894	30	446	56	464	153829	642331	0.044	1.146	0	0	0
1	1	10	"A56"	"A56"	13820	65280	100	460	471	192	40	388	388	408	184	45	30	8	0	2329	2401	760	31	1488	1488	1545	539	34	66	35	0	0.000	0.000	0.000	0.000	0.000	0.000	0.000	0.000	0.000	0.000	0.000	0.000	0.000	0.000	0.086	0.091	0.188	0.199	4.004	0.044	0.041	316	2384	100	72	841	913	83	913	996	Error	Error	-3.546	72	841	83	913	148988	758711	0.342	1.588	0	0	0
1	2	10	"A56"	"A56"	14120	65275	100	435	446	191	42	391	391	420	212	50	19	3	0	2170	2265	644	28	1472	1472	1490	268	17	79	60	0	0.000	0.000	0.000	0.000	0.000	0.000	0.000	0.000	0.000	0.000	0.000	0.000	0.000	0.000	0.063	0.069	0.214	0.186	4.448	0.058	0.021	316	2384	100	44	698	742	55	793	848	Error	Error	-3.988	44	698	55	793	140992	715676	0.123	2.892	0	0	0
1	3	10	"A56"	"A56"	14425	65275	100	506	530	230	43	394	394	428	211	49	31	8	0	2749	3078	1616	52	1542	1542	1789	926	51	61	27	0	0.000	0.000	0.000	0.000	0.000	0.000	0.000	0.000	0.000	0.000	0.000	0.000	0.000	0.000	0.093	0.089	0.147	0.141	3.621	0.042	0.074	316	2384	100	112	1207	1319	136	1536	1672	Error	Error	-3.430	112	1207	136	1536	167601	972719	0.483	1.392	0	0	0
1	4	10	"A57"	"A57"	14725	65275	100	400	425	191	44	395	395	426	230	53	12	2	0	1812	1812	344	18	1437	1437	1448	242	16	63	40	0	0.000	0.000	0.000	0.000	0.000	0.000	0.000	0.000	0.000	0.000	0.000	0.000	0.000	0.000	0.013	0.080	0.368	0.322	4.590	0.074	0.004	316	2384	100	5	375	380	30	375	405	Error	Error	-6.229	5	375	30	375	134211	572566	-0.004	1.504	0	0	0
1	5	10	"A57"	"A57"	15030	65270	100	426	458	223	48	398	398	439	271	61	12	2	0	1956	1979	352	17	1462	1462	1479	254	17	78	48	0	0.000	0.000	0.000	0.000	0.000	0.000	0.000	0.000	0.000	0.000	0.000	0.000	0.000	0.000	0.057	0.116	0.257	0.260	4.543	0.193	0.014	316	2384	100	28	494	522	60	517	577	Error	Error	-4.141	28	494	60	517	144697	625232	0.070	1.969	0	0	0
1	6	10	"A57"	"A57"	15335	65270	95	419	445	194	43	394	394	425	271	63	14	1	0	1917	1940	321	16	1429	1429	1441	251	17	80	46	0	0.000	0.000	0.000	0.000	0.000	0.000	0.000	0.000	0.000	0.000	0.000	0.000	0.000	0.000	0.051	0.100	0.292	0.255	4.521	0.047	0.002	256	2088	100	25	488	513	51	511	562	Error	Error	-4.287	25	488	51	511	113978	496696	0.074	1.988	0	0	0
1	7	10	"A58"	"A58"	15630	65265	100	421	454	212	46	395	395	421	219	52	17	2	0	1971	1939	385	19	1451	1451	1474	471	31	54	9	0	0.000	0.000	0.000	0.000	0.000	0.000	0.000	0.000	0.000	0.000	0.000	0.000	0.000	0.000	0.050	0.121	0.313	0.295	4.130	0.320	0.001	316	2384	100	26	520	546	59	488	547	Error	Error	-4.322	26	520	59	488	143355	612789	0.151	0.987	0	0	0
1	8	10	"A58"	"A58"	15935	65265	100	406	439	185	42	409	409	446	254	56	12	1	0	2013	2027	349	17	1473	1473	1479	287	19	75	44	0	0.000	0.000	0.000	0.000	0.000	0.000	0.000	0.000	0.000	0.000	0.000	0.000	0.000	0.000	-0.006	0.054	0.283	0.256	3.659	0.168	0.023	316	2384	100	-3	540	537	30	554	584	Error	Error	Error	-3	540	30	554	138661	640558	-0.028	1.909	0	0	0
1	9	10	"A58"	"A58"	16235	65265	80	430	454	183	40	426	426	480	660	137	0	0	0	1996	1999	310	15	1499	1499	1558	841	53	14	0	0	0.000	0.000	0.000	0.000	0.000	0.000	0.000	0.000	0.000	0.000	0.000	0.000	0.000	0.000	0.008	0.056	0.257	0.291	3.233	0.595	0.257	208	1512	100	4	497	501	28	500	528	Error	Error	-6.957	4	497	28	500	94495	415782	-0.039	0.524	0	0	0
1	10	10	"A59"	"A59"	16535	65260	100	465	500	238	47	420	420	496	634	127	2	0	0	2271	2272	474	20	1503	1503	1599	925	57	33	0	0	0.000	0.000	0.000	0.000	0.000	0.000	0.000	0.000	0.000	0.000	0.000	0.000	0.000	0.000	0.059	0.104	0.199	0.187	3.849	0.417	0.171	316	2384	100	45	768	813	80	769	849	Error	Error	-4.093	45	768	80	769	158076	717889	0.006	0.728	0	0	0
1	11	10	"A59"	"A59"	16840	65255	100	473	496	223	44	411	411	436	225	51	20	4	0	2114	2140	464	21	1530	1530	1554	429	27	65	28	0	0.000	0.000	0.000	0.000	0.000	0.000	0.000	0.000	0.000	0.000	0.000	0.000	0.000	0.000	0.106	0.139	0.292	0.274	4.330	0.093	0.017	316	2384	100	62	584	646	85	610	695	Error	Error	-3.236	62	584	85	610	156838	676297	0.267	1.366	0	0	0
1	12	10	"A59"	"A59"	17140	65255	100	452	507	264	52	411	411	461	579	125	3	0	0	2098	2174	591	27	1527	1527	1572	1256	79	6	1	0	0.000	0.000	0.000	0.000	0.000	0.000	0.000	0.000	0.000	0.000	0.000	0.000	0.000	0.000	0.072	0.148	0.324	0.286	4.119	0.392	0.701	316	2384	100	41	571	612	96	647	743	Error	Error	-3.800	41	571	96	647	160174	687000	0.079	0.479	0	0	0
1	13	10	"A60"	"A60"	17445	65255	100	410	436	199	45	401	401	435	263	60	14	1	0	1704	1726	296	17	1474	1474	1499	322	21	39	9	0	0.000	0.000	0.000	0.000	0.000	0.000	0.000	0.000	0.000	0.000	0.000	0.000	0.000	0.000	0.039	0.139	0.512	0.447	4.077	0.131	0.009	316	2384	100	9	230	239	35	252	287	Error	Error	-4.676	9	230	35	252	137862	545264	0.004	0.705	0	0	0
1	14	10	"A60"	"A60"	17745	65250	100	429	453	224	49	416	416	448	278	62	8	1	0	1813	1828	378	20	1519	1519	1546	315	20	47	19	0	0.000	0.000	0.000	0.000	0.000	0.000	0.000	0.000	0.000	0.000	0.000	0.000	0.000	0.000	0.044	0.120	0.351	0.374	5.526	0.369	0.035	316	2384	100	13	294	307	37	309	346	Error	Error	-4.499	13	294	37	309	143234	577741	0.018	0.895	0	0	0
1	15	10	"A60"	"A60"	18045	65250	100	421	471	329	69	423	423	448	231	51	13	4	0	1712	1757	345	19	1545	1545	1561	274	17	34	13	0	0.000	0.000	0.000	0.000	0.000	0.000	0.000	0.000	0.000	0.000	0.000	0.000	0.000	0.000	-0.012	0.226	0.676	0.580	4.999	0.371	0.027	316	2384	100	-2	167	165	48	212	260	Error	Error	Error	-2	167	48	212	148711	555320	0.100	0.715	0	0	0
1	16	10	"A61"	"A61"	18350	65245	100	443	519	401	77	413	413	435	213	48	20	7	0	2193	2275	620	27	1550	1550	1565	277	17	75	55	0	0.000	0.000	0.000	0.000	0.000	0.000	0.000	0.000	0.000	0.000	0.000	0.000	0.000	0.000	0.047	0.146	0.234	0.230	4.299	0.173	0.041	316	2384	100	30	643	673	106	725	831	Error	Error	-4.422	30	643	106	725	164058	718919	0.394	2.563	0	0	0
1	17	10	"A61"	"A61"	18650	65245	100	487	500	209	41	416	416	451	296	65	14	2	0	2428	2458	716	29	1583	1583	1609	366	22	74	56	0	0.000	0.000	0.000	0.000	0.000	0.000	0.000	0.000	0.000	0.000	0.000	0.000	0.000	0.000	0.084	0.096	0.198	0.188	4.303	0.094	0.018	316	2384	100	71	845	916	84	875	959	Error	Error	-3.573	71	845	84	875	158111	776631	0.166	2.320	0	0	0
1	18	10	"A61"	"A61"	18950	65240	100	478	504	207	41	443	443	470	209	44	20	6	0	2323	2397	787	32	1593	1593	1637	381	23	65	48	0	0.000	0.000	0.000	0.000	0.000	0.000	0.000	0.000	0.000	0.000	0.000	0.000	0.000	0.000	0.048	0.076	0.196	0.211	5.228	0.077	0.048	316	2384	100	35	730	765	61	804	865	Error	Error	-4.382	35	730	61	804	159332	757581	0.163	1.995	0	0	0
1	1	11	"A62"	"A62"	13825	65575	100	417	437	192	43	393	393	419	234	55	14	2	0	2013	2149	1493	69	1479	1479	1535	915	59	24	1	0	0.000	0.000	0.000	0.000	0.000	0.000	0.000	0.000	0.000	0.000	0.000	0.000	0.000	0.000	0.045	0.066	0.254	0.281	4.469	0.004	0.000	316	2384	100	24	534	558	44	670	714	Error	Error	-4.476	24	534	44	670	137974	678931	0.077	0.671	0	0	0
1	2	11	"A62"	"A62"	14125	65575	100	405	425	182	42	383	383	444	941	211	0	0	0	2201	2286	1746	76	1498	1498	1579	1646	104	3	0	0	0.000	0.000	0.000	0.000	0.000	0.000	0.000	0.000	0.000	0.000	0.000	0.000	0.000	0.000	0.031	0.053	0.248	0.217	4.312	0.476	0.664	316	2384	100	22	703	725	42	788	830	Error	Error	-4.998	22	703	42	788	134203	722464	-0.020	0.430	0	0	0
1	3	11	"A62"	"A62"	14425	65575	100	421	436	175	40	389	389	433	511	118	1	0	0	2172	2262	1267	56	1483	1483	1509	346	22	75	49	0	0.000	0.000	0.000	0.000	0.000	0.000	0.000	0.000	0.000	0.000	0.000	0.000	0.000	0.000	0.046	0.060	0.167	0.164	3.876	0.120	0.001	316	2384	100	32	689	721	47	779	826	Error	Error	-4.428	32	689	47	779	137904	714922	0.006	2.176	0	0	0
1	4	11	"A63"	"A63"	14730	65570	100	454	473	214	45	390	390	428	228	53	21	4	0	2495	2523	584	23	1499	1499	1519	282	18	91	79	0	0.000	0.000	0.000	0.000	0.000	0.000	0.000	0.000	0.000	0.000	0.000	0.000	0.000	0.000	0.064	0.081	0.180	0.172	3.349	0.048	0.012	316	2384	100	64	996	1060	83	1024	1107	Error	Error	-3.960	64	996	83	1024	149586	797285	0.197	3.560	0	0	0
1	5	11	"A63"	"A63"	15030	65570	100	477	488	206	42	406	406	532	1973	370	0	0	0	2581	2803	1251	44	1516	1516	1680	2379	141	9	3	0	0.000	0.000	0.000	0.000	0.000	0.000	0.000	0.000	0.000	0.000	0.000	0.000	0.000	0.000	0.067	0.064	0.143	0.129	3.802	0.776	0.707	316	2384	100	71	1065	1136	82	1287	1369	Error	Error	-3.907	71	1065	82	1287	154295	885608	-0.022	0.472	0	0	0
1	6	11	"A63"	"A63"	15340	65565	110	443	457	198	43	391	391	424	253	59	15	3	0	2271	2299	707	30	1481	1481	1497	297	19	85	67	0	0.000	0.000	0.000	0.000	0.000	0.000	0.000	0.000	0.000	0.000	0.000	0.000	0.000	0.000	0.066	0.081	0.206	0.191	3.449	0.041	0.006	392	2896	100	52	790	842	66	818	884	Error	Error	-3.925	52	790	66	818	179093	901332	0.130	2.700	0	0	0
1	7	11	"A64"	"A64"	15640	65565	110	451	471	222	47	406	406	437	256	58	14	3	0	2377	2411	517	21	1518	1518	1555	457	29	81	45	0	0.000	0.000	0.000	0.000	0.000	0.000	0.000	0.000	0.000	0.000	0.000	0.000	0.000	0.000	0.052	0.073	0.173	0.159	3.725	0.047	0.010	392	2896	100	45	859	904	65	893	958	Error	Error	-4.255	45	859	65	893	184667	945208	0.133	1.873	0	0	0
1	8	11	"A64"	"A64"	15940	65565	100	444	469	188	40	414	414	761	3926	515	0	0	0	2455	2487	499	20	1512	1512	1936	4457	230	0	0	0	0.000	0.000	0.000	0.000	0.000	0.000	0.000	0.000	0.000	0.000	0.000	0.000	0.000	0.000	0.032	0.056	0.145	0.144	3.905	0.872	0.805	316	2384	100	30	943	973	55	975	1030	Error	Error	-4.974	30	943	55	975	148128	786027	-0.074	0.124	0	0	0
1	9	11	"A64"	"A64"	16240	65565	100	445	472	205	43	408	408	439	241	54	19	3	0	2308	2384	517	21	1520	1520	1548	317	20	90	65	0	0.000	0.000	0.000	0.000	0.000	0.000	0.000	0.000	0.000	0.000	0.000	0.000	0.000	0.000	0.047	0.074	0.201	0.163	4.064	0.067	0.014	316	2384	100	37	788	825	64	864	928	Error	Error	-4.413	37	788	64	864	149219	753305	0.137	2.637	0	0	0
1	10	11	"A65"	"A65"	16540	65555	100	429	442	180	40	399	399	455	730	160	0	0	0	1936	1933	379	19	1501	1501	1553	1111	71	4	0	0	0.000	0.000	0.000	0.000	0.000	0.000	0.000	0.000	0.000	0.000	0.000	0.000	0.000	0.000	0.069	0.100	0.294	0.297	4.825	0.035	0.001	316	2384	100	30	435	465	43	432	475	Error	Error	-3.858	30	435	43	432	139685	610892	-0.018	0.342	0	0	0
1	11	11	"A65"	"A65"	16840	65555	100	392	426	226	53	405	405	432	218	50	12	4	0	1927	1920	335	17	1496	1496	1551	851	54	8	0	0	0.000	0.000	0.000	0.000	0.000	0.000	0.000	0.000	0.000	0.000	0.000	0.000	0.000	0.000	-0.030	0.050	0.404	0.369	4.964	0.008	0.001	316	2384	100	-13	431	418	21	424	445	Error	Error	Error	-13	431	21	424	134498	606759	-0.028	0.434	0	0	0
1	12	11	"A65"	"A65"	17145	65555	100	431	471	261	55	408	408	450	318	70	9	1	0	2034	2046	421	20	1514	1514	1550	891	57	15	0	0	0.000	0.000	0.000	0.000	0.000	0.000	0.000	0.000	0.000	0.000	0.000	0.000	0.000	0.000	0.044	0.118	0.289	0.291	5.239	0.039	0.005	316	2384	100	23	520	543	63	532	595	Error	Error	-4.499	23	520	63	532	148969	646380	0.066	0.557	0	0	0
1	13	11	"A66"	"A66"	17440	65555	95	439	462	250	54	405	405	465	561	120	1	0	0	2320	2379	473	19	1521	1521	1549	334	21	87	66	0	0.000	0.000	0.000	0.000	0.000	0.000	0.000	0.000	0.000	0.000	0.000	0.000	0.000	0.000	0.043	0.066	0.161	0.145	3.131	7.693	0.009	256	2088	100	34	799	833	57	858	915	Error	Error	-4.555	34	799	57	858	118284	609040	-0.005	2.485	0	0	0
1	14	11	"A66"	"A66"	17745	65550	100	497	512	226	44	411	411	463	546	117	4	0	0	2235	2240	481	21	1557	1557	1621	1155	71	13	0	0	0.000	0.000	0.000	0.000	0.000	0.000	0.000	0.000	0.000	0.000	0.000	0.000	0.000	0.000	0.127	0.148	0.240	0.255	3.871	0.430	0.188	316	2384	100	86	678	764	101	683	784	Error	Error	-2.979	86	678	101	683	161809	707901	0.090	0.536	0	0	0
1	15	11	"A66"	"A66"	18050	65545	100	413	452	245	54	406	406	631	2166	343	0	0	0	1948	1980	362	18	1551	1551	1978	4272	215	0	0	0	0.000	0.000	0.000	0.000	0.000	0.000	0.000	0.000	0.000	0.000	0.000	0.000	0.000	0.000	0.018	0.107	0.291	0.305	3.763	0.087	0.012	316	2384	100	7	397	404	46	429	475	Error	Error	-5.826	7	397	46	429	142912	625803	-0.083	0.000	0	0	0
1	16	11	"A67"	"A67"	18350	65545	100	417	560	1153	205	410	410	481	1059	220	1	1	0	2019	2031	457	22	1535	1535	1597	1265	79	5	0	0	0.000	0.000	0.000	0.000	0.000	0.000	0.000	0.000	0.000	0.000	0.000	0.000	0.000	0.000	0.014	0.302	0.285	0.263	4.770	7.786	0.011	316	2384	100	7	484	491	150	496	646	Error	Error	-6.112	7	484	150	496	176880	641892	0.075	0.343	0	0	0
1	17	11	"A67"	"A67"	18655	65540	100	429	449	188	41	423	423	500	993	198	0	0	0	2208	2267	1342	59	1578	1578	1685	1931	114	0	0	0	0.000	0.000	0.000	0.000	0.000	0.000	0.000	0.000	0.000	0.000	0.000	0.000	0.000	0.000	0.010	0.038	0.210	0.204	4.611	0.361	0.403	316	2384	100	6	630	636	26	689	715	Error	Error	-6.714	6	630	26	689	141970	716300	-0.051	0.301	0	0	0
1	18	11	"A67"	"A67"	18955	65540	100	475	497	226	45	438	438	468	227	48	17	3	0	2184	2205	530	24	1593	1593	1645	1339	81	6	0	0	0.000	0.000	0.000	0.000	0.000	0.000	0.000	0.000	0.000	0.000	0.000	0.000	0.000	0.000	0.063	0.096	0.233	0.259	5.036	0.000	0.000	316	2384	100	37	591	628	59	612	671	Error	Error	-3.998	37	591	59	612	157017	696918	0.128	0.418	0	0	0
1	1	12	"A68"	"A68"	13830	65880	100	419	427	173	40	395	395	427	287	67	7	0	0	2284	2392	683	28	1498	1498	1553	604	38	62	29	0	0.000	0.000	0.000	0.000	0.000	0.000	0.000	0.000	0.000	0.000	0.000	0.000	0.000	0.000	0.031	0.036	0.128	0.122	3.637	0.047	0.020	316	2384	100	24	786	810	32	894	926	Error	Error	-5.033	24	786	32	894	134913	755803	0.000	1.389	0	0	0
1	2	12	"A68"	"A68"	14130	65875	100	438	465	225	48	396	396	424	227	53	19	6	0	2087	2165	589	27	1504	1504	1529	294	19	75	49	0	0.000	0.000	0.000	0.000	0.000	0.000	0.000	0.000	0.000	0.000	0.000	0.000	0.000	0.000	0.072	0.104	0.251	0.248	4.091	0.053	0.007	316	2384	100	42	583	625	69	661	730	Error	Error	-3.795	42	583	69	661	146925	684259	0.181	2.163	0	0	0
1	3	12	"A68"	"A68"	14430	65875	100	449	454	182	40	405	405	436	290	66	7	0	0	2181	2260	635	28	1514	1514	1536	289	18	76	56	0	0.000	0.000	0.000	0.000	0.000	0.000	0.000	0.000	0.000	0.000	0.000	0.000	0.000	0.000	0.066	0.066	0.205	0.223	4.019	0.110	0.011	316	2384	100	44	667	711	49	746	795	Error	Error	-3.922	44	667	49	746	143449	714138	0.062	2.505	0	0	0
1	4	12	"A69"	"A69"	14735	65875	100	438	466	208	44	413	413	443	359	81	6	0	0	2297	2370	718	30	1502	1502	1542	319	20	82	64	0	0.000	0.000	0.000	0.000	0.000	0.000	0.000	0.000	0.000	0.000	0.000	0.000	0.000	0.000	0.031	0.061	0.163	0.145	4.091	0.125	0.008	316	2384	100	25	795	820	53	868	921	Error	Error	-4.991	25	795	53	868	147409	748936	0.064	2.596	0	0	0
1	5	12	"A69"	"A69"	15040	65870	100	407	460	300	65	405	405	463	1096	236	0	0	0	2159	2178	357	16	1485	1485	1508	299	19	88	57	0	0.000	0.000	0.000	0.000	0.000	0.000	0.000	0.000	0.000	0.000	0.000	0.000	0.000	0.000	0.003	0.079	0.246	0.210	3.902	0.091	0.015	316	2384	100	2	674	676	55	693	748	Error	Error	-8.397	2	674	55	693	145401	688326	-0.003	2.241	0	0	0
1	6	12	"A69"	"A69"	15340	65870	90	460	631	1409	223	386	386	412	208	50	22	6	0	2190	2453	1930	78	1457	1457	1491	315	21	91	64	0	0.000	0.000	0.000	0.000	0.000	0.000	0.000	0.000	0.000	0.000	0.000	0.000	0.000	0.000	0.101	0.246	0.210	0.190	3.295	0.559	0.447	256	1924	100	74	733	807	245	996	1241	Error	Error	-3.308	74	733	245	996	161570	628036	1.053	3.054	0	0	0
1	7	12	"A70"	"A70"	15645	65865	110	431	472	426	90	409	409	439	285	64	10	1	0	2426	2487	1044	41	1474	1474	1492	368	24	88	67	0	0.000	0.000	0.000	0.000	0.000	0.000	0.000	0.000	0.000	0.000	0.000	0.000	0.000	0.000	0.023	0.062	0.153	0.136	3.944	0.204	0.177	392	2896	100	22	952	974	63	1013	1076	Error	Error	-5.435	22	952	63	1013	184985	974781	0.116	2.704	0	0	0
1	8	12	"A70"	"A70"	15945	65870	90	439	462	229	49	417	417	448	231	51	17	3	0	2356	2384	409	17	1509	1509	1534	302	19	94	76	0	0.000	0.000	0.000	0.000	0.000	0.000	0.000	0.000	0.000	0.000	0.000	0.000	0.000	0.000	0.026	0.051	0.175	0.160	3.946	0.034	0.005	256	1924	100	22	847	869	45	875	920	Error	Error	-5.267	22	847	45	875	118200	610388	0.061	2.815	0	0	0
1	9	12	"A70"	"A70"	16240	65870	90	420	457	262	57	389	389	430	266	61	11	2	0	2139	2134	349	16	1496	1496	1537	536	34	60	9	0	0.000	0.000	0.000	0.000	0.000	0.000	0.000	0.000	0.000	0.000	0.000	0.000	0.000	0.000	0.048	0.107	0.228	0.230	3.374	0.110	0.021	256	1924	100	31	643	674	68	638	706	Error	Error	-4.374	31	643	68	638	117078	546385	0.102	1.114	0	0	0
1	10	12	"A71"	"A71"	16545	65860	100	443	471	229	48	402	402	433	220	50	19	4	0	2197	2202	370	16	1494	1494	1508	262	17	88	67	0	0.000	0.000	0.000	0.000	0.000	0.000	0.000	0.000	0.000	0.000	0.000	0.000	0.000	0.000	0.058	0.097	0.195	0.192	3.478	0.077	0.011	316	2384	100	41	703	744	69	708	777	Error	Error	-4.100	41	703	69	708	148957	695946	0.173	2.649	0	0	0
1	11	12	"A71"	"A71"	16840	65850	95	445	458	183	39	433	433	478	436	91	2	0	0	2361	2381	434	18	1537	1537	1561	285	18	91	72	0	0.000	0.000	0.000	0.000	0.000	0.000	0.000	0.000	0.000	0.000	0.000	0.000	0.000	0.000	0.015	0.030	0.165	0.140	3.570	0.044	0.005	256	2088	100	12	824	836	25	844	869	Error	Error	-6.102	12	824	25	844	117210	609565	-0.046	2.877	0	0	0
1	12	12	"A71"	"A71"	17150	65855	100	448	479	254	53	420	420	453	255	56	15	2	0	2126	2113	411	19	1496	1496	1522	411	27	68	29	0	0.000	0.000	0.000	0.000	0.000	0.000	0.000	0.000	0.000	0.000	0.000	0.000	0.000	0.000	0.044	0.096	0.247	0.222	4.296	0.069	0.008	316	2384	100	28	630	658	59	617	676	Error	Error	-4.492	28	630	59	617	151314	667658	0.102	1.438	0	0	0
1	13	12	"A72"	"A72"	17450	65855	100	474	503	211	41	408	408	444	264	59	17	4	0	2365	2629	841	31	1565	1565	1633	455	27	81	42	0	0.000	0.000	0.000	0.000	0.000	0.000	0.000	0.000	0.000	0.000	0.000	0.000	0.000	0.000	0.083	0.089	0.146	0.142	3.529	0.087	0.040	316	2384	100	66	800	866	95	1064	1159	Error	Error	-3.599	66	800	95	1064	158882	830612	0.223	2.189	0	0	0
1	14	12	"A72"	"A72"	17750	65850	100	453	489	207	42	418	418	451	307	68	12	1	0	2273	2291	513	22	1532	1532	1582	410	25	71	43	0	0.000	0.000	0.000	0.000	0.000	0.000	0.000	0.000	0.000	0.000	0.000	0.000	0.000	0.000	0.047	0.094	0.221	0.211	4.074	0.035	0.009	316	2384	100	35	741	776	71	759	830	Error	Error	-4.404	35	741	71	759	154399	723817	0.124	1.729	0	0	0
1	15	12	"A72"	"A72"	18055	65850	100	499	500	198	39	412	412	449	267	59	18	0	0	2652	2944	1116	37	1569	1569	1629	941	57	55	30	0	0.000	0.000	0.000	0.000	0.000	0.000	0.000	0.000	0.000	0.000	0.000	0.000	0.000	0.000	0.080	0.064	0.120	0.129	3.921	0.042	0.022	316	2384	100	87	1083	1170	88	1375	1463	Error	Error	-3.638	87	1083	88	1375	158085	930202	0.191	1.397	0	0	0
1	16	12	"A73"	"A73"	18355	65845	100	406	461	262	56	412	412	447	254	56	14	4	0	1718	1758	337	19	1533	1533	1556	772	49	7	0	0	0.000	0.000	0.000	0.000	0.000	0.000	0.000	0.000	0.000	0.000	0.000	0.000	0.000	0.000	-0.032	0.218	0.586	0.609	4.757	0.013	0.002	316	2384	100	-6	185	179	49	225	274	Error	Error	Error	-6	185	49	225	145609	555565	0.055	0.262	0	0	0
1	17	12	"A73"	"A73"	18660	65845	100	420	454	258	56	417	417	460	426	92	4	0	0	1765	1794	358	19	1554	1554	1570	250	15	46	20	0	0.000	0.000	0.000	0.000	0.000	0.000	0.000	0.000	0.000	0.000	0.000	0.000	0.000	0.000	0.014	0.154	0.597	0.527	5.366	10.752	0.007	316	2384	100	3	211	214	37	240	277	Error	Error	-6.136	3	211	37	240	143473	567056	-0.014	0.896	0	0	0
1	18	12	"A73"	"A73"	18960	65840	100	450	482	236	48	436	436	469	294	62	9	2	0	1704	1740	328	18	1571	1571	1599	405	25	19	4	0	0.000	0.000	0.000	0.000	0.000	0.000	0.000	0.000	0.000	0.000	0.000	0.000	0.000	0.000	0.105	0.272	0.593	0.604	4.098	0.767	0.021	316	2384	100	14	133	147	46	169	215	Error	Error	-3.248	14	133	46	169	152388	549897	0.044	0.348	0	0	0
1	1	13	"A74"	"A74"	13830	66175	100	459	479	220	45	401	401	426	201	47	24	4	0	2350	2479	826	33	1525	1525	1599	794	49	52	15	0	0.000	0.000	0.000	0.000	0.000	0.000	0.000	0.000	0.000	0.000	0.000	0.000	0.000	0.000	0.070	0.082	0.191	0.157	3.770	0.048	0.039	316	2384	100	58	825	883	78	954	1032	Error	Error	-3.830	58	825	78	954	151247	783266	0.264	1.108	0	0	0
1	2	13	"A74"	"A74"	14130	66170	100	409	443	203	45	403	403	424	191	45	21	7	0	2312	2387	631	26	1529	1529	1565	320	20	81	59	0	0.000	0.000	0.000	0.000	0.000	0.000	0.000	0.000	0.000	0.000	0.000	0.000	0.000	0.000	0.008	0.047	0.163	0.166	3.923	0.036	0.013	316	2384	100	6	783	789	40	858	898	Error	Error	-7.028	6	783	40	858	140132	754431	0.099	2.569	0	0	0
1	3	13	"A74"	"A74"	14435	66170	100	428	471	223	47	399	399	431	240	55	17	5	0	2332	2408	586	24	1510	1510	1524	280	18	89	74	0	0.000	0.000	0.000	0.000	0.000	0.000	0.000	0.000	0.000	0.000	0.000	0.000	0.000	0.000	0.035	0.080	0.193	0.177	3.889	0.064	0.016	316	2384	100	29	822	851	72	898	970	Error	Error	-4.825	29	822	72	898	148867	760856	0.167	3.157	0	0	0
1	4	13	"A75"	"A75"	14735	66165	100	475	495	196	39	390	390	425	303	71	17	0	0	2285	2313	554	23	1543	1543	1643	525	31	64	25	0	0.000	0.000	0.000	0.000	0.000	0.000	0.000	0.000	0.000	0.000	0.000	0.000	0.000	0.000	0.115	0.136	0.254	0.222	4.411	0.048	0.016	316	2384	100	85	742	827	105	770	875	Error	Error	-3.126	85	742	105	770	156426	730753	0.231	1.276	0	0	0
1	5	13	"A75"	"A75"	15035	66165	100	455	475	193	40	400	400	496	1645	331	0	0	0	2299	2471	731	29	1540	1540	1692	1882	111	9	0	0	0.000	0.000	0.000	0.000	0.000	0.000	0.000	0.000	0.000	0.000	0.000	0.000	0.000	0.000	0.072	0.081	0.189	0.193	3.804	0.846	0.758	316	2384	100	55	759	814	75	931	1006	Error	Error	-3.787	55	759	75	931	150098	780765	-0.013	0.414	0	0	0
1	6	13	"A75"	"A75"	15340	66160	100	500	530	209	39	402	402	436	257	58	22	4	0	2399	2545	782	30	1536	1536	1618	461	28	83	45	0	0.000	0.000	0.000	0.000	0.000	0.000	0.000	0.000	0.000	0.000	0.000	0.000	0.000	0.000	0.114	0.127	0.188	0.172	3.350	0.054	0.025	316	2384	100	98	863	961	128	1009	1137	Error	Error	-3.139	98	863	128	1009	167577	804166	0.366	2.011	0	0	0
1	7	13	"A76"	"A76"	15640	66160	100	453	469	214	45	408	408	441	248	56	14	2	0	2417	2460	614	24	1526	1526	1560	328	21	85	66	0	0.000	0.000	0.000	0.000	0.000	0.000	0.000	0.000	0.000	0.000	0.000	0.000	0.000	0.000	0.051	0.065	0.146	0.141	3.664	0.042	0.008	316	2384	100	45	891	936	61	934	995	Error	Error	-4.307	45	891	61	934	148235	777472	0.113	2.744	0	0	0
1	8	13	"A76"	"A76"	15945	66160	95	494	522	200	38	420	420	457	310	67	16	1	0	2893	3077	855	27	1541	1541	1587	375	23	100	87	0	0.000	0.000	0.000	0.000	0.000	0.000	0.000	0.000	0.000	0.000	0.000	0.000	0.000	0.000	0.055	0.066	0.108	0.089	3.618	0.055	0.015	256	2088	100	74	1352	1426	102	1536	1638	Error	Error	-4.191	74	1352	102	1536	133520	787585	0.210	3.973	0	0	0
1	9	13	"A76"	"A76"	16245	66155	100	481	507	200	39	410	410	450	268	59	19	1	0	2658	2768	707	25	1558	1558	1589	322	20	94	80	0	0.000	0.000	0.000	0.000	0.000	0.000	0.000	0.000	0.000	0.000	0.000	0.000	0.000	0.000	0.065	0.080	0.146	0.144	3.445	0.062	0.016	316	2384	100	71	1100	1171	97	1210	1307	Error	Error	-3.954	71	1100	97	1210	160147	874816	0.213	3.661	0	0	0
1	10	13	"A77"	"A77"	16545	66155	100	517	1336	5985	447	416	416	447	223	49	31	13	0	2537	4249	8773	206	1589	1589	1692	553	32	80	45	1	0.000	0.000	0.000	0.000	0.000	0.000	0.000	0.000	0.000	0.000	0.000	0.000	0.000	0.000	0.107	0.346	0.160	0.165	4.042	0.613	0.687	316	2384	100	101	948	1049	920	2660	3580	Error	Error	-3.231	101	948	920	2660	422041	1342701	3.987	4.624	0	0	0
1	11	13	"A77"	"A77"	16850	66150	100	552	570	229	40	414	414	447	234	52	32	9	0	2641	2733	692	25	1586	1586	1681	510	30	88	50	0	0.000	0.000	0.000	0.000	0.000	0.000	0.000	0.000	0.000	0.000	0.000	0.000	0.000	0.000	0.131	0.136	0.186	0.163	3.480	0.060	0.037	316	2384	100	138	1055	1193	156	1147	1303	Error	Error	-2.935	138	1055	156	1147	180191	863699	0.526	2.063	0	0	0
1	12	13	"A77"	"A77"	17150	66150	100	552	576	225	39	421	421	461	257	55	26	6	0	2683	2894	890	30	1591	1591	1654	427	25	87	65	0	0.000	0.000	0.000	0.000	0.000	0.000	0.000	0.000	0.000	0.000	0.000	0.000	0.000	0.000	0.120	0.119	0.169	0.152	3.569	0.064	0.045	316	2384	100	131	1092	1223	155	1303	1458	Error	Error	-3.059	131	1092	155	1303	182150	914598	0.447	2.904	0	0	0
1	13	13	"A78"	"A78"	17450	66145	100	473	510	231	45	424	424	454	299	65	15	2	0	2511	2700	911	33	1592	1592	1649	392	23	81	58	0	0.000	0.000	0.000	0.000	0.000	0.000	0.000	0.000	0.000	0.000	0.000	0.000	0.000	0.000	0.053	0.078	0.149	0.142	3.731	0.067	0.046	316	2384	100	49	919	968	86	1108	1194	Error	Error	-4.229	49	919	86	1108	161174	853186	0.187	2.681	0	0	0
1	14	13	"A78"	"A78"	17755	66145	100	525	545	228	41	433	433	468	312	66	18	1	0	2947	3199	1269	39	1596	1596	1653	393	23	87	77	0	0.000	0.000	0.000	0.000	0.000	0.000	0.000	0.000	0.000	0.000	0.000	0.000	0.000	0.000	0.068	0.070	0.142	0.127	3.326	0.057	0.062	316	2384	100	92	1351	1443	112	1603	1715	Error	Error	-3.876	92	1351	112	1603	172266	1010971	0.247	3.934	0	0	0
1	15	13	"A78"	"A78"	18055	66140	100	502	524	237	45	414	414	442	232	52	24	6	0	2476	2646	952	35	1547	1547	1605	395	24	79	57	0	0.000	0.000	0.000	0.000	0.000	0.000	0.000	0.000	0.000	0.000	0.000	0.000	0.000	0.000	0.095	0.100	0.201	0.163	4.439	0.058	0.034	316	2384	100	88	929	1017	110	1099	1209	Error	Error	-3.400	88	929	110	1099	165662	836029	0.353	2.635	0	0	0
1	16	13	"A79"	"A79"	18355	66140	100	475	549	461	83	408	408	438	229	52	24	7	0	2626	2635	781	29	1543	1543	1579	338	21	83	68	0	0.000	0.000	0.000	0.000	0.000	0.000	0.000	0.000	0.000	0.000	0.000	0.000	0.000	0.000	0.062	0.129	0.171	0.162	3.927	0.101	0.041	316	2384	100	67	1083	1150	141	1092	1233	Error	Error	-4.015	67	1083	141	1092	173549	832711	0.485	3.124	0	0	0
1	17	13	"A79"	"A79"	18660	66140	100	508	524	233	44	424	424	450	232	51	23	4	0	2782	2783	995	35	1565	1565	1609	480	29	72	60	0	0.000	0.000	0.000	0.000	0.000	0.000	0.000	0.000	0.000	0.000	0.000	0.000	0.000	0.000	0.069	0.082	0.152	0.169	4.191	0.053	0.032	316	2384	100	84	1217	1301	100	1218	1318	Error	Error	-3.857	84	1217	100	1218	165530	879498	0.319	2.446	0	0	0
1	18	13	"A79"	"A79"	18960	66135	100	508	545	266	48	443	443	477	256	53	19	4	0	2654	2688	936	34	1609	1609	1660	368	22	75	60	0	0.000	0.000	0.000	0.000	0.000	0.000	0.000	0.000	0.000	0.000	0.000	0.000	0.000	0.000	0.062	0.095	0.141	0.134	3.809	0.072	0.046	316	2384	100	65	1045	1110	102	1079	1181	Error	Error	-4.007	65	1045	102	1079	172333	849341	0.266	2.793	0	0	0
1	1	14	"A80"	"A80"	13830	66480	100	476	506	213	42	409	409	434	208	47	28	8	0	3063	3237	1545	47	1555	1555	1687	1098	65	60	30	0	0.000	0.000	0.000	0.000	0.000	0.000	0.000	0.000	0.000	0.000	0.000	0.000	0.000	0.000	0.044	0.058	0.126	0.124	4.791	0.023	0.038	316	2384	100	67	1508	1575	97	1682	1779	Error	Error	-4.492	67	1508	97	1682	159975	1022993	0.346	1.412	0	0	0
1	2	14	"A80"	"A80"	14130	66475	100	491	508	224	44	411	411	434	205	47	31	9	0	2827	3150	2146	68	1590	1590	1671	680	40	70	44	0	0.000	0.000	0.000	0.000	0.000	0.000	0.000	0.000	0.000	0.000	0.000	0.000	0.000	0.000	0.065	0.062	0.127	0.145	4.396	0.027	0.031	316	2384	100	80	1237	1317	97	1560	1657	Error	Error	-3.951	80	1237	97	1560	160643	995473	0.361	2.175	0	0	0
1	3	14	"A80"	"A80"	14430	66475	100	494	539	238	44	404	404	445	396	88	13	1	0	2811	2954	1071	36	1536	1536	1587	635	40	75	50	0	0.000	0.000	0.000	0.000	0.000	0.000	0.000	0.000	0.000	0.000	0.000	0.000	0.000	0.000	0.071	0.095	0.132	0.137	3.967	0.098	0.034	316	2384	100	90	1275	1365	135	1418	1553	Error	Error	-3.824	90	1275	135	1418	170422	933550	0.237	2.153	0	0	0
1	4	14	"A81"	"A81"	14735	66470	100	496	534	435	81	397	397	432	245	56	23	6	0	2440	2578	1368	53	1531	1531	1585	421	26	77	55	0	0.000	0.000	0.000	0.000	0.000	0.000	0.000	0.000	0.000	0.000	0.000	0.000	0.000	0.000	0.109	0.131	0.209	0.203	4.152	0.071	0.039	316	2384	100	99	909	1008	137	1047	1184	Error	Error	-3.199	99	909	137	1047	168854	814804	0.416	2.359	0	0	0
1	5	14	"A81"	"A81"	15035	66470	100	478	516	289	56	419	419	445	225	50	25	7	0	2499	2584	831	32	1531	1531	1574	370	23	80	62	0	0.000	0.000	0.000	0.000	0.000	0.000	0.000	0.000	0.000	0.000	0.000	0.000	0.000	0.000	0.061	0.092	0.165	0.159	3.759	0.070	0.036	316	2384	100	59	968	1027	97	1053	1150	Error	Error	-4.036	59	968	97	1053	163001	816501	0.316	2.730	0	0	0
1	6	14	"A81"	"A81"	15340	66465	100	484	509	211	41	411	411	450	289	64	14	2	0	2517	2570	767	29	1547	1547	1611	595	36	74	32	0	0.000	0.000	0.000	0.000	0.000	0.000	0.000	0.000	0.000	0.000	0.000	0.000	0.000	0.000	0.075	0.096	0.156	0.148	3.723	0.053	0.029	316	2384	100	73	970	1043	98	1023	1121	Error	Error	-3.732	73	970	98	1023	160998	812110	0.204	1.612	0	0	0
1	7	14	"A82"	"A82"	15640	66465	100	534	548	217	39	424	424	456	232	50	28	6	0	3181	3290	933	28	1554	1554	1579	292	18	94	90	0	0.000	0.000	0.000	0.000	0.000	0.000	0.000	0.000	0.000	0.000	0.000	0.000	0.000	0.000	0.068	0.071	0.102	0.099	3.480	0.030	0.019	316	2384	100	110	1627	1737	124	1736	1860	Error	Error	-3.887	110	1627	124	1736	173040	1039796	0.397	5.860	0	0	0
1	8	14	"A82"	"A82"	15945	66465	100	491	511	207	40	410	410	449	273	60	18	4	0	2744	2917	828	28	1518	1518	1537	271	17	98	91	0	0.000	0.000	0.000	0.000	0.000	0.000	0.000	0.000	0.000	0.000	0.000	0.000	0.000	0.000	0.066	0.072	0.132	0.115	2.907	0.053	0.020	316	2384	100	81	1226	1307	101	1399	1500	Error	Error	-3.920	81	1226	101	1399	161362	921731	0.227	5.092	0	0	0
1	9	14	"A82"	"A82"	16240	66460	110	488	527	228	43	425	425	458	243	53	23	4	0	2779	2870	792	27	1562	1562	1581	277	17	93	88	0	0.000	0.000	0.000	0.000	0.000	0.000	0.000	0.000	0.000	0.000	0.000	0.000	0.000	0.000	0.052	0.078	0.145	0.125	4.128	0.043	0.013	392	2896	100	63	1217	1280	102	1308	1410	Error	Error	-4.272	63	1217	102	1308	206417	1124927	0.284	4.653	0	0	0
1	10	14	"A83"	"A83"	16545	66460	100	507	542	221	40	438	438	467	226	48	27	6	0	2752	2896	898	31	1625	1625	1665	680	40	78	33	0	0.000	0.000	0.000	0.000	0.000	0.000	0.000	0.000	0.000	0.000	0.000	0.000	0.000	0.000	0.061	0.082	0.151	0.137	3.448	0.025	0.013	316	2384	100	69	1127	1196	104	1271	1375	Error	Error	-4.030	69	1127	104	1271	171160	914993	0.332	1.810	0	0	0
1	11	14	"A83"	"A83"	16850	66460	100	470	510	213	41	421	421	462	323	69	13	1	0	2449	2469	462	18	1593	1593	1622	459	28	84	45	0	0.000	0.000	0.000	0.000	0.000	0.000	0.000	0.000	0.000	0.000	0.000	0.000	0.000	0.000	0.057	0.102	0.210	0.171	3.079	0.081	0.018	316	2384	100	49	856	905	89	876	965	Error	Error	-4.127	49	856	89	876	161021	780197	0.149	1.845	0	0	0
1	12	14	"A83"	"A83"	17150	66460	105	495	528	221	41	433	433	463	309	66	15	3	0	2700	2922	1054	36	1599	1599	1620	268	16	95	87	0	0.000	0.000	0.000	0.000	0.000	0.000	0.000	0.000	0.000	0.000	0.000	0.000	0.000	0.000	0.056	0.072	0.139	0.126	3.577	0.050	0.022	316	2572	100	62	1101	1163	95	1323	1418	Error	Error	-4.150	62	1101	95	1323	166770	923335	0.210	4.858	0	0	0
1	13	14	"A84"	"A84"	17460	66450	100	472	522	294	56	434	434	463	228	49	22	5	0	2497	2674	792	29	1561	1561	1576	273	17	93	83	0	0.000	0.000	0.000	0.000	0.000	0.000	0.000	0.000	0.000	0.000	0.000	0.000	0.000	0.000	0.041	0.079	0.182	0.159	3.288	0.048	0.013	316	2384	100	38	936	974	88	1113	1201	Error	Error	-4.622	38	936	88	1113	164911	845107	0.259	4.022	0	0	0
1	14	14	"A84"	"A84"	17755	66450	100	504	532	210	39	439	439	509	663	130	1	0	0	2529	2750	828	30	1599	1599	1697	1302	76	32	5	0	0.000	0.000	0.000	0.000	0.000	0.000	0.000	0.000	0.000	0.000	0.000	0.000	0.000	0.000	0.070	0.081	0.146	0.124	3.777	0.469	0.480	316	2384	100	65	930	995	93	1151	1244	Error	Error	-3.839	65	930	93	1151	168174	869000	0.035	0.809	0	0	0
1	15	14	"A84"	"A84"	18055	66445	100	483	524	250	47	426	426	463	262	56	20	3	0	2653	2874	1120	38	1600	1600	1645	685	41	73	34	0	0.000	0.000	0.000	0.000	0.000	0.000	0.000	0.000	0.000	0.000	0.000	0.000	0.000	0.000	0.054	0.077	0.149	0.136	4.522	0.023	0.010	316	2384	100	57	1053	1110	98	1274	1372	Error	Error	-4.207	57	1053	98	1274	165606	908326	0.233	1.794	0	0	0
1	16	14	"A85"	"A85"	18355	66445	100	506	540	250	46	416	416	461	343	74	14	3	0	2652	2845	1151	40	1589	1589	1618	310	19	80	68	0	0.000	0.000	0.000	0.000	0.000	0.000	0.000	0.000	0.000	0.000	0.000	0.000	0.000	0.000	0.085	0.099	0.159	0.145	4.866	0.072	0.017	316	2384	100	90	1063	1153	124	1256	1380	Error	Error	-3.562	90	1063	124	1256	170513	898941	0.230	3.958	0	0	0
1	17	14	"A85"	"A85"	18660	66440	100	465	498	228	45	426	426	457	267	58	16	1	0	2250	2335	783	33	1554	1554	1578	283	17	70	55	0	0.000	0.000	0.000	0.000	0.000	0.000	0.000	0.000	0.000	0.000	0.000	0.000	0.000	0.000	0.056	0.092	0.179	0.198	5.087	0.048	0.011	316	2384	100	39	696	735	72	781	853	Error	Error	-4.158	39	696	72	781	157231	737982	0.154	2.675	0	0	0
1	18	14	"A85"	"A85"	18960	66440	100	501	535	249	46	455	455	481	280	58	17	4	0	2487	2575	938	36	1608	1608	1642	1039	63	42	8	0	0.000	0.000	0.000	0.000	0.000	0.000	0.000	0.000	0.000	0.000	0.000	0.000	0.000	0.000	0.052	0.083	0.197	0.186	4.979	0.015	0.003	316	2384	100	46	879	925	80	967	1047	Error	Error	-4.256	46	879	80	967	168927	813599	0.193	0.898	0	0	0
1	1	15	"A86"	"A86"	13830	66780	100	467	492	241	48	395	395	421	262	62	20	4	0	2135	2206	626	28	1531	1531	1635	843	51	36	6	0	0.000	0.000	0.000	0.000	0.000	0.000	0.000	0.000	0.000	0.000	0.000	0.000	0.000	0.000	0.119	0.144	0.262	0.260	4.524	0.025	0.019	316	2384	100	72	604	676	97	675	772	Error	Error	-3.068	72	604	97	675	155361	697228	0.271	0.677	0	0	0
1	2	15	"A86"	"A86"	14130	66780	100	442	480	334	69	398	398	468	1305	278	0	0	0	2340	2393	688	28	1578	1578	1689	966	57	35	6	0	0.000	0.000	0.000	0.000	0.000	0.000	0.000	0.000	0.000	0.000	0.000	0.000	0.000	0.000	0.058	0.101	0.197	0.193	4.618	2.965	0.073	316	2384	100	44	762	806	82	815	897	Error	Error	-4.114	44	762	82	815	151562	756134	0.009	0.729	0	0	0
1	3	15	"A86"	"A86"	14435	66775	100	438	459	182	39	412	412	468	943	201	0	0	0	2379	2576	1911	74	1566	1566	1691	1109	65	30	4	0	0.000	0.000	0.000	0.000	0.000	0.000	0.000	0.000	0.000	0.000	0.000	0.000	0.000	0.000	0.032	0.047	0.152	0.177	4.724	0.010	0.005	316	2384	100	26	813	839	47	1010	1057	Error	Error	-4.967	26	813	47	1010	145051	813868	-0.010	0.798	0	0	0
1	4	15	"A87"	"A87"	14735	66775	100	478	541	457	84	407	407	498	1658	332	0	0	0	2490	2543	848	33	1560	1560	1615	430	26	76	53	0	0.000	0.000	0.000	0.000	0.000	0.000	0.000	0.000	0.000	0.000	0.000	0.000	0.000	0.000	0.076	0.136	0.199	0.160	3.842	9.591	0.074	316	2384	100	71	930	1001	134	983	1117	Error	Error	-3.711	71	930	134	983	170808	803593	0.026	2.158	0	0	0
1	5	15	"A87"	"A87"	15040	66775	100	471	491	206	41	410	410	491	1477	300	0	0	0	2502	2592	686	26	1559	1559	1614	796	49	60	14	0	0.000	0.000	0.000	0.000	0.000	0.000	0.000	0.000	0.000	0.000	0.000	0.000	0.000	0.000	0.065	0.078	0.158	0.150	3.702	0.047	0.011	316	2384	100	61	943	1004	81	1033	1114	Error	Error	-3.950	61	943	81	1033	155200	819031	0.000	1.229	0	0	0
1	6	15	"A87"	"A87"	15340	66770	100	467	498	221	44	407	407	444	266	59	18	3	0	2420	2493	720	28	1560	1560	1602	377	23	80	56	0	0.000	0.000	0.000	0.000	0.000	0.000	0.000	0.000	0.000	0.000	0.000	0.000	0.000	0.000	0.070	0.098	0.185	0.182	3.612	0.032	0.014	316	2384	100	60	860	920	91	933	1024	Error	Error	-3.841	60	860	91	933	157462	787831	0.203	2.363	0	0	0
1	7	15	"A88"	"A88"	15640	66770	100	531	543	206	37	429	429	471	650	138	0	0	0	3041	3208	1256	39	1585	1585	1675	771	46	80	44	0	0.000	0.000	0.000	0.000	0.000	0.000	0.000	0.000	0.000	0.000	0.000	0.000	0.000	0.000	0.070	0.070	0.103	0.104	3.843	0.194	0.012	316	2384	100	102	1456	1558	114	1623	1737	Error	Error	-3.835	102	1456	114	1623	171524	1013855	0.111	1.988	0	0	0
1	8	15	"A88"	"A88"	15945	66765	100	495	521	210	40	425	425	453	271	59	20	2	0	3226	3441	1044	30	1604	1604	1706	648	37	93	68	0	0.000	0.000	0.000	0.000	0.000	0.000	0.000	0.000	0.000	0.000	0.000	0.000	0.000	0.000	0.043	0.052	0.097	0.087	3.973	0.045	0.070	316	2384	100	70	1622	1692	96	1837	1933	Error	Error	-4.534	70	1622	96	1837	164601	1087297	0.251	2.677	0	0	0
1	9	15	"A88"	"A88"	16245	66765	100	555	564	228	40	409	409	443	252	56	30	6	0	3346	3529	999	28	1550	1550	1608	481	29	98	89	0	0.000	0.000	0.000	0.000	0.000	0.000	0.000	0.000	0.000	0.000	0.000	0.000	0.000	0.000	0.081	0.078	0.116	0.099	2.984	0.052	0.067	316	2384	100	146	1796	1942	155	1979	2134	Error	Error	-3.621	146	1796	155	1979	178319	1115267	0.480	3.994	0	0	0
1	10	15	"A89"	"A89"	16545	66760	100	465	487	217	44	425	425	456	216	47	20	6	0	2323	2388	659	27	1569	1569	1647	442	26	73	37	0	0.000	0.000	0.000	0.000	0.000	0.000	0.000	0.000	0.000	0.000	0.000	0.000	0.000	0.000	0.053	0.076	0.204	0.174	3.053	0.082	0.043	316	2384	100	40	754	794	62	819	881	Error	Error	-4.236	40	754	62	819	153740	754584	0.144	1.676	0	0	0
1	11	15	"A89"	"A89"	16850	66760	100	478	507	213	42	429	429	538	1269	235	0	0	0	2619	2805	864	30	1580	1580	1797	2440	135	5	0	0	0.000	0.000	0.000	0.000	0.000	0.000	0.000	0.000	0.000	0.000	0.000	0.000	0.000	0.000	0.047	0.064	0.146	0.123	3.370	0.013	0.005	316	2384	100	49	1039	1088	78	1225	1303	Error	Error	-4.406	49	1039	78	1225	160113	886396	-0.024	0.413	0	0	0
1	12	15	"A89"	"A89"	17160	66765	105	465	515	284	55	409	409	446	291	65	18	3	0	2392	2600	1475	56	1518	1518	1550	303	19	91	71	0	0.000	0.000	0.000	0.000	0.000	0.000	0.000	0.000	0.000	0.000	0.000	0.000	0.000	0.000	0.064	0.098	0.190	0.171	3.323	0.105	0.152	316	2572	100	56	874	930	106	1082	1188	Error	Error	-3.964	56	874	106	1082	162655	821449	0.237	3.465	0	0	0
1	13	15	"A90"	"A90"	17455	66755	100	477	521	242	46	411	411	433	201	46	29	9	0	2259	2310	534	23	1520	1520	1542	274	17	89	68	0	0.000	0.000	0.000	0.000	0.000	0.000	0.000	0.000	0.000	0.000	0.000	0.000	0.000	0.000	0.089	0.139	0.254	0.229	3.235	0.114	0.045	316	2384	100	66	739	805	110	790	900	Error	Error	-3.485	66	739	110	790	164671	729876	0.438	2.803	0	0	0
1	14	15	"A90"	"A90"	17750	66750	100	503	532	300	56	426	426	456	245	53	21	5	0	2536	2646	635	23	1583	1583	1615	353	21	93	69	0	0.000	0.000	0.000	0.000	0.000	0.000	0.000	0.000	0.000	0.000	0.000	0.000	0.000	0.000	0.081	0.100	0.169	0.141	3.277	0.143	0.057	316	2384	100	77	953	1030	106	1063	1169	Error	Error	-3.630	77	953	106	1063	168213	836084	0.310	2.921	0	0	0
1	15	15	"A90"	"A90"	18055	66750	100	459	500	213	42	415	415	437	236	54	20	5	0	2268	2391	1115	46	1570	1570	1589	287	18	81	62	0	0.000	0.000	0.000	0.000	0.000	0.000	0.000	0.000	0.000	0.000	0.000	0.000	0.000	0.000	0.063	0.104	0.194	0.184	4.166	0.040	0.008	316	2384	100	44	698	742	85	821	906	Error	Error	-3.988	44	698	85	821	158141	755465	0.267	2.794	0	0	0
1	16	15	"A91"	"A91"	18360	66750	100	492	541	240	44	417	417	444	225	50	26	9	0	2935	3068	1068	34	1578	1578	1619	540	33	83	64	0	0.000	0.000	0.000	0.000	0.000	0.000	0.000	0.000	0.000	0.000	0.000	0.000	0.000	0.000	0.055	0.083	0.135	0.128	4.896	0.071	0.077	316	2384	100	75	1357	1432	124	1490	1614	Error	Error	-4.177	75	1357	124	1490	170827	969517	0.431	2.683	0	0	0
1	17	15	"A91"	"A91"	18660	66745	100	517	527	202	38	424	424	454	236	51	23	4	0	2761	2874	1061	36	1571	1571	1604	322	20	83	75	0	0.000	0.000	0.000	0.000	0.000	0.000	0.000	0.000	0.000	0.000	0.000	0.000	0.000	0.000	0.078	0.079	0.122	0.121	3.622	0.062	0.049	316	2384	100	93	1190	1283	103	1303	1406	Error	Error	-3.678	93	1190	103	1303	166574	908178	0.309	3.944	0	0	0
1	18	15	"A91"	"A91"	18960	66745	100	516	560	291	51	458	458	532	976	183	1	0	0	2777	2813	915	32	1624	1624	1694	1072	63	52	14	0	0.000	0.000	0.000	0.000	0.000	0.000	0.000	0.000	0.000	0.000	0.000	0.000	0.000	0.000	0.050	0.086	0.169	0.162	4.528	0.778	0.529	316	2384	100	58	1153	1211	102	1189	1291	Error	Error	-4.313	58	1153	102	1189	177045	888892	0.029	1.044	0	0	0
1	1	16	"A92"	"A92"	13840	67070	100	450	469	215	45	381	381	406	194	47	22	6	0	2346	2355	704	29	1490	1490	1566	1023	65	39	5	0	0.000	0.000	0.000	0.000	0.000	0.000	0.000	0.000	0.000	0.000	0.000	0.000	0.000	0.000	0.081	0.102	0.161	0.165	4.115	0.069	0.048	316	2384	100	69	856	925	88	865	953	Error	Error	-3.633	69	856	88	865	148050	744123	0.325	0.771	0	0	0
1	2	16	"A92"	"A92"	14140	67070	100	442	479	295	61	393	393	447	1352	302	0	0	0	2688	2781	954	34	1546	1546	1583	342	21	81	70	0	0.000	0.000	0.000	0.000	0.000	0.000	0.000	0.000	0.000	0.000	0.000	0.000	0.000	0.000	0.043	0.070	0.141	0.132	4.070	0.061	0.036	316	2384	100	49	1142	1191	86	1235	1321	Error	Error	-4.543	49	1142	86	1235	151259	878654	0.024	3.503	0	0	0
1	3	16	"A92"	"A92"	14445	67070	100	473	1385	6215	448	391	391	414	190	45	35	18	0	2763	4067	7508	184	1498	1498	1540	606	39	83	52	0	0.000	0.000	0.000	0.000	0.000	0.000	0.000	0.000	0.000	0.000	0.000	0.000	0.000	0.000	0.065	0.387	0.142	0.127	3.647	0.751	0.694	316	2384	100	82	1265	1347	994	2569	3563	Error	Error	-3.947	82	1265	994	2569	437533	1285258	5.111	4.170	0	0	0
1	4	16	"A93"	"A93"	14745	67065	100	492	518	259	50	414	414	443	222	50	24	5	0	3014	3069	984	32	1584	1584	1693	848	50	73	36	0	0.000	0.000	0.000	0.000	0.000	0.000	0.000	0.000	0.000	0.000	0.000	0.000	0.000	0.000	0.055	0.070	0.122	0.125	4.394	0.038	0.029	316	2384	100	78	1430	1508	104	1485	1589	Error	Error	-4.196	78	1430	104	1485	163789	969882	0.338	1.623	0	0	0
1	5	16	"A93"	"A93"	15045	67065	100	475	522	352	67	401	401	423	209	49	28	10	0	2573	2814	825	29	1557	1557	1606	399	24	93	68	0	0.000	0.000	0.000	0.000	0.000	0.000	0.000	0.000	0.000	0.000	0.000	0.000	0.000	0.000	0.073	0.096	0.147	0.137	3.536	0.091	0.071	316	2384	100	74	1016	1090	121	1257	1378	Error	Error	-3.779	74	1016	121	1257	164824	889287	0.474	3.028	0	0	0
1	6	16	"A93"	"A93"	15350	67060	100	480	505	210	41	396	396	432	254	58	21	2	0	2807	2948	875	29	1559	1559	1683	1088	64	63	13	0	0.000	0.000	0.000	0.000	0.000	0.000	0.000	0.000	0.000	0.000	0.000	0.000	0.000	0.000	0.067	0.078	0.124	0.119	3.911	0.060	0.038	316	2384	100	84	1248	1332	109	1389	1498	Error	Error	-3.893	84	1248	109	1389	159509	931486	0.287	1.163	0	0	0
1	7	16	"A94"	"A94"	15650	67060	100	473	497	217	43	416	416	443	226	51	18	3	0	3099	3094	857	27	1582	1582	1640	394	24	87	81	0	0.000	0.000	0.000	0.000	0.000	0.000	0.000	0.000	0.000	0.000	0.000	0.000	0.000	0.000	0.038	0.054	0.096	0.093	3.749	0.030	0.011	316	2384	100	57	1517	1574	81	1512	1593	Error	Error	-4.734	57	1517	81	1512	157100	977558	0.239	3.690	0	0	0
1	8	16	"A94"	"A94"	15955	67055	100	466	494	204	41	412	412	438	201	45	22	5	0	2565	2713	765	28	1534	1534	1607	789	49	71	20	0	0.000	0.000	0.000	0.000	0.000	0.000	0.000	0.000	0.000	0.000	0.000	0.000	0.000	0.000	0.052	0.070	0.153	0.119	3.538	0.043	0.019	316	2384	100	54	1031	1085	82	1179	1261	Error	Error	-4.255	54	1031	82	1179	156119	857153	0.279	1.402	0	0	0
1	9	16	"A94"	"A94"	16260	67055	100	442	470	201	42	401	401	635	3210	505	0	0	0	2622	2839	1681	59	1509	1509	1805	3494	193	0	0	0	0.000	0.000	0.000	0.000	0.000	0.000	0.000	0.000	0.000	0.000	0.000	0.000	0.000	0.000	0.037	0.052	0.135	0.110	3.549	0.018	0.007	316	2384	100	41	1113	1154	69	1330	1399	Error	Error	-4.763	41	1113	69	1330	148443	897119	-0.051	0.296	0	0	0
1	10	16	"A95"	"A95"	16560	67055	100	531	577	261	45	416	416	442	225	50	35	12	0	3686	4050	1951	48	1544	1544	1580	344	21	93	86	0	0.000	0.000	0.000	0.000	0.000	0.000	0.000	0.000	0.000	0.000	0.000	0.000	0.000	0.000	0.054	0.064	0.092	0.088	3.196	0.059	0.150	316	2384	100	115	2142	2257	161	2506	2667	Error	Error	-4.219	115	2142	161	2506	182390	1279875	0.600	7.180	0	0	0
1	11	16	"A95"	"A95"	16860	67055	100	528	559	308	55	393	393	421	219	52	33	12	0	3259	3695	2533	68	1520	1520	1542	294	19	98	93	0	0.000	0.000	0.000	0.000	0.000	0.000	0.000	0.000	0.000	0.000	0.000	0.000	0.000	0.000	0.078	0.076	0.111	0.104	2.888	0.069	0.180	316	2384	100	135	1739	1874	166	2175	2341	Error	Error	-3.687	135	1739	166	2175	176601	1167632	0.630	7.323	0	0	0
1	12	16	"A95"	"A95"	17160	67050	95	554	571	229	40	406	406	437	221	50	37	11	0	3261	3603	1676	46	1521	1521	1576	404	25	97	89	0	0.000	0.000	0.000	0.000	0.000	0.000	0.000	0.000	0.000	0.000	0.000	0.000	0.000	0.000	0.085	0.079	0.117	0.098	3.004	0.062	0.121	256	2088	100	148	1740	1888	165	2082	2247	Error	Error	-3.555	148	1740	165	2082	146201	922480	0.606	5.017	0	0	0
1	13	16	"A96"	"A96"	17460	67045	100	472	527	312	59	414	414	495	1182	238	1	0	0	2386	3017	2771	91	1568	1568	1766	1875	106	12	6	0	0.000	0.000	0.000	0.000	0.000	0.000	0.000	0.000	0.000	0.000	0.000	0.000	0.000	0.000	0.071	0.078	0.164	0.148	3.941	0.056	0.123	316	2384	100	58	818	876	113	1449	1562	Error	Error	-3.818	58	818	113	1449	166393	953458	0.027	0.667	0	0	0
1	14	16	"A96"	"A96"	17765	67045	100	528	540	212	39	442	442	989	4858	491	0	0	0	2963	3253	1099	33	1623	1623	2410	5794	240	0	0	0	0.000	0.000	0.000	0.000	0.000	0.000	0.000	0.000	0.000	0.000	0.000	0.000	0.000	0.000	0.064	0.060	0.112	0.103	3.297	0.068	0.077	316	2384	100	86	1340	1426	98	1630	1728	Error	Error	-3.962	86	1340	98	1630	170576	1028044	-0.092	0.145	0	0	0
1	15	16	"A96"	"A96"	18065	67040	100	454	485	208	42	404	404	435	213	48	23	4	0	2355	2460	564	22	1534	1534	1637	524	32	79	30	0	0.000	0.000	0.000	0.000	0.000	0.000	0.000	0.000	0.000	0.000	0.000	0.000	0.000	0.000	0.061	0.087	0.192	0.172	3.338	0.060	0.040	316	2384	100	50	821	871	81	926	1007	Error	Error	-4.037	50	821	81	926	153167	777291	0.235	1.571	0	0	0
1	16	16	"A97"	"A97"	18365	67040	100	470	503	252	50	411	411	442	255	57	19	4	0	2675	2659	949	35	1536	1536	1601	488	30	71	56	0	0.000	0.000	0.000	0.000	0.000	0.000	0.000	0.000	0.000	0.000	0.000	0.000	0.000	0.000	0.052	0.082	0.141	0.145	4.088	0.039	0.016	316	2384	100	59	1139	1198	92	1123	1215	Error	Error	-4.271	59	1139	92	1123	158936	840093	0.239	2.168	0	0	0
1	17	16	"A97"	"A97"	18670	67035	100	512	569	643	113	424	424	452	210	46	26	6	0	2869	2927	1889	64	1589	1589	1655	434	26	70	63	0	0.000	0.000	0.000	0.000	0.000	0.000	0.000	0.000	0.000	0.000	0.000	0.000	0.000	0.000	0.069	0.108	0.147	0.166	3.925	0.086	0.073	316	2384	100	88	1280	1368	145	1338	1483	Error	Error	-3.862	88	1280	145	1338	179933	925036	0.557	2.931	0	0	0
1	18	16	"A97"	"A97"	18970	67035	100	525	562	268	47	464	464	492	272	55	18	4	0	2849	2898	1161	40	1630	1630	1686	472	27	65	55	0	0.000	0.000	0.000	0.000	0.000	0.000	0.000	0.000	0.000	0.000	0.000	0.000	0.000	0.000	0.050	0.077	0.148	0.151	4.370	0.055	0.020	316	2384	100	61	1219	1280	98	1268	1366	Error	Error	-4.321	61	1219	98	1268	177631	915885	0.257	2.568	0	0	0
1	1	17	"A98"	"A98"	13835	67385	100	388	424	221	52	414	414	441	283	64	6	1	0	1717	2030	2758	135	1622	1622	1684	936	55	4	1	0	0.000	0.000	0.000	0.000	0.000	0.000	0.000	0.000	0.000	0.000	0.000	0.000	0.000	0.000	-0.274	0.025	0.615	0.565	5.023	0.001	0.000	316	2384	100	-26	95	69	10	408	418	Error	Error	Error	-26	95	10	408	134003	641401	-0.060	0.370	0	0	0
1	2	17	"A98"	"A98"	14140	67380	100	416	445	209	46	419	419	464	433	93	4	0	0	1810	1884	434	23	1619	1619	1677	800	47	11	0	0	0.000	0.000	0.000	0.000	0.000	0.000	0.000	0.000	0.000	0.000	0.000	0.000	0.000	0.000	-0.016	0.098	0.509	0.479	4.585	0.125	0.034	316	2384	100	-3	191	188	26	265	291	Error	Error	Error	-3	191	26	265	140761	595295	-0.044	0.259	0	0	0
1	3	17	"A98"	"A98"	14440	67380	100	401	435	189	43	416	416	451	336	74	6	0	0	1791	1892	791	41	1620	1620	1680	986	58	4	0	0	0.000	0.000	0.000	0.000	0.000	0.000	0.000	0.000	0.000	0.000	0.000	0.000	0.000	0.000	-0.088	0.070	0.519	0.529	5.074	-0.004	0.000	316	2384	100	-15	171	156	19	272	291	Error	Error	Error	-15	171	19	272	137521	597920	-0.048	0.215	0	0	0
1	4	17	"A99"	"A99"	14745	67380	100	441	459	216	47	411	411	440	233	52	13	3	0	1930	1938	348	17	1634	1634	1749	1542	88	0	0	0	0.000	0.000	0.000	0.000	0.000	0.000	0.000	0.000	0.000	0.000	0.000	0.000	0.000	0.000	0.101	0.158	0.426	0.465	4.767	0.000	0.000	316	2384	100	30	296	326	48	304	352	Error	Error	-3.303	30	296	48	304	144900	612515	0.082	0.123	0	0	0
1	5	17	"A99"	"A99"	15045	67375	100	439	485	254	52	412	412	450	332	73	9	1	0	2069	2203	1184	53	1614	1614	1670	642	38	33	6	0	0.000	0.000	0.000	0.000	0.000	0.000	0.000	0.000	0.000	0.000	0.000	0.000	0.000	0.000	0.059	0.124	0.292	0.272	4.252	0.012	0.002	316	2384	100	27	455	482	73	589	662	Error	Error	-4.075	27	455	73	589	153176	696086	0.105	0.830	0	0	0
1	6	17	"A99"	"A99"	15345	67375	100	415	436	224	51	405	405	433	201	46	15	5	0	1963	1993	369	18	1600	1600	1625	416	25	44	13	0	0.000	0.000	0.000	0.000	0.000	0.000	0.000	0.000	0.000	0.000	0.000	0.000	0.000	0.000	0.028	0.079	0.382	0.353	6.164	0.051	0.003	316	2384	100	10	363	373	31	393	424	Error	Error	-5.182	10	363	31	393	137902	629826	0.015	0.885	0	0	0
1	7	17	"A100"	"A100"	15650	67370	100	433	470	201	42	415	415	443	262	59	13	2	0	2484	2572	863	33	1654	1654	1700	373	21	72	55	0	0.000	0.000	0.000	0.000	0.000	0.000	0.000	0.000	0.000	0.000	0.000	0.000	0.000	0.000	0.022	0.060	0.184	0.199	4.225	0.052	0.027	316	2384	100	18	830	848	55	918	973	Error	Error	-5.527	18	830	55	918	148674	812799	0.103	2.338	0	0	0
1	8	17	"A100"	"A100"	15950	67370	100	458	488	211	43	410	410	443	291	65	17	1	0	2209	2300	588	25	1605	1605	1678	896	53	30	6	0	0.000	0.000	0.000	0.000	0.000	0.000	0.000	0.000	0.000	0.000	0.000	0.000	0.000	0.000	0.079	0.112	0.280	0.243	3.987	0.014	0.001	316	2384	100	48	604	652	78	695	773	Error	Error	-3.653	48	604	78	695	154260	726727	0.155	0.694	0	0	0
1	9	17	"A100"	"A100"	16250	67365	100	455	466	188	40	415	415	435	198	45	18	4	0	2295	2389	738	30	1574	1574	1605	343	21	74	51	0	0.000	0.000	0.000	0.000	0.000	0.000	0.000	0.000	0.000	0.000	0.000	0.000	0.000	0.000	0.055	0.063	0.204	0.185	4.273	0.053	0.019	316	2384	100	40	721	761	51	815	866	Error	Error	-4.172	40	721	51	815	147236	754835	0.157	2.286	0	0	0
1	10	17	"A101"	"A101"	16555	67365	100	451	466	195	41	431	431	455	214	47	14	3	0	1960	1999	601	30	1644	1644	1698	883	52	9	0	0	0.000	0.000	0.000	0.000	0.000	0.000	0.000	0.000	0.000	0.000	0.000	0.000	0.000	0.000	0.063	0.099	0.371	0.400	4.485	0.004	0.000	316	2384	100	20	316	336	35	355	390	Error	Error	-3.982	20	316	35	355	147316	631833	0.051	0.341	0	0	0
1	11	17	"A101"	"A101"	16855	67360	100	450	482	229	47	424	424	460	297	64	12	1	0	1947	1981	425	21	1603	1603	1644	340	20	50	19	0	0.000	0.000	0.000	0.000	0.000	0.000	0.000	0.000	0.000	0.000	0.000	0.000	0.000	0.000	0.076	0.153	0.419	0.381	4.995	0.312	0.014	316	2384	100	26	344	370	58	378	436	Error	Error	-3.726	26	344	58	378	152265	625970	0.074	0.991	0	0	0
1	12	17	"A101"	"A101"	17155	67360	100	451	469	244	52	407	407	428	184	42	25	6	0	1861	1885	388	20	1560	1560	1599	547	34	26	3	0	0.000	0.000	0.000	0.000	0.000	0.000	0.000	0.000	0.000	0.000	0.000	0.000	0.000	0.000	0.146	0.191	0.406	0.429	3.760	0.085	0.009	316	2384	100	44	301	345	62	325	387	Error	Error	-2.774	44	301	62	325	148075	595671	0.223	0.523	0	0	0
1	13	17	"A102"	"A102"	17460	67360	100	404	439	267	60	409	409	436	209	47	14	2	0	1813	1840	367	19	1550	1550	1569	382	24	35	8	0	0.000	0.000	0.000	0.000	0.000	0.000	0.000	0.000	0.000	0.000	0.000	0.000	0.000	0.000	-0.019	0.103	0.532	0.509	4.853	0.110	0.010	316	2384	100	-5	263	258	30	290	320	Error	Error	Error	-5	263	30	290	138822	581474	0.014	0.709	0	0	0
1	14	17	"A102"	"A102"	17760	67355	100	444	500	283	56	430	430	466	316	67	10	1	0	1875	1929	424	21	1605	1605	1678	1113	66	5	0	0	0.000	0.000	0.000	0.000	0.000	0.000	0.000	0.000	0.000	0.000	0.000	0.000	0.000	0.000	0.052	0.216	0.431	0.391	5.048	0.056	0.023	316	2384	100	14	270	284	70	324	394	Error	Error	-4.269	14	270	70	324	158157	609707	0.108	0.226	0	0	0
1	15	17	"A102"	"A102"	18065	67355	100	439	468	214	45	419	419	448	223	49	16	4	0	1831	1855	360	19	1541	1541	1568	705	44	13	0	0	0.000	0.000	0.000	0.000	0.000	0.000	0.000	0.000	0.000	0.000	0.000	0.000	0.000	0.000	0.069	0.156	0.458	0.447	4.957	0.002	0.000	316	2384	100	20	290	310	49	314	363	Error	Error	-3.858	20	290	49	314	147741	586127	0.090	0.407	0	0	0
1	16	17	"A103"	"A103"	18365	67350	100	469	493	258	52	425	425	450	213	47	22	4	0	1959	2011	449	22	1553	1553	1571	264	16	65	37	0	0.000	0.000	0.000	0.000	0.000	0.000	0.000	0.000	0.000	0.000	0.000	0.000	0.000	0.000	0.108	0.148	0.303	0.280	4.222	0.114	0.013	316	2384	100	44	406	450	68	458	526	Error	Error	-3.206	44	406	68	458	155882	635559	0.202	1.667	0	0	0
1	17	17	"A103"	"A103"	18665	67350	100	446	474	236	49	430	430	461	243	52	15	2	0	2047	2080	450	21	1597	1597	1633	738	45	21	2	0	0.000	0.000	0.000	0.000	0.000	0.000	0.000	0.000	0.000	0.000	0.000	0.000	0.000	0.000	0.036	0.091	0.288	0.283	4.677	0.042	0.003	316	2384	100	16	450	466	44	483	527	Error	Error	-4.814	16	450	44	483	149631	657136	0.053	0.606	0	0	0
1	18	17	"A103"	"A103"	18970	67345	100	483	491	189	38	475	475	832	3019	362	0	0	0	1911	1949	374	19	1650	1650	2220	4314	194	0	0	0	0.000	0.000	0.000	0.000	0.000	0.000	0.000	0.000	0.000	0.000	0.000	0.000	0.000	0.000	0.031	0.054	0.527	0.463	4.518	0.199	0.155	316	2384	100	8	261	269	16	299	315	Error	Error	-5.028	8	261	16	299	155122	615775	-0.113	-0.063	0	0	0
1	1	18	"A104"	"A104"	13840	67685	100	444	485	240	49	445	445	483	272	56	11	3	0	1944	2018	612	30	1807	1807	1973	2111	106	0	0	0	0.000	0.000	0.000	0.000	0.000	0.000	0.000	0.000	0.000	0.000	0.000	0.000	0.000	0.000	-0.007	0.190	0.461	0.532	5.337	0.001	0.000	316	2384	100	-1	137	136	40	211	251	Error	Error	Error	-1	137	40	211	153262	637667	0.007	0.021	0	0	0
1	2	18	"A104"	"A104"	14140	67685	100	454	475	182	38	457	457	483	226	46	12	1	0	2177	2427	2269	93	1855	1855	2014	1961	97	2	1	0	0.000	0.000	0.000	0.000	0.000	0.000	0.000	0.000	0.000	0.000	0.000	0.000	0.000	0.000	-0.009	0.031	0.317	0.345	5.388	0.003	0.001	316	2384	100	-3	322	319	18	572	590	Error	Error	Error	-3	322	18	572	150208	766836	-0.035	0.211	0	0	0
1	3	18	"A104"	"A104"	14445	67680	100	491	506	223	44	454	454	480	212	44	20	5	0	2152	2269	640	28	1792	1792	1865	720	38	25	6	0	0.000	0.000	0.000	0.000	0.000	0.000	0.000	0.000	0.000	0.000	0.000	0.000	0.000	0.000	0.103	0.109	0.360	0.410	3.858	0.017	0.003	316	2384	100	37	360	397	52	477	529	Error	Error	-3.282	37	360	52	477	159851	716955	0.123	0.561	0	0	0
1	4	18	"A105"	"A105"	14745	67680	100	499	546	438	80	451	451	488	308	63	16	1	0	2269	2443	1287	52	1838	1838	2031	2269	111	1	0	0	0.000	0.000	0.000	0.000	0.000	0.000	0.000	0.000	0.000	0.000	0.000	0.000	0.000	0.000	0.111	0.157	0.327	0.333	5.589	0.015	0.007	316	2384	100	48	431	479	95	605	700	Error	Error	-3.167	48	431	95	605	172387	771835	0.188	0.182	0	0	0
1	5	18	"A105"	"A105"	15045	67675	100	477	520	449	86	464	464	502	324	64	7	0	0	2378	2458	780	31	1833	1833	1971	1785	90	3	0	0	0.000	0.000	0.000	0.000	0.000	0.000	0.000	0.000	0.000	0.000	0.000	0.000	0.000	0.000	0.024	0.090	0.284	0.264	5.667	0.009	0.001	316	2384	100	13	545	558	56	625	681	Error	Error	-5.390	13	545	56	625	164271	776827	0.056	0.273	0	0	0
1	6	18	"A105"	"A105"	15350	67675	100	486	554	326	58	456	456	495	474	95	5	1	0	2396	2421	527	21	1776	1776	1909	1798	94	3	0	0	0.000	0.000	0.000	0.000	0.000	0.000	0.000	0.000	0.000	0.000	0.000	0.000	0.000	0.000	0.048	0.152	0.300	0.263	4.914	0.014	0.004	316	2384	100	30	620	650	98	645	743	Error	Error	-4.369	30	620	98	645	174948	764923	0.124	0.285	0	0	0
1	7	18	"A106"	"A106"	15650	67670	100	493	549	462	84	466	466	507	607	119	2	1	0	1868	2234	3069	137	1776	1776	1936	1948	100	1	1	0	0.000	0.000	0.000	0.000	0.000	0.000	0.000	0.000	0.000	0.000	0.000	0.000	0.000	0.000	0.293	0.181	0.559	0.575	4.714	0.006	0.002	316	2384	100	27	92	119	83	458	541	Error	Error	-1.769	27	92	83	458	173530	705940	0.069	0.153	0	0	0
1	8	18	"A106"	"A106"	15950	67670	100	488	523	331	63	454	454	484	224	46	17	6	0	1936	2052	663	32	1787	1787	1882	1423	75	1	0	0	0.000	0.000	0.000	0.000	0.000	0.000	0.000	0.000	0.000	0.000	0.000	0.000	0.000	0.000	0.228	0.260	0.369	0.454	5.348	0.014	0.008	316	2384	100	34	149	183	69	265	334	Error	Error	-2.132	34	149	69	265	165204	648514	0.174	0.119	0	0	0
1	9	18	"A106"	"A106"	16255	67665	100	534	1259	4265	338	467	467	509	532	104	10	4	0	1956	3339	7451	223	1790	1790	1960	2169	110	6	3	0	0.000	0.000	0.000	0.000	0.000	0.000	0.000	0.000	0.000	0.000	0.000	0.000	0.000	0.000	0.404	0.511	0.439	0.542	4.574	0.516	0.667	316	2384	100	67	166	233	792	1549	2341	Error	Error	-1.309	67	166	792	1549	397872	1055063	1.410	0.636	0	0	0
1	10	18	"A107"	"A107"	16555	67665	100	458	466	187	40	457	457	496	352	70	4	0	0	1961	2088	1833	87	1749	1749	1834	1351	73	1	0	0	0.000	0.000	0.000	0.000	0.000	0.000	0.000	0.000	0.000	0.000	0.000	0.000	0.000	0.000	0.005	0.027	0.458	0.510	4.817	0.001	0.000	316	2384	100	1	212	213	9	339	348	Error	Error	-7.728	1	212	9	339	147117	659794	-0.085	0.188	0	0	0
1	11	18	"A107"	"A107"	16860	67665	100	467	505	219	43	454	454	484	266	54	14	3	0	1988	2213	1769	79	1745	1745	1828	1366	74	3	0	0	0.000	0.000	0.000	0.000	0.000	0.000	0.000	0.000	0.000	0.000	0.000	0.000	0.000	0.000	0.053	0.109	0.494	0.458	4.836	0.018	0.004	316	2384	100	13	243	256	51	468	519	Error	Error	-4.224	13	243	51	468	159505	699216	0.079	0.282	0	0	0
1	12	18	"A107"	"A107"	17160	67660	100	500	541	480	88	465	465	494	256	51	16	2	0	2036	2174	1488	68	1740	1740	1819	1375	75	2	0	0	0.000	0.000	0.000	0.000	0.000	0.000	0.000	0.000	0.000	0.000	0.000	0.000	0.000	0.000	0.118	0.175	0.431	0.384	4.703	0.014	0.002	316	2384	100	35	296	331	76	434	510	Error	Error	-3.080	35	296	76	434	171047	687109	0.184	0.258	0	0	0
1	13	18	"A108"	"A108"	17460	67660	100	429	471	203	43	440	440	486	554	113	1	0	0	1898	1928	553	28	1703	1703	1773	1497	84	0	0	0	0.000	0.000	0.000	0.000	0.000	0.000	0.000	0.000	0.000	0.000	0.000	0.000	0.000	0.000	-0.056	0.138	0.479	0.527	3.653	0.185	0.389	316	2384	100	-11	195	184	31	225	256	Error	Error	Error	-11	195	31	225	148810	609124	-0.027	0.104	0	0	0
1	14	18	"A108"	"A108"	17765	67655	100	445	488	304	62	451	451	483	294	60	7	1	0	1962	1987	366	18	1689	1689	1727	633	36	13	1	0	0.000	0.000	0.000	0.000	0.000	0.000	0.000	0.000	0.000	0.000	0.000	0.000	0.000	0.000	-0.022	0.124	0.449	0.489	4.243	0.004	0.000	316	2384	100	-6	273	267	37	298	335	Error	Error	Error	-6	273	37	298	154311	627983	0.017	0.411	0	0	0
1	15	18	"A108"	"A108"	18065	67655	100	450	468	327	69	446	446	475	268	56	8	1	0	1896	1969	951	48	1672	1672	1755	1298	73	0	0	0	0.000	0.000	0.000	0.000	0.000	0.000	0.000	0.000	0.000	0.000	0.000	0.000	0.000	0.000	0.018	0.074	0.532	0.481	6.097	0.002	0.000	316	2384	100	4	224	228	22	297	319	Error	Error	-5.807	4	224	22	297	148027	622176	-0.026	0.165	0	0	0
1	16	18	"A109"	"A109"	18365	67650	100	461	499	336	67	439	439	473	443	93	4	0	0	1790	1822	319	17	1673	1673	1713	719	41	5	0	0	0.000	0.000	0.000	0.000	0.000	0.000	0.000	0.000	0.000	0.000	0.000	0.000	0.000	0.000	0.188	0.403	0.561	0.637	4.638	1.200	0.314	316	2384	100	22	117	139	60	149	209	Error	Error	-2.411	22	117	60	149	157686	575613	0.059	0.152	0	0	0
1	17	18	"A109"	"A109"	18670	67650	100	463	521	428	82	459	459	485	237	48	13	4	0	1865	1881	381	20	1693	1693	1746	1347	77	0	0	0	0.000	0.000	0.000	0.000	0.000	0.000	0.000	0.000	0.000	0.000	0.000	0.000	0.000	0.000	0.023	0.330	0.560	0.509	4.564	0.553	0.019	316	2384	100	4	172	176	62	188	250	Error	Error	-5.426	4	172	62	188	164535	594410	0.152	0.100	0	0	0
1	18	18	"A109"	"A109"	18970	67650	100	483	505	244	48	488	488	518	297	57	11	1	0	1880	1881	305	16	1724	1724	1797	1377	76	0	0	0	0.000	0.000	0.000	0.000	0.000	0.000	0.000	0.000	0.000	0.000	0.000	0.000	0.000	0.000	-0.032	0.108	0.572	0.629	4.641	0.013	0.002	316	2384	100	-5	156	151	17	157	174	Error	Error	Error	-5	156	17	157	159678	594498	-0.044	0.061	0	0	0
1	1	19	"A110"	"A110"	13845	67985	100	434	464	208	44	435	435	467	261	55	14	1	0	1858	2117	3528	166	1784	1784	1874	1286	68	0	0	0	0.000	0.000	0.000	0.000	0.000	0.000	0.000	0.000	0.000	0.000	0.000	0.000	0.000	0.000	-0.014	0.087	0.611	0.594	4.721	0.002	0.000	316	2384	100	-1	74	73	29	333	362	Error	Error	Error	-1	74	29	333	146590	669091	-0.011	0.189	0	0	0
1	2	19	"A110"	"A110"	14145	67985	100	474	544	661	121	463	463	488	257	52	13	2	0	1997	2041	560	27	1880	1880	1973	1239	62	0	0	0	0.000	0.000	0.000	0.000	0.000	0.000	0.000	0.000	0.000	0.000	0.000	0.000	0.000	0.000	0.094	0.503	0.668	0.636	5.015	0.024	0.005	316	2384	100	11	117	128	81	161	242	Error	Error	-3.411	11	117	81	161	171917	645085	0.218	0.055	0	0	0
1	3	19	"A110"	"A110"	14445	67980	100	424	455	170	37	449	449	483	291	60	7	0	0	1908	2145	2201	102	1813	1813	1887	1027	54	3	0	0	0.000	0.000	0.000	0.000	0.000	0.000	0.000	0.000	0.000	0.000	0.000	0.000	0.000	0.000	-0.263	0.018	0.513	0.428	4.871	0.070	0.012	316	2384	100	-25	95	70	6	332	338	Error	Error	Error	-25	95	6	332	143868	677717	-0.096	0.251	0	0	0
1	4	19	"A111"	"A111"	14750	67980	100	450	553	1537	277	463	463	494	273	55	9	2	0	1828	2222	3583	161	1840	1840	1958	1444	73	1	1	0	0.000	0.000	0.000	0.000	0.000	0.000	0.000	0.000	0.000	0.000	0.000	0.000	0.000	0.000	1.083	0.236	0.593	0.554	4.300	0.296	0.448	316	2384	100	-13	-12	-25	90	382	472	Error	Error	0.115	-13	-12	90	382	174868	702215	0.216	0.183	0	0	0
1	5	19	"A111"	"A111"	15050	67975	100	491	499	209	41	462	462	498	351	70	7	0	0	2024	2308	3266	141	1851	1851	1950	1682	86	1	0	0	0.000	0.000	0.000	0.000	0.000	0.000	0.000	0.000	0.000	0.000	0.000	0.000	0.000	0.000	0.168	0.081	0.470	0.454	5.645	0.003	0.000	316	2384	100	29	173	202	37	457	494	Error	Error	-2.577	29	173	37	457	157734	729459	0.003	0.213	0	0	0
1	6	19	"A111"	"A111"	15355	67975	100	474	499	201	40	476	476	503	257	51	11	1	0	2017	2147	1840	85	1864	1864	1981	1472	74	1	0	0	0.000	0.000	0.000	0.000	0.000	0.000	0.000	0.000	0.000	0.000	0.000	0.000	0.000	0.000	-0.013	0.081	0.599	0.497	4.533	0.000	0.000	316	2384	100	-2	153	151	23	283	306	Error	Error	Error	-2	153	23	283	157753	678502	-0.016	0.113	0	0	0
1	7	19	"A112"	"A112"	15655	67975	100	482	508	234	46	462	462	502	351	69	8	1	0	2043	2102	616	29	1833	1833	1899	958	50	7	0	0	0.000	0.000	0.000	0.000	0.000	0.000	0.000	0.000	0.000	0.000	0.000	0.000	0.000	0.000	0.095	0.171	0.562	0.534	4.770	0.007	0.000	316	2384	100	20	210	230	46	269	315	Error	Error	-3.392	20	210	46	269	160412	664138	0.017	0.212	0	0	0
1	8	19	"A112"	"A112"	15955	67970	100	455	497	237	47	465	465	493	220	44	16	6	0	2050	2151	529	24	1809	1809	1895	1252	66	4	0	0	0.000	0.000	0.000	0.000	0.000	0.000	0.000	0.000	0.000	0.000	0.000	0.000	0.000	0.000	-0.041	0.094	0.525	0.523	5.073	0.004	0.000	316	2384	100	-10	241	231	32	342	374	Error	Error	Error	-10	241	32	342	157118	679800	0.018	0.204	0	0	0
1	9	19	"A112"	"A112"	16260	67970	100	467	501	214	42	457	457	480	198	41	20	5	0	2119	2303	2441	105	1767	1767	1829	761	41	18	3	0	0.000	0.000	0.000	0.000	0.000	0.000	0.000	0.000	0.000	0.000	0.000	0.000	0.000	0.000	0.028	0.082	0.399	0.484	6.160	0.004	0.001	316	2384	100	10	352	362	44	536	580	Error	Error	-5.138	10	352	44	536	158175	727696	0.106	0.623	0	0	0
1	10	19	"A113"	"A113"	16560	67965	100	484	522	258	49	458	458	502	519	103	2	0	0	2046	2073	398	19	1805	1805	1961	1766	90	0	0	0	0.000	0.000	0.000	0.000	0.000	0.000	0.000	0.000	0.000	0.000	0.000	0.000	0.000	0.000	0.108	0.239	0.377	0.398	5.018	0.050	0.009	316	2384	100	26	241	267	64	268	332	Error	Error	-3.212	26	241	64	268	164864	654930	0.039	0.063	0	0	0
1	11	19	"A113"	"A113"	16860	67965	100	484	513	218	42	467	467	511	665	130	1	0	0	2087	2124	396	18	1805	1805	1904	1475	77	0	0	0	0.000	0.000	0.000	0.000	0.000	0.000	0.000	0.000	0.000	0.000	0.000	0.000	0.000	0.000	0.060	0.144	0.450	0.482	4.543	0.205	0.041	316	2384	100	17	282	299	46	319	365	Error	Error	-4.052	17	282	46	319	161963	671187	0.003	0.149	0	0	0
1	12	19	"A113"	"A113"	17165	67960	100	493	636	2048	322	454	454	490	346	70	10	1	0	1999	2381	3142	131	1745	1745	1818	1114	61	4	1	0	0.000	0.000	0.000	0.000	0.000	0.000	0.000	0.000	0.000	0.000	0.000	0.000	0.000	0.000	0.154	0.286	0.390	0.495	6.674	0.028	0.001	316	2384	100	39	254	293	182	636	818	Error	Error	-2.703	39	254	182	636	200904	752252	0.422	0.505	0	0	0
1	13	19	"A114"	"A114"	17465	67960	100	480	500	211	42	459	459	493	329	66	9	0	0	2021	2289	2867	125	1740	1740	1796	1068	59	4	0	0	0.000	0.000	0.000	0.000	0.000	0.000	0.000	0.000	0.000	0.000	0.000	0.000	0.000	0.000	0.075	0.075	0.433	0.451	4.369	0.004	0.001	316	2384	100	21	281	302	41	549	590	Error	Error	-3.742	21	281	41	549	157873	723279	0.021	0.462	0	0	0
1	14	19	"A114"	"A114"	17770	67960	105	452	578	1830	316	449	449	496	1020	205	0	0	0	1972	1992	481	24	1706	1706	1797	1501	83	0	0	0	0.000	0.000	0.000	0.000	0.000	0.000	0.000	0.000	0.000	0.000	0.000	0.000	0.000	0.000	0.011	0.451	0.468	0.504	5.241	1.308	0.040	316	2572	100	3	266	269	129	286	415	Error	Error	-6.470	3	266	129	286	182659	629423	0.080	0.130	0	0	0
1	15	19	"A114"	"A114"	18070	67955	100	480	600	1828	304	451	451	488	382	78	6	1	0	2021	2144	1179	54	1683	1683	1772	1785	100	1	0	0	0.000	0.000	0.000	0.000	0.000	0.000	0.000	0.000	0.000	0.000	0.000	0.000	0.000	0.000	0.086	0.323	0.426	0.410	4.681	0.048	0.006	316	2384	100	29	338	367	149	461	610	Error	Error	-3.543	29	338	149	461	189585	677390	0.293	0.208	0	0	0
1	16	19	"A115"	"A115"	18370	67955	100	474	493	194	39	454	454	478	226	47	18	2	0	1870	1934	582	30	1699	1699	1732	809	46	5	0	0	0.000	0.000	0.000	0.000	0.000	0.000	0.000	0.000	0.000	0.000	0.000	0.000	0.000	0.000	0.117	0.166	0.656	0.664	4.144	0.181	0.148	316	2384	100	20	171	191	39	235	274	Error	Error	-3.096	20	171	39	235	155761	611295	0.066	0.250	0	0	0
1	17	19	"A115"	"A115"	18675	67950	100	474	500	208	41	455	455	484	225	46	19	3	0	1876	2021	1535	75	1703	1703	1712	255	14	37	13	0	0.000	0.000	0.000	0.000	0.000	0.000	0.000	0.000	0.000	0.000	0.000	0.000	0.000	0.000	0.110	0.142	0.534	0.551	4.467	-0.006	0.000	316	2384	100	19	173	192	45	318	363	Error	Error	-3.187	19	173	45	318	158074	638493	0.071	1.212	0	0	0
1	18	19	"A115"	"A115"	18975	67950	100	494	505	192	38	486	486	511	259	50	10	1	0	1872	1882	325	17	1722	1722	1757	623	35	6	0	0	0.000	0.000	0.000	0.000	0.000	0.000	0.000	0.000	0.000	0.000	0.000	0.000	0.000	0.000	0.053	0.119	0.505	0.619	4.492	-0.004	0.000	316	2384	100	8	150	158	19	160	179	Error	Error	-4.229	8	150	19	160	159586	594663	-0.023	0.201	0	0	0
1	1	20	"A116"	"A116"	13845	68285	100	478	519	243	46	493	493	562	488	86	4	0	0	1953	2071	880	42	1917	1917	2079	1553	74	1	0	0	0.000	0.000	0.000	0.000	0.000	0.000	0.000	0.000	0.000	0.000	0.000	0.000	0.000	0.000	-0.417	0.169	0.562	0.525	4.567	0.551	0.137	316	2384	100	-15	36	21	26	154	180	Error	Error	Error	-15	36	26	154	164155	654505	-0.088	-0.005	0	0	0
1	2	20	"A116"	"A116"	14145	68285	100	591	712	573	80	484	484	557	473	84	21	7	0	2060	2342	1961	83	1870	1870	2055	1748	85	3	1	0	0.000	0.000	0.000	0.000	0.000	0.000	0.000	0.000	0.000	0.000	0.000	0.000	0.000	0.000	0.563	0.483	0.676	0.595	3.859	0.067	0.030	316	2384	100	107	190	297	228	472	700	Error	Error	-0.828	107	190	228	472	225062	740150	0.328	0.164	0	0	0
1	3	20	"A116"	"A116"	14450	68280	100	641	797	631	79	470	470	533	481	90	25	8	0	2244	2635	4012	152	1920	1920	2045	1373	67	7	0	0	0.000	0.000	0.000	0.000	0.000	0.000	0.000	0.000	0.000	0.000	0.000	0.000	0.000	0.000	0.528	0.457	0.673	0.630	4.079	0.090	0.090	316	2384	100	171	324	495	327	715	1042	Error	Error	-0.922	171	324	327	715	251718	832703	0.549	0.430	0	0	0
1	4	20	"A117"	"A117"	14750	68280	100	451	474	206	43	464	464	515	558	108	1	0	0	1926	1935	290	14	1880	1880	2015	2064	102	0	0	0	0.000	0.000	0.000	0.000	0.000	0.000	0.000	0.000	0.000	0.000	0.000	0.000	0.000	0.000	-0.283	0.182	0.568	0.576	3.916	0.004	0.000	316	2384	100	-13	46	33	10	55	65	Error	Error	Error	-13	46	10	55	149645	611407	-0.073	-0.039	0	0	0
1	5	20	"A117"	"A117"	15050	68280	100	485	619	1862	300	484	484	522	443	84	3	0	0	1968	2145	1932	90	1884	1884	2022	2083	103	0	0	0	0.000	0.000	0.000	0.000	0.000	0.000	0.000	0.000	0.000	0.000	0.000	0.000	0.000	0.000	0.012	0.517	0.655	0.678	4.792	0.017	0.001	316	2384	100	1	84	85	135	261	396	Error	Error	-6.392	1	84	135	261	195462	677846	0.219	0.059	0	0	0
1	6	20	"A117"	"A117"	15355	68275	100	489	762	3350	439	481	481	515	282	54	17	3	0	2017	2545	4869	191	1861	1861	1980	1534	77	3	1	0	0.000	0.000	0.000	0.000	0.000	0.000	0.000	0.000	0.000	0.000	0.000	0.000	0.000	0.000	0.051	0.411	0.561	0.554	5.549	0.395	0.325	316	2384	100	8	156	164	281	684	965	Error	Error	-4.285	8	156	281	684	240876	804351	0.876	0.368	0	0	0
1	7	20	"A118"	"A118"	15655	68275	100	532	1263	4939	391	503	503	938	3901	415	3	2	0	2046	2841	4757	167	1919	1919	2916	6687	229	3	1	0	0.000	0.000	0.000	0.000	0.000	0.000	0.000	0.000	0.000	0.000	0.000	0.000	0.000	0.000	0.228	0.824	0.778	0.716	3.571	0.725	0.774	316	2384	100	29	127	156	760	922	1682	Error	Error	-2.131	29	127	760	922	398986	897779	0.083	-0.011	0	0	0
1	8	20	"A118"	"A118"	15955	68270	100	476	506	231	45	469	469	506	461	91	3	0	0	1884	2283	3177	139	1810	1810	1936	1579	81	2	1	0	0.000	0.000	0.000	0.000	0.000	0.000	0.000	0.000	0.000	0.000	0.000	0.000	0.000	0.000	0.095	0.078	0.415	0.510	5.463	-0.005	0.002	316	2384	100	7	74	81	37	473	510	Error	Error	-3.402	7	74	37	473	159975	721572	0.000	0.220	0	0	0
1	9	20	"A118"	"A118"	16260	68270	100	485	509	222	43	477	477	503	263	52	13	2	0	1907	2167	2579	119	1801	1801	1910	1558	81	1	1	0	0.000	0.000	0.000	0.000	0.000	0.000	0.000	0.000	0.000	0.000	0.000	0.000	0.000	0.000	0.075	0.087	0.612	0.572	5.543	0.002	0.000	316	2384	100	8	106	114	32	366	398	Error	Error	-3.728	8	106	32	366	160734	684908	0.023	0.165	0	0	0
1	10	20	"A119"	"A119"	16560	68265	100	451	501	257	51	467	467	503	459	91	2	0	0	1883	2022	1652	81	1781	1781	1939	2058	106	0	0	0	0.000	0.000	0.000	0.000	0.000	0.000	0.000	0.000	0.000	0.000	0.000	0.000	0.000	0.000	-0.157	0.141	0.759	0.670	3.953	0.012	0.004	316	2384	100	-16	102	86	34	241	275	Error	Error	Error	-16	102	34	241	158165	638842	-0.004	0.040	0	0	0
1	11	20	"A119"	"A119"	16860	68265	100	485	620	2039	328	471	471	500	224	44	16	3	0	1914	2242	3761	167	1824	1824	1936	1395	72	1	0	0	0.000	0.000	0.000	0.000	0.000	0.000	0.000	0.000	0.000	0.000	0.000	0.000	0.000	0.000	0.156	0.356	0.502	0.556	4.989	0.024	0.002	316	2384	100	14	90	104	149	418	567	Error	Error	-2.684	14	90	149	418	195948	708541	0.536	0.219	0	0	0
1	12	20	"A119"	"A119"	17165	68260	100	463	489	201	41	477	477	502	213	42	14	4	0	1894	1898	317	16	1792	1792	1860	1010	54	0	0	0	0.000	0.000	0.000	0.000	0.000	0.000	0.000	0.000	0.000	0.000	0.000	0.000	0.000	0.000	-0.137	0.113	0.718	0.610	4.358	0.001	0.000	316	2384	100	-14	102	88	12	106	118	Error	Error	Error	-14	102	12	106	154486	599753	-0.061	0.038	0	0	0
1	13	20	"A120"	"A120"	17465	68260	100	475	493	222	45	463	463	500	424	84	4	0	0	1853	1979	1040	52	1766	1766	1840	1151	62	1	0	0	0.000	0.000	0.000	0.000	0.000	0.000	0.000	0.000	0.000	0.000	0.000	0.000	0.000	0.000	0.138	0.141	0.529	0.518	4.829	0.005	0.000	316	2384	100	12	87	99	30	213	243	Error	Error	-2.858	12	87	30	213	155883	625428	-0.017	0.121	0	0	0
1	14	20	"A120"	"A120"	17770	68260	100	475	501	197	39	470	470	501	372	74	5	0	0	1872	1940	831	42	1757	1757	1841	1352	73	0	0	0	0.000	0.000	0.000	0.000	0.000	0.000	0.000	0.000	0.000	0.000	0.000	0.000	0.000	0.000	0.043	0.169	0.590	0.539	4.553	0.020	0.005	316	2384	100	5	115	120	31	183	214	Error	Error	-4.524	5	115	31	183	158177	613179	0.000	0.073	0	0	0
1	15	20	"A120"	"A120"	18070	68255	100	455	481	207	43	465	465	504	517	102	2	0	0	1784	1941	1825	94	1732	1732	1826	1426	78	0	0	0	0.000	0.000	0.000	0.000	0.000	0.000	0.000	0.000	0.000	0.000	0.000	0.000	0.000	0.000	-0.192	0.077	0.826	0.849	5.024	-0.003	0.000	316	2384	100	-10	52	42	16	209	225	Error	Error	Error	-10	52	16	209	152115	613406	-0.044	0.081	0	0	0
1	16	20	"A121"	"A121"	18370	68255	100	469	489	189	38	476	476	510	376	73	4	0	0	2303	2333	545	23	1752	1752	1833	1385	75	8	0	0	0.000	0.000	0.000	0.000	0.000	0.000	0.000	0.000	0.000	0.000	0.000	0.000	0.000	0.000	-0.013	0.022	0.224	0.233	4.410	-0.001	0.000	316	2384	100	-7	551	544	13	581	594	Error	Error	Error	-7	551	13	581	154515	737167	-0.056	0.361	0	0	0
1	17	20	"A121"	"A121"	18675	68250	100	500	513	181	35	480	480	558	1417	253	0	0	0	2152	2209	480	21	1747	1747	1860	1701	91	0	0	0	0.000	0.000	0.000	0.000	0.000	0.000	0.000	0.000	0.000	0.000	0.000	0.000	0.000	0.000	0.049	0.071	0.263	0.269	5.137	0.003	0.000	316	2384	100	20	405	425	33	462	495	Error	Error	-4.340	20	405	33	462	162218	697939	-0.032	0.205	0	0	0
1	18	20	"A121"	"A121"	18975	68250	100	524	528	198	37	494	494	529	391	73	4	0	0	2173	2232	549	24	1793	1793	1850	794	42	18	1	0	0.000	0.000	0.000	0.000	0.000	0.000	0.000	0.000	0.000	0.000	0.000	0.000	0.000	0.000	0.079	0.077	0.338	0.369	4.343	0.456	0.135	316	2384	100	30	380	410	34	439	473	Error	Error	-3.663	30	380	34	439	166958	705312	-0.003	0.481	0	0	0
1	1	21	"Blank"	"Blank"	13845	68585	100	438	473	216	45	458	458	491	312	63	6	1	0	1798	1962	1113	56	1839	1839	2016	2260	112	1	1	0	0.000	0.000	0.000	0.000	0.000	0.000	0.000	0.000	0.000	0.000	0.000	0.000	0.000	0.000	0.488	0.122	0.613	0.643	5.824	0.002	0.000	316	2384	100	-20	-41	-61	15	123	138	Error	Error	-1.036	-20	-41	15	123	149429	620114	-0.058	-0.024	0	0	0
1	2	21	"Blank"	"Blank"	14150	68585	100	451	478	216	45	467	467	694	2981	429	0	0	0	1853	1891	379	20	1909	1909	2330	4040	173	0	0	0	0.000	0.000	0.000	0.000	0.000	0.000	0.000	0.000	0.000	0.000	0.000	0.000	0.000	0.000	0.286	-0.611	0.597	0.603	3.594	0.832	0.747	316	2384	100	-16	-56	-72	11	-18	-7	Error	Error	-1.807	-16	-56	11	-18	151180	597641	-0.072	-0.109	0	0	0
1	3	21	"Blank"	"Blank"	14450	68585	100	473	486	188	38	469	469	522	1102	211	0	0	0	1873	1943	952	48	1926	1926	2123	2246	105	0	0	0	0.000	0.000	0.000	0.000	0.000	0.000	0.000	0.000	0.000	0.000	0.000	0.000	0.000	0.000	-0.075	1.000	0.554	0.489	4.534	-0.008	0.001	316	2384	100	4	-53	-49	17	17	34	Error	Error	Error	4	-53	17	17	153647	614130	-0.033	-0.080	0	0	0
1	4	21	"Blank"	"Blank"	14750	68580	100	466	477	194	40	461	461	485	224	46	11	3	0	1854	1893	623	32	1897	1897	1970	1127	57	0	0	0	0.000	0.000	0.000	0.000	0.000	0.000	0.000	0.000	0.000	0.000	0.000	0.000	0.000	0.000	-0.116	-4.000	0.671	0.638	4.565	0.000	0.000	316	2384	100	5	-43	-38	16	-4	12	Error	Error	Error	5	-43	16	-4	150586	598124	-0.036	-0.068	0	0	0
1	5	21	"Blank"	"Blank"	15055	68580	100	432	460	188	40	468	468	487	209	42	12	3	0	1783	1889	1124	59	1840	1840	1984	1670	84	0	0	0	0.000	0.000	0.000	0.000	0.000	0.000	0.000	0.000	0.000	0.000	0.000	0.000	0.000	0.000	0.632	-0.163	0.586	0.562	4.093	0.003	0.000	316	2384	100	-36	-57	-93	-8	49	41	Error	Error	-0.663	-36	-57	-8	49	145291	597065	-0.129	-0.057	0	0	0
1	6	21	"Blank"	"Blank"	15355	68575	100	482	503	194	38	466	466	493	251	50	16	0	0	1878	1882	294	15	1896	1896	2005	1529	76	0	0	0	0.000	0.000	0.000	0.000	0.000	0.000	0.000	0.000	0.000	0.000	0.000	0.000	0.000	0.000	-0.889	-2.643	0.657	0.680	5.411	0.003	0.000	316	2384	100	16	-18	-2	37	-14	23	Error	Error	Error	16	-18	37	-14	159104	594771	0.040	-0.080	0	0	0
1	7	21	"Blank"	"Blank"	15655	68575	100	506	519	195	37	479	479	501	233	46	15	2	0	1851	2038	1879	92	1907	1907	1969	1211	61	2	1	0	0.000	0.000	0.000	0.000	0.000	0.000	0.000	0.000	0.000	0.000	0.000	0.000	0.000	0.000	-0.482	0.305	0.587	0.583	4.507	-0.008	0.001	316	2384	100	27	-56	-29	40	131	171	Error	Error	Error	27	-56	40	131	164130	643869	0.077	0.057	0	0	0
1	8	21	"Blank"	"Blank"	15960	68570	100	484	491	187	38	475	475	511	707	138	0	0	0	1808	1811	262	14	1820	1820	1998	2155	107	0	0	0	0.000	0.000	0.000	0.000	0.000	0.000	0.000	0.000	0.000	0.000	0.000	0.000	0.000	0.000	-0.750	-1.778	0.679	0.668	4.327	0.004	0.000	316	2384	100	9	-12	-3	16	-9	7	Error	Error	Error	9	-12	16	-9	155284	572200	-0.028	-0.087	0	0	0
1	9	21	"Blank"	"Blank"	16260	68570	100	456	479	194	40	467	467	499	300	60	6	0	0	1745	1789	635	35	1791	1791	1925	1779	92	0	0	0	0.000	0.000	0.000	0.000	0.000	0.000	0.000	0.000	0.000	0.000	0.000	0.000	0.000	0.000	0.239	-6.000	0.733	0.743	4.823	0.003	0.000	316	2384	100	-11	-46	-57	12	-2	10	Error	Error	-2.064	-11	-46	12	-2	151340	565315	-0.067	-0.076	0	0	0
1	10	21	"Blank"	"Blank"	16565	68570	100	467	497	232	46	476	476	537	1377	256	0	0	0	1806	1827	346	18	1813	1813	1969	2265	115	0	0	0	0.000	0.000	0.000	0.000	0.000	0.000	0.000	0.000	0.000	0.000	0.000	0.000	0.000	0.000	1.286	1.500	0.708	0.636	4.042	0.052	0.011	316	2384	100	-9	-7	-16	21	14	35	Error	Error	0.363	-9	-7	21	14	157104	577284	-0.029	-0.063	0	0	0
1	11	21	"Blank"	"Blank"	16865	68565	100	457	486	212	43	471	471	507	685	135	0	0	0	1835	1877	607	32	1815	1815	1949	1624	83	0	0	0	0.000	0.000	0.000	0.000	0.000	0.000	0.000	0.000	0.000	0.000	0.000	0.000	0.000	0.000	-0.700	0.242	0.715	0.663	4.773	0.365	0.014	316	2384	100	-14	20	6	15	62	77	Error	Error	Error	-14	20	15	62	153421	593005	-0.031	-0.044	0	0	0
1	12	21	"Blank"	"Blank"	17165	68565	100	497	509	243	47	468	468	495	228	46	15	3	0	1781	1901	1164	61	1761	1761	1922	2267	117	0	0	0	0.000	0.000	0.000	0.000	0.000	0.000	0.000	0.000	0.000	0.000	0.000	0.000	0.000	0.000	1.450	0.293	0.629	0.666	5.103	0.005	0.001	316	2384	100	29	20	49	41	140	181	Error	Error	0.536	29	20	41	140	160926	600728	0.061	-0.009	0	0	0
1	13	21	"Blank"	"Blank"	17470	68560	100	453	479	196	40	457	457	490	316	64	6	1	0	1765	1882	1202	63	1785	1785	1857	1264	68	1	1	0	0.000	0.000	0.000	0.000	0.000	0.000	0.000	0.000	0.000	0.000	0.000	0.000	0.000	0.000	0.200	0.227	0.655	0.709	4.960	0.001	0.000	316	2384	100	-4	-20	-24	22	97	119	Error	Error	-2.322	-4	-20	22	97	151305	594868	-0.035	0.020	0	0	0
1	14	21	"Blank"	"Blank"	17770	68560	100	485	506	210	41	468	468	503	407	80	4	0	0	1742	1833	1525	83	1774	1774	1898	1530	80	0	0	0	0.000	0.000	0.000	0.000	0.000	0.000	0.000	0.000	0.000	0.000	0.000	0.000	0.000	0.000	-0.531	0.644	0.621	0.669	4.772	-0.004	0.001	316	2384	100	17	-32	-15	38	59	97	Error	Error	Error	17	-32	38	59	159967	579141	0.007	-0.042	0	0	0
1	15	21	"Blank"	"Blank"	18070	68555	100	464	480	187	38	462	462	489	223	45	11	2	0	1717	1735	278	16	1738	1738	1819	1429	78	0	0	0	0.000	0.000	0.000	0.000	0.000	0.000	0.000	0.000	0.000	0.000	0.000	0.000	0.000	0.000	-0.095	-6.000	0.771	0.688	5.636	0.001	0.000	316	2384	100	2	-21	-19	18	-3	15	Error	Error	Error	2	-21	18	-3	151758	548127	-0.040	-0.059	0	0	0
1	16	21	"Blank"	"Blank"	18375	68555	100	469	488	189	38	455	455	499	522	104	1	0	0	1734	1744	249	14	1720	1720	1801	1216	67	0	0	0	0.000	0.000	0.000	0.000	0.000	0.000	0.000	0.000	0.000	0.000	0.000	0.000	0.000	0.000	1.000	1.375	0.724	0.761	4.836	1.989	0.245	316	2384	100	14	14	28	33	24	57	Error	Error	0.000	14	14	33	24	154231	551252	-0.021	-0.047	0	0	0
1	17	21	"Blank"	"Blank"	18675	68550	100	478	488	188	38	477	477	499	208	41	14	2	0	1744	1760	651	36	1744	1744	1780	795	44	0	0	0	0.000	0.000	0.000	0.000	0.000	0.000	0.000	0.000	0.000	0.000	0.000	0.000	0.000	0.000	100000.000	0.688	0.663	0.710	4.694	0.030	0.005	316	2384	100	1	0	1	11	16	27	Error	Error	16.610	1	0	11	16	154342	556306	-0.053	-0.025	0	0	0
1	18	21	"Blank"	"Blank"	18975	68550	100	495	515	194	37	502	502	531	271	51	10	0	0	1747	1775	335	18	1781	1781	1843	1444	78	0	0	0	0.000	0.000	0.000	0.000	0.000	0.000	0.000	0.000	0.000	0.000	0.000	0.000	0.000	0.000	0.206	-2.167	0.658	0.665	4.318	0.127	0.040	316	2384	100	-7	-34	-41	13	-6	7	Error	Error	-2.280	-7	-34	13	-6	162790	560780	-0.059	-0.047	0	0	0
