# Supplementary material for: Application of hybridization control probe to increase accuracy on ligation detection or minisequencing diagnostic microarrays
Source: BMC Res Notes. 2009 Dec 14;2:249. doi: 10.1186/1756-0500-2-249 (PMC2799435; doi:10.1186/1756-0500-2-249)
Supplement: Additional file 3 — Gpr_files. Zip-compressed file containing raw microarray data in GenePix results format (.gpr) and GAL (GenePix Array List) files. [file 1756-0500-2-249-S3.ZIP › gpr_files/slide1/lasi1_2-16.gpr]

ATF	1.0
30	76    
"Type=GenePix Results 3"
"DateTime=2009/03/31 13:42:07"
"Settings=C:\Axon\Data\HPV\310309\lasi.gps"
"GalFile=C:\Axon\Data\HPV\ArrayIt_032009_InstiBioGalfile.gal"
"ArrayOfArrays=2-16"
"PixelSize=5"
"Wavelengths=532	488"
"ImageFiles=C:\Axon\Data\HPV\310309\lasi1.tif 2	C:\Axon\Data\HPV\310309\lasi1.tif 3"
"NormalizationMethod=None"
"NormalizationFactors=1	1"
"JpegImage="
"StdDev=Type 1"
"RatioFormulations=W1/W3 (#1/532)	W1/W4 (#1/488)	W3/W4 (532/488)"
"FeatureType=Circular"
"Barcode="
"BackgroundSubtraction=LocalFeature"
"ImageOrigin=0, 0"
"JpegOrigin=3845, 80"
"Creator=GenePix Pro 6.1.0.2"
"Scanner=GenePix 4200A 01 Autoloader [2]"
"FocusPosition=0"
"Temperature=23.5"
"LinesAveraged=2"
"Comment="
"PMTGain=580	530"
"ScanPower=100	100"
"LaserPower=2.7301	2.58057"
"Filters=Standard Green	Standard Blue"
"ScanRegion=720,16,3832,13800"
"Supplier="
"Block"	"Column"	"Row"	"Name"	"ID"	"X"	"Y"	"Dia."	"F532 Median"	"F532 Mean"	"F532 SD"	"F532 CV"	"B532"	"B532 Median"	"B532 Mean"	"B532 SD"	"B532 CV"	"% > B532+1SD"	"% > B532+2SD"	"F532 % Sat."	"F488 Median"	"F488 Mean"	"F488 SD"	"F488 CV"	"B488"	"B488 Median"	"B488 Mean"	"B488 SD"	"B488 CV"	"% > B488+1SD"	"% > B488+2SD"	"F488 % Sat."	"Ratio of Medians (#1/532)"	"Ratio of Means (#1/532)"	"Median of Ratios (#1/532)"	"Mean of Ratios (#1/532)"	"Ratios SD (#1/532)"	"Rgn Ratio (#1/532)"	"Rgn R2 (#1/532)"	"Ratio of Medians (#1/488)"	"Ratio of Means (#1/488)"	"Median of Ratios (#1/488)"	"Mean of Ratios (#1/488)"	"Ratios SD (#1/488)"	"Rgn Ratio (#1/488)"	"Rgn R2 (#1/488)"	"Ratio of Medians (532/488)"	"Ratio of Means (532/488)"	"Median of Ratios (532/488)"	"Mean of Ratios (532/488)"	"Ratios SD (532/488)"	"Rgn Ratio (532/488)"	"Rgn R2 (532/488)"	"F Pixels"	"B Pixels"	"Circularity"	"Sum of Medians (#1/532)"	"Sum of Medians (#1/488)"	"Sum of Medians (532/488)"	"Sum of Means (#1/532)"	"Sum of Means (#1/488)"	"Sum of Means (532/488)"	"Log Ratio (#1/532)"	"Log Ratio (#1/488)"	"Log Ratio (532/488)"	"F532 Median - B532"	"F488 Median - B488"	"F532 Mean - B532"	"F488 Mean - B488"	"F532 Total Intensity"	"F488 Total Intensity"	"SNR 532"	"SNR 488"	"Flags"	"Normalize"	"Autoflag"
1	1	1	"A1"	"A1"	13065	-355	100	0	0	0	0	0	0	0	0	0	0	0	0	0	0	0	0	0	0	0	0	0	0	0	0	0.000	0.000	0.000	0.000	0.000	0.000	0.000	0.000	0.000	0.000	0.000	0.000	0.000	0.000	0.000	0.000	0.000	0.000	0.000	0.000	0.000	0	0	100	0	0	0	0	0	0	Error	Error	Error	0	0	0	0	0	0	0.000	0.000	0	0	0
1	2	1	"A1"	"A1"	13360	-355	100	0	0	0	0	0	0	0	0	0	0	0	0	0	0	0	0	0	0	0	0	0	0	0	0	0.000	0.000	0.000	0.000	0.000	0.000	0.000	0.000	0.000	0.000	0.000	0.000	0.000	0.000	0.000	0.000	0.000	0.000	0.000	0.000	0.000	0	0	100	0	0	0	0	0	0	Error	Error	Error	0	0	0	0	0	0	0.000	0.000	0	0	0
1	3	1	"A1"	"A1"	13655	-360	100	0	0	0	0	0	0	0	0	0	0	0	0	0	0	0	0	0	0	0	0	0	0	0	0	0.000	0.000	0.000	0.000	0.000	0.000	0.000	0.000	0.000	0.000	0.000	0.000	0.000	0.000	0.000	0.000	0.000	0.000	0.000	0.000	0.000	0	0	100	0	0	0	0	0	0	Error	Error	Error	0	0	0	0	0	0	0.000	0.000	0	0	0
1	4	1	"A2"	"A2"	13955	-360	100	0	0	0	0	0	0	0	0	0	0	0	0	0	0	0	0	0	0	0	0	0	0	0	0	0.000	0.000	0.000	0.000	0.000	0.000	0.000	0.000	0.000	0.000	0.000	0.000	0.000	0.000	0.000	0.000	0.000	0.000	0.000	0.000	0.000	0	0	100	0	0	0	0	0	0	Error	Error	Error	0	0	0	0	0	0	0.000	0.000	0	0	0
1	5	1	"A2"	"A2"	14250	-365	100	0	0	0	0	0	0	0	0	0	0	0	0	0	0	0	0	0	0	0	0	0	0	0	0	0.000	0.000	0.000	0.000	0.000	0.000	0.000	0.000	0.000	0.000	0.000	0.000	0.000	0.000	0.000	0.000	0.000	0.000	0.000	0.000	0.000	0	0	100	0	0	0	0	0	0	Error	Error	Error	0	0	0	0	0	0	0.000	0.000	0	0	0
1	6	1	"A2"	"A2"	14550	-365	100	0	0	0	0	0	0	0	0	0	0	0	0	0	0	0	0	0	0	0	0	0	0	0	0	0.000	0.000	0.000	0.000	0.000	0.000	0.000	0.000	0.000	0.000	0.000	0.000	0.000	0.000	0.000	0.000	0.000	0.000	0.000	0.000	0.000	0	0	100	0	0	0	0	0	0	Error	Error	Error	0	0	0	0	0	0	0.000	0.000	0	0	0
1	7	1	"A3"	"A3"	14845	-370	100	0	0	0	0	0	0	0	0	0	0	0	0	0	0	0	0	0	0	0	0	0	0	0	0	0.000	0.000	0.000	0.000	0.000	0.000	0.000	0.000	0.000	0.000	0.000	0.000	0.000	0.000	0.000	0.000	0.000	0.000	0.000	0.000	0.000	0	0	100	0	0	0	0	0	0	Error	Error	Error	0	0	0	0	0	0	0.000	0.000	0	0	0
1	8	1	"A3"	"A3"	15145	-370	100	0	0	0	0	0	0	0	0	0	0	0	0	0	0	0	0	0	0	0	0	0	0	0	0	0.000	0.000	0.000	0.000	0.000	0.000	0.000	0.000	0.000	0.000	0.000	0.000	0.000	0.000	0.000	0.000	0.000	0.000	0.000	0.000	0.000	0	0	100	0	0	0	0	0	0	Error	Error	Error	0	0	0	0	0	0	0.000	0.000	0	0	0
1	9	1	"A3"	"A3"	15440	-375	100	0	0	0	0	0	0	0	0	0	0	0	0	0	0	0	0	0	0	0	0	0	0	0	0	0.000	0.000	0.000	0.000	0.000	0.000	0.000	0.000	0.000	0.000	0.000	0.000	0.000	0.000	0.000	0.000	0.000	0.000	0.000	0.000	0.000	0	0	100	0	0	0	0	0	0	Error	Error	Error	0	0	0	0	0	0	0.000	0.000	0	0	0
1	10	1	"A4"	"A4"	15740	-380	100	0	0	0	0	0	0	0	0	0	0	0	0	0	0	0	0	0	0	0	0	0	0	0	0	0.000	0.000	0.000	0.000	0.000	0.000	0.000	0.000	0.000	0.000	0.000	0.000	0.000	0.000	0.000	0.000	0.000	0.000	0.000	0.000	0.000	0	0	100	0	0	0	0	0	0	Error	Error	Error	0	0	0	0	0	0	0.000	0.000	0	0	0
1	11	1	"A4"	"A4"	16035	-380	100	0	0	0	0	0	0	0	0	0	0	0	0	0	0	0	0	0	0	0	0	0	0	0	0	0.000	0.000	0.000	0.000	0.000	0.000	0.000	0.000	0.000	0.000	0.000	0.000	0.000	0.000	0.000	0.000	0.000	0.000	0.000	0.000	0.000	0	0	100	0	0	0	0	0	0	Error	Error	Error	0	0	0	0	0	0	0.000	0.000	0	0	0
1	12	1	"A4"	"A4"	16335	-385	100	0	0	0	0	0	0	0	0	0	0	0	0	0	0	0	0	0	0	0	0	0	0	0	0	0.000	0.000	0.000	0.000	0.000	0.000	0.000	0.000	0.000	0.000	0.000	0.000	0.000	0.000	0.000	0.000	0.000	0.000	0.000	0.000	0.000	0	0	100	0	0	0	0	0	0	Error	Error	Error	0	0	0	0	0	0	0.000	0.000	0	0	0
1	13	1	"A5"	"A5"	16630	-385	100	0	0	0	0	0	0	0	0	0	0	0	0	0	0	0	0	0	0	0	0	0	0	0	0	0.000	0.000	0.000	0.000	0.000	0.000	0.000	0.000	0.000	0.000	0.000	0.000	0.000	0.000	0.000	0.000	0.000	0.000	0.000	0.000	0.000	0	0	100	0	0	0	0	0	0	Error	Error	Error	0	0	0	0	0	0	0.000	0.000	0	0	0
1	14	1	"A5"	"A5"	16930	-390	100	0	0	0	0	0	0	0	0	0	0	0	0	0	0	0	0	0	0	0	0	0	0	0	0	0.000	0.000	0.000	0.000	0.000	0.000	0.000	0.000	0.000	0.000	0.000	0.000	0.000	0.000	0.000	0.000	0.000	0.000	0.000	0.000	0.000	0	0	100	0	0	0	0	0	0	Error	Error	Error	0	0	0	0	0	0	0.000	0.000	0	0	0
1	15	1	"A5"	"A5"	17225	-390	100	0	0	0	0	0	0	0	0	0	0	0	0	0	0	0	0	0	0	0	0	0	0	0	0	0.000	0.000	0.000	0.000	0.000	0.000	0.000	0.000	0.000	0.000	0.000	0.000	0.000	0.000	0.000	0.000	0.000	0.000	0.000	0.000	0.000	0	0	100	0	0	0	0	0	0	Error	Error	Error	0	0	0	0	0	0	0.000	0.000	0	0	0
1	16	1	"A6"	"A6"	17525	-395	100	0	0	0	0	0	0	0	0	0	0	0	0	0	0	0	0	0	0	0	0	0	0	0	0	0.000	0.000	0.000	0.000	0.000	0.000	0.000	0.000	0.000	0.000	0.000	0.000	0.000	0.000	0.000	0.000	0.000	0.000	0.000	0.000	0.000	0	0	100	0	0	0	0	0	0	Error	Error	Error	0	0	0	0	0	0	0.000	0.000	0	0	0
1	17	1	"A6"	"A6"	17820	-400	100	0	0	0	0	0	0	0	0	0	0	0	0	0	0	0	0	0	0	0	0	0	0	0	0	0.000	0.000	0.000	0.000	0.000	0.000	0.000	0.000	0.000	0.000	0.000	0.000	0.000	0.000	0.000	0.000	0.000	0.000	0.000	0.000	0.000	0	0	100	0	0	0	0	0	0	Error	Error	Error	0	0	0	0	0	0	0.000	0.000	0	0	0
1	18	1	"A6"	"A6"	18115	-400	100	0	0	0	0	0	0	0	0	0	0	0	0	0	0	0	0	0	0	0	0	0	0	0	0	0.000	0.000	0.000	0.000	0.000	0.000	0.000	0.000	0.000	0.000	0.000	0.000	0.000	0.000	0.000	0.000	0.000	0.000	0.000	0.000	0.000	0	0	100	0	0	0	0	0	0	Error	Error	Error	0	0	0	0	0	0	0.000	0.000	0	0	0
1	1	2	"A7"	"A7"	13065	-50	100	0	0	0	0	0	0	0	0	0	0	0	0	0	0	0	0	0	0	0	0	0	0	0	0	0.000	0.000	0.000	0.000	0.000	0.000	0.000	0.000	0.000	0.000	0.000	0.000	0.000	0.000	0.000	0.000	0.000	0.000	0.000	0.000	0.000	0	0	100	0	0	0	0	0	0	Error	Error	Error	0	0	0	0	0	0	0.000	0.000	0	0	0
1	2	2	"A7"	"A7"	13365	-55	100	0	0	0	0	0	0	0	0	0	0	0	0	0	0	0	0	0	0	0	0	0	0	0	0	0.000	0.000	0.000	0.000	0.000	0.000	0.000	0.000	0.000	0.000	0.000	0.000	0.000	0.000	0.000	0.000	0.000	0.000	0.000	0.000	0.000	0	0	100	0	0	0	0	0	0	Error	Error	Error	0	0	0	0	0	0	0.000	0.000	0	0	0
1	3	2	"A7"	"A7"	13660	-55	100	0	0	0	0	0	0	0	0	0	0	0	0	0	0	0	0	0	0	0	0	0	0	0	0	0.000	0.000	0.000	0.000	0.000	0.000	0.000	0.000	0.000	0.000	0.000	0.000	0.000	0.000	0.000	0.000	0.000	0.000	0.000	0.000	0.000	0	0	100	0	0	0	0	0	0	Error	Error	Error	0	0	0	0	0	0	0.000	0.000	0	0	0
1	4	2	"A8"	"A8"	13955	-60	100	0	0	0	0	0	0	0	0	0	0	0	0	0	0	0	0	0	0	0	0	0	0	0	0	0.000	0.000	0.000	0.000	0.000	0.000	0.000	0.000	0.000	0.000	0.000	0.000	0.000	0.000	0.000	0.000	0.000	0.000	0.000	0.000	0.000	0	0	100	0	0	0	0	0	0	Error	Error	Error	0	0	0	0	0	0	0.000	0.000	0	0	0
1	5	2	"A8"	"A8"	14255	-65	100	0	0	0	0	0	0	0	0	0	0	0	0	0	0	0	0	0	0	0	0	0	0	0	0	0.000	0.000	0.000	0.000	0.000	0.000	0.000	0.000	0.000	0.000	0.000	0.000	0.000	0.000	0.000	0.000	0.000	0.000	0.000	0.000	0.000	0	0	100	0	0	0	0	0	0	Error	Error	Error	0	0	0	0	0	0	0.000	0.000	0	0	0
1	6	2	"A8"	"A8"	14550	-65	100	0	0	0	0	0	0	0	0	0	0	0	0	0	0	0	0	0	0	0	0	0	0	0	0	0.000	0.000	0.000	0.000	0.000	0.000	0.000	0.000	0.000	0.000	0.000	0.000	0.000	0.000	0.000	0.000	0.000	0.000	0.000	0.000	0.000	0	0	100	0	0	0	0	0	0	Error	Error	Error	0	0	0	0	0	0	0.000	0.000	0	0	0
1	7	2	"A9"	"A9"	14850	-70	100	0	0	0	0	0	0	0	0	0	0	0	0	0	0	0	0	0	0	0	0	0	0	0	0	0.000	0.000	0.000	0.000	0.000	0.000	0.000	0.000	0.000	0.000	0.000	0.000	0.000	0.000	0.000	0.000	0.000	0.000	0.000	0.000	0.000	0	0	100	0	0	0	0	0	0	Error	Error	Error	0	0	0	0	0	0	0.000	0.000	0	0	0
1	8	2	"A9"	"A9"	15145	-70	100	0	0	0	0	0	0	0	0	0	0	0	0	0	0	0	0	0	0	0	0	0	0	0	0	0.000	0.000	0.000	0.000	0.000	0.000	0.000	0.000	0.000	0.000	0.000	0.000	0.000	0.000	0.000	0.000	0.000	0.000	0.000	0.000	0.000	0	0	100	0	0	0	0	0	0	Error	Error	Error	0	0	0	0	0	0	0.000	0.000	0	0	0
1	9	2	"A9"	"A9"	15445	-75	100	0	0	0	0	0	0	0	0	0	0	0	0	0	0	0	0	0	0	0	0	0	0	0	0	0.000	0.000	0.000	0.000	0.000	0.000	0.000	0.000	0.000	0.000	0.000	0.000	0.000	0.000	0.000	0.000	0.000	0.000	0.000	0.000	0.000	0	0	100	0	0	0	0	0	0	Error	Error	Error	0	0	0	0	0	0	0.000	0.000	0	0	0
1	10	2	"A10"	"A10"	15740	-75	100	0	0	0	0	0	0	0	0	0	0	0	0	0	0	0	0	0	0	0	0	0	0	0	0	0.000	0.000	0.000	0.000	0.000	0.000	0.000	0.000	0.000	0.000	0.000	0.000	0.000	0.000	0.000	0.000	0.000	0.000	0.000	0.000	0.000	0	0	100	0	0	0	0	0	0	Error	Error	Error	0	0	0	0	0	0	0.000	0.000	0	0	0
1	11	2	"A10"	"A10"	16040	-80	100	0	0	0	0	0	0	0	0	0	0	0	0	0	0	0	0	0	0	0	0	0	0	0	0	0.000	0.000	0.000	0.000	0.000	0.000	0.000	0.000	0.000	0.000	0.000	0.000	0.000	0.000	0.000	0.000	0.000	0.000	0.000	0.000	0.000	0	0	100	0	0	0	0	0	0	Error	Error	Error	0	0	0	0	0	0	0.000	0.000	0	0	0
1	12	2	"A10"	"A10"	16335	-85	100	0	0	0	0	0	0	0	0	0	0	0	0	0	0	0	0	0	0	0	0	0	0	0	0	0.000	0.000	0.000	0.000	0.000	0.000	0.000	0.000	0.000	0.000	0.000	0.000	0.000	0.000	0.000	0.000	0.000	0.000	0.000	0.000	0.000	0	0	100	0	0	0	0	0	0	Error	Error	Error	0	0	0	0	0	0	0.000	0.000	0	0	0
1	13	2	"A11"	"A11"	16635	-85	100	0	0	0	0	0	0	0	0	0	0	0	0	0	0	0	0	0	0	0	0	0	0	0	0	0.000	0.000	0.000	0.000	0.000	0.000	0.000	0.000	0.000	0.000	0.000	0.000	0.000	0.000	0.000	0.000	0.000	0.000	0.000	0.000	0.000	0	0	100	0	0	0	0	0	0	Error	Error	Error	0	0	0	0	0	0	0.000	0.000	0	0	0
1	14	2	"A11"	"A11"	16930	-90	100	0	0	0	0	0	0	0	0	0	0	0	0	0	0	0	0	0	0	0	0	0	0	0	0	0.000	0.000	0.000	0.000	0.000	0.000	0.000	0.000	0.000	0.000	0.000	0.000	0.000	0.000	0.000	0.000	0.000	0.000	0.000	0.000	0.000	0	0	100	0	0	0	0	0	0	Error	Error	Error	0	0	0	0	0	0	0.000	0.000	0	0	0
1	15	2	"A11"	"A11"	17230	-90	100	0	0	0	0	0	0	0	0	0	0	0	0	0	0	0	0	0	0	0	0	0	0	0	0	0.000	0.000	0.000	0.000	0.000	0.000	0.000	0.000	0.000	0.000	0.000	0.000	0.000	0.000	0.000	0.000	0.000	0.000	0.000	0.000	0.000	0	0	100	0	0	0	0	0	0	Error	Error	Error	0	0	0	0	0	0	0.000	0.000	0	0	0
1	16	2	"A12"	"A12"	17525	-95	100	0	0	0	0	0	0	0	0	0	0	0	0	0	0	0	0	0	0	0	0	0	0	0	0	0.000	0.000	0.000	0.000	0.000	0.000	0.000	0.000	0.000	0.000	0.000	0.000	0.000	0.000	0.000	0.000	0.000	0.000	0.000	0.000	0.000	0	0	100	0	0	0	0	0	0	Error	Error	Error	0	0	0	0	0	0	0.000	0.000	0	0	0
1	17	2	"A12"	"A12"	17825	-95	100	0	0	0	0	0	0	0	0	0	0	0	0	0	0	0	0	0	0	0	0	0	0	0	0	0.000	0.000	0.000	0.000	0.000	0.000	0.000	0.000	0.000	0.000	0.000	0.000	0.000	0.000	0.000	0.000	0.000	0.000	0.000	0.000	0.000	0	0	100	0	0	0	0	0	0	Error	Error	Error	0	0	0	0	0	0	0.000	0.000	0	0	0
1	18	2	"A12"	"A12"	18120	-100	100	0	0	0	0	0	0	0	0	0	0	0	0	0	0	0	0	0	0	0	0	0	0	0	0	0.000	0.000	0.000	0.000	0.000	0.000	0.000	0.000	0.000	0.000	0.000	0.000	0.000	0.000	0.000	0.000	0.000	0.000	0.000	0.000	0.000	0	0	100	0	0	0	0	0	0	Error	Error	Error	0	0	0	0	0	0	0.000	0.000	0	0	0
1	1	3	"A13"	"A13"	13070	245	100	523	539	202	37	396	396	418	188	44	38	12	0	11211	9629	4178	43	1408	1408	1530	972	63	82	81	0	0.000	0.000	0.000	0.000	0.000	0.000	0.000	0.000	0.000	0.000	0.000	0.000	0.000	0.000	0.013	0.017	0.024	0.026	4.378	0.015	0.091	316	2384	100	127	9803	9930	143	8221	8364	Error	Error	-6.270	127	9803	143	8221	170375	3042667	0.644	8.332	0	0	0
1	2	3	"A13"	"A13"	13365	240	100	614	1966	8315	422	400	400	440	410	93	28	12	1	11592	11858	8348	70	1413	1413	1483	689	46	90	88	0	0.000	0.000	0.000	0.000	0.000	0.000	0.000	0.000	0.000	0.000	0.000	0.000	0.000	0.000	0.021	0.150	0.032	0.036	4.329	0.503	0.300	316	2384	100	214	10179	10393	1566	10445	12011	Error	Error	-5.572	214	10179	1566	10445	621214	3747142	3.722	15.058	0	0	0
1	3	3	"A13"	"A13"	13665	240	100	567	580	227	39	407	407	439	236	53	34	8	0	11969	10300	4339	42	1437	1437	1512	697	46	86	84	0	0.000	0.000	0.000	0.000	0.000	0.000	0.000	0.000	0.000	0.000	0.000	0.000	0.000	0.000	0.015	0.020	0.025	0.029	4.229	0.016	0.110	316	2384	100	160	10532	10692	173	8863	9036	Error	Error	-6.041	160	10532	173	8863	183291	3254928	0.597	12.608	0	0	0
1	4	3	"A14"	"A14"	13960	235	100	653	2199	6867	312	422	422	451	259	57	47	24	0	12012	13330	11390	85	1477	1477	1550	750	48	89	86	2	0.000	0.000	0.000	0.000	0.000	0.000	0.000	0.000	0.000	0.000	0.000	0.000	0.000	0.000	0.022	0.150	0.036	0.041	4.986	0.329	0.419	316	2384	100	231	10535	10766	1777	11853	13630	Error	Error	-5.511	231	10535	1777	11853	694969	4212240	6.749	15.707	0	0	0
1	5	3	"A14"	"A14"	14260	235	100	549	595	283	47	418	418	459	392	85	16	1	0	11134	9559	4233	44	1478	1478	1543	633	41	84	83	0	0.000	0.000	0.000	0.000	0.000	0.000	0.000	0.000	0.000	0.000	0.000	0.000	0.000	0.000	0.014	0.022	0.027	0.029	4.055	0.016	0.027	316	2384	100	131	9656	9787	177	8081	8258	Error	Error	-6.204	131	9656	177	8081	187972	3020594	0.347	12.664	0	0	0
1	6	3	"A14"	"A14"	14555	230	100	567	581	230	39	426	426	447	211	47	34	11	0	11286	10006	4067	40	1501	1501	1540	482	31	91	87	0	0.000	0.000	0.000	0.000	0.000	0.000	0.000	0.000	0.000	0.000	0.000	0.000	0.000	0.000	0.014	0.018	0.023	0.024	3.860	0.015	0.102	316	2384	100	141	9785	9926	155	8505	8660	Error	Error	-6.117	141	9785	155	8505	183619	3161879	0.635	17.564	0	0	0
1	7	3	"A15"	"A15"	14850	225	100	552	572	271	47	424	424	476	994	208	0	0	0	9124	8346	4271	51	1500	1500	1590	791	49	82	78	0	0.000	0.000	0.000	0.000	0.000	0.000	0.000	0.000	0.000	0.000	0.000	0.000	0.000	0.000	0.017	0.022	0.031	0.032	4.456	0.015	0.074	316	2372	100	128	7624	7752	148	6846	6994	Error	Error	-5.896	128	7624	148	6846	180843	2637203	0.097	8.541	0	0	0
1	8	3	"A15"	"A15"	15150	225	100	516	532	211	39	428	428	467	312	66	17	1	0	8776	8538	4623	54	1526	1526	1623	880	54	82	80	0	0.000	0.000	0.000	0.000	0.000	0.000	0.000	0.000	0.000	0.000	0.000	0.000	0.000	0.000	0.012	0.015	0.027	0.030	4.725	0.009	0.019	316	2372	100	88	7250	7338	104	7012	7116	Error	Error	-6.364	88	7250	104	7012	167991	2698142	0.208	7.858	0	0	0
1	9	3	"A15"	"A15"	15445	220	100	536	573	370	64	440	440	572	955	166	0	0	0	8070	7528	4308	57	1554	1554	1867	1810	96	71	69	0	0.000	0.000	0.000	0.000	0.000	0.000	0.000	0.000	0.000	0.000	0.000	0.000	0.000	0.000	0.015	0.022	0.030	0.042	6.090	0.011	0.021	316	2352	100	96	6516	6612	133	5974	6107	Error	Error	-6.085	96	6516	133	5974	181103	2378787	0.001	3.128	0	0	0
1	10	3	"A16"	"A16"	15745	220	100	568	1046	2755	263	450	450	526	734	139	6	5	0	11952	10863	6480	59	1573	1573	1788	1397	78	83	78	0	0.000	0.000	0.000	0.000	0.000	0.000	0.000	0.000	0.000	0.000	0.000	0.000	0.000	0.000	0.011	0.064	0.025	0.029	6.716	0.234	0.149	316	2352	100	118	10379	10497	596	9290	9886	Error	Error	-6.459	118	10379	596	9290	330476	3432808	0.708	6.496	0	0	0
1	11	3	"A16"	"A16"	16040	215	100	551	559	220	39	443	443	489	455	93	7	0	0	11146	9431	6585	69	1556	1556	1973	2206	111	60	58	0	0.000	0.000	0.000	0.000	0.000	0.000	0.000	0.000	0.000	0.000	0.000	0.000	0.000	0.000	0.011	0.015	0.025	0.039	7.747	0.014	0.046	316	2328	100	108	9590	9698	116	7875	7991	Error	Error	-6.472	108	9590	116	7875	176737	2980305	0.154	3.381	0	0	0
1	12	3	"A16"	"A16"	16340	215	100	579	589	214	36	447	447	482	368	76	17	0	0	12888	10239	5996	58	1594	1594	1852	1660	89	69	67	0	0.000	0.000	0.000	0.000	0.000	0.000	0.000	0.000	0.000	0.000	0.000	0.000	0.000	0.000	0.012	0.016	0.023	0.028	5.372	0.011	0.074	316	2328	100	132	11294	11426	142	8645	8787	Error	Error	-6.419	132	11294	142	8645	186281	3235566	0.291	5.052	0	0	0
1	13	3	"A17"	"A17"	16635	210	100	501	537	277	51	459	459	512	677	132	0	0	0	6443	5641	3428	60	1601	1601	1859	1566	84	60	58	0	0.000	0.000	0.000	0.000	0.000	0.000	0.000	0.000	0.000	0.000	0.000	0.000	0.000	0.000	0.009	0.019	0.047	0.065	7.803	0.020	0.005	316	2300	100	42	4842	4884	78	4040	4118	Error	Error	-6.849	42	4842	78	4040	169735	1782711	0.037	2.415	0	0	0
1	14	3	"A17"	"A17"	16935	205	100	523	547	217	39	461	461	604	2096	347	0	0	0	4572	5031	3432	68	1618	1618	1990	2053	103	51	47	0	0.000	0.000	0.000	0.000	0.000	0.000	0.000	0.000	0.000	0.000	0.000	0.000	0.000	0.000	0.021	0.025	0.063	0.105	8.030	0.014	0.013	316	2268	100	62	2954	3016	86	3413	3499	Error	Error	-5.574	62	2954	86	3413	172963	1589832	-0.027	1.481	0	0	0
1	15	3	"A17"	"A17"	17230	205	100	544	590	349	59	468	468	534	1193	223	1	0	0	2538	4410	2969	67	1621	1621	1897	1349	71	49	46	0	0.000	0.000	0.000	0.000	0.000	0.000	0.000	0.000	0.000	0.000	0.000	0.000	0.000	0.000	0.083	0.044	0.086	0.118	6.722	0.021	0.020	316	2268	100	76	917	993	122	2789	2911	Error	Error	-3.593	76	917	122	2789	186304	1393565	0.047	1.863	0	0	0
1	16	3	"A18"	"A18"	17530	200	100	525	575	340	59	470	470	505	314	62	13	2	0	2595	4987	3997	80	1642	1642	1994	1661	83	47	41	0	0.000	0.000	0.000	0.000	0.000	0.000	0.000	0.000	0.000	0.000	0.000	0.000	0.000	0.000	0.058	0.031	0.057	0.093	9.683	0.015	0.030	316	2234	100	55	953	1008	105	3345	3450	Error	Error	-4.115	55	953	105	3345	181681	1576011	0.223	1.802	0	0	0
1	17	3	"A18"	"A18"	17825	200	100	552	596	320	53	492	492	530	328	61	10	2	0	2169	3989	3369	84	1673	1673	2296	2545	110	32	17	0	0.000	0.000	0.000	0.000	0.000	0.000	0.000	0.000	0.000	0.000	0.000	0.000	0.000	0.000	0.121	0.045	0.106	0.115	7.999	0.013	0.023	316	2234	100	60	496	556	104	2316	2420	Error	Error	-3.047	60	496	104	2316	188345	1260676	0.201	0.665	0	0	0
1	18	3	"A18"	"A18"	18125	195	100	563	608	608	100	538	538	581	405	69	5	0	0	1960	3433	2705	78	1727	1727	2320	2261	97	31	12	0	0.000	0.000	0.000	0.000	0.000	0.000	0.000	0.000	0.000	0.000	0.000	0.000	0.000	0.000	0.107	0.041	0.268	0.212	7.107	0.017	0.016	316	2196	100	25	233	258	70	1706	1776	Error	Error	-3.220	25	233	70	1706	192192	1084766	0.067	0.492	0	0	0
1	1	4	"A19"	"A19"	13070	545	100	430	465	235	50	387	387	408	185	45	23	7	0	6288	5758	2754	47	1370	1370	1389	266	19	95	93	0	0.000	0.000	0.000	0.000	0.000	0.000	0.000	0.000	0.000	0.000	0.000	0.000	0.000	0.000	0.009	0.018	0.036	0.038	4.441	0.011	0.019	316	2384	100	43	4918	4961	78	4388	4466	Error	Error	-6.838	43	4918	78	4388	146951	1819473	0.308	16.425	0	0	0
1	2	4	"A19"	"A19"	13370	540	100	454	496	239	48	424	424	630	1742	276	0	0	0	4401	5518	3186	57	1447	1447	1769	2694	152	51	39	0	0.000	0.000	0.000	0.000	0.000	0.000	0.000	0.000	0.000	0.000	0.000	0.000	0.000	0.000	0.010	0.018	0.039	0.041	5.974	0.027	0.020	316	2384	100	30	2954	2984	72	4071	4143	Error	Error	-6.622	30	2954	72	4071	156731	1743624	-0.077	1.392	0	0	0
1	3	4	"A19"	"A19"	13665	540	100	485	516	226	43	414	414	530	1006	189	0	0	0	5682	6692	3677	54	1455	1455	1652	1718	103	80	54	0	0.000	0.000	0.000	0.000	0.000	0.000	0.000	0.000	0.000	0.000	0.000	0.000	0.000	0.000	0.017	0.019	0.031	0.034	4.633	0.015	0.013	316	2384	100	71	4227	4298	102	5237	5339	Error	Error	-5.896	71	4227	102	5237	162908	2114558	-0.014	2.934	0	0	0
1	4	4	"A20"	"A20"	13965	535	100	450	490	197	40	414	414	506	1046	206	0	0	0	7456	6992	3476	49	1450	1450	1627	1915	117	81	64	0	0.000	0.000	0.000	0.000	0.000	0.000	0.000	0.000	0.000	0.000	0.000	0.000	0.000	0.000	0.006	0.014	0.026	0.027	5.273	0.010	0.017	316	2384	100	36	6006	6042	76	5542	5618	Error	Error	-7.382	36	6006	76	5542	154877	2209443	-0.015	2.802	0	0	0
1	5	4	"A20"	"A20"	14260	535	100	464	490	193	39	401	401	429	246	57	16	3	0	5530	6366	3598	56	1432	1432	1550	956	61	81	73	0	0.000	0.000	0.000	0.000	0.000	0.000	0.000	0.000	0.000	0.000	0.000	0.000	0.000	0.000	0.015	0.018	0.032	0.042	6.006	0.013	0.030	316	2384	100	63	4098	4161	89	4934	5023	Error	Error	-6.023	63	4098	89	4934	154903	2011672	0.248	5.038	0	0	0
1	6	4	"A20"	"A20"	14560	530	100	507	540	250	46	428	428	468	332	70	14	1	0	7655	8185	5338	65	1481	1481	1696	1513	89	72	65	0	0.000	0.000	0.000	0.000	0.000	0.000	0.000	0.000	0.000	0.000	0.000	0.000	0.000	0.000	0.013	0.017	0.029	0.036	5.064	0.017	0.052	316	2384	100	79	6174	6253	112	6704	6816	Error	Error	-6.288	79	6174	112	6704	170556	2586326	0.217	4.289	0	0	0
1	7	4	"A21"	"A21"	14855	530	100	558	586	236	40	431	431	468	272	58	27	5	0	10277	8938	4239	47	1499	1499	1598	857	53	83	81	0	0.000	0.000	0.000	0.000	0.000	0.000	0.000	0.000	0.000	0.000	0.000	0.000	0.000	0.000	0.014	0.021	0.028	0.031	4.070	0.015	0.059	316	2384	100	127	8778	8905	155	7439	7594	Error	Error	-6.111	127	8778	155	7439	185140	2824459	0.434	8.565	0	0	0
1	8	4	"A21"	"A21"	15155	525	100	522	553	233	42	421	421	455	261	57	22	6	0	8776	7328	4090	55	1489	1489	1658	1127	67	74	71	0	0.000	0.000	0.000	0.000	0.000	0.000	0.000	0.000	0.000	0.000	0.000	0.000	0.000	0.000	0.014	0.023	0.028	0.038	5.917	0.017	0.040	316	2384	100	101	7287	7388	132	5839	5971	Error	Error	-6.173	101	7287	132	5839	174646	2315771	0.375	5.031	0	0	0
1	9	4	"A21"	"A21"	15450	520	100	520	561	273	48	426	426	479	351	73	16	2	0	9333	7402	4634	62	1507	1507	1817	1717	94	65	61	0	0.000	0.000	0.000	0.000	0.000	0.000	0.000	0.000	0.000	0.000	0.000	0.000	0.000	0.000	0.012	0.023	0.033	0.046	6.450	0.018	0.036	316	2384	100	94	7826	7920	135	5895	6030	Error	Error	-6.379	94	7826	135	5895	177327	2339070	0.234	3.253	0	0	0
1	10	4	"A22"	"A22"	15745	520	100	544	984	4331	440	417	417	528	1562	295	1	1	0	8265	8079	5211	64	1484	1484	1842	1907	103	77	76	0	0.000	0.000	0.000	0.000	0.000	0.000	0.000	0.000	0.000	0.000	0.000	0.000	0.000	0.000	0.019	0.086	0.037	0.045	5.642	0.232	0.083	316	2384	100	127	6781	6908	567	6595	7162	Error	Error	-5.739	127	6781	567	6595	310840	2552848	0.292	3.271	0	0	0
1	11	4	"A22"	"A22"	16045	515	100	505	566	786	138	421	421	457	305	66	17	2	0	6104	6334	4045	63	1539	1539	1998	1844	92	67	59	0	0.000	0.000	0.000	0.000	0.000	0.000	0.000	0.000	0.000	0.000	0.000	0.000	0.000	0.000	0.018	0.030	0.044	0.052	6.563	0.020	0.026	316	2384	100	84	4565	4649	145	4795	4940	Error	Error	-5.764	84	4565	145	4795	178734	2001695	0.357	2.351	0	0	0
1	12	4	"A22"	"A22"	16340	515	100	453	480	217	45	415	415	586	2317	395	0	0	0	5148	5280	3389	64	1495	1495	2094	3546	169	52	20	0	0.000	0.000	0.000	0.000	0.000	0.000	0.000	0.000	0.000	0.000	0.000	0.000	0.000	0.000	0.010	0.017	0.046	0.065	8.296	0.012	0.013	316	2384	100	38	3653	3691	65	3785	3850	Error	Error	-6.587	38	3653	65	3785	151752	1668547	-0.046	0.898	0	0	0
1	13	4	"A23"	"A23"	16640	510	100	462	524	392	74	429	429	602	2365	392	0	0	0	5925	5872	4181	71	1545	1545	2039	3182	156	56	35	0	0.000	0.000	0.000	0.000	0.000	0.000	0.000	0.000	0.000	0.000	0.000	0.000	0.000	0.000	0.008	0.022	0.042	0.062	6.512	0.016	0.045	316	2384	100	33	4380	4413	95	4327	4422	Error	Error	-7.052	33	4380	95	4327	165583	1855614	-0.033	1.205	0	0	0
1	14	4	"A23"	"A23"	16935	510	100	497	523	243	46	449	449	480	227	47	19	6	0	3588	4912	4212	85	1576	1576	2030	2242	110	47	26	0	0.000	0.000	0.000	0.000	0.000	0.000	0.000	0.000	0.000	0.000	0.000	0.000	0.000	0.000	0.024	0.022	0.067	0.109	8.663	0.014	0.070	316	2384	100	48	2012	2060	74	3336	3410	Error	Error	-5.389	48	2012	74	3336	165420	1552255	0.189	1.285	0	0	0
1	15	4	"A23"	"A23"	17235	505	100	491	528	250	47	463	463	504	373	74	9	1	0	2311	5084	4537	89	1590	1590	2094	2388	114	45	27	0	0.000	0.000	0.000	0.000	0.000	0.000	0.000	0.000	0.000	0.000	0.000	0.000	0.000	0.000	0.039	0.019	0.076	0.122	8.474	0.018	0.106	316	2384	100	28	721	749	65	3494	3559	Error	Error	-4.687	28	721	65	3494	166708	1606428	0.064	1.252	0	0	0
1	16	4	"A24"	"A24"	17530	500	100	545	715	1404	196	464	464	504	323	64	17	6	0	2875	5676	5570	98	1618	1618	2162	2509	116	47	41	0	0.000	0.000	0.000	0.000	0.000	0.000	0.000	0.000	0.000	0.000	0.000	0.000	0.000	0.000	0.064	0.062	0.069	0.095	6.976	0.099	0.037	316	2384	100	81	1257	1338	251	4058	4309	Error	Error	-3.956	81	1257	251	4058	225833	1793498	0.653	1.401	0	0	0
1	17	4	"A24"	"A24"	17830	500	100	518	551	212	38	478	478	542	1362	251	0	0	0	2102	4903	4188	85	1662	1662	2215	2549	115	40	27	0	0.000	0.000	0.000	0.000	0.000	0.000	0.000	0.000	0.000	0.000	0.000	0.000	0.000	0.000	0.091	0.023	0.079	0.109	8.606	0.017	0.001	316	2384	100	40	440	480	73	3241	3314	Error	Error	-3.459	40	440	73	3241	174026	1549277	0.007	1.055	0	0	0
1	18	4	"A24"	"A24"	18125	495	100	521	572	367	64	512	512	674	1180	175	0	0	0	1882	3098	2278	73	1685	1685	2479	3582	144	16	3	0	0.000	0.000	0.000	0.000	0.000	0.000	0.000	0.000	0.000	0.000	0.000	0.000	0.000	0.000	0.046	0.042	0.223	0.228	6.834	0.235	0.485	316	2384	100	9	197	206	60	1413	1473	Error	Error	-4.452	9	197	60	1413	180798	978900	-0.086	0.173	0	0	0
1	1	5	"A25"	"A25"	13070	845	95	509	548	203	37	394	394	426	286	67	24	3	0	13186	12007	3304	27	1419	1419	1469	514	34	100	100	0	0.000	0.000	0.000	0.000	0.000	0.000	0.000	0.000	0.000	0.000	0.000	0.000	0.000	0.000	0.010	0.015	0.018	0.014	2.930	0.014	0.083	256	2088	100	115	11767	11882	154	10588	10742	Error	Error	-6.677	115	11767	154	10588	140277	3073841	0.427	20.502	0	0	0
1	2	5	"A25"	"A25"	13370	845	95	513	523	174	33	403	403	474	818	172	0	0	0	9911	9887	1720	17	1424	1424	1655	2765	167	100	96	0	0.000	0.000	0.000	0.000	0.000	0.000	0.000	0.000	0.000	0.000	0.000	0.000	0.000	0.000	0.013	0.014	0.019	0.016	2.702	0.012	0.047	256	2088	100	110	8487	8597	120	8463	8583	Error	Error	-6.270	110	8487	120	8463	134001	2531192	0.060	2.977	0	0	0
1	3	5	"A25"	"A25"	13665	845	95	475	523	216	41	402	402	444	282	63	16	4	0	9126	9124	1586	17	1436	1436	1465	363	24	100	100	0	0.000	0.000	0.000	0.000	0.000	0.000	0.000	0.000	0.000	0.000	0.000	0.000	0.000	0.000	0.009	0.016	0.021	0.017	3.114	0.012	0.024	256	2088	100	73	7690	7763	121	7688	7809	Error	Error	-6.719	73	7690	121	7688	133934	2335659	0.280	21.099	0	0	0
1	4	5	"A26"	"A26"	13960	840	95	502	542	245	45	426	426	702	1875	267	0	0	0	9260	9240	1350	14	1463	1463	1953	3610	184	100	66	0	0.000	0.000	0.000	0.000	0.000	0.000	0.000	0.000	0.000	0.000	0.000	0.000	0.000	0.000	0.010	0.015	0.022	0.018	2.984	0.325	0.503	256	2088	100	76	7797	7873	116	7777	7893	Error	Error	-6.681	76	7797	116	7777	138705	2365383	-0.085	2.019	0	0	0
1	5	5	"A26"	"A26"	14255	835	100	543	574	228	39	411	411	445	364	81	16	1	0	10156	9355	3124	33	1473	1473	1522	834	54	91	89	0	0.000	0.000	0.000	0.000	0.000	0.000	0.000	0.000	0.000	0.000	0.000	0.000	0.000	0.000	0.015	0.021	0.024	0.026	4.369	0.013	0.011	316	2384	100	132	8683	8815	163	7882	8045	Error	Error	-6.040	132	8683	163	7882	181433	2956299	0.354	9.392	0	0	0
1	6	5	"A26"	"A26"	14555	830	100	542	555	293	52	420	420	444	205	46	32	6	0	9581	8805	3572	40	1484	1484	1541	570	36	87	86	0	0.000	0.000	0.000	0.000	0.000	0.000	0.000	0.000	0.000	0.000	0.000	0.000	0.000	0.000	0.015	0.018	0.026	0.030	5.122	0.013	0.022	316	2384	100	122	8097	8219	135	7321	7456	Error	Error	-6.052	122	8097	135	7321	175342	2782492	0.541	12.744	0	0	0
1	7	5	"A27"	"A27"	14850	830	100	521	547	203	37	421	421	539	1827	338	0	0	0	10901	9755	3779	38	1506	1506	1635	2098	128	85	82	0	0.000	0.000	0.000	0.000	0.000	0.000	0.000	0.000	0.000	0.000	0.000	0.000	0.000	0.000	0.011	0.015	0.023	0.021	3.922	0.012	0.037	316	2384	100	100	9395	9495	126	8249	8375	Error	Error	-6.554	100	9395	126	8249	172982	3082538	0.004	3.870	0	0	0
1	8	5	"A27"	"A27"	15150	825	100	500	515	196	38	407	407	462	629	136	0	0	0	10536	9234	4161	45	1467	1467	1573	827	52	82	81	0	0.000	0.000	0.000	0.000	0.000	0.000	0.000	0.000	0.000	0.000	0.000	0.000	0.000	0.000	0.010	0.014	0.023	0.027	5.151	0.007	0.002	316	2384	100	93	9069	9162	108	7767	7875	Error	Error	-6.608	93	9069	108	7767	162710	2917979	0.084	9.264	0	0	0
1	9	5	"A27"	"A27"	15445	825	100	469	489	185	37	417	417	508	1514	298	0	0	0	7141	6880	3857	56	1488	1488	1705	2169	127	74	55	0	0.000	0.000	0.000	0.000	0.000	0.000	0.000	0.000	0.000	0.000	0.000	0.000	0.000	0.000	0.009	0.013	0.028	0.031	5.780	0.010	0.033	316	2384	100	52	5653	5705	72	5392	5464	Error	Error	-6.764	52	5653	72	5392	154592	2174013	-0.013	2.386	0	0	0
1	10	5	"A28"	"A28"	15745	820	100	547	562	206	36	427	427	470	577	122	1	0	0	12261	9846	5350	54	1521	1521	1734	1253	72	74	73	0	0.000	0.000	0.000	0.000	0.000	0.000	0.000	0.000	0.000	0.000	0.000	0.000	0.000	0.000	0.011	0.016	0.025	0.032	5.877	0.013	0.088	316	2384	100	120	10740	10860	135	8325	8460	Error	Error	-6.484	120	10740	135	8325	177484	3111327	0.159	6.474	0	0	0
1	11	5	"A28"	"A28"	16040	815	100	553	608	394	64	434	434	574	2179	379	0	0	0	12816	10052	6720	66	1530	1530	2034	3061	150	63	58	0	0.000	0.000	0.000	0.000	0.000	0.000	0.000	0.000	0.000	0.000	0.000	0.000	0.000	0.000	0.011	0.020	0.025	0.038	6.531	0.106	0.064	316	2384	100	119	11286	11405	174	8522	8696	Error	Error	-6.567	119	11286	174	8522	191993	3176359	0.016	2.619	0	0	0
1	12	5	"A28"	"A28"	16340	815	100	584	728	1822	250	447	447	739	3347	452	0	0	0	14649	10856	8162	75	1564	1564	2334	4468	191	58	55	0	0.000	0.000	0.000	0.000	0.000	0.000	0.000	0.000	0.000	0.000	0.000	0.000	0.000	0.000	0.010	0.030	0.024	0.040	7.756	0.333	0.200	316	2384	100	137	13085	13222	281	9292	9573	Error	Error	-6.578	137	13085	281	9292	229967	3430403	-0.003	1.907	0	0	0
1	13	5	"A29"	"A29"	16635	810	100	511	550	220	40	451	451	551	1554	282	0	0	0	9405	7595	5119	67	1562	1562	1898	1925	101	60	57	0	0.000	0.000	0.000	0.000	0.000	0.000	0.000	0.000	0.000	0.000	0.000	0.000	0.000	0.000	0.008	0.016	0.027	0.034	6.653	0.011	0.001	316	2384	100	60	7843	7903	99	6033	6132	Error	Error	-7.030	60	7843	99	6033	173862	2400118	-0.001	2.959	0	0	0
1	14	5	"A29"	"A29"	16935	810	100	500	552	266	48	466	466	653	2643	404	0	0	0	6774	6527	4794	73	1612	1612	2223	3735	168	52	37	0	0.000	0.000	0.000	0.000	0.000	0.000	0.000	0.000	0.000	0.000	0.000	0.000	0.000	0.000	0.007	0.017	0.043	0.059	7.804	0.014	0.038	316	2384	100	34	5162	5196	86	4915	5001	Error	Error	-7.246	34	5162	86	4915	174294	2062545	-0.038	1.152	0	0	0
1	15	5	"A29"	"A29"	17230	805	100	520	558	242	43	464	464	534	996	186	0	0	0	3137	7044	5661	80	1612	1612	2017	1895	93	49	48	0	0.000	0.000	0.000	0.000	0.000	0.000	0.000	0.000	0.000	0.000	0.000	0.000	0.000	0.000	0.037	0.017	0.041	0.065	11.118	0.011	0.024	316	2384	100	56	1525	1581	94	5432	5526	Error	Error	-4.767	56	1525	94	5432	176323	2225748	0.024	2.653	0	0	0
1	16	5	"A30"	"A30"	17530	805	100	587	606	240	39	475	475	507	361	71	17	0	0	3461	8381	7016	83	1656	1656	2147	2289	106	48	48	0	0.000	0.000	0.000	0.000	0.000	0.000	0.000	0.000	0.000	0.000	0.000	0.000	0.000	0.000	0.062	0.019	0.033	0.067	9.547	0.011	0.080	316	2384	100	112	1805	1917	131	6725	6856	Error	Error	-4.010	112	1805	131	6725	191558	2648475	0.274	2.723	0	0	0
1	17	5	"A30"	"A30"	17825	800	100	554	602	379	62	510	510	590	1349	228	0	0	0	2257	5284	4586	86	1676	1676	2388	3289	137	39	25	0	0.000	0.000	0.000	0.000	0.000	0.000	0.000	0.000	0.000	0.000	0.000	0.000	0.000	0.000	0.076	0.025	0.063	0.106	8.685	0.021	0.016	316	2384	100	44	581	625	92	3608	3700	Error	Error	-3.723	44	581	92	3608	190105	1669808	0.009	0.881	0	0	0
1	18	5	"A30"	"A30"	18125	795	100	523	548	238	43	535	535	924	3337	361	0	0	0	1956	4561	4098	89	1714	1714	2771	4457	160	32	9	0	0.000	0.000	0.000	0.000	0.000	0.000	0.000	0.000	0.000	0.000	0.000	0.000	0.000	0.000	-0.050	0.005	0.217	0.160	8.886	0.217	0.060	316	2384	100	-12	242	230	13	2847	2860	Error	Error	Error	-12	242	13	2847	173174	1441241	-0.113	0.402	0	0	0
1	1	6	"A31"	"A31"	13075	1145	100	499	518	200	38	392	392	412	180	43	31	11	0	12741	10921	5341	48	1415	1415	1632	1594	97	79	78	0	0.000	0.000	0.000	0.000	0.000	0.000	0.000	0.000	0.000	0.000	0.000	0.000	0.000	0.000	0.009	0.013	0.017	0.021	5.492	0.011	0.094	316	2384	100	107	11326	11433	126	9506	9632	Error	Error	-6.726	107	11326	126	9506	163627	3450920	0.589	5.827	0	0	0
1	2	6	"A31"	"A31"	13375	1145	100	518	759	2938	387	391	391	420	257	61	29	7	0	12803	10900	4957	45	1393	1393	1531	1082	70	82	79	0	0.000	0.000	0.000	0.000	0.000	0.000	0.000	0.000	0.000	0.000	0.000	0.000	0.000	0.000	0.011	0.039	0.023	0.028	6.064	0.019	0.004	316	2384	100	127	11410	11537	368	9507	9875	Error	Error	-6.489	127	11410	368	9507	239771	3444461	1.319	8.659	0	0	0
1	3	6	"A31"	"A31"	13670	1140	100	479	504	200	39	394	394	416	193	46	26	9	0	10207	8529	4116	48	1406	1406	1551	1068	68	78	77	0	0.000	0.000	0.000	0.000	0.000	0.000	0.000	0.000	0.000	0.000	0.000	0.000	0.000	0.000	0.010	0.015	0.024	0.028	5.509	0.012	0.048	316	2384	100	85	8801	8886	110	7123	7233	Error	Error	-6.694	85	8801	110	7123	159319	2695135	0.456	6.534	0	0	0
1	4	6	"A32"	"A32"	13970	1140	100	512	529	200	37	394	394	428	256	59	20	4	0	9955	8845	3562	40	1425	1425	1479	538	36	88	84	0	0.000	0.000	0.000	0.000	0.000	0.000	0.000	0.000	0.000	0.000	0.000	0.000	0.000	0.000	0.014	0.018	0.025	0.027	4.888	0.013	0.040	316	2384	100	118	8530	8648	135	7420	7555	Error	Error	-6.176	118	8530	135	7420	167316	2794900	0.395	13.691	0	0	0
1	5	6	"A32"	"A32"	14265	1135	100	509	536	293	54	398	398	445	497	111	5	0	0	9397	8109	3759	46	1421	1421	1553	992	63	81	78	0	0.000	0.000	0.000	0.000	0.000	0.000	0.000	0.000	0.000	0.000	0.000	0.000	0.000	0.000	0.014	0.021	0.026	0.034	6.121	0.023	0.021	316	2384	100	111	7976	8087	138	6688	6826	Error	Error	-6.167	111	7976	138	6688	169424	2562455	0.183	6.609	0	0	0
1	6	6	"A32"	"A32"	14565	1130	100	528	541	208	38	401	401	445	400	89	11	0	0	10767	8956	4794	53	1470	1470	1683	1350	80	75	73	0	0.000	0.000	0.000	0.000	0.000	0.000	0.000	0.000	0.000	0.000	0.000	0.000	0.000	0.000	0.014	0.019	0.027	0.035	5.923	0.016	0.023	316	2384	100	127	9297	9424	140	7486	7626	Error	Error	-6.194	127	9297	140	7486	171079	2830194	0.240	5.387	0	0	0
1	7	6	"A33"	"A33"	14860	1130	100	459	488	217	44	402	402	431	230	53	18	4	0	4911	5815	3822	65	1437	1437	1458	293	20	85	81	0	0.000	0.000	0.000	0.000	0.000	0.000	0.000	0.000	0.000	0.000	0.000	0.000	0.000	0.000	0.016	0.020	0.038	0.041	6.142	0.015	0.032	316	2384	100	57	3474	3531	86	4378	4464	Error	Error	-5.929	57	3474	86	4378	154074	1837648	0.248	14.870	0	0	0
1	8	6	"A33"	"A33"	15160	1125	100	468	476	180	37	412	412	438	237	54	13	2	0	4144	5074	3697	72	1471	1471	1558	731	46	70	65	0	0.000	0.000	0.000	0.000	0.000	0.000	0.000	0.000	0.000	0.000	0.000	0.000	0.000	0.000	0.021	0.018	0.049	0.070	6.322	0.012	0.010	316	2384	100	56	2673	2729	64	3603	3667	Error	Error	-5.577	56	2673	64	3603	150302	1603343	0.160	4.810	0	0	0
1	9	6	"A33"	"A33"	15455	1125	100	480	529	249	47	425	425	454	246	54	23	5	0	3623	5291	4114	77	1485	1485	1582	767	48	68	61	0	0.000	0.000	0.000	0.000	0.000	0.000	0.000	0.000	0.000	0.000	0.000	0.000	0.000	0.000	0.026	0.027	0.046	0.066	6.629	0.013	0.014	316	2384	100	55	2138	2193	104	3806	3910	Error	Error	-5.281	55	2138	104	3806	167182	1672035	0.305	4.836	0	0	0
1	10	6	"A34"	"A34"	15755	1120	100	495	515	194	37	418	418	473	477	100	3	0	0	8039	7766	4423	56	1488	1488	1688	1313	77	75	71	0	0.000	0.000	0.000	0.000	0.000	0.000	0.000	0.000	0.000	0.000	0.000	0.000	0.000	0.000	0.012	0.015	0.026	0.032	6.961	0.005	0.001	316	2384	100	77	6551	6628	97	6278	6375	Error	Error	-6.411	77	6551	97	6278	162792	2453986	0.088	4.629	0	0	0
1	11	6	"A34"	"A34"	16050	1120	100	476	503	209	41	432	432	488	681	139	0	0	0	7443	7161	4736	66	1526	1526	1847	1820	98	63	62	0	0.000	0.000	0.000	0.000	0.000	0.000	0.000	0.000	0.000	0.000	0.000	0.000	0.000	0.000	0.007	0.013	0.027	0.037	7.331	0.009	0.032	316	2384	100	44	5917	5961	71	5635	5706	Error	Error	-7.071	44	5917	71	5635	158811	2262950	0.022	2.920	0	0	0
1	12	6	"A34"	"A34"	16350	1115	100	473	510	236	46	430	430	501	1182	235	0	0	0	7254	7113	4919	69	1528	1528	1936	2626	135	60	54	0	0.000	0.000	0.000	0.000	0.000	0.000	0.000	0.000	0.000	0.000	0.000	0.000	0.000	0.000	0.008	0.014	0.033	0.044	7.346	0.108	0.092	316	2384	100	43	5726	5769	80	5585	5665	Error	Error	-7.057	43	5726	80	5585	161234	2247683	0.008	1.971	0	0	0
1	13	6	"A35"	"A35"	16645	1110	100	487	539	423	78	449	449	549	1433	261	0	0	0	6853	5594	3184	56	1587	1587	1873	1394	74	63	59	0	0.000	0.000	0.000	0.000	0.000	0.000	0.000	0.000	0.000	0.000	0.000	0.000	0.000	0.000	0.007	0.022	0.047	0.062	7.052	0.014	0.013	316	2384	100	38	5266	5304	90	4007	4097	Error	Error	-7.115	38	5266	90	4007	170393	1767733	-0.007	2.669	0	0	0
1	14	6	"A35"	"A35"	16940	1110	100	492	520	203	39	447	447	477	259	54	18	2	0	4452	5301	3957	74	1605	1605	1923	1475	76	53	49	0	0.000	0.000	0.000	0.000	0.000	0.000	0.000	0.000	0.000	0.000	0.000	0.000	0.000	0.000	0.016	0.020	0.053	0.082	6.464	0.016	0.037	316	2384	100	45	2847	2892	73	3696	3769	Error	Error	-5.983	45	2847	73	3696	164216	1675086	0.166	2.290	0	0	0
1	15	6	"A35"	"A35"	17240	1105	100	535	561	205	36	460	460	493	252	51	19	4	0	3267	5874	4583	78	1644	1644	2062	1984	96	48	47	0	0.000	0.000	0.000	0.000	0.000	0.000	0.000	0.000	0.000	0.000	0.000	0.000	0.000	0.000	0.046	0.024	0.049	0.074	7.104	0.020	0.076	316	2384	100	75	1623	1698	101	4230	4331	Error	Error	-4.436	75	1623	101	4230	177266	1856127	0.270	1.921	0	0	0
1	16	6	"A36"	"A36"	17535	1105	100	567	625	659	105	488	488	612	1615	263	0	0	0	5276	6342	5082	80	1659	1659	2144	2229	103	51	47	0	0.000	0.000	0.000	0.000	0.000	0.000	0.000	0.000	0.000	0.000	0.000	0.000	0.000	0.000	0.022	0.029	0.046	0.071	6.865	0.015	0.015	316	2384	100	79	3617	3696	137	4683	4820	Error	Error	-5.517	79	3617	137	4683	197516	2004002	0.008	1.883	0	0	0
1	17	6	"A36"	"A36"	17835	1100	100	543	607	439	72	483	483	538	434	80	6	2	0	2278	5002	3944	78	1663	1663	2088	1699	81	43	40	0	0.000	0.000	0.000	0.000	0.000	0.000	0.000	0.000	0.000	0.000	0.000	0.000	0.000	0.000	0.098	0.037	0.084	0.113	8.743	0.012	0.010	316	2384	100	60	615	675	124	3339	3463	Error	Error	-3.358	60	615	124	3339	191916	1580545	0.159	1.715	0	0	0
1	18	6	"A36"	"A36"	18130	1100	100	512	540	288	53	484	484	526	379	72	7	1	0	1917	4239	3576	84	1678	1678	2143	1827	85	35	33	0	0.000	0.000	0.000	0.000	0.000	0.000	0.000	0.000	0.000	0.000	0.000	0.000	0.000	0.000	0.117	0.022	0.140	0.175	9.039	0.014	0.014	316	2384	100	28	239	267	56	2561	2617	Error	Error	-3.094	28	239	56	2561	170672	1339436	0.037	1.147	0	0	0
1	1	7	"A37"	"A37"	13060	1445	100	527	539	207	38	398	398	447	454	101	5	0	0	6036	6109	1372	22	1437	1437	1470	502	34	100	100	0	0.000	0.000	0.000	0.000	0.000	0.000	0.000	0.000	0.000	0.000	0.000	0.000	0.000	0.000	0.028	0.030	0.038	0.032	2.746	0.045	0.034	316	2384	100	129	4599	4728	141	4672	4813	Error	Error	-5.156	129	4599	141	4672	170335	1930328	0.203	9.241	0	0	0
1	2	7	"A37"	"A37"	13365	1445	95	474	513	292	56	381	381	422	402	95	8	0	0	7003	6872	1476	21	1422	1422	1453	316	21	100	100	0	0.000	0.000	0.000	0.000	0.000	0.000	0.000	0.000	0.000	0.000	0.000	0.000	0.000	0.000	0.017	0.024	0.035	0.027	3.111	0.018	0.010	256	2088	100	93	5581	5674	132	5450	5582	Error	Error	-5.907	93	5581	132	5450	131337	1759254	0.226	17.149	0	0	0
1	3	7	"A37"	"A37"	13660	1445	95	482	516	285	55	386	386	433	449	103	7	0	0	4945	5050	850	16	1420	1420	1455	317	21	100	100	0	0.000	0.000	0.000	0.000	0.000	0.000	0.000	0.000	0.000	0.000	0.000	0.000	0.000	0.000	0.027	0.036	0.042	0.036	3.249	0.031	0.039	256	2088	100	96	3525	3621	130	3630	3760	Error	Error	-5.198	96	3525	130	3630	132004	1292821	0.185	11.341	0	0	0
1	4	7	"A38"	"A38"	13965	1440	95	585	626	235	37	402	402	467	820	175	0	0	0	15308	15718	3169	20	1468	1468	1591	1849	116	100	100	0	0.000	0.000	0.000	0.000	0.000	0.000	0.000	0.000	0.000	0.000	0.000	0.000	0.000	0.000	0.013	0.016	0.016	0.014	2.458	0.044	0.080	256	2088	100	183	13840	14023	224	14250	14474	Error	Error	-6.241	183	13840	224	14250	160253	4023688	0.194	7.640	0	0	0
1	5	7	"A38"	"A38"	14255	1435	100	564	563	229	40	409	409	445	384	86	14	0	0	13905	12483	5579	44	1466	1466	1577	1103	69	88	84	0	0.000	0.000	0.000	0.000	0.000	0.000	0.000	0.000	0.000	0.000	0.000	0.000	0.000	0.000	0.012	0.014	0.020	0.017	3.616	0.011	0.050	316	2384	100	155	12439	12594	154	11017	11171	Error	Error	-6.326	155	12439	154	11017	178049	3944564	0.307	9.888	0	0	0
1	6	7	"A38"	"A38"	14555	1435	100	526	546	204	37	397	397	421	182	43	41	13	0	12920	11673	5310	45	1434	1434	1550	936	60	86	82	0	0.000	0.000	0.000	0.000	0.000	0.000	0.000	0.000	0.000	0.000	0.000	0.000	0.000	0.000	0.011	0.015	0.019	0.019	4.009	0.011	0.105	316	2384	100	129	11486	11615	149	10239	10388	Error	Error	-6.476	129	11486	149	10239	172380	3688821	0.687	10.815	0	0	0
1	7	7	"A39"	"A39"	14860	1435	95	538	558	196	35	413	413	447	269	60	27	3	0	11655	10994	4780	43	1481	1481	1499	325	21	100	100	0	0.000	0.000	0.000	0.000	0.000	0.000	0.000	0.000	0.000	0.000	0.000	0.000	0.000	0.000	0.012	0.015	0.020	0.017	2.959	0.013	0.073	256	2088	100	125	10174	10299	145	9513	9658	Error	Error	-6.347	125	10174	145	9513	142833	2814534	0.413	29.215	0	0	0
1	8	7	"A39"	"A39"	15150	1425	100	501	524	205	39	413	413	471	941	199	0	0	0	6016	8130	5919	72	1478	1478	1584	911	57	75	71	0	0.000	0.000	0.000	0.000	0.000	0.000	0.000	0.000	0.000	0.000	0.000	0.000	0.000	0.000	0.019	0.017	0.028	0.033	6.146	0.012	0.050	316	2384	100	88	4538	4626	111	6652	6763	Error	Error	-5.688	88	4538	111	6652	165621	2569086	0.056	7.186	0	0	0
1	9	7	"A39"	"A39"	15445	1425	100	505	523	185	35	425	425	485	788	162	0	0	0	5419	7305	5613	76	1486	1486	1624	1028	63	69	67	0	0.000	0.000	0.000	0.000	0.000	0.000	0.000	0.000	0.000	0.000	0.000	0.000	0.000	0.000	0.020	0.017	0.030	0.040	6.457	0.011	0.002	316	2384	100	80	3933	4013	98	5819	5917	Error	Error	-5.619	80	3933	98	5819	165130	2308531	0.048	5.526	0	0	0
1	10	7	"A40"	"A40"	15745	1420	100	487	537	373	69	430	430	472	378	80	11	0	0	4574	6291	5072	80	1511	1511	1683	1136	67	59	55	0	0.000	0.000	0.000	0.000	0.000	0.000	0.000	0.000	0.000	0.000	0.000	0.000	0.000	0.000	0.019	0.022	0.048	0.061	6.608	0.012	0.008	316	2384	100	57	3063	3120	107	4780	4887	Error	Error	-5.748	57	3063	107	4780	169570	1988065	0.172	4.056	0	0	0
1	11	7	"A40"	"A40"	16040	1420	100	462	488	196	40	425	425	476	459	96	4	0	0	4363	5483	4584	83	1534	1534	1838	1949	106	55	37	0	0.000	0.000	0.000	0.000	0.000	0.000	0.000	0.000	0.000	0.000	0.000	0.000	0.000	0.000	0.013	0.016	0.044	0.067	7.437	0.019	0.077	316	2384	100	37	2829	2866	63	3949	4012	Error	Error	-6.257	37	2829	63	3949	154054	1732543	0.026	1.870	0	0	0
1	12	7	"A40"	"A40"	16340	1415	100	514	595	549	92	433	433	462	270	58	22	5	0	3657	6411	5686	88	1549	1549	1748	1249	71	55	47	0	0.000	0.000	0.000	0.000	0.000	0.000	0.000	0.000	0.000	0.000	0.000	0.000	0.000	0.000	0.038	0.033	0.051	0.085	8.432	0.017	0.041	316	2384	100	81	2108	2189	162	4862	5024	Error	Error	-4.702	81	2108	162	4862	188032	2025741	0.493	3.733	0	0	0
1	13	7	"A41"	"A41"	16635	1415	100	505	552	293	53	450	450	663	2746	414	0	0	0	10143	8164	5619	68	1582	1582	2020	2757	136	59	56	0	0.000	0.000	0.000	0.000	0.000	0.000	0.000	0.000	0.000	0.000	0.000	0.000	0.000	0.000	0.006	0.015	0.023	0.034	7.671	0.012	0.059	316	2384	100	55	8561	8616	102	6582	6684	Error	Error	-7.282	55	8561	102	6582	174370	2579715	-0.040	2.229	0	0	0
1	14	7	"A41"	"A41"	16935	1410	100	560	584	221	37	466	466	518	738	142	0	0	0	8348	8474	6730	79	1614	1614	2113	2583	122	55	52	0	0.000	0.000	0.000	0.000	0.000	0.000	0.000	0.000	0.000	0.000	0.000	0.000	0.000	0.000	0.014	0.017	0.029	0.048	7.183	0.012	0.034	316	2384	100	94	6734	6828	118	6860	6978	Error	Error	-6.163	94	6734	118	6860	184427	2677638	0.089	2.463	0	0	0
1	15	7	"A41"	"A41"	17230	1410	100	522	551	219	39	469	469	519	632	121	2	0	0	3930	8242	6901	83	1617	1617	2340	3186	136	49	48	0	0.000	0.000	0.000	0.000	0.000	0.000	0.000	0.000	0.000	0.000	0.000	0.000	0.000	0.000	0.023	0.012	0.030	0.049	8.252	0.019	0.020	316	2384	100	53	2313	2366	82	6625	6707	Error	Error	-5.448	53	2313	82	6625	174169	2604527	0.051	1.852	0	0	0
1	16	7	"A42"	"A42"	17530	1405	100	520	539	225	41	477	477	512	310	60	10	1	0	2312	4842	4650	96	1652	1652	2183	2524	115	41	21	0	0.000	0.000	0.000	0.000	0.000	0.000	0.000	0.000	0.000	0.000	0.000	0.000	0.000	0.000	0.065	0.019	0.074	0.096	8.146	0.014	0.047	316	2384	100	43	660	703	62	3190	3252	Error	Error	-3.940	43	660	62	3190	170471	1530093	0.087	1.053	0	0	0
1	17	7	"A42"	"A42"	17825	1400	100	498	675	1478	218	469	469	499	270	54	18	4	0	2041	4164	4158	99	1631	1631	2201	2462	111	30	18	0	0.000	0.000	0.000	0.000	0.000	0.000	0.000	0.000	0.000	0.000	0.000	0.000	0.000	0.000	0.071	0.081	0.168	0.171	8.589	0.036	0.035	316	2384	100	29	410	439	206	2533	2739	Error	Error	-3.821	29	410	206	2533	213447	1315849	0.652	0.797	0	0	0
1	18	7	"A42"	"A42"	18125	1400	100	515	616	1128	183	495	495	598	1479	247	0	0	0	1896	3567	3290	92	1678	1678	2310	2878	124	24	12	0	0.000	0.000	0.000	0.000	0.000	0.000	0.000	0.000	0.000	0.000	0.000	0.000	0.000	0.000	0.092	0.064	0.171	0.158	7.040	0.182	0.090	316	2384	100	20	218	238	121	1889	2010	Error	Error	-3.446	20	218	121	1889	194738	1127038	0.012	0.437	0	0	0
1	1	8	"A43"	"A43"	13085	1750	100	527	555	275	49	391	391	421	241	57	33	4	0	12308	11436	3526	30	1449	1449	1717	1627	94	92	91	0	0.000	0.000	0.000	0.000	0.000	0.000	0.000	0.000	0.000	0.000	0.000	0.000	0.000	0.000	0.013	0.016	0.021	0.019	4.193	0.012	0.021	316	2384	100	136	10859	10995	164	9987	10151	Error	Error	-6.319	136	10859	164	9987	175460	3613774	0.556	5.974	0	0	0
1	2	8	"A43"	"A43"	13380	1745	100	503	521	230	44	383	383	405	209	51	32	6	0	10449	10173	2535	24	1407	1407	1564	1149	73	96	95	0	0.000	0.000	0.000	0.000	0.000	0.000	0.000	0.000	0.000	0.000	0.000	0.000	0.000	0.000	0.013	0.016	0.023	0.019	2.756	0.013	0.080	316	2384	100	120	9042	9162	138	8766	8904	Error	Error	-6.236	120	9042	138	8766	164755	3214575	0.555	7.493	0	0	0
1	3	8	"A43"	"A43"	13675	1740	100	550	582	267	45	378	378	409	224	54	38	11	0	12108	11875	3609	30	1424	1424	1639	1412	86	95	93	0	0.000	0.000	0.000	0.000	0.000	0.000	0.000	0.000	0.000	0.000	0.000	0.000	0.000	0.000	0.016	0.020	0.021	0.018	3.135	0.013	0.083	316	2384	100	172	10684	10856	204	10451	10655	Error	Error	-5.957	172	10684	204	10451	184049	3752370	0.772	7.249	0	0	0
1	4	8	"A44"	"A44"	13975	1740	100	494	527	260	49	400	400	424	199	46	29	10	0	4834	6579	4978	75	1458	1458	1700	1607	94	53	50	0	0.000	0.000	0.000	0.000	0.000	0.000	0.000	0.000	0.000	0.000	0.000	0.000	0.000	0.000	0.028	0.025	0.039	0.058	7.613	0.016	0.073	316	2384	100	94	3376	3470	127	5121	5248	Error	Error	-5.167	94	3376	127	5121	166413	2079114	0.518	3.036	0	0	0
1	5	8	"A44"	"A44"	14270	1735	100	561	644	657	102	434	434	681	1805	265	0	0	0	9760	8502	4943	58	1509	1509	2422	4681	193	62	38	0	0.000	0.000	0.000	0.000	0.000	0.000	0.000	0.000	0.000	0.000	0.000	0.000	0.000	0.000	0.015	0.030	0.036	0.036	5.276	0.239	0.469	316	2384	100	127	8251	8378	210	6993	7203	Error	Error	-6.022	127	8251	210	6993	203560	2686481	-0.020	1.299	0	0	0
1	6	8	"A44"	"A44"	14570	1735	100	508	535	240	44	397	397	433	358	82	13	1	0	8524	7995	4148	51	1436	1436	1704	1607	94	83	74	0	0.000	0.000	0.000	0.000	0.000	0.000	0.000	0.000	0.000	0.000	0.000	0.000	0.000	0.000	0.016	0.021	0.029	0.033	5.134	0.016	0.103	316	2384	100	111	7088	7199	138	6559	6697	Error	Error	-5.997	111	7088	138	6559	169012	2526330	0.285	3.915	0	0	0
1	7	8	"A45"	"A45"	14865	1730	100	559	568	194	34	405	405	444	260	58	26	5	0	11993	11648	4737	40	1482	1482	1530	511	33	93	91	0	0.000	0.000	0.000	0.000	0.000	0.000	0.000	0.000	0.000	0.000	0.000	0.000	0.000	0.000	0.015	0.016	0.020	0.021	4.082	0.011	0.036	316	2384	100	154	10511	10665	163	10166	10329	Error	Error	-6.093	154	10511	163	10166	179390	3680777	0.477	19.800	0	0	0
1	8	8	"A45"	"A45"	15165	1730	100	480	528	244	46	417	417	458	446	97	8	0	0	8982	9134	5053	55	1472	1472	1625	1179	72	81	80	0	0.000	0.000	0.000	0.000	0.000	0.000	0.000	0.000	0.000	0.000	0.000	0.000	0.000	0.000	0.008	0.014	0.029	0.034	5.071	0.013	0.054	316	2384	100	63	7510	7573	111	7662	7773	Error	Error	-6.897	63	7510	111	7662	166950	2886280	0.157	6.369	0	0	0
1	9	8	"A45"	"A45"	15460	1725	100	531	574	432	75	425	425	493	590	119	2	0	0	8646	8573	5069	59	1510	1510	1799	1839	102	74	72	0	0.000	0.000	0.000	0.000	0.000	0.000	0.000	0.000	0.000	0.000	0.000	0.000	0.000	0.000	0.015	0.021	0.026	0.033	5.175	0.013	0.013	316	2384	100	106	7136	7242	149	7063	7212	Error	Error	-6.073	106	7136	149	7063	181348	2709150	0.137	3.684	0	0	0
1	10	8	"A47"	"A47"	15760	1720	100	507	537	214	39	416	416	456	304	66	18	2	0	10081	9352	5452	58	1497	1497	1667	1122	67	76	74	0	0.000	0.000	0.000	0.000	0.000	0.000	0.000	0.000	0.000	0.000	0.000	0.000	0.000	0.000	0.011	0.015	0.026	0.029	5.850	0.010	0.044	316	2384	100	91	8584	8675	121	7855	7976	Error	Error	-6.560	91	8584	121	7855	169783	2955176	0.266	6.849	0	0	0
1	11	8	"A47"	"A47"	16055	1720	100	464	509	212	41	416	416	462	521	112	2	0	0	7366	7205	4769	66	1497	1497	1738	1306	75	69	67	0	0.000	0.000	0.000	0.000	0.000	0.000	0.000	0.000	0.000	0.000	0.000	0.000	0.000	0.000	0.008	0.016	0.033	0.040	6.134	0.013	0.044	316	2384	100	48	5869	5917	93	5708	5801	Error	Error	-6.934	48	5869	93	5708	160938	2276841	0.090	4.186	0	0	0
1	12	8	"A47"	"A47"	16355	1715	100	477	501	209	41	425	425	481	584	121	1	0	0	7918	6749	4450	65	1536	1536	1868	1945	104	61	59	0	0.000	0.000	0.000	0.000	0.000	0.000	0.000	0.000	0.000	0.000	0.000	0.000	0.000	0.000	0.008	0.015	0.027	0.045	7.905	0.010	0.029	316	2384	100	52	6382	6434	76	5213	5289	Error	Error	-6.939	52	6382	76	5213	158270	2132827	0.034	2.510	0	0	0
1	13	8	"A48"	"A48"	16650	1715	100	584	639	416	65	446	446	490	326	66	24	4	0	12546	11110	6956	62	1581	1581	1921	2241	116	69	67	0	0.000	0.000	0.000	0.000	0.000	0.000	0.000	0.000	0.000	0.000	0.000	0.000	0.000	0.000	0.013	0.020	0.022	0.031	5.273	0.026	0.062	316	2384	100	138	10965	11103	193	9529	9722	Error	Error	-6.312	138	10965	193	9529	201796	3510912	0.457	4.100	0	0	0
1	14	8	"A48"	"A48"	16950	1710	100	563	615	370	60	471	471	575	962	167	1	0	0	10409	9068	6909	76	1628	1628	2313	3377	146	55	53	0	0.000	0.000	0.000	0.000	0.000	0.000	0.000	0.000	0.000	0.000	0.000	0.000	0.000	0.000	0.010	0.019	0.028	0.050	8.307	0.051	0.061	316	2384	100	92	8781	8873	144	7440	7584	Error	Error	-6.577	92	8781	144	7440	194245	2865447	0.042	2.000	0	0	0
1	15	8	"A48"	"A48"	17245	1710	100	552	848	3714	437	470	470	575	1522	264	1	1	0	8463	8810	7842	89	1648	1648	2260	3119	138	56	50	0	0.000	0.000	0.000	0.000	0.000	0.000	0.000	0.000	0.000	0.000	0.000	0.000	0.000	0.000	0.012	0.053	0.031	0.052	7.485	0.046	0.019	316	2384	100	82	6815	6897	378	7162	7540	Error	Error	-6.377	82	6815	378	7162	268005	2783857	0.179	2.100	0	0	0
1	16	8	"A49"	"A49"	17545	1705	100	557	651	810	124	470	470	548	783	142	2	1	0	6410	5947	3914	65	1622	1622	2001	1927	96	57	54	0	0.000	0.000	0.000	0.000	0.000	0.000	0.000	0.000	0.000	0.000	0.000	0.000	0.000	0.000	0.018	0.042	0.039	0.069	8.126	0.024	0.007	316	2384	100	87	4788	4875	181	4325	4506	Error	Error	-5.782	87	4788	181	4325	205850	1879326	0.132	2.048	0	0	0
1	17	8	"A49"	"A49"	17840	1700	100	488	521	227	43	463	463	517	489	94	4	0	0	2308	4726	3734	79	1608	1608	2192	2533	115	43	31	0	0.000	0.000	0.000	0.000	0.000	0.000	0.000	0.000	0.000	0.000	0.000	0.000	0.000	0.000	0.036	0.019	0.081	0.117	10.094	0.038	0.063	316	2384	100	25	700	725	58	3118	3176	Error	Error	-4.807	25	700	58	3118	164584	1493458	0.008	1.000	0	0	0
1	18	8	"A49"	"A49"	18135	1700	100	560	630	566	89	496	496	536	293	54	16	1	0	2249	4573	4107	89	1681	1681	2322	2718	117	35	20	0	0.000	0.000	0.000	0.000	0.000	0.000	0.000	0.000	0.000	0.000	0.000	0.000	0.000	0.000	0.113	0.046	0.068	0.119	8.009	0.019	0.045	316	2384	100	64	568	632	134	2892	3026	Error	Error	-3.150	64	568	134	2892	199138	1445015	0.321	0.828	0	0	0
1	1	9	"A50"	"A50"	13080	2050	100	426	454	198	43	408	408	509	1761	345	0	0	0	4306	5435	3694	67	1501	1501	1629	1518	93	67	47	0	0.000	0.000	0.000	0.000	0.000	0.000	0.000	0.000	0.000	0.000	0.000	0.000	0.000	0.000	0.006	0.012	0.040	0.055	8.018	0.007	0.005	316	2384	100	18	2805	2823	46	3934	3980	Error	Error	-7.284	18	2805	46	3934	143387	1717511	-0.031	2.507	0	0	0
1	2	9	"A50"	"A50"	13375	2050	100	453	482	197	40	399	399	429	248	57	17	2	0	6703	6219	3482	55	1517	1517	1560	450	28	79	76	0	0.000	0.000	0.000	0.000	0.000	0.000	0.000	0.000	0.000	0.000	0.000	0.000	0.000	0.000	0.010	0.018	0.033	0.040	7.466	0.010	0.017	316	2384	100	54	5186	5240	83	4702	4785	Error	Error	-6.586	54	5186	83	4702	152361	1965050	0.214	10.353	0	0	0
1	3	9	"A50"	"A50"	13675	2045	100	434	467	212	45	395	395	458	1004	219	0	0	0	6423	6109	2999	49	1477	1477	1510	333	22	85	81	0	0.000	0.000	0.000	0.000	0.000	0.000	0.000	0.000	0.000	0.000	0.000	0.000	0.000	0.000	0.008	0.016	0.038	0.046	5.676	0.012	0.017	316	2384	100	39	4946	4985	72	4632	4704	Error	Error	-6.987	39	4946	72	4632	147567	1930578	0.009	13.811	0	0	0
1	4	9	"A51"	"A51"	13965	2035	95	495	516	218	42	396	396	432	304	70	13	1	0	11157	11035	1903	17	1523	1523	1584	677	42	100	100	0	0.000	0.000	0.000	0.000	0.000	0.000	0.000	0.000	0.000	0.000	0.000	0.000	0.000	0.000	0.010	0.013	0.019	0.015	2.937	0.010	0.040	256	2088	100	99	9634	9733	120	9512	9632	Error	Error	-6.605	99	9634	120	9512	131976	2824909	0.276	13.960	0	0	0
1	5	9	"A51"	"A51"	14265	2035	90	509	530	187	35	387	387	418	220	52	33	5	0	10503	10592	1833	17	1509	1509	1538	351	22	100	100	0	0.000	0.000	0.000	0.000	0.000	0.000	0.000	0.000	0.000	0.000	0.000	0.000	0.000	0.000	0.014	0.016	0.021	0.017	3.090	0.015	0.041	256	1924	100	122	8994	9116	143	9083	9226	Error	Error	-6.204	122	8994	143	9083	135800	2711466	0.509	25.795	0	0	0
1	6	9	"A51"	"A51"	14560	2035	95	513	547	278	50	425	425	482	938	194	1	0	0	8968	8977	1802	20	1561	1561	1681	1803	107	100	98	0	0.000	0.000	0.000	0.000	0.000	0.000	0.000	0.000	0.000	0.000	0.000	0.000	0.000	0.000	0.012	0.016	0.027	0.020	3.411	0.011	0.028	256	2088	100	88	7407	7495	122	7416	7538	Error	Error	-6.395	88	7407	122	7416	140004	2298090	0.069	4.047	0	0	0
1	7	9	"A52"	"A52"	14865	2035	95	538	558	194	34	414	414	476	644	135	0	0	0	8971	8993	1485	16	1576	1576	1597	337	21	100	100	0	0.000	0.000	0.000	0.000	0.000	0.000	0.000	0.000	0.000	0.000	0.000	0.000	0.000	0.000	0.017	0.019	0.024	0.019	3.126	0.012	0.011	256	2088	100	124	7395	7519	144	7417	7561	Error	Error	-5.898	124	7395	144	7417	142910	2302186	0.127	21.947	0	0	0
1	8	9	"A52"	"A52"	15165	2035	95	532	549	207	37	416	416	461	436	94	8	0	0	7963	8637	2501	28	1563	1563	1608	627	38	100	100	0	0.000	0.000	0.000	0.000	0.000	0.000	0.000	0.000	0.000	0.000	0.000	0.000	0.000	0.000	0.018	0.019	0.027	0.022	2.881	0.013	0.014	256	2088	100	116	6400	6516	133	7074	7207	Error	Error	-5.786	116	6400	133	7074	140532	2211070	0.202	11.211	0	0	0
1	9	9	"A52"	"A52"	15460	2035	95	519	538	214	39	412	412	458	364	79	11	0	0	8126	8397	1811	21	1572	1572	1596	364	22	100	100	0	0.000	0.000	0.000	0.000	0.000	0.000	0.000	0.000	0.000	0.000	0.000	0.000	0.000	0.000	0.016	0.018	0.027	0.021	3.313	0.013	0.032	256	2088	100	107	6554	6661	126	6825	6951	Error	Error	-5.937	107	6554	126	6825	137847	2149582	0.220	18.684	0	0	0
1	10	9	"A53"	"A53"	15765	2030	90	542	558	200	35	417	417	470	607	129	1	0	0	9497	10724	3259	30	1588	1588	1640	569	34	100	100	0	0.000	0.000	0.000	0.000	0.000	0.000	0.000	0.000	0.000	0.000	0.000	0.000	0.000	0.000	0.016	0.015	0.020	0.017	3.023	0.012	0.015	256	1924	100	125	7909	8034	141	9136	9277	Error	Error	-5.983	125	7909	141	9136	142760	2745244	0.145	15.965	0	0	0
1	11	9	"A53"	"A53"	16055	2020	100	547	568	205	36	423	423	453	256	56	26	6	0	9672	9391	5253	55	1604	1604	1738	988	56	78	75	0	0.000	0.000	0.000	0.000	0.000	0.000	0.000	0.000	0.000	0.000	0.000	0.000	0.000	0.000	0.015	0.019	0.025	0.029	4.129	0.015	0.050	316	2384	100	124	8068	8192	145	7787	7932	Error	Error	-6.024	124	8068	145	7787	179486	2967542	0.449	7.746	0	0	0
1	12	9	"A53"	"A53"	16350	2020	100	526	591	528	89	440	440	477	407	85	11	1	0	9567	8164	4667	57	1616	1616	1809	1207	66	71	66	0	0.000	0.000	0.000	0.000	0.000	0.000	0.000	0.000	0.000	0.000	0.000	0.000	0.000	0.000	0.011	0.023	0.031	0.041	7.158	0.013	0.027	316	2384	100	86	7951	8037	151	6548	6699	Error	Error	-6.531	86	7951	151	6548	186881	2579802	0.280	5.265	0	0	0
1	13	9	"A54"	"A54"	16650	2015	100	590	615	259	42	436	436	478	427	89	13	1	0	11496	10129	5591	55	1612	1612	1737	998	57	77	74	0	0.000	0.000	0.000	0.000	0.000	0.000	0.000	0.000	0.000	0.000	0.000	0.000	0.000	0.000	0.016	0.021	0.028	0.031	4.964	0.012	0.022	316	2384	100	154	9884	10038	179	8517	8696	Error	Error	-6.004	154	9884	179	8517	194414	3200820	0.321	8.409	0	0	0
1	14	9	"A54"	"A54"	16945	2015	100	566	622	579	93	456	456	515	397	77	11	1	0	9943	9236	6527	70	1674	1674	1973	1767	89	63	62	0	0.000	0.000	0.000	0.000	0.000	0.000	0.000	0.000	0.000	0.000	0.000	0.000	0.000	0.000	0.013	0.022	0.027	0.047	8.102	0.016	0.058	316	2384	100	110	8269	8379	166	7562	7728	Error	Error	-6.232	110	8269	166	7562	196441	2918628	0.270	4.110	0	0	0
1	15	9	"A54"	"A54"	17240	2010	100	528	569	239	42	460	460	499	336	67	14	2	0	6500	6673	4911	73	1684	1684	2053	1851	90	56	54	0	0.000	0.000	0.000	0.000	0.000	0.000	0.000	0.000	0.000	0.000	0.000	0.000	0.000	0.000	0.014	0.022	0.035	0.049	8.160	0.014	0.060	316	2384	100	68	4816	4884	109	4989	5098	Error	Error	-6.146	68	4816	109	4989	179874	2108638	0.208	2.496	0	0	0
1	16	9	"A55"	"A55"	17540	2010	100	484	523	244	46	466	466	553	1479	267	0	0	0	4592	4938	3284	66	1692	1692	2016	1910	94	53	43	0	0.000	0.000	0.000	0.000	0.000	0.000	0.000	0.000	0.000	0.000	0.000	0.000	0.000	0.000	0.006	0.018	0.058	0.079	9.519	0.009	0.009	316	2384	100	18	2900	2918	57	3246	3303	Error	Error	-7.332	18	2900	57	3246	165161	1560516	-0.020	1.530	0	0	0
1	17	9	"A55"	"A55"	17835	2005	100	489	515	262	50	465	465	522	487	93	3	0	0	2481	4277	3284	76	1721	1721	2127	1775	83	47	31	0	0.000	0.000	0.000	0.000	0.000	0.000	0.000	0.000	0.000	0.000	0.000	0.000	0.000	0.000	0.032	0.020	0.083	0.112	7.468	0.007	0.005	316	2384	100	24	760	784	50	2556	2606	Error	Error	-4.985	24	760	50	2556	162873	1351385	-0.014	1.211	0	0	0
1	18	9	"A55"	"A55"	18135	2005	100	500	513	184	35	464	464	503	308	61	9	0	0	2276	4077	2870	70	1704	1704	2145	1944	90	43	29	0	0.000	0.000	0.000	0.000	0.000	0.000	0.000	0.000	0.000	0.000	0.000	0.000	0.000	0.000	0.063	0.021	0.087	0.118	5.423	0.014	0.017	316	2384	100	36	572	608	49	2373	2422	Error	Error	-3.990	36	572	49	2373	162123	1288263	0.032	0.994	0	0	0
1	1	10	"A56"	"A56"	13090	2350	100	469	488	188	38	408	408	846	4276	505	0	0	0	7333	6569	2860	43	1496	1496	2255	5720	253	52	0	0	0.000	0.000	0.000	0.000	0.000	0.000	0.000	0.000	0.000	0.000	0.000	0.000	0.000	0.000	0.010	0.016	0.028	0.031	5.727	0.010	0.008	316	2384	100	61	5837	5898	80	5073	5153	Error	Error	-6.580	61	5837	80	5073	154273	2075675	-0.084	0.754	0	0	0
1	2	10	"A56"	"A56"	13385	2345	100	486	503	186	36	403	403	433	280	64	15	0	0	8079	7859	3775	48	1519	1519	1618	719	44	86	83	0	0.000	0.000	0.000	0.000	0.000	0.000	0.000	0.000	0.000	0.000	0.000	0.000	0.000	0.000	0.013	0.016	0.026	0.029	4.531	0.011	0.027	316	2384	100	83	6560	6643	100	6340	6440	Error	Error	-6.304	83	6560	100	6340	158849	2483595	0.250	8.680	0	0	0
1	3	10	"A56"	"A56"	13685	2345	100	503	568	532	93	393	393	425	253	59	25	6	0	9356	9024	4601	50	1524	1524	1669	1137	68	81	78	0	0.000	0.000	0.000	0.000	0.000	0.000	0.000	0.000	0.000	0.000	0.000	0.000	0.000	0.000	0.014	0.023	0.025	0.028	5.114	0.011	0.016	316	2384	100	110	7832	7942	175	7500	7675	Error	Error	-6.154	110	7832	175	7500	179553	2851700	0.565	6.469	0	0	0
1	4	10	"A57"	"A57"	13980	2340	100	519	537	183	34	394	394	430	266	61	23	2	0	11882	10716	4065	37	1508	1508	1570	766	48	91	87	0	0.000	0.000	0.000	0.000	0.000	0.000	0.000	0.000	0.000	0.000	0.000	0.000	0.000	0.000	0.012	0.016	0.021	0.020	3.441	0.011	0.062	316	2384	100	125	10374	10499	143	9208	9351	Error	Error	-6.375	125	10374	143	9208	169828	3386349	0.402	11.940	0	0	0
1	5	10	"A57"	"A57"	14280	2340	100	524	539	231	42	399	399	444	344	77	12	1	0	11617	9809	4519	46	1523	1523	1613	818	50	79	79	0	0.000	0.000	0.000	0.000	0.000	0.000	0.000	0.000	0.000	0.000	0.000	0.000	0.000	0.000	0.012	0.017	0.021	0.028	5.431	0.012	0.022	316	2384	100	125	10094	10219	140	8286	8426	Error	Error	-6.335	125	10094	140	8286	170250	3099693	0.276	10.020	0	0	0
1	6	10	"A57"	"A57"	14575	2335	100	503	519	194	37	425	425	677	2304	340	0	0	0	11432	9954	4551	45	1578	1578	2018	3810	188	78	70	0	0.000	0.000	0.000	0.000	0.000	0.000	0.000	0.000	0.000	0.000	0.000	0.000	0.000	0.000	0.008	0.011	0.019	0.024	5.267	0.007	0.019	316	2384	100	78	9854	9932	94	8376	8470	Error	Error	-6.981	78	9854	94	8376	164118	3145404	-0.069	2.083	0	0	0
1	7	10	"A58"	"A58"	14870	2330	100	532	555	204	36	397	397	421	189	44	39	14	0	10944	9597	4710	49	1544	1544	1622	783	48	82	79	0	0.000	0.000	0.000	0.000	0.000	0.000	0.000	0.000	0.000	0.000	0.000	0.000	0.000	0.000	0.014	0.020	0.023	0.026	4.456	0.014	0.102	316	2384	100	135	9400	9535	158	8053	8211	Error	Error	-6.122	135	9400	158	8053	175360	3032730	0.709	10.185	0	0	0
1	8	10	"A58"	"A58"	15170	2330	100	489	509	208	40	415	415	505	1236	244	0	0	0	8985	8271	4097	49	1554	1554	1789	2299	128	76	73	0	0.000	0.000	0.000	0.000	0.000	0.000	0.000	0.000	0.000	0.000	0.000	0.000	0.000	0.000	0.010	0.014	0.022	0.026	5.145	0.009	0.019	316	2384	100	74	7431	7505	94	6717	6811	Error	Error	-6.650	74	7431	94	6717	160718	2613730	0.003	2.819	0	0	0
1	9	10	"A58"	"A58"	15465	2325	100	458	478	198	41	426	426	473	433	91	3	0	0	7447	6982	3672	52	1567	1567	1719	1078	62	75	73	0	0.000	0.000	0.000	0.000	0.000	0.000	0.000	0.000	0.000	0.000	0.000	0.000	0.000	0.000	0.005	0.010	0.029	0.038	8.278	0.010	0.016	316	2384	100	32	5880	5912	52	5415	5467	Error	Error	-7.522	32	5880	52	5415	151164	2206268	0.012	4.882	0	0	0
1	10	10	"A59"	"A59"	15765	2325	100	526	613	873	142	469	469	1215	5080	418	0	0	0	7306	7001	2421	34	1649	1649	2098	3151	150	84	39	0	0.000	0.000	0.000	0.000	0.000	0.000	0.000	0.000	0.000	0.000	0.000	0.000	0.000	0.000	0.010	0.027	0.029	0.031	4.398	0.400	0.054	316	2384	100	57	5657	5714	144	5352	5496	Error	Error	-6.633	57	5657	144	5352	193619	2212249	-0.119	1.556	0	0	0
1	11	10	"A59"	"A59"	16060	2320	100	549	597	359	60	454	454	651	1496	229	1	0	0	8452	7329	3328	45	1675	1675	2199	2420	110	75	72	0	0.000	0.000	0.000	0.000	0.000	0.000	0.000	0.000	0.000	0.000	0.000	0.000	0.000	0.000	0.014	0.025	0.037	0.048	5.533	0.068	0.064	316	2384	100	95	6777	6872	143	5654	5797	Error	Error	-6.157	95	6777	143	5654	188683	2316045	-0.036	2.120	0	0	0
1	12	10	"A59"	"A59"	16360	2320	100	528	558	230	41	452	452	601	2083	346	0	0	0	7657	6789	2904	42	1666	1666	2013	2245	111	76	71	0	0.000	0.000	0.000	0.000	0.000	0.000	0.000	0.000	0.000	0.000	0.000	0.000	0.000	0.000	0.013	0.021	0.030	0.035	5.520	0.014	0.012	316	2384	100	76	5991	6067	106	5123	5229	Error	Error	-6.301	76	5991	106	5123	176437	2145419	-0.021	2.127	0	0	0
1	13	10	"A60"	"A60"	16655	2315	100	514	554	289	52	453	453	497	385	77	8	1	0	4176	5665	4348	76	1681	1681	1796	907	50	66	60	0	0.000	0.000	0.000	0.000	0.000	0.000	0.000	0.000	0.000	0.000	0.000	0.000	0.000	0.000	0.024	0.025	0.056	0.073	6.911	0.010	0.011	316	2384	100	61	2495	2556	101	3984	4085	Error	Error	-5.354	61	2495	101	3984	175110	1790261	0.148	4.266	0	0	0
1	14	10	"A60"	"A60"	16955	2310	100	479	493	186	37	454	454	504	481	95	2	0	0	2721	4800	3892	81	1656	1656	1819	1088	59	49	43	0	0.000	0.000	0.000	0.000	0.000	0.000	0.000	0.000	0.000	0.000	0.000	0.000	0.000	0.000	0.023	0.012	0.046	0.064	6.150	0.018	0.046	316	2384	100	25	1065	1090	39	3144	3183	Error	Error	-5.413	25	1065	39	3144	155944	1516951	-0.023	2.740	0	0	0
1	15	10	"A60"	"A60"	17250	2310	100	457	499	209	41	462	462	496	271	54	11	1	0	2533	3924	3257	83	1671	1671	1917	1359	70	45	26	0	0.000	0.000	0.000	0.000	0.000	0.000	0.000	0.000	0.000	0.000	0.000	0.000	0.000	0.000	-0.006	0.016	0.101	0.153	7.445	0.014	0.021	316	2384	100	-5	862	857	37	2253	2290	Error	Error	Error	-5	862	37	2253	157711	1240077	0.011	1.477	0	0	0
1	16	10	"A61"	"A61"	17550	2305	100	528	562	238	42	469	469	659	2486	377	0	0	0	6868	5769	3825	66	1744	1744	2300	3684	160	52	24	0	0.000	0.000	0.000	0.000	0.000	0.000	0.000	0.000	0.000	0.000	0.000	0.000	0.000	0.000	0.012	0.023	0.047	0.080	7.947	0.024	0.056	316	2384	100	59	5124	5183	93	4025	4118	Error	Error	-6.440	59	5124	93	4025	177649	1822924	-0.039	0.942	0	0	0
1	17	10	"A61"	"A61"	17845	2305	100	572	835	2018	241	472	472	515	332	64	18	5	0	5239	7034	6161	87	1730	1730	2133	1875	87	50	50	0	0.000	0.000	0.000	0.000	0.000	0.000	0.000	0.000	0.000	0.000	0.000	0.000	0.000	0.000	0.028	0.068	0.047	0.082	8.102	0.032	0.016	316	2384	100	100	3509	3609	363	5304	5667	Error	Error	-5.133	100	3509	363	5304	263829	2222713	0.964	2.614	0	0	0
1	18	10	"A61"	"A61"	18145	2300	100	627	1747	5992	342	478	478	527	579	109	12	7	0	4194	6607	7527	113	1739	1739	2151	1770	82	51	47	0	0.000	0.000	0.000	0.000	0.000	0.000	0.000	0.000	0.000	0.000	0.000	0.000	0.000	0.000	0.061	0.261	0.120	0.147	8.608	0.435	0.235	316	2384	100	149	2455	2604	1269	4868	6137	Error	Error	-4.042	149	2455	1269	4868	552105	2087881	2.107	2.518	0	0	0
1	1	11	"A62"	"A62"	13080	2645	110	509	539	247	45	407	407	445	309	69	17	1	0	10887	11028	3520	31	1496	1496	1513	314	20	100	100	0	0.000	0.000	0.000	0.000	0.000	0.000	0.000	0.000	0.000	0.000	0.000	0.000	0.000	0.000	0.011	0.014	0.020	0.018	2.672	0.011	0.030	392	2896	100	102	9391	9493	132	9532	9664	Error	Error	-6.525	102	9391	132	9532	211111	4322871	0.304	30.303	0	0	0
1	2	11	"A62"	"A62"	13380	2645	100	520	556	354	63	398	398	435	248	57	26	4	0	10857	11022	3299	29	1508	1508	1546	438	28	100	100	0	0.000	0.000	0.000	0.000	0.000	0.000	0.000	0.000	0.000	0.000	0.000	0.000	0.000	0.000	0.013	0.017	0.021	0.017	2.939	0.014	0.055	316	2384	100	122	9349	9471	158	9514	9672	Error	Error	-6.260	122	9349	158	9514	175690	3483089	0.488	21.635	0	0	0
1	3	11	"A62"	"A62"	13675	2645	100	538	579	287	49	407	407	459	680	148	2	0	0	10907	11439	3417	29	1516	1516	1596	665	41	100	100	0	0.000	0.000	0.000	0.000	0.000	0.000	0.000	0.000	0.000	0.000	0.000	0.000	0.000	0.000	0.014	0.017	0.020	0.016	3.341	0.018	0.011	316	2384	100	131	9391	9522	172	9923	10095	Error	Error	-6.164	131	9391	172	9923	182972	3614879	0.176	14.802	0	0	0
1	4	11	"A63"	"A63"	13975	2640	95	636	638	213	33	413	413	461	424	91	16	0	0	14779	15166	3017	19	1545	1545	1603	831	51	100	100	0	0.000	0.000	0.000	0.000	0.000	0.000	0.000	0.000	0.000	0.000	0.000	0.000	0.000	0.000	0.017	0.017	0.018	0.015	2.653	0.012	0.027	256	2088	100	223	13234	13457	225	13621	13846	Error	Error	-5.891	223	13234	225	13621	163372	3882567	0.417	16.321	0	0	0
1	5	11	"A63"	"A63"	14270	2645	95	655	676	252	37	408	408	457	630	137	7	0	0	16175	16252	3134	19	1541	1541	1616	785	48	100	100	0	0.000	0.000	0.000	0.000	0.000	0.000	0.000	0.000	0.000	0.000	0.000	0.000	0.000	0.000	0.017	0.018	0.018	0.016	2.438	0.017	0.207	256	2088	100	247	14634	14881	268	14711	14979	Error	Error	-5.889	247	14634	268	14711	173030	4160534	0.348	18.645	0	0	0
1	6	11	"A63"	"A63"	14575	2640	95	672	690	243	35	423	423	459	285	62	43	10	0	14963	15313	3013	19	1586	1586	1630	374	22	100	100	0	0.000	0.000	0.000	0.000	0.000	0.000	0.000	0.000	0.000	0.000	0.000	0.000	0.000	0.000	0.019	0.019	0.021	0.018	2.304	0.014	0.054	256	2088	100	249	13377	13626	267	13727	13994	Error	Error	-5.747	249	13377	267	13727	176729	3920109	0.811	36.586	0	0	0
1	7	11	"A64"	"A64"	14870	2635	95	521	529	189	35	408	408	461	689	149	0	0	0	9649	10138	2268	22	1536	1536	1612	1434	88	100	100	0	0.000	0.000	0.000	0.000	0.000	0.000	0.000	0.000	0.000	0.000	0.000	0.000	0.000	0.000	0.014	0.014	0.021	0.018	2.731	0.010	0.010	256	2088	100	113	8113	8226	121	8602	8723	Error	Error	-6.166	113	8113	121	8602	135362	2595228	0.099	5.946	0	0	0
1	8	11	"A64"	"A64"	15160	2630	100	472	489	201	41	400	400	538	2132	396	0	0	0	7530	7168	3611	50	1527	1527	1818	2802	154	74	58	0	0.000	0.000	0.000	0.000	0.000	0.000	0.000	0.000	0.000	0.000	0.000	0.000	0.000	0.000	0.012	0.016	0.032	0.034	4.447	0.010	0.007	316	2384	100	72	6003	6075	89	5641	5730	Error	Error	-6.382	72	6003	89	5641	154630	2265040	-0.023	1.909	0	0	0
1	9	11	"A64"	"A64"	15460	2625	100	494	531	242	45	422	422	498	1012	203	0	0	0	8853	8248	4559	55	1576	1576	1752	1522	86	75	72	0	0.000	0.000	0.000	0.000	0.000	0.000	0.000	0.000	0.000	0.000	0.000	0.000	0.000	0.000	0.010	0.016	0.026	0.030	6.514	0.013	0.021	316	2384	100	72	7277	7349	109	6672	6781	Error	Error	-6.659	72	7277	109	6672	167646	2606220	0.033	4.268	0	0	0
1	10	11	"A65"	"A65"	15755	2625	100	524	557	243	43	432	432	468	271	57	19	2	0	9917	9420	4088	43	1619	1619	2115	2372	112	82	79	0	0.000	0.000	0.000	0.000	0.000	0.000	0.000	0.000	0.000	0.000	0.000	0.000	0.000	0.000	0.011	0.016	0.024	0.026	4.287	0.011	0.016	316	2384	100	92	8298	8390	125	7801	7926	Error	Error	-6.495	92	8298	125	7801	175971	2976737	0.328	3.080	0	0	0
1	11	11	"A65"	"A65"	16055	2620	100	507	554	264	47	439	439	546	1143	209	0	0	0	8254	8237	3988	48	1659	1659	2289	2970	129	80	59	0	0.000	0.000	0.000	0.000	0.000	0.000	0.000	0.000	0.000	0.000	0.000	0.000	0.000	0.000	0.010	0.017	0.025	0.025	5.420	0.012	0.009	316	2384	100	68	6595	6663	115	6578	6693	Error	Error	-6.600	68	6595	115	6578	175002	2602945	0.007	2.003	0	0	0
1	12	11	"A65"	"A65"	16350	2620	100	525	534	226	42	440	440	495	499	100	4	0	0	7000	6769	3706	54	1622	1622	2271	2627	115	71	52	0	0.000	0.000	0.000	0.000	0.000	0.000	0.000	0.000	0.000	0.000	0.000	0.000	0.000	0.000	0.016	0.018	0.029	0.039	5.542	0.009	0.018	316	2384	100	85	5378	5463	94	5147	5241	Error	Error	-5.983	85	5378	94	5147	168778	2139118	0.078	1.712	0	0	0
1	13	11	"A66"	"A66"	16650	2615	100	557	690	1195	173	445	445	493	375	76	15	3	0	10908	9023	6560	72	1658	1658	2018	2184	108	62	60	0	0.000	0.000	0.000	0.000	0.000	0.000	0.000	0.000	0.000	0.000	0.000	0.000	0.000	0.000	0.012	0.033	0.029	0.040	6.460	0.034	0.081	316	2384	100	112	9250	9362	245	7365	7610	Error	Error	-6.368	112	9250	245	7365	217910	2851403	0.525	3.207	0	0	0
1	14	11	"A66"	"A66"	16945	2610	100	553	627	601	95	464	464	580	1510	260	0	0	0	9507	8245	6063	73	1684	1684	2283	3335	146	55	52	0	0.000	0.000	0.000	0.000	0.000	0.000	0.000	0.000	0.000	0.000	0.000	0.000	0.000	0.000	0.011	0.025	0.031	0.052	9.254	0.072	0.042	316	2384	100	89	7823	7912	163	6561	6724	Error	Error	-6.458	89	7823	163	6561	198216	2605345	0.031	1.788	0	0	0
1	15	11	"A66"	"A66"	17245	2610	100	530	542	226	41	456	456	494	286	57	16	1	0	8140	6921	4850	70	1666	1666	1999	1690	84	56	52	0	0.000	0.000	0.000	0.000	0.000	0.000	0.000	0.000	0.000	0.000	0.000	0.000	0.000	0.000	0.011	0.016	0.034	0.055	7.990	0.011	0.025	316	2384	100	74	6474	6548	86	5255	5341	Error	Error	-6.451	74	6474	86	5255	171409	2186931	0.168	2.912	0	0	0
1	16	11	"A67"	"A67"	17540	2605	100	506	529	219	41	475	475	506	243	48	16	4	0	2534	6357	5369	84	1698	1698	2279	2445	107	44	42	0	0.000	0.000	0.000	0.000	0.000	0.000	0.000	0.000	0.000	0.000	0.000	0.000	0.000	0.000	0.037	0.012	0.055	0.089	10.086	0.012	0.050	316	2384	100	31	836	867	54	4659	4713	Error	Error	-4.753	31	836	54	4659	167106	2008906	0.095	1.668	0	0	0
1	17	11	"A67"	"A67"	17840	2605	100	507	560	468	83	461	461	516	451	87	5	1	0	2460	5964	4690	78	1728	1728	2318	2726	117	45	42	0	0.000	0.000	0.000	0.000	0.000	0.000	0.000	0.000	0.000	0.000	0.000	0.000	0.000	0.000	0.063	0.023	0.045	0.070	6.560	0.014	0.035	316	2384	100	46	732	778	99	4236	4335	Error	Error	-3.992	46	732	99	4236	177047	1884635	0.098	1.337	0	0	0
1	18	11	"A67"	"A67"	18135	2600	100	553	615	613	99	491	491	549	515	93	3	0	0	2187	5057	4357	86	1755	1755	2353	2351	99	37	34	0	0.000	0.000	0.000	0.000	0.000	0.000	0.000	0.000	0.000	0.000	0.000	0.000	0.000	0.000	0.144	0.038	0.081	0.106	7.319	0.017	0.009	316	2384	100	62	432	494	124	3302	3426	Error	Error	-2.801	62	432	124	3302	194462	1598092	0.128	1.150	0	0	0
1	1	12	"A68"	"A68"	13080	2950	110	495	536	251	46	397	397	425	250	58	25	4	0	9831	9705	2992	30	1508	1508	1532	323	21	100	99	0	0.000	0.000	0.000	0.000	0.000	0.000	0.000	0.000	0.000	0.000	0.000	0.000	0.000	0.000	0.012	0.017	0.022	0.017	3.368	0.014	0.063	392	2896	100	98	8323	8421	139	8197	8336	Error	Error	-6.408	98	8323	139	8197	210013	3804199	0.444	25.303	0	0	0
1	2	12	"A68"	"A68"	13385	2950	110	498	513	195	38	399	399	430	313	72	13	1	0	10069	10316	3387	32	1502	1502	1538	578	37	99	99	0	0.000	0.000	0.000	0.000	0.000	0.000	0.000	0.000	0.000	0.000	0.000	0.000	0.000	0.000	0.012	0.013	0.019	0.016	2.999	0.010	0.048	392	2896	100	99	8567	8666	114	8814	8928	Error	Error	-6.435	99	8567	114	8814	201032	4043818	0.265	15.187	0	0	0
1	3	12	"A68"	"A68"	13680	2945	100	477	500	186	37	395	395	420	213	50	26	5	0	8542	8482	2091	24	1521	1521	1565	496	31	100	100	0	0.000	0.000	0.000	0.000	0.000	0.000	0.000	0.000	0.000	0.000	0.000	0.000	0.000	0.000	0.012	0.015	0.022	0.020	2.720	0.012	0.050	316	2384	100	82	7021	7103	105	6961	7066	Error	Error	-6.420	82	7021	105	6961	158156	2680409	0.376	13.946	0	0	0
1	4	12	"A69"	"A69"	13975	2945	100	534	569	221	38	403	403	518	1971	380	0	0	0	14439	13994	3065	21	1525	1525	1696	2451	144	98	95	0	0.000	0.000	0.000	0.000	0.000	0.000	0.000	0.000	0.000	0.000	0.000	0.000	0.000	0.000	0.010	0.013	0.016	0.014	3.047	0.014	0.046	316	2384	100	131	12914	13045	166	12469	12635	Error	Error	-6.623	131	12914	166	12469	179900	4422200	0.026	5.018	0	0	0
1	5	12	"A69"	"A69"	14275	2945	95	569	606	226	37	408	408	443	285	64	30	5	0	16781	16915	2741	16	1560	1560	1626	665	40	100	100	0	0.000	0.000	0.000	0.000	0.000	0.000	0.000	0.000	0.000	0.000	0.000	0.000	0.000	0.000	0.011	0.013	0.014	0.012	2.528	0.010	0.056	256	2088	100	161	15221	15382	198	15355	15553	Error	Error	-6.563	161	15221	198	15355	155039	4330279	0.572	22.991	0	0	0
1	6	12	"A69"	"A69"	14570	2940	100	547	574	201	35	394	394	432	291	67	29	1	0	14787	13125	5286	40	1522	1522	1610	1047	65	87	86	0	0.000	0.000	0.000	0.000	0.000	0.000	0.000	0.000	0.000	0.000	0.000	0.000	0.000	0.000	0.012	0.016	0.019	0.018	3.895	0.010	0.070	316	2384	100	153	13265	13418	180	11603	11783	Error	Error	-6.438	153	13265	180	11603	181314	4147352	0.488	10.998	0	0	0
1	7	12	"A70"	"A70"	14870	2940	95	508	529	197	37	390	390	417	243	58	26	5	0	12122	12010	1991	16	1531	1531	1556	400	25	100	100	0	0.000	0.000	0.000	0.000	0.000	0.000	0.000	0.000	0.000	0.000	0.000	0.000	0.000	0.000	0.011	0.013	0.018	0.015	2.647	0.011	0.053	256	2088	100	118	10591	10709	139	10479	10618	Error	Error	-6.488	118	10591	139	10479	135437	3074601	0.461	26.135	0	0	0
1	8	12	"A70"	"A70"	15165	2930	100	507	517	202	39	411	411	863	4500	521	0	0	0	10532	8973	4664	51	1564	1564	2361	5291	224	71	29	0	0.000	0.000	0.000	0.000	0.000	0.000	0.000	0.000	0.000	0.000	0.000	0.000	0.000	0.000	0.011	0.014	0.022	0.029	5.516	0.670	0.413	316	2384	100	96	8968	9064	106	7409	7515	Error	Error	-6.546	96	8968	106	7409	163316	2835510	-0.077	1.250	0	0	0
1	9	12	"A70"	"A70"	15460	2930	100	525	550	227	41	421	421	501	736	146	0	0	0	12695	10459	6283	60	1611	1611	1948	2540	130	70	68	0	0.000	0.000	0.000	0.000	0.000	0.000	0.000	0.000	0.000	0.000	0.000	0.000	0.000	0.000	0.009	0.015	0.021	0.026	5.595	0.015	0.149	316	2384	100	104	11084	11188	129	8848	8977	Error	Error	-6.736	104	11084	129	8848	173923	3305105	0.067	3.351	0	0	0
1	10	12	"A71"	"A71"	15760	2925	100	522	552	212	38	428	428	537	1521	283	0	0	0	11310	10870	4199	38	1647	1647	2277	3300	144	86	80	0	0.000	0.000	0.000	0.000	0.000	0.000	0.000	0.000	0.000	0.000	0.000	0.000	0.000	0.000	0.010	0.013	0.019	0.018	3.643	0.009	0.013	316	2384	100	94	9663	9757	124	9223	9347	Error	Error	-6.684	94	9663	124	9223	174570	3434883	0.010	2.604	0	0	0
1	11	12	"A71"	"A71"	16055	2925	100	550	618	589	95	439	439	546	1479	270	1	0	0	11170	10211	5068	49	1656	1656	2361	3181	134	78	74	0	0.000	0.000	0.000	0.000	0.000	0.000	0.000	0.000	0.000	0.000	0.000	0.000	0.000	0.000	0.012	0.021	0.023	0.032	6.285	0.013	0.033	316	2384	100	111	9514	9625	179	8555	8734	Error	Error	-6.421	111	9514	179	8555	195159	3226740	0.049	2.468	0	0	0
1	12	12	"A71"	"A71"	16355	2920	100	543	592	334	56	437	437	526	1220	231	0	0	0	9878	8731	4471	51	1611	1611	2338	3041	130	74	70	0	0.000	0.000	0.000	0.000	0.000	0.000	0.000	0.000	0.000	0.000	0.000	0.000	0.000	0.000	0.013	0.022	0.026	0.030	5.163	0.013	0.018	316	2384	100	106	8267	8373	155	7120	7275	Error	Error	-6.285	106	8267	155	7120	187093	2759008	0.054	2.102	0	0	0
1	13	12	"A72"	"A72"	16650	2915	100	482	538	548	101	444	444	627	2535	404	0	0	0	5456	4720	2680	56	1697	1697	2179	3327	152	53	5	0	0.000	0.000	0.000	0.000	0.000	0.000	0.000	0.000	0.000	0.000	0.000	0.000	0.000	0.000	0.010	0.031	0.058	0.083	6.371	0.037	0.029	316	2384	100	38	3759	3797	94	3023	3117	Error	Error	-6.628	38	3759	94	3023	170073	1491516	-0.035	0.764	0	0	0
1	14	12	"A72"	"A72"	16945	2915	100	455	491	230	46	459	459	1095	4962	453	0	0	0	3891	4596	2867	62	1761	1761	3015	7144	236	6	0	0	0.000	0.000	0.000	0.000	0.000	0.000	0.000	0.000	0.000	0.000	0.000	0.000	0.000	0.000	-0.002	0.011	0.068	0.105	7.249	0.021	0.036	316	2384	100	-4	2130	2126	32	2835	2867	Error	Error	Error	-4	2130	32	2835	155108	1452444	-0.122	0.221	0	0	0
1	15	12	"A72"	"A72"	17245	2910	100	496	542	424	78	443	443	490	402	82	6	0	0	2475	4741	3379	71	1710	1710	2075	1634	78	45	43	0	0.000	0.000	0.000	0.000	0.000	0.000	0.000	0.000	0.000	0.000	0.000	0.000	0.000	0.000	0.069	0.033	0.063	0.103	7.202	0.013	0.007	316	2384	100	53	765	818	99	3031	3130	Error	Error	-3.851	53	765	99	3031	171392	1498059	0.129	1.632	0	0	0
1	16	12	"A73"	"A73"	17540	2910	100	527	882	3708	420	478	478	541	643	118	6	4	0	2274	3560	6319	177	1736	1736	1947	1032	53	37	16	0	0.000	0.000	0.000	0.000	0.000	0.000	0.000	0.000	0.000	0.000	0.000	0.000	0.000	0.000	0.091	0.221	0.302	0.257	5.801	0.791	0.452	316	2384	100	49	538	587	404	1824	2228	Error	Error	-3.457	49	538	404	1824	278770	1124877	0.530	1.563	0	0	0
1	17	12	"A73"	"A73"	17840	2905	100	527	904	1901	210	493	493	733	2700	368	4	3	0	1955	2585	2554	98	1782	1782	2429	4059	167	3	1	0	0.000	0.000	0.000	0.000	0.000	0.000	0.000	0.000	0.000	0.000	0.000	0.000	0.000	0.000	0.197	0.512	0.317	0.355	5.222	0.513	0.511	316	2384	100	34	173	207	411	803	1214	Error	Error	-2.347	34	173	411	803	285702	816766	0.063	0.038	0	0	0
1	18	12	"A73"	"A73"	18135	2905	100	497	585	842	143	472	472	540	786	145	1	0	0	1910	2121	667	31	1787	1787	2134	1797	84	4	0	0	0.000	0.000	0.000	0.000	0.000	0.000	0.000	0.000	0.000	0.000	0.000	0.000	0.000	0.000	0.203	0.338	0.449	0.502	4.144	0.100	0.057	316	2384	100	25	123	148	113	334	447	Error	Error	-2.299	25	123	113	334	184854	670106	0.057	-0.007	0	0	0
1	1	13	"A74"	"A74"	13085	3250	100	479	510	205	40	410	410	568	1318	232	0	0	0	9841	8719	4137	47	1566	1566	1830	2036	111	81	69	0	0.000	0.000	0.000	0.000	0.000	0.000	0.000	0.000	0.000	0.000	0.000	0.000	0.000	0.000	0.008	0.014	0.019	0.019	3.846	0.012	0.044	316	2384	100	69	8275	8344	100	7153	7253	Error	Error	-6.906	69	8275	100	7153	161251	2755251	-0.044	3.384	0	0	0
1	2	13	"A74"	"A74"	13385	3240	95	508	540	200	37	406	406	433	211	48	33	9	0	9640	9822	1683	17	1543	1543	1588	425	26	100	100	0	0.000	0.000	0.000	0.000	0.000	0.000	0.000	0.000	0.000	0.000	0.000	0.000	0.000	0.000	0.013	0.016	0.024	0.020	2.620	0.013	0.063	256	2088	100	102	8097	8199	134	8279	8413	Error	Error	-6.311	102	8097	134	8279	138256	2514500	0.507	19.374	0	0	0
1	3	13	"A74"	"A74"	13680	3240	100	509	534	190	35	413	413	458	524	114	4	0	0	10288	10095	2207	21	1563	1563	1615	1348	83	99	97	0	0.000	0.000	0.000	0.000	0.000	0.000	0.000	0.000	0.000	0.000	0.000	0.000	0.000	0.000	0.011	0.014	0.020	0.017	2.794	0.011	0.004	316	2384	100	96	8725	8821	121	8532	8653	Error	Error	-6.506	96	8725	121	8532	168744	3190019	0.145	6.291	0	0	0
1	4	13	"A75"	"A75"	13975	3235	95	600	601	216	35	415	415	511	1044	204	0	0	0	10025	10493	2557	24	1585	1585	1821	2557	140	100	97	0	0.000	0.000	0.000	0.000	0.000	0.000	0.000	0.000	0.000	0.000	0.000	0.000	0.000	0.000	0.022	0.021	0.026	0.022	2.654	0.029	0.055	256	2088	100	185	8440	8625	186	8908	9094	Error	Error	-5.512	185	8440	186	8908	153771	2686121	0.086	3.391	0	0	0
1	5	13	"A75"	"A75"	14275	3235	95	573	587	203	34	413	413	464	587	126	1	0	0	9309	9294	1603	17	1570	1570	1644	910	55	100	100	0	0.000	0.000	0.000	0.000	0.000	0.000	0.000	0.000	0.000	0.000	0.000	0.000	0.000	0.000	0.021	0.023	0.028	0.022	3.027	0.018	0.101	256	2088	100	160	7739	7899	174	7724	7898	Error	Error	-5.596	160	7739	174	7724	150285	2379262	0.210	8.407	0	0	0
1	6	13	"A75"	"A75"	14575	3235	100	555	593	293	49	394	394	450	419	93	14	1	0	9986	10287	3217	31	1546	1546	1587	690	43	100	99	0	0.000	0.000	0.000	0.000	0.000	0.000	0.000	0.000	0.000	0.000	0.000	0.000	0.000	0.000	0.019	0.023	0.025	0.022	2.841	0.015	0.018	316	2384	100	161	8440	8601	199	8741	8940	Error	Error	-5.712	161	8440	199	8741	187446	3250771	0.341	12.609	0	0	0
1	7	13	"A76"	"A76"	14875	3235	100	495	507	181	35	395	395	439	322	73	11	1	0	7353	7737	2321	29	1529	1529	1565	416	26	100	99	0	0.000	0.000	0.000	0.000	0.000	0.000	0.000	0.000	0.000	0.000	0.000	0.000	0.000	0.000	0.017	0.018	0.026	0.022	3.252	0.013	0.018	316	2384	100	100	5824	5924	112	6208	6320	Error	Error	-5.864	100	5824	112	6208	160274	2444782	0.211	14.837	0	0	0
1	8	13	"A76"	"A76"	15180	3235	95	477	507	189	37	384	384	411	223	54	25	6	0	7841	8081	1603	19	1545	1545	1579	309	19	100	100	0	0.000	0.000	0.000	0.000	0.000	0.000	0.000	0.000	0.000	0.000	0.000	0.000	0.000	0.000	0.015	0.019	0.025	0.022	2.793	0.014	0.050	256	2088	100	93	6296	6389	123	6536	6659	Error	Error	-6.081	93	6296	123	6536	129712	2068609	0.430	21.042	0	0	0
1	9	13	"A76"	"A76"	15470	3235	95	510	529	188	35	398	398	450	484	107	2	0	0	8842	9647	2432	25	1586	1586	1662	1025	61	100	100	0	0.000	0.000	0.000	0.000	0.000	0.000	0.000	0.000	0.000	0.000	0.000	0.000	0.000	0.000	0.015	0.016	0.022	0.018	2.942	0.011	0.007	256	2088	100	112	7256	7368	131	8061	8192	Error	Error	-6.018	112	7256	131	8061	135489	2469582	0.163	7.790	0	0	0
1	10	13	"A77"	"A77"	15765	3225	100	576	624	405	64	420	420	522	1081	207	1	0	0	7297	6844	2880	42	1631	1631	1801	1400	77	81	78	0	0.000	0.000	0.000	0.000	0.000	0.000	0.000	0.000	0.000	0.000	0.000	0.000	0.000	0.000	0.028	0.039	0.043	0.044	3.812	0.043	0.089	316	2384	100	156	5666	5822	204	5213	5417	Error	Error	-5.183	156	5666	204	5213	197200	2162635	0.094	3.602	0	0	0
1	11	13	"A77"	"A77"	16060	3220	100	560	595	410	68	415	415	478	578	120	4	0	0	7360	6306	3116	49	1626	1626	1798	1110	61	72	71	0	0.000	0.000	0.000	0.000	0.000	0.000	0.000	0.000	0.000	0.000	0.000	0.000	0.000	0.000	0.025	0.038	0.048	0.060	4.943	0.029	0.078	316	2384	100	145	5734	5879	180	4680	4860	Error	Error	-5.305	145	5734	180	4680	187988	1992650	0.202	4.061	0	0	0
1	12	13	"A77"	"A77"	16360	3215	100	564	595	382	64	421	421	475	409	86	13	0	0	6984	6356	3702	58	1630	1630	1864	1394	74	67	63	0	0.000	0.000	0.000	0.000	0.000	0.000	0.000	0.000	0.000	0.000	0.000	0.000	0.000	0.000	0.027	0.037	0.049	0.065	4.970	0.040	0.068	316	2384	100	143	5354	5497	174	4726	4900	Error	Error	-5.227	143	5354	174	4726	187975	2008362	0.293	3.222	0	0	0
1	13	13	"A78"	"A78"	16655	3215	100	501	528	219	41	433	433	476	548	115	2	0	0	9269	8108	4411	54	1693	1693	1902	1315	69	73	71	0	0.000	0.000	0.000	0.000	0.000	0.000	0.000	0.000	0.000	0.000	0.000	0.000	0.000	0.000	0.009	0.015	0.025	0.031	4.736	0.047	0.049	316	2384	100	68	7576	7644	95	6415	6510	Error	Error	-6.800	68	7576	95	6415	166821	2561973	0.095	4.719	0	0	0
1	14	13	"A78"	"A78"	16955	3210	100	505	531	213	40	454	454	597	2073	347	0	0	0	7410	7026	4417	62	1732	1732	2020	1369	67	65	59	0	0.000	0.000	0.000	0.000	0.000	0.000	0.000	0.000	0.000	0.000	0.000	0.000	0.000	0.000	0.009	0.015	0.032	0.043	7.650	0.012	0.010	316	2384	100	51	5678	5729	77	5294	5371	Error	Error	-6.799	51	5678	77	5294	167834	2220154	-0.032	3.657	0	0	0
1	15	13	"A78"	"A78"	17250	3210	100	543	571	319	55	454	454	577	1759	304	0	0	0	6456	5760	3587	62	1764	1764	2103	1644	78	58	54	0	0.000	0.000	0.000	0.000	0.000	0.000	0.000	0.000	0.000	0.000	0.000	0.000	0.000	0.000	0.019	0.029	0.041	0.077	7.421	0.100	0.013	316	2384	100	89	4692	4781	117	3996	4113	Error	Error	-5.720	89	4692	117	3996	180325	1820051	-0.003	2.224	0	0	0
1	16	13	"A79"	"A79"	17550	3205	100	513	541	225	41	462	462	693	2802	404	0	0	0	7584	6891	4797	69	1726	1726	2457	4005	163	52	44	0	0.000	0.000	0.000	0.000	0.000	0.000	0.000	0.000	0.000	0.000	0.000	0.000	0.000	0.000	0.009	0.015	0.038	0.054	6.922	0.019	0.026	316	2384	100	51	5858	5909	79	5165	5244	Error	Error	-6.844	51	5858	79	5165	171101	2177657	-0.054	1.107	0	0	0
1	17	13	"A79"	"A79"	17845	3205	100	516	588	500	85	481	481	528	421	79	6	1	0	3104	5636	4205	74	1847	1847	2360	2359	99	48	41	0	0.000	0.000	0.000	0.000	0.000	0.000	0.000	0.000	0.000	0.000	0.000	0.000	0.000	0.000	0.028	0.028	0.080	0.110	8.961	0.014	0.025	316	2384	100	35	1257	1292	107	3789	3896	Error	Error	-5.166	35	1257	107	3789	185875	1781013	0.143	1.389	0	0	0
1	18	13	"A79"	"A79"	18140	3200	100	633	1365	4940	361	495	495	869	4056	466	2	1	0	3720	6761	8063	119	1833	1833	2821	4800	170	36	17	0	0.000	0.000	0.000	0.000	0.000	0.000	0.000	0.000	0.000	0.000	0.000	0.000	0.000	0.000	0.073	0.177	0.188	0.164	9.372	0.241	0.065	316	2384	100	138	1887	2025	870	4928	5798	Error	Error	-3.773	138	1887	870	4928	431372	2136335	0.122	0.821	0	0	0
1	1	14	"A80"	"A80"	13080	3545	95	523	555	365	65	405	405	438	252	57	25	4	0	11434	10964	3292	30	1547	1547	1599	532	33	100	100	0	0.000	0.000	0.000	0.000	0.000	0.000	0.000	0.000	0.000	0.000	0.000	0.000	0.000	0.000	0.012	0.016	0.022	0.017	3.089	0.010	0.022	256	2088	100	118	9887	10005	150	9417	9567	Error	Error	-6.389	118	9887	150	9417	142023	2806658	0.464	17.603	0	0	0
1	2	14	"A80"	"A80"	13385	3550	95	495	503	187	37	384	384	429	557	129	1	0	0	10180	9962	2217	22	1488	1488	1534	453	29	100	100	0	0.000	0.000	0.000	0.000	0.000	0.000	0.000	0.000	0.000	0.000	0.000	0.000	0.000	0.000	0.013	0.014	0.021	0.017	2.875	0.010	0.042	256	2088	100	111	8692	8803	119	8474	8593	Error	Error	-6.291	111	8692	119	8474	128803	2550397	0.133	18.605	0	0	0
1	3	14	"A80"	"A80"	13680	3545	95	516	553	249	45	393	393	438	265	60	26	5	0	10662	10871	2290	21	1551	1551	1590	481	30	100	100	0	0.000	0.000	0.000	0.000	0.000	0.000	0.000	0.000	0.000	0.000	0.000	0.000	0.000	0.000	0.014	0.017	0.022	0.019	2.887	0.015	0.031	256	2088	100	123	9111	9234	160	9320	9480	Error	Error	-6.211	123	9111	160	9320	141546	2782970	0.434	19.295	0	0	0
1	4	14	"A81"	"A81"	13985	3540	95	508	540	260	48	385	385	422	294	69	20	2	0	11712	11949	2439	20	1494	1494	1530	347	22	100	100	0	0.000	0.000	0.000	0.000	0.000	0.000	0.000	0.000	0.000	0.000	0.000	0.000	0.000	0.000	0.012	0.015	0.017	0.015	2.647	0.010	0.021	256	2088	100	123	10218	10341	155	10455	10610	Error	Error	-6.376	123	10218	155	10455	138271	3058896	0.401	30.026	0	0	0
1	5	14	"A81"	"A81"	14280	3540	95	539	609	837	137	392	392	432	276	63	25	2	0	12705	13313	3302	24	1547	1547	1586	481	30	100	100	0	0.000	0.000	0.000	0.000	0.000	0.000	0.000	0.000	0.000	0.000	0.000	0.000	0.000	0.000	0.013	0.018	0.016	0.014	2.810	0.013	0.019	256	2088	100	147	11158	11305	217	11766	11983	Error	Error	-6.246	147	11158	217	11766	155939	3408031	0.641	24.380	0	0	0
1	6	14	"A81"	"A81"	14585	3540	95	484	535	354	66	396	396	431	289	67	18	4	0	11086	11964	3048	25	1520	1520	1560	344	22	100	100	0	0.000	0.000	0.000	0.000	0.000	0.000	0.000	0.000	0.000	0.000	0.000	0.000	0.000	0.000	0.009	0.013	0.018	0.014	3.156	0.010	0.024	256	2088	100	88	9566	9654	139	10444	10583	Error	Error	-6.764	88	9566	139	10444	137044	3062772	0.360	30.244	0	0	0
1	7	14	"A82"	"A82"	14880	3535	95	462	487	196	40	380	380	429	742	172	0	0	0	10666	11181	2389	21	1524	1524	1553	346	22	100	100	0	0.000	0.000	0.000	0.000	0.000	0.000	0.000	0.000	0.000	0.000	0.000	0.000	0.000	0.000	0.009	0.011	0.015	0.013	3.081	0.009	0.027	256	2088	100	82	9142	9224	107	9657	9764	Error	Error	-6.801	82	9142	107	9657	124756	2862223	0.078	27.827	0	0	0
1	8	14	"A82"	"A82"	15170	3530	100	501	526	223	42	404	404	540	1595	295	0	0	0	11086	9926	5330	53	1569	1569	1802	1681	93	79	75	0	0.000	0.000	0.000	0.000	0.000	0.000	0.000	0.000	0.000	0.000	0.000	0.000	0.000	0.000	0.010	0.015	0.021	0.021	4.460	0.010	0.019	316	2384	100	97	9517	9614	122	8357	8479	Error	Error	-6.616	97	9517	122	8357	166078	3136472	-0.009	4.833	0	0	0
1	9	14	"A82"	"A82"	15470	3525	100	472	510	219	42	417	417	466	530	113	2	0	0	10241	9574	5081	53	1633	1633	1824	1559	85	76	74	0	0.000	0.000	0.000	0.000	0.000	0.000	0.000	0.000	0.000	0.000	0.000	0.000	0.000	0.000	0.006	0.012	0.018	0.021	5.396	0.009	0.018	316	2384	100	55	8608	8663	93	7941	8034	Error	Error	-7.290	55	8608	93	7941	161023	3025413	0.083	4.971	0	0	0
1	10	14	"A83"	"A83"	15765	3525	100	546	599	359	59	407	407	437	220	50	37	11	0	8145	8707	4711	54	1613	1613	1923	1844	95	82	78	0	0.000	0.000	0.000	0.000	0.000	0.000	0.000	0.000	0.000	0.000	0.000	0.000	0.000	0.000	0.021	0.027	0.032	0.035	4.241	0.015	0.012	316	2384	100	139	6532	6671	192	7094	7286	Error	Error	-5.554	139	6532	192	7094	189166	2751271	0.736	3.679	0	0	0
1	11	14	"A83"	"A83"	16065	3520	100	536	565	243	43	408	408	473	616	130	3	0	0	9172	8765	5142	58	1622	1622	1958	1944	99	75	72	0	0.000	0.000	0.000	0.000	0.000	0.000	0.000	0.000	0.000	0.000	0.000	0.000	0.000	0.000	0.017	0.022	0.033	0.036	5.155	0.016	0.011	316	2384	100	128	7550	7678	157	7143	7300	Error	Error	-5.882	128	7550	157	7143	178433	2769653	0.149	3.502	0	0	0
1	12	14	"A83"	"A83"	16360	3520	100	491	522	296	56	415	415	515	1309	254	0	0	0	8169	7548	3852	51	1609	1609	1955	2008	102	74	72	0	0.000	0.000	0.000	0.000	0.000	0.000	0.000	0.000	0.000	0.000	0.000	0.000	0.000	0.000	0.012	0.018	0.027	0.034	4.802	0.008	0.000	316	2384	100	76	6560	6636	107	5939	6046	Error	Error	-6.432	76	6560	107	5939	165029	2385268	0.005	2.785	0	0	0
1	13	14	"A84"	"A84"	16660	3515	100	453	491	234	47	423	423	469	394	84	6	0	0	8328	7211	3728	51	1650	1650	1846	1268	68	72	70	0	0.000	0.000	0.000	0.000	0.000	0.000	0.000	0.000	0.000	0.000	0.000	0.000	0.000	0.000	0.004	0.012	0.028	0.033	6.414	0.008	0.010	316	2384	100	30	6678	6708	68	5561	5629	Error	Error	-7.798	30	6678	68	5561	155110	2278768	0.056	4.231	0	0	0
1	14	14	"A84"	"A84"	16955	3510	100	521	695	2553	367	448	448	487	264	54	19	3	0	8210	6906	4821	69	1720	1720	2112	1909	90	56	53	0	0.000	0.000	0.000	0.000	0.000	0.000	0.000	0.000	0.000	0.000	0.000	0.000	0.000	0.000	0.011	0.048	0.039	0.055	7.667	0.010	0.000	316	2384	100	73	6490	6563	247	5186	5433	Error	Error	-6.474	73	6490	247	5186	219575	2182358	0.788	2.511	0	0	0
1	15	14	"A84"	"A84"	17255	3510	100	512	558	275	49	485	485	835	2865	343	0	0	0	9584	7518	4893	65	1792	1792	2691	5260	195	55	18	0	0.000	0.000	0.000	0.000	0.000	0.000	0.000	0.000	0.000	0.000	0.000	0.000	0.000	0.000	0.003	0.013	0.033	0.050	8.589	0.005	0.000	316	2384	100	27	7792	7819	73	5726	5799	Error	Error	-8.173	27	7792	73	5726	176367	2375808	-0.097	0.918	0	0	0
1	16	14	"A85"	"A85"	17550	3505	100	517	541	236	43	467	467	509	315	61	11	2	0	2996	6078	4700	77	1769	1769	2311	2397	103	48	46	0	0.000	0.000	0.000	0.000	0.000	0.000	0.000	0.000	0.000	0.000	0.000	0.000	0.000	0.000	0.041	0.017	0.043	0.077	9.482	0.009	0.016	316	2384	100	50	1227	1277	74	4309	4383	Error	Error	-4.617	50	1227	74	4309	171016	1920740	0.102	1.572	0	0	0
1	17	14	"A85"	"A85"	17850	3505	100	507	810	1435	177	466	466	518	377	72	13	7	0	4858	5379	4042	75	1779	1779	2186	1741	79	52	45	0	0.000	0.000	0.000	0.000	0.000	0.000	0.000	0.000	0.000	0.000	0.000	0.000	0.000	0.000	0.013	0.096	0.071	0.103	10.025	0.055	0.035	316	2384	100	41	3079	3120	344	3600	3944	Error	Error	-6.231	41	3079	344	3600	256003	1699711	0.775	1.834	0	0	0
1	18	14	"A85"	"A85"	18145	3500	100	518	576	366	63	495	495	542	355	65	9	2	0	2058	4201	3866	92	1862	1862	2417	2137	88	35	23	0	0.000	0.000	0.000	0.000	0.000	0.000	0.000	0.000	0.000	0.000	0.000	0.000	0.000	0.000	0.117	0.035	0.110	0.120	10.477	0.012	0.009	316	2384	100	23	196	219	81	2339	2420	Error	Error	-3.091	23	196	81	2339	182030	1327359	0.096	0.835	0	0	0
1	1	15	"A86"	"A86"	13095	3840	100	503	526	194	36	416	416	608	1706	280	0	0	0	10521	10404	2005	19	1610	1610	1964	2688	136	98	94	0	0.000	0.000	0.000	0.000	0.000	0.000	0.000	0.000	0.000	0.000	0.000	0.000	0.000	0.000	0.010	0.013	0.020	0.016	3.122	0.009	0.028	316	2384	100	87	8911	8998	110	8794	8904	Error	Error	-6.678	87	8911	110	8794	166314	3287661	-0.048	3.140	0	0	0
1	2	15	"A86"	"A86"	13395	3840	110	522	529	191	36	394	394	429	276	64	20	1	0	10657	10515	2134	20	1569	1569	1596	668	41	100	99	0	0.000	0.000	0.000	0.000	0.000	0.000	0.000	0.000	0.000	0.000	0.000	0.000	0.000	0.000	0.014	0.015	0.021	0.017	2.666	0.013	0.002	392	2896	100	128	9088	9216	135	8946	9081	Error	Error	-6.150	128	9088	135	8946	207172	4121850	0.362	13.352	0	0	0
1	3	15	"A86"	"A86"	13690	3840	110	526	550	253	46	409	409	522	1421	272	0	0	0	9872	9887	2016	20	1586	1586	1738	1866	107	99	97	0	0.000	0.000	0.000	0.000	0.000	0.000	0.000	0.000	0.000	0.000	0.000	0.000	0.000	0.000	0.014	0.017	0.023	0.020	2.760	0.014	0.013	392	2896	100	117	8286	8403	141	8301	8442	Error	Error	-6.146	117	8286	141	8301	215555	3875531	0.020	4.367	0	0	0
1	4	15	"A87"	"A87"	13990	3835	100	542	575	267	46	403	403	555	1778	320	0	0	0	12330	12249	3146	25	1579	1579	1877	3603	191	96	90	0	0.000	0.000	0.000	0.000	0.000	0.000	0.000	0.000	0.000	0.000	0.000	0.000	0.000	0.000	0.013	0.016	0.021	0.018	3.038	0.268	0.455	316	2384	100	139	10751	10890	172	10670	10842	Error	Error	-6.273	139	10751	172	10670	181846	3870822	0.011	2.879	0	0	0
1	5	15	"A87"	"A87"	14280	3835	95	540	660	1583	239	380	380	428	458	107	8	1	0	11985	12175	4083	33	1558	1558	1620	595	36	100	100	0	0.000	0.000	0.000	0.000	0.000	0.000	0.000	0.000	0.000	0.000	0.000	0.000	0.000	0.000	0.015	0.026	0.020	0.018	2.925	0.023	0.017	256	2088	100	160	10427	10587	280	10617	10897	Error	Error	-6.026	160	10427	280	10617	169081	3116794	0.507	17.739	0	0	0
1	6	15	"A87"	"A87"	14585	3835	95	516	540	248	45	416	416	620	1536	247	0	0	0	13324	13630	2345	17	1591	1591	1926	2632	136	100	100	0	0.000	0.000	0.000	0.000	0.000	0.000	0.000	0.000	0.000	0.000	0.000	0.000	0.000	0.000	0.009	0.010	0.015	0.013	3.028	0.014	0.004	256	2088	100	100	11733	11833	124	12039	12163	Error	Error	-6.874	100	11733	124	12039	138323	3489180	-0.052	4.447	0	0	0
1	7	15	"A88"	"A88"	14880	3830	95	503	517	194	37	398	398	437	271	62	22	3	0	13284	13488	2621	19	1584	1584	1656	584	35	100	100	0	0.000	0.000	0.000	0.000	0.000	0.000	0.000	0.000	0.000	0.000	0.000	0.000	0.000	0.000	0.009	0.010	0.015	0.012	3.311	0.008	0.032	256	2088	100	105	11700	11805	119	11904	12023	Error	Error	-6.800	105	11700	119	11904	132442	3452993	0.295	20.260	0	0	0
1	8	15	"A88"	"A88"	15185	3830	95	552	587	288	49	428	428	485	929	191	0	0	0	12767	13194	3910	29	1654	1654	1729	727	42	100	100	0	0.000	0.000	0.000	0.000	0.000	0.000	0.000	0.000	0.000	0.000	0.000	0.000	0.000	0.000	0.011	0.014	0.014	0.013	3.657	0.008	0.001	256	2088	100	124	11113	11237	159	11540	11699	Error	Error	-6.486	124	11113	159	11540	150337	3377562	0.110	15.770	0	0	0
1	9	15	"A88"	"A88"	15485	3830	95	536	577	222	38	390	390	437	314	71	26	4	0	13632	13893	3912	28	1626	1626	1658	329	19	100	100	0	0.000	0.000	0.000	0.000	0.000	0.000	0.000	0.000	0.000	0.000	0.000	0.000	0.000	0.000	0.012	0.015	0.019	0.015	2.955	0.012	0.087	256	2088	100	146	12006	12152	187	12267	12454	Error	Error	-6.362	146	12006	187	12267	147766	3556500	0.446	37.188	0	0	0
1	10	15	"A89"	"A89"	15785	3830	110	540	641	728	113	400	400	445	505	113	9	1	0	11721	12058	3385	28	1621	1621	1675	858	51	99	99	0	0.000	0.000	0.000	0.000	0.000	0.000	0.000	0.000	0.000	0.000	0.000	0.000	0.000	0.000	0.014	0.023	0.020	0.017	3.163	0.022	0.020	392	2896	100	140	10100	10240	241	10437	10678	Error	Error	-6.173	140	10100	241	10437	251224	4726609	0.388	12.101	0	0	0
1	11	15	"A89"	"A89"	16070	3815	100	489	556	653	117	394	394	468	925	197	0	0	0	10618	10017	4377	43	1624	1624	2104	3089	146	83	75	0	0.000	0.000	0.000	0.000	0.000	0.000	0.000	0.000	0.000	0.000	0.000	0.000	0.000	0.000	0.011	0.019	0.026	0.025	5.582	0.010	0.020	316	2384	100	95	8994	9089	162	8393	8555	Error	Error	-6.565	95	8994	162	8393	175721	3165454	0.095	2.562	0	0	0
1	12	15	"A89"	"A89"	16370	3815	100	457	530	515	97	404	404	439	382	87	6	1	0	9560	8671	4011	46	1647	1647	2133	2503	117	80	71	0	0.000	0.000	0.000	0.000	0.000	0.000	0.000	0.000	0.000	0.000	0.000	0.000	0.000	0.000	0.007	0.018	0.024	0.024	4.519	0.010	0.019	316	2384	100	53	7913	7966	126	7024	7150	Error	Error	-7.222	53	7913	126	7024	167371	2740101	0.238	2.612	0	0	0
1	13	15	"A90"	"A90"	16665	3810	100	515	532	249	46	416	416	552	2088	378	0	0	0	8187	6655	3801	57	1717	1717	2103	3127	148	62	53	0	0.000	0.000	0.000	0.000	0.000	0.000	0.000	0.000	0.000	0.000	0.000	0.000	0.000	0.000	0.015	0.023	0.045	0.058	5.872	0.031	0.084	316	2384	100	99	6470	6569	116	4938	5054	Error	Error	-6.030	99	6470	116	4938	167979	2102838	-0.010	1.456	0	0	0
1	14	15	"A90"	"A90"	16965	3810	100	474	497	210	42	425	425	480	431	89	4	0	0	9658	7750	4622	59	1723	1723	1966	1860	94	64	62	0	0.000	0.000	0.000	0.000	0.000	0.000	0.000	0.000	0.000	0.000	0.000	0.000	0.000	0.000	0.006	0.012	0.028	0.044	7.570	0.010	0.011	316	2384	100	49	7935	7984	72	6027	6099	Error	Error	-7.339	49	7935	72	6027	157085	2449124	0.039	3.110	0	0	0
1	15	15	"A90"	"A90"	17260	3805	100	562	1274	2874	225	440	440	493	632	128	12	7	0	10195	11430	13462	117	1777	1777	2156	2166	100	62	60	1	0.000	0.000	0.000	0.000	0.000	0.000	0.000	0.000	0.000	0.000	0.000	0.000	0.000	0.000	0.014	0.086	0.044	0.063	6.581	0.144	0.580	316	2384	100	122	8418	8540	834	9653	10487	Error	Error	-6.109	122	8418	834	9653	402682	3611841	1.236	4.282	0	0	0
1	16	15	"A91"	"A91"	17560	3805	100	518	543	219	40	453	453	515	509	98	4	0	0	9229	8328	5690	68	1807	1807	2106	1697	80	63	60	0	0.000	0.000	0.000	0.000	0.000	0.000	0.000	0.000	0.000	0.000	0.000	0.000	0.000	0.000	0.009	0.014	0.030	0.043	6.957	0.008	0.004	316	2384	100	65	7422	7487	90	6521	6611	Error	Error	-6.835	65	7422	90	6521	171710	2631539	0.055	3.666	0	0	0
1	17	15	"A91"	"A91"	17855	3800	100	506	514	213	41	470	470	668	1353	202	0	0	0	7403	6630	4564	68	1835	1835	2448	2773	113	52	50	0	0.000	0.000	0.000	0.000	0.000	0.000	0.000	0.000	0.000	0.000	0.000	0.000	0.000	0.000	0.006	0.009	0.039	0.066	8.910	0.117	0.086	316	2384	100	36	5568	5604	44	4795	4839	Error	Error	-7.273	36	5568	44	4795	162581	2095030	-0.114	1.508	0	0	0
1	18	15	"A91"	"A91"	18155	3800	100	579	644	441	68	471	471	526	653	124	3	1	0	6417	7714	5964	77	1843	1843	2382	2541	106	52	49	0	0.000	0.000	0.000	0.000	0.000	0.000	0.000	0.000	0.000	0.000	0.000	0.000	0.000	0.000	0.024	0.029	0.039	0.067	8.009	0.016	0.062	316	2384	100	108	4574	4682	173	5871	6044	Error	Error	-5.404	108	4574	173	5871	203571	2437655	0.181	2.098	0	0	0
1	1	16	"A92"	"A92"	13095	4145	100	504	532	205	38	392	392	433	286	66	22	3	0	12352	12678	2829	22	1593	1593	1660	574	34	100	100	0	0.000	0.000	0.000	0.000	0.000	0.000	0.000	0.000	0.000	0.000	0.000	0.000	0.000	0.000	0.010	0.013	0.016	0.014	2.683	0.012	0.039	316	2384	100	112	10759	10871	140	11085	11225	Error	Error	-6.586	112	10759	140	11085	167964	4006189	0.346	19.195	0	0	0
1	2	16	"A92"	"A92"	13395	4145	110	547	577	286	49	402	402	453	424	93	9	0	0	14510	14473	3466	23	1617	1617	1670	941	56	100	100	0	0.000	0.000	0.000	0.000	0.000	0.000	0.000	0.000	0.000	0.000	0.000	0.000	0.000	0.000	0.011	0.014	0.016	0.013	3.054	0.011	0.059	392	2896	100	145	12893	13038	175	12856	13031	Error	Error	-6.474	145	12893	175	12856	226323	5673503	0.292	13.606	0	0	0
1	3	16	"A92"	"A92"	13690	4145	110	582	666	665	99	417	417	531	1516	285	1	0	0	15048	14712	3830	26	1633	1633	1791	2193	122	99	97	0	0.000	0.000	0.000	0.000	0.000	0.000	0.000	0.000	0.000	0.000	0.000	0.000	0.000	0.000	0.012	0.019	0.017	0.015	2.984	0.031	0.036	392	2896	100	165	13415	13580	249	13079	13328	Error	Error	-6.345	165	13415	249	13079	261183	5767247	0.089	5.892	0	0	0
1	4	16	"A93"	"A93"	13985	4135	95	510	521	199	38	413	413	459	327	71	13	1	0	10999	10768	3401	31	1658	1658	1765	1509	85	100	99	0	0.000	0.000	0.000	0.000	0.000	0.000	0.000	0.000	0.000	0.000	0.000	0.000	0.000	0.000	0.010	0.012	0.017	0.014	3.284	0.009	0.031	256	2088	100	97	9341	9438	108	9110	9218	Error	Error	-6.589	97	9341	108	9110	133468	2756649	0.190	5.966	0	0	0
1	5	16	"A93"	"A93"	14290	4140	95	481	497	184	37	398	398	429	267	62	17	1	0	10484	10860	2006	18	1601	1601	1643	347	21	100	100	0	0.000	0.000	0.000	0.000	0.000	0.000	0.000	0.000	0.000	0.000	0.000	0.000	0.000	0.000	0.009	0.011	0.015	0.014	2.919	0.006	0.008	256	2088	100	83	8883	8966	99	9259	9358	Error	Error	-6.742	83	8883	99	9259	127237	2780176	0.255	26.562	0	0	0
1	6	16	"A93"	"A93"	14595	4135	95	527	538	187	34	406	406	450	423	94	6	0	0	12537	12474	2460	19	1639	1639	1701	955	56	100	100	0	0.000	0.000	0.000	0.000	0.000	0.000	0.000	0.000	0.000	0.000	0.000	0.000	0.000	0.000	0.011	0.012	0.018	0.014	2.545	0.009	0.040	256	2088	100	121	10898	11019	132	10835	10967	Error	Error	-6.493	121	10898	132	10835	137662	3193327	0.208	11.281	0	0	0
1	7	16	"A94"	"A94"	14885	4135	95	553	588	407	69	394	394	455	642	141	1	0	0	15668	15652	2799	17	1632	1632	1694	533	31	100	100	0	0.000	0.000	0.000	0.000	0.000	0.000	0.000	0.000	0.000	0.000	0.000	0.000	0.000	0.000	0.011	0.014	0.015	0.012	2.795	0.011	0.022	256	2088	100	159	14036	14195	194	14020	14214	Error	Error	-6.464	159	14036	194	14020	150471	4006874	0.207	26.188	0	0	0
1	8	16	"A94"	"A94"	15190	4140	100	540	594	272	45	395	395	435	272	62	29	7	0	15768	14366	5853	40	1613	1613	1646	321	19	100	100	0	0.000	0.000	0.000	0.000	0.000	0.000	0.000	0.000	0.000	0.000	0.000	0.000	0.000	0.000	0.010	0.016	0.015	0.014	3.100	0.011	0.026	316	2384	100	145	14155	14300	199	12753	12952	Error	Error	-6.609	145	14155	199	12753	187559	4539499	0.585	39.626	0	0	0
1	9	16	"A94"	"A94"	15480	4125	100	546	571	378	66	411	411	513	1642	320	0	0	0	10644	10782	6083	56	1695	1695	1937	2409	124	81	73	0	0.000	0.000	0.000	0.000	0.000	0.000	0.000	0.000	0.000	0.000	0.000	0.000	0.000	0.000	0.015	0.018	0.023	0.025	5.392	0.013	0.075	316	2384	100	135	8949	9084	160	9087	9247	Error	Error	-6.051	135	8949	160	9087	180418	3406983	0.035	3.672	0	0	0
1	10	16	"A95"	"A95"	15775	4125	100	617	665	399	60	431	431	526	1081	205	2	0	0	13820	13315	3988	29	1748	1748	2090	2081	99	94	91	0	0.000	0.000	0.000	0.000	0.000	0.000	0.000	0.000	0.000	0.000	0.000	0.000	0.000	0.000	0.015	0.020	0.020	0.019	3.316	0.012	0.048	316	2384	100	186	12072	12258	234	11567	11801	Error	Error	-6.020	186	12072	234	11567	210286	4207438	0.129	5.394	0	0	0
1	11	16	"A95"	"A95"	16075	4120	100	481	515	285	55	404	404	782	3293	421	0	0	0	9018	8910	4119	46	1663	1663	2582	5391	208	72	16	0	0.000	0.000	0.000	0.000	0.000	0.000	0.000	0.000	0.000	0.000	0.000	0.000	0.000	0.000	0.010	0.015	0.026	0.025	4.172	0.411	0.477	316	2384	100	77	7355	7432	111	7247	7358	Error	Error	-6.578	77	7355	111	7247	162679	2815657	-0.081	1.174	0	0	0
1	12	16	"A95"	"A95"	16370	4120	100	498	553	333	60	412	412	467	540	115	5	1	0	10834	9599	4626	48	1678	1678	2220	2428	109	78	75	0	0.000	0.000	0.000	0.000	0.000	0.000	0.000	0.000	0.000	0.000	0.000	0.000	0.000	0.000	0.009	0.018	0.026	0.029	4.952	0.019	0.033	316	2384	100	86	9156	9242	141	7921	8062	Error	Error	-6.734	86	9156	141	7921	174786	3033309	0.159	3.039	0	0	0
1	13	16	"A96"	"A96"	16670	4115	100	501	543	341	62	421	421	466	305	65	15	2	0	10243	9140	4771	52	1738	1738	1936	1288	66	78	73	0	0.000	0.000	0.000	0.000	0.000	0.000	0.000	0.000	0.000	0.000	0.000	0.000	0.000	0.000	0.009	0.016	0.022	0.025	5.630	0.011	0.030	316	2384	100	80	8505	8585	122	7402	7524	Error	Error	-6.732	80	8505	122	7402	171509	2888319	0.252	5.593	0	0	0
1	14	16	"A96"	"A96"	16965	4110	100	512	568	383	67	422	422	471	430	91	8	1	0	8071	7355	5215	70	1712	1712	2066	1710	82	57	55	0	0.000	0.000	0.000	0.000	0.000	0.000	0.000	0.000	0.000	0.000	0.000	0.000	0.000	0.000	0.014	0.026	0.035	0.055	7.298	0.011	0.010	316	2384	100	90	6359	6449	146	5643	5789	Error	Error	-6.143	90	6359	146	5643	179495	2324279	0.226	3.093	0	0	0
1	15	16	"A96"	"A96"	17260	4110	100	548	634	644	101	447	447	499	452	90	8	1	0	9757	8387	6009	71	1808	1808	2232	2036	91	57	55	0	0.000	0.000	0.000	0.000	0.000	0.000	0.000	0.000	0.000	0.000	0.000	0.000	0.000	0.000	0.013	0.028	0.029	0.049	7.873	0.013	0.012	316	2384	100	101	7949	8050	187	6579	6766	Error	Error	-6.298	101	7949	187	6579	200426	2650329	0.299	3.023	0	0	0
1	16	16	"A97"	"A97"	17560	4105	100	506	538	240	44	474	474	546	526	96	3	0	0	8549	7491	4341	57	1887	1887	2496	2807	112	65	58	0	0.000	0.000	0.000	0.000	0.000	0.000	0.000	0.000	0.000	0.000	0.000	0.000	0.000	0.000	0.005	0.011	0.033	0.045	7.568	0.006	0.007	316	2384	100	32	6662	6694	64	5604	5668	Error	Error	-7.702	32	6662	64	5604	169975	2367274	-0.015	1.779	0	0	0
1	17	16	"A97"	"A97"	17855	4105	100	557	606	466	76	493	493	728	2756	378	0	0	0	9477	8072	4949	61	1966	1966	3110	4919	158	61	23	0	0.000	0.000	0.000	0.000	0.000	0.000	0.000	0.000	0.000	0.000	0.000	0.000	0.000	0.000	0.009	0.019	0.031	0.045	8.416	0.013	0.021	316	2384	100	64	7511	7575	113	6106	6219	Error	Error	-6.875	64	7511	113	6106	191344	2550628	-0.044	1.009	0	0	0
1	18	16	"A97"	"A97"	18155	4100	100	542	601	344	57	483	483	541	538	99	6	1	0	7845	8215	6082	74	1943	1943	2680	3029	113	56	49	0	0.000	0.000	0.000	0.000	0.000	0.000	0.000	0.000	0.000	0.000	0.000	0.000	0.000	0.000	0.010	0.019	0.033	0.056	9.861	0.008	0.012	316	2384	100	59	5902	5961	118	6272	6390	Error	Error	-6.644	59	5902	118	6272	189919	2595970	0.112	1.827	0	0	0
1	1	17	"A98"	"A98"	13105	4450	100	399	425	179	42	407	407	471	568	120	0	0	0	2570	3056	1594	52	1635	1635	1710	1248	72	39	19	0	0.000	0.000	0.000	0.000	0.000	0.000	0.000	0.000	0.000	0.000	0.000	0.000	0.000	0.000	-0.009	0.013	0.093	0.117	5.471	0.097	0.112	316	2384	100	-8	935	927	18	1421	1439	Error	Error	Error	-8	935	18	1421	134337	965839	-0.081	1.079	0	0	0
1	2	17	"A98"	"A98"	13405	4445	100	434	447	197	44	422	422	471	348	73	4	0	0	2980	3361	1420	42	1666	1666	1711	744	43	72	43	0	0.000	0.000	0.000	0.000	0.000	0.000	0.000	0.000	0.000	0.000	0.000	0.000	0.000	0.000	0.009	0.015	0.076	0.081	4.354	0.015	0.003	316	2384	100	12	1314	1326	25	1695	1720	Error	Error	-6.775	12	1314	25	1695	141158	1062157	-0.069	2.218	0	0	0
1	3	17	"A98"	"A98"	13700	4440	100	448	497	489	98	406	406	447	269	60	11	2	0	2767	3329	1607	48	1652	1652	1680	351	20	88	76	0	0.000	0.000	0.000	0.000	0.000	0.000	0.000	0.000	0.000	0.000	0.000	0.000	0.000	0.000	0.038	0.054	0.103	0.103	3.811	0.031	0.009	316	2384	100	42	1115	1157	91	1677	1768	Error	Error	-4.731	42	1115	91	1677	157012	1052080	0.186	4.698	0	0	0
1	4	17	"A99"	"A99"	13995	4435	95	453	475	186	39	434	434	625	2739	438	0	0	0	4915	5100	1137	22	1701	1701	1966	3081	156	55	1	0	0.000	0.000	0.000	0.000	0.000	0.000	0.000	0.000	0.000	0.000	0.000	0.000	0.000	0.000	0.006	0.012	0.042	0.035	3.194	0.003	0.000	256	2088	100	19	3214	3233	41	3399	3440	Error	Error	-7.402	19	3214	41	3399	121700	1305536	-0.055	1.017	0	0	0
1	5	17	"A99"	"A99"	14295	4430	95	427	459	182	39	393	393	448	417	93	3	0	0	4369	4455	885	19	1624	1624	1677	625	37	100	98	0	0.000	0.000	0.000	0.000	0.000	0.000	0.000	0.000	0.000	0.000	0.000	0.000	0.000	0.000	0.012	0.023	0.057	0.043	3.361	0.035	0.054	256	2088	100	34	2745	2779	66	2831	2897	Error	Error	-6.335	34	2745	66	2831	117619	1140531	0.026	4.445	0	0	0
1	6	17	"A99"	"A99"	14595	4435	100	467	538	472	87	410	410	514	1599	311	0	0	0	5335	5279	1475	27	1696	1696	1740	590	33	97	94	0	0.000	0.000	0.000	0.000	0.000	0.000	0.000	0.000	0.000	0.000	0.000	0.000	0.000	0.000	0.016	0.036	0.047	0.039	3.442	0.075	0.000	316	2384	100	57	3639	3696	128	3583	3711	Error	Error	-5.996	57	3639	128	3583	170037	1668088	0.015	5.998	0	0	0
1	7	17	"A100"	"A100"	14885	4430	95	553	580	212	36	407	407	438	227	51	35	9	0	11003	11077	2249	20	1694	1694	1735	414	23	100	100	0	0.000	0.000	0.000	0.000	0.000	0.000	0.000	0.000	0.000	0.000	0.000	0.000	0.000	0.000	0.016	0.018	0.023	0.020	2.379	0.015	0.077	256	2088	100	146	9309	9455	173	9383	9556	Error	Error	-5.995	146	9309	173	9383	148367	2835660	0.626	22.565	0	0	0
1	8	17	"A100"	"A100"	15195	4435	95	505	567	431	76	408	408	460	631	137	3	0	0	10036	9619	3108	32	1693	1693	1740	442	25	100	100	0	0.000	0.000	0.000	0.000	0.000	0.000	0.000	0.000	0.000	0.000	0.000	0.000	0.000	0.000	0.012	0.020	0.022	0.020	3.193	0.018	0.044	256	2088	100	97	8343	8440	159	7926	8085	Error	Error	-6.426	97	8343	159	7926	145156	2462404	0.170	17.826	0	0	0
1	9	17	"A100"	"A100"	15490	4430	95	539	549	190	34	420	420	509	1713	336	0	0	0	12206	10939	4186	38	1749	1749	1865	1606	86	99	87	0	0.000	0.000	0.000	0.000	0.000	0.000	0.000	0.000	0.000	0.000	0.000	0.000	0.000	0.000	0.011	0.014	0.020	0.018	2.913	0.010	0.033	256	2088	100	119	10457	10576	129	9190	9319	Error	Error	-6.457	119	10457	129	9190	140505	2800460	0.023	5.650	0	0	0
1	10	17	"A101"	"A101"	15790	4430	95	446	472	196	41	414	414	455	334	73	4	0	0	5992	6679	3211	48	1710	1710	1749	494	28	100	97	0	0.000	0.000	0.000	0.000	0.000	0.000	0.000	0.000	0.000	0.000	0.000	0.000	0.000	0.000	0.007	0.012	0.028	0.028	3.031	0.007	0.006	256	2088	100	32	4282	4314	58	4969	5027	Error	Error	-7.064	32	4282	58	4969	120784	1709871	0.051	9.980	0	0	0
1	11	17	"A101"	"A101"	16080	4420	100	474	489	223	45	417	417	475	990	208	0	0	0	4057	5112	3472	67	1720	1720	1751	491	28	81	72	0	0.000	0.000	0.000	0.000	0.000	0.000	0.000	0.000	0.000	0.000	0.000	0.000	0.000	0.000	0.024	0.021	0.049	0.054	4.674	0.015	0.016	316	2384	100	57	2337	2394	72	3392	3464	Error	Error	-5.358	57	2337	72	3392	154620	1615418	0.014	6.845	0	0	0
1	12	17	"A101"	"A101"	16375	4415	100	453	494	314	63	397	397	457	636	139	2	0	0	3501	4727	3432	72	1751	1751	1858	763	41	65	53	0	0.000	0.000	0.000	0.000	0.000	0.000	0.000	0.000	0.000	0.000	0.000	0.000	0.000	0.000	0.032	0.033	0.061	0.088	6.430	0.014	0.010	316	2384	100	56	1750	1806	97	2976	3073	Error	Error	-4.966	56	1750	97	2976	156067	1493661	0.058	3.760	0	0	0
1	13	17	"A102"	"A102"	16675	4415	100	447	474	214	45	408	408	450	367	81	8	0	0	4317	5611	3866	68	1727	1727	1783	529	29	77	68	0	0.000	0.000	0.000	0.000	0.000	0.000	0.000	0.000	0.000	0.000	0.000	0.000	0.000	0.000	0.015	0.017	0.045	0.044	6.691	0.010	0.010	316	2384	100	39	2590	2629	66	3884	3950	Error	Error	-6.053	39	2590	66	3884	149780	1773180	0.065	7.236	0	0	0
1	14	17	"A102"	"A102"	16970	4410	100	487	511	260	50	429	429	516	1551	300	0	0	0	3699	5387	4152	77	1788	1788	2004	1944	97	49	34	0	0.000	0.000	0.000	0.000	0.000	0.000	0.000	0.000	0.000	0.000	0.000	0.000	0.000	0.000	0.030	0.023	0.064	0.093	6.902	0.198	0.045	316	2384	100	58	1911	1969	82	3599	3681	Error	Error	-5.042	58	1911	82	3599	161449	1702371	-0.003	1.740	0	0	0
1	15	17	"A102"	"A102"	17270	4410	100	452	542	539	99	448	448	512	567	110	3	1	0	3607	4729	3638	76	1853	1853	2123	1858	87	49	27	0	0.000	0.000	0.000	0.000	0.000	0.000	0.000	0.000	0.000	0.000	0.000	0.000	0.000	0.000	0.002	0.033	0.090	0.106	6.187	0.020	0.012	316	2384	100	4	1754	1758	94	2876	2970	Error	Error	-8.776	4	1754	94	2876	171185	1494471	0.053	1.403	0	0	0
1	16	17	"A103"	"A103"	17565	4405	100	503	545	249	45	459	459	549	1432	260	0	0	0	6795	6064	3471	57	1896	1896	2105	1230	58	62	58	0	0.000	0.000	0.000	0.000	0.000	0.000	0.000	0.000	0.000	0.000	0.000	0.000	0.000	0.000	0.009	0.021	0.047	0.069	7.500	0.010	0.000	316	2384	100	44	4899	4943	86	4168	4254	Error	Error	-6.799	44	4899	86	4168	172173	1916342	-0.003	3.219	0	0	0
1	17	17	"A103"	"A103"	17865	4405	100	515	579	370	63	468	468	518	374	72	9	2	0	4575	5471	3643	66	1934	1934	2271	1827	80	57	38	0	0.000	0.000	0.000	0.000	0.000	0.000	0.000	0.000	0.000	0.000	0.000	0.000	0.000	0.000	0.018	0.031	0.042	0.057	7.117	0.020	0.030	316	2384	100	47	2641	2688	111	3537	3648	Error	Error	-5.812	47	2641	111	3537	183121	1728836	0.163	1.752	0	0	0
1	18	17	"A103"	"A103"	18160	4400	100	469	593	1154	194	481	481	551	677	122	2	1	0	2860	4230	3112	73	1960	1960	2450	2364	96	31	20	0	0.000	0.000	0.000	0.000	0.000	0.000	0.000	0.000	0.000	0.000	0.000	0.000	0.000	0.000	-0.013	0.049	0.162	0.172	7.561	0.008	0.001	316	2384	100	-12	900	888	112	2270	2382	Error	Error	Error	-12	900	112	2270	187489	1336730	0.062	0.753	0	0	0
1	1	18	"A104"	"A104"	13120	4760	100	460	606	1073	177	397	397	445	370	83	11	2	0	5629	5553	5100	91	1636	1636	1758	833	47	62	59	0	0.000	0.000	0.000	0.000	0.000	0.000	0.000	0.000	0.000	0.000	0.000	0.000	0.000	0.000	0.016	0.053	0.049	0.056	5.880	0.151	0.183	316	2384	100	63	3993	4056	209	3917	4126	Error	Error	-5.986	63	3993	209	3917	191611	1754632	0.435	4.556	0	0	0
1	2	18	"A104"	"A104"	13415	4755	100	501	546	469	85	432	432	1183	5982	505	0	0	0	8730	8289	4122	49	1721	1721	3010	7452	247	45	0	0	0.000	0.000	0.000	0.000	0.000	0.000	0.000	0.000	0.000	0.000	0.000	0.000	0.000	0.000	0.010	0.017	0.025	0.026	5.353	0.371	0.391	316	2384	100	69	7009	7078	114	6568	6682	Error	Error	-6.666	69	7009	114	6568	172675	2619230	-0.106	0.708	0	0	0
1	3	18	"A104"	"A104"	13710	4755	100	505	524	222	42	427	427	495	1032	208	0	0	0	9330	8284	4083	49	1713	1713	1863	1614	86	77	75	0	0.000	0.000	0.000	0.000	0.000	0.000	0.000	0.000	0.000	0.000	0.000	0.000	0.000	0.000	0.010	0.015	0.030	0.035	5.218	0.011	0.011	316	2384	100	78	7617	7695	97	6571	6668	Error	Error	-6.610	78	7617	97	6571	165655	2617743	0.028	3.978	0	0	0
1	4	18	"A105"	"A105"	14010	4750	100	495	518	195	37	405	405	441	294	66	16	1	0	9784	9151	4252	46	1708	1708	1779	802	45	86	83	0	0.000	0.000	0.000	0.000	0.000	0.000	0.000	0.000	0.000	0.000	0.000	0.000	0.000	0.000	0.011	0.015	0.024	0.026	5.071	0.010	0.039	316	2384	100	90	8076	8166	113	7443	7556	Error	Error	-6.488	90	8076	113	7443	163760	2891758	0.262	9.192	0	0	0
1	5	18	"A105"	"A105"	14305	4750	100	467	504	188	37	409	409	512	1702	332	0	0	0	9533	8716	3690	42	1709	1709	1807	1482	82	84	83	0	0.000	0.000	0.000	0.000	0.000	0.000	0.000	0.000	0.000	0.000	0.000	0.000	0.000	0.000	0.007	0.014	0.026	0.021	4.460	-0.001	0.000	316	2384	100	58	7824	7882	95	7007	7102	Error	Error	-7.076	58	7824	95	7007	159171	2754371	-0.005	4.662	0	0	0
1	6	18	"A105"	"A105"	14605	4745	100	468	502	219	43	396	396	427	235	55	22	3	0	8293	7852	3275	41	1714	1714	1761	509	28	89	86	0	0.000	0.000	0.000	0.000	0.000	0.000	0.000	0.000	0.000	0.000	0.000	0.000	0.000	0.000	0.011	0.017	0.030	0.032	5.587	0.011	0.020	316	2384	100	72	6579	6651	106	6138	6244	Error	Error	-6.514	72	6579	106	6138	158595	2481161	0.319	11.967	0	0	0
1	7	18	"A106"	"A106"	14900	4740	100	429	452	188	41	412	412	454	344	75	5	0	0	2532	3003	1330	44	1712	1712	1757	589	33	62	39	0	0.000	0.000	0.000	0.000	0.000	0.000	0.000	0.000	0.000	0.000	0.000	0.000	0.000	0.000	0.021	0.031	0.153	0.149	6.016	0.029	0.005	316	2384	100	17	820	837	40	1291	1331	Error	Error	-5.592	17	820	40	1291	142977	948853	-0.006	2.115	0	0	0
1	8	18	"A106"	"A106"	15200	4740	80	439	476	214	44	405	405	470	1163	247	0	0	0	2745	3247	1425	43	1711	1711	1759	392	22	81	59	0	0.000	0.000	0.000	0.000	0.000	0.000	0.000	0.000	0.000	0.000	0.000	0.000	0.000	0.000	0.033	0.046	0.095	0.098	4.930	0.038	0.014	208	1512	100	34	1034	1068	71	1536	1607	Error	Error	-4.927	34	1034	71	1536	98988	675294	0.005	3.796	0	0	0
1	9	18	"A106"	"A106"	15495	4735	100	489	719	1737	241	446	446	549	1158	210	2	1	0	2637	3165	1643	51	1805	1805	1961	1923	98	22	7	0	0.000	0.000	0.000	0.000	0.000	0.000	0.000	0.000	0.000	0.000	0.000	0.000	0.000	0.000	0.052	0.201	0.143	0.151	5.003	0.378	0.359	316	2384	100	43	832	875	273	1360	1633	Error	Error	-4.274	43	832	273	1360	227101	1000186	0.147	0.626	0	0	0
1	10	18	"A107"	"A107"	15795	4735	100	797	853	483	56	655	655	830	581	70	10	1	0	4641	5556	2858	51	2037	2037	2247	735	32	90	74	0	0.000	0.000	0.000	0.000	0.000	0.000	0.000	0.000	0.000	0.000	0.000	0.000	0.000	0.000	0.055	0.056	0.082	0.086	4.248	0.042	0.022	316	2384	100	142	2604	2746	198	3519	3717	Error	Error	-4.197	142	2604	198	3519	269481	1755573	0.040	4.502	0	0	0
1	11	18	"A107"	"A107"	16090	4730	100	531	574	299	52	498	498	584	1401	239	0	0	0	4128	5664	3714	65	1902	1902	2071	2199	106	50	28	0	0.000	0.000	0.000	0.000	0.000	0.000	0.000	0.000	0.000	0.000	0.000	0.000	0.000	0.000	0.015	0.020	0.054	0.050	5.781	0.015	0.015	316	2384	100	33	2226	2259	76	3762	3838	Error	Error	-6.076	33	2226	76	3762	181268	1789874	-0.007	1.634	0	0	0
1	12	18	"A107"	"A107"	16395	4735	90	468	506	246	48	426	426	468	408	87	5	0	0	5417	6417	3497	54	1826	1826	1867	510	27	99	95	0	0.000	0.000	0.000	0.000	0.000	0.000	0.000	0.000	0.000	0.000	0.000	0.000	0.000	0.000	0.012	0.017	0.036	0.035	3.478	0.011	0.009	256	1924	100	42	3591	3633	80	4591	4671	Error	Error	-6.418	42	3591	80	4591	129583	1642745	0.093	8.922	0	0	0
1	13	18	"A108"	"A108"	16690	4730	85	455	497	253	50	418	418	476	605	127	2	0	0	5414	6154	2969	48	1786	1786	1847	552	29	100	93	0	0.000	0.000	0.000	0.000	0.000	0.000	0.000	0.000	0.000	0.000	0.000	0.000	0.000	0.000	0.010	0.018	0.042	0.037	3.971	0.015	0.002	208	1660	100	37	3628	3665	79	4368	4447	Error	Error	-6.616	37	3628	79	4368	103445	1279984	0.035	7.803	0	0	0
1	14	18	"A108"	"A108"	16985	4725	100	469	534	412	77	435	435	518	657	126	3	1	0	3963	5010	3198	63	1839	1839	1955	1110	56	72	48	0	0.000	0.000	0.000	0.000	0.000	0.000	0.000	0.000	0.000	0.000	0.000	0.000	0.000	0.000	0.016	0.031	0.056	0.061	5.777	0.020	0.023	316	2384	100	34	2124	2158	99	3171	3270	Error	Error	-5.965	34	2124	99	3171	168796	1583174	0.024	2.752	0	0	0
1	15	18	"A108"	"A108"	17280	4720	100	467	489	206	42	453	453	512	689	134	1	0	0	3350	4322	2955	68	1867	1867	1955	939	48	63	40	0	0.000	0.000	0.000	0.000	0.000	0.000	0.000	0.000	0.000	0.000	0.000	0.000	0.000	0.000	0.009	0.015	0.075	0.082	6.400	0.027	0.007	316	2384	100	14	1483	1497	36	2455	2491	Error	Error	-6.727	14	1483	36	2455	154429	1365885	-0.033	2.521	0	0	0
1	16	18	"A109"	"A109"	17580	4715	100	463	512	367	71	453	453	703	2273	323	0	0	0	2483	3007	1359	45	1941	1941	2320	3721	160	7	0	0	0.000	0.000	0.000	0.000	0.000	0.000	0.000	0.000	0.000	0.000	0.000	0.000	0.000	0.000	0.018	0.055	0.195	0.216	5.488	0.031	0.010	316	2384	100	10	542	552	59	1066	1125	Error	Error	-5.760	10	542	59	1066	161731	950303	-0.084	0.185	0	0	0
1	17	18	"A109"	"A109"	17875	4715	100	474	578	605	104	460	460	564	1237	219	1	1	0	2349	2753	1168	42	1906	1906	2055	2038	99	13	4	0	0.000	0.000	0.000	0.000	0.000	0.000	0.000	0.000	0.000	0.000	0.000	0.000	0.000	0.000	0.032	0.139	0.282	0.267	5.289	0.113	0.047	316	2384	100	14	443	457	118	847	965	Error	Error	-4.984	14	443	118	847	182592	869858	0.011	0.342	0	0	0
1	18	18	"A109"	"A109"	18175	4710	100	488	536	379	70	460	460	498	263	52	13	2	0	2218	2521	955	37	1929	1929	1986	451	22	40	22	0	0.000	0.000	0.000	0.000	0.000	0.000	0.000	0.000	0.000	0.000	0.000	0.000	0.000	0.000	0.097	0.128	0.403	0.334	5.124	0.042	0.008	316	2384	100	28	289	317	76	592	668	Error	Error	-3.368	28	289	76	592	169412	796509	0.144	1.186	0	0	0
1	1	19	"A110"	"A110"	13110	5050	100	480	514	236	45	402	402	443	292	65	18	2	0	5611	7007	4496	64	1672	1672	1711	527	30	86	80	0	0.000	0.000	0.000	0.000	0.000	0.000	0.000	0.000	0.000	0.000	0.000	0.000	0.000	0.000	0.020	0.021	0.034	0.040	4.781	0.018	0.033	316	2384	100	78	3939	4017	112	5335	5447	Error	Error	-5.658	78	3939	112	5335	162433	2214083	0.243	10.049	0	0	0
1	2	19	"A110"	"A110"	13405	5050	100	467	506	280	55	432	432	660	2724	412	0	0	0	4773	6363	4398	69	1723	1723	2059	3689	179	45	25	0	0.000	0.000	0.000	0.000	0.000	0.000	0.000	0.000	0.000	0.000	0.000	0.000	0.000	0.000	0.011	0.016	0.034	0.039	4.489	0.220	0.368	316	2384	100	35	3050	3085	74	4640	4714	Error	Error	-6.445	35	3050	74	4640	160041	2010626	-0.057	1.167	0	0	0
1	3	19	"A110"	"A110"	13705	5045	100	495	515	216	41	456	456	646	2252	348	0	0	0	5268	6678	4233	63	1768	1768	2018	2964	146	52	37	0	0.000	0.000	0.000	0.000	0.000	0.000	0.000	0.000	0.000	0.000	0.000	0.000	0.000	0.000	0.011	0.012	0.034	0.041	5.039	0.061	0.240	316	2384	100	39	3500	3539	59	4910	4969	Error	Error	-6.488	39	3500	59	4910	162648	2110209	-0.058	1.572	0	0	0
1	4	19	"A111"	"A111"	13995	5035	90	474	519	352	67	421	421	472	346	73	10	2	0	5726	6748	3610	53	1717	1717	1768	502	28	100	97	0	0.000	0.000	0.000	0.000	0.000	0.000	0.000	0.000	0.000	0.000	0.000	0.000	0.000	0.000	0.013	0.019	0.034	0.032	3.368	0.024	0.039	256	1924	100	53	4009	4062	98	5031	5129	Error	Error	-6.241	53	4009	98	5031	132964	1727494	0.136	9.920	0	0	0
1	5	19	"A111"	"A111"	14300	5040	100	456	508	262	51	409	409	462	639	138	1	0	0	3953	5120	2989	58	1726	1726	1744	337	19	91	85	0	0.000	0.000	0.000	0.000	0.000	0.000	0.000	0.000	0.000	0.000	0.000	0.000	0.000	0.000	0.021	0.029	0.051	0.056	5.663	0.016	0.008	316	2384	100	47	2227	2274	99	3394	3493	Error	Error	-5.566	47	2227	99	3394	160647	1617778	0.072	10.018	0	0	0
1	6	19	"A111"	"A111"	14595	5035	90	463	481	192	39	413	413	511	1557	304	0	0	0	5219	6209	3086	49	1749	1749	1800	677	37	98	90	0	0.000	0.000	0.000	0.000	0.000	0.000	0.000	0.000	0.000	0.000	0.000	0.000	0.000	0.000	0.014	0.015	0.035	0.032	3.771	0.038	0.000	256	1924	100	50	3470	3520	68	4460	4528	Error	Error	-6.117	50	3470	68	4460	123262	1589446	-0.019	6.513	0	0	0
1	7	19	"A112"	"A112"	14890	5035	95	504	619	673	108	410	410	438	245	55	26	7	0	7641	8510	4311	50	1779	1779	1816	465	25	100	99	0	0.000	0.000	0.000	0.000	0.000	0.000	0.000	0.000	0.000	0.000	0.000	0.000	0.000	0.000	0.016	0.031	0.030	0.031	3.347	0.022	0.043	256	2088	100	94	5862	5956	209	6731	6940	Error	Error	-5.963	94	5862	209	6731	158399	2178553	0.739	14.396	0	0	0
1	8	19	"A112"	"A112"	15190	5030	100	448	471	200	42	449	449	4388	14769	336	0	0	0	5417	6464	3631	56	1806	1806	6725	15914	236	0	0	0	0.000	0.000	0.000	0.000	0.000	0.000	0.000	0.000	0.000	0.000	0.000	0.000	0.000	0.000	0.000	0.005	0.033	0.029	4.954	0.760	0.711	316	2384	100	-1	3611	3610	22	4658	4680	Error	Error	Error	-1	3611	22	4658	148903	2042778	-0.265	-0.016	0	0	0
1	9	19	"A112"	"A112"	15490	5030	90	584	599	254	42	458	458	490	240	48	29	6	0	7781	8641	4327	50	1881	1881	1947	1165	59	99	83	0	0.000	0.000	0.000	0.000	0.000	0.000	0.000	0.000	0.000	0.000	0.000	0.000	0.000	0.000	0.021	0.021	0.031	0.028	3.420	0.014	0.048	256	1924	100	126	5900	6026	141	6760	6901	Error	Error	-5.549	126	5900	141	6760	153269	2212151	0.454	5.746	0	0	0
1	10	19	"A113"	"A113"	15790	5030	100	612	647	238	36	592	592	680	1243	182	0	0	0	5330	6156	3242	52	2023	2023	2119	1473	69	75	52	0	0.000	0.000	0.000	0.000	0.000	0.000	0.000	0.000	0.000	0.000	0.000	0.000	0.000	0.000	0.006	0.013	0.047	0.054	6.480	0.162	0.046	316	2384	100	20	3307	3327	55	4133	4188	Error	Error	-7.369	20	3307	55	4133	204470	1945305	-0.027	2.741	0	0	0
1	11	19	"A113"	"A113"	16095	5030	90	539	613	413	67	487	487	533	489	91	5	1	0	7601	8063	3835	47	1908	1908	1986	895	45	98	86	0	0.000	0.000	0.000	0.000	0.000	0.000	0.000	0.000	0.000	0.000	0.000	0.000	0.000	0.000	0.009	0.020	0.025	0.024	4.206	0.030	0.022	256	1924	100	52	5693	5745	126	6155	6281	Error	Error	-6.775	52	5693	126	6155	157030	2064195	0.164	6.790	0	0	0
1	12	19	"A113"	"A113"	16380	5020	100	465	495	212	42	432	432	490	437	89	4	0	0	3882	5229	3467	66	1822	1822	1894	676	35	70	63	0	0.000	0.000	0.000	0.000	0.000	0.000	0.000	0.000	0.000	0.000	0.000	0.000	0.000	0.000	0.016	0.018	0.046	0.059	5.857	0.011	0.012	316	2384	100	33	2060	2093	63	3407	3470	Error	Error	-5.964	33	2060	63	3407	156496	1652514	0.011	4.933	0	0	0
1	13	19	"A114"	"A114"	16675	5015	100	500	566	495	87	428	428	525	1510	287	0	0	0	8161	7024	3606	51	1811	1811	1953	1050	53	71	68	0	0.000	0.000	0.000	0.000	0.000	0.000	0.000	0.000	0.000	0.000	0.000	0.000	0.000	0.000	0.011	0.026	0.032	0.045	5.918	0.020	0.050	316	2384	100	72	6350	6422	138	5213	5351	Error	Error	-6.463	72	6350	138	5213	178708	2219613	0.027	4.830	0	0	0
1	14	19	"A114"	"A114"	16975	5015	100	474	506	224	44	448	448	677	1506	222	0	0	0	8481	7296	3742	51	1853	1853	2282	2192	96	68	67	0	0.000	0.000	0.000	0.000	0.000	0.000	0.000	0.000	0.000	0.000	0.000	0.000	0.000	0.000	0.004	0.011	0.027	0.032	6.690	0.057	0.042	316	2384	100	26	6628	6654	58	5443	5501	Error	Error	-7.994	26	6628	58	5443	160047	2305527	-0.114	2.287	0	0	0
1	15	19	"A114"	"A114"	17270	5010	100	508	548	252	45	444	444	487	480	98	5	1	0	8518	7202	4105	56	1864	1864	2074	1365	65	66	64	0	0.000	0.000	0.000	0.000	0.000	0.000	0.000	0.000	0.000	0.000	0.000	0.000	0.000	0.000	0.010	0.019	0.034	0.050	8.183	0.009	0.003	316	2384	100	64	6654	6718	104	5338	5442	Error	Error	-6.700	64	6654	104	5338	173104	2275930	0.127	3.757	0	0	0
1	16	19	"A115"	"A115"	17570	5010	100	492	525	337	64	457	457	686	1427	208	0	0	0	3069	3988	2544	63	1921	1921	2292	2103	91	33	18	0	0.000	0.000	0.000	0.000	0.000	0.000	0.000	0.000	0.000	0.000	0.000	0.000	0.000	0.000	0.030	0.033	0.096	0.107	5.419	0.458	0.379	316	2384	100	35	1148	1183	68	2067	2135	Error	Error	-5.036	35	1148	68	2067	165924	1260129	-0.113	0.806	0	0	0
1	17	19	"A115"	"A115"	17865	5005	100	859	9557	19693	206	512	512	1806	7973	441	19	15	8	4108	17258	23702	137	2011	2011	3992	9573	239	29	25	14	0.000	0.000	0.000	0.000	0.000	0.000	0.000	0.000	0.000	0.000	0.000	0.000	0.000	0.000	0.165	0.593	0.281	0.297	3.328	0.836	0.780	316	2384	100	347	2097	2444	9045	15247	24292	Error	Error	-2.595	347	2097	9045	15247	3020109	5453520	0.972	1.386	0	0	0
1	18	19	"A115"	"A115"	18165	5000	100	461	501	247	49	458	458	516	530	102	4	1	0	2584	3019	1332	44	1967	1967	2170	1305	60	31	13	0	0.000	0.000	0.000	0.000	0.000	0.000	0.000	0.000	0.000	0.000	0.000	0.000	0.000	0.000	0.005	0.041	0.218	0.228	6.520	0.022	0.023	316	2384	100	3	617	620	43	1052	1095	Error	Error	-7.684	3	617	43	1052	158458	954010	-0.028	0.651	0	0	0
1	1	20	"A116"	"A116"	13120	5355	100	1468	1879	1579	84	404	404	484	948	195	53	30	0	11472	10150	5218	51	1702	1702	1859	1212	65	80	74	0	0.000	0.000	0.000	0.000	0.000	0.000	0.000	0.000	0.000	0.000	0.000	0.000	0.000	0.000	0.109	0.175	0.149	0.154	2.836	0.160	0.493	316	2384	100	1064	9770	10834	1475	8448	9923	Error	Error	-3.199	1064	9770	1475	8448	593694	3207321	1.472	6.841	0	0	0
1	2	20	"A116"	"A116"	13415	5355	100	1967	2165	1628	75	420	420	501	795	158	70	47	0	11975	10717	4878	45	1723	1723	1886	1838	97	81	78	0	0.000	0.000	0.000	0.000	0.000	0.000	0.000	0.000	0.000	0.000	0.000	0.000	0.000	0.000	0.151	0.194	0.168	0.167	2.351	0.175	0.554	316	2384	100	1547	10252	11799	1745	8994	10739	Error	Error	-2.728	1547	10252	1745	8994	683990	3386695	2.093	4.805	0	0	0
1	3	20	"A116"	"A116"	13710	5350	100	1705	2093	1674	79	461	461	1033	4558	441	6	0	0	12315	11441	4835	42	1841	1841	2720	6280	230	80	29	0	0.000	0.000	0.000	0.000	0.000	0.000	0.000	0.000	0.000	0.000	0.000	0.000	0.000	0.000	0.119	0.170	0.151	0.138	2.337	0.600	0.643	316	2384	100	1244	10474	11718	1632	9600	11232	Error	Error	-3.074	1244	10474	1632	9600	661527	3615420	0.233	1.389	0	0	0
1	4	20	"A117"	"A117"	14010	5350	100	423	532	521	97	433	433	517	790	152	4	2	0	2356	2767	1456	52	1768	1768	1804	396	21	61	39	0	0.000	0.000	0.000	0.000	0.000	0.000	0.000	0.000	0.000	0.000	0.000	0.000	0.000	0.000	-0.017	0.099	0.225	0.205	5.787	1.407	0.462	316	2384	100	-10	588	578	99	999	1098	Error	Error	Error	-10	588	99	999	168229	874407	0.019	2.432	0	0	0
1	5	20	"A117"	"A117"	14305	5345	100	453	509	307	60	428	428	543	936	172	1	0	0	2359	2711	967	35	1759	1759	1887	1203	63	27	11	0	0.000	0.000	0.000	0.000	0.000	0.000	0.000	0.000	0.000	0.000	0.000	0.000	0.000	0.000	0.042	0.085	0.222	0.206	5.147	14.535	0.001	316	2384	100	25	600	625	81	952	1033	Error	Error	-4.585	25	600	81	952	160692	856778	-0.036	0.685	0	0	0
1	6	20	"A117"	"A117"	14605	5345	100	441	511	361	70	411	411	456	369	80	8	2	0	2358	2779	1218	43	1748	1748	1797	589	32	51	24	0	0.000	0.000	0.000	0.000	0.000	0.000	0.000	0.000	0.000	0.000	0.000	0.000	0.000	0.000	0.049	0.097	0.185	0.186	4.883	0.081	0.035	316	2384	100	30	610	640	100	1031	1131	Error	Error	-4.346	30	610	100	1031	161404	878217	0.149	1.667	0	0	0
1	7	20	"A118"	"A118"	14900	5340	95	496	544	477	87	430	430	484	601	124	2	1	0	6457	7292	3478	47	1813	1813	1900	1510	79	94	67	0	0.000	0.000	0.000	0.000	0.000	0.000	0.000	0.000	0.000	0.000	0.000	0.000	0.000	0.000	0.014	0.021	0.031	0.029	3.346	0.054	0.032	256	2088	100	66	4644	4710	114	5479	5593	Error	Error	-6.137	66	4644	114	5479	139285	1866807	0.100	3.571	0	0	0
1	8	20	"A118"	"A118"	15205	5340	95	519	552	246	44	447	447	500	538	107	3	0	0	5942	7360	4271	58	1835	1835	1921	1189	61	93	65	0	0.000	0.000	0.000	0.000	0.000	0.000	0.000	0.000	0.000	0.000	0.000	0.000	0.000	0.000	0.018	0.019	0.035	0.032	3.908	0.013	0.021	256	2088	100	72	4107	4179	105	5525	5630	Error	Error	-5.834	72	4107	105	5525	141196	1884069	0.097	4.574	0	0	0
1	9	20	"A118"	"A118"	15500	5340	95	497	513	220	42	447	447	476	257	53	13	1	0	6286	7290	4186	57	1858	1858	1880	376	20	99	97	0	0.000	0.000	0.000	0.000	0.000	0.000	0.000	0.000	0.000	0.000	0.000	0.000	0.000	0.000	0.011	0.012	0.023	0.025	3.815	0.013	0.020	256	2088	100	50	4428	4478	66	5432	5498	Error	Error	-6.469	50	4428	66	5432	131215	1866213	0.144	14.388	0	0	0
1	10	20	"A119"	"A119"	15795	5330	100	539	1109	4497	405	445	445	499	585	117	9	4	0	3755	5422	6446	118	1846	1846	1909	855	44	80	54	0	0.000	0.000	0.000	0.000	0.000	0.000	0.000	0.000	0.000	0.000	0.000	0.000	0.000	0.000	0.049	0.186	0.085	0.084	4.784	0.452	0.286	316	2384	100	94	1909	2003	664	3576	4240	Error	Error	-4.344	94	1909	664	3576	350424	1713305	1.043	4.109	0	0	0
1	11	20	"A119"	"A119"	16090	5330	100	461	580	889	153	433	433	477	404	84	7	2	0	2967	3978	2240	56	1817	1817	1870	628	33	73	46	0	0.000	0.000	0.000	0.000	0.000	0.000	0.000	0.000	0.000	0.000	0.000	0.000	0.000	0.000	0.024	0.068	0.102	0.101	5.571	0.072	0.013	316	2384	100	28	1150	1178	147	2161	2308	Error	Error	-5.360	28	1150	147	2161	183192	1257034	0.255	3.357	0	0	0
1	12	20	"A119"	"A119"	16390	5325	100	416	480	329	68	421	421	537	790	147	2	0	0	2822	3734	2377	63	1813	1813	1981	1278	64	43	25	0	0.000	0.000	0.000	0.000	0.000	0.000	0.000	0.000	0.000	0.000	0.000	0.000	0.000	0.000	-0.005	0.031	0.127	0.120	7.052	0.048	0.064	316	2384	100	-5	1009	1004	59	1921	1980	Error	Error	Error	-5	1009	59	1921	151720	1179852	-0.072	1.372	0	0	0
1	13	20	"A120"	"A120"	16685	5325	100	417	443	187	42	409	409	452	360	79	6	0	0	2813	3561	2783	78	1790	1790	1816	314	17	81	68	0	0.000	0.000	0.000	0.000	0.000	0.000	0.000	0.000	0.000	0.000	0.000	0.000	0.000	0.000	0.008	0.019	0.112	0.109	5.514	0.005	0.001	316	2384	100	8	1023	1031	34	1771	1805	Error	Error	-6.999	8	1023	34	1771	139895	1125256	-0.025	5.557	0	0	0
1	14	20	"A120"	"A120"	16985	5320	100	469	492	257	52	429	429	494	890	180	0	0	0	2623	3113	1609	51	1839	1839	1867	460	24	62	45	0	0.000	0.000	0.000	0.000	0.000	0.000	0.000	0.000	0.000	0.000	0.000	0.000	0.000	0.000	0.051	0.049	0.143	0.159	6.191	0.046	0.014	316	2384	100	40	784	824	63	1274	1337	Error	Error	-4.293	40	784	63	1274	155440	983639	-0.002	2.709	0	0	0
1	15	20	"A120"	"A120"	17280	5320	100	429	468	240	51	437	437	506	700	138	2	0	0	2507	3079	1577	51	1884	1884	2016	1652	81	24	12	0	0.000	0.000	0.000	0.000	0.000	0.000	0.000	0.000	0.000	0.000	0.000	0.000	0.000	0.000	-0.013	0.026	0.112	0.134	5.828	0.198	0.398	316	2384	100	-8	623	615	31	1195	1226	Error	Error	Error	-8	623	31	1195	147730	972848	-0.054	0.643	0	0	0
1	16	20	"A121"	"A121"	17580	5315	100	515	541	234	43	413	413	445	267	60	23	5	0	10101	8892	5015	56	1855	1855	1957	909	46	74	71	0	0.000	0.000	0.000	0.000	0.000	0.000	0.000	0.000	0.000	0.000	0.000	0.000	0.000	0.000	0.012	0.018	0.031	0.042	6.091	0.013	0.029	316	2384	100	102	8246	8348	128	7037	7165	Error	Error	-6.337	102	8246	128	7037	171106	2809959	0.360	7.629	0	0	0
1	17	20	"A121"	"A121"	17875	5310	100	523	552	265	48	451	451	501	411	82	9	1	0	4528	6524	5247	80	1948	1948	2317	2156	93	55	36	0	0.000	0.000	0.000	0.000	0.000	0.000	0.000	0.000	0.000	0.000	0.000	0.000	0.000	0.000	0.028	0.022	0.056	0.075	7.440	0.011	0.012	316	2384	100	72	2580	2652	101	4576	4677	Error	Error	-5.163	72	2580	101	4576	174366	2061483	0.124	1.951	0	0	0
1	18	20	"A121"	"A121"	18175	5310	100	504	606	900	148	459	459	507	382	75	8	2	0	4382	5993	4934	82	1953	1953	2392	2473	103	49	27	0	0.000	0.000	0.000	0.000	0.000	0.000	0.000	0.000	0.000	0.000	0.000	0.000	0.000	0.000	0.019	0.036	0.063	0.082	8.262	0.012	0.010	316	2384	100	45	2429	2474	147	4040	4187	Error	Error	-5.754	45	2429	147	4040	191358	1893867	0.259	1.456	0	0	0
1	1	21	"Blank"	"Blank"	13120	5655	100	434	451	205	45	426	426	458	300	65	7	0	0	1826	1829	287	15	1795	1795	1825	437	23	7	0	0	0.000	0.000	0.000	0.000	0.000	0.000	0.000	0.000	0.000	0.000	0.000	0.000	0.000	0.000	0.258	0.735	0.786	0.809	4.530	0.305	0.068	316	2384	100	8	31	39	25	34	59	Error	Error	-1.954	8	31	25	34	142590	578112	-0.023	0.009	0	0	0
1	2	21	"Blank"	"Blank"	13415	5655	100	427	465	274	58	421	421	595	2136	358	0	0	0	1861	1894	365	19	1807	1807	1963	1700	86	0	0	0	0.000	0.000	0.000	0.000	0.000	0.000	0.000	0.000	0.000	0.000	0.000	0.000	0.000	0.000	0.111	0.506	0.671	0.619	4.601	0.372	0.181	316	2384	100	6	54	60	44	87	131	Error	Error	-3.170	6	54	44	87	147022	598627	-0.061	-0.041	0	0	0
1	3	21	"Blank"	"Blank"	13715	5650	100	418	436	202	46	421	421	474	434	91	3	0	0	1824	1819	283	15	1834	1834	1876	716	38	0	0	0	0.000	0.000	0.000	0.000	0.000	0.000	0.000	0.000	0.000	0.000	0.000	0.000	0.000	0.000	0.300	-1.000	0.689	0.748	4.744	0.104	0.005	316	2384	100	-3	-10	-13	15	-15	0	Error	Error	-1.737	-3	-10	15	-15	137850	574715	-0.088	-0.080	0	0	0
1	4	21	"Blank"	"Blank"	14010	5650	100	398	413	166	40	423	423	524	1324	252	0	0	0	1890	1882	294	15	1859	1859	1979	1734	87	0	0	0	0.000	0.000	0.000	0.000	0.000	0.000	0.000	0.000	0.000	0.000	0.000	0.000	0.000	0.000	-0.806	-0.435	0.663	0.654	4.950	-0.192	0.000	316	2384	100	-25	31	6	-10	23	13	Error	Error	Error	-25	31	-10	23	130370	594561	-0.084	-0.056	0	0	0
1	5	21	"Blank"	"Blank"	14310	5645	100	424	452	254	56	441	441	661	2729	412	0	0	0	1891	1900	314	16	1904	1904	2222	3378	152	0	0	0	0.000	0.000	0.000	0.000	0.000	0.000	0.000	0.000	0.000	0.000	0.000	0.000	0.000	0.000	1.308	-2.750	0.508	0.522	4.802	0.134	0.010	316	2384	100	-17	-13	-30	11	-4	7	Error	Error	0.387	-17	-13	11	-4	142701	600272	-0.077	-0.095	0	0	0
1	6	21	"Blank"	"Blank"	14605	5645	100	398	414	186	44	409	409	482	504	104	0	0	0	1791	1810	295	16	1859	1859	1940	762	39	1	0	0	0.000	0.000	0.000	0.000	0.000	0.000	0.000	0.000	0.000	0.000	0.000	0.000	0.000	0.000	0.162	-0.102	0.724	0.697	4.282	5.470	0.009	316	2384	100	-11	-68	-79	5	-49	-44	Error	Error	-2.628	-11	-68	5	-49	130796	572098	-0.135	-0.171	0	0	0
1	7	21	"Blank"	"Blank"	14905	5640	100	418	427	172	40	433	433	458	238	51	7	0	0	1879	1906	305	16	1920	1920	1943	336	17	11	0	0	0.000	0.000	0.000	0.000	0.000	0.000	0.000	0.000	0.000	0.000	0.000	0.000	0.000	0.000	0.366	0.429	0.616	0.633	4.007	0.085	0.004	316	2384	100	-15	-41	-56	-6	-14	-20	Error	Error	-1.451	-15	-41	-6	-14	134994	602356	-0.130	-0.110	0	0	0
1	8	21	"Blank"	"Blank"	15200	5635	100	412	428	165	38	444	444	508	708	139	0	0	0	1915	1934	300	15	1952	1952	2020	1101	54	0	0	0	0.000	0.000	0.000	0.000	0.000	0.000	0.000	0.000	0.000	0.000	0.000	0.000	0.000	0.000	0.865	0.889	0.558	0.513	4.344	0.135	0.023	316	2384	100	-32	-37	-69	-16	-18	-34	Error	Error	-0.209	-32	-37	-16	-18	135246	611192	-0.113	-0.078	0	0	0
1	9	21	"Blank"	"Blank"	15500	5635	100	438	485	426	87	442	442	526	1242	236	0	0	0	1918	2016	1375	68	1948	1948	2070	1396	67	0	0	0	0.000	0.000	0.000	0.000	0.000	0.000	0.000	0.000	0.000	0.000	0.000	0.000	0.000	0.000	0.133	0.632	0.713	0.669	5.699	0.086	0.043	316	2384	100	-4	-30	-34	43	68	111	Error	Error	-2.907	-4	-30	43	68	153117	637111	-0.033	-0.039	0	0	0
1	10	21	"Blank"	"Blank"	15795	5630	100	464	531	736	138	446	446	656	2505	381	0	0	0	1931	2046	1437	70	1948	1948	2317	4155	179	0	0	0	0.000	0.000	0.000	0.000	0.000	0.000	0.000	0.000	0.000	0.000	0.000	0.000	0.000	0.000	-1.059	0.867	0.539	0.576	4.595	0.203	0.060	316	2384	100	18	-17	1	85	98	183	Error	Error	Error	18	-17	85	98	167700	646691	-0.050	-0.065	0	0	0
1	11	21	"Blank"	"Blank"	16095	5630	100	434	442	169	38	435	435	474	398	83	1	0	0	1945	1951	307	15	1904	1904	1963	678	34	1	0	0	0.000	0.000	0.000	0.000	0.000	0.000	0.000	0.000	0.000	0.000	0.000	0.000	0.000	0.000	-0.024	0.149	0.673	0.582	4.599	0.051	0.006	316	2384	100	-1	41	40	7	47	54	Error	Error	Error	-1	41	7	47	139750	616604	-0.080	-0.018	0	0	0
1	12	21	"Blank"	"Blank"	16390	5625	100	433	620	2129	343	423	423	465	298	64	8	2	0	1898	1938	391	20	1887	1887	1923	443	23	9	2	0	0.000	0.000	0.000	0.000	0.000	0.000	0.000	0.000	0.000	0.000	0.000	0.000	0.000	0.000	0.909	3.863	0.610	0.732	5.044	12.117	0.020	316	2384	100	10	11	21	197	51	248	Error	Error	-0.138	10	11	197	51	195863	612361	0.520	0.034	0	0	0
1	13	21	"Blank"	"Blank"	16690	5625	100	402	467	770	164	412	412	461	845	183	0	0	0	1829	1840	340	18	1836	1836	1899	1320	69	0	0	0	0.000	0.000	0.000	0.000	0.000	0.000	0.000	0.000	0.000	0.000	0.000	0.000	0.000	0.000	1.429	13.750	0.538	0.641	5.554	8.446	0.006	316	2384	100	-10	-7	-17	55	4	59	Error	Error	0.515	-10	-7	55	4	147654	581341	0.007	-0.045	0	0	0
1	14	21	"Blank"	"Blank"	16985	5620	100	432	459	217	47	416	416	546	1801	329	0	0	0	1931	1956	392	20	1861	1861	1968	1615	82	0	0	0	0.000	0.000	0.000	0.000	0.000	0.000	0.000	0.000	0.000	0.000	0.000	0.000	0.000	0.000	0.229	0.453	0.581	0.536	3.954	12.071	0.055	316	2384	100	16	70	86	43	95	138	Error	Error	-2.129	16	70	43	95	145035	618119	-0.048	-0.007	0	0	0
1	15	21	"Blank"	"Blank"	17285	5615	100	424	448	203	45	411	411	441	242	54	14	2	0	1865	1919	386	20	1859	1859	1882	309	16	18	2	0	0.000	0.000	0.000	0.000	0.000	0.000	0.000	0.000	0.000	0.000	0.000	0.000	0.000	0.000	2.167	0.617	0.633	0.680	4.576	0.205	0.008	316	2384	100	13	6	19	37	60	97	Error	Error	1.115	13	6	37	60	141704	606423	0.029	0.120	0	0	0
1	16	21	"Blank"	"Blank"	17580	5615	100	426	454	198	43	427	427	474	492	103	2	0	0	1916	1937	295	15	1882	1882	1932	733	37	1	0	0	0.000	0.000	0.000	0.000	0.000	0.000	0.000	0.000	0.000	0.000	0.000	0.000	0.000	0.000	-0.029	0.491	0.630	0.534	5.272	0.124	0.021	316	2384	100	-1	34	33	27	55	82	Error	Error	Error	-1	34	27	55	143406	612070	-0.041	0.007	0	0	0
1	17	21	"Blank"	"Blank"	17875	5610	100	424	441	172	39	429	429	494	1180	238	0	0	0	1905	1948	291	14	1926	1926	1974	708	35	1	0	0	0.000	0.000	0.000	0.000	0.000	0.000	0.000	0.000	0.000	0.000	0.000	0.000	0.000	0.000	0.238	0.545	0.525	0.503	4.225	0.187	0.126	316	2384	100	-5	-21	-26	12	22	34	Error	Error	-2.070	-5	-21	12	22	139499	615608	-0.045	-0.037	0	0	0
1	18	21	"Blank"	"Blank"	18175	5610	100	461	495	350	70	447	447	469	231	49	13	2	0	1974	2016	348	17	1962	1962	1996	395	19	16	2	0	0.000	0.000	0.000	0.000	0.000	0.000	0.000	0.000	0.000	0.000	0.000	0.000	0.000	0.000	1.167	0.889	0.566	0.605	4.953	0.231	0.015	316	2384	100	14	12	26	48	54	102	Error	Error	0.222	14	12	48	54	156536	637032	0.113	0.051	0	0	0
