# Supplementary material for: Application of hybridization control probe to increase accuracy on ligation detection or minisequencing diagnostic microarrays
Source: BMC Res Notes. 2009 Dec 14;2:249. doi: 10.1186/1756-0500-2-249 (PMC2799435; doi:10.1186/1756-0500-2-249)
Supplement: Additional file 3 — Gpr_files. Zip-compressed file containing raw microarray data in GenePix results format (.gpr) and GAL (GenePix Array List) files. [file 1756-0500-2-249-S3.ZIP › gpr_files/slide1/lasi1_3-16.gpr]

ATF	1.0
30	76    
"Type=GenePix Results 3"
"DateTime=2009/03/31 13:42:07"
"Settings=C:\Axon\Data\HPV\310309\lasi.gps"
"GalFile=C:\Axon\Data\HPV\ArrayIt_032009_InstiBioGalfile.gal"
"ArrayOfArrays=3-16"
"PixelSize=5"
"Wavelengths=532	488"
"ImageFiles=C:\Axon\Data\HPV\310309\lasi1.tif 2	C:\Axon\Data\HPV\310309\lasi1.tif 3"
"NormalizationMethod=None"
"NormalizationFactors=1	1"
"JpegImage="
"StdDev=Type 1"
"RatioFormulations=W1/W3 (#1/532)	W1/W4 (#1/488)	W3/W4 (532/488)"
"FeatureType=Circular"
"Barcode="
"BackgroundSubtraction=LocalFeature"
"ImageOrigin=0, 0"
"JpegOrigin=3845, 80"
"Creator=GenePix Pro 6.1.0.2"
"Scanner=GenePix 4200A 01 Autoloader [2]"
"FocusPosition=0"
"Temperature=23.5"
"LinesAveraged=2"
"Comment="
"PMTGain=580	530"
"ScanPower=100	100"
"LaserPower=2.7301	2.58057"
"Filters=Standard Green	Standard Blue"
"ScanRegion=720,16,3832,13800"
"Supplier="
"Block"	"Column"	"Row"	"Name"	"ID"	"X"	"Y"	"Dia."	"F532 Median"	"F532 Mean"	"F532 SD"	"F532 CV"	"B532"	"B532 Median"	"B532 Mean"	"B532 SD"	"B532 CV"	"% > B532+1SD"	"% > B532+2SD"	"F532 % Sat."	"F488 Median"	"F488 Mean"	"F488 SD"	"F488 CV"	"B488"	"B488 Median"	"B488 Mean"	"B488 SD"	"B488 CV"	"% > B488+1SD"	"% > B488+2SD"	"F488 % Sat."	"Ratio of Medians (#1/532)"	"Ratio of Means (#1/532)"	"Median of Ratios (#1/532)"	"Mean of Ratios (#1/532)"	"Ratios SD (#1/532)"	"Rgn Ratio (#1/532)"	"Rgn R2 (#1/532)"	"Ratio of Medians (#1/488)"	"Ratio of Means (#1/488)"	"Median of Ratios (#1/488)"	"Mean of Ratios (#1/488)"	"Ratios SD (#1/488)"	"Rgn Ratio (#1/488)"	"Rgn R2 (#1/488)"	"Ratio of Medians (532/488)"	"Ratio of Means (532/488)"	"Median of Ratios (532/488)"	"Mean of Ratios (532/488)"	"Ratios SD (532/488)"	"Rgn Ratio (532/488)"	"Rgn R2 (532/488)"	"F Pixels"	"B Pixels"	"Circularity"	"Sum of Medians (#1/532)"	"Sum of Medians (#1/488)"	"Sum of Medians (532/488)"	"Sum of Means (#1/532)"	"Sum of Means (#1/488)"	"Sum of Means (532/488)"	"Log Ratio (#1/532)"	"Log Ratio (#1/488)"	"Log Ratio (532/488)"	"F532 Median - B532"	"F488 Median - B488"	"F532 Mean - B532"	"F488 Mean - B488"	"F532 Total Intensity"	"F488 Total Intensity"	"SNR 532"	"SNR 488"	"Flags"	"Normalize"	"Autoflag"
1	1	1	"A1"	"A1"	4205	8660	100	523	544	227	41	473	473	522	1059	202	0	0	0	8384	7386	5050	68	1708	1708	1857	1219	65	60	57	0	0.000	0.000	0.000	0.000	0.000	0.000	0.000	0.000	0.000	0.000	0.000	0.000	0.000	0.000	0.007	0.013	0.032	0.056	9.758	0.009	0.031	316	2384	100	50	6676	6726	71	5678	5749	Error	Error	-7.061	50	6676	71	5678	171981	2333832	0.021	4.536	0	0	0
1	2	1	"A1"	"A1"	4505	8660	100	523	644	1070	166	450	450	477	233	48	24	3	0	9381	8255	5381	65	1655	1655	1741	790	45	68	65	0	0.000	0.000	0.000	0.000	0.000	0.000	0.000	0.000	0.000	0.000	0.000	0.000	0.000	0.000	0.009	0.029	0.029	0.042	6.982	0.015	0.013	316	2384	100	73	7726	7799	194	6600	6794	Error	Error	-6.726	73	7726	194	6600	203572	2608606	0.717	8.246	0	0	0
1	3	1	"A1"	"A1"	4805	8660	100	474	502	221	44	416	416	492	1548	314	0	0	0	9261	7837	5062	64	1538	1538	1655	971	58	68	63	0	0.000	0.000	0.000	0.000	0.000	0.000	0.000	0.000	0.000	0.000	0.000	0.000	0.000	0.000	0.008	0.014	0.025	0.036	7.570	0.011	0.044	316	2384	100	58	7723	7781	86	6299	6385	Error	Error	-7.057	58	7723	86	6299	158567	2476391	0.006	6.367	0	0	0
1	4	1	"A2"	"A2"	5105	8660	100	494	528	278	52	417	417	439	221	50	25	6	0	10823	9228	4650	50	1579	1579	1659	814	49	80	76	0	0.000	0.000	0.000	0.000	0.000	0.000	0.000	0.000	0.000	0.000	0.000	0.000	0.000	0.000	0.008	0.015	0.023	0.027	5.742	0.015	0.067	316	2384	100	77	9244	9321	111	7649	7760	Error	Error	-6.908	77	9244	111	7649	166804	2916115	0.403	9.299	0	0	0
1	5	1	"A2"	"A2"	5405	8660	100	494	532	217	40	416	416	443	213	48	26	7	0	8815	7876	4023	51	1567	1567	1632	626	38	83	78	0	0.000	0.000	0.000	0.000	0.000	0.000	0.000	0.000	0.000	0.000	0.000	0.000	0.000	0.000	0.011	0.018	0.027	0.033	5.848	0.012	0.040	316	2384	100	78	7248	7326	116	6309	6425	Error	Error	-6.538	78	7248	116	6309	168166	2488686	0.418	9.974	0	0	0
1	6	1	"A2"	"A2"	5705	8660	100	516	538	219	40	414	414	545	2055	377	0	0	0	10842	9141	4659	50	1585	1585	1809	2502	138	76	69	0	0.000	0.000	0.000	0.000	0.000	0.000	0.000	0.000	0.000	0.000	0.000	0.000	0.000	0.000	0.011	0.016	0.027	0.027	4.929	0.013	0.062	316	2384	100	102	9257	9359	124	7556	7680	Error	Error	-6.504	102	9257	124	7556	169965	2888404	-0.003	2.930	0	0	0
1	7	1	"A3"	"A3"	6005	8660	100	486	523	368	70	419	419	460	274	59	14	4	0	8760	7634	4811	63	1587	1587	1720	952	55	68	64	0	0.000	0.000	0.000	0.000	0.000	0.000	0.000	0.000	0.000	0.000	0.000	0.000	0.000	0.000	0.009	0.017	0.027	0.040	6.619	0.010	0.022	316	2384	100	67	7173	7240	104	6047	6151	Error	Error	-6.742	67	7173	104	6047	165113	2412431	0.230	6.212	0	0	0
1	8	1	"A3"	"A3"	6305	8660	100	480	487	186	38	416	416	499	1333	267	0	0	0	10618	8852	4871	55	1564	1564	1655	867	52	75	74	0	0.000	0.000	0.000	0.000	0.000	0.000	0.000	0.000	0.000	0.000	0.000	0.000	0.000	0.000	0.007	0.010	0.020	0.030	7.083	0.008	0.032	316	2384	100	64	9054	9118	71	7288	7359	Error	Error	-7.144	64	9054	71	7288	153906	2797091	-0.009	8.301	0	0	0
1	9	1	"A3"	"A3"	6605	8660	100	530	563	263	46	408	408	447	261	58	25	7	0	9957	8746	4899	56	1579	1579	1631	483	29	81	75	0	0.000	0.000	0.000	0.000	0.000	0.000	0.000	0.000	0.000	0.000	0.000	0.000	0.000	0.000	0.015	0.022	0.027	0.033	5.273	0.014	0.055	316	2384	100	122	8378	8500	155	7167	7322	Error	Error	-6.102	122	8378	155	7167	177994	2763592	0.444	14.731	0	0	0
1	10	1	"A4"	"A4"	6910	8660	100	502	532	209	39	413	413	443	239	53	23	5	0	11277	8831	4923	55	1608	1608	1691	753	44	75	72	0	0.000	0.000	0.000	0.000	0.000	0.000	0.000	0.000	0.000	0.000	0.000	0.000	0.000	0.000	0.009	0.016	0.024	0.032	5.649	0.013	0.082	316	2384	100	89	9669	9758	119	7223	7342	Error	Error	-6.763	89	9669	119	7223	168252	2790648	0.372	9.482	0	0	0
1	11	1	"A4"	"A4"	7210	8655	100	512	525	193	36	437	437	472	301	63	12	1	0	11224	9173	4869	53	1670	1670	1749	709	40	76	72	0	0.000	0.000	0.000	0.000	0.000	0.000	0.000	0.000	0.000	0.000	0.000	0.000	0.000	0.000	0.008	0.012	0.023	0.028	6.487	0.009	0.043	316	2384	100	75	9554	9629	88	7503	7591	Error	Error	-6.993	75	9554	88	7503	165927	2898743	0.176	10.471	0	0	0
1	12	1	"A4"	"A4"	7510	8655	100	508	524	186	35	428	428	452	195	43	27	6	0	9962	8339	4051	48	1662	1662	1706	439	25	84	78	0	0.000	0.000	0.000	0.000	0.000	0.000	0.000	0.000	0.000	0.000	0.000	0.000	0.000	0.000	0.010	0.014	0.024	0.027	6.071	0.009	0.026	316	2384	100	80	8300	8380	96	6677	6773	Error	Error	-6.697	80	8300	96	6677	165564	2635163	0.369	15.109	0	0	0
1	13	1	"A5"	"A5"	7810	8655	100	456	478	190	39	439	439	466	215	46	18	3	0	2446	3435	2281	66	1678	1678	1708	330	19	62	52	0	0.000	0.000	0.000	0.000	0.000	0.000	0.000	0.000	0.000	0.000	0.000	0.000	0.000	0.000	0.022	0.022	0.088	0.128	5.944	0.021	0.018	316	2384	100	17	768	785	39	1757	1796	Error	Error	-5.497	17	768	39	1757	151108	1085531	0.056	5.233	0	0	0
1	14	1	"A5"	"A5"	8110	8655	100	487	510	222	43	449	449	476	288	60	12	1	0	3018	4255	3005	70	1711	1711	1743	473	27	71	56	0	0.000	0.000	0.000	0.000	0.000	0.000	0.000	0.000	0.000	0.000	0.000	0.000	0.000	0.000	0.029	0.024	0.082	0.099	6.172	0.015	0.020	316	2384	100	38	1307	1345	61	2544	2605	Error	Error	-5.104	38	1307	61	2544	161294	1344601	0.118	5.311	0	0	0
1	15	1	"A5"	"A5"	8410	8655	100	498	703	2757	392	452	452	499	693	138	2	1	0	2954	3653	2274	62	1738	1738	1814	1426	78	44	25	0	0.000	0.000	0.000	0.000	0.000	0.000	0.000	0.000	0.000	0.000	0.000	0.000	0.000	0.000	0.038	0.131	0.107	0.137	5.646	0.822	0.081	316	2384	100	46	1216	1262	251	1915	2166	Error	Error	-4.724	46	1216	251	1915	222214	1154254	0.294	1.290	0	0	0
1	16	1	"A6"	"A6"	8710	8655	100	657	1062	2622	246	463	463	944	4574	484	2	1	0	10297	9642	6832	70	1778	1778	2508	5491	218	65	25	0	0.000	0.000	0.000	0.000	0.000	0.000	0.000	0.000	0.000	0.000	0.000	0.000	0.000	0.000	0.023	0.076	0.042	0.049	5.022	0.607	0.601	316	2384	100	194	8519	8713	599	7864	8463	Error	Error	-5.457	194	8519	599	7864	335593	3046816	0.026	1.299	0	0	0
1	17	1	"A6"	"A6"	9010	8655	100	579	608	221	36	474	474	496	264	53	26	5	0	12511	10736	6073	56	1800	1800	1859	582	31	79	74	0	0.000	0.000	0.000	0.000	0.000	0.000	0.000	0.000	0.000	0.000	0.000	0.000	0.000	0.000	0.010	0.015	0.024	0.032	6.058	0.014	0.051	316	2384	100	105	10711	10816	134	8936	9070	Error	Error	-6.673	105	10711	134	8936	192077	3392707	0.424	15.253	0	0	0
1	18	1	"A6"	"A6"	9310	8655	100	602	646	332	51	475	475	508	245	48	32	7	0	14066	11730	6171	52	1865	1865	1915	535	27	84	79	0	0.000	0.000	0.000	0.000	0.000	0.000	0.000	0.000	0.000	0.000	0.000	0.000	0.000	0.000	0.010	0.017	0.021	0.023	4.970	0.012	0.057	316	2384	100	127	12201	12328	171	9865	10036	Error	Error	-6.586	127	12201	171	9865	204136	3706569	0.563	18.346	0	0	0
1	1	2	"A7"	"A7"	4205	8965	100	429	451	183	40	408	408	442	285	64	10	0	0	3218	3691	2247	60	1490	1490	1555	570	36	65	57	0	0.000	0.000	0.000	0.000	0.000	0.000	0.000	0.000	0.000	0.000	0.000	0.000	0.000	0.000	0.012	0.020	0.076	0.092	7.469	0.486	0.291	316	2384	100	21	1728	1749	43	2201	2244	Error	Error	-6.363	21	1728	43	2201	142426	1166333	0.032	3.747	0	0	0
1	2	2	"A7"	"A7"	4505	8960	100	428	851	3542	416	402	402	429	210	48	25	11	0	3605	3772	2053	54	1452	1452	1495	378	25	71	67	0	0.000	0.000	0.000	0.000	0.000	0.000	0.000	0.000	0.000	0.000	0.000	0.000	0.000	0.000	0.012	0.194	0.094	0.105	8.687	2.486	0.033	316	2384	100	26	2153	2179	449	2320	2769	Error	Error	-6.372	26	2153	449	2320	268889	1192046	2.010	6.024	0	0	0
1	3	2	"A7"	"A7"	4805	8960	100	434	478	206	43	384	384	447	1085	242	0	0	0	3716	3992	2120	53	1450	1450	1507	562	37	73	62	0	0.000	0.000	0.000	0.000	0.000	0.000	0.000	0.000	0.000	0.000	0.000	0.000	0.000	0.000	0.022	0.037	0.074	0.080	6.319	0.016	0.016	316	2384	100	50	2266	2316	94	2542	2636	Error	Error	-5.502	50	2266	94	2542	150977	1261391	0.029	4.422	0	0	0
1	4	2	"A8"	"A8"	5105	8960	100	451	479	197	41	373	373	397	190	47	30	10	0	10872	8794	5376	61	1443	1443	1581	1102	69	68	67	0	0.000	0.000	0.000	0.000	0.000	0.000	0.000	0.000	0.000	0.000	0.000	0.000	0.000	0.000	0.008	0.014	0.025	0.033	7.107	0.011	0.071	316	2384	100	78	9429	9507	106	7351	7457	Error	Error	-6.917	78	9429	106	7351	151398	2778871	0.432	6.545	0	0	0
1	5	2	"A8"	"A8"	5405	8960	100	446	479	228	47	367	367	388	176	45	31	9	0	9929	8477	5072	59	1449	1449	1622	1290	79	71	68	0	0.000	0.000	0.000	0.000	0.000	0.000	0.000	0.000	0.000	0.000	0.000	0.000	0.000	0.000	0.009	0.016	0.023	0.032	6.350	0.013	0.082	316	2384	100	79	8480	8559	112	7028	7140	Error	Error	-6.746	79	8480	112	7028	151495	2678670	0.517	5.314	0	0	0
1	6	2	"A8"	"A8"	5705	8960	100	447	470	208	44	376	376	414	245	59	20	4	0	10122	8434	5258	62	1498	1498	1673	1170	69	68	66	0	0.000	0.000	0.000	0.000	0.000	0.000	0.000	0.000	0.000	0.000	0.000	0.000	0.000	0.000	0.008	0.014	0.025	0.043	8.185	0.012	0.062	316	2384	100	71	8624	8695	94	6936	7030	Error	Error	-6.924	71	8624	94	6936	148497	2665033	0.229	5.779	0	0	0
1	7	2	"A9"	"A9"	6005	8960	100	450	492	248	50	388	388	436	365	83	10	2	0	8846	7413	4891	65	1519	1519	1783	1627	91	61	61	0	0.000	0.000	0.000	0.000	0.000	0.000	0.000	0.000	0.000	0.000	0.000	0.000	0.000	0.000	0.008	0.018	0.034	0.048	7.521	0.013	0.055	316	2384	100	62	7327	7389	104	5894	5998	Error	Error	-6.885	62	7327	104	5894	155532	2342395	0.153	3.460	0	0	0
1	8	2	"A9"	"A9"	6305	8960	100	487	548	385	70	382	382	416	354	85	18	2	0	11622	9531	5296	55	1501	1501	1694	1365	80	73	71	0	0.000	0.000	0.000	0.000	0.000	0.000	0.000	0.000	0.000	0.000	0.000	0.000	0.000	0.000	0.010	0.021	0.029	0.033	5.351	0.015	0.082	316	2384	100	105	10121	10226	166	8030	8196	Error	Error	-6.591	105	10121	166	8030	173106	3011758	0.373	5.741	0	0	0
1	9	2	"A9"	"A9"	6610	8960	100	472	508	220	43	386	386	438	971	221	0	0	0	11006	9186	5230	56	1522	1522	1659	1107	66	74	69	0	0.000	0.000	0.000	0.000	0.000	0.000	0.000	0.000	0.000	0.000	0.000	0.000	0.000	0.000	0.009	0.016	0.025	0.029	5.032	0.012	0.073	316	2384	100	86	9484	9570	122	7664	7786	Error	Error	-6.785	86	9484	122	7664	160401	2902727	0.072	6.799	0	0	0
1	10	2	"A10"	"A10"	6910	8960	100	475	532	419	78	385	385	417	281	67	18	3	0	9371	7819	4351	55	1515	1515	1670	1189	71	71	68	0	0.000	0.000	0.000	0.000	0.000	0.000	0.000	0.000	0.000	0.000	0.000	0.000	0.000	0.000	0.011	0.023	0.024	0.036	7.499	0.015	0.024	316	2384	100	90	7856	7946	147	6304	6451	Error	Error	-6.448	90	7856	147	6304	168224	2470669	0.409	5.172	0	0	0
1	11	2	"A10"	"A10"	7210	8960	100	484	511	215	42	381	381	416	307	73	18	3	0	14696	11653	6436	55	1546	1546	1637	834	50	77	74	0	0.000	0.000	0.000	0.000	0.000	0.000	0.000	0.000	0.000	0.000	0.000	0.000	0.000	0.000	0.008	0.013	0.018	0.021	6.517	0.011	0.074	316	2384	100	103	13150	13253	130	10107	10237	Error	Error	-6.996	103	13150	130	10107	161587	3682251	0.309	12.010	0	0	0
1	12	2	"A10"	"A10"	7510	8955	100	460	494	203	41	391	391	465	1106	237	0	0	0	14091	10760	6449	59	1545	1545	1796	2019	112	70	67	0	0.000	0.000	0.000	0.000	0.000	0.000	0.000	0.000	0.000	0.000	0.000	0.000	0.000	0.000	0.005	0.011	0.018	0.021	6.958	0.013	0.003	316	2384	100	69	12546	12615	103	9215	9318	Error	Error	-7.506	69	12546	103	9215	156067	3400053	0.026	4.440	0	0	0
1	13	2	"A11"	"A11"	7810	8955	100	440	492	316	64	383	383	409	279	68	16	4	0	4042	5256	4111	78	1534	1534	1620	719	44	66	60	0	0.000	0.000	0.000	0.000	0.000	0.000	0.000	0.000	0.000	0.000	0.000	0.000	0.000	0.000	0.023	0.029	0.060	0.067	6.496	0.023	0.031	316	2384	100	57	2508	2565	109	3722	3831	Error	Error	-5.459	57	2508	109	3722	155394	1660953	0.297	5.057	0	0	0
1	14	2	"A11"	"A11"	8110	8955	100	435	542	820	151	409	409	600	2904	484	0	0	0	5763	7032	5279	75	1600	1600	1844	3016	163	59	37	0	0.000	0.000	0.000	0.000	0.000	0.000	0.000	0.000	0.000	0.000	0.000	0.000	0.000	0.000	0.006	0.024	0.033	0.045	5.689	0.012	0.005	316	2384	100	26	4163	4189	133	5432	5565	Error	Error	-7.323	26	4163	133	5432	171411	2221985	-0.020	1.720	0	0	0
1	15	2	"A11"	"A11"	8410	8955	100	482	521	324	62	406	406	453	387	85	10	1	0	5487	6614	4668	70	1626	1626	1703	659	38	70	67	0	0.000	0.000	0.000	0.000	0.000	0.000	0.000	0.000	0.000	0.000	0.000	0.000	0.000	0.000	0.020	0.023	0.053	0.070	7.936	0.016	0.037	316	2384	100	76	3861	3937	115	4988	5103	Error	Error	-5.667	76	3861	115	4988	164544	2090124	0.176	7.452	0	0	0
1	16	2	"A12"	"A12"	8710	8955	100	467	496	217	43	407	407	466	814	174	0	0	0	11300	9650	6464	66	1646	1646	1896	2005	105	68	61	0	0.000	0.000	0.000	0.000	0.000	0.000	0.000	0.000	0.000	0.000	0.000	0.000	0.000	0.000	0.006	0.011	0.024	0.035	6.642	0.038	0.037	316	2384	100	60	9654	9714	89	8004	8093	Error	Error	-7.330	60	9654	89	8004	156888	3049403	0.037	3.867	0	0	0
1	17	2	"A12"	"A12"	9010	8955	100	543	659	796	120	426	426	467	264	56	29	8	0	12756	11672	7157	61	1692	1692	1775	703	39	82	78	0	0.000	0.000	0.000	0.000	0.000	0.000	0.000	0.000	0.000	0.000	0.000	0.000	0.000	0.000	0.011	0.023	0.022	0.029	5.318	0.024	0.096	316	2384	100	117	11064	11181	233	9980	10213	Error	Error	-6.563	117	11064	233	9980	208352	3688504	0.727	14.078	0	0	0
1	18	2	"A12"	"A12"	9315	8955	100	533	560	232	41	433	433	459	232	50	27	9	0	14220	11912	7160	60	1734	1734	1787	524	29	83	78	0	0.000	0.000	0.000	0.000	0.000	0.000	0.000	0.000	0.000	0.000	0.000	0.000	0.000	0.000	0.008	0.012	0.020	0.025	5.768	0.010	0.066	316	2384	100	100	12486	12586	127	10178	10305	Error	Error	-6.964	100	12486	127	10178	176967	3764338	0.435	19.323	0	0	0
1	1	3	"A13"	"A13"	4205	9265	100	438	466	211	45	389	389	615	2881	468	0	0	0	10274	8540	4297	50	1457	1457	1768	3107	175	73	68	0	0.000	0.000	0.000	0.000	0.000	0.000	0.000	0.000	0.000	0.000	0.000	0.000	0.000	0.000	0.006	0.011	0.022	0.030	6.114	0.009	0.014	316	2384	100	49	8817	8866	77	7083	7160	Error	Error	-7.491	49	8817	77	7083	147179	2698568	-0.052	2.180	0	0	0
1	2	3	"A13"	"A13"	4505	9265	100	478	503	273	54	366	366	396	200	50	31	9	0	12586	10869	4429	40	1422	1422	1487	1149	77	86	83	0	0.000	0.000	0.000	0.000	0.000	0.000	0.000	0.000	0.000	0.000	0.000	0.000	0.000	0.000	0.010	0.015	0.020	0.021	3.639	0.033	0.055	316	2384	100	112	11164	11276	137	9447	9584	Error	Error	-6.639	112	11164	137	9447	158828	3434501	0.535	8.165	0	0	0
1	3	3	"A13"	"A13"	4805	9260	100	451	485	230	47	368	368	400	245	61	20	3	0	12652	10723	4900	45	1406	1406	1459	539	36	89	83	0	0.000	0.000	0.000	0.000	0.000	0.000	0.000	0.000	0.000	0.000	0.000	0.000	0.000	0.000	0.007	0.013	0.019	0.021	5.232	0.007	0.018	316	2384	100	83	11246	11329	117	9317	9434	Error	Error	-7.082	83	11246	117	9317	153370	3388501	0.347	17.187	0	0	0
1	4	3	"A14"	"A14"	5105	9260	100	478	484	204	42	360	360	402	348	86	14	0	0	12455	10490	5268	50	1418	1418	1485	664	44	84	79	0	0.000	0.000	0.000	0.000	0.000	0.000	0.000	0.000	0.000	0.000	0.000	0.000	0.000	0.000	0.011	0.014	0.020	0.026	4.357	0.009	0.009	316	2384	100	118	11037	11155	124	9072	9196	Error	Error	-6.547	118	11037	124	9072	152999	3314881	0.236	13.562	0	0	0
1	5	3	"A14"	"A14"	5405	9260	100	490	509	226	44	383	383	446	700	156	1	0	0	11515	10084	4461	44	1452	1452	1559	1064	68	85	82	0	0.000	0.000	0.000	0.000	0.000	0.000	0.000	0.000	0.000	0.000	0.000	0.000	0.000	0.000	0.011	0.015	0.019	0.022	4.523	0.014	0.064	316	2384	100	107	10063	10170	126	8632	8758	Error	Error	-6.555	107	10063	126	8632	160962	3186400	0.090	8.012	0	0	0
1	6	3	"A14"	"A14"	5705	9260	100	479	498	281	56	393	393	553	2288	413	0	0	0	11058	9555	4137	43	1478	1478	1578	1431	90	83	79	0	0.000	0.000	0.000	0.000	0.000	0.000	0.000	0.000	0.000	0.000	0.000	0.000	0.000	0.000	0.009	0.013	0.019	0.022	4.416	0.012	0.038	316	2384	100	86	9580	9666	105	8077	8182	Error	Error	-6.800	86	9580	105	8077	157431	3019240	-0.024	5.574	0	0	0
1	7	3	"A15"	"A15"	6005	9260	100	527	553	270	48	409	409	446	244	54	26	7	0	10511	9346	4837	51	1525	1525	1617	796	49	81	77	0	0.000	0.000	0.000	0.000	0.000	0.000	0.000	0.000	0.000	0.000	0.000	0.000	0.000	0.000	0.013	0.018	0.026	0.036	6.428	0.013	0.053	316	2384	100	118	8986	9104	144	7821	7965	Error	Error	-6.251	118	8986	144	7821	174687	2953272	0.439	9.710	0	0	0
1	8	3	"A15"	"A15"	6310	9260	100	472	499	202	40	406	406	444	243	54	22	2	0	9809	8912	3553	39	1511	1511	1552	369	23	92	88	0	0.000	0.000	0.000	0.000	0.000	0.000	0.000	0.000	0.000	0.000	0.000	0.000	0.000	0.000	0.008	0.013	0.022	0.022	4.452	0.010	0.023	316	2384	100	66	8298	8364	93	7401	7494	Error	Error	-6.974	66	8298	93	7401	157686	2816083	0.226	19.946	0	0	0
1	9	3	"A15"	"A15"	6610	9260	100	498	504	182	36	394	394	431	255	59	20	1	0	10260	9356	3865	41	1480	1480	1519	422	27	92	89	0	0.000	0.000	0.000	0.000	0.000	0.000	0.000	0.000	0.000	0.000	0.000	0.000	0.000	0.000	0.012	0.014	0.022	0.023	4.070	0.009	0.023	316	2384	100	104	8780	8884	110	7876	7986	Error	Error	-6.400	104	8780	110	7876	159240	2956601	0.286	18.571	0	0	0
1	10	3	"A16"	"A16"	6910	9260	100	455	472	200	42	383	383	420	268	63	18	3	0	11159	9631	5318	55	1466	1466	1605	1100	68	76	74	0	0.000	0.000	0.000	0.000	0.000	0.000	0.000	0.000	0.000	0.000	0.000	0.000	0.000	0.000	0.007	0.011	0.021	0.031	6.246	0.010	0.045	316	2384	100	72	9693	9765	89	8165	8254	Error	Error	-7.073	72	9693	89	8165	149265	3043398	0.194	7.296	0	0	0
1	11	3	"A16"	"A16"	7210	9260	100	483	519	206	39	379	379	402	187	46	36	16	0	12178	10747	4789	44	1507	1507	1565	635	40	87	83	0	0.000	0.000	0.000	0.000	0.000	0.000	0.000	0.000	0.000	0.000	0.000	0.000	0.000	0.000	0.010	0.015	0.022	0.026	4.635	0.010	0.066	316	2384	100	104	10671	10775	140	9240	9380	Error	Error	-6.681	104	10671	140	9240	164022	3396161	0.626	14.460	0	0	0
1	12	3	"A16"	"A16"	7510	9260	100	513	536	228	42	380	380	412	216	52	35	7	0	12942	11947	4918	41	1513	1513	1539	353	22	95	93	0	0.000	0.000	0.000	0.000	0.000	0.000	0.000	0.000	0.000	0.000	0.000	0.000	0.000	0.000	0.012	0.015	0.020	0.019	4.448	0.011	0.075	316	2384	100	133	11429	11562	156	10434	10590	Error	Error	-6.425	133	11429	156	10434	169476	3775255	0.574	29.484	0	0	0
1	13	3	"A17"	"A17"	7810	9255	100	429	454	187	41	383	383	406	184	45	20	5	0	6309	5347	2491	46	1493	1493	1561	576	36	75	73	0	0.000	0.000	0.000	0.000	0.000	0.000	0.000	0.000	0.000	0.000	0.000	0.000	0.000	0.000	0.010	0.018	0.033	0.043	6.610	0.011	0.019	316	2384	100	46	4816	4862	71	3854	3925	Error	Error	-6.710	46	4816	71	3854	143320	1689597	0.261	6.573	0	0	0
1	14	3	"A17"	"A17"	8110	9255	100	428	459	197	42	377	377	418	347	83	8	0	0	8512	7465	2987	40	1530	1530	1566	494	31	88	85	0	0.000	0.000	0.000	0.000	0.000	0.000	0.000	0.000	0.000	0.000	0.000	0.000	0.000	0.000	0.007	0.014	0.028	0.031	4.502	0.023	0.023	316	2384	100	51	6982	7033	82	5935	6017	Error	Error	-7.097	51	6982	82	5935	145058	2358800	0.118	11.941	0	0	0
1	15	3	"A17"	"A17"	8410	9255	100	509	535	228	42	400	400	434	256	58	21	5	0	9310	8170	3155	38	1561	1561	1588	317	19	92	87	0	0.000	0.000	0.000	0.000	0.000	0.000	0.000	0.000	0.000	0.000	0.000	0.000	0.000	0.000	0.014	0.020	0.027	0.027	4.958	0.016	0.067	316	2384	100	109	7749	7858	135	6609	6744	Error	Error	-6.152	109	7749	135	6609	169129	2581731	0.395	20.763	0	0	0
1	16	3	"A18"	"A18"	8710	9255	100	501	535	230	42	405	405	445	424	95	9	0	0	9189	8349	4292	51	1595	1595	1661	612	36	82	78	0	0.000	0.000	0.000	0.000	0.000	0.000	0.000	0.000	0.000	0.000	0.000	0.000	0.000	0.000	0.013	0.019	0.028	0.031	5.409	0.015	0.074	316	2384	100	96	7594	7690	130	6754	6884	Error	Error	-6.306	96	7594	130	6754	169033	2638334	0.212	10.928	0	0	0
1	17	3	"A18"	"A18"	9015	9255	100	517	551	237	43	406	406	437	228	52	30	9	0	9625	8780	3830	43	1624	1624	1662	398	23	89	85	0	0.000	0.000	0.000	0.000	0.000	0.000	0.000	0.000	0.000	0.000	0.000	0.000	0.000	0.000	0.014	0.020	0.029	0.030	4.530	0.012	0.046	316	2384	100	111	8001	8112	145	7156	7301	Error	Error	-6.172	111	8001	145	7156	174024	2774615	0.500	17.884	0	0	0
1	18	3	"A18"	"A18"	9315	9255	100	556	598	374	62	403	403	604	1648	272	0	0	0	10825	9909	4111	41	1662	1662	2149	4663	216	82	48	0	0.000	0.000	0.000	0.000	0.000	0.000	0.000	0.000	0.000	0.000	0.000	0.000	0.000	0.000	0.017	0.024	0.025	0.029	3.988	0.018	0.086	316	2384	100	153	9163	9316	195	8247	8442	Error	Error	-5.904	153	9163	195	8247	188904	3131377	-0.004	1.664	0	0	0
1	1	4	"A19"	"A19"	4205	9565	100	430	443	173	39	402	402	439	270	61	11	0	0	6885	6052	2696	44	1424	1424	1468	529	36	86	82	0	0.000	0.000	0.000	0.000	0.000	0.000	0.000	0.000	0.000	0.000	0.000	0.000	0.000	0.000	0.005	0.009	0.030	0.032	5.992	0.009	0.015	316	2384	100	28	5461	5489	41	4628	4669	Error	Error	-7.608	28	5461	41	4628	140054	1912459	0.015	8.665	0	0	0
1	2	4	"A19"	"A19"	4505	9565	100	449	466	222	47	366	366	393	189	48	27	8	0	9333	7778	3981	51	1400	1400	1478	733	49	78	75	0	0.000	0.000	0.000	0.000	0.000	0.000	0.000	0.000	0.000	0.000	0.000	0.000	0.000	0.000	0.010	0.016	0.028	0.033	6.085	0.009	0.026	316	2384	100	83	7933	8016	100	6378	6478	Error	Error	-6.579	83	7933	100	6378	147334	2457700	0.386	8.595	0	0	0
1	3	4	"A19"	"A19"	4805	9565	100	448	477	227	47	374	374	415	376	90	7	1	0	9884	8261	4095	49	1396	1396	1489	766	51	80	76	0	0.000	0.000	0.000	0.000	0.000	0.000	0.000	0.000	0.000	0.000	0.000	0.000	0.000	0.000	0.009	0.015	0.022	0.030	6.184	0.010	0.008	316	2384	100	74	8488	8562	103	6865	6968	Error	Error	-6.842	74	8488	103	6865	150794	2610599	0.165	8.841	0	0	0
1	4	4	"A20"	"A20"	5105	9565	100	469	489	198	40	354	354	392	297	75	18	2	0	12614	10735	4913	45	1389	1389	1467	739	50	84	80	0	0.000	0.000	0.000	0.000	0.000	0.000	0.000	0.000	0.000	0.000	0.000	0.000	0.000	0.000	0.010	0.014	0.021	0.024	4.662	0.008	0.006	316	2384	100	115	11225	11340	135	9346	9481	Error	Error	-6.609	115	11225	135	9346	154646	3392395	0.327	12.541	0	0	0
1	5	4	"A20"	"A20"	5405	9560	100	457	475	196	41	371	371	396	222	56	25	5	0	12163	9504	5245	55	1433	1433	1647	1499	91	74	71	0	0.000	0.000	0.000	0.000	0.000	0.000	0.000	0.000	0.000	0.000	0.000	0.000	0.000	0.000	0.008	0.013	0.019	0.027	6.191	0.010	0.005	316	2384	100	86	10730	10816	104	8071	8175	Error	Error	-6.963	86	10730	104	8071	149962	3003378	0.356	5.241	0	0	0
1	6	4	"A20"	"A20"	5705	9560	100	498	552	415	75	395	395	447	410	91	10	2	0	12482	9695	5487	56	1445	1445	1695	1628	96	73	68	0	0.000	0.000	0.000	0.000	0.000	0.000	0.000	0.000	0.000	0.000	0.000	0.000	0.000	0.000	0.009	0.019	0.022	0.032	7.398	0.011	0.027	316	2384	100	103	11037	11140	157	8250	8407	Error	Error	-6.744	103	11037	157	8250	174541	3063501	0.256	4.914	0	0	0
1	7	4	"A21"	"A21"	6010	9560	100	524	547	203	37	403	403	447	462	103	7	0	0	12071	10009	4938	49	1520	1520	1685	1170	69	79	77	0	0.000	0.000	0.000	0.000	0.000	0.000	0.000	0.000	0.000	0.000	0.000	0.000	0.000	0.000	0.011	0.017	0.022	0.028	5.447	0.008	0.004	316	2384	100	121	10551	10672	144	8489	8633	Error	Error	-6.446	121	10551	144	8489	172748	3162732	0.216	7.115	0	0	0
1	8	4	"A21"	"A21"	6310	9560	100	470	497	379	76	378	378	423	356	84	9	0	0	11233	9265	4422	47	1476	1476	1619	1114	68	80	78	0	0.000	0.000	0.000	0.000	0.000	0.000	0.000	0.000	0.000	0.000	0.000	0.000	0.000	0.000	0.009	0.015	0.023	0.027	4.799	0.018	0.028	316	2384	100	92	9757	9849	119	7789	7908	Error	Error	-6.729	92	9757	119	7789	157089	2927772	0.208	6.864	0	0	0
1	9	4	"A21"	"A21"	6610	9560	100	527	554	243	43	391	391	424	248	58	30	8	0	12971	10852	5121	47	1488	1488	1619	1059	65	81	80	0	0.000	0.000	0.000	0.000	0.000	0.000	0.000	0.000	0.000	0.000	0.000	0.000	0.000	0.000	0.012	0.017	0.023	0.024	4.377	0.013	0.062	316	2384	100	136	11483	11619	163	9364	9527	Error	Error	-6.400	136	11483	163	9364	175111	3429252	0.524	8.719	0	0	0
1	10	4	"A22"	"A22"	6910	9560	100	460	504	225	44	377	377	410	268	65	21	3	0	11481	9374	4728	50	1457	1457	1588	1106	69	78	77	0	0.000	0.000	0.000	0.000	0.000	0.000	0.000	0.000	0.000	0.000	0.000	0.000	0.000	0.000	0.008	0.016	0.022	0.024	4.882	0.014	0.040	316	2384	100	83	10024	10107	127	7917	8044	Error	Error	-6.916	83	10024	127	7917	159394	2962227	0.351	7.040	0	0	0
1	11	4	"A22"	"A22"	7210	9560	100	482	521	258	49	402	402	584	2494	427	0	0	0	12273	10591	5418	51	1533	1533	1848	3046	164	76	73	0	0.000	0.000	0.000	0.000	0.000	0.000	0.000	0.000	0.000	0.000	0.000	0.000	0.000	0.000	0.007	0.013	0.020	0.026	6.262	0.006	0.004	316	2384	100	80	10740	10820	119	9058	9177	Error	Error	-7.069	80	10740	119	9058	164737	3346661	-0.025	2.870	0	0	0
1	12	4	"A22"	"A22"	7510	9560	100	479	521	326	62	389	389	449	976	217	1	0	0	12325	10515	5008	47	1506	1506	1637	1550	94	80	77	0	0.000	0.000	0.000	0.000	0.000	0.000	0.000	0.000	0.000	0.000	0.000	0.000	0.000	0.000	0.008	0.015	0.021	0.027	5.226	0.013	0.062	316	2384	100	90	10819	10909	132	9009	9141	Error	Error	-6.909	90	10819	132	9009	164498	3322710	0.074	5.728	0	0	0
1	13	4	"A23"	"A23"	7810	9560	100	449	485	256	52	381	381	416	298	71	16	2	0	7810	7089	3243	45	1493	1493	1593	804	50	82	80	0	0.000	0.000	0.000	0.000	0.000	0.000	0.000	0.000	0.000	0.000	0.000	0.000	0.000	0.000	0.011	0.019	0.036	0.036	5.052	0.011	0.027	316	2384	100	68	6317	6385	104	5596	5700	Error	Error	-6.538	68	6317	104	5596	153207	2240145	0.232	6.836	0	0	0
1	14	4	"A23"	"A23"	8110	9555	100	469	512	301	58	397	397	475	1326	279	0	0	0	10395	9030	3828	42	1546	1546	1712	2328	135	80	78	0	0.000	0.000	0.000	0.000	0.000	0.000	0.000	0.000	0.000	0.000	0.000	0.000	0.000	0.000	0.008	0.015	0.024	0.023	4.327	0.332	0.359	316	2384	100	72	8849	8921	115	7484	7599	Error	Error	-6.941	72	8849	115	7484	161640	2853604	0.028	3.143	0	0	0
1	15	4	"A23"	"A23"	8410	9555	100	454	456	175	38	388	388	445	773	173	0	0	0	9538	8455	3663	43	1521	1521	1565	457	29	89	85	0	0.000	0.000	0.000	0.000	0.000	0.000	0.000	0.000	0.000	0.000	0.000	0.000	0.000	0.000	0.008	0.010	0.019	0.020	5.094	0.003	0.000	316	2384	100	66	8017	8083	68	6934	7002	Error	Error	-6.924	66	8017	68	6934	143945	2671753	0.014	15.077	0	0	0
1	16	4	"A24"	"A24"	8715	9555	100	494	549	373	67	409	409	482	987	204	0	0	0	9957	8318	5029	60	1603	1603	1829	1809	98	72	65	0	0.000	0.000	0.000	0.000	0.000	0.000	0.000	0.000	0.000	0.000	0.000	0.000	0.000	0.000	0.010	0.021	0.028	0.039	6.704	0.015	0.053	316	2384	100	85	8354	8439	140	6715	6855	Error	Error	-6.619	85	8354	140	6715	173444	2628563	0.068	3.587	0	0	0
1	17	4	"A24"	"A24"	9015	9555	100	512	544	283	52	389	389	431	301	69	22	2	0	11495	9742	4733	48	1587	1587	1669	707	42	82	80	0	0.000	0.000	0.000	0.000	0.000	0.000	0.000	0.000	0.000	0.000	0.000	0.000	0.000	0.000	0.012	0.019	0.025	0.026	5.683	0.013	0.043	316	2384	100	123	9908	10031	155	8155	8310	Error	Error	-6.332	123	9908	155	8155	172002	3078354	0.375	11.419	0	0	0
1	18	4	"A24"	"A24"	9315	9555	100	516	537	208	38	406	406	449	475	105	4	0	0	11603	9792	4491	45	1638	1638	1698	787	46	84	80	0	0.000	0.000	0.000	0.000	0.000	0.000	0.000	0.000	0.000	0.000	0.000	0.000	0.000	0.000	0.011	0.016	0.022	0.023	4.986	0.026	0.047	316	2384	100	110	9965	10075	131	8154	8285	Error	Error	-6.501	110	9965	131	8154	169671	3094342	0.185	10.285	0	0	0
1	1	5	"A25"	"A25"	4200	9870	100	459	479	213	44	381	381	441	669	151	1	0	0	9930	9039	3123	34	1423	1423	1513	1589	105	89	85	0	0.000	0.000	0.000	0.000	0.000	0.000	0.000	0.000	0.000	0.000	0.000	0.000	0.000	0.000	0.009	0.013	0.023	0.022	4.305	0.008	0.020	316	2384	100	78	8507	8585	98	7616	7714	Error	Error	-6.769	78	8507	98	7616	151471	2856226	0.057	4.736	0	0	0
1	2	5	"A25"	"A25"	4500	9870	100	458	601	1437	239	379	379	404	252	62	19	4	0	12578	10798	4635	42	1407	1407	1466	568	38	91	85	0	0.000	0.000	0.000	0.000	0.000	0.000	0.000	0.000	0.000	0.000	0.000	0.000	0.000	0.000	0.007	0.024	0.017	0.019	4.623	0.020	0.017	316	2384	100	79	11171	11250	222	9391	9613	Error	Error	-7.144	79	11171	222	9391	189842	3412300	0.782	16.430	0	0	0
1	3	5	"A25"	"A25"	4810	9870	90	454	478	204	42	367	367	403	243	60	22	3	0	13056	13173	2319	17	1413	1413	1441	305	21	100	100	0	0.000	0.000	0.000	0.000	0.000	0.000	0.000	0.000	0.000	0.000	0.000	0.000	0.000	0.000	0.007	0.009	0.013	0.010	3.369	0.007	0.021	256	1924	100	87	11643	11730	111	11760	11871	Error	Error	-7.064	87	11643	111	11760	122311	3372313	0.309	38.466	0	0	0
1	4	5	"A26"	"A26"	5105	9870	100	387	421	189	44	353	353	389	274	70	13	1	0	7880	7292	2629	36	1398	1398	1460	892	61	88	85	0	0.000	0.000	0.000	0.000	0.000	0.000	0.000	0.000	0.000	0.000	0.000	0.000	0.000	0.000	0.005	0.012	0.026	0.024	4.196	0.006	0.004	316	2384	100	34	6482	6516	68	5894	5962	Error	Error	-7.575	34	6482	68	5894	132995	2304370	0.117	6.538	0	0	0
1	5	5	"A26"	"A26"	5405	9870	95	441	477	196	41	368	368	461	578	125	2	0	0	11944	12170	2857	23	1441	1441	1587	1049	66	100	100	0	0.000	0.000	0.000	0.000	0.000	0.000	0.000	0.000	0.000	0.000	0.000	0.000	0.000	0.000	0.007	0.010	0.013	0.012	3.103	0.012	0.026	256	2088	100	73	10503	10576	109	10729	10838	Error	Error	-7.169	73	10503	109	10729	122038	3115632	0.028	10.089	0	0	0
1	6	5	"A26"	"A26"	5705	9865	95	526	554	211	38	400	400	455	308	67	18	2	0	11671	12678	3303	26	1533	1533	1636	564	34	100	100	0	0.000	0.000	0.000	0.000	0.000	0.000	0.000	0.000	0.000	0.000	0.000	0.000	0.000	0.000	0.012	0.014	0.016	0.013	3.138	0.013	0.070	256	2088	100	126	10138	10264	154	11145	11299	Error	Error	-6.330	126	10138	154	11145	141716	3245664	0.321	19.578	0	0	0
1	7	5	"A27"	"A27"	6005	9865	100	618	776	752	96	492	492	9051	20621	227	0	0	0	10326	10053	3899	38	1618	1618	9068	19238	212	0	0	0	0.000	0.000	0.000	0.000	0.000	0.000	0.000	0.000	0.000	0.000	0.000	0.000	0.000	0.000	0.014	0.034	0.032	0.030	4.290	1.104	0.866	316	2384	100	126	8708	8834	284	8435	8719	Error	Error	-6.111	126	8708	284	8435	245110	3176804	-0.401	0.051	0	0	0
1	8	5	"A27"	"A27"	6310	9870	95	467	489	230	47	355	355	399	461	115	4	0	0	11827	11780	2534	21	1426	1426	1461	393	26	100	100	0	0.000	0.000	0.000	0.000	0.000	0.000	0.000	0.000	0.000	0.000	0.000	0.000	0.000	0.000	0.011	0.013	0.016	0.013	3.075	0.009	0.005	256	2088	100	112	10401	10513	134	10354	10488	Error	Error	-6.537	112	10401	134	10354	125147	3015563	0.195	26.257	0	0	0
1	9	5	"A27"	"A27"	6610	9870	95	488	531	212	39	389	389	422	257	60	23	3	0	12889	13343	3046	22	1480	1480	1523	391	25	100	100	0	0.000	0.000	0.000	0.000	0.000	0.000	0.000	0.000	0.000	0.000	0.000	0.000	0.000	0.000	0.009	0.012	0.014	0.012	2.812	0.008	0.040	256	2088	100	99	11409	11508	142	11863	12005	Error	Error	-6.849	99	11409	142	11863	135852	3415930	0.424	30.230	0	0	0
1	10	5	"A28"	"A28"	6905	9865	100	508	527	197	37	383	383	414	297	71	20	2	0	13791	13398	4209	31	1477	1477	1510	307	20	100	97	0	0.000	0.000	0.000	0.000	0.000	0.000	0.000	0.000	0.000	0.000	0.000	0.000	0.000	0.000	0.010	0.012	0.015	0.014	2.960	0.010	0.072	316	2384	100	125	12314	12439	144	11921	12065	Error	Error	-6.622	125	12314	144	11921	166463	4233717	0.380	38.723	0	0	0
1	11	5	"A28"	"A28"	7205	9865	95	512	552	307	55	387	387	424	254	59	26	5	0	13385	13663	2951	21	1503	1503	1560	553	35	100	100	0	0.000	0.000	0.000	0.000	0.000	0.000	0.000	0.000	0.000	0.000	0.000	0.000	0.000	0.000	0.011	0.014	0.015	0.013	2.759	0.009	0.032	256	2088	100	125	11882	12007	165	12160	12325	Error	Error	-6.571	125	11882	165	12160	141391	3497726	0.504	21.886	0	0	0
1	12	5	"A28"	"A28"	7510	9865	90	540	552	195	35	382	382	433	569	131	3	0	0	15379	15843	3006	18	1524	1524	1569	428	27	100	100	0	0.000	0.000	0.000	0.000	0.000	0.000	0.000	0.000	0.000	0.000	0.000	0.000	0.000	0.000	0.011	0.012	0.015	0.012	2.519	0.010	0.066	256	1924	100	158	13855	14013	170	14319	14489	Error	Error	-6.454	158	13855	170	14319	141245	4055838	0.209	33.350	0	0	0
1	13	5	"A29"	"A29"	7805	9865	100	482	499	206	41	387	387	423	249	58	22	4	0	10557	9486	3895	41	1548	1548	1610	673	41	89	85	0	0.000	0.000	0.000	0.000	0.000	0.000	0.000	0.000	0.000	0.000	0.000	0.000	0.000	0.000	0.011	0.014	0.023	0.024	4.476	0.010	0.042	316	2384	100	95	9009	9104	112	7938	8050	Error	Error	-6.567	95	9009	112	7938	157791	2997728	0.305	11.703	0	0	0
1	14	5	"A29"	"A29"	8105	9865	90	492	533	218	40	386	386	417	208	49	34	11	0	10945	11251	2007	17	1563	1563	1577	283	17	100	100	0	0.000	0.000	0.000	0.000	0.000	0.000	0.000	0.000	0.000	0.000	0.000	0.000	0.000	0.000	0.011	0.015	0.021	0.017	2.828	0.012	0.059	256	1924	100	106	9382	9488	147	9688	9835	Error	Error	-6.468	106	9382	147	9688	136383	2880204	0.558	34.184	0	0	0
1	15	5	"A29"	"A29"	8405	9865	95	533	551	194	35	387	387	411	190	46	41	12	0	13229	13458	2473	18	1566	1566	1592	315	19	100	100	0	0.000	0.000	0.000	0.000	0.000	0.000	0.000	0.000	0.000	0.000	0.000	0.000	0.000	0.000	0.013	0.014	0.016	0.014	2.733	0.012	0.025	256	2088	100	146	11663	11809	164	11892	12056	Error	Error	-6.320	146	11663	164	11892	141149	3445209	0.737	37.670	0	0	0
1	16	5	"A30"	"A30"	8710	9860	100	516	530	212	40	391	391	418	214	51	33	7	0	12154	10381	5715	55	1607	1607	1782	1237	69	81	75	0	0.000	0.000	0.000	0.000	0.000	0.000	0.000	0.000	0.000	0.000	0.000	0.000	0.000	0.000	0.012	0.016	0.023	0.027	5.250	0.013	0.100	316	2384	100	125	10547	10672	139	8774	8913	Error	Error	-6.399	125	10547	139	8774	167617	3280444	0.523	6.951	0	0	0
1	17	5	"A30"	"A30"	9010	9860	100	523	612	895	146	384	384	423	264	62	25	3	0	11319	10483	3626	34	1601	1601	1637	345	21	97	94	0	0.000	0.000	0.000	0.000	0.000	0.000	0.000	0.000	0.000	0.000	0.000	0.000	0.000	0.000	0.014	0.026	0.021	0.020	3.734	0.021	0.031	316	2384	100	139	9718	9857	228	8882	9110	Error	Error	-6.128	139	9718	228	8882	193332	3312722	0.716	25.641	0	0	0
1	18	5	"A30"	"A30"	9310	9860	100	473	492	197	40	384	384	422	391	92	8	0	0	13239	11834	4328	36	1639	1639	1686	837	49	93	92	0	0.000	0.000	0.000	0.000	0.000	0.000	0.000	0.000	0.000	0.000	0.000	0.000	0.000	0.000	0.008	0.011	0.017	0.017	4.273	0.009	0.028	316	2384	100	89	11600	11689	108	10195	10303	Error	Error	-7.026	89	11600	108	10195	155416	3739545	0.179	12.124	0	0	0
1	1	6	"A31"	"A31"	4205	10165	100	438	449	173	38	376	376	413	309	74	10	0	0	8513	7634	3979	52	1420	1420	1563	1066	68	80	78	0	0.000	0.000	0.000	0.000	0.000	0.000	0.000	0.000	0.000	0.000	0.000	0.000	0.000	0.000	0.009	0.012	0.025	0.028	5.161	0.006	0.013	316	2384	100	62	7093	7155	73	6214	6287	Error	Error	-6.838	62	7093	73	6214	141851	2412458	0.117	5.695	0	0	0
1	2	6	"A31"	"A31"	4505	10165	100	452	479	192	40	378	378	410	244	59	20	3	0	5340	5470	2938	53	1450	1450	1608	1137	70	76	71	0	0.000	0.000	0.000	0.000	0.000	0.000	0.000	0.000	0.000	0.000	0.000	0.000	0.000	0.000	0.019	0.025	0.042	0.049	5.270	0.018	0.035	316	2384	100	74	3890	3964	101	4020	4121	Error	Error	-5.716	74	3890	101	4020	151244	1728579	0.283	3.397	0	0	0
1	3	6	"A31"	"A31"	4805	10165	100	448	470	233	49	376	376	492	1312	266	0	0	0	10356	8775	4262	48	1435	1435	1653	1463	88	78	77	0	0.000	0.000	0.000	0.000	0.000	0.000	0.000	0.000	0.000	0.000	0.000	0.000	0.000	0.000	0.008	0.013	0.017	0.020	5.325	0.011	0.002	316	2384	100	72	8921	8993	94	7340	7434	Error	Error	-6.953	72	8921	94	7340	148600	2772910	-0.017	4.868	0	0	0
1	4	6	"A32"	"A32"	5105	10165	100	410	432	188	43	373	373	436	462	105	3	0	0	8945	7928	3515	44	1442	1442	1572	888	56	83	79	0	0.000	0.000	0.000	0.000	0.000	0.000	0.000	0.000	0.000	0.000	0.000	0.000	0.000	0.000	0.005	0.009	0.023	0.025	5.686	0.009	0.008	316	2384	100	37	7503	7540	59	6486	6545	Error	Error	-7.664	37	7503	59	6486	136651	2505121	-0.009	7.158	0	0	0
1	5	6	"A32"	"A32"	5405	10165	100	451	459	187	40	368	368	417	308	73	12	1	0	10023	8624	4301	49	1429	1429	1546	951	61	81	78	0	0.000	0.000	0.000	0.000	0.000	0.000	0.000	0.000	0.000	0.000	0.000	0.000	0.000	0.000	0.010	0.013	0.024	0.030	5.512	0.013	0.025	316	2384	100	83	8594	8677	91	7195	7286	Error	Error	-6.694	83	8594	91	7195	145086	2725042	0.136	7.443	0	0	0
1	6	6	"A32"	"A32"	5710	10165	100	488	512	235	45	374	374	434	832	191	0	0	0	11215	10143	5345	52	1500	1500	1660	1110	66	78	77	0	0.000	0.000	0.000	0.000	0.000	0.000	0.000	0.000	0.000	0.000	0.000	0.000	0.000	0.000	0.012	0.016	0.023	0.028	5.556	0.011	0.029	316	2384	100	114	9715	9829	138	8643	8781	Error	Error	-6.413	114	9715	138	8643	161840	3205226	0.094	7.642	0	0	0
1	7	6	"A33"	"A33"	6010	10160	100	399	414	175	42	376	376	657	3364	512	0	0	0	5606	6693	4916	73	1425	1425	1659	2830	170	57	43	0	0.000	0.000	0.000	0.000	0.000	0.000	0.000	0.000	0.000	0.000	0.000	0.000	0.000	0.000	0.006	0.007	0.025	0.037	8.368	0.440	0.317	316	2384	100	23	4181	4204	38	5268	5306	Error	Error	-7.506	23	4181	38	5268	130865	2114847	-0.072	1.779	0	0	0
1	8	6	"A33"	"A33"	6310	10160	100	411	437	231	52	371	371	402	216	53	18	6	0	5428	7494	5933	79	1421	1421	1462	366	25	81	73	0	0.000	0.000	0.000	0.000	0.000	0.000	0.000	0.000	0.000	0.000	0.000	0.000	0.000	0.000	0.010	0.011	0.029	0.039	7.153	0.010	0.032	316	2384	100	40	4007	4047	66	6073	6139	Error	Error	-6.646	40	4007	66	6073	138174	2368002	0.162	16.481	0	0	0
1	9	6	"A33"	"A33"	6610	10160	100	416	450	231	51	370	370	427	522	122	1	0	0	5352	6864	5252	76	1452	1452	1511	508	33	77	70	0	0.000	0.000	0.000	0.000	0.000	0.000	0.000	0.000	0.000	0.000	0.000	0.000	0.000	0.000	0.012	0.015	0.030	0.044	6.738	0.010	0.026	316	2384	100	46	3900	3946	80	5412	5492	Error	Error	-6.406	46	3900	80	5412	142285	2169008	0.044	10.537	0	0	0
1	10	6	"A34"	"A34"	6910	10160	100	472	502	227	45	376	376	412	224	54	27	9	0	13822	11020	6249	56	1492	1492	1637	1263	77	74	71	0	0.000	0.000	0.000	0.000	0.000	0.000	0.000	0.000	0.000	0.000	0.000	0.000	0.000	0.000	0.008	0.013	0.019	0.023	5.774	0.010	0.081	316	2384	100	96	12330	12426	126	9528	9654	Error	Error	-7.005	96	12330	126	9528	158737	3482263	0.402	7.429	0	0	0
1	11	6	"A34"	"A34"	7210	10160	100	481	499	184	36	388	388	430	348	80	9	0	0	13110	10962	5670	51	1517	1517	1642	1135	69	76	75	0	0.000	0.000	0.000	0.000	0.000	0.000	0.000	0.000	0.000	0.000	0.000	0.000	0.000	0.000	0.008	0.012	0.019	0.022	5.953	0.009	0.049	316	2384	100	93	11593	11686	111	9445	9556	Error	Error	-6.962	93	11593	111	9445	157787	3463917	0.198	8.211	0	0	0
1	12	6	"A34"	"A34"	7510	10160	100	474	503	195	38	374	374	399	187	46	34	13	0	12717	10685	5450	51	1519	1519	1625	1005	61	80	75	0	0.000	0.000	0.000	0.000	0.000	0.000	0.000	0.000	0.000	0.000	0.000	0.000	0.000	0.000	0.009	0.014	0.023	0.022	4.786	0.010	0.071	316	2384	100	100	11198	11298	129	9166	9295	Error	Error	-6.807	100	11198	129	9166	159031	3376467	0.556	9.015	0	0	0
1	13	6	"A35"	"A35"	7810	10160	100	431	476	276	57	370	370	406	251	61	18	6	0	5943	5561	1835	32	1554	1554	1623	543	33	91	87	0	0.000	0.000	0.000	0.000	0.000	0.000	0.000	0.000	0.000	0.000	0.000	0.000	0.000	0.000	0.014	0.026	0.043	0.044	3.794	0.018	0.019	316	2384	100	61	4389	4450	106	4007	4113	Error	Error	-6.169	61	4389	106	4007	150544	1757386	0.279	7.252	0	0	0
1	14	6	"A35"	"A35"	8110	10160	100	442	460	183	39	377	377	406	210	51	20	5	0	6973	6157	2138	34	1545	1545	1612	544	33	92	86	0	0.000	0.000	0.000	0.000	0.000	0.000	0.000	0.000	0.000	0.000	0.000	0.000	0.000	0.000	0.012	0.018	0.030	0.030	3.775	0.013	0.022	316	2384	100	65	5428	5493	83	4612	4695	Error	Error	-6.384	65	5428	83	4612	145292	1945687	0.257	8.355	0	0	0
1	15	6	"A35"	"A35"	8415	10160	100	492	515	188	36	397	397	429	257	59	22	2	0	10011	9329	3479	37	1596	1596	1673	664	39	95	91	0	0.000	0.000	0.000	0.000	0.000	0.000	0.000	0.000	0.000	0.000	0.000	0.000	0.000	0.000	0.011	0.015	0.021	0.020	3.416	0.013	0.036	316	2384	100	95	8415	8510	118	7733	7851	Error	Error	-6.469	95	8415	118	7733	162774	2948088	0.335	11.530	0	0	0
1	16	6	"A36"	"A36"	8715	10155	100	474	881	4154	471	384	384	407	180	44	35	16	0	8520	7766	3932	50	1608	1608	1850	1584	85	77	74	0	0.000	0.000	0.000	0.000	0.000	0.000	0.000	0.000	0.000	0.000	0.000	0.000	0.000	0.000	0.013	0.081	0.034	0.041	6.023	0.139	0.038	316	2384	100	90	6912	7002	497	6158	6655	Error	Error	-6.263	90	6912	497	6158	278406	2454100	2.633	3.735	0	0	0
1	17	6	"A36"	"A36"	9015	10155	100	487	508	190	37	387	387	425	319	75	13	1	0	9785	9664	5345	55	1604	1604	1692	842	49	86	80	0	0.000	0.000	0.000	0.000	0.000	0.000	0.000	0.000	0.000	0.000	0.000	0.000	0.000	0.000	0.012	0.015	0.024	0.025	5.447	0.008	0.015	316	2384	100	100	8181	8281	121	8060	8181	Error	Error	-6.354	100	8181	121	8060	160494	3053904	0.260	9.468	0	0	0
1	18	6	"A36"	"A36"	9315	10155	100	521	548	212	38	388	388	423	327	77	17	1	0	12316	11016	4941	44	1650	1650	1709	623	36	92	87	0	0.000	0.000	0.000	0.000	0.000	0.000	0.000	0.000	0.000	0.000	0.000	0.000	0.000	0.000	0.012	0.017	0.022	0.024	4.001	0.011	0.063	316	2384	100	133	10666	10799	160	9366	9526	Error	Error	-6.325	133	10666	160	9366	173109	3481133	0.382	14.939	0	0	0
1	1	7	"A37"	"A37"	4195	10465	110	427	476	247	51	357	357	414	366	88	9	1	0	4526	4692	1561	33	1412	1412	1465	394	26	98	96	0	0.000	0.000	0.000	0.000	0.000	0.000	0.000	0.000	0.000	0.000	0.000	0.000	0.000	0.000	0.022	0.036	0.061	0.047	3.500	0.033	0.032	392	2896	100	70	3114	3184	119	3280	3399	Error	Error	-5.475	70	3114	119	3280	186728	1839263	0.169	8.190	0	0	0
1	2	7	"A37"	"A37"	4500	10470	100	472	484	198	40	369	369	409	268	65	20	2	0	3130	3117	748	23	1454	1454	1509	394	26	92	89	0	0.000	0.000	0.000	0.000	0.000	0.000	0.000	0.000	0.000	0.000	0.000	0.000	0.000	0.000	0.061	0.069	0.113	0.091	3.595	0.046	0.020	316	2384	100	103	1676	1779	115	1663	1778	Error	Error	-4.024	103	1676	115	1663	152906	985094	0.280	4.081	0	0	0
1	3	7	"A37"	"A37"	4800	10470	100	453	471	188	39	379	379	515	1811	351	0	0	0	2753	2878	732	25	1457	1457	1651	2658	160	6	0	0	0.000	0.000	0.000	0.000	0.000	0.000	0.000	0.000	0.000	0.000	0.000	0.000	0.000	0.000	0.057	0.065	0.123	0.103	3.408	0.174	0.121	316	2384	100	74	1296	1370	92	1421	1513	Error	Error	-4.130	74	1296	92	1421	148766	909498	-0.024	0.462	0	0	0
1	4	7	"A38"	"A38"	5100	10470	90	406	438	180	41	354	354	380	204	53	24	5	0	10419	10524	2128	20	1426	1426	1463	356	24	100	100	0	0.000	0.000	0.000	0.000	0.000	0.000	0.000	0.000	0.000	0.000	0.000	0.000	0.000	0.000	0.006	0.009	0.014	0.011	3.290	0.007	0.022	256	1924	100	52	8993	9045	84	9098	9182	Error	Error	-7.434	52	8993	84	9098	112035	2694201	0.284	25.452	0	0	0
1	5	7	"A38"	"A38"	5400	10465	100	474	486	267	54	368	368	417	473	113	5	0	0	13571	11797	5159	43	1443	1443	1522	677	44	89	86	0	0.000	0.000	0.000	0.000	0.000	0.000	0.000	0.000	0.000	0.000	0.000	0.000	0.000	0.000	0.009	0.011	0.016	0.017	4.690	0.005	0.002	316	2384	100	106	12128	12234	118	10354	10472	Error	Error	-6.838	106	12128	118	10354	153508	3727958	0.146	15.177	0	0	0
1	6	7	"A38"	"A38"	5700	10465	100	485	526	424	80	368	368	467	1086	232	0	0	0	13459	11401	4998	43	1461	1461	1542	661	42	89	84	0	0.000	0.000	0.000	0.000	0.000	0.000	0.000	0.000	0.000	0.000	0.000	0.000	0.000	0.000	0.010	0.016	0.018	0.020	4.184	0.009	0.023	316	2384	100	117	11998	12115	158	9940	10098	Error	Error	-6.680	117	11998	158	9940	166122	3602571	0.054	14.915	0	0	0
1	7	7	"A39"	"A39"	5995	10465	90	433	465	204	43	369	369	398	234	58	21	5	0	11663	10776	4889	45	1431	1431	1451	276	19	100	100	0	0.000	0.000	0.000	0.000	0.000	0.000	0.000	0.000	0.000	0.000	0.000	0.000	0.000	0.000	0.006	0.010	0.019	0.015	3.501	0.006	0.020	256	1924	100	64	10232	10296	96	9345	9441	Error	Error	-7.321	64	10232	96	9345	119084	2758611	0.286	33.786	0	0	0
1	8	7	"A39"	"A39"	6305	10465	100	447	460	202	43	351	351	383	212	55	26	5	0	8337	9941	6242	62	1431	1431	1461	316	21	90	86	0	0.000	0.000	0.000	0.000	0.000	0.000	0.000	0.000	0.000	0.000	0.000	0.000	0.000	0.000	0.014	0.013	0.019	0.021	4.565	0.009	0.050	316	2384	100	96	6906	7002	109	8510	8619	Error	Error	-6.169	96	6906	109	8510	145239	3141200	0.363	26.835	0	0	0
1	9	7	"A39"	"A39"	6605	10465	100	412	426	188	44	357	357	395	277	70	13	0	0	7537	8026	4728	58	1431	1431	1468	348	23	87	84	0	0.000	0.000	0.000	0.000	0.000	0.000	0.000	0.000	0.000	0.000	0.000	0.000	0.000	0.000	0.009	0.010	0.024	0.028	5.416	0.008	0.009	316	2384	100	55	6106	6161	69	6595	6664	Error	Error	-6.795	55	6106	69	6595	134672	2536118	0.112	18.845	0	0	0
1	10	7	"A40"	"A40"	6905	10465	100	411	444	213	47	350	350	386	314	81	11	1	0	9754	9196	4530	49	1444	1444	1456	275	18	93	90	0	0.000	0.000	0.000	0.000	0.000	0.000	0.000	0.000	0.000	0.000	0.000	0.000	0.000	0.000	0.007	0.012	0.019	0.021	5.251	0.010	0.011	316	2384	100	61	8310	8371	94	7752	7846	Error	Error	-7.090	61	8310	94	7752	140152	2906036	0.185	28.145	0	0	0
1	11	7	"A40"	"A40"	7205	10470	85	449	477	195	40	383	383	475	639	134	0	0	0	10890	11750	3107	26	1507	1507	1660	1104	66	100	100	0	0.000	0.000	0.000	0.000	0.000	0.000	0.000	0.000	0.000	0.000	0.000	0.000	0.000	0.000	0.007	0.009	0.017	0.012	3.391	0.010	0.062	208	1660	100	66	9383	9449	94	10243	10337	Error	Error	-7.151	66	9383	94	10243	99116	2444026	0.003	9.139	0	0	0
1	12	7	"A40"	"A40"	7510	10470	85	467	503	182	36	376	376	412	242	58	22	6	0	11610	12198	3098	25	1536	1536	1576	413	26	100	100	0	0.000	0.000	0.000	0.000	0.000	0.000	0.000	0.000	0.000	0.000	0.000	0.000	0.000	0.000	0.009	0.012	0.014	0.013	2.848	0.008	0.041	208	1660	100	91	10074	10165	127	10662	10789	Error	Error	-6.791	91	10074	127	10662	104658	2537237	0.376	25.719	0	0	0
1	13	7	"A41"	"A41"	7810	10465	100	477	501	202	40	380	380	408	187	45	32	10	0	11792	11098	4714	42	1570	1570	1613	460	28	94	88	0	0.000	0.000	0.000	0.000	0.000	0.000	0.000	0.000	0.000	0.000	0.000	0.000	0.000	0.000	0.009	0.013	0.021	0.019	4.534	0.009	0.044	316	2384	100	97	10222	10319	121	9528	9649	Error	Error	-6.719	97	10222	121	9528	158435	3506848	0.497	20.620	0	0	0
1	14	7	"A41"	"A41"	8115	10465	95	501	547	199	36	386	386	423	295	69	21	3	0	12620	12685	2499	19	1591	1591	1628	325	19	100	100	0	0.000	0.000	0.000	0.000	0.000	0.000	0.000	0.000	0.000	0.000	0.000	0.000	0.000	0.000	0.010	0.015	0.016	0.014	2.775	0.011	0.037	256	2088	100	115	11029	11144	161	11094	11255	Error	Error	-6.584	115	11029	161	11094	139931	3247329	0.420	34.022	0	0	0
1	15	7	"A41"	"A41"	8415	10465	90	529	540	198	36	370	370	399	223	55	40	7	0	12418	13010	2969	22	1582	1582	1605	315	19	100	100	0	0.000	0.000	0.000	0.000	0.000	0.000	0.000	0.000	0.000	0.000	0.000	0.000	0.000	0.000	0.015	0.015	0.017	0.015	2.659	0.011	0.080	256	1924	100	159	10836	10995	170	11428	11598	Error	Error	-6.091	159	10836	170	11428	138317	3330497	0.632	36.206	0	0	0
1	16	7	"A42"	"A42"	8710	10465	100	437	468	216	46	381	381	416	271	65	18	2	0	6472	8446	6014	71	1546	1546	1658	838	50	77	74	0	0.000	0.000	0.000	0.000	0.000	0.000	0.000	0.000	0.000	0.000	0.000	0.000	0.000	0.000	0.011	0.013	0.025	0.036	6.504	0.008	0.019	316	2384	100	56	4926	4982	87	6900	6987	Error	Error	-6.459	56	4926	87	6900	147909	2669047	0.192	8.100	0	0	0
1	17	7	"A42"	"A42"	9010	10465	95	452	484	200	41	380	380	402	190	47	28	10	0	12330	12463	6082	48	1574	1574	1583	268	16	100	100	0	0.000	0.000	0.000	0.000	0.000	0.000	0.000	0.000	0.000	0.000	0.000	0.000	0.000	0.000	0.007	0.010	0.016	0.013	3.311	0.008	0.058	256	2088	100	72	10756	10828	104	10889	10993	Error	Error	-7.223	72	10756	104	10889	124013	3190546	0.432	40.597	0	0	0
1	18	7	"A42"	"A42"	9310	10460	95	502	541	212	39	386	386	418	256	61	27	7	0	15848	14490	6853	47	1612	1612	1634	309	18	100	100	0	0.000	0.000	0.000	0.000	0.000	0.000	0.000	0.000	0.000	0.000	0.000	0.000	0.000	0.000	0.008	0.012	0.017	0.013	3.167	0.010	0.038	256	2088	100	116	14236	14352	155	12878	13033	Error	Error	-6.939	116	14236	155	12878	138561	3709452	0.480	41.605	0	0	0
1	1	8	"A43"	"A43"	4205	10765	100	456	501	349	69	346	346	369	192	52	35	11	0	11942	10975	3873	35	1358	1358	1414	497	35	94	92	0	0.000	0.000	0.000	0.000	0.000	0.000	0.000	0.000	0.000	0.000	0.000	0.000	0.000	0.000	0.010	0.016	0.019	0.019	4.043	0.012	0.057	316	2384	100	110	10584	10694	155	9617	9772	Error	Error	-6.588	110	10584	155	9617	158285	3468116	0.688	19.237	0	0	0
1	2	8	"A43"	"A43"	4505	10765	100	426	453	200	44	352	352	390	233	59	22	4	0	10593	9312	5158	55	1383	1383	1540	1050	68	77	74	0	0.000	0.000	0.000	0.000	0.000	0.000	0.000	0.000	0.000	0.000	0.000	0.000	0.000	0.000	0.008	0.013	0.022	0.021	5.036	0.012	0.063	316	2384	100	74	9210	9284	101	7929	8030	Error	Error	-6.960	74	9210	101	7929	143297	2942656	0.270	7.402	0	0	0
1	3	8	"A43"	"A43"	4805	10765	100	433	465	205	44	369	369	405	258	63	19	3	0	5098	5172	2536	49	1418	1418	1497	659	44	83	79	0	0.000	0.000	0.000	0.000	0.000	0.000	0.000	0.000	0.000	0.000	0.000	0.000	0.000	0.000	0.017	0.026	0.046	0.047	4.934	0.014	0.017	316	2384	100	64	3680	3744	96	3754	3850	Error	Error	-5.845	64	3680	96	3754	146874	1634296	0.233	5.577	0	0	0
1	4	8	"A44"	"A44"	5110	10765	100	449	477	219	45	360	360	396	283	71	16	2	0	8447	7891	2898	36	1424	1424	1441	320	22	96	93	0	0.000	0.000	0.000	0.000	0.000	0.000	0.000	0.000	0.000	0.000	0.000	0.000	0.000	0.000	0.013	0.018	0.027	0.027	3.673	0.009	0.007	316	2384	100	89	7023	7112	117	6467	6584	Error	Error	-6.302	89	7023	117	6467	150883	2493706	0.286	20.156	0	0	0
1	5	8	"A44"	"A44"	5410	10765	100	450	452	197	43	362	362	413	345	83	8	0	0	7747	6855	2941	42	1414	1414	1483	582	39	88	82	0	0.000	0.000	0.000	0.000	0.000	0.000	0.000	0.000	0.000	0.000	0.000	0.000	0.000	0.000	0.014	0.017	0.031	0.033	4.934	0.012	0.009	316	2384	100	88	6333	6421	90	5441	5531	Error	Error	-6.169	88	6333	90	5441	142865	2166284	0.113	9.230	0	0	0
1	6	8	"A44"	"A44"	5710	10765	100	395	443	220	49	358	358	406	390	96	6	1	0	7203	6619	2808	42	1405	1405	1467	517	35	87	83	0	0.000	0.000	0.000	0.000	0.000	0.000	0.000	0.000	0.000	0.000	0.000	0.000	0.000	0.000	0.006	0.016	0.031	0.033	5.752	0.008	0.004	316	2384	100	37	5798	5835	85	5214	5299	Error	Error	-7.292	37	5798	85	5214	140067	2091718	0.095	9.965	0	0	0
1	7	8	"A45"	"A45"	6010	10765	100	469	687	2092	304	356	356	396	287	72	23	4	0	13776	12367	5856	47	1415	1415	1503	762	50	88	83	0	0.000	0.000	0.000	0.000	0.000	0.000	0.000	0.000	0.000	0.000	0.000	0.000	0.000	0.000	0.009	0.030	0.019	0.020	4.724	0.032	0.028	316	2384	100	113	12361	12474	331	10952	11283	Error	Error	-6.773	113	12361	331	10952	217196	3907948	1.014	14.257	0	0	0
1	8	8	"A45"	"A45"	6310	10765	100	411	452	225	49	352	352	385	253	65	20	5	0	7765	7494	3642	48	1393	1393	1489	807	54	84	81	0	0.000	0.000	0.000	0.000	0.000	0.000	0.000	0.000	0.000	0.000	0.000	0.000	0.000	0.000	0.009	0.016	0.025	0.025	5.958	0.009	0.013	316	2384	100	59	6372	6431	100	6101	6201	Error	Error	-6.755	59	6372	100	6101	142859	2368136	0.265	7.441	0	0	0
1	9	8	"A45"	"A45"	6610	10760	100	456	471	187	39	354	354	392	296	75	15	1	0	13829	11751	6781	57	1423	1423	1605	1325	82	77	73	0	0.000	0.000	0.000	0.000	0.000	0.000	0.000	0.000	0.000	0.000	0.000	0.000	0.000	0.000	0.008	0.011	0.015	0.018	4.726	0.011	0.105	316	2384	100	102	12406	12508	117	10328	10445	Error	Error	-6.926	102	12406	117	10328	148780	3713458	0.267	7.657	0	0	0
1	10	8	"A47"	"A47"	6910	10760	100	426	454	186	40	362	362	391	216	55	24	5	0	9558	8813	3461	39	1445	1445	1487	454	30	94	89	0	0.000	0.000	0.000	0.000	0.000	0.000	0.000	0.000	0.000	0.000	0.000	0.000	0.000	0.000	0.008	0.012	0.023	0.020	3.809	0.012	0.051	316	2384	100	64	8113	8177	92	7368	7460	Error	Error	-6.986	64	8113	92	7368	143574	2784832	0.292	16.137	0	0	0
1	11	8	"A47"	"A47"	7210	10760	100	460	492	205	41	374	374	400	205	51	32	8	0	10394	9203	4154	45	1481	1481	1611	1125	69	84	79	0	0.000	0.000	0.000	0.000	0.000	0.000	0.000	0.000	0.000	0.000	0.000	0.000	0.000	0.000	0.010	0.015	0.023	0.022	4.320	0.011	0.040	316	2384	100	86	8913	8999	118	7722	7840	Error	Error	-6.695	86	8913	118	7722	155562	2908220	0.449	6.748	0	0	0
1	12	8	"A47"	"A47"	7510	10760	100	502	519	209	40	382	382	423	440	104	8	0	0	12597	10624	5133	48	1520	1520	1710	1564	91	81	77	0	0.000	0.000	0.000	0.000	0.000	0.000	0.000	0.000	0.000	0.000	0.000	0.000	0.000	0.000	0.011	0.015	0.021	0.021	4.591	0.023	0.043	316	2384	100	120	11077	11197	137	9104	9241	Error	Error	-6.528	120	11077	137	9104	164051	3357267	0.218	5.699	0	0	0
1	13	8	"A48"	"A48"	7815	10760	100	2238	4264	5423	127	387	387	441	469	106	78	64	0	12318	14925	11336	75	1524	1524	1722	1267	73	88	85	0	0.000	0.000	0.000	0.000	0.000	0.000	0.000	0.000	0.000	0.000	0.000	0.000	0.000	0.000	0.171	0.289	0.205	0.199	2.659	0.328	0.670	316	2384	100	1851	10794	12645	3877	13401	17278	Error	Error	-2.544	1851	10794	3877	13401	1347534	4716271	8.151	10.421	0	0	0
1	14	8	"A48"	"A48"	8115	10760	100	1213	2131	2450	114	378	378	419	467	111	66	47	0	8848	10054	6518	64	1500	1500	1569	564	35	93	91	0	0.000	0.000	0.000	0.000	0.000	0.000	0.000	0.000	0.000	0.000	0.000	0.000	0.000	0.000	0.114	0.205	0.147	0.130	2.600	0.247	0.680	316	2384	100	835	7348	8183	1753	8554	10307	Error	Error	-3.138	835	7348	1753	8554	673377	3176960	3.666	15.044	0	0	0
1	15	8	"A48"	"A48"	8415	10760	100	964	2291	4772	208	381	381	412	230	55	70	54	0	7321	9393	7715	82	1506	1506	1602	670	41	92	87	0	0.000	0.000	0.000	0.000	0.000	0.000	0.000	0.000	0.000	0.000	0.000	0.000	0.000	0.000	0.100	0.242	0.143	0.125	3.367	0.411	0.441	316	2384	100	583	5815	6398	1910	7887	9797	Error	Error	-3.318	583	5815	1910	7887	723976	2968134	8.170	11.628	0	0	0
1	16	8	"A49"	"A49"	8715	10760	100	486	509	212	41	374	374	405	234	57	30	6	0	12227	10783	5709	52	1523	1523	1679	1281	76	83	80	0	0.000	0.000	0.000	0.000	0.000	0.000	0.000	0.000	0.000	0.000	0.000	0.000	0.000	0.000	0.010	0.015	0.022	0.021	3.736	0.012	0.070	316	2384	100	112	10704	10816	135	9260	9395	Error	Error	-6.579	112	10704	135	9260	160798	3407341	0.444	7.107	0	0	0
1	17	8	"A49"	"A49"	9015	10760	100	541	574	310	54	381	381	493	1997	405	0	0	0	14781	13084	5637	43	1576	1576	1629	1103	67	88	86	0	0.000	0.000	0.000	0.000	0.000	0.000	0.000	0.000	0.000	0.000	0.000	0.000	0.000	0.000	0.012	0.017	0.020	0.019	3.572	0.015	0.140	316	2384	100	160	13205	13365	193	11508	11701	Error	Error	-6.367	160	13205	193	11508	181241	4134517	0.041	10.385	0	0	0
1	18	8	"A49"	"A49"	9315	10755	100	524	541	211	39	379	379	408	206	50	38	12	0	16311	13939	6607	47	1608	1608	1660	625	37	91	87	0	0.000	0.000	0.000	0.000	0.000	0.000	0.000	0.000	0.000	0.000	0.000	0.000	0.000	0.000	0.010	0.013	0.017	0.016	4.094	0.012	0.142	316	2384	100	145	14703	14848	162	12331	12493	Error	Error	-6.664	145	14703	162	12331	171014	4404820	0.646	19.646	0	0	0
1	1	9	"A50"	"A50"	4200	11065	100	427	448	196	43	358	358	383	230	60	20	4	0	8849	8050	4249	52	1343	1343	1370	285	20	91	85	0	0.000	0.000	0.000	0.000	0.000	0.000	0.000	0.000	0.000	0.000	0.000	0.000	0.000	0.000	0.009	0.013	0.023	0.027	4.821	0.009	0.020	316	2384	100	69	7506	7575	90	6707	6797	Error	Error	-6.765	69	7506	90	6707	141625	2543660	0.283	23.439	0	0	0
1	2	9	"A50"	"A50"	4505	11065	85	442	463	193	41	354	354	381	229	60	22	5	0	10512	10218	2490	24	1368	1368	1402	330	23	100	100	0	0.000	0.000	0.000	0.000	0.000	0.000	0.000	0.000	0.000	0.000	0.000	0.000	0.000	0.000	0.010	0.012	0.020	0.017	2.971	0.008	0.016	208	1660	100	88	9144	9232	109	8850	8959	Error	Error	-6.699	88	9144	109	8850	96203	2125290	0.358	26.715	0	0	0
1	3	9	"A50"	"A50"	4805	11065	85	410	482	512	106	373	373	400	215	53	21	6	0	7248	7074	1571	22	1384	1384	1421	375	26	100	100	0	0.000	0.000	0.000	0.000	0.000	0.000	0.000	0.000	0.000	0.000	0.000	0.000	0.000	0.000	0.006	0.019	0.028	0.026	3.163	0.015	0.014	208	1660	100	37	5864	5901	109	5690	5799	Error	Error	-7.308	37	5864	109	5690	100262	1471333	0.381	15.075	0	0	0
1	4	9	"A51"	"A51"	5100	11060	90	432	449	183	40	373	373	414	302	72	10	1	0	7769	7716	1509	19	1395	1395	1419	303	21	100	100	0	0.000	0.000	0.000	0.000	0.000	0.000	0.000	0.000	0.000	0.000	0.000	0.000	0.000	0.000	0.009	0.012	0.025	0.019	3.111	0.003	0.001	256	1924	100	59	6374	6433	76	6321	6397	Error	Error	-6.755	59	6374	76	6321	115003	1975313	0.116	20.782	0	0	0
1	5	9	"A51"	"A51"	5410	11070	90	404	440	197	44	362	362	393	230	58	21	2	0	9601	9361	1904	20	1369	1369	1392	288	20	100	100	0	0.000	0.000	0.000	0.000	0.000	0.000	0.000	0.000	0.000	0.000	0.000	0.000	0.000	0.000	0.005	0.010	0.019	0.015	3.381	0.006	0.012	256	1924	100	42	8232	8274	78	7992	8070	Error	Error	-7.615	42	8232	78	7992	112530	2396305	0.204	27.670	0	0	0
1	6	9	"A51"	"A51"	5710	11065	90	450	467	206	44	355	355	390	257	65	18	2	0	9744	9499	1675	17	1368	1368	1395	279	20	100	100	0	0.000	0.000	0.000	0.000	0.000	0.000	0.000	0.000	0.000	0.000	0.000	0.000	0.000	0.000	0.011	0.014	0.020	0.016	3.131	0.010	0.014	256	1924	100	95	8376	8471	112	8131	8243	Error	Error	-6.462	95	8376	112	8131	119507	2431791	0.300	29.047	0	0	0
1	7	9	"A52"	"A52"	6010	11065	100	398	432	316	73	356	356	389	207	53	16	2	0	5273	4877	1661	34	1378	1378	1406	288	20	93	89	0	0.000	0.000	0.000	0.000	0.000	0.000	0.000	0.000	0.000	0.000	0.000	0.000	0.000	0.000	0.011	0.022	0.037	0.038	4.192	0.010	0.005	316	2384	100	42	3895	3937	76	3499	3575	Error	Error	-6.535	42	3895	76	3499	136387	1541124	0.208	12.052	0	0	0
1	8	9	"A52"	"A52"	6310	11065	95	436	449	190	42	345	345	383	271	70	19	1	0	5200	5259	921	17	1393	1393	1414	301	21	100	100	0	0.000	0.000	0.000	0.000	0.000	0.000	0.000	0.000	0.000	0.000	0.000	0.000	0.000	0.000	0.024	0.027	0.043	0.037	3.028	0.015	0.018	256	2088	100	91	3807	3898	104	3866	3970	Error	Error	-5.387	91	3807	104	3866	114999	1346379	0.244	12.774	0	0	0
1	9	9	"A52"	"A52"	6610	11065	95	444	492	347	70	352	352	381	230	60	26	5	0	5804	6004	1207	20	1413	1413	1440	311	21	100	100	0	0.000	0.000	0.000	0.000	0.000	0.000	0.000	0.000	0.000	0.000	0.000	0.000	0.000	0.000	0.021	0.030	0.041	0.034	3.117	0.016	0.014	256	2088	100	92	4391	4483	140	4591	4731	Error	Error	-5.577	92	4391	140	4591	125948	1536901	0.483	14.675	0	0	0
1	10	9	"A53"	"A53"	6905	11065	100	427	454	195	42	363	363	395	429	108	4	0	0	8021	7598	2459	32	1420	1420	1438	278	19	96	94	0	0.000	0.000	0.000	0.000	0.000	0.000	0.000	0.000	0.000	0.000	0.000	0.000	0.000	0.000	0.010	0.015	0.025	0.022	3.797	0.011	0.022	316	2384	100	64	6601	6665	91	6178	6269	Error	Error	-6.688	64	6601	91	6178	143522	2401073	0.138	22.158	0	0	0
1	11	9	"A53"	"A53"	7205	11065	90	473	536	326	60	363	363	414	414	100	12	1	0	10929	11406	2944	25	1476	1476	1559	1320	84	100	100	0	0.000	0.000	0.000	0.000	0.000	0.000	0.000	0.000	0.000	0.000	0.000	0.000	0.000	0.000	0.012	0.017	0.020	0.017	2.651	0.014	0.044	256	1924	100	110	9453	9563	173	9930	10103	Error	Error	-6.425	110	9453	173	9930	137171	2919833	0.295	7.460	0	0	0
1	12	9	"A53"	"A53"	7510	11065	90	514	524	217	41	376	376	405	264	65	25	3	0	10146	10253	2157	21	1489	1489	1515	317	20	100	100	0	0.000	0.000	0.000	0.000	0.000	0.000	0.000	0.000	0.000	0.000	0.000	0.000	0.000	0.000	0.016	0.017	0.021	0.020	2.489	0.013	0.052	256	1924	100	138	8657	8795	148	8764	8912	Error	Error	-5.971	138	8657	148	8764	134017	2624816	0.451	27.565	0	0	0
1	13	9	"A54"	"A54"	7810	11065	100	474	506	220	43	365	365	397	248	62	25	6	0	11008	10169	4096	40	1460	1460	1493	398	26	95	90	0	0.000	0.000	0.000	0.000	0.000	0.000	0.000	0.000	0.000	0.000	0.000	0.000	0.000	0.000	0.011	0.016	0.021	0.022	4.172	0.012	0.044	316	2384	100	109	9548	9657	141	8709	8850	Error	Error	-6.453	109	9548	141	8709	159752	3213352	0.440	21.799	0	0	0
1	14	9	"A54"	"A54"	8115	11065	90	511	553	298	53	373	373	401	194	48	37	14	0	15654	15437	3445	22	1502	1502	1528	282	18	100	100	0	0.000	0.000	0.000	0.000	0.000	0.000	0.000	0.000	0.000	0.000	0.000	0.000	0.000	0.000	0.010	0.013	0.014	0.012	2.838	0.010	0.082	256	1924	100	138	14152	14290	180	13935	14115	Error	Error	-6.680	138	14152	180	13935	141635	3951923	0.784	49.323	0	0	0
1	15	9	"A54"	"A54"	8410	11060	95	497	511	209	40	375	375	407	232	57	27	5	0	11712	12482	3208	25	1497	1497	1544	367	23	100	100	0	0.000	0.000	0.000	0.000	0.000	0.000	0.000	0.000	0.000	0.000	0.000	0.000	0.000	0.000	0.012	0.012	0.015	0.013	3.012	0.010	0.053	256	2088	100	122	10215	10337	136	10985	11121	Error	Error	-6.388	122	10215	136	10985	130738	3195407	0.448	29.804	0	0	0
1	16	9	"A55"	"A55"	8710	11060	100	479	489	205	41	364	364	393	180	45	36	10	0	12984	11322	5169	45	1485	1485	1512	290	19	96	93	0	0.000	0.000	0.000	0.000	0.000	0.000	0.000	0.000	0.000	0.000	0.000	0.000	0.000	0.000	0.010	0.013	0.018	0.019	3.653	0.011	0.081	316	2384	100	115	11499	11614	125	9837	9962	Error	Error	-6.644	115	11499	125	9837	154553	3577874	0.533	33.828	0	0	0
1	17	9	"A55"	"A55"	9010	11060	95	497	530	212	40	379	379	399	177	44	41	14	0	12657	11901	4388	36	1529	1529	1550	300	19	100	100	0	0.000	0.000	0.000	0.000	0.000	0.000	0.000	0.000	0.000	0.000	0.000	0.000	0.000	0.000	0.011	0.015	0.019	0.017	3.172	0.011	0.075	256	2088	100	118	11128	11246	151	10372	10523	Error	Error	-6.559	118	11128	151	10372	135670	3046586	0.740	34.503	0	0	0
1	18	9	"A55"	"A55"	9315	11060	95	554	561	204	36	364	364	392	243	61	38	7	0	13217	12442	4895	39	1535	1535	1561	326	20	100	100	0	0.000	0.000	0.000	0.000	0.000	0.000	0.000	0.000	0.000	0.000	0.000	0.000	0.000	0.000	0.016	0.018	0.022	0.019	2.709	0.015	0.065	256	2088	100	190	11682	11872	197	10907	11104	Error	Error	-5.942	190	11682	197	10907	143685	3185208	0.695	33.377	0	0	0
1	1	10	"A56"	"A56"	4200	11375	100	435	485	356	73	353	353	377	188	49	33	8	0	7162	7199	2318	32	1345	1345	1379	298	21	99	98	0	0.000	0.000	0.000	0.000	0.000	0.000	0.000	0.000	0.000	0.000	0.000	0.000	0.000	0.000	0.014	0.023	0.031	0.024	3.267	0.038	0.125	316	2384	100	82	5817	5899	132	5854	5986	Error	Error	-6.149	82	5817	132	5854	153326	2275023	0.574	19.530	0	0	0
1	2	10	"A56"	"A56"	4495	11370	100	425	465	222	47	354	354	393	367	93	12	0	0	5946	5541	2593	46	1409	1409	1527	779	51	80	74	0	0.000	0.000	0.000	0.000	0.000	0.000	0.000	0.000	0.000	0.000	0.000	0.000	0.000	0.000	0.016	0.027	0.048	0.044	4.265	0.016	0.007	316	2384	100	71	4537	4608	111	4132	4243	Error	Error	-5.998	71	4537	111	4132	146838	1750798	0.196	5.153	0	0	0
1	3	10	"A56"	"A56"	4795	11370	100	406	443	210	47	359	359	390	249	63	18	5	0	5210	4745	2150	45	1384	1384	1483	653	44	78	74	0	0.000	0.000	0.000	0.000	0.000	0.000	0.000	0.000	0.000	0.000	0.000	0.000	0.000	0.000	0.012	0.025	0.052	0.054	4.775	0.020	0.020	316	2384	100	47	3826	3873	84	3361	3445	Error	Error	-6.347	47	3826	84	3361	139997	1499572	0.213	4.995	0	0	0
1	4	10	"A57"	"A57"	5105	11375	90	459	498	291	58	366	366	402	235	58	23	6	0	7878	7446	1908	25	1387	1387	1415	299	21	100	100	0	0.000	0.000	0.000	0.000	0.000	0.000	0.000	0.000	0.000	0.000	0.000	0.000	0.000	0.000	0.014	0.022	0.028	0.024	3.042	0.015	0.037	256	1924	100	93	6491	6584	132	6059	6191	Error	Error	-6.125	93	6491	132	6059	127608	1906103	0.409	20.171	0	0	0
1	5	10	"A57"	"A57"	5395	11370	100	429	448	210	46	360	360	400	269	67	17	2	0	8636	7548	4112	54	1365	1365	1443	695	48	77	73	0	0.000	0.000	0.000	0.000	0.000	0.000	0.000	0.000	0.000	0.000	0.000	0.000	0.000	0.000	0.009	0.014	0.028	0.032	4.805	0.011	0.023	316	2384	100	69	7271	7340	88	6183	6271	Error	Error	-6.719	69	7271	88	6183	141629	2385020	0.178	8.784	0	0	0
1	6	10	"A57"	"A57"	5695	11370	100	434	490	397	81	346	346	378	229	60	25	6	0	9986	8248	4870	59	1345	1345	1484	1085	73	69	68	0	0.000	0.000	0.000	0.000	0.000	0.000	0.000	0.000	0.000	0.000	0.000	0.000	0.000	0.000	0.010	0.021	0.029	0.040	6.277	0.012	0.040	316	2384	100	88	8641	8729	144	6903	7047	Error	Error	-6.618	88	8641	144	6903	154723	2606464	0.489	6.234	0	0	0
1	7	10	"A58"	"A58"	5995	11370	95	414	444	197	44	350	350	390	292	74	12	2	0	8943	8863	1490	16	1344	1344	1365	272	19	100	100	0	0.000	0.000	0.000	0.000	0.000	0.000	0.000	0.000	0.000	0.000	0.000	0.000	0.000	0.000	0.008	0.013	0.019	0.017	2.912	0.007	0.011	256	2088	100	64	7599	7663	94	7519	7613	Error	Error	-6.892	64	7599	94	7519	113625	2268825	0.185	27.566	0	0	0
1	8	10	"A58"	"A58"	6300	11365	100	432	462	200	43	355	355	392	247	63	23	3	0	10505	9114	4725	51	1396	1396	1474	785	53	81	77	0	0.000	0.000	0.000	0.000	0.000	0.000	0.000	0.000	0.000	0.000	0.000	0.000	0.000	0.000	0.008	0.014	0.024	0.027	5.054	0.007	0.012	316	2384	100	77	9109	9186	107	7718	7825	Error	Error	-6.886	77	9109	107	7718	146090	2879988	0.283	9.732	0	0	0
1	9	10	"A58"	"A58"	6600	11365	100	441	454	205	45	351	351	384	236	61	21	5	0	9409	8031	4357	54	1409	1409	1528	1122	73	75	70	0	0.000	0.000	0.000	0.000	0.000	0.000	0.000	0.000	0.000	0.000	0.000	0.000	0.000	0.000	0.011	0.016	0.025	0.031	6.075	0.011	0.028	316	2384	100	90	8000	8090	103	6622	6725	Error	Error	-6.474	90	8000	103	6622	143487	2537784	0.297	5.796	0	0	0
1	10	10	"A59"	"A59"	6905	11370	95	474	496	197	39	364	364	392	229	58	27	7	0	9921	10628	2491	23	1423	1423	1452	319	21	100	100	0	0.000	0.000	0.000	0.000	0.000	0.000	0.000	0.000	0.000	0.000	0.000	0.000	0.000	0.000	0.013	0.014	0.021	0.018	2.765	0.011	0.029	256	2088	100	110	8498	8608	132	9205	9337	Error	Error	-6.272	110	8498	132	9205	126959	2720894	0.454	28.765	0	0	0
1	11	10	"A59"	"A59"	7200	11365	100	460	484	223	46	366	366	403	316	78	15	1	0	8393	7464	4036	54	1468	1468	1624	1118	68	75	72	0	0.000	0.000	0.000	0.000	0.000	0.000	0.000	0.000	0.000	0.000	0.000	0.000	0.000	0.000	0.014	0.020	0.033	0.035	4.391	0.014	0.064	316	2384	100	94	6925	7019	118	5996	6114	Error	Error	-6.203	94	6925	118	5996	152956	2358488	0.256	5.224	0	0	0
1	12	10	"A59"	"A59"	7500	11365	100	444	471	217	46	361	361	397	268	67	19	3	0	7758	6828	4203	61	1442	1442	1706	1580	92	67	63	0	0.000	0.000	0.000	0.000	0.000	0.000	0.000	0.000	0.000	0.000	0.000	0.000	0.000	0.000	0.013	0.020	0.034	0.042	5.314	0.012	0.039	316	2384	100	83	6316	6399	110	5386	5496	Error	Error	-6.250	83	6316	110	5386	148749	2157562	0.276	3.242	0	0	0
1	13	10	"A60"	"A60"	7800	11365	90	454	473	210	44	367	367	400	247	61	20	3	0	6597	7295	3506	48	1447	1447	1480	326	22	100	100	0	0.000	0.000	0.000	0.000	0.000	0.000	0.000	0.000	0.000	0.000	0.000	0.000	0.000	0.000	0.017	0.018	0.026	0.025	3.261	0.013	0.041	256	1924	100	87	5150	5237	106	5848	5954	Error	Error	-5.887	87	5150	106	5848	121150	1867631	0.296	17.837	0	0	0
1	14	10	"A60"	"A60"	8100	11365	100	427	463	214	46	379	379	394	173	43	29	10	0	6213	6821	4687	68	1484	1484	1507	329	21	82	77	0	0.000	0.000	0.000	0.000	0.000	0.000	0.000	0.000	0.000	0.000	0.000	0.000	0.000	0.000	0.010	0.016	0.032	0.039	7.113	0.012	0.048	316	2384	100	48	4729	4777	84	5337	5421	Error	Error	-6.622	48	4729	84	5337	146404	2155435	0.399	16.152	0	0	0
1	15	10	"A60"	"A60"	8400	11365	100	471	739	2343	317	377	377	407	265	65	19	7	0	5530	6788	4925	72	1490	1490	1520	315	20	87	78	0	0.000	0.000	0.000	0.000	0.000	0.000	0.000	0.000	0.000	0.000	0.000	0.000	0.000	0.000	0.023	0.068	0.038	0.051	5.978	0.076	0.035	316	2384	100	94	4040	4134	362	5298	5660	Error	Error	-5.426	94	4040	362	5298	233542	2145150	1.253	16.724	0	0	0
1	16	10	"A61"	"A61"	8700	11360	90	545	562	194	34	367	367	392	187	47	48	16	0	14361	14459	2735	18	1525	1525	1551	313	20	100	100	0	0.000	0.000	0.000	0.000	0.000	0.000	0.000	0.000	0.000	0.000	0.000	0.000	0.000	0.000	0.014	0.015	0.017	0.013	2.870	0.014	0.169	256	1924	100	178	12836	13014	195	12934	13129	Error	Error	-6.172	178	12836	195	12934	143874	3701503	0.909	41.240	0	0	0
1	17	10	"A61"	"A61"	9005	11360	100	541	579	240	41	374	374	410	513	125	9	0	0	17342	14720	7290	49	1537	1537	1614	872	54	88	82	0	0.000	0.000	0.000	0.000	0.000	0.000	0.000	0.000	0.000	0.000	0.000	0.000	0.000	0.000	0.011	0.016	0.018	0.019	3.935	0.012	0.033	316	2384	100	167	15805	15972	205	13183	13388	Error	Error	-6.564	167	15805	205	13183	182813	4651475	0.329	15.030	0	0	0
1	18	10	"A61"	"A61"	9305	11360	100	529	541	208	38	386	386	414	320	77	22	0	0	14356	12407	7554	60	1547	1547	1704	1355	79	75	69	0	0.000	0.000	0.000	0.000	0.000	0.000	0.000	0.000	0.000	0.000	0.000	0.000	0.000	0.000	0.011	0.014	0.019	0.021	4.930	0.012	0.148	316	2384	100	143	12809	12952	155	10860	11015	Error	Error	-6.485	143	12809	155	10860	170799	3920467	0.397	7.899	0	0	0
1	1	11	"A62"	"A62"	4205	11675	90	535	571	243	42	351	351	382	206	53	44	17	0	15429	15799	4643	29	1378	1378	1404	297	21	100	100	0	0.000	0.000	0.000	0.000	0.000	0.000	0.000	0.000	0.000	0.000	0.000	0.000	0.000	0.000	0.013	0.015	0.016	0.014	2.714	0.012	0.102	256	1924	100	184	14051	14235	220	14421	14641	Error	Error	-6.255	184	14051	220	14421	146101	4044499	0.917	48.468	0	0	0
1	2	11	"A62"	"A62"	4505	11665	100	421	454	216	47	349	349	374	221	59	24	6	0	12829	10138	6025	59	1367	1367	1473	900	61	74	73	0	0.000	0.000	0.000	0.000	0.000	0.000	0.000	0.000	0.000	0.000	0.000	0.000	0.000	0.000	0.006	0.012	0.019	0.025	7.583	0.009	0.029	316	2384	100	72	11462	11534	105	8771	8876	Error	Error	-7.315	72	11462	105	8771	143592	3203747	0.362	9.628	0	0	0
1	3	11	"A62"	"A62"	4805	11665	100	453	471	194	41	351	351	521	2502	480	0	0	0	11646	9794	5086	51	1380	1380	1485	1075	72	79	75	0	0.000	0.000	0.000	0.000	0.000	0.000	0.000	0.000	0.000	0.000	0.000	0.000	0.000	0.000	0.010	0.014	0.024	0.027	5.144	0.224	0.026	316	2384	100	102	10266	10368	120	8414	8534	Error	Error	-6.653	102	10266	120	8414	148818	3094821	-0.020	7.729	0	0	0
1	4	11	"A63"	"A63"	5110	11665	95	498	527	203	38	364	364	392	188	47	43	14	0	16302	15354	4239	27	1430	1430	1473	365	24	100	100	0	0.000	0.000	0.000	0.000	0.000	0.000	0.000	0.000	0.000	0.000	0.000	0.000	0.000	0.000	0.009	0.012	0.016	0.013	2.755	0.011	0.065	256	2088	100	134	14872	15006	163	13924	14087	Error	Error	-6.794	134	14872	163	13924	134916	3930504	0.718	38.030	0	0	0
1	5	11	"A63"	"A63"	5405	11665	100	412	449	239	53	355	355	399	399	100	7	1	0	7049	6166	2988	48	1384	1384	1454	668	45	79	74	0	0.000	0.000	0.000	0.000	0.000	0.000	0.000	0.000	0.000	0.000	0.000	0.000	0.000	0.000	0.010	0.020	0.029	0.036	5.912	0.008	0.002	316	2384	100	57	5665	5722	94	4782	4876	Error	Error	-6.635	57	5665	94	4782	141967	1948464	0.125	7.054	0	0	0
1	6	11	"A63"	"A63"	5705	11665	100	423	444	212	47	338	338	368	216	58	22	5	0	11357	9390	4961	52	1352	1352	1438	672	46	81	76	0	0.000	0.000	0.000	0.000	0.000	0.000	0.000	0.000	0.000	0.000	0.000	0.000	0.000	0.000	0.008	0.013	0.019	0.025	6.356	0.007	0.021	316	2384	100	85	10005	10090	106	8038	8144	Error	Error	-6.879	85	10005	106	8038	140459	2967133	0.352	11.833	0	0	0
1	7	11	"A64"	"A64"	6005	11665	95	415	429	164	38	332	332	364	239	65	17	1	0	8581	8620	1627	18	1370	1370	1390	275	19	100	100	0	0.000	0.000	0.000	0.000	0.000	0.000	0.000	0.000	0.000	0.000	0.000	0.000	0.000	0.000	0.012	0.013	0.020	0.017	2.687	0.009	0.011	256	2088	100	83	7211	7294	97	7250	7347	Error	Error	-6.441	83	7211	97	7250	109778	2206784	0.272	26.291	0	0	0
1	8	11	"A64"	"A64"	6305	11665	100	425	491	576	117	347	347	380	200	52	29	8	0	7593	6600	2739	41	1394	1394	1443	496	34	86	82	0	0.000	0.000	0.000	0.000	0.000	0.000	0.000	0.000	0.000	0.000	0.000	0.000	0.000	0.000	0.013	0.028	0.034	0.037	5.655	0.013	0.012	316	2384	100	78	6199	6277	144	5206	5350	Error	Error	-6.312	78	6199	144	5206	155132	2085713	0.555	10.397	0	0	0
1	9	11	"A64"	"A64"	6605	11660	100	462	488	214	43	360	360	389	206	52	31	8	0	10345	9562	5292	55	1434	1434	1553	983	63	80	76	0	0.000	0.000	0.000	0.000	0.000	0.000	0.000	0.000	0.000	0.000	0.000	0.000	0.000	0.000	0.011	0.016	0.022	0.023	4.644	0.009	0.021	316	2384	100	102	8911	9013	128	8128	8256	Error	Error	-6.449	102	8911	128	8128	154356	3021470	0.481	8.148	0	0	0
1	10	11	"A65"	"A65"	6910	11665	90	513	525	177	33	355	355	379	198	52	39	10	0	15544	15583	2114	13	1426	1426	1445	289	20	100	100	0	0.000	0.000	0.000	0.000	0.000	0.000	0.000	0.000	0.000	0.000	0.000	0.000	0.000	0.000	0.011	0.012	0.014	0.010	2.979	0.010	0.105	256	1924	100	158	14118	14276	170	14157	14327	Error	Error	-6.481	158	14118	170	14157	134419	3989240	0.737	48.920	0	0	0
1	11	11	"A65"	"A65"	7210	11660	100	480	496	201	40	348	348	385	227	58	29	7	0	15752	13328	7172	53	1446	1446	1562	1092	69	81	75	0	0.000	0.000	0.000	0.000	0.000	0.000	0.000	0.000	0.000	0.000	0.000	0.000	0.000	0.000	0.009	0.012	0.015	0.017	4.164	0.011	0.108	316	2384	100	132	14306	14438	148	11882	12030	Error	Error	-6.760	132	14306	148	11882	156611	4211760	0.489	10.775	0	0	0
1	12	11	"A65"	"A65"	7510	11660	100	452	486	217	44	348	348	384	229	59	30	7	0	12790	10925	5460	49	1433	1433	1514	814	53	83	78	0	0.000	0.000	0.000	0.000	0.000	0.000	0.000	0.000	0.000	0.000	0.000	0.000	0.000	0.000	0.009	0.015	0.020	0.023	4.800	0.011	0.077	316	2384	100	104	11357	11461	138	9492	9630	Error	Error	-6.771	104	11357	138	9492	153673	3452229	0.445	11.561	0	0	0
1	13	11	"A66"	"A66"	7810	11660	100	551	671	582	86	389	389	1066	5945	557	0	0	0	11884	11944	4435	37	1525	1525	2507	6884	274	82	19	0	0.000	0.000	0.000	0.000	0.000	0.000	0.000	0.000	0.000	0.000	0.000	0.000	0.000	0.000	0.016	0.027	0.022	0.018	4.133	0.779	0.687	316	2384	100	162	10359	10521	282	10419	10701	Error	Error	-5.999	162	10359	282	10419	212060	3774357	-0.066	1.371	0	0	0
1	14	11	"A66"	"A66"	8110	11660	100	502	521	208	39	364	364	397	251	63	32	5	0	16064	13476	6383	47	1565	1565	1653	791	47	86	82	0	0.000	0.000	0.000	0.000	0.000	0.000	0.000	0.000	0.000	0.000	0.000	0.000	0.000	0.000	0.010	0.013	0.016	0.017	4.128	0.011	0.127	316	2384	100	138	14499	14637	157	11911	12068	Error	Error	-6.715	138	14499	157	11911	164760	4258358	0.494	14.947	0	0	0
1	15	11	"A66"	"A66"	8420	11665	90	561	576	193	33	377	377	665	3514	528	0	0	0	17717	17302	2758	15	1580	1580	1897	3518	185	100	98	0	0.000	0.000	0.000	0.000	0.000	0.000	0.000	0.000	0.000	0.000	0.000	0.000	0.000	0.000	0.011	0.013	0.014	0.012	2.459	0.011	0.123	256	1924	100	184	16137	16321	199	15722	15921	Error	Error	-6.455	184	16137	199	15722	147348	4429265	-0.025	4.379	0	0	0
1	16	11	"A67"	"A67"	8705	11655	95	545	570	205	35	378	378	401	217	54	42	12	0	17751	17401	3906	22	1552	1552	1577	407	25	100	100	0	0.000	0.000	0.000	0.000	0.000	0.000	0.000	0.000	0.000	0.000	0.000	0.000	0.000	0.000	0.010	0.012	0.013	0.012	2.498	0.011	0.143	256	2088	100	167	16199	16366	192	15849	16041	Error	Error	-6.600	167	16199	192	15849	145871	4454644	0.779	38.880	0	0	0
1	17	11	"A67"	"A67"	9010	11660	100	534	561	215	38	362	362	382	168	43	52	26	0	17402	14246	7515	52	1525	1525	1588	699	44	86	80	0	0.000	0.000	0.000	0.000	0.000	0.000	0.000	0.000	0.000	0.000	0.000	0.000	0.000	0.000	0.011	0.016	0.019	0.021	4.166	0.013	0.212	316	2384	100	172	15877	16049	199	12721	12920	Error	Error	-6.528	172	15877	199	12721	177148	4501634	1.065	18.109	0	0	0
1	18	11	"A67"	"A67"	9310	11660	100	498	536	231	43	367	367	390	208	53	38	13	0	17039	14082	7367	52	1563	1563	1623	538	33	90	83	0	0.000	0.000	0.000	0.000	0.000	0.000	0.000	0.000	0.000	0.000	0.000	0.000	0.000	0.000	0.008	0.013	0.017	0.018	4.190	0.013	0.189	316	2384	100	131	15476	15607	169	12519	12688	Error	Error	-6.884	131	15476	169	12519	169414	4450068	0.702	23.158	0	0	0
1	1	12	"A68"	"A68"	4210	11975	95	409	451	247	54	344	344	375	221	58	21	7	0	9568	9493	1701	17	1338	1338	1365	292	21	100	100	0	0.000	0.000	0.000	0.000	0.000	0.000	0.000	0.000	0.000	0.000	0.000	0.000	0.000	0.000	0.008	0.013	0.022	0.018	2.861	0.010	0.023	256	2088	100	65	8230	8295	107	8155	8262	Error	Error	-6.984	65	8230	107	8155	115505	2430250	0.344	27.836	0	0	0
1	2	12	"A68"	"A68"	4505	11970	100	409	436	222	50	349	349	379	204	53	24	2	0	9159	7263	4428	60	1370	1370	1537	1147	74	68	64	0	0.000	0.000	0.000	0.000	0.000	0.000	0.000	0.000	0.000	0.000	0.000	0.000	0.000	0.000	0.008	0.015	0.026	0.040	7.913	0.008	0.026	316	2384	100	60	7789	7849	87	5893	5980	Error	Error	-7.020	60	7789	87	5893	137834	2295057	0.279	4.992	0	0	0
1	3	12	"A68"	"A68"	4805	11970	100	421	442	186	42	346	346	365	165	45	30	11	0	8631	7320	4086	55	1370	1370	1488	939	63	74	68	0	0.000	0.000	0.000	0.000	0.000	0.000	0.000	0.000	0.000	0.000	0.000	0.000	0.000	0.000	0.010	0.016	0.028	0.041	7.229	0.011	0.044	316	2384	100	75	7261	7336	96	5950	6046	Error	Error	-6.597	75	7261	96	5950	139799	2313117	0.467	6.211	0	0	0
1	4	12	"A69"	"A69"	5105	11970	100	495	513	212	41	366	366	581	2985	513	0	0	0	16980	14604	6121	41	1399	1399	1600	2467	154	86	83	0	0.000	0.000	0.000	0.000	0.000	0.000	0.000	0.000	0.000	0.000	0.000	0.000	0.000	0.000	0.008	0.011	0.015	0.014	3.287	0.272	0.130	316	2384	100	129	15581	15710	147	13205	13352	Error	Error	-6.916	129	15581	147	13205	162140	4614721	-0.023	5.271	0	0	0
1	5	12	"A69"	"A69"	5410	11965	100	426	448	196	43	370	370	403	211	52	23	5	0	8467	7434	4153	55	1427	1427	1563	1039	66	73	69	0	0.000	0.000	0.000	0.000	0.000	0.000	0.000	0.000	0.000	0.000	0.000	0.000	0.000	0.000	0.008	0.013	0.025	0.033	6.456	0.007	0.013	316	2384	100	56	7040	7096	78	6007	6085	Error	Error	-6.974	56	7040	78	6007	141694	2349181	0.213	5.651	0	0	0
1	6	12	"A69"	"A69"	5710	11965	100	435	482	271	56	354	354	392	250	63	24	6	0	11311	9232	5345	57	1373	1373	1505	1034	68	75	70	0	0.000	0.000	0.000	0.000	0.000	0.000	0.000	0.000	0.000	0.000	0.000	0.000	0.000	0.000	0.008	0.016	0.025	0.030	6.223	0.008	0.019	316	2384	100	81	9938	10019	128	7859	7987	Error	Error	-6.939	81	9938	128	7859	152187	2917156	0.360	7.473	0	0	0
1	7	12	"A70"	"A70"	6015	11970	95	518	1680	7368	438	343	343	379	243	64	40	17	1	12585	12644	4456	35	1376	1376	1393	276	19	100	100	0	0.000	0.000	0.000	0.000	0.000	0.000	0.000	0.000	0.000	0.000	0.000	0.000	0.000	0.000	0.016	0.119	0.022	0.020	4.849	0.383	0.133	256	2088	100	175	11209	11384	1337	11268	12605	Error	Error	-6.001	175	11209	1337	11268	430000	3236937	5.354	40.764	0	0	0
1	8	12	"A70"	"A70"	6310	11965	100	430	444	184	41	354	354	388	262	67	14	2	0	11505	9748	6220	63	1383	1383	1571	1381	87	69	65	0	0.000	0.000	0.000	0.000	0.000	0.000	0.000	0.000	0.000	0.000	0.000	0.000	0.000	0.000	0.008	0.011	0.018	0.026	6.425	0.007	0.016	316	2384	100	76	10122	10198	90	8365	8455	Error	Error	-7.057	76	10122	90	8365	140156	3080239	0.214	5.921	0	0	0
1	9	12	"A70"	"A70"	6610	11965	100	438	490	283	57	348	348	382	258	67	24	5	0	12361	10108	6026	59	1423	1423	1565	1141	72	73	71	0	0.000	0.000	0.000	0.000	0.000	0.000	0.000	0.000	0.000	0.000	0.000	0.000	0.000	0.000	0.008	0.016	0.020	0.027	6.584	0.010	0.037	316	2384	100	90	10938	11028	142	8685	8827	Error	Error	-6.925	90	10938	142	8685	154997	3194037	0.419	7.487	0	0	0
1	10	12	"A71"	"A71"	6910	11965	100	558	567	212	37	358	358	390	234	60	41	11	0	15875	16151	2916	18	1445	1445	1476	327	22	100	100	0	0.000	0.000	0.000	0.000	0.000	0.000	0.000	0.000	0.000	0.000	0.000	0.000	0.000	0.000	0.014	0.014	0.016	0.014	2.394	0.012	0.151	316	2384	100	200	14430	14630	209	14706	14915	Error	Error	-6.173	200	14430	209	14706	179222	5103651	0.756	44.878	0	0	0
1	11	12	"A71"	"A71"	7210	11965	100	491	511	190	37	351	351	386	209	54	36	8	0	14749	13789	6197	44	1455	1455	1977	2798	141	83	81	0	0.000	0.000	0.000	0.000	0.000	0.000	0.000	0.000	0.000	0.000	0.000	0.000	0.000	0.000	0.011	0.013	0.015	0.015	3.360	0.010	0.103	316	2384	100	140	13294	13434	160	12334	12494	Error	Error	-6.569	140	13294	160	12334	161521	4357347	0.598	4.222	0	0	0
1	12	12	"A71"	"A71"	7510	11965	100	479	518	300	57	357	357	422	953	225	0	0	0	12410	11690	5984	51	1480	1480	2126	3184	149	79	76	0	0.000	0.000	0.000	0.000	0.000	0.000	0.000	0.000	0.000	0.000	0.000	0.000	0.000	0.000	0.011	0.016	0.021	0.022	5.199	0.011	0.082	316	2384	100	122	10930	11052	161	10210	10371	Error	Error	-6.485	122	10930	161	10210	163767	3693931	0.101	3.004	0	0	0
1	13	12	"A72"	"A72"	7810	11965	100	450	472	185	39	367	367	405	280	69	18	1	0	6629	6923	1883	27	1592	1592	1642	387	23	99	98	0	0.000	0.000	0.000	0.000	0.000	0.000	0.000	0.000	0.000	0.000	0.000	0.000	0.000	0.000	0.016	0.020	0.029	0.024	3.122	0.014	0.014	316	2384	100	83	5037	5120	105	5331	5436	Error	Error	-5.923	83	5037	105	5331	149123	2187816	0.239	13.646	0	0	0
1	14	12	"A72"	"A72"	8115	11965	100	471	485	192	39	374	374	395	208	52	26	6	0	8164	7408	2812	37	1639	1639	1742	600	34	92	87	0	0.000	0.000	0.000	0.000	0.000	0.000	0.000	0.000	0.000	0.000	0.000	0.000	0.000	0.000	0.015	0.019	0.025	0.024	3.402	0.017	0.055	316	2384	100	97	6525	6622	111	5769	5880	Error	Error	-6.072	97	6525	111	5769	153396	2341035	0.433	9.443	0	0	0
1	15	12	"A72"	"A72"	8415	11960	100	490	504	193	38	377	377	404	270	66	23	2	0	7900	7573	3358	44	1624	1624	1754	897	51	87	81	0	0.000	0.000	0.000	0.000	0.000	0.000	0.000	0.000	0.000	0.000	0.000	0.000	0.000	0.000	0.018	0.021	0.031	0.030	3.392	0.014	0.064	316	2384	100	113	6276	6389	127	5949	6076	Error	Error	-5.795	113	6276	127	5949	159379	2393219	0.370	6.487	0	0	0
1	16	12	"A73"	"A73"	8715	11960	100	444	500	300	60	368	368	396	203	51	27	8	0	6316	6576	2340	35	1522	1522	1537	261	16	100	99	0	0.000	0.000	0.000	0.000	0.000	0.000	0.000	0.000	0.000	0.000	0.000	0.000	0.000	0.000	0.016	0.026	0.035	0.029	3.432	0.022	0.055	316	2384	100	76	4794	4870	132	5054	5186	Error	Error	-5.979	76	4794	132	5054	157870	2077863	0.512	19.307	0	0	0
1	17	12	"A73"	"A73"	9015	11960	100	436	450	194	43	364	364	387	211	54	21	4	0	4943	5377	2906	54	1538	1538	1583	451	28	84	81	0	0.000	0.000	0.000	0.000	0.000	0.000	0.000	0.000	0.000	0.000	0.000	0.000	0.000	0.000	0.021	0.022	0.045	0.054	4.622	0.018	0.022	316	2384	100	72	3405	3477	86	3839	3925	Error	Error	-5.564	72	3405	86	3839	142243	1699284	0.299	8.412	0	0	0
1	18	12	"A73"	"A73"	9315	11960	100	435	465	230	49	374	374	391	192	49	25	7	0	5106	5173	2560	49	1579	1579	1613	360	22	85	80	0	0.000	0.000	0.000	0.000	0.000	0.000	0.000	0.000	0.000	0.000	0.000	0.000	0.000	0.000	0.017	0.025	0.049	0.050	4.722	0.017	0.037	316	2384	100	61	3527	3588	91	3594	3685	Error	Error	-5.853	61	3527	91	3594	146807	1634769	0.385	9.889	0	0	0
1	1	13	"A74"	"A74"	4205	12265	95	435	471	265	56	332	332	361	195	54	29	7	0	8559	8382	1527	18	1305	1305	1331	278	20	100	100	0	0.000	0.000	0.000	0.000	0.000	0.000	0.000	0.000	0.000	0.000	0.000	0.000	0.000	0.000	0.014	0.020	0.023	0.020	2.670	0.020	0.048	256	2088	100	103	7254	7357	139	7077	7216	Error	Error	-6.138	103	7254	139	7077	120500	2145668	0.564	25.363	0	0	0
1	2	13	"A74"	"A74"	4505	12265	100	394	423	194	45	345	345	380	253	66	15	2	0	8546	6863	3742	54	1347	1347	1462	817	55	72	69	0	0.000	0.000	0.000	0.000	0.000	0.000	0.000	0.000	0.000	0.000	0.000	0.000	0.000	0.000	0.007	0.014	0.028	0.035	6.133	0.009	0.017	316	2384	100	49	7199	7248	78	5516	5594	Error	Error	-7.199	49	7199	78	5516	133699	2168850	0.170	6.611	0	0	0
1	3	13	"A74"	"A74"	4805	12265	100	398	417	188	45	347	347	381	224	58	19	3	0	7392	6257	3076	49	1358	1358	1447	705	48	78	73	0	0.000	0.000	0.000	0.000	0.000	0.000	0.000	0.000	0.000	0.000	0.000	0.000	0.000	0.000	0.008	0.014	0.030	0.034	5.370	0.012	0.021	316	2384	100	51	6034	6085	70	4899	4969	Error	Error	-6.886	51	6034	70	4899	131821	1977224	0.161	6.823	0	0	0
1	4	13	"A75"	"A75"	5105	12260	100	417	453	197	43	345	345	407	865	212	0	0	0	6574	5801	2385	41	1358	1358	1410	502	35	86	82	0	0.000	0.000	0.000	0.000	0.000	0.000	0.000	0.000	0.000	0.000	0.000	0.000	0.000	0.000	0.014	0.024	0.040	0.041	5.218	0.026	0.002	316	2384	100	72	5216	5288	108	4443	4551	Error	Error	-6.179	72	5216	108	4443	143289	1832967	0.053	8.747	0	0	0
1	5	13	"A75"	"A75"	5410	12260	100	413	426	170	39	350	350	383	230	60	18	1	0	4923	4556	2364	51	1360	1360	1438	577	40	72	68	0	0.000	0.000	0.000	0.000	0.000	0.000	0.000	0.000	0.000	0.000	0.000	0.000	0.000	0.000	0.018	0.024	0.050	0.055	5.492	0.018	0.019	316	2384	100	63	3563	3626	76	3196	3272	Error	Error	-5.822	63	3563	76	3196	134754	1439624	0.187	5.404	0	0	0
1	6	13	"A75"	"A75"	5710	12260	100	417	446	203	45	352	352	387	224	57	22	4	0	3450	3077	1185	38	1357	1357	1419	464	32	74	68	0	0.000	0.000	0.000	0.000	0.000	0.000	0.000	0.000	0.000	0.000	0.000	0.000	0.000	0.000	0.031	0.055	0.106	0.109	5.284	0.021	0.014	316	2384	100	65	2093	2158	94	1720	1814	Error	Error	-5.009	65	2093	94	1720	140958	972381	0.263	3.573	0	0	0
1	7	13	"A76"	"A76"	6010	12265	95	401	410	174	42	339	339	372	222	59	21	3	0	7911	7932	1209	15	1345	1345	1362	287	21	100	100	0	0.000	0.000	0.000	0.000	0.000	0.000	0.000	0.000	0.000	0.000	0.000	0.000	0.000	0.000	0.009	0.011	0.022	0.019	2.887	0.004	0.002	256	2088	100	62	6566	6628	71	6587	6658	Error	Error	-6.727	62	6566	71	6587	104872	2030624	0.171	22.892	0	0	0
1	8	13	"A76"	"A76"	6310	12260	100	406	438	289	65	335	335	369	217	58	21	4	0	7064	6433	3612	56	1347	1347	1467	911	62	74	71	0	0.000	0.000	0.000	0.000	0.000	0.000	0.000	0.000	0.000	0.000	0.000	0.000	0.000	0.000	0.012	0.020	0.032	0.039	5.247	0.013	0.031	316	2384	100	71	5717	5788	103	5086	5189	Error	Error	-6.331	71	5717	103	5086	138404	2032718	0.318	5.451	0	0	0
1	9	13	"A76"	"A76"	6610	12260	100	422	491	544	110	349	349	384	226	58	24	7	0	9059	7569	4078	53	1409	1409	1556	1062	68	74	71	0	0.000	0.000	0.000	0.000	0.000	0.000	0.000	0.000	0.000	0.000	0.000	0.000	0.000	0.000	0.010	0.023	0.027	0.033	5.735	0.015	0.030	316	2384	100	73	7650	7723	142	6160	6302	Error	Error	-6.711	73	7650	142	6160	155265	2391939	0.473	5.662	0	0	0
1	10	13	"A77"	"A77"	6910	12260	100	523	553	231	41	354	354	374	188	50	47	17	0	5943	5973	1316	22	1431	1431	1463	315	21	100	100	0	0.000	0.000	0.000	0.000	0.000	0.000	0.000	0.000	0.000	0.000	0.000	0.000	0.000	0.000	0.037	0.044	0.048	0.040	3.071	0.037	0.138	316	2384	100	169	4512	4681	199	4542	4741	Error	Error	-4.739	169	4512	199	4542	174739	1887322	0.952	14.317	0	0	0
1	11	13	"A77"	"A77"	7210	12260	100	451	484	230	47	340	340	365	200	54	33	11	0	5380	5043	1875	37	1428	1428	1507	544	36	89	84	0	0.000	0.000	0.000	0.000	0.000	0.000	0.000	0.000	0.000	0.000	0.000	0.000	0.000	0.000	0.028	0.040	0.056	0.050	4.073	0.031	0.074	316	2384	100	111	3952	4063	144	3615	3759	Error	Error	-5.154	111	3952	144	3615	153017	1593518	0.595	6.500	0	0	0
1	12	13	"A77"	"A77"	7510	12260	100	502	518	229	44	349	349	378	235	62	34	9	0	6754	6023	2606	43	1476	1476	1607	809	50	82	79	0	0.000	0.000	0.000	0.000	0.000	0.000	0.000	0.000	0.000	0.000	0.000	0.000	0.000	0.000	0.029	0.037	0.046	0.048	3.790	0.027	0.077	316	2384	100	153	5278	5431	169	4547	4716	Error	Error	-5.108	153	5278	169	4547	163646	1903338	0.596	5.459	0	0	0
1	13	13	"A78"	"A78"	7815	12260	95	439	481	244	50	349	349	376	201	53	28	7	0	7266	7283	1184	16	1501	1501	1548	456	29	100	100	0	0.000	0.000	0.000	0.000	0.000	0.000	0.000	0.000	0.000	0.000	0.000	0.000	0.000	0.000	0.016	0.023	0.027	0.022	3.445	0.016	0.052	256	2088	100	90	5765	5855	132	5782	5914	Error	Error	-6.001	90	5765	132	5782	123013	1864461	0.522	12.577	0	0	0
1	14	13	"A78"	"A78"	8115	12255	100	450	461	175	37	351	351	380	223	58	26	4	0	8125	7094	3207	45	1502	1502	1600	787	49	81	79	0	0.000	0.000	0.000	0.000	0.000	0.000	0.000	0.000	0.000	0.000	0.000	0.000	0.000	0.000	0.015	0.020	0.033	0.036	4.619	0.010	0.028	316	2384	100	99	6623	6722	110	5592	5702	Error	Error	-6.064	99	6623	110	5592	145544	2241790	0.363	6.981	0	0	0
1	15	13	"A78"	"A78"	8415	12255	100	468	505	284	56	362	362	393	218	55	30	8	0	8642	7904	3787	47	1503	1503	1599	888	55	82	78	0	0.000	0.000	0.000	0.000	0.000	0.000	0.000	0.000	0.000	0.000	0.000	0.000	0.000	0.000	0.015	0.022	0.029	0.030	4.392	0.015	0.047	316	2384	100	106	7139	7245	143	6401	6544	Error	Error	-6.074	106	7139	143	6401	159661	2497562	0.514	7.100	0	0	0
1	16	13	"A79"	"A79"	8710	12255	95	499	509	195	38	363	363	390	251	64	28	5	0	12774	12959	2728	21	1507	1507	1540	336	21	100	100	0	0.000	0.000	0.000	0.000	0.000	0.000	0.000	0.000	0.000	0.000	0.000	0.000	0.000	0.000	0.012	0.013	0.018	0.015	2.683	0.011	0.070	256	2088	100	136	11267	11403	146	11452	11598	Error	Error	-6.372	136	11267	146	11452	130360	3317455	0.474	33.985	0	0	0
1	17	13	"A79"	"A79"	9025	12260	90	530	568	272	47	363	363	396	215	54	37	13	0	15060	15014	3189	21	1500	1500	1519	292	19	100	100	0	0.000	0.000	0.000	0.000	0.000	0.000	0.000	0.000	0.000	0.000	0.000	0.000	0.000	0.000	0.012	0.015	0.015	0.013	2.645	0.011	0.082	256	1924	100	167	13560	13727	205	13514	13719	Error	Error	-6.343	167	13560	205	13514	145333	3843527	0.800	46.216	0	0	0
1	18	13	"A79"	"A79"	9325	12260	90	573	605	246	40	361	361	394	276	70	37	8	0	15957	15844	3294	20	1546	1546	1567	306	19	100	100	0	0.000	0.000	0.000	0.000	0.000	0.000	0.000	0.000	0.000	0.000	0.000	0.000	0.000	0.000	0.015	0.017	0.017	0.015	2.648	0.014	0.167	256	1924	100	212	14411	14623	244	14298	14542	Error	Error	-6.087	212	14411	244	14298	154917	4056114	0.764	46.657	0	0	0
1	1	14	"A80"	"A80"	4215	12575	95	413	433	201	46	336	336	366	262	71	17	2	0	8642	8700	1684	19	1278	1278	1298	282	21	100	100	0	0.000	0.000	0.000	0.000	0.000	0.000	0.000	0.000	0.000	0.000	0.000	0.000	0.000	0.000	0.010	0.013	0.022	0.017	3.292	0.010	0.012	256	2088	100	77	7364	7441	97	7422	7519	Error	Error	-6.579	77	7364	97	7422	110835	2227218	0.256	26.248	0	0	0
1	2	14	"A80"	"A80"	4510	12565	100	401	427	240	56	342	342	370	208	56	18	5	0	6865	5632	3207	56	1292	1292	1399	764	54	68	66	0	0.000	0.000	0.000	0.000	0.000	0.000	0.000	0.000	0.000	0.000	0.000	0.000	0.000	0.000	0.011	0.020	0.035	0.050	5.886	0.011	0.024	316	2384	100	59	5573	5632	85	4340	4425	Error	Error	-6.562	59	5573	85	4340	134798	1779841	0.274	5.541	0	0	0
1	3	14	"A80"	"A80"	4810	12565	100	401	420	205	48	335	335	368	233	63	18	2	0	8461	6957	4117	59	1307	1307	1444	961	66	70	68	0	0.000	0.000	0.000	0.000	0.000	0.000	0.000	0.000	0.000	0.000	0.000	0.000	0.000	0.000	0.009	0.015	0.029	0.043	6.861	0.009	0.021	316	2384	100	66	7154	7220	85	5650	5735	Error	Error	-6.760	66	7154	85	5650	132646	2198268	0.223	5.737	0	0	0
1	4	14	"A81"	"A81"	5110	12565	100	422	449	196	43	347	347	383	253	66	18	2	0	10739	9936	4557	45	1312	1312	1385	657	47	89	86	0	0.000	0.000	0.000	0.000	0.000	0.000	0.000	0.000	0.000	0.000	0.000	0.000	0.000	0.000	0.008	0.012	0.019	0.020	4.168	0.007	0.020	316	2384	100	75	9427	9502	102	8624	8726	Error	Error	-6.974	75	9427	102	8624	141948	3139719	0.261	13.015	0	0	0
1	5	14	"A81"	"A81"	5415	12565	100	454	468	206	44	344	344	385	269	69	19	3	0	9965	8909	4263	47	1317	1317	1364	524	38	88	82	0	0.000	0.000	0.000	0.000	0.000	0.000	0.000	0.000	0.000	0.000	0.000	0.000	0.000	0.000	0.013	0.016	0.023	0.027	5.149	0.009	0.012	316	2384	100	110	8648	8758	124	7592	7716	Error	Error	-6.297	110	8648	124	7592	147967	2815350	0.309	14.399	0	0	0
1	6	14	"A81"	"A81"	5715	12565	100	417	519	1023	197	352	352	402	433	107	6	1	0	5231	4967	2496	50	1315	1315	1367	512	37	82	76	0	0.000	0.000	0.000	0.000	0.000	0.000	0.000	0.000	0.000	0.000	0.000	0.000	0.000	0.000	0.017	0.046	0.048	0.051	5.669	0.056	0.045	316	2384	100	65	3916	3981	167	3652	3819	Error	Error	-5.913	65	3916	167	3652	164123	1569613	0.270	7.031	0	0	0
1	7	14	"A82"	"A82"	6015	12570	90	386	410	187	45	345	345	384	252	65	14	2	0	8307	8363	1702	20	1300	1300	1335	387	28	100	100	0	0.000	0.000	0.000	0.000	0.000	0.000	0.000	0.000	0.000	0.000	0.000	0.000	0.000	0.000	0.006	0.009	0.021	0.018	3.011	0.006	0.010	256	1924	100	41	7007	7048	65	7063	7128	Error	Error	-7.417	41	7007	65	7063	105064	2140914	0.103	18.160	0	0	0
1	8	14	"A82"	"A82"	6315	12565	100	407	443	260	58	327	327	351	172	49	32	10	0	9998	8661	4804	55	1296	1296	1379	753	54	78	75	0	0.000	0.000	0.000	0.000	0.000	0.000	0.000	0.000	0.000	0.000	0.000	0.000	0.000	0.000	0.009	0.016	0.022	0.029	5.384	0.013	0.072	316	2384	100	80	8702	8782	116	7365	7481	Error	Error	-6.765	80	8702	116	7365	140060	2736910	0.535	9.671	0	0	0
1	9	14	"A82"	"A82"	6615	12565	100	416	441	210	47	354	354	418	1367	327	0	0	0	9693	8584	4752	55	1347	1347	1422	641	45	80	76	0	0.000	0.000	0.000	0.000	0.000	0.000	0.000	0.000	0.000	0.000	0.000	0.000	0.000	0.000	0.007	0.012	0.023	0.026	5.004	0.008	0.018	316	2384	100	62	8346	8408	87	7237	7324	Error	Error	-7.073	62	8346	87	7237	139318	2712496	0.017	11.173	0	0	0
1	10	14	"A83"	"A83"	6920	12565	110	425	442	194	43	338	338	372	248	66	18	2	0	6046	6059	992	16	1317	1317	1338	253	18	100	100	0	0.000	0.000	0.000	0.000	0.000	0.000	0.000	0.000	0.000	0.000	0.000	0.000	0.000	0.000	0.018	0.022	0.033	0.028	2.797	0.019	0.046	392	2896	100	87	4729	4816	104	4742	4846	Error	Error	-5.764	87	4729	104	4742	173123	2374944	0.282	18.660	0	0	0
1	11	14	"A83"	"A83"	7215	12565	100	406	446	286	64	344	344	372	217	58	22	6	0	6771	6493	2116	32	1376	1376	1522	877	57	90	87	0	0.000	0.000	0.000	0.000	0.000	0.000	0.000	0.000	0.000	0.000	0.000	0.000	0.000	0.000	0.011	0.020	0.031	0.028	4.479	0.017	0.045	316	2384	100	62	5395	5457	102	5117	5219	Error	Error	-6.443	62	5395	102	5117	140917	2051761	0.341	5.668	0	0	0
1	12	14	"A83"	"A83"	7515	12560	100	401	434	183	42	351	351	379	255	67	17	1	0	7106	6567	2356	35	1389	1389	1577	1093	69	85	83	0	0.000	0.000	0.000	0.000	0.000	0.000	0.000	0.000	0.000	0.000	0.000	0.000	0.000	0.000	0.009	0.016	0.028	0.024	4.067	0.011	0.014	316	2384	100	50	5717	5767	83	5178	5261	Error	Error	-6.837	50	5717	83	5178	137162	2075300	0.216	4.565	0	0	0
1	13	14	"A84"	"A84"	7815	12560	90	466	496	194	39	348	348	373	180	48	34	14	0	8172	8315	1756	21	1410	1410	1436	292	20	100	100	0	0.000	0.000	0.000	0.000	0.000	0.000	0.000	0.000	0.000	0.000	0.000	0.000	0.000	0.000	0.017	0.021	0.024	0.020	3.351	0.015	0.067	256	1924	100	118	6762	6880	148	6905	7053	Error	Error	-5.841	118	6762	148	6905	127031	2128605	0.683	23.558	0	0	0
1	14	14	"A84"	"A84"	8120	12560	100	456	491	267	54	355	355	382	188	49	31	12	0	7452	6663	2833	42	1418	1418	1500	866	57	82	78	0	0.000	0.000	0.000	0.000	0.000	0.000	0.000	0.000	0.000	0.000	0.000	0.000	0.000	0.000	0.017	0.026	0.030	0.030	3.795	0.029	0.117	316	2384	100	101	6034	6135	136	5245	5381	Error	Error	-5.901	101	6034	136	5245	155302	2105435	0.580	5.962	0	0	0
1	15	14	"A84"	"A84"	8420	12560	100	429	445	171	38	358	358	388	309	79	11	0	0	7622	6718	2914	43	1437	1437	1510	706	46	83	78	0	0.000	0.000	0.000	0.000	0.000	0.000	0.000	0.000	0.000	0.000	0.000	0.000	0.000	0.000	0.011	0.016	0.028	0.027	3.916	0.013	0.045	316	2384	100	71	6185	6256	87	5281	5368	Error	Error	-6.445	71	6185	87	5281	140517	2122778	0.184	7.377	0	0	0
1	16	14	"A85"	"A85"	8725	12560	90	480	506	176	34	356	356	379	201	53	34	8	0	10618	11084	2269	20	1455	1455	1473	280	19	100	100	0	0.000	0.000	0.000	0.000	0.000	0.000	0.000	0.000	0.000	0.000	0.000	0.000	0.000	0.000	0.014	0.016	0.019	0.015	3.112	0.012	0.090	256	1924	100	124	9163	9287	150	9629	9779	Error	Error	-6.207	124	9163	150	9629	129646	2837547	0.632	34.325	0	0	0
1	17	14	"A85"	"A85"	9020	12560	100	468	487	203	41	358	358	386	201	52	31	8	0	8933	8755	4154	47	1446	1446	1485	389	26	93	89	0	0.000	0.000	0.000	0.000	0.000	0.000	0.000	0.000	0.000	0.000	0.000	0.000	0.000	0.000	0.015	0.018	0.025	0.026	4.245	0.014	0.068	316	2384	100	110	7487	7597	129	7309	7438	Error	Error	-6.089	110	7487	129	7309	153942	2766470	0.502	18.689	0	0	0
1	18	14	"A85"	"A85"	9320	12560	100	489	516	267	51	358	358	383	205	53	34	11	0	10626	9472	4487	47	1465	1465	1526	624	40	87	82	0	0.000	0.000	0.000	0.000	0.000	0.000	0.000	0.000	0.000	0.000	0.000	0.000	0.000	0.000	0.014	0.020	0.023	0.025	4.126	0.014	0.061	316	2384	100	131	9161	9292	158	8007	8165	Error	Error	-6.128	131	9161	158	8007	163064	2993204	0.649	12.734	0	0	0
1	1	15	"A86"	"A86"	4215	12865	90	425	447	190	42	348	348	376	204	54	25	5	0	9300	9028	1572	17	1317	1317	1344	271	20	100	100	0	0.000	0.000	0.000	0.000	0.000	0.000	0.000	0.000	0.000	0.000	0.000	0.000	0.000	0.000	0.010	0.013	0.020	0.016	3.111	0.011	0.044	256	1924	100	77	7983	8060	99	7711	7810	Error	Error	-6.696	77	7983	99	7711	114447	2311084	0.348	28.354	0	0	0
1	2	15	"A86"	"A86"	4515	12860	100	440	457	223	48	346	346	377	203	53	29	8	0	8515	7086	3745	52	1327	1327	1432	835	58	75	71	0	0.000	0.000	0.000	0.000	0.000	0.000	0.000	0.000	0.000	0.000	0.000	0.000	0.000	0.000	0.013	0.019	0.029	0.034	5.516	0.013	0.045	316	2384	100	94	7188	7282	111	5759	5870	Error	Error	-6.257	94	7188	111	5759	144412	2239155	0.394	6.771	0	0	0
1	3	15	"A86"	"A86"	4815	12860	100	430	464	210	45	340	340	371	190	51	30	9	0	8406	7425	3585	48	1320	1320	1395	705	50	81	78	0	0.000	0.000	0.000	0.000	0.000	0.000	0.000	0.000	0.000	0.000	0.000	0.000	0.000	0.000	0.013	0.020	0.028	0.032	5.369	0.013	0.043	316	2384	100	90	7086	7176	124	6105	6229	Error	Error	-6.299	90	7086	124	6105	146545	2346233	0.489	8.553	0	0	0
1	4	15	"A87"	"A87"	5120	12865	95	437	478	263	55	349	349	387	345	89	11	1	0	9032	9112	1580	17	1342	1342	1373	373	27	100	100	0	0.000	0.000	0.000	0.000	0.000	0.000	0.000	0.000	0.000	0.000	0.000	0.000	0.000	0.000	0.011	0.017	0.020	0.017	3.000	0.019	0.021	256	2088	100	88	7690	7778	129	7770	7899	Error	Error	-6.449	88	7690	129	7770	122354	2332782	0.264	20.748	0	0	0
1	5	15	"A87"	"A87"	5415	12860	100	441	451	202	44	349	349	398	385	96	8	0	0	9683	7969	4111	51	1345	1345	1409	573	40	81	76	0	0.000	0.000	0.000	0.000	0.000	0.000	0.000	0.000	0.000	0.000	0.000	0.000	0.000	0.000	0.011	0.015	0.027	0.035	5.346	0.008	0.005	316	2384	100	92	8338	8430	102	6624	6726	Error	Error	-6.502	92	8338	102	6624	142646	2518272	0.138	11.449	0	0	0
1	6	15	"A87"	"A87"	5715	12860	100	421	463	311	67	347	347	377	198	52	23	7	0	9402	7796	3807	48	1350	1350	1410	643	45	81	76	0	0.000	0.000	0.000	0.000	0.000	0.000	0.000	0.000	0.000	0.000	0.000	0.000	0.000	0.000	0.009	0.018	0.024	0.031	5.516	0.012	0.033	316	2384	100	74	8052	8126	116	6446	6562	Error	Error	-6.766	74	8052	116	6446	146225	2463540	0.434	9.932	0	0	0
1	7	15	"A88"	"A88"	6020	12865	95	456	460	203	44	355	355	426	1024	240	0	0	0	6055	6102	1838	30	1347	1347	1370	273	19	100	100	0	0.000	0.000	0.000	0.000	0.000	0.000	0.000	0.000	0.000	0.000	0.000	0.000	0.000	0.000	0.021	0.022	0.036	0.030	3.889	0.009	0.008	256	2088	100	101	4708	4809	105	4755	4860	Error	Error	-5.543	101	4708	105	4755	117657	1562048	0.033	17.333	0	0	0
1	8	15	"A88"	"A88"	6315	12860	100	418	444	202	45	347	347	377	214	56	23	6	0	8663	7420	3693	49	1343	1343	1421	718	50	80	76	0	0.000	0.000	0.000	0.000	0.000	0.000	0.000	0.000	0.000	0.000	0.000	0.000	0.000	0.000	0.010	0.016	0.029	0.037	5.984	0.011	0.028	316	2384	100	71	7320	7391	97	6077	6174	Error	Error	-6.688	71	7320	97	6077	140393	2344870	0.313	8.355	0	0	0
1	9	15	"A88"	"A88"	6620	12855	100	392	415	175	42	359	359	478	1763	368	0	0	0	8067	7481	3702	49	1354	1354	1438	948	65	80	77	0	0.000	0.000	0.000	0.000	0.000	0.000	0.000	0.000	0.000	0.000	0.000	0.000	0.000	0.000	0.005	0.009	0.023	0.027	5.458	0.006	0.006	316	2384	100	33	6713	6746	56	6127	6183	Error	Error	-7.668	33	6713	56	6127	131148	2363898	-0.036	6.374	0	0	0
1	10	15	"A89"	"A89"	6920	12860	90	423	439	183	41	342	342	370	190	51	30	7	0	10523	10753	1786	16	1378	1378	1395	277	19	100	100	0	0.000	0.000	0.000	0.000	0.000	0.000	0.000	0.000	0.000	0.000	0.000	0.000	0.000	0.000	0.009	0.010	0.019	0.015	2.632	0.008	0.041	256	1924	100	81	9145	9226	97	9375	9472	Error	Error	-6.819	81	9145	97	9375	112319	2752732	0.363	33.783	0	0	0
1	11	15	"A89"	"A89"	7220	12855	100	400	428	187	43	343	343	376	207	55	25	5	0	10479	9166	4843	52	1367	1367	1454	885	60	78	76	0	0.000	0.000	0.000	0.000	0.000	0.000	0.000	0.000	0.000	0.000	0.000	0.000	0.000	0.000	0.006	0.011	0.020	0.021	5.175	0.010	0.055	316	2384	100	57	9112	9169	85	7799	7884	Error	Error	-7.321	57	9112	85	7799	135139	2896374	0.251	8.714	0	0	0
1	12	15	"A89"	"A89"	7520	12855	100	473	483	199	41	358	358	384	203	52	28	8	0	11718	10271	5287	51	1382	1382	1457	764	52	84	78	0	0.000	0.000	0.000	0.000	0.000	0.000	0.000	0.000	0.000	0.000	0.000	0.000	0.000	0.000	0.011	0.014	0.019	0.021	4.322	0.010	0.058	316	2384	100	115	10336	10451	125	8889	9014	Error	Error	-6.490	115	10336	125	8889	152689	3245610	0.488	11.537	0	0	0
1	13	15	"A90"	"A90"	7820	12855	95	462	502	273	54	349	349	383	367	95	14	1	0	10334	10388	1782	17	1412	1412	1431	287	20	100	100	0	0.000	0.000	0.000	0.000	0.000	0.000	0.000	0.000	0.000	0.000	0.000	0.000	0.000	0.000	0.013	0.017	0.019	0.016	3.115	0.013	0.013	256	2088	100	113	8922	9035	153	8976	9129	Error	Error	-6.303	113	8922	153	8976	128621	2659353	0.324	31.209	0	0	0
1	14	15	"A90"	"A90"	8120	12855	100	445	475	241	50	342	342	374	250	66	24	4	0	10038	8852	4524	51	1429	1429	1531	943	61	81	76	0	0.000	0.000	0.000	0.000	0.000	0.000	0.000	0.000	0.000	0.000	0.000	0.000	0.000	0.000	0.012	0.018	0.025	0.032	4.590	0.013	0.057	316	2384	100	103	8609	8712	133	7423	7556	Error	Error	-6.385	103	8609	133	7423	150186	2797115	0.404	7.764	0	0	0
1	15	15	"A90"	"A90"	8420	12855	100	473	493	203	41	365	365	392	272	69	23	3	0	11605	10243	4537	44	1451	1451	1482	496	33	93	87	0	0.000	0.000	0.000	0.000	0.000	0.000	0.000	0.000	0.000	0.000	0.000	0.000	0.000	0.000	0.011	0.015	0.021	0.021	3.831	0.012	0.027	316	2384	100	108	10154	10262	128	8792	8920	Error	Error	-6.555	108	10154	128	8792	155717	3236814	0.371	17.663	0	0	0
1	16	15	"A91"	"A91"	8725	12850	90	524	544	228	41	359	359	386	229	59	39	9	0	11677	11635	2456	21	1474	1474	1491	282	18	100	100	0	0.000	0.000	0.000	0.000	0.000	0.000	0.000	0.000	0.000	0.000	0.000	0.000	0.000	0.000	0.016	0.018	0.021	0.018	2.810	0.014	0.059	256	1924	100	165	10203	10368	185	10161	10346	Error	Error	-5.950	165	10203	185	10161	139351	2978442	0.690	35.972	0	0	0
1	17	15	"A91"	"A91"	9020	12855	100	462	493	210	42	362	362	391	211	53	30	9	0	10233	8478	4377	51	1459	1459	1561	907	58	81	75	0	0.000	0.000	0.000	0.000	0.000	0.000	0.000	0.000	0.000	0.000	0.000	0.000	0.000	0.000	0.011	0.019	0.025	0.030	5.199	0.013	0.075	316	2384	100	100	8774	8874	131	7019	7150	Error	Error	-6.455	100	8774	131	7019	155736	2678907	0.483	7.626	0	0	0
1	18	15	"A91"	"A91"	9325	12855	100	480	503	223	44	366	366	391	206	52	34	11	0	10635	9254	4585	49	1501	1501	1567	594	37	88	81	0	0.000	0.000	0.000	0.000	0.000	0.000	0.000	0.000	0.000	0.000	0.000	0.000	0.000	0.000	0.012	0.018	0.026	0.031	5.286	0.014	0.068	316	2384	100	114	9134	9248	137	7753	7890	Error	Error	-6.324	114	9134	137	7753	159021	2924192	0.544	12.941	0	0	0
1	1	16	"A92"	"A92"	4210	13170	100	418	437	182	41	338	338	373	219	58	23	3	0	11325	10057	4109	40	1299	1299	1330	431	32	93	89	0	0.000	0.000	0.000	0.000	0.000	0.000	0.000	0.000	0.000	0.000	0.000	0.000	0.000	0.000	0.008	0.011	0.016	0.016	4.288	0.009	0.042	316	2384	100	80	10026	10106	99	8758	8857	Error	Error	-6.970	80	10026	99	8758	138169	3178086	0.292	20.248	0	0	0
1	2	16	"A92"	"A92"	4510	13170	100	390	423	191	45	355	355	385	216	56	18	4	0	10528	8111	5778	71	1333	1333	1641	1722	104	61	57	0	0.000	0.000	0.000	0.000	0.000	0.000	0.000	0.000	0.000	0.000	0.000	0.000	0.000	0.000	0.004	0.010	0.023	0.035	8.455	0.007	0.027	316	2384	100	35	9195	9230	68	6778	6846	Error	Error	-8.037	35	9195	68	6778	133659	2562998	0.176	3.757	0	0	0
1	3	16	"A92"	"A92"	4810	13170	100	425	537	1139	212	344	344	376	205	54	27	9	0	10300	7948	5552	69	1343	1343	1723	2163	125	60	57	0	0.000	0.000	0.000	0.000	0.000	0.000	0.000	0.000	0.000	0.000	0.000	0.000	0.000	0.000	0.009	0.029	0.026	0.040	8.389	0.010	0.007	316	2384	100	81	8957	9038	193	6605	6798	Error	Error	-6.789	81	8957	193	6605	169800	2511445	0.785	2.878	0	0	0
1	4	16	"A93"	"A93"	5110	13170	100	417	437	215	49	338	338	405	1363	336	0	0	0	9091	7615	4681	61	1329	1329	1493	1066	71	69	67	0	0.000	0.000	0.000	0.000	0.000	0.000	0.000	0.000	0.000	0.000	0.000	0.000	0.000	0.000	0.010	0.016	0.026	0.041	8.165	0.022	0.001	316	2384	100	79	7762	7841	99	6286	6385	Error	Error	-6.618	79	7762	99	6286	138211	2406282	0.023	5.743	0	0	0
1	5	16	"A93"	"A93"	5415	13170	100	443	490	438	89	347	347	379	231	60	23	6	0	8557	7748	4869	62	1327	1327	1450	815	56	74	70	0	0.000	0.000	0.000	0.000	0.000	0.000	0.000	0.000	0.000	0.000	0.000	0.000	0.000	0.000	0.013	0.022	0.026	0.034	5.427	0.014	0.040	316	2384	100	96	7230	7326	143	6421	6564	Error	Error	-6.235	96	7230	143	6421	154910	2448497	0.481	7.728	0	0	0
1	6	16	"A93"	"A93"	5715	13170	100	423	451	232	51	354	354	398	354	88	8	1	0	7657	6434	3600	55	1328	1328	1476	1054	71	71	67	0	0.000	0.000	0.000	0.000	0.000	0.000	0.000	0.000	0.000	0.000	0.000	0.000	0.000	0.000	0.011	0.019	0.033	0.044	5.841	0.021	0.039	316	2384	100	69	6329	6398	97	5106	5203	Error	Error	-6.519	69	6329	97	5106	142450	2033068	0.150	4.704	0	0	0
1	7	16	"A94"	"A94"	6015	13170	100	411	441	268	60	345	345	402	484	120	3	0	0	7096	6631	2960	44	1330	1330	1368	425	31	90	85	0	0.000	0.000	0.000	0.000	0.000	0.000	0.000	0.000	0.000	0.000	0.000	0.000	0.000	0.000	0.011	0.018	0.030	0.034	4.298	0.006	0.004	316	2384	100	66	5766	5832	96	5301	5397	Error	Error	-6.449	66	5766	96	5301	139330	2095492	0.081	12.384	0	0	0
1	8	16	"A94"	"A94"	6315	13165	100	383	403	174	43	350	350	388	297	76	7	0	0	6844	5567	3771	67	1349	1349	1671	1773	106	56	53	0	0.000	0.000	0.000	0.000	0.000	0.000	0.000	0.000	0.000	0.000	0.000	0.000	0.000	0.000	0.006	0.013	0.037	0.059	8.896	0.007	0.006	316	2384	100	33	5495	5528	53	4218	4271	Error	Error	-7.380	33	5495	53	4218	127455	1759048	0.051	2.197	0	0	0
1	9	16	"A94"	"A94"	6615	13165	100	411	444	227	51	337	337	374	245	65	22	5	0	9541	7993	5633	70	1361	1361	1703	1987	116	60	58	0	0.000	0.000	0.000	0.000	0.000	0.000	0.000	0.000	0.000	0.000	0.000	0.000	0.000	0.000	0.009	0.016	0.028	0.040	7.494	0.012	0.043	316	2384	100	74	8180	8254	107	6632	6739	Error	Error	-6.788	74	8180	107	6632	140198	2525689	0.286	3.166	0	0	0
1	10	16	"A95"	"A95"	6915	13165	100	450	461	198	42	343	343	369	195	52	31	9	0	11855	11078	3579	32	1354	1354	1519	1102	72	93	90	0	0.000	0.000	0.000	0.000	0.000	0.000	0.000	0.000	0.000	0.000	0.000	0.000	0.000	0.000	0.010	0.012	0.017	0.016	3.156	0.009	0.044	316	2384	100	107	10501	10608	118	9724	9842	Error	Error	-6.617	107	10501	118	9724	145608	3500781	0.472	8.674	0	0	0
1	11	16	"A95"	"A95"	7215	13165	100	477	510	240	47	344	344	388	572	147	5	0	0	12637	11136	5838	52	1394	1394	1930	2551	132	77	73	0	0.000	0.000	0.000	0.000	0.000	0.000	0.000	0.000	0.000	0.000	0.000	0.000	0.000	0.000	0.012	0.017	0.023	0.025	5.141	0.014	0.156	316	2384	100	133	11243	11376	166	9742	9908	Error	Error	-6.401	133	11243	166	9742	161094	3518900	0.213	3.609	0	0	0
1	12	16	"A95"	"A95"	7515	13165	100	448	472	211	44	350	350	381	215	56	30	7	0	13499	11454	5885	51	1415	1415	1945	2566	131	77	74	0	0.000	0.000	0.000	0.000	0.000	0.000	0.000	0.000	0.000	0.000	0.000	0.000	0.000	0.000	0.008	0.012	0.018	0.020	4.653	0.012	0.148	316	2384	100	98	12084	12182	122	10039	10161	Error	Error	-6.946	98	12084	122	10039	149105	3619543	0.423	3.706	0	0	0
1	13	16	"A96"	"A96"	7815	13165	100	425	456	226	49	344	344	373	217	58	23	5	0	8409	8460	1942	22	1411	1411	1469	518	35	100	99	0	0.000	0.000	0.000	0.000	0.000	0.000	0.000	0.000	0.000	0.000	0.000	0.000	0.000	0.000	0.012	0.016	0.023	0.020	2.700	0.013	0.045	316	2384	100	81	6998	7079	112	7049	7161	Error	Error	-6.433	81	6998	112	7049	144037	2673224	0.382	13.496	0	0	0
1	14	16	"A96"	"A96"	8120	13165	100	450	475	207	43	347	347	376	193	51	32	11	0	10039	9565	4393	45	1428	1428	1724	1640	95	83	80	0	0.000	0.000	0.000	0.000	0.000	0.000	0.000	0.000	0.000	0.000	0.000	0.000	0.000	0.000	0.012	0.016	0.021	0.023	3.924	0.013	0.090	316	2384	100	103	8611	8714	128	8137	8265	Error	Error	-6.385	103	8611	128	8137	150239	3022513	0.513	4.781	0	0	0
1	15	16	"A96"	"A96"	8420	13165	100	469	492	209	42	366	366	398	247	62	24	4	0	11862	11009	4783	43	1463	1463	1717	1626	94	85	82	0	0.000	0.000	0.000	0.000	0.000	0.000	0.000	0.000	0.000	0.000	0.000	0.000	0.000	0.000	0.010	0.013	0.020	0.021	3.444	0.011	0.040	316	2384	100	103	10399	10502	126	9546	9672	Error	Error	-6.658	103	10399	126	9546	155324	3478732	0.381	5.715	0	0	0
1	16	16	"A97"	"A97"	8720	13165	100	458	480	171	35	340	340	363	189	52	35	8	0	12020	11895	3217	27	1421	1421	1480	542	36	100	99	0	0.000	0.000	0.000	0.000	0.000	0.000	0.000	0.000	0.000	0.000	0.000	0.000	0.000	0.000	0.011	0.013	0.016	0.014	2.732	0.012	0.078	316	2384	100	118	10599	10717	140	10474	10614	Error	Error	-6.489	118	10599	140	10474	151579	3758750	0.619	19.216	0	0	0
1	17	16	"A97"	"A97"	9020	13160	100	468	482	211	43	346	346	367	166	45	43	16	0	12941	11545	5254	45	1459	1459	1734	1769	102	83	79	0	0.000	0.000	0.000	0.000	0.000	0.000	0.000	0.000	0.000	0.000	0.000	0.000	0.000	0.000	0.011	0.013	0.018	0.018	3.703	0.012	0.143	316	2384	100	122	11482	11604	136	10086	10222	Error	Error	-6.556	122	11482	136	10086	152333	3648087	0.693	5.546	0	0	0
1	18	16	"A97"	"A97"	9320	13160	100	466	486	201	41	362	362	391	239	61	21	6	0	12288	10691	4985	46	1512	1512	1827	1869	102	80	77	0	0.000	0.000	0.000	0.000	0.000	0.000	0.000	0.000	0.000	0.000	0.000	0.000	0.000	0.000	0.010	0.014	0.017	0.020	4.617	0.011	0.087	316	2384	100	104	10776	10880	124	9179	9303	Error	Error	-6.695	104	10776	124	9179	153464	3378488	0.397	4.743	0	0	0
1	1	17	"A98"	"A98"	4210	13470	100	343	364	170	46	334	334	362	224	61	12	1	0	2086	2591	1538	59	1247	1247	1263	238	18	74	64	0	0.000	0.000	0.000	0.000	0.000	0.000	0.000	0.000	0.000	0.000	0.000	0.000	0.000	0.000	0.011	0.022	0.111	0.130	6.078	0.010	0.001	316	2384	100	9	839	848	30	1344	1374	Error	Error	-6.543	9	839	30	1344	115055	818742	0.009	5.580	0	0	0
1	2	17	"A98"	"A98"	4510	13470	100	358	391	194	49	343	343	375	225	60	16	2	0	1644	2501	1870	74	1281	1281	1321	393	29	47	37	0	0.000	0.000	0.000	0.000	0.000	0.000	0.000	0.000	0.000	0.000	0.000	0.000	0.000	0.000	0.041	0.039	0.178	0.158	6.891	0.023	0.027	316	2384	100	15	363	378	48	1220	1268	Error	Error	-4.597	15	363	48	1220	123599	790175	0.071	3.003	0	0	0
1	3	17	"A98"	"A98"	4810	13470	100	354	402	277	68	334	334	363	219	60	13	5	0	1707	2338	1627	69	1272	1272	1300	313	24	57	43	0	0.000	0.000	0.000	0.000	0.000	0.000	0.000	0.000	0.000	0.000	0.000	0.000	0.000	0.000	0.046	0.064	0.177	0.166	5.556	0.030	0.016	316	2384	100	20	435	455	68	1066	1134	Error	Error	-4.443	20	435	68	1066	126916	738719	0.178	3.316	0	0	0
1	4	17	"A99"	"A99"	5115	13470	100	386	407	313	76	335	335	362	189	52	19	4	0	4223	3793	1538	40	1273	1273	1308	377	28	81	75	0	0.000	0.000	0.000	0.000	0.000	0.000	0.000	0.000	0.000	0.000	0.000	0.000	0.000	0.000	0.017	0.029	0.052	0.059	5.018	0.017	0.010	316	2384	100	51	2950	3001	72	2520	2592	Error	Error	-5.854	51	2950	72	2520	128662	1198493	0.238	6.592	0	0	0
1	5	17	"A99"	"A99"	5415	13470	100	342	382	275	71	335	335	365	201	55	14	4	0	3588	3221	1605	49	1269	1269	1381	643	46	62	60	0	0.000	0.000	0.000	0.000	0.000	0.000	0.000	0.000	0.000	0.000	0.000	0.000	0.000	0.000	0.003	0.024	0.089	0.109	7.635	0.018	0.016	316	2384	100	7	2319	2326	47	1952	1999	Error	Error	-8.372	7	2319	47	1952	120763	1017887	0.085	2.862	0	0	0
1	6	17	"A99"	"A99"	5715	13470	100	360	373	209	56	336	336	376	265	70	10	0	0	3378	3151	1613	51	1281	1281	1393	695	49	62	58	0	0.000	0.000	0.000	0.000	0.000	0.000	0.000	0.000	0.000	0.000	0.000	0.000	0.000	0.000	0.011	0.020	0.080	0.134	8.015	0.010	0.004	316	2384	100	24	2097	2121	37	1870	1907	Error	Error	-6.449	24	2097	37	1870	117759	995836	-0.011	2.529	0	0	0
1	7	17	"A100"	"A100"	6015	13470	100	390	437	263	60	331	331	369	232	62	20	5	0	8291	6908	3289	47	1270	1270	1341	627	46	81	78	0	0.000	0.000	0.000	0.000	0.000	0.000	0.000	0.000	0.000	0.000	0.000	0.000	0.000	0.000	0.008	0.019	0.026	0.028	5.191	0.011	0.018	316	2384	100	59	7021	7080	106	5638	5744	Error	Error	-6.895	59	7021	106	5638	138146	2182903	0.293	8.879	0	0	0
1	8	17	"A100"	"A100"	6315	13470	100	373	394	181	45	346	346	378	236	62	12	0	0	3328	3262	1852	56	1301	1301	1465	927	63	56	51	0	0.000	0.000	0.000	0.000	0.000	0.000	0.000	0.000	0.000	0.000	0.000	0.000	0.000	0.000	0.013	0.024	0.070	0.107	7.606	0.014	0.014	316	2384	100	27	2027	2054	48	1961	2009	Error	Error	-6.230	27	2027	48	1961	124591	1030840	0.068	1.939	0	0	0
1	9	17	"A100"	"A100"	6615	13465	100	383	388	172	44	336	336	370	235	63	12	2	0	5349	4666	2931	62	1296	1296	1493	1142	76	61	56	0	0.000	0.000	0.000	0.000	0.000	0.000	0.000	0.000	0.000	0.000	0.000	0.000	0.000	0.000	0.012	0.015	0.046	0.070	6.912	0.015	0.032	316	2384	100	47	4053	4100	52	3370	3422	Error	Error	-6.430	47	4053	52	3370	122457	1474440	0.077	2.778	0	0	0
1	10	17	"A101"	"A101"	6915	13465	100	411	430	245	56	334	334	374	290	77	12	2	0	4410	5412	3531	65	1285	1285	1308	283	21	87	83	0	0.000	0.000	0.000	0.000	0.000	0.000	0.000	0.000	0.000	0.000	0.000	0.000	0.000	0.000	0.025	0.023	0.040	0.054	4.972	0.015	0.028	316	2384	100	77	3125	3202	96	4127	4223	Error	Error	-5.343	77	3125	96	4127	136019	1710083	0.193	14.502	0	0	0
1	11	17	"A101"	"A101"	7215	13465	100	348	387	184	47	341	341	403	976	242	0	0	0	3907	5063	3866	76	1298	1298	1358	424	31	68	62	0	0.000	0.000	0.000	0.000	0.000	0.000	0.000	0.000	0.000	0.000	0.000	0.000	0.000	0.000	0.003	0.012	0.046	0.059	7.683	0.012	0.026	316	2384	100	7	2609	2616	46	3765	3811	Error	Error	-8.542	7	2609	46	3765	122141	1599888	-0.016	8.738	0	0	0
1	12	17	"A101"	"A101"	7515	13465	100	335	391	377	96	342	342	375	239	63	9	2	0	2845	3565	2580	72	1313	1313	1407	723	51	59	50	0	0.000	0.000	0.000	0.000	0.000	0.000	0.000	0.000	0.000	0.000	0.000	0.000	0.000	0.000	-0.005	0.022	0.070	0.107	7.393	0.016	0.014	316	2384	100	-7	1532	1525	49	2252	2301	Error	Error	Error	-7	1532	49	2252	123455	1126531	0.067	2.985	0	0	0
1	13	17	"A102"	"A102"	7820	13465	100	407	421	187	44	341	341	371	205	55	23	4	0	6425	7203	4549	63	1320	1320	1344	295	21	89	83	0	0.000	0.000	0.000	0.000	0.000	0.000	0.000	0.000	0.000	0.000	0.000	0.000	0.000	0.000	0.013	0.014	0.025	0.029	5.417	0.010	0.028	316	2384	100	66	5105	5171	80	5883	5963	Error	Error	-6.273	66	5105	80	5883	133124	2276024	0.244	19.861	0	0	0
1	14	17	"A102"	"A102"	8120	13465	100	390	470	806	171	345	345	372	203	54	21	6	0	4182	5707	4522	79	1360	1360	1461	722	49	65	62	0	0.000	0.000	0.000	0.000	0.000	0.000	0.000	0.000	0.000	0.000	0.000	0.000	0.000	0.000	0.016	0.029	0.034	0.056	6.402	0.013	0.010	316	2384	100	45	2822	2867	125	4347	4472	Error	Error	-5.971	45	2822	125	4347	148614	1803257	0.483	5.881	0	0	0
1	15	17	"A102"	"A102"	8420	13465	100	367	407	201	49	334	334	359	189	52	24	7	0	3726	5253	3972	75	1352	1352	1394	432	30	72	68	0	0.000	0.000	0.000	0.000	0.000	0.000	0.000	0.000	0.000	0.000	0.000	0.000	0.000	0.000	0.014	0.019	0.046	0.065	7.298	0.014	0.042	316	2384	100	33	2374	2407	73	3901	3974	Error	Error	-6.169	33	2374	73	3901	128561	1659859	0.254	8.933	0	0	0
1	16	17	"A103"	"A103"	8720	13465	100	406	424	183	43	344	344	383	281	73	15	0	0	7816	6982	3219	46	1367	1367	1416	579	40	84	80	0	0.000	0.000	0.000	0.000	0.000	0.000	0.000	0.000	0.000	0.000	0.000	0.000	0.000	0.000	0.010	0.014	0.028	0.031	5.174	0.014	0.019	316	2384	100	62	6449	6511	80	5615	5695	Error	Error	-6.701	62	6449	80	5615	133923	2206436	0.146	9.613	0	0	0
1	17	17	"A103"	"A103"	9020	13465	100	380	422	194	45	347	347	368	175	47	26	9	0	6748	5931	3900	65	1416	1416	1654	1423	86	61	58	0	0.000	0.000	0.000	0.000	0.000	0.000	0.000	0.000	0.000	0.000	0.000	0.000	0.000	0.000	0.006	0.017	0.039	0.055	8.513	0.011	0.041	316	2384	100	33	5332	5365	75	4515	4590	Error	Error	-7.336	33	5332	75	4515	133470	1874248	0.309	3.006	0	0	0
1	18	17	"A103"	"A103"	9320	13460	100	409	420	184	43	350	350	376	180	47	25	6	0	7013	5963	3701	62	1418	1418	1607	1270	79	63	60	0	0.000	0.000	0.000	0.000	0.000	0.000	0.000	0.000	0.000	0.000	0.000	0.000	0.000	0.000	0.011	0.015	0.029	0.044	7.025	0.012	0.047	316	2384	100	59	5595	5654	70	4545	4615	Error	Error	-6.567	59	5595	70	4545	132797	1884158	0.244	3.430	0	0	0
1	1	18	"A104"	"A104"	4210	13770	100	393	414	176	42	339	339	373	246	65	17	1	0	7359	6299	2908	46	1282	1282	1333	535	40	83	80	0	0.000	0.000	0.000	0.000	0.000	0.000	0.000	0.000	0.000	0.000	0.000	0.000	0.000	0.000	0.009	0.015	0.030	0.028	4.416	0.012	0.033	316	2384	100	54	6077	6131	75	5017	5092	Error	Error	-6.814	54	6077	75	5017	130677	1990337	0.167	9.282	0	0	0
1	2	18	"A104"	"A104"	4510	13770	100	379	399	185	46	349	349	389	348	89	6	0	0	2263	5015	3952	78	1323	1323	1680	1656	98	47	44	0	0.000	0.000	0.000	0.000	0.000	0.000	0.000	0.000	0.000	0.000	0.000	0.000	0.000	0.000	0.032	0.014	0.046	0.065	8.427	0.016	0.067	316	2384	100	30	940	970	50	3692	3742	Error	Error	-4.970	30	940	50	3692	126231	1584877	0.029	2.014	0	0	0
1	3	18	"A104"	"A104"	4815	13770	100	373	412	240	58	341	341	374	234	62	16	2	0	5818	4985	3245	65	1315	1315	1524	1227	80	59	56	0	0.000	0.000	0.000	0.000	0.000	0.000	0.000	0.000	0.000	0.000	0.000	0.000	0.000	0.000	0.007	0.019	0.046	0.062	8.378	0.015	0.037	316	2384	100	32	4503	4535	71	3670	3741	Error	Error	-7.137	32	4503	71	3670	130277	1575283	0.162	2.821	0	0	0
1	4	18	"A105"	"A105"	5115	13770	100	432	459	198	43	351	351	376	202	53	24	7	0	10053	8249	4289	51	1332	1332	1404	661	47	80	75	0	0.000	0.000	0.000	0.000	0.000	0.000	0.000	0.000	0.000	0.000	0.000	0.000	0.000	0.000	0.009	0.016	0.022	0.028	4.864	0.014	0.083	316	2384	100	81	8721	8802	108	6917	7025	Error	Error	-6.750	81	8721	108	6917	145143	2606746	0.411	10.356	0	0	0
1	5	18	"A105"	"A105"	5415	13770	100	424	436	182	41	348	348	378	196	51	25	5	0	5585	6053	4496	74	1324	1324	1641	1682	102	54	51	0	0.000	0.000	0.000	0.000	0.000	0.000	0.000	0.000	0.000	0.000	0.000	0.000	0.000	0.000	0.018	0.019	0.032	0.058	7.694	0.012	0.046	316	2384	100	76	4261	4337	88	4729	4817	Error	Error	-5.809	76	4261	88	4729	137660	1912898	0.296	2.623	0	0	0
1	6	18	"A105"	"A105"	5715	13770	100	403	424	179	42	342	342	383	275	71	13	1	0	7010	6403	4732	73	1330	1330	1646	1643	99	54	52	0	0.000	0.000	0.000	0.000	0.000	0.000	0.000	0.000	0.000	0.000	0.000	0.000	0.000	0.000	0.011	0.016	0.038	0.058	7.733	0.012	0.049	316	2384	100	61	5680	5741	82	5073	5155	Error	Error	-6.541	61	5680	82	5073	133861	2023430	0.149	2.895	0	0	0
1	7	18	"A106"	"A106"	6015	13770	100	373	460	628	136	341	341	369	224	60	17	4	0	1767	2208	1245	56	1276	1276	1297	244	18	70	50	0	0.000	0.000	0.000	0.000	0.000	0.000	0.000	0.000	0.000	0.000	0.000	0.000	0.000	0.000	0.065	0.128	0.238	0.245	5.414	0.163	0.085	316	2384	100	32	491	523	119	932	1051	Error	Error	-3.940	32	491	119	932	145295	697870	0.406	3.734	0	0	0
1	8	18	"A106"	"A106"	6315	13770	100	390	475	395	83	333	333	364	208	57	25	10	0	1653	2103	1300	61	1293	1293	1315	257	19	58	39	0	0.000	0.000	0.000	0.000	0.000	0.000	0.000	0.000	0.000	0.000	0.000	0.000	0.000	0.000	0.158	0.175	0.282	0.305	5.696	0.059	0.022	316	2384	100	57	360	417	142	810	952	Error	Error	-2.659	57	360	142	810	150057	664494	0.534	3.066	0	0	0
1	9	18	"A106"	"A106"	6615	13770	100	341	401	263	65	345	345	380	235	61	14	3	0	1574	1874	894	47	1327	1327	1343	261	19	48	34	0	0.000	0.000	0.000	0.000	0.000	0.000	0.000	0.000	0.000	0.000	0.000	0.000	0.000	0.000	-0.016	0.102	0.366	0.357	4.591	0.047	0.015	316	2384	100	-4	247	243	56	547	603	Error	Error	Error	-4	247	56	547	126861	592214	0.089	2.034	0	0	0
1	10	18	"A107"	"A107"	6915	13765	100	341	358	154	43	339	339	375	206	54	12	1	0	2878	3649	2405	65	1314	1314	1338	278	20	81	71	0	0.000	0.000	0.000	0.000	0.000	0.000	0.000	0.000	0.000	0.000	0.000	0.000	0.000	0.000	0.001	0.008	0.057	0.063	6.482	0.007	0.003	316	2384	100	2	1564	1566	19	2335	2354	Error	Error	-9.611	2	1564	19	2335	113036	1153126	-0.083	8.313	0	0	0
1	11	18	"A107"	"A107"	7215	13765	100	367	392	192	48	341	341	484	2024	418	0	0	0	2855	4238	3274	77	1336	1336	1506	2071	137	44	33	0	0.000	0.000	0.000	0.000	0.000	0.000	0.000	0.000	0.000	0.000	0.000	0.000	0.000	0.000	0.017	0.018	0.062	0.101	8.037	0.740	0.525	316	2384	100	26	1519	1545	51	2902	2953	Error	Error	-5.868	26	1519	51	2902	123733	1339335	-0.045	1.319	0	0	0
1	12	18	"A107"	"A107"	7520	13765	100	380	397	217	54	337	337	364	205	56	18	3	0	2649	3760	2849	75	1311	1311	1348	364	27	66	60	0	0.000	0.000	0.000	0.000	0.000	0.000	0.000	0.000	0.000	0.000	0.000	0.000	0.000	0.000	0.032	0.024	0.074	0.082	6.611	0.009	0.006	316	2384	100	43	1338	1381	60	2449	2509	Error	Error	-4.960	43	1338	60	2449	125436	1188120	0.161	6.626	0	0	0
1	13	18	"A108"	"A108"	7820	13765	100	407	432	205	47	345	345	369	199	53	25	7	0	4244	5207	3331	63	1334	1334	1342	237	17	88	85	0	0.000	0.000	0.000	0.000	0.000	0.000	0.000	0.000	0.000	0.000	0.000	0.000	0.000	0.000	0.021	0.022	0.048	0.053	5.026	0.018	0.048	316	2384	100	62	2910	2972	87	3873	3960	Error	Error	-5.553	62	2910	87	3873	136667	1645383	0.317	16.308	0	0	0
1	14	18	"A108"	"A108"	8120	13765	100	375	394	183	46	335	335	361	222	61	15	2	0	3253	4587	3667	79	1334	1334	1361	291	21	74	68	0	0.000	0.000	0.000	0.000	0.000	0.000	0.000	0.000	0.000	0.000	0.000	0.000	0.000	0.000	0.021	0.018	0.042	0.070	7.191	0.012	0.011	316	2384	100	40	1919	1959	59	3253	3312	Error	Error	-5.584	40	1919	59	3253	124534	1449416	0.149	11.086	0	0	0
1	15	18	"A108"	"A108"	8420	13765	100	406	430	226	52	352	352	370	171	46	26	9	0	4040	5541	4263	76	1370	1370	1399	318	22	79	71	0	0.000	0.000	0.000	0.000	0.000	0.000	0.000	0.000	0.000	0.000	0.000	0.000	0.000	0.000	0.020	0.019	0.042	0.057	5.698	0.012	0.028	316	2384	100	54	2670	2724	78	4171	4249	Error	Error	-5.628	54	2670	78	4171	135729	1750999	0.351	13.025	0	0	0
1	16	18	"A109"	"A109"	8720	13765	100	375	390	179	45	351	351	383	256	66	11	0	0	2037	2600	1488	57	1394	1394	1405	249	17	73	58	0	0.000	0.000	0.000	0.000	0.000	0.000	0.000	0.000	0.000	0.000	0.000	0.000	0.000	0.000	0.037	0.032	0.151	0.163	5.665	0.022	0.009	316	2384	100	24	643	667	39	1206	1245	Error	Error	-4.744	24	643	39	1206	123247	821600	0.027	4.799	0	0	0
1	17	18	"A109"	"A109"	9020	13765	100	371	399	203	50	357	357	378	197	52	16	2	0	1846	2282	1182	51	1408	1408	1428	290	20	59	42	0	0.000	0.000	0.000	0.000	0.000	0.000	0.000	0.000	0.000	0.000	0.000	0.000	0.000	0.000	0.032	0.048	0.203	0.207	7.108	0.016	0.004	316	2384	100	14	438	452	42	874	916	Error	Error	-4.967	14	438	42	874	126153	721158	0.107	2.945	0	0	0
1	18	18	"A109"	"A109"	9320	13765	100	387	435	361	82	349	349	371	170	45	24	7	0	1810	2254	1202	53	1434	1434	1447	275	19	54	39	0	0.000	0.000	0.000	0.000	0.000	0.000	0.000	0.000	0.000	0.000	0.000	0.000	0.000	0.000	0.101	0.105	0.242	0.245	5.190	0.040	0.015	316	2384	100	38	376	414	86	820	906	Error	Error	-3.307	38	376	86	820	137327	712114	0.376	2.935	0	0	0
1	1	19	"A110"	"A110"	4210	14075	100	397	417	192	46	355	355	385	218	56	17	3	0	4174	5216	3996	76	1323	1323	1409	694	49	69	64	0	0.000	0.000	0.000	0.000	0.000	0.000	0.000	0.000	0.000	0.000	0.000	0.000	0.000	0.000	0.015	0.016	0.042	0.054	7.462	0.014	0.034	316	2384	100	42	2851	2893	62	3893	3955	Error	Error	-6.085	42	2851	62	3893	131677	1648195	0.147	5.486	0	0	0
1	2	19	"A110"	"A110"	4515	14070	100	364	387	181	46	351	351	383	237	61	12	2	0	3065	4390	3672	83	1320	1320	1463	901	61	55	49	0	0.000	0.000	0.000	0.000	0.000	0.000	0.000	0.000	0.000	0.000	0.000	0.000	0.000	0.000	0.007	0.012	0.056	0.075	7.492	0.011	0.021	316	2384	100	13	1745	1758	36	3070	3106	Error	Error	-7.069	13	1745	36	3070	122387	1387252	0.017	3.249	0	0	0
1	3	19	"A110"	"A110"	4815	14070	100	388	420	195	46	336	336	371	262	70	17	2	0	3671	5051	3930	77	1308	1308	1406	685	48	64	59	0	0.000	0.000	0.000	0.000	0.000	0.000	0.000	0.000	0.000	0.000	0.000	0.000	0.000	0.000	0.022	0.022	0.043	0.063	6.993	0.015	0.014	316	2384	100	52	2363	2415	84	3743	3827	Error	Error	-5.506	52	2363	84	3743	132716	1596239	0.187	5.321	0	0	0
1	4	19	"A111"	"A111"	5115	14070	100	361	395	176	44	346	346	372	186	50	20	6	0	2661	3743	3208	85	1306	1306	1351	401	29	66	58	0	0.000	0.000	0.000	0.000	0.000	0.000	0.000	0.000	0.000	0.000	0.000	0.000	0.000	0.000	0.011	0.020	0.106	0.105	6.232	0.014	0.023	316	2384	100	15	1355	1370	49	2437	2486	Error	Error	-6.497	15	1355	49	2437	124678	1182724	0.124	5.965	0	0	0
1	5	19	"A111"	"A111"	5415	14070	100	359	384	169	44	346	346	394	473	120	1	0	0	2152	3407	2883	84	1324	1324	1405	650	46	53	41	0	0.000	0.000	0.000	0.000	0.000	0.000	0.000	0.000	0.000	0.000	0.000	0.000	0.000	0.000	0.016	0.018	0.136	0.120	7.613	0.011	0.010	316	2384	100	13	828	841	38	2083	2121	Error	Error	-5.993	13	828	38	2083	121491	1076506	-0.021	3.080	0	0	0
1	6	19	"A111"	"A111"	5715	14070	100	361	406	224	55	338	338	365	210	57	19	4	0	2214	3487	2843	81	1316	1316	1369	446	32	56	50	0	0.000	0.000	0.000	0.000	0.000	0.000	0.000	0.000	0.000	0.000	0.000	0.000	0.000	0.000	0.026	0.031	0.120	0.135	8.021	0.009	0.005	316	2384	100	23	898	921	68	2171	2239	Error	Error	-5.287	23	898	68	2171	128440	1101796	0.195	4.749	0	0	0
1	7	19	"A112"	"A112"	6015	14070	100	384	406	184	45	341	341	370	197	53	18	5	0	6739	6190	3495	56	1312	1312	1363	543	39	76	72	0	0.000	0.000	0.000	0.000	0.000	0.000	0.000	0.000	0.000	0.000	0.000	0.000	0.000	0.000	0.008	0.013	0.027	0.038	7.175	0.008	0.014	316	2384	100	43	5427	5470	65	4878	4943	Error	Error	-6.980	43	5427	65	4878	128180	1955918	0.183	8.890	0	0	0
1	8	19	"A112"	"A112"	6315	14070	100	373	418	282	67	333	333	365	217	59	18	5	0	2735	4645	3680	79	1326	1326	1606	1475	91	50	47	0	0.000	0.000	0.000	0.000	0.000	0.000	0.000	0.000	0.000	0.000	0.000	0.000	0.000	0.000	0.028	0.026	0.049	0.089	9.183	0.011	0.024	316	2384	100	40	1409	1449	85	3319	3404	Error	Error	-5.139	40	1409	85	3319	131947	1467690	0.244	2.060	0	0	0
1	9	19	"A112"	"A112"	6615	14070	100	375	434	503	115	344	344	380	225	59	19	4	0	2578	4389	3300	75	1327	1327	1523	1068	70	50	49	0	0.000	0.000	0.000	0.000	0.000	0.000	0.000	0.000	0.000	0.000	0.000	0.000	0.000	0.000	0.025	0.029	0.053	0.084	9.240	0.013	0.012	316	2384	100	31	1251	1282	90	3062	3152	Error	Error	-5.335	31	1251	90	3062	137044	1386988	0.240	2.684	0	0	0
1	10	19	"A113"	"A113"	6915	14070	100	347	389	260	66	348	348	375	197	52	17	5	0	2980	3661	2292	62	1322	1322	1354	327	24	78	70	0	0.000	0.000	0.000	0.000	0.000	0.000	0.000	0.000	0.000	0.000	0.000	0.000	0.000	0.000	-0.001	0.018	0.077	0.081	6.368	0.014	0.012	316	2384	100	-1	1658	1657	41	2339	2380	Error	Error	Error	-1	1658	41	2339	123074	1156809	0.071	7.055	0	0	0
1	11	19	"A113"	"A113"	7220	14065	100	378	414	239	57	344	344	383	293	76	9	1	0	3469	4202	2737	65	1323	1323	1380	732	53	66	56	0	0.000	0.000	0.000	0.000	0.000	0.000	0.000	0.000	0.000	0.000	0.000	0.000	0.000	0.000	0.016	0.024	0.050	0.068	6.941	0.029	0.035	316	2384	100	34	2146	2180	70	2879	2949	Error	Error	-5.980	34	2146	70	2879	130724	1327780	0.106	3.855	0	0	0
1	12	19	"A113"	"A113"	7520	14065	100	374	418	268	64	338	338	367	222	60	18	3	0	3080	4728	3872	81	1346	1346	1440	679	47	62	55	0	0.000	0.000	0.000	0.000	0.000	0.000	0.000	0.000	0.000	0.000	0.000	0.000	0.000	0.000	0.021	0.024	0.060	0.087	7.187	0.011	0.011	316	2384	100	36	1734	1770	80	3382	3462	Error	Error	-5.590	36	1734	80	3382	132163	1494150	0.230	4.842	0	0	0
1	13	19	"A114"	"A114"	7820	14065	100	402	438	223	50	338	338	368	220	59	23	5	0	9314	8261	3743	45	1339	1339	1382	528	38	88	82	0	0.000	0.000	0.000	0.000	0.000	0.000	0.000	0.000	0.000	0.000	0.000	0.000	0.000	0.000	0.008	0.014	0.020	0.022	4.414	0.011	0.037	316	2384	100	64	7975	8039	100	6922	7022	Error	Error	-6.961	64	7975	100	6922	138367	2610600	0.318	13.028	0	0	0
1	14	19	"A114"	"A114"	8120	14065	100	396	457	359	78	344	344	368	205	55	23	7	0	6934	6041	4228	69	1361	1361	1648	1626	98	57	55	0	0.000	0.000	0.000	0.000	0.000	0.000	0.000	0.000	0.000	0.000	0.000	0.000	0.000	0.000	0.009	0.024	0.044	0.069	7.221	0.015	0.052	316	2384	100	52	5573	5625	113	4680	4793	Error	Error	-6.744	52	5573	113	4680	144544	1908816	0.434	2.702	0	0	0
1	15	19	"A114"	"A114"	8420	14065	100	420	438	197	44	354	354	400	427	106	4	0	0	8982	7162	5025	70	1402	1402	1706	1803	105	58	56	0	0.000	0.000	0.000	0.000	0.000	0.000	0.000	0.000	0.000	0.000	0.000	0.000	0.000	0.000	0.009	0.015	0.029	0.045	8.223	0.017	0.020	316	2384	100	66	7580	7646	84	5760	5844	Error	Error	-6.844	66	7580	84	5760	138353	2263159	0.089	3.026	0	0	0
1	16	19	"A115"	"A115"	8720	14065	100	386	425	206	48	358	358	382	201	52	20	5	0	3403	4550	3413	75	1405	1405	1419	300	21	75	68	0	0.000	0.000	0.000	0.000	0.000	0.000	0.000	0.000	0.000	0.000	0.000	0.000	0.000	0.000	0.014	0.021	0.039	0.059	6.848	0.017	0.019	316	2384	100	28	1998	2026	67	3145	3212	Error	Error	-6.157	28	1998	67	3145	134272	1437664	0.214	10.437	0	0	0
1	17	19	"A115"	"A115"	9020	14065	100	368	391	167	42	360	360	382	179	46	18	4	0	2410	3526	2718	77	1422	1422	1541	892	57	51	37	0	0.000	0.000	0.000	0.000	0.000	0.000	0.000	0.000	0.000	0.000	0.000	0.000	0.000	0.000	0.008	0.015	0.097	0.109	7.484	0.015	0.038	316	2384	100	8	988	996	31	2104	2135	Error	Error	-6.948	8	988	31	2104	123399	1114369	0.050	2.225	0	0	0
1	18	19	"A115"	"A115"	9320	14065	100	365	386	181	46	352	352	379	188	49	18	4	0	2419	3624	2809	77	1464	1464	1543	666	43	53	45	0	0.000	0.000	0.000	0.000	0.000	0.000	0.000	0.000	0.000	0.000	0.000	0.000	0.000	0.000	0.014	0.016	0.122	0.135	7.722	0.011	0.014	316	2384	100	13	955	968	34	2160	2194	Error	Error	-6.199	13	955	34	2160	121858	1145101	0.037	3.125	0	0	0
1	1	20	"A116"	"A116"	4215	14375	100	1823	1905	1464	76	356	356	424	434	102	64	60	0	9246	7023	4092	58	1337	1337	1492	1115	74	69	66	0	0.000	0.000	0.000	0.000	0.000	0.000	0.000	0.000	0.000	0.000	0.000	0.000	0.000	0.000	0.185	0.272	0.273	0.275	2.471	0.289	0.762	316	2384	100	1467	7909	9376	1549	5686	7235	Error	Error	-2.431	1467	7909	1549	5686	602117	2219184	3.412	4.961	0	0	0
1	2	20	"A116"	"A116"	4515	14375	100	577	1385	1265	91	366	366	521	737	141	43	35	0	2064	5604	4786	85	1332	1332	1762	1958	111	45	43	0	0.000	0.000	0.000	0.000	0.000	0.000	0.000	0.000	0.000	0.000	0.000	0.000	0.000	0.000	0.288	0.239	0.261	0.290	3.220	0.277	0.757	316	2384	100	211	732	943	1019	4272	5291	Error	Error	-1.795	211	732	1019	4272	437650	1770802	1.172	1.962	0	0	0
1	3	20	"A116"	"A116"	4815	14370	100	779	1590	1488	93	361	361	490	634	129	46	42	0	2708	5629	4476	79	1342	1342	1693	1759	103	49	46	0	0.000	0.000	0.000	0.000	0.000	0.000	0.000	0.000	0.000	0.000	0.000	0.000	0.000	0.000	0.306	0.287	0.279	0.307	2.971	0.293	0.735	316	2384	100	418	1366	1784	1229	4287	5516	Error	Error	-1.708	418	1366	1229	4287	502572	1778854	1.735	2.238	0	0	0
1	4	20	"A117"	"A117"	5115	14370	100	381	411	179	43	353	353	384	222	57	18	2	0	1688	2050	1134	55	1326	1326	1332	263	19	55	37	0	0.000	0.000	0.000	0.000	0.000	0.000	0.000	0.000	0.000	0.000	0.000	0.000	0.000	0.000	0.077	0.080	0.261	0.297	5.756	0.034	0.010	316	2384	100	28	362	390	58	724	782	Error	Error	-3.692	28	362	58	724	129851	647893	0.122	2.730	0	0	0
1	5	20	"A117"	"A117"	5415	14370	100	358	386	200	51	354	354	384	201	52	14	4	0	1505	1696	637	37	1313	1313	1362	444	32	30	15	0	0.000	0.000	0.000	0.000	0.000	0.000	0.000	0.000	0.000	0.000	0.000	0.000	0.000	0.000	0.021	0.084	0.376	0.402	5.059	0.039	0.020	316	2384	100	4	192	196	32	383	415	Error	Error	-5.585	4	192	32	383	121841	535830	0.010	0.752	0	0	0
1	6	20	"A117"	"A117"	5715	14370	100	356	394	242	61	348	348	374	200	53	17	3	0	1573	1804	798	44	1323	1323	1368	403	29	37	18	0	0.000	0.000	0.000	0.000	0.000	0.000	0.000	0.000	0.000	0.000	0.000	0.000	0.000	0.000	0.032	0.096	0.412	0.352	6.091	0.042	0.017	316	2384	100	8	250	258	46	481	527	Error	Error	-4.966	8	250	46	481	124641	570155	0.100	1.082	0	0	0
1	7	20	"A118"	"A118"	6015	14370	100	412	447	260	58	344	344	369	199	53	24	7	0	3800	4739	3273	69	1299	1299	1336	369	27	77	70	0	0.000	0.000	0.000	0.000	0.000	0.000	0.000	0.000	0.000	0.000	0.000	0.000	0.000	0.000	0.027	0.030	0.056	0.073	5.942	0.017	0.038	316	2384	100	68	2501	2569	103	3440	3543	Error	Error	-5.201	68	2501	103	3440	141095	1497466	0.392	9.222	0	0	0
1	8	20	"A118"	"A118"	6315	14370	100	364	397	224	56	338	338	403	826	204	0	0	0	1652	2826	2276	80	1336	1336	1660	1619	97	35	17	0	0.000	0.000	0.000	0.000	0.000	0.000	0.000	0.000	0.000	0.000	0.000	0.000	0.000	0.000	0.082	0.040	0.130	0.144	6.003	0.013	0.028	316	2384	100	26	316	342	59	1490	1549	Error	Error	-3.603	26	316	59	1490	125385	893069	-0.007	0.720	0	0	0
1	9	20	"A118"	"A118"	6615	14370	100	373	389	165	42	351	351	376	207	55	16	1	0	1729	2903	2189	75	1357	1357	1668	1666	99	38	16	0	0.000	0.000	0.000	0.000	0.000	0.000	0.000	0.000	0.000	0.000	0.000	0.000	0.000	0.000	0.059	0.025	0.121	0.166	7.764	0.015	0.038	316	2384	100	22	372	394	38	1546	1584	Error	Error	-4.080	22	372	38	1546	122776	917233	0.063	0.741	0	0	0
1	10	20	"A119"	"A119"	6920	14370	100	351	387	177	45	346	346	370	182	49	19	5	0	1950	2530	1490	58	1305	1305	1327	245	18	68	57	0	0.000	0.000	0.000	0.000	0.000	0.000	0.000	0.000	0.000	0.000	0.000	0.000	0.000	0.000	0.008	0.033	0.187	0.171	5.503	0.013	0.005	316	2384	100	5	645	650	41	1225	1266	Error	Error	-7.011	5	645	41	1225	122357	799356	0.093	4.910	0	0	0
1	11	20	"A119"	"A119"	7220	14370	100	385	407	263	64	352	352	390	294	75	11	1	0	1746	2265	1389	61	1351	1351	1442	627	43	41	21	0	0.000	0.000	0.000	0.000	0.000	0.000	0.000	0.000	0.000	0.000	0.000	0.000	0.000	0.000	0.084	0.060	0.183	0.196	5.071	0.018	0.005	316	2384	100	33	395	428	55	914	969	Error	Error	-3.581	33	395	55	914	128706	715695	0.058	1.313	0	0	0
1	12	20	"A119"	"A119"	7520	14365	100	352	373	213	57	341	341	368	189	51	16	1	0	1768	2425	1642	67	1320	1320	1456	837	57	39	22	0	0.000	0.000	0.000	0.000	0.000	0.000	0.000	0.000	0.000	0.000	0.000	0.000	0.000	0.000	0.025	0.029	0.138	0.161	6.080	0.015	0.018	316	2384	100	11	448	459	32	1105	1137	Error	Error	-5.348	11	448	32	1105	117716	766179	0.026	1.158	0	0	0
1	13	20	"A120"	"A120"	7820	14365	100	344	369	171	46	336	336	370	238	64	12	1	0	2044	2681	1577	58	1331	1331	1340	238	17	74	60	0	0.000	0.000	0.000	0.000	0.000	0.000	0.000	0.000	0.000	0.000	0.000	0.000	0.000	0.000	0.011	0.024	0.138	0.126	5.463	0.013	0.003	316	2384	100	8	713	721	33	1350	1383	Error	Error	-6.478	8	713	33	1350	116730	847224	-0.004	5.634	0	0	0
1	14	20	"A120"	"A120"	8120	14365	100	354	384	185	48	347	347	377	247	65	12	1	0	1735	2261	1387	61	1348	1348	1396	415	29	49	34	0	0.000	0.000	0.000	0.000	0.000	0.000	0.000	0.000	0.000	0.000	0.000	0.000	0.000	0.000	0.018	0.041	0.237	0.216	6.212	0.016	0.005	316	2384	100	7	387	394	37	913	950	Error	Error	-5.789	7	387	37	913	121244	714412	0.028	2.084	0	0	0
1	15	20	"A120"	"A120"	8420	14365	100	368	409	219	53	349	349	376	200	53	18	3	0	1721	2363	1442	61	1368	1368	1417	419	29	46	35	0	0.000	0.000	0.000	0.000	0.000	0.000	0.000	0.000	0.000	0.000	0.000	0.000	0.000	0.000	0.054	0.060	0.181	0.200	6.772	0.029	0.024	316	2384	100	19	353	372	60	995	1055	Error	Error	-4.216	19	353	60	995	129111	746824	0.165	2.258	0	0	0
1	16	20	"A121"	"A121"	8720	14365	100	448	463	207	44	354	354	427	1050	245	0	0	0	6135	8071	6026	74	1391	1391	1527	1196	78	74	72	0	0.000	0.000	0.000	0.000	0.000	0.000	0.000	0.000	0.000	0.000	0.000	0.000	0.000	0.000	0.020	0.016	0.026	0.033	5.814	0.013	0.108	316	2384	100	94	4744	4838	109	6680	6789	Error	Error	-5.657	94	4744	109	6680	146384	2550360	0.034	5.472	0	0	0
1	17	20	"A121"	"A121"	9020	14365	100	426	467	251	53	367	367	392	209	53	26	8	0	3212	5707	5164	90	1463	1463	1869	2209	118	48	36	0	0.000	0.000	0.000	0.000	0.000	0.000	0.000	0.000	0.000	0.000	0.000	0.000	0.000	0.000	0.034	0.024	0.050	0.091	8.629	0.013	0.082	316	2384	100	59	1749	1808	100	4244	4344	Error	Error	-4.890	59	1749	100	4244	147728	1803388	0.359	1.737	0	0	0
1	18	20	"A121"	"A121"	9320	14365	100	378	395	171	43	366	366	442	1492	337	0	0	0	3528	4580	3936	85	1474	1474	2021	3270	161	39	18	0	0.000	0.000	0.000	0.000	0.000	0.000	0.000	0.000	0.000	0.000	0.000	0.000	0.000	0.000	0.006	0.009	0.077	0.103	7.040	0.012	0.015	316	2384	100	12	2054	2066	29	3106	3135	Error	Error	-7.419	12	2054	29	3106	124891	1447255	-0.032	0.783	0	0	0
1	1	21	"Blank"	"Blank"	4215	14675	100	366	409	340	83	360	360	383	190	49	15	4	0	1276	1291	233	18	1296	1296	1303	232	17	16	2	0	0.000	0.000	0.000	0.000	0.000	0.000	0.000	0.000	0.000	0.000	0.000	0.000	0.000	0.000	-0.300	-9.800	0.581	0.602	4.906	1.283	0.007	316	2384	100	6	-20	-14	49	-5	44	Error	Error	Error	6	-20	49	-5	129271	407905	0.137	-0.052	0	0	0
1	2	21	"Blank"	"Blank"	4515	14675	100	357	372	158	42	357	357	380	178	46	13	2	0	1275	1281	237	18	1294	1294	1304	233	17	12	2	0	0.000	0.000	0.000	0.000	0.000	0.000	0.000	0.000	0.000	0.000	0.000	0.000	0.000	0.000	0.000	-1.154	0.641	0.575	3.928	0.046	0.001	316	2384	100	0	-19	-19	15	-13	2	Error	Error	Error	0	-19	15	-13	117647	404720	-0.045	-0.099	0	0	0
1	3	21	"Blank"	"Blank"	4815	14675	100	374	403	248	61	357	357	375	167	44	20	6	0	1290	1321	284	21	1291	1291	1307	240	18	18	4	0	0.000	0.000	0.000	0.000	0.000	0.000	0.000	0.000	0.000	0.000	0.000	0.000	0.000	0.000	-17.000	1.533	0.651	0.755	5.255	0.200	0.010	316	2384	100	17	-1	16	46	30	76	Error	Error	Error	17	-1	46	30	127468	417323	0.168	0.058	0	0	0
1	4	21	"Blank"	"Blank"	5115	14670	100	355	380	187	49	342	342	369	173	46	16	6	0	1266	1283	234	18	1288	1288	1297	235	18	16	3	0	0.000	0.000	0.000	0.000	0.000	0.000	0.000	0.000	0.000	0.000	0.000	0.000	0.000	0.000	-0.591	-7.600	0.540	0.564	4.345	0.029	0.000	316	2384	100	13	-22	-9	38	-5	33	Error	Error	Error	13	-22	38	-5	120175	405492	0.064	-0.060	0	0	0
1	5	21	"Blank"	"Blank"	5415	14670	100	311	352	176	50	348	348	373	192	51	14	2	0	1276	1278	249	19	1290	1290	1301	226	17	14	4	0	0.000	0.000	0.000	0.000	0.000	0.000	0.000	0.000	0.000	0.000	0.000	0.000	0.000	0.000	2.643	-0.333	0.788	0.885	4.831	0.081	0.002	316	2384	100	-37	-14	-51	4	-12	-8	Error	Error	1.402	-37	-14	4	-12	111077	403733	-0.109	-0.102	0	0	0
1	6	21	"Blank"	"Blank"	5715	14670	100	326	362	182	50	352	352	381	256	67	11	1	0	1268	1283	228	17	1284	1284	1292	228	17	17	1	0	0.000	0.000	0.000	0.000	0.000	0.000	0.000	0.000	0.000	0.000	0.000	0.000	0.000	0.000	1.625	-10.000	0.699	0.759	4.908	0.021	0.000	316	2384	100	-26	-16	-42	10	-1	9	Error	Error	0.700	-26	-16	10	-1	114521	405474	-0.074	-0.039	0	0	0
1	7	21	"Blank"	"Blank"	6015	14670	100	331	350	162	46	349	349	382	458	119	0	0	0	1244	1261	242	19	1282	1282	1291	253	19	12	2	0	0.000	0.000	0.000	0.000	0.000	0.000	0.000	0.000	0.000	0.000	0.000	0.000	0.000	0.000	0.474	-0.048	0.542	0.605	5.173	0.011	0.000	316	2384	100	-18	-38	-56	1	-21	-20	Error	Error	-1.078	-18	-38	1	-21	110735	398524	-0.070	-0.119	0	0	0
1	8	21	"Blank"	"Blank"	6315	14670	100	346	366	163	44	345	345	377	237	62	8	1	0	1291	1292	240	18	1295	1295	1318	249	18	14	1	0	0.000	0.000	0.000	0.000	0.000	0.000	0.000	0.000	0.000	0.000	0.000	0.000	0.000	0.000	-0.250	-7.000	0.559	0.677	5.075	0.728	0.002	316	2384	100	1	-4	-3	21	-3	18	Error	Error	Error	1	-4	21	-3	115694	408379	-0.046	-0.104	0	0	0
1	9	21	"Blank"	"Blank"	6620	14670	100	349	381	208	54	353	353	437	1650	377	0	0	0	1273	1282	211	16	1271	1271	1301	505	38	1	0	0	0.000	0.000	0.000	0.000	0.000	0.000	0.000	0.000	0.000	0.000	0.000	0.000	0.000	0.000	-2.000	2.545	0.778	0.809	4.872	0.130	0.003	316	2384	100	-4	2	-2	28	11	39	Error	Error	Error	-4	2	28	11	120374	405061	-0.034	-0.038	0	0	0
1	10	21	"Blank"	"Blank"	6920	14670	100	344	377	174	46	350	350	375	190	50	18	4	0	1332	1339	221	16	1299	1299	1312	228	17	18	4	0	0.000	0.000	0.000	0.000	0.000	0.000	0.000	0.000	0.000	0.000	0.000	0.000	0.000	0.000	-0.182	0.675	0.828	0.833	4.754	-0.108	0.002	316	2384	100	-6	33	27	27	40	67	Error	Error	Error	-6	33	27	40	118996	423281	0.011	0.118	0	0	0
1	11	21	"Blank"	"Blank"	7220	14670	100	349	364	167	45	352	352	376	196	52	12	2	0	1311	1322	231	17	1300	1300	1317	243	18	16	3	0	0.000	0.000	0.000	0.000	0.000	0.000	0.000	0.000	0.000	0.000	0.000	0.000	0.000	0.000	-0.273	0.545	0.597	0.659	4.484	0.013	0.000	316	2384	100	-3	11	8	12	22	34	Error	Error	Error	-3	11	12	22	115000	417669	-0.061	0.021	0	0	0
1	12	21	"Blank"	"Blank"	7520	14670	100	324	357	177	49	337	337	368	212	57	11	2	0	1275	1291	242	18	1291	1291	1301	232	17	16	3	0	0.000	0.000	0.000	0.000	0.000	0.000	0.000	0.000	0.000	0.000	0.000	0.000	0.000	0.000	0.813	100000.000	0.670	0.617	3.868	0.497	0.004	316	2384	100	-13	-16	-29	20	0	20	Error	Error	-0.300	-13	-16	20	0	112791	407895	-0.052	-0.043	0	0	0
1	13	21	"Blank"	"Blank"	7820	14665	100	349	372	248	66	346	346	373	217	58	10	2	0	1302	1309	225	17	1312	1312	1324	235	17	12	2	0	0.000	0.000	0.000	0.000	0.000	0.000	0.000	0.000	0.000	0.000	0.000	0.000	0.000	0.000	-0.300	-8.667	0.692	0.740	5.064	-0.003	0.000	316	2384	100	3	-10	-7	26	-3	23	Error	Error	Error	3	-10	26	-3	117636	413657	-0.005	-0.064	0	0	0
1	14	21	"Blank"	"Blank"	8120	14665	100	358	391	232	59	344	344	373	219	58	14	3	0	1303	1317	246	18	1314	1314	1333	292	21	14	1	0	0.000	0.000	0.000	0.000	0.000	0.000	0.000	0.000	0.000	0.000	0.000	0.000	0.000	0.000	-1.273	15.667	0.835	0.714	4.232	0.129	0.003	316	2384	100	14	-11	3	47	3	50	Error	Error	Error	14	-11	47	3	123644	416252	0.082	-0.055	0	0	0
1	15	21	"Blank"	"Blank"	8420	14665	100	349	386	255	66	357	357	385	201	52	14	3	0	1334	1342	226	16	1337	1337	1356	295	21	10	0	0	0.000	0.000	0.000	0.000	0.000	0.000	0.000	0.000	0.000	0.000	0.000	0.000	0.000	0.000	2.667	5.800	0.844	0.904	5.195	0.189	0.015	316	2384	100	-8	-3	-11	29	5	34	Error	Error	1.415	-8	-3	29	5	122028	424140	0.005	-0.047	0	0	0
1	16	21	"Blank"	"Blank"	8720	14665	100	375	410	228	55	363	363	391	233	59	13	3	0	1363	1422	863	60	1356	1356	1366	240	17	13	2	0	0.000	0.000	0.000	0.000	0.000	0.000	0.000	0.000	0.000	0.000	0.000	0.000	0.000	0.000	1.714	0.712	0.863	0.712	5.110	0.088	0.040	316	2384	100	12	7	19	47	66	113	Error	Error	0.778	12	7	47	66	129492	449282	0.082	0.233	0	0	0
1	17	21	"Blank"	"Blank"	9020	14665	100	356	377	161	42	364	364	388	199	51	11	2	0	1352	1363	255	18	1374	1374	1386	249	17	14	3	0	0.000	0.000	0.000	0.000	0.000	0.000	0.000	0.000	0.000	0.000	0.000	0.000	0.000	0.000	0.364	-1.182	0.605	0.699	3.894	9.686	0.001	316	2384	100	-8	-22	-30	13	-11	2	Error	Error	-1.459	-8	-22	13	-11	119112	430659	-0.055	-0.092	0	0	0
1	18	21	"Blank"	"Blank"	9325	14665	100	367	386	172	44	351	351	376	172	45	18	5	0	1366	1386	264	19	1390	1390	1399	247	17	13	4	0	0.000	0.000	0.000	0.000	0.000	0.000	0.000	0.000	0.000	0.000	0.000	0.000	0.000	0.000	-0.667	-8.750	0.666	0.612	5.735	0.040	0.001	316	2384	100	16	-24	-8	35	-4	31	Error	Error	Error	16	-24	35	-4	122086	437845	0.058	-0.053	0	0	0
