# Supplementary material for: Application of hybridization control probe to increase accuracy on ligation detection or minisequencing diagnostic microarrays
Source: BMC Res Notes. 2009 Dec 14;2:249. doi: 10.1186/1756-0500-2-249 (PMC2799435; doi:10.1186/1756-0500-2-249)
Supplement: Additional file 3 — Gpr_files. Zip-compressed file containing raw microarray data in GenePix results format (.gpr) and GAL (GenePix Array List) files. [file 1756-0500-2-249-S3.ZIP › gpr_files/slide1/lasi1_4-16.gpr]

ATF	1.0
30	76    
"Type=GenePix Results 3"
"DateTime=2009/03/31 13:42:07"
"Settings=C:\Axon\Data\HPV\310309\lasi.gps"
"GalFile=C:\Axon\Data\HPV\ArrayIt_032009_InstiBioGalfile.gal"
"ArrayOfArrays=4-16"
"PixelSize=5"
"Wavelengths=532	488"
"ImageFiles=C:\Axon\Data\HPV\310309\lasi1.tif 2	C:\Axon\Data\HPV\310309\lasi1.tif 3"
"NormalizationMethod=None"
"NormalizationFactors=1	1"
"JpegImage="
"StdDev=Type 1"
"RatioFormulations=W1/W3 (#1/532)	W1/W4 (#1/488)	W3/W4 (532/488)"
"FeatureType=Circular"
"Barcode="
"BackgroundSubtraction=LocalFeature"
"ImageOrigin=0, 0"
"JpegOrigin=3845, 80"
"Creator=GenePix Pro 6.1.0.2"
"Scanner=GenePix 4200A 01 Autoloader [2]"
"FocusPosition=0"
"Temperature=23.5"
"LinesAveraged=2"
"Comment="
"PMTGain=580	530"
"ScanPower=100	100"
"LaserPower=2.7301	2.58057"
"Filters=Standard Green	Standard Blue"
"ScanRegion=720,16,3832,13800"
"Supplier="
"Block"	"Column"	"Row"	"Name"	"ID"	"X"	"Y"	"Dia."	"F532 Median"	"F532 Mean"	"F532 SD"	"F532 CV"	"B532"	"B532 Median"	"B532 Mean"	"B532 SD"	"B532 CV"	"% > B532+1SD"	"% > B532+2SD"	"F532 % Sat."	"F488 Median"	"F488 Mean"	"F488 SD"	"F488 CV"	"B488"	"B488 Median"	"B488 Mean"	"B488 SD"	"B488 CV"	"% > B488+1SD"	"% > B488+2SD"	"F488 % Sat."	"Ratio of Medians (#1/532)"	"Ratio of Means (#1/532)"	"Median of Ratios (#1/532)"	"Mean of Ratios (#1/532)"	"Ratios SD (#1/532)"	"Rgn Ratio (#1/532)"	"Rgn R2 (#1/532)"	"Ratio of Medians (#1/488)"	"Ratio of Means (#1/488)"	"Median of Ratios (#1/488)"	"Mean of Ratios (#1/488)"	"Ratios SD (#1/488)"	"Rgn Ratio (#1/488)"	"Rgn R2 (#1/488)"	"Ratio of Medians (532/488)"	"Ratio of Means (532/488)"	"Median of Ratios (532/488)"	"Mean of Ratios (532/488)"	"Ratios SD (532/488)"	"Rgn Ratio (532/488)"	"Rgn R2 (532/488)"	"F Pixels"	"B Pixels"	"Circularity"	"Sum of Medians (#1/532)"	"Sum of Medians (#1/488)"	"Sum of Medians (532/488)"	"Sum of Means (#1/532)"	"Sum of Means (#1/488)"	"Sum of Means (532/488)"	"Log Ratio (#1/532)"	"Log Ratio (#1/488)"	"Log Ratio (532/488)"	"F532 Median - B532"	"F488 Median - B488"	"F532 Mean - B532"	"F488 Mean - B488"	"F532 Total Intensity"	"F488 Total Intensity"	"SNR 532"	"SNR 488"	"Flags"	"Normalize"	"Autoflag"
1	1	1	"A1"	"A1"	13225	8635	100	554	598	246	41	476	476	532	1127	211	0	0	0	11924	11062	8395	75	2116	2116	2341	1612	68	58	55	0	0.000	0.000	0.000	0.000	0.000	0.000	0.000	0.000	0.000	0.000	0.000	0.000	0.000	0.000	0.008	0.014	0.023	0.041	7.280	0.012	0.083	316	2384	100	78	9808	9886	122	8946	9068	Error	Error	-6.974	78	9808	122	8946	189003	3495665	0.059	5.410	0	0	0
1	2	1	"A1"	"A1"	13525	8635	100	641	658	286	43	521	521	581	792	136	0	0	0	13190	10886	7749	71	2115	2115	2345	1718	73	59	57	0	0.000	0.000	0.000	0.000	0.000	0.000	0.000	0.000	0.000	0.000	0.000	0.000	0.000	0.000	0.011	0.016	0.026	0.045	7.735	0.010	0.045	316	2384	100	120	11075	11195	137	8771	8908	Error	Error	-6.528	120	11075	137	8771	207782	3439845	0.097	4.971	0	0	0
1	3	1	"A1"	"A1"	13825	8635	100	672	690	275	39	580	580	633	858	135	0	0	0	12205	10268	7145	69	2211	2211	2470	1922	77	58	56	0	0.000	0.000	0.000	0.000	0.000	0.000	0.000	0.000	0.000	0.000	0.000	0.000	0.000	0.000	0.009	0.014	0.025	0.044	8.218	0.016	0.007	316	2384	100	92	9994	10086	110	8057	8167	Error	Error	-6.763	92	9994	110	8057	218001	3244612	0.066	4.057	0	0	0
1	4	1	"A2"	"A2"	14125	8635	100	799	804	267	33	616	616	658	503	76	11	0	0	15164	12007	7120	59	2347	2347	2476	1113	44	69	66	0	0.000	0.000	0.000	0.000	0.000	0.000	0.000	0.000	0.000	0.000	0.000	0.000	0.000	0.000	0.014	0.019	0.026	0.036	6.052	0.014	0.028	316	2384	100	183	12817	13000	188	9660	9848	Error	Error	-6.130	183	12817	188	9660	254094	3794108	0.290	8.563	0	0	0
1	5	1	"A2"	"A2"	14425	8635	100	729	788	798	101	540	540	572	229	40	46	14	0	15467	12143	7054	58	2180	2180	2270	866	38	75	71	0	0.000	0.000	0.000	0.000	0.000	0.000	0.000	0.000	0.000	0.000	0.000	0.000	0.000	0.000	0.014	0.025	0.027	0.036	6.585	0.015	0.039	316	2384	100	189	13287	13476	248	9963	10211	Error	Error	-6.135	189	13287	248	9963	249092	3837090	0.943	11.401	0	0	0
1	6	1	"A2"	"A2"	14725	8630	100	611	643	263	40	526	526	549	219	39	27	8	0	14147	11865	7342	61	2097	2097	2240	1390	62	67	66	0	0.000	0.000	0.000	0.000	0.000	0.000	0.000	0.000	0.000	0.000	0.000	0.000	0.000	0.000	0.007	0.012	0.021	0.025	6.262	0.011	0.076	316	2384	100	85	12050	12135	117	9768	9885	Error	Error	-7.147	85	12050	117	9768	203327	3749339	0.429	6.924	0	0	0
1	7	1	"A3"	"A3"	15025	8630	100	607	607	224	36	508	508	591	630	106	2	0	0	7094	8086	5856	72	2086	2086	2496	2244	89	52	50	0	0.000	0.000	0.000	0.000	0.000	0.000	0.000	0.000	0.000	0.000	0.000	0.000	0.000	0.000	0.020	0.016	0.034	0.057	7.410	0.014	0.048	316	2384	100	99	5008	5107	99	6000	6099	Error	Error	-5.661	99	5008	99	6000	191868	2555192	0.025	2.491	0	0	0
1	8	1	"A3"	"A3"	15325	8630	100	568	609	238	39	483	483	519	294	56	23	4	0	11231	9300	6000	64	2020	2020	2174	1352	62	63	62	0	0.000	0.000	0.000	0.000	0.000	0.000	0.000	0.000	0.000	0.000	0.000	0.000	0.000	0.000	0.009	0.017	0.029	0.034	5.949	0.012	0.070	316	2384	100	85	9211	9296	126	7280	7406	Error	Error	-6.760	85	9211	126	7280	192452	2938877	0.306	5.271	0	0	0
1	9	1	"A3"	"A3"	15625	8630	100	609	817	2331	285	480	480	659	2619	397	0	0	0	11758	9848	7094	72	2028	2028	2203	1891	85	63	61	0	0.000	0.000	0.000	0.000	0.000	0.000	0.000	0.000	0.000	0.000	0.000	0.000	0.000	0.000	0.013	0.043	0.029	0.047	6.612	0.064	0.078	316	2384	100	129	9730	9859	337	7820	8157	Error	Error	-6.237	129	9730	337	7820	258298	3111815	0.060	4.043	0	0	0
1	10	1	"A4"	"A4"	15925	8625	100	533	773	2447	316	461	461	493	286	58	18	3	0	8977	8263	6468	78	2032	2032	2257	1559	69	58	55	0	0.000	0.000	0.000	0.000	0.000	0.000	0.000	0.000	0.000	0.000	0.000	0.000	0.000	0.000	0.010	0.050	0.037	0.056	9.374	0.055	0.039	316	2384	100	72	6945	7017	312	6231	6543	Error	Error	-6.592	72	6945	312	6231	244262	2611046	0.979	3.852	0	0	0
1	11	1	"A4"	"A4"	16225	8625	100	560	579	205	35	474	474	507	420	82	7	0	0	10731	8421	5141	61	2025	2025	2178	1213	55	63	62	0	0.000	0.000	0.000	0.000	0.000	0.000	0.000	0.000	0.000	0.000	0.000	0.000	0.000	0.000	0.010	0.016	0.029	0.039	6.082	0.012	0.028	316	2384	100	86	8706	8792	105	6396	6501	Error	Error	-6.662	86	8706	105	6396	182909	2661017	0.171	5.147	0	0	0
1	12	1	"A4"	"A4"	16525	8625	100	596	623	245	39	509	509	542	488	90	7	0	0	10668	8673	5057	58	2131	2131	2279	1472	64	65	64	0	0.000	0.000	0.000	0.000	0.000	0.000	0.000	0.000	0.000	0.000	0.000	0.000	0.000	0.000	0.010	0.017	0.033	0.055	8.296	0.015	0.076	316	2384	100	87	8537	8624	114	6542	6656	Error	Error	-6.617	87	8537	114	6542	196767	2740564	0.166	4.344	0	0	0
1	13	1	"A5"	"A5"	16825	8625	100	521	532	187	35	485	485	518	283	54	8	1	0	2730	3464	1906	55	2075	2075	2110	451	21	58	41	0	0.000	0.000	0.000	0.000	0.000	0.000	0.000	0.000	0.000	0.000	0.000	0.000	0.000	0.000	0.055	0.034	0.138	0.145	5.412	0.022	0.020	316	2384	100	36	655	691	47	1389	1436	Error	Error	-4.185	36	655	47	1389	168162	1094498	0.049	3.002	0	0	0
1	14	1	"A5"	"A5"	17125	8625	100	505	553	239	43	485	485	529	404	76	9	0	0	2841	3960	2466	62	2041	2041	2090	824	39	49	35	0	0.000	0.000	0.000	0.000	0.000	0.000	0.000	0.000	0.000	0.000	0.000	0.000	0.000	0.000	0.025	0.035	0.136	0.137	6.064	0.055	0.032	316	2384	100	20	800	820	68	1919	1987	Error	Error	-5.322	20	800	68	1919	174715	1251313	0.059	2.269	0	0	0
1	15	1	"A5"	"A5"	17425	8620	100	490	514	253	49	463	463	480	205	42	16	5	0	2748	3825	2535	66	2022	2022	2052	456	22	56	44	0	0.000	0.000	0.000	0.000	0.000	0.000	0.000	0.000	0.000	0.000	0.000	0.000	0.000	0.000	0.037	0.028	0.149	0.143	7.122	0.013	0.007	316	2384	100	27	726	753	51	1803	1854	Error	Error	-4.749	27	726	51	1803	162284	1208794	0.166	3.888	0	0	0
1	16	1	"A6"	"A6"	17725	8620	100	538	557	220	39	470	470	495	213	43	28	8	0	9635	8281	5471	66	2073	2073	2299	1585	68	58	57	0	0.000	0.000	0.000	0.000	0.000	0.000	0.000	0.000	0.000	0.000	0.000	0.000	0.000	0.000	0.009	0.014	0.035	0.058	6.733	0.013	0.071	316	2384	100	68	7562	7630	87	6208	6295	Error	Error	-6.797	68	7562	87	6208	176148	2616690	0.291	3.774	0	0	0
1	17	1	"A6"	"A6"	18025	8620	100	567	595	257	43	490	490	522	284	54	20	3	0	9604	8474	5591	65	2128	2128	2316	1368	59	62	58	0	0.000	0.000	0.000	0.000	0.000	0.000	0.000	0.000	0.000	0.000	0.000	0.000	0.000	0.000	0.010	0.017	0.030	0.053	7.144	0.013	0.068	316	2384	100	77	7476	7553	105	6346	6451	Error	Error	-6.601	77	7476	105	6346	188006	2677705	0.257	4.501	0	0	0
1	18	1	"A6"	"A6"	18325	8620	100	710	952	1267	133	512	512	534	235	44	46	21	0	11666	10510	6878	65	2216	2216	2396	1486	62	66	62	0	0.000	0.000	0.000	0.000	0.000	0.000	0.000	0.000	0.000	0.000	0.000	0.000	0.000	0.000	0.021	0.053	0.037	0.052	5.769	0.028	0.051	316	2384	100	198	9450	9648	440	8294	8734	Error	Error	-5.577	198	9450	440	8294	300845	3321084	1.779	5.460	0	0	0
1	1	2	"A7"	"A7"	13230	8940	100	479	496	201	40	422	422	486	783	161	0	0	0	4014	5392	3658	67	1874	1874	1960	864	44	60	54	0	0.000	0.000	0.000	0.000	0.000	0.000	0.000	0.000	0.000	0.000	0.000	0.000	0.000	0.000	0.027	0.021	0.057	0.067	7.632	0.129	0.079	316	2384	100	57	2140	2197	74	3518	3592	Error	Error	-5.231	57	2140	74	3518	156728	1703965	0.013	3.972	0	0	0
1	2	2	"A7"	"A7"	13530	8935	100	432	457	183	40	438	438	515	736	142	0	0	0	3943	4830	3149	65	1854	1854	1973	1072	54	58	49	0	0.000	0.000	0.000	0.000	0.000	0.000	0.000	0.000	0.000	0.000	0.000	0.000	0.000	0.000	-0.003	0.006	0.060	0.090	6.763	0.008	0.004	316	2384	100	-6	2089	2083	19	2976	2995	Error	Error	Error	-6	2089	19	2976	144353	1526336	-0.079	2.665	0	0	0
1	3	2	"A7"	"A7"	13830	8935	100	500	624	904	144	465	465	493	251	50	18	4	0	3635	4178	2658	63	1947	1947	2032	611	30	62	56	0	0.000	0.000	0.000	0.000	0.000	0.000	0.000	0.000	0.000	0.000	0.000	0.000	0.000	0.000	0.021	0.071	0.091	0.101	7.212	0.067	0.055	316	2384	100	35	1688	1723	159	2231	2390	Error	Error	-5.592	35	1688	159	2231	197034	1320235	0.522	3.512	0	0	0
1	4	2	"A8"	"A8"	14130	8935	100	601	628	332	52	498	498	519	258	49	26	5	0	14184	11065	7630	68	2055	2055	2332	1932	82	61	58	0	0.000	0.000	0.000	0.000	0.000	0.000	0.000	0.000	0.000	0.000	0.000	0.000	0.000	0.000	0.008	0.014	0.022	0.036	6.616	0.011	0.051	316	2384	100	103	12129	12232	130	9010	9140	Error	Error	-6.880	103	12129	130	9010	198495	3496464	0.422	4.520	0	0	0
1	5	2	"A8"	"A8"	14425	8935	100	632	650	252	38	481	481	504	207	41	40	12	0	15013	12460	8351	67	2004	2004	2284	2040	89	64	63	0	0.000	0.000	0.000	0.000	0.000	0.000	0.000	0.000	0.000	0.000	0.000	0.000	0.000	0.000	0.012	0.016	0.021	0.035	6.617	0.012	0.113	316	2384	100	151	13009	13160	169	10456	10625	Error	Error	-6.429	151	13009	169	10456	205524	3937231	0.705	4.988	0	0	0
1	6	2	"A8"	"A8"	14725	8930	100	558	589	263	44	452	452	505	536	106	5	0	0	10931	9813	6815	69	1964	1964	2311	2048	88	61	58	0	0.000	0.000	0.000	0.000	0.000	0.000	0.000	0.000	0.000	0.000	0.000	0.000	0.000	0.000	0.012	0.017	0.029	0.044	8.597	0.011	0.060	316	2384	100	106	8967	9073	137	7849	7986	Error	Error	-6.402	106	8967	137	7849	186241	3101063	0.157	3.663	0	0	0
1	7	2	"A9"	"A9"	15025	8930	100	480	503	223	44	437	437	552	1960	355	0	0	0	7156	7162	5053	70	1881	1881	2189	2675	122	56	49	0	0.000	0.000	0.000	0.000	0.000	0.000	0.000	0.000	0.000	0.000	0.000	0.000	0.000	0.000	0.008	0.012	0.036	0.060	8.106	0.010	0.033	316	2384	100	43	5275	5318	66	5281	5347	Error	Error	-6.939	43	5275	66	5281	158968	2263285	-0.025	1.859	0	0	0
1	8	2	"A9"	"A9"	15325	8930	100	517	572	431	75	423	423	445	187	42	33	15	0	10519	9367	6241	66	1876	1876	2118	1739	82	63	62	0	0.000	0.000	0.000	0.000	0.000	0.000	0.000	0.000	0.000	0.000	0.000	0.000	0.000	0.000	0.011	0.020	0.028	0.039	5.809	0.020	0.098	316	2384	100	94	8643	8737	149	7491	7640	Error	Error	-6.523	94	8643	149	7491	180774	2960078	0.679	4.168	0	0	0
1	9	2	"A9"	"A9"	15625	8930	100	495	513	232	45	407	407	434	219	50	25	6	0	7396	7930	5490	69	1835	1835	2069	1590	76	61	59	0	0.000	0.000	0.000	0.000	0.000	0.000	0.000	0.000	0.000	0.000	0.000	0.000	0.000	0.000	0.016	0.017	0.029	0.043	6.922	0.013	0.097	316	2384	100	88	5561	5649	106	6095	6201	Error	Error	-5.982	88	5561	106	6095	162192	2505974	0.361	3.686	0	0	0
1	10	2	"A10"	"A10"	15925	8930	100	515	542	228	42	400	400	445	479	107	7	0	0	15926	12020	8149	67	1861	1861	2172	2141	98	63	61	0	0.000	0.000	0.000	0.000	0.000	0.000	0.000	0.000	0.000	0.000	0.000	0.000	0.000	0.000	0.008	0.014	0.019	0.029	7.781	0.010	0.086	316	2384	100	115	14065	14180	142	10159	10301	Error	Error	-6.934	115	14065	142	10159	171165	3798411	0.203	4.600	0	0	0
1	11	2	"A10"	"A10"	16225	8925	100	522	586	390	66	413	413	458	572	124	4	1	0	13092	10827	7799	72	1907	1907	2234	2134	95	59	58	0	0.000	0.000	0.000	0.000	0.000	0.000	0.000	0.000	0.000	0.000	0.000	0.000	0.000	0.000	0.010	0.019	0.024	0.040	7.168	0.014	0.086	316	2384	100	109	11185	11294	173	8920	9093	Error	Error	-6.681	109	11185	173	8920	185204	3421211	0.224	4.027	0	0	0
1	12	2	"A10"	"A10"	16525	8925	100	552	585	245	41	440	440	571	2136	374	0	0	0	13542	11140	8138	73	1951	1951	2273	2129	93	62	59	0	0.000	0.000	0.000	0.000	0.000	0.000	0.000	0.000	0.000	0.000	0.000	0.000	0.000	0.000	0.010	0.016	0.025	0.030	6.073	0.086	0.022	316	2384	100	112	11591	11703	145	9189	9334	Error	Error	-6.693	112	11591	145	9189	185006	3520140	0.007	4.165	0	0	0
1	13	2	"A11"	"A11"	16825	8925	100	483	502	214	42	444	444	525	1029	196	0	0	0	4313	6297	5027	79	1929	1929	2092	1249	59	58	49	0	0.000	0.000	0.000	0.000	0.000	0.000	0.000	0.000	0.000	0.000	0.000	0.000	0.000	0.000	0.016	0.013	0.036	0.056	6.112	0.015	0.032	316	2384	100	39	2384	2423	58	4368	4426	Error	Error	-5.934	39	2384	58	4368	158554	1989694	-0.022	3.367	0	0	0
1	14	2	"A11"	"A11"	17125	8925	100	441	479	212	44	433	433	581	2111	363	0	0	0	3753	5343	3862	72	1924	1924	2031	1562	76	53	40	0	0.000	0.000	0.000	0.000	0.000	0.000	0.000	0.000	0.000	0.000	0.000	0.000	0.000	0.000	0.004	0.013	0.055	0.079	8.699	0.019	0.013	316	2384	100	8	1829	1837	46	3419	3465	Error	Error	-7.837	8	1829	46	3419	151467	1688324	-0.048	2.120	0	0	0
1	15	2	"A11"	"A11"	17425	8920	100	490	518	204	39	424	424	456	212	46	24	7	0	4422	5893	4724	80	1958	1958	2117	1108	52	57	52	0	0.000	0.000	0.000	0.000	0.000	0.000	0.000	0.000	0.000	0.000	0.000	0.000	0.000	0.000	0.027	0.024	0.049	0.080	6.852	0.016	0.056	316	2384	100	66	2464	2530	94	3935	4029	Error	Error	-5.222	66	2464	94	3935	163628	1862329	0.292	3.408	0	0	0
1	16	2	"A12"	"A12"	17725	8920	100	490	521	290	55	425	425	463	280	60	15	2	0	8097	7746	5344	68	1941	1941	2129	1256	58	59	56	0	0.000	0.000	0.000	0.000	0.000	0.000	0.000	0.000	0.000	0.000	0.000	0.000	0.000	0.000	0.011	0.017	0.029	0.046	7.290	0.011	0.030	316	2384	100	65	6156	6221	96	5805	5901	Error	Error	-6.565	65	6156	96	5805	164603	2447809	0.207	4.472	0	0	0
1	17	2	"A12"	"A12"	18025	8920	100	501	538	290	53	434	434	464	281	60	19	2	0	9929	9250	6542	70	1989	1989	2257	1797	79	60	58	0	0.000	0.000	0.000	0.000	0.000	0.000	0.000	0.000	0.000	0.000	0.000	0.000	0.000	0.000	0.008	0.014	0.027	0.036	6.912	0.012	0.063	316	2384	100	67	7940	8007	104	7261	7365	Error	Error	-6.889	67	7940	104	7261	169888	2922986	0.263	3.891	0	0	0
1	18	2	"A12"	"A12"	18325	8920	100	527	551	215	39	457	457	490	362	73	11	0	0	10100	9193	6493	70	2060	2060	2286	1612	70	59	58	0	0.000	0.000	0.000	0.000	0.000	0.000	0.000	0.000	0.000	0.000	0.000	0.000	0.000	0.000	0.009	0.013	0.024	0.038	6.754	0.011	0.067	316	2384	100	70	8040	8110	94	7133	7227	Error	Error	-6.844	70	8040	94	7133	174159	2905123	0.169	4.285	0	0	0
1	1	3	"A13"	"A13"	13230	9240	100	567	602	297	49	435	435	1029	5131	498	0	0	0	16696	13466	7342	54	1857	1857	2726	5960	218	72	63	0	0.000	0.000	0.000	0.000	0.000	0.000	0.000	0.000	0.000	0.000	0.000	0.000	0.000	0.000	0.009	0.014	0.017	0.020	5.753	0.275	0.191	316	2384	100	132	14839	14971	167	11609	11776	Error	Error	-6.813	132	14839	167	11609	190201	4255274	-0.083	1.802	0	0	0
1	2	3	"A13"	"A13"	13530	9235	100	583	595	208	34	420	420	467	329	70	23	1	0	16533	13359	7397	55	1777	1777	1930	1162	60	78	74	0	0.000	0.000	0.000	0.000	0.000	0.000	0.000	0.000	0.000	0.000	0.000	0.000	0.000	0.000	0.011	0.015	0.019	0.023	4.751	0.012	0.113	316	2384	100	163	14756	14919	175	11582	11757	Error	Error	-6.500	163	14756	175	11582	188151	4221367	0.389	9.836	0	0	0
1	3	3	"A13"	"A13"	13830	9235	100	547	583	297	50	419	419	603	2698	447	0	0	0	16664	13224	6978	52	1841	1841	2140	2868	134	75	71	0	0.000	0.000	0.000	0.000	0.000	0.000	0.000	0.000	0.000	0.000	0.000	0.000	0.000	0.000	0.009	0.014	0.018	0.023	4.707	0.012	0.080	316	2384	100	128	14823	14951	164	11383	11547	Error	Error	-6.856	128	14823	164	11383	184141	4178865	-0.007	3.865	0	0	0
1	4	3	"A14"	"A14"	14130	9235	100	565	611	341	55	435	435	484	803	165	1	0	0	16084	13200	7501	56	1855	1855	1975	1100	55	76	73	0	0.000	0.000	0.000	0.000	0.000	0.000	0.000	0.000	0.000	0.000	0.000	0.000	0.000	0.000	0.009	0.016	0.018	0.022	4.822	0.020	0.014	316	2384	100	130	14229	14359	176	11345	11521	Error	Error	-6.774	130	14229	176	11345	193136	4171233	0.158	10.205	0	0	0
1	5	3	"A14"	"A14"	14430	9235	100	631	655	263	40	427	427	465	263	56	37	9	0	13535	11590	5758	49	1858	1858	1937	807	41	83	79	0	0.000	0.000	0.000	0.000	0.000	0.000	0.000	0.000	0.000	0.000	0.000	0.000	0.000	0.000	0.017	0.023	0.026	0.029	4.438	0.015	0.078	316	2384	100	204	11677	11881	228	9732	9960	Error	Error	-5.839	204	11677	228	9732	206871	3662564	0.722	11.962	0	0	0
1	6	3	"A14"	"A14"	14730	9230	100	545	586	254	43	415	415	470	792	168	2	0	0	15565	12115	6868	56	1846	1846	2023	1473	72	72	71	0	0.000	0.000	0.000	0.000	0.000	0.000	0.000	0.000	0.000	0.000	0.000	0.000	0.000	0.000	0.009	0.017	0.020	0.025	6.233	0.013	0.043	316	2384	100	130	13719	13849	171	10269	10440	Error	Error	-6.722	130	13719	171	10269	185321	3828366	0.146	6.851	0	0	0
1	7	3	"A15"	"A15"	15030	9230	100	506	518	211	40	418	418	452	263	58	19	3	0	10381	9073	5203	57	1812	1812	1925	1035	53	73	70	0	0.000	0.000	0.000	0.000	0.000	0.000	0.000	0.000	0.000	0.000	0.000	0.000	0.000	0.000	0.010	0.014	0.024	0.031	5.572	0.012	0.042	316	2384	100	88	8569	8657	100	7261	7361	Error	Error	-6.605	88	8569	100	7261	163594	2866997	0.251	6.906	0	0	0
1	8	3	"A15"	"A15"	15330	9230	100	507	527	213	40	408	408	438	234	53	26	6	0	12397	10643	5857	55	1812	1812	1909	930	48	78	74	0	0.000	0.000	0.000	0.000	0.000	0.000	0.000	0.000	0.000	0.000	0.000	0.000	0.000	0.000	0.009	0.013	0.022	0.030	5.300	0.011	0.073	316	2384	100	99	10585	10684	119	8831	8950	Error	Error	-6.740	99	10585	119	8831	166386	3363113	0.380	9.391	0	0	0
1	9	3	"A15"	"A15"	15625	9230	100	493	524	393	75	408	408	474	901	190	0	0	0	10808	9505	4723	49	1802	1802	1978	2122	107	76	73	0	0.000	0.000	0.000	0.000	0.000	0.000	0.000	0.000	0.000	0.000	0.000	0.000	0.000	0.000	0.009	0.015	0.024	0.029	5.806	0.108	0.190	316	2384	100	85	9006	9091	116	7703	7819	Error	Error	-6.727	85	9006	116	7703	165522	3003546	0.055	3.547	0	0	0
1	10	3	"A16"	"A16"	15925	9230	100	458	487	218	44	399	399	505	1713	339	0	0	0	12598	10381	5650	54	1776	1776	1995	2542	127	71	70	0	0.000	0.000	0.000	0.000	0.000	0.000	0.000	0.000	0.000	0.000	0.000	0.000	0.000	0.000	0.005	0.010	0.019	0.023	5.708	0.009	0.048	316	2384	100	59	10822	10881	88	8605	8693	Error	Error	-7.519	59	10822	88	8605	153987	3280369	-0.011	3.299	0	0	0
1	11	3	"A16"	"A16"	16225	9225	100	541	577	321	55	395	395	428	239	55	33	7	0	13840	11750	7239	61	1799	1799	1978	1409	71	71	68	0	0.000	0.000	0.000	0.000	0.000	0.000	0.000	0.000	0.000	0.000	0.000	0.000	0.000	0.000	0.012	0.018	0.022	0.035	8.044	0.011	0.055	316	2384	100	146	12041	12187	182	9951	10133	Error	Error	-6.366	146	12041	182	9951	182204	3712884	0.623	6.935	0	0	0
1	12	3	"A16"	"A16"	16525	9225	100	548	557	243	43	405	405	445	288	64	22	3	0	16265	12641	7402	58	1868	1868	2056	1584	77	73	70	0	0.000	0.000	0.000	0.000	0.000	0.000	0.000	0.000	0.000	0.000	0.000	0.000	0.000	0.000	0.010	0.014	0.020	0.028	6.223	0.010	0.041	316	2384	100	143	14397	14540	152	10773	10925	Error	Error	-6.654	143	14397	152	10773	175946	3994487	0.389	6.682	0	0	0
1	13	3	"A17"	"A17"	16825	9225	100	510	537	383	71	414	414	455	383	84	7	0	0	8620	6693	3629	54	1884	1884	1995	968	48	66	64	0	0.000	0.000	0.000	0.000	0.000	0.000	0.000	0.000	0.000	0.000	0.000	0.000	0.000	0.000	0.014	0.026	0.041	0.060	7.131	0.015	0.030	316	2384	100	96	6736	6832	123	4809	4932	Error	Error	-6.133	96	6736	123	4809	169661	2115031	0.214	4.853	0	0	0
1	14	3	"A17"	"A17"	17125	9225	100	468	519	258	49	423	423	439	191	43	25	10	0	7420	6391	2959	46	1846	1846	1904	509	26	77	73	0	0.000	0.000	0.000	0.000	0.000	0.000	0.000	0.000	0.000	0.000	0.000	0.000	0.000	0.000	0.008	0.021	0.037	0.038	5.430	0.018	0.046	316	2384	100	45	5574	5619	96	4545	4641	Error	Error	-6.953	45	5574	96	4545	163981	2019590	0.419	8.815	0	0	0
1	15	3	"A17"	"A17"	17425	9220	100	488	531	326	61	413	413	447	333	74	11	2	0	7953	6310	3262	51	1871	1871	1988	898	45	69	64	0	0.000	0.000	0.000	0.000	0.000	0.000	0.000	0.000	0.000	0.000	0.000	0.000	0.000	0.000	0.012	0.027	0.036	0.051	6.733	0.016	0.035	316	2384	100	75	6082	6157	118	4439	4557	Error	Error	-6.342	75	6082	118	4439	167902	1993878	0.252	4.813	0	0	0
1	16	3	"A18"	"A18"	17725	9220	100	504	522	208	39	412	412	439	255	58	20	2	0	10305	8370	4682	55	1897	1897	1985	768	38	71	68	0	0.000	0.000	0.000	0.000	0.000	0.000	0.000	0.000	0.000	0.000	0.000	0.000	0.000	0.000	0.011	0.017	0.028	0.035	6.404	0.012	0.023	316	2384	100	92	8408	8500	110	6473	6583	Error	Error	-6.514	92	8408	110	6473	164942	2645051	0.325	8.314	0	0	0
1	17	3	"A18"	"A18"	18025	9220	100	518	553	272	49	433	433	458	214	46	28	7	0	9233	7667	3833	49	1942	1942	2054	905	44	74	71	0	0.000	0.000	0.000	0.000	0.000	0.000	0.000	0.000	0.000	0.000	0.000	0.000	0.000	0.000	0.012	0.021	0.031	0.037	5.809	0.023	0.073	316	2384	100	85	7291	7376	120	5725	5845	Error	Error	-6.423	85	7291	120	5725	174863	2422812	0.444	6.202	0	0	0
1	18	3	"A18"	"A18"	18325	9220	100	559	590	230	38	445	445	484	465	96	9	0	0	9126	8106	4123	50	2010	2010	2106	800	37	76	74	0	0.000	0.000	0.000	0.000	0.000	0.000	0.000	0.000	0.000	0.000	0.000	0.000	0.000	0.000	0.016	0.024	0.032	0.039	5.485	0.019	0.072	316	2384	100	114	7116	7230	145	6096	6241	Error	Error	-5.964	114	7116	145	6096	186400	2561592	0.228	7.500	0	0	0
1	1	4	"A19"	"A19"	13230	9540	100	479	505	211	41	401	401	463	1203	259	0	0	0	9832	7968	4570	57	1748	1748	1855	1046	56	69	68	0	0.000	0.000	0.000	0.000	0.000	0.000	0.000	0.000	0.000	0.000	0.000	0.000	0.000	0.000	0.010	0.017	0.028	0.039	6.615	0.016	0.001	316	2384	100	78	8084	8162	104	6220	6324	Error	Error	-6.695	78	8084	104	6220	159483	2517805	0.035	5.844	0	0	0
1	2	4	"A19"	"A19"	13530	9535	100	481	504	208	41	407	407	445	355	79	11	0	0	9002	7426	4587	61	1741	1741	1929	1272	65	66	62	0	0.000	0.000	0.000	0.000	0.000	0.000	0.000	0.000	0.000	0.000	0.000	0.000	0.000	0.000	0.010	0.017	0.030	0.045	6.671	0.013	0.070	316	2384	100	74	7261	7335	97	5685	5782	Error	Error	-6.616	74	7261	97	5685	159384	2346719	0.166	4.322	0	0	0
1	3	4	"A19"	"A19"	13830	9535	100	520	588	556	94	417	417	455	254	55	22	6	0	9460	7965	4719	59	1752	1752	1961	1300	66	68	65	0	0.000	0.000	0.000	0.000	0.000	0.000	0.000	0.000	0.000	0.000	0.000	0.000	0.000	0.000	0.013	0.028	0.034	0.048	6.178	0.023	0.052	316	2384	100	103	7708	7811	171	6213	6384	Error	Error	-6.226	103	7708	171	6213	185859	2517083	0.524	4.618	0	0	0
1	4	4	"A20"	"A20"	14130	9535	100	535	567	260	45	421	421	462	296	64	20	4	0	14339	11175	6749	60	1799	1799	2046	1779	86	69	66	0	0.000	0.000	0.000	0.000	0.000	0.000	0.000	0.000	0.000	0.000	0.000	0.000	0.000	0.000	0.009	0.016	0.020	0.027	6.120	0.010	0.063	316	2384	100	114	12540	12654	146	9376	9522	Error	Error	-6.781	114	12540	146	9376	179079	3531285	0.355	5.132	0	0	0
1	5	4	"A20"	"A20"	14430	9535	100	546	577	240	41	425	425	464	281	60	28	6	0	14718	11509	7227	62	1825	1825	2126	1973	92	67	64	0	0.000	0.000	0.000	0.000	0.000	0.000	0.000	0.000	0.000	0.000	0.000	0.000	0.000	0.000	0.009	0.016	0.024	0.030	6.037	0.010	0.051	316	2384	100	121	12893	13014	152	9684	9836	Error	Error	-6.735	121	12893	152	9684	182382	3636876	0.402	4.756	0	0	0
1	6	4	"A20"	"A20"	14730	9535	100	511	547	256	46	406	406	439	365	83	18	1	0	13487	10827	6695	61	1765	1765	2018	1835	90	68	65	0	0.000	0.000	0.000	0.000	0.000	0.000	0.000	0.000	0.000	0.000	0.000	0.000	0.000	0.000	0.009	0.016	0.027	0.034	5.898	0.010	0.069	316	2384	100	105	11722	11827	141	9062	9203	Error	Error	-6.803	105	11722	141	9062	172808	3421194	0.296	4.801	0	0	0
1	7	4	"A21"	"A21"	15030	9530	100	530	563	229	40	411	411	457	334	73	21	3	0	11367	9280	4838	52	1823	1823	1996	1153	57	74	73	0	0.000	0.000	0.000	0.000	0.000	0.000	0.000	0.000	0.000	0.000	0.000	0.000	0.000	0.000	0.012	0.020	0.027	0.037	5.767	0.013	0.023	316	2384	100	119	9544	9663	152	7457	7609	Error	Error	-6.326	119	9544	152	7457	177793	2932600	0.317	6.317	0	0	0
1	8	4	"A21"	"A21"	15330	9530	100	554	573	242	42	417	417	448	230	51	32	6	0	14698	11465	6689	58	1818	1818	2113	1912	90	69	67	0	0.000	0.000	0.000	0.000	0.000	0.000	0.000	0.000	0.000	0.000	0.000	0.000	0.000	0.000	0.011	0.016	0.023	0.033	6.509	0.012	0.069	316	2384	100	137	12880	13017	156	9647	9803	Error	Error	-6.555	137	12880	156	9647	181117	3623097	0.543	4.891	0	0	0
1	9	4	"A21"	"A21"	15630	9530	100	518	573	329	57	406	406	450	653	145	3	0	0	11863	9472	5146	54	1785	1785	1991	1401	70	73	70	0	0.000	0.000	0.000	0.000	0.000	0.000	0.000	0.000	0.000	0.000	0.000	0.000	0.000	0.000	0.011	0.022	0.030	0.038	5.177	0.016	0.008	316	2384	100	112	10078	10190	167	7687	7854	Error	Error	-6.492	112	10078	167	7687	181081	2993278	0.188	5.340	0	0	0
1	10	4	"A22"	"A22"	15930	9530	100	508	553	226	40	405	405	443	404	91	11	0	0	12458	9820	6104	62	1768	1768	1995	1661	83	65	64	0	0.000	0.000	0.000	0.000	0.000	0.000	0.000	0.000	0.000	0.000	0.000	0.000	0.000	0.000	0.010	0.018	0.027	0.039	6.882	0.020	0.052	316	2384	100	103	10690	10793	148	8052	8200	Error	Error	-6.697	103	10690	148	8052	174680	3103187	0.272	4.711	0	0	0
1	11	4	"A22"	"A22"	16230	9525	100	508	532	242	45	393	393	432	290	67	21	4	0	14000	10471	6997	66	1791	1791	2100	2068	98	63	61	0	0.000	0.000	0.000	0.000	0.000	0.000	0.000	0.000	0.000	0.000	0.000	0.000	0.000	0.000	0.009	0.016	0.025	0.037	7.500	0.010	0.045	316	2384	100	115	12209	12324	139	8680	8819	Error	Error	-6.730	115	12209	139	8680	168184	3308965	0.345	4.048	0	0	0
1	12	4	"A22"	"A22"	16530	9525	100	454	486	229	47	395	395	434	286	65	12	2	0	10693	8502	5345	62	1779	1779	2026	1615	79	64	61	0	0.000	0.000	0.000	0.000	0.000	0.000	0.000	0.000	0.000	0.000	0.000	0.000	0.000	0.000	0.007	0.014	0.024	0.038	7.178	0.008	0.023	316	2384	100	59	8914	8973	91	6723	6814	Error	Error	-7.239	59	8914	91	6723	153497	2686627	0.182	4.010	0	0	0
1	13	4	"A23"	"A23"	16825	9525	100	528	561	261	46	404	404	440	279	63	24	6	0	10289	8284	4570	55	1838	1838	1977	1102	55	69	68	0	0.000	0.000	0.000	0.000	0.000	0.000	0.000	0.000	0.000	0.000	0.000	0.000	0.000	0.000	0.015	0.024	0.031	0.044	6.470	0.015	0.050	316	2384	100	124	8451	8575	157	6446	6603	Error	Error	-6.091	124	8451	157	6446	177405	2617729	0.434	5.723	0	0	0
1	14	4	"A23"	"A23"	17125	9525	100	514	519	212	40	423	423	478	826	172	0	0	0	6943	6941	3988	57	1873	1873	2015	1098	54	72	69	0	0.000	0.000	0.000	0.000	0.000	0.000	0.000	0.000	0.000	0.000	0.000	0.000	0.000	0.000	0.018	0.019	0.034	0.043	6.469	0.012	0.037	316	2384	100	91	5070	5161	96	5068	5164	Error	Error	-5.800	91	5070	96	5068	164046	2193500	0.050	4.486	0	0	0
1	15	4	"A23"	"A23"	17425	9525	100	461	496	210	42	434	434	474	518	109	4	0	0	7201	6176	2987	48	1874	1874	2009	980	48	72	68	0	0.000	0.000	0.000	0.000	0.000	0.000	0.000	0.000	0.000	0.000	0.000	0.000	0.000	0.000	0.005	0.014	0.036	0.045	6.548	0.015	0.003	316	2384	100	27	5327	5354	62	4302	4364	Error	Error	-7.624	27	5327	62	4302	156645	1951736	0.042	4.252	0	0	0
1	16	4	"A24"	"A24"	17725	9520	100	480	550	770	140	425	425	461	267	57	17	2	0	7924	6402	3808	59	1872	1872	2016	1004	49	64	62	0	0.000	0.000	0.000	0.000	0.000	0.000	0.000	0.000	0.000	0.000	0.000	0.000	0.000	0.000	0.009	0.028	0.042	0.059	6.286	0.025	0.026	316	2384	100	55	6052	6107	125	4530	4655	Error	Error	-6.782	55	6052	125	4530	173845	2023175	0.333	4.369	0	0	0
1	17	4	"A24"	"A24"	18025	9520	100	533	553	232	41	423	423	462	333	72	19	1	0	9316	7610	4379	57	1889	1889	2050	1115	54	67	63	0	0.000	0.000	0.000	0.000	0.000	0.000	0.000	0.000	0.000	0.000	0.000	0.000	0.000	0.000	0.015	0.023	0.037	0.054	6.550	0.014	0.032	316	2384	100	110	7427	7537	130	5721	5851	Error	Error	-6.077	110	7427	130	5721	174670	2404701	0.273	4.987	0	0	0
1	18	4	"A24"	"A24"	18325	9520	100	511	546	221	40	442	442	524	1848	352	0	0	0	8976	7279	3873	53	1948	1948	2063	912	44	70	66	0	0.000	0.000	0.000	0.000	0.000	0.000	0.000	0.000	0.000	0.000	0.000	0.000	0.000	0.000	0.010	0.020	0.038	0.048	7.188	0.014	0.042	316	2384	100	69	7028	7097	104	5331	5435	Error	Error	-6.670	69	7028	104	5331	172632	2300009	0.012	5.719	0	0	0
1	1	5	"A25"	"A25"	13230	9840	100	552	558	198	35	407	407	451	401	88	9	0	0	15105	12831	6253	48	1814	1814	1908	829	43	83	80	0	0.000	0.000	0.000	0.000	0.000	0.000	0.000	0.000	0.000	0.000	0.000	0.000	0.000	0.000	0.011	0.014	0.019	0.022	5.414	0.010	0.046	316	2384	100	145	13291	13436	151	11017	11168	Error	Error	-6.518	145	13291	151	11017	176426	4054655	0.267	13.176	0	0	0
1	2	5	"A25"	"A25"	13530	9835	100	548	580	347	59	424	424	464	306	65	21	2	0	15139	12842	6472	50	1838	1838	1979	1007	50	82	79	0	0.000	0.000	0.000	0.000	0.000	0.000	0.000	0.000	0.000	0.000	0.000	0.000	0.000	0.000	0.009	0.014	0.020	0.021	5.247	0.009	0.035	316	2384	100	124	13301	13425	156	11004	11160	Error	Error	-6.745	124	13301	156	11004	183200	4058047	0.379	10.787	0	0	0
1	3	5	"A25"	"A25"	13830	9835	100	561	632	645	102	402	402	447	325	72	24	3	0	16725	14690	7250	49	1779	1779	1875	883	47	86	82	0	0.000	0.000	0.000	0.000	0.000	0.000	0.000	0.000	0.000	0.000	0.000	0.000	0.000	0.000	0.011	0.018	0.018	0.021	6.117	0.011	0.041	316	2384	100	159	14946	15105	230	12911	13141	Error	Error	-6.555	159	14946	230	12911	199681	4642121	0.569	14.513	0	0	0
1	4	5	"A26"	"A26"	14130	9835	100	626	662	291	43	417	417	458	272	59	40	11	0	20205	16658	8874	53	1790	1790	1913	1143	59	81	77	0	0.000	0.000	0.000	0.000	0.000	0.000	0.000	0.000	0.000	0.000	0.000	0.000	0.000	0.000	0.011	0.016	0.018	0.020	4.492	0.013	0.134	316	2384	100	209	18415	18624	245	14868	15113	Error	Error	-6.461	209	18415	245	14868	209132	5263839	0.750	12.900	0	0	0
1	5	5	"A26"	"A26"	14430	9835	100	539	554	204	36	397	397	433	257	59	27	6	0	18190	15492	7270	46	1779	1779	1833	536	29	89	85	0	0.000	0.000	0.000	0.000	0.000	0.000	0.000	0.000	0.000	0.000	0.000	0.000	0.000	0.000	0.009	0.011	0.014	0.014	4.119	0.009	0.062	316	2384	100	142	16411	16553	157	13713	13870	Error	Error	-6.853	142	16411	157	13713	174981	4895589	0.471	25.483	0	0	0
1	6	5	"A26"	"A26"	14730	9835	100	576	611	262	42	409	409	441	237	53	40	15	0	17919	15703	7002	44	1832	1832	1884	526	27	92	87	0	0.000	0.000	0.000	0.000	0.000	0.000	0.000	0.000	0.000	0.000	0.000	0.000	0.000	0.000	0.010	0.015	0.017	0.017	3.945	0.011	0.102	316	2384	100	167	16087	16254	202	13871	14073	Error	Error	-6.590	167	16087	202	13871	193111	4962101	0.717	26.272	0	0	0
1	7	5	"A27"	"A27"	15030	9830	100	512	538	216	40	413	413	449	254	56	22	5	0	15492	12460	7437	59	1828	1828	1987	1267	63	73	69	0	0.000	0.000	0.000	0.000	0.000	0.000	0.000	0.000	0.000	0.000	0.000	0.000	0.000	0.000	0.007	0.012	0.018	0.020	4.739	0.010	0.064	316	2384	100	99	13664	13763	125	10632	10757	Error	Error	-7.109	99	13664	125	10632	169870	3937405	0.350	8.266	0	0	0
1	8	5	"A27"	"A27"	15330	9830	100	538	567	216	38	404	404	467	742	158	1	0	0	16945	13825	7220	52	1847	1847	1963	972	49	80	77	0	0.000	0.000	0.000	0.000	0.000	0.000	0.000	0.000	0.000	0.000	0.000	0.000	0.000	0.000	0.009	0.014	0.016	0.021	5.325	0.010	0.044	316	2384	100	134	15098	15232	163	11978	12141	Error	Error	-6.816	134	15098	163	11978	179098	4368842	0.135	12.204	0	0	0
1	9	5	"A27"	"A27"	15630	9830	100	543	571	219	38	407	407	443	343	77	22	2	0	14640	12616	6823	54	1826	1826	1985	1232	62	78	75	0	0.000	0.000	0.000	0.000	0.000	0.000	0.000	0.000	0.000	0.000	0.000	0.000	0.000	0.000	0.011	0.015	0.021	0.022	5.507	0.016	0.027	316	2384	100	136	12814	12950	164	10790	10954	Error	Error	-6.558	136	12814	164	10790	180340	3986706	0.373	8.629	0	0	0
1	10	5	"A28"	"A28"	15930	9830	100	546	580	234	40	406	406	455	449	98	9	0	0	16047	13195	7430	56	1836	1836	1980	1298	65	77	73	0	0.000	0.000	0.000	0.000	0.000	0.000	0.000	0.000	0.000	0.000	0.000	0.000	0.000	0.000	0.010	0.015	0.019	0.023	5.612	0.010	0.027	316	2384	100	140	14211	14351	174	11359	11533	Error	Error	-6.665	140	14211	174	11359	183406	4169768	0.278	8.640	0	0	0
1	11	5	"A28"	"A28"	16230	9825	100	546	583	245	42	417	417	465	350	75	19	3	0	15781	12889	7462	57	1893	1893	2070	1322	63	74	70	0	0.000	0.000	0.000	0.000	0.000	0.000	0.000	0.000	0.000	0.000	0.000	0.000	0.000	0.000	0.009	0.015	0.020	0.025	5.525	0.009	0.043	316	2384	100	129	13888	14017	166	10996	11162	Error	Error	-6.750	129	13888	166	10996	184277	4072830	0.337	8.184	0	0	0
1	12	5	"A28"	"A28"	16530	9825	100	539	562	228	40	391	391	428	289	67	28	6	0	18671	14672	8311	56	1794	1794	1954	1428	73	77	74	0	0.000	0.000	0.000	0.000	0.000	0.000	0.000	0.000	0.000	0.000	0.000	0.000	0.000	0.000	0.009	0.013	0.017	0.021	5.919	0.011	0.078	316	2384	100	148	16877	17025	171	12878	13049	Error	Error	-6.833	148	16877	171	12878	177669	4636262	0.464	8.906	0	0	0
1	13	5	"A29"	"A29"	16830	9825	100	499	544	518	95	394	394	424	215	50	29	7	0	11167	8726	5521	63	1813	1813	1994	1488	74	64	62	0	0.000	0.000	0.000	0.000	0.000	0.000	0.000	0.000	0.000	0.000	0.000	0.000	0.000	0.000	0.011	0.022	0.028	0.042	7.874	0.011	0.023	316	2384	100	105	9354	9459	150	6913	7063	Error	Error	-6.477	105	9354	150	6913	171919	2757535	0.558	4.524	0	0	0
1	14	5	"A29"	"A29"	17130	9825	100	506	563	313	55	417	417	448	252	56	25	7	0	9189	7671	3732	48	1858	1858	1938	660	34	78	74	0	0.000	0.000	0.000	0.000	0.000	0.000	0.000	0.000	0.000	0.000	0.000	0.000	0.000	0.000	0.012	0.025	0.036	0.049	5.956	0.014	0.023	316	2384	100	89	7331	7420	146	5813	5959	Error	Error	-6.364	89	7331	146	5813	177994	2424168	0.456	8.686	0	0	0
1	15	5	"A29"	"A29"	17430	9825	100	505	527	198	37	429	429	480	533	111	3	0	0	9384	7940	4022	50	1917	1917	2003	712	35	76	73	0	0.000	0.000	0.000	0.000	0.000	0.000	0.000	0.000	0.000	0.000	0.000	0.000	0.000	0.000	0.010	0.016	0.027	0.031	5.075	0.014	0.061	316	2384	100	76	7467	7543	98	6023	6121	Error	Error	-6.618	76	7467	98	6023	166607	2509025	0.088	8.338	0	0	0
1	16	5	"A30"	"A30"	17730	9820	100	532	559	244	43	437	437	478	256	53	21	7	0	8445	6849	4200	61	1948	1948	2127	1115	52	61	57	0	0.000	0.000	0.000	0.000	0.000	0.000	0.000	0.000	0.000	0.000	0.000	0.000	0.000	0.000	0.015	0.025	0.036	0.049	5.852	0.015	0.040	316	2384	100	95	6497	6592	122	4901	5023	Error	Error	-6.096	95	6497	122	4901	176550	2164386	0.316	4.235	0	0	0
1	17	5	"A30"	"A30"	18025	9820	100	538	576	273	47	430	430	489	755	154	1	0	0	12185	9705	5436	56	1930	1930	2140	1928	90	70	67	0	0.000	0.000	0.000	0.000	0.000	0.000	0.000	0.000	0.000	0.000	0.000	0.000	0.000	0.000	0.011	0.019	0.024	0.033	6.258	0.049	0.057	316	2384	100	108	10255	10363	146	7775	7921	Error	Error	-6.569	108	10255	146	7775	182016	3066785	0.115	3.924	0	0	0
1	18	5	"A30"	"A30"	18325	9820	100	561	600	234	39	459	459	490	254	51	27	6	0	11632	9567	5065	52	2015	2015	2180	1212	55	74	69	0	0.000	0.000	0.000	0.000	0.000	0.000	0.000	0.000	0.000	0.000	0.000	0.000	0.000	0.000	0.011	0.019	0.032	0.036	5.399	0.013	0.085	316	2384	100	102	9617	9719	141	7552	7693	Error	Error	-6.559	102	9617	141	7552	189537	3023171	0.433	6.095	0	0	0
1	1	6	"A31"	"A31"	13235	10140	100	549	562	259	46	397	397	451	385	85	15	0	0	17332	13735	10457	76	1845	1845	2470	3399	137	59	57	0	0.000	0.000	0.000	0.000	0.000	0.000	0.000	0.000	0.000	0.000	0.000	0.000	0.000	0.000	0.010	0.014	0.018	0.030	8.045	0.009	0.048	316	2384	100	152	15487	15639	165	11890	12055	Error	Error	-6.671	152	15487	165	11890	177684	4340350	0.288	3.314	0	0	0
1	2	6	"A31"	"A31"	13535	10140	100	565	593	243	40	414	414	1042	5420	520	0	0	0	20726	15824	10814	68	1833	1833	3093	6620	214	62	60	0	0.000	0.000	0.000	0.000	0.000	0.000	0.000	0.000	0.000	0.000	0.000	0.000	0.000	0.000	0.008	0.013	0.016	0.023	6.452	0.012	0.038	316	2384	100	151	18893	19044	179	13991	14170	Error	Error	-6.967	151	18893	179	13991	187442	5000372	-0.083	1.923	0	0	0
1	3	6	"A31"	"A31"	13830	10135	100	622	658	257	39	412	412	457	303	66	37	9	0	24426	18201	12760	70	1835	1835	2471	3748	151	65	62	0	0.000	0.000	0.000	0.000	0.000	0.000	0.000	0.000	0.000	0.000	0.000	0.000	0.000	0.000	0.009	0.015	0.017	0.027	5.441	0.010	0.117	316	2384	100	210	22591	22801	246	16366	16612	Error	Error	-6.749	210	22591	246	16366	207878	5751528	0.663	4.197	0	0	0
1	4	6	"A32"	"A32"	14130	10135	100	610	674	556	82	419	419	465	349	75	28	6	0	16615	13610	9121	67	1845	1845	2278	2880	126	65	63	0	0.000	0.000	0.000	0.000	0.000	0.000	0.000	0.000	0.000	0.000	0.000	0.000	0.000	0.000	0.013	0.022	0.023	0.030	5.148	0.014	0.045	316	2384	100	191	14770	14961	255	11765	12020	Error	Error	-6.273	191	14770	255	11765	213064	4300738	0.599	3.935	0	0	0
1	5	6	"A32"	"A32"	14430	10135	100	553	585	268	45	413	413	460	600	130	5	0	0	17540	13962	9632	68	1844	1844	2214	2477	111	64	62	0	0.000	0.000	0.000	0.000	0.000	0.000	0.000	0.000	0.000	0.000	0.000	0.000	0.000	0.000	0.009	0.014	0.019	0.027	6.125	0.011	0.041	316	2384	100	140	15696	15836	172	12118	12290	Error	Error	-6.809	140	15696	172	12118	184780	4412063	0.208	4.743	0	0	0
1	6	6	"A32"	"A32"	14730	10135	100	527	554	231	41	406	406	436	225	51	34	11	0	16412	13353	8888	66	1836	1836	2139	2148	100	66	64	0	0.000	0.000	0.000	0.000	0.000	0.000	0.000	0.000	0.000	0.000	0.000	0.000	0.000	0.000	0.008	0.013	0.018	0.024	6.164	0.010	0.099	316	2384	100	121	14576	14697	148	11517	11665	Error	Error	-6.912	121	14576	148	11517	174938	4219503	0.524	5.221	0	0	0
1	7	6	"A33"	"A33"	15030	10130	100	452	475	199	41	421	421	457	331	72	8	0	0	3954	6173	5178	83	1819	1819	1946	874	44	57	53	0	0.000	0.000	0.000	0.000	0.000	0.000	0.000	0.000	0.000	0.000	0.000	0.000	0.000	0.000	0.015	0.012	0.056	0.076	6.916	0.011	0.015	316	2384	100	31	2135	2166	54	4354	4408	Error	Error	-6.106	31	2135	54	4354	150107	1950574	0.054	4.836	0	0	0
1	8	6	"A33"	"A33"	15330	10130	100	408	436	172	39	401	401	438	277	63	8	0	0	4048	5502	4193	76	1785	1785	1849	613	33	64	60	0	0.000	0.000	0.000	0.000	0.000	0.000	0.000	0.000	0.000	0.000	0.000	0.000	0.000	0.000	0.003	0.009	0.053	0.068	8.149	0.007	0.006	316	2384	100	7	2263	2270	35	3717	3752	Error	Error	-8.337	7	2263	35	3717	137858	1738500	-0.007	5.959	0	0	0
1	9	6	"A33"	"A33"	15630	10130	100	457	470	201	42	403	403	431	248	57	15	2	0	4424	6311	5340	84	1794	1794	1875	640	34	63	59	0	0.000	0.000	0.000	0.000	0.000	0.000	0.000	0.000	0.000	0.000	0.000	0.000	0.000	0.000	0.021	0.015	0.049	0.075	7.681	0.010	0.011	316	2384	100	54	2630	2684	67	4517	4584	Error	Error	-5.606	54	2630	67	4517	148593	1994378	0.157	6.931	0	0	0
1	10	6	"A34"	"A34"	15930	10130	100	494	527	215	40	408	408	440	282	64	19	3	0	12610	10294	6606	64	1853	1853	2085	1828	87	65	63	0	0.000	0.000	0.000	0.000	0.000	0.000	0.000	0.000	0.000	0.000	0.000	0.000	0.000	0.000	0.008	0.014	0.022	0.034	7.232	0.009	0.050	316	2384	100	86	10757	10843	119	8441	8560	Error	Error	-6.967	86	10757	119	8441	166463	3253057	0.309	4.491	0	0	0
1	11	6	"A34"	"A34"	16230	10130	100	553	571	229	40	432	432	487	986	202	0	0	0	12544	10790	6422	59	1947	1947	2185	1562	71	69	68	0	0.000	0.000	0.000	0.000	0.000	0.000	0.000	0.000	0.000	0.000	0.000	0.000	0.000	0.000	0.011	0.016	0.025	0.035	6.057	0.010	0.002	316	2384	100	121	10597	10718	139	8843	8982	Error	Error	-6.453	121	10597	139	8843	180456	3409588	0.085	5.509	0	0	0
1	12	6	"A34"	"A34"	16530	10125	100	486	500	242	48	403	403	434	271	62	15	2	0	9065	7834	4817	61	1818	1818	2045	1553	75	65	63	0	0.000	0.000	0.000	0.000	0.000	0.000	0.000	0.000	0.000	0.000	0.000	0.000	0.000	0.000	0.011	0.016	0.029	0.040	6.330	0.010	0.027	316	2384	100	83	7247	7330	97	6016	6113	Error	Error	-6.448	83	7247	97	6016	158138	2475392	0.244	3.728	0	0	0
1	13	6	"A35"	"A35"	16830	10125	100	503	537	382	71	406	406	466	721	154	1	0	0	6714	5792	3265	56	1874	1874	2083	1260	60	63	60	0	0.000	0.000	0.000	0.000	0.000	0.000	0.000	0.000	0.000	0.000	0.000	0.000	0.000	0.000	0.020	0.033	0.050	0.061	7.502	0.015	0.004	316	2384	100	97	4840	4937	131	3918	4049	Error	Error	-5.641	97	4840	131	3918	169642	1830181	0.098	2.944	0	0	0
1	14	6	"A35"	"A35"	17130	10125	100	521	530	289	54	411	411	439	254	57	22	3	0	8717	7070	3916	55	1888	1888	2106	1407	66	66	63	0	0.000	0.000	0.000	0.000	0.000	0.000	0.000	0.000	0.000	0.000	0.000	0.000	0.000	0.000	0.016	0.023	0.034	0.050	5.857	0.013	0.023	316	2384	100	110	6829	6939	119	5182	5301	Error	Error	-5.956	110	6829	119	5182	167531	2234178	0.358	3.528	0	0	0
1	15	6	"A35"	"A35"	17430	10125	100	525	578	311	53	421	421	451	217	48	31	10	0	8425	6787	3593	52	1954	1954	2108	1049	49	68	65	0	0.000	0.000	0.000	0.000	0.000	0.000	0.000	0.000	0.000	0.000	0.000	0.000	0.000	0.000	0.016	0.032	0.039	0.048	4.762	0.023	0.070	316	2384	100	104	6471	6575	157	4833	4990	Error	Error	-5.959	104	6471	157	4833	182491	2144808	0.585	4.460	0	0	0
1	16	6	"A36"	"A36"	17730	10120	100	542	555	234	42	437	437	471	288	61	20	2	0	6951	6793	4607	67	1947	1947	2214	1576	71	56	53	0	0.000	0.000	0.000	0.000	0.000	0.000	0.000	0.000	0.000	0.000	0.000	0.000	0.000	0.000	0.021	0.024	0.043	0.077	6.332	0.020	0.041	316	2384	100	105	5004	5109	118	4846	4964	Error	Error	-5.575	105	5004	118	4846	175468	2146528	0.292	2.905	0	0	0
1	17	6	"A36"	"A36"	18030	10120	100	499	542	251	46	451	451	493	289	58	15	2	0	8186	7482	4857	64	2006	2006	2278	1581	69	58	57	0	0.000	0.000	0.000	0.000	0.000	0.000	0.000	0.000	0.000	0.000	0.000	0.000	0.000	0.000	0.008	0.017	0.032	0.050	6.396	0.011	0.029	316	2384	100	48	6180	6228	91	5476	5567	Error	Error	-7.008	48	6180	91	5476	171354	2364325	0.170	3.292	0	0	0
1	18	6	"A36"	"A36"	18330	10120	100	574	617	253	41	476	476	513	268	52	25	6	0	10604	8168	4777	58	2060	2060	2281	1401	61	63	61	0	0.000	0.000	0.000	0.000	0.000	0.000	0.000	0.000	0.000	0.000	0.000	0.000	0.000	0.000	0.011	0.023	0.035	0.043	6.043	0.011	0.030	316	2384	100	98	8544	8642	141	6108	6249	Error	Error	-6.446	98	8544	141	6108	194835	2581025	0.388	4.202	0	0	0
1	1	7	"A37"	"A37"	13235	10440	100	580	615	252	40	393	393	434	329	75	31	5	0	13408	10451	5305	50	1881	1881	2141	1406	65	76	73	0	0.000	0.000	0.000	0.000	0.000	0.000	0.000	0.000	0.000	0.000	0.000	0.000	0.000	0.000	0.016	0.026	0.028	0.032	3.901	0.022	0.220	316	2384	100	187	11527	11714	222	8570	8792	Error	Error	-5.946	187	11527	222	8570	194355	3302495	0.550	5.910	0	0	0
1	2	7	"A37"	"A37"	13535	10440	100	572	591	210	35	399	399	434	267	61	32	6	0	11731	11013	4360	39	1866	1866	1995	837	41	97	91	0	0.000	0.000	0.000	0.000	0.000	0.000	0.000	0.000	0.000	0.000	0.000	0.000	0.000	0.000	0.018	0.021	0.025	0.022	2.875	0.016	0.135	316	2384	100	173	9865	10038	192	9147	9339	Error	Error	-5.833	173	9865	192	9147	186843	3480063	0.588	10.774	0	0	0
1	3	7	"A37"	"A37"	13835	10435	100	549	562	219	38	403	403	430	231	53	33	9	0	9357	8517	3475	40	1839	1839	1985	883	44	86	82	0	0.000	0.000	0.000	0.000	0.000	0.000	0.000	0.000	0.000	0.000	0.000	0.000	0.000	0.000	0.019	0.024	0.029	0.031	3.563	0.020	0.095	316	2384	100	146	7518	7664	159	6678	6837	Error	Error	-5.686	146	7518	159	6678	177463	2691291	0.571	7.398	0	0	0
1	4	7	"A38"	"A38"	14135	10435	100	592	635	403	63	411	411	493	1082	219	1	0	0	21269	16679	10253	61	1879	1879	2248	2571	114	70	69	0	0.000	0.000	0.000	0.000	0.000	0.000	0.000	0.000	0.000	0.000	0.000	0.000	0.000	0.000	0.009	0.015	0.016	0.023	5.902	0.009	0.050	316	2384	100	181	19390	19571	224	14800	15024	Error	Error	-6.743	181	19390	224	14800	200671	5270588	0.131	5.613	0	0	0
1	5	7	"A38"	"A38"	14435	10435	100	536	569	237	41	409	409	438	229	52	34	12	0	19906	15900	8571	53	1789	1789	1998	1621	81	78	75	0	0.000	0.000	0.000	0.000	0.000	0.000	0.000	0.000	0.000	0.000	0.000	0.000	0.000	0.000	0.007	0.011	0.015	0.017	4.693	0.010	0.116	316	2384	100	127	18117	18244	160	14111	14271	Error	Error	-7.156	127	18117	160	14111	179652	5024445	0.572	8.576	0	0	0
1	6	7	"A38"	"A38"	14735	10435	100	524	562	226	40	407	407	466	527	113	4	0	0	19617	16473	8781	53	1800	1800	1949	1359	69	79	77	0	0.000	0.000	0.000	0.000	0.000	0.000	0.000	0.000	0.000	0.000	0.000	0.000	0.000	0.000	0.007	0.011	0.014	0.016	4.511	0.009	0.050	316	2384	100	117	17817	17934	155	14673	14828	Error	Error	-7.251	117	17817	155	14673	177535	5205575	0.182	10.687	0	0	0
1	7	7	"A39"	"A39"	15030	10430	100	440	469	207	44	385	385	458	1110	242	0	0	0	5930	8139	6491	79	1766	1766	1862	746	40	66	64	0	0.000	0.000	0.000	0.000	0.000	0.000	0.000	0.000	0.000	0.000	0.000	0.000	0.000	0.000	0.013	0.013	0.024	0.038	6.765	0.008	0.020	316	2384	100	55	4164	4219	84	6373	6457	Error	Error	-6.242	55	4164	84	6373	148358	2572008	0.010	8.414	0	0	0
1	8	7	"A39"	"A39"	15330	10430	100	466	523	337	64	414	414	444	217	48	23	7	0	6890	8404	6300	74	1849	1849	1920	626	32	77	72	0	0.000	0.000	0.000	0.000	0.000	0.000	0.000	0.000	0.000	0.000	0.000	0.000	0.000	0.000	0.010	0.017	0.027	0.039	6.459	0.013	0.056	316	2384	100	52	5041	5093	109	6555	6664	Error	Error	-6.599	52	5041	109	6555	165346	2655652	0.364	10.358	0	0	0
1	9	7	"A39"	"A39"	15630	10430	100	520	541	266	49	420	420	485	1042	214	0	0	0	7735	9918	7283	73	1854	1854	1925	559	29	81	76	0	0.000	0.000	0.000	0.000	0.000	0.000	0.000	0.000	0.000	0.000	0.000	0.000	0.000	0.000	0.017	0.015	0.026	0.037	5.462	0.011	0.037	316	2384	100	100	5881	5981	121	8064	8185	Error	Error	-5.878	100	5881	121	8064	170805	3134126	0.054	14.299	0	0	0
1	10	7	"A40"	"A40"	15930	10430	100	487	529	283	53	403	403	432	244	56	25	5	0	5813	9214	7146	77	1841	1841	1901	590	31	80	75	0	0.000	0.000	0.000	0.000	0.000	0.000	0.000	0.000	0.000	0.000	0.000	0.000	0.000	0.000	0.021	0.017	0.025	0.031	5.820	0.012	0.055	316	2384	100	84	3972	4056	126	7373	7499	Error	Error	-5.563	84	3972	126	7373	167264	2911760	0.398	12.395	0	0	0
1	11	7	"A40"	"A40"	16230	10430	100	446	465	179	38	405	405	443	305	68	9	0	0	6063	6449	3779	58	1857	1857	1903	497	26	78	75	0	0.000	0.000	0.000	0.000	0.000	0.000	0.000	0.000	0.000	0.000	0.000	0.000	0.000	0.000	0.010	0.013	0.033	0.043	6.464	0.014	0.025	316	2384	100	41	4206	4247	60	4592	4652	Error	Error	-6.681	41	4206	60	4592	146905	2037760	0.072	9.147	0	0	0
1	12	7	"A40"	"A40"	16530	10425	100	493	656	1249	190	421	421	450	220	48	27	8	0	5044	6260	4922	78	1900	1900	1999	889	44	70	64	0	0.000	0.000	0.000	0.000	0.000	0.000	0.000	0.000	0.000	0.000	0.000	0.000	0.000	0.000	0.023	0.054	0.046	0.056	5.097	0.047	0.060	316	2384	100	72	3144	3216	235	4360	4595	Error	Error	-5.448	72	3144	235	4360	207352	1978313	0.936	4.793	0	0	0
1	13	7	"A41"	"A41"	16830	10425	100	557	575	217	37	424	424	450	226	50	34	7	0	15562	11935	6821	57	1963	1963	2103	1218	57	73	69	0	0.000	0.000	0.000	0.000	0.000	0.000	0.000	0.000	0.000	0.000	0.000	0.000	0.000	0.000	0.010	0.015	0.019	0.025	5.175	0.013	0.098	316	2384	100	133	13599	13732	151	9972	10123	Error	Error	-6.676	133	13599	151	9972	181815	3771583	0.553	8.072	0	0	0
1	14	7	"A41"	"A41"	17130	10425	100	554	589	311	52	419	419	451	213	47	33	11	0	13482	11153	5908	52	1944	1944	2090	1202	57	78	72	0	0.000	0.000	0.000	0.000	0.000	0.000	0.000	0.000	0.000	0.000	0.000	0.000	0.000	0.000	0.012	0.018	0.021	0.023	5.280	0.013	0.091	316	2384	100	135	11538	11673	170	9209	9379	Error	Error	-6.417	135	11538	170	9209	185997	3524223	0.648	7.540	0	0	0
1	15	7	"A41"	"A41"	17430	10425	100	526	547	218	39	427	427	463	305	65	18	0	0	12394	10242	5408	52	1924	1924	2040	954	46	77	74	0	0.000	0.000	0.000	0.000	0.000	0.000	0.000	0.000	0.000	0.000	0.000	0.000	0.000	0.000	0.009	0.014	0.024	0.028	5.459	0.012	0.028	316	2384	100	99	10470	10569	120	8318	8438	Error	Error	-6.725	99	10470	120	8318	172863	3236364	0.275	8.597	0	0	0
1	16	7	"A42"	"A42"	17730	10420	100	467	506	232	45	421	421	456	258	56	17	3	0	4978	6776	5412	79	1951	1951	2093	1113	53	64	57	0	0.000	0.000	0.000	0.000	0.000	0.000	0.000	0.000	0.000	0.000	0.000	0.000	0.000	0.000	0.015	0.018	0.033	0.046	6.745	0.011	0.022	316	2384	100	46	3027	3073	85	4825	4910	Error	Error	-6.040	46	3027	85	4825	159980	2141109	0.194	4.208	0	0	0
1	17	7	"A42"	"A42"	18030	10420	100	527	568	282	49	456	456	491	255	51	20	4	0	6160	7657	5320	69	2003	2003	2091	704	33	71	68	0	0.000	0.000	0.000	0.000	0.000	0.000	0.000	0.000	0.000	0.000	0.000	0.000	0.000	0.000	0.017	0.020	0.035	0.048	6.253	0.015	0.045	316	2384	100	71	4157	4228	112	5654	5766	Error	Error	-5.872	71	4157	112	5654	179440	2419767	0.302	7.906	0	0	0
1	18	7	"A42"	"A42"	18330	10420	100	540	566	240	42	484	484	570	1161	203	0	0	0	6838	7598	4711	62	2061	2061	2195	1599	72	68	60	0	0.000	0.000	0.000	0.000	0.000	0.000	0.000	0.000	0.000	0.000	0.000	0.000	0.000	0.000	0.012	0.015	0.031	0.046	6.246	0.095	0.043	316	2384	100	56	4777	4833	82	5537	5619	Error	Error	-6.415	56	4777	82	5537	178960	2401035	-0.003	3.379	0	0	0
1	1	8	"A43"	"A43"	13235	10740	100	567	684	920	134	393	393	439	372	84	25	4	0	21362	16871	10675	63	1824	1824	2195	2520	114	71	68	0	0.000	0.000	0.000	0.000	0.000	0.000	0.000	0.000	0.000	0.000	0.000	0.000	0.000	0.000	0.009	0.019	0.017	0.024	6.072	0.014	0.057	316	2384	100	174	19538	19712	291	15047	15338	Error	Error	-6.811	174	19538	291	15047	216218	5331134	0.659	5.824	0	0	0
1	2	8	"A43"	"A43"	13535	10740	100	582	654	552	84	406	406	447	312	69	30	9	0	24079	19154	10613	55	1812	1812	2108	2145	101	78	73	0	0.000	0.000	0.000	0.000	0.000	0.000	0.000	0.000	0.000	0.000	0.000	0.000	0.000	0.000	0.008	0.014	0.014	0.018	4.596	0.013	0.094	316	2384	100	176	22267	22443	248	17342	17590	Error	Error	-6.983	176	22267	248	17342	206800	6052549	0.663	7.947	0	0	0
1	3	8	"A43"	"A43"	13835	10735	100	576	602	295	49	403	403	447	344	76	24	3	0	23410	17145	11482	66	1785	1785	2378	3491	146	66	64	0	0.000	0.000	0.000	0.000	0.000	0.000	0.000	0.000	0.000	0.000	0.000	0.000	0.000	0.000	0.008	0.013	0.015	0.021	5.423	0.011	0.139	316	2384	100	173	21625	21798	199	15360	15559	Error	Error	-6.966	173	21625	199	15360	190263	5417846	0.451	4.230	0	0	0
1	4	8	"A44"	"A44"	14135	10735	100	531	562	258	45	400	400	440	287	65	25	4	0	16084	12766	7240	56	1803	1803	2101	1994	94	71	69	0	0.000	0.000	0.000	0.000	0.000	0.000	0.000	0.000	0.000	0.000	0.000	0.000	0.000	0.000	0.009	0.015	0.019	0.024	5.113	0.011	0.060	316	2384	100	131	14281	14412	162	10963	11125	Error	Error	-6.768	131	14281	162	10963	177472	4034051	0.425	5.349	0	0	0
1	5	8	"A44"	"A44"	14435	10735	100	518	538	215	39	406	406	447	329	73	14	1	0	12306	10047	5217	51	1751	1751	1977	1539	77	74	72	0	0.000	0.000	0.000	0.000	0.000	0.000	0.000	0.000	0.000	0.000	0.000	0.000	0.000	0.000	0.011	0.016	0.021	0.029	6.386	0.010	0.045	316	2384	100	112	10555	10667	132	8296	8428	Error	Error	-6.558	112	10555	132	8296	169954	3174869	0.277	5.244	0	0	0
1	6	8	"A44"	"A44"	14735	10735	100	508	533	227	42	389	389	441	381	86	14	1	0	17123	13516	7776	57	1765	1765	2003	1742	86	74	71	0	0.000	0.000	0.000	0.000	0.000	0.000	0.000	0.000	0.000	0.000	0.000	0.000	0.000	0.000	0.008	0.012	0.017	0.021	5.489	0.009	0.027	316	2384	100	119	15358	15477	144	11751	11895	Error	Error	-7.012	119	15358	144	11751	168397	4271193	0.241	6.609	0	0	0
1	7	8	"A45"	"A45"	15035	10735	100	529	570	260	45	389	389	431	288	66	28	6	0	14714	11957	7549	63	1792	1792	2024	1678	82	67	65	0	0.000	0.000	0.000	0.000	0.000	0.000	0.000	0.000	0.000	0.000	0.000	0.000	0.000	0.000	0.011	0.018	0.022	0.032	6.153	0.012	0.103	316	2384	100	140	12922	13062	181	10165	10346	Error	Error	-6.528	140	12922	181	10165	179963	3778430	0.483	5.920	0	0	0
1	8	8	"A45"	"A45"	15335	10730	100	524	545	242	44	410	410	446	294	65	23	4	0	15984	12639	8345	66	1826	1826	2170	2179	100	67	64	0	0.000	0.000	0.000	0.000	0.000	0.000	0.000	0.000	0.000	0.000	0.000	0.000	0.000	0.000	0.008	0.012	0.019	0.024	6.597	0.010	0.100	316	2384	100	114	14158	14272	135	10813	10948	Error	Error	-6.956	114	14158	135	10813	172172	3993971	0.337	4.804	0	0	0
1	9	8	"A45"	"A45"	15635	10730	100	467	537	404	75	393	393	421	209	49	27	8	0	13787	10674	6597	61	1792	1792	2063	1887	91	67	64	0	0.000	0.000	0.000	0.000	0.000	0.000	0.000	0.000	0.000	0.000	0.000	0.000	0.000	0.000	0.006	0.016	0.019	0.025	7.245	0.012	0.068	316	2384	100	74	11995	12069	144	8882	9026	Error	Error	-7.341	74	11995	144	8882	169748	3372985	0.555	4.563	0	0	0
1	10	8	"A47"	"A47"	15935	10730	100	497	517	215	41	414	414	456	293	64	18	1	0	13875	10624	7237	68	1872	1872	2200	2112	96	60	57	0	0.000	0.000	0.000	0.000	0.000	0.000	0.000	0.000	0.000	0.000	0.000	0.000	0.000	0.000	0.007	0.012	0.021	0.036	8.653	0.010	0.082	316	2384	100	83	12003	12086	103	8752	8855	Error	Error	-7.176	83	12003	103	8752	163462	3357090	0.208	3.989	0	0	0
1	11	8	"A47"	"A47"	16230	10730	100	486	512	205	40	419	419	450	247	54	19	4	0	13197	10076	5865	58	1832	1832	2084	1658	79	69	65	0	0.000	0.000	0.000	0.000	0.000	0.000	0.000	0.000	0.000	0.000	0.000	0.000	0.000	0.000	0.006	0.011	0.022	0.030	7.149	0.010	0.054	316	2384	100	67	11365	11432	93	8244	8337	Error	Error	-7.406	67	11365	93	8244	161830	3184158	0.251	4.820	0	0	0
1	12	8	"A47"	"A47"	16530	10725	100	505	517	218	42	420	420	494	1392	281	0	0	0	10266	8022	4849	60	1854	1854	2098	1464	69	65	61	0	0.000	0.000	0.000	0.000	0.000	0.000	0.000	0.000	0.000	0.000	0.000	0.000	0.000	0.000	0.010	0.016	0.027	0.037	5.558	0.014	0.068	316	2384	100	85	8412	8497	97	6168	6265	Error	Error	-6.629	85	8412	97	6168	163501	2534958	0.017	4.046	0	0	0
1	13	8	"A48"	"A48"	16830	10725	100	522	678	719	106	414	414	448	327	72	25	10	0	5894	5719	3266	57	1849	1849	1980	809	40	69	68	0	0.000	0.000	0.000	0.000	0.000	0.000	0.000	0.000	0.000	0.000	0.000	0.000	0.000	0.000	0.027	0.068	0.066	0.082	4.545	0.079	0.128	316	2384	100	108	4045	4153	264	3870	4134	Error	Error	-5.227	108	4045	264	3870	214189	1807052	0.703	4.622	0	0	0
1	14	8	"A48"	"A48"	17130	10725	100	504	583	381	65	425	425	473	338	71	16	6	0	6506	6220	3217	51	1885	1885	2116	1351	63	72	69	0	0.000	0.000	0.000	0.000	0.000	0.000	0.000	0.000	0.000	0.000	0.000	0.000	0.000	0.000	0.017	0.036	0.049	0.061	5.752	0.095	0.027	316	2384	100	79	4621	4700	158	4335	4493	Error	Error	-5.870	79	4621	158	4335	184234	1965390	0.325	3.038	0	0	0
1	15	8	"A48"	"A48"	17430	10725	100	502	664	1352	203	426	426	458	237	51	25	8	0	5905	5628	3799	67	1893	1893	2087	1021	48	70	68	0	0.000	0.000	0.000	0.000	0.000	0.000	0.000	0.000	0.000	0.000	0.000	0.000	0.000	0.000	0.019	0.064	0.061	0.070	6.811	0.096	0.124	316	2384	100	76	4012	4088	238	3735	3973	Error	Error	-5.722	76	4012	238	3735	209865	1778431	0.869	3.468	0	0	0
1	16	8	"A49"	"A49"	17730	10725	100	499	521	252	48	433	433	478	324	67	11	2	0	9819	8171	4955	60	1941	1941	2091	1045	49	66	65	0	0.000	0.000	0.000	0.000	0.000	0.000	0.000	0.000	0.000	0.000	0.000	0.000	0.000	0.000	0.008	0.014	0.028	0.054	7.571	0.007	0.006	316	2384	100	66	7878	7944	88	6230	6318	Error	Error	-6.899	66	7878	88	6230	164752	2581904	0.133	5.818	0	0	0
1	17	8	"A49"	"A49"	18030	10720	100	483	511	239	46	443	443	499	804	161	0	0	0	9570	7851	4874	62	1935	1935	2230	1867	83	62	58	0	0.000	0.000	0.000	0.000	0.000	0.000	0.000	0.000	0.000	0.000	0.000	0.000	0.000	0.000	0.005	0.011	0.026	0.035	7.140	0.011	0.028	316	2384	100	40	7635	7675	68	5916	5984	Error	Error	-7.576	40	7635	68	5916	161443	2480909	0.015	3.011	0	0	0
1	18	8	"A49"	"A49"	18330	10720	100	583	591	252	42	470	470	562	1142	203	0	0	0	10697	8532	5063	59	2027	2027	2321	2023	87	64	61	0	0.000	0.000	0.000	0.000	0.000	0.000	0.000	0.000	0.000	0.000	0.000	0.000	0.000	0.000	0.013	0.019	0.033	0.046	6.482	0.013	0.023	316	2384	100	113	8670	8783	121	6505	6626	Error	Error	-6.262	113	8670	121	6505	186627	2696182	0.025	3.070	0	0	0
1	1	9	"A50"	"A50"	13235	11040	100	458	485	253	52	397	397	442	338	76	8	1	0	8337	7883	4555	57	1730	1730	1799	608	33	79	73	0	0.000	0.000	0.000	0.000	0.000	0.000	0.000	0.000	0.000	0.000	0.000	0.000	0.000	0.000	0.009	0.014	0.026	0.036	6.825	0.008	0.015	316	2384	100	61	6607	6668	88	6153	6241	Error	Error	-6.759	61	6607	88	6153	153407	2491019	0.127	10.007	0	0	0
1	2	9	"A50"	"A50"	13535	11040	100	485	532	342	64	413	413	460	461	100	5	1	0	9175	9208	5259	57	1766	1766	1830	639	34	84	79	0	0.000	0.000	0.000	0.000	0.000	0.000	0.000	0.000	0.000	0.000	0.000	0.000	0.000	0.000	0.010	0.016	0.025	0.033	5.546	0.020	0.019	316	2384	100	72	7409	7481	119	7442	7561	Error	Error	-6.685	72	7409	119	7442	168246	2909734	0.156	11.546	0	0	0
1	3	9	"A50"	"A50"	13835	11035	100	532	799	1892	236	421	421	537	1156	215	3	2	0	6216	6551	4150	63	1743	1743	2021	2840	140	66	40	0	0.000	0.000	0.000	0.000	0.000	0.000	0.000	0.000	0.000	0.000	0.000	0.000	0.000	0.000	0.025	0.079	0.044	0.060	5.955	0.352	0.579	316	2384	100	111	4473	4584	378	4808	5186	Error	Error	-5.333	111	4473	378	4808	252394	2070155	0.227	1.595	0	0	0
1	4	9	"A51"	"A51"	14135	11035	100	535	574	260	45	414	414	461	600	130	5	0	0	16546	14395	7584	52	1747	1747	1832	692	37	85	79	0	0.000	0.000	0.000	0.000	0.000	0.000	0.000	0.000	0.000	0.000	0.000	0.000	0.000	0.000	0.008	0.013	0.017	0.020	4.927	0.010	0.086	316	2384	100	121	14799	14920	160	12648	12808	Error	Error	-6.934	121	14799	160	12648	181506	4548781	0.188	18.155	0	0	0
1	5	9	"A51"	"A51"	14435	11035	100	529	544	218	40	396	396	442	276	62	23	4	0	15721	13963	6198	44	1737	1737	1792	527	29	90	87	0	0.000	0.000	0.000	0.000	0.000	0.000	0.000	0.000	0.000	0.000	0.000	0.000	0.000	0.000	0.010	0.012	0.016	0.018	4.570	0.008	0.032	316	2384	100	133	13984	14117	148	12226	12374	Error	Error	-6.716	133	13984	148	12226	171750	4412358	0.370	23.095	0	0	0
1	6	9	"A51"	"A51"	14735	11035	100	493	518	248	47	390	390	439	345	78	14	1	0	13934	12259	5540	45	1746	1746	1821	858	47	85	83	0	0.000	0.000	0.000	0.000	0.000	0.000	0.000	0.000	0.000	0.000	0.000	0.000	0.000	0.000	0.008	0.012	0.018	0.021	4.511	0.009	0.014	316	2384	100	103	12188	12291	128	10513	10641	Error	Error	-6.887	103	12188	128	10513	163837	3873944	0.229	12.166	0	0	0
1	7	9	"A52"	"A52"	15035	11035	100	515	541	207	38	395	395	443	570	128	3	0	0	10330	8609	3820	44	1750	1750	1827	662	36	84	79	0	0.000	0.000	0.000	0.000	0.000	0.000	0.000	0.000	0.000	0.000	0.000	0.000	0.000	0.000	0.014	0.021	0.027	0.029	4.104	0.015	0.005	316	2384	100	120	8580	8700	146	6859	7005	Error	Error	-6.160	120	8580	146	6859	171068	2720506	0.172	10.245	0	0	0
1	8	9	"A52"	"A52"	15335	11030	100	476	505	195	38	398	398	445	608	136	1	0	0	10552	8869	3864	43	1751	1751	1811	639	35	86	81	0	0.000	0.000	0.000	0.000	0.000	0.000	0.000	0.000	0.000	0.000	0.000	0.000	0.000	0.000	0.009	0.015	0.026	0.026	4.603	0.013	0.057	316	2384	100	78	8801	8879	107	7118	7225	Error	Error	-6.818	78	8801	107	7118	159605	2802629	0.099	11.045	0	0	0
1	9	9	"A52"	"A52"	15635	11030	100	476	504	215	42	418	418	587	2237	381	0	0	0	9824	8441	3671	43	1814	1814	1964	2019	102	79	73	0	0.000	0.000	0.000	0.000	0.000	0.000	0.000	0.000	0.000	0.000	0.000	0.000	0.000	0.000	0.007	0.013	0.022	0.025	4.710	0.013	0.024	316	2384	100	58	8010	8068	86	6627	6713	Error	Error	-7.110	58	8010	86	6627	159374	2667380	-0.037	3.208	0	0	0
1	10	9	"A53"	"A53"	15935	11030	100	485	515	235	45	409	409	447	376	84	12	1	0	11466	9610	4516	46	1813	1813	1887	723	38	81	79	0	0.000	0.000	0.000	0.000	0.000	0.000	0.000	0.000	0.000	0.000	0.000	0.000	0.000	0.000	0.008	0.014	0.025	0.023	4.263	0.013	0.083	316	2384	100	76	9653	9729	106	7797	7903	Error	Error	-6.989	76	9653	106	7797	162614	3036765	0.181	10.682	0	0	0
1	11	9	"A53"	"A53"	16235	11030	100	506	527	225	42	403	403	435	219	50	28	7	0	11599	9763	4276	43	1795	1795	1853	633	34	86	81	0	0.000	0.000	0.000	0.000	0.000	0.000	0.000	0.000	0.000	0.000	0.000	0.000	0.000	0.000	0.011	0.016	0.023	0.026	4.574	0.012	0.051	316	2384	100	103	9804	9907	124	7968	8092	Error	Error	-6.573	103	9804	124	7968	166579	3085127	0.420	12.496	0	0	0
1	12	9	"A53"	"A53"	16535	11025	100	530	546	221	40	431	431	479	433	90	8	0	0	10498	8720	3956	45	1896	1896	1972	642	32	84	77	0	0.000	0.000	0.000	0.000	0.000	0.000	0.000	0.000	0.000	0.000	0.000	0.000	0.000	0.000	0.012	0.017	0.027	0.031	4.294	0.012	0.040	316	2384	100	99	8602	8701	115	6824	6939	Error	Error	-6.441	99	8602	115	6824	172592	2755408	0.155	10.511	0	0	0
1	13	9	"A54"	"A54"	16835	11025	100	543	812	2812	346	425	425	559	1438	257	1	1	0	11594	9351	4676	50	1868	1868	2061	1997	96	74	70	0	0.000	0.000	0.000	0.000	0.000	0.000	0.000	0.000	0.000	0.000	0.000	0.000	0.000	0.000	0.012	0.052	0.028	0.041	7.181	0.040	0.011	316	2384	100	118	9726	9844	387	7483	7870	Error	Error	-6.365	118	9726	387	7483	256572	2954773	0.176	3.650	0	0	0
1	14	9	"A54"	"A54"	17135	11025	100	517	563	345	61	416	416	444	223	50	31	9	0	13042	10469	5454	52	1829	1829	1920	841	43	78	75	0	0.000	0.000	0.000	0.000	0.000	0.000	0.000	0.000	0.000	0.000	0.000	0.000	0.000	0.000	0.009	0.017	0.023	0.028	5.335	0.011	0.035	316	2384	100	101	11213	11314	147	8640	8787	Error	Error	-6.795	101	11213	147	8640	177998	3308270	0.534	10.165	0	0	0
1	15	9	"A54"	"A54"	17430	11025	100	520	561	256	45	422	422	459	253	55	25	6	0	9461	8010	3683	45	1862	1862	1932	601	31	81	76	0	0.000	0.000	0.000	0.000	0.000	0.000	0.000	0.000	0.000	0.000	0.000	0.000	0.000	0.000	0.013	0.023	0.029	0.032	5.308	0.014	0.028	316	2384	100	98	7599	7697	139	6148	6287	Error	Error	-6.277	98	7599	139	6148	177338	2531226	0.403	10.113	0	0	0
1	16	9	"A55"	"A55"	17730	11025	100	505	552	239	43	450	450	506	394	77	9	1	0	8680	7704	3576	46	1960	1960	2040	764	37	78	75	0	0.000	0.000	0.000	0.000	0.000	0.000	0.000	0.000	0.000	0.000	0.000	0.000	0.000	0.000	0.008	0.018	0.035	0.046	6.353	0.013	0.016	316	2384	100	55	6720	6775	102	5744	5846	Error	Error	-6.933	55	6720	102	5744	174392	2434347	0.117	7.414	0	0	0
1	17	9	"A55"	"A55"	18030	11020	100	550	575	317	55	458	458	534	1370	256	0	0	0	8656	7447	3780	50	1951	1951	2074	896	43	74	71	0	0.000	0.000	0.000	0.000	0.000	0.000	0.000	0.000	0.000	0.000	0.000	0.000	0.000	0.000	0.014	0.021	0.037	0.048	5.792	0.018	0.031	316	2384	100	92	6705	6797	117	5496	5613	Error	Error	-6.187	92	6705	117	5496	181844	2353107	0.030	5.997	0	0	0
1	18	9	"A55"	"A55"	18330	11020	100	481	524	232	44	447	447	485	270	55	15	3	0	8233	7138	3570	50	1930	1930	2007	625	31	77	72	0	0.000	0.000	0.000	0.000	0.000	0.000	0.000	0.000	0.000	0.000	0.000	0.000	0.000	0.000	0.005	0.015	0.028	0.038	6.283	0.011	0.021	316	2384	100	34	6303	6337	77	5208	5285	Error	Error	-7.534	34	6303	77	5208	165488	2255509	0.144	8.210	0	0	0
1	1	10	"A56"	"A56"	13235	11340	100	534	581	329	56	383	383	431	405	93	18	1	0	16399	13074	8102	61	1708	1708	2063	2312	112	69	66	0	0.000	0.000	0.000	0.000	0.000	0.000	0.000	0.000	0.000	0.000	0.000	0.000	0.000	0.000	0.010	0.017	0.021	0.024	4.731	0.016	0.213	316	2384	100	151	14691	14842	198	11366	11564	Error	Error	-6.604	151	14691	198	11366	183592	4131293	0.370	4.763	0	0	0
1	2	10	"A56"	"A56"	13535	11340	100	576	618	390	63	393	393	424	210	49	45	16	0	13690	11504	6174	53	1725	1725	1975	1759	89	76	74	0	0.000	0.000	0.000	0.000	0.000	0.000	0.000	0.000	0.000	0.000	0.000	0.000	0.000	0.000	0.015	0.023	0.023	0.027	4.457	0.015	0.095	316	2384	100	183	11965	12148	225	9779	10004	Error	Error	-6.031	183	11965	225	9779	195293	3635223	0.924	5.417	0	0	0
1	3	10	"A56"	"A56"	13835	11335	100	545	580	273	47	382	382	408	201	49	44	18	0	16058	12819	8145	63	1683	1683	2047	2419	118	67	66	0	0.000	0.000	0.000	0.000	0.000	0.000	0.000	0.000	0.000	0.000	0.000	0.000	0.000	0.000	0.011	0.018	0.022	0.028	5.756	0.013	0.168	316	2384	100	163	14375	14538	198	11136	11334	Error	Error	-6.463	163	14375	198	11136	183261	4050774	0.856	4.453	0	0	0
1	4	10	"A57"	"A57"	14135	11335	100	549	663	724	109	419	419	462	571	123	9	2	0	16338	13092	8312	63	1752	1752	2006	1819	90	70	67	0	0.000	0.000	0.000	0.000	0.000	0.000	0.000	0.000	0.000	0.000	0.000	0.000	0.000	0.000	0.009	0.022	0.022	0.028	5.229	0.015	0.051	316	2384	100	130	14586	14716	244	11340	11584	Error	Error	-6.810	130	14586	244	11340	209478	4137018	0.352	6.095	0	0	0
1	5	10	"A57"	"A57"	14435	11335	100	520	549	256	46	412	412	451	387	85	12	1	0	14910	12222	7811	63	1720	1720	1953	1551	79	70	66	0	0.000	0.000	0.000	0.000	0.000	0.000	0.000	0.000	0.000	0.000	0.000	0.000	0.000	0.000	0.008	0.013	0.018	0.026	5.714	0.011	0.025	316	2384	100	108	13190	13298	137	10502	10639	Error	Error	-6.932	108	13190	137	10502	173554	3862014	0.253	6.621	0	0	0
1	6	10	"A57"	"A57"	14735	11335	100	473	500	195	39	386	386	414	233	56	25	4	0	11329	9031	5370	59	1684	1684	1868	1295	69	69	67	0	0.000	0.000	0.000	0.000	0.000	0.000	0.000	0.000	0.000	0.000	0.000	0.000	0.000	0.000	0.009	0.016	0.025	0.029	7.264	0.009	0.032	316	2384	100	87	9645	9732	114	7347	7461	Error	Error	-6.793	87	9645	114	7347	158113	2853696	0.369	5.531	0	0	0
1	7	10	"A58"	"A58"	15035	11335	100	496	527	201	38	393	393	448	801	178	0	0	0	10721	9077	5033	55	1706	1706	1796	721	40	76	72	0	0.000	0.000	0.000	0.000	0.000	0.000	0.000	0.000	0.000	0.000	0.000	0.000	0.000	0.000	0.011	0.018	0.027	0.030	5.399	0.026	0.046	316	2384	100	103	9015	9118	134	7371	7505	Error	Error	-6.452	103	9015	134	7371	166430	2868353	0.099	10.098	0	0	0
1	8	10	"A58"	"A58"	15335	11330	100	504	524	206	39	391	391	420	211	50	30	8	0	11901	9451	5768	61	1736	1736	1926	1301	67	68	65	0	0.000	0.000	0.000	0.000	0.000	0.000	0.000	0.000	0.000	0.000	0.000	0.000	0.000	0.000	0.011	0.017	0.026	0.036	8.150	0.013	0.096	316	2384	100	113	10165	10278	133	7715	7848	Error	Error	-6.491	113	10165	133	7715	165631	2986493	0.493	5.784	0	0	0
1	9	10	"A58"	"A58"	15635	11330	100	479	498	239	47	414	414	449	250	55	17	3	0	9905	8071	4690	58	1783	1783	1956	1137	58	67	65	0	0.000	0.000	0.000	0.000	0.000	0.000	0.000	0.000	0.000	0.000	0.000	0.000	0.000	0.000	0.008	0.013	0.028	0.041	5.791	0.013	0.051	316	2384	100	65	8122	8187	84	6288	6372	Error	Error	-6.965	65	8122	84	6288	157444	2550582	0.196	5.378	0	0	0
1	10	10	"A59"	"A59"	15935	11330	100	484	520	219	42	409	409	452	277	61	21	3	0	11316	8864	4633	52	1807	1807	1945	1008	51	72	71	0	0.000	0.000	0.000	0.000	0.000	0.000	0.000	0.000	0.000	0.000	0.000	0.000	0.000	0.000	0.008	0.016	0.029	0.032	5.783	0.013	0.039	316	2384	100	75	9509	9584	111	7057	7168	Error	Error	-6.986	75	9509	111	7057	164310	2800943	0.245	6.864	0	0	0
1	11	10	"A59"	"A59"	16235	11330	100	507	525	212	40	423	423	467	324	69	12	0	0	10971	8542	4797	56	1810	1810	2009	1313	65	69	65	0	0.000	0.000	0.000	0.000	0.000	0.000	0.000	0.000	0.000	0.000	0.000	0.000	0.000	0.000	0.009	0.015	0.025	0.035	6.012	0.011	0.037	316	2384	100	84	9161	9245	102	6732	6834	Error	Error	-6.769	84	9161	102	6732	165893	2699233	0.179	4.976	0	0	0
1	12	10	"A59"	"A59"	16535	11330	100	554	577	237	41	445	445	483	257	53	26	6	0	11013	8800	4687	53	1872	1872	2054	1173	57	71	68	0	0.000	0.000	0.000	0.000	0.000	0.000	0.000	0.000	0.000	0.000	0.000	0.000	0.000	0.000	0.012	0.019	0.029	0.036	5.695	0.012	0.033	316	2384	100	109	9141	9250	132	6928	7060	Error	Error	-6.390	109	9141	132	6928	182219	2780854	0.366	5.751	0	0	0
1	13	10	"A60"	"A60"	16835	11325	100	491	532	282	53	435	435	468	300	64	16	4	0	3702	5067	3592	70	1871	1871	1940	602	31	63	56	0	0.000	0.000	0.000	0.000	0.000	0.000	0.000	0.000	0.000	0.000	0.000	0.000	0.000	0.000	0.031	0.030	0.071	0.090	6.603	0.027	0.088	316	2384	100	56	1831	1887	97	3196	3293	Error	Error	-5.031	56	1831	97	3196	168018	1601256	0.213	5.194	0	0	0
1	14	10	"A60"	"A60"	17135	11325	100	432	481	212	44	421	421	451	269	59	14	2	0	3309	4523	2961	65	1837	1837	1926	748	38	62	49	0	0.000	0.000	0.000	0.000	0.000	0.000	0.000	0.000	0.000	0.000	0.000	0.000	0.000	0.000	0.007	0.022	0.081	0.102	6.161	0.013	0.008	316	2384	100	11	1472	1483	60	2686	2746	Error	Error	-7.064	11	1472	60	2686	151842	1429264	0.112	3.472	0	0	0
1	15	10	"A60"	"A60"	17435	11325	100	447	503	368	73	433	433	466	241	51	16	3	0	3436	4811	3413	70	1873	1873	1946	602	30	65	57	0	0.000	0.000	0.000	0.000	0.000	0.000	0.000	0.000	0.000	0.000	0.000	0.000	0.000	0.000	0.009	0.024	0.061	0.087	8.380	0.017	0.014	316	2384	100	14	1563	1577	70	2938	3008	Error	Error	-6.803	14	1563	70	2938	158983	1520351	0.154	4.759	0	0	0
1	16	10	"A61"	"A61"	17735	11325	100	575	581	220	37	453	453	495	324	65	15	2	0	11702	9617	5060	52	1927	1927	2061	953	46	74	72	0	0.000	0.000	0.000	0.000	0.000	0.000	0.000	0.000	0.000	0.000	0.000	0.000	0.000	0.000	0.012	0.017	0.023	0.030	5.494	0.013	0.028	316	2384	100	122	9775	9897	128	7690	7818	Error	Error	-6.324	122	9775	128	7690	183515	3038948	0.265	7.929	0	0	0
1	17	10	"A61"	"A61"	18035	11320	100	513	575	268	46	460	460	505	375	74	13	2	0	10781	8618	5309	61	1975	1975	2222	1452	65	63	61	0	0.000	0.000	0.000	0.000	0.000	0.000	0.000	0.000	0.000	0.000	0.000	0.000	0.000	0.000	0.006	0.017	0.033	0.043	6.970	0.015	0.060	316	2384	100	53	8806	8859	115	6643	6758	Error	Error	-7.376	53	8806	115	6643	181636	2723203	0.187	4.405	0	0	0
1	18	10	"A61"	"A61"	18335	11320	100	572	615	307	49	474	474	512	261	50	27	6	0	10411	8249	4962	60	2007	2007	2233	1356	60	64	61	0	0.000	0.000	0.000	0.000	0.000	0.000	0.000	0.000	0.000	0.000	0.000	0.000	0.000	0.000	0.012	0.023	0.034	0.042	6.184	0.021	0.097	316	2384	100	98	8404	8502	141	6242	6383	Error	Error	-6.422	98	8404	141	6242	194250	2606549	0.395	4.437	0	0	0
1	1	11	"A62"	"A62"	13240	11640	100	459	499	243	48	385	385	420	316	75	15	2	0	7604	8712	5624	64	1742	1742	1826	681	37	78	76	0	0.000	0.000	0.000	0.000	0.000	0.000	0.000	0.000	0.000	0.000	0.000	0.000	0.000	0.000	0.013	0.016	0.025	0.029	5.684	0.016	0.087	316	2384	100	74	5862	5936	114	6970	7084	Error	Error	-6.308	74	5862	114	6970	157568	2752983	0.250	10.112	0	0	0
1	2	11	"A62"	"A62"	13540	11640	100	472	493	207	41	365	365	401	238	59	29	5	0	13912	11774	6822	57	1648	1648	1737	849	48	78	75	0	0.000	0.000	0.000	0.000	0.000	0.000	0.000	0.000	0.000	0.000	0.000	0.000	0.000	0.000	0.009	0.013	0.019	0.022	5.725	0.011	0.092	316	2384	100	107	12264	12371	128	10126	10254	Error	Error	-6.841	107	12264	128	10126	155880	3720630	0.387	11.822	0	0	0
1	3	11	"A62"	"A62"	13840	11640	100	523	537	222	41	401	401	449	419	93	8	0	0	12464	11465	5699	49	1695	1695	1763	526	29	89	85	0	0.000	0.000	0.000	0.000	0.000	0.000	0.000	0.000	0.000	0.000	0.000	0.000	0.000	0.000	0.011	0.014	0.020	0.021	3.892	0.009	0.012	316	2384	100	122	10769	10891	136	9770	9906	Error	Error	-6.464	122	10769	136	9770	169656	3623049	0.210	18.445	0	0	0
1	4	11	"A63"	"A63"	14140	11635	100	597	622	313	50	401	401	449	308	68	33	7	0	19826	16726	9211	55	1747	1747	1883	1159	61	79	75	0	0.000	0.000	0.000	0.000	0.000	0.000	0.000	0.000	0.000	0.000	0.000	0.000	0.000	0.000	0.011	0.015	0.017	0.020	4.930	0.012	0.094	316	2384	100	196	18079	18275	221	14979	15200	Error	Error	-6.527	196	18079	221	14979	196395	5285395	0.562	12.807	0	0	0
1	5	11	"A63"	"A63"	14435	11635	100	532	568	245	43	398	398	432	264	61	30	8	0	13648	11191	5800	51	1738	1738	1861	1002	53	77	75	0	0.000	0.000	0.000	0.000	0.000	0.000	0.000	0.000	0.000	0.000	0.000	0.000	0.000	0.000	0.011	0.018	0.021	0.027	6.045	0.014	0.048	316	2384	100	134	11910	12044	170	9453	9623	Error	Error	-6.474	134	11910	170	9453	179643	3536235	0.515	9.311	0	0	0
1	6	11	"A63"	"A63"	14735	11635	100	560	578	251	43	398	398	433	229	52	36	10	0	15760	12784	6322	49	1762	1762	1900	1058	55	80	75	0	0.000	0.000	0.000	0.000	0.000	0.000	0.000	0.000	0.000	0.000	0.000	0.000	0.000	0.000	0.012	0.016	0.020	0.025	5.103	0.013	0.089	316	2384	100	162	13998	14160	180	11022	11202	Error	Error	-6.433	162	13998	180	11022	182775	4039649	0.633	10.287	0	0	0
1	7	11	"A64"	"A64"	15035	11635	100	570	587	241	41	389	389	418	217	51	43	12	0	14447	12510	5621	44	1746	1746	1795	585	32	90	85	0	0.000	0.000	0.000	0.000	0.000	0.000	0.000	0.000	0.000	0.000	0.000	0.000	0.000	0.000	0.014	0.018	0.020	0.022	3.523	0.015	0.140	316	2384	100	181	12701	12882	198	10764	10962	Error	Error	-6.133	181	12701	198	10764	185444	3953120	0.779	18.316	0	0	0
1	8	11	"A64"	"A64"	15335	11630	100	529	549	237	43	398	398	547	2366	432	0	0	0	14166	11394	6219	54	1779	1779	2123	3174	149	70	68	0	0.000	0.000	0.000	0.000	0.000	0.000	0.000	0.000	0.000	0.000	0.000	0.000	0.000	0.000	0.011	0.016	0.024	0.032	5.058	0.245	0.178	316	2384	100	131	12387	12518	151	9615	9766	Error	Error	-6.563	131	12387	151	9615	173590	3600528	0.001	2.921	0	0	0
1	9	11	"A64"	"A64"	15635	11630	100	497	541	341	63	395	395	422	217	51	30	10	0	13509	10971	5471	49	1753	1753	1865	899	48	79	76	0	0.000	0.000	0.000	0.000	0.000	0.000	0.000	0.000	0.000	0.000	0.000	0.000	0.000	0.000	0.009	0.016	0.019	0.023	5.883	0.015	0.077	316	2384	100	102	11756	11858	146	9218	9364	Error	Error	-6.849	102	11756	146	9218	170944	3466686	0.548	10.129	0	0	0
1	10	11	"A65"	"A65"	15935	11630	100	544	568	216	38	412	412	452	332	73	19	2	0	15898	12948	6802	52	1815	1815	1923	989	51	79	76	0	0.000	0.000	0.000	0.000	0.000	0.000	0.000	0.000	0.000	0.000	0.000	0.000	0.000	0.000	0.009	0.014	0.019	0.023	4.625	0.012	0.108	316	2384	100	132	14083	14215	156	11133	11289	Error	Error	-6.737	132	14083	156	11133	179416	4091487	0.349	11.148	0	0	0
1	11	11	"A65"	"A65"	16235	11630	100	542	554	220	39	417	417	445	243	54	28	6	0	14760	11704	6216	53	1840	1840	1964	1069	54	76	74	0	0.000	0.000	0.000	0.000	0.000	0.000	0.000	0.000	0.000	0.000	0.000	0.000	0.000	0.000	0.010	0.014	0.022	0.028	5.325	0.012	0.079	316	2384	100	125	12920	13045	137	9864	10001	Error	Error	-6.692	125	12920	137	9864	175214	3698612	0.449	9.111	0	0	0
1	12	11	"A65"	"A65"	16535	11630	100	569	582	228	39	401	401	437	292	66	27	3	0	14316	12038	6126	50	1820	1820	1898	796	41	83	78	0	0.000	0.000	0.000	0.000	0.000	0.000	0.000	0.000	0.000	0.000	0.000	0.000	0.000	0.000	0.013	0.018	0.020	0.026	4.849	0.013	0.102	316	2384	100	168	12496	12664	181	10218	10399	Error	Error	-6.217	168	12496	181	10218	183840	3803988	0.497	12.739	0	0	0
1	13	11	"A66"	"A66"	16835	11625	100	528	545	223	40	406	406	437	241	55	29	7	0	13245	10645	5652	53	1823	1823	1925	940	48	78	75	0	0.000	0.000	0.000	0.000	0.000	0.000	0.000	0.000	0.000	0.000	0.000	0.000	0.000	0.000	0.011	0.016	0.023	0.027	4.714	0.013	0.092	316	2384	100	122	11422	11544	139	8822	8961	Error	Error	-6.549	122	11422	139	8822	172157	3363683	0.448	9.277	0	0	0
1	14	11	"A66"	"A66"	17135	11625	100	505	530	198	37	428	428	467	295	63	17	1	0	10244	8421	4500	53	1864	1864	1992	940	47	74	71	0	0.000	0.000	0.000	0.000	0.000	0.000	0.000	0.000	0.000	0.000	0.000	0.000	0.000	0.000	0.009	0.016	0.028	0.032	6.405	0.011	0.018	316	2384	100	77	8380	8457	102	6557	6659	Error	Error	-6.766	77	8380	102	6557	167630	2661140	0.214	6.839	0	0	0
1	15	11	"A66"	"A66"	17435	11625	100	520	610	1296	212	422	422	454	217	47	30	8	0	11590	9362	4875	52	1892	1892	1998	1007	50	76	71	0	0.000	0.000	0.000	0.000	0.000	0.000	0.000	0.000	0.000	0.000	0.000	0.000	0.000	0.000	0.010	0.025	0.028	0.036	5.168	0.010	0.004	316	2384	100	98	9698	9796	188	7470	7658	Error	Error	-6.629	98	9698	188	7470	192740	2958268	0.719	7.313	0	0	0
1	16	11	"A67"	"A67"	17735	11625	100	547	565	224	39	421	421	468	396	84	12	0	0	12438	10226	5220	51	1887	1887	1958	695	35	79	76	0	0.000	0.000	0.000	0.000	0.000	0.000	0.000	0.000	0.000	0.000	0.000	0.000	0.000	0.000	0.012	0.017	0.025	0.030	5.277	0.013	0.016	316	2384	100	126	10551	10677	144	8339	8483	Error	Error	-6.388	126	10551	144	8339	178653	3231311	0.245	11.896	0	0	0
1	17	11	"A67"	"A67"	18035	11620	100	590	608	235	38	456	456	507	464	91	8	0	0	12083	9691	5554	57	1962	1962	2147	1252	58	71	68	0	0.000	0.000	0.000	0.000	0.000	0.000	0.000	0.000	0.000	0.000	0.000	0.000	0.000	0.000	0.013	0.020	0.030	0.038	5.931	0.014	0.014	316	2384	100	134	10121	10255	152	7729	7881	Error	Error	-6.239	134	10121	152	7729	192210	3062444	0.218	6.026	0	0	0
1	18	11	"A67"	"A67"	18335	11620	100	560	590	301	51	446	446	481	259	53	27	6	0	11883	9440	5302	56	1981	1981	2127	1131	53	71	68	0	0.000	0.000	0.000	0.000	0.000	0.000	0.000	0.000	0.000	0.000	0.000	0.000	0.000	0.000	0.012	0.019	0.028	0.035	5.455	0.013	0.056	316	2384	100	114	9902	10016	144	7459	7603	Error	Error	-6.441	114	9902	144	7459	186290	2983162	0.421	6.466	0	0	0
1	1	12	"A68"	"A68"	13240	11940	100	569	606	264	43	388	388	412	225	54	44	18	0	22223	17349	10599	61	1763	1763	1964	1675	85	74	71	0	0.000	0.000	0.000	0.000	0.000	0.000	0.000	0.000	0.000	0.000	0.000	0.000	0.000	0.000	0.009	0.014	0.017	0.024	4.834	0.012	0.204	316	2384	100	181	20460	20641	218	15586	15804	Error	Error	-6.821	181	20460	218	15586	191441	5482242	0.862	9.185	0	0	0
1	2	12	"A68"	"A68"	13540	11940	100	517	536	230	42	411	411	467	516	110	5	0	0	14171	11798	7758	65	1769	1769	2089	2093	100	67	63	0	0.000	0.000	0.000	0.000	0.000	0.000	0.000	0.000	0.000	0.000	0.000	0.000	0.000	0.000	0.009	0.012	0.022	0.034	6.533	0.009	0.050	316	2384	100	106	12402	12508	125	10029	10154	Error	Error	-6.870	106	12402	125	10029	169351	3728228	0.134	4.639	0	0	0
1	3	12	"A68"	"A68"	13840	11940	100	528	568	276	48	405	405	446	487	109	11	0	0	15523	12550	7457	59	1759	1759	1933	1370	70	74	72	0	0.000	0.000	0.000	0.000	0.000	0.000	0.000	0.000	0.000	0.000	0.000	0.000	0.000	0.000	0.009	0.015	0.021	0.027	5.941	0.011	0.049	316	2384	100	123	13764	13887	163	10791	10954	Error	Error	-6.806	123	13764	163	10791	179606	3965693	0.251	7.750	0	0	0
1	4	12	"A69"	"A69"	14140	11935	100	525	559	270	48	425	425	546	721	132	1	0	0	16576	13220	7993	60	1749	1749	2086	1919	91	71	69	0	0.000	0.000	0.000	0.000	0.000	0.000	0.000	0.000	0.000	0.000	0.000	0.000	0.000	0.000	0.007	0.012	0.016	0.023	6.551	0.017	0.030	316	2384	100	100	14827	14927	134	11471	11605	Error	Error	-7.212	100	14827	134	11471	176615	4177530	0.018	5.802	0	0	0
1	5	12	"A69"	"A69"	14440	11935	100	575	607	324	53	414	414	554	2226	401	0	0	0	16342	13099	8193	62	1800	1800	2238	3225	144	66	65	0	0.000	0.000	0.000	0.000	0.000	0.000	0.000	0.000	0.000	0.000	0.000	0.000	0.000	0.000	0.011	0.017	0.020	0.030	6.278	0.012	0.094	316	2384	100	161	14542	14703	193	11299	11492	Error	Error	-6.497	161	14542	193	11299	191918	4139167	0.024	3.368	0	0	0
1	6	12	"A69"	"A69"	14740	11935	100	484	521	256	49	401	401	453	444	98	8	0	0	13462	11083	6528	58	1750	1750	1962	1542	78	71	68	0	0.000	0.000	0.000	0.000	0.000	0.000	0.000	0.000	0.000	0.000	0.000	0.000	0.000	0.000	0.007	0.013	0.022	0.029	6.196	0.013	0.048	316	2384	100	83	11712	11795	120	9333	9453	Error	Error	-7.141	83	11712	120	9333	164766	3502338	0.153	5.915	0	0	0
1	7	12	"A70"	"A70"	15040	11935	100	532	591	408	69	406	406	436	223	51	32	10	0	13650	11040	6112	55	1786	1786	1902	927	48	76	73	0	0.000	0.000	0.000	0.000	0.000	0.000	0.000	0.000	0.000	0.000	0.000	0.000	0.000	0.000	0.011	0.020	0.021	0.026	5.885	0.012	0.050	316	2384	100	126	11864	11990	185	9254	9439	Error	Error	-6.557	126	11864	185	9254	186809	3488643	0.695	9.858	0	0	0
1	8	12	"A70"	"A70"	15340	11930	100	495	527	230	43	399	399	429	204	47	32	12	0	13914	10687	6534	61	1788	1788	2053	1756	85	68	65	0	0.000	0.000	0.000	0.000	0.000	0.000	0.000	0.000	0.000	0.000	0.000	0.000	0.000	0.000	0.008	0.014	0.022	0.032	5.706	0.009	0.052	316	2384	100	96	12126	12222	128	8899	9027	Error	Error	-6.981	96	12126	128	8899	166569	3377195	0.480	4.917	0	0	0
1	9	12	"A70"	"A70"	15635	11930	100	554	597	327	54	398	398	428	229	53	37	14	0	15310	11529	7865	68	1797	1797	2123	2105	99	64	60	0	0.000	0.000	0.000	0.000	0.000	0.000	0.000	0.000	0.000	0.000	0.000	0.000	0.000	0.000	0.012	0.020	0.022	0.035	6.727	0.012	0.084	316	2384	100	156	13513	13669	199	9732	9931	Error	Error	-6.437	156	13513	199	9732	188612	3643176	0.738	4.468	0	0	0
1	10	12	"A71"	"A71"	15935	11930	100	574	609	378	62	404	404	439	284	64	31	6	0	17130	15029	6767	45	1815	1815	2237	2589	115	83	80	0	0.000	0.000	0.000	0.000	0.000	0.000	0.000	0.000	0.000	0.000	0.000	0.000	0.000	0.000	0.011	0.016	0.018	0.018	3.493	0.013	0.080	316	2384	100	170	15315	15485	205	13214	13419	Error	Error	-6.493	170	15315	205	13214	192376	4749241	0.599	4.941	0	0	0
1	11	12	"A71"	"A71"	16235	11930	100	552	584	230	39	404	404	441	233	52	40	8	0	16303	13944	7157	51	1857	1857	2422	2997	123	77	74	0	0.000	0.000	0.000	0.000	0.000	0.000	0.000	0.000	0.000	0.000	0.000	0.000	0.000	0.000	0.010	0.015	0.018	0.022	5.057	0.012	0.157	316	2384	100	148	14446	14594	180	12087	12267	Error	Error	-6.609	148	14446	180	12087	184601	4406208	0.614	3.845	0	0	0
1	12	12	"A71"	"A71"	16535	11930	100	551	577	240	41	397	397	426	217	50	38	13	0	15353	13249	6174	46	1816	1816	2288	2658	116	79	77	0	0.000	0.000	0.000	0.000	0.000	0.000	0.000	0.000	0.000	0.000	0.000	0.000	0.000	0.000	0.011	0.016	0.019	0.021	4.416	0.014	0.133	316	2384	100	154	13537	13691	180	11433	11613	Error	Error	-6.458	154	13537	180	11433	182279	4186801	0.696	4.124	0	0	0
1	13	12	"A72"	"A72"	16835	11925	100	490	518	207	39	408	408	471	780	165	0	0	0	9403	7972	3984	49	1824	1824	1987	1191	59	75	71	0	0.000	0.000	0.000	0.000	0.000	0.000	0.000	0.000	0.000	0.000	0.000	0.000	0.000	0.000	0.011	0.018	0.030	0.033	4.590	0.023	0.007	316	2384	100	82	7579	7661	110	6148	6258	Error	Error	-6.530	82	7579	110	6148	163787	2519009	0.060	5.025	0	0	0
1	14	12	"A72"	"A72"	17135	11925	100	522	558	372	66	408	408	436	209	47	31	10	0	9590	7819	4733	60	1876	1876	2107	1566	74	63	60	0	0.000	0.000	0.000	0.000	0.000	0.000	0.000	0.000	0.000	0.000	0.000	0.000	0.000	0.000	0.015	0.025	0.034	0.042	5.050	0.019	0.092	316	2384	100	114	7714	7828	150	5943	6093	Error	Error	-6.080	114	7714	150	5943	176323	2470738	0.584	3.648	0	0	0
1	15	12	"A72"	"A72"	17435	11925	100	547	563	218	38	428	428	468	291	62	24	2	0	9461	7763	4410	56	1920	1920	2106	1222	58	68	64	0	0.000	0.000	0.000	0.000	0.000	0.000	0.000	0.000	0.000	0.000	0.000	0.000	0.000	0.000	0.016	0.023	0.036	0.047	5.203	0.016	0.035	316	2384	100	119	7541	7660	135	5843	5978	Error	Error	-5.986	119	7541	135	5843	177946	2453191	0.326	4.629	0	0	0
1	16	12	"A73"	"A73"	17735	11925	100	488	505	241	47	435	435	466	285	61	11	1	0	5001	4920	2237	45	1906	1906	1981	603	30	78	73	0	0.000	0.000	0.000	0.000	0.000	0.000	0.000	0.000	0.000	0.000	0.000	0.000	0.000	0.000	0.017	0.023	0.052	0.066	4.828	0.014	0.016	316	2384	100	53	3095	3148	70	3014	3084	Error	Error	-5.868	53	3095	70	3014	159521	1554598	0.137	4.874	0	0	0
1	17	12	"A73"	"A73"	18035	11925	100	482	516	215	41	432	432	461	209	45	24	8	0	4402	4529	1949	43	1915	1915	1989	580	29	78	73	0	0.000	0.000	0.000	0.000	0.000	0.000	0.000	0.000	0.000	0.000	0.000	0.000	0.000	0.000	0.020	0.032	0.062	0.074	5.024	0.026	0.040	316	2384	100	50	2487	2537	84	2614	2698	Error	Error	-5.636	50	2487	84	2614	163127	1431290	0.263	4.379	0	0	0
1	18	12	"A73"	"A73"	18335	11920	100	512	556	311	55	448	448	477	261	54	19	6	0	4397	4674	2486	53	1973	1973	2082	774	37	66	61	0	0.000	0.000	0.000	0.000	0.000	0.000	0.000	0.000	0.000	0.000	0.000	0.000	0.000	0.000	0.026	0.040	0.080	0.101	5.546	0.026	0.036	316	2384	100	64	2424	2488	108	2701	2809	Error	Error	-5.243	64	2424	108	2701	175796	1476957	0.303	3.349	0	0	0
1	1	13	"A74"	"A74"	13230	12245	85	670	674	210	31	379	379	403	204	50	63	32	0	24087	23968	2439	10	1766	1766	1925	1254	65	100	100	0	0.000	0.000	0.000	0.000	0.000	0.000	0.000	0.000	0.000	0.000	0.000	0.000	0.000	0.000	0.013	0.013	0.014	0.011	2.510	0.012	0.267	208	1660	100	291	22321	22612	295	22202	22497	Error	Error	-6.261	291	22321	295	22202	140128	4985351	1.328	17.578	0	0	0
1	2	13	"A74"	"A74"	13530	12240	100	484	532	244	45	402	402	460	844	183	0	0	0	18174	13686	8281	60	1703	1703	1874	1370	73	73	69	0	0.000	0.000	0.000	0.000	0.000	0.000	0.000	0.000	0.000	0.000	0.000	0.000	0.000	0.000	0.005	0.011	0.017	0.018	5.145	0.008	0.003	316	2384	100	82	16471	16553	130	11983	12113	Error	Error	-7.650	82	16471	130	11983	168220	4324735	0.085	8.622	0	0	0
1	3	13	"A74"	"A74"	13830	12240	100	558	576	223	38	399	399	449	520	115	7	0	0	14463	12122	7268	59	1692	1692	1888	1659	87	73	70	0	0.000	0.000	0.000	0.000	0.000	0.000	0.000	0.000	0.000	0.000	0.000	0.000	0.000	0.000	0.012	0.017	0.021	0.023	4.367	0.014	0.020	316	2384	100	159	12771	12930	177	10430	10607	Error	Error	-6.328	159	12771	177	10430	181901	3830690	0.244	6.169	0	0	0
1	4	13	"A75"	"A75"	14130	12240	90	601	623	215	34	380	380	413	224	54	49	17	0	12602	12376	2408	19	1672	1672	1705	446	26	100	100	0	0.000	0.000	0.000	0.000	0.000	0.000	0.000	0.000	0.000	0.000	0.000	0.000	0.000	0.000	0.020	0.023	0.024	0.020	2.800	0.017	0.133	256	1924	100	221	10930	11151	243	10704	10947	Error	Error	-5.628	221	10930	243	10704	159415	3168234	0.938	23.926	0	0	0
1	5	13	"A75"	"A75"	14430	12235	100	528	555	266	47	382	382	419	283	67	27	4	0	13145	10973	6060	55	1665	1665	1798	1176	65	78	72	0	0.000	0.000	0.000	0.000	0.000	0.000	0.000	0.000	0.000	0.000	0.000	0.000	0.000	0.000	0.013	0.019	0.023	0.024	5.453	0.012	0.035	316	2384	100	146	11480	11626	173	9308	9481	Error	Error	-6.297	146	11480	173	9308	175386	3467526	0.481	7.802	0	0	0
1	6	13	"A75"	"A75"	14730	12235	100	507	527	228	43	386	386	427	265	62	25	5	0	12678	10316	5758	55	1728	1728	1868	1091	58	75	69	0	0.000	0.000	0.000	0.000	0.000	0.000	0.000	0.000	0.000	0.000	0.000	0.000	0.000	0.000	0.011	0.016	0.023	0.030	5.516	0.012	0.069	316	2384	100	121	10950	11071	141	8588	8729	Error	Error	-6.500	121	10950	141	8588	166521	3259752	0.377	7.743	0	0	0
1	7	13	"A76"	"A76"	15025	12235	100	510	550	325	59	379	379	432	397	91	12	1	0	13016	11029	5009	45	1674	1674	1771	908	51	85	79	0	0.000	0.000	0.000	0.000	0.000	0.000	0.000	0.000	0.000	0.000	0.000	0.000	0.000	0.000	0.012	0.018	0.022	0.025	3.789	0.036	0.048	316	2384	100	131	11342	11473	171	9355	9526	Error	Error	-6.436	131	11342	171	9355	173930	3485055	0.297	10.196	0	0	0
1	8	13	"A76"	"A76"	15325	12235	100	503	512	222	43	381	381	408	194	47	35	11	0	11889	9108	5348	58	1725	1725	1916	1326	69	69	66	0	0.000	0.000	0.000	0.000	0.000	0.000	0.000	0.000	0.000	0.000	0.000	0.000	0.000	0.000	0.012	0.018	0.027	0.039	6.867	0.010	0.054	316	2384	100	122	10164	10286	131	7383	7514	Error	Error	-6.380	122	10164	131	7383	161874	2878196	0.536	5.424	0	0	0
1	9	13	"A76"	"A76"	15625	12235	100	495	511	214	41	389	389	419	213	50	28	7	0	12884	10047	5946	59	1736	1736	1938	1465	75	71	66	0	0.000	0.000	0.000	0.000	0.000	0.000	0.000	0.000	0.000	0.000	0.000	0.000	0.000	0.000	0.010	0.015	0.020	0.031	7.348	0.011	0.076	316	2384	100	106	11148	11254	122	8311	8433	Error	Error	-6.717	106	11148	122	8311	161494	3174782	0.432	5.535	0	0	0
1	10	13	"A77"	"A77"	15925	12230	100	555	590	253	42	392	392	425	235	55	40	12	0	9755	7825	4504	57	1782	1782	1923	1061	55	68	65	0	0.000	0.000	0.000	0.000	0.000	0.000	0.000	0.000	0.000	0.000	0.000	0.000	0.000	0.000	0.020	0.033	0.041	0.048	5.256	0.026	0.171	316	2384	100	163	7973	8136	198	6043	6241	Error	Error	-5.612	163	7973	198	6043	186376	2472618	0.702	5.563	0	0	0
1	11	13	"A77"	"A77"	16225	12230	100	573	615	277	45	401	401	448	338	75	27	6	0	9112	7463	4152	55	1782	1782	1925	937	48	70	67	0	0.000	0.000	0.000	0.000	0.000	0.000	0.000	0.000	0.000	0.000	0.000	0.000	0.000	0.000	0.023	0.038	0.049	0.059	5.220	0.028	0.158	316	2384	100	172	7330	7502	214	5681	5895	Error	Error	-5.413	172	7330	214	5681	194297	2358320	0.494	5.910	0	0	0
1	12	13	"A77"	"A77"	16525	12230	100	516	547	241	44	389	389	425	249	58	30	11	0	8632	6886	3870	56	1761	1761	1896	962	50	68	64	0	0.000	0.000	0.000	0.000	0.000	0.000	0.000	0.000	0.000	0.000	0.000	0.000	0.000	0.000	0.018	0.031	0.045	0.055	5.564	0.025	0.088	316	2384	100	127	6871	6998	158	5125	5283	Error	Error	-5.758	127	6871	158	5125	172799	2176021	0.490	5.187	0	0	0
1	13	13	"A78"	"A78"	16830	12230	85	494	507	192	37	380	380	412	250	60	24	3	0	11864	11843	1600	13	1771	1771	1905	985	51	100	100	0	0.000	0.000	0.000	0.000	0.000	0.000	0.000	0.000	0.000	0.000	0.000	0.000	0.000	0.000	0.011	0.013	0.017	0.014	2.799	0.010	0.044	208	1660	100	114	10093	10207	127	10072	10199	Error	Error	-6.468	114	10093	127	10072	105384	2463435	0.380	10.089	0	0	0
1	14	13	"A78"	"A78"	17125	12225	100	497	527	237	44	422	422	463	440	95	6	0	0	10766	7913	5167	65	1829	1829	2094	1589	75	60	56	0	0.000	0.000	0.000	0.000	0.000	0.000	0.000	0.000	0.000	0.000	0.000	0.000	0.000	0.000	0.008	0.017	0.035	0.047	5.737	0.037	0.081	316	2384	100	75	8937	9012	105	6084	6189	Error	Error	-6.897	75	8937	105	6084	166570	2500606	0.145	3.662	0	0	0
1	15	13	"A78"	"A78"	17425	12225	100	487	518	224	43	397	397	429	271	63	23	5	0	11151	8652	5368	62	1785	1785	1986	1354	68	63	60	0	0.000	0.000	0.000	0.000	0.000	0.000	0.000	0.000	0.000	0.000	0.000	0.000	0.000	0.000	0.010	0.018	0.032	0.044	6.580	0.013	0.029	316	2384	100	90	9366	9456	121	6867	6988	Error	Error	-6.701	90	9366	121	6867	163796	2734014	0.328	4.923	0	0	0
1	16	13	"A79"	"A79"	17725	12225	100	509	531	204	38	400	400	449	357	79	13	0	0	11221	9377	4849	51	1797	1797	1924	1331	69	74	71	0	0.000	0.000	0.000	0.000	0.000	0.000	0.000	0.000	0.000	0.000	0.000	0.000	0.000	0.000	0.012	0.017	0.024	0.025	5.240	0.023	0.056	316	2384	100	109	9424	9533	131	7580	7711	Error	Error	-6.434	109	9424	131	7580	167850	2963236	0.230	5.600	0	0	0
1	17	13	"A79"	"A79"	18025	12225	100	520	736	2858	388	399	399	436	353	80	18	3	0	12966	10143	6461	63	1821	1821	1977	1681	85	65	63	0	0.000	0.000	0.000	0.000	0.000	0.000	0.000	0.000	0.000	0.000	0.000	0.000	0.000	0.000	0.011	0.040	0.028	0.044	6.077	0.028	0.009	316	2384	100	121	11145	11266	337	8322	8659	Error	Error	-6.525	121	11145	337	8322	232441	3205305	0.850	4.858	0	0	0
1	18	13	"A79"	"A79"	18325	12225	100	535	561	246	43	433	433	468	405	86	11	1	0	11007	8730	5385	61	1887	1887	2099	1780	84	63	60	0	0.000	0.000	0.000	0.000	0.000	0.000	0.000	0.000	0.000	0.000	0.000	0.000	0.000	0.000	0.011	0.019	0.025	0.038	6.762	0.015	0.082	316	2384	100	102	9120	9222	128	6843	6971	Error	Error	-6.482	102	9120	128	6843	177167	2758545	0.230	3.725	0	0	0
1	1	14	"A80"	"A80"	13240	12540	100	499	525	204	38	370	370	407	469	115	6	0	0	15114	14178	7611	53	1577	1577	1634	553	33	92	88	0	0.000	0.000	0.000	0.000	0.000	0.000	0.000	0.000	0.000	0.000	0.000	0.000	0.000	0.000	0.010	0.012	0.016	0.016	3.888	0.011	0.139	316	2384	100	129	13537	13666	155	12601	12756	Error	Error	-6.713	129	13537	155	12601	165853	4480128	0.252	22.684	0	0	0
1	2	14	"A80"	"A80"	13540	12540	100	517	552	324	58	403	403	439	397	90	11	1	0	13137	10687	7339	68	1617	1617	1870	1716	91	64	62	0	0.000	0.000	0.000	0.000	0.000	0.000	0.000	0.000	0.000	0.000	0.000	0.000	0.000	0.000	0.010	0.016	0.024	0.034	6.452	0.011	0.074	316	2384	100	114	11520	11634	149	9070	9219	Error	Error	-6.659	114	11520	149	9070	174522	3376960	0.285	5.138	0	0	0
1	3	14	"A80"	"A80"	13840	12540	100	569	934	3265	349	386	386	408	204	50	47	24	0	14094	12256	9102	74	1586	1586	1745	1359	77	71	68	0	0.000	0.000	0.000	0.000	0.000	0.000	0.000	0.000	0.000	0.000	0.000	0.000	0.000	0.000	0.015	0.051	0.028	0.033	4.846	0.092	0.138	316	2384	100	183	12508	12691	548	10670	11218	Error	Error	-6.095	183	12508	548	10670	295213	3872960	2.578	7.734	0	0	0
1	4	14	"A81"	"A81"	14140	12535	100	477	500	198	39	369	369	547	2089	381	0	0	0	13590	11937	6270	52	1560	1560	1864	3495	187	75	73	0	0.000	0.000	0.000	0.000	0.000	0.000	0.000	0.000	0.000	0.000	0.000	0.000	0.000	0.000	0.009	0.013	0.018	0.020	4.915	0.012	0.060	316	2384	100	108	12030	12138	131	10377	10508	Error	Error	-6.799	108	12030	131	10377	157947	3771992	-0.022	2.882	0	0	0
1	5	14	"A81"	"A81"	14440	12535	100	490	506	221	43	363	363	388	188	48	37	13	0	15688	12907	7408	57	1531	1531	1649	1150	69	77	74	0	0.000	0.000	0.000	0.000	0.000	0.000	0.000	0.000	0.000	0.000	0.000	0.000	0.000	0.000	0.009	0.013	0.018	0.023	5.412	0.009	0.084	316	2384	100	127	14157	14284	143	11376	11519	Error	Error	-6.801	127	14157	143	11376	159860	4078747	0.628	9.790	0	0	0
1	6	14	"A81"	"A81"	14740	12535	100	515	537	205	38	377	377	406	276	67	28	3	0	16938	13955	7284	52	1638	1638	1889	1155	61	81	78	0	0.000	0.000	0.000	0.000	0.000	0.000	0.000	0.000	0.000	0.000	0.000	0.000	0.000	0.000	0.009	0.013	0.016	0.020	5.481	0.009	0.034	316	2384	100	138	15300	15438	160	12317	12477	Error	Error	-6.793	138	15300	160	12317	169560	4409872	0.475	10.447	0	0	0
1	7	14	"A82"	"A82"	15040	12535	100	488	521	221	42	356	356	396	272	68	28	5	0	13786	12198	6156	50	1590	1590	1645	507	30	87	83	0	0.000	0.000	0.000	0.000	0.000	0.000	0.000	0.000	0.000	0.000	0.000	0.000	0.000	0.000	0.011	0.016	0.019	0.018	4.087	0.009	0.020	316	2384	100	132	12196	12328	165	10608	10773	Error	Error	-6.530	132	12196	165	10608	164612	3854485	0.460	20.815	0	0	0
1	8	14	"A82"	"A82"	15340	12535	100	507	514	225	43	366	366	406	501	123	5	0	0	12666	10754	5695	52	1591	1591	1704	1006	59	78	75	0	0.000	0.000	0.000	0.000	0.000	0.000	0.000	0.000	0.000	0.000	0.000	0.000	0.000	0.000	0.013	0.016	0.021	0.025	5.693	0.014	0.128	316	2384	100	141	11075	11216	148	9163	9311	Error	Error	-6.295	141	11075	148	9163	162409	3398405	0.216	8.996	0	0	0
1	9	14	"A82"	"A82"	15640	12530	100	489	510	224	43	373	373	406	234	57	27	6	0	11746	9930	5449	54	1619	1619	1774	1176	66	75	70	0	0.000	0.000	0.000	0.000	0.000	0.000	0.000	0.000	0.000	0.000	0.000	0.000	0.000	0.000	0.011	0.016	0.022	0.030	4.745	0.011	0.039	316	2384	100	116	10127	10243	137	8311	8448	Error	Error	-6.448	116	10127	137	8311	161057	3137980	0.444	6.935	0	0	0
1	10	14	"A83"	"A83"	15940	12530	100	501	541	349	64	375	375	402	193	48	37	11	0	11195	10299	3306	32	1652	1652	1830	1143	62	91	89	0	0.000	0.000	0.000	0.000	0.000	0.000	0.000	0.000	0.000	0.000	0.000	0.000	0.000	0.000	0.013	0.019	0.023	0.021	3.277	0.017	0.089	316	2384	100	126	9543	9669	166	8647	8813	Error	Error	-6.243	126	9543	166	8647	170956	3254532	0.720	7.409	0	0	0
1	11	14	"A83"	"A83"	16240	12530	100	507	524	209	39	369	369	404	245	60	32	6	0	11080	9749	4070	41	1632	1632	1862	1394	74	84	80	0	0.000	0.000	0.000	0.000	0.000	0.000	0.000	0.000	0.000	0.000	0.000	0.000	0.000	0.000	0.015	0.019	0.027	0.028	4.499	0.016	0.124	316	2384	100	138	9448	9586	155	8117	8272	Error	Error	-6.097	138	9448	155	8117	165615	3080840	0.490	5.658	0	0	0
1	12	14	"A83"	"A83"	16540	12530	100	480	499	222	44	381	381	413	231	55	26	5	0	8363	7510	2632	35	1642	1642	1830	1036	56	88	85	0	0.000	0.000	0.000	0.000	0.000	0.000	0.000	0.000	0.000	0.000	0.000	0.000	0.000	0.000	0.015	0.020	0.032	0.032	4.010	0.017	0.056	316	2384	100	99	6721	6820	118	5868	5986	Error	Error	-6.085	99	6721	118	5868	157556	2373206	0.372	5.483	0	0	0
1	13	14	"A84"	"A84"	16840	12530	100	516	534	212	39	375	375	410	230	56	33	9	0	11255	9782	4157	42	1663	1663	1705	485	28	90	86	0	0.000	0.000	0.000	0.000	0.000	0.000	0.000	0.000	0.000	0.000	0.000	0.000	0.000	0.000	0.015	0.020	0.024	0.026	4.175	0.014	0.053	316	2384	100	141	9592	9733	159	8119	8278	Error	Error	-6.088	141	9592	159	8119	168763	3091083	0.539	16.654	0	0	0
1	14	14	"A84"	"A84"	17140	12525	100	489	507	214	42	396	396	418	239	57	26	5	0	10368	8205	4650	56	1702	1702	1848	1096	59	69	66	0	0.000	0.000	0.000	0.000	0.000	0.000	0.000	0.000	0.000	0.000	0.000	0.000	0.000	0.000	0.011	0.017	0.030	0.035	4.917	0.012	0.032	316	2384	100	93	8666	8759	111	6503	6614	Error	Error	-6.542	93	8666	111	6503	160255	2592937	0.372	5.800	0	0	0
1	15	14	"A84"	"A84"	17440	12525	100	507	561	394	70	390	390	424	250	58	31	8	0	10973	8764	4872	55	1728	1728	1863	1076	57	73	67	0	0.000	0.000	0.000	0.000	0.000	0.000	0.000	0.000	0.000	0.000	0.000	0.000	0.000	0.000	0.013	0.024	0.030	0.036	6.095	0.019	0.069	316	2384	100	117	9245	9362	171	7036	7207	Error	Error	-6.304	117	9245	171	7036	177422	2769364	0.548	6.414	0	0	0
1	16	14	"A85"	"A85"	17735	12525	100	494	525	204	38	389	389	428	413	96	9	0	0	12180	9646	5038	52	1704	1704	1783	753	42	78	75	0	0.000	0.000	0.000	0.000	0.000	0.000	0.000	0.000	0.000	0.000	0.000	0.000	0.000	0.000	0.010	0.017	0.023	0.027	5.043	0.013	0.064	316	2384	100	105	10476	10581	136	7942	8078	Error	Error	-6.641	105	10476	136	7942	165833	3048218	0.235	10.442	0	0	0
1	17	14	"A85"	"A85"	18035	12525	100	511	530	205	38	393	393	419	208	49	31	9	0	12372	9805	5449	55	1699	1699	1802	896	49	74	72	0	0.000	0.000	0.000	0.000	0.000	0.000	0.000	0.000	0.000	0.000	0.000	0.000	0.000	0.000	0.011	0.017	0.021	0.028	5.094	0.013	0.065	316	2384	100	118	10673	10791	137	8106	8243	Error	Error	-6.499	118	10673	137	8106	167527	3098411	0.534	8.932	0	0	0
1	18	14	"A85"	"A85"	18335	12520	100	526	554	234	42	441	441	3137	12088	385	0	0	0	10546	8406	5385	64	1880	1880	5762	14001	242	2	0	0	0.000	0.000	0.000	0.000	0.000	0.000	0.000	0.000	0.000	0.000	0.000	0.000	0.000	0.000	0.010	0.017	0.030	0.044	7.519	0.033	0.147	316	2384	100	85	8666	8751	113	6526	6639	Error	Error	-6.672	85	8666	113	6526	175151	2656372	-0.214	0.189	0	0	0
1	1	15	"A86"	"A86"	13245	12850	90	565	590	294	49	374	374	406	204	50	46	18	0	15970	14647	4838	33	1652	1652	1681	326	19	100	100	0	0.000	0.000	0.000	0.000	0.000	0.000	0.000	0.000	0.000	0.000	0.000	0.000	0.000	0.000	0.013	0.017	0.019	0.016	2.617	0.014	0.124	256	1924	100	191	14318	14509	216	12995	13211	Error	Error	-6.228	191	14318	216	12995	151125	3749640	0.902	39.773	0	0	0
1	2	15	"A86"	"A86"	13550	12850	85	582	597	216	36	371	371	412	224	54	47	13	0	17582	16951	3073	18	1676	1676	1790	888	49	100	100	0	0.000	0.000	0.000	0.000	0.000	0.000	0.000	0.000	0.000	0.000	0.000	0.000	0.000	0.000	0.013	0.015	0.015	0.014	2.521	0.011	0.107	208	1660	100	211	15906	16117	226	15275	15501	Error	Error	-6.236	211	15906	226	15275	124130	3525885	0.826	17.073	0	0	0
1	3	15	"A86"	"A86"	13840	12845	100	534	564	245	43	375	375	401	197	49	45	16	0	18103	14921	7434	49	1595	1595	1679	812	48	87	81	0	0.000	0.000	0.000	0.000	0.000	0.000	0.000	0.000	0.000	0.000	0.000	0.000	0.000	0.000	0.010	0.014	0.017	0.019	4.380	0.011	0.107	316	2384	100	159	16508	16667	189	13326	13515	Error	Error	-6.698	159	16508	189	13326	178226	4714945	0.827	16.308	0	0	0
1	4	15	"A87"	"A87"	14140	12850	90	475	509	223	43	365	365	389	201	51	34	12	0	16189	15644	3351	21	1574	1574	1605	301	18	100	100	0	0.000	0.000	0.000	0.000	0.000	0.000	0.000	0.000	0.000	0.000	0.000	0.000	0.000	0.000	0.008	0.010	0.013	0.011	3.074	0.009	0.064	256	1924	100	110	14615	14725	144	14070	14214	Error	Error	-7.054	110	14615	144	14070	130356	4004984	0.597	46.641	0	0	0
1	5	15	"A87"	"A87"	14445	12845	85	514	563	283	50	361	361	393	230	58	43	11	0	14924	15106	2046	13	1603	1603	1700	791	46	100	100	0	0.000	0.000	0.000	0.000	0.000	0.000	0.000	0.000	0.000	0.000	0.000	0.000	0.000	0.000	0.011	0.015	0.020	0.014	2.939	0.012	0.099	208	1660	100	153	13321	13474	202	13503	13705	Error	Error	-6.444	153	13321	202	13503	117038	3142070	0.739	16.948	0	0	0
1	6	15	"A87"	"A87"	14740	12840	100	471	487	198	40	382	382	729	4000	548	0	0	0	15553	12975	5854	45	1611	1611	1950	3736	191	79	76	0	0.000	0.000	0.000	0.000	0.000	0.000	0.000	0.000	0.000	0.000	0.000	0.000	0.000	0.000	0.006	0.009	0.013	0.015	5.781	0.007	0.025	316	2384	100	89	13942	14031	105	11364	11469	Error	Error	-7.291	89	13942	105	11364	153937	4100141	-0.060	2.951	0	0	0
1	7	15	"A88"	"A88"	15035	12840	90	548	627	375	59	367	367	403	309	76	32	8	0	15624	15176	2979	19	1635	1635	1658	309	18	100	100	0	0.000	0.000	0.000	0.000	0.000	0.000	0.000	0.000	0.000	0.000	0.000	0.000	0.000	0.000	0.013	0.019	0.018	0.016	3.058	0.067	0.010	256	1924	100	181	13989	14170	260	13541	13801	Error	Error	-6.272	181	13989	260	13541	160428	3885131	0.725	43.748	0	0	0
1	8	15	"A88"	"A88"	15345	12840	85	521	557	203	36	378	378	403	188	46	42	15	0	17393	17103	2377	13	1676	1676	1776	811	45	100	100	0	0.000	0.000	0.000	0.000	0.000	0.000	0.000	0.000	0.000	0.000	0.000	0.000	0.000	0.000	0.009	0.012	0.013	0.010	3.118	0.010	0.106	208	1660	100	143	15717	15860	179	15427	15606	Error	Error	-6.780	143	15717	179	15427	115938	3557503	0.819	18.899	0	0	0
1	9	15	"A88"	"A88"	15645	12840	85	533	538	214	39	371	371	408	243	59	34	7	0	14702	14455	2410	16	1648	1648	1739	675	38	100	100	0	0.000	0.000	0.000	0.000	0.000	0.000	0.000	0.000	0.000	0.000	0.000	0.000	0.000	0.000	0.012	0.013	0.017	0.013	2.879	0.010	0.067	208	1660	100	162	13054	13216	167	12807	12974	Error	Error	-6.332	162	13054	167	12807	111839	3006670	0.535	18.839	0	0	0
1	10	15	"A89"	"A89"	15945	12840	85	508	575	469	81	380	380	423	392	92	12	2	0	14757	14663	2291	15	1691	1691	1776	712	40	100	100	0	0.000	0.000	0.000	0.000	0.000	0.000	0.000	0.000	0.000	0.000	0.000	0.000	0.000	0.000	0.010	0.015	0.014	0.012	3.066	0.013	0.058	208	1660	100	128	13066	13194	195	12972	13167	Error	Error	-6.674	128	13066	195	12972	119670	3049812	0.388	18.100	0	0	0
1	11	15	"A89"	"A89"	16240	12835	100	453	463	179	38	380	380	407	230	56	18	3	0	11184	9463	4668	49	1653	1653	1720	664	38	82	77	0	0.000	0.000	0.000	0.000	0.000	0.000	0.000	0.000	0.000	0.000	0.000	0.000	0.000	0.000	0.008	0.011	0.020	0.026	4.873	0.008	0.030	316	2384	100	73	9531	9604	83	7810	7893	Error	Error	-7.029	73	9531	83	7810	146189	2990244	0.243	11.661	0	0	0
1	12	15	"A89"	"A89"	16540	12835	100	486	515	222	43	386	386	416	298	71	20	2	0	11519	9652	5162	53	1669	1669	1767	959	54	76	73	0	0.000	0.000	0.000	0.000	0.000	0.000	0.000	0.000	0.000	0.000	0.000	0.000	0.000	0.000	0.010	0.016	0.023	0.030	5.639	0.012	0.070	316	2384	100	100	9850	9950	129	7983	8112	Error	Error	-6.622	100	9850	129	7983	162614	3050069	0.332	8.222	0	0	0
1	13	15	"A90"	"A90"	16845	12835	85	499	534	221	41	368	368	398	214	53	35	12	0	12096	12000	1340	11	1714	1714	1776	654	36	100	100	0	0.000	0.000	0.000	0.000	0.000	0.000	0.000	0.000	0.000	0.000	0.000	0.000	0.000	0.000	0.013	0.016	0.019	0.016	2.894	0.011	0.043	208	1660	100	131	10382	10513	166	10286	10452	Error	Error	-6.308	131	10382	166	10286	111048	2495916	0.636	15.633	0	0	0
1	14	15	"A90"	"A90"	17140	12830	100	483	497	198	39	396	396	563	2405	427	0	0	0	11692	9041	5206	57	1733	1733	2032	2802	137	65	63	0	0.000	0.000	0.000	0.000	0.000	0.000	0.000	0.000	0.000	0.000	0.000	0.000	0.000	0.000	0.009	0.014	0.024	0.032	6.357	0.012	0.070	316	2384	100	87	9959	10046	101	7308	7409	Error	Error	-6.839	87	9959	101	7308	156940	2857014	-0.027	2.501	0	0	0
1	15	15	"A90"	"A90"	17440	12830	100	468	499	201	40	390	390	415	196	47	26	9	0	11318	9333	4511	48	1723	1723	1786	589	32	85	78	0	0.000	0.000	0.000	0.000	0.000	0.000	0.000	0.000	0.000	0.000	0.000	0.000	0.000	0.000	0.008	0.014	0.021	0.024	5.511	0.010	0.046	316	2384	100	78	9595	9673	109	7610	7719	Error	Error	-6.943	78	9595	109	7610	157821	2949377	0.429	12.813	0	0	0
1	16	15	"A91"	"A91"	17740	12835	85	487	516	204	39	402	402	443	289	65	19	2	0	10828	10552	2057	19	1759	1759	1846	656	35	100	100	0	0.000	0.000	0.000	0.000	0.000	0.000	0.000	0.000	0.000	0.000	0.000	0.000	0.000	0.000	0.009	0.013	0.018	0.016	2.904	0.010	0.032	208	1660	100	85	9069	9154	114	8793	8907	Error	Error	-6.737	85	9069	114	8793	107267	2194831	0.253	13.271	0	0	0
1	17	15	"A91"	"A91"	18040	12830	100	477	495	198	40	391	391	423	244	57	23	4	0	12022	10094	4643	45	1726	1726	1766	462	26	88	81	0	0.000	0.000	0.000	0.000	0.000	0.000	0.000	0.000	0.000	0.000	0.000	0.000	0.000	0.000	0.008	0.012	0.023	0.027	5.121	0.007	0.010	316	2384	100	86	10296	10382	104	8368	8472	Error	Error	-6.904	86	10296	104	8368	156565	3189564	0.295	18.026	0	0	0
1	18	15	"A91"	"A91"	18340	12830	100	517	560	305	54	412	412	447	312	69	19	4	0	11963	9780	4943	50	1816	1816	1875	642	34	80	75	0	0.000	0.000	0.000	0.000	0.000	0.000	0.000	0.000	0.000	0.000	0.000	0.000	0.000	0.000	0.010	0.019	0.024	0.027	7.260	0.016	0.084	316	2384	100	105	10147	10252	148	7964	8112	Error	Error	-6.595	105	10147	148	7964	176837	3090466	0.362	12.313	0	0	0
1	1	16	"A92"	"A92"	13245	13150	90	531	554	226	40	358	358	388	199	51	45	14	0	17849	17375	4311	24	1632	1632	1657	341	20	100	100	0	0.000	0.000	0.000	0.000	0.000	0.000	0.000	0.000	0.000	0.000	0.000	0.000	0.000	0.000	0.011	0.012	0.014	0.012	2.520	0.011	0.044	256	1924	100	173	16217	16390	196	15743	15939	Error	Error	-6.551	173	16217	196	15743	141721	4447880	0.834	46.094	0	0	0
1	2	16	"A92"	"A92"	13540	13145	100	503	568	687	120	358	358	392	248	63	32	7	0	15692	12550	8199	65	1582	1582	1801	1708	94	69	66	0	0.000	0.000	0.000	0.000	0.000	0.000	0.000	0.000	0.000	0.000	0.000	0.000	0.000	0.000	0.010	0.019	0.020	0.029	6.586	0.011	0.031	316	2384	100	145	14110	14255	210	10968	11178	Error	Error	-6.605	145	14110	210	10968	179620	3965774	0.710	6.293	0	0	0
1	3	16	"A92"	"A92"	13840	13145	100	481	501	207	41	368	368	407	344	84	15	0	0	15536	13214	7972	60	1567	1567	1727	1515	87	74	70	0	0.000	0.000	0.000	0.000	0.000	0.000	0.000	0.000	0.000	0.000	0.000	0.000	0.000	0.000	0.008	0.011	0.016	0.021	4.947	0.009	0.020	316	2384	100	113	13969	14082	133	11647	11780	Error	Error	-6.950	113	13969	133	11647	158413	4175650	0.273	7.582	0	0	0
1	4	16	"A93"	"A93"	14145	13150	90	490	515	207	40	358	358	386	205	53	35	11	0	17513	16727	3674	21	1584	1584	1621	402	24	100	100	0	0.000	0.000	0.000	0.000	0.000	0.000	0.000	0.000	0.000	0.000	0.000	0.000	0.000	0.000	0.008	0.010	0.012	0.011	2.983	0.009	0.101	256	1924	100	132	15929	16061	157	15143	15300	Error	Error	-6.915	132	15929	157	15143	131899	4282142	0.629	37.577	0	0	0
1	5	16	"A93"	"A93"	14440	13140	100	482	509	233	45	391	391	1996	9217	461	0	0	0	15603	12494	7632	61	1646	1646	4082	10843	265	59	0	0	0.000	0.000	0.000	0.000	0.000	0.000	0.000	0.000	0.000	0.000	0.000	0.000	0.000	0.000	0.007	0.011	0.018	0.021	6.560	0.030	0.127	316	2384	100	91	13957	14048	118	10848	10966	Error	Error	-7.261	91	13957	118	10848	160794	3948067	-0.161	0.776	0	0	0
1	6	16	"A93"	"A93"	14740	13140	100	449	487	217	44	377	377	404	202	50	30	11	0	13357	10928	7005	64	1613	1613	1833	1619	88	68	65	0	0.000	0.000	0.000	0.000	0.000	0.000	0.000	0.000	0.000	0.000	0.000	0.000	0.000	0.000	0.006	0.012	0.021	0.024	6.031	0.010	0.082	316	2384	100	72	11744	11816	110	9315	9425	Error	Error	-7.350	72	11744	110	9315	153995	3453295	0.411	5.618	0	0	0
1	7	16	"A94"	"A94"	15040	13140	85	482	503	204	40	366	366	393	198	50	33	9	0	16579	16405	3900	23	1592	1592	1767	1376	77	100	100	0	0.000	0.000	0.000	0.000	0.000	0.000	0.000	0.000	0.000	0.000	0.000	0.000	0.000	0.000	0.008	0.009	0.013	0.010	2.922	0.007	0.062	208	1660	100	116	14987	15103	137	14813	14950	Error	Error	-7.013	116	14987	137	14813	104602	3412312	0.556	10.638	0	0	0
1	8	16	"A94"	"A94"	15340	13140	100	471	489	242	49	353	353	381	209	54	31	7	0	13373	11692	6909	59	1605	1605	1759	1361	77	75	72	0	0.000	0.000	0.000	0.000	0.000	0.000	0.000	0.000	0.000	0.000	0.000	0.000	0.000	0.000	0.010	0.013	0.018	0.024	5.600	0.009	0.084	316	2384	100	118	11768	11886	136	10087	10223	Error	Error	-6.640	118	11768	136	10087	154466	3694698	0.517	7.298	0	0	0
1	9	16	"A94"	"A94"	15640	13135	100	461	490	218	44	371	371	418	545	130	2	0	0	11272	9818	5526	56	1611	1611	1772	1691	95	74	70	0	0.000	0.000	0.000	0.000	0.000	0.000	0.000	0.000	0.000	0.000	0.000	0.000	0.000	0.000	0.009	0.014	0.023	0.032	6.905	0.012	0.058	316	2384	100	90	9661	9751	119	8207	8326	Error	Error	-6.746	90	9661	119	8207	154802	3102607	0.132	4.758	0	0	0
1	10	16	"A95"	"A95"	15945	13140	100	515	535	191	35	383	383	409	252	61	25	5	0	14563	14698	3033	20	1626	1626	1658	329	19	100	100	0	0.000	0.000	0.000	0.000	0.000	0.000	0.000	0.000	0.000	0.000	0.000	0.000	0.000	0.000	0.010	0.012	0.014	0.012	2.944	0.009	0.064	316	2384	100	132	12937	13069	152	13072	13224	Error	Error	-6.615	132	12937	152	13072	168978	4644446	0.500	39.635	0	0	0
1	11	16	"A95"	"A95"	16240	13135	100	534	573	327	57	381	381	416	234	56	38	9	0	13275	11615	5570	47	1654	1654	2065	2295	111	78	76	0	0.000	0.000	0.000	0.000	0.000	0.000	0.000	0.000	0.000	0.000	0.000	0.000	0.000	0.000	0.013	0.019	0.022	0.024	4.344	0.017	0.110	316	2384	100	153	11621	11774	192	9961	10153	Error	Error	-6.247	153	11621	192	9961	181214	3670259	0.671	4.161	0	0	0
1	12	16	"A95"	"A95"	16540	13135	100	431	466	206	44	378	378	422	603	142	1	0	0	11530	10530	4837	45	1654	1654	2015	2231	110	80	78	0	0.000	0.000	0.000	0.000	0.000	0.000	0.000	0.000	0.000	0.000	0.000	0.000	0.000	0.000	0.005	0.010	0.018	0.018	4.407	0.010	0.074	316	2384	100	53	9876	9929	88	8876	8964	Error	Error	-7.542	53	9876	88	8876	147162	3327602	0.073	3.817	0	0	0
1	13	16	"A96"	"A96"	16835	13135	100	457	488	216	44	378	378	406	231	56	25	6	0	11616	10505	4335	41	1648	1648	1850	1232	66	86	82	0	0.000	0.000	0.000	0.000	0.000	0.000	0.000	0.000	0.000	0.000	0.000	0.000	0.000	0.000	0.008	0.012	0.022	0.019	3.973	0.012	0.075	316	2384	100	79	9968	10047	110	8857	8967	Error	Error	-6.979	79	9968	110	8857	154349	3319457	0.355	7.025	0	0	0
1	14	16	"A96"	"A96"	17135	13130	100	463	502	241	48	385	385	417	232	55	26	8	0	9943	7921	4630	58	1703	1703	2132	1928	90	65	63	0	0.000	0.000	0.000	0.000	0.000	0.000	0.000	0.000	0.000	0.000	0.000	0.000	0.000	0.000	0.009	0.019	0.035	0.042	6.581	0.013	0.061	316	2384	100	78	8240	8318	117	6218	6335	Error	Error	-6.723	78	8240	117	6218	158535	2502939	0.366	3.003	0	0	0
1	15	16	"A96"	"A96"	17435	13130	100	467	493	238	48	381	381	409	199	48	26	9	0	10452	8874	4745	53	1705	1705	2097	1897	90	71	69	0	0.000	0.000	0.000	0.000	0.000	0.000	0.000	0.000	0.000	0.000	0.000	0.000	0.000	0.000	0.010	0.016	0.022	0.027	4.729	0.013	0.077	316	2384	100	86	8747	8833	112	7169	7281	Error	Error	-6.668	86	8747	112	7169	155640	2804276	0.422	3.572	0	0	0
1	16	16	"A97"	"A97"	17735	13130	100	517	548	218	39	398	398	435	546	125	6	0	0	11398	10701	3471	32	1742	1742	1864	880	47	93	91	0	0.000	0.000	0.000	0.000	0.000	0.000	0.000	0.000	0.000	0.000	0.000	0.000	0.000	0.000	0.012	0.017	0.022	0.022	3.174	0.013	0.006	316	2384	100	119	9656	9775	150	8959	9109	Error	Error	-6.342	119	9656	150	8959	173097	3381527	0.207	10.042	0	0	0
1	17	16	"A97"	"A97"	18035	13130	100	543	585	411	70	403	403	423	201	47	37	15	0	12982	11335	5701	50	1727	1727	2038	1936	94	77	75	0	0.000	0.000	0.000	0.000	0.000	0.000	0.000	0.000	0.000	0.000	0.000	0.000	0.000	0.000	0.012	0.019	0.025	0.028	5.614	0.015	0.107	316	2384	100	140	11255	11395	182	9608	9790	Error	Error	-6.329	140	11255	182	9608	184736	3581867	0.806	4.802	0	0	0
1	18	16	"A97"	"A97"	18335	13125	100	484	515	248	48	408	408	441	322	73	11	1	0	10610	9176	5595	60	1771	1771	2242	2484	110	67	65	0	0.000	0.000	0.000	0.000	0.000	0.000	0.000	0.000	0.000	0.000	0.000	0.000	0.000	0.000	0.009	0.014	0.024	0.030	6.804	0.013	0.094	316	2384	100	76	8839	8915	107	7405	7512	Error	Error	-6.862	76	8839	107	7405	162676	2899672	0.230	2.791	0	0	0
1	1	17	"A98"	"A98"	13250	13450	80	371	386	180	46	348	348	377	278	73	10	0	0	3267	3772	1443	38	1491	1491	1528	601	39	95	72	0	0.000	0.000	0.000	0.000	0.000	0.000	0.000	0.000	0.000	0.000	0.000	0.000	0.000	0.000	0.013	0.017	0.061	0.056	3.434	0.011	0.006	208	1512	100	23	1776	1799	38	2281	2319	Error	Error	-6.271	23	1776	38	2281	80297	784501	0.032	3.734	0	0	0
1	2	17	"A98"	"A98"	13545	13445	100	362	376	164	43	353	353	385	265	68	7	0	0	2178	2979	2096	70	1454	1454	1479	307	20	65	53	0	0.000	0.000	0.000	0.000	0.000	0.000	0.000	0.000	0.000	0.000	0.000	0.000	0.000	0.000	0.012	0.015	0.141	0.139	6.552	0.013	0.009	316	2384	100	9	724	733	23	1525	1548	Error	Error	-6.330	9	724	23	1525	118911	941287	-0.034	4.886	0	0	0
1	3	17	"A98"	"A98"	13845	13445	100	380	407	192	47	357	357	392	288	73	11	1	0	2591	3364	2264	67	1476	1476	1501	297	19	72	64	0	0.000	0.000	0.000	0.000	0.000	0.000	0.000	0.000	0.000	0.000	0.000	0.000	0.000	0.000	0.021	0.026	0.110	0.106	6.332	0.017	0.017	316	2384	100	23	1115	1138	50	1888	1938	Error	Error	-5.599	23	1115	50	1888	128711	1063161	0.052	6.273	0	0	0
1	4	17	"A99"	"A99"	14145	13440	100	405	429	219	51	347	347	370	171	46	26	8	0	5536	5202	2063	39	1498	1498	1521	311	20	87	83	0	0.000	0.000	0.000	0.000	0.000	0.000	0.000	0.000	0.000	0.000	0.000	0.000	0.000	0.000	0.014	0.022	0.041	0.046	4.558	0.015	0.025	316	2384	100	58	4038	4096	82	3704	3786	Error	Error	-6.121	58	4038	82	3704	135488	1643836	0.345	11.836	0	0	0
1	5	17	"A99"	"A99"	14445	13440	100	381	412	194	47	365	365	393	231	58	12	3	0	5623	5065	2431	47	1527	1527	1579	498	31	76	73	0	0.000	0.000	0.000	0.000	0.000	0.000	0.000	0.000	0.000	0.000	0.000	0.000	0.000	0.000	0.004	0.013	0.043	0.060	6.892	0.009	0.007	316	2384	100	16	4096	4112	47	3538	3585	Error	Error	-8.000	16	4096	47	3538	130069	1600677	0.082	7.000	0	0	0
1	6	17	"A99"	"A99"	14745	13440	100	381	421	285	67	345	345	373	196	52	18	5	0	4401	4084	1789	43	1454	1454	1494	421	28	79	73	0	0.000	0.000	0.000	0.000	0.000	0.000	0.000	0.000	0.000	0.000	0.000	0.000	0.000	0.000	0.012	0.029	0.054	0.068	5.806	0.015	0.012	316	2384	100	36	2947	2983	76	2630	2706	Error	Error	-6.355	36	2947	76	2630	133083	1290392	0.245	6.152	0	0	0
1	7	17	"A100"	"A100"	15050	13440	90	471	496	191	38	348	348	390	291	74	20	2	0	12803	12219	2685	21	1488	1488	1507	275	18	100	100	0	0.000	0.000	0.000	0.000	0.000	0.000	0.000	0.000	0.000	0.000	0.000	0.000	0.000	0.000	0.011	0.014	0.016	0.014	2.861	0.010	0.036	256	1924	100	123	11315	11438	148	10731	10879	Error	Error	-6.523	123	11315	148	10731	126900	3128101	0.364	38.953	0	0	0
1	8	17	"A100"	"A100"	15340	13440	100	431	454	280	61	370	370	402	246	61	19	3	0	10733	9022	5117	56	1521	1521	1693	1362	80	73	70	0	0.000	0.000	0.000	0.000	0.000	0.000	0.000	0.000	0.000	0.000	0.000	0.000	0.000	0.000	0.007	0.011	0.023	0.028	5.475	0.011	0.043	316	2384	100	61	9212	9273	84	7501	7585	Error	Error	-7.239	61	9212	84	7501	143610	2851029	0.211	5.381	0	0	0
1	9	17	"A100"	"A100"	15640	13435	100	441	482	228	47	361	361	396	244	61	26	4	0	10392	8594	4650	54	1574	1574	1680	876	52	75	72	0	0.000	0.000	0.000	0.000	0.000	0.000	0.000	0.000	0.000	0.000	0.000	0.000	0.000	0.000	0.009	0.017	0.028	0.030	5.096	0.011	0.034	316	2384	100	80	8818	8898	121	7020	7141	Error	Error	-6.784	80	8818	121	7020	152237	2715797	0.352	7.893	0	0	0
1	10	17	"A101"	"A101"	15940	13435	100	412	427	189	44	370	370	393	207	52	19	4	0	3861	4734	3334	70	1558	1558	1603	501	31	70	67	0	0.000	0.000	0.000	0.000	0.000	0.000	0.000	0.000	0.000	0.000	0.000	0.000	0.000	0.000	0.018	0.018	0.050	0.061	6.324	0.013	0.033	316	2384	100	42	2303	2345	57	3176	3233	Error	Error	-5.777	42	2303	57	3176	134807	1495823	0.164	6.250	0	0	0
1	11	17	"A101"	"A101"	16240	13435	100	382	413	185	44	357	357	384	184	47	20	6	0	3466	4089	2937	71	1550	1550	1648	870	52	62	53	0	0.000	0.000	0.000	0.000	0.000	0.000	0.000	0.000	0.000	0.000	0.000	0.000	0.000	0.000	0.013	0.022	0.088	0.093	6.099	0.008	0.013	316	2384	100	25	1916	1941	56	2539	2595	Error	Error	-6.260	25	1916	56	2539	130626	1292264	0.158	2.806	0	0	0
1	12	17	"A101"	"A101"	16540	13435	100	390	402	195	48	364	364	393	240	61	12	3	0	3294	4104	3005	73	1547	1547	1642	766	46	62	54	0	0.000	0.000	0.000	0.000	0.000	0.000	0.000	0.000	0.000	0.000	0.000	0.000	0.000	0.000	0.015	0.015	0.046	0.070	6.088	0.007	0.004	316	2384	100	26	1747	1773	38	2557	2595	Error	Error	-6.070	26	1747	38	2557	127014	1296870	0.038	3.214	0	0	0
1	13	17	"A102"	"A102"	16835	13435	85	420	477	400	83	376	376	416	243	58	18	6	0	6524	7312	3616	49	1619	1619	1697	536	31	97	97	0	0.000	0.000	0.000	0.000	0.000	0.000	0.000	0.000	0.000	0.000	0.000	0.000	0.000	0.000	0.009	0.018	0.034	0.026	4.510	0.021	0.054	208	1660	100	44	4905	4949	101	5693	5794	Error	Error	-6.801	44	4905	101	5693	99314	1520995	0.251	10.476	0	0	0
1	14	17	"A102"	"A102"	17140	13430	100	419	462	254	54	435	435	5067	16046	316	0	0	0	3032	4197	2866	68	1762	1762	6876	16199	235	0	0	0	0.000	0.000	0.000	0.000	0.000	0.000	0.000	0.000	0.000	0.000	0.000	0.000	0.000	0.000	-0.013	0.011	0.127	0.129	6.423	0.995	0.910	316	2384	100	-16	1270	1254	27	2435	2462	Error	Error	Error	-16	1270	27	2435	146019	1326189	-0.287	-0.165	0	0	0
1	15	17	"A102"	"A102"	17440	13430	100	420	448	285	63	368	368	396	203	51	22	6	0	3394	4553	3266	71	1572	1572	1653	697	42	66	58	0	0.000	0.000	0.000	0.000	0.000	0.000	0.000	0.000	0.000	0.000	0.000	0.000	0.000	0.000	0.029	0.027	0.060	0.077	7.413	0.016	0.026	316	2384	100	52	1822	1874	80	2981	3061	Error	Error	-5.131	52	1822	80	2981	141725	1438795	0.256	4.161	0	0	0
1	16	17	"A103"	"A103"	17740	13430	100	475	481	195	40	415	415	630	2793	443	0	0	0	6779	5976	2880	48	1692	1692	2110	4102	194	64	4	0	0.000	0.000	0.000	0.000	0.000	0.000	0.000	0.000	0.000	0.000	0.000	0.000	0.000	0.000	0.012	0.015	0.036	0.050	5.459	0.010	0.016	316	2384	100	60	5087	5147	66	4284	4350	Error	Error	-6.406	60	5087	66	4284	152076	1888344	-0.053	0.942	0	0	0
1	17	17	"A103"	"A103"	18040	13430	100	460	482	252	52	399	399	423	197	46	23	7	0	7425	6439	3289	51	1682	1682	1743	651	37	75	71	0	0.000	0.000	0.000	0.000	0.000	0.000	0.000	0.000	0.000	0.000	0.000	0.000	0.000	0.000	0.011	0.017	0.032	0.044	5.608	0.014	0.036	316	2384	100	61	5743	5804	83	4757	4840	Error	Error	-6.557	61	5743	83	4757	152238	2034710	0.299	7.214	0	0	0
1	18	17	"A103"	"A103"	18340	13425	100	435	457	184	40	400	400	423	200	47	20	5	0	6735	5871	3111	52	1710	1710	1783	680	38	72	68	0	0.000	0.000	0.000	0.000	0.000	0.000	0.000	0.000	0.000	0.000	0.000	0.000	0.000	0.000	0.007	0.014	0.041	0.055	6.336	0.012	0.028	316	2384	100	35	5025	5060	57	4161	4218	Error	Error	-7.166	35	5025	57	4161	144361	1855368	0.170	6.012	0	0	0
1	1	18	"A104"	"A104"	13245	13740	100	414	453	203	44	358	358	401	412	102	7	0	0	9828	8734	4654	53	1541	1541	1639	856	52	76	75	0	0.000	0.000	0.000	0.000	0.000	0.000	0.000	0.000	0.000	0.000	0.000	0.000	0.000	0.000	0.007	0.013	0.022	0.028	5.607	0.013	0.011	316	2384	100	56	8287	8343	95	7193	7288	Error	Error	-7.209	56	8287	95	7193	143108	2759958	0.126	8.289	0	0	0
1	2	18	"A104"	"A104"	13545	13740	100	417	442	249	56	356	356	384	236	61	19	2	0	6942	6655	5075	76	1497	1497	1826	1952	106	53	52	0	0.000	0.000	0.000	0.000	0.000	0.000	0.000	0.000	0.000	0.000	0.000	0.000	0.000	0.000	0.011	0.017	0.036	0.063	8.656	0.011	0.057	316	2384	100	61	5445	5506	86	5158	5244	Error	Error	-6.480	61	5445	86	5158	139722	2102833	0.246	2.474	0	0	0
1	3	18	"A104"	"A104"	13845	13740	100	410	443	213	48	356	356	385	207	53	23	5	0	7846	7311	5340	73	1496	1496	1774	1757	99	59	56	0	0.000	0.000	0.000	0.000	0.000	0.000	0.000	0.000	0.000	0.000	0.000	0.000	0.000	0.000	0.009	0.015	0.029	0.051	7.661	0.010	0.050	316	2384	100	54	6350	6404	87	5815	5902	Error	Error	-6.878	54	6350	87	5815	139919	2310272	0.280	3.151	0	0	0
1	4	18	"A105"	"A105"	14145	13740	100	497	517	214	41	347	347	379	191	50	40	16	0	15479	12633	6432	50	1509	1509	1566	662	42	85	80	0	0.000	0.000	0.000	0.000	0.000	0.000	0.000	0.000	0.000	0.000	0.000	0.000	0.000	0.000	0.011	0.015	0.018	0.020	4.482	0.012	0.119	316	2384	100	150	13970	14120	170	11124	11294	Error	Error	-6.541	150	13970	170	11124	163274	3992050	0.723	16.718	0	0	0
1	5	18	"A105"	"A105"	14445	13735	100	453	472	237	50	353	353	383	225	58	25	5	0	9126	8997	7008	77	1516	1516	1867	2074	111	56	54	0	0.000	0.000	0.000	0.000	0.000	0.000	0.000	0.000	0.000	0.000	0.000	0.000	0.000	0.000	0.013	0.016	0.027	0.043	7.997	0.010	0.063	316	2384	100	100	7610	7710	119	7481	7600	Error	Error	-6.250	100	7610	119	7481	149160	2843162	0.396	3.438	0	0	0
1	6	18	"A105"	"A105"	14745	13735	100	430	445	201	45	363	363	418	539	128	1	0	0	9968	8172	6041	73	1516	1516	1894	2237	118	56	54	0	0.000	0.000	0.000	0.000	0.000	0.000	0.000	0.000	0.000	0.000	0.000	0.000	0.000	0.000	0.008	0.012	0.026	0.043	7.230	0.028	0.053	316	2384	100	67	8452	8519	82	6656	6738	Error	Error	-6.979	67	8452	82	6656	140531	2582433	0.050	2.806	0	0	0
1	7	18	"A106"	"A106"	15045	13735	100	348	375	172	45	357	357	382	202	52	13	2	0	1934	2402	1288	53	1483	1483	1500	268	17	65	43	0	0.000	0.000	0.000	0.000	0.000	0.000	0.000	0.000	0.000	0.000	0.000	0.000	0.000	0.000	-0.020	0.020	0.195	0.199	6.045	0.018	0.005	316	2384	100	-9	451	442	18	919	937	Error	Error	Error	-9	451	18	919	118394	758994	-0.035	3.366	0	0	0
1	8	18	"A106"	"A106"	15345	13735	100	401	406	216	53	367	367	390	192	49	16	2	0	1920	2349	1177	50	1513	1513	1530	275	17	56	39	0	0.000	0.000	0.000	0.000	0.000	0.000	0.000	0.000	0.000	0.000	0.000	0.000	0.000	0.000	0.084	0.047	0.266	0.242	5.739	0.025	0.007	316	2384	100	34	407	441	39	836	875	Error	Error	-3.581	34	407	39	836	128328	742426	0.083	2.978	0	0	0
1	9	18	"A106"	"A106"	15645	13735	100	361	384	175	45	359	359	386	205	53	15	2	0	1887	2203	1002	45	1521	1521	1540	278	18	57	37	0	0.000	0.000	0.000	0.000	0.000	0.000	0.000	0.000	0.000	0.000	0.000	0.000	0.000	0.000	0.005	0.037	0.265	0.253	5.476	0.013	0.001	316	2384	100	2	366	368	25	682	707	Error	Error	-7.516	2	366	25	682	121388	696066	-0.010	2.385	0	0	0
1	10	18	"A107"	"A107"	15945	13730	100	386	421	204	48	357	357	383	195	50	22	7	0	3041	4321	3088	71	1514	1514	1525	274	17	80	74	0	0.000	0.000	0.000	0.000	0.000	0.000	0.000	0.000	0.000	0.000	0.000	0.000	0.000	0.000	0.019	0.023	0.069	0.082	7.372	0.015	0.024	316	2384	100	29	1527	1556	64	2807	2871	Error	Error	-5.719	29	1527	64	2807	133088	1365491	0.195	10.204	0	0	0
1	11	18	"A107"	"A107"	16245	13730	100	362	397	190	47	361	361	386	194	50	19	4	0	2776	3775	2822	74	1527	1527	1576	470	29	64	56	0	0.000	0.000	0.000	0.000	0.000	0.000	0.000	0.000	0.000	0.000	0.000	0.000	0.000	0.000	0.001	0.016	0.082	0.098	7.265	0.012	0.019	316	2384	100	1	1249	1250	36	2248	2284	Error	Error	Error	1	1249	36	2248	125549	1192972	0.057	4.679	0	0	0
1	12	18	"A107"	"A107"	16545	13730	100	367	392	210	53	353	353	379	183	48	17	6	0	2626	3399	2299	67	1540	1540	1604	657	40	56	46	0	0.000	0.000	0.000	0.000	0.000	0.000	0.000	0.000	0.000	0.000	0.000	0.000	0.000	0.000	0.013	0.021	0.088	0.104	7.279	0.028	0.059	316	2384	100	14	1086	1100	39	1859	1898	Error	Error	-6.277	14	1086	39	1859	123968	1073939	0.071	2.732	0	0	0
1	13	18	"A108"	"A108"	16845	13730	100	421	449	224	49	376	376	411	238	57	16	4	0	3978	5370	3852	71	1589	1589	1620	396	24	81	75	0	0.000	0.000	0.000	0.000	0.000	0.000	0.000	0.000	0.000	0.000	0.000	0.000	0.000	0.000	0.019	0.019	0.050	0.052	4.944	0.014	0.024	316	2384	100	45	2389	2434	73	3781	3854	Error	Error	-5.730	45	2389	73	3781	141979	1696839	0.160	9.470	0	0	0
1	14	18	"A108"	"A108"	17140	13725	100	404	428	193	45	381	381	417	253	60	14	2	0	2691	3917	3199	81	1629	1629	1755	1024	58	50	36	0	0.000	0.000	0.000	0.000	0.000	0.000	0.000	0.000	0.000	0.000	0.000	0.000	0.000	0.000	0.022	0.021	0.086	0.110	8.277	0.013	0.020	316	2384	100	23	1062	1085	47	2288	2335	Error	Error	-5.529	23	1062	47	2288	135391	1237751	0.043	2.111	0	0	0
1	15	18	"A108"	"A108"	17440	13725	100	381	402	180	44	381	381	402	190	47	17	4	0	2739	3678	2786	75	1577	1577	1645	556	33	58	51	0	0.000	0.000	0.000	0.000	0.000	0.000	0.000	0.000	0.000	0.000	0.000	0.000	0.000	0.000	0.000	0.010	0.085	0.105	6.541	0.013	0.022	316	2384	100	0	1162	1162	21	2101	2122	Error	Error	Error	0	1162	21	2101	126977	1162242	0.000	3.656	0	0	0
1	16	18	"A109"	"A109"	17740	13725	100	393	418	189	45	395	395	432	397	91	2	0	0	2170	2703	1459	53	1636	1636	1687	749	44	37	23	0	0.000	0.000	0.000	0.000	0.000	0.000	0.000	0.000	0.000	0.000	0.000	0.000	0.000	0.000	-0.004	0.022	0.194	0.190	5.240	0.015	0.004	316	2384	100	-2	534	532	23	1067	1090	Error	Error	Error	-2	534	23	1067	132050	854141	-0.035	1.356	0	0	0
1	17	18	"A109"	"A109"	18040	13725	100	409	439	205	46	403	403	430	209	48	19	4	0	2145	2742	1509	55	1693	1693	1714	303	17	56	44	0	0.000	0.000	0.000	0.000	0.000	0.000	0.000	0.000	0.000	0.000	0.000	0.000	0.000	0.000	0.013	0.034	0.204	0.221	5.742	0.021	0.008	316	2384	100	6	452	458	36	1049	1085	Error	Error	-6.235	6	452	36	1049	138685	866411	0.043	3.393	0	0	0
1	18	18	"A109"	"A109"	18340	13725	100	405	425	185	43	400	400	441	571	129	0	0	0	2061	2432	1104	45	1673	1673	1697	304	17	54	38	0	0.000	0.000	0.000	0.000	0.000	0.000	0.000	0.000	0.000	0.000	0.000	0.000	0.000	0.000	0.013	0.033	0.265	0.273	6.140	11.337	0.000	316	2384	100	5	388	393	25	759	784	Error	Error	-6.278	5	388	25	759	134244	768569	-0.028	2.418	0	0	0
1	1	19	"A110"	"A110"	13250	14045	100	442	453	199	43	362	362	383	184	48	26	6	0	5723	7214	4632	64	1543	1543	1560	280	17	90	86	0	0.000	0.000	0.000	0.000	0.000	0.000	0.000	0.000	0.000	0.000	0.000	0.000	0.000	0.000	0.019	0.016	0.029	0.036	5.051	0.011	0.036	316	2384	100	80	4180	4260	91	5671	5762	Error	Error	-5.707	80	4180	91	5671	143096	2279491	0.380	20.193	0	0	0
1	2	19	"A110"	"A110"	13550	14045	100	413	444	204	45	358	358	399	358	89	10	0	0	5339	6660	5114	76	1494	1494	1547	424	27	75	70	0	0.000	0.000	0.000	0.000	0.000	0.000	0.000	0.000	0.000	0.000	0.000	0.000	0.000	0.000	0.014	0.017	0.030	0.045	6.830	0.009	0.025	316	2384	100	55	3845	3900	86	5166	5252	Error	Error	-6.127	55	3845	86	5166	140268	2104664	0.126	12.059	0	0	0
1	3	19	"A110"	"A110"	13850	14040	100	420	455	277	60	357	357	385	204	52	24	5	0	4786	6682	5091	76	1483	1483	1520	346	22	81	73	0	0.000	0.000	0.000	0.000	0.000	0.000	0.000	0.000	0.000	0.000	0.000	0.000	0.000	0.000	0.019	0.019	0.033	0.050	7.257	0.010	0.024	316	2384	100	63	3303	3366	98	5199	5297	Error	Error	-5.712	63	3303	98	5199	143704	2111459	0.343	14.919	0	0	0
1	4	19	"A111"	"A111"	14150	14040	100	374	408	189	46	348	348	370	168	45	25	8	0	3433	4486	2890	64	1479	1479	1499	270	18	84	79	0	0.000	0.000	0.000	0.000	0.000	0.000	0.000	0.000	0.000	0.000	0.000	0.000	0.000	0.000	0.013	0.020	0.061	0.066	5.711	0.013	0.021	316	2384	100	26	1954	1980	60	3007	3067	Error	Error	-6.232	26	1954	60	3007	128793	1417704	0.226	11.063	0	0	0
1	5	19	"A111"	"A111"	14450	14040	100	384	402	177	44	350	350	376	186	49	22	5	0	3310	4451	3128	70	1469	1469	1492	282	18	81	73	0	0.000	0.000	0.000	0.000	0.000	0.000	0.000	0.000	0.000	0.000	0.000	0.000	0.000	0.000	0.018	0.017	0.066	0.071	5.254	0.009	0.010	316	2384	100	34	1841	1875	52	2982	3034	Error	Error	-5.759	34	1841	52	2982	127186	1406505	0.140	10.493	0	0	0
1	6	19	"A111"	"A111"	14750	14040	100	377	402	194	48	355	355	384	219	57	15	3	0	3188	4268	3276	76	1497	1497	1526	305	19	71	66	0	0.000	0.000	0.000	0.000	0.000	0.000	0.000	0.000	0.000	0.000	0.000	0.000	0.000	0.000	0.013	0.017	0.060	0.068	6.694	0.008	0.008	316	2384	100	22	1691	1713	47	2771	2818	Error	Error	-6.264	22	1691	47	2771	127047	1348701	0.082	8.990	0	0	0
1	7	19	"A112"	"A112"	15050	14040	85	441	446	176	39	364	364	393	206	52	22	3	0	8604	8917	2143	24	1537	1537	1595	476	29	100	100	0	0.000	0.000	0.000	0.000	0.000	0.000	0.000	0.000	0.000	0.000	0.000	0.000	0.000	0.000	0.011	0.011	0.020	0.016	3.024	0.009	0.034	208	1660	100	77	7067	7144	82	7380	7462	Error	Error	-6.520	77	7067	82	7380	92793	1854762	0.257	15.382	0	0	0
1	8	19	"A112"	"A112"	15345	14035	100	397	435	204	46	370	370	397	220	55	18	4	0	4069	5201	3745	72	1543	1543	1625	726	44	68	64	0	0.000	0.000	0.000	0.000	0.000	0.000	0.000	0.000	0.000	0.000	0.000	0.000	0.000	0.000	0.011	0.018	0.051	0.056	7.286	0.012	0.042	316	2384	100	27	2526	2553	65	3658	3723	Error	Error	-6.548	27	2526	65	3658	137579	1643522	0.173	4.926	0	0	0
1	9	19	"A112"	"A112"	15645	14035	100	415	439	189	43	371	371	407	276	67	13	1	0	4437	5276	3622	68	1543	1543	1638	788	48	66	63	0	0.000	0.000	0.000	0.000	0.000	0.000	0.000	0.000	0.000	0.000	0.000	0.000	0.000	0.000	0.015	0.018	0.046	0.059	6.756	0.014	0.033	316	2384	100	44	2894	2938	68	3733	3801	Error	Error	-6.039	44	2894	68	3733	138737	1667103	0.116	4.617	0	0	0
1	10	19	"A113"	"A113"	15945	14035	100	397	436	315	72	363	363	396	282	71	13	2	0	3662	4799	3541	73	1547	1547	1605	529	32	67	62	0	0.000	0.000	0.000	0.000	0.000	0.000	0.000	0.000	0.000	0.000	0.000	0.000	0.000	0.000	0.016	0.022	0.054	0.069	6.965	0.010	0.012	316	2384	100	34	2115	2149	73	3252	3325	Error	Error	-5.959	34	2115	73	3252	137878	1516422	0.142	6.038	0	0	0
1	11	19	"A113"	"A113"	16245	14035	100	382	411	172	41	362	362	393	216	54	15	3	0	3419	4606	3329	72	1523	1523	1565	410	26	72	65	0	0.000	0.000	0.000	0.000	0.000	0.000	0.000	0.000	0.000	0.000	0.000	0.000	0.000	0.000	0.011	0.016	0.055	0.059	6.575	0.011	0.015	316	2384	100	20	1896	1916	49	3083	3132	Error	Error	-6.567	20	1896	49	3083	129748	1455552	0.083	7.417	0	0	0
1	12	19	"A113"	"A113"	16545	14030	100	371	405	189	46	363	363	388	194	50	19	3	0	3346	3934	2614	66	1543	1543	1651	911	55	60	50	0	0.000	0.000	0.000	0.000	0.000	0.000	0.000	0.000	0.000	0.000	0.000	0.000	0.000	0.000	0.004	0.018	0.073	0.093	6.634	0.009	0.011	316	2384	100	8	1803	1811	42	2391	2433	Error	Error	-7.816	8	1803	42	2391	127906	1243159	0.088	2.506	0	0	0
1	13	19	"A114"	"A114"	16845	14030	100	405	439	189	43	364	364	393	282	71	14	1	0	8839	7594	3618	47	1565	1565	1624	907	55	77	75	0	0.000	0.000	0.000	0.000	0.000	0.000	0.000	0.000	0.000	0.000	0.000	0.000	0.000	0.000	0.006	0.012	0.028	0.032	6.496	0.010	0.035	316	2384	100	41	7274	7315	75	6029	6104	Error	Error	-7.471	41	7274	75	6029	138687	2399589	0.163	6.582	0	0	0
1	14	19	"A114"	"A114"	17145	14030	100	421	496	413	83	392	392	465	1042	224	2	0	0	8025	6881	3928	57	1641	1641	1783	1148	64	69	65	0	0.000	0.000	0.000	0.000	0.000	0.000	0.000	0.000	0.000	0.000	0.000	0.000	0.000	0.000	0.005	0.020	0.032	0.045	7.831	0.010	0.015	316	2384	100	29	6384	6413	104	5240	5344	Error	Error	-7.782	29	6384	104	5240	156603	2174475	0.030	4.441	0	0	0
1	15	19	"A114"	"A114"	17445	14030	100	461	537	530	98	395	395	420	226	53	24	7	0	9446	7755	4469	57	1649	1649	1778	1062	59	70	66	0	0.000	0.000	0.000	0.000	0.000	0.000	0.000	0.000	0.000	0.000	0.000	0.000	0.000	0.000	0.008	0.023	0.031	0.039	6.707	0.021	0.062	316	2384	100	66	7797	7863	142	6106	6248	Error	Error	-6.884	66	7797	142	6106	169823	2450660	0.518	5.628	0	0	0
1	16	19	"A115"	"A115"	17745	14030	100	405	421	185	43	402	402	1002	5450	543	0	0	0	3456	4277	2664	62	1644	1644	2515	6346	252	11	0	0	0.000	0.000	0.000	0.000	0.000	0.000	0.000	0.000	0.000	0.000	0.000	0.000	0.000	0.000	0.002	0.007	0.061	0.076	6.564	0.007	0.004	316	2384	100	3	1812	1815	19	2633	2652	Error	Error	-9.238	3	1812	19	2633	132969	1351562	-0.107	0.278	0	0	0
1	17	19	"A115"	"A115"	18045	14025	100	20643	30632	29639	96	569	569	11769	22320	189	49	41	31	27328	35973	28435	79	1976	1976	15270	24342	159	50	47	44	0.000	0.000	0.000	0.000	0.000	0.000	0.000	0.000	0.000	0.000	0.000	0.000	0.000	0.000	0.792	0.884	0.883	0.420	4.006	0.964	0.879	316	2384	100	20074	25352	45426	30063	33997	64060	Error	Error	-0.337	20074	25352	30063	33997	9679820	11367438	0.845	0.851	0	0	0
1	18	19	"A115"	"A115"	18345	14025	100	439	479	275	57	411	411	436	210	48	20	5	0	3465	4434	2973	67	1709	1709	1734	335	19	69	61	0	0.000	0.000	0.000	0.000	0.000	0.000	0.000	0.000	0.000	0.000	0.000	0.000	0.000	0.000	0.016	0.025	0.083	0.111	7.277	0.014	0.009	316	2384	100	28	1756	1784	68	2725	2793	Error	Error	-5.971	28	1756	68	2725	151425	1401003	0.205	8.060	0	0	0
1	1	20	"A116"	"A116"	13250	14340	100	1888	1943	1288	66	367	367	397	198	49	81	75	0	15353	12781	6229	48	1566	1566	1621	639	39	86	82	0	0.000	0.000	0.000	0.000	0.000	0.000	0.000	0.000	0.000	0.000	0.000	0.000	0.000	0.000	0.110	0.141	0.133	0.139	2.343	0.143	0.733	316	2384	100	1521	13787	15308	1576	11215	12791	Error	Error	-3.180	1521	13787	1576	11215	614036	4038845	7.808	17.465	0	0	0
1	2	20	"A116"	"A116"	13550	14340	100	1090	1340	1092	81	379	379	452	429	94	55	45	0	9798	8669	6554	75	1526	1526	1874	2072	110	57	54	0	0.000	0.000	0.000	0.000	0.000	0.000	0.000	0.000	0.000	0.000	0.000	0.000	0.000	0.000	0.086	0.135	0.139	0.177	2.929	0.142	0.735	316	2384	100	711	8272	8983	961	7143	8104	Error	Error	-3.540	711	8272	961	7143	423399	2739375	2.070	3.279	0	0	0
1	3	20	"A116"	"A116"	13850	14340	100	1383	1592	1267	79	367	367	406	274	67	65	60	0	13215	9894	6528	65	1506	1506	1679	1359	80	65	63	0	0.000	0.000	0.000	0.000	0.000	0.000	0.000	0.000	0.000	0.000	0.000	0.000	0.000	0.000	0.087	0.146	0.140	0.147	2.737	0.150	0.728	316	2384	100	1016	11709	12725	1225	8388	9613	Error	Error	-3.527	1016	11709	1225	8388	503086	3126627	4.328	6.045	0	0	0
1	4	20	"A117"	"A117"	14150	14340	100	359	399	195	48	347	347	374	202	54	18	4	0	1919	2327	1165	50	1463	1463	1488	447	30	50	30	0	0.000	0.000	0.000	0.000	0.000	0.000	0.000	0.000	0.000	0.000	0.000	0.000	0.000	0.000	0.026	0.060	0.209	0.208	5.522	0.075	0.070	316	2384	100	12	456	468	52	864	916	Error	Error	-5.248	12	456	52	864	126018	735409	0.124	1.877	0	0	0
1	5	20	"A117"	"A117"	14445	14340	100	355	377	182	48	356	356	382	197	51	15	3	0	1768	2151	1150	53	1468	1468	1490	289	19	50	34	0	0.000	0.000	0.000	0.000	0.000	0.000	0.000	0.000	0.000	0.000	0.000	0.000	0.000	0.000	-0.003	0.031	0.280	0.274	5.725	0.020	0.005	316	2384	100	-1	300	299	21	683	704	Error	Error	Error	-1	300	21	683	119169	679585	-0.025	2.287	0	0	0
1	6	20	"A117"	"A117"	14745	14335	100	345	371	176	47	357	357	394	262	66	9	0	0	1868	2158	996	46	1482	1482	1540	606	39	33	18	0	0.000	0.000	0.000	0.000	0.000	0.000	0.000	0.000	0.000	0.000	0.000	0.000	0.000	0.000	-0.031	0.021	0.279	0.269	5.310	0.125	0.149	316	2384	100	-12	386	374	14	676	690	Error	Error	Error	-12	386	14	676	117206	681837	-0.088	1.020	0	0	0
1	7	20	"A118"	"A118"	15045	14335	100	433	446	212	47	360	360	386	187	48	25	7	0	4581	5646	4072	72	1516	1516	1560	497	31	75	71	0	0.000	0.000	0.000	0.000	0.000	0.000	0.000	0.000	0.000	0.000	0.000	0.000	0.000	0.000	0.024	0.021	0.038	0.056	5.089	0.014	0.052	316	2384	100	73	3065	3138	86	4130	4216	Error	Error	-5.392	73	3065	86	4130	141085	1784176	0.321	8.221	0	0	0
1	8	20	"A118"	"A118"	15345	14335	100	396	416	188	45	371	371	393	178	45	18	5	0	2526	3603	3046	84	1525	1525	1738	1332	76	46	26	0	0.000	0.000	0.000	0.000	0.000	0.000	0.000	0.000	0.000	0.000	0.000	0.000	0.000	0.000	0.025	0.022	0.127	0.142	7.694	0.008	0.013	316	2384	100	25	1001	1026	45	2078	2123	Error	Error	-5.323	25	1001	45	2078	131445	1138705	0.129	1.400	0	0	0
1	9	20	"A118"	"A118"	15645	14335	100	384	416	254	61	369	369	411	285	69	10	1	0	2572	3594	2853	79	1530	1530	1696	1188	70	48	27	0	0.000	0.000	0.000	0.000	0.000	0.000	0.000	0.000	0.000	0.000	0.000	0.000	0.000	0.000	0.014	0.023	0.111	0.129	8.029	0.016	0.033	316	2384	100	15	1042	1057	47	2064	2111	Error	Error	-6.118	15	1042	47	2064	131304	1135636	0.018	1.598	0	0	0
1	10	20	"A119"	"A119"	15945	14330	100	389	412	208	50	355	355	377	179	47	22	7	0	2503	3128	2020	64	1525	1525	1565	561	35	61	44	0	0.000	0.000	0.000	0.000	0.000	0.000	0.000	0.000	0.000	0.000	0.000	0.000	0.000	0.000	0.035	0.036	0.120	0.138	5.723	0.020	0.032	316	2384	100	34	978	1012	57	1603	1660	Error	Error	-4.846	34	978	57	1603	130316	988537	0.196	2.786	0	0	0
1	11	20	"A119"	"A119"	16245	14330	100	400	410	182	44	367	367	411	347	84	4	0	0	2050	2900	2076	71	1510	1510	1602	680	42	47	33	0	0.000	0.000	0.000	0.000	0.000	0.000	0.000	0.000	0.000	0.000	0.000	0.000	0.000	0.000	0.061	0.031	0.141	0.172	7.037	0.045	0.030	316	2384	100	33	540	573	43	1390	1433	Error	Error	-4.032	33	540	43	1390	129658	916256	-0.003	1.909	0	0	0
1	12	20	"A119"	"A119"	16545	14330	100	387	410	190	46	376	376	398	195	48	20	4	0	1932	2551	1548	60	1561	1561	1731	1126	65	31	12	0	0.000	0.000	0.000	0.000	0.000	0.000	0.000	0.000	0.000	0.000	0.000	0.000	0.000	0.000	0.030	0.034	0.212	0.195	7.387	0.013	0.017	316	2384	100	11	371	382	34	990	1024	Error	Error	-5.076	11	371	34	990	129645	806016	0.062	0.728	0	0	0
1	13	20	"A120"	"A120"	16845	14330	100	398	427	218	51	380	380	411	215	52	15	4	0	2330	2959	1603	54	1569	1569	1586	295	18	75	58	0	0.000	0.000	0.000	0.000	0.000	0.000	0.000	0.000	0.000	0.000	0.000	0.000	0.000	0.000	0.024	0.034	0.138	0.145	5.567	0.026	0.018	316	2384	100	18	761	779	47	1390	1437	Error	Error	-5.402	18	761	47	1390	134916	934920	0.074	4.654	0	0	0
1	14	20	"A120"	"A120"	17145	14330	100	397	429	202	47	383	383	421	310	73	9	1	0	2042	2809	1748	62	1585	1585	1622	456	28	50	38	0	0.000	0.000	0.000	0.000	0.000	0.000	0.000	0.000	0.000	0.000	0.000	0.000	0.000	0.000	0.031	0.038	0.132	0.168	8.211	0.021	0.012	316	2384	100	14	457	471	46	1224	1270	Error	Error	-5.029	14	457	46	1224	135497	887749	0.026	2.603	0	0	0
1	15	20	"A120"	"A120"	17445	14325	100	394	424	182	42	400	400	452	874	193	0	0	0	1985	2707	1678	61	1627	1627	1695	1165	68	27	19	0	0.000	0.000	0.000	0.000	0.000	0.000	0.000	0.000	0.000	0.000	0.000	0.000	0.000	0.000	-0.017	0.022	0.219	0.218	6.240	0.016	0.007	316	2384	100	-6	358	352	24	1080	1104	Error	Error	Error	-6	358	24	1080	133977	855272	-0.032	0.869	0	0	0
1	16	20	"A121"	"A121"	17745	14325	100	473	493	226	45	400	400	438	360	82	12	1	0	5843	7699	5121	66	1654	1654	1749	1005	57	75	73	0	0.000	0.000	0.000	0.000	0.000	0.000	0.000	0.000	0.000	0.000	0.000	0.000	0.000	0.000	0.017	0.015	0.029	0.042	5.957	0.013	0.044	316	2384	100	73	4189	4262	93	6045	6138	Error	Error	-5.843	73	4189	93	6045	155775	2432834	0.153	5.920	0	0	0
1	17	20	"A121"	"A121"	18045	14325	100	434	473	229	48	403	403	474	1090	229	0	0	0	4309	5545	4512	81	1696	1696	2064	2063	99	52	38	0	0.000	0.000	0.000	0.000	0.000	0.000	0.000	0.000	0.000	0.000	0.000	0.000	0.000	0.000	0.012	0.018	0.055	0.085	8.405	0.011	0.050	316	2384	100	31	2613	2644	70	3849	3919	Error	Error	-6.397	31	2613	70	3849	149461	1752338	-0.001	1.687	0	0	0
1	18	20	"A121"	"A121"	18345	14325	100	457	483	200	41	421	421	446	206	46	22	5	0	4331	5260	4148	78	1724	1724	2002	1832	91	53	39	0	0.000	0.000	0.000	0.000	0.000	0.000	0.000	0.000	0.000	0.000	0.000	0.000	0.000	0.000	0.014	0.018	0.056	0.078	7.486	0.011	0.042	316	2384	100	36	2607	2643	62	3536	3598	Error	Error	-6.178	36	2607	62	3536	152507	1662200	0.180	1.778	0	0	0
1	1	21	"Blank"	"Blank"	13250	14645	100	366	392	204	52	372	372	393	188	47	13	4	0	1552	1561	281	18	1519	1519	1534	291	18	16	4	0	0.000	0.000	0.000	0.000	0.000	0.000	0.000	0.000	0.000	0.000	0.000	0.000	0.000	0.000	-0.182	0.476	0.634	0.596	5.381	0.007	0.000	316	2384	100	-6	33	27	20	42	62	Error	Error	Error	-6	33	20	42	123815	493402	-0.005	0.093	0	0	0
1	2	21	"Blank"	"Blank"	13550	14640	100	386	407	189	46	365	365	393	183	46	21	5	0	1501	1506	242	16	1478	1478	1492	262	17	16	2	0	0.000	0.000	0.000	0.000	0.000	0.000	0.000	0.000	0.000	0.000	0.000	0.000	0.000	0.000	0.913	1.500	0.788	0.802	4.176	-0.011	0.000	316	2384	100	21	23	44	42	28	70	Error	Error	-0.131	21	23	42	28	128682	476045	0.077	0.053	0	0	0
1	3	21	"Blank"	"Blank"	13850	14640	100	361	383	195	50	377	377	399	229	57	7	0	0	1473	1470	245	16	1461	1461	1469	296	20	10	1	0	0.000	0.000	0.000	0.000	0.000	0.000	0.000	0.000	0.000	0.000	0.000	0.000	0.000	0.000	-1.333	0.667	0.618	0.675	5.412	0.036	0.000	316	2384	100	-16	12	-4	6	9	15	Error	Error	Error	-16	12	6	9	121118	464518	-0.070	0.003	0	0	0
1	4	21	"Blank"	"Blank"	14150	14640	100	361	384	169	44	357	357	384	181	47	14	4	0	1437	1463	261	17	1444	1444	1455	258	17	16	5	0	0.000	0.000	0.000	0.000	0.000	0.000	0.000	0.000	0.000	0.000	0.000	0.000	0.000	0.000	-0.571	1.421	0.641	0.635	4.964	0.066	0.003	316	2384	100	4	-7	-3	27	19	46	Error	Error	Error	4	-7	27	19	121414	462302	0.000	0.031	0	0	0
1	5	21	"Blank"	"Blank"	14450	14640	100	408	431	341	79	360	360	402	376	93	5	0	0	1438	1486	333	22	1449	1449	1460	257	17	18	7	0	0.000	0.000	0.000	0.000	0.000	0.000	0.000	0.000	0.000	0.000	0.000	0.000	0.000	0.000	-4.364	1.919	0.672	0.652	5.497	0.311	0.008	316	2384	100	48	-11	37	71	37	108	Error	Error	Error	48	-11	71	37	136171	469733	0.077	0.101	0	0	0
1	6	21	"Blank"	"Blank"	14750	14635	100	369	392	176	44	367	367	395	230	58	12	0	0	1473	1475	257	17	1489	1489	1505	389	25	6	0	0	0.000	0.000	0.000	0.000	0.000	0.000	0.000	0.000	0.000	0.000	0.000	0.000	0.000	0.000	-0.125	-1.786	0.613	0.638	5.408	0.257	0.120	316	2384	100	2	-16	-14	25	-14	11	Error	Error	Error	2	-16	25	-14	123818	466047	-0.013	-0.077	0	0	0
1	7	21	"Blank"	"Blank"	15050	14635	100	353	390	240	61	370	370	389	182	46	17	3	0	1482	1486	254	17	1463	1463	1479	258	17	16	4	0	0.000	0.000	0.000	0.000	0.000	0.000	0.000	0.000	0.000	0.000	0.000	0.000	0.000	0.000	-0.895	0.870	0.763	0.753	4.129	0.047	0.001	316	2384	100	-17	19	2	20	23	43	Error	Error	Error	-17	19	20	23	123136	469518	0.005	0.027	0	0	0
1	8	21	"Blank"	"Blank"	15345	14635	100	370	400	180	45	368	368	390	181	46	20	5	0	1518	1529	261	17	1502	1502	1513	265	17	16	3	0	0.000	0.000	0.000	0.000	0.000	0.000	0.000	0.000	0.000	0.000	0.000	0.000	0.000	0.000	0.125	1.185	0.710	0.693	5.119	0.056	0.002	316	2384	100	2	16	18	32	27	59	Error	Error	-3.000	2	16	32	27	126416	483268	0.055	0.060	0	0	0
1	9	21	"Blank"	"Blank"	15645	14635	100	371	399	181	45	373	373	403	240	59	11	1	0	1463	1483	258	17	1498	1498	1522	368	24	8	0	0	0.000	0.000	0.000	0.000	0.000	0.000	0.000	0.000	0.000	0.000	0.000	0.000	0.000	0.000	0.057	-1.733	0.687	0.690	4.588	0.331	0.094	316	2384	100	-2	-35	-37	26	-15	11	Error	Error	-4.129	-2	-35	26	-15	126025	468621	-0.017	-0.106	0	0	0
1	10	21	"Blank"	"Blank"	15945	14635	100	346	382	179	46	372	372	397	208	52	12	3	0	1500	1527	270	17	1518	1518	1536	444	28	6	0	0	0.000	0.000	0.000	0.000	0.000	0.000	0.000	0.000	0.000	0.000	0.000	0.000	0.000	0.000	1.444	1.111	0.549	0.597	4.072	0.062	0.002	316	2384	100	-26	-18	-44	10	9	19	Error	Error	0.531	-26	-18	10	9	120618	482457	-0.072	-0.020	0	0	0
1	11	21	"Blank"	"Blank"	16245	14630	100	354	377	180	47	364	364	392	201	51	12	4	0	1488	1481	239	16	1499	1499	1517	269	17	12	1	0	0.000	0.000	0.000	0.000	0.000	0.000	0.000	0.000	0.000	0.000	0.000	0.000	0.000	0.000	0.909	-0.722	0.734	0.820	4.825	0.142	0.004	316	2384	100	-10	-11	-21	13	-18	-5	Error	Error	-0.138	-10	-11	13	-18	119030	468005	-0.075	-0.134	0	0	0
1	12	21	"Blank"	"Blank"	16545	14630	100	385	406	183	45	385	385	423	412	97	2	0	0	1558	1569	249	15	1524	1524	1556	316	20	12	0	0	0.000	0.000	0.000	0.000	0.000	0.000	0.000	0.000	0.000	0.000	0.000	0.000	0.000	0.000	0.000	0.467	0.717	0.667	4.954	0.026	0.001	316	2384	100	0	34	34	21	45	66	Error	Error	Error	0	34	21	45	128192	495713	-0.041	0.041	0	0	0
1	13	21	"Blank"	"Blank"	16845	14630	100	380	413	192	46	384	384	408	203	49	17	4	0	1576	1588	258	16	1565	1565	1581	281	17	14	3	0	0.000	0.000	0.000	0.000	0.000	0.000	0.000	0.000	0.000	0.000	0.000	0.000	0.000	0.000	-0.364	1.261	0.731	0.673	5.490	0.133	0.002	316	2384	100	-4	11	7	29	23	52	Error	Error	Error	-4	11	29	23	130646	501964	0.025	0.025	0	0	0
1	14	21	"Blank"	"Blank"	17145	14630	100	369	404	184	45	392	392	429	305	71	7	0	0	1542	1566	259	16	1597	1597	1636	632	38	0	0	0	0.000	0.000	0.000	0.000	0.000	0.000	0.000	0.000	0.000	0.000	0.000	0.000	0.000	0.000	0.418	-0.387	0.704	0.774	3.997	0.019	0.000	316	2384	100	-23	-55	-78	12	-31	-19	Error	Error	-1.258	-23	-55	12	-31	127784	494930	-0.082	-0.111	0	0	0
1	15	21	"Blank"	"Blank"	17445	14625	100	394	420	196	46	393	393	415	184	44	17	6	0	1588	1592	271	17	1585	1585	1601	273	17	14	3	0	0.000	0.000	0.000	0.000	0.000	0.000	0.000	0.000	0.000	0.000	0.000	0.000	0.000	0.000	0.333	3.857	0.724	0.750	4.119	0.054	0.002	316	2384	100	1	3	4	27	7	34	Error	Error	-1.585	1	3	27	7	132612	503018	0.027	-0.033	0	0	0
1	16	21	"Blank"	"Blank"	17745	14625	100	434	453	238	52	402	402	430	245	56	13	3	0	1649	1684	355	21	1616	1616	1635	317	19	17	3	0	0.000	0.000	0.000	0.000	0.000	0.000	0.000	0.000	0.000	0.000	0.000	0.000	0.000	0.000	0.970	0.750	0.589	0.599	3.653	0.300	0.018	316	2384	100	32	33	65	51	68	119	Error	Error	-0.044	32	33	51	68	143180	532168	0.094	0.155	0	0	0
1	17	21	"Blank"	"Blank"	18045	14625	100	382	409	193	47	409	409	454	414	91	3	0	0	1624	1642	280	17	1641	1641	1671	323	19	12	1	0	0.000	0.000	0.000	0.000	0.000	0.000	0.000	0.000	0.000	0.000	0.000	0.000	0.000	0.000	1.588	0.000	0.804	0.756	4.575	0.141	0.014	316	2384	100	-27	-17	-44	0	1	1	Error	Error	0.667	-27	-17	0	1	129160	518925	-0.109	-0.090	0	0	0
1	18	21	"Blank"	"Blank"	18345	14625	100	452	499	270	54	436	436	469	383	81	8	0	0	1706	1740	318	18	1734	1734	1761	371	21	11	2	0	0.000	0.000	0.000	0.000	0.000	0.000	0.000	0.000	0.000	0.000	0.000	0.000	0.000	0.000	-0.571	10.500	0.768	0.733	4.068	0.029	0.001	316	2384	100	16	-28	-12	63	6	69	Error	Error	Error	16	-28	63	6	157603	549882	0.078	-0.057	0	0	0
