# Supplementary material for: Application of hybridization control probe to increase accuracy on ligation detection or minisequencing diagnostic microarrays
Source: BMC Res Notes. 2009 Dec 14;2:249. doi: 10.1186/1756-0500-2-249 (PMC2799435; doi:10.1186/1756-0500-2-249)
Supplement: Additional file 3 — Gpr_files. Zip-compressed file containing raw microarray data in GenePix results format (.gpr) and GAL (GenePix Array List) files. [file 1756-0500-2-249-S3.ZIP › gpr_files/slide1/lasi1_5-16.gpr]

ATF	1.0
30	76    
"Type=GenePix Results 3"
"DateTime=2009/03/31 13:42:07"
"Settings=C:\Axon\Data\HPV\310309\lasi.gps"
"GalFile=C:\Axon\Data\HPV\ArrayIt_032009_InstiBioGalfile.gal"
"ArrayOfArrays=5-16"
"PixelSize=5"
"Wavelengths=532	488"
"ImageFiles=C:\Axon\Data\HPV\310309\lasi1.tif 2	C:\Axon\Data\HPV\310309\lasi1.tif 3"
"NormalizationMethod=None"
"NormalizationFactors=1	1"
"JpegImage="
"StdDev=Type 1"
"RatioFormulations=W1/W3 (#1/532)	W1/W4 (#1/488)	W3/W4 (532/488)"
"FeatureType=Circular"
"Barcode="
"BackgroundSubtraction=LocalFeature"
"ImageOrigin=0, 0"
"JpegOrigin=3845, 80"
"Creator=GenePix Pro 6.1.0.2"
"Scanner=GenePix 4200A 01 Autoloader [2]"
"FocusPosition=0"
"Temperature=23.5"
"LinesAveraged=2"
"Comment="
"PMTGain=580	530"
"ScanPower=100	100"
"LaserPower=2.7301	2.58057"
"Filters=Standard Green	Standard Blue"
"ScanRegion=720,16,3832,13800"
"Supplier="
"Block"	"Column"	"Row"	"Name"	"ID"	"X"	"Y"	"Dia."	"F532 Median"	"F532 Mean"	"F532 SD"	"F532 CV"	"B532"	"B532 Median"	"B532 Mean"	"B532 SD"	"B532 CV"	"% > B532+1SD"	"% > B532+2SD"	"F532 % Sat."	"F488 Median"	"F488 Mean"	"F488 SD"	"F488 CV"	"B488"	"B488 Median"	"B488 Mean"	"B488 SD"	"B488 CV"	"% > B488+1SD"	"% > B488+2SD"	"F488 % Sat."	"Ratio of Medians (#1/532)"	"Ratio of Means (#1/532)"	"Median of Ratios (#1/532)"	"Mean of Ratios (#1/532)"	"Ratios SD (#1/532)"	"Rgn Ratio (#1/532)"	"Rgn R2 (#1/532)"	"Ratio of Medians (#1/488)"	"Ratio of Means (#1/488)"	"Median of Ratios (#1/488)"	"Mean of Ratios (#1/488)"	"Ratios SD (#1/488)"	"Rgn Ratio (#1/488)"	"Rgn R2 (#1/488)"	"Ratio of Medians (532/488)"	"Ratio of Means (532/488)"	"Median of Ratios (532/488)"	"Mean of Ratios (532/488)"	"Ratios SD (532/488)"	"Rgn Ratio (532/488)"	"Rgn R2 (532/488)"	"F Pixels"	"B Pixels"	"Circularity"	"Sum of Medians (#1/532)"	"Sum of Medians (#1/488)"	"Sum of Medians (532/488)"	"Sum of Means (#1/532)"	"Sum of Means (#1/488)"	"Sum of Means (532/488)"	"Log Ratio (#1/532)"	"Log Ratio (#1/488)"	"Log Ratio (532/488)"	"F532 Median - B532"	"F488 Median - B488"	"F532 Mean - B532"	"F488 Mean - B488"	"F532 Total Intensity"	"F488 Total Intensity"	"SNR 532"	"SNR 488"	"Flags"	"Normalize"	"Autoflag"
1	1	1	"A1"	"A1"	4300	17605	80	643	668	230	34	424	424	445	205	46	54	22	0	15627	14877	3703	24	1462	1462	1477	266	18	100	100	0	0.000	0.000	0.000	0.000	0.000	0.000	0.000	0.000	0.000	0.000	0.000	0.000	0.000	0.000	0.015	0.018	0.019	0.017	2.519	0.016	0.164	208	1512	100	219	14165	14384	244	13415	13659	Error	Error	-6.015	219	14165	244	13415	138995	3094472	1.088	50.376	0	0	0
1	2	1	"A1"	"A1"	4600	17600	85	629	714	707	99	403	403	454	444	97	17	3	0	12901	12259	3371	27	1472	1472	1524	553	36	100	100	0	0.000	0.000	0.000	0.000	0.000	0.000	0.000	0.000	0.000	0.000	0.000	0.000	0.000	0.000	0.020	0.029	0.024	0.021	3.104	0.027	0.077	208	1660	100	226	11429	11655	311	10787	11098	Error	Error	-5.660	226	11429	311	10787	148421	2549902	0.586	19.412	0	0	0
1	3	1	"A1"	"A1"	4900	17600	85	588	613	272	44	400	400	431	222	51	44	13	0	14528	14250	3232	22	1420	1420	1455	320	21	100	100	0	0.000	0.000	0.000	0.000	0.000	0.000	0.000	0.000	0.000	0.000	0.000	0.000	0.000	0.000	0.014	0.017	0.018	0.015	2.782	0.021	0.073	208	1660	100	188	13108	13296	213	12830	13043	Error	Error	-6.124	188	13108	213	12830	127587	2964015	0.820	39.984	0	0	0
1	4	1	"A2"	"A2"	5200	17600	85	643	670	217	32	409	409	437	209	47	56	22	0	15651	15039	3230	21	1483	1483	1539	523	33	100	100	0	0.000	0.000	0.000	0.000	0.000	0.000	0.000	0.000	0.000	0.000	0.000	0.000	0.000	0.000	0.017	0.019	0.019	0.017	2.574	0.018	0.152	208	1660	100	234	14168	14402	261	13556	13817	Error	Error	-5.920	234	14168	261	13556	139340	3128084	1.115	25.813	0	0	0
1	5	1	"A2"	"A2"	5500	17600	90	591	663	533	80	389	389	436	432	99	19	3	0	14585	13789	3483	25	1434	1434	1476	405	27	100	100	0	0.000	0.000	0.000	0.000	0.000	0.000	0.000	0.000	0.000	0.000	0.000	0.000	0.000	0.000	0.015	0.022	0.019	0.016	2.904	0.022	0.129	256	1924	100	202	13151	13353	274	12355	12629	Error	Error	-6.025	202	13151	274	12355	169611	3530005	0.525	30.402	0	0	0
1	6	1	"A2"	"A2"	5800	17600	90	599	641	260	40	402	402	435	306	70	34	8	0	14728	13790	3546	25	1487	1487	1510	326	21	100	100	0	0.000	0.000	0.000	0.000	0.000	0.000	0.000	0.000	0.000	0.000	0.000	0.000	0.000	0.000	0.015	0.019	0.020	0.019	2.435	0.016	0.023	256	1924	100	197	13241	13438	239	12303	12542	Error	Error	-6.071	197	13241	239	12303	164065	3530258	0.673	37.669	0	0	0
1	7	1	"A3"	"A3"	6095	17600	85	596	686	384	55	400	400	417	182	43	53	31	0	15252	15184	3075	20	1441	1441	1479	359	24	100	100	0	0.000	0.000	0.000	0.000	0.000	0.000	0.000	0.000	0.000	0.000	0.000	0.000	0.000	0.000	0.014	0.021	0.019	0.016	3.183	0.017	0.151	208	1660	100	196	13811	14007	286	13743	14029	Error	Error	-6.139	196	13811	286	13743	142772	3158247	1.478	38.175	0	0	0
1	8	1	"A3"	"A3"	6395	17600	90	551	587	276	47	397	397	438	299	68	24	3	0	12221	11729	4606	39	1418	1418	1446	303	20	100	100	0	0.000	0.000	0.000	0.000	0.000	0.000	0.000	0.000	0.000	0.000	0.000	0.000	0.000	0.000	0.014	0.018	0.022	0.018	3.247	0.016	0.040	256	1924	100	154	10803	10957	190	10311	10501	Error	Error	-6.132	154	10803	190	10311	150324	3002577	0.498	33.937	0	0	0
1	9	1	"A3"	"A3"	6700	17590	100	530	548	213	38	404	404	481	1013	210	0	0	0	13250	11585	5727	49	1443	1443	1487	491	33	88	83	0	0.000	0.000	0.000	0.000	0.000	0.000	0.000	0.000	0.000	0.000	0.000	0.000	0.000	0.000	0.011	0.014	0.020	0.022	5.883	0.010	0.015	316	2384	100	126	11807	11933	144	10142	10286	Error	Error	-6.550	126	11807	144	10142	173172	3660841	0.066	20.566	0	0	0
1	10	1	"A4"	"A4"	7000	17590	100	517	536	225	41	396	396	418	190	45	35	14	0	10131	8910	3974	44	1441	1441	1459	294	20	93	87	0	0.000	0.000	0.000	0.000	0.000	0.000	0.000	0.000	0.000	0.000	0.000	0.000	0.000	0.000	0.014	0.019	0.026	0.028	4.483	0.013	0.062	316	2384	100	121	8690	8811	140	7469	7609	Error	Error	-6.166	121	8690	140	7469	169385	2815476	0.621	25.344	0	0	0
1	11	1	"A4"	"A4"	7300	17590	100	505	532	213	40	404	404	436	255	58	25	5	0	10567	9837	4631	47	1455	1455	1484	340	22	91	85	0	0.000	0.000	0.000	0.000	0.000	0.000	0.000	0.000	0.000	0.000	0.000	0.000	0.000	0.000	0.011	0.015	0.023	0.023	4.035	0.012	0.073	316	2384	100	101	9112	9213	128	8382	8510	Error	Error	-6.495	101	9112	128	8382	168087	3108595	0.376	24.568	0	0	0
1	12	1	"A4"	"A4"	7600	17590	100	532	566	279	49	397	397	421	191	45	39	16	0	11052	9828	4153	42	1463	1463	1476	288	19	96	93	0	0.000	0.000	0.000	0.000	0.000	0.000	0.000	0.000	0.000	0.000	0.000	0.000	0.000	0.000	0.014	0.020	0.025	0.025	3.354	0.017	0.092	316	2384	100	135	9589	9724	169	8365	8534	Error	Error	-6.150	135	9589	169	8365	178792	3105539	0.759	29.000	0	0	0
1	13	1	"A5"	"A5"	7900	17590	100	442	478	231	48	406	406	421	180	42	27	8	0	3257	4506	3090	68	1462	1462	1473	257	17	84	79	0	0.000	0.000	0.000	0.000	0.000	0.000	0.000	0.000	0.000	0.000	0.000	0.000	0.000	0.000	0.020	0.024	0.080	0.088	5.163	0.023	0.058	316	2384	100	36	1795	1831	72	3044	3116	Error	Error	-5.640	36	1795	72	3044	150945	1423816	0.317	11.802	0	0	0
1	14	1	"A5"	"A5"	8200	17585	100	457	472	189	40	408	408	434	257	59	17	1	0	3144	4388	2903	66	1460	1460	1483	261	17	85	78	0	0.000	0.000	0.000	0.000	0.000	0.000	0.000	0.000	0.000	0.000	0.000	0.000	0.000	0.000	0.029	0.022	0.071	0.076	5.005	0.013	0.018	316	2384	100	49	1684	1733	64	2928	2992	Error	Error	-5.103	49	1684	64	2928	149282	1386647	0.148	11.130	0	0	0
1	15	1	"A5"	"A5"	8500	17585	100	460	479	191	39	417	417	446	267	59	15	2	0	3074	4354	2912	66	1496	1496	1513	305	20	84	75	0	0.000	0.000	0.000	0.000	0.000	0.000	0.000	0.000	0.000	0.000	0.000	0.000	0.000	0.000	0.027	0.022	0.058	0.076	5.969	0.031	0.033	316	2384	100	43	1578	1621	62	2858	2920	Error	Error	-5.198	43	1578	62	2858	151512	1375956	0.124	9.315	0	0	0
1	16	1	"A6"	"A6"	8800	17585	100	554	591	244	41	414	414	438	185	42	43	18	0	13186	11593	5785	49	1520	1520	1544	306	19	94	92	0	0.000	0.000	0.000	0.000	0.000	0.000	0.000	0.000	0.000	0.000	0.000	0.000	0.000	0.000	0.012	0.018	0.025	0.026	4.375	0.015	0.143	316	2384	100	140	11666	11806	177	10073	10250	Error	Error	-6.381	140	11666	177	10073	186721	3663503	0.827	32.840	0	0	0
1	17	1	"A6"	"A6"	9095	17590	85	593	597	210	35	407	407	436	185	42	50	21	0	11951	11078	3761	33	1544	1544	1616	696	43	100	100	0	0.000	0.000	0.000	0.000	0.000	0.000	0.000	0.000	0.000	0.000	0.000	0.000	0.000	0.000	0.018	0.020	0.025	0.021	2.846	0.014	0.106	208	1660	100	186	10407	10593	190	9534	9724	Error	Error	-5.806	186	10407	190	9534	124072	2304170	0.870	13.595	0	0	0
1	18	1	"A6"	"A6"	9400	17590	90	603	617	232	37	433	433	451	183	40	48	20	0	11957	11352	4291	37	1614	1614	1631	273	16	100	100	0	0.000	0.000	0.000	0.000	0.000	0.000	0.000	0.000	0.000	0.000	0.000	0.000	0.000	0.000	0.016	0.019	0.024	0.021	2.987	0.016	0.126	256	1924	100	170	10343	10513	184	9738	9922	Error	Error	-5.927	170	10343	184	9738	157861	2906085	0.907	35.608	0	0	0
1	1	2	"A7"	"A7"	4300	17910	100	475	515	284	55	394	394	447	488	109	4	0	0	4775	4995	2674	53	1360	1360	1404	425	30	90	84	0	0.000	0.000	0.000	0.000	0.000	0.000	0.000	0.000	0.000	0.000	0.000	0.000	0.000	0.000	0.024	0.033	0.048	0.048	4.792	0.030	0.072	316	2384	100	81	3415	3496	121	3635	3756	Error	Error	-5.398	81	3415	121	3635	162583	1578318	0.139	8.449	0	0	0
1	2	2	"A7"	"A7"	4600	17915	85	510	593	349	58	392	392	413	197	47	38	18	0	5858	5722	1803	31	1375	1375	1406	290	20	100	100	0	0.000	0.000	0.000	0.000	0.000	0.000	0.000	0.000	0.000	0.000	0.000	0.000	0.000	0.000	0.026	0.046	0.050	0.043	3.589	0.037	0.085	208	1660	100	118	4483	4601	201	4347	4548	Error	Error	-5.248	118	4483	201	4347	123348	1190080	0.914	14.883	0	0	0
1	3	2	"A7"	"A7"	4900	17915	85	477	490	187	38	376	376	407	215	52	26	6	0	7250	7147	2615	36	1375	1375	1395	284	20	100	100	0	0.000	0.000	0.000	0.000	0.000	0.000	0.000	0.000	0.000	0.000	0.000	0.000	0.000	0.000	0.017	0.020	0.026	0.023	3.154	0.018	0.063	208	1660	100	101	5875	5976	114	5772	5886	Error	Error	-5.862	101	5875	114	5772	101826	1486598	0.386	20.254	0	0	0
1	4	2	"A8"	"A8"	5205	17910	85	563	584	211	36	385	385	448	481	107	8	0	0	14802	14641	2009	13	1406	1406	1542	985	63	100	100	0	0.000	0.000	0.000	0.000	0.000	0.000	0.000	0.000	0.000	0.000	0.000	0.000	0.000	0.000	0.013	0.015	0.016	0.013	2.640	0.018	0.040	208	1660	100	178	13396	13574	199	13235	13434	Error	Error	-6.234	178	13396	199	13235	121494	3045354	0.283	13.298	0	0	0
1	5	2	"A8"	"A8"	5505	17905	100	604	748	918	122	385	385	415	237	57	46	19	0	14926	13202	5694	43	1371	1371	1405	357	25	97	93	0	0.000	0.000	0.000	0.000	0.000	0.000	0.000	0.000	0.000	0.000	0.000	0.000	0.000	0.000	0.016	0.031	0.023	0.025	3.655	0.029	0.102	316	2384	100	219	13555	13774	363	11831	12194	Error	Error	-5.952	219	13555	363	11831	236245	4171799	1.405	33.045	0	0	0
1	6	2	"A8"	"A8"	5805	17905	100	552	573	231	40	384	384	430	319	74	26	2	0	15598	13353	5466	40	1375	1375	1421	394	27	96	91	0	0.000	0.000	0.000	0.000	0.000	0.000	0.000	0.000	0.000	0.000	0.000	0.000	0.000	0.000	0.012	0.016	0.020	0.018	3.518	0.013	0.067	316	2384	100	168	14223	14391	189	11978	12167	Error	Error	-6.404	168	14223	189	11978	180941	4219678	0.448	30.284	0	0	0
1	7	2	"A9"	"A9"	6105	17910	90	542	611	502	82	373	373	400	212	53	44	15	0	13181	12952	2993	23	1371	1371	1395	283	20	100	100	0	0.000	0.000	0.000	0.000	0.000	0.000	0.000	0.000	0.000	0.000	0.000	0.000	0.000	0.000	0.014	0.021	0.021	0.016	2.893	0.021	0.124	256	1924	100	169	11810	11979	238	11581	11819	Error	Error	-6.127	169	11810	238	11581	156313	3315807	0.995	40.837	0	0	0
1	8	2	"A9"	"A9"	6405	17910	90	517	527	203	38	383	383	420	332	79	16	1	0	12469	12133	2670	22	1376	1376	1414	341	24	100	100	0	0.000	0.000	0.000	0.000	0.000	0.000	0.000	0.000	0.000	0.000	0.000	0.000	0.000	0.000	0.012	0.013	0.018	0.015	2.912	0.010	0.020	256	1924	100	134	11093	11227	144	10757	10901	Error	Error	-6.371	134	11093	144	10757	134807	3106005	0.322	31.434	0	0	0
1	9	2	"A9"	"A9"	6705	17900	100	535	533	207	38	387	387	543	2386	439	0	0	0	12362	11168	5038	45	1390	1390	1594	2748	172	83	79	0	0.000	0.000	0.000	0.000	0.000	0.000	0.000	0.000	0.000	0.000	0.000	0.000	0.000	0.000	0.013	0.015	0.020	0.022	4.522	0.014	0.099	316	2384	100	148	10972	11120	146	9778	9924	Error	Error	-6.212	148	10972	146	9778	168366	3529214	-0.004	3.484	0	0	0
1	10	2	"A10"	"A10"	7005	17900	100	486	501	198	39	371	371	401	274	68	23	2	0	12482	11021	4685	42	1362	1362	1391	307	22	94	90	0	0.000	0.000	0.000	0.000	0.000	0.000	0.000	0.000	0.000	0.000	0.000	0.000	0.000	0.000	0.010	0.013	0.019	0.021	4.090	0.010	0.022	316	2384	100	115	11120	11235	130	9659	9789	Error	Error	-6.595	115	11120	130	9659	158287	3482750	0.365	31.368	0	0	0
1	11	2	"A10"	"A10"	7305	17905	90	486	512	189	36	365	365	396	290	73	21	2	0	12352	11930	2631	22	1364	1364	1384	305	22	100	100	0	0.000	0.000	0.000	0.000	0.000	0.000	0.000	0.000	0.000	0.000	0.000	0.000	0.000	0.000	0.011	0.014	0.018	0.014	2.838	0.013	0.066	256	1924	100	121	10988	11109	147	10566	10713	Error	Error	-6.505	121	10988	147	10566	131107	3053954	0.400	34.577	0	0	0
1	12	2	"A10"	"A10"	7605	17905	85	533	586	329	56	367	367	388	189	48	45	24	0	15130	14947	2961	19	1402	1402	1494	774	51	100	100	0	0.000	0.000	0.000	0.000	0.000	0.000	0.000	0.000	0.000	0.000	0.000	0.000	0.000	0.000	0.012	0.016	0.017	0.016	2.790	0.013	0.115	208	1660	100	166	13728	13894	219	13545	13764	Error	Error	-6.370	166	13728	219	13545	121888	3108945	1.048	17.381	0	0	0
1	13	2	"A11"	"A11"	7905	17905	85	463	478	203	42	358	358	381	176	46	33	10	0	10155	9790	4167	42	1363	1363	1388	285	20	100	100	0	0.000	0.000	0.000	0.000	0.000	0.000	0.000	0.000	0.000	0.000	0.000	0.000	0.000	0.000	0.012	0.014	0.020	0.019	3.128	0.013	0.064	208	1660	100	105	8792	8897	120	8427	8547	Error	Error	-6.388	105	8792	120	8427	99497	2036371	0.551	29.481	0	0	0
1	14	2	"A11"	"A11"	8205	17895	100	428	454	192	42	369	369	396	203	51	22	6	0	6568	6985	4185	59	1374	1374	1388	249	17	93	86	0	0.000	0.000	0.000	0.000	0.000	0.000	0.000	0.000	0.000	0.000	0.000	0.000	0.000	0.000	0.011	0.015	0.033	0.028	4.471	0.012	0.044	316	2384	100	59	5194	5253	85	5611	5696	Error	Error	-6.460	59	5194	85	5611	143439	2207242	0.286	22.478	0	0	0
1	15	2	"A11"	"A11"	8500	17900	85	444	500	212	42	369	369	388	174	44	36	16	0	10692	10464	5532	52	1388	1388	1418	319	22	100	100	0	0.000	0.000	0.000	0.000	0.000	0.000	0.000	0.000	0.000	0.000	0.000	0.000	0.000	0.000	0.008	0.014	0.020	0.017	3.492	0.012	0.089	208	1660	100	75	9304	9379	131	9076	9207	Error	Error	-6.955	75	9304	131	9076	103965	2176529	0.644	28.357	0	0	0
1	16	2	"A12"	"A12"	8805	17895	100	478	504	211	41	376	376	409	394	96	9	0	0	10547	9404	4895	52	1404	1404	1448	728	50	87	84	0	0.000	0.000	0.000	0.000	0.000	0.000	0.000	0.000	0.000	0.000	0.000	0.000	0.000	0.000	0.011	0.016	0.023	0.027	4.466	0.012	0.029	316	2384	100	102	9143	9245	128	8000	8128	Error	Error	-6.486	102	9143	128	8000	159357	2971820	0.241	10.929	0	0	0
1	17	2	"A12"	"A12"	9110	17900	90	534	550	210	38	380	380	417	320	76	20	3	0	12011	11306	4869	43	1438	1438	1460	257	17	100	100	0	0.000	0.000	0.000	0.000	0.000	0.000	0.000	0.000	0.000	0.000	0.000	0.000	0.000	0.000	0.015	0.017	0.023	0.019	2.732	0.015	0.138	256	1924	100	154	10573	10727	170	9868	10038	Error	Error	-6.101	154	10573	170	9868	140906	2894351	0.416	38.311	0	0	0
1	18	2	"A12"	"A12"	9410	17895	85	502	536	215	40	396	396	412	182	44	37	15	0	13051	11616	4933	42	1539	1539	1617	692	42	100	100	0	0.000	0.000	0.000	0.000	0.000	0.000	0.000	0.000	0.000	0.000	0.000	0.000	0.000	0.000	0.009	0.014	0.016	0.016	2.969	0.013	0.121	208	1660	100	106	11512	11618	140	10077	10217	Error	Error	-6.763	106	11512	140	10077	111458	2416085	0.681	14.449	0	0	0
1	1	3	"A13"	"A13"	4310	18205	90	602	872	3193	366	383	383	411	235	57	45	16	0	13616	13590	2982	21	1386	1386	1411	336	23	100	100	0	0.000	0.000	0.000	0.000	0.000	0.000	0.000	0.000	0.000	0.000	0.000	0.000	0.000	0.000	0.018	0.040	0.020	0.019	2.938	0.094	0.060	256	1924	100	219	12230	12449	489	12204	12693	Error	Error	-5.803	219	12230	489	12204	223104	3479147	1.962	36.247	0	0	0
1	2	3	"A13"	"A13"	4610	18205	95	579	699	1084	155	391	391	439	509	115	12	3	0	12878	12863	2351	18	1383	1383	1528	2026	132	100	100	0	0.000	0.000	0.000	0.000	0.000	0.000	0.000	0.000	0.000	0.000	0.000	0.000	0.000	0.000	0.016	0.027	0.019	0.018	2.921	0.027	0.041	256	2088	100	188	11495	11683	308	11480	11788	Error	Error	-5.934	188	11495	308	11480	178887	3292824	0.511	5.595	0	0	0
1	3	3	"A13"	"A13"	4910	18205	90	621	768	870	113	387	387	430	275	63	42	13	0	14302	13994	2760	19	1403	1403	1455	453	31	100	100	0	0.000	0.000	0.000	0.000	0.000	0.000	0.000	0.000	0.000	0.000	0.000	0.000	0.000	0.000	0.018	0.030	0.022	0.019	3.009	0.029	0.113	256	1924	100	234	12899	13133	381	12591	12972	Error	Error	-5.785	234	12899	381	12591	196516	3582444	1.229	27.680	0	0	0
1	4	3	"A14"	"A14"	5205	18205	100	516	569	361	63	379	379	460	1344	292	0	0	0	13052	11144	4573	41	1367	1367	1442	823	57	91	85	0	0.000	0.000	0.000	0.000	0.000	0.000	0.000	0.000	0.000	0.000	0.000	0.000	0.000	0.000	0.012	0.019	0.023	0.021	4.052	0.016	0.030	316	2384	100	137	11685	11822	190	9777	9967	Error	Error	-6.414	137	11685	190	9777	179688	3521444	0.081	11.789	0	0	0
1	5	3	"A14"	"A14"	5510	18200	90	581	634	426	67	374	374	448	578	129	7	1	0	13809	13588	2657	19	1366	1366	1455	884	60	100	99	0	0.000	0.000	0.000	0.000	0.000	0.000	0.000	0.000	0.000	0.000	0.000	0.000	0.000	0.000	0.017	0.021	0.020	0.018	2.544	0.021	0.045	256	1924	100	207	12443	12650	260	12222	12482	Error	Error	-5.910	207	12443	260	12222	162410	3478606	0.322	13.725	0	0	0
1	6	3	"A14"	"A14"	5810	18200	90	523	552	236	42	368	368	444	714	160	2	0	0	11952	11568	2388	20	1358	1358	1458	1450	99	100	99	0	0.000	0.000	0.000	0.000	0.000	0.000	0.000	0.000	0.000	0.000	0.000	0.000	0.000	0.000	0.015	0.018	0.022	0.017	2.931	0.014	0.073	256	1924	100	155	10594	10749	184	10210	10394	Error	Error	-6.095	155	10594	184	10210	141269	2961476	0.151	6.972	0	0	0
1	7	3	"A15"	"A15"	6110	18205	90	508	520	204	39	362	362	400	306	76	18	2	0	10627	10307	2317	22	1358	1358	1392	329	23	100	100	0	0.000	0.000	0.000	0.000	0.000	0.000	0.000	0.000	0.000	0.000	0.000	0.000	0.000	0.000	0.016	0.018	0.021	0.017	3.063	0.015	0.059	256	1924	100	146	9269	9415	158	8949	9107	Error	Error	-5.988	146	9269	158	8949	133201	2638465	0.392	27.097	0	0	0
1	8	3	"A15"	"A15"	6410	18200	90	539	568	248	43	377	377	416	324	77	22	2	0	11764	11584	2294	19	1366	1366	1413	419	29	100	100	0	0.000	0.000	0.000	0.000	0.000	0.000	0.000	0.000	0.000	0.000	0.000	0.000	0.000	0.000	0.016	0.019	0.020	0.017	3.165	0.015	0.084	256	1924	100	162	10398	10560	191	10218	10409	Error	Error	-6.004	162	10398	191	10218	145458	2965385	0.469	24.274	0	0	0
1	9	3	"A15"	"A15"	6710	18200	90	544	565	207	36	371	371	435	530	121	5	0	0	13522	13371	2574	19	1417	1417	1466	551	37	100	100	0	0.000	0.000	0.000	0.000	0.000	0.000	0.000	0.000	0.000	0.000	0.000	0.000	0.000	0.000	0.014	0.016	0.019	0.016	2.499	0.014	0.022	256	1924	100	173	12105	12278	194	11954	12148	Error	Error	-6.129	173	12105	194	11954	144575	3422940	0.245	21.606	0	0	0
1	10	3	"A16"	"A16"	7010	18200	95	468	501	213	42	365	365	401	336	83	18	1	0	12223	11221	3562	31	1365	1365	1399	354	25	100	100	0	0.000	0.000	0.000	0.000	0.000	0.000	0.000	0.000	0.000	0.000	0.000	0.000	0.000	0.000	0.009	0.014	0.018	0.015	3.210	0.011	0.063	256	2088	100	103	10858	10961	136	9856	9992	Error	Error	-6.720	103	10858	136	9856	128272	2872639	0.298	27.746	0	0	0
1	11	3	"A16"	"A16"	7305	18200	90	506	588	701	119	371	371	415	350	84	16	5	0	10987	10427	3491	33	1354	1354	1381	314	22	100	100	0	0.000	0.000	0.000	0.000	0.000	0.000	0.000	0.000	0.000	0.000	0.000	0.000	0.000	0.000	0.014	0.024	0.020	0.018	3.437	0.030	0.063	256	1924	100	135	9633	9768	217	9073	9290	Error	Error	-6.157	135	9633	217	9073	150418	2669420	0.494	28.809	0	0	0
1	12	3	"A16"	"A16"	7610	18195	90	500	537	230	42	364	364	390	222	56	39	10	0	14944	13614	4359	32	1377	1377	1408	313	22	100	100	0	0.000	0.000	0.000	0.000	0.000	0.000	0.000	0.000	0.000	0.000	0.000	0.000	0.000	0.000	0.010	0.014	0.020	0.015	3.217	0.012	0.105	256	1924	100	136	13567	13703	173	12237	12410	Error	Error	-6.640	136	13567	173	12237	137539	3485172	0.662	38.997	0	0	0
1	13	3	"A17"	"A17"	7910	18195	90	471	531	301	56	358	358	382	191	50	34	15	0	8827	8558	1541	18	1373	1373	1385	268	19	100	100	0	0.000	0.000	0.000	0.000	0.000	0.000	0.000	0.000	0.000	0.000	0.000	0.000	0.000	0.000	0.015	0.024	0.025	0.023	3.173	0.019	0.073	256	1924	100	113	7454	7567	173	7185	7358	Error	Error	-6.044	113	7454	173	7185	135946	2190872	0.780	26.765	0	0	0
1	14	3	"A17"	"A17"	8210	18195	90	489	540	261	48	353	353	396	419	105	12	2	0	9336	9215	1700	18	1399	1399	1428	469	32	100	99	0	0.000	0.000	0.000	0.000	0.000	0.000	0.000	0.000	0.000	0.000	0.000	0.000	0.000	0.000	0.017	0.024	0.023	0.022	2.701	0.022	0.128	256	1924	100	136	7937	8073	187	7816	8003	Error	Error	-5.867	136	7937	187	7816	138147	2359109	0.344	16.603	0	0	0
1	15	3	"A17"	"A17"	8505	18190	85	436	500	275	55	361	361	387	186	48	32	13	0	8456	8486	1033	12	1409	1409	1480	521	35	100	100	0	0.000	0.000	0.000	0.000	0.000	0.000	0.000	0.000	0.000	0.000	0.000	0.000	0.000	0.000	0.011	0.020	0.025	0.021	3.066	0.016	0.055	208	1660	100	75	7047	7122	139	7077	7216	Error	Error	-6.554	75	7047	139	7077	103960	1764988	0.608	13.447	0	0	0
1	16	3	"A18"	"A18"	8810	18195	90	476	511	212	41	361	361	389	179	46	38	16	0	9577	9501	2309	24	1409	1409	1421	259	18	100	100	0	0.000	0.000	0.000	0.000	0.000	0.000	0.000	0.000	0.000	0.000	0.000	0.000	0.000	0.000	0.014	0.019	0.024	0.020	2.998	0.015	0.079	256	1924	100	115	8168	8283	150	8092	8242	Error	Error	-6.150	115	8168	150	8092	130876	2432331	0.682	31.197	0	0	0
1	17	3	"A18"	"A18"	9110	18190	90	488	537	297	55	378	378	401	194	48	36	12	0	10012	9905	2311	23	1445	1445	1468	289	19	100	100	0	0.000	0.000	0.000	0.000	0.000	0.000	0.000	0.000	0.000	0.000	0.000	0.000	0.000	0.000	0.013	0.019	0.024	0.019	3.242	0.015	0.072	256	1924	100	110	8567	8677	159	8460	8619	Error	Error	-6.283	110	8567	159	8460	137417	2535734	0.701	29.194	0	0	0
1	18	3	"A18"	"A18"	9410	18185	85	527	551	221	40	378	378	417	433	103	9	1	0	9260	9372	2589	27	1525	1525	1598	633	39	100	100	0	0.000	0.000	0.000	0.000	0.000	0.000	0.000	0.000	0.000	0.000	0.000	0.000	0.000	0.000	0.019	0.022	0.027	0.022	2.915	0.016	0.095	208	1660	100	149	7735	7884	173	7847	8020	Error	Error	-5.698	149	7735	173	7847	114628	1949370	0.309	12.281	0	0	0
1	1	4	"A19"	"A19"	4315	18510	90	538	560	221	39	376	376	403	213	52	37	13	0	8268	8260	2169	26	1308	1308	1341	325	24	100	100	0	0.000	0.000	0.000	0.000	0.000	0.000	0.000	0.000	0.000	0.000	0.000	0.000	0.000	0.000	0.023	0.026	0.029	0.023	3.210	0.021	0.097	256	1924	100	162	6960	7122	184	6952	7136	Error	Error	-5.425	162	6960	184	6952	143383	2114613	0.737	21.289	0	0	0
1	2	4	"A19"	"A19"	4615	18510	95	532	564	327	57	381	381	444	435	97	11	1	0	8710	8683	2939	33	1317	1317	1382	416	30	100	100	0	0.000	0.000	0.000	0.000	0.000	0.000	0.000	0.000	0.000	0.000	0.000	0.000	0.000	0.000	0.020	0.025	0.031	0.024	3.125	0.023	0.043	256	2088	100	151	7393	7544	183	7366	7549	Error	Error	-5.614	151	7393	183	7366	144289	2222788	0.276	17.550	0	0	0
1	3	4	"A19"	"A19"	4915	18510	90	579	621	467	75	386	386	451	644	142	4	0	0	10039	9699	2250	23	1320	1320	1495	2281	152	98	91	0	0.000	0.000	0.000	0.000	0.000	0.000	0.000	0.000	0.000	0.000	0.000	0.000	0.000	0.000	0.022	0.028	0.028	0.024	2.849	0.073	0.188	256	1924	100	193	8719	8912	235	8379	8614	Error	Error	-5.497	193	8719	235	8379	158955	2482993	0.264	3.597	0	0	0
1	4	4	"A20"	"A20"	5215	18510	90	613	772	1293	167	370	370	450	1373	305	3	1	0	12887	13031	3229	24	1323	1323	1422	986	69	100	100	0	0.000	0.000	0.000	0.000	0.000	0.000	0.000	0.000	0.000	0.000	0.000	0.000	0.000	0.000	0.021	0.034	0.026	0.022	3.068	0.050	0.094	256	1924	100	243	11564	11807	402	11708	12110	Error	Error	-5.573	243	11564	402	11708	197673	3335866	0.235	11.774	0	0	0
1	5	4	"A20"	"A20"	5510	18510	90	600	647	349	53	379	379	434	513	118	16	2	0	13948	13570	2622	19	1337	1337	1394	478	34	100	100	0	0.000	0.000	0.000	0.000	0.000	0.000	0.000	0.000	0.000	0.000	0.000	0.000	0.000	0.000	0.018	0.022	0.022	0.019	2.842	0.018	0.046	256	1924	100	221	12611	12832	268	12233	12501	Error	Error	-5.834	221	12611	268	12233	165609	3474035	0.415	25.473	0	0	0
1	6	4	"A20"	"A20"	5810	18510	90	549	566	203	35	367	367	411	314	76	26	1	0	13363	13127	2543	19	1335	1335	1385	501	36	100	100	0	0.000	0.000	0.000	0.000	0.000	0.000	0.000	0.000	0.000	0.000	0.000	0.000	0.000	0.000	0.015	0.017	0.019	0.016	2.669	0.014	0.086	256	1924	100	182	12028	12210	199	11792	11991	Error	Error	-6.046	182	12028	199	11792	144850	3360597	0.494	23.437	0	0	0
1	7	4	"A21"	"A21"	6115	18500	100	506	587	833	141	361	361	423	467	110	9	1	0	11444	10514	4498	42	1309	1309	1367	540	39	89	87	0	0.000	0.000	0.000	0.000	0.000	0.000	0.000	0.000	0.000	0.000	0.000	0.000	0.000	0.000	0.014	0.025	0.023	0.022	4.604	0.018	0.035	316	2384	100	145	10135	10280	226	9205	9431	Error	Error	-6.127	145	10135	226	9205	185570	3322431	0.351	16.939	0	0	0
1	8	4	"A21"	"A21"	6410	18505	85	502	537	208	38	371	371	414	356	85	18	1	0	13989	14110	1888	13	1368	1368	1496	939	62	100	100	0	0.000	0.000	0.000	0.000	0.000	0.000	0.000	0.000	0.000	0.000	0.000	0.000	0.000	0.000	0.010	0.013	0.015	0.012	2.985	0.011	0.026	208	1660	100	131	12621	12752	166	12742	12908	Error	Error	-6.590	131	12621	166	12742	111744	2934881	0.346	13.433	0	0	0
1	9	4	"A21"	"A21"	6710	18505	90	535	560	195	34	361	361	419	615	146	2	0	0	14042	13734	2599	18	1321	1321	1357	373	27	100	100	0	0.000	0.000	0.000	0.000	0.000	0.000	0.000	0.000	0.000	0.000	0.000	0.000	0.000	0.000	0.014	0.016	0.017	0.015	2.689	0.013	0.134	256	1924	100	174	12721	12895	199	12413	12612	Error	Error	-6.192	174	12721	199	12413	143357	3515929	0.229	33.182	0	0	0
1	10	4	"A22"	"A22"	7010	18505	85	549	611	419	68	359	359	395	256	64	36	9	0	12645	12849	2335	18	1317	1317	1415	738	52	100	100	0	0.000	0.000	0.000	0.000	0.000	0.000	0.000	0.000	0.000	0.000	0.000	0.000	0.000	0.000	0.017	0.022	0.020	0.018	2.592	0.024	0.106	208	1660	100	190	11328	11518	252	11532	11784	Error	Error	-5.898	190	11328	252	11532	127021	2672664	0.844	15.493	0	0	0
1	11	4	"A22"	"A22"	7310	18505	90	500	538	256	47	357	357	387	253	65	31	6	0	12176	12017	2470	20	1305	1305	1342	308	22	100	100	0	0.000	0.000	0.000	0.000	0.000	0.000	0.000	0.000	0.000	0.000	0.000	0.000	0.000	0.000	0.013	0.017	0.021	0.016	3.010	0.013	0.086	256	1924	100	143	10871	11014	181	10712	10893	Error	Error	-6.248	143	10871	181	10712	137676	3076459	0.597	34.659	0	0	0
1	12	4	"A22"	"A22"	7610	18500	85	486	524	208	39	349	349	399	422	105	10	0	0	11854	11809	2040	17	1333	1333	1472	955	64	100	100	0	0.000	0.000	0.000	0.000	0.000	0.000	0.000	0.000	0.000	0.000	0.000	0.000	0.000	0.000	0.013	0.017	0.020	0.016	2.920	0.014	0.021	208	1660	100	137	10521	10658	175	10476	10651	Error	Error	-6.263	137	10521	175	10476	109001	2456270	0.296	10.824	0	0	0
1	13	4	"A23"	"A23"	7915	18500	90	509	528	205	38	351	351	383	241	62	34	7	0	12443	12216	2183	17	1327	1327	1343	263	19	100	100	0	0.000	0.000	0.000	0.000	0.000	0.000	0.000	0.000	0.000	0.000	0.000	0.000	0.000	0.000	0.014	0.016	0.019	0.015	2.955	0.013	0.045	256	1924	100	158	11116	11274	177	10889	11066	Error	Error	-6.137	158	11116	177	10889	135135	3127405	0.602	41.342	0	0	0
1	14	4	"A23"	"A23"	8210	18500	85	518	567	227	40	354	354	380	223	58	41	14	0	11850	11919	2464	20	1327	1327	1442	845	58	100	100	0	0.000	0.000	0.000	0.000	0.000	0.000	0.000	0.000	0.000	0.000	0.000	0.000	0.000	0.000	0.016	0.020	0.020	0.018	2.792	0.018	0.178	208	1660	100	164	10523	10687	213	10592	10805	Error	Error	-6.004	164	10523	213	10592	117983	2479193	0.839	12.399	0	0	0
1	15	4	"A23"	"A23"	8510	18495	85	506	515	203	39	359	359	377	174	46	44	14	0	11746	12003	2468	20	1349	1349	1463	886	60	100	100	0	0.000	0.000	0.000	0.000	0.000	0.000	0.000	0.000	0.000	0.000	0.000	0.000	0.000	0.000	0.014	0.015	0.018	0.016	2.475	0.013	0.106	208	1660	100	147	10397	10544	156	10654	10810	Error	Error	-6.144	147	10397	156	10654	107105	2496562	0.793	11.896	0	0	0
1	16	4	"A24"	"A24"	8810	18495	90	460	524	356	67	359	359	409	601	146	3	1	0	8722	9085	2435	26	1332	1332	1345	250	18	100	100	0	0.000	0.000	0.000	0.000	0.000	0.000	0.000	0.000	0.000	0.000	0.000	0.000	0.000	0.000	0.014	0.021	0.024	0.020	2.767	0.016	0.005	256	1924	100	101	7390	7491	165	7753	7918	Error	Error	-6.193	101	7390	165	7753	134098	2325736	0.191	30.960	0	0	0
1	17	4	"A24"	"A24"	9110	18495	85	504	529	216	40	364	364	387	189	48	44	13	0	9459	9911	2563	25	1375	1375	1445	608	42	100	100	0	0.000	0.000	0.000	0.000	0.000	0.000	0.000	0.000	0.000	0.000	0.000	0.000	0.000	0.000	0.017	0.019	0.026	0.022	2.533	0.021	0.097	208	1660	100	140	8084	8224	165	8536	8701	Error	Error	-5.852	140	8084	165	8536	109976	2061438	0.751	13.924	0	0	0
1	18	4	"A24"	"A24"	9410	18490	85	504	523	192	36	368	368	385	187	48	40	13	0	9080	8976	1868	20	1396	1396	1493	767	51	100	100	0	0.000	0.000	0.000	0.000	0.000	0.000	0.000	0.000	0.000	0.000	0.000	0.000	0.000	0.000	0.018	0.020	0.024	0.020	2.856	0.016	0.078	208	1660	100	136	7684	7820	155	7580	7735	Error	Error	-5.820	136	7684	155	7580	108786	1867085	0.738	9.756	0	0	0
1	1	5	"A25"	"A25"	4315	18805	95	605	612	257	41	390	390	463	640	138	3	0	0	14951	14532	2677	18	1296	1296	1404	991	70	100	100	0	0.000	0.000	0.000	0.000	0.000	0.000	0.000	0.000	0.000	0.000	0.000	0.000	0.000	0.000	0.016	0.017	0.019	0.016	2.554	0.029	0.060	256	2088	100	215	13655	13870	222	13236	13458	Error	Error	-5.989	215	13655	222	13236	156567	3720064	0.233	13.247	0	0	0
1	2	5	"A25"	"A25"	4610	18805	100	548	562	270	48	376	376	426	400	93	17	1	0	12344	10425	5138	49	1271	1271	1346	581	43	94	91	0	0.000	0.000	0.000	0.000	0.000	0.000	0.000	0.000	0.000	0.000	0.000	0.000	0.000	0.000	0.016	0.020	0.027	0.025	3.170	0.020	0.085	316	2384	100	172	11073	11245	186	9154	9340	Error	Error	-6.008	172	11073	186	9154	177551	3294424	0.340	15.627	0	0	0
1	3	5	"A25"	"A25"	4910	18800	100	538	551	228	41	369	369	429	469	109	10	0	0	12869	10933	5429	49	1280	1280	1361	688	50	93	90	0	0.000	0.000	0.000	0.000	0.000	0.000	0.000	0.000	0.000	0.000	0.000	0.000	0.000	0.000	0.015	0.019	0.022	0.023	3.547	0.016	0.062	316	2384	100	169	11589	11758	182	9653	9835	Error	Error	-6.100	169	11589	182	9653	174172	3454807	0.260	13.913	0	0	0
1	4	5	"A26"	"A26"	5210	18800	100	538	644	833	129	374	374	453	848	187	2	1	0	12512	11280	4500	39	1276	1276	1409	1599	113	89	84	0	0.000	0.000	0.000	0.000	0.000	0.000	0.000	0.000	0.000	0.000	0.000	0.000	0.000	0.000	0.015	0.027	0.023	0.020	3.269	0.031	0.070	316	2384	100	164	11236	11400	270	10004	10274	Error	Error	-6.098	164	11236	270	10004	203445	3564519	0.225	6.173	0	0	0
1	5	5	"A26"	"A26"	5515	18800	90	516	554	240	43	373	373	431	417	96	13	1	0	11750	11759	2230	18	1298	1298	1381	578	41	100	100	0	0.000	0.000	0.000	0.000	0.000	0.000	0.000	0.000	0.000	0.000	0.000	0.000	0.000	0.000	0.014	0.017	0.020	0.016	2.908	0.015	0.033	256	1924	100	143	10452	10595	181	10461	10642	Error	Error	-6.192	143	10452	181	10461	141751	3010263	0.295	17.955	0	0	0
1	6	5	"A26"	"A26"	5815	18795	95	505	552	337	61	370	370	412	423	102	12	1	0	8270	8338	2089	25	1276	1276	1328	486	36	100	100	0	0.000	0.000	0.000	0.000	0.000	0.000	0.000	0.000	0.000	0.000	0.000	0.000	0.000	0.000	0.019	0.026	0.032	0.025	3.130	0.023	0.089	256	2088	100	135	6994	7129	182	7062	7244	Error	Error	-5.695	135	6994	182	7062	141294	2134438	0.331	14.424	0	0	0
1	7	5	"A27"	"A27"	6115	18800	90	552	578	271	46	356	356	401	354	88	24	2	0	12355	12310	2410	19	1258	1258	1291	332	25	100	100	0	0.000	0.000	0.000	0.000	0.000	0.000	0.000	0.000	0.000	0.000	0.000	0.000	0.000	0.000	0.018	0.020	0.021	0.018	2.954	0.017	0.078	256	1924	100	196	11097	11293	222	11052	11274	Error	Error	-5.823	196	11097	222	11052	148079	3151276	0.500	33.190	0	0	0
1	8	5	"A27"	"A27"	6420	18800	90	504	547	286	52	355	355	433	1008	232	0	0	0	12819	12592	2212	17	1257	1257	1295	549	42	100	100	0	0.000	0.000	0.000	0.000	0.000	0.000	0.000	0.000	0.000	0.000	0.000	0.000	0.000	0.000	0.013	0.017	0.018	0.015	2.719	0.035	0.014	256	1924	100	149	11562	11711	192	11335	11527	Error	Error	-6.278	149	11562	192	11335	140032	3223433	0.113	20.577	0	0	0
1	9	5	"A27"	"A27"	6720	18800	90	478	507	246	48	356	356	393	282	71	23	5	0	10378	9867	3302	33	1252	1252	1273	286	22	100	100	0	0.000	0.000	0.000	0.000	0.000	0.000	0.000	0.000	0.000	0.000	0.000	0.000	0.000	0.000	0.013	0.018	0.023	0.020	3.030	0.014	0.045	256	1924	100	122	9126	9248	151	8615	8766	Error	Error	-6.225	122	9126	151	8615	129758	2526018	0.404	30.049	0	0	0
1	10	5	"A28"	"A28"	7020	18795	90	532	557	214	38	354	354	387	253	65	36	6	0	13515	13711	2663	19	1255	1255	1297	329	25	100	100	0	0.000	0.000	0.000	0.000	0.000	0.000	0.000	0.000	0.000	0.000	0.000	0.000	0.000	0.000	0.015	0.016	0.018	0.015	2.567	0.038	0.022	256	1924	100	178	12260	12438	203	12456	12659	Error	Error	-6.106	178	12260	203	12456	142637	3509904	0.672	37.733	0	0	0
1	11	5	"A28"	"A28"	7315	18795	95	525	548	221	40	344	344	378	298	78	26	4	0	15136	14759	3203	21	1262	1262	1291	315	24	100	100	0	0.000	0.000	0.000	0.000	0.000	0.000	0.000	0.000	0.000	0.000	0.000	0.000	0.000	0.000	0.013	0.015	0.015	0.014	2.535	0.012	0.041	256	2088	100	181	13874	14055	204	13497	13701	Error	Error	-6.260	181	13874	204	13497	140396	3778360	0.570	42.756	0	0	0
1	12	5	"A28"	"A28"	7620	18795	90	497	528	202	38	332	332	359	185	51	47	20	0	15494	15200	2612	17	1254	1254	1287	302	23	100	100	0	0.000	0.000	0.000	0.000	0.000	0.000	0.000	0.000	0.000	0.000	0.000	0.000	0.000	0.000	0.012	0.014	0.016	0.012	3.002	0.012	0.122	256	1924	100	165	14240	14405	196	13946	14142	Error	Error	-6.431	165	14240	196	13946	135245	3891324	0.914	46.070	0	0	0
1	13	5	"A29"	"A29"	7920	18795	90	504	513	215	41	336	336	364	192	52	44	13	0	13093	12900	2331	18	1243	1243	1260	266	21	100	100	0	0.000	0.000	0.000	0.000	0.000	0.000	0.000	0.000	0.000	0.000	0.000	0.000	0.000	0.000	0.014	0.015	0.018	0.016	2.479	0.013	0.124	256	1924	100	168	11850	12018	177	11657	11834	Error	Error	-6.140	168	11850	177	11657	131287	3302464	0.776	43.759	0	0	0
1	14	5	"A29"	"A29"	8220	18795	90	520	539	215	39	340	340	368	217	58	42	12	0	13867	13561	2467	18	1268	1268	1293	279	21	100	100	0	0.000	0.000	0.000	0.000	0.000	0.000	0.000	0.000	0.000	0.000	0.000	0.000	0.000	0.000	0.014	0.016	0.017	0.015	2.741	0.014	0.138	256	1924	100	180	12599	12779	199	12293	12492	Error	Error	-6.129	180	12599	199	12293	138046	3471614	0.788	43.971	0	0	0
1	15	5	"A29"	"A29"	8515	18790	90	494	523	199	38	339	339	369	256	69	33	4	0	13456	13175	2314	17	1274	1274	1294	270	20	100	100	0	0.000	0.000	0.000	0.000	0.000	0.000	0.000	0.000	0.000	0.000	0.000	0.000	0.000	0.000	0.013	0.015	0.017	0.015	2.331	0.013	0.107	256	1924	100	155	12182	12337	184	11901	12085	Error	Error	-6.296	155	12182	184	11901	133840	3372734	0.602	44.004	0	0	0
1	16	5	"A30"	"A30"	8815	18790	90	471	505	209	41	352	352	378	195	51	33	10	0	10616	10523	3216	30	1288	1288	1307	254	19	100	100	0	0.000	0.000	0.000	0.000	0.000	0.000	0.000	0.000	0.000	0.000	0.000	0.000	0.000	0.000	0.013	0.017	0.019	0.016	3.064	0.014	0.103	256	1924	100	119	9328	9447	153	9235	9388	Error	Error	-6.293	119	9328	153	9235	129277	2693834	0.651	36.283	0	0	0
1	17	5	"A30"	"A30"	9115	18790	95	580	602	408	67	364	364	395	263	66	42	9	0	11694	11335	4022	35	1314	1314	1326	257	19	100	100	0	0.000	0.000	0.000	0.000	0.000	0.000	0.000	0.000	0.000	0.000	0.000	0.000	0.000	0.000	0.021	0.024	0.025	0.022	2.860	0.018	0.091	256	2088	100	216	10380	10596	238	10021	10259	Error	Error	-5.587	216	10380	238	10021	154149	2901791	0.787	38.946	0	0	0
1	18	5	"A30"	"A30"	9415	18790	90	482	512	208	40	356	356	378	172	45	40	14	0	11622	11324	4507	39	1305	1305	1329	322	24	100	100	0	0.000	0.000	0.000	0.000	0.000	0.000	0.000	0.000	0.000	0.000	0.000	0.000	0.000	0.000	0.012	0.016	0.019	0.016	3.503	0.013	0.121	256	1924	100	126	10317	10443	156	10019	10175	Error	Error	-6.355	126	10317	156	10019	131035	2898918	0.779	31.040	0	0	0
1	1	6	"A31"	"A31"	4320	19110	90	635	743	589	79	359	359	393	231	58	58	26	0	17274	17080	3556	20	1299	1299	1365	443	32	100	100	0	0.000	0.000	0.000	0.000	0.000	0.000	0.000	0.000	0.000	0.000	0.000	0.000	0.000	0.000	0.017	0.024	0.019	0.018	2.715	0.024	0.146	256	1924	100	276	15975	16251	384	15781	16165	Error	Error	-5.855	276	15975	384	15781	190142	4372378	1.515	35.474	0	0	0
1	2	6	"A31"	"A31"	4620	19115	95	643	685	370	54	372	372	412	329	79	41	6	0	16309	16033	2462	15	1347	1347	1457	1198	82	100	100	0	0.000	0.000	0.000	0.000	0.000	0.000	0.000	0.000	0.000	0.000	0.000	0.000	0.000	0.000	0.018	0.021	0.020	0.016	2.632	0.021	0.177	256	2088	100	271	14962	15233	313	14686	14999	Error	Error	-5.787	271	14962	313	14686	175282	4104423	0.830	12.167	0	0	0
1	3	6	"A31"	"A31"	4920	19115	90	632	637	227	35	375	375	455	800	175	0	0	0	16436	16381	2543	15	1306	1306	1430	776	54	100	100	0	0.000	0.000	0.000	0.000	0.000	0.000	0.000	0.000	0.000	0.000	0.000	0.000	0.000	0.000	0.017	0.017	0.018	0.015	2.463	0.016	0.155	256	1924	100	257	15130	15387	262	15075	15337	Error	Error	-5.879	257	15130	262	15075	163192	4193474	0.228	19.267	0	0	0
1	4	6	"A32"	"A32"	5215	19110	100	542	641	1110	173	365	365	441	975	221	2	1	0	13553	11768	5934	50	1286	1286	1374	801	58	92	86	0	0.000	0.000	0.000	0.000	0.000	0.000	0.000	0.000	0.000	0.000	0.000	0.000	0.000	0.000	0.014	0.026	0.023	0.022	4.072	0.036	0.105	316	2384	100	177	12267	12444	276	10482	10758	Error	Error	-6.115	177	12267	276	10482	202469	3718601	0.205	12.976	0	0	0
1	5	6	"A32"	"A32"	5520	19110	95	585	601	224	37	363	363	455	736	161	2	0	0	13068	13053	2287	17	1299	1299	1481	1746	117	100	100	0	0.000	0.000	0.000	0.000	0.000	0.000	0.000	0.000	0.000	0.000	0.000	0.000	0.000	0.000	0.019	0.020	0.022	0.016	3.193	0.064	0.092	256	2088	100	222	11769	11991	238	11754	11992	Error	Error	-5.728	222	11769	238	11754	153754	3341651	0.198	6.628	0	0	0
1	6	6	"A32"	"A32"	5815	19110	95	485	497	189	38	353	353	466	1782	382	0	0	0	13644	12184	3561	29	1246	1246	1331	889	66	100	100	0	0.000	0.000	0.000	0.000	0.000	0.000	0.000	0.000	0.000	0.000	0.000	0.000	0.000	0.000	0.011	0.013	0.018	0.015	2.687	0.011	0.075	256	2088	100	132	12398	12530	144	10938	11082	Error	Error	-6.553	132	12398	144	10938	127284	3119102	0.017	12.208	0	0	0
1	7	6	"A33"	"A33"	6115	19110	95	460	509	327	64	358	358	407	429	105	10	1	0	6913	7900	3970	50	1244	1244	1302	713	54	98	95	0	0.000	0.000	0.000	0.000	0.000	0.000	0.000	0.000	0.000	0.000	0.000	0.000	0.000	0.000	0.018	0.023	0.031	0.026	3.921	0.040	0.057	256	2088	100	102	5669	5771	151	6656	6807	Error	Error	-5.796	102	5669	151	6656	130431	2022359	0.238	9.254	0	0	0
1	8	6	"A33"	"A33"	6420	19110	85	450	479	216	45	344	344	386	306	79	20	2	0	7369	8439	4145	49	1253	1253	1286	333	25	100	100	0	0.000	0.000	0.000	0.000	0.000	0.000	0.000	0.000	0.000	0.000	0.000	0.000	0.000	0.000	0.017	0.019	0.026	0.023	2.886	0.017	0.054	208	1660	100	106	6116	6222	135	7186	7321	Error	Error	-5.850	106	6116	135	7186	99642	1755263	0.304	21.480	0	0	0
1	9	6	"A33"	"A33"	6720	19105	100	423	448	226	50	346	346	414	765	184	1	0	0	5019	6329	4161	65	1230	1230	1255	304	24	94	90	0	0.000	0.000	0.000	0.000	0.000	0.000	0.000	0.000	0.000	0.000	0.000	0.000	0.000	0.000	0.020	0.020	0.037	0.037	3.690	0.015	0.010	316	2384	100	77	3789	3866	102	5099	5201	Error	Error	-5.621	77	3789	102	5099	141709	2000087	0.044	16.691	0	0	0
1	10	6	"A34"	"A34"	7020	19100	100	465	500	342	68	346	346	387	348	89	15	1	0	9309	8895	4714	52	1232	1232	1271	388	30	95	91	0	0.000	0.000	0.000	0.000	0.000	0.000	0.000	0.000	0.000	0.000	0.000	0.000	0.000	0.000	0.015	0.020	0.027	0.026	3.350	0.016	0.024	316	2384	100	119	8077	8196	154	7663	7817	Error	Error	-6.085	119	8077	154	7663	158049	2810941	0.325	19.649	0	0	0
1	11	6	"A34"	"A34"	7320	19105	90	454	476	203	42	348	348	396	369	93	12	0	0	8286	7969	3063	38	1233	1233	1268	319	25	100	100	0	0.000	0.000	0.000	0.000	0.000	0.000	0.000	0.000	0.000	0.000	0.000	0.000	0.000	0.000	0.015	0.019	0.027	0.024	3.120	0.013	0.016	256	1924	100	106	7053	7159	128	6736	6864	Error	Error	-6.056	106	7053	128	6736	121966	2040124	0.217	21.006	0	0	0
1	12	6	"A34"	"A34"	7620	19105	90	424	439	178	40	337	337	382	330	86	9	0	0	10696	9766	4049	41	1244	1244	1278	278	21	100	100	0	0.000	0.000	0.000	0.000	0.000	0.000	0.000	0.000	0.000	0.000	0.000	0.000	0.000	0.000	0.009	0.012	0.018	0.017	2.879	0.010	0.037	256	1924	100	87	9452	9539	102	8522	8624	Error	Error	-6.763	87	9452	102	8522	112419	2500159	0.173	30.532	0	0	0
1	13	6	"A35"	"A35"	7920	19100	95	420	445	185	41	331	331	363	198	54	30	6	0	6699	6896	1471	21	1263	1263	1303	323	24	100	100	0	0.000	0.000	0.000	0.000	0.000	0.000	0.000	0.000	0.000	0.000	0.000	0.000	0.000	0.000	0.016	0.020	0.033	0.024	3.063	0.016	0.033	256	2088	100	89	5436	5525	114	5633	5747	Error	Error	-5.933	89	5436	114	5633	114029	1765405	0.414	17.316	0	0	0
1	14	6	"A35"	"A35"	8220	19100	95	475	487	213	43	335	335	360	199	55	35	13	0	8654	8858	2500	28	1246	1246	1272	290	22	100	100	0	0.000	0.000	0.000	0.000	0.000	0.000	0.000	0.000	0.000	0.000	0.000	0.000	0.000	0.000	0.019	0.020	0.028	0.022	2.993	0.017	0.097	256	2088	100	140	7408	7548	152	7612	7764	Error	Error	-5.726	140	7408	152	7612	124629	2267594	0.638	26.159	0	0	0
1	15	6	"A35"	"A35"	8520	19100	90	424	465	186	40	341	341	377	361	95	10	1	0	6963	7286	1973	27	1278	1278	1319	335	25	100	100	0	0.000	0.000	0.000	0.000	0.000	0.000	0.000	0.000	0.000	0.000	0.000	0.000	0.000	0.000	0.015	0.021	0.028	0.023	3.304	0.013	0.007	256	1924	100	83	5685	5768	124	6008	6132	Error	Error	-6.098	83	5685	124	6008	119000	1865178	0.244	17.812	0	0	0
1	16	6	"A36"	"A36"	8820	19100	95	460	478	201	42	348	348	373	185	49	34	12	0	6880	7555	2688	35	1287	1287	1308	275	21	100	100	0	0.000	0.000	0.000	0.000	0.000	0.000	0.000	0.000	0.000	0.000	0.000	0.000	0.000	0.000	0.020	0.021	0.029	0.024	2.864	0.016	0.038	256	2088	100	112	5593	5705	130	6268	6398	Error	Error	-5.642	112	5593	130	6268	122411	1934165	0.568	22.716	0	0	0
1	17	6	"A36"	"A36"	9120	19100	90	483	495	211	42	346	346	374	204	54	37	10	0	8275	9007	3530	39	1292	1292	1316	290	22	100	99	0	0.000	0.000	0.000	0.000	0.000	0.000	0.000	0.000	0.000	0.000	0.000	0.000	0.000	0.000	0.020	0.019	0.027	0.023	2.859	0.017	0.114	256	1924	100	137	6983	7120	149	7715	7864	Error	Error	-5.672	137	6983	149	7715	126783	2305730	0.593	26.521	0	0	0
1	18	6	"A36"	"A36"	9425	19100	90	477	499	208	41	350	350	379	189	49	36	15	0	9520	10336	4046	39	1351	1351	1372	263	19	100	100	0	0.000	0.000	0.000	0.000	0.000	0.000	0.000	0.000	0.000	0.000	0.000	0.000	0.000	0.000	0.016	0.017	0.022	0.018	3.149	0.013	0.083	256	1924	100	127	8169	8296	149	8985	9134	Error	Error	-6.007	127	8169	149	8985	127634	2646005	0.635	34.084	0	0	0
1	1	7	"A37"	"A37"	4320	19405	95	497	521	212	40	367	367	423	537	126	3	0	0	5096	5275	1434	27	1298	1298	1417	1292	91	98	85	0	0.000	0.000	0.000	0.000	0.000	0.000	0.000	0.000	0.000	0.000	0.000	0.000	0.000	0.000	0.034	0.039	0.048	0.041	3.113	0.059	0.101	256	2088	100	130	3798	3928	154	3977	4131	Error	Error	-4.869	130	3798	154	3977	133448	1350454	0.182	2.986	0	0	0
1	2	7	"A37"	"A37"	4625	19405	95	549	608	438	72	366	366	415	468	112	12	1	0	4968	5365	2049	38	1317	1317	1426	898	62	100	97	0	0.000	0.000	0.000	0.000	0.000	0.000	0.000	0.000	0.000	0.000	0.000	0.000	0.000	0.000	0.050	0.060	0.063	0.051	2.767	0.109	0.129	256	2088	100	183	3651	3834	242	4048	4290	Error	Error	-4.318	183	3651	242	4048	155691	1373349	0.412	4.386	0	0	0
1	3	7	"A37"	"A37"	4920	19410	110	483	567	618	108	375	375	449	671	149	5	1	0	4123	4227	1888	44	1309	1309	1434	1004	70	86	73	0	0.000	0.000	0.000	0.000	0.000	0.000	0.000	0.000	0.000	0.000	0.000	0.000	0.000	0.000	0.038	0.066	0.069	0.061	4.339	0.096	0.138	392	2896	100	108	2814	2922	192	2918	3110	Error	Error	-4.704	108	2814	192	2918	222318	1656957	0.176	2.782	0	0	0
1	4	7	"A38"	"A38"	5225	19405	95	562	668	823	123	369	369	453	785	173	3	1	0	15628	15491	3117	20	1320	1320	1504	1710	113	100	99	0	0.000	0.000	0.000	0.000	0.000	0.000	0.000	0.000	0.000	0.000	0.000	0.000	0.000	0.000	0.013	0.021	0.017	0.014	2.807	0.026	0.074	256	2088	100	193	14308	14501	299	14171	14470	Error	Error	-6.212	193	14308	299	14171	170967	3965593	0.274	8.180	0	0	0
1	5	7	"A38"	"A38"	5520	19400	95	571	565	193	34	361	361	406	307	75	28	1	0	13876	13824	2260	16	1271	1271	1338	481	35	100	100	0	0.000	0.000	0.000	0.000	0.000	0.000	0.000	0.000	0.000	0.000	0.000	0.000	0.000	0.000	0.017	0.016	0.020	0.014	2.928	0.016	0.046	256	2088	100	210	12605	12815	204	12553	12757	Error	Error	-5.907	210	12605	204	12553	144615	3538841	0.518	25.958	0	0	0
1	6	7	"A38"	"A38"	5825	19400	95	533	556	221	39	351	351	397	288	72	31	5	0	12778	12576	2326	18	1252	1252	1319	487	36	100	100	0	0.000	0.000	0.000	0.000	0.000	0.000	0.000	0.000	0.000	0.000	0.000	0.000	0.000	0.000	0.016	0.018	0.021	0.016	3.049	0.015	0.096	256	2088	100	182	11526	11708	205	11324	11529	Error	Error	-5.985	182	11526	205	11324	142287	3219406	0.552	23.115	0	0	0
1	7	7	"A39"	"A39"	6125	19400	95	438	486	322	66	346	346	386	379	98	9	2	0	9150	8623	3581	41	1206	1206	1250	388	31	100	100	0	0.000	0.000	0.000	0.000	0.000	0.000	0.000	0.000	0.000	0.000	0.000	0.000	0.000	0.000	0.012	0.019	0.023	0.019	3.531	0.019	0.026	256	2088	100	92	7944	8036	140	7417	7557	Error	Error	-6.432	92	7944	140	7417	124382	2207408	0.264	19.003	0	0	0
1	8	7	"A39"	"A39"	6425	19400	90	432	475	479	100	336	336	383	287	74	16	3	0	8884	8331	3308	39	1207	1207	1240	304	24	100	100	0	0.000	0.000	0.000	0.000	0.000	0.000	0.000	0.000	0.000	0.000	0.000	0.000	0.000	0.000	0.013	0.020	0.022	0.021	3.188	0.019	0.033	256	1924	100	96	7677	7773	139	7124	7263	Error	Error	-6.321	96	7677	139	7124	121675	2132680	0.321	23.326	0	0	0
1	9	7	"A39"	"A39"	6725	19400	90	450	515	511	99	349	349	376	187	49	33	12	0	11007	9817	4280	43	1240	1240	1264	261	20	100	100	0	0.000	0.000	0.000	0.000	0.000	0.000	0.000	0.000	0.000	0.000	0.000	0.000	0.000	0.000	0.010	0.019	0.021	0.021	3.186	0.012	0.024	256	1924	100	101	9767	9868	166	8577	8743	Error	Error	-6.595	101	9767	166	8577	131846	2513082	0.743	32.770	0	0	0
1	10	7	"A40"	"A40"	7025	19400	85	428	451	182	40	338	338	389	395	101	7	0	0	9465	9502	4633	48	1252	1252	1299	376	28	100	100	0	0.000	0.000	0.000	0.000	0.000	0.000	0.000	0.000	0.000	0.000	0.000	0.000	0.000	0.000	0.011	0.014	0.020	0.019	3.083	0.010	0.032	208	1660	100	90	8213	8303	113	8250	8363	Error	Error	-6.512	90	8213	113	8250	93862	1976422	0.157	21.816	0	0	0
1	11	7	"A40"	"A40"	7320	19400	90	436	479	279	58	336	336	371	258	69	20	5	0	7983	8239	3777	45	1228	1228	1252	271	21	100	100	0	0.000	0.000	0.000	0.000	0.000	0.000	0.000	0.000	0.000	0.000	0.000	0.000	0.000	0.000	0.015	0.020	0.023	0.022	3.793	0.018	0.034	256	1924	100	100	6755	6855	143	7011	7154	Error	Error	-6.078	100	6755	143	7011	122731	2109252	0.419	25.782	0	0	0
1	12	7	"A40"	"A40"	7625	19400	95	402	471	410	87	337	337	372	241	64	20	5	0	7678	8266	4324	52	1240	1240	1258	284	22	99	98	0	0.000	0.000	0.000	0.000	0.000	0.000	0.000	0.000	0.000	0.000	0.000	0.000	0.000	0.000	0.010	0.019	0.025	0.022	3.299	0.020	0.061	256	2088	100	65	6438	6503	134	7026	7160	Error	Error	-6.630	65	6438	134	7026	120612	2115994	0.411	24.676	0	0	0
1	13	7	"A41"	"A41"	7925	19395	90	473	488	232	47	329	329	357	204	57	35	8	0	7643	8004	2183	27	1258	1258	1284	271	21	100	100	0	0.000	0.000	0.000	0.000	0.000	0.000	0.000	0.000	0.000	0.000	0.000	0.000	0.000	0.000	0.023	0.024	0.029	0.023	2.939	0.020	0.076	256	1924	100	144	6385	6529	159	6746	6905	Error	Error	-5.471	144	6385	159	6746	124998	2049038	0.642	24.797	0	0	0
1	14	7	"A41"	"A41"	8225	19395	90	486	498	182	36	334	334	360	192	53	44	10	0	10211	9791	2354	24	1270	1270	1287	255	19	100	100	0	0.000	0.000	0.000	0.000	0.000	0.000	0.000	0.000	0.000	0.000	0.000	0.000	0.000	0.000	0.017	0.019	0.024	0.018	2.946	0.016	0.105	256	1924	100	152	8941	9093	164	8521	8685	Error	Error	-5.878	152	8941	164	8521	127478	2506485	0.719	33.349	0	0	0
1	15	7	"A41"	"A41"	8520	19390	85	479	493	178	36	345	345	364	181	49	42	13	0	10219	10150	1827	18	1282	1282	1362	669	49	100	100	0	0.000	0.000	0.000	0.000	0.000	0.000	0.000	0.000	0.000	0.000	0.000	0.000	0.000	0.000	0.015	0.017	0.022	0.017	2.738	0.014	0.096	208	1660	100	134	8937	9071	148	8868	9016	Error	Error	-6.059	134	8937	148	8868	102476	2111256	0.713	13.136	0	0	0
1	16	7	"A42"	"A42"	8820	19390	90	435	470	210	44	344	344	375	265	70	21	3	0	10484	10108	4993	49	1278	1278	1290	256	19	100	100	0	0.000	0.000	0.000	0.000	0.000	0.000	0.000	0.000	0.000	0.000	0.000	0.000	0.000	0.000	0.010	0.014	0.020	0.017	3.427	0.012	0.056	256	1924	100	91	9206	9297	126	8830	8956	Error	Error	-6.661	91	9206	126	8830	120353	2587625	0.358	34.445	0	0	0
1	17	7	"A42"	"A42"	9125	19390	100	432	477	286	59	343	343	366	174	47	36	15	0	9022	9609	5927	61	1266	1266	1277	233	18	99	97	0	0.000	0.000	0.000	0.000	0.000	0.000	0.000	0.000	0.000	0.000	0.000	0.000	0.000	0.000	0.011	0.016	0.022	0.023	4.160	0.014	0.068	316	2384	100	89	7756	7845	134	8343	8477	Error	Error	-6.445	89	7756	134	8343	150868	3036412	0.638	35.760	0	0	0
1	18	7	"A42"	"A42"	9420	19390	90	486	495	189	38	391	391	956	5220	546	0	0	0	11701	10742	5828	54	1365	1365	2086	5553	266	62	43	0	0.000	0.000	0.000	0.000	0.000	0.000	0.000	0.000	0.000	0.000	0.000	0.000	0.000	0.000	0.009	0.011	0.018	0.017	3.362	0.436	0.187	256	1924	100	95	10336	10431	104	9377	9481	Error	Error	-6.766	95	10336	104	9377	126791	2749887	-0.088	1.559	0	0	0
1	1	8	"A43"	"A43"	4315	19710	100	568	713	1206	169	367	367	440	554	125	12	2	0	14083	13004	5731	44	1266	1266	1414	1090	77	92	89	0	0.000	0.000	0.000	0.000	0.000	0.000	0.000	0.000	0.000	0.000	0.000	0.000	0.000	0.000	0.016	0.029	0.020	0.022	4.544	0.037	0.107	316	2384	100	201	12817	13018	346	11738	12084	Error	Error	-5.995	201	12817	346	11738	225353	4109175	0.493	10.633	0	0	0
1	2	8	"A43"	"A43"	4615	19710	100	495	517	265	51	364	364	432	550	127	4	0	0	11601	10818	4728	43	1285	1285	1401	1165	83	88	85	0	0.000	0.000	0.000	0.000	0.000	0.000	0.000	0.000	0.000	0.000	0.000	0.000	0.000	0.000	0.013	0.016	0.019	0.019	4.390	0.021	0.035	316	2384	100	131	10316	10447	153	9533	9686	Error	Error	-6.299	131	10316	153	9533	163285	3418364	0.155	8.083	0	0	0
1	3	8	"A43"	"A43"	4915	19710	100	551	579	285	49	375	375	445	620	139	7	0	0	13213	12280	4762	38	1303	1303	1408	928	65	92	91	0	0.000	0.000	0.000	0.000	0.000	0.000	0.000	0.000	0.000	0.000	0.000	0.000	0.000	0.000	0.015	0.019	0.022	0.020	3.496	0.021	0.101	316	2384	100	176	11910	12086	204	10977	11181	Error	Error	-6.080	176	11910	204	10977	182981	3880565	0.216	11.716	0	0	0
1	4	8	"A44"	"A44"	5215	19710	100	547	621	698	112	373	373	480	1478	307	1	1	0	11418	10509	5569	52	1283	1283	1422	958	67	86	80	0	0.000	0.000	0.000	0.000	0.000	0.000	0.000	0.000	0.000	0.000	0.000	0.000	0.000	0.000	0.017	0.027	0.026	0.029	3.764	0.031	0.099	316	2384	100	174	10135	10309	248	9226	9474	Error	Error	-5.864	174	10135	248	9226	196078	3320757	0.095	9.485	0	0	0
1	5	8	"A44"	"A44"	5520	19710	90	518	578	379	65	356	356	438	721	164	3	0	0	10296	10444	2820	27	1295	1295	1469	1625	110	98	97	0	0.000	0.000	0.000	0.000	0.000	0.000	0.000	0.000	0.000	0.000	0.000	0.000	0.000	0.000	0.018	0.024	0.025	0.022	2.443	0.080	0.096	256	1924	100	162	9001	9163	222	9149	9371	Error	Error	-5.796	162	9001	222	9149	147946	2673652	0.194	5.523	0	0	0
1	6	8	"A44"	"A44"	5820	19710	95	502	504	198	39	345	345	380	250	65	29	3	0	9477	9273	2446	26	1274	1274	1332	594	44	100	100	0	0.000	0.000	0.000	0.000	0.000	0.000	0.000	0.000	0.000	0.000	0.000	0.000	0.000	0.000	0.019	0.020	0.023	0.020	2.852	0.020	0.079	256	2088	100	157	8203	8360	159	7999	8158	Error	Error	-5.707	157	8203	159	7999	129015	2373878	0.496	13.369	0	0	0
1	7	8	"A45"	"A45"	6125	19710	90	530	528	202	38	337	337	392	664	169	1	0	0	9216	9290	2119	22	1247	1247	1297	844	65	100	100	0	0.000	0.000	0.000	0.000	0.000	0.000	0.000	0.000	0.000	0.000	0.000	0.000	0.000	0.000	0.024	0.024	0.030	0.023	2.942	0.075	0.091	256	1924	100	193	7969	8162	191	8043	8234	Error	Error	-5.368	193	7969	191	8043	135249	2378339	0.205	9.470	0	0	0
1	8	8	"A45"	"A45"	6425	19710	90	445	460	232	50	347	347	375	251	66	19	2	0	7846	8106	2208	27	1225	1225	1260	308	24	100	100	0	0.000	0.000	0.000	0.000	0.000	0.000	0.000	0.000	0.000	0.000	0.000	0.000	0.000	0.000	0.015	0.016	0.026	0.022	2.767	0.016	0.048	256	1924	100	98	6621	6719	113	6881	6994	Error	Error	-6.078	98	6621	113	6881	117852	2075135	0.339	22.227	0	0	0
1	9	8	"A45"	"A45"	6725	19710	90	448	458	181	39	342	342	391	354	90	10	0	0	8113	8225	2124	25	1247	1247	1275	298	23	100	100	0	0.000	0.000	0.000	0.000	0.000	0.000	0.000	0.000	0.000	0.000	0.000	0.000	0.000	0.000	0.015	0.017	0.024	0.018	3.361	0.013	0.015	256	1924	100	106	6866	6972	116	6978	7094	Error	Error	-6.017	106	6866	116	6978	117288	2105672	0.189	23.322	0	0	0
1	10	8	"A47"	"A47"	7025	19705	90	436	470	240	51	324	324	359	208	57	31	8	0	6923	7029	1405	19	1220	1220	1248	296	23	100	100	0	0.000	0.000	0.000	0.000	0.000	0.000	0.000	0.000	0.000	0.000	0.000	0.000	0.000	0.000	0.020	0.025	0.031	0.025	3.132	0.021	0.042	256	1924	100	112	5703	5815	146	5809	5955	Error	Error	-5.670	112	5703	146	5809	120315	1799343	0.534	19.530	0	0	0
1	11	8	"A47"	"A47"	7320	19705	85	446	461	174	37	335	335	363	207	57	28	6	0	7532	7633	1105	14	1261	1261	1307	425	32	100	100	0	0.000	0.000	0.000	0.000	0.000	0.000	0.000	0.000	0.000	0.000	0.000	0.000	0.000	0.000	0.018	0.020	0.027	0.021	2.976	0.017	0.065	208	1660	100	111	6271	6382	126	6372	6498	Error	Error	-5.820	111	6271	126	6372	95924	1587621	0.473	14.885	0	0	0
1	12	8	"A47"	"A47"	7625	19705	90	432	454	192	42	329	329	359	228	63	26	6	0	8113	8252	1644	19	1224	1224	1250	283	22	100	100	0	0.000	0.000	0.000	0.000	0.000	0.000	0.000	0.000	0.000	0.000	0.000	0.000	0.000	0.000	0.015	0.018	0.027	0.019	3.423	0.012	0.019	256	1924	100	103	6889	6992	125	7028	7153	Error	Error	-6.064	103	6889	125	7028	116102	2112533	0.417	24.742	0	0	0
1	13	8	"A48"	"A48"	7920	19705	90	474	493	202	40	332	332	372	422	113	10	0	0	13247	12960	2419	18	1247	1247	1310	965	73	100	100	0	0.000	0.000	0.000	0.000	0.000	0.000	0.000	0.000	0.000	0.000	0.000	0.000	0.000	0.000	0.012	0.014	0.016	0.014	2.533	0.026	0.062	256	1924	100	142	12000	12142	161	11713	11874	Error	Error	-6.401	142	12000	161	11713	126286	3317673	0.287	12.073	0	0	0
1	14	8	"A48"	"A48"	8220	19700	85	472	478	184	38	335	335	377	511	135	4	0	0	11705	11917	1878	15	1278	1278	1371	733	53	100	100	0	0.000	0.000	0.000	0.000	0.000	0.000	0.000	0.000	0.000	0.000	0.000	0.000	0.000	0.000	0.013	0.013	0.017	0.014	2.515	0.011	0.077	208	1660	100	137	10427	10564	143	10639	10782	Error	Error	-6.250	137	10427	143	10639	99430	2478676	0.198	14.387	0	0	0
1	15	8	"A48"	"A48"	8520	19700	85	467	510	202	39	330	330	352	168	47	45	21	0	15582	15568	1978	12	1297	1297	1373	641	46	100	100	0	0.000	0.000	0.000	0.000	0.000	0.000	0.000	0.000	0.000	0.000	0.000	0.000	0.000	0.000	0.010	0.013	0.014	0.011	3.015	0.012	0.150	208	1660	100	137	14285	14422	180	14271	14451	Error	Error	-6.704	137	14285	180	14271	106087	3238242	0.940	22.145	0	0	0
1	16	8	"A49"	"A49"	8825	19695	90	501	527	210	39	343	343	370	198	53	40	16	0	9894	10352	2803	27	1294	1294	1315	279	21	100	100	0	0.000	0.000	0.000	0.000	0.000	0.000	0.000	0.000	0.000	0.000	0.000	0.000	0.000	0.000	0.018	0.020	0.026	0.020	2.751	0.016	0.081	256	1924	100	158	8600	8758	184	9058	9242	Error	Error	-5.766	158	8600	184	9058	134981	2650060	0.793	32.391	0	0	0
1	17	8	"A49"	"A49"	9125	19695	95	487	723	2207	305	345	345	388	685	176	4	2	0	9249	9787	3282	33	1298	1298	1333	352	26	100	100	0	0.000	0.000	0.000	0.000	0.000	0.000	0.000	0.000	0.000	0.000	0.000	0.000	0.000	0.000	0.018	0.045	0.020	0.019	3.677	0.035	0.014	256	2088	100	142	7951	8093	378	8489	8867	Error	Error	-5.807	142	7951	378	8489	184990	2505355	0.489	24.017	0	0	0
1	18	8	"A49"	"A49"	9425	19695	90	464	484	241	49	344	344	369	177	47	37	10	0	8831	9225	2692	29	1332	1332	1351	256	18	100	100	0	0.000	0.000	0.000	0.000	0.000	0.000	0.000	0.000	0.000	0.000	0.000	0.000	0.000	0.000	0.016	0.018	0.024	0.020	3.070	0.013	0.055	256	1924	100	120	7499	7619	140	7893	8033	Error	Error	-5.966	120	7499	140	7893	123930	2361642	0.650	30.758	0	0	0
1	1	9	"A50"	"A50"	4320	19995	90	501	588	617	104	372	372	442	694	157	5	1	0	6684	7023	3194	45	1254	1254	1342	737	54	99	97	0	0.000	0.000	0.000	0.000	0.000	0.000	0.000	0.000	0.000	0.000	0.000	0.000	0.000	0.000	0.024	0.037	0.036	0.030	3.573	0.074	0.134	256	1924	100	129	5430	5559	216	5769	5985	Error	Error	-5.396	129	5430	216	5769	150528	1797760	0.210	7.708	0	0	0
1	2	9	"A50"	"A50"	4625	19995	90	485	521	255	48	367	367	432	429	99	10	1	0	7295	7315	2986	40	1252	1252	1329	512	38	99	98	0	0.000	0.000	0.000	0.000	0.000	0.000	0.000	0.000	0.000	0.000	0.000	0.000	0.000	0.000	0.020	0.025	0.034	0.025	3.769	0.028	0.028	256	1924	100	118	6043	6161	154	6063	6217	Error	Error	-5.678	118	6043	154	6063	133485	1872694	0.207	11.691	0	0	0
1	3	9	"A50"	"A50"	4920	19995	95	511	645	609	94	371	371	435	619	142	10	3	0	9619	9057	3930	43	1268	1268	1343	701	52	99	96	0	0.000	0.000	0.000	0.000	0.000	0.000	0.000	0.000	0.000	0.000	0.000	0.000	0.000	0.000	0.017	0.035	0.031	0.028	3.390	0.035	0.115	256	2088	100	140	8351	8491	274	7789	8063	Error	Error	-5.898	140	8351	274	7789	165235	2318653	0.339	11.004	0	0	0
1	4	9	"A51"	"A51"	5225	20000	90	497	542	347	64	364	364	501	1764	352	0	0	0	9441	9117	2809	30	1262	1262	1364	891	65	99	98	0	0.000	0.000	0.000	0.000	0.000	0.000	0.000	0.000	0.000	0.000	0.000	0.000	0.000	0.000	0.016	0.023	0.025	0.022	3.476	0.048	0.033	256	1924	100	133	8179	8312	178	7855	8033	Error	Error	-5.942	133	8179	178	7855	138772	2333876	0.023	8.701	0	0	0
1	5	9	"A51"	"A51"	5520	19995	95	470	533	333	62	364	364	445	749	168	2	1	0	11097	10192	3587	35	1258	1258	1360	989	72	100	99	0	0.000	0.000	0.000	0.000	0.000	0.000	0.000	0.000	0.000	0.000	0.000	0.000	0.000	0.000	0.011	0.019	0.022	0.019	3.423	0.034	0.037	256	2088	100	106	9839	9945	169	8934	9103	Error	Error	-6.536	106	9839	169	8934	136497	2609046	0.117	8.930	0	0	0
1	6	9	"A51"	"A51"	5825	19995	90	474	514	251	48	350	350	393	283	72	23	5	0	10980	10315	3020	29	1258	1258	1318	481	36	100	99	0	0.000	0.000	0.000	0.000	0.000	0.000	0.000	0.000	0.000	0.000	0.000	0.000	0.000	0.000	0.013	0.018	0.020	0.018	2.975	0.016	0.070	256	1924	100	124	9722	9846	164	9057	9221	Error	Error	-6.293	124	9722	164	9057	131642	2640668	0.428	18.705	0	0	0
1	7	9	"A52"	"A52"	6125	20000	95	444	485	305	62	347	347	380	242	63	25	5	0	5913	6117	1776	29	1228	1228	1270	396	31	100	99	0	0.000	0.000	0.000	0.000	0.000	0.000	0.000	0.000	0.000	0.000	0.000	0.000	0.000	0.000	0.021	0.028	0.036	0.032	3.068	0.024	0.051	256	2088	100	97	4685	4782	138	4889	5027	Error	Error	-5.594	97	4685	138	4889	124200	1565855	0.434	12.240	0	0	0
1	8	9	"A52"	"A52"	6425	19995	95	511	973	4613	474	340	340	380	273	71	33	9	0	7589	7690	2428	31	1213	1213	1244	271	21	100	100	0	0.000	0.000	0.000	0.000	0.000	0.000	0.000	0.000	0.000	0.000	0.000	0.000	0.000	0.000	0.027	0.098	0.040	0.035	3.334	0.450	0.084	256	2088	100	171	6376	6547	633	6477	7110	Error	Error	-5.221	171	6376	633	6477	249056	1968587	2.172	23.786	0	0	0
1	9	9	"A52"	"A52"	6725	19995	85	451	462	178	38	334	334	360	184	51	36	10	0	5408	5505	913	16	1202	1202	1254	344	27	100	100	0	0.000	0.000	0.000	0.000	0.000	0.000	0.000	0.000	0.000	0.000	0.000	0.000	0.000	0.000	0.028	0.030	0.041	0.030	3.180	0.026	0.073	208	1660	100	117	4206	4323	128	4303	4431	Error	Error	-5.168	117	4206	128	4303	96074	1145088	0.554	12.358	0	0	0
1	10	9	"A53"	"A53"	7025	19995	90	443	464	197	42	338	338	461	2091	453	0	0	0	6898	6980	1396	20	1210	1210	1246	451	36	100	99	0	0.000	0.000	0.000	0.000	0.000	0.000	0.000	0.000	0.000	0.000	0.000	0.000	0.000	0.000	0.018	0.022	0.031	0.025	3.015	1.853	0.011	256	1924	100	105	5688	5793	126	5770	5896	Error	Error	-5.759	105	5688	126	5770	118862	1786784	0.001	12.714	0	0	0
1	11	9	"A53"	"A53"	7325	19995	90	467	488	245	50	337	337	376	306	81	16	3	0	7651	7625	1625	21	1225	1225	1242	256	20	100	99	0	0.000	0.000	0.000	0.000	0.000	0.000	0.000	0.000	0.000	0.000	0.000	0.000	0.000	0.000	0.020	0.024	0.030	0.027	2.512	0.016	0.016	256	1924	100	130	6426	6556	151	6400	6551	Error	Error	-5.627	130	6426	151	6400	124997	1951973	0.366	24.934	0	0	0
1	12	9	"A53"	"A53"	7625	19995	90	419	432	188	43	334	334	367	239	65	21	3	0	7386	7409	1408	19	1210	1210	1243	329	26	100	100	0	0.000	0.000	0.000	0.000	0.000	0.000	0.000	0.000	0.000	0.000	0.000	0.000	0.000	0.000	0.014	0.016	0.027	0.021	2.990	0.013	0.018	256	1924	100	85	6176	6261	98	6199	6297	Error	Error	-6.183	85	6176	98	6199	110719	1896694	0.272	18.742	0	0	0
1	13	9	"A54"	"A54"	7925	19995	90	448	480	212	44	327	327	362	244	67	26	6	0	10700	10382	2216	21	1221	1221	1235	246	19	100	100	0	0.000	0.000	0.000	0.000	0.000	0.000	0.000	0.000	0.000	0.000	0.000	0.000	0.000	0.000	0.013	0.017	0.017	0.015	2.914	0.013	0.066	256	1924	100	121	9479	9600	153	9161	9314	Error	Error	-6.292	121	9479	153	9161	122800	2657769	0.484	37.183	0	0	0
1	14	9	"A54"	"A54"	8225	19990	85	419	426	176	41	342	342	362	186	51	24	6	0	7691	7390	2035	27	1249	1249	1295	426	32	100	100	0	0.000	0.000	0.000	0.000	0.000	0.000	0.000	0.000	0.000	0.000	0.000	0.000	0.000	0.000	0.012	0.014	0.026	0.022	2.746	0.011	0.032	208	1660	100	77	6442	6519	84	6141	6225	Error	Error	-6.387	77	6442	84	6141	88602	1537192	0.344	14.308	0	0	0
1	15	9	"A54"	"A54"	8525	19985	85	477	513	221	43	338	338	363	172	47	41	19	0	12485	12437	1497	12	1261	1261	1354	667	49	100	100	0	0.000	0.000	0.000	0.000	0.000	0.000	0.000	0.000	0.000	0.000	0.000	0.000	0.000	0.000	0.012	0.016	0.016	0.014	2.641	0.012	0.105	208	1660	100	139	11224	11363	175	11176	11351	Error	Error	-6.335	139	11224	175	11176	106763	2586792	0.872	16.616	0	0	0
1	16	9	"A55"	"A55"	8825	19990	85	452	473	204	43	347	347	370	192	51	34	9	0	9996	9277	3604	38	1290	1290	1342	452	33	100	100	0	0.000	0.000	0.000	0.000	0.000	0.000	0.000	0.000	0.000	0.000	0.000	0.000	0.000	0.000	0.012	0.016	0.023	0.019	3.039	0.013	0.079	208	1660	100	105	8706	8811	126	7987	8113	Error	Error	-6.374	105	8706	126	7987	98330	1929549	0.536	17.555	0	0	0
1	17	9	"A55"	"A55"	9125	19990	95	447	478	203	42	349	349	375	208	55	31	9	0	9950	9744	4516	46	1283	1283	1305	263	20	100	100	0	0.000	0.000	0.000	0.000	0.000	0.000	0.000	0.000	0.000	0.000	0.000	0.000	0.000	0.000	0.011	0.015	0.025	0.020	3.175	0.012	0.067	256	2088	100	98	8667	8765	129	8461	8590	Error	Error	-6.467	98	8667	129	8461	122397	2494552	0.495	32.087	0	0	0
1	18	9	"A55"	"A55"	9425	19980	100	444	475	220	46	348	348	387	278	71	18	3	0	7109	8024	4778	59	1302	1302	1330	308	23	93	89	0	0.000	0.000	0.000	0.000	0.000	0.000	0.000	0.000	0.000	0.000	0.000	0.000	0.000	0.000	0.017	0.019	0.027	0.025	4.810	0.012	0.035	316	2384	100	96	5807	5903	127	6722	6849	Error	Error	-5.919	96	5807	127	6722	149953	2535489	0.317	21.734	0	0	0
1	1	10	"A56"	"A56"	4325	20310	90	491	507	192	37	346	346	396	416	105	11	0	0	8693	8560	2086	24	1211	1211	1302	1168	89	100	98	0	0.000	0.000	0.000	0.000	0.000	0.000	0.000	0.000	0.000	0.000	0.000	0.000	0.000	0.000	0.019	0.022	0.028	0.024	2.537	0.045	0.089	256	1924	100	145	7482	7627	161	7349	7510	Error	Error	-5.689	145	7482	161	7349	129820	2191401	0.267	6.214	0	0	0
1	2	10	"A56"	"A56"	4625	20310	90	480	508	223	43	374	374	443	538	121	3	0	0	6957	7045	1842	26	1245	1245	1343	878	65	99	97	0	0.000	0.000	0.000	0.000	0.000	0.000	0.000	0.000	0.000	0.000	0.000	0.000	0.000	0.000	0.019	0.023	0.028	0.026	2.963	0.056	0.056	256	1924	100	106	5712	5818	134	5800	5934	Error	Error	-5.752	106	5712	134	5800	130096	1803532	0.121	6.494	0	0	0
1	3	10	"A56"	"A56"	4925	20315	95	456	495	209	42	351	351	422	620	146	3	0	0	6914	7181	1702	23	1218	1218	1332	959	71	100	99	0	0.000	0.000	0.000	0.000	0.000	0.000	0.000	0.000	0.000	0.000	0.000	0.000	0.000	0.000	0.018	0.024	0.034	0.026	2.964	0.073	0.065	256	2088	100	105	5696	5801	144	5963	6107	Error	Error	-5.761	105	5696	144	5963	126612	1838300	0.118	6.099	0	0	0
1	4	10	"A57"	"A57"	5225	20310	90	476	529	332	62	342	342	376	393	104	16	2	0	11487	10656	3526	33	1216	1216	1257	493	39	100	100	0	0.000	0.000	0.000	0.000	0.000	0.000	0.000	0.000	0.000	0.000	0.000	0.000	0.000	0.000	0.013	0.020	0.022	0.019	3.246	0.020	0.031	256	1924	100	134	10271	10405	187	9440	9627	Error	Error	-6.260	134	10271	187	9440	135338	2727931	0.389	19.065	0	0	0
1	5	10	"A57"	"A57"	5525	20310	90	460	485	231	47	365	365	439	606	138	2	0	0	11200	10880	2009	18	1226	1226	1316	813	61	100	100	0	0.000	0.000	0.000	0.000	0.000	0.000	0.000	0.000	0.000	0.000	0.000	0.000	0.000	0.000	0.010	0.012	0.017	0.016	2.567	0.010	0.047	256	1924	100	95	9974	10069	120	9654	9774	Error	Error	-6.714	95	9974	120	9654	124057	2785207	0.076	11.764	0	0	0
1	6	10	"A57"	"A57"	5825	20310	95	487	508	241	47	361	361	449	769	171	1	0	0	10257	10112	3678	36	1264	1264	1385	1036	74	100	100	0	0.000	0.000	0.000	0.000	0.000	0.000	0.000	0.000	0.000	0.000	0.000	0.000	0.000	0.000	0.014	0.017	0.022	0.019	3.001	0.052	0.052	256	2088	100	126	8993	9119	147	8848	8995	Error	Error	-6.157	126	8993	147	8848	129999	2588636	0.077	8.424	0	0	0
1	7	10	"A58"	"A58"	6120	20310	90	474	635	1650	259	345	345	377	256	67	27	7	0	9379	8846	2852	32	1230	1230	1268	368	29	100	100	0	0.000	0.000	0.000	0.000	0.000	0.000	0.000	0.000	0.000	0.000	0.000	0.000	0.000	0.000	0.016	0.038	0.027	0.022	3.194	0.055	0.048	256	1924	100	129	8149	8278	290	7616	7906	Error	Error	-5.981	129	8149	290	7616	162474	2264566	1.008	20.592	0	0	0
1	8	10	"A58"	"A58"	6425	20310	90	401	439	234	53	339	339	373	276	73	15	0	0	6744	6605	2171	32	1176	1176	1216	330	27	100	100	0	0.000	0.000	0.000	0.000	0.000	0.000	0.000	0.000	0.000	0.000	0.000	0.000	0.000	0.000	0.011	0.018	0.029	0.024	2.961	0.018	0.027	256	1924	100	62	5568	5630	100	5429	5529	Error	Error	-6.489	62	5568	100	5429	112321	1690839	0.239	16.330	0	0	0
1	9	10	"A58"	"A58"	6725	20300	100	413	462	412	89	338	338	378	278	73	18	3	0	6944	7031	3480	49	1170	1170	1199	278	23	95	91	0	0.000	0.000	0.000	0.000	0.000	0.000	0.000	0.000	0.000	0.000	0.000	0.000	0.000	0.000	0.013	0.021	0.033	0.032	4.031	0.020	0.044	316	2384	100	75	5774	5849	124	5861	5985	Error	Error	-6.267	75	5774	124	5861	146074	2221904	0.302	20.978	0	0	0
1	10	10	"A59"	"A59"	7025	20300	100	419	439	198	45	349	349	390	366	93	9	0	0	7671	6742	2894	42	1199	1199	1253	428	34	87	83	0	0.000	0.000	0.000	0.000	0.000	0.000	0.000	0.000	0.000	0.000	0.000	0.000	0.000	0.000	0.011	0.016	0.030	0.033	4.843	0.017	0.024	316	2384	100	70	6472	6542	90	5543	5633	Error	Error	-6.531	70	6472	90	5543	138829	2130506	0.134	12.825	0	0	0
1	11	10	"A59"	"A59"	7330	20305	85	465	486	193	39	341	341	377	240	63	24	4	0	7620	7556	989	13	1209	1209	1276	461	36	100	100	0	0.000	0.000	0.000	0.000	0.000	0.000	0.000	0.000	0.000	0.000	0.000	0.000	0.000	0.000	0.019	0.023	0.029	0.025	2.344	0.019	0.072	208	1660	100	124	6411	6535	145	6347	6492	Error	Error	-5.692	124	6411	145	6347	101072	1571610	0.454	13.623	0	0	0
1	12	10	"A59"	"A59"	7625	20300	100	442	462	202	43	331	331	372	378	101	8	1	0	7293	6635	2575	38	1207	1207	1243	361	29	91	87	0	0.000	0.000	0.000	0.000	0.000	0.000	0.000	0.000	0.000	0.000	0.000	0.000	0.000	0.000	0.018	0.024	0.030	0.031	4.297	0.019	0.013	316	2384	100	111	6086	6197	131	5428	5559	Error	Error	-5.777	111	6086	131	5428	146004	2096798	0.238	14.936	0	0	0
1	13	10	"A60"	"A60"	7930	20300	85	363	399	181	45	324	324	358	217	60	16	4	0	5659	6378	3138	49	1196	1196	1216	266	21	100	100	0	0.000	0.000	0.000	0.000	0.000	0.000	0.000	0.000	0.000	0.000	0.000	0.000	0.000	0.000	0.009	0.014	0.031	0.025	3.486	0.011	0.027	208	1660	100	39	4463	4502	75	5182	5257	Error	Error	-6.838	39	4463	75	5182	83005	1326666	0.189	19.406	0	0	0
1	14	10	"A60"	"A60"	8225	20295	100	397	405	172	42	337	337	365	199	54	18	3	0	3985	4860	3112	64	1194	1194	1208	250	20	91	86	0	0.000	0.000	0.000	0.000	0.000	0.000	0.000	0.000	0.000	0.000	0.000	0.000	0.000	0.000	0.021	0.019	0.045	0.047	5.245	0.011	0.015	316	2384	100	60	2791	2851	68	3666	3734	Error	Error	-5.540	60	2791	68	3666	127828	1535858	0.201	14.608	0	0	0
1	15	10	"A60"	"A60"	8525	20295	100	392	413	212	51	334	334	361	204	56	23	6	0	4004	4865	3112	63	1203	1203	1223	288	23	92	87	0	0.000	0.000	0.000	0.000	0.000	0.000	0.000	0.000	0.000	0.000	0.000	0.000	0.000	0.000	0.021	0.022	0.052	0.057	4.803	0.012	0.013	316	2384	100	58	2801	2859	79	3662	3741	Error	Error	-5.594	58	2801	79	3662	130437	1537335	0.255	12.646	0	0	0
1	16	10	"A61"	"A61"	8830	20295	90	475	510	215	42	338	338	361	191	52	38	14	0	11187	11033	2028	18	1256	1256	1272	240	18	100	100	0	0.000	0.000	0.000	0.000	0.000	0.000	0.000	0.000	0.000	0.000	0.000	0.000	0.000	0.000	0.014	0.018	0.018	0.016	2.909	0.015	0.086	256	1924	100	137	9931	10068	172	9777	9949	Error	Error	-6.180	137	9931	172	9777	130443	2824532	0.780	40.671	0	0	0
1	17	10	"A61"	"A61"	9130	20295	90	496	530	220	41	343	343	377	327	86	21	2	0	14305	13973	2555	18	1295	1295	1347	344	25	100	100	0	0.000	0.000	0.000	0.000	0.000	0.000	0.000	0.000	0.000	0.000	0.000	0.000	0.000	0.000	0.012	0.015	0.017	0.014	2.697	0.013	0.129	256	1924	100	153	13010	13163	187	12678	12865	Error	Error	-6.410	153	13010	187	12678	135627	3577034	0.468	36.703	0	0	0
1	18	10	"A61"	"A61"	9425	20290	100	568	824	1855	225	354	354	381	196	51	52	23	0	12246	11481	5068	44	1275	1275	1295	287	22	98	94	0	0.000	0.000	0.000	0.000	0.000	0.000	0.000	0.000	0.000	0.000	0.000	0.000	0.000	0.000	0.020	0.046	0.027	0.029	3.848	0.068	0.128	316	2384	100	214	10971	11185	470	10206	10676	Error	Error	-5.680	214	10971	470	10206	260522	3627862	2.260	35.491	0	0	0
1	1	11	"A62"	"A62"	4330	20610	90	503	548	272	49	334	334	371	192	51	44	18	0	10051	9749	3985	40	1181	1181	1216	373	30	100	100	0	0.000	0.000	0.000	0.000	0.000	0.000	0.000	0.000	0.000	0.000	0.000	0.000	0.000	0.000	0.019	0.025	0.026	0.023	2.836	0.021	0.152	256	1924	100	169	8870	9039	214	8568	8782	Error	Error	-5.714	169	8870	214	8568	140215	2495739	0.922	22.877	0	0	0
1	2	11	"A62"	"A62"	4625	20605	100	468	495	224	45	348	348	401	406	101	10	1	0	8561	8483	4840	57	1188	1188	1239	463	37	93	88	0	0.000	0.000	0.000	0.000	0.000	0.000	0.000	0.000	0.000	0.000	0.000	0.000	0.000	0.000	0.016	0.020	0.026	0.027	3.911	0.018	0.026	316	2384	100	120	7373	7493	147	7295	7442	Error	Error	-5.941	120	7373	147	7295	156430	2680743	0.232	15.646	0	0	0
1	3	11	"A62"	"A62"	4930	20605	90	481	504	227	45	336	336	397	615	154	4	0	0	9827	9654	4453	46	1200	1200	1267	608	47	100	100	0	0.000	0.000	0.000	0.000	0.000	0.000	0.000	0.000	0.000	0.000	0.000	0.000	0.000	0.000	0.017	0.020	0.025	0.021	2.971	0.022	0.057	256	1924	100	145	8627	8772	168	8454	8622	Error	Error	-5.895	145	8627	168	8454	128906	2471417	0.174	13.794	0	0	0
1	4	11	"A63"	"A63"	5230	20605	100	503	540	293	54	350	350	412	393	95	14	1	0	11921	10688	4419	41	1223	1223	1320	721	54	91	87	0	0.000	0.000	0.000	0.000	0.000	0.000	0.000	0.000	0.000	0.000	0.000	0.000	0.000	0.000	0.014	0.020	0.023	0.024	3.402	0.021	0.067	316	2384	100	153	10698	10851	190	9465	9655	Error	Error	-6.128	153	10698	190	9465	170679	3377541	0.326	12.993	0	0	0
1	5	11	"A63"	"A63"	5530	20600	100	489	511	209	40	359	359	641	2985	465	0	0	0	11259	10539	4118	39	1238	1238	1576	3105	197	86	81	0	0.000	0.000	0.000	0.000	0.000	0.000	0.000	0.000	0.000	0.000	0.000	0.000	0.000	0.000	0.013	0.016	0.019	0.017	3.761	0.478	0.229	316	2384	100	130	10021	10151	152	9301	9453	Error	Error	-6.268	130	10021	152	9301	161494	3330423	-0.044	2.887	0	0	0
1	6	11	"A63"	"A63"	5830	20605	90	522	541	211	39	360	360	415	482	116	7	0	0	12350	12008	2566	21	1244	1244	1329	863	64	100	99	0	0.000	0.000	0.000	0.000	0.000	0.000	0.000	0.000	0.000	0.000	0.000	0.000	0.000	0.000	0.015	0.017	0.020	0.018	2.728	0.022	0.033	256	1924	100	162	11106	11268	181	10764	10945	Error	Error	-6.099	162	11106	181	10764	138621	3074039	0.261	12.374	0	0	0
1	7	11	"A64"	"A64"	6130	20605	90	495	571	563	98	347	347	401	353	88	21	3	0	6746	6888	1456	21	1226	1226	1309	567	43	100	100	0	0.000	0.000	0.000	0.000	0.000	0.000	0.000	0.000	0.000	0.000	0.000	0.000	0.000	0.000	0.027	0.040	0.038	0.030	3.379	0.038	0.058	256	1924	100	148	5520	5668	224	5662	5886	Error	Error	-5.221	148	5520	224	5662	146120	1763430	0.482	9.840	0	0	0
1	8	11	"A64"	"A64"	6435	20600	95	507	524	217	41	351	351	432	879	203	0	0	0	7658	7861	1921	24	1196	1196	1267	534	42	100	100	0	0.000	0.000	0.000	0.000	0.000	0.000	0.000	0.000	0.000	0.000	0.000	0.000	0.000	0.000	0.024	0.026	0.033	0.026	2.893	0.024	0.062	256	2088	100	156	6462	6618	173	6665	6838	Error	Error	-5.372	156	6462	173	6665	134132	2012510	0.105	12.348	0	0	0
1	9	11	"A64"	"A64"	6730	20600	95	483	544	399	73	338	338	394	368	93	14	3	0	7447	7622	2020	26	1172	1172	1218	396	32	100	100	0	0.000	0.000	0.000	0.000	0.000	0.000	0.000	0.000	0.000	0.000	0.000	0.000	0.000	0.000	0.023	0.032	0.031	0.027	2.744	0.040	0.068	256	2088	100	145	6275	6420	206	6450	6656	Error	Error	-5.435	145	6275	206	6450	139347	1951152	0.408	16.172	0	0	0
1	10	11	"A65"	"A65"	7035	20600	90	525	544	229	42	328	328	396	765	193	2	0	0	12178	12066	2004	16	1189	1189	1214	294	24	100	100	0	0.000	0.000	0.000	0.000	0.000	0.000	0.000	0.000	0.000	0.000	0.000	0.000	0.000	0.000	0.018	0.020	0.021	0.018	2.632	0.017	0.139	256	1924	100	197	10989	11186	216	10877	11093	Error	Error	-5.802	197	10989	216	10877	139244	3088802	0.193	36.912	0	0	0
1	11	11	"A65"	"A65"	7335	20600	90	492	525	245	46	337	337	368	254	69	32	6	0	11868	11389	2149	18	1186	1186	1209	277	22	100	100	0	0.000	0.000	0.000	0.000	0.000	0.000	0.000	0.000	0.000	0.000	0.000	0.000	0.000	0.000	0.015	0.018	0.021	0.016	3.330	0.015	0.044	256	1924	100	155	10682	10837	188	10203	10391	Error	Error	-6.107	155	10682	188	10203	134338	2915549	0.618	36.751	0	0	0
1	12	11	"A65"	"A65"	7635	20595	95	455	481	221	45	338	338	364	213	58	29	8	0	9571	9423	1984	21	1183	1183	1198	248	20	100	100	0	0.000	0.000	0.000	0.000	0.000	0.000	0.000	0.000	0.000	0.000	0.000	0.000	0.000	0.000	0.014	0.017	0.020	0.018	2.810	0.015	0.043	256	2088	100	117	8388	8505	143	8240	8383	Error	Error	-6.164	117	8388	143	8240	123263	2412194	0.549	33.165	0	0	0
1	13	11	"A66"	"A66"	7935	20595	90	451	477	193	40	334	334	369	220	59	31	7	0	11288	11067	2532	22	1197	1197	1215	250	20	100	100	0	0.000	0.000	0.000	0.000	0.000	0.000	0.000	0.000	0.000	0.000	0.000	0.000	0.000	0.000	0.012	0.014	0.018	0.015	2.833	0.011	0.042	256	1924	100	117	10091	10208	143	9870	10013	Error	Error	-6.430	117	10091	143	9870	122101	2833055	0.491	39.408	0	0	0
1	14	11	"A66"	"A66"	8230	20590	85	475	523	290	55	340	340	369	285	77	21	5	0	12394	12101	1965	16	1225	1225	1331	852	64	100	100	0	0.000	0.000	0.000	0.000	0.000	0.000	0.000	0.000	0.000	0.000	0.000	0.000	0.000	0.000	0.012	0.017	0.018	0.016	2.675	0.013	0.091	208	1660	100	135	11169	11304	183	10876	11059	Error	Error	-6.370	135	11169	183	10876	108704	2516915	0.540	12.641	0	0	0
1	15	11	"A66"	"A66"	8530	20590	85	476	498	220	44	326	326	362	233	64	35	7	0	12169	12253	2026	16	1204	1204	1293	679	52	100	100	0	0.000	0.000	0.000	0.000	0.000	0.000	0.000	0.000	0.000	0.000	0.000	0.000	0.000	0.000	0.014	0.016	0.018	0.014	3.147	0.014	0.097	208	1660	100	150	10965	11115	172	11049	11221	Error	Error	-6.192	150	10965	172	11049	103592	2548714	0.584	16.141	0	0	0
1	16	11	"A67"	"A67"	8835	20595	90	497	499	193	38	341	341	370	223	60	34	6	0	11756	11195	2957	26	1221	1221	1250	493	39	100	100	0	0.000	0.000	0.000	0.000	0.000	0.000	0.000	0.000	0.000	0.000	0.000	0.000	0.000	0.000	0.015	0.016	0.021	0.017	2.661	0.015	0.131	256	1924	100	156	10535	10691	158	9974	10132	Error	Error	-6.078	156	10535	158	9974	127735	2865876	0.578	20.172	0	0	0
1	17	11	"A67"	"A67"	9135	20590	90	490	525	250	47	351	351	387	276	71	27	7	0	13032	12440	3601	28	1250	1250	1288	370	28	100	100	0	0.000	0.000	0.000	0.000	0.000	0.000	0.000	0.000	0.000	0.000	0.000	0.000	0.000	0.000	0.012	0.016	0.018	0.013	3.895	0.013	0.075	256	1924	100	139	11782	11921	174	11190	11364	Error	Error	-6.405	139	11782	174	11190	134377	3184712	0.500	30.141	0	0	0
1	18	11	"A67"	"A67"	9435	20585	85	474	491	220	44	347	347	378	208	55	35	9	0	10842	10641	3417	32	1273	1273	1381	847	61	100	100	0	0.000	0.000	0.000	0.000	0.000	0.000	0.000	0.000	0.000	0.000	0.000	0.000	0.000	0.000	0.013	0.015	0.021	0.019	2.582	0.012	0.071	208	1660	100	127	9569	9696	144	9368	9512	Error	Error	-6.235	127	9569	144	9368	102118	2213286	0.543	10.933	0	0	0
1	1	12	"A68"	"A68"	4330	20910	100	403	422	196	46	336	336	364	213	58	22	5	0	3392	4336	2757	63	1188	1188	1222	340	27	88	80	0	0.000	0.000	0.000	0.000	0.000	0.000	0.000	0.000	0.000	0.000	0.000	0.000	0.000	0.000	0.030	0.027	0.051	0.063	4.153	0.025	0.050	316	2384	100	67	2204	2271	86	3148	3234	Error	Error	-5.040	67	2204	86	3148	133313	1370256	0.272	9.159	0	0	0
1	2	12	"A68"	"A68"	4630	20910	100	452	471	215	45	341	341	370	214	57	31	9	0	8560	8098	3892	48	1225	1225	1260	363	28	93	91	0	0.000	0.000	0.000	0.000	0.000	0.000	0.000	0.000	0.000	0.000	0.000	0.000	0.000	0.000	0.015	0.019	0.030	0.028	3.524	0.017	0.078	316	2384	100	111	7335	7446	130	6873	7003	Error	Error	-6.046	111	7335	130	6873	148837	2558927	0.472	18.837	0	0	0
1	3	12	"A68"	"A68"	4930	20905	100	471	537	367	68	350	350	413	635	153	4	0	0	8799	8421	3940	46	1244	1244	1328	974	73	89	85	0	0.000	0.000	0.000	0.000	0.000	0.000	0.000	0.000	0.000	0.000	0.000	0.000	0.000	0.000	0.016	0.026	0.028	0.028	4.567	0.052	0.069	316	2384	100	121	7555	7676	187	7177	7364	Error	Error	-5.964	121	7555	187	7177	169615	2661135	0.195	7.282	0	0	0
1	4	12	"A69"	"A69"	5230	20905	100	523	539	223	41	365	365	427	516	120	6	0	0	14987	13548	5636	41	1272	1272	1391	990	71	89	86	0	0.000	0.000	0.000	0.000	0.000	0.000	0.000	0.000	0.000	0.000	0.000	0.000	0.000	0.000	0.012	0.014	0.018	0.019	3.227	0.021	0.038	316	2384	100	158	13715	13873	174	12276	12450	Error	Error	-6.440	158	13715	174	12276	170279	4281056	0.217	12.280	0	0	0
1	5	12	"A69"	"A69"	5535	20910	90	533	586	370	63	346	346	419	579	138	5	0	0	14696	14249	2817	19	1279	1279	1405	990	70	100	99	0	0.000	0.000	0.000	0.000	0.000	0.000	0.000	0.000	0.000	0.000	0.000	0.000	0.000	0.000	0.014	0.019	0.018	0.015	2.521	0.024	0.060	256	1924	100	187	13417	13604	240	12970	13210	Error	Error	-6.165	187	13417	240	12970	150041	3647853	0.288	12.974	0	0	0
1	6	12	"A69"	"A69"	5835	20910	90	519	563	274	48	361	361	459	885	192	0	0	0	14640	14076	2569	18	1273	1273	1427	1348	94	100	100	0	0.000	0.000	0.000	0.000	0.000	0.000	0.000	0.000	0.000	0.000	0.000	0.000	0.000	0.000	0.012	0.016	0.020	0.015	2.962	0.043	0.057	256	1924	100	158	13367	13525	202	12803	13005	Error	Error	-6.403	158	13367	202	12803	144101	3603560	0.118	9.384	0	0	0
1	7	12	"A70"	"A70"	6130	20900	100	452	490	279	56	346	346	418	765	183	2	0	0	9306	8781	3542	40	1215	1215	1334	1612	120	87	83	0	0.000	0.000	0.000	0.000	0.000	0.000	0.000	0.000	0.000	0.000	0.000	0.000	0.000	0.000	0.013	0.019	0.024	0.025	4.433	0.078	0.222	316	2384	100	106	8091	8197	144	7566	7710	Error	Error	-6.254	106	8091	144	7566	154908	2774764	0.094	4.620	0	0	0
1	8	12	"A70"	"A70"	6435	20905	85	490	516	189	36	354	354	454	643	141	1	0	0	12636	12625	1950	15	1261	1261	1441	1009	70	100	100	0	0.000	0.000	0.000	0.000	0.000	0.000	0.000	0.000	0.000	0.000	0.000	0.000	0.000	0.000	0.012	0.014	0.017	0.013	3.079	0.013	0.016	208	1660	100	136	11375	11511	162	11364	11526	Error	Error	-6.386	136	11375	162	11364	107327	2625962	0.096	11.084	0	0	0
1	9	12	"A70"	"A70"	6735	20905	90	450	475	290	61	351	351	399	309	77	15	1	0	11699	11260	2268	20	1240	1240	1284	360	28	100	100	0	0.000	0.000	0.000	0.000	0.000	0.000	0.000	0.000	0.000	0.000	0.000	0.000	0.000	0.000	0.009	0.012	0.015	0.014	2.983	0.008	0.011	256	1924	100	99	10459	10558	124	10020	10144	Error	Error	-6.723	99	10459	124	10020	121722	2882469	0.246	27.711	0	0	0
1	10	12	"A71"	"A71"	7030	20900	100	425	450	205	45	341	341	386	450	116	6	0	0	10854	9783	3944	40	1196	1196	1253	497	39	93	89	0	0.000	0.000	0.000	0.000	0.000	0.000	0.000	0.000	0.000	0.000	0.000	0.000	0.000	0.000	0.009	0.013	0.019	0.019	3.818	0.013	0.011	316	2384	100	84	9658	9742	109	8587	8696	Error	Error	-6.845	84	9658	109	8587	142221	3091382	0.142	17.163	0	0	0
1	11	12	"A71"	"A71"	7330	20895	100	434	495	335	67	336	336	413	817	197	1	0	0	12211	11023	4504	40	1220	1220	1270	480	37	93	89	0	0.000	0.000	0.000	0.000	0.000	0.000	0.000	0.000	0.000	0.000	0.000	0.000	0.000	0.000	0.009	0.016	0.019	0.017	3.947	0.016	0.024	316	2384	100	98	10991	11089	159	9803	9962	Error	Error	-6.809	98	10991	159	9803	156541	3483112	0.100	20.319	0	0	0
1	12	12	"A71"	"A71"	7630	20895	100	447	491	278	56	345	345	466	2043	438	0	0	0	11971	10578	4251	40	1261	1261	1429	2538	177	86	81	0	0.000	0.000	0.000	0.000	0.000	0.000	0.000	0.000	0.000	0.000	0.000	0.000	0.000	0.000	0.010	0.016	0.022	0.019	3.423	0.305	0.268	316	2384	100	102	10710	10812	146	9317	9463	Error	Error	-6.714	102	10710	146	9317	155196	3342734	0.012	3.605	0	0	0
1	13	12	"A72"	"A72"	7930	20900	90	468	477	182	38	334	334	372	241	64	28	3	0	6276	6149	1519	24	1257	1257	1284	306	23	100	100	0	0.000	0.000	0.000	0.000	0.000	0.000	0.000	0.000	0.000	0.000	0.000	0.000	0.000	0.000	0.027	0.029	0.038	0.036	2.322	0.024	0.042	256	1924	100	134	5019	5153	143	4892	5035	Error	Error	-5.227	134	5019	143	4892	122119	1574067	0.436	15.899	0	0	0
1	14	12	"A72"	"A72"	8235	20900	90	433	477	253	53	340	340	369	230	62	26	7	0	5097	5224	1245	23	1288	1288	1320	302	22	100	100	0	0.000	0.000	0.000	0.000	0.000	0.000	0.000	0.000	0.000	0.000	0.000	0.000	0.000	0.000	0.024	0.035	0.047	0.037	3.279	0.030	0.055	256	1924	100	93	3809	3902	137	3936	4073	Error	Error	-5.356	93	3809	137	3936	122019	1337331	0.470	12.927	0	0	0
1	15	12	"A72"	"A72"	8535	20895	95	445	464	178	38	337	337	360	195	54	33	8	0	5901	6268	1899	30	1293	1293	1360	525	38	100	100	0	0.000	0.000	0.000	0.000	0.000	0.000	0.000	0.000	0.000	0.000	0.000	0.000	0.000	0.000	0.023	0.026	0.036	0.031	2.868	0.027	0.050	256	2088	100	108	4608	4716	127	4975	5102	Error	Error	-5.415	108	4608	127	4975	118872	1604705	0.533	9.349	0	0	0
1	16	12	"A73"	"A73"	8835	20890	100	360	400	255	63	334	334	361	208	57	16	5	0	2635	3602	2181	60	1253	1253	1263	253	20	88	83	0	0.000	0.000	0.000	0.000	0.000	0.000	0.000	0.000	0.000	0.000	0.000	0.000	0.000	0.000	0.019	0.028	0.068	0.073	4.546	0.030	0.045	316	2384	100	26	1382	1408	66	2349	2415	Error	Error	-5.732	26	1382	66	2349	126530	1138318	0.188	9.245	0	0	0
1	17	12	"A73"	"A73"	9135	20890	100	365	411	218	53	344	344	394	474	120	4	0	0	2499	3496	2406	68	1268	1268	1303	546	41	76	55	0	0.000	0.000	0.000	0.000	0.000	0.000	0.000	0.000	0.000	0.000	0.000	0.000	0.000	0.000	0.017	0.030	0.092	0.098	5.613	0.009	0.002	316	2384	100	21	1231	1252	67	2228	2295	Error	Error	-5.873	21	1231	67	2228	129885	1104815	0.036	4.016	0	0	0
1	18	12	"A73"	"A73"	9435	20890	100	360	388	251	64	355	355	401	415	103	2	0	0	2354	3000	1749	58	1273	1273	1320	566	42	65	48	0	0.000	0.000	0.000	0.000	0.000	0.000	0.000	0.000	0.000	0.000	0.000	0.000	0.000	0.000	0.005	0.019	0.098	0.110	4.279	0.059	0.040	316	2384	100	5	1081	1086	33	1727	1760	Error	Error	-7.756	5	1081	33	1727	122591	947982	-0.031	2.968	0	0	0
1	1	13	"A74"	"A74"	4330	21205	95	472	544	388	71	350	350	406	569	140	7	1	0	8541	8423	1798	21	1223	1223	1294	512	39	100	100	0	0.000	0.000	0.000	0.000	0.000	0.000	0.000	0.000	0.000	0.000	0.000	0.000	0.000	0.000	0.017	0.027	0.030	0.026	2.920	0.031	0.077	256	2088	100	122	7318	7440	194	7200	7394	Error	Error	-5.906	122	7318	194	7200	139288	2156313	0.243	13.924	0	0	0
1	2	13	"A74"	"A74"	4630	21200	90	458	484	205	42	353	353	394	480	121	4	0	0	7945	7929	1924	24	1250	1250	1318	448	33	99	98	0	0.000	0.000	0.000	0.000	0.000	0.000	0.000	0.000	0.000	0.000	0.000	0.000	0.000	0.000	0.016	0.020	0.029	0.022	3.209	0.017	0.042	256	1924	100	105	6695	6800	131	6679	6810	Error	Error	-5.995	105	6695	131	6679	123928	2029712	0.188	14.757	0	0	0
1	3	13	"A74"	"A74"	4930	21200	90	523	575	363	63	353	353	441	882	200	1	1	0	8375	8250	2205	26	1278	1278	1388	920	66	100	98	0	0.000	0.000	0.000	0.000	0.000	0.000	0.000	0.000	0.000	0.000	0.000	0.000	0.000	0.000	0.024	0.032	0.030	0.027	2.915	0.034	0.163	256	1924	100	170	7097	7267	222	6972	7194	Error	Error	-5.384	170	7097	222	6972	147107	2112026	0.152	7.459	0	0	0
1	4	13	"A75"	"A75"	5230	21200	100	493	507	218	42	352	352	390	298	76	24	2	0	6267	5800	2334	40	1279	1279	1325	489	36	90	86	0	0.000	0.000	0.000	0.000	0.000	0.000	0.000	0.000	0.000	0.000	0.000	0.000	0.000	0.000	0.028	0.034	0.049	0.039	4.018	0.042	0.082	316	2384	100	141	4988	5129	155	4521	4676	Error	Error	-5.145	141	4988	155	4521	160083	1832655	0.393	9.151	0	0	0
1	5	13	"A75"	"A75"	5535	21200	95	558	661	767	116	352	352	440	671	152	6	1	0	6764	7028	2190	31	1316	1316	1467	1404	95	100	97	0	0.000	0.000	0.000	0.000	0.000	0.000	0.000	0.000	0.000	0.000	0.000	0.000	0.000	0.000	0.038	0.054	0.049	0.041	2.942	0.120	0.193	256	2088	100	206	5448	5654	309	5712	6021	Error	Error	-4.725	206	5448	309	5712	169297	1799073	0.329	3.961	0	0	0
1	6	13	"A75"	"A75"	5835	21200	95	495	521	208	39	360	360	431	496	115	7	0	0	6682	6677	1308	19	1297	1297	1435	1017	70	99	97	0	0.000	0.000	0.000	0.000	0.000	0.000	0.000	0.000	0.000	0.000	0.000	0.000	0.000	0.000	0.025	0.030	0.036	0.027	3.123	0.055	0.075	256	2088	100	135	5385	5520	161	5380	5541	Error	Error	-5.318	135	5385	161	5380	133416	1709286	0.181	5.154	0	0	0
1	7	13	"A76"	"A76"	6130	21200	85	531	652	672	103	352	352	392	286	72	28	9	0	8321	8743	2880	32	1289	1289	1422	834	58	100	100	0	0.000	0.000	0.000	0.000	0.000	0.000	0.000	0.000	0.000	0.000	0.000	0.000	0.000	0.000	0.025	0.040	0.029	0.030	2.443	0.076	0.171	208	1660	100	179	7032	7211	300	7454	7754	Error	Error	-5.296	179	7032	300	7454	135618	1818445	0.909	8.778	0	0	0
1	8	13	"A76"	"A76"	6430	21195	100	441	475	273	57	355	355	424	708	166	1	0	0	7346	6802	2640	38	1242	1242	1335	691	51	90	86	0	0.000	0.000	0.000	0.000	0.000	0.000	0.000	0.000	0.000	0.000	0.000	0.000	0.000	0.000	0.014	0.022	0.032	0.029	4.181	0.025	0.062	316	2384	100	86	6104	6190	120	5560	5680	Error	Error	-6.149	86	6104	120	5560	150235	2149290	0.072	7.912	0	0	0
1	9	13	"A76"	"A76"	6735	21195	95	489	590	924	156	345	345	392	288	73	28	3	0	7017	7154	1672	23	1266	1266	1296	347	26	100	99	0	0.000	0.000	0.000	0.000	0.000	0.000	0.000	0.000	0.000	0.000	0.000	0.000	0.000	0.000	0.025	0.042	0.038	0.030	2.961	0.045	0.053	256	2088	100	144	5751	5895	245	5888	6133	Error	Error	-5.320	144	5751	245	5888	151161	1831317	0.688	16.882	0	0	0
1	10	13	"A77"	"A77"	7035	21200	90	564	601	284	47	343	343	391	334	85	28	5	0	5122	5158	871	16	1249	1249	1304	522	40	100	100	0	0.000	0.000	0.000	0.000	0.000	0.000	0.000	0.000	0.000	0.000	0.000	0.000	0.000	0.000	0.057	0.066	0.064	0.058	2.582	0.058	0.161	256	1924	100	221	3873	4094	258	3909	4167	Error	Error	-4.131	221	3873	258	3909	153861	1320475	0.629	7.383	0	0	0
1	11	13	"A77"	"A77"	7335	21195	95	574	576	217	37	349	349	389	305	78	33	4	0	4973	5102	984	19	1256	1256	1296	350	27	100	100	0	0.000	0.000	0.000	0.000	0.000	0.000	0.000	0.000	0.000	0.000	0.000	0.000	0.000	0.000	0.061	0.059	0.066	0.054	2.562	0.059	0.105	256	2088	100	225	3717	3942	227	3846	4073	Error	Error	-4.046	225	3717	227	3846	147481	1306031	0.613	10.874	0	0	0
1	12	13	"A77"	"A77"	7635	21195	100	518	517	198	38	347	347	393	327	83	20	1	0	4933	4780	1332	27	1256	1256	1301	448	34	96	92	0	0.000	0.000	0.000	0.000	0.000	0.000	0.000	0.000	0.000	0.000	0.000	0.000	0.000	0.000	0.047	0.048	0.057	0.051	3.044	0.051	0.061	316	2384	100	171	3677	3848	170	3524	3694	Error	Error	-4.426	171	3677	170	3524	163380	1510608	0.379	7.766	0	0	0
1	13	13	"A78"	"A78"	7935	21195	85	457	457	167	36	336	336	359	178	49	36	11	0	5901	6066	1141	18	1275	1275	1312	328	25	100	100	0	0.000	0.000	0.000	0.000	0.000	0.000	0.000	0.000	0.000	0.000	0.000	0.000	0.000	0.000	0.026	0.025	0.035	0.028	2.932	0.021	0.058	208	1660	100	121	4626	4747	121	4791	4912	Error	Error	-5.257	121	4626	121	4791	95036	1261799	0.551	14.494	0	0	0
1	14	13	"A78"	"A78"	8240	21195	90	443	455	200	43	345	345	372	212	56	25	6	0	6487	6363	1551	24	1279	1279	1310	385	29	100	99	0	0.000	0.000	0.000	0.000	0.000	0.000	0.000	0.000	0.000	0.000	0.000	0.000	0.000	0.000	0.019	0.022	0.033	0.030	2.797	0.016	0.040	256	1924	100	98	5208	5306	110	5084	5194	Error	Error	-5.732	98	5208	110	5084	116356	1628869	0.392	13.125	0	0	0
1	15	13	"A78"	"A78"	8540	21190	95	442	478	264	55	337	337	370	262	70	24	3	0	7609	7459	1286	17	1309	1309	1370	407	29	100	99	0	0.000	0.000	0.000	0.000	0.000	0.000	0.000	0.000	0.000	0.000	0.000	0.000	0.000	0.000	0.017	0.023	0.028	0.022	3.233	0.017	0.024	256	2088	100	105	6300	6405	141	6150	6291	Error	Error	-5.907	105	6300	141	6150	122343	1909396	0.412	14.961	0	0	0
1	16	13	"A79"	"A79"	8835	21190	90	471	502	266	52	344	344	368	194	52	36	12	0	9215	8543	2833	33	1268	1268	1287	248	19	100	100	0	0.000	0.000	0.000	0.000	0.000	0.000	0.000	0.000	0.000	0.000	0.000	0.000	0.000	0.000	0.016	0.022	0.027	0.026	2.556	0.018	0.095	256	1924	100	127	7947	8074	158	7275	7433	Error	Error	-5.968	127	7947	158	7275	128561	2187125	0.691	29.258	0	0	0
1	17	13	"A79"	"A79"	9135	21190	90	439	478	233	48	329	329	369	262	71	25	4	0	8872	8398	2855	33	1294	1294	1317	306	23	100	100	0	0.000	0.000	0.000	0.000	0.000	0.000	0.000	0.000	0.000	0.000	0.000	0.000	0.000	0.000	0.015	0.021	0.026	0.023	3.223	0.013	0.020	256	1924	100	110	7578	7688	149	7104	7253	Error	Error	-6.106	110	7578	149	7104	122274	2149893	0.416	23.141	0	0	0
1	18	13	"A79"	"A79"	9435	21185	85	475	504	298	59	339	339	367	208	56	37	11	0	9449	8855	2730	30	1302	1302	1374	561	40	100	100	0	0.000	0.000	0.000	0.000	0.000	0.000	0.000	0.000	0.000	0.000	0.000	0.000	0.000	0.000	0.017	0.022	0.027	0.021	3.130	0.017	0.077	208	1660	100	136	8147	8283	165	7553	7718	Error	Error	-5.905	136	8147	165	7553	104933	1841736	0.659	13.335	0	0	0
1	1	14	"A80"	"A80"	4340	21510	90	497	555	391	70	347	347	387	304	78	23	5	0	8363	8394	2508	29	1225	1225	1304	933	71	100	99	0	0.000	0.000	0.000	0.000	0.000	0.000	0.000	0.000	0.000	0.000	0.000	0.000	0.000	0.000	0.021	0.029	0.028	0.025	2.921	0.057	0.134	256	1924	100	150	7138	7288	208	7169	7377	Error	Error	-5.572	150	7138	208	7169	142192	2148938	0.553	7.599	0	0	0
1	2	14	"A80"	"A80"	4640	21505	90	450	483	197	40	340	340	414	610	147	2	0	0	7520	7723	2702	34	1247	1247	1364	1105	81	98	97	0	0.000	0.000	0.000	0.000	0.000	0.000	0.000	0.000	0.000	0.000	0.000	0.000	0.000	0.000	0.018	0.022	0.027	0.024	2.964	0.026	0.068	256	1924	100	110	6273	6383	143	6476	6619	Error	Error	-5.834	110	6273	143	6476	123675	1977056	0.113	5.755	0	0	0
1	3	14	"A80"	"A80"	4940	21510	100	486	586	601	102	345	345	402	471	117	12	3	0	8386	8111	3205	39	1232	1232	1311	792	60	95	93	0	0.000	0.000	0.000	0.000	0.000	0.000	0.000	0.000	0.000	0.000	0.000	0.000	0.000	0.000	0.020	0.035	0.032	0.033	3.203	0.037	0.089	316	2384	100	141	7154	7295	241	6879	7120	Error	Error	-5.665	141	7154	241	6879	185092	2563133	0.391	8.586	0	0	0
1	4	14	"A81"	"A81"	5235	21505	100	459	532	341	64	344	344	395	374	94	18	3	0	9759	9220	3648	39	1248	1248	1335	859	64	92	87	0	0.000	0.000	0.000	0.000	0.000	0.000	0.000	0.000	0.000	0.000	0.000	0.000	0.000	0.000	0.014	0.024	0.024	0.023	3.901	0.024	0.113	316	2384	100	115	8511	8626	188	7972	8160	Error	Error	-6.210	115	8511	188	7972	167996	2913631	0.366	9.179	0	0	0
1	5	14	"A81"	"A81"	5540	21505	90	521	539	221	41	348	348	389	408	104	14	0	0	10980	10795	2195	20	1248	1248	1306	482	36	100	99	0	0.000	0.000	0.000	0.000	0.000	0.000	0.000	0.000	0.000	0.000	0.000	0.000	0.000	0.000	0.018	0.020	0.022	0.018	2.996	0.018	0.048	256	1924	100	173	9732	9905	191	9547	9738	Error	Error	-5.814	173	9732	191	9547	138016	2763432	0.368	19.687	0	0	0
1	6	14	"A81"	"A81"	5840	21505	95	512	559	350	62	342	342	391	300	76	30	5	0	11365	11662	2766	23	1271	1271	1326	477	35	100	100	0	0.000	0.000	0.000	0.000	0.000	0.000	0.000	0.000	0.000	0.000	0.000	0.000	0.000	0.000	0.017	0.021	0.022	0.018	3.216	0.022	0.087	256	2088	100	170	10094	10264	217	10391	10608	Error	Error	-5.892	170	10094	217	10391	143159	2985587	0.560	21.669	0	0	0
1	7	14	"A82"	"A82"	6140	21505	90	486	517	306	59	353	353	436	765	175	1	0	0	8674	8459	2096	24	1247	1247	1359	1227	90	100	96	0	0.000	0.000	0.000	0.000	0.000	0.000	0.000	0.000	0.000	0.000	0.000	0.000	0.000	0.000	0.018	0.023	0.030	0.025	2.997	0.070	0.085	256	1924	100	133	7427	7560	164	7212	7376	Error	Error	-5.803	133	7427	164	7212	132412	2165434	0.106	5.786	0	0	0
1	8	14	"A82"	"A82"	6440	21505	100	443	484	221	45	342	342	377	259	68	23	6	0	8729	8873	3822	43	1211	1211	1269	584	46	97	94	0	0.000	0.000	0.000	0.000	0.000	0.000	0.000	0.000	0.000	0.000	0.000	0.000	0.000	0.000	0.013	0.019	0.024	0.021	3.425	0.021	0.062	316	2384	100	101	7518	7619	142	7662	7804	Error	Error	-6.218	101	7518	142	7662	152843	2803810	0.413	13.021	0	0	0
1	9	14	"A82"	"A82"	6740	21500	90	485	564	446	79	357	357	434	705	162	5	2	0	9513	9232	3646	39	1230	1230	1318	659	50	100	100	0	0.000	0.000	0.000	0.000	0.000	0.000	0.000	0.000	0.000	0.000	0.000	0.000	0.000	0.000	0.015	0.026	0.029	0.025	2.989	0.044	0.033	256	1924	100	128	8283	8411	207	8002	8209	Error	Error	-6.016	128	8283	207	8002	144319	2363295	0.184	12.009	0	0	0
1	10	14	"A83"	"A83"	7035	21500	100	450	531	832	156	343	343	400	469	117	5	1	0	8594	8083	3671	45	1247	1247	1332	647	48	89	84	0	0.000	0.000	0.000	0.000	0.000	0.000	0.000	0.000	0.000	0.000	0.000	0.000	0.000	0.000	0.015	0.028	0.028	0.026	4.029	0.052	0.063	316	2384	100	107	7347	7454	188	6836	7024	Error	Error	-6.101	107	7347	188	6836	167951	2554070	0.279	10.434	0	0	0
1	11	14	"A83"	"A83"	7340	21500	90	457	472	201	42	348	348	403	515	127	3	0	0	8230	8291	1758	21	1250	1250	1327	699	52	100	99	0	0.000	0.000	0.000	0.000	0.000	0.000	0.000	0.000	0.000	0.000	0.000	0.000	0.000	0.000	0.016	0.018	0.027	0.022	2.974	0.016	0.036	256	1924	100	109	6980	7089	124	7041	7165	Error	Error	-6.001	109	6980	124	7041	120794	2122615	0.134	9.963	0	0	0
1	12	14	"A83"	"A83"	7635	21495	100	445	458	191	41	348	348	375	207	55	29	7	0	7794	7114	2851	40	1231	1231	1252	291	23	93	89	0	0.000	0.000	0.000	0.000	0.000	0.000	0.000	0.000	0.000	0.000	0.000	0.000	0.000	0.000	0.015	0.019	0.032	0.029	3.890	0.015	0.053	316	2384	100	97	6563	6660	110	5883	5993	Error	Error	-6.080	97	6563	110	5883	144604	2247895	0.401	20.144	0	0	0
1	13	14	"A84"	"A84"	7940	21500	95	427	450	176	39	346	346	380	285	75	16	1	0	5190	5213	1179	22	1243	1243	1310	425	32	99	98	0	0.000	0.000	0.000	0.000	0.000	0.000	0.000	0.000	0.000	0.000	0.000	0.000	0.000	0.000	0.021	0.026	0.042	0.035	2.727	0.023	0.015	256	2088	100	81	3947	4028	104	3970	4074	Error	Error	-5.607	81	3947	104	3970	115189	1334521	0.246	9.184	0	0	0
1	14	14	"A84"	"A84"	8240	21495	90	426	449	261	58	338	338	376	284	75	16	1	0	6139	6141	1506	24	1267	1267	1305	349	26	100	100	0	0.000	0.000	0.000	0.000	0.000	0.000	0.000	0.000	0.000	0.000	0.000	0.000	0.000	0.000	0.018	0.023	0.035	0.030	2.775	0.020	0.035	256	1924	100	88	4872	4960	111	4874	4985	Error	Error	-5.791	88	4872	111	4874	115042	1572111	0.257	13.857	0	0	0
1	15	14	"A84"	"A84"	8540	21495	90	459	463	165	35	338	338	375	294	78	16	0	0	7656	7574	1791	23	1278	1278	1311	439	33	100	100	0	0.000	0.000	0.000	0.000	0.000	0.000	0.000	0.000	0.000	0.000	0.000	0.000	0.000	0.000	0.019	0.020	0.027	0.021	3.049	0.018	0.023	256	1924	100	121	6378	6499	125	6296	6421	Error	Error	-5.720	121	6378	125	6296	118481	1938937	0.299	14.267	0	0	0
1	16	14	"A85"	"A85"	8840	21495	90	408	434	198	45	334	334	374	253	67	21	2	0	6648	6720	1791	26	1255	1255	1274	273	21	100	100	0	0.000	0.000	0.000	0.000	0.000	0.000	0.000	0.000	0.000	0.000	0.000	0.000	0.000	0.000	0.014	0.018	0.030	0.021	3.753	0.013	0.021	256	1924	100	74	5393	5467	100	5465	5565	Error	Error	-6.187	74	5393	100	5465	111182	1720258	0.237	19.949	0	0	0
1	17	14	"A85"	"A85"	9140	21490	85	507	522	271	51	347	347	380	251	66	32	5	0	9796	9776	1502	15	1320	1320	1383	531	38	100	100	0	0.000	0.000	0.000	0.000	0.000	0.000	0.000	0.000	0.000	0.000	0.000	0.000	0.000	0.000	0.019	0.021	0.027	0.020	3.153	0.016	0.075	208	1660	100	160	8476	8636	175	8456	8631	Error	Error	-5.727	160	8476	175	8456	108509	2033367	0.566	15.806	0	0	0
1	18	14	"A85"	"A85"	9445	21490	95	460	488	261	53	356	356	542	2761	509	0	0	0	7406	7332	2272	30	1301	1301	1362	1233	90	98	98	0	0.000	0.000	0.000	0.000	0.000	0.000	0.000	0.000	0.000	0.000	0.000	0.000	0.000	0.000	0.017	0.022	0.031	0.025	3.507	1.531	0.115	256	2088	100	104	6105	6209	132	6031	6163	Error	Error	-5.875	104	6105	132	6031	124844	1877018	-0.020	4.842	0	0	0
1	1	15	"A86"	"A86"	4340	21800	90	479	503	204	40	348	348	416	583	140	3	0	0	8029	8281	2171	26	1223	1223	1307	791	60	100	99	0	0.000	0.000	0.000	0.000	0.000	0.000	0.000	0.000	0.000	0.000	0.000	0.000	0.000	0.000	0.019	0.022	0.028	0.021	3.340	0.023	0.099	256	1924	100	131	6806	6937	155	7058	7213	Error	Error	-5.699	131	6806	155	7058	128709	2119927	0.149	8.817	0	0	0
1	2	15	"A86"	"A86"	4635	21800	100	409	431	190	44	336	336	366	199	54	24	6	0	6226	6071	2827	46	1198	1198	1237	421	34	91	86	0	0.000	0.000	0.000	0.000	0.000	0.000	0.000	0.000	0.000	0.000	0.000	0.000	0.000	0.000	0.015	0.019	0.029	0.031	4.384	0.016	0.055	316	2384	100	73	5028	5101	95	4873	4968	Error	Error	-6.106	73	5028	95	4873	136178	1918502	0.327	11.482	0	0	0
1	3	15	"A86"	"A86"	4940	21800	90	524	673	1044	155	341	341	381	325	85	28	5	0	8027	7983	2663	33	1233	1233	1298	477	36	100	100	0	0.000	0.000	0.000	0.000	0.000	0.000	0.000	0.000	0.000	0.000	0.000	0.000	0.000	0.000	0.027	0.049	0.037	0.033	2.697	0.077	0.139	256	1924	100	183	6794	6977	332	6750	7082	Error	Error	-5.214	183	6794	332	6750	172317	2043764	0.898	14.015	0	0	0
1	4	15	"A87"	"A87"	5235	21800	100	491	558	410	73	360	360	497	1753	352	1	0	0	8048	7146	2810	39	1239	1239	1345	842	62	87	84	0	0.000	0.000	0.000	0.000	0.000	0.000	0.000	0.000	0.000	0.000	0.000	0.000	0.000	0.000	0.019	0.034	0.035	0.039	4.788	0.958	0.301	316	2384	100	131	6809	6940	198	5907	6105	Error	Error	-5.700	131	6809	198	5907	176254	2258116	0.035	6.890	0	0	0
1	5	15	"A87"	"A87"	5540	21800	90	499	514	201	39	337	337	374	240	64	38	5	0	10144	10083	2083	20	1237	1237	1268	329	25	100	100	0	0.000	0.000	0.000	0.000	0.000	0.000	0.000	0.000	0.000	0.000	0.000	0.000	0.000	0.000	0.018	0.020	0.026	0.020	2.872	0.016	0.053	256	1924	100	162	8907	9069	177	8846	9023	Error	Error	-5.781	162	8907	177	8846	131611	2581195	0.583	26.793	0	0	0
1	6	15	"A87"	"A87"	5840	21800	100	473	525	325	61	345	345	402	343	85	19	3	0	7768	7402	2189	29	1236	1236	1320	731	55	96	93	0	0.000	0.000	0.000	0.000	0.000	0.000	0.000	0.000	0.000	0.000	0.000	0.000	0.000	0.000	0.020	0.029	0.033	0.031	3.461	0.029	0.049	316	2384	100	128	6532	6660	180	6166	6346	Error	Error	-5.673	128	6532	180	6166	165798	2339180	0.359	8.320	0	0	0
1	7	15	"A88"	"A88"	6135	21795	100	442	507	359	70	342	342	395	465	117	9	1	0	7502	6845	3400	49	1232	1232	1305	724	55	83	79	0	0.000	0.000	0.000	0.000	0.000	0.000	0.000	0.000	0.000	0.000	0.000	0.000	0.000	0.000	0.016	0.029	0.037	0.039	4.999	0.030	0.102	316	2384	100	100	6270	6370	165	5613	5778	Error	Error	-5.970	100	6270	165	5613	160167	2163066	0.241	7.652	0	0	0
1	8	15	"A88"	"A88"	6435	21795	100	435	459	197	42	363	363	424	558	131	2	0	0	7451	6949	3219	46	1236	1236	1329	764	57	86	82	0	0.000	0.000	0.000	0.000	0.000	0.000	0.000	0.000	0.000	0.000	0.000	0.000	0.000	0.000	0.012	0.017	0.030	0.035	5.232	0.038	0.029	316	2384	100	72	6215	6287	96	5713	5809	Error	Error	-6.432	72	6215	96	5713	145112	2195910	0.063	7.356	0	0	0
1	9	15	"A88"	"A88"	6740	21795	85	487	501	215	42	346	346	390	359	92	15	0	0	9160	8744	2083	23	1245	1245	1355	721	53	100	100	0	0.000	0.000	0.000	0.000	0.000	0.000	0.000	0.000	0.000	0.000	0.000	0.000	0.000	0.000	0.018	0.021	0.029	0.023	2.552	0.022	0.041	208	1660	100	141	7915	8056	155	7499	7654	Error	Error	-5.811	141	7915	155	7499	104108	1818803	0.309	10.248	0	0	0
1	10	15	"A89"	"A89"	7045	21795	85	520	547	295	53	340	340	382	457	119	12	0	0	11503	11709	1753	14	1237	1237	1355	1191	87	100	100	0	0.000	0.000	0.000	0.000	0.000	0.000	0.000	0.000	0.000	0.000	0.000	0.000	0.000	0.000	0.018	0.020	0.023	0.019	2.810	0.018	0.116	208	1660	100	180	10266	10446	207	10472	10679	Error	Error	-5.834	180	10266	207	10472	113767	2435419	0.361	8.694	0	0	0
1	11	15	"A89"	"A89"	7340	21790	85	485	526	333	63	348	348	381	275	72	26	4	0	10197	9600	3039	31	1226	1226	1353	913	67	100	100	0	0.000	0.000	0.000	0.000	0.000	0.000	0.000	0.000	0.000	0.000	0.000	0.000	0.000	0.000	0.015	0.021	0.026	0.020	3.259	0.019	0.092	208	1660	100	137	8971	9108	178	8374	8552	Error	Error	-6.033	137	8971	178	8374	109366	1996792	0.527	9.033	0	0	0
1	12	15	"A89"	"A89"	7645	21790	85	477	512	261	50	347	347	389	343	88	18	3	0	11070	10486	2518	24	1261	1261	1348	654	48	100	100	0	0.000	0.000	0.000	0.000	0.000	0.000	0.000	0.000	0.000	0.000	0.000	0.000	0.000	0.000	0.013	0.018	0.020	0.017	3.113	0.017	0.059	208	1660	100	130	9809	9939	165	9225	9390	Error	Error	-6.238	130	9809	165	9225	106433	2180987	0.359	13.972	0	0	0
1	13	15	"A90"	"A90"	7940	21795	90	466	490	238	48	343	343	384	449	116	6	0	0	8101	7742	1854	23	1245	1245	1273	300	23	100	98	0	0.000	0.000	0.000	0.000	0.000	0.000	0.000	0.000	0.000	0.000	0.000	0.000	0.000	0.000	0.018	0.023	0.029	0.022	3.231	0.017	0.052	256	1924	100	123	6856	6979	147	6497	6644	Error	Error	-5.801	123	6856	147	6497	125359	1981937	0.236	21.563	0	0	0
1	14	15	"A90"	"A90"	8240	21790	85	476	499	208	41	349	349	384	279	72	21	4	0	9234	9620	2308	23	1267	1267	1330	502	37	100	100	0	0.000	0.000	0.000	0.000	0.000	0.000	0.000	0.000	0.000	0.000	0.000	0.000	0.000	0.000	0.016	0.018	0.024	0.019	2.916	0.014	0.034	208	1660	100	127	7967	8094	150	8353	8503	Error	Error	-5.971	127	7967	150	8353	103777	2000974	0.412	16.514	0	0	0
1	15	15	"A90"	"A90"	8540	21785	85	475	516	321	62	340	340	384	527	137	5	1	0	8784	8752	1403	16	1269	1269	1345	555	41	100	100	0	0.000	0.000	0.000	0.000	0.000	0.000	0.000	0.000	0.000	0.000	0.000	0.000	0.000	0.000	0.018	0.024	0.029	0.023	2.819	0.018	0.008	208	1660	100	135	7515	7650	176	7483	7659	Error	Error	-5.799	135	7515	176	7483	107379	1820350	0.250	13.346	0	0	0
1	16	15	"A91"	"A91"	8845	21785	85	444	495	430	86	346	346	424	1450	341	0	0	0	6977	7132	1970	27	1279	1279	1397	1469	105	100	95	0	0.000	0.000	0.000	0.000	0.000	0.000	0.000	0.000	0.000	0.000	0.000	0.000	0.000	0.000	0.017	0.025	0.035	0.027	3.370	0.022	0.042	208	1660	100	98	5698	5796	149	5853	6002	Error	Error	-5.862	98	5698	149	5853	103024	1483538	0.049	3.904	0	0	0
1	17	15	"A91"	"A91"	9145	21785	90	421	453	203	44	353	353	386	340	88	12	0	0	7593	7587	2375	31	1265	1265	1289	266	20	100	100	0	0.000	0.000	0.000	0.000	0.000	0.000	0.000	0.000	0.000	0.000	0.000	0.000	0.000	0.000	0.011	0.016	0.026	0.022	3.183	0.011	0.006	256	1924	100	68	6328	6396	100	6322	6422	Error	Error	-6.540	68	6328	100	6322	115868	1942250	0.197	23.677	0	0	0
1	18	15	"A91"	"A91"	9445	21780	85	447	474	175	36	351	351	376	194	51	31	6	0	8140	8121	2314	28	1308	1308	1385	648	46	100	100	0	0.000	0.000	0.000	0.000	0.000	0.000	0.000	0.000	0.000	0.000	0.000	0.000	0.000	0.000	0.014	0.018	0.023	0.020	2.872	0.016	0.069	208	1660	100	96	6832	6928	123	6813	6936	Error	Error	-6.153	96	6832	123	6813	98609	1689182	0.505	10.395	0	0	0
1	1	16	"A92"	"A92"	4340	22105	110	499	527	230	43	352	352	417	555	133	5	0	0	10444	9885	2928	29	1242	1242	1329	905	68	97	94	0	0.000	0.000	0.000	0.000	0.000	0.000	0.000	0.000	0.000	0.000	0.000	0.000	0.000	0.000	0.016	0.020	0.022	0.020	3.024	0.036	0.087	392	2896	100	147	9202	9349	175	8643	8818	Error	Error	-5.968	147	9202	175	8643	206453	3875112	0.198	9.454	0	0	0
1	2	16	"A92"	"A92"	4645	22105	100	512	557	261	46	357	357	414	632	152	4	1	0	10294	10309	1998	19	1248	1248	1332	796	59	100	100	0	0.000	0.000	0.000	0.000	0.000	0.000	0.000	0.000	0.000	0.000	0.000	0.000	0.000	0.000	0.017	0.022	0.022	0.017	3.326	0.020	0.091	316	2384	100	155	9046	9201	200	9061	9261	Error	Error	-5.867	155	9046	200	9061	176053	3257540	0.226	11.278	0	0	0
1	3	16	"A92"	"A92"	4945	22100	100	542	603	470	77	354	354	400	378	94	18	3	0	12110	12037	2241	18	1276	1276	1339	470	35	100	100	0	0.000	0.000	0.000	0.000	0.000	0.000	0.000	0.000	0.000	0.000	0.000	0.000	0.000	0.000	0.017	0.023	0.022	0.018	2.891	0.025	0.065	316	2384	100	188	10834	11022	249	10761	11010	Error	Error	-5.849	188	10834	249	10761	190599	3803643	0.537	22.762	0	0	0
1	4	16	"A93"	"A93"	5240	22105	100	451	462	201	43	346	346	397	434	109	6	0	0	6711	6887	3404	49	1268	1268	1339	659	49	89	86	0	0.000	0.000	0.000	0.000	0.000	0.000	0.000	0.000	0.000	0.000	0.000	0.000	0.000	0.000	0.019	0.021	0.033	0.032	3.884	0.017	0.039	316	2384	100	105	5443	5548	116	5619	5735	Error	Error	-5.696	105	5443	116	5619	145933	2176417	0.150	8.419	0	0	0
1	5	16	"A93"	"A93"	5545	22100	95	521	601	699	116	362	362	488	1772	363	1	0	0	8931	8792	2736	31	1286	1286	1389	1072	77	99	98	0	0.000	0.000	0.000	0.000	0.000	0.000	0.000	0.000	0.000	0.000	0.000	0.000	0.000	0.000	0.021	0.032	0.030	0.026	3.091	0.281	0.065	256	2088	100	159	7645	7804	239	7506	7745	Error	Error	-5.587	159	7645	239	7506	153755	2250706	0.064	6.906	0	0	0
1	6	16	"A93"	"A93"	5845	22105	90	515	585	443	75	366	366	429	439	102	12	3	0	10431	9908	3102	31	1319	1319	1423	720	50	100	100	0	0.000	0.000	0.000	0.000	0.000	0.000	0.000	0.000	0.000	0.000	0.000	0.000	0.000	0.000	0.016	0.025	0.026	0.022	3.084	0.032	0.061	256	1924	100	149	9112	9261	219	8589	8808	Error	Error	-5.934	149	9112	219	8589	149869	2536512	0.355	11.785	0	0	0
1	7	16	"A94"	"A94"	6140	22100	100	502	569	430	75	353	353	398	441	110	15	2	0	12234	10729	4472	41	1276	1276	1339	599	44	91	87	0	0.000	0.000	0.000	0.000	0.000	0.000	0.000	0.000	0.000	0.000	0.000	0.000	0.000	0.000	0.014	0.023	0.022	0.023	3.579	0.037	0.020	316	2384	100	149	10958	11107	216	9453	9669	Error	Error	-6.201	149	10958	216	9453	179938	3390482	0.388	15.676	0	0	0
1	8	16	"A94"	"A94"	6440	22100	100	429	510	573	112	346	346	408	615	150	3	1	0	8996	8312	3606	43	1253	1253	1335	812	60	90	85	0	0.000	0.000	0.000	0.000	0.000	0.000	0.000	0.000	0.000	0.000	0.000	0.000	0.000	0.000	0.011	0.023	0.025	0.025	3.913	0.063	0.060	316	2384	100	83	7743	7826	164	7059	7223	Error	Error	-6.544	83	7743	164	7059	161152	2626676	0.166	8.592	0	0	0
1	9	16	"A94"	"A94"	6740	22100	100	466	536	463	86	353	353	436	709	162	3	1	0	10853	9744	4474	45	1270	1270	1382	998	72	90	86	0	0.000	0.000	0.000	0.000	0.000	0.000	0.000	0.000	0.000	0.000	0.000	0.000	0.000	0.000	0.012	0.022	0.022	0.023	4.693	0.017	0.016	316	2384	100	113	9583	9696	183	8474	8657	Error	Error	-6.406	113	9583	183	8474	169336	3079086	0.141	8.379	0	0	0
1	10	16	"A95"	"A95"	7045	22100	95	489	557	367	65	347	347	400	354	88	20	4	0	11110	10960	2072	18	1269	1269	1329	526	39	100	100	0	0.000	0.000	0.000	0.000	0.000	0.000	0.000	0.000	0.000	0.000	0.000	0.000	0.000	0.000	0.014	0.022	0.021	0.018	3.318	0.019	0.080	256	2088	100	142	9841	9983	210	9691	9901	Error	Error	-6.115	142	9841	210	9691	142525	2805856	0.444	18.310	0	0	0
1	11	16	"A95"	"A95"	7340	22095	85	498	541	267	49	347	347	410	585	142	6	0	0	10843	11090	1896	17	1281	1281	1413	855	60	100	100	0	0.000	0.000	0.000	0.000	0.000	0.000	0.000	0.000	0.000	0.000	0.000	0.000	0.000	0.000	0.016	0.020	0.022	0.018	2.832	0.017	0.052	208	1660	100	151	9562	9713	194	9809	10003	Error	Error	-5.985	151	9562	194	9809	112624	2306688	0.224	11.318	0	0	0
1	12	16	"A95"	"A95"	7645	22100	90	517	598	632	105	352	352	402	374	93	19	3	0	11760	11636	2410	20	1280	1280	1318	346	26	100	100	0	0.000	0.000	0.000	0.000	0.000	0.000	0.000	0.000	0.000	0.000	0.000	0.000	0.000	0.000	0.016	0.024	0.021	0.019	2.574	0.021	0.054	256	1924	100	165	10480	10645	246	10356	10602	Error	Error	-5.989	165	10480	246	10356	153108	2978858	0.524	29.821	0	0	0
1	13	16	"A96"	"A96"	7945	22095	105	485	539	486	90	351	351	389	289	74	23	3	0	8388	8226	2384	28	1292	1292	1324	335	25	100	100	0	0.000	0.000	0.000	0.000	0.000	0.000	0.000	0.000	0.000	0.000	0.000	0.000	0.000	0.000	0.019	0.027	0.028	0.025	2.959	0.027	0.086	316	2572	100	134	7096	7230	188	6934	7122	Error	Error	-5.727	134	7096	188	6934	170359	2599562	0.519	20.603	0	0	0
1	14	16	"A96"	"A96"	8245	22095	105	479	532	378	71	348	348	399	371	92	14	2	0	8206	8239	1821	22	1304	1304	1328	309	23	100	100	0	0.000	0.000	0.000	0.000	0.000	0.000	0.000	0.000	0.000	0.000	0.000	0.000	0.000	0.000	0.019	0.027	0.033	0.026	2.828	0.025	0.046	316	2572	100	131	6902	7033	184	6935	7119	Error	Error	-5.719	131	6902	184	6935	168175	2603599	0.358	22.366	0	0	0
1	15	16	"A96"	"A96"	8545	22095	105	486	491	230	46	349	349	386	327	84	15	1	0	8257	8324	1636	19	1312	1312	1327	261	19	100	100	0	0.000	0.000	0.000	0.000	0.000	0.000	0.000	0.000	0.000	0.000	0.000	0.000	0.000	0.000	0.020	0.020	0.026	0.021	3.013	0.018	0.051	316	2572	100	137	6945	7082	142	7012	7154	Error	Error	-5.664	137	6945	142	7012	155032	2630492	0.321	26.808	0	0	0
1	16	16	"A97"	"A97"	8845	22090	95	496	522	203	38	349	349	379	210	55	37	11	0	10853	10970	1359	12	1344	1344	1378	354	25	100	100	0	0.000	0.000	0.000	0.000	0.000	0.000	0.000	0.000	0.000	0.000	0.000	0.000	0.000	0.000	0.015	0.018	0.020	0.018	2.443	0.015	0.084	256	2088	100	147	9509	9656	173	9626	9799	Error	Error	-6.015	147	9509	173	9626	133599	2808352	0.681	27.096	0	0	0
1	17	16	"A97"	"A97"	9145	22090	105	512	541	220	40	356	356	403	330	81	25	4	0	11581	11654	1982	17	1344	1344	1377	382	27	100	100	0	0.000	0.000	0.000	0.000	0.000	0.000	0.000	0.000	0.000	0.000	0.000	0.000	0.000	0.000	0.015	0.018	0.021	0.017	2.832	0.015	0.059	316	2572	100	156	10237	10393	185	10310	10495	Error	Error	-6.036	156	10237	185	10310	170891	3682674	0.418	26.903	0	0	0
1	18	16	"A97"	"A97"	9445	22090	100	501	526	232	44	353	353	381	225	59	35	11	0	10627	10558	1872	17	1349	1349	1367	256	18	100	100	0	0.000	0.000	0.000	0.000	0.000	0.000	0.000	0.000	0.000	0.000	0.000	0.000	0.000	0.000	0.016	0.019	0.023	0.019	2.977	0.015	0.059	316	2384	100	148	9278	9426	173	9209	9382	Error	Error	-5.970	148	9278	173	9209	166105	3336284	0.644	35.902	0	0	0
1	1	17	"A98"	"A98"	4335	22405	100	396	417	199	47	357	357	433	1018	235	0	0	0	2330	3182	1932	60	1229	1229	1302	1060	81	52	35	0	0.000	0.000	0.000	0.000	0.000	0.000	0.000	0.000	0.000	0.000	0.000	0.000	0.000	0.000	0.035	0.031	0.099	0.096	5.345	0.584	0.365	316	2384	100	39	1101	1140	60	1953	2013	Error	Error	-4.819	39	1101	60	1953	131633	1005661	-0.016	1.774	0	0	0
1	2	17	"A98"	"A98"	4635	22405	100	420	532	733	137	368	368	407	352	86	10	3	0	2423	3507	2447	69	1237	1237	1294	452	34	76	57	0	0.000	0.000	0.000	0.000	0.000	0.000	0.000	0.000	0.000	0.000	0.000	0.000	0.000	0.000	0.044	0.072	0.082	0.088	5.143	0.089	0.084	316	2384	100	52	1186	1238	164	2270	2434	Error	Error	-4.511	52	1186	164	2270	168071	1108075	0.355	4.896	0	0	0
1	3	17	"A98"	"A98"	4935	22400	100	395	446	231	51	349	349	391	356	91	13	0	0	2350	3193	2011	62	1230	1230	1265	381	30	78	63	0	0.000	0.000	0.000	0.000	0.000	0.000	0.000	0.000	0.000	0.000	0.000	0.000	0.000	0.000	0.041	0.049	0.097	0.103	5.055	0.038	0.068	316	2384	100	46	1120	1166	97	1963	2060	Error	Error	-4.606	46	1120	97	1963	140886	1008986	0.154	5.060	0	0	0
1	4	17	"A99"	"A99"	5235	22400	100	428	459	218	47	358	358	436	655	150	0	0	0	4833	4525	1800	39	1250	1250	1373	1201	87	80	74	0	0.000	0.000	0.000	0.000	0.000	0.000	0.000	0.000	0.000	0.000	0.000	0.000	0.000	0.000	0.020	0.031	0.056	0.054	4.613	0.068	0.068	316	2384	100	70	3583	3653	101	3275	3376	Error	Error	-5.678	70	3583	101	3275	145047	1430056	0.035	2.624	0	0	0
1	5	17	"A99"	"A99"	5545	22395	90	453	499	251	50	347	347	387	262	67	26	7	0	5301	5318	1275	23	1246	1246	1281	346	27	98	98	0	0.000	0.000	0.000	0.000	0.000	0.000	0.000	0.000	0.000	0.000	0.000	0.000	0.000	0.000	0.026	0.037	0.045	0.038	3.309	0.035	0.060	256	1924	100	106	4055	4161	152	4072	4224	Error	Error	-5.258	106	4055	152	4072	127770	1361417	0.427	11.668	0	0	0
1	6	17	"A99"	"A99"	5840	22395	90	438	460	220	47	356	356	426	838	196	0	0	0	4803	4624	1109	23	1252	1252	1325	594	44	99	97	0	0.000	0.000	0.000	0.000	0.000	0.000	0.000	0.000	0.000	0.000	0.000	0.000	0.000	0.000	0.023	0.031	0.059	0.046	2.769	0.036	0.047	256	1924	100	82	3551	3633	104	3372	3476	Error	Error	-5.436	82	3551	104	3372	117704	1183866	0.041	5.554	0	0	0
1	7	17	"A100"	"A100"	6140	22400	90	480	566	815	143	335	335	375	270	72	27	5	0	7883	7951	2389	30	1246	1246	1302	517	39	99	98	0	0.000	0.000	0.000	0.000	0.000	0.000	0.000	0.000	0.000	0.000	0.000	0.000	0.000	0.000	0.022	0.034	0.027	0.024	3.077	0.059	0.130	256	1924	100	145	6637	6782	231	6705	6936	Error	Error	-5.516	145	6637	231	6705	144833	2035342	0.707	12.861	0	0	0
1	8	17	"A100"	"A100"	6445	22395	85	450	470	227	48	355	355	386	277	71	20	3	0	7670	7312	2074	28	1261	1261	1346	667	49	100	100	0	0.000	0.000	0.000	0.000	0.000	0.000	0.000	0.000	0.000	0.000	0.000	0.000	0.000	0.000	0.015	0.019	0.033	0.023	3.519	0.026	0.074	208	1660	100	95	6409	6504	115	6051	6166	Error	Error	-6.076	95	6409	115	6051	97686	1520897	0.303	8.945	0	0	0
1	9	17	"A100"	"A100"	6745	22395	90	452	475	181	38	349	349	388	259	66	21	2	0	7696	7647	1474	19	1245	1245	1281	377	29	100	100	0	0.000	0.000	0.000	0.000	0.000	0.000	0.000	0.000	0.000	0.000	0.000	0.000	0.000	0.000	0.016	0.020	0.027	0.020	3.143	0.018	0.034	256	1924	100	103	6451	6554	126	6402	6528	Error	Error	-5.969	103	6451	126	6402	121573	1957561	0.336	16.886	0	0	0
1	10	17	"A101"	"A101"	7045	22395	85	473	497	203	40	339	339	369	194	52	36	13	0	6245	6813	2833	41	1256	1256	1294	325	25	100	100	0	0.000	0.000	0.000	0.000	0.000	0.000	0.000	0.000	0.000	0.000	0.000	0.000	0.000	0.000	0.027	0.028	0.037	0.032	2.981	0.021	0.069	208	1660	100	134	4989	5123	158	5557	5715	Error	Error	-5.218	134	4989	158	5557	103446	1417153	0.660	16.982	0	0	0
1	11	17	"A101"	"A101"	7340	22390	100	419	445	240	53	344	344	376	277	73	17	3	0	3894	4775	2853	59	1251	1251	1276	308	24	91	87	0	0.000	0.000	0.000	0.000	0.000	0.000	0.000	0.000	0.000	0.000	0.000	0.000	0.000	0.000	0.028	0.029	0.051	0.053	4.580	0.020	0.033	316	2384	100	75	2643	2718	101	3524	3625	Error	Error	-5.139	75	2643	101	3524	140499	1508800	0.249	11.360	0	0	0
1	12	17	"A101"	"A101"	7645	22395	85	457	531	422	79	345	345	378	274	72	24	5	0	6464	6715	2764	41	1275	1275	1301	315	24	100	100	0	0.000	0.000	0.000	0.000	0.000	0.000	0.000	0.000	0.000	0.000	0.000	0.000	0.000	0.000	0.022	0.034	0.034	0.031	3.226	0.035	0.080	208	1660	100	112	5189	5301	186	5440	5626	Error	Error	-5.534	112	5189	186	5440	110463	1396656	0.558	17.187	0	0	0
1	13	17	"A102"	"A102"	7945	22395	90	400	435	261	60	347	347	386	348	90	10	0	0	5634	6432	3392	52	1257	1257	1279	309	24	100	99	0	0.000	0.000	0.000	0.000	0.000	0.000	0.000	0.000	0.000	0.000	0.000	0.000	0.000	0.000	0.012	0.017	0.026	0.027	3.498	0.012	0.010	256	1924	100	53	4377	4430	88	5175	5263	Error	Error	-6.368	53	4377	88	5175	111366	1646522	0.141	16.676	0	0	0
1	14	17	"A102"	"A102"	8245	22390	90	457	492	351	71	341	341	392	438	111	9	1	0	5699	6653	3741	56	1266	1266	1285	257	20	100	98	0	0.000	0.000	0.000	0.000	0.000	0.000	0.000	0.000	0.000	0.000	0.000	0.000	0.000	0.000	0.026	0.028	0.035	0.036	3.258	0.021	0.021	256	1924	100	116	4433	4549	151	5387	5538	Error	Error	-5.256	116	4433	151	5387	125953	1703089	0.228	20.887	0	0	0
1	15	17	"A102"	"A102"	8545	22395	85	417	454	201	44	364	364	406	291	71	17	1	0	7065	7814	3926	50	1298	1298	1349	372	27	100	100	0	0.000	0.000	0.000	0.000	0.000	0.000	0.000	0.000	0.000	0.000	0.000	0.000	0.000	0.000	0.009	0.014	0.023	0.022	3.544	0.010	0.014	208	1660	100	53	5767	5820	90	6516	6606	Error	Error	-6.766	53	5767	90	6516	94499	1625290	0.165	17.379	0	0	0
1	16	17	"A103"	"A103"	8840	22390	85	441	466	189	40	357	357	383	242	63	22	3	0	7275	7280	1418	19	1336	1336	1377	423	30	100	100	0	0.000	0.000	0.000	0.000	0.000	0.000	0.000	0.000	0.000	0.000	0.000	0.000	0.000	0.000	0.014	0.018	0.029	0.020	3.856	0.015	0.024	208	1660	100	84	5939	6023	109	5944	6053	Error	Error	-6.144	84	5939	109	5944	96950	1514223	0.343	13.955	0	0	0
1	17	17	"A103"	"A103"	9145	22385	85	426	437	172	39	368	368	396	241	60	16	0	0	6391	6327	2097	33	1353	1353	1425	642	45	100	100	0	0.000	0.000	0.000	0.000	0.000	0.000	0.000	0.000	0.000	0.000	0.000	0.000	0.000	0.000	0.012	0.014	0.028	0.025	2.777	0.013	0.026	208	1660	100	58	5038	5096	69	4974	5043	Error	Error	-6.441	58	5038	69	4974	90950	1315954	0.170	7.636	0	0	0
1	18	17	"A103"	"A103"	9450	22385	90	447	468	205	43	358	358	396	276	69	16	1	0	6968	6658	2395	35	1351	1351	1387	359	25	100	98	0	0.000	0.000	0.000	0.000	0.000	0.000	0.000	0.000	0.000	0.000	0.000	0.000	0.000	0.000	0.016	0.021	0.031	0.027	2.910	0.018	0.061	256	1924	100	89	5617	5706	110	5307	5417	Error	Error	-5.980	89	5617	110	5307	119905	1704355	0.261	14.682	0	0	0
1	1	18	"A104"	"A104"	4345	22705	85	485	532	328	61	334	334	365	207	56	39	11	0	9404	9542	1542	16	1221	1221	1282	482	37	100	100	0	0.000	0.000	0.000	0.000	0.000	0.000	0.000	0.000	0.000	0.000	0.000	0.000	0.000	0.000	0.018	0.024	0.025	0.020	3.246	0.021	0.128	208	1660	100	151	8183	8334	198	8321	8519	Error	Error	-5.760	151	8183	198	8321	110718	1984650	0.807	17.137	0	0	0
1	2	18	"A104"	"A104"	4640	22705	100	476	497	213	42	350	350	424	678	159	1	0	0	10182	8932	3663	41	1234	1234	1310	707	53	90	85	0	0.000	0.000	0.000	0.000	0.000	0.000	0.000	0.000	0.000	0.000	0.000	0.000	0.000	0.000	0.014	0.019	0.025	0.024	4.095	0.031	0.042	316	2384	100	126	8948	9074	147	7698	7845	Error	Error	-6.150	126	8948	147	7698	157016	2822530	0.108	10.781	0	0	0
1	3	18	"A104"	"A104"	4950	22705	95	532	615	562	91	343	343	388	348	89	27	5	0	9742	9582	2191	22	1227	1227	1280	460	35	100	100	0	0.000	0.000	0.000	0.000	0.000	0.000	0.000	0.000	0.000	0.000	0.000	0.000	0.000	0.000	0.022	0.033	0.028	0.025	2.920	0.027	0.068	256	2088	100	189	8515	8704	272	8355	8627	Error	Error	-5.494	189	8515	272	8355	157556	2453060	0.652	18.048	0	0	0
1	4	18	"A105"	"A105"	5245	22700	100	450	462	197	42	346	346	373	251	67	24	3	0	10134	8659	3856	44	1220	1220	1279	584	45	86	82	0	0.000	0.000	0.000	0.000	0.000	0.000	0.000	0.000	0.000	0.000	0.000	0.000	0.000	0.000	0.012	0.016	0.025	0.024	5.013	0.015	0.090	316	2384	100	104	8914	9018	116	7439	7555	Error	Error	-6.421	104	8914	116	7439	145923	2736205	0.355	12.637	0	0	0
1	5	18	"A105"	"A105"	5550	22705	90	472	522	410	78	342	342	381	288	75	21	4	0	8699	8754	1975	22	1229	1229	1277	413	32	100	100	0	0.000	0.000	0.000	0.000	0.000	0.000	0.000	0.000	0.000	0.000	0.000	0.000	0.000	0.000	0.017	0.024	0.023	0.021	2.940	0.020	0.037	256	1924	100	130	7470	7600	180	7525	7705	Error	Error	-5.845	130	7470	180	7525	133594	2240958	0.490	18.104	0	0	0
1	6	18	"A105"	"A105"	5850	22705	90	454	474	194	40	354	354	415	807	194	0	0	0	9421	9097	2462	27	1248	1248	1304	575	44	100	99	0	0.000	0.000	0.000	0.000	0.000	0.000	0.000	0.000	0.000	0.000	0.000	0.000	0.000	0.000	0.012	0.015	0.020	0.017	3.039	0.014	0.070	256	1924	100	100	8173	8273	120	7849	7969	Error	Error	-6.353	100	8173	120	7849	121269	2328905	0.073	13.553	0	0	0
1	7	18	"A106"	"A106"	6145	22700	100	379	397	210	52	339	339	373	246	65	16	1	0	1750	2049	913	44	1204	1204	1249	503	40	52	29	0	0.000	0.000	0.000	0.000	0.000	0.000	0.000	0.000	0.000	0.000	0.000	0.000	0.000	0.000	0.073	0.069	0.229	0.253	5.023	0.873	0.090	316	2384	100	40	546	586	58	845	903	Error	Error	-3.771	40	546	58	845	125426	647458	0.098	1.590	0	0	0
1	8	18	"A106"	"A106"	6445	22695	100	400	600	2126	354	328	328	382	377	98	8	2	0	1682	2245	1762	78	1204	1204	1257	467	37	50	31	0	0.000	0.000	0.000	0.000	0.000	0.000	0.000	0.000	0.000	0.000	0.000	0.000	0.000	0.000	0.151	0.261	0.194	0.212	4.289	1.061	0.418	316	2384	100	72	478	550	272	1041	1313	Error	Error	-2.731	72	478	272	1041	189658	709338	0.578	2.116	0	0	0
1	9	18	"A106"	"A106"	6745	22700	80	382	451	355	78	342	342	393	559	142	4	1	0	2080	2457	1307	53	1222	1222	1250	380	30	70	52	0	0.000	0.000	0.000	0.000	0.000	0.000	0.000	0.000	0.000	0.000	0.000	0.000	0.000	0.000	0.047	0.088	0.156	0.180	4.754	0.578	0.141	208	1512	100	40	858	898	109	1235	1344	Error	Error	-4.423	40	858	109	1235	93708	510965	0.104	3.176	0	0	0
1	10	18	"A107"	"A107"	7045	22695	100	371	417	244	58	338	338	367	211	57	19	4	0	2702	3847	2646	68	1219	1219	1245	291	23	81	72	0	0.000	0.000	0.000	0.000	0.000	0.000	0.000	0.000	0.000	0.000	0.000	0.000	0.000	0.000	0.022	0.030	0.060	0.056	6.270	0.027	0.042	316	2384	100	33	1483	1516	79	2628	2707	Error	Error	-5.490	33	1483	79	2628	131797	1215581	0.237	8.942	0	0	0
1	11	18	"A107"	"A107"	7345	22695	100	393	471	428	90	349	349	469	1862	397	0	0	0	3040	4025	2630	65	1232	1232	1295	714	55	75	56	0	0.000	0.000	0.000	0.000	0.000	0.000	0.000	0.000	0.000	0.000	0.000	0.000	0.000	0.000	0.024	0.044	0.077	0.067	4.655	0.032	0.024	316	2384	100	44	1808	1852	122	2793	2915	Error	Error	-5.361	44	1808	122	2793	148893	1271929	0.001	3.824	0	0	0
1	12	18	"A107"	"A107"	7645	22690	100	389	420	225	53	343	343	376	227	60	19	3	0	2798	3761	2504	66	1221	1221	1248	320	25	80	75	0	0.000	0.000	0.000	0.000	0.000	0.000	0.000	0.000	0.000	0.000	0.000	0.000	0.000	0.000	0.029	0.030	0.071	0.076	6.042	0.024	0.033	316	2384	100	46	1577	1623	77	2540	2617	Error	Error	-5.099	46	1577	77	2540	132725	1188529	0.194	7.853	0	0	0
1	13	18	"A108"	"A108"	7950	22695	85	386	421	217	51	341	341	377	227	60	21	3	0	4581	4791	1868	38	1221	1221	1258	338	26	100	99	0	0.000	0.000	0.000	0.000	0.000	0.000	0.000	0.000	0.000	0.000	0.000	0.000	0.000	0.000	0.013	0.022	0.046	0.036	3.380	0.017	0.025	208	1660	100	45	3360	3405	80	3570	3650	Error	Error	-6.222	45	3360	80	3570	87543	996612	0.194	10.453	0	0	0
1	14	18	"A108"	"A108"	8245	22690	100	379	396	173	43	339	339	368	237	64	13	1	0	3622	4373	2820	64	1248	1248	1272	325	25	82	78	0	0.000	0.000	0.000	0.000	0.000	0.000	0.000	0.000	0.000	0.000	0.000	0.000	0.000	0.000	0.017	0.018	0.045	0.052	4.872	0.015	0.019	316	2384	100	40	2374	2414	57	3125	3182	Error	Error	-5.891	40	2374	57	3125	125136	1381796	0.118	9.542	0	0	0
1	15	18	"A108"	"A108"	8545	22690	100	409	436	248	56	349	349	401	362	90	8	0	0	3626	4691	3111	66	1262	1262	1288	315	24	88	83	0	0.000	0.000	0.000	0.000	0.000	0.000	0.000	0.000	0.000	0.000	0.000	0.000	0.000	0.000	0.025	0.025	0.057	0.069	4.882	0.127	0.012	316	2384	100	60	2364	2424	87	3429	3516	Error	Error	-5.300	60	2364	87	3429	137824	1482282	0.097	10.803	0	0	0
1	16	18	"A109"	"A109"	8845	22685	100	371	419	335	79	354	354	389	277	71	12	3	0	1820	2202	1039	47	1264	1264	1287	282	21	69	49	0	0.000	0.000	0.000	0.000	0.000	0.000	0.000	0.000	0.000	0.000	0.000	0.000	0.000	0.000	0.031	0.069	0.176	0.200	5.521	0.077	0.017	316	2384	100	17	556	573	65	938	1003	Error	Error	-5.031	17	556	65	938	132370	695925	0.108	3.245	0	0	0
1	17	18	"A109"	"A109"	9150	22685	100	370	409	301	73	338	338	369	224	60	16	2	0	1813	2135	1009	47	1275	1275	1294	290	22	67	49	0	0.000	0.000	0.000	0.000	0.000	0.000	0.000	0.000	0.000	0.000	0.000	0.000	0.000	0.000	0.059	0.083	0.208	0.219	4.633	0.048	0.017	316	2384	100	32	538	570	71	860	931	Error	Error	-4.071	32	538	71	860	129128	674516	0.179	2.900	0	0	0
1	18	18	"A109"	"A109"	9450	22685	100	374	408	199	48	348	348	380	226	59	18	3	0	1755	2119	978	46	1287	1287	1304	242	18	70	48	0	0.000	0.000	0.000	0.000	0.000	0.000	0.000	0.000	0.000	0.000	0.000	0.000	0.000	0.000	0.056	0.072	0.212	0.206	3.717	0.055	0.022	316	2384	100	26	468	494	60	832	892	Error	Error	-4.170	26	468	60	832	128953	669735	0.124	3.368	0	0	0
1	1	19	"A110"	"A110"	4350	23005	90	458	493	225	45	360	360	404	332	82	17	1	0	6083	6936	3659	52	1216	1216	1238	273	22	99	99	0	0.000	0.000	0.000	0.000	0.000	0.000	0.000	0.000	0.000	0.000	0.000	0.000	0.000	0.000	0.020	0.023	0.034	0.032	3.021	0.021	0.068	256	1924	100	98	4867	4965	133	5720	5853	Error	Error	-5.634	98	4867	133	5720	126271	1775494	0.268	20.872	0	0	0
1	2	19	"A110"	"A110"	4645	23005	100	471	499	232	46	363	363	406	339	83	16	1	0	5732	6462	4146	64	1223	1223	1294	756	58	85	80	0	0.000	0.000	0.000	0.000	0.000	0.000	0.000	0.000	0.000	0.000	0.000	0.000	0.000	0.000	0.024	0.026	0.038	0.043	4.284	0.035	0.077	316	2384	100	108	4509	4617	136	5239	5375	Error	Error	-5.384	108	4509	136	5239	157839	2041950	0.274	6.836	0	0	0
1	3	19	"A110"	"A110"	4950	23005	85	565	725	1164	160	356	356	382	209	54	49	24	0	8133	8505	4058	47	1229	1229	1277	383	29	100	99	0	0.000	0.000	0.000	0.000	0.000	0.000	0.000	0.000	0.000	0.000	0.000	0.000	0.000	0.000	0.030	0.051	0.037	0.037	2.968	0.043	0.063	208	1660	100	209	6904	7113	369	7276	7645	Error	Error	-5.046	209	6904	369	7276	150787	1769141	1.641	18.872	0	0	0
1	4	19	"A111"	"A111"	5245	23000	100	416	468	415	88	349	349	391	435	111	6	0	0	3288	4403	3046	69	1202	1202	1242	390	31	81	75	0	0.000	0.000	0.000	0.000	0.000	0.000	0.000	0.000	0.000	0.000	0.000	0.000	0.000	0.000	0.032	0.037	0.056	0.078	5.630	0.035	0.037	316	2384	100	67	2086	2153	119	3201	3320	Error	Error	-4.960	67	2086	119	3201	147997	1391235	0.177	8.105	0	0	0
1	5	19	"A111"	"A111"	5545	23000	100	418	450	217	48	339	339	397	646	162	1	0	0	3428	4338	2632	60	1197	1197	1257	797	63	80	61	0	0.000	0.000	0.000	0.000	0.000	0.000	0.000	0.000	0.000	0.000	0.000	0.000	0.000	0.000	0.035	0.035	0.060	0.064	3.991	0.026	0.060	316	2384	100	79	2231	2310	111	3141	3252	Error	Error	-4.820	79	2231	111	3141	142125	1370720	0.082	3.866	0	0	0
1	6	19	"A111"	"A111"	5845	23000	100	437	628	2225	354	345	345	387	286	73	18	5	0	3285	4236	2746	64	1210	1210	1243	318	25	88	79	0	0.000	0.000	0.000	0.000	0.000	0.000	0.000	0.000	0.000	0.000	0.000	0.000	0.000	0.000	0.044	0.094	0.065	0.075	5.680	0.103	0.012	316	2384	100	92	2075	2167	283	3026	3309	Error	Error	-4.495	92	2075	283	3026	198461	1338472	0.843	9.412	0	0	0
1	7	19	"A112"	"A112"	6145	23000	100	451	473	197	41	354	354	402	437	108	6	0	0	4931	5949	3810	64	1209	1209	1253	392	31	86	81	0	0.000	0.000	0.000	0.000	0.000	0.000	0.000	0.000	0.000	0.000	0.000	0.000	0.000	0.000	0.026	0.025	0.038	0.038	4.331	0.027	0.021	316	2384	100	97	3722	3819	119	4740	4859	Error	Error	-5.262	97	3722	119	4740	149365	1879984	0.162	11.980	0	0	0
1	8	19	"A112"	"A112"	6445	22995	100	439	512	828	161	338	338	369	223	60	25	7	0	4739	5483	3534	64	1210	1210	1236	313	25	85	81	0	0.000	0.000	0.000	0.000	0.000	0.000	0.000	0.000	0.000	0.000	0.000	0.000	0.000	0.000	0.029	0.041	0.047	0.053	4.860	0.037	0.047	316	2384	100	101	3529	3630	174	4273	4447	Error	Error	-5.127	101	3529	174	4273	161663	1732504	0.641	13.569	0	0	0
1	9	19	"A112"	"A112"	6745	22995	100	415	440	199	45	336	336	377	313	83	14	0	0	4655	5327	3377	63	1197	1197	1229	330	26	87	82	0	0.000	0.000	0.000	0.000	0.000	0.000	0.000	0.000	0.000	0.000	0.000	0.000	0.000	0.000	0.023	0.025	0.041	0.048	4.532	0.018	0.046	316	2384	100	79	3458	3537	104	4130	4234	Error	Error	-5.452	79	3458	104	4130	139154	1683217	0.201	12.418	0	0	0
1	10	19	"A113"	"A113"	7055	23000	100	431	456	188	41	338	338	390	465	119	4	0	0	6280	6624	2148	32	1189	1189	1225	417	34	100	100	0	0.000	0.000	0.000	0.000	0.000	0.000	0.000	0.000	0.000	0.000	0.000	0.000	0.000	0.000	0.018	0.022	0.030	0.027	2.839	0.019	0.037	316	2384	100	93	5091	5184	118	5435	5553	Error	Error	-5.775	93	5091	118	5435	144204	2093285	0.142	12.947	0	0	0
1	11	19	"A113"	"A113"	7350	22995	100	429	445	185	41	350	350	388	325	83	10	0	0	6609	6855	2199	32	1203	1203	1236	299	24	100	100	0	0.000	0.000	0.000	0.000	0.000	0.000	0.000	0.000	0.000	0.000	0.000	0.000	0.000	0.000	0.015	0.017	0.026	0.023	3.128	0.016	0.019	316	2384	100	79	5406	5485	95	5652	5747	Error	Error	-6.097	79	5406	95	5652	140600	2166123	0.175	18.793	0	0	0
1	12	19	"A113"	"A113"	7650	22995	95	443	529	837	158	347	347	377	327	86	13	2	0	6512	6940	2103	30	1208	1208	1233	257	20	100	100	0	0.000	0.000	0.000	0.000	0.000	0.000	0.000	0.000	0.000	0.000	0.000	0.000	0.000	0.000	0.018	0.032	0.029	0.026	2.879	0.042	0.051	256	2088	100	96	5304	5400	182	5732	5914	Error	Error	-5.788	96	5304	182	5732	135308	1776690	0.465	22.206	0	0	0
1	13	19	"A114"	"A114"	7955	22995	90	452	476	243	51	344	344	378	237	62	25	6	0	7268	7368	1874	25	1232	1232	1252	242	19	100	100	0	0.000	0.000	0.000	0.000	0.000	0.000	0.000	0.000	0.000	0.000	0.000	0.000	0.000	0.000	0.018	0.022	0.029	0.024	2.966	0.019	0.045	256	1924	100	108	6036	6144	132	6136	6268	Error	Error	-5.804	108	6036	132	6136	121850	1886282	0.414	25.273	0	0	0
1	14	19	"A114"	"A114"	8255	22990	90	463	484	239	49	351	351	387	264	68	23	3	0	6899	7089	2263	31	1238	1238	1272	293	23	100	100	0	0.000	0.000	0.000	0.000	0.000	0.000	0.000	0.000	0.000	0.000	0.000	0.000	0.000	0.000	0.020	0.023	0.029	0.026	3.066	0.017	0.055	256	1924	100	112	5661	5773	133	5851	5984	Error	Error	-5.659	112	5661	133	5851	123907	1814895	0.367	19.853	0	0	0
1	15	19	"A114"	"A114"	8550	22985	85	486	499	204	40	350	350	388	246	63	25	8	0	8326	8606	1902	22	1274	1274	1369	699	51	100	100	0	0.000	0.000	0.000	0.000	0.000	0.000	0.000	0.000	0.000	0.000	0.000	0.000	0.000	0.000	0.019	0.020	0.025	0.022	2.655	0.017	0.044	208	1660	100	136	7052	7188	149	7332	7481	Error	Error	-5.696	136	7052	149	7332	103700	1790083	0.451	10.353	0	0	0
1	16	19	"A115"	"A115"	8855	22990	85	425	435	191	43	356	356	408	398	97	4	0	0	5148	5272	2469	46	1263	1263	1306	401	30	99	95	0	0.000	0.000	0.000	0.000	0.000	0.000	0.000	0.000	0.000	0.000	0.000	0.000	0.000	0.000	0.018	0.020	0.045	0.039	3.499	0.011	0.010	208	1660	100	69	3885	3954	79	4009	4088	Error	Error	-5.815	69	3885	79	4009	90573	1096513	0.068	9.890	0	0	0
1	17	19	"A115"	"A115"	9155	22985	85	423	427	181	42	348	348	372	180	48	26	7	0	4906	5359	2568	47	1278	1278	1296	254	19	100	98	0	0.000	0.000	0.000	0.000	0.000	0.000	0.000	0.000	0.000	0.000	0.000	0.000	0.000	0.000	0.021	0.019	0.042	0.035	3.592	0.013	0.020	208	1660	100	75	3628	3703	79	4081	4160	Error	Error	-5.596	75	3628	79	4081	88910	1114758	0.306	15.996	0	0	0
1	18	19	"A115"	"A115"	9450	22985	100	411	438	214	48	350	350	384	259	67	16	1	0	2972	4080	2684	65	1285	1285	1299	250	19	87	83	0	0.000	0.000	0.000	0.000	0.000	0.000	0.000	0.000	0.000	0.000	0.000	0.000	0.000	0.000	0.036	0.031	0.068	0.074	5.203	0.020	0.029	316	2384	100	61	1687	1748	88	2795	2883	Error	Error	-4.790	61	1687	88	2795	138280	1289339	0.208	11.124	0	0	0
1	1	20	"A116"	"A116"	4345	23305	100	907	994	436	43	363	363	443	1484	334	4	0	0	7676	7360	2077	28	1278	1278	1336	500	37	97	93	0	0.000	0.000	0.000	0.000	0.000	0.000	0.000	0.000	0.000	0.000	0.000	0.000	0.000	0.000	0.085	0.104	0.096	0.090	2.515	0.232	0.033	316	2384	100	544	6398	6942	631	6082	6713	Error	Error	-3.556	544	6398	631	6082	314256	2325647	0.371	12.048	0	0	0
1	2	20	"A116"	"A116"	4645	23305	100	967	1029	495	48	358	358	402	310	77	77	49	0	9568	8820	3398	38	1267	1267	1369	680	49	90	87	0	0.000	0.000	0.000	0.000	0.000	0.000	0.000	0.000	0.000	0.000	0.000	0.000	0.000	0.000	0.073	0.089	0.085	0.088	2.240	0.090	0.506	316	2384	100	609	8301	8910	671	7553	8224	Error	Error	-3.769	609	8301	671	7553	325166	2787097	2.023	10.957	0	0	0
1	3	20	"A116"	"A116"	4945	23305	100	1062	1087	529	48	363	363	464	1374	296	10	0	0	10321	9394	3551	37	1268	1268	1401	914	65	90	88	0	0.000	0.000	0.000	0.000	0.000	0.000	0.000	0.000	0.000	0.000	0.000	0.000	0.000	0.000	0.077	0.089	0.089	0.084	2.607	0.121	0.046	316	2384	100	699	9053	9752	724	8126	8850	Error	Error	-3.695	699	9053	724	8126	343506	2968626	0.453	8.745	0	0	0
1	4	20	"A117"	"A117"	5255	23305	90	388	436	255	58	368	368	438	1043	238	1	0	0	2006	2440	1176	48	1244	1244	1283	388	30	70	48	0	0.000	0.000	0.000	0.000	0.000	0.000	0.000	0.000	0.000	0.000	0.000	0.000	0.000	0.000	0.026	0.057	0.132	0.149	5.308	5.302	0.035	256	1924	100	20	762	782	68	1196	1264	Error	Error	-5.252	20	762	68	1196	111663	624578	-0.002	2.982	0	0	0
1	5	20	"A117"	"A117"	5550	23300	100	372	435	501	115	346	346	392	433	110	5	1	0	1842	2192	1017	46	1219	1219	1262	382	30	65	43	0	0.000	0.000	0.000	0.000	0.000	0.000	0.000	0.000	0.000	0.000	0.000	0.000	0.000	0.000	0.042	0.091	0.209	0.179	5.010	0.588	0.193	316	2384	100	26	623	649	89	973	1062	Error	Error	-4.583	26	623	89	973	137369	692739	0.099	2.435	0	0	0
1	6	20	"A117"	"A117"	5850	23300	100	380	418	339	81	336	336	368	272	73	12	1	0	1777	2162	1094	50	1230	1230	1253	365	29	59	41	0	0.000	0.000	0.000	0.000	0.000	0.000	0.000	0.000	0.000	0.000	0.000	0.000	0.000	0.000	0.080	0.088	0.168	0.217	5.664	0.080	0.042	316	2384	100	44	547	591	82	932	1014	Error	Error	-3.636	44	547	82	932	132221	683325	0.184	2.490	0	0	0
1	7	20	"A118"	"A118"	6155	23305	85	464	460	212	46	341	341	363	205	56	26	4	0	6462	7015	3405	48	1235	1235	1262	273	21	100	100	0	0.000	0.000	0.000	0.000	0.000	0.000	0.000	0.000	0.000	0.000	0.000	0.000	0.000	0.000	0.024	0.021	0.031	0.028	3.205	0.014	0.029	208	1660	100	123	5227	5350	119	5780	5899	Error	Error	-5.409	123	5227	119	5780	95741	1459151	0.473	21.073	0	0	0
1	8	20	"A118"	"A118"	6450	23295	100	409	436	206	47	337	337	378	370	97	9	0	0	4149	5254	3570	67	1236	1236	1264	348	27	81	78	0	0.000	0.000	0.000	0.000	0.000	0.000	0.000	0.000	0.000	0.000	0.000	0.000	0.000	0.000	0.025	0.025	0.050	0.057	5.142	0.017	0.039	316	2384	100	72	2913	2985	99	4018	4117	Error	Error	-5.338	72	2913	99	4018	137842	1660305	0.157	11.466	0	0	0
1	9	20	"A118"	"A118"	6750	23295	100	393	437	393	89	338	338	369	304	82	11	2	0	4128	5315	3658	68	1214	1214	1248	288	23	86	81	0	0.000	0.000	0.000	0.000	0.000	0.000	0.000	0.000	0.000	0.000	0.000	0.000	0.000	0.000	0.019	0.024	0.040	0.043	5.432	0.022	0.042	316	2384	100	55	2914	2969	99	4101	4200	Error	Error	-5.727	55	2914	99	4101	137982	1679436	0.224	14.122	0	0	0
1	10	20	"A119"	"A119"	7050	23295	100	395	472	323	68	336	336	398	412	103	11	3	0	2582	3605	2404	66	1239	1239	1302	644	49	74	50	0	0.000	0.000	0.000	0.000	0.000	0.000	0.000	0.000	0.000	0.000	0.000	0.000	0.000	0.000	0.044	0.057	0.083	0.083	4.351	0.055	0.112	316	2384	100	59	1343	1402	136	2366	2502	Error	Error	-4.509	59	1343	136	2366	149224	1139136	0.180	3.576	0	0	0
1	11	20	"A119"	"A119"	7355	23300	90	419	486	579	119	342	342	386	269	69	14	3	0	2880	4031	2579	63	1241	1241	1270	318	25	94	84	0	0.000	0.000	0.000	0.000	0.000	0.000	0.000	0.000	0.000	0.000	0.000	0.000	0.000	0.000	0.047	0.052	0.063	0.060	4.280	0.063	0.099	256	1924	100	77	1639	1716	144	2790	2934	Error	Error	-4.412	77	1639	144	2790	124526	1031973	0.372	8.682	0	0	0
1	12	20	"A119"	"A119"	7650	23290	100	399	497	1085	218	337	337	371	258	69	19	6	0	2835	3733	2518	67	1230	1230	1255	288	22	83	77	0	0.000	0.000	0.000	0.000	0.000	0.000	0.000	0.000	0.000	0.000	0.000	0.000	0.000	0.000	0.039	0.064	0.087	0.097	5.023	0.119	0.099	316	2384	100	62	1605	1667	160	2503	2663	Error	Error	-4.694	62	1605	160	2503	157197	1179778	0.488	8.604	0	0	0
1	13	20	"A120"	"A120"	7950	23290	100	374	429	447	104	333	333	386	364	94	6	1	0	2119	2735	1568	57	1242	1242	1264	298	23	77	62	0	0.000	0.000	0.000	0.000	0.000	0.000	0.000	0.000	0.000	0.000	0.000	0.000	0.000	0.000	0.047	0.064	0.146	0.144	5.115	0.095	0.035	316	2384	100	41	877	918	96	1493	1589	Error	Error	-4.419	41	877	96	1493	135699	864129	0.118	4.936	0	0	0
1	14	20	"A120"	"A120"	8250	23290	100	365	431	372	86	345	345	392	315	80	11	2	0	2046	2545	1309	51	1270	1270	1300	346	26	74	53	0	0.000	0.000	0.000	0.000	0.000	0.000	0.000	0.000	0.000	0.000	0.000	0.000	0.000	0.000	0.026	0.067	0.140	0.143	5.042	0.131	0.063	316	2384	100	20	776	796	86	1275	1361	Error	Error	-5.278	20	776	86	1275	136053	804191	0.124	3.598	0	0	0
1	15	20	"A120"	"A120"	8550	23290	100	363	410	244	59	340	340	378	265	70	13	1	0	2006	2435	1222	50	1271	1271	1288	271	21	77	60	0	0.000	0.000	0.000	0.000	0.000	0.000	0.000	0.000	0.000	0.000	0.000	0.000	0.000	0.000	0.031	0.060	0.165	0.152	4.799	0.042	0.021	316	2384	100	23	735	758	70	1164	1234	Error	Error	-4.998	23	735	70	1164	129652	769589	0.121	4.232	0	0	0
1	16	20	"A121"	"A121"	8855	23285	100	412	445	217	48	348	348	388	308	79	15	2	0	7235	7864	4752	60	1284	1284	1308	287	21	90	87	0	0.000	0.000	0.000	0.000	0.000	0.000	0.000	0.000	0.000	0.000	0.000	0.000	0.000	0.000	0.011	0.015	0.029	0.034	5.074	0.012	0.036	316	2384	100	64	5951	6015	97	6580	6677	Error	Error	-6.539	64	5951	97	6580	140549	2484891	0.185	22.843	0	0	0
1	17	20	"A121"	"A121"	9155	23290	85	461	472	194	41	339	339	370	199	53	32	9	0	9978	9538	4090	42	1317	1317	1388	624	44	100	100	0	0.000	0.000	0.000	0.000	0.000	0.000	0.000	0.000	0.000	0.000	0.000	0.000	0.000	0.000	0.014	0.016	0.022	0.020	2.952	0.013	0.096	208	1660	100	122	8661	8783	133	8221	8354	Error	Error	-6.150	122	8661	133	8221	98161	1983806	0.513	13.061	0	0	0
1	18	20	"A121"	"A121"	9460	23290	90	449	481	207	43	343	343	380	252	66	25	5	0	10122	9716	4324	44	1309	1309	1334	269	20	100	100	0	0.000	0.000	0.000	0.000	0.000	0.000	0.000	0.000	0.000	0.000	0.000	0.000	0.000	0.000	0.012	0.016	0.021	0.020	2.978	0.011	0.024	256	1924	100	106	8813	8919	138	8407	8545	Error	Error	-6.377	106	8813	138	8407	123030	2487282	0.401	31.160	0	0	0
1	1	21	"Blank"	"Blank"	4350	23605	100	402	478	949	198	371	371	406	309	76	8	2	0	1225	1277	479	37	1225	1225	1258	315	25	8	2	0	0.000	0.000	0.000	0.000	0.000	0.000	0.000	0.000	0.000	0.000	0.000	0.000	0.000	0.000	100000.000	2.058	0.863	0.939	4.297	2.074	0.408	316	2384	100	31	0	31	107	52	159	Error	Error	16.610	31	0	107	52	151047	403589	0.233	0.060	0	0	0
1	2	21	"Blank"	"Blank"	4650	23605	100	352	388	205	52	361	361	409	388	94	4	0	0	1221	1267	390	30	1222	1222	1257	392	31	8	1	0	0.000	0.000	0.000	0.000	0.000	0.000	0.000	0.000	0.000	0.000	0.000	0.000	0.000	0.000	9.000	0.600	0.801	0.856	4.298	0.725	0.258	316	2384	100	-9	-1	-10	27	45	72	Error	Error	3.170	-9	-1	27	45	122483	400398	-0.054	0.026	0	0	0
1	3	21	"Blank"	"Blank"	4950	23605	100	347	397	364	91	344	344	370	186	50	21	6	0	1184	1212	283	23	1206	1206	1230	340	27	8	2	0	0.000	0.000	0.000	0.000	0.000	0.000	0.000	0.000	0.000	0.000	0.000	0.000	0.000	0.000	-0.136	8.833	0.794	0.875	6.190	0.416	0.014	316	2384	100	3	-22	-19	53	6	59	Error	Error	Error	3	-22	53	6	125377	382976	0.145	-0.053	0	0	0
1	4	21	"Blank"	"Blank"	5250	23600	100	364	387	211	54	357	357	387	297	76	7	0	0	1208	1230	272	22	1207	1207	1245	379	30	6	0	0	0.000	0.000	0.000	0.000	0.000	0.000	0.000	0.000	0.000	0.000	0.000	0.000	0.000	0.000	7.000	1.304	0.647	0.839	4.557	0.600	0.264	316	2384	100	7	1	8	30	23	53	Error	Error	2.807	7	1	30	23	122326	388696	0.000	-0.040	0	0	0
1	5	21	"Blank"	"Blank"	5550	23600	100	343	367	167	45	340	340	380	269	70	8	1	0	1162	1193	220	18	1214	1214	1246	330	26	6	0	0	0.000	0.000	0.000	0.000	0.000	0.000	0.000	0.000	0.000	0.000	0.000	0.000	0.000	0.000	-0.058	-1.286	0.524	0.629	4.517	0.344	0.149	316	2384	100	3	-52	-49	27	-21	6	Error	Error	Error	3	-52	27	-21	115914	377015	-0.048	-0.161	0	0	0
1	6	21	"Blank"	"Blank"	5850	23600	100	367	432	376	87	341	341	379	288	75	13	4	0	1227	1267	383	30	1200	1200	1224	281	22	14	5	0	0.000	0.000	0.000	0.000	0.000	0.000	0.000	0.000	0.000	0.000	0.000	0.000	0.000	0.000	0.963	1.358	0.806	0.939	4.771	1.528	0.124	316	2384	100	26	27	53	91	67	158	Error	Error	-0.054	26	27	91	67	136639	400271	0.184	0.153	0	0	0
1	7	21	"Blank"	"Blank"	6150	23600	100	321	356	184	51	346	346	398	394	98	4	0	0	1206	1228	280	22	1204	1204	1238	341	27	5	1	0	0.000	0.000	0.000	0.000	0.000	0.000	0.000	0.000	0.000	0.000	0.000	0.000	0.000	0.000	-12.500	0.417	0.892	0.855	3.937	1.327	0.241	316	2384	100	-25	2	-23	10	24	34	Error	Error	Error	-25	2	10	24	112571	388075	-0.107	-0.029	0	0	0
1	8	21	"Blank"	"Blank"	6450	23595	100	355	423	483	114	337	337	376	251	66	13	3	0	1202	1254	348	27	1203	1203	1222	245	20	16	6	0	0.000	0.000	0.000	0.000	0.000	0.000	0.000	0.000	0.000	0.000	0.000	0.000	0.000	0.000	-18.000	1.686	0.686	0.597	4.405	2.030	0.083	316	2384	100	18	-1	17	86	51	137	Error	Error	Error	18	-1	86	51	133525	396366	0.187	0.131	0	0	0
1	9	21	"Blank"	"Blank"	6750	23595	100	346	359	159	44	336	336	368	210	57	13	0	0	1179	1189	206	17	1190	1190	1216	292	24	7	0	0	0.000	0.000	0.000	0.000	0.000	0.000	0.000	0.000	0.000	0.000	0.000	0.000	0.000	0.000	-0.909	-23.000	0.685	0.718	4.591	0.419	0.108	316	2384	100	10	-11	-1	23	-1	22	Error	Error	Error	10	-11	23	-1	113415	375636	-0.043	-0.092	0	0	0
1	10	21	"Blank"	"Blank"	7055	23595	100	356	372	175	47	330	330	380	323	85	6	0	0	1225	1226	231	18	1194	1194	1223	299	24	9	1	0	0.000	0.000	0.000	0.000	0.000	0.000	0.000	0.000	0.000	0.000	0.000	0.000	0.000	0.000	0.839	1.313	0.754	0.771	3.740	1.680	0.181	316	2384	100	26	31	57	42	32	74	Error	Error	-0.254	26	31	42	32	117635	387319	-0.025	0.010	0	0	0
1	11	21	"Blank"	"Blank"	7355	23595	100	370	402	281	69	347	347	383	373	97	5	0	0	1190	1202	248	20	1200	1200	1220	253	20	13	1	0	0.000	0.000	0.000	0.000	0.000	0.000	0.000	0.000	0.000	0.000	0.000	0.000	0.000	0.000	-2.300	27.500	0.731	0.696	5.465	3.261	0.144	316	2384	100	23	-10	13	55	2	57	Error	Error	Error	23	-10	55	2	126954	379839	0.051	-0.071	0	0	0
1	12	21	"Blank"	"Blank"	7655	23590	100	350	375	177	47	347	347	441	1254	284	0	0	0	1199	1219	228	18	1218	1218	1275	1020	80	0	0	0	0.000	0.000	0.000	0.000	0.000	0.000	0.000	0.000	0.000	0.000	0.000	0.000	0.000	0.000	-0.158	28.000	0.833	0.836	4.552	0.349	0.449	316	2384	100	3	-19	-16	28	1	29	Error	Error	Error	3	-19	28	1	118393	385336	-0.053	-0.055	0	0	0
1	13	21	"Blank"	"Blank"	7955	23590	100	349	408	431	105	339	339	387	319	82	8	1	0	1214	1254	327	26	1222	1222	1241	269	21	15	2	0	0.000	0.000	0.000	0.000	0.000	0.000	0.000	0.000	0.000	0.000	0.000	0.000	0.000	0.000	-1.250	2.156	0.790	0.859	4.182	2.363	0.124	316	2384	100	10	-8	2	69	32	101	Error	Error	Error	10	-8	69	32	129064	396304	0.066	0.048	0	0	0
1	14	21	"Blank"	"Blank"	8255	23590	100	353	379	180	47	349	349	425	783	184	0	0	0	1231	1238	216	17	1237	1237	1262	293	23	9	0	0	0.000	0.000	0.000	0.000	0.000	0.000	0.000	0.000	0.000	0.000	0.000	0.000	0.000	0.000	-0.667	30.000	0.746	0.764	4.697	4.402	0.143	316	2384	100	4	-6	-2	30	1	31	Error	Error	Error	4	-6	30	1	119868	391061	-0.059	-0.082	0	0	0
1	15	21	"Blank"	"Blank"	8555	23590	100	358	376	242	64	347	347	401	650	162	0	0	0	1231	1240	222	17	1253	1253	1270	317	24	6	1	0	0.000	0.000	0.000	0.000	0.000	0.000	0.000	0.000	0.000	0.000	0.000	0.000	0.000	0.000	-0.500	-2.231	0.767	0.803	4.636	0.298	0.005	316	2384	100	11	-22	-11	29	-13	16	Error	Error	Error	11	-22	29	-13	118738	391934	-0.038	-0.095	0	0	0
1	16	21	"Blank"	"Blank"	8855	23585	100	336	355	179	50	347	347	367	172	46	15	4	0	1204	1226	233	19	1249	1249	1257	236	18	14	2	0	0.000	0.000	0.000	0.000	0.000	0.000	0.000	0.000	0.000	0.000	0.000	0.000	0.000	0.000	0.244	-0.348	0.583	0.578	4.062	0.034	0.000	316	2384	100	-11	-45	-56	8	-23	-15	Error	Error	-2.032	-11	-45	8	-23	112314	387289	-0.070	-0.131	0	0	0
1	17	21	"Blank"	"Blank"	9155	23585	100	360	389	175	44	340	340	369	192	52	18	4	0	1260	1274	240	18	1262	1262	1277	251	19	14	2	0	0.000	0.000	0.000	0.000	0.000	0.000	0.000	0.000	0.000	0.000	0.000	0.000	0.000	0.000	-10.000	4.083	0.674	0.599	4.503	0.185	0.009	316	2384	100	20	-2	18	49	12	61	Error	Error	Error	20	-2	49	12	122962	402595	0.104	-0.012	0	0	0
1	18	21	"Blank"	"Blank"	9455	23585	100	346	373	198	53	352	352	376	180	47	16	4	0	1273	1294	229	17	1274	1274	1286	229	17	18	3	0	0.000	0.000	0.000	0.000	0.000	0.000	0.000	0.000	0.000	0.000	0.000	0.000	0.000	0.000	6.000	1.050	0.739	0.668	4.177	0.064	0.001	316	2384	100	-6	-1	-7	21	20	41	Error	Error	2.585	-6	-1	21	20	117904	408827	-0.017	0.035	0	0	0
