# Supplementary material for: Application of hybridization control probe to increase accuracy on ligation detection or minisequencing diagnostic microarrays
Source: BMC Res Notes. 2009 Dec 14;2:249. doi: 10.1186/1756-0500-2-249 (PMC2799435; doi:10.1186/1756-0500-2-249)
Supplement: Additional file 3 — Gpr_files. Zip-compressed file containing raw microarray data in GenePix results format (.gpr) and GAL (GenePix Array List) files. [file 1756-0500-2-249-S3.ZIP › gpr_files/slide1/lasi1_6-16.gpr]

ATF	1.0
30	76    
"Type=GenePix Results 3"
"DateTime=2009/03/31 13:42:07"
"Settings=C:\Axon\Data\HPV\310309\lasi.gps"
"GalFile=C:\Axon\Data\HPV\ArrayIt_032009_InstiBioGalfile.gal"
"ArrayOfArrays=6-16"
"PixelSize=5"
"Wavelengths=532	488"
"ImageFiles=C:\Axon\Data\HPV\310309\lasi1.tif 2	C:\Axon\Data\HPV\310309\lasi1.tif 3"
"NormalizationMethod=None"
"NormalizationFactors=1	1"
"JpegImage="
"StdDev=Type 1"
"RatioFormulations=W1/W3 (#1/532)	W1/W4 (#1/488)	W3/W4 (532/488)"
"FeatureType=Circular"
"Barcode="
"BackgroundSubtraction=LocalFeature"
"ImageOrigin=0, 0"
"JpegOrigin=3845, 80"
"Creator=GenePix Pro 6.1.0.2"
"Scanner=GenePix 4200A 01 Autoloader [2]"
"FocusPosition=0"
"Temperature=23.5"
"LinesAveraged=2"
"Comment="
"PMTGain=580	530"
"ScanPower=100	100"
"LaserPower=2.7301	2.58057"
"Filters=Standard Green	Standard Blue"
"ScanRegion=720,16,3832,13800"
"Supplier="
"Block"	"Column"	"Row"	"Name"	"ID"	"X"	"Y"	"Dia."	"F532 Median"	"F532 Mean"	"F532 SD"	"F532 CV"	"B532"	"B532 Median"	"B532 Mean"	"B532 SD"	"B532 CV"	"% > B532+1SD"	"% > B532+2SD"	"F532 % Sat."	"F488 Median"	"F488 Mean"	"F488 SD"	"F488 CV"	"B488"	"B488 Median"	"B488 Mean"	"B488 SD"	"B488 CV"	"% > B488+1SD"	"% > B488+2SD"	"F488 % Sat."	"Ratio of Medians (#1/532)"	"Ratio of Means (#1/532)"	"Median of Ratios (#1/532)"	"Mean of Ratios (#1/532)"	"Ratios SD (#1/532)"	"Rgn Ratio (#1/532)"	"Rgn R2 (#1/532)"	"Ratio of Medians (#1/488)"	"Ratio of Means (#1/488)"	"Median of Ratios (#1/488)"	"Mean of Ratios (#1/488)"	"Ratios SD (#1/488)"	"Rgn Ratio (#1/488)"	"Rgn R2 (#1/488)"	"Ratio of Medians (532/488)"	"Ratio of Means (532/488)"	"Median of Ratios (532/488)"	"Mean of Ratios (532/488)"	"Ratios SD (532/488)"	"Rgn Ratio (532/488)"	"Rgn R2 (532/488)"	"F Pixels"	"B Pixels"	"Circularity"	"Sum of Medians (#1/532)"	"Sum of Medians (#1/488)"	"Sum of Medians (532/488)"	"Sum of Means (#1/532)"	"Sum of Means (#1/488)"	"Sum of Means (532/488)"	"Log Ratio (#1/532)"	"Log Ratio (#1/488)"	"Log Ratio (532/488)"	"F532 Median - B532"	"F488 Median - B488"	"F532 Mean - B532"	"F488 Mean - B488"	"F532 Total Intensity"	"F488 Total Intensity"	"SNR 532"	"SNR 488"	"Flags"	"Normalize"	"Autoflag"
1	1	1	"A1"	"A1"	13320	17580	100	586	606	238	39	436	436	457	197	43	43	15	0	14445	12922	6606	51	1660	1660	1676	288	17	95	90	0	0.000	0.000	0.000	0.000	0.000	0.000	0.000	0.000	0.000	0.000	0.000	0.000	0.000	0.000	0.012	0.015	0.021	0.022	4.511	0.012	0.116	316	2384	100	150	12785	12935	170	11262	11432	Error	Error	-6.413	150	12785	170	11262	191433	4083239	0.756	39.049	0	0	0
1	2	1	"A1"	"A1"	13620	17580	80	670	683	235	34	430	430	457	199	43	56	27	0	17390	16551	3582	21	1675	1675	1696	316	18	100	100	0	0.000	0.000	0.000	0.000	0.000	0.000	0.000	0.000	0.000	0.000	0.000	0.000	0.000	0.000	0.015	0.017	0.019	0.016	2.302	0.015	0.175	208	1512	100	240	15715	15955	253	14876	15129	Error	Error	-6.033	240	15715	253	14876	142134	3442513	1.136	47.009	0	0	0
1	3	1	"A1"	"A1"	13915	17580	85	675	735	603	82	417	417	445	191	42	60	29	0	17697	16892	3833	22	1667	1667	1697	359	21	100	100	0	0.000	0.000	0.000	0.000	0.000	0.000	0.000	0.000	0.000	0.000	0.000	0.000	0.000	0.000	0.016	0.021	0.018	0.017	2.798	0.016	0.097	208	1660	100	258	16030	16288	318	15225	15543	Error	Error	-5.957	258	16030	318	15225	152788	3513608	1.518	42.326	0	0	0
1	4	1	"A2"	"A2"	14215	17580	90	716	737	268	36	439	439	467	285	61	49	14	0	19295	18633	4451	23	1717	1717	1732	328	18	100	100	0	0.000	0.000	0.000	0.000	0.000	0.000	0.000	0.000	0.000	0.000	0.000	0.000	0.000	0.000	0.016	0.018	0.018	0.016	2.642	0.016	0.122	256	1924	100	277	17578	17855	298	16916	17214	Error	Error	-5.988	277	17578	298	16916	188751	4769969	0.947	51.527	0	0	0
1	5	1	"A2"	"A2"	14515	17580	90	696	729	249	34	446	446	474	216	45	57	24	0	19565	18561	4323	23	1732	1732	1769	370	20	100	100	0	0.000	0.000	0.000	0.000	0.000	0.000	0.000	0.000	0.000	0.000	0.000	0.000	0.000	0.000	0.014	0.017	0.017	0.015	2.740	0.014	0.171	256	1924	100	250	17833	18083	283	16829	17112	Error	Error	-6.156	250	17833	283	16829	186635	4751718	1.181	45.384	0	0	0
1	6	1	"A2"	"A2"	14815	17575	85	737	731	231	31	436	436	457	189	41	66	38	0	19869	19386	3404	17	1724	1724	1853	1095	59	100	100	0	0.000	0.000	0.000	0.000	0.000	0.000	0.000	0.000	0.000	0.000	0.000	0.000	0.000	0.000	0.017	0.017	0.018	0.016	2.110	0.014	0.239	208	1660	100	301	18145	18446	295	17662	17957	Error	Error	-5.914	301	18145	295	17662	151961	4032274	1.450	16.012	0	0	0
1	7	1	"A3"	"A3"	15110	17575	85	609	622	237	38	430	430	458	233	50	42	12	0	14694	14722	3198	21	1654	1654	1746	945	54	100	100	0	0.000	0.000	0.000	0.000	0.000	0.000	0.000	0.000	0.000	0.000	0.000	0.000	0.000	0.000	0.014	0.015	0.021	0.014	3.175	0.013	0.095	208	1660	100	179	13040	13219	192	13068	13260	Error	Error	-6.187	179	13040	192	13068	129465	3062167	0.704	13.731	0	0	0
1	8	1	"A3"	"A3"	15410	17575	85	636	671	249	37	429	429	456	239	52	44	18	0	18744	18427	4618	25	1664	1664	1780	1015	57	100	100	0	0.000	0.000	0.000	0.000	0.000	0.000	0.000	0.000	0.000	0.000	0.000	0.000	0.000	0.000	0.012	0.014	0.016	0.013	2.623	0.012	0.156	208	1660	100	207	17080	17287	242	16763	17005	Error	Error	-6.367	207	17080	242	16763	139568	3832719	0.900	16.401	0	0	0
1	9	1	"A3"	"A3"	15710	17575	85	657	687	238	34	419	419	442	194	43	57	31	0	18027	18051	3896	21	1658	1658	1769	1029	58	100	100	0	0.000	0.000	0.000	0.000	0.000	0.000	0.000	0.000	0.000	0.000	0.000	0.000	0.000	0.000	0.015	0.016	0.018	0.014	2.890	0.014	0.213	208	1660	100	238	16369	16607	268	16393	16661	Error	Error	-6.104	238	16369	268	16393	142793	3754634	1.263	15.823	0	0	0
1	10	1	"A4"	"A4"	16015	17570	100	543	567	222	39	436	436	464	204	43	35	11	0	10064	9989	5254	52	1658	1658	1688	401	23	93	88	0	0.000	0.000	0.000	0.000	0.000	0.000	0.000	0.000	0.000	0.000	0.000	0.000	0.000	0.000	0.013	0.016	0.024	0.025	4.166	0.011	0.048	316	2384	100	107	8406	8513	131	8331	8462	Error	Error	-6.296	107	8406	131	8331	179097	3156610	0.505	20.701	0	0	0
1	11	1	"A4"	"A4"	16315	17575	85	579	618	262	42	446	446	469	216	46	38	16	0	12506	12445	2359	18	1686	1686	1752	660	37	100	100	0	0.000	0.000	0.000	0.000	0.000	0.000	0.000	0.000	0.000	0.000	0.000	0.000	0.000	0.000	0.012	0.016	0.021	0.019	2.509	0.014	0.090	208	1660	100	133	10820	10953	172	10759	10931	Error	Error	-6.346	133	10820	172	10759	128506	2588571	0.690	16.202	0	0	0
1	12	1	"A4"	"A4"	16615	17565	100	686	724	278	38	519	519	541	224	41	41	17	0	12378	10765	4856	45	1823	1823	1854	396	21	91	87	0	0.000	0.000	0.000	0.000	0.000	0.000	0.000	0.000	0.000	0.000	0.000	0.000	0.000	0.000	0.016	0.023	0.028	0.027	4.428	0.017	0.105	316	2384	100	167	10555	10722	205	8942	9147	Error	Error	-5.982	167	10555	205	8942	228707	3401734	0.817	22.503	0	0	0
1	13	1	"A5"	"A5"	16915	17565	100	529	546	218	39	489	489	510	215	42	21	5	0	3422	4677	3109	66	1725	1725	1758	323	18	81	74	0	0.000	0.000	0.000	0.000	0.000	0.000	0.000	0.000	0.000	0.000	0.000	0.000	0.000	0.000	0.024	0.019	0.063	0.075	5.769	0.014	0.019	316	2384	100	40	1697	1737	57	2952	3009	Error	Error	-5.407	40	1697	57	2952	172390	1477781	0.167	9.037	0	0	0
1	14	1	"A5"	"A5"	17215	17565	100	483	514	223	43	457	457	476	205	43	21	6	0	3303	4477	2995	66	1713	1713	1727	315	18	82	76	0	0.000	0.000	0.000	0.000	0.000	0.000	0.000	0.000	0.000	0.000	0.000	0.000	0.000	0.000	0.016	0.021	0.075	0.077	4.472	0.015	0.020	316	2384	100	26	1590	1616	57	2764	2821	Error	Error	-5.934	26	1590	57	2764	162502	1414832	0.185	8.730	0	0	0
1	15	1	"A5"	"A5"	17515	17565	100	471	490	214	43	452	452	476	207	43	17	5	0	3263	3873	1917	49	1699	1699	1725	311	18	86	75	0	0.000	0.000	0.000	0.000	0.000	0.000	0.000	0.000	0.000	0.000	0.000	0.000	0.000	0.000	0.012	0.017	0.079	0.084	4.946	0.019	0.015	316	2384	100	19	1564	1583	38	2174	2212	Error	Error	-6.363	19	1564	38	2174	154754	1223822	0.068	6.907	0	0	0
1	16	1	"A6"	"A6"	17815	17560	100	563	611	322	52	467	467	501	315	62	22	5	0	8141	8258	4853	58	1763	1763	1821	615	33	82	78	0	0.000	0.000	0.000	0.000	0.000	0.000	0.000	0.000	0.000	0.000	0.000	0.000	0.000	0.000	0.015	0.022	0.041	0.045	4.603	0.015	0.042	316	2384	100	96	6378	6474	144	6495	6639	Error	Error	-6.054	96	6378	144	6495	192985	2609560	0.349	10.467	0	0	0
1	17	1	"A6"	"A6"	18115	17560	100	608	625	261	41	493	493	526	314	59	18	3	0	8602	8947	5067	56	1850	1850	1893	515	27	87	81	0	0.000	0.000	0.000	0.000	0.000	0.000	0.000	0.000	0.000	0.000	0.000	0.000	0.000	0.000	0.017	0.019	0.030	0.033	4.923	0.015	0.029	316	2384	100	115	6752	6867	132	7097	7229	Error	Error	-5.876	115	6752	132	7097	197591	2827242	0.315	13.697	0	0	0
1	18	1	"A6"	"A6"	18415	17560	100	658	674	254	37	519	519	561	321	57	26	3	0	7381	8312	4719	56	1932	1932	1969	495	25	86	82	0	0.000	0.000	0.000	0.000	0.000	0.000	0.000	0.000	0.000	0.000	0.000	0.000	0.000	0.000	0.026	0.024	0.037	0.040	5.184	0.017	0.027	316	2384	100	139	5449	5588	155	6380	6535	Error	Error	-5.293	139	5449	155	6380	212857	2626562	0.352	12.814	0	0	0
1	1	2	"A7"	"A7"	13320	17890	100	446	470	193	41	390	390	420	221	52	21	5	0	5179	5928	3431	57	1546	1546	1572	580	36	91	82	0	0.000	0.000	0.000	0.000	0.000	0.000	0.000	0.000	0.000	0.000	0.000	0.000	0.000	0.000	0.015	0.018	0.042	0.039	4.274	0.011	0.020	316	2384	100	56	3633	3689	80	4382	4462	Error	Error	-6.020	56	3633	80	4382	148452	1873339	0.226	7.510	0	0	0
1	2	2	"A7"	"A7"	13620	17890	100	446	474	230	48	393	393	414	187	45	24	7	0	5059	5803	3476	59	1522	1522	1534	263	17	93	88	0	0.000	0.000	0.000	0.000	0.000	0.000	0.000	0.000	0.000	0.000	0.000	0.000	0.000	0.000	0.015	0.019	0.036	0.038	5.201	0.016	0.038	316	2384	100	53	3537	3590	81	4281	4362	Error	Error	-6.060	53	3537	81	4281	149769	1833879	0.321	16.232	0	0	0
1	3	2	"A7"	"A7"	13920	17890	100	426	460	210	45	396	396	419	195	46	24	6	0	5679	6254	3744	59	1545	1545	1559	273	17	94	91	0	0.000	0.000	0.000	0.000	0.000	0.000	0.000	0.000	0.000	0.000	0.000	0.000	0.000	0.000	0.007	0.014	0.040	0.042	4.367	0.013	0.032	316	2384	100	30	4134	4164	64	4709	4773	Error	Error	-7.106	30	4134	64	4709	145437	1976266	0.210	17.198	0	0	0
1	4	2	"A8"	"A8"	14220	17890	85	608	651	222	34	393	393	461	1175	254	0	0	0	18882	18542	2573	13	1603	1603	1696	797	46	100	100	0	0.000	0.000	0.000	0.000	0.000	0.000	0.000	0.000	0.000	0.000	0.000	0.000	0.000	0.000	0.012	0.015	0.015	0.013	2.541	0.014	0.209	208	1660	100	215	17279	17494	258	16939	17197	Error	Error	-6.329	215	17279	258	16939	135319	3856812	0.162	21.137	0	0	0
1	5	2	"A8"	"A8"	14520	17890	90	593	621	237	38	401	401	429	192	44	50	22	0	18525	17469	3993	22	1584	1584	1615	318	19	100	100	0	0.000	0.000	0.000	0.000	0.000	0.000	0.000	0.000	0.000	0.000	0.000	0.000	0.000	0.000	0.011	0.014	0.016	0.013	2.819	0.013	0.168	256	1924	100	192	16941	17133	220	15885	16105	Error	Error	-6.463	192	16941	220	15885	158939	4472057	1.000	49.855	0	0	0
1	6	2	"A8"	"A8"	14820	17890	85	625	651	216	33	389	389	419	202	48	57	24	0	20693	20757	3141	15	1578	1578	1698	844	49	100	100	0	0.000	0.000	0.000	0.000	0.000	0.000	0.000	0.000	0.000	0.000	0.000	0.000	0.000	0.000	0.012	0.014	0.015	0.012	2.529	0.012	0.202	208	1660	100	236	19115	19351	262	19179	19441	Error	Error	-6.340	236	19115	262	19179	135499	4317370	1.149	22.582	0	0	0
1	7	2	"A9"	"A9"	15115	17885	85	564	565	205	36	385	385	409	230	56	38	8	0	13206	13168	2946	22	1530	1530	1609	739	45	100	100	0	0.000	0.000	0.000	0.000	0.000	0.000	0.000	0.000	0.000	0.000	0.000	0.000	0.000	0.000	0.015	0.015	0.018	0.016	2.311	0.013	0.113	208	1660	100	179	11676	11855	180	11638	11818	Error	Error	-6.027	179	11676	180	11638	117497	2738883	0.678	15.641	0	0	0
1	8	2	"A9"	"A9"	15420	17885	85	550	587	235	40	383	383	409	187	45	49	21	0	12300	12365	3409	27	1534	1534	1595	547	34	100	100	0	0.000	0.000	0.000	0.000	0.000	0.000	0.000	0.000	0.000	0.000	0.000	0.000	0.000	0.000	0.016	0.019	0.021	0.018	2.648	0.015	0.123	208	1660	100	167	10766	10933	204	10831	11035	Error	Error	-6.010	167	10766	204	10831	121999	2571944	0.952	19.689	0	0	0
1	9	2	"A9"	"A9"	15715	17885	85	601	627	230	36	391	391	425	274	64	39	10	0	14919	15327	3549	23	1579	1579	1659	764	46	100	100	0	0.000	0.000	0.000	0.000	0.000	0.000	0.000	0.000	0.000	0.000	0.000	0.000	0.000	0.000	0.016	0.017	0.019	0.014	3.145	0.015	0.176	208	1660	100	210	13340	13550	236	13748	13984	Error	Error	-5.989	210	13340	236	13748	130419	3188004	0.737	17.890	0	0	0
1	10	2	"A10"	"A10"	16020	17885	85	597	622	245	39	397	397	429	219	51	48	20	0	17258	16936	3284	19	1574	1574	1677	891	53	100	100	0	0.000	0.000	0.000	0.000	0.000	0.000	0.000	0.000	0.000	0.000	0.000	0.000	0.000	0.000	0.013	0.015	0.017	0.013	2.710	0.012	0.141	208	1660	100	200	15684	15884	225	15362	15587	Error	Error	-6.293	200	15684	225	15362	129394	3522624	0.881	17.126	0	0	0
1	11	2	"A10"	"A10"	16320	17885	85	592	615	226	36	399	399	420	204	48	48	20	0	17170	17033	4127	24	1590	1590	1692	869	51	100	100	0	0.000	0.000	0.000	0.000	0.000	0.000	0.000	0.000	0.000	0.000	0.000	0.000	0.000	0.000	0.012	0.014	0.016	0.013	2.820	0.013	0.138	208	1660	100	193	15580	15773	216	15443	15659	Error	Error	-6.335	193	15580	216	15443	128023	3542901	0.956	17.654	0	0	0
1	12	2	"A10"	"A10"	16615	17880	100	543	577	295	51	398	398	434	286	65	27	5	0	13807	12211	5825	47	1566	1566	1606	463	28	91	85	0	0.000	0.000	0.000	0.000	0.000	0.000	0.000	0.000	0.000	0.000	0.000	0.000	0.000	0.000	0.012	0.017	0.021	0.025	4.302	0.013	0.090	316	2384	100	145	12241	12386	179	10645	10824	Error	Error	-6.400	145	12241	179	10645	182303	3858719	0.500	22.905	0	0	0
1	13	2	"A11"	"A11"	16920	17880	85	538	560	241	43	407	407	432	204	47	36	11	0	12547	12396	6477	52	1594	1594	1639	388	23	100	100	0	0.000	0.000	0.000	0.000	0.000	0.000	0.000	0.000	0.000	0.000	0.000	0.000	0.000	0.000	0.012	0.014	0.022	0.018	2.768	0.012	0.096	208	1660	100	131	10953	11084	153	10802	10955	Error	Error	-6.386	131	10953	153	10802	116521	2578307	0.627	27.724	0	0	0
1	14	2	"A11"	"A11"	17220	17880	85	540	587	269	45	416	416	450	288	64	29	6	0	12252	12266	6495	52	1628	1628	1669	377	22	100	100	0	0.000	0.000	0.000	0.000	0.000	0.000	0.000	0.000	0.000	0.000	0.000	0.000	0.000	0.000	0.012	0.016	0.022	0.020	2.931	0.015	0.111	208	1660	100	124	10624	10748	171	10638	10809	Error	Error	-6.421	124	10624	171	10638	122136	2551399	0.476	28.109	0	0	0
1	15	2	"A11"	"A11"	17515	17875	100	517	528	215	40	407	407	438	205	46	33	9	0	7150	8705	5956	68	1618	1618	1631	289	17	90	85	0	0.000	0.000	0.000	0.000	0.000	0.000	0.000	0.000	0.000	0.000	0.000	0.000	0.000	0.000	0.020	0.017	0.033	0.034	4.630	0.011	0.045	316	2384	100	110	5532	5642	121	7087	7208	Error	Error	-5.652	110	5532	121	7087	166745	2750907	0.439	24.478	0	0	0
1	16	2	"A12"	"A12"	17815	17875	100	533	573	268	46	422	422	456	246	53	32	11	0	7980	10049	7026	69	1652	1652	1673	331	19	91	87	0	0.000	0.000	0.000	0.000	0.000	0.000	0.000	0.000	0.000	0.000	0.000	0.000	0.000	0.000	0.018	0.018	0.029	0.036	4.537	0.015	0.101	316	2384	100	111	6328	6439	151	8397	8548	Error	Error	-5.833	111	6328	151	8397	180920	3175359	0.476	25.305	0	0	0
1	17	2	"A12"	"A12"	18120	17880	90	596	627	292	46	432	432	461	254	55	36	12	0	13256	13276	7201	54	1679	1679	1719	419	24	100	98	0	0.000	0.000	0.000	0.000	0.000	0.000	0.000	0.000	0.000	0.000	0.000	0.000	0.000	0.000	0.014	0.017	0.021	0.019	3.370	0.017	0.180	256	1924	100	164	11577	11741	195	11597	11792	Error	Error	-6.141	164	11577	195	11597	160471	3398575	0.654	27.582	0	0	0
1	18	2	"A12"	"A12"	18415	17870	100	564	581	249	42	456	456	484	228	47	28	9	0	5942	9493	7113	74	1749	1749	1801	643	35	83	79	0	0.000	0.000	0.000	0.000	0.000	0.000	0.000	0.000	0.000	0.000	0.000	0.000	0.000	0.000	0.026	0.016	0.027	0.033	5.252	0.016	0.120	316	2384	100	108	4193	4301	125	7744	7869	Error	Error	-5.279	108	4193	125	7744	183691	2999812	0.425	11.963	0	0	0
1	1	3	"A13"	"A13"	13325	18180	85	582	620	231	37	403	403	423	187	44	49	23	0	14928	14864	1996	13	1627	1627	1745	916	52	100	100	0	0.000	0.000	0.000	0.000	0.000	0.000	0.000	0.000	0.000	0.000	0.000	0.000	0.000	0.000	0.013	0.016	0.019	0.014	3.063	0.014	0.147	208	1660	100	179	13301	13480	217	13237	13454	Error	Error	-6.215	179	13301	217	13237	129029	3091804	1.053	14.322	0	0	0
1	2	3	"A13"	"A13"	13630	18185	90	520	545	220	40	379	379	406	197	48	42	14	0	12648	12352	3107	25	1544	1544	1569	311	19	100	100	0	0.000	0.000	0.000	0.000	0.000	0.000	0.000	0.000	0.000	0.000	0.000	0.000	0.000	0.000	0.013	0.015	0.018	0.017	2.659	0.012	0.081	256	1924	100	141	11104	11245	166	10808	10974	Error	Error	-6.299	141	11104	166	10808	139570	3162062	0.706	34.672	0	0	0
1	3	3	"A13"	"A13"	13925	18180	90	542	574	239	41	389	389	417	190	45	45	19	0	14476	13812	3528	25	1578	1578	1593	310	19	100	100	0	0.000	0.000	0.000	0.000	0.000	0.000	0.000	0.000	0.000	0.000	0.000	0.000	0.000	0.000	0.012	0.015	0.018	0.015	3.037	0.013	0.111	256	1924	100	153	12898	13051	185	12234	12419	Error	Error	-6.397	153	12898	185	12234	147028	3535809	0.826	39.416	0	0	0
1	4	3	"A14"	"A14"	14225	18180	85	571	607	406	66	393	393	478	1219	255	0	0	0	14562	14403	2172	15	1587	1587	1745	1610	92	100	100	0	0.000	0.000	0.000	0.000	0.000	0.000	0.000	0.000	0.000	0.000	0.000	0.000	0.000	0.000	0.014	0.017	0.018	0.016	2.776	0.015	0.099	208	1660	100	178	12975	13153	214	12816	13030	Error	Error	-6.188	178	12975	214	12816	126253	2995835	0.106	7.862	0	0	0
1	5	3	"A14"	"A14"	14525	18175	85	579	620	236	38	379	379	402	188	46	52	26	0	16513	16512	2690	16	1586	1586	1706	958	56	100	100	0	0.000	0.000	0.000	0.000	0.000	0.000	0.000	0.000	0.000	0.000	0.000	0.000	0.000	0.000	0.013	0.016	0.017	0.014	2.812	0.014	0.177	208	1660	100	200	14927	15127	241	14926	15167	Error	Error	-6.222	200	14927	241	14926	129021	3434491	1.160	15.455	0	0	0
1	6	3	"A14"	"A14"	14825	18175	85	587	589	231	39	387	387	410	187	45	52	17	0	16426	16236	2314	14	1623	1623	1732	950	54	100	100	0	0.000	0.000	0.000	0.000	0.000	0.000	0.000	0.000	0.000	0.000	0.000	0.000	0.000	0.000	0.014	0.014	0.015	0.013	2.674	0.011	0.116	208	1660	100	200	14803	15003	202	14613	14815	Error	Error	-6.210	200	14803	202	14613	122559	3377000	0.957	15.267	0	0	0
1	7	3	"A15"	"A15"	15125	18175	85	583	612	246	40	392	392	418	199	47	48	22	0	15023	15440	2728	17	1615	1615	1704	800	46	100	100	0	0.000	0.000	0.000	0.000	0.000	0.000	0.000	0.000	0.000	0.000	0.000	0.000	0.000	0.000	0.014	0.016	0.019	0.015	2.672	0.012	0.110	208	1660	100	191	13408	13599	220	13825	14045	Error	Error	-6.133	191	13408	220	13825	127333	3211577	0.975	17.170	0	0	0
1	8	3	"A15"	"A15"	15425	18175	85	608	608	224	36	392	392	424	212	50	50	14	0	14839	15108	3194	21	1604	1604	1706	937	54	100	100	0	0.000	0.000	0.000	0.000	0.000	0.000	0.000	0.000	0.000	0.000	0.000	0.000	0.000	0.000	0.016	0.016	0.019	0.015	2.901	0.015	0.184	208	1660	100	216	13235	13451	216	13504	13720	Error	Error	-5.937	216	13235	216	13504	126446	3142487	0.868	14.303	0	0	0
1	9	3	"A15"	"A15"	15730	18175	90	606	653	407	62	393	393	413	197	47	52	23	0	14298	14675	4200	28	1615	1615	1644	417	25	99	98	0	0.000	0.000	0.000	0.000	0.000	0.000	0.000	0.000	0.000	0.000	0.000	0.000	0.000	0.000	0.017	0.020	0.019	0.017	3.064	0.015	0.104	256	1924	100	213	12683	12896	260	13060	13320	Error	Error	-5.896	213	12683	260	13060	167116	3756701	1.218	31.249	0	0	0
1	10	3	"A16"	"A16"	16025	18175	85	588	603	231	38	379	379	411	198	48	51	18	0	20477	19024	4437	23	1636	1636	1750	963	55	100	100	0	0.000	0.000	0.000	0.000	0.000	0.000	0.000	0.000	0.000	0.000	0.000	0.000	0.000	0.000	0.011	0.013	0.015	0.012	2.819	0.011	0.145	208	1660	100	209	18841	19050	224	17388	17612	Error	Error	-6.494	209	18841	224	17388	125416	3956909	0.970	17.938	0	0	0
1	11	3	"A16"	"A16"	16325	18175	85	602	647	245	37	407	407	442	217	49	46	16	0	19299	18425	4063	22	1668	1668	1769	756	42	100	100	0	0.000	0.000	0.000	0.000	0.000	0.000	0.000	0.000	0.000	0.000	0.000	0.000	0.000	0.000	0.011	0.014	0.015	0.012	2.852	0.012	0.140	208	1660	100	195	17631	17826	240	16757	16997	Error	Error	-6.498	195	17631	240	16757	134659	3832471	0.945	22.032	0	0	0
1	12	3	"A16"	"A16"	16625	18175	85	617	648	313	48	397	397	432	239	55	46	17	0	19412	18724	4148	22	1636	1636	1752	985	56	100	100	0	0.000	0.000	0.000	0.000	0.000	0.000	0.000	0.000	0.000	0.000	0.000	0.000	0.000	0.000	0.012	0.015	0.016	0.013	2.705	0.012	0.120	208	1660	100	220	17776	17996	251	17088	17339	Error	Error	-6.336	220	17776	251	17088	134718	3894566	0.904	17.230	0	0	0
1	13	3	"A17"	"A17"	16920	18170	85	569	600	273	45	412	412	444	210	47	38	14	0	10016	10081	1759	17	1652	1652	1720	570	33	100	100	0	0.000	0.000	0.000	0.000	0.000	0.000	0.000	0.000	0.000	0.000	0.000	0.000	0.000	0.000	0.019	0.022	0.026	0.023	2.673	0.016	0.063	208	1660	100	157	8364	8521	188	8429	8617	Error	Error	-5.735	157	8364	188	8429	124700	2096817	0.743	14.668	0	0	0
1	14	3	"A17"	"A17"	17225	18170	85	552	623	704	113	410	410	434	213	49	36	12	0	9672	9620	1884	19	1650	1650	1716	530	30	100	100	0	0.000	0.000	0.000	0.000	0.000	0.000	0.000	0.000	0.000	0.000	0.000	0.000	0.000	0.000	0.018	0.027	0.027	0.025	2.615	0.019	0.034	208	1660	100	142	8022	8164	213	7970	8183	Error	Error	-5.820	142	8022	213	7970	129555	2000956	0.887	14.913	0	0	0
1	15	3	"A17"	"A17"	17525	18165	80	549	573	232	40	406	406	445	359	80	20	1	0	9304	9316	1095	11	1671	1671	1746	718	41	100	100	0	0.000	0.000	0.000	0.000	0.000	0.000	0.000	0.000	0.000	0.000	0.000	0.000	0.000	0.000	0.019	0.022	0.029	0.022	3.038	0.015	0.064	208	1512	100	143	7633	7776	167	7645	7812	Error	Error	-5.738	143	7633	167	7645	119162	1937829	0.357	10.543	0	0	0
1	16	3	"A18"	"A18"	17825	18165	80	589	615	239	38	423	423	451	211	46	43	13	0	9866	9843	2420	24	1715	1715	1821	858	47	100	100	0	0.000	0.000	0.000	0.000	0.000	0.000	0.000	0.000	0.000	0.000	0.000	0.000	0.000	0.000	0.020	0.024	0.029	0.024	2.779	0.016	0.092	208	1512	100	166	8151	8317	192	8128	8320	Error	Error	-5.618	166	8151	192	8128	127884	2047357	0.777	9.350	0	0	0
1	17	3	"A18"	"A18"	18125	18170	90	572	608	273	44	448	448	476	240	50	32	10	0	9053	9227	3407	36	1748	1748	1780	496	27	100	99	0	0.000	0.000	0.000	0.000	0.000	0.000	0.000	0.000	0.000	0.000	0.000	0.000	0.000	0.000	0.017	0.021	0.032	0.025	3.664	0.014	0.049	256	1924	100	124	7305	7429	160	7479	7639	Error	Error	-5.880	124	7305	160	7479	155667	2362123	0.550	15.014	0	0	0
1	18	3	"A18"	"A18"	18425	18165	85	540	584	270	46	443	443	525	1171	223	0	0	0	8291	8285	2449	29	1787	1787	1906	1655	86	100	87	0	0.000	0.000	0.000	0.000	0.000	0.000	0.000	0.000	0.000	0.000	0.000	0.000	0.000	0.000	0.015	0.022	0.037	0.029	2.869	0.027	0.010	208	1660	100	97	6504	6601	141	6498	6639	Error	Error	-6.067	97	6504	141	6498	121534	1723252	0.050	3.854	0	0	0
1	1	4	"A19"	"A19"	13330	18490	85	491	502	206	41	379	379	400	177	44	38	12	0	8016	8046	2019	25	1486	1486	1533	458	29	100	100	0	0.000	0.000	0.000	0.000	0.000	0.000	0.000	0.000	0.000	0.000	0.000	0.000	0.000	0.000	0.017	0.019	0.029	0.025	2.617	0.015	0.059	208	1660	100	112	6530	6642	123	6560	6683	Error	Error	-5.866	112	6530	123	6560	104382	1673488	0.576	14.221	0	0	0
1	2	4	"A19"	"A19"	13630	18490	85	502	559	290	51	383	383	408	189	46	39	13	0	8791	8451	2301	27	1480	1480	1537	510	33	100	100	0	0.000	0.000	0.000	0.000	0.000	0.000	0.000	0.000	0.000	0.000	0.000	0.000	0.000	0.000	0.016	0.025	0.028	0.023	3.133	0.020	0.093	208	1660	100	119	7311	7430	176	6971	7147	Error	Error	-5.941	119	7311	176	6971	116296	1757868	0.799	13.557	0	0	0
1	3	4	"A19"	"A19"	13930	18490	90	542	554	224	40	372	372	400	200	50	42	15	0	9701	9484	2580	27	1457	1457	1478	273	18	100	100	0	0.000	0.000	0.000	0.000	0.000	0.000	0.000	0.000	0.000	0.000	0.000	0.000	0.000	0.000	0.021	0.023	0.029	0.023	2.845	0.016	0.076	256	1924	100	170	8244	8414	182	8027	8209	Error	Error	-5.600	170	8244	182	8027	141731	2427914	0.770	29.326	0	0	0
1	4	4	"A20"	"A20"	14230	18485	85	564	566	201	35	384	384	409	191	46	46	16	0	12687	13177	2508	19	1511	1511	1610	815	50	100	100	0	0.000	0.000	0.000	0.000	0.000	0.000	0.000	0.000	0.000	0.000	0.000	0.000	0.000	0.000	0.016	0.016	0.020	0.016	2.648	0.013	0.094	208	1660	100	180	11176	11356	182	11666	11848	Error	Error	-5.956	180	11176	182	11666	117702	2740919	0.822	14.193	0	0	0
1	5	4	"A20"	"A20"	14530	18485	80	618	630	217	34	385	385	410	204	49	53	24	0	15034	15575	2926	18	1532	1532	1634	897	54	100	100	0	0.000	0.000	0.000	0.000	0.000	0.000	0.000	0.000	0.000	0.000	0.000	0.000	0.000	0.000	0.017	0.017	0.019	0.015	2.810	0.015	0.185	208	1512	100	233	13502	13735	245	14043	14288	Error	Error	-5.857	233	13502	245	14043	131042	3239521	1.078	15.542	0	0	0
1	6	4	"A20"	"A20"	14830	18485	80	599	624	269	43	380	380	406	199	49	53	22	0	15479	16173	3074	19	1551	1551	1660	873	52	100	100	0	0.000	0.000	0.000	0.000	0.000	0.000	0.000	0.000	0.000	0.000	0.000	0.000	0.000	0.000	0.016	0.017	0.018	0.015	2.675	0.014	0.156	208	1512	100	219	13928	14147	244	14622	14866	Error	Error	-5.991	219	13928	244	14622	129805	3363889	1.095	16.624	0	0	0
1	7	4	"A21"	"A21"	15125	18480	85	551	579	236	40	384	384	407	190	46	44	21	0	14430	14657	2680	18	1515	1515	1619	898	55	100	100	0	0.000	0.000	0.000	0.000	0.000	0.000	0.000	0.000	0.000	0.000	0.000	0.000	0.000	0.000	0.013	0.015	0.018	0.013	3.056	0.013	0.148	208	1660	100	167	12915	13082	195	13142	13337	Error	Error	-6.273	167	12915	195	13142	120414	3048569	0.905	14.519	0	0	0
1	8	4	"A21"	"A21"	15425	18480	85	589	618	269	43	397	397	416	190	45	50	21	0	16557	16696	2581	15	1548	1548	1702	1272	74	100	100	0	0.000	0.000	0.000	0.000	0.000	0.000	0.000	0.000	0.000	0.000	0.000	0.000	0.000	0.000	0.013	0.015	0.016	0.014	2.470	0.013	0.147	208	1660	100	192	15009	15201	221	15148	15369	Error	Error	-6.289	192	15009	221	15148	128528	3472857	1.063	11.788	0	0	0
1	9	4	"A21"	"A21"	15725	18485	85	572	603	225	37	394	394	425	214	50	44	15	0	16655	16263	3777	23	1562	1562	1671	953	57	100	100	0	0.000	0.000	0.000	0.000	0.000	0.000	0.000	0.000	0.000	0.000	0.000	0.000	0.000	0.000	0.012	0.014	0.017	0.013	2.715	0.011	0.112	208	1660	100	178	15093	15271	209	14701	14910	Error	Error	-6.406	178	15093	209	14701	125465	3382638	0.832	15.312	0	0	0
1	10	4	"A22"	"A22"	16025	18480	90	611	635	258	40	387	387	416	201	48	55	19	0	14463	14277	3523	24	1555	1555	1581	330	20	100	100	0	0.000	0.000	0.000	0.000	0.000	0.000	0.000	0.000	0.000	0.000	0.000	0.000	0.000	0.000	0.017	0.019	0.020	0.018	2.867	0.015	0.090	256	1924	100	224	12908	13132	248	12722	12970	Error	Error	-5.849	224	12908	248	12722	162517	3654827	1.090	38.473	0	0	0
1	11	4	"A22"	"A22"	16325	18485	90	588	626	250	39	399	399	422	203	48	48	20	0	14126	14305	3441	24	1593	1593	1623	438	26	100	100	0	0.000	0.000	0.000	0.000	0.000	0.000	0.000	0.000	0.000	0.000	0.000	0.000	0.000	0.000	0.015	0.018	0.020	0.016	2.933	0.016	0.162	256	1924	100	189	12533	12722	227	12712	12939	Error	Error	-6.051	189	12533	227	12712	160194	3662021	1.005	28.954	0	0	0
1	12	4	"A22"	"A22"	16630	18480	85	636	679	303	44	403	403	431	213	49	52	24	0	14579	14886	2727	18	1608	1608	1728	975	56	100	100	0	0.000	0.000	0.000	0.000	0.000	0.000	0.000	0.000	0.000	0.000	0.000	0.000	0.000	0.000	0.018	0.021	0.021	0.017	2.927	0.018	0.158	208	1660	100	233	12971	13204	276	13278	13554	Error	Error	-5.799	233	12971	276	13278	141154	3096193	1.164	13.495	0	0	0
1	13	4	"A23"	"A23"	16925	18475	90	629	668	422	63	410	410	441	259	58	39	12	0	14109	14031	3035	21	1617	1617	1678	836	49	100	99	0	0.000	0.000	0.000	0.000	0.000	0.000	0.000	0.000	0.000	0.000	0.000	0.000	0.000	0.000	0.018	0.021	0.020	0.018	2.767	0.016	0.087	256	1924	100	219	12492	12711	258	12414	12672	Error	Error	-5.834	219	12492	258	12414	170949	3591986	0.876	14.776	0	0	0
1	14	4	"A23"	"A23"	17230	18480	90	659	678	241	35	404	404	435	308	70	42	8	0	13487	13623	3604	26	1611	1611	1653	398	24	100	100	0	0.000	0.000	0.000	0.000	0.000	0.000	0.000	0.000	0.000	0.000	0.000	0.000	0.000	0.000	0.021	0.023	0.023	0.020	2.542	0.019	0.180	256	1924	100	255	11876	12131	274	12012	12286	Error	Error	-5.541	255	11876	274	12012	173496	3487474	0.789	30.075	0	0	0
1	15	4	"A23"	"A23"	17525	18470	100	571	618	341	55	414	414	462	713	154	4	0	0	12395	11315	4827	42	1628	1628	1663	433	26	93	91	0	0.000	0.000	0.000	0.000	0.000	0.000	0.000	0.000	0.000	0.000	0.000	0.000	0.000	0.000	0.015	0.021	0.024	0.023	3.821	0.014	0.005	316	2384	100	157	10767	10924	204	9687	9891	Error	Error	-6.100	157	10767	204	9687	195307	3575492	0.219	22.291	0	0	0
1	16	4	"A24"	"A24"	17830	18470	80	539	570	253	44	416	416	447	212	47	35	14	0	9417	9339	2201	23	1646	1646	1751	805	45	100	100	0	0.000	0.000	0.000	0.000	0.000	0.000	0.000	0.000	0.000	0.000	0.000	0.000	0.000	0.000	0.016	0.020	0.027	0.024	2.671	0.016	0.070	208	1512	100	123	7771	7894	154	7693	7847	Error	Error	-5.981	123	7771	154	7693	118649	1942588	0.580	9.426	0	0	0
1	17	4	"A24"	"A24"	18130	18470	100	523	560	299	53	426	426	455	246	54	25	6	0	8314	8201	3817	46	1658	1658	1687	439	26	92	91	0	0.000	0.000	0.000	0.000	0.000	0.000	0.000	0.000	0.000	0.000	0.000	0.000	0.000	0.000	0.015	0.020	0.028	0.026	3.732	0.017	0.039	316	2384	100	97	6656	6753	134	6543	6677	Error	Error	-6.101	97	6656	134	6543	177009	2591598	0.427	14.838	0	0	0
1	18	4	"A24"	"A24"	18430	18470	85	590	626	258	41	440	440	467	238	50	33	10	0	8966	9342	2526	27	1735	1735	1833	788	42	100	100	0	0.000	0.000	0.000	0.000	0.000	0.000	0.000	0.000	0.000	0.000	0.000	0.000	0.000	0.000	0.021	0.024	0.031	0.026	2.821	0.017	0.065	208	1660	100	150	7231	7381	186	7607	7793	Error	Error	-5.591	150	7231	186	7607	130163	1943145	0.668	9.529	0	0	0
1	1	5	"A25"	"A25"	13335	18785	90	520	537	240	44	364	364	394	230	58	41	10	0	14818	12771	5146	40	1375	1375	1400	406	29	100	100	0	0.000	0.000	0.000	0.000	0.000	0.000	0.000	0.000	0.000	0.000	0.000	0.000	0.000	0.000	0.012	0.015	0.020	0.017	2.977	0.014	0.148	256	1924	100	156	13443	13599	173	11396	11569	Error	Error	-6.429	156	13443	173	11396	137592	3269264	0.622	28.007	0	0	0
1	2	5	"A25"	"A25"	13635	18780	90	500	532	247	46	357	357	386	196	50	39	16	0	11084	10552	4171	39	1367	1367	1387	271	19	100	100	0	0.000	0.000	0.000	0.000	0.000	0.000	0.000	0.000	0.000	0.000	0.000	0.000	0.000	0.000	0.015	0.019	0.022	0.019	3.053	0.017	0.108	256	1924	100	143	9717	9860	175	9185	9360	Error	Error	-6.086	143	9717	175	9185	136285	2701371	0.745	33.819	0	0	0
1	3	5	"A25"	"A25"	13935	18785	90	559	595	292	49	373	373	407	418	102	19	1	0	15814	13797	5362	38	1390	1390	1424	457	32	100	100	0	0.000	0.000	0.000	0.000	0.000	0.000	0.000	0.000	0.000	0.000	0.000	0.000	0.000	0.000	0.013	0.018	0.019	0.017	3.037	0.026	0.068	256	1924	100	186	14424	14610	222	12407	12629	Error	Error	-6.277	186	14424	222	12407	152246	3531965	0.450	27.074	0	0	0
1	4	5	"A26"	"A26"	14230	18775	85	588	628	223	35	377	377	407	245	60	42	13	0	20990	21709	2691	12	1447	1447	1641	1467	89	100	100	0	0.000	0.000	0.000	0.000	0.000	0.000	0.000	0.000	0.000	0.000	0.000	0.000	0.000	0.000	0.011	0.012	0.011	0.010	2.683	0.010	0.108	208	1660	100	211	19543	19754	251	20262	20513	Error	Error	-6.533	211	19543	251	20262	130565	4515468	0.902	13.680	0	0	0
1	5	5	"A26"	"A26"	14530	18775	90	509	543	262	48	365	365	395	208	52	37	16	0	14373	12512	4433	35	1424	1424	1457	360	24	100	99	0	0.000	0.000	0.000	0.000	0.000	0.000	0.000	0.000	0.000	0.000	0.000	0.000	0.000	0.000	0.011	0.016	0.019	0.016	3.442	0.012	0.080	256	1924	100	144	12949	13093	178	11088	11266	Error	Error	-6.491	144	12949	178	11088	138966	3202953	0.712	30.708	0	0	0
1	6	5	"A26"	"A26"	14835	18775	90	565	595	255	42	374	374	404	200	49	47	21	0	18591	18020	3423	18	1427	1427	1459	331	22	100	100	0	0.000	0.000	0.000	0.000	0.000	0.000	0.000	0.000	0.000	0.000	0.000	0.000	0.000	0.000	0.011	0.013	0.014	0.012	2.711	0.012	0.154	256	1924	100	191	17164	17355	221	16593	16814	Error	Error	-6.490	191	17164	221	16593	152201	4613179	0.955	50.033	0	0	0
1	7	5	"A27"	"A27"	15130	18775	90	531	567	242	42	396	396	416	193	46	39	16	0	12865	11962	5344	44	1477	1477	1505	295	19	100	100	0	0.000	0.000	0.000	0.000	0.000	0.000	0.000	0.000	0.000	0.000	0.000	0.000	0.000	0.000	0.012	0.016	0.019	0.019	2.828	0.012	0.089	256	1924	100	135	11388	11523	171	10485	10656	Error	Error	-6.398	135	11388	171	10485	145277	3062357	0.782	35.447	0	0	0
1	8	5	"A27"	"A27"	15435	18780	90	532	549	237	43	375	375	405	198	48	43	16	0	14046	12666	5179	40	1448	1448	1469	303	20	100	100	0	0.000	0.000	0.000	0.000	0.000	0.000	0.000	0.000	0.000	0.000	0.000	0.000	0.000	0.000	0.012	0.016	0.020	0.017	2.873	0.014	0.121	256	1924	100	157	12598	12755	174	11218	11392	Error	Error	-6.326	157	12598	174	11218	140537	3242579	0.727	36.954	0	0	0
1	9	5	"A27"	"A27"	15735	18780	90	511	549	241	43	378	378	403	199	49	39	13	0	11082	9768	3811	39	1437	1437	1462	363	24	100	100	0	0.000	0.000	0.000	0.000	0.000	0.000	0.000	0.000	0.000	0.000	0.000	0.000	0.000	0.000	0.014	0.021	0.024	0.021	3.199	0.017	0.089	256	1924	100	133	9645	9778	171	8331	8502	Error	Error	-6.180	133	9645	171	8331	140423	2500510	0.734	22.882	0	0	0
1	10	5	"A28"	"A28"	16030	18770	85	597	621	233	37	374	374	401	185	46	59	27	0	20190	19673	3198	16	1466	1466	1627	1206	74	100	100	0	0.000	0.000	0.000	0.000	0.000	0.000	0.000	0.000	0.000	0.000	0.000	0.000	0.000	0.000	0.012	0.014	0.015	0.012	2.509	0.012	0.197	208	1660	100	223	18724	18947	247	18207	18454	Error	Error	-6.392	223	18724	247	18207	129163	4091969	1.189	14.964	0	0	0
1	11	5	"A28"	"A28"	16330	18770	85	556	633	763	120	376	376	404	194	48	45	21	0	15764	15730	2495	15	1501	1501	1621	948	58	100	100	0	0.000	0.000	0.000	0.000	0.000	0.000	0.000	0.000	0.000	0.000	0.000	0.000	0.000	0.000	0.013	0.018	0.015	0.013	2.975	0.017	0.070	208	1660	100	180	14263	14443	257	14229	14486	Error	Error	-6.308	180	14263	257	14229	131609	3271880	1.180	14.883	0	0	0
1	12	5	"A28"	"A28"	16635	18775	90	641	674	270	40	383	383	418	250	59	51	18	0	20194	19398	4430	22	1506	1506	1539	333	21	100	100	0	0.000	0.000	0.000	0.000	0.000	0.000	0.000	0.000	0.000	0.000	0.000	0.000	0.000	0.000	0.014	0.016	0.017	0.014	2.981	0.015	0.233	256	1924	100	258	18688	18946	291	17892	18183	Error	Error	-6.179	258	18688	291	17892	172458	4965767	1.024	53.631	0	0	0
1	13	5	"A29"	"A29"	16930	18770	85	1698	1824	805	44	383	383	425	340	80	95	84	0	16272	15785	2778	17	1511	1511	1592	646	40	100	100	0	0.000	0.000	0.000	0.000	0.000	0.000	0.000	0.000	0.000	0.000	0.000	0.000	0.000	0.000	0.089	0.101	0.089	0.085	1.893	0.096	0.681	208	1660	100	1315	14761	16076	1441	14274	15715	Error	Error	-3.489	1315	14761	1441	14274	379360	3283288	4.115	21.971	0	0	0
1	14	5	"A29"	"A29"	17230	18770	85	1696	1688	754	44	394	394	434	284	65	90	81	0	17062	16242	3352	20	1548	1548	1653	917	55	100	100	0	0.000	0.000	0.000	0.000	0.000	0.000	0.000	0.000	0.000	0.000	0.000	0.000	0.000	0.000	0.084	0.088	0.086	0.073	2.067	0.089	0.705	208	1660	100	1302	15514	16816	1294	14694	15988	Error	Error	-3.575	1302	15514	1294	14694	351007	3378267	4.415	15.909	0	0	0
1	15	5	"A29"	"A29"	17530	18770	85	1560	1616	751	46	407	407	441	232	52	89	78	0	16592	15639	3183	20	1569	1569	1656	757	45	100	100	0	0.000	0.000	0.000	0.000	0.000	0.000	0.000	0.000	0.000	0.000	0.000	0.000	0.000	0.000	0.077	0.086	0.078	0.066	2.341	0.087	0.653	208	1660	100	1153	15023	16176	1209	14070	15279	Error	Error	-3.704	1153	15023	1209	14070	336030	3252936	5.065	18.472	0	0	0
1	16	5	"A30"	"A30"	17830	18765	100	511	551	268	48	395	395	425	213	50	36	12	0	10574	9619	4725	49	1528	1528	1556	339	21	94	91	0	0.000	0.000	0.000	0.000	0.000	0.000	0.000	0.000	0.000	0.000	0.000	0.000	0.000	0.000	0.013	0.019	0.026	0.024	3.176	0.016	0.080	316	2384	100	116	9046	9162	156	8091	8247	Error	Error	-6.285	116	9046	156	8091	173965	3039452	0.592	23.785	0	0	0
1	17	5	"A30"	"A30"	18130	18770	90	605	632	281	44	413	413	445	217	48	47	19	0	15607	13765	6117	44	1616	1616	1636	318	19	100	100	0	0.000	0.000	0.000	0.000	0.000	0.000	0.000	0.000	0.000	0.000	0.000	0.000	0.000	0.000	0.014	0.018	0.022	0.020	2.879	0.016	0.147	256	1924	100	192	13991	14183	219	12149	12368	Error	Error	-6.187	192	13991	219	12149	161836	3523823	0.862	38.142	0	0	0
1	18	5	"A30"	"A30"	18430	18770	85	574	604	228	37	416	416	446	218	48	41	13	0	13163	11562	4062	35	1673	1673	1752	729	41	100	100	0	0.000	0.000	0.000	0.000	0.000	0.000	0.000	0.000	0.000	0.000	0.000	0.000	0.000	0.000	0.014	0.019	0.024	0.020	2.867	0.016	0.103	208	1660	100	158	11490	11648	188	9889	10077	Error	Error	-6.184	158	11490	188	9889	125559	2404940	0.725	13.457	0	0	0
1	1	6	"A31"	"A31"	13335	19095	85	547	574	224	39	354	354	381	185	48	50	23	0	18896	17429	6174	35	1361	1361	1516	1148	75	100	100	0	0.000	0.000	0.000	0.000	0.000	0.000	0.000	0.000	0.000	0.000	0.000	0.000	0.000	0.000	0.011	0.014	0.014	0.013	2.906	0.011	0.162	208	1660	100	193	17535	17728	220	16068	16288	Error	Error	-6.505	193	17535	220	16068	119346	3625179	1.043	13.861	0	0	0
1	2	6	"A31"	"A31"	13635	19085	100	529	553	227	41	416	416	763	3847	504	0	0	0	11829	9984	4860	48	1504	1504	2100	4635	220	72	58	0	0.000	0.000	0.000	0.000	0.000	0.000	0.000	0.000	0.000	0.000	0.000	0.000	0.000	0.000	0.011	0.016	0.024	0.024	4.260	0.047	0.169	316	2384	100	113	10325	10438	137	8480	8617	Error	Error	-6.514	113	10325	137	8480	174881	3154861	-0.055	1.701	0	0	0
1	3	6	"A31"	"A31"	13935	19085	100	495	533	225	42	375	375	397	247	62	28	8	0	17628	14335	6839	47	1415	1415	1617	926	57	90	86	0	0.000	0.000	0.000	0.000	0.000	0.000	0.000	0.000	0.000	0.000	0.000	0.000	0.000	0.000	0.007	0.012	0.015	0.014	3.922	0.012	0.070	316	2384	100	120	16213	16333	158	12920	13078	Error	Error	-7.078	120	16213	158	12920	168294	4529941	0.551	13.734	0	0	0
1	4	6	"A32"	"A32"	14235	19090	90	528	539	225	41	351	351	379	189	49	47	21	0	18049	15855	6205	39	1385	1385	1420	334	23	100	100	0	0.000	0.000	0.000	0.000	0.000	0.000	0.000	0.000	0.000	0.000	0.000	0.000	0.000	0.000	0.011	0.013	0.017	0.015	2.473	0.012	0.152	256	1924	100	177	16664	16841	188	14470	14658	Error	Error	-6.557	177	16664	188	14470	138021	4058762	0.847	43.219	0	0	0
1	5	6	"A32"	"A32"	14535	19090	90	489	517	219	42	356	356	386	218	56	35	10	0	15181	13793	5364	38	1399	1399	1439	361	25	100	100	0	0.000	0.000	0.000	0.000	0.000	0.000	0.000	0.000	0.000	0.000	0.000	0.000	0.000	0.000	0.010	0.013	0.018	0.015	2.613	0.011	0.099	256	1924	100	133	13782	13915	161	12394	12555	Error	Error	-6.695	133	13782	161	12394	132419	3531128	0.601	34.222	0	0	0
1	6	6	"A32"	"A32"	14835	19085	85	521	542	200	36	353	353	386	280	72	31	3	0	16613	16518	1999	12	1379	1379	1491	839	56	100	100	0	0.000	0.000	0.000	0.000	0.000	0.000	0.000	0.000	0.000	0.000	0.000	0.000	0.000	0.000	0.011	0.012	0.015	0.012	2.541	0.010	0.109	208	1660	100	168	15234	15402	189	15139	15328	Error	Error	-6.503	168	15234	189	15139	112823	3435772	0.557	17.911	0	0	0
1	7	6	"A33"	"A33"	15135	19080	85	486	513	226	44	371	371	405	251	61	25	8	0	6787	7749	3870	49	1398	1398	1445	413	28	100	100	0	0.000	0.000	0.000	0.000	0.000	0.000	0.000	0.000	0.000	0.000	0.000	0.000	0.000	0.000	0.021	0.022	0.034	0.026	3.680	0.018	0.051	208	1660	100	115	5389	5504	142	6351	6493	Error	Error	-5.550	115	5389	142	6351	106740	1611838	0.430	15.264	0	0	0
1	8	6	"A33"	"A33"	15435	19080	100	419	438	194	44	362	362	389	210	53	21	6	0	5331	6576	4609	70	1376	1376	1391	256	18	93	87	0	0.000	0.000	0.000	0.000	0.000	0.000	0.000	0.000	0.000	0.000	0.000	0.000	0.000	0.000	0.014	0.015	0.032	0.037	4.061	0.011	0.021	316	2384	100	57	3955	4012	76	5200	5276	Error	Error	-6.117	57	3955	76	5200	138369	2078036	0.233	20.254	0	0	0
1	9	6	"A33"	"A33"	15735	19080	100	404	436	217	49	367	367	398	265	66	16	2	0	4337	5647	3834	67	1384	1384	1403	270	19	92	88	0	0.000	0.000	0.000	0.000	0.000	0.000	0.000	0.000	0.000	0.000	0.000	0.000	0.000	0.000	0.013	0.016	0.042	0.045	4.739	0.014	0.035	316	2384	100	37	2953	2990	69	4263	4332	Error	Error	-6.319	37	2953	69	4263	137903	1784446	0.143	15.719	0	0	0
1	10	6	"A34"	"A34"	16035	19080	85	486	512	211	41	370	370	392	184	46	40	15	0	11547	10393	4429	42	1456	1456	1526	641	42	100	100	0	0.000	0.000	0.000	0.000	0.000	0.000	0.000	0.000	0.000	0.000	0.000	0.000	0.000	0.000	0.011	0.016	0.025	0.021	3.148	0.014	0.119	208	1660	100	116	10091	10207	142	8937	9079	Error	Error	-6.443	116	10091	142	8937	106547	2161783	0.652	13.833	0	0	0
1	11	6	"A34"	"A34"	16335	19080	85	436	479	210	43	363	363	394	225	57	28	5	0	11321	10207	4243	41	1459	1459	1539	752	48	100	99	0	0.000	0.000	0.000	0.000	0.000	0.000	0.000	0.000	0.000	0.000	0.000	0.000	0.000	0.000	0.007	0.013	0.020	0.016	3.262	0.012	0.047	208	1660	100	73	9862	9935	116	8748	8864	Error	Error	-7.078	73	9862	116	8748	99579	2123094	0.378	11.527	0	0	0
1	12	6	"A34"	"A34"	16635	19080	100	423	454	207	45	380	380	403	191	47	24	9	0	8060	7779	3923	50	1452	1452	1476	284	19	97	94	0	0.000	0.000	0.000	0.000	0.000	0.000	0.000	0.000	0.000	0.000	0.000	0.000	0.000	0.000	0.007	0.012	0.029	0.027	4.371	0.010	0.032	316	2384	100	43	6608	6651	74	6327	6401	Error	Error	-7.264	43	6608	74	6327	143504	2458219	0.267	22.194	0	0	0
1	13	6	"A35"	"A35"	16935	19080	90	536	550	222	40	379	379	413	264	63	33	5	0	9814	9662	2124	21	1472	1472	1500	328	21	100	100	0	0.000	0.000	0.000	0.000	0.000	0.000	0.000	0.000	0.000	0.000	0.000	0.000	0.000	0.000	0.019	0.021	0.026	0.022	2.927	0.016	0.047	256	1924	100	157	8342	8499	171	8190	8361	Error	Error	-5.732	157	8342	171	8190	140769	2473414	0.519	24.884	0	0	0
1	14	6	"A35"	"A35"	17235	19075	85	503	542	263	48	371	371	409	227	55	31	12	0	11381	11958	2976	24	1490	1490	1636	985	60	100	100	0	0.000	0.000	0.000	0.000	0.000	0.000	0.000	0.000	0.000	0.000	0.000	0.000	0.000	0.000	0.013	0.016	0.019	0.016	3.155	0.012	0.057	208	1660	100	132	9891	10023	171	10468	10639	Error	Error	-6.228	132	9891	171	10468	112727	2487183	0.586	10.479	0	0	0
1	15	6	"A35"	"A35"	17535	19080	90	555	575	238	41	369	369	396	197	49	46	17	0	13900	13833	4111	29	1496	1496	1525	328	21	100	100	0	0.000	0.000	0.000	0.000	0.000	0.000	0.000	0.000	0.000	0.000	0.000	0.000	0.000	0.000	0.015	0.017	0.019	0.016	2.933	0.014	0.126	256	1924	100	186	12404	12590	206	12337	12543	Error	Error	-6.059	186	12404	206	12337	147178	3541122	0.909	37.524	0	0	0
1	16	6	"A36"	"A36"	17835	19075	90	498	550	342	62	381	381	411	197	47	39	11	0	9044	8913	2830	31	1503	1503	1524	311	20	100	100	0	0.000	0.000	0.000	0.000	0.000	0.000	0.000	0.000	0.000	0.000	0.000	0.000	0.000	0.000	0.016	0.023	0.028	0.022	3.611	0.017	0.057	256	1924	100	117	7541	7658	169	7410	7579	Error	Error	-6.010	117	7541	169	7410	140817	2281714	0.706	23.759	0	0	0
1	17	6	"A36"	"A36"	18135	19075	90	513	550	232	42	401	401	433	204	47	33	14	0	10204	9824	3884	39	1565	1565	1587	332	20	100	100	0	0.000	0.000	0.000	0.000	0.000	0.000	0.000	0.000	0.000	0.000	0.000	0.000	0.000	0.000	0.013	0.018	0.025	0.023	2.741	0.014	0.066	256	1924	100	112	8639	8751	149	8259	8408	Error	Error	-6.269	112	8639	149	8259	140813	2514846	0.574	24.810	0	0	0
1	18	6	"A36"	"A36"	18435	19075	85	534	556	206	37	409	409	437	214	48	35	9	0	10658	9819	3180	32	1610	1610	1676	547	32	100	100	0	0.000	0.000	0.000	0.000	0.000	0.000	0.000	0.000	0.000	0.000	0.000	0.000	0.000	0.000	0.014	0.018	0.022	0.019	3.097	0.014	0.069	208	1660	100	125	9048	9173	147	8209	8356	Error	Error	-6.178	125	9048	147	8209	115549	2042395	0.556	14.887	0	0	0
1	1	7	"A37"	"A37"	13340	19385	95	498	528	217	41	355	355	383	214	55	35	12	0	7938	7749	3142	40	1373	1373	1409	387	27	100	99	0	0.000	0.000	0.000	0.000	0.000	0.000	0.000	0.000	0.000	0.000	0.000	0.000	0.000	0.000	0.022	0.027	0.035	0.034	2.811	0.016	0.062	256	2088	100	143	6565	6708	173	6376	6549	Error	Error	-5.521	143	6565	173	6376	135272	1983825	0.678	16.382	0	0	0
1	2	7	"A37"	"A37"	13640	19385	100	487	522	231	44	362	362	381	181	47	42	19	0	6101	6226	2379	38	1382	1382	1455	564	38	98	94	0	0.000	0.000	0.000	0.000	0.000	0.000	0.000	0.000	0.000	0.000	0.000	0.000	0.000	0.000	0.026	0.033	0.044	0.039	3.306	0.028	0.027	316	2384	100	125	4719	4844	160	4844	5004	Error	Error	-5.238	125	4719	160	4844	164944	1967517	0.779	8.459	0	0	0
1	3	7	"A37"	"A37"	13940	19380	90	486	516	223	43	362	362	393	235	59	33	7	0	6742	7237	2680	37	1421	1421	1488	492	33	100	100	0	0.000	0.000	0.000	0.000	0.000	0.000	0.000	0.000	0.000	0.000	0.000	0.000	0.000	0.000	0.023	0.026	0.040	0.033	2.903	0.016	0.032	256	1924	100	124	5321	5445	154	5816	5970	Error	Error	-5.423	124	5321	154	5816	132205	1852755	0.523	11.685	0	0	0
1	4	7	"A38"	"A38"	14240	19380	90	616	652	296	45	354	354	380	182	47	63	32	0	20672	20665	3956	19	1374	1374	1409	295	20	100	100	0	0.000	0.000	0.000	0.000	0.000	0.000	0.000	0.000	0.000	0.000	0.000	0.000	0.000	0.000	0.014	0.015	0.015	0.013	2.681	0.015	0.267	256	1924	100	262	19298	19560	298	19291	19589	Error	Error	-6.203	262	19298	298	19291	167007	5290181	1.495	65.275	0	0	0
1	5	7	"A38"	"A38"	14540	19380	90	545	576	213	36	351	351	373	179	47	52	24	0	20053	19353	4026	20	1365	1365	1393	298	21	100	100	0	0.000	0.000	0.000	0.000	0.000	0.000	0.000	0.000	0.000	0.000	0.000	0.000	0.000	0.000	0.010	0.013	0.014	0.012	2.522	0.012	0.186	256	1924	100	194	18688	18882	225	17988	18213	Error	Error	-6.590	194	18688	225	17988	147425	4954455	1.134	60.268	0	0	0
1	6	7	"A38"	"A38"	14840	19380	90	567	591	237	40	347	347	380	250	65	44	12	0	19819	19088	3633	19	1399	1399	1437	342	23	100	100	0	0.000	0.000	0.000	0.000	0.000	0.000	0.000	0.000	0.000	0.000	0.000	0.000	0.000	0.000	0.012	0.014	0.015	0.013	2.395	0.012	0.171	256	1924	100	220	18420	18640	244	17689	17933	Error	Error	-6.388	220	18420	244	17689	151292	4886428	0.844	51.611	0	0	0
1	7	7	"A39"	"A39"	15135	19380	90	454	483	208	43	359	359	388	200	51	32	7	0	11115	10827	5753	53	1371	1371	1399	321	22	100	99	0	0.000	0.000	0.000	0.000	0.000	0.000	0.000	0.000	0.000	0.000	0.000	0.000	0.000	0.000	0.010	0.013	0.019	0.017	3.169	0.011	0.080	256	1924	100	95	9744	9839	124	9456	9580	Error	Error	-6.680	95	9744	124	9456	123687	2771809	0.475	29.371	0	0	0
1	8	7	"A39"	"A39"	15440	19380	90	448	468	205	43	350	350	394	443	112	7	0	0	9813	9909	5054	51	1380	1380	1437	715	49	100	96	0	0.000	0.000	0.000	0.000	0.000	0.000	0.000	0.000	0.000	0.000	0.000	0.000	0.000	0.000	0.012	0.014	0.023	0.022	3.181	0.021	0.040	256	1924	100	98	8433	8531	118	8529	8647	Error	Error	-6.427	98	8433	118	8529	119709	2536699	0.167	11.849	0	0	0
1	9	7	"A39"	"A39"	15735	19380	90	491	595	775	130	378	378	403	194	48	36	16	0	10549	10459	5830	55	1418	1418	1449	329	22	100	99	0	0.000	0.000	0.000	0.000	0.000	0.000	0.000	0.000	0.000	0.000	0.000	0.000	0.000	0.000	0.012	0.024	0.025	0.024	3.240	0.027	0.092	256	1924	100	113	9131	9244	217	9041	9258	Error	Error	-6.336	113	9131	217	9041	152392	2677502	0.990	27.386	0	0	0
1	10	7	"A40"	"A40"	16040	19375	85	491	509	232	45	374	374	402	197	49	34	14	0	10059	10376	5255	50	1460	1460	1499	386	25	100	100	0	0.000	0.000	0.000	0.000	0.000	0.000	0.000	0.000	0.000	0.000	0.000	0.000	0.000	0.000	0.014	0.015	0.024	0.019	4.001	0.012	0.073	208	1660	100	117	8599	8716	135	8916	9051	Error	Error	-6.200	117	8599	135	8916	105813	2158239	0.543	22.997	0	0	0
1	11	7	"A40"	"A40"	16340	19380	85	500	550	476	86	368	368	408	384	94	16	1	0	12430	12492	5870	46	1444	1444	1512	648	42	100	99	0	0.000	0.000	0.000	0.000	0.000	0.000	0.000	0.000	0.000	0.000	0.000	0.000	0.000	0.000	0.012	0.016	0.019	0.016	3.380	0.019	0.029	208	1660	100	132	10986	11118	182	11048	11230	Error	Error	-6.379	132	10986	182	11048	114334	2598286	0.370	16.944	0	0	0
1	12	7	"A40"	"A40"	16640	19375	85	510	531	228	42	364	364	393	194	49	40	15	0	9488	9851	5073	51	1451	1451	1488	354	23	100	100	0	0.000	0.000	0.000	0.000	0.000	0.000	0.000	0.000	0.000	0.000	0.000	0.000	0.000	0.000	0.018	0.020	0.027	0.025	3.061	0.014	0.092	208	1660	100	146	8037	8183	167	8400	8567	Error	Error	-5.783	146	8037	167	8400	110459	2048986	0.711	23.624	0	0	0
1	13	7	"A41"	"A41"	16935	19370	85	510	545	235	43	382	382	410	200	48	40	14	0	13592	13421	2152	16	1513	1513	1603	740	46	100	100	0	0.000	0.000	0.000	0.000	0.000	0.000	0.000	0.000	0.000	0.000	0.000	0.000	0.000	0.000	0.011	0.014	0.019	0.014	3.142	0.011	0.071	208	1660	100	128	12079	12207	163	11908	12071	Error	Error	-6.560	128	12079	163	11908	113447	2791596	0.675	15.970	0	0	0
1	14	7	"A41"	"A41"	17240	19370	85	609	614	237	38	383	383	420	234	55	48	14	0	15041	14776	2408	16	1529	1529	1654	949	57	100	100	0	0.000	0.000	0.000	0.000	0.000	0.000	0.000	0.000	0.000	0.000	0.000	0.000	0.000	0.000	0.017	0.017	0.021	0.018	2.225	0.014	0.123	208	1660	100	226	13512	13738	231	13247	13478	Error	Error	-5.902	226	13512	231	13247	127802	3073339	0.829	13.827	0	0	0
1	15	7	"A41"	"A41"	17535	19370	85	545	583	245	42	381	381	405	200	49	42	17	0	17603	17472	2617	14	1518	1518	1661	1052	63	100	100	0	0.000	0.000	0.000	0.000	0.000	0.000	0.000	0.000	0.000	0.000	0.000	0.000	0.000	0.000	0.010	0.013	0.013	0.012	2.538	0.012	0.134	208	1660	100	164	16085	16249	202	15954	16156	Error	Error	-6.616	164	16085	202	15954	121190	3634275	0.890	15.029	0	0	0
1	16	7	"A42"	"A42"	17835	19370	85	495	529	212	40	385	385	413	229	55	28	8	0	9501	9666	5134	53	1504	1504	1560	458	29	100	100	0	0.000	0.000	0.000	0.000	0.000	0.000	0.000	0.000	0.000	0.000	0.000	0.000	0.000	0.000	0.014	0.018	0.024	0.020	3.368	0.014	0.093	208	1660	100	110	7997	8107	144	8162	8306	Error	Error	-6.184	110	7997	144	8162	110122	2010573	0.507	17.699	0	0	0
1	17	7	"A42"	"A42"	18135	19365	85	459	502	260	51	394	394	423	200	47	28	10	0	5675	7563	4873	64	1515	1515	1614	758	46	99	88	0	0.000	0.000	0.000	0.000	0.000	0.000	0.000	0.000	0.000	0.000	0.000	0.000	0.000	0.000	0.016	0.018	0.030	0.030	3.165	0.016	0.074	208	1660	100	65	4160	4225	108	6048	6156	Error	Error	-6.000	65	4160	108	6048	104315	1573067	0.395	7.848	0	0	0
1	18	7	"A42"	"A42"	18440	19370	90	530	550	235	42	404	404	436	223	51	34	11	0	9084	10763	6391	59	1613	1613	1641	313	19	100	100	0	0.000	0.000	0.000	0.000	0.000	0.000	0.000	0.000	0.000	0.000	0.000	0.000	0.000	0.000	0.017	0.016	0.024	0.022	3.486	0.013	0.072	256	1924	100	126	7471	7597	146	9150	9296	Error	Error	-5.890	126	7471	146	9150	140910	2755259	0.511	29.144	0	0	0
1	1	8	"A43"	"A43"	13340	19695	90	580	585	226	38	346	346	372	172	46	55	29	0	19575	18002	5691	31	1371	1371	1399	315	22	100	100	0	0.000	0.000	0.000	0.000	0.000	0.000	0.000	0.000	0.000	0.000	0.000	0.000	0.000	0.000	0.013	0.014	0.015	0.013	2.725	0.013	0.226	256	1924	100	234	18204	18438	239	16631	16870	Error	Error	-6.282	234	18204	239	16631	149689	4608627	1.238	52.708	0	0	0
1	2	8	"A43"	"A43"	13645	19690	95	537	559	217	38	356	356	382	219	57	45	13	0	17817	16797	5404	32	1397	1397	1432	344	24	100	100	0	0.000	0.000	0.000	0.000	0.000	0.000	0.000	0.000	0.000	0.000	0.000	0.000	0.000	0.000	0.011	0.013	0.015	0.013	2.483	0.012	0.170	256	2088	100	181	16420	16601	203	15400	15603	Error	Error	-6.503	181	16420	203	15400	143026	4300144	0.808	44.666	0	0	0
1	3	8	"A43"	"A43"	13940	19690	90	571	583	237	40	362	362	388	186	47	51	23	0	20222	19076	5382	28	1418	1418	1458	339	23	100	100	0	0.000	0.000	0.000	0.000	0.000	0.000	0.000	0.000	0.000	0.000	0.000	0.000	0.000	0.000	0.011	0.013	0.015	0.012	2.704	0.011	0.164	256	1924	100	209	18804	19013	221	17658	17879	Error	Error	-6.491	209	18804	221	17658	149209	4883527	1.048	51.971	0	0	0
1	4	8	"A44"	"A44"	14245	19685	90	507	518	194	37	357	357	377	181	48	44	14	0	11974	12080	3543	29	1389	1389	1416	301	21	100	100	0	0.000	0.000	0.000	0.000	0.000	0.000	0.000	0.000	0.000	0.000	0.000	0.000	0.000	0.000	0.014	0.015	0.018	0.015	3.059	0.012	0.108	256	1924	100	150	10585	10735	161	10691	10852	Error	Error	-6.141	150	10585	161	10691	132544	3092474	0.779	35.429	0	0	0
1	5	8	"A44"	"A44"	14540	19685	85	490	493	180	36	349	349	374	183	48	39	13	0	10175	10249	1732	16	1389	1389	1446	483	33	100	100	0	0.000	0.000	0.000	0.000	0.000	0.000	0.000	0.000	0.000	0.000	0.000	0.000	0.000	0.000	0.016	0.016	0.021	0.017	2.965	0.012	0.062	208	1660	100	141	8786	8927	144	8860	9004	Error	Error	-5.961	141	8786	144	8860	102554	2131880	0.650	18.226	0	0	0
1	6	8	"A44"	"A44"	14840	19685	85	604	636	252	39	371	371	454	1618	356	0	0	0	18702	20157	6600	32	1421	1421	1583	1115	70	100	100	0	0.000	0.000	0.000	0.000	0.000	0.000	0.000	0.000	0.000	0.000	0.000	0.000	0.000	0.000	0.013	0.014	0.015	0.012	3.101	0.013	0.238	208	1660	100	233	17281	17514	265	18736	19001	Error	Error	-6.213	233	17281	265	18736	132261	4192587	0.112	16.658	0	0	0
1	7	8	"A45"	"A45"	15135	19680	85	471	511	227	44	353	353	391	256	65	25	7	0	11545	10654	3773	35	1391	1391	1476	671	45	100	100	0	0.000	0.000	0.000	0.000	0.000	0.000	0.000	0.000	0.000	0.000	0.000	0.000	0.000	0.000	0.012	0.017	0.021	0.018	2.915	0.013	0.056	208	1660	100	118	10154	10272	158	9263	9421	Error	Error	-6.427	118	10154	158	9263	106196	2215989	0.469	13.678	0	0	0
1	8	8	"A45"	"A45"	15440	19685	90	448	480	220	45	364	364	395	218	55	26	7	0	10969	10138	3318	32	1413	1413	1436	309	21	100	100	0	0.000	0.000	0.000	0.000	0.000	0.000	0.000	0.000	0.000	0.000	0.000	0.000	0.000	0.000	0.009	0.013	0.019	0.017	3.139	0.010	0.045	256	1924	100	84	9556	9640	116	8725	8841	Error	Error	-6.830	84	9556	116	8725	122896	2595403	0.390	28.162	0	0	0
1	9	8	"A45"	"A45"	15740	19685	90	506	520	215	41	375	375	402	205	50	37	10	0	10661	10285	3713	36	1434	1434	1456	313	21	100	100	0	0.000	0.000	0.000	0.000	0.000	0.000	0.000	0.000	0.000	0.000	0.000	0.000	0.000	0.000	0.014	0.016	0.024	0.019	2.809	0.014	0.085	256	1924	100	131	9227	9358	145	8851	8996	Error	Error	-6.138	131	9227	145	8851	133005	2633009	0.576	28.208	0	0	0
1	10	8	"A47"	"A47"	16040	19685	90	498	512	210	41	364	364	392	197	50	36	14	0	10265	10071	2432	24	1411	1411	1442	320	22	100	100	0	0.000	0.000	0.000	0.000	0.000	0.000	0.000	0.000	0.000	0.000	0.000	0.000	0.000	0.000	0.015	0.017	0.023	0.021	3.102	0.011	0.045	256	1924	100	134	8854	8988	148	8660	8808	Error	Error	-6.046	134	8854	148	8660	131061	2578084	0.609	26.966	0	0	0
1	11	8	"A47"	"A47"	16340	19685	90	489	653	942	144	361	361	392	193	49	41	19	0	10952	10564	3330	31	1447	1447	1484	323	21	100	100	0	0.000	0.000	0.000	0.000	0.000	0.000	0.000	0.000	0.000	0.000	0.000	0.000	0.000	0.000	0.013	0.032	0.024	0.020	3.694	0.040	0.109	256	1924	100	128	9505	9633	292	9117	9409	Error	Error	-6.214	128	9505	292	9117	167067	2704306	1.352	28.111	0	0	0
1	12	8	"A47"	"A47"	16640	19680	85	499	530	237	44	372	372	440	933	212	0	0	0	12172	12043	2130	17	1481	1481	1565	670	42	100	100	0	0.000	0.000	0.000	0.000	0.000	0.000	0.000	0.000	0.000	0.000	0.000	0.000	0.000	0.000	0.012	0.015	0.020	0.016	2.955	0.013	0.058	208	1660	100	127	10691	10818	158	10562	10720	Error	Error	-6.395	127	10691	158	10562	110231	2504993	0.096	15.639	0	0	0
1	13	8	"A48"	"A48"	16935	19675	85	536	554	225	40	374	374	402	205	50	43	15	0	17194	16921	2424	14	1486	1486	1632	1090	66	100	100	0	0.000	0.000	0.000	0.000	0.000	0.000	0.000	0.000	0.000	0.000	0.000	0.000	0.000	0.000	0.010	0.012	0.014	0.012	2.468	0.010	0.097	208	1660	100	162	15708	15870	180	15435	15615	Error	Error	-6.599	162	15708	180	15435	115329	3519598	0.741	14.027	0	0	0
1	14	8	"A48"	"A48"	17240	19680	90	568	592	248	41	390	390	418	221	52	41	17	0	18165	17294	4405	25	1506	1506	1555	371	23	100	100	0	0.000	0.000	0.000	0.000	0.000	0.000	0.000	0.000	0.000	0.000	0.000	0.000	0.000	0.000	0.011	0.013	0.015	0.012	2.851	0.012	0.143	256	1924	100	178	16659	16837	202	15788	15990	Error	Error	-6.548	178	16659	202	15788	151590	4427202	0.787	42.423	0	0	0
1	15	8	"A48"	"A48"	17535	19675	100	511	532	226	42	381	381	407	196	48	38	13	0	14496	12903	5369	41	1494	1494	1524	326	21	97	94	0	0.000	0.000	0.000	0.000	0.000	0.000	0.000	0.000	0.000	0.000	0.000	0.000	0.000	0.000	0.010	0.013	0.018	0.018	4.073	0.010	0.080	316	2384	100	130	13002	13132	151	11409	11560	Error	Error	-6.644	130	13002	151	11409	168026	4077444	0.638	34.905	0	0	0
1	16	8	"A49"	"A49"	17835	19675	85	528	560	273	48	393	393	410	188	45	40	13	0	11991	11755	2777	23	1536	1536	1597	517	32	100	100	0	0.000	0.000	0.000	0.000	0.000	0.000	0.000	0.000	0.000	0.000	0.000	0.000	0.000	0.000	0.013	0.016	0.019	0.015	3.319	0.015	0.090	208	1660	100	135	10455	10590	167	10219	10386	Error	Error	-6.275	135	10455	167	10219	116438	2445014	0.798	19.648	0	0	0
1	17	8	"A49"	"A49"	18135	19675	90	514	530	223	42	390	390	418	214	51	30	10	0	9924	9787	2782	28	1534	1534	1567	326	20	100	100	0	0.000	0.000	0.000	0.000	0.000	0.000	0.000	0.000	0.000	0.000	0.000	0.000	0.000	0.000	0.015	0.017	0.023	0.021	2.855	0.013	0.043	256	1924	100	124	8390	8514	140	8253	8393	Error	Error	-6.080	124	8390	140	8253	135684	2505361	0.523	25.215	0	0	0
1	18	8	"A49"	"A49"	18440	19675	95	544	567	205	36	407	407	439	204	46	35	11	0	13626	13171	3958	30	1613	1613	1647	342	20	100	100	0	0.000	0.000	0.000	0.000	0.000	0.000	0.000	0.000	0.000	0.000	0.000	0.000	0.000	0.000	0.011	0.014	0.019	0.015	2.928	0.010	0.023	256	2088	100	137	12013	12150	160	11558	11718	Error	Error	-6.454	137	12013	160	11558	145174	3371889	0.627	33.696	0	0	0
1	1	9	"A50"	"A50"	13340	19970	85	456	484	203	41	373	373	410	370	90	8	1	0	7620	8003	3507	43	1363	1363	1404	400	28	100	100	0	0.000	0.000	0.000	0.000	0.000	0.000	0.000	0.000	0.000	0.000	0.000	0.000	0.000	0.000	0.013	0.017	0.026	0.023	2.977	0.012	0.030	208	1660	100	83	6257	6340	111	6640	6751	Error	Error	-6.236	83	6257	111	6640	100701	1664592	0.200	16.498	0	0	0
1	2	9	"A50"	"A50"	13645	19975	85	498	529	239	45	366	366	403	657	163	2	0	0	9886	9484	4068	42	1364	1364	1413	391	27	100	100	0	0.000	0.000	0.000	0.000	0.000	0.000	0.000	0.000	0.000	0.000	0.000	0.000	0.000	0.000	0.015	0.020	0.028	0.023	3.732	0.019	0.006	208	1660	100	132	8522	8654	163	8120	8283	Error	Error	-6.013	132	8522	163	8120	109961	1972672	0.192	20.642	0	0	0
1	3	9	"A50"	"A50"	13940	19965	85	477	500	212	42	361	361	386	189	48	33	12	0	7068	7502	3185	42	1391	1391	1438	414	28	100	100	0	0.000	0.000	0.000	0.000	0.000	0.000	0.000	0.000	0.000	0.000	0.000	0.000	0.000	0.000	0.020	0.023	0.029	0.025	3.586	0.016	0.076	208	1660	100	116	5677	5793	139	6111	6250	Error	Error	-5.613	116	5677	139	6111	103977	1560393	0.603	14.647	0	0	0
1	4	9	"A51"	"A51"	14235	19970	85	534	712	1199	168	358	358	387	185	47	49	26	0	13682	12350	4700	38	1402	1402	1512	901	59	100	100	0	0.000	0.000	0.000	0.000	0.000	0.000	0.000	0.000	0.000	0.000	0.000	0.000	0.000	0.000	0.014	0.032	0.024	0.020	3.414	0.028	0.062	208	1660	100	176	12280	12456	354	10948	11302	Error	Error	-6.125	176	12280	354	10948	148074	2568859	1.757	12.029	0	0	0
1	5	9	"A51"	"A51"	14540	19970	95	522	540	219	40	366	366	404	376	93	15	1	0	13639	13057	3096	23	1408	1408	1444	379	26	100	100	0	0.000	0.000	0.000	0.000	0.000	0.000	0.000	0.000	0.000	0.000	0.000	0.000	0.000	0.000	0.013	0.015	0.019	0.014	3.263	0.012	0.014	256	2088	100	156	12231	12387	174	11649	11823	Error	Error	-6.293	156	12231	174	11649	138224	3342588	0.362	30.641	0	0	0
1	6	9	"A51"	"A51"	14840	19975	90	495	522	234	44	364	364	443	1556	351	0	0	0	13492	12942	3036	23	1402	1402	1434	332	23	100	100	0	0.000	0.000	0.000	0.000	0.000	0.000	0.000	0.000	0.000	0.000	0.000	0.000	0.000	0.000	0.011	0.014	0.017	0.014	3.004	0.012	0.095	256	1924	100	131	12090	12221	158	11540	11698	Error	Error	-6.528	131	12090	158	11540	133748	3313215	0.051	34.663	0	0	0
1	7	9	"A52"	"A52"	15140	19970	90	508	523	216	41	367	367	397	212	53	36	11	0	9019	8518	2446	28	1400	1400	1422	267	18	100	100	0	0.000	0.000	0.000	0.000	0.000	0.000	0.000	0.000	0.000	0.000	0.000	0.000	0.000	0.000	0.019	0.022	0.029	0.027	2.502	0.017	0.058	256	1924	100	141	7619	7760	156	7118	7274	Error	Error	-5.756	141	7619	156	7118	133792	2180726	0.594	26.577	0	0	0
1	8	9	"A52"	"A52"	15445	19970	95	513	535	277	51	364	364	403	352	87	16	1	0	9576	9052	2886	31	1423	1423	1444	329	22	99	98	0	0.000	0.000	0.000	0.000	0.000	0.000	0.000	0.000	0.000	0.000	0.000	0.000	0.000	0.000	0.018	0.022	0.027	0.026	2.946	0.015	0.058	256	2088	100	149	8153	8302	171	7629	7800	Error	Error	-5.774	149	8153	171	7629	137066	2317256	0.375	23.125	0	0	0
1	9	9	"A52"	"A52"	15740	19970	85	533	564	230	40	389	389	526	2128	404	0	0	0	9888	9600	2004	20	1438	1438	1516	657	43	100	100	0	0.000	0.000	0.000	0.000	0.000	0.000	0.000	0.000	0.000	0.000	0.000	0.000	0.000	0.000	0.017	0.021	0.026	0.020	3.356	0.179	0.010	208	1660	100	144	8450	8594	175	8162	8337	Error	Error	-5.875	144	8450	175	8162	117389	1996869	0.018	12.304	0	0	0
1	10	9	"A53"	"A53"	16040	19970	85	506	524	197	37	376	376	407	302	74	21	0	0	9437	9417	1715	18	1462	1462	1533	570	37	100	100	0	0.000	0.000	0.000	0.000	0.000	0.000	0.000	0.000	0.000	0.000	0.000	0.000	0.000	0.000	0.016	0.019	0.024	0.021	2.509	0.015	0.070	208	1660	100	130	7975	8105	148	7955	8103	Error	Error	-5.939	130	7975	148	7955	108992	1958684	0.387	13.832	0	0	0
1	11	9	"A53"	"A53"	16345	19970	90	484	511	216	42	385	385	512	2169	423	0	0	0	10289	10030	2060	20	1468	1468	1611	2112	131	97	93	0	0.000	0.000	0.000	0.000	0.000	0.000	0.000	0.000	0.000	0.000	0.000	0.000	0.000	0.000	0.011	0.015	0.020	0.017	3.177	0.015	0.072	256	1924	100	99	8821	8920	126	8562	8688	Error	Error	-6.477	99	8821	126	8562	130873	2567666	0.000	3.986	0	0	0
1	12	9	"A53"	"A53"	16645	19965	85	529	550	212	38	374	374	404	249	61	37	8	0	10712	10775	1554	14	1476	1476	1568	728	46	100	100	0	0.000	0.000	0.000	0.000	0.000	0.000	0.000	0.000	0.000	0.000	0.000	0.000	0.000	0.000	0.017	0.019	0.025	0.020	2.810	0.013	0.071	208	1660	100	155	9236	9391	176	9299	9475	Error	Error	-5.897	155	9236	176	9299	114360	2241248	0.586	12.647	0	0	0
1	13	9	"A54"	"A54"	16940	19970	90	443	489	228	46	364	364	395	197	49	30	10	0	10228	9375	2716	28	1446	1446	1468	291	19	100	99	0	0.000	0.000	0.000	0.000	0.000	0.000	0.000	0.000	0.000	0.000	0.000	0.000	0.000	0.000	0.009	0.016	0.021	0.016	3.416	0.013	0.055	256	1924	100	79	8782	8861	125	7929	8054	Error	Error	-6.797	79	8782	125	7929	125182	2400034	0.477	27.172	0	0	0
1	14	9	"A54"	"A54"	17240	19965	85	502	502	193	38	375	375	395	188	47	36	10	0	10399	9694	3368	34	1492	1492	1580	757	47	100	100	0	0.000	0.000	0.000	0.000	0.000	0.000	0.000	0.000	0.000	0.000	0.000	0.000	0.000	0.000	0.014	0.015	0.024	0.019	2.927	0.014	0.093	208	1660	100	127	8907	9034	127	8202	8329	Error	Error	-6.132	127	8907	127	8202	104345	2016394	0.569	10.719	0	0	0
1	15	9	"A54"	"A54"	17540	19965	85	486	528	232	43	395	395	423	217	51	30	12	0	12392	11150	3577	32	1513	1513	1590	663	41	100	100	0	0.000	0.000	0.000	0.000	0.000	0.000	0.000	0.000	0.000	0.000	0.000	0.000	0.000	0.000	0.008	0.014	0.018	0.016	3.141	0.010	0.048	208	1660	100	91	10879	10970	133	9637	9770	Error	Error	-6.901	91	10879	133	9637	109820	2319166	0.484	14.419	0	0	0
1	16	9	"A55"	"A55"	17840	19960	100	447	478	210	43	381	381	410	207	50	27	6	0	6220	7243	4208	58	1500	1500	1531	343	22	91	89	0	0.000	0.000	0.000	0.000	0.000	0.000	0.000	0.000	0.000	0.000	0.000	0.000	0.000	0.000	0.014	0.017	0.033	0.036	4.420	0.014	0.056	316	2384	100	66	4720	4786	97	5743	5840	Error	Error	-6.160	66	4720	97	5743	151140	2288898	0.329	16.653	0	0	0
1	17	9	"A55"	"A55"	18140	19960	100	510	549	327	59	406	406	443	268	60	26	6	0	6336	8221	4958	60	1565	1565	1603	555	34	91	85	0	0.000	0.000	0.000	0.000	0.000	0.000	0.000	0.000	0.000	0.000	0.000	0.000	0.000	0.000	0.022	0.021	0.032	0.032	3.768	0.018	0.060	316	2384	100	104	4771	4875	143	6656	6799	Error	Error	-5.520	104	4771	143	6656	173453	2597759	0.396	11.924	0	0	0
1	18	9	"A55"	"A55"	18445	19965	85	543	557	230	41	421	421	447	210	46	31	12	0	11345	10485	4627	44	1642	1642	1720	623	36	100	100	0	0.000	0.000	0.000	0.000	0.000	0.000	0.000	0.000	0.000	0.000	0.000	0.000	0.000	0.000	0.013	0.015	0.021	0.018	3.242	0.013	0.066	208	1660	100	122	9703	9825	136	8843	8979	Error	Error	-6.313	122	9703	136	8843	115796	2180911	0.524	14.069	0	0	0
1	1	10	"A56"	"A56"	13345	20290	90	502	540	228	42	358	358	380	180	47	44	19	0	11787	11304	4329	38	1345	1345	1372	331	24	100	100	0	0.000	0.000	0.000	0.000	0.000	0.000	0.000	0.000	0.000	0.000	0.000	0.000	0.000	0.000	0.014	0.018	0.022	0.019	2.930	0.015	0.117	256	1924	100	144	10442	10586	182	9959	10141	Error	Error	-6.180	144	10442	182	9959	138236	2893750	0.889	30.006	0	0	0
1	2	10	"A56"	"A56"	13645	20295	90	461	478	221	46	368	368	474	1753	369	0	0	0	8313	8897	3271	36	1360	1360	1395	438	31	100	100	0	0.000	0.000	0.000	0.000	0.000	0.000	0.000	0.000	0.000	0.000	0.000	0.000	0.000	0.000	0.013	0.015	0.023	0.021	3.115	0.067	0.004	256	1924	100	93	6953	7046	110	7537	7647	Error	Error	-6.224	93	6953	110	7537	122417	2277706	0.002	17.128	0	0	0
1	3	10	"A56"	"A56"	13945	20290	90	474	496	211	42	375	375	398	197	49	30	10	0	8671	8166	2541	31	1361	1361	1380	268	19	100	100	0	0.000	0.000	0.000	0.000	0.000	0.000	0.000	0.000	0.000	0.000	0.000	0.000	0.000	0.000	0.014	0.018	0.025	0.022	3.334	0.015	0.045	256	1924	100	99	7310	7409	121	6805	6926	Error	Error	-6.206	99	7310	121	6805	127071	2090556	0.497	25.321	0	0	0
1	4	10	"A57"	"A57"	14240	20285	85	478	505	212	41	351	351	380	202	53	37	12	0	13829	13783	2463	17	1381	1381	1491	850	57	100	100	0	0.000	0.000	0.000	0.000	0.000	0.000	0.000	0.000	0.000	0.000	0.000	0.000	0.000	0.000	0.010	0.012	0.016	0.013	2.811	0.010	0.063	208	1660	100	127	12448	12575	154	12402	12556	Error	Error	-6.615	127	12448	154	12402	105098	2866943	0.619	14.461	0	0	0
1	5	10	"A57"	"A57"	14545	20290	90	432	472	239	50	350	350	375	184	49	32	13	0	10243	9801	3343	34	1339	1339	1359	264	19	100	100	0	0.000	0.000	0.000	0.000	0.000	0.000	0.000	0.000	0.000	0.000	0.000	0.000	0.000	0.000	0.009	0.014	0.020	0.017	3.424	0.010	0.040	256	1924	100	82	8904	8986	122	8462	8584	Error	Error	-6.763	82	8904	122	8462	120738	2509028	0.527	31.977	0	0	0
1	6	10	"A57"	"A57"	14845	20285	85	521	553	237	42	360	360	391	197	50	41	15	0	14487	14487	1970	13	1412	1412	1507	792	52	100	100	0	0.000	0.000	0.000	0.000	0.000	0.000	0.000	0.000	0.000	0.000	0.000	0.000	0.000	0.000	0.012	0.015	0.016	0.015	2.474	0.012	0.106	208	1660	100	161	13075	13236	193	13075	13268	Error	Error	-6.344	161	13075	193	13075	114959	3013370	0.822	16.389	0	0	0
1	7	10	"A58"	"A58"	15140	20285	95	484	516	341	66	376	376	395	186	47	37	11	0	9132	8642	3503	40	1403	1403	1425	292	20	99	98	0	0.000	0.000	0.000	0.000	0.000	0.000	0.000	0.000	0.000	0.000	0.000	0.000	0.000	0.000	0.014	0.019	0.028	0.025	3.947	0.010	0.020	256	2088	100	108	7729	7837	140	7239	7379	Error	Error	-6.161	108	7729	140	7239	132193	2212441	0.651	24.716	0	0	0
1	8	10	"A58"	"A58"	15450	20285	90	436	450	178	39	368	368	401	296	73	10	0	0	9870	8857	3474	39	1385	1385	1437	553	38	99	99	0	0.000	0.000	0.000	0.000	0.000	0.000	0.000	0.000	0.000	0.000	0.000	0.000	0.000	0.000	0.008	0.011	0.019	0.018	3.176	0.007	0.015	256	1924	100	68	8485	8553	82	7472	7554	Error	Error	-6.963	68	8485	82	7472	115086	2267497	0.166	13.418	0	0	0
1	9	10	"A58"	"A58"	15750	20285	90	448	462	187	40	361	361	383	180	46	28	10	0	10422	9649	3497	36	1399	1399	1421	278	19	100	100	0	0.000	0.000	0.000	0.000	0.000	0.000	0.000	0.000	0.000	0.000	0.000	0.000	0.000	0.000	0.010	0.012	0.020	0.018	2.803	0.009	0.037	256	1924	100	87	9023	9110	101	8250	8351	Error	Error	-6.696	87	9023	101	8250	118221	2470105	0.439	29.597	0	0	0
1	10	10	"A59"	"A59"	16045	20280	85	519	550	265	48	375	375	399	196	49	40	14	0	11279	11227	1859	16	1440	1440	1522	645	42	100	100	0	0.000	0.000	0.000	0.000	0.000	0.000	0.000	0.000	0.000	0.000	0.000	0.000	0.000	0.000	0.015	0.018	0.022	0.017	2.973	0.014	0.067	208	1660	100	144	9839	9983	175	9787	9962	Error	Error	-6.094	144	9839	175	9787	114413	2335192	0.770	15.047	0	0	0
1	11	10	"A59"	"A59"	16350	20280	85	527	537	198	36	362	362	387	187	48	45	18	0	12088	12023	1554	12	1461	1461	1540	577	37	100	100	0	0.000	0.000	0.000	0.000	0.000	0.000	0.000	0.000	0.000	0.000	0.000	0.000	0.000	0.000	0.016	0.017	0.020	0.017	2.736	0.014	0.115	208	1660	100	165	10627	10792	175	10562	10737	Error	Error	-6.009	165	10627	175	10562	111725	2500684	0.802	18.168	0	0	0
1	12	10	"A59"	"A59"	16650	20285	90	496	518	201	38	381	381	412	209	50	33	7	0	12288	11812	2477	20	1468	1468	1505	351	23	100	100	0	0.000	0.000	0.000	0.000	0.000	0.000	0.000	0.000	0.000	0.000	0.000	0.000	0.000	0.000	0.011	0.013	0.018	0.015	2.739	0.013	0.095	256	1924	100	115	10820	10935	137	10344	10481	Error	Error	-6.556	115	10820	137	10344	132498	3023915	0.507	29.365	0	0	0
1	13	10	"A60"	"A60"	16945	20280	80	409	445	209	46	376	376	401	192	47	25	9	0	6052	6281	2586	41	1453	1453	1486	338	22	100	100	0	0.000	0.000	0.000	0.000	0.000	0.000	0.000	0.000	0.000	0.000	0.000	0.000	0.000	0.000	0.007	0.014	0.036	0.029	3.505	0.012	0.023	208	1512	100	33	4599	4632	69	4828	4897	Error	Error	-7.123	33	4599	69	4828	92646	1306408	0.229	14.186	0	0	0
1	14	10	"A60"	"A60"	17250	20280	85	447	471	215	45	382	382	407	193	47	24	9	0	6060	6694	3399	50	1492	1492	1516	307	20	99	99	0	0.000	0.000	0.000	0.000	0.000	0.000	0.000	0.000	0.000	0.000	0.000	0.000	0.000	0.000	0.014	0.017	0.030	0.032	3.643	0.012	0.025	208	1660	100	65	4568	4633	89	5202	5291	Error	Error	-6.135	65	4568	89	5202	97932	1392365	0.332	16.866	0	0	0
1	15	10	"A60"	"A60"	17550	20275	100	426	460	221	48	409	409	432	200	46	22	7	0	3935	5408	3578	66	1507	1507	1531	298	19	92	88	0	0.000	0.000	0.000	0.000	0.000	0.000	0.000	0.000	0.000	0.000	0.000	0.000	0.000	0.000	0.007	0.013	0.040	0.042	5.062	0.016	0.038	316	2384	100	17	2428	2445	51	3901	3952	Error	Error	-7.158	17	2428	51	3901	145340	1708847	0.140	13.010	0	0	0
1	16	10	"A61"	"A61"	17850	20270	85	519	542	247	45	397	397	431	245	56	32	8	0	11904	11323	3528	31	1539	1539	1652	896	54	100	100	0	0.000	0.000	0.000	0.000	0.000	0.000	0.000	0.000	0.000	0.000	0.000	0.000	0.000	0.000	0.012	0.015	0.023	0.019	2.873	0.015	0.085	208	1660	100	122	10365	10487	145	9784	9929	Error	Error	-6.409	122	10365	145	9784	112821	2355151	0.453	10.794	0	0	0
1	17	10	"A61"	"A61"	18145	20275	85	562	594	265	44	415	415	438	203	46	43	15	0	13840	12326	4435	35	1573	1573	1655	699	42	100	100	0	0.000	0.000	0.000	0.000	0.000	0.000	0.000	0.000	0.000	0.000	0.000	0.000	0.000	0.000	0.012	0.017	0.022	0.018	3.297	0.014	0.112	208	1660	100	147	12267	12414	179	10753	10932	Error	Error	-6.383	147	12267	179	10753	123499	2563905	0.768	15.266	0	0	0
1	18	10	"A61"	"A61"	18450	20275	90	547	585	276	47	427	427	460	241	52	30	10	0	13164	12182	4668	38	1640	1640	1672	394	23	100	100	0	0.000	0.000	0.000	0.000	0.000	0.000	0.000	0.000	0.000	0.000	0.000	0.000	0.000	0.000	0.010	0.015	0.020	0.018	2.880	0.012	0.048	256	1924	100	120	11524	11644	158	10542	10700	Error	Error	-6.585	120	11524	158	10542	149699	3118716	0.519	26.675	0	0	0
1	1	11	"A62"	"A62"	13350	20590	85	474	497	198	39	359	359	380	184	48	34	11	0	11656	11338	5424	47	1297	1297	1345	393	29	100	100	0	0.000	0.000	0.000	0.000	0.000	0.000	0.000	0.000	0.000	0.000	0.000	0.000	0.000	0.000	0.011	0.014	0.020	0.016	2.580	0.012	0.096	208	1660	100	115	10359	10474	138	10041	10179	Error	Error	-6.493	115	10359	138	10041	103396	2358327	0.636	25.427	0	0	0
1	2	11	"A62"	"A62"	13645	20580	100	427	448	187	41	355	355	379	189	49	27	6	0	5230	6731	4497	66	1301	1301	1324	356	26	85	82	0	0.000	0.000	0.000	0.000	0.000	0.000	0.000	0.000	0.000	0.000	0.000	0.000	0.000	0.000	0.018	0.017	0.031	0.037	4.972	0.013	0.052	316	2384	100	72	3929	4001	93	5430	5523	Error	Error	-5.770	72	3929	93	5430	141509	2126999	0.365	15.188	0	0	0
1	3	11	"A62"	"A62"	13945	20580	100	411	431	178	41	361	361	435	1479	340	0	0	0	7085	6801	3931	57	1299	1299	1326	389	29	89	84	0	0.000	0.000	0.000	0.000	0.000	0.000	0.000	0.000	0.000	0.000	0.000	0.000	0.000	0.000	0.009	0.013	0.032	0.035	5.356	0.066	0.004	316	2384	100	50	5786	5836	70	5502	5572	Error	Error	-6.854	50	5786	70	5502	136332	2149151	-0.003	14.075	0	0	0
1	4	11	"A63"	"A63"	14250	20585	85	472	498	202	40	351	351	375	190	50	38	11	0	12755	12376	1773	14	1310	1310	1395	664	47	100	100	0	0.000	0.000	0.000	0.000	0.000	0.000	0.000	0.000	0.000	0.000	0.000	0.000	0.000	0.000	0.011	0.013	0.017	0.015	2.384	0.012	0.088	208	1660	100	121	11445	11566	147	11066	11213	Error	Error	-6.564	121	11445	147	11066	103586	2574191	0.647	16.538	0	0	0
1	5	11	"A63"	"A63"	14550	20585	85	514	538	203	37	366	366	656	3213	489	0	0	0	13509	13469	1729	12	1362	1362	1518	2055	135	100	100	0	0.000	0.000	0.000	0.000	0.000	0.000	0.000	0.000	0.000	0.000	0.000	0.000	0.000	0.000	0.012	0.014	0.016	0.013	2.768	0.013	0.127	208	1660	100	148	12147	12295	172	12107	12279	Error	Error	-6.359	148	12147	172	12107	111917	2801575	-0.037	5.816	0	0	0
1	6	11	"A63"	"A63"	14850	20580	85	549	574	206	35	370	370	399	332	83	24	1	0	16955	16800	2307	13	1373	1373	1531	1146	74	100	100	0	0.000	0.000	0.000	0.000	0.000	0.000	0.000	0.000	0.000	0.000	0.000	0.000	0.000	0.000	0.011	0.013	0.014	0.013	2.538	0.011	0.097	208	1660	100	179	15582	15761	204	15427	15631	Error	Error	-6.444	179	15582	204	15427	119349	3494404	0.527	13.324	0	0	0
1	7	11	"A64"	"A64"	15150	20580	90	483	515	198	38	372	372	412	278	67	23	2	0	9823	9647	1833	19	1377	1377	1435	575	40	100	100	0	0.000	0.000	0.000	0.000	0.000	0.000	0.000	0.000	0.000	0.000	0.000	0.000	0.000	0.000	0.013	0.017	0.024	0.018	3.152	0.013	0.045	256	1924	100	111	8446	8557	143	8270	8413	Error	Error	-6.250	111	8446	143	8270	131760	2469723	0.371	14.282	0	0	0
1	8	11	"A64"	"A64"	15450	20575	85	441	469	195	41	356	356	389	250	64	24	3	0	8975	8800	2323	26	1353	1353	1402	481	34	100	100	0	0.000	0.000	0.000	0.000	0.000	0.000	0.000	0.000	0.000	0.000	0.000	0.000	0.000	0.000	0.011	0.015	0.026	0.020	2.885	0.011	0.039	208	1660	100	85	7622	7707	113	7447	7560	Error	Error	-6.487	85	7622	113	7447	97561	1830358	0.320	15.380	0	0	0
1	9	11	"A64"	"A64"	15750	20575	85	499	522	207	39	357	357	428	1015	237	0	0	0	11212	10738	2549	23	1376	1376	1457	661	45	100	100	0	0.000	0.000	0.000	0.000	0.000	0.000	0.000	0.000	0.000	0.000	0.000	0.000	0.000	0.000	0.014	0.018	0.022	0.019	2.603	0.013	0.076	208	1660	100	142	9836	9978	165	9362	9527	Error	Error	-6.114	142	9836	165	9362	108672	2233585	0.093	14.041	0	0	0
1	10	11	"A65"	"A65"	16050	20575	90	471	495	207	41	352	352	379	184	48	39	14	0	11860	11580	2502	21	1350	1350	1368	264	19	100	100	0	0.000	0.000	0.000	0.000	0.000	0.000	0.000	0.000	0.000	0.000	0.000	0.000	0.000	0.000	0.011	0.014	0.019	0.016	2.826	0.011	0.064	256	1924	100	119	10510	10629	143	10230	10373	Error	Error	-6.465	119	10510	143	10230	126797	2964439	0.630	38.682	0	0	0
1	11	11	"A65"	"A65"	16350	20575	90	446	484	198	40	348	348	379	192	50	35	10	0	10986	10810	2354	21	1386	1386	1424	355	24	100	100	0	0.000	0.000	0.000	0.000	0.000	0.000	0.000	0.000	0.000	0.000	0.000	0.000	0.000	0.000	0.010	0.014	0.018	0.015	3.045	0.011	0.059	256	1924	100	98	9600	9698	136	9424	9560	Error	Error	-6.614	98	9600	136	9424	123829	2767247	0.547	26.439	0	0	0
1	12	11	"A65"	"A65"	16650	20570	85	522	539	202	37	364	364	393	228	58	36	8	0	12454	12455	1658	13	1418	1418	1550	1002	64	100	100	0	0.000	0.000	0.000	0.000	0.000	0.000	0.000	0.000	0.000	0.000	0.000	0.000	0.000	0.000	0.014	0.016	0.019	0.016	2.619	0.012	0.098	208	1660	100	158	11036	11194	175	11037	11212	Error	Error	-6.126	158	11036	175	11037	112086	2590698	0.640	10.883	0	0	0
1	13	11	"A66"	"A66"	16950	20570	85	498	549	227	41	368	368	394	190	48	39	16	0	14182	13806	2191	15	1453	1453	1537	752	48	100	100	0	0.000	0.000	0.000	0.000	0.000	0.000	0.000	0.000	0.000	0.000	0.000	0.000	0.000	0.000	0.010	0.015	0.015	0.014	2.726	0.013	0.121	208	1660	100	130	12729	12859	181	12353	12534	Error	Error	-6.613	130	12729	181	12353	114197	2871544	0.816	16.315	0	0	0
1	14	11	"A66"	"A66"	17250	20570	85	502	525	209	39	375	375	418	348	83	18	0	0	13642	13446	2377	17	1453	1453	1557	841	54	100	100	0	0.000	0.000	0.000	0.000	0.000	0.000	0.000	0.000	0.000	0.000	0.000	0.000	0.000	0.000	0.010	0.013	0.016	0.014	2.537	0.010	0.070	208	1660	100	127	12189	12316	150	11993	12143	Error	Error	-6.585	127	12189	150	11993	109164	2796721	0.307	14.137	0	0	0
1	15	11	"A66"	"A66"	17550	20570	85	546	570	218	38	428	428	454	204	44	31	10	0	15123	14604	2476	16	1561	1561	1650	747	45	100	100	0	0.000	0.000	0.000	0.000	0.000	0.000	0.000	0.000	0.000	0.000	0.000	0.000	0.000	0.000	0.009	0.011	0.013	0.012	2.734	0.009	0.066	208	1660	100	118	13562	13680	142	13043	13185	Error	Error	-6.845	118	13562	142	13043	118509	3037585	0.569	17.341	0	0	0
1	16	11	"A67"	"A67"	17850	20570	90	539	551	227	41	408	408	437	203	46	35	12	0	10801	10672	4072	38	1507	1507	1529	300	19	100	99	0	0.000	0.000	0.000	0.000	0.000	0.000	0.000	0.000	0.000	0.000	0.000	0.000	0.000	0.000	0.014	0.016	0.022	0.020	2.916	0.013	0.073	256	1924	100	131	9294	9425	143	9165	9308	Error	Error	-6.149	131	9294	143	9165	141113	2732130	0.562	30.477	0	0	0
1	17	11	"A67"	"A67"	18150	20570	90	496	546	242	44	389	389	417	200	47	37	14	0	11315	11169	5069	45	1503	1503	1533	374	24	100	99	0	0.000	0.000	0.000	0.000	0.000	0.000	0.000	0.000	0.000	0.000	0.000	0.000	0.000	0.000	0.011	0.016	0.023	0.019	3.451	0.014	0.107	256	1924	100	107	9812	9919	157	9666	9823	Error	Error	-6.519	107	9812	157	9666	139772	2859379	0.645	25.765	0	0	0
1	18	11	"A67"	"A67"	18450	20565	85	482	511	240	46	400	400	428	208	48	28	11	0	10558	10213	3830	37	1561	1561	1642	765	46	100	100	0	0.000	0.000	0.000	0.000	0.000	0.000	0.000	0.000	0.000	0.000	0.000	0.000	0.000	0.000	0.009	0.013	0.023	0.020	3.004	0.013	0.067	208	1660	100	82	8997	9079	111	8652	8763	Error	Error	-6.778	82	8997	111	8652	106237	2124288	0.399	11.204	0	0	0
1	1	12	"A68"	"A68"	13350	20885	100	401	420	194	46	349	349	374	175	46	25	8	0	4967	6168	4150	67	1320	1320	1342	352	26	86	84	0	0.000	0.000	0.000	0.000	0.000	0.000	0.000	0.000	0.000	0.000	0.000	0.000	0.000	0.000	0.014	0.015	0.035	0.036	4.672	0.011	0.035	316	2384	100	52	3647	3699	71	4848	4919	Error	Error	-6.132	52	3647	71	4848	132732	1949060	0.263	13.710	0	0	0
1	2	12	"A68"	"A68"	13650	20885	100	418	440	209	47	352	352	375	185	49	27	9	0	4982	7055	5305	75	1357	1357	1379	342	24	85	81	0	0.000	0.000	0.000	0.000	0.000	0.000	0.000	0.000	0.000	0.000	0.000	0.000	0.000	0.000	0.018	0.015	0.030	0.037	5.692	0.011	0.055	316	2384	100	66	3625	3691	88	5698	5786	Error	Error	-5.779	66	3625	88	5698	139057	2229421	0.351	16.596	0	0	0
1	3	12	"A68"	"A68"	13950	20885	100	425	449	187	41	357	357	381	189	49	25	7	0	7470	7147	3407	47	1364	1364	1378	254	18	93	89	0	0.000	0.000	0.000	0.000	0.000	0.000	0.000	0.000	0.000	0.000	0.000	0.000	0.000	0.000	0.011	0.016	0.027	0.026	4.110	0.014	0.055	316	2384	100	68	6106	6174	92	5783	5875	Error	Error	-6.489	68	6106	92	5783	141962	2258540	0.360	22.713	0	0	0
1	4	12	"A69"	"A69"	14255	20885	90	518	542	223	41	364	364	388	207	53	41	12	0	17318	16674	3353	20	1385	1385	1422	344	24	100	100	0	0.000	0.000	0.000	0.000	0.000	0.000	0.000	0.000	0.000	0.000	0.000	0.000	0.000	0.000	0.010	0.012	0.015	0.011	3.081	0.011	0.119	256	1924	100	154	15933	16087	178	15289	15467	Error	Error	-6.693	154	15933	178	15289	138834	4268545	0.744	44.337	0	0	0
1	5	12	"A69"	"A69"	14555	20885	90	528	537	199	37	357	357	381	179	46	48	18	0	15596	15073	3030	20	1369	1369	1416	779	55	100	100	0	0.000	0.000	0.000	0.000	0.000	0.000	0.000	0.000	0.000	0.000	0.000	0.000	0.000	0.000	0.012	0.013	0.017	0.013	2.776	0.010	0.101	256	1924	100	171	14227	14398	180	13704	13884	Error	Error	-6.378	171	14227	180	13704	137538	3858771	0.872	17.531	0	0	0
1	6	12	"A69"	"A69"	14855	20885	85	568	568	219	38	368	368	395	204	51	48	15	0	17392	17459	2210	12	1409	1409	1534	946	61	100	100	0	0.000	0.000	0.000	0.000	0.000	0.000	0.000	0.000	0.000	0.000	0.000	0.000	0.000	0.000	0.013	0.012	0.014	0.012	2.508	0.011	0.110	208	1660	100	200	15983	16183	200	16050	16250	Error	Error	-6.320	200	15983	200	16050	118116	3631551	0.848	16.834	0	0	0
1	7	12	"A70"	"A70"	15150	20880	85	487	536	447	83	365	365	496	2222	447	0	0	0	11303	11342	1912	16	1404	1404	1501	835	55	100	100	0	0.000	0.000	0.000	0.000	0.000	0.000	0.000	0.000	0.000	0.000	0.000	0.000	0.000	0.000	0.012	0.017	0.021	0.017	2.922	0.085	0.018	208	1660	100	122	9899	10021	171	9938	10109	Error	Error	-6.342	122	9899	171	9938	111483	2359058	0.018	11.786	0	0	0
1	8	12	"A70"	"A70"	15455	20885	90	457	481	210	43	371	371	564	2753	488	0	0	0	10872	10209	3594	35	1400	1400	1451	1020	70	100	98	0	0.000	0.000	0.000	0.000	0.000	0.000	0.000	0.000	0.000	0.000	0.000	0.000	0.000	0.000	0.009	0.012	0.021	0.018	2.585	0.356	0.019	256	1924	100	86	9472	9558	110	8809	8919	Error	Error	-6.783	86	9472	110	8809	123108	2613512	-0.030	8.586	0	0	0
1	9	12	"A70"	"A70"	15750	20880	85	475	499	222	44	376	376	409	222	54	27	7	0	11082	10490	3310	31	1425	1425	1530	820	53	100	100	0	0.000	0.000	0.000	0.000	0.000	0.000	0.000	0.000	0.000	0.000	0.000	0.000	0.000	0.000	0.010	0.014	0.019	0.017	2.683	0.011	0.033	208	1660	100	99	9657	9756	123	9065	9188	Error	Error	-6.608	99	9657	123	9065	103736	2181823	0.405	10.927	0	0	0
1	10	12	"A71"	"A71"	16050	20880	85	537	540	217	40	371	371	399	195	48	42	13	0	14133	14157	2556	18	1480	1480	1609	816	50	100	100	0	0.000	0.000	0.000	0.000	0.000	0.000	0.000	0.000	0.000	0.000	0.000	0.000	0.000	0.000	0.013	0.013	0.018	0.013	3.089	0.012	0.108	208	1660	100	166	12653	12819	169	12677	12846	Error	Error	-6.252	166	12653	169	12677	112318	2944722	0.723	15.377	0	0	0
1	11	12	"A71"	"A71"	16350	20880	85	512	538	216	40	362	362	390	181	46	46	17	0	14075	14035	2352	16	1461	1461	1568	877	55	100	100	0	0.000	0.000	0.000	0.000	0.000	0.000	0.000	0.000	0.000	0.000	0.000	0.000	0.000	0.000	0.012	0.014	0.017	0.013	3.184	0.010	0.090	208	1660	100	150	12614	12764	176	12574	12750	Error	Error	-6.394	150	12614	176	12574	111824	2919227	0.818	14.216	0	0	0
1	12	12	"A71"	"A71"	16650	20880	85	508	541	234	43	391	391	428	302	70	21	4	0	13520	13708	2527	18	1489	1489	1636	1045	63	100	100	0	0.000	0.000	0.000	0.000	0.000	0.000	0.000	0.000	0.000	0.000	0.000	0.000	0.000	0.000	0.010	0.012	0.014	0.012	2.899	0.008	0.016	208	1660	100	117	12031	12148	150	12219	12369	Error	Error	-6.684	117	12031	150	12219	112515	2851195	0.374	11.552	0	0	0
1	13	12	"A72"	"A72"	16955	20875	95	479	497	198	39	373	373	405	269	66	19	4	0	6114	6200	1586	25	1502	1502	1646	736	44	99	98	0	0.000	0.000	0.000	0.000	0.000	0.000	0.000	0.000	0.000	0.000	0.000	0.000	0.000	0.000	0.023	0.026	0.039	0.034	2.532	0.020	0.049	256	2088	100	106	4612	4718	124	4698	4822	Error	Error	-5.443	106	4612	124	4698	127192	1587253	0.342	6.188	0	0	0
1	14	12	"A72"	"A72"	17255	20880	95	526	539	220	40	391	391	418	209	50	35	10	0	6915	7424	2544	34	1557	1557	1705	731	42	98	97	0	0.000	0.000	0.000	0.000	0.000	0.000	0.000	0.000	0.000	0.000	0.000	0.000	0.000	0.000	0.025	0.025	0.035	0.032	2.738	0.018	0.048	256	2088	100	135	5358	5493	148	5867	6015	Error	Error	-5.311	135	5358	148	5867	138003	1900557	0.579	7.824	0	0	0
1	15	12	"A72"	"A72"	17555	20880	90	517	560	258	46	396	396	425	228	53	31	11	0	6855	6949	2107	30	1538	1538	1585	417	26	99	98	0	0.000	0.000	0.000	0.000	0.000	0.000	0.000	0.000	0.000	0.000	0.000	0.000	0.000	0.000	0.023	0.030	0.037	0.034	3.123	0.023	0.054	256	1924	100	121	5317	5438	164	5411	5575	Error	Error	-5.458	121	5317	164	5411	143454	1778922	0.592	12.863	0	0	0
1	16	12	"A73"	"A73"	17850	20870	100	385	418	198	47	390	390	413	197	47	20	5	0	2451	3131	1767	56	1479	1479	1501	307	20	81	67	0	0.000	0.000	0.000	0.000	0.000	0.000	0.000	0.000	0.000	0.000	0.000	0.000	0.000	0.000	-0.005	0.017	0.111	0.122	5.812	0.013	0.006	316	2384	100	-5	972	967	28	1652	1680	Error	Error	Error	-5	972	28	1652	132090	989273	0.025	5.309	0	0	0
1	17	12	"A73"	"A73"	18150	20870	100	428	467	278	59	409	409	438	254	57	15	3	0	2678	3692	2478	67	1537	1537	1562	386	24	81	66	0	0.000	0.000	0.000	0.000	0.000	0.000	0.000	0.000	0.000	0.000	0.000	0.000	0.000	0.000	0.017	0.027	0.089	0.092	4.585	0.031	0.044	316	2384	100	19	1141	1160	58	2155	2213	Error	Error	-5.908	19	1141	58	2155	147630	1166772	0.114	5.518	0	0	0
1	18	12	"A73"	"A73"	18450	20870	100	432	458	208	45	429	429	456	247	54	11	1	0	2709	3705	2345	63	1617	1617	1650	399	24	79	62	0	0.000	0.000	0.000	0.000	0.000	0.000	0.000	0.000	0.000	0.000	0.000	0.000	0.000	0.000	0.003	0.014	0.103	0.089	5.227	0.023	0.018	316	2384	100	3	1092	1095	29	2088	2117	Error	Error	-8.508	3	1092	29	2088	144779	1170643	0.008	5.150	0	0	0
1	1	13	"A74"	"A74"	13350	21180	90	491	527	231	43	364	364	382	173	45	38	18	0	9612	10533	4520	42	1413	1413	1440	284	19	100	100	0	0.000	0.000	0.000	0.000	0.000	0.000	0.000	0.000	0.000	0.000	0.000	0.000	0.000	0.000	0.015	0.018	0.020	0.019	3.198	0.014	0.094	256	1924	100	127	8199	8326	163	9120	9283	Error	Error	-6.013	127	8199	163	9120	135004	2696477	0.838	32.018	0	0	0
1	2	13	"A74"	"A74"	13655	21180	90	504	536	220	41	369	369	396	206	52	37	14	0	11398	10946	3589	32	1402	1402	1426	303	21	100	100	0	0.000	0.000	0.000	0.000	0.000	0.000	0.000	0.000	0.000	0.000	0.000	0.000	0.000	0.000	0.014	0.017	0.022	0.019	2.793	0.016	0.110	256	1924	100	135	9996	10131	167	9544	9711	Error	Error	-6.210	135	9996	167	9544	137128	2802080	0.680	31.419	0	0	0
1	3	13	"A74"	"A74"	13950	21175	85	502	545	257	47	362	362	404	264	65	30	7	0	9633	9507	1440	15	1442	1442	1494	456	30	100	100	0	0.000	0.000	0.000	0.000	0.000	0.000	0.000	0.000	0.000	0.000	0.000	0.000	0.000	0.000	0.017	0.023	0.025	0.022	3.159	0.017	0.054	208	1660	100	140	8191	8331	183	8065	8248	Error	Error	-5.871	140	8191	183	8065	113300	1977484	0.534	17.572	0	0	0
1	4	13	"A75"	"A75"	14250	21180	90	510	533	205	38	362	362	391	194	49	38	14	0	7593	7594	1451	19	1391	1391	1419	276	19	100	100	0	0.000	0.000	0.000	0.000	0.000	0.000	0.000	0.000	0.000	0.000	0.000	0.000	0.000	0.000	0.024	0.028	0.032	0.028	2.641	0.023	0.090	256	1924	100	148	6202	6350	171	6203	6374	Error	Error	-5.389	148	6202	171	6203	136383	1944148	0.732	22.373	0	0	0
1	5	13	"A75"	"A75"	14550	21175	85	544	548	211	38	366	366	394	188	47	47	17	0	9126	9216	1566	16	1440	1440	1502	527	35	100	100	0	0.000	0.000	0.000	0.000	0.000	0.000	0.000	0.000	0.000	0.000	0.000	0.000	0.000	0.000	0.023	0.023	0.031	0.026	2.616	0.017	0.082	208	1660	100	178	7686	7864	182	7776	7958	Error	Error	-5.432	178	7686	182	7776	113946	1916855	0.819	14.638	0	0	0
1	6	13	"A75"	"A75"	14850	21175	85	536	564	225	39	364	364	392	188	47	46	20	0	8847	8844	1259	14	1462	1462	1512	486	32	100	100	0	0.000	0.000	0.000	0.000	0.000	0.000	0.000	0.000	0.000	0.000	0.000	0.000	0.000	0.000	0.023	0.027	0.033	0.025	2.804	0.023	0.113	208	1660	100	172	7385	7557	200	7382	7582	Error	Error	-5.424	172	7385	200	7382	117298	1839578	0.915	15.086	0	0	0
1	7	13	"A76"	"A76"	15150	21170	85	500	505	183	36	375	375	403	437	108	5	0	0	8726	8789	1536	17	1462	1462	1536	607	39	100	100	0	0.000	0.000	0.000	0.000	0.000	0.000	0.000	0.000	0.000	0.000	0.000	0.000	0.000	0.000	0.017	0.018	0.026	0.020	3.068	0.013	0.047	208	1660	100	125	7264	7389	130	7327	7457	Error	Error	-5.861	125	7264	130	7327	104972	1828062	0.233	11.949	0	0	0
1	8	13	"A76"	"A76"	15455	21170	85	506	526	202	38	380	380	497	1874	377	0	0	0	8652	8677	1255	14	1462	1462	1539	663	43	100	100	0	0.000	0.000	0.000	0.000	0.000	0.000	0.000	0.000	0.000	0.000	0.000	0.000	0.000	0.000	0.018	0.020	0.028	0.024	2.579	0.214	0.016	208	1660	100	126	7190	7316	146	7215	7361	Error	Error	-5.834	126	7190	146	7215	109371	1804858	0.015	10.766	0	0	0
1	9	13	"A76"	"A76"	15750	21170	85	496	531	213	40	391	391	472	1548	327	0	0	0	10336	10428	1736	16	1501	1501	1591	705	44	100	100	0	0.000	0.000	0.000	0.000	0.000	0.000	0.000	0.000	0.000	0.000	0.000	0.000	0.000	0.000	0.012	0.016	0.020	0.018	2.630	0.011	0.030	208	1660	100	105	8835	8940	140	8927	9067	Error	Error	-6.395	105	8835	140	8927	110347	2169102	0.038	12.535	0	0	0
1	10	13	"A77"	"A77"	16055	21170	85	621	642	241	37	384	384	413	235	56	50	19	0	6454	6704	1139	16	1521	1521	1588	505	31	100	100	0	0.000	0.000	0.000	0.000	0.000	0.000	0.000	0.000	0.000	0.000	0.000	0.000	0.000	0.000	0.048	0.050	0.054	0.043	2.853	0.043	0.199	208	1660	100	237	4933	5170	258	5183	5441	Error	Error	-4.380	237	4933	258	5183	133504	1394381	0.974	10.131	0	0	0
1	11	13	"A77"	"A77"	16355	21170	85	594	640	327	51	384	384	416	222	53	46	22	0	8308	8425	1729	20	1519	1519	1584	483	30	100	100	0	0.000	0.000	0.000	0.000	0.000	0.000	0.000	0.000	0.000	0.000	0.000	0.000	0.000	0.000	0.031	0.037	0.039	0.033	2.606	0.035	0.174	208	1660	100	210	6789	6999	256	6906	7162	Error	Error	-5.015	210	6789	256	6906	133107	1752371	1.009	14.164	0	0	0
1	12	13	"A77"	"A77"	16660	21170	85	577	598	324	54	378	378	407	238	58	42	10	0	6594	6604	1117	16	1523	1523	1580	501	31	100	100	0	0.000	0.000	0.000	0.000	0.000	0.000	0.000	0.000	0.000	0.000	0.000	0.000	0.000	0.000	0.039	0.043	0.049	0.041	2.484	0.035	0.072	208	1660	100	199	5071	5270	220	5081	5301	Error	Error	-4.671	199	5071	220	5081	124480	1373637	0.803	10.028	0	0	0
1	13	13	"A78"	"A78"	16955	21170	90	521	531	208	39	398	398	428	265	61	24	3	0	7834	7817	1320	16	1567	1567	1602	365	22	100	100	0	0.000	0.000	0.000	0.000	0.000	0.000	0.000	0.000	0.000	0.000	0.000	0.000	0.000	0.000	0.020	0.021	0.030	0.025	2.871	0.017	0.038	256	1924	100	123	6267	6390	133	6250	6383	Error	Error	-5.671	123	6267	133	6250	135894	2001239	0.389	17.027	0	0	0
1	14	13	"A78"	"A78"	17260	21170	90	500	534	219	41	397	397	425	217	51	30	9	0	8067	7986	1808	22	1574	1574	1605	363	22	99	99	0	0.000	0.000	0.000	0.000	0.000	0.000	0.000	0.000	0.000	0.000	0.000	0.000	0.000	0.000	0.016	0.021	0.029	0.023	3.097	0.019	0.073	256	1924	100	103	6493	6596	137	6412	6549	Error	Error	-5.978	103	6493	137	6412	136620	2044457	0.502	17.579	0	0	0
1	15	13	"A78"	"A78"	17555	21165	85	564	579	227	39	402	402	430	214	49	40	13	0	9831	9845	1522	15	1635	1635	1756	802	45	100	100	0	0.000	0.000	0.000	0.000	0.000	0.000	0.000	0.000	0.000	0.000	0.000	0.000	0.000	0.000	0.020	0.022	0.027	0.023	2.867	0.018	0.072	208	1660	100	162	8196	8358	177	8210	8387	Error	Error	-5.661	162	8196	177	8210	120517	2047789	0.696	10.086	0	0	0
1	16	13	"A79"	"A79"	17855	21170	85	559	585	244	41	405	405	428	214	50	38	19	0	10468	9943	2737	27	1597	1597	1642	461	28	100	100	0	0.000	0.000	0.000	0.000	0.000	0.000	0.000	0.000	0.000	0.000	0.000	0.000	0.000	0.000	0.017	0.022	0.028	0.024	2.946	0.020	0.093	208	1660	100	154	8871	9025	180	8346	8526	Error	Error	-5.848	154	8871	180	8346	121689	2068144	0.734	18.007	0	0	0
1	17	13	"A79"	"A79"	18150	21165	85	532	579	261	45	417	417	463	343	74	18	6	0	10584	9938	3785	38	1631	1631	1764	1037	58	100	99	0	0.000	0.000	0.000	0.000	0.000	0.000	0.000	0.000	0.000	0.000	0.000	0.000	0.000	0.000	0.013	0.020	0.025	0.023	2.664	0.020	0.047	208	1660	100	115	8953	9068	162	8307	8469	Error	Error	-6.283	115	8953	162	8307	120528	2067182	0.338	7.882	0	0	0
1	18	13	"A79"	"A79"	18455	21165	85	557	570	228	40	431	431	459	222	48	34	8	0	11286	10159	3479	34	1714	1714	1794	612	34	100	100	0	0.000	0.000	0.000	0.000	0.000	0.000	0.000	0.000	0.000	0.000	0.000	0.000	0.000	0.000	0.013	0.016	0.026	0.022	3.073	0.017	0.076	208	1660	100	126	9572	9698	139	8445	8584	Error	Error	-6.247	126	9572	139	8445	118591	2113164	0.500	13.668	0	0	0
1	1	14	"A80"	"A80"	13355	21480	100	471	501	220	43	357	357	385	193	50	37	13	0	10394	9267	5068	54	1371	1371	1389	301	21	95	90	0	0.000	0.000	0.000	0.000	0.000	0.000	0.000	0.000	0.000	0.000	0.000	0.000	0.000	0.000	0.013	0.018	0.026	0.027	4.156	0.015	0.103	316	2384	100	114	9023	9137	144	7896	8040	Error	Error	-6.307	114	9023	144	7896	158398	2928389	0.601	26.173	0	0	0
1	2	14	"A80"	"A80"	13660	21485	85	472	518	232	44	368	368	391	208	53	32	14	0	11603	10766	3885	36	1427	1427	1526	1035	67	100	100	0	0.000	0.000	0.000	0.000	0.000	0.000	0.000	0.000	0.000	0.000	0.000	0.000	0.000	0.000	0.010	0.016	0.021	0.019	2.838	0.014	0.068	208	1660	100	104	10176	10280	150	9339	9489	Error	Error	-6.612	104	10176	150	9339	107728	2239261	0.611	8.928	0	0	0
1	3	14	"A80"	"A80"	13960	21485	90	483	490	202	41	362	362	389	191	49	37	9	0	9148	8731	2825	32	1388	1388	1416	309	21	100	99	0	0.000	0.000	0.000	0.000	0.000	0.000	0.000	0.000	0.000	0.000	0.000	0.000	0.000	0.000	0.016	0.017	0.026	0.021	2.964	0.015	0.073	256	1924	100	121	7760	7881	128	7343	7471	Error	Error	-6.003	121	7760	128	7343	125477	2235217	0.529	23.673	0	0	0
1	4	14	"A81"	"A81"	14260	21480	85	503	522	189	36	370	370	394	241	61	29	4	0	11304	11181	1984	17	1423	1423	1516	753	49	100	100	0	0.000	0.000	0.000	0.000	0.000	0.000	0.000	0.000	0.000	0.000	0.000	0.000	0.000	0.000	0.013	0.016	0.017	0.016	2.815	0.010	0.026	208	1660	100	133	9881	10014	152	9758	9910	Error	Error	-6.215	133	9881	152	9758	108483	2325550	0.531	12.835	0	0	0
1	5	14	"A81"	"A81"	14560	21480	85	522	569	321	56	375	375	408	249	61	32	9	0	12447	12637	2088	16	1453	1453	1556	768	49	100	100	0	0.000	0.000	0.000	0.000	0.000	0.000	0.000	0.000	0.000	0.000	0.000	0.000	0.000	0.000	0.013	0.017	0.018	0.015	3.296	0.013	0.053	208	1660	100	147	10994	11141	194	11184	11378	Error	Error	-6.225	147	10994	194	11184	118356	2628508	0.647	14.428	0	0	0
1	6	14	"A81"	"A81"	14860	21480	85	520	538	225	41	377	377	400	229	57	38	8	0	12835	12246	2366	19	1468	1468	1584	874	55	100	100	0	0.000	0.000	0.000	0.000	0.000	0.000	0.000	0.000	0.000	0.000	0.000	0.000	0.000	0.000	0.013	0.015	0.022	0.018	2.524	0.014	0.116	208	1660	100	143	11367	11510	161	10778	10939	Error	Error	-6.313	143	11367	161	10778	111888	2547225	0.603	12.199	0	0	0
1	7	14	"A82"	"A82"	15155	21480	90	525	535	238	44	370	370	398	215	54	38	11	0	12379	10923	3922	35	1439	1439	1464	284	19	100	100	0	0.000	0.000	0.000	0.000	0.000	0.000	0.000	0.000	0.000	0.000	0.000	0.000	0.000	0.000	0.014	0.017	0.023	0.020	2.768	0.016	0.118	256	1924	100	155	10940	11095	165	9484	9649	Error	Error	-6.141	155	10940	165	9484	136874	2796201	0.637	33.306	0	0	0
1	8	14	"A82"	"A82"	15460	21480	90	535	582	356	61	366	366	399	229	57	38	12	0	11724	10949	3663	33	1476	1476	1503	312	20	100	100	0	0.000	0.000	0.000	0.000	0.000	0.000	0.000	0.000	0.000	0.000	0.000	0.000	0.000	0.000	0.016	0.023	0.023	0.021	3.137	0.016	0.059	256	1924	100	169	10248	10417	216	9473	9689	Error	Error	-5.922	169	10248	216	9473	148979	2803042	0.799	30.276	0	0	0
1	9	14	"A82"	"A82"	15755	21480	90	490	512	218	42	381	381	404	203	50	32	11	0	11090	10566	3780	35	1483	1483	1513	321	21	100	99	0	0.000	0.000	0.000	0.000	0.000	0.000	0.000	0.000	0.000	0.000	0.000	0.000	0.000	0.000	0.011	0.014	0.021	0.019	2.649	0.013	0.084	256	1924	100	109	9607	9716	131	9083	9214	Error	Error	-6.462	109	9607	131	9083	131117	2704890	0.532	28.202	0	0	0
1	10	14	"A83"	"A83"	16060	21480	90	485	514	228	44	378	378	400	195	48	35	12	0	8509	8412	2376	28	1488	1488	1533	796	51	100	99	0	0.000	0.000	0.000	0.000	0.000	0.000	0.000	0.000	0.000	0.000	0.000	0.000	0.000	0.000	0.015	0.020	0.030	0.025	3.194	0.015	0.054	256	1924	100	107	7021	7128	136	6924	7060	Error	Error	-6.036	107	7021	136	6924	131520	2153514	0.585	8.642	0	0	0
1	11	14	"A83"	"A83"	16355	21475	85	494	514	218	42	390	390	415	208	50	28	8	0	9780	9503	2284	24	1556	1556	1614	557	34	100	100	0	0.000	0.000	0.000	0.000	0.000	0.000	0.000	0.000	0.000	0.000	0.000	0.000	0.000	0.000	0.013	0.016	0.023	0.019	2.826	0.013	0.050	208	1660	100	104	8224	8328	124	7947	8071	Error	Error	-6.305	104	8224	124	7947	106835	1976619	0.476	14.163	0	0	0
1	12	14	"A83"	"A83"	16660	21475	85	473	526	242	46	391	391	421	223	52	27	9	0	9503	9207	1689	18	1532	1532	1593	471	29	100	100	0	0.000	0.000	0.000	0.000	0.000	0.000	0.000	0.000	0.000	0.000	0.000	0.000	0.000	0.000	0.010	0.018	0.022	0.017	3.252	0.015	0.037	208	1660	100	82	7971	8053	135	7675	7810	Error	Error	-6.603	82	7971	135	7675	109365	1915097	0.471	16.166	0	0	0
1	13	14	"A84"	"A84"	16950	21470	85	523	540	225	41	399	399	423	208	49	38	11	0	8789	8938	1415	15	1606	1606	1693	586	34	100	100	0	0.000	0.000	0.000	0.000	0.000	0.000	0.000	0.000	0.000	0.000	0.000	0.000	0.000	0.000	0.017	0.019	0.029	0.021	3.423	0.017	0.061	208	1660	100	124	7183	7307	141	7332	7473	Error	Error	-5.856	124	7183	141	7332	112380	1859122	0.563	12.363	0	0	0
1	14	14	"A84"	"A84"	17260	21470	85	505	540	231	42	413	413	456	429	94	11	0	0	8330	8221	1818	22	1615	1615	1687	529	31	100	100	0	0.000	0.000	0.000	0.000	0.000	0.000	0.000	0.000	0.000	0.000	0.000	0.000	0.000	0.000	0.014	0.019	0.029	0.024	2.826	0.014	0.006	208	1660	100	92	6715	6807	127	6606	6733	Error	Error	-6.190	92	6715	127	6606	112306	1710048	0.196	12.352	0	0	0
1	15	14	"A84"	"A84"	17555	21470	85	565	611	381	62	407	407	441	257	58	35	7	0	7597	7841	2050	26	1650	1650	1727	602	34	100	100	0	0.000	0.000	0.000	0.000	0.000	0.000	0.000	0.000	0.000	0.000	0.000	0.000	0.000	0.000	0.027	0.033	0.039	0.031	2.993	0.028	0.080	208	1660	100	158	5947	6105	204	6191	6395	Error	Error	-5.234	158	5947	204	6191	127164	1630994	0.661	10.156	0	0	0
1	16	14	"A85"	"A85"	17860	21470	85	535	564	237	42	402	402	427	261	61	28	8	0	7872	7775	2073	26	1592	1592	1649	594	36	100	100	0	0.000	0.000	0.000	0.000	0.000	0.000	0.000	0.000	0.000	0.000	0.000	0.000	0.000	0.000	0.021	0.026	0.034	0.031	2.681	0.022	0.090	208	1660	100	133	6280	6413	162	6183	6345	Error	Error	-5.561	133	6280	162	6183	117415	1617204	0.525	10.313	0	0	0
1	17	14	"A85"	"A85"	18155	21465	100	514	529	215	40	410	410	494	1549	313	0	0	0	7352	6933	3186	45	1632	1632	1669	483	28	91	87	0	0.000	0.000	0.000	0.000	0.000	0.000	0.000	0.000	0.000	0.000	0.000	0.000	0.000	0.000	0.018	0.022	0.035	0.036	4.001	0.119	0.005	316	2384	100	104	5720	5824	119	5301	5420	Error	Error	-5.781	104	5720	119	5301	167150	2190889	0.023	10.899	0	0	0
1	18	14	"A85"	"A85"	18455	21465	100	509	531	236	44	425	425	456	246	53	20	7	0	7622	7143	3297	46	1691	1691	1739	563	32	89	85	0	0.000	0.000	0.000	0.000	0.000	0.000	0.000	0.000	0.000	0.000	0.000	0.000	0.000	0.000	0.014	0.019	0.037	0.040	4.582	0.018	0.057	316	2384	100	84	5931	6015	106	5452	5558	Error	Error	-6.142	84	5931	106	5452	167925	2257165	0.305	9.599	0	0	0
1	1	15	"A86"	"A86"	13355	21775	100	449	473	216	45	358	358	387	211	54	28	8	0	9618	8747	4548	51	1329	1329	1351	338	25	91	87	0	0.000	0.000	0.000	0.000	0.000	0.000	0.000	0.000	0.000	0.000	0.000	0.000	0.000	0.000	0.011	0.016	0.025	0.028	4.488	0.013	0.079	316	2384	100	91	8289	8380	115	7418	7533	Error	Error	-6.509	91	8289	115	7418	149481	2764200	0.408	21.882	0	0	0
1	2	15	"A86"	"A86"	13655	21775	100	415	451	216	47	346	346	377	212	56	27	6	0	7355	6874	3741	54	1346	1346	1384	428	30	85	80	0	0.000	0.000	0.000	0.000	0.000	0.000	0.000	0.000	0.000	0.000	0.000	0.000	0.000	0.000	0.011	0.019	0.031	0.033	4.546	0.018	0.021	316	2384	100	69	6009	6078	105	5528	5633	Error	Error	-6.444	69	6009	105	5528	142561	2172233	0.349	12.827	0	0	0
1	3	15	"A86"	"A86"	13955	21775	100	447	472	278	58	357	357	383	197	51	31	6	0	7694	6912	3068	44	1343	1343	1384	634	45	89	84	0	0.000	0.000	0.000	0.000	0.000	0.000	0.000	0.000	0.000	0.000	0.000	0.000	0.000	0.000	0.014	0.021	0.033	0.037	4.190	0.018	0.062	316	2384	100	90	6351	6441	115	5569	5684	Error	Error	-6.141	90	6351	115	5569	149078	2184038	0.452	8.719	0	0	0
1	4	15	"A87"	"A87"	14260	21775	85	471	485	199	41	358	358	387	213	55	30	6	0	9113	9178	1114	12	1389	1389	1450	777	53	100	100	0	0.000	0.000	0.000	0.000	0.000	0.000	0.000	0.000	0.000	0.000	0.000	0.000	0.000	0.000	0.015	0.016	0.024	0.020	2.841	0.014	0.060	208	1660	100	113	7724	7837	127	7789	7916	Error	Error	-6.095	113	7724	127	7789	100777	1908971	0.460	9.946	0	0	0
1	5	15	"A87"	"A87"	14560	21775	85	502	513	187	36	345	345	378	196	51	42	11	0	10691	10777	1265	11	1393	1393	1448	463	31	100	100	0	0.000	0.000	0.000	0.000	0.000	0.000	0.000	0.000	0.000	0.000	0.000	0.000	0.000	0.000	0.017	0.018	0.021	0.018	2.505	0.014	0.091	208	1660	100	157	9298	9455	168	9384	9552	Error	Error	-5.888	157	9298	168	9384	106769	2241665	0.689	20.149	0	0	0
1	6	15	"A87"	"A87"	14860	21775	85	492	517	223	43	373	373	488	2089	428	0	0	0	11940	11896	1560	13	1430	1430	1521	795	52	100	100	0	0.000	0.000	0.000	0.000	0.000	0.000	0.000	0.000	0.000	0.000	0.000	0.000	0.000	0.000	0.011	0.014	0.019	0.016	2.713	0.012	0.069	208	1660	100	119	10510	10629	144	10466	10610	Error	Error	-6.465	119	10510	144	10466	107596	2474396	0.014	13.050	0	0	0
1	7	15	"A88"	"A88"	15160	21775	90	487	509	212	41	367	367	396	220	55	34	7	0	10847	10096	3316	32	1417	1417	1470	753	51	100	100	0	0.000	0.000	0.000	0.000	0.000	0.000	0.000	0.000	0.000	0.000	0.000	0.000	0.000	0.000	0.013	0.016	0.024	0.017	3.613	0.013	0.080	256	1924	100	120	9430	9550	142	8679	8821	Error	Error	-6.296	120	9430	142	8679	130190	2584570	0.514	11.456	0	0	0
1	8	15	"A88"	"A88"	15460	21770	85	447	495	221	44	372	372	400	258	64	25	7	0	9636	8744	2837	32	1423	1423	1498	606	40	100	100	0	0.000	0.000	0.000	0.000	0.000	0.000	0.000	0.000	0.000	0.000	0.000	0.000	0.000	0.000	0.009	0.017	0.024	0.021	2.891	0.013	0.024	208	1660	100	75	8213	8288	123	7321	7444	Error	Error	-6.775	75	8213	123	7321	102888	1818812	0.368	11.957	0	0	0
1	9	15	"A88"	"A88"	15765	21770	85	491	517	230	44	378	378	407	196	48	37	12	0	10166	10107	2960	29	1459	1459	1545	675	43	100	100	0	0.000	0.000	0.000	0.000	0.000	0.000	0.000	0.000	0.000	0.000	0.000	0.000	0.000	0.000	0.013	0.016	0.025	0.019	3.076	0.013	0.059	208	1660	100	113	8707	8820	139	8648	8787	Error	Error	-6.268	113	8707	139	8648	107533	2102336	0.561	12.684	0	0	0
1	10	15	"A89"	"A89"	16065	21775	90	539	596	345	57	386	386	414	219	52	35	16	0	13800	13092	3081	23	1461	1461	1494	314	21	100	100	0	0.000	0.000	0.000	0.000	0.000	0.000	0.000	0.000	0.000	0.000	0.000	0.000	0.000	0.000	0.012	0.018	0.018	0.017	3.113	0.016	0.093	256	1924	100	153	12339	12492	210	11631	11841	Error	Error	-6.334	153	12339	210	11631	152669	3351449	0.831	36.936	0	0	0
1	11	15	"A89"	"A89"	16360	21770	85	504	524	207	39	391	391	421	270	64	26	4	0	12678	11673	3588	30	1488	1488	1596	825	51	100	100	0	0.000	0.000	0.000	0.000	0.000	0.000	0.000	0.000	0.000	0.000	0.000	0.000	0.000	0.000	0.010	0.013	0.020	0.017	2.846	0.009	0.020	208	1660	100	113	11190	11303	133	10185	10318	Error	Error	-6.630	113	11190	133	10185	109084	2427971	0.381	12.215	0	0	0
1	12	15	"A89"	"A89"	16665	21770	85	503	531	236	44	376	376	401	200	49	32	11	0	11402	11577	2003	17	1459	1459	1527	537	35	100	100	0	0.000	0.000	0.000	0.000	0.000	0.000	0.000	0.000	0.000	0.000	0.000	0.000	0.000	0.000	0.013	0.015	0.018	0.015	3.151	0.013	0.079	208	1660	100	127	9943	10070	155	10118	10273	Error	Error	-6.291	127	9943	155	10118	110429	2407970	0.650	18.715	0	0	0
1	13	15	"A90"	"A90"	16965	21765	85	488	528	211	39	399	399	452	1024	226	0	0	0	8741	8704	1056	12	1508	1508	1577	523	33	100	100	0	0.000	0.000	0.000	0.000	0.000	0.000	0.000	0.000	0.000	0.000	0.000	0.000	0.000	0.000	0.012	0.018	0.028	0.021	2.900	0.015	0.045	208	1660	100	89	7233	7322	129	7196	7325	Error	Error	-6.345	89	7233	129	7196	109727	1810364	0.074	13.627	0	0	0
1	14	15	"A90"	"A90"	17265	21770	90	529	544	226	41	406	406	440	233	52	28	5	0	9082	9001	2062	22	1539	1539	1570	343	21	100	98	0	0.000	0.000	0.000	0.000	0.000	0.000	0.000	0.000	0.000	0.000	0.000	0.000	0.000	0.000	0.016	0.018	0.027	0.021	3.261	0.014	0.036	256	1924	100	123	7543	7666	138	7462	7600	Error	Error	-5.938	123	7543	138	7462	139136	2304154	0.446	21.665	0	0	0
1	15	15	"A90"	"A90"	17560	21765	85	534	599	636	106	408	408	817	3622	443	0	0	0	8786	8974	1642	18	1549	1549	1731	2528	146	99	97	0	0.000	0.000	0.000	0.000	0.000	0.000	0.000	0.000	0.000	0.000	0.000	0.000	0.000	0.000	0.017	0.026	0.027	0.022	3.240	0.031	0.026	208	1660	100	126	7237	7363	191	7425	7616	Error	Error	-5.844	126	7237	191	7425	124589	1866499	-0.060	2.865	0	0	0
1	16	15	"A91"	"A91"	17865	21765	85	475	518	264	50	387	387	419	244	58	27	6	0	7194	7067	2171	30	1519	1519	1578	508	32	100	100	0	0.000	0.000	0.000	0.000	0.000	0.000	0.000	0.000	0.000	0.000	0.000	0.000	0.000	0.000	0.016	0.024	0.036	0.027	3.470	0.021	0.069	208	1660	100	88	5675	5763	131	5548	5679	Error	Error	-6.011	88	5675	131	5548	107822	1470028	0.406	10.805	0	0	0
1	17	15	"A91"	"A91"	18160	21770	85	494	541	243	44	392	392	423	207	48	35	13	0	8356	7861	2313	29	1551	1551	1604	456	28	100	100	0	0.000	0.000	0.000	0.000	0.000	0.000	0.000	0.000	0.000	0.000	0.000	0.000	0.000	0.000	0.015	0.024	0.031	0.028	2.996	0.019	0.057	208	1660	100	102	6805	6907	149	6310	6459	Error	Error	-6.060	102	6805	149	6310	112526	1635047	0.570	13.721	0	0	0
1	18	15	"A91"	"A91"	18460	21765	85	519	552	251	45	422	422	457	335	73	12	2	0	8316	7954	2368	29	1613	1613	1680	710	42	100	100	0	0.000	0.000	0.000	0.000	0.000	0.000	0.000	0.000	0.000	0.000	0.000	0.000	0.000	0.000	0.014	0.021	0.030	0.026	2.722	0.016	0.014	208	1660	100	97	6703	6800	130	6341	6471	Error	Error	-6.111	97	6703	130	6341	114835	1654448	0.284	8.837	0	0	0
1	1	16	"A92"	"A92"	13360	22085	100	529	571	258	45	373	373	393	182	46	46	23	0	14383	14219	3607	25	1436	1436	1472	541	36	100	100	0	0.000	0.000	0.000	0.000	0.000	0.000	0.000	0.000	0.000	0.000	0.000	0.000	0.000	0.000	0.012	0.015	0.018	0.014	2.998	0.014	0.140	316	2384	100	156	12947	13103	198	12783	12981	Error	Error	-6.375	156	12947	198	12783	180338	4493272	0.978	23.562	0	0	0
1	2	16	"A92"	"A92"	13665	22085	100	498	536	221	41	371	371	415	546	131	6	0	0	12125	12443	3153	25	1428	1428	1481	833	56	100	100	0	0.000	0.000	0.000	0.000	0.000	0.000	0.000	0.000	0.000	0.000	0.000	0.000	0.000	0.000	0.012	0.015	0.020	0.014	3.365	0.012	0.076	316	2384	100	127	10697	10824	165	11015	11180	Error	Error	-6.396	127	10697	165	11015	169252	3932007	0.222	13.160	0	0	0
1	3	16	"A92"	"A92"	13960	22080	95	571	839	3843	458	372	372	403	237	58	42	11	0	11619	11642	2326	19	1463	1463	1521	852	56	100	100	0	0.000	0.000	0.000	0.000	0.000	0.000	0.000	0.000	0.000	0.000	0.000	0.000	0.000	0.000	0.020	0.046	0.023	0.021	2.871	0.029	0.005	256	2088	100	199	10156	10355	467	10179	10646	Error	Error	-5.673	199	10156	467	10179	214856	2980326	1.840	11.879	0	0	0
1	4	16	"A93"	"A93"	14260	22075	85	450	482	209	43	373	373	402	205	50	27	11	0	7931	7620	2506	32	1480	1480	1546	578	37	100	100	0	0.000	0.000	0.000	0.000	0.000	0.000	0.000	0.000	0.000	0.000	0.000	0.000	0.000	0.000	0.012	0.018	0.027	0.023	3.095	0.015	0.059	208	1660	100	77	6451	6528	109	6140	6249	Error	Error	-6.389	77	6451	109	6140	100214	1584931	0.390	10.509	0	0	0
1	5	16	"A93"	"A93"	14555	22080	100	483	507	217	42	378	378	419	342	81	15	1	0	8572	8013	4106	51	1478	1478	1512	353	23	91	87	0	0.000	0.000	0.000	0.000	0.000	0.000	0.000	0.000	0.000	0.000	0.000	0.000	0.000	0.000	0.015	0.020	0.030	0.030	3.938	0.014	0.013	316	2384	100	105	7094	7199	129	6535	6664	Error	Error	-6.078	105	7094	129	6535	160134	2532030	0.257	18.416	0	0	0
1	6	16	"A93"	"A93"	14855	22075	100	480	512	267	52	390	390	415	202	48	31	8	0	8114	7882	4162	52	1506	1506	1545	459	29	84	80	0	0.000	0.000	0.000	0.000	0.000	0.000	0.000	0.000	0.000	0.000	0.000	0.000	0.000	0.000	0.014	0.019	0.030	0.038	4.351	0.018	0.082	316	2384	100	90	6608	6698	122	6376	6498	Error	Error	-6.198	90	6608	122	6376	161800	2490604	0.480	13.806	0	0	0
1	7	16	"A94"	"A94"	15160	22075	95	532	551	223	40	386	386	425	384	90	13	1	0	12035	11282	3942	34	1515	1515	1536	315	20	100	100	0	0.000	0.000	0.000	0.000	0.000	0.000	0.000	0.000	0.000	0.000	0.000	0.000	0.000	0.000	0.014	0.017	0.021	0.018	3.469	0.012	0.051	256	2088	100	146	10520	10666	165	9767	9932	Error	Error	-6.171	146	10520	165	9767	140959	2888134	0.328	30.940	0	0	0
1	8	16	"A94"	"A94"	15460	22080	90	554	617	344	55	377	377	413	317	76	28	6	0	12945	12304	4412	35	1522	1522	1543	303	19	100	100	0	0.000	0.000	0.000	0.000	0.000	0.000	0.000	0.000	0.000	0.000	0.000	0.000	0.000	0.000	0.015	0.022	0.022	0.019	3.058	0.019	0.157	256	1924	100	177	11423	11600	240	10782	11022	Error	Error	-6.012	177	11423	240	10782	157993	3149807	0.644	35.515	0	0	0
1	9	16	"A94"	"A94"	15760	22080	90	598	656	387	58	403	403	436	268	61	37	12	0	14266	13534	4359	32	1572	1572	1620	811	50	100	100	0	0.000	0.000	0.000	0.000	0.000	0.000	0.000	0.000	0.000	0.000	0.000	0.000	0.000	0.000	0.015	0.021	0.021	0.019	2.643	0.018	0.080	256	1924	100	195	12694	12889	253	11962	12215	Error	Error	-6.025	195	12694	253	11962	168023	3464764	0.821	14.691	0	0	0
1	10	16	"A95"	"A95"	16060	22075	90	542	562	232	41	394	394	425	238	56	32	8	0	11910	11767	2583	21	1540	1540	1573	320	20	100	100	0	0.000	0.000	0.000	0.000	0.000	0.000	0.000	0.000	0.000	0.000	0.000	0.000	0.000	0.000	0.014	0.016	0.019	0.017	2.717	0.013	0.073	256	1924	100	148	10370	10518	168	10227	10395	Error	Error	-6.131	148	10370	168	10227	143900	3012338	0.576	31.856	0	0	0
1	11	16	"A95"	"A95"	16360	22075	85	587	626	245	39	402	402	424	192	45	48	22	0	13531	13507	2491	18	1582	1582	1686	800	47	100	100	0	0.000	0.000	0.000	0.000	0.000	0.000	0.000	0.000	0.000	0.000	0.000	0.000	0.000	0.000	0.015	0.019	0.020	0.018	2.743	0.016	0.145	208	1660	100	185	11949	12134	224	11925	12149	Error	Error	-6.013	185	11949	224	11925	130250	2809522	1.052	14.776	0	0	0
1	12	16	"A95"	"A95"	16660	22080	90	588	619	240	38	415	415	440	221	50	42	13	0	14113	14009	2877	20	1578	1578	1636	736	44	100	100	0	0.000	0.000	0.000	0.000	0.000	0.000	0.000	0.000	0.000	0.000	0.000	0.000	0.000	0.000	0.014	0.016	0.018	0.016	2.747	0.014	0.108	256	1924	100	173	12535	12708	204	12431	12635	Error	Error	-6.179	173	12535	204	12431	158407	3586245	0.810	16.811	0	0	0
1	13	16	"A96"	"A96"	16960	22075	100	579	617	250	40	417	417	448	229	51	41	15	0	10133	10091	2303	22	1643	1643	1672	382	22	100	100	0	0.000	0.000	0.000	0.000	0.000	0.000	0.000	0.000	0.000	0.000	0.000	0.000	0.000	0.000	0.019	0.024	0.029	0.025	2.647	0.019	0.080	316	2384	100	162	8490	8652	200	8448	8648	Error	Error	-5.712	162	8490	200	8448	194880	3188654	0.738	22.039	0	0	0
1	14	16	"A96"	"A96"	17265	22075	100	529	567	237	41	409	409	456	528	115	6	0	0	9167	9158	1792	19	1633	1633	1682	544	32	100	100	0	0.000	0.000	0.000	0.000	0.000	0.000	0.000	0.000	0.000	0.000	0.000	0.000	0.000	0.000	0.016	0.021	0.024	0.021	2.897	0.018	0.044	316	2384	100	120	7534	7654	158	7525	7683	Error	Error	-5.972	120	7534	158	7525	179250	2893993	0.210	13.743	0	0	0
1	15	16	"A96"	"A96"	17565	22070	100	560	572	249	43	416	416	457	301	65	21	3	0	9713	9777	1947	19	1637	1637	1696	666	39	100	100	0	0.000	0.000	0.000	0.000	0.000	0.000	0.000	0.000	0.000	0.000	0.000	0.000	0.000	0.000	0.018	0.019	0.025	0.023	2.757	0.014	0.027	316	2384	100	144	8076	8220	156	8140	8296	Error	Error	-5.810	144	8076	156	8140	180792	3089529	0.382	12.134	0	0	0
1	16	16	"A97"	"A97"	17860	22070	100	591	613	214	34	426	426	462	316	68	25	2	0	12375	12194	2206	18	1669	1669	1705	466	27	100	100	0	0.000	0.000	0.000	0.000	0.000	0.000	0.000	0.000	0.000	0.000	0.000	0.000	0.000	0.000	0.015	0.018	0.021	0.017	2.682	0.014	0.036	316	2384	100	165	10706	10871	187	10525	10712	Error	Error	-6.020	165	10706	187	10525	193655	3853306	0.478	22.509	0	0	0
1	17	16	"A97"	"A97"	18160	22070	100	610	657	387	58	426	426	459	255	55	39	13	0	11881	11846	3737	31	1677	1677	1718	563	32	100	100	0	0.000	0.000	0.000	0.000	0.000	0.000	0.000	0.000	0.000	0.000	0.000	0.000	0.000	0.000	0.018	0.023	0.026	0.022	2.713	0.024	0.139	316	2384	100	184	10204	10388	231	10169	10400	Error	Error	-5.793	184	10204	231	10169	207622	3743246	0.776	17.989	0	0	0
1	18	16	"A97"	"A97"	18460	22070	95	649	689	326	47	435	435	469	243	51	42	16	0	12404	12736	2789	21	1752	1752	1790	491	27	100	100	0	0.000	0.000	0.000	0.000	0.000	0.000	0.000	0.000	0.000	0.000	0.000	0.000	0.000	0.000	0.020	0.023	0.023	0.020	2.768	0.023	0.162	256	2088	100	214	10652	10866	254	10984	11238	Error	Error	-5.637	214	10652	254	10984	176350	3260342	0.905	22.293	0	0	0
1	1	17	"A98"	"A98"	13365	22375	90	415	440	198	45	372	372	393	185	47	25	7	0	2722	3529	1908	54	1426	1426	1457	770	52	73	44	0	0.000	0.000	0.000	0.000	0.000	0.000	0.000	0.000	0.000	0.000	0.000	0.000	0.000	0.000	0.033	0.032	0.068	0.079	3.962	0.023	0.026	256	1924	100	43	1296	1339	68	2103	2171	Error	Error	-4.914	43	1296	68	2103	112550	903425	0.254	2.691	0	0	0
1	2	17	"A98"	"A98"	13660	22375	100	394	458	330	72	368	368	399	222	55	18	4	0	2502	3274	2000	61	1429	1429	1465	767	52	60	37	0	0.000	0.000	0.000	0.000	0.000	0.000	0.000	0.000	0.000	0.000	0.000	0.000	0.000	0.000	0.024	0.049	0.122	0.111	5.910	0.015	0.009	316	2384	100	26	1073	1099	90	1845	1935	Error	Error	-5.367	26	1073	90	1845	144574	1034535	0.266	2.359	0	0	0
1	3	17	"A98"	"A98"	13960	22375	100	401	424	202	47	372	372	432	860	199	0	0	0	2326	3012	1628	54	1447	1447	1464	289	19	84	72	0	0.000	0.000	0.000	0.000	0.000	0.000	0.000	0.000	0.000	0.000	0.000	0.000	0.000	0.000	0.033	0.033	0.110	0.120	5.231	1.015	0.002	316	2384	100	29	879	908	52	1565	1617	Error	Error	-4.922	29	879	52	1565	134066	951879	-0.009	5.356	0	0	0
1	4	17	"A99"	"A99"	14265	22375	90	401	435	213	48	382	382	422	377	89	6	0	0	4529	4509	1013	22	1444	1444	1486	861	57	97	93	0	0.000	0.000	0.000	0.000	0.000	0.000	0.000	0.000	0.000	0.000	0.000	0.000	0.000	0.000	0.006	0.017	0.053	0.035	4.648	0.012	0.004	256	1924	100	19	3085	3104	53	3065	3118	Error	Error	-7.343	19	3085	53	3065	111482	1154183	0.034	3.511	0	0	0
1	5	17	"A99"	"A99"	14560	22375	90	435	488	446	91	381	381	415	226	54	22	3	0	4698	4849	1306	26	1462	1462	1488	363	24	99	99	0	0.000	0.000	0.000	0.000	0.000	0.000	0.000	0.000	0.000	0.000	0.000	0.000	0.000	0.000	0.017	0.032	0.046	0.036	3.489	0.024	0.016	256	1924	100	54	3236	3290	107	3387	3494	Error	Error	-5.905	54	3236	107	3387	124955	1241317	0.323	9.259	0	0	0
1	6	17	"A99"	"A99"	14860	22375	85	477	570	921	161	384	384	416	221	53	29	9	0	4458	4469	1253	28	1499	1499	1538	363	23	100	99	0	0.000	0.000	0.000	0.000	0.000	0.000	0.000	0.000	0.000	0.000	0.000	0.000	0.000	0.000	0.031	0.063	0.073	0.070	3.077	0.033	0.010	208	1660	100	93	2959	3052	186	2970	3156	Error	Error	-4.992	93	2959	186	2970	118485	929489	0.697	8.074	0	0	0
1	7	17	"A100"	"A100"	15160	22375	90	518	548	240	43	401	401	434	238	54	30	7	0	10141	9795	2081	21	1539	1539	1559	296	18	100	100	0	0.000	0.000	0.000	0.000	0.000	0.000	0.000	0.000	0.000	0.000	0.000	0.000	0.000	0.000	0.014	0.018	0.027	0.021	2.895	0.015	0.046	256	1924	100	117	8602	8719	147	8256	8403	Error	Error	-6.200	117	8602	147	8256	140331	2507599	0.479	27.824	0	0	0
1	8	17	"A100"	"A100"	15460	22370	85	513	546	261	47	395	395	432	242	56	29	8	0	9107	8463	2779	32	1560	1560	1648	711	43	100	99	0	0.000	0.000	0.000	0.000	0.000	0.000	0.000	0.000	0.000	0.000	0.000	0.000	0.000	0.000	0.016	0.022	0.036	0.027	2.883	0.019	0.081	208	1660	100	118	7547	7665	151	6903	7054	Error	Error	-5.999	118	7547	151	6903	113579	1760236	0.471	9.585	0	0	0
1	9	17	"A100"	"A100"	15765	22370	90	515	539	223	41	402	402	440	328	74	21	1	0	8399	7669	2612	34	1546	1546	1578	492	31	99	98	0	0.000	0.000	0.000	0.000	0.000	0.000	0.000	0.000	0.000	0.000	0.000	0.000	0.000	0.000	0.016	0.022	0.037	0.030	2.832	0.032	0.070	256	1924	100	113	6853	6966	137	6123	6260	Error	Error	-5.922	113	6853	137	6123	137966	1963154	0.302	12.380	0	0	0
1	10	17	"A101"	"A101"	16070	22370	85	428	460	198	43	396	396	439	462	105	2	0	0	6398	6751	3107	46	1530	1530	1573	382	24	100	99	0	0.000	0.000	0.000	0.000	0.000	0.000	0.000	0.000	0.000	0.000	0.000	0.000	0.000	0.000	0.007	0.012	0.030	0.024	3.816	0.011	0.023	208	1660	100	32	4868	4900	64	5221	5285	Error	Error	-7.249	32	4868	64	5221	95680	1404264	0.045	13.555	0	0	0
1	11	17	"A101"	"A101"	16365	22370	85	476	491	201	40	395	395	428	243	56	24	3	0	5507	6343	3312	52	1553	1553	1589	356	22	100	99	0	0.000	0.000	0.000	0.000	0.000	0.000	0.000	0.000	0.000	0.000	0.000	0.000	0.000	0.000	0.020	0.020	0.041	0.038	3.134	0.014	0.021	208	1660	100	81	3954	4035	96	4790	4886	Error	Error	-5.609	81	3954	96	4790	102143	1319442	0.259	13.354	0	0	0
1	12	17	"A101"	"A101"	16665	22370	85	487	517	267	51	413	413	439	212	48	24	9	0	6213	7133	3882	54	1599	1599	1638	358	21	100	98	0	0.000	0.000	0.000	0.000	0.000	0.000	0.000	0.000	0.000	0.000	0.000	0.000	0.000	0.000	0.016	0.019	0.035	0.031	3.263	0.013	0.030	208	1660	100	74	4614	4688	104	5534	5638	Error	Error	-5.962	74	4614	104	5534	107547	1483660	0.368	15.349	0	0	0
1	13	17	"A102"	"A102"	16960	22375	90	494	523	227	43	404	404	434	211	48	26	10	0	6135	7608	4483	58	1608	1608	1641	351	21	99	98	0	0.000	0.000	0.000	0.000	0.000	0.000	0.000	0.000	0.000	0.000	0.000	0.000	0.000	0.000	0.020	0.020	0.034	0.030	3.437	0.016	0.066	256	1924	100	90	4527	4617	119	6000	6119	Error	Error	-5.652	90	4527	119	6000	133791	1947563	0.422	17.000	0	0	0
1	14	17	"A102"	"A102"	17265	22370	80	490	527	241	45	411	411	448	272	60	22	3	0	6577	7766	4423	56	1635	1635	1692	441	26	99	97	0	0.000	0.000	0.000	0.000	0.000	0.000	0.000	0.000	0.000	0.000	0.000	0.000	0.000	0.000	0.016	0.019	0.030	0.030	3.429	0.013	0.019	208	1512	100	79	4942	5021	116	6131	6247	Error	Error	-5.967	79	4942	116	6131	109574	1615291	0.290	13.773	0	0	0
1	15	17	"A102"	"A102"	17560	22375	85	504	540	298	55	415	415	457	263	57	20	4	0	6522	7105	3613	50	1644	1644	1709	641	37	99	94	0	0.000	0.000	0.000	0.000	0.000	0.000	0.000	0.000	0.000	0.000	0.000	0.000	0.000	0.000	0.018	0.023	0.034	0.033	3.316	0.015	0.022	208	1660	100	89	4878	4967	125	5461	5586	Error	Error	-5.776	89	4878	125	5461	112345	1477920	0.316	8.418	0	0	0
1	16	17	"A103"	"A103"	17860	22365	100	518	595	402	67	431	431	472	282	59	26	5	0	5048	5190	2306	44	1667	1667	1710	543	31	91	86	0	0.000	0.000	0.000	0.000	0.000	0.000	0.000	0.000	0.000	0.000	0.000	0.000	0.000	0.000	0.026	0.047	0.064	0.059	3.478	0.044	0.083	316	2384	100	87	3381	3468	164	3523	3687	Error	Error	-5.280	87	3381	164	3523	187994	1639919	0.436	6.409	0	0	0
1	17	17	"A103"	"A103"	18160	22365	100	551	586	251	42	426	426	455	234	51	33	10	0	5670	5515	2374	43	1670	1670	1695	386	22	93	90	0	0.000	0.000	0.000	0.000	0.000	0.000	0.000	0.000	0.000	0.000	0.000	0.000	0.000	0.000	0.031	0.042	0.060	0.050	3.622	0.036	0.098	316	2384	100	125	4000	4125	160	3845	4005	Error	Error	-5.000	125	4000	160	3845	185131	1742703	0.560	9.896	0	0	0
1	18	17	"A103"	"A103"	18465	22370	85	620	687	551	80	441	441	471	224	47	45	18	0	7278	7373	2898	39	1755	1755	1813	522	28	100	100	0	0.000	0.000	0.000	0.000	0.000	0.000	0.000	0.000	0.000	0.000	0.000	0.000	0.000	0.000	0.032	0.044	0.046	0.040	3.093	0.058	0.221	208	1660	100	179	5523	5702	246	5618	5864	Error	Error	-4.947	179	5523	246	5618	142805	1533671	0.964	10.651	0	0	0
1	1	18	"A104"	"A104"	13365	22685	85	491	490	198	40	359	359	387	202	52	31	8	0	10082	10275	2198	21	1425	1425	1517	1087	71	100	100	0	0.000	0.000	0.000	0.000	0.000	0.000	0.000	0.000	0.000	0.000	0.000	0.000	0.000	0.000	0.015	0.015	0.021	0.018	2.680	0.012	0.073	208	1660	100	132	8657	8789	131	8850	8981	Error	Error	-6.035	132	8657	131	8850	101935	2137214	0.510	8.057	0	0	0
1	2	18	"A104"	"A104"	13670	22685	85	474	516	213	41	380	380	416	280	67	24	3	0	9865	9865	2169	21	1451	1451	1551	914	58	100	100	0	0.000	0.000	0.000	0.000	0.000	0.000	0.000	0.000	0.000	0.000	0.000	0.000	0.000	0.000	0.011	0.016	0.023	0.018	2.702	0.014	0.030	208	1660	100	94	8414	8508	136	8414	8550	Error	Error	-6.484	94	8414	136	8414	107232	2051941	0.357	9.096	0	0	0
1	3	18	"A104"	"A104"	13970	22680	85	454	498	229	45	366	366	398	271	68	25	5	0	9484	9278	2034	21	1426	1426	1534	853	55	100	100	0	0.000	0.000	0.000	0.000	0.000	0.000	0.000	0.000	0.000	0.000	0.000	0.000	0.000	0.000	0.011	0.017	0.024	0.022	2.543	0.012	0.054	208	1660	100	88	8058	8146	132	7852	7984	Error	Error	-6.517	88	8058	132	7852	103550	1929732	0.369	9.079	0	0	0
1	4	18	"A105"	"A105"	14270	22680	85	487	513	203	39	366	366	405	256	63	26	6	0	9245	8784	1896	21	1461	1461	1540	705	45	100	100	0	0.000	0.000	0.000	0.000	0.000	0.000	0.000	0.000	0.000	0.000	0.000	0.000	0.000	0.000	0.016	0.020	0.027	0.022	3.013	0.012	0.027	208	1660	100	121	7784	7905	147	7323	7470	Error	Error	-6.007	121	7784	147	7323	106652	1827006	0.422	10.275	0	0	0
1	5	18	"A105"	"A105"	14565	22680	85	486	511	224	43	378	378	409	233	56	27	8	0	9409	8870	2358	26	1460	1460	1564	836	53	100	100	0	0.000	0.000	0.000	0.000	0.000	0.000	0.000	0.000	0.000	0.000	0.000	0.000	0.000	0.000	0.014	0.018	0.025	0.020	3.147	0.014	0.053	208	1660	100	108	7949	8057	133	7410	7543	Error	Error	-6.202	108	7949	133	7410	106248	1844977	0.438	8.739	0	0	0
1	6	18	"A105"	"A105"	14865	22680	85	489	516	221	42	377	377	403	195	48	34	10	0	10733	9891	2722	27	1472	1472	1569	769	49	100	100	0	0.000	0.000	0.000	0.000	0.000	0.000	0.000	0.000	0.000	0.000	0.000	0.000	0.000	0.000	0.012	0.017	0.022	0.017	3.349	0.015	0.080	208	1660	100	112	9261	9373	139	8419	8558	Error	Error	-6.370	112	9261	139	8419	107369	2057324	0.579	10.822	0	0	0
1	7	18	"A106"	"A106"	15165	22675	100	373	398	182	45	381	381	409	273	66	8	0	0	1924	2334	1090	46	1446	1446	1464	305	20	65	39	0	0.000	0.000	0.000	0.000	0.000	0.000	0.000	0.000	0.000	0.000	0.000	0.000	0.000	0.000	-0.017	0.019	0.219	0.218	4.628	0.017	0.003	316	2384	100	-8	478	470	17	888	905	Error	Error	Error	-8	478	17	888	125913	737443	-0.040	2.852	0	0	0
1	8	18	"A106"	"A106"	15465	22675	100	379	417	208	49	369	369	394	189	47	23	6	0	1994	2338	1009	43	1461	1461	1488	489	32	53	28	0	0.000	0.000	0.000	0.000	0.000	0.000	0.000	0.000	0.000	0.000	0.000	0.000	0.000	0.000	0.019	0.055	0.231	0.215	5.364	0.028	0.007	316	2384	100	10	533	543	48	877	925	Error	Error	-5.736	10	533	48	877	131764	738933	0.122	1.738	0	0	0
1	9	18	"A106"	"A106"	15765	22675	100	417	433	213	49	370	370	407	245	60	19	3	0	1893	2101	666	31	1484	1484	1504	303	20	60	37	0	0.000	0.000	0.000	0.000	0.000	0.000	0.000	0.000	0.000	0.000	0.000	0.000	0.000	0.000	0.115	0.102	0.330	0.327	4.730	0.034	0.004	316	2384	100	47	409	456	63	617	680	Error	Error	-3.121	47	409	63	617	136972	663870	0.106	1.970	0	0	0
1	10	18	"A107"	"A107"	16070	22680	85	441	474	183	38	383	383	411	217	52	24	4	0	4854	5901	3052	51	1480	1480	1522	446	29	100	97	0	0.000	0.000	0.000	0.000	0.000	0.000	0.000	0.000	0.000	0.000	0.000	0.000	0.000	0.000	0.017	0.021	0.035	0.032	3.578	0.016	0.018	208	1660	100	58	3374	3432	91	4421	4512	Error	Error	-5.862	58	3374	91	4421	98536	1227401	0.290	9.818	0	0	0
1	11	18	"A107"	"A107"	16365	22680	90	441	470	216	45	383	383	442	844	190	0	0	0	4304	5136	2821	54	1505	1505	1531	333	21	97	94	0	0.000	0.000	0.000	0.000	0.000	0.000	0.000	0.000	0.000	0.000	0.000	0.000	0.000	0.000	0.021	0.024	0.048	0.050	3.214	0.020	0.029	256	1924	100	58	2799	2857	87	3631	3718	Error	Error	-5.593	58	2799	87	3631	120396	1314917	0.033	10.826	0	0	0
1	12	18	"A107"	"A107"	16670	22675	85	451	457	213	46	378	378	414	291	70	15	2	0	4269	5243	2835	54	1512	1512	1556	459	29	97	87	0	0.000	0.000	0.000	0.000	0.000	0.000	0.000	0.000	0.000	0.000	0.000	0.000	0.000	0.000	0.026	0.021	0.054	0.054	3.543	0.015	0.023	208	1660	100	73	2757	2830	79	3731	3810	Error	Error	-5.239	73	2757	79	3731	95019	1090619	0.148	8.033	0	0	0
1	13	18	"A108"	"A108"	16970	22675	85	426	476	331	69	391	391	417	200	47	20	6	0	4887	5070	1852	36	1528	1528	1554	319	20	100	99	0	0.000	0.000	0.000	0.000	0.000	0.000	0.000	0.000	0.000	0.000	0.000	0.000	0.000	0.000	0.010	0.024	0.048	0.039	3.550	0.024	0.029	208	1660	100	35	3359	3394	85	3542	3627	Error	Error	-6.585	35	3359	85	3542	99003	1054576	0.295	11.022	0	0	0
1	14	18	"A108"	"A108"	17270	22675	85	492	491	207	42	391	391	420	217	51	24	5	0	5138	5831	3049	52	1577	1577	1604	393	24	99	96	0	0.000	0.000	0.000	0.000	0.000	0.000	0.000	0.000	0.000	0.000	0.000	0.000	0.000	0.000	0.028	0.024	0.042	0.042	3.255	0.017	0.041	208	1660	100	101	3561	3662	100	4254	4354	Error	Error	-5.140	101	3561	100	4254	102036	1212807	0.327	10.756	0	0	0
1	15	18	"A108"	"A108"	17570	22670	85	483	523	308	58	425	425	453	232	51	21	6	0	4606	5808	3262	56	1600	1600	1649	536	32	100	95	0	0.000	0.000	0.000	0.000	0.000	0.000	0.000	0.000	0.000	0.000	0.000	0.000	0.000	0.000	0.019	0.023	0.042	0.040	3.659	0.016	0.027	208	1660	100	58	3006	3064	98	4208	4306	Error	Error	-5.696	58	3006	98	4208	108776	1208008	0.302	7.759	0	0	0
1	16	18	"A109"	"A109"	17865	22670	100	430	474	241	50	416	416	446	241	54	14	3	0	2246	2698	1278	47	1618	1618	1659	573	34	54	28	0	0.000	0.000	0.000	0.000	0.000	0.000	0.000	0.000	0.000	0.000	0.000	0.000	0.000	0.000	0.022	0.054	0.166	0.179	4.552	0.034	0.015	316	2384	100	14	628	642	58	1080	1138	Error	Error	-5.487	14	628	58	1080	149688	852620	0.116	1.813	0	0	0
1	17	18	"A109"	"A109"	18165	22670	100	428	462	254	54	425	425	455	281	61	9	1	0	2175	2542	1057	41	1610	1610	1641	424	25	58	36	0	0.000	0.000	0.000	0.000	0.000	0.000	0.000	0.000	0.000	0.000	0.000	0.000	0.000	0.000	0.005	0.040	0.217	0.210	5.221	0.070	0.041	316	2384	100	3	565	568	37	932	969	Error	Error	-7.557	3	565	37	932	145978	803167	0.025	2.125	0	0	0
1	18	18	"A109"	"A109"	18465	22665	100	450	474	194	40	422	422	459	289	62	11	0	0	2149	2504	1048	41	1684	1684	1713	468	27	49	27	0	0.000	0.000	0.000	0.000	0.000	0.000	0.000	0.000	0.000	0.000	0.000	0.000	0.000	0.000	0.060	0.063	0.231	0.213	5.943	0.098	0.046	316	2384	100	28	465	493	52	820	872	Error	Error	-4.054	28	465	52	820	149912	791192	0.052	1.690	0	0	0
1	1	19	"A110"	"A110"	13365	22975	100	417	464	264	56	369	369	400	454	113	6	0	0	4197	5766	4265	73	1351	1351	1395	579	41	80	71	0	0.000	0.000	0.000	0.000	0.000	0.000	0.000	0.000	0.000	0.000	0.000	0.000	0.000	0.000	0.017	0.022	0.051	0.056	5.923	0.016	0.053	316	2384	100	48	2846	2894	95	4415	4510	Error	Error	-5.890	48	2846	95	4415	146715	1822156	0.141	7.549	0	0	0
1	2	19	"A110"	"A110"	13665	22975	100	413	437	212	48	362	362	387	197	50	22	6	0	3350	5176	4172	80	1338	1338	1357	266	19	86	78	0	0.000	0.000	0.000	0.000	0.000	0.000	0.000	0.000	0.000	0.000	0.000	0.000	0.000	0.000	0.025	0.020	0.051	0.062	5.866	0.013	0.030	316	2384	100	51	2012	2063	75	3838	3913	Error	Error	-5.302	51	2012	75	3838	137938	1635492	0.254	14.357	0	0	0
1	3	19	"A110"	"A110"	13965	22975	100	457	492	241	48	362	362	412	408	99	11	0	0	3281	4963	3792	76	1358	1358	1402	757	53	77	58	0	0.000	0.000	0.000	0.000	0.000	0.000	0.000	0.000	0.000	0.000	0.000	0.000	0.000	0.000	0.049	0.036	0.064	0.071	4.590	0.030	0.033	316	2384	100	95	1923	2018	130	3605	3735	Error	Error	-4.339	95	1923	130	3605	155339	1568414	0.196	4.704	0	0	0
1	4	19	"A111"	"A111"	14270	22975	80	447	470	240	51	369	369	396	187	47	25	8	0	4714	5340	2582	48	1375	1375	1400	288	20	99	99	0	0.000	0.000	0.000	0.000	0.000	0.000	0.000	0.000	0.000	0.000	0.000	0.000	0.000	0.000	0.023	0.025	0.033	0.029	4.121	0.017	0.033	208	1512	100	78	3339	3417	101	3965	4066	Error	Error	-5.420	78	3339	101	3965	97847	1110733	0.396	13.681	0	0	0
1	5	19	"A111"	"A111"	14565	22975	80	430	468	220	47	361	361	391	202	51	30	9	0	4680	5591	2923	52	1408	1408	1463	905	61	96	77	0	0.000	0.000	0.000	0.000	0.000	0.000	0.000	0.000	0.000	0.000	0.000	0.000	0.000	0.000	0.021	0.026	0.044	0.042	3.928	0.020	0.053	208	1512	100	69	3272	3341	107	4183	4290	Error	Error	-5.567	69	3272	107	4183	97350	1162928	0.381	4.561	0	0	0
1	6	19	"A111"	"A111"	14865	22975	100	405	441	206	46	374	374	427	792	185	0	0	0	3074	4380	2984	68	1406	1406	1428	312	21	87	82	0	0.000	0.000	0.000	0.000	0.000	0.000	0.000	0.000	0.000	0.000	0.000	0.000	0.000	0.000	0.019	0.023	0.060	0.059	4.627	0.021	0.044	316	2384	100	31	1668	1699	67	2974	3041	Error	Error	-5.750	31	1668	67	2974	139305	1383935	0.018	9.462	0	0	0
1	7	19	"A112"	"A112"	15170	22975	90	456	493	313	63	376	376	398	197	49	28	9	0	6816	7152	3558	49	1396	1396	1422	282	19	100	100	0	0.000	0.000	0.000	0.000	0.000	0.000	0.000	0.000	0.000	0.000	0.000	0.000	0.000	0.000	0.015	0.020	0.030	0.030	3.330	0.016	0.043	256	1924	100	80	5420	5500	117	5756	5873	Error	Error	-6.082	80	5420	117	5756	126191	1830788	0.482	20.319	0	0	0
1	8	19	"A112"	"A112"	15465	22970	100	446	469	206	43	374	374	407	242	59	21	4	0	5123	5915	3424	57	1411	1411	1439	338	23	89	86	0	0.000	0.000	0.000	0.000	0.000	0.000	0.000	0.000	0.000	0.000	0.000	0.000	0.000	0.000	0.019	0.021	0.041	0.041	4.272	0.017	0.048	316	2384	100	72	3712	3784	95	4504	4599	Error	Error	-5.688	72	3712	95	4504	148358	1869100	0.256	13.243	0	0	0
1	9	19	"A112"	"A112"	15765	22970	100	471	489	229	46	366	366	403	236	58	30	7	0	5872	6533	3745	57	1431	1431	1478	746	50	87	80	0	0.000	0.000	0.000	0.000	0.000	0.000	0.000	0.000	0.000	0.000	0.000	0.000	0.000	0.000	0.024	0.024	0.039	0.040	3.923	0.016	0.044	316	2384	100	105	4441	4546	123	5102	5225	Error	Error	-5.402	105	4441	123	5102	154384	2064357	0.364	6.776	0	0	0
1	10	19	"A113"	"A113"	16065	22970	100	450	460	207	45	383	383	410	202	49	24	4	0	5690	6212	3038	48	1465	1465	1505	624	41	89	86	0	0.000	0.000	0.000	0.000	0.000	0.000	0.000	0.000	0.000	0.000	0.000	0.000	0.000	0.000	0.016	0.016	0.031	0.034	3.601	0.012	0.025	316	2384	100	67	4225	4292	77	4747	4824	Error	Error	-5.979	67	4225	77	4747	145476	1963063	0.248	7.543	0	0	0
1	11	19	"A113"	"A113"	16370	22970	95	483	510	232	45	383	383	415	205	49	31	11	0	6789	7267	2677	36	1476	1476	1518	633	41	100	100	0	0.000	0.000	0.000	0.000	0.000	0.000	0.000	0.000	0.000	0.000	0.000	0.000	0.000	0.000	0.019	0.022	0.032	0.030	3.052	0.014	0.034	256	2088	100	100	5313	5413	127	5791	5918	Error	Error	-5.731	100	5313	127	5791	130549	1860281	0.463	9.082	0	0	0
1	12	19	"A113"	"A113"	16675	22970	100	488	498	215	43	387	387	415	226	54	27	6	0	7088	7684	3108	40	1496	1496	1520	361	23	100	100	0	0.000	0.000	0.000	0.000	0.000	0.000	0.000	0.000	0.000	0.000	0.000	0.000	0.000	0.000	0.018	0.018	0.030	0.026	2.877	0.015	0.035	316	2384	100	101	5592	5693	111	6188	6299	Error	Error	-5.791	101	5592	111	6188	157292	2428066	0.367	17.075	0	0	0
1	13	19	"A114"	"A114"	16970	22965	85	501	511	216	42	396	396	428	258	60	23	4	0	8800	9010	1738	19	1510	1510	1616	766	47	100	100	0	0.000	0.000	0.000	0.000	0.000	0.000	0.000	0.000	0.000	0.000	0.000	0.000	0.000	0.000	0.014	0.015	0.021	0.018	3.244	0.014	0.052	208	1660	100	105	7290	7395	115	7500	7615	Error	Error	-6.117	105	7290	115	7500	106290	1874095	0.322	9.653	0	0	0
1	14	19	"A114"	"A114"	17270	22965	85	500	519	225	43	393	393	417	201	48	32	10	0	9098	9186	1530	16	1523	1523	1614	726	44	100	100	0	0.000	0.000	0.000	0.000	0.000	0.000	0.000	0.000	0.000	0.000	0.000	0.000	0.000	0.000	0.014	0.016	0.026	0.022	2.561	0.015	0.063	208	1660	100	107	7575	7682	126	7663	7789	Error	Error	-6.146	107	7575	126	7663	107893	1910756	0.507	10.430	0	0	0
1	15	19	"A114"	"A114"	17570	22965	90	509	518	200	38	398	398	438	284	64	19	1	0	6849	7061	2400	33	1512	1512	1542	334	21	100	100	0	0.000	0.000	0.000	0.000	0.000	0.000	0.000	0.000	0.000	0.000	0.000	0.000	0.000	0.000	0.021	0.022	0.037	0.030	3.033	0.014	0.019	256	1924	100	111	5337	5448	120	5549	5669	Error	Error	-5.587	111	5337	120	5549	132630	1807639	0.282	16.524	0	0	0
1	16	19	"A115"	"A115"	17870	22965	100	441	478	259	54	421	421	461	331	71	11	0	0	3262	4054	2273	56	1529	1529	1577	757	48	80	57	0	0.000	0.000	0.000	0.000	0.000	0.000	0.000	0.000	0.000	0.000	0.000	0.000	0.000	0.000	0.012	0.023	0.079	0.080	5.160	0.015	0.007	316	2384	100	20	1733	1753	57	2525	2582	Error	Error	-6.437	20	1733	57	2525	150907	1280910	0.051	3.272	0	0	0
1	17	19	"A115"	"A115"	18170	22965	90	486	494	225	45	426	426	470	375	79	7	0	0	3623	4643	2676	57	1579	1579	1606	433	26	93	82	0	0.000	0.000	0.000	0.000	0.000	0.000	0.000	0.000	0.000	0.000	0.000	0.000	0.000	0.000	0.029	0.022	0.059	0.058	4.609	0.020	0.024	256	1924	100	60	2044	2104	68	3064	3132	Error	Error	-5.090	60	2044	68	3064	126580	1188730	0.064	7.014	0	0	0
1	18	19	"A115"	"A115"	18470	22965	90	530	564	283	50	431	431	471	286	60	22	5	0	4394	5205	2843	54	1661	1661	1711	585	34	91	81	0	0.000	0.000	0.000	0.000	0.000	0.000	0.000	0.000	0.000	0.000	0.000	0.000	0.000	0.000	0.036	0.038	0.066	0.065	4.209	0.026	0.048	256	1924	100	99	2733	2832	133	3544	3677	Error	Error	-4.787	99	2733	133	3544	144437	1332571	0.325	5.973	0	0	0
1	1	20	"A116"	"A116"	13365	23280	100	501	524	218	41	373	373	394	187	47	37	12	0	9744	9001	3602	40	1426	1426	1519	1277	84	88	84	0	0.000	0.000	0.000	0.000	0.000	0.000	0.000	0.000	0.000	0.000	0.000	0.000	0.000	0.000	0.015	0.020	0.026	0.026	3.501	0.017	0.106	316	2384	100	128	8318	8446	151	7575	7726	Error	Error	-6.022	128	8318	151	7575	165523	2844399	0.695	5.859	0	0	0
1	2	20	"A116"	"A116"	13665	23280	100	521	538	227	42	362	362	394	233	59	36	10	0	8195	7398	3135	42	1404	1404	1499	764	50	86	83	0	0.000	0.000	0.000	0.000	0.000	0.000	0.000	0.000	0.000	0.000	0.000	0.000	0.000	0.000	0.023	0.029	0.035	0.041	4.652	0.029	0.005	316	2384	100	159	6791	6950	176	5994	6170	Error	Error	-5.417	159	6791	176	5994	169949	2337892	0.618	7.721	0	0	0
1	3	20	"A116"	"A116"	13965	23280	100	501	526	228	43	367	367	401	337	84	20	2	0	9357	8594	3625	42	1402	1402	1450	456	31	94	90	0	0.000	0.000	0.000	0.000	0.000	0.000	0.000	0.000	0.000	0.000	0.000	0.000	0.000	0.000	0.017	0.022	0.031	0.027	3.835	0.018	0.067	316	2384	100	134	7955	8089	159	7192	7351	Error	Error	-5.892	134	7955	159	7192	166308	2715773	0.371	15.667	0	0	0
1	4	20	"A117"	"A117"	14265	23280	100	349	385	182	47	368	368	392	195	49	15	3	0	1759	1951	720	36	1388	1388	1433	788	54	23	9	0	0.000	0.000	0.000	0.000	0.000	0.000	0.000	0.000	0.000	0.000	0.000	0.000	0.000	0.000	-0.051	0.030	0.274	0.298	5.167	0.012	0.002	316	2384	100	-19	371	352	17	563	580	Error	Error	Error	-19	371	17	563	121530	616372	-0.036	0.657	0	0	0
1	5	20	"A117"	"A117"	14565	23280	100	415	431	213	49	387	387	430	353	82	5	1	0	1852	2230	1471	65	1439	1439	1491	619	41	36	22	0	0.000	0.000	0.000	0.000	0.000	0.000	0.000	0.000	0.000	0.000	0.000	0.000	0.000	0.000	0.068	0.056	0.319	0.273	5.026	0.148	0.105	316	2384	100	28	413	441	44	791	835	Error	Error	-3.883	28	413	44	791	136218	704835	0.003	1.194	0	0	0
1	6	20	"A117"	"A117"	14865	23275	100	389	413	211	51	369	369	399	218	54	16	5	0	1801	2017	794	39	1428	1428	1464	725	49	26	13	0	0.000	0.000	0.000	0.000	0.000	0.000	0.000	0.000	0.000	0.000	0.000	0.000	0.000	0.000	0.054	0.075	0.243	0.260	4.711	0.060	0.019	316	2384	100	20	373	393	44	589	633	Error	Error	-4.221	20	373	44	589	130414	637398	0.064	0.763	0	0	0
1	7	20	"A118"	"A118"	15165	23275	100	408	448	268	59	370	370	399	200	50	23	6	0	4626	5524	3443	62	1413	1413	1445	518	35	84	79	0	0.000	0.000	0.000	0.000	0.000	0.000	0.000	0.000	0.000	0.000	0.000	0.000	0.000	0.000	0.012	0.019	0.040	0.048	5.609	0.019	0.052	316	2384	100	38	3213	3251	78	4111	4189	Error	Error	-6.402	38	3213	78	4111	141513	1745455	0.245	7.875	0	0	0
1	8	20	"A118"	"A118"	15465	23275	100	417	450	260	57	370	370	398	197	49	22	9	0	3359	4683	3418	72	1442	1442	1477	366	24	81	75	0	0.000	0.000	0.000	0.000	0.000	0.000	0.000	0.000	0.000	0.000	0.000	0.000	0.000	0.000	0.025	0.025	0.052	0.065	5.920	0.017	0.036	316	2384	100	47	1917	1964	80	3241	3321	Error	Error	-5.350	47	1917	80	3241	142234	1479829	0.264	8.760	0	0	0
1	9	20	"A118"	"A118"	15765	23275	100	404	445	216	48	375	375	408	207	50	22	7	0	3435	4913	3913	79	1469	1469	1536	1003	65	76	49	0	0.000	0.000	0.000	0.000	0.000	0.000	0.000	0.000	0.000	0.000	0.000	0.000	0.000	0.000	0.015	0.020	0.053	0.058	5.650	0.010	0.014	316	2384	100	29	1966	1995	70	3444	3514	Error	Error	-6.083	29	1966	70	3444	140613	1552398	0.179	3.367	0	0	0
1	10	20	"A119"	"A119"	16065	23275	100	433	455	279	61	380	380	408	226	55	18	4	0	2900	3819	2399	62	1471	1471	1504	620	41	80	56	0	0.000	0.000	0.000	0.000	0.000	0.000	0.000	0.000	0.000	0.000	0.000	0.000	0.000	0.000	0.037	0.032	0.084	0.092	5.617	0.017	0.020	316	2384	100	53	1429	1482	75	2348	2423	Error	Error	-4.753	53	1429	75	2348	143868	1206949	0.208	3.734	0	0	0
1	11	20	"A119"	"A119"	16365	23275	100	416	449	208	46	381	381	417	235	56	21	4	0	2570	3679	2552	69	1476	1476	1504	431	28	79	61	0	0.000	0.000	0.000	0.000	0.000	0.000	0.000	0.000	0.000	0.000	0.000	0.000	0.000	0.000	0.032	0.031	0.117	0.110	4.910	0.010	0.005	316	2384	100	35	1094	1129	68	2203	2271	Error	Error	-4.966	35	1094	68	2203	142034	1162424	0.136	5.046	0	0	0
1	12	20	"A119"	"A119"	16665	23270	100	441	464	229	49	380	380	413	223	53	22	5	0	2696	3552	2466	69	1495	1495	1541	783	50	62	39	0	0.000	0.000	0.000	0.000	0.000	0.000	0.000	0.000	0.000	0.000	0.000	0.000	0.000	0.000	0.051	0.041	0.098	0.103	5.498	0.033	0.021	316	2384	100	61	1201	1262	84	2057	2141	Error	Error	-4.299	61	1201	84	2057	146767	1122449	0.229	2.568	0	0	0
1	13	20	"A120"	"A120"	16965	23270	100	404	442	206	46	387	387	419	227	54	18	4	0	2411	3228	2067	64	1506	1506	1547	429	27	77	51	0	0.000	0.000	0.000	0.000	0.000	0.000	0.000	0.000	0.000	0.000	0.000	0.000	0.000	0.000	0.019	0.032	0.097	0.098	5.132	0.029	0.024	316	2384	100	17	905	922	55	1722	1777	Error	Error	-5.734	17	905	55	1722	139563	1020092	0.101	3.918	0	0	0
1	14	20	"A120"	"A120"	17265	23270	100	420	450	262	58	389	389	472	1432	303	0	0	0	2466	3095	1677	54	1518	1518	1561	630	40	61	39	0	0.000	0.000	0.000	0.000	0.000	0.000	0.000	0.000	0.000	0.000	0.000	0.000	0.000	0.000	0.033	0.039	0.119	0.125	4.632	2.969	0.107	316	2384	100	31	948	979	61	1577	1638	Error	Error	-4.935	31	948	61	1577	142191	977957	-0.015	2.435	0	0	0
1	15	20	"A120"	"A120"	17565	23270	100	422	466	313	67	392	392	427	249	58	16	3	0	2325	2783	1374	49	1542	1542	1593	844	52	46	26	0	0.000	0.000	0.000	0.000	0.000	0.000	0.000	0.000	0.000	0.000	0.000	0.000	0.000	0.000	0.038	0.060	0.165	0.161	6.313	0.050	0.024	316	2384	100	30	783	813	74	1241	1315	Error	Error	-4.706	30	783	74	1241	147312	879282	0.157	1.410	0	0	0
1	16	20	"A121"	"A121"	17870	23275	90	450	503	306	60	405	405	446	321	71	14	3	0	6388	8334	4762	57	1577	1577	1606	332	20	100	99	0	0.000	0.000	0.000	0.000	0.000	0.000	0.000	0.000	0.000	0.000	0.000	0.000	0.000	0.000	0.009	0.015	0.025	0.023	3.883	0.015	0.023	256	1924	100	45	4811	4856	98	6757	6855	Error	Error	-6.740	45	4811	98	6757	128863	2133478	0.178	20.265	0	0	0
1	17	20	"A121"	"A121"	18170	23275	90	496	535	241	45	416	416	450	259	57	25	7	0	6309	8585	5313	61	1629	1629	1649	402	24	98	98	0	0.000	0.000	0.000	0.000	0.000	0.000	0.000	0.000	0.000	0.000	0.000	0.000	0.000	0.000	0.017	0.017	0.030	0.029	3.537	0.014	0.053	256	1924	100	80	4680	4760	119	6956	7075	Error	Error	-5.870	80	4680	119	6956	136866	2197693	0.328	17.254	0	0	0
1	18	20	"A121"	"A121"	18470	23270	85	542	587	284	48	442	442	479	330	68	21	4	0	7360	10199	6245	61	1736	1736	1820	786	43	100	99	0	0.000	0.000	0.000	0.000	0.000	0.000	0.000	0.000	0.000	0.000	0.000	0.000	0.000	0.000	0.018	0.017	0.025	0.023	3.745	0.014	0.056	208	1660	100	100	5624	5724	145	8463	8608	Error	Error	-5.814	100	5624	145	8463	122054	2121485	0.327	10.660	0	0	0
1	1	21	"Blank"	"Blank"	13370	23580	100	382	410	209	50	386	386	456	973	213	0	0	0	1405	1463	848	57	1388	1388	1481	1550	104	0	0	0	0.000	0.000	0.000	0.000	0.000	0.000	0.000	0.000	0.000	0.000	0.000	0.000	0.000	0.000	-0.235	0.320	0.793	0.800	4.875	0.440	0.462	316	2384	100	-4	17	13	24	75	99	Error	Error	Error	-4	17	24	75	129553	462174	-0.047	-0.012	0	0	0
1	2	21	"Blank"	"Blank"	13670	23575	100	382	405	181	44	376	376	398	184	46	17	5	0	1404	1455	1068	73	1384	1384	1415	621	43	2	0	0	0.000	0.000	0.000	0.000	0.000	0.000	0.000	0.000	0.000	0.000	0.000	0.000	0.000	0.000	0.300	0.408	0.730	0.747	4.683	0.003	0.000	316	2384	100	6	20	26	29	71	100	Error	Error	-1.737	6	20	29	71	127870	459718	0.038	0.064	0	0	0
1	3	21	"Blank"	"Blank"	13970	23575	100	382	413	189	45	371	371	401	212	52	15	5	0	1428	1452	296	20	1397	1397	1417	314	22	15	4	0	0.000	0.000	0.000	0.000	0.000	0.000	0.000	0.000	0.000	0.000	0.000	0.000	0.000	0.000	0.355	0.764	0.677	0.608	4.771	0.071	0.003	316	2384	100	11	31	42	42	55	97	Error	Error	-1.495	11	31	42	55	130472	458809	0.057	0.111	0	0	0
1	4	21	"Blank"	"Blank"	14270	23575	100	370	389	172	44	366	366	400	230	57	11	0	0	1329	1355	240	17	1368	1368	1393	297	21	7	1	0	0.000	0.000	0.000	0.000	0.000	0.000	0.000	0.000	0.000	0.000	0.000	0.000	0.000	0.000	-0.103	-1.769	0.763	0.744	4.123	0.441	0.051	316	2384	100	4	-39	-35	23	-13	10	Error	Error	Error	4	-39	23	-13	122946	428175	-0.048	-0.128	0	0	0
1	5	21	"Blank"	"Blank"	14570	23575	100	361	390	193	49	372	372	410	269	65	9	1	0	1402	1447	672	46	1398	1398	1435	467	32	4	0	0	0.000	0.000	0.000	0.000	0.000	0.000	0.000	0.000	0.000	0.000	0.000	0.000	0.000	0.000	-2.750	0.367	0.855	0.898	4.690	0.040	0.002	316	2384	100	-11	4	-7	18	49	67	Error	Error	Error	-11	4	18	49	123307	457232	-0.074	0.026	0	0	0
1	6	21	"Blank"	"Blank"	14870	23575	100	379	415	195	46	388	388	543	883	162	0	0	0	1412	1457	771	52	1438	1438	1647	1318	80	0	0	0	0.000	0.000	0.000	0.000	0.000	0.000	0.000	0.000	0.000	0.000	0.000	0.000	0.000	0.000	0.346	1.421	0.627	0.621	4.615	0.090	0.026	316	2384	100	-9	-26	-35	27	19	46	Error	Error	-1.531	-9	-26	27	19	131123	460263	-0.145	-0.144	0	0	0
1	7	21	"Blank"	"Blank"	15170	23575	100	380	402	186	46	373	373	417	385	92	4	0	0	1400	1412	318	22	1413	1413	1450	475	32	2	1	0	0.000	0.000	0.000	0.000	0.000	0.000	0.000	0.000	0.000	0.000	0.000	0.000	0.000	0.000	-0.538	-29.000	0.705	0.684	4.121	0.112	0.003	316	2384	100	7	-13	-6	29	-1	28	Error	Error	Error	7	-13	29	-1	126905	446079	-0.039	-0.080	0	0	0
1	8	21	"Blank"	"Blank"	15470	23575	100	384	456	332	72	382	382	415	295	71	13	4	0	1420	1482	572	38	1411	1411	1434	283	19	13	4	0	0.000	0.000	0.000	0.000	0.000	0.000	0.000	0.000	0.000	0.000	0.000	0.000	0.000	0.000	0.222	1.042	0.723	0.709	4.355	0.157	0.057	316	2384	100	2	9	11	74	71	145	Error	Error	-2.170	2	9	74	71	143968	468377	0.139	0.170	0	0	0
1	9	21	"Blank"	"Blank"	15770	23570	100	895	1435	1950	135	410	410	564	599	106	43	24	0	2265	2798	2253	80	1502	1502	1670	952	57	40	17	0	0.000	0.000	0.000	0.000	0.000	0.000	0.000	0.000	0.000	0.000	0.000	0.000	0.000	0.000	0.636	0.791	0.741	0.667	2.811	0.769	0.548	316	2384	100	485	763	1248	1025	1296	2321	Error	Error	-0.654	485	763	1025	1296	453424	884249	1.454	1.185	0	0	0
1	10	21	"Blank"	"Blank"	16075	23570	100	397	419	190	45	388	388	417	198	47	17	3	0	1480	1521	333	21	1465	1465	1485	275	18	18	5	0	0.000	0.000	0.000	0.000	0.000	0.000	0.000	0.000	0.000	0.000	0.000	0.000	0.000	0.000	0.600	0.554	0.719	0.746	5.175	0.062	0.002	316	2384	100	9	15	24	31	56	87	Error	Error	-0.737	9	15	31	56	132435	480535	0.010	0.131	0	0	0
1	11	21	"Blank"	"Blank"	16375	23570	100	398	437	332	75	383	383	436	627	143	1	0	0	1446	1496	379	25	1467	1467	1511	647	42	4	0	0	0.000	0.000	0.000	0.000	0.000	0.000	0.000	0.000	0.000	0.000	0.000	0.000	0.000	0.000	-0.714	1.862	0.679	0.668	4.265	1.026	0.007	316	2384	100	15	-21	-6	54	29	83	Error	Error	Error	15	-21	54	29	138206	472840	0.002	-0.023	0	0	0
1	12	21	"Blank"	"Blank"	16675	23570	100	396	437	246	56	376	376	412	229	55	14	2	0	1480	1527	567	37	1470	1470	1500	322	21	10	1	0	0.000	0.000	0.000	0.000	0.000	0.000	0.000	0.000	0.000	0.000	0.000	0.000	0.000	0.000	2.000	1.070	0.596	0.736	6.006	0.184	0.046	316	2384	100	20	10	30	61	57	118	Error	Error	1.000	20	10	61	57	137978	482614	0.109	0.084	0	0	0
1	13	21	"Blank"	"Blank"	16975	23570	100	389	437	247	56	389	389	426	231	54	13	4	0	1520	1562	464	29	1510	1510	1537	389	25	10	2	0	0.000	0.000	0.000	0.000	0.000	0.000	0.000	0.000	0.000	0.000	0.000	0.000	0.000	0.000	0.000	0.923	0.525	0.607	4.144	0.274	0.042	316	2384	100	0	10	10	48	52	100	Error	Error	Error	0	10	48	52	138113	493567	0.048	0.064	0	0	0
1	14	21	"Blank"	"Blank"	17275	23570	100	404	431	213	49	395	395	433	316	72	7	1	0	1472	1493	295	19	1502	1502	1533	337	21	8	1	0	0.000	0.000	0.000	0.000	0.000	0.000	0.000	0.000	0.000	0.000	0.000	0.000	0.000	0.000	-0.300	-4.000	0.683	0.752	4.808	0.275	0.070	316	2384	100	9	-30	-21	36	-9	27	Error	Error	Error	9	-30	36	-9	136236	471685	-0.006	-0.119	0	0	0
1	15	21	"Blank"	"Blank"	17575	23565	100	414	439	217	49	406	406	446	350	78	5	0	0	1520	1527	259	16	1535	1535	1585	579	36	1	0	0	0.000	0.000	0.000	0.000	0.000	0.000	0.000	0.000	0.000	0.000	0.000	0.000	0.000	0.000	-0.533	-4.125	0.681	0.662	4.178	0.143	0.033	316	2384	100	8	-15	-7	33	-8	25	Error	Error	Error	8	-15	33	-8	138850	482576	-0.020	-0.100	0	0	0
1	16	21	"Blank"	"Blank"	17875	23565	100	430	455	252	55	416	416	450	328	72	6	1	0	1517	1570	404	25	1543	1543	1567	339	21	10	2	0	0.000	0.000	0.000	0.000	0.000	0.000	0.000	0.000	0.000	0.000	0.000	0.000	0.000	0.000	-0.538	1.444	0.750	0.777	4.817	1.547	0.032	316	2384	100	14	-26	-12	39	27	66	Error	Error	Error	14	-26	39	27	143646	496027	0.015	0.009	0	0	0
1	17	21	"Blank"	"Blank"	18175	23565	100	444	483	297	61	423	423	463	353	76	7	1	0	1553	1629	604	37	1587	1587	1632	464	28	6	1	0	0.000	0.000	0.000	0.000	0.000	0.000	0.000	0.000	0.000	0.000	0.000	0.000	0.000	0.000	-0.618	1.429	0.746	0.732	3.649	0.354	0.101	316	2384	100	21	-34	-13	60	42	102	Error	Error	Error	21	-34	60	42	152575	514739	0.057	-0.006	0	0	0
1	18	21	"Blank"	"Blank"	18475	23565	100	462	512	351	68	448	448	482	377	78	8	1	0	1730	1743	275	15	1701	1701	1741	709	40	0	0	0	0.000	0.000	0.000	0.000	0.000	0.000	0.000	0.000	0.000	0.000	0.000	0.000	0.000	0.000	0.483	1.524	0.863	0.809	3.956	0.691	0.181	316	2384	100	14	29	43	64	42	106	Error	Error	-1.051	14	29	64	42	161826	550695	0.080	0.003	0	0	0
