# Supplementary material for: Application of hybridization control probe to increase accuracy on ligation detection or minisequencing diagnostic microarrays
Source: BMC Res Notes. 2009 Dec 14;2:249. doi: 10.1186/1756-0500-2-249 (PMC2799435; doi:10.1186/1756-0500-2-249)
Supplement: Additional file 3 — Gpr_files. Zip-compressed file containing raw microarray data in GenePix results format (.gpr) and GAL (GenePix Array List) files. [file 1756-0500-2-249-S3.ZIP › gpr_files/slide1/lasi1_7-16.gpr]

ATF	1.0
30	76    
"Type=GenePix Results 3"
"DateTime=2009/03/31 13:42:07"
"Settings=C:\Axon\Data\HPV\310309\lasi.gps"
"GalFile=C:\Axon\Data\HPV\ArrayIt_032009_InstiBioGalfile.gal"
"ArrayOfArrays=7-16"
"PixelSize=5"
"Wavelengths=532	488"
"ImageFiles=C:\Axon\Data\HPV\310309\lasi1.tif 2	C:\Axon\Data\HPV\310309\lasi1.tif 3"
"NormalizationMethod=None"
"NormalizationFactors=1	1"
"JpegImage="
"StdDev=Type 1"
"RatioFormulations=W1/W3 (#1/532)	W1/W4 (#1/488)	W3/W4 (532/488)"
"FeatureType=Circular"
"Barcode="
"BackgroundSubtraction=LocalFeature"
"ImageOrigin=0, 0"
"JpegOrigin=3845, 80"
"Creator=GenePix Pro 6.1.0.2"
"Scanner=GenePix 4200A 01 Autoloader [2]"
"FocusPosition=0"
"Temperature=23.5"
"LinesAveraged=2"
"Comment="
"PMTGain=580	530"
"ScanPower=100	100"
"LaserPower=2.7301	2.58057"
"Filters=Standard Green	Standard Blue"
"ScanRegion=720,16,3832,13800"
"Supplier="
"Block"	"Column"	"Row"	"Name"	"ID"	"X"	"Y"	"Dia."	"F532 Median"	"F532 Mean"	"F532 SD"	"F532 CV"	"B532"	"B532 Median"	"B532 Mean"	"B532 SD"	"B532 CV"	"% > B532+1SD"	"% > B532+2SD"	"F532 % Sat."	"F488 Median"	"F488 Mean"	"F488 SD"	"F488 CV"	"B488"	"B488 Median"	"B488 Mean"	"B488 SD"	"B488 CV"	"% > B488+1SD"	"% > B488+2SD"	"F488 % Sat."	"Ratio of Medians (#1/532)"	"Ratio of Means (#1/532)"	"Median of Ratios (#1/532)"	"Mean of Ratios (#1/532)"	"Ratios SD (#1/532)"	"Rgn Ratio (#1/532)"	"Rgn R2 (#1/532)"	"Ratio of Medians (#1/488)"	"Ratio of Means (#1/488)"	"Median of Ratios (#1/488)"	"Mean of Ratios (#1/488)"	"Ratios SD (#1/488)"	"Rgn Ratio (#1/488)"	"Rgn R2 (#1/488)"	"Ratio of Medians (532/488)"	"Ratio of Means (532/488)"	"Median of Ratios (532/488)"	"Mean of Ratios (532/488)"	"Ratios SD (532/488)"	"Rgn Ratio (532/488)"	"Rgn R2 (532/488)"	"F Pixels"	"B Pixels"	"Circularity"	"Sum of Medians (#1/532)"	"Sum of Medians (#1/488)"	"Sum of Medians (532/488)"	"Sum of Means (#1/532)"	"Sum of Means (#1/488)"	"Sum of Means (532/488)"	"Log Ratio (#1/532)"	"Log Ratio (#1/488)"	"Log Ratio (532/488)"	"F532 Median - B532"	"F488 Median - B488"	"F532 Mean - B532"	"F488 Mean - B488"	"F532 Total Intensity"	"F488 Total Intensity"	"SNR 532"	"SNR 488"	"Flags"	"Normalize"	"Autoflag"
1	1	1	"A1"	"A1"	4440	26590	100	412	434	179	41	427	427	455	238	52	10	0	0	1388	1390	229	16	1355	1355	1367	238	17	16	3	0	0.000	0.000	0.000	0.000	0.000	0.000	0.000	0.000	0.000	0.000	0.000	0.000	0.000	0.000	-0.455	0.200	0.731	0.757	4.317	2.334	0.003	316	2384	100	-15	33	18	7	35	42	Error	Error	Error	-15	33	7	35	137295	439237	-0.088	0.097	0	0	0
1	2	1	"A1"	"A1"	4740	26590	100	428	443	181	40	423	423	444	185	41	16	5	0	1342	1367	235	17	1350	1350	1368	228	16	17	4	0	0.000	0.000	0.000	0.000	0.000	0.000	0.000	0.000	0.000	0.000	0.000	0.000	0.000	0.000	-0.625	1.176	0.702	0.691	4.067	0.057	0.001	316	2384	100	5	-8	-3	20	17	37	Error	Error	Error	5	-8	20	17	140026	431966	-0.005	-0.004	0	0	0
1	3	1	"A1"	"A1"	5040	26585	100	421	438	218	49	407	407	438	268	61	12	1	0	1328	1328	213	16	1334	1334	1350	237	17	12	1	0	0.000	0.000	0.000	0.000	0.000	0.000	0.000	0.000	0.000	0.000	0.000	0.000	0.000	0.000	-2.333	-5.167	0.751	0.838	4.420	0.100	0.001	316	2384	100	14	-6	8	31	-6	25	Error	Error	Error	14	-6	31	-6	138260	419586	0.000	-0.093	0	0	0
1	4	1	"A2"	"A2"	5345	26590	90	491	523	194	37	393	393	414	184	44	36	10	0	10875	10333	3121	30	1362	1362	1372	247	18	100	100	0	0.000	0.000	0.000	0.000	0.000	0.000	0.000	0.000	0.000	0.000	0.000	0.000	0.000	0.000	0.010	0.014	0.020	0.016	2.933	0.012	0.077	256	1924	100	98	9513	9611	130	8971	9101	Error	Error	-6.601	98	9513	130	8971	133899	2645276	0.592	36.279	0	0	0
1	5	1	"A2"	"A2"	5635	26585	85	493	511	199	38	376	376	404	236	58	28	7	0	10774	10534	2632	24	1362	1362	1404	451	32	100	100	0	0.000	0.000	0.000	0.000	0.000	0.000	0.000	0.000	0.000	0.000	0.000	0.000	0.000	0.000	0.012	0.015	0.019	0.016	3.062	0.009	0.019	208	1660	100	117	9412	9529	135	9172	9307	Error	Error	-6.330	117	9412	135	9172	106324	2191151	0.453	20.244	0	0	0
1	6	1	"A2"	"A2"	5935	26585	85	494	515	185	35	366	366	393	208	52	34	10	0	11108	10509	2526	24	1314	1314	1411	547	38	100	100	0	0.000	0.000	0.000	0.000	0.000	0.000	0.000	0.000	0.000	0.000	0.000	0.000	0.000	0.000	0.013	0.016	0.019	0.017	3.168	0.012	0.059	208	1660	100	128	9794	9922	149	9195	9344	Error	Error	-6.258	128	9794	149	9195	107202	2185769	0.587	16.633	0	0	0
1	7	1	"A3"	"A3"	6245	26585	100	485	512	232	45	385	385	401	181	45	32	12	0	9703	8578	4887	56	1281	1281	1292	239	18	88	83	0	0.000	0.000	0.000	0.000	0.000	0.000	0.000	0.000	0.000	0.000	0.000	0.000	0.000	0.000	0.012	0.017	0.025	0.028	5.928	0.014	0.085	316	2384	100	100	8422	8522	127	7297	7424	Error	Error	-6.396	100	8422	127	7297	161706	2710771	0.613	30.485	0	0	0
1	8	1	"A3"	"A3"	6540	26590	85	509	543	287	52	371	371	396	187	47	43	15	0	11290	10891	3086	28	1315	1315	1351	281	20	100	100	0	0.000	0.000	0.000	0.000	0.000	0.000	0.000	0.000	0.000	0.000	0.000	0.000	0.000	0.000	0.014	0.018	0.023	0.017	3.678	0.013	0.055	208	1660	100	138	9975	10113	172	9576	9748	Error	Error	-6.176	138	9975	172	9576	112916	2265366	0.786	33.950	0	0	0
1	9	1	"A3"	"A3"	6840	26585	80	547	566	220	38	372	372	393	180	45	48	21	0	13081	12873	2669	20	1316	1316	1352	417	30	100	100	0	0.000	0.000	0.000	0.000	0.000	0.000	0.000	0.000	0.000	0.000	0.000	0.000	0.000	0.000	0.015	0.017	0.019	0.016	3.027	0.016	0.135	208	1512	100	175	11765	11940	194	11557	11751	Error	Error	-6.071	175	11765	194	11557	117670	2677515	0.961	27.628	0	0	0
1	10	1	"A4"	"A4"	7145	26580	100	439	472	273	57	375	375	397	180	45	28	9	0	6213	5679	3708	65	1287	1287	1355	697	51	65	62	0	0.000	0.000	0.000	0.000	0.000	0.000	0.000	0.000	0.000	0.000	0.000	0.000	0.000	0.000	0.013	0.022	0.044	0.066	6.535	0.011	0.026	316	2384	100	64	4926	4990	97	4392	4489	Error	Error	-6.266	64	4926	97	4392	149110	1794696	0.417	6.204	0	0	0
1	11	1	"A4"	"A4"	7445	26580	100	414	432	185	42	358	358	380	172	45	30	8	0	6204	5439	3565	65	1269	1269	1345	694	51	63	61	0	0.000	0.000	0.000	0.000	0.000	0.000	0.000	0.000	0.000	0.000	0.000	0.000	0.000	0.000	0.011	0.018	0.041	0.065	6.696	0.014	0.047	316	2384	100	56	4935	4991	74	4170	4244	Error	Error	-6.461	56	4935	74	4170	136441	1718861	0.302	5.899	0	0	0
1	12	1	"A4"	"A4"	7745	26580	100	425	455	206	45	381	381	408	222	54	21	6	0	6697	5593	3423	61	1322	1322	1383	626	45	67	63	0	0.000	0.000	0.000	0.000	0.000	0.000	0.000	0.000	0.000	0.000	0.000	0.000	0.000	0.000	0.008	0.017	0.048	0.063	7.271	0.011	0.015	316	2384	100	44	5375	5419	74	4271	4345	Error	Error	-6.933	44	5375	74	4271	143885	1767249	0.212	6.725	0	0	0
1	13	1	"A5"	"A5"	8045	26580	100	394	423	193	45	383	383	411	201	48	18	5	0	2505	3256	2130	65	1301	1301	1313	239	18	80	73	0	0.000	0.000	0.000	0.000	0.000	0.000	0.000	0.000	0.000	0.000	0.000	0.000	0.000	0.000	0.009	0.020	0.086	0.103	5.130	0.017	0.015	316	2384	100	11	1204	1215	40	1955	1995	Error	Error	-6.774	11	1204	40	1955	133632	1028852	0.060	8.130	0	0	0
1	14	1	"A5"	"A5"	8345	26575	100	407	431	186	43	377	377	407	216	53	17	3	0	2621	3398	2213	65	1281	1281	1295	250	19	80	75	0	0.000	0.000	0.000	0.000	0.000	0.000	0.000	0.000	0.000	0.000	0.000	0.000	0.000	0.000	0.022	0.026	0.079	0.083	5.031	0.013	0.010	316	2384	100	30	1340	1370	54	2117	2171	Error	Error	-5.481	30	1340	54	2117	136339	1073838	0.111	8.412	0	0	0
1	15	1	"A5"	"A5"	8645	26575	100	417	435	190	43	386	386	409	193	47	21	6	0	2534	3306	2114	63	1307	1307	1322	234	17	85	75	0	0.000	0.000	0.000	0.000	0.000	0.000	0.000	0.000	0.000	0.000	0.000	0.000	0.000	0.000	0.025	0.025	0.093	0.099	5.287	0.020	0.017	316	2384	100	31	1227	1258	49	1999	2048	Error	Error	-5.307	31	1227	49	1999	137601	1044723	0.135	8.479	0	0	0
1	16	1	"A6"	"A6"	8945	26575	100	450	490	201	41	396	396	414	183	44	27	9	0	6027	5641	2470	43	1358	1358	1370	254	18	88	83	0	0.000	0.000	0.000	0.000	0.000	0.000	0.000	0.000	0.000	0.000	0.000	0.000	0.000	0.000	0.012	0.022	0.037	0.035	5.385	0.017	0.037	316	2384	100	54	4669	4723	94	4283	4377	Error	Error	-6.434	54	4669	94	4283	154808	1782435	0.415	16.815	0	0	0
1	17	1	"A6"	"A6"	9245	26575	100	461	496	203	40	387	387	412	183	44	31	12	0	5896	5703	2487	43	1375	1375	1383	239	17	90	87	0	0.000	0.000	0.000	0.000	0.000	0.000	0.000	0.000	0.000	0.000	0.000	0.000	0.000	0.000	0.016	0.025	0.041	0.040	4.251	0.019	0.047	316	2384	100	74	4521	4595	109	4328	4437	Error	Error	-5.933	74	4521	109	4328	156872	1802057	0.459	18.075	0	0	0
1	18	1	"A6"	"A6"	9540	26575	85	458	493	195	39	404	404	426	187	43	28	9	0	6870	7097	1924	27	1438	1438	1471	478	32	100	100	0	0.000	0.000	0.000	0.000	0.000	0.000	0.000	0.000	0.000	0.000	0.000	0.000	0.000	0.000	0.010	0.016	0.032	0.024	3.247	0.014	0.042	208	1660	100	54	5432	5486	89	5659	5748	Error	Error	-6.652	54	5432	89	5659	102511	1476218	0.358	11.770	0	0	0
1	1	2	"A7"	"A7"	4445	26890	100	471	490	200	40	420	420	441	180	40	24	8	0	4988	4591	2327	50	1363	1363	1371	263	19	82	75	0	0.000	0.000	0.000	0.000	0.000	0.000	0.000	0.000	0.000	0.000	0.000	0.000	0.000	0.000	0.014	0.022	0.047	0.066	6.087	0.016	0.027	316	2384	100	51	3625	3676	70	3228	3298	Error	Error	-6.151	51	3625	70	3228	154890	1450775	0.272	12.243	0	0	0
1	2	2	"A7"	"A7"	4745	26890	100	419	439	203	46	407	407	465	1094	235	0	0	0	3213	3876	2239	57	1322	1322	1340	273	20	83	76	0	0.000	0.000	0.000	0.000	0.000	0.000	0.000	0.000	0.000	0.000	0.000	0.000	0.000	0.000	0.006	0.013	0.064	0.081	5.530	0.012	0.009	316	2384	100	12	1891	1903	32	2554	2586	Error	Error	-7.300	12	1891	32	2554	138838	1224914	-0.024	9.289	0	0	0
1	3	2	"A7"	"A7"	5045	26885	100	443	463	186	40	396	396	415	184	44	22	6	0	2764	4025	2792	69	1334	1334	1362	366	26	77	67	0	0.000	0.000	0.000	0.000	0.000	0.000	0.000	0.000	0.000	0.000	0.000	0.000	0.000	0.000	0.033	0.025	0.059	0.086	6.123	0.013	0.021	316	2384	100	47	1430	1477	67	2691	2758	Error	Error	-4.927	47	1430	67	2691	146216	1272013	0.261	7.276	0	0	0
1	4	2	"A8"	"A8"	5345	26885	100	471	492	204	41	386	386	408	183	44	31	10	0	8141	6890	3472	50	1322	1322	1363	397	29	83	79	0	0.000	0.000	0.000	0.000	0.000	0.000	0.000	0.000	0.000	0.000	0.000	0.000	0.000	0.000	0.012	0.019	0.034	0.041	6.400	0.016	0.071	316	2384	100	85	6819	6904	106	5568	5674	Error	Error	-6.326	85	6819	106	5568	155458	2177091	0.459	13.922	0	0	0
1	5	2	"A8"	"A8"	5645	26885	100	494	512	212	41	366	366	395	186	47	38	14	0	8873	7547	3739	49	1302	1302	1357	457	33	83	79	0	0.000	0.000	0.000	0.000	0.000	0.000	0.000	0.000	0.000	0.000	0.000	0.000	0.000	0.000	0.017	0.023	0.034	0.038	5.006	0.019	0.119	316	2384	100	128	7571	7699	146	6245	6391	Error	Error	-5.886	128	7571	146	6245	161837	2384708	0.629	13.545	0	0	0
1	6	2	"A8"	"A8"	5945	26885	100	464	494	200	40	371	371	389	195	50	30	11	0	7260	6248	2935	46	1293	1293	1341	478	35	82	79	0	0.000	0.000	0.000	0.000	0.000	0.000	0.000	0.000	0.000	0.000	0.000	0.000	0.000	0.000	0.016	0.025	0.036	0.037	4.880	0.019	0.084	316	2384	100	93	5967	6060	123	4955	5078	Error	Error	-6.004	93	5967	123	4955	156032	1974310	0.538	10.266	0	0	0
1	7	2	"A9"	"A9"	6245	26885	100	437	470	203	43	357	357	381	186	48	31	10	0	8255	7187	3886	54	1258	1258	1295	393	30	81	77	0	0.000	0.000	0.000	0.000	0.000	0.000	0.000	0.000	0.000	0.000	0.000	0.000	0.000	0.000	0.011	0.019	0.030	0.037	5.167	0.017	0.085	316	2384	100	80	6997	7077	113	5929	6042	Error	Error	-6.451	80	6997	113	5929	148642	2271028	0.478	14.992	0	0	0
1	8	2	"A9"	"A9"	6545	26885	100	481	505	268	53	360	360	378	172	45	40	17	0	8261	8212	4545	55	1253	1253	1283	362	28	88	83	0	0.000	0.000	0.000	0.000	0.000	0.000	0.000	0.000	0.000	0.000	0.000	0.000	0.000	0.000	0.017	0.021	0.029	0.032	4.617	0.017	0.107	316	2384	100	121	7008	7129	145	6959	7104	Error	Error	-5.856	121	7008	145	6959	159711	2595123	0.738	19.141	0	0	0
1	9	2	"A9"	"A9"	6845	26880	100	451	466	205	43	359	359	382	180	47	32	10	0	8679	7728	4491	58	1274	1274	1342	545	40	80	77	0	0.000	0.000	0.000	0.000	0.000	0.000	0.000	0.000	0.000	0.000	0.000	0.000	0.000	0.000	0.012	0.017	0.026	0.030	5.094	0.013	0.070	316	2384	100	92	7405	7497	107	6454	6561	Error	Error	-6.331	92	7405	107	6454	147192	2442082	0.467	11.717	0	0	0
1	10	2	"A10"	"A10"	7145	26880	100	468	487	210	43	366	366	388	200	51	30	9	0	9903	8243	4256	51	1353	1353	1401	457	32	84	80	0	0.000	0.000	0.000	0.000	0.000	0.000	0.000	0.000	0.000	0.000	0.000	0.000	0.000	0.000	0.012	0.018	0.025	0.031	5.097	0.014	0.082	316	2384	100	102	8550	8652	121	6890	7011	Error	Error	-6.389	102	8550	121	6890	153806	2604637	0.495	14.972	0	0	0
1	11	2	"A10"	"A10"	7445	26880	100	453	469	189	40	352	352	370	179	48	34	10	0	9353	7853	3835	48	1262	1262	1309	442	33	87	80	0	0.000	0.000	0.000	0.000	0.000	0.000	0.000	0.000	0.000	0.000	0.000	0.000	0.000	0.000	0.012	0.018	0.025	0.031	5.641	0.013	0.056	316	2384	100	101	8091	8192	117	6591	6708	Error	Error	-6.324	101	8091	117	6591	148284	2481623	0.553	14.805	0	0	0
1	12	2	"A10"	"A10"	7745	26880	100	464	493	230	46	359	359	381	193	50	33	12	0	8940	7643	3690	48	1271	1271	1313	433	32	87	83	0	0.000	0.000	0.000	0.000	0.000	0.000	0.000	0.000	0.000	0.000	0.000	0.000	0.000	0.000	0.014	0.021	0.030	0.032	4.404	0.016	0.074	316	2384	100	105	7669	7774	134	6372	6506	Error	Error	-6.191	105	7669	134	6372	155822	2415104	0.580	14.619	0	0	0
1	13	2	"A11"	"A11"	8045	26880	100	440	445	186	41	358	358	395	292	73	12	1	0	6226	6688	3997	59	1277	1277	1300	305	23	86	81	0	0.000	0.000	0.000	0.000	0.000	0.000	0.000	0.000	0.000	0.000	0.000	0.000	0.000	0.000	0.017	0.016	0.031	0.035	4.620	0.018	0.025	316	2384	100	82	4949	5031	87	5411	5498	Error	Error	-5.915	82	4949	87	5411	140692	2113546	0.171	17.666	0	0	0
1	14	2	"A11"	"A11"	8345	26880	100	459	468	202	43	365	365	403	695	172	0	0	0	5112	6848	4582	66	1297	1297	1321	291	22	88	84	0	0.000	0.000	0.000	0.000	0.000	0.000	0.000	0.000	0.000	0.000	0.000	0.000	0.000	0.000	0.025	0.019	0.030	0.036	4.648	0.015	0.074	316	2384	100	94	3815	3909	103	5551	5654	Error	Error	-5.343	94	3815	103	5551	147862	2163950	0.094	18.993	0	0	0
1	15	2	"A11"	"A11"	8650	26875	100	404	438	195	44	359	359	382	172	45	30	8	0	4759	6323	4209	66	1305	1305	1333	347	26	82	78	0	0.000	0.000	0.000	0.000	0.000	0.000	0.000	0.000	0.000	0.000	0.000	0.000	0.000	0.000	0.013	0.016	0.035	0.044	5.876	0.012	0.043	316	2384	100	45	3454	3499	79	5018	5097	Error	Error	-6.262	45	3454	79	5018	138561	1998057	0.326	14.380	0	0	0
1	16	2	"A12"	"A12"	8950	26875	100	487	520	457	87	377	377	401	219	54	24	7	0	10604	8874	4910	55	1332	1332	1362	318	23	86	81	0	0.000	0.000	0.000	0.000	0.000	0.000	0.000	0.000	0.000	0.000	0.000	0.000	0.000	0.000	0.012	0.019	0.023	0.031	4.700	0.021	0.089	316	2384	100	110	9272	9382	143	7542	7685	Error	Error	-6.397	110	9272	143	7542	164403	2804120	0.543	23.623	0	0	0
1	17	2	"A12"	"A12"	9250	26875	100	484	506	198	39	379	379	432	1107	256	0	0	0	11114	9640	4976	51	1378	1378	1414	434	30	89	82	0	0.000	0.000	0.000	0.000	0.000	0.000	0.000	0.000	0.000	0.000	0.000	0.000	0.000	0.000	0.011	0.015	0.018	0.022	4.617	0.012	0.077	316	2384	100	105	9736	9841	127	8262	8389	Error	Error	-6.535	105	9736	127	8262	159904	3046303	0.067	18.954	0	0	0
1	18	2	"A12"	"A12"	9550	26875	100	504	533	227	42	373	373	401	200	49	39	16	0	13307	10814	5621	51	1375	1375	1398	291	20	91	86	0	0.000	0.000	0.000	0.000	0.000	0.000	0.000	0.000	0.000	0.000	0.000	0.000	0.000	0.000	0.011	0.017	0.023	0.025	5.583	0.013	0.106	316	2384	100	131	11932	12063	160	9439	9599	Error	Error	-6.509	131	11932	160	9439	168461	3417373	0.660	32.357	0	0	0
1	1	3	"A13"	"A13"	4445	27195	85	559	578	224	38	407	407	429	182	42	43	19	0	9386	9290	1567	16	1343	1343	1382	389	28	100	100	0	0.000	0.000	0.000	0.000	0.000	0.000	0.000	0.000	0.000	0.000	0.000	0.000	0.000	0.000	0.019	0.022	0.028	0.023	2.488	0.018	0.099	208	1660	100	152	8043	8195	171	7947	8118	Error	Error	-5.726	152	8043	171	7947	120183	1932339	0.819	20.329	0	0	0
1	2	3	"A13"	"A13"	4750	27190	85	523	539	248	46	390	390	421	262	62	29	5	0	9565	9587	1911	19	1324	1324	1403	593	42	100	100	0	0.000	0.000	0.000	0.000	0.000	0.000	0.000	0.000	0.000	0.000	0.000	0.000	0.000	0.000	0.016	0.018	0.029	0.022	3.125	0.015	0.080	208	1660	100	133	8241	8374	149	8263	8412	Error	Error	-5.953	133	8241	149	8263	112138	1994179	0.450	13.801	0	0	0
1	3	3	"A13"	"A13"	5050	27190	90	508	521	197	37	384	384	407	180	44	40	12	0	10159	9951	2041	20	1298	1298	1308	242	18	100	100	0	0.000	0.000	0.000	0.000	0.000	0.000	0.000	0.000	0.000	0.000	0.000	0.000	0.000	0.000	0.014	0.016	0.023	0.018	3.093	0.013	0.067	256	1924	100	124	8861	8985	137	8653	8790	Error	Error	-6.159	124	8861	137	8653	133499	2547392	0.633	35.715	0	0	0
1	4	3	"A14"	"A14"	5350	27190	85	466	483	186	38	376	376	393	183	46	30	10	0	8722	8732	1299	14	1302	1302	1364	437	32	100	100	0	0.000	0.000	0.000	0.000	0.000	0.000	0.000	0.000	0.000	0.000	0.000	0.000	0.000	0.000	0.012	0.014	0.022	0.018	2.966	0.011	0.038	208	1660	100	90	7420	7510	107	7430	7537	Error	Error	-6.365	90	7420	107	7430	100516	1816327	0.492	16.860	0	0	0
1	5	3	"A14"	"A14"	5645	27190	90	463	500	332	66	360	360	386	177	45	35	12	0	8039	7960	1759	22	1279	1279	1303	258	19	100	99	0	0.000	0.000	0.000	0.000	0.000	0.000	0.000	0.000	0.000	0.000	0.000	0.000	0.000	0.000	0.015	0.021	0.028	0.023	2.872	0.017	0.050	256	1924	100	103	6760	6863	140	6681	6821	Error	Error	-6.036	103	6760	140	6681	128085	2037771	0.644	25.802	0	0	0
1	6	3	"A14"	"A14"	5950	27190	90	447	461	190	41	358	358	382	175	45	33	10	0	9158	9022	2177	24	1281	1281	1307	259	19	99	98	0	0.000	0.000	0.000	0.000	0.000	0.000	0.000	0.000	0.000	0.000	0.000	0.000	0.000	0.000	0.011	0.013	0.022	0.019	3.390	0.010	0.040	256	1924	100	89	7877	7966	103	7741	7844	Error	Error	-6.468	89	7877	103	7741	118083	2309521	0.451	29.788	0	0	0
1	7	3	"A15"	"A15"	6250	27190	90	400	436	178	40	340	340	367	173	47	30	9	0	7334	7452	2110	28	1248	1248	1258	231	18	100	99	0	0.000	0.000	0.000	0.000	0.000	0.000	0.000	0.000	0.000	0.000	0.000	0.000	0.000	0.000	0.010	0.015	0.029	0.022	3.151	0.011	0.030	256	1924	100	60	6086	6146	96	6204	6300	Error	Error	-6.664	60	6086	96	6204	111567	1907714	0.399	26.814	0	0	0
1	8	3	"A15"	"A15"	6550	27185	85	457	483	223	46	348	348	370	173	46	33	13	0	7837	8358	2108	25	1261	1261	1316	499	37	100	100	0	0.000	0.000	0.000	0.000	0.000	0.000	0.000	0.000	0.000	0.000	0.000	0.000	0.000	0.000	0.017	0.019	0.024	0.019	3.585	0.012	0.041	208	1660	100	109	6576	6685	135	7097	7232	Error	Error	-5.915	109	6576	135	7097	100555	1738365	0.653	14.112	0	0	0
1	9	3	"A15"	"A15"	6850	27180	100	412	430	200	46	344	344	370	197	53	23	8	0	6626	6294	2403	38	1276	1276	1300	272	20	93	90	0	0.000	0.000	0.000	0.000	0.000	0.000	0.000	0.000	0.000	0.000	0.000	0.000	0.000	0.000	0.013	0.017	0.032	0.031	3.765	0.014	0.035	316	2384	100	68	5350	5418	86	5018	5104	Error	Error	-6.298	68	5350	86	5018	135995	1988989	0.305	18.360	0	0	0
1	10	3	"A16"	"A16"	7150	27180	100	424	449	190	42	350	350	376	194	51	28	6	0	9832	8710	3764	43	1327	1327	1382	362	26	92	87	0	0.000	0.000	0.000	0.000	0.000	0.000	0.000	0.000	0.000	0.000	0.000	0.000	0.000	0.000	0.009	0.013	0.022	0.022	4.835	0.011	0.052	316	2384	100	74	8505	8579	99	7383	7482	Error	Error	-6.845	74	8505	99	7383	141885	2752417	0.376	20.243	0	0	0
1	11	3	"A16"	"A16"	7450	27180	100	432	450	176	39	339	339	362	174	48	32	11	0	10570	9481	3546	37	1230	1230	1247	239	19	98	96	0	0.000	0.000	0.000	0.000	0.000	0.000	0.000	0.000	0.000	0.000	0.000	0.000	0.000	0.000	0.010	0.013	0.020	0.020	3.626	0.010	0.056	316	2384	100	93	9340	9433	111	8251	8362	Error	Error	-6.650	93	9340	111	8251	142273	2995995	0.506	34.452	0	0	0
1	12	3	"A16"	"A16"	7755	27185	90	429	466	207	44	344	344	376	206	54	30	8	0	9822	9390	1951	20	1249	1249	1268	250	19	100	100	0	0.000	0.000	0.000	0.000	0.000	0.000	0.000	0.000	0.000	0.000	0.000	0.000	0.000	0.000	0.010	0.015	0.022	0.017	3.013	0.012	0.044	256	1924	100	85	8573	8658	122	8141	8263	Error	Error	-6.656	85	8573	122	8141	119373	2403729	0.437	32.488	0	0	0
1	13	3	"A17"	"A17"	8050	27180	85	416	449	206	45	349	349	375	250	66	20	4	0	5673	5760	791	13	1281	1281	1317	394	29	100	100	0	0.000	0.000	0.000	0.000	0.000	0.000	0.000	0.000	0.000	0.000	0.000	0.000	0.000	0.000	0.015	0.022	0.040	0.029	3.207	0.016	0.030	208	1660	100	67	4392	4459	100	4479	4579	Error	Error	-6.035	67	4392	100	4479	93296	1198144	0.296	11.277	0	0	0
1	14	3	"A17"	"A17"	8350	27175	85	447	466	187	40	359	359	386	248	64	18	3	0	6054	6123	903	14	1311	1311	1366	425	31	100	100	0	0.000	0.000	0.000	0.000	0.000	0.000	0.000	0.000	0.000	0.000	0.000	0.000	0.000	0.000	0.019	0.022	0.032	0.027	2.902	0.016	0.014	208	1660	100	88	4743	4831	107	4812	4919	Error	Error	-5.752	88	4743	107	4812	96932	1273594	0.323	11.193	0	0	0
1	15	3	"A17"	"A17"	8650	27180	90	416	453	213	47	366	366	399	363	90	7	0	0	5596	5443	1076	19	1304	1304	1318	251	19	99	98	0	0.000	0.000	0.000	0.000	0.000	0.000	0.000	0.000	0.000	0.000	0.000	0.000	0.000	0.000	0.012	0.021	0.034	0.030	3.386	0.010	0.001	256	1924	100	50	4292	4342	87	4139	4226	Error	Error	-6.424	50	4292	87	4139	116048	1393324	0.149	16.434	0	0	0
1	16	3	"A18"	"A18"	8950	27180	85	400	438	207	47	361	361	382	184	48	26	9	0	5498	5737	1437	25	1312	1312	1335	291	21	100	100	0	0.000	0.000	0.000	0.000	0.000	0.000	0.000	0.000	0.000	0.000	0.000	0.000	0.000	0.000	0.009	0.017	0.038	0.033	2.943	0.016	0.033	208	1660	100	39	4186	4225	77	4425	4502	Error	Error	-6.746	39	4186	77	4425	91103	1193278	0.304	15.127	0	0	0
1	17	3	"A18"	"A18"	9250	27175	85	406	427	171	40	356	356	445	1573	353	0	0	0	6121	6391	1396	21	1332	1332	1380	543	39	100	100	0	0.000	0.000	0.000	0.000	0.000	0.000	0.000	0.000	0.000	0.000	0.000	0.000	0.000	0.000	0.010	0.014	0.024	0.020	3.335	0.011	0.019	208	1660	100	50	4789	4839	71	5059	5130	Error	Error	-6.582	50	4789	71	5059	88839	1329304	-0.011	9.228	0	0	0
1	18	3	"A18"	"A18"	9555	27175	90	449	494	447	90	356	356	380	182	47	28	10	0	5189	5301	1492	28	1324	1324	1342	234	17	100	99	0	0.000	0.000	0.000	0.000	0.000	0.000	0.000	0.000	0.000	0.000	0.000	0.000	0.000	0.000	0.024	0.035	0.040	0.037	3.021	0.069	0.045	256	1924	100	93	3865	3958	138	3977	4115	Error	Error	-5.377	93	3865	138	3977	126529	1357076	0.626	16.919	0	0	0
1	1	4	"A19"	"A19"	4450	27490	100	430	458	191	41	397	397	415	180	43	25	6	0	5572	4892	2107	43	1261	1261	1286	298	23	84	79	0	0.000	0.000	0.000	0.000	0.000	0.000	0.000	0.000	0.000	0.000	0.000	0.000	0.000	0.000	0.008	0.017	0.049	0.050	4.065	0.014	0.024	316	2384	100	33	4311	4344	61	3631	3692	Error	Error	-7.029	33	4311	61	3631	144741	1545786	0.239	12.101	0	0	0
1	2	4	"A19"	"A19"	4750	27490	100	407	437	199	45	375	375	398	182	45	24	6	0	6037	5222	2403	46	1260	1260	1291	355	27	83	78	0	0.000	0.000	0.000	0.000	0.000	0.000	0.000	0.000	0.000	0.000	0.000	0.000	0.000	0.000	0.007	0.016	0.041	0.043	5.147	0.015	0.032	316	2384	100	32	4777	4809	62	3962	4024	Error	Error	-7.222	32	4777	62	3962	138068	1650161	0.214	11.073	0	0	0
1	3	4	"A19"	"A19"	5050	27490	100	453	469	198	42	358	358	388	207	53	27	7	0	6303	5700	2544	44	1234	1234	1267	350	27	87	83	0	0.000	0.000	0.000	0.000	0.000	0.000	0.000	0.000	0.000	0.000	0.000	0.000	0.000	0.000	0.019	0.025	0.035	0.038	4.327	0.017	0.029	316	2384	100	95	5069	5164	111	4466	4577	Error	Error	-5.738	95	5069	111	4466	148281	1801092	0.391	12.666	0	0	0
1	4	4	"A20"	"A20"	5350	27485	100	414	471	293	62	352	352	375	175	46	32	13	0	7646	6299	3518	55	1219	1219	1279	491	38	78	71	0	0.000	0.000	0.000	0.000	0.000	0.000	0.000	0.000	0.000	0.000	0.000	0.000	0.000	0.000	0.010	0.023	0.035	0.038	4.909	0.019	0.070	316	2384	100	62	6427	6489	119	5080	5199	Error	Error	-6.696	62	6427	119	5080	148961	1990493	0.549	10.224	0	0	0
1	5	4	"A20"	"A20"	5650	27485	100	452	469	203	43	355	355	466	2059	441	0	0	0	8531	7432	4052	54	1220	1220	1295	610	47	80	77	0	0.000	0.000	0.000	0.000	0.000	0.000	0.000	0.000	0.000	0.000	0.000	0.000	0.000	0.000	0.013	0.018	0.029	0.035	4.803	0.015	0.077	316	2384	100	97	7311	7408	114	6212	6326	Error	Error	-6.236	97	7311	114	6212	148081	2348476	0.001	10.061	0	0	0
1	6	4	"A20"	"A20"	5950	27485	100	438	473	214	45	341	341	361	177	49	37	14	0	8955	7677	4231	55	1254	1254	1310	510	38	81	76	0	0.000	0.000	0.000	0.000	0.000	0.000	0.000	0.000	0.000	0.000	0.000	0.000	0.000	0.000	0.013	0.021	0.029	0.037	5.335	0.017	0.093	316	2384	100	97	7701	7798	132	6423	6555	Error	Error	-6.311	97	7701	132	6423	149558	2425842	0.633	12.484	0	0	0
1	7	4	"A21"	"A21"	6250	27485	100	392	427	262	61	338	338	362	180	49	25	6	0	7516	7239	4175	57	1174	1174	1207	368	30	86	82	0	0.000	0.000	0.000	0.000	0.000	0.000	0.000	0.000	0.000	0.000	0.000	0.000	0.000	0.000	0.009	0.015	0.022	0.026	4.959	0.012	0.039	316	2384	100	54	6342	6396	89	6065	6154	Error	Error	-6.876	54	6342	89	6065	135003	2287486	0.361	16.391	0	0	0
1	8	4	"A21"	"A21"	6550	27485	100	416	418	176	42	332	332	416	1553	373	0	0	0	8283	7414	4072	54	1184	1184	1230	508	41	81	76	0	0.000	0.000	0.000	0.000	0.000	0.000	0.000	0.000	0.000	0.000	0.000	0.000	0.000	0.000	0.012	0.014	0.025	0.033	5.755	0.048	0.003	316	2384	100	84	7099	7183	86	6230	6316	Error	Error	-6.401	84	7099	86	6230	132208	2342954	0.001	12.173	0	0	0
1	9	4	"A21"	"A21"	6850	27485	100	404	426	184	43	337	337	366	207	56	24	5	0	8558	7675	4005	52	1216	1216	1283	492	38	84	78	0	0.000	0.000	0.000	0.000	0.000	0.000	0.000	0.000	0.000	0.000	0.000	0.000	0.000	0.000	0.009	0.014	0.027	0.031	4.635	0.012	0.038	316	2384	100	67	7342	7409	89	6459	6548	Error	Error	-6.776	67	7342	89	6459	134508	2425258	0.290	12.992	0	0	0
1	10	4	"A22"	"A22"	7150	27480	100	386	416	186	44	329	329	358	209	58	22	6	0	7340	6165	3419	55	1155	1155	1204	397	32	82	75	0	0.000	0.000	0.000	0.000	0.000	0.000	0.000	0.000	0.000	0.000	0.000	0.000	0.000	0.000	0.009	0.017	0.032	0.036	5.444	0.012	0.038	316	2384	100	57	6185	6242	87	5010	5097	Error	Error	-6.762	57	6185	87	5010	131392	1948242	0.278	12.496	0	0	0
1	11	4	"A22"	"A22"	7450	27480	100	395	450	318	70	323	323	353	259	73	21	5	0	8157	7038	3520	50	1163	1163	1195	382	31	84	80	0	0.000	0.000	0.000	0.000	0.000	0.000	0.000	0.000	0.000	0.000	0.000	0.000	0.000	0.000	0.010	0.022	0.030	0.033	5.703	0.013	0.013	316	2384	100	72	6994	7066	127	5875	6002	Error	Error	-6.602	72	6994	127	5875	142151	2224049	0.375	15.296	0	0	0
1	12	4	"A22"	"A22"	7750	27480	100	413	497	542	109	328	328	348	169	48	35	13	0	8214	6983	3730	53	1155	1155	1205	456	37	82	77	0	0.000	0.000	0.000	0.000	0.000	0.000	0.000	0.000	0.000	0.000	0.000	0.000	0.000	0.000	0.012	0.029	0.033	0.037	6.281	0.023	0.046	316	2384	100	85	7059	7144	169	5828	5997	Error	Error	-6.376	85	7059	169	5828	156957	2206478	0.882	12.671	0	0	0
1	13	4	"A23"	"A23"	8055	27480	100	441	455	191	41	335	335	362	243	67	24	4	0	7334	6803	2974	43	1189	1189	1202	252	20	93	89	0	0.000	0.000	0.000	0.000	0.000	0.000	0.000	0.000	0.000	0.000	0.000	0.000	0.000	0.000	0.017	0.021	0.032	0.033	3.916	0.018	0.080	316	2384	100	106	6145	6251	120	5614	5734	Error	Error	-5.857	106	6145	120	5614	143890	2149691	0.383	22.226	0	0	0
1	14	4	"A23"	"A23"	8360	27485	85	480	498	211	42	328	328	351	181	51	43	16	0	7596	8205	1951	23	1192	1192	1250	402	32	100	100	0	0.000	0.000	0.000	0.000	0.000	0.000	0.000	0.000	0.000	0.000	0.000	0.000	0.000	0.000	0.024	0.024	0.031	0.025	2.758	0.019	0.088	208	1660	100	152	6404	6556	170	7013	7183	Error	Error	-5.397	152	6404	170	7013	103566	1706562	0.812	17.301	0	0	0
1	15	4	"A23"	"A23"	8655	27475	100	438	455	200	43	336	336	360	247	68	24	3	0	6943	6657	3356	50	1208	1208	1232	299	24	91	86	0	0.000	0.000	0.000	0.000	0.000	0.000	0.000	0.000	0.000	0.000	0.000	0.000	0.000	0.000	0.018	0.022	0.034	0.038	4.589	0.014	0.017	316	2384	100	102	5735	5837	119	5449	5568	Error	Error	-5.813	102	5735	119	5449	143828	2103603	0.385	18.144	0	0	0
1	16	4	"A24"	"A24"	8955	27475	100	453	510	344	67	336	336	360	175	48	41	16	0	6169	5635	2487	44	1248	1248	1287	336	26	88	86	0	0.000	0.000	0.000	0.000	0.000	0.000	0.000	0.000	0.000	0.000	0.000	0.000	0.000	0.000	0.024	0.040	0.046	0.050	4.124	0.027	0.066	316	2384	100	117	4921	5038	174	4387	4561	Error	Error	-5.394	117	4921	174	4387	161305	1780596	0.857	12.940	0	0	0
1	17	4	"A24"	"A24"	9255	27480	85	483	510	240	47	337	337	358	174	48	43	18	0	7714	7947	1861	23	1263	1263	1337	516	38	100	100	0	0.000	0.000	0.000	0.000	0.000	0.000	0.000	0.000	0.000	0.000	0.000	0.000	0.000	0.000	0.023	0.026	0.031	0.024	2.962	0.024	0.121	208	1660	100	146	6451	6597	173	6684	6857	Error	Error	-5.465	146	6451	173	6684	105993	1652930	0.874	12.810	0	0	0
1	18	4	"A24"	"A24"	9555	27475	100	475	517	250	48	369	369	688	3707	538	0	0	0	6732	6205	2545	41	1271	1271	1664	3882	233	70	11	0	0.000	0.000	0.000	0.000	0.000	0.000	0.000	0.000	0.000	0.000	0.000	0.000	0.000	0.000	0.019	0.030	0.044	0.037	3.416	0.866	0.698	316	2384	100	106	5461	5567	148	4934	5082	Error	Error	-5.687	106	5461	148	4934	163404	1960682	-0.046	1.170	0	0	0
1	1	5	"A25"	"A25"	4455	27790	85	564	587	220	37	398	398	427	223	52	36	11	0	14346	13815	2537	18	1380	1380	1461	721	49	100	100	0	0.000	0.000	0.000	0.000	0.000	0.000	0.000	0.000	0.000	0.000	0.000	0.000	0.000	0.000	0.013	0.015	0.017	0.014	2.707	0.012	0.117	208	1660	100	166	12966	13132	189	12435	12624	Error	Error	-6.287	166	12966	189	12435	122108	2873582	0.717	17.135	0	0	0
1	2	5	"A25"	"A25"	4755	27790	85	524	559	203	36	390	390	409	178	43	39	19	0	13924	13712	2361	17	1331	1331	1427	738	51	100	100	0	0.000	0.000	0.000	0.000	0.000	0.000	0.000	0.000	0.000	0.000	0.000	0.000	0.000	0.000	0.011	0.014	0.014	0.012	2.851	0.012	0.108	208	1660	100	134	12593	12727	169	12381	12550	Error	Error	-6.554	134	12593	169	12381	116338	2852077	0.843	16.646	0	0	0
1	3	5	"A25"	"A25"	5055	27785	85	521	543	190	34	376	376	395	177	44	44	17	0	12876	12566	1981	15	1305	1305	1417	835	58	100	100	0	0.000	0.000	0.000	0.000	0.000	0.000	0.000	0.000	0.000	0.000	0.000	0.000	0.000	0.000	0.013	0.015	0.017	0.013	3.070	0.013	0.122	208	1660	100	145	11571	11716	167	11261	11428	Error	Error	-6.318	145	11571	167	11261	112920	2613704	0.836	13.352	0	0	0
1	4	5	"A26"	"A26"	5360	27790	90	498	522	192	36	373	373	403	209	51	36	7	0	9807	9663	1820	18	1289	1289	1311	264	20	100	100	0	0.000	0.000	0.000	0.000	0.000	0.000	0.000	0.000	0.000	0.000	0.000	0.000	0.000	0.000	0.015	0.018	0.024	0.020	2.530	0.013	0.055	256	1924	100	125	8518	8643	149	8374	8523	Error	Error	-6.091	125	8518	149	8374	133708	2473615	0.569	31.636	0	0	0
1	5	5	"A26"	"A26"	5655	27785	90	493	515	200	38	363	363	394	230	58	31	7	0	10452	10433	2601	24	1292	1292	1319	282	21	100	100	0	0.000	0.000	0.000	0.000	0.000	0.000	0.000	0.000	0.000	0.000	0.000	0.000	0.000	0.000	0.014	0.017	0.021	0.018	2.852	0.011	0.028	256	1924	100	130	9160	9290	152	9141	9293	Error	Error	-6.139	130	9160	152	9141	131810	2670909	0.526	32.319	0	0	0
1	6	5	"A26"	"A26"	5955	27785	85	473	487	195	40	362	362	386	186	48	33	12	0	11792	11628	2065	17	1279	1279	1383	828	59	100	100	0	0.000	0.000	0.000	0.000	0.000	0.000	0.000	0.000	0.000	0.000	0.000	0.000	0.000	0.000	0.011	0.012	0.015	0.013	2.886	0.011	0.076	208	1660	100	111	10513	10624	125	10349	10474	Error	Error	-6.565	111	10513	125	10349	101312	2418663	0.543	12.373	0	0	0
1	7	5	"A27"	"A27"	6260	27790	90	462	668	1590	238	347	347	370	184	49	36	12	0	8834	8830	2050	23	1218	1218	1238	232	18	100	100	0	0.000	0.000	0.000	0.000	0.000	0.000	0.000	0.000	0.000	0.000	0.000	0.000	0.000	0.000	0.015	0.042	0.024	0.019	3.854	0.053	0.046	256	1924	100	115	7616	7731	321	7612	7933	Error	Error	-6.049	115	7616	321	7612	170922	2260389	1.620	32.724	0	0	0
1	8	5	"A27"	"A27"	6560	27785	85	433	478	191	39	352	352	383	445	116	5	0	0	8727	8630	1424	16	1244	1244	1328	624	46	100	100	0	0.000	0.000	0.000	0.000	0.000	0.000	0.000	0.000	0.000	0.000	0.000	0.000	0.000	0.000	0.011	0.017	0.023	0.018	2.904	0.008	0.002	208	1660	100	81	7483	7564	126	7386	7512	Error	Error	-6.530	81	7483	126	7386	99340	1795141	0.213	11.702	0	0	0
1	9	5	"A27"	"A27"	6860	27785	85	408	432	182	42	336	336	361	195	54	26	5	0	7077	7091	1614	22	1261	1261	1332	546	40	100	100	0	0.000	0.000	0.000	0.000	0.000	0.000	0.000	0.000	0.000	0.000	0.000	0.000	0.000	0.000	0.012	0.016	0.025	0.021	3.087	0.013	0.042	208	1660	100	72	5816	5888	96	5830	5926	Error	Error	-6.336	72	5816	96	5830	89815	1474998	0.364	10.548	0	0	0
1	10	5	"A28"	"A28"	7155	27785	85	443	481	214	44	342	342	362	198	54	35	9	0	10674	10535	1317	12	1243	1243	1310	574	43	100	100	0	0.000	0.000	0.000	0.000	0.000	0.000	0.000	0.000	0.000	0.000	0.000	0.000	0.000	0.000	0.011	0.015	0.021	0.017	2.740	0.014	0.097	208	1660	100	101	9431	9532	139	9292	9431	Error	Error	-6.545	101	9431	139	9292	99950	2191238	0.601	16.071	0	0	0
1	11	5	"A28"	"A28"	7455	27785	85	445	471	190	40	334	334	352	170	48	37	14	0	11258	11016	1517	13	1214	1214	1279	525	41	100	100	0	0.000	0.000	0.000	0.000	0.000	0.000	0.000	0.000	0.000	0.000	0.000	0.000	0.000	0.000	0.011	0.014	0.018	0.015	2.712	0.013	0.084	208	1660	100	111	10044	10155	137	9802	9939	Error	Error	-6.500	111	10044	137	9802	97950	2291318	0.700	18.547	0	0	0
1	12	5	"A28"	"A28"	7760	27780	85	477	513	210	40	337	337	386	767	198	0	0	0	12556	12496	1553	12	1254	1254	1381	1247	90	100	100	0	0.000	0.000	0.000	0.000	0.000	0.000	0.000	0.000	0.000	0.000	0.000	0.000	0.000	0.000	0.012	0.016	0.016	0.014	2.913	0.013	0.103	208	1660	100	140	11302	11442	176	11242	11418	Error	Error	-6.335	140	11302	176	11242	106784	2599264	0.166	8.913	0	0	0
1	13	5	"A29"	"A29"	8060	27780	85	459	460	175	38	329	329	357	181	50	36	8	0	8726	8573	1347	15	1238	1238	1311	547	41	100	100	0	0.000	0.000	0.000	0.000	0.000	0.000	0.000	0.000	0.000	0.000	0.000	0.000	0.000	0.000	0.017	0.018	0.024	0.022	2.433	0.014	0.069	208	1660	100	130	7488	7618	131	7335	7466	Error	Error	-5.848	130	7488	131	7335	95770	1783151	0.569	13.276	0	0	0
1	14	5	"A29"	"A29"	8360	27780	85	455	479	204	42	337	337	360	175	48	38	13	0	9150	8997	1786	19	1276	1276	1317	391	29	100	100	0	0.000	0.000	0.000	0.000	0.000	0.000	0.000	0.000	0.000	0.000	0.000	0.000	0.000	0.000	0.015	0.018	0.024	0.018	2.886	0.017	0.102	208	1660	100	118	7874	7992	142	7721	7863	Error	Error	-6.060	118	7874	142	7721	99570	1871285	0.680	19.642	0	0	0
1	15	5	"A29"	"A29"	8660	27775	85	433	456	192	42	347	347	373	197	52	30	6	0	8919	8902	1346	15	1270	1270	1346	627	46	100	100	0	0.000	0.000	0.000	0.000	0.000	0.000	0.000	0.000	0.000	0.000	0.000	0.000	0.000	0.000	0.011	0.014	0.023	0.018	2.758	0.014	0.063	208	1660	100	86	7649	7735	109	7632	7741	Error	Error	-6.475	86	7649	109	7632	94898	1851587	0.421	12.051	0	0	0
1	16	5	"A30"	"A30"	8960	27780	90	471	471	189	40	346	346	370	196	52	33	8	0	8071	8024	1597	19	1283	1283	1305	261	20	100	100	0	0.000	0.000	0.000	0.000	0.000	0.000	0.000	0.000	0.000	0.000	0.000	0.000	0.000	0.000	0.018	0.019	0.028	0.021	2.797	0.015	0.044	256	1924	100	125	6788	6913	125	6741	6866	Error	Error	-5.763	125	6788	125	6741	120694	2054081	0.515	25.743	0	0	0
1	17	5	"A30"	"A30"	9255	27780	85	468	487	197	40	341	341	362	175	48	42	15	0	8481	8508	1523	17	1291	1291	1366	563	41	100	100	0	0.000	0.000	0.000	0.000	0.000	0.000	0.000	0.000	0.000	0.000	0.000	0.000	0.000	0.000	0.018	0.020	0.026	0.022	2.742	0.013	0.051	208	1660	100	127	7190	7317	146	7217	7363	Error	Error	-5.823	127	7190	146	7217	101282	1769692	0.714	12.686	0	0	0
1	18	5	"A30"	"A30"	9560	27775	90	466	501	213	42	336	336	362	177	48	40	15	0	9508	9377	2114	22	1303	1303	1335	280	20	100	100	0	0.000	0.000	0.000	0.000	0.000	0.000	0.000	0.000	0.000	0.000	0.000	0.000	0.000	0.000	0.016	0.020	0.023	0.021	2.818	0.016	0.086	256	1924	100	130	8205	8335	165	8074	8239	Error	Error	-5.980	130	8205	165	8074	128272	2400638	0.785	28.721	0	0	0
1	1	6	"A31"	"A31"	4455	28090	100	473	496	198	39	392	392	411	173	42	31	12	0	11506	9231	5147	55	1328	1328	1429	937	65	75	73	0	0.000	0.000	0.000	0.000	0.000	0.000	0.000	0.000	0.000	0.000	0.000	0.000	0.000	0.000	0.008	0.013	0.022	0.027	7.046	0.012	0.087	316	2384	100	81	10178	10259	104	7903	8007	Error	Error	-6.973	81	10178	104	7903	156596	2916855	0.491	8.327	0	0	0
1	2	6	"A31"	"A31"	4755	28090	100	493	510	203	39	370	370	389	176	45	40	15	0	12218	9908	5823	58	1293	1293	1406	1110	78	75	72	0	0.000	0.000	0.000	0.000	0.000	0.000	0.000	0.000	0.000	0.000	0.000	0.000	0.000	0.000	0.011	0.016	0.021	0.030	5.938	0.012	0.108	316	2384	100	123	10925	11048	140	8615	8755	Error	Error	-6.473	123	10925	140	8615	161120	3130993	0.688	7.659	0	0	0
1	3	6	"A31"	"A31"	5055	28090	100	466	485	191	39	361	361	386	175	45	37	12	0	11741	9400	5208	55	1268	1268	1369	983	71	76	74	0	0.000	0.000	0.000	0.000	0.000	0.000	0.000	0.000	0.000	0.000	0.000	0.000	0.000	0.000	0.010	0.015	0.022	0.026	4.622	0.013	0.112	316	2384	100	105	10473	10578	124	8132	8256	Error	Error	-6.640	105	10473	124	8132	153244	2970472	0.566	8.170	0	0	0
1	4	6	"A32"	"A32"	5355	28090	100	493	508	224	44	361	361	384	173	45	41	12	0	12432	10192	5197	50	1257	1257	1299	557	42	85	80	0	0.000	0.000	0.000	0.000	0.000	0.000	0.000	0.000	0.000	0.000	0.000	0.000	0.000	0.000	0.012	0.016	0.020	0.023	4.011	0.014	0.129	316	2384	100	132	11175	11307	147	8935	9082	Error	Error	-6.404	132	11175	147	8935	160380	3220705	0.717	15.966	0	0	0
1	5	6	"A32"	"A32"	5655	28085	100	453	470	192	40	349	349	373	199	53	30	9	0	10925	9598	4932	51	1243	1243	1292	545	42	87	80	0	0.000	0.000	0.000	0.000	0.000	0.000	0.000	0.000	0.000	0.000	0.000	0.000	0.000	0.000	0.011	0.014	0.022	0.023	4.625	0.012	0.087	316	2384	100	104	9682	9786	121	8355	8476	Error	Error	-6.541	104	9682	121	8355	148555	3032920	0.487	15.240	0	0	0
1	6	6	"A32"	"A32"	5955	28085	100	423	460	194	42	353	353	375	175	46	32	12	0	10336	8916	4369	49	1227	1227	1262	466	36	87	83	0	0.000	0.000	0.000	0.000	0.000	0.000	0.000	0.000	0.000	0.000	0.000	0.000	0.000	0.000	0.008	0.014	0.022	0.022	5.044	0.012	0.071	316	2384	100	70	9109	9179	107	7689	7796	Error	Error	-7.024	70	9109	107	7689	145242	2817515	0.486	16.425	0	0	0
1	7	6	"A33"	"A33"	6255	28085	100	390	410	184	44	345	345	367	174	47	25	8	0	4751	5404	3507	64	1185	1185	1201	237	19	85	79	0	0.000	0.000	0.000	0.000	0.000	0.000	0.000	0.000	0.000	0.000	0.000	0.000	0.000	0.000	0.013	0.015	0.038	0.050	7.355	0.012	0.029	316	2384	100	45	3566	3611	65	4219	4284	Error	Error	-6.308	45	3566	65	4219	129643	1707645	0.247	17.734	0	0	0
1	8	6	"A33"	"A33"	6555	28085	100	376	403	210	52	341	341	362	173	47	24	6	0	3728	5054	3800	75	1194	1194	1225	302	24	78	73	0	0.000	0.000	0.000	0.000	0.000	0.000	0.000	0.000	0.000	0.000	0.000	0.000	0.000	0.000	0.014	0.016	0.048	0.063	6.624	0.010	0.021	316	2384	100	35	2534	2569	62	3860	3922	Error	Error	-6.178	35	2534	62	3860	127306	1596910	0.237	12.679	0	0	0
1	9	6	"A33"	"A33"	6860	28085	100	366	398	180	45	334	334	355	168	47	26	8	0	3706	4729	3297	69	1191	1191	1218	252	20	83	78	0	0.000	0.000	0.000	0.000	0.000	0.000	0.000	0.000	0.000	0.000	0.000	0.000	0.000	0.000	0.013	0.018	0.051	0.058	5.576	0.011	0.021	316	2384	100	32	2515	2547	64	3538	3602	Error	Error	-6.296	32	2515	64	3538	125855	1494363	0.256	13.933	0	0	0
1	10	6	"A34"	"A34"	7160	28080	100	362	390	185	47	336	336	406	1317	324	0	0	0	7233	6103	3147	51	1203	1203	1258	533	42	78	75	0	0.000	0.000	0.000	0.000	0.000	0.000	0.000	0.000	0.000	0.000	0.000	0.000	0.000	0.000	0.004	0.011	0.032	0.039	5.645	0.018	0.001	316	2384	100	26	6030	6056	54	4900	4954	Error	Error	-7.858	26	6030	54	4900	123092	1928404	-0.012	9.090	0	0	0
1	11	6	"A34"	"A34"	7460	28080	100	399	436	266	61	327	327	345	164	47	31	11	0	7987	6892	3076	44	1172	1172	1206	358	29	89	84	0	0.000	0.000	0.000	0.000	0.000	0.000	0.000	0.000	0.000	0.000	0.000	0.000	0.000	0.000	0.011	0.019	0.025	0.030	5.410	0.015	0.052	316	2384	100	72	6815	6887	109	5720	5829	Error	Error	-6.565	72	6815	109	5720	137815	2177935	0.555	15.883	0	0	0
1	12	6	"A34"	"A34"	7760	28080	100	377	400	178	44	331	331	356	189	53	22	6	0	6547	5786	2393	41	1190	1190	1218	342	28	89	85	0	0.000	0.000	0.000	0.000	0.000	0.000	0.000	0.000	0.000	0.000	0.000	0.000	0.000	0.000	0.009	0.015	0.032	0.033	5.007	0.011	0.017	316	2384	100	46	5357	5403	69	4596	4665	Error	Error	-6.864	46	5357	69	4596	126314	1828439	0.233	13.357	0	0	0
1	13	6	"A35"	"A35"	8060	28080	100	397	410	175	42	324	324	350	208	59	22	3	0	5791	5099	2116	41	1197	1197	1229	332	27	87	82	0	0.000	0.000	0.000	0.000	0.000	0.000	0.000	0.000	0.000	0.000	0.000	0.000	0.000	0.000	0.016	0.022	0.038	0.042	5.832	0.025	0.044	316	2384	100	73	4594	4667	86	3902	3988	Error	Error	-5.976	73	4594	86	3902	129669	1611318	0.288	11.657	0	0	0
1	14	6	"A35"	"A35"	8360	28080	100	410	422	175	41	329	329	355	187	52	27	6	0	5713	5399	2201	40	1220	1220	1237	266	21	92	87	0	0.000	0.000	0.000	0.000	0.000	0.000	0.000	0.000	0.000	0.000	0.000	0.000	0.000	0.000	0.018	0.022	0.038	0.036	4.231	0.017	0.046	316	2384	100	81	4493	4574	93	4179	4272	Error	Error	-5.794	81	4493	93	4179	133314	1705948	0.358	15.647	0	0	0
1	15	6	"A35"	"A35"	8660	28075	100	411	460	271	58	335	335	528	2884	546	0	0	0	6427	5694	2435	42	1219	1219	1477	2978	201	75	31	0	0.000	0.000	0.000	0.000	0.000	0.000	0.000	0.000	0.000	0.000	0.000	0.000	0.000	0.000	0.015	0.028	0.037	0.038	5.867	0.903	0.680	316	2384	100	76	5208	5284	125	4475	4600	Error	Error	-6.099	76	5208	125	4475	145305	1799348	-0.024	1.416	0	0	0
1	16	6	"A36"	"A36"	8960	28075	100	375	410	206	50	322	322	344	175	50	26	9	0	6919	6427	3075	47	1219	1219	1249	335	26	89	83	0	0.000	0.000	0.000	0.000	0.000	0.000	0.000	0.000	0.000	0.000	0.000	0.000	0.000	0.000	0.009	0.017	0.031	0.037	5.037	0.013	0.036	316	2384	100	53	5700	5753	88	5208	5296	Error	Error	-6.749	53	5700	88	5208	129717	2030968	0.377	15.457	0	0	0
1	17	6	"A36"	"A36"	9260	28075	100	372	403	187	46	331	331	360	252	70	14	2	0	6015	6086	3188	52	1227	1227	1261	357	28	87	83	0	0.000	0.000	0.000	0.000	0.000	0.000	0.000	0.000	0.000	0.000	0.000	0.000	0.000	0.000	0.009	0.015	0.030	0.034	5.360	0.012	0.032	316	2384	100	41	4788	4829	72	4859	4931	Error	Error	-6.868	41	4788	72	4859	127326	1923225	0.171	13.515	0	0	0
1	18	6	"A36"	"A36"	9560	28075	100	428	437	197	45	331	331	403	1347	334	0	0	0	7778	7103	3545	49	1248	1248	1287	458	35	85	81	0	0.000	0.000	0.000	0.000	0.000	0.000	0.000	0.000	0.000	0.000	0.000	0.000	0.000	0.000	0.015	0.018	0.032	0.037	4.911	0.013	0.053	316	2384	100	97	6530	6627	106	5855	5961	Error	Error	-6.073	97	6530	106	5855	138036	2244435	0.025	12.699	0	0	0
1	1	7	"A37"	"A37"	4460	28395	100	510	544	200	36	391	391	406	176	43	39	18	0	4503	4849	1501	30	1422	1422	1451	294	20	99	99	0	0.000	0.000	0.000	0.000	0.000	0.000	0.000	0.000	0.000	0.000	0.000	0.000	0.000	0.000	0.039	0.045	0.058	0.049	3.057	0.031	0.072	316	2384	100	119	3081	3200	153	3427	3580	Error	Error	-4.694	119	3081	153	3427	172005	1532319	0.784	11.558	0	0	0
1	2	7	"A37"	"A37"	4760	28390	105	501	514	181	35	375	375	395	173	43	39	12	0	4335	4647	1268	27	1350	1350	1376	312	22	100	100	0	0.000	0.000	0.000	0.000	0.000	0.000	0.000	0.000	0.000	0.000	0.000	0.000	0.000	0.000	0.042	0.042	0.055	0.047	2.734	0.031	0.071	316	2572	100	126	2985	3111	139	3297	3436	Error	Error	-4.566	126	2985	139	3297	162468	1468405	0.688	10.484	0	0	0
1	3	7	"A37"	"A37"	5060	28390	100	461	483	195	40	379	379	407	234	57	22	5	0	3436	3744	1223	32	1386	1386	1543	880	57	99	62	0	0.000	0.000	0.000	0.000	0.000	0.000	0.000	0.000	0.000	0.000	0.000	0.000	0.000	0.000	0.040	0.044	0.068	0.060	3.095	0.013	0.009	316	2384	100	82	2050	2132	104	2358	2462	Error	Error	-4.644	82	2050	104	2358	152638	1183161	0.325	2.501	0	0	0
1	4	7	"A38"	"A38"	5365	28390	85	540	696	1149	165	365	365	380	165	43	51	24	0	13860	14627	5589	38	1291	1291	1369	647	47	100	100	0	0.000	0.000	0.000	0.000	0.000	0.000	0.000	0.000	0.000	0.000	0.000	0.000	0.000	0.000	0.014	0.025	0.017	0.014	2.776	0.049	0.280	208	1660	100	175	12569	12744	331	13336	13667	Error	Error	-6.166	175	12569	331	13336	144833	3042425	1.915	20.491	0	0	0
1	5	7	"A38"	"A38"	5660	28390	85	507	565	324	57	364	364	389	175	44	44	19	0	14100	14248	3111	21	1301	1301	1396	707	50	100	100	0	0.000	0.000	0.000	0.000	0.000	0.000	0.000	0.000	0.000	0.000	0.000	0.000	0.000	0.000	0.011	0.016	0.017	0.013	2.831	0.016	0.161	208	1660	100	143	12799	12942	201	12947	13148	Error	Error	-6.484	143	12799	201	12947	117588	2963607	1.006	18.178	0	0	0
1	6	7	"A38"	"A38"	5965	28385	85	493	566	459	81	352	352	373	164	43	43	20	0	11845	11930	3137	26	1278	1278	1370	726	52	100	100	0	0.000	0.000	0.000	0.000	0.000	0.000	0.000	0.000	0.000	0.000	0.000	0.000	0.000	0.000	0.013	0.020	0.018	0.016	3.022	0.027	0.216	208	1660	100	141	10567	10708	214	10652	10866	Error	Error	-6.228	141	10567	214	10652	117791	2481459	1.177	14.545	0	0	0
1	7	7	"A39"	"A39"	6265	28390	90	440	456	189	41	353	353	374	167	44	31	10	0	8571	7995	2932	36	1224	1224	1239	224	18	100	100	0	0.000	0.000	0.000	0.000	0.000	0.000	0.000	0.000	0.000	0.000	0.000	0.000	0.000	0.000	0.012	0.015	0.024	0.022	2.758	0.013	0.054	256	1924	100	87	7347	7434	103	6771	6874	Error	Error	-6.400	87	7347	103	6771	116716	2046847	0.491	30.161	0	0	0
1	8	7	"A39"	"A39"	6565	28385	85	448	450	186	41	354	354	374	198	52	28	5	0	8185	7713	2845	36	1239	1239	1272	295	23	100	100	0	0.000	0.000	0.000	0.000	0.000	0.000	0.000	0.000	0.000	0.000	0.000	0.000	0.000	0.000	0.014	0.015	0.027	0.024	2.710	0.011	0.034	208	1660	100	94	6946	7040	96	6474	6570	Error	Error	-6.207	94	6946	96	6474	93567	1604216	0.384	21.834	0	0	0
1	9	7	"A39"	"A39"	6865	28385	85	409	444	192	43	353	353	383	315	82	12	1	0	9219	8361	2826	33	1271	1271	1338	574	42	100	100	0	0.000	0.000	0.000	0.000	0.000	0.000	0.000	0.000	0.000	0.000	0.000	0.000	0.000	0.000	0.007	0.013	0.022	0.016	3.985	0.023	0.037	208	1660	100	56	7948	8004	91	7090	7181	Error	Error	-7.149	56	7948	91	7090	92432	1739062	0.194	12.235	0	0	0
1	10	7	"A40"	"A40"	7170	28390	100	398	425	186	43	330	330	372	665	178	0	0	0	7699	8093	2518	31	1242	1242	1270	267	21	100	100	0	0.000	0.000	0.000	0.000	0.000	0.000	0.000	0.000	0.000	0.000	0.000	0.000	0.000	0.000	0.011	0.014	0.022	0.019	2.910	0.012	0.002	316	2384	100	68	6457	6525	95	6851	6946	Error	Error	-6.569	68	6457	95	6851	134426	2557335	0.080	25.554	0	0	0
1	11	7	"A40"	"A40"	7465	28385	100	406	421	171	40	329	329	348	161	46	30	8	0	8432	8264	2107	25	1187	1187	1196	220	18	100	100	0	0.000	0.000	0.000	0.000	0.000	0.000	0.000	0.000	0.000	0.000	0.000	0.000	0.000	0.000	0.011	0.013	0.021	0.018	2.702	0.011	0.046	316	2384	100	77	7245	7322	92	7077	7169	Error	Error	-6.556	77	7245	92	7077	133135	2611270	0.453	32.127	0	0	0
1	12	7	"A40"	"A40"	7765	28385	100	418	433	184	42	337	337	366	266	72	16	1	0	8710	8537	2424	28	1198	1198	1208	224	18	100	100	0	0.000	0.000	0.000	0.000	0.000	0.000	0.000	0.000	0.000	0.000	0.000	0.000	0.000	0.000	0.011	0.013	0.022	0.018	2.910	0.011	0.044	316	2384	100	81	7512	7593	96	7339	7435	Error	Error	-6.535	81	7512	96	7339	136837	2697556	0.252	32.719	0	0	0
1	13	7	"A41"	"A41"	8060	28380	100	385	411	166	40	321	321	345	168	48	31	8	0	6849	6052	2836	46	1198	1198	1221	319	26	87	81	0	0.000	0.000	0.000	0.000	0.000	0.000	0.000	0.000	0.000	0.000	0.000	0.000	0.000	0.000	0.011	0.019	0.031	0.032	5.950	0.012	0.035	316	2384	100	64	5651	5715	90	4854	4944	Error	Error	-6.464	64	5651	90	4854	129974	1912556	0.393	15.144	0	0	0
1	14	7	"A41"	"A41"	8360	28380	100	409	416	181	43	329	329	360	238	66	16	2	0	6504	5886	2245	38	1209	1209	1230	307	24	92	88	0	0.000	0.000	0.000	0.000	0.000	0.000	0.000	0.000	0.000	0.000	0.000	0.000	0.000	0.000	0.015	0.019	0.032	0.034	4.256	0.015	0.019	316	2384	100	80	5295	5375	87	4677	4764	Error	Error	-6.048	80	5295	87	4677	131445	1860110	0.235	15.166	0	0	0
1	15	7	"A41"	"A41"	8665	28380	85	449	462	189	40	326	326	346	183	52	34	10	0	8683	8622	1400	16	1253	1253	1285	355	27	100	100	0	0.000	0.000	0.000	0.000	0.000	0.000	0.000	0.000	0.000	0.000	0.000	0.000	0.000	0.000	0.017	0.018	0.022	0.019	2.888	0.015	0.059	208	1660	100	123	7430	7553	136	7369	7505	Error	Error	-5.917	123	7430	136	7369	96026	1793464	0.634	20.668	0	0	0
1	16	7	"A42"	"A42"	8965	28380	90	407	467	422	90	338	338	552	2844	515	0	0	0	10462	9639	3927	40	1246	1246	1456	2822	193	94	69	0	0.000	0.000	0.000	0.000	0.000	0.000	0.000	0.000	0.000	0.000	0.000	0.000	0.000	0.000	0.007	0.015	0.019	0.016	4.084	0.022	0.010	256	1924	100	69	9216	9285	129	8393	8522	Error	Error	-7.061	69	9216	129	8393	119537	2467479	-0.030	2.900	0	0	0
1	17	7	"A42"	"A42"	9265	28375	85	456	483	253	52	340	340	375	303	80	20	1	0	11376	10143	3894	38	1294	1294	1344	381	28	100	100	0	0.000	0.000	0.000	0.000	0.000	0.000	0.000	0.000	0.000	0.000	0.000	0.000	0.000	0.000	0.012	0.016	0.023	0.019	3.150	0.012	0.019	208	1660	100	116	10082	10198	143	8849	8992	Error	Error	-6.442	116	10082	143	8849	100400	2109811	0.356	23.094	0	0	0
1	18	7	"A42"	"A42"	9565	28375	85	446	486	297	61	332	332	357	172	48	38	13	0	11369	10121	4001	39	1278	1278	1310	301	22	100	100	0	0.000	0.000	0.000	0.000	0.000	0.000	0.000	0.000	0.000	0.000	0.000	0.000	0.000	0.000	0.011	0.017	0.021	0.018	2.976	0.017	0.101	208	1660	100	114	10091	10205	154	8843	8997	Error	Error	-6.468	114	10091	154	8843	101057	2105213	0.750	29.272	0	0	0
1	1	8	"A43"	"A43"	4465	28700	90	518	549	207	37	369	369	397	379	95	17	0	0	15242	15118	2378	15	1320	1320	1346	256	19	100	100	0	0.000	0.000	0.000	0.000	0.000	0.000	0.000	0.000	0.000	0.000	0.000	0.000	0.000	0.000	0.011	0.013	0.017	0.013	2.877	0.012	0.113	256	1924	100	149	13922	14071	180	13798	13978	Error	Error	-6.546	149	13922	180	13798	140485	3870157	0.401	53.797	0	0	0
1	2	8	"A43"	"A43"	4765	28700	90	508	537	204	37	358	358	384	230	59	32	8	0	12800	12707	2567	20	1316	1316	1336	256	19	100	100	0	0.000	0.000	0.000	0.000	0.000	0.000	0.000	0.000	0.000	0.000	0.000	0.000	0.000	0.000	0.013	0.016	0.016	0.013	3.192	0.012	0.050	256	1924	100	150	11484	11634	179	11391	11570	Error	Error	-6.259	150	11484	179	11391	137391	3253007	0.665	44.418	0	0	0
1	3	8	"A43"	"A43"	5065	28695	90	513	539	214	39	357	357	374	170	45	46	19	0	13466	13100	2369	18	1311	1311	1349	358	26	100	100	0	0.000	0.000	0.000	0.000	0.000	0.000	0.000	0.000	0.000	0.000	0.000	0.000	0.000	0.000	0.013	0.015	0.016	0.015	2.514	0.014	0.144	256	1924	100	156	12155	12311	182	11789	11971	Error	Error	-6.284	156	12155	182	11789	137968	3353706	0.971	32.824	0	0	0
1	4	8	"A44"	"A44"	5370	28700	90	448	487	199	40	358	358	379	172	45	36	12	0	9063	8912	2478	27	1297	1297	1350	550	40	100	100	0	0.000	0.000	0.000	0.000	0.000	0.000	0.000	0.000	0.000	0.000	0.000	0.000	0.000	0.000	0.012	0.017	0.021	0.019	3.041	0.014	0.079	256	1924	100	90	7766	7856	129	7615	7744	Error	Error	-6.431	90	7766	129	7615	124742	2281576	0.628	13.749	0	0	0
1	5	8	"A44"	"A44"	5665	28695	85	473	483	193	39	346	346	369	166	44	38	15	0	8858	8749	1940	22	1303	1303	1360	431	31	100	100	0	0.000	0.000	0.000	0.000	0.000	0.000	0.000	0.000	0.000	0.000	0.000	0.000	0.000	0.000	0.017	0.018	0.024	0.020	3.004	0.015	0.078	208	1660	100	127	7555	7682	137	7446	7583	Error	Error	-5.895	127	7555	137	7446	100502	1819836	0.687	17.144	0	0	0
1	6	8	"A44"	"A44"	5965	28695	90	458	477	183	38	362	362	381	181	47	35	8	0	7277	7135	1812	25	1270	1270	1306	527	40	100	100	0	0.000	0.000	0.000	0.000	0.000	0.000	0.000	0.000	0.000	0.000	0.000	0.000	0.000	0.000	0.016	0.020	0.032	0.024	3.141	0.017	0.040	256	1924	100	96	6007	6103	115	5865	5980	Error	Error	-5.967	96	6007	115	5865	122015	1826607	0.530	11.061	0	0	0
1	7	8	"A45"	"A45"	6265	28690	100	419	437	193	44	348	348	363	160	44	31	12	0	7709	7093	2894	40	1259	1259	1272	242	19	96	92	0	0.000	0.000	0.000	0.000	0.000	0.000	0.000	0.000	0.000	0.000	0.000	0.000	0.000	0.000	0.011	0.015	0.029	0.028	4.779	0.012	0.039	316	2384	100	71	6450	6521	89	5834	5923	Error	Error	-6.505	71	6450	89	5834	138007	2241315	0.463	24.054	0	0	0
1	8	8	"A45"	"A45"	6570	28695	90	430	482	364	75	339	339	358	164	45	35	13	0	7793	7723	1527	19	1268	1268	1280	247	19	100	100	0	0.000	0.000	0.000	0.000	0.000	0.000	0.000	0.000	0.000	0.000	0.000	0.000	0.000	0.000	0.014	0.022	0.025	0.021	3.158	0.020	0.062	256	1924	100	91	6525	6616	143	6455	6598	Error	Error	-6.164	91	6525	143	6455	123445	1976974	0.756	26.085	0	0	0
1	9	8	"A45"	"A45"	6865	28695	85	450	458	170	37	339	339	363	171	47	32	10	0	8244	8111	1420	17	1280	1280	1342	491	36	100	100	0	0.000	0.000	0.000	0.000	0.000	0.000	0.000	0.000	0.000	0.000	0.000	0.000	0.000	0.000	0.016	0.017	0.022	0.018	3.049	0.013	0.048	208	1660	100	111	6964	7075	119	6831	6950	Error	Error	-5.971	111	6964	119	6831	95311	1687033	0.556	13.786	0	0	0
1	10	8	"A47"	"A47"	7165	28690	85	414	435	170	39	333	333	357	172	48	27	9	0	7399	7496	1330	17	1313	1313	1378	473	34	100	100	0	0.000	0.000	0.000	0.000	0.000	0.000	0.000	0.000	0.000	0.000	0.000	0.000	0.000	0.000	0.013	0.016	0.023	0.020	2.628	0.014	0.050	208	1660	100	81	6086	6167	102	6183	6285	Error	Error	-6.231	81	6086	102	6183	90453	1559188	0.453	12.934	0	0	0
1	11	8	"A47"	"A47"	7465	28690	85	425	445	173	38	344	344	447	1908	426	0	0	0	7803	7813	963	12	1307	1307	1377	574	41	100	100	0	0.000	0.000	0.000	0.000	0.000	0.000	0.000	0.000	0.000	0.000	0.000	0.000	0.000	0.000	0.012	0.016	0.027	0.020	2.944	0.352	0.012	208	1660	100	81	6496	6577	101	6506	6607	Error	Error	-6.325	81	6496	101	6506	92585	1625111	-0.001	11.213	0	0	0
1	12	8	"A47"	"A47"	7765	28690	85	438	440	182	41	328	328	419	1343	320	0	0	0	8418	8331	1411	16	1269	1269	1418	1724	121	100	98	0	0.000	0.000	0.000	0.000	0.000	0.000	0.000	0.000	0.000	0.000	0.000	0.000	0.000	0.000	0.015	0.016	0.026	0.019	2.990	0.239	0.239	208	1660	100	110	7149	7259	112	7062	7174	Error	Error	-6.022	110	7149	112	7062	91439	1732836	0.016	4.010	0	0	0
1	13	8	"A48"	"A48"	8065	28690	90	420	451	215	47	327	327	347	162	46	37	13	0	12824	12222	2421	19	1241	1241	1260	245	19	100	100	0	0.000	0.000	0.000	0.000	0.000	0.000	0.000	0.000	0.000	0.000	0.000	0.000	0.000	0.000	0.008	0.011	0.015	0.012	3.152	0.010	0.072	256	1924	100	93	11583	11676	124	10981	11105	Error	Error	-6.961	93	11583	124	10981	115443	3128762	0.642	44.743	0	0	0
1	14	8	"A48"	"A48"	8365	28685	85	430	457	177	38	324	324	347	172	49	36	12	0	10806	10705	1531	14	1236	1236	1313	666	50	100	100	0	0.000	0.000	0.000	0.000	0.000	0.000	0.000	0.000	0.000	0.000	0.000	0.000	0.000	0.000	0.011	0.014	0.017	0.014	3.112	0.012	0.085	208	1660	100	106	9570	9676	133	9469	9602	Error	Error	-6.496	106	9570	133	9469	95029	2226540	0.640	14.102	0	0	0
1	15	8	"A48"	"A48"	8665	28685	85	437	464	191	41	317	317	338	162	47	41	17	0	12164	12070	1692	14	1244	1244	1312	560	42	100	100	0	0.000	0.000	0.000	0.000	0.000	0.000	0.000	0.000	0.000	0.000	0.000	0.000	0.000	0.000	0.011	0.014	0.019	0.014	2.954	0.012	0.108	208	1660	100	120	10920	11040	147	10826	10973	Error	Error	-6.508	120	10920	147	10826	96547	2510550	0.778	19.211	0	0	0
1	16	8	"A49"	"A49"	8965	28680	100	378	413	208	50	319	319	342	183	53	23	7	0	7900	7248	3378	46	1275	1275	1293	292	22	91	86	0	0.000	0.000	0.000	0.000	0.000	0.000	0.000	0.000	0.000	0.000	0.000	0.000	0.000	0.000	0.009	0.016	0.024	0.026	5.251	0.011	0.036	316	2384	100	59	6625	6684	94	5973	6067	Error	Error	-6.811	59	6625	94	5973	130465	2290427	0.388	20.394	0	0	0
1	17	8	"A49"	"A49"	9270	28685	90	448	513	892	173	334	334	352	166	47	37	12	0	7926	8140	2525	31	1273	1273	1305	289	22	100	100	0	0.000	0.000	0.000	0.000	0.000	0.000	0.000	0.000	0.000	0.000	0.000	0.000	0.000	0.000	0.017	0.026	0.025	0.022	3.473	0.019	0.015	256	1924	100	114	6653	6767	179	6867	7046	Error	Error	-5.867	114	6653	179	6867	131406	2083864	0.970	23.651	0	0	0
1	18	8	"A49"	"A49"	9570	28680	85	439	482	277	57	329	329	360	268	74	22	4	0	13651	13326	2430	18	1365	1365	1447	765	52	100	100	0	0.000	0.000	0.000	0.000	0.000	0.000	0.000	0.000	0.000	0.000	0.000	0.000	0.000	0.000	0.009	0.013	0.014	0.013	2.720	0.011	0.077	208	1660	100	110	12286	12396	153	11961	12114	Error	Error	-6.803	110	12286	153	11961	100185	2771850	0.455	15.528	0	0	0
1	1	9	"A50"	"A50"	4465	28985	85	448	470	198	42	353	353	367	164	44	35	15	0	8860	8652	3144	36	1277	1277	1305	317	24	100	100	0	0.000	0.000	0.000	0.000	0.000	0.000	0.000	0.000	0.000	0.000	0.000	0.000	0.000	0.000	0.013	0.016	0.025	0.021	2.704	0.015	0.094	208	1660	100	95	7583	7678	117	7375	7492	Error	Error	-6.319	95	7583	117	7375	97683	1799688	0.628	23.177	0	0	0
1	2	9	"A50"	"A50"	4770	28990	85	419	440	172	39	344	344	372	184	49	31	5	0	7966	7855	2612	33	1265	1265	1304	350	26	100	100	0	0.000	0.000	0.000	0.000	0.000	0.000	0.000	0.000	0.000	0.000	0.000	0.000	0.000	0.000	0.011	0.015	0.025	0.021	3.017	0.011	0.039	208	1660	100	75	6701	6776	96	6590	6686	Error	Error	-6.481	75	6701	96	6590	91445	1633885	0.370	18.717	0	0	0
1	3	9	"A50"	"A50"	5065	28990	85	466	475	175	36	353	353	371	175	47	35	8	0	9254	8961	2713	30	1261	1261	1324	479	36	100	100	0	0.000	0.000	0.000	0.000	0.000	0.000	0.000	0.000	0.000	0.000	0.000	0.000	0.000	0.000	0.014	0.016	0.021	0.018	2.920	0.012	0.051	208	1660	100	113	7993	8106	122	7700	7822	Error	Error	-6.144	113	7993	122	7700	98763	1863952	0.594	15.944	0	0	0
1	4	9	"A51"	"A51"	5370	28990	90	488	502	194	38	353	353	376	171	45	40	15	0	10556	10455	2392	22	1290	1290	1307	243	18	100	100	0	0.000	0.000	0.000	0.000	0.000	0.000	0.000	0.000	0.000	0.000	0.000	0.000	0.000	0.000	0.015	0.016	0.019	0.018	2.944	0.012	0.065	256	1924	100	135	9266	9401	149	9165	9314	Error	Error	-6.101	135	9266	149	9165	128450	2676498	0.737	37.646	0	0	0
1	5	9	"A51"	"A51"	5665	28980	85	493	513	205	39	353	353	378	170	44	46	18	0	9866	10011	1702	17	1285	1285	1366	607	44	100	100	0	0.000	0.000	0.000	0.000	0.000	0.000	0.000	0.000	0.000	0.000	0.000	0.000	0.000	0.000	0.016	0.018	0.023	0.020	2.443	0.013	0.072	208	1660	100	140	8581	8721	160	8726	8886	Error	Error	-5.938	140	8581	160	8726	106766	2082319	0.794	14.242	0	0	0
1	6	9	"A51"	"A51"	5965	28980	85	438	460	188	40	357	357	374	175	46	33	10	0	7041	7119	1286	18	1307	1307	1374	538	39	100	100	0	0.000	0.000	0.000	0.000	0.000	0.000	0.000	0.000	0.000	0.000	0.000	0.000	0.000	0.000	0.014	0.018	0.028	0.021	3.334	0.012	0.039	208	1660	100	81	5734	5815	103	5812	5915	Error	Error	-6.145	81	5734	103	5812	95733	1480850	0.491	10.678	0	0	0
1	7	9	"A52"	"A52"	6270	28990	90	463	480	198	41	362	362	635	3471	546	0	0	0	6115	6043	1586	26	1282	1282	1603	3483	217	82	5	0	0.000	0.000	0.000	0.000	0.000	0.000	0.000	0.000	0.000	0.000	0.000	0.000	0.000	0.000	0.021	0.025	0.035	0.030	2.914	0.884	0.425	256	1924	100	101	4833	4934	118	4761	4879	Error	Error	-5.580	101	4833	118	4761	122899	1546898	-0.045	1.275	0	0	0
1	8	9	"A52"	"A52"	6570	28985	90	412	425	177	41	348	348	372	186	50	22	5	0	4178	4325	1130	26	1264	1264	1282	235	18	100	99	0	0.000	0.000	0.000	0.000	0.000	0.000	0.000	0.000	0.000	0.000	0.000	0.000	0.000	0.000	0.022	0.025	0.047	0.044	2.660	0.021	0.017	256	1924	100	64	2914	2978	77	3061	3138	Error	Error	-5.509	64	2914	77	3061	108751	1107157	0.285	12.949	0	0	0
1	9	9	"A52"	"A52"	6870	28980	80	405	435	170	39	342	342	360	163	45	30	9	0	4989	5096	901	17	1249	1249	1279	297	23	100	100	0	0.000	0.000	0.000	0.000	0.000	0.000	0.000	0.000	0.000	0.000	0.000	0.000	0.000	0.000	0.017	0.024	0.036	0.029	3.172	0.021	0.047	208	1512	100	63	3740	3803	93	3847	3940	Error	Error	-5.892	63	3740	93	3847	90461	1059949	0.460	12.852	0	0	0
1	10	9	"A53"	"A53"	7170	28985	85	430	454	190	41	337	337	383	643	167	1	0	0	6727	6861	1173	17	1295	1295	1346	474	35	100	100	0	0.000	0.000	0.000	0.000	0.000	0.000	0.000	0.000	0.000	0.000	0.000	0.000	0.000	0.000	0.017	0.021	0.029	0.025	2.551	0.018	0.067	208	1660	100	93	5432	5525	117	5566	5683	Error	Error	-5.868	93	5432	117	5566	94343	1427136	0.110	11.635	0	0	0
1	11	9	"A53"	"A53"	7465	28980	85	423	427	182	42	331	331	353	168	47	32	9	0	6063	5969	1027	17	1307	1307	1360	394	28	100	100	0	0.000	0.000	0.000	0.000	0.000	0.000	0.000	0.000	0.000	0.000	0.000	0.000	0.000	0.000	0.019	0.021	0.037	0.031	2.745	0.016	0.036	208	1660	100	92	4756	4848	96	4662	4758	Error	Error	-5.692	92	4756	96	4662	88713	1241519	0.440	11.698	0	0	0
1	12	9	"A53"	"A53"	7770	28980	90	440	455	200	43	333	333	355	169	47	33	12	0	6758	6643	1436	21	1246	1246	1270	252	19	100	100	0	0.000	0.000	0.000	0.000	0.000	0.000	0.000	0.000	0.000	0.000	0.000	0.000	0.000	0.000	0.019	0.023	0.031	0.024	3.195	0.020	0.069	256	1924	100	107	5512	5619	122	5397	5519	Error	Error	-5.687	107	5512	122	5397	116480	1700529	0.592	21.321	0	0	0
1	13	9	"A54"	"A54"	8070	28985	85	402	427	184	43	317	317	343	171	49	35	12	0	7702	7613	1097	14	1238	1238	1272	304	23	100	100	0	0.000	0.000	0.000	0.000	0.000	0.000	0.000	0.000	0.000	0.000	0.000	0.000	0.000	0.000	0.013	0.017	0.027	0.023	2.777	0.013	0.048	208	1660	100	85	6464	6549	110	6375	6485	Error	Error	-6.249	85	6464	110	6375	88838	1583584	0.491	20.859	0	0	0
1	14	9	"A54"	"A54"	8370	28975	85	399	422	193	45	322	322	346	209	60	22	5	0	6509	6566	1085	16	1224	1224	1263	374	29	100	100	0	0.000	0.000	0.000	0.000	0.000	0.000	0.000	0.000	0.000	0.000	0.000	0.000	0.000	0.000	0.015	0.019	0.027	0.022	3.094	0.017	0.025	208	1660	100	77	5285	5362	100	5342	5442	Error	Error	-6.101	77	5285	100	5342	87871	1365747	0.364	14.179	0	0	0
1	15	9	"A54"	"A54"	8670	28980	90	415	469	361	76	325	325	347	180	51	34	8	0	8202	8050	1491	18	1242	1242	1281	283	22	100	99	0	0.000	0.000	0.000	0.000	0.000	0.000	0.000	0.000	0.000	0.000	0.000	0.000	0.000	0.000	0.013	0.021	0.026	0.020	3.045	0.016	0.035	256	1924	100	90	6960	7050	144	6808	6952	Error	Error	-6.273	90	6960	144	6808	119938	2060683	0.678	23.919	0	0	0
1	16	9	"A55"	"A55"	8970	28980	85	435	454	183	40	336	336	364	210	57	25	5	0	9144	9235	1465	15	1284	1284	1322	352	26	100	100	0	0.000	0.000	0.000	0.000	0.000	0.000	0.000	0.000	0.000	0.000	0.000	0.000	0.000	0.000	0.013	0.015	0.020	0.016	3.171	0.009	0.023	208	1660	100	99	7860	7959	118	7951	8069	Error	Error	-6.311	99	7860	118	7951	94531	1920791	0.429	22.480	0	0	0
1	17	9	"A55"	"A55"	9270	28975	90	462	484	200	41	327	327	356	190	53	37	13	0	11183	10593	3846	36	1279	1279	1294	259	20	100	100	0	0.000	0.000	0.000	0.000	0.000	0.000	0.000	0.000	0.000	0.000	0.000	0.000	0.000	0.000	0.014	0.017	0.020	0.018	2.763	0.014	0.119	256	1924	100	135	9904	10039	157	9314	9471	Error	Error	-6.197	135	9904	157	9314	123807	2711926	0.674	35.903	0	0	0
1	18	9	"A55"	"A55"	9570	28975	85	449	486	208	42	339	339	358	168	46	38	18	0	12210	12226	4946	40	1327	1327	1420	723	50	100	100	0	0.000	0.000	0.000	0.000	0.000	0.000	0.000	0.000	0.000	0.000	0.000	0.000	0.000	0.000	0.010	0.013	0.017	0.015	2.976	0.011	0.104	208	1660	100	110	10883	10993	147	10899	11046	Error	Error	-6.628	110	10883	147	10899	101095	2542909	0.762	14.946	0	0	0
1	1	10	"A56"	"A56"	4475	29305	95	470	488	181	37	329	329	351	157	44	46	19	0	5475	5661	1578	27	1267	1267	1284	240	18	100	99	0	0.000	0.000	0.000	0.000	0.000	0.000	0.000	0.000	0.000	0.000	0.000	0.000	0.000	0.000	0.034	0.036	0.042	0.039	2.493	0.028	0.109	256	2088	100	141	4208	4349	159	4394	4553	Error	Error	-4.899	141	4208	159	4394	124852	1449325	0.873	18.238	0	0	0
1	2	10	"A56"	"A56"	4775	29300	95	462	475	178	37	331	331	363	242	66	26	4	0	6060	5914	1596	26	1249	1249	1264	239	18	100	100	0	0.000	0.000	0.000	0.000	0.000	0.000	0.000	0.000	0.000	0.000	0.000	0.000	0.000	0.000	0.027	0.031	0.040	0.033	2.923	0.022	0.069	256	2088	100	131	4811	4942	144	4665	4809	Error	Error	-5.199	131	4811	144	4665	121550	1514072	0.463	19.456	0	0	0
1	3	10	"A56"	"A56"	5070	29300	95	442	476	241	50	331	331	354	166	46	39	16	0	5554	5616	1562	27	1247	1247	1268	265	20	100	100	0	0.000	0.000	0.000	0.000	0.000	0.000	0.000	0.000	0.000	0.000	0.000	0.000	0.000	0.000	0.026	0.033	0.040	0.033	3.308	0.024	0.057	256	2088	100	111	4307	4418	145	4369	4514	Error	Error	-5.278	111	4307	145	4369	121929	1437793	0.735	16.408	0	0	0
1	4	10	"A57"	"A57"	5370	29300	85	487	505	190	37	333	333	358	174	48	45	18	0	12983	12904	1891	14	1272	1272	1340	616	45	100	100	0	0.000	0.000	0.000	0.000	0.000	0.000	0.000	0.000	0.000	0.000	0.000	0.000	0.000	0.000	0.013	0.015	0.017	0.014	2.463	0.013	0.127	208	1660	100	154	11711	11865	172	11632	11804	Error	Error	-6.249	154	11711	172	11632	105141	2683940	0.845	18.773	0	0	0
1	5	10	"A57"	"A57"	5670	29295	85	463	482	198	41	331	331	353	171	48	38	14	0	10094	10200	2001	19	1233	1233	1315	646	49	100	100	0	0.000	0.000	0.000	0.000	0.000	0.000	0.000	0.000	0.000	0.000	0.000	0.000	0.000	0.000	0.015	0.017	0.020	0.017	2.898	0.013	0.074	208	1660	100	132	8861	8993	151	8967	9118	Error	Error	-6.069	132	8861	151	8967	100225	2121618	0.754	13.754	0	0	0
1	6	10	"A57"	"A57"	5970	29295	85	462	471	181	38	328	328	355	175	49	38	13	0	10852	10717	1539	14	1239	1239	1331	736	55	100	100	0	0.000	0.000	0.000	0.000	0.000	0.000	0.000	0.000	0.000	0.000	0.000	0.000	0.000	0.000	0.014	0.015	0.019	0.017	2.382	0.012	0.074	208	1660	100	134	9613	9747	143	9478	9621	Error	Error	-6.165	134	9613	143	9478	97982	2229146	0.663	12.753	0	0	0
1	7	10	"A58"	"A58"	6265	29300	85	453	459	189	41	332	332	349	162	46	40	14	0	9609	9335	1452	15	1264	1264	1308	417	31	100	100	0	0.000	0.000	0.000	0.000	0.000	0.000	0.000	0.000	0.000	0.000	0.000	0.000	0.000	0.000	0.014	0.016	0.025	0.020	2.905	0.014	0.086	208	1660	100	121	8345	8466	127	8071	8198	Error	Error	-6.108	121	8345	127	8071	95415	1941762	0.679	19.249	0	0	0
1	8	10	"A58"	"A58"	6570	29295	85	435	455	189	41	334	334	349	155	44	37	17	0	9868	9723	1615	16	1264	1264	1323	515	38	100	100	0	0.000	0.000	0.000	0.000	0.000	0.000	0.000	0.000	0.000	0.000	0.000	0.000	0.000	0.000	0.012	0.014	0.019	0.017	2.973	0.011	0.043	208	1660	100	101	8604	8705	121	8459	8580	Error	Error	-6.413	101	8604	121	8459	94607	2022315	0.684	16.311	0	0	0
1	9	10	"A58"	"A58"	6870	29295	90	405	417	175	41	329	329	353	182	51	27	7	0	9491	9017	1982	21	1212	1212	1224	234	19	100	100	0	0.000	0.000	0.000	0.000	0.000	0.000	0.000	0.000	0.000	0.000	0.000	0.000	0.000	0.000	0.009	0.011	0.019	0.018	2.725	0.007	0.021	256	1924	100	76	8279	8355	88	7805	7893	Error	Error	-6.767	76	8279	88	7805	106847	2308349	0.352	33.303	0	0	0
1	10	10	"A59"	"A59"	7170	29290	100	398	410	169	41	321	321	344	169	49	26	6	0	6801	6419	2574	40	1209	1209	1234	277	22	93	88	0	0.000	0.000	0.000	0.000	0.000	0.000	0.000	0.000	0.000	0.000	0.000	0.000	0.000	0.000	0.014	0.017	0.027	0.031	3.744	0.012	0.034	316	2384	100	77	5592	5669	89	5210	5299	Error	Error	-6.182	77	5592	89	5210	129614	2028524	0.391	18.718	0	0	0
1	11	10	"A59"	"A59"	7475	29295	90	392	406	166	40	326	326	351	192	54	23	4	0	6395	6294	1123	17	1240	1240	1254	239	19	100	100	0	0.000	0.000	0.000	0.000	0.000	0.000	0.000	0.000	0.000	0.000	0.000	0.000	0.000	0.000	0.013	0.016	0.027	0.022	3.092	0.011	0.015	256	1924	100	66	5155	5221	80	5054	5134	Error	Error	-6.287	66	5155	80	5054	103842	1611254	0.286	21.088	0	0	0
1	12	10	"A59"	"A59"	7770	29285	100	379	399	167	41	318	318	341	167	48	29	9	0	5894	5290	1910	36	1212	1212	1238	279	22	92	88	0	0.000	0.000	0.000	0.000	0.000	0.000	0.000	0.000	0.000	0.000	0.000	0.000	0.000	0.000	0.013	0.020	0.038	0.031	4.041	0.016	0.037	316	2384	100	61	4682	4743	81	4078	4159	Error	Error	-6.262	61	4682	81	4078	126145	1671646	0.347	14.523	0	0	0
1	13	10	"A60"	"A60"	8070	29285	100	375	394	165	41	309	309	335	161	48	31	8	0	4013	4991	3307	66	1190	1190	1209	228	18	89	84	0	0.000	0.000	0.000	0.000	0.000	0.000	0.000	0.000	0.000	0.000	0.000	0.000	0.000	0.000	0.023	0.022	0.038	0.042	5.549	0.015	0.020	316	2384	100	66	2823	2889	85	3801	3886	Error	Error	-5.419	66	2823	85	3801	124404	1577271	0.366	16.588	0	0	0
1	14	10	"A60"	"A60"	8375	29290	95	388	417	190	45	310	310	331	163	49	33	12	0	6183	6454	3403	52	1228	1228	1255	281	22	100	100	0	0.000	0.000	0.000	0.000	0.000	0.000	0.000	0.000	0.000	0.000	0.000	0.000	0.000	0.000	0.016	0.020	0.034	0.031	3.622	0.014	0.053	256	2088	100	78	4955	5033	107	5226	5333	Error	Error	-5.989	78	4955	107	5226	106872	1652172	0.528	18.502	0	0	0
1	15	10	"A60"	"A60"	8670	29285	100	385	406	173	42	311	311	339	182	53	25	8	0	4635	5772	3780	65	1220	1220	1235	229	18	95	93	0	0.000	0.000	0.000	0.000	0.000	0.000	0.000	0.000	0.000	0.000	0.000	0.000	0.000	0.000	0.022	0.021	0.037	0.040	4.185	0.012	0.038	316	2384	100	74	3415	3489	95	4552	4647	Error	Error	-5.528	74	3415	95	4552	128331	1823954	0.368	19.812	0	0	0
1	16	10	"A61"	"A61"	8970	29280	100	458	478	197	41	331	331	374	518	138	4	0	0	12367	10898	4864	44	1244	1244	1308	783	59	90	85	0	0.000	0.000	0.000	0.000	0.000	0.000	0.000	0.000	0.000	0.000	0.000	0.000	0.000	0.000	0.011	0.015	0.019	0.019	3.564	0.013	0.122	316	2384	100	127	11123	11250	147	9654	9801	Error	Error	-6.453	127	11123	147	9654	151175	3443726	0.201	12.248	0	0	0
1	17	10	"A61"	"A61"	9270	29280	100	448	465	183	39	330	330	354	184	51	38	10	0	9943	9790	4017	41	1287	1287	1306	279	21	98	96	0	0.000	0.000	0.000	0.000	0.000	0.000	0.000	0.000	0.000	0.000	0.000	0.000	0.000	0.000	0.014	0.016	0.020	0.017	3.255	0.015	0.134	316	2384	100	118	8656	8774	135	8503	8638	Error	Error	-6.197	118	8656	135	8503	146929	3093773	0.603	30.409	0	0	0
1	18	10	"A61"	"A61"	9575	29285	85	495	516	193	37	327	327	354	189	53	44	14	0	13618	13644	3193	23	1322	1322	1423	797	56	100	100	0	0.000	0.000	0.000	0.000	0.000	0.000	0.000	0.000	0.000	0.000	0.000	0.000	0.000	0.000	0.014	0.015	0.018	0.015	2.435	0.013	0.126	208	1660	100	168	12296	12464	189	12322	12511	Error	Error	-6.194	168	12296	189	12322	107275	2838013	0.857	15.334	0	0	0
1	1	11	"A62"	"A62"	4475	29600	90	473	483	193	39	325	325	346	158	45	48	20	0	12602	12363	3195	25	1230	1230	1247	232	18	100	100	0	0.000	0.000	0.000	0.000	0.000	0.000	0.000	0.000	0.000	0.000	0.000	0.000	0.000	0.000	0.013	0.014	0.019	0.015	2.929	0.012	0.114	256	1924	100	148	11372	11520	158	11133	11291	Error	Error	-6.264	148	11372	158	11133	123739	3164913	0.867	47.914	0	0	0
1	2	11	"A62"	"A62"	4775	29590	85	443	456	183	40	329	329	346	156	45	39	15	0	12177	12312	2101	17	1230	1230	1322	720	54	100	100	0	0.000	0.000	0.000	0.000	0.000	0.000	0.000	0.000	0.000	0.000	0.000	0.000	0.000	0.000	0.010	0.011	0.015	0.013	2.762	0.010	0.085	208	1660	100	114	10947	11061	127	11082	11209	Error	Error	-6.585	114	10947	127	11082	94824	2560917	0.705	15.264	0	0	0
1	3	11	"A62"	"A62"	5075	29595	90	431	464	186	40	327	327	350	181	51	39	12	0	12198	11716	2644	22	1238	1238	1249	234	18	100	100	0	0.000	0.000	0.000	0.000	0.000	0.000	0.000	0.000	0.000	0.000	0.000	0.000	0.000	0.000	0.009	0.013	0.017	0.012	3.579	0.010	0.050	256	1924	100	104	10960	11064	137	10478	10615	Error	Error	-6.720	104	10960	137	10478	118756	2999322	0.630	44.731	0	0	0
1	4	11	"A63"	"A63"	5375	29590	100	437	457	193	42	327	327	352	172	48	39	12	0	9754	9084	4015	44	1223	1223	1243	293	23	95	91	0	0.000	0.000	0.000	0.000	0.000	0.000	0.000	0.000	0.000	0.000	0.000	0.000	0.000	0.000	0.013	0.017	0.022	0.021	3.634	0.014	0.099	316	2384	100	110	8531	8641	130	7861	7991	Error	Error	-6.277	110	8531	130	7861	144520	2870552	0.610	26.761	0	0	0
1	5	11	"A63"	"A63"	5675	29590	90	449	487	214	43	331	331	350	171	48	41	17	0	11321	11044	2441	22	1233	1233	1253	242	19	100	100	0	0.000	0.000	0.000	0.000	0.000	0.000	0.000	0.000	0.000	0.000	0.000	0.000	0.000	0.000	0.012	0.016	0.020	0.016	3.013	0.012	0.076	256	1924	100	118	10088	10206	156	9811	9967	Error	Error	-6.418	118	10088	156	9811	124574	2827287	0.801	40.459	0	0	0
1	6	11	"A63"	"A63"	5975	29595	90	443	451	168	37	323	323	343	157	45	37	12	0	10074	10025	2164	21	1229	1229	1253	258	20	100	100	0	0.000	0.000	0.000	0.000	0.000	0.000	0.000	0.000	0.000	0.000	0.000	0.000	0.000	0.000	0.014	0.015	0.018	0.016	2.645	0.013	0.099	256	1924	100	120	8845	8965	128	8796	8924	Error	Error	-6.204	120	8845	128	8796	115369	2566519	0.688	34.000	0	0	0
1	7	11	"A64"	"A64"	6270	29590	85	414	437	163	37	329	329	350	165	47	32	9	0	7066	7157	1109	15	1248	1248	1310	509	38	100	100	0	0.000	0.000	0.000	0.000	0.000	0.000	0.000	0.000	0.000	0.000	0.000	0.000	0.000	0.000	0.015	0.018	0.025	0.021	2.886	0.016	0.068	208	1660	100	85	5818	5903	108	5909	6017	Error	Error	-6.097	85	5818	108	5909	90803	1488726	0.527	11.487	0	0	0
1	8	11	"A64"	"A64"	6575	29590	90	416	428	175	40	327	327	351	170	48	30	5	0	8138	7913	1937	24	1259	1259	1276	250	19	100	100	0	0.000	0.000	0.000	0.000	0.000	0.000	0.000	0.000	0.000	0.000	0.000	0.000	0.000	0.000	0.013	0.015	0.024	0.019	3.123	0.012	0.043	256	1924	100	89	6879	6968	101	6654	6755	Error	Error	-6.272	89	6879	101	6654	109589	2025779	0.453	26.548	0	0	0
1	9	11	"A64"	"A64"	6875	29590	90	407	420	180	42	326	326	345	162	46	33	9	0	7322	7298	1588	21	1206	1206	1229	246	20	100	99	0	0.000	0.000	0.000	0.000	0.000	0.000	0.000	0.000	0.000	0.000	0.000	0.000	0.000	0.000	0.013	0.015	0.026	0.021	2.919	0.012	0.044	256	1924	100	81	6116	6197	94	6092	6186	Error	Error	-6.239	81	6116	94	6092	107517	1868332	0.463	24.671	0	0	0
1	10	11	"A65"	"A65"	7175	29585	100	423	452	180	39	323	323	345	158	45	37	15	0	11136	10414	3705	35	1216	1216	1230	237	19	98	97	0	0.000	0.000	0.000	0.000	0.000	0.000	0.000	0.000	0.000	0.000	0.000	0.000	0.000	0.000	0.010	0.014	0.019	0.016	3.223	0.011	0.077	316	2384	100	100	9920	10020	129	9198	9327	Error	Error	-6.632	100	9920	129	9198	142837	3290960	0.677	38.751	0	0	0
1	11	11	"A65"	"A65"	7475	29585	90	424	456	262	57	320	320	347	209	60	31	4	0	9321	9286	2054	22	1242	1242	1264	291	23	100	100	0	0.000	0.000	0.000	0.000	0.000	0.000	0.000	0.000	0.000	0.000	0.000	0.000	0.000	0.000	0.013	0.017	0.021	0.018	2.895	0.013	0.059	256	1924	100	104	8079	8183	136	8044	8180	Error	Error	-6.280	104	8079	136	8044	116772	2377275	0.522	27.567	0	0	0
1	12	11	"A65"	"A65"	7775	29585	85	406	422	176	41	320	320	351	275	78	18	1	0	9995	10049	1751	17	1285	1285	1364	633	46	100	100	0	0.000	0.000	0.000	0.000	0.000	0.000	0.000	0.000	0.000	0.000	0.000	0.000	0.000	0.000	0.010	0.012	0.018	0.015	2.923	0.007	0.007	208	1660	100	86	8710	8796	102	8764	8866	Error	Error	-6.662	86	8710	102	8764	87755	2090240	0.258	13.720	0	0	0
1	13	11	"A66"	"A66"	8075	29585	85	481	498	176	35	323	323	338	160	47	49	18	0	13828	13700	1944	14	1274	1274	1352	651	48	100	100	0	0.000	0.000	0.000	0.000	0.000	0.000	0.000	0.000	0.000	0.000	0.000	0.000	0.000	0.000	0.013	0.014	0.016	0.012	3.458	0.013	0.152	208	1660	100	158	12554	12712	175	12426	12601	Error	Error	-6.312	158	12554	175	12426	103521	2849566	1.000	18.968	0	0	0
1	14	11	"A66"	"A66"	8375	29580	85	441	472	170	36	319	319	335	156	46	39	17	0	12114	12220	1908	15	1287	1287	1356	603	44	100	100	0	0.000	0.000	0.000	0.000	0.000	0.000	0.000	0.000	0.000	0.000	0.000	0.000	0.000	0.000	0.011	0.014	0.015	0.012	2.936	0.013	0.145	208	1660	100	122	10827	10949	153	10933	11086	Error	Error	-6.472	122	10827	153	10933	98080	2541687	0.878	18.017	0	0	0
1	15	11	"A66"	"A66"	8675	29575	85	500	528	201	38	321	321	342	174	50	50	22	0	15547	15307	2060	13	1302	1302	1458	1142	78	100	100	0	0.000	0.000	0.000	0.000	0.000	0.000	0.000	0.000	0.000	0.000	0.000	0.000	0.000	0.000	0.013	0.015	0.016	0.014	2.368	0.012	0.116	208	1660	100	179	14245	14424	207	14005	14212	Error	Error	-6.314	179	14245	207	14005	109802	3183817	1.069	12.127	0	0	0
1	16	11	"A67"	"A67"	8975	29580	85	475	505	212	41	323	323	349	170	48	46	19	0	14560	14295	3029	21	1306	1306	1386	641	46	100	100	0	0.000	0.000	0.000	0.000	0.000	0.000	0.000	0.000	0.000	0.000	0.000	0.000	0.000	0.000	0.011	0.014	0.016	0.014	2.547	0.012	0.131	208	1660	100	152	13254	13406	182	12989	13171	Error	Error	-6.446	152	13254	182	12989	105048	2973279	0.918	20.139	0	0	0
1	17	11	"A67"	"A67"	9275	29575	85	469	491	191	38	329	329	360	200	55	39	12	0	13513	13559	2515	18	1313	1313	1432	956	66	100	100	0	0.000	0.000	0.000	0.000	0.000	0.000	0.000	0.000	0.000	0.000	0.000	0.000	0.000	0.000	0.011	0.013	0.017	0.013	3.095	0.010	0.072	208	1660	100	140	12200	12340	162	12246	12408	Error	Error	-6.445	140	12200	162	12246	102059	2820175	0.655	12.685	0	0	0
1	18	11	"A67"	"A67"	9575	29575	85	477	500	195	39	332	332	363	442	121	9	0	0	14616	14415	3048	21	1328	1328	1420	662	46	100	100	0	0.000	0.000	0.000	0.000	0.000	0.000	0.000	0.000	0.000	0.000	0.000	0.000	0.000	0.000	0.011	0.013	0.015	0.012	3.228	0.011	0.013	208	1660	100	145	13288	13433	168	13087	13255	Error	Error	-6.518	145	13288	168	13087	104092	2998418	0.310	19.630	0	0	0
1	1	12	"A68"	"A68"	4480	29905	90	443	460	176	38	317	317	339	158	46	42	17	0	10734	10591	2168	20	1201	1201	1227	228	18	100	100	0	0.000	0.000	0.000	0.000	0.000	0.000	0.000	0.000	0.000	0.000	0.000	0.000	0.000	0.000	0.013	0.015	0.019	0.017	2.438	0.012	0.091	256	1924	100	126	9533	9659	143	9390	9533	Error	Error	-6.241	126	9533	143	9390	117762	2711401	0.766	41.070	0	0	0
1	2	12	"A68"	"A68"	4785	29895	90	418	427	176	41	315	315	336	161	47	33	11	0	10042	9862	2501	25	1208	1208	1235	300	24	100	100	0	0.000	0.000	0.000	0.000	0.000	0.000	0.000	0.000	0.000	0.000	0.000	0.000	0.000	0.000	0.012	0.013	0.020	0.017	2.558	0.010	0.066	256	1924	100	103	8834	8937	112	8654	8766	Error	Error	-6.422	103	8834	112	8654	109300	2524642	0.565	28.757	0	0	0
1	3	12	"A68"	"A68"	5080	29900	90	446	459	187	40	327	327	350	165	47	41	14	0	10644	10517	1973	18	1232	1232	1251	263	21	100	100	0	0.000	0.000	0.000	0.000	0.000	0.000	0.000	0.000	0.000	0.000	0.000	0.000	0.000	0.000	0.013	0.014	0.020	0.017	2.713	0.010	0.055	256	1924	100	119	9412	9531	132	9285	9417	Error	Error	-6.305	119	9412	132	9285	117390	2692312	0.661	35.232	0	0	0
1	4	12	"A69"	"A69"	5380	29900	85	449	462	162	35	325	325	351	181	51	34	7	0	12995	12758	2055	16	1250	1250	1322	609	46	100	100	0	0.000	0.000	0.000	0.000	0.000	0.000	0.000	0.000	0.000	0.000	0.000	0.000	0.000	0.000	0.011	0.012	0.014	0.012	2.743	0.009	0.076	208	1660	100	124	11745	11869	137	11508	11645	Error	Error	-6.566	124	11745	137	11508	96194	2653563	0.613	18.778	0	0	0
1	5	12	"A69"	"A69"	5675	29895	85	445	465	167	35	316	316	342	185	54	37	8	0	11669	11471	1766	15	1239	1239	1322	707	53	100	100	0	0.000	0.000	0.000	0.000	0.000	0.000	0.000	0.000	0.000	0.000	0.000	0.000	0.000	0.000	0.012	0.015	0.017	0.013	2.912	0.013	0.084	208	1660	100	129	10430	10559	149	10232	10381	Error	Error	-6.337	129	10430	149	10232	96760	2385889	0.665	14.355	0	0	0
1	6	12	"A69"	"A69"	5975	29895	85	453	474	189	39	331	331	352	165	46	40	16	0	11575	11451	2039	17	1238	1238	1349	854	63	100	100	0	0.000	0.000	0.000	0.000	0.000	0.000	0.000	0.000	0.000	0.000	0.000	0.000	0.000	0.000	0.012	0.014	0.018	0.015	2.682	0.011	0.081	208	1660	100	122	10337	10459	143	10213	10356	Error	Error	-6.405	122	10337	143	10213	98649	2381718	0.739	11.829	0	0	0
1	7	12	"A70"	"A70"	6275	29890	100	381	407	170	41	326	326	343	171	49	25	6	0	8134	7099	3160	44	1183	1183	1205	322	26	92	86	0	0.000	0.000	0.000	0.000	0.000	0.000	0.000	0.000	0.000	0.000	0.000	0.000	0.000	0.000	0.008	0.014	0.023	0.022	4.616	0.010	0.037	316	2384	100	55	6951	7006	81	5916	5997	Error	Error	-6.982	55	6951	81	5916	128458	2243149	0.374	18.304	0	0	0
1	8	12	"A70"	"A70"	6580	29895	85	402	440	205	46	308	308	334	199	59	30	9	0	10507	10587	1892	17	1211	1211	1278	557	43	100	100	0	0.000	0.000	0.000	0.000	0.000	0.000	0.000	0.000	0.000	0.000	0.000	0.000	0.000	0.000	0.010	0.014	0.018	0.015	2.999	0.011	0.076	208	1660	100	94	9296	9390	132	9376	9508	Error	Error	-6.628	94	9296	132	9376	91437	2202179	0.533	16.713	0	0	0
1	9	12	"A70"	"A70"	6880	29895	85	468	476	193	40	313	313	340	175	51	44	15	0	13192	13278	1845	13	1246	1246	1331	618	46	100	100	0	0.000	0.000	0.000	0.000	0.000	0.000	0.000	0.000	0.000	0.000	0.000	0.000	0.000	0.000	0.013	0.014	0.017	0.013	2.653	0.012	0.112	208	1660	100	155	11946	12101	163	12032	12195	Error	Error	-6.268	155	11946	163	12032	99109	2761736	0.777	19.332	0	0	0
1	10	12	"A71"	"A71"	7175	29890	100	390	409	207	50	316	316	335	169	50	31	10	0	9949	8711	3678	42	1208	1208	1228	315	25	92	89	0	0.000	0.000	0.000	0.000	0.000	0.000	0.000	0.000	0.000	0.000	0.000	0.000	0.000	0.000	0.008	0.012	0.023	0.026	4.312	0.009	0.034	316	2384	100	74	8741	8815	93	7503	7596	Error	Error	-6.884	74	8741	93	7503	129281	2752815	0.438	23.756	0	0	0
1	11	12	"A71"	"A71"	7475	29885	100	378	415	184	44	320	320	348	189	54	30	6	0	9089	8224	3370	40	1221	1221	1251	329	26	96	92	0	0.000	0.000	0.000	0.000	0.000	0.000	0.000	0.000	0.000	0.000	0.000	0.000	0.000	0.000	0.007	0.014	0.023	0.022	4.218	0.011	0.037	316	2384	100	58	7868	7926	95	7003	7098	Error	Error	-7.084	58	7868	95	7003	131010	2598870	0.354	21.195	0	0	0
1	12	12	"A71"	"A71"	7775	29885	100	411	412	163	39	309	309	335	172	51	34	7	0	7580	6922	2798	40	1225	1225	1248	274	21	94	92	0	0.000	0.000	0.000	0.000	0.000	0.000	0.000	0.000	0.000	0.000	0.000	0.000	0.000	0.000	0.016	0.018	0.028	0.026	3.549	0.012	0.043	316	2384	100	102	6355	6457	103	5697	5800	Error	Error	-5.961	102	6355	103	5697	130098	2187198	0.448	20.708	0	0	0
1	13	12	"A72"	"A72"	8080	29890	100	389	416	183	43	308	308	331	172	51	30	9	0	4609	4627	1409	30	1267	1267	1285	263	20	98	98	0	0.000	0.000	0.000	0.000	0.000	0.000	0.000	0.000	0.000	0.000	0.000	0.000	0.000	0.000	0.024	0.032	0.044	0.036	3.277	0.022	0.042	316	2384	100	81	3342	3423	108	3360	3468	Error	Error	-5.367	81	3342	108	3360	131331	1462180	0.494	12.707	0	0	0
1	14	12	"A72"	"A72"	8380	29890	105	399	422	186	44	314	314	335	185	55	31	8	0	4910	4926	1609	32	1274	1274	1300	295	22	99	97	0	0.000	0.000	0.000	0.000	0.000	0.000	0.000	0.000	0.000	0.000	0.000	0.000	0.000	0.000	0.023	0.030	0.047	0.042	2.919	0.024	0.060	316	2572	100	85	3636	3721	108	3652	3760	Error	Error	-5.419	85	3636	108	3652	133308	1556666	0.470	12.292	0	0	0
1	15	12	"A72"	"A72"	8675	29880	100	415	433	178	41	309	309	340	318	93	13	0	0	4907	5054	1634	32	1275	1275	1308	310	23	97	96	0	0.000	0.000	0.000	0.000	0.000	0.000	0.000	0.000	0.000	0.000	0.000	0.000	0.000	0.000	0.029	0.033	0.045	0.042	3.079	0.022	0.057	316	2384	100	106	3632	3738	124	3779	3903	Error	Error	-5.099	106	3632	124	3779	136817	1597113	0.292	12.084	0	0	0
1	16	12	"A73"	"A73"	8975	29880	100	341	390	236	60	315	315	345	254	73	15	2	0	2065	2824	1937	68	1227	1227	1255	443	35	66	47	0	0.000	0.000	0.000	0.000	0.000	0.000	0.000	0.000	0.000	0.000	0.000	0.000	0.000	0.000	0.031	0.047	0.103	0.110	5.866	0.096	0.138	316	2384	100	26	838	864	75	1597	1672	Error	Error	-5.010	26	838	75	1597	123181	892454	0.177	3.542	0	0	0
1	17	12	"A73"	"A73"	9275	29880	100	356	373	174	46	318	318	336	164	48	22	5	0	2297	3101	1965	63	1242	1242	1256	233	18	87	77	0	0.000	0.000	0.000	0.000	0.000	0.000	0.000	0.000	0.000	0.000	0.000	0.000	0.000	0.000	0.036	0.030	0.079	0.085	5.040	0.017	0.016	316	2384	100	38	1055	1093	55	1859	1914	Error	Error	-4.795	38	1055	55	1859	117981	979881	0.226	7.918	0	0	0
1	18	12	"A73"	"A73"	9575	29880	100	354	373	172	46	327	327	457	2267	496	0	0	0	2215	2819	1650	58	1274	1274	1413	2245	158	23	7	0	0.000	0.000	0.000	0.000	0.000	0.000	0.000	0.000	0.000	0.000	0.000	0.000	0.000	0.000	0.029	0.030	0.129	0.123	4.001	0.020	0.017	316	2384	100	27	941	968	46	1545	1591	Error	Error	-5.123	27	941	46	1545	118009	890914	-0.037	0.626	0	0	0
1	1	13	"A74"	"A74"	4475	30195	85	439	460	180	39	310	310	340	210	61	31	7	0	10045	9971	1970	19	1251	1251	1309	471	35	100	100	0	0.000	0.000	0.000	0.000	0.000	0.000	0.000	0.000	0.000	0.000	0.000	0.000	0.000	0.000	0.015	0.017	0.019	0.016	2.615	0.012	0.057	208	1660	100	129	8794	8923	150	8720	8870	Error	Error	-6.091	129	8794	150	8720	95598	2074056	0.571	18.391	0	0	0
1	2	13	"A74"	"A74"	4780	30190	90	431	451	166	36	326	326	346	165	47	37	11	0	8839	8638	1940	22	1250	1250	1275	292	22	100	100	0	0.000	0.000	0.000	0.000	0.000	0.000	0.000	0.000	0.000	0.000	0.000	0.000	0.000	0.000	0.014	0.017	0.022	0.018	2.673	0.014	0.076	256	1924	100	105	7589	7694	125	7388	7513	Error	Error	-6.175	105	7589	125	7388	115513	2211270	0.636	25.216	0	0	0
1	3	13	"A74"	"A74"	5080	30185	85	446	469	175	37	327	327	349	167	47	35	13	0	9326	9219	1605	17	1261	1261	1325	515	38	100	100	0	0.000	0.000	0.000	0.000	0.000	0.000	0.000	0.000	0.000	0.000	0.000	0.000	0.000	0.000	0.015	0.018	0.021	0.016	2.768	0.015	0.093	208	1660	100	119	8065	8184	142	7958	8100	Error	Error	-6.083	119	8065	142	7958	97462	1917619	0.719	15.328	0	0	0
1	4	13	"A75"	"A75"	5380	30185	100	408	435	197	45	322	322	343	165	48	33	11	0	6049	5594	2225	39	1225	1225	1248	289	23	94	90	0	0.000	0.000	0.000	0.000	0.000	0.000	0.000	0.000	0.000	0.000	0.000	0.000	0.000	0.000	0.018	0.026	0.038	0.038	3.213	0.019	0.059	316	2384	100	86	4824	4910	113	4369	4482	Error	Error	-5.810	86	4824	113	4369	137337	1767652	0.558	15.038	0	0	0
1	5	13	"A75"	"A75"	5680	30190	90	428	446	177	39	323	323	352	224	63	26	5	0	6028	6014	1437	23	1237	1237	1253	242	19	99	98	0	0.000	0.000	0.000	0.000	0.000	0.000	0.000	0.000	0.000	0.000	0.000	0.000	0.000	0.000	0.022	0.026	0.031	0.028	3.013	0.018	0.023	256	1924	100	105	4791	4896	123	4777	4900	Error	Error	-5.512	105	4791	123	4777	114222	1539626	0.420	19.674	0	0	0
1	6	13	"A75"	"A75"	5980	30185	85	426	440	185	42	324	324	339	158	46	40	12	0	6049	6078	1250	20	1264	1264	1308	443	33	100	100	0	0.000	0.000	0.000	0.000	0.000	0.000	0.000	0.000	0.000	0.000	0.000	0.000	0.000	0.000	0.021	0.024	0.039	0.032	2.499	0.018	0.054	208	1660	100	102	4785	4887	116	4814	4930	Error	Error	-5.552	102	4785	116	4814	91419	1264236	0.639	10.767	0	0	0
1	7	13	"A76"	"A76"	6275	30190	85	398	418	171	40	317	317	341	160	46	31	11	0	6086	6161	1090	17	1251	1251	1299	405	31	100	100	0	0.000	0.000	0.000	0.000	0.000	0.000	0.000	0.000	0.000	0.000	0.000	0.000	0.000	0.000	0.017	0.021	0.029	0.025	3.162	0.013	0.030	208	1660	100	81	4835	4916	101	4910	5011	Error	Error	-5.899	81	4835	101	4910	87007	1281579	0.481	12.005	0	0	0
1	8	13	"A76"	"A76"	6580	30180	85	416	427	177	41	324	324	347	165	47	37	10	0	6443	6735	1517	22	1251	1251	1315	458	34	100	100	0	0.000	0.000	0.000	0.000	0.000	0.000	0.000	0.000	0.000	0.000	0.000	0.000	0.000	0.000	0.018	0.019	0.030	0.025	2.891	0.014	0.045	208	1660	100	92	5192	5284	103	5484	5587	Error	Error	-5.819	92	5192	103	5484	88728	1400909	0.485	11.834	0	0	0
1	9	13	"A76"	"A76"	6880	30180	85	406	423	177	41	314	314	339	183	53	30	8	0	8006	7953	1841	23	1247	1247	1318	588	44	100	100	0	0.000	0.000	0.000	0.000	0.000	0.000	0.000	0.000	0.000	0.000	0.000	0.000	0.000	0.000	0.014	0.016	0.023	0.019	3.053	0.013	0.057	208	1660	100	92	6759	6851	109	6706	6815	Error	Error	-6.199	92	6759	109	6706	87905	1654268	0.459	11.284	0	0	0
1	10	13	"A77"	"A77"	7175	30180	100	451	468	202	43	320	320	341	170	49	42	18	0	4333	3998	1495	37	1232	1232	1260	295	23	92	84	0	0.000	0.000	0.000	0.000	0.000	0.000	0.000	0.000	0.000	0.000	0.000	0.000	0.000	0.000	0.042	0.054	0.071	0.067	3.563	0.045	0.115	316	2384	100	131	3101	3232	148	2766	2914	Error	Error	-4.565	131	3101	148	2766	148035	1263459	0.747	9.281	0	0	0
1	11	13	"A77"	"A77"	7475	30180	85	457	475	186	39	318	318	340	183	53	41	14	0	4881	4815	916	19	1279	1279	1333	419	31	100	99	0	0.000	0.000	0.000	0.000	0.000	0.000	0.000	0.000	0.000	0.000	0.000	0.000	0.000	0.000	0.039	0.044	0.056	0.043	2.982	0.038	0.128	208	1660	100	139	3602	3741	157	3536	3693	Error	Error	-4.696	139	3602	157	3536	98848	1001512	0.738	8.310	0	0	0
1	12	13	"A77"	"A77"	7775	30175	100	428	446	179	40	314	314	335	159	47	39	12	0	4690	4664	2076	44	1250	1250	1277	279	21	91	87	0	0.000	0.000	0.000	0.000	0.000	0.000	0.000	0.000	0.000	0.000	0.000	0.000	0.000	0.000	0.033	0.039	0.054	0.050	3.940	0.029	0.094	316	2384	100	114	3440	3554	132	3414	3546	Error	Error	-4.915	114	3440	132	3414	140855	1473810	0.698	12.140	0	0	0
1	13	13	"A78"	"A78"	8075	30175	100	456	471	221	46	314	314	395	1510	382	0	0	0	4915	4506	2129	47	1228	1228	1262	354	28	85	79	0	0.000	0.000	0.000	0.000	0.000	0.000	0.000	0.000	0.000	0.000	0.000	0.000	0.000	0.000	0.039	0.048	0.061	0.066	4.138	2.361	0.016	316	2384	100	142	3687	3829	157	3278	3435	Error	Error	-4.698	142	3687	157	3278	148832	1423750	0.050	9.164	0	0	0
1	14	13	"A78"	"A78"	8375	30175	100	450	459	195	42	311	311	340	201	59	35	7	0	5383	5260	2102	39	1307	1307	1339	345	25	95	91	0	0.000	0.000	0.000	0.000	0.000	0.000	0.000	0.000	0.000	0.000	0.000	0.000	0.000	0.000	0.034	0.037	0.049	0.045	2.945	0.033	0.095	316	2384	100	139	4076	4215	148	3953	4101	Error	Error	-4.874	139	4076	148	3953	145181	1662142	0.592	11.365	0	0	0
1	15	13	"A78"	"A78"	8675	30170	100	456	492	239	48	313	313	337	180	53	43	17	0	5323	5229	2331	44	1288	1288	1316	310	23	93	88	0	0.000	0.000	0.000	0.000	0.000	0.000	0.000	0.000	0.000	0.000	0.000	0.000	0.000	0.000	0.035	0.045	0.048	0.046	4.193	0.033	0.111	316	2384	100	143	4035	4178	179	3941	4120	Error	Error	-4.818	143	4035	179	3941	155530	1652247	0.861	12.623	0	0	0
1	16	13	"A79"	"A79"	8975	30170	100	443	470	391	83	326	326	344	175	50	35	11	0	8664	7424	3959	53	1266	1266	1316	534	40	81	76	0	0.000	0.000	0.000	0.000	0.000	0.000	0.000	0.000	0.000	0.000	0.000	0.000	0.000	0.000	0.016	0.023	0.028	0.033	6.392	0.015	0.045	316	2384	100	117	7398	7515	144	6158	6302	Error	Error	-5.983	117	7398	144	6158	148514	2346052	0.720	11.438	0	0	0
1	17	13	"A79"	"A79"	9280	30175	90	455	503	305	60	322	322	425	1406	330	0	0	0	10240	10162	2758	27	1301	1301	1467	2383	162	96	92	0	0.000	0.000	0.000	0.000	0.000	0.000	0.000	0.000	0.000	0.000	0.000	0.000	0.000	0.000	0.015	0.020	0.020	0.019	3.114	0.016	0.073	256	1924	100	133	8939	9072	181	8861	9042	Error	Error	-6.071	133	8939	181	8861	128727	2601434	0.055	3.649	0	0	0
1	18	13	"A79"	"A79"	9580	30175	85	450	489	201	41	329	329	365	403	110	15	0	0	10992	10907	2011	18	1347	1347	1424	743	52	100	100	0	0.000	0.000	0.000	0.000	0.000	0.000	0.000	0.000	0.000	0.000	0.000	0.000	0.000	0.000	0.013	0.017	0.017	0.015	3.331	0.024	0.037	208	1660	100	121	9645	9766	160	9560	9720	Error	Error	-6.317	121	9645	160	9560	101644	2268637	0.308	12.763	0	0	0
1	1	14	"A80"	"A80"	4485	30500	95	502	533	351	65	325	325	346	166	47	51	25	0	10768	10405	2530	24	1227	1227	1258	269	21	100	99	0	0.000	0.000	0.000	0.000	0.000	0.000	0.000	0.000	0.000	0.000	0.000	0.000	0.000	0.000	0.019	0.023	0.026	0.022	2.898	0.016	0.061	256	2088	100	177	9541	9718	208	9178	9386	Error	Error	-5.752	177	9541	208	9178	136518	2663780	1.127	34.004	0	0	0
1	2	14	"A80"	"A80"	4785	30495	95	463	493	198	40	316	316	347	196	56	39	14	0	9271	9159	2372	25	1228	1228	1258	305	24	100	100	0	0.000	0.000	0.000	0.000	0.000	0.000	0.000	0.000	0.000	0.000	0.000	0.000	0.000	0.000	0.018	0.022	0.026	0.023	2.841	0.018	0.131	256	2088	100	147	8043	8190	177	7931	8108	Error	Error	-5.774	147	8043	177	7931	126155	2344699	0.745	25.905	0	0	0
1	3	14	"A80"	"A80"	5085	30495	90	462	482	199	41	322	322	348	204	58	34	13	0	9511	9458	1894	20	1244	1244	1279	299	23	100	100	0	0.000	0.000	0.000	0.000	0.000	0.000	0.000	0.000	0.000	0.000	0.000	0.000	0.000	0.000	0.017	0.019	0.022	0.019	2.745	0.016	0.071	256	1924	100	140	8267	8407	160	8214	8374	Error	Error	-5.884	140	8267	160	8214	123339	2421261	0.657	27.355	0	0	0
1	4	14	"A81"	"A81"	5380	30495	100	418	436	177	40	325	325	346	163	47	35	11	0	8668	7805	3488	44	1231	1231	1261	340	26	93	87	0	0.000	0.000	0.000	0.000	0.000	0.000	0.000	0.000	0.000	0.000	0.000	0.000	0.000	0.000	0.013	0.017	0.027	0.028	3.862	0.013	0.066	316	2384	100	93	7437	7530	111	6574	6685	Error	Error	-6.321	93	7437	111	6574	137619	2466341	0.552	19.247	0	0	0
1	5	14	"A81"	"A81"	5685	30495	90	450	457	175	38	324	324	348	182	52	37	11	0	7921	7860	1926	24	1223	1223	1246	255	20	100	100	0	0.000	0.000	0.000	0.000	0.000	0.000	0.000	0.000	0.000	0.000	0.000	0.000	0.000	0.000	0.019	0.020	0.028	0.022	2.984	0.015	0.060	256	1924	100	126	6698	6824	133	6637	6770	Error	Error	-5.732	126	6698	133	6637	116891	2012095	0.599	25.937	0	0	0
1	6	14	"A81"	"A81"	5985	30495	85	454	476	186	39	330	330	349	164	46	41	14	0	7481	7549	1426	18	1248	1248	1313	493	37	100	100	0	0.000	0.000	0.000	0.000	0.000	0.000	0.000	0.000	0.000	0.000	0.000	0.000	0.000	0.000	0.020	0.023	0.024	0.021	3.040	0.020	0.099	208	1660	100	124	6233	6357	146	6301	6447	Error	Error	-5.652	124	6233	146	6301	99021	1570108	0.774	12.649	0	0	0
1	7	14	"A82"	"A82"	6285	30490	85	419	441	189	42	317	317	340	162	47	38	15	0	8986	9093	1566	17	1235	1235	1313	576	43	100	100	0	0.000	0.000	0.000	0.000	0.000	0.000	0.000	0.000	0.000	0.000	0.000	0.000	0.000	0.000	0.013	0.016	0.021	0.017	3.013	0.014	0.074	208	1660	100	102	7751	7853	124	7858	7982	Error	Error	-6.248	102	7751	124	7858	91725	1891332	0.623	13.507	0	0	0
1	8	14	"A82"	"A82"	6580	30485	100	420	429	198	46	317	317	337	156	46	34	15	0	8752	8029	3506	43	1198	1198	1226	302	24	92	89	0	0.000	0.000	0.000	0.000	0.000	0.000	0.000	0.000	0.000	0.000	0.000	0.000	0.000	0.000	0.014	0.016	0.026	0.027	3.565	0.012	0.062	316	2384	100	103	7554	7657	112	6831	6943	Error	Error	-6.197	103	7554	112	6831	135692	2537100	0.590	22.526	0	0	0
1	9	14	"A82"	"A82"	6880	30485	100	419	449	213	47	321	321	345	206	59	28	8	0	10595	9665	4211	43	1204	1204	1227	275	22	95	90	0	0.000	0.000	0.000	0.000	0.000	0.000	0.000	0.000	0.000	0.000	0.000	0.000	0.000	0.000	0.010	0.015	0.021	0.021	4.082	0.012	0.045	316	2384	100	98	9391	9489	128	8461	8589	Error	Error	-6.582	98	9391	128	8461	141820	3054229	0.505	30.684	0	0	0
1	10	14	"A83"	"A83"	7180	30485	100	372	386	155	40	316	316	339	165	48	26	3	0	5512	4934	2171	44	1214	1214	1251	352	28	86	81	0	0.000	0.000	0.000	0.000	0.000	0.000	0.000	0.000	0.000	0.000	0.000	0.000	0.000	0.000	0.013	0.019	0.038	0.037	4.544	0.012	0.021	316	2384	100	56	4298	4354	70	3720	3790	Error	Error	-6.262	56	4298	70	3720	121843	1559123	0.285	10.463	0	0	0
1	11	14	"A83"	"A83"	7485	30490	85	425	427	199	46	309	309	335	183	54	31	9	0	5808	5873	826	14	1261	1261	1320	453	34	100	100	0	0.000	0.000	0.000	0.000	0.000	0.000	0.000	0.000	0.000	0.000	0.000	0.000	0.000	0.000	0.026	0.026	0.033	0.028	3.026	0.019	0.039	208	1660	100	116	4547	4663	118	4612	4730	Error	Error	-5.293	116	4547	118	4612	88779	1221518	0.503	10.051	0	0	0
1	12	14	"A83"	"A83"	7780	30480	100	359	391	187	47	316	316	335	160	47	26	8	0	4838	4569	1795	39	1227	1227	1252	292	23	92	87	0	0.000	0.000	0.000	0.000	0.000	0.000	0.000	0.000	0.000	0.000	0.000	0.000	0.000	0.000	0.012	0.022	0.041	0.042	4.342	0.013	0.016	316	2384	100	43	3611	3654	75	3342	3417	Error	Error	-6.392	43	3611	75	3342	123687	1443794	0.350	11.360	0	0	0
1	13	14	"A84"	"A84"	8080	30480	100	382	399	165	41	312	312	336	163	48	30	9	0	4557	4434	1911	43	1243	1243	1271	293	23	89	85	0	0.000	0.000	0.000	0.000	0.000	0.000	0.000	0.000	0.000	0.000	0.000	0.000	0.000	0.000	0.021	0.027	0.046	0.049	4.495	0.018	0.035	316	2384	100	70	3314	3384	87	3191	3278	Error	Error	-5.565	70	3314	87	3191	126202	1401127	0.387	10.795	0	0	0
1	14	14	"A84"	"A84"	8385	30485	95	404	417	171	41	322	322	357	290	81	11	1	0	5842	5876	1332	22	1276	1276	1327	474	35	100	99	0	0.000	0.000	0.000	0.000	0.000	0.000	0.000	0.000	0.000	0.000	0.000	0.000	0.000	0.000	0.018	0.021	0.031	0.028	2.833	0.017	0.034	256	2088	100	82	4566	4648	95	4600	4695	Error	Error	-5.799	82	4566	95	4600	106694	1504243	0.207	9.597	0	0	0
1	15	14	"A84"	"A84"	8685	30480	90	439	452	179	39	325	325	342	157	45	38	17	0	5351	5531	1529	27	1287	1287	1309	280	21	100	100	0	0.000	0.000	0.000	0.000	0.000	0.000	0.000	0.000	0.000	0.000	0.000	0.000	0.000	0.000	0.028	0.030	0.041	0.037	2.619	0.026	0.093	256	1924	100	114	4064	4178	127	4244	4371	Error	Error	-5.156	114	4064	127	4244	115789	1415832	0.701	15.079	0	0	0
1	16	14	"A85"	"A85"	8980	30475	100	444	456	194	42	331	331	349	165	47	37	16	0	7235	6513	3041	46	1265	1265	1300	391	30	88	83	0	0.000	0.000	0.000	0.000	0.000	0.000	0.000	0.000	0.000	0.000	0.000	0.000	0.000	0.000	0.019	0.024	0.034	0.034	4.149	0.019	0.093	316	2384	100	113	5970	6083	125	5248	5373	Error	Error	-5.723	113	5970	125	5248	144234	2057982	0.648	13.332	0	0	0
1	17	14	"A85"	"A85"	9285	30475	85	485	532	437	82	321	321	346	184	53	42	17	0	8895	9249	2223	24	1302	1302	1408	784	55	100	100	0	0.000	0.000	0.000	0.000	0.000	0.000	0.000	0.000	0.000	0.000	0.000	0.000	0.000	0.000	0.022	0.027	0.026	0.024	2.466	0.022	0.097	208	1660	100	164	7593	7757	211	7947	8158	Error	Error	-5.533	164	7593	211	7947	110614	1923860	1.011	10.001	0	0	0
1	18	14	"A85"	"A85"	9580	30475	100	607	2735	9976	364	341	341	432	1471	340	14	7	0	10266	11380	9590	84	1352	1352	1488	1945	130	86	81	1	0.000	0.000	0.000	0.000	0.000	0.000	0.000	0.000	0.000	0.000	0.000	0.000	0.000	0.000	0.030	0.239	0.048	0.054	4.084	0.713	0.516	316	2384	100	266	8914	9180	2394	10028	12422	Error	Error	-5.067	266	8914	2394	10028	864289	3595975	1.566	5.086	0	0	0
1	1	15	"A86"	"A86"	4485	30795	90	462	478	187	39	316	316	351	419	119	8	0	0	9722	9641	2184	22	1222	1222	1241	255	20	100	100	0	0.000	0.000	0.000	0.000	0.000	0.000	0.000	0.000	0.000	0.000	0.000	0.000	0.000	0.000	0.017	0.019	0.022	0.018	3.011	0.016	0.127	256	1924	100	146	8500	8646	162	8419	8581	Error	Error	-5.863	146	8500	162	8419	122312	2468139	0.303	32.941	0	0	0
1	2	15	"A86"	"A86"	4785	30795	100	430	451	182	40	309	309	333	165	49	40	13	0	8956	8202	2958	36	1202	1202	1222	252	20	97	94	0	0.000	0.000	0.000	0.000	0.000	0.000	0.000	0.000	0.000	0.000	0.000	0.000	0.000	0.000	0.016	0.020	0.025	0.023	3.344	0.016	0.095	316	2384	100	121	7754	7875	142	7000	7142	Error	Error	-6.002	121	7754	142	7000	142585	2591929	0.715	27.698	0	0	0
1	3	15	"A86"	"A86"	5085	30790	90	428	445	205	46	320	320	337	163	48	37	11	0	9415	9113	2025	22	1206	1206	1226	262	21	100	100	0	0.000	0.000	0.000	0.000	0.000	0.000	0.000	0.000	0.000	0.000	0.000	0.000	0.000	0.000	0.013	0.016	0.023	0.018	2.895	0.013	0.069	256	1924	100	108	8209	8317	125	7907	8032	Error	Error	-6.248	108	8209	125	7907	113880	2332840	0.663	30.103	0	0	0
1	4	15	"A87"	"A87"	5390	30795	90	449	454	196	43	317	317	355	340	95	12	0	0	6755	6661	1341	20	1227	1227	1269	570	44	100	100	0	0.000	0.000	0.000	0.000	0.000	0.000	0.000	0.000	0.000	0.000	0.000	0.000	0.000	0.000	0.024	0.025	0.034	0.028	2.671	0.022	0.095	256	1924	100	132	5528	5660	137	5434	5571	Error	Error	-5.388	132	5528	137	5434	116343	1705118	0.291	9.460	0	0	0
1	5	15	"A87"	"A87"	5685	30790	90	456	464	195	42	323	323	343	172	50	38	12	0	5980	5971	1386	23	1236	1236	1265	287	22	100	99	0	0.000	0.000	0.000	0.000	0.000	0.000	0.000	0.000	0.000	0.000	0.000	0.000	0.000	0.000	0.028	0.030	0.037	0.031	3.166	0.028	0.104	256	1924	100	133	4744	4877	141	4735	4876	Error	Error	-5.157	133	4744	141	4735	118898	1528536	0.703	16.397	0	0	0
1	6	15	"A87"	"A87"	5985	30790	90	392	419	176	42	322	322	350	266	76	16	2	0	5611	5662	1297	22	1210	1210	1229	236	19	100	100	0	0.000	0.000	0.000	0.000	0.000	0.000	0.000	0.000	0.000	0.000	0.000	0.000	0.000	0.000	0.016	0.022	0.031	0.027	3.149	0.016	0.034	256	1924	100	70	4401	4471	97	4452	4549	Error	Error	-5.974	70	4401	97	4452	107372	1449420	0.259	18.784	0	0	0
1	7	15	"A88"	"A88"	6285	30795	90	442	457	177	38	332	332	350	177	50	31	9	0	6442	6537	1436	21	1225	1225	1246	275	22	100	100	0	0.000	0.000	0.000	0.000	0.000	0.000	0.000	0.000	0.000	0.000	0.000	0.000	0.000	0.000	0.021	0.024	0.029	0.024	3.117	0.019	0.068	256	1924	100	110	5217	5327	125	5312	5437	Error	Error	-5.568	110	5217	125	5312	116879	1673372	0.605	19.240	0	0	0
1	8	15	"A88"	"A88"	6590	30790	90	440	456	188	41	307	307	329	160	48	47	17	0	6992	6989	1470	21	1203	1203	1235	284	22	100	100	0	0.000	0.000	0.000	0.000	0.000	0.000	0.000	0.000	0.000	0.000	0.000	0.000	0.000	0.000	0.023	0.026	0.033	0.029	2.803	0.021	0.099	256	1924	100	133	5789	5922	149	5786	5935	Error	Error	-5.444	133	5789	149	5786	116801	1789268	0.794	20.261	0	0	0
1	9	15	"A88"	"A88"	6885	30785	90	453	467	198	42	307	307	330	166	50	45	16	0	8262	8286	2165	26	1193	1193	1214	246	20	100	100	0	0.000	0.000	0.000	0.000	0.000	0.000	0.000	0.000	0.000	0.000	0.000	0.000	0.000	0.000	0.021	0.023	0.029	0.024	2.591	0.019	0.110	256	1924	100	146	7069	7215	160	7093	7253	Error	Error	-5.597	146	7069	160	7093	119464	2121330	0.825	28.748	0	0	0
1	10	15	"A89"	"A89"	7190	30790	105	476	491	180	36	310	310	329	157	47	51	24	0	10147	9877	2038	20	1214	1214	1226	250	20	100	100	0	0.000	0.000	0.000	0.000	0.000	0.000	0.000	0.000	0.000	0.000	0.000	0.000	0.000	0.000	0.019	0.021	0.022	0.018	2.802	0.018	0.150	316	2572	100	166	8933	9099	181	8663	8844	Error	Error	-5.750	166	8933	181	8663	155128	3121156	1.032	34.604	0	0	0
1	11	15	"A89"	"A89"	7490	30780	105	454	478	197	41	308	308	326	152	46	46	19	0	10861	10733	2365	22	1204	1204	1228	261	21	100	100	0	0.000	0.000	0.000	0.000	0.000	0.000	0.000	0.000	0.000	0.000	0.000	0.000	0.000	0.000	0.015	0.018	0.019	0.017	2.847	0.015	0.119	316	2572	100	146	9657	9803	170	9529	9699	Error	Error	-6.048	146	9657	170	9529	150971	3391509	1.000	36.418	0	0	0
1	12	15	"A89"	"A89"	7790	30780	105	468	501	209	41	308	308	326	155	47	50	25	0	10566	10619	2052	19	1232	1232	1256	257	20	100	100	0	0.000	0.000	0.000	0.000	0.000	0.000	0.000	0.000	0.000	0.000	0.000	0.000	0.000	0.000	0.017	0.021	0.024	0.019	2.654	0.018	0.155	316	2572	100	160	9334	9494	193	9387	9580	Error	Error	-5.866	160	9334	193	9387	158213	3355506	1.129	36.432	0	0	0
1	13	15	"A90"	"A90"	8090	30785	85	455	465	185	39	314	314	337	164	48	45	13	0	8399	8540	1809	21	1267	1267	1336	558	41	100	100	0	0.000	0.000	0.000	0.000	0.000	0.000	0.000	0.000	0.000	0.000	0.000	0.000	0.000	0.000	0.020	0.021	0.026	0.021	2.773	0.017	0.100	208	1660	100	141	7132	7273	151	7273	7424	Error	Error	-5.661	141	7132	151	7273	96680	1776407	0.780	12.910	0	0	0
1	14	15	"A90"	"A90"	8390	30780	90	464	467	163	34	312	312	338	176	52	45	12	0	7820	7796	1730	22	1234	1234	1259	255	20	100	100	0	0.000	0.000	0.000	0.000	0.000	0.000	0.000	0.000	0.000	0.000	0.000	0.000	0.000	0.000	0.023	0.024	0.028	0.023	3.023	0.018	0.090	256	1924	100	152	6586	6738	155	6562	6717	Error	Error	-5.437	152	6586	155	6562	119581	1995852	0.733	25.635	0	0	0
1	15	15	"A90"	"A90"	8685	30775	85	460	475	196	41	314	314	336	170	50	45	15	0	8415	8464	1515	17	1267	1267	1349	637	47	100	100	0	0.000	0.000	0.000	0.000	0.000	0.000	0.000	0.000	0.000	0.000	0.000	0.000	0.000	0.000	0.020	0.022	0.027	0.024	2.702	0.016	0.069	208	1660	100	146	7148	7294	161	7197	7358	Error	Error	-5.613	146	7148	161	7197	98700	1760608	0.818	11.170	0	0	0
1	16	15	"A91"	"A91"	8990	30780	85	477	479	184	38	321	321	338	166	49	48	18	0	7193	7452	1771	23	1272	1272	1311	359	27	100	100	0	0.000	0.000	0.000	0.000	0.000	0.000	0.000	0.000	0.000	0.000	0.000	0.000	0.000	0.000	0.026	0.026	0.031	0.025	3.069	0.018	0.077	208	1660	100	156	5921	6077	158	6180	6338	Error	Error	-5.246	156	5921	158	6180	99722	1550078	0.849	17.106	0	0	0
1	17	15	"A91"	"A91"	9290	30780	90	441	486	218	44	325	325	346	166	47	41	21	0	10882	9809	3237	33	1276	1276	1298	270	20	100	100	0	0.000	0.000	0.000	0.000	0.000	0.000	0.000	0.000	0.000	0.000	0.000	0.000	0.000	0.000	0.012	0.019	0.023	0.018	3.256	0.016	0.121	256	1924	100	116	9606	9722	161	8533	8694	Error	Error	-6.372	116	9606	161	8533	124464	2511143	0.843	31.522	0	0	0
1	18	15	"A91"	"A91"	9585	30775	100	416	442	198	44	324	324	424	1872	441	0	0	0	6790	6585	2790	42	1292	1292	1332	657	49	90	87	0	0.000	0.000	0.000	0.000	0.000	0.000	0.000	0.000	0.000	0.000	0.000	0.000	0.000	0.000	0.017	0.022	0.029	0.030	3.757	0.021	0.087	316	2384	100	92	5498	5590	118	5293	5411	Error	Error	-5.901	92	5498	118	5293	139707	2080889	0.010	7.995	0	0	0
1	1	16	"A92"	"A92"	4490	31100	90	435	457	179	39	316	316	336	158	47	42	15	0	12437	12271	3147	25	1204	1204	1229	249	20	100	100	0	0.000	0.000	0.000	0.000	0.000	0.000	0.000	0.000	0.000	0.000	0.000	0.000	0.000	0.000	0.011	0.013	0.017	0.013	3.030	0.011	0.111	256	1924	100	119	11233	11352	141	11067	11208	Error	Error	-6.561	119	11233	141	11067	116955	3141429	0.766	44.345	0	0	0
1	2	16	"A92"	"A92"	4790	31095	85	445	452	174	38	317	317	339	179	52	37	12	0	12485	12434	2173	17	1257	1257	1328	571	42	100	100	0	0.000	0.000	0.000	0.000	0.000	0.000	0.000	0.000	0.000	0.000	0.000	0.000	0.000	0.000	0.011	0.012	0.017	0.014	2.746	0.010	0.092	208	1660	100	128	11228	11356	135	11177	11312	Error	Error	-6.455	128	11228	135	11177	94024	2586192	0.631	19.450	0	0	0
1	3	16	"A92"	"A92"	5090	31095	90	450	460	184	40	316	316	335	155	46	44	16	0	12678	12329	2791	22	1249	1249	1263	249	19	100	100	0	0.000	0.000	0.000	0.000	0.000	0.000	0.000	0.000	0.000	0.000	0.000	0.000	0.000	0.000	0.012	0.013	0.018	0.015	2.531	0.012	0.119	256	1924	100	134	11429	11563	144	11080	11224	Error	Error	-6.414	134	11429	144	11080	117675	3156233	0.806	44.442	0	0	0
1	4	16	"A93"	"A93"	5385	31095	100	434	461	217	47	315	315	338	175	51	38	16	0	7484	6616	3055	46	1245	1245	1275	401	31	87	81	0	0.000	0.000	0.000	0.000	0.000	0.000	0.000	0.000	0.000	0.000	0.000	0.000	0.000	0.000	0.019	0.027	0.036	0.037	4.061	0.023	0.123	316	2384	100	119	6239	6358	146	5371	5517	Error	Error	-5.712	119	6239	146	5371	145576	2090759	0.703	13.319	0	0	0
1	5	16	"A93"	"A93"	5690	31095	90	426	441	168	38	315	315	340	165	48	34	12	0	7277	7330	1905	25	1262	1262	1284	260	20	100	100	0	0.000	0.000	0.000	0.000	0.000	0.000	0.000	0.000	0.000	0.000	0.000	0.000	0.000	0.000	0.018	0.021	0.026	0.021	3.167	0.016	0.061	256	1924	100	111	6015	6126	126	6068	6194	Error	Error	-5.760	111	6015	126	6068	112890	1876486	0.612	23.254	0	0	0
1	6	16	"A93"	"A93"	5990	31090	85	470	566	637	112	312	312	334	156	46	50	23	0	8371	8353	3093	37	1262	1262	1335	556	41	100	100	0	0.000	0.000	0.000	0.000	0.000	0.000	0.000	0.000	0.000	0.000	0.000	0.000	0.000	0.000	0.022	0.036	0.030	0.027	2.791	0.068	0.367	208	1660	100	158	7109	7267	254	7091	7345	Error	Error	-5.492	158	7109	254	7091	117791	1737493	1.487	12.622	0	0	0
1	7	16	"A94"	"A94"	6285	31090	100	416	444	242	54	308	308	336	223	66	25	6	0	10559	9160	4527	49	1212	1212	1258	514	40	86	81	0	0.000	0.000	0.000	0.000	0.000	0.000	0.000	0.000	0.000	0.000	0.000	0.000	0.000	0.000	0.012	0.017	0.020	0.024	4.965	0.013	0.034	316	2384	100	108	9347	9455	136	7948	8084	Error	Error	-6.435	108	9347	136	7948	140420	2894458	0.484	15.374	0	0	0
1	8	16	"A94"	"A94"	6585	31090	100	411	427	181	42	309	309	332	196	59	28	6	0	11764	10014	4357	43	1207	1207	1229	343	27	94	89	0	0.000	0.000	0.000	0.000	0.000	0.000	0.000	0.000	0.000	0.000	0.000	0.000	0.000	0.000	0.010	0.013	0.017	0.018	3.838	0.012	0.089	316	2384	100	102	10557	10659	118	8807	8925	Error	Error	-6.693	102	10557	118	8807	134958	3164408	0.485	25.612	0	0	0
1	9	16	"A94"	"A94"	6885	31085	100	397	414	187	45	312	312	333	187	56	28	8	0	12554	10907	5188	47	1231	1231	1273	511	40	87	84	0	0.000	0.000	0.000	0.000	0.000	0.000	0.000	0.000	0.000	0.000	0.000	0.000	0.000	0.000	0.008	0.011	0.016	0.019	4.297	0.010	0.052	316	2384	100	85	11323	11408	102	9676	9778	Error	Error	-7.058	85	11323	102	9676	130870	3446760	0.433	18.853	0	0	0
1	10	16	"A95"	"A95"	7185	31085	100	410	450	209	46	302	302	328	174	53	39	16	0	12509	10243	5551	54	1228	1228	1299	744	57	81	75	0	0.000	0.000	0.000	0.000	0.000	0.000	0.000	0.000	0.000	0.000	0.000	0.000	0.000	0.000	0.010	0.016	0.021	0.023	4.770	0.015	0.162	316	2384	100	108	11281	11389	148	9015	9163	Error	Error	-6.707	108	11281	148	9015	142132	3236861	0.701	12.022	0	0	0
1	11	16	"A95"	"A95"	7490	31090	90	484	510	222	43	309	309	328	153	46	52	28	0	12824	12782	3075	24	1243	1243	1273	276	21	100	100	0	0.000	0.000	0.000	0.000	0.000	0.000	0.000	0.000	0.000	0.000	0.000	0.000	0.000	0.000	0.015	0.017	0.018	0.014	3.112	0.016	0.191	256	1924	100	175	11581	11756	201	11539	11740	Error	Error	-6.048	175	11581	201	11539	130493	3272097	1.190	41.699	0	0	0
1	12	16	"A95"	"A95"	7785	31080	100	465	531	366	68	307	307	329	162	49	47	24	0	12543	11219	6165	54	1236	1236	1285	603	46	89	83	0	0.000	0.000	0.000	0.000	0.000	0.000	0.000	0.000	0.000	0.000	0.000	0.000	0.000	0.000	0.014	0.022	0.023	0.024	4.057	0.023	0.252	316	2384	100	158	11307	11465	224	9983	10207	Error	Error	-6.161	158	11307	224	9983	167912	3545160	1.247	16.474	0	0	0
1	13	16	"A96"	"A96"	8085	31080	100	513	534	252	47	314	314	338	178	52	54	23	0	5934	5938	2469	41	1286	1286	1414	726	51	88	84	0	0.000	0.000	0.000	0.000	0.000	0.000	0.000	0.000	0.000	0.000	0.000	0.000	0.000	0.000	0.043	0.047	0.051	0.051	3.632	0.040	0.243	316	2384	100	199	4648	4847	220	4652	4872	Error	Error	-4.546	199	4648	220	4652	168890	1876471	1.101	6.231	0	0	0
1	14	16	"A96"	"A96"	8385	31080	100	477	531	271	51	317	317	333	171	51	47	25	0	6628	6253	2448	39	1289	1289	1384	614	44	92	87	0	0.000	0.000	0.000	0.000	0.000	0.000	0.000	0.000	0.000	0.000	0.000	0.000	0.000	0.000	0.030	0.043	0.046	0.047	3.581	0.039	0.189	316	2384	100	160	5339	5499	214	4964	5178	Error	Error	-5.060	160	5339	214	4964	167685	1975848	1.158	7.930	0	0	0
1	15	16	"A96"	"A96"	8685	31080	100	486	606	968	159	320	320	444	2313	520	1	0	0	6198	6441	3392	52	1296	1296	1391	803	57	90	85	0	0.000	0.000	0.000	0.000	0.000	0.000	0.000	0.000	0.000	0.000	0.000	0.000	0.000	0.000	0.034	0.056	0.049	0.046	3.202	0.094	0.272	316	2384	100	166	4902	5068	286	5145	5431	Error	Error	-4.884	166	4902	286	5145	191587	2035258	0.070	6.289	0	0	0
1	16	16	"A97"	"A97"	8985	31075	100	419	451	217	48	311	311	336	167	49	37	13	0	9406	7985	4220	52	1277	1277	1335	538	40	83	78	0	0.000	0.000	0.000	0.000	0.000	0.000	0.000	0.000	0.000	0.000	0.000	0.000	0.000	0.000	0.013	0.021	0.024	0.028	4.641	0.018	0.122	316	2384	100	108	8129	8237	140	6708	6848	Error	Error	-6.234	108	8129	140	6708	142437	2523301	0.689	12.361	0	0	0
1	17	16	"A97"	"A97"	9285	31075	100	450	469	206	43	323	323	342	171	50	40	14	0	10990	10060	4590	45	1295	1295	1330	461	34	91	87	0	0.000	0.000	0.000	0.000	0.000	0.000	0.000	0.000	0.000	0.000	0.000	0.000	0.000	0.000	0.013	0.017	0.021	0.022	4.316	0.015	0.117	316	2384	100	127	9695	9822	146	8765	8911	Error	Error	-6.254	127	9695	146	8765	148201	3178977	0.743	18.937	0	0	0
1	18	16	"A97"	"A97"	9585	31075	100	400	438	209	47	324	324	418	1402	335	0	0	0	10233	8767	4648	53	1333	1333	1481	1827	123	81	71	0	0.000	0.000	0.000	0.000	0.000	0.000	0.000	0.000	0.000	0.000	0.000	0.000	0.000	0.000	0.009	0.015	0.021	0.020	5.157	0.026	0.006	316	2384	100	76	8900	8976	114	7434	7548	Error	Error	-6.872	76	8900	114	7434	138487	2770229	0.014	3.988	0	0	0
1	1	17	"A98"	"A98"	4490	31400	100	437	482	213	44	322	322	347	183	52	37	16	0	2279	3054	1879	61	1175	1175	1192	218	18	85	77	0	0.000	0.000	0.000	0.000	0.000	0.000	0.000	0.000	0.000	0.000	0.000	0.000	0.000	0.000	0.104	0.085	0.115	0.128	4.185	0.062	0.173	316	2384	100	115	1104	1219	160	1879	2039	Error	Error	-3.263	115	1104	160	1879	152406	964945	0.738	8.541	0	0	0
1	2	17	"A98"	"A98"	4790	31395	100	328	350	153	43	305	305	323	152	47	21	5	0	2301	2882	1545	53	1170	1170	1183	240	20	84	76	0	0.000	0.000	0.000	0.000	0.000	0.000	0.000	0.000	0.000	0.000	0.000	0.000	0.000	0.000	0.020	0.026	0.078	0.083	5.111	0.015	0.011	316	2384	100	23	1131	1154	45	1712	1757	Error	Error	-5.620	23	1131	45	1712	110649	910617	0.178	7.079	0	0	0
1	3	17	"A98"	"A98"	5090	31395	100	340	353	141	39	310	310	331	160	48	18	3	0	2328	3135	1912	60	1210	1210	1222	235	19	85	76	0	0.000	0.000	0.000	0.000	0.000	0.000	0.000	0.000	0.000	0.000	0.000	0.000	0.000	0.000	0.027	0.022	0.066	0.064	5.089	0.015	0.017	316	2384	100	30	1118	1148	43	1925	1968	Error	Error	-5.220	30	1118	43	1925	111568	990708	0.138	8.140	0	0	0
1	4	17	"A99"	"A99"	5390	31395	100	362	398	235	59	310	310	333	176	52	22	6	0	4136	3716	1437	38	1206	1206	1224	251	20	86	81	0	0.000	0.000	0.000	0.000	0.000	0.000	0.000	0.000	0.000	0.000	0.000	0.000	0.000	0.000	0.018	0.035	0.051	0.064	4.476	0.022	0.022	316	2384	100	52	2930	2982	88	2510	2598	Error	Error	-5.816	52	2930	88	2510	125925	1174251	0.369	9.928	0	0	0
1	5	17	"A99"	"A99"	5690	31395	100	319	357	176	49	318	318	340	167	49	19	6	0	4152	3831	1302	33	1189	1189	1213	245	20	92	87	0	0.000	0.000	0.000	0.000	0.000	0.000	0.000	0.000	0.000	0.000	0.000	0.000	0.000	0.000	0.000	0.015	0.052	0.045	4.934	0.011	0.007	316	2384	100	1	2963	2964	39	2642	2681	Error	Error	Error	1	2963	39	2642	112762	1210472	0.102	10.686	0	0	0
1	6	17	"A99"	"A99"	5995	31385	85	352	377	175	46	316	316	347	230	66	14	2	0	4456	4442	732	16	1201	1201	1239	304	24	100	100	0	0.000	0.000	0.000	0.000	0.000	0.000	0.000	0.000	0.000	0.000	0.000	0.000	0.000	0.000	0.011	0.019	0.040	0.032	3.259	0.010	0.004	208	1660	100	36	3255	3291	61	3241	3302	Error	Error	-6.499	36	3255	61	3241	78401	923979	0.130	10.536	0	0	0
1	7	17	"A100"	"A100"	6290	31390	100	364	385	165	42	301	301	323	154	47	32	9	0	7026	6298	2673	42	1179	1179	1208	299	24	93	86	0	0.000	0.000	0.000	0.000	0.000	0.000	0.000	0.000	0.000	0.000	0.000	0.000	0.000	0.000	0.011	0.016	0.032	0.031	3.618	0.012	0.042	316	2384	100	63	5847	5910	84	5119	5203	Error	Error	-6.536	63	5847	84	5119	121732	1990112	0.403	17.023	0	0	0
1	8	17	"A100"	"A100"	6590	31390	100	359	368	164	44	302	302	323	157	48	28	8	0	7150	6495	2744	42	1186	1186	1211	271	22	93	89	0	0.000	0.000	0.000	0.000	0.000	0.000	0.000	0.000	0.000	0.000	0.000	0.000	0.000	0.000	0.010	0.012	0.029	0.029	3.871	0.008	0.019	316	2384	100	57	5964	6021	66	5309	5375	Error	Error	-6.709	57	5964	66	5309	116173	2052322	0.287	19.498	0	0	0
1	9	17	"A100"	"A100"	6890	31385	100	382	402	181	45	307	307	323	160	49	31	9	0	7874	7145	3064	42	1182	1182	1203	317	26	92	87	0	0.000	0.000	0.000	0.000	0.000	0.000	0.000	0.000	0.000	0.000	0.000	0.000	0.000	0.000	0.011	0.016	0.024	0.027	4.287	0.013	0.061	316	2384	100	75	6692	6767	95	5963	6058	Error	Error	-6.479	75	6692	95	5963	127151	2257934	0.494	18.744	0	0	0
1	10	17	"A101"	"A101"	7190	31385	100	344	360	164	45	295	295	320	168	52	25	5	0	3957	5058	3423	67	1177	1177	1192	228	19	90	85	0	0.000	0.000	0.000	0.000	0.000	0.000	0.000	0.000	0.000	0.000	0.000	0.000	0.000	0.000	0.018	0.017	0.039	0.043	5.158	0.010	0.019	316	2384	100	49	2780	2829	65	3881	3946	Error	Error	-5.826	49	2780	65	3881	113725	1598453	0.238	16.956	0	0	0
1	11	17	"A101"	"A101"	7495	31385	90	362	371	161	43	299	299	328	178	54	23	6	0	5352	6164	3443	55	1197	1197	1206	244	20	99	98	0	0.000	0.000	0.000	0.000	0.000	0.000	0.000	0.000	0.000	0.000	0.000	0.000	0.000	0.000	0.015	0.014	0.033	0.032	3.171	0.011	0.037	256	1924	100	63	4155	4218	72	4967	5039	Error	Error	-6.043	63	4155	72	4967	95057	1578061	0.242	20.320	0	0	0
1	12	17	"A101"	"A101"	7790	31385	100	365	384	182	47	305	305	323	155	47	30	11	0	4292	5572	3724	66	1208	1208	1222	233	19	91	87	0	0.000	0.000	0.000	0.000	0.000	0.000	0.000	0.000	0.000	0.000	0.000	0.000	0.000	0.000	0.019	0.018	0.036	0.038	4.714	0.013	0.042	316	2384	100	60	3084	3144	79	4364	4443	Error	Error	-5.684	60	3084	79	4364	121440	1760699	0.394	18.670	0	0	0
1	13	17	"A102"	"A102"	8090	31380	100	378	387	174	44	312	312	332	165	49	27	7	0	4672	5708	3759	65	1263	1263	1282	275	21	87	81	0	0.000	0.000	0.000	0.000	0.000	0.000	0.000	0.000	0.000	0.000	0.000	0.000	0.000	0.000	0.019	0.017	0.030	0.041	5.215	0.014	0.053	316	2384	100	66	3409	3475	75	4445	4520	Error	Error	-5.691	66	3409	75	4445	122314	1803814	0.333	16.095	0	0	0
1	14	17	"A102"	"A102"	8395	31380	90	342	372	173	46	320	320	486	2081	428	0	0	0	5722	6166	3368	54	1272	1272	1543	3331	215	58	32	0	0.000	0.000	0.000	0.000	0.000	0.000	0.000	0.000	0.000	0.000	0.000	0.000	0.000	0.000	0.005	0.011	0.030	0.027	4.203	0.010	0.028	256	1924	100	22	4450	4472	52	4894	4946	Error	Error	-7.660	22	4450	52	4894	95237	1578381	-0.055	1.388	0	0	0
1	15	17	"A102"	"A102"	8695	31380	90	371	388	175	45	309	309	339	198	58	23	4	0	6242	6804	3631	53	1257	1257	1278	302	23	99	98	0	0.000	0.000	0.000	0.000	0.000	0.000	0.000	0.000	0.000	0.000	0.000	0.000	0.000	0.000	0.012	0.014	0.026	0.025	3.906	0.012	0.024	256	1924	100	62	4985	5047	79	5547	5626	Error	Error	-6.329	62	4985	79	5547	99280	1741715	0.247	18.298	0	0	0
1	16	17	"A103"	"A103"	8990	31375	100	363	383	170	44	310	310	330	162	49	25	6	0	6585	5816	2683	46	1240	1240	1267	394	31	85	80	0	0.000	0.000	0.000	0.000	0.000	0.000	0.000	0.000	0.000	0.000	0.000	0.000	0.000	0.000	0.010	0.016	0.028	0.033	5.185	0.012	0.034	316	2384	100	53	5345	5398	73	4576	4649	Error	Error	-6.656	53	5345	73	4576	121019	1837897	0.327	11.546	0	0	0
1	17	17	"A103"	"A103"	9290	31375	100	376	384	173	45	311	311	350	426	121	2	0	0	7723	6817	2628	38	1227	1227	1247	285	22	95	90	0	0.000	0.000	0.000	0.000	0.000	0.000	0.000	0.000	0.000	0.000	0.000	0.000	0.000	0.000	0.010	0.013	0.028	0.026	3.397	0.011	0.032	316	2384	100	65	6496	6561	73	5590	5663	Error	Error	-6.643	65	6496	73	5590	121355	2154305	0.080	19.544	0	0	0
1	18	17	"A103"	"A103"	9590	31375	100	391	404	179	44	315	315	343	201	58	21	6	0	6867	6289	2732	43	1265	1265	1299	373	28	89	83	0	0.000	0.000	0.000	0.000	0.000	0.000	0.000	0.000	0.000	0.000	0.000	0.000	0.000	0.000	0.014	0.018	0.031	0.034	4.798	0.012	0.040	316	2384	100	76	5602	5678	89	5024	5113	Error	Error	-6.204	76	5602	89	5024	127602	1987460	0.303	13.378	0	0	0
1	1	18	"A104"	"A104"	4495	31700	85	419	432	186	43	320	320	343	165	48	30	11	0	8860	8872	1841	20	1220	1220	1256	384	30	100	100	0	0.000	0.000	0.000	0.000	0.000	0.000	0.000	0.000	0.000	0.000	0.000	0.000	0.000	0.000	0.013	0.015	0.021	0.017	2.959	0.011	0.046	208	1660	100	99	7640	7739	112	7652	7764	Error	Error	-6.270	99	7640	112	7652	89892	1845436	0.539	19.833	0	0	0
1	2	18	"A104"	"A104"	4790	31700	100	377	397	182	45	317	317	340	190	55	26	6	0	7835	7088	2902	40	1184	1184	1199	233	19	95	91	0	0.000	0.000	0.000	0.000	0.000	0.000	0.000	0.000	0.000	0.000	0.000	0.000	0.000	0.000	0.009	0.014	0.026	0.025	4.143	0.011	0.030	316	2384	100	60	6651	6711	80	5904	5984	Error	Error	-6.792	60	6651	80	5904	125607	2239686	0.300	25.275	0	0	0
1	3	18	"A104"	"A104"	5090	31695	100	358	391	182	46	309	309	329	161	48	25	10	0	8438	7611	3013	39	1205	1205	1222	255	20	93	89	0	0.000	0.000	0.000	0.000	0.000	0.000	0.000	0.000	0.000	0.000	0.000	0.000	0.000	0.000	0.007	0.013	0.020	0.021	5.165	0.010	0.039	316	2384	100	49	7233	7282	82	6406	6488	Error	Error	-7.206	49	7233	82	6406	123589	2404956	0.385	25.055	0	0	0
1	4	18	"A105"	"A105"	5390	31695	100	396	406	166	40	316	316	343	270	78	13	0	0	8701	7304	3642	49	1219	1219	1255	439	34	83	77	0	0.000	0.000	0.000	0.000	0.000	0.000	0.000	0.000	0.000	0.000	0.000	0.000	0.000	0.000	0.011	0.015	0.023	0.027	6.262	0.014	0.081	316	2384	100	80	7482	7562	90	6085	6175	Error	Error	-6.547	80	7482	90	6085	128321	2308215	0.233	13.779	0	0	0
1	5	18	"A105"	"A105"	5690	31695	100	420	435	170	39	316	316	339	169	49	32	9	0	8984	8106	3442	42	1206	1206	1227	263	21	94	91	0	0.000	0.000	0.000	0.000	0.000	0.000	0.000	0.000	0.000	0.000	0.000	0.000	0.000	0.000	0.013	0.017	0.021	0.022	3.736	0.014	0.094	316	2384	100	104	7778	7882	119	6900	7019	Error	Error	-6.225	104	7778	119	6900	137532	2561571	0.568	26.156	0	0	0
1	6	18	"A105"	"A105"	5990	31690	100	424	439	185	42	320	320	344	167	48	36	12	0	9034	7948	3548	44	1213	1213	1251	393	31	90	85	0	0.000	0.000	0.000	0.000	0.000	0.000	0.000	0.000	0.000	0.000	0.000	0.000	0.000	0.000	0.013	0.018	0.025	0.025	4.461	0.014	0.089	316	2384	100	104	7821	7925	119	6735	6854	Error	Error	-6.233	104	7821	119	6735	138578	2511658	0.569	17.041	0	0	0
1	7	18	"A106"	"A106"	6290	31690	100	324	338	161	47	312	312	334	164	49	15	2	0	1825	2223	1100	49	1221	1221	1234	239	19	76	59	0	0.000	0.000	0.000	0.000	0.000	0.000	0.000	0.000	0.000	0.000	0.000	0.000	0.000	0.000	0.020	0.026	0.140	0.140	4.454	0.020	0.008	316	2384	100	12	604	616	26	1002	1028	Error	Error	-5.653	12	604	26	1002	106749	702381	0.024	4.138	0	0	0
1	8	18	"A106"	"A106"	6590	31690	100	405	3566	12470	349	319	319	421	1848	438	12	8	2	1828	6550	15130	230	1183	1183	1262	1416	112	32	19	4	0.000	0.000	0.000	0.000	0.000	0.000	0.000	0.000	0.000	0.000	0.000	0.000	0.000	0.000	0.133	0.605	0.298	0.257	4.550	0.903	0.885	316	2384	100	86	645	731	3247	5367	8614	Error	Error	-2.907	86	645	3247	5367	1126877	2069788	1.702	3.734	0	0	0
1	9	18	"A106"	"A106"	6890	31685	100	308	332	164	49	299	299	326	175	53	17	4	0	1750	2132	1083	50	1177	1177	1187	222	18	77	57	0	0.000	0.000	0.000	0.000	0.000	0.000	0.000	0.000	0.000	0.000	0.000	0.000	0.000	0.000	0.016	0.035	0.182	0.161	5.747	0.014	0.003	316	2384	100	9	573	582	33	955	988	Error	Error	-5.992	9	573	33	955	105019	673564	0.034	4.257	0	0	0
1	10	18	"A107"	"A107"	7190	31685	100	347	375	184	49	301	301	323	163	50	25	8	0	3524	4143	2700	65	1197	1197	1223	256	20	77	71	0	0.000	0.000	0.000	0.000	0.000	0.000	0.000	0.000	0.000	0.000	0.000	0.000	0.000	0.000	0.020	0.025	0.067	0.079	6.793	0.016	0.032	316	2384	100	46	2327	2373	74	2946	3020	Error	Error	-5.661	46	2327	74	2946	118353	1309270	0.319	11.406	0	0	0
1	11	18	"A107"	"A107"	7490	31685	100	330	352	162	46	297	297	321	168	52	23	4	0	3722	4419	2699	61	1190	1190	1209	271	22	84	78	0	0.000	0.000	0.000	0.000	0.000	0.000	0.000	0.000	0.000	0.000	0.000	0.000	0.000	0.000	0.013	0.017	0.040	0.052	6.242	0.010	0.011	316	2384	100	33	2532	2565	55	3229	3284	Error	Error	-6.262	33	2532	55	3229	111225	1396538	0.185	11.845	0	0	0
1	12	18	"A107"	"A107"	7790	31685	100	361	374	151	40	312	312	339	210	61	18	0	0	3948	4751	3019	63	1199	1199	1219	261	21	86	81	0	0.000	0.000	0.000	0.000	0.000	0.000	0.000	0.000	0.000	0.000	0.000	0.000	0.000	0.000	0.018	0.017	0.034	0.046	5.822	0.012	0.012	316	2384	100	49	2749	2798	62	3552	3614	Error	Error	-5.810	49	2749	62	3552	118163	1501258	0.167	13.533	0	0	0
1	13	18	"A108"	"A108"	8090	31680	100	339	363	179	49	304	304	327	175	53	22	7	0	3113	4226	3091	73	1210	1210	1227	264	21	77	72	0	0.000	0.000	0.000	0.000	0.000	0.000	0.000	0.000	0.000	0.000	0.000	0.000	0.000	0.000	0.018	0.020	0.050	0.054	5.578	0.018	0.050	316	2384	100	35	1903	1938	59	3016	3075	Error	Error	-5.765	35	1903	59	3016	114593	1335294	0.206	11.360	0	0	0
1	14	18	"A108"	"A108"	8390	31680	100	348	366	173	47	314	314	334	165	49	24	6	0	2889	4562	3631	79	1234	1234	1253	268	21	82	74	0	0.000	0.000	0.000	0.000	0.000	0.000	0.000	0.000	0.000	0.000	0.000	0.000	0.000	0.000	0.021	0.016	0.051	0.066	6.977	0.013	0.032	316	2384	100	34	1655	1689	52	3328	3380	Error	Error	-5.605	34	1655	52	3328	115588	1441746	0.194	12.347	0	0	0
1	15	18	"A108"	"A108"	8690	31680	100	347	373	168	45	316	316	338	187	55	24	3	0	3288	4705	3417	72	1230	1230	1250	246	19	88	82	0	0.000	0.000	0.000	0.000	0.000	0.000	0.000	0.000	0.000	0.000	0.000	0.000	0.000	0.000	0.015	0.016	0.044	0.056	5.686	0.010	0.018	316	2384	100	31	2058	2089	57	3475	3532	Error	Error	-6.053	31	2058	57	3475	117977	1486745	0.187	14.045	0	0	0
1	16	18	"A109"	"A109"	8990	31675	100	337	354	159	44	321	321	348	455	130	1	0	0	1888	2228	1137	51	1226	1226	1243	242	19	70	58	0	0.000	0.000	0.000	0.000	0.000	0.000	0.000	0.000	0.000	0.000	0.000	0.000	0.000	0.000	0.024	0.033	0.147	0.165	5.359	0.020	0.007	316	2384	100	16	662	678	33	1002	1035	Error	Error	-5.371	16	662	33	1002	111998	703958	0.013	4.070	0	0	0
1	17	18	"A109"	"A109"	9290	31675	100	329	346	157	45	307	307	332	187	56	16	2	0	1841	2146	937	43	1232	1232	1248	251	20	72	56	0	0.000	0.000	0.000	0.000	0.000	0.000	0.000	0.000	0.000	0.000	0.000	0.000	0.000	0.000	0.036	0.043	0.154	0.165	5.581	0.023	0.006	316	2384	100	22	609	631	39	914	953	Error	Error	-4.791	22	609	39	914	109313	678002	0.075	3.578	0	0	0
1	18	18	"A109"	"A109"	9590	31675	100	340	357	164	45	312	312	333	158	47	25	6	0	1918	2308	1169	50	1279	1279	1290	234	18	72	60	0	0.000	0.000	0.000	0.000	0.000	0.000	0.000	0.000	0.000	0.000	0.000	0.000	0.000	0.000	0.044	0.044	0.193	0.171	4.817	0.024	0.011	316	2384	100	28	639	667	45	1029	1074	Error	Error	-4.512	28	639	45	1029	112769	729191	0.152	4.350	0	0	0
1	1	19	"A110"	"A110"	4500	31995	90	405	418	180	43	317	317	334	152	45	37	14	0	6535	6613	2933	44	1206	1206	1215	219	18	100	100	0	0.000	0.000	0.000	0.000	0.000	0.000	0.000	0.000	0.000	0.000	0.000	0.000	0.000	0.000	0.017	0.019	0.030	0.026	3.052	0.017	0.084	256	1924	100	88	5329	5417	101	5407	5508	Error	Error	-5.920	88	5329	101	5407	106901	1692892	0.553	24.648	0	0	0
1	2	19	"A110"	"A110"	4800	31995	90	406	425	178	41	315	315	339	169	49	35	8	0	6228	6790	3422	50	1198	1198	1219	245	20	100	99	0	0.000	0.000	0.000	0.000	0.000	0.000	0.000	0.000	0.000	0.000	0.000	0.000	0.000	0.000	0.018	0.020	0.031	0.028	3.100	0.016	0.066	256	1924	100	91	5030	5121	110	5592	5702	Error	Error	-5.789	91	5030	110	5592	108836	1738322	0.509	22.739	0	0	0
1	3	19	"A110"	"A110"	5100	31995	90	396	414	172	41	317	317	335	161	48	30	10	0	6815	7090	3735	52	1205	1205	1217	237	19	100	100	0	0.000	0.000	0.000	0.000	0.000	0.000	0.000	0.000	0.000	0.000	0.000	0.000	0.000	0.000	0.014	0.016	0.027	0.024	3.074	0.014	0.062	256	1924	100	79	5610	5689	97	5885	5982	Error	Error	-6.150	79	5610	97	5885	105918	1814945	0.491	24.781	0	0	0
1	4	19	"A111"	"A111"	5395	31995	100	360	371	156	42	320	320	343	170	49	21	3	0	3694	4772	3115	65	1201	1201	1216	228	18	90	85	0	0.000	0.000	0.000	0.000	0.000	0.000	0.000	0.000	0.000	0.000	0.000	0.000	0.000	0.000	0.016	0.014	0.035	0.038	4.195	0.009	0.014	316	2384	100	40	2493	2533	51	3571	3622	Error	Error	-5.962	40	2493	51	3571	117203	1508040	0.165	15.596	0	0	0
1	5	19	"A111"	"A111"	5695	31995	100	347	368	163	44	310	310	331	160	48	23	7	0	3711	4535	2815	62	1178	1178	1199	222	18	90	85	0	0.000	0.000	0.000	0.000	0.000	0.000	0.000	0.000	0.000	0.000	0.000	0.000	0.000	0.000	0.015	0.017	0.041	0.047	5.085	0.013	0.028	316	2384	100	37	2533	2570	58	3357	3415	Error	Error	-6.097	37	2533	58	3357	116430	1433189	0.231	15.027	0	0	0
1	6	19	"A111"	"A111"	6000	31985	95	371	388	175	45	315	315	331	164	49	28	7	0	4519	5081	2650	52	1186	1186	1200	219	18	98	96	0	0.000	0.000	0.000	0.000	0.000	0.000	0.000	0.000	0.000	0.000	0.000	0.000	0.000	0.000	0.017	0.019	0.036	0.033	3.704	0.018	0.046	256	2088	100	56	3333	3389	73	3895	3968	Error	Error	-5.895	56	3333	73	3895	99355	1300849	0.348	17.721	0	0	0
1	7	19	"A112"	"A112"	6295	31990	100	359	400	322	80	313	313	339	174	51	24	6	0	5185	5485	2871	52	1197	1197	1203	224	18	90	87	0	0.000	0.000	0.000	0.000	0.000	0.000	0.000	0.000	0.000	0.000	0.000	0.000	0.000	0.000	0.012	0.020	0.037	0.040	5.528	0.013	0.019	316	2384	100	46	3988	4034	87	4288	4375	Error	Error	-6.438	46	3988	87	4288	126435	1733265	0.351	19.116	0	0	0
1	8	19	"A112"	"A112"	6595	31990	100	338	378	169	44	314	314	334	161	48	25	8	0	5702	5977	3292	55	1194	1194	1211	228	18	93	91	0	0.000	0.000	0.000	0.000	0.000	0.000	0.000	0.000	0.000	0.000	0.000	0.000	0.000	0.000	0.005	0.013	0.031	0.029	4.198	0.013	0.045	316	2384	100	24	4508	4532	64	4783	4847	Error	Error	-7.553	24	4508	64	4783	119590	1888844	0.273	20.904	0	0	0
1	9	19	"A112"	"A112"	6900	31985	85	383	396	170	42	311	311	328	162	49	32	9	0	7096	7243	2848	39	1197	1197	1230	302	24	100	100	0	0.000	0.000	0.000	0.000	0.000	0.000	0.000	0.000	0.000	0.000	0.000	0.000	0.000	0.000	0.012	0.014	0.023	0.022	3.226	0.010	0.031	208	1660	100	72	5899	5971	85	6046	6131	Error	Error	-6.356	72	5899	85	6046	82282	1506534	0.420	19.911	0	0	0
1	10	19	"A113"	"A113"	7195	31985	100	372	396	188	47	302	302	326	206	63	22	6	0	5619	5694	2554	44	1201	1201	1217	243	19	96	93	0	0.000	0.000	0.000	0.000	0.000	0.000	0.000	0.000	0.000	0.000	0.000	0.000	0.000	0.000	0.016	0.021	0.036	0.036	3.490	0.016	0.046	316	2384	100	70	4418	4488	94	4493	4587	Error	Error	-5.980	70	4418	94	4493	125052	1799185	0.340	18.424	0	0	0
1	11	19	"A113"	"A113"	7495	31985	100	376	405	213	52	301	301	327	178	54	30	8	0	5974	6193	2247	36	1208	1208	1223	235	19	100	100	0	0.000	0.000	0.000	0.000	0.000	0.000	0.000	0.000	0.000	0.000	0.000	0.000	0.000	0.000	0.016	0.021	0.032	0.025	3.293	0.021	0.084	316	2384	100	75	4766	4841	104	4985	5089	Error	Error	-5.990	75	4766	104	4985	128011	1957124	0.438	21.149	0	0	0
1	12	19	"A113"	"A113"	7800	31985	100	372	399	190	47	313	313	332	162	48	28	11	0	6487	6600	2376	36	1214	1214	1222	230	18	100	100	0	0.000	0.000	0.000	0.000	0.000	0.000	0.000	0.000	0.000	0.000	0.000	0.000	0.000	0.000	0.011	0.016	0.028	0.024	3.367	0.012	0.032	316	2384	100	59	5273	5332	86	5386	5472	Error	Error	-6.482	59	5273	86	5386	126231	2085531	0.414	23.383	0	0	0
1	13	19	"A114"	"A114"	8095	31980	100	394	412	168	40	307	307	333	184	55	27	8	0	8783	7833	3443	43	1225	1225	1248	273	21	93	89	0	0.000	0.000	0.000	0.000	0.000	0.000	0.000	0.000	0.000	0.000	0.000	0.000	0.000	0.000	0.012	0.016	0.019	0.022	4.244	0.011	0.043	316	2384	100	87	7558	7645	105	6608	6713	Error	Error	-6.441	87	7558	105	6608	130316	2475307	0.429	24.121	0	0	0
1	14	19	"A114"	"A114"	8400	31975	85	380	400	162	40	315	315	337	160	47	31	7	0	8586	8663	1442	16	1273	1273	1364	706	51	100	100	0	0.000	0.000	0.000	0.000	0.000	0.000	0.000	0.000	0.000	0.000	0.000	0.000	0.000	0.000	0.009	0.012	0.020	0.017	2.616	0.011	0.057	208	1660	100	65	7313	7378	85	7390	7475	Error	Error	-6.814	65	7313	85	7390	83263	1802007	0.394	10.339	0	0	0
1	15	19	"A114"	"A114"	8700	31975	90	408	438	179	40	316	316	339	178	52	33	12	0	8244	8221	1878	22	1235	1235	1260	262	20	100	99	0	0.000	0.000	0.000	0.000	0.000	0.000	0.000	0.000	0.000	0.000	0.000	0.000	0.000	0.000	0.013	0.017	0.024	0.019	2.982	0.014	0.068	256	1924	100	92	7009	7101	122	6986	7108	Error	Error	-6.251	92	7009	122	6986	112220	2104567	0.556	26.569	0	0	0
1	16	19	"A115"	"A115"	8995	31975	100	343	357	161	45	315	315	335	172	51	22	3	0	2929	3559	2114	59	1241	1241	1258	242	19	81	77	0	0.000	0.000	0.000	0.000	0.000	0.000	0.000	0.000	0.000	0.000	0.000	0.000	0.000	0.000	0.017	0.018	0.065	0.085	5.382	0.014	0.015	316	2384	100	28	1688	1716	42	2318	2360	Error	Error	-5.914	28	1688	42	2318	112900	1124500	0.128	9.508	0	0	0
1	17	19	"A115"	"A115"	9300	31980	85	340	379	182	48	309	309	330	156	47	25	9	0	5399	5684	2276	40	1251	1251	1275	265	20	100	100	0	0.000	0.000	0.000	0.000	0.000	0.000	0.000	0.000	0.000	0.000	0.000	0.000	0.000	0.000	0.007	0.016	0.029	0.026	4.160	0.011	0.019	208	1660	100	31	4148	4179	70	4433	4503	Error	Error	-7.064	31	4148	70	4433	78915	1182339	0.314	16.638	0	0	0
1	18	19	"A115"	"A115"	9595	31975	100	356	408	408	100	330	330	517	2712	524	0	0	0	3099	4019	2570	63	1290	1290	1515	3004	198	35	12	0	0.000	0.000	0.000	0.000	0.000	0.000	0.000	0.000	0.000	0.000	0.000	0.000	0.000	0.000	0.014	0.029	0.073	0.071	6.248	0.821	0.726	316	2384	100	26	1809	1835	78	2729	2807	Error	Error	-6.121	26	1809	78	2729	129018	1269857	-0.040	0.834	0	0	0
1	1	20	"A116"	"A116"	4500	32300	85	1077	1103	399	36	326	326	347	163	46	94	88	0	11307	11291	2155	19	1279	1279	1350	631	46	100	100	0	0.000	0.000	0.000	0.000	0.000	0.000	0.000	0.000	0.000	0.000	0.000	0.000	0.000	0.000	0.075	0.078	0.070	0.068	1.962	0.069	0.592	208	1660	100	751	10028	10779	777	10012	10789	Error	Error	-3.739	751	10028	777	10012	229325	2348564	4.638	15.754	0	0	0
1	2	20	"A116"	"A116"	4805	32295	85	800	867	368	42	316	316	339	167	49	85	70	0	9008	9204	1656	17	1249	1249	1318	569	43	100	100	0	0.000	0.000	0.000	0.000	0.000	0.000	0.000	0.000	0.000	0.000	0.000	0.000	0.000	0.000	0.062	0.069	0.064	0.057	2.411	0.063	0.468	208	1660	100	484	7759	8243	551	7955	8506	Error	Error	-4.003	484	7759	551	7955	180247	1914347	3.162	13.859	0	0	0
1	3	20	"A116"	"A116"	5105	32295	85	948	1002	377	37	320	320	344	179	52	93	78	0	10271	10472	1904	18	1256	1256	1340	669	49	100	100	0	0.000	0.000	0.000	0.000	0.000	0.000	0.000	0.000	0.000	0.000	0.000	0.000	0.000	0.000	0.070	0.074	0.068	0.064	1.939	0.070	0.566	208	1660	100	628	9015	9643	682	9216	9898	Error	Error	-3.843	628	9015	682	9216	208453	2178255	3.676	13.650	0	0	0
1	4	20	"A117"	"A117"	5400	32295	100	339	346	158	45	312	312	335	162	48	18	4	0	1696	1956	787	40	1198	1198	1209	215	17	74	55	0	0.000	0.000	0.000	0.000	0.000	0.000	0.000	0.000	0.000	0.000	0.000	0.000	0.000	0.000	0.054	0.045	0.204	0.211	4.678	0.022	0.005	316	2384	100	27	498	525	34	758	792	Error	Error	-4.205	27	498	34	758	109207	618037	0.068	3.474	0	0	0
1	5	20	"A117"	"A117"	5705	32295	80	322	346	191	55	320	320	349	267	76	7	0	0	1968	2282	859	37	1222	1222	1226	223	18	88	74	0	0.000	0.000	0.000	0.000	0.000	0.000	0.000	0.000	0.000	0.000	0.000	0.000	0.000	0.000	0.003	0.025	0.106	0.113	4.971	-0.009	0.000	208	1512	100	2	746	748	26	1060	1086	Error	Error	-8.543	2	746	26	1060	72036	474590	-0.011	4.735	0	0	0
1	6	20	"A117"	"A117"	6000	32295	100	319	339	154	45	308	308	329	153	46	21	4	0	1720	1972	812	41	1205	1205	1219	214	17	75	55	0	0.000	0.000	0.000	0.000	0.000	0.000	0.000	0.000	0.000	0.000	0.000	0.000	0.000	0.000	0.021	0.040	0.214	0.173	5.515	0.026	0.008	316	2384	100	11	515	526	31	767	798	Error	Error	-5.549	11	515	31	767	106971	623104	0.065	3.519	0	0	0
1	7	20	"A118"	"A118"	6305	32295	85	383	399	179	44	315	315	336	164	48	32	11	0	6487	6498	2656	40	1204	1204	1223	250	20	100	100	0	0.000	0.000	0.000	0.000	0.000	0.000	0.000	0.000	0.000	0.000	0.000	0.000	0.000	0.000	0.013	0.016	0.027	0.024	3.211	0.013	0.043	208	1660	100	68	5283	5351	84	5294	5378	Error	Error	-6.280	68	5283	84	5294	82954	1351524	0.384	21.100	0	0	0
1	8	20	"A118"	"A118"	6600	32290	100	352	377	188	49	305	305	330	179	54	23	6	0	4128	5326	3481	65	1222	1222	1226	232	18	89	86	0	0.000	0.000	0.000	0.000	0.000	0.000	0.000	0.000	0.000	0.000	0.000	0.000	0.000	0.000	0.016	0.018	0.042	0.040	4.076	0.017	0.058	316	2384	100	47	2906	2953	72	4104	4176	Error	Error	-5.950	47	2906	72	4104	118974	1682912	0.263	17.672	0	0	0
1	9	20	"A118"	"A118"	6905	32290	85	396	429	209	48	302	302	325	167	51	34	14	0	6000	6829	3699	54	1227	1227	1249	281	22	100	100	0	0.000	0.000	0.000	0.000	0.000	0.000	0.000	0.000	0.000	0.000	0.000	0.000	0.000	0.000	0.020	0.023	0.032	0.031	3.268	0.014	0.044	208	1660	100	94	4773	4867	127	5602	5729	Error	Error	-5.666	94	4773	127	5602	89332	1420479	0.623	19.858	0	0	0
1	10	20	"A119"	"A119"	7200	32285	100	308	347	169	48	300	300	329	175	53	20	6	0	2272	2921	1889	64	1200	1200	1207	230	19	77	70	0	0.000	0.000	0.000	0.000	0.000	0.000	0.000	0.000	0.000	0.000	0.000	0.000	0.000	0.000	0.007	0.027	0.108	0.109	5.684	0.012	0.006	316	2384	100	8	1072	1080	47	1721	1768	Error	Error	-7.066	8	1072	47	1721	109500	923064	0.103	7.452	0	0	0
1	11	20	"A119"	"A119"	7495	32285	100	345	372	179	48	307	307	331	173	52	22	7	0	2526	3214	1874	58	1207	1207	1215	219	18	86	80	0	0.000	0.000	0.000	0.000	0.000	0.000	0.000	0.000	0.000	0.000	0.000	0.000	0.000	0.000	0.029	0.032	0.075	0.086	5.670	0.016	0.012	316	2384	100	38	1319	1357	65	2007	2072	Error	Error	-5.117	38	1319	65	2007	117523	1015595	0.237	9.128	0	0	0
1	12	20	"A119"	"A119"	7795	32285	100	339	354	157	44	308	308	329	171	51	17	5	0	2625	3332	1975	59	1221	1221	1235	230	18	86	80	0	0.000	0.000	0.000	0.000	0.000	0.000	0.000	0.000	0.000	0.000	0.000	0.000	0.000	0.000	0.022	0.022	0.062	0.074	5.246	0.014	0.010	316	2384	100	31	1404	1435	46	2111	2157	Error	Error	-5.501	31	1404	46	2111	111779	1052871	0.146	9.117	0	0	0
1	13	20	"A120"	"A120"	8095	32280	100	357	377	184	48	337	337	880	4649	528	0	0	0	2023	2505	1357	54	1294	1294	1983	5419	273	0	0	0	0.000	0.000	0.000	0.000	0.000	0.000	0.000	0.000	0.000	0.000	0.000	0.000	0.000	0.000	0.027	0.033	0.187	0.142	5.457	0.818	0.783	316	2384	100	20	729	749	40	1211	1251	Error	Error	-5.188	20	729	40	1211	119189	791688	-0.108	0.096	0	0	0
1	14	20	"A120"	"A120"	8395	32280	100	338	405	472	116	316	316	345	214	62	16	5	0	1969	2473	1377	55	1265	1265	1284	316	24	73	53	0	0.000	0.000	0.000	0.000	0.000	0.000	0.000	0.000	0.000	0.000	0.000	0.000	0.000	0.000	0.031	0.074	0.139	0.147	4.922	0.113	0.110	316	2384	100	22	704	726	89	1208	1297	Error	Error	-5.000	22	704	89	1208	127833	781571	0.280	3.763	0	0	0
1	15	20	"A120"	"A120"	8695	32280	100	361	369	168	45	325	325	348	171	49	19	4	0	2142	2607	1358	52	1267	1267	1282	236	18	82	72	0	0.000	0.000	0.000	0.000	0.000	0.000	0.000	0.000	0.000	0.000	0.000	0.000	0.000	0.000	0.041	0.033	0.100	0.115	5.395	0.019	0.010	316	2384	100	36	875	911	44	1340	1384	Error	Error	-4.603	36	875	44	1340	116727	823847	0.123	5.614	0	0	0
1	16	20	"A121"	"A121"	8995	32275	100	369	384	169	44	327	327	353	259	73	13	0	0	5655	7066	4791	67	1294	1294	1371	786	57	75	72	0	0.000	0.000	0.000	0.000	0.000	0.000	0.000	0.000	0.000	0.000	0.000	0.000	0.000	0.000	0.010	0.010	0.022	0.030	7.125	0.014	0.028	316	2384	100	42	4361	4403	57	5772	5829	Error	Error	-6.698	42	4361	57	5772	121427	2232920	0.120	7.246	0	0	0
1	17	20	"A121"	"A121"	9295	32275	100	384	410	190	46	328	328	349	175	50	27	10	0	7304	7856	4857	61	1290	1290	1324	456	34	85	81	0	0.000	0.000	0.000	0.000	0.000	0.000	0.000	0.000	0.000	0.000	0.000	0.000	0.000	0.000	0.009	0.012	0.028	0.029	4.561	0.012	0.069	316	2384	100	56	6014	6070	82	6566	6648	Error	Error	-6.747	56	6014	82	6566	129566	2482383	0.349	14.325	0	0	0
1	18	20	"A121"	"A121"	9595	32275	100	393	404	169	41	329	329	350	188	53	22	5	0	6684	7680	4927	64	1314	1314	1356	542	39	83	80	0	0.000	0.000	0.000	0.000	0.000	0.000	0.000	0.000	0.000	0.000	0.000	0.000	0.000	0.000	0.012	0.012	0.022	0.029	5.297	0.009	0.030	316	2384	100	64	5370	5434	75	6366	6441	Error	Error	-6.391	64	5370	75	6366	127635	2426816	0.287	11.668	0	0	0
1	1	21	"Blank"	"Blank"	4500	32600	100	326	344	165	47	327	327	344	162	47	15	4	0	1213	1213	229	18	1199	1199	1206	216	17	17	4	0	0.000	0.000	0.000	0.000	0.000	0.000	0.000	0.000	0.000	0.000	0.000	0.000	0.000	0.000	-0.071	1.214	0.772	0.844	5.041	0.072	0.002	316	2384	100	-1	14	13	17	14	31	Error	Error	Error	-1	14	17	14	108795	383234	0.000	0.032	0	0	0
1	2	21	"Blank"	"Blank"	4800	32600	100	307	326	149	45	319	319	340	160	47	17	2	0	1204	1210	215	17	1189	1189	1198	212	17	20	3	0	0.000	0.000	0.000	0.000	0.000	0.000	0.000	0.000	0.000	0.000	0.000	0.000	0.000	0.000	-0.800	0.333	0.646	0.671	4.378	0.038	0.001	316	2384	100	-12	15	3	7	21	28	Error	Error	Error	-12	15	7	21	102929	382480	-0.087	0.057	0	0	0
1	3	21	"Blank"	"Blank"	5100	32600	100	320	324	150	46	310	310	329	169	51	13	3	0	1160	1179	212	17	1163	1163	1177	218	18	16	4	0	0.000	0.000	0.000	0.000	0.000	0.000	0.000	0.000	0.000	0.000	0.000	0.000	0.000	0.000	-3.333	0.875	0.677	0.763	4.837	-0.003	0.000	316	2384	100	10	-3	7	14	16	30	Error	Error	Error	10	-3	14	16	102462	372435	-0.030	0.009	0	0	0
1	4	21	"Blank"	"Blank"	5400	32595	100	287	308	138	44	302	302	324	154	47	13	2	0	1173	1174	220	18	1171	1171	1187	217	18	16	2	0	0.000	0.000	0.000	0.000	0.000	0.000	0.000	0.000	0.000	0.000	0.000	0.000	0.000	0.000	-7.500	2.000	0.608	0.587	5.320	0.007	0.000	316	2384	100	-15	2	-13	6	3	9	Error	Error	Error	-15	2	6	3	97410	370981	-0.104	-0.060	0	0	0
1	5	21	"Blank"	"Blank"	5700	32595	100	312	334	145	43	300	300	318	153	48	21	4	0	1211	1216	253	20	1158	1158	1171	214	18	22	8	0	0.000	0.000	0.000	0.000	0.000	0.000	0.000	0.000	0.000	0.000	0.000	0.000	0.000	0.000	0.226	0.586	0.595	0.610	4.696	0.022	0.000	316	2384	100	12	53	65	34	58	92	Error	Error	-2.143	12	53	34	58	105393	384102	0.105	0.210	0	0	0
1	6	21	"Blank"	"Blank"	6000	32595	100	322	337	150	44	308	308	325	150	46	20	4	0	1167	1177	194	16	1174	1174	1190	230	19	13	0	0	0.000	0.000	0.000	0.000	0.000	0.000	0.000	0.000	0.000	0.000	0.000	0.000	0.000	0.000	-2.000	9.667	0.709	0.673	4.690	0.042	0.001	316	2384	100	14	-7	7	29	3	32	Error	Error	Error	14	-7	29	3	106484	371899	0.080	-0.057	0	0	0
1	7	21	"Blank"	"Blank"	6300	32590	100	298	321	172	53	295	295	319	161	50	18	4	0	1148	1166	230	19	1151	1151	1165	218	18	18	5	0	0.000	0.000	0.000	0.000	0.000	0.000	0.000	0.000	0.000	0.000	0.000	0.000	0.000	0.000	-1.000	1.733	0.741	0.744	4.033	0.152	0.007	316	2384	100	3	-3	0	26	15	41	Error	Error	Error	3	-3	26	15	101501	368454	0.012	0.005	0	0	0
1	8	21	"Blank"	"Blank"	6600	32590	100	292	314	160	50	298	298	321	168	52	15	2	0	1143	1152	228	19	1153	1153	1166	213	18	18	3	0	0.000	0.000	0.000	0.000	0.000	0.000	0.000	0.000	0.000	0.000	0.000	0.000	0.000	0.000	0.600	-16.000	0.504	0.607	4.119	0.104	0.002	316	2384	100	-6	-10	-16	16	-1	15	Error	Error	-0.737	-6	-10	16	-1	99079	364187	-0.042	-0.066	0	0	0
1	9	21	"Blank"	"Blank"	6900	32590	100	305	325	153	47	294	294	314	157	50	19	4	0	1150	1165	227	19	1166	1166	1171	219	18	16	3	0	0.000	0.000	0.000	0.000	0.000	0.000	0.000	0.000	0.000	0.000	0.000	0.000	0.000	0.000	-0.687	-31.000	0.832	0.804	4.418	0.063	0.002	316	2384	100	11	-16	-5	31	-1	30	Error	Error	Error	11	-16	31	-1	102764	368118	0.070	-0.027	0	0	0
1	10	21	"Blank"	"Blank"	7200	32585	100	290	307	150	48	294	294	314	156	49	17	3	0	1158	1153	214	18	1161	1161	1166	225	19	13	1	0	0.000	0.000	0.000	0.000	0.000	0.000	0.000	0.000	0.000	0.000	0.000	0.000	0.000	0.000	1.333	-1.625	0.703	0.854	5.379	0.223	0.041	316	2384	100	-4	-3	-7	13	-8	5	Error	Error	0.415	-4	-3	13	-8	97039	364415	-0.045	-0.058	0	0	0
1	11	21	"Blank"	"Blank"	7500	32585	100	287	308	142	46	294	294	315	157	49	15	4	0	1167	1176	226	19	1168	1168	1182	229	19	16	2	0	0.000	0.000	0.000	0.000	0.000	0.000	0.000	0.000	0.000	0.000	0.000	0.000	0.000	0.000	7.000	1.750	0.638	0.637	4.114	-0.015	0.000	316	2384	100	-7	-1	-8	14	8	22	Error	Error	2.807	-7	-1	14	8	97221	371525	-0.045	-0.026	0	0	0
1	12	21	"Blank"	"Blank"	7800	32585	100	304	311	151	48	298	298	322	168	52	14	2	0	1195	1202	221	18	1190	1190	1200	231	19	15	3	0	0.000	0.000	0.000	0.000	0.000	0.000	0.000	0.000	0.000	0.000	0.000	0.000	0.000	0.000	1.200	1.083	0.750	0.770	4.786	0.162	0.014	316	2384	100	6	5	11	13	12	25	Error	Error	0.263	6	5	13	12	98407	379949	-0.065	0.009	0	0	0
1	13	21	"Blank"	"Blank"	8100	32580	100	292	319	162	50	307	307	411	1810	440	0	0	0	1151	1166	212	18	1194	1194	1321	2079	157	0	0	0	0.000	0.000	0.000	0.000	0.000	0.000	0.000	0.000	0.000	0.000	0.000	0.000	0.000	0.000	0.349	-0.429	0.724	0.710	4.048	0.138	0.006	316	2384	100	-15	-43	-58	12	-28	-16	Error	Error	-1.519	-15	-43	12	-28	100788	368553	-0.051	-0.075	0	0	0
1	14	21	"Blank"	"Blank"	8400	32580	100	296	323	157	48	307	307	331	173	52	16	3	0	1209	1214	212	17	1215	1215	1227	248	20	11	2	0	0.000	0.000	0.000	0.000	0.000	0.000	0.000	0.000	0.000	0.000	0.000	0.000	0.000	0.000	1.833	-16.000	0.771	0.718	3.995	0.033	0.001	316	2384	100	-11	-6	-17	16	-1	15	Error	Error	0.874	-11	-6	16	-1	102204	383610	-0.046	-0.052	0	0	0
1	15	21	"Blank"	"Blank"	8700	32580	100	309	331	166	50	303	303	334	266	79	7	1	0	1189	1218	249	20	1222	1222	1244	294	23	7	1	0	0.000	0.000	0.000	0.000	0.000	0.000	0.000	0.000	0.000	0.000	0.000	0.000	0.000	0.000	-0.182	-7.000	0.666	0.690	4.827	0.917	0.290	316	2384	100	6	-33	-27	28	-4	24	Error	Error	Error	6	-33	28	-4	104703	384875	-0.011	-0.088	0	0	0
1	16	21	"Blank"	"Blank"	9000	32575	100	314	336	162	48	318	318	336	174	51	14	4	0	1236	1248	221	17	1237	1237	1247	222	17	14	3	0	0.000	0.000	0.000	0.000	0.000	0.000	0.000	0.000	0.000	0.000	0.000	0.000	0.000	0.000	4.000	1.636	0.639	0.660	5.572	0.145	0.001	316	2384	100	-4	-1	-5	18	11	29	Error	Error	2.000	-4	-1	18	11	106179	394417	0.000	0.005	0	0	0
1	17	21	"Blank"	"Blank"	9300	32575	100	303	335	161	48	317	317	333	158	47	18	5	0	1219	1237	216	17	1242	1242	1251	230	18	14	2	0	0.000	0.000	0.000	0.000	0.000	0.000	0.000	0.000	0.000	0.000	0.000	0.000	0.000	0.000	0.609	-3.600	0.819	0.673	3.883	-0.042	0.001	316	2384	100	-14	-23	-37	18	-5	13	Error	Error	-0.716	-14	-23	18	-5	105757	390950	0.013	-0.061	0	0	0
1	18	21	"Blank"	"Blank"	9600	32575	100	313	362	339	93	309	309	338	232	68	11	3	0	1300	1375	824	59	1276	1276	1301	451	34	5	1	0	0.000	0.000	0.000	0.000	0.000	0.000	0.000	0.000	0.000	0.000	0.000	0.000	0.000	0.000	0.167	0.535	0.714	0.774	4.883	0.326	0.392	316	2384	100	4	24	28	53	99	152	Error	Error	-2.585	4	24	53	99	114516	434529	0.103	0.164	0	0	0
