# Supplementary material for: Application of hybridization control probe to increase accuracy on ligation detection or minisequencing diagnostic microarrays
Source: BMC Res Notes. 2009 Dec 14;2:249. doi: 10.1186/1756-0500-2-249 (PMC2799435; doi:10.1186/1756-0500-2-249)
Supplement: Additional file 3 — Gpr_files. Zip-compressed file containing raw microarray data in GenePix results format (.gpr) and GAL (GenePix Array List) files. [file 1756-0500-2-249-S3.ZIP › gpr_files/slide1/lasi1_8-16.gpr]

ATF	1.0
30	76    
"Type=GenePix Results 3"
"DateTime=2009/03/31 13:42:07"
"Settings=C:\Axon\Data\HPV\310309\lasi.gps"
"GalFile=C:\Axon\Data\HPV\ArrayIt_032009_InstiBioGalfile.gal"
"ArrayOfArrays=8-16"
"PixelSize=5"
"Wavelengths=532	488"
"ImageFiles=C:\Axon\Data\HPV\310309\lasi1.tif 2	C:\Axon\Data\HPV\310309\lasi1.tif 3"
"NormalizationMethod=None"
"NormalizationFactors=1	1"
"JpegImage="
"StdDev=Type 1"
"RatioFormulations=W1/W3 (#1/532)	W1/W4 (#1/488)	W3/W4 (532/488)"
"FeatureType=Circular"
"Barcode="
"BackgroundSubtraction=LocalFeature"
"ImageOrigin=0, 0"
"JpegOrigin=3845, 80"
"Creator=GenePix Pro 6.1.0.2"
"Scanner=GenePix 4200A 01 Autoloader [2]"
"FocusPosition=0"
"Temperature=23.5"
"LinesAveraged=2"
"Comment="
"PMTGain=580	530"
"ScanPower=100	100"
"LaserPower=2.7301	2.58057"
"Filters=Standard Green	Standard Blue"
"ScanRegion=720,16,3832,13800"
"Supplier="
"Block"	"Column"	"Row"	"Name"	"ID"	"X"	"Y"	"Dia."	"F532 Median"	"F532 Mean"	"F532 SD"	"F532 CV"	"B532"	"B532 Median"	"B532 Mean"	"B532 SD"	"B532 CV"	"% > B532+1SD"	"% > B532+2SD"	"F532 % Sat."	"F488 Median"	"F488 Mean"	"F488 SD"	"F488 CV"	"B488"	"B488 Median"	"B488 Mean"	"B488 SD"	"B488 CV"	"% > B488+1SD"	"% > B488+2SD"	"F488 % Sat."	"Ratio of Medians (#1/532)"	"Ratio of Means (#1/532)"	"Median of Ratios (#1/532)"	"Mean of Ratios (#1/532)"	"Ratios SD (#1/532)"	"Rgn Ratio (#1/532)"	"Rgn R2 (#1/532)"	"Ratio of Medians (#1/488)"	"Ratio of Means (#1/488)"	"Median of Ratios (#1/488)"	"Mean of Ratios (#1/488)"	"Ratios SD (#1/488)"	"Rgn Ratio (#1/488)"	"Rgn R2 (#1/488)"	"Ratio of Medians (532/488)"	"Ratio of Means (532/488)"	"Median of Ratios (532/488)"	"Mean of Ratios (532/488)"	"Ratios SD (532/488)"	"Rgn Ratio (532/488)"	"Rgn R2 (532/488)"	"F Pixels"	"B Pixels"	"Circularity"	"Sum of Medians (#1/532)"	"Sum of Medians (#1/488)"	"Sum of Medians (532/488)"	"Sum of Means (#1/532)"	"Sum of Means (#1/488)"	"Sum of Means (532/488)"	"Log Ratio (#1/532)"	"Log Ratio (#1/488)"	"Log Ratio (532/488)"	"F532 Median - B532"	"F488 Median - B488"	"F532 Mean - B532"	"F488 Mean - B488"	"F532 Total Intensity"	"F488 Total Intensity"	"SNR 532"	"SNR 488"	"Flags"	"Normalize"	"Autoflag"
1	1	1	"A1"	"A1"	13475	26560	100	476	484	196	40	487	487	533	642	120	0	0	0	1547	1588	888	55	1579	1579	1627	880	54	0	0	0	0.000	0.000	0.000	0.000	0.000	0.000	0.000	0.000	0.000	0.000	0.000	0.000	0.000	0.000	0.344	-0.333	0.687	0.730	4.911	-0.002	0.000	316	2384	100	-11	-32	-43	-3	9	6	Error	Error	-1.541	-11	-32	-3	9	153058	501677	-0.076	-0.044	0	0	0
1	2	1	"A1"	"A1"	13770	26560	100	460	492	209	42	471	471	492	230	46	12	3	0	1485	1586	1191	75	1511	1511	1541	579	37	3	0	0	0.000	0.000	0.000	0.000	0.000	0.000	0.000	0.000	0.000	0.000	0.000	0.000	0.000	0.000	0.423	0.280	0.740	0.711	5.070	0.003	0.000	316	2384	100	-11	-26	-37	21	75	96	Error	Error	-1.241	-11	-26	21	75	155409	501077	0.000	0.078	0	0	0
1	3	1	"A1"	"A1"	14070	26560	100	447	465	183	39	457	457	478	199	41	17	2	0	1519	1524	262	17	1532	1532	1539	263	17	13	3	0	0.000	0.000	0.000	0.000	0.000	0.000	0.000	0.000	0.000	0.000	0.000	0.000	0.000	0.000	0.769	-1.000	0.717	0.684	4.922	0.032	0.000	316	2384	100	-10	-13	-23	8	-8	0	Error	Error	-0.379	-10	-13	8	-8	147016	481697	-0.065	-0.057	0	0	0
1	4	1	"A2"	"A2"	14370	26555	100	560	631	550	87	438	438	461	195	42	38	15	0	6770	6180	3107	50	1543	1543	1588	494	31	82	77	0	0.000	0.000	0.000	0.000	0.000	0.000	0.000	0.000	0.000	0.000	0.000	0.000	0.000	0.000	0.023	0.042	0.044	0.053	5.181	0.039	0.098	316	2384	100	122	5227	5349	193	4637	4830	Error	Error	-5.421	122	5227	193	4637	199306	1953000	0.872	9.296	0	0	0
1	5	1	"A2"	"A2"	14670	26555	100	572	597	249	41	427	427	449	197	43	41	18	0	10080	8620	4644	53	1559	1559	1626	680	41	80	75	0	0.000	0.000	0.000	0.000	0.000	0.000	0.000	0.000	0.000	0.000	0.000	0.000	0.000	0.000	0.017	0.024	0.032	0.035	4.785	0.018	0.111	316	2384	100	145	8521	8666	170	7061	7231	Error	Error	-5.877	145	8521	170	7061	188539	2723980	0.751	10.285	0	0	0
1	6	1	"A2"	"A2"	14970	26555	100	524	547	237	43	423	423	446	203	45	33	11	0	9799	8901	4510	50	1513	1513	1583	666	42	85	80	0	0.000	0.000	0.000	0.000	0.000	0.000	0.000	0.000	0.000	0.000	0.000	0.000	0.000	0.000	0.012	0.017	0.027	0.032	4.670	0.017	0.100	316	2384	100	101	8286	8387	124	7388	7512	Error	Error	-6.358	101	8286	124	7388	172952	2812791	0.498	10.988	0	0	0
1	7	1	"A3"	"A3"	15270	26550	100	589	616	267	43	458	458	482	207	42	37	15	0	10769	9490	6328	66	1582	1582	1665	853	51	68	65	0	0.000	0.000	0.000	0.000	0.000	0.000	0.000	0.000	0.000	0.000	0.000	0.000	0.000	0.000	0.014	0.020	0.030	0.043	5.675	0.018	0.151	316	2384	100	131	9187	9318	158	7908	8066	Error	Error	-6.132	131	9187	158	7908	194644	2998971	0.647	9.174	0	0	0
1	8	1	"A3"	"A3"	15570	26550	100	560	589	248	42	471	471	502	268	53	25	5	0	7754	7841	5356	68	1588	1588	1678	909	54	68	64	0	0.000	0.000	0.000	0.000	0.000	0.000	0.000	0.000	0.000	0.000	0.000	0.000	0.000	0.000	0.014	0.019	0.035	0.048	6.142	0.016	0.096	316	2384	100	89	6166	6255	118	6253	6371	Error	Error	-6.114	89	6166	118	6253	186028	2477761	0.325	6.780	0	0	0
1	9	1	"A3"	"A3"	15870	26550	100	638	663	251	37	510	510	536	222	41	35	12	0	12394	10533	6959	66	1653	1653	1759	1006	57	69	67	0	0.000	0.000	0.000	0.000	0.000	0.000	0.000	0.000	0.000	0.000	0.000	0.000	0.000	0.000	0.012	0.017	0.024	0.039	6.415	0.013	0.100	316	2384	100	128	10741	10869	153	8880	9033	Error	Error	-6.391	128	10741	153	8880	209441	3328272	0.572	8.722	0	0	0
1	10	1	"A4"	"A4"	16170	26545	100	583	598	214	35	536	536	562	230	40	19	4	0	2125	4860	3745	77	1724	1724	1972	1409	71	45	43	0	0.000	0.000	0.000	0.000	0.000	0.000	0.000	0.000	0.000	0.000	0.000	0.000	0.000	0.000	0.117	0.020	0.061	0.109	7.946	0.014	0.035	316	2384	100	47	401	448	62	3136	3198	Error	Error	-3.093	47	401	62	3136	189080	1535827	0.157	2.050	0	0	0
1	11	1	"A4"	"A4"	16470	26545	100	591	620	232	37	547	547	577	240	41	19	5	0	2428	5536	4407	79	1769	1769	2020	1464	72	47	44	0	0.000	0.000	0.000	0.000	0.000	0.000	0.000	0.000	0.000	0.000	0.000	0.000	0.000	0.000	0.067	0.019	0.062	0.092	8.182	0.014	0.046	316	2384	100	44	659	703	73	3767	3840	Error	Error	-3.905	44	659	73	3767	196053	1749293	0.179	2.402	0	0	0
1	12	1	"A4"	"A4"	16770	26545	100	578	595	246	41	508	508	530	224	42	25	6	0	2997	5748	4352	75	1705	1705	2001	1697	84	49	46	0	0.000	0.000	0.000	0.000	0.000	0.000	0.000	0.000	0.000	0.000	0.000	0.000	0.000	0.000	0.054	0.022	0.059	0.113	10.895	0.015	0.060	316	2384	100	70	1292	1362	87	4043	4130	Error	Error	-4.206	70	1292	87	4043	187960	1816243	0.290	2.208	0	0	0
1	13	1	"A5"	"A5"	17070	26540	100	433	456	207	45	449	449	477	313	65	7	1	0	2432	3410	2614	76	1597	1597	1644	683	41	51	39	0	0.000	0.000	0.000	0.000	0.000	0.000	0.000	0.000	0.000	0.000	0.000	0.000	0.000	0.000	-0.019	0.004	0.140	0.164	7.971	0.020	0.008	316	2384	100	-16	835	819	7	1813	1820	Error	Error	Error	-16	835	7	1813	144228	1077680	-0.067	2.586	0	0	0
1	14	1	"A5"	"A5"	17370	26540	100	450	472	218	46	445	445	468	205	43	14	3	0	2531	3198	2239	70	1610	1610	1649	385	23	62	53	0	0.000	0.000	0.000	0.000	0.000	0.000	0.000	0.000	0.000	0.000	0.000	0.000	0.000	0.000	0.005	0.017	0.123	0.123	6.543	0.018	0.021	316	2384	100	5	921	926	27	1588	1615	Error	Error	-7.525	5	921	27	1588	149155	1010582	0.020	4.023	0	0	0
1	15	1	"A5"	"A5"	17670	26540	100	454	483	239	49	448	448	478	228	47	17	5	0	2626	3522	2791	79	1619	1619	1663	417	25	61	52	0	0.000	0.000	0.000	0.000	0.000	0.000	0.000	0.000	0.000	0.000	0.000	0.000	0.000	0.000	0.006	0.018	0.168	0.154	6.756	0.016	0.023	316	2384	100	6	1007	1013	35	1903	1938	Error	Error	-7.391	6	1007	35	1903	152701	1112931	0.022	4.458	0	0	0
1	16	1	"A6"	"A6"	17970	26535	100	534	567	210	37	469	469	495	222	44	25	5	0	7085	6184	3881	62	1729	1729	1948	1639	84	61	57	0	0.000	0.000	0.000	0.000	0.000	0.000	0.000	0.000	0.000	0.000	0.000	0.000	0.000	0.000	0.012	0.022	0.037	0.049	7.104	0.014	0.059	316	2384	100	65	5356	5421	98	4455	4553	Error	Error	-6.365	65	5356	98	4455	179155	1954165	0.324	2.585	0	0	0
1	17	1	"A6"	"A6"	18270	26535	100	566	590	228	38	489	489	519	225	43	26	6	0	6408	5499	3182	57	1758	1758	1920	1164	60	62	59	0	0.000	0.000	0.000	0.000	0.000	0.000	0.000	0.000	0.000	0.000	0.000	0.000	0.000	0.000	0.017	0.027	0.045	0.066	6.438	0.013	0.028	316	2384	100	77	4650	4727	101	3741	3842	Error	Error	-5.916	77	4650	101	3741	186294	1737683	0.316	3.075	0	0	0
1	18	1	"A6"	"A6"	18570	26535	100	589	620	242	39	519	519	559	408	72	9	0	0	6823	5930	3379	56	1884	1884	2052	1229	59	62	61	0	0.000	0.000	0.000	0.000	0.000	0.000	0.000	0.000	0.000	0.000	0.000	0.000	0.000	0.000	0.014	0.025	0.050	0.062	5.391	0.042	0.061	316	2384	100	70	4939	5009	101	4046	4147	Error	Error	-6.141	70	4939	101	4046	196058	1873953	0.150	3.155	0	0	0
1	1	2	"A7"	"A7"	13475	26865	100	436	473	212	44	405	405	429	196	45	24	8	0	2857	3798	2734	71	1468	1468	1536	852	55	62	44	0	0.000	0.000	0.000	0.000	0.000	0.000	0.000	0.000	0.000	0.000	0.000	0.000	0.000	0.000	0.022	0.029	0.097	0.099	5.578	0.019	0.049	316	2384	100	31	1389	1420	68	2330	2398	Error	Error	-5.486	31	1389	68	2330	149437	1200154	0.224	2.655	0	0	0
1	2	2	"A7"	"A7"	13775	26860	100	443	459	196	42	410	410	596	2337	392	0	0	0	2778	3639	2560	70	1492	1492	1748	2690	153	29	12	0	0.000	0.000	0.000	0.000	0.000	0.000	0.000	0.000	0.000	0.000	0.000	0.000	0.000	0.000	0.026	0.023	0.075	0.079	7.193	0.717	0.431	316	2384	100	33	1286	1319	49	2147	2196	Error	Error	-5.284	33	1286	49	2147	145161	1149961	-0.059	0.703	0	0	0
1	3	2	"A7"	"A7"	14075	26860	100	436	464	240	51	396	396	420	199	47	23	6	0	2680	3544	2329	65	1455	1455	1549	972	62	55	40	0	0.000	0.000	0.000	0.000	0.000	0.000	0.000	0.000	0.000	0.000	0.000	0.000	0.000	0.000	0.033	0.033	0.096	0.120	6.534	0.011	0.010	316	2384	100	40	1225	1265	68	2089	2157	Error	Error	-4.937	40	1225	68	2089	146484	1119901	0.221	2.052	0	0	0
1	4	2	"A8"	"A8"	14375	26860	100	509	525	212	40	385	385	413	207	50	33	11	0	7345	6446	3946	61	1469	1469	1589	1040	65	70	67	0	0.000	0.000	0.000	0.000	0.000	0.000	0.000	0.000	0.000	0.000	0.000	0.000	0.000	0.000	0.021	0.028	0.040	0.048	5.064	0.035	0.011	316	2384	100	124	5876	6000	140	4977	5117	Error	Error	-5.566	124	5876	140	4977	165916	2036837	0.541	4.670	0	0	0
1	5	2	"A8"	"A8"	14675	26855	100	529	551	235	42	394	394	425	213	50	38	14	0	8676	7228	4532	62	1490	1490	1686	1395	82	66	63	0	0.000	0.000	0.000	0.000	0.000	0.000	0.000	0.000	0.000	0.000	0.000	0.000	0.000	0.000	0.019	0.027	0.039	0.051	6.406	0.021	0.149	316	2384	100	135	7186	7321	157	5738	5895	Error	Error	-5.734	135	7186	157	5738	174096	2283906	0.592	3.973	0	0	0
1	6	2	"A8"	"A8"	14975	26855	100	486	539	257	47	392	392	431	363	84	20	1	0	9229	7670	5006	65	1483	1483	1675	1409	84	65	63	0	0.000	0.000	0.000	0.000	0.000	0.000	0.000	0.000	0.000	0.000	0.000	0.000	0.000	0.000	0.012	0.024	0.041	0.048	7.402	0.019	0.083	316	2384	100	94	7746	7840	147	6187	6334	Error	Error	-6.365	94	7746	147	6187	170411	2423585	0.298	4.255	0	0	0
1	7	2	"A9"	"A9"	15270	26855	100	469	497	227	45	390	390	419	226	53	26	8	0	7466	6942	4585	66	1465	1465	1545	714	46	68	66	0	0.000	0.000	0.000	0.000	0.000	0.000	0.000	0.000	0.000	0.000	0.000	0.000	0.000	0.000	0.013	0.020	0.038	0.052	7.573	0.019	0.064	316	2384	100	79	6001	6080	107	5477	5584	Error	Error	-6.247	79	6001	107	5477	157156	2193637	0.345	7.559	0	0	0
1	8	2	"A9"	"A9"	15570	26850	100	479	502	235	46	392	392	420	198	47	30	10	0	8041	6992	4796	68	1467	1467	1618	1069	66	67	62	0	0.000	0.000	0.000	0.000	0.000	0.000	0.000	0.000	0.000	0.000	0.000	0.000	0.000	0.000	0.013	0.020	0.033	0.055	7.219	0.016	0.077	316	2384	100	87	6574	6661	110	5525	5635	Error	Error	-6.240	87	6574	110	5525	158648	2209460	0.414	5.027	0	0	0
1	9	2	"A9"	"A9"	15870	26850	100	518	559	270	48	413	413	438	229	52	32	12	0	8834	8196	6196	75	1496	1496	1703	1356	79	62	60	0	0.000	0.000	0.000	0.000	0.000	0.000	0.000	0.000	0.000	0.000	0.000	0.000	0.000	0.000	0.014	0.022	0.035	0.053	6.843	0.020	0.163	316	2384	100	105	7338	7443	146	6700	6846	Error	Error	-6.127	105	7338	146	6700	176701	2589875	0.528	4.788	0	0	0
1	10	2	"A10"	"A10"	16170	26850	100	534	554	254	45	412	412	445	276	62	24	5	0	8565	7586	5003	65	1512	1512	1678	1274	75	68	65	0	0.000	0.000	0.000	0.000	0.000	0.000	0.000	0.000	0.000	0.000	0.000	0.000	0.000	0.000	0.017	0.023	0.033	0.052	6.372	0.019	0.119	316	2384	100	122	7053	7175	142	6074	6216	Error	Error	-5.853	122	7053	142	6074	175215	2397071	0.395	4.637	0	0	0
1	11	2	"A10"	"A10"	16470	26845	100	501	545	245	44	418	418	444	207	46	31	10	0	7785	7111	5053	71	1541	1541	1770	1434	81	63	59	0	0.000	0.000	0.000	0.000	0.000	0.000	0.000	0.000	0.000	0.000	0.000	0.000	0.000	0.000	0.013	0.023	0.033	0.054	7.641	0.015	0.076	316	2384	100	83	6244	6327	127	5570	5697	Error	Error	-6.233	83	6244	127	5570	172129	2247131	0.488	3.725	0	0	0
1	12	2	"A10"	"A10"	16770	26845	100	532	561	313	55	415	415	445	223	50	33	10	0	9862	8201	5583	68	1584	1584	1830	1654	90	64	60	0	0.000	0.000	0.000	0.000	0.000	0.000	0.000	0.000	0.000	0.000	0.000	0.000	0.000	0.000	0.014	0.022	0.033	0.047	6.542	0.037	0.126	316	2384	100	117	8278	8395	146	6617	6763	Error	Error	-6.145	117	8278	146	6617	177377	2591424	0.520	3.852	0	0	0
1	13	2	"A11"	"A11"	17070	26845	100	462	514	282	54	418	418	449	238	53	21	6	0	4547	6797	5858	86	1575	1575	1793	1744	97	59	45	0	0.000	0.000	0.000	0.000	0.000	0.000	0.000	0.000	0.000	0.000	0.000	0.000	0.000	0.000	0.015	0.018	0.044	0.064	6.642	0.017	0.091	316	2384	100	44	2972	3016	96	5222	5318	Error	Error	-6.078	44	2972	96	5222	162408	2147988	0.273	2.869	0	0	0
1	14	2	"A11"	"A11"	17370	26840	100	497	527	220	41	428	428	459	229	49	24	6	0	3940	6847	6626	96	1623	1623	2021	2645	130	48	32	0	0.000	0.000	0.000	0.000	0.000	0.000	0.000	0.000	0.000	0.000	0.000	0.000	0.000	0.000	0.030	0.019	0.040	0.058	5.823	0.014	0.125	316	2384	100	69	2317	2386	99	5224	5323	Error	Error	-5.070	69	2317	99	5224	166451	2163739	0.297	1.825	0	0	0
1	15	2	"A11"	"A11"	17670	26840	100	432	488	270	55	433	433	458	290	63	15	2	0	3747	5592	5167	92	1609	1609	1931	2082	107	50	32	0	0.000	0.000	0.000	0.000	0.000	0.000	0.000	0.000	0.000	0.000	0.000	0.000	0.000	0.000	0.000	0.014	0.070	0.088	7.512	0.014	0.065	316	2384	100	-1	2138	2137	55	3983	4038	Error	Error	Error	-1	2138	55	3983	154229	1767201	0.103	1.758	0	0	0
1	16	2	"A12"	"A12"	17970	26840	100	603	650	350	53	440	440	462	203	43	43	21	0	17980	13593	9810	72	1684	1684	2019	2482	122	62	61	0	0.000	0.000	0.000	0.000	0.000	0.000	0.000	0.000	0.000	0.000	0.000	0.000	0.000	0.000	0.010	0.018	0.021	0.032	6.347	0.017	0.193	316	2384	100	163	16296	16459	210	11909	12119	Error	Error	-6.644	163	16296	210	11909	205430	4295484	0.926	4.663	0	0	0
1	17	2	"A12"	"A12"	18270	26835	100	549	583	283	48	453	453	489	398	81	14	2	0	6099	9099	8101	89	1725	1725	2203	3075	139	56	39	0	0.000	0.000	0.000	0.000	0.000	0.000	0.000	0.000	0.000	0.000	0.000	0.000	0.000	0.000	0.022	0.018	0.035	0.056	8.039	0.019	0.215	316	2384	100	96	4374	4470	130	7374	7504	Error	Error	-5.510	96	4374	130	7374	184165	2875433	0.236	2.243	0	0	0
1	18	2	"A12"	"A12"	18570	26835	100	542	591	255	43	478	478	520	339	65	19	1	0	4954	8946	8476	94	1827	1827	2348	3143	133	50	35	0	0.000	0.000	0.000	0.000	0.000	0.000	0.000	0.000	0.000	0.000	0.000	0.000	0.000	0.000	0.020	0.016	0.032	0.052	7.260	0.016	0.207	316	2384	100	64	3127	3191	113	7119	7232	Error	Error	-5.611	64	3127	113	7119	186606	2826950	0.209	2.099	0	0	0
1	1	3	"A13"	"A13"	13470	27170	90	546	571	250	43	371	371	400	193	48	45	16	0	12475	11723	2826	24	1439	1439	1463	356	24	100	98	0	0.000	0.000	0.000	0.000	0.000	0.000	0.000	0.000	0.000	0.000	0.000	0.000	0.000	0.000	0.016	0.019	0.023	0.020	2.461	0.017	0.131	256	1924	100	175	11036	11211	200	10284	10484	Error	Error	-5.979	175	11036	200	10284	146110	3001167	0.886	28.820	0	0	0
1	2	3	"A13"	"A13"	13770	27170	85	566	614	269	43	391	391	416	188	45	47	23	0	13763	14119	3043	21	1480	1480	1544	527	34	100	100	0	0.000	0.000	0.000	0.000	0.000	0.000	0.000	0.000	0.000	0.000	0.000	0.000	0.000	0.000	0.014	0.018	0.020	0.017	2.771	0.015	0.126	208	1660	100	175	12283	12458	223	12639	12862	Error	Error	-6.133	175	12283	223	12639	127790	2936747	1.053	23.861	0	0	0
1	3	3	"A13"	"A13"	14065	27165	85	593	617	255	41	389	389	406	181	44	54	24	0	12475	12342	2334	18	1479	1479	1569	709	45	100	100	0	0.000	0.000	0.000	0.000	0.000	0.000	0.000	0.000	0.000	0.000	0.000	0.000	0.000	0.000	0.019	0.021	0.023	0.020	2.469	0.018	0.157	208	1660	100	204	10996	11200	228	10863	11091	Error	Error	-5.752	204	10996	228	10863	128251	2567034	1.166	15.195	0	0	0
1	4	3	"A14"	"A14"	14365	27165	85	500	514	206	40	379	379	407	199	48	35	9	0	10861	10743	2049	19	1514	1514	1580	574	36	100	100	0	0.000	0.000	0.000	0.000	0.000	0.000	0.000	0.000	0.000	0.000	0.000	0.000	0.000	0.000	0.013	0.015	0.022	0.017	2.847	0.012	0.060	208	1660	100	121	9347	9468	135	9229	9364	Error	Error	-6.271	121	9347	135	9229	106968	2234518	0.538	15.963	0	0	0
1	5	3	"A14"	"A14"	14665	27165	85	557	573	218	38	378	378	402	191	47	48	17	0	11686	11627	2254	19	1485	1485	1538	511	33	100	100	0	0.000	0.000	0.000	0.000	0.000	0.000	0.000	0.000	0.000	0.000	0.000	0.000	0.000	0.000	0.018	0.019	0.022	0.019	2.836	0.017	0.114	208	1660	100	179	10201	10380	195	10142	10337	Error	Error	-5.833	179	10201	195	10142	119227	2418358	0.895	19.744	0	0	0
1	6	3	"A14"	"A14"	14970	27165	85	490	532	242	45	372	372	410	471	114	9	1	0	10102	10517	2596	24	1474	1474	1529	479	31	100	100	0	0.000	0.000	0.000	0.000	0.000	0.000	0.000	0.000	0.000	0.000	0.000	0.000	0.000	0.000	0.014	0.018	0.023	0.017	3.534	0.016	0.068	208	1660	100	118	8628	8746	160	9043	9203	Error	Error	-6.192	118	8628	160	9043	110756	2187562	0.259	18.764	0	0	0
1	7	3	"A15"	"A15"	15265	27165	85	525	542	225	41	376	376	401	249	62	31	7	0	9520	9993	2865	28	1497	1497	1558	482	30	100	100	0	0.000	0.000	0.000	0.000	0.000	0.000	0.000	0.000	0.000	0.000	0.000	0.000	0.000	0.000	0.019	0.020	0.026	0.021	2.865	0.015	0.078	208	1660	100	149	8023	8172	166	8496	8662	Error	Error	-5.751	149	8023	166	8496	112632	2078640	0.566	17.500	0	0	0
1	8	3	"A15"	"A15"	15565	27165	85	521	558	216	38	379	379	405	202	49	39	12	0	9649	10866	3535	32	1484	1484	1547	520	33	100	100	0	0.000	0.000	0.000	0.000	0.000	0.000	0.000	0.000	0.000	0.000	0.000	0.000	0.000	0.000	0.017	0.019	0.019	0.020	2.500	0.014	0.066	208	1660	100	142	8165	8307	179	9382	9561	Error	Error	-5.845	142	8165	179	9382	116107	2260109	0.757	17.921	0	0	0
1	9	3	"A15"	"A15"	15865	27160	85	452	491	236	48	379	379	412	233	56	23	6	0	8118	8801	2608	29	1485	1485	1574	654	41	100	100	0	0.000	0.000	0.000	0.000	0.000	0.000	0.000	0.000	0.000	0.000	0.000	0.000	0.000	0.000	0.011	0.015	0.022	0.018	3.474	0.009	0.018	208	1660	100	73	6633	6706	112	7316	7428	Error	Error	-6.506	73	6633	112	7316	102117	1830555	0.339	11.050	0	0	0
1	10	3	"A16"	"A16"	16170	27160	85	597	631	235	37	380	380	414	229	55	48	14	0	16512	16144	2611	16	1533	1533	1645	961	58	100	100	0	0.000	0.000	0.000	0.000	0.000	0.000	0.000	0.000	0.000	0.000	0.000	0.000	0.000	0.000	0.014	0.017	0.017	0.014	2.775	0.013	0.090	208	1660	100	217	14979	15196	251	14611	14862	Error	Error	-6.109	217	14979	251	14611	131148	3358041	0.948	15.087	0	0	0
1	11	3	"A16"	"A16"	16465	27160	85	550	585	231	39	380	380	419	285	68	36	7	0	13901	13764	2057	14	1536	1536	1647	842	51	100	100	0	0.000	0.000	0.000	0.000	0.000	0.000	0.000	0.000	0.000	0.000	0.000	0.000	0.000	0.000	0.014	0.017	0.020	0.016	2.702	0.015	0.131	208	1660	100	170	12365	12535	205	12228	12433	Error	Error	-6.185	170	12365	205	12228	121669	2862970	0.582	14.391	0	0	0
1	12	3	"A16"	"A16"	16760	27150	100	518	528	214	40	389	389	416	208	50	35	9	0	13479	11239	5897	52	1539	1539	1599	671	41	82	79	0	0.000	0.000	0.000	0.000	0.000	0.000	0.000	0.000	0.000	0.000	0.000	0.000	0.000	0.000	0.011	0.014	0.022	0.023	4.927	0.012	0.096	316	2384	100	129	11940	12069	139	9700	9839	Error	Error	-6.532	129	11940	139	9700	166922	3551413	0.538	14.367	0	0	0
1	13	3	"A17"	"A17"	17060	27155	85	464	512	260	50	380	380	420	253	60	26	7	0	6680	6662	1170	17	1532	1532	1591	519	32	100	99	0	0.000	0.000	0.000	0.000	0.000	0.000	0.000	0.000	0.000	0.000	0.000	0.000	0.000	0.000	0.016	0.026	0.041	0.031	3.274	0.019	0.041	208	1660	100	84	5148	5232	132	5130	5262	Error	Error	-5.937	84	5148	132	5130	106437	1385615	0.364	9.771	0	0	0
1	14	3	"A17"	"A17"	17365	27155	85	494	528	212	40	404	404	434	267	61	25	2	0	7317	7296	1408	19	1582	1582	1642	657	40	100	100	0	0.000	0.000	0.000	0.000	0.000	0.000	0.000	0.000	0.000	0.000	0.000	0.000	0.000	0.000	0.016	0.022	0.034	0.027	2.845	0.025	0.043	208	1660	100	90	5735	5825	124	5714	5838	Error	Error	-5.994	90	5735	124	5714	109742	1517520	0.352	8.606	0	0	0
1	15	3	"A17"	"A17"	17660	27145	100	491	553	344	62	421	421	717	3536	493	0	0	0	6421	5643	2429	43	1598	1598	2009	4035	200	64	1	0	0.000	0.000	0.000	0.000	0.000	0.000	0.000	0.000	0.000	0.000	0.000	0.000	0.000	0.000	0.015	0.033	0.046	0.052	4.861	0.809	0.653	316	2384	100	70	4823	4893	132	4045	4177	Error	Error	-6.106	70	4823	132	4045	174795	1783057	-0.046	0.901	0	0	0
1	16	3	"A18"	"A18"	17960	27145	100	500	548	329	60	435	435	463	226	48	25	9	0	6150	5799	2861	49	1653	1653	1695	452	26	80	78	0	0.000	0.000	0.000	0.000	0.000	0.000	0.000	0.000	0.000	0.000	0.000	0.000	0.000	0.000	0.014	0.027	0.046	0.056	5.633	0.027	0.071	316	2384	100	65	4497	4562	113	4146	4259	Error	Error	-6.112	65	4497	113	4146	173216	1832451	0.376	9.080	0	0	0
1	17	3	"A18"	"A18"	18260	27145	100	476	501	240	47	438	438	506	945	186	0	0	0	6180	5881	2645	44	1674	1674	1757	1422	80	77	73	0	0.000	0.000	0.000	0.000	0.000	0.000	0.000	0.000	0.000	0.000	0.000	0.000	0.000	0.000	0.008	0.015	0.037	0.040	4.875	0.012	0.014	316	2384	100	38	4506	4544	63	4207	4270	Error	Error	-6.890	38	4506	63	4207	158174	1858325	-0.005	2.900	0	0	0
1	18	3	"A18"	"A18"	18560	27140	100	502	539	258	47	447	447	510	809	158	2	0	0	6322	5693	2824	49	1755	1755	1861	1431	76	70	65	0	0.000	0.000	0.000	0.000	0.000	0.000	0.000	0.000	0.000	0.000	0.000	0.000	0.000	0.000	0.012	0.023	0.047	0.055	5.858	0.018	0.036	316	2384	100	55	4567	4622	92	3938	4030	Error	Error	-6.376	55	4567	92	3938	170240	1798846	0.036	2.678	0	0	0
1	1	4	"A19"	"A19"	13480	27465	100	418	438	192	43	344	344	362	174	48	30	9	0	7030	6526	3619	55	1261	1261	1305	374	28	84	79	0	0.000	0.000	0.000	0.000	0.000	0.000	0.000	0.000	0.000	0.000	0.000	0.000	0.000	0.000	0.013	0.018	0.035	0.041	4.355	0.015	0.059	316	2384	100	74	5769	5843	94	5265	5359	Error	Error	-6.285	74	5769	94	5265	138506	2062084	0.437	13.960	0	0	0
1	2	4	"A19"	"A19"	13775	27465	100	424	447	195	43	329	329	358	182	50	34	10	0	7161	6308	3183	50	1303	1303	1350	461	34	81	78	0	0.000	0.000	0.000	0.000	0.000	0.000	0.000	0.000	0.000	0.000	0.000	0.000	0.000	0.000	0.016	0.024	0.035	0.043	5.446	0.014	0.046	316	2384	100	95	5858	5953	118	5005	5123	Error	Error	-5.946	95	5858	118	5005	141163	1993393	0.489	10.755	0	0	0
1	3	4	"A19"	"A19"	14075	27460	100	435	465	214	46	338	338	361	180	49	35	14	0	7448	6222	3133	50	1298	1298	1362	530	38	81	76	0	0.000	0.000	0.000	0.000	0.000	0.000	0.000	0.000	0.000	0.000	0.000	0.000	0.000	0.000	0.016	0.026	0.041	0.045	4.792	0.018	0.080	316	2384	100	97	6150	6247	127	4924	5051	Error	Error	-5.986	97	6150	127	4924	147094	1966055	0.578	9.170	0	0	0
1	4	4	"A20"	"A20"	14375	27460	100	554	1369	5665	413	345	345	462	1986	429	3	3	0	10152	10100	8701	86	1308	1308	1486	2220	149	74	70	0	0.000	0.000	0.000	0.000	0.000	0.000	0.000	0.000	0.000	0.000	0.000	0.000	0.000	0.000	0.024	0.116	0.038	0.045	4.523	0.481	0.424	316	2384	100	209	8844	9053	1024	8792	9816	Error	Error	-5.403	209	8844	1024	8792	432455	3191624	0.457	3.880	0	0	0
1	5	4	"A20"	"A20"	14675	27460	100	477	570	829	145	335	335	376	458	121	12	1	0	10284	8902	4867	54	1298	1298	1375	833	60	80	76	0	0.000	0.000	0.000	0.000	0.000	0.000	0.000	0.000	0.000	0.000	0.000	0.000	0.000	0.000	0.016	0.031	0.034	0.036	4.712	0.048	0.076	316	2384	100	142	8986	9128	235	7604	7839	Error	Error	-5.984	142	8986	235	7604	179976	2812876	0.424	9.036	0	0	0
1	6	4	"A20"	"A20"	14975	27455	100	409	443	211	47	350	350	409	1275	311	0	0	0	9129	7509	4426	58	1326	1326	1439	907	63	73	70	0	0.000	0.000	0.000	0.000	0.000	0.000	0.000	0.000	0.000	0.000	0.000	0.000	0.000	0.000	0.008	0.015	0.030	0.035	7.522	0.014	0.075	316	2384	100	59	7803	7862	93	6183	6276	Error	Error	-7.047	59	7803	93	6183	140004	2372836	0.027	6.692	0	0	0
1	7	4	"A21"	"A21"	15275	27455	100	443	481	212	44	334	334	356	171	48	38	17	0	10916	9635	5796	60	1304	1304	1364	592	43	78	76	0	0.000	0.000	0.000	0.000	0.000	0.000	0.000	0.000	0.000	0.000	0.000	0.000	0.000	0.000	0.011	0.018	0.023	0.026	5.158	0.015	0.139	316	2384	100	109	9612	9721	147	8331	8478	Error	Error	-6.462	109	9612	147	8331	151995	3044610	0.731	13.971	0	0	0
1	8	4	"A21"	"A21"	15575	27455	100	464	488	213	43	348	348	387	522	134	5	0	0	10747	9753	5852	60	1309	1309	1387	675	48	80	76	0	0.000	0.000	0.000	0.000	0.000	0.000	0.000	0.000	0.000	0.000	0.000	0.000	0.000	0.000	0.012	0.017	0.021	0.025	4.894	0.013	0.095	316	2384	100	116	9438	9554	140	8444	8584	Error	Error	-6.346	116	9438	140	8444	154166	3081903	0.193	12.394	0	0	0
1	9	4	"A21"	"A21"	15875	27450	100	465	486	250	51	346	346	375	184	49	36	12	0	10746	9054	5575	61	1321	1321	1457	1010	69	73	70	0	0.000	0.000	0.000	0.000	0.000	0.000	0.000	0.000	0.000	0.000	0.000	0.000	0.000	0.000	0.013	0.018	0.026	0.035	5.957	0.013	0.076	316	2384	100	119	9425	9544	140	7733	7873	Error	Error	-6.307	119	9425	140	7733	153665	2861033	0.603	7.522	0	0	0
1	10	4	"A22"	"A22"	16175	27450	100	436	464	206	44	348	348	381	227	59	27	6	0	8679	7896	4999	63	1322	1322	1437	769	53	74	71	0	0.000	0.000	0.000	0.000	0.000	0.000	0.000	0.000	0.000	0.000	0.000	0.000	0.000	0.000	0.012	0.018	0.028	0.038	6.387	0.014	0.041	316	2384	100	88	7357	7445	116	6574	6690	Error	Error	-6.385	88	7357	116	6574	146620	2495279	0.366	8.399	0	0	0
1	11	4	"A22"	"A22"	16475	27450	100	448	470	219	46	349	349	378	206	54	31	11	0	9641	8916	5639	63	1333	1333	1451	829	57	76	72	0	0.000	0.000	0.000	0.000	0.000	0.000	0.000	0.000	0.000	0.000	0.000	0.000	0.000	0.000	0.012	0.016	0.025	0.029	5.302	0.013	0.086	316	2384	100	99	8308	8407	121	7583	7704	Error	Error	-6.391	99	8308	121	7583	148504	2817460	0.447	9.005	0	0	0
1	12	4	"A22"	"A22"	16775	27445	100	451	473	228	48	356	356	389	219	56	31	6	0	8365	7205	4754	65	1351	1351	1515	1049	69	69	64	0	0.000	0.000	0.000	0.000	0.000	0.000	0.000	0.000	0.000	0.000	0.000	0.000	0.000	0.000	0.014	0.020	0.039	0.053	6.129	0.011	0.029	316	2384	100	95	7014	7109	117	5854	5971	Error	Error	-6.206	95	7014	117	5854	149380	2276871	0.384	5.424	0	0	0
1	13	4	"A23"	"A23"	17075	27445	100	471	486	214	44	353	353	413	800	193	0	0	0	8591	8057	5246	65	1367	1367	1472	816	55	75	70	0	0.000	0.000	0.000	0.000	0.000	0.000	0.000	0.000	0.000	0.000	0.000	0.000	0.000	0.000	0.016	0.020	0.030	0.035	5.462	0.014	0.083	316	2384	100	118	7224	7342	133	6690	6823	Error	Error	-5.936	118	7224	133	6690	153657	2546153	0.091	8.070	0	0	0
1	14	4	"A23"	"A23"	17375	27445	100	496	525	242	46	360	360	385	198	51	38	15	0	9929	9386	6119	65	1371	1371	1503	950	63	76	72	0	0.000	0.000	0.000	0.000	0.000	0.000	0.000	0.000	0.000	0.000	0.000	0.000	0.000	0.000	0.016	0.021	0.027	0.037	5.479	0.016	0.123	316	2384	100	136	8558	8694	165	8015	8180	Error	Error	-5.976	136	8558	165	8015	165803	2965896	0.707	8.298	0	0	0
1	15	4	"A23"	"A23"	17675	27440	100	521	521	220	42	372	372	404	206	50	39	11	0	9822	9074	6185	68	1452	1452	1623	1220	75	70	66	0	0.000	0.000	0.000	0.000	0.000	0.000	0.000	0.000	0.000	0.000	0.000	0.000	0.000	0.000	0.018	0.020	0.025	0.040	5.426	0.017	0.123	316	2384	100	149	8370	8519	149	7622	7771	Error	Error	-5.812	149	8370	149	7622	164654	2867268	0.568	6.107	0	0	0
1	16	4	"A24"	"A24"	17975	27440	100	492	524	233	44	377	377	405	206	50	34	14	0	6175	5616	3055	54	1429	1429	1541	812	52	71	68	0	0.000	0.000	0.000	0.000	0.000	0.000	0.000	0.000	0.000	0.000	0.000	0.000	0.000	0.000	0.024	0.035	0.051	0.062	4.758	0.025	0.100	316	2384	100	115	4746	4861	147	4187	4334	Error	Error	-5.367	115	4746	147	4187	165668	1774530	0.578	5.018	0	0	0
1	17	4	"A24"	"A24"	18275	27440	100	519	545	266	48	381	381	407	213	52	38	13	0	6495	5798	3283	56	1429	1429	1521	712	46	73	69	0	0.000	0.000	0.000	0.000	0.000	0.000	0.000	0.000	0.000	0.000	0.000	0.000	0.000	0.000	0.027	0.038	0.048	0.065	4.784	0.030	0.105	316	2384	100	138	5066	5204	164	4369	4533	Error	Error	-5.198	138	5066	164	4369	172152	1832154	0.648	6.007	0	0	0
1	18	4	"A24"	"A24"	18575	27435	100	478	521	247	47	398	398	431	262	60	25	6	0	7040	6115	3702	60	1535	1535	1701	1031	60	66	62	0	0.000	0.000	0.000	0.000	0.000	0.000	0.000	0.000	0.000	0.000	0.000	0.000	0.000	0.000	0.015	0.027	0.046	0.060	5.709	0.024	0.113	316	2384	100	80	5505	5585	123	4580	4703	Error	Error	-6.105	80	5505	123	4580	164638	1932298	0.344	4.281	0	0	0
1	1	5	"A25"	"A25"	13475	27770	85	491	508	197	38	344	344	362	177	48	43	15	0	17685	15343	5482	35	1344	1344	1448	955	65	100	100	0	0.000	0.000	0.000	0.000	0.000	0.000	0.000	0.000	0.000	0.000	0.000	0.000	0.000	0.000	0.009	0.012	0.015	0.012	3.064	0.009	0.093	208	1660	100	147	16341	16488	164	13999	14163	Error	Error	-6.797	147	16341	164	13999	105664	3191326	0.825	14.550	0	0	0
1	2	5	"A25"	"A25"	13780	27765	85	472	507	226	44	337	337	370	303	81	26	3	0	14250	12689	4415	34	1335	1335	1447	983	67	100	100	0	0.000	0.000	0.000	0.000	0.000	0.000	0.000	0.000	0.000	0.000	0.000	0.000	0.000	0.000	0.010	0.015	0.019	0.017	2.620	0.012	0.107	208	1660	100	135	12915	13050	170	11354	11524	Error	Error	-6.580	135	12915	170	11354	105488	2639323	0.452	11.436	0	0	0
1	3	5	"A25"	"A25"	14075	27765	85	502	516	228	44	348	348	386	243	62	31	7	0	16341	14063	5148	36	1370	1370	1496	901	60	100	100	0	0.000	0.000	0.000	0.000	0.000	0.000	0.000	0.000	0.000	0.000	0.000	0.000	0.000	0.000	0.010	0.013	0.017	0.014	2.773	0.017	0.076	208	1660	100	154	14971	15125	168	12693	12861	Error	Error	-6.603	154	14971	168	12693	107262	2925107	0.535	13.948	0	0	0
1	4	5	"A26"	"A26"	14375	27760	100	477	510	237	46	340	340	369	190	51	41	18	0	12652	11194	4978	44	1349	1349	1392	347	24	96	92	0	0.000	0.000	0.000	0.000	0.000	0.000	0.000	0.000	0.000	0.000	0.000	0.000	0.000	0.000	0.012	0.017	0.023	0.023	3.838	0.015	0.130	316	2384	100	137	11303	11440	170	9845	10015	Error	Error	-6.366	137	11303	170	9845	161283	3537294	0.742	28.248	0	0	0
1	5	5	"A26"	"A26"	14675	27760	85	506	529	203	38	341	341	368	213	57	39	11	0	14945	15364	3764	24	1382	1382	1512	1003	66	100	100	0	0.000	0.000	0.000	0.000	0.000	0.000	0.000	0.000	0.000	0.000	0.000	0.000	0.000	0.000	0.012	0.013	0.015	0.012	2.776	0.011	0.114	208	1660	100	165	13563	13728	188	13982	14170	Error	Error	-6.361	165	13563	188	13982	110097	3195742	0.756	13.811	0	0	0
1	6	5	"A26"	"A26"	14980	27760	85	484	667	1539	230	341	341	370	183	49	43	19	0	11650	11537	3184	27	1364	1364	1489	1196	80	100	100	0	0.000	0.000	0.000	0.000	0.000	0.000	0.000	0.000	0.000	0.000	0.000	0.000	0.000	0.000	0.014	0.032	0.020	0.018	3.655	0.019	0.015	208	1660	100	143	10286	10429	326	10173	10499	Error	Error	-6.169	143	10286	326	10173	138818	2399666	1.623	8.401	0	0	0
1	7	5	"A27"	"A27"	15275	27755	100	513	613	548	89	364	364	957	5213	544	0	0	0	13449	11413	5074	44	1378	1378	2258	6148	272	76	45	0	0.000	0.000	0.000	0.000	0.000	0.000	0.000	0.000	0.000	0.000	0.000	0.000	0.000	0.000	0.012	0.025	0.020	0.022	4.753	0.769	0.630	316	2384	100	149	12071	12220	249	10035	10284	Error	Error	-6.340	149	12071	249	10035	193686	3606477	-0.066	1.489	0	0	0
1	8	5	"A27"	"A27"	15575	27755	100	463	502	224	44	352	352	383	230	60	29	7	0	13254	11419	6080	53	1361	1361	1410	445	31	90	87	0	0.000	0.000	0.000	0.000	0.000	0.000	0.000	0.000	0.000	0.000	0.000	0.000	0.000	0.000	0.009	0.015	0.019	0.021	4.562	0.011	0.054	316	2384	100	111	11893	12004	150	10058	10208	Error	Error	-6.743	111	11893	150	10058	158477	3608454	0.517	22.492	0	0	0
1	9	5	"A27"	"A27"	15875	27760	85	528	564	214	37	356	356	420	668	159	3	0	0	16240	16079	1924	11	1411	1411	1579	1193	75	100	100	0	0.000	0.000	0.000	0.000	0.000	0.000	0.000	0.000	0.000	0.000	0.000	0.000	0.000	0.000	0.012	0.014	0.014	0.012	2.991	0.010	0.007	208	1660	100	172	14829	15001	208	14668	14876	Error	Error	-6.430	172	14829	208	14668	117368	3344373	0.216	12.154	0	0	0
1	10	5	"A28"	"A28"	16175	27750	100	514	545	246	45	355	355	384	206	53	40	18	0	18014	15271	7944	52	1366	1366	1434	619	43	89	83	0	0.000	0.000	0.000	0.000	0.000	0.000	0.000	0.000	0.000	0.000	0.000	0.000	0.000	0.000	0.010	0.014	0.017	0.018	4.192	0.012	0.164	316	2384	100	159	16648	16807	190	13905	14095	Error	Error	-6.710	159	16648	190	13905	172270	4825479	0.782	22.354	0	0	0
1	11	5	"A28"	"A28"	16475	27750	100	503	552	256	46	356	356	385	190	49	43	19	0	18951	15253	7713	50	1397	1397	1460	545	37	91	85	0	0.000	0.000	0.000	0.000	0.000	0.000	0.000	0.000	0.000	0.000	0.000	0.000	0.000	0.000	0.008	0.014	0.016	0.017	3.511	0.013	0.183	316	2384	100	147	17554	17701	196	13856	14052	Error	Error	-6.900	147	17554	196	13856	174376	4820092	0.879	25.308	0	0	0
1	12	5	"A28"	"A28"	16780	27755	80	593	652	453	69	371	371	400	199	49	54	23	0	19872	19322	3270	16	1452	1452	1691	1621	95	100	100	0	0.000	0.000	0.000	0.000	0.000	0.000	0.000	0.000	0.000	0.000	0.000	0.000	0.000	0.000	0.012	0.016	0.015	0.012	3.102	0.014	0.143	208	1512	100	222	18420	18642	281	17870	18151	Error	Error	-6.375	222	18420	281	17870	135705	4018893	1.266	10.877	0	0	0
1	13	5	"A29"	"A29"	17070	27745	100	2541	2664	2019	75	365	365	395	208	52	81	76	0	12627	10528	5643	53	1431	1431	1492	654	43	82	77	0	0.000	0.000	0.000	0.000	0.000	0.000	0.000	0.000	0.000	0.000	0.000	0.000	0.000	0.000	0.194	0.253	0.228	0.254	2.091	0.255	0.726	316	2384	100	2176	11196	13372	2299	9097	11396	Error	Error	-2.363	2176	11196	2299	9097	841720	3326750	10.909	13.817	0	0	0
1	14	5	"A29"	"A29"	17370	27745	100	2240	2449	1791	73	368	368	402	239	59	79	75	0	13384	10981	6104	55	1398	1398	1474	775	52	80	77	0	0.000	0.000	0.000	0.000	0.000	0.000	0.000	0.000	0.000	0.000	0.000	0.000	0.000	0.000	0.156	0.217	0.200	0.212	1.942	0.215	0.751	316	2384	100	1872	11986	13858	2081	9583	11664	Error	Error	-2.679	1872	11986	2081	9583	773754	3470052	8.565	12.267	0	0	0
1	15	5	"A29"	"A29"	17670	27745	100	2399	2490	1688	67	377	377	412	251	60	81	76	0	13570	10896	5750	52	1430	1430	1519	924	60	79	76	0	0.000	0.000	0.000	0.000	0.000	0.000	0.000	0.000	0.000	0.000	0.000	0.000	0.000	0.000	0.167	0.223	0.219	0.236	2.272	0.231	0.790	316	2384	100	2022	12140	14162	2113	9466	11579	Error	Error	-2.586	2022	12140	2113	9466	786913	3443009	8.279	10.148	0	0	0
1	16	5	"A30"	"A30"	17970	27740	100	506	544	279	51	384	384	409	202	49	35	14	0	12306	10300	6221	60	1495	1495	1601	902	56	75	71	0	0.000	0.000	0.000	0.000	0.000	0.000	0.000	0.000	0.000	0.000	0.000	0.000	0.000	0.000	0.011	0.018	0.024	0.032	4.914	0.015	0.122	316	2384	100	122	10811	10933	160	8805	8965	Error	Error	-6.469	122	10811	160	8805	171761	3254939	0.668	9.644	0	0	0
1	17	5	"A30"	"A30"	18270	27740	100	541	597	389	65	389	389	417	207	49	41	17	0	12216	10033	5727	57	1537	1537	1706	954	55	77	74	0	0.000	0.000	0.000	0.000	0.000	0.000	0.000	0.000	0.000	0.000	0.000	0.000	0.000	0.000	0.014	0.024	0.029	0.039	5.989	0.021	0.141	316	2384	100	152	10679	10831	208	8496	8704	Error	Error	-6.135	152	10679	208	8496	188527	3170382	0.870	8.729	0	0	0
1	18	5	"A30"	"A30"	18570	27740	100	535	576	297	51	409	409	444	309	69	26	4	0	14534	11789	6813	57	1593	1593	1710	992	58	77	74	0	0.000	0.000	0.000	0.000	0.000	0.000	0.000	0.000	0.000	0.000	0.000	0.000	0.000	0.000	0.010	0.016	0.023	0.027	5.735	0.016	0.060	316	2384	100	126	12941	13067	167	10196	10363	Error	Error	-6.682	126	12941	167	10196	181927	3725172	0.427	10.160	0	0	0
1	1	6	"A31"	"A31"	13480	28065	100	476	489	217	44	328	328	354	187	52	42	18	0	18682	14647	8278	56	1311	1311	1479	1362	92	79	76	0	0.000	0.000	0.000	0.000	0.000	0.000	0.000	0.000	0.000	0.000	0.000	0.000	0.000	0.000	0.009	0.012	0.016	0.017	5.057	0.012	0.185	316	2384	100	148	17371	17519	161	13336	13497	Error	Error	-6.875	148	17371	161	13336	154598	4628551	0.722	9.668	0	0	0
1	2	6	"A31"	"A31"	13780	28065	100	469	496	235	47	314	314	341	173	50	47	23	0	17732	13619	7540	55	1283	1283	1410	1188	84	81	75	0	0.000	0.000	0.000	0.000	0.000	0.000	0.000	0.000	0.000	0.000	0.000	0.000	0.000	0.000	0.009	0.015	0.018	0.023	4.630	0.011	0.128	316	2384	100	155	16449	16604	182	12336	12518	Error	Error	-6.730	155	16449	182	12336	156578	4303489	0.896	10.277	0	0	0
1	3	6	"A31"	"A31"	14080	28065	100	449	469	210	44	318	318	348	188	54	36	14	0	16611	13330	6964	52	1282	1282	1380	972	70	84	78	0	0.000	0.000	0.000	0.000	0.000	0.000	0.000	0.000	0.000	0.000	0.000	0.000	0.000	0.000	0.009	0.013	0.016	0.017	3.996	0.011	0.133	316	2384	100	131	15329	15460	151	12048	12199	Error	Error	-6.871	131	15329	151	12048	148291	4212123	0.644	12.294	0	0	0
1	4	6	"A32"	"A32"	14380	28060	100	433	458	207	45	332	332	361	204	56	28	9	0	13406	10866	5931	54	1290	1290	1364	694	50	81	77	0	0.000	0.000	0.000	0.000	0.000	0.000	0.000	0.000	0.000	0.000	0.000	0.000	0.000	0.000	0.008	0.013	0.018	0.020	4.994	0.010	0.056	316	2384	100	101	12116	12217	126	9576	9702	Error	Error	-6.906	101	12116	126	9576	144876	3433565	0.475	13.692	0	0	0
1	5	6	"A32"	"A32"	14680	28060	100	390	415	180	43	326	326	365	341	93	11	0	0	11858	10309	6851	66	1276	1276	1390	1129	81	76	73	0	0.000	0.000	0.000	0.000	0.000	0.000	0.000	0.000	0.000	0.000	0.000	0.000	0.000	0.000	0.006	0.010	0.021	0.024	6.054	0.009	0.063	316	2384	100	64	10582	10646	89	9033	9122	Error	Error	-7.369	64	10582	89	9033	131182	3257655	0.147	7.900	0	0	0
1	6	6	"A32"	"A32"	14980	28060	100	448	514	541	105	331	331	361	181	50	40	15	0	14881	11880	6511	54	1338	1338	1437	803	55	81	76	0	0.000	0.000	0.000	0.000	0.000	0.000	0.000	0.000	0.000	0.000	0.000	0.000	0.000	0.000	0.009	0.017	0.018	0.021	5.754	0.011	0.037	316	2384	100	117	13543	13660	183	10542	10725	Error	Error	-6.855	117	13543	183	10542	162571	3754045	0.845	13.005	0	0	0
1	7	6	"A33"	"A33"	15280	28055	100	388	409	198	48	342	342	368	211	57	21	4	0	3640	5348	4550	85	1312	1312	1391	929	66	66	56	0	0.000	0.000	0.000	0.000	0.000	0.000	0.000	0.000	0.000	0.000	0.000	0.000	0.000	0.000	0.020	0.017	0.039	0.056	6.793	0.013	0.028	316	2384	100	46	2328	2374	67	4036	4103	Error	Error	-5.661	46	2328	67	4036	129317	1690057	0.194	4.259	0	0	0
1	8	6	"A33"	"A33"	15580	28055	100	360	388	186	47	346	346	377	278	73	10	1	0	3511	4621	3256	70	1333	1333	1399	612	43	70	63	0	0.000	0.000	0.000	0.000	0.000	0.000	0.000	0.000	0.000	0.000	0.000	0.000	0.000	0.000	0.006	0.013	0.047	0.060	7.347	0.013	0.028	316	2384	100	14	2178	2192	42	3288	3330	Error	Error	-7.281	14	2178	42	3288	122588	1460167	0.040	5.265	0	0	0
1	9	6	"A33"	"A33"	15880	28055	100	436	480	287	59	343	343	424	1435	338	0	0	0	4093	6093	4918	80	1337	1337	1457	1457	100	69	48	0	0.000	0.000	0.000	0.000	0.000	0.000	0.000	0.000	0.000	0.000	0.000	0.000	0.000	0.000	0.034	0.029	0.045	0.060	5.286	0.610	0.487	316	2384	100	93	2756	2849	137	4756	4893	Error	Error	-4.889	93	2756	137	4756	151610	1925416	0.039	3.182	0	0	0
1	10	6	"A34"	"A34"	16180	28050	100	434	453	240	52	332	332	363	189	52	30	10	0	9230	7652	4446	58	1304	1304	1429	996	69	73	70	0	0.000	0.000	0.000	0.000	0.000	0.000	0.000	0.000	0.000	0.000	0.000	0.000	0.000	0.000	0.013	0.019	0.026	0.033	5.520	0.014	0.067	316	2384	100	102	7926	8028	121	6348	6469	Error	Error	-6.280	102	7926	121	6348	143148	2418103	0.476	6.248	0	0	0
1	11	6	"A34"	"A34"	16480	28050	100	372	405	187	46	334	334	360	190	52	22	7	0	7222	6777	4144	61	1324	1324	1462	1047	71	73	69	0	0.000	0.000	0.000	0.000	0.000	0.000	0.000	0.000	0.000	0.000	0.000	0.000	0.000	0.000	0.006	0.013	0.028	0.035	7.303	0.010	0.039	316	2384	100	38	5898	5936	71	5453	5524	Error	Error	-7.278	38	5898	71	5453	127838	2141661	0.237	5.076	0	0	0
1	12	6	"A34"	"A34"	16780	28050	100	367	404	198	49	337	337	366	186	50	21	8	0	7488	6536	3711	56	1354	1354	1472	965	65	73	69	0	0.000	0.000	0.000	0.000	0.000	0.000	0.000	0.000	0.000	0.000	0.000	0.000	0.000	0.000	0.005	0.013	0.032	0.036	7.049	0.009	0.029	316	2384	100	30	6134	6164	67	5182	5249	Error	Error	-7.676	30	6134	67	5182	127685	2065420	0.204	5.248	0	0	0
1	13	6	"A35"	"A35"	17080	28045	100	400	415	208	50	335	335	363	189	52	25	6	0	6654	5928	3458	58	1345	1345	1462	810	55	74	68	0	0.000	0.000	0.000	0.000	0.000	0.000	0.000	0.000	0.000	0.000	0.000	0.000	0.000	0.000	0.012	0.017	0.035	0.046	5.630	0.017	0.071	316	2384	100	65	5309	5374	80	4583	4663	Error	Error	-6.352	65	5309	80	4583	131177	1873293	0.275	5.514	0	0	0
1	14	6	"A35"	"A35"	17375	28045	100	439	471	223	47	344	344	375	195	52	32	10	0	8961	7940	5178	65	1410	1410	1590	1180	74	69	66	0	0.000	0.000	0.000	0.000	0.000	0.000	0.000	0.000	0.000	0.000	0.000	0.000	0.000	0.000	0.013	0.019	0.029	0.043	6.547	0.014	0.092	316	2384	100	95	7551	7646	127	6530	6657	Error	Error	-6.313	95	7551	127	6530	148841	2509097	0.492	5.381	0	0	0
1	15	6	"A35"	"A35"	17675	28045	100	437	449	205	45	351	351	380	202	53	25	6	0	9773	8151	4825	59	1416	1416	1563	1042	66	75	71	0	0.000	0.000	0.000	0.000	0.000	0.000	0.000	0.000	0.000	0.000	0.000	0.000	0.000	0.000	0.010	0.015	0.025	0.034	6.456	0.011	0.040	316	2384	100	86	8357	8443	98	6735	6833	Error	Error	-6.603	86	8357	98	6735	142009	2575839	0.342	6.322	0	0	0
1	16	6	"A36"	"A36"	17975	28040	100	446	465	198	42	366	366	389	205	52	26	6	0	8279	7822	5806	74	1439	1439	1641	1211	73	63	60	0	0.000	0.000	0.000	0.000	0.000	0.000	0.000	0.000	0.000	0.000	0.000	0.000	0.000	0.000	0.012	0.016	0.026	0.043	7.146	0.015	0.097	316	2384	100	80	6840	6920	99	6383	6482	Error	Error	-6.418	80	6840	99	6383	146888	2471840	0.371	5.104	0	0	0
1	17	6	"A36"	"A36"	18275	28040	100	451	572	768	134	378	378	402	197	49	31	8	0	7627	8273	6397	77	1469	1469	1655	1353	81	68	64	0	0.000	0.000	0.000	0.000	0.000	0.000	0.000	0.000	0.000	0.000	0.000	0.000	0.000	0.000	0.012	0.029	0.033	0.044	6.503	0.031	0.127	316	2384	100	73	6158	6231	194	6804	6998	Error	Error	-6.398	73	6158	194	6804	180806	2614221	0.863	4.891	0	0	0
1	18	6	"A36"	"A36"	18575	28040	100	415	463	241	52	389	389	412	204	49	25	8	0	6991	7652	5369	70	1538	1538	1712	1187	69	68	65	0	0.000	0.000	0.000	0.000	0.000	0.000	0.000	0.000	0.000	0.000	0.000	0.000	0.000	0.000	0.005	0.012	0.030	0.041	6.537	0.015	0.089	316	2384	100	26	5453	5479	74	6114	6188	Error	Error	-7.712	26	5453	74	6114	146377	2417929	0.250	5.004	0	0	0
1	1	7	"A37"	"A37"	13480	28375	100	469	486	227	46	332	332	355	181	50	40	17	0	4801	5407	2123	39	1377	1377	1562	1014	64	99	82	0	0.000	0.000	0.000	0.000	0.000	0.000	0.000	0.000	0.000	0.000	0.000	0.000	0.000	0.000	0.040	0.038	0.058	0.044	3.394	0.021	0.069	316	2384	100	137	3424	3561	154	4030	4184	Error	Error	-4.643	137	3424	154	4030	153683	1708520	0.724	3.792	0	0	0
1	2	7	"A37"	"A37"	13780	28375	105	456	475	211	44	320	320	352	269	76	27	6	0	4758	5481	2188	39	1293	1293	1338	383	28	100	99	0	0.000	0.000	0.000	0.000	0.000	0.000	0.000	0.000	0.000	0.000	0.000	0.000	0.000	0.000	0.039	0.037	0.052	0.042	3.302	0.023	0.022	316	2572	100	136	3465	3601	155	4188	4343	Error	Error	-4.671	136	3465	155	4188	150185	1732033	0.457	10.817	0	0	0
1	3	7	"A37"	"A37"	14080	28370	100	466	481	197	40	324	324	351	192	54	42	11	0	4279	4832	2063	42	1332	1332	1459	855	58	98	81	0	0.000	0.000	0.000	0.000	0.000	0.000	0.000	0.000	0.000	0.000	0.000	0.000	0.000	0.000	0.048	0.045	0.064	0.055	3.063	0.026	0.054	316	2384	100	142	2947	3089	157	3500	3657	Error	Error	-4.375	142	2947	157	3500	151875	1527039	0.677	3.945	0	0	0
1	4	7	"A38"	"A38"	14385	28370	95	505	532	233	43	342	342	491	2275	463	0	0	0	17112	16271	3550	21	1361	1361	1598	2516	157	98	96	0	0.000	0.000	0.000	0.000	0.000	0.000	0.000	0.000	0.000	0.000	0.000	0.000	0.000	0.000	0.010	0.013	0.016	0.013	2.787	0.012	0.131	256	2088	100	163	15751	15914	190	14910	15100	Error	Error	-6.594	163	15751	190	14910	136110	4165275	0.018	5.832	0	0	0
1	5	7	"A38"	"A38"	14680	28365	85	476	518	262	50	328	328	349	192	55	40	19	0	16050	15740	2652	16	1335	1335	1418	592	41	100	100	0	0.000	0.000	0.000	0.000	0.000	0.000	0.000	0.000	0.000	0.000	0.000	0.000	0.000	0.000	0.010	0.013	0.015	0.012	2.735	0.011	0.073	208	1660	100	148	14715	14863	190	14405	14595	Error	Error	-6.636	148	14715	190	14405	107717	3273997	0.880	24.193	0	0	0
1	6	7	"A38"	"A38"	14985	28365	80	508	529	200	37	334	334	358	178	49	49	21	0	16930	17004	2566	15	1365	1365	1478	734	49	100	100	0	0.000	0.000	0.000	0.000	0.000	0.000	0.000	0.000	0.000	0.000	0.000	0.000	0.000	0.000	0.011	0.012	0.016	0.012	2.564	0.011	0.153	208	1512	100	174	15565	15739	195	15639	15834	Error	Error	-6.483	174	15565	195	15639	110110	3536933	0.961	21.153	0	0	0
1	7	7	"A39"	"A39"	15280	28365	85	478	510	242	47	337	337	409	894	218	1	0	0	12742	12437	5239	42	1331	1331	1423	1030	72	100	99	0	0.000	0.000	0.000	0.000	0.000	0.000	0.000	0.000	0.000	0.000	0.000	0.000	0.000	0.000	0.012	0.016	0.018	0.017	2.954	0.014	0.125	208	1660	100	141	11411	11552	173	11106	11279	Error	Error	-6.339	141	11411	173	11106	105981	2586882	0.113	10.693	0	0	0
1	8	7	"A39"	"A39"	15580	28365	85	483	493	217	44	345	345	380	220	57	33	11	0	12833	12531	5641	45	1339	1339	1385	414	29	100	100	0	0.000	0.000	0.000	0.000	0.000	0.000	0.000	0.000	0.000	0.000	0.000	0.000	0.000	0.000	0.012	0.013	0.019	0.016	3.059	0.011	0.063	208	1660	100	138	11494	11632	148	11192	11340	Error	Error	-6.380	138	11494	148	11192	102580	2606372	0.514	26.923	0	0	0
1	9	7	"A39"	"A39"	15880	28360	85	449	476	205	43	338	338	395	661	167	1	0	0	10766	11630	5707	49	1325	1325	1427	1295	90	100	93	0	0.000	0.000	0.000	0.000	0.000	0.000	0.000	0.000	0.000	0.000	0.000	0.000	0.000	0.000	0.012	0.013	0.021	0.018	2.829	0.045	0.077	208	1660	100	111	9441	9552	138	10305	10443	Error	Error	-6.410	111	9441	138	10305	98950	2419003	0.123	7.879	0	0	0
1	10	7	"A40"	"A40"	16180	28355	100	464	486	240	49	347	347	385	477	123	7	0	0	11482	11434	6190	54	1335	1335	1386	491	35	92	87	0	0.000	0.000	0.000	0.000	0.000	0.000	0.000	0.000	0.000	0.000	0.000	0.000	0.000	0.000	0.012	0.014	0.020	0.021	4.023	0.013	0.015	316	2384	100	117	10147	10264	139	10099	10238	Error	Error	-6.438	117	10147	139	10099	153676	3613048	0.212	20.464	0	0	0
1	11	7	"A40"	"A40"	16475	28355	100	445	480	257	53	342	342	373	229	61	30	6	0	11920	11593	6203	53	1347	1347	1405	520	37	92	88	0	0.000	0.000	0.000	0.000	0.000	0.000	0.000	0.000	0.000	0.000	0.000	0.000	0.000	0.000	0.010	0.013	0.018	0.020	3.681	0.010	0.045	316	2384	100	103	10573	10676	138	10246	10384	Error	Error	-6.682	103	10573	138	10246	151539	3663290	0.467	19.592	0	0	0
1	12	7	"A40"	"A40"	16775	28355	100	500	1466	6534	445	349	349	414	720	173	11	7	0	9212	10883	9239	84	1360	1360	1469	1098	74	87	79	0	0.000	0.000	0.000	0.000	0.000	0.000	0.000	0.000	0.000	0.000	0.000	0.000	0.000	0.000	0.019	0.117	0.033	0.037	3.986	0.574	0.460	316	2384	100	151	7852	8003	1117	9523	10640	Error	Error	-5.700	151	7852	1117	9523	463158	3439055	1.461	8.574	0	0	0
1	13	7	"A41"	"A41"	17075	28350	100	452	493	226	45	332	332	364	180	49	38	17	0	11467	9621	5079	52	1333	1333	1383	503	36	85	79	0	0.000	0.000	0.000	0.000	0.000	0.000	0.000	0.000	0.000	0.000	0.000	0.000	0.000	0.000	0.012	0.019	0.025	0.030	6.463	0.014	0.101	316	2384	100	120	10134	10254	161	8288	8449	Error	Error	-6.400	120	10134	161	8288	155724	3040244	0.717	16.378	0	0	0
1	14	7	"A41"	"A41"	17375	28350	100	503	526	264	50	354	354	381	206	54	39	13	0	15362	12233	6619	54	1395	1395	1469	747	50	82	77	0	0.000	0.000	0.000	0.000	0.000	0.000	0.000	0.000	0.000	0.000	0.000	0.000	0.000	0.000	0.011	0.016	0.020	0.025	5.639	0.015	0.135	316	2384	100	149	13967	14116	172	10838	11010	Error	Error	-6.551	149	13967	172	10838	166155	3865622	0.704	14.410	0	0	0
1	15	7	"A41"	"A41"	17675	28350	100	536	1146	4446	387	349	349	376	180	47	51	26	0	13155	12444	8227	66	1401	1401	1437	427	29	91	88	0	0.000	0.000	0.000	0.000	0.000	0.000	0.000	0.000	0.000	0.000	0.000	0.000	0.000	0.000	0.016	0.072	0.024	0.026	4.222	0.204	0.281	316	2384	100	187	11754	11941	797	11043	11840	Error	Error	-5.974	187	11754	797	11043	362154	3932188	4.278	25.778	0	0	0
1	16	7	"A42"	"A42"	17975	28345	100	424	468	217	46	361	361	392	246	62	21	6	0	8101	9801	6800	69	1413	1413	1455	394	27	82	78	0	0.000	0.000	0.000	0.000	0.000	0.000	0.000	0.000	0.000	0.000	0.000	0.000	0.000	0.000	0.009	0.013	0.020	0.026	6.655	0.011	0.061	316	2384	100	63	6688	6751	107	8388	8495	Error	Error	-6.730	63	6688	107	8388	147782	3097087	0.309	21.183	0	0	0
1	17	7	"A42"	"A42"	18275	28345	100	433	479	270	56	365	365	391	208	53	26	7	0	7757	9058	6211	68	1426	1426	1461	341	23	87	83	0	0.000	0.000	0.000	0.000	0.000	0.000	0.000	0.000	0.000	0.000	0.000	0.000	0.000	0.000	0.011	0.015	0.024	0.030	5.315	0.010	0.043	316	2384	100	68	6331	6399	114	7632	7746	Error	Error	-6.541	68	6331	114	7632	151286	2862305	0.423	22.279	0	0	0
1	18	7	"A42"	"A42"	18575	28345	100	490	533	250	46	395	395	566	2559	452	0	0	0	8934	11835	8935	75	1565	1565	1813	3213	177	63	52	0	0.000	0.000	0.000	0.000	0.000	0.000	0.000	0.000	0.000	0.000	0.000	0.000	0.000	0.000	0.013	0.013	0.021	0.027	6.095	0.014	0.096	316	2384	100	95	7369	7464	138	10270	10408	Error	Error	-6.277	95	7369	138	10270	168304	3739908	-0.013	3.119	0	0	0
1	1	8	"A43"	"A43"	13485	28675	90	494	526	212	40	329	329	354	185	52	46	20	0	20119	19319	4656	24	1319	1319	1370	338	24	100	100	0	0.000	0.000	0.000	0.000	0.000	0.000	0.000	0.000	0.000	0.000	0.000	0.000	0.000	0.000	0.009	0.011	0.012	0.010	2.801	0.009	0.143	256	1924	100	165	18800	18965	197	18000	18197	Error	Error	-6.832	165	18800	197	18000	134554	4945539	0.930	53.104	0	0	0
1	2	8	"A43"	"A43"	13785	28675	85	450	478	194	40	316	316	340	171	50	39	15	0	15703	15802	2561	16	1334	1334	1470	1063	72	100	100	0	0.000	0.000	0.000	0.000	0.000	0.000	0.000	0.000	0.000	0.000	0.000	0.000	0.000	0.000	0.009	0.011	0.012	0.011	2.803	0.009	0.096	208	1660	100	134	14369	14503	162	14468	14630	Error	Error	-6.745	134	14369	162	14468	99337	3286719	0.807	13.483	0	0	0
1	3	8	"A43"	"A43"	14085	28680	90	508	534	219	41	325	325	347	182	52	50	23	0	19371	18759	4873	25	1321	1321	1369	620	45	100	100	0	0.000	0.000	0.000	0.000	0.000	0.000	0.000	0.000	0.000	0.000	0.000	0.000	0.000	0.000	0.010	0.012	0.013	0.011	2.734	0.012	0.224	256	1924	100	183	18050	18233	209	17438	17647	Error	Error	-6.624	183	18050	209	17438	136725	4802200	1.027	28.048	0	0	0
1	4	8	"A44"	"A44"	14385	28675	90	405	442	183	41	327	327	375	644	171	1	0	0	9088	9220	2494	27	1296	1296	1381	1122	81	98	97	0	0.000	0.000	0.000	0.000	0.000	0.000	0.000	0.000	0.000	0.000	0.000	0.000	0.000	0.000	0.010	0.015	0.020	0.016	3.312	0.013	0.074	256	1924	100	78	7792	7870	115	7924	8039	Error	Error	-6.642	78	7792	115	7924	113253	2360223	0.104	6.987	0	0	0
1	5	8	"A44"	"A44"	14685	28675	90	427	445	193	43	322	322	354	200	56	30	7	0	8446	8261	2445	29	1317	1317	1359	459	33	99	98	0	0.000	0.000	0.000	0.000	0.000	0.000	0.000	0.000	0.000	0.000	0.000	0.000	0.000	0.000	0.015	0.018	0.023	0.022	2.958	0.013	0.040	256	1924	100	105	7129	7234	123	6944	7067	Error	Error	-6.085	105	7129	123	6944	113802	2114831	0.455	15.037	0	0	0
1	6	8	"A44"	"A44"	14985	28670	90	473	497	251	50	332	332	366	220	60	33	8	0	8714	8748	2496	28	1362	1362	1404	388	27	100	100	0	0.000	0.000	0.000	0.000	0.000	0.000	0.000	0.000	0.000	0.000	0.000	0.000	0.000	0.000	0.019	0.022	0.027	0.025	2.742	0.018	0.079	256	1924	100	141	7352	7493	165	7386	7551	Error	Error	-5.704	141	7352	165	7386	127148	2239404	0.595	18.928	0	0	0
1	7	8	"A45"	"A45"	15280	28665	85	418	435	180	41	342	342	471	1411	299	0	0	0	12463	12213	3541	28	1345	1345	1640	2700	164	100	92	0	0.000	0.000	0.000	0.000	0.000	0.000	0.000	0.000	0.000	0.000	0.000	0.000	0.000	0.000	0.007	0.009	0.014	0.012	3.273	0.009	0.045	208	1660	100	76	11118	11194	93	10868	10961	Error	Error	-7.193	76	11118	93	10868	90543	2540258	-0.026	3.916	0	0	0
1	8	8	"A45"	"A45"	15580	28670	85	421	457	205	44	325	325	355	228	64	24	8	0	8674	9099	2849	31	1345	1345	1397	502	35	100	100	0	0.000	0.000	0.000	0.000	0.000	0.000	0.000	0.000	0.000	0.000	0.000	0.000	0.000	0.000	0.013	0.017	0.021	0.019	2.846	0.011	0.053	208	1660	100	96	7329	7425	132	7754	7886	Error	Error	-6.254	96	7329	132	7754	95016	1892579	0.447	15.343	0	0	0
1	9	8	"A45"	"A45"	15880	28660	100	429	455	200	43	332	332	358	199	55	31	9	0	11174	10103	4863	48	1317	1317	1356	342	25	94	88	0	0.000	0.000	0.000	0.000	0.000	0.000	0.000	0.000	0.000	0.000	0.000	0.000	0.000	0.000	0.010	0.014	0.019	0.017	4.860	0.011	0.044	316	2384	100	97	9857	9954	123	8786	8909	Error	Error	-6.667	97	9857	123	8786	143648	3192494	0.487	25.576	0	0	0
1	10	8	"A47"	"A47"	16180	28660	100	452	485	216	44	335	335	361	185	51	37	14	0	11136	9798	4451	45	1343	1343	1378	408	29	93	88	0	0.000	0.000	0.000	0.000	0.000	0.000	0.000	0.000	0.000	0.000	0.000	0.000	0.000	0.000	0.012	0.018	0.022	0.023	4.915	0.012	0.074	316	2384	100	117	9793	9910	150	8455	8605	Error	Error	-6.387	117	9793	150	8455	153127	3096158	0.670	20.637	0	0	0
1	11	8	"A47"	"A47"	16480	28660	100	479	545	540	99	342	342	365	190	52	40	14	0	12861	11596	5520	47	1358	1358	1393	396	28	94	88	0	0.000	0.000	0.000	0.000	0.000	0.000	0.000	0.000	0.000	0.000	0.000	0.000	0.000	0.000	0.012	0.020	0.020	0.022	4.762	0.012	0.037	316	2384	100	137	11503	11640	203	10238	10441	Error	Error	-6.392	137	11503	203	10238	172271	3664371	0.947	25.765	0	0	0
1	12	8	"A47"	"A47"	16780	28655	100	448	478	217	45	346	346	374	190	50	37	12	0	11417	9820	5223	53	1375	1375	1459	929	63	79	76	0	0.000	0.000	0.000	0.000	0.000	0.000	0.000	0.000	0.000	0.000	0.000	0.000	0.000	0.000	0.010	0.016	0.023	0.024	5.025	0.013	0.077	316	2384	100	102	10042	10144	132	8445	8577	Error	Error	-6.621	102	10042	132	8445	151082	3103130	0.547	9.000	0	0	0
1	13	8	"A48"	"A48"	17080	28655	100	469	489	220	44	345	345	372	188	50	36	14	0	15180	12400	6360	51	1353	1353	1403	445	31	89	84	0	0.000	0.000	0.000	0.000	0.000	0.000	0.000	0.000	0.000	0.000	0.000	0.000	0.000	0.000	0.009	0.013	0.018	0.022	5.208	0.014	0.077	316	2384	100	124	13827	13951	144	11047	11191	Error	Error	-6.801	124	13827	144	11047	154577	3918549	0.622	24.712	0	0	0
1	14	8	"A48"	"A48"	17380	28655	100	427	471	244	51	360	360	432	1182	273	0	0	0	15544	12872	6758	52	1410	1410	1535	1628	106	81	78	0	0.000	0.000	0.000	0.000	0.000	0.000	0.000	0.000	0.000	0.000	0.000	0.000	0.000	0.000	0.005	0.010	0.014	0.016	5.709	0.013	0.014	316	2384	100	67	14134	14201	111	11462	11573	Error	Error	-7.721	67	14134	111	11462	148757	4067678	0.033	6.964	0	0	0
1	15	8	"A48"	"A48"	17680	28650	100	460	491	205	41	353	353	380	187	49	35	12	0	16350	13376	7218	53	1410	1410	1507	912	60	81	78	0	0.000	0.000	0.000	0.000	0.000	0.000	0.000	0.000	0.000	0.000	0.000	0.000	0.000	0.000	0.007	0.012	0.017	0.018	5.329	0.009	0.082	316	2384	100	107	14940	15047	138	11966	12104	Error	Error	-7.125	107	14940	138	11966	155018	4226703	0.594	13.014	0	0	0
1	16	8	"A49"	"A49"	17980	28650	100	460	469	200	42	356	356	450	1563	347	0	0	0	11898	9816	5432	55	1409	1409	1554	2071	133	74	70	0	0.000	0.000	0.000	0.000	0.000	0.000	0.000	0.000	0.000	0.000	0.000	0.000	0.000	0.000	0.010	0.013	0.022	0.029	5.891	0.181	0.197	316	2384	100	104	10489	10593	113	8407	8520	Error	Error	-6.656	104	10489	113	8407	148242	3101911	0.012	3.989	0	0	0
1	17	8	"A49"	"A49"	18280	28645	100	463	492	211	42	357	357	389	200	51	36	9	0	9950	9496	5844	61	1435	1435	1532	803	52	77	75	0	0.000	0.000	0.000	0.000	0.000	0.000	0.000	0.000	0.000	0.000	0.000	0.000	0.000	0.000	0.012	0.017	0.026	0.033	6.833	0.012	0.079	316	2384	100	106	8515	8621	135	8061	8196	Error	Error	-6.328	106	8515	135	8061	155596	3000726	0.515	9.918	0	0	0
1	18	8	"A49"	"A49"	18575	28645	100	488	495	193	38	376	376	404	213	52	27	6	0	10805	10009	6058	60	1541	1541	1635	828	50	77	74	0	0.000	0.000	0.000	0.000	0.000	0.000	0.000	0.000	0.000	0.000	0.000	0.000	0.000	0.000	0.012	0.014	0.022	0.028	4.856	0.012	0.087	316	2384	100	112	9264	9376	119	8468	8587	Error	Error	-6.370	112	9264	119	8468	156515	3162694	0.427	10.114	0	0	0
1	1	9	"A50"	"A50"	13485	28965	90	420	442	199	45	319	319	345	180	52	35	12	0	7964	7891	3733	47	1294	1294	1320	300	22	99	98	0	0.000	0.000	0.000	0.000	0.000	0.000	0.000	0.000	0.000	0.000	0.000	0.000	0.000	0.000	0.015	0.019	0.025	0.023	3.286	0.015	0.073	256	1924	100	101	6670	6771	123	6597	6720	Error	Error	-6.045	101	6670	123	6597	113035	2020111	0.539	21.903	0	0	0
1	2	9	"A50"	"A50"	13785	28960	85	469	491	215	43	333	333	355	175	49	43	14	0	10052	9904	4296	43	1352	1352	1396	334	23	100	100	0	0.000	0.000	0.000	0.000	0.000	0.000	0.000	0.000	0.000	0.000	0.000	0.000	0.000	0.000	0.016	0.018	0.021	0.020	3.229	0.014	0.090	208	1660	100	136	8700	8836	158	8552	8710	Error	Error	-5.999	136	8700	158	8552	102047	2060075	0.777	25.473	0	0	0
1	3	9	"A50"	"A50"	14080	28965	85	419	448	184	41	317	317	348	198	56	32	9	0	8465	8307	3021	36	1327	1327	1373	393	28	100	100	0	0.000	0.000	0.000	0.000	0.000	0.000	0.000	0.000	0.000	0.000	0.000	0.000	0.000	0.000	0.014	0.019	0.025	0.021	2.851	0.013	0.046	208	1660	100	102	7138	7240	131	6980	7111	Error	Error	-6.129	102	7138	131	6980	93172	1727781	0.505	17.644	0	0	0
1	4	9	"A51"	"A51"	14385	28960	85	478	504	292	57	335	335	366	261	71	26	6	0	13670	12999	3488	26	1364	1364	1465	837	57	100	100	0	0.000	0.000	0.000	0.000	0.000	0.000	0.000	0.000	0.000	0.000	0.000	0.000	0.000	0.000	0.012	0.015	0.018	0.015	3.010	0.012	0.103	208	1660	100	143	12306	12449	169	11635	11804	Error	Error	-6.427	143	12306	169	11635	104933	2703711	0.529	13.780	0	0	0
1	5	9	"A51"	"A51"	14680	28960	85	415	441	189	42	334	334	358	176	49	29	12	0	11733	11345	3021	26	1327	1327	1399	593	42	100	100	0	0.000	0.000	0.000	0.000	0.000	0.000	0.000	0.000	0.000	0.000	0.000	0.000	0.000	0.000	0.008	0.011	0.015	0.013	2.878	0.009	0.059	208	1660	100	81	10406	10487	107	10018	10125	Error	Error	-7.005	81	10406	107	10018	91777	2359818	0.472	16.772	0	0	0
1	6	9	"A51"	"A51"	14980	28960	85	446	473	206	43	343	343	363	173	47	36	13	0	12795	12830	3357	26	1382	1382	1464	678	46	100	100	0	0.000	0.000	0.000	0.000	0.000	0.000	0.000	0.000	0.000	0.000	0.000	0.000	0.000	0.000	0.009	0.011	0.016	0.013	2.964	0.010	0.072	208	1660	100	103	11413	11516	130	11448	11578	Error	Error	-6.792	103	11413	130	11448	98460	2668619	0.636	16.764	0	0	0
1	7	9	"A52"	"A52"	15285	28965	85	461	470	196	41	330	330	357	196	54	35	11	0	6817	6971	1537	22	1351	1351	1401	400	28	100	100	0	0.000	0.000	0.000	0.000	0.000	0.000	0.000	0.000	0.000	0.000	0.000	0.000	0.000	0.000	0.024	0.025	0.033	0.025	3.474	0.018	0.054	208	1660	100	131	5466	5597	140	5620	5760	Error	Error	-5.383	131	5466	140	5620	97813	1449900	0.577	13.925	0	0	0
1	8	9	"A52"	"A52"	15585	28960	90	459	492	247	50	330	330	356	183	51	40	13	0	9051	9187	2831	30	1366	1366	1388	304	21	100	99	0	0.000	0.000	0.000	0.000	0.000	0.000	0.000	0.000	0.000	0.000	0.000	0.000	0.000	0.000	0.017	0.021	0.024	0.021	2.923	0.017	0.084	256	1924	100	129	7685	7814	162	7821	7983	Error	Error	-5.897	129	7685	162	7821	125900	2351965	0.743	25.655	0	0	0
1	9	9	"A52"	"A52"	15885	28955	85	480	488	179	36	346	346	368	193	52	36	7	0	8325	8375	1712	20	1389	1389	1465	606	41	100	100	0	0.000	0.000	0.000	0.000	0.000	0.000	0.000	0.000	0.000	0.000	0.000	0.000	0.000	0.000	0.019	0.020	0.028	0.021	3.140	0.020	0.071	208	1660	100	134	6936	7070	142	6986	7128	Error	Error	-5.694	134	6936	142	6986	101545	1742008	0.622	11.403	0	0	0
1	10	9	"A53"	"A53"	16185	28955	100	441	453	198	43	343	343	377	301	79	16	1	0	7818	7195	3193	44	1339	1339	1381	365	26	91	86	0	0.000	0.000	0.000	0.000	0.000	0.000	0.000	0.000	0.000	0.000	0.000	0.000	0.000	0.000	0.015	0.019	0.034	0.034	4.682	0.016	0.066	316	2384	100	98	6479	6577	110	5856	5966	Error	Error	-6.047	98	6479	110	5856	143146	2273656	0.252	15.929	0	0	0
1	11	9	"A53"	"A53"	16490	28960	100	498	519	213	41	341	341	372	198	53	42	15	0	10921	10227	3532	34	1397	1397	1425	317	22	99	98	0	0.000	0.000	0.000	0.000	0.000	0.000	0.000	0.000	0.000	0.000	0.000	0.000	0.000	0.000	0.016	0.020	0.024	0.022	3.086	0.016	0.110	316	2384	100	157	9524	9681	178	8830	9008	Error	Error	-5.923	157	9524	178	8830	164080	3231796	0.742	27.767	0	0	0
1	12	9	"A53"	"A53"	16780	28950	100	490	629	1222	194	357	357	433	1760	406	1	0	0	12629	10995	5251	47	1434	1434	1520	1003	65	85	81	0	0.000	0.000	0.000	0.000	0.000	0.000	0.000	0.000	0.000	0.000	0.000	0.000	0.000	0.000	0.012	0.028	0.023	0.023	4.967	0.122	0.023	316	2384	100	133	11195	11328	272	9561	9833	Error	Error	-6.395	133	11195	272	9561	198892	3474370	0.111	9.447	0	0	0
1	13	9	"A54"	"A54"	17080	28945	100	443	481	218	45	345	345	378	205	54	31	11	0	9902	9170	5068	55	1421	1421	1486	581	39	84	77	0	0.000	0.000	0.000	0.000	0.000	0.000	0.000	0.000	0.000	0.000	0.000	0.000	0.000	0.000	0.012	0.018	0.024	0.029	4.871	0.012	0.070	316	2384	100	98	8481	8579	136	7749	7885	Error	Error	-6.435	98	8481	136	7749	151877	2897730	0.502	13.225	0	0	0
1	14	9	"A54"	"A54"	17385	28955	85	503	534	228	42	345	345	366	178	48	45	19	0	13028	12827	2382	18	1441	1441	1551	869	56	100	100	0	0.000	0.000	0.000	0.000	0.000	0.000	0.000	0.000	0.000	0.000	0.000	0.000	0.000	0.000	0.014	0.017	0.019	0.016	2.630	0.013	0.128	208	1660	100	158	11587	11745	189	11386	11575	Error	Error	-6.196	158	11587	189	11386	111129	2667962	0.944	12.976	0	0	0
1	15	9	"A54"	"A54"	17680	28945	100	495	500	216	43	351	351	377	186	49	40	15	0	12686	10438	5100	48	1439	1439	1482	534	36	87	83	0	0.000	0.000	0.000	0.000	0.000	0.000	0.000	0.000	0.000	0.000	0.000	0.000	0.000	0.000	0.013	0.017	0.026	0.030	5.555	0.012	0.082	316	2384	100	144	11247	11391	149	8999	9148	Error	Error	-6.287	144	11247	149	8999	157945	3298496	0.661	16.772	0	0	0
1	16	9	"A55"	"A55"	17980	28940	100	470	512	313	61	353	353	380	187	49	33	12	0	13589	11333	6985	61	1437	1437	1569	1100	70	74	70	0	0.000	0.000	0.000	0.000	0.000	0.000	0.000	0.000	0.000	0.000	0.000	0.000	0.000	0.000	0.010	0.016	0.019	0.029	6.775	0.011	0.076	316	2384	100	117	12152	12269	159	9896	10055	Error	Error	-6.699	117	12152	159	9896	161700	3581302	0.706	8.876	0	0	0
1	17	9	"A55"	"A55"	18280	28940	100	425	465	207	44	365	365	391	204	52	26	8	0	7695	9563	6546	68	1479	1479	1582	930	58	77	74	0	0.000	0.000	0.000	0.000	0.000	0.000	0.000	0.000	0.000	0.000	0.000	0.000	0.000	0.000	0.010	0.012	0.023	0.026	6.512	0.009	0.059	316	2384	100	60	6216	6276	100	8084	8184	Error	Error	-6.695	60	6216	100	8084	146897	3021982	0.363	8.582	0	0	0
1	18	9	"A55"	"A55"	18580	28940	100	461	493	219	44	366	366	400	326	81	16	1	0	6563	8599	6117	71	1523	1523	1641	1097	66	75	68	0	0.000	0.000	0.000	0.000	0.000	0.000	0.000	0.000	0.000	0.000	0.000	0.000	0.000	0.000	0.019	0.018	0.025	0.033	6.135	0.015	0.030	316	2384	100	95	5040	5135	127	7076	7203	Error	Error	-5.729	95	5040	127	7076	155853	2717152	0.285	6.343	0	0	0
1	1	10	"A56"	"A56"	13490	29270	100	433	457	201	43	312	312	374	1350	360	0	0	0	6315	5963	2747	46	1293	1293	1333	389	29	90	84	0	0.000	0.000	0.000	0.000	0.000	0.000	0.000	0.000	0.000	0.000	0.000	0.000	0.000	0.000	0.024	0.031	0.038	0.038	4.130	0.025	0.132	316	2384	100	121	5022	5143	145	4670	4815	Error	Error	-5.375	121	5022	145	4670	144346	1884316	0.061	11.902	0	0	0
1	2	10	"A56"	"A56"	13790	29270	100	437	479	229	47	312	312	360	466	129	10	1	0	6874	6414	2446	38	1321	1321	1395	1102	78	89	83	0	0.000	0.000	0.000	0.000	0.000	0.000	0.000	0.000	0.000	0.000	0.000	0.000	0.000	0.000	0.023	0.033	0.041	0.038	3.839	0.084	0.235	316	2384	100	125	5553	5678	167	5093	5260	Error	Error	-5.473	125	5553	167	5093	151401	2026691	0.255	4.554	0	0	0
1	3	10	"A56"	"A56"	14085	29270	100	451	446	198	44	321	321	340	173	50	39	11	0	7343	6740	3242	48	1315	1315	1347	344	25	87	83	0	0.000	0.000	0.000	0.000	0.000	0.000	0.000	0.000	0.000	0.000	0.000	0.000	0.000	0.000	0.022	0.023	0.033	0.039	4.646	0.017	0.071	316	2384	100	130	6028	6158	125	5425	5550	Error	Error	-5.535	130	6028	125	5425	140991	2129981	0.613	15.677	0	0	0
1	4	10	"A57"	"A57"	14385	29265	100	400	420	186	44	317	317	389	1468	377	0	0	0	12052	9948	5242	52	1278	1278	1327	537	40	85	80	0	0.000	0.000	0.000	0.000	0.000	0.000	0.000	0.000	0.000	0.000	0.000	0.000	0.000	0.000	0.008	0.012	0.020	0.021	5.080	0.043	0.007	316	2384	100	83	10774	10857	103	8670	8773	Error	Error	-7.020	83	10774	103	8670	132726	3143616	0.021	16.054	0	0	0
1	5	10	"A57"	"A57"	14685	29265	100	388	401	180	44	306	306	336	236	70	20	3	0	7846	7819	4310	55	1276	1276	1327	545	41	83	79	0	0.000	0.000	0.000	0.000	0.000	0.000	0.000	0.000	0.000	0.000	0.000	0.000	0.000	0.000	0.012	0.015	0.025	0.029	4.960	0.010	0.019	316	2384	100	82	6570	6652	95	6543	6638	Error	Error	-6.324	82	6570	95	6543	126647	2470900	0.275	11.912	0	0	0
1	6	10	"A57"	"A57"	14985	29265	100	420	452	221	48	321	321	347	176	50	36	13	0	12790	10860	5726	52	1275	1275	1338	634	47	84	79	0	0.000	0.000	0.000	0.000	0.000	0.000	0.000	0.000	0.000	0.000	0.000	0.000	0.000	0.000	0.009	0.014	0.020	0.022	4.650	0.012	0.107	316	2384	100	99	11515	11614	131	9585	9716	Error	Error	-6.862	99	11515	131	9585	142930	3431713	0.597	15.019	0	0	0
1	7	10	"A58"	"A58"	15285	29260	100	428	459	207	45	317	317	349	202	57	35	9	0	11473	9777	5382	55	1282	1282	1345	555	41	85	77	0	0.000	0.000	0.000	0.000	0.000	0.000	0.000	0.000	0.000	0.000	0.000	0.000	0.000	0.000	0.011	0.017	0.021	0.025	4.966	0.012	0.083	316	2384	100	111	10191	10302	142	8495	8637	Error	Error	-6.521	111	10191	142	8495	144926	3089524	0.545	15.193	0	0	0
1	8	10	"A58"	"A58"	15585	29260	100	367	417	251	60	315	315	342	180	52	24	12	0	8047	7492	4145	55	1291	1291	1353	601	44	82	78	0	0.000	0.000	0.000	0.000	0.000	0.000	0.000	0.000	0.000	0.000	0.000	0.000	0.000	0.000	0.008	0.016	0.024	0.025	5.226	0.010	0.034	316	2384	100	52	6756	6808	102	6201	6303	Error	Error	-7.022	52	6756	102	6201	131696	2367615	0.417	10.215	0	0	0
1	9	10	"A58"	"A58"	15885	29260	100	390	422	229	54	327	327	352	182	51	27	9	0	7165	7265	4189	57	1307	1307	1389	706	50	79	76	0	0.000	0.000	0.000	0.000	0.000	0.000	0.000	0.000	0.000	0.000	0.000	0.000	0.000	0.000	0.011	0.016	0.029	0.039	6.225	0.013	0.059	316	2384	100	63	5858	5921	95	5958	6053	Error	Error	-6.539	63	5858	95	5958	133320	2295615	0.385	8.323	0	0	0
1	10	10	"A59"	"A59"	16185	29255	100	450	488	345	70	335	335	616	3659	593	0	0	0	9303	8002	4473	55	1326	1326	1756	4015	228	68	49	0	0.000	0.000	0.000	0.000	0.000	0.000	0.000	0.000	0.000	0.000	0.000	0.000	0.000	0.000	0.014	0.023	0.028	0.034	5.236	0.015	0.047	316	2384	100	115	7977	8092	153	6676	6829	Error	Error	-6.116	115	7977	153	6676	154170	2528570	-0.035	1.556	0	0	0
1	11	10	"A59"	"A59"	16485	29255	100	376	402	178	44	329	329	356	207	58	21	3	0	9297	7769	4003	51	1328	1328	1439	896	62	79	74	0	0.000	0.000	0.000	0.000	0.000	0.000	0.000	0.000	0.000	0.000	0.000	0.000	0.000	0.000	0.006	0.011	0.022	0.027	4.850	0.012	0.039	316	2384	100	47	7969	8016	73	6441	6514	Error	Error	-7.406	47	7969	73	6441	127052	2455095	0.222	7.065	0	0	0
1	12	10	"A59"	"A59"	16785	29255	100	419	454	231	50	335	335	357	192	53	31	9	0	10521	8628	4570	52	1342	1342	1473	969	65	77	74	0	0.000	0.000	0.000	0.000	0.000	0.000	0.000	0.000	0.000	0.000	0.000	0.000	0.000	0.000	0.009	0.016	0.024	0.030	5.013	0.015	0.108	316	2384	100	84	9179	9263	119	7286	7405	Error	Error	-6.772	84	9179	119	7286	143612	2726367	0.505	7.384	0	0	0
1	13	10	"A60"	"A60"	17085	29250	100	351	383	171	44	330	330	372	398	106	5	0	0	3519	4960	3940	79	1340	1340	1423	905	63	64	53	0	0.000	0.000	0.000	0.000	0.000	0.000	0.000	0.000	0.000	0.000	0.000	0.000	0.000	0.000	0.010	0.015	0.038	0.055	8.569	0.008	0.010	316	2384	100	21	2179	2200	53	3620	3673	Error	Error	-6.697	21	2179	53	3620	121057	1567329	0.028	3.908	0	0	0
1	14	10	"A60"	"A60"	17385	29250	100	395	427	372	87	335	335	362	192	53	19	10	0	3050	4563	3494	76	1405	1405	1475	626	42	70	59	0	0.000	0.000	0.000	0.000	0.000	0.000	0.000	0.000	0.000	0.000	0.000	0.000	0.000	0.000	0.036	0.029	0.060	0.064	6.245	0.018	0.038	316	2384	100	60	1645	1705	92	3158	3250	Error	Error	-4.777	60	1645	92	3158	135043	1442065	0.339	4.933	0	0	0
1	15	10	"A60"	"A60"	17685	29250	100	374	407	194	47	343	343	364	180	49	24	9	0	2817	4609	3907	84	1393	1393	1440	473	32	71	58	0	0.000	0.000	0.000	0.000	0.000	0.000	0.000	0.000	0.000	0.000	0.000	0.000	0.000	0.000	0.022	0.020	0.076	0.093	6.822	0.013	0.039	316	2384	100	31	1424	1455	64	3216	3280	Error	Error	-5.522	31	1424	64	3216	128627	1456290	0.239	6.700	0	0	0
1	16	10	"A61"	"A61"	17985	29245	100	441	478	231	48	341	341	366	177	48	39	15	0	11744	9585	5804	60	1409	1409	1593	1423	89	71	68	0	0.000	0.000	0.000	0.000	0.000	0.000	0.000	0.000	0.000	0.000	0.000	0.000	0.000	0.000	0.010	0.017	0.022	0.023	4.907	0.014	0.131	316	2384	100	100	10335	10435	137	8176	8313	Error	Error	-6.691	100	10335	137	8176	151007	3028841	0.633	5.616	0	0	0
1	17	10	"A61"	"A61"	18285	29245	100	455	490	223	45	337	337	361	173	47	43	15	0	12726	10499	6310	60	1413	1413	1590	1311	82	74	72	0	0.000	0.000	0.000	0.000	0.000	0.000	0.000	0.000	0.000	0.000	0.000	0.000	0.000	0.000	0.010	0.017	0.022	0.024	4.775	0.015	0.170	316	2384	100	118	11313	11431	153	9086	9239	Error	Error	-6.583	118	11313	153	9086	154981	3317768	0.746	6.796	0	0	0
1	18	10	"A61"	"A61"	18585	29245	100	487	505	223	44	347	347	367	175	47	41	19	0	15586	12302	7339	59	1501	1501	1714	1708	99	74	70	0	0.000	0.000	0.000	0.000	0.000	0.000	0.000	0.000	0.000	0.000	0.000	0.000	0.000	0.000	0.010	0.015	0.018	0.025	6.157	0.012	0.156	316	2384	100	140	14085	14225	158	10801	10959	Error	Error	-6.653	140	14085	158	10801	159441	3887289	0.789	6.199	0	0	0
1	1	11	"A62"	"A62"	13495	29575	85	427	458	206	44	313	313	333	167	50	40	17	0	13127	12616	5092	40	1301	1301	1362	468	34	100	100	0	0.000	0.000	0.000	0.000	0.000	0.000	0.000	0.000	0.000	0.000	0.000	0.000	0.000	0.000	0.010	0.013	0.017	0.015	2.665	0.012	0.120	208	1660	100	114	11826	11940	145	11315	11460	Error	Error	-6.697	114	11826	145	11315	95325	2624197	0.749	24.047	0	0	0
1	2	11	"A62"	"A62"	13800	29580	85	504	523	230	43	329	329	351	202	57	46	12	0	14233	14201	4794	33	1355	1355	1429	527	36	100	100	0	0.000	0.000	0.000	0.000	0.000	0.000	0.000	0.000	0.000	0.000	0.000	0.000	0.000	0.000	0.014	0.015	0.019	0.015	2.852	0.013	0.104	208	1660	100	175	12878	13053	194	12846	13040	Error	Error	-6.201	175	12878	194	12846	108700	2953730	0.851	24.235	0	0	0
1	3	11	"A62"	"A62"	14095	29575	90	459	471	213	45	319	319	342	184	53	39	14	0	14073	13064	5107	39	1329	1329	1351	264	19	100	100	0	0.000	0.000	0.000	0.000	0.000	0.000	0.000	0.000	0.000	0.000	0.000	0.000	0.000	0.000	0.011	0.013	0.017	0.014	3.065	0.011	0.105	256	1924	100	140	12744	12884	152	11735	11887	Error	Error	-6.508	140	12744	152	11735	120658	3344390	0.701	44.367	0	0	0
1	4	11	"A63"	"A63"	14395	29570	90	487	515	199	38	321	321	360	251	69	35	6	0	16284	15790	3586	22	1330	1330	1384	444	32	100	100	0	0.000	0.000	0.000	0.000	0.000	0.000	0.000	0.000	0.000	0.000	0.000	0.000	0.000	0.000	0.011	0.013	0.015	0.012	2.840	0.011	0.158	256	1924	100	166	14954	15120	194	14460	14654	Error	Error	-6.493	166	14954	194	14460	131944	4042340	0.618	32.446	0	0	0
1	5	11	"A63"	"A63"	14690	29565	85	448	469	202	43	329	329	380	708	186	0	0	0	13044	13166	2332	17	1352	1352	1498	1350	90	100	100	0	0.000	0.000	0.000	0.000	0.000	0.000	0.000	0.000	0.000	0.000	0.000	0.000	0.000	0.000	0.010	0.012	0.017	0.015	2.387	0.036	0.041	208	1660	100	119	11692	11811	140	11814	11954	Error	Error	-6.618	119	11692	140	11814	97554	2738492	0.126	8.643	0	0	0
1	6	11	"A63"	"A63"	14995	29570	90	522	561	213	37	337	337	451	1816	402	0	0	0	16946	16630	3583	21	1367	1367	1527	2370	155	99	97	0	0.000	0.000	0.000	0.000	0.000	0.000	0.000	0.000	0.000	0.000	0.000	0.000	0.000	0.000	0.012	0.015	0.015	0.012	2.774	0.171	0.140	256	1924	100	185	15579	15764	224	15263	15487	Error	Error	-6.396	185	15579	224	15263	143657	4257283	0.061	6.373	0	0	0
1	7	11	"A64"	"A64"	15290	29565	85	470	494	197	39	328	328	347	167	48	45	18	0	10457	10624	2433	22	1354	1354	1409	468	33	100	100	0	0.000	0.000	0.000	0.000	0.000	0.000	0.000	0.000	0.000	0.000	0.000	0.000	0.000	0.000	0.016	0.018	0.023	0.018	2.697	0.016	0.103	208	1660	100	142	9103	9245	166	9270	9436	Error	Error	-6.002	142	9103	166	9270	102851	2209838	0.880	19.690	0	0	0
1	8	11	"A64"	"A64"	15595	29565	85	434	473	236	49	325	325	362	349	96	13	1	0	9524	9999	2404	24	1350	1350	1444	776	53	100	100	0	0.000	0.000	0.000	0.000	0.000	0.000	0.000	0.000	0.000	0.000	0.000	0.000	0.000	0.000	0.013	0.017	0.021	0.017	3.020	0.015	0.093	208	1660	100	109	8174	8283	148	8649	8797	Error	Error	-6.229	109	8174	148	8649	98305	2079873	0.318	11.024	0	0	0
1	9	11	"A64"	"A64"	15895	29565	90	482	503	233	46	337	337	363	242	66	32	5	0	13207	13127	3522	26	1388	1388	1424	331	23	100	100	0	0.000	0.000	0.000	0.000	0.000	0.000	0.000	0.000	0.000	0.000	0.000	0.000	0.000	0.000	0.012	0.014	0.017	0.015	2.700	0.010	0.039	256	1924	100	145	11819	11964	166	11739	11905	Error	Error	-6.349	145	11819	166	11739	128869	3360575	0.579	35.356	0	0	0
1	10	11	"A65"	"A65"	16190	29565	85	471	489	207	42	331	331	357	180	50	38	14	0	11902	12093	2397	19	1391	1391	1496	1055	70	100	100	0	0.000	0.000	0.000	0.000	0.000	0.000	0.000	0.000	0.000	0.000	0.000	0.000	0.000	0.000	0.013	0.015	0.017	0.015	2.918	0.011	0.093	208	1660	100	140	10511	10651	158	10702	10860	Error	Error	-6.230	140	10511	158	10702	101726	2515337	0.733	10.045	0	0	0
1	11	11	"A65"	"A65"	16490	29565	90	477	494	201	40	347	347	607	3358	553	0	0	0	12461	12555	3164	25	1397	1397	1721	3432	199	97	92	0	0.000	0.000	0.000	0.000	0.000	0.000	0.000	0.000	0.000	0.000	0.000	0.000	0.000	0.000	0.012	0.013	0.016	0.015	2.590	0.021	0.067	256	1924	100	130	11064	11194	147	11158	11305	Error	Error	-6.411	130	11064	147	11158	126336	3214061	-0.034	3.157	0	0	0
1	12	11	"A65"	"A65"	16790	29555	100	473	545	626	114	342	342	377	225	59	35	10	0	13726	12058	5331	44	1397	1397	1434	389	27	95	90	0	0.000	0.000	0.000	0.000	0.000	0.000	0.000	0.000	0.000	0.000	0.000	0.000	0.000	0.000	0.011	0.019	0.020	0.021	4.571	0.015	0.047	316	2384	100	131	12329	12460	203	10661	10864	Error	Error	-6.556	131	12329	203	10661	172212	3810367	0.747	27.311	0	0	0
1	13	11	"A66"	"A66"	17095	29560	85	535	547	218	39	345	345	372	197	52	47	17	0	16454	16054	2683	16	1460	1460	1556	859	55	100	100	0	0.000	0.000	0.000	0.000	0.000	0.000	0.000	0.000	0.000	0.000	0.000	0.000	0.000	0.000	0.013	0.014	0.016	0.013	2.618	0.013	0.130	208	1660	100	190	14994	15184	202	14594	14796	Error	Error	-6.302	190	14994	202	14594	113846	3339173	0.888	16.878	0	0	0
1	14	11	"A66"	"A66"	17395	29555	85	550	570	209	36	348	348	374	183	48	56	19	0	16260	16100	2566	15	1446	1446	1610	1255	77	100	100	0	0.000	0.000	0.000	0.000	0.000	0.000	0.000	0.000	0.000	0.000	0.000	0.000	0.000	0.000	0.014	0.015	0.016	0.014	2.493	0.013	0.162	208	1660	100	202	14814	15016	222	14654	14876	Error	Error	-6.196	202	14814	222	14654	118609	3348799	1.071	11.546	0	0	0
1	15	11	"A66"	"A66"	17690	29550	100	477	496	207	41	349	349	377	201	53	33	13	0	15426	12930	6195	47	1453	1453	1485	373	25	93	88	0	0.000	0.000	0.000	0.000	0.000	0.000	0.000	0.000	0.000	0.000	0.000	0.000	0.000	0.000	0.009	0.013	0.016	0.020	5.446	0.010	0.063	316	2384	100	128	13973	14101	147	11477	11624	Error	Error	-6.770	128	13973	147	11477	156766	4085854	0.592	30.684	0	0	0
1	16	11	"A67"	"A67"	17990	29550	100	488	496	208	41	354	354	383	186	48	39	13	0	14514	12551	6268	49	1469	1469	1506	345	22	94	87	0	0.000	0.000	0.000	0.000	0.000	0.000	0.000	0.000	0.000	0.000	0.000	0.000	0.000	0.000	0.010	0.013	0.018	0.021	4.399	0.010	0.088	316	2384	100	134	13045	13179	142	11082	11224	Error	Error	-6.605	134	13045	142	11082	156838	3966135	0.608	32.014	0	0	0
1	17	11	"A67"	"A67"	18290	29555	85	527	554	220	39	348	348	371	176	47	50	26	0	16700	16519	3513	21	1510	1510	1635	1083	66	100	100	0	0.000	0.000	0.000	0.000	0.000	0.000	0.000	0.000	0.000	0.000	0.000	0.000	0.000	0.000	0.012	0.014	0.016	0.013	2.596	0.011	0.156	208	1660	100	179	15190	15369	206	15009	15215	Error	Error	-6.407	179	15190	206	15009	115321	3436039	1.040	13.743	0	0	0
1	18	11	"A67"	"A67"	18590	29545	100	510	532	252	47	366	366	389	196	50	40	12	0	11924	11451	6727	58	1543	1543	1595	584	36	87	81	0	0.000	0.000	0.000	0.000	0.000	0.000	0.000	0.000	0.000	0.000	0.000	0.000	0.000	0.000	0.014	0.017	0.021	0.027	4.238	0.013	0.136	316	2384	100	144	10381	10525	166	9908	10074	Error	Error	-6.172	144	10381	166	9908	168234	3618439	0.730	16.877	0	0	0
1	1	12	"A68"	"A68"	13500	29880	90	391	425	190	44	305	305	342	248	72	24	4	0	10802	10174	3543	34	1232	1232	1279	781	61	100	98	0	0.000	0.000	0.000	0.000	0.000	0.000	0.000	0.000	0.000	0.000	0.000	0.000	0.000	0.000	0.009	0.013	0.018	0.014	3.678	0.011	0.076	256	1924	100	86	9570	9656	120	8942	9062	Error	Error	-6.798	86	9570	120	8942	108783	2604611	0.335	11.389	0	0	0
1	2	12	"A68"	"A68"	13800	29875	85	432	451	197	43	312	312	337	165	48	40	15	0	12481	11462	3850	33	1312	1312	1377	594	43	100	100	0	0.000	0.000	0.000	0.000	0.000	0.000	0.000	0.000	0.000	0.000	0.000	0.000	0.000	0.000	0.011	0.014	0.016	0.015	3.133	0.011	0.090	208	1660	100	120	11169	11289	139	10150	10289	Error	Error	-6.540	120	11169	139	10150	93845	2384038	0.691	16.978	0	0	0
1	3	12	"A68"	"A68"	14100	29880	90	424	450	209	46	310	310	331	161	48	41	16	0	11668	11013	3524	31	1266	1266	1297	276	21	100	100	0	0.000	0.000	0.000	0.000	0.000	0.000	0.000	0.000	0.000	0.000	0.000	0.000	0.000	0.000	0.011	0.014	0.019	0.017	2.951	0.011	0.083	256	1924	100	114	10402	10516	140	9747	9887	Error	Error	-6.512	114	10402	140	9747	115131	2819303	0.739	35.203	0	0	0
1	4	12	"A69"	"A69"	14400	29875	90	505	518	194	37	310	310	339	207	61	47	14	0	18634	17817	3989	22	1314	1314	1339	310	23	100	100	0	0.000	0.000	0.000	0.000	0.000	0.000	0.000	0.000	0.000	0.000	0.000	0.000	0.000	0.000	0.011	0.013	0.014	0.012	2.612	0.011	0.106	256	1924	100	195	17320	17515	208	16503	16711	Error	Error	-6.473	195	17320	208	16503	132646	4561189	0.865	53.155	0	0	0
1	5	12	"A69"	"A69"	14695	29870	85	507	527	229	43	305	305	330	164	49	57	24	0	17488	17133	3367	19	1305	1305	1482	1325	89	100	100	0	0.000	0.000	0.000	0.000	0.000	0.000	0.000	0.000	0.000	0.000	0.000	0.000	0.000	0.000	0.012	0.014	0.015	0.011	3.020	0.012	0.167	208	1660	100	202	16183	16385	222	15828	16050	Error	Error	-6.324	202	16183	222	15828	109655	3563654	1.201	11.812	0	0	0
1	6	12	"A69"	"A69"	15000	29875	90	489	521	206	39	321	321	345	188	54	46	20	0	18877	18495	3728	20	1305	1305	1338	279	20	100	100	0	0.000	0.000	0.000	0.000	0.000	0.000	0.000	0.000	0.000	0.000	0.000	0.000	0.000	0.000	0.010	0.012	0.012	0.010	2.786	0.010	0.066	256	1924	100	168	17572	17740	200	17190	17390	Error	Error	-6.709	168	17572	200	17190	133411	4734608	0.936	61.495	0	0	0
1	7	12	"A70"	"A70"	15295	29870	85	460	500	269	53	312	312	333	161	48	47	21	0	14217	14391	2692	18	1308	1308	1393	719	51	100	100	0	0.000	0.000	0.000	0.000	0.000	0.000	0.000	0.000	0.000	0.000	0.000	0.000	0.000	0.000	0.011	0.014	0.016	0.014	2.741	0.012	0.114	208	1660	100	148	12909	13057	188	13083	13271	Error	Error	-6.447	148	12909	188	13083	103936	2993261	1.037	18.078	0	0	0
1	8	12	"A70"	"A70"	15595	29865	100	398	449	290	64	312	312	341	204	59	28	9	0	10323	9016	5032	55	1277	1277	1307	313	23	92	87	0	0.000	0.000	0.000	0.000	0.000	0.000	0.000	0.000	0.000	0.000	0.000	0.000	0.000	0.000	0.010	0.018	0.021	0.023	4.649	0.016	0.077	316	2384	100	86	9046	9132	137	7739	7876	Error	Error	-6.717	86	9046	137	7739	142025	2849075	0.529	24.629	0	0	0
1	9	12	"A70"	"A70"	15895	29870	85	447	467	215	46	315	315	336	163	48	44	16	0	13460	13203	2387	18	1299	1299	1413	933	66	100	100	0	0.000	0.000	0.000	0.000	0.000	0.000	0.000	0.000	0.000	0.000	0.000	0.000	0.000	0.000	0.011	0.013	0.017	0.014	2.447	0.012	0.118	208	1660	100	132	12161	12293	152	11904	12056	Error	Error	-6.526	132	12161	152	11904	97121	2746156	0.804	12.637	0	0	0
1	10	12	"A71"	"A71"	16195	29860	100	391	416	191	45	313	313	346	313	90	12	1	0	10523	8927	4389	49	1281	1281	1315	406	30	89	82	0	0.000	0.000	0.000	0.000	0.000	0.000	0.000	0.000	0.000	0.000	0.000	0.000	0.000	0.000	0.008	0.013	0.018	0.019	5.637	0.008	0.029	316	2384	100	78	9242	9320	103	7646	7749	Error	Error	-6.889	78	9242	103	7646	131376	2820957	0.224	18.749	0	0	0
1	11	12	"A71"	"A71"	16495	29860	100	450	464	201	43	318	318	344	167	48	45	14	0	13837	12000	5707	47	1317	1317	1359	474	34	91	87	0	0.000	0.000	0.000	0.000	0.000	0.000	0.000	0.000	0.000	0.000	0.000	0.000	0.000	0.000	0.011	0.014	0.019	0.019	4.050	0.012	0.139	316	2384	100	132	12520	12652	146	10683	10829	Error	Error	-6.568	132	12520	146	10683	146467	3792032	0.719	22.449	0	0	0
1	12	12	"A71"	"A71"	16795	29860	100	473	507	294	57	308	308	338	176	52	48	19	0	13451	11596	5503	47	1351	1351	1398	534	38	91	86	0	0.000	0.000	0.000	0.000	0.000	0.000	0.000	0.000	0.000	0.000	0.000	0.000	0.000	0.000	0.014	0.019	0.022	0.022	3.764	0.015	0.145	316	2384	100	165	12100	12265	199	10245	10444	Error	Error	-6.196	165	12100	199	10245	160071	3664228	0.960	19.097	0	0	0
1	13	12	"A72"	"A72"	17095	29855	100	433	441	173	39	325	325	351	191	54	29	8	0	4603	4928	2600	52	1395	1395	1449	439	30	85	78	0	0.000	0.000	0.000	0.000	0.000	0.000	0.000	0.000	0.000	0.000	0.000	0.000	0.000	0.000	0.034	0.033	0.044	0.050	4.167	0.020	0.051	316	2384	100	108	3208	3316	116	3533	3649	Error	Error	-4.893	108	3208	116	3533	139383	1557281	0.471	7.925	0	0	0
1	14	12	"A72"	"A72"	17395	29855	100	442	473	200	42	372	372	397	197	49	29	8	0	5974	6014	2762	45	1443	1443	1498	405	27	88	86	0	0.000	0.000	0.000	0.000	0.000	0.000	0.000	0.000	0.000	0.000	0.000	0.000	0.000	0.000	0.015	0.022	0.038	0.043	4.795	0.018	0.039	316	2384	100	70	4531	4601	101	4571	4672	Error	Error	-6.016	70	4531	101	4571	149320	1900487	0.386	11.151	0	0	0
1	15	12	"A72"	"A72"	17695	29855	100	461	484	202	41	356	356	408	760	186	0	0	0	6363	6265	2886	46	1461	1461	1571	1586	100	79	72	0	0.000	0.000	0.000	0.000	0.000	0.000	0.000	0.000	0.000	0.000	0.000	0.000	0.000	0.000	0.021	0.027	0.041	0.041	4.338	0.022	0.083	316	2384	100	105	4902	5007	128	4804	4932	Error	Error	-5.545	105	4902	128	4804	152862	1979586	0.100	2.960	0	0	0
1	16	12	"A73"	"A73"	18000	29855	80	376	410	201	49	339	339	361	168	46	24	10	0	3598	4441	2369	53	1444	1444	1490	610	40	92	70	0	0.000	0.000	0.000	0.000	0.000	0.000	0.000	0.000	0.000	0.000	0.000	0.000	0.000	0.000	0.017	0.024	0.060	0.045	4.323	0.011	0.013	208	1512	100	37	2154	2191	71	2997	3068	Error	Error	-5.863	37	2154	71	2997	85382	923759	0.292	4.838	0	0	0
1	17	12	"A73"	"A73"	18290	29850	100	388	410	189	46	343	343	364	177	48	23	7	0	2467	3503	2600	74	1438	1438	1456	266	18	79	69	0	0.000	0.000	0.000	0.000	0.000	0.000	0.000	0.000	0.000	0.000	0.000	0.000	0.000	0.000	0.044	0.032	0.115	0.115	5.643	0.014	0.017	316	2384	100	45	1029	1074	67	2065	2132	Error	Error	-4.515	45	1029	67	2065	129657	1107092	0.260	7.695	0	0	0
1	18	12	"A73"	"A73"	18590	29850	100	360	379	167	44	355	355	410	930	226	0	0	0	2309	3015	1937	64	1501	1501	1592	1372	86	31	18	0	0.000	0.000	0.000	0.000	0.000	0.000	0.000	0.000	0.000	0.000	0.000	0.000	0.000	0.000	0.006	0.016	0.121	0.120	6.581	0.481	0.552	316	2384	100	5	808	813	24	1514	1538	Error	Error	-7.336	5	808	24	1514	119855	952808	-0.033	1.037	0	0	0
1	1	13	"A74"	"A74"	13495	30170	85	463	487	331	67	312	312	337	174	51	45	13	0	12047	11848	2198	18	1317	1317	1378	566	41	100	100	0	0.000	0.000	0.000	0.000	0.000	0.000	0.000	0.000	0.000	0.000	0.000	0.000	0.000	0.000	0.014	0.017	0.019	0.015	2.934	0.015	0.096	208	1660	100	151	10730	10881	175	10531	10706	Error	Error	-6.151	151	10730	175	10531	101222	2464432	0.862	18.498	0	0	0
1	2	13	"A74"	"A74"	13800	30165	85	472	498	199	39	311	311	335	172	51	49	21	0	12228	12541	2969	23	1344	1344	1452	908	62	100	100	0	0.000	0.000	0.000	0.000	0.000	0.000	0.000	0.000	0.000	0.000	0.000	0.000	0.000	0.000	0.015	0.017	0.019	0.017	2.343	0.014	0.174	208	1660	100	161	10884	11045	187	11197	11384	Error	Error	-6.079	161	10884	187	11197	103611	2608488	0.948	12.213	0	0	0
1	3	13	"A74"	"A74"	14095	30165	85	415	433	187	43	318	318	438	1879	428	0	0	0	12433	12192	3132	25	1354	1354	1626	2814	173	100	93	0	0.000	0.000	0.000	0.000	0.000	0.000	0.000	0.000	0.000	0.000	0.000	0.000	0.000	0.000	0.009	0.011	0.016	0.012	3.211	0.008	0.055	208	1660	100	97	11079	11176	115	10838	10953	Error	Error	-6.836	97	11079	115	10838	90061	2535963	-0.003	3.755	0	0	0
1	4	13	"A75"	"A75"	14395	30165	85	469	494	208	42	325	325	354	228	64	33	8	0	9125	9148	1627	17	1399	1399	1500	586	39	100	100	0	0.000	0.000	0.000	0.000	0.000	0.000	0.000	0.000	0.000	0.000	0.000	0.000	0.000	0.000	0.019	0.022	0.025	0.021	3.076	0.018	0.050	208	1660	100	144	7726	7870	169	7749	7918	Error	Error	-5.746	144	7726	169	7749	102829	1902852	0.614	13.051	0	0	0
1	5	13	"A75"	"A75"	14695	30160	85	470	498	196	39	315	315	346	197	56	40	13	0	8728	8990	1902	21	1361	1361	1466	720	49	100	100	0	0.000	0.000	0.000	0.000	0.000	0.000	0.000	0.000	0.000	0.000	0.000	0.000	0.000	0.000	0.021	0.024	0.027	0.022	2.837	0.019	0.110	208	1660	100	155	7367	7522	183	7629	7812	Error	Error	-5.571	155	7367	183	7629	103508	1869972	0.772	10.450	0	0	0
1	6	13	"A75"	"A75"	14995	30165	90	440	467	207	44	325	325	520	2658	511	0	0	0	9406	9376	2575	27	1370	1370	1712	3248	189	95	76	0	0.000	0.000	0.000	0.000	0.000	0.000	0.000	0.000	0.000	0.000	0.000	0.000	0.000	0.000	0.014	0.018	0.025	0.021	2.822	0.017	0.112	256	1924	100	115	8036	8151	142	8006	8148	Error	Error	-6.127	115	8036	142	8006	119494	2400252	-0.020	2.360	0	0	0
1	7	13	"A76"	"A76"	15300	30165	95	449	474	207	43	320	320	342	171	50	41	15	0	8187	8055	1909	23	1348	1348	1374	338	24	100	100	0	0.000	0.000	0.000	0.000	0.000	0.000	0.000	0.000	0.000	0.000	0.000	0.000	0.000	0.000	0.019	0.023	0.029	0.026	2.570	0.018	0.082	256	2088	100	129	6839	6968	154	6707	6861	Error	Error	-5.728	129	6839	154	6707	121351	2062112	0.772	19.766	0	0	0
1	8	13	"A76"	"A76"	15595	30160	85	500	524	218	41	322	322	346	164	47	52	24	0	11464	11532	3246	28	1370	1370	1468	700	47	100	100	0	0.000	0.000	0.000	0.000	0.000	0.000	0.000	0.000	0.000	0.000	0.000	0.000	0.000	0.000	0.018	0.020	0.023	0.018	2.604	0.017	0.149	208	1660	100	178	10094	10272	202	10162	10364	Error	Error	-5.825	178	10094	202	10162	108998	2398701	1.085	14.377	0	0	0
1	9	13	"A76"	"A76"	15895	30160	85	456	483	201	41	323	323	351	183	52	38	14	0	10286	10307	1804	17	1410	1410	1512	606	40	100	100	0	0.000	0.000	0.000	0.000	0.000	0.000	0.000	0.000	0.000	0.000	0.000	0.000	0.000	0.000	0.015	0.018	0.024	0.020	2.523	0.014	0.079	208	1660	100	133	8876	9009	160	8897	9057	Error	Error	-6.060	133	8876	160	8897	100385	2143902	0.721	14.513	0	0	0
1	10	13	"A77"	"A77"	16190	30155	100	466	469	187	39	323	323	359	369	102	10	0	0	5252	5135	2529	49	1366	1366	1428	465	32	80	76	0	0.000	0.000	0.000	0.000	0.000	0.000	0.000	0.000	0.000	0.000	0.000	0.000	0.000	0.000	0.037	0.039	0.050	0.055	4.398	0.031	0.083	316	2384	100	143	3886	4029	146	3769	3915	Error	Error	-4.764	143	3886	146	3769	148083	1622697	0.298	7.972	0	0	0
1	11	13	"A77"	"A77"	16490	30150	100	499	523	234	44	320	320	354	216	61	43	15	0	5073	4994	2220	44	1404	1404	1464	547	37	85	81	0	0.000	0.000	0.000	0.000	0.000	0.000	0.000	0.000	0.000	0.000	0.000	0.000	0.000	0.000	0.049	0.057	0.073	0.066	3.570	0.042	0.139	316	2384	100	179	3669	3848	203	3590	3793	Error	Error	-4.357	179	3669	203	3590	165357	1578259	0.782	6.453	0	0	0
1	12	13	"A77"	"A77"	16790	30150	100	455	462	195	42	316	316	342	176	51	39	14	0	4793	4348	1833	42	1341	1341	1366	326	23	83	78	0	0.000	0.000	0.000	0.000	0.000	0.000	0.000	0.000	0.000	0.000	0.000	0.000	0.000	0.000	0.040	0.049	0.056	0.062	3.939	0.040	0.135	316	2384	100	139	3452	3591	146	3007	3153	Error	Error	-4.634	139	3452	146	3007	146124	1373962	0.682	9.147	0	0	0
1	13	13	"A78"	"A78"	17090	30150	100	478	520	242	46	338	338	357	170	47	46	19	0	7121	6549	2737	41	1448	1448	1599	811	50	85	82	0	0.000	0.000	0.000	0.000	0.000	0.000	0.000	0.000	0.000	0.000	0.000	0.000	0.000	0.000	0.025	0.036	0.042	0.042	3.549	0.028	0.135	316	2384	100	140	5673	5813	182	5101	5283	Error	Error	-5.341	140	5673	182	5101	164388	2069480	0.959	6.104	0	0	0
1	14	13	"A78"	"A78"	17390	30145	100	477	511	231	45	336	336	367	266	72	28	7	0	6854	6119	2983	48	1410	1410	1481	540	36	80	76	0	0.000	0.000	0.000	0.000	0.000	0.000	0.000	0.000	0.000	0.000	0.000	0.000	0.000	0.000	0.026	0.037	0.046	0.045	4.272	0.034	0.187	316	2384	100	141	5444	5585	175	4709	4884	Error	Error	-5.271	141	5444	175	4709	161345	1933647	0.541	8.589	0	0	0
1	15	13	"A78"	"A78"	17690	30145	100	496	590	678	114	338	338	362	182	50	44	17	0	6274	5759	2172	37	1453	1453	1531	539	35	89	84	0	0.000	0.000	0.000	0.000	0.000	0.000	0.000	0.000	0.000	0.000	0.000	0.000	0.000	0.000	0.033	0.059	0.047	0.049	4.461	0.037	0.042	316	2384	100	158	4821	4979	252	4306	4558	Error	Error	-4.931	158	4821	252	4306	186514	1819787	1.253	7.844	0	0	0
1	16	13	"A79"	"A79"	17990	30145	100	432	463	199	42	335	335	362	227	62	27	7	0	9520	7637	4077	53	1449	1449	1495	481	32	80	75	0	0.000	0.000	0.000	0.000	0.000	0.000	0.000	0.000	0.000	0.000	0.000	0.000	0.000	0.000	0.012	0.021	0.025	0.034	5.671	0.014	0.042	316	2384	100	97	8071	8168	128	6188	6316	Error	Error	-6.379	97	8071	128	6188	146288	2413363	0.445	12.769	0	0	0
1	17	13	"A79"	"A79"	18290	30140	100	483	511	230	45	345	345	387	489	126	6	0	0	8589	8655	5366	61	1498	1498	1640	1405	85	73	70	0	0.000	0.000	0.000	0.000	0.000	0.000	0.000	0.000	0.000	0.000	0.000	0.000	0.000	0.000	0.019	0.023	0.031	0.034	4.441	0.047	0.125	316	2384	100	138	7091	7229	166	7157	7323	Error	Error	-5.683	138	7091	166	7157	161415	2735016	0.254	4.993	0	0	0
1	18	13	"A79"	"A79"	18590	30140	100	442	476	205	43	362	362	382	176	46	33	15	0	7943	8676	5855	67	1553	1553	1645	801	48	74	70	0	0.000	0.000	0.000	0.000	0.000	0.000	0.000	0.000	0.000	0.000	0.000	0.000	0.000	0.000	0.013	0.016	0.024	0.031	5.567	0.013	0.110	316	2384	100	80	6390	6470	114	7123	7237	Error	Error	-6.320	80	6390	114	7123	150539	2741462	0.534	8.778	0	0	0
1	1	14	"A80"	"A80"	13505	30475	85	501	501	219	43	308	308	335	174	51	52	19	0	11409	10658	3561	33	1289	1289	1369	572	41	100	100	0	0.000	0.000	0.000	0.000	0.000	0.000	0.000	0.000	0.000	0.000	0.000	0.000	0.000	0.000	0.019	0.021	0.027	0.024	2.255	0.017	0.163	208	1660	100	193	10120	10313	193	9369	9562	Error	Error	-5.712	193	10120	193	9369	104287	2216845	0.954	16.240	0	0	0
1	2	14	"A80"	"A80"	13805	30480	90	485	512	213	41	316	316	338	174	51	48	21	0	12351	11070	4490	40	1314	1314	1345	314	23	100	99	0	0.000	0.000	0.000	0.000	0.000	0.000	0.000	0.000	0.000	0.000	0.000	0.000	0.000	0.000	0.015	0.020	0.022	0.019	2.946	0.018	0.196	256	1924	100	169	11037	11206	196	9756	9952	Error	Error	-6.029	169	11037	196	9756	131190	2833894	1.000	30.971	0	0	0
1	3	14	"A80"	"A80"	14105	30475	90	474	496	205	41	313	313	340	188	55	45	16	0	11305	10454	3699	35	1326	1326	1361	309	22	100	100	0	0.000	0.000	0.000	0.000	0.000	0.000	0.000	0.000	0.000	0.000	0.000	0.000	0.000	0.000	0.016	0.020	0.025	0.019	3.243	0.017	0.144	256	1924	100	161	9979	10140	183	9128	9311	Error	Error	-5.954	161	9979	183	9128	127068	2676228	0.830	29.427	0	0	0
1	4	14	"A81"	"A81"	14405	30470	85	523	544	198	36	334	334	364	299	82	31	3	0	13570	13727	2924	21	1358	1358	1461	752	51	100	100	0	0.000	0.000	0.000	0.000	0.000	0.000	0.000	0.000	0.000	0.000	0.000	0.000	0.000	0.000	0.015	0.017	0.019	0.016	2.534	0.012	0.034	208	1660	100	189	12212	12401	210	12369	12579	Error	Error	-6.014	189	12212	210	12369	113075	2855258	0.602	16.311	0	0	0
1	5	14	"A81"	"A81"	14705	30470	85	449	462	185	40	330	330	364	240	65	28	2	0	10341	10406	1948	18	1344	1344	1438	677	47	100	100	0	0.000	0.000	0.000	0.000	0.000	0.000	0.000	0.000	0.000	0.000	0.000	0.000	0.000	0.000	0.013	0.015	0.019	0.015	3.061	0.011	0.026	208	1660	100	119	8997	9116	132	9062	9194	Error	Error	-6.240	119	8997	132	9062	96172	2164482	0.408	13.247	0	0	0
1	6	14	"A81"	"A81"	15005	30470	85	462	494	190	38	320	320	351	222	63	34	9	0	11870	12517	2777	22	1355	1355	1464	780	53	100	100	0	0.000	0.000	0.000	0.000	0.000	0.000	0.000	0.000	0.000	0.000	0.000	0.000	0.000	0.000	0.014	0.016	0.017	0.015	2.846	0.013	0.109	208	1660	100	142	10515	10657	174	11162	11336	Error	Error	-6.210	142	10515	174	11162	102707	2603470	0.644	14.171	0	0	0
1	7	14	"A82"	"A82"	15300	30470	85	433	454	200	44	322	322	363	377	103	11	0	0	12981	11976	3780	31	1343	1343	1432	843	58	100	100	0	0.000	0.000	0.000	0.000	0.000	0.000	0.000	0.000	0.000	0.000	0.000	0.000	0.000	0.000	0.010	0.012	0.016	0.013	3.021	0.012	0.090	208	1660	100	111	11638	11749	132	10633	10765	Error	Error	-6.712	111	11638	132	10633	94382	2491043	0.241	12.508	0	0	0
1	8	14	"A82"	"A82"	15605	30470	90	470	509	322	63	314	314	337	165	48	47	19	0	11130	10309	3158	30	1337	1337	1352	281	20	100	100	0	0.000	0.000	0.000	0.000	0.000	0.000	0.000	0.000	0.000	0.000	0.000	0.000	0.000	0.000	0.016	0.022	0.023	0.018	3.871	0.018	0.090	256	1924	100	156	9793	9949	195	8972	9167	Error	Error	-5.972	156	9793	195	8972	130197	2639114	1.042	31.875	0	0	0
1	9	14	"A82"	"A82"	15900	30470	90	408	454	275	60	320	320	342	169	49	35	15	0	11115	10481	3607	34	1342	1342	1369	286	20	100	100	0	0.000	0.000	0.000	0.000	0.000	0.000	0.000	0.000	0.000	0.000	0.000	0.000	0.000	0.000	0.009	0.015	0.020	0.017	3.211	0.012	0.067	256	1924	100	88	9773	9861	134	9139	9273	Error	Error	-6.795	88	9773	134	9139	116285	2683185	0.663	31.860	0	0	0
1	10	14	"A83"	"A83"	16205	30470	85	448	466	170	36	328	328	350	177	50	38	11	0	9112	9302	1781	19	1383	1383	1420	432	30	100	100	0	0.000	0.000	0.000	0.000	0.000	0.000	0.000	0.000	0.000	0.000	0.000	0.000	0.000	0.000	0.016	0.017	0.022	0.017	3.089	0.015	0.084	208	1660	100	120	7729	7849	138	7919	8057	Error	Error	-6.009	120	7729	138	7919	96831	1934741	0.655	18.245	0	0	0
1	11	14	"A83"	"A83"	16500	30465	85	419	442	205	46	333	333	351	166	47	35	12	0	7890	8219	1867	22	1352	1352	1397	413	29	100	100	0	0.000	0.000	0.000	0.000	0.000	0.000	0.000	0.000	0.000	0.000	0.000	0.000	0.000	0.000	0.013	0.016	0.023	0.022	2.586	0.013	0.048	208	1660	100	86	6538	6624	109	6867	6976	Error	Error	-6.248	86	6538	109	6867	91944	1709493	0.548	16.518	0	0	0
1	12	14	"A83"	"A83"	16805	30465	90	616	3851	11928	309	318	318	348	188	54	62	45	2	10261	13715	12736	92	1355	1355	1382	320	23	100	100	3	0.000	0.000	0.000	0.000	0.000	0.000	0.000	0.000	0.000	0.000	0.000	0.000	0.000	0.000	0.033	0.286	0.047	0.052	4.280	0.692	0.633	256	1924	100	298	8906	9204	3533	12360	15893	Error	Error	-4.901	298	8906	3533	12360	985808	3511167	18.633	38.541	0	0	0
1	13	14	"A84"	"A84"	17100	30455	100	417	433	191	44	328	328	351	175	49	32	9	0	5591	5370	2281	42	1374	1374	1395	329	23	90	86	0	0.000	0.000	0.000	0.000	0.000	0.000	0.000	0.000	0.000	0.000	0.000	0.000	0.000	0.000	0.021	0.026	0.051	0.057	4.176	0.017	0.035	316	2384	100	89	4217	4306	105	3996	4101	Error	Error	-5.566	89	4217	105	3996	136751	1696950	0.469	12.082	0	0	0
1	14	14	"A84"	"A84"	17400	30455	100	402	432	209	48	326	326	350	170	48	33	14	0	4770	4839	1984	41	1401	1401	1432	329	22	92	86	0	0.000	0.000	0.000	0.000	0.000	0.000	0.000	0.000	0.000	0.000	0.000	0.000	0.000	0.000	0.023	0.031	0.046	0.045	5.173	0.019	0.035	316	2384	100	76	3369	3445	106	3438	3544	Error	Error	-5.470	76	3369	106	3438	136453	1529002	0.482	10.356	0	0	0
1	15	14	"A84"	"A84"	17700	30455	100	437	445	181	40	336	336	363	195	53	30	7	0	7266	7001	3187	45	1426	1426	1461	362	24	92	86	0	0.000	0.000	0.000	0.000	0.000	0.000	0.000	0.000	0.000	0.000	0.000	0.000	0.000	0.000	0.017	0.020	0.031	0.030	4.079	0.015	0.039	316	2384	100	101	5840	5941	109	5575	5684	Error	Error	-5.854	101	5840	109	5575	140690	2212251	0.421	15.304	0	0	0
1	16	14	"A85"	"A85"	18000	30450	100	441	461	193	41	351	351	410	597	145	2	0	0	8117	7051	3537	50	1470	1470	1608	1741	108	75	69	0	0.000	0.000	0.000	0.000	0.000	0.000	0.000	0.000	0.000	0.000	0.000	0.000	0.000	0.000	0.014	0.020	0.029	0.033	4.755	0.016	0.073	316	2384	100	90	6647	6737	110	5581	5691	Error	Error	-6.207	90	6647	110	5581	145697	2228127	0.085	3.126	0	0	0
1	17	14	"A85"	"A85"	18295	30450	100	464	493	211	42	364	364	505	2317	458	0	0	0	7755	7605	4157	54	1494	1494	1693	2657	156	74	57	0	0.000	0.000	0.000	0.000	0.000	0.000	0.000	0.000	0.000	0.000	0.000	0.000	0.000	0.000	0.016	0.021	0.031	0.029	4.826	0.018	0.070	316	2384	100	100	6261	6361	129	6111	6240	Error	Error	-5.968	100	6261	129	6111	155880	2403117	-0.005	2.225	0	0	0
1	18	14	"A85"	"A85"	18595	30450	100	433	458	192	41	358	358	386	223	57	25	5	0	7742	7579	4601	60	1547	1547	1639	1064	64	77	71	0	0.000	0.000	0.000	0.000	0.000	0.000	0.000	0.000	0.000	0.000	0.000	0.000	0.000	0.000	0.012	0.017	0.028	0.032	5.263	0.014	0.049	316	2384	100	75	6195	6270	100	6032	6132	Error	Error	-6.368	75	6195	100	6032	144694	2394825	0.323	5.583	0	0	0
1	1	15	"A86"	"A86"	13495	30775	100	402	424	205	48	314	314	345	310	89	13	1	0	10420	9243	4769	51	1292	1292	1369	774	56	84	80	0	0.000	0.000	0.000	0.000	0.000	0.000	0.000	0.000	0.000	0.000	0.000	0.000	0.000	0.000	0.010	0.014	0.021	0.022	4.021	0.013	0.086	316	2384	100	88	9128	9216	110	7951	8061	Error	Error	-6.697	88	9128	110	7951	134109	2920639	0.255	10.173	0	0	0
1	2	15	"A86"	"A86"	13795	30775	100	425	444	228	51	311	311	342	260	76	24	4	0	8164	7225	3648	50	1315	1315	1420	690	48	81	77	0	0.000	0.000	0.000	0.000	0.000	0.000	0.000	0.000	0.000	0.000	0.000	0.000	0.000	0.000	0.017	0.023	0.033	0.039	5.078	0.017	0.084	316	2384	100	114	6849	6963	133	5910	6043	Error	Error	-5.909	114	6849	133	5910	140241	2283041	0.392	8.413	0	0	0
1	3	15	"A86"	"A86"	14095	30775	100	406	436	242	55	316	316	339	173	51	31	12	0	9079	8185	4174	50	1302	1302	1343	412	30	86	82	0	0.000	0.000	0.000	0.000	0.000	0.000	0.000	0.000	0.000	0.000	0.000	0.000	0.000	0.000	0.012	0.017	0.022	0.025	4.947	0.015	0.082	316	2384	100	90	7777	7867	120	6883	7003	Error	Error	-6.433	90	7777	120	6883	137725	2586519	0.561	16.607	0	0	0
1	4	15	"A87"	"A87"	14395	30770	100	424	450	187	41	312	312	338	179	52	36	13	0	7945	7278	3299	45	1316	1316	1344	312	23	93	87	0	0.000	0.000	0.000	0.000	0.000	0.000	0.000	0.000	0.000	0.000	0.000	0.000	0.000	0.000	0.017	0.023	0.031	0.031	3.896	0.017	0.082	316	2384	100	112	6629	6741	138	5962	6100	Error	Error	-5.887	112	6629	138	5962	142270	2299725	0.626	19.019	0	0	0
1	5	15	"A87"	"A87"	14695	30770	100	412	426	204	47	325	325	439	1902	433	0	0	0	7184	6936	3079	44	1314	1314	1476	2396	162	81	64	0	0.000	0.000	0.000	0.000	0.000	0.000	0.000	0.000	0.000	0.000	0.000	0.000	0.000	0.000	0.015	0.018	0.028	0.027	3.657	0.018	0.074	316	2384	100	87	5870	5957	101	5622	5723	Error	Error	-6.076	87	5870	101	5622	134481	2191795	-0.007	2.279	0	0	0
1	6	15	"A87"	"A87"	14995	30770	100	425	449	215	47	321	321	493	2159	437	0	0	0	7030	6700	3086	46	1290	1290	1586	3012	189	77	46	0	0.000	0.000	0.000	0.000	0.000	0.000	0.000	0.000	0.000	0.000	0.000	0.000	0.000	0.000	0.018	0.024	0.035	0.037	4.447	0.500	0.470	316	2384	100	104	5740	5844	128	5410	5538	Error	Error	-5.786	104	5740	128	5410	141940	2117164	-0.020	1.698	0	0	0
1	7	15	"A88"	"A88"	15295	30765	100	472	492	267	54	314	314	338	173	51	46	16	0	9781	8803	3801	43	1311	1311	1341	316	23	94	91	0	0.000	0.000	0.000	0.000	0.000	0.000	0.000	0.000	0.000	0.000	0.000	0.000	0.000	0.000	0.019	0.024	0.026	0.026	3.704	0.018	0.112	316	2384	100	158	8470	8628	178	7492	7670	Error	Error	-5.744	158	8470	178	7492	155616	2781830	0.890	23.614	0	0	0
1	8	15	"A88"	"A88"	15595	30765	100	434	465	207	44	314	314	339	172	50	38	15	0	9657	8576	3744	43	1320	1320	1349	312	23	94	91	0	0.000	0.000	0.000	0.000	0.000	0.000	0.000	0.000	0.000	0.000	0.000	0.000	0.000	0.000	0.014	0.021	0.027	0.026	4.124	0.017	0.112	316	2384	100	120	8337	8457	151	7256	7407	Error	Error	-6.118	120	8337	151	7256	147085	2709894	0.733	23.163	0	0	0
1	9	15	"A88"	"A88"	15895	30765	100	431	464	240	51	312	312	339	171	50	39	17	0	9058	8404	3591	42	1339	1339	1370	299	21	95	92	0	0.000	0.000	0.000	0.000	0.000	0.000	0.000	0.000	0.000	0.000	0.000	0.000	0.000	0.000	0.015	0.022	0.031	0.030	3.315	0.018	0.109	316	2384	100	119	7719	7838	152	7065	7217	Error	Error	-6.019	119	7719	152	7065	146685	2655585	0.731	23.525	0	0	0
1	10	15	"A89"	"A89"	16195	30760	100	471	515	356	69	331	331	377	331	87	19	4	0	11301	10295	4333	42	1379	1379	1575	1211	76	86	82	0	0.000	0.000	0.000	0.000	0.000	0.000	0.000	0.000	0.000	0.000	0.000	0.000	0.000	0.000	0.014	0.021	0.023	0.023	3.643	0.017	0.097	316	2384	100	140	9922	10062	184	8916	9100	Error	Error	-6.147	140	9922	184	8916	162743	3253331	0.417	7.201	0	0	0
1	11	15	"A89"	"A89"	16495	30760	100	454	495	286	57	322	322	341	165	48	41	18	0	10550	10095	3597	35	1334	1334	1398	592	42	96	92	0	0.000	0.000	0.000	0.000	0.000	0.000	0.000	0.000	0.000	0.000	0.000	0.000	0.000	0.000	0.014	0.020	0.022	0.020	3.123	0.020	0.171	316	2384	100	132	9216	9348	173	8761	8934	Error	Error	-6.126	132	9216	173	8761	156529	3189982	0.933	14.691	0	0	0
1	12	15	"A89"	"A89"	16795	30760	100	455	490	235	47	323	323	348	178	51	42	16	0	11658	10531	4146	39	1364	1364	1496	1058	70	88	86	0	0.000	0.000	0.000	0.000	0.000	0.000	0.000	0.000	0.000	0.000	0.000	0.000	0.000	0.000	0.013	0.018	0.021	0.020	3.780	0.015	0.128	316	2384	100	132	10294	10426	167	9167	9334	Error	Error	-6.285	132	10294	167	9167	154886	3327900	0.798	8.540	0	0	0
1	13	15	"A90"	"A90"	17095	30755	100	415	437	198	45	319	319	340	168	49	34	14	0	7378	6435	3498	54	1335	1335	1383	528	38	77	73	0	0.000	0.000	0.000	0.000	0.000	0.000	0.000	0.000	0.000	0.000	0.000	0.000	0.000	0.000	0.016	0.023	0.033	0.038	4.700	0.022	0.122	316	2384	100	96	6043	6139	118	5100	5218	Error	Error	-5.976	96	6043	118	5100	137982	2033398	0.577	9.568	0	0	0
1	14	15	"A90"	"A90"	17395	30755	100	433	464	211	45	332	332	422	1433	339	0	0	0	10040	8746	4510	51	1399	1399	1497	1206	80	77	74	0	0.000	0.000	0.000	0.000	0.000	0.000	0.000	0.000	0.000	0.000	0.000	0.000	0.000	0.000	0.012	0.018	0.023	0.026	5.130	0.057	0.011	316	2384	100	101	8641	8742	132	7347	7479	Error	Error	-6.419	101	8641	132	7347	146566	2763761	0.029	6.011	0	0	0
1	15	15	"A90"	"A90"	17690	30755	100	433	632	1465	231	325	325	350	172	49	38	21	0	9177	7802	4395	56	1377	1377	1426	502	35	81	76	0	0.000	0.000	0.000	0.000	0.000	0.000	0.000	0.000	0.000	0.000	0.000	0.000	0.000	0.000	0.014	0.048	0.035	0.036	5.254	0.094	0.191	316	2384	100	108	7800	7908	307	6425	6732	Error	Error	-6.174	108	7800	307	6425	199646	2465328	1.640	12.701	0	0	0
1	16	15	"A91"	"A91"	17990	30750	100	429	463	213	46	338	338	361	170	47	36	17	0	10646	8535	5241	61	1416	1416	1524	900	59	71	68	0	0.000	0.000	0.000	0.000	0.000	0.000	0.000	0.000	0.000	0.000	0.000	0.000	0.000	0.000	0.010	0.018	0.027	0.034	6.274	0.014	0.110	316	2384	100	91	9230	9321	125	7119	7244	Error	Error	-6.664	91	9230	125	7119	146258	2696966	0.600	7.790	0	0	0
1	17	15	"A91"	"A91"	18290	30750	100	446	461	205	44	350	350	369	176	47	33	11	0	7371	7555	4294	56	1477	1477	1515	421	27	85	80	0	0.000	0.000	0.000	0.000	0.000	0.000	0.000	0.000	0.000	0.000	0.000	0.000	0.000	0.000	0.016	0.018	0.028	0.032	5.074	0.016	0.084	316	2384	100	96	5894	5990	111	6078	6189	Error	Error	-5.940	96	5894	111	6078	145717	2387259	0.523	14.347	0	0	0
1	18	15	"A91"	"A91"	18590	30750	100	420	452	219	48	353	353	372	171	45	33	11	0	6749	7269	4320	59	1518	1518	1557	461	29	80	75	0	0.000	0.000	0.000	0.000	0.000	0.000	0.000	0.000	0.000	0.000	0.000	0.000	0.000	0.000	0.013	0.017	0.031	0.035	5.063	0.017	0.095	316	2384	100	67	5231	5298	99	5751	5850	Error	Error	-6.287	67	5231	99	5751	142876	2296877	0.468	12.390	0	0	0
1	1	16	"A92"	"A92"	13500	31075	100	417	438	203	46	312	312	350	433	123	8	0	0	14077	11688	6305	53	1320	1320	1409	858	60	82	80	0	0.000	0.000	0.000	0.000	0.000	0.000	0.000	0.000	0.000	0.000	0.000	0.000	0.000	0.000	0.008	0.012	0.016	0.017	4.359	0.019	0.036	316	2384	100	105	12757	12862	126	10368	10494	Error	Error	-6.925	105	12757	126	10368	138391	3693525	0.203	11.980	0	0	0
1	2	16	"A92"	"A92"	13800	31075	100	438	466	206	44	323	323	354	282	79	24	3	0	12537	10448	5967	57	1320	1320	1396	691	49	84	80	0	0.000	0.000	0.000	0.000	0.000	0.000	0.000	0.000	0.000	0.000	0.000	0.000	0.000	0.000	0.010	0.016	0.021	0.024	4.310	0.016	0.053	316	2384	100	115	11217	11332	143	9128	9271	Error	Error	-6.608	115	11217	143	9128	147184	3301599	0.397	13.100	0	0	0
1	3	16	"A92"	"A92"	14095	31075	100	425	853	3713	435	320	320	399	734	183	5	2	0	11612	10462	7335	70	1333	1333	1509	1530	101	76	74	0	0.000	0.000	0.000	0.000	0.000	0.000	0.000	0.000	0.000	0.000	0.000	0.000	0.000	0.000	0.010	0.058	0.021	0.027	4.405	0.173	0.222	316	2384	100	105	10279	10384	533	9129	9662	Error	Error	-6.613	105	10279	533	9129	269620	3305920	0.619	5.852	0	0	0
1	4	16	"A93"	"A93"	14395	31070	100	376	403	192	47	320	320	400	1500	375	0	0	0	7433	6615	3545	53	1337	1337	1415	635	44	79	74	0	0.000	0.000	0.000	0.000	0.000	0.000	0.000	0.000	0.000	0.000	0.000	0.000	0.000	0.000	0.009	0.016	0.031	0.036	5.171	0.015	0.064	316	2384	100	56	6096	6152	83	5278	5361	Error	Error	-6.766	56	6096	83	5278	127379	2090188	0.002	8.189	0	0	0
1	5	16	"A93"	"A93"	14695	31070	100	418	463	249	53	311	311	336	163	48	40	17	0	7572	7325	3789	51	1335	1335	1364	352	25	92	83	0	0.000	0.000	0.000	0.000	0.000	0.000	0.000	0.000	0.000	0.000	0.000	0.000	0.000	0.000	0.017	0.025	0.031	0.032	3.811	0.021	0.127	316	2384	100	107	6237	6344	152	5990	6142	Error	Error	-5.865	107	6237	152	5990	146320	2314614	0.779	16.935	0	0	0
1	6	16	"A93"	"A93"	14995	31070	100	422	446	199	44	316	316	351	271	77	20	3	0	8578	7457	3815	51	1344	1344	1393	447	32	85	79	0	0.000	0.000	0.000	0.000	0.000	0.000	0.000	0.000	0.000	0.000	0.000	0.000	0.000	0.000	0.015	0.021	0.030	0.036	4.567	0.016	0.036	316	2384	100	106	7234	7340	130	6113	6243	Error	Error	-6.093	106	7234	130	6113	140885	2356496	0.351	13.566	0	0	0
1	7	16	"A94"	"A94"	15295	31065	100	384	398	177	44	316	316	350	305	87	11	0	0	10762	9668	5293	54	1322	1322	1393	1057	75	81	78	0	0.000	0.000	0.000	0.000	0.000	0.000	0.000	0.000	0.000	0.000	0.000	0.000	0.000	0.000	0.007	0.010	0.017	0.018	5.176	0.007	0.025	316	2384	100	68	9440	9508	82	8346	8428	Error	Error	-7.117	68	9440	82	8346	125768	3055020	0.157	7.829	0	0	0
1	8	16	"A94"	"A94"	15595	31065	100	396	420	217	51	320	320	343	174	50	30	9	0	9828	8875	5393	60	1344	1344	1422	832	58	79	77	0	0.000	0.000	0.000	0.000	0.000	0.000	0.000	0.000	0.000	0.000	0.000	0.000	0.000	0.000	0.009	0.013	0.023	0.029	4.800	0.009	0.014	316	2384	100	76	8484	8560	100	7531	7631	Error	Error	-6.803	76	8484	100	7531	132699	2804345	0.443	8.958	0	0	0
1	9	16	"A94"	"A94"	15895	31065	100	395	418	179	42	315	315	344	183	53	26	10	0	10771	9564	5497	57	1371	1371	1442	639	44	82	80	0	0.000	0.000	0.000	0.000	0.000	0.000	0.000	0.000	0.000	0.000	0.000	0.000	0.000	0.000	0.009	0.013	0.019	0.021	5.521	0.011	0.087	316	2384	100	80	9400	9480	103	8193	8296	Error	Error	-6.877	80	9400	103	8193	132144	3022102	0.404	12.710	0	0	0
1	10	16	"A95"	"A95"	16195	31060	100	461	497	225	45	321	321	351	320	91	23	3	0	13838	11012	5989	54	1396	1396	1476	790	53	81	76	0	0.000	0.000	0.000	0.000	0.000	0.000	0.000	0.000	0.000	0.000	0.000	0.000	0.000	0.000	0.011	0.018	0.022	0.027	5.123	0.016	0.166	316	2384	100	140	12442	12582	176	9616	9792	Error	Error	-6.474	140	12442	176	9616	157187	3479883	0.456	12.071	0	0	0
1	11	16	"A95"	"A95"	16495	31060	100	459	527	316	59	320	320	347	206	59	38	20	0	12475	10442	5995	57	1345	1345	1416	727	51	78	76	0	0.000	0.000	0.000	0.000	0.000	0.000	0.000	0.000	0.000	0.000	0.000	0.000	0.000	0.000	0.012	0.023	0.028	0.031	4.909	0.022	0.218	316	2384	100	139	11130	11269	207	9097	9304	Error	Error	-6.323	139	11130	207	9097	166476	3299728	0.874	12.415	0	0	0
1	12	16	"A95"	"A95"	16795	31060	100	473	524	257	49	320	320	346	209	60	40	18	0	13568	11794	6295	53	1372	1372	1437	696	48	84	79	0	0.000	0.000	0.000	0.000	0.000	0.000	0.000	0.000	0.000	0.000	0.000	0.000	0.000	0.000	0.013	0.020	0.023	0.023	3.861	0.017	0.198	316	2384	100	153	12196	12349	204	10422	10626	Error	Error	-6.317	153	12196	204	10422	165460	3726854	0.852	14.881	0	0	0
1	13	16	"A96"	"A96"	17095	31055	100	512	594	670	112	327	327	359	306	85	30	5	0	7679	7704	5154	66	1423	1423	1481	518	34	93	90	0	0.000	0.000	0.000	0.000	0.000	0.000	0.000	0.000	0.000	0.000	0.000	0.000	0.000	0.000	0.030	0.043	0.043	0.038	3.161	0.066	0.423	316	2384	100	185	6256	6441	267	6281	6548	Error	Error	-5.080	185	6256	267	6281	187626	2434423	0.768	12.014	0	0	0
1	14	16	"A96"	"A96"	17395	31055	100	512	528	242	45	330	330	358	220	61	43	13	0	7802	7159	2758	38	1455	1455	1586	746	47	89	86	0	0.000	0.000	0.000	0.000	0.000	0.000	0.000	0.000	0.000	0.000	0.000	0.000	0.000	0.000	0.029	0.035	0.044	0.038	3.774	0.029	0.161	316	2384	100	182	6347	6529	198	5704	5902	Error	Error	-5.124	182	6347	198	5704	166899	2262357	0.773	7.471	0	0	0
1	15	16	"A96"	"A96"	17695	31055	100	535	570	257	45	340	340	358	174	48	54	25	0	8484	7887	2922	37	1457	1457	1553	627	40	92	88	0	0.000	0.000	0.000	0.000	0.000	0.000	0.000	0.000	0.000	0.000	0.000	0.000	0.000	0.000	0.028	0.036	0.038	0.039	3.095	0.031	0.189	316	2384	100	195	7027	7222	230	6430	6660	Error	Error	-5.171	195	7027	230	6430	180247	2492289	1.218	10.102	0	0	0
1	16	16	"A97"	"A97"	17995	31050	100	462	482	199	41	335	335	357	169	47	39	15	0	11960	9767	5513	56	1453	1453	1510	572	37	81	75	0	0.000	0.000	0.000	0.000	0.000	0.000	0.000	0.000	0.000	0.000	0.000	0.000	0.000	0.000	0.012	0.018	0.022	0.028	5.901	0.016	0.156	316	2384	100	127	10507	10634	147	8314	8461	Error	Error	-6.370	127	10507	147	8314	152440	3086322	0.740	14.435	0	0	0
1	17	16	"A97"	"A97"	18295	31050	100	425	454	228	50	331	331	356	175	49	35	12	0	10619	8903	4656	52	1444	1444	1490	509	34	83	77	0	0.000	0.000	0.000	0.000	0.000	0.000	0.000	0.000	0.000	0.000	0.000	0.000	0.000	0.000	0.010	0.016	0.025	0.029	5.335	0.012	0.066	316	2384	100	94	9175	9269	123	7459	7582	Error	Error	-6.609	94	9175	123	7459	143436	2813395	0.560	14.564	0	0	0
1	18	16	"A97"	"A97"	18595	31050	100	478	493	224	45	347	347	372	170	45	41	17	0	9550	9736	6210	63	1555	1555	1629	734	45	79	73	0	0.000	0.000	0.000	0.000	0.000	0.000	0.000	0.000	0.000	0.000	0.000	0.000	0.000	0.000	0.016	0.018	0.024	0.032	5.024	0.014	0.128	316	2384	100	131	7995	8126	146	8181	8327	Error	Error	-5.931	131	7995	146	8181	155888	3076638	0.712	11.045	0	0	0
1	1	17	"A98"	"A98"	13500	31380	100	318	342	187	54	308	308	379	1449	382	0	0	0	2070	2569	1576	61	1245	1245	1263	320	25	70	58	0	0.000	0.000	0.000	0.000	0.000	0.000	0.000	0.000	0.000	0.000	0.000	0.000	0.000	0.000	0.012	0.026	0.130	0.112	6.399	0.013	0.005	316	2384	100	10	825	835	34	1324	1358	Error	Error	-6.366	10	825	34	1324	108155	811834	-0.026	4.081	0	0	0
1	2	17	"A98"	"A98"	13800	31375	100	320	353	171	48	315	315	349	267	76	9	1	0	2189	2797	1717	61	1296	1296	1333	555	41	62	40	0	0.000	0.000	0.000	0.000	0.000	0.000	0.000	0.000	0.000	0.000	0.000	0.000	0.000	0.000	0.006	0.025	0.087	0.106	5.232	0.061	0.079	316	2384	100	5	893	898	38	1501	1539	Error	Error	-7.481	5	893	38	1501	111442	883831	0.015	2.638	0	0	0
1	3	17	"A98"	"A98"	14100	31375	100	347	374	175	46	317	317	375	751	200	0	0	0	2183	2728	1557	57	1289	1289	1342	756	56	56	33	0	0.000	0.000	0.000	0.000	0.000	0.000	0.000	0.000	0.000	0.000	0.000	0.000	0.000	0.000	0.034	0.040	0.107	0.134	6.287	0.488	0.028	316	2384	100	30	894	924	57	1439	1496	Error	Error	-4.897	30	894	57	1439	118103	862018	-0.001	1.833	0	0	0
1	4	17	"A99"	"A99"	14400	31375	100	318	344	172	50	311	311	345	235	68	13	2	0	3772	3443	1448	42	1292	1292	1333	589	44	74	71	0	0.000	0.000	0.000	0.000	0.000	0.000	0.000	0.000	0.000	0.000	0.000	0.000	0.000	0.000	0.003	0.015	0.068	0.069	6.187	0.004	0.000	316	2384	100	7	2480	2487	33	2151	2184	Error	Error	-8.469	7	2480	33	2151	108624	1088036	-0.004	3.582	0	0	0
1	5	17	"A99"	"A99"	14700	31370	100	335	363	164	45	318	318	342	203	59	17	2	0	4664	4303	1767	41	1283	1283	1318	346	26	86	80	0	0.000	0.000	0.000	0.000	0.000	0.000	0.000	0.000	0.000	0.000	0.000	0.000	0.000	0.000	0.005	0.015	0.052	0.054	4.078	0.014	0.017	316	2384	100	17	3381	3398	45	3020	3065	Error	Error	-7.636	17	3381	45	3020	114558	1359713	0.103	8.627	0	0	0
1	6	17	"A99"	"A99"	15000	31370	100	336	360	175	48	309	309	333	171	51	20	5	0	3864	3603	1498	41	1272	1272	1322	394	29	82	76	0	0.000	0.000	0.000	0.000	0.000	0.000	0.000	0.000	0.000	0.000	0.000	0.000	0.000	0.000	0.010	0.022	0.061	0.060	5.512	0.015	0.015	316	2384	100	27	2592	2619	51	2331	2382	Error	Error	-6.585	27	2592	51	2331	113620	1138486	0.158	5.789	0	0	0
1	7	17	"A100"	"A100"	15300	31370	100	360	394	180	45	316	316	341	215	63	19	3	0	8765	7784	3705	47	1295	1295	1340	459	34	87	82	0	0.000	0.000	0.000	0.000	0.000	0.000	0.000	0.000	0.000	0.000	0.000	0.000	0.000	0.000	0.006	0.012	0.021	0.023	5.655	0.010	0.042	316	2384	100	44	7470	7514	78	6489	6567	Error	Error	-7.407	44	7470	78	6489	124409	2459614	0.247	14.039	0	0	0
1	8	17	"A100"	"A100"	15600	31365	100	377	412	188	45	310	310	336	187	55	26	8	0	9981	8639	3928	45	1300	1300	1364	593	43	87	82	0	0.000	0.000	0.000	0.000	0.000	0.000	0.000	0.000	0.000	0.000	0.000	0.000	0.000	0.000	0.008	0.014	0.020	0.021	5.424	0.009	0.043	316	2384	100	67	8681	8748	102	7339	7441	Error	Error	-7.018	67	8681	102	7339	130144	2730024	0.406	12.268	0	0	0
1	9	17	"A100"	"A100"	15895	31365	100	383	391	178	45	315	315	377	1362	361	0	0	0	8154	7210	3671	50	1317	1317	1420	820	57	80	75	0	0.000	0.000	0.000	0.000	0.000	0.000	0.000	0.000	0.000	0.000	0.000	0.000	0.000	0.000	0.010	0.013	0.023	0.033	5.334	0.013	0.071	316	2384	100	68	6837	6905	76	5893	5969	Error	Error	-6.652	68	6837	76	5893	123505	2278256	0.010	7.061	0	0	0
1	10	17	"A101"	"A101"	16195	31365	100	353	380	187	49	315	315	340	174	51	25	9	0	3725	4780	3623	75	1309	1309	1369	407	29	70	65	0	0.000	0.000	0.000	0.000	0.000	0.000	0.000	0.000	0.000	0.000	0.000	0.000	0.000	0.000	0.016	0.019	0.045	0.069	7.430	0.014	0.041	316	2384	100	38	2416	2454	65	3471	3536	Error	Error	-5.990	38	2416	65	3471	119967	1510347	0.230	8.381	0	0	0
1	11	17	"A101"	"A101"	16495	31360	100	328	348	155	44	313	313	339	193	56	16	1	0	3709	4805	3576	74	1313	1313	1353	348	25	74	69	0	0.000	0.000	0.000	0.000	0.000	0.000	0.000	0.000	0.000	0.000	0.000	0.000	0.000	0.000	0.006	0.010	0.046	0.060	6.602	0.009	0.017	316	2384	100	15	2396	2411	35	3492	3527	Error	Error	-7.320	15	2396	35	3492	109925	1518427	0.047	9.920	0	0	0
1	12	17	"A101"	"A101"	16795	31360	100	354	370	174	47	317	317	347	221	63	18	1	0	3258	4367	3261	74	1305	1305	1374	575	41	68	61	0	0.000	0.000	0.000	0.000	0.000	0.000	0.000	0.000	0.000	0.000	0.000	0.000	0.000	0.000	0.019	0.017	0.079	0.093	8.812	0.010	0.014	316	2384	100	37	1953	1990	53	3062	3115	Error	Error	-5.722	37	1953	53	3062	116918	1379824	0.104	5.205	0	0	0
1	13	17	"A102"	"A102"	17095	31360	100	362	375	171	45	326	326	357	250	70	8	1	0	4744	5947	4335	72	1324	1324	1353	326	24	83	75	0	0.000	0.000	0.000	0.000	0.000	0.000	0.000	0.000	0.000	0.000	0.000	0.000	0.000	0.000	0.011	0.011	0.031	0.041	7.693	0.010	0.029	316	2384	100	36	3420	3456	49	4623	4672	Error	Error	-6.570	36	3420	49	4623	118552	1879305	0.072	14.092	0	0	0
1	14	17	"A102"	"A102"	17395	31355	100	332	359	168	46	322	322	340	175	51	19	4	0	3847	5228	4057	77	1322	1322	1374	755	54	69	61	0	0.000	0.000	0.000	0.000	0.000	0.000	0.000	0.000	0.000	0.000	0.000	0.000	0.000	0.000	0.004	0.009	0.036	0.055	7.107	0.011	0.033	316	2384	100	10	2525	2535	37	3906	3943	Error	Error	-7.980	10	2525	37	3906	113488	1652127	0.109	5.105	0	0	0
1	15	17	"A102"	"A102"	17695	31355	100	344	361	165	45	316	316	342	172	50	21	4	0	3552	5079	3824	75	1335	1335	1386	425	30	78	72	0	0.000	0.000	0.000	0.000	0.000	0.000	0.000	0.000	0.000	0.000	0.000	0.000	0.000	0.000	0.013	0.012	0.036	0.044	4.932	0.009	0.023	316	2384	100	28	2217	2245	45	3744	3789	Error	Error	-6.307	28	2217	45	3744	114096	1604862	0.110	8.689	0	0	0
1	16	17	"A103"	"A103"	17995	31355	100	462	482	218	45	325	325	349	168	48	44	20	0	6124	5239	2686	51	1354	1354	1405	494	35	75	71	0	0.000	0.000	0.000	0.000	0.000	0.000	0.000	0.000	0.000	0.000	0.000	0.000	0.000	0.000	0.029	0.040	0.052	0.061	4.597	0.038	0.195	316	2384	100	137	4770	4907	157	3885	4042	Error	Error	-5.122	137	4770	157	3885	152260	1655421	0.792	7.761	0	0	0
1	17	17	"A103"	"A103"	18295	31350	100	552	572	258	45	346	346	379	223	58	47	21	0	8332	6922	3577	51	1435	1435	1534	781	50	76	74	0	0.000	0.000	0.000	0.000	0.000	0.000	0.000	0.000	0.000	0.000	0.000	0.000	0.000	0.000	0.030	0.041	0.049	0.053	4.051	0.040	0.324	316	2384	100	206	6897	7103	226	5487	5713	Error	Error	-5.065	206	6897	226	5487	180665	2187298	0.865	6.899	0	0	0
1	18	17	"A103"	"A103"	18595	31350	100	501	567	296	52	351	351	389	465	119	17	1	0	7920	6748	3336	49	1489	1489	1612	1380	85	74	72	0	0.000	0.000	0.000	0.000	0.000	0.000	0.000	0.000	0.000	0.000	0.000	0.000	0.000	0.000	0.023	0.041	0.051	0.053	4.874	0.043	0.312	316	2384	100	150	6431	6581	216	5259	5475	Error	Error	-5.422	150	6431	216	5259	179037	2132517	0.383	3.722	0	0	0
1	1	18	"A104"	"A104"	13500	31680	100	388	408	183	44	325	325	485	2536	522	0	0	0	8384	7037	4028	57	1285	1285	1539	2852	185	66	61	0	0.000	0.000	0.000	0.000	0.000	0.000	0.000	0.000	0.000	0.000	0.000	0.000	0.000	0.000	0.009	0.014	0.027	0.039	6.828	0.011	0.033	316	2384	100	63	7099	7162	83	5752	5835	Error	Error	-6.816	63	7099	83	5752	128879	2223540	-0.030	1.928	0	0	0
1	2	18	"A104"	"A104"	13800	31680	100	365	392	188	47	314	314	350	266	76	13	1	0	5496	5622	3418	60	1298	1298	1382	649	46	75	68	0	0.000	0.000	0.000	0.000	0.000	0.000	0.000	0.000	0.000	0.000	0.000	0.000	0.000	0.000	0.012	0.018	0.031	0.045	6.558	0.011	0.032	316	2384	100	51	4198	4249	78	4324	4402	Error	Error	-6.363	51	4198	78	4324	123797	1776547	0.158	6.533	0	0	0
1	3	18	"A104"	"A104"	14100	31675	100	382	407	186	45	320	320	351	212	60	20	1	0	7139	6671	3730	55	1298	1298	1368	628	45	81	75	0	0.000	0.000	0.000	0.000	0.000	0.000	0.000	0.000	0.000	0.000	0.000	0.000	0.000	0.000	0.011	0.016	0.029	0.036	5.556	0.013	0.032	316	2384	100	62	5841	5903	87	5373	5460	Error	Error	-6.558	62	5841	87	5373	128605	2108006	0.264	8.444	0	0	0
1	4	18	"A105"	"A105"	14400	31675	100	390	418	191	45	324	324	349	226	64	22	3	0	9436	8141	4739	58	1307	1307	1443	993	68	72	69	0	0.000	0.000	0.000	0.000	0.000	0.000	0.000	0.000	0.000	0.000	0.000	0.000	0.000	0.000	0.008	0.014	0.023	0.027	5.586	0.014	0.050	316	2384	100	66	8129	8195	94	6834	6928	Error	Error	-6.944	66	8129	94	6834	132169	2572713	0.305	6.745	0	0	0
1	5	18	"A105"	"A105"	14700	31675	100	397	421	180	42	314	314	342	183	53	29	7	0	10285	8957	4606	51	1303	1303	1378	619	44	84	79	0	0.000	0.000	0.000	0.000	0.000	0.000	0.000	0.000	0.000	0.000	0.000	0.000	0.000	0.000	0.009	0.014	0.022	0.022	5.762	0.011	0.058	316	2384	100	83	8982	9065	107	7654	7761	Error	Error	-6.758	83	8982	107	7654	133091	2830480	0.432	12.244	0	0	0
1	6	18	"A105"	"A105"	15000	31670	100	362	403	192	47	316	316	335	170	50	26	9	0	9582	8145	3995	49	1291	1291	1340	477	35	86	81	0	0.000	0.000	0.000	0.000	0.000	0.000	0.000	0.000	0.000	0.000	0.000	0.000	0.000	0.000	0.006	0.013	0.022	0.022	6.407	0.010	0.049	316	2384	100	46	8291	8337	87	6854	6941	Error	Error	-7.494	46	8291	87	6854	127196	2573700	0.400	14.266	0	0	0
1	7	18	"A106"	"A106"	15300	31670	100	312	350	200	57	308	308	332	164	49	21	7	0	1601	1931	1014	52	1272	1272	1294	253	19	56	35	0	0.000	0.000	0.000	0.000	0.000	0.000	0.000	0.000	0.000	0.000	0.000	0.000	0.000	0.000	0.012	0.064	0.286	0.274	4.955	0.026	0.008	316	2384	100	4	329	333	42	659	701	Error	Error	-6.362	4	329	42	659	110744	610275	0.110	2.518	0	0	0
1	8	18	"A106"	"A106"	15600	31670	100	356	449	874	194	312	312	340	184	54	19	5	0	1677	2167	1702	78	1287	1287	1303	259	19	57	42	0	0.000	0.000	0.000	0.000	0.000	0.000	0.000	0.000	0.000	0.000	0.000	0.000	0.000	0.000	0.113	0.156	0.271	0.289	5.005	0.368	0.436	316	2384	100	44	390	434	137	880	1017	Error	Error	-3.148	44	390	137	880	141925	684797	0.592	3.336	0	0	0
1	9	18	"A106"	"A106"	15900	31665	100	312	334	171	51	306	306	327	157	48	19	5	0	1704	2062	1089	52	1272	1272	1295	272	21	63	41	0	0.000	0.000	0.000	0.000	0.000	0.000	0.000	0.000	0.000	0.000	0.000	0.000	0.000	0.000	0.014	0.035	0.184	0.161	5.366	0.040	0.024	316	2384	100	6	432	438	28	790	818	Error	Error	-6.170	6	432	28	790	105387	651521	0.045	2.820	0	0	0
1	10	18	"A107"	"A107"	16200	31665	100	345	390	264	67	316	316	335	171	51	25	6	0	3019	3854	2750	71	1281	1281	1307	294	22	73	67	0	0.000	0.000	0.000	0.000	0.000	0.000	0.000	0.000	0.000	0.000	0.000	0.000	0.000	0.000	0.017	0.029	0.086	0.108	7.547	0.013	0.017	316	2384	100	29	1738	1767	74	2573	2647	Error	Error	-5.905	29	1738	74	2573	123326	1217850	0.322	8.663	0	0	0
1	11	18	"A107"	"A107"	16500	31665	100	314	342	162	47	312	312	335	180	53	18	2	0	2596	3770	2801	74	1297	1297	1317	289	21	78	70	0	0.000	0.000	0.000	0.000	0.000	0.000	0.000	0.000	0.000	0.000	0.000	0.000	0.000	0.000	0.002	0.012	0.080	0.085	5.713	0.009	0.009	316	2384	100	2	1299	1301	30	2473	2503	Error	Error	-9.343	2	1299	30	2473	107991	1191164	0.039	8.488	0	0	0
1	12	18	"A107"	"A107"	16800	31660	100	352	374	169	45	318	318	338	161	47	23	5	0	2708	3777	2851	75	1297	1297	1323	338	25	75	67	0	0.000	0.000	0.000	0.000	0.000	0.000	0.000	0.000	0.000	0.000	0.000	0.000	0.000	0.000	0.024	0.023	0.064	0.069	4.994	0.016	0.048	316	2384	100	34	1411	1445	56	2480	2536	Error	Error	-5.375	34	1411	56	2480	118204	1193685	0.224	7.260	0	0	0
1	13	18	"A108"	"A108"	17100	31660	100	348	374	179	47	318	318	342	188	54	21	6	0	3695	4525	3015	66	1300	1300	1326	301	22	79	73	0	0.000	0.000	0.000	0.000	0.000	0.000	0.000	0.000	0.000	0.000	0.000	0.000	0.000	0.000	0.013	0.017	0.064	0.065	6.644	0.010	0.016	316	2384	100	30	2395	2425	56	3225	3281	Error	Error	-6.319	30	2395	56	3225	118120	1429765	0.170	10.628	0	0	0
1	14	18	"A108"	"A108"	17400	31655	100	328	353	166	47	317	317	346	186	53	18	1	0	2695	3811	2837	74	1320	1320	1362	412	30	69	62	0	0.000	0.000	0.000	0.000	0.000	0.000	0.000	0.000	0.000	0.000	0.000	0.000	0.000	0.000	0.008	0.014	0.056	0.069	7.255	0.008	0.011	316	2384	100	11	1375	1386	36	2491	2527	Error	Error	-6.966	11	1375	36	2491	111487	1204328	0.038	5.944	0	0	0
1	15	18	"A108"	"A108"	17695	31655	100	330	362	164	45	321	321	344	163	47	18	6	0	2688	3434	2380	69	1333	1333	1388	540	38	68	57	0	0.000	0.000	0.000	0.000	0.000	0.000	0.000	0.000	0.000	0.000	0.000	0.000	0.000	0.000	0.007	0.020	0.076	0.078	5.437	0.007	0.006	316	2384	100	9	1355	1364	41	2101	2142	Error	Error	-7.234	9	1355	41	2101	114501	1085220	0.110	3.789	0	0	0
1	16	18	"A109"	"A109"	17995	31655	100	338	364	176	48	331	331	355	166	46	20	5	0	1893	2324	1273	54	1358	1358	1373	270	19	64	49	0	0.000	0.000	0.000	0.000	0.000	0.000	0.000	0.000	0.000	0.000	0.000	0.000	0.000	0.000	0.013	0.034	0.240	0.171	5.900	0.016	0.006	316	2384	100	7	535	542	33	966	999	Error	Error	-6.256	7	535	33	966	114948	734291	0.054	3.522	0	0	0
1	17	18	"A109"	"A109"	18295	31650	100	352	371	162	43	339	339	424	1450	341	0	0	0	1798	2193	1186	54	1377	1377	1501	2027	135	13	3	0	0.000	0.000	0.000	0.000	0.000	0.000	0.000	0.000	0.000	0.000	0.000	0.000	0.000	0.000	0.031	0.039	0.229	0.207	6.181	0.034	0.019	316	2384	100	13	421	434	32	816	848	Error	Error	-5.017	13	421	32	816	117224	692919	-0.037	0.341	0	0	0
1	18	18	"A109"	"A109"	18595	31650	100	341	346	148	42	338	338	359	167	46	13	1	0	1772	2086	940	45	1434	1434	1461	294	20	54	37	0	0.000	0.000	0.000	0.000	0.000	0.000	0.000	0.000	0.000	0.000	0.000	0.000	0.000	0.000	0.009	0.012	0.302	0.251	4.837	0.015	0.004	316	2384	100	3	338	341	8	652	660	Error	Error	-6.816	3	338	8	652	109374	659152	-0.078	2.126	0	0	0
1	1	19	"A110"	"A110"	13505	31980	100	354	367	190	51	318	318	340	178	52	21	4	0	4455	5481	3928	71	1289	1289	1321	339	25	83	75	0	0.000	0.000	0.000	0.000	0.000	0.000	0.000	0.000	0.000	0.000	0.000	0.000	0.000	0.000	0.011	0.012	0.034	0.049	5.104	0.011	0.035	316	2384	100	36	3166	3202	49	4192	4241	Error	Error	-6.459	36	3166	49	4192	115916	1732048	0.152	12.271	0	0	0
1	2	19	"A110"	"A110"	13805	31980	100	361	401	236	58	324	324	369	501	135	3	0	0	4959	6726	5075	75	1317	1317	1384	580	41	74	68	0	0.000	0.000	0.000	0.000	0.000	0.000	0.000	0.000	0.000	0.000	0.000	0.000	0.000	0.000	0.010	0.014	0.027	0.037	7.008	0.010	0.040	316	2384	100	37	3642	3679	77	5409	5486	Error	Error	-6.621	37	3642	77	5409	126589	2125566	0.064	9.210	0	0	0
1	3	19	"A110"	"A110"	14105	31975	100	364	401	249	62	318	318	341	178	52	24	8	0	4652	5860	3924	66	1291	1291	1324	345	26	84	78	0	0.000	0.000	0.000	0.000	0.000	0.000	0.000	0.000	0.000	0.000	0.000	0.000	0.000	0.000	0.014	0.018	0.044	0.045	5.113	0.013	0.033	316	2384	100	46	3361	3407	83	4569	4652	Error	Error	-6.191	46	3361	83	4569	126686	1851647	0.337	13.148	0	0	0
1	4	19	"A111"	"A111"	14400	31975	100	368	388	190	48	321	321	344	187	54	20	5	0	3207	4318	3193	73	1337	1337	1364	304	22	75	68	0	0.000	0.000	0.000	0.000	0.000	0.000	0.000	0.000	0.000	0.000	0.000	0.000	0.000	0.000	0.025	0.022	0.051	0.061	6.107	0.015	0.024	316	2384	100	47	1870	1917	67	2981	3048	Error	Error	-5.314	47	1870	67	2981	122630	1364350	0.235	9.717	0	0	0
1	5	19	"A111"	"A111"	14700	31975	100	359	383	217	56	321	321	344	185	53	21	5	0	3061	4283	3137	73	1325	1325	1352	309	22	76	70	0	0.000	0.000	0.000	0.000	0.000	0.000	0.000	0.000	0.000	0.000	0.000	0.000	0.000	0.000	0.022	0.021	0.056	0.072	6.092	0.013	0.023	316	2384	100	38	1736	1774	62	2958	3020	Error	Error	-5.514	38	1736	62	2958	120899	1353357	0.211	9.485	0	0	0
1	6	19	"A111"	"A111"	15000	31970	100	352	376	196	52	319	319	345	197	57	16	6	0	2768	3898	2800	71	1337	1337	1359	314	23	77	68	0	0.000	0.000	0.000	0.000	0.000	0.000	0.000	0.000	0.000	0.000	0.000	0.000	0.000	0.000	0.023	0.022	0.067	0.078	4.952	0.017	0.032	316	2384	100	33	1431	1464	57	2561	2618	Error	Error	-5.438	33	1431	57	2561	118923	1231821	0.157	8.086	0	0	0
1	7	19	"A112"	"A112"	15300	31970	100	338	373	184	49	315	315	349	248	71	15	2	0	4995	5655	3615	63	1310	1310	1354	541	39	81	74	0	0.000	0.000	0.000	0.000	0.000	0.000	0.000	0.000	0.000	0.000	0.000	0.000	0.000	0.000	0.006	0.013	0.036	0.046	6.218	0.025	0.059	316	2384	100	23	3685	3708	58	4345	4403	Error	Error	-7.324	23	3685	58	4345	117997	1786941	0.097	7.950	0	0	0
1	8	19	"A112"	"A112"	15600	31970	100	384	549	1316	239	314	314	437	2110	482	1	1	0	4298	4990	3698	74	1317	1317	1495	2639	176	51	28	0	0.000	0.000	0.000	0.000	0.000	0.000	0.000	0.000	0.000	0.000	0.000	0.000	0.000	0.000	0.023	0.064	0.062	0.067	5.161	0.091	0.117	316	2384	100	70	2981	3051	235	3673	3908	Error	Error	-5.412	70	2981	235	3673	173470	1576992	0.053	1.324	0	0	0
1	9	19	"A112"	"A112"	15900	31965	100	421	748	1771	236	322	322	490	2686	548	3	1	0	4650	6121	5086	83	1348	1348	1590	3126	196	51	31	0	0.000	0.000	0.000	0.000	0.000	0.000	0.000	0.000	0.000	0.000	0.000	0.000	0.000	0.000	0.030	0.089	0.050	0.062	5.347	0.619	0.491	316	2384	100	99	3302	3401	426	4773	5199	Error	Error	-5.060	99	3302	426	4773	236396	1934296	0.096	1.449	0	0	0
1	10	19	"A113"	"A113"	16200	31965	100	356	381	184	48	326	326	367	616	167	0	0	0	4515	4656	2599	55	1318	1318	1450	1578	108	70	50	0	0.000	0.000	0.000	0.000	0.000	0.000	0.000	0.000	0.000	0.000	0.000	0.000	0.000	0.000	0.009	0.016	0.045	0.061	6.154	0.154	0.285	316	2384	100	30	3197	3227	55	3338	3393	Error	Error	-6.736	30	3197	55	3338	120350	1471250	0.023	2.032	0	0	0
1	11	19	"A113"	"A113"	16500	31965	100	341	372	178	47	323	323	344	197	57	18	5	0	5209	5157	2484	48	1333	1333	1381	398	28	85	82	0	0.000	0.000	0.000	0.000	0.000	0.000	0.000	0.000	0.000	0.000	0.000	0.000	0.000	0.000	0.005	0.013	0.036	0.037	5.408	0.008	0.007	316	2384	100	18	3876	3894	49	3824	3873	Error	Error	-7.750	18	3876	49	3824	117533	1629660	0.142	9.487	0	0	0
1	12	19	"A113"	"A113"	16800	31960	100	365	397	207	52	316	316	341	172	50	27	11	0	5262	5258	2844	54	1355	1355	1400	440	31	83	79	0	0.000	0.000	0.000	0.000	0.000	0.000	0.000	0.000	0.000	0.000	0.000	0.000	0.000	0.000	0.013	0.021	0.038	0.041	4.426	0.022	0.089	316	2384	100	49	3907	3956	81	3903	3984	Error	Error	-6.317	49	3907	81	3903	125561	1661557	0.326	8.768	0	0	0
1	13	19	"A114"	"A114"	17100	31960	100	369	395	184	46	322	322	355	405	114	5	0	0	9129	7894	3872	49	1359	1359	1414	604	42	82	79	0	0.000	0.000	0.000	0.000	0.000	0.000	0.000	0.000	0.000	0.000	0.000	0.000	0.000	0.000	0.006	0.011	0.023	0.025	6.089	0.009	0.028	316	2384	100	47	7770	7817	73	6535	6608	Error	Error	-7.369	47	7770	73	6535	124822	2494364	0.099	10.728	0	0	0
1	14	19	"A114"	"A114"	17400	31960	100	397	419	179	42	337	337	441	1773	402	0	0	0	9392	8147	3934	48	1389	1389	1561	2560	163	75	72	0	0.000	0.000	0.000	0.000	0.000	0.000	0.000	0.000	0.000	0.000	0.000	0.000	0.000	0.000	0.007	0.012	0.022	0.026	4.979	0.232	0.186	316	2384	100	60	8003	8063	82	6758	6840	Error	Error	-7.059	60	8003	82	6758	132304	2574298	-0.012	2.573	0	0	0
1	15	19	"A114"	"A114"	17700	31955	100	371	402	183	45	326	326	343	161	46	29	11	0	7474	6831	3209	46	1365	1365	1405	441	31	85	82	0	0.000	0.000	0.000	0.000	0.000	0.000	0.000	0.000	0.000	0.000	0.000	0.000	0.000	0.000	0.007	0.014	0.032	0.035	4.945	0.010	0.030	316	2384	100	45	6109	6154	76	5466	5542	Error	Error	-7.085	45	6109	76	5466	126899	2158583	0.366	12.304	0	0	0
1	16	19	"A115"	"A115"	18000	31955	100	360	385	173	44	331	331	356	178	50	20	6	0	3185	4151	2812	67	1404	1404	1421	279	19	77	72	0	0.000	0.000	0.000	0.000	0.000	0.000	0.000	0.000	0.000	0.000	0.000	0.000	0.000	0.000	0.016	0.020	0.068	0.078	5.483	0.009	0.010	316	2384	100	29	1781	1810	54	2747	2801	Error	Error	-5.940	29	1781	54	2747	121589	1311802	0.163	9.785	0	0	0
1	17	19	"A115"	"A115"	18300	31955	100	406	425	252	59	342	342	369	173	46	27	9	0	3120	4450	3104	69	1448	1448	1469	321	21	79	74	0	0.000	0.000	0.000	0.000	0.000	0.000	0.000	0.000	0.000	0.000	0.000	0.000	0.000	0.000	0.038	0.028	0.060	0.080	5.791	0.018	0.033	316	2384	100	64	1672	1736	83	3002	3085	Error	Error	-4.707	64	1672	83	3002	134344	1406081	0.324	9.287	0	0	0
1	18	19	"A115"	"A115"	18600	31950	100	359	376	170	45	351	351	371	168	45	21	4	0	2686	3641	2642	72	1497	1497	1509	287	19	73	66	0	0.000	0.000	0.000	0.000	0.000	0.000	0.000	0.000	0.000	0.000	0.000	0.000	0.000	0.000	0.007	0.012	0.073	0.079	6.093	0.008	0.007	316	2384	100	8	1189	1197	25	2144	2169	Error	Error	-7.216	8	1189	25	2144	118741	1150542	0.030	7.429	0	0	0
1	1	20	"A116"	"A116"	13505	32280	100	479	497	206	41	326	326	345	174	50	47	17	0	10056	8949	5137	57	1349	1349	1458	1088	74	78	75	0	0.000	0.000	0.000	0.000	0.000	0.000	0.000	0.000	0.000	0.000	0.000	0.000	0.000	0.000	0.018	0.023	0.025	0.032	4.269	0.019	0.176	316	2384	100	153	8707	8860	171	7600	7771	Error	Error	-5.831	153	8707	171	7600	157139	2827761	0.874	6.885	0	0	0
1	2	20	"A116"	"A116"	13805	32280	100	450	496	239	48	328	328	373	687	184	3	0	0	9746	8467	4765	56	1369	1369	1520	1289	84	74	71	0	0.000	0.000	0.000	0.000	0.000	0.000	0.000	0.000	0.000	0.000	0.000	0.000	0.000	0.000	0.015	0.024	0.029	0.033	4.829	0.020	0.166	316	2384	100	122	8377	8499	168	7098	7266	Error	Error	-6.101	122	8377	168	7098	156747	2675628	0.179	5.389	0	0	0
1	3	20	"A116"	"A116"	14105	32280	100	471	513	330	64	332	332	350	173	49	44	15	0	10846	9320	4490	48	1360	1360	1456	1166	80	82	76	0	0.000	0.000	0.000	0.000	0.000	0.000	0.000	0.000	0.000	0.000	0.000	0.000	0.000	0.000	0.015	0.023	0.029	0.031	3.935	0.018	0.112	316	2384	100	139	9486	9625	181	7960	8141	Error	Error	-6.093	139	9486	181	7960	162113	2945219	0.942	6.744	0	0	0
1	4	20	"A117"	"A117"	14405	32275	100	340	357	174	48	316	316	340	167	49	19	5	0	1686	1983	862	43	1340	1340	1363	348	25	49	34	0	0.000	0.000	0.000	0.000	0.000	0.000	0.000	0.000	0.000	0.000	0.000	0.000	0.000	0.000	0.069	0.064	0.254	0.223	4.234	0.033	0.011	316	2384	100	24	346	370	41	643	684	Error	Error	-3.850	24	346	41	643	112727	626523	0.102	1.782	0	0	0
1	5	20	"A117"	"A117"	14705	32275	100	333	349	200	57	311	311	337	174	51	16	3	0	1742	2018	915	45	1325	1325	1357	514	37	44	22	0	0.000	0.000	0.000	0.000	0.000	0.000	0.000	0.000	0.000	0.000	0.000	0.000	0.000	0.000	0.053	0.055	0.246	0.243	4.938	0.069	0.047	316	2384	100	22	417	439	38	693	731	Error	Error	-4.244	22	417	38	693	110222	637827	0.069	1.286	0	0	0
1	6	20	"A117"	"A117"	15005	32275	100	320	343	154	44	313	313	340	168	49	16	4	0	1791	2078	924	44	1340	1340	1356	307	22	62	36	0	0.000	0.000	0.000	0.000	0.000	0.000	0.000	0.000	0.000	0.000	0.000	0.000	0.000	0.000	0.016	0.041	0.226	0.183	5.002	0.034	0.016	316	2384	100	7	451	458	30	738	768	Error	Error	-6.010	7	451	30	738	108353	656573	0.018	2.352	0	0	0
1	7	20	"A118"	"A118"	15305	32270	100	307	346	185	53	319	319	346	204	58	15	3	0	3475	4556	3170	69	1331	1331	1354	294	21	80	75	0	0.000	0.000	0.000	0.000	0.000	0.000	0.000	0.000	0.000	0.000	0.000	0.000	0.000	0.000	-0.006	0.008	0.053	0.052	6.459	0.012	0.020	316	2384	100	-12	2144	2132	27	3225	3252	Error	Error	Error	-12	2144	27	3225	109284	1439641	0.000	10.891	0	0	0
1	8	20	"A118"	"A118"	15605	32270	100	356	381	195	51	310	310	336	159	47	26	7	0	3410	4861	3848	79	1370	1370	1407	339	24	78	72	0	0.000	0.000	0.000	0.000	0.000	0.000	0.000	0.000	0.000	0.000	0.000	0.000	0.000	0.000	0.023	0.020	0.047	0.059	7.064	0.012	0.038	316	2384	100	46	2040	2086	71	3491	3562	Error	Error	-5.471	46	2040	71	3491	120438	1535997	0.283	10.189	0	0	0
1	9	20	"A118"	"A118"	15905	32270	100	407	1247	5849	469	315	315	339	177	52	38	21	0	3348	5186	4211	81	1363	1363	1384	297	21	86	82	0	0.000	0.000	0.000	0.000	0.000	0.000	0.000	0.000	0.000	0.000	0.000	0.000	0.000	0.000	0.046	0.244	0.079	0.093	7.074	1.174	0.133	316	2384	100	92	1985	2077	932	3823	4755	Error	Error	-4.431	92	1985	932	3823	393928	1638732	5.130	12.801	0	0	0
1	10	20	"A119"	"A119"	16200	32265	100	344	375	218	58	313	313	341	185	54	20	6	0	2518	3156	2029	64	1354	1354	1388	335	24	70	64	0	0.000	0.000	0.000	0.000	0.000	0.000	0.000	0.000	0.000	0.000	0.000	0.000	0.000	0.000	0.027	0.034	0.103	0.118	5.133	0.022	0.028	316	2384	100	31	1164	1195	62	1802	1864	Error	Error	-5.231	31	1164	62	1802	118478	997193	0.184	5.278	0	0	0
1	11	20	"A119"	"A119"	16500	32265	100	365	384	180	46	326	326	358	224	62	14	2	0	2466	3167	2044	64	1391	1391	1418	322	22	74	65	0	0.000	0.000	0.000	0.000	0.000	0.000	0.000	0.000	0.000	0.000	0.000	0.000	0.000	0.000	0.036	0.033	0.082	0.109	5.526	0.016	0.016	316	2384	100	39	1075	1114	58	1776	1834	Error	Error	-4.785	39	1075	58	1776	121227	1000888	0.116	5.432	0	0	0
1	12	20	"A119"	"A119"	16800	32265	100	334	362	183	50	318	318	342	179	52	19	5	0	2143	2790	1768	63	1374	1374	1403	326	23	69	54	0	0.000	0.000	0.000	0.000	0.000	0.000	0.000	0.000	0.000	0.000	0.000	0.000	0.000	0.000	0.021	0.031	0.117	0.138	7.026	0.015	0.013	316	2384	100	16	769	785	44	1416	1460	Error	Error	-5.587	16	769	44	1416	114370	881725	0.112	4.255	0	0	0
1	13	20	"A120"	"A120"	17100	32260	100	312	336	188	55	323	323	347	186	53	12	3	0	2161	2594	1322	50	1370	1370	1408	475	33	66	41	0	0.000	0.000	0.000	0.000	0.000	0.000	0.000	0.000	0.000	0.000	0.000	0.000	0.000	0.000	-0.014	0.011	0.143	0.129	6.732	0.013	0.005	316	2384	100	-11	791	780	13	1224	1237	Error	Error	Error	-11	791	13	1224	106206	819595	-0.059	2.497	0	0	0
1	14	20	"A120"	"A120"	17400	32260	100	352	371	170	45	327	327	353	260	73	9	1	0	2028	2470	1313	53	1400	1400	1426	430	30	60	38	0	0.000	0.000	0.000	0.000	0.000	0.000	0.000	0.000	0.000	0.000	0.000	0.000	0.000	0.000	0.040	0.041	0.162	0.173	5.050	0.020	0.015	316	2384	100	25	628	653	44	1070	1114	Error	Error	-4.651	25	628	44	1070	117242	780673	0.069	2.428	0	0	0
1	15	20	"A120"	"A120"	17700	32260	100	346	370	174	47	346	346	493	2362	479	0	0	0	2058	2563	1482	57	1433	1433	1494	1315	88	25	15	0	0.000	0.000	0.000	0.000	0.000	0.000	0.000	0.000	0.000	0.000	0.000	0.000	0.000	0.000	0.000	0.021	0.216	0.167	6.464	0.008	0.002	316	2384	100	0	625	625	24	1130	1154	Error	Error	Error	0	625	24	1130	117053	809912	-0.052	0.813	0	0	0
1	16	20	"A121"	"A121"	18000	32255	100	404	460	297	64	343	343	363	175	48	31	11	0	6137	8688	6664	76	1463	1463	1528	782	51	77	71	0	0.000	0.000	0.000	0.000	0.000	0.000	0.000	0.000	0.000	0.000	0.000	0.000	0.000	0.000	0.013	0.016	0.024	0.036	6.361	0.012	0.084	316	2384	100	61	4674	4735	117	7225	7342	Error	Error	-6.260	61	4674	117	7225	145367	2745520	0.554	9.156	0	0	0
1	17	20	"A121"	"A121"	18300	32255	100	390	426	205	48	351	351	374	174	46	27	9	0	4750	7646	6084	79	1482	1482	1564	949	60	74	66	0	0.000	0.000	0.000	0.000	0.000	0.000	0.000	0.000	0.000	0.000	0.000	0.000	0.000	0.000	0.012	0.012	0.029	0.038	6.422	0.013	0.070	316	2384	100	39	3268	3307	75	6164	6239	Error	Error	-6.389	39	3268	75	6164	134533	2416144	0.299	6.409	0	0	0
1	18	20	"A121"	"A121"	18600	32255	100	438	458	212	46	367	367	397	202	50	27	6	0	5840	9099	7215	79	1583	1583	1694	1215	71	71	62	0	0.000	0.000	0.000	0.000	0.000	0.000	0.000	0.000	0.000	0.000	0.000	0.000	0.000	0.000	0.017	0.012	0.029	0.036	6.813	0.009	0.047	316	2384	100	71	4257	4328	91	7516	7607	Error	Error	-5.906	71	4257	91	7516	144628	2875191	0.302	6.095	0	0	0
1	1	21	"Blank"	"Blank"	13505	32585	100	296	312	147	47	304	304	323	153	47	17	3	0	1236	1252	249	19	1239	1239	1254	244	19	17	3	0	0.000	0.000	0.000	0.000	0.000	0.000	0.000	0.000	0.000	0.000	0.000	0.000	0.000	0.000	2.667	0.615	0.658	0.604	5.054	0.032	0.001	316	2384	100	-8	-3	-11	8	13	21	Error	Error	1.415	-8	-3	8	13	98694	395546	-0.072	-0.008	0	0	0
1	2	21	"Blank"	"Blank"	13805	32580	100	283	314	157	50	303	303	325	205	63	12	0	0	1235	1266	318	25	1246	1246	1279	596	46	2	0	0	0.000	0.000	0.000	0.000	0.000	0.000	0.000	0.000	0.000	0.000	0.000	0.000	0.000	0.000	1.818	0.550	0.691	0.666	3.947	0.046	0.004	316	2384	100	-20	-11	-31	11	20	31	Error	Error	0.862	-20	-11	11	20	99375	400210	-0.054	-0.022	0	0	0
1	3	21	"Blank"	"Blank"	14105	32580	100	306	333	217	65	301	301	324	160	49	16	4	0	1232	1261	269	21	1237	1237	1266	389	30	8	1	0	0.000	0.000	0.000	0.000	0.000	0.000	0.000	0.000	0.000	0.000	0.000	0.000	0.000	0.000	-1.000	1.333	0.534	0.588	5.199	0.084	0.010	316	2384	100	5	-5	0	32	24	56	Error	Error	Error	5	-5	32	24	105237	398589	0.056	-0.013	0	0	0
1	4	21	"Blank"	"Blank"	14405	32575	100	286	316	153	48	301	301	323	166	51	15	3	0	1242	1259	270	21	1260	1260	1278	281	21	12	2	0	0.000	0.000	0.000	0.000	0.000	0.000	0.000	0.000	0.000	0.000	0.000	0.000	0.000	0.000	0.833	-15.000	0.533	0.669	4.456	0.057	0.005	316	2384	100	-15	-18	-33	15	-1	14	Error	Error	-0.263	-15	-18	15	-1	99940	397895	-0.042	-0.068	0	0	0
1	5	21	"Blank"	"Blank"	14705	32575	100	313	328	149	45	292	292	319	173	54	16	2	0	1237	1258	228	18	1265	1265	1288	295	22	8	1	0	0.000	0.000	0.000	0.000	0.000	0.000	0.000	0.000	0.000	0.000	0.000	0.000	0.000	0.000	-0.750	-5.143	0.600	0.629	4.778	0.162	0.019	316	2384	100	21	-28	-7	36	-7	29	Error	Error	Error	21	-28	36	-7	103555	397605	0.052	-0.102	0	0	0
1	6	21	"Blank"	"Blank"	15005	32575	100	304	322	156	48	296	296	320	160	50	19	3	0	1261	1276	210	16	1269	1269	1290	284	22	9	0	0	0.000	0.000	0.000	0.000	0.000	0.000	0.000	0.000	0.000	0.000	0.000	0.000	0.000	0.000	-1.000	3.714	0.792	0.744	4.934	0.106	0.013	316	2384	100	8	-8	0	26	7	33	Error	Error	Error	8	-8	26	7	101875	403073	0.013	-0.049	0	0	0
1	7	21	"Blank"	"Blank"	15305	32570	100	310	327	159	48	301	301	328	174	53	16	5	0	1269	1285	263	20	1269	1269	1298	314	24	9	1	0	0.000	0.000	0.000	0.000	0.000	0.000	0.000	0.000	0.000	0.000	0.000	0.000	0.000	0.000	100000.000	1.625	0.664	0.633	5.427	0.086	0.006	316	2384	100	9	0	9	26	16	42	Error	Error	16.610	9	0	26	16	103438	405996	-0.006	-0.041	0	0	0
1	8	21	"Blank"	"Blank"	15605	32570	100	329	339	155	45	305	305	328	164	50	17	2	0	1284	1302	277	21	1280	1280	1302	571	43	2	0	0	0.000	0.000	0.000	0.000	0.000	0.000	0.000	0.000	0.000	0.000	0.000	0.000	0.000	0.000	6.000	1.545	0.627	0.559	4.265	0.145	0.016	316	2384	100	24	4	28	34	22	56	Error	Error	2.585	24	4	34	22	107112	411315	0.067	0.000	0	0	0
1	9	21	"Blank"	"Blank"	15905	32570	100	321	338	174	51	303	303	330	193	58	18	5	0	1266	1296	276	21	1280	1280	1298	283	21	13	2	0	0.000	0.000	0.000	0.000	0.000	0.000	0.000	0.000	0.000	0.000	0.000	0.000	0.000	0.000	-1.286	2.188	0.579	0.657	4.157	0.149	0.059	316	2384	100	18	-14	4	35	16	51	Error	Error	Error	18	-14	35	16	106748	409628	0.041	-0.007	0	0	0
1	10	21	"Blank"	"Blank"	16205	32565	100	314	331	160	48	305	305	327	194	59	14	2	0	1268	1271	239	18	1286	1286	1303	311	23	10	0	0	0.000	0.000	0.000	0.000	0.000	0.000	0.000	0.000	0.000	0.000	0.000	0.000	0.000	0.000	-0.500	-1.733	0.743	0.765	5.007	-0.007	0.000	316	2384	100	9	-18	-9	26	-15	11	Error	Error	Error	9	-18	26	-15	104644	401656	0.021	-0.103	0	0	0
1	11	21	"Blank"	"Blank"	16505	32565	100	327	354	174	49	328	328	354	233	65	11	2	0	1291	1308	229	17	1294	1294	1323	399	30	5	0	0	0.000	0.000	0.000	0.000	0.000	0.000	0.000	0.000	0.000	0.000	0.000	0.000	0.000	0.000	0.333	1.857	0.740	0.718	5.047	0.005	0.000	316	2384	100	-1	-3	-4	26	14	40	Error	Error	-1.585	-1	-3	26	14	111799	413175	0.000	-0.038	0	0	0
1	12	21	"Blank"	"Blank"	16805	32565	100	302	328	158	48	313	313	340	200	58	13	1	0	1324	1331	231	17	1301	1301	1325	336	25	9	0	0	0.000	0.000	0.000	0.000	0.000	0.000	0.000	0.000	0.000	0.000	0.000	0.000	0.000	0.000	-0.478	0.500	0.604	0.565	4.913	0.129	0.031	316	2384	100	-11	23	12	15	30	45	Error	Error	Error	-11	23	15	30	103722	420597	-0.060	0.018	0	0	0
1	13	21	"Blank"	"Blank"	17105	32560	100	293	319	165	51	310	310	345	405	117	1	0	0	1285	1303	271	20	1314	1314	1338	286	21	12	1	0	0.000	0.000	0.000	0.000	0.000	0.000	0.000	0.000	0.000	0.000	0.000	0.000	0.000	0.000	0.586	-0.818	0.542	0.485	4.266	0.143	0.023	316	2384	100	-17	-29	-46	9	-11	-2	Error	Error	-0.771	-17	-29	9	-11	100705	411833	-0.064	-0.122	0	0	0
1	14	21	"Blank"	"Blank"	17405	32560	100	338	362	210	58	314	314	334	190	56	17	3	0	1324	1352	333	24	1314	1314	1328	269	20	14	1	0	0.000	0.000	0.000	0.000	0.000	0.000	0.000	0.000	0.000	0.000	0.000	0.000	0.000	0.000	2.400	1.263	0.644	0.721	4.946	0.410	0.130	316	2384	100	24	10	34	48	38	86	Error	Error	1.263	24	10	48	38	114320	427141	0.147	0.089	0	0	0
1	15	21	"Blank"	"Blank"	17700	32560	100	334	349	162	46	312	312	338	214	63	13	1	0	1282	1292	237	18	1316	1316	1357	513	37	0	0	0	0.000	0.000	0.000	0.000	0.000	0.000	0.000	0.000	0.000	0.000	0.000	0.000	0.000	0.000	-0.647	-1.542	0.750	0.857	4.205	0.069	0.004	316	2384	100	22	-34	-12	37	-24	13	Error	Error	Error	22	-34	37	-24	110258	408186	0.051	-0.127	0	0	0
1	16	21	"Blank"	"Blank"	18000	32555	100	313	341	181	53	322	322	343	160	46	19	5	0	1386	1387	264	19	1378	1378	1386	264	19	14	3	0	0.000	0.000	0.000	0.000	0.000	0.000	0.000	0.000	0.000	0.000	0.000	0.000	0.000	0.000	-1.125	2.111	0.625	0.612	4.560	0.034	0.001	316	2384	100	-9	8	-1	19	9	28	Error	Error	Error	-9	8	19	9	107760	438375	-0.012	0.004	0	0	0
1	17	21	"Blank"	"Blank"	18300	32555	100	340	352	159	45	331	331	352	158	44	18	5	0	1353	1378	254	18	1385	1385	1404	265	18	13	2	0	0.000	0.000	0.000	0.000	0.000	0.000	0.000	0.000	0.000	0.000	0.000	0.000	0.000	0.000	-0.281	-3.000	0.564	0.563	4.745	-0.028	0.001	316	2384	100	9	-32	-23	21	-7	14	Error	Error	Error	9	-32	21	-7	111288	435300	0.000	-0.098	0	0	0
1	18	21	"Blank"	"Blank"	18600	32555	100	356	379	209	55	342	342	368	177	48	17	5	0	1513	1520	262	17	1485	1485	1507	361	23	10	0	0	0.000	0.000	0.000	0.000	0.000	0.000	0.000	0.000	0.000	0.000	0.000	0.000	0.000	0.000	0.500	1.057	0.766	0.804	5.336	0.085	0.007	316	2384	100	14	28	42	37	35	72	Error	Error	-1.000	14	28	37	35	119719	480433	0.062	0.036	0	0	0
