# Supplementary material for: Application of hybridization control probe to increase accuracy on ligation detection or minisequencing diagnostic microarrays
Source: BMC Res Notes. 2009 Dec 14;2:249. doi: 10.1186/1756-0500-2-249 (PMC2799435; doi:10.1186/1756-0500-2-249)
Supplement: Additional file 3 — Gpr_files. Zip-compressed file containing raw microarray data in GenePix results format (.gpr) and GAL (GenePix Array List) files. [file 1756-0500-2-249-S3.ZIP › gpr_files/slide1/lasi1_9-16.gpr]

ATF	1.0
30	76    
"Type=GenePix Results 3"
"DateTime=2009/03/31 13:42:07"
"Settings=C:\Axon\Data\HPV\310309\lasi.gps"
"GalFile=C:\Axon\Data\HPV\ArrayIt_032009_InstiBioGalfile.gal"
"ArrayOfArrays=9-16"
"PixelSize=5"
"Wavelengths=532	488"
"ImageFiles=C:\Axon\Data\HPV\310309\lasi1.tif 2	C:\Axon\Data\HPV\310309\lasi1.tif 3"
"NormalizationMethod=None"
"NormalizationFactors=1	1"
"JpegImage="
"StdDev=Type 1"
"RatioFormulations=W1/W3 (#1/532)	W1/W4 (#1/488)	W3/W4 (532/488)"
"FeatureType=Circular"
"Barcode="
"BackgroundSubtraction=LocalFeature"
"ImageOrigin=0, 0"
"JpegOrigin=3845, 80"
"Creator=GenePix Pro 6.1.0.2"
"Scanner=GenePix 4200A 01 Autoloader [2]"
"FocusPosition=0"
"Temperature=23.5"
"LinesAveraged=2"
"Comment="
"PMTGain=580	530"
"ScanPower=100	100"
"LaserPower=2.7301	2.58057"
"Filters=Standard Green	Standard Blue"
"ScanRegion=720,16,3832,13800"
"Supplier="
"Block"	"Column"	"Row"	"Name"	"ID"	"X"	"Y"	"Dia."	"F532 Median"	"F532 Mean"	"F532 SD"	"F532 CV"	"B532"	"B532 Median"	"B532 Mean"	"B532 SD"	"B532 CV"	"% > B532+1SD"	"% > B532+2SD"	"F532 % Sat."	"F488 Median"	"F488 Mean"	"F488 SD"	"F488 CV"	"B488"	"B488 Median"	"B488 Mean"	"B488 SD"	"B488 CV"	"% > B488+1SD"	"% > B488+2SD"	"F488 % Sat."	"Ratio of Medians (#1/532)"	"Ratio of Means (#1/532)"	"Median of Ratios (#1/532)"	"Mean of Ratios (#1/532)"	"Ratios SD (#1/532)"	"Rgn Ratio (#1/532)"	"Rgn R2 (#1/532)"	"Ratio of Medians (#1/488)"	"Ratio of Means (#1/488)"	"Median of Ratios (#1/488)"	"Mean of Ratios (#1/488)"	"Ratios SD (#1/488)"	"Rgn Ratio (#1/488)"	"Rgn R2 (#1/488)"	"Ratio of Medians (532/488)"	"Ratio of Means (532/488)"	"Median of Ratios (532/488)"	"Mean of Ratios (532/488)"	"Ratios SD (532/488)"	"Rgn Ratio (532/488)"	"Rgn R2 (532/488)"	"F Pixels"	"B Pixels"	"Circularity"	"Sum of Medians (#1/532)"	"Sum of Medians (#1/488)"	"Sum of Medians (532/488)"	"Sum of Means (#1/532)"	"Sum of Means (#1/488)"	"Sum of Means (532/488)"	"Log Ratio (#1/532)"	"Log Ratio (#1/488)"	"Log Ratio (532/488)"	"F532 Median - B532"	"F488 Median - B488"	"F532 Mean - B532"	"F488 Mean - B488"	"F532 Total Intensity"	"F488 Total Intensity"	"SNR 532"	"SNR 488"	"Flags"	"Normalize"	"Autoflag"
1	1	1	"A1"	"A1"	4410	35635	100	475	487	199	40	373	373	403	575	142	1	0	0	13134	11255	6438	57	1374	1374	1452	1454	100	75	74	0	0.000	0.000	0.000	0.000	0.000	0.000	0.000	0.000	0.000	0.000	0.000	0.000	0.000	0.000	0.009	0.012	0.017	0.020	4.834	0.011	0.117	316	2384	100	102	11760	11862	114	9881	9995	Error	Error	-6.849	102	11760	114	9881	153990	3556724	0.146	6.742	0	0	0
1	2	1	"A1"	"A1"	4705	35635	100	429	448	174	38	353	353	373	163	43	31	10	0	11162	9698	5743	59	1336	1336	1364	403	29	83	78	0	0.000	0.000	0.000	0.000	0.000	0.000	0.000	0.000	0.000	0.000	0.000	0.000	0.000	0.000	0.008	0.011	0.018	0.020	6.132	0.010	0.088	316	2384	100	76	9826	9902	95	8362	8457	Error	Error	-7.014	76	9826	95	8362	141569	3064701	0.460	20.680	0	0	0
1	3	1	"A1"	"A1"	5005	35635	100	434	441	184	41	351	351	367	160	43	30	9	0	10145	8821	5012	56	1334	1334	1369	384	28	82	77	0	0.000	0.000	0.000	0.000	0.000	0.000	0.000	0.000	0.000	0.000	0.000	0.000	0.000	0.000	0.009	0.012	0.022	0.032	6.071	0.008	0.042	316	2384	100	83	8811	8894	90	7487	7577	Error	Error	-6.730	83	8811	90	7487	139289	2787486	0.463	19.406	0	0	0
1	4	1	"A2"	"A2"	5300	35630	100	458	470	194	41	341	341	361	161	44	41	12	0	12084	9984	5580	55	1362	1362	1464	1027	70	75	73	0	0.000	0.000	0.000	0.000	0.000	0.000	0.000	0.000	0.000	0.000	0.000	0.000	0.000	0.000	0.011	0.015	0.020	0.025	5.402	0.013	0.135	316	2384	100	117	10722	10839	129	8622	8751	Error	Error	-6.518	117	10722	129	8622	148460	3154951	0.677	8.296	0	0	0
1	5	1	"A2"	"A2"	5600	35630	100	438	474	224	47	339	339	357	161	45	36	16	0	12977	10510	5833	55	1326	1326	1419	975	68	76	74	0	0.000	0.000	0.000	0.000	0.000	0.000	0.000	0.000	0.000	0.000	0.000	0.000	0.000	0.000	0.008	0.015	0.019	0.022	5.428	0.014	0.144	316	2384	100	99	11651	11750	135	9184	9319	Error	Error	-6.879	99	11651	135	9184	149901	3321259	0.727	9.324	0	0	0
1	6	1	"A2"	"A2"	5895	35625	100	409	425	171	40	339	339	362	242	66	16	2	0	11232	9312	5625	60	1331	1331	1466	1201	81	71	70	0	0.000	0.000	0.000	0.000	0.000	0.000	0.000	0.000	0.000	0.000	0.000	0.000	0.000	0.000	0.007	0.011	0.018	0.024	5.306	0.009	0.066	316	2384	100	70	9901	9971	86	7981	8067	Error	Error	-7.144	70	9901	86	7981	134326	2942639	0.260	6.533	0	0	0
1	7	1	"A3"	"A3"	6195	35625	100	375	400	173	43	350	350	370	165	44	21	7	0	6350	6315	4193	66	1307	1307	1489	1319	88	67	64	0	0.000	0.000	0.000	0.000	0.000	0.000	0.000	0.000	0.000	0.000	0.000	0.000	0.000	0.000	0.005	0.010	0.029	0.046	7.307	0.009	0.039	316	2384	100	25	5043	5068	50	5008	5058	Error	Error	-7.656	25	5043	50	5008	126444	1995688	0.182	3.659	0	0	0
1	8	1	"A3"	"A3"	6495	35620	100	386	411	167	40	328	328	358	328	91	7	0	0	7026	7696	5666	73	1266	1266	1375	765	55	67	64	0	0.000	0.000	0.000	0.000	0.000	0.000	0.000	0.000	0.000	0.000	0.000	0.000	0.000	0.000	0.010	0.013	0.024	0.036	8.178	0.008	0.042	316	2384	100	58	5760	5818	83	6430	6513	Error	Error	-6.634	58	5760	83	6430	129978	2431813	0.162	8.263	0	0	0
1	9	1	"A3"	"A3"	6790	35620	100	386	406	171	42	321	321	341	156	45	32	9	0	7402	7643	5418	70	1253	1253	1342	669	49	72	68	0	0.000	0.000	0.000	0.000	0.000	0.000	0.000	0.000	0.000	0.000	0.000	0.000	0.000	0.000	0.011	0.013	0.022	0.034	6.169	0.011	0.068	316	2384	100	65	6149	6214	85	6390	6475	Error	Error	-6.564	65	6149	85	6390	128451	2415246	0.417	9.419	0	0	0
1	10	1	"A4"	"A4"	7090	35615	100	370	391	171	43	326	326	348	171	49	25	4	0	7331	6462	4745	73	1274	1274	1569	1658	105	58	55	0	0.000	0.000	0.000	0.000	0.000	0.000	0.000	0.000	0.000	0.000	0.000	0.000	0.000	0.000	0.007	0.013	0.030	0.051	7.706	0.012	0.077	316	2384	100	44	6057	6101	65	5188	5253	Error	Error	-7.105	44	6057	65	5188	123440	2041975	0.251	2.951	0	0	0
1	11	1	"A4"	"A4"	7385	35615	100	375	403	171	42	319	319	335	155	46	28	10	0	7485	6431	4260	66	1279	1279	1511	1430	94	62	61	0	0.000	0.000	0.000	0.000	0.000	0.000	0.000	0.000	0.000	0.000	0.000	0.000	0.000	0.000	0.009	0.016	0.025	0.035	7.728	0.011	0.062	316	2384	100	56	6206	6262	84	5152	5236	Error	Error	-6.792	56	6206	84	5152	127391	2032211	0.439	3.441	0	0	0
1	12	1	"A4"	"A4"	7685	35610	100	375	389	167	42	319	319	340	164	48	26	6	0	7206	6188	4372	70	1270	1270	1550	1525	98	58	56	0	0.000	0.000	0.000	0.000	0.000	0.000	0.000	0.000	0.000	0.000	0.000	0.000	0.000	0.000	0.009	0.014	0.030	0.047	6.774	0.012	0.068	316	2384	100	56	5936	5992	70	4918	4988	Error	Error	-6.728	56	5936	70	4918	122795	1955301	0.299	3.041	0	0	0
1	13	1	"A5"	"A5"	7985	35610	100	318	342	159	46	308	308	332	164	49	17	6	0	2074	2857	2147	75	1238	1238	1272	278	21	63	54	0	0.000	0.000	0.000	0.000	0.000	0.000	0.000	0.000	0.000	0.000	0.000	0.000	0.000	0.000	0.012	0.021	0.113	0.114	7.828	0.007	0.003	316	2384	100	10	836	846	34	1619	1653	Error	Error	-6.385	10	836	34	1619	108147	902948	0.061	5.701	0	0	0
1	14	1	"A5"	"A5"	8280	35610	100	335	349	160	45	313	313	479	2691	561	0	0	0	2199	2728	1752	64	1267	1267	1325	1294	97	38	23	0	0.000	0.000	0.000	0.000	0.000	0.000	0.000	0.000	0.000	0.000	0.000	0.000	0.000	0.000	0.024	0.025	0.092	0.108	8.378	3.041	0.215	316	2384	100	22	932	954	36	1461	1497	Error	Error	-5.405	22	932	36	1461	110341	861959	-0.048	1.084	0	0	0
1	15	1	"A5"	"A5"	8580	35605	100	328	349	151	43	322	322	340	169	49	15	3	0	2020	2596	1578	60	1299	1299	1328	290	21	61	52	0	0.000	0.000	0.000	0.000	0.000	0.000	0.000	0.000	0.000	0.000	0.000	0.000	0.000	0.000	0.008	0.021	0.098	0.117	6.717	0.012	0.006	316	2384	100	6	721	727	27	1297	1324	Error	Error	-6.909	6	721	27	1297	110141	820433	0.053	4.372	0	0	0
1	16	1	"A6"	"A6"	8875	35605	100	368	399	180	45	335	335	351	158	45	26	10	0	3978	5075	4244	83	1337	1337	1677	1900	113	53	41	0	0.000	0.000	0.000	0.000	0.000	0.000	0.000	0.000	0.000	0.000	0.000	0.000	0.000	0.000	0.012	0.017	0.042	0.065	9.145	0.012	0.073	316	2384	100	33	2641	2674	64	3738	3802	Error	Error	-6.322	33	2641	64	3738	126168	1603635	0.304	1.788	0	0	0
1	17	1	"A6"	"A6"	9175	35600	100	373	385	154	40	335	335	363	185	50	21	2	0	3009	4848	4164	85	1375	1375	1749	2001	114	49	39	0	0.000	0.000	0.000	0.000	0.000	0.000	0.000	0.000	0.000	0.000	0.000	0.000	0.000	0.000	0.023	0.014	0.046	0.078	7.689	0.012	0.066	316	2384	100	38	1634	1672	50	3473	3523	Error	Error	-5.426	38	1634	50	3473	121512	1531850	0.119	1.549	0	0	0
1	18	1	"A6"	"A6"	9475	35600	100	428	439	188	42	339	339	361	203	56	25	5	0	3458	6610	5561	84	1407	1407	1588	1000	62	53	50	0	0.000	0.000	0.000	0.000	0.000	0.000	0.000	0.000	0.000	0.000	0.000	0.000	0.000	0.000	0.043	0.019	0.037	0.062	8.326	0.012	0.037	316	2384	100	89	2051	2140	100	5203	5303	Error	Error	-4.526	89	2051	100	5203	138812	2088894	0.384	5.022	0	0	0
1	1	2	"A7"	"A7"	4410	35940	100	352	377	171	45	337	337	356	162	45	22	6	0	2819	3494	2200	62	1257	1257	1282	288	22	77	69	0	0.000	0.000	0.000	0.000	0.000	0.000	0.000	0.000	0.000	0.000	0.000	0.000	0.000	0.000	0.010	0.018	0.065	0.076	4.686	0.014	0.018	316	2384	100	15	1562	1577	40	2237	2277	Error	Error	-6.702	15	1562	40	2237	119132	1104252	0.130	7.681	0	0	0
1	2	2	"A7"	"A7"	4710	35935	100	361	375	159	42	315	315	340	181	53	22	4	0	2693	3504	2452	69	1242	1242	1287	387	30	65	60	0	0.000	0.000	0.000	0.000	0.000	0.000	0.000	0.000	0.000	0.000	0.000	0.000	0.000	0.000	0.032	0.027	0.066	0.100	6.594	0.017	0.032	316	2384	100	46	1451	1497	60	2262	2322	Error	Error	-4.979	46	1451	60	2262	118352	1107244	0.193	5.729	0	0	0
1	3	2	"A7"	"A7"	5005	35935	100	360	378	170	44	311	311	331	160	48	23	9	0	3188	3742	2412	64	1243	1243	1274	300	23	72	64	0	0.000	0.000	0.000	0.000	0.000	0.000	0.000	0.000	0.000	0.000	0.000	0.000	0.000	0.000	0.025	0.027	0.055	0.073	6.697	0.017	0.031	316	2384	100	49	1945	1994	67	2499	2566	Error	Error	-5.311	49	1945	67	2499	119584	1182427	0.294	8.227	0	0	0
1	4	2	"A8"	"A8"	5305	35930	100	409	414	172	41	316	316	334	154	46	33	10	0	6542	8055	5811	72	1249	1249	1376	1107	80	75	71	0	0.000	0.000	0.000	0.000	0.000	0.000	0.000	0.000	0.000	0.000	0.000	0.000	0.000	0.000	0.018	0.014	0.024	0.032	5.278	0.012	0.126	316	2384	100	93	5293	5386	98	6806	6904	Error	Error	-5.831	93	5293	98	6806	130725	2545419	0.519	6.033	0	0	0
1	5	2	"A8"	"A8"	5600	35930	100	388	395	168	42	307	307	328	157	47	30	9	0	6234	7423	5080	68	1232	1232	1352	1094	80	74	70	0	0.000	0.000	0.000	0.000	0.000	0.000	0.000	0.000	0.000	0.000	0.000	0.000	0.000	0.000	0.016	0.014	0.027	0.033	6.581	0.011	0.084	316	2384	100	81	5002	5083	88	6191	6279	Error	Error	-5.948	81	5002	88	6191	124812	2345631	0.427	5.549	0	0	0
1	6	2	"A8"	"A8"	5900	35925	100	360	384	190	49	311	311	337	178	52	25	8	0	5741	6887	5165	74	1268	1268	1515	1700	112	66	58	0	0.000	0.000	0.000	0.000	0.000	0.000	0.000	0.000	0.000	0.000	0.000	0.000	0.000	0.000	0.011	0.013	0.033	0.043	6.209	0.010	0.062	316	2384	100	49	4473	4522	73	5619	5692	Error	Error	-6.512	49	4473	73	5619	121420	2176425	0.264	3.160	0	0	0
1	7	2	"A9"	"A9"	6200	35925	100	335	368	177	48	314	314	338	191	56	18	5	0	4418	6628	5045	76	1239	1239	1352	929	68	73	68	0	0.000	0.000	0.000	0.000	0.000	0.000	0.000	0.000	0.000	0.000	0.000	0.000	0.000	0.000	0.007	0.010	0.028	0.038	6.564	0.010	0.030	316	2384	100	21	3179	3200	54	5389	5443	Error	Error	-7.242	21	3179	54	5389	116311	2094558	0.157	5.679	0	0	0
1	8	2	"A9"	"A9"	6495	35920	100	385	411	189	45	306	306	328	187	57	29	7	0	9638	7742	5298	68	1226	1226	1506	1716	113	62	61	0	0.000	0.000	0.000	0.000	0.000	0.000	0.000	0.000	0.000	0.000	0.000	0.000	0.000	0.000	0.009	0.016	0.026	0.038	6.009	0.012	0.110	316	2384	100	79	8412	8491	105	6516	6621	Error	Error	-6.734	79	8412	105	6516	129890	2446404	0.444	3.634	0	0	0
1	9	2	"A9"	"A9"	6795	35920	100	394	415	212	51	299	299	327	216	66	26	5	0	9455	8298	5786	69	1244	1244	1538	1870	121	63	62	0	0.000	0.000	0.000	0.000	0.000	0.000	0.000	0.000	0.000	0.000	0.000	0.000	0.000	0.000	0.012	0.016	0.025	0.041	7.012	0.013	0.121	316	2384	100	95	8211	8306	116	7054	7170	Error	Error	-6.433	95	8211	116	7054	131167	2622279	0.407	3.615	0	0	0
1	10	2	"A10"	"A10"	7090	35920	100	408	410	179	43	313	313	356	405	113	6	0	0	4811	8073	6254	77	1230	1230	1429	1486	103	74	59	0	0.000	0.000	0.000	0.000	0.000	0.000	0.000	0.000	0.000	0.000	0.000	0.000	0.000	0.000	0.027	0.014	0.024	0.031	4.743	0.011	0.016	316	2384	100	95	3581	3676	97	6843	6940	Error	Error	-5.236	95	3581	97	6843	129599	2551000	0.133	4.471	0	0	0
1	11	2	"A10"	"A10"	7390	35915	100	344	371	199	53	309	309	329	161	48	24	8	0	5044	6665	5137	77	1240	1240	1541	1816	117	63	52	0	0.000	0.000	0.000	0.000	0.000	0.000	0.000	0.000	0.000	0.000	0.000	0.000	0.000	0.000	0.009	0.011	0.028	0.042	7.133	0.012	0.089	316	2384	100	35	3804	3839	62	5425	5487	Error	Error	-6.764	35	3804	62	5425	117120	2106124	0.261	2.822	0	0	0
1	12	2	"A10"	"A10"	7685	35915	100	410	423	227	53	305	305	370	1164	314	0	0	0	13489	10386	6455	62	1237	1237	1457	1545	106	71	68	0	0.000	0.000	0.000	0.000	0.000	0.000	0.000	0.000	0.000	0.000	0.000	0.000	0.000	0.000	0.009	0.013	0.020	0.030	5.738	0.010	0.081	316	2384	100	105	12252	12357	118	9149	9267	Error	Error	-6.866	105	12252	118	9149	133825	3282107	0.046	5.779	0	0	0
1	13	2	"A11"	"A11"	7985	35910	100	328	342	154	45	299	299	324	184	56	17	1	0	2889	4147	3604	86	1227	1227	1416	1274	89	53	39	0	0.000	0.000	0.000	0.000	0.000	0.000	0.000	0.000	0.000	0.000	0.000	0.000	0.000	0.000	0.017	0.015	0.053	0.082	9.140	0.012	0.046	316	2384	100	29	1662	1691	43	2920	2963	Error	Error	-5.841	29	1662	43	2920	107982	1310487	0.098	2.144	0	0	0
1	14	2	"A11"	"A11"	8285	35910	100	319	355	194	54	303	303	328	198	60	15	3	0	3869	5610	4849	86	1230	1230	1318	610	46	68	62	0	0.000	0.000	0.000	0.000	0.000	0.000	0.000	0.000	0.000	0.000	0.000	0.000	0.000	0.000	0.006	0.012	0.031	0.046	7.265	0.011	0.028	316	2384	100	16	2639	2655	52	4380	4432	Error	Error	-7.366	16	2639	52	4380	112115	1772728	0.136	7.036	0	0	0
1	15	2	"A11"	"A11"	8580	35905	100	332	354	154	43	298	298	323	185	57	18	2	0	4027	5427	4636	85	1248	1248	1323	469	35	58	54	0	0.000	0.000	0.000	0.000	0.000	0.000	0.000	0.000	0.000	0.000	0.000	0.000	0.000	0.000	0.012	0.013	0.032	0.054	8.361	0.008	0.013	316	2384	100	34	2779	2813	56	4179	4235	Error	Error	-6.353	34	2779	56	4179	111858	1714855	0.168	8.751	0	0	0
1	16	2	"A12"	"A12"	8880	35905	100	345	375	183	48	301	301	332	231	69	15	4	0	4808	6201	4942	79	1260	1260	1378	670	48	59	56	0	0.000	0.000	0.000	0.000	0.000	0.000	0.000	0.000	0.000	0.000	0.000	0.000	0.000	0.000	0.012	0.015	0.038	0.054	8.063	0.013	0.035	316	2384	100	44	3548	3592	74	4941	5015	Error	Error	-6.333	44	3548	74	4941	118628	1959372	0.186	7.199	0	0	0
1	17	2	"A12"	"A12"	9175	35900	100	320	351	197	56	311	311	340	191	56	16	3	0	2069	4227	3951	93	1274	1274	1688	2128	126	43	26	0	0.000	0.000	0.000	0.000	0.000	0.000	0.000	0.000	0.000	0.000	0.000	0.000	0.000	0.000	0.011	0.014	0.043	0.074	8.113	0.012	0.051	316	2384	100	9	795	804	40	2953	2993	Error	Error	-6.465	9	795	40	2953	111007	1335673	0.058	1.193	0	0	0
1	18	2	"A12"	"A12"	9475	35900	100	354	383	180	46	312	312	340	195	57	22	4	0	3374	6124	5388	87	1305	1305	1470	963	65	55	50	0	0.000	0.000	0.000	0.000	0.000	0.000	0.000	0.000	0.000	0.000	0.000	0.000	0.000	0.000	0.020	0.015	0.036	0.059	8.257	0.012	0.066	316	2384	100	42	2069	2111	71	4819	4890	Error	Error	-5.622	42	2069	71	4819	121042	1935051	0.221	4.833	0	0	0
1	1	3	"A13"	"A13"	4410	36240	100	446	463	196	42	332	332	342	154	45	42	18	0	15257	12886	6585	51	1271	1271	1385	1142	82	80	79	0	0.000	0.000	0.000	0.000	0.000	0.000	0.000	0.000	0.000	0.000	0.000	0.000	0.000	0.000	0.008	0.011	0.016	0.017	4.468	0.011	0.159	316	2384	100	114	13986	14100	131	11615	11746	Error	Error	-6.939	114	13986	131	11615	146313	4072098	0.786	10.071	0	0	0
1	2	3	"A13"	"A13"	4710	36235	100	440	465	189	40	319	319	338	159	47	43	18	0	14560	11448	6550	57	1279	1279	1477	1594	107	73	70	0	0.000	0.000	0.000	0.000	0.000	0.000	0.000	0.000	0.000	0.000	0.000	0.000	0.000	0.000	0.009	0.014	0.020	0.023	4.229	0.013	0.191	316	2384	100	121	13281	13402	146	10169	10315	Error	Error	-6.778	121	13281	146	10169	146794	3617608	0.799	6.255	0	0	0
1	3	3	"A13"	"A13"	5010	36235	100	410	436	199	45	315	315	331	154	46	37	13	0	13535	10481	6529	62	1294	1294	1539	1648	107	69	67	0	0.000	0.000	0.000	0.000	0.000	0.000	0.000	0.000	0.000	0.000	0.000	0.000	0.000	0.000	0.008	0.013	0.017	0.021	5.546	0.012	0.152	316	2384	100	95	12241	12336	121	9187	9308	Error	Error	-7.010	95	12241	121	9187	137670	3311839	0.682	5.426	0	0	0
1	4	3	"A14"	"A14"	5305	36230	100	425	445	189	42	302	302	322	149	46	45	20	0	13267	10483	6247	59	1251	1251	1429	1367	95	74	69	0	0.000	0.000	0.000	0.000	0.000	0.000	0.000	0.000	0.000	0.000	0.000	0.000	0.000	0.000	0.010	0.015	0.020	0.026	5.283	0.013	0.188	316	2384	100	123	12016	12139	143	9232	9375	Error	Error	-6.610	123	12016	143	9232	140540	3312684	0.826	6.623	0	0	0
1	5	3	"A14"	"A14"	5605	36230	100	399	431	198	45	312	312	336	170	50	34	11	0	11595	9294	5878	63	1269	1269	1458	1346	92	69	67	0	0.000	0.000	0.000	0.000	0.000	0.000	0.000	0.000	0.000	0.000	0.000	0.000	0.000	0.000	0.008	0.015	0.021	0.027	6.017	0.012	0.109	316	2384	100	87	10326	10413	119	8025	8144	Error	Error	-6.891	87	10326	119	8025	136052	2936748	0.559	5.822	0	0	0
1	6	3	"A14"	"A14"	5900	36230	100	396	423	194	45	313	313	357	475	133	4	0	0	12182	10289	5225	50	1244	1244	1337	879	65	80	78	0	0.000	0.000	0.000	0.000	0.000	0.000	0.000	0.000	0.000	0.000	0.000	0.000	0.000	0.000	0.008	0.012	0.018	0.021	6.357	0.009	0.071	316	2384	100	83	10938	11021	110	9045	9155	Error	Error	-7.042	83	10938	110	9045	133727	3251237	0.139	10.184	0	0	0
1	7	3	"A15"	"A15"	6200	36225	100	376	381	170	44	309	309	334	197	58	19	4	0	9538	8021	5073	63	1239	1239	1441	1343	93	68	67	0	0.000	0.000	0.000	0.000	0.000	0.000	0.000	0.000	0.000	0.000	0.000	0.000	0.000	0.000	0.008	0.011	0.020	0.027	5.404	0.011	0.070	316	2384	100	67	8299	8366	72	6782	6854	Error	Error	-6.953	67	8299	72	6782	120506	2534786	0.239	4.899	0	0	0
1	8	3	"A15"	"A15"	6500	36225	100	386	405	172	42	305	305	336	213	63	25	3	0	9963	8328	4679	56	1237	1237	1407	1276	90	74	72	0	0.000	0.000	0.000	0.000	0.000	0.000	0.000	0.000	0.000	0.000	0.000	0.000	0.000	0.000	0.009	0.014	0.024	0.029	5.786	0.010	0.050	316	2384	100	81	8726	8807	100	7091	7191	Error	Error	-6.751	81	8726	100	7091	127877	2631558	0.324	5.424	0	0	0
1	9	3	"A15"	"A15"	6795	36220	100	363	379	175	46	302	302	330	248	75	13	2	0	6770	7015	4701	67	1230	1230	1383	1003	72	70	67	0	0.000	0.000	0.000	0.000	0.000	0.000	0.000	0.000	0.000	0.000	0.000	0.000	0.000	0.000	0.011	0.013	0.027	0.037	5.525	0.010	0.014	316	2384	100	61	5540	5601	77	5785	5862	Error	Error	-6.505	61	5540	77	5785	119669	2216622	0.198	5.615	0	0	0
1	10	3	"A16"	"A16"	7095	36220	100	370	395	196	49	302	302	330	195	59	24	6	0	10527	8017	5408	67	1252	1252	1438	1098	76	68	63	0	0.000	0.000	0.000	0.000	0.000	0.000	0.000	0.000	0.000	0.000	0.000	0.000	0.000	0.000	0.007	0.014	0.025	0.036	7.254	0.010	0.054	316	2384	100	68	9275	9343	93	6765	6858	Error	Error	-7.092	68	9275	93	6765	124877	2533391	0.333	5.992	0	0	0
1	11	3	"A16"	"A16"	7390	36215	100	374	406	239	58	299	299	327	177	54	28	9	0	10449	8290	5292	63	1286	1286	1554	1695	109	67	63	0	0.000	0.000	0.000	0.000	0.000	0.000	0.000	0.000	0.000	0.000	0.000	0.000	0.000	0.000	0.008	0.015	0.023	0.032	6.518	0.010	0.053	316	2384	100	75	9163	9238	107	7004	7111	Error	Error	-6.933	75	9163	107	7004	128404	2619517	0.446	3.974	0	0	0
1	12	3	"A16"	"A16"	7690	36215	100	381	414	208	50	302	302	334	201	60	27	7	0	10999	8473	5509	65	1281	1281	1568	1741	111	66	61	0	0.000	0.000	0.000	0.000	0.000	0.000	0.000	0.000	0.000	0.000	0.000	0.000	0.000	0.000	0.008	0.016	0.024	0.035	6.620	0.010	0.050	316	2384	100	79	9718	9797	112	7192	7304	Error	Error	-6.943	79	9718	112	7192	130685	2677339	0.398	3.966	0	0	0
1	13	3	"A17"	"A17"	7990	36210	100	336	356	204	57	300	300	323	173	53	21	6	0	4279	4010	2514	62	1264	1264	1438	978	68	59	55	0	0.000	0.000	0.000	0.000	0.000	0.000	0.000	0.000	0.000	0.000	0.000	0.000	0.000	0.000	0.012	0.020	0.055	0.067	7.270	0.010	0.013	316	2384	100	36	3015	3051	56	2746	2802	Error	Error	-6.388	36	3015	56	2746	112516	1267089	0.191	2.630	0	0	0
1	14	3	"A17"	"A17"	8285	36210	100	358	374	170	45	303	303	330	184	55	21	4	0	4383	4671	3071	65	1271	1271	1454	1107	76	62	55	0	0.000	0.000	0.000	0.000	0.000	0.000	0.000	0.000	0.000	0.000	0.000	0.000	0.000	0.000	0.018	0.021	0.041	0.062	7.456	0.013	0.039	316	2384	100	55	3112	3167	71	3400	3471	Error	Error	-5.822	55	3112	71	3400	118191	1476087	0.239	2.906	0	0	0
1	15	3	"A17"	"A17"	8585	36205	100	358	366	153	41	300	300	333	277	83	7	0	0	4295	4626	3228	69	1268	1268	1441	1021	70	60	57	0	0.000	0.000	0.000	0.000	0.000	0.000	0.000	0.000	0.000	0.000	0.000	0.000	0.000	0.000	0.019	0.020	0.041	0.064	7.708	0.010	0.026	316	2384	100	58	3027	3085	66	3358	3424	Error	Error	-5.706	58	3027	66	3358	115612	1461705	0.119	3.119	0	0	0
1	16	3	"A18"	"A18"	8880	36205	100	361	368	176	47	301	301	376	1414	376	0	0	0	2986	4630	3708	80	1275	1275	1604	1700	105	50	42	0	0.000	0.000	0.000	0.000	0.000	0.000	0.000	0.000	0.000	0.000	0.000	0.000	0.000	0.000	0.035	0.020	0.051	0.087	7.559	0.057	0.005	316	2384	100	60	1711	1771	67	3355	3422	Error	Error	-4.834	60	1711	67	3355	116262	1463117	-0.006	1.780	0	0	0
1	17	3	"A18"	"A18"	9180	36205	100	336	360	206	57	302	302	330	169	51	19	6	0	3099	3953	3173	80	1282	1282	1633	1807	110	50	29	0	0.000	0.000	0.000	0.000	0.000	0.000	0.000	0.000	0.000	0.000	0.000	0.000	0.000	0.000	0.019	0.022	0.073	0.095	7.440	0.011	0.032	316	2384	100	34	1817	1851	58	2671	2729	Error	Error	-5.740	34	1817	58	2671	113796	1249079	0.178	1.284	0	0	0
1	18	3	"A18"	"A18"	9475	36200	100	310	332	158	47	302	302	323	162	50	18	5	0	1958	3294	2476	75	1312	1312	1635	1565	95	45	26	0	0.000	0.000	0.000	0.000	0.000	0.000	0.000	0.000	0.000	0.000	0.000	0.000	0.000	0.000	0.012	0.015	0.093	0.114	8.085	0.010	0.024	316	2384	100	8	646	654	30	1982	2012	Error	Error	-6.335	8	646	30	1982	104942	1040877	0.056	1.060	0	0	0
1	1	4	"A19"	"A19"	4415	36540	100	410	449	235	52	322	322	341	154	45	37	15	0	8562	7862	4370	55	1255	1255	1278	279	21	94	90	0	0.000	0.000	0.000	0.000	0.000	0.000	0.000	0.000	0.000	0.000	0.000	0.000	0.000	0.000	0.012	0.019	0.025	0.026	5.122	0.017	0.117	316	2384	100	88	7307	7395	127	6607	6734	Error	Error	-6.376	88	7307	127	6607	141740	2484287	0.701	23.599	0	0	0
1	2	4	"A19"	"A19"	4710	36540	100	405	429	242	56	321	321	342	156	45	34	10	0	6741	7343	4425	60	1284	1284	1307	279	21	90	86	0	0.000	0.000	0.000	0.000	0.000	0.000	0.000	0.000	0.000	0.000	0.000	0.000	0.000	0.000	0.015	0.018	0.029	0.036	5.139	0.014	0.075	316	2384	100	84	5457	5541	108	6059	6167	Error	Error	-6.022	84	5457	108	6059	135422	2320386	0.558	21.634	0	0	0
1	3	4	"A19"	"A19"	5010	36535	100	369	400	182	45	315	315	334	157	47	31	12	0	7205	6916	4210	60	1284	1284	1320	330	25	83	77	0	0.000	0.000	0.000	0.000	0.000	0.000	0.000	0.000	0.000	0.000	0.000	0.000	0.000	0.000	0.009	0.015	0.031	0.036	5.725	0.011	0.049	316	2384	100	54	5921	5975	85	5632	5717	Error	Error	-6.777	54	5921	85	5632	126512	2185396	0.420	16.958	0	0	0
1	4	4	"A20"	"A20"	5310	36535	100	393	411	169	41	317	317	340	162	47	32	8	0	7483	8717	5627	64	1283	1283	1354	652	48	82	78	0	0.000	0.000	0.000	0.000	0.000	0.000	0.000	0.000	0.000	0.000	0.000	0.000	0.000	0.000	0.012	0.013	0.021	0.024	5.553	0.012	0.084	316	2384	100	76	6200	6276	94	7434	7528	Error	Error	-6.350	76	6200	94	7434	129933	2754555	0.438	11.293	0	0	0
1	5	4	"A20"	"A20"	5605	36530	100	392	413	177	42	303	303	325	162	49	35	12	0	9552	8496	5299	62	1252	1252	1345	770	57	74	70	0	0.000	0.000	0.000	0.000	0.000	0.000	0.000	0.000	0.000	0.000	0.000	0.000	0.000	0.000	0.011	0.015	0.024	0.030	5.935	0.011	0.075	316	2384	100	89	8300	8389	110	7244	7354	Error	Error	-6.543	89	8300	110	7244	130597	2684871	0.543	9.287	0	0	0
1	6	4	"A20"	"A20"	5905	36530	100	374	423	486	114	312	312	335	177	52	27	7	0	8969	7847	4809	61	1272	1272	1443	1295	89	70	69	0	0.000	0.000	0.000	0.000	0.000	0.000	0.000	0.000	0.000	0.000	0.000	0.000	0.000	0.000	0.008	0.017	0.025	0.037	6.196	0.007	0.005	316	2384	100	62	7697	7759	111	6575	6686	Error	Error	-6.956	62	7697	111	6575	133760	2479768	0.497	4.945	0	0	0
1	7	4	"A21"	"A21"	6200	36525	100	404	436	212	48	311	311	328	168	51	35	15	0	10282	8869	4993	56	1274	1274	1410	1072	76	79	75	0	0.000	0.000	0.000	0.000	0.000	0.000	0.000	0.000	0.000	0.000	0.000	0.000	0.000	0.000	0.010	0.016	0.024	0.027	5.136	0.015	0.147	316	2384	100	93	9008	9101	125	7595	7720	Error	Error	-6.598	93	9008	125	7595	137709	2802468	0.643	6.958	0	0	0
1	8	4	"A21"	"A21"	6500	36525	100	407	444	225	50	299	299	320	160	50	37	15	0	11338	9302	5507	59	1261	1261	1397	1024	73	77	73	0	0.000	0.000	0.000	0.000	0.000	0.000	0.000	0.000	0.000	0.000	0.000	0.000	0.000	0.000	0.011	0.018	0.023	0.028	4.399	0.015	0.144	316	2384	100	108	10077	10185	145	8041	8186	Error	Error	-6.544	108	10077	145	8041	140238	2939308	0.775	7.720	0	0	0
1	9	4	"A21"	"A21"	6800	36520	100	384	422	230	54	307	307	333	214	64	25	7	0	10324	8057	4875	60	1255	1255	1446	1175	81	69	67	0	0.000	0.000	0.000	0.000	0.000	0.000	0.000	0.000	0.000	0.000	0.000	0.000	0.000	0.000	0.008	0.017	0.026	0.030	6.104	0.018	0.164	316	2384	100	77	9069	9146	115	6802	6917	Error	Error	-6.880	77	9069	115	6802	133486	2546067	0.416	5.626	0	0	0
1	10	4	"A22"	"A22"	7095	36520	100	349	371	166	44	306	306	349	410	117	3	0	0	6479	6675	3805	57	1290	1290	1596	1634	102	75	71	0	0.000	0.000	0.000	0.000	0.000	0.000	0.000	0.000	0.000	0.000	0.000	0.000	0.000	0.000	0.008	0.012	0.026	0.029	5.154	0.011	0.059	316	2384	100	43	5189	5232	65	5385	5450	Error	Error	-6.915	43	5189	65	5385	117191	2109245	0.054	3.108	0	0	0
1	11	4	"A22"	"A22"	7395	36520	100	359	382	187	48	309	309	337	206	61	18	4	0	6071	6227	3238	51	1302	1302	1531	1390	90	78	76	0	0.000	0.000	0.000	0.000	0.000	0.000	0.000	0.000	0.000	0.000	0.000	0.000	0.000	0.000	0.010	0.015	0.028	0.031	5.553	0.013	0.056	316	2384	100	50	4769	4819	73	4925	4998	Error	Error	-6.576	50	4769	73	4925	120649	1967857	0.218	3.378	0	0	0
1	12	4	"A22"	"A22"	7690	36515	100	367	409	245	59	307	307	341	519	152	4	0	0	6047	6062	3456	57	1314	1314	1562	1269	81	73	71	0	0.000	0.000	0.000	0.000	0.000	0.000	0.000	0.000	0.000	0.000	0.000	0.000	0.000	0.000	0.013	0.021	0.038	0.046	6.874	0.035	0.019	316	2384	100	60	4733	4793	102	4748	4850	Error	Error	-6.302	60	4733	102	4748	129331	1915500	0.131	3.546	0	0	0
1	13	4	"A23"	"A23"	7990	36515	100	355	386	211	54	300	300	330	195	59	22	6	0	3642	4911	3281	66	1266	1266	1427	1146	80	70	52	0	0.000	0.000	0.000	0.000	0.000	0.000	0.000	0.000	0.000	0.000	0.000	0.000	0.000	0.000	0.023	0.024	0.048	0.056	8.098	0.014	0.040	316	2384	100	55	2376	2431	86	3645	3731	Error	Error	-5.433	55	2376	86	3645	122040	1551918	0.287	3.040	0	0	0
1	14	4	"A23"	"A23"	8290	36510	100	357	391	201	51	298	298	321	184	57	26	7	0	5034	5767	3960	68	1242	1242	1447	1381	95	67	59	0	0.000	0.000	0.000	0.000	0.000	0.000	0.000	0.000	0.000	0.000	0.000	0.000	0.000	0.000	0.016	0.021	0.040	0.058	6.509	0.016	0.099	316	2384	100	59	3792	3851	93	4525	4618	Error	Error	-6.006	59	3792	93	4525	123571	1822388	0.380	3.128	0	0	0
1	15	4	"A23"	"A23"	8585	36510	100	337	361	172	47	301	301	322	196	60	18	4	0	6640	6402	4191	65	1259	1259	1451	1391	95	69	62	0	0.000	0.000	0.000	0.000	0.000	0.000	0.000	0.000	0.000	0.000	0.000	0.000	0.000	0.000	0.007	0.012	0.028	0.035	5.843	0.011	0.028	316	2384	100	36	5381	5417	60	5143	5203	Error	Error	-7.224	36	5381	60	5143	114003	2022939	0.199	3.559	0	0	0
1	16	4	"A24"	"A24"	8885	36505	100	343	359	159	44	297	297	318	164	51	25	6	0	3927	5231	4053	77	1262	1262	1525	1641	107	59	43	0	0.000	0.000	0.000	0.000	0.000	0.000	0.000	0.000	0.000	0.000	0.000	0.000	0.000	0.000	0.017	0.016	0.038	0.051	6.798	0.010	0.049	316	2384	100	46	2665	2711	62	3969	4031	Error	Error	-5.856	46	2665	62	3969	113507	1653148	0.250	2.258	0	0	0
1	17	4	"A24"	"A24"	9180	36505	100	359	392	217	55	309	309	340	229	67	18	4	0	3701	5138	4154	80	1314	1314	1671	1802	107	51	43	0	0.000	0.000	0.000	0.000	0.000	0.000	0.000	0.000	0.000	0.000	0.000	0.000	0.000	0.000	0.021	0.022	0.044	0.074	6.679	0.014	0.080	316	2384	100	50	2387	2437	83	3824	3907	Error	Error	-5.577	50	2387	83	3824	124006	1623688	0.227	1.924	0	0	0
1	18	4	"A24"	"A24"	9480	36500	100	356	390	197	50	296	296	327	198	60	26	5	0	4478	5513	4379	79	1338	1338	1598	1582	98	56	50	0	0.000	0.000	0.000	0.000	0.000	0.000	0.000	0.000	0.000	0.000	0.000	0.000	0.000	0.000	0.019	0.023	0.045	0.058	6.565	0.013	0.060	316	2384	100	60	3140	3200	94	4175	4269	Error	Error	-5.710	60	3140	94	4175	123094	1742061	0.318	2.475	0	0	0
1	1	5	"A25"	"A25"	4415	36840	100	425	440	181	41	320	320	339	162	47	38	13	0	13919	11630	6271	53	1319	1319	1362	441	32	90	85	0	0.000	0.000	0.000	0.000	0.000	0.000	0.000	0.000	0.000	0.000	0.000	0.000	0.000	0.000	0.008	0.012	0.017	0.019	4.546	0.011	0.127	316	2384	100	105	12600	12705	120	10311	10431	Error	Error	-6.907	105	12600	120	10311	138900	3675186	0.623	23.283	0	0	0
1	2	5	"A25"	"A25"	4715	36840	100	409	429	196	45	315	315	339	204	60	28	7	0	14229	11573	7025	60	1342	1342	1407	481	34	85	79	0	0.000	0.000	0.000	0.000	0.000	0.000	0.000	0.000	0.000	0.000	0.000	0.000	0.000	0.000	0.007	0.011	0.017	0.020	5.750	0.010	0.079	316	2384	100	94	12887	12981	114	10231	10345	Error	Error	-7.099	94	12887	114	10231	135489	3657024	0.441	21.135	0	0	0
1	3	5	"A25"	"A25"	5015	36835	100	403	424	184	43	315	315	333	152	45	36	14	0	12540	10303	6362	61	1324	1324	1389	579	41	80	75	0	0.000	0.000	0.000	0.000	0.000	0.000	0.000	0.000	0.000	0.000	0.000	0.000	0.000	0.000	0.008	0.012	0.016	0.021	5.826	0.010	0.102	316	2384	100	88	11216	11304	109	8979	9088	Error	Error	-6.994	88	11216	109	8979	134124	3255739	0.599	15.396	0	0	0
1	4	5	"A26"	"A26"	5310	36835	100	436	447	175	39	317	317	341	227	66	26	5	0	11916	10699	5753	53	1321	1321	1413	945	66	80	77	0	0.000	0.000	0.000	0.000	0.000	0.000	0.000	0.000	0.000	0.000	0.000	0.000	0.000	0.000	0.011	0.014	0.018	0.022	5.352	0.011	0.118	316	2384	100	119	10595	10714	130	9378	9508	Error	Error	-6.476	119	10595	130	9378	141353	3380895	0.467	9.826	0	0	0
1	5	5	"A26"	"A26"	5610	36830	100	398	417	193	46	315	315	335	173	51	29	10	0	10136	9047	5648	62	1325	1325	1519	1338	88	72	66	0	0.000	0.000	0.000	0.000	0.000	0.000	0.000	0.000	0.000	0.000	0.000	0.000	0.000	0.000	0.009	0.013	0.017	0.022	6.842	0.011	0.080	316	2384	100	83	8811	8894	102	7722	7824	Error	Error	-6.730	83	8811	102	7722	131907	2858809	0.474	5.626	0	0	0
1	6	5	"A26"	"A26"	5905	36830	100	414	421	172	40	305	305	325	156	48	37	12	0	10398	9029	5285	58	1282	1282	1403	974	69	75	71	0	0.000	0.000	0.000	0.000	0.000	0.000	0.000	0.000	0.000	0.000	0.000	0.000	0.000	0.000	0.012	0.015	0.021	0.027	5.142	0.011	0.087	316	2384	100	109	9116	9225	116	7747	7863	Error	Error	-6.386	109	9116	116	7747	133063	2853195	0.615	7.830	0	0	0
1	7	5	"A27"	"A27"	6205	36830	100	389	407	173	42	301	301	332	195	58	27	6	0	11573	9866	5742	58	1298	1298	1474	1323	89	74	72	0	0.000	0.000	0.000	0.000	0.000	0.000	0.000	0.000	0.000	0.000	0.000	0.000	0.000	0.000	0.009	0.012	0.017	0.023	6.482	0.010	0.069	316	2384	100	88	10275	10363	106	8568	8674	Error	Error	-6.867	88	10275	106	8568	128480	3117629	0.385	6.343	0	0	0
1	8	5	"A27"	"A27"	6500	36825	100	384	397	179	45	305	305	327	176	53	27	6	0	10315	8466	5084	60	1279	1279	1498	1519	101	70	67	0	0.000	0.000	0.000	0.000	0.000	0.000	0.000	0.000	0.000	0.000	0.000	0.000	0.000	0.000	0.009	0.013	0.019	0.028	6.243	0.009	0.049	316	2384	100	79	9036	9115	92	7187	7279	Error	Error	-6.838	79	9036	92	7187	125599	2675378	0.398	4.587	0	0	0
1	9	5	"A27"	"A27"	6800	36825	100	365	381	165	43	300	300	321	165	51	24	9	0	8229	6932	3715	53	1264	1264	1388	916	65	75	72	0	0.000	0.000	0.000	0.000	0.000	0.000	0.000	0.000	0.000	0.000	0.000	0.000	0.000	0.000	0.009	0.014	0.024	0.027	5.386	0.012	0.068	316	2384	100	65	6965	7030	81	5668	5749	Error	Error	-6.744	65	6965	81	5668	120340	2190376	0.364	6.052	0	0	0
1	10	5	"A28"	"A28"	7100	36820	100	361	377	179	47	298	298	324	204	62	18	3	0	7901	6325	3866	61	1297	1297	1512	1285	84	66	62	0	0.000	0.000	0.000	0.000	0.000	0.000	0.000	0.000	0.000	0.000	0.000	0.000	0.000	0.000	0.010	0.016	0.029	0.038	6.181	0.010	0.024	316	2384	100	63	6604	6667	79	5028	5107	Error	Error	-6.712	63	6604	79	5028	119152	1998761	0.260	3.746	0	0	0
1	11	5	"A28"	"A28"	7395	36820	100	375	392	172	43	302	302	330	178	53	26	7	0	12452	9587	5578	58	1295	1295	1541	1646	106	72	69	0	0.000	0.000	0.000	0.000	0.000	0.000	0.000	0.000	0.000	0.000	0.000	0.000	0.000	0.000	0.007	0.011	0.017	0.019	5.033	0.009	0.072	316	2384	100	73	11157	11230	90	8292	8382	Error	Error	-7.256	73	11157	90	8292	123779	3029477	0.348	4.888	0	0	0
1	12	5	"A28"	"A28"	7695	36815	100	368	398	199	50	295	295	316	159	50	32	12	0	11511	8893	5789	65	1260	1260	1574	1837	116	66	63	0	0.000	0.000	0.000	0.000	0.000	0.000	0.000	0.000	0.000	0.000	0.000	0.000	0.000	0.000	0.007	0.013	0.023	0.037	8.512	0.011	0.097	316	2384	100	73	10251	10324	103	7633	7736	Error	Error	-7.134	73	10251	103	7633	125710	2810136	0.516	3.984	0	0	0
1	13	5	"A29"	"A29"	7990	36815	100	321	367	222	60	302	302	332	198	59	19	4	0	7421	5995	4011	66	1252	1252	1507	1336	88	60	58	0	0.000	0.000	0.000	0.000	0.000	0.000	0.000	0.000	0.000	0.000	0.000	0.000	0.000	0.000	0.003	0.014	0.031	0.047	6.689	0.010	0.030	316	2384	100	19	6169	6188	65	4743	4808	Error	Error	-8.343	19	6169	65	4743	115899	1894517	0.177	3.359	0	0	0
1	14	5	"A29"	"A29"	8290	36810	100	352	377	181	48	295	295	343	323	94	8	0	0	8799	6685	4457	66	1296	1296	1567	1499	95	61	58	0	0.000	0.000	0.000	0.000	0.000	0.000	0.000	0.000	0.000	0.000	0.000	0.000	0.000	0.000	0.008	0.015	0.028	0.043	8.428	0.009	0.026	316	2384	100	57	7503	7560	82	5389	5471	Error	Error	-7.040	57	7503	82	5389	119159	2112337	0.105	3.414	0	0	0
1	15	5	"A29"	"A29"	8590	36810	100	347	380	189	49	292	292	323	200	61	23	6	0	10046	7626	4843	63	1278	1278	1547	1540	99	66	63	0	0.000	0.000	0.000	0.000	0.000	0.000	0.000	0.000	0.000	0.000	0.000	0.000	0.000	0.000	0.006	0.014	0.024	0.034	7.404	0.011	0.064	316	2384	100	55	8768	8823	88	6348	6436	Error	Error	-7.317	55	8768	88	6348	119938	2409941	0.285	3.947	0	0	0
1	16	5	"A30"	"A30"	8885	36805	100	317	344	163	47	299	299	325	169	52	18	6	0	3800	4818	3875	80	1312	1312	1651	1650	99	51	47	0	0.000	0.000	0.000	0.000	0.000	0.000	0.000	0.000	0.000	0.000	0.000	0.000	0.000	0.000	0.007	0.013	0.044	0.063	8.140	0.011	0.020	316	2384	100	18	2488	2506	45	3506	3551	Error	Error	-7.111	18	2488	45	3506	108572	1522579	0.112	1.919	0	0	0
1	17	5	"A30"	"A30"	9185	36805	100	369	379	170	44	296	296	325	172	52	28	5	0	5795	5913	4359	73	1339	1339	1662	1635	98	56	53	0	0.000	0.000	0.000	0.000	0.000	0.000	0.000	0.000	0.000	0.000	0.000	0.000	0.000	0.000	0.016	0.018	0.032	0.050	6.868	0.012	0.077	316	2384	100	73	4456	4529	83	4574	4657	Error	Error	-5.932	73	4456	83	4574	119650	1868593	0.314	2.600	0	0	0
1	18	5	"A30"	"A30"	9480	36805	100	344	360	167	46	310	310	347	258	74	10	1	0	5460	5855	4553	77	1335	1335	1653	1661	100	58	55	0	0.000	0.000	0.000	0.000	0.000	0.000	0.000	0.000	0.000	0.000	0.000	0.000	0.000	0.000	0.008	0.011	0.036	0.056	8.474	0.009	0.039	316	2384	100	34	4125	4159	50	4520	4570	Error	Error	-6.923	34	4125	50	4520	113720	1850264	0.050	2.530	0	0	0
1	1	6	"A31"	"A31"	4420	37140	100	482	491	217	44	333	333	354	197	55	37	11	0	13011	11487	6017	52	1341	1341	1445	953	65	84	79	0	0.000	0.000	0.000	0.000	0.000	0.000	0.000	0.000	0.000	0.000	0.000	0.000	0.000	0.000	0.013	0.016	0.019	0.021	4.692	0.012	0.130	316	2384	100	149	11670	11819	158	10146	10304	Error	Error	-6.291	149	11670	158	10146	155243	3629767	0.695	10.537	0	0	0
1	2	6	"A31"	"A31"	4715	37140	100	453	476	188	39	325	325	353	196	55	35	11	0	16100	13955	6375	45	1300	1300	1373	772	56	92	87	0	0.000	0.000	0.000	0.000	0.000	0.000	0.000	0.000	0.000	0.000	0.000	0.000	0.000	0.000	0.009	0.012	0.014	0.015	3.712	0.009	0.114	316	2384	100	128	14800	14928	151	12655	12806	Error	Error	-6.853	128	14800	151	12655	150572	4409845	0.628	16.298	0	0	0
1	3	6	"A31"	"A31"	5015	37140	100	464	489	288	58	319	319	347	216	62	35	9	0	16610	14610	6385	43	1299	1299	1378	818	59	92	88	0	0.000	0.000	0.000	0.000	0.000	0.000	0.000	0.000	0.000	0.000	0.000	0.000	0.000	0.000	0.009	0.013	0.014	0.014	3.824	0.009	0.056	316	2384	100	145	15311	15456	170	13311	13481	Error	Error	-6.722	145	15311	170	13311	154610	4616733	0.657	16.176	0	0	0
1	4	6	"A32"	"A32"	5315	37135	100	374	405	177	43	313	313	338	191	56	23	8	0	13544	11326	6433	56	1266	1266	1461	1569	107	74	73	0	0.000	0.000	0.000	0.000	0.000	0.000	0.000	0.000	0.000	0.000	0.000	0.000	0.000	0.000	0.005	0.009	0.015	0.018	5.747	0.008	0.065	316	2384	100	61	12278	12339	92	10060	10152	Error	Error	-7.653	61	12278	92	10060	128069	3578938	0.351	6.287	0	0	0
1	5	6	"A32"	"A32"	5610	37135	100	382	405	168	41	313	313	336	177	52	24	6	0	11457	9418	5542	58	1301	1301	1454	1206	82	73	71	0	0.000	0.000	0.000	0.000	0.000	0.000	0.000	0.000	0.000	0.000	0.000	0.000	0.000	0.000	0.007	0.011	0.017	0.023	5.956	0.009	0.063	316	2384	100	69	10156	10225	92	8117	8209	Error	Error	-7.202	69	10156	92	8117	128079	2976227	0.390	6.604	0	0	0
1	6	6	"A32"	"A32"	5910	37130	100	383	417	217	52	302	302	329	191	58	29	8	0	11415	9032	6169	68	1284	1284	1438	1040	72	67	64	0	0.000	0.000	0.000	0.000	0.000	0.000	0.000	0.000	0.000	0.000	0.000	0.000	0.000	0.000	0.008	0.015	0.019	0.027	6.601	0.011	0.089	316	2384	100	81	10131	10212	115	7748	7863	Error	Error	-6.967	81	10131	115	7748	131777	2853981	0.461	7.302	0	0	0
1	7	6	"A33"	"A33"	6205	37130	100	350	363	175	48	303	303	325	175	53	22	5	0	5109	6664	4954	74	1242	1242	1275	357	28	84	78	0	0.000	0.000	0.000	0.000	0.000	0.000	0.000	0.000	0.000	0.000	0.000	0.000	0.000	0.000	0.012	0.011	0.030	0.034	4.968	0.011	0.052	316	2384	100	47	3867	3914	60	5422	5482	Error	Error	-6.362	47	3867	60	5422	114801	2105785	0.217	15.095	0	0	0
1	8	6	"A33"	"A33"	6505	37125	100	350	375	169	45	305	305	327	193	59	21	5	0	3861	6147	5144	83	1242	1242	1303	447	34	75	71	0	0.000	0.000	0.000	0.000	0.000	0.000	0.000	0.000	0.000	0.000	0.000	0.000	0.000	0.000	0.017	0.014	0.034	0.042	7.020	0.010	0.022	316	2384	100	45	2619	2664	70	4905	4975	Error	Error	-5.863	45	2619	70	4905	118589	1942345	0.249	10.837	0	0	0
1	9	6	"A33"	"A33"	6805	37125	100	366	400	289	72	303	303	325	173	53	26	6	0	3955	5854	4585	78	1233	1233	1282	380	29	77	73	0	0.000	0.000	0.000	0.000	0.000	0.000	0.000	0.000	0.000	0.000	0.000	0.000	0.000	0.000	0.023	0.021	0.033	0.047	6.119	0.019	0.080	316	2384	100	63	2722	2785	97	4621	4718	Error	Error	-5.433	63	2722	97	4621	126328	1850010	0.434	12.032	0	0	0
1	10	6	"A34"	"A34"	7100	37120	100	365	373	168	45	294	294	322	196	60	24	4	0	5727	6785	4677	68	1233	1233	1395	1193	85	73	66	0	0.000	0.000	0.000	0.000	0.000	0.000	0.000	0.000	0.000	0.000	0.000	0.000	0.000	0.000	0.016	0.014	0.028	0.041	6.977	0.011	0.051	316	2384	100	71	4494	4565	79	5552	5631	Error	Error	-5.984	71	4494	79	5552	117873	2144123	0.260	4.518	0	0	0
1	11	6	"A34"	"A34"	7400	37120	100	342	364	157	43	295	295	322	192	59	20	3	0	9348	7615	4708	61	1245	1245	1376	899	65	72	69	0	0.000	0.000	0.000	0.000	0.000	0.000	0.000	0.000	0.000	0.000	0.000	0.000	0.000	0.000	0.006	0.011	0.023	0.026	5.986	0.006	0.015	316	2384	100	47	8103	8150	69	6370	6439	Error	Error	-7.430	47	8103	69	6370	114993	2406225	0.219	6.940	0	0	0
1	12	6	"A34"	"A34"	7695	37115	100	352	374	187	50	292	292	324	289	89	12	0	0	5663	6340	4391	69	1249	1249	1397	992	71	68	64	0	0.000	0.000	0.000	0.000	0.000	0.000	0.000	0.000	0.000	0.000	0.000	0.000	0.000	0.000	0.014	0.016	0.029	0.039	5.499	0.014	0.015	316	2384	100	60	4414	4474	82	5091	5173	Error	Error	-6.201	60	4414	82	5091	118230	2003283	0.173	4.983	0	0	0
1	13	6	"A35"	"A35"	7995	37115	100	320	353	167	47	296	296	320	205	64	18	3	0	5799	5058	2771	54	1243	1243	1405	917	65	70	66	0	0.000	0.000	0.000	0.000	0.000	0.000	0.000	0.000	0.000	0.000	0.000	0.000	0.000	0.000	0.005	0.015	0.043	0.047	5.819	0.015	0.046	316	2384	100	24	4556	4580	57	3815	3872	Error	Error	-7.569	24	4556	57	3815	111624	1598397	0.161	3.984	0	0	0
1	14	6	"A35"	"A35"	8290	37115	100	325	370	226	61	296	296	320	178	55	22	6	0	5954	5058	2877	56	1251	1251	1380	825	59	68	65	0	0.000	0.000	0.000	0.000	0.000	0.000	0.000	0.000	0.000	0.000	0.000	0.000	0.000	0.000	0.006	0.019	0.035	0.039	4.881	0.018	0.060	316	2384	100	29	4703	4732	74	3807	3881	Error	Error	-7.341	29	4703	74	3807	116797	1598383	0.281	4.458	0	0	0
1	15	6	"A35"	"A35"	8590	37110	100	360	390	200	51	293	293	320	193	60	25	7	0	7038	5729	3502	61	1262	1262	1494	1247	83	64	61	0	0.000	0.000	0.000	0.000	0.000	0.000	0.000	0.000	0.000	0.000	0.000	0.000	0.000	0.000	0.012	0.022	0.029	0.038	6.956	0.015	0.070	316	2384	100	67	5776	5843	97	4467	4564	Error	Error	-6.430	67	5776	97	4467	123329	1810234	0.363	3.396	0	0	0
1	16	6	"A36"	"A36"	8890	37110	100	375	402	205	50	296	296	314	158	50	33	12	0	6598	5311	3251	61	1287	1287	1469	1015	69	64	60	0	0.000	0.000	0.000	0.000	0.000	0.000	0.000	0.000	0.000	0.000	0.000	0.000	0.000	0.000	0.015	0.026	0.037	0.051	6.144	0.019	0.085	316	2384	100	79	5311	5390	106	4024	4130	Error	Error	-6.071	79	5311	106	4024	127164	1678320	0.557	3.785	0	0	0
1	17	6	"A36"	"A36"	9185	37105	100	352	376	173	46	294	294	313	154	49	32	10	0	5878	5422	3664	67	1308	1308	1592	1403	88	59	55	0	0.000	0.000	0.000	0.000	0.000	0.000	0.000	0.000	0.000	0.000	0.000	0.000	0.000	0.000	0.013	0.020	0.036	0.053	5.705	0.017	0.114	316	2384	100	58	4570	4628	82	4114	4196	Error	Error	-6.300	58	4570	82	4114	118892	1713217	0.409	2.730	0	0	0
1	18	6	"A36"	"A36"	9485	37105	100	370	421	283	67	304	304	336	233	69	21	6	0	8225	6679	4259	63	1318	1318	1548	1225	79	65	62	0	0.000	0.000	0.000	0.000	0.000	0.000	0.000	0.000	0.000	0.000	0.000	0.000	0.000	0.000	0.010	0.022	0.028	0.043	6.460	0.015	0.049	316	2384	100	66	6907	6973	117	5361	5478	Error	Error	-6.709	66	6907	117	5361	133164	2110637	0.365	4.189	0	0	0
1	1	7	"A37"	"A37"	4420	37445	100	413	442	185	41	328	328	350	160	45	34	13	0	4216	4169	1524	36	1393	1393	1440	441	30	89	84	0	0.000	0.000	0.000	0.000	0.000	0.000	0.000	0.000	0.000	0.000	0.000	0.000	0.000	0.000	0.030	0.041	0.060	0.059	3.767	0.028	0.072	316	2384	100	85	2823	2908	114	2776	2890	Error	Error	-5.054	85	2823	114	2776	139542	1317474	0.575	6.188	0	0	0
1	2	7	"A37"	"A37"	4720	37440	100	422	435	172	39	320	320	340	177	52	34	9	0	4293	4175	1617	38	1372	1372	1424	432	30	84	82	0	0.000	0.000	0.000	0.000	0.000	0.000	0.000	0.000	0.000	0.000	0.000	0.000	0.000	0.000	0.035	0.041	0.064	0.060	3.929	0.032	0.063	316	2384	100	102	2921	3023	115	2803	2918	Error	Error	-4.840	102	2921	115	2803	137579	1319386	0.537	6.368	0	0	0
1	3	7	"A37"	"A37"	5015	37440	100	412	430	198	46	324	324	354	198	55	29	8	0	4504	4444	1776	39	1369	1369	1421	479	33	90	83	0	0.000	0.000	0.000	0.000	0.000	0.000	0.000	0.000	0.000	0.000	0.000	0.000	0.000	0.000	0.028	0.034	0.060	0.054	4.016	0.018	0.011	316	2384	100	88	3135	3223	106	3075	3181	Error	Error	-5.155	88	3135	106	3075	135851	1404248	0.384	6.311	0	0	0
1	4	7	"A38"	"A38"	5315	37435	100	412	437	202	46	327	327	348	208	59	26	7	0	12631	10661	6356	59	1339	1339	1585	1842	116	72	68	0	0.000	0.000	0.000	0.000	0.000	0.000	0.000	0.000	0.000	0.000	0.000	0.000	0.000	0.000	0.008	0.012	0.016	0.021	6.286	0.009	0.050	316	2384	100	85	11292	11377	110	9322	9432	Error	Error	-7.054	85	11292	110	9322	138010	3368753	0.428	4.927	0	0	0
1	5	7	"A38"	"A38"	5615	37435	100	414	441	187	42	322	322	346	183	52	32	7	0	13266	11307	6273	55	1320	1320	1482	1334	90	78	75	0	0.000	0.000	0.000	0.000	0.000	0.000	0.000	0.000	0.000	0.000	0.000	0.000	0.000	0.000	0.008	0.012	0.016	0.021	5.311	0.009	0.072	316	2384	100	92	11946	12038	119	9987	10106	Error	Error	-7.021	92	11946	119	9987	139445	3573158	0.519	7.365	0	0	0
1	6	7	"A38"	"A38"	5910	37430	100	431	438	193	44	318	318	349	197	56	31	8	0	14789	12501	6858	54	1396	1396	1628	1596	98	75	74	0	0.000	0.000	0.000	0.000	0.000	0.000	0.000	0.000	0.000	0.000	0.000	0.000	0.000	0.000	0.008	0.011	0.016	0.018	3.664	0.011	0.125	316	2384	100	113	13393	13506	120	11105	11225	Error	Error	-6.889	113	13393	120	11105	138549	3950371	0.452	6.813	0	0	0
1	7	7	"A39"	"A39"	6210	37430	100	367	390	195	50	322	322	343	192	55	20	5	0	4978	6814	4779	70	1307	1307	1393	745	53	77	71	0	0.000	0.000	0.000	0.000	0.000	0.000	0.000	0.000	0.000	0.000	0.000	0.000	0.000	0.000	0.012	0.012	0.028	0.037	6.158	0.011	0.045	316	2384	100	45	3671	3716	68	5507	5575	Error	Error	-6.350	45	3671	68	5507	123253	2153335	0.245	7.277	0	0	0
1	8	7	"A39"	"A39"	6505	37425	100	351	376	174	46	313	313	332	173	52	23	8	0	4454	6604	5057	76	1279	1279	1406	1026	72	74	65	0	0.000	0.000	0.000	0.000	0.000	0.000	0.000	0.000	0.000	0.000	0.000	0.000	0.000	0.000	0.012	0.012	0.026	0.035	5.374	0.011	0.066	316	2384	100	38	3175	3213	63	5325	5388	Error	Error	-6.385	38	3175	63	5325	118825	2086933	0.254	5.066	0	0	0
1	9	7	"A39"	"A39"	6805	37425	100	375	392	193	49	315	315	343	188	54	25	4	0	5261	6985	4895	70	1306	1306	1383	666	48	77	73	0	0.000	0.000	0.000	0.000	0.000	0.000	0.000	0.000	0.000	0.000	0.000	0.000	0.000	0.000	0.015	0.014	0.025	0.037	5.783	0.010	0.044	316	2384	100	60	3955	4015	77	5679	5756	Error	Error	-6.043	60	3955	77	5679	123866	2207164	0.261	8.411	0	0	0
1	10	7	"A40"	"A40"	7105	37425	100	343	377	175	46	310	310	425	2069	486	0	0	0	6547	7071	4852	68	1271	1271	1354	607	44	79	74	0	0.000	0.000	0.000	0.000	0.000	0.000	0.000	0.000	0.000	0.000	0.000	0.000	0.000	0.000	0.006	0.012	0.029	0.032	6.577	0.011	0.031	316	2384	100	33	5276	5309	67	5800	5867	Error	Error	-7.321	33	5276	67	5800	119016	2234481	-0.023	9.418	0	0	0
1	11	7	"A40"	"A40"	7400	37420	100	360	383	189	49	298	298	332	314	94	9	1	0	5602	6323	4450	70	1282	1282	1359	626	46	75	70	0	0.000	0.000	0.000	0.000	0.000	0.000	0.000	0.000	0.000	0.000	0.000	0.000	0.000	0.000	0.014	0.017	0.031	0.042	6.063	0.010	0.007	316	2384	100	62	4320	4382	85	5041	5126	Error	Error	-6.123	62	4320	85	5041	121030	1997984	0.162	7.930	0	0	0
1	12	7	"A40"	"A40"	7700	37420	100	354	445	543	122	303	303	330	208	63	21	6	0	4772	5448	3635	66	1277	1277	1363	736	53	76	70	0	0.000	0.000	0.000	0.000	0.000	0.000	0.000	0.000	0.000	0.000	0.000	0.000	0.000	0.000	0.015	0.034	0.037	0.046	4.813	0.023	0.046	316	2384	100	51	3495	3546	142	4171	4313	Error	Error	-6.099	51	3495	142	4171	140505	1721703	0.553	5.550	0	0	0
1	13	7	"A41"	"A41"	7995	37415	100	347	375	176	46	309	309	346	237	68	15	1	0	7572	6351	4258	67	1327	1327	1604	1507	93	62	59	0	0.000	0.000	0.000	0.000	0.000	0.000	0.000	0.000	0.000	0.000	0.000	0.000	0.000	0.000	0.006	0.013	0.034	0.046	6.786	0.010	0.039	316	2384	100	38	6245	6283	66	5024	5090	Error	Error	-7.361	38	6245	66	5024	118606	2007003	0.122	3.150	0	0	0
1	14	7	"A41"	"A41"	8295	37415	100	359	396	252	63	304	304	328	187	57	23	5	0	8787	7355	4366	59	1318	1318	1512	1224	80	70	66	0	0.000	0.000	0.000	0.000	0.000	0.000	0.000	0.000	0.000	0.000	0.000	0.000	0.000	0.000	0.007	0.015	0.025	0.029	7.045	0.011	0.039	316	2384	100	55	7469	7524	92	6037	6129	Error	Error	-7.085	55	7469	92	6037	125067	2324324	0.364	4.774	0	0	0
1	15	7	"A41"	"A41"	8595	37410	100	370	411	202	49	304	304	334	199	59	25	7	0	8854	7146	4352	60	1338	1338	1582	1435	90	68	64	0	0.000	0.000	0.000	0.000	0.000	0.000	0.000	0.000	0.000	0.000	0.000	0.000	0.000	0.000	0.009	0.018	0.029	0.040	6.503	0.013	0.076	316	2384	100	66	7516	7582	107	5808	5915	Error	Error	-6.831	66	7516	107	5808	129876	2258048	0.387	3.877	0	0	0
1	16	7	"A42"	"A42"	8890	37410	100	320	345	181	52	302	302	335	237	70	13	1	0	4031	5342	4331	81	1332	1332	1589	1515	95	57	46	0	0.000	0.000	0.000	0.000	0.000	0.000	0.000	0.000	0.000	0.000	0.000	0.000	0.000	0.000	0.007	0.011	0.043	0.069	9.704	0.009	0.013	316	2384	100	18	2699	2717	43	4010	4053	Error	Error	-7.228	18	2699	43	4010	109144	1688180	0.042	2.477	0	0	0
1	17	7	"A42"	"A42"	9190	37405	100	329	361	188	52	305	305	323	165	51	21	7	0	3794	5275	4591	87	1319	1319	1626	1858	114	54	36	0	0.000	0.000	0.000	0.000	0.000	0.000	0.000	0.000	0.000	0.000	0.000	0.000	0.000	0.000	0.010	0.014	0.037	0.055	8.260	0.011	0.057	316	2384	100	24	2475	2499	56	3956	4012	Error	Error	-6.688	24	2475	56	3956	114116	1666979	0.230	1.964	0	0	0
1	18	7	"A42"	"A42"	9485	37405	100	344	378	205	54	312	312	338	200	59	19	6	0	3853	5908	5649	95	1379	1379	1732	2097	121	52	34	0	0.000	0.000	0.000	0.000	0.000	0.000	0.000	0.000	0.000	0.000	0.000	0.000	0.000	0.000	0.013	0.015	0.044	0.067	8.670	0.011	0.069	316	2384	100	32	2474	2506	66	4529	4595	Error	Error	-6.273	32	2474	66	4529	119439	1867084	0.200	1.991	0	0	0
1	1	8	"A43"	"A43"	4425	37745	100	509	685	1623	236	332	332	355	158	44	56	24	0	13410	12193	4317	35	1429	1429	1519	825	54	93	90	0	0.000	0.000	0.000	0.000	0.000	0.000	0.000	0.000	0.000	0.000	0.000	0.000	0.000	0.000	0.015	0.033	0.018	0.021	4.220	0.018	0.013	316	2384	100	177	11981	12158	353	10764	11117	Error	Error	-6.081	177	11981	353	10764	216602	3853053	2.089	12.938	0	0	0
1	2	8	"A43"	"A43"	4720	37740	100	462	478	197	41	329	329	356	214	60	33	8	0	12954	12244	4705	38	1402	1402	1529	996	65	90	89	0	0.000	0.000	0.000	0.000	0.000	0.000	0.000	0.000	0.000	0.000	0.000	0.000	0.000	0.000	0.012	0.014	0.018	0.016	3.704	0.012	0.130	316	2384	100	133	11552	11685	149	10842	10991	Error	Error	-6.441	133	11552	149	10842	150895	3869158	0.570	10.758	0	0	0
1	3	8	"A43"	"A43"	5020	37740	100	446	473	193	40	325	325	351	252	71	25	5	0	13994	12616	5596	44	1388	1388	1633	1601	98	85	83	0	0.000	0.000	0.000	0.000	0.000	0.000	0.000	0.000	0.000	0.000	0.000	0.000	0.000	0.000	0.010	0.013	0.017	0.019	4.083	0.010	0.120	316	2384	100	121	12606	12727	148	11228	11376	Error	Error	-6.703	121	12606	148	11228	149375	3986620	0.484	6.860	0	0	0
1	4	8	"A44"	"A44"	5320	37740	100	340	358	165	46	315	315	341	156	45	20	5	0	1331	1334	238	17	1332	1332	1338	246	18	12	3	0	0.000	0.000	0.000	0.000	0.000	0.000	0.000	0.000	0.000	0.000	0.000	0.000	0.000	0.000	-25.000	21.500	0.652	0.633	4.605	-0.014	0.000	316	2384	100	25	-1	24	43	2	45	Error	Error	Error	25	-1	43	2	113154	421426	0.109	-0.016	0	0	0
1	5	8	"A44"	"A44"	5615	37735	100	309	353	284	80	317	317	343	174	50	16	4	0	1368	1380	239	17	1326	1326	1339	236	17	23	2	0	0.000	0.000	0.000	0.000	0.000	0.000	0.000	0.000	0.000	0.000	0.000	0.000	0.000	0.000	-0.190	0.667	0.730	0.665	4.140	0.079	0.001	316	2384	100	-8	42	34	36	54	90	Error	Error	Error	-8	42	36	54	111582	436140	0.057	0.174	0	0	0
1	6	8	"A44"	"A44"	5915	37735	100	326	347	170	48	321	321	342	195	57	15	2	0	1349	1347	236	17	1333	1333	1336	234	17	15	2	0	0.000	0.000	0.000	0.000	0.000	0.000	0.000	0.000	0.000	0.000	0.000	0.000	0.000	0.000	0.313	1.857	0.733	0.779	4.675	0.038	0.000	316	2384	100	5	16	21	26	14	40	Error	Error	-1.678	5	16	26	14	109682	425670	0.026	0.047	0	0	0
1	7	8	"A45"	"A45"	6210	37730	100	407	425	194	45	321	321	347	218	62	22	3	0	7879	8083	4691	58	1339	1339	1439	830	57	80	76	0	0.000	0.000	0.000	0.000	0.000	0.000	0.000	0.000	0.000	0.000	0.000	0.000	0.000	0.000	0.013	0.015	0.025	0.026	5.591	0.013	0.082	316	2384	100	86	6540	6626	104	6744	6848	Error	Error	-6.249	86	6540	104	6744	134315	2554364	0.358	8.005	0	0	0
1	8	8	"A45"	"A45"	6510	37730	100	388	402	191	47	315	315	341	191	56	24	5	0	7415	7158	3917	54	1319	1319	1387	628	45	83	77	0	0.000	0.000	0.000	0.000	0.000	0.000	0.000	0.000	0.000	0.000	0.000	0.000	0.000	0.000	0.012	0.015	0.023	0.026	5.138	0.010	0.039	316	2384	100	73	6096	6169	87	5839	5926	Error	Error	-6.384	73	6096	87	5839	127184	2261853	0.319	9.189	0	0	0
1	9	8	"A45"	"A45"	6805	37725	100	367	390	175	44	322	322	388	991	255	0	0	0	7202	6822	3810	55	1340	1340	1483	1030	69	76	73	0	0.000	0.000	0.000	0.000	0.000	0.000	0.000	0.000	0.000	0.000	0.000	0.000	0.000	0.000	0.008	0.012	0.029	0.037	6.572	0.010	0.018	316	2384	100	45	5862	5907	68	5482	5550	Error	Error	-7.025	45	5862	68	5482	123111	2155740	0.002	5.183	0	0	0
1	10	8	"A47"	"A47"	7105	37725	100	391	432	270	62	319	319	349	217	62	21	7	0	8158	7189	3713	51	1331	1331	1486	1180	79	76	73	0	0.000	0.000	0.000	0.000	0.000	0.000	0.000	0.000	0.000	0.000	0.000	0.000	0.000	0.000	0.011	0.019	0.030	0.036	4.643	0.015	0.067	316	2384	100	72	6827	6899	113	5858	5971	Error	Error	-6.567	72	6827	113	5858	136554	2271591	0.382	4.833	0	0	0
1	11	8	"A47"	"A47"	7405	37720	100	367	388	173	44	314	314	343	288	83	10	1	0	7398	6072	3273	53	1334	1334	1481	974	65	71	68	0	0.000	0.000	0.000	0.000	0.000	0.000	0.000	0.000	0.000	0.000	0.000	0.000	0.000	0.000	0.009	0.016	0.030	0.035	5.761	0.012	0.010	316	2384	100	53	6064	6117	74	4738	4812	Error	Error	-6.838	53	6064	74	4738	122451	1918705	0.156	4.714	0	0	0
1	12	8	"A47"	"A47"	7700	37720	100	384	414	224	54	312	312	336	174	51	30	7	0	8765	7114	3936	55	1327	1327	1479	1026	69	72	69	0	0.000	0.000	0.000	0.000	0.000	0.000	0.000	0.000	0.000	0.000	0.000	0.000	0.000	0.000	0.010	0.018	0.027	0.034	5.488	0.015	0.084	316	2384	100	72	7438	7510	102	5787	5889	Error	Error	-6.691	72	7438	102	5787	130866	2248060	0.448	5.492	0	0	0
1	13	8	"A48"	"A48"	8000	37715	100	391	422	197	46	319	319	347	225	64	24	6	0	12094	9182	5801	63	1342	1342	1677	1891	112	67	63	0	0.000	0.000	0.000	0.000	0.000	0.000	0.000	0.000	0.000	0.000	0.000	0.000	0.000	0.000	0.007	0.013	0.023	0.032	6.235	0.010	0.036	316	2384	100	72	10752	10824	103	7840	7943	Error	Error	-7.222	72	10752	103	7840	133363	2901498	0.333	3.969	0	0	0
1	14	8	"A48"	"A48"	8295	37715	100	395	440	326	74	307	307	333	234	70	23	5	0	11239	8977	5812	64	1343	1343	1661	1928	116	65	63	0	0.000	0.000	0.000	0.000	0.000	0.000	0.000	0.000	0.000	0.000	0.000	0.000	0.000	0.000	0.009	0.017	0.022	0.033	7.146	0.011	0.060	316	2384	100	88	9896	9984	133	7634	7767	Error	Error	-6.813	88	9896	133	7634	139072	2836840	0.457	3.795	0	0	0
1	15	8	"A48"	"A48"	8595	37710	100	382	409	179	43	307	307	341	234	68	24	3	0	10782	8627	5972	69	1364	1364	1775	2295	129	61	58	0	0.000	0.000	0.000	0.000	0.000	0.000	0.000	0.000	0.000	0.000	0.000	0.000	0.000	0.000	0.008	0.014	0.024	0.031	6.767	0.011	0.073	316	2384	100	75	9418	9493	102	7263	7365	Error	Error	-6.972	75	9418	102	7263	129331	2726267	0.291	2.986	0	0	0
1	16	8	"A49"	"A49"	8895	37710	100	363	386	181	46	309	309	333	185	55	22	5	0	5606	6516	4368	67	1373	1373	1509	776	51	71	68	0	0.000	0.000	0.000	0.000	0.000	0.000	0.000	0.000	0.000	0.000	0.000	0.000	0.000	0.000	0.013	0.015	0.024	0.033	5.945	0.013	0.054	316	2384	100	54	4233	4287	77	5143	5220	Error	Error	-6.293	54	4233	77	5143	122025	2059104	0.286	6.452	0	0	0
1	17	8	"A49"	"A49"	9190	37710	100	382	413	205	49	308	308	335	188	56	29	9	0	7800	7261	5104	70	1383	1383	1679	1711	101	63	59	0	0.000	0.000	0.000	0.000	0.000	0.000	0.000	0.000	0.000	0.000	0.000	0.000	0.000	0.000	0.012	0.018	0.030	0.045	7.004	0.011	0.071	316	2384	100	74	6417	6491	105	5878	5983	Error	Error	-6.438	74	6417	105	5878	130447	2294471	0.415	3.262	0	0	0
1	18	8	"A49"	"A49"	9490	37705	100	398	420	228	54	315	315	352	237	67	20	4	0	7064	7053	5405	76	1431	1431	1842	2210	119	58	53	0	0.000	0.000	0.000	0.000	0.000	0.000	0.000	0.000	0.000	0.000	0.000	0.000	0.000	0.000	0.015	0.019	0.034	0.048	6.810	0.011	0.054	316	2384	100	83	5633	5716	105	5622	5727	Error	Error	-6.085	83	5633	105	5622	132818	2228810	0.287	2.358	0	0	0
1	1	9	"A50"	"A50"	4425	38045	100	378	400	184	46	339	339	357	161	45	26	9	0	5641	5740	3651	63	1384	1384	1414	327	23	75	70	0	0.000	0.000	0.000	0.000	0.000	0.000	0.000	0.000	0.000	0.000	0.000	0.000	0.000	0.000	0.009	0.014	0.030	0.046	7.965	0.012	0.035	316	2384	100	39	4257	4296	61	4356	4417	Error	Error	-6.770	39	4257	61	4356	126269	1813737	0.267	13.229	0	0	0
1	2	9	"A50"	"A50"	4725	38045	100	390	417	184	44	332	332	353	187	52	24	8	0	4497	5721	4263	74	1378	1378	1428	464	32	68	63	0	0.000	0.000	0.000	0.000	0.000	0.000	0.000	0.000	0.000	0.000	0.000	0.000	0.000	0.000	0.019	0.020	0.033	0.051	7.792	0.024	0.044	316	2384	100	58	3119	3177	85	4343	4428	Error	Error	-5.749	58	3119	85	4343	131784	1807741	0.342	9.252	0	0	0
1	3	9	"A50"	"A50"	5020	38040	100	383	416	196	47	336	336	359	195	54	23	5	0	5091	6123	4075	66	1356	1356	1389	312	22	81	74	0	0.000	0.000	0.000	0.000	0.000	0.000	0.000	0.000	0.000	0.000	0.000	0.000	0.000	0.000	0.013	0.017	0.032	0.037	6.086	0.014	0.037	316	2384	100	47	3735	3782	80	4767	4847	Error	Error	-6.312	47	3735	80	4767	131333	1934951	0.292	15.173	0	0	0
1	4	9	"A51"	"A51"	5320	38040	100	456	475	250	52	325	325	349	182	52	40	14	0	12187	10320	5552	53	1388	1388	1511	1057	69	77	75	0	0.000	0.000	0.000	0.000	0.000	0.000	0.000	0.000	0.000	0.000	0.000	0.000	0.000	0.000	0.012	0.017	0.022	0.024	4.866	0.014	0.125	316	2384	100	131	10799	10930	150	8932	9082	Error	Error	-6.365	131	10799	150	8932	149997	3261276	0.692	8.334	0	0	0
1	5	9	"A51"	"A51"	5620	38035	100	454	525	472	89	333	333	359	182	50	40	14	0	10858	9483	5570	58	1381	1381	1522	1131	74	74	71	0	0.000	0.000	0.000	0.000	0.000	0.000	0.000	0.000	0.000	0.000	0.000	0.000	0.000	0.000	0.013	0.024	0.024	0.031	6.194	0.017	0.071	316	2384	100	121	9477	9598	192	8102	8294	Error	Error	-6.291	121	9477	192	8102	165875	2996697	0.912	7.039	0	0	0
1	6	9	"A51"	"A51"	5915	38035	100	399	416	171	41	335	335	362	240	66	17	1	0	8710	7408	4013	54	1369	1369	1577	1436	91	74	68	0	0.000	0.000	0.000	0.000	0.000	0.000	0.000	0.000	0.000	0.000	0.000	0.000	0.000	0.000	0.009	0.013	0.026	0.027	4.989	0.011	0.029	316	2384	100	64	7341	7405	81	6039	6120	Error	Error	-6.842	64	7341	81	6039	131568	2341071	0.225	4.061	0	0	0
1	7	9	"A52"	"A52"	6215	38030	100	422	450	183	40	345	345	369	224	60	25	4	0	5666	5211	2459	47	1400	1400	1461	535	36	81	75	0	0.000	0.000	0.000	0.000	0.000	0.000	0.000	0.000	0.000	0.000	0.000	0.000	0.000	0.000	0.018	0.028	0.042	0.042	4.881	0.018	0.025	316	2384	100	77	4266	4343	105	3811	3916	Error	Error	-5.792	77	4266	105	3811	142116	1646645	0.362	7.009	0	0	0
1	8	9	"A52"	"A52"	6510	38030	100	421	449	221	49	334	334	358	193	53	29	7	0	6950	6537	2661	40	1364	1364	1401	428	30	90	86	0	0.000	0.000	0.000	0.000	0.000	0.000	0.000	0.000	0.000	0.000	0.000	0.000	0.000	0.000	0.016	0.022	0.030	0.034	4.562	0.014	0.045	316	2384	100	87	5586	5673	115	5173	5288	Error	Error	-6.005	87	5586	115	5173	141970	2065580	0.472	12.000	0	0	0
1	9	9	"A52"	"A52"	6810	38025	100	434	481	511	106	348	348	424	1437	338	0	0	0	6831	6238	2974	47	1405	1405	1496	1325	88	80	75	0	0.000	0.000	0.000	0.000	0.000	0.000	0.000	0.000	0.000	0.000	0.000	0.000	0.000	0.000	0.016	0.028	0.038	0.039	4.921	0.023	0.035	316	2384	100	86	5426	5512	133	4833	4966	Error	Error	-5.979	86	5426	133	4833	152145	1971345	0.040	3.579	0	0	0
1	10	9	"A53"	"A53"	7110	38025	100	417	458	196	42	353	353	420	1483	353	0	0	0	7841	6966	3572	51	1434	1434	1572	1024	65	76	72	0	0.000	0.000	0.000	0.000	0.000	0.000	0.000	0.000	0.000	0.000	0.000	0.000	0.000	0.000	0.010	0.019	0.031	0.038	5.070	0.012	0.037	316	2384	100	64	6407	6471	105	5532	5637	Error	Error	-6.645	64	6407	105	5532	144754	2201274	0.026	5.268	0	0	0
1	11	9	"A53"	"A53"	7405	38025	100	454	473	185	39	351	351	375	219	58	28	6	0	9797	9134	4414	48	1390	1390	1482	864	58	83	80	0	0.000	0.000	0.000	0.000	0.000	0.000	0.000	0.000	0.000	0.000	0.000	0.000	0.000	0.000	0.012	0.016	0.023	0.025	5.507	0.012	0.047	316	2384	100	103	8407	8510	122	7744	7866	Error	Error	-6.351	103	8407	122	7744	149497	2886467	0.447	8.856	0	0	0
1	12	9	"A53"	"A53"	7705	38020	100	399	444	204	45	327	327	354	177	50	31	12	0	8882	7478	3738	49	1391	1391	1498	776	51	78	75	0	0.000	0.000	0.000	0.000	0.000	0.000	0.000	0.000	0.000	0.000	0.000	0.000	0.000	0.000	0.010	0.019	0.028	0.029	4.612	0.014	0.077	316	2384	100	72	7491	7563	117	6087	6204	Error	Error	-6.701	72	7491	117	6087	140263	2362974	0.508	7.706	0	0	0
1	13	9	"A54"	"A54"	8000	38020	100	430	461	219	47	326	326	351	185	52	31	9	0	9083	7762	3870	49	1377	1377	1538	1110	72	84	72	0	0.000	0.000	0.000	0.000	0.000	0.000	0.000	0.000	0.000	0.000	0.000	0.000	0.000	0.000	0.013	0.021	0.025	0.028	4.677	0.014	0.058	316	2384	100	104	7706	7810	135	6385	6520	Error	Error	-6.211	104	7706	135	6385	145823	2452715	0.595	5.607	0	0	0
1	14	9	"A54"	"A54"	8300	38015	100	424	443	221	49	329	329	357	204	57	24	7	0	9901	8091	4060	50	1404	1404	1587	1367	86	82	70	0	0.000	0.000	0.000	0.000	0.000	0.000	0.000	0.000	0.000	0.000	0.000	0.000	0.000	0.000	0.011	0.017	0.026	0.027	4.269	0.012	0.050	316	2384	100	95	8497	8592	114	6687	6801	Error	Error	-6.483	95	8497	114	6687	139932	2556738	0.422	4.758	0	0	0
1	15	9	"A54"	"A54"	8595	38015	100	400	425	161	37	325	325	348	195	56	27	4	0	9894	8353	4143	49	1391	1391	1541	1137	73	86	73	0	0.000	0.000	0.000	0.000	0.000	0.000	0.000	0.000	0.000	0.000	0.000	0.000	0.000	0.000	0.009	0.014	0.024	0.023	4.099	0.010	0.050	316	2384	100	75	8503	8578	100	6962	7062	Error	Error	-6.825	75	8503	100	6962	134229	2639502	0.395	5.991	0	0	0
1	16	9	"A55"	"A55"	8895	38010	100	377	399	175	43	315	315	346	263	76	14	1	0	5773	5903	4029	68	1401	1401	1652	1338	80	62	59	0	0.000	0.000	0.000	0.000	0.000	0.000	0.000	0.000	0.000	0.000	0.000	0.000	0.000	0.000	0.014	0.019	0.034	0.052	5.516	0.010	0.012	316	2384	100	62	4372	4434	84	4502	4586	Error	Error	-6.140	62	4372	84	4502	125971	1865292	0.202	3.177	0	0	0
1	17	9	"A55"	"A55"	9195	38010	100	401	427	294	68	313	313	333	164	49	33	10	0	5118	6279	4489	71	1408	1408	1674	1640	97	66	55	0	0.000	0.000	0.000	0.000	0.000	0.000	0.000	0.000	0.000	0.000	0.000	0.000	0.000	0.000	0.024	0.023	0.037	0.047	6.172	0.017	0.094	316	2384	100	88	3710	3798	114	4871	4985	Error	Error	-5.398	88	3710	114	4871	134817	1984203	0.573	2.808	0	0	0
1	18	9	"A55"	"A55"	9490	38005	100	351	374	185	49	324	324	355	225	63	14	2	0	4607	6260	5137	82	1424	1424	1735	1794	103	57	45	0	0.000	0.000	0.000	0.000	0.000	0.000	0.000	0.000	0.000	0.000	0.000	0.000	0.000	0.000	0.008	0.010	0.032	0.049	7.726	0.010	0.032	316	2384	100	27	3183	3210	50	4836	4886	Error	Error	-6.881	27	3183	50	4836	118171	1978088	0.084	2.522	0	0	0
1	1	10	"A56"	"A56"	4430	38345	100	434	442	171	38	331	331	346	156	45	37	11	0	6882	6605	3480	52	1384	1384	1455	671	46	80	77	0	0.000	0.000	0.000	0.000	0.000	0.000	0.000	0.000	0.000	0.000	0.000	0.000	0.000	0.000	0.019	0.021	0.031	0.035	4.611	0.017	0.105	316	2384	100	103	5498	5601	111	5221	5332	Error	Error	-5.738	103	5498	111	5221	139771	2087221	0.615	7.675	0	0	0
1	2	10	"A56"	"A56"	4725	38345	100	421	433	187	43	323	323	347	178	51	34	10	0	5780	5165	2447	47	1403	1403	1469	546	37	77	74	0	0.000	0.000	0.000	0.000	0.000	0.000	0.000	0.000	0.000	0.000	0.000	0.000	0.000	0.000	0.022	0.029	0.050	0.051	4.966	0.018	0.041	316	2384	100	98	4377	4475	110	3762	3872	Error	Error	-5.481	98	4377	110	3762	136977	1632297	0.483	6.769	0	0	0
1	3	10	"A56"	"A56"	5025	38340	100	367	395	196	49	324	324	349	250	71	12	3	0	6552	5636	3150	55	1356	1356	1476	830	56	70	66	0	0.000	0.000	0.000	0.000	0.000	0.000	0.000	0.000	0.000	0.000	0.000	0.000	0.000	0.000	0.008	0.017	0.032	0.046	7.415	0.013	0.045	316	2384	100	43	5196	5239	71	4280	4351	Error	Error	-6.917	43	5196	71	4280	124707	1780819	0.184	5.012	0	0	0
1	4	10	"A57"	"A57"	5320	38340	100	435	465	185	39	327	327	349	190	54	35	12	0	14612	12368	6110	49	1399	1399	1471	818	55	83	80	0	0.000	0.000	0.000	0.000	0.000	0.000	0.000	0.000	0.000	0.000	0.000	0.000	0.000	0.000	0.008	0.013	0.016	0.017	5.267	0.010	0.100	316	2384	100	108	13213	13321	138	10969	11107	Error	Error	-6.935	108	13213	138	10969	147092	3908386	0.611	13.322	0	0	0
1	5	10	"A57"	"A57"	5620	38335	100	406	443	247	55	333	333	356	251	70	19	4	0	11085	9647	6381	66	1396	1396	1551	1042	67	69	66	0	0.000	0.000	0.000	0.000	0.000	0.000	0.000	0.000	0.000	0.000	0.000	0.000	0.000	0.000	0.008	0.013	0.022	0.034	7.466	0.011	0.074	316	2384	100	73	9689	9762	110	8251	8361	Error	Error	-7.052	73	9689	110	8251	139880	3048607	0.347	7.770	0	0	0
1	6	10	"A57"	"A57"	5920	38335	100	399	437	197	45	325	325	354	223	62	25	5	0	12870	10189	6009	58	1387	1387	1564	1345	85	73	68	0	0.000	0.000	0.000	0.000	0.000	0.000	0.000	0.000	0.000	0.000	0.000	0.000	0.000	0.000	0.006	0.013	0.019	0.020	5.884	0.009	0.079	316	2384	100	74	11483	11557	112	8802	8914	Error	Error	-7.278	74	11483	112	8802	137939	3219817	0.372	6.413	0	0	0
1	7	10	"A58"	"A58"	6215	38335	100	4702	4468	2615	58	337	337	382	341	89	85	80	0	12565	11324	5761	50	1385	1385	1487	891	59	82	79	0	0.000	0.000	0.000	0.000	0.000	0.000	0.000	0.000	0.000	0.000	0.000	0.000	0.000	0.000	0.390	0.416	0.419	0.406	1.769	0.394	0.879	316	2384	100	4365	11180	15545	4131	9939	14070	Error	Error	-1.357	4365	11180	4131	9939	1411976	3578388	11.982	11.040	0	0	0
1	8	10	"A58"	"A58"	6515	38330	100	4352	3805	2552	67	352	352	425	467	109	73	71	0	9678	8059	4622	57	1403	1403	1537	1073	69	70	69	0	0.000	0.000	0.000	0.000	0.000	0.000	0.000	0.000	0.000	0.000	0.000	0.000	0.000	0.000	0.483	0.519	0.511	0.536	1.983	0.492	0.889	316	2384	100	4000	8275	12275	3453	6656	10109	Error	Error	-1.049	4000	8275	3453	6656	1202336	2546651	7.238	6.078	0	0	0
1	9	10	"A58"	"A58"	6810	38330	100	4523	4048	2504	61	398	398	457	408	89	77	74	0	11784	9801	5338	54	1488	1488	1644	1302	79	75	73	0	0.000	0.000	0.000	0.000	0.000	0.000	0.000	0.000	0.000	0.000	0.000	0.000	0.000	0.000	0.401	0.439	0.429	0.419	2.139	0.404	0.900	316	2384	100	4125	10296	14421	3650	8313	11963	Error	Error	-1.320	4125	10296	3650	8313	1279126	3097081	8.801	6.265	0	0	0
1	10	10	"A59"	"A59"	7110	38325	100	453	472	189	40	397	397	428	241	56	15	2	0	5626	5116	1748	34	1495	1495	1597	645	40	86	83	0	0.000	0.000	0.000	0.000	0.000	0.000	0.000	0.000	0.000	0.000	0.000	0.000	0.000	0.000	0.014	0.021	0.038	0.044	4.163	0.012	0.017	316	2384	100	56	4131	4187	75	3621	3696	Error	Error	-6.205	56	4131	75	3621	149127	1616721	0.183	5.456	0	0	0
1	11	10	"A59"	"A59"	7410	38325	100	471	507	289	57	361	361	389	221	56	29	6	0	8955	8488	3242	38	1451	1451	1657	1347	81	88	84	0	0.000	0.000	0.000	0.000	0.000	0.000	0.000	0.000	0.000	0.000	0.000	0.000	0.000	0.000	0.015	0.021	0.026	0.026	4.051	0.015	0.039	316	2384	100	110	7504	7614	146	7037	7183	Error	Error	-6.092	110	7504	146	7037	160073	2682051	0.534	5.071	0	0	0
1	12	10	"A59"	"A59"	7705	38320	100	420	440	177	40	351	351	377	211	55	21	5	0	8712	8268	3690	44	1426	1426	1668	1347	80	84	79	0	0.000	0.000	0.000	0.000	0.000	0.000	0.000	0.000	0.000	0.000	0.000	0.000	0.000	0.000	0.009	0.013	0.020	0.021	4.756	0.010	0.036	316	2384	100	69	7286	7355	89	6842	6931	Error	Error	-6.722	69	7286	89	6842	139067	2612734	0.299	4.900	0	0	0
1	13	10	"A60"	"A60"	8005	38320	100	392	402	185	46	334	334	376	333	88	6	0	0	4930	5488	3701	67	1404	1404	1460	453	31	75	69	0	0.000	0.000	0.000	0.000	0.000	0.000	0.000	0.000	0.000	0.000	0.000	0.000	0.000	0.000	0.016	0.017	0.030	0.039	6.336	0.010	0.011	316	2384	100	58	3526	3584	68	4084	4152	Error	Error	-5.926	58	3526	68	4084	127114	1734174	0.078	8.892	0	0	0
1	14	10	"A60"	"A60"	8300	38315	100	370	389	164	42	327	327	424	1525	359	0	0	0	4693	5586	3995	71	1393	1393	1455	554	38	69	64	0	0.000	0.000	0.000	0.000	0.000	0.000	0.000	0.000	0.000	0.000	0.000	0.000	0.000	0.000	0.013	0.015	0.038	0.053	7.754	0.009	0.009	316	2384	100	43	3300	3343	62	4193	4255	Error	Error	-6.262	43	3300	62	4193	122968	1765233	-0.023	7.457	0	0	0
1	15	10	"A60"	"A60"	8600	38315	100	378	405	217	53	315	315	337	186	55	28	8	0	4665	6059	4772	78	1397	1397	1475	628	42	70	66	0	0.000	0.000	0.000	0.000	0.000	0.000	0.000	0.000	0.000	0.000	0.000	0.000	0.000	0.000	0.019	0.019	0.038	0.058	6.132	0.017	0.084	316	2384	100	63	3268	3331	90	4662	4752	Error	Error	-5.697	63	3268	90	4662	128055	1914527	0.366	7.299	0	0	0
1	16	10	"A61"	"A61"	8900	38310	100	404	422	178	42	318	318	343	195	56	29	7	0	8408	8133	5163	63	1397	1397	1770	2052	115	70	62	0	0.000	0.000	0.000	0.000	0.000	0.000	0.000	0.000	0.000	0.000	0.000	0.000	0.000	0.000	0.012	0.015	0.024	0.030	5.761	0.012	0.086	316	2384	100	86	7011	7097	104	6736	6840	Error	Error	-6.349	86	7011	104	6736	133504	2570117	0.405	3.101	0	0	0
1	17	10	"A61"	"A61"	9195	38310	100	389	429	243	56	306	306	338	222	65	23	6	0	11221	9567	5406	56	1424	1424	1900	2669	140	73	65	0	0.000	0.000	0.000	0.000	0.000	0.000	0.000	0.000	0.000	0.000	0.000	0.000	0.000	0.000	0.008	0.015	0.022	0.023	5.265	0.014	0.172	316	2384	100	83	9797	9880	123	8143	8266	Error	Error	-6.883	83	9797	123	8143	135584	3023154	0.410	2.873	0	0	0
1	18	10	"A61"	"A61"	9495	38310	100	420	432	188	43	323	323	360	280	77	18	1	0	11466	10030	6118	60	1463	1463	1840	2284	124	72	66	0	0.000	0.000	0.000	0.000	0.000	0.000	0.000	0.000	0.000	0.000	0.000	0.000	0.000	0.000	0.010	0.013	0.020	0.022	5.685	0.009	0.029	316	2384	100	97	10003	10100	109	8567	8676	Error	Error	-6.688	97	10003	109	8567	136371	3169546	0.257	3.586	0	0	0
1	1	11	"A62"	"A62"	4430	38645	100	358	387	189	48	323	323	344	196	56	19	4	0	6674	6641	3330	50	1354	1354	1437	637	44	86	82	0	0.000	0.000	0.000	0.000	0.000	0.000	0.000	0.000	0.000	0.000	0.000	0.000	0.000	0.000	0.007	0.012	0.024	0.026	4.674	0.008	0.022	316	2384	100	35	5320	5355	64	5287	5351	Error	Error	-7.248	35	5320	64	5287	122230	2098544	0.219	8.170	0	0	0
1	2	11	"A62"	"A62"	4730	38645	100	393	413	167	40	325	325	349	186	53	26	6	0	7070	6649	3836	57	1396	1396	1607	1267	78	73	70	0	0.000	0.000	0.000	0.000	0.000	0.000	0.000	0.000	0.000	0.000	0.000	0.000	0.000	0.000	0.012	0.017	0.027	0.031	6.062	0.009	0.034	316	2384	100	68	5674	5742	88	5253	5341	Error	Error	-6.383	68	5674	88	5253	130621	2101202	0.344	3.979	0	0	0
1	3	11	"A62"	"A62"	5025	38645	100	370	385	171	44	330	330	344	167	48	24	5	0	7371	7266	3655	50	1382	1382	1549	1196	77	81	79	0	0.000	0.000	0.000	0.000	0.000	0.000	0.000	0.000	0.000	0.000	0.000	0.000	0.000	0.000	0.007	0.009	0.025	0.029	5.758	0.009	0.042	316	2384	100	40	5989	6029	55	5884	5939	Error	Error	-7.226	40	5989	55	5884	121651	2296104	0.246	4.780	0	0	0
1	4	11	"A63"	"A63"	5325	38640	100	469	486	198	40	324	324	349	192	55	40	14	0	16043	13203	7296	55	1398	1398	1494	878	58	82	77	0	0.000	0.000	0.000	0.000	0.000	0.000	0.000	0.000	0.000	0.000	0.000	0.000	0.000	0.000	0.010	0.014	0.017	0.021	4.253	0.011	0.122	316	2384	100	145	14645	14790	162	11805	11967	Error	Error	-6.658	145	14645	162	11805	153554	4172289	0.714	13.336	0	0	0
1	5	11	"A63"	"A63"	5620	38640	100	491	503	203	40	334	334	358	192	53	43	15	0	15809	13895	6352	45	1406	1406	1472	790	53	88	85	0	0.000	0.000	0.000	0.000	0.000	0.000	0.000	0.000	0.000	0.000	0.000	0.000	0.000	0.000	0.011	0.014	0.016	0.018	3.954	0.012	0.140	316	2384	100	157	14403	14560	169	12489	12658	Error	Error	-6.519	157	14403	169	12489	158825	4390717	0.755	15.725	0	0	0
1	6	11	"A63"	"A63"	5920	38635	100	469	484	231	47	326	326	359	261	72	28	5	0	13695	11595	5898	50	1406	1406	1515	1057	69	81	78	0	0.000	0.000	0.000	0.000	0.000	0.000	0.000	0.000	0.000	0.000	0.000	0.000	0.000	0.000	0.012	0.016	0.018	0.021	3.870	0.013	0.152	316	2384	100	143	12289	12432	158	10189	10347	Error	Error	-6.425	143	12289	158	10189	153062	3664128	0.479	9.536	0	0	0
1	7	11	"A64"	"A64"	6220	38635	100	420	437	197	45	326	326	353	213	60	26	6	0	8520	8202	4332	52	1385	1385	1509	1011	66	80	78	0	0.000	0.000	0.000	0.000	0.000	0.000	0.000	0.000	0.000	0.000	0.000	0.000	0.000	0.000	0.013	0.016	0.024	0.029	4.720	0.013	0.097	316	2384	100	94	7135	7229	111	6817	6928	Error	Error	-6.246	94	7135	111	6817	138158	2591909	0.394	6.620	0	0	0
1	8	11	"A64"	"A64"	6515	38630	100	396	425	223	52	327	327	353	175	49	28	11	0	6737	6130	2542	41	1381	1381	1458	677	46	86	83	0	0.000	0.000	0.000	0.000	0.000	0.000	0.000	0.000	0.000	0.000	0.000	0.000	0.000	0.000	0.013	0.021	0.032	0.035	4.969	0.013	0.031	316	2384	100	69	5356	5425	98	4749	4847	Error	Error	-6.278	69	5356	98	4749	134427	1936935	0.411	6.901	0	0	0
1	9	11	"A64"	"A64"	6815	38630	100	436	448	175	39	403	403	459	657	143	0	0	0	6396	5963	2681	44	1513	1513	1593	642	40	83	81	0	0.000	0.000	0.000	0.000	0.000	0.000	0.000	0.000	0.000	0.000	0.000	0.000	0.000	0.000	0.007	0.010	0.033	0.039	5.462	0.011	0.017	316	2384	100	33	4883	4916	45	4450	4495	Error	Error	-7.209	33	4883	45	4450	141636	1884346	-0.017	6.807	0	0	0
1	10	11	"A65"	"A65"	7110	38625	100	467	503	184	36	427	427	451	197	43	23	6	0	9230	8254	3444	41	1567	1567	1948	1998	102	81	79	0	0.000	0.000	0.000	0.000	0.000	0.000	0.000	0.000	0.000	0.000	0.000	0.000	0.000	0.000	0.005	0.011	0.023	0.022	5.144	0.010	0.040	316	2384	100	40	7663	7703	76	6687	6763	Error	Error	-7.582	40	7663	76	6687	158944	2608384	0.264	3.156	0	0	0
1	11	11	"A65"	"A65"	7410	38625	100	483	488	189	38	365	365	388	192	49	31	9	0	11152	11018	4265	38	1445	1445	1820	2208	121	89	85	0	0.000	0.000	0.000	0.000	0.000	0.000	0.000	0.000	0.000	0.000	0.000	0.000	0.000	0.000	0.012	0.013	0.020	0.021	3.483	0.011	0.096	316	2384	100	118	9707	9825	123	9573	9696	Error	Error	-6.362	118	9707	123	9573	154110	3481795	0.521	4.166	0	0	0
1	12	11	"A65"	"A65"	7710	38620	100	427	474	362	76	341	341	368	200	54	27	8	0	11754	11086	5309	47	1426	1426	1933	2672	138	82	78	0	0.000	0.000	0.000	0.000	0.000	0.000	0.000	0.000	0.000	0.000	0.000	0.000	0.000	0.000	0.008	0.014	0.018	0.018	4.480	0.012	0.074	316	2384	100	86	10328	10414	133	9660	9793	Error	Error	-6.908	86	10328	133	9660	149641	3503326	0.530	3.426	0	0	0
1	13	11	"A66"	"A66"	8005	38620	100	432	460	304	66	324	324	352	180	51	34	11	0	14457	11972	7499	62	1406	1406	1754	2259	128	72	68	0	0.000	0.000	0.000	0.000	0.000	0.000	0.000	0.000	0.000	0.000	0.000	0.000	0.000	0.000	0.008	0.013	0.017	0.026	6.781	0.009	0.083	316	2384	100	108	13051	13159	136	10566	10702	Error	Error	-6.917	108	13051	136	10566	145394	3783114	0.600	4.523	0	0	0
1	14	11	"A66"	"A66"	8305	38620	100	424	451	254	56	318	318	346	184	53	31	10	0	11819	9906	5755	58	1384	1384	1568	1352	86	75	73	0	0.000	0.000	0.000	0.000	0.000	0.000	0.000	0.000	0.000	0.000	0.000	0.000	0.000	0.000	0.010	0.016	0.021	0.028	5.227	0.013	0.116	316	2384	100	106	10435	10541	133	8522	8655	Error	Error	-6.621	106	10435	133	8522	142497	3130400	0.571	6.167	0	0	0
1	15	11	"A66"	"A66"	8600	38615	100	380	401	185	46	313	313	344	216	62	24	4	0	12369	9856	5616	56	1412	1412	1612	1380	85	75	70	0	0.000	0.000	0.000	0.000	0.000	0.000	0.000	0.000	0.000	0.000	0.000	0.000	0.000	0.000	0.006	0.010	0.018	0.022	5.974	0.009	0.062	316	2384	100	67	10957	11024	88	8444	8532	Error	Error	-7.353	67	10957	88	8444	126695	3114351	0.264	5.974	0	0	0
1	16	11	"A67"	"A67"	8900	38615	100	407	428	194	45	310	310	340	239	70	23	4	0	12318	9821	6140	62	1401	1401	1722	1911	110	70	64	0	0.000	0.000	0.000	0.000	0.000	0.000	0.000	0.000	0.000	0.000	0.000	0.000	0.000	0.000	0.009	0.014	0.021	0.027	7.219	0.011	0.042	316	2384	100	97	10917	11014	118	8420	8538	Error	Error	-6.814	97	10917	118	8420	135279	3103377	0.368	4.238	0	0	0
1	17	11	"A67"	"A67"	9200	38610	100	413	427	182	42	309	309	331	167	50	37	11	0	12216	10462	6264	59	1417	1417	1682	1612	95	76	69	0	0.000	0.000	0.000	0.000	0.000	0.000	0.000	0.000	0.000	0.000	0.000	0.000	0.000	0.000	0.010	0.013	0.018	0.023	5.258	0.010	0.108	316	2384	100	104	10799	10903	118	9045	9163	Error	Error	-6.698	104	10799	118	9045	134864	3305883	0.575	5.447	0	0	0
1	18	11	"A67"	"A67"	9495	38610	100	411	462	403	87	318	318	350	224	64	25	6	0	11208	9031	5667	62	1459	1459	1756	1696	96	70	63	0	0.000	0.000	0.000	0.000	0.000	0.000	0.000	0.000	0.000	0.000	0.000	0.000	0.000	0.000	0.010	0.019	0.021	0.027	5.578	0.016	0.098	316	2384	100	93	9749	9842	144	7572	7716	Error	Error	-6.712	93	9749	144	7572	146035	2853908	0.500	4.290	0	0	0
1	1	12	"A68"	"A68"	4435	38950	100	383	405	170	41	321	321	341	173	50	26	7	0	8456	7800	2893	37	1385	1385	1416	358	25	95	92	0	0.000	0.000	0.000	0.000	0.000	0.000	0.000	0.000	0.000	0.000	0.000	0.000	0.000	0.000	0.009	0.013	0.021	0.019	4.488	0.010	0.043	316	2384	100	62	7071	7133	84	6415	6499	Error	Error	-6.834	62	7071	84	6415	127931	2464933	0.370	17.832	0	0	0
1	2	12	"A68"	"A68"	4730	38945	100	434	455	211	46	321	321	388	1080	278	0	0	0	11217	10154	4946	48	1408	1408	1503	784	52	87	83	0	0.000	0.000	0.000	0.000	0.000	0.000	0.000	0.000	0.000	0.000	0.000	0.000	0.000	0.000	0.012	0.015	0.022	0.025	4.602	0.012	0.093	316	2384	100	113	9809	9922	134	8746	8880	Error	Error	-6.440	113	9809	134	8746	143624	3208680	0.062	11.034	0	0	0
1	3	12	"A68"	"A68"	5030	38945	100	419	457	197	43	328	328	347	170	48	35	13	0	12309	10706	4773	44	1399	1399	1520	895	58	87	84	0	0.000	0.000	0.000	0.000	0.000	0.000	0.000	0.000	0.000	0.000	0.000	0.000	0.000	0.000	0.008	0.014	0.019	0.017	4.000	0.012	0.101	316	2384	100	91	10910	11001	129	9307	9436	Error	Error	-6.906	91	10910	129	9307	144294	3383080	0.647	10.264	0	0	0
1	4	12	"A69"	"A69"	5325	38940	100	452	464	187	40	327	327	361	229	63	31	6	0	17253	14940	6770	45	1403	1403	1458	606	41	91	85	0	0.000	0.000	0.000	0.000	0.000	0.000	0.000	0.000	0.000	0.000	0.000	0.000	0.000	0.000	0.008	0.010	0.014	0.014	4.577	0.008	0.095	316	2384	100	125	15850	15975	137	13537	13674	Error	Error	-6.986	125	15850	137	13537	146607	4720929	0.450	22.248	0	0	0
1	5	12	"A69"	"A69"	5625	38940	100	457	489	198	40	330	330	354	201	56	41	12	0	18264	15374	7936	51	1392	1392	1492	998	66	83	79	0	0.000	0.000	0.000	0.000	0.000	0.000	0.000	0.000	0.000	0.000	0.000	0.000	0.000	0.000	0.008	0.011	0.014	0.015	4.486	0.009	0.021	316	2384	100	127	16872	16999	159	13982	14141	Error	Error	-7.054	127	16872	159	13982	154604	4858105	0.672	13.910	0	0	0
1	6	12	"A69"	"A69"	5925	38935	100	425	462	280	60	329	329	354	203	57	29	9	0	14867	12599	7658	60	1391	1391	1588	1513	95	73	70	0	0.000	0.000	0.000	0.000	0.000	0.000	0.000	0.000	0.000	0.000	0.000	0.000	0.000	0.000	0.007	0.012	0.015	0.018	5.296	0.010	0.074	316	2384	100	96	13476	13572	133	11208	11341	Error	Error	-7.133	96	13476	133	11208	145919	3981411	0.532	7.278	0	0	0
1	7	12	"A70"	"A70"	6220	38935	100	400	425	188	44	317	317	346	195	56	27	9	0	11401	10065	5110	50	1395	1395	1502	1009	67	82	80	0	0.000	0.000	0.000	0.000	0.000	0.000	0.000	0.000	0.000	0.000	0.000	0.000	0.000	0.000	0.008	0.012	0.018	0.021	5.357	0.008	0.034	316	2384	100	83	10006	10089	108	8670	8778	Error	Error	-6.914	83	10006	108	8670	134360	3180692	0.405	8.487	0	0	0
1	8	12	"A70"	"A70"	6520	38930	100	413	440	239	54	331	331	358	198	55	25	6	0	11984	9927	5500	55	1393	1393	1526	1064	69	76	73	0	0.000	0.000	0.000	0.000	0.000	0.000	0.000	0.000	0.000	0.000	0.000	0.000	0.000	0.000	0.008	0.013	0.018	0.025	6.787	0.009	0.055	316	2384	100	82	10591	10673	109	8534	8643	Error	Error	-7.013	82	10591	109	8534	139050	3136875	0.414	7.896	0	0	0
1	9	12	"A70"	"A70"	6815	38930	100	570	592	212	35	474	474	511	244	47	24	4	0	9429	7951	4172	52	1626	1626	1718	701	40	81	76	0	0.000	0.000	0.000	0.000	0.000	0.000	0.000	0.000	0.000	0.000	0.000	0.000	0.000	0.000	0.012	0.019	0.028	0.036	6.670	0.006	0.003	316	2384	100	96	7803	7899	118	6325	6443	Error	Error	-6.345	96	7803	118	6325	187141	2512433	0.332	8.892	0	0	0
1	10	12	"A71"	"A71"	7115	38930	100	462	518	313	60	404	404	434	210	48	26	6	0	9908	9312	3310	35	1546	1546	1791	1625	90	89	86	0	0.000	0.000	0.000	0.000	0.000	0.000	0.000	0.000	0.000	0.000	0.000	0.000	0.000	0.000	0.007	0.015	0.021	0.020	5.072	0.014	0.068	316	2384	100	58	8362	8420	114	7766	7880	Error	Error	-7.172	58	8362	114	7766	163717	2942639	0.400	4.628	0	0	0
1	11	12	"A71"	"A71"	7410	38925	100	443	464	223	48	341	341	375	427	113	7	0	0	12284	11273	4823	42	1418	1418	1863	2565	137	85	81	0	0.000	0.000	0.000	0.000	0.000	0.000	0.000	0.000	0.000	0.000	0.000	0.000	0.000	0.000	0.009	0.012	0.018	0.019	4.266	0.009	0.054	316	2384	100	102	10866	10968	123	9855	9978	Error	Error	-6.735	102	10866	123	9855	146598	3562425	0.208	3.669	0	0	0
1	12	12	"A71"	"A71"	7710	38925	100	430	454	197	43	317	317	343	183	53	36	12	0	12938	12045	4579	38	1406	1406	1812	2421	133	87	85	0	0.000	0.000	0.000	0.000	0.000	0.000	0.000	0.000	0.000	0.000	0.000	0.000	0.000	0.000	0.010	0.013	0.017	0.016	3.893	0.011	0.100	316	2384	100	113	11532	11645	137	10639	10776	Error	Error	-6.673	113	11532	137	10639	143527	3806125	0.607	4.227	0	0	0
1	13	12	"A72"	"A72"	8010	38920	100	371	401	216	53	328	328	360	262	72	14	2	0	4943	4928	2704	54	1434	1434	1557	760	48	74	69	0	0.000	0.000	0.000	0.000	0.000	0.000	0.000	0.000	0.000	0.000	0.000	0.000	0.000	0.000	0.012	0.021	0.046	0.055	4.904	0.016	0.031	316	2384	100	43	3509	3552	73	3494	3567	Error	Error	-6.351	43	3509	73	3494	126571	1557260	0.156	4.436	0	0	0
1	14	12	"A72"	"A72"	8305	38920	100	379	397	151	38	317	317	343	204	59	20	1	0	6101	5622	2727	48	1435	1435	1529	691	45	78	74	0	0.000	0.000	0.000	0.000	0.000	0.000	0.000	0.000	0.000	0.000	0.000	0.000	0.000	0.000	0.013	0.019	0.034	0.039	5.028	0.014	0.026	316	2384	100	62	4666	4728	80	4187	4267	Error	Error	-6.234	62	4666	80	4187	125306	1776688	0.265	5.923	0	0	0
1	15	12	"A72"	"A72"	8605	38915	100	395	424	231	54	316	316	346	206	59	27	7	0	6730	6245	3191	51	1423	1423	1546	773	50	79	75	0	0.000	0.000	0.000	0.000	0.000	0.000	0.000	0.000	0.000	0.000	0.000	0.000	0.000	0.000	0.015	0.022	0.035	0.045	6.160	0.017	0.039	316	2384	100	79	5307	5386	108	4822	4930	Error	Error	-6.070	79	5307	108	4822	134100	1973323	0.379	6.079	0	0	0
1	16	12	"A73"	"A73"	8900	38915	100	320	342	163	47	309	309	341	206	60	13	1	0	2284	2678	1395	52	1398	1398	1463	413	28	59	51	0	0.000	0.000	0.000	0.000	0.000	0.000	0.000	0.000	0.000	0.000	0.000	0.000	0.000	0.000	0.012	0.026	0.095	0.112	6.095	0.009	0.002	316	2384	100	11	886	897	33	1280	1313	Error	Error	-6.332	11	886	33	1280	107976	846223	0.005	2.942	0	0	0
1	17	12	"A73"	"A73"	9200	38910	100	293	317	157	49	312	312	336	173	51	11	2	0	2294	3085	2264	73	1413	1413	1492	567	38	56	41	0	0.000	0.000	0.000	0.000	0.000	0.000	0.000	0.000	0.000	0.000	0.000	0.000	0.000	0.000	-0.022	0.003	0.127	0.109	6.915	0.006	0.003	316	2384	100	-19	881	862	5	1672	1677	Error	Error	Error	-19	881	5	1672	100254	974989	-0.110	2.810	0	0	0
1	18	12	"A73"	"A73"	9500	38910	100	338	350	184	52	310	310	339	206	60	16	2	0	2687	3705	2902	78	1441	1441	1492	400	26	62	56	0	0.000	0.000	0.000	0.000	0.000	0.000	0.000	0.000	0.000	0.000	0.000	0.000	0.000	0.000	0.022	0.018	0.093	0.088	7.426	0.009	0.005	316	2384	100	28	1246	1274	40	2264	2304	Error	Error	-5.476	28	1246	40	2264	110668	1170676	0.053	5.533	0	0	0
1	1	13	"A74"	"A74"	4425	39250	90	409	431	177	41	328	328	347	162	46	32	12	0	9405	9480	2357	24	1416	1416	1432	268	18	100	100	0	0.000	0.000	0.000	0.000	0.000	0.000	0.000	0.000	0.000	0.000	0.000	0.000	0.000	0.000	0.010	0.013	0.018	0.015	3.006	0.011	0.062	256	1924	100	81	7989	8070	103	8064	8167	Error	Error	-6.624	81	7989	103	8064	110250	2426965	0.519	30.030	0	0	0
1	2	13	"A74"	"A74"	4725	39250	100	423	445	174	39	331	331	351	176	50	32	9	0	9909	9322	3380	36	1412	1412	1424	282	19	98	97	0	0.000	0.000	0.000	0.000	0.000	0.000	0.000	0.000	0.000	0.000	0.000	0.000	0.000	0.000	0.011	0.014	0.022	0.020	3.845	0.012	0.067	316	2384	100	92	8497	8589	114	7910	8024	Error	Error	-6.529	92	8497	114	7910	140725	2945786	0.534	28.007	0	0	0
1	3	13	"A74"	"A74"	5020	39250	100	419	426	181	42	321	321	347	176	50	30	8	0	10622	10116	3547	35	1391	1391	1408	276	19	99	97	0	0.000	0.000	0.000	0.000	0.000	0.000	0.000	0.000	0.000	0.000	0.000	0.000	0.000	0.000	0.011	0.012	0.019	0.017	3.426	0.010	0.053	316	2384	100	98	9231	9329	105	8725	8830	Error	Error	-6.558	98	9231	105	8725	134712	3196674	0.449	31.551	0	0	0
1	4	13	"A75"	"A75"	5325	39250	95	450	469	190	40	324	324	347	189	54	34	11	0	9446	9658	2364	24	1392	1392	1420	315	22	100	100	0	0.000	0.000	0.000	0.000	0.000	0.000	0.000	0.000	0.000	0.000	0.000	0.000	0.000	0.000	0.016	0.018	0.021	0.019	2.667	0.014	0.089	256	2088	100	126	8054	8180	145	8266	8411	Error	Error	-5.998	126	8054	145	8266	120090	2472412	0.646	26.152	0	0	0
1	5	13	"A75"	"A75"	5620	39245	100	407	424	175	41	319	319	348	212	60	26	4	0	8167	8162	3312	40	1398	1398	1421	294	20	96	94	0	0.000	0.000	0.000	0.000	0.000	0.000	0.000	0.000	0.000	0.000	0.000	0.000	0.000	0.000	0.013	0.016	0.026	0.022	4.028	0.011	0.056	316	2384	100	88	6769	6857	105	6764	6869	Error	Error	-6.265	88	6769	105	6764	133997	2579315	0.358	22.929	0	0	0
1	6	13	"A75"	"A75"	5915	39245	100	404	414	172	41	320	320	343	168	48	31	8	0	6968	6826	1791	26	1374	1374	1385	253	18	100	99	0	0.000	0.000	0.000	0.000	0.000	0.000	0.000	0.000	0.000	0.000	0.000	0.000	0.000	0.000	0.015	0.017	0.032	0.025	3.299	0.012	0.031	316	2384	100	84	5594	5678	94	5452	5546	Error	Error	-6.057	84	5594	94	5452	130840	2157063	0.423	21.506	0	0	0
1	7	13	"A76"	"A76"	6220	39245	90	388	406	163	40	325	325	419	1754	418	0	0	0	9109	9107	2456	26	1380	1380	1421	423	29	100	100	0	0.000	0.000	0.000	0.000	0.000	0.000	0.000	0.000	0.000	0.000	0.000	0.000	0.000	0.000	0.008	0.010	0.017	0.014	3.389	0.073	0.004	256	1924	100	63	7729	7792	81	7727	7808	Error	Error	-6.939	63	7729	81	7727	103932	2331342	-0.007	18.170	0	0	0
1	8	13	"A76"	"A76"	6515	39245	90	395	427	185	43	330	330	398	1329	333	0	0	0	9783	9673	2037	21	1387	1387	1415	345	24	100	100	0	0.000	0.000	0.000	0.000	0.000	0.000	0.000	0.000	0.000	0.000	0.000	0.000	0.000	0.000	0.008	0.012	0.016	0.014	3.006	0.011	0.038	256	1924	100	65	8396	8461	97	8286	8383	Error	Error	-7.013	65	8396	97	8286	109327	2476164	0.022	23.936	0	0	0
1	9	13	"A76"	"A76"	6815	39240	90	437	449	186	41	348	348	378	189	50	28	3	0	8653	8817	1777	20	1424	1424	1454	292	20	100	100	0	0.000	0.000	0.000	0.000	0.000	0.000	0.000	0.000	0.000	0.000	0.000	0.000	0.000	0.000	0.012	0.014	0.020	0.017	2.587	0.009	0.024	256	1924	100	89	7229	7318	101	7393	7494	Error	Error	-6.344	89	7229	101	7393	114830	2257169	0.376	25.216	0	0	0
1	10	13	"A77"	"A77"	7110	39235	100	475	512	275	53	333	333	358	179	50	45	18	0	7051	6512	2854	43	1438	1438	1491	535	35	86	81	0	0.000	0.000	0.000	0.000	0.000	0.000	0.000	0.000	0.000	0.000	0.000	0.000	0.000	0.000	0.025	0.035	0.043	0.044	4.528	0.024	0.102	316	2384	100	142	5613	5755	179	5074	5253	Error	Error	-5.305	142	5613	179	5074	161788	2057864	0.860	9.385	0	0	0
1	11	13	"A77"	"A77"	7405	39230	100	416	432	185	42	320	320	349	198	56	28	8	0	6286	6042	2810	46	1369	1369	1427	518	36	84	80	0	0.000	0.000	0.000	0.000	0.000	0.000	0.000	0.000	0.000	0.000	0.000	0.000	0.000	0.000	0.020	0.024	0.036	0.036	4.943	0.019	0.074	316	2384	100	96	4917	5013	112	4673	4785	Error	Error	-5.679	96	4917	112	4673	136537	1909139	0.419	8.909	0	0	0
1	12	13	"A77"	"A77"	7705	39230	100	424	438	181	41	317	317	348	218	62	26	4	0	6277	5882	2246	38	1382	1382	1446	521	36	91	86	0	0.000	0.000	0.000	0.000	0.000	0.000	0.000	0.000	0.000	0.000	0.000	0.000	0.000	0.000	0.022	0.027	0.038	0.039	3.305	0.022	0.069	316	2384	100	107	4895	5002	121	4500	4621	Error	Error	-5.516	107	4895	121	4500	138274	1858817	0.413	8.514	0	0	0
1	13	13	"A78"	"A78"	8000	39225	100	378	385	165	42	308	308	345	236	68	16	1	0	6769	6095	3438	56	1427	1427	1587	930	58	71	67	0	0.000	0.000	0.000	0.000	0.000	0.000	0.000	0.000	0.000	0.000	0.000	0.000	0.000	0.000	0.013	0.016	0.030	0.036	4.989	0.010	0.018	316	2384	100	70	5342	5412	77	4668	4745	Error	Error	-6.254	70	5342	77	4668	121705	1925938	0.169	4.847	0	0	0
1	14	13	"A78"	"A78"	8300	39225	100	348	380	198	52	310	310	333	174	52	24	7	0	8142	7674	4272	55	1431	1431	1599	1184	74	78	74	0	0.000	0.000	0.000	0.000	0.000	0.000	0.000	0.000	0.000	0.000	0.000	0.000	0.000	0.000	0.006	0.011	0.022	0.024	5.332	0.011	0.062	316	2384	100	38	6711	6749	70	6243	6313	Error	Error	-7.464	38	6711	70	6243	120034	2425053	0.270	5.131	0	0	0
1	15	13	"A78"	"A78"	8600	39220	100	373	407	198	48	308	308	338	202	59	27	6	0	7635	6947	3358	48	1443	1443	1607	895	55	81	76	0	0.000	0.000	0.000	0.000	0.000	0.000	0.000	0.000	0.000	0.000	0.000	0.000	0.000	0.000	0.010	0.018	0.028	0.036	5.797	0.011	0.024	316	2384	100	65	6192	6257	99	5504	5603	Error	Error	-6.574	65	6192	99	5504	128617	2195119	0.342	5.966	0	0	0
1	16	13	"A79"	"A79"	8895	39220	100	344	359	169	47	301	301	327	178	54	20	6	0	5541	5642	3566	63	1379	1379	1668	1342	80	67	65	0	0.000	0.000	0.000	0.000	0.000	0.000	0.000	0.000	0.000	0.000	0.000	0.000	0.000	0.000	0.010	0.014	0.028	0.041	6.445	0.016	0.060	316	2384	100	43	4162	4205	58	4263	4321	Error	Error	-6.597	43	4162	58	4263	113397	1782920	0.180	2.961	0	0	0
1	17	13	"A79"	"A79"	9195	39220	100	327	360	177	49	301	301	328	201	61	18	2	0	6011	5586	2988	53	1381	1381	1561	1002	64	74	69	0	0.000	0.000	0.000	0.000	0.000	0.000	0.000	0.000	0.000	0.000	0.000	0.000	0.000	0.000	0.006	0.014	0.035	0.040	6.854	0.010	0.030	316	2384	100	26	4630	4656	59	4205	4264	Error	Error	-7.476	26	4630	59	4205	113676	1765031	0.159	4.017	0	0	0
1	18	13	"A79"	"A79"	9490	39215	100	348	362	164	45	299	299	327	174	53	25	4	0	6122	6154	3611	58	1406	1406	1725	1562	90	70	63	0	0.000	0.000	0.000	0.000	0.000	0.000	0.000	0.000	0.000	0.000	0.000	0.000	0.000	0.000	0.010	0.013	0.031	0.040	5.858	0.010	0.032	316	2384	100	49	4716	4765	63	4748	4811	Error	Error	-6.589	49	4716	63	4748	114266	1944745	0.201	2.835	0	0	0
1	1	14	"A80"	"A80"	4440	39550	100	428	433	181	41	330	330	358	219	61	22	4	0	10909	9382	4257	45	1448	1448	1480	425	28	89	84	0	0.000	0.000	0.000	0.000	0.000	0.000	0.000	0.000	0.000	0.000	0.000	0.000	0.000	0.000	0.010	0.013	0.020	0.023	5.034	0.012	0.078	316	2384	100	98	9461	9559	103	7934	8037	Error	Error	-6.593	98	9461	103	7934	136977	2964742	0.342	18.593	0	0	0
1	2	14	"A80"	"A80"	4735	39550	100	434	439	183	41	336	336	372	438	117	4	0	0	11314	10389	4113	39	1429	1429	1459	294	20	95	91	0	0.000	0.000	0.000	0.000	0.000	0.000	0.000	0.000	0.000	0.000	0.000	0.000	0.000	0.000	0.010	0.011	0.017	0.019	4.287	0.010	0.073	316	2384	100	98	9885	9983	103	8960	9063	Error	Error	-6.656	98	9885	103	8960	138633	3282919	0.153	30.374	0	0	0
1	3	14	"A80"	"A80"	5035	39545	100	425	473	307	64	327	327	346	172	49	34	12	0	10038	8628	5128	59	1434	1434	1566	1071	68	75	72	0	0.000	0.000	0.000	0.000	0.000	0.000	0.000	0.000	0.000	0.000	0.000	0.000	0.000	0.000	0.011	0.020	0.026	0.032	6.617	0.013	0.064	316	2384	100	98	8604	8702	146	7194	7340	Error	Error	-6.456	98	8604	146	7194	149315	2726552	0.738	6.594	0	0	0
1	4	14	"A81"	"A81"	5330	39545	100	457	470	186	39	327	327	354	211	59	37	7	0	13180	12162	4589	37	1450	1450	1481	356	24	96	93	0	0.000	0.000	0.000	0.000	0.000	0.000	0.000	0.000	0.000	0.000	0.000	0.000	0.000	0.000	0.011	0.013	0.019	0.017	3.724	0.010	0.057	316	2384	100	130	11730	11860	143	10712	10855	Error	Error	-6.496	130	11730	143	10712	148428	3843147	0.550	30.003	0	0	0
1	5	14	"A81"	"A81"	5630	39540	100	413	442	184	41	328	328	349	178	51	31	11	0	12397	10641	5399	50	1452	1452	1540	763	49	83	82	0	0.000	0.000	0.000	0.000	0.000	0.000	0.000	0.000	0.000	0.000	0.000	0.000	0.000	0.000	0.008	0.012	0.016	0.019	5.637	0.010	0.058	316	2384	100	85	10945	11030	114	9189	9303	Error	Error	-7.009	85	10945	114	9189	139695	3362651	0.522	11.928	0	0	0
1	6	14	"A81"	"A81"	5925	39540	100	414	434	197	45	327	327	352	189	53	27	7	0	9193	9103	3935	43	1446	1446	1477	446	30	93	87	0	0.000	0.000	0.000	0.000	0.000	0.000	0.000	0.000	0.000	0.000	0.000	0.000	0.000	0.000	0.011	0.014	0.021	0.020	3.871	0.011	0.062	316	2384	100	87	7747	7834	107	7657	7764	Error	Error	-6.476	87	7747	107	7657	137116	2876514	0.434	17.099	0	0	0
1	7	14	"A82"	"A82"	6225	39535	100	430	443	199	44	325	325	363	265	73	20	3	0	10809	10442	5312	50	1429	1429	1465	381	26	95	93	0	0.000	0.000	0.000	0.000	0.000	0.000	0.000	0.000	0.000	0.000	0.000	0.000	0.000	0.000	0.011	0.013	0.019	0.019	3.656	0.009	0.020	316	2384	100	105	9380	9485	118	9013	9131	Error	Error	-6.481	105	9380	118	9013	140054	3299817	0.302	23.562	0	0	0
1	8	14	"A82"	"A82"	6525	39535	100	418	424	181	42	337	337	372	289	77	13	0	0	13145	11096	5377	48	1422	1422	1461	398	27	95	92	0	0.000	0.000	0.000	0.000	0.000	0.000	0.000	0.000	0.000	0.000	0.000	0.000	0.000	0.000	0.007	0.009	0.017	0.016	4.188	0.007	0.021	316	2384	100	81	11723	11804	87	9674	9761	Error	Error	-7.177	81	11723	87	9674	133996	3506469	0.180	24.209	0	0	0
1	9	14	"A82"	"A82"	6820	39530	100	417	426	169	39	341	341	424	1329	313	0	0	0	9666	8941	4282	47	1439	1439	1568	2000	127	85	73	0	0.000	0.000	0.000	0.000	0.000	0.000	0.000	0.000	0.000	0.000	0.000	0.000	0.000	0.000	0.009	0.011	0.020	0.020	4.238	0.009	0.028	316	2384	100	76	8227	8303	85	7502	7587	Error	Error	-6.758	76	8227	85	7502	134679	2825406	0.002	3.687	0	0	0
1	10	14	"A83"	"A83"	7120	39530	100	462	488	231	47	333	333	357	195	54	38	13	0	9766	8923	4347	48	1454	1454	1561	802	51	85	80	0	0.000	0.000	0.000	0.000	0.000	0.000	0.000	0.000	0.000	0.000	0.000	0.000	0.000	0.000	0.016	0.021	0.027	0.034	4.616	0.015	0.104	316	2384	100	129	8312	8441	155	7469	7624	Error	Error	-6.010	129	8312	155	7469	154085	2819744	0.672	9.180	0	0	0
1	11	14	"A83"	"A83"	7415	39530	100	397	429	192	44	327	327	372	374	100	10	0	0	7255	7485	4685	62	1463	1463	1679	1537	91	74	69	0	0.000	0.000	0.000	0.000	0.000	0.000	0.000	0.000	0.000	0.000	0.000	0.000	0.000	0.000	0.012	0.017	0.027	0.033	5.818	0.019	0.024	316	2384	100	70	5792	5862	102	6022	6124	Error	Error	-6.371	70	5792	102	6022	135558	2365277	0.152	3.777	0	0	0
1	12	14	"A83"	"A83"	7715	39525	100	408	435	206	47	319	319	379	825	217	1	0	0	7630	7775	4926	63	1444	1444	1761	1914	108	72	65	0	0.000	0.000	0.000	0.000	0.000	0.000	0.000	0.000	0.000	0.000	0.000	0.000	0.000	0.000	0.014	0.018	0.025	0.035	5.670	0.013	0.003	316	2384	100	89	6186	6275	116	6331	6447	Error	Error	-6.119	89	6186	116	6331	137501	2457033	0.068	3.142	0	0	0
1	13	14	"A84"	"A84"	8015	39525	100	415	443	212	47	327	327	358	245	68	23	4	0	9125	8638	4326	50	1502	1502	1635	1014	62	86	80	0	0.000	0.000	0.000	0.000	0.000	0.000	0.000	0.000	0.000	0.000	0.000	0.000	0.000	0.000	0.012	0.016	0.022	0.026	4.160	0.012	0.053	316	2384	100	88	7623	7711	116	7136	7252	Error	Error	-6.437	88	7623	116	7136	140053	2729685	0.347	6.906	0	0	0
1	14	14	"A84"	"A84"	8310	39520	100	406	410	170	41	321	321	358	277	77	13	0	0	9189	8697	4752	54	1500	1500	1672	1190	71	82	76	0	0.000	0.000	0.000	0.000	0.000	0.000	0.000	0.000	0.000	0.000	0.000	0.000	0.000	0.000	0.011	0.012	0.020	0.024	4.866	0.007	0.009	316	2384	100	85	7689	7774	89	7197	7286	Error	Error	-6.499	85	7689	89	7197	129555	2748250	0.188	5.903	0	0	0
1	15	14	"A84"	"A84"	8610	39520	100	405	425	190	44	320	320	346	195	56	27	10	0	10350	9307	4284	46	1478	1478	1646	1155	70	86	81	0	0.000	0.000	0.000	0.000	0.000	0.000	0.000	0.000	0.000	0.000	0.000	0.000	0.000	0.000	0.010	0.013	0.022	0.022	4.524	0.011	0.047	316	2384	100	85	8872	8957	105	7829	7934	Error	Error	-6.706	85	8872	105	7829	134180	2940990	0.405	6.633	0	0	0
1	16	14	"A85"	"A85"	8905	39515	100	363	396	224	56	316	316	348	227	65	19	2	0	5639	5616	3183	56	1447	1447	1652	1135	68	75	68	0	0.000	0.000	0.000	0.000	0.000	0.000	0.000	0.000	0.000	0.000	0.000	0.000	0.000	0.000	0.011	0.019	0.039	0.051	6.848	0.015	0.042	316	2384	100	47	4192	4239	80	4169	4249	Error	Error	-6.479	47	4192	80	4169	124987	1774783	0.211	3.493	0	0	0
1	17	14	"A85"	"A85"	9205	39515	100	385	397	175	44	310	310	334	176	52	27	8	0	9664	8075	4171	51	1430	1430	1600	1092	68	80	74	0	0.000	0.000	0.000	0.000	0.000	0.000	0.000	0.000	0.000	0.000	0.000	0.000	0.000	0.000	0.009	0.013	0.024	0.024	5.028	0.012	0.076	316	2384	100	75	8234	8309	87	6645	6732	Error	Error	-6.779	75	8234	87	6645	125310	2551730	0.358	5.929	0	0	0
1	18	14	"A85"	"A85"	9505	39510	100	392	410	172	41	313	313	362	760	209	0	0	0	10703	8979	4804	53	1494	1494	1773	1673	94	78	72	0	0.000	0.000	0.000	0.000	0.000	0.000	0.000	0.000	0.000	0.000	0.000	0.000	0.000	0.000	0.009	0.013	0.018	0.021	5.182	0.010	0.053	316	2384	100	79	9209	9288	97	7485	7582	Error	Error	-6.865	79	9209	97	7485	129434	2837319	0.063	4.307	0	0	0
1	1	15	"A86"	"A86"	4435	39855	100	435	447	179	40	327	327	346	176	50	32	8	0	10068	9558	3120	32	1431	1431	1463	372	25	98	96	0	0.000	0.000	0.000	0.000	0.000	0.000	0.000	0.000	0.000	0.000	0.000	0.000	0.000	0.000	0.013	0.015	0.019	0.016	3.253	0.012	0.080	316	2384	100	108	8637	8745	120	8127	8247	Error	Error	-6.321	108	8637	120	8127	141380	3020317	0.574	21.761	0	0	0
1	2	15	"A86"	"A86"	4730	39855	100	424	448	183	40	328	328	350	170	48	36	11	0	9972	9124	3399	37	1433	1433	1520	731	48	92	89	0	0.000	0.000	0.000	0.000	0.000	0.000	0.000	0.000	0.000	0.000	0.000	0.000	0.000	0.000	0.011	0.016	0.023	0.022	3.692	0.012	0.065	316	2384	100	96	8539	8635	120	7691	7811	Error	Error	-6.475	96	8539	120	7691	141468	2883033	0.576	10.402	0	0	0
1	3	15	"A86"	"A86"	5030	39850	100	409	427	168	39	328	328	352	199	56	27	5	0	8943	8207	3294	40	1442	1442	1557	826	53	88	86	0	0.000	0.000	0.000	0.000	0.000	0.000	0.000	0.000	0.000	0.000	0.000	0.000	0.000	0.000	0.011	0.015	0.023	0.024	3.843	0.011	0.051	316	2384	100	81	7501	7582	99	6765	6864	Error	Error	-6.533	81	7501	99	6765	134961	2593412	0.377	8.051	0	0	0
1	4	15	"A87"	"A87"	5325	39850	90	429	446	178	39	321	321	340	161	47	37	15	0	10584	10133	2818	27	1441	1441	1476	363	24	100	100	0	0.000	0.000	0.000	0.000	0.000	0.000	0.000	0.000	0.000	0.000	0.000	0.000	0.000	0.000	0.012	0.014	0.021	0.017	2.539	0.013	0.110	256	1924	100	108	9143	9251	125	8692	8817	Error	Error	-6.404	108	9143	125	8692	114089	2593928	0.658	23.848	0	0	0
1	5	15	"A87"	"A87"	5615	39845	90	425	445	187	42	323	323	343	166	48	34	13	0	10767	10914	2196	20	1467	1467	1480	292	19	100	100	0	0.000	0.000	0.000	0.000	0.000	0.000	0.000	0.000	0.000	0.000	0.000	0.000	0.000	0.000	0.011	0.013	0.018	0.014	3.126	0.011	0.076	256	1924	100	102	9300	9402	122	9447	9569	Error	Error	-6.511	102	9300	122	9447	113909	2793931	0.614	32.308	0	0	0
1	6	15	"A87"	"A87"	5920	39845	90	426	447	178	39	330	330	358	257	71	18	3	0	11796	11609	2065	17	1452	1452	1481	311	20	100	100	0	0.000	0.000	0.000	0.000	0.000	0.000	0.000	0.000	0.000	0.000	0.000	0.000	0.000	0.000	0.009	0.012	0.014	0.012	3.232	0.010	0.073	256	1924	100	96	10344	10440	117	10157	10274	Error	Error	-6.752	96	10344	117	10157	114517	2971937	0.346	32.566	0	0	0
1	7	15	"A88"	"A88"	6220	39840	100	406	428	226	52	314	314	335	179	53	30	10	0	9414	9086	4017	44	1396	1396	1429	356	24	93	90	0	0.000	0.000	0.000	0.000	0.000	0.000	0.000	0.000	0.000	0.000	0.000	0.000	0.000	0.000	0.011	0.015	0.022	0.022	3.286	0.013	0.080	316	2384	100	92	8018	8110	114	7690	7804	Error	Error	-6.445	92	8018	114	7690	135270	2871296	0.520	21.508	0	0	0
1	8	15	"A88"	"A88"	6525	39840	90	382	396	164	41	318	318	346	189	54	22	4	0	9181	8651	2618	30	1406	1406	1467	1091	74	100	98	0	0.000	0.000	0.000	0.000	0.000	0.000	0.000	0.000	0.000	0.000	0.000	0.000	0.000	0.000	0.008	0.011	0.019	0.015	3.100	0.007	0.014	256	1924	100	64	7775	7839	78	7245	7323	Error	Error	-6.925	64	7775	78	7245	101486	2214602	0.265	6.585	0	0	0
1	9	15	"A88"	"A88"	6820	39840	95	406	421	171	40	321	321	350	228	65	19	2	0	9372	9104	2445	26	1417	1417	1450	362	24	100	100	0	0.000	0.000	0.000	0.000	0.000	0.000	0.000	0.000	0.000	0.000	0.000	0.000	0.000	0.000	0.011	0.013	0.019	0.016	2.918	0.012	0.055	256	2088	100	85	7955	8040	100	7687	7787	Error	Error	-6.548	85	7955	100	7687	107785	2330602	0.311	21.144	0	0	0
1	10	15	"A89"	"A89"	7115	39835	100	398	435	220	50	324	324	355	237	66	21	6	0	10943	10964	3460	31	1422	1422	1520	837	55	97	95	0	0.000	0.000	0.000	0.000	0.000	0.000	0.000	0.000	0.000	0.000	0.000	0.000	0.000	0.000	0.008	0.012	0.016	0.015	3.017	0.008	0.028	316	2384	100	74	9521	9595	111	9542	9653	Error	Error	-7.007	74	9521	111	9542	137452	3464713	0.338	11.283	0	0	0
1	11	15	"A89"	"A89"	7415	39835	100	420	429	176	41	327	327	353	262	74	14	1	0	12059	11889	3522	29	1438	1438	1511	670	44	98	97	0	0.000	0.000	0.000	0.000	0.000	0.000	0.000	0.000	0.000	0.000	0.000	0.000	0.000	0.000	0.009	0.010	0.014	0.012	3.116	0.008	0.052	316	2384	100	93	10621	10714	102	10451	10553	Error	Error	-6.835	93	10621	102	10451	135463	3756842	0.290	15.490	0	0	0
1	12	15	"A89"	"A89"	7720	39835	105	421	446	199	44	326	326	355	245	69	21	4	0	12052	12615	3240	25	1443	1443	1473	344	23	100	100	0	0.000	0.000	0.000	0.000	0.000	0.000	0.000	0.000	0.000	0.000	0.000	0.000	0.000	0.000	0.009	0.011	0.014	0.011	3.318	0.009	0.050	316	2572	100	95	10609	10704	120	11172	11292	Error	Error	-6.803	95	10609	120	11172	140912	3986268	0.371	32.390	0	0	0
1	13	15	"A90"	"A90"	8010	39830	100	395	419	187	44	310	310	332	173	52	29	10	0	9098	8206	3415	41	1477	1477	1527	542	35	91	86	0	0.000	0.000	0.000	0.000	0.000	0.000	0.000	0.000	0.000	0.000	0.000	0.000	0.000	0.000	0.011	0.016	0.022	0.021	4.055	0.012	0.060	316	2384	100	85	7621	7706	109	6729	6838	Error	Error	-6.486	85	7621	109	6729	132351	2593241	0.503	12.323	0	0	0
1	14	15	"A90"	"A90"	8305	39825	100	398	423	164	38	311	311	340	182	53	29	8	0	10808	9924	4273	43	1469	1469	1538	645	41	92	87	0	0.000	0.000	0.000	0.000	0.000	0.000	0.000	0.000	0.000	0.000	0.000	0.000	0.000	0.000	0.009	0.013	0.017	0.016	4.225	0.010	0.061	316	2384	100	87	9339	9426	112	8455	8567	Error	Error	-6.746	87	9339	112	8455	133660	3136032	0.456	13.002	0	0	0
1	15	15	"A90"	"A90"	8610	39830	95	396	466	418	89	305	305	332	171	51	35	14	0	9489	9248	2213	23	1451	1451	1502	433	28	100	100	0	0.000	0.000	0.000	0.000	0.000	0.000	0.000	0.000	0.000	0.000	0.000	0.000	0.000	0.000	0.011	0.021	0.021	0.017	3.056	0.017	0.052	256	2088	100	91	8038	8129	161	7797	7958	Error	Error	-6.465	91	8038	161	7797	119250	2367528	0.784	17.889	0	0	0
1	16	15	"A91"	"A91"	8905	39820	100	379	390	158	40	316	316	338	171	50	25	5	0	8464	7274	3708	50	1454	1454	1653	1178	71	80	73	0	0.000	0.000	0.000	0.000	0.000	0.000	0.000	0.000	0.000	0.000	0.000	0.000	0.000	0.000	0.009	0.013	0.025	0.028	4.737	0.011	0.057	316	2384	100	63	7010	7073	74	5820	5894	Error	Error	-6.798	63	7010	74	5820	123203	2298700	0.304	4.772	0	0	0
1	17	15	"A91"	"A91"	9200	39820	100	406	444	260	58	305	305	335	244	72	27	3	0	9645	8323	4087	49	1455	1455	1607	1080	67	83	79	0	0.000	0.000	0.000	0.000	0.000	0.000	0.000	0.000	0.000	0.000	0.000	0.000	0.000	0.000	0.012	0.020	0.027	0.029	3.987	0.016	0.056	316	2384	100	101	8190	8291	139	6868	7007	Error	Error	-6.341	101	8190	139	6868	140396	2629983	0.447	6.219	0	0	0
1	18	15	"A91"	"A91"	9500	39815	100	361	385	178	46	311	311	380	1567	412	0	0	0	9294	7845	4285	54	1472	1472	1662	1195	71	76	69	0	0.000	0.000	0.000	0.000	0.000	0.000	0.000	0.000	0.000	0.000	0.000	0.000	0.000	0.000	0.006	0.012	0.028	0.029	5.484	0.008	0.026	316	2384	100	50	7822	7872	74	6373	6447	Error	Error	-7.289	50	7822	74	6373	121544	2479075	0.003	5.174	0	0	0
1	1	16	"A92"	"A92"	4440	40155	100	469	495	232	46	339	339	358	166	46	42	16	0	12703	12393	4187	33	1492	1492	1550	523	33	96	94	0	0.000	0.000	0.000	0.000	0.000	0.000	0.000	0.000	0.000	0.000	0.000	0.000	0.000	0.000	0.012	0.014	0.017	0.015	3.348	0.012	0.104	316	2384	100	130	11211	11341	156	10901	11057	Error	Error	-6.430	130	11211	156	10901	156311	3916079	0.825	20.732	0	0	0
1	2	16	"A92"	"A92"	4740	40150	100	455	497	259	52	339	339	368	282	76	22	5	0	12438	11106	5196	46	1489	1489	1804	2004	111	81	79	0	0.000	0.000	0.000	0.000	0.000	0.000	0.000	0.000	0.000	0.000	0.000	0.000	0.000	0.000	0.011	0.016	0.018	0.020	5.279	0.015	0.114	316	2384	100	116	10949	11065	158	9617	9775	Error	Error	-6.561	116	10949	158	9617	157103	3509524	0.457	4.642	0	0	0
1	3	16	"A92"	"A92"	5040	40150	100	443	449	206	45	330	330	353	175	49	33	12	0	12145	10682	4648	43	1493	1493	1790	1757	98	82	81	0	0.000	0.000	0.000	0.000	0.000	0.000	0.000	0.000	0.000	0.000	0.000	0.000	0.000	0.000	0.011	0.013	0.020	0.023	4.686	0.010	0.082	316	2384	100	113	10652	10765	119	9189	9308	Error	Error	-6.559	113	10652	119	9189	142032	3375486	0.549	5.061	0	0	0
1	4	16	"A93"	"A93"	5335	40140	100	417	452	220	48	329	329	358	216	60	28	7	0	7650	7847	3149	40	1448	1448	1475	299	20	99	99	0	0.000	0.000	0.000	0.000	0.000	0.000	0.000	0.000	0.000	0.000	0.000	0.000	0.000	0.000	0.014	0.019	0.027	0.023	3.644	0.015	0.057	316	2384	100	88	6202	6290	123	6399	6522	Error	Error	-6.139	88	6202	123	6399	142874	2479629	0.435	21.311	0	0	0
1	5	16	"A93"	"A93"	5635	40145	100	450	586	1536	262	320	320	346	222	64	27	7	0	10375	9118	4517	49	1472	1472	1533	661	43	84	79	0	0.000	0.000	0.000	0.000	0.000	0.000	0.000	0.000	0.000	0.000	0.000	0.000	0.000	0.000	0.015	0.035	0.022	0.023	4.336	0.032	0.028	316	2384	100	130	8903	9033	266	7646	7912	Error	Error	-6.098	130	8903	266	7646	185167	2881331	1.081	11.475	0	0	0
1	6	16	"A93"	"A93"	5930	40140	100	406	436	244	55	331	331	349	168	48	29	12	0	9035	8599	4199	48	1459	1459	1496	414	27	91	89	0	0.000	0.000	0.000	0.000	0.000	0.000	0.000	0.000	0.000	0.000	0.000	0.000	0.000	0.000	0.010	0.015	0.025	0.024	4.289	0.011	0.051	316	2384	100	75	7576	7651	105	7140	7245	Error	Error	-6.658	75	7576	105	7140	137854	2717260	0.518	17.157	0	0	0
1	7	16	"A94"	"A94"	6235	40145	90	438	458	197	43	317	317	351	250	71	23	3	0	12121	11412	3745	32	1446	1446	1482	346	23	100	100	0	0.000	0.000	0.000	0.000	0.000	0.000	0.000	0.000	0.000	0.000	0.000	0.000	0.000	0.000	0.011	0.014	0.016	0.015	2.887	0.010	0.060	256	1924	100	121	10675	10796	141	9966	10107	Error	Error	-6.463	121	10675	141	9966	117297	2921457	0.428	28.699	0	0	0
1	8	16	"A94"	"A94"	6535	40145	95	449	480	227	47	327	327	352	207	58	35	10	0	15251	14562	3705	25	1456	1456	1509	464	30	100	100	0	0.000	0.000	0.000	0.000	0.000	0.000	0.000	0.000	0.000	0.000	0.000	0.000	0.000	0.000	0.009	0.012	0.016	0.014	2.646	0.010	0.078	256	2088	100	122	13795	13917	153	13106	13259	Error	Error	-6.821	122	13795	153	13106	122923	3727919	0.618	28.131	0	0	0
1	9	16	"A94"	"A94"	6825	40140	90	460	484	185	38	331	331	351	174	49	43	15	0	14266	14475	3377	23	1448	1448	1495	459	30	100	100	0	0.000	0.000	0.000	0.000	0.000	0.000	0.000	0.000	0.000	0.000	0.000	0.000	0.000	0.000	0.010	0.012	0.015	0.012	2.502	0.012	0.164	256	1924	100	129	12818	12947	153	13027	13180	Error	Error	-6.635	129	12818	153	13027	124000	3705660	0.764	28.279	0	0	0
1	10	16	"A95"	"A95"	7125	40140	105	469	484	184	38	323	323	351	244	69	29	4	0	12873	12932	2348	18	1446	1446	1487	334	22	100	100	0	0.000	0.000	0.000	0.000	0.000	0.000	0.000	0.000	0.000	0.000	0.000	0.000	0.000	0.000	0.013	0.014	0.017	0.013	2.732	0.012	0.040	316	2572	100	146	11427	11573	161	11486	11647	Error	Error	-6.290	146	11427	161	11486	152809	4086665	0.545	34.266	0	0	0
1	11	16	"A95"	"A95"	7420	40130	100	444	465	196	42	327	327	366	252	68	22	6	0	11475	11025	3535	32	1468	1468	1599	1091	68	96	93	0	0.000	0.000	0.000	0.000	0.000	0.000	0.000	0.000	0.000	0.000	0.000	0.000	0.000	0.000	0.012	0.014	0.017	0.016	3.043	0.011	0.059	316	2384	100	117	10007	10124	138	9557	9695	Error	Error	-6.418	117	10007	138	9557	146905	3483788	0.393	8.640	0	0	0
1	12	16	"A95"	"A95"	7720	40130	100	417	443	215	48	323	323	355	248	69	20	4	0	10115	10131	2859	28	1451	1451	1568	941	60	98	96	0	0.000	0.000	0.000	0.000	0.000	0.000	0.000	0.000	0.000	0.000	0.000	0.000	0.000	0.000	0.011	0.014	0.019	0.017	3.158	0.012	0.064	316	2384	100	94	8664	8758	120	8680	8800	Error	Error	-6.526	94	8664	120	8680	140128	3201479	0.355	9.100	0	0	0
1	13	16	"A96"	"A96"	8020	40125	100	425	439	182	41	320	320	370	878	237	0	0	0	11119	10342	4958	47	1503	1503	1639	881	53	89	86	0	0.000	0.000	0.000	0.000	0.000	0.000	0.000	0.000	0.000	0.000	0.000	0.000	0.000	0.000	0.011	0.013	0.023	0.019	3.929	0.012	0.068	316	2384	100	105	9616	9721	119	8839	8958	Error	Error	-6.517	105	9616	119	8839	138813	3268170	0.079	9.879	0	0	0
1	14	16	"A96"	"A96"	8315	40125	100	400	420	196	46	314	314	344	213	61	25	7	0	9913	8902	4118	46	1503	1503	1639	941	57	87	85	0	0.000	0.000	0.000	0.000	0.000	0.000	0.000	0.000	0.000	0.000	0.000	0.000	0.000	0.000	0.010	0.014	0.021	0.022	4.277	0.012	0.063	316	2384	100	86	8410	8496	106	7399	7505	Error	Error	-6.612	86	8410	106	7399	132828	2812998	0.357	7.718	0	0	0
1	15	16	"A96"	"A96"	8615	40120	100	381	445	324	72	304	304	335	171	51	34	9	0	10224	8559	4339	50	1468	1468	1629	1072	65	83	75	0	0.000	0.000	0.000	0.000	0.000	0.000	0.000	0.000	0.000	0.000	0.000	0.000	0.000	0.000	0.009	0.020	0.024	0.026	5.261	0.016	0.071	316	2384	100	77	8756	8833	141	7091	7232	Error	Error	-6.829	77	8756	141	7091	140612	2704490	0.643	6.465	0	0	0
1	16	16	"A97"	"A97"	8910	40120	100	399	432	240	55	315	315	347	208	59	27	7	0	10750	8748	4816	55	1506	1506	1940	1929	99	72	67	0	0.000	0.000	0.000	0.000	0.000	0.000	0.000	0.000	0.000	0.000	0.000	0.000	0.000	0.000	0.009	0.016	0.022	0.030	5.903	0.013	0.064	316	2384	100	84	9244	9328	117	7242	7359	Error	Error	-6.782	84	9244	117	7242	136588	2764272	0.409	3.529	0	0	0
1	17	16	"A97"	"A97"	9210	40115	100	372	403	181	44	323	323	358	311	86	11	0	0	9366	7595	4391	57	1524	1524	1983	2078	104	67	64	0	0.000	0.000	0.000	0.000	0.000	0.000	0.000	0.000	0.000	0.000	0.000	0.000	0.000	0.000	0.006	0.013	0.026	0.031	4.682	0.013	0.060	316	2384	100	49	7842	7891	80	6071	6151	Error	Error	-7.322	49	7842	80	6071	127330	2400058	0.145	2.701	0	0	0
1	18	16	"A97"	"A97"	9505	40115	100	370	398	193	48	327	327	354	208	58	20	6	0	8960	7605	4261	56	1559	1559	1933	1755	90	70	67	0	0.000	0.000	0.000	0.000	0.000	0.000	0.000	0.000	0.000	0.000	0.000	0.000	0.000	0.000	0.006	0.012	0.024	0.027	6.169	0.016	0.084	316	2384	100	43	7401	7444	71	6046	6117	Error	Error	-7.427	43	7401	71	6046	125672	2403103	0.212	3.232	0	0	0
1	1	17	"A98"	"A98"	4440	40455	100	363	378	162	42	319	319	343	177	51	21	5	0	2606	3455	2228	64	1448	1448	1463	266	18	80	73	0	0.000	0.000	0.000	0.000	0.000	0.000	0.000	0.000	0.000	0.000	0.000	0.000	0.000	0.000	0.038	0.029	0.081	0.082	4.984	0.015	0.017	316	2384	100	44	1158	1202	59	2007	2066	Error	Error	-4.718	44	1158	59	2007	119590	1091804	0.198	7.489	0	0	0
1	2	17	"A98"	"A98"	4735	40455	100	320	352	165	46	324	324	343	168	48	17	5	0	2490	3042	1678	55	1431	1431	1451	267	18	80	71	0	0.000	0.000	0.000	0.000	0.000	0.000	0.000	0.000	0.000	0.000	0.000	0.000	0.000	0.000	-0.004	0.017	0.102	0.105	5.645	0.008	0.003	316	2384	100	-4	1059	1055	28	1611	1639	Error	Error	Error	-4	1059	28	1611	111118	961142	0.054	5.959	0	0	0
1	3	17	"A98"	"A98"	5035	40450	100	342	357	146	40	311	311	334	168	50	16	4	0	2442	2872	1410	49	1430	1430	1448	274	18	77	68	0	0.000	0.000	0.000	0.000	0.000	0.000	0.000	0.000	0.000	0.000	0.000	0.000	0.000	0.000	0.031	0.032	0.086	0.092	4.713	0.016	0.007	316	2384	100	31	1012	1043	46	1442	1488	Error	Error	-5.029	31	1012	46	1442	112713	907697	0.137	5.197	0	0	0
1	4	17	"A99"	"A99"	5335	40450	90	382	404	219	54	312	312	339	202	59	23	3	0	5226	5217	1204	23	1451	1451	1465	276	18	99	97	0	0.000	0.000	0.000	0.000	0.000	0.000	0.000	0.000	0.000	0.000	0.000	0.000	0.000	0.000	0.019	0.024	0.036	0.032	3.000	0.017	0.028	256	1924	100	70	3775	3845	92	3766	3858	Error	Error	-5.753	70	3775	92	3766	103500	1335615	0.322	13.594	0	0	0
1	5	17	"A99"	"A99"	5625	40445	90	366	391	179	45	320	320	349	235	67	16	1	0	5145	5216	1143	21	1441	1441	1456	286	19	100	100	0	0.000	0.000	0.000	0.000	0.000	0.000	0.000	0.000	0.000	0.000	0.000	0.000	0.000	0.000	0.012	0.019	0.038	0.030	3.252	0.008	0.006	256	1924	100	46	3704	3750	71	3775	3846	Error	Error	-6.331	46	3704	71	3775	100092	1335183	0.179	13.147	0	0	0
1	6	17	"A99"	"A99"	5925	40445	95	333	357	169	47	312	312	340	212	62	16	3	0	4336	4440	1096	24	1412	1412	1423	267	18	100	100	0	0.000	0.000	0.000	0.000	0.000	0.000	0.000	0.000	0.000	0.000	0.000	0.000	0.000	0.000	0.007	0.015	0.041	0.038	3.100	0.009	0.003	256	2088	100	21	2924	2945	45	3028	3073	Error	Error	-7.121	21	2924	45	3028	91490	1136727	0.080	11.300	0	0	0
1	7	17	"A100"	"A100"	6235	40450	95	372	390	171	43	314	314	336	156	46	26	8	0	8345	7779	2387	30	1422	1422	1455	336	23	100	100	0	0.000	0.000	0.000	0.000	0.000	0.000	0.000	0.000	0.000	0.000	0.000	0.000	0.000	0.000	0.008	0.012	0.020	0.016	3.336	0.009	0.027	256	2088	100	58	6923	6981	76	6357	6433	Error	Error	-6.899	58	6923	76	6357	99869	1991505	0.346	18.821	0	0	0
1	8	17	"A100"	"A100"	6525	40445	95	395	409	190	46	320	320	340	174	51	26	5	0	9479	8931	2983	33	1436	1436	1479	424	28	100	99	0	0.000	0.000	0.000	0.000	0.000	0.000	0.000	0.000	0.000	0.000	0.000	0.000	0.000	0.000	0.009	0.012	0.019	0.016	3.040	0.010	0.044	256	2088	100	75	8043	8118	89	7495	7584	Error	Error	-6.745	75	8043	89	7495	104808	2286364	0.397	17.575	0	0	0
1	9	17	"A100"	"A100"	6830	40440	90	388	413	227	54	306	306	332	164	49	31	12	0	8117	7783	2143	27	1426	1426	1479	405	27	100	100	0	0.000	0.000	0.000	0.000	0.000	0.000	0.000	0.000	0.000	0.000	0.000	0.000	0.000	0.000	0.012	0.017	0.023	0.021	3.067	0.014	0.051	256	1924	100	82	6691	6773	107	6357	6464	Error	Error	-6.350	82	6691	107	6357	105690	1992386	0.494	15.565	0	0	0
1	10	17	"A101"	"A101"	7125	40440	100	349	383	197	51	309	309	364	968	265	0	0	0	4554	6056	3960	65	1407	1407	1421	327	23	93	88	0	0.000	0.000	0.000	0.000	0.000	0.000	0.000	0.000	0.000	0.000	0.000	0.000	0.000	0.000	0.013	0.016	0.034	0.038	4.675	0.011	0.020	316	2384	100	40	3147	3187	74	4649	4723	Error	Error	-6.298	40	3147	74	4649	121066	1913570	0.020	14.174	0	0	0
1	11	17	"A101"	"A101"	7425	40440	90	372	384	173	45	307	307	330	161	48	25	7	0	6493	7136	3791	53	1407	1407	1435	275	19	100	100	0	0.000	0.000	0.000	0.000	0.000	0.000	0.000	0.000	0.000	0.000	0.000	0.000	0.000	0.000	0.013	0.013	0.024	0.024	3.407	0.009	0.023	256	1924	100	65	5086	5151	77	5729	5806	Error	Error	-6.290	65	5086	77	5729	98402	1826776	0.335	20.731	0	0	0
1	12	17	"A101"	"A101"	7715	40430	100	369	432	427	98	314	314	338	202	59	25	6	0	4440	5870	4091	69	1430	1430	1449	295	20	87	79	0	0.000	0.000	0.000	0.000	0.000	0.000	0.000	0.000	0.000	0.000	0.000	0.000	0.000	0.000	0.018	0.027	0.040	0.049	4.835	0.021	0.050	316	2384	100	55	3010	3065	118	4440	4558	Error	Error	-5.774	55	3010	118	4440	136470	1854920	0.465	14.986	0	0	0
1	13	17	"A102"	"A102"	8015	40430	100	345	364	170	46	315	315	341	254	74	12	0	0	3854	5536	4186	75	1468	1468	1553	842	54	72	61	0	0.000	0.000	0.000	0.000	0.000	0.000	0.000	0.000	0.000	0.000	0.000	0.000	0.000	0.000	0.013	0.012	0.034	0.038	6.427	0.009	0.032	316	2384	100	30	2386	2416	49	4068	4117	Error	Error	-6.313	30	2386	49	4068	115067	1749340	0.091	4.730	0	0	0
1	14	17	"A102"	"A102"	8310	40425	100	325	345	148	42	317	317	355	300	84	6	0	0	3150	4817	4122	85	1474	1474	1663	1359	81	55	37	0	0.000	0.000	0.000	0.000	0.000	0.000	0.000	0.000	0.000	0.000	0.000	0.000	0.000	0.000	0.005	0.008	0.050	0.056	6.424	0.010	0.027	316	2384	100	8	1676	1684	28	3343	3371	Error	Error	-7.711	8	1676	28	3343	109109	1522141	-0.033	2.321	0	0	0
1	15	17	"A102"	"A102"	8610	40425	100	341	358	169	47	297	297	327	199	60	17	4	0	3468	5484	4513	82	1445	1445	1530	828	54	69	58	0	0.000	0.000	0.000	0.000	0.000	0.000	0.000	0.000	0.000	0.000	0.000	0.000	0.000	0.000	0.022	0.015	0.041	0.058	6.990	0.010	0.054	316	2384	100	44	2023	2067	61	4039	4100	Error	Error	-5.523	44	2023	61	4039	113184	1733041	0.156	4.775	0	0	0
1	16	17	"A103"	"A103"	8910	40420	100	364	383	183	47	307	307	334	229	68	15	3	0	6995	6038	3537	58	1473	1473	1668	1170	70	67	61	0	0.000	0.000	0.000	0.000	0.000	0.000	0.000	0.000	0.000	0.000	0.000	0.000	0.000	0.000	0.010	0.017	0.032	0.042	6.752	0.011	0.031	316	2384	100	57	5522	5579	76	4565	4641	Error	Error	-6.598	57	5522	76	4565	121182	1907963	0.214	3.735	0	0	0
1	17	17	"A103"	"A103"	9205	40420	100	304	336	171	50	321	321	345	207	60	11	1	0	3575	3951	2604	65	1487	1487	1768	1419	80	55	37	0	0.000	0.000	0.000	0.000	0.000	0.000	0.000	0.000	0.000	0.000	0.000	0.000	0.000	0.000	-0.008	0.006	0.061	0.095	6.533	0.010	0.016	316	2384	100	-17	2088	2071	15	2464	2479	Error	Error	Error	-17	2088	15	2464	106055	1248583	-0.043	1.538	0	0	0
1	18	17	"A103"	"A103"	9505	40420	100	369	388	208	53	312	312	354	250	70	15	2	0	4280	4886	3010	61	1554	1554	1723	1014	58	65	58	0	0.000	0.000	0.000	0.000	0.000	0.000	0.000	0.000	0.000	0.000	0.000	0.000	0.000	0.000	0.021	0.023	0.047	0.061	6.905	0.011	0.013	316	2384	100	57	2726	2783	76	3332	3408	Error	Error	-5.580	57	2726	76	3332	122614	1543950	0.136	3.119	0	0	0
1	1	18	"A104"	"A104"	4445	40755	100	389	425	214	50	322	322	341	169	49	32	10	0	8577	7809	3317	42	1462	1462	1494	437	29	89	84	0	0.000	0.000	0.000	0.000	0.000	0.000	0.000	0.000	0.000	0.000	0.000	0.000	0.000	0.000	0.009	0.016	0.026	0.027	5.378	0.013	0.050	316	2384	100	67	7115	7182	103	6347	6450	Error	Error	-6.731	67	7115	103	6347	134340	2467785	0.497	14.451	0	0	0
1	2	18	"A104"	"A104"	4745	40750	100	411	462	276	59	316	316	337	152	45	38	18	0	9227	8152	4202	51	1477	1477	1563	742	47	81	77	0	0.000	0.000	0.000	0.000	0.000	0.000	0.000	0.000	0.000	0.000	0.000	0.000	0.000	0.000	0.012	0.022	0.026	0.033	4.941	0.016	0.093	316	2384	100	95	7750	7845	146	6675	6821	Error	Error	-6.350	95	7750	146	6675	146087	2576033	0.822	8.880	0	0	0
1	3	18	"A104"	"A104"	5045	40750	100	382	413	232	56	314	314	332	157	47	31	10	0	8903	8090	3986	49	1460	1460	1536	691	44	83	79	0	0.000	0.000	0.000	0.000	0.000	0.000	0.000	0.000	0.000	0.000	0.000	0.000	0.000	0.000	0.009	0.015	0.023	0.025	6.601	0.013	0.077	316	2384	100	68	7443	7511	99	6630	6729	Error	Error	-6.774	68	7443	99	6630	130435	2556569	0.516	9.485	0	0	0
1	4	18	"A105"	"A105"	5340	40745	100	432	442	169	38	313	313	337	210	62	30	6	0	11180	10072	3846	38	1496	1496	1524	415	27	94	89	0	0.000	0.000	0.000	0.000	0.000	0.000	0.000	0.000	0.000	0.000	0.000	0.000	0.000	0.000	0.012	0.015	0.020	0.018	3.528	0.011	0.061	316	2384	100	119	9684	9803	129	8576	8705	Error	Error	-6.347	119	9684	129	8576	139778	3182599	0.500	20.598	0	0	0
1	5	18	"A105"	"A105"	5640	40745	100	383	402	176	43	314	314	333	161	48	29	7	0	10049	8847	4296	48	1472	1472	1544	610	39	86	85	0	0.000	0.000	0.000	0.000	0.000	0.000	0.000	0.000	0.000	0.000	0.000	0.000	0.000	0.000	0.008	0.012	0.021	0.023	4.962	0.011	0.080	316	2384	100	69	8577	8646	88	7375	7463	Error	Error	-6.958	69	8577	88	7375	127002	2795536	0.429	11.972	0	0	0
1	6	18	"A105"	"A105"	5935	40740	100	414	428	190	44	316	316	344	256	74	20	2	0	11061	9698	3989	41	1454	1454	1518	650	42	90	86	0	0.000	0.000	0.000	0.000	0.000	0.000	0.000	0.000	0.000	0.000	0.000	0.000	0.000	0.000	0.010	0.014	0.021	0.023	3.817	0.010	0.064	316	2384	100	98	9607	9705	112	8244	8356	Error	Error	-6.615	98	9607	112	8244	135401	3064428	0.328	12.585	0	0	0
1	7	18	"A106"	"A106"	6235	40740	100	332	342	150	43	309	309	328	159	48	19	4	0	2289	2815	1511	53	1430	1430	1443	263	18	80	69	0	0.000	0.000	0.000	0.000	0.000	0.000	0.000	0.000	0.000	0.000	0.000	0.000	0.000	0.000	0.027	0.024	0.125	0.129	6.731	0.013	0.006	316	2384	100	23	859	882	33	1385	1418	Error	Error	-5.223	23	859	33	1385	108090	889403	0.088	5.217	0	0	0
1	8	18	"A106"	"A106"	6535	40740	90	331	353	173	49	316	316	340	187	55	16	3	0	2364	2957	1442	48	1448	1448	1465	278	18	88	72	0	0.000	0.000	0.000	0.000	0.000	0.000	0.000	0.000	0.000	0.000	0.000	0.000	0.000	0.000	0.016	0.025	0.086	0.086	4.968	0.012	0.005	256	1924	100	15	916	931	37	1509	1546	Error	Error	-5.932	15	916	37	1509	90450	756987	0.070	5.367	0	0	0
1	9	18	"A106"	"A106"	6830	40735	100	308	323	156	48	309	309	338	220	65	11	1	0	1906	2288	1047	45	1412	1412	1429	297	20	66	45	0	0.000	0.000	0.000	0.000	0.000	0.000	0.000	0.000	0.000	0.000	0.000	0.000	0.000	0.000	-0.002	0.016	0.164	0.149	4.469	0.020	0.003	316	2384	100	-1	494	493	14	876	890	Error	Error	Error	-1	494	14	876	102071	723133	-0.068	2.892	0	0	0
1	10	18	"A107"	"A107"	7130	40735	100	360	389	248	63	305	305	337	317	94	8	1	0	4007	5176	3707	71	1405	1405	1433	304	21	83	79	0	0.000	0.000	0.000	0.000	0.000	0.000	0.000	0.000	0.000	0.000	0.000	0.000	0.000	0.000	0.021	0.022	0.038	0.047	5.049	0.012	0.005	316	2384	100	55	2602	2657	84	3771	3855	Error	Error	-5.564	55	2602	84	3771	122875	1635769	0.164	12.313	0	0	0
1	11	18	"A107"	"A107"	7425	40730	100	360	376	172	45	314	314	386	1438	372	0	0	0	4409	5654	3776	66	1451	1451	1488	671	45	75	71	0	0.000	0.000	0.000	0.000	0.000	0.000	0.000	0.000	0.000	0.000	0.000	0.000	0.000	0.000	0.016	0.015	0.039	0.043	5.011	0.360	0.078	316	2384	100	46	2958	3004	62	4203	4265	Error	Error	-6.007	46	2958	62	4203	118828	1786512	-0.007	6.209	0	0	0
1	12	18	"A107"	"A107"	7725	40730	100	350	392	265	67	309	309	340	238	70	18	1	0	3898	5368	3864	71	1450	1450	1471	296	20	82	80	0	0.000	0.000	0.000	0.000	0.000	0.000	0.000	0.000	0.000	0.000	0.000	0.000	0.000	0.000	0.017	0.021	0.037	0.048	5.480	0.011	0.018	316	2384	100	41	2448	2489	83	3918	4001	Error	Error	-5.900	41	2448	83	3918	123800	1696215	0.218	13.166	0	0	0
1	13	18	"A108"	"A108"	8020	40725	100	344	422	457	108	301	301	327	178	54	25	9	0	3784	5266	3817	72	1443	1443	1488	406	27	80	72	0	0.000	0.000	0.000	0.000	0.000	0.000	0.000	0.000	0.000	0.000	0.000	0.000	0.000	0.000	0.018	0.032	0.044	0.059	6.071	0.019	0.038	316	2384	100	43	2341	2384	121	3823	3944	Error	Error	-5.767	43	2341	121	3823	133261	1664130	0.534	9.305	0	0	0
1	14	18	"A108"	"A108"	8320	40725	100	368	394	200	50	308	308	333	201	60	23	6	0	4011	5548	3945	71	1462	1462	1494	325	21	84	78	0	0.000	0.000	0.000	0.000	0.000	0.000	0.000	0.000	0.000	0.000	0.000	0.000	0.000	0.000	0.024	0.021	0.045	0.049	5.611	0.012	0.022	316	2384	100	60	2549	2609	86	4086	4172	Error	Error	-5.409	60	2549	86	4086	124394	1753252	0.303	12.474	0	0	0
1	15	18	"A108"	"A108"	8620	40720	100	345	365	177	48	305	305	340	270	79	10	0	0	3349	4625	3173	68	1464	1464	1503	339	22	82	76	0	0.000	0.000	0.000	0.000	0.000	0.000	0.000	0.000	0.000	0.000	0.000	0.000	0.000	0.000	0.021	0.019	0.048	0.060	6.222	0.012	0.014	316	2384	100	40	1885	1925	60	3161	3221	Error	Error	-5.558	40	1885	60	3161	115270	1461612	0.093	9.209	0	0	0
1	16	18	"A109"	"A109"	8915	40720	100	326	354	213	60	310	310	346	247	71	12	2	0	2057	2540	1439	56	1492	1492	1526	346	22	62	43	0	0.000	0.000	0.000	0.000	0.000	0.000	0.000	0.000	0.000	0.000	0.000	0.000	0.000	0.000	0.028	0.042	0.149	0.159	5.869	0.027	0.011	316	2384	100	16	565	581	44	1048	1092	Error	Error	-5.142	16	565	44	1048	111871	802635	0.032	2.931	0	0	0
1	17	18	"A109"	"A109"	9215	40715	100	331	365	187	51	311	311	343	264	76	12	2	0	2100	2657	1499	56	1483	1483	1533	398	25	61	43	0	0.000	0.000	0.000	0.000	0.000	0.000	0.000	0.000	0.000	0.000	0.000	0.000	0.000	0.000	0.032	0.046	0.114	0.118	5.483	0.046	0.025	316	2384	100	20	617	637	54	1174	1228	Error	Error	-4.947	20	617	54	1174	115451	839769	0.083	2.824	0	0	0
1	18	18	"A109"	"A109"	9510	40715	100	338	363	166	45	313	313	384	1124	292	0	0	0	2077	2629	1516	57	1568	1568	1612	445	27	53	34	0	0.000	0.000	0.000	0.000	0.000	0.000	0.000	0.000	0.000	0.000	0.000	0.000	0.000	0.000	0.049	0.047	0.162	0.156	5.223	0.029	0.020	316	2384	100	25	509	534	50	1061	1111	Error	Error	-4.348	25	509	50	1061	114605	830824	-0.019	2.285	0	0	0
1	1	19	"A110"	"A110"	4450	41055	100	637	927	749	80	325	325	341	157	46	62	49	0	6581	8088	5114	63	1462	1462	1479	286	19	95	91	0	0.000	0.000	0.000	0.000	0.000	0.000	0.000	0.000	0.000	0.000	0.000	0.000	0.000	0.000	0.061	0.091	0.085	0.081	2.765	0.102	0.678	316	2384	100	312	5119	5431	602	6626	7228	Error	Error	-4.036	312	5119	602	6626	293059	2555756	3.732	23.108	0	0	0
1	2	19	"A110"	"A110"	4745	41055	100	574	776	554	71	325	325	354	290	81	46	32	0	5876	7258	4848	66	1470	1470	1515	511	33	84	78	0	0.000	0.000	0.000	0.000	0.000	0.000	0.000	0.000	0.000	0.000	0.000	0.000	0.000	0.000	0.057	0.078	0.088	0.093	3.582	0.084	0.634	316	2384	100	249	4406	4655	451	5788	6239	Error	Error	-4.145	249	4406	451	5788	245318	2293389	1.455	11.239	0	0	0
1	3	19	"A110"	"A110"	5045	41050	100	479	717	646	90	318	318	340	161	47	50	37	0	5450	6843	4736	69	1477	1477	1496	307	20	87	83	0	0.000	0.000	0.000	0.000	0.000	0.000	0.000	0.000	0.000	0.000	0.000	0.000	0.000	0.000	0.041	0.074	0.081	0.075	3.675	0.090	0.577	316	2384	100	161	3973	4134	399	5366	5765	Error	Error	-4.625	161	3973	399	5366	226578	2162327	2.342	17.417	0	0	0
1	4	19	"A111"	"A111"	5345	41050	100	347	368	168	45	306	306	332	164	49	26	8	0	3899	5102	3079	60	1447	1447	1464	267	18	93	84	0	0.000	0.000	0.000	0.000	0.000	0.000	0.000	0.000	0.000	0.000	0.000	0.000	0.000	0.000	0.017	0.017	0.033	0.039	4.409	0.012	0.026	316	2384	100	41	2452	2493	62	3655	3717	Error	Error	-5.902	41	2452	62	3655	116348	1612269	0.220	13.625	0	0	0
1	5	19	"A111"	"A111"	5640	41045	100	355	375	167	44	307	307	333	234	70	16	2	0	4061	5102	3305	64	1433	1433	1442	273	18	87	83	0	0.000	0.000	0.000	0.000	0.000	0.000	0.000	0.000	0.000	0.000	0.000	0.000	0.000	0.000	0.018	0.019	0.038	0.044	4.600	0.014	0.012	316	2384	100	48	2628	2676	68	3669	3737	Error	Error	-5.775	48	2628	68	3669	118555	1612254	0.179	13.407	0	0	0
1	6	19	"A111"	"A111"	5940	41045	100	365	388	176	45	306	306	341	296	86	11	1	0	4150	5574	3749	67	1429	1429	1460	452	30	87	82	0	0.000	0.000	0.000	0.000	0.000	0.000	0.000	0.000	0.000	0.000	0.000	0.000	0.000	0.000	0.022	0.020	0.035	0.038	4.673	0.027	0.057	316	2384	100	59	2721	2780	82	4145	4227	Error	Error	-5.527	59	2721	82	4145	122609	1761488	0.159	9.102	0	0	0
1	7	19	"A112"	"A112"	6235	41040	100	351	368	155	42	308	308	330	165	50	22	5	0	5261	6603	3952	59	1430	1430	1452	368	25	92	88	0	0.000	0.000	0.000	0.000	0.000	0.000	0.000	0.000	0.000	0.000	0.000	0.000	0.000	0.000	0.011	0.012	0.029	0.028	4.361	0.009	0.025	316	2384	100	43	3831	3874	60	5173	5233	Error	Error	-6.477	43	3831	60	5173	116147	2086422	0.230	13.997	0	0	0
1	8	19	"A112"	"A112"	6535	41040	100	357	371	170	45	307	307	339	296	87	8	1	0	4433	6209	4114	66	1424	1424	1455	391	26	89	84	0	0.000	0.000	0.000	0.000	0.000	0.000	0.000	0.000	0.000	0.000	0.000	0.000	0.000	0.000	0.017	0.013	0.033	0.036	6.208	0.009	0.010	316	2384	100	50	3009	3059	64	4785	4849	Error	Error	-5.911	50	3009	64	4785	117232	1961889	0.108	12.159	0	0	0
1	9	19	"A112"	"A112"	6835	41035	100	351	367	178	48	305	305	336	288	85	10	0	0	5314	6433	3869	60	1408	1408	1441	343	23	94	88	0	0.000	0.000	0.000	0.000	0.000	0.000	0.000	0.000	0.000	0.000	0.000	0.000	0.000	0.000	0.012	0.012	0.030	0.032	4.952	0.011	0.044	316	2384	100	46	3906	3952	62	5025	5087	Error	Error	-6.408	46	3906	62	5025	115917	2032814	0.108	14.554	0	0	0
1	10	19	"A113"	"A113"	7130	41035	100	347	364	161	44	298	298	325	196	60	19	4	0	4681	6347	4328	68	1422	1422	1467	402	27	83	79	0	0.000	0.000	0.000	0.000	0.000	0.000	0.000	0.000	0.000	0.000	0.000	0.000	0.000	0.000	0.015	0.013	0.025	0.028	4.972	0.010	0.031	316	2384	100	49	3259	3308	66	4925	4991	Error	Error	-6.056	49	3259	66	4925	114871	2005630	0.199	12.139	0	0	0
1	11	19	"A113"	"A113"	7430	41035	100	344	376	217	57	308	308	328	173	52	22	6	0	4988	6393	4387	68	1415	1415	1440	309	21	89	83	0	0.000	0.000	0.000	0.000	0.000	0.000	0.000	0.000	0.000	0.000	0.000	0.000	0.000	0.000	0.010	0.014	0.029	0.034	5.512	0.010	0.029	316	2384	100	36	3573	3609	68	4978	5046	Error	Error	-6.633	36	3573	68	4978	118801	2020305	0.277	16.029	0	0	0
1	12	19	"A113"	"A113"	7725	41030	100	365	372	171	45	305	305	328	160	48	27	9	0	4415	5320	3708	69	1435	1435	1472	435	29	78	73	0	0.000	0.000	0.000	0.000	0.000	0.000	0.000	0.000	0.000	0.000	0.000	0.000	0.000	0.000	0.020	0.017	0.040	0.052	5.812	0.013	0.047	316	2384	100	60	2980	3040	67	3885	3952	Error	Error	-5.634	60	2980	67	3885	117400	1681204	0.275	8.846	0	0	0
1	13	19	"A114"	"A114"	8025	41030	100	370	387	168	43	318	318	336	170	50	24	5	0	6831	7249	4229	58	1454	1454	1564	1032	65	80	74	0	0.000	0.000	0.000	0.000	0.000	0.000	0.000	0.000	0.000	0.000	0.000	0.000	0.000	0.000	0.010	0.012	0.025	0.029	5.110	0.007	0.017	316	2384	100	52	5377	5429	69	5795	5864	Error	Error	-6.692	52	5377	69	5795	122362	2290641	0.300	5.509	0	0	0
1	14	19	"A114"	"A114"	8320	41025	100	387	405	166	40	324	324	359	360	100	6	0	0	7946	7218	3982	55	1485	1485	1594	987	61	76	73	0	0.000	0.000	0.000	0.000	0.000	0.000	0.000	0.000	0.000	0.000	0.000	0.000	0.000	0.000	0.010	0.014	0.024	0.029	5.022	0.010	0.009	316	2384	100	63	6461	6524	81	5733	5814	Error	Error	-6.680	63	6461	81	5733	127854	2280818	0.128	5.698	0	0	0
1	15	19	"A114"	"A114"	8620	41025	100	366	398	170	42	325	325	599	3413	569	0	0	0	7650	7270	4067	55	1491	1491	1662	2023	121	74	63	0	0.000	0.000	0.000	0.000	0.000	0.000	0.000	0.000	0.000	0.000	0.000	0.000	0.000	0.000	0.007	0.013	0.028	0.029	5.591	0.248	0.019	316	2384	100	41	6159	6200	73	5779	5852	Error	Error	-7.231	41	6159	73	5779	125728	2297450	-0.059	2.772	0	0	0
1	16	19	"A115"	"A115"	8920	41020	100	359	451	850	188	316	316	391	1439	368	1	0	0	3388	4235	3045	71	1473	1473	1624	1134	69	60	42	0	0.000	0.000	0.000	0.000	0.000	0.000	0.000	0.000	0.000	0.000	0.000	0.000	0.000	0.000	0.022	0.049	0.053	0.064	6.628	0.027	0.020	316	2384	100	43	1915	1958	135	2762	2897	Error	Error	-5.477	43	1915	135	2762	142362	1338410	0.042	2.302	0	0	0
1	17	19	"A115"	"A115"	9215	41020	100	350	407	389	95	313	313	339	199	58	17	6	0	3403	4461	3378	75	1484	1484	1562	566	36	65	59	0	0.000	0.000	0.000	0.000	0.000	0.000	0.000	0.000	0.000	0.000	0.000	0.000	0.000	0.000	0.019	0.032	0.060	0.070	6.961	0.015	0.020	316	2384	100	37	1919	1956	94	2977	3071	Error	Error	-5.697	37	1919	94	2977	128659	1409832	0.342	5.122	0	0	0
1	18	19	"A115"	"A115"	9515	41015	100	336	369	217	58	311	311	332	160	48	22	6	0	3340	4363	3030	69	1520	1520	1584	439	27	68	62	0	0.000	0.000	0.000	0.000	0.000	0.000	0.000	0.000	0.000	0.000	0.000	0.000	0.000	0.000	0.014	0.020	0.063	0.081	8.206	0.010	0.013	316	2384	100	25	1820	1845	58	2843	2901	Error	Error	-6.186	25	1820	58	2843	116587	1378808	0.231	6.330	0	0	0
1	1	20	"A116"	"A116"	4445	41350	95	715	757	281	37	331	331	380	808	212	10	0	0	11098	11007	2113	19	1522	1522	1554	369	23	100	100	0	0.000	0.000	0.000	0.000	0.000	0.000	0.000	0.000	0.000	0.000	0.000	0.000	0.000	0.000	0.040	0.045	0.042	0.037	2.232	0.043	0.470	256	2088	100	384	9576	9960	426	9485	9911	Error	Error	-4.640	384	9576	426	9485	193861	2817753	0.467	25.618	0	0	0
1	2	20	"A116"	"A116"	4745	41355	100	708	782	427	54	315	315	335	154	45	78	61	0	11737	10311	4406	42	1493	1493	1547	540	34	92	86	0	0.000	0.000	0.000	0.000	0.000	0.000	0.000	0.000	0.000	0.000	0.000	0.000	0.000	0.000	0.038	0.053	0.050	0.050	2.532	0.046	0.440	316	2384	100	393	10244	10637	467	8818	9285	Error	Error	-4.704	393	10244	467	8818	247101	3258253	2.903	16.230	0	0	0
1	3	20	"A116"	"A116"	5040	41350	100	809	862	373	43	316	316	337	159	47	84	71	0	12305	11362	4025	35	1496	1496	1519	306	20	98	95	0	0.000	0.000	0.000	0.000	0.000	0.000	0.000	0.000	0.000	0.000	0.000	0.000	0.000	0.000	0.046	0.055	0.053	0.051	2.493	0.049	0.507	316	2384	100	493	10809	11302	546	9866	10412	Error	Error	-4.455	493	10809	546	9866	272543	3590383	3.302	32.167	0	0	0
1	4	20	"A117"	"A117"	5340	41345	80	326	359	170	47	319	319	425	1536	361	0	0	0	2671	3133	1271	40	1482	1482	1510	459	30	89	58	0	0.000	0.000	0.000	0.000	0.000	0.000	0.000	0.000	0.000	0.000	0.000	0.000	0.000	0.000	0.006	0.024	0.102	0.092	4.435	0.004	0.000	208	1512	100	7	1189	1196	40	1651	1691	Error	Error	-7.408	7	1189	40	1651	74741	651622	-0.043	3.536	0	0	0
1	5	20	"A117"	"A117"	5635	41345	95	326	352	153	43	313	313	335	182	54	16	3	0	2490	2929	1296	44	1453	1453	1467	270	18	91	78	0	0.000	0.000	0.000	0.000	0.000	0.000	0.000	0.000	0.000	0.000	0.000	0.000	0.000	0.000	0.013	0.026	0.102	0.085	4.823	0.009	0.001	256	2088	100	13	1037	1050	39	1476	1515	Error	Error	-6.318	13	1037	39	1476	90117	749766	0.093	5.415	0	0	0
1	6	20	"A117"	"A117"	5945	41350	85	310	331	145	43	303	303	326	163	50	16	2	0	2186	2442	850	34	1423	1423	1445	278	19	83	66	0	0.000	0.000	0.000	0.000	0.000	0.000	0.000	0.000	0.000	0.000	0.000	0.000	0.000	0.000	0.009	0.027	0.127	0.119	5.045	0.015	0.003	208	1660	100	7	763	770	28	1019	1047	Error	Error	-6.768	7	763	28	1019	68766	508008	0.031	3.586	0	0	0
1	7	20	"A118"	"A118"	6240	41350	90	329	366	163	44	302	302	328	240	73	14	1	0	6198	6982	3529	50	1439	1439	1458	267	18	100	100	0	0.000	0.000	0.000	0.000	0.000	0.000	0.000	0.000	0.000	0.000	0.000	0.000	0.000	0.000	0.006	0.012	0.027	0.023	4.089	0.009	0.025	256	1924	100	27	4759	4786	64	5543	5607	Error	Error	-7.462	27	4759	64	5543	93790	1787423	0.158	20.689	0	0	0
1	8	20	"A118"	"A118"	6535	41345	100	348	369	166	44	304	304	350	938	268	0	0	0	4819	6285	4370	69	1464	1464	1487	365	24	88	83	0	0.000	0.000	0.000	0.000	0.000	0.000	0.000	0.000	0.000	0.000	0.000	0.000	0.000	0.000	0.013	0.013	0.028	0.034	4.852	0.011	0.045	316	2384	100	44	3355	3399	65	4821	4886	Error	Error	-6.253	44	3355	65	4821	116724	1986148	0.020	13.145	0	0	0
1	9	20	"A118"	"A118"	6835	41345	90	385	414	182	43	310	310	329	168	51	28	10	0	5616	7285	4390	60	1455	1455	1465	265	18	99	99	0	0.000	0.000	0.000	0.000	0.000	0.000	0.000	0.000	0.000	0.000	0.000	0.000	0.000	0.000	0.018	0.018	0.028	0.026	3.474	0.011	0.042	256	1924	100	75	4161	4236	104	5830	5934	Error	Error	-5.794	75	4161	104	5830	105902	1864960	0.506	21.962	0	0	0
1	10	20	"A119"	"A119"	7130	41335	100	340	368	287	77	313	313	334	178	53	20	4	0	2981	3987	2778	69	1448	1448	1475	297	20	81	74	0	0.000	0.000	0.000	0.000	0.000	0.000	0.000	0.000	0.000	0.000	0.000	0.000	0.000	0.000	0.018	0.022	0.066	0.082	6.407	0.009	0.005	316	2384	100	27	1533	1560	55	2539	2594	Error	Error	-5.827	27	1533	55	2539	116138	1260037	0.191	8.458	0	0	0
1	11	20	"A119"	"A119"	7425	41330	100	332	373	214	57	307	307	357	898	251	0	0	0	2876	3817	2593	67	1473	1473	1575	1962	124	37	22	0	0.000	0.000	0.000	0.000	0.000	0.000	0.000	0.000	0.000	0.000	0.000	0.000	0.000	0.000	0.018	0.028	0.074	0.075	5.948	0.329	0.624	316	2384	100	25	1403	1428	66	2344	2410	Error	Error	-5.810	25	1403	66	2344	117768	1206169	0.018	1.143	0	0	0
1	12	20	"A119"	"A119"	7725	41330	100	349	369	171	46	306	306	327	161	49	22	7	0	3155	4372	3113	71	1475	1475	1494	299	20	80	75	0	0.000	0.000	0.000	0.000	0.000	0.000	0.000	0.000	0.000	0.000	0.000	0.000	0.000	0.000	0.026	0.022	0.054	0.059	5.278	0.013	0.022	316	2384	100	43	1680	1723	63	2897	2960	Error	Error	-5.288	43	1680	63	2897	116694	1381586	0.261	9.625	0	0	0
1	13	20	"A120"	"A120"	8020	41330	100	334	354	160	45	310	310	333	163	48	22	5	0	2449	3120	1913	61	1473	1473	1495	308	20	74	62	0	0.000	0.000	0.000	0.000	0.000	0.000	0.000	0.000	0.000	0.000	0.000	0.000	0.000	0.000	0.025	0.027	0.098	0.105	4.964	0.018	0.019	316	2384	100	24	976	1000	44	1647	1691	Error	Error	-5.346	24	976	44	1647	111721	985799	0.129	5.276	0	0	0
1	14	20	"A120"	"A120"	8320	41325	100	352	380	231	60	312	312	333	176	52	21	6	0	2439	3148	1891	60	1501	1501	1528	314	20	73	59	0	0.000	0.000	0.000	0.000	0.000	0.000	0.000	0.000	0.000	0.000	0.000	0.000	0.000	0.000	0.043	0.041	0.096	0.111	5.297	0.019	0.014	316	2384	100	40	938	978	68	1647	1715	Error	Error	-4.552	40	938	68	1647	120145	994806	0.267	5.159	0	0	0
1	15	20	"A120"	"A120"	8620	41325	100	333	348	171	49	307	307	330	181	54	17	2	0	2290	2925	1743	59	1492	1492	1530	391	25	68	50	0	0.000	0.000	0.000	0.000	0.000	0.000	0.000	0.000	0.000	0.000	0.000	0.000	0.000	0.000	0.033	0.029	0.088	0.109	5.879	0.034	0.022	316	2384	100	26	798	824	41	1433	1474	Error	Error	-4.940	26	798	41	1433	109925	924441	0.099	3.568	0	0	0
1	16	20	"A121"	"A121"	8915	41320	100	359	385	170	44	325	325	347	193	55	20	5	0	4892	6409	5339	83	1533	1533	2007	2533	126	56	32	0	0.000	0.000	0.000	0.000	0.000	0.000	0.000	0.000	0.000	0.000	0.000	0.000	0.000	0.000	0.010	0.012	0.034	0.052	7.894	0.010	0.077	316	2384	100	34	3359	3393	60	4876	4936	Error	Error	-6.626	34	3359	60	4876	121612	2025358	0.197	1.738	0	0	0
1	17	20	"A121"	"A121"	9215	41320	100	348	379	175	46	315	315	336	173	51	22	8	0	4737	5970	4483	75	1513	1513	1806	1936	107	61	41	0	0.000	0.000	0.000	0.000	0.000	0.000	0.000	0.000	0.000	0.000	0.000	0.000	0.000	0.000	0.010	0.014	0.036	0.045	6.887	0.010	0.048	316	2384	100	33	3224	3257	64	4457	4521	Error	Error	-6.610	33	3224	64	4457	119719	1886508	0.249	2.151	0	0	0
1	18	20	"A121"	"A121"	9510	41315	100	367	382	155	40	321	321	344	165	47	25	4	0	4423	6672	6161	92	1597	1597	2092	2560	122	51	31	0	0.000	0.000	0.000	0.000	0.000	0.000	0.000	0.000	0.000	0.000	0.000	0.000	0.000	0.000	0.016	0.012	0.031	0.050	7.523	0.011	0.103	316	2384	100	46	2826	2872	61	5075	5136	Error	Error	-5.941	46	2826	61	5075	120729	2108349	0.230	1.789	0	0	0
1	1	21	"Blank"	"Blank"	4455	41660	100	338	343	152	44	321	321	343	157	45	17	3	0	1492	1505	281	18	1486	1486	1503	270	17	18	4	0	0.000	0.000	0.000	0.000	0.000	0.000	0.000	0.000	0.000	0.000	0.000	0.000	0.000	0.000	2.833	1.158	0.576	0.608	3.744	0.043	0.003	316	2384	100	17	6	23	22	19	41	Error	Error	1.503	17	6	22	19	108324	475504	0.000	0.007	0	0	0
1	2	21	"Blank"	"Blank"	4750	41655	100	342	370	184	49	329	329	347	159	45	21	6	0	1509	1511	265	17	1499	1499	1509	268	17	17	3	0	0.000	0.000	0.000	0.000	0.000	0.000	0.000	0.000	0.000	0.000	0.000	0.000	0.000	0.000	1.300	3.417	0.660	0.721	4.274	0.066	0.005	316	2384	100	13	10	23	41	12	53	Error	Error	0.379	13	10	41	12	117017	477451	0.145	0.007	0	0	0
1	3	21	"Blank"	"Blank"	5050	41655	100	325	343	157	45	314	314	337	214	63	12	1	0	1462	1494	271	18	1479	1479	1498	279	18	15	3	0	0.000	0.000	0.000	0.000	0.000	0.000	0.000	0.000	0.000	0.000	0.000	0.000	0.000	0.000	-0.647	1.933	0.517	0.540	4.455	0.024	0.001	316	2384	100	11	-17	-6	29	15	44	Error	Error	Error	11	-17	29	15	108367	471954	0.028	-0.014	0	0	0
1	4	21	"Blank"	"Blank"	5350	41650	100	295	329	158	48	311	311	334	181	54	14	3	0	1466	1484	256	17	1443	1443	1461	266	18	16	4	0	0.000	0.000	0.000	0.000	0.000	0.000	0.000	0.000	0.000	0.000	0.000	0.000	0.000	0.000	-0.696	0.439	0.552	0.617	4.732	0.004	0.000	316	2384	100	-16	23	7	18	41	59	Error	Error	Error	-16	23	18	41	104103	468835	-0.028	0.086	0	0	0
1	5	21	"Blank"	"Blank"	5645	41650	100	310	330	168	50	302	302	325	154	47	20	4	0	1437	1463	277	18	1445	1445	1455	255	17	21	4	0	0.000	0.000	0.000	0.000	0.000	0.000	0.000	0.000	0.000	0.000	0.000	0.000	0.000	0.000	-1.000	1.556	0.553	0.567	3.937	0.063	0.005	316	2384	100	8	-8	0	28	18	46	Error	Error	Error	8	-8	28	18	104388	462397	0.032	0.031	0	0	0
1	6	21	"Blank"	"Blank"	5945	41645	100	314	323	141	43	306	306	325	153	47	16	3	0	1444	1462	263	17	1426	1426	1449	272	18	17	3	0	0.000	0.000	0.000	0.000	0.000	0.000	0.000	0.000	0.000	0.000	0.000	0.000	0.000	0.000	0.444	0.472	0.529	0.491	3.943	0.078	0.008	316	2384	100	8	18	26	17	36	53	Error	Error	-1.170	8	18	17	36	101988	461986	-0.013	0.048	0	0	0
1	7	21	"Blank"	"Blank"	6240	41645	100	308	327	154	47	303	303	323	160	49	16	5	0	1454	1469	271	18	1433	1433	1446	254	17	17	5	0	0.000	0.000	0.000	0.000	0.000	0.000	0.000	0.000	0.000	0.000	0.000	0.000	0.000	0.000	0.238	0.667	0.446	0.500	5.257	0.041	0.003	316	2384	100	5	21	26	24	36	60	Error	Error	-2.070	5	21	24	36	103334	464280	0.025	0.091	0	0	0
1	8	21	"Blank"	"Blank"	6540	41640	100	295	317	166	52	310	310	336	285	84	5	0	0	1420	1417	262	18	1432	1432	1449	264	18	12	2	0	0.000	0.000	0.000	0.000	0.000	0.000	0.000	0.000	0.000	0.000	0.000	0.000	0.000	0.000	1.250	-0.467	0.611	0.629	4.934	0.040	0.002	316	2384	100	-15	-12	-27	7	-15	-8	Error	Error	0.322	-15	-12	7	-15	100111	447747	-0.067	-0.121	0	0	0
1	9	21	"Blank"	"Blank"	6835	41640	100	313	324	152	46	297	297	322	196	60	13	1	0	1422	1450	240	16	1428	1428	1436	263	18	17	2	0	0.000	0.000	0.000	0.000	0.000	0.000	0.000	0.000	0.000	0.000	0.000	0.000	0.000	0.000	-2.667	1.227	0.561	0.558	4.225	0.313	0.022	316	2384	100	16	-6	10	27	22	49	Error	Error	Error	16	-6	27	22	102226	458062	0.010	0.053	0	0	0
1	10	21	"Blank"	"Blank"	7135	41635	100	311	349	205	58	298	298	323	177	54	17	5	0	1431	1459	289	19	1417	1417	1431	260	18	22	6	0	0.000	0.000	0.000	0.000	0.000	0.000	0.000	0.000	0.000	0.000	0.000	0.000	0.000	0.000	0.929	1.214	0.510	0.462	4.550	0.098	0.003	316	2384	100	13	14	27	51	42	93	Error	Error	-0.107	13	14	51	42	110358	461195	0.147	0.108	0	0	0
1	11	21	"Blank"	"Blank"	7435	41635	100	298	333	234	70	300	300	327	190	58	14	3	0	1465	1464	250	17	1423	1423	1442	275	19	15	2	0	0.000	0.000	0.000	0.000	0.000	0.000	0.000	0.000	0.000	0.000	0.000	0.000	0.000	0.000	-0.048	0.805	0.750	0.667	4.250	0.052	0.002	316	2384	100	-2	42	40	33	41	74	Error	Error	Error	-2	42	33	41	105258	462772	0.032	0.080	0	0	0
1	12	21	"Blank"	"Blank"	7730	41630	100	304	318	146	45	296	296	318	154	48	16	4	0	1422	1435	247	17	1410	1410	1435	292	20	15	0	0	0.000	0.000	0.000	0.000	0.000	0.000	0.000	0.000	0.000	0.000	0.000	0.000	0.000	0.000	0.667	0.880	0.532	0.594	3.937	0.033	0.002	316	2384	100	8	12	20	22	25	47	Error	Error	-0.585	8	12	22	25	100479	453487	0.000	0.000	0	0	0
1	13	21	"Blank"	"Blank"	8030	41630	100	308	329	155	47	295	295	310	145	46	24	4	0	1435	1442	274	19	1399	1399	1412	260	18	18	5	0	0.000	0.000	0.000	0.000	0.000	0.000	0.000	0.000	0.000	0.000	0.000	0.000	0.000	0.000	0.361	0.791	0.621	0.651	4.465	0.012	0.000	316	2384	100	13	36	49	34	43	77	Error	Error	-1.469	13	36	34	43	103851	455789	0.131	0.115	0	0	0
1	14	21	"Blank"	"Blank"	8325	41630	100	316	328	143	43	311	311	436	2102	482	0	0	0	1468	1474	253	17	1454	1454	1666	2803	168	0	0	0	0.000	0.000	0.000	0.000	0.000	0.000	0.000	0.000	0.000	0.000	0.000	0.000	0.000	0.000	0.357	0.850	0.548	0.511	5.158	0.057	0.004	316	2384	100	5	14	19	17	20	37	Error	Error	-1.485	5	14	17	20	103560	465834	-0.051	-0.068	0	0	0
1	15	21	"Blank"	"Blank"	8625	41625	100	308	326	159	48	312	312	346	343	99	2	0	0	1469	1485	270	18	1478	1478	1541	1135	73	0	0	0	0.000	0.000	0.000	0.000	0.000	0.000	0.000	0.000	0.000	0.000	0.000	0.000	0.000	0.000	0.444	2.000	0.473	0.455	5.431	0.153	0.360	316	2384	100	-4	-9	-13	14	7	21	Error	Error	-1.170	-4	-9	14	7	103037	469143	-0.058	-0.049	0	0	0
1	16	21	"Blank"	"Blank"	8925	41625	100	311	325	156	48	300	300	317	148	46	18	3	0	1466	1506	455	30	1462	1462	1482	301	20	14	3	0	0.000	0.000	0.000	0.000	0.000	0.000	0.000	0.000	0.000	0.000	0.000	0.000	0.000	0.000	2.750	0.568	0.518	0.500	4.545	0.112	0.043	316	2384	100	11	4	15	25	44	69	Error	Error	1.459	11	4	25	44	102687	476045	0.054	0.080	0	0	0
1	17	21	"Blank"	"Blank"	9220	41620	100	314	331	153	46	307	307	330	156	47	19	3	0	1458	1492	294	19	1508	1508	1534	362	23	7	1	0	0.000	0.000	0.000	0.000	0.000	0.000	0.000	0.000	0.000	0.000	0.000	0.000	0.000	0.000	-0.140	-1.500	0.449	0.518	4.635	0.110	0.035	316	2384	100	7	-50	-43	24	-16	8	Error	Error	Error	7	-50	24	-16	104694	471514	0.006	-0.116	0	0	0
1	18	21	"Blank"	"Blank"	9520	41620	100	311	325	150	46	301	301	320	152	47	19	3	0	1520	1527	300	19	1528	1528	1549	310	20	11	2	0	0.000	0.000	0.000	0.000	0.000	0.000	0.000	0.000	0.000	0.000	0.000	0.000	0.000	0.000	-1.250	-24.000	0.507	0.546	5.379	0.053	0.007	316	2384	100	10	-8	2	24	-1	23	Error	Error	Error	10	-8	24	-1	102790	482630	0.033	-0.071	0	0	0
