# Supplementary material for: Application of hybridization control probe to increase accuracy on ligation detection or minisequencing diagnostic microarrays
Source: BMC Res Notes. 2009 Dec 14;2:249. doi: 10.1186/1756-0500-2-249 (PMC2799435; doi:10.1186/1756-0500-2-249)
Supplement: Additional file 3 — Gpr_files. Zip-compressed file containing raw microarray data in GenePix results format (.gpr) and GAL (GenePix Array List) files. [file 1756-0500-2-249-S3.ZIP › gpr_files/slide10/lasi10oikea_10-16.gpr]

ATF	1.0
30	76    
"Type=GenePix Results 3"
"DateTime=2009/05/28 14:58:21"
"Settings=C:\Axon\Data\HPV\280509\lasi10.gps"
"GalFile=C:\Axon\Data\HPV\ArrayIt_032009_InstiBioGalfile.gal"
"ArrayOfArrays=10-16"
"PixelSize=5"
"Wavelengths=532	488"
"ImageFiles=C:\Axon\Data\HPV\280509\lasi10oikea.tif 2	C:\Axon\Data\HPV\280509\lasi10oikea.tif 3"
"NormalizationMethod=None"
"NormalizationFactors=1	1"
"JpegImage="
"StdDev=Type 1"
"RatioFormulations=W1/W3 (/532)	W1/W4 (/488)	W3/W4 (532/488)"
"FeatureType=Circular"
"Barcode="
"BackgroundSubtraction=LocalFeature"
"ImageOrigin=0, 0"
"JpegOrigin=3920, 0"
"Creator=GenePix Pro 6.1.0.2"
"Scanner=GenePix 4200A 01 Autoloader [2]"
"FocusPosition=0"
"Temperature=23.75"
"LinesAveraged=2"
"Comment="
"PMTGain=600	570"
"ScanPower=100	100"
"LaserPower=2.67	2.56"
"Filters=Standard Green	Standard Blue"
"ScanRegion=784,0,3920,13784"
"Supplier="
"Block"	"Column"	"Row"	"Name"	"ID"	"X"	"Y"	"Dia."	"F532 Median"	"F532 Mean"	"F532 SD"	"F532 CV"	"B532"	"B532 Median"	"B532 Mean"	"B532 SD"	"B532 CV"	"% > B532+1SD"	"% > B532+2SD"	"F532 % Sat."	"F488 Median"	"F488 Mean"	"F488 SD"	"F488 CV"	"B488"	"B488 Median"	"B488 Mean"	"B488 SD"	"B488 CV"	"% > B488+1SD"	"% > B488+2SD"	"F488 % Sat."	"Ratio of Medians (1/532)"	"Ratio of Means (1/532)"	"Median of Ratios (1/532)"	"Mean of Ratios (1/532)"	"Ratios SD (1/532)"	"Rgn Ratio (1/532)"	"Rgn R2 (1/532)"	"Ratio of Medians (1/488)"	"Ratio of Means (1/488)"	"Median of Ratios (1/488)"	"Mean of Ratios (1/488)"	"Ratios SD (1/488)"	"Rgn Ratio (1/488)"	"Rgn R2 (1/488)"	"Ratio of Medians (532/488)"	"Ratio of Means (532/488)"	"Median of Ratios (532/488)"	"Mean of Ratios (532/488)"	"Ratios SD (532/488)"	"Rgn Ratio (532/488)"	"Rgn R2 (532/488)"	"F Pixels"	"B Pixels"	"Circularity"	"Sum of Medians (1/532)"	"Sum of Medians (1/488)"	"Sum of Medians (532/488)"	"Sum of Means (1/532)"	"Sum of Means (1/488)"	"Sum of Means (532/488)"	"Log Ratio (1/532)"	"Log Ratio (1/488)"	"Log Ratio (532/488)"	"F532 Median - B532"	"F488 Median - B488"	"F532 Mean - B532"	"F488 Mean - B488"	"F532 Total Intensity"	"F488 Total Intensity"	"SNR 532"	"SNR 488"	"Flags"	"Normalize"	"Autoflag"
1	1	1	"A1"	"A1"	13545	36055	100	591	722	999	138	451	451	481	257	53	34	12	0	8517	10782	7902	73	2052	2052	2135	881	41	81	75	0	0.000	0.000	0.000	0.000	0.000	0.000	0.000	0.000	0.000	0.000	0.000	0.000	0.000	0.000	0.022	0.031	0.032	0.038	4.608	0.045	0.216	316	2384	100	140	6465	6605	271	8730	9001	Error	Error	-5.529	140	6465	271	8730	228058	3407182	0.938	9.815	0	0	0
1	2	1	"A1"	"A1"	13855	36055	100	582	623	272	43	447	447	488	324	66	26	6	0	9514	11261	5819	51	2034	2034	2121	946	44	96	94	0	0.000	0.000	0.000	0.000	0.000	0.000	0.000	0.000	0.000	0.000	0.000	0.000	0.000	0.000	0.018	0.019	0.026	0.022	3.674	0.015	0.092	316	2384	100	135	7480	7615	176	9227	9403	Error	Error	-5.792	135	7480	176	9227	196844	3558554	0.417	9.662	0	0	0
1	3	1	"A1"	"A1"	14155	36055	100	588	609	269	44	457	457	568	1674	294	0	0	0	10717	11743	5770	49	2035	2035	2264	2059	90	93	79	0	0.000	0.000	0.000	0.000	0.000	0.000	0.000	0.000	0.000	0.000	0.000	0.000	0.000	0.000	0.015	0.016	0.025	0.021	3.506	0.013	0.041	316	2384	100	131	8682	8813	152	9708	9860	Error	Error	-6.050	131	8682	152	9708	192584	3710805	0.024	4.604	0	0	0
1	4	1	"A2"	"A2"	14460	36055	100	590	612	314	51	462	462	494	246	49	29	11	0	10298	10402	4622	44	2032	2032	2073	509	24	96	93	0	0.000	0.000	0.000	0.000	0.000	0.000	0.000	0.000	0.000	0.000	0.000	0.000	0.000	0.000	0.015	0.018	0.026	0.026	3.458	0.018	0.084	316	2384	100	128	8266	8394	150	8370	8520	Error	Error	-6.013	128	8266	150	8370	193531	3287081	0.480	16.363	0	0	0
1	5	1	"A2"	"A2"	14765	36055	100	614	684	601	87	460	460	545	1704	312	0	0	0	13031	12819	4903	38	2021	2021	2194	2107	96	97	95	0	0.000	0.000	0.000	0.000	0.000	0.000	0.000	0.000	0.000	0.000	0.000	0.000	0.000	0.000	0.014	0.021	0.024	0.021	3.083	0.032	0.186	316	2384	100	154	11010	11164	224	10798	11022	Error	Error	-6.160	154	11010	224	10798	216080	4050895	0.082	5.043	0	0	0
1	6	1	"A2"	"A2"	15070	36050	100	560	592	263	44	474	474	538	643	119	2	0	0	10508	10633	4730	44	2049	2049	2183	1190	54	94	92	0	0.000	0.000	0.000	0.000	0.000	0.000	0.000	0.000	0.000	0.000	0.000	0.000	0.000	0.000	0.010	0.014	0.024	0.020	4.050	0.019	0.057	316	2384	100	86	8459	8545	118	8584	8702	Error	Error	-6.620	86	8459	118	8584	187161	3360108	0.084	7.101	0	0	0
1	7	1	"A3"	"A3"	15355	36055	100	549	582	292	50	470	470	580	1658	285	0	0	0	6184	6895	3732	54	2054	2054	2281	2550	111	67	40	0	0.000	0.000	0.000	0.000	0.000	0.000	0.000	0.000	0.000	0.000	0.000	0.000	0.000	0.000	0.019	0.023	0.062	0.070	4.980	0.396	0.439	316	2384	100	79	4130	4209	112	4841	4953	Error	Error	-5.708	79	4130	112	4841	184028	2178856	0.001	1.809	0	0	0
1	8	1	"A3"	"A3"	15660	36055	100	586	652	456	69	463	463	559	846	151	2	0	0	8755	9945	5393	54	2039	2039	2282	2145	93	88	66	0	0.000	0.000	0.000	0.000	0.000	0.000	0.000	0.000	0.000	0.000	0.000	0.000	0.000	0.000	0.018	0.024	0.034	0.029	4.001	0.023	0.064	316	2384	100	123	6716	6839	189	7906	8095	Error	Error	-5.771	123	6716	189	7906	206179	3142682	0.110	3.572	0	0	0
1	9	1	"A3"	"A3"	15960	36050	100	642	672	352	52	448	448	505	438	86	20	2	0	12307	12875	6478	50	1990	1990	2245	1527	68	93	85	0	0.000	0.000	0.000	0.000	0.000	0.000	0.000	0.000	0.000	0.000	0.000	0.000	0.000	0.000	0.019	0.021	0.027	0.026	3.577	0.014	0.033	316	2384	100	194	10317	10511	224	10885	11109	Error	Error	-5.733	194	10317	224	10885	212432	4068594	0.381	6.961	0	0	0
1	10	1	"A4"	"A4"	16255	36055	100	503	539	248	46	458	458	517	544	105	4	0	0	4889	5144	2651	51	1990	1990	2093	1067	50	72	63	0	0.000	0.000	0.000	0.000	0.000	0.000	0.000	0.000	0.000	0.000	0.000	0.000	0.000	0.000	0.016	0.026	0.072	0.076	4.832	0.068	0.052	316	2384	100	45	2899	2944	81	3154	3235	Error	Error	-6.009	45	2899	81	3154	170218	1625434	0.040	2.859	0	0	0
1	11	1	"A4"	"A4"	16555	36060	100	613	651	307	47	483	483	607	1826	300	0	0	0	11916	11864	6167	51	2052	2052	2284	1623	71	90	82	0	0.000	0.000	0.000	0.000	0.000	0.000	0.000	0.000	0.000	0.000	0.000	0.000	0.000	0.000	0.013	0.017	0.026	0.024	3.875	0.096	0.029	316	2384	100	130	9864	9994	168	9812	9980	Error	Error	-6.246	130	9864	168	9812	205757	3748991	0.024	5.903	0	0	0
1	12	1	"A4"	"A4"	16855	36055	100	710	810	805	99	459	459	495	274	55	45	19	0	13879	14434	8405	58	1977	1977	2183	1342	61	93	81	0	0.000	0.000	0.000	0.000	0.000	0.000	0.000	0.000	0.000	0.000	0.000	0.000	0.000	0.000	0.021	0.028	0.026	0.027	3.386	0.026	0.131	316	2384	100	251	11902	12153	351	12457	12808	Error	Error	-5.567	251	11902	351	12457	255843	4561018	1.150	9.129	0	0	0
1	13	1	"A5"	"A5"	17160	36040	100	491	515	247	47	477	477	682	2665	390	0	0	0	3169	4122	2911	70	2045	2045	2389	3271	136	18	7	0	0.000	0.000	0.000	0.000	0.000	0.000	0.000	0.000	0.000	0.000	0.000	0.000	0.000	0.000	0.012	0.018	0.128	0.108	5.597	0.025	0.028	316	2384	100	14	1124	1138	38	2077	2115	Error	Error	-6.327	14	1124	38	2077	162755	1302428	-0.063	0.530	0	0	0
1	14	1	"A5"	"A5"	17470	36045	100	534	582	267	45	469	469	513	285	55	25	4	0	5816	6908	3991	57	2095	2095	2172	666	30	88	79	0	0.000	0.000	0.000	0.000	0.000	0.000	0.000	0.000	0.000	0.000	0.000	0.000	0.000	0.000	0.017	0.023	0.047	0.051	4.475	0.030	0.067	316	2384	100	65	3721	3786	113	4813	4926	Error	Error	-5.839	65	3721	113	4813	183968	2182863	0.242	7.111	0	0	0
1	15	1	"A5"	"A5"	17765	36040	100	559	587	258	43	481	481	524	331	63	18	3	0	6107	6845	4332	63	2141	2141	2236	854	38	81	70	0	0.000	0.000	0.000	0.000	0.000	0.000	0.000	0.000	0.000	0.000	0.000	0.000	0.000	0.000	0.020	0.023	0.049	0.047	4.242	0.018	0.051	316	2384	100	78	3966	4044	106	4704	4810	Error	Error	-5.668	78	3966	106	4704	185425	2162862	0.190	5.397	0	0	0
1	16	1	"A6"	"A6"	18055	36040	100	536	566	253	44	493	493	535	343	64	15	1	0	4455	5215	3133	60	2171	2171	2267	896	39	75	60	0	0.000	0.000	0.000	0.000	0.000	0.000	0.000	0.000	0.000	0.000	0.000	0.000	0.000	0.000	0.019	0.024	0.074	0.074	4.601	0.019	0.042	316	2384	100	43	2284	2327	73	3044	3117	Error	Error	-5.731	43	2284	73	3044	178851	1647846	0.090	3.290	0	0	0
1	17	1	"A6"	"A6"	18355	36035	100	651	686	304	44	503	503	552	371	67	26	4	0	9105	10099	6473	64	2258	2258	2637	2114	80	78	63	0	0.000	0.000	0.000	0.000	0.000	0.000	0.000	0.000	0.000	0.000	0.000	0.000	0.000	0.000	0.022	0.023	0.037	0.035	4.125	0.048	0.245	316	2384	100	148	6847	6995	183	7841	8024	Error	Error	-5.532	148	6847	183	7841	216649	3191400	0.361	3.530	0	0	0
1	18	1	"A6"	"A6"	18660	36035	100	614	652	287	44	518	518	594	974	163	0	0	0	10286	10969	5969	54	2342	2342	2727	2280	83	80	69	0	0.000	0.000	0.000	0.000	0.000	0.000	0.000	0.000	0.000	0.000	0.000	0.000	0.000	0.000	0.012	0.016	0.027	0.029	3.561	0.020	0.088	316	2384	100	96	7944	8040	134	8627	8761	Error	Error	-6.371	96	7944	134	8627	206030	3466344	0.060	3.615	0	0	0
1	1	2	"A7"	"A7"	13565	36360	100	481	532	263	49	451	451	488	427	87	8	1	0	3105	3305	1110	33	1990	1990	2043	809	39	61	31	0	0.000	0.000	0.000	0.000	0.000	0.000	0.000	0.000	0.000	0.000	0.000	0.000	0.000	0.000	0.027	0.062	0.190	0.214	5.757	1.002	0.643	316	2384	100	30	1115	1145	81	1315	1396	Error	Error	-5.216	30	1115	81	1315	168003	1044406	0.103	1.560	0	0	0
1	2	2	"A7"	"A7"	13870	36355	100	490	514	241	46	423	423	461	246	53	23	7	0	4194	4793	2486	51	1952	1952	2052	1129	55	74	49	0	0.000	0.000	0.000	0.000	0.000	0.000	0.000	0.000	0.000	0.000	0.000	0.000	0.000	0.000	0.030	0.032	0.085	0.084	4.944	0.018	0.028	316	2384	100	67	2242	2309	91	2841	2932	Error	Error	-5.064	67	2242	91	2841	162550	1514605	0.215	2.428	0	0	0
1	3	2	"A7"	"A7"	14165	36355	100	486	528	232	43	447	447	505	773	153	0	0	0	4435	5350	3439	64	1995	1995	2179	1658	76	62	34	0	0.000	0.000	0.000	0.000	0.000	0.000	0.000	0.000	0.000	0.000	0.000	0.000	0.000	0.000	0.016	0.024	0.067	0.066	5.357	0.218	0.364	316	2384	100	39	2440	2479	81	3355	3436	Error	Error	-5.967	39	2440	81	3355	166956	1690645	0.030	1.913	0	0	0
1	4	2	"A8"	"A8"	14460	36350	100	550	690	1679	243	446	446	493	483	97	9	1	0	5922	6961	4855	69	1991	1991	2056	891	43	89	85	0	0.000	0.000	0.000	0.000	0.000	0.000	0.000	0.000	0.000	0.000	0.000	0.000	0.000	0.000	0.026	0.049	0.046	0.045	4.660	0.162	0.286	316	2384	100	104	3931	4035	244	4970	5214	Error	Error	-5.240	104	3931	244	4970	218087	2199721	0.408	5.505	0	0	0
1	5	2	"A8"	"A8"	14760	36350	100	573	594	247	41	456	456	523	625	119	3	0	0	9195	9963	4879	48	2017	2017	2467	2292	92	88	72	0	0.000	0.000	0.000	0.000	0.000	0.000	0.000	0.000	0.000	0.000	0.000	0.000	0.000	0.000	0.016	0.017	0.025	0.024	3.147	0.017	0.070	316	2384	100	117	7178	7295	138	7946	8084	Error	Error	-5.939	117	7178	138	7946	187568	3148350	0.114	3.271	0	0	0
1	6	2	"A8"	"A8"	15065	36345	100	630	648	274	42	448	448	474	222	46	43	18	0	11530	11409	5155	45	1990	1990	2415	2108	87	90	83	0	0.000	0.000	0.000	0.000	0.000	0.000	0.000	0.000	0.000	0.000	0.000	0.000	0.000	0.000	0.019	0.021	0.029	0.028	3.227	0.017	0.131	316	2384	100	182	9540	9722	200	9419	9619	Error	Error	-5.712	182	9540	200	9419	204791	3605264	0.784	4.267	0	0	0
1	7	2	"A9"	"A9"	15365	36345	100	490	525	252	48	444	444	472	253	53	22	6	0	5221	5462	2919	53	1970	1970	2035	638	31	86	79	0	0.000	0.000	0.000	0.000	0.000	0.000	0.000	0.000	0.000	0.000	0.000	0.000	0.000	0.000	0.014	0.023	0.058	0.059	4.877	0.019	0.027	316	2384	100	46	3251	3297	81	3492	3573	Error	Error	-6.143	46	3251	81	3492	165879	1726010	0.209	5.371	0	0	0
1	8	2	"A9"	"A9"	15670	36345	100	573	621	323	52	436	436	464	234	50	38	15	0	7925	8422	4338	51	1959	1959	2204	1355	61	87	79	0	0.000	0.000	0.000	0.000	0.000	0.000	0.000	0.000	0.000	0.000	0.000	0.000	0.000	0.000	0.023	0.029	0.040	0.037	4.217	0.020	0.092	316	2384	100	137	5966	6103	185	6463	6648	Error	Error	-5.445	137	5966	185	6463	196145	2661374	0.671	4.589	0	0	0
1	9	2	"A9"	"A9"	15970	36345	100	559	590	267	45	446	446	512	642	125	4	0	0	8508	9518	5083	53	1993	1993	2343	1777	75	89	80	0	0.000	0.000	0.000	0.000	0.000	0.000	0.000	0.000	0.000	0.000	0.000	0.000	0.000	0.000	0.017	0.019	0.031	0.034	4.344	0.016	0.047	316	2384	100	113	6515	6628	144	7525	7669	Error	Error	-5.849	113	6515	144	7525	186495	3007544	0.121	4.038	0	0	0
1	10	2	"A10"	"A10"	16265	36340	100	468	877	3933	448	429	429	516	1352	262	1	1	0	3608	3790	1749	46	1813	1813	1984	2389	120	35	6	0	0.000	0.000	0.000	0.000	0.000	0.000	0.000	0.000	0.000	0.000	0.000	0.000	0.000	0.000	0.022	0.227	0.115	0.112	5.914	2.806	0.102	316	2384	100	39	1795	1834	448	1977	2425	Error	Error	-5.524	39	1795	448	1977	277117	1197519	0.267	0.756	0	0	0
1	11	2	"A10"	"A10"	16565	36340	100	455	477	214	44	422	422	468	435	92	5	0	0	5181	5446	2478	45	1840	1840	2229	2339	104	70	30	0	0.000	0.000	0.000	0.000	0.000	0.000	0.000	0.000	0.000	0.000	0.000	0.000	0.000	0.000	0.010	0.015	0.052	0.047	4.286	0.015	0.039	316	2384	100	33	3341	3374	55	3606	3661	Error	Error	-6.662	33	3341	55	3606	150699	1721071	0.021	1.375	0	0	0
1	12	2	"A10"	"A10"	16870	36340	100	438	480	224	46	416	416	455	248	54	18	5	0	5987	6346	3133	49	1797	1797	1918	1082	56	86	69	0	0.000	0.000	0.000	0.000	0.000	0.000	0.000	0.000	0.000	0.000	0.000	0.000	0.000	0.000	0.005	0.014	0.041	0.038	4.242	0.016	0.035	316	2384	100	22	4190	4212	64	4549	4613	Error	Error	-7.573	22	4190	64	4549	151822	2005387	0.101	4.092	0	0	0
1	13	2	"A11"	"A11"	17165	36335	100	522	551	248	45	458	458	558	1820	326	0	0	0	5137	6242	4382	70	2000	2000	2066	747	36	77	68	0	0.000	0.000	0.000	0.000	0.000	0.000	0.000	0.000	0.000	0.000	0.000	0.000	0.000	0.000	0.020	0.022	0.047	0.051	4.909	0.017	0.047	316	2384	100	64	3137	3201	93	4242	4335	Error	Error	-5.615	64	3137	93	4242	174036	1972450	-0.004	5.590	0	0	0
1	14	2	"A11"	"A11"	17470	36340	100	602	662	365	55	460	460	494	293	59	30	9	0	11981	13261	7726	58	2097	2097	2371	1625	68	93	85	0	0.000	0.000	0.000	0.000	0.000	0.000	0.000	0.000	0.000	0.000	0.000	0.000	0.000	0.000	0.014	0.018	0.022	0.021	3.755	0.018	0.130	316	2384	100	142	9884	10026	202	11164	11366	Error	Error	-6.121	142	9884	202	11164	209097	4190400	0.573	6.702	0	0	0
1	15	2	"A11"	"A11"	17770	36335	100	622	693	456	65	454	454	498	354	71	29	8	0	9214	12536	9688	77	2100	2100	2257	1154	51	88	75	0	0.000	0.000	0.000	0.000	0.000	0.000	0.000	0.000	0.000	0.000	0.000	0.000	0.000	0.000	0.024	0.023	0.030	0.032	4.670	0.020	0.095	316	2384	100	168	7114	7282	239	10436	10675	Error	Error	-5.404	168	7114	239	10436	218927	3961316	0.551	8.907	0	0	0
1	16	2	"A12"	"A12"	18065	36335	100	578	620	284	45	482	482	589	1229	208	0	0	0	5481	7323	4734	64	2210	2210	2408	2286	94	63	38	0	0.000	0.000	0.000	0.000	0.000	0.000	0.000	0.000	0.000	0.000	0.000	0.000	0.000	0.000	0.029	0.027	0.056	0.057	4.579	0.223	0.257	316	2384	100	96	3271	3367	138	5113	5251	Error	Error	-5.091	96	3271	138	5113	196069	2314168	0.025	2.150	0	0	0
1	17	2	"A12"	"A12"	18365	36330	100	641	647	258	39	494	494	545	371	68	17	2	0	10108	10970	5764	52	2247	2247	2422	1335	55	87	82	0	0.000	0.000	0.000	0.000	0.000	0.000	0.000	0.000	0.000	0.000	0.000	0.000	0.000	0.000	0.019	0.018	0.026	0.025	4.064	0.018	0.083	316	2384	100	147	7861	8008	153	8723	8876	Error	Error	-5.741	147	7861	153	8723	204600	3466611	0.275	6.403	0	0	0
1	18	2	"A12"	"A12"	18665	36330	100	655	680	270	39	541	541	710	1937	272	0	0	0	11207	11980	6688	55	2391	2391	2922	3202	109	80	62	0	0.000	0.000	0.000	0.000	0.000	0.000	0.000	0.000	0.000	0.000	0.000	0.000	0.000	0.000	0.013	0.014	0.025	0.024	3.757	0.127	0.171	316	2384	100	114	8816	8930	139	9589	9728	Error	Error	-6.273	114	8816	139	9589	214811	3785832	-0.015	2.829	0	0	0
1	1	3	"A13"	"A13"	13560	36665	100	460	490	243	49	409	409	439	218	49	23	10	0	3629	3822	1288	33	1913	1913	1962	510	25	86	75	0	0.000	0.000	0.000	0.000	0.000	0.000	0.000	0.000	0.000	0.000	0.000	0.000	0.000	0.000	0.030	0.042	0.111	0.116	3.288	0.031	0.026	316	2384	100	51	1716	1767	81	1909	1990	Error	Error	-5.072	51	1716	81	1909	154690	1207777	0.234	3.647	0	0	0
1	2	3	"A13"	"A13"	13870	36665	100	478	508	223	43	411	411	443	273	61	21	2	0	4997	5275	1873	35	1882	1882	2034	929	45	94	75	0	0.000	0.000	0.000	0.000	0.000	0.000	0.000	0.000	0.000	0.000	0.000	0.000	0.000	0.000	0.022	0.029	0.059	0.051	3.644	0.023	0.026	316	2384	100	67	3115	3182	97	3393	3490	Error	Error	-5.539	67	3115	97	3393	160577	1667042	0.238	3.489	0	0	0
1	3	3	"A13"	"A13"	14165	36665	100	531	559	241	43	438	438	472	271	57	25	4	0	5418	5727	2009	35	1918	1918	2101	1143	54	94	79	0	0.000	0.000	0.000	0.000	0.000	0.000	0.000	0.000	0.000	0.000	0.000	0.000	0.000	0.000	0.027	0.032	0.060	0.051	2.677	0.027	0.069	316	2384	100	93	3500	3593	121	3809	3930	Error	Error	-5.234	93	3500	121	3809	176772	1809828	0.321	3.172	0	0	0
1	4	3	"A14"	"A14"	14475	36655	100	902	1203	873	72	425	425	479	496	103	49	30	0	8243	9428	4948	52	1886	1886	2013	1298	64	87	83	0	0.000	0.000	0.000	0.000	0.000	0.000	0.000	0.000	0.000	0.000	0.000	0.000	0.000	0.000	0.075	0.103	0.096	0.087	3.123	0.112	0.634	316	2384	100	477	6357	6834	778	7542	8320	Error	Error	-3.736	477	6357	778	7542	380024	2979163	1.460	5.713	0	0	0
1	5	3	"A14"	"A14"	14770	36655	100	848	1341	1165	86	435	435	475	316	66	57	38	0	8393	9067	4465	49	1900	1900	2264	2037	89	89	67	0	0.000	0.000	0.000	0.000	0.000	0.000	0.000	0.000	0.000	0.000	0.000	0.000	0.000	0.000	0.064	0.126	0.092	0.086	2.570	0.148	0.105	316	2384	100	413	6493	6906	906	7167	8073	Error	Error	-3.975	413	6493	906	7167	423849	2865166	2.741	3.340	0	0	0
1	6	3	"A14"	"A14"	15075	36655	100	1212	1749	1334	76	428	428	479	566	118	57	41	0	11732	11709	4650	39	1897	1897	2089	1435	68	93	92	0	0.000	0.000	0.000	0.000	0.000	0.000	0.000	0.000	0.000	0.000	0.000	0.000	0.000	0.000	0.080	0.135	0.101	0.095	2.575	0.160	0.504	316	2384	100	784	9835	10619	1321	9812	11133	Error	Error	-3.649	784	9835	1321	9812	552654	3699928	2.244	6.704	0	0	0
1	7	3	"A15"	"A15"	15365	36650	100	482	515	246	47	424	424	456	235	51	25	7	0	4309	4976	2798	56	1880	1880	1940	810	41	77	69	0	0.000	0.000	0.000	0.000	0.000	0.000	0.000	0.000	0.000	0.000	0.000	0.000	0.000	0.000	0.024	0.029	0.074	0.077	4.491	0.319	0.508	316	2384	100	58	2429	2487	91	3096	3187	Error	Error	-5.388	58	2429	91	3096	162773	1572480	0.251	3.748	0	0	0
1	8	3	"A15"	"A15"	15675	36655	100	538	591	384	64	415	415	449	282	62	30	8	0	7600	9079	6909	76	1888	1888	2068	1261	60	96	87	0	0.000	0.000	0.000	0.000	0.000	0.000	0.000	0.000	0.000	0.000	0.000	0.000	0.000	0.000	0.022	0.024	0.035	0.033	3.329	0.038	0.261	316	2384	100	123	5712	5835	176	7191	7367	Error	Error	-5.537	123	5712	176	7191	186715	2869110	0.504	5.560	0	0	0
1	9	3	"A15"	"A15"	15980	36650	100	530	547	248	45	406	406	514	1266	246	0	0	0	7200	7996	3499	43	1891	1891	2243	2851	127	85	44	0	0.000	0.000	0.000	0.000	0.000	0.000	0.000	0.000	0.000	0.000	0.000	0.000	0.000	0.000	0.023	0.023	0.035	0.034	3.484	0.016	0.056	316	2384	100	124	5309	5433	141	6105	6246	Error	Error	-5.420	124	5309	141	6105	172948	2526651	0.026	2.018	0	0	0
1	10	3	"A16"	"A16"	16270	36645	100	502	514	219	42	428	428	535	1101	205	0	0	0	4942	4957	1567	31	1908	1908	2108	1966	93	77	24	0	0.000	0.000	0.000	0.000	0.000	0.000	0.000	0.000	0.000	0.000	0.000	0.000	0.000	0.000	0.024	0.028	0.059	0.051	4.072	0.018	0.018	316	2384	100	74	3034	3108	86	3049	3135	Error	Error	-5.358	74	3034	86	3049	162447	1566339	-0.019	1.449	0	0	0
1	11	3	"A16"	"A16"	16575	36650	100	572	582	273	46	443	443	497	450	90	9	1	0	7023	7307	3307	45	1976	1976	2114	1030	48	89	80	0	0.000	0.000	0.000	0.000	0.000	0.000	0.000	0.000	0.000	0.000	0.000	0.000	0.000	0.000	0.026	0.026	0.038	0.038	3.987	0.034	0.060	316	2384	100	129	5047	5176	139	5331	5470	Error	Error	-5.290	129	5047	139	5331	184048	2309156	0.189	5.042	0	0	0
1	12	3	"A16"	"A16"	16875	36645	100	592	607	276	45	447	447	494	358	72	23	2	0	8498	8122	3131	38	1972	1972	2121	846	39	95	87	0	0.000	0.000	0.000	0.000	0.000	0.000	0.000	0.000	0.000	0.000	0.000	0.000	0.000	0.000	0.022	0.026	0.039	0.037	2.952	0.032	0.098	316	2384	100	145	6526	6671	160	6150	6310	Error	Error	-5.492	145	6526	160	6150	191944	2566502	0.316	7.093	0	0	0
1	13	3	"A17"	"A17"	17165	36645	100	495	566	419	74	451	451	707	2371	335	0	0	0	4014	4179	1860	44	1906	1906	2399	3912	163	18	1	0	0.000	0.000	0.000	0.000	0.000	0.000	0.000	0.000	0.000	0.000	0.000	0.000	0.000	0.000	0.021	0.051	0.100	0.103	5.018	0.047	0.056	316	2384	100	44	2108	2152	115	2273	2388	Error	Error	-5.582	44	2108	115	2273	178898	1320704	-0.059	0.455	0	0	0
1	14	3	"A17"	"A17"	17475	36645	100	550	572	250	43	454	454	521	388	74	13	1	0	6798	7079	3905	55	2025	2025	2698	2839	105	65	41	0	0.000	0.000	0.000	0.000	0.000	0.000	0.000	0.000	0.000	0.000	0.000	0.000	0.000	0.000	0.020	0.023	0.052	0.051	4.929	0.021	0.100	316	2384	100	96	4773	4869	118	5054	5172	Error	Error	-5.636	96	4773	118	5054	180904	2237072	0.131	1.543	0	0	0
1	15	3	"A17"	"A17"	17770	36645	100	550	571	255	44	441	441	476	255	53	27	7	0	7742	8550	4798	56	2017	2017	2294	1586	69	86	73	0	0.000	0.000	0.000	0.000	0.000	0.000	0.000	0.000	0.000	0.000	0.000	0.000	0.000	0.000	0.019	0.020	0.034	0.033	3.757	0.018	0.070	316	2384	100	109	5725	5834	130	6533	6663	Error	Error	-5.715	109	5725	130	6533	180329	2701881	0.373	3.945	0	0	0
1	16	3	"A18"	"A18"	18070	36640	100	498	544	277	50	452	452	508	564	111	5	0	0	4307	4470	1803	40	2056	2056	2159	1470	68	69	33	0	0.000	0.000	0.000	0.000	0.000	0.000	0.000	0.000	0.000	0.000	0.000	0.000	0.000	0.000	0.020	0.038	0.084	0.078	4.841	0.081	0.173	316	2384	100	46	2251	2297	92	2414	2506	Error	Error	-5.613	46	2251	92	2414	171820	1412606	0.064	1.572	0	0	0
1	17	3	"A18"	"A18"	18375	36640	100	563	672	566	84	483	483	531	423	79	12	4	0	5837	6734	3713	55	2135	2135	2284	1017	44	92	79	0	0.000	0.000	0.000	0.000	0.000	0.000	0.000	0.000	0.000	0.000	0.000	0.000	0.000	0.000	0.022	0.041	0.054	0.051	3.718	0.078	0.178	316	2384	100	80	3702	3782	189	4599	4788	Error	Error	-5.532	80	3702	189	4599	212271	2127909	0.333	4.376	0	0	0
1	18	3	"A18"	"A18"	18675	36635	100	563	576	245	42	486	486	527	353	66	13	0	0	5706	6580	4027	61	2241	2241	2691	2005	74	59	46	0	0.000	0.000	0.000	0.000	0.000	0.000	0.000	0.000	0.000	0.000	0.000	0.000	0.000	0.000	0.022	0.021	0.050	0.061	5.791	0.039	0.136	316	2384	100	77	3465	3542	90	4339	4429	Error	Error	-5.492	77	3465	90	4339	181888	2079391	0.139	1.940	0	0	0
1	1	4	"A19"	"A19"	13570	36955	100	479	505	230	45	410	410	442	349	78	12	1	0	4229	5936	4440	74	1853	1853	1928	1419	73	73	40	0	0.000	0.000	0.000	0.000	0.000	0.000	0.000	0.000	0.000	0.000	0.000	0.000	0.000	0.000	0.029	0.023	0.057	0.060	4.881	0.017	0.054	316	2384	100	69	2376	2445	95	4083	4178	Error	Error	-5.106	69	2376	95	4083	159558	1875821	0.181	2.825	0	0	0
1	2	4	"A19"	"A19"	13875	36955	100	469	504	231	45	407	407	451	395	87	11	0	0	5001	5322	2669	50	1854	1854	2324	2691	115	56	23	0	0.000	0.000	0.000	0.000	0.000	0.000	0.000	0.000	0.000	0.000	0.000	0.000	0.000	0.000	0.020	0.028	0.058	0.058	4.565	0.024	0.039	316	2384	100	62	3147	3209	97	3468	3565	Error	Error	-5.666	62	3147	97	3468	159237	1681809	0.134	1.114	0	0	0
1	3	4	"A19"	"A19"	14170	36955	100	512	546	271	49	412	412	444	228	51	30	11	0	5850	6597	3823	57	1862	1862	2561	3209	125	54	36	0	0.000	0.000	0.000	0.000	0.000	0.000	0.000	0.000	0.000	0.000	0.000	0.000	0.000	0.000	0.025	0.028	0.043	0.045	4.004	0.019	0.150	316	2384	100	100	3988	4088	134	4735	4869	Error	Error	-5.318	100	3988	134	4735	172655	2084678	0.447	1.258	0	0	0
1	4	4	"A20"	"A20"	14470	36950	100	537	584	288	49	410	410	443	251	56	35	11	0	8780	9950	6355	63	1808	1808	1895	801	42	79	76	0	0.000	0.000	0.000	0.000	0.000	0.000	0.000	0.000	0.000	0.000	0.000	0.000	0.000	0.000	0.018	0.021	0.029	0.037	5.620	0.016	0.125	316	2384	100	127	6972	7099	174	8142	8316	Error	Error	-5.779	127	6972	174	8142	184486	3144345	0.562	10.056	0	0	0
1	5	4	"A20"	"A20"	14770	36950	100	564	612	277	45	423	423	460	288	62	28	7	0	11012	11099	7053	63	1856	1856	2167	1635	75	76	68	0	0.000	0.000	0.000	0.000	0.000	0.000	0.000	0.000	0.000	0.000	0.000	0.000	0.000	0.000	0.015	0.020	0.025	0.031	4.460	0.019	0.088	316	2384	100	141	9156	9297	189	9243	9432	Error	Error	-6.021	141	9156	189	9243	193444	3507228	0.528	5.463	0	0	0
1	6	4	"A20"	"A20"	15070	36950	100	512	532	255	47	432	432	464	241	51	25	8	0	7533	8183	5567	68	1886	1886	3000	4028	134	58	35	0	0.000	0.000	0.000	0.000	0.000	0.000	0.000	0.000	0.000	0.000	0.000	0.000	0.000	0.000	0.014	0.016	0.036	0.046	5.561	0.015	0.130	316	2384	100	80	5647	5727	100	6297	6397	Error	Error	-6.141	80	5647	100	6297	168145	2585771	0.282	1.287	0	0	0
1	7	4	"A21"	"A21"	15370	36945	100	564	625	297	47	425	425	453	227	50	39	17	0	10446	12325	8181	66	1854	1854	1956	858	43	80	76	0	0.000	0.000	0.000	0.000	0.000	0.000	0.000	0.000	0.000	0.000	0.000	0.000	0.000	0.000	0.016	0.019	0.025	0.030	4.936	0.018	0.217	316	2384	100	139	8592	8731	200	10471	10671	Error	Error	-5.950	139	8592	200	10471	197542	3894758	0.758	12.085	0	0	0
1	8	4	"A21"	"A21"	15675	36945	100	619	662	316	47	420	420	457	270	59	40	16	0	13934	14373	7823	54	1896	1896	2238	1961	87	90	81	0	0.000	0.000	0.000	0.000	0.000	0.000	0.000	0.000	0.000	0.000	0.000	0.000	0.000	0.000	0.017	0.019	0.024	0.022	3.606	0.017	0.185	316	2384	100	199	12038	12237	242	12477	12719	Error	Error	-5.919	199	12038	242	12477	209121	4541961	0.759	6.188	0	0	0
1	9	4	"A21"	"A21"	15975	36950	100	675	703	318	45	421	421	460	252	54	50	20	0	17983	16692	7278	43	1865	1865	2273	2254	99	97	87	0	0.000	0.000	0.000	0.000	0.000	0.000	0.000	0.000	0.000	0.000	0.000	0.000	0.000	0.000	0.016	0.019	0.023	0.020	2.948	0.016	0.184	316	2384	100	254	16118	16372	282	14827	15109	Error	Error	-5.988	254	16118	282	14827	222205	5274748	0.964	6.397	0	0	0
1	10	4	"A22"	"A22"	16280	36940	100	617	632	287	45	417	417	468	331	70	32	7	0	13931	12653	5986	47	1851	1851	1941	677	34	91	88	0	0.000	0.000	0.000	0.000	0.000	0.000	0.000	0.000	0.000	0.000	0.000	0.000	0.000	0.000	0.017	0.020	0.027	0.028	3.963	0.018	0.079	316	2384	100	200	12080	12280	215	10802	11017	Error	Error	-5.916	200	12080	215	10802	199842	3998435	0.495	15.823	0	0	0
1	11	4	"A22"	"A22"	16575	36940	100	508	550	245	44	445	445	544	1392	255	0	0	0	6992	7781	5409	69	1923	1923	3159	4527	143	53	26	0	0.000	0.000	0.000	0.000	0.000	0.000	0.000	0.000	0.000	0.000	0.000	0.000	0.000	0.000	0.012	0.018	0.042	0.051	6.179	0.018	0.106	316	2384	100	63	5069	5132	105	5858	5963	Error	Error	-6.330	63	5069	105	5858	173704	2458690	0.004	1.021	0	0	0
1	12	4	"A22"	"A22"	16875	36940	100	648	699	354	50	444	444	682	2928	429	0	0	0	16342	14841	6059	40	1916	1916	2432	3866	158	86	79	0	0.000	0.000	0.000	0.000	0.000	0.000	0.000	0.000	0.000	0.000	0.000	0.000	0.000	0.000	0.014	0.020	0.023	0.020	3.048	0.150	0.167	316	2384	100	204	14426	14630	255	12925	13180	Error	Error	-6.144	204	14426	255	12925	221000	4689653	0.006	3.210	0	0	0
1	13	4	"A23"	"A23"	17175	36935	100	549	637	408	64	460	460	591	892	150	4	0	0	6624	9632	7205	74	1938	1938	2179	1676	76	75	63	0	0.000	0.000	0.000	0.000	0.000	0.000	0.000	0.000	0.000	0.000	0.000	0.000	0.000	0.000	0.019	0.023	0.039	0.041	4.939	0.027	0.115	316	2384	100	89	4686	4775	177	7694	7871	Error	Error	-5.718	89	4686	177	7694	201382	3043698	0.052	4.447	0	0	0
1	14	4	"A23"	"A23"	17485	36935	100	672	746	559	74	448	448	573	1778	310	0	0	0	13433	14934	9556	63	1973	1973	2261	2332	103	84	65	0	0.000	0.000	0.000	0.000	0.000	0.000	0.000	0.000	0.000	0.000	0.000	0.000	0.000	0.000	0.020	0.023	0.028	0.028	3.208	0.128	0.145	316	2384	100	224	11460	11684	298	12961	13259	Error	Error	-5.677	224	11460	298	12961	235725	4719231	0.097	5.434	0	0	0
1	15	4	"A23"	"A23"	17780	36935	100	697	788	555	70	435	435	492	376	76	39	10	0	15460	15902	8623	54	1993	1993	2295	1654	72	95	87	0	0.000	0.000	0.000	0.000	0.000	0.000	0.000	0.000	0.000	0.000	0.000	0.000	0.000	0.000	0.019	0.025	0.025	0.024	3.159	0.022	0.170	316	2384	100	262	13467	13729	353	13909	14262	Error	Error	-5.684	262	13467	353	13909	249088	5025088	0.787	8.227	0	0	0
1	16	4	"A24"	"A24"	18075	36930	100	573	717	926	129	452	452	504	541	107	13	3	0	6689	6880	3621	52	1966	1966	2033	590	29	82	77	0	0.000	0.000	0.000	0.000	0.000	0.000	0.000	0.000	0.000	0.000	0.000	0.000	0.000	0.000	0.026	0.054	0.050	0.061	5.435	0.050	0.027	316	2384	100	121	4723	4844	265	4914	5179	Error	Error	-5.287	121	4723	265	4914	226487	2174052	0.394	8.215	0	0	0
1	17	4	"A24"	"A24"	18385	36930	100	618	647	302	46	454	454	490	276	56	34	13	0	9685	10761	6078	56	2072	2072	2175	885	40	94	88	0	0.000	0.000	0.000	0.000	0.000	0.000	0.000	0.000	0.000	0.000	0.000	0.000	0.000	0.000	0.022	0.022	0.034	0.033	3.358	0.019	0.125	316	2384	100	164	7613	7777	193	8689	8882	Error	Error	-5.537	164	7613	193	8689	204472	3400351	0.569	9.702	0	0	0
1	18	4	"A24"	"A24"	18685	36925	100	587	630	286	45	465	465	495	228	46	35	13	0	6564	7074	3395	47	2103	2103	2169	688	31	92	88	0	0.000	0.000	0.000	0.000	0.000	0.000	0.000	0.000	0.000	0.000	0.000	0.000	0.000	0.000	0.027	0.033	0.051	0.044	4.397	0.025	0.093	316	2384	100	122	4461	4583	165	4971	5136	Error	Error	-5.192	122	4461	165	4971	198930	2235281	0.592	7.129	0	0	0
1	1	5	"A25"	"A25"	13580	37255	100	489	522	259	49	438	438	1106	4944	447	0	0	0	10230	11052	7362	66	1942	1942	3014	6275	208	62	34	0	0.000	0.000	0.000	0.000	0.000	0.000	0.000	0.000	0.000	0.000	0.000	0.000	0.000	0.000	0.006	0.009	0.022	0.027	6.466	0.021	0.040	316	2384	100	51	8288	8339	84	9110	9194	Error	Error	-7.344	51	8288	84	9110	164829	3492534	-0.118	1.281	0	0	0
1	2	5	"A25"	"A25"	13885	37255	100	527	540	224	41	403	403	438	235	53	30	8	0	10715	11213	6636	59	1894	1894	2136	1620	75	82	75	0	0.000	0.000	0.000	0.000	0.000	0.000	0.000	0.000	0.000	0.000	0.000	0.000	0.000	0.000	0.014	0.015	0.024	0.026	4.353	0.012	0.083	316	2384	100	124	8821	8945	137	9319	9456	Error	Error	-6.153	124	8821	137	9319	170684	3543462	0.434	5.603	0	0	0
1	3	5	"A25"	"A25"	14175	37250	100	543	560	233	41	406	406	434	209	48	37	13	0	12164	12861	8299	64	1900	1900	2292	2059	89	80	73	0	0.000	0.000	0.000	0.000	0.000	0.000	0.000	0.000	0.000	0.000	0.000	0.000	0.000	0.000	0.013	0.014	0.018	0.021	5.039	0.012	0.118	316	2384	100	137	10264	10401	154	10961	11115	Error	Error	-6.227	137	10264	154	10961	176840	4064168	0.603	5.133	0	0	0
1	4	5	"A26"	"A26"	14480	37255	100	527	546	231	42	412	412	449	241	53	31	8	0	12709	12519	4992	39	1874	1874	1993	858	43	94	90	0	0.000	0.000	0.000	0.000	0.000	0.000	0.000	0.000	0.000	0.000	0.000	0.000	0.000	0.000	0.011	0.013	0.020	0.018	3.720	0.011	0.056	316	2384	100	115	10835	10950	134	10645	10779	Error	Error	-6.558	115	10835	134	10645	172692	3955855	0.402	12.268	0	0	0
1	5	5	"A26"	"A26"	14780	37260	100	536	548	244	44	428	428	448	216	48	30	10	0	12817	12950	6050	46	1907	1907	2247	1943	86	90	85	0	0.000	0.000	0.000	0.000	0.000	0.000	0.000	0.000	0.000	0.000	0.000	0.000	0.000	0.000	0.010	0.011	0.018	0.017	3.503	0.011	0.087	316	2384	100	108	10910	11018	120	11043	11163	Error	Error	-6.658	108	10910	120	11043	173094	4092095	0.463	5.508	0	0	0
1	6	5	"A26"	"A26"	15095	37255	100	561	587	249	42	423	423	451	222	49	37	11	0	10997	10993	3589	32	1851	1851	1901	529	27	99	97	0	0.000	0.000	0.000	0.000	0.000	0.000	0.000	0.000	0.000	0.000	0.000	0.000	0.000	0.000	0.015	0.018	0.026	0.021	3.203	0.014	0.072	316	2384	100	138	9146	9284	164	9142	9306	Error	Error	-6.050	138	9146	164	9142	185614	3473669	0.613	17.187	0	0	0
1	7	5	"A27"	"A27"	15380	37250	100	691	1433	4473	312	432	432	503	401	79	33	18	0	13620	14353	9220	64	1915	1915	2034	779	38	91	88	0	0.000	0.000	0.000	0.000	0.000	0.000	0.000	0.000	0.000	0.000	0.000	0.000	0.000	0.000	0.022	0.080	0.034	0.037	4.479	0.181	0.274	316	2384	100	259	11705	11964	1001	12438	13439	Error	Error	-5.498	259	11705	1001	12438	452925	4535698	2.319	15.814	0	0	0
1	8	5	"A27"	"A27"	15690	37250	100	546	566	239	42	414	414	452	289	63	25	4	0	10850	11244	5366	47	1894	1894	1971	1007	51	95	92	0	0.000	0.000	0.000	0.000	0.000	0.000	0.000	0.000	0.000	0.000	0.000	0.000	0.000	0.000	0.015	0.016	0.026	0.023	3.429	0.012	0.062	316	2384	100	132	8956	9088	152	9350	9502	Error	Error	-6.084	132	8956	152	9350	178776	3553169	0.394	9.209	0	0	0
1	9	5	"A27"	"A27"	15990	37250	100	581	608	262	43	421	421	451	220	48	40	14	0	12784	12611	5399	42	1915	1915	2026	1001	49	98	96	0	0.000	0.000	0.000	0.000	0.000	0.000	0.000	0.000	0.000	0.000	0.000	0.000	0.000	0.000	0.015	0.017	0.022	0.020	3.514	0.016	0.129	316	2384	100	160	10869	11029	187	10696	10883	Error	Error	-6.086	160	10869	187	10696	192168	3985140	0.714	10.574	0	0	0
1	10	5	"A28"	"A28"	16280	37245	100	650	716	536	74	448	448	523	967	184	3	0	0	17636	17029	8243	48	1944	1944	2139	1972	92	89	87	0	0.000	0.000	0.000	0.000	0.000	0.000	0.000	0.000	0.000	0.000	0.000	0.000	0.000	0.000	0.013	0.018	0.020	0.019	3.448	0.095	0.194	316	2384	100	202	15692	15894	268	15085	15353	Error	Error	-6.280	202	15692	268	15085	226103	5381029	0.200	7.551	0	0	0
1	11	5	"A28"	"A28"	16595	37250	100	674	690	285	41	430	430	464	254	54	49	15	0	22900	20778	7120	34	1962	1962	2080	972	46	98	97	0	0.000	0.000	0.000	0.000	0.000	0.000	0.000	0.000	0.000	0.000	0.000	0.000	0.000	0.000	0.012	0.014	0.015	0.013	3.130	0.012	0.188	316	2384	100	244	20938	21182	260	18816	19076	Error	Error	-6.423	244	20938	260	18816	218011	6565918	0.890	19.237	0	0	0
1	12	5	"A28"	"A28"	16885	37245	100	662	737	475	64	441	441	485	444	91	27	3	0	23706	19340	9406	48	1953	1953	2243	1833	81	90	85	0	0.000	0.000	0.000	0.000	0.000	0.000	0.000	0.000	0.000	0.000	0.000	0.000	0.000	0.000	0.010	0.017	0.019	0.016	3.301	0.016	0.197	316	2384	100	221	21753	21974	296	17387	17683	Error	Error	-6.621	221	21753	296	17387	232791	6111350	0.568	9.327	0	0	0
1	13	5	"A29"	"A29"	17180	37240	100	540	566	255	45	456	456	562	1401	249	0	0	0	9446	8876	5154	58	1982	1982	2148	1595	74	76	68	0	0.000	0.000	0.000	0.000	0.000	0.000	0.000	0.000	0.000	0.000	0.000	0.000	0.000	0.000	0.011	0.016	0.032	0.039	5.692	0.141	0.143	316	2384	100	84	7464	7548	110	6894	7004	Error	Error	-6.473	84	7464	110	6894	178959	2804685	0.003	4.218	0	0	0
1	14	5	"A29"	"A29"	17475	37240	100	602	631	263	41	444	444	475	241	50	38	14	0	12738	11496	6171	53	2006	2006	2466	2252	91	80	70	0	0.000	0.000	0.000	0.000	0.000	0.000	0.000	0.000	0.000	0.000	0.000	0.000	0.000	0.000	0.015	0.020	0.030	0.031	3.983	0.015	0.100	316	2384	100	158	10732	10890	187	9490	9677	Error	Error	-6.086	158	10732	187	9490	199392	3632663	0.647	4.010	0	0	0
1	15	5	"A29"	"A29"	17790	37240	100	599	623	278	44	458	458	550	1234	224	0	0	0	17126	15431	7017	45	2044	2044	2404	2073	86	95	85	0	0.000	0.000	0.000	0.000	0.000	0.000	0.000	0.000	0.000	0.000	0.000	0.000	0.000	0.000	0.009	0.012	0.017	0.016	3.102	0.021	0.008	316	2384	100	141	15082	15223	165	13387	13552	Error	Error	-6.741	141	15082	165	13387	196848	4876339	0.059	6.284	0	0	0
1	16	5	"A30"	"A30"	18080	37235	100	525	568	258	45	447	447	480	268	55	25	5	0	6054	8862	7013	79	1989	1989	2054	681	33	86	79	0	0.000	0.000	0.000	0.000	0.000	0.000	0.000	0.000	0.000	0.000	0.000	0.000	0.000	0.000	0.019	0.018	0.033	0.040	5.060	0.014	0.089	316	2384	100	78	4065	4143	121	6873	6994	Error	Error	-5.704	78	4065	121	6873	179624	2800357	0.328	9.997	0	0	0
1	17	5	"A30"	"A30"	18385	37235	100	543	594	262	44	452	452	482	230	47	33	13	0	7287	8313	4890	58	2052	2052	2121	692	32	91	84	0	0.000	0.000	0.000	0.000	0.000	0.000	0.000	0.000	0.000	0.000	0.000	0.000	0.000	0.000	0.017	0.023	0.037	0.034	4.450	0.017	0.073	316	2384	100	91	5235	5326	142	6261	6403	Error	Error	-5.846	91	5235	142	6261	187657	2626771	0.487	8.948	0	0	0
1	18	5	"A30"	"A30"	18680	37235	100	569	613	306	49	462	462	501	328	65	24	4	0	11197	10782	5690	52	2123	2123	2320	1427	61	88	75	0	0.000	0.000	0.000	0.000	0.000	0.000	0.000	0.000	0.000	0.000	0.000	0.000	0.000	0.000	0.012	0.017	0.026	0.025	4.193	0.012	0.025	316	2384	100	107	9074	9181	151	8659	8810	Error	Error	-6.406	107	9074	151	8659	193617	3406990	0.341	5.930	0	0	0
1	1	6	"A31"	"A31"	13575	37555	100	581	618	286	46	422	422	452	219	48	40	17	0	16324	15175	8574	56	1946	1946	2023	780	38	86	80	0	0.000	0.000	0.000	0.000	0.000	0.000	0.000	0.000	0.000	0.000	0.000	0.000	0.000	0.000	0.011	0.015	0.019	0.019	5.418	0.015	0.171	316	2384	100	159	14378	14537	196	13229	13425	Error	Error	-6.499	159	14378	196	13229	195270	4795264	0.758	16.862	0	0	0
1	2	6	"A31"	"A31"	13885	37550	100	583	619	260	42	430	430	461	303	65	30	6	0	14977	13293	6759	50	1941	1941	2077	1175	56	88	84	0	0.000	0.000	0.000	0.000	0.000	0.000	0.000	0.000	0.000	0.000	0.000	0.000	0.000	0.000	0.012	0.017	0.022	0.024	4.112	0.013	0.125	316	2384	100	153	13036	13189	189	11352	11541	Error	Error	-6.413	153	13036	189	11352	195471	4200583	0.521	9.546	0	0	0
1	3	6	"A31"	"A31"	14175	37550	100	621	653	284	43	437	437	465	224	48	44	19	0	18305	16882	8883	52	1987	1987	2543	2779	109	88	76	0	0.000	0.000	0.000	0.000	0.000	0.000	0.000	0.000	0.000	0.000	0.000	0.000	0.000	0.000	0.011	0.015	0.018	0.018	4.196	0.013	0.174	316	2384	100	184	16318	16502	216	14895	15111	Error	Error	-6.471	184	16318	216	14895	206301	5334768	0.839	5.160	0	0	0
1	4	6	"A32"	"A32"	14485	37555	100	598	948	3767	397	407	407	451	492	109	17	1	0	14614	14605	7347	50	1917	1917	1982	1075	54	90	87	0	0.000	0.000	0.000	0.000	0.000	0.000	0.000	0.000	0.000	0.000	0.000	0.000	0.000	0.000	0.015	0.043	0.021	0.021	4.630	0.027	0.007	316	2384	100	191	12697	12888	541	12688	13229	Error	Error	-6.055	191	12697	541	12688	299478	4615211	1.010	11.742	0	0	0
1	5	6	"A32"	"A32"	14795	37560	100	580	597	254	42	421	421	452	250	55	36	10	0	14297	14260	7633	53	1920	1920	2029	881	43	100	97	0	0.000	0.000	0.000	0.000	0.000	0.000	0.000	0.000	0.000	0.000	0.000	0.000	0.000	0.000	0.013	0.014	0.022	0.020	3.263	0.012	0.082	316	2384	100	159	12377	12536	176	12340	12516	Error	Error	-6.282	159	12377	176	12340	188558	4506115	0.580	13.883	0	0	0
1	6	6	"A32"	"A32"	15100	37555	100	551	584	228	39	427	427	493	1247	252	0	0	0	14550	14229	4927	34	1898	1898	1992	786	39	100	99	0	0.000	0.000	0.000	0.000	0.000	0.000	0.000	0.000	0.000	0.000	0.000	0.000	0.000	0.000	0.010	0.013	0.017	0.014	3.297	0.010	0.078	316	2384	100	124	12652	12776	157	12331	12488	Error	Error	-6.673	124	12652	157	12331	184476	4496474	0.073	15.569	0	0	0
1	7	6	"A33"	"A33"	15385	37550	100	547	669	853	127	419	419	442	203	45	37	15	0	7924	10783	7611	70	1874	1874	1904	403	21	93	90	0	0.000	0.000	0.000	0.000	0.000	0.000	0.000	0.000	0.000	0.000	0.000	0.000	0.000	0.000	0.021	0.028	0.027	0.029	4.989	0.034	0.151	316	2384	100	128	6050	6178	250	8909	9159	Error	Error	-5.563	128	6050	250	8909	211531	3407374	1.118	22.032	0	0	0
1	8	6	"A33"	"A33"	15685	37550	100	617	673	384	57	421	421	455	221	48	45	22	0	12972	14925	8161	54	1915	1915	2018	738	36	98	96	0	0.000	0.000	0.000	0.000	0.000	0.000	0.000	0.000	0.000	0.000	0.000	0.000	0.000	0.000	0.018	0.019	0.023	0.022	3.116	0.019	0.217	316	2384	100	196	11057	11253	252	13010	13262	Error	Error	-5.818	196	11057	252	13010	212607	4716179	0.986	17.489	0	0	0
1	9	6	"A33"	"A33"	16000	37550	100	633	646	291	45	427	427	457	239	52	44	19	0	11169	14663	8991	61	1938	1938	2045	736	35	98	96	0	0.000	0.000	0.000	0.000	0.000	0.000	0.000	0.000	0.000	0.000	0.000	0.000	0.000	0.000	0.022	0.017	0.021	0.020	3.696	0.015	0.206	316	2384	100	206	9231	9437	219	12725	12944	Error	Error	-5.486	206	9231	219	12725	204272	4633522	0.791	17.144	0	0	0
1	10	6	"A34"	"A34"	16290	37545	100	576	630	384	60	420	420	448	237	52	41	15	0	8648	11993	7705	64	1927	1927	1954	439	22	98	96	0	0.000	0.000	0.000	0.000	0.000	0.000	0.000	0.000	0.000	0.000	0.000	0.000	0.000	0.000	0.023	0.021	0.026	0.025	3.732	0.017	0.100	316	2384	100	156	6721	6877	210	10066	10276	Error	Error	-5.429	156	6721	210	10066	198942	3789808	0.768	22.868	0	0	0
1	11	6	"A34"	"A34"	16590	37540	100	600	640	291	45	437	437	463	230	49	40	18	0	9065	12447	7807	62	1967	1967	2206	1651	74	96	82	0	0.000	0.000	0.000	0.000	0.000	0.000	0.000	0.000	0.000	0.000	0.000	0.000	0.000	0.000	0.023	0.019	0.025	0.024	3.143	0.017	0.178	316	2384	100	163	7098	7261	203	10480	10683	Error	Error	-5.444	163	7098	203	10480	202173	3933094	0.770	6.203	0	0	0
1	12	6	"A34"	"A34"	16890	37540	100	637	661	294	44	442	442	472	282	59	38	12	0	10907	14351	8768	61	1974	1974	2076	765	36	97	95	0	0.000	0.000	0.000	0.000	0.000	0.000	0.000	0.000	0.000	0.000	0.000	0.000	0.000	0.000	0.022	0.018	0.022	0.022	2.766	0.016	0.184	316	2384	100	195	8933	9128	219	12377	12596	Error	Error	-5.518	195	8933	219	12377	208840	4534986	0.670	16.046	0	0	0
1	13	6	"A35"	"A35"	17185	37535	100	643	670	269	40	446	446	480	235	48	45	18	0	16814	15538	7643	49	1950	1950	2022	780	38	90	86	0	0.000	0.000	0.000	0.000	0.000	0.000	0.000	0.000	0.000	0.000	0.000	0.000	0.000	0.000	0.013	0.016	0.021	0.021	4.144	0.015	0.157	316	2384	100	197	14864	15061	224	13588	13812	Error	Error	-6.237	197	14864	224	13588	211690	4910059	0.809	17.328	0	0	0
1	14	6	"A35"	"A35"	17490	37535	100	578	606	261	43	442	442	494	673	136	4	0	0	12376	12899	5205	40	2052	2052	2463	2863	116	95	86	0	0.000	0.000	0.000	0.000	0.000	0.000	0.000	0.000	0.000	0.000	0.000	0.000	0.000	0.000	0.013	0.015	0.021	0.019	3.471	0.014	0.127	316	2384	100	136	10324	10460	164	10847	11011	Error	Error	-6.246	136	10324	164	10847	191518	4076162	0.166	3.645	0	0	0
1	15	6	"A35"	"A35"	17780	37540	100	634	660	281	42	451	451	482	234	48	44	18	0	16104	16194	6770	41	2072	2072	2541	2632	103	93	90	0	0.000	0.000	0.000	0.000	0.000	0.000	0.000	0.000	0.000	0.000	0.000	0.000	0.000	0.000	0.013	0.015	0.018	0.015	3.510	0.014	0.159	316	2384	100	183	14032	14215	209	14122	14331	Error	Error	-6.261	183	14032	209	14122	208428	5117210	0.761	5.187	0	0	0
1	16	6	"A36"	"A36"	18085	37530	100	568	613	277	45	454	454	502	333	66	23	5	0	8391	10713	7447	69	2118	2118	2189	697	31	88	87	0	0.000	0.000	0.000	0.000	0.000	0.000	0.000	0.000	0.000	0.000	0.000	0.000	0.000	0.000	0.018	0.018	0.028	0.028	5.851	0.014	0.066	316	2384	100	114	6273	6387	159	8595	8754	Error	Error	-5.782	114	6273	159	8595	193776	3385395	0.333	12.230	0	0	0
1	17	6	"A36"	"A36"	18390	37530	100	661	689	289	41	465	465	503	292	58	36	12	0	15676	14912	7522	50	2181	2181	2348	1350	57	90	88	0	0.000	0.000	0.000	0.000	0.000	0.000	0.000	0.000	0.000	0.000	0.000	0.000	0.000	0.000	0.015	0.018	0.021	0.022	4.377	0.016	0.165	316	2384	100	196	13495	13691	224	12731	12955	Error	Error	-6.105	196	13495	224	12731	217704	4712286	0.637	9.307	0	0	0
1	18	6	"A36"	"A36"	18685	37530	100	645	667	284	42	480	480	511	237	46	38	13	0	11913	11777	5893	50	2220	2220	2381	1230	51	88	85	0	0.000	0.000	0.000	0.000	0.000	0.000	0.000	0.000	0.000	0.000	0.000	0.000	0.000	0.000	0.017	0.020	0.027	0.028	4.515	0.014	0.078	316	2384	100	165	9693	9858	187	9557	9744	Error	Error	-5.876	165	9693	187	9557	210688	3721375	0.658	7.639	0	0	0
1	1	7	"A37"	"A37"	13580	37870	100	648	668	282	42	434	434	461	220	47	49	20	0	13166	13265	6138	46	2013	2013	2072	673	32	95	89	0	0.000	0.000	0.000	0.000	0.000	0.000	0.000	0.000	0.000	0.000	0.000	0.000	0.000	0.000	0.019	0.021	0.025	0.026	3.662	0.017	0.156	316	2384	100	214	11153	11367	234	11252	11486	Error	Error	-5.704	214	11153	234	11252	211240	4191729	0.941	16.632	0	0	0
1	2	7	"A37"	"A37"	13890	37860	100	601	621	255	41	440	440	471	231	49	38	14	0	11871	12198	4695	38	2040	2040	2408	2003	83	92	89	0	0.000	0.000	0.000	0.000	0.000	0.000	0.000	0.000	0.000	0.000	0.000	0.000	0.000	0.000	0.016	0.018	0.024	0.020	3.450	0.016	0.141	316	2384	100	161	9831	9992	181	10158	10339	Error	Error	-5.932	161	9831	181	10158	196108	3854430	0.649	4.888	0	0	0
1	3	7	"A37"	"A37"	14190	37860	100	684	730	461	63	432	432	464	243	52	51	18	0	14990	15547	4548	29	2068	2068	2650	2685	101	98	96	0	0.000	0.000	0.000	0.000	0.000	0.000	0.000	0.000	0.000	0.000	0.000	0.000	0.000	0.000	0.020	0.022	0.022	0.018	2.846	0.018	0.130	316	2384	100	252	12922	13174	298	13479	13777	Error	Error	-5.680	252	12922	298	13479	230565	4912858	1.095	4.803	0	0	0
1	4	7	"A38"	"A38"	14490	37855	100	783	788	305	38	418	418	444	216	48	70	40	0	27375	24313	10244	42	1975	1975	2030	688	33	96	94	0	0.000	0.000	0.000	0.000	0.000	0.000	0.000	0.000	0.000	0.000	0.000	0.000	0.000	0.000	0.014	0.017	0.017	0.017	2.726	0.015	0.363	316	2384	100	365	25400	25765	370	22338	22708	Error	Error	-6.121	365	25400	370	22338	248976	7682952	1.593	32.388	0	0	0
1	5	7	"A38"	"A38"	14795	37855	100	629	662	268	40	431	431	477	401	84	21	3	0	16924	17041	7325	42	1956	1956	2077	1074	51	94	92	0	0.000	0.000	0.000	0.000	0.000	0.000	0.000	0.000	0.000	0.000	0.000	0.000	0.000	0.000	0.013	0.015	0.018	0.016	3.709	0.014	0.186	316	2384	100	198	14968	15166	231	15085	15316	Error	Error	-6.240	198	14968	231	15085	209217	5384956	0.461	13.933	0	0	0
1	6	7	"A38"	"A38"	15095	37855	100	713	744	311	41	441	441	470	231	49	56	26	0	18912	18260	6276	34	1994	1994	2059	791	38	98	97	0	0.000	0.000	0.000	0.000	0.000	0.000	0.000	0.000	0.000	0.000	0.000	0.000	0.000	0.000	0.016	0.019	0.020	0.018	2.830	0.017	0.214	316	2384	100	272	16918	17190	303	16266	16569	Error	Error	-5.959	272	16918	303	16266	235112	5770081	1.186	20.482	0	0	0
1	7	7	"A39"	"A39"	15380	37850	100	523	566	265	46	434	434	455	214	47	31	12	0	6600	9519	7443	78	1920	1920	1979	650	32	87	82	0	0.000	0.000	0.000	0.000	0.000	0.000	0.000	0.000	0.000	0.000	0.000	0.000	0.000	0.000	0.019	0.017	0.032	0.036	4.591	0.014	0.097	316	2384	100	89	4680	4769	132	7599	7731	Error	Error	-5.717	89	4680	132	7599	178728	3007943	0.519	11.600	0	0	0
1	8	7	"A39"	"A39"	15690	37850	100	571	605	265	43	418	418	448	211	47	42	20	0	10626	12006	6631	55	1951	1951	2277	1804	79	93	81	0	0.000	0.000	0.000	0.000	0.000	0.000	0.000	0.000	0.000	0.000	0.000	0.000	0.000	0.000	0.018	0.019	0.026	0.024	3.208	0.015	0.139	316	2384	100	153	8675	8828	187	10055	10242	Error	Error	-5.825	153	8675	187	10055	191118	3793887	0.744	5.393	0	0	0
1	9	7	"A39"	"A39"	15990	37850	100	592	618	268	43	430	430	453	216	47	42	16	0	12948	14172	8059	56	1947	1947	2203	1568	71	96	87	0	0.000	0.000	0.000	0.000	0.000	0.000	0.000	0.000	0.000	0.000	0.000	0.000	0.000	0.000	0.015	0.015	0.020	0.018	3.064	0.015	0.172	316	2384	100	162	11001	11163	188	12225	12413	Error	Error	-6.085	162	11001	188	12225	195156	4478194	0.764	7.633	0	0	0
1	10	7	"A40"	"A40"	16290	37855	100	612	639	275	43	423	423	450	208	46	47	22	0	13045	14719	8514	57	1912	1912	1945	407	20	98	97	0	0.000	0.000	0.000	0.000	0.000	0.000	0.000	0.000	0.000	0.000	0.000	0.000	0.000	0.000	0.017	0.017	0.021	0.020	3.321	0.015	0.183	316	2384	100	189	11133	11322	216	12807	13023	Error	Error	-5.880	189	11133	216	12807	202001	4651085	0.909	31.386	0	0	0
1	11	7	"A40"	"A40"	16605	37855	100	608	638	273	42	436	436	466	235	50	40	14	0	12546	14302	9373	65	1947	1947	2016	624	30	100	97	0	0.000	0.000	0.000	0.000	0.000	0.000	0.000	0.000	0.000	0.000	0.000	0.000	0.000	0.000	0.016	0.016	0.020	0.021	3.201	0.013	0.127	316	2384	100	172	10599	10771	202	12355	12557	Error	Error	-5.945	172	10599	202	12355	201520	4519492	0.732	19.689	0	0	0
1	12	7	"A40"	"A40"	16905	37850	100	603	633	283	44	425	425	459	221	48	43	16	0	13143	14982	8756	58	1975	1975	2049	682	33	98	96	0	0.000	0.000	0.000	0.000	0.000	0.000	0.000	0.000	0.000	0.000	0.000	0.000	0.000	0.000	0.016	0.016	0.020	0.020	3.864	0.012	0.130	316	2384	100	178	11168	11346	208	13007	13215	Error	Error	-5.971	178	11168	208	13007	199985	4734404	0.787	18.963	0	0	0
1	13	7	"A41"	"A41"	17185	37840	100	678	712	318	44	438	438	469	231	49	50	24	0	19054	18837	9793	51	2001	2001	2080	1098	52	88	84	0	0.000	0.000	0.000	0.000	0.000	0.000	0.000	0.000	0.000	0.000	0.000	0.000	0.000	0.000	0.014	0.016	0.020	0.023	3.568	0.014	0.211	316	2384	100	240	17053	17293	274	16836	17110	Error	Error	-6.151	240	17053	274	16836	225050	5952383	1.052	15.261	0	0	0
1	14	7	"A41"	"A41"	17490	37845	100	633	645	248	38	441	441	469	235	50	42	15	0	16324	16444	5099	31	2067	2067	2309	1655	71	100	98	0	0.000	0.000	0.000	0.000	0.000	0.000	0.000	0.000	0.000	0.000	0.000	0.000	0.000	0.000	0.013	0.014	0.018	0.015	2.918	0.013	0.117	316	2384	100	192	14257	14449	204	14377	14581	Error	Error	-6.214	192	14257	204	14377	203817	5196389	0.749	8.541	0	0	0
1	15	7	"A41"	"A41"	17795	37840	100	620	653	280	42	440	440	478	273	57	36	12	0	12989	13611	5769	42	2094	2094	2276	1509	66	93	92	0	0.000	0.000	0.000	0.000	0.000	0.000	0.000	0.000	0.000	0.000	0.000	0.000	0.000	0.000	0.017	0.018	0.022	0.020	3.025	0.018	0.158	316	2384	100	180	10895	11075	213	11517	11730	Error	Error	-5.920	180	10895	213	11517	206390	4301107	0.641	7.512	0	0	0
1	16	7	"A42"	"A42"	18090	37835	100	573	618	312	50	461	461	492	251	51	31	12	0	6583	8986	7107	79	2126	2126	2164	585	27	85	79	0	0.000	0.000	0.000	0.000	0.000	0.000	0.000	0.000	0.000	0.000	0.000	0.000	0.000	0.000	0.025	0.023	0.037	0.047	5.041	0.023	0.170	316	2384	100	112	4457	4569	157	6860	7017	Error	Error	-5.315	112	4457	157	6860	195181	2839466	0.502	11.662	0	0	0
1	17	7	"A42"	"A42"	18395	37840	100	706	740	302	40	476	476	502	238	47	48	21	0	15637	16588	8327	50	2172	2172	2245	725	32	97	97	0	0.000	0.000	0.000	0.000	0.000	0.000	0.000	0.000	0.000	0.000	0.000	0.000	0.000	0.000	0.017	0.018	0.021	0.021	2.752	0.018	0.228	316	2384	100	230	13465	13695	264	14416	14680	Error	Error	-5.871	230	13465	264	14416	233795	5241684	1.000	19.783	0	0	0
1	18	7	"A42"	"A42"	18680	37845	100	637	676	291	43	494	494	525	277	52	30	10	0	11922	11836	5232	44	2231	2231	2507	1794	71	91	85	0	0.000	0.000	0.000	0.000	0.000	0.000	0.000	0.000	0.000	0.000	0.000	0.000	0.000	0.000	0.015	0.019	0.024	0.023	3.925	0.016	0.082	316	2384	100	143	9691	9834	182	9605	9787	Error	Error	-6.083	143	9691	182	9605	213465	3740031	0.545	5.200	0	0	0
1	1	8	"A43"	"A43"	13585	38160	100	643	895	2314	258	433	433	457	220	48	49	25	0	19894	17245	8962	51	2081	2081	2144	603	28	96	92	0	0.000	0.000	0.000	0.000	0.000	0.000	0.000	0.000	0.000	0.000	0.000	0.000	0.000	0.000	0.012	0.030	0.022	0.021	3.325	0.055	0.135	316	2384	100	210	17813	18023	462	15164	15626	Error	Error	-6.406	210	17813	462	15164	282693	5449524	1.991	25.043	0	0	0
1	2	8	"A43"	"A43"	13885	38165	100	719	745	305	40	423	423	459	219	47	63	30	0	24558	23472	6664	28	2087	2087	2422	1732	71	99	96	0	0.000	0.000	0.000	0.000	0.000	0.000	0.000	0.000	0.000	0.000	0.000	0.000	0.000	0.000	0.013	0.015	0.016	0.014	2.576	0.014	0.249	316	2384	100	296	22471	22767	322	21385	21707	Error	Error	-6.246	296	22471	322	21385	235388	7417161	1.306	12.154	0	0	0
1	3	8	"A43"	"A43"	14180	38160	100	693	712	269	37	428	428	460	231	50	55	25	0	24945	21991	9786	44	2072	2072	2479	2554	103	97	91	0	0.000	0.000	0.000	0.000	0.000	0.000	0.000	0.000	0.000	0.000	0.000	0.000	0.000	0.000	0.012	0.014	0.015	0.014	2.586	0.013	0.282	316	2384	100	265	22873	23138	284	19919	20203	Error	Error	-6.432	265	22873	284	19919	224866	6949312	1.091	7.640	0	0	0
1	4	8	"A44"	"A44"	14495	38150	100	622	647	278	42	418	418	443	214	48	48	21	0	18533	16543	6913	41	1975	1975	2031	565	27	96	92	0	0.000	0.000	0.000	0.000	0.000	0.000	0.000	0.000	0.000	0.000	0.000	0.000	0.000	0.000	0.012	0.016	0.019	0.018	3.266	0.014	0.153	316	2384	100	204	16558	16762	229	14568	14797	Error	Error	-6.343	204	16558	229	14568	204343	5227694	0.953	25.685	0	0	0
1	5	8	"A44"	"A44"	14795	38145	100	613	632	276	43	429	429	464	268	57	38	13	0	15661	14472	7544	52	1997	1997	2236	1703	76	88	85	0	0.000	0.000	0.000	0.000	0.000	0.000	0.000	0.000	0.000	0.000	0.000	0.000	0.000	0.000	0.013	0.016	0.023	0.021	4.180	0.015	0.157	316	2384	100	184	13664	13848	203	12475	12678	Error	Error	-6.215	184	13664	203	12475	199773	4573090	0.627	7.185	0	0	0
1	6	8	"A44"	"A44"	15095	38145	100	590	606	252	41	419	419	443	207	46	45	20	0	14594	13344	6157	46	2029	2029	2179	1137	52	92	89	0	0.000	0.000	0.000	0.000	0.000	0.000	0.000	0.000	0.000	0.000	0.000	0.000	0.000	0.000	0.014	0.017	0.023	0.020	3.590	0.014	0.128	316	2384	100	171	12565	12736	187	11315	11502	Error	Error	-6.199	171	12565	187	11315	191400	4216705	0.787	9.820	0	0	0
1	7	8	"A45"	"A45"	15385	38145	100	582	635	276	43	423	423	453	224	49	40	21	0	15930	14095	8268	58	1982	1982	2075	872	42	80	76	0	0.000	0.000	0.000	0.000	0.000	0.000	0.000	0.000	0.000	0.000	0.000	0.000	0.000	0.000	0.011	0.018	0.022	0.026	4.979	0.016	0.177	316	2384	100	159	13948	14107	212	12113	12325	Error	Error	-6.455	159	13948	212	12113	200632	4454044	0.813	13.784	0	0	0
1	8	8	"A45"	"A45"	15700	38145	100	576	604	257	42	430	430	459	245	53	34	12	0	14819	13813	6748	48	1987	1987	2059	679	32	98	98	0	0.000	0.000	0.000	0.000	0.000	0.000	0.000	0.000	0.000	0.000	0.000	0.000	0.000	0.000	0.011	0.015	0.020	0.018	2.662	0.014	0.123	316	2384	100	146	12832	12978	174	11826	12000	Error	Error	-6.458	146	12832	174	11826	190791	4364968	0.592	17.311	0	0	0
1	9	8	"A45"	"A45"	15995	38145	100	597	628	268	42	433	433	471	375	79	23	2	0	16355	15739	6699	42	2021	2021	2266	1746	77	98	89	0	0.000	0.000	0.000	0.000	0.000	0.000	0.000	0.000	0.000	0.000	0.000	0.000	0.000	0.000	0.011	0.014	0.020	0.017	3.044	0.011	0.029	316	2384	100	164	14334	14498	195	13718	13913	Error	Error	-6.450	164	14334	195	13718	198555	4973401	0.419	7.716	0	0	0
1	10	8	"A47"	"A47"	16290	38145	100	619	672	323	48	436	436	465	221	47	44	22	0	17327	16541	7097	42	2051	2051	2149	693	32	96	93	0	0.000	0.000	0.000	0.000	0.000	0.000	0.000	0.000	0.000	0.000	0.000	0.000	0.000	0.000	0.012	0.016	0.020	0.019	3.311	0.014	0.136	316	2384	100	183	15276	15459	236	14490	14726	Error	Error	-6.383	183	15276	236	14490	212396	5226842	0.937	20.768	0	0	0
1	11	8	"A47"	"A47"	16600	38145	100	650	677	269	39	437	437	457	211	46	50	24	0	16009	16025	6175	38	2075	2075	2245	1237	55	100	97	0	0.000	0.000	0.000	0.000	0.000	0.000	0.000	0.000	0.000	0.000	0.000	0.000	0.000	0.000	0.015	0.017	0.019	0.017	3.166	0.015	0.172	316	2384	100	213	13934	14147	240	13950	14190	Error	Error	-6.032	213	13934	240	13950	214000	5064017	1.043	11.140	0	0	0
1	12	8	"A47"	"A47"	16905	38145	100	626	663	268	40	441	441	470	222	47	46	21	0	16608	16867	7183	42	2075	2075	2145	669	31	100	100	0	0.000	0.000	0.000	0.000	0.000	0.000	0.000	0.000	0.000	0.000	0.000	0.000	0.000	0.000	0.013	0.015	0.018	0.015	3.118	0.014	0.166	316	2384	100	185	14533	14718	222	14792	15014	Error	Error	-6.296	185	14533	222	14792	209567	5330050	0.869	22.006	0	0	0
1	13	8	"A48"	"A48"	17200	38140	100	700	730	294	40	438	438	470	226	48	55	28	0	25849	22768	11640	51	2045	2045	2079	466	22	97	94	0	0.000	0.000	0.000	0.000	0.000	0.000	0.000	0.000	0.000	0.000	0.000	0.000	0.000	0.000	0.011	0.014	0.016	0.015	3.117	0.013	0.267	316	2384	100	262	23804	24066	292	20723	21015	Error	Error	-6.505	262	23804	292	20723	230583	7194546	1.150	44.397	0	0	0
1	14	8	"A48"	"A48"	17510	38140	100	752	797	355	44	448	448	477	226	47	61	34	0	26608	23431	10694	45	2134	2134	2235	1017	45	96	94	0	0.000	0.000	0.000	0.000	0.000	0.000	0.000	0.000	0.000	0.000	0.000	0.000	0.000	0.000	0.012	0.016	0.017	0.017	2.987	0.014	0.082	316	2384	100	304	24474	24778	349	21297	21646	Error	Error	-6.331	304	24474	349	21297	251884	7404108	1.416	20.842	0	0	0
1	15	8	"A48"	"A48"	17805	38140	100	726	772	319	41	457	457	552	1655	299	0	0	0	26755	23391	10288	43	2127	2127	2208	1047	47	97	95	0	0.000	0.000	0.000	0.000	0.000	0.000	0.000	0.000	0.000	0.000	0.000	0.000	0.000	0.000	0.011	0.015	0.017	0.016	2.399	0.014	0.255	316	2384	100	269	24628	24897	315	21264	21579	Error	Error	-6.517	269	24628	315	21264	243954	7391680	0.133	20.232	0	0	0
1	16	8	"A49"	"A49"	18090	38135	100	672	708	307	43	453	453	486	284	58	44	14	0	15475	14892	7321	49	2101	2101	2143	547	25	93	90	0	0.000	0.000	0.000	0.000	0.000	0.000	0.000	0.000	0.000	0.000	0.000	0.000	0.000	0.000	0.016	0.020	0.026	0.024	3.220	0.019	0.249	316	2384	100	219	13374	13593	255	12791	13046	Error	Error	-5.932	219	13374	255	12791	223881	4705728	0.782	23.307	0	0	0
1	17	8	"A49"	"A49"	18395	38130	100	614	633	266	42	474	474	497	228	45	36	15	0	15144	13959	8091	57	2175	2175	2290	956	41	81	76	0	0.000	0.000	0.000	0.000	0.000	0.000	0.000	0.000	0.000	0.000	0.000	0.000	0.000	0.000	0.011	0.013	0.021	0.024	4.446	0.013	0.114	316	2384	100	140	12969	13109	159	11784	11943	Error	Error	-6.533	140	12969	159	11784	200122	4411005	0.596	12.206	0	0	0
1	18	8	"A49"	"A49"	18700	38130	100	633	690	330	47	489	489	528	320	60	28	8	0	13959	13628	5799	42	2296	2296	2406	898	37	93	92	0	0.000	0.000	0.000	0.000	0.000	0.000	0.000	0.000	0.000	0.000	0.000	0.000	0.000	0.000	0.012	0.018	0.021	0.021	3.663	0.015	0.096	316	2384	100	144	11663	11807	201	11332	11533	Error	Error	-6.340	144	11663	201	11332	218144	4306591	0.506	12.497	0	0	0
1	1	9	"A50"	"A50"	13590	38460	100	572	619	293	47	429	429	471	375	79	23	4	0	8789	11171	7263	65	2151	2151	2257	1443	63	88	80	0	0.000	0.000	0.000	0.000	0.000	0.000	0.000	0.000	0.000	0.000	0.000	0.000	0.000	0.000	0.022	0.021	0.030	0.028	4.053	0.018	0.159	316	2384	100	143	6638	6781	190	9020	9210	Error	Error	-5.537	143	6638	190	9020	195666	3530131	0.395	6.177	0	0	0
1	2	9	"A50"	"A50"	13905	38455	100	622	650	278	42	437	437	462	222	48	43	16	0	11735	14495	7976	55	2107	2107	2143	486	22	98	98	0	0.000	0.000	0.000	0.000	0.000	0.000	0.000	0.000	0.000	0.000	0.000	0.000	0.000	0.000	0.019	0.017	0.020	0.018	3.418	0.016	0.171	316	2384	100	185	9628	9813	213	12388	12601	Error	Error	-5.702	185	9628	213	12388	205510	4580280	0.847	25.416	0	0	0
1	3	9	"A50"	"A50"	14205	38455	100	665	825	1411	171	444	444	471	216	45	50	25	0	14242	15643	7745	49	2106	2106	2174	710	32	100	100	0	0.000	0.000	0.000	0.000	0.000	0.000	0.000	0.000	0.000	0.000	0.000	0.000	0.000	0.000	0.018	0.028	0.023	0.021	2.844	0.031	0.086	316	2384	100	221	12136	12357	381	13537	13918	Error	Error	-5.779	221	12136	381	13537	260618	4943243	1.639	18.970	0	0	0
1	4	9	"A51"	"A51"	14505	38450	100	644	670	280	41	432	432	467	241	51	44	18	0	15518	15419	7892	51	2048	2048	2077	480	23	94	90	0	0.000	0.000	0.000	0.000	0.000	0.000	0.000	0.000	0.000	0.000	0.000	0.000	0.000	0.000	0.016	0.018	0.022	0.024	3.946	0.015	0.181	316	2384	100	212	13470	13682	238	13371	13609	Error	Error	-5.990	212	13470	238	13371	211575	4872411	0.842	27.796	0	0	0
1	5	9	"A51"	"A51"	14805	38455	100	663	704	268	38	455	455	519	1029	198	0	0	0	17677	18087	5466	30	2074	2074	2254	1635	72	99	98	0	0.000	0.000	0.000	0.000	0.000	0.000	0.000	0.000	0.000	0.000	0.000	0.000	0.000	0.000	0.013	0.016	0.018	0.015	2.596	0.031	0.027	316	2384	100	208	15603	15811	249	16013	16262	Error	Error	-6.229	208	15603	249	16013	222499	5715440	0.180	9.684	0	0	0
1	6	9	"A51"	"A51"	15095	38460	100	645	672	309	45	435	435	463	255	55	43	16	0	15038	14381	6017	41	2071	2071	2219	1230	55	93	89	0	0.000	0.000	0.000	0.000	0.000	0.000	0.000	0.000	0.000	0.000	0.000	0.000	0.000	0.000	0.016	0.019	0.024	0.022	3.091	0.019	0.206	316	2384	100	210	12967	13177	237	12310	12547	Error	Error	-5.948	210	12967	237	12310	212313	4544393	0.820	9.888	0	0	0
1	7	9	"A52"	"A52"	15400	38445	100	615	612	259	42	448	448	478	356	74	22	2	0	11064	10359	4192	40	2059	2059	2096	443	21	94	90	0	0.000	0.000	0.000	0.000	0.000	0.000	0.000	0.000	0.000	0.000	0.000	0.000	0.000	0.000	0.019	0.020	0.031	0.032	3.451	0.019	0.113	316	2384	100	167	9005	9172	164	8300	8464	Error	Error	-5.753	167	9005	164	8300	193531	3273290	0.376	18.652	0	0	0
1	8	9	"A52"	"A52"	15705	38445	100	565	604	258	42	453	453	481	223	46	37	12	0	9823	9819	3472	35	2104	2104	2241	1168	52	91	89	0	0.000	0.000	0.000	0.000	0.000	0.000	0.000	0.000	0.000	0.000	0.000	0.000	0.000	0.000	0.015	0.020	0.031	0.025	3.419	0.017	0.099	316	2384	100	112	7719	7831	151	7715	7866	Error	Error	-6.107	112	7719	151	7715	190721	3102877	0.552	6.488	0	0	0
1	9	9	"A52"	"A52"	16015	38450	100	648	671	255	38	454	454	482	278	57	37	10	0	12153	12634	3564	28	2097	2097	2222	940	42	98	97	0	0.000	0.000	0.000	0.000	0.000	0.000	0.000	0.000	0.000	0.000	0.000	0.000	0.000	0.000	0.019	0.021	0.025	0.020	3.108	0.017	0.132	316	2384	100	194	10056	10250	217	10537	10754	Error	Error	-5.696	194	10056	217	10537	211892	3992499	0.680	11.077	0	0	0
1	10	9	"A53"	"A53"	16295	38485	100	591	624	287	45	479	479	661	2567	388	0	0	0	9703	9330	6706	71	2167	2167	2889	3913	135	54	49	0	0.000	0.000	0.000	0.000	0.000	0.000	0.000	0.000	0.000	0.000	0.000	0.000	0.000	0.000	0.015	0.020	0.037	0.051	5.445	0.183	0.192	316	2384	100	112	7536	7648	145	7163	7308	Error	Error	-6.072	112	7536	145	7163	197242	2948178	-0.014	1.646	0	0	0
1	11	9	"A53"	"A53"	16620	38445	100	647	680	279	41	463	463	490	234	47	42	18	0	13380	12983	4067	31	2182	2182	2289	1001	43	96	95	0	0.000	0.000	0.000	0.000	0.000	0.000	0.000	0.000	0.000	0.000	0.000	0.000	0.000	0.000	0.016	0.020	0.025	0.023	2.848	0.018	0.141	316	2384	100	184	11198	11382	217	10801	11018	Error	Error	-5.927	184	11198	217	10801	214952	4102723	0.812	10.683	0	0	0
1	12	9	"A53"	"A53"	16915	38445	100	620	670	284	42	463	463	495	237	47	38	20	0	12823	12822	4052	31	2197	2197	2269	1004	44	97	97	0	0.000	0.000	0.000	0.000	0.000	0.000	0.000	0.000	0.000	0.000	0.000	0.000	0.000	0.000	0.015	0.019	0.025	0.021	3.355	0.018	0.137	316	2384	100	157	10626	10783	207	10625	10832	Error	Error	-6.081	157	10626	207	10625	211607	4051711	0.738	10.511	0	0	0
1	13	9	"A54"	"A54"	17205	38445	100	627	650	269	41	470	470	501	236	47	39	12	0	10765	10597	3752	35	2169	2169	2199	457	20	97	94	0	0.000	0.000	0.000	0.000	0.000	0.000	0.000	0.000	0.000	0.000	0.000	0.000	0.000	0.000	0.018	0.021	0.033	0.027	3.019	0.017	0.076	316	2384	100	157	8596	8753	180	8428	8608	Error	Error	-5.775	157	8596	180	8428	205262	3348650	0.631	18.376	0	0	0
1	14	9	"A54"	"A54"	17510	38450	100	668	704	280	39	463	463	495	225	45	46	22	0	13370	14269	4671	32	2221	2221	2342	1092	46	99	98	0	0.000	0.000	0.000	0.000	0.000	0.000	0.000	0.000	0.000	0.000	0.000	0.000	0.000	0.000	0.018	0.020	0.025	0.020	2.785	0.016	0.153	316	2384	100	205	11149	11354	241	12048	12289	Error	Error	-5.765	205	11149	241	12048	222545	4508858	0.929	10.922	0	0	0
1	15	9	"A54"	"A54"	17805	38450	100	673	700	269	38	474	474	500	229	45	47	20	0	12546	13595	4597	33	2249	2249	2371	1058	44	100	99	0	0.000	0.000	0.000	0.000	0.000	0.000	0.000	0.000	0.000	0.000	0.000	0.000	0.000	0.000	0.019	0.020	0.025	0.022	2.733	0.016	0.149	316	2384	100	199	10297	10496	226	11346	11572	Error	Error	-5.693	199	10297	226	11346	221244	4295979	0.873	10.609	0	0	0
1	16	9	"A55"	"A55"	18110	38445	100	606	631	265	41	480	480	508	239	47	31	9	0	7701	8402	3960	47	2227	2227	2271	508	22	95	92	0	0.000	0.000	0.000	0.000	0.000	0.000	0.000	0.000	0.000	0.000	0.000	0.000	0.000	0.000	0.023	0.024	0.036	0.035	3.627	0.021	0.073	316	2384	100	126	5474	5600	151	6175	6326	Error	Error	-5.441	126	5474	151	6175	199473	2655023	0.515	12.069	0	0	0
1	17	9	"A55"	"A55"	18410	38440	100	714	750	297	39	497	497	526	327	62	37	9	0	15627	14597	5805	39	2306	2306	2490	1431	57	95	92	0	0.000	0.000	0.000	0.000	0.000	0.000	0.000	0.000	0.000	0.000	0.000	0.000	0.000	0.000	0.016	0.021	0.024	0.023	2.963	0.020	0.204	316	2384	100	217	13321	13538	253	12291	12544	Error	Error	-5.940	217	13321	253	12291	237118	4612699	0.685	8.461	0	0	0
1	18	9	"A55"	"A55"	18710	38440	100	649	682	276	40	510	510	554	390	70	22	1	0	13041	13090	5199	39	2379	2379	2528	1427	56	96	91	0	0.000	0.000	0.000	0.000	0.000	0.000	0.000	0.000	0.000	0.000	0.000	0.000	0.000	0.000	0.013	0.016	0.026	0.021	3.244	0.026	0.095	316	2384	100	139	10662	10801	172	10711	10883	Error	Error	-6.261	139	10662	172	10711	215668	4136291	0.328	7.402	0	0	0
1	1	10	"A56"	"A56"	13605	38755	100	515	545	282	51	415	415	447	214	47	32	10	0	4639	6633	4538	68	2116	2116	2153	497	23	92	83	0	0.000	0.000	0.000	0.000	0.000	0.000	0.000	0.000	0.000	0.000	0.000	0.000	0.000	0.000	0.040	0.029	0.059	0.062	4.132	0.016	0.046	316	2384	100	100	2523	2623	130	4517	4647	Error	Error	-4.657	100	2523	130	4517	172151	2096150	0.458	9.014	0	0	0
1	2	10	"A56"	"A56"	13915	38750	100	615	650	258	39	422	422	451	218	48	46	18	0	14804	14285	5168	36	2118	2118	2390	1603	67	94	93	0	0.000	0.000	0.000	0.000	0.000	0.000	0.000	0.000	0.000	0.000	0.000	0.000	0.000	0.000	0.015	0.019	0.020	0.019	3.564	0.014	0.131	316	2384	100	193	12686	12879	228	12167	12395	Error	Error	-6.038	193	12686	228	12167	205283	4513953	0.913	7.420	0	0	0
1	3	10	"A56"	"A56"	14215	38750	100	633	661	283	42	437	437	465	228	49	45	19	0	15093	14879	5242	35	2072	2072	2269	1430	63	98	96	0	0.000	0.000	0.000	0.000	0.000	0.000	0.000	0.000	0.000	0.000	0.000	0.000	0.000	0.000	0.015	0.017	0.021	0.018	3.043	0.016	0.139	316	2384	100	196	13021	13217	224	12807	13031	Error	Error	-6.054	196	13021	224	12807	208845	4701747	0.860	8.818	0	0	0
1	4	10	"A57"	"A57"	14505	38755	100	636	678	280	41	421	421	456	241	52	46	20	0	16523	16167	6833	42	1987	1987	2022	413	20	98	94	0	0.000	0.000	0.000	0.000	0.000	0.000	0.000	0.000	0.000	0.000	0.000	0.000	0.000	0.000	0.015	0.018	0.020	0.018	3.324	0.016	0.172	316	2384	100	215	14536	14751	257	14180	14437	Error	Error	-6.079	215	14536	257	14180	214281	5108722	0.921	34.249	0	0	0
1	5	10	"A57"	"A57"	14810	38755	100	596	620	264	42	420	420	448	213	47	43	15	0	15662	15201	5296	34	2001	2001	2292	1829	79	98	97	0	0.000	0.000	0.000	0.000	0.000	0.000	0.000	0.000	0.000	0.000	0.000	0.000	0.000	0.000	0.013	0.015	0.021	0.017	3.014	0.012	0.117	316	2384	100	176	13661	13837	200	13200	13400	Error	Error	-6.278	176	13661	200	13200	195976	4803565	0.808	7.058	0	0	0
1	6	10	"A57"	"A57"	15120	38755	100	621	650	276	42	426	426	456	218	47	47	20	0	15151	14861	5331	35	2023	2023	2190	1199	54	100	99	0	0.000	0.000	0.000	0.000	0.000	0.000	0.000	0.000	0.000	0.000	0.000	0.000	0.000	0.000	0.015	0.017	0.020	0.017	3.241	0.015	0.171	316	2384	100	195	13128	13323	224	12838	13062	Error	Error	-6.073	195	13128	224	12838	205310	4696118	0.890	10.568	0	0	0
1	7	10	"A58"	"A58"	15410	38750	100	596	622	241	38	434	434	459	213	46	42	18	0	11177	11639	5098	43	2033	2033	2045	418	20	96	94	0	0.000	0.000	0.000	0.000	0.000	0.000	0.000	0.000	0.000	0.000	0.000	0.000	0.000	0.000	0.018	0.020	0.026	0.025	3.634	0.016	0.114	316	2384	100	162	9144	9306	188	9606	9794	Error	Error	-5.819	162	9144	188	9606	196447	3677970	0.765	22.952	0	0	0
1	8	10	"A58"	"A58"	15715	38745	100	605	637	283	44	445	445	491	766	156	3	0	0	12459	12321	5622	45	2042	2042	2246	1291	57	91	89	0	0.000	0.000	0.000	0.000	0.000	0.000	0.000	0.000	0.000	0.000	0.000	0.000	0.000	0.000	0.015	0.019	0.026	0.025	3.497	0.016	0.127	316	2384	100	160	10417	10577	192	10279	10471	Error	Error	-6.025	160	10417	192	10279	201431	3893578	0.191	7.804	0	0	0
1	9	10	"A58"	"A58"	16015	38750	100	642	665	256	38	444	444	467	225	48	45	18	0	14178	14240	4700	33	2060	2060	2203	989	44	99	98	0	0.000	0.000	0.000	0.000	0.000	0.000	0.000	0.000	0.000	0.000	0.000	0.000	0.000	0.000	0.016	0.018	0.022	0.019	2.792	0.017	0.168	316	2384	100	198	12118	12316	221	12180	12401	Error	Error	-5.936	198	12118	221	12180	210263	4499843	0.880	12.171	0	0	0
1	10	10	"A59"	"A59"	16310	38745	100	2141	2328	1183	50	445	445	474	217	45	96	92	0	15358	14943	3172	21	2052	2052	2084	441	21	100	100	0	0.000	0.000	0.000	0.000	0.000	0.000	0.000	0.000	0.000	0.000	0.000	0.000	0.000	0.000	0.127	0.146	0.129	0.122	1.850	0.143	0.654	316	2384	100	1696	13306	15002	1883	12891	14774	Error	Error	-2.972	1696	13306	1883	12891	735490	4722123	8.544	29.159	0	0	0
1	11	10	"A59"	"A59"	16615	38745	100	3228	3171	1779	56	466	466	496	247	49	92	82	0	15291	14797	3684	24	2126	2126	2324	1380	59	100	100	0	0.000	0.000	0.000	0.000	0.000	0.000	0.000	0.000	0.000	0.000	0.000	0.000	0.000	0.000	0.210	0.213	0.191	0.154	2.564	0.198	0.601	316	2384	100	2762	13165	15927	2705	12671	15376	Error	Error	-2.253	2762	13165	2705	12671	1001937	4675962	10.830	9.038	0	0	0
1	12	10	"A59"	"A59"	16915	38740	100	2446	2627	1461	55	476	476	519	315	60	92	83	0	16570	15857	3656	23	2164	2164	2461	1540	62	98	98	0	0.000	0.000	0.000	0.000	0.000	0.000	0.000	0.000	0.000	0.000	0.000	0.000	0.000	0.000	0.137	0.157	0.129	0.120	2.388	0.143	0.576	316	2384	100	1970	14406	16376	2151	13693	15844	Error	Error	-2.870	1970	14406	2151	13693	830044	5010834	6.692	8.699	0	0	0
1	13	10	"A60"	"A60"	17205	38740	100	505	547	241	44	450	450	476	224	47	25	8	0	5756	6485	3764	58	2072	2072	2111	407	19	92	86	0	0.000	0.000	0.000	0.000	0.000	0.000	0.000	0.000	0.000	0.000	0.000	0.000	0.000	0.000	0.015	0.022	0.046	0.044	4.279	0.016	0.035	316	2384	100	55	3684	3739	97	4413	4510	Error	Error	-6.066	55	3684	97	4413	172964	2049289	0.317	10.747	0	0	0
1	14	10	"A60"	"A60"	17510	38745	100	586	610	302	49	458	458	489	235	48	31	12	0	7646	9158	5989	65	2146	2146	2209	586	26	96	93	0	0.000	0.000	0.000	0.000	0.000	0.000	0.000	0.000	0.000	0.000	0.000	0.000	0.000	0.000	0.023	0.022	0.034	0.035	3.406	0.015	0.070	316	2384	100	128	5500	5628	152	7012	7164	Error	Error	-5.425	128	5500	152	7012	192602	2893810	0.515	11.858	0	0	0
1	15	10	"A60"	"A60"	17810	38740	100	541	587	260	44	469	469	495	229	46	30	10	0	7508	8676	6005	69	2164	2164	2218	592	26	92	87	0	0.000	0.000	0.000	0.000	0.000	0.000	0.000	0.000	0.000	0.000	0.000	0.000	0.000	0.000	0.013	0.018	0.037	0.036	3.940	0.017	0.091	316	2384	100	72	5344	5416	118	6512	6630	Error	Error	-6.214	72	5344	118	6512	185606	2741761	0.402	10.909	0	0	0
1	16	10	"A61"	"A61"	18110	38735	100	616	687	373	54	472	472	502	236	47	37	17	0	11542	11606	5565	47	2219	2219	2255	555	24	93	91	0	0.000	0.000	0.000	0.000	0.000	0.000	0.000	0.000	0.000	0.000	0.000	0.000	0.000	0.000	0.015	0.023	0.027	0.025	4.343	0.024	0.174	316	2384	100	144	9323	9467	215	9387	9602	Error	Error	-6.017	144	9323	215	9387	217205	3667512	0.784	16.849	0	0	0
1	17	10	"A61"	"A61"	18400	38745	100	781	829	356	42	485	485	528	320	60	47	19	0	21097	19311	7682	39	2302	2302	2521	1707	67	99	92	0	0.000	0.000	0.000	0.000	0.000	0.000	0.000	0.000	0.000	0.000	0.000	0.000	0.000	0.000	0.016	0.020	0.021	0.017	3.085	0.018	0.271	316	2384	100	296	18795	19091	344	17009	17353	Error	Error	-5.989	296	18795	344	17009	262102	6102219	0.941	9.836	0	0	0
1	18	10	"A61"	"A61"	18700	38740	100	725	817	757	92	499	499	557	586	105	15	1	0	15770	16138	7681	47	2400	2400	2829	2649	93	93	81	0	0.000	0.000	0.000	0.000	0.000	0.000	0.000	0.000	0.000	0.000	0.000	0.000	0.000	0.000	0.017	0.023	0.022	0.021	3.175	0.030	0.156	316	2384	100	226	13370	13596	318	13738	14056	Error	Error	-5.887	226	13370	318	13738	258022	5099515	0.444	5.024	0	0	0
1	1	11	"A62"	"A62"	13605	39070	100	473	496	338	68	415	415	450	273	60	15	1	0	4267	4592	1485	32	2160	2160	2196	737	33	92	75	0	0.000	0.000	0.000	0.000	0.000	0.000	0.000	0.000	0.000	0.000	0.000	0.000	0.000	0.000	0.028	0.033	0.076	0.068	3.516	0.036	0.041	316	2384	100	58	2107	2165	81	2432	2513	Error	Error	-5.183	58	2107	81	2432	156683	1451030	0.168	3.251	0	0	0
1	2	11	"A62"	"A62"	13925	39070	100	433	467	221	47	417	417	460	603	131	1	0	0	2917	3072	915	29	2037	2037	2155	1628	75	23	2	0	0.000	0.000	0.000	0.000	0.000	0.000	0.000	0.000	0.000	0.000	0.000	0.000	0.000	0.000	0.018	0.048	0.190	0.182	4.499	0.066	0.107	316	2384	100	16	880	896	50	1035	1085	Error	Error	-5.781	16	880	50	1035	147432	970659	0.012	0.563	0	0	0
1	3	11	"A62"	"A62"	14220	39070	100	462	481	199	41	413	413	439	222	50	22	4	0	6012	6584	2698	40	1991	1991	2064	701	33	99	98	0	0.000	0.000	0.000	0.000	0.000	0.000	0.000	0.000	0.000	0.000	0.000	0.000	0.000	0.000	0.012	0.015	0.033	0.031	3.252	0.011	0.019	316	2384	100	49	4021	4070	68	4593	4661	Error	Error	-6.359	49	4021	68	4593	151885	2080475	0.189	6.448	0	0	0
1	4	11	"A63"	"A63"	14505	39055	100	627	666	284	42	413	413	552	2168	392	0	0	0	21080	18111	8626	47	2009	2009	2519	3985	158	80	76	0	0.000	0.000	0.000	0.000	0.000	0.000	0.000	0.000	0.000	0.000	0.000	0.000	0.000	0.000	0.011	0.016	0.020	0.018	4.469	0.015	0.250	316	2384	100	214	19071	19285	253	16102	16355	Error	Error	-6.478	214	19071	253	16102	210364	5723073	0.053	3.913	0	0	0
1	5	11	"A63"	"A63"	14815	39060	100	660	684	258	37	416	416	452	357	78	33	3	0	19818	19675	4326	21	2021	2021	2174	1229	56	99	98	0	0.000	0.000	0.000	0.000	0.000	0.000	0.000	0.000	0.000	0.000	0.000	0.000	0.000	0.000	0.014	0.015	0.017	0.014	2.766	0.012	0.047	316	2384	100	244	17797	18041	268	17654	17922	Error	Error	-6.189	244	17797	268	17654	216087	6217376	0.650	14.240	0	0	0
1	6	11	"A63"	"A63"	15120	39060	100	630	667	253	37	412	412	438	202	46	54	24	0	18431	18108	3716	20	2001	2001	2091	843	40	99	99	0	0.000	0.000	0.000	0.000	0.000	0.000	0.000	0.000	0.000	0.000	0.000	0.000	0.000	0.000	0.013	0.016	0.017	0.014	2.971	0.013	0.167	316	2384	100	218	16430	16648	255	16107	16362	Error	Error	-6.236	218	16430	255	16107	210871	5722256	1.134	19.000	0	0	0
1	7	11	"A64"	"A64"	15410	39050	100	620	642	287	44	418	418	448	238	53	44	18	0	18638	16536	7552	45	1981	1981	2051	719	35	92	87	0	0.000	0.000	0.000	0.000	0.000	0.000	0.000	0.000	0.000	0.000	0.000	0.000	0.000	0.000	0.012	0.015	0.019	0.018	3.323	0.015	0.180	316	2384	100	202	16657	16859	224	14555	14779	Error	Error	-6.366	202	16657	224	14555	202919	5225529	0.815	20.146	0	0	0
1	8	11	"A64"	"A64"	15725	39055	100	621	651	269	41	429	429	456	209	45	47	19	0	16530	15460	5246	33	2021	2021	2064	578	28	99	99	0	0.000	0.000	0.000	0.000	0.000	0.000	0.000	0.000	0.000	0.000	0.000	0.000	0.000	0.000	0.013	0.017	0.019	0.018	2.693	0.014	0.150	316	2384	100	192	14509	14701	222	13439	13661	Error	Error	-6.240	192	14509	222	13439	205845	4885273	0.933	23.176	0	0	0
1	9	11	"A64"	"A64"	16020	39050	100	600	647	303	46	429	429	455	212	46	47	20	0	15891	14746	5914	40	2051	2051	2167	1131	52	98	96	0	0.000	0.000	0.000	0.000	0.000	0.000	0.000	0.000	0.000	0.000	0.000	0.000	0.000	0.000	0.012	0.017	0.021	0.017	2.822	0.017	0.187	316	2384	100	171	13840	14011	218	12695	12913	Error	Error	-6.339	171	13840	218	12695	204443	4659673	0.906	11.122	0	0	0
1	10	11	"A65"	"A65"	16315	39050	100	576	604	262	43	417	417	447	213	47	41	16	0	9974	9973	2356	23	2027	2027	2054	397	19	100	99	0	0.000	0.000	0.000	0.000	0.000	0.000	0.000	0.000	0.000	0.000	0.000	0.000	0.000	0.000	0.020	0.024	0.030	0.025	2.968	0.020	0.093	316	2384	100	159	7947	8106	187	7946	8133	Error	Error	-5.643	159	7947	187	7946	190846	3151323	0.737	19.947	0	0	0
1	11	11	"A65"	"A65"	16620	39050	100	598	611	244	39	441	441	469	225	47	38	11	0	10421	10355	2013	19	2054	2054	2156	897	41	100	98	0	0.000	0.000	0.000	0.000	0.000	0.000	0.000	0.000	0.000	0.000	0.000	0.000	0.000	0.000	0.019	0.020	0.028	0.022	3.031	0.018	0.088	316	2384	100	157	8367	8524	170	8301	8471	Error	Error	-5.736	157	8367	170	8301	193140	3272289	0.631	9.140	0	0	0
1	12	11	"A65"	"A65"	16920	39050	100	625	669	371	55	438	438	468	221	47	44	18	0	12108	13330	6950	52	2111	2111	2946	3985	135	85	62	0	0.000	0.000	0.000	0.000	0.000	0.000	0.000	0.000	0.000	0.000	0.000	0.000	0.000	0.000	0.019	0.021	0.025	0.023	3.267	0.017	0.216	316	2384	100	187	9997	10184	231	11219	11450	Error	Error	-5.740	187	9997	231	11219	211450	4212396	0.910	2.606	0	0	0
1	13	11	"A66"	"A66"	17205	39045	100	624	647	287	44	448	448	488	393	80	21	3	0	13415	13524	7726	57	2096	2096	2201	1271	57	80	76	0	0.000	0.000	0.000	0.000	0.000	0.000	0.000	0.000	0.000	0.000	0.000	0.000	0.000	0.000	0.016	0.017	0.022	0.029	4.584	0.016	0.162	316	2384	100	176	11319	11495	199	11428	11627	Error	Error	-6.007	176	11319	199	11428	204382	4273655	0.405	8.909	0	0	0
1	14	11	"A66"	"A66"	17510	39045	100	647	694	307	44	453	453	490	326	66	37	10	0	17654	16278	8434	51	2158	2158	2422	1855	76	93	89	0	0.000	0.000	0.000	0.000	0.000	0.000	0.000	0.000	0.000	0.000	0.000	0.000	0.000	0.000	0.013	0.017	0.021	0.020	3.302	0.016	0.185	316	2384	100	194	15496	15690	241	14120	14361	Error	Error	-6.320	194	15496	241	14120	219177	5143878	0.626	7.470	0	0	0
1	15	11	"A66"	"A66"	17820	39045	100	719	735	282	38	447	447	489	522	106	18	0	0	17821	17329	7466	43	2180	2180	2307	1102	47	96	94	0	0.000	0.000	0.000	0.000	0.000	0.000	0.000	0.000	0.000	0.000	0.000	0.000	0.000	0.000	0.017	0.019	0.021	0.020	3.237	0.015	0.201	316	2384	100	272	15641	15913	288	15149	15437	Error	Error	-5.846	272	15641	288	15149	232138	5476048	0.471	13.632	0	0	0
1	16	11	"A67"	"A67"	18105	39045	100	666	692	315	45	470	470	528	596	112	11	0	0	11876	12269	6481	52	2215	2215	2353	1947	82	87	81	0	0.000	0.000	0.000	0.000	0.000	0.000	0.000	0.000	0.000	0.000	0.000	0.000	0.000	0.000	0.020	0.022	0.029	0.026	4.096	0.020	0.138	316	2384	100	196	9661	9857	222	10054	10276	Error	Error	-5.623	196	9661	222	10054	218694	3876932	0.275	5.093	0	0	0
1	17	11	"A67"	"A67"	18410	39045	100	665	692	275	39	462	462	556	1674	301	0	0	0	15834	15543	7556	48	2270	2270	2516	2576	102	94	79	0	0.000	0.000	0.000	0.000	0.000	0.000	0.000	0.000	0.000	0.000	0.000	0.000	0.000	0.000	0.015	0.017	0.021	0.018	3.397	0.015	0.177	316	2384	100	203	13564	13767	230	13273	13503	Error	Error	-6.062	203	13564	230	13273	218804	4911447	0.081	5.057	0	0	0
1	18	11	"A67"	"A67"	18710	39045	100	692	746	355	47	459	459	485	226	46	51	24	0	13930	14622	6688	45	2272	2272	2467	1611	65	97	94	0	0.000	0.000	0.000	0.000	0.000	0.000	0.000	0.000	0.000	0.000	0.000	0.000	0.000	0.000	0.020	0.023	0.025	0.023	2.818	0.020	0.212	316	2384	100	233	11658	11891	287	12350	12637	Error	Error	-5.645	233	11658	287	12350	235780	4620418	1.155	7.545	0	0	0
1	1	12	"A68"	"A68"	13610	39360	100	511	549	301	54	423	423	455	209	45	28	11	0	5012	5690	3058	53	2174	2174	2235	823	36	77	60	0	0.000	0.000	0.000	0.000	0.000	0.000	0.000	0.000	0.000	0.000	0.000	0.000	0.000	0.000	0.031	0.036	0.061	0.068	4.895	0.023	0.045	316	2384	100	88	2838	2926	126	3516	3642	Error	Error	-5.011	88	2838	126	3516	173471	1798195	0.450	4.198	0	0	0
1	2	12	"A68"	"A68"	13910	39360	100	577	600	263	43	443	443	510	542	106	8	0	0	9479	10584	5669	53	2146	2146	2464	1843	74	90	75	0	0.000	0.000	0.000	0.000	0.000	0.000	0.000	0.000	0.000	0.000	0.000	0.000	0.000	0.000	0.018	0.019	0.027	0.026	2.882	0.029	0.089	316	2384	100	134	7333	7467	157	8438	8595	Error	Error	-5.774	134	7333	157	8438	189731	3344446	0.166	4.406	0	0	0
1	3	12	"A68"	"A68"	14220	39360	100	638	677	270	39	426	426	452	254	56	43	17	0	16113	16235	6870	42	2081	2081	2214	1163	52	99	97	0	0.000	0.000	0.000	0.000	0.000	0.000	0.000	0.000	0.000	0.000	0.000	0.000	0.000	0.000	0.015	0.018	0.019	0.017	3.055	0.015	0.176	316	2384	100	212	14032	14244	251	14154	14405	Error	Error	-6.049	212	14032	251	14154	213894	5130148	0.886	12.056	0	0	0
1	4	12	"A69"	"A69"	14515	39355	100	692	715	301	42	424	424	454	290	63	46	19	0	27773	23730	10206	43	2019	2019	2097	1113	53	94	89	0	0.000	0.000	0.000	0.000	0.000	0.000	0.000	0.000	0.000	0.000	0.000	0.000	0.000	0.000	0.010	0.013	0.016	0.014	3.529	0.013	0.274	316	2384	100	268	25754	26022	291	21711	22002	Error	Error	-6.586	268	25754	291	21711	226007	7498610	0.900	19.437	0	0	0
1	5	12	"A69"	"A69"	14820	39360	100	691	720	283	39	417	417	461	305	66	45	13	0	24801	22879	8085	35	2040	2040	2569	2988	116	98	97	0	0.000	0.000	0.000	0.000	0.000	0.000	0.000	0.000	0.000	0.000	0.000	0.000	0.000	0.000	0.012	0.015	0.015	0.012	2.899	0.014	0.135	316	2384	100	274	22761	23035	303	20839	21142	Error	Error	-6.376	274	22761	303	20839	227611	7229701	0.849	6.797	0	0	0
1	6	12	"A69"	"A69"	15125	39355	100	695	718	272	37	422	422	448	214	47	59	30	0	24063	22782	6972	30	2040	2040	2158	1054	48	98	98	0	0.000	0.000	0.000	0.000	0.000	0.000	0.000	0.000	0.000	0.000	0.000	0.000	0.000	0.000	0.012	0.014	0.016	0.013	2.601	0.013	0.249	316	2384	100	273	22023	22296	296	20742	21038	Error	Error	-6.334	273	22023	296	20742	226803	7199186	1.262	19.567	0	0	0
1	7	12	"A70"	"A70"	15415	39350	100	518	553	252	45	429	429	453	212	46	31	10	0	7343	7537	2546	33	2016	2016	2055	814	39	96	94	0	0.000	0.000	0.000	0.000	0.000	0.000	0.000	0.000	0.000	0.000	0.000	0.000	0.000	0.000	0.017	0.022	0.038	0.033	3.095	0.017	0.043	316	2384	100	89	5327	5416	124	5521	5645	Error	Error	-5.903	89	5327	124	5521	174822	2381535	0.472	6.735	0	0	0
1	8	12	"A70"	"A70"	15725	39350	100	526	573	236	41	432	432	468	314	67	22	3	0	9099	9164	3626	39	2078	2078	2236	1146	51	96	92	0	0.000	0.000	0.000	0.000	0.000	0.000	0.000	0.000	0.000	0.000	0.000	0.000	0.000	0.000	0.013	0.020	0.031	0.025	3.237	0.020	0.042	316	2384	100	94	7021	7115	141	7086	7227	Error	Error	-6.223	94	7021	141	7086	180928	2895891	0.334	6.045	0	0	0
1	9	12	"A70"	"A70"	16020	39350	100	605	613	261	42	449	449	476	249	52	33	11	0	10571	11167	4341	38	2072	2072	2226	1002	45	97	96	0	0.000	0.000	0.000	0.000	0.000	0.000	0.000	0.000	0.000	0.000	0.000	0.000	0.000	0.000	0.018	0.018	0.025	0.024	3.485	0.016	0.083	316	2384	100	156	8499	8655	164	9095	9259	Error	Error	-5.768	156	8499	164	9095	193691	3528686	0.550	8.923	0	0	0
1	10	12	"A71"	"A71"	16310	39345	100	632	652	260	39	439	439	475	260	54	40	12	0	10996	11391	4491	39	2043	2043	2092	563	26	98	95	0	0.000	0.000	0.000	0.000	0.000	0.000	0.000	0.000	0.000	0.000	0.000	0.000	0.000	0.000	0.022	0.023	0.030	0.027	3.170	0.019	0.103	316	2384	100	193	8953	9146	213	9348	9561	Error	Error	-5.536	193	8953	213	9348	206155	3599594	0.681	16.517	0	0	0
1	11	12	"A71"	"A71"	16610	39340	100	623	668	303	45	451	451	475	247	52	40	17	0	13220	13559	6940	51	2103	2103	2409	1517	62	92	84	0	0.000	0.000	0.000	0.000	0.000	0.000	0.000	0.000	0.000	0.000	0.000	0.000	0.000	0.000	0.015	0.019	0.024	0.024	3.649	0.015	0.132	316	2384	100	172	11117	11289	217	11456	11673	Error	Error	-6.014	172	11117	217	11456	211181	4284744	0.781	7.350	0	0	0
1	12	12	"A71"	"A71"	16920	39345	100	681	694	267	38	457	457	485	228	47	49	19	0	16951	16581	7317	44	2134	2134	2444	1665	68	98	94	0	0.000	0.000	0.000	0.000	0.000	0.000	0.000	0.000	0.000	0.000	0.000	0.000	0.000	0.000	0.015	0.016	0.019	0.018	2.910	0.015	0.174	316	2384	100	224	14817	15041	237	14447	14684	Error	Error	-6.048	224	14817	237	14447	219335	5239735	0.917	8.491	0	0	0
1	13	12	"A72"	"A72"	17215	39340	100	559	596	266	44	444	444	472	223	47	34	15	0	9336	9237	4578	49	2150	2150	2176	530	24	89	87	0	0.000	0.000	0.000	0.000	0.000	0.000	0.000	0.000	0.000	0.000	0.000	0.000	0.000	0.000	0.016	0.021	0.034	0.038	4.881	0.016	0.069	316	2384	100	115	7186	7301	152	7087	7239	Error	Error	-5.965	115	7186	152	7087	188193	2918880	0.556	13.323	0	0	0
1	14	12	"A72"	"A72"	17525	39340	100	668	712	299	41	461	461	499	277	55	41	16	0	17633	16126	6727	41	2208	2208	3046	3702	121	85	81	0	0.000	0.000	0.000	0.000	0.000	0.000	0.000	0.000	0.000	0.000	0.000	0.000	0.000	0.000	0.013	0.018	0.021	0.022	3.464	0.017	0.230	316	2384	100	207	15425	15632	251	13918	14169	Error	Error	-6.219	207	15425	251	13918	225111	5095694	0.769	3.533	0	0	0
1	15	12	"A72"	"A72"	17815	39345	100	659	675	249	36	463	463	511	348	68	25	3	0	17786	15602	7147	45	2219	2219	3136	3666	116	82	74	0	0.000	0.000	0.000	0.000	0.000	0.000	0.000	0.000	0.000	0.000	0.000	0.000	0.000	0.000	0.013	0.016	0.019	0.020	3.202	0.015	0.145	316	2384	100	196	15567	15763	212	13383	13595	Error	Error	-6.311	196	15567	212	13383	213161	4930213	0.471	3.400	0	0	0
1	16	12	"A73"	"A73"	18115	39335	100	477	522	261	50	466	466	500	375	75	11	2	0	3056	3447	1403	40	2142	2142	2178	457	20	66	50	0	0.000	0.000	0.000	0.000	0.000	0.000	0.000	0.000	0.000	0.000	0.000	0.000	0.000	0.000	0.012	0.043	0.167	0.156	5.699	0.028	0.013	316	2384	100	11	914	925	56	1305	1361	Error	Error	-6.377	11	914	56	1305	165086	1089189	0.059	2.777	0	0	0
1	17	12	"A73"	"A73"	18405	39335	100	524	554	278	50	464	464	488	233	47	27	7	0	3023	3591	1959	54	2212	2212	2292	691	30	52	31	0	0.000	0.000	0.000	0.000	0.000	0.000	0.000	0.000	0.000	0.000	0.000	0.000	0.000	0.000	0.074	0.065	0.205	0.228	4.457	0.029	0.026	316	2384	100	60	811	871	90	1379	1469	Error	Error	-3.757	60	811	90	1379	175086	1134875	0.283	1.880	0	0	0
1	18	12	"A73"	"A73"	18725	39335	100	512	526	246	46	473	473	499	226	45	22	4	0	3758	4021	1568	38	2261	2261	2301	491	21	77	65	0	0.000	0.000	0.000	0.000	0.000	0.000	0.000	0.000	0.000	0.000	0.000	0.000	0.000	0.000	0.026	0.030	0.114	0.125	3.770	0.023	0.014	316	2384	100	39	1497	1536	53	1760	1813	Error	Error	-5.262	39	1497	53	1760	166277	1270608	0.119	3.503	0	0	0
1	1	13	"A74"	"A74"	13610	39665	100	545	568	259	45	411	411	443	206	46	37	13	0	12916	12879	6832	53	2097	2097	2152	866	40	91	86	0	0.000	0.000	0.000	0.000	0.000	0.000	0.000	0.000	0.000	0.000	0.000	0.000	0.000	0.000	0.012	0.015	0.020	0.022	3.601	0.011	0.085	316	2384	100	134	10819	10953	157	10782	10939	Error	Error	-6.335	134	10819	157	10782	179411	4069619	0.607	12.387	0	0	0
1	2	13	"A74"	"A74"	13930	39660	100	595	686	855	124	411	411	440	218	49	43	17	0	15370	14951	7390	49	2068	2068	2208	1174	53	97	95	0	0.000	0.000	0.000	0.000	0.000	0.000	0.000	0.000	0.000	0.000	0.000	0.000	0.000	0.000	0.014	0.021	0.020	0.017	3.135	0.030	0.200	316	2384	100	184	13302	13486	275	12883	13158	Error	Error	-6.176	184	13302	275	12883	216891	4724403	1.128	10.854	0	0	0
1	3	13	"A74"	"A74"	14220	39665	100	554	590	252	42	416	416	439	205	46	40	17	0	14690	14622	5504	37	2063	2063	2320	2040	87	99	95	0	0.000	0.000	0.000	0.000	0.000	0.000	0.000	0.000	0.000	0.000	0.000	0.000	0.000	0.000	0.011	0.014	0.017	0.016	2.750	0.012	0.134	316	2384	100	138	12627	12765	174	12559	12733	Error	Error	-6.516	138	12627	174	12559	186341	4620419	0.737	6.030	0	0	0
1	4	13	"A75"	"A75"	14520	39660	100	590	598	235	39	422	422	469	670	142	3	0	0	14039	13471	5026	37	1968	1968	2074	1576	75	93	90	0	0.000	0.000	0.000	0.000	0.000	0.000	0.000	0.000	0.000	0.000	0.000	0.000	0.000	0.000	0.014	0.015	0.019	0.017	3.376	0.049	0.097	316	2384	100	168	12071	12239	176	11503	11679	Error	Error	-6.167	168	12071	176	11503	188885	4256868	0.193	7.232	0	0	0
1	5	13	"A75"	"A75"	14830	39660	100	593	607	238	39	416	416	437	210	48	43	17	0	13758	13686	4065	29	1973	1973	2126	1132	53	99	99	0	0.000	0.000	0.000	0.000	0.000	0.000	0.000	0.000	0.000	0.000	0.000	0.000	0.000	0.000	0.015	0.016	0.019	0.017	2.715	0.014	0.126	316	2384	100	177	11785	11962	191	11713	11904	Error	Error	-6.057	177	11785	191	11713	191930	4324847	0.810	10.212	0	0	0
1	6	13	"A75"	"A75"	15135	39660	100	559	581	244	41	421	421	454	222	48	36	12	0	11785	11741	4130	35	2000	2000	2066	775	37	100	100	0	0.000	0.000	0.000	0.000	0.000	0.000	0.000	0.000	0.000	0.000	0.000	0.000	0.000	0.000	0.014	0.016	0.024	0.021	2.677	0.013	0.076	316	2384	100	138	9785	9923	160	9741	9901	Error	Error	-6.148	138	9785	160	9741	183467	3710298	0.572	12.484	0	0	0
1	7	13	"A76"	"A76"	15420	39655	100	584	603	255	42	424	424	472	554	117	6	0	0	12126	11664	4384	37	2002	2002	2065	921	44	96	92	0	0.000	0.000	0.000	0.000	0.000	0.000	0.000	0.000	0.000	0.000	0.000	0.000	0.000	0.000	0.016	0.019	0.022	0.022	3.229	0.022	0.094	316	2384	100	160	10124	10284	179	9662	9841	Error	Error	-5.984	160	10124	179	9662	190541	3685839	0.236	10.422	0	0	0
1	8	13	"A76"	"A76"	15735	39655	100	623	639	246	38	437	437	462	265	57	37	8	0	13493	13280	4508	33	2032	2032	2376	1748	73	95	93	0	0.000	0.000	0.000	0.000	0.000	0.000	0.000	0.000	0.000	0.000	0.000	0.000	0.000	0.000	0.016	0.018	0.023	0.019	3.138	0.015	0.142	316	2384	100	186	11461	11647	202	11248	11450	Error	Error	-5.945	186	11461	202	11248	201908	4196414	0.668	6.238	0	0	0
1	9	13	"A76"	"A76"	16030	39660	100	585	596	231	38	432	432	460	237	51	36	8	0	11177	12191	4219	34	2034	2034	2152	1109	51	100	100	0	0.000	0.000	0.000	0.000	0.000	0.000	0.000	0.000	0.000	0.000	0.000	0.000	0.000	0.000	0.017	0.016	0.022	0.017	2.913	0.015	0.108	316	2384	100	153	9143	9296	164	10157	10321	Error	Error	-5.901	153	9143	164	10157	188353	3852338	0.574	9.052	0	0	0
1	10	13	"A77"	"A77"	16325	39650	100	909	954	436	45	434	434	462	258	55	67	47	0	11906	11378	4413	38	1978	1978	2016	520	25	96	92	0	0.000	0.000	0.000	0.000	0.000	0.000	0.000	0.000	0.000	0.000	0.000	0.000	0.000	0.000	0.048	0.055	0.057	0.051	2.578	0.054	0.400	316	2384	100	475	9928	10403	520	9400	9920	Error	Error	-4.386	475	9928	520	9400	301339	3595588	1.907	18.004	0	0	0
1	11	13	"A77"	"A77"	16620	39660	100	843	916	489	53	445	445	484	267	55	59	40	0	11187	10128	4698	46	2048	2048	2634	2862	108	78	71	0	0.000	0.000	0.000	0.000	0.000	0.000	0.000	0.000	0.000	0.000	0.000	0.000	0.000	0.000	0.044	0.058	0.064	0.065	3.028	0.043	0.360	316	2384	100	398	9139	9537	471	8080	8551	Error	Error	-4.521	398	9139	471	8080	289350	3200487	1.618	2.618	0	0	0
1	12	13	"A77"	"A77"	16925	39660	100	853	920	447	48	462	462	496	234	47	66	43	0	11636	11638	3907	33	2115	2115	2631	2986	113	95	81	0	0.000	0.000	0.000	0.000	0.000	0.000	0.000	0.000	0.000	0.000	0.000	0.000	0.000	0.000	0.041	0.048	0.046	0.040	2.680	0.035	0.340	316	2384	100	391	9521	9912	458	9523	9981	Error	Error	-4.606	391	9521	458	9523	290588	3677545	1.812	3.016	0	0	0
1	13	13	"A78"	"A78"	17225	39650	100	596	623	240	38	458	458	484	254	52	31	9	0	13921	13053	4783	36	2094	2094	2145	726	33	98	95	0	0.000	0.000	0.000	0.000	0.000	0.000	0.000	0.000	0.000	0.000	0.000	0.000	0.000	0.000	0.012	0.015	0.022	0.018	3.226	0.014	0.096	316	2384	100	138	11827	11965	165	10959	11124	Error	Error	-6.421	138	11827	165	10959	196833	4124904	0.547	15.025	0	0	0
1	14	13	"A78"	"A78"	17530	39650	100	657	681	243	35	462	462	496	457	92	14	1	0	15622	16019	5332	33	2134	2134	2336	1471	62	99	98	0	0.000	0.000	0.000	0.000	0.000	0.000	0.000	0.000	0.000	0.000	0.000	0.000	0.000	0.000	0.014	0.016	0.018	0.015	2.875	0.013	0.101	316	2384	100	195	13488	13683	219	13885	14104	Error	Error	-6.112	195	13488	219	13885	215268	5062069	0.405	9.302	0	0	0
1	15	13	"A78"	"A78"	17840	39650	100	645	692	278	40	452	452	483	235	48	45	18	0	18046	17574	4404	25	2176	2176	2411	1674	69	100	99	0	0.000	0.000	0.000	0.000	0.000	0.000	0.000	0.000	0.000	0.000	0.000	0.000	0.000	0.000	0.012	0.016	0.018	0.014	2.943	0.013	0.128	316	2384	100	193	15870	16063	240	15398	15638	Error	Error	-6.362	193	15870	240	15398	218749	5553229	0.889	9.058	0	0	0
1	16	13	"A79"	"A79"	18130	39640	100	600	637	278	43	443	443	475	226	47	41	17	0	12198	12921	7185	55	2124	2124	2156	445	20	95	90	0	0.000	0.000	0.000	0.000	0.000	0.000	0.000	0.000	0.000	0.000	0.000	0.000	0.000	0.000	0.016	0.018	0.025	0.025	3.716	0.017	0.121	316	2384	100	157	10074	10231	194	10797	10991	Error	Error	-6.004	157	10074	194	10797	201166	4082932	0.717	24.191	0	0	0
1	17	13	"A79"	"A79"	18435	39645	100	650	667	255	38	461	461	506	807	159	2	0	0	12828	12997	5718	43	2223	2223	2417	1859	76	97	86	0	0.000	0.000	0.000	0.000	0.000	0.000	0.000	0.000	0.000	0.000	0.000	0.000	0.000	0.000	0.018	0.019	0.023	0.021	2.944	0.015	0.128	316	2384	100	189	10605	10794	206	10774	10980	Error	Error	-5.810	189	10605	206	10774	210846	4106998	0.200	5.691	0	0	0
1	18	13	"A79"	"A79"	18735	39645	100	674	699	284	40	503	503	535	320	59	28	6	0	15512	15737	6789	43	2323	2323	2703	2377	87	97	88	0	0.000	0.000	0.000	0.000	0.000	0.000	0.000	0.000	0.000	0.000	0.000	0.000	0.000	0.000	0.013	0.015	0.018	0.016	3.345	0.012	0.064	316	2384	100	171	13189	13360	196	13414	13610	Error	Error	-6.269	171	13189	196	13414	220983	4972971	0.513	5.483	0	0	0
1	1	14	"A80"	"A80"	13635	39960	100	526	543	215	39	419	419	561	2507	446	0	0	0	10028	11102	6432	57	2111	2111	2357	2899	122	79	63	0	0.000	0.000	0.000	0.000	0.000	0.000	0.000	0.000	0.000	0.000	0.000	0.000	0.000	0.000	0.014	0.014	0.022	0.024	4.063	0.011	0.043	316	2384	100	107	7917	8024	124	8991	9115	Error	Error	-6.209	107	7917	124	8991	171691	3508317	-0.007	3.017	0	0	0
1	2	14	"A80"	"A80"	13940	39960	100	558	578	262	45	425	425	462	304	65	25	5	0	11715	12871	5723	44	2098	2098	2467	1806	73	97	93	0	0.000	0.000	0.000	0.000	0.000	0.000	0.000	0.000	0.000	0.000	0.000	0.000	0.000	0.000	0.014	0.014	0.020	0.018	3.167	0.012	0.082	316	2384	100	133	9617	9750	153	10773	10926	Error	Error	-6.176	133	9617	153	10773	182782	4067102	0.382	5.761	0	0	0
1	3	14	"A80"	"A80"	14245	39960	100	551	585	247	42	409	409	458	446	97	13	0	0	14636	15304	6007	39	2037	2037	2203	1166	52	100	99	0	0.000	0.000	0.000	0.000	0.000	0.000	0.000	0.000	0.000	0.000	0.000	0.000	0.000	0.000	0.011	0.013	0.018	0.014	3.543	0.009	0.012	316	2384	100	142	12599	12741	176	13267	13443	Error	Error	-6.471	142	12599	176	13267	184865	4836078	0.285	11.236	0	0	0
1	4	14	"A81"	"A81"	14535	39950	100	537	581	238	40	407	407	434	204	47	38	16	0	14783	14296	7273	50	1959	1959	2007	554	27	89	85	0	0.000	0.000	0.000	0.000	0.000	0.000	0.000	0.000	0.000	0.000	0.000	0.000	0.000	0.000	0.010	0.014	0.018	0.019	4.001	0.011	0.085	316	2384	100	130	12824	12954	174	12337	12511	Error	Error	-6.624	130	12824	174	12337	183524	4517564	0.721	22.182	0	0	0
1	5	14	"A81"	"A81"	14840	39955	100	524	577	334	57	424	424	451	257	56	27	7	0	14384	13838	5363	38	1945	1945	2102	1167	55	98	96	0	0.000	0.000	0.000	0.000	0.000	0.000	0.000	0.000	0.000	0.000	0.000	0.000	0.000	0.000	0.008	0.013	0.018	0.015	3.537	0.012	0.090	316	2384	100	100	12439	12539	153	11893	12046	Error	Error	-6.959	100	12439	153	11893	182201	4372824	0.490	10.057	0	0	0
1	6	14	"A81"	"A81"	15140	39950	100	538	561	236	42	414	414	438	205	46	34	12	0	13157	12884	4688	36	1977	1977	2070	781	37	98	96	0	0.000	0.000	0.000	0.000	0.000	0.000	0.000	0.000	0.000	0.000	0.000	0.000	0.000	0.000	0.011	0.013	0.019	0.015	3.475	0.013	0.088	316	2384	100	124	11180	11304	147	10907	11054	Error	Error	-6.494	124	11180	147	10907	177358	4071329	0.600	13.846	0	0	0
1	7	14	"A82"	"A82"	15435	39945	100	579	616	286	46	423	423	523	1698	324	0	0	0	17725	15646	6810	43	1986	1986	2063	1518	73	85	84	0	0.000	0.000	0.000	0.000	0.000	0.000	0.000	0.000	0.000	0.000	0.000	0.000	0.000	0.000	0.010	0.014	0.020	0.018	4.083	0.094	0.069	316	2384	100	156	15739	15895	193	13660	13853	Error	Error	-6.657	156	15739	193	13660	194635	4944079	0.055	8.948	0	0	0
1	8	14	"A82"	"A82"	15740	39955	100	581	625	451	72	419	419	444	216	48	41	18	0	14761	14656	5657	38	2004	2004	2071	704	33	100	99	0	0.000	0.000	0.000	0.000	0.000	0.000	0.000	0.000	0.000	0.000	0.000	0.000	0.000	0.000	0.013	0.016	0.020	0.017	3.147	0.014	0.091	316	2384	100	162	12757	12919	206	12652	12858	Error	Error	-6.299	162	12757	206	12652	197485	4631298	0.838	17.876	0	0	0
1	9	14	"A82"	"A82"	16040	39950	100	566	595	237	39	431	431	467	280	59	31	5	0	14570	14207	4807	33	2049	2049	2349	1944	82	98	97	0	0.000	0.000	0.000	0.000	0.000	0.000	0.000	0.000	0.000	0.000	0.000	0.000	0.000	0.000	0.011	0.013	0.020	0.015	3.154	0.013	0.123	316	2384	100	135	12521	12656	164	12158	12322	Error	Error	-6.535	135	12521	164	12158	188047	4489447	0.457	6.100	0	0	0
1	10	14	"A83"	"A83"	16350	39950	100	3971	4409	3681	83	443	443	496	419	84	72	62	0	11505	10066	5110	50	2044	2044	2184	998	45	80	76	0	0.000	0.000	0.000	0.000	0.000	0.000	0.000	0.000	0.000	0.000	0.000	0.000	0.000	0.000	0.373	0.494	0.385	0.339	2.917	0.542	0.644	316	2384	100	3528	9461	12989	3966	8022	11988	Error	Error	-1.423	3528	9461	3966	8022	1393319	3180741	9.339	7.898	0	0	0
1	11	14	"A83"	"A83"	16635	39950	100	2532	4997	5283	105	453	453	822	1976	240	50	41	0	11491	11054	2992	27	2089	2089	2576	2030	78	97	95	0	0.000	0.000	0.000	0.000	0.000	0.000	0.000	0.000	0.000	0.000	0.000	0.000	0.000	0.000	0.221	0.507	0.264	0.214	4.339	0.873	0.428	316	2384	100	2079	9402	11481	4544	8965	13509	Error	Error	-2.177	2079	9402	4544	8965	1579017	3493195	2.113	4.176	0	0	0
1	12	14	"A83"	"A83"	16935	39950	100	5690	6639	4289	64	457	457	483	219	45	98	94	0	13233	13338	3007	22	2061	2061	2132	684	32	100	100	0	0.000	0.000	0.000	0.000	0.000	0.000	0.000	0.000	0.000	0.000	0.000	0.000	0.000	0.000	0.468	0.548	0.462	0.406	2.531	0.563	0.480	316	2384	100	5233	11172	16405	6182	11277	17459	Error	Error	-1.094	5233	11172	6182	11277	2097901	4214878	28.110	16.383	0	0	0
1	13	14	"A84"	"A84"	17235	39940	100	553	566	229	40	448	448	477	254	53	25	6	0	10292	10141	4561	44	2071	2071	2130	856	40	89	84	0	0.000	0.000	0.000	0.000	0.000	0.000	0.000	0.000	0.000	0.000	0.000	0.000	0.000	0.000	0.013	0.015	0.024	0.024	3.770	0.021	0.103	316	2384	100	105	8221	8326	118	8070	8188	Error	Error	-6.291	105	8221	118	8070	178959	3204462	0.350	9.359	0	0	0
1	14	14	"A84"	"A84"	17535	39945	100	560	579	227	39	455	455	492	286	58	20	3	0	10503	11160	4055	36	2135	2135	2356	1693	71	98	94	0	0.000	0.000	0.000	0.000	0.000	0.000	0.000	0.000	0.000	0.000	0.000	0.000	0.000	0.000	0.013	0.014	0.021	0.017	3.089	0.013	0.080	316	2384	100	105	8368	8473	124	9025	9149	Error	Error	-6.316	105	8368	124	9025	182938	3526603	0.304	5.200	0	0	0
1	15	14	"A84"	"A84"	17835	39945	100	599	629	280	44	465	465	491	249	50	33	13	0	12677	13192	6162	46	2156	2156	2745	2496	90	85	81	0	0.000	0.000	0.000	0.000	0.000	0.000	0.000	0.000	0.000	0.000	0.000	0.000	0.000	0.000	0.013	0.015	0.023	0.022	3.913	0.014	0.122	316	2384	100	134	10521	10655	164	11036	11200	Error	Error	-6.295	134	10521	164	11036	198649	4168591	0.554	4.185	0	0	0
1	16	14	"A85"	"A85"	18140	39935	100	559	587	239	40	460	460	503	456	90	7	0	0	10901	10637	5552	52	2171	2171	2263	1020	45	88	83	0	0.000	0.000	0.000	0.000	0.000	0.000	0.000	0.000	0.000	0.000	0.000	0.000	0.000	0.000	0.011	0.015	0.024	0.025	4.960	0.014	0.052	316	2384	100	99	8730	8829	127	8466	8593	Error	Error	-6.462	99	8730	127	8466	185529	3361164	0.184	8.210	0	0	0
1	17	14	"A85"	"A85"	18445	39940	100	638	666	258	38	498	498	528	312	59	24	3	0	13666	12938	5356	41	2336	2336	2474	1231	49	97	89	0	0.000	0.000	0.000	0.000	0.000	0.000	0.000	0.000	0.000	0.000	0.000	0.000	0.000	0.000	0.012	0.016	0.022	0.020	3.318	0.053	0.197	316	2384	100	140	11330	11470	168	10602	10770	Error	Error	-6.339	140	11330	168	10602	210591	4088526	0.442	8.500	0	0	0
1	18	14	"A85"	"A85"	18740	39935	100	707	710	255	35	505	505	545	399	73	22	1	0	16983	16514	5455	33	2425	2425	2850	2364	82	97	93	0	0.000	0.000	0.000	0.000	0.000	0.000	0.000	0.000	0.000	0.000	0.000	0.000	0.000	0.000	0.014	0.015	0.018	0.015	3.256	0.017	0.062	316	2384	100	202	14558	14760	205	14089	14294	Error	Error	-6.171	202	14558	205	14089	224326	5218419	0.414	5.780	0	0	0
1	1	15	"A86"	"A86"	13630	40265	100	462	498	225	45	414	414	442	225	50	25	6	0	5272	6503	3961	60	2149	2149	2200	694	31	87	71	0	0.000	0.000	0.000	0.000	0.000	0.000	0.000	0.000	0.000	0.000	0.000	0.000	0.000	0.000	0.015	0.019	0.046	0.043	4.008	0.016	0.049	316	2384	100	48	3123	3171	84	4354	4438	Error	Error	-6.024	48	3123	84	4354	157274	2055035	0.249	6.200	0	0	0
1	2	15	"A86"	"A86"	13945	40265	100	616	638	283	44	422	422	448	211	47	46	23	0	10231	11095	4825	43	2135	2135	2272	1045	45	98	95	0	0.000	0.000	0.000	0.000	0.000	0.000	0.000	0.000	0.000	0.000	0.000	0.000	0.000	0.000	0.024	0.024	0.029	0.025	3.219	0.021	0.163	316	2384	100	194	8096	8290	216	8960	9176	Error	Error	-5.383	194	8096	216	8960	201741	3505925	0.900	8.443	0	0	0
1	3	15	"A86"	"A86"	14245	40270	100	623	669	292	43	409	409	435	224	51	49	24	0	13774	13891	5555	39	2085	2085	2240	1225	54	100	97	0	0.000	0.000	0.000	0.000	0.000	0.000	0.000	0.000	0.000	0.000	0.000	0.000	0.000	0.000	0.018	0.022	0.025	0.020	3.128	0.020	0.215	316	2384	100	214	11689	11903	260	11806	12066	Error	Error	-5.771	214	11689	260	11806	211360	4389616	1.045	9.511	0	0	0
1	4	15	"A87"	"A87"	14540	40260	100	524	560	225	40	405	405	428	199	46	40	14	0	12111	11715	4656	39	1999	1999	2017	399	19	96	94	0	0.000	0.000	0.000	0.000	0.000	0.000	0.000	0.000	0.000	0.000	0.000	0.000	0.000	0.000	0.012	0.016	0.022	0.019	3.525	0.014	0.105	316	2384	100	119	10112	10231	155	9716	9871	Error	Error	-6.409	119	10112	155	9716	176943	3701793	0.663	24.306	0	0	0
1	5	15	"A87"	"A87"	14845	40265	100	575	593	259	43	425	425	549	1997	363	0	0	0	12267	12786	3895	30	2046	2046	2363	3024	127	100	92	0	0.000	0.000	0.000	0.000	0.000	0.000	0.000	0.000	0.000	0.000	0.000	0.000	0.000	0.000	0.015	0.016	0.021	0.019	2.658	0.013	0.081	316	2384	100	150	10221	10371	168	10740	10908	Error	Error	-6.090	150	10221	168	10740	187252	4040226	0.022	3.447	0	0	0
1	6	15	"A87"	"A87"	15140	40255	100	548	571	232	40	409	409	434	211	48	39	14	0	11648	11965	3916	32	2000	2000	2269	1803	79	95	94	0	0.000	0.000	0.000	0.000	0.000	0.000	0.000	0.000	0.000	0.000	0.000	0.000	0.000	0.000	0.014	0.016	0.025	0.019	3.530	0.012	0.091	316	2384	100	139	9648	9787	162	9965	10127	Error	Error	-6.117	139	9648	162	9965	180417	3781095	0.649	5.378	0	0	0
1	7	15	"A88"	"A88"	15440	40255	100	562	581	244	41	416	416	449	219	48	38	12	0	13670	13012	5335	41	1983	1983	2012	449	22	97	95	0	0.000	0.000	0.000	0.000	0.000	0.000	0.000	0.000	0.000	0.000	0.000	0.000	0.000	0.000	0.012	0.015	0.019	0.019	3.118	0.013	0.089	316	2384	100	146	11687	11833	165	11029	11194	Error	Error	-6.323	146	11687	165	11029	183541	4111787	0.603	24.499	0	0	0
1	8	15	"A88"	"A88"	15755	40260	100	600	703	800	113	420	420	446	216	48	44	18	0	14748	14237	4994	35	2042	2042	2243	1553	69	100	98	0	0.000	0.000	0.000	0.000	0.000	0.000	0.000	0.000	0.000	0.000	0.000	0.000	0.000	0.000	0.014	0.023	0.022	0.019	2.773	0.033	0.184	316	2384	100	180	12706	12886	283	12195	12478	Error	Error	-6.141	180	12706	283	12195	222006	4498820	1.190	7.723	0	0	0
1	9	15	"A88"	"A88"	16040	40260	100	569	601	240	39	434	434	475	488	102	11	0	0	13348	13015	3269	25	2079	2079	2419	2201	90	100	99	0	0.000	0.000	0.000	0.000	0.000	0.000	0.000	0.000	0.000	0.000	0.000	0.000	0.000	0.000	0.012	0.015	0.023	0.018	2.969	0.013	0.103	316	2384	100	135	11269	11404	167	10936	11103	Error	Error	-6.383	135	11269	167	10936	190070	4112697	0.258	4.814	0	0	0
1	10	15	"A89"	"A89"	16340	40250	100	560	574	251	43	455	455	571	1515	265	0	0	0	10773	9841	4824	49	2091	2091	2285	2442	106	76	64	0	0.000	0.000	0.000	0.000	0.000	0.000	0.000	0.000	0.000	0.000	0.000	0.000	0.000	0.000	0.012	0.015	0.027	0.024	3.493	0.015	0.045	316	2384	100	105	8682	8787	119	7750	7869	Error	Error	-6.370	105	8682	119	7750	181328	3109607	0.002	3.094	0	0	0
1	11	15	"A89"	"A89"	16650	40255	100	605	621	268	43	455	455	482	229	47	36	13	0	11825	11592	4930	42	2143	2143	2411	1615	66	96	87	0	0.000	0.000	0.000	0.000	0.000	0.000	0.000	0.000	0.000	0.000	0.000	0.000	0.000	0.000	0.015	0.018	0.026	0.024	2.919	0.016	0.114	316	2384	100	150	9682	9832	166	9449	9615	Error	Error	-6.012	150	9682	166	9449	196300	3663181	0.607	5.685	0	0	0
1	12	15	"A89"	"A89"	16955	40260	100	536	579	278	48	448	448	470	215	45	30	12	0	7477	9585	5857	61	2113	2113	2457	2060	83	76	58	0	0.000	0.000	0.000	0.000	0.000	0.000	0.000	0.000	0.000	0.000	0.000	0.000	0.000	0.000	0.016	0.018	0.029	0.025	3.831	0.015	0.111	316	2384	100	88	5364	5452	131	7472	7603	Error	Error	-5.930	88	5364	131	7472	183063	3028953	0.507	3.460	0	0	0
1	13	15	"A90"	"A90"	17240	40245	100	573	600	266	44	471	471	639	2487	389	0	0	0	10988	11118	5672	51	2110	2110	2387	3103	129	82	64	0	0.000	0.000	0.000	0.000	0.000	0.000	0.000	0.000	0.000	0.000	0.000	0.000	0.000	0.000	0.011	0.014	0.027	0.024	4.604	0.013	0.068	316	2384	100	102	8878	8980	129	9008	9137	Error	Error	-6.444	102	8878	129	9008	189689	3513310	-0.016	2.814	0	0	0
1	14	15	"A90"	"A90"	17540	40255	100	657	679	257	37	473	473	500	225	45	43	16	0	12983	12954	3957	30	2189	2189	2243	660	29	100	100	0	0.000	0.000	0.000	0.000	0.000	0.000	0.000	0.000	0.000	0.000	0.000	0.000	0.000	0.000	0.017	0.019	0.023	0.020	2.757	0.016	0.110	316	2384	100	184	10794	10978	206	10765	10971	Error	Error	-5.874	184	10794	206	10765	214424	4093419	0.796	16.229	0	0	0
1	15	15	"A90"	"A90"	17840	40250	100	640	686	409	59	471	471	506	234	46	36	14	0	13463	13529	4631	34	2220	2220	2704	2213	81	94	91	0	0.000	0.000	0.000	0.000	0.000	0.000	0.000	0.000	0.000	0.000	0.000	0.000	0.000	0.000	0.015	0.019	0.020	0.021	2.994	0.019	0.125	316	2384	100	169	11243	11412	215	11309	11524	Error	Error	-6.056	169	11243	215	11309	216683	4275293	0.769	4.892	0	0	0
1	16	15	"A91"	"A91"	18135	40245	100	573	619	275	44	461	461	493	225	45	35	13	0	12325	12107	4814	39	2216	2216	2268	862	38	95	91	0	0.000	0.000	0.000	0.000	0.000	0.000	0.000	0.000	0.000	0.000	0.000	0.000	0.000	0.000	0.011	0.016	0.023	0.022	3.706	0.013	0.075	316	2384	100	112	10109	10221	158	9891	10049	Error	Error	-6.496	112	10109	158	9891	195696	3825710	0.560	11.414	0	0	0
1	17	15	"A91"	"A91"	18435	40250	100	615	650	323	49	479	479	502	220	43	39	11	0	12735	12540	3949	31	2276	2276	2378	1072	45	100	99	0	0.000	0.000	0.000	0.000	0.000	0.000	0.000	0.000	0.000	0.000	0.000	0.000	0.000	0.000	0.013	0.017	0.023	0.020	2.767	0.014	0.084	316	2384	100	136	10459	10595	171	10264	10435	Error	Error	-6.265	136	10459	171	10264	205311	3962716	0.673	9.479	0	0	0
1	18	15	"A91"	"A91"	18735	40250	100	593	632	268	42	494	494	533	324	60	21	5	0	11691	11783	4812	40	2394	2394	2649	1883	71	94	83	0	0.000	0.000	0.000	0.000	0.000	0.000	0.000	0.000	0.000	0.000	0.000	0.000	0.000	0.000	0.011	0.015	0.024	0.022	3.121	0.020	0.087	316	2384	100	99	9297	9396	138	9389	9527	Error	Error	-6.553	99	9297	138	9389	199729	3723522	0.306	4.851	0	0	0
1	1	16	"A92"	"A92"	13640	40560	100	531	550	241	43	419	419	441	204	46	37	10	0	9478	9475	4967	52	2133	2133	2176	554	25	93	89	0	0.000	0.000	0.000	0.000	0.000	0.000	0.000	0.000	0.000	0.000	0.000	0.000	0.000	0.000	0.015	0.018	0.029	0.031	3.022	0.016	0.087	316	2384	100	112	7345	7457	131	7342	7473	Error	Error	-6.035	112	7345	131	7342	173727	2994228	0.534	13.175	0	0	0
1	2	16	"A92"	"A92"	13955	40560	100	568	590	241	40	408	408	435	213	48	41	15	0	12441	12833	6951	54	2088	2088	2190	895	40	97	93	0	0.000	0.000	0.000	0.000	0.000	0.000	0.000	0.000	0.000	0.000	0.000	0.000	0.000	0.000	0.015	0.017	0.022	0.019	3.575	0.014	0.139	316	2384	100	160	10353	10513	182	10745	10927	Error	Error	-6.016	160	10353	182	10745	186478	4055113	0.728	11.892	0	0	0
1	3	16	"A92"	"A92"	14255	40560	100	595	609	255	41	410	410	440	207	47	44	18	0	14534	14599	6150	42	2069	2069	2268	1378	60	98	93	0	0.000	0.000	0.000	0.000	0.000	0.000	0.000	0.000	0.000	0.000	0.000	0.000	0.000	0.000	0.015	0.016	0.018	0.017	2.799	0.014	0.158	316	2384	100	185	12465	12650	199	12530	12729	Error	Error	-6.074	185	12465	199	12530	192447	4613312	0.816	8.948	0	0	0
1	4	16	"A93"	"A93"	14545	40555	100	564	606	256	42	418	418	453	283	62	30	7	0	16895	15488	6419	41	2062	2062	2130	625	29	98	95	0	0.000	0.000	0.000	0.000	0.000	0.000	0.000	0.000	0.000	0.000	0.000	0.000	0.000	0.000	0.010	0.014	0.016	0.014	3.631	0.012	0.123	316	2384	100	146	14833	14979	188	13426	13614	Error	Error	-6.667	146	14833	188	13426	191361	4894333	0.541	21.373	0	0	0
1	5	16	"A93"	"A93"	14855	40555	100	535	573	240	41	412	412	437	212	48	36	14	0	15848	14142	6694	47	2063	2063	2235	968	43	98	91	0	0.000	0.000	0.000	0.000	0.000	0.000	0.000	0.000	0.000	0.000	0.000	0.000	0.000	0.000	0.009	0.013	0.019	0.016	3.301	0.013	0.118	316	2384	100	123	13785	13908	161	12079	12240	Error	Error	-6.808	123	13785	161	12079	181006	4468983	0.642	12.301	0	0	0
1	6	16	"A93"	"A93"	15155	40555	100	588	616	277	44	414	414	437	202	46	45	20	0	17074	16109	6158	38	2095	2095	2239	973	43	99	98	0	0.000	0.000	0.000	0.000	0.000	0.000	0.000	0.000	0.000	0.000	0.000	0.000	0.000	0.000	0.012	0.014	0.017	0.015	3.081	0.014	0.148	316	2384	100	174	14979	15153	202	14014	14216	Error	Error	-6.428	174	14979	202	14014	194787	5090291	0.886	14.255	0	0	0
1	7	16	"A94"	"A94"	15440	40555	100	645	723	927	128	415	415	440	222	50	50	21	0	18608	17162	7404	43	2044	2044	2121	1401	66	92	90	0	0.000	0.000	0.000	0.000	0.000	0.000	0.000	0.000	0.000	0.000	0.000	0.000	0.000	0.000	0.014	0.020	0.020	0.019	3.034	0.021	0.089	316	2384	100	230	16564	16794	308	15118	15426	Error	Error	-6.170	230	16564	308	15118	228433	5423065	1.275	10.736	0	0	0
1	8	16	"A94"	"A94"	15750	40550	100	637	666	246	36	424	424	453	250	55	44	14	0	19160	17921	6831	38	2059	2059	2132	735	34	98	97	0	0.000	0.000	0.000	0.000	0.000	0.000	0.000	0.000	0.000	0.000	0.000	0.000	0.000	0.000	0.012	0.015	0.018	0.015	3.008	0.014	0.194	316	2384	100	213	17101	17314	242	15862	16104	Error	Error	-6.327	213	17101	242	15862	210427	5662910	0.852	21.482	0	0	0
1	9	16	"A94"	"A94"	16055	40555	100	704	723	268	37	449	449	472	211	44	57	26	0	19417	18741	5861	31	2163	2163	2281	920	40	100	100	0	0.000	0.000	0.000	0.000	0.000	0.000	0.000	0.000	0.000	0.000	0.000	0.000	0.000	0.000	0.015	0.017	0.018	0.015	2.639	0.015	0.230	316	2384	100	255	17254	17509	274	16578	16852	Error	Error	-6.080	255	17254	274	16578	228439	5922028	1.190	17.891	0	0	0
1	10	16	"A95"	"A95"	16345	40545	100	698	712	277	38	558	558	599	464	77	11	1	0	10951	10615	5323	50	2374	2374	2434	617	25	94	90	0	0.000	0.000	0.000	0.000	0.000	0.000	0.000	0.000	0.000	0.000	0.000	0.000	0.000	0.000	0.016	0.019	0.032	0.030	3.828	0.016	0.061	316	2384	100	140	8577	8717	154	8241	8395	Error	Error	-5.937	140	8577	154	8241	225119	3354227	0.244	13.259	0	0	0
1	11	16	"A95"	"A95"	16660	40555	100	718	738	267	36	485	485	524	468	89	21	0	0	17121	16764	5238	31	2210	2210	2444	1641	67	100	98	0	0.000	0.000	0.000	0.000	0.000	0.000	0.000	0.000	0.000	0.000	0.000	0.000	0.000	0.000	0.016	0.017	0.020	0.016	2.825	0.023	0.069	316	2384	100	233	14911	15144	253	14554	14807	Error	Error	-6.000	233	14911	253	14554	233200	5297547	0.457	8.726	0	0	0
1	12	16	"A95"	"A95"	16965	40550	100	641	663	250	37	466	466	516	785	152	2	0	0	16852	15497	5765	37	2182	2182	2435	2075	85	98	94	0	0.000	0.000	0.000	0.000	0.000	0.000	0.000	0.000	0.000	0.000	0.000	0.000	0.000	0.000	0.012	0.015	0.019	0.018	2.661	0.050	0.108	316	2384	100	175	14670	14845	197	13315	13512	Error	Error	-6.389	175	14670	197	13315	209437	4896997	0.187	6.295	0	0	0
1	13	16	"A96"	"A96"	17245	40540	100	628	642	259	40	469	469	633	2424	382	0	0	0	15262	13677	6013	43	2168	2168	2346	2547	108	89	76	0	0.000	0.000	0.000	0.000	0.000	0.000	0.000	0.000	0.000	0.000	0.000	0.000	0.000	0.000	0.012	0.015	0.022	0.020	3.104	0.184	0.213	316	2384	100	159	13094	13253	173	11509	11682	Error	Error	-6.364	159	13094	173	11509	202955	4321852	0.004	4.449	0	0	0
1	14	16	"A96"	"A96"	17560	40550	100	596	639	305	47	454	454	490	236	48	36	15	0	13989	13144	5078	38	2204	2204	2513	1510	60	98	96	0	0.000	0.000	0.000	0.000	0.000	0.000	0.000	0.000	0.000	0.000	0.000	0.000	0.000	0.000	0.012	0.017	0.022	0.020	3.148	0.015	0.083	316	2384	100	142	11785	11927	185	10940	11125	Error	Error	-6.375	142	11785	185	10940	201917	4153373	0.631	7.040	0	0	0
1	15	16	"A96"	"A96"	17830	40550	100	604	637	265	41	451	451	484	248	51	35	11	0	13568	12460	5778	46	2166	2166	2370	1060	44	93	88	0	0.000	0.000	0.000	0.000	0.000	0.000	0.000	0.000	0.000	0.000	0.000	0.000	0.000	0.000	0.013	0.018	0.021	0.022	3.785	0.018	0.080	316	2384	100	153	11402	11555	186	10294	10480	Error	Error	-6.220	153	11402	186	10294	201304	3937228	0.617	9.519	0	0	0
1	16	16	"A97"	"A97"	18145	40535	100	600	618	257	41	471	471	498	228	45	33	11	0	12741	12017	6113	50	2207	2207	2234	500	22	97	94	0	0.000	0.000	0.000	0.000	0.000	0.000	0.000	0.000	0.000	0.000	0.000	0.000	0.000	0.000	0.012	0.015	0.021	0.022	3.585	0.014	0.088	316	2384	100	129	10534	10663	147	9810	9957	Error	Error	-6.352	129	10534	147	9810	195317	3797382	0.526	19.566	0	0	0
1	17	16	"A97"	"A97"	18445	40540	100	644	670	303	45	470	470	496	226	45	41	17	0	15291	14163	7444	52	2248	2248	2365	862	36	99	95	0	0.000	0.000	0.000	0.000	0.000	0.000	0.000	0.000	0.000	0.000	0.000	0.000	0.000	0.000	0.013	0.017	0.022	0.021	3.081	0.017	0.172	316	2384	100	174	13043	13217	200	11915	12115	Error	Error	-6.228	174	13043	200	11915	211650	4475405	0.770	13.687	0	0	0
1	18	16	"A97"	"A97"	18745	40535	100	648	658	255	38	485	485	516	238	46	35	12	0	11106	12320	6981	56	2335	2335	2448	867	35	97	91	0	0.000	0.000	0.000	0.000	0.000	0.000	0.000	0.000	0.000	0.000	0.000	0.000	0.000	0.000	0.019	0.017	0.023	0.023	3.574	0.013	0.087	316	2384	100	163	8771	8934	173	9985	10158	Error	Error	-5.750	163	8771	173	9985	207898	3893234	0.597	11.386	0	0	0
1	1	17	"A98"	"A98"	13655	40860	100	468	498	229	45	418	418	445	218	48	27	6	0	3401	4308	2698	62	2151	2151	2211	1021	46	54	35	0	0.000	0.000	0.000	0.000	0.000	0.000	0.000	0.000	0.000	0.000	0.000	0.000	0.000	0.000	0.040	0.037	0.131	0.139	5.500	0.021	0.027	316	2384	100	50	1250	1300	80	2157	2237	Error	Error	-4.644	50	1250	80	2157	157328	1361255	0.243	2.054	0	0	0
1	2	17	"A98"	"A98"	13960	40865	100	457	493	218	44	425	425	450	221	49	22	6	0	4021	5543	4197	75	2108	2108	2147	561	26	81	68	0	0.000	0.000	0.000	0.000	0.000	0.000	0.000	0.000	0.000	0.000	0.000	0.000	0.000	0.000	0.017	0.020	0.075	0.078	5.682	0.019	0.053	316	2384	100	32	1913	1945	68	3435	3503	Error	Error	-5.902	32	1913	68	3435	155900	1751481	0.195	6.053	0	0	0
1	3	17	"A98"	"A98"	14240	40860	100	460	507	239	47	415	415	447	384	85	11	1	0	4116	5961	4479	75	2052	2052	2132	1092	51	71	47	0	0.000	0.000	0.000	0.000	0.000	0.000	0.000	0.000	0.000	0.000	0.000	0.000	0.000	0.000	0.022	0.024	0.054	0.062	4.761	0.021	0.082	316	2384	100	45	2064	2109	92	3909	4001	Error	Error	-5.519	45	2064	92	3909	160296	1883694	0.156	3.506	0	0	0
1	4	17	"A99"	"A99"	14550	40860	100	1865	2284	1841	80	423	423	471	943	200	59	41	0	10090	9498	4454	46	2050	2050	2084	513	24	94	93	0	0.000	0.000	0.000	0.000	0.000	0.000	0.000	0.000	0.000	0.000	0.000	0.000	0.000	0.000	0.179	0.250	0.213	0.189	2.336	0.328	0.437	316	2384	100	1442	8040	9482	1861	7448	9309	Error	Error	-2.479	1442	8040	1861	7448	721678	3001442	1.923	14.452	0	0	0
1	5	17	"A99"	"A99"	14860	40865	100	825	2053	2280	111	413	413	497	1347	271	36	26	0	6724	8619	4999	57	2090	2090	2270	2190	96	72	52	0	0.000	0.000	0.000	0.000	0.000	0.000	0.000	0.000	0.000	0.000	0.000	0.000	0.000	0.000	0.089	0.251	0.166	0.134	3.141	0.337	0.711	316	2384	100	412	4634	5046	1640	6529	8169	Error	Error	-3.492	412	4634	1640	6529	648897	2723479	1.155	2.899	0	0	0
1	6	17	"A99"	"A99"	15160	40865	100	1831	2453	2122	86	415	415	441	236	53	75	63	0	9677	9591	4429	46	2050	2050	2109	665	31	99	97	0	0.000	0.000	0.000	0.000	0.000	0.000	0.000	0.000	0.000	0.000	0.000	0.000	0.000	0.000	0.186	0.270	0.205	0.177	2.519	0.324	0.765	316	2384	100	1416	7627	9043	2038	7541	9579	Error	Error	-2.429	1416	7627	2038	7541	775012	3030788	8.525	11.251	0	0	0
1	7	17	"A100"	"A100"	15445	40855	100	583	599	253	42	403	403	432	225	52	43	17	0	13271	13277	5920	44	2034	2034	2056	405	19	97	95	0	0.000	0.000	0.000	0.000	0.000	0.000	0.000	0.000	0.000	0.000	0.000	0.000	0.000	0.000	0.016	0.017	0.022	0.021	2.767	0.016	0.115	316	2384	100	180	11237	11417	196	11243	11439	Error	Error	-5.964	180	11237	196	11243	189256	4195639	0.742	27.706	0	0	0
1	8	17	"A100"	"A100"	15760	40860	100	604	1217	5346	439	419	419	454	361	79	29	11	0	13827	12852	5559	43	2093	2093	2215	1201	54	99	94	0	0.000	0.000	0.000	0.000	0.000	0.000	0.000	0.000	0.000	0.000	0.000	0.000	0.000	0.000	0.016	0.074	0.029	0.025	3.659	0.152	0.066	316	2384	100	185	11734	11919	798	10759	11557	Error	Error	-5.987	185	11734	798	10759	384458	4061254	2.114	8.857	0	0	0
1	9	17	"A100"	"A100"	16055	40860	100	627	631	253	40	461	461	489	267	54	33	8	0	12167	12027	4461	37	2185	2185	2317	1082	46	100	97	0	0.000	0.000	0.000	0.000	0.000	0.000	0.000	0.000	0.000	0.000	0.000	0.000	0.000	0.000	0.017	0.017	0.024	0.020	3.320	0.016	0.118	316	2384	100	166	9982	10148	170	9842	10012	Error	Error	-5.910	166	9982	170	9842	199353	3800442	0.532	8.974	0	0	0
1	10	17	"A101"	"A101"	16350	40850	100	1020	1554	1337	86	546	546	570	241	42	65	49	0	6524	8185	5122	62	2408	2408	2439	493	20	93	83	0	0.000	0.000	0.000	0.000	0.000	0.000	0.000	0.000	0.000	0.000	0.000	0.000	0.000	0.000	0.115	0.174	0.158	0.142	2.578	0.206	0.801	316	2384	100	474	4116	4590	1008	5777	6785	Error	Error	-3.118	474	4116	1008	5777	491076	2586459	4.083	11.655	0	0	0
1	11	17	"A101"	"A101"	16665	40855	100	907	1336	1228	91	450	450	493	316	64	62	36	0	6470	8030	5448	67	2150	2150	2227	781	35	90	80	0	0.000	0.000	0.000	0.000	0.000	0.000	0.000	0.000	0.000	0.000	0.000	0.000	0.000	0.000	0.106	0.151	0.133	0.123	2.737	0.180	0.771	316	2384	100	457	4320	4777	886	5880	6766	Error	Error	-3.241	457	4320	886	5880	422110	2537410	2.668	7.430	0	0	0
1	12	17	"A101"	"A101"	16965	40855	100	842	1379	1466	106	447	447	490	385	78	50	28	0	5525	7474	5498	73	2094	2094	2192	1209	55	83	65	0	0.000	0.000	0.000	0.000	0.000	0.000	0.000	0.000	0.000	0.000	0.000	0.000	0.000	0.000	0.115	0.173	0.145	0.127	2.918	0.239	0.822	316	2384	100	395	3431	3826	932	5380	6312	Error	Error	-3.119	395	3431	932	5380	435867	2361699	2.309	4.369	0	0	0
1	13	17	"A102"	"A102"	17250	40850	100	713	1175	1256	106	439	439	465	209	44	55	37	0	6426	8378	5545	66	2091	2091	2107	411	19	97	92	0	0.000	0.000	0.000	0.000	0.000	0.000	0.000	0.000	0.000	0.000	0.000	0.000	0.000	0.000	0.063	0.117	0.099	0.088	2.654	0.149	0.631	316	2384	100	274	4335	4609	736	6287	7023	Error	Error	-3.984	274	4335	736	6287	371349	2647500	3.397	15.258	0	0	0
1	14	17	"A102"	"A102"	17560	40855	100	720	1210	1320	109	432	432	476	503	105	33	20	0	7084	8982	5679	63	2107	2107	2222	1621	72	86	65	0	0.000	0.000	0.000	0.000	0.000	0.000	0.000	0.000	0.000	0.000	0.000	0.000	0.000	0.000	0.058	0.113	0.089	0.077	3.123	0.161	0.628	316	2384	100	288	4977	5265	778	6875	7653	Error	Error	-4.111	288	4977	778	6875	382453	2838196	1.459	4.170	0	0	0
1	15	17	"A102"	"A102"	17845	40850	100	736	1439	1661	115	449	449	575	1986	345	18	7	0	6792	9137	6615	72	2137	2137	2232	1346	60	83	64	0	0.000	0.000	0.000	0.000	0.000	0.000	0.000	0.000	0.000	0.000	0.000	0.000	0.000	0.000	0.062	0.141	0.106	0.098	3.406	0.397	0.257	316	2384	100	287	4655	4942	990	7000	7990	Error	Error	-4.020	287	4655	990	7000	454690	2887410	0.435	5.130	0	0	0
1	16	17	"A103"	"A103"	18140	40845	100	548	576	229	39	455	455	476	220	46	28	10	0	8168	8786	4439	50	2165	2165	2193	454	20	95	92	0	0.000	0.000	0.000	0.000	0.000	0.000	0.000	0.000	0.000	0.000	0.000	0.000	0.000	0.000	0.015	0.018	0.029	0.030	4.204	0.016	0.063	316	2384	100	93	6003	6096	121	6621	6742	Error	Error	-6.012	93	6003	121	6621	182113	2776326	0.455	14.522	0	0	0
1	17	17	"A103"	"A103"	18460	40850	100	578	607	260	42	479	479	502	229	45	29	12	0	8863	9312	4481	48	2274	2274	2383	975	40	96	87	0	0.000	0.000	0.000	0.000	0.000	0.000	0.000	0.000	0.000	0.000	0.000	0.000	0.000	0.000	0.015	0.018	0.031	0.028	3.845	0.016	0.080	316	2384	100	99	6589	6688	128	7038	7166	Error	Error	-6.056	99	6589	128	7038	191699	2942588	0.459	7.107	0	0	0
1	18	17	"A103"	"A103"	18755	40845	100	684	678	246	36	493	493	535	406	75	16	0	0	10981	10832	4405	40	2386	2386	2567	1380	53	97	90	0	0.000	0.000	0.000	0.000	0.000	0.000	0.000	0.000	0.000	0.000	0.000	0.000	0.000	0.000	0.022	0.022	0.027	0.027	3.104	0.019	0.126	316	2384	100	191	8595	8786	185	8446	8631	Error	Error	-5.492	191	8595	185	8446	214331	3423025	0.352	5.989	0	0	0
1	1	18	"A104"	"A104"	13640	41160	100	556	585	264	45	411	411	442	214	48	37	12	0	12295	10972	5606	51	2139	2139	2224	999	44	85	80	0	0.000	0.000	0.000	0.000	0.000	0.000	0.000	0.000	0.000	0.000	0.000	0.000	0.000	0.000	0.014	0.020	0.026	0.027	4.522	0.017	0.131	316	2384	100	145	10156	10301	174	8833	9007	Error	Error	-6.130	145	10156	174	8833	184831	3467253	0.668	8.757	0	0	0
1	2	18	"A104"	"A104"	13955	41155	100	553	591	249	42	435	435	482	472	97	11	0	0	9928	10078	5239	51	2159	2159	2348	1599	68	86	74	0	0.000	0.000	0.000	0.000	0.000	0.000	0.000	0.000	0.000	0.000	0.000	0.000	0.000	0.000	0.015	0.020	0.030	0.026	3.832	0.027	0.116	316	2384	100	118	7769	7887	156	7919	8075	Error	Error	-6.041	118	7769	156	7919	186880	3184527	0.231	4.834	0	0	0
1	3	18	"A104"	"A104"	14255	41160	100	534	558	246	44	418	418	445	213	47	33	13	0	11210	11502	5499	47	2043	2043	2160	885	40	96	95	0	0.000	0.000	0.000	0.000	0.000	0.000	0.000	0.000	0.000	0.000	0.000	0.000	0.000	0.000	0.013	0.015	0.024	0.020	3.252	0.013	0.089	316	2384	100	116	9167	9283	140	9459	9599	Error	Error	-6.304	116	9167	140	9459	176178	3634714	0.531	10.556	0	0	0
1	4	18	"A105"	"A105"	14540	41150	100	579	603	261	43	403	403	432	199	46	44	19	0	10068	10331	5776	55	2055	2055	2106	608	28	87	84	0	0.000	0.000	0.000	0.000	0.000	0.000	0.000	0.000	0.000	0.000	0.000	0.000	0.000	0.000	0.022	0.024	0.030	0.032	4.775	0.020	0.163	316	2384	100	176	8013	8189	200	8276	8476	Error	Error	-5.509	176	8013	200	8276	190628	3264684	0.859	13.528	0	0	0
1	5	18	"A105"	"A105"	14850	41150	100	570	595	254	42	410	410	442	331	74	24	4	0	12970	12734	5434	42	2075	2075	2302	1646	71	92	89	0	0.000	0.000	0.000	0.000	0.000	0.000	0.000	0.000	0.000	0.000	0.000	0.000	0.000	0.000	0.015	0.017	0.022	0.020	3.392	0.027	0.059	316	2384	100	160	10895	11055	185	10659	10844	Error	Error	-6.089	160	10895	185	10659	188117	4023795	0.462	6.338	0	0	0
1	6	18	"A105"	"A105"	15160	41150	100	588	616	267	43	400	400	428	200	46	48	19	0	14413	13600	4382	32	2052	2052	2161	896	41	97	96	0	0.000	0.000	0.000	0.000	0.000	0.000	0.000	0.000	0.000	0.000	0.000	0.000	0.000	0.000	0.015	0.019	0.021	0.018	2.882	0.016	0.150	316	2384	100	188	12361	12549	216	11548	11764	Error	Error	-6.039	188	12361	216	11548	194591	4297757	0.940	12.767	0	0	0
1	7	18	"A106"	"A106"	15450	41150	100	446	456	200	43	399	399	426	220	51	20	3	0	2962	3420	1741	50	1985	1985	2005	450	22	75	53	0	0.000	0.000	0.000	0.000	0.000	0.000	0.000	0.000	0.000	0.000	0.000	0.000	0.000	0.000	0.048	0.040	0.125	0.135	4.791	0.013	0.005	316	2384	100	47	977	1024	57	1435	1492	Error	Error	-4.378	47	977	57	1435	144099	1080688	0.136	3.144	0	0	0
1	8	18	"A106"	"A106"	15760	41150	100	416	458	223	48	409	409	435	245	56	18	5	0	3004	3674	1999	54	2014	2014	2036	411	20	79	57	0	0.000	0.000	0.000	0.000	0.000	0.000	0.000	0.000	0.000	0.000	0.000	0.000	0.000	0.000	0.007	0.030	0.117	0.132	4.663	0.023	0.021	316	2384	100	7	990	997	49	1660	1709	Error	Error	-7.144	7	990	49	1660	144707	1160908	0.094	3.985	0	0	0
1	9	18	"A106"	"A106"	16060	41150	100	460	493	213	43	438	438	460	212	46	21	5	0	3386	3958	1832	46	2110	2110	2142	445	20	87	67	0	0.000	0.000	0.000	0.000	0.000	0.000	0.000	0.000	0.000	0.000	0.000	0.000	0.000	0.000	0.017	0.030	0.104	0.091	4.028	0.030	0.028	316	2384	100	22	1276	1298	55	1848	1903	Error	Error	-5.858	22	1276	55	1848	155687	1250668	0.156	4.081	0	0	0
1	10	18	"A107"	"A107"	16350	41150	100	522	603	938	155	445	445	480	340	70	16	2	0	4716	6038	4110	68	2117	2117	2166	778	35	82	68	0	0.000	0.000	0.000	0.000	0.000	0.000	0.000	0.000	0.000	0.000	0.000	0.000	0.000	0.000	0.030	0.040	0.064	0.069	4.947	0.041	0.038	316	2384	100	77	2599	2676	158	3921	4079	Error	Error	-5.077	77	2599	158	3921	190523	1907987	0.362	4.977	0	0	0
1	11	18	"A107"	"A107"	16670	41150	100	478	507	250	49	424	424	452	221	48	22	8	0	5199	6942	5399	77	2063	2063	2106	536	25	91	79	0	0.000	0.000	0.000	0.000	0.000	0.000	0.000	0.000	0.000	0.000	0.000	0.000	0.000	0.000	0.017	0.017	0.048	0.044	4.513	0.017	0.077	316	2384	100	54	3136	3190	83	4879	4962	Error	Error	-5.860	54	3136	83	4879	160090	2193609	0.249	9.022	0	0	0
1	12	18	"A107"	"A107"	16960	41150	100	482	506	225	44	425	425	452	208	46	25	7	0	4713	6529	4850	74	2062	2062	2092	433	20	91	81	0	0.000	0.000	0.000	0.000	0.000	0.000	0.000	0.000	0.000	0.000	0.000	0.000	0.000	0.000	0.022	0.018	0.055	0.055	5.405	0.014	0.044	316	2384	100	57	2651	2708	81	4467	4548	Error	Error	-5.539	57	2651	81	4467	159794	2063039	0.260	10.247	0	0	0
1	13	18	"A108"	"A108"	17260	41145	100	517	554	257	46	438	438	463	209	45	32	12	0	4936	5890	3744	63	2116	2116	2132	451	21	87	79	0	0.000	0.000	0.000	0.000	0.000	0.000	0.000	0.000	0.000	0.000	0.000	0.000	0.000	0.000	0.028	0.031	0.065	0.073	4.553	0.025	0.072	316	2384	100	79	2820	2899	116	3774	3890	Error	Error	-5.158	79	2820	116	3774	175023	1861259	0.435	8.333	0	0	0
1	14	18	"A108"	"A108"	17560	41145	100	503	566	280	49	440	440	465	217	46	31	14	0	6196	8041	5163	64	2104	2104	2157	561	26	94	87	0	0.000	0.000	0.000	0.000	0.000	0.000	0.000	0.000	0.000	0.000	0.000	0.000	0.000	0.000	0.015	0.021	0.041	0.039	3.918	0.020	0.098	316	2384	100	63	4092	4155	126	5937	6063	Error	Error	-6.021	63	4092	126	5937	178760	2541034	0.465	10.488	0	0	0
1	15	18	"A108"	"A108"	17850	41140	100	544	576	262	45	442	442	464	235	50	31	8	0	6492	7730	4556	58	2140	2140	2289	960	41	90	81	0	0.000	0.000	0.000	0.000	0.000	0.000	0.000	0.000	0.000	0.000	0.000	0.000	0.000	0.000	0.023	0.024	0.043	0.043	3.983	0.022	0.123	316	2384	100	102	4352	4454	134	5590	5724	Error	Error	-5.415	102	4352	134	5590	181950	2442705	0.477	5.668	0	0	0
1	16	18	"A109"	"A109"	18150	41135	100	500	523	211	40	453	453	479	219	45	22	5	0	2825	3336	1621	48	2194	2194	2226	458	20	62	37	0	0.000	0.000	0.000	0.000	0.000	0.000	0.000	0.000	0.000	0.000	0.000	0.000	0.000	0.000	0.074	0.061	0.164	0.180	5.746	0.046	0.040	316	2384	100	47	631	678	70	1142	1212	Error	Error	-3.747	47	631	70	1142	165263	1054114	0.201	2.424	0	0	0
1	17	18	"A109"	"A109"	18440	41125	100	470	505	227	44	483	483	502	226	45	15	5	0	3270	3543	1451	40	2338	2338	2425	709	29	60	27	0	0.000	0.000	0.000	0.000	0.000	0.000	0.000	0.000	0.000	0.000	0.000	0.000	0.000	0.000	-0.014	0.018	0.171	0.167	4.948	0.028	0.028	316	2384	100	-13	932	919	22	1205	1227	Error	Error	Error	-13	932	22	1205	159532	1119693	0.013	1.577	0	0	0
1	18	18	"A109"	"A109"	18755	41135	100	534	557	229	41	512	512	589	1446	245	0	0	0	3691	4142	1712	41	2427	2427	2555	1769	69	31	13	0	0.000	0.000	0.000	0.000	0.000	0.000	0.000	0.000	0.000	0.000	0.000	0.000	0.000	0.000	0.017	0.026	0.137	0.112	4.225	0.814	0.683	316	2384	100	22	1264	1286	45	1715	1760	Error	Error	-5.844	22	1264	45	1715	176055	1308912	-0.022	0.897	0	0	0
1	1	19	"A110"	"A110"	13655	41465	100	496	512	228	44	421	421	446	207	46	27	9	0	6082	6901	3496	50	2144	2144	2178	466	21	95	88	0	0.000	0.000	0.000	0.000	0.000	0.000	0.000	0.000	0.000	0.000	0.000	0.000	0.000	0.000	0.019	0.019	0.035	0.034	3.460	0.016	0.044	316	2384	100	75	3938	4013	91	4757	4848	Error	Error	-5.714	75	3938	91	4757	161719	2180702	0.319	10.135	0	0	0
1	2	19	"A110"	"A110"	13965	41470	100	534	557	251	45	428	428	478	647	135	3	0	0	8246	9062	4271	47	2142	2142	2284	2242	98	88	63	0	0.000	0.000	0.000	0.000	0.000	0.000	0.000	0.000	0.000	0.000	0.000	0.000	0.000	0.000	0.017	0.019	0.034	0.030	3.046	0.018	0.072	316	2384	100	106	6104	6210	129	6920	7049	Error	Error	-5.848	106	6104	129	6920	175946	2863718	0.122	3.023	0	0	0
1	3	19	"A110"	"A110"	14265	41470	100	549	563	241	42	420	420	458	281	61	23	5	0	8147	9627	4902	50	2117	2117	2336	1429	61	95	82	0	0.000	0.000	0.000	0.000	0.000	0.000	0.000	0.000	0.000	0.000	0.000	0.000	0.000	0.000	0.021	0.019	0.026	0.026	3.681	0.019	0.083	316	2384	100	129	6030	6159	143	7510	7653	Error	Error	-5.547	129	6030	143	7510	177799	3042166	0.374	5.102	0	0	0
1	4	19	"A111"	"A111"	14555	41460	100	462	482	213	44	409	409	441	260	58	16	4	0	5587	7319	5047	68	2028	2028	2062	459	22	91	85	0	0.000	0.000	0.000	0.000	0.000	0.000	0.000	0.000	0.000	0.000	0.000	0.000	0.000	0.000	0.015	0.014	0.034	0.036	4.800	0.010	0.013	316	2384	100	53	3559	3612	73	5291	5364	Error	Error	-6.069	53	3559	73	5291	152209	2312707	0.158	11.453	0	0	0
1	5	19	"A111"	"A111"	14865	41460	100	473	527	237	44	403	403	422	197	46	35	14	0	6245	8717	6497	74	2063	2063	2132	623	29	96	89	0	0.000	0.000	0.000	0.000	0.000	0.000	0.000	0.000	0.000	0.000	0.000	0.000	0.000	0.000	0.017	0.019	0.035	0.030	3.995	0.015	0.103	316	2384	100	70	4182	4252	124	6654	6778	Error	Error	-5.901	70	4182	124	6654	166474	2754609	0.533	10.570	0	0	0
1	6	19	"A111"	"A111"	15165	41460	100	519	556	249	44	397	397	420	198	47	39	18	0	7796	10100	6076	60	2020	2020	2127	718	33	96	94	0	0.000	0.000	0.000	0.000	0.000	0.000	0.000	0.000	0.000	0.000	0.000	0.000	0.000	0.000	0.021	0.020	0.033	0.028	3.768	0.016	0.112	316	2384	100	122	5776	5898	159	8080	8239	Error	Error	-5.565	122	5776	159	8080	175714	3191481	0.687	11.104	0	0	0
1	7	19	"A112"	"A112"	15455	41455	100	2433	6713	8093	120	397	397	424	234	55	94	86	0	10501	11953	6722	56	1982	1982	2026	793	39	95	89	0	0.000	0.000	0.000	0.000	0.000	0.000	0.000	0.000	0.000	0.000	0.000	0.000	0.000	0.000	0.239	0.633	0.352	0.370	2.226	0.872	0.683	316	2384	100	2036	8519	10555	6316	9971	16287	Error	Error	-2.065	2036	8519	6316	9971	2121362	3777273	26.876	12.518	0	0	0
1	8	19	"A112"	"A112"	15760	41460	100	2745	8290	9971	120	408	408	449	380	84	96	88	0	11333	13215	6230	47	2041	2041	2120	925	43	100	98	0	0.000	0.000	0.000	0.000	0.000	0.000	0.000	0.000	0.000	0.000	0.000	0.000	0.000	0.000	0.252	0.705	0.313	0.363	2.404	1.017	0.628	316	2384	100	2337	9292	11629	7882	11174	19056	Error	Error	-1.991	2337	9292	7882	11174	2619544	4175965	20.634	11.995	0	0	0
1	9	19	"A112"	"A112"	16050	41460	100	6400	9298	8626	92	421	421	468	286	61	97	94	0	15867	15642	5669	36	2070	2070	2226	1087	48	99	99	0	0.000	0.000	0.000	0.000	0.000	0.000	0.000	0.000	0.000	0.000	0.000	0.000	0.000	0.000	0.433	0.654	0.411	0.402	2.318	0.836	0.609	316	2384	100	5979	13797	19776	8877	13572	22449	Error	Error	-1.206	5979	13797	8877	13572	2938214	4942911	30.874	12.342	0	0	0
1	10	19	"A113"	"A113"	16355	41455	100	476	494	221	44	398	398	421	198	47	29	9	0	6491	7331	3619	49	2023	2023	2045	409	20	97	95	0	0.000	0.000	0.000	0.000	0.000	0.000	0.000	0.000	0.000	0.000	0.000	0.000	0.000	0.000	0.017	0.018	0.034	0.032	3.614	0.018	0.063	316	2384	100	78	4468	4546	96	5308	5404	Error	Error	-5.840	78	4468	96	5308	156217	2316620	0.369	12.924	0	0	0
1	11	19	"A113"	"A113"	16665	41455	100	523	568	265	46	398	398	426	204	47	39	19	0	6782	9040	6008	66	2062	2062	2162	712	32	91	79	0	0.000	0.000	0.000	0.000	0.000	0.000	0.000	0.000	0.000	0.000	0.000	0.000	0.000	0.000	0.026	0.024	0.034	0.035	3.948	0.017	0.131	316	2384	100	125	4720	4845	170	6978	7148	Error	Error	-5.239	125	4720	170	6978	179643	2856698	0.696	9.660	0	0	0
1	12	19	"A113"	"A113"	16955	41450	100	532	577	345	59	399	399	434	209	48	38	16	0	7562	9018	5762	63	2063	2063	2116	551	26	91	81	0	0.000	0.000	0.000	0.000	0.000	0.000	0.000	0.000	0.000	0.000	0.000	0.000	0.000	0.000	0.024	0.026	0.035	0.038	4.488	0.033	0.129	316	2384	100	133	5499	5632	178	6955	7133	Error	Error	-5.370	133	5499	178	6955	182316	2849580	0.684	12.526	0	0	0
1	13	19	"A114"	"A114"	17255	41445	100	611	620	246	39	433	433	460	229	49	41	10	0	12513	11512	4663	40	2130	2130	2184	830	38	93	88	0	0.000	0.000	0.000	0.000	0.000	0.000	0.000	0.000	0.000	0.000	0.000	0.000	0.000	0.000	0.017	0.020	0.027	0.026	3.036	0.018	0.036	316	2384	100	178	10383	10561	187	9382	9569	Error	Error	-5.866	178	10383	187	9382	195978	3637910	0.699	11.239	0	0	0
1	14	19	"A114"	"A114"	17565	41450	100	797	813	292	35	462	462	532	932	175	3	0	0	15034	14073	4805	34	2301	2301	2621	2687	102	97	87	0	0.000	0.000	0.000	0.000	0.000	0.000	0.000	0.000	0.000	0.000	0.000	0.000	0.000	0.000	0.026	0.030	0.032	0.028	2.778	0.021	0.219	316	2384	100	335	12733	13068	351	11772	12123	Error	Error	-5.248	335	12733	351	11772	257064	4447160	0.302	4.262	0	0	0
1	15	19	"A114"	"A114"	17865	41450	100	613	660	272	41	453	453	487	259	53	38	11	0	14328	13504	4820	35	2262	2262	2553	1872	73	98	89	0	0.000	0.000	0.000	0.000	0.000	0.000	0.000	0.000	0.000	0.000	0.000	0.000	0.000	0.000	0.013	0.018	0.024	0.020	2.945	0.017	0.126	316	2384	100	160	12066	12226	207	11242	11449	Error	Error	-6.237	160	12066	207	11242	208468	4267332	0.668	5.850	0	0	0
1	16	19	"A115"	"A115"	18155	41440	100	502	550	282	51	477	477	535	1362	254	0	0	0	4041	5574	4075	73	2270	2270	2337	1553	66	54	31	0	0.000	0.000	0.000	0.000	0.000	0.000	0.000	0.000	0.000	0.000	0.000	0.000	0.000	0.000	0.014	0.022	0.061	0.063	5.199	0.023	0.057	316	2384	100	25	1771	1796	73	3304	3377	Error	Error	-6.146	25	1771	73	3304	173763	1761319	0.011	2.084	0	0	0
1	17	19	"A115"	"A115"	18460	41445	100	591	666	574	86	502	502	613	1953	318	0	0	0	5947	7917	4993	63	2389	2389	2610	2574	98	69	33	0	0.000	0.000	0.000	0.000	0.000	0.000	0.000	0.000	0.000	0.000	0.000	0.000	0.000	0.000	0.025	0.030	0.042	0.042	3.726	0.191	0.125	316	2384	100	89	3558	3647	164	5528	5692	Error	Error	-5.321	89	3558	164	5528	210366	2501739	0.027	2.062	0	0	0
1	18	19	"A115"	"A115"	18760	41445	100	588	607	238	39	496	496	534	447	83	10	0	0	6824	8280	4376	52	2338	2338	2496	2119	84	90	54	0	0.000	0.000	0.000	0.000	0.000	0.000	0.000	0.000	0.000	0.000	0.000	0.000	0.000	0.000	0.021	0.019	0.035	0.031	3.336	0.018	0.067	316	2384	100	92	4486	4578	111	5942	6053	Error	Error	-5.608	92	4486	111	5942	191876	2616353	0.163	2.730	0	0	0
1	1	20	"A116"	"A116"	13660	41760	100	496	525	223	42	414	414	435	197	45	31	12	0	7754	7726	4201	54	2164	2164	2193	499	22	89	80	0	0.000	0.000	0.000	0.000	0.000	0.000	0.000	0.000	0.000	0.000	0.000	0.000	0.000	0.000	0.015	0.020	0.038	0.044	5.231	0.015	0.056	316	2384	100	82	5590	5672	111	5562	5673	Error	Error	-6.091	82	5590	111	5562	166044	2441438	0.457	11.088	0	0	0
1	2	20	"A116"	"A116"	13970	41760	100	492	538	241	44	423	423	449	220	48	27	9	0	9073	8784	4471	50	2174	2174	2426	1569	64	83	68	0	0.000	0.000	0.000	0.000	0.000	0.000	0.000	0.000	0.000	0.000	0.000	0.000	0.000	0.000	0.010	0.017	0.033	0.029	4.274	0.016	0.103	316	2384	100	69	6899	6968	115	6610	6725	Error	Error	-6.644	69	6899	115	6610	169912	2775710	0.405	4.052	0	0	0
1	3	20	"A116"	"A116"	14270	41760	100	549	601	483	80	427	427	453	223	49	31	12	0	10107	9888	3741	37	2176	2176	2496	1708	68	95	87	0	0.000	0.000	0.000	0.000	0.000	0.000	0.000	0.000	0.000	0.000	0.000	0.000	0.000	0.000	0.015	0.023	0.026	0.024	2.954	0.022	0.093	316	2384	100	122	7931	8053	174	7712	7886	Error	Error	-6.023	122	7931	174	7712	189764	3124704	0.664	4.328	0	0	0
1	4	20	"A117"	"A117"	14560	41760	100	458	480	235	48	397	397	426	198	46	27	8	0	2527	2842	1095	38	2022	2022	2030	389	19	59	34	0	0.000	0.000	0.000	0.000	0.000	0.000	0.000	0.000	0.000	0.000	0.000	0.000	0.000	0.000	0.121	0.101	0.247	0.272	4.596	0.055	0.030	316	2384	100	61	505	566	83	820	903	Error	Error	-3.049	61	505	83	820	151706	898013	0.273	2.087	0	0	0
1	5	20	"A117"	"A117"	14860	41755	100	497	547	278	50	404	404	428	247	57	26	10	0	2867	3390	1497	44	2043	2043	2076	516	24	60	43	0	0.000	0.000	0.000	0.000	0.000	0.000	0.000	0.000	0.000	0.000	0.000	0.000	0.000	0.000	0.113	0.106	0.185	0.191	4.270	0.133	0.188	316	2384	100	93	824	917	143	1347	1490	Error	Error	-3.147	93	824	143	1347	172808	1071120	0.482	2.547	0	0	0
1	6	20	"A117"	"A117"	15160	41755	100	524	552	263	47	392	392	416	193	46	39	19	0	2987	3501	1477	42	2017	2017	2042	405	19	78	57	0	0.000	0.000	0.000	0.000	0.000	0.000	0.000	0.000	0.000	0.000	0.000	0.000	0.000	0.000	0.136	0.108	0.180	0.171	4.134	0.081	0.127	316	2384	100	132	970	1102	160	1484	1644	Error	Error	-2.877	132	970	160	1484	174384	1106278	0.705	3.602	0	0	0
1	7	20	"A118"	"A118"	15455	41750	100	513	519	232	44	397	397	436	486	111	7	0	0	7245	9871	6441	65	2003	2003	2074	1382	66	83	70	0	0.000	0.000	0.000	0.000	0.000	0.000	0.000	0.000	0.000	0.000	0.000	0.000	0.000	0.000	0.022	0.016	0.026	0.027	3.663	0.013	0.082	316	2384	100	116	5242	5358	122	7868	7990	Error	Error	-5.498	116	5242	122	7868	163897	3119284	0.171	5.642	0	0	0
1	8	20	"A118"	"A118"	15770	41750	100	470	513	246	47	395	395	431	439	101	11	0	0	5766	9078	6505	71	2025	2025	2089	630	30	89	77	0	0.000	0.000	0.000	0.000	0.000	0.000	0.000	0.000	0.000	0.000	0.000	0.000	0.000	0.000	0.020	0.017	0.029	0.033	5.063	0.013	0.011	316	2384	100	75	3741	3816	118	7053	7171	Error	Error	-5.640	75	3741	118	7053	162241	2868763	0.187	11.094	0	0	0
1	9	20	"A118"	"A118"	16065	41750	100	494	539	241	44	396	396	418	194	46	37	14	0	8620	11190	7221	64	2035	2035	2102	616	29	95	87	0	0.000	0.000	0.000	0.000	0.000	0.000	0.000	0.000	0.000	0.000	0.000	0.000	0.000	0.000	0.015	0.016	0.020	0.021	4.206	0.012	0.098	316	2384	100	98	6585	6683	143	9155	9298	Error	Error	-6.070	98	6585	143	9155	170220	3536031	0.624	14.753	0	0	0
1	10	20	"A119"	"A119"	16365	41745	100	528	637	436	68	401	401	482	1452	301	1	0	0	3424	5242	3975	75	2034	2034	2182	2223	101	38	26	0	0.000	0.000	0.000	0.000	0.000	0.000	0.000	0.000	0.000	0.000	0.000	0.000	0.000	0.000	0.091	0.074	0.092	0.103	3.775	0.399	0.438	316	2384	100	127	1390	1517	236	3208	3444	Error	Error	-3.452	127	1390	236	3208	201200	1656493	0.107	1.377	0	0	0
1	11	20	"A119"	"A119"	16675	41745	100	692	851	540	63	422	422	544	2016	370	1	0	0	5498	7032	4733	67	2066	2066	2236	1207	53	75	61	0	0.000	0.000	0.000	0.000	0.000	0.000	0.000	0.000	0.000	0.000	0.000	0.000	0.000	0.000	0.079	0.086	0.098	0.103	3.408	0.086	0.487	316	2384	100	270	3432	3702	429	4966	5395	Error	Error	-3.668	270	3432	429	4966	268900	2222167	0.152	3.973	0	0	0
1	12	20	"A119"	"A119"	16970	41745	100	646	829	621	74	427	427	450	210	46	50	35	0	4642	6858	4974	72	2079	2079	2155	975	45	81	59	0	0.000	0.000	0.000	0.000	0.000	0.000	0.000	0.000	0.000	0.000	0.000	0.000	0.000	0.000	0.085	0.084	0.093	0.092	2.984	0.092	0.579	316	2384	100	219	2563	2782	402	4779	5181	Error	Error	-3.549	219	2563	402	4779	262068	2166985	1.805	4.824	0	0	0
1	13	20	"A120"	"A120"	17260	41740	100	538	842	3576	424	423	423	460	376	81	20	5	0	3237	3727	1763	47	2111	2111	2190	1026	46	54	24	0	0.000	0.000	0.000	0.000	0.000	0.000	0.000	0.000	0.000	0.000	0.000	0.000	0.000	0.000	0.102	0.259	0.153	0.150	4.188	1.551	0.112	316	2384	100	115	1126	1241	419	1616	2035	Error	Error	-3.292	115	1126	419	1616	265989	1177753	1.016	1.498	0	0	0
1	14	20	"A120"	"A120"	17555	41745	100	593	659	341	51	432	432	460	208	45	42	23	0	3775	4486	2389	53	2135	2135	2169	447	20	85	73	0	0.000	0.000	0.000	0.000	0.000	0.000	0.000	0.000	0.000	0.000	0.000	0.000	0.000	0.000	0.098	0.097	0.128	0.122	3.385	0.090	0.282	316	2384	100	161	1640	1801	227	2351	2578	Error	Error	-3.349	161	1640	227	2351	208107	1417514	0.957	5.183	0	0	0
1	15	20	"A120"	"A120"	17855	41750	100	571	630	315	50	443	443	471	218	46	39	16	0	3542	4143	2042	49	2207	2207	2243	521	23	81	61	0	0.000	0.000	0.000	0.000	0.000	0.000	0.000	0.000	0.000	0.000	0.000	0.000	0.000	0.000	0.096	0.097	0.136	0.134	3.943	0.090	0.239	316	2384	100	128	1335	1463	187	1936	2123	Error	Error	-3.383	128	1335	187	1936	199219	1309197	0.729	3.647	0	0	0
1	16	20	"A121"	"A121"	18145	41735	100	570	580	256	44	458	458	497	324	65	18	3	0	4608	7860	5701	72	2231	2231	2296	752	32	79	60	0	0.000	0.000	0.000	0.000	0.000	0.000	0.000	0.000	0.000	0.000	0.000	0.000	0.000	0.000	0.047	0.022	0.040	0.049	4.985	0.019	0.090	316	2384	100	112	2377	2489	122	5629	5751	Error	Error	-4.408	112	2377	122	5629	183324	2483702	0.256	7.399	0	0	0
1	17	20	"A121"	"A121"	18470	41735	100	793	3516	10130	288	504	504	541	354	65	44	24	0	13845	16879	13812	81	2400	2400	2666	1451	54	92	89	3	0.000	0.000	0.000	0.000	0.000	0.000	0.000	0.000	0.000	0.000	0.000	0.000	0.000	0.000	0.025	0.208	0.039	0.045	4.478	0.472	0.544	316	2384	100	289	11445	11734	3012	14479	17491	Error	Error	-5.308	289	11445	3012	14479	1111133	5333804	8.404	9.795	0	0	0
1	18	20	"A121"	"A121"	18760	41735	100	668	693	268	38	504	504	532	237	44	37	13	0	10508	11451	5756	50	2430	2430	2523	843	33	97	90	0	0.000	0.000	0.000	0.000	0.000	0.000	0.000	0.000	0.000	0.000	0.000	0.000	0.000	0.000	0.020	0.021	0.029	0.026	3.410	0.019	0.145	316	2384	100	164	8078	8242	189	9021	9210	Error	Error	-5.622	164	8078	189	9021	219082	3618637	0.679	10.591	0	0	0
1	1	21	"Blank"	"Blank"	13625	42050	100	417	452	205	45	429	429	453	203	44	18	5	0	2118	2159	407	18	2188	2188	2211	430	19	13	2	0	0.000	0.000	0.000	0.000	0.000	0.000	0.000	0.000	0.000	0.000	0.000	0.000	0.000	0.000	0.171	-0.793	0.441	0.440	4.546	0.025	0.001	316	2384	100	-12	-70	-82	23	-29	-6	Error	Error	-2.544	-12	-70	23	-29	142825	682335	-0.005	-0.121	0	0	0
1	2	21	"Blank"	"Blank"	13925	42050	100	422	438	197	44	435	435	462	216	46	14	2	0	2126	2144	487	22	2194	2194	2216	451	20	9	1	0	0.000	0.000	0.000	0.000	0.000	0.000	0.000	0.000	0.000	0.000	0.000	0.000	0.000	0.000	0.191	-0.060	0.587	0.609	4.387	0.105	0.034	316	2384	100	-13	-68	-81	3	-50	-47	Error	Error	-2.387	-13	-68	3	-50	138490	677523	-0.111	-0.160	0	0	0
1	3	21	"Blank"	"Blank"	14225	42045	100	429	590	1354	229	425	425	445	210	47	20	8	0	2151	2205	648	29	2101	2101	2127	670	31	9	1	0	0.000	0.000	0.000	0.000	0.000	0.000	0.000	0.000	0.000	0.000	0.000	0.000	0.000	0.000	0.080	1.587	0.580	0.565	3.942	2.557	0.823	316	2384	100	4	50	54	165	104	269	Error	Error	-3.644	4	50	165	104	186523	696860	0.690	0.116	0	0	0
1	4	21	"Blank"	"Blank"	14525	42045	100	424	445	201	45	411	411	435	200	45	18	5	0	2011	2018	380	18	2076	2076	2095	405	19	9	0	0	0.000	0.000	0.000	0.000	0.000	0.000	0.000	0.000	0.000	0.000	0.000	0.000	0.000	0.000	-0.200	-0.586	0.482	0.481	3.970	-0.003	0.000	316	2384	100	13	-65	-52	34	-58	-24	Error	Error	Error	13	-65	34	-58	140526	637838	0.050	-0.190	0	0	0
1	5	21	"Blank"	"Blank"	14825	42040	100	408	431	201	46	419	419	443	211	47	16	3	0	2050	2077	366	17	2065	2065	2099	443	21	12	0	0	0.000	0.000	0.000	0.000	0.000	0.000	0.000	0.000	0.000	0.000	0.000	0.000	0.000	0.000	0.733	1.000	0.538	0.566	3.521	0.114	0.029	316	2384	100	-11	-15	-26	12	12	24	Error	Error	-0.447	-11	-15	12	12	136237	656193	-0.057	-0.050	0	0	0
1	6	21	"Blank"	"Blank"	15125	42040	100	426	442	205	46	424	424	444	200	45	18	4	0	2038	2054	396	19	2071	2071	2091	410	19	12	2	0	0.000	0.000	0.000	0.000	0.000	0.000	0.000	0.000	0.000	0.000	0.000	0.000	0.000	0.000	-0.061	-1.059	0.597	0.532	5.011	0.016	0.001	316	2384	100	2	-33	-31	18	-17	1	Error	Error	Error	2	-33	18	-17	139676	649163	-0.010	-0.090	0	0	0
1	7	21	"Blank"	"Blank"	15425	42040	100	405	446	217	48	424	424	505	1557	308	0	0	0	2031	2051	398	19	2095	2095	2221	2207	99	0	0	0	0.000	0.000	0.000	0.000	0.000	0.000	0.000	0.000	0.000	0.000	0.000	0.000	0.000	0.000	0.297	-0.500	0.512	0.566	4.097	0.660	0.676	316	2384	100	-19	-64	-83	22	-44	-22	Error	Error	-1.752	-19	-64	22	-44	140839	648042	-0.038	-0.077	0	0	0
1	8	21	"Blank"	"Blank"	15725	42035	100	444	471	214	45	410	410	433	199	45	25	7	0	2047	2066	404	19	2058	2058	2089	407	19	15	2	0	0.000	0.000	0.000	0.000	0.000	0.000	0.000	0.000	0.000	0.000	0.000	0.000	0.000	0.000	-3.091	7.625	0.549	0.568	4.991	0.131	0.010	316	2384	100	34	-11	23	61	8	69	Error	Error	Error	34	-11	61	8	148687	652842	0.191	-0.057	0	0	0
1	9	21	"Blank"	"Blank"	16025	42035	100	405	423	191	45	412	412	435	198	45	16	3	0	2052	2071	378	18	2057	2057	2088	439	21	11	2	0	0.000	0.000	0.000	0.000	0.000	0.000	0.000	0.000	0.000	0.000	0.000	0.000	0.000	0.000	1.400	0.786	0.634	0.558	4.476	0.017	0.001	316	2384	100	-7	-5	-12	11	14	25	Error	Error	0.485	-7	-5	11	14	133647	654478	-0.061	-0.039	0	0	0
1	10	21	"Blank"	"Blank"	16325	42030	100	405	433	205	47	427	427	453	206	45	17	4	0	2070	2104	397	18	2063	2063	2095	406	19	18	3	0	0.000	0.000	0.000	0.000	0.000	0.000	0.000	0.000	0.000	0.000	0.000	0.000	0.000	0.000	-3.143	0.146	0.625	0.572	4.449	0.055	0.006	316	2384	100	-22	7	-15	6	41	47	Error	Error	Error	-22	7	6	41	136746	664735	-0.097	0.022	0	0	0
1	11	21	"Blank"	"Blank"	16625	42030	100	439	457	207	45	437	437	461	226	49	14	2	0	2068	2070	419	20	2122	2122	2155	524	24	6	0	0	0.000	0.000	0.000	0.000	0.000	0.000	0.000	0.000	0.000	0.000	0.000	0.000	0.000	0.000	-0.037	-0.385	0.479	0.498	4.120	0.114	0.076	316	2384	100	2	-54	-52	20	-52	-32	Error	Error	Error	2	-54	20	-52	144307	654074	-0.018	-0.162	0	0	0
1	12	21	"Blank"	"Blank"	16925	42030	100	428	470	205	43	441	441	473	276	58	12	2	0	2083	2122	459	21	2147	2147	2185	692	31	5	0	0	0.000	0.000	0.000	0.000	0.000	0.000	0.000	0.000	0.000	0.000	0.000	0.000	0.000	0.000	0.203	-1.160	0.519	0.463	4.486	0.066	0.010	316	2384	100	-13	-64	-77	29	-25	4	Error	Error	-2.300	-13	-64	29	-25	148558	670449	-0.011	-0.091	0	0	0
1	13	21	"Blank"	"Blank"	17225	42025	100	450	465	215	46	455	455	478	212	44	16	3	0	2153	2179	392	17	2169	2169	2194	590	26	6	0	0	0.000	0.000	0.000	0.000	0.000	0.000	0.000	0.000	0.000	0.000	0.000	0.000	0.000	0.000	0.313	1.000	0.631	0.642	4.280	0.076	0.048	316	2384	100	-5	-16	-21	10	10	20	Error	Error	-1.678	-5	-16	10	10	147080	688519	-0.061	-0.025	0	0	0
1	14	21	"Blank"	"Blank"	17525	42025	100	440	470	194	41	442	442	470	229	48	17	2	0	2107	2144	448	20	2146	2146	2183	442	20	18	3	0	0.000	0.000	0.000	0.000	0.000	0.000	0.000	0.000	0.000	0.000	0.000	0.000	0.000	0.000	0.051	-14.000	0.426	0.437	5.440	0.078	0.022	316	2384	100	-2	-39	-41	28	-2	26	Error	Error	-4.285	-2	-39	28	-2	148501	677367	0.000	-0.088	0	0	0
1	15	21	"Blank"	"Blank"	17825	42020	100	498	535	278	51	462	462	492	218	44	19	5	0	2190	2211	423	19	2214	2214	2229	417	18	13	3	0	0.000	0.000	0.000	0.000	0.000	0.000	0.000	0.000	0.000	0.000	0.000	0.000	0.000	0.000	-1.500	-24.333	0.478	0.502	4.393	6.543	0.265	316	2384	100	36	-24	12	73	-3	70	Error	Error	Error	36	-24	73	-3	169175	698642	0.197	-0.043	0	0	0
1	16	21	"Blank"	"Blank"	18125	42020	100	538	537	217	40	491	491	526	267	50	15	2	0	2321	2353	442	18	2347	2347	2391	628	26	6	1	0	0.000	0.000	0.000	0.000	0.000	0.000	0.000	0.000	0.000	0.000	0.000	0.000	0.000	0.000	-1.808	7.667	0.705	0.660	4.252	0.097	0.030	316	2384	100	47	-26	21	46	6	52	Error	Error	Error	47	-26	46	6	169563	743555	0.041	-0.061	0	0	0
1	17	21	"Blank"	"Blank"	18425	42020	100	519	565	262	46	532	532	558	258	46	15	4	0	2361	2406	505	20	2402	2402	2449	781	31	4	0	0	0.000	0.000	0.000	0.000	0.000	0.000	0.000	0.000	0.000	0.000	0.000	0.000	0.000	0.000	0.317	8.250	0.478	0.463	4.122	0.044	0.002	316	2384	100	-13	-41	-54	33	4	37	Error	Error	-1.657	-13	-41	33	4	178633	760257	0.027	-0.055	0	0	0
1	18	21	"Blank"	"Blank"	18725	42015	100	564	576	245	42	544	544	564	221	39	21	5	0	2484	2506	427	17	2481	2481	2527	684	27	6	0	0	0.000	0.000	0.000	0.000	0.000	0.000	0.000	0.000	0.000	0.000	0.000	0.000	0.000	0.000	6.667	1.280	0.609	0.603	4.360	0.046	0.005	316	2384	100	20	3	23	32	25	57	Error	Error	2.737	20	3	32	25	181958	792009	0.054	-0.031	0	0	0
