# Supplementary material for: Application of hybridization control probe to increase accuracy on ligation detection or minisequencing diagnostic microarrays
Source: BMC Res Notes. 2009 Dec 14;2:249. doi: 10.1186/1756-0500-2-249 (PMC2799435; doi:10.1186/1756-0500-2-249)
Supplement: Additional file 3 — Gpr_files. Zip-compressed file containing raw microarray data in GenePix results format (.gpr) and GAL (GenePix Array List) files. [file 1756-0500-2-249-S3.ZIP › gpr_files/slide10/lasi10oikea_11-16.gpr]

ATF	1.0
30	76    
"Type=GenePix Results 3"
"DateTime=2009/05/28 14:58:21"
"Settings=C:\Axon\Data\HPV\280509\lasi10.gps"
"GalFile=C:\Axon\Data\HPV\ArrayIt_032009_InstiBioGalfile.gal"
"ArrayOfArrays=11-16"
"PixelSize=5"
"Wavelengths=532	488"
"ImageFiles=C:\Axon\Data\HPV\280509\lasi10oikea.tif 2	C:\Axon\Data\HPV\280509\lasi10oikea.tif 3"
"NormalizationMethod=None"
"NormalizationFactors=1	1"
"JpegImage="
"StdDev=Type 1"
"RatioFormulations=W1/W3 (/532)	W1/W4 (/488)	W3/W4 (532/488)"
"FeatureType=Circular"
"Barcode="
"BackgroundSubtraction=LocalFeature"
"ImageOrigin=0, 0"
"JpegOrigin=3920, 0"
"Creator=GenePix Pro 6.1.0.2"
"Scanner=GenePix 4200A 01 Autoloader [2]"
"FocusPosition=0"
"Temperature=23.75"
"LinesAveraged=2"
"Comment="
"PMTGain=600	570"
"ScanPower=100	100"
"LaserPower=2.67	2.56"
"Filters=Standard Green	Standard Blue"
"ScanRegion=784,0,3920,13784"
"Supplier="
"Block"	"Column"	"Row"	"Name"	"ID"	"X"	"Y"	"Dia."	"F532 Median"	"F532 Mean"	"F532 SD"	"F532 CV"	"B532"	"B532 Median"	"B532 Mean"	"B532 SD"	"B532 CV"	"% > B532+1SD"	"% > B532+2SD"	"F532 % Sat."	"F488 Median"	"F488 Mean"	"F488 SD"	"F488 CV"	"B488"	"B488 Median"	"B488 Mean"	"B488 SD"	"B488 CV"	"% > B488+1SD"	"% > B488+2SD"	"F488 % Sat."	"Ratio of Medians (1/532)"	"Ratio of Means (1/532)"	"Median of Ratios (1/532)"	"Mean of Ratios (1/532)"	"Ratios SD (1/532)"	"Rgn Ratio (1/532)"	"Rgn R2 (1/532)"	"Ratio of Medians (1/488)"	"Ratio of Means (1/488)"	"Median of Ratios (1/488)"	"Mean of Ratios (1/488)"	"Ratios SD (1/488)"	"Rgn Ratio (1/488)"	"Rgn R2 (1/488)"	"Ratio of Medians (532/488)"	"Ratio of Means (532/488)"	"Median of Ratios (532/488)"	"Mean of Ratios (532/488)"	"Ratios SD (532/488)"	"Rgn Ratio (532/488)"	"Rgn R2 (532/488)"	"F Pixels"	"B Pixels"	"Circularity"	"Sum of Medians (1/532)"	"Sum of Medians (1/488)"	"Sum of Medians (532/488)"	"Sum of Means (1/532)"	"Sum of Means (1/488)"	"Sum of Means (532/488)"	"Log Ratio (1/532)"	"Log Ratio (1/488)"	"Log Ratio (532/488)"	"F532 Median - B532"	"F488 Median - B488"	"F532 Mean - B532"	"F488 Mean - B488"	"F532 Total Intensity"	"F488 Total Intensity"	"SNR 532"	"SNR 488"	"Flags"	"Normalize"	"Autoflag"
1	1	1	"A1"	"A1"	4715	45120	100	536	560	246	43	411	411	465	550	118	7	0	0	7321	9782	7814	79	2032	2032	2252	1678	74	58	54	0	0.000	0.000	0.000	0.000	0.000	0.000	0.000	0.000	0.000	0.000	0.000	0.000	0.000	0.000	0.024	0.019	0.036	0.049	6.782	0.013	0.094	316	2384	100	125	5289	5414	149	7750	7899	Error	Error	-5.403	125	5289	149	7750	176919	3090966	0.173	4.487	0	0	0
1	2	1	"A1"	"A1"	5025	45120	100	525	563	319	56	408	408	473	615	130	4	1	0	12166	12531	7583	60	2009	2009	2226	1867	83	81	74	0	0.000	0.000	0.000	0.000	0.000	0.000	0.000	0.000	0.000	0.000	0.000	0.000	0.000	0.000	0.012	0.015	0.018	0.021	4.888	0.056	0.174	316	2384	100	117	10157	10274	155	10522	10677	Error	Error	-6.440	117	10157	155	10522	177963	3959934	0.146	5.520	0	0	0
1	3	1	"A1"	"A1"	5325	45120	100	508	542	245	45	385	385	415	209	50	37	13	0	16582	15436	6472	41	1868	1868	1942	579	29	95	93	0	0.000	0.000	0.000	0.000	0.000	0.000	0.000	0.000	0.000	0.000	0.000	0.000	0.000	0.000	0.008	0.012	0.015	0.015	3.861	0.010	0.087	316	2384	100	123	14714	14837	157	13568	13725	Error	Error	-6.902	123	14714	157	13568	171208	4877899	0.608	23.306	0	0	0
1	4	1	"A2"	"A2"	5630	45120	100	461	479	226	47	377	377	405	199	49	32	8	0	9374	9437	6943	73	1914	1914	2256	2087	92	60	56	0	0.000	0.000	0.000	0.000	0.000	0.000	0.000	0.000	0.000	0.000	0.000	0.000	0.000	0.000	0.011	0.014	0.025	0.038	6.167	0.013	0.118	316	2384	100	84	7460	7544	102	7523	7625	Error	Error	-6.473	84	7460	102	7523	151459	2982203	0.372	3.441	0	0	0
1	5	1	"A2"	"A2"	5935	45120	100	525	535	230	42	408	408	487	771	158	0	0	0	14263	13772	5393	39	1954	1954	2237	2479	110	89	87	0	0.000	0.000	0.000	0.000	0.000	0.000	0.000	0.000	0.000	0.000	0.000	0.000	0.000	0.000	0.010	0.011	0.016	0.015	3.393	0.012	0.104	316	2384	100	117	12309	12426	127	11818	11945	Error	Error	-6.717	117	12309	127	11818	169058	4351922	0.062	4.653	0	0	0
1	6	1	"A2"	"A2"	6240	45115	100	506	522	212	40	385	385	408	192	47	33	12	0	12813	12527	6159	49	1902	1902	1960	588	30	90	86	0	0.000	0.000	0.000	0.000	0.000	0.000	0.000	0.000	0.000	0.000	0.000	0.000	0.000	0.000	0.011	0.013	0.017	0.019	4.210	0.010	0.078	316	2384	100	121	10911	11032	137	10625	10762	Error	Error	-6.495	121	10911	137	10625	165069	3958550	0.594	17.971	0	0	0
1	7	1	"A3"	"A3"	6525	45120	100	424	447	219	48	376	376	413	323	78	13	0	0	3513	6050	5199	85	1872	1872	2164	1629	75	50	38	0	0.000	0.000	0.000	0.000	0.000	0.000	0.000	0.000	0.000	0.000	0.000	0.000	0.000	0.000	0.029	0.017	0.055	0.070	6.302	0.014	0.064	316	2384	100	48	1641	1689	71	4178	4249	Error	Error	-5.095	48	1641	71	4178	141136	1911708	0.105	2.386	0	0	0
1	8	1	"A3"	"A3"	6830	45120	100	471	511	240	46	376	376	404	205	50	31	12	0	9451	10795	6501	60	1854	1854	1904	506	26	95	90	0	0.000	0.000	0.000	0.000	0.000	0.000	0.000	0.000	0.000	0.000	0.000	0.000	0.000	0.000	0.013	0.015	0.023	0.023	4.257	0.013	0.094	316	2384	100	95	7597	7692	135	8941	9076	Error	Error	-6.321	95	7597	135	8941	161438	3411210	0.522	17.571	0	0	0
1	9	1	"A3"	"A3"	7130	45115	100	523	548	224	40	366	366	392	247	63	32	10	0	14746	13355	6145	46	1850	1850	1895	487	25	95	92	0	0.000	0.000	0.000	0.000	0.000	0.000	0.000	0.000	0.000	0.000	0.000	0.000	0.000	0.000	0.012	0.016	0.019	0.018	3.686	0.013	0.067	316	2384	100	157	12896	13053	182	11505	11687	Error	Error	-6.360	157	12896	182	11505	173138	4220233	0.632	23.532	0	0	0
1	10	1	"A4"	"A4"	7425	45120	100	439	481	232	48	371	371	402	193	48	32	9	0	5821	8322	6615	79	1873	1873	2039	1073	52	57	55	0	0.000	0.000	0.000	0.000	0.000	0.000	0.000	0.000	0.000	0.000	0.000	0.000	0.000	0.000	0.017	0.017	0.030	0.047	8.268	0.012	0.074	316	2384	100	68	3948	4016	110	6449	6559	Error	Error	-5.859	68	3948	110	6449	152101	2629668	0.409	5.856	0	0	0
1	11	1	"A4"	"A4"	7725	45125	100	526	549	227	41	354	354	374	179	47	48	25	0	14317	15170	7359	48	1841	1841	1924	710	36	98	95	0	0.000	0.000	0.000	0.000	0.000	0.000	0.000	0.000	0.000	0.000	0.000	0.000	0.000	0.000	0.014	0.015	0.019	0.016	3.042	0.012	0.157	316	2384	100	172	12476	12648	195	13329	13524	Error	Error	-6.181	172	12476	195	13329	173439	4793769	0.978	18.656	0	0	0
1	12	1	"A4"	"A4"	8025	45120	100	498	522	231	44	364	364	389	209	53	37	13	0	12842	13544	7522	55	1868	1868	1972	767	38	96	92	0	0.000	0.000	0.000	0.000	0.000	0.000	0.000	0.000	0.000	0.000	0.000	0.000	0.000	0.000	0.012	0.014	0.018	0.017	2.806	0.013	0.157	316	2384	100	134	10974	11108	158	11676	11834	Error	Error	-6.356	134	10974	158	11676	165041	4279951	0.636	15.087	0	0	0
1	13	1	"A5"	"A5"	8330	45105	100	398	432	244	56	377	377	403	206	51	18	6	0	2911	4417	3701	83	1872	1872	1961	637	32	57	46	0	0.000	0.000	0.000	0.000	0.000	0.000	0.000	0.000	0.000	0.000	0.000	0.000	0.000	0.000	0.020	0.022	0.092	0.099	5.160	0.021	0.050	316	2384	100	21	1039	1060	55	2545	2600	Error	Error	-5.629	21	1039	55	2545	136424	1395692	0.141	3.856	0	0	0
1	14	1	"A5"	"A5"	8640	45110	100	448	461	196	42	369	369	394	192	48	29	6	0	5783	7006	3842	54	1891	1891	1921	435	22	95	92	0	0.000	0.000	0.000	0.000	0.000	0.000	0.000	0.000	0.000	0.000	0.000	0.000	0.000	0.000	0.020	0.018	0.033	0.034	3.546	0.016	0.057	316	2384	100	79	3892	3971	92	5115	5207	Error	Error	-5.623	79	3892	92	5115	145551	2213857	0.349	11.690	0	0	0
1	15	1	"A5"	"A5"	8935	45105	100	431	469	223	47	368	368	393	185	47	28	12	0	6322	7728	4819	62	1926	1926	1984	529	26	90	86	0	0.000	0.000	0.000	0.000	0.000	0.000	0.000	0.000	0.000	0.000	0.000	0.000	0.000	0.000	0.014	0.017	0.030	0.030	4.296	0.013	0.048	316	2384	100	63	4396	4459	101	5802	5903	Error	Error	-6.125	63	4396	101	5802	148076	2441984	0.411	10.858	0	0	0
1	16	1	"A6"	"A6"	9225	45105	100	455	479	212	44	383	383	403	189	46	30	11	0	7151	7037	4687	66	1965	1965	2094	906	43	67	60	0	0.000	0.000	0.000	0.000	0.000	0.000	0.000	0.000	0.000	0.000	0.000	0.000	0.000	0.000	0.014	0.019	0.034	0.044	6.985	0.014	0.061	316	2384	100	72	5186	5258	96	5072	5168	Error	Error	-6.170	72	5186	96	5072	151439	2223794	0.402	5.456	0	0	0
1	17	1	"A6"	"A6"	9525	45100	100	503	535	245	45	395	395	424	253	59	28	8	0	8769	10615	6500	61	2058	2058	2203	1019	46	92	88	0	0.000	0.000	0.000	0.000	0.000	0.000	0.000	0.000	0.000	0.000	0.000	0.000	0.000	0.000	0.016	0.016	0.025	0.025	3.396	0.014	0.100	316	2384	100	108	6711	6819	140	8557	8697	Error	Error	-5.957	108	6711	140	8557	169067	3354200	0.439	8.255	0	0	0
1	18	1	"A6"	"A6"	9830	45100	100	493	538	256	47	391	391	414	195	47	36	15	0	7364	8431	4376	51	2112	2112	2156	560	25	93	90	0	0.000	0.000	0.000	0.000	0.000	0.000	0.000	0.000	0.000	0.000	0.000	0.000	0.000	0.000	0.019	0.023	0.034	0.030	4.149	0.020	0.101	316	2384	100	102	5252	5354	147	6319	6466	Error	Error	-5.686	102	5252	147	6319	169970	2664219	0.636	11.205	0	0	0
1	1	2	"A7"	"A7"	4735	45425	100	431	440	190	43	393	393	417	199	47	17	4	0	3066	3481	1740	49	1903	1903	1970	515	26	63	52	0	0.000	0.000	0.000	0.000	0.000	0.000	0.000	0.000	0.000	0.000	0.000	0.000	0.000	0.000	0.033	0.030	0.119	0.119	5.290	0.020	0.014	316	2384	100	38	1163	1201	47	1578	1625	Error	Error	-4.936	38	1163	47	1578	139180	1100127	0.116	2.934	0	0	0
1	2	2	"A7"	"A7"	5040	45420	100	432	455	210	46	387	387	459	988	215	0	0	0	4424	5985	4363	72	1892	1892	2016	1408	69	66	46	0	0.000	0.000	0.000	0.000	0.000	0.000	0.000	0.000	0.000	0.000	0.000	0.000	0.000	0.000	0.018	0.017	0.045	0.049	5.169	0.011	0.021	316	2384	100	45	2532	2577	68	4093	4161	Error	Error	-5.814	45	2532	68	4093	143813	1891112	-0.004	2.819	0	0	0
1	3	2	"A7"	"A7"	5335	45420	100	342	371	187	50	366	366	407	409	100	2	0	0	2731	3065	1529	49	1777	1777	1891	1130	59	46	17	0	0.000	0.000	0.000	0.000	0.000	0.000	0.000	0.000	0.000	0.000	0.000	0.000	0.000	0.000	-0.025	0.004	0.134	0.145	4.895	0.070	0.121	316	2384	100	-24	954	930	5	1288	1293	Error	Error	Error	-24	954	5	1288	117361	968401	-0.088	1.039	0	0	0
1	4	2	"A8"	"A8"	5630	45415	100	415	442	226	51	366	366	391	212	54	22	6	0	2585	5377	5592	103	1816	1816	2201	1874	85	37	28	0	0.000	0.000	0.000	0.000	0.000	0.000	0.000	0.000	0.000	0.000	0.000	0.000	0.000	0.000	0.064	0.021	0.087	0.107	7.375	0.018	0.104	316	2384	100	49	769	818	76	3561	3637	Error	Error	-3.972	49	769	76	3561	139815	1699115	0.241	1.695	0	0	0
1	5	2	"A8"	"A8"	5930	45415	100	466	493	239	48	378	378	408	224	54	27	11	0	10033	10112	6186	61	1930	1930	2415	2500	103	75	68	0	0.000	0.000	0.000	0.000	0.000	0.000	0.000	0.000	0.000	0.000	0.000	0.000	0.000	0.000	0.011	0.014	0.023	0.023	5.210	0.015	0.129	316	2384	100	88	8103	8191	115	8182	8297	Error	Error	-6.525	88	8103	115	8182	155636	3195296	0.379	3.079	0	0	0
1	6	2	"A8"	"A8"	6235	45410	100	479	496	238	47	375	375	405	219	54	27	6	0	10350	9857	6557	66	1884	1884	2058	1086	52	72	68	0	0.000	0.000	0.000	0.000	0.000	0.000	0.000	0.000	0.000	0.000	0.000	0.000	0.000	0.000	0.012	0.015	0.022	0.029	5.195	0.014	0.080	316	2384	100	104	8466	8570	121	7973	8094	Error	Error	-6.347	104	8466	121	7973	156652	3114856	0.416	7.181	0	0	0
1	7	2	"A9"	"A9"	6535	45410	100	398	432	216	50	367	367	391	186	47	24	9	0	2501	4467	3421	76	1831	1831	2126	1490	70	43	38	0	0.000	0.000	0.000	0.000	0.000	0.000	0.000	0.000	0.000	0.000	0.000	0.000	0.000	0.000	0.046	0.025	0.069	0.083	4.626	0.020	0.087	316	2384	100	31	670	701	65	2636	2701	Error	Error	-4.434	31	670	65	2636	136485	1411612	0.220	1.571	0	0	0
1	8	2	"A9"	"A9"	6840	45410	100	473	500	227	45	362	362	389	192	49	37	12	0	7887	8694	5030	57	1826	1826	2042	1327	64	81	79	0	0.000	0.000	0.000	0.000	0.000	0.000	0.000	0.000	0.000	0.000	0.000	0.000	0.000	0.000	0.018	0.020	0.032	0.033	4.511	0.015	0.092	316	2384	100	111	6061	6172	138	6868	7006	Error	Error	-5.771	111	6061	138	6868	157970	2747412	0.578	5.013	0	0	0
1	9	2	"A9"	"A9"	7140	45410	100	514	529	242	45	356	356	386	193	50	43	17	0	11297	12342	6889	55	1831	1831	2033	1220	60	92	89	0	0.000	0.000	0.000	0.000	0.000	0.000	0.000	0.000	0.000	0.000	0.000	0.000	0.000	0.000	0.017	0.016	0.022	0.021	3.583	0.015	0.155	316	2384	100	158	9466	9624	173	10511	10684	Error	Error	-5.905	158	9466	173	10511	167183	3899985	0.741	8.450	0	0	0
1	10	2	"A10"	"A10"	7435	45405	100	441	451	211	46	358	358	434	1511	348	0	0	0	3085	6995	5903	84	1824	1824	2133	1646	77	48	44	0	0.000	0.000	0.000	0.000	0.000	0.000	0.000	0.000	0.000	0.000	0.000	0.000	0.000	0.000	0.066	0.018	0.036	0.067	6.911	0.015	0.087	316	2384	100	83	1261	1344	93	5171	5264	Error	Error	-3.925	83	1261	93	5171	142382	2210413	0.011	2.954	0	0	0
1	11	2	"A10"	"A10"	7735	45405	100	455	491	221	45	345	345	371	179	48	37	18	0	9856	10114	5006	49	1843	1843	2080	1253	60	90	87	0	0.000	0.000	0.000	0.000	0.000	0.000	0.000	0.000	0.000	0.000	0.000	0.000	0.000	0.000	0.014	0.018	0.024	0.024	4.047	0.016	0.131	316	2384	100	110	8013	8123	146	8271	8417	Error	Error	-6.187	110	8013	146	8271	155002	3195880	0.670	6.412	0	0	0
1	12	2	"A10"	"A10"	8040	45405	100	486	503	218	43	362	362	383	186	48	37	13	0	10082	9541	4440	46	1842	1842	2059	1182	57	84	81	0	0.000	0.000	0.000	0.000	0.000	0.000	0.000	0.000	0.000	0.000	0.000	0.000	0.000	0.000	0.015	0.018	0.025	0.027	4.376	0.015	0.096	316	2384	100	124	8240	8364	141	7699	7840	Error	Error	-6.054	124	8240	141	7699	158965	3015011	0.645	6.330	0	0	0
1	13	2	"A11"	"A11"	8335	45400	100	410	446	217	48	368	368	415	625	150	2	0	0	2797	6452	5935	91	1885	1885	2200	2212	100	44	37	0	0.000	0.000	0.000	0.000	0.000	0.000	0.000	0.000	0.000	0.000	0.000	0.000	0.000	0.000	0.046	0.017	0.046	0.070	7.634	0.080	0.211	316	2384	100	42	912	954	78	4567	4645	Error	Error	-4.441	42	912	78	4567	141070	2038885	0.050	1.922	0	0	0
1	14	2	"A11"	"A11"	8640	45405	100	499	524	229	43	363	363	390	192	49	40	15	0	11676	12192	5862	48	1871	1871	1942	742	38	94	92	0	0.000	0.000	0.000	0.000	0.000	0.000	0.000	0.000	0.000	0.000	0.000	0.000	0.000	0.000	0.014	0.016	0.019	0.019	3.695	0.013	0.115	316	2384	100	136	9805	9941	161	10321	10482	Error	Error	-6.172	136	9805	161	10321	165535	3852543	0.698	13.814	0	0	0
1	15	2	"A11"	"A11"	8940	45400	100	479	511	213	41	363	363	393	200	50	35	12	0	12275	13068	6550	50	1918	1918	2032	911	44	93	91	0	0.000	0.000	0.000	0.000	0.000	0.000	0.000	0.000	0.000	0.000	0.000	0.000	0.000	0.000	0.011	0.013	0.018	0.017	3.492	0.011	0.097	316	2384	100	116	10357	10473	148	11150	11298	Error	Error	-6.480	116	10357	148	11150	161615	4129433	0.590	12.114	0	0	0
1	16	2	"A12"	"A12"	9235	45400	100	445	462	208	45	377	377	395	183	46	27	9	0	6537	7630	5479	71	1924	1924	2165	1445	66	64	59	0	0.000	0.000	0.000	0.000	0.000	0.000	0.000	0.000	0.000	0.000	0.000	0.000	0.000	0.000	0.015	0.015	0.031	0.045	7.309	0.011	0.056	316	2384	100	68	4613	4681	85	5706	5791	Error	Error	-6.084	68	4613	85	5706	146088	2411225	0.366	3.782	0	0	0
1	17	2	"A12"	"A12"	9535	45395	100	476	499	220	44	380	380	402	188	46	34	12	0	8215	9156	5486	59	2012	2012	2157	1007	46	87	80	0	0.000	0.000	0.000	0.000	0.000	0.000	0.000	0.000	0.000	0.000	0.000	0.000	0.000	0.000	0.015	0.017	0.034	0.032	4.944	0.013	0.067	316	2384	100	96	6203	6299	119	7144	7263	Error	Error	-6.014	96	6203	119	7144	157526	2893359	0.516	6.950	0	0	0
1	18	2	"A12"	"A12"	9835	45395	100	462	487	216	44	394	394	414	209	50	26	8	0	8489	9357	5475	58	2096	2096	2404	1633	67	79	71	0	0.000	0.000	0.000	0.000	0.000	0.000	0.000	0.000	0.000	0.000	0.000	0.000	0.000	0.000	0.011	0.013	0.026	0.027	4.732	0.012	0.075	316	2384	100	68	6393	6461	93	7261	7354	Error	Error	-6.555	68	6393	93	7261	153969	2956756	0.349	4.258	0	0	0
1	1	3	"A13"	"A13"	4730	45730	100	439	488	237	48	372	372	401	248	61	25	6	0	8012	8666	6911	79	1875	1875	2131	1553	72	56	54	0	0.000	0.000	0.000	0.000	0.000	0.000	0.000	0.000	0.000	0.000	0.000	0.000	0.000	0.000	0.011	0.017	0.032	0.051	5.928	0.015	0.132	316	2384	100	67	6137	6204	116	6791	6907	Error	Error	-6.517	67	6137	116	6791	154131	2738592	0.351	4.208	0	0	0
1	2	3	"A13"	"A13"	5040	45730	100	496	523	235	44	371	371	408	292	71	25	4	0	14579	13628	7789	57	1899	1899	2282	2397	105	75	72	0	0.000	0.000	0.000	0.000	0.000	0.000	0.000	0.000	0.000	0.000	0.000	0.000	0.000	0.000	0.010	0.013	0.017	0.019	5.325	0.012	0.100	316	2384	100	125	12680	12805	152	11729	11881	Error	Error	-6.664	125	12680	152	11729	165317	4306604	0.394	4.733	0	0	0
1	3	3	"A13"	"A13"	5335	45730	100	534	547	242	44	365	365	390	192	49	45	19	0	18778	16956	6813	40	1886	1886	2087	1251	59	97	93	0	0.000	0.000	0.000	0.000	0.000	0.000	0.000	0.000	0.000	0.000	0.000	0.000	0.000	0.000	0.010	0.012	0.015	0.014	2.882	0.012	0.168	316	2384	100	169	16892	17061	182	15070	15252	Error	Error	-6.643	169	16892	182	15070	172954	5358229	0.818	11.886	0	0	0
1	4	3	"A14"	"A14"	5645	45720	100	378	413	230	55	350	350	390	334	85	11	1	0	3153	5606	5628	100	1742	1742	2089	1954	93	45	30	0	0.000	0.000	0.000	0.000	0.000	0.000	0.000	0.000	0.000	0.000	0.000	0.000	0.000	0.000	0.020	0.016	0.060	0.078	6.623	0.016	0.096	316	2384	100	28	1411	1439	63	3864	3927	Error	Error	-5.655	28	1411	63	3864	130510	1771344	0.069	1.800	0	0	0
1	5	3	"A14"	"A14"	5940	45720	100	509	546	306	56	390	390	617	2287	370	0	0	0	13740	12301	6433	52	1914	1914	2473	4017	162	75	68	0	0.000	0.000	0.000	0.000	0.000	0.000	0.000	0.000	0.000	0.000	0.000	0.000	0.000	0.000	0.010	0.015	0.020	0.023	4.850	0.237	0.286	316	2384	100	119	11826	11945	156	10387	10543	Error	Error	-6.635	119	11826	156	10387	172466	3887189	-0.031	2.447	0	0	0
1	6	3	"A14"	"A14"	6245	45720	100	456	485	217	44	358	358	380	183	48	32	14	0	11089	9996	5974	59	1818	1818	1956	969	49	75	70	0	0.000	0.000	0.000	0.000	0.000	0.000	0.000	0.000	0.000	0.000	0.000	0.000	0.000	0.000	0.011	0.016	0.020	0.026	4.530	0.014	0.118	316	2384	100	98	9271	9369	127	8178	8305	Error	Error	-6.564	98	9271	127	8178	153228	3158636	0.574	8.297	0	0	0
1	7	3	"A15"	"A15"	6535	45715	100	382	414	227	54	356	356	379	183	48	22	7	0	2374	4156	3220	77	1789	1789	2175	1956	89	40	30	0	0.000	0.000	0.000	0.000	0.000	0.000	0.000	0.000	0.000	0.000	0.000	0.000	0.000	0.000	0.044	0.025	0.094	0.104	7.618	0.010	0.029	316	2384	100	26	585	611	58	2367	2425	Error	Error	-4.492	26	585	58	2367	130735	1313228	0.191	1.013	0	0	0
1	8	3	"A15"	"A15"	6845	45720	100	486	744	1889	253	347	347	375	195	52	40	17	0	9553	11254	8779	78	1787	1787	1930	980	50	83	79	0	0.000	0.000	0.000	0.000	0.000	0.000	0.000	0.000	0.000	0.000	0.000	0.000	0.000	0.000	0.018	0.042	0.026	0.031	3.852	0.087	0.280	316	2384	100	139	7766	7905	397	9467	9864	Error	Error	-5.804	139	7766	397	9467	234979	3556136	1.892	9.514	0	0	0
1	9	3	"A15"	"A15"	7150	45715	100	469	494	238	48	345	345	375	228	60	30	9	0	11029	11902	5733	48	1807	1807	1963	1064	54	93	91	0	0.000	0.000	0.000	0.000	0.000	0.000	0.000	0.000	0.000	0.000	0.000	0.000	0.000	0.000	0.013	0.015	0.019	0.019	3.115	0.013	0.106	316	2384	100	124	9222	9346	149	10095	10244	Error	Error	-6.217	124	9222	149	10095	155974	3760997	0.522	9.341	0	0	0
1	10	3	"A16"	"A16"	7440	45710	100	390	427	224	52	344	344	367	180	49	27	9	0	2673	8251	8523	103	1791	1791	2361	2883	122	42	37	0	0.000	0.000	0.000	0.000	0.000	0.000	0.000	0.000	0.000	0.000	0.000	0.000	0.000	0.000	0.052	0.013	0.029	0.051	9.089	0.012	0.158	316	2384	100	46	882	928	83	6460	6543	Error	Error	-4.261	46	882	83	6460	134884	2607328	0.333	2.043	0	0	0
1	11	3	"A16"	"A16"	7745	45715	100	501	511	211	41	333	333	364	229	62	37	10	0	15845	15347	5936	38	1786	1786	1902	937	49	94	93	0	0.000	0.000	0.000	0.000	0.000	0.000	0.000	0.000	0.000	0.000	0.000	0.000	0.000	0.000	0.012	0.013	0.018	0.016	2.998	0.012	0.087	316	2384	100	168	14059	14227	178	13561	13739	Error	Error	-6.387	168	14059	178	13561	161451	4849658	0.642	14.349	0	0	0
1	12	3	"A16"	"A16"	8045	45710	100	504	535	286	53	340	340	371	299	80	26	5	0	14476	13525	7560	55	1791	1791	2035	1545	75	80	76	0	0.000	0.000	0.000	0.000	0.000	0.000	0.000	0.000	0.000	0.000	0.000	0.000	0.000	0.000	0.013	0.017	0.019	0.023	4.571	0.018	0.091	316	2384	100	164	12685	12849	195	11734	11929	Error	Error	-6.273	164	12685	195	11734	169059	4273746	0.548	7.437	0	0	0
1	13	3	"A17"	"A17"	8335	45710	100	376	406	204	50	350	350	378	211	55	19	6	0	4433	4398	2666	60	1800	1800	1982	971	48	56	52	0	0.000	0.000	0.000	0.000	0.000	0.000	0.000	0.000	0.000	0.000	0.000	0.000	0.000	0.000	0.010	0.022	0.076	0.098	6.361	0.014	0.022	316	2384	100	26	2633	2659	56	2598	2654	Error	Error	-6.662	26	2633	56	2598	128270	1389615	0.133	2.488	0	0	0
1	14	3	"A17"	"A17"	8645	45710	100	406	428	187	43	374	374	398	244	61	15	1	0	6960	7349	3163	43	1910	1910	2006	798	39	92	90	0	0.000	0.000	0.000	0.000	0.000	0.000	0.000	0.000	0.000	0.000	0.000	0.000	0.000	0.000	0.006	0.010	0.026	0.024	4.378	0.009	0.019	316	2384	100	32	5050	5082	54	5439	5493	Error	Error	-7.302	32	5050	54	5439	135128	2322140	0.123	6.695	0	0	0
1	15	3	"A17"	"A17"	8940	45710	100	460	491	229	46	341	341	366	182	49	40	15	0	9925	10546	4320	40	1846	1846	2059	1231	59	95	92	0	0.000	0.000	0.000	0.000	0.000	0.000	0.000	0.000	0.000	0.000	0.000	0.000	0.000	0.000	0.015	0.017	0.023	0.020	3.087	0.014	0.096	316	2384	100	119	8079	8198	150	8700	8850	Error	Error	-6.085	119	8079	150	8700	155161	3332501	0.687	6.894	0	0	0
1	16	3	"A18"	"A18"	9240	45705	100	399	420	207	49	345	345	374	187	50	26	9	0	4731	4723	2545	53	1882	1882	2043	979	47	63	58	0	0.000	0.000	0.000	0.000	0.000	0.000	0.000	0.000	0.000	0.000	0.000	0.000	0.000	0.000	0.019	0.026	0.076	0.092	5.853	0.019	0.041	316	2384	100	54	2849	2903	75	2841	2916	Error	Error	-5.721	54	2849	75	2841	132601	1492436	0.246	2.737	0	0	0
1	17	3	"A18"	"A18"	9545	45705	100	456	487	225	46	360	360	382	183	47	36	12	0	8109	8893	4544	51	1901	1901	2009	816	40	97	94	0	0.000	0.000	0.000	0.000	0.000	0.000	0.000	0.000	0.000	0.000	0.000	0.000	0.000	0.000	0.015	0.018	0.026	0.025	3.215	0.017	0.107	316	2384	100	96	6208	6304	127	6992	7119	Error	Error	-6.015	96	6208	127	6992	153814	2810051	0.574	8.436	0	0	0
1	18	3	"A18"	"A18"	9845	45700	100	458	474	213	44	375	375	397	196	49	31	9	0	7192	7341	2512	34	2018	2018	2078	620	29	96	95	0	0.000	0.000	0.000	0.000	0.000	0.000	0.000	0.000	0.000	0.000	0.000	0.000	0.000	0.000	0.016	0.019	0.035	0.030	3.405	0.022	0.065	316	2384	100	83	5174	5257	99	5323	5422	Error	Error	-5.962	83	5174	99	5323	149732	2319630	0.393	8.489	0	0	0
1	1	4	"A19"	"A19"	4740	46020	100	417	447	230	51	385	385	418	256	61	16	2	0	2523	4887	4541	92	1909	1909	2340	1996	85	41	28	0	0.000	0.000	0.000	0.000	0.000	0.000	0.000	0.000	0.000	0.000	0.000	0.000	0.000	0.000	0.052	0.021	0.081	0.108	7.137	0.025	0.105	316	2384	100	32	614	646	62	2978	3040	Error	Error	-4.262	32	614	62	2978	141204	1544289	0.113	1.276	0	0	0
1	2	4	"A19"	"A19"	5045	46020	100	443	483	229	47	377	377	439	533	121	4	0	0	6967	8545	5920	69	1859	1859	2155	2111	97	76	60	0	0.000	0.000	0.000	0.000	0.000	0.000	0.000	0.000	0.000	0.000	0.000	0.000	0.000	0.000	0.013	0.016	0.027	0.027	5.211	0.047	0.154	316	2384	100	66	5108	5174	106	6686	6792	Error	Error	-6.274	66	5108	106	6686	152519	2700159	0.083	3.027	0	0	0
1	3	4	"A19"	"A19"	5340	46020	100	497	668	1184	177	364	364	409	436	106	15	4	0	8701	11723	8150	69	1863	1863	2053	1565	76	95	85	0	0.000	0.000	0.000	0.000	0.000	0.000	0.000	0.000	0.000	0.000	0.000	0.000	0.000	0.000	0.019	0.031	0.025	0.025	3.268	0.057	0.272	316	2384	100	133	6838	6971	304	9860	10164	Error	Error	-5.684	133	6838	304	9860	210955	3704333	0.594	6.179	0	0	0
1	4	4	"A20"	"A20"	5640	46015	100	456	583	1060	181	350	350	387	285	73	24	5	0	3780	10121	9743	96	1818	1818	2256	2199	97	49	46	0	0.000	0.000	0.000	0.000	0.000	0.000	0.000	0.000	0.000	0.000	0.000	0.000	0.000	0.000	0.054	0.028	0.029	0.051	7.718	0.036	0.195	316	2384	100	106	1962	2068	233	8303	8536	Error	Error	-4.210	106	1962	233	8303	184179	3198272	0.688	3.577	0	0	0
1	5	4	"A20"	"A20"	5940	46015	100	560	642	654	101	360	360	384	196	51	50	23	0	20242	18261	6434	35	1809	1809	2027	1279	63	96	94	0	0.000	0.000	0.000	0.000	0.000	0.000	0.000	0.000	0.000	0.000	0.000	0.000	0.000	0.000	0.011	0.017	0.016	0.015	3.148	0.017	0.083	316	2384	100	200	18433	18633	282	16452	16734	Error	Error	-6.526	200	18433	282	16452	202821	5770543	1.316	12.693	0	0	0
1	6	4	"A20"	"A20"	6240	46015	100	449	477	216	45	348	348	373	190	50	38	13	0	16548	13834	8779	63	1770	1770	2442	3213	131	69	65	0	0.000	0.000	0.000	0.000	0.000	0.000	0.000	0.000	0.000	0.000	0.000	0.000	0.000	0.000	0.007	0.011	0.016	0.020	6.087	0.011	0.176	316	2384	100	101	14778	14879	129	12064	12193	Error	Error	-7.193	101	14778	129	12064	150623	4371481	0.547	3.546	0	0	0
1	7	4	"A21"	"A21"	6540	46010	100	429	467	240	51	349	349	450	1618	359	0	0	0	2537	8010	7574	94	1781	1781	2462	3500	142	42	38	0	0.000	0.000	0.000	0.000	0.000	0.000	0.000	0.000	0.000	0.000	0.000	0.000	0.000	0.000	0.106	0.019	0.033	0.059	7.771	0.172	0.220	316	2384	100	80	756	836	118	6229	6347	Error	Error	-3.240	80	756	118	6229	147543	2531234	0.011	1.585	0	0	0
1	8	4	"A21"	"A21"	6845	46010	100	471	495	222	44	348	348	384	255	66	30	5	0	13879	12225	7431	60	1772	1772	2163	2025	93	71	69	0	0.000	0.000	0.000	0.000	0.000	0.000	0.000	0.000	0.000	0.000	0.000	0.000	0.000	0.000	0.010	0.014	0.018	0.024	4.504	0.014	0.131	316	2384	100	123	12107	12230	147	10453	10600	Error	Error	-6.621	123	12107	147	10453	156270	3863253	0.435	4.969	0	0	0
1	9	4	"A21"	"A21"	7145	46015	100	518	543	229	42	349	349	368	181	49	47	20	0	17705	15604	7558	48	1754	1754	2146	2035	94	84	82	0	0.000	0.000	0.000	0.000	0.000	0.000	0.000	0.000	0.000	0.000	0.000	0.000	0.000	0.000	0.011	0.014	0.016	0.016	4.438	0.011	0.161	316	2384	100	169	15951	16120	194	13850	14044	Error	Error	-6.560	169	15951	194	13850	171487	4930980	0.967	6.613	0	0	0
1	10	4	"A22"	"A22"	7450	46005	100	441	462	230	49	338	338	364	196	53	32	11	0	12719	10927	7047	64	1754	1754	2040	1706	83	68	64	0	0.000	0.000	0.000	0.000	0.000	0.000	0.000	0.000	0.000	0.000	0.000	0.000	0.000	0.000	0.009	0.014	0.021	0.029	5.412	0.013	0.128	316	2384	100	103	10965	11068	124	9173	9297	Error	Error	-6.734	103	10965	124	9173	145991	3452837	0.500	5.209	0	0	0
1	11	4	"A22"	"A22"	7745	46005	100	490	516	312	60	329	329	362	233	64	37	11	0	13945	13167	5281	40	1755	1755	1934	1251	64	95	92	0	0.000	0.000	0.000	0.000	0.000	0.000	0.000	0.000	0.000	0.000	0.000	0.000	0.000	0.000	0.013	0.016	0.020	0.019	3.081	0.016	0.095	316	2384	100	161	12190	12351	187	11412	11599	Error	Error	-6.242	161	12190	187	11412	163168	4160647	0.661	8.979	0	0	0
1	12	4	"A22"	"A22"	8045	46005	100	427	471	217	46	333	333	362	188	51	35	14	0	12640	11301	5484	48	1782	1782	1928	1092	56	88	85	0	0.000	0.000	0.000	0.000	0.000	0.000	0.000	0.000	0.000	0.000	0.000	0.000	0.000	0.000	0.009	0.014	0.020	0.017	3.729	0.014	0.125	316	2384	100	94	10858	10952	138	9519	9657	Error	Error	-6.852	94	10858	138	9519	148713	3571086	0.580	8.583	0	0	0
1	13	4	"A23"	"A23"	8345	46000	100	430	457	219	47	351	351	369	192	52	32	12	0	7247	8846	6812	77	1752	1752	1917	914	47	62	57	0	0.000	0.000	0.000	0.000	0.000	0.000	0.000	0.000	0.000	0.000	0.000	0.000	0.000	0.000	0.014	0.015	0.029	0.041	5.833	0.015	0.098	316	2384	100	79	5495	5574	106	7094	7200	Error	Error	-6.120	79	5495	106	7094	144445	2795293	0.458	7.581	0	0	0
1	14	4	"A23"	"A23"	8655	46000	100	503	525	218	41	345	345	363	176	48	46	20	0	16027	14439	5419	37	1787	1787	1833	511	27	98	95	0	0.000	0.000	0.000	0.000	0.000	0.000	0.000	0.000	0.000	0.000	0.000	0.000	0.000	0.000	0.011	0.014	0.017	0.015	2.988	0.013	0.145	316	2384	100	158	14240	14398	180	12652	12832	Error	Error	-6.494	158	14240	180	12652	165862	4562709	0.920	24.669	0	0	0
1	15	4	"A23"	"A23"	8950	46000	100	507	536	228	42	345	345	409	1388	339	0	0	0	18655	17937	5484	30	1805	1805	2173	1933	88	96	94	0	0.000	0.000	0.000	0.000	0.000	0.000	0.000	0.000	0.000	0.000	0.000	0.000	0.000	0.000	0.010	0.012	0.014	0.012	3.048	0.012	0.187	316	2384	100	162	16850	17012	191	16132	16323	Error	Error	-6.701	162	16850	191	16132	169418	5668053	0.091	8.155	0	0	0
1	16	4	"A24"	"A24"	9245	45995	100	456	501	490	97	343	343	374	259	69	24	5	0	8263	8723	5734	65	1800	1800	1965	1162	59	75	72	0	0.000	0.000	0.000	0.000	0.000	0.000	0.000	0.000	0.000	0.000	0.000	0.000	0.000	0.000	0.017	0.023	0.031	0.033	4.339	0.020	0.096	316	2384	100	113	6463	6576	158	6923	7081	Error	Error	-5.838	113	6463	158	6923	158384	2756354	0.490	5.816	0	0	0
1	17	4	"A24"	"A24"	9555	45995	100	481	493	208	42	340	340	367	198	53	37	11	0	10638	11501	4728	41	1836	1836	1905	715	37	97	94	0	0.000	0.000	0.000	0.000	0.000	0.000	0.000	0.000	0.000	0.000	0.000	0.000	0.000	0.000	0.016	0.016	0.021	0.018	3.015	0.014	0.128	316	2384	100	141	8802	8943	153	9665	9818	Error	Error	-5.964	141	8802	153	9665	155796	3634468	0.636	13.421	0	0	0
1	18	4	"A24"	"A24"	9855	45990	100	412	450	215	47	356	356	379	179	47	32	11	0	7597	8111	3927	48	1907	1907	2090	1089	52	89	85	0	0.000	0.000	0.000	0.000	0.000	0.000	0.000	0.000	0.000	0.000	0.000	0.000	0.000	0.000	0.010	0.015	0.027	0.024	3.977	0.015	0.069	316	2384	100	56	5690	5746	94	6204	6298	Error	Error	-6.667	56	5690	94	6204	142169	2563136	0.397	5.529	0	0	0
1	1	5	"A25"	"A25"	4750	46320	100	445	458	227	49	384	384	418	274	65	15	3	0	3811	8625	7531	87	1916	1916	2233	1557	69	51	48	0	0.000	0.000	0.000	0.000	0.000	0.000	0.000	0.000	0.000	0.000	0.000	0.000	0.000	0.000	0.032	0.011	0.035	0.057	7.264	0.016	0.057	316	2384	100	61	1895	1956	74	6709	6783	Error	Error	-4.957	61	1895	74	6709	144880	2725431	0.146	4.105	0	0	0
1	2	5	"A25"	"A25"	5055	46320	100	476	541	441	81	373	373	404	198	49	35	14	0	10408	10522	7305	69	1873	1873	2011	871	43	75	68	0	0.000	0.000	0.000	0.000	0.000	0.000	0.000	0.000	0.000	0.000	0.000	0.000	0.000	0.000	0.012	0.019	0.026	0.033	5.238	0.029	0.074	316	2384	100	103	8535	8638	168	8649	8817	Error	Error	-6.373	103	8535	168	8649	170948	3324917	0.692	9.772	0	0	0
1	3	5	"A25"	"A25"	5345	46315	100	468	498	216	43	385	385	444	772	173	0	0	0	11484	9938	5599	56	1912	1912	2424	3167	130	68	66	0	0.000	0.000	0.000	0.000	0.000	0.000	0.000	0.000	0.000	0.000	0.000	0.000	0.000	0.000	0.009	0.014	0.024	0.030	5.337	0.010	0.031	316	2384	100	83	9572	9655	113	8026	8139	Error	Error	-6.850	83	9572	113	8026	157445	3140467	0.070	2.373	0	0	0
1	4	5	"A26"	"A26"	5650	46320	100	426	456	208	45	369	369	398	210	52	25	4	0	9624	8110	5074	62	1853	1853	2072	1378	66	65	62	0	0.000	0.000	0.000	0.000	0.000	0.000	0.000	0.000	0.000	0.000	0.000	0.000	0.000	0.000	0.007	0.014	0.030	0.039	5.692	0.012	0.060	316	2384	100	57	7771	7828	87	6257	6344	Error	Error	-7.091	57	7771	87	6257	144112	2562680	0.276	4.382	0	0	0
1	5	5	"A26"	"A26"	5950	46325	100	485	499	215	43	374	374	396	193	48	35	11	0	12214	11738	4251	36	1808	1808	2039	1455	71	92	89	0	0.000	0.000	0.000	0.000	0.000	0.000	0.000	0.000	0.000	0.000	0.000	0.000	0.000	0.000	0.011	0.013	0.018	0.018	3.822	0.013	0.084	316	2384	100	111	10406	10517	125	9930	10055	Error	Error	-6.551	111	10406	125	9930	157791	3709200	0.534	6.666	0	0	0
1	6	5	"A26"	"A26"	6265	46320	100	481	510	215	42	363	363	424	1108	261	0	0	0	10063	10036	3066	30	1783	1783	1935	1985	102	94	90	0	0.000	0.000	0.000	0.000	0.000	0.000	0.000	0.000	0.000	0.000	0.000	0.000	0.000	0.000	0.014	0.018	0.023	0.020	3.112	0.169	0.246	316	2384	100	118	8280	8398	147	8253	8400	Error	Error	-6.133	118	8280	147	8253	161253	3171437	0.078	4.081	0	0	0
1	7	5	"A27"	"A27"	6550	46315	100	454	496	231	46	369	369	403	339	84	17	2	0	12547	10552	7265	68	1803	1803	1969	1163	59	67	63	0	0.000	0.000	0.000	0.000	0.000	0.000	0.000	0.000	0.000	0.000	0.000	0.000	0.000	0.000	0.008	0.015	0.022	0.029	6.827	0.012	0.097	316	2384	100	85	10744	10829	127	8749	8876	Error	Error	-6.982	85	10744	127	8749	156863	3334468	0.274	7.380	0	0	0
1	8	5	"A27"	"A27"	6860	46315	100	462	496	216	43	360	360	384	186	48	36	14	0	14878	13596	5605	41	1779	1779	1843	635	34	93	89	0	0.000	0.000	0.000	0.000	0.000	0.000	0.000	0.000	0.000	0.000	0.000	0.000	0.000	0.000	0.008	0.012	0.017	0.016	4.332	0.008	0.039	316	2384	100	102	13099	13201	136	11817	11953	Error	Error	-7.005	102	13099	136	11817	156848	4296439	0.602	18.509	0	0	0
1	9	5	"A27"	"A27"	7160	46315	100	495	519	224	43	360	360	382	181	47	43	17	0	15280	14477	6494	44	1784	1784	1937	932	48	93	89	0	0.000	0.000	0.000	0.000	0.000	0.000	0.000	0.000	0.000	0.000	0.000	0.000	0.000	0.000	0.010	0.013	0.016	0.016	3.675	0.010	0.104	316	2384	100	135	13496	13631	159	12693	12852	Error	Error	-6.643	135	13496	159	12693	164012	4574711	0.757	13.455	0	0	0
1	10	5	"A28"	"A28"	7450	46310	100	525	566	292	51	355	355	384	196	51	44	23	0	21560	16370	10807	66	1795	1795	2077	1929	92	70	66	0	0.000	0.000	0.000	0.000	0.000	0.000	0.000	0.000	0.000	0.000	0.000	0.000	0.000	0.000	0.009	0.014	0.018	0.023	5.201	0.011	0.166	316	2384	100	170	19765	19935	211	14575	14786	Error	Error	-6.861	170	19765	211	14575	178956	5172837	0.929	7.410	0	0	0
1	11	5	"A28"	"A28"	7765	46315	100	582	608	292	48	352	352	451	1598	354	0	0	0	22341	20796	6353	30	1830	1830	2139	2919	136	94	92	0	0.000	0.000	0.000	0.000	0.000	0.000	0.000	0.000	0.000	0.000	0.000	0.000	0.000	0.000	0.011	0.013	0.015	0.013	2.685	0.081	0.117	316	2384	100	230	20511	20741	256	18966	19222	Error	Error	-6.479	230	20511	256	18966	192213	6571603	0.098	6.392	0	0	0
1	12	5	"A28"	"A28"	8055	46310	100	549	581	253	43	356	356	389	216	55	45	20	0	23435	20608	8248	40	1834	1834	1963	1185	60	93	89	0	0.000	0.000	0.000	0.000	0.000	0.000	0.000	0.000	0.000	0.000	0.000	0.000	0.000	0.000	0.009	0.012	0.014	0.013	2.528	0.012	0.228	316	2384	100	193	21601	21794	225	18774	18999	Error	Error	-6.806	193	21601	225	18774	183496	6512255	0.889	15.734	0	0	0
1	13	5	"A29"	"A29"	8350	46305	100	469	496	237	47	367	367	404	274	67	20	5	0	11795	9885	6674	67	1812	1812	2013	1291	64	63	60	0	0.000	0.000	0.000	0.000	0.000	0.000	0.000	0.000	0.000	0.000	0.000	0.000	0.000	0.000	0.010	0.016	0.024	0.039	6.113	0.013	0.053	316	2384	100	102	9983	10085	129	8073	8202	Error	Error	-6.613	102	9983	129	8073	156862	3123708	0.336	6.098	0	0	0
1	14	5	"A29"	"A29"	8645	46305	100	455	490	215	43	363	363	384	192	50	31	10	0	13367	11444	6169	53	1849	1849	2148	1810	84	75	72	0	0.000	0.000	0.000	0.000	0.000	0.000	0.000	0.000	0.000	0.000	0.000	0.000	0.000	0.000	0.008	0.013	0.018	0.020	4.796	0.012	0.091	316	2384	100	92	11518	11610	127	9595	9722	Error	Error	-6.968	92	11518	127	9595	154897	3616157	0.552	5.136	0	0	0
1	15	5	"A29"	"A29"	8960	46305	100	522	534	210	39	353	353	377	176	46	48	20	0	15538	14476	5566	38	1865	1865	1990	1177	59	92	89	0	0.000	0.000	0.000	0.000	0.000	0.000	0.000	0.000	0.000	0.000	0.000	0.000	0.000	0.000	0.012	0.014	0.018	0.017	3.536	0.012	0.149	316	2384	100	169	13673	13842	181	12611	12792	Error	Error	-6.338	169	13673	181	12611	168661	4574296	0.892	10.608	0	0	0
1	16	5	"A30"	"A30"	9250	46300	100	455	474	202	42	364	364	390	194	49	31	10	0	11627	10696	6742	63	1887	1887	2115	1556	73	70	66	0	0.000	0.000	0.000	0.000	0.000	0.000	0.000	0.000	0.000	0.000	0.000	0.000	0.000	0.000	0.009	0.012	0.020	0.025	5.803	0.012	0.116	316	2384	100	91	9740	9831	110	8809	8919	Error	Error	-6.742	91	9740	110	8809	149662	3379832	0.433	5.515	0	0	0
1	17	5	"A30"	"A30"	9555	46300	100	512	556	291	52	370	370	394	202	51	39	14	0	14201	13562	5547	40	1895	1895	1988	793	39	94	91	0	0.000	0.000	0.000	0.000	0.000	0.000	0.000	0.000	0.000	0.000	0.000	0.000	0.000	0.000	0.012	0.016	0.021	0.021	3.445	0.013	0.075	316	2384	100	142	12306	12448	186	11667	11853	Error	Error	-6.437	142	12306	186	11667	175564	4285542	0.802	14.595	0	0	0
1	18	5	"A30"	"A30"	9850	46300	100	475	498	217	43	363	363	394	293	74	21	3	0	11223	10959	5614	51	1974	1974	2065	844	40	93	88	0	0.000	0.000	0.000	0.000	0.000	0.000	0.000	0.000	0.000	0.000	0.000	0.000	0.000	0.000	0.012	0.015	0.021	0.022	3.819	0.020	0.069	316	2384	100	112	9249	9361	135	8985	9120	Error	Error	-6.368	112	9249	135	8985	157523	3463015	0.355	10.538	0	0	0
1	1	6	"A31"	"A31"	4745	46620	100	466	502	235	46	382	382	406	193	47	34	13	0	6634	10886	9161	84	1994	1994	2323	1711	73	54	50	0	0.000	0.000	0.000	0.000	0.000	0.000	0.000	0.000	0.000	0.000	0.000	0.000	0.000	0.000	0.018	0.013	0.024	0.035	8.298	0.010	0.099	316	2384	100	84	4640	4724	120	8892	9012	Error	Error	-5.788	84	4640	120	8892	158525	3439944	0.497	5.005	0	0	0
1	2	6	"A31"	"A31"	5055	46615	100	496	523	250	47	379	379	402	200	49	35	16	0	14513	13430	9021	67	1963	1963	2081	830	39	81	74	0	0.000	0.000	0.000	0.000	0.000	0.000	0.000	0.000	0.000	0.000	0.000	0.000	0.000	0.000	0.009	0.013	0.020	0.025	5.467	0.013	0.173	316	2384	100	117	12550	12667	144	11467	11611	Error	Error	-6.745	117	12550	144	11467	165413	4243879	0.605	13.673	0	0	0
1	3	6	"A31"	"A31"	5345	46615	100	500	532	244	45	367	367	396	194	48	37	15	0	17296	14086	8422	59	1996	1996	2154	1054	48	77	74	0	0.000	0.000	0.000	0.000	0.000	0.000	0.000	0.000	0.000	0.000	0.000	0.000	0.000	0.000	0.009	0.014	0.019	0.023	5.093	0.011	0.127	316	2384	100	133	15300	15433	165	12090	12255	Error	Error	-6.846	133	15300	165	12090	167990	4451168	0.701	11.321	0	0	0
1	4	6	"A32"	"A32"	5655	46620	100	476	509	231	45	372	372	446	875	196	0	0	0	12448	11899	6962	58	1954	1954	2168	2496	115	75	70	0	0.000	0.000	0.000	0.000	0.000	0.000	0.000	0.000	0.000	0.000	0.000	0.000	0.000	0.000	0.010	0.014	0.021	0.021	4.114	0.013	0.091	316	2384	100	104	10494	10598	137	9945	10082	Error	Error	-6.657	104	10494	137	9945	160903	3760156	0.072	3.899	0	0	0
1	5	6	"A32"	"A32"	5965	46625	100	542	557	221	39	363	363	393	220	55	43	13	0	14685	14281	4197	29	1924	1924	2016	700	34	99	98	0	0.000	0.000	0.000	0.000	0.000	0.000	0.000	0.000	0.000	0.000	0.000	0.000	0.000	0.000	0.014	0.016	0.018	0.015	3.090	0.016	0.105	316	2384	100	179	12761	12940	194	12357	12551	Error	Error	-6.156	179	12761	194	12357	176136	4512703	0.745	17.521	0	0	0
1	6	6	"A32"	"A32"	6270	46620	100	517	536	217	40	376	376	405	208	51	37	11	0	12120	11959	5145	43	1902	1902	2000	649	32	96	91	0	0.000	0.000	0.000	0.000	0.000	0.000	0.000	0.000	0.000	0.000	0.000	0.000	0.000	0.000	0.014	0.016	0.021	0.023	3.739	0.012	0.090	316	2384	100	141	10218	10359	160	10057	10217	Error	Error	-6.179	141	10218	160	10057	169364	3778910	0.630	15.345	0	0	0
1	7	6	"A33"	"A33"	6555	46615	100	464	522	263	50	384	384	466	910	195	1	0	0	7396	10184	7685	75	1942	1942	2211	2661	120	67	50	0	0.000	0.000	0.000	0.000	0.000	0.000	0.000	0.000	0.000	0.000	0.000	0.000	0.000	0.000	0.015	0.017	0.027	0.030	5.343	0.035	0.079	316	2384	100	80	5454	5534	138	8242	8380	Error	Error	-6.091	80	5454	138	8242	164815	3218010	0.062	2.996	0	0	0
1	8	6	"A33"	"A33"	6855	46615	100	525	595	493	82	371	371	402	225	55	39	13	0	12722	14055	9097	64	1917	1917	2086	1114	53	85	81	0	0.000	0.000	0.000	0.000	0.000	0.000	0.000	0.000	0.000	0.000	0.000	0.000	0.000	0.000	0.014	0.018	0.020	0.025	4.656	0.018	0.172	316	2384	100	154	10805	10959	224	12138	12362	Error	Error	-6.133	154	10805	224	12138	187954	4441404	0.858	10.744	0	0	0
1	9	6	"A33"	"A33"	7170	46615	100	551	567	239	42	363	363	407	313	76	30	7	0	16440	16485	8311	50	1901	1901	1984	863	43	96	95	0	0.000	0.000	0.000	0.000	0.000	0.000	0.000	0.000	0.000	0.000	0.000	0.000	0.000	0.000	0.013	0.014	0.017	0.015	3.017	0.012	0.178	316	2384	100	188	14539	14727	204	14584	14788	Error	Error	-6.273	188	14539	204	14584	179216	5209245	0.511	16.803	0	0	0
1	10	6	"A34"	"A34"	7460	46610	100	445	501	246	49	358	358	385	188	48	35	15	0	10100	11323	6849	60	1905	1905	1972	703	35	88	85	0	0.000	0.000	0.000	0.000	0.000	0.000	0.000	0.000	0.000	0.000	0.000	0.000	0.000	0.000	0.011	0.015	0.022	0.021	4.760	0.014	0.128	316	2384	100	87	8195	8282	143	9418	9561	Error	Error	-6.558	87	8195	143	9418	158162	3578052	0.617	13.302	0	0	0
1	11	6	"A34"	"A34"	7760	46605	100	506	536	224	41	364	364	410	373	90	16	1	0	14440	15001	6738	44	1926	1926	2054	1198	58	93	91	0	0.000	0.000	0.000	0.000	0.000	0.000	0.000	0.000	0.000	0.000	0.000	0.000	0.000	0.000	0.011	0.013	0.017	0.016	2.897	0.012	0.128	316	2384	100	142	12514	12656	172	13075	13247	Error	Error	-6.462	142	12514	172	13075	169421	4740421	0.338	10.807	0	0	0
1	12	6	"A34"	"A34"	8060	46605	100	529	544	226	41	388	388	567	2390	421	0	0	0	11551	12302	5587	45	1988	1988	2499	4128	165	88	58	0	0.000	0.000	0.000	0.000	0.000	0.000	0.000	0.000	0.000	0.000	0.000	0.000	0.000	0.000	0.015	0.015	0.021	0.019	3.702	0.012	0.092	316	2384	100	141	9563	9704	156	10314	10470	Error	Error	-6.084	141	9563	156	10314	171828	3887526	-0.010	2.375	0	0	0
1	13	6	"A35"	"A35"	8355	46600	100	503	524	212	40	380	380	408	198	48	35	10	0	11187	9545	6269	65	2011	2011	2266	1458	64	65	60	0	0.000	0.000	0.000	0.000	0.000	0.000	0.000	0.000	0.000	0.000	0.000	0.000	0.000	0.000	0.013	0.019	0.028	0.038	5.611	0.015	0.123	316	2384	100	123	9176	9299	144	7534	7678	Error	Error	-6.221	123	9176	144	7534	165734	3016171	0.586	4.992	0	0	0
1	14	6	"A35"	"A35"	8660	46600	100	533	566	247	43	387	387	415	281	67	27	8	0	13224	13065	3983	30	2006	2006	2073	621	29	99	96	0	0.000	0.000	0.000	0.000	0.000	0.000	0.000	0.000	0.000	0.000	0.000	0.000	0.000	0.000	0.013	0.016	0.022	0.018	2.868	0.015	0.094	316	2384	100	146	11218	11364	179	11059	11238	Error	Error	-6.264	146	11218	179	11059	178831	4128399	0.537	17.700	0	0	0
1	15	6	"A35"	"A35"	8950	46605	100	528	548	234	42	370	370	398	235	59	37	9	0	16203	15641	5029	32	2012	2012	2173	1448	66	98	97	0	0.000	0.000	0.000	0.000	0.000	0.000	0.000	0.000	0.000	0.000	0.000	0.000	0.000	0.000	0.011	0.013	0.016	0.014	2.849	0.012	0.105	316	2384	100	158	14191	14349	178	13629	13807	Error	Error	-6.489	158	14191	178	13629	173216	4942659	0.638	9.301	0	0	0
1	16	6	"A36"	"A36"	9255	46595	100	487	518	221	42	371	371	395	186	47	39	14	0	12886	11319	6738	59	2004	2004	2086	815	39	81	71	0	0.000	0.000	0.000	0.000	0.000	0.000	0.000	0.000	0.000	0.000	0.000	0.000	0.000	0.000	0.011	0.016	0.021	0.025	5.928	0.012	0.095	316	2384	100	116	10882	10998	147	9315	9462	Error	Error	-6.552	116	10882	147	9315	163730	3576673	0.661	11.329	0	0	0
1	17	6	"A36"	"A36"	9560	46595	100	530	552	207	37	372	372	392	186	47	44	16	0	16061	15505	4809	31	2039	2039	2143	663	30	98	96	0	0.000	0.000	0.000	0.000	0.000	0.000	0.000	0.000	0.000	0.000	0.000	0.000	0.000	0.000	0.011	0.013	0.016	0.014	3.411	0.012	0.124	316	2384	100	158	14022	14180	180	13466	13646	Error	Error	-6.472	158	14022	180	13466	174471	4899611	0.860	20.154	0	0	0
1	18	6	"A36"	"A36"	9855	46595	100	548	568	237	41	378	378	415	634	152	3	0	0	16439	15705	5717	36	2080	2080	2188	1611	73	95	93	0	0.000	0.000	0.000	0.000	0.000	0.000	0.000	0.000	0.000	0.000	0.000	0.000	0.000	0.000	0.012	0.014	0.016	0.014	3.173	0.012	0.144	316	2384	100	170	14359	14529	190	13625	13815	Error	Error	-6.400	170	14359	190	13625	179629	4962738	0.241	8.390	0	0	0
1	1	7	"A37"	"A37"	4750	46935	100	484	491	215	43	380	380	417	341	81	13	0	0	8316	7681	5372	69	1933	1933	2416	2545	105	58	53	0	0.000	0.000	0.000	0.000	0.000	0.000	0.000	0.000	0.000	0.000	0.000	0.000	0.000	0.000	0.016	0.019	0.035	0.049	5.701	0.014	0.106	316	2384	100	104	6383	6487	111	5748	5859	Error	Error	-5.940	104	6383	111	5748	155240	2427107	0.217	2.069	0	0	0
1	2	7	"A37"	"A37"	5060	46925	100	534	545	242	44	369	369	394	202	51	42	15	0	11417	10545	5229	49	1913	1913	2208	1567	70	79	76	0	0.000	0.000	0.000	0.000	0.000	0.000	0.000	0.000	0.000	0.000	0.000	0.000	0.000	0.000	0.017	0.020	0.027	0.028	4.185	0.020	0.191	316	2384	100	165	9504	9669	176	8632	8808	Error	Error	-5.848	165	9504	176	8632	172355	3332285	0.748	5.320	0	0	0
1	3	7	"A37"	"A37"	5360	46925	100	556	568	226	39	365	365	387	186	48	50	21	0	12790	12918	4668	36	1870	1870	2066	1214	58	94	93	0	0.000	0.000	0.000	0.000	0.000	0.000	0.000	0.000	0.000	0.000	0.000	0.000	0.000	0.000	0.017	0.018	0.022	0.019	3.293	0.016	0.181	316	2384	100	191	10920	11111	203	11048	11251	Error	Error	-5.837	191	10920	203	11048	179627	4082155	0.973	8.939	0	0	0
1	4	7	"A38"	"A38"	5660	46920	100	475	499	218	43	364	364	390	189	48	37	11	0	15854	12623	7869	62	1902	1902	2056	1031	50	73	68	0	0.000	0.000	0.000	0.000	0.000	0.000	0.000	0.000	0.000	0.000	0.000	0.000	0.000	0.000	0.008	0.013	0.020	0.025	6.014	0.011	0.115	316	2384	100	111	13952	14063	135	10721	10856	Error	Error	-6.974	111	13952	135	10721	157598	3989023	0.577	10.249	0	0	0
1	5	7	"A38"	"A38"	5965	46920	100	503	532	296	55	358	358	400	454	113	10	1	0	16611	14855	5812	39	1839	1839	1924	663	34	94	91	0	0.000	0.000	0.000	0.000	0.000	0.000	0.000	0.000	0.000	0.000	0.000	0.000	0.000	0.000	0.010	0.013	0.016	0.015	3.810	0.013	0.123	316	2384	100	145	14772	14917	174	13016	13190	Error	Error	-6.671	145	14772	174	13016	168091	4694281	0.291	19.504	0	0	0
1	6	7	"A38"	"A38"	6265	46920	100	508	598	522	87	361	361	390	192	49	43	23	0	14636	13545	5637	41	1857	1857	1980	716	36	93	90	0	0.000	0.000	0.000	0.000	0.000	0.000	0.000	0.000	0.000	0.000	0.000	0.000	0.000	0.000	0.012	0.020	0.022	0.019	3.592	0.024	0.186	316	2384	100	147	12779	12926	237	11688	11925	Error	Error	-6.442	147	12779	237	11688	188898	4280367	1.083	16.152	0	0	0
1	7	7	"A39"	"A39"	6550	46915	100	442	465	284	61	361	361	385	182	47	27	9	0	4821	6533	5101	78	1806	1806	2023	1323	65	60	52	0	0.000	0.000	0.000	0.000	0.000	0.000	0.000	0.000	0.000	0.000	0.000	0.000	0.000	0.000	0.027	0.022	0.048	0.067	7.004	0.020	0.120	316	2384	100	81	3015	3096	104	4727	4831	Error	Error	-5.218	81	3015	104	4727	146937	2064312	0.440	3.409	0	0	0
1	8	7	"A39"	"A39"	6860	46915	100	437	463	208	44	345	345	368	186	50	31	11	0	9444	10289	5814	56	1819	1819	1915	835	43	92	85	0	0.000	0.000	0.000	0.000	0.000	0.000	0.000	0.000	0.000	0.000	0.000	0.000	0.000	0.000	0.012	0.014	0.019	0.020	3.841	0.013	0.090	316	2384	100	92	7625	7717	118	8470	8588	Error	Error	-6.373	92	7625	118	8470	146213	3251235	0.511	10.029	0	0	0
1	9	7	"A39"	"A39"	7160	46915	100	478	502	233	46	371	371	576	2643	458	0	0	0	13153	12946	5801	44	1851	1851	2369	4000	168	87	70	0	0.000	0.000	0.000	0.000	0.000	0.000	0.000	0.000	0.000	0.000	0.000	0.000	0.000	0.000	0.009	0.012	0.017	0.019	3.762	0.014	0.078	316	2384	100	107	11302	11409	131	11095	11226	Error	Error	-6.723	107	11302	131	11095	158719	4090850	-0.028	2.644	0	0	0
1	10	7	"A40"	"A40"	7460	46920	100	438	469	224	47	356	356	387	223	57	26	6	0	7827	9555	6703	70	1798	1798	1919	853	44	75	70	0	0.000	0.000	0.000	0.000	0.000	0.000	0.000	0.000	0.000	0.000	0.000	0.000	0.000	0.000	0.014	0.015	0.022	0.030	4.969	0.011	0.081	316	2384	100	82	6029	6111	113	7757	7870	Error	Error	-6.200	82	6029	113	7757	148313	3019426	0.368	8.952	0	0	0
1	11	7	"A40"	"A40"	7775	46920	100	540	541	218	40	345	345	378	243	64	40	9	0	15867	15390	6392	41	1806	1806	1914	813	42	99	96	0	0.000	0.000	0.000	0.000	0.000	0.000	0.000	0.000	0.000	0.000	0.000	0.000	0.000	0.000	0.014	0.014	0.018	0.017	2.781	0.013	0.166	316	2384	100	195	14061	14256	196	13584	13780	Error	Error	-6.172	195	14061	196	13584	171009	4863085	0.671	16.576	0	0	0
1	12	7	"A40"	"A40"	8075	46915	100	482	498	215	43	365	365	406	306	75	19	2	0	12645	12969	5852	45	1854	1854	1902	598	31	97	95	0	0.000	0.000	0.000	0.000	0.000	0.000	0.000	0.000	0.000	0.000	0.000	0.000	0.000	0.000	0.011	0.012	0.016	0.015	3.616	0.010	0.048	316	2384	100	117	10791	10908	133	11115	11248	Error	Error	-6.527	117	10791	133	11115	157523	4098251	0.301	18.507	0	0	0
1	13	7	"A41"	"A41"	8355	46905	100	455	487	231	47	361	361	415	674	162	1	0	0	13145	11158	8252	73	1895	1895	2385	2836	118	58	54	0	0.000	0.000	0.000	0.000	0.000	0.000	0.000	0.000	0.000	0.000	0.000	0.000	0.000	0.000	0.008	0.014	0.020	0.026	6.138	0.031	0.132	316	2384	100	94	11250	11344	126	9263	9389	Error	Error	-6.903	94	11250	126	9263	153879	3525785	0.107	3.093	0	0	0
1	14	7	"A41"	"A41"	8660	46910	100	532	542	223	41	366	366	429	1118	260	0	0	0	13715	13219	5261	39	1905	1905	2009	739	36	95	90	0	0.000	0.000	0.000	0.000	0.000	0.000	0.000	0.000	0.000	0.000	0.000	0.000	0.000	0.000	0.014	0.016	0.019	0.017	3.390	0.012	0.113	316	2384	100	166	11810	11976	176	11314	11490	Error	Error	-6.153	166	11810	176	11314	171181	4177100	0.101	15.169	0	0	0
1	15	7	"A41"	"A41"	8965	46905	100	505	533	253	47	361	361	382	185	48	42	17	0	14937	14836	5271	35	1939	1939	1982	526	26	98	97	0	0.000	0.000	0.000	0.000	0.000	0.000	0.000	0.000	0.000	0.000	0.000	0.000	0.000	0.000	0.011	0.013	0.016	0.014	3.198	0.012	0.124	316	2384	100	144	12998	13142	172	12897	13069	Error	Error	-6.496	144	12998	172	12897	168493	4688105	0.816	24.437	0	0	0
1	16	7	"A42"	"A42"	9260	46900	100	459	492	238	48	356	356	376	184	48	36	16	0	7826	8950	6136	68	1905	1905	1948	580	29	82	74	0	0.000	0.000	0.000	0.000	0.000	0.000	0.000	0.000	0.000	0.000	0.000	0.000	0.000	0.000	0.017	0.019	0.034	0.036	5.314	0.014	0.095	316	2384	100	103	5921	6024	136	7045	7181	Error	Error	-5.845	103	5921	136	7045	155584	2828222	0.630	12.072	0	0	0
1	17	7	"A42"	"A42"	9565	46905	100	486	509	229	44	369	369	389	187	48	37	15	0	11361	12530	6055	48	1906	1906	1966	644	32	99	98	0	0.000	0.000	0.000	0.000	0.000	0.000	0.000	0.000	0.000	0.000	0.000	0.000	0.000	0.000	0.012	0.013	0.020	0.018	3.393	0.010	0.081	316	2384	100	117	9455	9572	140	10624	10764	Error	Error	-6.336	117	9455	140	10624	160991	3959403	0.642	16.404	0	0	0
1	18	7	"A42"	"A42"	9850	46910	100	436	455	206	45	366	366	391	229	58	24	5	0	5390	5979	3160	52	1956	1956	2002	476	23	89	81	0	0.000	0.000	0.000	0.000	0.000	0.000	0.000	0.000	0.000	0.000	0.000	0.000	0.000	0.000	0.020	0.022	0.051	0.051	4.186	0.015	0.037	316	2384	100	70	3434	3504	89	4023	4112	Error	Error	-5.616	70	3434	89	4023	143752	1889418	0.279	8.355	0	0	0
1	1	8	"A43"	"A43"	4755	47225	100	539	571	263	46	404	404	694	3544	510	0	0	0	14685	13752	10238	74	1998	1998	2750	4661	169	57	56	0	0.000	0.000	0.000	0.000	0.000	0.000	0.000	0.000	0.000	0.000	0.000	0.000	0.000	0.000	0.011	0.014	0.021	0.029	6.893	0.012	0.144	316	2384	100	135	12687	12822	167	11754	11921	Error	Error	-6.554	135	12687	167	11754	180390	4345677	-0.035	2.360	0	0	0
1	2	8	"A43"	"A43"	5055	47230	100	549	581	249	42	372	372	401	210	52	46	21	0	19226	16906	8233	48	1909	1909	2033	919	45	91	86	0	0.000	0.000	0.000	0.000	0.000	0.000	0.000	0.000	0.000	0.000	0.000	0.000	0.000	0.000	0.010	0.014	0.016	0.016	4.064	0.013	0.150	316	2384	100	177	17317	17494	209	14997	15206	Error	Error	-6.612	177	17317	209	14997	183559	5342174	0.857	16.184	0	0	0
1	3	8	"A43"	"A43"	5350	47225	100	504	531	229	43	380	380	437	903	206	0	0	0	18003	16519	6615	40	1944	1944	2307	2678	116	90	87	0	0.000	0.000	0.000	0.000	0.000	0.000	0.000	0.000	0.000	0.000	0.000	0.000	0.000	0.000	0.008	0.010	0.013	0.012	3.704	0.011	0.138	316	2384	100	124	16059	16183	151	14575	14726	Error	Error	-7.017	124	16059	151	14575	167895	5220061	0.104	5.307	0	0	0
1	4	8	"A44"	"A44"	5665	47215	100	478	519	236	45	386	386	410	205	50	33	14	0	13830	11524	7656	66	1954	1954	2196	1366	62	67	64	0	0.000	0.000	0.000	0.000	0.000	0.000	0.000	0.000	0.000	0.000	0.000	0.000	0.000	0.000	0.008	0.014	0.023	0.028	7.240	0.012	0.119	316	2384	100	92	11876	11968	133	9570	9703	Error	Error	-7.012	92	11876	133	9570	163928	3641680	0.532	6.829	0	0	0
1	5	8	"A44"	"A44"	5965	47210	100	496	547	249	45	392	392	414	199	48	37	15	0	13777	12646	4873	38	1945	1945	2123	1187	55	89	87	0	0.000	0.000	0.000	0.000	0.000	0.000	0.000	0.000	0.000	0.000	0.000	0.000	0.000	0.000	0.009	0.014	0.018	0.018	4.339	0.014	0.114	316	2384	100	104	11832	11936	155	10701	10856	Error	Error	-6.830	104	11832	155	10701	172714	3996015	0.668	8.865	0	0	0
1	6	8	"A44"	"A44"	6265	47210	100	510	540	251	46	367	367	398	270	67	31	6	0	14440	13430	5981	44	1912	1912	2057	1009	49	87	87	0	0.000	0.000	0.000	0.000	0.000	0.000	0.000	0.000	0.000	0.000	0.000	0.000	0.000	0.000	0.011	0.015	0.020	0.020	3.609	0.014	0.159	316	2384	100	143	12528	12671	173	11518	11691	Error	Error	-6.453	143	12528	173	11518	170547	4243799	0.526	11.272	0	0	0
1	7	8	"A45"	"A45"	6555	47210	100	431	524	616	117	371	371	394	188	47	30	12	0	6023	7481	5694	76	1872	1872	2115	1418	67	63	58	0	0.000	0.000	0.000	0.000	0.000	0.000	0.000	0.000	0.000	0.000	0.000	0.000	0.000	0.000	0.014	0.027	0.037	0.049	6.897	0.032	0.161	316	2384	100	60	4151	4211	153	5609	5762	Error	Error	-6.112	60	4151	153	5609	165585	2363918	0.691	3.784	0	0	0
1	8	8	"A45"	"A45"	6870	47210	100	480	508	238	46	363	363	387	193	49	37	16	0	13721	12979	4630	35	1841	1841	1935	808	41	95	93	0	0.000	0.000	0.000	0.000	0.000	0.000	0.000	0.000	0.000	0.000	0.000	0.000	0.000	0.000	0.010	0.013	0.019	0.018	2.743	0.010	0.067	316	2384	100	117	11880	11997	145	11138	11283	Error	Error	-6.666	117	11880	145	11138	160372	4101210	0.627	13.668	0	0	0
1	9	8	"A45"	"A45"	7165	47210	100	514	548	229	41	365	365	385	188	48	42	18	0	14641	14362	4693	32	1884	1884	2048	1210	59	96	93	0	0.000	0.000	0.000	0.000	0.000	0.000	0.000	0.000	0.000	0.000	0.000	0.000	0.000	0.000	0.012	0.015	0.016	0.016	2.866	0.014	0.159	316	2384	100	149	12757	12906	183	12478	12661	Error	Error	-6.420	149	12757	183	12478	173056	4538304	0.867	10.177	0	0	0
1	10	8	"A47"	"A47"	7460	47210	100	523	528	222	42	362	362	433	961	221	0	0	0	15215	13446	7062	52	1911	1911	2250	2563	113	78	73	0	0.000	0.000	0.000	0.000	0.000	0.000	0.000	0.000	0.000	0.000	0.000	0.000	0.000	0.000	0.012	0.014	0.018	0.021	4.056	0.012	0.131	316	2384	100	161	13304	13465	166	11535	11701	Error	Error	-6.369	161	13304	166	11535	166696	4249024	0.099	4.368	0	0	0
1	11	8	"A47"	"A47"	7770	47210	100	578	602	240	39	375	375	480	1575	328	0	0	0	19305	19214	4114	21	2082	2082	2416	3021	125	100	99	0	0.000	0.000	0.000	0.000	0.000	0.000	0.000	0.000	0.000	0.000	0.000	0.000	0.000	0.000	0.012	0.013	0.016	0.013	2.472	0.118	0.190	316	2384	100	203	17223	17426	227	17132	17359	Error	Error	-6.407	203	17223	227	17132	190253	6071472	0.077	5.560	0	0	0
1	12	8	"A47"	"A47"	8075	47210	100	532	598	467	78	376	376	524	2216	422	0	0	0	15173	15409	3796	24	2011	2011	2227	2323	104	100	100	0	0.000	0.000	0.000	0.000	0.000	0.000	0.000	0.000	0.000	0.000	0.000	0.000	0.000	0.000	0.012	0.017	0.016	0.014	2.970	0.091	0.165	316	2384	100	156	13162	13318	222	13398	13620	Error	Error	-6.399	156	13162	222	13398	189023	4869273	0.033	5.675	0	0	0
1	13	8	"A48"	"A48"	8370	47205	100	460	475	214	45	364	364	395	242	61	24	3	0	8587	7816	4133	52	1914	1914	2039	913	44	75	71	0	0.000	0.000	0.000	0.000	0.000	0.000	0.000	0.000	0.000	0.000	0.000	0.000	0.000	0.000	0.014	0.019	0.032	0.036	4.815	0.014	0.065	316	2384	100	96	6673	6769	111	5902	6013	Error	Error	-6.119	96	6673	111	5902	150164	2469801	0.331	6.327	0	0	0
1	14	8	"A48"	"A48"	8680	47205	100	470	496	212	42	367	367	395	257	65	27	4	0	9944	10166	4825	47	1932	1932	2034	823	40	95	90	0	0.000	0.000	0.000	0.000	0.000	0.000	0.000	0.000	0.000	0.000	0.000	0.000	0.000	0.000	0.013	0.016	0.021	0.021	3.229	0.013	0.089	316	2384	100	103	8012	8115	129	8234	8363	Error	Error	-6.281	103	8012	129	8234	156675	3212595	0.393	9.881	0	0	0
1	15	8	"A48"	"A48"	8975	47205	100	531	598	646	108	368	368	395	212	53	41	15	0	15014	14426	5480	37	1970	1970	2061	886	42	99	98	0	0.000	0.000	0.000	0.000	0.000	0.000	0.000	0.000	0.000	0.000	0.000	0.000	0.000	0.000	0.012	0.018	0.019	0.016	3.134	0.018	0.090	316	2384	100	163	13044	13207	230	12456	12686	Error	Error	-6.322	163	13044	230	12456	188995	4558523	0.958	13.956	0	0	0
1	16	8	"A49"	"A49"	9260	47200	100	502	541	272	50	368	368	393	215	54	36	17	0	11556	11049	7867	71	1998	1998	2147	1111	51	67	63	0	0.000	0.000	0.000	0.000	0.000	0.000	0.000	0.000	0.000	0.000	0.000	0.000	0.000	0.000	0.014	0.019	0.024	0.031	6.269	0.016	0.171	316	2384	100	134	9558	9692	173	9051	9224	Error	Error	-6.156	134	9558	173	9051	170802	3491457	0.688	8.013	0	0	0
1	17	8	"A49"	"A49"	9565	47195	100	513	547	226	41	376	376	400	187	46	40	19	0	14629	14392	5847	40	1992	1992	2019	464	22	98	97	0	0.000	0.000	0.000	0.000	0.000	0.000	0.000	0.000	0.000	0.000	0.000	0.000	0.000	0.000	0.011	0.014	0.017	0.015	3.212	0.012	0.119	316	2384	100	137	12637	12774	171	12400	12571	Error	Error	-6.527	137	12637	171	12400	172809	4547838	0.786	26.666	0	0	0
1	18	8	"A49"	"A49"	9870	47195	100	554	583	254	43	378	378	405	193	47	46	21	0	15316	14551	5434	37	2040	2040	2080	483	23	98	96	0	0.000	0.000	0.000	0.000	0.000	0.000	0.000	0.000	0.000	0.000	0.000	0.000	0.000	0.000	0.013	0.016	0.019	0.018	3.286	0.016	0.114	316	2384	100	176	13276	13452	205	12511	12716	Error	Error	-6.237	176	13276	205	12511	184151	4598134	0.922	25.820	0	0	0
1	1	9	"A50"	"A50"	4760	47525	100	485	520	242	46	391	391	482	1639	340	0	0	0	6644	8991	6996	77	1853	1853	2010	1048	52	68	64	0	0.000	0.000	0.000	0.000	0.000	0.000	0.000	0.000	0.000	0.000	0.000	0.000	0.000	0.000	0.020	0.018	0.035	0.044	5.893	0.073	0.018	316	2384	100	94	4791	4885	129	7138	7267	Error	Error	-5.672	94	4791	129	7138	164476	2841229	0.023	6.661	0	0	0
1	2	9	"A50"	"A50"	5075	47520	100	499	522	217	41	375	375	454	675	148	1	0	0	7770	9919	6167	62	1817	1817	2014	1882	93	86	63	0	0.000	0.000	0.000	0.000	0.000	0.000	0.000	0.000	0.000	0.000	0.000	0.000	0.000	0.000	0.021	0.018	0.025	0.024	3.668	0.085	0.225	316	2384	100	124	5953	6077	147	8102	8249	Error	Error	-5.585	124	5953	147	8102	164843	3134504	0.101	4.200	0	0	0
1	3	9	"A50"	"A50"	5375	47520	100	480	500	227	45	374	374	402	267	66	27	5	0	10336	11187	6186	55	1795	1795	1884	949	50	88	85	0	0.000	0.000	0.000	0.000	0.000	0.000	0.000	0.000	0.000	0.000	0.000	0.000	0.000	0.000	0.012	0.013	0.021	0.022	4.655	0.016	0.089	316	2384	100	106	8541	8647	126	9392	9518	Error	Error	-6.332	106	8541	126	9392	158071	3535007	0.367	9.803	0	0	0
1	4	9	"A51"	"A51"	5675	47515	100	500	511	217	42	384	384	415	262	63	24	4	0	9902	8910	4950	55	1788	1788	1915	927	48	77	72	0	0.000	0.000	0.000	0.000	0.000	0.000	0.000	0.000	0.000	0.000	0.000	0.000	0.000	0.000	0.014	0.018	0.027	0.033	4.762	0.016	0.102	316	2384	100	116	8114	8230	127	7122	7249	Error	Error	-6.128	116	8114	127	7122	161479	2815521	0.366	7.546	0	0	0
1	5	9	"A51"	"A51"	5975	47520	100	505	522	231	44	380	380	408	202	49	34	14	0	11564	11401	3238	28	1812	1812	1935	758	39	98	98	0	0.000	0.000	0.000	0.000	0.000	0.000	0.000	0.000	0.000	0.000	0.000	0.000	0.000	0.000	0.013	0.015	0.020	0.018	3.794	0.013	0.073	316	2384	100	125	9752	9877	142	9589	9731	Error	Error	-6.286	125	9752	142	9589	164873	3602720	0.564	12.488	0	0	0
1	6	9	"A51"	"A51"	6265	47525	100	422	468	218	46	372	372	392	191	48	30	9	0	8447	7900	4077	51	1761	1761	1953	1096	56	80	72	0	0.000	0.000	0.000	0.000	0.000	0.000	0.000	0.000	0.000	0.000	0.000	0.000	0.000	0.000	0.007	0.016	0.030	0.030	4.519	0.014	0.059	316	2384	100	50	6686	6736	96	6139	6235	Error	Error	-7.063	50	6686	96	6139	147840	2496490	0.398	5.426	0	0	0
1	7	9	"A52"	"A52"	6570	47510	100	447	463	216	46	367	367	394	191	48	30	11	0	5869	5423	3372	62	1757	1757	2027	1397	68	57	53	0	0.000	0.000	0.000	0.000	0.000	0.000	0.000	0.000	0.000	0.000	0.000	0.000	0.000	0.000	0.019	0.026	0.050	0.064	5.531	0.014	0.047	316	2384	100	80	4112	4192	96	3666	3762	Error	Error	-5.684	80	4112	96	3666	146387	1713703	0.361	2.431	0	0	0
1	8	9	"A52"	"A52"	6875	47510	100	460	478	220	46	356	356	401	292	72	19	3	0	8473	7954	4010	50	1789	1789	1993	1177	59	77	74	0	0.000	0.000	0.000	0.000	0.000	0.000	0.000	0.000	0.000	0.000	0.000	0.000	0.000	0.000	0.016	0.020	0.030	0.033	4.720	0.028	0.082	316	2384	100	104	6684	6788	122	6165	6287	Error	Error	-6.006	104	6684	122	6165	151122	2513478	0.264	5.065	0	0	0
1	9	9	"A52"	"A52"	7185	47515	100	485	492	205	41	368	368	398	333	83	14	1	0	9056	9032	2567	28	1826	1826	1991	1345	67	96	94	0	0.000	0.000	0.000	0.000	0.000	0.000	0.000	0.000	0.000	0.000	0.000	0.000	0.000	0.000	0.016	0.017	0.026	0.023	3.586	0.013	0.063	316	2384	100	117	7230	7347	124	7206	7330	Error	Error	-5.949	117	7230	124	7206	155588	2854162	0.282	5.235	0	0	0
1	10	9	"A53"	"A53"	7465	47550	100	421	458	239	52	366	366	390	192	49	30	11	0	4885	5851	4049	69	1816	1816	2106	1474	69	54	50	0	0.000	0.000	0.000	0.000	0.000	0.000	0.000	0.000	0.000	0.000	0.000	0.000	0.000	0.000	0.018	0.023	0.052	0.072	6.865	0.017	0.080	316	2384	100	55	3069	3124	92	4035	4127	Error	Error	-5.802	55	3069	92	4035	144705	1848786	0.354	2.541	0	0	0
1	11	9	"A53"	"A53"	7790	47510	100	487	552	618	111	367	367	396	218	55	34	12	0	9977	9989	3722	37	1870	1870	2065	1197	57	90	89	0	0.000	0.000	0.000	0.000	0.000	0.000	0.000	0.000	0.000	0.000	0.000	0.000	0.000	0.000	0.015	0.023	0.025	0.023	3.734	0.021	0.058	316	2384	100	120	8107	8227	185	8119	8304	Error	Error	-6.078	120	8107	185	8119	174384	3156521	0.716	6.620	0	0	0
1	12	9	"A53"	"A53"	8085	47510	100	510	530	224	42	363	363	388	188	48	42	16	0	10482	10063	3750	37	1859	1859	1951	703	36	95	93	0	0.000	0.000	0.000	0.000	0.000	0.000	0.000	0.000	0.000	0.000	0.000	0.000	0.000	0.000	0.017	0.020	0.027	0.024	3.316	0.016	0.088	316	2384	100	147	8623	8770	167	8204	8371	Error	Error	-5.874	147	8623	167	8204	167617	3179797	0.755	11.539	0	0	0
1	13	9	"A54"	"A54"	8375	47510	100	489	520	238	45	364	364	392	185	47	41	15	0	9145	8785	3958	45	1816	1816	1869	556	29	93	86	0	0.000	0.000	0.000	0.000	0.000	0.000	0.000	0.000	0.000	0.000	0.000	0.000	0.000	0.000	0.017	0.022	0.033	0.031	3.764	0.018	0.101	316	2384	100	125	7329	7454	156	6969	7125	Error	Error	-5.874	125	7329	156	6969	164389	2776048	0.692	12.439	0	0	0
1	14	9	"A54"	"A54"	8680	47515	100	479	517	231	44	366	366	398	234	58	31	9	0	10992	11545	3801	32	1854	1854	1906	526	27	99	98	0	0.000	0.000	0.000	0.000	0.000	0.000	0.000	0.000	0.000	0.000	0.000	0.000	0.000	0.000	0.012	0.016	0.020	0.016	3.664	0.012	0.075	316	2384	100	113	9138	9251	151	9691	9842	Error	Error	-6.337	113	9138	151	9691	163504	3648097	0.509	18.325	0	0	0
1	15	9	"A54"	"A54"	8975	47515	100	490	520	205	39	368	368	406	472	116	7	0	0	11016	11606	3782	32	1908	1908	2057	1015	49	98	96	0	0.000	0.000	0.000	0.000	0.000	0.000	0.000	0.000	0.000	0.000	0.000	0.000	0.000	0.000	0.013	0.016	0.018	0.017	3.173	0.021	0.026	316	2384	100	122	9108	9230	152	9698	9850	Error	Error	-6.222	122	9108	152	9698	164213	3667496	0.242	9.408	0	0	0
1	16	9	"A55"	"A55"	9280	47510	100	466	494	215	43	368	368	394	210	53	31	8	0	8241	8500	4211	49	1870	1870	1900	510	26	92	87	0	0.000	0.000	0.000	0.000	0.000	0.000	0.000	0.000	0.000	0.000	0.000	0.000	0.000	0.000	0.015	0.019	0.030	0.029	3.932	0.017	0.091	316	2384	100	98	6371	6469	126	6630	6756	Error	Error	-6.023	98	6371	126	6630	156006	2686081	0.476	12.941	0	0	0
1	17	9	"A55"	"A55"	9580	47505	100	497	518	210	40	373	373	396	186	46	37	14	0	11059	10548	3622	34	1904	1904	1939	470	24	97	94	0	0.000	0.000	0.000	0.000	0.000	0.000	0.000	0.000	0.000	0.000	0.000	0.000	0.000	0.000	0.014	0.017	0.021	0.020	3.177	0.013	0.080	316	2384	100	124	9155	9279	145	8644	8789	Error	Error	-6.206	124	9155	145	8644	163653	3333060	0.656	18.317	0	0	0
1	18	9	"A55"	"A55"	9880	47505	100	470	511	229	44	383	383	405	190	46	33	14	0	10270	10122	4376	43	1972	1972	2001	426	21	97	96	0	0.000	0.000	0.000	0.000	0.000	0.000	0.000	0.000	0.000	0.000	0.000	0.000	0.000	0.000	0.010	0.016	0.023	0.019	3.591	0.018	0.074	316	2384	100	87	8298	8385	128	8150	8278	Error	Error	-6.576	87	8298	128	8150	161481	3198613	0.558	19.063	0	0	0
1	1	10	"A56"	"A56"	4775	47820	100	529	749	2217	295	396	396	426	201	47	38	15	0	13707	11840	7081	59	1878	1878	2044	1084	53	82	76	0	0.000	0.000	0.000	0.000	0.000	0.000	0.000	0.000	0.000	0.000	0.000	0.000	0.000	0.000	0.011	0.035	0.023	0.026	4.788	0.083	0.172	316	2384	100	133	11829	11962	353	9962	10315	Error	Error	-6.475	133	11829	353	9962	236713	3741287	1.607	9.037	0	0	0
1	2	10	"A56"	"A56"	5085	47815	100	534	693	1030	148	406	406	598	2711	453	1	0	0	10695	10590	5874	55	1896	1896	2110	2137	101	82	78	0	0.000	0.000	0.000	0.000	0.000	0.000	0.000	0.000	0.000	0.000	0.000	0.000	0.000	0.000	0.015	0.033	0.027	0.029	4.651	0.467	0.223	316	2384	100	128	8799	8927	287	8694	8981	Error	Error	-6.103	128	8799	287	8694	218845	3346340	0.035	3.968	0	0	0
1	3	10	"A56"	"A56"	5385	47815	100	530	644	1029	159	385	385	411	196	47	40	17	0	12118	12195	4959	40	1892	1892	2008	936	46	95	92	0	0.000	0.000	0.000	0.000	0.000	0.000	0.000	0.000	0.000	0.000	0.000	0.000	0.000	0.000	0.014	0.025	0.022	0.019	4.327	0.052	0.232	316	2384	100	145	10226	10371	259	10303	10562	Error	Error	-6.140	145	10226	259	10303	203659	3853568	1.189	10.884	0	0	0
1	4	10	"A57"	"A57"	5675	47820	100	433	464	213	45	391	391	415	262	63	16	3	0	8498	7852	5255	66	1810	1810	1970	996	50	67	62	0	0.000	0.000	0.000	0.000	0.000	0.000	0.000	0.000	0.000	0.000	0.000	0.000	0.000	0.000	0.006	0.012	0.031	0.041	6.728	0.012	0.053	316	2384	100	42	6688	6730	73	6042	6115	Error	Error	-7.315	42	6688	73	6042	146558	2481184	0.187	5.906	0	0	0
1	5	10	"A57"	"A57"	5980	47820	100	479	500	222	44	378	378	406	201	49	35	10	0	13113	12084	4699	38	1878	1878	2000	904	45	92	89	0	0.000	0.000	0.000	0.000	0.000	0.000	0.000	0.000	0.000	0.000	0.000	0.000	0.000	0.000	0.009	0.012	0.021	0.018	3.950	0.011	0.067	316	2384	100	101	11235	11336	122	10206	10328	Error	Error	-6.798	101	11235	122	10206	157933	3818549	0.468	11.155	0	0	0
1	6	10	"A57"	"A57"	6290	47820	100	497	516	200	38	369	369	395	195	49	38	11	0	12147	11319	3999	35	1795	1795	1863	554	29	96	92	0	0.000	0.000	0.000	0.000	0.000	0.000	0.000	0.000	0.000	0.000	0.000	0.000	0.000	0.000	0.012	0.015	0.020	0.018	3.448	0.013	0.094	316	2384	100	128	10352	10480	147	9524	9671	Error	Error	-6.338	128	10352	147	9524	162940	3576756	0.621	17.069	0	0	0
1	7	10	"A58"	"A58"	6580	47815	100	476	500	232	46	372	372	393	196	49	36	14	0	8560	7880	4649	58	1740	1740	1859	818	44	77	70	0	0.000	0.000	0.000	0.000	0.000	0.000	0.000	0.000	0.000	0.000	0.000	0.000	0.000	0.000	0.015	0.021	0.035	0.044	4.844	0.014	0.064	316	2384	100	104	6820	6924	128	6140	6268	Error	Error	-6.035	104	6820	128	6140	158136	2490108	0.546	7.361	0	0	0
1	8	10	"A58"	"A58"	6885	47810	100	442	473	211	44	362	362	387	190	49	31	10	0	11314	10444	4914	47	1753	1753	1845	719	38	86	82	0	0.000	0.000	0.000	0.000	0.000	0.000	0.000	0.000	0.000	0.000	0.000	0.000	0.000	0.000	0.008	0.013	0.021	0.021	4.609	0.011	0.061	316	2384	100	80	9561	9641	111	8691	8802	Error	Error	-6.901	80	9561	111	8691	149558	3300334	0.453	11.960	0	0	0
1	9	10	"A58"	"A58"	7185	47815	100	488	510	223	43	359	359	382	191	50	36	14	0	11697	11362	3298	29	1776	1776	1843	566	30	97	95	0	0.000	0.000	0.000	0.000	0.000	0.000	0.000	0.000	0.000	0.000	0.000	0.000	0.000	0.000	0.013	0.016	0.021	0.018	3.354	0.013	0.081	316	2384	100	129	9921	10050	151	9586	9737	Error	Error	-6.265	129	9921	151	9586	161259	3590404	0.670	16.818	0	0	0
1	10	10	"A59"	"A59"	7480	47810	100	501	527	227	43	354	354	380	191	50	43	16	0	10726	10087	3474	34	1798	1798	1872	594	31	94	92	0	0.000	0.000	0.000	0.000	0.000	0.000	0.000	0.000	0.000	0.000	0.000	0.000	0.000	0.000	0.016	0.021	0.027	0.025	3.350	0.016	0.094	316	2384	100	147	8928	9075	173	8289	8462	Error	Error	-5.924	147	8928	173	8289	166510	3187407	0.770	13.830	0	0	0
1	11	10	"A59"	"A59"	7785	47810	100	534	551	230	41	372	372	395	190	48	43	15	0	12887	12661	2732	21	1843	1843	1946	854	43	100	98	0	0.000	0.000	0.000	0.000	0.000	0.000	0.000	0.000	0.000	0.000	0.000	0.000	0.000	0.000	0.015	0.017	0.021	0.017	3.059	0.014	0.109	316	2384	100	162	11044	11206	179	10818	10997	Error	Error	-6.091	162	11044	179	10818	173975	4000906	0.821	12.547	0	0	0
1	12	10	"A59"	"A59"	8085	47805	100	524	558	225	40	361	361	386	192	49	46	17	0	14821	14092	3639	25	1822	1822	1919	734	38	99	97	0	0.000	0.000	0.000	0.000	0.000	0.000	0.000	0.000	0.000	0.000	0.000	0.000	0.000	0.000	0.013	0.016	0.019	0.016	2.811	0.014	0.146	316	2384	100	163	12999	13162	197	12270	12467	Error	Error	-6.317	163	12999	197	12270	176207	4453211	0.896	16.584	0	0	0
1	13	10	"A60"	"A60"	8375	47805	100	444	480	243	50	366	366	395	196	49	31	12	0	4661	7051	6348	90	1829	1829	1905	569	29	76	68	0	0.000	0.000	0.000	0.000	0.000	0.000	0.000	0.000	0.000	0.000	0.000	0.000	0.000	0.000	0.028	0.022	0.042	0.053	6.712	0.018	0.103	316	2384	100	78	2832	2910	114	5222	5336	Error	Error	-5.182	78	2832	114	5222	151747	2228247	0.434	9.044	0	0	0
1	14	10	"A60"	"A60"	8680	47810	100	594	1157	4931	426	367	367	388	187	48	55	30	0	10532	12905	8092	62	1827	1827	1904	609	31	97	93	0	0.000	0.000	0.000	0.000	0.000	0.000	0.000	0.000	0.000	0.000	0.000	0.000	0.000	0.000	0.026	0.071	0.025	0.028	4.201	0.101	0.048	316	2384	100	227	8705	8932	790	11078	11868	Error	Error	-5.261	227	8705	790	11078	365543	4078094	4.112	18.064	0	0	0
1	15	10	"A60"	"A60"	8980	47805	100	480	520	268	51	362	362	389	203	52	36	16	0	10685	13029	7295	55	1855	1855	1910	531	27	97	95	0	0.000	0.000	0.000	0.000	0.000	0.000	0.000	0.000	0.000	0.000	0.000	0.000	0.000	0.000	0.013	0.014	0.019	0.017	3.088	0.013	0.119	316	2384	100	118	8830	8948	158	11174	11332	Error	Error	-6.226	118	8830	158	11174	164451	4117143	0.645	20.940	0	0	0
1	16	10	"A61"	"A61"	9280	47800	100	501	510	217	42	376	376	391	183	46	36	13	0	12564	11003	6426	58	1889	1889	1972	805	40	78	73	0	0.000	0.000	0.000	0.000	0.000	0.000	0.000	0.000	0.000	0.000	0.000	0.000	0.000	0.000	0.012	0.015	0.021	0.026	4.952	0.014	0.122	316	2384	100	125	10675	10800	134	9114	9248	Error	Error	-6.416	125	10675	134	9114	161264	3476906	0.650	11.219	0	0	0
1	17	10	"A61"	"A61"	9570	47810	100	577	600	312	52	384	384	407	208	51	47	20	0	20021	18299	8467	46	1949	1949	2304	2240	97	88	85	0	0.000	0.000	0.000	0.000	0.000	0.000	0.000	0.000	0.000	0.000	0.000	0.000	0.000	0.000	0.011	0.013	0.015	0.014	3.041	0.014	0.237	316	2384	100	193	18072	18265	216	16350	16566	Error	Error	-6.549	193	18072	216	16350	189646	5782493	0.928	7.141	0	0	0
1	18	10	"A61"	"A61"	9870	47805	100	585	606	257	42	377	377	400	195	48	51	22	0	16524	14602	7036	48	1978	1978	2258	1832	81	86	80	0	0.000	0.000	0.000	0.000	0.000	0.000	0.000	0.000	0.000	0.000	0.000	0.000	0.000	0.000	0.014	0.018	0.021	0.022	3.916	0.016	0.218	316	2384	100	208	14546	14754	229	12624	12853	Error	Error	-6.128	208	14546	229	12624	191424	4614302	1.056	6.738	0	0	0
1	1	11	"A62"	"A62"	4775	48135	100	453	495	239	48	390	390	417	209	50	26	9	0	6702	6826	4672	68	1834	1834	1975	948	48	67	63	0	0.000	0.000	0.000	0.000	0.000	0.000	0.000	0.000	0.000	0.000	0.000	0.000	0.000	0.000	0.013	0.021	0.041	0.044	6.286	0.016	0.064	316	2384	100	63	4868	4931	105	4992	5097	Error	Error	-6.272	63	4868	105	4992	156554	2156884	0.373	5.117	0	0	0
1	2	11	"A62"	"A62"	5095	48135	100	532	554	232	41	392	392	416	200	48	40	15	0	15885	15926	7121	44	1810	1810	1879	554	29	100	99	0	0.000	0.000	0.000	0.000	0.000	0.000	0.000	0.000	0.000	0.000	0.000	0.000	0.000	0.000	0.010	0.011	0.016	0.014	2.985	0.010	0.093	316	2384	100	140	14075	14215	162	14116	14278	Error	Error	-6.652	140	14075	162	14116	174971	5032765	0.690	25.356	0	0	0
1	3	11	"A62"	"A62"	5390	48135	100	571	586	243	41	393	393	420	195	46	46	20	0	16006	16057	6819	42	1832	1832	1910	703	36	99	98	0	0.000	0.000	0.000	0.000	0.000	0.000	0.000	0.000	0.000	0.000	0.000	0.000	0.000	0.000	0.013	0.014	0.017	0.015	2.842	0.011	0.137	316	2384	100	178	14174	14352	193	14225	14418	Error	Error	-6.315	178	14174	193	14225	185154	5074051	0.851	20.124	0	0	0
1	4	11	"A63"	"A63"	5675	48120	100	534	554	264	47	391	391	417	201	48	40	15	0	18095	13954	9469	67	1853	1853	2264	2396	105	64	62	0	0.000	0.000	0.000	0.000	0.000	0.000	0.000	0.000	0.000	0.000	0.000	0.000	0.000	0.000	0.009	0.013	0.020	0.029	5.693	0.012	0.176	316	2384	100	143	16242	16385	163	12101	12264	Error	Error	-6.828	143	16242	163	12101	174938	4409495	0.682	4.879	0	0	0
1	5	11	"A63"	"A63"	5985	48125	100	582	594	267	44	381	381	412	201	48	50	18	0	16631	15521	5527	35	1835	1835	2105	1696	80	93	90	0	0.000	0.000	0.000	0.000	0.000	0.000	0.000	0.000	0.000	0.000	0.000	0.000	0.000	0.000	0.014	0.016	0.018	0.017	2.945	0.013	0.148	316	2384	100	201	14796	14997	213	13686	13899	Error	Error	-6.202	201	14796	213	13686	187551	4904634	0.905	7.910	0	0	0
1	6	11	"A63"	"A63"	6290	48125	100	574	597	265	44	384	384	416	238	57	41	14	0	18797	16968	6750	39	1757	1757	1858	872	46	94	90	0	0.000	0.000	0.000	0.000	0.000	0.000	0.000	0.000	0.000	0.000	0.000	0.000	0.000	0.000	0.011	0.014	0.018	0.018	3.508	0.012	0.138	316	2384	100	190	17040	17230	213	15211	15424	Error	Error	-6.487	190	17040	213	15211	188523	5361748	0.761	17.328	0	0	0
1	7	11	"A64"	"A64"	6580	48115	100	465	501	237	47	370	370	398	228	57	31	9	0	10090	9107	4989	54	1733	1733	1836	834	45	80	75	0	0.000	0.000	0.000	0.000	0.000	0.000	0.000	0.000	0.000	0.000	0.000	0.000	0.000	0.000	0.011	0.018	0.029	0.036	6.801	0.013	0.069	316	2384	100	95	8357	8452	131	7374	7505	Error	Error	-6.459	95	8357	131	7374	158429	2877840	0.452	8.718	0	0	0
1	8	11	"A64"	"A64"	6895	48120	100	518	546	242	44	365	365	394	194	49	41	18	0	14007	13920	4607	33	1744	1744	1805	620	34	98	96	0	0.000	0.000	0.000	0.000	0.000	0.000	0.000	0.000	0.000	0.000	0.000	0.000	0.000	0.000	0.012	0.015	0.019	0.017	3.091	0.012	0.099	316	2384	100	153	12263	12416	181	12176	12357	Error	Error	-6.325	153	12263	181	12176	172529	4398621	0.784	19.540	0	0	0
1	9	11	"A64"	"A64"	7190	48115	100	484	509	228	44	368	368	392	206	52	34	12	0	13081	12650	4356	34	1770	1770	1885	972	51	95	94	0	0.000	0.000	0.000	0.000	0.000	0.000	0.000	0.000	0.000	0.000	0.000	0.000	0.000	0.000	0.010	0.013	0.018	0.016	3.023	0.012	0.101	316	2384	100	116	11311	11427	141	10880	11021	Error	Error	-6.607	116	11311	141	10880	160943	3997467	0.568	11.075	0	0	0
1	10	11	"A65"	"A65"	7485	48115	100	521	542	220	40	351	351	383	197	51	45	18	0	19396	15896	7846	49	1759	1759	1848	852	46	88	81	0	0.000	0.000	0.000	0.000	0.000	0.000	0.000	0.000	0.000	0.000	0.000	0.000	0.000	0.000	0.010	0.014	0.015	0.016	4.842	0.010	0.123	316	2384	100	170	17637	17807	191	14137	14328	Error	Error	-6.697	170	17637	191	14137	171333	5023029	0.807	16.488	0	0	0
1	11	11	"A65"	"A65"	7790	48115	100	594	613	244	39	367	367	620	3253	524	0	0	0	24986	23171	7080	30	1864	1864	2518	4727	187	92	90	0	0.000	0.000	0.000	0.000	0.000	0.000	0.000	0.000	0.000	0.000	0.000	0.000	0.000	0.000	0.010	0.012	0.012	0.011	3.136	0.011	0.219	316	2384	100	227	23122	23349	246	21307	21553	Error	Error	-6.670	227	23122	246	21307	193857	7322099	-0.002	4.369	0	0	0
1	12	11	"A65"	"A65"	8090	48115	100	589	615	278	45	376	376	402	203	50	51	19	0	20779	20216	6844	33	1816	1816	1915	813	42	98	96	0	0.000	0.000	0.000	0.000	0.000	0.000	0.000	0.000	0.000	0.000	0.000	0.000	0.000	0.000	0.011	0.013	0.014	0.012	3.059	0.011	0.164	316	2384	100	213	18963	19176	239	18400	18639	Error	Error	-6.476	213	18963	239	18400	194336	6388138	1.049	22.510	0	0	0
1	13	11	"A66"	"A66"	8375	48110	100	495	523	258	49	374	374	543	2412	444	0	0	0	12762	12302	9543	77	1839	1839	2418	3646	150	55	53	0	0.000	0.000	0.000	0.000	0.000	0.000	0.000	0.000	0.000	0.000	0.000	0.000	0.000	0.000	0.011	0.014	0.022	0.034	6.860	0.088	0.098	316	2384	100	121	10923	11044	149	10463	10612	Error	Error	-6.496	121	10923	149	10463	165182	3887450	-0.008	2.711	0	0	0
1	14	11	"A66"	"A66"	8680	48110	100	497	539	236	43	360	360	392	272	69	32	7	0	17284	15466	7659	49	1843	1843	2019	1102	54	87	82	0	0.000	0.000	0.000	0.000	0.000	0.000	0.000	0.000	0.000	0.000	0.000	0.000	0.000	0.000	0.009	0.013	0.016	0.017	3.775	0.012	0.152	316	2384	100	137	15441	15578	179	13623	13802	Error	Error	-6.816	137	15441	179	13623	170265	4887238	0.540	12.202	0	0	0
1	15	11	"A66"	"A66"	8990	48110	100	579	604	246	40	363	363	397	242	60	45	15	0	21739	19908	6194	31	1824	1824	1896	717	37	99	98	0	0.000	0.000	0.000	0.000	0.000	0.000	0.000	0.000	0.000	0.000	0.000	0.000	0.000	0.000	0.011	0.013	0.015	0.013	2.639	0.012	0.129	316	2384	100	216	19915	20131	241	18084	18325	Error	Error	-6.527	216	19915	241	18084	190732	6290799	0.855	25.121	0	0	0
1	16	11	"A67"	"A67"	9275	48110	100	479	513	252	49	365	365	389	192	49	37	15	0	11767	11663	7627	65	1804	1804	1936	927	47	77	73	0	0.000	0.000	0.000	0.000	0.000	0.000	0.000	0.000	0.000	0.000	0.000	0.000	0.000	0.000	0.011	0.015	0.022	0.028	5.555	0.014	0.142	316	2384	100	114	9963	10077	148	9859	10007	Error	Error	-6.449	114	9963	148	9859	162119	3685419	0.646	10.493	0	0	0
1	17	11	"A67"	"A67"	9580	48110	100	492	531	234	44	376	376	407	217	53	33	12	0	15262	16389	7558	46	1879	1879	2100	1323	63	97	95	0	0.000	0.000	0.000	0.000	0.000	0.000	0.000	0.000	0.000	0.000	0.000	0.000	0.000	0.000	0.009	0.011	0.014	0.012	3.424	0.010	0.100	316	2384	100	116	13383	13499	155	14510	14665	Error	Error	-6.850	116	13383	155	14510	167642	5178803	0.571	10.800	0	0	0
1	18	11	"A67"	"A67"	9880	48110	100	517	544	244	44	394	394	459	996	216	0	0	0	12354	12734	6688	52	1984	1984	2260	2397	106	85	76	0	0.000	0.000	0.000	0.000	0.000	0.000	0.000	0.000	0.000	0.000	0.000	0.000	0.000	0.000	0.012	0.014	0.019	0.019	3.798	0.018	0.106	316	2384	100	123	10370	10493	150	10750	10900	Error	Error	-6.398	123	10370	150	10750	171893	4023867	0.085	4.370	0	0	0
1	1	12	"A68"	"A68"	4780	48425	100	490	524	262	50	397	397	422	206	48	31	11	0	8947	9616	5921	61	1827	1827	1921	748	38	81	75	0	0.000	0.000	0.000	0.000	0.000	0.000	0.000	0.000	0.000	0.000	0.000	0.000	0.000	0.000	0.013	0.016	0.029	0.032	5.501	0.011	0.053	316	2384	100	93	7120	7213	127	7789	7916	Error	Error	-6.259	93	7120	127	7789	165698	3038553	0.495	10.287	0	0	0
1	2	12	"A68"	"A68"	5080	48425	100	507	511	215	42	411	411	430	206	47	29	8	0	11760	10973	6303	57	1849	1849	2252	2025	89	75	71	0	0.000	0.000	0.000	0.000	0.000	0.000	0.000	0.000	0.000	0.000	0.000	0.000	0.000	0.000	0.010	0.011	0.022	0.024	5.269	0.009	0.047	316	2384	100	96	9911	10007	100	9124	9224	Error	Error	-6.690	96	9911	100	9124	161482	3467559	0.393	4.307	0	0	0
1	3	12	"A68"	"A68"	5390	48425	100	528	556	223	40	383	383	411	202	49	37	12	0	14683	14466	4413	30	1822	1822	1986	1135	57	98	97	0	0.000	0.000	0.000	0.000	0.000	0.000	0.000	0.000	0.000	0.000	0.000	0.000	0.000	0.000	0.011	0.014	0.016	0.015	2.894	0.011	0.089	316	2384	100	145	12861	13006	173	12644	12817	Error	Error	-6.471	145	12861	173	12644	175798	4571100	0.718	10.996	0	0	0
1	4	12	"A69"	"A69"	5685	48420	100	587	611	281	45	377	377	405	201	49	50	23	0	26284	21099	10677	50	1828	1828	1947	933	47	90	85	0	0.000	0.000	0.000	0.000	0.000	0.000	0.000	0.000	0.000	0.000	0.000	0.000	0.000	0.000	0.009	0.012	0.014	0.015	3.712	0.011	0.194	316	2384	100	210	24456	24666	234	19271	19505	Error	Error	-6.864	210	24456	234	19271	193210	6667153	1.025	20.527	0	0	0
1	5	12	"A69"	"A69"	5990	48425	100	580	606	238	39	384	384	408	195	47	50	20	0	22941	21750	5381	24	1818	1818	2098	1656	78	98	98	0	0.000	0.000	0.000	0.000	0.000	0.000	0.000	0.000	0.000	0.000	0.000	0.000	0.000	0.000	0.009	0.011	0.012	0.010	2.938	0.009	0.153	316	2384	100	196	21123	21319	222	19932	20154	Error	Error	-6.752	196	21123	222	19932	191504	6872987	1.015	11.867	0	0	0
1	6	12	"A69"	"A69"	6295	48420	100	597	615	264	42	378	378	413	501	121	14	0	0	21115	20136	6056	30	1816	1816	1899	770	40	98	97	0	0.000	0.000	0.000	0.000	0.000	0.000	0.000	0.000	0.000	0.000	0.000	0.000	0.000	0.000	0.011	0.013	0.014	0.012	2.906	0.011	0.160	316	2384	100	219	19299	19518	237	18320	18557	Error	Error	-6.461	219	19299	237	18320	194310	6362932	0.403	23.684	0	0	0
1	7	12	"A70"	"A70"	6585	48415	100	461	942	4563	484	369	369	394	192	48	34	16	0	10263	9133	5520	60	1725	1725	1846	866	46	75	69	0	0.000	0.000	0.000	0.000	0.000	0.000	0.000	0.000	0.000	0.000	0.000	0.000	0.000	0.000	0.011	0.077	0.032	0.034	5.188	0.120	0.030	316	2384	100	92	8538	8630	573	7408	7981	Error	Error	-6.536	92	8538	573	7408	297617	2886145	2.854	8.415	0	0	0
1	8	12	"A70"	"A70"	6895	48415	100	502	527	222	42	365	365	393	230	58	33	10	0	11458	11930	7012	58	1729	1729	1906	1088	57	84	78	0	0.000	0.000	0.000	0.000	0.000	0.000	0.000	0.000	0.000	0.000	0.000	0.000	0.000	0.000	0.014	0.016	0.021	0.022	4.550	0.014	0.092	316	2384	100	137	9729	9866	162	10201	10363	Error	Error	-6.150	137	9729	162	10201	166557	3769979	0.583	9.213	0	0	0
1	9	12	"A70"	"A70"	7190	48415	100	531	559	229	40	369	369	396	192	48	44	18	0	17367	16735	6908	41	1751	1751	1920	1156	60	96	93	0	0.000	0.000	0.000	0.000	0.000	0.000	0.000	0.000	0.000	0.000	0.000	0.000	0.000	0.000	0.010	0.013	0.015	0.014	2.997	0.010	0.129	316	2384	100	162	15616	15778	190	14984	15174	Error	Error	-6.591	162	15616	190	14984	176633	5288321	0.849	12.816	0	0	0
1	10	12	"A71"	"A71"	7480	48410	100	513	578	275	47	359	359	389	230	59	40	18	0	16574	14399	9121	63	1769	1769	2128	2271	106	72	69	0	0.000	0.000	0.000	0.000	0.000	0.000	0.000	0.000	0.000	0.000	0.000	0.000	0.000	0.000	0.010	0.017	0.021	0.025	5.604	0.014	0.222	316	2384	100	154	14805	14959	219	12630	12849	Error	Error	-6.587	154	14805	219	12630	182622	4550153	0.822	5.403	0	0	0
1	11	12	"A71"	"A71"	7780	48405	100	534	568	241	42	362	362	395	205	51	44	19	0	20241	17690	7888	44	1780	1780	2319	2797	120	87	84	0	0.000	0.000	0.000	0.000	0.000	0.000	0.000	0.000	0.000	0.000	0.000	0.000	0.000	0.000	0.009	0.013	0.016	0.014	3.603	0.012	0.195	316	2384	100	172	18461	18633	206	15910	16116	Error	Error	-6.746	172	18461	206	15910	179477	5590095	0.844	5.496	0	0	0
1	12	12	"A71"	"A71"	8090	48410	100	570	595	246	41	366	366	388	192	49	52	22	0	18378	17231	5942	34	1768	1768	1905	1011	53	98	96	0	0.000	0.000	0.000	0.000	0.000	0.000	0.000	0.000	0.000	0.000	0.000	0.000	0.000	0.000	0.012	0.015	0.016	0.015	2.710	0.014	0.208	316	2384	100	204	16610	16814	229	15463	15692	Error	Error	-6.347	204	16610	229	15463	188168	5444862	1.078	15.159	0	0	0
1	13	12	"A72"	"A72"	8385	48405	100	485	505	228	45	361	361	391	196	50	35	14	0	12500	11434	5824	50	1778	1778	1837	601	32	95	88	0	0.000	0.000	0.000	0.000	0.000	0.000	0.000	0.000	0.000	0.000	0.000	0.000	0.000	0.000	0.012	0.015	0.019	0.020	3.929	0.013	0.098	316	2384	100	124	10722	10846	144	9656	9800	Error	Error	-6.434	124	10722	144	9656	159499	3613298	0.582	15.968	0	0	0
1	14	12	"A72"	"A72"	8695	48405	100	522	561	240	42	363	363	389	192	49	44	22	0	19494	18898	5222	27	1825	1825	1924	713	37	100	98	0	0.000	0.000	0.000	0.000	0.000	0.000	0.000	0.000	0.000	0.000	0.000	0.000	0.000	0.000	0.009	0.012	0.014	0.011	3.080	0.010	0.141	316	2384	100	159	17669	17828	198	17073	17271	Error	Error	-6.796	159	17669	198	17073	177263	5971737	0.896	23.806	0	0	0
1	15	12	"A72"	"A72"	8985	48410	100	538	553	221	39	377	377	440	465	105	10	0	0	16398	15635	4368	27	1901	1901	2436	2684	110	96	93	0	0.000	0.000	0.000	0.000	0.000	0.000	0.000	0.000	0.000	0.000	0.000	0.000	0.000	0.000	0.011	0.013	0.017	0.015	2.856	0.011	0.117	316	2384	100	161	14497	14658	176	13734	13910	Error	Error	-6.493	161	14497	176	13734	174755	4940617	0.243	4.918	0	0	0
1	16	12	"A73"	"A73"	9285	48400	100	390	405	183	45	369	369	421	1096	260	0	0	0	2727	3337	1911	57	1821	1821	1841	407	22	68	53	0	0.000	0.000	0.000	0.000	0.000	0.000	0.000	0.000	0.000	0.000	0.000	0.000	0.000	0.000	0.023	0.024	0.139	0.130	5.672	5.993	0.004	316	2384	100	21	906	927	36	1516	1552	Error	Error	-5.431	21	906	36	1516	127929	1054647	-0.015	3.676	0	0	0
1	17	12	"A73"	"A73"	9575	48400	100	400	429	194	45	368	368	397	269	67	14	1	0	3491	5154	4095	79	1828	1828	1905	559	29	87	71	0	0.000	0.000	0.000	0.000	0.000	0.000	0.000	0.000	0.000	0.000	0.000	0.000	0.000	0.000	0.019	0.018	0.051	0.051	4.884	0.026	0.038	316	2384	100	32	1663	1695	61	3326	3387	Error	Error	-5.700	32	1663	61	3326	135559	1628579	0.119	5.812	0	0	0
1	18	12	"A73"	"A73"	9895	48400	100	426	462	216	46	378	378	404	228	56	20	6	0	3511	4710	3090	65	1903	1903	1952	568	29	87	66	0	0.000	0.000	0.000	0.000	0.000	0.000	0.000	0.000	0.000	0.000	0.000	0.000	0.000	0.000	0.030	0.030	0.077	0.074	4.784	0.027	0.050	316	2384	100	48	1608	1656	84	2807	2891	Error	Error	-5.066	48	1608	84	2807	145945	1488325	0.254	4.856	0	0	0
1	1	13	"A74"	"A74"	4780	48730	100	541	559	243	43	400	400	425	210	49	37	13	0	13070	11334	6103	53	1852	1852	2034	1259	61	78	75	0	0.000	0.000	0.000	0.000	0.000	0.000	0.000	0.000	0.000	0.000	0.000	0.000	0.000	0.000	0.013	0.017	0.024	0.028	5.309	0.014	0.114	316	2384	100	141	11218	11359	159	9482	9641	Error	Error	-6.314	141	11218	159	9482	176730	3581388	0.638	7.387	0	0	0
1	2	13	"A74"	"A74"	5100	48725	100	529	558	258	46	410	410	435	210	48	35	13	0	14782	13829	5344	38	1866	1866	1932	585	30	96	94	0	0.000	0.000	0.000	0.000	0.000	0.000	0.000	0.000	0.000	0.000	0.000	0.000	0.000	0.000	0.009	0.012	0.019	0.017	3.568	0.010	0.064	316	2384	100	119	12916	13035	148	11963	12111	Error	Error	-6.762	119	12916	148	11963	176430	4369894	0.586	20.337	0	0	0
1	3	13	"A74"	"A74"	5390	48730	100	559	569	229	40	391	391	431	288	66	26	5	0	12994	12708	3125	24	1884	1884	2168	1612	74	98	97	0	0.000	0.000	0.000	0.000	0.000	0.000	0.000	0.000	0.000	0.000	0.000	0.000	0.000	0.000	0.015	0.016	0.021	0.018	2.851	0.013	0.105	316	2384	100	168	11110	11278	178	10824	11002	Error	Error	-6.047	168	11110	178	10824	179942	4015838	0.479	6.538	0	0	0
1	4	13	"A75"	"A75"	5690	48725	100	520	550	243	44	394	394	419	196	46	38	15	0	12780	11325	5595	49	1868	1868	1997	887	44	85	79	0	0.000	0.000	0.000	0.000	0.000	0.000	0.000	0.000	0.000	0.000	0.000	0.000	0.000	0.000	0.012	0.016	0.022	0.026	4.723	0.014	0.106	316	2384	100	126	10912	11038	156	9457	9613	Error	Error	-6.436	126	10912	156	9457	173654	3578549	0.668	10.516	0	0	0
1	5	13	"A75"	"A75"	6000	48725	100	534	563	241	42	385	385	417	267	64	31	7	0	13281	13355	4484	33	1844	1844	2042	1102	53	98	98	0	0.000	0.000	0.000	0.000	0.000	0.000	0.000	0.000	0.000	0.000	0.000	0.000	0.000	0.000	0.013	0.015	0.020	0.016	2.875	0.018	0.089	316	2384	100	149	11437	11586	178	11511	11689	Error	Error	-6.262	149	11437	178	11511	178011	4220112	0.547	10.266	0	0	0
1	6	13	"A75"	"A75"	6305	48725	100	519	541	217	40	378	378	403	210	52	37	12	0	11896	12302	4134	33	1792	1792	1868	556	29	99	98	0	0.000	0.000	0.000	0.000	0.000	0.000	0.000	0.000	0.000	0.000	0.000	0.000	0.000	0.000	0.014	0.016	0.020	0.018	2.883	0.013	0.089	316	2384	100	141	10104	10245	163	10510	10673	Error	Error	-6.163	141	10104	163	10510	170914	3887331	0.657	18.766	0	0	0
1	7	13	"A76"	"A76"	6590	48720	100	510	525	234	44	384	384	514	2192	426	0	0	0	13059	11421	5683	49	1788	1788	1923	1235	64	81	79	0	0.000	0.000	0.000	0.000	0.000	0.000	0.000	0.000	0.000	0.000	0.000	0.000	0.000	0.000	0.011	0.015	0.021	0.023	5.131	0.012	0.083	316	2384	100	126	11271	11397	141	9633	9774	Error	Error	-6.483	126	11271	141	9633	165755	3609167	0.005	7.691	0	0	0
1	8	13	"A76"	"A76"	6905	48720	100	525	551	240	43	382	382	417	290	69	27	4	0	12777	12705	4724	37	1790	1790	1912	750	39	97	95	0	0.000	0.000	0.000	0.000	0.000	0.000	0.000	0.000	0.000	0.000	0.000	0.000	0.000	0.000	0.013	0.015	0.022	0.017	3.446	0.013	0.103	316	2384	100	143	10987	11130	169	10915	11084	Error	Error	-6.264	143	10987	169	10915	173989	4014739	0.462	14.391	0	0	0
1	9	13	"A76"	"A76"	7200	48725	100	554	574	257	44	383	383	416	248	59	37	10	0	12920	13431	4097	30	1811	1811	1961	917	46	100	99	0	0.000	0.000	0.000	0.000	0.000	0.000	0.000	0.000	0.000	0.000	0.000	0.000	0.000	0.000	0.015	0.016	0.020	0.018	2.929	0.013	0.094	316	2384	100	171	11109	11280	191	11620	11811	Error	Error	-6.022	171	11109	191	11620	181474	4244048	0.637	12.508	0	0	0
1	10	13	"A77"	"A77"	7495	48715	100	912	910	423	46	363	363	393	210	53	75	59	0	12135	11756	5652	48	1772	1772	1860	713	38	92	87	0	0.000	0.000	0.000	0.000	0.000	0.000	0.000	0.000	0.000	0.000	0.000	0.000	0.000	0.000	0.053	0.055	0.059	0.056	2.669	0.046	0.492	316	2384	100	549	10363	10912	547	9984	10531	Error	Error	-4.238	549	10363	547	9984	287716	3715027	2.462	13.879	0	0	0
1	11	13	"A77"	"A77"	7790	48725	100	976	997	357	35	396	396	511	1876	367	0	0	0	12043	12473	4386	35	1934	1934	2507	3255	129	96	82	0	0.000	0.000	0.000	0.000	0.000	0.000	0.000	0.000	0.000	0.000	0.000	0.000	0.000	0.000	0.057	0.057	0.060	0.051	2.255	0.267	0.339	316	2384	100	580	10109	10689	601	10539	11140	Error	Error	-4.123	580	10109	601	10539	315169	3941358	0.259	3.062	0	0	0
1	12	13	"A77"	"A77"	8095	48725	100	896	950	387	40	388	388	430	441	102	59	19	0	10821	10571	3493	33	1870	1870	2107	1548	73	94	92	0	0.000	0.000	0.000	0.000	0.000	0.000	0.000	0.000	0.000	0.000	0.000	0.000	0.000	0.000	0.057	0.065	0.061	0.061	2.738	0.053	0.393	316	2384	100	508	8951	9459	562	8701	9263	Error	Error	-4.139	508	8951	562	8701	300060	3340522	1.179	5.468	0	0	0
1	13	13	"A78"	"A78"	8395	48715	100	499	527	221	41	389	389	510	2106	412	0	0	0	11881	10499	4742	45	1829	1829	2068	2813	136	81	75	0	0.000	0.000	0.000	0.000	0.000	0.000	0.000	0.000	0.000	0.000	0.000	0.000	0.000	0.000	0.011	0.016	0.024	0.022	3.653	0.016	0.073	316	2384	100	110	10052	10162	138	8670	8808	Error	Error	-6.514	110	10052	138	8670	166425	3317619	0.008	2.997	0	0	0
1	14	13	"A78"	"A78"	8700	48715	100	499	521	209	40	375	375	422	556	131	4	0	0	14278	13904	5060	36	1860	1860	2099	1887	89	96	93	0	0.000	0.000	0.000	0.000	0.000	0.000	0.000	0.000	0.000	0.000	0.000	0.000	0.000	0.000	0.010	0.012	0.016	0.014	3.266	0.011	0.093	316	2384	100	124	12418	12542	146	12044	12190	Error	Error	-6.646	124	12418	146	12044	164628	4393804	0.178	6.256	0	0	0
1	15	13	"A78"	"A78"	9010	48715	100	539	541	222	41	392	392	493	1938	393	0	0	0	13507	12942	3815	29	1901	1901	2329	3005	129	97	89	0	0.000	0.000	0.000	0.000	0.000	0.000	0.000	0.000	0.000	0.000	0.000	0.000	0.000	0.000	0.013	0.013	0.018	0.017	2.907	0.244	0.247	316	2384	100	147	11606	11753	149	11041	11190	Error	Error	-6.303	147	11606	149	11041	171085	4089775	0.025	3.532	0	0	0
1	16	13	"A79"	"A79"	9300	48705	100	518	534	228	42	384	384	452	975	215	0	0	0	11672	11783	6633	56	1859	1859	1996	2130	106	78	75	0	0.000	0.000	0.000	0.000	0.000	0.000	0.000	0.000	0.000	0.000	0.000	0.000	0.000	0.000	0.014	0.015	0.024	0.025	5.477	0.012	0.098	316	2384	100	134	9813	9947	150	9924	10074	Error	Error	-6.194	134	9813	150	9924	168588	3723561	0.084	4.595	0	0	0
1	17	13	"A79"	"A79"	9605	48710	100	569	611	256	41	390	390	442	1116	252	0	0	0	15628	15216	4829	31	1945	1945	2227	2045	91	97	94	0	0.000	0.000	0.000	0.000	0.000	0.000	0.000	0.000	0.000	0.000	0.000	0.000	0.000	0.000	0.013	0.017	0.018	0.016	3.147	0.071	0.090	316	2384	100	179	13683	13862	221	13271	13492	Error	Error	-6.256	179	13683	221	13271	193009	4808259	0.151	6.352	0	0	0
1	18	13	"A79"	"A79"	9905	48710	100	563	582	217	37	402	402	437	288	65	29	4	0	12988	12440	3420	27	2018	2018	2187	1132	51	97	95	0	0.000	0.000	0.000	0.000	0.000	0.000	0.000	0.000	0.000	0.000	0.000	0.000	0.000	0.000	0.015	0.017	0.022	0.017	3.174	0.021	0.093	316	2384	100	161	10970	11131	180	10422	10602	Error	Error	-6.090	161	10970	180	10422	183848	3930900	0.503	9.057	0	0	0
1	1	14	"A80"	"A80"	4805	49025	100	551	573	255	44	413	413	444	282	63	30	5	0	13602	12914	6195	47	1847	1847	1953	912	46	91	87	0	0.000	0.000	0.000	0.000	0.000	0.000	0.000	0.000	0.000	0.000	0.000	0.000	0.000	0.000	0.012	0.014	0.021	0.021	4.049	0.013	0.100	316	2384	100	138	11755	11893	160	11067	11227	Error	Error	-6.412	138	11755	160	11067	181098	4080716	0.457	12.019	0	0	0
1	2	14	"A80"	"A80"	5110	49025	100	570	588	260	44	403	403	433	222	51	40	16	0	13520	13172	4484	34	1824	1824	1880	557	29	98	96	0	0.000	0.000	0.000	0.000	0.000	0.000	0.000	0.000	0.000	0.000	0.000	0.000	0.000	0.000	0.014	0.016	0.024	0.020	2.699	0.014	0.104	316	2384	100	167	11696	11863	185	11348	11533	Error	Error	-6.130	167	11696	185	11348	185809	4162359	0.698	20.273	0	0	0
1	3	14	"A80"	"A80"	5415	49025	100	520	551	229	41	401	401	427	211	49	34	12	0	13080	12841	3515	27	1837	1837	1959	896	45	98	98	0	0.000	0.000	0.000	0.000	0.000	0.000	0.000	0.000	0.000	0.000	0.000	0.000	0.000	0.000	0.011	0.014	0.018	0.015	3.242	0.011	0.067	316	2384	100	119	11243	11362	150	11004	11154	Error	Error	-6.562	119	11243	150	11004	174014	4057664	0.588	12.145	0	0	0
1	4	14	"A81"	"A81"	5705	49015	100	517	563	265	47	395	395	424	211	49	36	15	0	15425	13783	7144	51	1826	1826	1909	785	41	86	81	0	0.000	0.000	0.000	0.000	0.000	0.000	0.000	0.000	0.000	0.000	0.000	0.000	0.000	0.000	0.009	0.014	0.018	0.018	4.560	0.012	0.118	316	2384	100	122	13599	13721	168	11957	12125	Error	Error	-6.800	122	13599	168	11957	177938	4355316	0.659	15.126	0	0	0
1	5	14	"A81"	"A81"	6010	49020	100	580	629	442	70	378	378	412	211	51	48	19	0	17681	17118	5287	30	1818	1818	2109	1613	76	95	93	0	0.000	0.000	0.000	0.000	0.000	0.000	0.000	0.000	0.000	0.000	0.000	0.000	0.000	0.000	0.013	0.016	0.016	0.016	3.236	0.014	0.108	316	2384	100	202	15863	16065	251	15300	15551	Error	Error	-6.295	202	15863	251	15300	198667	5409154	1.028	9.305	0	0	0
1	6	14	"A81"	"A81"	6310	49015	100	498	534	223	41	375	375	411	209	50	37	12	0	13205	12768	5277	41	1787	1787	1947	1137	58	93	88	0	0.000	0.000	0.000	0.000	0.000	0.000	0.000	0.000	0.000	0.000	0.000	0.000	0.000	0.000	0.011	0.014	0.021	0.019	3.683	0.013	0.115	316	2384	100	123	11418	11541	159	10981	11140	Error	Error	-6.537	123	11418	159	10981	168681	4034655	0.589	9.517	0	0	0
1	7	14	"A82"	"A82"	6605	49010	100	502	557	285	51	375	375	407	221	54	39	13	0	16442	13887	8280	59	1745	1745	1920	1098	57	80	75	0	0.000	0.000	0.000	0.000	0.000	0.000	0.000	0.000	0.000	0.000	0.000	0.000	0.000	0.000	0.009	0.015	0.018	0.020	4.514	0.014	0.126	316	2384	100	127	14697	14824	182	12142	12324	Error	Error	-6.855	127	14697	182	12142	176070	4388332	0.679	10.899	0	0	0
1	8	14	"A82"	"A82"	6910	49020	100	556	579	245	42	385	385	439	746	169	1	0	0	17483	16758	5476	32	1768	1768	1911	1660	86	98	96	0	0.000	0.000	0.000	0.000	0.000	0.000	0.000	0.000	0.000	0.000	0.000	0.000	0.000	0.000	0.011	0.013	0.015	0.014	2.946	0.044	0.101	316	2384	100	171	15715	15886	194	14990	15184	Error	Error	-6.522	171	15715	194	14990	183003	5295415	0.188	8.944	0	0	0
1	9	14	"A82"	"A82"	7210	49015	100	533	566	229	40	386	386	418	246	58	33	8	0	15755	15511	4012	25	1812	1812	1988	1222	61	98	97	0	0.000	0.000	0.000	0.000	0.000	0.000	0.000	0.000	0.000	0.000	0.000	0.000	0.000	0.000	0.011	0.013	0.016	0.013	2.961	0.012	0.127	316	2384	100	147	13943	14090	180	13699	13879	Error	Error	-6.568	147	13943	180	13699	178992	4901623	0.602	11.066	0	0	0
1	10	14	"A83"	"A83"	7520	49015	100	502	515	220	42	384	384	427	651	152	1	0	0	9689	8798	3646	41	1776	1776	1855	645	34	88	83	0	0.000	0.000	0.000	0.000	0.000	0.000	0.000	0.000	0.000	0.000	0.000	0.000	0.000	0.000	0.015	0.019	0.031	0.029	5.120	0.015	0.067	316	2384	100	118	7913	8031	131	7022	7153	Error	Error	-6.067	118	7913	131	7022	162682	2780231	0.135	10.764	0	0	0
1	11	14	"A83"	"A83"	7805	49015	100	511	536	226	42	382	382	412	220	53	33	11	0	9664	9721	1950	20	1858	1858	1977	727	36	100	100	0	0.000	0.000	0.000	0.000	0.000	0.000	0.000	0.000	0.000	0.000	0.000	0.000	0.000	0.000	0.017	0.020	0.026	0.021	3.154	0.017	0.082	316	2384	100	129	7806	7935	154	7863	8017	Error	Error	-5.919	129	7806	154	7863	169246	3071740	0.564	10.652	0	0	0
1	12	14	"A83"	"A83"	8105	49015	100	494	519	227	43	393	393	466	1264	271	0	0	0	9616	9590	1620	16	1842	1842	2083	2504	120	100	95	0	0.000	0.000	0.000	0.000	0.000	0.000	0.000	0.000	0.000	0.000	0.000	0.000	0.000	0.000	0.013	0.016	0.024	0.019	3.159	0.016	0.063	316	2384	100	101	7774	7875	126	7748	7874	Error	Error	-6.266	101	7774	126	7748	163992	3030313	0.042	2.998	0	0	0
1	13	14	"A84"	"A84"	8405	49005	100	508	532	230	43	382	382	412	223	54	35	10	0	10347	10025	3600	35	1832	1832	1904	641	33	97	93	0	0.000	0.000	0.000	0.000	0.000	0.000	0.000	0.000	0.000	0.000	0.000	0.000	0.000	0.000	0.015	0.018	0.027	0.023	3.349	0.015	0.077	316	2384	100	126	8515	8641	150	8193	8343	Error	Error	-6.079	126	8515	150	8193	168121	3167912	0.538	12.669	0	0	0
1	14	14	"A84"	"A84"	8705	49010	100	520	535	228	42	380	380	406	199	49	38	12	0	11808	11903	3925	32	1870	1870	2071	1004	48	98	97	0	0.000	0.000	0.000	0.000	0.000	0.000	0.000	0.000	0.000	0.000	0.000	0.000	0.000	0.000	0.014	0.015	0.022	0.017	3.371	0.013	0.081	316	2384	100	140	9938	10078	155	10033	10188	Error	Error	-6.149	140	9938	155	10033	169168	3761494	0.648	9.793	0	0	0
1	15	14	"A84"	"A84"	9005	49010	100	497	527	213	40	382	382	405	197	48	37	11	0	13277	12849	3539	27	1901	1901	2169	1513	69	99	97	0	0.000	0.000	0.000	0.000	0.000	0.000	0.000	0.000	0.000	0.000	0.000	0.000	0.000	0.000	0.010	0.013	0.018	0.015	3.049	0.011	0.081	316	2384	100	115	11376	11491	145	10948	11093	Error	Error	-6.628	115	11376	145	10948	166388	4060343	0.619	7.059	0	0	0
1	16	14	"A85"	"A85"	9310	49000	100	520	537	230	42	377	377	415	299	72	25	3	0	12866	11817	5303	44	1881	1881	1955	721	36	91	86	0	0.000	0.000	0.000	0.000	0.000	0.000	0.000	0.000	0.000	0.000	0.000	0.000	0.000	0.000	0.013	0.016	0.021	0.020	4.183	0.013	0.086	316	2384	100	143	10985	11128	160	9936	10096	Error	Error	-6.263	143	10985	160	9936	169599	3734310	0.408	13.678	0	0	0
1	17	14	"A85"	"A85"	9615	49005	100	533	565	272	48	398	398	469	1404	299	0	0	0	12661	12588	4167	33	1902	1902	2200	2357	107	95	92	0	0.000	0.000	0.000	0.000	0.000	0.000	0.000	0.000	0.000	0.000	0.000	0.000	0.000	0.000	0.013	0.016	0.022	0.017	3.423	0.014	0.103	316	2384	100	135	10759	10894	167	10686	10853	Error	Error	-6.316	135	10759	167	10686	178641	3977833	0.068	4.407	0	0	0
1	18	14	"A85"	"A85"	9910	49000	100	516	535	247	46	390	390	415	207	49	37	11	0	10763	10697	3364	31	1985	1985	2067	661	31	98	97	0	0.000	0.000	0.000	0.000	0.000	0.000	0.000	0.000	0.000	0.000	0.000	0.000	0.000	0.000	0.014	0.017	0.027	0.022	3.306	0.013	0.065	316	2384	100	126	8778	8904	145	8712	8857	Error	Error	-6.122	126	8778	145	8712	168981	3380252	0.580	13.056	0	0	0
1	1	15	"A86"	"A86"	4800	49330	100	656	714	373	52	436	436	471	263	55	43	18	0	12005	11124	6053	54	1928	1928	2056	1005	48	86	78	0	0.000	0.000	0.000	0.000	0.000	0.000	0.000	0.000	0.000	0.000	0.000	0.000	0.000	0.000	0.022	0.030	0.032	0.036	4.075	0.025	0.149	316	2384	100	220	10077	10297	278	9196	9474	Error	Error	-5.517	220	10077	278	9196	225708	3515088	0.924	9.023	0	0	0
1	2	15	"A86"	"A86"	5115	49330	100	586	605	244	40	410	410	439	209	47	43	19	0	12249	12150	4981	40	1853	1853	1926	628	32	95	94	0	0.000	0.000	0.000	0.000	0.000	0.000	0.000	0.000	0.000	0.000	0.000	0.000	0.000	0.000	0.017	0.019	0.025	0.024	3.274	0.015	0.124	316	2384	100	176	10396	10572	195	10297	10492	Error	Error	-5.884	176	10396	195	10297	191204	3839481	0.794	16.280	0	0	0
1	3	15	"A86"	"A86"	5415	49335	100	540	578	239	41	391	391	423	206	48	41	18	0	11704	11539	3832	33	1836	1836	1942	901	46	99	97	0	0.000	0.000	0.000	0.000	0.000	0.000	0.000	0.000	0.000	0.000	0.000	0.000	0.000	0.000	0.015	0.019	0.026	0.021	3.016	0.015	0.106	316	2384	100	149	9868	10017	187	9703	9890	Error	Error	-6.049	149	9868	187	9703	182763	3646303	0.752	10.651	0	0	0
1	4	15	"A87"	"A87"	5710	49325	100	477	508	225	44	392	392	420	208	49	30	10	0	9447	8883	4657	52	1801	1801	1889	702	37	83	79	0	0.000	0.000	0.000	0.000	0.000	0.000	0.000	0.000	0.000	0.000	0.000	0.000	0.000	0.000	0.011	0.016	0.025	0.029	4.793	0.014	0.071	316	2384	100	85	7646	7731	116	7082	7198	Error	Error	-6.491	85	7646	116	7082	160481	2807068	0.423	9.963	0	0	0
1	5	15	"A87"	"A87"	6015	49330	100	540	572	259	45	389	389	417	218	52	42	12	0	13043	12596	4069	32	1812	1812	1923	727	37	98	96	0	0.000	0.000	0.000	0.000	0.000	0.000	0.000	0.000	0.000	0.000	0.000	0.000	0.000	0.000	0.013	0.017	0.022	0.018	2.967	0.015	0.114	316	2384	100	151	11231	11382	183	10784	10967	Error	Error	-6.217	151	11231	183	10784	180735	3980384	0.711	14.681	0	0	0
1	6	15	"A87"	"A87"	6310	49320	100	545	588	384	65	386	386	417	247	59	36	9	0	12058	11702	5729	48	1820	1820	2026	1216	60	88	83	0	0.000	0.000	0.000	0.000	0.000	0.000	0.000	0.000	0.000	0.000	0.000	0.000	0.000	0.000	0.016	0.020	0.026	0.026	3.530	0.019	0.150	316	2384	100	159	10238	10397	202	9882	10084	Error	Error	-6.009	159	10238	202	9882	185827	3697747	0.692	7.957	0	0	0
1	7	15	"A88"	"A88"	6610	49320	100	505	540	258	47	383	383	411	211	51	36	12	0	14231	12626	6512	51	1748	1748	1827	598	32	91	88	0	0.000	0.000	0.000	0.000	0.000	0.000	0.000	0.000	0.000	0.000	0.000	0.000	0.000	0.000	0.010	0.014	0.022	0.018	4.550	0.012	0.099	316	2384	100	122	12483	12605	157	10878	11035	Error	Error	-6.677	122	12483	157	10878	170585	3989659	0.611	18.059	0	0	0
1	8	15	"A88"	"A88"	6925	49325	100	534	560	230	41	395	395	436	375	86	16	1	0	14376	13709	4985	36	1817	1817	1967	1435	72	98	94	0	0.000	0.000	0.000	0.000	0.000	0.000	0.000	0.000	0.000	0.000	0.000	0.000	0.000	0.000	0.011	0.014	0.018	0.017	2.833	0.013	0.107	316	2384	100	139	12559	12698	165	11892	12057	Error	Error	-6.497	139	12559	165	11892	177060	4332075	0.331	8.183	0	0	0
1	9	15	"A88"	"A88"	7210	49325	100	546	598	285	47	384	384	412	203	49	43	21	0	15216	14557	3873	26	1824	1824	1999	989	49	99	96	0	0.000	0.000	0.000	0.000	0.000	0.000	0.000	0.000	0.000	0.000	0.000	0.000	0.000	0.000	0.012	0.017	0.017	0.016	2.831	0.016	0.145	316	2384	100	162	13392	13554	214	12733	12947	Error	Error	-6.369	162	13392	214	12733	189067	4600108	0.916	12.698	0	0	0
1	10	15	"A89"	"A89"	7510	49315	100	511	530	233	43	382	382	406	211	51	37	15	0	15337	13170	6630	50	1769	1769	1838	604	32	93	87	0	0.000	0.000	0.000	0.000	0.000	0.000	0.000	0.000	0.000	0.000	0.000	0.000	0.000	0.000	0.010	0.013	0.020	0.020	3.726	0.012	0.108	316	2384	100	129	13568	13697	148	11401	11549	Error	Error	-6.717	129	13568	148	11401	167520	4161717	0.588	18.762	0	0	0
1	11	15	"A89"	"A89"	7820	49320	100	523	553	223	40	384	384	414	204	49	39	14	0	14540	13359	4037	30	1818	1818	1935	832	42	99	97	0	0.000	0.000	0.000	0.000	0.000	0.000	0.000	0.000	0.000	0.000	0.000	0.000	0.000	0.000	0.011	0.015	0.018	0.016	3.012	0.013	0.107	316	2384	100	139	12722	12861	169	11541	11710	Error	Error	-6.516	139	12722	169	11541	174640	4221561	0.681	13.731	0	0	0
1	12	15	"A89"	"A89"	8125	49325	100	528	562	241	42	398	398	458	987	215	0	0	0	15384	13897	5064	36	1843	1843	2075	2351	113	94	89	0	0.000	0.000	0.000	0.000	0.000	0.000	0.000	0.000	0.000	0.000	0.000	0.000	0.000	0.000	0.010	0.014	0.018	0.015	3.591	0.088	0.171	316	2384	100	130	13541	13671	164	12054	12218	Error	Error	-6.703	130	13541	164	12054	177696	4391428	0.105	5.028	0	0	0
1	13	15	"A90"	"A90"	8410	49310	100	478	506	220	43	375	375	410	213	51	31	11	0	9372	8761	4621	52	1807	1807	1921	791	41	80	77	0	0.000	0.000	0.000	0.000	0.000	0.000	0.000	0.000	0.000	0.000	0.000	0.000	0.000	0.000	0.014	0.019	0.030	0.033	4.804	0.015	0.079	316	2384	100	103	7565	7668	131	6954	7085	Error	Error	-6.199	103	7565	131	6954	159973	2768341	0.451	8.647	0	0	0
1	14	15	"A90"	"A90"	8710	49320	100	520	556	244	43	379	379	414	224	54	38	12	0	11909	12208	4410	36	1868	1868	2062	1142	55	97	95	0	0.000	0.000	0.000	0.000	0.000	0.000	0.000	0.000	0.000	0.000	0.000	0.000	0.000	0.000	0.014	0.017	0.022	0.018	2.762	0.017	0.128	316	2384	100	141	10041	10182	177	10340	10517	Error	Error	-6.154	141	10041	177	10340	175579	3857683	0.634	8.884	0	0	0
1	15	15	"A90"	"A90"	9010	49315	100	539	553	219	39	383	383	411	212	51	40	13	0	9908	9922	3262	32	1902	1902	2048	880	42	99	97	0	0.000	0.000	0.000	0.000	0.000	0.000	0.000	0.000	0.000	0.000	0.000	0.000	0.000	0.000	0.019	0.021	0.029	0.024	3.256	0.015	0.084	316	2384	100	156	8006	8162	170	8020	8190	Error	Error	-5.681	156	8006	170	8020	174658	3135300	0.670	8.948	0	0	0
1	16	15	"A91"	"A91"	9305	49310	100	489	548	433	79	390	390	416	197	47	33	13	0	8955	8397	3704	44	1915	1915	1969	579	29	88	83	0	0.000	0.000	0.000	0.000	0.000	0.000	0.000	0.000	0.000	0.000	0.000	0.000	0.000	0.000	0.014	0.024	0.031	0.029	3.797	0.022	0.077	316	2384	100	99	7040	7139	158	6482	6640	Error	Error	-6.152	99	7040	158	6482	173055	2653563	0.670	11.102	0	0	0
1	17	15	"A91"	"A91"	9605	49315	100	523	546	226	41	390	390	420	225	53	35	11	0	10787	10734	3130	29	1942	1942	2115	1061	50	97	94	0	0.000	0.000	0.000	0.000	0.000	0.000	0.000	0.000	0.000	0.000	0.000	0.000	0.000	0.000	0.015	0.018	0.025	0.021	2.940	0.016	0.099	316	2384	100	133	8845	8978	156	8792	8948	Error	Error	-6.055	133	8845	156	8792	172555	3391874	0.560	8.123	0	0	0
1	18	15	"A91"	"A91"	9905	49315	100	475	508	216	42	399	399	423	212	50	29	8	0	10591	10575	3333	31	1991	1991	2160	1006	46	96	94	0	0.000	0.000	0.000	0.000	0.000	0.000	0.000	0.000	0.000	0.000	0.000	0.000	0.000	0.000	0.009	0.013	0.021	0.018	3.726	0.011	0.050	316	2384	100	76	8600	8676	109	8584	8693	Error	Error	-6.822	76	8600	109	8584	160611	3341580	0.401	8.365	0	0	0
1	1	16	"A92"	"A92"	4810	49625	100	588	629	310	49	427	427	499	771	154	2	0	0	13792	12538	6056	48	1909	1909	2121	2386	112	82	78	0	0.000	0.000	0.000	0.000	0.000	0.000	0.000	0.000	0.000	0.000	0.000	0.000	0.000	0.000	0.014	0.019	0.024	0.023	4.358	0.018	0.137	316	2384	100	161	11883	12044	202	10629	10831	Error	Error	-6.206	161	11883	202	10629	198816	3961926	0.169	4.366	0	0	0
1	2	16	"A92"	"A92"	5125	49625	100	615	645	288	44	419	419	443	220	49	45	19	0	16032	15937	4875	30	1842	1842	1934	698	36	100	98	0	0.000	0.000	0.000	0.000	0.000	0.000	0.000	0.000	0.000	0.000	0.000	0.000	0.000	0.000	0.014	0.016	0.019	0.016	3.138	0.015	0.164	316	2384	100	196	14190	14386	226	14095	14321	Error	Error	-6.178	196	14190	226	14095	203727	5036071	0.918	20.062	0	0	0
1	3	16	"A92"	"A92"	5425	49625	100	633	657	279	42	413	413	433	209	48	51	21	0	17518	17104	4189	24	1880	1880	2005	845	42	100	100	0	0.000	0.000	0.000	0.000	0.000	0.000	0.000	0.000	0.000	0.000	0.000	0.000	0.000	0.000	0.014	0.016	0.019	0.016	2.699	0.015	0.160	316	2384	100	220	15638	15858	244	15224	15468	Error	Error	-6.151	220	15638	244	15224	207652	5404859	1.072	17.869	0	0	0
1	4	16	"A93"	"A93"	5715	49620	100	552	564	273	48	404	404	450	344	76	20	4	0	10018	11821	7035	59	1831	1831	1937	940	48	89	85	0	0.000	0.000	0.000	0.000	0.000	0.000	0.000	0.000	0.000	0.000	0.000	0.000	0.000	0.000	0.018	0.016	0.025	0.025	4.339	0.014	0.105	316	2384	100	148	8187	8335	160	9990	10150	Error	Error	-5.790	148	8187	160	9990	178323	3735419	0.331	10.515	0	0	0
1	5	16	"A93"	"A93"	6025	49620	100	556	579	251	43	409	409	440	273	62	32	9	0	13666	14181	5968	42	1864	1864	2383	2299	96	94	89	0	0.000	0.000	0.000	0.000	0.000	0.000	0.000	0.000	0.000	0.000	0.000	0.000	0.000	0.000	0.012	0.014	0.018	0.017	3.122	0.017	0.121	316	2384	100	147	11802	11949	170	12317	12487	Error	Error	-6.327	147	11802	170	12317	182807	4481269	0.509	5.132	0	0	0
1	6	16	"A93"	"A93"	6325	49620	100	544	566	247	43	392	392	416	201	48	41	15	0	13805	13609	6419	47	1818	1818	1901	616	32	97	94	0	0.000	0.000	0.000	0.000	0.000	0.000	0.000	0.000	0.000	0.000	0.000	0.000	0.000	0.000	0.013	0.015	0.020	0.018	3.200	0.014	0.140	316	2384	100	152	11987	12139	174	11791	11965	Error	Error	-6.301	152	11987	174	11791	178854	4300460	0.746	19.006	0	0	0
1	7	16	"A94"	"A94"	6610	49620	100	570	581	271	46	394	394	436	390	89	22	2	0	15994	14771	10097	68	1811	1811	1949	906	46	80	73	0	0.000	0.000	0.000	0.000	0.000	0.000	0.000	0.000	0.000	0.000	0.000	0.000	0.000	0.000	0.012	0.014	0.021	0.028	5.358	0.013	0.040	316	2384	100	176	14183	14359	187	12960	13147	Error	Error	-6.332	176	14183	187	12960	183586	4667729	0.372	14.152	0	0	0
1	8	16	"A94"	"A94"	6920	49615	100	584	611	283	46	396	396	445	930	208	1	0	0	21305	17954	8819	49	1839	1839	1994	1646	82	89	86	0	0.000	0.000	0.000	0.000	0.000	0.000	0.000	0.000	0.000	0.000	0.000	0.000	0.000	0.000	0.010	0.013	0.017	0.016	3.492	0.013	0.179	316	2384	100	188	19466	19654	215	16115	16330	Error	Error	-6.694	188	19466	215	16115	193013	5673411	0.178	9.696	0	0	0
1	9	16	"A94"	"A94"	7225	49620	100	616	641	259	40	396	396	425	222	52	49	21	0	21720	19781	8218	41	1831	1831	2059	1464	71	95	94	0	0.000	0.000	0.000	0.000	0.000	0.000	0.000	0.000	0.000	0.000	0.000	0.000	0.000	0.000	0.011	0.014	0.015	0.014	3.317	0.012	0.203	316	2384	100	220	19889	20109	245	17950	18195	Error	Error	-6.498	220	19889	245	17950	202433	6250951	0.973	12.105	0	0	0
1	10	16	"A95"	"A95"	7515	49610	100	607	615	285	46	384	384	414	230	55	48	19	0	19592	17093	7842	45	1814	1814	1927	746	38	93	87	0	0.000	0.000	0.000	0.000	0.000	0.000	0.000	0.000	0.000	0.000	0.000	0.000	0.000	0.000	0.013	0.015	0.018	0.020	4.191	0.014	0.186	316	2384	100	223	17778	18001	231	15279	15510	Error	Error	-6.317	223	17778	231	15279	194426	5401388	0.874	20.330	0	0	0
1	11	16	"A95"	"A95"	7830	49620	100	646	673	256	38	397	397	425	222	52	54	22	0	19096	18081	5704	31	1842	1842	2028	1203	59	99	98	0	0.000	0.000	0.000	0.000	0.000	0.000	0.000	0.000	0.000	0.000	0.000	0.000	0.000	0.000	0.014	0.017	0.018	0.015	2.636	0.015	0.184	316	2384	100	249	17254	17503	276	16239	16515	Error	Error	-6.115	249	17254	276	16239	212823	5713675	1.117	13.344	0	0	0
1	12	16	"A95"	"A95"	8135	49615	100	607	640	273	42	388	388	438	673	153	7	0	0	19049	17493	5567	31	1833	1833	1947	806	41	100	99	0	0.000	0.000	0.000	0.000	0.000	0.000	0.000	0.000	0.000	0.000	0.000	0.000	0.000	0.000	0.013	0.016	0.018	0.015	2.897	0.014	0.168	316	2384	100	219	17216	17435	252	15660	15912	Error	Error	-6.297	219	17216	252	15660	202145	5527910	0.300	19.288	0	0	0
1	13	16	"A96"	"A96"	8415	49605	100	505	559	257	45	383	383	409	219	53	38	14	0	16656	15008	6570	43	1848	1848	1975	811	41	93	89	0	0.000	0.000	0.000	0.000	0.000	0.000	0.000	0.000	0.000	0.000	0.000	0.000	0.000	0.000	0.008	0.013	0.018	0.018	3.535	0.013	0.138	316	2384	100	122	14808	14930	176	13160	13336	Error	Error	-6.923	122	14808	176	13160	176715	4742539	0.685	16.070	0	0	0
1	14	16	"A96"	"A96"	8730	49615	100	597	631	273	43	393	393	422	224	53	45	22	0	17513	16474	5635	34	1899	1899	2078	1081	52	99	98	0	0.000	0.000	0.000	0.000	0.000	0.000	0.000	0.000	0.000	0.000	0.000	0.000	0.000	0.000	0.013	0.016	0.019	0.016	2.775	0.015	0.184	316	2384	100	204	15614	15818	238	14575	14813	Error	Error	-6.258	204	15614	238	14575	199406	5205691	0.933	13.317	0	0	0
1	15	16	"A96"	"A96"	9000	49615	100	575	593	242	40	404	404	432	226	52	40	15	0	14282	14108	5846	41	2003	2003	2506	2231	89	93	90	0	0.000	0.000	0.000	0.000	0.000	0.000	0.000	0.000	0.000	0.000	0.000	0.000	0.000	0.000	0.014	0.016	0.019	0.019	3.181	0.016	0.153	316	2384	100	171	12279	12450	189	12105	12294	Error	Error	-6.166	171	12279	189	12105	187259	4458199	0.712	5.200	0	0	0
1	16	16	"A97"	"A97"	9315	49600	100	584	590	253	42	398	398	427	219	51	41	13	0	17649	15784	7399	46	1934	1934	2012	615	30	93	91	0	0.000	0.000	0.000	0.000	0.000	0.000	0.000	0.000	0.000	0.000	0.000	0.000	0.000	0.000	0.012	0.014	0.017	0.016	3.531	0.013	0.151	316	2384	100	186	15715	15901	192	13850	14042	Error	Error	-6.401	186	15715	192	13850	186284	4987770	0.744	22.393	0	0	0
1	17	16	"A97"	"A97"	9615	49605	100	593	621	266	42	391	391	440	771	175	3	0	0	17637	16622	5804	34	1943	1943	2169	2015	92	100	97	0	0.000	0.000	0.000	0.000	0.000	0.000	0.000	0.000	0.000	0.000	0.000	0.000	0.000	0.000	0.013	0.016	0.019	0.016	2.751	0.014	0.164	316	2384	100	202	15694	15896	230	14679	14909	Error	Error	-6.280	202	15694	230	14679	196110	5252448	0.235	7.173	0	0	0
1	18	16	"A97"	"A97"	9915	49600	100	529	547	207	37	394	394	415	194	46	37	13	0	12233	11780	4945	41	1938	1938	1982	525	26	100	99	0	0.000	0.000	0.000	0.000	0.000	0.000	0.000	0.000	0.000	0.000	0.000	0.000	0.000	0.000	0.013	0.016	0.020	0.020	3.153	0.012	0.082	316	2384	100	135	10295	10430	153	9842	9995	Error	Error	-6.253	135	10295	153	9842	172854	3722583	0.680	18.663	0	0	0
1	1	17	"A98"	"A98"	4825	49925	100	465	507	253	49	419	419	444	216	48	27	9	0	3047	4327	3246	75	1850	1850	1913	539	28	72	54	0	0.000	0.000	0.000	0.000	0.000	0.000	0.000	0.000	0.000	0.000	0.000	0.000	0.000	0.000	0.038	0.036	0.100	0.106	5.436	0.030	0.071	316	2384	100	46	1197	1243	88	2477	2565	Error	Error	-4.702	46	1197	88	2477	160056	1367291	0.292	4.479	0	0	0
1	2	17	"A98"	"A98"	5130	49930	100	499	528	251	47	405	405	435	216	49	36	10	0	4797	6697	4503	67	1827	1827	1882	578	30	93	86	0	0.000	0.000	0.000	0.000	0.000	0.000	0.000	0.000	0.000	0.000	0.000	0.000	0.000	0.000	0.032	0.025	0.052	0.054	3.829	0.016	0.046	316	2384	100	94	2970	3064	123	4870	4993	Error	Error	-4.982	94	2970	123	4870	166976	2116285	0.431	8.330	0	0	0
1	3	17	"A98"	"A98"	5410	49925	100	441	479	216	45	403	403	430	208	48	25	7	0	4787	6405	4184	65	1804	1804	1889	572	30	88	80	0	0.000	0.000	0.000	0.000	0.000	0.000	0.000	0.000	0.000	0.000	0.000	0.000	0.000	0.000	0.013	0.017	0.039	0.043	5.214	0.015	0.045	316	2384	100	38	2983	3021	76	4601	4677	Error	Error	-6.295	38	2983	76	4601	151290	2024068	0.236	7.895	0	0	0
1	4	17	"A99"	"A99"	5720	49925	100	497	529	246	46	397	397	435	339	77	17	2	0	8027	7705	3865	50	1803	1803	1893	1002	52	91	80	0	0.000	0.000	0.000	0.000	0.000	0.000	0.000	0.000	0.000	0.000	0.000	0.000	0.000	0.000	0.016	0.022	0.035	0.031	3.968	0.020	0.080	316	2384	100	100	6224	6324	132	5902	6034	Error	Error	-5.960	100	6224	132	5902	167181	2434845	0.277	5.800	0	0	0
1	5	17	"A99"	"A99"	6030	49930	100	521	550	226	41	387	387	420	210	50	36	12	0	10882	9836	3415	34	1802	1802	1930	848	43	98	96	0	0.000	0.000	0.000	0.000	0.000	0.000	0.000	0.000	0.000	0.000	0.000	0.000	0.000	0.000	0.015	0.020	0.028	0.025	2.797	0.018	0.105	316	2384	100	134	9080	9214	163	8034	8197	Error	Error	-6.082	134	9080	163	8034	173845	3108166	0.619	9.323	0	0	0
1	6	17	"A99"	"A99"	6330	49930	100	485	525	248	47	390	390	419	213	50	33	12	0	7950	7612	4023	52	1769	1769	1840	573	31	95	87	0	0.000	0.000	0.000	0.000	0.000	0.000	0.000	0.000	0.000	0.000	0.000	0.000	0.000	0.000	0.015	0.023	0.034	0.036	4.136	0.020	0.077	316	2384	100	95	6181	6276	135	5843	5978	Error	Error	-6.024	95	6181	135	5843	165885	2405445	0.498	10.073	0	0	0
1	7	17	"A100"	"A100"	6615	49920	100	568	586	265	45	384	384	419	249	59	38	12	0	12268	11051	6064	54	1782	1782	1883	719	38	85	81	0	0.000	0.000	0.000	0.000	0.000	0.000	0.000	0.000	0.000	0.000	0.000	0.000	0.000	0.000	0.018	0.022	0.028	0.030	4.514	0.018	0.135	316	2384	100	184	10486	10670	202	9269	9471	Error	Error	-5.833	184	10486	202	9269	185195	3492191	0.671	12.751	0	0	0
1	8	17	"A100"	"A100"	6930	49925	100	569	604	253	41	401	401	450	752	167	4	0	0	12677	12212	4622	37	1834	1834	1928	800	41	96	95	0	0.000	0.000	0.000	0.000	0.000	0.000	0.000	0.000	0.000	0.000	0.000	0.000	0.000	0.000	0.015	0.020	0.023	0.023	3.511	0.019	0.105	316	2384	100	168	10843	11011	203	10378	10581	Error	Error	-6.012	168	10843	203	10378	190756	3859071	0.205	12.855	0	0	0
1	9	17	"A100"	"A100"	7225	49925	100	589	604	246	40	397	397	423	214	50	46	17	0	14898	14173	4560	32	1794	1794	1923	808	42	98	96	0	0.000	0.000	0.000	0.000	0.000	0.000	0.000	0.000	0.000	0.000	0.000	0.000	0.000	0.000	0.015	0.017	0.021	0.017	3.134	0.014	0.118	316	2384	100	192	13104	13296	207	12379	12586	Error	Error	-6.093	192	13104	207	12379	190873	4478547	0.846	15.161	0	0	0
1	10	17	"A101"	"A101"	7520	49915	100	716	1199	1163	96	397	397	425	212	49	58	42	0	5751	7541	5296	70	1776	1776	1838	539	29	89	83	0	0.000	0.000	0.000	0.000	0.000	0.000	0.000	0.000	0.000	0.000	0.000	0.000	0.000	0.000	0.080	0.139	0.122	0.111	2.658	0.168	0.760	316	2384	100	319	3975	4294	802	5765	6567	Error	Error	-3.639	319	3975	802	5765	378921	2382881	3.651	10.581	0	0	0
1	11	17	"A101"	"A101"	7835	49920	100	1670	2480	2020	81	387	387	414	217	52	88	81	0	11793	12379	5414	43	1805	1805	1883	602	31	100	99	0	0.000	0.000	0.000	0.000	0.000	0.000	0.000	0.000	0.000	0.000	0.000	0.000	0.000	0.000	0.128	0.198	0.157	0.134	2.285	0.227	0.761	316	2384	100	1283	9988	11271	2093	10574	12667	Error	Error	-2.961	1283	9988	2093	10574	783622	3911825	9.521	17.435	0	0	0
1	12	17	"A101"	"A101"	8135	49920	100	1191	2009	1789	89	387	387	413	249	60	79	63	0	9040	10811	5923	54	1761	1761	1819	546	30	98	96	0	0.000	0.000	0.000	0.000	0.000	0.000	0.000	0.000	0.000	0.000	0.000	0.000	0.000	0.000	0.110	0.179	0.136	0.121	2.308	0.210	0.793	316	2384	100	804	7279	8083	1622	9050	10672	Error	Error	-3.178	804	7279	1622	9050	634785	3416179	6.410	16.469	0	0	0
1	13	17	"A102"	"A102"	8420	49915	100	474	512	268	52	375	375	403	204	50	34	14	0	5244	7970	5941	74	1738	1738	1807	511	28	90	82	0	0.000	0.000	0.000	0.000	0.000	0.000	0.000	0.000	0.000	0.000	0.000	0.000	0.000	0.000	0.028	0.022	0.039	0.043	3.955	0.019	0.108	316	2384	100	99	3506	3605	137	6232	6369	Error	Error	-5.146	99	3506	137	6232	161744	2518651	0.534	12.061	0	0	0
1	14	17	"A102"	"A102"	8730	49920	100	544	578	275	47	381	381	412	225	54	38	16	0	10198	11292	5850	51	1785	1785	1848	553	29	97	94	0	0.000	0.000	0.000	0.000	0.000	0.000	0.000	0.000	0.000	0.000	0.000	0.000	0.000	0.000	0.019	0.021	0.026	0.026	3.220	0.019	0.166	316	2384	100	163	8413	8576	197	9507	9704	Error	Error	-5.690	163	8413	197	9507	182788	3568214	0.738	17.078	0	0	0
1	15	17	"A102"	"A102"	9015	49915	100	523	558	255	45	394	394	647	3189	492	0	0	0	10798	10930	4686	42	1869	1869	2399	4468	186	80	50	0	0.000	0.000	0.000	0.000	0.000	0.000	0.000	0.000	0.000	0.000	0.000	0.000	0.000	0.000	0.014	0.018	0.024	0.021	3.460	0.160	0.236	316	2384	100	129	8929	9058	164	9061	9225	Error	Error	-6.113	129	8929	164	9061	176470	3453821	-0.028	1.909	0	0	0
1	16	17	"A103"	"A103"	9310	49910	100	502	526	238	45	389	389	412	213	51	35	10	0	7805	7645	4136	54	1799	1799	1871	616	32	83	77	0	0.000	0.000	0.000	0.000	0.000	0.000	0.000	0.000	0.000	0.000	0.000	0.000	0.000	0.000	0.019	0.023	0.036	0.038	4.962	0.022	0.104	316	2384	100	113	6006	6119	137	5846	5983	Error	Error	-5.732	113	6006	137	5846	166139	2415694	0.535	9.373	0	0	0
1	17	17	"A103"	"A103"	9630	49915	100	535	578	297	51	372	372	404	206	50	43	19	0	10703	10556	3259	30	1846	1846	1971	897	45	96	95	0	0.000	0.000	0.000	0.000	0.000	0.000	0.000	0.000	0.000	0.000	0.000	0.000	0.000	0.000	0.018	0.024	0.030	0.027	3.066	0.018	0.095	316	2384	100	163	8857	9020	206	8710	8916	Error	Error	-5.764	163	8857	206	8710	182796	3335836	0.845	9.571	0	0	0
1	18	17	"A103"	"A103"	9925	49910	100	524	555	251	45	378	378	414	322	77	25	4	0	10675	10111	3379	33	1884	1884	1971	885	44	97	95	0	0.000	0.000	0.000	0.000	0.000	0.000	0.000	0.000	0.000	0.000	0.000	0.000	0.000	0.000	0.017	0.022	0.029	0.026	3.171	0.026	0.088	316	2384	100	146	8791	8937	177	8227	8404	Error	Error	-5.912	146	8791	177	8227	175326	3194920	0.438	9.198	0	0	0
1	1	18	"A104"	"A104"	4810	50225	100	554	585	262	44	435	435	540	1680	311	0	0	0	9916	8658	4900	56	1896	1896	2003	839	41	74	71	0	0.000	0.000	0.000	0.000	0.000	0.000	0.000	0.000	0.000	0.000	0.000	0.000	0.000	0.000	0.015	0.022	0.036	0.047	6.589	0.135	0.024	316	2384	100	119	8020	8139	150	6762	6912	Error	Error	-6.075	119	8020	150	6762	184744	2735994	0.027	7.932	0	0	0
1	2	18	"A104"	"A104"	5125	50220	100	592	764	1130	147	420	420	458	246	53	41	19	0	13463	12217	5733	46	1886	1886	2029	861	42	90	88	0	0.000	0.000	0.000	0.000	0.000	0.000	0.000	0.000	0.000	0.000	0.000	0.000	0.000	0.000	0.015	0.033	0.026	0.025	4.186	0.052	0.203	316	2384	100	172	11577	11749	344	10331	10675	Error	Error	-6.073	172	11577	344	10331	241345	3860599	1.244	11.833	0	0	0
1	3	18	"A104"	"A104"	5425	50225	100	657	1132	4658	411	416	416	447	258	57	48	18	0	13704	13297	3366	25	1897	1897	2036	882	43	98	97	0	0.000	0.000	0.000	0.000	0.000	0.000	0.000	0.000	0.000	0.000	0.000	0.000	0.000	0.000	0.020	0.063	0.028	0.024	3.347	0.105	0.039	316	2384	100	241	11807	12048	716	11400	12116	Error	Error	-5.614	241	11807	716	11400	357663	4201899	2.655	12.768	0	0	0
1	4	18	"A105"	"A105"	5710	50215	100	544	559	246	44	421	421	450	227	50	31	10	0	9037	8469	5378	63	1870	1870	2040	1012	49	69	66	0	0.000	0.000	0.000	0.000	0.000	0.000	0.000	0.000	0.000	0.000	0.000	0.000	0.000	0.000	0.017	0.021	0.032	0.045	5.456	0.016	0.089	316	2384	100	123	7167	7290	138	6599	6737	Error	Error	-5.865	123	7167	138	6599	176603	2676154	0.480	6.353	0	0	0
1	5	18	"A105"	"A105"	6020	50215	100	553	612	344	56	409	409	438	214	48	41	18	0	11078	10287	4662	45	1851	1851	2079	1272	61	88	83	0	0.000	0.000	0.000	0.000	0.000	0.000	0.000	0.000	0.000	0.000	0.000	0.000	0.000	0.000	0.016	0.024	0.030	0.027	4.293	0.022	0.147	316	2384	100	144	9227	9371	203	8436	8639	Error	Error	-6.002	144	9227	203	8436	193497	3250775	0.813	6.453	0	0	0
1	6	18	"A105"	"A105"	6330	50215	100	576	618	276	44	398	398	424	203	47	45	22	0	12100	11235	4429	39	1831	1831	1904	635	33	92	88	0	0.000	0.000	0.000	0.000	0.000	0.000	0.000	0.000	0.000	0.000	0.000	0.000	0.000	0.000	0.017	0.023	0.027	0.026	3.759	0.019	0.135	316	2384	100	178	10269	10447	220	9404	9624	Error	Error	-5.850	178	10269	220	9404	195176	3550283	0.956	14.694	0	0	0
1	7	18	"A106"	"A106"	6620	50215	100	438	476	230	48	397	397	431	247	57	22	6	0	2710	3221	1739	53	1780	1780	1851	683	36	59	33	0	0.000	0.000	0.000	0.000	0.000	0.000	0.000	0.000	0.000	0.000	0.000	0.000	0.000	0.000	0.044	0.055	0.156	0.162	5.267	0.035	0.032	316	2384	100	41	930	971	79	1441	1520	Error	Error	-4.504	41	930	79	1441	150570	1017974	0.182	2.006	0	0	0
1	8	18	"A106"	"A106"	6930	50215	100	434	471	221	46	409	409	447	247	55	17	4	0	3329	4230	2464	58	1811	1811	1900	632	33	79	61	0	0.000	0.000	0.000	0.000	0.000	0.000	0.000	0.000	0.000	0.000	0.000	0.000	0.000	0.000	0.016	0.026	0.089	0.085	4.288	0.026	0.040	316	2384	100	25	1518	1543	62	2419	2481	Error	Error	-5.924	25	1518	62	2419	148865	1336644	0.097	3.687	0	0	0
1	9	18	"A106"	"A106"	7230	50215	100	452	478	237	49	401	401	430	219	50	24	7	0	3611	4573	2575	56	1802	1802	1856	509	27	88	77	0	0.000	0.000	0.000	0.000	0.000	0.000	0.000	0.000	0.000	0.000	0.000	0.000	0.000	0.000	0.028	0.028	0.075	0.067	3.807	0.023	0.033	316	2384	100	51	1809	1860	77	2771	2848	Error	Error	-5.149	51	1809	77	2771	151172	1445124	0.219	5.338	0	0	0
1	10	18	"A107"	"A107"	7520	50215	100	484	521	255	48	398	398	427	210	49	34	12	0	7264	7546	4203	55	1788	1788	1835	494	26	90	83	0	0.000	0.000	0.000	0.000	0.000	0.000	0.000	0.000	0.000	0.000	0.000	0.000	0.000	0.000	0.016	0.021	0.040	0.042	4.819	0.019	0.070	316	2384	100	86	5476	5562	123	5758	5881	Error	Error	-5.993	86	5476	123	5758	164739	2384565	0.448	11.561	0	0	0
1	11	18	"A107"	"A107"	7840	50215	100	519	542	241	44	391	391	436	638	146	3	0	0	9003	9356	4570	48	1813	1813	1937	1487	76	96	74	0	0.000	0.000	0.000	0.000	0.000	0.000	0.000	0.000	0.000	0.000	0.000	0.000	0.000	0.000	0.018	0.020	0.028	0.027	3.312	0.093	0.211	316	2384	100	128	7190	7318	151	7543	7694	Error	Error	-5.812	128	7190	151	7543	171280	2956583	0.166	4.989	0	0	0
1	12	18	"A107"	"A107"	8130	50215	100	510	538	247	45	390	390	415	205	49	34	15	0	7162	7668	3747	48	1775	1775	1815	446	24	98	97	0	0.000	0.000	0.000	0.000	0.000	0.000	0.000	0.000	0.000	0.000	0.000	0.000	0.000	0.000	0.022	0.025	0.040	0.035	3.187	0.024	0.114	316	2384	100	120	5387	5507	148	5893	6041	Error	Error	-5.488	120	5387	148	5893	169861	2423199	0.600	13.123	0	0	0
1	13	18	"A108"	"A108"	8430	50210	100	455	478	242	50	385	385	433	763	176	0	0	0	5085	5905	3568	60	1797	1797	1880	1383	73	73	56	0	0.000	0.000	0.000	0.000	0.000	0.000	0.000	0.000	0.000	0.000	0.000	0.000	0.000	0.000	0.021	0.023	0.047	0.060	5.121	0.019	0.049	316	2384	100	70	3288	3358	93	4108	4201	Error	Error	-5.554	70	3288	93	4108	150920	1865996	0.059	2.910	0	0	0
1	14	18	"A108"	"A108"	8730	50210	100	502	522	253	48	390	390	420	218	51	29	11	0	6131	6838	3965	57	1817	1817	1869	494	26	87	80	0	0.000	0.000	0.000	0.000	0.000	0.000	0.000	0.000	0.000	0.000	0.000	0.000	0.000	0.000	0.026	0.026	0.046	0.051	4.358	0.020	0.059	316	2384	100	112	4314	4426	132	5021	5153	Error	Error	-5.267	112	4314	132	5021	164861	2160805	0.468	10.059	0	0	0
1	15	18	"A108"	"A108"	9020	50205	100	457	520	341	65	388	388	419	220	52	27	9	0	5322	6604	3705	56	1855	1855	1964	783	39	92	85	0	0.000	0.000	0.000	0.000	0.000	0.000	0.000	0.000	0.000	0.000	0.000	0.000	0.000	0.000	0.020	0.028	0.039	0.035	4.007	0.034	0.117	316	2384	100	69	3467	3536	132	4749	4881	Error	Error	-5.651	69	3467	132	4749	164358	2086731	0.459	5.926	0	0	0
1	16	18	"A109"	"A109"	9320	50200	100	402	444	228	51	397	397	426	248	58	17	5	0	2930	3381	1597	47	1854	1854	1893	519	27	73	53	0	0.000	0.000	0.000	0.000	0.000	0.000	0.000	0.000	0.000	0.000	0.000	0.000	0.000	0.000	0.005	0.031	0.125	0.128	4.834	0.017	0.007	316	2384	100	5	1076	1081	47	1527	1574	Error	Error	-7.750	5	1076	47	1527	140355	1068408	0.073	2.867	0	0	0
1	17	18	"A109"	"A109"	9610	50190	100	442	451	202	44	387	387	424	238	56	18	3	0	3250	3972	2383	59	1884	1884	1938	528	27	73	58	0	0.000	0.000	0.000	0.000	0.000	0.000	0.000	0.000	0.000	0.000	0.000	0.000	0.000	0.000	0.040	0.031	0.103	0.114	4.694	0.032	0.021	316	2384	100	55	1366	1421	64	2088	2152	Error	Error	-4.634	55	1366	64	2088	142500	1255299	0.113	3.852	0	0	0
1	18	18	"A109"	"A109"	9925	50200	100	418	455	213	46	397	397	427	299	70	14	0	0	3222	3911	2083	53	1933	1933	1990	1018	51	65	23	0	0.000	0.000	0.000	0.000	0.000	0.000	0.000	0.000	0.000	0.000	0.000	0.000	0.000	0.000	0.016	0.029	0.094	0.095	4.197	0.032	0.039	316	2384	100	21	1289	1310	58	1978	2036	Error	Error	-5.940	21	1289	58	1978	143697	1235886	0.094	1.887	0	0	0
1	1	19	"A110"	"A110"	4825	50530	100	505	529	228	43	442	442	472	220	46	29	7	0	4919	6785	4785	70	1950	1950	1987	468	23	87	77	0	0.000	0.000	0.000	0.000	0.000	0.000	0.000	0.000	0.000	0.000	0.000	0.000	0.000	0.000	0.021	0.018	0.044	0.047	5.513	0.014	0.039	316	2384	100	63	2969	3032	87	4835	4922	Error	Error	-5.558	63	2969	87	4835	167118	2144097	0.259	10.252	0	0	0
1	2	19	"A110"	"A110"	5135	50535	100	562	585	255	43	431	431	463	221	47	36	13	0	9078	9921	4882	49	1924	1924	1982	531	26	98	94	0	0.000	0.000	0.000	0.000	0.000	0.000	0.000	0.000	0.000	0.000	0.000	0.000	0.000	0.000	0.018	0.019	0.027	0.026	3.343	0.017	0.094	316	2384	100	131	7154	7285	154	7997	8151	Error	Error	-5.771	131	7154	154	7997	184728	3135114	0.552	14.951	0	0	0
1	3	19	"A110"	"A110"	5435	50535	100	565	590	238	40	433	433	467	351	75	22	1	0	9682	10778	4869	45	1910	1910	1974	575	29	98	95	0	0.000	0.000	0.000	0.000	0.000	0.000	0.000	0.000	0.000	0.000	0.000	0.000	0.000	0.000	0.017	0.018	0.026	0.023	3.018	0.015	0.091	316	2384	100	132	7772	7904	157	8868	9025	Error	Error	-5.880	132	7772	157	8868	186420	3405781	0.350	15.311	0	0	0
1	4	19	"A111"	"A111"	5725	50525	100	456	485	227	46	423	423	450	221	49	22	7	0	4710	6406	4662	72	1899	1899	1951	522	26	87	75	0	0.000	0.000	0.000	0.000	0.000	0.000	0.000	0.000	0.000	0.000	0.000	0.000	0.000	0.000	0.012	0.014	0.044	0.049	4.768	0.015	0.045	316	2384	100	33	2811	2844	62	4507	4569	Error	Error	-6.412	33	2811	62	4507	153203	2024287	0.158	8.534	0	0	0
1	5	19	"A111"	"A111"	6035	50525	100	518	547	235	42	412	412	439	216	49	32	10	0	6965	9257	5513	59	1866	1866	1937	658	33	94	92	0	0.000	0.000	0.000	0.000	0.000	0.000	0.000	0.000	0.000	0.000	0.000	0.000	0.000	0.000	0.021	0.018	0.029	0.027	3.660	0.015	0.075	316	2384	100	106	5099	5205	135	7391	7526	Error	Error	-5.588	106	5099	135	7391	172747	2925067	0.500	11.125	0	0	0
1	6	19	"A111"	"A111"	6335	50525	100	466	516	286	55	405	405	430	208	48	28	12	0	5567	7413	5006	67	1831	1831	1886	520	27	94	87	0	0.000	0.000	0.000	0.000	0.000	0.000	0.000	0.000	0.000	0.000	0.000	0.000	0.000	0.000	0.016	0.020	0.042	0.039	4.557	0.015	0.047	316	2384	100	61	3736	3797	111	5582	5693	Error	Error	-5.937	61	3736	111	5582	162971	2342420	0.413	10.629	0	0	0
1	7	19	"A112"	"A112"	6625	50520	100	520	550	252	45	412	412	440	222	50	33	12	0	8554	8912	5176	58	1856	1856	1924	573	29	88	82	0	0.000	0.000	0.000	0.000	0.000	0.000	0.000	0.000	0.000	0.000	0.000	0.000	0.000	0.000	0.016	0.020	0.030	0.033	5.055	0.019	0.107	316	2384	100	108	6698	6806	138	7056	7194	Error	Error	-5.955	108	6698	138	7056	173672	2816270	0.495	12.195	0	0	0
1	8	19	"A112"	"A112"	6930	50525	100	528	547	245	44	416	416	445	233	52	35	8	0	10570	10627	4418	41	1870	1870	1944	634	32	97	95	0	0.000	0.000	0.000	0.000	0.000	0.000	0.000	0.000	0.000	0.000	0.000	0.000	0.000	0.000	0.013	0.015	0.026	0.023	3.376	0.020	0.073	316	2384	100	112	8700	8812	131	8757	8888	Error	Error	-6.279	112	8700	131	8757	172784	3358138	0.438	13.696	0	0	0
1	9	19	"A112"	"A112"	7220	50525	100	539	573	238	41	409	409	439	239	54	32	11	0	12764	11949	4720	39	1899	1899	2025	896	44	97	94	0	0.000	0.000	0.000	0.000	0.000	0.000	0.000	0.000	0.000	0.000	0.000	0.000	0.000	0.000	0.012	0.016	0.021	0.018	3.395	0.014	0.065	316	2384	100	130	10865	10995	164	10050	10214	Error	Error	-6.385	130	10865	164	10050	181098	3775741	0.561	11.076	0	0	0
1	10	19	"A113"	"A113"	7525	50520	100	486	515	250	48	397	397	426	212	49	29	11	0	6488	8117	4929	60	1839	1839	1889	513	27	93	87	0	0.000	0.000	0.000	0.000	0.000	0.000	0.000	0.000	0.000	0.000	0.000	0.000	0.000	0.000	0.019	0.019	0.031	0.032	4.344	0.014	0.054	316	2384	100	89	4649	4738	118	6278	6396	Error	Error	-5.707	89	4649	118	6278	162794	2564943	0.420	12.140	0	0	0
1	11	19	"A113"	"A113"	7835	50520	100	531	679	1416	208	397	397	422	207	49	41	15	0	10877	11742	6081	51	1849	1849	1946	659	33	99	97	0	0.000	0.000	0.000	0.000	0.000	0.000	0.000	0.000	0.000	0.000	0.000	0.000	0.000	0.000	0.015	0.029	0.024	0.021	3.028	0.069	0.234	316	2384	100	134	9028	9162	282	9893	10175	Error	Error	-6.074	134	9028	282	9893	214613	3710429	1.242	14.865	0	0	0
1	12	19	"A113"	"A113"	8125	50515	100	531	628	700	111	400	400	440	371	84	19	4	0	10193	10590	4764	44	1867	1867	1941	767	39	97	94	0	0.000	0.000	0.000	0.000	0.000	0.000	0.000	0.000	0.000	0.000	0.000	0.000	0.000	0.000	0.016	0.026	0.026	0.024	3.471	0.035	0.150	316	2384	100	131	8326	8457	228	8723	8951	Error	Error	-5.990	131	8326	228	8723	198516	3346458	0.507	11.276	0	0	0
1	13	19	"A114"	"A114"	8425	50510	100	538	566	249	43	407	407	428	197	46	40	16	0	9597	9588	5932	61	1878	1878	1947	610	31	82	76	0	0.000	0.000	0.000	0.000	0.000	0.000	0.000	0.000	0.000	0.000	0.000	0.000	0.000	0.000	0.017	0.021	0.031	0.038	4.692	0.015	0.100	316	2384	100	131	7719	7850	159	7710	7869	Error	Error	-5.881	131	7719	159	7710	178868	3029831	0.701	12.526	0	0	0
1	14	19	"A114"	"A114"	8735	50515	100	581	614	244	39	410	410	438	212	48	42	18	0	15970	14552	5368	36	1927	1927	1996	594	29	100	99	0	0.000	0.000	0.000	0.000	0.000	0.000	0.000	0.000	0.000	0.000	0.000	0.000	0.000	0.000	0.012	0.016	0.019	0.017	3.052	0.017	0.101	316	2384	100	171	14043	14214	204	12625	12829	Error	Error	-6.360	171	14043	204	12625	193917	4598346	0.830	21.138	0	0	0
1	15	19	"A114"	"A114"	9035	50515	100	623	665	288	43	406	406	445	286	64	41	11	0	16457	15566	4437	28	1950	1950	2068	963	46	99	97	0	0.000	0.000	0.000	0.000	0.000	0.000	0.000	0.000	0.000	0.000	0.000	0.000	0.000	0.000	0.015	0.019	0.021	0.017	3.167	0.018	0.195	316	2384	100	217	14507	14724	259	13616	13875	Error	Error	-6.063	217	14507	259	13616	209988	4918831	0.769	14.017	0	0	0
1	16	19	"A115"	"A115"	9325	50505	100	475	505	223	44	407	407	431	208	48	26	8	0	5035	6416	4005	62	1901	1901	1931	421	21	92	87	0	0.000	0.000	0.000	0.000	0.000	0.000	0.000	0.000	0.000	0.000	0.000	0.000	0.000	0.000	0.022	0.022	0.046	0.043	4.602	0.015	0.035	316	2384	100	68	3134	3202	98	4515	4613	Error	Error	-5.526	68	3134	98	4515	159490	2027575	0.356	10.653	0	0	0
1	17	19	"A115"	"A115"	9630	50510	100	524	545	231	42	402	402	435	228	52	32	8	0	8311	9695	4529	46	1930	1930	1994	628	31	95	94	0	0.000	0.000	0.000	0.000	0.000	0.000	0.000	0.000	0.000	0.000	0.000	0.000	0.000	0.000	0.019	0.018	0.026	0.025	2.814	0.016	0.081	316	2384	100	122	6381	6503	143	7765	7908	Error	Error	-5.709	122	6381	143	7765	172341	3063633	0.482	12.263	0	0	0
1	18	19	"A115"	"A115"	9930	50510	100	517	548	236	43	408	408	443	336	75	19	2	0	7149	8585	4410	51	2011	2011	2074	818	39	95	91	0	0.000	0.000	0.000	0.000	0.000	0.000	0.000	0.000	0.000	0.000	0.000	0.000	0.000	0.000	0.021	0.021	0.036	0.030	3.504	0.036	0.101	316	2384	100	109	5138	5247	140	6574	6714	Error	Error	-5.559	109	5138	140	6574	173112	2712814	0.313	7.960	0	0	0
1	1	20	"A116"	"A116"	4830	50825	100	594	603	239	39	454	454	485	232	47	34	10	0	9488	8720	4044	46	1967	1967	2023	522	25	91	85	0	0.000	0.000	0.000	0.000	0.000	0.000	0.000	0.000	0.000	0.000	0.000	0.000	0.000	0.000	0.019	0.022	0.036	0.037	3.913	0.019	0.090	316	2384	100	140	7521	7661	149	6753	6902	Error	Error	-5.747	140	7521	149	6753	190700	2755456	0.509	12.830	0	0	0
1	2	20	"A116"	"A116"	5140	50825	100	608	644	279	43	437	437	469	230	49	40	19	0	10816	10121	3897	38	1885	1885	1976	733	37	96	92	0	0.000	0.000	0.000	0.000	0.000	0.000	0.000	0.000	0.000	0.000	0.000	0.000	0.000	0.000	0.019	0.025	0.031	0.031	3.042	0.019	0.098	316	2384	100	171	8931	9102	207	8236	8443	Error	Error	-5.707	171	8931	207	8236	203436	3198373	0.761	11.112	0	0	0
1	3	20	"A116"	"A116"	5440	50825	100	644	674	262	38	441	441	469	272	57	40	14	0	11131	10954	3261	29	1870	1870	2122	1533	72	98	96	0	0.000	0.000	0.000	0.000	0.000	0.000	0.000	0.000	0.000	0.000	0.000	0.000	0.000	0.000	0.022	0.026	0.030	0.025	3.140	0.018	0.083	316	2384	100	203	9261	9464	233	9084	9317	Error	Error	-5.512	203	9261	233	9084	213135	3461434	0.754	5.761	0	0	0
1	4	20	"A117"	"A117"	5730	50825	100	440	452	209	46	412	412	451	326	72	8	0	0	2422	2876	1475	51	1795	1795	1833	441	24	60	38	0	0.000	0.000	0.000	0.000	0.000	0.000	0.000	0.000	0.000	0.000	0.000	0.000	0.000	0.000	0.045	0.037	0.161	0.189	5.425	0.024	0.010	316	2384	100	28	627	655	40	1081	1121	Error	Error	-4.485	28	627	40	1081	142725	908729	0.003	2.365	0	0	0
1	5	20	"A117"	"A117"	6030	50820	100	416	447	233	52	390	390	424	214	50	20	5	0	2860	3376	1636	48	1763	1763	1813	467	25	82	59	0	0.000	0.000	0.000	0.000	0.000	0.000	0.000	0.000	0.000	0.000	0.000	0.000	0.000	0.000	0.024	0.035	0.111	0.115	4.333	0.043	0.045	316	2384	100	26	1097	1123	57	1613	1670	Error	Error	-5.399	26	1097	57	1613	141216	1066858	0.107	3.347	0	0	0
1	6	20	"A117"	"A117"	6330	50820	100	414	442	207	46	397	397	431	291	67	11	1	0	2431	2898	1464	50	1723	1723	1788	691	38	51	26	0	0.000	0.000	0.000	0.000	0.000	0.000	0.000	0.000	0.000	0.000	0.000	0.000	0.000	0.000	0.024	0.038	0.168	0.173	4.718	0.014	0.004	316	2384	100	17	708	725	45	1175	1220	Error	Error	-5.380	17	708	45	1175	139654	915837	0.038	1.606	0	0	0
1	7	20	"A118"	"A118"	6625	50815	100	411	441	204	46	409	409	435	236	54	15	3	0	3654	5876	5069	86	1754	1754	1834	562	30	75	64	0	0.000	0.000	0.000	0.000	0.000	0.000	0.000	0.000	0.000	0.000	0.000	0.000	0.000	0.000	0.001	0.008	0.044	0.057	6.474	0.011	0.020	316	2384	100	2	1900	1902	32	4122	4154	Error	Error	-9.892	2	1900	32	4122	139311	1856929	0.025	7.192	0	0	0
1	8	20	"A118"	"A118"	6940	50815	100	489	518	230	44	394	394	426	210	49	29	12	0	9484	10773	5879	54	1760	1760	1821	525	28	98	96	0	0.000	0.000	0.000	0.000	0.000	0.000	0.000	0.000	0.000	0.000	0.000	0.000	0.000	0.000	0.012	0.014	0.020	0.018	3.338	0.013	0.077	316	2384	100	95	7724	7819	124	9013	9137	Error	Error	-6.345	95	7724	124	9013	163538	3404404	0.438	17.051	0	0	0
1	9	20	"A118"	"A118"	7235	50815	100	552	597	480	80	412	412	436	224	51	34	12	0	10375	11334	5549	48	1802	1802	1889	647	34	99	95	0	0.000	0.000	0.000	0.000	0.000	0.000	0.000	0.000	0.000	0.000	0.000	0.000	0.000	0.000	0.016	0.019	0.024	0.022	4.223	0.017	0.065	316	2384	100	140	8573	8713	185	9532	9717	Error	Error	-5.936	140	8573	185	9532	188589	3581664	0.719	14.598	0	0	0
1	10	20	"A119"	"A119"	7535	50810	100	559	679	405	59	394	394	420	204	48	45	28	0	5203	6327	4148	65	1753	1753	1792	438	24	85	76	0	0.000	0.000	0.000	0.000	0.000	0.000	0.000	0.000	0.000	0.000	0.000	0.000	0.000	0.000	0.048	0.062	0.076	0.079	3.696	0.061	0.353	316	2384	100	165	3450	3615	285	4574	4859	Error	Error	-4.386	165	3450	285	4574	214516	1999230	1.270	10.354	0	0	0
1	11	20	"A119"	"A119"	7845	50810	100	665	764	436	57	394	394	426	209	49	56	36	0	7184	8000	4019	50	1786	1786	1839	498	27	98	95	0	0.000	0.000	0.000	0.000	0.000	0.000	0.000	0.000	0.000	0.000	0.000	0.000	0.000	0.000	0.050	0.060	0.065	0.052	2.964	0.062	0.411	316	2384	100	271	5398	5669	370	6214	6584	Error	Error	-4.316	271	5398	370	6214	241574	2528024	1.617	12.371	0	0	0
1	12	20	"A119"	"A119"	8140	50810	100	618	679	400	58	396	396	420	206	49	52	28	0	4568	6074	3591	59	1762	1762	1786	410	22	95	90	0	0.000	0.000	0.000	0.000	0.000	0.000	0.000	0.000	0.000	0.000	0.000	0.000	0.000	0.000	0.079	0.066	0.089	0.081	3.053	0.067	0.362	316	2384	100	222	2806	3028	283	4312	4595	Error	Error	-3.660	222	2806	283	4312	214650	1919466	1.257	10.459	0	0	0
1	13	20	"A120"	"A120"	8430	50805	100	425	458	210	45	400	400	427	201	47	24	5	0	2933	3804	2126	55	1792	1792	1833	418	22	70	58	0	0.000	0.000	0.000	0.000	0.000	0.000	0.000	0.000	0.000	0.000	0.000	0.000	0.000	0.000	0.022	0.029	0.087	0.106	5.603	0.018	0.014	316	2384	100	25	1141	1166	58	2012	2070	Error	Error	-5.512	25	1141	58	2012	144581	1201996	0.154	4.715	0	0	0
1	14	20	"A120"	"A120"	8725	50810	100	448	473	205	43	405	405	434	213	49	20	5	0	3922	4846	2786	57	1835	1835	1873	435	23	82	73	0	0.000	0.000	0.000	0.000	0.000	0.000	0.000	0.000	0.000	0.000	0.000	0.000	0.000	0.000	0.021	0.023	0.064	0.066	4.619	0.015	0.018	316	2384	100	43	2087	2130	68	3011	3079	Error	Error	-5.601	43	2087	68	3011	149494	1531384	0.183	6.834	0	0	0
1	15	20	"A120"	"A120"	9025	50815	100	435	461	220	47	406	406	432	217	50	20	7	0	3611	4871	2950	60	1858	1858	1903	487	25	80	67	0	0.000	0.000	0.000	0.000	0.000	0.000	0.000	0.000	0.000	0.000	0.000	0.000	0.000	0.000	0.017	0.018	0.070	0.064	6.096	0.019	0.030	316	2384	100	29	1753	1782	55	3013	3068	Error	Error	-5.918	29	1753	55	3013	145680	1539123	0.134	6.094	0	0	0
1	16	20	"A121"	"A121"	9315	50800	100	477	508	231	45	401	401	428	209	48	31	10	0	7682	9455	6709	70	1872	1872	2009	936	46	74	68	0	0.000	0.000	0.000	0.000	0.000	0.000	0.000	0.000	0.000	0.000	0.000	0.000	0.000	0.000	0.013	0.014	0.026	0.038	7.505	0.010	0.048	316	2384	100	76	5810	5886	107	7583	7690	Error	Error	-6.256	76	5810	107	7583	160582	2987690	0.383	7.955	0	0	0
1	17	20	"A121"	"A121"	9640	50800	100	576	591	227	38	398	398	429	275	64	34	6	0	15322	15102	6106	40	1896	1896	2034	1008	49	99	95	0	0.000	0.000	0.000	0.000	0.000	0.000	0.000	0.000	0.000	0.000	0.000	0.000	0.000	0.000	0.013	0.015	0.018	0.016	3.049	0.012	0.122	316	2384	100	178	13426	13604	193	13206	13399	Error	Error	-6.237	178	13426	193	13206	186800	4772154	0.589	12.964	0	0	0
1	18	20	"A121"	"A121"	9930	50800	100	557	574	235	40	408	408	455	543	119	8	0	0	14439	14595	5837	39	1989	1989	2168	1869	86	98	93	0	0.000	0.000	0.000	0.000	0.000	0.000	0.000	0.000	0.000	0.000	0.000	0.000	0.000	0.000	0.012	0.013	0.019	0.017	2.620	0.013	0.135	316	2384	100	149	12450	12599	166	12606	12772	Error	Error	-6.385	149	12450	166	12606	181407	4612160	0.219	6.649	0	0	0
1	1	21	"Blank"	"Blank"	4795	51115	100	476	516	235	45	520	520	560	315	56	10	0	0	1926	1957	397	20	2036	2036	2136	703	32	3	0	0	0.000	0.000	0.000	0.000	0.000	0.000	0.000	0.000	0.000	0.000	0.000	0.000	0.000	0.000	0.400	0.051	0.595	0.531	3.798	0.149	0.025	316	2384	100	-44	-110	-154	-4	-79	-83	Error	Error	-1.322	-44	-110	-4	-79	163036	618413	-0.140	-0.255	0	0	0
1	2	21	"Blank"	"Blank"	5095	51115	100	425	459	204	44	454	454	487	232	47	11	3	0	1855	1885	393	20	1909	1909	1931	411	21	13	2	0	0.000	0.000	0.000	0.000	0.000	0.000	0.000	0.000	0.000	0.000	0.000	0.000	0.000	0.000	0.537	-0.208	0.542	0.562	4.378	0.067	0.009	316	2384	100	-29	-54	-83	5	-24	-19	Error	Error	-0.897	-29	-54	5	-24	145155	595725	-0.121	-0.112	0	0	0
1	3	21	"Blank"	"Blank"	5395	51110	100	451	471	225	47	446	446	491	403	82	5	0	0	1884	1922	389	20	1892	1892	1935	526	27	10	1	0	0.000	0.000	0.000	0.000	0.000	0.000	0.000	0.000	0.000	0.000	0.000	0.000	0.000	0.000	-0.625	0.833	0.538	0.606	3.983	17.074	0.000	316	2384	100	5	-8	-3	25	30	55	Error	Error	Error	5	-8	25	30	148724	607314	-0.050	-0.025	0	0	0
1	4	21	"Blank"	"Blank"	5695	51110	100	442	474	210	44	435	435	462	217	46	17	5	0	1833	1867	400	21	1841	1841	1882	417	22	14	2	0	0.000	0.000	0.000	0.000	0.000	0.000	0.000	0.000	0.000	0.000	0.000	0.000	0.000	0.000	-0.875	1.500	0.554	0.544	5.001	0.030	0.002	316	2384	100	7	-8	-1	39	26	65	Error	Error	Error	7	-8	39	26	149881	589820	0.055	-0.036	0	0	0
1	5	21	"Blank"	"Blank"	5995	51105	100	402	441	202	45	417	417	444	210	47	17	4	0	1791	1814	486	26	1791	1791	1825	428	23	12	3	0	0.000	0.000	0.000	0.000	0.000	0.000	0.000	0.000	0.000	0.000	0.000	0.000	0.000	0.000	100000.000	1.043	0.551	0.520	4.939	0.039	0.004	316	2384	100	-15	0	-15	24	23	47	Error	Error	16.610	-15	0	24	23	139248	573186	-0.014	-0.026	0	0	0
1	6	21	"Blank"	"Blank"	6295	51105	100	411	428	204	47	414	414	503	1314	261	0	0	0	1725	1740	371	21	1764	1764	1913	2124	111	0	0	0	0.000	0.000	0.000	0.000	0.000	0.000	0.000	0.000	0.000	0.000	0.000	0.000	0.000	0.000	0.077	-0.583	0.526	0.539	5.175	0.057	0.007	316	2384	100	-3	-39	-42	14	-24	-10	Error	Error	-3.700	-3	-39	14	-24	135207	549987	-0.057	-0.081	0	0	0
1	7	21	"Blank"	"Blank"	6595	51105	100	398	413	187	45	425	425	464	275	59	7	0	0	1759	1780	384	21	1772	1772	1817	648	35	4	0	0	0.000	0.000	0.000	0.000	0.000	0.000	0.000	0.000	0.000	0.000	0.000	0.000	0.000	0.000	2.077	-1.500	0.495	0.462	4.914	0.061	0.006	316	2384	100	-27	-13	-40	-12	8	-4	Error	Error	1.054	-27	-13	-12	8	130539	562434	-0.185	-0.057	0	0	0
1	8	21	"Blank"	"Blank"	6895	51100	100	413	437	202	46	409	409	460	380	82	6	0	0	1712	1752	356	20	1770	1770	1841	732	39	3	0	0	0.000	0.000	0.000	0.000	0.000	0.000	0.000	0.000	0.000	0.000	0.000	0.000	0.000	0.000	-0.069	-1.556	0.658	0.616	4.755	0.104	0.016	316	2384	100	4	-58	-54	28	-18	10	Error	Error	Error	4	-58	28	-18	138227	553641	-0.061	-0.122	0	0	0
1	9	21	"Blank"	"Blank"	7195	51100	100	412	456	262	57	414	414	444	216	48	18	5	0	1822	1831	444	24	1800	1800	1828	429	23	12	2	0	0.000	0.000	0.000	0.000	0.000	0.000	0.000	0.000	0.000	0.000	0.000	0.000	0.000	0.000	-0.091	1.355	0.420	0.440	4.798	0.061	0.005	316	2384	100	-2	22	20	42	31	73	Error	Error	Error	-2	22	42	31	144067	578725	0.056	0.007	0	0	0
1	10	21	"Blank"	"Blank"	7495	51095	100	378	413	187	45	421	421	488	672	137	0	0	0	1720	1726	355	20	1810	1810	1918	1560	81	0	0	0	0.000	0.000	0.000	0.000	0.000	0.000	0.000	0.000	0.000	0.000	0.000	0.000	0.000	0.000	0.478	0.095	0.420	0.457	5.200	0.351	0.784	316	2384	100	-43	-90	-133	-8	-84	-92	Error	Error	-1.066	-43	-90	-8	-84	130581	545515	-0.112	-0.123	0	0	0
1	11	21	"Blank"	"Blank"	7795	51095	100	384	414	202	48	416	416	468	786	167	0	0	0	1755	1759	363	20	1787	1787	1895	1644	86	0	0	0	0.000	0.000	0.000	0.000	0.000	0.000	0.000	0.000	0.000	0.000	0.000	0.000	0.000	0.000	1.000	0.071	0.633	0.617	4.133	0.123	0.047	316	2384	100	-32	-32	-64	-2	-28	-30	Error	Error	0.000	-32	-32	-2	-28	130969	555931	-0.069	-0.083	0	0	0
1	12	21	"Blank"	"Blank"	8095	51095	100	388	415	195	46	416	416	441	212	48	13	3	0	1782	1830	461	25	1805	1805	1826	389	21	16	2	0	0.000	0.000	0.000	0.000	0.000	0.000	0.000	0.000	0.000	0.000	0.000	0.000	0.000	0.000	1.217	-0.040	0.504	0.556	5.926	0.015	0.000	316	2384	100	-28	-23	-51	-1	25	24	Error	Error	0.284	-28	-23	-1	25	131161	578330	-0.123	0.010	0	0	0
1	13	21	"Blank"	"Blank"	8395	51090	100	387	411	198	48	418	418	444	211	47	14	3	0	1819	1852	381	20	1861	1861	1871	389	20	12	2	0	0.000	0.000	0.000	0.000	0.000	0.000	0.000	0.000	0.000	0.000	0.000	0.000	0.000	0.000	0.738	0.778	0.561	0.617	3.714	0.054	0.005	316	2384	100	-31	-42	-73	-7	-9	-16	Error	Error	-0.438	-31	-42	-7	-9	130030	585256	-0.156	-0.049	0	0	0
1	14	21	"Blank"	"Blank"	8695	51090	100	436	447	204	45	446	446	478	318	66	8	0	0	1916	1923	401	20	1919	1919	1962	709	36	5	0	0	0.000	0.000	0.000	0.000	0.000	0.000	0.000	0.000	0.000	0.000	0.000	0.000	0.000	0.000	3.333	0.250	0.543	0.535	4.947	-0.032	0.002	316	2384	100	-10	-3	-13	1	4	5	Error	Error	1.737	-10	-3	1	4	141290	607752	-0.097	-0.055	0	0	0
1	15	21	"Blank"	"Blank"	8995	51085	100	395	413	199	48	427	427	449	222	49	12	2	0	1851	1869	409	21	1868	1868	1879	386	20	16	3	0	0.000	0.000	0.000	0.000	0.000	0.000	0.000	0.000	0.000	0.000	0.000	0.000	0.000	0.000	1.882	-14.000	0.442	0.486	4.567	0.017	0.001	316	2384	100	-32	-17	-49	-14	1	-13	Error	Error	0.913	-32	-17	-14	1	130640	590604	-0.162	-0.026	0	0	0
1	16	21	"Blank"	"Blank"	9295	51085	100	430	446	220	49	406	406	434	208	47	18	4	0	1833	1847	392	21	1853	1853	1874	398	21	15	2	0	0.000	0.000	0.000	0.000	0.000	0.000	0.000	0.000	0.000	0.000	0.000	0.000	0.000	0.000	-1.200	-6.667	0.419	0.430	4.578	0.017	0.001	316	2384	100	24	-20	4	40	-6	34	Error	Error	Error	24	-20	40	-6	140795	583656	0.058	-0.068	0	0	0
1	17	21	"Blank"	"Blank"	9595	51085	100	406	439	220	50	414	414	436	206	47	19	5	0	1899	1926	425	22	1890	1890	1920	396	20	19	3	0	0.000	0.000	0.000	0.000	0.000	0.000	0.000	0.000	0.000	0.000	0.000	0.000	0.000	0.000	-0.889	0.694	0.605	0.496	4.981	0.056	0.006	316	2384	100	-8	9	1	25	36	61	Error	Error	Error	-8	9	25	36	138659	608593	0.015	0.015	0	0	0
1	18	21	"Blank"	"Blank"	9895	51080	100	408	443	193	43	415	415	440	205	46	17	4	0	1937	1948	368	18	1958	1958	1984	410	20	12	2	0	0.000	0.000	0.000	0.000	0.000	0.000	0.000	0.000	0.000	0.000	0.000	0.000	0.000	0.000	0.333	-2.800	0.570	0.534	4.145	0.059	0.006	316	2384	100	-7	-21	-28	28	-10	18	Error	Error	-1.585	-7	-21	28	-10	140006	615608	0.015	-0.088	0	0	0
