# Supplementary material for: Application of hybridization control probe to increase accuracy on ligation detection or minisequencing diagnostic microarrays
Source: BMC Res Notes. 2009 Dec 14;2:249. doi: 10.1186/1756-0500-2-249 (PMC2799435; doi:10.1186/1756-0500-2-249)
Supplement: Additional file 3 — Gpr_files. Zip-compressed file containing raw microarray data in GenePix results format (.gpr) and GAL (GenePix Array List) files. [file 1756-0500-2-249-S3.ZIP › gpr_files/slide10/lasi10oikea_1-16.gpr]

ATF	1.0
30	76    
"Type=GenePix Results 3"
"DateTime=2009/05/28 14:58:21"
"Settings=C:\Axon\Data\HPV\280509\lasi10.gps"
"GalFile=C:\Axon\Data\HPV\ArrayIt_032009_InstiBioGalfile.gal"
"ArrayOfArrays=1-16"
"PixelSize=5"
"Wavelengths=532	488"
"ImageFiles=C:\Axon\Data\HPV\280509\lasi10oikea.tif 2	C:\Axon\Data\HPV\280509\lasi10oikea.tif 3"
"NormalizationMethod=None"
"NormalizationFactors=1	1"
"JpegImage="
"StdDev=Type 1"
"RatioFormulations=W1/W3 (/532)	W1/W4 (/488)	W3/W4 (532/488)"
"FeatureType=Circular"
"Barcode="
"BackgroundSubtraction=LocalFeature"
"ImageOrigin=0, 0"
"JpegOrigin=3920, 0"
"Creator=GenePix Pro 6.1.0.2"
"Scanner=GenePix 4200A 01 Autoloader [2]"
"FocusPosition=0"
"Temperature=23.75"
"LinesAveraged=2"
"Comment="
"PMTGain=600	570"
"ScanPower=100	100"
"LaserPower=2.67	2.56"
"Filters=Standard Green	Standard Blue"
"ScanRegion=784,0,3920,13784"
"Supplier="
"Block"	"Column"	"Row"	"Name"	"ID"	"X"	"Y"	"Dia."	"F532 Median"	"F532 Mean"	"F532 SD"	"F532 CV"	"B532"	"B532 Median"	"B532 Mean"	"B532 SD"	"B532 CV"	"% > B532+1SD"	"% > B532+2SD"	"F532 % Sat."	"F488 Median"	"F488 Mean"	"F488 SD"	"F488 CV"	"B488"	"B488 Median"	"B488 Mean"	"B488 SD"	"B488 CV"	"% > B488+1SD"	"% > B488+2SD"	"F488 % Sat."	"Ratio of Medians (1/532)"	"Ratio of Means (1/532)"	"Median of Ratios (1/532)"	"Mean of Ratios (1/532)"	"Ratios SD (1/532)"	"Rgn Ratio (1/532)"	"Rgn R2 (1/532)"	"Ratio of Medians (1/488)"	"Ratio of Means (1/488)"	"Median of Ratios (1/488)"	"Mean of Ratios (1/488)"	"Ratios SD (1/488)"	"Rgn Ratio (1/488)"	"Rgn R2 (1/488)"	"Ratio of Medians (532/488)"	"Ratio of Means (532/488)"	"Median of Ratios (532/488)"	"Mean of Ratios (532/488)"	"Ratios SD (532/488)"	"Rgn Ratio (532/488)"	"Rgn R2 (532/488)"	"F Pixels"	"B Pixels"	"Circularity"	"Sum of Medians (1/532)"	"Sum of Medians (1/488)"	"Sum of Medians (532/488)"	"Sum of Means (1/532)"	"Sum of Means (1/488)"	"Sum of Means (532/488)"	"Log Ratio (1/532)"	"Log Ratio (1/488)"	"Log Ratio (532/488)"	"F532 Median - B532"	"F488 Median - B488"	"F532 Mean - B532"	"F488 Mean - B488"	"F532 Total Intensity"	"F488 Total Intensity"	"SNR 532"	"SNR 488"	"Flags"	"Normalize"	"Autoflag"
1	1	1	"A1"	"A1"	4030	135	100	475	499	220	44	411	411	439	215	48	25	6	0	4771	4220	1878	44	1407	1407	1517	652	42	75	73	0	0.000	0.000	0.000	0.000	0.000	0.000	0.000	0.000	0.000	0.000	0.000	0.000	0.000	0.000	0.019	0.031	0.063	0.072	5.004	0.026	0.042	316	2100	100	64	3364	3428	88	2813	2901	Error	Error	-5.716	64	3364	88	2813	157766	1333430	0.279	4.146	0	0	0
1	2	1	"A1"	"A1"	4340	135	100	467	497	208	41	412	412	437	198	45	26	9	0	4657	4439	1458	32	1417	1417	1510	538	35	87	85	0	0.000	0.000	0.000	0.000	0.000	0.000	0.000	0.000	0.000	0.000	0.000	0.000	0.000	0.000	0.017	0.028	0.061	0.060	4.232	0.025	0.032	316	2328	100	55	3240	3295	85	3022	3107	Error	Error	-5.880	55	3240	85	3022	156978	1402748	0.303	5.444	0	0	0
1	3	1	"A1"	"A1"	4640	135	100	467	488	212	43	400	400	433	229	52	23	6	0	4617	4564	1565	34	1448	1448	1592	701	44	90	87	0	0.000	0.000	0.000	0.000	0.000	0.000	0.000	0.000	0.000	0.000	0.000	0.000	0.000	0.000	0.021	0.028	0.058	0.053	3.296	0.032	0.040	316	2328	100	67	3169	3236	88	3116	3204	Error	Error	-5.564	67	3169	88	3116	154103	1442237	0.240	4.240	0	0	0
1	4	1	"A2"	"A2"	4945	135	100	500	515	206	40	408	408	431	196	45	32	8	0	6184	5972	1717	28	1417	1417	1592	854	53	94	90	0	0.000	0.000	0.000	0.000	0.000	0.000	0.000	0.000	0.000	0.000	0.000	0.000	0.000	0.000	0.019	0.023	0.042	0.037	2.931	0.022	0.062	316	2328	100	92	4767	4859	107	4555	4662	Error	Error	-5.695	92	4767	107	4555	162872	1887171	0.429	5.129	0	0	0
1	5	1	"A2"	"A2"	5250	135	100	486	506	209	41	418	418	441	205	46	27	6	0	6090	6173	1893	30	1443	1443	1771	1162	65	94	93	0	0.000	0.000	0.000	0.000	0.000	0.000	0.000	0.000	0.000	0.000	0.000	0.000	0.000	0.000	0.015	0.019	0.035	0.031	3.359	0.017	0.041	316	2328	100	68	4647	4715	88	4730	4818	Error	Error	-6.095	68	4647	88	4730	159764	1950567	0.317	3.788	0	0	0
1	6	1	"A2"	"A2"	5555	130	100	500	516	208	40	404	404	422	191	45	32	10	0	5860	5846	2046	34	1393	1393	1724	1162	67	90	87	0	0.000	0.000	0.000	0.000	0.000	0.000	0.000	0.000	0.000	0.000	0.000	0.000	0.000	0.000	0.021	0.025	0.045	0.037	3.796	0.021	0.066	316	2300	100	96	4467	4563	112	4453	4565	Error	Error	-5.540	96	4467	112	4453	162959	1847308	0.492	3.547	0	0	0
1	7	1	"A3"	"A3"	5840	135	100	468	503	225	44	389	389	411	202	49	29	10	0	5033	4520	2016	44	1306	1306	1373	501	36	81	74	0	0.000	0.000	0.000	0.000	0.000	0.000	0.000	0.000	0.000	0.000	0.000	0.000	0.000	0.000	0.021	0.035	0.059	0.063	4.639	0.028	0.067	316	2328	100	79	3727	3806	114	3214	3328	Error	Error	-5.560	79	3727	114	3214	158890	1428190	0.455	6.281	0	0	0
1	8	1	"A3"	"A3"	6145	135	100	500	525	218	41	398	398	422	193	45	32	12	0	5948	5938	1985	33	1372	1372	1505	746	49	95	93	0	0.000	0.000	0.000	0.000	0.000	0.000	0.000	0.000	0.000	0.000	0.000	0.000	0.000	0.000	0.022	0.028	0.043	0.037	3.356	0.024	0.071	316	2328	100	102	4576	4678	127	4566	4693	Error	Error	-5.487	102	4576	127	4566	165934	1876387	0.534	5.942	0	0	0
1	9	1	"A3"	"A3"	6445	130	100	514	539	214	39	431	431	460	206	44	28	9	0	5927	5563	2002	35	1408	1408	1653	1036	62	89	86	0	0.000	0.000	0.000	0.000	0.000	0.000	0.000	0.000	0.000	0.000	0.000	0.000	0.000	0.000	0.018	0.026	0.045	0.041	3.662	0.016	0.036	316	2300	100	83	4519	4602	108	4155	4263	Error	Error	-5.767	83	4519	108	4155	170345	1757859	0.383	3.774	0	0	0
1	10	1	"A4"	"A4"	6740	135	100	528	544	212	38	424	424	446	197	44	33	11	0	5301	4824	1919	39	1404	1404	1455	467	32	87	81	0	0.000	0.000	0.000	0.000	0.000	0.000	0.000	0.000	0.000	0.000	0.000	0.000	0.000	0.000	0.027	0.035	0.051	0.052	3.567	0.027	0.052	316	2328	100	104	3897	4001	120	3420	3540	Error	Error	-5.228	104	3897	120	3420	171899	1524354	0.497	7.214	0	0	0
1	11	1	"A4"	"A4"	7040	140	100	530	550	220	40	402	402	425	200	47	37	13	0	5895	5873	996	16	1346	1346	1514	883	58	98	98	0	0.000	0.000	0.000	0.000	0.000	0.000	0.000	0.000	0.000	0.000	0.000	0.000	0.000	0.000	0.028	0.033	0.048	0.037	3.026	0.024	0.056	316	2352	100	128	4549	4677	148	4527	4675	Error	Error	-5.151	128	4549	148	4527	173826	1855915	0.625	4.937	0	0	0
1	12	1	"A4"	"A4"	7340	135	100	461	485	212	43	401	401	423	196	46	26	8	0	5394	5304	1544	29	1374	1374	1740	1350	77	93	77	0	0.000	0.000	0.000	0.000	0.000	0.000	0.000	0.000	0.000	0.000	0.000	0.000	0.000	0.000	0.015	0.021	0.045	0.037	3.349	0.024	0.071	316	2328	100	60	4020	4080	84	3930	4014	Error	Error	-6.066	60	4020	84	3930	153260	1675988	0.316	2.640	0	0	0
1	13	1	"A5"	"A5"	7645	120	100	448	484	215	44	402	402	422	191	45	28	9	0	3806	3978	1964	49	1365	1365	1389	340	24	80	75	0	0.000	0.000	0.000	0.000	0.000	0.000	0.000	0.000	0.000	0.000	0.000	0.000	0.000	0.000	0.019	0.031	0.076	0.087	4.822	0.028	0.045	316	2234	100	46	2441	2487	82	2613	2695	Error	Error	-5.730	46	2441	82	2613	152950	1256962	0.325	7.615	0	0	0
1	14	1	"A5"	"A5"	7955	125	100	500	523	227	43	421	421	465	533	114	4	0	0	4477	4537	1858	40	1498	1498	1613	1776	110	70	39	0	0.000	0.000	0.000	0.000	0.000	0.000	0.000	0.000	0.000	0.000	0.000	0.000	0.000	0.000	0.027	0.034	0.067	0.062	3.117	0.051	0.067	316	2268	100	79	2979	3058	102	3039	3141	Error	Error	-5.237	79	2979	102	3039	165327	1433696	0.109	1.646	0	0	0
1	15	1	"A5"	"A5"	8250	120	100	525	543	213	39	442	442	461	203	44	25	7	0	5194	5041	2121	42	1540	1540	1642	602	36	88	83	0	0.000	0.000	0.000	0.000	0.000	0.000	0.000	0.000	0.000	0.000	0.000	0.000	0.000	0.000	0.023	0.029	0.059	0.055	3.668	0.024	0.046	316	2234	100	83	3654	3737	101	3501	3602	Error	Error	-5.460	83	3654	101	3501	171480	1592906	0.404	5.646	0	0	0
1	16	1	"A6"	"A6"	8540	120	100	514	541	199	36	423	423	447	198	44	31	12	0	5830	5439	2487	45	1532	1532	1578	508	32	83	76	0	0.000	0.000	0.000	0.000	0.000	0.000	0.000	0.000	0.000	0.000	0.000	0.000	0.000	0.000	0.021	0.030	0.044	0.047	4.508	0.023	0.071	316	2234	100	91	4298	4389	118	3907	4025	Error	Error	-5.562	91	4298	118	3907	171069	1718650	0.475	7.600	0	0	0
1	17	1	"A6"	"A6"	8840	115	100	546	576	268	46	434	434	453	199	43	36	15	0	6904	6853	3259	47	1576	1576	1922	1484	77	86	77	0	0.000	0.000	0.000	0.000	0.000	0.000	0.000	0.000	0.000	0.000	0.000	0.000	0.000	0.000	0.021	0.027	0.042	0.044	3.981	0.027	0.154	316	2196	100	112	5328	5440	142	5277	5419	Error	Error	-5.572	112	5328	142	5277	182038	2165454	0.618	3.323	0	0	0
1	18	1	"A6"	"A6"	9145	115	100	524	559	224	40	440	440	466	208	44	29	11	0	7168	6587	2813	42	1563	1563	1744	1063	60	88	80	0	0.000	0.000	0.000	0.000	0.000	0.000	0.000	0.000	0.000	0.000	0.000	0.000	0.000	0.000	0.015	0.024	0.041	0.035	3.808	0.022	0.085	316	2196	100	84	5605	5689	119	5024	5143	Error	Error	-6.060	84	5605	119	5024	176619	2081632	0.447	4.556	0	0	0
1	1	2	"A7"	"A7"	4050	440	100	523	531	213	40	436	436	457	195	42	29	8	0	5494	5666	3323	58	1560	1560	1630	520	31	79	70	0	0.000	0.000	0.000	0.000	0.000	0.000	0.000	0.000	0.000	0.000	0.000	0.000	0.000	0.000	0.022	0.023	0.043	0.047	3.828	0.020	0.064	316	2300	100	87	3934	4021	95	4106	4201	Error	Error	-5.499	87	3934	95	4106	167660	1790447	0.379	7.762	0	0	0
1	2	2	"A7"	"A7"	4355	435	100	523	554	232	41	442	442	467	214	45	28	8	0	4731	5243	2739	52	1589	1589	1703	749	43	83	70	0	0.000	0.000	0.000	0.000	0.000	0.000	0.000	0.000	0.000	0.000	0.000	0.000	0.000	0.000	0.026	0.031	0.051	0.051	5.381	0.024	0.059	316	2384	100	81	3142	3223	112	3654	3766	Error	Error	-5.278	81	3142	112	3654	175025	1656841	0.407	4.726	0	0	0
1	3	2	"A7"	"A7"	4650	435	100	520	543	234	43	423	423	453	202	44	30	10	0	6484	6088	2796	45	1596	1596	1806	953	52	86	72	0	0.000	0.000	0.000	0.000	0.000	0.000	0.000	0.000	0.000	0.000	0.000	0.000	0.000	0.000	0.020	0.027	0.042	0.044	4.523	0.021	0.061	316	2384	100	97	4888	4985	120	4492	4612	Error	Error	-5.655	97	4888	120	4492	171531	1923705	0.446	4.493	0	0	0
1	4	2	"A8"	"A8"	4945	430	100	510	532	241	45	422	422	447	196	43	30	12	0	6204	5974	3162	52	1541	1541	1645	644	39	78	73	0	0.000	0.000	0.000	0.000	0.000	0.000	0.000	0.000	0.000	0.000	0.000	0.000	0.000	0.000	0.019	0.025	0.044	0.052	4.880	0.022	0.070	316	2384	100	88	4663	4751	110	4433	4543	Error	Error	-5.728	88	4663	110	4433	167989	1887912	0.434	6.722	0	0	0
1	5	2	"A8"	"A8"	5245	430	100	544	584	252	43	431	431	459	277	60	27	7	0	7310	7320	3169	43	1581	1581	1868	1402	75	87	84	0	0.000	0.000	0.000	0.000	0.000	0.000	0.000	0.000	0.000	0.000	0.000	0.000	0.000	0.000	0.020	0.027	0.041	0.038	4.244	0.025	0.127	316	2384	100	113	5729	5842	153	5739	5892	Error	Error	-5.664	113	5729	153	5739	184555	2313062	0.451	3.889	0	0	0
1	6	2	"A8"	"A8"	5550	425	100	526	544	227	41	427	427	448	201	44	31	9	0	6204	6075	2474	40	1538	1538	1697	855	50	86	84	0	0.000	0.000	0.000	0.000	0.000	0.000	0.000	0.000	0.000	0.000	0.000	0.000	0.000	0.000	0.021	0.026	0.046	0.044	4.025	0.021	0.066	316	2384	100	99	4666	4765	117	4537	4654	Error	Error	-5.559	99	4666	117	4537	172057	1919799	0.478	5.120	0	0	0
1	7	2	"A9"	"A9"	5850	425	100	503	533	228	42	422	422	442	199	45	31	11	0	5838	5680	3346	58	1514	1514	1619	758	46	73	66	0	0.000	0.000	0.000	0.000	0.000	0.000	0.000	0.000	0.000	0.000	0.000	0.000	0.000	0.000	0.019	0.027	0.040	0.057	4.883	0.022	0.085	316	2384	100	81	4324	4405	111	4166	4277	Error	Error	-5.738	81	4324	111	4166	168356	1794807	0.457	5.358	0	0	0
1	8	2	"A9"	"A9"	6155	425	100	551	581	240	41	421	421	444	192	43	39	17	0	7722	7260	2756	37	1546	1546	1807	1222	67	90	85	0	0.000	0.000	0.000	0.000	0.000	0.000	0.000	0.000	0.000	0.000	0.000	0.000	0.000	0.000	0.021	0.028	0.037	0.035	3.813	0.022	0.105	316	2384	100	130	6176	6306	160	5714	5874	Error	Error	-5.570	130	6176	160	5714	183587	2294317	0.714	4.462	0	0	0
1	9	2	"A9"	"A9"	6455	425	100	538	568	223	39	426	426	441	192	43	37	14	0	7478	7101	2504	35	1533	1533	1885	1399	74	89	86	0	0.000	0.000	0.000	0.000	0.000	0.000	0.000	0.000	0.000	0.000	0.000	0.000	0.000	0.000	0.019	0.026	0.038	0.034	3.500	0.019	0.077	316	2384	100	112	5945	6057	142	5568	5710	Error	Error	-5.730	112	5945	142	5568	179515	2243962	0.661	3.728	0	0	0
1	10	2	"A10"	"A10"	6750	420	100	540	574	292	50	423	423	445	196	44	37	14	0	5945	5695	3140	55	1489	1489	1551	514	33	78	72	0	0.000	0.000	0.000	0.000	0.000	0.000	0.000	0.000	0.000	0.000	0.000	0.000	0.000	0.000	0.026	0.036	0.051	0.060	4.732	0.027	0.091	316	2384	100	117	4456	4573	151	4206	4357	Error	Error	-5.251	117	4456	151	4206	181462	1799600	0.658	8.062	0	0	0
1	11	2	"A10"	"A10"	7050	420	100	538	549	195	35	409	409	440	212	48	34	8	0	7116	6877	2726	39	1525	1525	1820	1303	71	86	85	0	0.000	0.000	0.000	0.000	0.000	0.000	0.000	0.000	0.000	0.000	0.000	0.000	0.000	0.000	0.023	0.026	0.037	0.038	3.855	0.020	0.070	316	2384	100	129	5591	5720	140	5352	5492	Error	Error	-5.438	129	5591	140	5352	173431	2173245	0.514	3.881	0	0	0
1	12	2	"A10"	"A10"	7355	420	100	548	584	255	43	413	413	435	197	45	39	17	0	8661	8567	3832	44	1498	1498	1691	949	56	89	87	0	0.000	0.000	0.000	0.000	0.000	0.000	0.000	0.000	0.000	0.000	0.000	0.000	0.000	0.000	0.019	0.024	0.032	0.029	3.844	0.024	0.154	316	2384	100	135	7163	7298	171	7069	7240	Error	Error	-5.730	135	7163	171	7069	184429	2707152	0.756	7.246	0	0	0
1	13	2	"A11"	"A11"	7650	415	100	517	531	229	43	413	413	431	192	44	34	12	0	7243	6583	3588	54	1491	1491	1575	710	45	76	73	0	0.000	0.000	0.000	0.000	0.000	0.000	0.000	0.000	0.000	0.000	0.000	0.000	0.000	0.000	0.018	0.023	0.040	0.051	5.146	0.019	0.077	316	2384	100	104	5752	5856	118	5092	5210	Error	Error	-5.789	104	5752	118	5092	167733	2080234	0.521	7.054	0	0	0
1	14	2	"A11"	"A11"	7955	420	100	549	560	235	41	422	422	473	834	176	0	0	0	7554	7027	2797	39	1518	1518	1636	811	49	92	88	0	0.000	0.000	0.000	0.000	0.000	0.000	0.000	0.000	0.000	0.000	0.000	0.000	0.000	0.000	0.021	0.025	0.038	0.035	3.765	0.024	0.102	316	2384	100	127	6036	6163	138	5509	5647	Error	Error	-5.571	127	6036	138	5509	176957	2220452	0.104	6.647	0	0	0
1	15	2	"A11"	"A11"	8255	415	100	512	534	231	43	446	446	967	5172	534	0	0	0	7213	6810	2657	39	1544	1544	2497	6103	244	45	0	0	0.000	0.000	0.000	0.000	0.000	0.000	0.000	0.000	0.000	0.000	0.000	0.000	0.000	0.000	0.012	0.017	0.034	0.029	3.916	0.663	0.572	316	2384	100	66	5669	5735	88	5266	5354	Error	Error	-6.424	66	5669	88	5266	168867	2152108	-0.084	0.707	0	0	0
1	16	2	"A12"	"A12"	8550	415	100	531	557	237	42	421	421	440	195	44	36	15	0	3745	3802	1541	40	1500	1500	1543	461	29	84	81	0	0.000	0.000	0.000	0.000	0.000	0.000	0.000	0.000	0.000	0.000	0.000	0.000	0.000	0.000	0.049	0.059	0.085	0.085	3.839	0.049	0.096	316	2384	100	110	2245	2355	136	2302	2438	Error	Error	-4.351	110	2245	136	2302	176134	1201519	0.600	4.900	0	0	0
1	17	2	"A12"	"A12"	8850	410	100	511	539	209	38	425	425	678	2566	378	0	0	0	7003	6731	2901	43	1563	1563	2272	4988	219	58	3	0	0.000	0.000	0.000	0.000	0.000	0.000	0.000	0.000	0.000	0.000	0.000	0.000	0.000	0.000	0.016	0.022	0.034	0.034	3.908	0.020	0.071	316	2384	100	86	5440	5526	114	5168	5282	Error	Error	-5.983	86	5440	114	5168	170234	2127053	-0.054	0.894	0	0	0
1	18	2	"A12"	"A12"	9150	410	100	535	563	219	38	413	413	438	199	45	34	13	0	8345	8075	3422	42	1523	1523	1709	1063	62	94	89	0	0.000	0.000	0.000	0.000	0.000	0.000	0.000	0.000	0.000	0.000	0.000	0.000	0.000	0.000	0.018	0.023	0.031	0.030	3.752	0.019	0.101	316	2384	100	122	6822	6944	150	6552	6702	Error	Error	-5.805	122	6822	150	6552	177934	2551791	0.628	5.989	0	0	0
1	1	3	"A13"	"A13"	4045	745	100	516	550	244	44	432	432	453	197	43	33	12	0	6277	5950	2522	42	1562	1562	1660	590	35	87	84	0	0.000	0.000	0.000	0.000	0.000	0.000	0.000	0.000	0.000	0.000	0.000	0.000	0.000	0.000	0.018	0.027	0.044	0.041	3.916	0.030	0.102	316	2268	100	84	4715	4799	118	4388	4506	Error	Error	-5.811	84	4715	118	4388	173873	1880270	0.492	7.271	0	0	0
1	2	3	"A13"	"A13"	4355	745	100	568	634	465	73	411	411	442	198	44	44	20	0	7396	7140	2490	34	1573	1573	1685	648	38	97	95	0	0.000	0.000	0.000	0.000	0.000	0.000	0.000	0.000	0.000	0.000	0.000	0.000	0.000	0.000	0.027	0.040	0.043	0.036	3.844	0.038	0.119	316	2384	100	157	5823	5980	223	5567	5790	Error	Error	-5.213	157	5823	223	5567	200398	2256290	0.970	8.418	0	0	0
1	3	3	"A13"	"A13"	4650	745	100	525	566	242	42	409	409	439	201	45	37	13	0	6595	6810	1949	28	1582	1582	1837	1148	62	100	96	0	0.000	0.000	0.000	0.000	0.000	0.000	0.000	0.000	0.000	0.000	0.000	0.000	0.000	0.000	0.023	0.030	0.042	0.032	3.194	0.025	0.097	316	2384	100	116	5013	5129	157	5228	5385	Error	Error	-5.433	116	5013	157	5228	178860	2151811	0.632	4.332	0	0	0
1	4	3	"A14"	"A14"	4960	735	100	2536	2448	1544	63	435	435	455	203	44	83	76	0	5858	5438	2366	43	1548	1548	1620	515	31	82	78	0	0.000	0.000	0.000	0.000	0.000	0.000	0.000	0.000	0.000	0.000	0.000	0.000	0.000	0.000	0.487	0.517	0.522	0.465	2.355	0.478	0.612	316	2384	100	2101	4310	6411	2013	3890	5903	Error	Error	-1.037	2101	4310	2013	3890	773715	1718317	9.818	7.414	0	0	0
1	5	3	"A14"	"A14"	5255	735	100	2812	2761	1842	66	435	435	492	416	84	80	68	0	6863	6491	2309	35	1570	1570	1754	915	52	91	87	0	0.000	0.000	0.000	0.000	0.000	0.000	0.000	0.000	0.000	0.000	0.000	0.000	0.000	0.000	0.449	0.473	0.485	0.360	2.718	0.557	0.528	316	2384	100	2377	5293	7670	2326	4921	7247	Error	Error	-1.155	2377	5293	2326	4921	872429	2051062	5.454	5.177	0	0	0
1	6	3	"A14"	"A14"	5560	735	100	3018	3085	2225	72	418	418	449	209	46	91	84	0	7120	6969	2380	34	1556	1556	1661	647	38	92	91	0	0.000	0.000	0.000	0.000	0.000	0.000	0.000	0.000	0.000	0.000	0.000	0.000	0.000	0.000	0.467	0.493	0.486	0.364	3.028	0.533	0.508	316	2384	100	2600	5564	8164	2667	5413	8080	Error	Error	-1.098	2600	5564	2667	5413	974953	2202182	12.612	8.204	0	0	0
1	7	3	"A15"	"A15"	5850	730	100	459	486	207	42	411	411	435	194	44	26	6	0	3538	4174	2791	66	1504	1504	1616	734	45	60	55	0	0.000	0.000	0.000	0.000	0.000	0.000	0.000	0.000	0.000	0.000	0.000	0.000	0.000	0.000	0.024	0.028	0.084	0.108	6.213	0.014	0.022	316	2384	100	48	2034	2082	75	2670	2745	Error	Error	-5.405	48	2034	75	2670	153478	1319024	0.263	3.485	0	0	0
1	8	3	"A15"	"A15"	6160	735	100	522	525	205	39	404	404	425	193	45	35	10	0	6552	6095	2094	34	1502	1502	1570	509	32	94	93	0	0.000	0.000	0.000	0.000	0.000	0.000	0.000	0.000	0.000	0.000	0.000	0.000	0.000	0.000	0.023	0.026	0.038	0.036	3.839	0.022	0.069	316	2384	100	118	5050	5168	121	4593	4714	Error	Error	-5.419	118	5050	121	4593	165902	1926129	0.518	8.890	0	0	0
1	9	3	"A15"	"A15"	6465	730	100	503	525	216	41	424	424	756	4000	529	0	0	0	6145	6117	2698	44	1554	1554	2330	5426	232	35	0	0	0.000	0.000	0.000	0.000	0.000	0.000	0.000	0.000	0.000	0.000	0.000	0.000	0.000	0.000	0.017	0.022	0.037	0.036	3.838	0.019	0.062	316	2384	100	79	4591	4670	101	4563	4664	Error	Error	-5.861	79	4591	101	4563	165959	1932836	-0.058	0.698	0	0	0
1	10	3	"A16"	"A16"	6755	725	100	508	540	231	42	411	411	437	211	48	33	12	0	7167	6288	3494	55	1491	1491	1612	738	45	77	72	0	0.000	0.000	0.000	0.000	0.000	0.000	0.000	0.000	0.000	0.000	0.000	0.000	0.000	0.000	0.017	0.027	0.048	0.049	5.081	0.021	0.071	316	2384	100	97	5676	5773	129	4797	4926	Error	Error	-5.871	97	5676	129	4797	170645	1987102	0.488	6.336	0	0	0
1	11	3	"A16"	"A16"	7060	730	100	603	607	226	37	408	408	439	293	66	33	3	0	8684	8039	2393	29	1504	1504	1715	985	57	97	92	0	0.000	0.000	0.000	0.000	0.000	0.000	0.000	0.000	0.000	0.000	0.000	0.000	0.000	0.000	0.027	0.030	0.039	0.034	2.925	0.028	0.057	316	2384	100	195	7180	7375	199	6535	6734	Error	Error	-5.202	195	7180	199	6535	191935	2540213	0.573	6.420	0	0	0
1	12	3	"A16"	"A16"	7360	725	100	598	620	324	52	410	410	433	197	45	47	21	0	6725	6959	2748	39	1511	1511	1696	897	52	94	89	0	0.000	0.000	0.000	0.000	0.000	0.000	0.000	0.000	0.000	0.000	0.000	0.000	0.000	0.000	0.036	0.039	0.046	0.039	3.287	0.034	0.149	316	2384	100	188	5214	5402	210	5448	5658	Error	Error	-4.794	188	5214	210	5448	195801	2198995	0.949	5.867	0	0	0
1	13	3	"A17"	"A17"	7650	725	100	492	532	237	44	410	410	435	283	65	21	6	0	6179	5627	3579	63	1498	1498	1687	1061	62	60	58	0	0.000	0.000	0.000	0.000	0.000	0.000	0.000	0.000	0.000	0.000	0.000	0.000	0.000	0.000	0.018	0.030	0.052	0.065	6.561	0.021	0.089	316	2384	100	82	4681	4763	122	4129	4251	Error	Error	-5.835	82	4681	122	4129	167969	1778185	0.343	3.713	0	0	0
1	14	3	"A17"	"A17"	7960	725	100	516	541	241	44	414	414	468	751	160	1	0	0	5091	5226	2644	50	1551	1551	1973	2139	108	68	41	0	0.000	0.000	0.000	0.000	0.000	0.000	0.000	0.000	0.000	0.000	0.000	0.000	0.000	0.000	0.029	0.035	0.061	0.063	4.504	0.026	0.106	316	2384	100	102	3540	3642	127	3675	3802	Error	Error	-5.117	102	3540	127	3675	170996	1651390	0.097	1.521	0	0	0
1	15	3	"A17"	"A17"	8255	725	100	532	552	212	38	407	407	443	313	70	21	1	0	7254	6692	2577	38	1507	1507	1775	1273	71	86	82	0	0.000	0.000	0.000	0.000	0.000	0.000	0.000	0.000	0.000	0.000	0.000	0.000	0.000	0.000	0.022	0.028	0.042	0.040	4.305	0.045	0.107	316	2384	100	125	5747	5872	145	5185	5330	Error	Error	-5.523	125	5747	145	5185	174570	2114714	0.348	3.863	0	0	0
1	16	3	"A18"	"A18"	8555	720	100	512	538	235	43	404	404	427	195	45	36	14	0	7163	6569	2881	43	1474	1474	1548	597	38	83	81	0	0.000	0.000	0.000	0.000	0.000	0.000	0.000	0.000	0.000	0.000	0.000	0.000	0.000	0.000	0.019	0.026	0.040	0.042	4.106	0.023	0.092	316	2384	100	108	5689	5797	134	5095	5229	Error	Error	-5.719	108	5689	134	5095	170096	2075775	0.569	8.410	0	0	0
1	17	3	"A18"	"A18"	8860	720	100	526	545	216	39	410	410	431	196	45	35	11	0	7604	7185	2375	33	1518	1518	1688	925	54	94	93	0	0.000	0.000	0.000	0.000	0.000	0.000	0.000	0.000	0.000	0.000	0.000	0.000	0.000	0.000	0.019	0.024	0.035	0.029	3.556	0.018	0.065	316	2384	100	116	6086	6202	135	5667	5802	Error	Error	-5.713	116	6086	135	5667	172174	2270607	0.582	5.943	0	0	0
1	18	3	"A18"	"A18"	9160	715	100	449	480	224	46	401	401	433	201	46	23	10	0	6111	5482	2424	44	1524	1524	1908	1557	81	77	61	0	0.000	0.000	0.000	0.000	0.000	0.000	0.000	0.000	0.000	0.000	0.000	0.000	0.000	0.000	0.010	0.020	0.048	0.046	4.497	0.022	0.081	316	2384	100	48	4587	4635	79	3958	4037	Error	Error	-6.578	48	4587	79	3958	151613	1732273	0.234	2.295	0	0	0
1	1	4	"A19"	"A19"	4055	1035	100	491	519	272	52	412	412	439	197	44	30	8	0	4510	5326	3794	71	1549	1549	1690	909	53	62	57	0	0.000	0.000	0.000	0.000	0.000	0.000	0.000	0.000	0.000	0.000	0.000	0.000	0.000	0.000	0.027	0.028	0.055	0.077	7.658	0.023	0.086	316	2328	100	79	2961	3040	107	3777	3884	Error	Error	-5.228	79	2961	107	3777	163928	1682941	0.406	4.000	0	0	0
1	2	4	"A19"	"A19"	4360	1035	100	540	581	274	47	409	409	450	486	108	8	0	0	7869	7438	3383	45	1562	1562	1705	1136	66	88	83	0	0.000	0.000	0.000	0.000	0.000	0.000	0.000	0.000	0.000	0.000	0.000	0.000	0.000	0.000	0.021	0.029	0.039	0.035	4.567	0.070	0.134	316	2384	100	131	6307	6438	172	5876	6048	Error	Error	-5.589	131	6307	172	5876	183562	2350522	0.270	5.047	0	0	0
1	3	4	"A19"	"A19"	4655	1035	100	519	543	237	43	410	410	432	200	46	34	11	0	7311	7054	3323	47	1576	1576	1812	1294	71	84	78	0	0.000	0.000	0.000	0.000	0.000	0.000	0.000	0.000	0.000	0.000	0.000	0.000	0.000	0.000	0.019	0.024	0.039	0.039	4.309	0.023	0.120	316	2384	100	109	5735	5844	133	5478	5611	Error	Error	-5.717	109	5735	133	5478	171436	2229096	0.555	4.051	0	0	0
1	4	4	"A20"	"A20"	4955	1030	100	537	581	288	49	409	409	466	870	186	2	0	0	7701	6901	3583	51	1609	1609	1773	1945	109	74	65	0	0.000	0.000	0.000	0.000	0.000	0.000	0.000	0.000	0.000	0.000	0.000	0.000	0.000	0.000	0.021	0.033	0.048	0.050	4.971	0.029	0.139	316	2384	100	128	6092	6220	172	5292	5464	Error	Error	-5.573	128	6092	172	5292	183603	2180561	0.132	2.637	0	0	0
1	5	4	"A20"	"A20"	5255	1030	100	564	578	232	40	407	407	436	232	53	35	11	0	8368	7915	3419	43	1640	1640	1949	1399	71	86	80	0	0.000	0.000	0.000	0.000	0.000	0.000	0.000	0.000	0.000	0.000	0.000	0.000	0.000	0.000	0.023	0.027	0.036	0.035	3.599	0.021	0.119	316	2384	100	157	6728	6885	171	6275	6446	Error	Error	-5.421	157	6728	171	6275	182781	2501199	0.612	4.264	0	0	0
1	6	4	"A20"	"A20"	5555	1030	100	543	573	244	42	400	400	424	195	45	40	17	0	8689	8133	3171	38	1584	1584	1746	893	51	89	85	0	0.000	0.000	0.000	0.000	0.000	0.000	0.000	0.000	0.000	0.000	0.000	0.000	0.000	0.000	0.020	0.026	0.035	0.033	3.984	0.023	0.133	316	2384	100	143	7105	7248	173	6549	6722	Error	Error	-5.635	143	7105	173	6549	181073	2569919	0.764	7.152	0	0	0
1	7	4	"A21"	"A21"	5855	1025	100	497	512	233	45	406	406	429	200	46	34	11	0	5954	5507	3415	62	1584	1584	1845	1013	54	64	61	0	0.000	0.000	0.000	0.000	0.000	0.000	0.000	0.000	0.000	0.000	0.000	0.000	0.000	0.000	0.021	0.027	0.051	0.081	8.385	0.024	0.098	316	2384	100	91	4370	4461	106	3923	4029	Error	Error	-5.586	91	4370	106	3923	161868	1740303	0.415	3.615	0	0	0
1	8	4	"A21"	"A21"	6160	1025	100	501	528	225	42	393	393	415	187	45	36	11	0	6586	6532	2420	37	1566	1566	1833	984	53	91	88	0	0.000	0.000	0.000	0.000	0.000	0.000	0.000	0.000	0.000	0.000	0.000	0.000	0.000	0.000	0.022	0.027	0.040	0.036	3.578	0.026	0.118	316	2384	100	108	5020	5128	135	4966	5101	Error	Error	-5.539	108	5020	135	4966	166928	2063992	0.604	4.775	0	0	0
1	9	4	"A21"	"A21"	6460	1030	100	516	541	228	42	400	400	423	190	44	35	13	0	7319	7267	2193	30	1619	1619	2037	1428	70	97	91	0	0.000	0.000	0.000	0.000	0.000	0.000	0.000	0.000	0.000	0.000	0.000	0.000	0.000	0.000	0.020	0.025	0.037	0.031	3.153	0.022	0.096	316	2384	100	116	5700	5816	141	5648	5789	Error	Error	-5.619	116	5700	141	5648	171006	2296375	0.621	3.662	0	0	0
1	10	4	"A22"	"A22"	6765	1020	100	544	567	235	41	393	393	418	229	54	37	11	0	7886	7259	3034	41	1474	1474	1552	608	39	87	85	0	0.000	0.000	0.000	0.000	0.000	0.000	0.000	0.000	0.000	0.000	0.000	0.000	0.000	0.000	0.024	0.030	0.042	0.038	4.129	0.027	0.088	316	2384	100	151	6412	6563	174	5785	5959	Error	Error	-5.408	151	6412	174	5785	179323	2293739	0.651	9.387	0	0	0
1	11	4	"A22"	"A22"	7060	1020	100	565	574	231	40	392	392	424	265	62	35	6	0	8860	8761	2407	27	1495	1495	1765	1251	70	97	94	0	0.000	0.000	0.000	0.000	0.000	0.000	0.000	0.000	0.000	0.000	0.000	0.000	0.000	0.000	0.023	0.025	0.033	0.027	2.999	0.030	0.109	316	2384	100	173	7365	7538	182	7266	7448	Error	Error	-5.412	173	7365	182	7266	181443	2768466	0.566	5.592	0	0	0
1	12	4	"A22"	"A22"	7360	1020	100	576	600	262	43	391	391	420	224	53	43	14	0	8809	8755	2332	26	1489	1489	1653	930	56	98	96	0	0.000	0.000	0.000	0.000	0.000	0.000	0.000	0.000	0.000	0.000	0.000	0.000	0.000	0.000	0.025	0.029	0.033	0.028	2.877	0.024	0.134	316	2384	100	185	7320	7505	209	7266	7475	Error	Error	-5.306	185	7320	209	7266	189629	2766626	0.804	7.637	0	0	0
1	13	4	"A23"	"A23"	7660	1015	100	475	507	219	43	397	397	418	195	46	31	10	0	7838	6838	3496	51	1475	1475	1586	674	42	79	75	0	0.000	0.000	0.000	0.000	0.000	0.000	0.000	0.000	0.000	0.000	0.000	0.000	0.000	0.000	0.012	0.021	0.033	0.038	6.254	0.018	0.070	316	2384	100	78	6363	6441	110	5363	5473	Error	Error	-6.350	78	6363	110	5363	160098	2160766	0.456	7.792	0	0	0
1	14	4	"A23"	"A23"	7970	1015	100	526	535	235	43	384	384	407	186	45	42	16	0	8419	8085	2705	33	1489	1489	1633	821	50	94	94	0	0.000	0.000	0.000	0.000	0.000	0.000	0.000	0.000	0.000	0.000	0.000	0.000	0.000	0.000	0.020	0.023	0.033	0.029	3.600	0.021	0.106	316	2384	100	142	6930	7072	151	6596	6747	Error	Error	-5.609	142	6930	151	6596	168906	2554737	0.688	7.859	0	0	0
1	15	4	"A23"	"A23"	8265	1015	100	489	508	217	42	391	391	415	197	47	31	10	0	7451	7386	2376	32	1513	1513	1810	1286	71	95	93	0	0.000	0.000	0.000	0.000	0.000	0.000	0.000	0.000	0.000	0.000	0.000	0.000	0.000	0.000	0.017	0.020	0.034	0.030	3.264	0.019	0.074	316	2384	100	98	5938	6036	117	5873	5990	Error	Error	-5.921	98	5938	117	5873	160493	2333855	0.472	4.336	0	0	0
1	16	4	"A24"	"A24"	8560	1010	100	542	551	246	44	396	396	415	190	45	41	16	0	6262	5918	2912	49	1474	1474	1503	353	23	91	84	0	0.000	0.000	0.000	0.000	0.000	0.000	0.000	0.000	0.000	0.000	0.000	0.000	0.000	0.000	0.030	0.035	0.051	0.053	4.224	0.025	0.082	316	2384	100	146	4788	4934	155	4444	4599	Error	Error	-5.035	146	4788	155	4444	174111	1869998	0.716	12.507	0	0	0
1	17	4	"A24"	"A24"	8870	1010	100	535	576	256	44	387	387	418	223	53	39	14	0	8464	8401	2574	30	1491	1491	1579	612	38	96	94	0	0.000	0.000	0.000	0.000	0.000	0.000	0.000	0.000	0.000	0.000	0.000	0.000	0.000	0.000	0.021	0.027	0.034	0.031	3.411	0.024	0.127	316	2384	100	148	6973	7121	189	6910	7099	Error	Error	-5.558	148	6973	189	6910	182052	2654607	0.709	11.147	0	0	0
1	18	4	"A24"	"A24"	9170	1005	100	559	549	204	37	395	395	430	378	87	12	0	0	6732	6606	2329	35	1501	1501	1565	544	34	93	92	0	0.000	0.000	0.000	0.000	0.000	0.000	0.000	0.000	0.000	0.000	0.000	0.000	0.000	0.000	0.031	0.030	0.045	0.043	3.484	0.040	0.044	316	2384	100	164	5231	5395	154	5105	5259	Error	Error	-4.995	164	5231	154	5105	173502	2087343	0.315	9.267	0	0	0
1	1	5	"A25"	"A25"	4065	1335	100	472	508	206	40	428	428	458	261	56	17	2	0	5139	4623	2237	48	1603	1603	1748	913	52	68	64	0	0.000	0.000	0.000	0.000	0.000	0.000	0.000	0.000	0.000	0.000	0.000	0.000	0.000	0.000	0.012	0.026	0.055	0.067	5.863	0.057	0.137	316	2372	100	44	3536	3580	80	3020	3100	Error	Error	-6.328	44	3536	80	3020	160472	1460730	0.192	3.149	0	0	0
1	2	5	"A25"	"A25"	4370	1335	100	470	501	218	43	411	411	435	208	47	25	7	0	5128	4970	1724	34	1587	1587	1679	600	35	87	84	0	0.000	0.000	0.000	0.000	0.000	0.000	0.000	0.000	0.000	0.000	0.000	0.000	0.000	0.000	0.017	0.027	0.053	0.052	3.746	0.030	0.055	316	2384	100	59	3541	3600	90	3383	3473	Error	Error	-5.907	59	3541	90	3383	158412	1570604	0.317	5.485	0	0	0
1	3	5	"A25"	"A25"	4660	1330	100	487	497	210	42	410	410	435	203	46	24	6	0	5080	4680	2052	43	1619	1619	1879	907	48	75	71	0	0.000	0.000	0.000	0.000	0.000	0.000	0.000	0.000	0.000	0.000	0.000	0.000	0.000	0.000	0.022	0.028	0.050	0.055	5.350	0.024	0.045	316	2384	100	77	3461	3538	87	3061	3148	Error	Error	-5.490	77	3461	87	3061	156913	1478751	0.305	3.088	0	0	0
1	4	5	"A26"	"A26"	4965	1335	100	504	520	215	41	412	412	434	198	45	29	7	0	5380	5416	2091	38	1667	1667	1923	1044	54	87	81	0	0.000	0.000	0.000	0.000	0.000	0.000	0.000	0.000	0.000	0.000	0.000	0.000	0.000	0.000	0.025	0.029	0.046	0.049	4.423	0.019	0.039	316	2384	100	92	3713	3805	108	3749	3857	Error	Error	-5.335	92	3713	108	3749	164327	1711561	0.434	3.346	0	0	0
1	5	5	"A26"	"A26"	5265	1340	100	504	518	212	40	416	416	440	200	45	29	7	0	6852	7880	3905	49	1895	1895	2430	1669	68	95	66	0	0.000	0.000	0.000	0.000	0.000	0.000	0.000	0.000	0.000	0.000	0.000	0.000	0.000	0.000	0.018	0.017	0.028	0.029	3.307	0.015	0.061	316	2384	100	88	4957	5045	102	5985	6087	Error	Error	-5.816	88	4957	102	5985	163807	2490137	0.390	3.265	0	0	0
1	6	5	"A26"	"A26"	5580	1335	100	512	519	215	41	414	414	436	203	46	27	8	0	5685	6142	2303	37	1787	1787	2242	1331	59	93	75	0	0.000	0.000	0.000	0.000	0.000	0.000	0.000	0.000	0.000	0.000	0.000	0.000	0.000	0.000	0.025	0.024	0.043	0.040	2.659	0.020	0.045	316	2384	100	98	3898	3996	105	4355	4460	Error	Error	-5.314	98	3898	105	4355	164097	1940878	0.409	2.930	0	0	0
1	7	5	"A27"	"A27"	5865	1330	100	475	491	201	40	419	419	454	669	147	0	0	0	5177	4808	2625	54	1648	1648	1949	1634	83	64	52	0	0.000	0.000	0.000	0.000	0.000	0.000	0.000	0.000	0.000	0.000	0.000	0.000	0.000	0.000	0.016	0.023	0.049	0.057	5.155	0.021	0.050	316	2384	100	56	3529	3585	72	3160	3232	Error	Error	-5.978	56	3529	72	3160	155232	1519310	0.055	1.750	0	0	0
1	8	5	"A27"	"A27"	6175	1330	100	475	509	216	42	397	397	419	188	44	31	10	0	6104	6027	2081	34	1586	1586	1750	765	43	93	89	0	0.000	0.000	0.000	0.000	0.000	0.000	0.000	0.000	0.000	0.000	0.000	0.000	0.000	0.000	0.017	0.025	0.040	0.037	4.089	0.016	0.033	316	2384	100	78	4518	4596	112	4441	4553	Error	Error	-5.856	78	4518	112	4441	160979	1904672	0.479	5.591	0	0	0
1	9	5	"A27"	"A27"	6475	1330	100	492	499	212	42	393	393	418	188	44	31	10	0	6154	6295	2134	33	1662	1662	2009	1063	52	93	89	0	0.000	0.000	0.000	0.000	0.000	0.000	0.000	0.000	0.000	0.000	0.000	0.000	0.000	0.000	0.022	0.023	0.037	0.034	3.221	0.015	0.032	316	2384	100	99	4492	4591	106	4633	4739	Error	Error	-5.504	99	4492	106	4633	157661	1989361	0.431	4.032	0	0	0
1	10	5	"A28"	"A28"	6765	1325	100	481	514	207	40	408	408	426	196	46	29	8	0	5690	5346	2363	44	1520	1520	1770	1075	60	78	72	0	0.000	0.000	0.000	0.000	0.000	0.000	0.000	0.000	0.000	0.000	0.000	0.000	0.000	0.000	0.018	0.028	0.048	0.041	4.834	0.025	0.077	316	2384	100	73	4170	4243	106	3826	3932	Error	Error	-5.836	73	4170	106	3826	162313	1689238	0.449	3.327	0	0	0
1	11	5	"A28"	"A28"	7080	1330	100	491	526	231	43	411	411	443	358	80	12	1	0	6146	6182	1633	26	1658	1658	2324	1962	84	93	67	0	0.000	0.000	0.000	0.000	0.000	0.000	0.000	0.000	0.000	0.000	0.000	0.000	0.000	0.000	0.018	0.025	0.042	0.034	3.117	0.040	0.147	316	2384	100	80	4488	4568	115	4524	4639	Error	Error	-5.810	80	4488	115	4524	166128	1953470	0.232	1.966	0	0	0
1	12	5	"A28"	"A28"	7370	1325	100	474	494	195	39	404	404	426	194	45	26	6	0	6971	6468	2309	35	1700	1700	2417	1765	73	84	76	0	0.000	0.000	0.000	0.000	0.000	0.000	0.000	0.000	0.000	0.000	0.000	0.000	0.000	0.000	0.013	0.019	0.034	0.032	4.117	0.019	0.058	316	2384	100	70	5271	5341	90	4768	4858	Error	Error	-6.235	70	5271	90	4768	155998	2043848	0.351	2.295	0	0	0
1	13	5	"A29"	"A29"	7665	1320	100	445	483	217	44	402	402	429	330	76	13	0	0	5089	4799	1859	38	1529	1529	1664	719	43	86	77	0	0.000	0.000	0.000	0.000	0.000	0.000	0.000	0.000	0.000	0.000	0.000	0.000	0.000	0.000	0.012	0.025	0.044	0.042	4.296	0.096	0.069	316	2384	100	43	3560	3603	81	3270	3351	Error	Error	-6.371	43	3560	81	3270	152627	1516434	0.164	4.360	0	0	0
1	14	5	"A29"	"A29"	7960	1320	100	452	463	185	39	388	388	417	190	45	25	6	0	5624	5029	2339	46	1611	1611	1982	1087	54	73	69	0	0.000	0.000	0.000	0.000	0.000	0.000	0.000	0.000	0.000	0.000	0.000	0.000	0.000	0.000	0.016	0.022	0.045	0.055	4.886	0.020	0.048	316	2384	100	64	4013	4077	75	3418	3493	Error	Error	-5.970	64	4013	75	3418	146361	1589131	0.242	2.803	0	0	0
1	15	5	"A29"	"A29"	8275	1320	100	479	494	184	37	386	386	410	192	46	29	6	0	6815	6639	2054	30	1558	1558	1873	1211	64	93	91	0	0.000	0.000	0.000	0.000	0.000	0.000	0.000	0.000	0.000	0.000	0.000	0.000	0.000	0.000	0.018	0.021	0.033	0.029	3.542	0.017	0.054	316	2384	100	93	5257	5350	108	5081	5189	Error	Error	-5.821	93	5257	108	5081	155975	2097804	0.438	3.936	0	0	0
1	16	5	"A30"	"A30"	8565	1315	100	517	548	214	39	393	393	426	341	80	18	2	0	7986	8190	3444	42	1520	1520	1602	614	38	97	93	0	0.000	0.000	0.000	0.000	0.000	0.000	0.000	0.000	0.000	0.000	0.000	0.000	0.000	0.000	0.019	0.023	0.031	0.028	3.309	0.018	0.020	316	2384	100	124	6466	6590	155	6670	6825	Error	Error	-5.704	124	6466	155	6670	173125	2588045	0.358	10.730	0	0	0
1	17	5	"A30"	"A30"	8870	1315	100	527	539	216	40	400	400	425	212	49	34	8	0	8154	8270	2997	36	1545	1545	1829	1173	64	93	92	0	0.000	0.000	0.000	0.000	0.000	0.000	0.000	0.000	0.000	0.000	0.000	0.000	0.000	0.000	0.019	0.021	0.031	0.026	3.385	0.020	0.112	316	2384	100	127	6609	6736	139	6725	6864	Error	Error	-5.702	127	6609	139	6725	170252	2613469	0.538	5.491	0	0	0
1	18	5	"A30"	"A30"	9165	1315	100	531	540	209	38	396	396	421	197	46	37	11	0	7826	7968	3734	46	1529	1529	1739	1004	57	93	91	0	0.000	0.000	0.000	0.000	0.000	0.000	0.000	0.000	0.000	0.000	0.000	0.000	0.000	0.000	0.021	0.022	0.033	0.030	3.277	0.018	0.090	316	2384	100	135	6297	6432	144	6439	6583	Error	Error	-5.544	135	6297	144	6439	170701	2517765	0.604	6.204	0	0	0
1	1	6	"A31"	"A31"	4060	1635	100	535	562	229	40	445	445	472	218	46	30	11	0	10274	9098	5772	63	1799	1799	2434	2253	92	67	60	0	0.000	0.000	0.000	0.000	0.000	0.000	0.000	0.000	0.000	0.000	0.000	0.000	0.000	0.000	0.011	0.016	0.025	0.032	6.288	0.014	0.108	316	2352	100	90	8475	8565	117	7299	7416	Error	Error	-6.557	90	8475	117	7299	177697	2874843	0.413	2.958	0	0	0
1	2	6	"A31"	"A31"	4370	1630	100	554	594	245	41	417	417	446	222	49	36	14	0	11271	10293	4001	38	1794	1794	2310	1747	75	87	81	0	0.000	0.000	0.000	0.000	0.000	0.000	0.000	0.000	0.000	0.000	0.000	0.000	0.000	0.000	0.014	0.021	0.025	0.023	3.264	0.020	0.128	316	2384	100	137	9477	9614	177	8499	8676	Error	Error	-6.112	137	9477	177	8499	187566	3252609	0.667	4.570	0	0	0
1	3	6	"A31"	"A31"	4660	1630	100	526	548	216	39	419	419	450	205	45	33	10	0	10476	9598	3998	41	1768	1768	2502	2123	84	84	77	0	0.000	0.000	0.000	0.000	0.000	0.000	0.000	0.000	0.000	0.000	0.000	0.000	0.000	0.000	0.012	0.016	0.024	0.024	3.695	0.015	0.090	316	2384	100	107	8708	8815	129	7830	7959	Error	Error	-6.347	107	8708	129	7830	173010	3032890	0.478	3.342	0	0	0
1	4	6	"A32"	"A32"	4970	1635	100	529	564	218	38	405	405	433	210	48	35	11	0	7782	7543	3074	40	1642	1642	1820	826	45	91	86	0	0.000	0.000	0.000	0.000	0.000	0.000	0.000	0.000	0.000	0.000	0.000	0.000	0.000	0.000	0.020	0.027	0.033	0.031	3.788	0.021	0.097	316	2384	100	124	6140	6264	159	5901	6060	Error	Error	-5.630	124	6140	159	5901	178119	2383669	0.624	6.929	0	0	0
1	5	6	"A32"	"A32"	5280	1640	100	534	550	221	40	420	420	443	219	49	32	8	0	8544	8670	1940	22	1706	1706	2084	1309	62	98	98	0	0.000	0.000	0.000	0.000	0.000	0.000	0.000	0.000	0.000	0.000	0.000	0.000	0.000	0.000	0.017	0.019	0.031	0.025	2.962	0.018	0.084	316	2384	100	114	6838	6952	130	6964	7094	Error	Error	-5.906	114	6838	130	6964	173784	2739671	0.489	5.031	0	0	0
1	6	6	"A32"	"A32"	5585	1635	100	519	533	199	37	402	402	426	194	45	35	10	0	6977	6826	1793	26	1672	1672	1927	1063	55	96	92	0	0.000	0.000	0.000	0.000	0.000	0.000	0.000	0.000	0.000	0.000	0.000	0.000	0.000	0.000	0.022	0.025	0.036	0.031	3.054	0.020	0.064	316	2384	100	117	5305	5422	131	5154	5285	Error	Error	-5.503	117	5305	131	5154	168277	2157057	0.552	4.609	0	0	0
1	7	6	"A33"	"A33"	5870	1630	100	485	523	231	44	394	394	440	568	129	2	0	0	7258	6608	4061	61	1485	1485	1686	1770	104	65	59	0	0.000	0.000	0.000	0.000	0.000	0.000	0.000	0.000	0.000	0.000	0.000	0.000	0.000	0.000	0.016	0.025	0.041	0.046	5.036	0.018	0.072	316	2384	100	91	5773	5864	129	5123	5252	Error	Error	-5.987	91	5773	129	5123	165390	2088015	0.146	2.781	0	0	0
1	8	6	"A33"	"A33"	6170	1630	100	516	526	215	40	384	384	409	215	52	34	9	0	9262	8991	3156	35	1483	1483	1572	693	44	94	93	0	0.000	0.000	0.000	0.000	0.000	0.000	0.000	0.000	0.000	0.000	0.000	0.000	0.000	0.000	0.017	0.019	0.028	0.024	3.500	0.017	0.067	316	2384	100	132	7779	7911	142	7508	7650	Error	Error	-5.881	132	7779	142	7508	166224	2841085	0.544	10.706	0	0	0
1	9	6	"A33"	"A33"	6485	1630	100	540	567	286	50	386	386	411	192	46	43	18	0	9094	8683	3406	39	1466	1466	1582	806	50	93	91	0	0.000	0.000	0.000	0.000	0.000	0.000	0.000	0.000	0.000	0.000	0.000	0.000	0.000	0.000	0.020	0.025	0.032	0.031	4.299	0.020	0.101	316	2384	100	154	7628	7782	181	7217	7398	Error	Error	-5.630	154	7628	181	7217	179156	2743851	0.813	8.810	0	0	0
1	10	6	"A34"	"A34"	6775	1625	100	478	505	220	43	385	385	409	190	46	34	12	0	6687	6541	3527	53	1446	1446	1511	536	35	82	79	0	0.000	0.000	0.000	0.000	0.000	0.000	0.000	0.000	0.000	0.000	0.000	0.000	0.000	0.000	0.018	0.024	0.038	0.043	4.515	0.019	0.073	316	2384	100	93	5241	5334	120	5095	5215	Error	Error	-5.816	93	5241	120	5095	159639	2066833	0.505	9.384	0	0	0
1	11	6	"A34"	"A34"	7075	1620	100	554	562	228	40	388	388	411	190	46	46	17	0	8166	8300	3162	38	1506	1506	1757	1256	71	92	90	0	0.000	0.000	0.000	0.000	0.000	0.000	0.000	0.000	0.000	0.000	0.000	0.000	0.000	0.000	0.025	0.026	0.035	0.033	2.992	0.023	0.161	316	2384	100	166	6660	6826	174	6794	6968	Error	Error	-5.326	166	6660	174	6794	177691	2622670	0.795	5.209	0	0	0
1	12	6	"A34"	"A34"	7375	1620	100	534	551	232	42	378	378	406	201	49	41	16	0	8132	8760	3902	44	1475	1475	1631	957	58	92	90	0	0.000	0.000	0.000	0.000	0.000	0.000	0.000	0.000	0.000	0.000	0.000	0.000	0.000	0.000	0.023	0.024	0.029	0.026	3.538	0.020	0.134	316	2384	100	156	6657	6813	173	7285	7458	Error	Error	-5.415	156	6657	173	7285	174081	2768125	0.721	7.449	0	0	0
1	13	6	"A35"	"A35"	7670	1615	100	526	570	338	59	399	399	432	258	59	28	6	0	9235	9072	5360	59	1586	1586	2201	2371	107	76	70	0	0.000	0.000	0.000	0.000	0.000	0.000	0.000	0.000	0.000	0.000	0.000	0.000	0.000	0.000	0.017	0.023	0.029	0.030	4.319	0.023	0.131	316	2384	100	127	7649	7776	171	7486	7657	Error	Error	-5.912	127	7649	171	7486	180149	2866894	0.535	2.898	0	0	0
1	14	6	"A35"	"A35"	7975	1615	100	594	611	242	39	395	395	425	210	49	47	20	0	13021	13318	6074	45	1652	1652	2673	2803	104	88	87	0	0.000	0.000	0.000	0.000	0.000	0.000	0.000	0.000	0.000	0.000	0.000	0.000	0.000	0.000	0.018	0.019	0.022	0.021	3.138	0.017	0.184	316	2384	100	199	11369	11568	216	11666	11882	Error	Error	-5.836	199	11369	216	11666	193154	4208570	0.886	3.798	0	0	0
1	15	6	"A35"	"A35"	8265	1620	100	564	594	239	40	417	417	436	208	47	40	17	0	11962	12674	5822	45	1736	1736	3194	3784	118	90	69	0	0.000	0.000	0.000	0.000	0.000	0.000	0.000	0.000	0.000	0.000	0.000	0.000	0.000	0.000	0.014	0.016	0.020	0.018	2.633	0.017	0.212	316	2384	100	147	10226	10373	177	10938	11115	Error	Error	-6.120	147	10226	177	10938	187830	4004930	0.760	2.505	0	0	0
1	16	6	"A36"	"A36"	8570	1610	100	558	569	226	39	387	387	410	189	46	46	20	0	10069	10528	5633	53	1535	1535	1702	1096	64	88	84	0	0.000	0.000	0.000	0.000	0.000	0.000	0.000	0.000	0.000	0.000	0.000	0.000	0.000	0.000	0.020	0.020	0.028	0.028	3.482	0.016	0.148	316	2384	100	171	8534	8705	182	8993	9175	Error	Error	-5.641	171	8534	182	8993	179788	3326980	0.841	8.053	0	0	0
1	17	6	"A36"	"A36"	8875	1610	100	529	553	246	44	416	416	440	200	45	35	11	0	7593	7290	2047	28	1625	1625	1875	1023	54	95	90	0	0.000	0.000	0.000	0.000	0.000	0.000	0.000	0.000	0.000	0.000	0.000	0.000	0.000	0.000	0.019	0.024	0.037	0.035	2.845	0.020	0.060	316	2384	100	113	5968	6081	137	5665	5802	Error	Error	-5.723	113	5968	137	5665	174648	2303681	0.565	5.293	0	0	0
1	18	6	"A36"	"A36"	9170	1610	100	518	536	214	39	425	425	445	239	53	24	6	0	6416	6454	2025	31	1657	1657	2056	1132	55	96	88	0	0.000	0.000	0.000	0.000	0.000	0.000	0.000	0.000	0.000	0.000	0.000	0.000	0.000	0.000	0.020	0.023	0.041	0.036	2.861	0.019	0.049	316	2384	100	93	4759	4852	111	4797	4908	Error	Error	-5.677	93	4759	111	4797	169334	2039416	0.381	3.885	0	0	0
1	1	7	"A37"	"A37"	4065	1950	100	611	635	324	51	444	444	486	236	48	40	12	0	9589	9832	5737	58	1889	1889	2482	2159	86	76	69	0	0.000	0.000	0.000	0.000	0.000	0.000	0.000	0.000	0.000	0.000	0.000	0.000	0.000	0.000	0.022	0.024	0.032	0.035	3.460	0.019	0.114	316	2372	100	167	7700	7867	191	7943	8134	Error	Error	-5.527	167	7700	191	7943	200706	3106789	0.631	3.404	0	0	0
1	2	7	"A37"	"A37"	4375	1940	100	572	614	240	39	422	422	448	214	47	40	15	0	12072	12411	4931	39	2046	2046	2657	2404	90	93	88	0	0.000	0.000	0.000	0.000	0.000	0.000	0.000	0.000	0.000	0.000	0.000	0.000	0.000	0.000	0.015	0.019	0.021	0.020	2.983	0.016	0.141	316	2384	100	150	10026	10176	192	10365	10557	Error	Error	-6.063	150	10026	192	10365	193867	3922015	0.776	4.057	0	0	0
1	3	7	"A37"	"A37"	4675	1940	100	601	629	229	36	451	451	479	220	45	40	13	0	10269	10535	2311	21	2685	2685	4449	4964	111	94	17	0	0.000	0.000	0.000	0.000	0.000	0.000	0.000	0.000	0.000	0.000	0.000	0.000	0.000	0.000	0.020	0.023	0.031	0.027	2.531	0.016	0.156	316	2384	100	150	7584	7734	178	7850	8028	Error	Error	-5.660	150	7584	178	7850	198696	3328931	0.682	1.226	0	0	0
1	4	7	"A38"	"A38"	4975	1935	100	651	679	290	42	420	420	441	200	45	53	30	0	21791	18901	10403	55	1638	1638	2248	2184	97	80	78	0	0.000	0.000	0.000	0.000	0.000	0.000	0.000	0.000	0.000	0.000	0.000	0.000	0.000	0.000	0.011	0.015	0.018	0.017	3.698	0.014	0.282	316	2384	100	231	20153	20384	259	17263	17522	Error	Error	-6.447	231	20153	259	17263	214719	5972774	1.190	7.625	0	0	0
1	5	7	"A38"	"A38"	5280	1935	100	648	670	261	38	415	415	436	203	46	53	27	0	20995	20174	7544	37	1685	1685	2436	2581	105	93	90	0	0.000	0.000	0.000	0.000	0.000	0.000	0.000	0.000	0.000	0.000	0.000	0.000	0.000	0.000	0.012	0.014	0.016	0.013	2.638	0.013	0.231	316	2384	100	233	19310	19543	255	18489	18744	Error	Error	-6.373	233	19310	255	18489	211683	6375003	1.153	6.873	0	0	0
1	6	7	"A38"	"A38"	5580	1935	100	676	705	272	38	394	394	422	201	47	65	32	0	22264	21488	7749	36	1685	1685	2270	2152	94	95	92	0	0.000	0.000	0.000	0.000	0.000	0.000	0.000	0.000	0.000	0.000	0.000	0.000	0.000	0.000	0.014	0.016	0.016	0.015	2.473	0.015	0.319	316	2384	100	282	20579	20861	311	19803	20114	Error	Error	-6.189	282	20579	311	19803	222868	6790295	1.408	8.930	0	0	0
1	7	7	"A39"	"A39"	5865	1930	100	526	568	251	44	383	383	406	184	45	44	21	0	9257	11069	8764	79	1524	1524	1915	2225	116	69	61	0	0.000	0.000	0.000	0.000	0.000	0.000	0.000	0.000	0.000	0.000	0.000	0.000	0.000	0.000	0.018	0.019	0.025	0.033	5.479	0.014	0.205	316	2384	100	143	7733	7876	185	9545	9730	Error	Error	-5.757	143	7733	185	9545	179587	3497894	0.880	4.114	0	0	0
1	8	7	"A39"	"A39"	6175	1930	100	616	641	245	38	383	383	421	544	129	12	0	0	16126	16968	7656	45	1543	1543	1935	2016	104	93	90	0	0.000	0.000	0.000	0.000	0.000	0.000	0.000	0.000	0.000	0.000	0.000	0.000	0.000	0.000	0.016	0.017	0.019	0.016	2.886	0.015	0.268	316	2384	100	233	14583	14816	258	15425	15683	Error	Error	-5.968	233	14583	258	15425	202598	5361845	0.404	7.457	0	0	0
1	9	7	"A39"	"A39"	6475	1930	100	572	609	253	41	391	391	422	229	54	43	16	0	15498	16075	7219	44	1559	1559	2317	3041	131	93	88	0	0.000	0.000	0.000	0.000	0.000	0.000	0.000	0.000	0.000	0.000	0.000	0.000	0.000	0.000	0.013	0.015	0.016	0.016	3.219	0.013	0.215	316	2384	100	181	13939	14120	218	14516	14734	Error	Error	-6.267	181	13939	218	14516	192571	5079651	0.817	4.524	0	0	0
1	10	7	"A40"	"A40"	6775	1935	100	592	608	270	44	379	379	400	194	48	52	27	0	16397	17422	10950	62	1495	1495	1556	501	32	97	95	0	0.000	0.000	0.000	0.000	0.000	0.000	0.000	0.000	0.000	0.000	0.000	0.000	0.000	0.000	0.014	0.014	0.018	0.017	3.153	0.013	0.232	316	2384	100	213	14902	15115	229	15927	16156	Error	Error	-6.129	213	14902	229	15927	192260	5505348	1.072	31.669	0	0	0
1	11	7	"A40"	"A40"	7090	1935	100	620	677	301	44	386	386	410	193	47	57	32	0	21729	22198	11649	52	1587	1587	1994	1933	96	97	91	0	0.000	0.000	0.000	0.000	0.000	0.000	0.000	0.000	0.000	0.000	0.000	0.000	0.000	0.000	0.012	0.014	0.015	0.014	2.799	0.013	0.286	316	2384	100	234	20142	20376	291	20611	20902	Error	Error	-6.428	234	20142	291	20611	214075	7014598	1.383	10.452	0	0	0
1	12	7	"A40"	"A40"	7390	1930	100	578	630	272	43	393	393	414	198	47	47	23	0	14929	18132	10622	58	1560	1560	1780	1205	67	95	94	0	0.000	0.000	0.000	0.000	0.000	0.000	0.000	0.000	0.000	0.000	0.000	0.000	0.000	0.000	0.014	0.014	0.015	0.014	3.032	0.013	0.223	316	2384	100	185	13369	13554	237	16572	16809	Error	Error	-6.175	185	13369	237	16572	199038	5729840	1.091	13.570	0	0	0
1	13	7	"A41"	"A41"	7670	1920	100	506	537	240	44	395	395	441	581	131	5	0	0	11004	10423	6459	61	1660	1660	2666	3837	143	68	60	0	0.000	0.000	0.000	0.000	0.000	0.000	0.000	0.000	0.000	0.000	0.000	0.000	0.000	0.000	0.012	0.016	0.025	0.026	5.575	0.021	0.101	316	2384	100	111	9344	9455	142	8763	8905	Error	Error	-6.395	111	9344	142	8763	169544	3293611	0.165	2.022	0	0	0
1	14	7	"A41"	"A41"	7975	1925	100	568	607	257	42	409	409	438	220	50	38	17	0	14175	14902	6914	46	1678	1678	3122	3946	126	88	81	0	0.000	0.000	0.000	0.000	0.000	0.000	0.000	0.000	0.000	0.000	0.000	0.000	0.000	0.000	0.013	0.015	0.018	0.016	3.510	0.015	0.199	316	2384	100	159	12497	12656	198	13224	13422	Error	Error	-6.296	159	12497	198	13224	191759	4709058	0.768	2.985	0	0	0
1	15	7	"A41"	"A41"	8280	1920	100	600	636	250	39	409	409	545	2338	428	0	0	0	17048	17576	7663	43	1808	1808	3598	5026	139	89	82	0	0.000	0.000	0.000	0.000	0.000	0.000	0.000	0.000	0.000	0.000	0.000	0.000	0.000	0.000	0.013	0.014	0.017	0.016	3.258	0.014	0.232	316	2384	100	191	15240	15431	227	15768	15995	Error	Error	-6.318	191	15240	227	15768	200910	5553873	0.039	2.781	0	0	0
1	16	7	"A42"	"A42"	8575	1915	100	611	655	296	45	382	382	415	417	100	28	5	0	18365	19362	14045	72	1490	1490	1665	1298	77	81	77	0	0.000	0.000	0.000	0.000	0.000	0.000	0.000	0.000	0.000	0.000	0.000	0.000	0.000	0.000	0.014	0.015	0.017	0.022	4.347	0.015	0.085	316	2384	100	229	16875	17104	273	17872	18145	Error	Error	-6.203	229	16875	273	17872	207027	6118501	0.576	13.634	0	0	0
1	17	7	"A42"	"A42"	8880	1920	100	690	718	289	40	393	393	421	191	45	65	39	0	22817	21148	10372	49	1501	1501	1642	945	57	97	95	0	0.000	0.000	0.000	0.000	0.000	0.000	0.000	0.000	0.000	0.000	0.000	0.000	0.000	0.000	0.014	0.017	0.017	0.017	2.629	0.015	0.335	316	2384	100	297	21316	21613	325	19647	19972	Error	Error	-6.165	297	21316	325	19647	226950	6682900	1.555	20.641	0	0	0
1	18	7	"A42"	"A42"	9165	1925	100	662	702	319	45	407	407	451	699	154	12	0	0	24537	21627	11635	53	1501	1501	1716	1326	77	97	93	0	0.000	0.000	0.000	0.000	0.000	0.000	0.000	0.000	0.000	0.000	0.000	0.000	0.000	0.000	0.011	0.015	0.016	0.014	2.710	0.014	0.314	316	2384	100	255	23036	23291	295	20126	20421	Error	Error	-6.497	255	23036	295	20126	221921	6834116	0.359	15.016	0	0	0
1	1	8	"A43"	"A43"	4070	2240	100	690	696	293	42	451	451	473	208	43	53	23	0	17964	15703	9116	58	1763	1763	2270	2676	117	78	72	0	0.000	0.000	0.000	0.000	0.000	0.000	0.000	0.000	0.000	0.000	0.000	0.000	0.000	0.000	0.015	0.018	0.021	0.025	3.902	0.016	0.268	316	2384	100	239	16201	16440	245	13940	14185	Error	Error	-6.083	239	16201	245	13940	219977	4962076	1.072	5.020	0	0	0
1	2	8	"A43"	"A43"	4370	2245	100	780	792	280	35	421	421	447	209	46	67	42	0	22647	22666	6789	29	1748	1748	2163	2028	93	98	97	0	0.000	0.000	0.000	0.000	0.000	0.000	0.000	0.000	0.000	0.000	0.000	0.000	0.000	0.000	0.017	0.018	0.019	0.016	2.443	0.017	0.353	316	2384	100	359	20899	21258	371	20918	21289	Error	Error	-5.863	359	20899	371	20918	250321	7162591	1.651	10.110	0	0	0
1	3	8	"A43"	"A43"	4665	2240	100	783	806	278	34	423	423	462	289	62	62	21	0	24538	24204	5990	24	1771	1771	2599	3051	117	100	98	0	0.000	0.000	0.000	0.000	0.000	0.000	0.000	0.000	0.000	0.000	0.000	0.000	0.000	0.000	0.016	0.017	0.018	0.015	2.315	0.015	0.188	316	2384	100	360	22767	23127	383	22433	22816	Error	Error	-5.983	360	22767	383	22433	254589	7648321	1.190	7.081	0	0	0
1	4	8	"A44"	"A44"	4980	2230	100	707	738	304	41	410	410	433	198	45	64	36	0	25349	21301	10369	48	1598	1598	1754	1084	61	93	86	0	0.000	0.000	0.000	0.000	0.000	0.000	0.000	0.000	0.000	0.000	0.000	0.000	0.000	0.000	0.013	0.017	0.017	0.017	3.097	0.016	0.354	316	2384	100	297	23751	24048	328	19703	20031	Error	Error	-6.321	297	23751	328	19703	233182	6731143	1.540	18.032	0	0	0
1	5	8	"A44"	"A44"	5280	2225	100	687	700	252	36	401	401	435	208	47	61	30	0	18185	17688	6753	38	1697	1697	2396	3503	146	90	89	0	0.000	0.000	0.000	0.000	0.000	0.000	0.000	0.000	0.000	0.000	0.000	0.000	0.000	0.000	0.017	0.019	0.020	0.019	2.418	0.016	0.313	316	2384	100	286	16488	16774	299	15991	16290	Error	Error	-5.849	286	16488	299	15991	221205	5589289	1.274	4.365	0	0	0
1	6	8	"A44"	"A44"	5580	2225	100	642	667	265	39	404	404	431	208	48	54	26	0	16196	17304	7648	44	1717	1717	2069	1678	81	95	94	0	0.000	0.000	0.000	0.000	0.000	0.000	0.000	0.000	0.000	0.000	0.000	0.000	0.000	0.000	0.016	0.017	0.019	0.017	2.789	0.016	0.251	316	2384	100	238	14479	14717	263	15587	15850	Error	Error	-5.927	238	14479	263	15587	210834	5467961	1.135	9.079	0	0	0
1	7	8	"A45"	"A45"	5870	2225	100	579	584	255	43	395	395	423	202	47	47	18	0	14552	15349	11327	73	1644	1644	2290	3210	140	68	65	0	0.000	0.000	0.000	0.000	0.000	0.000	0.000	0.000	0.000	0.000	0.000	0.000	0.000	0.000	0.014	0.014	0.019	0.024	4.994	0.014	0.277	316	2384	100	184	12908	13092	189	13705	13894	Error	Error	-6.132	184	12908	189	13705	184584	4850336	0.797	4.068	0	0	0
1	8	8	"A45"	"A45"	6185	2225	100	625	660	256	38	390	390	415	195	46	57	29	0	18115	19129	9070	47	1652	1652	1935	1481	76	95	94	0	0.000	0.000	0.000	0.000	0.000	0.000	0.000	0.000	0.000	0.000	0.000	0.000	0.000	0.000	0.014	0.015	0.017	0.015	3.051	0.014	0.287	316	2384	100	235	16463	16698	270	17477	17747	Error	Error	-6.130	235	16463	270	17477	208576	6044835	1.256	11.610	0	0	0
1	9	8	"A45"	"A45"	6480	2225	100	610	612	235	38	385	385	412	195	47	53	22	0	15862	17450	7535	43	1706	1706	2321	2835	122	96	94	0	0.000	0.000	0.000	0.000	0.000	0.000	0.000	0.000	0.000	0.000	0.000	0.000	0.000	0.000	0.016	0.014	0.017	0.014	2.854	0.013	0.244	316	2384	100	225	14156	14381	227	15744	15971	Error	Error	-5.975	225	14156	227	15744	193489	5514085	1.026	5.337	0	0	0
1	10	8	"A47"	"A47"	6775	2225	100	526	568	272	47	394	394	423	225	53	39	12	0	11241	10825	5383	49	1639	1639	2190	2176	99	83	76	0	0.000	0.000	0.000	0.000	0.000	0.000	0.000	0.000	0.000	0.000	0.000	0.000	0.000	0.000	0.014	0.019	0.024	0.022	4.960	0.018	0.122	316	2384	100	132	9602	9734	174	9186	9360	Error	Error	-6.185	132	9602	174	9186	179446	3420742	0.644	3.968	0	0	0
1	11	8	"A47"	"A47"	7085	2225	100	611	623	238	38	400	400	431	353	81	26	3	0	16077	16823	5862	34	1829	1829	2548	2543	99	98	98	0	0.000	0.000	0.000	0.000	0.000	0.000	0.000	0.000	0.000	0.000	0.000	0.000	0.000	0.000	0.015	0.015	0.017	0.015	2.573	0.014	0.174	316	2384	100	211	14248	14459	223	14994	15217	Error	Error	-6.077	211	14248	223	14994	196943	5316194	0.544	5.613	0	0	0
1	12	8	"A47"	"A47"	7390	2225	100	621	646	232	35	397	397	418	194	46	56	24	0	17429	17765	6047	34	1786	1786	2304	1863	80	100	99	0	0.000	0.000	0.000	0.000	0.000	0.000	0.000	0.000	0.000	0.000	0.000	0.000	0.000	0.000	0.014	0.016	0.017	0.015	2.513	0.015	0.227	316	2384	100	224	15643	15867	249	15979	16228	Error	Error	-6.126	224	15643	249	15979	204230	5613743	1.175	8.299	0	0	0
1	13	8	"A48"	"A48"	7685	2220	100	707	729	277	37	379	379	411	217	52	66	34	0	28862	26028	10731	41	1471	1471	1553	579	37	98	96	0	0.000	0.000	0.000	0.000	0.000	0.000	0.000	0.000	0.000	0.000	0.000	0.000	0.000	0.000	0.012	0.014	0.014	0.014	2.708	0.013	0.273	316	2384	100	328	27391	27719	350	24557	24907	Error	Error	-6.384	328	27391	350	24557	230501	8224709	1.465	42.271	0	0	0
1	14	8	"A48"	"A48"	7995	2220	100	777	788	295	37	388	388	415	217	52	75	45	0	29882	27816	8222	29	1541	1541	1791	1275	71	98	95	0	0.000	0.000	0.000	0.000	0.000	0.000	0.000	0.000	0.000	0.000	0.000	0.000	0.000	0.000	0.014	0.015	0.015	0.014	2.279	0.015	0.411	316	2384	100	389	28341	28730	400	26275	26675	Error	Error	-6.187	389	28341	400	26275	249026	8789794	1.719	20.412	0	0	0
1	15	8	"A48"	"A48"	8290	2220	100	748	793	337	42	405	405	435	220	50	69	37	0	30459	27440	9314	33	1657	1657	3077	5336	173	97	91	0	0.000	0.000	0.000	0.000	0.000	0.000	0.000	0.000	0.000	0.000	0.000	0.000	0.000	0.000	0.012	0.015	0.013	0.012	2.590	0.014	0.352	316	2384	100	343	28802	29145	388	25783	26171	Error	Error	-6.392	343	28802	388	25783	250561	8670999	1.627	4.566	0	0	0
1	16	8	"A49"	"A49"	8575	2215	100	694	715	282	39	402	402	428	191	44	62	36	0	20731	18492	8562	46	1591	1591	1694	766	45	94	88	0	0.000	0.000	0.000	0.000	0.000	0.000	0.000	0.000	0.000	0.000	0.000	0.000	0.000	0.000	0.015	0.019	0.020	0.019	3.202	0.018	0.368	316	2384	100	292	19140	19432	313	16901	17214	Error	Error	-6.034	292	19140	313	16901	226024	5843544	1.503	21.930	0	0	0
1	17	8	"A49"	"A49"	8880	2210	100	1112	1285	877	68	427	427	474	258	54	75	57	0	36973	39082	22362	57	1726	1726	3482	6932	199	93	78	22	0.000	0.000	0.000	0.000	0.000	0.000	0.000	0.000	0.000	0.000	0.000	0.000	0.000	0.000	0.019	0.023	0.021	0.020	2.058	0.024	0.633	316	2384	100	685	35247	35932	858	37356	38214	Error	Error	-5.685	685	35247	858	37356	405923	12349791	3.143	5.136	0	0	0
1	18	8	"A49"	"A49"	9185	2210	100	1090	1385	877	63	419	419	450	232	51	78	65	0	47483	42408	22232	52	1605	1605	2239	4164	185	96	93	30	0.000	0.000	0.000	0.000	0.000	0.000	0.000	0.000	0.000	0.000	0.000	0.000	0.000	0.000	0.015	0.024	0.022	0.020	2.207	0.025	0.678	316	2384	100	671	45878	46549	966	40803	41769	Error	Error	-6.095	671	45878	966	40803	437813	13401080	4.030	9.647	0	0	0
1	1	9	"A50"	"A50"	4075	2540	100	574	608	289	47	428	428	449	197	43	42	21	0	6366	11243	9599	85	1641	1641	1845	1111	60	65	61	0	0.000	0.000	0.000	0.000	0.000	0.000	0.000	0.000	0.000	0.000	0.000	0.000	0.000	0.000	0.031	0.019	0.027	0.039	5.458	0.016	0.216	316	2384	100	146	4725	4871	180	9602	9782	Error	Error	-5.016	146	4725	180	9602	192108	3552735	0.807	8.459	0	0	0
1	2	9	"A50"	"A50"	4390	2535	100	676	709	305	43	400	400	428	200	46	59	35	0	23148	19612	10578	53	1620	1620	1679	430	25	100	98	0	0.000	0.000	0.000	0.000	0.000	0.000	0.000	0.000	0.000	0.000	0.000	0.000	0.000	0.000	0.013	0.017	0.019	0.017	2.975	0.015	0.282	316	2384	100	276	21528	21804	309	17992	18301	Error	Error	-6.285	276	21528	309	17992	224156	6197295	1.405	41.705	0	0	0
1	3	9	"A50"	"A50"	4690	2535	100	715	730	285	39	404	404	430	194	45	66	41	0	26956	22782	9737	42	1629	1629	1794	904	50	100	98	0	0.000	0.000	0.000	0.000	0.000	0.000	0.000	0.000	0.000	0.000	0.000	0.000	0.000	0.000	0.012	0.015	0.016	0.014	2.614	0.014	0.294	316	2384	100	311	25327	25638	326	21153	21479	Error	Error	-6.348	311	25327	326	21153	230645	7199266	1.546	23.217	0	0	0
1	4	9	"A51"	"A51"	4990	2530	100	648	654	261	39	405	405	430	211	49	54	23	0	17726	15774	7057	44	1535	1535	1696	869	51	92	86	0	0.000	0.000	0.000	0.000	0.000	0.000	0.000	0.000	0.000	0.000	0.000	0.000	0.000	0.000	0.015	0.017	0.020	0.018	3.466	0.016	0.235	316	2384	100	243	16191	16434	249	14239	14488	Error	Error	-6.058	243	16191	249	14239	206788	4984433	1.062	16.200	0	0	0
1	5	9	"A51"	"A51"	5290	2535	100	620	660	253	38	405	405	431	206	47	52	25	0	17231	16747	5126	30	1690	1690	2198	2123	96	98	96	0	0.000	0.000	0.000	0.000	0.000	0.000	0.000	0.000	0.000	0.000	0.000	0.000	0.000	0.000	0.014	0.017	0.017	0.016	2.748	0.016	0.236	316	2384	100	215	15541	15756	255	15057	15312	Error	Error	-6.176	215	15541	255	15057	208671	5292008	1.112	6.853	0	0	0
1	6	9	"A51"	"A51"	5580	2540	100	565	593	232	39	405	405	431	210	48	39	17	0	12932	12927	5548	42	1695	1695	2165	2026	93	89	85	0	0.000	0.000	0.000	0.000	0.000	0.000	0.000	0.000	0.000	0.000	0.000	0.000	0.000	0.000	0.014	0.017	0.019	0.020	3.476	0.014	0.144	316	2384	100	160	11237	11397	188	11232	11420	Error	Error	-6.134	160	11237	188	11232	187530	4084817	0.771	5.312	0	0	0
1	7	9	"A52"	"A52"	5885	2525	100	669	692	281	40	398	398	417	188	45	62	34	0	9941	9806	4807	49	1678	1678	2135	1775	83	85	80	0	0.000	0.000	0.000	0.000	0.000	0.000	0.000	0.000	0.000	0.000	0.000	0.000	0.000	0.000	0.033	0.036	0.041	0.040	3.037	0.028	0.253	316	2384	100	271	8263	8534	294	8128	8422	Error	Error	-4.930	271	8263	294	8128	218600	3098655	1.463	4.322	0	0	0
1	8	9	"A52"	"A52"	6190	2525	100	703	720	247	34	397	397	418	204	48	67	33	0	10392	11316	4194	37	1740	1740	2305	2021	87	96	93	0	0.000	0.000	0.000	0.000	0.000	0.000	0.000	0.000	0.000	0.000	0.000	0.000	0.000	0.000	0.035	0.034	0.038	0.032	2.464	0.025	0.241	316	2384	100	306	8652	8958	323	9576	9899	Error	Error	-4.821	306	8652	323	9576	227668	3575877	1.480	4.459	0	0	0
1	9	9	"A52"	"A52"	6500	2530	100	694	726	283	38	397	397	427	211	49	62	31	0	10678	11170	4339	38	1724	1724	2225	1861	83	96	93	0	0.000	0.000	0.000	0.000	0.000	0.000	0.000	0.000	0.000	0.000	0.000	0.000	0.000	0.000	0.033	0.035	0.034	0.032	2.921	0.025	0.220	316	2384	100	297	8954	9251	329	9446	9775	Error	Error	-4.914	297	8954	329	9446	229462	3529732	1.417	4.807	0	0	0
1	10	9	"A53"	"A53"	6780	2565	100	543	566	234	41	413	413	443	224	50	34	9	0	9866	9236	4230	45	1762	1762	2564	2664	103	79	73	0	0.000	0.000	0.000	0.000	0.000	0.000	0.000	0.000	0.000	0.000	0.000	0.000	0.000	0.000	0.016	0.020	0.031	0.030	3.741	0.016	0.110	316	2384	100	130	8104	8234	153	7474	7627	Error	Error	-5.962	130	8104	153	7474	178763	2918640	0.549	2.505	0	0	0
1	11	9	"A53"	"A53"	7105	2525	100	509	544	226	41	420	420	448	224	50	31	6	0	9477	9638	3634	37	1849	1849	2997	3042	101	90	72	0	0.000	0.000	0.000	0.000	0.000	0.000	0.000	0.000	0.000	0.000	0.000	0.000	0.000	0.000	0.012	0.016	0.027	0.023	3.700	0.015	0.084	316	2384	100	89	7628	7717	124	7789	7913	Error	Error	-6.421	89	7628	124	7789	171908	3045502	0.429	2.183	0	0	0
1	12	9	"A53"	"A53"	7400	2525	100	537	552	221	40	400	400	422	197	46	37	14	0	9267	9547	2836	29	1736	1736	2632	2743	104	94	84	0	0.000	0.000	0.000	0.000	0.000	0.000	0.000	0.000	0.000	0.000	0.000	0.000	0.000	0.000	0.018	0.019	0.027	0.024	3.035	0.017	0.120	316	2384	100	137	7531	7668	152	7811	7963	Error	Error	-5.781	137	7531	152	7811	174302	3016949	0.660	2.521	0	0	0
1	13	9	"A54"	"A54"	7690	2525	100	526	538	226	42	377	377	410	494	120	6	0	0	8602	9830	5104	51	1511	1511	1785	1270	71	91	87	0	0.000	0.000	0.000	0.000	0.000	0.000	0.000	0.000	0.000	0.000	0.000	0.000	0.000	0.000	0.021	0.019	0.026	0.025	3.457	0.017	0.124	316	2384	100	149	7091	7240	161	8319	8480	Error	Error	-5.573	149	7091	161	8319	170109	3106180	0.259	6.335	0	0	0
1	14	9	"A54"	"A54"	7995	2530	100	592	610	237	38	393	393	417	194	46	51	22	0	9876	11597	4680	40	1594	1594	1982	1549	78	100	98	0	0.000	0.000	0.000	0.000	0.000	0.000	0.000	0.000	0.000	0.000	0.000	0.000	0.000	0.000	0.024	0.022	0.028	0.023	2.815	0.016	0.151	316	2384	100	199	8282	8481	217	10003	10220	Error	Error	-5.379	199	8282	217	10003	192617	3664711	0.995	6.207	0	0	0
1	15	9	"A54"	"A54"	8290	2530	100	688	698	248	35	398	398	423	206	48	61	31	0	14268	14946	4559	30	1596	1596	2105	2187	103	98	97	0	0.000	0.000	0.000	0.000	0.000	0.000	0.000	0.000	0.000	0.000	0.000	0.000	0.000	0.000	0.023	0.022	0.024	0.020	2.294	0.020	0.317	316	2384	100	290	12672	12962	300	13350	13650	Error	Error	-5.449	290	12672	300	13350	220672	4722798	1.335	5.872	0	0	0
1	16	9	"A55"	"A55"	8595	2525	100	1313	1804	1551	85	411	411	445	271	60	81	63	0	50601	43954	22258	50	1600	1600	1708	681	39	100	100	43	0.000	0.000	0.000	0.000	0.000	0.000	0.000	0.000	0.000	0.000	0.000	0.000	0.000	0.000	0.018	0.033	0.025	0.024	2.108	0.035	0.563	316	2384	100	902	49001	49903	1393	42354	43747	Error	Error	-5.764	902	49001	1393	42354	570022	13889345	5.015	62.035	0	0	0
1	17	9	"A55"	"A55"	8895	2520	100	1025	1566	1285	82	432	432	469	286	60	68	50	0	24211	37224	25798	69	1656	1656	2714	5834	214	90	74	39	0.000	0.000	0.000	0.000	0.000	0.000	0.000	0.000	0.000	0.000	0.000	0.000	0.000	0.000	0.026	0.032	0.027	0.026	2.083	0.034	0.717	316	2384	100	593	22555	23148	1134	35568	36702	Error	Error	-5.249	593	22555	1134	35568	494958	11762672	3.836	5.915	0	0	0
1	18	9	"A55"	"A55"	9195	2520	100	1184	1604	1253	78	415	415	449	228	50	76	60	0	42033	38965	25071	64	1535	1535	1935	2786	143	97	93	36	0.000	0.000	0.000	0.000	0.000	0.000	0.000	0.000	0.000	0.000	0.000	0.000	0.000	0.000	0.019	0.032	0.026	0.025	2.657	0.031	0.650	316	2384	100	769	40498	41267	1189	37430	38619	Error	Error	-5.719	769	40498	1189	37430	506759	12313030	5.066	13.291	0	0	0
1	1	10	"A56"	"A56"	4090	2835	100	575	584	253	43	415	415	447	348	77	22	2	0	13033	12644	6805	53	1641	1641	1944	1455	74	83	80	0	0.000	0.000	0.000	0.000	0.000	0.000	0.000	0.000	0.000	0.000	0.000	0.000	0.000	0.000	0.014	0.015	0.023	0.023	3.579	0.015	0.175	316	2384	100	160	11392	11552	169	11003	11172	Error	Error	-6.154	160	11392	169	11003	184524	3995444	0.394	7.354	0	0	0
1	2	10	"A56"	"A56"	4400	2830	100	572	614	288	46	412	412	437	212	48	39	18	0	12730	13831	5946	42	1823	1823	2461	2305	93	93	90	0	0.000	0.000	0.000	0.000	0.000	0.000	0.000	0.000	0.000	0.000	0.000	0.000	0.000	0.000	0.015	0.017	0.020	0.018	2.682	0.016	0.185	316	2384	100	160	10907	11067	202	12008	12210	Error	Error	-6.091	160	10907	202	12008	193985	4370614	0.835	4.933	0	0	0
1	3	10	"A56"	"A56"	4700	2830	100	587	608	228	37	408	408	437	206	47	44	16	0	12508	13160	4640	35	1835	1835	2590	2526	97	96	94	0	0.000	0.000	0.000	0.000	0.000	0.000	0.000	0.000	0.000	0.000	0.000	0.000	0.000	0.000	0.017	0.018	0.020	0.019	2.711	0.015	0.156	316	2384	100	179	10673	10852	200	11325	11525	Error	Error	-5.898	179	10673	200	11325	192223	4158583	0.830	4.184	0	0	0
1	4	10	"A57"	"A57"	4990	2835	100	604	627	287	45	398	398	427	219	51	47	24	0	15948	14746	9282	62	1511	1511	1790	1598	89	76	74	0	0.000	0.000	0.000	0.000	0.000	0.000	0.000	0.000	0.000	0.000	0.000	0.000	0.000	0.000	0.014	0.017	0.021	0.023	4.390	0.016	0.239	316	2384	100	206	14437	14643	229	13235	13464	Error	Error	-6.131	206	14437	229	13235	198115	4659632	0.913	8.108	0	0	0
1	5	10	"A57"	"A57"	5295	2835	100	656	695	335	48	404	404	430	203	47	57	24	0	17507	17707	5633	31	1579	1579	2104	2510	119	97	95	0	0.000	0.000	0.000	0.000	0.000	0.000	0.000	0.000	0.000	0.000	0.000	0.000	0.000	0.000	0.016	0.018	0.018	0.015	3.135	0.016	0.239	316	2384	100	252	15928	16180	291	16128	16419	Error	Error	-5.982	252	15928	291	16128	219485	5595414	1.305	6.216	0	0	0
1	6	10	"A57"	"A57"	5605	2835	100	634	643	241	37	385	385	409	199	48	56	25	0	16991	17164	5751	33	1524	1524	1761	1252	71	98	98	0	0.000	0.000	0.000	0.000	0.000	0.000	0.000	0.000	0.000	0.000	0.000	0.000	0.000	0.000	0.016	0.016	0.018	0.015	2.762	0.015	0.227	316	2384	100	249	15467	15716	258	15640	15898	Error	Error	-5.957	249	15467	258	15640	203168	5423867	1.176	12.303	0	0	0
1	7	10	"A58"	"A58"	5895	2830	100	622	643	279	43	377	377	406	206	50	55	26	0	18715	18054	8778	48	1485	1485	1623	693	42	94	90	0	0.000	0.000	0.000	0.000	0.000	0.000	0.000	0.000	0.000	0.000	0.000	0.000	0.000	0.000	0.014	0.016	0.018	0.018	3.217	0.015	0.257	316	2384	100	245	17230	17475	266	16569	16835	Error	Error	-6.136	245	17230	266	16569	203255	5705047	1.150	23.710	0	0	0
1	8	10	"A58"	"A58"	6200	2825	100	561	573	235	41	376	376	400	188	47	49	22	0	14205	14093	8754	62	1521	1521	1780	1279	71	88	81	0	0.000	0.000	0.000	0.000	0.000	0.000	0.000	0.000	0.000	0.000	0.000	0.000	0.000	0.000	0.015	0.016	0.019	0.021	4.190	0.013	0.206	316	2384	100	185	12684	12869	197	12572	12769	Error	Error	-6.099	185	12684	197	12572	180953	4453377	0.920	9.627	0	0	0
1	9	10	"A58"	"A58"	6500	2830	100	611	629	243	38	374	374	399	188	47	58	29	0	18421	17653	6333	35	1491	1491	1828	1690	92	98	96	0	0.000	0.000	0.000	0.000	0.000	0.000	0.000	0.000	0.000	0.000	0.000	0.000	0.000	0.000	0.014	0.016	0.018	0.015	2.828	0.014	0.250	316	2384	100	237	16930	17167	255	16162	16417	Error	Error	-6.159	237	16930	255	16162	198854	5578448	1.223	9.364	0	0	0
1	10	10	"A59"	"A59"	6795	2825	100	7548	7085	2665	37	395	395	454	318	70	97	96	0	10728	10611	3143	29	1511	1511	1768	1338	75	98	95	0	0.000	0.000	0.000	0.000	0.000	0.000	0.000	0.000	0.000	0.000	0.000	0.000	0.000	0.000	0.776	0.735	0.703	0.667	1.798	0.683	0.640	316	2384	100	7153	9217	16370	6690	9100	15790	Error	Error	-0.366	7153	9217	6690	9100	2238991	3353175	20.852	6.609	0	0	0
1	11	10	"A59"	"A59"	7100	2825	100	8844	8555	2325	27	456	456	655	1071	163	99	97	0	10550	10937	3096	28	1704	1704	2252	1956	86	99	98	0	0.000	0.000	0.000	0.000	0.000	0.000	0.000	0.000	0.000	0.000	0.000	0.000	0.000	0.000	0.948	0.877	0.979	0.874	1.799	0.853	0.424	316	2384	100	8388	8846	17234	8099	9233	17332	Error	Error	-0.077	8388	8846	8099	9233	2703488	3456089	7.376	4.440	0	0	0
1	12	10	"A59"	"A59"	7400	2820	100	8212	8137	2847	34	430	430	559	763	136	96	95	0	9981	10205	2513	24	1619	1619	2073	1885	90	98	96	0	0.000	0.000	0.000	0.000	0.000	0.000	0.000	0.000	0.000	0.000	0.000	0.000	0.000	0.000	0.931	0.898	0.906	0.853	1.817	0.852	0.547	316	2384	100	7782	8362	16144	7707	8586	16293	Error	Error	-0.104	7782	8362	7707	8586	2571140	3224702	9.932	4.314	0	0	0
1	13	10	"A60"	"A60"	7690	2820	100	575	616	427	69	384	384	404	184	45	51	26	0	11788	13480	8960	66	1464	1464	1512	444	29	93	88	0	0.000	0.000	0.000	0.000	0.000	0.000	0.000	0.000	0.000	0.000	0.000	0.000	0.000	0.000	0.019	0.019	0.025	0.025	3.727	0.017	0.143	316	2384	100	191	10324	10515	232	12016	12248	Error	Error	-5.756	191	10324	232	12016	194641	4259812	1.152	26.955	0	0	0
1	14	10	"A60"	"A60"	7995	2825	100	646	684	282	41	383	383	418	321	76	42	12	0	22547	20386	10776	52	1536	1536	1689	748	44	99	98	0	0.000	0.000	0.000	0.000	0.000	0.000	0.000	0.000	0.000	0.000	0.000	0.000	0.000	0.000	0.013	0.016	0.017	0.016	2.488	0.014	0.095	316	2384	100	263	21011	21274	301	18850	19151	Error	Error	-6.320	263	21011	301	18850	216177	6441912	0.829	24.996	0	0	0
1	15	10	"A60"	"A60"	8295	2820	100	713	748	291	38	398	398	424	204	48	65	40	0	21031	19449	10229	52	1588	1588	1817	1134	62	98	94	0	0.000	0.000	0.000	0.000	0.000	0.000	0.000	0.000	0.000	0.000	0.000	0.000	0.000	0.000	0.016	0.020	0.021	0.020	2.390	0.018	0.402	316	2384	100	315	19443	19758	350	17861	18211	Error	Error	-5.948	315	19443	350	17861	236460	6145956	1.588	15.549	0	0	0
1	16	10	"A61"	"A61"	8595	2815	100	2089	2215	1553	70	417	417	457	292	63	80	73	0	65535	48178	23854	49	1705	1705	2379	4207	176	90	84	56	0.000	0.000	0.000	0.000	0.000	0.000	0.000	0.000	0.000	0.000	0.000	0.000	0.000	0.000	0.026	0.039	0.033	0.031	2.110	0.040	0.694	316	2384	100	1672	63830	65502	1798	46473	48271	Error	Error	-5.255	1672	63830	1798	46473	699890	15224193	6.021	10.886	0	0	0
1	17	10	"A61"	"A61"	8885	2825	100	2047	2181	1327	60	434	434	474	309	65	92	83	0	65535	56959	15803	27	1769	1769	2885	4496	155	100	99	67	0.000	0.000	0.000	0.000	0.000	0.000	0.000	0.000	0.000	0.000	0.000	0.000	0.000	0.000	0.025	0.032	0.027	0.025	2.003	0.032	0.631	316	2384	100	1613	63766	65379	1747	55190	56937	Error	Error	-5.305	1613	63766	1747	55190	689097	17999063	5.524	12.027	0	0	0
1	18	10	"A61"	"A61"	9185	2820	100	1394	1579	930	58	415	415	441	211	47	90	82	0	55355	48568	19364	39	1588	1588	2345	3443	146	97	94	35	0.000	0.000	0.000	0.000	0.000	0.000	0.000	0.000	0.000	0.000	0.000	0.000	0.000	0.000	0.018	0.025	0.023	0.021	2.128	0.025	0.639	316	2384	100	979	53767	54746	1164	46980	48144	Error	Error	-5.779	979	53767	1164	46980	499062	15347635	5.393	13.425	0	0	0
1	1	11	"A62"	"A62"	4090	3150	100	583	628	257	40	398	398	425	210	49	46	24	0	10610	13494	9107	67	1547	1547	1659	665	40	93	90	0	0.000	0.000	0.000	0.000	0.000	0.000	0.000	0.000	0.000	0.000	0.000	0.000	0.000	0.000	0.020	0.019	0.023	0.023	3.346	0.016	0.206	316	2384	100	185	9063	9248	230	11947	12177	Error	Error	-5.614	185	9063	230	11947	198522	4264214	0.967	17.797	0	0	0
1	2	11	"A62"	"A62"	4410	3150	100	674	690	269	38	403	403	424	198	46	57	33	0	15151	16898	8370	49	1592	1592	1743	758	43	100	100	0	0.000	0.000	0.000	0.000	0.000	0.000	0.000	0.000	0.000	0.000	0.000	0.000	0.000	0.000	0.020	0.019	0.020	0.019	2.443	0.017	0.301	316	2384	100	271	13559	13830	287	15306	15593	Error	Error	-5.645	271	13559	287	15306	217966	5339679	1.343	19.993	0	0	0
1	3	11	"A62"	"A62"	4705	3150	100	658	667	263	39	399	399	436	286	65	46	12	0	12974	16215	8585	52	1582	1582	1823	1212	66	100	100	0	0.000	0.000	0.000	0.000	0.000	0.000	0.000	0.000	0.000	0.000	0.000	0.000	0.000	0.000	0.023	0.018	0.021	0.018	2.733	0.016	0.242	316	2384	100	259	11392	11651	268	14633	14901	Error	Error	-5.459	259	11392	268	14633	210816	5123983	0.808	11.875	0	0	0
1	4	11	"A63"	"A63"	4990	3135	100	744	762	326	42	410	410	435	196	45	65	43	0	23237	20480	9438	46	1568	1568	1726	1149	66	93	88	0	0.000	0.000	0.000	0.000	0.000	0.000	0.000	0.000	0.000	0.000	0.000	0.000	0.000	0.000	0.015	0.019	0.020	0.019	2.643	0.017	0.347	316	2384	100	334	21669	22003	352	18912	19264	Error	Error	-6.020	334	21669	352	18912	240825	6471820	1.668	16.322	0	0	0
1	5	11	"A63"	"A63"	5300	3140	100	665	681	257	37	394	394	416	202	48	61	28	0	19181	18788	5041	26	1587	1587	2098	2223	105	98	98	0	0.000	0.000	0.000	0.000	0.000	0.000	0.000	0.000	0.000	0.000	0.000	0.000	0.000	0.000	0.015	0.017	0.017	0.015	2.852	0.015	0.240	316	2384	100	271	17594	17865	287	17201	17488	Error	Error	-6.021	271	17594	287	17201	215139	5937052	1.312	7.508	0	0	0
1	6	11	"A63"	"A63"	5605	3140	100	762	764	279	36	384	384	411	199	48	74	46	0	20118	21090	6559	31	1580	1580	1849	1386	74	100	99	0	0.000	0.000	0.000	0.000	0.000	0.000	0.000	0.000	0.000	0.000	0.000	0.000	0.000	0.000	0.020	0.019	0.021	0.018	2.364	0.017	0.318	316	2384	100	378	18538	18916	380	19510	19890	Error	Error	-5.616	378	18538	380	19510	241416	6664394	1.774	13.882	0	0	0
1	7	11	"A64"	"A64"	5895	3130	100	502	555	248	44	378	378	404	197	48	39	19	0	12068	10927	6466	59	1625	1625	2335	2810	120	72	66	0	0.000	0.000	0.000	0.000	0.000	0.000	0.000	0.000	0.000	0.000	0.000	0.000	0.000	0.000	0.012	0.019	0.023	0.025	4.320	0.017	0.201	316	2384	100	124	10443	10567	177	9302	9479	Error	Error	-6.396	124	10443	177	9302	175435	3453064	0.766	3.058	0	0	0
1	8	11	"A64"	"A64"	6210	3135	100	650	668	260	38	376	376	409	210	51	58	28	0	17678	18278	8496	46	1549	1549	2013	2303	114	93	90	0	0.000	0.000	0.000	0.000	0.000	0.000	0.000	0.000	0.000	0.000	0.000	0.000	0.000	0.000	0.017	0.017	0.019	0.019	2.670	0.015	0.287	316	2384	100	274	16129	16403	292	16729	17021	Error	Error	-5.879	274	16129	292	16729	211196	5775835	1.233	7.063	0	0	0
1	9	11	"A64"	"A64"	6505	3130	100	611	626	261	41	379	379	402	196	48	55	25	0	19713	18602	7515	40	1585	1585	2217	2908	131	93	91	0	0.000	0.000	0.000	0.000	0.000	0.000	0.000	0.000	0.000	0.000	0.000	0.000	0.000	0.000	0.013	0.015	0.016	0.014	2.856	0.013	0.241	316	2384	100	232	18128	18360	247	17017	17264	Error	Error	-6.288	232	18128	247	17017	197865	5878277	1.143	5.634	0	0	0
1	10	11	"A65"	"A65"	6800	3130	100	743	767	290	37	382	382	410	218	53	69	38	0	28760	25700	10780	41	1481	1481	1970	3024	153	89	85	0	0.000	0.000	0.000	0.000	0.000	0.000	0.000	0.000	0.000	0.000	0.000	0.000	0.000	0.000	0.013	0.016	0.016	0.016	2.417	0.014	0.419	316	2384	100	361	27279	27640	385	24219	24604	Error	Error	-6.240	361	27279	385	24219	242290	8121268	1.638	7.847	0	0	0
1	11	11	"A65"	"A65"	7105	3130	100	794	810	276	34	389	389	416	237	56	74	37	0	30877	30311	5495	18	1535	1535	2269	3268	144	99	98	0	0.000	0.000	0.000	0.000	0.000	0.000	0.000	0.000	0.000	0.000	0.000	0.000	0.000	0.000	0.014	0.015	0.014	0.012	2.308	0.013	0.286	316	2384	100	405	29342	29747	421	28776	29197	Error	Error	-6.179	405	29342	421	28776	255820	9578326	1.662	8.581	0	0	0
1	12	11	"A65"	"A65"	7405	3130	100	816	1071	2307	215	394	394	414	191	46	80	55	0	27590	27609	5401	19	1489	1489	1841	1939	105	100	99	0	0.000	0.000	0.000	0.000	0.000	0.000	0.000	0.000	0.000	0.000	0.000	0.000	0.000	0.000	0.016	0.026	0.016	0.015	2.413	0.027	0.068	316	2384	100	422	26101	26523	677	26120	26797	Error	Error	-5.951	422	26101	677	26120	338487	8724561	3.440	13.289	0	0	0
1	13	11	"A66"	"A66"	7690	3125	100	622	645	288	44	391	391	410	189	46	54	31	0	19541	15951	9309	58	1495	1495	1796	1693	94	77	72	0	0.000	0.000	0.000	0.000	0.000	0.000	0.000	0.000	0.000	0.000	0.000	0.000	0.000	0.000	0.013	0.018	0.021	0.023	4.053	0.016	0.299	316	2384	100	231	18046	18277	254	14456	14710	Error	Error	-6.288	231	18046	254	14456	203882	5040405	1.243	8.361	0	0	0
1	14	11	"A66"	"A66"	7995	3125	100	692	710	294	41	396	396	423	280	66	50	17	0	21937	20954	6503	31	1624	1624	1943	1595	82	98	95	0	0.000	0.000	0.000	0.000	0.000	0.000	0.000	0.000	0.000	0.000	0.000	0.000	0.000	0.000	0.015	0.016	0.017	0.015	2.560	0.016	0.293	316	2384	100	296	20313	20609	314	19330	19644	Error	Error	-6.101	296	20313	314	19330	224443	6621393	1.025	11.919	0	0	0
1	15	11	"A66"	"A66"	8305	3125	100	740	765	257	33	405	405	431	204	47	71	40	0	21465	20778	7134	34	1765	1765	2340	2217	94	97	96	0	0.000	0.000	0.000	0.000	0.000	0.000	0.000	0.000	0.000	0.000	0.000	0.000	0.000	0.000	0.017	0.019	0.019	0.017	2.498	0.018	0.369	316	2384	100	335	19700	20035	360	19013	19373	Error	Error	-5.878	335	19700	360	19013	241886	6565964	1.637	8.317	0	0	0
1	16	11	"A67"	"A67"	8590	3125	100	976	1050	568	54	406	406	433	206	47	73	60	0	36227	32270	22622	70	1558	1558	2149	3528	164	79	74	5	0.000	0.000	0.000	0.000	0.000	0.000	0.000	0.000	0.000	0.000	0.000	0.000	0.000	0.000	0.016	0.021	0.022	0.024	2.812	0.021	0.718	316	2384	100	570	34669	35239	644	30712	31356	Error	Error	-5.927	570	34669	644	30712	331846	10197331	2.995	8.538	0	0	0
1	17	11	"A67"	"A67"	8895	3125	100	1250	1327	722	54	424	424	462	238	51	80	65	0	41839	40501	21140	52	1587	1587	2804	5013	178	98	89	23	0.000	0.000	0.000	0.000	0.000	0.000	0.000	0.000	0.000	0.000	0.000	0.000	0.000	0.000	0.021	0.023	0.022	0.021	1.913	0.023	0.690	316	2384	100	826	40252	41078	903	38914	39817	Error	Error	-5.607	826	40252	903	38914	419309	12798174	3.634	7.520	0	0	0
1	18	11	"A67"	"A67"	9195	3125	100	1190	1238	552	44	413	413	613	2861	466	0	0	0	48583	44976	17206	38	1535	1535	2155	3962	183	100	98	12	0.000	0.000	0.000	0.000	0.000	0.000	0.000	0.000	0.000	0.000	0.000	0.000	0.000	0.000	0.017	0.019	0.018	0.017	1.802	0.019	0.148	316	2384	100	777	47048	47825	825	43441	44266	Error	Error	-5.920	777	47048	825	43441	391300	14212271	0.218	10.808	0	0	0
1	1	12	"A68"	"A68"	4095	3440	100	642	652	270	41	400	400	427	199	46	52	28	0	13121	15053	9904	65	1642	1642	1858	1003	53	87	84	0	0.000	0.000	0.000	0.000	0.000	0.000	0.000	0.000	0.000	0.000	0.000	0.000	0.000	0.000	0.021	0.019	0.023	0.024	3.340	0.017	0.297	316	2384	100	242	11479	11721	252	13411	13663	Error	Error	-5.568	242	11479	252	13411	206011	4756623	1.131	13.156	0	0	0
1	2	12	"A68"	"A68"	4395	3440	100	705	723	283	39	397	397	432	212	49	64	34	0	22355	20691	8911	43	1823	1823	2139	1331	62	100	99	0	0.000	0.000	0.000	0.000	0.000	0.000	0.000	0.000	0.000	0.000	0.000	0.000	0.000	0.000	0.015	0.017	0.017	0.017	2.411	0.015	0.251	316	2384	100	308	20532	20840	326	18868	19194	Error	Error	-6.059	308	20532	326	18868	228551	6538355	1.373	13.938	0	0	0
1	3	12	"A68"	"A68"	4705	3440	100	738	767	292	38	417	417	455	286	62	53	20	0	25225	23914	7579	31	1912	1912	2401	1846	76	100	100	0	0.000	0.000	0.000	0.000	0.000	0.000	0.000	0.000	0.000	0.000	0.000	0.000	0.000	0.000	0.014	0.016	0.016	0.014	2.372	0.014	0.235	316	2384	100	321	23313	23634	350	22002	22352	Error	Error	-6.182	321	23313	350	22002	242247	7556977	1.091	11.654	0	0	0
1	4	12	"A69"	"A69"	5000	3435	100	731	753	324	43	393	393	419	195	46	67	45	0	30223	25653	11588	45	1582	1582	1858	1210	65	94	91	0	0.000	0.000	0.000	0.000	0.000	0.000	0.000	0.000	0.000	0.000	0.000	0.000	0.000	0.000	0.012	0.015	0.016	0.014	2.724	0.015	0.396	316	2384	100	338	28641	28979	360	24071	24431	Error	Error	-6.405	338	28641	360	24071	237955	8106360	1.713	19.665	0	0	0
1	5	12	"A69"	"A69"	5305	3440	100	724	747	261	34	388	388	416	197	47	71	44	0	26336	26052	8436	32	1548	1548	2306	2651	114	97	96	0	0.000	0.000	0.000	0.000	0.000	0.000	0.000	0.000	0.000	0.000	0.000	0.000	0.000	0.000	0.014	0.015	0.014	0.013	2.643	0.014	0.378	316	2384	100	336	24788	25124	359	24504	24863	Error	Error	-6.205	336	24788	359	24504	236209	8232292	1.680	8.957	0	0	0
1	6	12	"A69"	"A69"	5610	3435	100	738	768	297	38	396	396	426	258	60	62	29	0	24991	25643	7931	30	1589	1589	2532	3039	120	98	97	0	0.000	0.000	0.000	0.000	0.000	0.000	0.000	0.000	0.000	0.000	0.000	0.000	0.000	0.000	0.015	0.015	0.015	0.013	2.516	0.015	0.375	316	2384	100	342	23402	23744	372	24054	24426	Error	Error	-6.096	342	23402	372	24054	242786	8103065	1.326	7.605	0	0	0
1	7	12	"A70"	"A70"	5900	3430	100	684	728	294	40	381	381	407	193	47	67	39	0	24886	23150	11377	49	1552	1552	1993	2342	117	86	85	0	0.000	0.000	0.000	0.000	0.000	0.000	0.000	0.000	0.000	0.000	0.000	0.000	0.000	0.000	0.013	0.016	0.016	0.018	3.216	0.014	0.391	316	2384	100	303	23334	23637	347	21598	21945	Error	Error	-6.267	303	23334	347	21598	230027	7315397	1.663	9.034	0	0	0
1	8	12	"A70"	"A70"	6210	3430	100	633	655	259	39	371	371	393	189	48	62	33	0	15173	17206	6814	39	1494	1494	1749	1283	73	99	98	0	0.000	0.000	0.000	0.000	0.000	0.000	0.000	0.000	0.000	0.000	0.000	0.000	0.000	0.000	0.019	0.018	0.020	0.017	2.460	0.016	0.296	316	2384	100	262	13679	13941	284	15712	15996	Error	Error	-5.706	262	13679	284	15712	207067	5437129	1.386	12.048	0	0	0
1	9	12	"A70"	"A70"	6505	3430	100	716	721	248	34	388	388	416	200	48	65	39	0	25419	24374	7051	28	1526	1526	2009	2115	105	100	99	0	0.000	0.000	0.000	0.000	0.000	0.000	0.000	0.000	0.000	0.000	0.000	0.000	0.000	0.000	0.014	0.015	0.015	0.013	2.376	0.013	0.305	316	2384	100	328	23893	24221	333	22848	23181	Error	Error	-6.187	328	23893	333	22848	227915	7702214	1.525	10.574	0	0	0
1	10	12	"A71"	"A71"	6795	3425	100	715	726	289	39	399	399	423	205	48	65	36	0	26009	22025	11168	50	1553	1553	2157	3226	149	81	79	0	0.000	0.000	0.000	0.000	0.000	0.000	0.000	0.000	0.000	0.000	0.000	0.000	0.000	0.000	0.013	0.016	0.018	0.018	3.203	0.015	0.377	316	2384	100	316	24456	24772	327	20472	20799	Error	Error	-6.274	316	24456	327	20472	229572	6960034	1.478	6.159	0	0	0
1	11	12	"A71"	"A71"	7095	3420	100	756	759	288	37	391	391	418	200	47	69	42	0	28138	26895	8343	31	1626	1626	2594	3682	141	94	93	0	0.000	0.000	0.000	0.000	0.000	0.000	0.000	0.000	0.000	0.000	0.000	0.000	0.000	0.000	0.014	0.015	0.014	0.013	2.728	0.014	0.368	316	2384	100	365	26512	26877	368	25269	25637	Error	Error	-6.183	365	26512	368	25269	239721	8498706	1.705	6.600	0	0	0
1	12	12	"A71"	"A71"	7405	3425	100	840	862	290	33	386	386	410	202	49	81	58	0	33022	33161	6221	18	1606	1606	2140	2242	104	100	100	0	0.000	0.000	0.000	0.000	0.000	0.000	0.000	0.000	0.000	0.000	0.000	0.000	0.000	0.000	0.014	0.015	0.015	0.013	2.120	0.015	0.435	316	2384	100	454	31416	31870	476	31555	32031	Error	Error	-6.113	454	31416	476	31555	272418	10478801	2.238	13.836	0	0	0
1	13	12	"A72"	"A72"	7700	3420	100	575	591	242	40	398	398	422	201	47	44	17	0	13516	13047	5600	42	1741	1741	2127	1749	82	90	84	0	0.000	0.000	0.000	0.000	0.000	0.000	0.000	0.000	0.000	0.000	0.000	0.000	0.000	0.000	0.015	0.017	0.021	0.020	3.523	0.016	0.178	316	2384	100	177	11775	11952	193	11306	11499	Error	Error	-6.056	177	11775	193	11306	186667	4122861	0.841	6.244	0	0	0
1	14	12	"A72"	"A72"	8010	3420	100	587	625	264	42	394	394	416	196	47	49	22	0	15654	15878	5165	32	1748	1748	2296	2054	89	98	96	0	0.000	0.000	0.000	0.000	0.000	0.000	0.000	0.000	0.000	0.000	0.000	0.000	0.000	0.000	0.014	0.016	0.018	0.015	2.991	0.016	0.217	316	2384	100	193	13906	14099	231	14130	14361	Error	Error	-6.171	193	13906	231	14130	197602	5017521	1.066	6.612	0	0	0
1	15	12	"A72"	"A72"	8300	3425	100	617	628	242	38	405	405	434	209	48	50	20	0	13844	14703	3857	26	1936	1936	2673	2758	103	100	100	0	0.000	0.000	0.000	0.000	0.000	0.000	0.000	0.000	0.000	0.000	0.000	0.000	0.000	0.000	0.018	0.017	0.020	0.017	2.551	0.018	0.221	316	2384	100	212	11908	12120	223	12767	12990	Error	Error	-5.812	212	11908	223	12767	198445	4646240	0.928	4.362	0	0	0
1	16	12	"A73"	"A73"	8600	3415	100	543	573	242	42	395	395	429	234	54	35	12	0	5509	8007	6628	82	1648	1648	1715	537	31	92	84	0	0.000	0.000	0.000	0.000	0.000	0.000	0.000	0.000	0.000	0.000	0.000	0.000	0.000	0.000	0.038	0.028	0.043	0.045	3.532	0.020	0.096	316	2384	100	148	3861	4009	178	6359	6537	Error	Error	-4.705	148	3861	178	6359	181151	2530163	0.615	11.717	0	0	0
1	17	12	"A73"	"A73"	8890	3415	100	536	583	281	48	404	404	425	194	45	42	21	0	9014	11760	9654	82	1520	1520	1606	575	35	97	90	0	0.000	0.000	0.000	0.000	0.000	0.000	0.000	0.000	0.000	0.000	0.000	0.000	0.000	0.000	0.018	0.017	0.025	0.027	3.058	0.016	0.208	316	2384	100	132	7494	7626	179	10240	10419	Error	Error	-5.827	132	7494	179	10240	184138	3716148	0.814	17.659	0	0	0
1	18	12	"A73"	"A73"	9210	3415	100	511	534	247	46	394	394	417	195	46	36	14	0	5210	8304	6938	83	1495	1495	1542	386	25	99	98	0	0.000	0.000	0.000	0.000	0.000	0.000	0.000	0.000	0.000	0.000	0.000	0.000	0.000	0.000	0.031	0.021	0.034	0.034	3.170	0.019	0.142	316	2384	100	117	3715	3832	140	6809	6949	Error	Error	-4.989	117	3715	140	6809	168791	2624208	0.600	17.518	0	0	0
1	1	13	"A74"	"A74"	4095	3745	100	487	501	227	45	409	409	431	198	45	29	9	0	3581	6564	5794	88	1580	1580	1685	588	34	85	72	0	0.000	0.000	0.000	0.000	0.000	0.000	0.000	0.000	0.000	0.000	0.000	0.000	0.000	0.000	0.039	0.018	0.055	0.059	4.584	0.015	0.074	316	2384	100	78	2001	2079	92	4984	5076	Error	Error	-4.681	78	2001	92	4984	158304	2074156	0.354	8.298	0	0	0
1	2	13	"A74"	"A74"	4415	3740	100	576	597	249	41	420	420	450	222	49	39	14	0	12451	12352	4496	36	2000	2000	3094	3270	105	91	85	0	0.000	0.000	0.000	0.000	0.000	0.000	0.000	0.000	0.000	0.000	0.000	0.000	0.000	0.000	0.015	0.017	0.022	0.018	3.410	0.017	0.175	316	2384	100	156	10451	10607	177	10352	10529	Error	Error	-6.066	156	10451	177	10352	188747	3903265	0.662	2.831	0	0	0
1	3	13	"A74"	"A74"	4705	3745	100	604	614	230	37	413	413	441	205	46	46	17	0	13338	13975	4428	31	2178	2178	3162	3292	104	98	91	0	0.000	0.000	0.000	0.000	0.000	0.000	0.000	0.000	0.000	0.000	0.000	0.000	0.000	0.000	0.017	0.017	0.020	0.017	2.942	0.016	0.179	316	2384	100	191	11160	11351	201	11797	11998	Error	Error	-5.869	191	11160	201	11797	193891	4416047	0.844	3.285	0	0	0
1	4	13	"A75"	"A75"	5005	3740	100	544	570	235	41	402	402	420	201	47	43	17	0	10123	10218	4032	39	1682	1682	2239	2195	98	88	84	0	0.000	0.000	0.000	0.000	0.000	0.000	0.000	0.000	0.000	0.000	0.000	0.000	0.000	0.000	0.017	0.020	0.029	0.025	3.428	0.017	0.129	316	2384	100	142	8441	8583	168	8536	8704	Error	Error	-5.893	142	8441	168	8536	180077	3228933	0.746	3.635	0	0	0
1	5	13	"A75"	"A75"	5315	3740	100	548	582	236	40	388	388	421	204	48	41	19	0	11346	11585	3666	31	1744	1744	2677	3416	127	95	80	0	0.000	0.000	0.000	0.000	0.000	0.000	0.000	0.000	0.000	0.000	0.000	0.000	0.000	0.000	0.017	0.020	0.023	0.019	2.973	0.017	0.204	316	2384	100	160	9602	9762	194	9841	10035	Error	Error	-5.907	160	9602	194	9841	184038	3660982	0.789	2.608	0	0	0
1	6	13	"A75"	"A75"	5620	3740	100	526	547	208	38	392	392	419	199	47	38	11	0	10065	10629	3801	35	1663	1663	2409	2618	108	95	89	0	0.000	0.000	0.000	0.000	0.000	0.000	0.000	0.000	0.000	0.000	0.000	0.000	0.000	0.000	0.016	0.017	0.022	0.019	3.279	0.015	0.117	316	2384	100	134	8402	8536	155	8966	9121	Error	Error	-5.970	134	8402	155	8966	172763	3358916	0.643	3.140	0	0	0
1	7	13	"A76"	"A76"	5905	3735	100	503	542	241	44	393	393	420	204	48	38	13	0	10973	11948	7046	58	1677	1677	2838	4124	145	77	55	0	0.000	0.000	0.000	0.000	0.000	0.000	0.000	0.000	0.000	0.000	0.000	0.000	0.000	0.000	0.012	0.015	0.022	0.021	3.979	0.014	0.213	316	2384	100	110	9296	9406	149	10271	10420	Error	Error	-6.401	110	9296	149	10271	171118	3775604	0.598	2.209	0	0	0
1	8	13	"A76"	"A76"	6220	3735	100	552	581	236	40	404	404	464	991	213	0	0	0	12641	12957	4462	34	1679	1679	2814	3931	139	96	77	0	0.000	0.000	0.000	0.000	0.000	0.000	0.000	0.000	0.000	0.000	0.000	0.000	0.000	0.000	0.014	0.016	0.019	0.015	3.174	0.017	0.007	316	2384	100	148	10962	11110	177	11278	11455	Error	Error	-6.211	148	10962	177	11278	183568	4094309	0.118	2.580	0	0	0
1	9	13	"A76"	"A76"	6515	3740	100	523	560	232	41	399	399	428	209	48	35	14	0	12094	12197	3826	31	1782	1782	3210	4596	143	95	61	0	0.000	0.000	0.000	0.000	0.000	0.000	0.000	0.000	0.000	0.000	0.000	0.000	0.000	0.000	0.012	0.015	0.018	0.017	2.983	0.014	0.159	316	2384	100	124	10312	10436	161	10415	10576	Error	Error	-6.378	124	10312	161	10415	177089	3854115	0.632	1.955	0	0	0
1	10	13	"A77"	"A77"	6810	3730	100	801	841	365	43	424	424	468	260	55	66	35	0	7416	7275	2522	34	2018	2018	3141	3739	119	76	13	0	0.000	0.000	0.000	0.000	0.000	0.000	0.000	0.000	0.000	0.000	0.000	0.000	0.000	0.000	0.070	0.079	0.084	0.071	2.847	0.043	0.353	316	2384	100	377	5398	5775	417	5257	5674	Error	Error	-3.840	377	5398	417	5257	265912	2298892	1.435	1.106	0	0	0
1	11	13	"A77"	"A77"	7105	3740	100	904	919	299	32	450	450	520	341	65	64	21	0	10464	11584	3921	33	1959	1959	3963	5340	134	92	33	0	0.000	0.000	0.000	0.000	0.000	0.000	0.000	0.000	0.000	0.000	0.000	0.000	0.000	0.000	0.053	0.049	0.050	0.043	2.335	0.033	0.381	316	2384	100	454	8505	8959	469	9625	10094	Error	Error	-4.228	454	8505	469	9625	290402	3660496	1.170	1.427	0	0	0
1	12	13	"A77"	"A77"	7410	3740	100	965	976	349	35	421	421	463	249	53	79	53	0	12533	13256	4451	33	1752	1752	2941	3583	121	100	81	0	0.000	0.000	0.000	0.000	0.000	0.000	0.000	0.000	0.000	0.000	0.000	0.000	0.000	0.000	0.050	0.048	0.049	0.042	2.565	0.034	0.390	316	2384	100	544	10781	11325	555	11504	12059	Error	Error	-4.309	544	10781	555	11504	308262	4189039	2.060	2.879	0	0	0
1	13	13	"A78"	"A78"	7710	3730	100	553	593	256	43	411	411	433	194	44	42	19	0	14759	13707	6666	48	1883	1883	2651	2539	95	83	78	0	0.000	0.000	0.000	0.000	0.000	0.000	0.000	0.000	0.000	0.000	0.000	0.000	0.000	0.000	0.011	0.015	0.019	0.020	3.479	0.015	0.194	316	2384	100	142	12876	13018	182	11824	12006	Error	Error	-6.503	142	12876	182	11824	187239	4331446	0.825	4.354	0	0	0
1	14	13	"A78"	"A78"	8015	3730	100	511	529	220	41	419	419	442	202	45	31	8	0	9123	9644	3634	37	1990	1990	2882	2880	99	93	65	0	0.000	0.000	0.000	0.000	0.000	0.000	0.000	0.000	0.000	0.000	0.000	0.000	0.000	0.000	0.013	0.014	0.024	0.021	3.121	0.012	0.068	316	2384	100	92	7133	7225	110	7654	7764	Error	Error	-6.277	92	7133	110	7654	167155	3047584	0.431	2.348	0	0	0
1	15	13	"A78"	"A78"	8325	3730	100	561	602	249	41	404	404	432	206	47	42	17	0	12416	14039	5397	38	1952	1952	2865	2984	104	100	93	0	0.000	0.000	0.000	0.000	0.000	0.000	0.000	0.000	0.000	0.000	0.000	0.000	0.000	0.000	0.015	0.016	0.018	0.016	2.568	0.015	0.191	316	2384	100	157	10464	10621	198	12087	12285	Error	Error	-6.059	157	10464	198	12087	190263	4436285	0.825	3.745	0	0	0
1	16	13	"A79"	"A79"	8615	3720	100	568	612	258	42	411	411	437	201	45	42	20	0	12421	12255	3828	31	1680	1680	1805	622	34	98	97	0	0.000	0.000	0.000	0.000	0.000	0.000	0.000	0.000	0.000	0.000	0.000	0.000	0.000	0.000	0.015	0.019	0.024	0.018	2.947	0.018	0.156	316	2384	100	157	10741	10898	201	10575	10776	Error	Error	-6.096	157	10741	201	10575	193502	3872710	0.871	16.801	0	0	0
1	17	13	"A79"	"A79"	8920	3725	100	616	618	224	36	431	431	455	210	46	45	13	0	10467	10807	2158	19	1704	1704	2121	1535	72	100	100	0	0.000	0.000	0.000	0.000	0.000	0.000	0.000	0.000	0.000	0.000	0.000	0.000	0.000	0.000	0.021	0.021	0.027	0.022	2.517	0.017	0.103	316	2384	100	185	8763	8948	187	9103	9290	Error	Error	-5.566	185	8763	187	9103	195138	3415014	0.776	5.659	0	0	0
1	18	13	"A79"	"A79"	9220	3725	100	592	614	246	40	440	440	461	201	43	40	17	0	11757	11715	2014	17	1667	1667	2063	1700	82	100	100	0	0.000	0.000	0.000	0.000	0.000	0.000	0.000	0.000	0.000	0.000	0.000	0.000	0.000	0.000	0.015	0.017	0.022	0.018	2.881	0.016	0.113	316	2384	100	152	10090	10242	174	10048	10222	Error	Error	-6.053	152	10090	174	10048	194168	3702055	0.761	5.678	0	0	0
1	1	14	"A80"	"A80"	4120	4040	100	445	487	216	44	394	394	411	193	46	30	10	0	3933	5456	3846	70	1437	1437	1475	351	23	93	82	0	0.000	0.000	0.000	0.000	0.000	0.000	0.000	0.000	0.000	0.000	0.000	0.000	0.000	0.000	0.020	0.023	0.049	0.048	4.210	0.021	0.070	316	2384	100	51	2496	2547	93	4019	4112	Error	Error	-5.613	51	2496	93	4019	153918	1724173	0.394	11.342	0	0	0
1	2	14	"A80"	"A80"	4425	4040	100	579	601	289	48	404	404	421	193	45	47	18	0	13740	14928	6546	43	1614	1614	1833	841	45	100	99	0	0.000	0.000	0.000	0.000	0.000	0.000	0.000	0.000	0.000	0.000	0.000	0.000	0.000	0.000	0.014	0.015	0.017	0.015	2.899	0.014	0.127	316	2384	100	175	12126	12301	197	13314	13511	Error	Error	-6.115	175	12126	197	13314	189892	4717243	0.933	15.571	0	0	0
1	3	14	"A80"	"A80"	4730	4040	100	566	596	244	40	400	400	423	199	47	43	18	0	14963	14978	4449	29	1845	1845	2265	1617	71	100	100	0	0.000	0.000	0.000	0.000	0.000	0.000	0.000	0.000	0.000	0.000	0.000	0.000	0.000	0.000	0.013	0.015	0.019	0.016	2.629	0.013	0.146	316	2384	100	166	13118	13284	196	13133	13329	Error	Error	-6.304	166	13118	196	13133	188388	4733100	0.869	7.862	0	0	0
1	4	14	"A81"	"A81"	5020	4030	100	574	604	280	46	394	394	476	1217	255	0	0	0	13538	13508	6045	44	1552	1552	1914	2474	129	88	84	0	0.000	0.000	0.000	0.000	0.000	0.000	0.000	0.000	0.000	0.000	0.000	0.000	0.000	0.000	0.015	0.018	0.021	0.019	3.107	0.016	0.141	316	2384	100	180	11986	12166	210	11956	12166	Error	Error	-6.057	180	11986	210	11956	190834	4268519	0.105	4.686	0	0	0
1	5	14	"A81"	"A81"	5325	4035	100	574	596	233	39	396	396	421	204	48	44	16	0	13897	14262	4723	33	1604	1604	2113	2305	109	97	96	0	0.000	0.000	0.000	0.000	0.000	0.000	0.000	0.000	0.000	0.000	0.000	0.000	0.000	0.000	0.014	0.016	0.020	0.016	2.569	0.014	0.171	316	2384	100	178	12293	12471	200	12658	12858	Error	Error	-6.110	178	12293	200	12658	188422	4506732	0.858	5.271	0	0	0
1	6	14	"A81"	"A81"	5625	4030	100	582	588	222	37	394	394	422	262	62	35	8	0	13742	14052	4984	35	1582	1582	1922	1479	76	97	95	0	0.000	0.000	0.000	0.000	0.000	0.000	0.000	0.000	0.000	0.000	0.000	0.000	0.000	0.000	0.015	0.016	0.020	0.016	2.830	0.015	0.160	316	2384	100	188	12160	12348	194	12470	12664	Error	Error	-6.015	188	12160	194	12470	185767	4440548	0.634	8.201	0	0	0
1	7	14	"A82"	"A82"	5920	4025	100	558	604	310	51	383	383	403	186	46	48	24	0	12387	14188	8582	60	1592	1592	1695	683	40	94	89	0	0.000	0.000	0.000	0.000	0.000	0.000	0.000	0.000	0.000	0.000	0.000	0.000	0.000	0.000	0.016	0.018	0.020	0.020	3.592	0.015	0.189	316	2384	100	175	10795	10970	221	12596	12817	Error	Error	-5.947	175	10795	221	12596	190935	4483471	1.081	18.291	0	0	0
1	8	14	"A82"	"A82"	6225	4035	100	620	636	235	36	395	395	420	204	48	54	21	0	19200	18743	4742	25	1707	1707	2392	2477	103	99	98	0	0.000	0.000	0.000	0.000	0.000	0.000	0.000	0.000	0.000	0.000	0.000	0.000	0.000	0.000	0.013	0.014	0.015	0.013	2.503	0.014	0.205	316	2384	100	225	17493	17718	241	17036	17277	Error	Error	-6.281	225	17493	241	17036	200832	5922809	1.059	6.601	0	0	0
1	9	14	"A82"	"A82"	6525	4030	100	584	599	241	40	405	405	433	217	50	45	14	0	12614	13193	5010	37	1683	1683	2567	3098	120	96	86	0	0.000	0.000	0.000	0.000	0.000	0.000	0.000	0.000	0.000	0.000	0.000	0.000	0.000	0.000	0.016	0.017	0.022	0.018	2.772	0.014	0.176	316	2384	100	179	10931	11110	194	11510	11704	Error	Error	-5.932	179	10931	194	11510	189308	4169003	0.765	3.430	0	0	0
1	10	14	"A83"	"A83"	6835	4030	100	6381	6773	3568	52	432	432	563	692	122	93	90	0	9922	9799	2929	29	1664	1664	1946	1241	63	95	93	0	0.000	0.000	0.000	0.000	0.000	0.000	0.000	0.000	0.000	0.000	0.000	0.000	0.000	0.000	0.720	0.779	0.724	0.686	2.002	0.916	0.613	316	2384	100	5949	8258	14207	6341	8135	14476	Error	Error	-0.473	5949	8258	6341	8135	2140205	3096435	8.974	6.328	0	0	0
1	11	14	"A83"	"A83"	7120	4030	100	9015	9153	3233	35	460	460	722	1024	141	100	100	0	10835	11155	2148	19	1704	1704	2484	2280	91	100	100	0	0.000	0.000	0.000	0.000	0.000	0.000	0.000	0.000	0.000	0.000	0.000	0.000	0.000	0.000	0.937	0.920	0.931	0.877	1.753	0.952	0.467	316	2384	100	8555	9131	17686	8693	9451	18144	Error	Error	-0.094	8555	9131	8693	9451	2892375	3525010	8.233	3.803	0	0	0
1	12	14	"A83"	"A83"	7420	4030	100	10268	10105	3451	34	440	440	570	653	114	100	99	0	11103	11249	1815	16	1591	1591	1970	1439	73	100	100	0	0.000	0.000	0.000	0.000	0.000	0.000	0.000	0.000	0.000	0.000	0.000	0.000	0.000	0.000	1.033	1.001	1.043	0.944	1.706	1.056	0.549	316	2384	100	9828	9512	19340	9665	9658	19323	Error	Error	0.047	9828	9512	9665	9658	3193055	3554818	14.602	6.448	0	0	0
1	13	14	"A84"	"A84"	7720	4020	100	551	587	436	74	398	398	423	194	45	44	14	0	9442	10061	4454	44	1820	1820	2542	3025	119	91	66	0	0.000	0.000	0.000	0.000	0.000	0.000	0.000	0.000	0.000	0.000	0.000	0.000	0.000	0.000	0.020	0.023	0.028	0.025	3.386	0.018	0.124	316	2384	100	153	7622	7775	189	8241	8430	Error	Error	-5.639	153	7622	189	8241	185489	3179416	0.845	2.486	0	0	0
1	14	14	"A84"	"A84"	8020	4025	100	568	571	216	37	406	406	445	322	72	21	3	0	10559	11500	4421	38	1797	1797	2644	2906	109	99	78	0	0.000	0.000	0.000	0.000	0.000	0.000	0.000	0.000	0.000	0.000	0.000	0.000	0.000	0.000	0.018	0.017	0.020	0.019	2.752	0.016	0.159	316	2384	100	162	8762	8924	165	9703	9868	Error	Error	-5.757	162	8762	165	9703	180360	3634058	0.391	3.047	0	0	0
1	15	14	"A84"	"A84"	8320	4025	100	600	619	249	40	414	414	437	205	46	48	17	0	15066	16107	6971	43	2094	2094	3679	3961	107	100	74	0	0.000	0.000	0.000	0.000	0.000	0.000	0.000	0.000	0.000	0.000	0.000	0.000	0.000	0.000	0.014	0.015	0.018	0.016	2.641	0.014	0.182	316	2384	100	186	12972	13158	205	14013	14218	Error	Error	-6.124	186	12972	205	14013	195747	5089939	0.888	3.138	0	0	0
1	16	14	"A85"	"A85"	8625	4015	100	556	582	219	37	401	401	423	195	46	42	15	0	11762	11958	3633	30	1743	1743	2047	1240	60	98	96	0	0.000	0.000	0.000	0.000	0.000	0.000	0.000	0.000	0.000	0.000	0.000	0.000	0.000	0.000	0.015	0.018	0.020	0.019	3.095	0.015	0.128	316	2384	100	155	10019	10174	181	10215	10396	Error	Error	-6.014	155	10019	181	10215	183793	3778802	0.815	7.993	0	0	0
1	17	14	"A85"	"A85"	8930	4020	100	581	612	260	42	408	408	457	752	164	3	0	0	12608	12665	3858	30	1737	1737	2345	1981	84	100	99	0	0.000	0.000	0.000	0.000	0.000	0.000	0.000	0.000	0.000	0.000	0.000	0.000	0.000	0.000	0.016	0.019	0.022	0.018	3.145	0.017	0.137	316	2384	100	173	10871	11044	204	10928	11132	Error	Error	-5.974	173	10871	204	10928	193403	4002023	0.206	5.209	0	0	0
1	18	14	"A85"	"A85"	9225	4015	100	610	622	242	38	425	425	449	220	48	44	14	0	11960	11980	3318	27	1668	1668	2035	1458	71	100	98	0	0.000	0.000	0.000	0.000	0.000	0.000	0.000	0.000	0.000	0.000	0.000	0.000	0.000	0.000	0.018	0.019	0.023	0.020	2.631	0.018	0.148	316	2384	100	185	10292	10477	197	10312	10509	Error	Error	-5.798	185	10292	197	10312	196659	3785778	0.786	6.821	0	0	0
1	1	15	"A86"	"A86"	4115	4345	100	572	601	261	43	399	399	426	193	45	46	24	0	6958	7109	3561	50	1504	1504	1710	1167	68	83	79	0	0.000	0.000	0.000	0.000	0.000	0.000	0.000	0.000	0.000	0.000	0.000	0.000	0.000	0.000	0.032	0.036	0.047	0.046	3.832	0.029	0.185	316	2384	100	173	5454	5627	202	5605	5807	Error	Error	-4.978	173	5454	202	5605	190030	2246531	0.907	4.626	0	0	0
1	2	15	"A86"	"A86"	4430	4345	100	632	662	269	40	397	397	424	198	46	56	28	0	10812	12385	5509	44	1532	1532	1761	1181	67	99	98	0	0.000	0.000	0.000	0.000	0.000	0.000	0.000	0.000	0.000	0.000	0.000	0.000	0.000	0.000	0.025	0.024	0.027	0.023	2.809	0.022	0.231	316	2384	100	235	9280	9515	265	10853	11118	Error	Error	-5.303	235	9280	265	10853	209255	3913712	1.202	8.996	0	0	0
1	3	15	"A86"	"A86"	4730	4350	100	705	728	257	35	407	407	427	197	46	63	37	0	13570	14110	4202	29	1884	1884	2474	2021	81	100	99	0	0.000	0.000	0.000	0.000	0.000	0.000	0.000	0.000	0.000	0.000	0.000	0.000	0.000	0.000	0.026	0.026	0.028	0.023	2.640	0.023	0.252	316	2384	100	298	11686	11984	321	12226	12547	Error	Error	-5.293	298	11686	321	12226	229973	4458726	1.528	5.758	0	0	0
1	4	15	"A87"	"A87"	5025	4340	100	518	553	269	48	393	393	414	195	47	36	15	0	11635	11035	5519	50	1616	1616	1887	1090	57	91	85	0	0.000	0.000	0.000	0.000	0.000	0.000	0.000	0.000	0.000	0.000	0.000	0.000	0.000	0.000	0.012	0.017	0.021	0.022	4.074	0.016	0.137	316	2384	100	125	10019	10144	160	9419	9579	Error	Error	-6.325	125	10019	160	9419	174619	3486992	0.713	8.393	0	0	0
1	5	15	"A87"	"A87"	5330	4345	100	549	582	249	42	391	391	426	327	76	23	4	0	11911	13005	5581	42	1622	1622	2270	2413	106	100	91	0	0.000	0.000	0.000	0.000	0.000	0.000	0.000	0.000	0.000	0.000	0.000	0.000	0.000	0.000	0.015	0.017	0.021	0.017	2.835	0.024	0.135	316	2384	100	158	10289	10447	191	11383	11574	Error	Error	-6.025	158	10289	191	11383	183774	4109457	0.477	4.449	0	0	0
1	6	15	"A87"	"A87"	5625	4335	100	536	568	228	40	381	381	410	206	50	40	18	0	11407	11921	4625	38	1586	1586	2069	2210	106	94	93	0	0.000	0.000	0.000	0.000	0.000	0.000	0.000	0.000	0.000	0.000	0.000	0.000	0.000	0.000	0.016	0.018	0.022	0.019	3.439	0.015	0.135	316	2384	100	155	9821	9976	187	10335	10522	Error	Error	-5.986	155	9821	187	10335	179360	3766968	0.767	4.458	0	0	0
1	7	15	"A88"	"A88"	5925	4335	100	523	562	250	44	376	376	398	195	48	39	17	0	12837	12362	5636	45	1586	1586	1826	1180	64	91	86	0	0.000	0.000	0.000	0.000	0.000	0.000	0.000	0.000	0.000	0.000	0.000	0.000	0.000	0.000	0.013	0.017	0.019	0.019	3.369	0.016	0.140	316	2384	100	147	11251	11398	186	10776	10962	Error	Error	-6.258	147	11251	186	10776	177705	3906386	0.841	8.929	0	0	0
1	8	15	"A88"	"A88"	6240	4340	100	577	605	241	39	391	391	412	194	47	49	21	0	16216	15705	6452	41	1622	1622	2099	2402	114	93	90	0	0.000	0.000	0.000	0.000	0.000	0.000	0.000	0.000	0.000	0.000	0.000	0.000	0.000	0.000	0.013	0.015	0.018	0.017	2.799	0.015	0.246	316	2384	100	186	14594	14780	214	14083	14297	Error	Error	-6.294	186	14594	214	14083	191024	4962834	0.995	5.664	0	0	0
1	9	15	"A88"	"A88"	6525	4340	100	550	590	235	39	395	395	425	210	49	40	18	0	12166	12354	3677	29	1661	1661	2657	3666	137	98	78	0	0.000	0.000	0.000	0.000	0.000	0.000	0.000	0.000	0.000	0.000	0.000	0.000	0.000	0.000	0.015	0.018	0.021	0.018	2.685	0.015	0.174	316	2384	100	155	10505	10660	195	10693	10888	Error	Error	-6.083	155	10505	195	10693	186304	3903804	0.786	2.645	0	0	0
1	10	15	"A89"	"A89"	6825	4330	100	611	635	234	36	387	387	410	188	45	56	25	0	17318	16814	4575	27	1470	1470	1542	530	34	100	100	0	0.000	0.000	0.000	0.000	0.000	0.000	0.000	0.000	0.000	0.000	0.000	0.000	0.000	0.000	0.014	0.016	0.017	0.015	2.509	0.014	0.203	316	2384	100	224	15848	16072	248	15344	15592	Error	Error	-6.145	224	15848	248	15344	200810	5313100	1.197	28.815	0	0	0
1	11	15	"A89"	"A89"	7135	4335	100	644	687	279	40	407	407	431	197	45	57	31	0	19465	18038	6863	38	1514	1514	1966	2299	116	100	92	0	0.000	0.000	0.000	0.000	0.000	0.000	0.000	0.000	0.000	0.000	0.000	0.000	0.000	0.000	0.013	0.017	0.019	0.016	2.729	0.015	0.262	316	2384	100	237	17951	18188	280	16524	16804	Error	Error	-6.243	237	17951	280	16524	217091	5700042	1.299	6.991	0	0	0
1	12	15	"A89"	"A89"	7440	4340	100	673	687	301	43	412	412	436	202	46	58	24	0	19209	18473	6410	34	1512	1512	2145	3134	146	98	95	0	0.000	0.000	0.000	0.000	0.000	0.000	0.000	0.000	0.000	0.000	0.000	0.000	0.000	0.000	0.015	0.016	0.017	0.015	2.441	0.016	0.280	316	2384	100	261	17697	17958	275	16961	17236	Error	Error	-6.083	261	17697	275	16961	217176	5837323	1.243	5.210	0	0	0
1	13	15	"A90"	"A90"	7725	4325	100	588	614	249	40	411	411	447	367	82	24	3	0	10335	10479	4880	46	1775	1775	2150	1521	70	89	83	0	0.000	0.000	0.000	0.000	0.000	0.000	0.000	0.000	0.000	0.000	0.000	0.000	0.000	0.000	0.021	0.023	0.028	0.026	3.404	0.021	0.179	316	2384	100	177	8560	8737	203	8704	8907	Error	Error	-5.596	177	8560	203	8704	194077	3311258	0.455	5.476	0	0	0
1	14	15	"A90"	"A90"	8025	4335	100	632	659	252	38	404	404	425	213	50	52	23	0	14814	14847	4872	32	1778	1778	2208	1865	84	100	98	0	0.000	0.000	0.000	0.000	0.000	0.000	0.000	0.000	0.000	0.000	0.000	0.000	0.000	0.000	0.017	0.020	0.021	0.019	2.506	0.017	0.219	316	2384	100	228	13036	13264	255	13069	13324	Error	Error	-5.837	228	13036	255	13069	208342	4691588	1.099	6.777	0	0	0
1	15	15	"A90"	"A90"	8325	4330	100	611	640	250	39	403	403	434	251	57	42	13	0	13882	14368	4486	31	1727	1727	2295	2244	97	98	98	0	0.000	0.000	0.000	0.000	0.000	0.000	0.000	0.000	0.000	0.000	0.000	0.000	0.000	0.000	0.017	0.019	0.021	0.019	2.616	0.017	0.121	316	2384	100	208	12155	12363	237	12641	12878	Error	Error	-5.869	208	12155	237	12641	202310	4540335	0.821	5.380	0	0	0
1	16	15	"A91"	"A91"	8620	4325	100	610	625	271	43	394	394	420	211	50	50	17	0	16005	15869	6540	41	1646	1646	1939	1487	76	96	91	0	0.000	0.000	0.000	0.000	0.000	0.000	0.000	0.000	0.000	0.000	0.000	0.000	0.000	0.000	0.015	0.016	0.019	0.017	2.861	0.014	0.174	316	2384	100	216	14359	14575	231	14223	14454	Error	Error	-6.055	216	14359	231	14223	197385	5014691	0.972	9.368	0	0	0
1	17	15	"A91"	"A91"	8920	4330	100	638	704	414	58	411	411	473	1360	287	2	0	0	16980	17169	5835	33	1822	1822	2693	3335	123	100	96	0	0.000	0.000	0.000	0.000	0.000	0.000	0.000	0.000	0.000	0.000	0.000	0.000	0.000	0.000	0.015	0.019	0.019	0.016	2.716	0.020	0.249	316	2384	100	227	15158	15385	293	15347	15640	Error	Error	-6.061	227	15158	293	15347	222526	5425482	0.170	4.341	0	0	0
1	18	15	"A91"	"A91"	9220	4330	100	622	650	267	41	390	390	424	281	66	41	12	0	14353	15088	4857	32	1632	1632	2073	2084	100	100	100	0	0.000	0.000	0.000	0.000	0.000	0.000	0.000	0.000	0.000	0.000	0.000	0.000	0.000	0.000	0.018	0.019	0.020	0.017	2.849	0.017	0.207	316	2384	100	232	12721	12953	260	13456	13716	Error	Error	-5.777	232	12721	260	13456	205444	4767823	0.804	6.245	0	0	0
1	1	16	"A92"	"A92"	4125	4640	100	575	602	259	43	398	398	419	188	44	48	22	0	9330	12040	8161	67	1485	1485	1709	1551	90	85	81	0	0.000	0.000	0.000	0.000	0.000	0.000	0.000	0.000	0.000	0.000	0.000	0.000	0.000	0.000	0.023	0.019	0.024	0.024	3.712	0.017	0.278	316	2384	100	177	7845	8022	204	10555	10759	Error	Error	-5.470	177	7845	204	10555	190201	3804482	0.973	6.661	0	0	0
1	2	16	"A92"	"A92"	4440	4640	100	726	734	269	36	389	389	411	192	46	71	42	0	24033	23957	5456	22	1530	1530	1724	1301	75	100	100	0	0.000	0.000	0.000	0.000	0.000	0.000	0.000	0.000	0.000	0.000	0.000	0.000	0.000	0.000	0.015	0.015	0.016	0.014	2.295	0.015	0.329	316	2384	100	337	22503	22840	345	22427	22772	Error	Error	-6.061	337	22503	345	22427	231942	7570403	1.682	17.089	0	0	0
1	3	16	"A92"	"A92"	4740	4640	100	677	698	247	35	398	398	429	206	48	60	29	0	21872	20862	6845	32	1557	1557	2600	4249	163	100	90	0	0.000	0.000	0.000	0.000	0.000	0.000	0.000	0.000	0.000	0.000	0.000	0.000	0.000	0.000	0.014	0.016	0.015	0.014	2.365	0.014	0.290	316	2384	100	279	20315	20594	300	19305	19605	Error	Error	-6.186	279	20315	300	19305	220506	6592322	1.306	4.298	0	0	0
1	4	16	"A93"	"A93"	5030	4635	100	608	629	266	42	390	390	417	194	46	51	25	0	15022	15221	6679	43	1647	1647	1960	1134	57	98	95	0	0.000	0.000	0.000	0.000	0.000	0.000	0.000	0.000	0.000	0.000	0.000	0.000	0.000	0.000	0.016	0.018	0.020	0.018	2.619	0.016	0.200	316	2384	100	218	13375	13593	239	13574	13813	Error	Error	-5.939	218	13375	239	13574	198723	4809985	1.093	11.694	0	0	0
1	5	16	"A93"	"A93"	5340	4635	100	596	630	266	42	389	389	420	200	47	50	22	0	17681	18195	7435	40	1697	1697	2502	2390	95	100	96	0	0.000	0.000	0.000	0.000	0.000	0.000	0.000	0.000	0.000	0.000	0.000	0.000	0.000	0.000	0.013	0.015	0.015	0.012	3.269	0.014	0.195	316	2384	100	207	15984	16191	241	16498	16739	Error	Error	-6.271	207	15984	241	16498	198964	5749478	1.050	6.566	0	0	0
1	6	16	"A93"	"A93"	5640	4635	100	514	556	242	43	380	380	405	192	47	41	18	0	11209	12070	4653	38	1725	1725	2172	1566	72	99	97	0	0.000	0.000	0.000	0.000	0.000	0.000	0.000	0.000	0.000	0.000	0.000	0.000	0.000	0.000	0.014	0.017	0.021	0.017	3.101	0.015	0.124	316	2384	100	134	9484	9618	176	10345	10521	Error	Error	-6.145	134	9484	176	10345	175810	3814030	0.786	6.321	0	0	0
1	7	16	"A94"	"A94"	5925	4635	100	676	704	517	73	381	381	407	191	46	62	34	0	23546	20868	9952	47	1726	1726	2129	1607	75	90	86	0	0.000	0.000	0.000	0.000	0.000	0.000	0.000	0.000	0.000	0.000	0.000	0.000	0.000	0.000	0.014	0.017	0.017	0.017	2.882	0.018	0.263	316	2384	100	295	21820	22115	323	19142	19465	Error	Error	-6.209	295	21820	323	19142	222435	6594255	1.555	11.661	0	0	0
1	8	16	"A94"	"A94"	6235	4630	100	647	661	261	39	382	382	409	198	48	59	31	0	19621	19991	6502	32	1716	1716	2191	1567	71	100	99	0	0.000	0.000	0.000	0.000	0.000	0.000	0.000	0.000	0.000	0.000	0.000	0.000	0.000	0.000	0.015	0.015	0.016	0.015	2.432	0.014	0.229	316	2384	100	265	17905	18170	279	18275	18554	Error	Error	-6.078	265	17905	279	18275	209007	6317176	1.273	11.359	0	0	0
1	9	16	"A94"	"A94"	6540	4635	100	667	692	267	38	390	390	411	198	48	60	32	0	25336	25257	6158	24	1576	1576	2147	2245	104	100	100	0	0.000	0.000	0.000	0.000	0.000	0.000	0.000	0.000	0.000	0.000	0.000	0.000	0.000	0.000	0.012	0.013	0.013	0.010	2.628	0.012	0.280	316	2384	100	277	23760	24037	302	23681	23983	Error	Error	-6.423	277	23760	302	23681	218792	7981251	1.419	10.294	0	0	0
1	10	16	"A95"	"A95"	6830	4625	100	663	678	257	37	380	380	407	196	48	62	32	0	23778	21810	9436	43	1499	1499	1872	1682	89	91	89	0	0.000	0.000	0.000	0.000	0.000	0.000	0.000	0.000	0.000	0.000	0.000	0.000	0.000	0.000	0.013	0.015	0.015	0.014	2.664	0.014	0.306	316	2384	100	283	22279	22562	298	20311	20609	Error	Error	-6.299	283	22279	298	20311	214313	6892071	1.383	11.854	0	0	0
1	11	16	"A95"	"A95"	7145	4635	100	695	705	240	34	409	409	439	227	51	58	25	0	23147	22724	4967	21	1632	1632	2698	4197	155	100	100	0	0.000	0.000	0.000	0.000	0.000	0.000	0.000	0.000	0.000	0.000	0.000	0.000	0.000	0.000	0.013	0.014	0.015	0.013	2.226	0.012	0.173	316	2384	100	286	21515	21801	296	21092	21388	Error	Error	-6.233	286	21515	296	21092	222663	7180805	1.172	4.772	0	0	0
1	12	16	"A95"	"A95"	7450	4630	100	663	676	313	46	402	402	484	784	161	4	0	0	22684	20116	8877	44	1572	1572	2456	4096	166	92	81	0	0.000	0.000	0.000	0.000	0.000	0.000	0.000	0.000	0.000	0.000	0.000	0.000	0.000	0.000	0.012	0.015	0.017	0.014	3.481	0.072	0.169	316	2384	100	261	21112	21373	274	18544	18818	Error	Error	-6.338	261	21112	274	18544	213759	6356498	0.245	4.312	0	0	0
1	13	16	"A96"	"A96"	7730	4620	100	649	666	267	40	399	399	425	195	45	58	31	0	19717	18863	9602	50	1714	1714	2012	1472	73	90	86	0	0.000	0.000	0.000	0.000	0.000	0.000	0.000	0.000	0.000	0.000	0.000	0.000	0.000	0.000	0.014	0.016	0.018	0.016	3.345	0.014	0.265	316	2384	100	250	18003	18253	267	17149	17416	Error	Error	-6.170	250	18003	267	17149	210341	5960559	1.236	11.448	0	0	0
1	14	16	"A96"	"A96"	8045	4630	100	658	711	272	38	413	413	442	225	50	53	25	0	21992	22380	8075	36	1754	1754	2275	2085	91	100	100	0	0.000	0.000	0.000	0.000	0.000	0.000	0.000	0.000	0.000	0.000	0.000	0.000	0.000	0.000	0.012	0.014	0.014	0.013	2.355	0.014	0.253	316	2384	100	245	20238	20483	298	20626	20924	Error	Error	-6.368	245	20238	298	20626	224732	7072002	1.196	9.643	0	0	0
1	15	16	"A96"	"A96"	8315	4630	100	686	719	276	38	406	406	435	215	49	58	33	0	23529	23694	7597	32	1752	1752	2531	2885	113	100	100	0	0.000	0.000	0.000	0.000	0.000	0.000	0.000	0.000	0.000	0.000	0.000	0.000	0.000	0.000	0.013	0.014	0.014	0.012	2.860	0.014	0.301	316	2384	100	280	21777	22057	313	21942	22255	Error	Error	-6.281	280	21777	313	21942	227261	7487391	1.321	7.336	0	0	0
1	16	16	"A97"	"A97"	8630	4615	100	673	694	294	42	384	384	413	194	46	62	34	0	24347	22424	9170	40	1623	1623	1844	1119	60	99	97	0	0.000	0.000	0.000	0.000	0.000	0.000	0.000	0.000	0.000	0.000	0.000	0.000	0.000	0.000	0.013	0.015	0.016	0.013	2.577	0.014	0.296	316	2384	100	289	22724	23013	310	20801	21111	Error	Error	-6.297	289	22724	310	20801	219381	7086047	1.448	18.391	0	0	0
1	17	16	"A97"	"A97"	8930	4620	100	736	749	302	40	401	401	430	208	48	66	36	0	24556	24280	8700	35	1770	1770	2483	2761	111	100	100	0	0.000	0.000	0.000	0.000	0.000	0.000	0.000	0.000	0.000	0.000	0.000	0.000	0.000	0.000	0.015	0.015	0.016	0.014	2.278	0.015	0.341	316	2384	100	335	22786	23121	348	22510	22858	Error	Error	-6.088	335	22786	348	22510	236760	7672448	1.534	7.895	0	0	0
1	18	16	"A97"	"A97"	9230	4615	100	697	713	251	35	415	415	439	198	45	63	31	0	23679	22911	7241	31	1668	1668	2052	1656	80	100	100	0	0.000	0.000	0.000	0.000	0.000	0.000	0.000	0.000	0.000	0.000	0.000	0.000	0.000	0.000	0.013	0.014	0.015	0.012	2.735	0.013	0.248	316	2384	100	282	22011	22293	298	21243	21541	Error	Error	-6.286	282	22011	298	21243	225189	7239948	1.384	12.596	0	0	0
1	1	17	"A98"	"A98"	4140	4940	100	453	479	238	49	388	388	414	193	46	28	9	0	4015	6014	4738	78	1449	1449	1468	310	21	95	91	0	0.000	0.000	0.000	0.000	0.000	0.000	0.000	0.000	0.000	0.000	0.000	0.000	0.000	0.000	0.025	0.020	0.043	0.041	4.194	0.019	0.075	316	2384	100	65	2566	2631	91	4565	4656	Error	Error	-5.303	65	2566	91	4565	151217	1900359	0.337	14.665	0	0	0
1	2	17	"A98"	"A98"	4445	4945	100	472	515	235	45	393	393	412	189	45	34	12	0	5082	8394	7077	84	1455	1455	1494	441	29	97	92	0	0.000	0.000	0.000	0.000	0.000	0.000	0.000	0.000	0.000	0.000	0.000	0.000	0.000	0.000	0.022	0.018	0.028	0.032	3.954	0.015	0.132	316	2384	100	79	3627	3706	122	6939	7061	Error	Error	-5.521	79	3627	122	6939	162659	2652477	0.545	15.646	0	0	0
1	3	17	"A98"	"A98"	4725	4940	100	474	511	218	42	395	395	422	197	46	31	11	0	5278	6391	4356	68	1492	1492	1886	2251	119	73	39	0	0.000	0.000	0.000	0.000	0.000	0.000	0.000	0.000	0.000	0.000	0.000	0.000	0.000	0.000	0.021	0.024	0.043	0.041	4.203	0.020	0.172	316	2384	100	79	3786	3865	116	4899	5015	Error	Error	-5.583	79	3786	116	4899	161372	2019490	0.452	2.001	0	0	0
1	4	17	"A99"	"A99"	5035	4940	100	4532	4130	1952	47	384	384	417	209	50	93	91	0	16161	14613	5809	39	1473	1473	1526	425	27	97	94	0	0.000	0.000	0.000	0.000	0.000	0.000	0.000	0.000	0.000	0.000	0.000	0.000	0.000	0.000	0.282	0.285	0.273	0.274	1.526	0.279	0.878	316	2384	100	4148	14688	18836	3746	13140	16886	Error	Error	-1.824	4148	14688	3746	13140	1305140	4617783	17.766	30.793	0	0	0
1	5	17	"A99"	"A99"	5345	4945	100	3955	4225	2453	58	410	410	550	851	154	88	74	0	15668	15188	3285	21	1526	1526	1970	2479	125	100	99	0	0.000	0.000	0.000	0.000	0.000	0.000	0.000	0.000	0.000	0.000	0.000	0.000	0.000	0.000	0.251	0.279	0.244	0.215	2.026	0.319	0.770	316	2384	100	3545	14142	17687	3815	13662	17477	Error	Error	-1.996	3545	14142	3815	13662	1335156	4799486	4.318	5.332	0	0	0
1	6	17	"A99"	"A99"	5645	4945	100	2497	2682	1609	59	385	385	447	464	103	83	75	0	13936	12752	4440	34	1524	1524	1717	1337	77	96	93	0	0.000	0.000	0.000	0.000	0.000	0.000	0.000	0.000	0.000	0.000	0.000	0.000	0.000	0.000	0.170	0.205	0.181	0.168	2.009	0.240	0.788	316	2384	100	2112	12412	14524	2297	11228	13525	Error	Error	-2.555	2112	12412	2297	11228	847581	4029682	4.817	8.254	0	0	0
1	7	17	"A100"	"A100"	5930	4935	100	564	578	261	45	386	386	433	394	90	20	1	0	16291	13869	8398	60	1590	1590	2201	2491	113	73	70	0	0.000	0.000	0.000	0.000	0.000	0.000	0.000	0.000	0.000	0.000	0.000	0.000	0.000	0.000	0.012	0.016	0.021	0.026	4.693	0.018	0.191	316	2384	100	178	14701	14879	192	12279	12471	Error	Error	-6.368	178	14701	192	12279	182702	4382468	0.368	4.684	0	0	0
1	8	17	"A100"	"A100"	6245	4940	100	541	565	224	39	388	388	420	256	60	34	9	0	9302	9657	2631	27	1715	1715	2260	2053	90	98	95	0	0.000	0.000	0.000	0.000	0.000	0.000	0.000	0.000	0.000	0.000	0.000	0.000	0.000	0.000	0.020	0.022	0.029	0.021	3.330	0.018	0.057	316	2384	100	153	7587	7740	177	7942	8119	Error	Error	-5.632	153	7587	177	7942	178660	3051604	0.566	3.603	0	0	0
1	9	17	"A100"	"A100"	6540	4940	100	582	598	217	36	387	387	413	195	47	49	20	0	15392	15204	5219	34	1597	1597	2145	2252	104	99	98	0	0.000	0.000	0.000	0.000	0.000	0.000	0.000	0.000	0.000	0.000	0.000	0.000	0.000	0.000	0.014	0.016	0.019	0.015	2.782	0.014	0.191	316	2384	100	195	13795	13990	211	13607	13818	Error	Error	-6.145	195	13795	211	13607	189081	4804448	0.949	5.799	0	0	0
1	10	17	"A101"	"A101"	6835	4930	100	1546	2602	2360	90	384	384	405	211	52	84	75	0	15632	15810	9505	60	1424	1424	1459	362	24	97	95	0	0.000	0.000	0.000	0.000	0.000	0.000	0.000	0.000	0.000	0.000	0.000	0.000	0.000	0.000	0.082	0.154	0.114	0.110	2.411	0.171	0.753	316	2384	100	1162	14208	15370	2218	14386	16604	Error	Error	-3.612	1162	14208	2218	14386	822176	4996064	10.412	39.644	0	0	0
1	11	17	"A101"	"A101"	7150	4935	100	1213	2068	1929	93	392	392	467	521	111	67	41	0	11870	14932	8946	59	1453	1453	1873	2895	154	95	76	0	0.000	0.000	0.000	0.000	0.000	0.000	0.000	0.000	0.000	0.000	0.000	0.000	0.000	0.000	0.079	0.124	0.089	0.085	2.103	0.157	0.774	316	2384	100	821	10417	11238	1676	13479	15155	Error	Error	-3.665	821	10417	1676	13479	653572	4718630	3.073	4.511	0	0	0
1	12	17	"A101"	"A101"	7450	4935	100	1158	2036	1968	96	402	402	450	376	83	71	50	0	11193	14206	8893	62	1460	1460	1694	1597	94	94	88	0	0.000	0.000	0.000	0.000	0.000	0.000	0.000	0.000	0.000	0.000	0.000	0.000	0.000	0.000	0.078	0.128	0.097	0.091	2.030	0.161	0.782	316	2384	100	756	9733	10489	1634	12746	14380	Error	Error	-3.686	756	9733	1634	12746	643395	4489089	4.218	7.835	0	0	0
1	13	17	"A102"	"A102"	7735	4930	100	1362	2744	3158	115	402	402	421	206	48	81	69	0	13264	16506	10093	61	1502	1502	1539	410	26	99	98	0	0.000	0.000	0.000	0.000	0.000	0.000	0.000	0.000	0.000	0.000	0.000	0.000	0.000	0.000	0.082	0.156	0.091	0.092	2.585	0.174	0.551	316	2384	100	960	11762	12722	2342	15004	17346	Error	Error	-3.615	960	11762	2342	15004	866989	5215831	11.277	36.505	0	0	0
1	14	17	"A102"	"A102"	8045	4935	100	1021	2446	2930	119	409	409	494	702	142	46	35	0	13493	17147	9585	55	1520	1520	1847	2204	119	99	92	0	0.000	0.000	0.000	0.000	0.000	0.000	0.000	0.000	0.000	0.000	0.000	0.000	0.000	0.000	0.051	0.130	0.065	0.062	2.962	0.210	0.548	316	2384	100	612	11973	12585	2037	15627	17664	Error	Error	-4.290	612	11973	2037	15627	772786	5418433	2.781	6.942	0	0	0
1	15	17	"A102"	"A102"	8330	4930	100	1239	3414	3764	110	395	395	427	243	56	79	62	0	16757	17979	9305	51	1525	1525	1685	954	56	100	100	0	0.000	0.000	0.000	0.000	0.000	0.000	0.000	0.000	0.000	0.000	0.000	0.000	0.000	0.000	0.055	0.183	0.078	0.086	3.176	0.212	0.570	316	2384	100	844	15232	16076	3019	16454	19473	Error	Error	-4.174	844	15232	3019	16454	1078733	5681392	12.292	17.080	0	0	0
1	16	17	"A103"	"A103"	8625	4925	100	583	615	267	43	382	382	410	195	47	50	25	0	17248	15338	7359	47	1556	1556	1703	1118	65	93	88	0	0.000	0.000	0.000	0.000	0.000	0.000	0.000	0.000	0.000	0.000	0.000	0.000	0.000	0.000	0.013	0.017	0.020	0.019	3.060	0.015	0.214	316	2384	100	201	15692	15893	233	13782	14015	Error	Error	-6.287	201	15692	233	13782	194495	4846734	1.051	12.196	0	0	0
1	17	17	"A103"	"A103"	8945	4930	100	608	638	250	39	407	407	433	199	45	50	21	0	16688	16357	5710	34	1630	1630	2137	2219	103	96	92	0	0.000	0.000	0.000	0.000	0.000	0.000	0.000	0.000	0.000	0.000	0.000	0.000	0.000	0.000	0.013	0.016	0.017	0.016	2.629	0.014	0.185	316	2384	100	201	15058	15259	231	14727	14958	Error	Error	-6.227	201	15058	231	14727	201758	5168662	1.030	6.408	0	0	0
1	18	17	"A103"	"A103"	9240	4925	100	644	666	253	37	426	426	450	214	47	50	20	0	15405	15964	5058	31	1649	1649	1959	1568	80	100	99	0	0.000	0.000	0.000	0.000	0.000	0.000	0.000	0.000	0.000	0.000	0.000	0.000	0.000	0.000	0.016	0.017	0.020	0.017	2.551	0.016	0.169	316	2384	100	218	13756	13974	240	14315	14555	Error	Error	-5.980	218	13756	240	14315	210595	5044643	1.009	8.932	0	0	0
1	1	18	"A104"	"A104"	4125	5240	100	566	587	244	41	399	399	427	218	51	42	15	0	9754	11317	7742	68	1490	1490	1701	1587	93	75	72	0	0.000	0.000	0.000	0.000	0.000	0.000	0.000	0.000	0.000	0.000	0.000	0.000	0.000	0.000	0.020	0.019	0.027	0.033	5.184	0.017	0.241	316	2384	100	167	8264	8431	188	9827	10015	Error	Error	-5.629	167	8264	188	9827	185561	3576126	0.734	6.059	0	0	0
1	2	18	"A104"	"A104"	4440	5235	100	662	689	272	39	400	400	424	261	61	50	19	0	18369	17131	6820	39	1518	1518	1632	864	52	97	95	0	0.000	0.000	0.000	0.000	0.000	0.000	0.000	0.000	0.000	0.000	0.000	0.000	0.000	0.000	0.016	0.019	0.019	0.018	3.107	0.017	0.267	316	2384	100	262	16851	17113	289	15613	15902	Error	Error	-6.007	262	16851	289	15613	217849	5413268	1.015	17.939	0	0	0
1	3	18	"A104"	"A104"	4740	5240	100	698	743	267	35	402	402	425	195	45	68	37	0	19666	18941	4765	25	1560	1560	2006	2426	120	100	100	0	0.000	0.000	0.000	0.000	0.000	0.000	0.000	0.000	0.000	0.000	0.000	0.000	0.000	0.000	0.016	0.020	0.019	0.017	2.197	0.018	0.348	316	2384	100	296	18106	18402	341	17381	17722	Error	Error	-5.935	296	18106	341	17381	234785	5985260	1.631	6.981	0	0	0
1	4	18	"A105"	"A105"	5025	5230	100	605	612	265	43	396	396	419	198	47	51	22	0	11949	12067	7832	64	1538	1538	1895	2015	106	75	70	0	0.000	0.000	0.000	0.000	0.000	0.000	0.000	0.000	0.000	0.000	0.000	0.000	0.000	0.000	0.020	0.021	0.026	0.031	4.370	0.018	0.242	316	2384	100	209	10411	10620	216	10529	10745	Error	Error	-5.638	209	10411	216	10529	193535	3813316	0.975	5.048	0	0	0
1	5	18	"A105"	"A105"	5335	5230	100	579	594	229	38	398	398	424	197	46	46	19	0	8384	8396	2555	30	1617	1617	2128	1980	93	97	88	0	0.000	0.000	0.000	0.000	0.000	0.000	0.000	0.000	0.000	0.000	0.000	0.000	0.000	0.000	0.027	0.029	0.035	0.029	2.995	0.020	0.131	316	2384	100	181	6767	6948	196	6779	6975	Error	Error	-5.224	181	6767	196	6779	187758	2653097	0.863	3.166	0	0	0
1	6	18	"A105"	"A105"	5645	5230	100	617	644	253	39	385	385	413	258	62	45	14	0	14776	15493	6515	42	1597	1597	1969	1536	78	97	95	0	0.000	0.000	0.000	0.000	0.000	0.000	0.000	0.000	0.000	0.000	0.000	0.000	0.000	0.000	0.018	0.019	0.021	0.018	3.408	0.016	0.207	316	2384	100	232	13179	13411	259	13896	14155	Error	Error	-5.828	232	13179	259	13896	203577	4895858	0.895	8.805	0	0	0
1	7	18	"A106"	"A106"	5935	5230	100	432	460	215	46	373	373	401	209	52	24	7	0	2928	3170	1427	45	1482	1482	1533	429	27	77	67	0	0.000	0.000	0.000	0.000	0.000	0.000	0.000	0.000	0.000	0.000	0.000	0.000	0.000	0.000	0.041	0.052	0.101	0.096	6.448	0.033	0.033	316	2384	100	59	1446	1505	87	1688	1775	Error	Error	-4.615	59	1446	87	1688	145204	1001858	0.282	3.816	0	0	0
1	8	18	"A106"	"A106"	6245	5230	100	466	493	299	60	379	379	443	1378	311	0	0	0	3726	6655	5722	85	1485	1485	1562	537	34	94	80	0	0.000	0.000	0.000	0.000	0.000	0.000	0.000	0.000	0.000	0.000	0.000	0.000	0.000	0.000	0.039	0.022	0.040	0.041	3.614	0.069	0.012	316	2384	100	87	2241	2328	114	5170	5284	Error	Error	-4.687	87	2241	114	5170	155840	2103019	0.036	9.484	0	0	0
1	9	18	"A106"	"A106"	6545	5230	100	454	501	316	63	383	383	405	193	47	31	11	0	4665	7561	5712	75	1464	1464	1518	467	30	97	92	0	0.000	0.000	0.000	0.000	0.000	0.000	0.000	0.000	0.000	0.000	0.000	0.000	0.000	0.000	0.022	0.019	0.032	0.031	3.748	0.019	0.107	316	2384	100	71	3201	3272	118	6097	6215	Error	Error	-5.495	71	3201	118	6097	158366	2389365	0.497	12.940	0	0	0
1	10	18	"A107"	"A107"	6835	5230	100	529	553	259	46	387	387	408	191	46	41	18	0	8787	12077	8853	73	1422	1422	1467	435	29	94	89	0	0.000	0.000	0.000	0.000	0.000	0.000	0.000	0.000	0.000	0.000	0.000	0.000	0.000	0.000	0.019	0.016	0.023	0.027	5.108	0.013	0.144	316	2384	100	142	7365	7507	166	10655	10821	Error	Error	-5.697	142	7365	166	10655	174734	3816217	0.759	24.391	0	0	0
1	11	18	"A107"	"A107"	7155	5230	100	509	544	239	43	384	384	408	190	46	39	16	0	9057	11888	7732	65	1444	1444	1682	1470	87	94	82	0	0.000	0.000	0.000	0.000	0.000	0.000	0.000	0.000	0.000	0.000	0.000	0.000	0.000	0.000	0.016	0.015	0.020	0.020	3.425	0.014	0.195	316	2384	100	125	7613	7738	160	10444	10604	Error	Error	-5.928	125	7613	160	10444	171774	3756718	0.716	6.943	0	0	0
1	12	18	"A107"	"A107"	7445	5230	100	531	573	263	45	384	384	406	186	45	44	24	0	7631	10481	7322	69	1446	1446	1496	484	32	97	95	0	0.000	0.000	0.000	0.000	0.000	0.000	0.000	0.000	0.000	0.000	0.000	0.000	0.000	0.000	0.024	0.021	0.028	0.029	3.162	0.020	0.236	316	2384	100	147	6185	6332	189	9035	9224	Error	Error	-5.395	147	6185	189	9035	181124	3311843	0.898	18.564	0	0	0
1	13	18	"A108"	"A108"	7745	5225	100	578	626	305	48	411	411	440	248	56	36	14	0	10383	13421	8254	61	1487	1487	1530	497	32	98	95	0	0.000	0.000	0.000	0.000	0.000	0.000	0.000	0.000	0.000	0.000	0.000	0.000	0.000	0.000	0.019	0.018	0.023	0.019	3.383	0.017	0.141	316	2384	100	167	8896	9063	215	11934	12149	Error	Error	-5.735	167	8896	215	11934	197728	4241161	0.750	23.926	0	0	0
1	14	18	"A108"	"A108"	8045	5225	100	560	589	253	42	388	388	407	189	46	47	19	0	12242	14691	7802	53	1477	1477	1630	1035	63	99	99	0	0.000	0.000	0.000	0.000	0.000	0.000	0.000	0.000	0.000	0.000	0.000	0.000	0.000	0.000	0.016	0.015	0.019	0.016	2.847	0.014	0.197	316	2384	100	172	10765	10937	201	13214	13415	Error	Error	-5.968	172	10765	201	13214	186173	4642242	0.963	12.619	0	0	0
1	15	18	"A108"	"A108"	8335	5220	100	582	608	236	38	399	399	419	231	55	39	13	0	12710	14002	7312	52	1488	1488	1559	543	34	99	98	0	0.000	0.000	0.000	0.000	0.000	0.000	0.000	0.000	0.000	0.000	0.000	0.000	0.000	0.000	0.016	0.017	0.020	0.018	2.804	0.014	0.159	316	2384	100	183	11222	11405	209	12514	12723	Error	Error	-5.938	183	11222	209	12514	192078	4424568	0.818	22.915	0	0	0
1	16	18	"A109"	"A109"	8635	5215	100	471	491	236	48	378	378	405	191	47	32	10	0	4296	6767	5207	76	1476	1476	1504	323	21	92	88	0	0.000	0.000	0.000	0.000	0.000	0.000	0.000	0.000	0.000	0.000	0.000	0.000	0.000	0.000	0.033	0.021	0.044	0.048	4.416	0.012	0.038	316	2384	100	93	2820	2913	113	5291	5404	Error	Error	-4.922	93	2820	113	5291	155163	2138411	0.450	16.294	0	0	0
1	17	18	"A109"	"A109"	8925	5205	100	505	532	213	40	379	379	407	188	46	40	15	0	5066	7974	6074	76	1520	1520	1578	434	27	93	87	0	0.000	0.000	0.000	0.000	0.000	0.000	0.000	0.000	0.000	0.000	0.000	0.000	0.000	0.000	0.036	0.024	0.030	0.035	4.241	0.016	0.104	316	2384	100	126	3546	3672	153	6454	6607	Error	Error	-4.815	126	3546	153	6454	168071	2519792	0.665	14.737	0	0	0
1	18	18	"A109"	"A109"	9240	5215	100	474	504	221	43	387	387	412	196	47	32	10	0	4097	6454	5316	82	1494	1494	1529	365	23	96	91	0	0.000	0.000	0.000	0.000	0.000	0.000	0.000	0.000	0.000	0.000	0.000	0.000	0.000	0.000	0.033	0.024	0.041	0.043	3.628	0.021	0.124	316	2384	100	87	2603	2690	117	4960	5077	Error	Error	-4.903	87	2603	117	4960	159145	2039340	0.469	13.493	0	0	0
1	1	19	"A110"	"A110"	4140	5545	100	619	665	254	38	413	413	455	562	123	15	0	0	18033	16395	6561	40	1498	1498	1590	778	48	97	92	0	0.000	0.000	0.000	0.000	0.000	0.000	0.000	0.000	0.000	0.000	0.000	0.000	0.000	0.000	0.012	0.017	0.018	0.016	2.853	0.016	0.022	316	2384	100	206	16535	16741	252	14897	15149	Error	Error	-6.327	206	16535	252	14897	209984	5180723	0.374	19.030	0	0	0
1	2	19	"A110"	"A110"	4450	5550	100	653	692	313	45	405	405	428	210	49	56	25	0	18635	17318	8466	48	1551	1551	2506	4415	176	93	65	0	0.000	0.000	0.000	0.000	0.000	0.000	0.000	0.000	0.000	0.000	0.000	0.000	0.000	0.000	0.015	0.018	0.018	0.017	2.500	0.017	0.345	316	2384	100	248	17084	17332	287	15767	16054	Error	Error	-6.106	248	17084	287	15767	218615	5472432	1.257	3.355	0	0	0
1	3	19	"A110"	"A110"	4750	5550	100	686	709	272	38	389	389	425	284	66	51	18	0	22225	19909	8791	44	1526	1526	1730	1317	76	100	99	0	0.000	0.000	0.000	0.000	0.000	0.000	0.000	0.000	0.000	0.000	0.000	0.000	0.000	0.000	0.014	0.017	0.019	0.017	2.304	0.016	0.332	316	2384	100	297	20699	20996	320	18383	18703	Error	Error	-6.123	297	20699	320	18383	223967	6291132	1.000	13.803	0	0	0
1	4	19	"A111"	"A111"	5040	5540	100	588	624	270	43	395	395	439	677	154	6	0	0	8527	12436	9111	73	1465	1465	1519	1130	74	95	87	0	0.000	0.000	0.000	0.000	0.000	0.000	0.000	0.000	0.000	0.000	0.000	0.000	0.000	0.000	0.027	0.021	0.027	0.026	2.908	0.018	0.237	316	2384	100	193	7062	7255	229	10971	11200	Error	Error	-5.193	193	7062	229	10971	197291	3929858	0.273	9.661	0	0	0
1	5	19	"A111"	"A111"	5350	5540	100	517	548	255	46	386	386	409	188	45	40	19	0	8529	11609	8172	70	1475	1475	1753	1803	102	97	79	0	0.000	0.000	0.000	0.000	0.000	0.000	0.000	0.000	0.000	0.000	0.000	0.000	0.000	0.000	0.019	0.016	0.021	0.021	3.147	0.016	0.250	316	2384	100	131	7054	7185	162	10134	10296	Error	Error	-5.751	131	7054	162	10134	173174	3668558	0.739	5.466	0	0	0
1	6	19	"A111"	"A111"	5650	5540	100	546	563	244	43	378	378	403	213	52	41	16	0	8868	12375	8394	67	1424	1424	1514	625	41	96	94	0	0.000	0.000	0.000	0.000	0.000	0.000	0.000	0.000	0.000	0.000	0.000	0.000	0.000	0.000	0.023	0.017	0.023	0.023	3.376	0.015	0.207	316	2384	100	168	7444	7612	185	10951	11136	Error	Error	-5.470	168	7444	185	10951	177992	3910361	0.751	17.378	0	0	0
1	7	19	"A112"	"A112"	5940	5535	100	6997	7135	5983	83	385	385	424	298	70	89	84	0	17974	15364	9178	59	1457	1457	1588	1000	62	84	80	0	0.000	0.000	0.000	0.000	0.000	0.000	0.000	0.000	0.000	0.000	0.000	0.000	0.000	0.000	0.400	0.485	0.405	0.406	2.272	0.492	0.706	316	2384	100	6612	16517	23129	6750	13907	20657	Error	Error	-1.321	6612	16517	6750	13907	2254714	4855069	22.520	13.776	0	0	0
1	8	19	"A112"	"A112"	6245	5540	100	6458	9046	7965	88	391	391	447	340	76	97	93	0	19204	18278	6376	34	1612	1612	1839	1113	60	100	100	0	0.000	0.000	0.000	0.000	0.000	0.000	0.000	0.000	0.000	0.000	0.000	0.000	0.000	0.000	0.345	0.519	0.301	0.326	2.406	0.690	0.575	316	2384	100	6067	17592	23659	8655	16666	25321	Error	Error	-1.536	6067	17592	8655	16666	2858550	5775883	25.291	14.770	0	0	0
1	9	19	"A112"	"A112"	6535	5540	100	9085	9796	7292	74	391	391	437	271	62	97	93	0	20423	18891	6881	36	1544	1544	1762	1291	73	100	99	0	0.000	0.000	0.000	0.000	0.000	0.000	0.000	0.000	0.000	0.000	0.000	0.000	0.000	0.000	0.461	0.542	0.396	0.358	2.406	0.583	0.628	316	2384	100	8694	18879	27573	9405	17347	26752	Error	Error	-1.119	8694	18879	9405	17347	3095671	5969613	34.535	13.268	0	0	0
1	10	19	"A113"	"A113"	6840	5535	100	585	591	247	41	395	395	420	203	48	46	18	0	15830	14684	7421	50	1521	1521	1586	505	31	97	94	0	0.000	0.000	0.000	0.000	0.000	0.000	0.000	0.000	0.000	0.000	0.000	0.000	0.000	0.000	0.013	0.015	0.018	0.017	3.343	0.014	0.183	316	2384	100	190	14309	14499	196	13163	13359	Error	Error	-6.235	190	14309	196	13163	186662	4640171	0.842	25.937	0	0	0
1	11	19	"A113"	"A113"	7150	5535	100	618	640	268	41	393	393	422	218	51	50	22	0	18558	16244	9413	57	1488	1488	1909	2677	140	82	69	0	0.000	0.000	0.000	0.000	0.000	0.000	0.000	0.000	0.000	0.000	0.000	0.000	0.000	0.000	0.013	0.017	0.019	0.018	3.107	0.016	0.323	316	2384	100	225	17070	17295	247	14756	15003	Error	Error	-6.245	225	17070	247	14756	202132	5133244	1.000	5.355	0	0	0
1	12	19	"A113"	"A113"	7440	5530	100	658	673	250	37	400	400	443	283	63	46	13	0	20103	17738	8112	45	1522	1522	1649	812	49	98	93	0	0.000	0.000	0.000	0.000	0.000	0.000	0.000	0.000	0.000	0.000	0.000	0.000	0.000	0.000	0.014	0.017	0.019	0.019	2.353	0.016	0.266	316	2384	100	258	18581	18839	273	16216	16489	Error	Error	-6.170	258	18581	273	16216	212623	5605148	0.813	19.814	0	0	0
1	13	19	"A114"	"A114"	7740	5525	100	725	750	329	43	395	395	430	285	66	56	22	0	24759	22309	8521	38	1495	1495	1561	694	44	99	95	0	0.000	0.000	0.000	0.000	0.000	0.000	0.000	0.000	0.000	0.000	0.000	0.000	0.000	0.000	0.014	0.017	0.017	0.015	2.623	0.029	0.121	316	2384	100	330	23264	23594	355	20814	21169	Error	Error	-6.139	330	23264	355	20814	237014	7049596	1.123	29.896	0	0	0
1	14	19	"A114"	"A114"	8050	5530	100	674	690	264	38	393	393	429	565	131	15	0	0	21273	20469	6143	30	1515	1515	1801	2091	116	98	98	0	0.000	0.000	0.000	0.000	0.000	0.000	0.000	0.000	0.000	0.000	0.000	0.000	0.000	0.000	0.014	0.016	0.017	0.014	2.563	0.014	0.274	316	2384	100	281	19758	20039	297	18954	19251	Error	Error	-6.136	281	19758	297	18954	218050	6468184	0.462	8.928	0	0	0
1	15	19	"A114"	"A114"	8350	5530	100	619	642	246	38	395	395	418	195	46	54	26	0	19272	18593	7360	39	1519	1519	1963	2905	147	100	93	0	0.000	0.000	0.000	0.000	0.000	0.000	0.000	0.000	0.000	0.000	0.000	0.000	0.000	0.000	0.013	0.014	0.017	0.014	2.457	0.013	0.243	316	2384	100	224	17753	17977	247	17074	17321	Error	Error	-6.308	224	17753	247	17074	202789	5875387	1.149	5.725	0	0	0
1	16	19	"A115"	"A115"	8640	5520	100	574	606	281	46	384	384	405	188	46	50	26	0	10528	13892	9036	65	1492	1492	1512	322	21	99	98	0	0.000	0.000	0.000	0.000	0.000	0.000	0.000	0.000	0.000	0.000	0.000	0.000	0.000	0.000	0.021	0.018	0.023	0.020	3.398	0.016	0.218	316	2384	100	190	9036	9226	222	12400	12622	Error	Error	-5.572	190	9036	222	12400	191592	4389834	1.069	38.447	0	0	0
1	17	19	"A115"	"A115"	8945	5525	100	606	661	372	56	378	378	405	193	47	54	31	0	14782	16673	8533	51	1510	1510	1657	1033	62	100	99	0	0.000	0.000	0.000	0.000	0.000	0.000	0.000	0.000	0.000	0.000	0.000	0.000	0.000	0.000	0.017	0.019	0.021	0.017	3.206	0.019	0.290	316	2384	100	228	13272	13500	283	15163	15446	Error	Error	-5.863	228	13272	283	15163	208932	5268700	1.326	14.536	0	0	0
1	18	19	"A115"	"A115"	9245	5525	100	605	631	267	42	392	392	414	192	46	51	25	0	13138	15166	7945	52	1526	1526	1663	947	56	99	97	0	0.000	0.000	0.000	0.000	0.000	0.000	0.000	0.000	0.000	0.000	0.000	0.000	0.000	0.000	0.018	0.018	0.019	0.018	3.034	0.016	0.242	316	2384	100	213	11612	11825	239	13640	13879	Error	Error	-5.769	213	11612	239	13640	199370	4792535	1.130	14.259	0	0	0
1	1	20	"A116"	"A116"	4145	5840	100	601	631	219	34	400	400	429	215	50	45	17	0	15285	14559	4321	29	1514	1514	1596	551	34	100	100	0	0.000	0.000	0.000	0.000	0.000	0.000	0.000	0.000	0.000	0.000	0.000	0.000	0.000	0.000	0.015	0.018	0.019	0.016	2.702	0.017	0.182	316	2384	100	201	13771	13972	231	13045	13276	Error	Error	-6.098	201	13771	231	13045	199550	4600697	0.940	23.526	0	0	0
1	2	20	"A116"	"A116"	4455	5840	100	631	639	241	37	398	398	428	283	66	40	9	0	15955	15388	4859	31	1564	1564	2160	2759	127	98	96	0	0.000	0.000	0.000	0.000	0.000	0.000	0.000	0.000	0.000	0.000	0.000	0.000	0.000	0.000	0.016	0.017	0.019	0.016	2.696	0.016	0.236	316	2384	100	233	14391	14624	241	13824	14065	Error	Error	-5.949	233	14391	241	13824	201885	4862485	0.746	4.794	0	0	0
1	3	20	"A116"	"A116"	4755	5840	100	630	664	244	36	407	407	432	235	54	49	19	0	18465	17064	5248	30	1572	1572	2069	2083	100	100	98	0	0.000	0.000	0.000	0.000	0.000	0.000	0.000	0.000	0.000	0.000	0.000	0.000	0.000	0.000	0.013	0.017	0.019	0.016	2.335	0.016	0.242	316	2384	100	223	16893	17116	257	15492	15749	Error	Error	-6.243	223	16893	257	15492	209957	5392111	0.987	7.199	0	0	0
1	4	20	"A117"	"A117"	5045	5840	100	724	769	389	50	409	409	452	1012	223	7	0	0	5981	6290	3769	59	1459	1459	1493	361	24	92	86	0	0.000	0.000	0.000	0.000	0.000	0.000	0.000	0.000	0.000	0.000	0.000	0.000	0.000	0.000	0.070	0.075	0.083	0.085	2.760	0.075	0.439	316	2384	100	315	4522	4837	360	4831	5191	Error	Error	-3.844	315	4522	360	4831	242993	1987685	0.313	13.288	0	0	0
1	5	20	"A117"	"A117"	5345	5835	100	754	834	439	52	394	394	418	195	46	64	48	0	6381	6865	3695	53	1483	1483	1516	360	23	96	90	0	0.000	0.000	0.000	0.000	0.000	0.000	0.000	0.000	0.000	0.000	0.000	0.000	0.000	0.000	0.073	0.082	0.089	0.082	2.561	0.081	0.523	316	2384	100	360	4898	5258	440	5382	5822	Error	Error	-3.766	360	4898	440	5382	263405	2169199	2.133	14.858	0	0	0
1	6	20	"A117"	"A117"	5645	5835	100	755	827	404	48	390	390	419	194	46	70	48	0	5267	5739	2729	47	1467	1467	1494	335	22	98	94	0	0.000	0.000	0.000	0.000	0.000	0.000	0.000	0.000	0.000	0.000	0.000	0.000	0.000	0.000	0.096	0.102	0.109	0.102	2.426	0.093	0.445	316	2384	100	365	3800	4165	437	4272	4709	Error	Error	-3.380	365	3800	437	4272	261401	1813575	2.103	12.672	0	0	0
1	7	20	"A118"	"A118"	5940	5830	100	665	704	296	42	384	384	405	188	46	63	40	0	24380	21000	9986	47	1522	1522	1607	686	42	95	92	0	0.000	0.000	0.000	0.000	0.000	0.000	0.000	0.000	0.000	0.000	0.000	0.000	0.000	0.000	0.012	0.016	0.017	0.018	2.862	0.015	0.343	316	2384	100	281	22858	23139	320	19478	19798	Error	Error	-6.346	281	22858	320	19478	222423	6636024	1.590	28.270	0	0	0
1	8	20	"A118"	"A118"	6255	5830	100	602	657	299	45	387	387	411	191	46	53	32	0	23113	18645	10989	58	1618	1618	1838	1308	71	95	89	0	0.000	0.000	0.000	0.000	0.000	0.000	0.000	0.000	0.000	0.000	0.000	0.000	0.000	0.000	0.010	0.016	0.018	0.017	2.915	0.014	0.323	316	2384	100	215	21495	21710	270	17027	17297	Error	Error	-6.644	215	21495	270	17027	207638	5891831	1.288	12.849	0	0	0
1	9	20	"A118"	"A118"	6550	5830	100	639	676	362	53	404	404	428	194	45	55	29	0	21702	18947	8305	43	1840	1840	2062	880	42	100	98	0	0.000	0.000	0.000	0.000	0.000	0.000	0.000	0.000	0.000	0.000	0.000	0.000	0.000	0.000	0.012	0.016	0.017	0.016	2.938	0.014	0.208	316	2384	100	235	19862	20097	272	17107	17379	Error	Error	-6.401	235	19862	272	17107	213501	5987124	1.278	19.188	0	0	0
1	10	20	"A119"	"A119"	6850	5825	100	824	996	642	64	404	404	429	196	45	64	50	0	8842	10718	7162	66	1542	1542	1731	891	51	94	86	0	0.000	0.000	0.000	0.000	0.000	0.000	0.000	0.000	0.000	0.000	0.000	0.000	0.000	0.000	0.058	0.065	0.070	0.061	2.552	0.069	0.698	316	2384	100	420	7300	7720	592	9176	9768	Error	Error	-4.119	420	7300	592	9176	314750	3386796	2.893	10.086	0	0	0
1	11	20	"A119"	"A119"	7160	5825	100	727	951	658	69	397	397	442	289	65	51	37	0	6350	10606	8195	77	1501	1501	1933	2682	138	74	48	0	0.000	0.000	0.000	0.000	0.000	0.000	0.000	0.000	0.000	0.000	0.000	0.000	0.000	0.000	0.068	0.061	0.062	0.055	2.650	0.070	0.808	316	2384	100	330	4849	5179	554	9105	9659	Error	Error	-3.877	330	4849	554	9105	300564	3351348	1.761	3.234	0	0	0
1	12	20	"A119"	"A119"	7455	5825	100	871	1016	629	61	407	407	438	226	51	61	50	0	9075	11489	7887	68	1514	1514	1721	1474	85	83	71	0	0.000	0.000	0.000	0.000	0.000	0.000	0.000	0.000	0.000	0.000	0.000	0.000	0.000	0.000	0.061	0.061	0.062	0.057	2.835	0.064	0.747	316	2384	100	464	7561	8025	609	9975	10584	Error	Error	-4.026	464	7561	609	9975	321211	3630667	2.558	6.627	0	0	0
1	13	20	"A120"	"A120"	7745	5820	100	648	767	451	58	389	389	411	190	46	57	37	0	4482	5630	3574	63	1457	1457	1472	312	21	89	86	0	0.000	0.000	0.000	0.000	0.000	0.000	0.000	0.000	0.000	0.000	0.000	0.000	0.000	0.000	0.086	0.091	0.100	0.096	3.093	0.090	0.513	316	2384	100	259	3025	3284	378	4173	4551	Error	Error	-3.546	259	3025	378	4173	242479	1779025	1.874	13.327	0	0	0
1	14	20	"A120"	"A120"	8040	5825	100	755	892	568	63	391	391	420	280	66	58	33	0	6228	7468	4287	57	1487	1487	1539	636	41	98	91	0	0.000	0.000	0.000	0.000	0.000	0.000	0.000	0.000	0.000	0.000	0.000	0.000	0.000	0.000	0.077	0.084	0.087	0.077	2.374	0.102	0.536	316	2384	100	364	4741	5105	501	5981	6482	Error	Error	-3.703	364	4741	501	5981	281923	2359770	1.686	9.322	0	0	0
1	15	20	"A120"	"A120"	8340	5830	100	780	921	556	60	378	378	418	345	82	55	33	0	6121	7684	4179	54	1511	1511	1582	781	49	96	93	0	0.000	0.000	0.000	0.000	0.000	0.000	0.000	0.000	0.000	0.000	0.000	0.000	0.000	0.000	0.087	0.088	0.089	0.075	2.448	0.114	0.494	316	2384	100	402	4610	5012	543	6173	6716	Error	Error	-3.519	402	4610	543	6173	291108	2428034	1.458	7.813	0	0	0
1	16	20	"A121"	"A121"	8630	5815	100	606	623	244	39	387	387	411	192	46	53	26	0	19063	17387	8772	50	1521	1521	1638	942	57	95	89	0	0.000	0.000	0.000	0.000	0.000	0.000	0.000	0.000	0.000	0.000	0.000	0.000	0.000	0.000	0.012	0.015	0.017	0.017	2.998	0.013	0.254	316	2384	100	219	17542	17761	236	15866	16102	Error	Error	-6.324	219	17542	236	15866	196779	5494205	1.104	16.719	0	0	0
1	17	20	"A121"	"A121"	8955	5815	100	669	702	272	38	404	404	437	263	60	50	23	0	23073	21129	9376	44	1597	1597	2453	3712	151	98	90	0	0.000	0.000	0.000	0.000	0.000	0.000	0.000	0.000	0.000	0.000	0.000	0.000	0.000	0.000	0.012	0.015	0.017	0.014	2.461	0.014	0.337	316	2384	100	265	21476	21741	298	19532	19830	Error	Error	-6.341	265	21476	298	19532	221838	6676824	1.008	5.031	0	0	0
1	18	20	"A121"	"A121"	9245	5815	100	685	701	267	38	394	394	414	192	46	63	33	0	21655	20528	7229	35	1541	1541	1779	1428	80	99	98	0	0.000	0.000	0.000	0.000	0.000	0.000	0.000	0.000	0.000	0.000	0.000	0.000	0.000	0.000	0.014	0.016	0.017	0.015	2.648	0.015	0.313	316	2384	100	291	20114	20405	307	18987	19294	Error	Error	-6.111	291	20114	307	18987	221659	6486932	1.495	13.130	0	0	0
1	1	21	"Blank"	"Blank"	4110	6130	100	412	475	566	119	420	420	445	277	62	10	2	0	1496	1542	417	27	1518	1518	1557	561	36	5	1	0	0.000	0.000	0.000	0.000	0.000	0.000	0.000	0.000	0.000	0.000	0.000	0.000	0.000	0.000	0.364	2.292	0.773	0.708	4.695	0.537	0.048	316	2384	100	-8	-22	-30	55	24	79	Error	Error	-1.459	-8	-22	55	24	150199	487129	0.108	-0.027	0	0	0
1	2	21	"Blank"	"Blank"	4410	6130	100	440	453	189	41	394	394	422	197	46	22	4	0	1433	1450	300	20	1485	1485	1517	331	21	11	1	0	0.000	0.000	0.000	0.000	0.000	0.000	0.000	0.000	0.000	0.000	0.000	0.000	0.000	0.000	-0.885	-1.686	0.531	0.559	3.665	0.117	0.015	316	2384	100	46	-52	-6	59	-35	24	Error	Error	Error	46	-52	59	-35	143263	458185	0.157	-0.202	0	0	0
1	3	21	"Blank"	"Blank"	4710	6125	100	378	395	173	43	399	399	434	276	63	6	0	0	1420	1434	290	20	1465	1465	1509	531	35	2	0	0	0.000	0.000	0.000	0.000	0.000	0.000	0.000	0.000	0.000	0.000	0.000	0.000	0.000	0.000	0.467	0.129	0.564	0.595	3.675	0.264	0.214	316	2384	100	-21	-45	-66	-4	-31	-35	Error	Error	-1.100	-21	-45	-4	-31	124933	453186	-0.141	-0.141	0	0	0
1	4	21	"Blank"	"Blank"	5010	6125	100	393	422	188	44	398	398	603	2649	439	0	0	0	1421	1424	310	21	1463	1463	1758	3366	191	0	0	0	0.000	0.000	0.000	0.000	0.000	0.000	0.000	0.000	0.000	0.000	0.000	0.000	0.000	0.000	0.119	-0.615	0.570	0.578	4.743	0.241	0.694	316	2384	100	-5	-42	-47	24	-39	-15	Error	Error	-3.070	-5	-42	24	-39	133470	449834	-0.068	-0.099	0	0	0
1	5	21	"Blank"	"Blank"	5310	6120	100	402	426	198	46	396	396	418	191	45	19	6	0	1446	1469	288	19	1455	1455	1476	319	21	12	2	0	0.000	0.000	0.000	0.000	0.000	0.000	0.000	0.000	0.000	0.000	0.000	0.000	0.000	0.000	-0.667	2.143	0.697	0.615	5.121	0.007	0.000	316	2384	100	6	-9	-3	30	14	44	Error	Error	Error	6	-9	30	14	134770	464116	0.042	-0.022	0	0	0
1	6	21	"Blank"	"Blank"	5610	6120	100	386	413	194	46	381	381	427	746	174	0	0	0	1451	1473	341	23	1474	1474	1536	1241	80	0	0	0	0.000	0.000	0.000	0.000	0.000	0.000	0.000	0.000	0.000	0.000	0.000	0.000	0.000	0.000	-0.217	-32.000	0.747	0.692	4.873	0.075	0.009	316	2384	100	5	-23	-18	32	-1	31	Error	Error	Error	5	-23	32	-1	130602	465323	-0.019	-0.051	0	0	0
1	7	21	"Blank"	"Blank"	5910	6120	100	392	413	192	46	388	388	411	192	46	18	4	0	1460	1475	293	19	1467	1467	1494	328	21	15	1	0	0.000	0.000	0.000	0.000	0.000	0.000	0.000	0.000	0.000	0.000	0.000	0.000	0.000	0.000	-0.571	3.125	0.845	0.806	4.335	0.084	0.008	316	2384	100	4	-7	-3	25	8	33	Error	Error	Error	4	-7	25	8	130415	466183	0.010	-0.058	0	0	0
1	8	21	"Blank"	"Blank"	6210	6115	100	347	380	184	48	391	391	415	192	46	12	3	0	1517	1613	446	27	1538	1538	1594	484	30	13	4	0	0.000	0.000	0.000	0.000	0.000	0.000	0.000	0.000	0.000	0.000	0.000	0.000	0.000	0.000	2.095	-0.147	0.610	0.510	4.775	0.063	0.014	316	2384	100	-44	-21	-65	-11	75	64	Error	Error	1.067	-44	-21	-11	75	120001	509638	-0.182	0.039	0	0	0
1	9	21	"Blank"	"Blank"	6510	6115	100	400	424	178	41	410	410	482	1237	256	0	0	0	1754	2131	1242	58	1587	1587	1744	1449	83	12	5	0	0.000	0.000	0.000	0.000	0.000	0.000	0.000	0.000	0.000	0.000	0.000	0.000	0.000	0.000	-0.060	0.026	0.345	0.304	4.313	0.918	0.710	316	2384	100	-10	167	157	14	544	558	Error	Error	Error	-10	167	14	544	133889	673541	-0.047	0.267	0	0	0
1	10	21	"Blank"	"Blank"	6810	6110	100	421	435	187	42	406	406	436	354	81	6	0	0	1553	1561	320	20	1548	1548	1559	316	20	17	2	0	0.000	0.000	0.000	0.000	0.000	0.000	0.000	0.000	0.000	0.000	0.000	0.000	0.000	0.000	3.000	2.231	0.578	0.611	5.150	5.032	0.022	316	2384	100	15	5	20	29	13	42	Error	Error	1.585	15	5	29	13	137370	493126	-0.003	0.006	0	0	0
1	11	21	"Blank"	"Blank"	7110	6110	100	390	417	188	45	406	406	438	295	67	7	1	0	1539	1582	337	21	1547	1547	1572	366	23	16	2	0	0.000	0.000	0.000	0.000	0.000	0.000	0.000	0.000	0.000	0.000	0.000	0.000	0.000	0.000	2.000	0.314	0.499	0.556	3.852	0.075	0.006	316	2384	100	-16	-8	-24	11	35	46	Error	Error	1.000	-16	-8	11	35	131709	499894	-0.071	0.027	0	0	0
1	12	21	"Blank"	"Blank"	7410	6110	100	402	415	180	43	402	402	457	1206	263	0	0	0	1501	1552	325	20	1517	1517	1566	1076	68	0	0	0	0.000	0.000	0.000	0.000	0.000	0.000	0.000	0.000	0.000	0.000	0.000	0.000	0.000	0.000	0.000	0.371	0.743	0.565	4.863	1.154	0.793	316	2384	100	0	-16	-16	13	35	48	Error	Error	Error	0	-16	13	35	131136	490530	-0.035	-0.013	0	0	0
1	13	21	"Blank"	"Blank"	7710	6105	100	391	445	352	79	388	388	434	753	173	0	0	0	1475	1548	648	41	1501	1501	1554	1364	87	0	0	0	0.000	0.000	0.000	0.000	0.000	0.000	0.000	0.000	0.000	0.000	0.000	0.000	0.000	0.000	-0.115	1.213	0.572	0.600	3.773	0.331	0.187	316	2384	100	3	-26	-23	57	47	104	Error	Error	Error	3	-26	57	47	140739	489025	0.015	-0.004	0	0	0
1	14	21	"Blank"	"Blank"	8010	6105	100	387	413	190	46	403	403	429	226	52	11	3	0	1468	1493	287	19	1512	1512	1551	449	28	6	0	0	0.000	0.000	0.000	0.000	0.000	0.000	0.000	0.000	0.000	0.000	0.000	0.000	0.000	0.000	0.364	-0.526	0.639	0.610	4.414	0.176	0.025	316	2384	100	-16	-44	-60	10	-19	-9	Error	Error	-1.459	-16	-44	10	-19	130576	471741	-0.071	-0.129	0	0	0
1	15	21	"Blank"	"Blank"	8310	6100	100	399	421	193	45	391	391	415	196	47	16	4	0	1504	1530	338	22	1505	1505	1530	333	21	16	4	0	0.000	0.000	0.000	0.000	0.000	0.000	0.000	0.000	0.000	0.000	0.000	0.000	0.000	0.000	-8.000	1.200	0.489	0.462	4.727	0.076	0.006	316	2384	100	8	-1	7	30	25	55	Error	Error	Error	8	-1	30	25	132927	483542	0.031	0.000	0	0	0
1	16	21	"Blank"	"Blank"	8610	6100	100	430	444	199	44	386	386	416	193	46	22	6	0	1586	1602	304	18	1554	1554	1584	611	38	3	0	0	0.000	0.000	0.000	0.000	0.000	0.000	0.000	0.000	0.000	0.000	0.000	0.000	0.000	0.000	1.375	1.208	0.806	0.770	3.744	0.962	0.012	316	2384	100	44	32	76	58	48	106	Error	Error	0.459	44	32	58	48	140226	506355	0.145	0.029	0	0	0
1	17	21	"Blank"	"Blank"	8910	6100	100	387	418	196	46	395	395	421	224	53	17	1	0	1539	1561	344	22	1535	1535	1575	476	30	7	1	0	0.000	0.000	0.000	0.000	0.000	0.000	0.000	0.000	0.000	0.000	0.000	0.000	0.000	0.000	-2.000	0.885	0.681	0.727	4.594	0.059	0.004	316	2384	100	-8	4	-4	23	26	49	Error	Error	Error	-8	4	23	26	132064	493329	-0.013	-0.029	0	0	0
1	18	21	"Blank"	"Blank"	9210	6095	100	386	416	190	45	404	404	426	193	45	16	4	0	1533	1559	320	20	1545	1545	1571	353	22	14	2	0	0.000	0.000	0.000	0.000	0.000	0.000	0.000	0.000	0.000	0.000	0.000	0.000	0.000	0.000	1.500	0.857	0.577	0.688	4.906	0.153	0.064	316	2384	100	-18	-12	-30	12	14	26	Error	Error	0.585	-18	-12	12	14	131345	492618	-0.052	-0.034	0	0	0
