# Supplementary material for: Application of hybridization control probe to increase accuracy on ligation detection or minisequencing diagnostic microarrays
Source: BMC Res Notes. 2009 Dec 14;2:249. doi: 10.1186/1756-0500-2-249 (PMC2799435; doi:10.1186/1756-0500-2-249)
Supplement: Additional file 3 — Gpr_files. Zip-compressed file containing raw microarray data in GenePix results format (.gpr) and GAL (GenePix Array List) files. [file 1756-0500-2-249-S3.ZIP › gpr_files/slide10/lasi10oikea_12-16.gpr]

ATF	1.0
30	76    
"Type=GenePix Results 3"
"DateTime=2009/05/28 14:58:21"
"Settings=C:\Axon\Data\HPV\280509\lasi10.gps"
"GalFile=C:\Axon\Data\HPV\ArrayIt_032009_InstiBioGalfile.gal"
"ArrayOfArrays=12-16"
"PixelSize=5"
"Wavelengths=532	488"
"ImageFiles=C:\Axon\Data\HPV\280509\lasi10oikea.tif 2	C:\Axon\Data\HPV\280509\lasi10oikea.tif 3"
"NormalizationMethod=None"
"NormalizationFactors=1	1"
"JpegImage="
"StdDev=Type 1"
"RatioFormulations=W1/W3 (/532)	W1/W4 (/488)	W3/W4 (532/488)"
"FeatureType=Circular"
"Barcode="
"BackgroundSubtraction=LocalFeature"
"ImageOrigin=0, 0"
"JpegOrigin=3920, 0"
"Creator=GenePix Pro 6.1.0.2"
"Scanner=GenePix 4200A 01 Autoloader [2]"
"FocusPosition=0"
"Temperature=23.75"
"LinesAveraged=2"
"Comment="
"PMTGain=600	570"
"ScanPower=100	100"
"LaserPower=2.67	2.56"
"Filters=Standard Green	Standard Blue"
"ScanRegion=784,0,3920,13784"
"Supplier="
"Block"	"Column"	"Row"	"Name"	"ID"	"X"	"Y"	"Dia."	"F532 Median"	"F532 Mean"	"F532 SD"	"F532 CV"	"B532"	"B532 Median"	"B532 Mean"	"B532 SD"	"B532 CV"	"% > B532+1SD"	"% > B532+2SD"	"F532 % Sat."	"F488 Median"	"F488 Mean"	"F488 SD"	"F488 CV"	"B488"	"B488 Median"	"B488 Mean"	"B488 SD"	"B488 CV"	"% > B488+1SD"	"% > B488+2SD"	"F488 % Sat."	"Ratio of Medians (1/532)"	"Ratio of Means (1/532)"	"Median of Ratios (1/532)"	"Mean of Ratios (1/532)"	"Ratios SD (1/532)"	"Rgn Ratio (1/532)"	"Rgn R2 (1/532)"	"Ratio of Medians (1/488)"	"Ratio of Means (1/488)"	"Median of Ratios (1/488)"	"Mean of Ratios (1/488)"	"Ratios SD (1/488)"	"Rgn Ratio (1/488)"	"Rgn R2 (1/488)"	"Ratio of Medians (532/488)"	"Ratio of Means (532/488)"	"Median of Ratios (532/488)"	"Mean of Ratios (532/488)"	"Ratios SD (532/488)"	"Rgn Ratio (532/488)"	"Rgn R2 (532/488)"	"F Pixels"	"B Pixels"	"Circularity"	"Sum of Medians (1/532)"	"Sum of Medians (1/488)"	"Sum of Medians (532/488)"	"Sum of Means (1/532)"	"Sum of Means (1/488)"	"Sum of Means (532/488)"	"Log Ratio (1/532)"	"Log Ratio (1/488)"	"Log Ratio (532/488)"	"F532 Median - B532"	"F488 Median - B488"	"F532 Mean - B532"	"F488 Mean - B488"	"F532 Total Intensity"	"F488 Total Intensity"	"SNR 532"	"SNR 488"	"Flags"	"Normalize"	"Autoflag"
1	1	1	"A1"	"A1"	13735	45065	100	524	597	564	94	421	421	482	558	115	6	1	0	6260	10091	8733	86	2106	2106	2553	2418	94	56	47	0	0.000	0.000	0.000	0.000	0.000	0.000	0.000	0.000	0.000	0.000	0.000	0.000	0.000	0.000	0.025	0.022	0.031	0.049	7.691	0.017	0.078	316	2384	100	103	4154	4257	176	7985	8161	Error	Error	-5.334	103	4154	176	7985	188773	3188616	0.206	3.117	0	0	0
1	2	1	"A1"	"A1"	14045	45065	100	616	811	1306	161	412	412	709	3375	476	1	0	0	17934	16830	8378	49	2104	2104	2855	4915	172	88	68	0	0.000	0.000	0.000	0.000	0.000	0.000	0.000	0.000	0.000	0.000	0.000	0.000	0.000	0.000	0.013	0.027	0.019	0.018	4.164	0.048	0.199	316	2384	100	204	15830	16034	399	14726	15125	Error	Error	-6.278	204	15830	399	14726	256212	5318329	0.030	2.843	0	0	0
1	3	1	"A1"	"A1"	14345	45065	100	555	572	272	47	394	394	435	337	77	19	3	0	14388	14150	6399	45	2014	2014	2168	1159	53	98	94	0	0.000	0.000	0.000	0.000	0.000	0.000	0.000	0.000	0.000	0.000	0.000	0.000	0.000	0.000	0.013	0.015	0.019	0.016	3.021	0.018	0.088	316	2384	100	161	12374	12535	178	12136	12314	Error	Error	-6.264	161	12374	178	12136	180663	4471276	0.407	10.338	0	0	0
1	4	1	"A2"	"A2"	14650	45065	100	561	590	240	40	375	375	402	235	58	43	15	0	17894	15612	8651	55	1949	1949	2011	725	36	89	81	0	0.000	0.000	0.000	0.000	0.000	0.000	0.000	0.000	0.000	0.000	0.000	0.000	0.000	0.000	0.012	0.016	0.020	0.022	3.963	0.013	0.199	316	2384	100	186	15945	16131	215	13663	13878	Error	Error	-6.422	186	15945	215	13663	186363	4933245	0.800	18.760	0	0	0
1	5	1	"A2"	"A2"	14955	45065	100	597	901	3742	415	362	362	393	255	64	45	15	0	15694	15921	6522	40	1953	1953	2251	1991	88	94	91	0	0.000	0.000	0.000	0.000	0.000	0.000	0.000	0.000	0.000	0.000	0.000	0.000	0.000	0.000	0.017	0.039	0.021	0.020	3.244	0.069	0.064	316	2384	100	235	13741	13976	539	13968	14507	Error	Error	-5.870	235	13741	539	13968	284703	5031008	1.992	6.866	0	0	0
1	6	1	"A2"	"A2"	15260	45060	100	543	560	240	42	370	370	404	334	82	25	4	0	14291	14382	6537	45	1939	1939	2346	2333	99	89	86	0	0.000	0.000	0.000	0.000	0.000	0.000	0.000	0.000	0.000	0.000	0.000	0.000	0.000	0.000	0.014	0.015	0.019	0.018	3.451	0.017	0.121	316	2384	100	173	12352	12525	190	12443	12633	Error	Error	-6.158	173	12352	190	12443	176947	4544770	0.467	5.159	0	0	0
1	7	1	"A3"	"A3"	15545	45065	100	436	449	196	43	352	352	375	178	47	30	8	0	7086	7643	5390	70	1872	1872	2034	1164	57	66	60	0	0.000	0.000	0.000	0.000	0.000	0.000	0.000	0.000	0.000	0.000	0.000	0.000	0.000	0.000	0.016	0.017	0.030	0.039	6.486	0.014	0.103	316	2384	100	84	5214	5298	97	5771	5868	Error	Error	-5.956	84	5214	97	5771	141904	2415102	0.416	4.819	0	0	0
1	8	1	"A3"	"A3"	15850	45065	100	518	534	229	42	352	352	373	191	51	45	16	0	13959	14736	7913	53	1861	1861	1930	566	29	99	97	0	0.000	0.000	0.000	0.000	0.000	0.000	0.000	0.000	0.000	0.000	0.000	0.000	0.000	0.000	0.014	0.014	0.018	0.018	3.139	0.012	0.134	316	2384	100	166	12098	12264	182	12875	13057	Error	Error	-6.187	166	12098	182	12875	168834	4656667	0.843	22.625	0	0	0
1	9	1	"A3"	"A3"	16150	45060	100	512	542	230	42	354	354	443	1471	332	0	0	0	15862	15243	8348	54	1892	1892	2040	1801	88	94	85	0	0.000	0.000	0.000	0.000	0.000	0.000	0.000	0.000	0.000	0.000	0.000	0.000	0.000	0.000	0.011	0.014	0.017	0.016	3.361	0.013	0.002	316	2384	100	158	13970	14128	188	13351	13539	Error	Error	-6.466	158	13970	188	13351	171405	4816931	0.067	7.331	0	0	0
1	10	1	"A4"	"A4"	16445	45065	100	441	489	233	47	356	356	377	179	47	37	18	0	6718	9451	7448	78	1879	1879	2115	1445	68	62	56	0	0.000	0.000	0.000	0.000	0.000	0.000	0.000	0.000	0.000	0.000	0.000	0.000	0.000	0.000	0.018	0.018	0.029	0.039	4.949	0.016	0.178	316	2384	100	85	4839	4924	133	7572	7705	Error	Error	-5.831	85	4839	133	7572	154560	2986404	0.626	5.077	0	0	0
1	11	1	"A4"	"A4"	16745	45070	100	501	536	254	47	362	362	392	205	52	39	15	0	14296	14430	8046	55	1902	1902	1958	562	28	99	96	0	0.000	0.000	0.000	0.000	0.000	0.000	0.000	0.000	0.000	0.000	0.000	0.000	0.000	0.000	0.011	0.014	0.020	0.018	3.389	0.012	0.119	316	2384	100	139	12394	12533	174	12528	12702	Error	Error	-6.478	139	12394	174	12528	169219	4560010	0.702	22.192	0	0	0
1	12	1	"A4"	"A4"	17045	45065	100	532	559	246	44	362	362	382	183	47	48	23	0	15806	15460	9006	58	1892	1892	1971	614	31	99	95	0	0.000	0.000	0.000	0.000	0.000	0.000	0.000	0.000	0.000	0.000	0.000	0.000	0.000	0.000	0.012	0.015	0.019	0.016	3.257	0.013	0.202	316	2384	100	170	13914	14084	197	13568	13765	Error	Error	-6.355	170	13914	197	13568	176786	4885214	0.967	21.969	0	0	0
1	13	1	"A5"	"A5"	17350	45050	100	397	425	198	46	375	375	455	1499	329	0	0	0	3481	4320	2891	66	1937	1937	2110	2285	108	40	16	0	0.000	0.000	0.000	0.000	0.000	0.000	0.000	0.000	0.000	0.000	0.000	0.000	0.000	0.000	0.014	0.021	0.077	0.098	6.435	0.495	0.561	316	2384	100	22	1544	1566	50	2383	2433	Error	Error	-6.133	22	1544	50	2383	134211	1365124	-0.020	0.967	0	0	0
1	14	1	"A5"	"A5"	17660	45055	100	432	465	212	45	371	371	405	441	108	6	0	0	5812	7198	4765	66	1930	1930	1991	1146	57	87	71	0	0.000	0.000	0.000	0.000	0.000	0.000	0.000	0.000	0.000	0.000	0.000	0.000	0.000	0.000	0.016	0.018	0.036	0.035	3.917	0.073	0.191	316	2384	100	61	3882	3943	94	5268	5362	Error	Error	-5.992	61	3882	94	5268	146893	2274475	0.136	4.544	0	0	0
1	15	1	"A5"	"A5"	17955	45050	100	422	458	247	53	367	367	383	181	47	27	9	0	5680	6663	4141	62	1950	1950	1984	442	22	90	84	0	0.000	0.000	0.000	0.000	0.000	0.000	0.000	0.000	0.000	0.000	0.000	0.000	0.000	0.000	0.015	0.019	0.038	0.040	3.703	0.017	0.056	316	2384	100	55	3730	3785	91	4713	4804	Error	Error	-6.084	55	3730	91	4713	144817	2105404	0.414	10.586	0	0	0
1	16	1	"A6"	"A6"	18245	45050	100	443	468	220	47	373	373	392	191	48	30	11	0	4717	5717	3737	65	2028	2028	2225	1261	56	61	50	0	0.000	0.000	0.000	0.000	0.000	0.000	0.000	0.000	0.000	0.000	0.000	0.000	0.000	0.000	0.026	0.026	0.062	0.071	5.132	0.018	0.083	316	2384	100	70	2689	2759	95	3689	3784	Error	Error	-5.264	70	2689	95	3689	147824	1806419	0.398	2.769	0	0	0
1	17	1	"A6"	"A6"	18545	45045	100	534	549	245	44	381	381	422	687	162	3	0	0	8724	11763	8697	73	2066	2066	2225	1659	74	81	69	0	0.000	0.000	0.000	0.000	0.000	0.000	0.000	0.000	0.000	0.000	0.000	0.000	0.000	0.000	0.023	0.017	0.024	0.028	4.231	0.052	0.125	316	2384	100	153	6658	6811	168	9697	9865	Error	Error	-5.443	153	6658	168	9697	173394	3716997	0.185	5.749	0	0	0
1	18	1	"A6"	"A6"	18850	45045	100	471	504	238	47	392	392	421	206	48	29	10	0	6703	9223	6728	72	2122	2122	2232	940	42	87	77	0	0.000	0.000	0.000	0.000	0.000	0.000	0.000	0.000	0.000	0.000	0.000	0.000	0.000	0.000	0.017	0.016	0.026	0.028	4.112	0.016	0.115	316	2384	100	79	4581	4660	112	7101	7213	Error	Error	-5.858	79	4581	112	7101	159370	2914321	0.403	7.437	0	0	0
1	1	2	"A7"	"A7"	13755	45370	100	402	433	217	50	394	394	498	1568	314	0	0	0	2992	3737	2485	66	2029	2029	2144	988	46	49	28	0	0.000	0.000	0.000	0.000	0.000	0.000	0.000	0.000	0.000	0.000	0.000	0.000	0.000	0.000	0.008	0.023	0.138	0.140	4.831	0.027	0.059	316	2384	100	8	963	971	39	1708	1747	Error	Error	-6.911	8	963	39	1708	136764	1180942	-0.041	1.612	0	0	0
1	2	2	"A7"	"A7"	14060	45365	100	477	509	281	55	389	389	450	758	168	2	0	0	6897	7920	4106	51	1988	1988	2136	1405	65	89	75	0	0.000	0.000	0.000	0.000	0.000	0.000	0.000	0.000	0.000	0.000	0.000	0.000	0.000	0.000	0.018	0.020	0.032	0.030	3.661	0.113	0.149	316	2384	100	88	4909	4997	120	5932	6052	Error	Error	-5.802	88	4909	120	5932	160813	2502810	0.078	4.117	0	0	0
1	3	2	"A7"	"A7"	14355	45365	100	440	460	222	48	366	366	407	431	105	6	0	0	7410	8935	5610	62	1922	1922	2014	1176	58	88	78	0	0.000	0.000	0.000	0.000	0.000	0.000	0.000	0.000	0.000	0.000	0.000	0.000	0.000	0.000	0.013	0.013	0.027	0.024	4.670	0.012	0.060	316	2384	100	74	5488	5562	94	7013	7107	Error	Error	-6.213	74	5488	94	7013	145420	2823400	0.123	5.885	0	0	0
1	4	2	"A8"	"A8"	14650	45360	100	486	505	223	44	354	354	376	180	47	37	19	0	7469	8943	7537	84	1916	1916	2156	1394	64	58	56	0	0.000	0.000	0.000	0.000	0.000	0.000	0.000	0.000	0.000	0.000	0.000	0.000	0.000	0.000	0.024	0.021	0.031	0.050	6.634	0.014	0.121	316	2384	100	132	5553	5685	151	7027	7178	Error	Error	-5.395	132	5553	151	7027	159586	2826135	0.717	4.869	0	0	0
1	5	2	"A8"	"A8"	14950	45360	100	511	533	239	44	348	348	377	253	67	33	11	0	13771	14160	6893	48	1882	1882	2315	2309	99	88	83	0	0.000	0.000	0.000	0.000	0.000	0.000	0.000	0.000	0.000	0.000	0.000	0.000	0.000	0.000	0.014	0.015	0.017	0.017	3.832	0.013	0.161	316	2384	100	163	11889	12052	185	12278	12463	Error	Error	-6.189	163	11889	185	12278	168410	4474688	0.617	5.130	0	0	0
1	6	2	"A8"	"A8"	15255	45355	100	494	523	222	42	349	349	371	179	48	43	19	0	13819	14378	7342	51	1865	1865	2078	1320	63	88	85	0	0.000	0.000	0.000	0.000	0.000	0.000	0.000	0.000	0.000	0.000	0.000	0.000	0.000	0.000	0.012	0.014	0.016	0.016	3.709	0.012	0.158	316	2384	100	145	11954	12099	174	12513	12687	Error	Error	-6.365	145	11954	174	12513	165284	4543483	0.849	9.318	0	0	0
1	7	2	"A9"	"A9"	15555	45355	100	447	567	1732	305	353	353	432	1301	301	0	0	0	5709	6156	4189	68	1865	1865	2093	1310	62	58	54	0	0.000	0.000	0.000	0.000	0.000	0.000	0.000	0.000	0.000	0.000	0.000	0.000	0.000	0.000	0.024	0.050	0.040	0.058	6.107	0.035	0.012	316	2384	100	94	3844	3938	214	4291	4505	Error	Error	-5.354	94	3844	214	4291	179101	1945333	0.104	3.102	0	0	0
1	8	2	"A9"	"A9"	15860	45355	100	442	456	197	43	342	342	389	463	119	5	0	0	7226	8366	5270	62	1866	1866	1975	1193	60	83	77	0	0.000	0.000	0.000	0.000	0.000	0.000	0.000	0.000	0.000	0.000	0.000	0.000	0.000	0.000	0.019	0.018	0.027	0.033	3.764	0.013	0.014	316	2384	100	100	5360	5460	114	6500	6614	Error	Error	-5.744	100	5360	114	6500	144002	2643801	0.145	5.357	0	0	0
1	9	2	"A9"	"A9"	16160	45355	100	421	446	197	44	349	349	415	803	193	0	0	0	7528	7864	4067	51	1841	1841	2106	2944	139	81	47	0	0.000	0.000	0.000	0.000	0.000	0.000	0.000	0.000	0.000	0.000	0.000	0.000	0.000	0.000	0.013	0.016	0.029	0.026	4.058	0.152	0.450	316	2384	100	72	5687	5759	97	6023	6120	Error	Error	-6.304	72	5687	97	6023	140946	2485145	0.039	1.956	0	0	0
1	10	2	"A10"	"A10"	16455	45350	100	413	432	197	45	340	340	365	185	50	28	9	0	5486	6168	4265	69	1819	1819	1990	996	50	60	57	0	0.000	0.000	0.000	0.000	0.000	0.000	0.000	0.000	0.000	0.000	0.000	0.000	0.000	0.000	0.020	0.021	0.040	0.052	6.101	0.017	0.078	316	2384	100	73	3667	3740	92	4349	4441	Error	Error	-5.651	73	3667	92	4349	136354	1949192	0.362	4.195	0	0	0
1	11	2	"A10"	"A10"	16755	45350	100	459	496	225	45	346	346	368	180	48	37	18	0	9498	11525	7176	62	1842	1842	1949	696	35	97	93	0	0.000	0.000	0.000	0.000	0.000	0.000	0.000	0.000	0.000	0.000	0.000	0.000	0.000	0.000	0.015	0.015	0.024	0.022	3.767	0.012	0.105	316	2384	100	113	7656	7769	150	9683	9833	Error	Error	-6.082	113	7656	150	9683	156655	3641959	0.711	13.759	0	0	0
1	12	2	"A10"	"A10"	17060	45350	100	478	499	228	45	351	351	378	196	51	38	14	0	8313	10596	6666	62	1869	1869	1946	583	29	95	94	0	0.000	0.000	0.000	0.000	0.000	0.000	0.000	0.000	0.000	0.000	0.000	0.000	0.000	0.000	0.020	0.017	0.024	0.025	3.896	0.015	0.121	316	2384	100	127	6444	6571	148	8727	8875	Error	Error	-5.665	127	6444	148	8727	157617	3348489	0.617	14.837	0	0	0
1	13	2	"A11"	"A11"	17355	45345	100	352	393	180	45	357	357	375	181	48	21	5	0	2685	4668	4126	88	1915	1915	2209	1715	77	41	30	0	0.000	0.000	0.000	0.000	0.000	0.000	0.000	0.000	0.000	0.000	0.000	0.000	0.000	0.000	-0.006	0.013	0.080	0.095	6.843	0.009	0.035	316	2384	100	-5	770	765	36	2753	2789	Error	Error	Error	-5	770	36	2753	124212	1475036	0.099	1.434	0	0	0
1	14	2	"A11"	"A11"	17660	45350	100	481	507	229	45	353	353	374	179	47	37	17	0	12590	14053	7772	55	1885	1885	1960	840	42	93	88	0	0.000	0.000	0.000	0.000	0.000	0.000	0.000	0.000	0.000	0.000	0.000	0.000	0.000	0.000	0.012	0.013	0.016	0.016	4.245	0.011	0.133	316	2384	100	128	10705	10833	154	12168	12322	Error	Error	-6.386	128	10705	154	12168	160314	4440691	0.743	14.396	0	0	0
1	15	2	"A11"	"A11"	17960	45345	100	481	508	250	49	350	350	372	177	47	41	19	0	11266	13659	8602	62	1897	1897	1965	661	33	91	87	0	0.000	0.000	0.000	0.000	0.000	0.000	0.000	0.000	0.000	0.000	0.000	0.000	0.000	0.000	0.014	0.013	0.019	0.019	3.492	0.013	0.185	316	2384	100	131	9369	9500	158	11762	11920	Error	Error	-6.160	131	9369	158	11762	160642	4316120	0.768	17.691	0	0	0
1	16	2	"A12"	"A12"	18255	45345	100	423	447	208	46	364	364	387	191	49	27	8	0	5366	6563	4595	70	1963	1963	2076	1042	50	65	57	0	0.000	0.000	0.000	0.000	0.000	0.000	0.000	0.000	0.000	0.000	0.000	0.000	0.000	0.000	0.017	0.018	0.041	0.058	6.594	0.014	0.057	316	2384	100	59	3403	3462	83	4600	4683	Error	Error	-5.850	59	3403	83	4600	141177	2073875	0.314	4.306	0	0	0
1	17	2	"A12"	"A12"	18555	45340	100	453	478	215	44	363	363	400	431	107	7	0	0	8127	8672	4790	55	2017	2017	2317	1935	83	79	68	0	0.000	0.000	0.000	0.000	0.000	0.000	0.000	0.000	0.000	0.000	0.000	0.000	0.000	0.000	0.015	0.017	0.029	0.030	4.124	0.016	0.107	316	2384	100	90	6110	6200	115	6655	6770	Error	Error	-6.085	90	6110	115	6655	150903	2740303	0.181	3.284	0	0	0
1	18	2	"A12"	"A12"	18855	45340	100	487	506	233	46	377	377	402	196	48	34	11	0	8366	9312	5114	54	2046	2046	2105	579	27	92	88	0	0.000	0.000	0.000	0.000	0.000	0.000	0.000	0.000	0.000	0.000	0.000	0.000	0.000	0.000	0.017	0.018	0.029	0.029	3.303	0.017	0.112	316	2384	100	110	6320	6430	129	7266	7395	Error	Error	-5.844	110	6320	129	7266	159902	2942668	0.531	12.447	0	0	0
1	1	3	"A13"	"A13"	13750	45675	100	507	592	445	75	378	378	403	201	49	42	19	0	11233	10955	7727	70	2011	2011	2439	2441	100	65	61	0	0.000	0.000	0.000	0.000	0.000	0.000	0.000	0.000	0.000	0.000	0.000	0.000	0.000	0.000	0.014	0.024	0.029	0.045	7.017	0.014	0.102	316	2384	100	129	9222	9351	214	8944	9158	Error	Error	-6.160	129	9222	214	8944	187217	3461706	0.940	3.489	0	0	0
1	2	3	"A13"	"A13"	14060	45675	100	574	607	282	46	354	354	386	200	51	54	24	0	17150	17520	7749	44	1964	1964	2150	1364	63	94	91	0	0.000	0.000	0.000	0.000	0.000	0.000	0.000	0.000	0.000	0.000	0.000	0.000	0.000	0.000	0.014	0.016	0.018	0.017	3.381	0.014	0.193	316	2384	100	220	15186	15406	253	15556	15809	Error	Error	-6.109	220	15186	253	15556	191783	5536468	1.105	11.268	0	0	0
1	3	3	"A13"	"A13"	14355	45675	100	551	585	245	41	356	356	380	183	48	50	27	0	17399	17347	7752	44	1920	1920	2243	1951	86	92	87	0	0.000	0.000	0.000	0.000	0.000	0.000	0.000	0.000	0.000	0.000	0.000	0.000	0.000	0.000	0.013	0.015	0.017	0.016	3.388	0.012	0.213	316	2384	100	195	15479	15674	229	15427	15656	Error	Error	-6.311	195	15479	229	15427	184846	5481801	1.120	7.742	0	0	0
1	4	3	"A14"	"A14"	14665	45665	100	685	891	684	76	358	358	377	186	49	60	44	0	9813	9377	6347	67	1900	1900	2011	964	47	72	65	0	0.000	0.000	0.000	0.000	0.000	0.000	0.000	0.000	0.000	0.000	0.000	0.000	0.000	0.000	0.041	0.071	0.074	0.072	3.857	0.074	0.638	316	2384	100	327	7913	8240	533	7477	8010	Error	Error	-4.597	327	7913	533	7477	281506	2963125	2.763	7.641	0	0	0
1	5	3	"A14"	"A14"	14960	45665	100	901	1227	1010	82	356	356	389	218	56	71	54	0	12986	12774	6633	51	1874	1874	2075	1416	68	85	83	0	0.000	0.000	0.000	0.000	0.000	0.000	0.000	0.000	0.000	0.000	0.000	0.000	0.000	0.000	0.049	0.080	0.067	0.064	3.035	0.086	0.615	316	2384	100	545	11112	11657	871	10900	11771	Error	Error	-4.350	545	11112	871	10900	387594	4036669	3.844	7.556	0	0	0
1	6	3	"A14"	"A14"	15265	45665	100	1174	1495	1082	72	349	349	374	184	49	80	68	0	15578	15005	6568	43	1867	1867	1943	731	37	94	91	0	0.000	0.000	0.000	0.000	0.000	0.000	0.000	0.000	0.000	0.000	0.000	0.000	0.000	0.000	0.060	0.087	0.074	0.062	2.827	0.091	0.650	316	2384	100	825	13711	14536	1146	13138	14284	Error	Error	-4.055	825	13711	1146	13138	472417	4741586	6.092	17.869	0	0	0
1	7	3	"A15"	"A15"	15555	45660	100	388	438	268	61	351	351	385	270	70	17	2	0	3943	5153	3891	75	1906	1906	2111	1295	61	51	47	0	0.000	0.000	0.000	0.000	0.000	0.000	0.000	0.000	0.000	0.000	0.000	0.000	0.000	0.000	0.018	0.027	0.065	0.084	7.541	0.030	0.091	316	2384	100	37	2037	2074	87	3247	3334	Error	Error	-5.783	37	2037	87	3247	138313	1628330	0.196	2.349	0	0	0
1	8	3	"A15"	"A15"	15865	45665	100	455	473	215	45	354	354	384	231	60	29	6	0	8168	9312	5593	60	1890	1890	1984	752	37	91	87	0	0.000	0.000	0.000	0.000	0.000	0.000	0.000	0.000	0.000	0.000	0.000	0.000	0.000	0.000	0.016	0.016	0.029	0.028	3.882	0.014	0.078	316	2384	100	101	6278	6379	119	7422	7541	Error	Error	-5.958	101	6278	119	7422	149527	2942629	0.385	9.745	0	0	0
1	9	3	"A15"	"A15"	16170	45660	100	460	485	211	43	346	346	366	190	51	37	12	0	8956	9206	3893	42	1881	1881	1999	986	49	91	89	0	0.000	0.000	0.000	0.000	0.000	0.000	0.000	0.000	0.000	0.000	0.000	0.000	0.000	0.000	0.016	0.019	0.028	0.024	3.526	0.016	0.098	316	2384	100	114	7075	7189	139	7325	7464	Error	Error	-5.956	114	7075	139	7325	153134	2909176	0.626	7.309	0	0	0
1	10	3	"A16"	"A16"	16460	45655	100	469	494	237	47	352	352	410	863	210	0	0	0	12427	11668	8452	72	1901	1901	2219	2458	110	65	61	0	0.000	0.000	0.000	0.000	0.000	0.000	0.000	0.000	0.000	0.000	0.000	0.000	0.000	0.000	0.011	0.015	0.021	0.032	6.885	0.012	0.152	316	2384	100	117	10526	10643	142	9767	9909	Error	Error	-6.491	117	10526	142	9767	156069	3687207	0.097	3.844	0	0	0
1	11	3	"A16"	"A16"	16765	45660	100	565	585	245	41	351	351	374	184	49	56	24	0	22132	20450	7658	37	1892	1892	1912	418	21	100	98	0	0.000	0.000	0.000	0.000	0.000	0.000	0.000	0.000	0.000	0.000	0.000	0.000	0.000	0.000	0.011	0.013	0.014	0.012	2.739	0.011	0.211	316	2384	100	214	20240	20454	234	18558	18792	Error	Error	-6.563	214	20240	234	18558	185008	6462263	1.147	44.349	0	0	0
1	12	3	"A16"	"A16"	17065	45655	100	527	574	260	45	357	357	377	199	52	45	21	0	17411	17191	10042	58	1918	1918	1994	601	30	96	95	0	0.000	0.000	0.000	0.000	0.000	0.000	0.000	0.000	0.000	0.000	0.000	0.000	0.000	0.000	0.011	0.014	0.017	0.017	3.123	0.013	0.216	316	2384	100	170	15493	15663	217	15273	15490	Error	Error	-6.510	170	15493	217	15273	181478	5432467	0.990	25.286	0	0	0
1	13	3	"A17"	"A17"	17355	45655	100	416	442	204	46	356	356	389	283	72	16	0	0	4790	4783	2999	62	1923	1923	2130	1179	55	56	52	0	0.000	0.000	0.000	0.000	0.000	0.000	0.000	0.000	0.000	0.000	0.000	0.000	0.000	0.000	0.021	0.030	0.071	0.081	6.188	0.018	0.037	316	2384	100	60	2867	2927	86	2860	2946	Error	Error	-5.578	60	2867	86	2860	139790	1511477	0.187	2.250	0	0	0
1	14	3	"A17"	"A17"	17665	45655	100	476	508	239	47	357	357	376	177	47	41	17	0	8953	9423	4199	44	1899	1899	1935	445	22	95	94	0	0.000	0.000	0.000	0.000	0.000	0.000	0.000	0.000	0.000	0.000	0.000	0.000	0.000	0.000	0.017	0.020	0.028	0.026	3.852	0.018	0.122	316	2384	100	119	7054	7173	151	7524	7675	Error	Error	-5.889	119	7054	151	7524	160637	2977796	0.746	16.827	0	0	0
1	15	3	"A17"	"A17"	17960	45655	100	472	495	213	43	360	360	382	189	49	35	13	0	9004	9703	4756	49	1956	1956	2021	708	35	99	96	0	0.000	0.000	0.000	0.000	0.000	0.000	0.000	0.000	0.000	0.000	0.000	0.000	0.000	0.000	0.016	0.017	0.026	0.022	3.053	0.016	0.136	316	2384	100	112	7048	7160	135	7747	7882	Error	Error	-5.976	112	7048	135	7747	156401	3066048	0.598	10.850	0	0	0
1	16	3	"A18"	"A18"	18260	45650	100	440	456	193	42	371	371	403	347	86	10	0	0	6793	6376	3864	60	2011	2011	2165	1028	47	65	60	0	0.000	0.000	0.000	0.000	0.000	0.000	0.000	0.000	0.000	0.000	0.000	0.000	0.000	0.000	0.014	0.019	0.038	0.055	6.325	0.018	0.075	316	2384	100	69	4782	4851	85	4365	4450	Error	Error	-6.115	69	4782	85	4365	143959	2014934	0.153	4.096	0	0	0
1	17	3	"A18"	"A18"	18565	45650	100	497	542	267	49	367	367	392	196	50	39	17	0	9454	10234	5455	53	2047	2047	2092	484	23	97	95	0	0.000	0.000	0.000	0.000	0.000	0.000	0.000	0.000	0.000	0.000	0.000	0.000	0.000	0.000	0.018	0.021	0.027	0.027	3.341	0.018	0.128	316	2384	100	130	7407	7537	175	8187	8362	Error	Error	-5.832	130	7407	175	8187	171363	3234072	0.765	16.822	0	0	0
1	18	3	"A18"	"A18"	18865	45645	100	493	526	252	47	368	368	406	289	71	25	6	0	9004	9492	4648	48	2124	2124	2214	1066	48	92	88	0	0.000	0.000	0.000	0.000	0.000	0.000	0.000	0.000	0.000	0.000	0.000	0.000	0.000	0.000	0.018	0.021	0.031	0.029	2.951	0.036	0.157	316	2384	100	125	6880	7005	158	7368	7526	Error	Error	-5.782	125	6880	158	7368	166182	2999471	0.415	6.827	0	0	0
1	1	4	"A19"	"A19"	13760	45965	100	382	423	204	48	351	351	381	191	50	26	8	0	5478	6559	5227	79	1868	1868	2062	991	48	61	58	0	0.000	0.000	0.000	0.000	0.000	0.000	0.000	0.000	0.000	0.000	0.000	0.000	0.000	0.000	0.009	0.015	0.043	0.052	6.543	0.013	0.047	316	2384	100	31	3610	3641	72	4691	4763	Error	Error	-6.864	31	3610	72	4691	133681	2072645	0.220	4.538	0	0	0
1	2	4	"A19"	"A19"	14065	45965	100	458	484	209	43	340	340	363	183	50	38	17	0	8712	10347	6196	59	1822	1822	1950	888	45	90	87	0	0.000	0.000	0.000	0.000	0.000	0.000	0.000	0.000	0.000	0.000	0.000	0.000	0.000	0.000	0.017	0.017	0.024	0.025	3.807	0.014	0.111	316	2384	100	118	6890	7008	144	8525	8669	Error	Error	-5.868	118	6890	144	8525	152924	3269747	0.661	9.456	0	0	0
1	3	4	"A19"	"A19"	14360	45965	100	445	477	231	48	337	337	366	184	50	35	15	0	7598	10384	6926	66	1841	1841	2056	1331	64	91	85	0	0.000	0.000	0.000	0.000	0.000	0.000	0.000	0.000	0.000	0.000	0.000	0.000	0.000	0.000	0.019	0.016	0.023	0.022	3.425	0.012	0.098	316	2384	100	108	5757	5865	140	8543	8683	Error	Error	-5.736	108	5757	140	8543	150576	3281394	0.603	6.257	0	0	0
1	4	4	"A20"	"A20"	14660	45960	100	425	473	284	60	347	347	371	188	50	30	12	0	9663	10256	8074	78	1813	1813	2289	2702	118	56	54	0	0.000	0.000	0.000	0.000	0.000	0.000	0.000	0.000	0.000	0.000	0.000	0.000	0.000	0.000	0.010	0.015	0.021	0.031	7.445	0.012	0.105	316	2384	100	78	7850	7928	126	8443	8569	Error	Error	-6.653	78	7850	126	8443	149581	3240919	0.543	2.949	0	0	0
1	5	4	"A20"	"A20"	14960	45960	100	504	532	240	45	338	338	359	173	48	49	26	0	22281	18509	10068	54	1828	1828	2248	2188	97	92	83	0	0.000	0.000	0.000	0.000	0.000	0.000	0.000	0.000	0.000	0.000	0.000	0.000	0.000	0.000	0.008	0.012	0.015	0.015	3.580	0.011	0.233	316	2384	100	166	20453	20619	194	16681	16875	Error	Error	-6.945	166	20453	194	16681	168173	5848750	1.000	7.432	0	0	0
1	6	4	"A20"	"A20"	15260	45960	100	506	542	246	45	338	338	360	202	56	44	21	0	23257	19523	9281	47	1838	1838	2114	1668	78	91	87	0	0.000	0.000	0.000	0.000	0.000	0.000	0.000	0.000	0.000	0.000	0.000	0.000	0.000	0.000	0.008	0.012	0.015	0.013	3.736	0.011	0.200	316	2384	100	168	21419	21587	204	17685	17889	Error	Error	-6.994	168	21419	204	17685	171229	6169227	0.901	10.437	0	0	0
1	7	4	"A21"	"A21"	15560	45955	100	416	450	230	51	343	343	367	193	52	33	12	0	4694	10124	8825	87	1834	1834	2423	2763	114	50	46	0	0.000	0.000	0.000	0.000	0.000	0.000	0.000	0.000	0.000	0.000	0.000	0.000	0.000	0.000	0.026	0.013	0.027	0.048	7.218	0.012	0.156	316	2384	100	73	2860	2933	107	8290	8397	Error	Error	-5.292	73	2860	107	8290	142320	3199099	0.430	2.787	0	0	0
1	8	4	"A21"	"A21"	15865	45955	100	488	506	221	43	332	332	356	174	48	46	19	0	18347	15819	7027	44	1793	1793	2067	1762	85	86	83	0	0.000	0.000	0.000	0.000	0.000	0.000	0.000	0.000	0.000	0.000	0.000	0.000	0.000	0.000	0.009	0.012	0.014	0.014	3.941	0.012	0.192	316	2384	100	156	16554	16710	174	14026	14200	Error	Error	-6.729	156	16554	174	14026	159743	4998797	0.862	7.805	0	0	0
1	9	4	"A21"	"A21"	16165	45960	100	499	534	220	41	331	331	358	217	60	42	14	0	19592	17578	6012	34	1795	1795	2111	2244	106	92	89	0	0.000	0.000	0.000	0.000	0.000	0.000	0.000	0.000	0.000	0.000	0.000	0.000	0.000	0.000	0.009	0.013	0.015	0.013	2.828	0.015	0.193	316	2384	100	168	17797	17965	203	15783	15986	Error	Error	-6.727	168	17797	203	15783	168841	5554780	0.811	6.893	0	0	0
1	10	4	"A22"	"A22"	16470	45950	100	455	475	221	46	336	336	371	304	81	20	3	0	13438	11947	7188	60	1772	1772	2104	2269	107	73	68	0	0.000	0.000	0.000	0.000	0.000	0.000	0.000	0.000	0.000	0.000	0.000	0.000	0.000	0.000	0.010	0.014	0.019	0.024	4.632	0.012	0.136	316	2384	100	119	11666	11785	139	10175	10314	Error	Error	-6.615	119	11666	139	10175	150049	3775154	0.342	4.338	0	0	0
1	11	4	"A22"	"A22"	16765	45950	100	462	487	214	43	337	337	373	268	71	25	5	0	15462	13874	6413	46	1795	1795	1985	1354	68	93	89	0	0.000	0.000	0.000	0.000	0.000	0.000	0.000	0.000	0.000	0.000	0.000	0.000	0.000	0.000	0.009	0.012	0.016	0.016	3.317	0.011	0.121	316	2384	100	125	13667	13792	150	12079	12229	Error	Error	-6.773	125	13667	150	12079	153875	4384338	0.425	8.781	0	0	0
1	12	4	"A22"	"A22"	17065	45950	100	487	507	232	45	346	346	381	308	80	25	4	0	13439	12059	6233	51	1830	1830	1995	1546	77	83	81	0	0.000	0.000	0.000	0.000	0.000	0.000	0.000	0.000	0.000	0.000	0.000	0.000	0.000	0.000	0.012	0.016	0.020	0.021	4.016	0.027	0.166	316	2384	100	141	11609	11750	161	10229	10390	Error	Error	-6.363	141	11609	161	10229	160352	3810538	0.409	6.510	0	0	0
1	13	4	"A23"	"A23"	17365	45945	100	418	451	220	48	331	331	359	229	63	25	9	0	7317	9288	7667	82	1781	1781	2176	2432	111	55	50	0	0.000	0.000	0.000	0.000	0.000	0.000	0.000	0.000	0.000	0.000	0.000	0.000	0.000	0.000	0.016	0.016	0.025	0.034	7.919	0.012	0.136	316	2384	100	87	5536	5623	120	7507	7627	Error	Error	-5.992	87	5536	120	7507	142556	2934878	0.402	2.924	0	0	0
1	14	4	"A23"	"A23"	17675	45945	100	548	561	222	39	336	336	362	203	56	50	22	0	19436	18160	7494	41	1791	1791	1871	610	32	97	93	0	0.000	0.000	0.000	0.000	0.000	0.000	0.000	0.000	0.000	0.000	0.000	0.000	0.000	0.000	0.012	0.014	0.016	0.014	3.025	0.012	0.193	316	2384	100	212	17645	17857	225	16369	16594	Error	Error	-6.379	212	17645	225	16369	177342	5738667	0.980	26.703	0	0	0
1	15	4	"A23"	"A23"	17970	45945	100	504	534	235	44	333	333	397	1074	270	0	0	0	16127	17000	7634	44	1861	1861	2310	3297	142	96	81	0	0.000	0.000	0.000	0.000	0.000	0.000	0.000	0.000	0.000	0.000	0.000	0.000	0.000	0.000	0.012	0.013	0.016	0.015	2.825	0.056	0.113	316	2384	100	171	14266	14437	201	15139	15340	Error	Error	-6.382	171	14266	201	15139	168673	5372135	0.128	4.456	0	0	0
1	16	4	"A24"	"A24"	18265	45940	100	450	466	208	44	332	332	379	634	167	1	0	0	9787	10678	7477	70	1845	1845	1919	731	38	78	72	0	0.000	0.000	0.000	0.000	0.000	0.000	0.000	0.000	0.000	0.000	0.000	0.000	0.000	0.000	0.015	0.015	0.023	0.027	5.521	0.013	0.122	316	2384	100	118	7942	8060	134	8833	8967	Error	Error	-6.073	118	7942	134	8833	147330	3374115	0.137	11.982	0	0	0
1	17	4	"A24"	"A24"	18575	45940	100	455	490	264	53	335	335	363	181	49	39	15	0	11488	12858	7722	60	1939	1939	1988	546	27	96	92	0	0.000	0.000	0.000	0.000	0.000	0.000	0.000	0.000	0.000	0.000	0.000	0.000	0.000	0.000	0.013	0.014	0.019	0.018	3.958	0.014	0.171	316	2384	100	120	9549	9669	155	10919	11074	Error	Error	-6.314	120	9549	155	10919	154977	4063169	0.702	19.908	0	0	0
1	18	4	"A24"	"A24"	18875	45935	100	493	492	217	44	346	346	370	177	47	44	16	0	9662	10694	5785	54	1953	1953	2009	528	26	95	93	0	0.000	0.000	0.000	0.000	0.000	0.000	0.000	0.000	0.000	0.000	0.000	0.000	0.000	0.000	0.019	0.017	0.024	0.024	3.207	0.014	0.121	316	2384	100	147	7709	7856	146	8741	8887	Error	Error	-5.713	147	7709	146	8741	155331	3379182	0.689	16.449	0	0	0
1	1	5	"A25"	"A25"	13770	46265	100	507	535	250	46	367	367	394	189	47	42	18	0	12630	13113	10139	77	1921	1921	2119	1320	62	65	61	0	0.000	0.000	0.000	0.000	0.000	0.000	0.000	0.000	0.000	0.000	0.000	0.000	0.000	0.000	0.013	0.015	0.021	0.032	6.639	0.012	0.153	316	2384	100	140	10709	10849	168	11192	11360	Error	Error	-6.257	140	10709	168	11192	168968	4143711	0.746	8.329	0	0	0
1	2	5	"A25"	"A25"	14075	46265	100	495	539	247	45	353	353	385	291	75	29	7	0	15820	15129	7747	51	1876	1876	2005	945	47	87	84	0	0.000	0.000	0.000	0.000	0.000	0.000	0.000	0.000	0.000	0.000	0.000	0.000	0.000	0.000	0.010	0.014	0.017	0.019	4.992	0.011	0.053	316	2384	100	142	13944	14086	186	13253	13439	Error	Error	-6.618	142	13944	186	13253	170311	4780808	0.529	13.888	0	0	0
1	3	5	"A25"	"A25"	14365	46260	100	506	549	335	61	354	354	381	201	52	41	16	0	13579	13303	7604	57	1852	1852	2097	1348	64	79	76	0	0.000	0.000	0.000	0.000	0.000	0.000	0.000	0.000	0.000	0.000	0.000	0.000	0.000	0.000	0.013	0.017	0.022	0.025	5.189	0.013	0.109	316	2384	100	152	11727	11879	195	11451	11646	Error	Error	-6.270	152	11727	195	11451	173634	4203658	0.836	8.313	0	0	0
1	4	5	"A26"	"A26"	14670	46265	100	498	504	219	43	359	359	385	189	49	38	13	0	14523	13178	8182	62	1852	1852	2216	2190	98	72	68	0	0.000	0.000	0.000	0.000	0.000	0.000	0.000	0.000	0.000	0.000	0.000	0.000	0.000	0.000	0.011	0.013	0.019	0.024	5.526	0.012	0.153	316	2384	100	139	12671	12810	145	11326	11471	Error	Error	-6.510	139	12671	145	11326	159339	4164114	0.630	5.005	0	0	0
1	5	5	"A26"	"A26"	14970	46270	100	525	551	221	40	352	352	382	218	57	41	15	0	16166	15612	6002	38	1840	1840	1959	921	47	99	95	0	0.000	0.000	0.000	0.000	0.000	0.000	0.000	0.000	0.000	0.000	0.000	0.000	0.000	0.000	0.012	0.014	0.017	0.013	3.574	0.012	0.159	316	2384	100	173	14326	14499	199	13772	13971	Error	Error	-6.372	173	14326	199	13772	174034	4933463	0.775	14.824	0	0	0
1	6	5	"A26"	"A26"	15285	46265	100	520	535	211	39	365	365	388	278	71	28	3	0	16479	16079	5207	32	1871	1871	1959	839	42	99	98	0	0.000	0.000	0.000	0.000	0.000	0.000	0.000	0.000	0.000	0.000	0.000	0.000	0.000	0.000	0.011	0.012	0.015	0.013	2.924	0.010	0.104	316	2384	100	155	14608	14763	170	14208	14378	Error	Error	-6.558	155	14608	170	14208	169217	5080908	0.529	16.830	0	0	0
1	7	5	"A27"	"A27"	15570	46260	100	529	565	329	58	365	365	389	213	54	41	16	0	15559	15024	8350	55	1835	1835	1937	788	40	87	81	0	0.000	0.000	0.000	0.000	0.000	0.000	0.000	0.000	0.000	0.000	0.000	0.000	0.000	0.000	0.012	0.015	0.019	0.021	4.863	0.015	0.136	316	2384	100	164	13724	13888	200	13189	13389	Error	Error	-6.387	164	13724	200	13189	178448	4747613	0.826	16.608	0	0	0
1	8	5	"A27"	"A27"	15880	46260	100	546	561	246	43	361	361	385	223	57	43	12	0	15115	14570	5804	39	1823	1823	1876	605	32	96	93	0	0.000	0.000	0.000	0.000	0.000	0.000	0.000	0.000	0.000	0.000	0.000	0.000	0.000	0.000	0.014	0.016	0.019	0.017	3.444	0.014	0.158	316	2384	100	185	13292	13477	200	12747	12947	Error	Error	-6.167	185	13292	200	12747	177157	4604034	0.789	20.982	0	0	0
1	9	5	"A27"	"A27"	16180	46260	100	559	557	218	39	343	343	372	192	51	55	24	0	16801	16695	6673	39	1829	1829	1857	439	23	99	97	0	0.000	0.000	0.000	0.000	0.000	0.000	0.000	0.000	0.000	0.000	0.000	0.000	0.000	0.000	0.014	0.014	0.018	0.015	3.231	0.012	0.182	316	2384	100	216	14972	15188	214	14866	15080	Error	Error	-6.115	216	14972	214	14866	176021	5275576	0.964	33.800	0	0	0
1	10	5	"A28"	"A28"	16470	46255	100	540	550	231	42	339	339	369	221	59	46	15	0	16515	16335	11896	72	1823	1823	2204	2640	119	68	64	0	0.000	0.000	0.000	0.000	0.000	0.000	0.000	0.000	0.000	0.000	0.000	0.000	0.000	0.000	0.014	0.015	0.017	0.021	5.324	0.012	0.280	316	2384	100	201	14692	14893	211	14512	14723	Error	Error	-6.192	201	14692	211	14512	173687	5161817	0.819	5.353	0	0	0
1	11	5	"A28"	"A28"	16785	46260	100	555	587	266	45	349	349	387	395	102	26	3	0	25631	21834	11346	51	1835	1835	1994	1636	82	95	93	0	0.000	0.000	0.000	0.000	0.000	0.000	0.000	0.000	0.000	0.000	0.000	0.000	0.000	0.000	0.009	0.012	0.014	0.013	2.661	0.016	0.103	316	2384	100	206	23796	24002	238	19999	20237	Error	Error	-6.852	206	23796	238	19999	185380	6899614	0.506	12.127	0	0	0
1	12	5	"A28"	"A28"	17075	46255	100	640	703	420	59	359	359	410	568	138	19	3	0	23606	20942	10195	48	1846	1846	1952	868	44	93	92	0	0.000	0.000	0.000	0.000	0.000	0.000	0.000	0.000	0.000	0.000	0.000	0.000	0.000	0.000	0.013	0.018	0.017	0.016	3.373	0.021	0.008	316	2384	100	281	21760	22041	344	19096	19440	Error	Error	-6.275	281	21760	344	19096	222285	6617617	0.516	21.878	0	0	0
1	13	5	"A29"	"A29"	17370	46250	100	467	488	223	45	350	350	379	203	53	38	11	0	10086	10244	7753	75	1804	1804	2021	1544	76	62	60	0	0.000	0.000	0.000	0.000	0.000	0.000	0.000	0.000	0.000	0.000	0.000	0.000	0.000	0.000	0.014	0.016	0.025	0.043	6.961	0.012	0.127	316	2384	100	117	8282	8399	138	8440	8578	Error	Error	-6.145	117	8282	138	8440	154063	3237182	0.537	5.326	0	0	0
1	14	5	"A29"	"A29"	17665	46250	100	490	791	1751	221	344	344	370	190	51	43	23	0	13560	12926	9574	74	1863	1863	2038	984	48	79	75	0	0.000	0.000	0.000	0.000	0.000	0.000	0.000	0.000	0.000	0.000	0.000	0.000	0.000	0.000	0.012	0.040	0.025	0.030	4.680	0.074	0.303	316	2384	100	146	11697	11843	447	11063	11510	Error	Error	-6.324	146	11697	447	11063	249894	4084687	2.216	11.065	0	0	0
1	15	5	"A29"	"A29"	17980	46250	100	507	522	222	42	351	351	385	469	121	9	0	0	16413	15176	6961	45	1842	1842	1940	854	44	91	88	0	0.000	0.000	0.000	0.000	0.000	0.000	0.000	0.000	0.000	0.000	0.000	0.000	0.000	0.000	0.011	0.013	0.017	0.016	3.774	0.011	0.015	316	2384	100	156	14571	14727	171	13334	13505	Error	Error	-6.545	156	14571	171	13334	164853	4795636	0.292	15.499	0	0	0
1	16	5	"A30"	"A30"	18270	46245	100	467	499	239	47	357	357	391	241	61	29	9	0	10338	11549	8975	77	1889	1889	2078	1367	65	67	63	0	0.000	0.000	0.000	0.000	0.000	0.000	0.000	0.000	0.000	0.000	0.000	0.000	0.000	0.000	0.013	0.015	0.023	0.032	5.916	0.020	0.103	316	2384	100	110	8449	8559	142	9660	9802	Error	Error	-6.263	110	8449	142	9660	157581	3649456	0.448	6.928	0	0	0
1	17	5	"A30"	"A30"	18575	46245	100	531	551	246	44	359	359	384	232	60	40	10	0	11004	12594	8414	66	1926	1926	2004	677	33	88	83	0	0.000	0.000	0.000	0.000	0.000	0.000	0.000	0.000	0.000	0.000	0.000	0.000	0.000	0.000	0.019	0.018	0.023	0.023	3.466	0.014	0.162	316	2384	100	172	9078	9250	192	10668	10860	Error	Error	-5.722	172	9078	192	10668	173990	3979706	0.720	15.643	0	0	0
1	18	5	"A30"	"A30"	18870	46245	100	504	528	214	40	357	357	390	366	93	17	1	0	11551	12227	7427	60	1984	1984	2079	1427	68	87	82	0	0.000	0.000	0.000	0.000	0.000	0.000	0.000	0.000	0.000	0.000	0.000	0.000	0.000	0.000	0.015	0.017	0.021	0.024	3.820	0.015	0.188	316	2384	100	147	9567	9714	171	10243	10414	Error	Error	-6.024	147	9567	171	10243	166974	3863675	0.377	7.111	0	0	0
1	1	6	"A31"	"A31"	13765	46565	100	581	601	289	48	391	391	417	196	47	48	27	0	16919	18498	14766	79	2138	2138	2530	2756	108	62	60	0	0.000	0.000	0.000	0.000	0.000	0.000	0.000	0.000	0.000	0.000	0.000	0.000	0.000	0.000	0.013	0.013	0.018	0.025	5.937	0.011	0.270	316	2384	100	190	14781	14971	210	16360	16570	Error	Error	-6.282	190	14781	210	16360	190000	5845299	0.939	5.794	0	0	0
1	2	6	"A31"	"A31"	14075	46560	100	630	647	266	41	394	394	480	1511	314	0	0	0	28673	25506	10501	41	2120	2120	2329	2287	98	92	88	0	0.000	0.000	0.000	0.000	0.000	0.000	0.000	0.000	0.000	0.000	0.000	0.000	0.000	0.000	0.009	0.011	0.011	0.011	3.116	0.044	0.060	316	2384	100	236	26553	26789	253	23386	23639	Error	Error	-6.814	236	26553	253	23386	204578	8059930	0.111	10.134	0	0	0
1	3	6	"A31"	"A31"	14365	46560	100	658	649	256	39	390	390	460	954	207	0	0	0	23510	20949	10351	49	2059	2059	2324	2485	106	91	85	0	0.000	0.000	0.000	0.000	0.000	0.000	0.000	0.000	0.000	0.000	0.000	0.000	0.000	0.000	0.012	0.014	0.017	0.016	2.979	0.017	0.114	316	2384	100	268	21451	21719	259	18890	19149	Error	Error	-6.323	268	21451	259	18890	205193	6619876	0.198	7.495	0	0	0
1	4	6	"A32"	"A32"	14675	46565	100	586	941	3791	402	379	379	429	693	161	10	2	0	14548	17240	11951	69	2037	2037	2123	847	39	89	80	0	0.000	0.000	0.000	0.000	0.000	0.000	0.000	0.000	0.000	0.000	0.000	0.000	0.000	0.000	0.017	0.037	0.022	0.025	4.420	0.070	0.097	316	2384	100	207	12511	12718	562	15203	15765	Error	Error	-5.917	207	12511	562	15203	297504	5447775	0.739	17.848	0	0	0
1	5	6	"A32"	"A32"	14985	46570	100	623	1201	4631	385	380	380	415	282	67	44	18	0	19673	21071	11980	56	2070	2070	2134	690	32	99	97	2	0.000	0.000	0.000	0.000	0.000	0.000	0.000	0.000	0.000	0.000	0.000	0.000	0.000	0.000	0.014	0.043	0.018	0.016	3.024	0.093	0.148	316	2384	100	243	17603	17846	821	19001	19822	Error	Error	-6.179	243	17603	821	19001	379634	6658563	2.787	27.445	0	0	0
1	6	6	"A32"	"A32"	15290	46565	100	648	1179	4030	341	377	377	399	199	49	61	30	0	22459	22288	12553	56	2059	2059	2149	831	38	93	89	3	0.000	0.000	0.000	0.000	0.000	0.000	0.000	0.000	0.000	0.000	0.000	0.000	0.000	0.000	0.013	0.040	0.018	0.018	3.332	0.075	0.146	316	2384	100	271	20400	20671	802	20229	21031	Error	Error	-6.234	271	20400	802	20229	372528	7042896	3.920	24.235	0	0	0
1	7	6	"A33"	"A33"	15575	46560	100	514	561	287	51	377	377	404	205	50	39	17	0	9720	14300	10721	74	2049	2049	2091	531	25	90	84	0	0.000	0.000	0.000	0.000	0.000	0.000	0.000	0.000	0.000	0.000	0.000	0.000	0.000	0.000	0.018	0.015	0.018	0.022	4.379	0.014	0.176	316	2384	100	137	7671	7808	184	12251	12435	Error	Error	-5.807	137	7671	184	12251	177339	4518839	0.766	22.992	0	0	0
1	8	6	"A33"	"A33"	15875	46560	100	560	587	263	44	380	380	597	2817	471	0	0	0	14213	16738	9650	57	2029	2029	2172	2019	92	88	83	0	0.000	0.000	0.000	0.000	0.000	0.000	0.000	0.000	0.000	0.000	0.000	0.000	0.000	0.000	0.015	0.014	0.016	0.018	3.695	0.012	0.197	316	2384	100	180	12184	12364	207	14709	14916	Error	Error	-6.081	180	12184	207	14709	185547	5289252	-0.004	7.214	0	0	0
1	9	6	"A33"	"A33"	16190	46560	100	583	616	269	43	367	367	392	208	53	50	27	0	15873	17615	9789	55	2000	2000	2054	625	30	97	95	0	0.000	0.000	0.000	0.000	0.000	0.000	0.000	0.000	0.000	0.000	0.000	0.000	0.000	0.000	0.016	0.016	0.018	0.016	3.204	0.015	0.223	316	2384	100	216	13873	14089	249	15615	15864	Error	Error	-6.005	216	13873	249	15615	194534	5566233	1.077	24.898	0	0	0
1	10	6	"A34"	"A34"	16480	46555	100	530	555	244	43	369	369	391	188	48	43	18	0	10615	13006	7773	59	1982	1982	2007	431	21	94	91	0	0.000	0.000	0.000	0.000	0.000	0.000	0.000	0.000	0.000	0.000	0.000	0.000	0.000	0.000	0.019	0.017	0.021	0.022	3.774	0.015	0.192	316	2384	100	161	8633	8794	186	11024	11210	Error	Error	-5.745	161	8633	186	11024	175296	4109855	0.872	25.520	0	0	0
1	11	6	"A34"	"A34"	16780	46550	100	579	614	339	55	372	372	406	371	91	29	3	0	15335	18255	10459	57	2022	2022	2072	546	26	96	95	0	0.000	0.000	0.000	0.000	0.000	0.000	0.000	0.000	0.000	0.000	0.000	0.000	0.000	0.000	0.016	0.015	0.018	0.016	2.864	0.013	0.049	316	2384	100	207	13313	13520	242	16233	16475	Error	Error	-6.007	207	13313	242	16233	194103	5768696	0.561	29.639	0	0	0
1	12	6	"A34"	"A34"	17080	46550	100	550	589	263	44	374	374	395	184	46	48	24	0	13353	16798	11618	69	2055	2055	2133	674	31	94	91	0	0.000	0.000	0.000	0.000	0.000	0.000	0.000	0.000	0.000	0.000	0.000	0.000	0.000	0.000	0.016	0.015	0.019	0.018	3.436	0.012	0.220	316	2384	100	176	11298	11474	215	14743	14958	Error	Error	-6.004	176	11298	215	14743	186105	5308321	1.054	21.758	0	0	0
1	13	6	"A35"	"A35"	17375	46545	100	539	547	254	46	373	373	397	194	48	44	17	0	14972	13895	8969	64	2041	2041	2168	1232	56	74	70	0	0.000	0.000	0.000	0.000	0.000	0.000	0.000	0.000	0.000	0.000	0.000	0.000	0.000	0.000	0.013	0.015	0.021	0.029	7.755	0.013	0.170	316	2384	100	166	12931	13097	174	11854	12028	Error	Error	-6.284	166	12931	174	11854	172779	4390937	0.773	9.519	0	0	0
1	14	6	"A35"	"A35"	17680	46545	100	552	594	236	39	371	371	395	203	51	46	20	0	16355	15755	6649	42	2073	2073	2173	940	43	95	93	0	0.000	0.000	0.000	0.000	0.000	0.000	0.000	0.000	0.000	0.000	0.000	0.000	0.000	0.000	0.013	0.016	0.018	0.017	2.993	0.015	0.202	316	2384	100	181	14282	14463	223	13682	13905	Error	Error	-6.302	181	14282	223	13682	187587	4978512	0.980	14.449	0	0	0
1	15	6	"A35"	"A35"	17970	46550	100	596	632	308	48	377	377	396	200	50	53	23	0	18574	17637	8267	46	2073	2073	2349	1648	70	92	87	0	0.000	0.000	0.000	0.000	0.000	0.000	0.000	0.000	0.000	0.000	0.000	0.000	0.000	0.000	0.013	0.016	0.017	0.017	3.913	0.015	0.177	316	2384	100	219	16501	16720	255	15564	15819	Error	Error	-6.235	219	16501	255	15564	199601	5573205	1.180	9.277	0	0	0
1	16	6	"A36"	"A36"	18275	46540	100	525	545	237	43	375	375	399	238	59	34	11	0	10361	12369	9262	74	2080	2080	2164	867	40	76	72	0	0.000	0.000	0.000	0.000	0.000	0.000	0.000	0.000	0.000	0.000	0.000	0.000	0.000	0.000	0.018	0.017	0.024	0.030	5.007	0.015	0.114	316	2384	100	150	8281	8431	170	10289	10459	Error	Error	-5.787	150	8281	170	10289	172346	3908634	0.613	11.770	0	0	0
1	17	6	"A36"	"A36"	18580	46540	100	543	569	229	40	379	379	402	195	48	45	20	0	14043	14700	7613	51	2102	2102	2206	827	37	93	90	0	0.000	0.000	0.000	0.000	0.000	0.000	0.000	0.000	0.000	0.000	0.000	0.000	0.000	0.000	0.014	0.015	0.018	0.017	3.978	0.013	0.164	316	2384	100	164	11941	12105	190	12598	12788	Error	Error	-6.186	164	11941	190	12598	179652	4645287	0.856	15.108	0	0	0
1	18	6	"A36"	"A36"	18875	46540	100	570	594	250	42	395	395	418	263	62	36	10	0	15045	14528	6691	46	2155	2155	2262	821	36	93	89	0	0.000	0.000	0.000	0.000	0.000	0.000	0.000	0.000	0.000	0.000	0.000	0.000	0.000	0.000	0.014	0.016	0.020	0.019	3.152	0.015	0.167	316	2384	100	175	12890	13065	199	12373	12572	Error	Error	-6.203	175	12890	199	12373	187567	4590995	0.669	14.940	0	0	0
1	1	7	"A37"	"A37"	13770	46880	100	570	637	505	79	379	379	404	196	48	48	23	0	16316	14219	9520	66	2026	2026	2405	2380	98	67	64	0	0.000	0.000	0.000	0.000	0.000	0.000	0.000	0.000	0.000	0.000	0.000	0.000	0.000	0.000	0.013	0.021	0.023	0.027	5.094	0.019	0.211	316	2384	100	191	14290	14481	258	12193	12451	Error	Error	-6.225	191	14290	258	12193	201373	4493162	1.189	4.964	0	0	0
1	2	7	"A37"	"A37"	14080	46870	100	570	611	246	40	387	387	412	213	51	47	18	0	19903	18942	6059	31	2175	2175	2737	2486	90	94	93	0	0.000	0.000	0.000	0.000	0.000	0.000	0.000	0.000	0.000	0.000	0.000	0.000	0.000	0.000	0.010	0.013	0.015	0.013	3.384	0.011	0.141	316	2384	100	183	17728	17911	224	16767	16991	Error	Error	-6.598	183	17728	224	16767	193180	5985638	0.934	6.519	0	0	0
1	3	7	"A37"	"A37"	14380	46870	100	643	697	368	52	392	392	425	231	54	53	21	0	19045	19508	5036	25	2323	2323	3370	3360	99	98	97	0	0.000	0.000	0.000	0.000	0.000	0.000	0.000	0.000	0.000	0.000	0.000	0.000	0.000	0.000	0.015	0.018	0.018	0.016	2.502	0.018	0.263	316	2384	100	251	16722	16973	305	17185	17490	Error	Error	-6.058	251	16722	305	17185	220149	6164649	1.177	4.803	0	0	0
1	4	7	"A38"	"A38"	14680	46865	100	560	576	265	46	375	375	397	192	48	49	24	0	24949	20390	13185	64	2069	2069	2414	2473	102	72	69	0	0.000	0.000	0.000	0.000	0.000	0.000	0.000	0.000	0.000	0.000	0.000	0.000	0.000	0.000	0.008	0.011	0.013	0.016	4.286	0.011	0.300	316	2384	100	185	22880	23065	201	18321	18522	Error	Error	-6.950	185	22880	201	18321	182089	6443108	0.932	7.269	0	0	0
1	5	7	"A38"	"A38"	14985	46865	100	570	597	249	41	359	359	388	191	49	54	24	0	23256	22140	8892	40	1988	1988	2071	762	36	95	93	0	0.000	0.000	0.000	0.000	0.000	0.000	0.000	0.000	0.000	0.000	0.000	0.000	0.000	0.000	0.010	0.012	0.012	0.013	3.408	0.010	0.202	316	2384	100	211	21268	21479	238	20152	20390	Error	Error	-6.655	211	21268	238	20152	188801	6996254	1.094	26.337	0	0	0
1	6	7	"A38"	"A38"	15285	46865	100	600	634	257	40	371	371	464	1638	353	0	0	0	27060	24435	9445	38	2018	2018	2223	2305	103	92	89	0	0.000	0.000	0.000	0.000	0.000	0.000	0.000	0.000	0.000	0.000	0.000	0.000	0.000	0.000	0.009	0.012	0.012	0.011	2.878	0.011	0.268	316	2384	100	229	25042	25271	263	22417	22680	Error	Error	-6.773	229	25042	263	22417	200201	7721307	0.104	9.636	0	0	0
1	7	7	"A39"	"A39"	15570	46860	100	430	463	256	55	367	367	396	237	59	19	7	0	5410	8647	8471	97	1934	1934	2196	1652	75	57	50	0	0.000	0.000	0.000	0.000	0.000	0.000	0.000	0.000	0.000	0.000	0.000	0.000	0.000	0.000	0.018	0.014	0.031	0.046	8.368	0.011	0.099	316	2384	100	63	3476	3539	96	6713	6809	Error	Error	-5.786	63	3476	96	6713	146377	2732347	0.283	3.905	0	0	0
1	8	7	"A39"	"A39"	15880	46860	100	504	527	225	42	359	359	384	189	49	41	16	0	15017	17293	9256	53	1904	1904	1958	626	31	97	94	0	0.000	0.000	0.000	0.000	0.000	0.000	0.000	0.000	0.000	0.000	0.000	0.000	0.000	0.000	0.011	0.011	0.016	0.014	3.552	0.008	0.113	316	2384	100	145	13113	13258	168	15389	15557	Error	Error	-6.499	145	13113	168	15389	166385	5464689	0.757	24.497	0	0	0
1	9	7	"A39"	"A39"	16180	46860	100	517	541	238	43	357	357	384	186	48	43	19	0	15126	17031	8669	50	1940	1940	1985	612	30	96	93	0	0.000	0.000	0.000	0.000	0.000	0.000	0.000	0.000	0.000	0.000	0.000	0.000	0.000	0.000	0.012	0.012	0.014	0.014	3.618	0.011	0.130	316	2384	100	160	13186	13346	184	15091	15275	Error	Error	-6.365	160	13186	184	15091	170992	5381895	0.844	24.585	0	0	0
1	10	7	"A40"	"A40"	16480	46865	100	493	519	220	42	359	359	382	182	47	42	17	0	11074	13086	9375	71	1918	1918	1969	621	31	82	78	0	0.000	0.000	0.000	0.000	0.000	0.000	0.000	0.000	0.000	0.000	0.000	0.000	0.000	0.000	0.015	0.014	0.020	0.023	5.095	0.011	0.139	316	2384	100	134	9156	9290	160	11168	11328	Error	Error	-6.094	134	9156	160	11168	164063	4135122	0.753	17.902	0	0	0
1	11	7	"A40"	"A40"	16795	46865	100	513	534	209	39	369	369	391	191	48	39	17	0	17184	17220	9460	54	1952	1952	2016	642	31	98	96	0	0.000	0.000	0.000	0.000	0.000	0.000	0.000	0.000	0.000	0.000	0.000	0.000	0.000	0.000	0.009	0.011	0.014	0.013	3.293	0.009	0.135	316	2384	100	144	15232	15376	165	15268	15433	Error	Error	-6.725	144	15232	165	15268	168691	5441486	0.749	23.682	0	0	0
1	12	7	"A40"	"A40"	17095	46860	100	500	542	255	47	367	367	389	194	49	40	18	0	16283	16991	9154	53	1951	1951	2005	589	29	97	95	0	0.000	0.000	0.000	0.000	0.000	0.000	0.000	0.000	0.000	0.000	0.000	0.000	0.000	0.000	0.009	0.012	0.014	0.014	3.212	0.011	0.155	316	2384	100	133	14332	14465	175	15040	15215	Error	Error	-6.752	133	14332	175	15040	171120	5369064	0.789	25.443	0	0	0
1	13	7	"A41"	"A41"	17375	46850	100	487	519	217	41	370	370	393	189	48	41	16	0	16900	14513	9142	62	1997	1997	2181	1556	71	73	70	0	0.000	0.000	0.000	0.000	0.000	0.000	0.000	0.000	0.000	0.000	0.000	0.000	0.000	0.000	0.008	0.012	0.016	0.018	4.895	0.010	0.141	316	2384	100	117	14903	15020	149	12516	12665	Error	Error	-6.993	117	14903	149	12516	164032	4586192	0.667	7.925	0	0	0
1	14	7	"A41"	"A41"	17680	46855	100	570	704	1294	183	362	362	387	184	47	53	26	0	17309	16777	8410	50	2021	2021	2096	849	40	93	88	0	0.000	0.000	0.000	0.000	0.000	0.000	0.000	0.000	0.000	0.000	0.000	0.000	0.000	0.000	0.014	0.023	0.018	0.019	3.333	0.040	0.215	316	2384	100	208	15288	15496	342	14756	15098	Error	Error	-6.200	208	15288	342	14756	222436	5301504	1.723	17.292	0	0	0
1	15	7	"A41"	"A41"	17985	46850	100	504	546	238	43	370	370	393	190	48	42	21	0	15600	15050	6538	43	2051	2051	2383	2067	86	95	91	0	0.000	0.000	0.000	0.000	0.000	0.000	0.000	0.000	0.000	0.000	0.000	0.000	0.000	0.000	0.010	0.014	0.017	0.014	3.216	0.013	0.170	316	2384	100	134	13549	13683	176	12999	13175	Error	Error	-6.660	134	13549	176	12999	172460	4755936	0.805	6.128	0	0	0
1	16	7	"A42"	"A42"	18280	46845	100	422	461	228	49	369	369	399	314	78	13	2	0	6526	7643	5201	68	2046	2046	2145	1046	48	71	66	0	0.000	0.000	0.000	0.000	0.000	0.000	0.000	0.000	0.000	0.000	0.000	0.000	0.000	0.000	0.012	0.016	0.037	0.039	6.094	0.032	0.097	316	2384	100	53	4480	4533	92	5597	5689	Error	Error	-6.401	53	4480	92	5597	145547	2415099	0.197	5.256	0	0	0
1	17	7	"A42"	"A42"	18585	46850	100	499	526	219	41	365	365	403	444	110	11	0	0	13385	14230	8051	56	2061	2061	2137	1124	52	96	87	0	0.000	0.000	0.000	0.000	0.000	0.000	0.000	0.000	0.000	0.000	0.000	0.000	0.000	0.000	0.012	0.013	0.017	0.015	4.045	0.022	0.071	316	2384	100	134	11324	11458	161	12169	12330	Error	Error	-6.401	134	11324	161	12169	166080	4496772	0.277	10.759	0	0	0
1	18	7	"A42"	"A42"	18870	46855	100	479	511	229	44	387	387	425	582	136	3	0	0	10287	11927	7225	60	2145	2145	2254	1450	64	94	83	0	0.000	0.000	0.000	0.000	0.000	0.000	0.000	0.000	0.000	0.000	0.000	0.000	0.000	0.000	0.011	0.013	0.019	0.019	3.667	0.090	0.178	316	2384	100	92	8142	8234	124	9782	9906	Error	Error	-6.468	92	8142	124	9782	161347	3768824	0.148	6.671	0	0	0
1	1	8	"A43"	"A43"	13775	47170	100	571	588	264	44	399	399	420	213	50	43	16	0	21412	17442	12207	69	2095	2095	2301	1658	72	68	64	0	0.000	0.000	0.000	0.000	0.000	0.000	0.000	0.000	0.000	0.000	0.000	0.000	0.000	0.000	0.009	0.012	0.015	0.027	6.165	0.011	0.214	316	2384	100	172	19317	19489	189	15347	15536	Error	Error	-6.811	172	19317	189	15347	185792	5511825	0.789	9.132	0	0	0
1	2	8	"A43"	"A43"	14075	47175	100	571	598	255	42	388	388	412	198	48	47	19	0	18964	18957	8302	43	2080	2080	2271	1522	67	93	90	0	0.000	0.000	0.000	0.000	0.000	0.000	0.000	0.000	0.000	0.000	0.000	0.000	0.000	0.000	0.011	0.012	0.014	0.013	3.181	0.012	0.191	316	2384	100	183	16884	17067	210	16877	17087	Error	Error	-6.528	183	16884	210	16877	188891	5990362	0.939	10.963	0	0	0
1	3	8	"A43"	"A43"	14370	47170	100	661	664	245	36	384	384	416	240	57	57	22	0	26695	24051	9885	41	2149	2149	2358	1661	70	94	87	0	0.000	0.000	0.000	0.000	0.000	0.000	0.000	0.000	0.000	0.000	0.000	0.000	0.000	0.000	0.011	0.013	0.015	0.013	3.063	0.011	0.261	316	2384	100	277	24546	24823	280	21902	22182	Error	Error	-6.469	277	24546	280	21902	209972	7600259	1.033	13.060	0	0	0
1	4	8	"A44"	"A44"	14685	47160	100	531	558	247	44	378	378	412	305	74	27	5	0	20191	16475	10515	63	2055	2055	2272	1565	68	72	69	0	0.000	0.000	0.000	0.000	0.000	0.000	0.000	0.000	0.000	0.000	0.000	0.000	0.000	0.000	0.008	0.012	0.019	0.025	6.159	0.011	0.199	316	2384	100	153	18136	18289	180	14420	14600	Error	Error	-6.889	153	18136	180	14420	176378	5206111	0.479	9.075	0	0	0
1	5	8	"A44"	"A44"	14985	47155	100	579	615	267	43	379	379	401	190	47	50	24	0	19962	18161	8399	46	2081	2081	2187	738	33	96	93	0	0.000	0.000	0.000	0.000	0.000	0.000	0.000	0.000	0.000	0.000	0.000	0.000	0.000	0.000	0.011	0.015	0.015	0.014	3.359	0.013	0.215	316	2384	100	200	17881	18081	236	16080	16316	Error	Error	-6.482	200	17881	236	16080	194190	5739030	1.126	21.645	0	0	0
1	6	8	"A44"	"A44"	15285	47155	100	622	682	365	53	378	378	402	200	49	56	30	0	21452	20024	8890	44	2090	2090	2276	1316	57	94	92	0	0.000	0.000	0.000	0.000	0.000	0.000	0.000	0.000	0.000	0.000	0.000	0.000	0.000	0.000	0.013	0.017	0.018	0.017	3.365	0.016	0.236	316	2384	100	244	19362	19606	304	17934	18238	Error	Error	-6.310	244	19362	304	17934	215637	6327619	1.400	13.486	0	0	0
1	7	8	"A45"	"A45"	15575	47155	100	459	501	256	51	388	388	430	741	172	2	0	0	12908	11808	8229	69	2050	2050	2155	955	44	76	68	0	0.000	0.000	0.000	0.000	0.000	0.000	0.000	0.000	0.000	0.000	0.000	0.000	0.000	0.000	0.007	0.012	0.023	0.032	6.409	0.015	0.007	316	2384	100	71	10858	10929	113	9758	9871	Error	Error	-7.257	71	10858	113	9758	158173	3731331	0.096	10.108	0	0	0
1	8	8	"A45"	"A45"	15890	47155	100	553	577	223	38	368	368	400	283	70	37	6	0	16786	17316	7036	40	2015	2015	2074	858	41	97	94	0	0.000	0.000	0.000	0.000	0.000	0.000	0.000	0.000	0.000	0.000	0.000	0.000	0.000	0.000	0.013	0.014	0.015	0.013	3.013	0.012	0.062	316	2384	100	185	14771	14956	209	15301	15510	Error	Error	-6.319	185	14771	209	15301	182264	5471863	0.625	17.765	0	0	0
1	9	8	"A45"	"A45"	16185	47155	100	591	639	279	43	379	379	414	326	78	33	6	0	20123	20478	6796	33	2034	2034	2106	771	36	99	98	0	0.000	0.000	0.000	0.000	0.000	0.000	0.000	0.000	0.000	0.000	0.000	0.000	0.000	0.000	0.012	0.014	0.014	0.012	2.711	0.013	0.218	316	2384	100	212	18089	18301	260	18444	18704	Error	Error	-6.415	212	18089	260	18444	201792	6470997	0.690	23.829	0	0	0
1	10	8	"A47"	"A47"	16480	47155	100	532	571	243	42	383	383	407	257	63	33	10	0	18311	15315	9326	60	2095	2095	2458	2005	81	74	68	0	0.000	0.000	0.000	0.000	0.000	0.000	0.000	0.000	0.000	0.000	0.000	0.000	0.000	0.000	0.009	0.014	0.019	0.022	5.825	0.012	0.155	316	2384	100	149	16216	16365	188	13220	13408	Error	Error	-6.766	149	16216	188	13220	180482	4839640	0.638	6.412	0	0	0
1	11	8	"A47"	"A47"	16790	47155	100	614	637	263	41	382	382	407	223	54	51	19	0	19027	19024	6077	31	2063	2063	2168	838	38	100	98	0	0.000	0.000	0.000	0.000	0.000	0.000	0.000	0.000	0.000	0.000	0.000	0.000	0.000	0.000	0.014	0.015	0.016	0.014	2.863	0.013	0.206	316	2384	100	232	16964	17196	255	16961	17216	Error	Error	-6.192	232	16964	255	16961	201449	6011505	1.031	20.115	0	0	0
1	12	8	"A47"	"A47"	17095	47155	100	630	648	234	36	372	372	397	185	46	62	33	0	21052	20868	6521	31	2076	2076	2155	684	31	100	100	0	0.000	0.000	0.000	0.000	0.000	0.000	0.000	0.000	0.000	0.000	0.000	0.000	0.000	0.000	0.014	0.015	0.016	0.014	2.557	0.012	0.219	316	2384	100	258	18976	19234	276	18792	19068	Error	Error	-6.201	258	18976	276	18792	204830	6594214	1.357	27.358	0	0	0
1	13	8	"A48"	"A48"	17390	47150	100	493	527	268	50	385	385	415	220	53	30	10	0	9526	10414	6258	60	2059	2059	2151	964	44	84	76	0	0.000	0.000	0.000	0.000	0.000	0.000	0.000	0.000	0.000	0.000	0.000	0.000	0.000	0.000	0.014	0.017	0.026	0.029	4.328	0.015	0.085	316	2384	100	108	7467	7575	142	8355	8497	Error	Error	-6.111	108	7467	142	8355	166627	3290753	0.509	8.572	0	0	0
1	14	8	"A48"	"A48"	17700	47150	100	579	595	244	41	369	369	404	233	57	44	15	0	15087	15916	8517	53	2089	2089	2272	1434	63	93	90	0	0.000	0.000	0.000	0.000	0.000	0.000	0.000	0.000	0.000	0.000	0.000	0.000	0.000	0.000	0.016	0.016	0.019	0.020	3.156	0.013	0.230	316	2384	100	210	12998	13208	226	13827	14053	Error	Error	-5.952	210	12998	226	13827	188129	5029558	0.820	9.515	0	0	0
1	15	8	"A48"	"A48"	17995	47150	100	559	584	248	42	387	387	423	354	83	22	4	0	13652	15329	7719	50	2122	2122	2251	1363	60	94	92	0	0.000	0.000	0.000	0.000	0.000	0.000	0.000	0.000	0.000	0.000	0.000	0.000	0.000	0.000	0.015	0.015	0.018	0.015	3.870	0.013	0.186	316	2384	100	172	11530	11702	197	13207	13404	Error	Error	-6.067	172	11530	197	13207	184622	4843814	0.455	9.595	0	0	0
1	16	8	"A49"	"A49"	18280	47145	100	556	596	279	46	380	380	417	317	76	30	7	0	12951	14991	10720	71	2119	2119	2272	1384	60	79	74	0	0.000	0.000	0.000	0.000	0.000	0.000	0.000	0.000	0.000	0.000	0.000	0.000	0.000	0.000	0.016	0.017	0.021	0.026	4.428	0.016	0.179	316	2384	100	176	10832	11008	216	12872	13088	Error	Error	-5.944	176	10832	216	12872	188199	4737004	0.565	9.190	0	0	0
1	17	8	"A49"	"A49"	18585	47140	100	570	589	278	47	386	386	509	2059	404	0	0	0	14532	16183	10301	63	2168	2168	2495	3078	123	84	71	0	0.000	0.000	0.000	0.000	0.000	0.000	0.000	0.000	0.000	0.000	0.000	0.000	0.000	0.000	0.015	0.014	0.017	0.018	3.824	0.014	0.223	316	2384	100	184	12364	12548	203	14015	14218	Error	Error	-6.070	184	12364	203	14015	186099	5113919	0.039	4.447	0	0	0
1	18	8	"A49"	"A49"	18890	47140	100	555	579	267	46	404	404	447	666	148	4	0	0	12867	14026	8855	63	2233	2233	2327	995	42	92	87	0	0.000	0.000	0.000	0.000	0.000	0.000	0.000	0.000	0.000	0.000	0.000	0.000	0.000	0.000	0.014	0.015	0.019	0.019	3.179	0.015	0.122	316	2384	100	151	10634	10785	175	11793	11968	Error	Error	-6.138	151	10634	175	11793	182901	4432285	0.198	11.758	0	0	0
1	1	9	"A50"	"A50"	13780	47470	100	485	530	236	44	383	383	409	197	48	37	15	0	8545	10955	7068	64	2019	2019	2073	1041	50	85	81	0	0.000	0.000	0.000	0.000	0.000	0.000	0.000	0.000	0.000	0.000	0.000	0.000	0.000	0.000	0.016	0.016	0.026	0.027	3.932	0.012	0.095	316	2384	100	102	6526	6628	147	8936	9083	Error	Error	-6.000	102	6526	147	8936	167491	3461658	0.614	8.532	0	0	0
1	2	9	"A50"	"A50"	14095	47465	100	499	514	232	45	387	387	409	198	48	35	12	0	8613	10144	6259	61	1964	1964	2067	968	46	91	80	0	0.000	0.000	0.000	0.000	0.000	0.000	0.000	0.000	0.000	0.000	0.000	0.000	0.000	0.000	0.017	0.016	0.023	0.023	3.529	0.015	0.119	316	2384	100	112	6649	6761	127	8180	8307	Error	Error	-5.892	112	6649	127	8180	162410	3205647	0.530	8.344	0	0	0
1	3	9	"A50"	"A50"	14395	47465	100	473	503	221	43	375	375	402	210	52	32	10	0	6345	9908	7836	79	2009	2009	2642	3616	136	55	34	0	0.000	0.000	0.000	0.000	0.000	0.000	0.000	0.000	0.000	0.000	0.000	0.000	0.000	0.000	0.023	0.016	0.026	0.029	4.256	0.011	0.149	316	2384	100	98	4336	4434	128	7899	8027	Error	Error	-5.467	98	4336	128	7899	159011	3131077	0.481	2.009	0	0	0
1	4	9	"A51"	"A51"	14695	47460	100	530	548	230	41	373	373	398	196	49	43	16	0	13980	13860	7496	54	1945	1945	1999	490	24	91	86	0	0.000	0.000	0.000	0.000	0.000	0.000	0.000	0.000	0.000	0.000	0.000	0.000	0.000	0.000	0.013	0.015	0.019	0.022	4.073	0.012	0.135	316	2384	100	157	12035	12192	175	11915	12090	Error	Error	-6.260	157	12035	175	11915	173273	4379692	0.765	24.206	0	0	0
1	5	9	"A51"	"A51"	14995	47465	100	534	558	223	39	375	375	402	252	62	33	8	0	15380	15300	5385	35	1999	1999	2145	1031	48	99	96	0	0.000	0.000	0.000	0.000	0.000	0.000	0.000	0.000	0.000	0.000	0.000	0.000	0.000	0.000	0.012	0.014	0.017	0.014	2.962	0.011	0.104	316	2384	100	159	13381	13540	183	13301	13484	Error	Error	-6.395	159	13381	183	13301	176299	4834728	0.619	12.759	0	0	0
1	6	9	"A51"	"A51"	15285	47470	100	514	573	347	60	393	393	580	2502	431	0	0	0	16408	16344	7693	47	2064	2064	2492	3647	146	88	78	0	0.000	0.000	0.000	0.000	0.000	0.000	0.000	0.000	0.000	0.000	0.000	0.000	0.000	0.000	0.008	0.013	0.015	0.013	3.728	0.150	0.167	316	2384	100	121	14344	14465	180	14280	14460	Error	Error	-6.889	121	14344	180	14280	180910	5164670	-0.003	3.798	0	0	0
1	7	9	"A52"	"A52"	15590	47455	100	512	539	240	44	383	383	407	206	50	38	15	0	11176	9858	5934	60	1988	1988	2144	1307	60	70	66	0	0.000	0.000	0.000	0.000	0.000	0.000	0.000	0.000	0.000	0.000	0.000	0.000	0.000	0.000	0.014	0.020	0.031	0.039	4.512	0.018	0.139	316	2384	100	129	9188	9317	156	7870	8026	Error	Error	-6.154	129	9188	156	7870	170313	3115190	0.641	5.902	0	0	0
1	8	9	"A52"	"A52"	15895	47455	100	571	679	1427	210	379	379	439	1241	282	0	0	0	11780	11178	4872	43	1974	1974	2114	923	43	89	86	0	0.000	0.000	0.000	0.000	0.000	0.000	0.000	0.000	0.000	0.000	0.000	0.000	0.000	0.000	0.020	0.033	0.029	0.030	4.125	0.079	0.032	316	2384	100	192	9806	9998	300	9204	9504	Error	Error	-5.674	192	9806	300	9204	214626	3532376	0.193	9.820	0	0	0
1	9	9	"A52"	"A52"	16205	47460	100	536	573	235	41	372	372	400	270	67	35	7	0	11916	11971	4526	37	1955	1955	2061	874	42	96	94	0	0.000	0.000	0.000	0.000	0.000	0.000	0.000	0.000	0.000	0.000	0.000	0.000	0.000	0.000	0.016	0.020	0.026	0.022	2.939	0.017	0.067	316	2384	100	164	9961	10125	201	10016	10217	Error	Error	-5.925	164	9961	201	10016	181177	3782688	0.641	11.339	0	0	0
1	10	9	"A53"	"A53"	16485	47495	100	445	471	220	46	380	380	402	190	47	29	8	0	5077	7879	6129	77	1957	1957	2314	2046	88	52	48	0	0.000	0.000	0.000	0.000	0.000	0.000	0.000	0.000	0.000	0.000	0.000	0.000	0.000	0.000	0.021	0.015	0.028	0.043	6.264	0.013	0.100	316	2384	100	65	3120	3185	91	5922	6013	Error	Error	-5.585	65	3120	91	5922	148894	2489656	0.363	2.720	0	0	0
1	11	9	"A53"	"A53"	16810	47455	100	535	542	222	40	366	366	397	188	47	46	18	0	12195	12078	4592	38	1978	1978	2033	567	27	96	94	0	0.000	0.000	0.000	0.000	0.000	0.000	0.000	0.000	0.000	0.000	0.000	0.000	0.000	0.000	0.017	0.017	0.023	0.022	3.046	0.015	0.119	316	2384	100	169	10217	10386	176	10100	10276	Error	Error	-5.918	169	10217	176	10100	171293	3816654	0.771	17.716	0	0	0
1	12	9	"A53"	"A53"	17105	47455	100	523	540	225	41	371	371	396	190	47	43	18	0	10809	11407	4808	42	1956	1956	2001	525	26	93	93	0	0.000	0.000	0.000	0.000	0.000	0.000	0.000	0.000	0.000	0.000	0.000	0.000	0.000	0.000	0.017	0.018	0.023	0.023	3.736	0.014	0.102	316	2384	100	152	8853	9005	169	9451	9620	Error	Error	-5.864	152	8853	169	9451	170541	3604607	0.758	17.916	0	0	0
1	13	9	"A54"	"A54"	17395	47455	100	517	537	231	43	372	372	398	190	47	38	15	0	11668	11155	5011	44	1967	1967	2001	476	23	93	88	0	0.000	0.000	0.000	0.000	0.000	0.000	0.000	0.000	0.000	0.000	0.000	0.000	0.000	0.000	0.015	0.018	0.021	0.021	4.472	0.014	0.100	316	2384	100	145	9701	9846	165	9188	9353	Error	Error	-6.064	145	9701	165	9188	169729	3525032	0.732	19.231	0	0	0
1	14	9	"A54"	"A54"	17700	47460	100	531	556	233	41	381	381	406	191	47	41	18	0	12878	13393	5336	39	1984	1984	2089	822	39	98	96	0	0.000	0.000	0.000	0.000	0.000	0.000	0.000	0.000	0.000	0.000	0.000	0.000	0.000	0.000	0.014	0.015	0.021	0.017	3.119	0.013	0.120	316	2384	100	150	10894	11044	175	11409	11584	Error	Error	-6.182	150	10894	175	11409	175791	4232337	0.785	13.752	0	0	0
1	15	9	"A54"	"A54"	17995	47460	100	546	580	289	49	382	382	408	197	48	43	16	0	13672	14054	4512	32	2048	2048	2164	818	37	98	97	0	0.000	0.000	0.000	0.000	0.000	0.000	0.000	0.000	0.000	0.000	0.000	0.000	0.000	0.000	0.014	0.016	0.019	0.017	3.057	0.015	0.135	316	2384	100	164	11624	11788	198	12006	12204	Error	Error	-6.147	164	11624	198	12006	183418	4441017	0.873	14.535	0	0	0
1	16	9	"A55"	"A55"	18300	47455	100	473	509	228	44	377	377	400	188	47	37	14	0	9192	10158	6238	61	2046	2046	2085	534	25	84	81	0	0.000	0.000	0.000	0.000	0.000	0.000	0.000	0.000	0.000	0.000	0.000	0.000	0.000	0.000	0.013	0.016	0.024	0.027	4.562	0.014	0.116	316	2384	100	96	7146	7242	132	8112	8244	Error	Error	-6.218	96	7146	132	8112	160869	3209919	0.580	15.118	0	0	0
1	17	9	"A55"	"A55"	18600	47450	100	541	556	239	42	381	381	411	222	54	40	10	0	13116	12110	4806	39	2069	2069	2128	678	31	93	90	0	0.000	0.000	0.000	0.000	0.000	0.000	0.000	0.000	0.000	0.000	0.000	0.000	0.000	0.000	0.014	0.017	0.024	0.021	3.960	0.014	0.120	316	2384	100	160	11047	11207	175	10041	10216	Error	Error	-6.109	160	11047	175	10041	175625	3826789	0.653	14.723	0	0	0
1	18	9	"A55"	"A55"	18900	47450	100	549	560	225	40	405	405	427	200	46	38	15	0	13420	12641	5722	45	2149	2149	2201	598	27	94	92	0	0.000	0.000	0.000	0.000	0.000	0.000	0.000	0.000	0.000	0.000	0.000	0.000	0.000	0.000	0.013	0.015	0.019	0.019	3.397	0.013	0.118	316	2384	100	144	11271	11415	155	10492	10647	Error	Error	-6.290	144	11271	155	10492	176963	3994437	0.665	17.458	0	0	0
1	1	10	"A56"	"A56"	13795	47765	100	455	528	576	109	375	375	405	208	51	32	11	0	8462	9397	6448	68	1962	1962	2062	956	46	75	70	0	0.000	0.000	0.000	0.000	0.000	0.000	0.000	0.000	0.000	0.000	0.000	0.000	0.000	0.000	0.012	0.021	0.031	0.036	5.925	0.025	0.136	316	2384	100	80	6500	6580	153	7435	7588	Error	Error	-6.344	80	6500	153	7435	166712	2969593	0.591	7.673	0	0	0
1	2	10	"A56"	"A56"	14105	47760	100	523	548	227	41	372	372	414	375	90	19	1	0	15849	14622	6281	42	1965	1965	2119	1196	56	89	88	0	0.000	0.000	0.000	0.000	0.000	0.000	0.000	0.000	0.000	0.000	0.000	0.000	0.000	0.000	0.011	0.014	0.017	0.016	4.227	0.013	0.078	316	2384	100	151	13884	14035	176	12657	12833	Error	Error	-6.523	151	13884	176	12657	173261	4620431	0.357	10.454	0	0	0
1	3	10	"A56"	"A56"	14405	47760	100	538	562	223	39	377	377	415	300	72	25	6	0	14213	13873	4553	32	1985	1985	2091	1132	54	95	92	0	0.000	0.000	0.000	0.000	0.000	0.000	0.000	0.000	0.000	0.000	0.000	0.000	0.000	0.000	0.013	0.016	0.017	0.016	3.363	0.013	0.039	316	2384	100	161	12228	12389	185	11888	12073	Error	Error	-6.247	161	12228	185	11888	177719	4383759	0.490	10.408	0	0	0
1	4	10	"A57"	"A57"	14695	47765	100	494	516	224	43	375	375	395	197	49	31	13	0	11767	11372	6379	56	1925	1925	1990	731	36	86	79	0	0.000	0.000	0.000	0.000	0.000	0.000	0.000	0.000	0.000	0.000	0.000	0.000	0.000	0.000	0.012	0.015	0.021	0.024	4.631	0.012	0.094	316	2384	100	119	9842	9961	141	9447	9588	Error	Error	-6.370	119	9842	141	9447	163064	3593636	0.614	12.834	0	0	0
1	5	10	"A57"	"A57"	15000	47765	100	536	552	220	39	375	375	394	184	46	46	18	0	17440	16544	5540	33	1938	1938	1987	502	25	99	98	0	0.000	0.000	0.000	0.000	0.000	0.000	0.000	0.000	0.000	0.000	0.000	0.000	0.000	0.000	0.010	0.012	0.015	0.013	3.338	0.011	0.132	316	2384	100	161	15502	15663	177	14606	14783	Error	Error	-6.589	161	15502	177	14606	174365	5227819	0.859	28.998	0	0	0
1	6	10	"A57"	"A57"	15310	47765	100	552	573	232	40	387	387	413	320	77	23	4	0	16109	15742	6020	38	1992	1992	2089	946	45	98	95	0	0.000	0.000	0.000	0.000	0.000	0.000	0.000	0.000	0.000	0.000	0.000	0.000	0.000	0.000	0.012	0.014	0.016	0.014	3.181	0.014	0.055	316	2384	100	165	14117	14282	186	13750	13936	Error	Error	-6.419	165	14117	186	13750	181069	4974581	0.500	14.432	0	0	0
1	7	10	"A58"	"A58"	15600	47760	100	492	511	220	43	377	377	404	209	51	33	9	0	8860	9289	5852	62	1921	1921	1999	769	38	76	71	0	0.000	0.000	0.000	0.000	0.000	0.000	0.000	0.000	0.000	0.000	0.000	0.000	0.000	0.000	0.017	0.018	0.027	0.034	5.313	0.015	0.114	316	2384	100	115	6939	7054	134	7368	7502	Error	Error	-5.915	115	6939	134	7368	161382	2935423	0.512	9.480	0	0	0
1	8	10	"A58"	"A58"	15905	47755	100	505	559	477	85	378	378	404	215	53	33	12	0	11636	11431	6409	56	1935	1935	2027	682	33	90	85	0	0.000	0.000	0.000	0.000	0.000	0.000	0.000	0.000	0.000	0.000	0.000	0.000	0.000	0.000	0.013	0.019	0.021	0.025	4.371	0.020	0.102	316	2384	100	127	9701	9828	181	9496	9677	Error	Error	-6.255	127	9701	181	9496	176607	3612220	0.721	13.789	0	0	0
1	9	10	"A58"	"A58"	16205	47760	100	522	547	257	46	364	364	388	291	75	25	6	0	11560	11977	5584	46	1904	1904	1950	585	30	94	94	0	0.000	0.000	0.000	0.000	0.000	0.000	0.000	0.000	0.000	0.000	0.000	0.000	0.000	0.000	0.016	0.018	0.020	0.022	3.541	0.015	0.127	316	2384	100	158	9656	9814	183	10073	10256	Error	Error	-5.933	158	9656	183	10073	172821	3784641	0.546	17.140	0	0	0
1	10	10	"A59"	"A59"	16500	47755	100	2351	2356	1350	57	367	367	396	195	49	90	84	0	15015	13485	4845	35	1915	1915	2007	1016	50	92	88	0	0.000	0.000	0.000	0.000	0.000	0.000	0.000	0.000	0.000	0.000	0.000	0.000	0.000	0.000	0.151	0.172	0.154	0.150	2.020	0.163	0.688	316	2384	100	1984	13100	15084	1989	11570	13559	Error	Error	-2.723	1984	13100	1989	11570	744430	4261106	10.051	11.297	0	0	0
1	11	10	"A59"	"A59"	16805	47755	100	3756	3698	1750	47	385	385	409	201	49	95	93	0	13866	13647	3479	25	1953	1953	2052	671	32	99	97	0	0.000	0.000	0.000	0.000	0.000	0.000	0.000	0.000	0.000	0.000	0.000	0.000	0.000	0.000	0.283	0.283	0.270	0.233	2.277	0.272	0.669	316	2384	100	3371	11913	15284	3313	11694	15007	Error	Error	-1.821	3371	11913	3313	11694	1168543	4312352	16.363	17.280	0	0	0
1	12	10	"A59"	"A59"	17105	47750	100	3165	3234	1500	46	373	373	403	203	50	96	95	0	15601	15091	3541	23	1955	1955	2064	758	36	99	98	0	0.000	0.000	0.000	0.000	0.000	0.000	0.000	0.000	0.000	0.000	0.000	0.000	0.000	0.000	0.205	0.218	0.197	0.188	1.943	0.205	0.687	316	2384	100	2792	13646	16438	2861	13136	15997	Error	Error	-2.289	2792	13646	2861	13136	1022079	4768909	13.946	17.186	0	0	0
1	13	10	"A60"	"A60"	17395	47750	100	435	456	219	48	367	367	390	185	47	28	8	0	5357	7152	6361	88	1942	1942	2008	599	29	70	64	0	0.000	0.000	0.000	0.000	0.000	0.000	0.000	0.000	0.000	0.000	0.000	0.000	0.000	0.000	0.020	0.017	0.041	0.052	6.614	0.012	0.053	316	2384	100	68	3415	3483	89	5210	5299	Error	Error	-5.650	68	3415	89	5210	144167	2259971	0.357	8.588	0	0	0
1	14	10	"A60"	"A60"	17700	47755	100	534	706	1572	222	374	374	398	189	47	45	25	0	9411	12384	7999	64	1961	1961	1995	425	21	97	95	0	0.000	0.000	0.000	0.000	0.000	0.000	0.000	0.000	0.000	0.000	0.000	0.000	0.000	0.000	0.021	0.032	0.026	0.024	3.119	0.051	0.138	316	2384	100	160	7450	7610	332	10423	10755	Error	Error	-5.541	160	7450	332	10423	222960	3913413	1.630	24.445	0	0	0
1	15	10	"A60"	"A60"	18000	47750	100	517	546	252	46	374	374	397	191	48	40	19	0	8882	11361	7958	70	1972	1972	2015	585	29	93	88	0	0.000	0.000	0.000	0.000	0.000	0.000	0.000	0.000	0.000	0.000	0.000	0.000	0.000	0.000	0.021	0.018	0.023	0.025	4.143	0.013	0.117	316	2384	100	143	6910	7053	172	9389	9561	Error	Error	-5.595	143	6910	172	9389	172386	3590202	0.780	15.976	0	0	0
1	16	10	"A61"	"A61"	18300	47745	100	502	523	233	44	374	374	401	324	80	19	3	0	11334	10579	5258	49	1999	1999	2067	757	36	86	81	0	0.000	0.000	0.000	0.000	0.000	0.000	0.000	0.000	0.000	0.000	0.000	0.000	0.000	0.000	0.014	0.017	0.021	0.023	4.083	0.014	0.114	316	2384	100	128	9335	9463	149	8580	8729	Error	Error	-6.188	128	9335	149	8580	165255	3343088	0.377	11.244	0	0	0
1	17	10	"A61"	"A61"	18590	47755	100	627	645	256	39	370	370	405	252	62	50	18	0	22312	21029	7427	35	2037	2037	2236	1642	73	97	96	0	0.000	0.000	0.000	0.000	0.000	0.000	0.000	0.000	0.000	0.000	0.000	0.000	0.000	0.000	0.013	0.014	0.015	0.014	2.432	0.014	0.228	316	2384	100	257	20275	20532	275	18992	19267	Error	Error	-6.302	257	20275	275	18992	203969	6645010	0.952	11.445	0	0	0
1	18	10	"A61"	"A61"	18890	47750	100	603	665	356	53	397	397	424	279	65	40	13	0	21045	18924	7680	40	2125	2125	2336	1477	63	94	92	0	0.000	0.000	0.000	0.000	0.000	0.000	0.000	0.000	0.000	0.000	0.000	0.000	0.000	0.000	0.011	0.016	0.017	0.015	3.199	0.018	0.157	316	2384	100	206	18920	19126	268	16799	17067	Error	Error	-6.521	206	18920	268	16799	210012	5979934	0.864	11.231	0	0	0
1	1	11	"A62"	"A62"	13795	48080	100	478	536	536	100	376	376	417	505	121	7	0	0	8958	9263	4850	52	1911	1911	1938	426	21	94	91	0	0.000	0.000	0.000	0.000	0.000	0.000	0.000	0.000	0.000	0.000	0.000	0.000	0.000	0.000	0.014	0.022	0.031	0.030	3.349	0.021	0.069	316	2384	100	102	7047	7149	160	7352	7512	Error	Error	-6.110	102	7047	160	7352	169344	2926985	0.236	17.195	0	0	0
1	2	11	"A62"	"A62"	14115	48080	100	548	571	244	42	382	382	430	401	93	16	1	0	18151	17175	8348	48	1896	1896	2034	953	46	98	96	0	0.000	0.000	0.000	0.000	0.000	0.000	0.000	0.000	0.000	0.000	0.000	0.000	0.000	0.000	0.010	0.012	0.017	0.014	2.981	0.011	0.036	316	2384	100	166	16255	16421	189	15279	15468	Error	Error	-6.614	166	16255	189	15279	180325	5427438	0.352	15.888	0	0	0
1	3	11	"A62"	"A62"	14410	48080	100	555	598	262	43	366	366	398	363	91	25	5	0	20378	19393	9652	49	1907	1907	2030	893	43	98	96	0	0.000	0.000	0.000	0.000	0.000	0.000	0.000	0.000	0.000	0.000	0.000	0.000	0.000	0.000	0.010	0.013	0.015	0.014	2.991	0.012	0.226	316	2384	100	189	18471	18660	232	17486	17718	Error	Error	-6.611	189	18471	232	17486	188900	6128345	0.551	19.443	0	0	0
1	4	11	"A63"	"A63"	14695	48065	100	556	566	242	42	377	377	400	207	51	43	17	0	20196	17995	10414	57	1897	1897	1975	891	45	85	79	0	0.000	0.000	0.000	0.000	0.000	0.000	0.000	0.000	0.000	0.000	0.000	0.000	0.000	0.000	0.010	0.012	0.014	0.018	4.715	0.010	0.130	316	2384	100	179	18299	18478	189	16098	16287	Error	Error	-6.676	179	18299	189	16098	178698	5686574	0.802	17.980	0	0	0
1	5	11	"A63"	"A63"	15005	48070	100	634	701	376	53	381	381	410	256	62	49	18	0	24312	22524	7201	31	1904	1904	2003	1065	53	97	95	0	0.000	0.000	0.000	0.000	0.000	0.000	0.000	0.000	0.000	0.000	0.000	0.000	0.000	0.000	0.011	0.016	0.015	0.014	2.628	0.014	0.137	316	2384	100	253	22408	22661	320	20620	20940	Error	Error	-6.469	253	22408	320	20620	221504	7117612	1.137	19.269	0	0	0
1	6	11	"A63"	"A63"	15310	48070	100	724	744	292	39	499	499	606	398	65	28	3	0	23771	22535	6231	27	2098	2098	2215	673	30	99	97	0	0.000	0.000	0.000	0.000	0.000	0.000	0.000	0.000	0.000	0.000	0.000	0.000	0.000	0.000	0.010	0.012	0.015	0.013	2.954	0.008	0.042	316	2384	100	225	21673	21898	245	20437	20682	Error	Error	-6.590	225	21673	245	20437	235053	7121117	0.347	30.193	0	0	0
1	7	11	"A64"	"A64"	15600	48060	100	542	574	235	40	496	496	621	444	71	8	0	0	12298	10479	5790	55	2051	2051	2198	873	39	81	74	0	0.000	0.000	0.000	0.000	0.000	0.000	0.000	0.000	0.000	0.000	0.000	0.000	0.000	0.000	0.004	0.009	0.021	0.022	6.282	0.008	0.022	316	2384	100	46	10247	10293	78	8428	8506	Error	Error	-7.799	46	10247	78	8428	181360	3311219	-0.106	9.486	0	0	0
1	8	11	"A64"	"A64"	15915	48065	100	519	538	221	41	368	368	390	195	50	42	17	0	15390	13752	6223	45	1879	1879	1921	501	26	98	95	0	0.000	0.000	0.000	0.000	0.000	0.000	0.000	0.000	0.000	0.000	0.000	0.000	0.000	0.000	0.011	0.014	0.019	0.019	3.421	0.011	0.099	316	2384	100	151	13511	13662	170	11873	12043	Error	Error	-6.483	151	13511	170	11873	170059	4345735	0.759	23.615	0	0	0
1	9	11	"A64"	"A64"	16210	48060	100	555	581	246	42	358	358	380	180	47	51	28	0	15916	14949	5040	33	1867	1867	1971	781	39	96	93	0	0.000	0.000	0.000	0.000	0.000	0.000	0.000	0.000	0.000	0.000	0.000	0.000	0.000	0.000	0.014	0.017	0.020	0.018	2.945	0.015	0.182	316	2384	100	197	14049	14246	223	13082	13305	Error	Error	-6.156	197	14049	223	13082	183532	4723817	1.117	16.617	0	0	0
1	10	11	"A65"	"A65"	16505	48060	100	565	607	292	48	360	360	418	737	176	4	0	0	21224	16890	9471	56	1895	1895	2028	1727	85	76	72	0	0.000	0.000	0.000	0.000	0.000	0.000	0.000	0.000	0.000	0.000	0.000	0.000	0.000	0.000	0.011	0.016	0.018	0.022	4.650	0.014	0.223	316	2384	100	205	19329	19534	247	14995	15242	Error	Error	-6.559	205	19329	247	14995	191745	5337148	0.256	8.606	0	0	0
1	11	11	"A65"	"A65"	16810	48060	100	589	631	234	37	378	378	490	1890	385	0	0	0	25046	21963	8254	37	1876	1876	2001	1591	79	94	91	0	0.000	0.000	0.000	0.000	0.000	0.000	0.000	0.000	0.000	0.000	0.000	0.000	0.000	0.000	0.009	0.013	0.014	0.013	3.036	0.016	0.080	316	2384	100	211	23170	23381	253	20087	20340	Error	Error	-6.779	211	23170	253	20087	199505	6940433	0.075	12.547	0	0	0
1	12	11	"A65"	"A65"	17110	48060	100	627	649	250	38	368	368	400	232	58	53	22	0	26010	23344	8747	37	1901	1901	2019	913	45	97	94	0	0.000	0.000	0.000	0.000	0.000	0.000	0.000	0.000	0.000	0.000	0.000	0.000	0.000	0.000	0.011	0.013	0.014	0.013	2.886	0.012	0.164	316	2384	100	259	24109	24368	281	21443	21724	Error	Error	-6.540	259	24109	281	21443	205220	7376850	1.073	23.357	0	0	0
1	13	11	"A66"	"A66"	17395	48055	100	530	571	258	45	369	369	387	185	47	46	24	0	21064	18492	10915	59	1878	1878	1923	614	31	91	84	0	0.000	0.000	0.000	0.000	0.000	0.000	0.000	0.000	0.000	0.000	0.000	0.000	0.000	0.000	0.008	0.012	0.017	0.016	3.583	0.011	0.211	316	2384	100	161	19186	19347	202	16614	16816	Error	Error	-6.897	161	19186	202	16614	180326	5843366	0.995	26.985	0	0	0
1	14	11	"A66"	"A66"	17700	48055	100	572	591	254	42	361	361	385	191	49	52	25	0	22481	19391	9511	49	1888	1888	2054	1023	49	91	86	0	0.000	0.000	0.000	0.000	0.000	0.000	0.000	0.000	0.000	0.000	0.000	0.000	0.000	0.000	0.010	0.013	0.015	0.015	3.984	0.012	0.211	316	2384	100	211	20593	20804	230	17503	17733	Error	Error	-6.609	211	20593	230	17503	186869	6127451	1.079	16.947	0	0	0
1	15	11	"A66"	"A66"	18010	48055	100	580	610	238	39	362	362	401	417	103	20	2	0	26819	23624	8856	37	1915	1915	2027	1120	55	97	95	0	0.000	0.000	0.000	0.000	0.000	0.000	0.000	0.000	0.000	0.000	0.000	0.000	0.000	0.000	0.009	0.011	0.012	0.011	2.862	0.010	0.096	316	2384	100	218	24904	25122	248	21709	21957	Error	Error	-6.836	218	24904	248	21709	192838	7465324	0.501	19.283	0	0	0
1	16	11	"A67"	"A67"	18295	48055	100	521	552	244	44	363	363	395	343	86	25	3	0	13468	13378	7404	55	1927	1927	1991	954	47	85	82	0	0.000	0.000	0.000	0.000	0.000	0.000	0.000	0.000	0.000	0.000	0.000	0.000	0.000	0.000	0.014	0.017	0.022	0.022	4.037	0.015	0.184	316	2384	100	158	11541	11699	189	11451	11640	Error	Error	-6.191	158	11541	189	11451	174373	4227403	0.458	11.936	0	0	0
1	17	11	"A67"	"A67"	18600	48055	100	595	606	251	41	367	367	409	368	89	28	4	0	19635	19971	8259	41	1963	1963	2116	1320	62	98	96	0	0.000	0.000	0.000	0.000	0.000	0.000	0.000	0.000	0.000	0.000	0.000	0.000	0.000	0.000	0.013	0.013	0.016	0.014	2.595	0.012	0.208	316	2384	100	228	17672	17900	239	18008	18247	Error	Error	-6.276	228	17672	239	18008	191403	6310823	0.535	13.527	0	0	0
1	18	11	"A67"	"A67"	18900	48055	100	574	605	272	44	382	382	418	294	70	37	8	0	16699	17387	7023	40	2058	2058	2185	1032	47	99	97	0	0.000	0.000	0.000	0.000	0.000	0.000	0.000	0.000	0.000	0.000	0.000	0.000	0.000	0.000	0.013	0.015	0.017	0.015	2.671	0.016	0.152	316	2384	100	192	14641	14833	223	15329	15552	Error	Error	-6.253	192	14641	223	15329	191113	5494359	0.636	14.731	0	0	0
1	1	12	"A68"	"A68"	13800	48370	100	484	524	301	57	373	373	401	203	50	34	14	0	9884	10479	7753	73	1892	1892	2028	1068	52	68	65	0	0.000	0.000	0.000	0.000	0.000	0.000	0.000	0.000	0.000	0.000	0.000	0.000	0.000	0.000	0.014	0.018	0.026	0.036	6.339	0.015	0.139	316	2384	100	111	7992	8103	151	8587	8738	Error	Error	-6.170	111	7992	151	8587	165462	3311223	0.606	7.913	0	0	0
1	2	12	"A68"	"A68"	14100	48370	100	501	537	230	42	365	365	392	185	47	43	17	0	13782	13927	7020	50	1859	1859	2037	1247	61	93	88	0	0.000	0.000	0.000	0.000	0.000	0.000	0.000	0.000	0.000	0.000	0.000	0.000	0.000	0.000	0.011	0.014	0.017	0.016	3.942	0.011	0.111	316	2384	100	136	11923	12059	172	12068	12240	Error	Error	-6.454	136	11923	172	12068	169695	4401085	0.784	9.535	0	0	0
1	3	12	"A68"	"A68"	14410	48370	100	511	547	225	41	369	369	393	188	47	42	18	0	16895	17031	6462	37	1845	1845	1902	604	31	99	98	0	0.000	0.000	0.000	0.000	0.000	0.000	0.000	0.000	0.000	0.000	0.000	0.000	0.000	0.000	0.009	0.012	0.014	0.012	3.122	0.010	0.131	316	2384	100	142	15050	15192	178	15186	15364	Error	Error	-6.728	142	15050	178	15186	172815	5381879	0.819	25.048	0	0	0
1	4	12	"A69"	"A69"	14705	48365	100	583	604	266	44	374	374	399	237	59	44	15	0	23899	20254	9680	47	1829	1829	1941	1198	61	88	83	0	0.000	0.000	0.000	0.000	0.000	0.000	0.000	0.000	0.000	0.000	0.000	0.000	0.000	0.000	0.009	0.012	0.015	0.016	3.729	0.012	0.244	316	2384	100	209	22070	22279	230	18425	18655	Error	Error	-6.722	209	22070	230	18425	191011	6400419	0.865	15.286	0	0	0
1	5	12	"A69"	"A69"	15010	48370	100	644	661	271	40	367	367	392	193	49	63	33	0	26241	24640	6470	26	1842	1842	1979	986	49	100	99	0	0.000	0.000	0.000	0.000	0.000	0.000	0.000	0.000	0.000	0.000	0.000	0.000	0.000	0.000	0.011	0.013	0.014	0.012	2.520	0.012	0.278	316	2384	100	277	24399	24676	294	22798	23092	Error	Error	-6.461	277	24399	294	22798	209000	7786349	1.394	22.983	0	0	0
1	6	12	"A69"	"A69"	15315	48365	100	666	690	268	38	408	408	432	210	48	60	27	0	27297	25268	7377	29	1851	1851	1905	499	26	100	99	0	0.000	0.000	0.000	0.000	0.000	0.000	0.000	0.000	0.000	0.000	0.000	0.000	0.000	0.000	0.010	0.012	0.013	0.011	2.354	0.012	0.262	316	2384	100	258	25446	25704	282	23417	23699	Error	Error	-6.624	258	25446	282	23417	218155	7984778	1.229	46.820	0	0	0
1	7	12	"A70"	"A70"	15605	48360	100	487	524	229	43	414	414	450	233	51	28	7	0	10492	10026	6175	61	1806	1806	1871	631	33	81	75	0	0.000	0.000	0.000	0.000	0.000	0.000	0.000	0.000	0.000	0.000	0.000	0.000	0.000	0.000	0.008	0.013	0.024	0.031	5.515	0.014	0.095	316	2384	100	73	8686	8759	110	8220	8330	Error	Error	-6.895	73	8686	110	8220	165691	3168138	0.318	12.924	0	0	0
1	8	12	"A70"	"A70"	15915	48360	100	520	548	252	45	355	355	378	200	52	44	16	0	17357	16442	7325	44	1798	1798	1871	616	32	96	93	0	0.000	0.000	0.000	0.000	0.000	0.000	0.000	0.000	0.000	0.000	0.000	0.000	0.000	0.000	0.011	0.013	0.016	0.015	2.803	0.012	0.159	316	2384	100	165	15559	15724	193	14644	14837	Error	Error	-6.559	165	15559	193	14644	173273	5195702	0.850	23.654	0	0	0
1	9	12	"A70"	"A70"	16210	48360	100	507	535	240	44	354	354	381	199	52	41	20	0	19700	17171	8279	48	1792	1792	1879	671	35	94	91	0	0.000	0.000	0.000	0.000	0.000	0.000	0.000	0.000	0.000	0.000	0.000	0.000	0.000	0.000	0.009	0.012	0.016	0.015	3.081	0.010	0.119	316	2384	100	153	17908	18061	181	15379	15560	Error	Error	-6.871	153	17908	181	15379	169211	5426126	0.774	22.790	0	0	0
1	10	12	"A71"	"A71"	16500	48355	100	507	739	3197	432	358	358	401	477	118	11	1	0	13938	12144	6523	53	1780	1780	1927	984	51	79	76	0	0.000	0.000	0.000	0.000	0.000	0.000	0.000	0.000	0.000	0.000	0.000	0.000	0.000	0.000	0.012	0.037	0.023	0.027	5.325	0.048	0.024	316	2384	100	149	12158	12307	381	10364	10745	Error	Error	-6.350	149	12158	381	10364	233498	3837452	0.709	10.383	0	0	0
1	11	12	"A71"	"A71"	16800	48350	100	605	1281	5000	390	355	355	409	647	158	15	4	0	21091	19260	10626	55	1822	1822	2097	1930	92	87	83	0	0.000	0.000	0.000	0.000	0.000	0.000	0.000	0.000	0.000	0.000	0.000	0.000	0.000	0.000	0.013	0.053	0.018	0.021	4.079	0.120	0.165	316	2384	100	250	19269	19519	926	17438	18364	Error	Error	-6.268	250	19269	926	17438	404781	6086223	1.348	8.893	0	0	0
1	12	12	"A71"	"A71"	17110	48355	100	621	653	286	43	363	363	393	248	63	51	18	0	21544	21478	6628	30	1836	1836	2012	1302	64	100	100	0	0.000	0.000	0.000	0.000	0.000	0.000	0.000	0.000	0.000	0.000	0.000	0.000	0.000	0.000	0.013	0.015	0.015	0.013	2.955	0.014	0.257	316	2384	100	258	19708	19966	290	19642	19932	Error	Error	-6.255	258	19708	290	19642	206470	6787085	1.048	14.951	0	0	0
1	13	12	"A72"	"A72"	17405	48350	100	487	511	253	49	362	362	392	406	103	14	1	0	15727	13252	9479	71	1820	1820	2072	1886	91	62	60	0	0.000	0.000	0.000	0.000	0.000	0.000	0.000	0.000	0.000	0.000	0.000	0.000	0.000	0.000	0.009	0.013	0.018	0.025	5.751	0.012	0.173	316	2384	100	125	13907	14032	149	11432	11581	Error	Error	-6.798	125	13907	149	11432	161537	4187612	0.293	5.928	0	0	0
1	14	12	"A72"	"A72"	17715	48350	100	535	567	240	42	356	356	379	187	49	47	21	0	15927	15582	6318	40	1837	1837	1964	869	44	93	91	0	0.000	0.000	0.000	0.000	0.000	0.000	0.000	0.000	0.000	0.000	0.000	0.000	0.000	0.000	0.013	0.015	0.017	0.015	3.789	0.014	0.196	316	2384	100	179	14090	14269	211	13745	13956	Error	Error	-6.299	179	14090	211	13745	179244	4923807	1.005	15.671	0	0	0
1	15	12	"A72"	"A72"	18005	48355	100	531	566	225	39	358	358	440	1660	377	0	0	0	17803	17181	5266	30	1838	1838	2035	1138	55	98	96	0	0.000	0.000	0.000	0.000	0.000	0.000	0.000	0.000	0.000	0.000	0.000	0.000	0.000	0.000	0.011	0.014	0.014	0.012	2.958	0.010	0.003	316	2384	100	173	15965	16138	208	15343	15551	Error	Error	-6.528	173	15965	208	15343	178988	5429256	0.076	13.309	0	0	0
1	16	12	"A73"	"A73"	18305	48345	100	392	423	212	50	360	360	379	181	47	24	9	0	2947	3878	2367	61	1819	1819	1860	435	23	70	58	0	0.000	0.000	0.000	0.000	0.000	0.000	0.000	0.000	0.000	0.000	0.000	0.000	0.000	0.000	0.028	0.031	0.093	0.094	7.201	0.014	0.013	316	2384	100	32	1128	1160	63	2059	2122	Error	Error	-5.140	32	1128	63	2059	133660	1225329	0.243	4.639	0	0	0
1	17	12	"A73"	"A73"	18595	48345	100	406	437	224	51	357	357	383	218	56	22	5	0	3717	4457	3316	74	1879	1879	1963	597	30	74	61	0	0.000	0.000	0.000	0.000	0.000	0.000	0.000	0.000	0.000	0.000	0.000	0.000	0.000	0.000	0.027	0.031	0.084	0.081	4.817	0.016	0.027	316	2384	100	49	1838	1887	80	2578	2658	Error	Error	-5.229	49	1838	80	2578	138027	1408550	0.248	4.178	0	0	0
1	18	12	"A73"	"A73"	18915	48345	100	453	587	705	120	366	366	393	199	50	29	15	0	3413	4273	3047	71	1934	1934	1964	561	28	83	62	0	0.000	0.000	0.000	0.000	0.000	0.000	0.000	0.000	0.000	0.000	0.000	0.000	0.000	0.000	0.059	0.094	0.136	0.111	4.182	0.141	0.417	316	2384	100	87	1479	1566	221	2339	2560	Error	Error	-4.087	87	1479	221	2339	185643	1350110	0.975	4.116	0	0	0
1	1	13	"A74"	"A74"	13800	48675	100	539	568	237	41	389	389	409	199	48	39	17	0	13034	13288	6198	46	1922	1922	2003	1106	55	90	87	0	0.000	0.000	0.000	0.000	0.000	0.000	0.000	0.000	0.000	0.000	0.000	0.000	0.000	0.000	0.013	0.016	0.021	0.018	3.429	0.015	0.117	316	2384	100	150	11112	11262	179	11366	11545	Error	Error	-6.211	150	11112	179	11366	179465	4198937	0.799	10.203	0	0	0
1	2	13	"A74"	"A74"	14120	48670	100	561	572	218	38	380	380	402	191	47	45	18	0	14571	14595	5007	34	1916	1916	2039	888	43	97	95	0	0.000	0.000	0.000	0.000	0.000	0.000	0.000	0.000	0.000	0.000	0.000	0.000	0.000	0.000	0.014	0.015	0.018	0.016	3.004	0.014	0.155	316	2384	100	181	12655	12836	192	12679	12871	Error	Error	-6.128	181	12655	192	12679	180777	4611989	0.890	14.140	0	0	0
1	3	13	"A74"	"A74"	14410	48675	100	513	540	238	44	370	370	392	187	47	44	18	0	14357	14069	3938	27	1918	1918	2093	1133	54	98	96	0	0.000	0.000	0.000	0.000	0.000	0.000	0.000	0.000	0.000	0.000	0.000	0.000	0.000	0.000	0.011	0.014	0.019	0.017	2.840	0.011	0.093	316	2384	100	143	12439	12582	170	12151	12321	Error	Error	-6.443	143	12439	170	12151	170616	4445859	0.791	10.570	0	0	0
1	4	13	"A75"	"A75"	14710	48670	100	501	553	247	44	367	367	391	195	49	41	21	0	13252	12813	5566	43	1836	1836	1888	456	24	97	95	0	0.000	0.000	0.000	0.000	0.000	0.000	0.000	0.000	0.000	0.000	0.000	0.000	0.000	0.000	0.012	0.017	0.021	0.018	3.205	0.015	0.140	316	2384	100	134	11416	11550	186	10977	11163	Error	Error	-6.413	134	11416	186	10977	174772	4048882	0.831	23.958	0	0	0
1	5	13	"A75"	"A75"	15020	48670	100	543	571	239	41	358	358	392	229	58	43	15	0	13077	13085	3878	29	1853	1853	1956	840	42	98	97	0	0.000	0.000	0.000	0.000	0.000	0.000	0.000	0.000	0.000	0.000	0.000	0.000	0.000	0.000	0.016	0.019	0.022	0.019	3.132	0.017	0.120	316	2384	100	185	11224	11409	213	11232	11445	Error	Error	-5.923	185	11224	213	11232	180387	4134828	0.782	13.249	0	0	0
1	6	13	"A75"	"A75"	15325	48670	100	564	586	239	40	369	369	387	188	48	50	24	0	13238	13784	5045	36	1841	1841	1933	1020	52	98	96	0	0.000	0.000	0.000	0.000	0.000	0.000	0.000	0.000	0.000	0.000	0.000	0.000	0.000	0.000	0.017	0.018	0.020	0.018	3.027	0.015	0.171	316	2384	100	195	11397	11592	217	11943	12160	Error	Error	-5.869	195	11397	217	11943	185321	4355689	1.059	11.619	0	0	0
1	7	13	"A76"	"A76"	15610	48665	100	521	536	234	43	366	366	384	185	48	46	18	0	14252	13422	4516	33	1806	1806	1836	380	20	97	95	0	0.000	0.000	0.000	0.000	0.000	0.000	0.000	0.000	0.000	0.000	0.000	0.000	0.000	0.000	0.012	0.015	0.020	0.018	3.816	0.013	0.109	316	2384	100	155	12446	12601	170	11616	11786	Error	Error	-6.327	155	12446	170	11616	169465	4241412	0.822	30.489	0	0	0
1	8	13	"A76"	"A76"	15925	48665	100	527	556	222	39	349	349	378	189	50	46	18	0	13614	13261	3779	28	1819	1819	1900	929	48	98	96	0	0.000	0.000	0.000	0.000	0.000	0.000	0.000	0.000	0.000	0.000	0.000	0.000	0.000	0.000	0.015	0.018	0.020	0.017	3.061	0.015	0.150	316	2384	100	178	11795	11973	207	11442	11649	Error	Error	-6.050	178	11795	207	11442	175541	4190359	0.942	12.229	0	0	0
1	9	13	"A76"	"A76"	16220	48670	100	547	676	1405	207	364	364	391	211	53	45	18	0	14163	14059	4347	30	1854	1854	1969	944	47	99	97	0	0.000	0.000	0.000	0.000	0.000	0.000	0.000	0.000	0.000	0.000	0.000	0.000	0.000	0.000	0.015	0.026	0.019	0.017	3.037	0.026	0.043	316	2384	100	183	12309	12492	312	12205	12517	Error	Error	-6.072	183	12309	312	12205	213546	4442685	1.351	12.807	0	0	0
1	10	13	"A77"	"A77"	16515	48660	100	891	911	430	47	355	355	431	872	202	24	0	0	13484	12351	5704	46	1816	1816	1948	2000	102	83	81	0	0.000	0.000	0.000	0.000	0.000	0.000	0.000	0.000	0.000	0.000	0.000	0.000	0.000	0.000	0.046	0.053	0.053	0.050	2.504	0.096	0.324	316	2384	100	536	11668	12204	556	10535	11091	Error	Error	-4.444	536	11668	556	10535	287718	3902820	0.550	5.202	0	0	0
1	11	13	"A77"	"A77"	16810	48670	100	995	1161	1435	123	372	372	418	363	86	73	40	0	13661	13672	6050	44	1870	1870	2315	1834	79	93	87	0	0.000	0.000	0.000	0.000	0.000	0.000	0.000	0.000	0.000	0.000	0.000	0.000	0.000	0.000	0.053	0.067	0.058	0.055	2.244	0.081	0.355	316	2384	100	623	11791	12414	789	11802	12591	Error	Error	-4.242	623	11791	789	11802	366985	4320231	2.047	6.192	0	0	0
1	12	13	"A77"	"A77"	17115	48670	100	984	986	365	37	366	366	394	217	55	85	68	0	14646	14402	4201	29	1861	1861	2173	1817	83	96	93	0	0.000	0.000	0.000	0.000	0.000	0.000	0.000	0.000	0.000	0.000	0.000	0.000	0.000	0.000	0.048	0.049	0.049	0.045	1.971	0.044	0.527	316	2384	100	618	12785	13403	620	12541	13161	Error	Error	-4.371	618	12785	620	12541	311439	4551079	2.728	6.730	0	0	0
1	13	13	"A78"	"A78"	17415	48660	100	506	524	226	43	372	372	432	1038	240	0	0	0	13925	13325	5425	40	1879	1879	1992	1972	98	90	85	0	0.000	0.000	0.000	0.000	0.000	0.000	0.000	0.000	0.000	0.000	0.000	0.000	0.000	0.000	0.011	0.013	0.020	0.018	3.252	0.011	0.081	316	2384	100	134	12046	12180	152	11446	11598	Error	Error	-6.490	134	12046	152	11446	165587	4210664	0.089	5.747	0	0	0
1	14	13	"A78"	"A78"	17720	48660	100	533	561	239	42	371	371	403	358	88	20	2	0	14232	14874	5601	37	1836	1836	1917	826	43	98	96	0	0.000	0.000	0.000	0.000	0.000	0.000	0.000	0.000	0.000	0.000	0.000	0.000	0.000	0.000	0.013	0.015	0.017	0.014	3.270	0.017	0.053	316	2384	100	162	12396	12558	190	13038	13228	Error	Error	-6.258	162	12396	190	13038	177310	4700057	0.441	15.686	0	0	0
1	15	13	"A78"	"A78"	18030	48660	100	530	560	242	43	367	367	393	192	48	42	19	0	13375	13158	5727	43	1866	1866	2138	1960	91	90	85	0	0.000	0.000	0.000	0.000	0.000	0.000	0.000	0.000	0.000	0.000	0.000	0.000	0.000	0.000	0.014	0.017	0.021	0.021	3.649	0.014	0.160	316	2384	100	163	11509	11672	193	11292	11485	Error	Error	-6.142	163	11509	193	11292	177083	4157781	0.870	5.622	0	0	0
1	16	13	"A79"	"A79"	18320	48650	100	467	490	217	44	364	364	389	208	53	32	10	0	11830	11314	6878	60	1864	1864	1921	608	31	84	77	0	0.000	0.000	0.000	0.000	0.000	0.000	0.000	0.000	0.000	0.000	0.000	0.000	0.000	0.000	0.010	0.013	0.021	0.024	5.037	0.013	0.109	316	2384	100	103	9966	10069	126	9450	9576	Error	Error	-6.596	103	9966	126	9450	154897	3575193	0.486	15.449	0	0	0
1	17	13	"A79"	"A79"	18625	48655	100	566	576	235	40	370	370	395	190	48	50	21	0	14813	14293	4705	32	1968	1968	2081	793	38	99	98	0	0.000	0.000	0.000	0.000	0.000	0.000	0.000	0.000	0.000	0.000	0.000	0.000	0.000	0.000	0.015	0.017	0.022	0.018	2.962	0.014	0.138	316	2384	100	196	12845	13041	206	12325	12531	Error	Error	-6.034	196	12845	206	12325	182005	4516730	0.953	15.400	0	0	0
1	18	13	"A79"	"A79"	18925	48655	100	579	589	212	35	393	393	422	220	52	44	12	0	15797	15217	4451	29	2041	2041	2242	1389	61	98	96	0	0.000	0.000	0.000	0.000	0.000	0.000	0.000	0.000	0.000	0.000	0.000	0.000	0.000	0.000	0.014	0.015	0.017	0.015	2.897	0.012	0.125	316	2384	100	186	13756	13942	196	13176	13372	Error	Error	-6.209	186	13756	196	13176	186099	4808434	0.759	9.341	0	0	0
1	1	14	"A80"	"A80"	13825	48970	100	545	567	281	49	390	390	416	201	48	41	16	0	11325	11379	5545	48	1901	1901	1950	726	37	92	87	0	0.000	0.000	0.000	0.000	0.000	0.000	0.000	0.000	0.000	0.000	0.000	0.000	0.000	0.000	0.016	0.019	0.026	0.025	3.777	0.016	0.112	316	2384	100	155	9424	9579	177	9478	9655	Error	Error	-5.926	155	9424	177	9478	179134	3595677	0.751	12.988	0	0	0
1	2	14	"A80"	"A80"	14130	48970	100	546	665	1164	175	380	380	405	198	48	42	20	0	14337	14085	4379	31	1932	1932	2050	1051	51	98	97	0	0.000	0.000	0.000	0.000	0.000	0.000	0.000	0.000	0.000	0.000	0.000	0.000	0.000	0.000	0.013	0.023	0.019	0.017	3.348	0.018	0.029	316	2384	100	166	12405	12571	285	12153	12438	Error	Error	-6.224	166	12405	285	12153	210100	4450827	1.313	11.451	0	0	0
1	3	14	"A80"	"A80"	14435	48970	100	492	508	198	38	384	384	409	195	47	35	9	0	12407	12599	4426	35	1875	1875	2038	1141	55	98	94	0	0.000	0.000	0.000	0.000	0.000	0.000	0.000	0.000	0.000	0.000	0.000	0.000	0.000	0.000	0.010	0.012	0.018	0.016	3.072	0.009	0.060	316	2384	100	108	10532	10640	124	10724	10848	Error	Error	-6.608	108	10532	124	10724	160616	3981273	0.508	9.256	0	0	0
1	4	14	"A81"	"A81"	14725	48960	100	550	602	783	130	383	383	407	196	48	44	17	0	14184	13306	6622	49	1890	1890	2016	1052	52	84	81	0	0.000	0.000	0.000	0.000	0.000	0.000	0.000	0.000	0.000	0.000	0.000	0.000	0.000	0.000	0.014	0.019	0.020	0.023	4.891	0.019	0.072	316	2384	100	167	12294	12461	219	11416	11635	Error	Error	-6.202	167	12294	219	11416	190085	4204645	0.995	10.732	0	0	0
1	5	14	"A81"	"A81"	15030	48965	100	540	546	233	42	380	380	456	856	187	1	0	0	14457	14685	4056	27	1918	1918	2158	1489	68	98	96	0	0.000	0.000	0.000	0.000	0.000	0.000	0.000	0.000	0.000	0.000	0.000	0.000	0.000	0.000	0.013	0.013	0.018	0.015	2.815	0.021	0.035	316	2384	100	160	12539	12699	166	12767	12933	Error	Error	-6.292	160	12539	166	12767	172419	4640609	0.105	8.413	0	0	0
1	6	14	"A81"	"A81"	15330	48960	100	468	513	210	40	363	363	392	189	48	37	14	0	14636	14593	4753	32	1863	1863	1978	868	43	97	96	0	0.000	0.000	0.000	0.000	0.000	0.000	0.000	0.000	0.000	0.000	0.000	0.000	0.000	0.000	0.008	0.012	0.015	0.013	3.466	0.010	0.092	316	2384	100	105	12773	12878	150	12730	12880	Error	Error	-6.927	105	12773	150	12730	162211	4611339	0.640	14.533	0	0	0
1	7	14	"A82"	"A82"	15625	48955	100	542	564	239	42	363	363	392	211	53	42	18	0	17587	15786	8169	51	1833	1833	1921	812	42	87	82	0	0.000	0.000	0.000	0.000	0.000	0.000	0.000	0.000	0.000	0.000	0.000	0.000	0.000	0.000	0.011	0.014	0.016	0.018	3.487	0.012	0.120	316	2384	100	179	15754	15933	201	13953	14154	Error	Error	-6.460	179	15754	201	13953	178228	4988343	0.815	17.075	0	0	0
1	8	14	"A82"	"A82"	15930	48965	100	548	565	226	40	376	376	408	252	61	37	9	0	17516	17117	4479	26	1890	1890	2014	995	49	99	98	0	0.000	0.000	0.000	0.000	0.000	0.000	0.000	0.000	0.000	0.000	0.000	0.000	0.000	0.000	0.011	0.012	0.016	0.013	3.136	0.011	0.136	316	2384	100	172	15626	15798	189	15227	15416	Error	Error	-6.505	172	15626	189	15227	178520	5408945	0.623	15.179	0	0	0
1	9	14	"A82"	"A82"	16230	48960	100	545	579	254	43	372	372	401	225	56	40	16	0	16320	16435	4370	26	1879	1879	1994	962	48	99	97	0	0.000	0.000	0.000	0.000	0.000	0.000	0.000	0.000	0.000	0.000	0.000	0.000	0.000	0.000	0.012	0.014	0.015	0.013	2.864	0.013	0.132	316	2384	100	173	14441	14614	207	14556	14763	Error	Error	-6.383	173	14441	207	14556	182850	5193511	0.791	15.011	0	0	0
1	10	14	"A83"	"A83"	16540	48960	100	3489	3589	2607	72	371	371	399	209	52	84	80	0	12853	11493	6535	56	1844	1844	1929	737	38	87	81	0	0.000	0.000	0.000	0.000	0.000	0.000	0.000	0.000	0.000	0.000	0.000	0.000	0.000	0.000	0.283	0.334	0.308	0.284	2.316	0.305	0.609	316	2384	100	3118	11009	14127	3218	9649	12867	Error	Error	-1.820	3118	11009	3218	9649	1134026	3631875	15.263	12.977	0	0	0
1	11	14	"A83"	"A83"	16825	48960	100	4437	4892	2558	52	387	387	479	1107	231	93	82	0	15055	14944	3633	24	1906	1906	2174	2274	104	100	100	0	0.000	0.000	0.000	0.000	0.000	0.000	0.000	0.000	0.000	0.000	0.000	0.000	0.000	0.000	0.308	0.346	0.296	0.294	2.172	0.316	0.521	316	2384	100	4050	13149	17199	4505	13038	17543	Error	Error	-1.699	4050	13149	4505	13038	1545801	4722381	3.986	5.616	0	0	0
1	12	14	"A83"	"A83"	17125	48960	100	4061	4682	2945	62	385	385	430	398	92	94	90	0	14767	14947	3775	25	1898	1898	2005	1240	61	100	100	0	0.000	0.000	0.000	0.000	0.000	0.000	0.000	0.000	0.000	0.000	0.000	0.000	0.000	0.000	0.286	0.329	0.274	0.247	2.440	0.331	0.542	316	2384	100	3676	12869	16545	4297	13049	17346	Error	Error	-1.808	3676	12869	4297	13049	1479390	4723316	10.683	10.437	0	0	0
1	13	14	"A84"	"A84"	17425	48950	100	509	518	225	43	373	373	398	187	46	41	13	0	10832	10532	5450	51	1881	1881	1920	493	25	89	85	0	0.000	0.000	0.000	0.000	0.000	0.000	0.000	0.000	0.000	0.000	0.000	0.000	0.000	0.000	0.015	0.017	0.024	0.025	4.218	0.014	0.114	316	2384	100	136	8951	9087	145	8651	8796	Error	Error	-6.040	136	8951	145	8651	163610	3328204	0.642	17.469	0	0	0
1	14	14	"A84"	"A84"	17725	48955	100	533	566	359	63	370	370	395	190	48	45	17	0	11547	12015	4143	34	1892	1892	2062	976	47	98	97	0	0.000	0.000	0.000	0.000	0.000	0.000	0.000	0.000	0.000	0.000	0.000	0.000	0.000	0.000	0.017	0.019	0.020	0.019	3.087	0.016	0.101	316	2384	100	163	9655	9818	196	10123	10319	Error	Error	-5.888	163	9655	196	10123	178924	3796670	0.900	10.198	0	0	0
1	15	14	"A84"	"A84"	18025	48955	100	531	558	240	43	375	375	406	229	56	38	11	0	12669	12972	3962	30	1896	1896	2016	820	40	100	99	0	0.000	0.000	0.000	0.000	0.000	0.000	0.000	0.000	0.000	0.000	0.000	0.000	0.000	0.000	0.014	0.017	0.021	0.016	2.923	0.015	0.132	316	2384	100	156	10773	10929	183	11076	11259	Error	Error	-6.110	156	10773	183	11076	176195	4098997	0.664	13.361	0	0	0
1	16	14	"A85"	"A85"	18330	48945	100	512	532	240	45	388	388	537	2277	424	0	0	0	10344	10763	6634	61	1932	1932	2215	3269	147	73	59	0	0.000	0.000	0.000	0.000	0.000	0.000	0.000	0.000	0.000	0.000	0.000	0.000	0.000	0.000	0.015	0.016	0.024	0.031	4.633	0.014	0.115	316	2384	100	124	8412	8536	144	8831	8975	Error	Error	-6.084	124	8412	144	8831	167981	3401254	-0.002	2.615	0	0	0
1	17	14	"A85"	"A85"	18635	48950	100	542	554	221	39	385	385	415	227	54	37	10	0	13262	13135	4509	34	1994	1994	2276	1886	82	96	90	0	0.000	0.000	0.000	0.000	0.000	0.000	0.000	0.000	0.000	0.000	0.000	0.000	0.000	0.000	0.014	0.015	0.020	0.017	2.902	0.015	0.108	316	2384	100	157	11268	11425	169	11141	11310	Error	Error	-6.165	157	11268	169	11141	175201	4150583	0.612	5.758	0	0	0
1	18	14	"A85"	"A85"	18930	48945	100	550	573	237	41	399	399	424	191	45	42	16	0	12819	12615	4619	36	2054	2054	2220	1291	58	96	94	0	0.000	0.000	0.000	0.000	0.000	0.000	0.000	0.000	0.000	0.000	0.000	0.000	0.000	0.000	0.014	0.016	0.021	0.021	2.875	0.014	0.131	316	2384	100	151	10765	10916	174	10561	10735	Error	Error	-6.156	151	10765	174	10561	181042	3986319	0.780	8.052	0	0	0
1	1	15	"A86"	"A86"	13820	49275	100	501	530	237	44	379	379	406	210	51	39	11	0	10963	10658	6368	59	1877	1877	2025	1642	81	76	72	0	0.000	0.000	0.000	0.000	0.000	0.000	0.000	0.000	0.000	0.000	0.000	0.000	0.000	0.000	0.013	0.017	0.026	0.029	4.679	0.014	0.100	316	2384	100	122	9086	9208	151	8781	8932	Error	Error	-6.219	122	9086	151	8781	167484	3367982	0.590	5.258	0	0	0
1	2	15	"A86"	"A86"	14135	49275	100	503	550	234	42	381	381	404	214	52	36	13	0	11874	11937	4122	34	1890	1890	1928	664	34	96	95	0	0.000	0.000	0.000	0.000	0.000	0.000	0.000	0.000	0.000	0.000	0.000	0.000	0.000	0.000	0.012	0.017	0.021	0.021	3.358	0.015	0.094	316	2384	100	122	9984	10106	169	10047	10216	Error	Error	-6.355	122	9984	169	10047	173802	3771996	0.682	15.074	0	0	0
1	3	15	"A86"	"A86"	14435	49280	100	491	530	238	44	379	379	404	200	49	36	16	0	12186	12331	3717	30	1897	1897	2111	1395	66	98	94	0	0.000	0.000	0.000	0.000	0.000	0.000	0.000	0.000	0.000	0.000	0.000	0.000	0.000	0.000	0.011	0.014	0.020	0.016	3.351	0.014	0.112	316	2384	100	112	10289	10401	151	10434	10585	Error	Error	-6.521	112	10289	151	10434	167561	3896704	0.630	7.326	0	0	0
1	4	15	"A87"	"A87"	14730	49270	100	522	773	3464	448	370	370	399	206	51	39	15	0	11849	11143	5054	45	1859	1859	1913	544	28	92	88	0	0.000	0.000	0.000	0.000	0.000	0.000	0.000	0.000	0.000	0.000	0.000	0.000	0.000	0.000	0.015	0.043	0.025	0.025	3.786	0.062	0.022	316	2384	100	152	9990	10142	403	9284	9687	Error	Error	-6.038	152	9990	403	9284	244354	3521040	1.816	16.967	0	0	0
1	5	15	"A87"	"A87"	15035	49275	100	495	514	215	41	388	388	411	211	51	32	9	0	11411	11307	3705	32	1916	1916	2046	1049	51	99	96	0	0.000	0.000	0.000	0.000	0.000	0.000	0.000	0.000	0.000	0.000	0.000	0.000	0.000	0.000	0.011	0.013	0.021	0.019	2.632	0.010	0.056	316	2384	100	107	9495	9602	126	9391	9517	Error	Error	-6.471	107	9495	126	9391	162388	3572864	0.488	8.828	0	0	0
1	6	15	"A87"	"A87"	15330	49265	100	487	511	222	43	378	378	417	474	113	6	0	0	11492	11420	3959	34	1881	1881	2114	1380	65	93	92	0	0.000	0.000	0.000	0.000	0.000	0.000	0.000	0.000	0.000	0.000	0.000	0.000	0.000	0.000	0.011	0.014	0.019	0.018	3.410	0.025	0.069	316	2384	100	109	9611	9720	133	9539	9672	Error	Error	-6.462	109	9611	133	9539	161569	3608754	0.198	6.743	0	0	0
1	7	15	"A88"	"A88"	15630	49265	100	470	496	227	45	360	360	390	347	88	16	1	0	11678	10859	6065	55	1808	1808	1865	829	44	83	78	0	0.000	0.000	0.000	0.000	0.000	0.000	0.000	0.000	0.000	0.000	0.000	0.000	0.000	0.000	0.011	0.015	0.021	0.024	4.981	0.013	0.021	316	2384	100	110	9870	9980	136	9051	9187	Error	Error	-6.487	110	9870	136	9051	156618	3431586	0.305	10.849	0	0	0
1	8	15	"A88"	"A88"	15945	49270	100	508	620	1261	203	362	362	386	186	48	43	18	0	13322	13075	6092	46	1834	1834	1999	1316	65	98	93	0	0.000	0.000	0.000	0.000	0.000	0.000	0.000	0.000	0.000	0.000	0.000	0.000	0.000	0.000	0.013	0.023	0.020	0.020	3.056	0.044	0.160	316	2384	100	146	11488	11634	258	11241	11499	Error	Error	-6.298	146	11488	258	11241	195957	4131662	1.258	8.416	0	0	0
1	9	15	"A88"	"A88"	16230	49270	100	523	550	339	61	367	367	394	213	54	37	13	0	13774	13833	3550	25	1860	1860	2016	918	45	99	98	0	0.000	0.000	0.000	0.000	0.000	0.000	0.000	0.000	0.000	0.000	0.000	0.000	0.000	0.000	0.013	0.015	0.017	0.016	2.514	0.013	0.065	316	2384	100	156	11914	12070	183	11973	12156	Error	Error	-6.255	156	11914	183	11973	173656	4371361	0.732	12.873	0	0	0
1	10	15	"A89"	"A89"	16530	49260	100	460	474	219	46	362	362	391	237	60	27	5	0	13824	13301	7467	56	1817	1817	1874	604	32	90	86	0	0.000	0.000	0.000	0.000	0.000	0.000	0.000	0.000	0.000	0.000	0.000	0.000	0.000	0.000	0.008	0.010	0.017	0.018	3.891	0.010	0.089	316	2384	100	98	12007	12105	112	11484	11596	Error	Error	-6.937	98	12007	112	11484	149910	4202994	0.350	18.919	0	0	0
1	11	15	"A89"	"A89"	16840	49265	100	504	523	211	40	370	370	397	242	60	33	6	0	14617	14072	5355	38	1834	1834	1926	806	41	96	95	0	0.000	0.000	0.000	0.000	0.000	0.000	0.000	0.000	0.000	0.000	0.000	0.000	0.000	0.000	0.010	0.013	0.016	0.015	2.951	0.011	0.100	316	2384	100	134	12783	12917	153	12238	12391	Error	Error	-6.576	134	12783	153	12238	165162	4446761	0.521	15.069	0	0	0
1	12	15	"A89"	"A89"	17145	49270	100	486	508	222	43	382	382	408	216	52	32	7	0	13387	12374	5024	40	1884	1884	1995	965	48	98	96	0	0.000	0.000	0.000	0.000	0.000	0.000	0.000	0.000	0.000	0.000	0.000	0.000	0.000	0.000	0.009	0.012	0.018	0.016	3.384	0.009	0.049	316	2384	100	104	11503	11607	126	10490	10616	Error	Error	-6.789	104	11503	126	10490	160449	3910170	0.463	10.755	0	0	0
1	13	15	"A90"	"A90"	17430	49255	100	474	517	228	44	386	386	413	198	47	34	12	0	11259	10011	4723	47	1911	1911	1955	572	29	89	85	0	0.000	0.000	0.000	0.000	0.000	0.000	0.000	0.000	0.000	0.000	0.000	0.000	0.000	0.000	0.009	0.016	0.024	0.025	4.588	0.013	0.063	316	2384	100	88	9348	9436	131	8100	8231	Error	Error	-6.731	88	9348	131	8100	163438	3163363	0.525	14.084	0	0	0
1	14	15	"A90"	"A90"	17730	49265	100	487	523	242	46	376	376	403	195	48	35	16	0	11360	11419	4079	35	1892	1892	2089	1228	58	97	95	0	0.000	0.000	0.000	0.000	0.000	0.000	0.000	0.000	0.000	0.000	0.000	0.000	0.000	0.000	0.012	0.015	0.024	0.019	3.421	0.013	0.088	316	2384	100	111	9468	9579	147	9527	9674	Error	Error	-6.414	111	9468	147	9527	165287	3608540	0.615	7.598	0	0	0
1	15	15	"A90"	"A90"	18030	49260	100	517	541	221	40	363	363	390	187	47	42	16	0	12302	12170	4014	32	1916	1916	2058	995	48	98	96	0	0.000	0.000	0.000	0.000	0.000	0.000	0.000	0.000	0.000	0.000	0.000	0.000	0.000	0.000	0.015	0.017	0.020	0.019	2.825	0.014	0.109	316	2384	100	154	10386	10540	178	10254	10432	Error	Error	-6.076	154	10386	178	10254	170988	3845857	0.807	10.163	0	0	0
1	16	15	"A91"	"A91"	18325	49255	100	498	534	232	43	378	378	406	237	58	34	8	0	11880	11389	5131	45	1897	1897	1936	521	26	94	92	0	0.000	0.000	0.000	0.000	0.000	0.000	0.000	0.000	0.000	0.000	0.000	0.000	0.000	0.000	0.012	0.016	0.023	0.021	3.307	0.015	0.068	316	2384	100	120	9983	10103	156	9492	9648	Error	Error	-6.378	120	9983	156	9492	168809	3598958	0.540	18.144	0	0	0
1	17	15	"A91"	"A91"	18625	49260	100	522	545	224	41	381	381	407	189	46	42	16	0	11929	11633	3781	32	1967	1967	2009	537	26	99	98	0	0.000	0.000	0.000	0.000	0.000	0.000	0.000	0.000	0.000	0.000	0.000	0.000	0.000	0.000	0.014	0.017	0.025	0.020	3.098	0.013	0.092	316	2384	100	141	9962	10103	164	9666	9830	Error	Error	-6.143	141	9962	164	9666	172103	3676037	0.730	17.922	0	0	0
1	18	15	"A91"	"A91"	18925	49260	100	527	542	208	38	394	394	421	268	63	28	2	0	12241	11963	3707	30	2040	2040	2124	975	45	99	97	0	0.000	0.000	0.000	0.000	0.000	0.000	0.000	0.000	0.000	0.000	0.000	0.000	0.000	0.000	0.013	0.015	0.021	0.017	3.205	0.013	0.089	316	2384	100	133	10201	10334	148	9923	10071	Error	Error	-6.261	133	10201	148	9923	171394	3780156	0.451	10.091	0	0	0
1	1	16	"A92"	"A92"	13830	49570	100	560	600	334	55	404	404	430	217	50	41	16	0	11462	10727	5706	53	1932	1932	2031	906	44	82	77	0	0.000	0.000	0.000	0.000	0.000	0.000	0.000	0.000	0.000	0.000	0.000	0.000	0.000	0.000	0.016	0.022	0.030	0.032	4.513	0.019	0.121	316	2384	100	156	9530	9686	196	8795	8991	Error	Error	-5.933	156	9530	196	8795	189504	3389874	0.783	9.598	0	0	0
1	2	16	"A92"	"A92"	14145	49570	100	621	658	372	56	396	396	421	207	49	51	23	0	15542	15335	5012	32	1911	1911	1973	608	30	100	99	0	0.000	0.000	0.000	0.000	0.000	0.000	0.000	0.000	0.000	0.000	0.000	0.000	0.000	0.000	0.017	0.020	0.020	0.019	2.630	0.018	0.157	316	2384	100	225	13631	13856	262	13424	13686	Error	Error	-5.921	225	13631	262	13424	208044	4845909	1.145	21.977	0	0	0
1	3	16	"A92"	"A92"	14445	49570	100	621	774	1194	154	386	386	415	205	49	55	22	0	18046	17981	6224	34	1890	1890	2004	790	39	100	100	0	0.000	0.000	0.000	0.000	0.000	0.000	0.000	0.000	0.000	0.000	0.000	0.000	0.000	0.000	0.015	0.024	0.017	0.016	2.810	0.040	0.217	316	2384	100	235	16156	16391	388	16091	16479	Error	Error	-6.103	235	16156	388	16091	244483	5681985	1.751	20.224	0	0	0
1	4	16	"A93"	"A93"	14735	49565	100	527	558	264	47	397	397	425	233	54	34	9	0	12271	12500	7072	56	1896	1896	1961	983	50	87	83	0	0.000	0.000	0.000	0.000	0.000	0.000	0.000	0.000	0.000	0.000	0.000	0.000	0.000	0.000	0.013	0.015	0.021	0.024	3.767	0.013	0.092	316	2384	100	130	10375	10505	161	10604	10765	Error	Error	-6.318	130	10375	161	10604	176203	3950071	0.571	10.721	0	0	0
1	5	16	"A93"	"A93"	15045	49565	100	569	611	304	49	391	391	434	336	77	28	4	0	13646	14215	5888	41	1945	1945	2057	943	45	97	95	0	0.000	0.000	0.000	0.000	0.000	0.000	0.000	0.000	0.000	0.000	0.000	0.000	0.000	0.000	0.015	0.018	0.021	0.019	2.949	0.016	0.099	316	2384	100	178	11701	11879	220	12270	12490	Error	Error	-6.039	178	11701	220	12270	192978	4491911	0.527	12.893	0	0	0
1	6	16	"A93"	"A93"	15345	49565	100	531	543	222	40	381	381	408	214	52	38	11	0	12947	12923	5416	41	1896	1896	2007	774	38	97	96	0	0.000	0.000	0.000	0.000	0.000	0.000	0.000	0.000	0.000	0.000	0.000	0.000	0.000	0.000	0.014	0.015	0.020	0.017	3.293	0.012	0.096	316	2384	100	150	11051	11201	162	11027	11189	Error	Error	-6.203	150	11051	162	11027	171724	4083721	0.631	14.103	0	0	0
1	7	16	"A94"	"A94"	15630	49565	100	537	577	265	45	384	384	404	197	48	45	22	0	17311	16679	10121	60	1890	1890	1945	555	28	92	85	0	0.000	0.000	0.000	0.000	0.000	0.000	0.000	0.000	0.000	0.000	0.000	0.000	0.000	0.000	0.010	0.013	0.018	0.018	4.235	0.011	0.163	316	2384	100	153	15421	15574	193	14789	14982	Error	Error	-6.655	153	15421	193	14789	182306	5270542	0.878	26.548	0	0	0
1	8	16	"A94"	"A94"	15940	49560	100	577	594	232	39	378	378	405	219	54	46	16	0	21473	18963	8498	44	1877	1877	2013	854	42	96	92	0	0.000	0.000	0.000	0.000	0.000	0.000	0.000	0.000	0.000	0.000	0.000	0.000	0.000	0.000	0.010	0.013	0.014	0.014	3.039	0.011	0.168	316	2384	100	199	19596	19795	216	17086	17302	Error	Error	-6.622	199	19596	216	17086	187668	5992166	0.863	19.848	0	0	0
1	9	16	"A94"	"A94"	16245	49565	100	509	547	245	44	378	378	405	194	47	39	17	0	13472	15043	7481	49	1890	1890	2178	1940	89	97	92	0	0.000	0.000	0.000	0.000	0.000	0.000	0.000	0.000	0.000	0.000	0.000	0.000	0.000	0.000	0.011	0.013	0.015	0.013	3.588	0.011	0.140	316	2384	100	131	11582	11713	169	13153	13322	Error	Error	-6.466	131	11582	169	13153	172786	4753544	0.732	6.631	0	0	0
1	10	16	"A95"	"A95"	16535	49555	100	594	609	240	39	375	375	399	199	49	53	21	0	19141	16797	7674	45	1860	1860	1943	718	36	92	87	0	0.000	0.000	0.000	0.000	0.000	0.000	0.000	0.000	0.000	0.000	0.000	0.000	0.000	0.000	0.013	0.016	0.018	0.018	3.316	0.013	0.184	316	2384	100	219	17281	17500	234	14937	15171	Error	Error	-6.302	219	17281	234	14937	192325	5307696	1.055	20.688	0	0	0
1	11	16	"A95"	"A95"	16850	49565	100	507	547	248	45	393	393	435	477	109	12	0	0	11592	12975	8417	64	1912	1912	2465	3228	130	70	58	0	0.000	0.000	0.000	0.000	0.000	0.000	0.000	0.000	0.000	0.000	0.000	0.000	0.000	0.000	0.012	0.014	0.020	0.022	3.768	0.029	0.129	316	2384	100	114	9680	9794	154	11063	11217	Error	Error	-6.408	114	9680	154	11063	172760	4100215	0.235	3.256	0	0	0
1	12	16	"A95"	"A95"	17155	49560	100	646	671	294	43	400	400	420	199	47	57	30	0	19161	17565	7772	44	1953	1953	2185	1619	74	99	90	0	0.000	0.000	0.000	0.000	0.000	0.000	0.000	0.000	0.000	0.000	0.000	0.000	0.000	0.000	0.014	0.017	0.019	0.018	2.545	0.015	0.252	316	2384	100	246	17208	17454	271	15612	15883	Error	Error	-6.128	246	17208	271	15612	212138	5550409	1.261	9.500	0	0	0
1	13	16	"A96"	"A96"	17435	49550	100	577	739	1868	252	387	387	401	184	45	50	22	0	15204	14334	7127	49	1919	1919	2011	612	30	95	92	0	0.000	0.000	0.000	0.000	0.000	0.000	0.000	0.000	0.000	0.000	0.000	0.000	0.000	0.000	0.014	0.028	0.020	0.022	3.112	0.059	0.152	316	2384	100	190	13285	13475	352	12415	12767	Error	Error	-6.128	190	13285	352	12415	233496	4529493	1.837	20.136	0	0	0
1	14	16	"A96"	"A96"	17750	49560	100	571	588	226	38	382	382	418	227	54	44	15	0	16524	16059	6201	38	1953	1953	2180	1472	67	97	95	0	0.000	0.000	0.000	0.000	0.000	0.000	0.000	0.000	0.000	0.000	0.000	0.000	0.000	0.000	0.013	0.015	0.018	0.016	3.065	0.012	0.108	316	2384	100	189	14571	14760	206	14106	14312	Error	Error	-6.269	189	14571	206	14106	185745	5074727	0.749	9.429	0	0	0
1	15	16	"A96"	"A96"	18020	49560	100	571	576	241	41	389	389	409	194	47	45	19	0	15792	15204	6299	41	1958	1958	2225	1793	80	95	93	0	0.000	0.000	0.000	0.000	0.000	0.000	0.000	0.000	0.000	0.000	0.000	0.000	0.000	0.000	0.013	0.014	0.018	0.016	2.817	0.014	0.183	316	2384	100	182	13834	14016	187	13246	13433	Error	Error	-6.248	182	13834	187	13246	182127	4804429	0.861	7.239	0	0	0
1	16	16	"A97"	"A97"	18335	49545	100	558	607	314	51	386	386	410	190	46	47	22	0	14916	14004	7040	50	1938	1938	1999	567	28	94	87	0	0.000	0.000	0.000	0.000	0.000	0.000	0.000	0.000	0.000	0.000	0.000	0.000	0.000	0.000	0.013	0.018	0.021	0.019	4.009	0.016	0.163	316	2384	100	172	12978	13150	221	12066	12287	Error	Error	-6.238	172	12978	221	12066	191764	4425412	1.037	21.173	0	0	0
1	17	16	"A97"	"A97"	18635	49550	100	603	608	245	40	381	381	410	199	48	52	20	0	18040	16563	6939	41	1985	1985	2052	573	27	100	99	0	0.000	0.000	0.000	0.000	0.000	0.000	0.000	0.000	0.000	0.000	0.000	0.000	0.000	0.000	0.014	0.016	0.019	0.017	2.346	0.014	0.205	316	2384	100	222	16055	16277	227	14578	14805	Error	Error	-6.176	222	16055	227	14578	192172	5233763	0.995	25.325	0	0	0
1	18	16	"A97"	"A97"	18935	49545	100	571	615	259	42	390	390	414	195	47	47	24	0	15777	15259	7776	50	2019	2019	2077	537	25	100	99	0	0.000	0.000	0.000	0.000	0.000	0.000	0.000	0.000	0.000	0.000	0.000	0.000	0.000	0.000	0.013	0.017	0.019	0.017	2.732	0.015	0.200	316	2384	100	181	13758	13939	225	13240	13465	Error	Error	-6.248	181	13758	225	13240	194276	4821880	1.031	24.547	0	0	0
1	1	17	"A98"	"A98"	13845	49870	100	412	434	189	43	392	392	420	196	46	19	5	0	3054	3718	2304	61	1888	1888	1918	413	21	74	59	0	0.000	0.000	0.000	0.000	0.000	0.000	0.000	0.000	0.000	0.000	0.000	0.000	0.000	0.000	0.017	0.023	0.107	0.098	5.213	0.012	0.007	316	2384	100	20	1166	1186	42	1830	1872	Error	Error	-5.865	20	1166	42	1830	137228	1174783	0.071	4.358	0	0	0
1	2	17	"A98"	"A98"	14150	49875	100	449	472	206	43	389	389	413	198	47	25	8	0	3705	5157	3430	66	1858	1858	1923	1146	59	73	41	0	0.000	0.000	0.000	0.000	0.000	0.000	0.000	0.000	0.000	0.000	0.000	0.000	0.000	0.000	0.032	0.025	0.058	0.057	4.265	0.016	0.032	316	2384	100	60	1847	1907	83	3299	3382	Error	Error	-4.944	60	1847	83	3299	149041	1629504	0.298	2.822	0	0	0
1	3	17	"A98"	"A98"	14430	49870	100	442	457	213	46	386	386	416	202	48	26	6	0	3892	5111	3217	62	1862	1862	1920	984	51	79	51	0	0.000	0.000	0.000	0.000	0.000	0.000	0.000	0.000	0.000	0.000	0.000	0.000	0.000	0.000	0.028	0.022	0.061	0.064	4.309	0.018	0.036	316	2384	100	56	2030	2086	71	3249	3320	Error	Error	-5.180	56	2030	71	3249	144475	1615228	0.203	3.243	0	0	0
1	4	17	"A99"	"A99"	14740	49870	100	1367	2054	1788	87	457	457	592	1315	222	44	22	0	7232	7587	3732	49	1909	1909	2270	3470	152	58	43	0	0.000	0.000	0.000	0.000	0.000	0.000	0.000	0.000	0.000	0.000	0.000	0.000	0.000	0.000	0.171	0.281	0.217	0.203	2.327	0.316	0.684	316	2384	100	910	5323	6233	1597	5678	7275	Error	Error	-2.548	910	5323	1597	5678	649169	2397575	1.112	1.532	0	0	0
1	5	17	"A99"	"A99"	15050	49875	100	3030	3398	2227	65	514	514	547	253	46	91	84	0	11647	10415	3690	35	1902	1902	1993	667	33	98	93	0	0.000	0.000	0.000	0.000	0.000	0.000	0.000	0.000	0.000	0.000	0.000	0.000	0.000	0.000	0.258	0.339	0.294	0.258	2.078	0.360	0.725	316	2384	100	2516	9745	12261	2884	8513	11397	Error	Error	-1.954	2516	9745	2884	8513	1073807	3291117	11.269	12.627	0	0	0
1	6	17	"A99"	"A99"	15350	49875	100	2864	3069	2184	71	433	433	457	212	46	87	81	0	10763	9752	3617	37	1819	1819	1858	450	24	98	96	0	0.000	0.000	0.000	0.000	0.000	0.000	0.000	0.000	0.000	0.000	0.000	0.000	0.000	0.000	0.272	0.332	0.265	0.243	2.152	0.365	0.736	316	2384	100	2431	8944	11375	2636	7933	10569	Error	Error	-1.879	2431	8944	2636	7933	969957	3081665	12.321	17.542	0	0	0
1	7	17	"A100"	"A100"	15635	49865	100	505	553	254	45	379	379	422	651	154	5	0	0	12950	11897	5852	49	1809	1809	1846	459	24	93	87	0	0.000	0.000	0.000	0.000	0.000	0.000	0.000	0.000	0.000	0.000	0.000	0.000	0.000	0.000	0.011	0.017	0.023	0.021	3.549	0.019	0.012	316	2384	100	126	11141	11267	174	10088	10262	Error	Error	-6.466	126	11141	174	10088	174798	3759369	0.201	21.898	0	0	0
1	8	17	"A100"	"A100"	15950	49870	100	524	551	240	43	370	370	395	194	49	41	19	0	14048	13371	4712	35	1827	1827	1997	1530	76	97	95	0	0.000	0.000	0.000	0.000	0.000	0.000	0.000	0.000	0.000	0.000	0.000	0.000	0.000	0.000	0.013	0.016	0.018	0.016	3.319	0.013	0.107	316	2384	100	154	12221	12375	181	11544	11725	Error	Error	-6.310	154	12221	181	11544	174225	4225182	0.804	7.434	0	0	0
1	9	17	"A100"	"A100"	16245	49870	100	549	571	237	41	369	369	394	199	50	47	19	0	13747	13915	4206	30	1837	1837	2013	1093	54	99	96	0	0.000	0.000	0.000	0.000	0.000	0.000	0.000	0.000	0.000	0.000	0.000	0.000	0.000	0.000	0.015	0.017	0.021	0.017	2.611	0.015	0.148	316	2384	100	180	11910	12090	202	12078	12280	Error	Error	-6.048	180	11910	202	12078	180309	4397037	0.889	10.889	0	0	0
1	10	17	"A101"	"A101"	16540	49860	100	723	1188	1075	90	371	371	400	211	52	61	44	0	5269	7987	6054	75	1791	1791	1818	475	26	92	85	0	0.000	0.000	0.000	0.000	0.000	0.000	0.000	0.000	0.000	0.000	0.000	0.000	0.000	0.000	0.101	0.132	0.127	0.107	2.399	0.147	0.804	316	2384	100	352	3478	3830	817	6196	7013	Error	Error	-3.305	352	3478	817	6196	375282	2523948	3.735	12.987	0	0	0
1	11	17	"A101"	"A101"	16855	49865	100	965	1518	1375	90	382	382	404	207	51	71	56	0	8406	10289	6667	64	1797	1797	1855	512	27	96	89	0	0.000	0.000	0.000	0.000	0.000	0.000	0.000	0.000	0.000	0.000	0.000	0.000	0.000	0.000	0.088	0.134	0.115	0.103	2.500	0.151	0.762	316	2384	100	583	6609	7192	1136	8492	9628	Error	Error	-3.503	583	6609	1136	8492	479817	3251336	5.382	16.473	0	0	0
1	12	17	"A101"	"A101"	17155	49865	100	1025	1521	1275	83	382	382	404	192	47	76	64	0	8511	10382	6215	59	1847	1847	1883	526	27	99	95	0	0.000	0.000	0.000	0.000	0.000	0.000	0.000	0.000	0.000	0.000	0.000	0.000	0.000	0.000	0.096	0.133	0.116	0.098	2.418	0.149	0.776	316	2384	100	643	6664	7307	1139	8535	9674	Error	Error	-3.373	643	6664	1139	8535	480789	3280584	5.818	16.158	0	0	0
1	13	17	"A102"	"A102"	17440	49860	100	564	1132	1361	120	385	385	409	194	47	48	37	0	5192	7597	5772	75	1823	1823	1848	381	20	94	87	0	0.000	0.000	0.000	0.000	0.000	0.000	0.000	0.000	0.000	0.000	0.000	0.000	0.000	0.000	0.053	0.129	0.101	0.094	2.743	0.156	0.593	316	2384	100	179	3369	3548	747	5774	6521	Error	Error	-4.234	179	3369	747	5774	357663	2400730	3.727	15.089	0	0	0
1	14	17	"A102"	"A102"	17750	49865	100	831	1620	1740	107	374	374	404	199	49	66	52	0	10147	11579	6597	56	1834	1834	1868	511	27	97	95	0	0.000	0.000	0.000	0.000	0.000	0.000	0.000	0.000	0.000	0.000	0.000	0.000	0.000	0.000	0.055	0.128	0.086	0.072	3.183	0.150	0.587	316	2384	100	457	8313	8770	1246	9745	10991	Error	Error	-4.185	457	8313	1246	9745	511851	3658954	6.111	19.004	0	0	0
1	15	17	"A102"	"A102"	18035	49860	100	764	1420	1498	105	378	378	401	188	46	66	50	0	9150	10831	6316	58	1844	1844	1917	672	35	96	87	0	0.000	0.000	0.000	0.000	0.000	0.000	0.000	0.000	0.000	0.000	0.000	0.000	0.000	0.000	0.053	0.116	0.081	0.071	2.920	0.141	0.605	316	2384	100	386	7306	7692	1042	8987	10029	Error	Error	-4.242	386	7306	1042	8987	448740	3422753	5.420	13.265	0	0	0
1	16	17	"A103"	"A103"	18330	49855	100	492	515	234	45	381	381	406	188	46	36	16	0	11032	10008	4740	47	1870	1870	1895	387	20	95	90	0	0.000	0.000	0.000	0.000	0.000	0.000	0.000	0.000	0.000	0.000	0.000	0.000	0.000	0.000	0.012	0.016	0.024	0.024	4.248	0.015	0.097	316	2384	100	111	9162	9273	134	8138	8272	Error	Error	-6.367	111	9162	134	8138	162849	3162662	0.580	20.964	0	0	0
1	17	17	"A103"	"A103"	18650	49860	100	508	540	229	42	387	387	416	201	48	38	12	0	11450	10918	5339	48	1950	1950	2094	1123	53	97	83	0	0.000	0.000	0.000	0.000	0.000	0.000	0.000	0.000	0.000	0.000	0.000	0.000	0.000	0.000	0.013	0.017	0.025	0.023	3.611	0.015	0.124	316	2384	100	121	9500	9621	153	8968	9121	Error	Error	-6.295	121	9500	153	8968	170768	3449993	0.617	7.858	0	0	0
1	18	17	"A103"	"A103"	18945	49855	100	507	538	251	46	404	404	424	196	46	36	13	0	11844	11546	4908	42	1976	1976	2047	628	30	99	97	0	0.000	0.000	0.000	0.000	0.000	0.000	0.000	0.000	0.000	0.000	0.000	0.000	0.000	0.000	0.010	0.014	0.022	0.021	3.063	0.012	0.076	316	2384	100	103	9868	9971	134	9570	9704	Error	Error	-6.582	103	9868	134	9570	170028	3648416	0.582	15.126	0	0	0
1	1	18	"A104"	"A104"	13830	50170	100	505	547	266	48	401	401	428	202	47	34	16	0	9070	8842	5219	59	1917	1917	1977	582	29	82	76	0	0.000	0.000	0.000	0.000	0.000	0.000	0.000	0.000	0.000	0.000	0.000	0.000	0.000	0.000	0.015	0.021	0.036	0.038	4.876	0.017	0.097	316	2384	100	104	7153	7257	146	6925	7071	Error	Error	-6.104	104	7153	146	6925	172840	2794186	0.589	11.796	0	0	0
1	2	18	"A104"	"A104"	14145	50165	100	642	650	248	38	431	431	452	208	46	50	18	0	11613	10950	4594	41	1912	1912	1989	618	31	93	91	0	0.000	0.000	0.000	0.000	0.000	0.000	0.000	0.000	0.000	0.000	0.000	0.000	0.000	0.000	0.022	0.024	0.030	0.029	3.486	0.019	0.137	316	2384	100	211	9701	9912	219	9038	9257	Error	Error	-5.523	211	9701	219	9038	205541	3460263	0.952	14.500	0	0	0
1	3	18	"A104"	"A104"	14445	50170	100	584	620	252	40	401	401	424	200	47	47	24	0	13641	13459	4071	30	1894	1894	2017	909	45	98	97	0	0.000	0.000	0.000	0.000	0.000	0.000	0.000	0.000	0.000	0.000	0.000	0.000	0.000	0.000	0.016	0.019	0.021	0.019	3.033	0.016	0.153	316	2384	100	183	11747	11930	219	11565	11784	Error	Error	-6.004	183	11747	219	11565	195889	4253083	0.980	12.587	0	0	0
1	4	18	"A105"	"A105"	14730	50160	100	565	580	242	41	394	394	424	201	47	44	19	0	10834	10545	6498	61	1893	1893	1970	743	37	81	74	0	0.000	0.000	0.000	0.000	0.000	0.000	0.000	0.000	0.000	0.000	0.000	0.000	0.000	0.000	0.019	0.021	0.029	0.031	4.355	0.016	0.129	316	2384	100	171	8941	9112	186	8652	8838	Error	Error	-5.708	171	8941	186	8652	183374	3332186	0.776	11.541	0	0	0
1	5	18	"A105"	"A105"	15040	50160	100	555	594	470	79	402	402	428	199	46	39	14	0	12028	11337	4263	37	1909	1909	2040	844	41	92	90	0	0.000	0.000	0.000	0.000	0.000	0.000	0.000	0.000	0.000	0.000	0.000	0.000	0.000	0.000	0.015	0.020	0.023	0.022	4.268	0.018	0.077	316	2384	100	153	10119	10272	192	9428	9620	Error	Error	-6.047	153	10119	192	9428	187651	3582565	0.834	11.015	0	0	0
1	6	18	"A105"	"A105"	15350	50160	100	625	651	248	38	449	449	466	209	44	45	15	0	11665	11860	4579	38	1856	1856	1939	768	39	95	93	0	0.000	0.000	0.000	0.000	0.000	0.000	0.000	0.000	0.000	0.000	0.000	0.000	0.000	0.000	0.018	0.020	0.024	0.023	3.477	0.018	0.149	316	2384	100	176	9809	9985	202	10004	10206	Error	Error	-5.800	176	9809	202	10004	205640	3747844	0.885	12.918	0	0	0
1	7	18	"A106"	"A106"	15640	50160	100	416	453	215	47	389	389	413	207	50	24	6	0	2863	3573	2142	59	1804	1804	1827	428	23	77	60	0	0.000	0.000	0.000	0.000	0.000	0.000	0.000	0.000	0.000	0.000	0.000	0.000	0.000	0.000	0.025	0.036	0.136	0.132	5.290	0.025	0.026	316	2384	100	27	1059	1086	64	1769	1833	Error	Error	-5.294	27	1059	64	1769	143175	1128994	0.193	4.079	0	0	0
1	8	18	"A106"	"A106"	15950	50160	100	414	444	210	47	386	386	402	187	46	25	7	0	3402	4209	2464	58	1820	1820	1857	437	23	84	73	0	0.000	0.000	0.000	0.000	0.000	0.000	0.000	0.000	0.000	0.000	0.000	0.000	0.000	0.000	0.018	0.024	0.088	0.079	4.774	0.019	0.023	316	2384	100	28	1582	1610	58	2389	2447	Error	Error	-5.820	28	1582	58	2389	140214	1329986	0.225	5.382	0	0	0
1	9	18	"A106"	"A106"	16250	50160	100	441	463	208	44	392	392	411	216	52	21	4	0	3641	4727	2691	56	1846	1846	1874	530	28	91	76	0	0.000	0.000	0.000	0.000	0.000	0.000	0.000	0.000	0.000	0.000	0.000	0.000	0.000	0.000	0.027	0.025	0.064	0.062	3.972	0.018	0.028	316	2384	100	49	1795	1844	71	2881	2952	Error	Error	-5.195	49	1795	71	2881	146381	1493839	0.241	5.383	0	0	0
1	10	18	"A107"	"A107"	16540	50160	100	482	510	226	44	376	376	402	195	48	36	14	0	7912	8540	4831	56	1831	1831	1856	377	20	96	93	0	0.000	0.000	0.000	0.000	0.000	0.000	0.000	0.000	0.000	0.000	0.000	0.000	0.000	0.000	0.017	0.020	0.033	0.029	3.438	0.016	0.088	316	2384	100	106	6081	6187	134	6709	6843	Error	Error	-5.842	106	6081	134	6709	161273	2698664	0.554	17.729	0	0	0
1	11	18	"A107"	"A107"	16860	50160	100	466	499	231	46	390	390	409	188	45	31	12	0	5122	5365	3251	60	1841	1841	1916	573	29	68	64	0	0.000	0.000	0.000	0.000	0.000	0.000	0.000	0.000	0.000	0.000	0.000	0.000	0.000	0.000	0.023	0.031	0.060	0.075	5.621	0.027	0.088	316	2384	100	76	3281	3357	109	3524	3633	Error	Error	-5.432	76	3281	109	3524	157554	1695240	0.479	6.019	0	0	0
1	12	18	"A107"	"A107"	17150	50160	100	510	545	321	58	387	387	409	191	46	38	14	0	4423	5566	3516	63	1878	1878	1923	454	23	83	73	0	0.000	0.000	0.000	0.000	0.000	0.000	0.000	0.000	0.000	0.000	0.000	0.000	0.000	0.000	0.048	0.043	0.064	0.065	4.521	0.023	0.074	316	2384	100	123	2545	2668	158	3688	3846	Error	Error	-4.371	123	2545	158	3688	172285	1758787	0.712	8.024	0	0	0
1	13	18	"A108"	"A108"	17450	50155	100	464	480	214	44	399	399	423	199	47	25	8	0	3856	6206	4988	80	1884	1884	1924	437	22	80	68	0	0.000	0.000	0.000	0.000	0.000	0.000	0.000	0.000	0.000	0.000	0.000	0.000	0.000	0.000	0.033	0.019	0.048	0.066	5.699	0.016	0.061	316	2384	100	65	1972	2037	81	4322	4403	Error	Error	-4.923	65	1972	81	4322	151607	1961224	0.286	9.799	0	0	0
1	14	18	"A108"	"A108"	17750	50155	100	495	502	204	40	386	386	415	205	49	29	7	0	6913	8229	4350	52	1853	1853	1901	436	22	99	95	0	0.000	0.000	0.000	0.000	0.000	0.000	0.000	0.000	0.000	0.000	0.000	0.000	0.000	0.000	0.022	0.018	0.034	0.031	3.164	0.014	0.060	316	2384	100	109	5060	5169	116	6376	6492	Error	Error	-5.537	109	5060	116	6376	158538	2600249	0.424	14.514	0	0	0
1	15	18	"A108"	"A108"	18040	50150	100	488	524	237	45	382	382	407	195	47	36	12	0	6581	8448	4704	55	1860	1860	1920	586	30	94	91	0	0.000	0.000	0.000	0.000	0.000	0.000	0.000	0.000	0.000	0.000	0.000	0.000	0.000	0.000	0.022	0.022	0.031	0.032	3.142	0.019	0.113	316	2384	100	106	4721	4827	142	6588	6730	Error	Error	-5.477	106	4721	142	6588	165622	2669512	0.600	11.140	0	0	0
1	16	18	"A109"	"A109"	18340	50145	100	390	411	199	48	381	381	409	202	49	18	4	0	2710	3403	2114	62	1887	1887	1907	418	21	66	49	0	0.000	0.000	0.000	0.000	0.000	0.000	0.000	0.000	0.000	0.000	0.000	0.000	0.000	0.000	0.011	0.020	0.114	0.126	5.341	0.021	0.018	316	2384	100	9	823	832	30	1516	1546	Error	Error	-6.515	9	823	30	1516	129926	1075453	0.010	3.579	0	0	0
1	17	18	"A109"	"A109"	18630	50135	100	426	458	231	50	392	392	416	196	47	22	7	0	3414	4228	2507	59	1953	1953	1984	424	21	77	67	0	0.000	0.000	0.000	0.000	0.000	0.000	0.000	0.000	0.000	0.000	0.000	0.000	0.000	0.000	0.023	0.029	0.079	0.083	4.093	0.019	0.023	316	2384	100	34	1461	1495	66	2275	2341	Error	Error	-5.425	34	1461	66	2275	144828	1335919	0.214	5.292	0	0	0
1	18	18	"A109"	"A109"	18945	50145	100	451	480	209	43	397	397	423	200	47	24	6	0	3483	4403	2460	55	2001	2001	2015	419	20	91	80	0	0.000	0.000	0.000	0.000	0.000	0.000	0.000	0.000	0.000	0.000	0.000	0.000	0.000	0.000	0.036	0.035	0.073	0.072	4.279	0.021	0.029	316	2384	100	54	1482	1536	83	2402	2485	Error	Error	-4.778	54	1482	83	2402	151733	1391487	0.285	5.699	0	0	0
1	1	19	"A110"	"A110"	13845	50475	100	501	542	250	46	421	421	445	207	46	32	12	0	5542	7207	5210	72	1994	1994	2034	707	34	89	78	0	0.000	0.000	0.000	0.000	0.000	0.000	0.000	0.000	0.000	0.000	0.000	0.000	0.000	0.000	0.023	0.023	0.046	0.044	3.525	0.018	0.080	316	2384	100	80	3548	3628	121	5213	5334	Error	Error	-5.471	80	3548	121	5213	171133	2277526	0.469	7.317	0	0	0
1	2	19	"A110"	"A110"	14155	50480	100	575	594	296	49	421	421	451	213	47	39	17	0	8674	10412	5876	56	1947	1947	2005	900	44	94	88	0	0.000	0.000	0.000	0.000	0.000	0.000	0.000	0.000	0.000	0.000	0.000	0.000	0.000	0.000	0.023	0.020	0.028	0.028	3.639	0.015	0.087	316	2384	100	154	6727	6881	173	8465	8638	Error	Error	-5.449	154	6727	173	8465	187756	3290160	0.671	9.341	0	0	0
1	3	19	"A110"	"A110"	14455	50480	100	536	569	254	44	407	407	430	200	46	38	18	0	8699	10009	6170	61	1930	1930	1986	699	35	92	86	0	0.000	0.000	0.000	0.000	0.000	0.000	0.000	0.000	0.000	0.000	0.000	0.000	0.000	0.000	0.019	0.020	0.030	0.032	3.986	0.018	0.141	316	2384	100	129	6769	6898	162	8079	8241	Error	Error	-5.713	129	6769	162	8079	179873	3162807	0.695	11.478	0	0	0
1	4	19	"A111"	"A111"	14745	50470	100	476	511	245	47	395	395	425	201	47	33	13	0	5466	8102	6157	75	1893	1893	1943	1078	55	82	71	0	0.000	0.000	0.000	0.000	0.000	0.000	0.000	0.000	0.000	0.000	0.000	0.000	0.000	0.000	0.023	0.019	0.035	0.037	5.331	0.016	0.088	316	2384	100	81	3573	3654	116	6209	6325	Error	Error	-5.463	81	3573	116	6209	161620	2560270	0.428	5.713	0	0	0
1	5	19	"A111"	"A111"	15055	50470	100	517	540	239	44	402	402	437	285	65	25	5	0	6382	9224	6489	70	1895	1895	1970	700	35	93	86	0	0.000	0.000	0.000	0.000	0.000	0.000	0.000	0.000	0.000	0.000	0.000	0.000	0.000	0.000	0.026	0.019	0.031	0.031	3.513	0.016	0.114	316	2384	100	115	4487	4602	138	7329	7467	Error	Error	-5.286	115	4487	138	7329	170610	2914630	0.361	10.363	0	0	0
1	6	19	"A111"	"A111"	15355	50470	100	497	574	392	68	436	436	467	239	51	28	7	0	5902	8556	6045	70	1885	1885	1931	523	27	95	92	0	0.000	0.000	0.000	0.000	0.000	0.000	0.000	0.000	0.000	0.000	0.000	0.000	0.000	0.000	0.015	0.021	0.028	0.029	4.658	0.023	0.097	316	2384	100	61	4017	4078	138	6671	6809	Error	Error	-6.041	61	4017	138	6671	181356	2703806	0.448	12.667	0	0	0
1	7	19	"A112"	"A112"	15645	50465	100	1404	4232	5749	135	423	423	452	216	47	81	66	0	6465	8734	6008	68	1887	1887	1913	1012	52	86	68	0	0.000	0.000	0.000	0.000	0.000	0.000	0.000	0.000	0.000	0.000	0.000	0.000	0.000	0.000	0.214	0.556	0.312	0.315	2.482	0.703	0.637	316	2384	100	981	4578	5559	3809	6847	10656	Error	Error	-2.222	981	4578	3809	6847	1337179	2759994	17.500	6.740	0	0	0
1	8	19	"A112"	"A112"	15950	50470	100	2765	5929	6576	110	406	406	430	204	47	92	87	0	11030	11198	5070	45	1891	1891	1929	419	21	99	97	0	0.000	0.000	0.000	0.000	0.000	0.000	0.000	0.000	0.000	0.000	0.000	0.000	0.000	0.000	0.258	0.593	0.309	0.342	2.386	0.802	0.618	316	2384	100	2359	9139	11498	5523	9307	14830	Error	Error	-1.954	2359	9139	5523	9307	1873633	3538558	26.956	22.122	0	0	0
1	9	19	"A112"	"A112"	16240	50470	100	3410	6228	6280	100	396	396	431	284	65	92	87	0	13229	13054	6239	47	1901	1901	1978	740	37	98	95	0	0.000	0.000	0.000	0.000	0.000	0.000	0.000	0.000	0.000	0.000	0.000	0.000	0.000	0.000	0.266	0.523	0.315	0.327	2.150	0.684	0.651	316	2384	100	3014	11328	14342	5832	11153	16985	Error	Error	-1.910	3014	11328	5832	11153	1968156	4124979	20.412	14.968	0	0	0
1	10	19	"A113"	"A113"	16545	50465	100	468	504	235	46	387	387	425	436	102	10	0	0	4825	6927	4863	70	1869	1869	1902	896	47	83	65	0	0.000	0.000	0.000	0.000	0.000	0.000	0.000	0.000	0.000	0.000	0.000	0.000	0.000	0.000	0.027	0.023	0.043	0.045	4.195	0.016	0.054	316	2384	100	81	2956	3037	117	5058	5175	Error	Error	-5.190	81	2956	117	5058	159310	2188791	0.181	5.608	0	0	0
1	11	19	"A113"	"A113"	16855	50465	100	533	573	246	42	398	398	440	403	91	19	1	0	8053	9281	4687	50	1885	1885	1952	902	46	96	89	0	0.000	0.000	0.000	0.000	0.000	0.000	0.000	0.000	0.000	0.000	0.000	0.000	0.000	0.000	0.022	0.024	0.032	0.029	3.166	0.028	0.126	316	2384	100	135	6168	6303	175	7396	7571	Error	Error	-5.514	135	6168	175	7396	181010	2932920	0.330	8.125	0	0	0
1	12	19	"A113"	"A113"	17145	50460	100	516	549	248	45	396	396	420	199	47	36	15	0	7251	8533	4799	56	1868	1868	1907	462	24	93	88	0	0.000	0.000	0.000	0.000	0.000	0.000	0.000	0.000	0.000	0.000	0.000	0.000	0.000	0.000	0.022	0.023	0.035	0.034	3.666	0.018	0.100	316	2384	100	120	5383	5503	153	6665	6818	Error	Error	-5.487	120	5383	153	6665	173465	2696476	0.648	14.342	0	0	0
1	13	19	"A114"	"A114"	17445	50455	100	588	606	259	42	408	408	433	201	46	46	20	0	11812	11061	6421	58	1898	1898	1945	541	27	87	80	0	0.000	0.000	0.000	0.000	0.000	0.000	0.000	0.000	0.000	0.000	0.000	0.000	0.000	0.000	0.018	0.022	0.027	0.031	4.819	0.018	0.160	316	2384	100	180	9914	10094	198	9163	9361	Error	Error	-5.783	180	9914	198	9163	191439	3495343	0.861	16.850	0	0	0
1	14	19	"A114"	"A114"	17755	50460	100	589	611	265	43	411	411	429	200	46	45	20	0	15564	14497	5424	37	1906	1906	2013	943	46	99	97	0	0.000	0.000	0.000	0.000	0.000	0.000	0.000	0.000	0.000	0.000	0.000	0.000	0.000	0.000	0.013	0.016	0.020	0.018	2.913	0.015	0.166	316	2384	100	178	13658	13836	200	12591	12791	Error	Error	-6.262	178	13658	200	12591	193147	4581085	0.910	13.239	0	0	0
1	15	19	"A114"	"A114"	18055	50460	100	630	683	494	72	399	399	438	510	116	18	1	0	15811	15153	5556	36	1906	1906	2022	996	49	99	97	0	0.000	0.000	0.000	0.000	0.000	0.000	0.000	0.000	0.000	0.000	0.000	0.000	0.000	0.000	0.017	0.021	0.021	0.019	2.917	0.019	0.153	316	2384	100	231	13905	14136	284	13247	13531	Error	Error	-5.912	231	13905	284	13247	215955	4788234	0.480	13.184	0	0	0
1	16	19	"A115"	"A115"	18345	50450	100	441	471	216	45	395	395	419	193	46	25	9	0	3954	6150	4840	78	1918	1918	1961	781	39	80	57	0	0.000	0.000	0.000	0.000	0.000	0.000	0.000	0.000	0.000	0.000	0.000	0.000	0.000	0.000	0.023	0.018	0.043	0.051	4.957	0.013	0.041	316	2384	100	46	2036	2082	76	4232	4308	Error	Error	-5.468	46	2036	76	4232	148879	1943386	0.269	5.364	0	0	0
1	17	19	"A115"	"A115"	18650	50455	100	548	569	263	46	408	408	439	295	67	24	6	0	7626	9814	6070	61	1986	1986	2064	1317	63	92	81	0	0.000	0.000	0.000	0.000	0.000	0.000	0.000	0.000	0.000	0.000	0.000	0.000	0.000	0.000	0.025	0.021	0.032	0.030	3.425	0.018	0.138	316	2384	100	140	5640	5780	161	7828	7989	Error	Error	-5.332	140	5640	161	7828	179923	3101081	0.441	5.885	0	0	0
1	18	19	"A115"	"A115"	18950	50455	100	515	545	237	43	400	400	424	193	45	37	16	0	6346	8568	5360	62	2024	2024	2037	406	19	97	95	0	0.000	0.000	0.000	0.000	0.000	0.000	0.000	0.000	0.000	0.000	0.000	0.000	0.000	0.000	0.027	0.022	0.036	0.033	3.480	0.018	0.110	316	2384	100	115	4322	4437	145	6544	6689	Error	Error	-5.232	115	4322	145	6544	172201	2707478	0.627	16.086	0	0	0
1	1	20	"A116"	"A116"	13850	50770	100	580	602	253	42	423	423	447	222	49	41	13	0	11360	10658	4915	46	1922	1922	1970	662	33	89	86	0	0.000	0.000	0.000	0.000	0.000	0.000	0.000	0.000	0.000	0.000	0.000	0.000	0.000	0.000	0.017	0.020	0.026	0.028	3.940	0.017	0.110	316	2384	100	157	9438	9595	179	8736	8915	Error	Error	-5.910	157	9438	179	8736	190204	3367998	0.698	13.124	0	0	0
1	2	20	"A116"	"A116"	14160	50770	100	581	598	237	39	416	416	447	267	59	32	7	0	12853	12092	4828	39	1928	1928	2095	1225	58	95	93	0	0.000	0.000	0.000	0.000	0.000	0.000	0.000	0.000	0.000	0.000	0.000	0.000	0.000	0.000	0.015	0.018	0.025	0.021	3.062	0.016	0.129	316	2384	100	165	10925	11090	182	10164	10346	Error	Error	-6.049	165	10925	182	10164	188963	3821083	0.566	8.161	0	0	0
1	3	20	"A116"	"A116"	14460	50770	100	588	604	244	40	406	406	428	203	47	45	16	0	12081	11444	4541	39	1890	1890	2068	1345	65	93	89	0	0.000	0.000	0.000	0.000	0.000	0.000	0.000	0.000	0.000	0.000	0.000	0.000	0.000	0.000	0.018	0.021	0.027	0.024	3.232	0.017	0.136	316	2384	100	182	10191	10373	198	9554	9752	Error	Error	-5.807	182	10191	198	9554	191001	3616410	0.867	6.971	0	0	0
1	4	20	"A117"	"A117"	14750	50770	100	468	513	254	49	397	397	418	199	47	31	12	0	2669	3165	1635	51	1855	1855	1876	374	19	75	54	0	0.000	0.000	0.000	0.000	0.000	0.000	0.000	0.000	0.000	0.000	0.000	0.000	0.000	0.000	0.087	0.089	0.170	0.172	3.777	0.046	0.076	316	2384	100	71	814	885	116	1310	1426	Error	Error	-3.519	71	814	116	1310	162221	1000008	0.477	3.447	0	0	0
1	5	20	"A117"	"A117"	15050	50765	100	495	549	274	49	395	395	460	1365	296	0	0	0	2864	3378	1588	47	1824	1824	1913	1622	84	28	13	0	0.000	0.000	0.000	0.000	0.000	0.000	0.000	0.000	0.000	0.000	0.000	0.000	0.000	0.000	0.096	0.099	0.163	0.163	3.165	0.065	0.103	316	2384	100	100	1040	1140	154	1554	1708	Error	Error	-3.379	100	1040	154	1554	173477	1067591	0.065	0.903	0	0	0
1	6	20	"A117"	"A117"	15350	50765	100	504	555	258	46	463	463	489	233	47	26	10	0	2754	3171	1457	45	1805	1805	1839	382	20	78	61	0	0.000	0.000	0.000	0.000	0.000	0.000	0.000	0.000	0.000	0.000	0.000	0.000	0.000	0.000	0.043	0.067	0.139	0.150	4.110	0.074	0.095	316	2384	100	41	949	990	92	1366	1458	Error	Error	-4.533	41	949	92	1366	175354	1002133	0.283	3.487	0	0	0
1	7	20	"A118"	"A118"	15645	50760	100	466	500	229	45	431	431	462	222	48	23	6	0	4837	6231	4914	78	1800	1800	1828	387	21	85	79	0	0.000	0.000	0.000	0.000	0.000	0.000	0.000	0.000	0.000	0.000	0.000	0.000	0.000	0.000	0.012	0.016	0.048	0.049	4.961	0.016	0.056	316	2384	100	35	3037	3072	69	4431	4500	Error	Error	-6.439	35	3037	69	4431	158014	1968923	0.171	11.377	0	0	0
1	8	20	"A118"	"A118"	15960	50760	100	498	528	244	46	385	385	412	189	45	38	15	0	7580	9312	5580	59	1829	1829	1858	433	23	97	94	0	0.000	0.000	0.000	0.000	0.000	0.000	0.000	0.000	0.000	0.000	0.000	0.000	0.000	0.000	0.020	0.019	0.030	0.027	3.737	0.016	0.101	316	2384	100	113	5751	5864	143	7483	7626	Error	Error	-5.669	113	5751	143	7483	166802	2942537	0.614	17.215	0	0	0
1	9	20	"A118"	"A118"	16255	50760	100	539	572	237	41	379	379	405	217	53	40	16	0	11062	12021	5718	47	1836	1836	1871	509	27	99	97	0	0.000	0.000	0.000	0.000	0.000	0.000	0.000	0.000	0.000	0.000	0.000	0.000	0.000	0.000	0.017	0.019	0.023	0.022	3.027	0.015	0.125	316	2384	100	160	9226	9386	193	10185	10378	Error	Error	-5.850	160	9226	193	10185	180794	3798747	0.770	19.941	0	0	0
1	10	20	"A119"	"A119"	16555	50755	100	627	702	416	59	384	384	410	210	51	53	31	0	5429	6962	4471	64	1823	1823	1844	446	24	91	81	0	0.000	0.000	0.000	0.000	0.000	0.000	0.000	0.000	0.000	0.000	0.000	0.000	0.000	0.000	0.067	0.062	0.077	0.074	2.724	0.064	0.456	316	2384	100	243	3606	3849	318	5139	5457	Error	Error	-3.891	243	3606	318	5139	221675	2199849	1.390	11.475	0	0	0
1	11	20	"A119"	"A119"	16865	50755	100	698	831	487	58	409	409	435	208	47	58	41	0	6886	8531	5203	60	1844	1844	1929	866	44	88	78	0	0.000	0.000	0.000	0.000	0.000	0.000	0.000	0.000	0.000	0.000	0.000	0.000	0.000	0.000	0.057	0.063	0.067	0.066	2.698	0.062	0.528	316	2384	100	289	5042	5331	422	6687	7109	Error	Error	-4.125	289	5042	422	6687	262698	2695725	1.904	7.624	0	0	0
1	12	20	"A119"	"A119"	17160	50755	100	744	832	484	58	398	398	421	203	48	59	42	0	7734	8492	4873	57	1816	1816	1835	387	21	97	96	0	0.000	0.000	0.000	0.000	0.000	0.000	0.000	0.000	0.000	0.000	0.000	0.000	0.000	0.000	0.058	0.065	0.071	0.059	2.762	0.069	0.546	316	2384	100	346	5918	6264	434	6676	7110	Error	Error	-4.096	346	5918	434	6676	262919	2683388	2.025	17.202	0	0	0
1	13	20	"A120"	"A120"	17450	50750	100	598	703	403	57	402	402	425	195	45	50	32	0	3613	4740	2961	62	1852	1852	1894	958	50	62	45	0	0.000	0.000	0.000	0.000	0.000	0.000	0.000	0.000	0.000	0.000	0.000	0.000	0.000	0.000	0.111	0.104	0.129	0.137	3.251	0.101	0.450	316	2384	100	196	1761	1957	301	2888	3189	Error	Error	-3.167	196	1761	301	2888	222025	1497805	1.426	2.971	0	0	0
1	14	20	"A120"	"A120"	17745	50755	100	719	846	528	62	389	389	420	216	51	57	41	0	5144	6546	3818	58	1816	1816	1845	408	22	94	90	0	0.000	0.000	0.000	0.000	0.000	0.000	0.000	0.000	0.000	0.000	0.000	0.000	0.000	0.000	0.099	0.097	0.110	0.102	2.507	0.101	0.528	316	2384	100	330	3328	3658	457	4730	5187	Error	Error	-3.334	330	3328	457	4730	267307	2068518	1.972	11.522	0	0	0
1	15	20	"A120"	"A120"	18045	50760	100	673	809	505	62	386	386	405	190	46	59	40	0	4164	6046	4004	66	1819	1819	1856	486	26	87	77	0	0.000	0.000	0.000	0.000	0.000	0.000	0.000	0.000	0.000	0.000	0.000	0.000	0.000	0.000	0.122	0.100	0.112	0.113	3.003	0.102	0.606	316	2384	100	287	2345	2632	423	4227	4650	Error	Error	-3.030	287	2345	423	4227	255741	1910537	2.126	8.621	0	0	0
1	16	20	"A121"	"A121"	18335	50745	100	457	502	247	49	388	388	416	204	49	30	11	0	5217	8547	7169	83	1864	1864	1926	659	34	77	68	0	0.000	0.000	0.000	0.000	0.000	0.000	0.000	0.000	0.000	0.000	0.000	0.000	0.000	0.000	0.021	0.017	0.032	0.044	5.078	0.015	0.119	316	2384	100	69	3353	3422	114	6683	6797	Error	Error	-5.603	69	3353	114	6683	158642	2700973	0.422	10.047	0	0	0
1	17	20	"A121"	"A121"	18660	50745	100	600	620	268	43	405	405	425	192	45	50	24	0	15649	16320	9124	55	1921	1921	2155	1502	69	92	83	0	0.000	0.000	0.000	0.000	0.000	0.000	0.000	0.000	0.000	0.000	0.000	0.000	0.000	0.000	0.014	0.015	0.018	0.018	3.278	0.014	0.218	316	2384	100	195	13728	13923	215	14399	14614	Error	Error	-6.138	195	13728	215	14399	195775	5157197	1.016	9.431	0	0	0
1	18	20	"A121"	"A121"	18950	50745	100	627	645	252	39	402	402	428	214	50	50	21	0	17098	17208	7399	42	1967	1967	2008	475	23	100	98	0	0.000	0.000	0.000	0.000	0.000	0.000	0.000	0.000	0.000	0.000	0.000	0.000	0.000	0.000	0.015	0.016	0.018	0.016	2.778	0.014	0.169	316	2384	100	225	15131	15356	243	15241	15484	Error	Error	-6.071	225	15131	243	15241	203785	5437725	1.014	32.000	0	0	0
1	1	21	"Blank"	"Blank"	13815	51060	100	432	445	197	44	423	423	448	207	46	16	4	0	1846	1858	362	19	1869	1869	1897	396	20	13	1	0	0.000	0.000	0.000	0.000	0.000	0.000	0.000	0.000	0.000	0.000	0.000	0.000	0.000	0.000	-0.391	-2.000	0.518	0.489	4.521	0.002	0.000	316	2384	100	9	-23	-14	22	-11	11	Error	Error	Error	9	-23	22	-11	140515	586988	-0.014	-0.098	0	0	0
1	2	21	"Blank"	"Blank"	14115	51060	100	416	442	205	46	426	426	456	244	53	13	2	0	1809	1857	363	19	1864	1864	1898	469	24	10	0	0	0.000	0.000	0.000	0.000	0.000	0.000	0.000	0.000	0.000	0.000	0.000	0.000	0.000	0.000	0.182	-2.286	0.540	0.533	5.018	0.021	0.001	316	2384	100	-10	-55	-65	16	-7	9	Error	Error	-2.459	-10	-55	16	-7	139601	586715	-0.057	-0.087	0	0	0
1	3	21	"Blank"	"Blank"	14415	51055	100	423	442	213	48	411	411	431	201	46	20	5	0	1866	1873	382	20	1841	1841	1858	371	19	16	2	0	0.000	0.000	0.000	0.000	0.000	0.000	0.000	0.000	0.000	0.000	0.000	0.000	0.000	0.000	0.480	0.969	0.563	0.604	5.154	0.002	0.000	316	2384	100	12	25	37	31	32	63	Error	Error	-1.059	12	25	31	32	139754	591821	0.055	0.040	0	0	0
1	4	21	"Blank"	"Blank"	14715	51055	100	410	434	217	50	409	409	436	203	46	20	4	0	1788	1800	365	20	1810	1810	1838	357	19	14	3	0	0.000	0.000	0.000	0.000	0.000	0.000	0.000	0.000	0.000	0.000	0.000	0.000	0.000	0.000	-0.045	-2.500	0.569	0.563	4.374	-0.026	0.001	316	2384	100	1	-22	-21	25	-10	15	Error	Error	Error	1	-22	25	-10	137292	568645	-0.010	-0.106	0	0	0
1	5	21	"Blank"	"Blank"	15015	51050	100	388	410	202	49	403	403	433	229	52	11	2	0	1766	1842	907	49	1789	1789	1819	497	27	10	1	0	0.000	0.000	0.000	0.000	0.000	0.000	0.000	0.000	0.000	0.000	0.000	0.000	0.000	0.000	0.652	0.132	0.428	0.460	4.159	0.007	0.000	316	2384	100	-15	-23	-38	7	53	60	Error	Error	-0.617	-15	-23	7	53	129620	581941	-0.100	0.046	0	0	0
1	6	21	"Blank"	"Blank"	15315	51050	100	628	663	257	38	486	486	510	226	44	35	15	0	1812	1838	374	20	1783	1783	1803	370	20	22	2	0	0.000	0.000	0.000	0.000	0.000	0.000	0.000	0.000	0.000	0.000	0.000	0.000	0.000	0.000	4.897	3.218	0.828	0.806	4.198	0.051	0.002	316	2384	100	142	29	171	177	55	232	Error	Error	2.292	142	29	177	55	209481	580917	0.677	0.095	0	0	0
1	7	21	"Blank"	"Blank"	15615	51050	100	380	406	190	46	389	389	414	194	46	16	3	0	1728	1847	1609	87	1742	1742	1764	370	20	18	3	0	0.000	0.000	0.000	0.000	0.000	0.000	0.000	0.000	0.000	0.000	0.000	0.000	0.000	0.000	0.643	0.162	0.465	0.451	5.094	0.007	0.001	316	2384	100	-9	-14	-23	17	105	122	Error	Error	-0.637	-9	-14	17	105	128400	583534	-0.041	0.224	0	0	0
1	8	21	"Blank"	"Blank"	15915	51045	100	406	425	212	49	390	390	418	215	51	17	4	0	1763	1781	334	18	1753	1753	1769	354	20	15	3	0	0.000	0.000	0.000	0.000	0.000	0.000	0.000	0.000	0.000	0.000	0.000	0.000	0.000	0.000	1.600	1.250	0.533	0.573	4.366	-0.009	0.000	316	2384	100	16	10	26	35	28	63	Error	Error	0.678	16	10	35	28	134206	562918	0.033	0.034	0	0	0
1	9	21	"Blank"	"Blank"	16215	51045	100	390	418	204	48	378	378	410	207	50	19	4	0	1810	1827	342	18	1744	1744	1770	367	20	18	3	0	0.000	0.000	0.000	0.000	0.000	0.000	0.000	0.000	0.000	0.000	0.000	0.000	0.000	0.000	0.182	0.482	0.646	0.666	5.111	0.020	0.001	316	2384	100	12	66	78	40	83	123	Error	Error	-2.459	12	66	40	83	132213	577401	0.039	0.155	0	0	0
1	10	21	"Blank"	"Blank"	16515	51040	100	390	407	198	48	391	391	425	322	75	6	0	0	1794	1815	357	19	1761	1761	1781	357	20	21	3	0	0.000	0.000	0.000	0.000	0.000	0.000	0.000	0.000	0.000	0.000	0.000	0.000	0.000	0.000	-0.030	0.296	0.513	0.483	4.746	0.006	0.000	316	2384	100	-1	33	32	16	54	70	Error	Error	Error	-1	33	16	54	128674	573440	-0.056	0.095	0	0	0
1	11	21	"Blank"	"Blank"	16815	51040	100	375	411	199	48	383	383	428	388	90	5	0	0	1743	1765	345	19	1746	1746	1780	586	32	4	0	0	0.000	0.000	0.000	0.000	0.000	0.000	0.000	0.000	0.000	0.000	0.000	0.000	0.000	0.000	2.667	1.474	0.465	0.575	4.900	0.278	0.285	316	2384	100	-8	-3	-11	28	19	47	Error	Error	1.415	-8	-3	28	19	130018	557833	-0.044	-0.026	0	0	0
1	12	21	"Blank"	"Blank"	17115	51040	100	376	409	203	49	389	389	418	209	50	15	4	0	1789	1810	365	20	1759	1759	1781	361	20	18	3	0	0.000	0.000	0.000	0.000	0.000	0.000	0.000	0.000	0.000	0.000	0.000	0.000	0.000	0.000	-0.433	0.392	0.683	0.754	5.144	-0.013	0.000	316	2384	100	-13	30	17	20	51	71	Error	Error	Error	-13	30	20	51	129329	571809	-0.043	0.080	0	0	0
1	13	21	"Blank"	"Blank"	17415	51035	100	409	435	200	45	395	395	418	191	45	23	5	0	1851	1872	413	22	1796	1796	1816	366	20	20	3	0	0.000	0.000	0.000	0.000	0.000	0.000	0.000	0.000	0.000	0.000	0.000	0.000	0.000	0.000	0.255	0.526	0.749	0.753	5.693	0.035	0.002	316	2384	100	14	55	69	40	76	116	Error	Error	-1.974	14	55	40	76	137558	591571	0.089	0.153	0	0	0
1	14	21	"Blank"	"Blank"	17715	51035	100	386	425	212	49	400	400	423	203	47	15	5	0	1819	1830	361	19	1784	1784	1803	370	20	17	3	0	0.000	0.000	0.000	0.000	0.000	0.000	0.000	0.000	0.000	0.000	0.000	0.000	0.000	0.000	-0.400	0.543	0.452	0.484	4.424	0.008	0.000	316	2384	100	-14	35	21	25	46	71	Error	Error	Error	-14	35	25	46	134289	578295	0.010	0.073	0	0	0
1	15	21	"Blank"	"Blank"	18015	51030	100	375	400	200	50	382	382	405	196	48	17	3	0	1770	1790	357	19	1774	1774	1784	343	19	16	3	0	0.000	0.000	0.000	0.000	0.000	0.000	0.000	0.000	0.000	0.000	0.000	0.000	0.000	0.000	1.750	1.125	0.566	0.596	4.867	-0.010	0.000	316	2384	100	-7	-4	-11	18	16	34	Error	Error	0.807	-7	-4	18	16	126356	565490	-0.026	0.017	0	0	0
1	16	21	"Blank"	"Blank"	18315	51030	100	388	406	185	45	381	381	445	1076	241	0	0	0	1832	1840	371	20	1789	1789	1816	367	20	19	4	0	0.000	0.000	0.000	0.000	0.000	0.000	0.000	0.000	0.000	0.000	0.000	0.000	0.000	0.000	0.163	0.490	0.492	0.536	4.862	0.013	0.000	316	2384	100	7	43	50	25	51	76	Error	Error	-2.619	7	43	25	51	128225	581588	-0.036	0.065	0	0	0
1	17	21	"Blank"	"Blank"	18615	51030	100	391	404	191	47	390	390	414	194	46	18	3	0	1859	1885	398	21	1845	1845	1866	382	20	16	3	0	0.000	0.000	0.000	0.000	0.000	0.000	0.000	0.000	0.000	0.000	0.000	0.000	0.000	0.000	0.071	0.350	0.503	0.570	4.894	0.025	0.002	316	2384	100	1	14	15	14	40	54	Error	Error	-3.807	1	14	14	40	127685	595607	-0.052	0.050	0	0	0
1	18	21	"Blank"	"Blank"	18915	51025	100	390	412	185	44	391	391	420	201	47	18	3	0	1893	1901	391	20	1869	1869	1899	409	21	14	3	0	0.000	0.000	0.000	0.000	0.000	0.000	0.000	0.000	0.000	0.000	0.000	0.000	0.000	0.000	-0.042	0.656	0.486	0.532	4.031	0.007	0.000	316	2384	100	-1	24	23	21	32	53	Error	Error	Error	-1	24	21	32	130344	600681	-0.040	0.005	0	0	0
