# Supplementary material for: Application of hybridization control probe to increase accuracy on ligation detection or minisequencing diagnostic microarrays
Source: BMC Res Notes. 2009 Dec 14;2:249. doi: 10.1186/1756-0500-2-249 (PMC2799435; doi:10.1186/1756-0500-2-249)
Supplement: Additional file 3 — Gpr_files. Zip-compressed file containing raw microarray data in GenePix results format (.gpr) and GAL (GenePix Array List) files. [file 1756-0500-2-249-S3.ZIP › gpr_files/slide10/lasi10oikea_13-16.gpr]

ATF	1.0
30	76    
"Type=GenePix Results 3"
"DateTime=2009/05/28 14:58:21"
"Settings=C:\Axon\Data\HPV\280509\lasi10.gps"
"GalFile=C:\Axon\Data\HPV\ArrayIt_032009_InstiBioGalfile.gal"
"ArrayOfArrays=13-16"
"PixelSize=5"
"Wavelengths=532	488"
"ImageFiles=C:\Axon\Data\HPV\280509\lasi10oikea.tif 2	C:\Axon\Data\HPV\280509\lasi10oikea.tif 3"
"NormalizationMethod=None"
"NormalizationFactors=1	1"
"JpegImage="
"StdDev=Type 1"
"RatioFormulations=W1/W3 (/532)	W1/W4 (/488)	W3/W4 (532/488)"
"FeatureType=Circular"
"Barcode="
"BackgroundSubtraction=LocalFeature"
"ImageOrigin=0, 0"
"JpegOrigin=3920, 0"
"Creator=GenePix Pro 6.1.0.2"
"Scanner=GenePix 4200A 01 Autoloader [2]"
"FocusPosition=0"
"Temperature=23.75"
"LinesAveraged=2"
"Comment="
"PMTGain=600	570"
"ScanPower=100	100"
"LaserPower=2.67	2.56"
"Filters=Standard Green	Standard Blue"
"ScanRegion=784,0,3920,13784"
"Supplier="
"Block"	"Column"	"Row"	"Name"	"ID"	"X"	"Y"	"Dia."	"F532 Median"	"F532 Mean"	"F532 SD"	"F532 CV"	"B532"	"B532 Median"	"B532 Mean"	"B532 SD"	"B532 CV"	"% > B532+1SD"	"% > B532+2SD"	"F532 % Sat."	"F488 Median"	"F488 Mean"	"F488 SD"	"F488 CV"	"B488"	"B488 Median"	"B488 Mean"	"B488 SD"	"B488 CV"	"% > B488+1SD"	"% > B488+2SD"	"F488 % Sat."	"Ratio of Medians (1/532)"	"Ratio of Means (1/532)"	"Median of Ratios (1/532)"	"Mean of Ratios (1/532)"	"Ratios SD (1/532)"	"Rgn Ratio (1/532)"	"Rgn R2 (1/532)"	"Ratio of Medians (1/488)"	"Ratio of Means (1/488)"	"Median of Ratios (1/488)"	"Mean of Ratios (1/488)"	"Ratios SD (1/488)"	"Rgn Ratio (1/488)"	"Rgn R2 (1/488)"	"Ratio of Medians (532/488)"	"Ratio of Means (532/488)"	"Median of Ratios (532/488)"	"Mean of Ratios (532/488)"	"Ratios SD (532/488)"	"Rgn Ratio (532/488)"	"Rgn R2 (532/488)"	"F Pixels"	"B Pixels"	"Circularity"	"Sum of Medians (1/532)"	"Sum of Medians (1/488)"	"Sum of Medians (532/488)"	"Sum of Means (1/532)"	"Sum of Means (1/488)"	"Sum of Means (532/488)"	"Log Ratio (1/532)"	"Log Ratio (1/488)"	"Log Ratio (532/488)"	"F532 Median - B532"	"F488 Median - B488"	"F532 Mean - B532"	"F488 Mean - B488"	"F532 Total Intensity"	"F488 Total Intensity"	"SNR 532"	"SNR 488"	"Flags"	"Normalize"	"Autoflag"
1	1	1	"A1"	"A1"	4870	54065	100	643	686	293	42	517	517	570	765	134	4	0	0	9185	10382	6905	66	1903	1903	2049	1201	58	78	68	0	0.000	0.000	0.000	0.000	0.000	0.000	0.000	0.000	0.000	0.000	0.000	0.000	0.000	0.000	0.017	0.020	0.030	0.037	5.200	0.017	0.106	316	2384	100	126	7282	7408	169	8479	8648	Error	Error	-5.853	126	7282	169	8479	216765	3280789	0.152	6.938	0	0	0
1	2	1	"A1"	"A1"	5180	54065	100	671	720	314	43	489	489	544	614	112	12	0	0	13334	12797	6320	49	1822	1822	2000	1177	58	93	88	0	0.000	0.000	0.000	0.000	0.000	0.000	0.000	0.000	0.000	0.000	0.000	0.000	0.000	0.000	0.016	0.021	0.025	0.024	3.288	0.022	0.114	316	2384	100	182	11512	11694	231	10975	11206	Error	Error	-5.983	182	11512	231	10975	227599	4043698	0.287	9.173	0	0	0
1	3	1	"A1"	"A1"	5480	54065	100	669	701	291	41	471	471	514	295	57	38	10	0	14366	14233	5825	40	1828	1828	2218	1966	88	99	91	0	0.000	0.000	0.000	0.000	0.000	0.000	0.000	0.000	0.000	0.000	0.000	0.000	0.000	0.000	0.016	0.019	0.024	0.020	2.971	0.016	0.131	316	2384	100	198	12538	12736	230	12405	12635	Error	Error	-5.985	198	12538	230	12405	221598	4497659	0.634	6.111	0	0	0
1	4	1	"A2"	"A2"	5785	54065	100	647	733	766	104	453	453	492	241	48	41	18	0	14844	13781	7624	55	1753	1753	1799	549	30	91	85	0	0.000	0.000	0.000	0.000	0.000	0.000	0.000	0.000	0.000	0.000	0.000	0.000	0.000	0.000	0.015	0.023	0.025	0.026	3.610	0.026	0.139	316	2384	100	194	13091	13285	280	12028	12308	Error	Error	-6.076	194	13091	280	12028	231651	4354772	1.000	21.825	0	0	0
1	5	1	"A2"	"A2"	6090	54065	100	660	685	286	41	451	451	479	231	48	47	22	0	15915	17069	4983	29	1781	1781	2130	2105	98	100	99	0	0.000	0.000	0.000	0.000	0.000	0.000	0.000	0.000	0.000	0.000	0.000	0.000	0.000	0.000	0.015	0.015	0.019	0.015	2.792	0.014	0.170	316	2384	100	209	14134	14343	234	15288	15522	Error	Error	-6.080	209	14134	234	15288	216585	5393665	0.892	7.097	0	0	0
1	6	1	"A2"	"A2"	6395	54060	100	666	716	316	44	446	446	480	237	49	48	19	0	17355	17528	6526	37	1771	1771	1968	1354	68	98	95	0	0.000	0.000	0.000	0.000	0.000	0.000	0.000	0.000	0.000	0.000	0.000	0.000	0.000	0.000	0.014	0.017	0.019	0.017	2.603	0.015	0.180	316	2384	100	220	15584	15804	270	15757	16027	Error	Error	-6.146	220	15584	270	15757	226292	5538924	0.996	11.492	0	0	0
1	7	1	"A3"	"A3"	6680	54065	100	537	566	273	48	436	436	465	224	48	31	12	0	5964	7096	5034	70	1687	1687	1790	843	47	76	70	0	0.000	0.000	0.000	0.000	0.000	0.000	0.000	0.000	0.000	0.000	0.000	0.000	0.000	0.000	0.024	0.024	0.046	0.051	5.331	0.017	0.069	316	2384	100	101	4277	4378	130	5409	5539	Error	Error	-5.404	101	4277	130	5409	178974	2242464	0.451	6.294	0	0	0
1	8	1	"A3"	"A3"	6985	54065	100	618	644	284	44	454	454	492	718	145	4	0	0	12550	12958	6134	47	1726	1726	1984	1577	79	99	90	0	0.000	0.000	0.000	0.000	0.000	0.000	0.000	0.000	0.000	0.000	0.000	0.000	0.000	0.000	0.015	0.017	0.026	0.022	2.661	0.017	0.166	316	2384	100	164	10824	10988	190	11232	11422	Error	Error	-6.044	164	10824	190	11232	203626	4094842	0.212	6.959	0	0	0
1	9	1	"A3"	"A3"	7285	54060	100	624	669	281	42	446	446	477	231	48	44	18	0	12980	13936	6286	45	1751	1751	2250	2375	105	98	87	0	0.000	0.000	0.000	0.000	0.000	0.000	0.000	0.000	0.000	0.000	0.000	0.000	0.000	0.000	0.016	0.018	0.023	0.019	3.038	0.015	0.156	316	2384	100	178	11229	11407	223	12185	12408	Error	Error	-5.979	178	11229	223	12185	211532	4403899	0.831	4.920	0	0	0
1	10	1	"A4"	"A4"	7580	54065	100	569	597	265	44	448	448	475	229	48	35	12	0	8246	8715	5640	64	1722	1722	1808	679	37	81	75	0	0.000	0.000	0.000	0.000	0.000	0.000	0.000	0.000	0.000	0.000	0.000	0.000	0.000	0.000	0.019	0.021	0.035	0.042	5.103	0.018	0.092	316	2384	100	121	6524	6645	149	6993	7142	Error	Error	-5.753	121	6524	149	6993	188501	2753996	0.533	10.172	0	0	0
1	11	1	"A4"	"A4"	7880	54070	100	636	660	268	40	453	453	482	237	49	42	15	0	13381	11998	4993	41	1771	1771	2132	1761	82	95	86	0	0.000	0.000	0.000	0.000	0.000	0.000	0.000	0.000	0.000	0.000	0.000	0.000	0.000	0.000	0.016	0.020	0.027	0.024	2.615	0.019	0.148	316	2384	100	183	11610	11793	207	10227	10434	Error	Error	-5.987	183	11610	207	10227	208416	3791488	0.751	5.602	0	0	0
1	12	1	"A4"	"A4"	8180	54065	100	653	684	286	41	432	432	471	321	68	35	8	0	13756	15158	7607	50	1710	1710	2118	1966	92	95	88	0	0.000	0.000	0.000	0.000	0.000	0.000	0.000	0.000	0.000	0.000	0.000	0.000	0.000	0.000	0.018	0.019	0.021	0.019	2.949	0.016	0.154	316	2384	100	221	12046	12267	252	13448	13700	Error	Error	-5.768	221	12046	252	13448	216023	4789866	0.664	6.633	0	0	0
1	13	1	"A5"	"A5"	8485	54050	100	483	514	256	49	410	410	441	220	49	26	10	0	3557	4406	2888	65	1684	1684	1712	438	25	77	71	0	0.000	0.000	0.000	0.000	0.000	0.000	0.000	0.000	0.000	0.000	0.000	0.000	0.000	0.000	0.039	0.038	0.096	0.088	4.903	0.028	0.053	316	2384	100	73	1873	1946	104	2722	2826	Error	Error	-4.681	73	1873	104	2722	162330	1392224	0.332	6.151	0	0	0
1	14	1	"A5"	"A5"	8795	54055	100	494	563	295	52	405	405	443	247	55	30	12	0	5728	6096	3235	53	1696	1696	1751	465	26	97	92	0	0.000	0.000	0.000	0.000	0.000	0.000	0.000	0.000	0.000	0.000	0.000	0.000	0.000	0.000	0.022	0.036	0.058	0.049	3.686	0.027	0.063	316	2384	100	89	4032	4121	158	4400	4558	Error	Error	-5.502	89	4032	158	4400	178050	1926472	0.486	9.344	0	0	0
1	15	1	"A5"	"A5"	9090	54050	100	530	549	229	41	432	432	464	229	49	29	7	0	4973	5866	3258	55	1762	1762	1811	480	26	95	89	0	0.000	0.000	0.000	0.000	0.000	0.000	0.000	0.000	0.000	0.000	0.000	0.000	0.000	0.000	0.031	0.029	0.051	0.053	3.148	0.024	0.021	316	2384	100	98	3211	3309	117	4104	4221	Error	Error	-5.034	98	3211	117	4104	173421	1853678	0.371	8.448	0	0	0
1	16	1	"A6"	"A6"	9380	54050	100	569	576	260	45	439	439	473	287	60	25	5	0	6317	6487	3815	58	1786	1786	1881	1132	60	73	68	0	0.000	0.000	0.000	0.000	0.000	0.000	0.000	0.000	0.000	0.000	0.000	0.000	0.000	0.000	0.029	0.029	0.050	0.056	4.871	0.050	0.198	316	2384	100	130	4531	4661	137	4701	4838	Error	Error	-5.123	130	4531	137	4701	181972	2049815	0.359	4.069	0	0	0
1	17	1	"A6"	"A6"	9680	54045	100	583	623	268	43	440	440	469	221	47	38	17	0	8165	9560	5424	56	1846	1846	2131	1498	70	87	79	0	0.000	0.000	0.000	0.000	0.000	0.000	0.000	0.000	0.000	0.000	0.000	0.000	0.000	0.000	0.023	0.024	0.032	0.031	3.757	0.019	0.122	316	2384	100	143	6319	6462	183	7714	7897	Error	Error	-5.466	143	6319	183	7714	196760	3020947	0.697	4.959	0	0	0
1	18	1	"A6"	"A6"	9985	54045	100	630	656	273	41	461	461	490	267	54	37	10	0	9288	10034	4375	43	1836	1836	2020	1190	58	95	92	0	0.000	0.000	0.000	0.000	0.000	0.000	0.000	0.000	0.000	0.000	0.000	0.000	0.000	0.000	0.023	0.024	0.033	0.029	3.373	0.019	0.066	316	2384	100	169	7452	7621	195	8198	8393	Error	Error	-5.463	169	7452	195	8198	207419	3170872	0.622	6.734	0	0	0
1	1	2	"A7"	"A7"	4890	54370	100	517	560	322	57	464	464	530	1240	233	0	0	0	2797	3073	1364	44	1572	1572	1656	1406	84	45	14	0	0.000	0.000	0.000	0.000	0.000	0.000	0.000	0.000	0.000	0.000	0.000	0.000	0.000	0.000	0.043	0.064	0.178	0.159	4.549	0.925	0.896	316	2384	100	53	1225	1278	96	1501	1597	Error	Error	-4.531	53	1225	96	1501	176804	971204	0.024	1.008	0	0	0
1	2	2	"A7"	"A7"	5195	54365	100	483	526	260	49	439	439	467	229	49	25	8	0	3504	4515	2961	65	1558	1558	1614	483	29	84	75	0	0.000	0.000	0.000	0.000	0.000	0.000	0.000	0.000	0.000	0.000	0.000	0.000	0.000	0.000	0.023	0.029	0.075	0.082	4.449	0.025	0.051	316	2384	100	44	1946	1990	87	2957	3044	Error	Error	-5.467	44	1946	87	2957	166341	1426611	0.258	6.006	0	0	0
1	3	2	"A7"	"A7"	5490	54365	100	516	539	250	46	428	428	467	262	56	25	5	0	4548	5624	3336	59	1572	1572	1768	955	54	87	70	0	0.000	0.000	0.000	0.000	0.000	0.000	0.000	0.000	0.000	0.000	0.000	0.000	0.000	0.000	0.030	0.027	0.060	0.057	3.928	0.020	0.039	316	2384	100	88	2976	3064	111	4052	4163	Error	Error	-5.080	88	2976	111	4052	170203	1777275	0.275	4.038	0	0	0
1	4	2	"A8"	"A8"	5785	54360	100	486	514	238	46	407	407	445	226	50	27	9	0	4395	5545	4448	80	1532	1532	1702	1022	60	59	54	0	0.000	0.000	0.000	0.000	0.000	0.000	0.000	0.000	0.000	0.000	0.000	0.000	0.000	0.000	0.028	0.027	0.064	0.086	7.263	0.017	0.057	316	2384	100	79	2863	2942	107	4013	4120	Error	Error	-5.180	79	2863	107	4013	162371	1752137	0.305	3.760	0	0	0
1	5	2	"A8"	"A8"	6085	54360	100	575	598	267	44	402	402	429	217	50	44	17	0	9950	10867	5623	51	1554	1554	2100	2288	108	91	77	0	0.000	0.000	0.000	0.000	0.000	0.000	0.000	0.000	0.000	0.000	0.000	0.000	0.000	0.000	0.021	0.021	0.027	0.024	3.168	0.017	0.137	316	2384	100	173	8396	8569	196	9313	9509	Error	Error	-5.601	173	8396	196	9313	188929	3434028	0.779	3.832	0	0	0
1	6	2	"A8"	"A8"	6390	54355	100	505	546	257	47	397	397	426	222	52	32	12	0	10826	10971	5474	49	1506	1506	1777	1487	83	96	87	0	0.000	0.000	0.000	0.000	0.000	0.000	0.000	0.000	0.000	0.000	0.000	0.000	0.000	0.000	0.012	0.016	0.024	0.021	3.481	0.016	0.118	316	2384	100	108	9320	9428	149	9465	9614	Error	Error	-6.431	108	9320	149	9465	172445	3466759	0.541	6.183	0	0	0
1	7	2	"A9"	"A9"	6690	54355	100	478	515	266	51	393	393	423	217	51	32	13	0	5139	5056	3289	65	1467	1467	1582	815	51	65	61	0	0.000	0.000	0.000	0.000	0.000	0.000	0.000	0.000	0.000	0.000	0.000	0.000	0.000	0.000	0.023	0.034	0.066	0.087	6.004	0.020	0.049	316	2384	100	85	3672	3757	122	3589	3711	Error	Error	-5.433	85	3672	122	3589	162819	1597599	0.424	4.263	0	0	0
1	8	2	"A9"	"A9"	6995	54355	100	551	575	254	44	405	405	451	704	156	2	0	0	8881	9129	3725	40	1501	1501	1796	1533	85	96	89	0	0.000	0.000	0.000	0.000	0.000	0.000	0.000	0.000	0.000	0.000	0.000	0.000	0.000	0.000	0.020	0.022	0.031	0.027	3.437	0.015	0.073	316	2384	100	146	7380	7526	170	7628	7798	Error	Error	-5.660	146	7380	170	7628	181700	2884687	0.176	4.783	0	0	0
1	9	2	"A9"	"A9"	7295	54355	100	544	590	264	44	397	397	427	212	49	43	17	0	9730	10117	4416	43	1512	1512	1909	1886	98	97	84	0	0.000	0.000	0.000	0.000	0.000	0.000	0.000	0.000	0.000	0.000	0.000	0.000	0.000	0.000	0.018	0.022	0.029	0.024	2.928	0.018	0.127	316	2384	100	147	8218	8365	193	8605	8798	Error	Error	-5.805	147	8218	193	8605	186537	3196840	0.769	4.352	0	0	0
1	10	2	"A10"	"A10"	7590	54350	100	487	518	244	47	401	401	439	358	81	15	2	0	6251	6186	4325	69	1462	1462	1590	855	53	66	63	0	0.000	0.000	0.000	0.000	0.000	0.000	0.000	0.000	0.000	0.000	0.000	0.000	0.000	0.000	0.018	0.025	0.049	0.069	6.080	0.015	0.014	316	2384	100	86	4789	4875	117	4724	4841	Error	Error	-5.799	86	4789	117	4724	163636	1954927	0.221	5.375	0	0	0
1	11	2	"A10"	"A10"	7890	54350	100	522	544	248	45	394	394	421	209	49	37	12	0	10461	11318	4954	43	1512	1512	2114	2552	120	98	81	0	0.000	0.000	0.000	0.000	0.000	0.000	0.000	0.000	0.000	0.000	0.000	0.000	0.000	0.000	0.014	0.015	0.024	0.020	2.733	0.013	0.112	316	2384	100	128	8949	9077	150	9806	9956	Error	Error	-6.128	128	8949	150	9806	171918	3576536	0.589	3.607	0	0	0
1	12	2	"A10"	"A10"	8195	54350	100	528	567	277	48	385	385	417	222	53	37	14	0	10762	11515	5082	44	1471	1471	1870	2023	108	98	91	0	0.000	0.000	0.000	0.000	0.000	0.000	0.000	0.000	0.000	0.000	0.000	0.000	0.000	0.000	0.015	0.018	0.023	0.022	2.767	0.015	0.107	316	2384	100	143	9291	9434	182	10044	10226	Error	Error	-6.022	143	9291	182	10044	179051	3638650	0.676	4.768	0	0	0
1	13	2	"A11"	"A11"	8490	54345	100	439	463	232	50	393	393	701	3633	518	0	0	0	4283	5403	3960	73	1508	1508	2070	4489	216	34	14	0	0.000	0.000	0.000	0.000	0.000	0.000	0.000	0.000	0.000	0.000	0.000	0.000	0.000	0.000	0.017	0.018	0.052	0.064	5.837	0.020	0.043	316	2384	100	46	2775	2821	70	3895	3965	Error	Error	-5.915	46	2775	70	3895	146203	1707199	-0.066	0.742	0	0	0
1	14	2	"A11"	"A11"	8795	54350	100	517	541	238	43	388	388	419	237	56	33	9	0	8965	10888	6723	61	1495	1495	1642	967	58	99	93	0	0.000	0.000	0.000	0.000	0.000	0.000	0.000	0.000	0.000	0.000	0.000	0.000	0.000	0.000	0.017	0.016	0.023	0.022	3.320	0.013	0.072	316	2384	100	129	7470	7599	153	9393	9546	Error	Error	-5.856	129	7470	153	9393	170814	3440761	0.515	9.562	0	0	0
1	15	2	"A11"	"A11"	9095	54345	100	525	570	258	45	394	394	423	238	56	35	12	0	8995	11048	6603	59	1545	1545	1736	1113	64	99	94	0	0.000	0.000	0.000	0.000	0.000	0.000	0.000	0.000	0.000	0.000	0.000	0.000	0.000	0.000	0.018	0.019	0.023	0.023	3.114	0.014	0.102	316	2384	100	131	7450	7581	176	9503	9679	Error	Error	-5.830	131	7450	176	9503	180208	3491138	0.618	8.367	0	0	0
1	16	2	"A12"	"A12"	9390	54345	100	474	489	235	48	389	389	425	212	49	30	9	0	4417	5221	3361	64	1539	1539	1616	688	42	81	66	0	0.000	0.000	0.000	0.000	0.000	0.000	0.000	0.000	0.000	0.000	0.000	0.000	0.000	0.000	0.030	0.027	0.058	0.068	5.934	0.013	0.023	316	2384	100	85	2878	2963	100	3682	3782	Error	Error	-5.081	85	2878	100	3682	154392	1649956	0.302	5.240	0	0	0
1	17	2	"A12"	"A12"	9690	54340	100	500	540	256	47	393	393	422	210	49	35	13	0	6888	7969	5070	63	1578	1578	1825	1403	76	81	68	0	0.000	0.000	0.000	0.000	0.000	0.000	0.000	0.000	0.000	0.000	0.000	0.000	0.000	0.000	0.020	0.023	0.039	0.040	3.760	0.016	0.079	316	2384	100	107	5310	5417	147	6391	6538	Error	Error	-5.633	107	5310	147	6391	170605	2518138	0.562	4.379	0	0	0
1	18	2	"A12"	"A12"	9990	54340	100	490	500	225	45	390	390	420	210	50	30	8	0	6449	7359	4787	65	1595	1595	1754	1067	60	81	66	0	0.000	0.000	0.000	0.000	0.000	0.000	0.000	0.000	0.000	0.000	0.000	0.000	0.000	0.000	0.021	0.019	0.034	0.035	3.960	0.013	0.049	316	2384	100	100	4854	4954	110	5764	5874	Error	Error	-5.601	100	4854	110	5764	158042	2325567	0.381	5.253	0	0	0
1	1	3	"A13"	"A13"	4885	54675	100	684	712	322	45	480	480	512	243	47	43	18	0	9823	9135	4666	51	1789	1789	1937	1086	56	82	77	0	0.000	0.000	0.000	0.000	0.000	0.000	0.000	0.000	0.000	0.000	0.000	0.000	0.000	0.000	0.025	0.032	0.038	0.044	4.448	0.025	0.148	316	2384	100	204	8034	8238	232	7346	7578	Error	Error	-5.299	204	8034	232	7346	224920	2886533	0.823	6.628	0	0	0
1	2	3	"A13"	"A13"	5195	54675	100	752	1151	4093	355	468	468	509	289	56	49	20	0	14145	13245	4362	32	1777	1777	1925	1135	58	99	98	0	0.000	0.000	0.000	0.000	0.000	0.000	0.000	0.000	0.000	0.000	0.000	0.000	0.000	0.000	0.023	0.060	0.031	0.027	3.256	0.095	0.053	316	2384	100	284	12368	12652	683	11468	12151	Error	Error	-5.445	284	12368	683	11468	363663	4185373	2.221	9.974	0	0	0
1	3	3	"A13"	"A13"	5490	54675	100	744	777	358	46	453	453	491	237	48	57	28	0	15995	15081	5359	35	1753	1753	2269	2389	105	97	89	0	0.000	0.000	0.000	0.000	0.000	0.000	0.000	0.000	0.000	0.000	0.000	0.000	0.000	0.000	0.020	0.024	0.028	0.022	3.332	0.022	0.237	316	2384	100	291	14242	14533	324	13328	13652	Error	Error	-5.613	291	14242	324	13328	245404	4765656	1.207	5.363	0	0	0
1	4	3	"A14"	"A14"	5800	54665	100	596	635	291	45	454	454	489	243	49	37	15	0	9169	8873	4847	54	1683	1683	1758	516	29	87	81	0	0.000	0.000	0.000	0.000	0.000	0.000	0.000	0.000	0.000	0.000	0.000	0.000	0.000	0.000	0.019	0.025	0.035	0.040	4.457	0.020	0.103	316	2384	100	142	7486	7628	181	7190	7371	Error	Error	-5.720	142	7486	181	7190	200546	2803882	0.601	13.789	0	0	0
1	5	3	"A14"	"A14"	6095	54665	100	650	670	277	41	448	448	478	239	50	41	15	0	12481	12596	4207	33	1700	1700	2016	1678	83	98	98	0	0.000	0.000	0.000	0.000	0.000	0.000	0.000	0.000	0.000	0.000	0.000	0.000	0.000	0.000	0.019	0.020	0.024	0.020	2.876	0.017	0.120	316	2384	100	202	10781	10983	222	10896	11118	Error	Error	-5.738	202	10781	222	10896	211731	3980225	0.803	6.305	0	0	0
1	6	3	"A14"	"A14"	6400	54665	100	637	682	326	47	428	428	458	225	49	45	20	0	12570	12737	4536	35	1633	1633	1713	659	38	98	97	0	0.000	0.000	0.000	0.000	0.000	0.000	0.000	0.000	0.000	0.000	0.000	0.000	0.000	0.000	0.019	0.023	0.025	0.021	3.590	0.019	0.134	316	2384	100	209	10937	11146	254	11104	11358	Error	Error	-5.710	209	10937	254	11104	215366	4025006	0.996	16.728	0	0	0
1	7	3	"A15"	"A15"	6690	54660	100	535	596	397	66	432	432	475	332	69	20	6	0	6641	6037	3875	64	1633	1633	1793	1055	58	65	61	0	0.000	0.000	0.000	0.000	0.000	0.000	0.000	0.000	0.000	0.000	0.000	0.000	0.000	0.000	0.021	0.037	0.052	0.071	5.676	0.029	0.098	316	2384	100	103	5008	5111	164	4404	4568	Error	Error	-5.604	103	5008	164	4404	188454	1907803	0.364	4.023	0	0	0
1	8	3	"A15"	"A15"	7000	54665	100	677	709	285	40	424	424	456	235	51	53	22	0	12663	13173	4462	33	1627	1627	1729	796	46	100	100	0	0.000	0.000	0.000	0.000	0.000	0.000	0.000	0.000	0.000	0.000	0.000	0.000	0.000	0.000	0.023	0.025	0.027	0.023	2.827	0.020	0.166	316	2384	100	253	11036	11289	285	11546	11831	Error	Error	-5.447	253	11036	285	11546	223980	4162641	1.077	14.377	0	0	0
1	9	3	"A15"	"A15"	7305	54660	100	650	692	311	44	419	419	455	234	51	49	25	0	12897	13248	5224	39	1678	1678	2085	2107	101	98	96	0	0.000	0.000	0.000	0.000	0.000	0.000	0.000	0.000	0.000	0.000	0.000	0.000	0.000	0.000	0.021	0.024	0.026	0.022	3.225	0.020	0.212	316	2384	100	231	11219	11450	273	11570	11843	Error	Error	-5.602	231	11219	273	11570	218654	4186317	1.013	5.298	0	0	0
1	10	3	"A16"	"A16"	7595	54655	100	516	555	276	49	413	413	447	253	56	31	9	0	7052	6578	3892	59	1624	1624	1734	892	51	72	68	0	0.000	0.000	0.000	0.000	0.000	0.000	0.000	0.000	0.000	0.000	0.000	0.000	0.000	0.000	0.019	0.029	0.051	0.061	5.116	0.030	0.108	316	2384	100	103	5428	5531	142	4954	5096	Error	Error	-5.720	103	5428	142	4954	175318	2078619	0.427	5.430	0	0	0
1	11	3	"A16"	"A16"	7900	54660	100	639	691	368	53	400	400	434	227	52	51	27	0	15153	16381	8586	52	1628	1628	1845	1350	73	100	97	0	0.000	0.000	0.000	0.000	0.000	0.000	0.000	0.000	0.000	0.000	0.000	0.000	0.000	0.000	0.018	0.020	0.025	0.020	2.765	0.018	0.235	316	2384	100	239	13525	13764	291	14753	15044	Error	Error	-5.822	239	13525	291	14753	218315	5176479	1.132	10.767	0	0	0
1	12	3	"A16"	"A16"	8200	54655	100	656	712	376	52	406	406	436	229	52	52	29	0	13827	15000	7244	48	1610	1610	1693	722	42	100	99	0	0.000	0.000	0.000	0.000	0.000	0.000	0.000	0.000	0.000	0.000	0.000	0.000	0.000	0.000	0.020	0.023	0.026	0.021	2.823	0.022	0.238	316	2384	100	250	12217	12467	306	13390	13696	Error	Error	-5.611	250	12217	306	13390	225138	4740000	1.205	18.431	0	0	0
1	13	3	"A17"	"A17"	8490	54655	100	568	599	283	47	416	416	448	239	53	36	14	0	8022	8348	4666	55	1620	1620	1745	905	51	87	83	0	0.000	0.000	0.000	0.000	0.000	0.000	0.000	0.000	0.000	0.000	0.000	0.000	0.000	0.000	0.024	0.027	0.036	0.041	3.423	0.023	0.117	316	2384	100	152	6402	6554	183	6728	6911	Error	Error	-5.396	152	6402	183	6728	189206	2637874	0.632	7.296	0	0	0
1	14	3	"A17"	"A17"	8800	54655	100	626	669	282	42	422	422	478	751	157	5	0	0	10568	11250	4476	39	1694	1694	1846	1355	73	100	95	0	0.000	0.000	0.000	0.000	0.000	0.000	0.000	0.000	0.000	0.000	0.000	0.000	0.000	0.000	0.023	0.026	0.029	0.026	2.729	0.064	0.112	316	2384	100	204	8874	9078	247	9556	9803	Error	Error	-5.443	204	8874	247	9556	211331	3555157	0.254	6.940	0	0	0
1	15	3	"A17"	"A17"	9095	54655	100	639	671	282	42	423	423	459	231	50	46	19	0	12578	12316	4828	39	1713	1713	2086	1949	93	98	90	0	0.000	0.000	0.000	0.000	0.000	0.000	0.000	0.000	0.000	0.000	0.000	0.000	0.000	0.000	0.020	0.023	0.026	0.022	3.151	0.019	0.163	316	2384	100	216	10865	11081	248	10603	10851	Error	Error	-5.653	216	10865	248	10603	212052	3891937	0.918	5.249	0	0	0
1	16	3	"A18"	"A18"	9395	54650	100	517	577	377	65	413	413	446	224	50	34	12	0	5385	5474	2167	39	1681	1681	1718	396	23	94	91	0	0.000	0.000	0.000	0.000	0.000	0.000	0.000	0.000	0.000	0.000	0.000	0.000	0.000	0.000	0.028	0.043	0.060	0.063	3.879	0.033	0.053	316	2384	100	104	3704	3808	164	3793	3957	Error	Error	-5.154	104	3704	164	3793	182379	1729650	0.585	9.485	0	0	0
1	17	3	"A18"	"A18"	9700	54650	100	573	622	291	46	425	425	453	217	47	40	16	0	8513	9024	3771	41	1753	1753	1902	1006	52	99	95	0	0.000	0.000	0.000	0.000	0.000	0.000	0.000	0.000	0.000	0.000	0.000	0.000	0.000	0.000	0.022	0.027	0.035	0.029	2.983	0.023	0.137	316	2384	100	148	6760	6908	197	7271	7468	Error	Error	-5.513	148	6760	197	7271	196563	2851616	0.779	7.080	0	0	0
1	18	3	"A18"	"A18"	10000	54645	100	636	669	290	43	427	427	458	256	55	43	16	0	8435	8978	3994	44	1772	1772	1891	978	51	99	96	0	0.000	0.000	0.000	0.000	0.000	0.000	0.000	0.000	0.000	0.000	0.000	0.000	0.000	0.000	0.031	0.034	0.039	0.035	2.823	0.025	0.097	316	2384	100	209	6663	6872	242	7206	7448	Error	Error	-4.995	209	6663	242	7206	211321	2837091	0.824	7.246	0	0	0
1	1	4	"A19"	"A19"	4895	54965	100	490	515	248	48	444	444	474	227	47	23	8	0	3037	3159	1468	46	1595	1595	1637	464	28	68	58	0	0.000	0.000	0.000	0.000	0.000	0.000	0.000	0.000	0.000	0.000	0.000	0.000	0.000	0.000	0.032	0.045	0.136	0.139	6.088	0.031	0.019	316	2384	100	46	1442	1488	71	1564	1635	Error	Error	-4.970	46	1442	71	1564	162607	998245	0.181	3.280	0	0	0
1	2	4	"A19"	"A19"	5200	54965	100	570	623	311	49	443	443	480	271	56	30	11	0	5286	5499	2114	38	1575	1575	1626	545	33	99	94	0	0.000	0.000	0.000	0.000	0.000	0.000	0.000	0.000	0.000	0.000	0.000	0.000	0.000	0.000	0.034	0.046	0.068	0.057	3.059	0.046	0.114	316	2384	100	127	3711	3838	180	3924	4104	Error	Error	-4.869	127	3711	180	3924	196844	1737531	0.528	7.106	0	0	0
1	3	4	"A19"	"A19"	5495	54965	100	548	575	258	44	431	431	462	223	48	32	12	0	4354	4650	1708	36	1554	1554	1660	575	34	97	92	0	0.000	0.000	0.000	0.000	0.000	0.000	0.000	0.000	0.000	0.000	0.000	0.000	0.000	0.000	0.042	0.047	0.066	0.060	3.432	0.035	0.056	316	2384	100	117	2800	2917	144	3096	3240	Error	Error	-4.581	117	2800	144	3096	181810	1469367	0.507	5.200	0	0	0
1	4	4	"A20"	"A20"	5795	54960	100	601	617	297	48	432	432	463	247	53	41	14	0	14149	12253	7123	58	1510	1510	1638	1046	63	81	77	0	0.000	0.000	0.000	0.000	0.000	0.000	0.000	0.000	0.000	0.000	0.000	0.000	0.000	0.000	0.013	0.017	0.024	0.030	4.891	0.016	0.144	316	2384	100	169	12639	12808	185	10743	10928	Error	Error	-6.225	169	12639	185	10743	194853	3871904	0.623	10.148	0	0	0
1	5	4	"A20"	"A20"	6095	54960	100	643	664	260	39	407	407	445	263	59	47	15	0	17429	16730	5981	35	1524	1524	2212	3089	139	97	90	0	0.000	0.000	0.000	0.000	0.000	0.000	0.000	0.000	0.000	0.000	0.000	0.000	0.000	0.000	0.015	0.017	0.019	0.017	2.663	0.014	0.193	316	2384	100	236	15905	16141	257	15206	15463	Error	Error	-6.075	236	15905	257	15206	209801	5286818	0.833	4.700	0	0	0
1	6	4	"A20"	"A20"	6395	54960	100	598	630	295	46	393	393	423	212	50	48	22	0	15467	15322	5871	38	1483	1483	1933	2345	121	95	90	0	0.000	0.000	0.000	0.000	0.000	0.000	0.000	0.000	0.000	0.000	0.000	0.000	0.000	0.000	0.015	0.017	0.019	0.017	2.817	0.015	0.185	316	2384	100	205	13984	14189	237	13839	14076	Error	Error	-6.092	205	13984	237	13839	199201	4841678	0.976	5.710	0	0	0
1	7	4	"A21"	"A21"	6695	54955	100	503	548	267	48	410	410	439	222	50	32	12	0	8436	8078	5056	62	1454	1454	1570	875	55	79	73	0	0.000	0.000	0.000	0.000	0.000	0.000	0.000	0.000	0.000	0.000	0.000	0.000	0.000	0.000	0.013	0.021	0.037	0.038	4.648	0.018	0.094	316	2384	100	93	6982	7075	138	6624	6762	Error	Error	-6.230	93	6982	138	6624	173189	2552672	0.491	7.438	0	0	0
1	8	4	"A21"	"A21"	7000	54955	100	581	598	252	42	413	413	445	234	52	38	12	0	10393	10876	4594	42	1470	1470	1753	1554	88	98	94	0	0.000	0.000	0.000	0.000	0.000	0.000	0.000	0.000	0.000	0.000	0.000	0.000	0.000	0.000	0.019	0.020	0.026	0.024	2.785	0.018	0.127	316	2384	100	168	8923	9091	185	9406	9591	Error	Error	-5.731	168	8923	185	9406	189119	3436907	0.654	5.871	0	0	0
1	9	4	"A21"	"A21"	7300	54960	100	576	614	257	41	389	389	423	310	73	35	7	0	12088	12774	4555	35	1453	1453	1691	1281	75	100	99	0	0.000	0.000	0.000	0.000	0.000	0.000	0.000	0.000	0.000	0.000	0.000	0.000	0.000	0.000	0.018	0.020	0.025	0.020	2.773	0.016	0.132	316	2384	100	187	10635	10822	225	11321	11546	Error	Error	-5.830	187	10635	225	11321	194020	4036719	0.616	8.652	0	0	0
1	10	4	"A22"	"A22"	7605	54950	100	575	596	268	44	379	379	412	216	52	44	18	0	13563	11929	5884	49	1457	1457	1512	586	38	89	84	0	0.000	0.000	0.000	0.000	0.000	0.000	0.000	0.000	0.000	0.000	0.000	0.000	0.000	0.000	0.016	0.021	0.026	0.030	3.821	0.017	0.137	316	2384	100	196	12106	12302	217	10472	10689	Error	Error	-5.949	196	12106	217	10472	188268	3769634	0.852	17.776	0	0	0
1	11	4	"A22"	"A22"	7900	54950	100	615	672	327	48	376	376	407	215	52	52	28	0	17617	17307	4912	28	1480	1480	1940	2367	122	100	99	0	0.000	0.000	0.000	0.000	0.000	0.000	0.000	0.000	0.000	0.000	0.000	0.000	0.000	0.000	0.015	0.019	0.020	0.016	2.787	0.018	0.241	316	2384	100	239	16137	16376	296	15827	16123	Error	Error	-6.077	239	16137	296	15827	212495	5469133	1.233	6.492	0	0	0
1	12	4	"A22"	"A22"	8200	54950	100	622	651	282	43	378	378	408	218	53	53	26	0	16574	16729	5146	30	1467	1467	1738	1731	99	100	99	0	0.000	0.000	0.000	0.000	0.000	0.000	0.000	0.000	0.000	0.000	0.000	0.000	0.000	0.000	0.016	0.018	0.020	0.016	2.864	0.016	0.208	316	2384	100	244	15107	15351	273	15262	15535	Error	Error	-5.952	244	15107	273	15262	205773	5286465	1.115	8.660	0	0	0
1	13	4	"A23"	"A23"	8500	54945	100	461	500	240	48	372	372	411	250	60	26	7	0	7356	8309	6097	73	1447	1447	1538	763	49	78	75	0	0.000	0.000	0.000	0.000	0.000	0.000	0.000	0.000	0.000	0.000	0.000	0.000	0.000	0.000	0.015	0.019	0.031	0.035	4.966	0.014	0.079	316	2384	100	89	5909	5998	128	6862	6990	Error	Error	-6.053	89	5909	128	6862	158091	2625744	0.356	8.874	0	0	0
1	14	4	"A23"	"A23"	8810	54945	100	584	610	255	41	392	392	419	224	53	46	17	0	12838	13847	6474	46	1498	1498	1647	984	59	100	98	0	0.000	0.000	0.000	0.000	0.000	0.000	0.000	0.000	0.000	0.000	0.000	0.000	0.000	0.000	0.017	0.018	0.020	0.018	2.753	0.015	0.160	316	2384	100	192	11340	11532	218	12349	12567	Error	Error	-5.884	192	11340	218	12349	192626	4375575	0.853	12.398	0	0	0
1	15	4	"A23"	"A23"	9105	54945	100	615	640	286	44	391	391	428	247	57	47	17	0	16705	16239	6298	38	1532	1532	1836	1686	91	100	95	0	0.000	0.000	0.000	0.000	0.000	0.000	0.000	0.000	0.000	0.000	0.000	0.000	0.000	0.000	0.015	0.017	0.020	0.016	3.168	0.015	0.122	316	2384	100	224	15173	15397	249	14707	14956	Error	Error	-6.082	224	15173	249	14707	202137	5131461	0.858	8.543	0	0	0
1	16	4	"A24"	"A24"	9400	54940	100	545	559	228	40	399	399	512	1998	390	0	0	0	7213	8104	4123	50	1516	1516	1702	2352	138	85	65	0	0.000	0.000	0.000	0.000	0.000	0.000	0.000	0.000	0.000	0.000	0.000	0.000	0.000	0.000	0.026	0.024	0.034	0.036	3.258	0.440	0.383	316	2384	100	146	5697	5843	160	6588	6748	Error	Error	-5.286	146	5697	160	6588	176488	2560750	0.024	2.722	0	0	0
1	17	4	"A24"	"A24"	9710	54940	100	545	568	253	44	396	396	427	258	60	34	8	0	9089	9930	4194	42	1537	1537	1650	785	47	100	98	0	0.000	0.000	0.000	0.000	0.000	0.000	0.000	0.000	0.000	0.000	0.000	0.000	0.000	0.000	0.020	0.020	0.028	0.024	3.315	0.018	0.109	316	2384	100	149	7552	7701	172	8393	8565	Error	Error	-5.663	149	7552	172	8393	179638	3137748	0.547	10.548	0	0	0
1	18	4	"A24"	"A24"	10010	54935	100	503	537	252	46	394	394	423	205	48	35	12	0	7150	7615	3054	40	1547	1547	1595	495	31	100	99	0	0.000	0.000	0.000	0.000	0.000	0.000	0.000	0.000	0.000	0.000	0.000	0.000	0.000	0.000	0.019	0.024	0.035	0.032	2.961	0.019	0.068	316	2384	100	109	5603	5712	143	6068	6211	Error	Error	-5.684	109	5603	143	6068	169731	2406490	0.556	12.162	0	0	0
1	1	5	"A25"	"A25"	4905	55265	100	604	629	287	45	481	481	511	243	47	34	12	0	7422	8682	6367	73	1733	1733	1834	840	45	70	65	0	0.000	0.000	0.000	0.000	0.000	0.000	0.000	0.000	0.000	0.000	0.000	0.000	0.000	0.000	0.022	0.021	0.039	0.053	5.704	0.017	0.089	316	2384	100	123	5689	5812	148	6949	7097	Error	Error	-5.531	123	5689	148	6949	198724	2743618	0.486	8.152	0	0	0
1	2	5	"A25"	"A25"	5210	55265	100	783	821	360	43	494	494	538	287	53	50	25	0	11001	10827	5522	51	1718	1718	1806	716	39	91	88	0	0.000	0.000	0.000	0.000	0.000	0.000	0.000	0.000	0.000	0.000	0.000	0.000	0.000	0.000	0.031	0.036	0.040	0.037	3.226	0.032	0.193	316	2384	100	289	9283	9572	327	9109	9436	Error	Error	-5.005	289	9283	327	9109	259517	3421415	0.986	12.599	0	0	0
1	3	5	"A25"	"A25"	5500	55260	100	608	648	278	42	468	468	504	319	63	28	6	0	11747	11640	6218	53	1724	1724	2285	2512	109	85	69	0	0.000	0.000	0.000	0.000	0.000	0.000	0.000	0.000	0.000	0.000	0.000	0.000	0.000	0.000	0.014	0.018	0.028	0.025	3.517	0.016	0.123	316	2384	100	140	10023	10163	180	9916	10096	Error	Error	-6.162	140	10023	180	9916	204891	3678325	0.451	3.724	0	0	0
1	4	5	"A26"	"A26"	5805	55265	100	572	613	273	44	445	445	482	364	75	23	2	0	11519	11424	6352	55	1639	1639	1720	713	41	89	83	0	0.000	0.000	0.000	0.000	0.000	0.000	0.000	0.000	0.000	0.000	0.000	0.000	0.000	0.000	0.013	0.017	0.024	0.027	3.722	0.015	0.110	316	2384	100	127	9880	10007	168	9785	9953	Error	Error	-6.282	127	9880	168	9785	193705	3609831	0.360	13.610	0	0	0
1	5	5	"A26"	"A26"	6105	55270	100	669	698	288	41	451	451	477	241	50	46	18	0	14976	14583	4886	33	1668	1668	2040	1982	97	100	98	0	0.000	0.000	0.000	0.000	0.000	0.000	0.000	0.000	0.000	0.000	0.000	0.000	0.000	0.000	0.016	0.019	0.022	0.019	2.641	0.017	0.163	316	2384	100	218	13308	13526	247	12915	13162	Error	Error	-5.932	218	13308	247	12915	220524	4608186	0.917	6.328	0	0	0
1	6	5	"A26"	"A26"	6420	55265	100	607	623	280	44	430	430	480	462	96	15	1	0	12878	13266	4666	35	1628	1628	2002	2051	102	100	97	0	0.000	0.000	0.000	0.000	0.000	0.000	0.000	0.000	0.000	0.000	0.000	0.000	0.000	0.000	0.016	0.017	0.022	0.018	3.185	0.025	0.069	316	2384	100	177	11250	11427	193	11638	11831	Error	Error	-5.990	177	11250	193	11638	196930	4192145	0.310	5.492	0	0	0
1	7	5	"A27"	"A27"	6705	55260	100	641	678	308	45	448	448	480	238	49	40	18	0	11659	11469	7155	62	1603	1603	1650	537	32	89	83	0	0.000	0.000	0.000	0.000	0.000	0.000	0.000	0.000	0.000	0.000	0.000	0.000	0.000	0.000	0.019	0.023	0.029	0.031	4.937	0.019	0.164	316	2384	100	193	10056	10249	230	9866	10096	Error	Error	-5.703	193	10056	230	9866	214304	3624124	0.832	18.285	0	0	0
1	8	5	"A27"	"A27"	7015	55260	100	666	693	281	40	446	446	485	311	64	36	10	0	14996	14250	6286	44	1626	1626	1740	878	50	100	99	0	0.000	0.000	0.000	0.000	0.000	0.000	0.000	0.000	0.000	0.000	0.000	0.000	0.000	0.000	0.016	0.020	0.024	0.020	3.121	0.018	0.171	316	2384	100	220	13370	13590	247	12624	12871	Error	Error	-5.925	220	13370	247	12624	219025	4502858	0.669	14.248	0	0	0
1	9	5	"A27"	"A27"	7315	55260	100	640	663	295	44	419	419	456	237	51	46	14	0	13649	13202	5000	37	1614	1614	1740	880	50	97	95	0	0.000	0.000	0.000	0.000	0.000	0.000	0.000	0.000	0.000	0.000	0.000	0.000	0.000	0.000	0.018	0.021	0.024	0.022	2.597	0.019	0.175	316	2384	100	221	12035	12256	244	11588	11832	Error	Error	-5.767	221	12035	244	11588	209418	4171908	0.873	13.025	0	0	0
1	10	5	"A28"	"A28"	7605	55255	100	717	773	421	54	426	426	453	260	57	55	26	0	19411	17829	8305	46	1612	1612	1742	1208	69	93	85	0	0.000	0.000	0.000	0.000	0.000	0.000	0.000	0.000	0.000	0.000	0.000	0.000	0.000	0.000	0.016	0.021	0.023	0.021	3.126	0.019	0.188	316	2384	100	291	17799	18090	347	16217	16564	Error	Error	-5.935	291	17799	347	16217	244116	5634075	1.231	13.317	0	0	0
1	11	5	"A28"	"A28"	7920	55260	100	744	774	303	39	438	438	479	339	70	46	12	0	23531	22185	6772	30	1670	1670	2291	3016	131	99	94	0	0.000	0.000	0.000	0.000	0.000	0.000	0.000	0.000	0.000	0.000	0.000	0.000	0.000	0.000	0.014	0.016	0.018	0.014	2.756	0.016	0.186	316	2384	100	306	21861	22167	336	20515	20851	Error	Error	-6.159	306	21861	336	20515	244648	7010390	0.870	6.596	0	0	0
1	12	5	"A28"	"A28"	8210	55255	100	758	784	317	40	417	417	453	234	51	64	31	0	22087	20697	6626	32	1621	1621	1956	2294	117	99	98	0	0.000	0.000	0.000	0.000	0.000	0.000	0.000	0.000	0.000	0.000	0.000	0.000	0.000	0.000	0.017	0.019	0.019	0.017	2.639	0.017	0.283	316	2384	100	341	20466	20807	367	19076	19443	Error	Error	-5.907	341	20466	367	19076	247772	6540338	1.415	8.170	0	0	0
1	13	5	"A29"	"A29"	8505	55250	100	577	599	262	43	408	408	438	222	50	40	18	0	12575	11346	6529	57	1571	1571	1662	794	47	82	76	0	0.000	0.000	0.000	0.000	0.000	0.000	0.000	0.000	0.000	0.000	0.000	0.000	0.000	0.000	0.015	0.020	0.029	0.030	4.631	0.017	0.149	316	2384	100	169	11004	11173	191	9775	9966	Error	Error	-6.025	169	11004	191	9775	189219	3585394	0.725	12.196	0	0	0
1	14	5	"A29"	"A29"	8800	55250	100	618	692	494	71	402	402	443	226	51	47	24	0	14548	13479	5354	39	1615	1615	1937	1980	102	93	89	0	0.000	0.000	0.000	0.000	0.000	0.000	0.000	0.000	0.000	0.000	0.000	0.000	0.000	0.000	0.017	0.024	0.025	0.023	4.014	0.018	0.104	316	2384	100	216	12933	13149	290	11864	12154	Error	Error	-5.904	216	12933	290	11864	218608	4259485	1.102	5.829	0	0	0
1	15	5	"A29"	"A29"	9115	55250	100	648	684	299	43	428	428	474	662	139	9	0	0	15468	14893	5056	33	1649	1649	1814	1656	91	100	98	0	0.000	0.000	0.000	0.000	0.000	0.000	0.000	0.000	0.000	0.000	0.000	0.000	0.000	0.000	0.016	0.019	0.022	0.018	2.691	0.016	0.050	316	2384	100	220	13819	14039	256	13244	13500	Error	Error	-5.973	220	13819	256	13244	216201	4706151	0.317	7.898	0	0	0
1	16	5	"A30"	"A30"	9405	55245	100	563	589	267	45	429	429	451	214	47	39	14	0	9965	9945	5368	53	1638	1638	1693	496	29	94	90	0	0.000	0.000	0.000	0.000	0.000	0.000	0.000	0.000	0.000	0.000	0.000	0.000	0.000	0.000	0.016	0.019	0.031	0.031	3.486	0.017	0.096	316	2384	100	134	8327	8461	160	8307	8467	Error	Error	-5.957	134	8327	160	8307	186227	3142720	0.645	16.637	0	0	0
1	17	5	"A30"	"A30"	9710	55245	100	658	687	313	45	433	433	461	238	51	48	21	0	15098	13727	6426	46	1669	1669	1874	1429	76	97	85	0	0.000	0.000	0.000	0.000	0.000	0.000	0.000	0.000	0.000	0.000	0.000	0.000	0.000	0.000	0.017	0.021	0.024	0.023	2.995	0.019	0.202	316	2384	100	225	13429	13654	254	12058	12312	Error	Error	-5.899	225	13429	254	12058	216993	4337875	0.950	8.295	0	0	0
1	18	5	"A30"	"A30"	10005	55245	100	639	666	291	43	415	415	442	212	47	51	24	0	13203	12618	6185	49	1680	1680	1777	857	48	99	91	0	0.000	0.000	0.000	0.000	0.000	0.000	0.000	0.000	0.000	0.000	0.000	0.000	0.000	0.000	0.019	0.023	0.027	0.025	2.890	0.020	0.215	316	2384	100	224	11523	11747	251	10938	11189	Error	Error	-5.685	224	11523	251	10938	210568	3987261	1.057	12.650	0	0	0
1	1	6	"A31"	"A31"	4900	55565	100	552	742	1320	177	423	423	465	250	53	36	19	0	4576	9346	8590	91	1510	1510	1817	1632	89	56	49	0	0.000	0.000	0.000	0.000	0.000	0.000	0.000	0.000	0.000	0.000	0.000	0.000	0.000	0.000	0.042	0.041	0.042	0.069	6.662	0.037	0.095	316	2384	100	129	3066	3195	319	7836	8155	Error	Error	-4.571	129	3066	319	7836	234565	2953471	1.108	4.613	0	0	0
1	2	6	"A31"	"A31"	5210	55560	100	545	588	281	47	420	420	453	241	53	34	12	0	10820	10969	6469	58	1468	1468	1659	1358	81	86	76	0	0.000	0.000	0.000	0.000	0.000	0.000	0.000	0.000	0.000	0.000	0.000	0.000	0.000	0.000	0.013	0.018	0.027	0.027	5.518	0.016	0.125	316	2384	100	125	9352	9477	168	9501	9669	Error	Error	-6.225	125	9352	168	9501	185656	3466172	0.560	6.856	0	0	0
1	3	6	"A31"	"A31"	5500	55560	100	598	608	274	45	419	419	449	231	51	42	14	0	11198	11355	7235	63	1480	1480	1983	2443	123	77	65	0	0.000	0.000	0.000	0.000	0.000	0.000	0.000	0.000	0.000	0.000	0.000	0.000	0.000	0.000	0.018	0.019	0.026	0.029	4.478	0.016	0.148	316	2384	100	179	9718	9897	189	9875	10064	Error	Error	-5.763	179	9718	189	9875	192007	3588295	0.688	3.836	0	0	0
1	4	6	"A32"	"A32"	5810	55565	100	533	565	294	52	402	402	428	216	50	37	13	0	9645	9960	6189	62	1400	1400	1457	563	38	88	83	0	0.000	0.000	0.000	0.000	0.000	0.000	0.000	0.000	0.000	0.000	0.000	0.000	0.000	0.000	0.016	0.019	0.027	0.028	4.889	0.033	0.159	316	2384	100	131	8245	8376	163	8560	8723	Error	Error	-5.976	131	8245	163	8560	178518	3147494	0.634	15.103	0	0	0
1	5	6	"A32"	"A32"	6120	55570	100	543	566	253	44	390	390	423	230	54	39	13	0	16871	15387	5987	38	1439	1439	1756	1650	93	99	93	0	0.000	0.000	0.000	0.000	0.000	0.000	0.000	0.000	0.000	0.000	0.000	0.000	0.000	0.000	0.010	0.013	0.020	0.015	3.248	0.012	0.124	316	2384	100	153	15432	15585	176	13948	14124	Error	Error	-6.656	153	15432	176	13948	178808	4862259	0.622	8.261	0	0	0
1	6	6	"A32"	"A32"	6425	55565	100	499	545	248	45	384	384	413	219	53	36	13	0	12959	12974	5341	41	1418	1418	1665	1588	95	100	95	0	0.000	0.000	0.000	0.000	0.000	0.000	0.000	0.000	0.000	0.000	0.000	0.000	0.000	0.000	0.010	0.014	0.018	0.017	2.876	0.012	0.093	316	2384	100	115	11541	11656	161	11556	11717	Error	Error	-6.649	115	11541	161	11556	172217	4099814	0.603	7.122	0	0	0
1	7	6	"A33"	"A33"	6710	55560	100	461	492	239	48	375	375	405	211	52	32	10	0	4988	7377	6047	81	1349	1349	1475	976	66	74	63	0	0.000	0.000	0.000	0.000	0.000	0.000	0.000	0.000	0.000	0.000	0.000	0.000	0.000	0.000	0.024	0.019	0.035	0.048	5.965	0.018	0.132	316	2384	100	86	3639	3725	117	6028	6145	Error	Error	-5.403	86	3639	117	6028	155431	2331171	0.412	6.047	0	0	0
1	8	6	"A33"	"A33"	7010	55560	100	475	515	257	49	372	372	400	210	52	37	14	0	8952	10216	6685	65	1350	1350	1519	914	60	92	79	0	0.000	0.000	0.000	0.000	0.000	0.000	0.000	0.000	0.000	0.000	0.000	0.000	0.000	0.000	0.014	0.016	0.026	0.025	3.708	0.014	0.112	316	2384	100	103	7602	7705	143	8866	9009	Error	Error	-6.206	103	7602	143	8866	162583	3228231	0.548	9.515	0	0	0
1	9	6	"A33"	"A33"	7325	55560	100	489	538	280	52	375	375	408	212	51	35	16	0	10665	11784	6560	55	1357	1357	1438	540	37	100	98	0	0.000	0.000	0.000	0.000	0.000	0.000	0.000	0.000	0.000	0.000	0.000	0.000	0.000	0.000	0.012	0.016	0.023	0.021	3.212	0.017	0.113	316	2384	100	114	9308	9422	163	10427	10590	Error	Error	-6.351	114	9308	163	10427	169918	3723896	0.613	19.159	0	0	0
1	10	6	"A34"	"A34"	7615	55555	100	479	499	243	48	372	372	403	211	52	32	10	0	5888	7250	5026	69	1361	1361	1423	518	36	91	87	0	0.000	0.000	0.000	0.000	0.000	0.000	0.000	0.000	0.000	0.000	0.000	0.000	0.000	0.000	0.024	0.022	0.035	0.037	3.917	0.016	0.068	316	2384	100	107	4527	4634	127	5889	6016	Error	Error	-5.403	107	4527	127	5889	157702	2290868	0.455	11.249	0	0	0
1	11	6	"A34"	"A34"	7915	55550	100	502	535	261	48	382	382	409	208	50	36	15	0	9943	11160	6036	54	1401	1401	1732	1568	90	97	86	0	0.000	0.000	0.000	0.000	0.000	0.000	0.000	0.000	0.000	0.000	0.000	0.000	0.000	0.000	0.014	0.016	0.022	0.021	3.198	0.015	0.120	316	2384	100	120	8542	8662	153	9759	9912	Error	Error	-6.153	120	8542	153	9759	169192	3526681	0.606	6.013	0	0	0
1	12	6	"A34"	"A34"	8215	55550	100	482	513	235	45	374	374	399	207	51	33	12	0	10021	10528	5276	50	1387	1387	1694	1497	88	95	84	0	0.000	0.000	0.000	0.000	0.000	0.000	0.000	0.000	0.000	0.000	0.000	0.000	0.000	0.000	0.013	0.015	0.024	0.021	2.903	0.014	0.090	316	2384	100	108	8634	8742	139	9141	9280	Error	Error	-6.321	108	8634	139	9141	162214	3326817	0.551	5.901	0	0	0
1	13	6	"A35"	"A35"	8510	55545	100	427	458	219	47	356	356	393	233	59	22	7	0	9609	9350	4948	52	1374	1374	1496	868	58	83	81	0	0.000	0.000	0.000	0.000	0.000	0.000	0.000	0.000	0.000	0.000	0.000	0.000	0.000	0.000	0.009	0.013	0.022	0.024	4.945	0.011	0.049	316	2384	100	71	8235	8306	102	7976	8078	Error	Error	-6.858	71	8235	102	7976	144787	2954731	0.279	9.048	0	0	0
1	14	6	"A35"	"A35"	8815	55545	100	510	540	235	43	363	363	390	200	51	41	16	0	13039	12354	3819	30	1395	1395	1582	1043	65	100	99	0	0.000	0.000	0.000	0.000	0.000	0.000	0.000	0.000	0.000	0.000	0.000	0.000	0.000	0.000	0.013	0.016	0.021	0.016	3.023	0.013	0.092	316	2384	100	147	11644	11791	177	10959	11136	Error	Error	-6.308	147	11644	177	10959	170715	3903911	0.750	10.328	0	0	0
1	15	6	"A35"	"A35"	9105	55550	100	507	540	235	43	376	376	410	221	53	34	12	0	13027	12520	3784	30	1465	1465	2006	2449	122	97	93	0	0.000	0.000	0.000	0.000	0.000	0.000	0.000	0.000	0.000	0.000	0.000	0.000	0.000	0.000	0.011	0.015	0.019	0.016	3.295	0.013	0.096	316	2384	100	131	11562	11693	164	11055	11219	Error	Error	-6.464	131	11562	164	11055	170746	3956427	0.588	4.293	0	0	0
1	16	6	"A36"	"A36"	9410	55540	100	449	480	238	49	370	370	399	208	52	30	10	0	9251	8863	5479	61	1431	1431	1502	667	44	81	75	0	0.000	0.000	0.000	0.000	0.000	0.000	0.000	0.000	0.000	0.000	0.000	0.000	0.000	0.000	0.010	0.015	0.028	0.032	5.427	0.014	0.075	316	2384	100	79	7820	7899	110	7432	7542	Error	Error	-6.629	79	7820	110	7432	151550	2800743	0.389	11.036	0	0	0
1	17	6	"A36"	"A36"	9715	55540	100	503	532	232	43	370	370	406	214	52	39	13	0	11997	11632	3983	34	1439	1439	1637	1106	67	100	98	0	0.000	0.000	0.000	0.000	0.000	0.000	0.000	0.000	0.000	0.000	0.000	0.000	0.000	0.000	0.013	0.016	0.022	0.018	3.131	0.013	0.080	316	2384	100	133	10558	10691	162	10193	10355	Error	Error	-6.311	133	10558	162	10193	168093	3675554	0.589	9.037	0	0	0
1	18	6	"A36"	"A36"	10010	55540	100	515	519	221	42	366	366	400	206	51	37	12	0	11479	10794	4371	40	1424	1424	1609	1176	73	98	92	0	0.000	0.000	0.000	0.000	0.000	0.000	0.000	0.000	0.000	0.000	0.000	0.000	0.000	0.000	0.015	0.016	0.025	0.023	2.566	0.012	0.070	316	2384	100	149	10055	10204	153	9370	9523	Error	Error	-6.076	149	10055	153	9370	163922	3410751	0.578	7.810	0	0	0
1	1	7	"A37"	"A37"	4905	55880	100	631	682	319	46	478	478	559	1460	261	0	0	0	7387	7066	4354	61	1756	1756	2030	2216	109	63	58	0	0.000	0.000	0.000	0.000	0.000	0.000	0.000	0.000	0.000	0.000	0.000	0.000	0.000	0.000	0.027	0.038	0.054	0.060	5.348	0.028	0.101	316	2384	100	153	5631	5784	204	5310	5514	Error	Error	-5.202	153	5631	204	5310	215515	2232722	0.084	2.273	0	0	0
1	2	7	"A37"	"A37"	5215	55870	100	719	730	288	39	480	480	515	254	49	47	18	0	13646	13169	4613	35	1739	1739	1994	1473	73	95	93	0	0.000	0.000	0.000	0.000	0.000	0.000	0.000	0.000	0.000	0.000	0.000	0.000	0.000	0.000	0.020	0.022	0.027	0.023	3.100	0.020	0.169	316	2384	100	239	11907	12146	250	11430	11680	Error	Error	-5.639	239	11907	250	11430	230734	4161465	0.846	7.587	0	0	0
1	3	7	"A37"	"A37"	5515	55870	100	675	722	313	43	468	468	494	241	48	45	20	0	14559	14481	5039	34	1751	1751	2184	2284	104	100	95	0	0.000	0.000	0.000	0.000	0.000	0.000	0.000	0.000	0.000	0.000	0.000	0.000	0.000	0.000	0.016	0.020	0.022	0.019	2.709	0.018	0.126	316	2384	100	207	12808	13015	254	12730	12984	Error	Error	-5.951	207	12808	254	12730	228010	4575850	0.946	5.384	0	0	0
1	4	7	"A38"	"A38"	5815	55865	100	585	631	291	46	441	441	474	234	49	40	17	0	14651	13117	7259	55	1650	1650	1744	773	44	84	78	0	0.000	0.000	0.000	0.000	0.000	0.000	0.000	0.000	0.000	0.000	0.000	0.000	0.000	0.000	0.011	0.017	0.021	0.021	4.694	0.015	0.133	316	2384	100	144	13001	13145	190	11467	11657	Error	Error	-6.496	144	13001	190	11467	199251	4144979	0.671	14.713	0	0	0
1	5	7	"A38"	"A38"	6120	55865	100	634	679	287	42	443	443	470	235	50	44	19	0	18864	18069	5524	30	1657	1657	2031	2124	104	98	97	0	0.000	0.000	0.000	0.000	0.000	0.000	0.000	0.000	0.000	0.000	0.000	0.000	0.000	0.000	0.011	0.014	0.016	0.014	3.017	0.013	0.150	316	2384	100	191	17207	17398	236	16412	16648	Error	Error	-6.493	191	17207	236	16412	214525	5709872	0.889	7.551	0	0	0
1	6	7	"A38"	"A38"	6420	55865	100	653	695	277	39	428	428	463	232	50	48	23	0	18105	17319	4422	25	1611	1611	1751	966	55	100	99	0	0.000	0.000	0.000	0.000	0.000	0.000	0.000	0.000	0.000	0.000	0.000	0.000	0.000	0.000	0.014	0.017	0.020	0.016	2.799	0.015	0.152	316	2384	100	225	16494	16719	267	15708	15975	Error	Error	-6.196	225	16494	267	15708	219578	5472899	1.000	16.116	0	0	0
1	7	7	"A39"	"A39"	6705	55860	100	529	572	273	47	430	430	457	227	49	32	13	0	6815	8482	6493	76	1587	1587	1782	1272	71	78	65	0	0.000	0.000	0.000	0.000	0.000	0.000	0.000	0.000	0.000	0.000	0.000	0.000	0.000	0.000	0.019	0.021	0.034	0.038	4.930	0.018	0.121	316	2384	100	99	5228	5327	142	6895	7037	Error	Error	-5.723	99	5228	142	6895	180889	2680431	0.507	5.267	0	0	0
1	8	7	"A39"	"A39"	7015	55860	100	586	607	267	43	433	433	519	786	151	2	0	0	11447	11985	6120	51	1609	1609	1910	2198	115	88	80	0	0.000	0.000	0.000	0.000	0.000	0.000	0.000	0.000	0.000	0.000	0.000	0.000	0.000	0.000	0.016	0.017	0.022	0.021	3.076	0.073	0.185	316	2384	100	153	9838	9991	174	10376	10550	Error	Error	-6.007	153	9838	174	10376	191823	3787296	0.112	4.584	0	0	0
1	9	7	"A39"	"A39"	7315	55860	100	609	646	291	45	437	437	477	282	59	37	10	0	13062	14050	7512	53	1624	1624	1886	1420	75	93	86	0	0.000	0.000	0.000	0.000	0.000	0.000	0.000	0.000	0.000	0.000	0.000	0.000	0.000	0.000	0.015	0.017	0.021	0.021	3.263	0.014	0.135	316	2384	100	172	11438	11610	209	12426	12635	Error	Error	-6.055	172	11438	209	12426	204174	4439909	0.599	8.566	0	0	0
1	10	7	"A40"	"A40"	7615	55865	100	596	632	289	45	418	418	466	366	78	27	4	0	14232	12763	7044	55	1597	1597	1667	766	45	89	83	0	0.000	0.000	0.000	0.000	0.000	0.000	0.000	0.000	0.000	0.000	0.000	0.000	0.000	0.000	0.014	0.019	0.025	0.024	4.818	0.014	0.009	316	2384	100	178	12635	12813	214	11166	11380	Error	Error	-6.149	178	12635	214	11166	199864	4032960	0.454	14.486	0	0	0
1	11	7	"A40"	"A40"	7930	55865	100	629	672	309	45	415	415	455	278	61	41	16	0	19043	17136	6783	39	1638	1638	1956	2009	102	100	97	0	0.000	0.000	0.000	0.000	0.000	0.000	0.000	0.000	0.000	0.000	0.000	0.000	0.000	0.000	0.012	0.017	0.018	0.016	2.702	0.015	0.205	316	2384	100	214	17405	17619	257	15498	15755	Error	Error	-6.346	214	17405	257	15498	212313	5415107	0.781	7.556	0	0	0
1	12	7	"A40"	"A40"	8230	55860	100	625	663	289	43	423	423	446	222	49	48	20	0	16149	15289	7120	46	1619	1619	1826	1442	78	97	92	0	0.000	0.000	0.000	0.000	0.000	0.000	0.000	0.000	0.000	0.000	0.000	0.000	0.000	0.000	0.014	0.018	0.021	0.020	2.735	0.015	0.196	316	2384	100	202	14530	14732	240	13670	13910	Error	Error	-6.169	202	14530	240	13670	209382	4831269	0.977	9.336	0	0	0
1	13	7	"A41"	"A41"	8510	55850	100	584	610	268	43	418	418	450	231	51	41	16	0	14811	12672	6498	51	1635	1635	1839	1216	66	82	80	0	0.000	0.000	0.000	0.000	0.000	0.000	0.000	0.000	0.000	0.000	0.000	0.000	0.000	0.000	0.013	0.017	0.023	0.023	4.468	0.015	0.127	316	2384	100	166	13176	13342	192	11037	11229	Error	Error	-6.311	166	13176	192	11037	192859	4004215	0.693	8.909	0	0	0
1	14	7	"A41"	"A41"	8815	55855	100	648	695	303	43	419	419	453	307	67	38	12	0	17105	17030	4567	26	1628	1628	1726	787	45	100	100	0	0.000	0.000	0.000	0.000	0.000	0.000	0.000	0.000	0.000	0.000	0.000	0.000	0.000	0.000	0.015	0.018	0.019	0.017	2.813	0.015	0.075	316	2384	100	229	15477	15706	276	15402	15678	Error	Error	-6.079	229	15477	276	15402	219705	5381484	0.788	19.446	0	0	0
1	15	7	"A41"	"A41"	9120	55850	100	659	683	276	40	423	423	454	235	51	50	22	0	18878	18337	5442	29	1659	1659	1913	1646	86	99	99	0	0.000	0.000	0.000	0.000	0.000	0.000	0.000	0.000	0.000	0.000	0.000	0.000	0.000	0.000	0.014	0.016	0.018	0.015	2.872	0.014	0.177	316	2384	100	236	17219	17455	260	16678	16938	Error	Error	-6.189	236	17219	260	16678	215678	5794624	0.974	9.978	0	0	0
1	16	7	"A42"	"A42"	9415	55845	100	452	498	239	47	403	403	435	221	50	26	9	0	5837	5466	2432	44	1567	1567	1608	423	26	89	83	0	0.000	0.000	0.000	0.000	0.000	0.000	0.000	0.000	0.000	0.000	0.000	0.000	0.000	0.000	0.011	0.024	0.056	0.058	4.973	0.016	0.024	316	2384	100	49	4270	4319	95	3899	3994	Error	Error	-6.445	49	4270	95	3899	157341	1727148	0.285	9.121	0	0	0
1	17	7	"A42"	"A42"	9720	55850	100	551	580	248	42	422	422	450	227	50	33	12	0	11725	11654	5705	48	1632	1632	1775	933	52	97	87	0	0.000	0.000	0.000	0.000	0.000	0.000	0.000	0.000	0.000	0.000	0.000	0.000	0.000	0.000	0.013	0.016	0.022	0.019	3.483	0.016	0.113	316	2384	100	129	10093	10222	158	10022	10180	Error	Error	-6.290	129	10093	158	10022	183238	3682699	0.573	10.588	0	0	0
1	18	7	"A42"	"A42"	10005	55855	100	476	501	224	44	408	408	438	224	51	22	8	0	5862	5800	3116	53	1588	1588	1773	1080	60	76	69	0	0.000	0.000	0.000	0.000	0.000	0.000	0.000	0.000	0.000	0.000	0.000	0.000	0.000	0.000	0.016	0.022	0.048	0.049	4.951	0.021	0.059	316	2384	100	68	4274	4342	93	4212	4305	Error	Error	-5.974	68	4274	93	4212	158256	1832866	0.281	3.729	0	0	0
1	1	8	"A43"	"A43"	4910	56170	100	606	614	272	44	432	432	467	236	50	40	11	0	11113	10033	6077	60	1521	1521	1691	1143	67	77	73	0	0.000	0.000	0.000	0.000	0.000	0.000	0.000	0.000	0.000	0.000	0.000	0.000	0.000	0.000	0.018	0.021	0.034	0.039	5.076	0.016	0.105	316	2384	100	174	9592	9766	182	8512	8694	Error	Error	-5.785	174	9592	182	8512	194082	3170282	0.623	7.298	0	0	0
1	2	8	"A43"	"A43"	5210	56175	100	643	675	288	42	434	434	472	241	51	45	20	0	16831	15260	6615	43	1531	1531	1978	2348	118	88	85	0	0.000	0.000	0.000	0.000	0.000	0.000	0.000	0.000	0.000	0.000	0.000	0.000	0.000	0.000	0.014	0.018	0.021	0.019	3.370	0.015	0.162	316	2384	100	209	15300	15509	241	13729	13970	Error	Error	-6.194	209	15300	241	13729	213454	4822244	0.842	5.657	0	0	0
1	3	8	"A43"	"A43"	5505	56170	100	544	582	263	45	426	426	459	228	49	33	15	0	15446	13839	7326	52	1509	1509	2270	3047	134	79	74	0	0.000	0.000	0.000	0.000	0.000	0.000	0.000	0.000	0.000	0.000	0.000	0.000	0.000	0.000	0.008	0.013	0.017	0.018	4.080	0.013	0.137	316	2384	100	118	13937	14055	156	12330	12486	Error	Error	-6.884	118	13937	156	12330	183947	4373146	0.539	3.797	0	0	0
1	4	8	"A44"	"A44"	5820	56160	100	495	521	251	48	405	405	443	259	58	20	7	0	10327	9264	5713	61	1449	1449	1620	1191	73	73	68	0	0.000	0.000	0.000	0.000	0.000	0.000	0.000	0.000	0.000	0.000	0.000	0.000	0.000	0.000	0.010	0.015	0.025	0.030	5.566	0.016	0.107	316	2384	100	90	8878	8968	116	7815	7931	Error	Error	-6.624	90	8878	116	7815	164573	2927578	0.301	6.418	0	0	0
1	5	8	"A44"	"A44"	6120	56155	100	510	514	246	47	408	408	436	234	53	26	6	0	9200	9126	2747	30	1441	1441	1799	1547	85	98	92	0	0.000	0.000	0.000	0.000	0.000	0.000	0.000	0.000	0.000	0.000	0.000	0.000	0.000	0.000	0.013	0.014	0.025	0.024	3.242	0.012	0.046	316	2384	100	102	7759	7861	106	7685	7791	Error	Error	-6.249	102	7759	106	7685	162320	2883696	0.333	4.736	0	0	0
1	6	8	"A44"	"A44"	6420	56155	100	472	499	223	44	397	397	437	428	97	8	0	0	12446	11278	4625	41	1423	1423	1744	1777	101	96	86	0	0.000	0.000	0.000	0.000	0.000	0.000	0.000	0.000	0.000	0.000	0.000	0.000	0.000	0.000	0.007	0.010	0.019	0.016	3.328	0.010	0.034	316	2384	100	75	11023	11098	102	9855	9957	Error	Error	-7.199	75	11023	102	9855	157712	3563925	0.145	5.365	0	0	0
1	7	8	"A45"	"A45"	6710	56155	100	416	464	227	48	390	390	420	267	63	18	5	0	4994	6531	4896	74	1368	1368	1606	1300	80	67	55	0	0.000	0.000	0.000	0.000	0.000	0.000	0.000	0.000	0.000	0.000	0.000	0.000	0.000	0.000	0.007	0.014	0.045	0.047	5.832	0.017	0.067	316	2384	100	26	3626	3652	74	5163	5237	Error	Error	-7.124	26	3626	74	5163	146567	2063713	0.165	3.788	0	0	0
1	8	8	"A45"	"A45"	7025	56155	100	495	534	256	47	406	406	482	1434	297	0	0	0	10422	10072	4384	43	1379	1379	1623	1459	89	96	82	0	0.000	0.000	0.000	0.000	0.000	0.000	0.000	0.000	0.000	0.000	0.000	0.000	0.000	0.000	0.010	0.015	0.024	0.020	3.467	0.014	0.075	316	2384	100	89	9043	9132	128	8693	8821	Error	Error	-6.667	89	9043	128	8693	168733	3182844	0.036	5.791	0	0	0
1	9	8	"A45"	"A45"	7320	56155	100	487	520	258	49	386	386	420	219	52	31	11	0	10281	9468	4021	42	1410	1410	1755	1762	100	87	78	0	0.000	0.000	0.000	0.000	0.000	0.000	0.000	0.000	0.000	0.000	0.000	0.000	0.000	0.000	0.011	0.017	0.025	0.024	3.197	0.016	0.089	316	2384	100	101	8871	8972	134	8058	8192	Error	Error	-6.457	101	8871	134	8058	164277	2991933	0.457	4.377	0	0	0
1	10	8	"A47"	"A47"	7615	56155	100	464	491	238	48	385	385	418	239	57	26	6	0	10739	9409	4929	52	1376	1376	1455	752	51	83	80	0	0.000	0.000	0.000	0.000	0.000	0.000	0.000	0.000	0.000	0.000	0.000	0.000	0.000	0.000	0.008	0.013	0.024	0.024	4.989	0.013	0.050	316	2384	100	79	9363	9442	106	8033	8139	Error	Error	-6.889	79	9363	106	8033	155072	2973381	0.305	10.577	0	0	0
1	11	8	"A47"	"A47"	7925	56155	100	491	518	249	48	378	378	408	210	51	34	12	0	12473	12580	3494	27	1400	1400	1621	1390	85	99	99	0	0.000	0.000	0.000	0.000	0.000	0.000	0.000	0.000	0.000	0.000	0.000	0.000	0.000	0.000	0.010	0.013	0.018	0.015	3.420	0.010	0.061	316	2384	100	113	11073	11186	140	11180	11320	Error	Error	-6.615	113	11073	140	11180	163658	3975238	0.524	7.884	0	0	0
1	12	8	"A47"	"A47"	8230	56155	100	499	520	228	43	384	384	418	348	83	16	1	0	12755	12323	3215	26	1366	1366	1447	667	46	100	100	0	0.000	0.000	0.000	0.000	0.000	0.000	0.000	0.000	0.000	0.000	0.000	0.000	0.000	0.000	0.010	0.012	0.017	0.014	3.107	0.011	0.069	316	2384	100	115	11389	11504	136	10957	11093	Error	Error	-6.630	115	11389	136	10957	164465	3894015	0.293	16.306	0	0	0
1	13	8	"A48"	"A48"	8525	56150	100	478	518	239	46	365	365	400	247	61	30	7	0	13356	11262	5463	48	1360	1360	1407	514	36	90	85	0	0.000	0.000	0.000	0.000	0.000	0.000	0.000	0.000	0.000	0.000	0.000	0.000	0.000	0.000	0.009	0.015	0.020	0.022	5.198	0.013	0.088	316	2384	100	113	11996	12109	153	9902	10055	Error	Error	-6.730	113	11996	153	9902	163679	3558878	0.478	19.173	0	0	0
1	14	8	"A48"	"A48"	8835	56150	100	523	552	244	44	380	380	439	529	120	8	0	0	17320	15562	6158	39	1375	1375	1525	1401	91	98	97	0	0.000	0.000	0.000	0.000	0.000	0.000	0.000	0.000	0.000	0.000	0.000	0.000	0.000	0.000	0.009	0.012	0.013	0.012	3.162	0.013	0.078	316	2384	100	143	15945	16088	172	14187	14359	Error	Error	-6.801	143	15945	172	14187	174286	4917556	0.214	10.019	0	0	0
1	15	8	"A48"	"A48"	9130	56150	100	537	575	265	46	373	373	400	207	51	42	20	0	18600	16792	5869	34	1407	1407	1541	984	63	100	100	0	0.000	0.000	0.000	0.000	0.000	0.000	0.000	0.000	0.000	0.000	0.000	0.000	0.000	0.000	0.010	0.013	0.016	0.014	3.103	0.012	0.138	316	2384	100	164	17193	17357	202	15385	15587	Error	Error	-6.712	164	17193	202	15385	181581	5306269	0.845	15.499	0	0	0
1	16	8	"A49"	"A49"	9415	56145	100	464	518	412	79	379	379	407	215	52	32	10	0	10889	9216	5712	61	1385	1385	1470	688	46	77	73	0	0.000	0.000	0.000	0.000	0.000	0.000	0.000	0.000	0.000	0.000	0.000	0.000	0.000	0.000	0.009	0.018	0.027	0.035	6.594	0.015	0.056	316	2384	100	85	9504	9589	139	7831	7970	Error	Error	-6.805	85	9504	139	7831	163564	2912385	0.516	11.259	0	0	0
1	17	8	"A49"	"A49"	9720	56140	100	498	515	239	46	383	383	403	206	51	33	11	0	11028	10565	4390	41	1426	1426	1591	1046	65	97	94	0	0.000	0.000	0.000	0.000	0.000	0.000	0.000	0.000	0.000	0.000	0.000	0.000	0.000	0.000	0.012	0.014	0.024	0.020	3.711	0.011	0.059	316	2384	100	115	9602	9717	132	9139	9271	Error	Error	-6.384	115	9602	132	9139	162724	3338568	0.544	8.579	0	0	0
1	18	8	"A49"	"A49"	10025	56140	100	486	498	226	45	375	375	405	210	51	35	9	0	10343	10720	4858	45	1412	1412	1496	708	47	99	98	0	0.000	0.000	0.000	0.000	0.000	0.000	0.000	0.000	0.000	0.000	0.000	0.000	0.000	0.000	0.012	0.013	0.021	0.018	2.982	0.012	0.075	316	2384	100	111	8931	9042	123	9308	9431	Error	Error	-6.330	111	8931	123	9308	157227	3387632	0.443	13.028	0	0	0
1	1	9	"A50"	"A50"	4915	56470	100	516	583	296	50	475	475	507	246	48	24	10	0	4001	5972	5056	84	1692	1692	1791	740	41	69	60	0	0.000	0.000	0.000	0.000	0.000	0.000	0.000	0.000	0.000	0.000	0.000	0.000	0.000	0.000	0.018	0.025	0.057	0.065	5.968	0.023	0.086	316	2384	100	41	2309	2350	108	4280	4388	Error	Error	-5.816	41	2309	108	4280	184229	1887118	0.309	5.650	0	0	0
1	2	9	"A50"	"A50"	5230	56465	100	612	680	436	64	455	455	489	235	48	40	18	0	8193	9498	5309	55	1655	1655	1697	412	24	98	97	0	0.000	0.000	0.000	0.000	0.000	0.000	0.000	0.000	0.000	0.000	0.000	0.000	0.000	0.000	0.024	0.029	0.034	0.033	3.609	0.024	0.107	316	2384	100	157	6538	6695	225	7843	8068	Error	Error	-5.380	157	6538	225	7843	215020	3001451	0.813	18.934	0	0	0
1	3	9	"A50"	"A50"	5530	56465	100	642	639	280	43	455	455	494	277	56	34	7	0	10948	11442	5854	51	1671	1671	1793	893	49	98	90	0	0.000	0.000	0.000	0.000	0.000	0.000	0.000	0.000	0.000	0.000	0.000	0.000	0.000	0.000	0.020	0.019	0.028	0.026	3.230	0.019	0.097	316	2384	100	187	9277	9464	184	9771	9955	Error	Error	-5.633	187	9277	184	9771	201781	3615748	0.523	10.805	0	0	0
1	4	9	"A51"	"A51"	5830	56460	100	590	619	272	43	446	446	482	241	50	39	12	0	9418	9519	4725	49	1629	1629	1686	479	28	93	89	0	0.000	0.000	0.000	0.000	0.000	0.000	0.000	0.000	0.000	0.000	0.000	0.000	0.000	0.000	0.018	0.022	0.031	0.033	3.519	0.017	0.076	316	2384	100	144	7789	7933	173	7890	8063	Error	Error	-5.757	144	7789	173	7890	195539	3008074	0.568	16.353	0	0	0
1	5	9	"A51"	"A51"	6130	56465	100	535	590	282	47	440	440	473	264	55	28	9	0	10724	11322	3943	34	1633	1633	1989	1869	93	100	98	0	0.000	0.000	0.000	0.000	0.000	0.000	0.000	0.000	0.000	0.000	0.000	0.000	0.000	0.000	0.010	0.015	0.022	0.019	3.139	0.014	0.080	316	2384	100	95	9091	9186	150	9689	9839	Error	Error	-6.580	95	9091	150	9689	186500	3577879	0.443	4.994	0	0	0
1	6	9	"A51"	"A51"	6420	56470	100	562	582	273	46	432	432	463	230	49	33	10	0	10446	10088	5268	52	1611	1611	1882	1509	80	83	81	0	0.000	0.000	0.000	0.000	0.000	0.000	0.000	0.000	0.000	0.000	0.000	0.000	0.000	0.000	0.015	0.018	0.026	0.030	4.912	0.016	0.101	316	2384	100	130	8835	8965	150	8477	8627	Error	Error	-6.087	130	8835	150	8477	183887	3187963	0.517	5.438	0	0	0
1	7	9	"A52"	"A52"	6725	56455	100	568	619	293	47	428	428	462	240	51	36	15	0	9116	7888	4020	50	1580	1580	1659	737	44	81	74	0	0.000	0.000	0.000	0.000	0.000	0.000	0.000	0.000	0.000	0.000	0.000	0.000	0.000	0.000	0.019	0.030	0.040	0.046	4.643	0.023	0.107	316	2384	100	140	7536	7676	191	6308	6499	Error	Error	-5.750	140	7536	191	6308	195575	2492676	0.654	8.452	0	0	0
1	8	9	"A52"	"A52"	7030	56455	100	609	644	299	46	450	450	479	231	48	38	16	0	9224	8930	3276	36	1606	1606	1762	1117	63	92	88	0	0.000	0.000	0.000	0.000	0.000	0.000	0.000	0.000	0.000	0.000	0.000	0.000	0.000	0.000	0.021	0.026	0.037	0.032	3.859	0.021	0.093	316	2384	100	159	7618	7777	194	7324	7518	Error	Error	-5.582	159	7618	194	7324	203470	2821772	0.714	6.417	0	0	0
1	9	9	"A52"	"A52"	7340	56460	100	600	621	246	39	440	440	469	239	50	38	12	0	9585	9989	2327	23	1592	1592	1798	1237	68	99	99	0	0.000	0.000	0.000	0.000	0.000	0.000	0.000	0.000	0.000	0.000	0.000	0.000	0.000	0.000	0.020	0.022	0.030	0.024	2.884	0.019	0.102	316	2384	100	160	7993	8153	181	8397	8578	Error	Error	-5.643	160	7993	181	8397	196096	3156666	0.636	6.622	0	0	0
1	10	9	"A53"	"A53"	7620	56495	100	509	545	272	49	425	425	455	229	50	31	12	0	3441	6229	4876	78	1578	1578	1988	1959	98	49	45	0	0.000	0.000	0.000	0.000	0.000	0.000	0.000	0.000	0.000	0.000	0.000	0.000	0.000	0.000	0.045	0.026	0.056	0.090	8.051	0.018	0.087	316	2384	100	84	1863	1947	120	4651	4771	Error	Error	-4.471	84	1863	120	4651	172352	1968277	0.393	2.165	0	0	0
1	11	9	"A53"	"A53"	7945	56455	100	580	599	265	44	417	417	450	250	55	33	11	0	13985	13363	3937	29	1578	1578	1914	1611	84	99	99	0	0.000	0.000	0.000	0.000	0.000	0.000	0.000	0.000	0.000	0.000	0.000	0.000	0.000	0.000	0.013	0.015	0.019	0.018	2.690	0.013	0.085	316	2384	100	163	12407	12570	182	11785	11967	Error	Error	-6.250	163	12407	182	11785	189160	4222583	0.596	7.107	0	0	0
1	12	9	"A53"	"A53"	8240	56455	100	631	641	250	39	405	405	437	247	56	47	15	0	13133	12714	3515	27	1605	1605	1678	655	39	100	98	0	0.000	0.000	0.000	0.000	0.000	0.000	0.000	0.000	0.000	0.000	0.000	0.000	0.000	0.000	0.020	0.021	0.027	0.021	2.904	0.019	0.157	316	2384	100	226	11528	11754	236	11109	11345	Error	Error	-5.673	226	11528	236	11109	202490	4017596	0.826	16.849	0	0	0
1	13	9	"A54"	"A54"	8530	56455	100	551	580	249	42	415	415	453	303	66	26	5	0	9618	9289	4131	44	1615	1615	1682	664	39	90	87	0	0.000	0.000	0.000	0.000	0.000	0.000	0.000	0.000	0.000	0.000	0.000	0.000	0.000	0.000	0.017	0.022	0.028	0.027	3.352	0.020	0.104	316	2384	100	136	8003	8139	165	7674	7839	Error	Error	-5.879	136	8003	165	7674	183338	2935462	0.419	11.456	0	0	0
1	14	9	"A54"	"A54"	8835	56460	100	567	593	253	42	412	412	444	220	49	38	12	0	10437	11334	3905	34	1596	1596	1757	1100	62	100	100	0	0.000	0.000	0.000	0.000	0.000	0.000	0.000	0.000	0.000	0.000	0.000	0.000	0.000	0.000	0.018	0.019	0.023	0.020	2.825	0.018	0.130	316	2384	100	155	8841	8996	181	9738	9919	Error	Error	-5.834	155	8841	181	9738	187367	3581420	0.677	8.706	0	0	0
1	15	9	"A54"	"A54"	9130	56460	100	570	589	248	42	412	412	441	221	50	40	11	0	11822	12261	3630	29	1640	1640	1964	1739	88	100	99	0	0.000	0.000	0.000	0.000	0.000	0.000	0.000	0.000	0.000	0.000	0.000	0.000	0.000	0.000	0.016	0.017	0.023	0.019	2.702	0.016	0.125	316	2384	100	158	10182	10340	177	10621	10798	Error	Error	-6.010	158	10182	177	10621	186024	3874502	0.670	5.921	0	0	0
1	16	9	"A55"	"A55"	9435	56455	100	574	687	873	127	436	436	598	2429	406	0	0	0	8766	9082	4295	47	1630	1630	1849	2651	143	84	63	0	0.000	0.000	0.000	0.000	0.000	0.000	0.000	0.000	0.000	0.000	0.000	0.000	0.000	0.000	0.019	0.034	0.032	0.030	3.751	0.744	0.618	316	2384	100	138	7136	7274	251	7452	7703	Error	Error	-5.692	138	7136	251	7452	217209	2869934	0.037	2.728	0	0	0
1	17	9	"A55"	"A55"	9735	56450	100	589	615	274	44	433	433	475	292	61	30	8	0	11147	10735	4878	45	1666	1666	1925	1437	74	96	84	0	0.000	0.000	0.000	0.000	0.000	0.000	0.000	0.000	0.000	0.000	0.000	0.000	0.000	0.000	0.016	0.020	0.029	0.025	2.859	0.018	0.137	316	2384	100	156	9481	9637	182	9069	9251	Error	Error	-5.925	156	9481	182	9069	194301	3392175	0.479	6.131	0	0	0
1	18	9	"A55"	"A55"	10035	56450	100	545	576	239	41	417	417	445	235	52	34	10	0	10764	10398	4481	43	1639	1639	1749	859	49	100	96	0	0.000	0.000	0.000	0.000	0.000	0.000	0.000	0.000	0.000	0.000	0.000	0.000	0.000	0.000	0.014	0.018	0.026	0.021	3.277	0.017	0.087	316	2384	100	128	9125	9253	159	8759	8918	Error	Error	-6.156	128	9125	159	8759	182021	3285805	0.557	10.069	0	0	0
1	1	10	"A56"	"A56"	4930	56765	100	499	555	293	52	460	460	632	2019	319	0	0	0	4730	5246	2993	57	1618	1618	1800	1362	75	69	54	0	0.000	0.000	0.000	0.000	0.000	0.000	0.000	0.000	0.000	0.000	0.000	0.000	0.000	0.000	0.013	0.026	0.056	0.066	5.975	0.171	0.086	316	2384	100	39	3112	3151	95	3628	3723	Error	Error	-6.318	39	3112	95	3628	175297	1657802	-0.038	2.530	0	0	0
1	2	10	"A56"	"A56"	5240	56760	100	575	616	276	44	446	446	478	252	52	35	13	0	11020	10177	3893	38	1570	1570	1643	642	39	98	95	0	0.000	0.000	0.000	0.000	0.000	0.000	0.000	0.000	0.000	0.000	0.000	0.000	0.000	0.000	0.014	0.020	0.031	0.025	3.283	0.017	0.089	316	2384	100	129	9450	9579	170	8607	8777	Error	Error	-6.195	129	9450	170	8607	194764	3215981	0.548	13.293	0	0	0
1	3	10	"A56"	"A56"	5540	56760	100	558	593	266	44	446	446	476	291	61	26	6	0	10299	10015	3744	37	1584	1584	1962	1856	94	98	85	0	0.000	0.000	0.000	0.000	0.000	0.000	0.000	0.000	0.000	0.000	0.000	0.000	0.000	0.000	0.013	0.017	0.025	0.022	3.323	0.019	0.125	316	2384	100	112	8715	8827	147	8431	8578	Error	Error	-6.282	112	8715	147	8431	187458	3164691	0.402	4.339	0	0	0
1	4	10	"A57"	"A57"	5830	56765	100	526	563	278	49	434	434	467	249	53	27	10	0	8538	8792	5468	62	1525	1525	1604	635	39	83	77	0	0.000	0.000	0.000	0.000	0.000	0.000	0.000	0.000	0.000	0.000	0.000	0.000	0.000	0.000	0.013	0.018	0.032	0.036	5.376	0.015	0.065	316	2384	100	92	7013	7105	129	7267	7396	Error	Error	-6.252	92	7013	129	7267	178053	2778280	0.386	11.320	0	0	0
1	5	10	"A57"	"A57"	6135	56765	100	527	558	265	47	419	419	461	273	59	26	6	0	10648	10131	4140	40	1542	1542	1869	1636	87	95	87	0	0.000	0.000	0.000	0.000	0.000	0.000	0.000	0.000	0.000	0.000	0.000	0.000	0.000	0.000	0.012	0.016	0.024	0.020	3.180	0.018	0.109	316	2384	100	108	9106	9214	139	8589	8728	Error	Error	-6.398	108	9106	139	8589	176341	3201487	0.355	5.050	0	0	0
1	6	10	"A57"	"A57"	6445	56765	100	535	570	249	43	414	414	451	260	57	28	7	0	10388	9975	3523	35	1514	1514	1601	695	43	99	97	0	0.000	0.000	0.000	0.000	0.000	0.000	0.000	0.000	0.000	0.000	0.000	0.000	0.000	0.000	0.014	0.018	0.025	0.022	3.482	0.018	0.062	316	2384	100	121	8874	8995	156	8461	8617	Error	Error	-6.197	121	8874	156	8461	179967	3152228	0.458	12.049	0	0	0
1	7	10	"A58"	"A58"	6735	56760	100	539	561	247	44	411	411	440	219	49	33	12	0	7875	7486	3996	53	1469	1469	1511	384	25	91	85	0	0.000	0.000	0.000	0.000	0.000	0.000	0.000	0.000	0.000	0.000	0.000	0.000	0.000	0.000	0.020	0.025	0.037	0.036	4.431	0.019	0.070	316	2384	100	128	6406	6534	150	6017	6167	Error	Error	-5.645	128	6406	150	6017	177297	2365602	0.553	15.560	0	0	0
1	8	10	"A58"	"A58"	7040	56755	100	534	570	253	44	419	419	456	306	67	26	6	0	10038	9533	4406	46	1496	1496	1559	615	39	96	92	0	0.000	0.000	0.000	0.000	0.000	0.000	0.000	0.000	0.000	0.000	0.000	0.000	0.000	0.000	0.013	0.019	0.028	0.025	3.360	0.015	0.027	316	2384	100	115	8542	8657	151	8037	8188	Error	Error	-6.215	115	8542	151	8037	180161	3012533	0.373	12.966	0	0	0
1	9	10	"A58"	"A58"	7340	56760	100	561	587	269	45	416	416	447	222	49	35	15	0	10233	9842	4073	41	1533	1533	1724	1254	72	98	88	0	0.000	0.000	0.000	0.000	0.000	0.000	0.000	0.000	0.000	0.000	0.000	0.000	0.000	0.000	0.017	0.021	0.030	0.026	3.186	0.013	0.062	316	2384	100	145	8700	8845	171	8309	8480	Error	Error	-5.907	145	8700	171	8309	185598	3110090	0.631	6.474	0	0	0
1	10	10	"A59"	"A59"	7635	56755	100	550	580	255	43	402	402	463	881	190	0	0	0	10027	9365	3926	41	1483	1483	1592	1934	121	89	80	0	0.000	0.000	0.000	0.000	0.000	0.000	0.000	0.000	0.000	0.000	0.000	0.000	0.000	0.000	0.017	0.023	0.028	0.027	3.508	0.153	0.328	316	2384	100	148	8544	8692	178	7882	8060	Error	Error	-5.851	148	8544	178	7882	183160	2959379	0.133	4.019	0	0	0
1	11	10	"A59"	"A59"	7940	56755	100	560	579	250	43	401	401	434	216	49	38	13	0	12074	11263	3817	33	1509	1509	1770	1343	75	100	98	0	0.000	0.000	0.000	0.000	0.000	0.000	0.000	0.000	0.000	0.000	0.000	0.000	0.000	0.000	0.015	0.018	0.026	0.022	2.855	0.014	0.079	316	2384	100	159	10565	10724	178	9754	9932	Error	Error	-6.054	159	10565	178	9754	182823	3559033	0.671	7.069	0	0	0
1	12	10	"A59"	"A59"	8240	56750	100	580	616	264	42	395	395	423	210	49	47	21	0	12329	11496	4197	36	1499	1499	1679	1133	67	98	98	0	0.000	0.000	0.000	0.000	0.000	0.000	0.000	0.000	0.000	0.000	0.000	0.000	0.000	0.000	0.017	0.022	0.026	0.022	3.293	0.019	0.147	316	2384	100	185	10830	11015	221	9997	10218	Error	Error	-5.871	185	10830	221	9997	194692	3632680	0.919	8.665	0	0	0
1	13	10	"A60"	"A60"	8530	56750	100	448	491	245	49	399	399	423	211	49	27	10	0	4071	5155	3794	73	1474	1474	1513	371	24	85	79	0	0.000	0.000	0.000	0.000	0.000	0.000	0.000	0.000	0.000	0.000	0.000	0.000	0.000	0.000	0.019	0.025	0.059	0.059	5.533	0.019	0.044	316	2384	100	49	2597	2646	92	3681	3773	Error	Error	-5.728	49	2597	92	3681	155279	1629080	0.322	9.817	0	0	0
1	14	10	"A60"	"A60"	8835	56755	100	515	533	237	44	399	399	425	214	50	35	10	0	6995	9734	6792	69	1499	1499	1562	426	27	99	95	0	0.000	0.000	0.000	0.000	0.000	0.000	0.000	0.000	0.000	0.000	0.000	0.000	0.000	0.000	0.021	0.016	0.025	0.028	3.363	0.014	0.087	316	2384	100	116	5496	5612	134	8235	8369	Error	Error	-5.566	116	5496	134	8235	168470	3075946	0.505	19.183	0	0	0
1	15	10	"A60"	"A60"	9135	56750	100	565	588	278	47	403	403	434	228	52	38	16	0	7192	10079	7128	70	1523	1523	1593	558	35	98	95	0	0.000	0.000	0.000	0.000	0.000	0.000	0.000	0.000	0.000	0.000	0.000	0.000	0.000	0.000	0.029	0.022	0.030	0.028	3.834	0.018	0.145	316	2384	100	162	5669	5831	185	8556	8741	Error	Error	-5.129	162	5669	185	8556	185883	3185085	0.675	15.208	0	0	0
1	16	10	"A61"	"A61"	9435	56745	100	490	532	233	43	397	397	434	222	51	31	11	0	8791	8216	3625	44	1538	1538	1569	408	26	93	90	0	0.000	0.000	0.000	0.000	0.000	0.000	0.000	0.000	0.000	0.000	0.000	0.000	0.000	0.000	0.013	0.020	0.031	0.029	4.304	0.015	0.025	316	2384	100	93	7253	7346	135	6678	6813	Error	Error	-6.285	93	7253	135	6678	168065	2596283	0.441	16.292	0	0	0
1	17	10	"A61"	"A61"	9725	56755	100	603	636	252	39	411	411	447	257	57	41	12	0	16505	15554	5624	36	1597	1597	2101	2470	117	96	89	0	0.000	0.000	0.000	0.000	0.000	0.000	0.000	0.000	0.000	0.000	0.000	0.000	0.000	0.000	0.013	0.016	0.019	0.016	2.745	0.014	0.114	316	2384	100	192	14908	15100	225	13957	14182	Error	Error	-6.279	192	14908	225	13957	200961	4915007	0.735	5.447	0	0	0
1	18	10	"A61"	"A61"	10025	56750	100	605	616	252	40	411	411	567	2299	405	0	0	0	15921	14512	6688	46	1563	1563	1977	2337	118	92	81	0	0.000	0.000	0.000	0.000	0.000	0.000	0.000	0.000	0.000	0.000	0.000	0.000	0.000	0.000	0.014	0.016	0.021	0.018	2.898	0.068	0.027	316	2384	100	194	14358	14552	205	12949	13154	Error	Error	-6.210	194	14358	205	12949	194807	4585657	0.021	5.364	0	0	0
1	1	11	"A62"	"A62"	4930	57080	100	551	1245	4213	338	465	465	637	2220	348	4	3	0	2994	3123	1365	43	1465	1465	1665	2434	146	25	2	0	0.000	0.000	0.000	0.000	0.000	0.000	0.000	0.000	0.000	0.000	0.000	0.000	0.000	0.000	0.056	0.470	0.195	0.247	6.993	4.136	0.351	316	2384	100	86	1529	1615	780	1658	2438	Error	Error	-4.152	86	1529	780	1658	393510	986841	0.274	0.599	0	0	0
1	2	11	"A62"	"A62"	5250	57080	100	577	614	270	43	433	433	463	225	48	36	12	0	7991	9307	5204	55	1459	1459	1519	511	33	100	97	0	0.000	0.000	0.000	0.000	0.000	0.000	0.000	0.000	0.000	0.000	0.000	0.000	0.000	0.000	0.022	0.023	0.032	0.030	3.187	0.017	0.083	316	2384	100	144	6532	6676	181	7848	8029	Error	Error	-5.503	144	6532	181	7848	194097	2941107	0.671	15.241	0	0	0
1	3	11	"A62"	"A62"	5545	57080	100	593	666	612	91	433	433	472	421	89	17	2	0	9784	10481	4595	43	1455	1455	1690	1427	84	95	89	0	0.000	0.000	0.000	0.000	0.000	0.000	0.000	0.000	0.000	0.000	0.000	0.000	0.000	0.000	0.019	0.026	0.026	0.024	3.399	0.023	0.080	316	2384	100	160	8329	8489	233	9026	9259	Error	Error	-5.702	160	8329	233	9026	210513	3311851	0.461	6.160	0	0	0
1	4	11	"A63"	"A63"	5830	57065	100	505	557	292	52	416	416	456	252	55	29	11	0	11253	9387	6367	67	1416	1416	1628	1378	84	67	63	0	0.000	0.000	0.000	0.000	0.000	0.000	0.000	0.000	0.000	0.000	0.000	0.000	0.000	0.000	0.009	0.018	0.032	0.042	5.239	0.015	0.091	316	2384	100	89	9837	9926	141	7971	8112	Error	Error	-6.788	89	9837	141	7971	176006	2966145	0.401	5.631	0	0	0
1	5	11	"A63"	"A63"	6140	57070	100	567	598	275	45	413	413	442	221	50	37	16	0	15215	14172	4382	30	1464	1464	1852	2043	110	96	93	0	0.000	0.000	0.000	0.000	0.000	0.000	0.000	0.000	0.000	0.000	0.000	0.000	0.000	0.000	0.011	0.015	0.018	0.017	2.925	0.013	0.110	316	2384	100	154	13751	13905	185	12708	12893	Error	Error	-6.480	154	13751	185	12708	188831	4478308	0.706	6.030	0	0	0
1	6	11	"A63"	"A63"	6445	57070	100	621	640	266	41	395	395	425	220	51	51	23	0	15320	14623	3907	26	1448	1448	1553	893	57	100	99	0	0.000	0.000	0.000	0.000	0.000	0.000	0.000	0.000	0.000	0.000	0.000	0.000	0.000	0.000	0.016	0.019	0.022	0.019	2.561	0.016	0.148	316	2384	100	226	13872	14098	245	13175	13420	Error	Error	-5.940	226	13872	245	13175	202178	4620722	0.977	14.636	0	0	0
1	7	11	"A64"	"A64"	6735	57060	100	559	582	257	44	408	408	442	260	58	33	9	0	12088	10025	5427	54	1416	1416	1531	965	63	82	79	0	0.000	0.000	0.000	0.000	0.000	0.000	0.000	0.000	0.000	0.000	0.000	0.000	0.000	0.000	0.014	0.020	0.027	0.029	4.405	0.020	0.121	316	2384	100	151	10672	10823	174	8609	8783	Error	Error	-6.143	151	10672	174	8609	183976	3167848	0.538	8.802	0	0	0
1	8	11	"A64"	"A64"	7050	57065	100	547	589	250	42	408	408	438	265	60	32	10	0	11952	11092	3784	34	1394	1394	1472	722	49	100	100	0	0.000	0.000	0.000	0.000	0.000	0.000	0.000	0.000	0.000	0.000	0.000	0.000	0.000	0.000	0.013	0.019	0.024	0.020	2.749	0.021	0.097	316	2384	100	139	10558	10697	181	9698	9879	Error	Error	-6.247	139	10558	181	9698	186272	3505100	0.570	13.324	0	0	0
1	9	11	"A64"	"A64"	7345	57060	100	554	581	252	43	410	410	438	224	51	37	13	0	12302	11532	4277	37	1395	1395	1603	1315	82	100	93	0	0.000	0.000	0.000	0.000	0.000	0.000	0.000	0.000	0.000	0.000	0.000	0.000	0.000	0.000	0.013	0.017	0.022	0.023	2.562	0.014	0.090	316	2384	100	144	10907	11051	171	10137	10308	Error	Error	-6.243	144	10907	171	10137	183481	3644095	0.638	7.551	0	0	0
1	10	11	"A65"	"A65"	7640	57060	100	526	563	269	47	392	392	422	225	53	35	13	0	8948	8670	2601	30	1373	1373	1426	486	34	98	95	0	0.000	0.000	0.000	0.000	0.000	0.000	0.000	0.000	0.000	0.000	0.000	0.000	0.000	0.000	0.018	0.023	0.031	0.028	3.752	0.021	0.087	316	2384	100	134	7575	7709	171	7297	7468	Error	Error	-5.821	134	7575	171	7297	178003	2739770	0.627	14.905	0	0	0
1	11	11	"A65"	"A65"	7945	57060	100	605	638	286	44	386	386	417	217	52	50	20	0	14908	14228	4978	34	1414	1414	1735	1739	100	99	93	0	0.000	0.000	0.000	0.000	0.000	0.000	0.000	0.000	0.000	0.000	0.000	0.000	0.000	0.000	0.016	0.020	0.021	0.019	2.774	0.016	0.169	316	2384	100	219	13494	13713	252	12814	13066	Error	Error	-5.945	219	13494	252	12814	201469	4496065	1.018	7.184	0	0	0
1	12	11	"A65"	"A65"	8245	57060	100	544	587	277	47	382	382	423	285	67	32	7	0	12005	12097	3670	30	1394	1394	1545	960	62	100	99	0	0.000	0.000	0.000	0.000	0.000	0.000	0.000	0.000	0.000	0.000	0.000	0.000	0.000	0.000	0.015	0.019	0.022	0.019	2.768	0.015	0.105	316	2384	100	162	10611	10773	205	10703	10908	Error	Error	-6.033	162	10611	205	10703	185365	3822659	0.575	10.992	0	0	0
1	13	11	"A66"	"A66"	8530	57055	100	515	549	240	43	377	377	405	208	51	40	15	0	12801	10834	7027	64	1365	1365	1491	947	63	76	70	0	0.000	0.000	0.000	0.000	0.000	0.000	0.000	0.000	0.000	0.000	0.000	0.000	0.000	0.000	0.012	0.018	0.022	0.028	5.832	0.015	0.150	316	2384	100	138	11436	11574	172	9469	9641	Error	Error	-6.373	138	11436	172	9469	173342	3423412	0.692	9.866	0	0	0
1	14	11	"A66"	"A66"	8835	57055	100	552	584	278	47	389	389	418	219	52	40	17	0	13282	12191	5389	44	1391	1391	1549	1085	70	93	89	0	0.000	0.000	0.000	0.000	0.000	0.000	0.000	0.000	0.000	0.000	0.000	0.000	0.000	0.000	0.014	0.018	0.021	0.020	3.445	0.016	0.122	316	2384	100	163	11891	12054	195	10800	10995	Error	Error	-6.189	163	11891	195	10800	184528	3852251	0.758	9.808	0	0	0
1	15	11	"A66"	"A66"	9145	57055	100	554	576	252	43	375	375	403	205	50	45	17	0	14797	13866	5121	36	1406	1406	1562	1034	66	100	99	0	0.000	0.000	0.000	0.000	0.000	0.000	0.000	0.000	0.000	0.000	0.000	0.000	0.000	0.000	0.013	0.016	0.019	0.015	3.185	0.014	0.133	316	2384	100	179	13391	13570	201	12460	12661	Error	Error	-6.225	179	13391	201	12460	182172	4381797	0.844	11.899	0	0	0
1	16	11	"A67"	"A67"	9430	57055	100	509	533	261	48	385	385	425	327	76	24	4	0	8798	9822	6721	68	1382	1382	1489	800	53	78	75	0	0.000	0.000	0.000	0.000	0.000	0.000	0.000	0.000	0.000	0.000	0.000	0.000	0.000	0.000	0.017	0.018	0.031	0.037	5.263	0.019	0.057	316	2384	100	124	7416	7540	148	8440	8588	Error	Error	-5.902	124	7416	148	8440	168533	3103792	0.330	10.416	0	0	0
1	17	11	"A67"	"A67"	9735	57055	100	549	628	436	69	384	384	417	212	50	43	22	0	15871	14187	6565	46	1436	1436	1738	1627	93	97	91	0	0.000	0.000	0.000	0.000	0.000	0.000	0.000	0.000	0.000	0.000	0.000	0.000	0.000	0.000	0.011	0.019	0.021	0.018	2.948	0.017	0.140	316	2384	100	165	14435	14600	244	12751	12995	Error	Error	-6.451	165	14435	244	12751	198447	4483097	0.995	7.652	0	0	0
1	18	11	"A67"	"A67"	10035	57055	100	574	596	248	41	377	377	408	211	51	47	20	0	12666	12259	5325	43	1417	1417	1564	1036	66	99	96	0	0.000	0.000	0.000	0.000	0.000	0.000	0.000	0.000	0.000	0.000	0.000	0.000	0.000	0.000	0.018	0.020	0.026	0.021	3.058	0.016	0.143	316	2384	100	197	11249	11446	219	10842	11061	Error	Error	-5.835	197	11249	219	10842	188385	3873748	0.891	10.323	0	0	0
1	1	12	"A68"	"A68"	4935	57370	100	709	777	443	57	476	476	507	262	51	45	22	0	5901	5775	2592	44	1647	1647	1741	697	40	88	81	0	0.000	0.000	0.000	0.000	0.000	0.000	0.000	0.000	0.000	0.000	0.000	0.000	0.000	0.000	0.055	0.073	0.093	0.089	3.388	0.057	0.177	316	2384	100	233	4254	4487	301	4128	4429	Error	Error	-4.190	233	4254	301	4128	245532	1824799	1.031	5.788	0	0	0
1	2	12	"A68"	"A68"	5235	57370	100	627	663	281	42	475	475	718	2945	410	0	0	0	10184	9240	5181	56	1673	1673	2002	1945	97	82	65	0	0.000	0.000	0.000	0.000	0.000	0.000	0.000	0.000	0.000	0.000	0.000	0.000	0.000	0.000	0.018	0.025	0.035	0.036	4.591	0.019	0.096	316	2384	100	152	8511	8663	188	7567	7755	Error	Error	-5.807	152	8511	188	7567	209623	2919764	-0.019	3.721	0	0	0
1	3	12	"A68"	"A68"	5545	57370	100	711	730	298	40	464	464	493	240	48	50	23	0	11898	12380	4320	34	1640	1640	1866	1014	54	100	100	0	0.000	0.000	0.000	0.000	0.000	0.000	0.000	0.000	0.000	0.000	0.000	0.000	0.000	0.000	0.024	0.025	0.033	0.027	2.573	0.021	0.069	316	2384	100	247	10258	10505	266	10740	11006	Error	Error	-5.376	247	10258	266	10740	230601	3912202	0.988	10.369	0	0	0
1	4	12	"A69"	"A69"	5840	57365	100	692	750	378	50	444	444	487	300	61	43	17	0	16598	13501	7561	56	1600	1600	1718	964	56	83	79	0	0.000	0.000	0.000	0.000	0.000	0.000	0.000	0.000	0.000	0.000	0.000	0.000	0.000	0.000	0.017	0.026	0.029	0.035	4.838	0.022	0.147	316	2384	100	248	14998	15246	306	11901	12207	Error	Error	-5.918	248	14998	306	11901	236945	4266366	0.877	12.223	0	0	0
1	5	12	"A69"	"A69"	6145	57370	100	697	720	276	38	455	455	487	233	47	51	21	0	19811	18386	6492	35	1647	1647	2373	3120	131	99	90	0	0.000	0.000	0.000	0.000	0.000	0.000	0.000	0.000	0.000	0.000	0.000	0.000	0.000	0.000	0.013	0.016	0.018	0.016	2.511	0.015	0.209	316	2384	100	242	18164	18406	265	16739	17004	Error	Error	-6.230	242	18164	265	16739	227484	5809979	1.000	5.132	0	0	0
1	6	12	"A69"	"A69"	6450	57365	100	745	774	310	40	474	474	523	306	58	46	17	0	22058	19439	6950	35	1727	1727	2062	1353	65	100	97	0	0.000	0.000	0.000	0.000	0.000	0.000	0.000	0.000	0.000	0.000	0.000	0.000	0.000	0.000	0.013	0.017	0.019	0.016	2.710	0.016	0.174	316	2384	100	271	20331	20602	300	17712	18012	Error	Error	-6.229	271	20331	300	17712	244539	6142702	0.820	12.843	0	0	0
1	7	12	"A70"	"A70"	6740	57360	100	565	616	271	43	481	481	555	363	65	18	2	0	5856	6795	4583	67	1766	1766	2273	1570	69	68	56	0	0.000	0.000	0.000	0.000	0.000	0.000	0.000	0.000	0.000	0.000	0.000	0.000	0.000	0.000	0.021	0.027	0.048	0.053	6.019	0.022	0.080	316	2384	100	84	4090	4174	135	5029	5164	Error	Error	-5.606	84	4090	135	5029	194711	2147317	0.168	2.880	0	0	0
1	8	12	"A70"	"A70"	7050	57360	100	628	670	310	46	431	431	462	226	48	46	22	0	11720	12095	6309	52	1550	1550	1656	879	53	94	90	0	0.000	0.000	0.000	0.000	0.000	0.000	0.000	0.000	0.000	0.000	0.000	0.000	0.000	0.000	0.019	0.023	0.028	0.026	3.318	0.021	0.200	316	2384	100	197	10170	10367	239	10545	10784	Error	Error	-5.690	197	10170	239	10545	211681	3821921	0.920	11.876	0	0	0
1	9	12	"A70"	"A70"	7345	57360	100	639	690	373	54	432	432	466	259	55	42	17	0	14446	14214	7679	54	1561	1561	2024	2192	108	89	78	0	0.000	0.000	0.000	0.000	0.000	0.000	0.000	0.000	0.000	0.000	0.000	0.000	0.000	0.000	0.016	0.020	0.022	0.020	2.966	0.020	0.198	316	2384	100	207	12885	13092	258	12653	12911	Error	Error	-5.960	207	12885	258	12653	218000	4491665	0.865	5.561	0	0	0
1	10	12	"A71"	"A71"	7635	57355	100	610	664	327	49	420	420	447	231	51	46	24	0	15969	13513	8262	61	1502	1502	1643	1150	69	82	76	0	0.000	0.000	0.000	0.000	0.000	0.000	0.000	0.000	0.000	0.000	0.000	0.000	0.000	0.000	0.013	0.020	0.026	0.027	3.888	0.018	0.219	316	2384	100	190	14467	14657	244	12011	12255	Error	Error	-6.251	190	14467	244	12011	209710	4270232	0.939	10.322	0	0	0
1	11	12	"A71"	"A71"	7935	57350	100	627	652	289	44	430	430	455	230	50	44	19	0	16891	15842	8739	55	1543	1543	2560	4121	160	83	66	0	0.000	0.000	0.000	0.000	0.000	0.000	0.000	0.000	0.000	0.000	0.000	0.000	0.000	0.000	0.013	0.016	0.019	0.018	3.052	0.016	0.277	316	2384	100	197	15348	15545	222	14299	14521	Error	Error	-6.284	197	15348	222	14299	206179	5005964	0.857	3.223	0	0	0
1	12	12	"A71"	"A71"	8245	57355	100	669	708	333	47	408	408	437	224	51	54	27	0	19182	16700	8052	48	1512	1512	1849	2073	112	98	88	0	0.000	0.000	0.000	0.000	0.000	0.000	0.000	0.000	0.000	0.000	0.000	0.000	0.000	0.000	0.015	0.020	0.023	0.020	2.513	0.017	0.245	316	2384	100	261	17670	17931	300	15188	15488	Error	Error	-6.081	261	17670	300	15188	223873	5277052	1.210	7.164	0	0	0
1	13	12	"A72"	"A72"	8540	57350	100	656	667	336	50	402	402	444	376	84	33	5	0	14512	12948	5708	44	1482	1482	1568	885	56	93	88	0	0.000	0.000	0.000	0.000	0.000	0.000	0.000	0.000	0.000	0.000	0.000	0.000	0.000	0.000	0.019	0.023	0.027	0.025	3.244	0.032	0.134	316	2384	100	254	13030	13284	265	11466	11731	Error	Error	-5.681	254	13030	265	11466	210924	4091496	0.593	12.859	0	0	0
1	14	12	"A72"	"A72"	8850	57350	100	662	692	285	41	402	402	444	279	62	44	17	0	16448	15645	5074	32	1560	1560	1929	1837	95	100	99	0	0.000	0.000	0.000	0.000	0.000	0.000	0.000	0.000	0.000	0.000	0.000	0.000	0.000	0.000	0.017	0.021	0.022	0.018	2.638	0.018	0.214	316	2384	100	260	14888	15148	290	14085	14375	Error	Error	-5.839	260	14888	290	14085	218707	4943696	0.889	7.467	0	0	0
1	15	12	"A72"	"A72"	9140	57355	100	619	653	268	41	405	405	439	232	52	47	19	0	16252	15687	5434	34	1573	1573	1885	1910	101	95	91	0	0.000	0.000	0.000	0.000	0.000	0.000	0.000	0.000	0.000	0.000	0.000	0.000	0.000	0.000	0.015	0.018	0.020	0.017	3.179	0.016	0.150	316	2384	100	214	14679	14893	248	14114	14362	Error	Error	-6.100	214	14679	248	14114	206468	4957038	0.922	7.226	0	0	0
1	16	12	"A73"	"A73"	9440	57345	100	424	493	442	89	409	409	440	297	67	16	3	0	2769	3484	2435	69	1511	1511	1562	786	50	67	39	0	0.000	0.000	0.000	0.000	0.000	0.000	0.000	0.000	0.000	0.000	0.000	0.000	0.000	0.000	0.012	0.043	0.131	0.124	5.676	0.052	0.069	316	2384	100	15	1258	1273	84	1973	2057	Error	Error	-6.390	15	1258	84	1973	155757	1100836	0.178	2.445	0	0	0
1	17	12	"A73"	"A73"	9730	57345	100	443	484	246	50	401	401	428	211	49	24	7	0	3965	4876	3487	71	1531	1531	1636	639	39	80	65	0	0.000	0.000	0.000	0.000	0.000	0.000	0.000	0.000	0.000	0.000	0.000	0.000	0.000	0.000	0.017	0.025	0.059	0.066	4.777	0.014	0.021	316	2384	100	42	2434	2476	83	3345	3428	Error	Error	-5.857	42	2434	83	3345	152826	1540668	0.265	5.070	0	0	0
1	18	12	"A73"	"A73"	10050	57345	100	478	510	235	46	396	396	425	220	51	27	9	0	3868	4574	2811	61	1513	1513	1538	378	24	91	81	0	0.000	0.000	0.000	0.000	0.000	0.000	0.000	0.000	0.000	0.000	0.000	0.000	0.000	0.000	0.035	0.037	0.071	0.067	4.157	0.025	0.047	316	2384	100	82	2355	2437	114	3061	3175	Error	Error	-4.844	82	2355	114	3061	161120	1445279	0.386	8.032	0	0	0
1	1	13	"A74"	"A74"	4935	57675	100	578	625	266	42	447	447	502	401	79	17	2	0	8874	9162	4408	48	1619	1619	1738	1007	57	89	85	0	0.000	0.000	0.000	0.000	0.000	0.000	0.000	0.000	0.000	0.000	0.000	0.000	0.000	0.000	0.018	0.024	0.031	0.030	4.117	0.018	0.072	316	2384	100	131	7255	7386	178	7543	7721	Error	Error	-5.791	131	7255	178	7543	197610	2895034	0.307	7.372	0	0	0
1	2	13	"A74"	"A74"	5255	57670	100	621	757	1209	159	451	451	494	412	83	21	3	0	10540	10628	4263	40	1598	1598	1712	770	44	97	96	0	0.000	0.000	0.000	0.000	0.000	0.000	0.000	0.000	0.000	0.000	0.000	0.000	0.000	0.000	0.019	0.034	0.028	0.027	3.532	0.027	0.034	316	2384	100	170	8942	9112	306	9030	9336	Error	Error	-5.717	170	8942	306	9030	239104	3358480	0.638	11.579	0	0	0
1	3	13	"A74"	"A74"	5545	57675	100	617	676	518	76	444	444	480	260	54	37	12	0	11456	11647	3757	32	1645	1645	1995	1755	87	100	98	0	0.000	0.000	0.000	0.000	0.000	0.000	0.000	0.000	0.000	0.000	0.000	0.000	0.000	0.000	0.018	0.023	0.027	0.023	3.006	0.025	0.142	316	2384	100	173	9811	9984	232	10002	10234	Error	Error	-5.826	173	9811	232	10002	213662	3680424	0.754	5.500	0	0	0
1	4	13	"A75"	"A75"	5845	57670	100	633	631	248	39	457	457	755	3522	466	0	0	0	9752	9335	3161	33	1593	1593	2061	4366	211	85	44	0	0.000	0.000	0.000	0.000	0.000	0.000	0.000	0.000	0.000	0.000	0.000	0.000	0.000	0.000	0.022	0.022	0.032	0.030	2.855	0.652	0.631	316	2384	100	176	8159	8335	174	7742	7916	Error	Error	-5.535	176	8159	174	7742	199380	2949730	-0.035	1.666	0	0	0
1	5	13	"A75"	"A75"	6155	57670	100	628	634	270	42	430	430	469	242	51	40	16	0	10730	10863	2761	25	1627	1627	1890	1439	76	100	100	0	0.000	0.000	0.000	0.000	0.000	0.000	0.000	0.000	0.000	0.000	0.000	0.000	0.000	0.000	0.022	0.022	0.031	0.025	2.952	0.018	0.112	316	2384	100	198	9103	9301	204	9236	9440	Error	Error	-5.523	198	9103	204	9236	200214	3432665	0.682	6.236	0	0	0
1	6	13	"A75"	"A75"	6460	57670	100	597	640	300	46	444	444	531	1613	303	0	0	0	12549	12561	3537	28	1592	1592	1698	922	54	100	99	0	0.000	0.000	0.000	0.000	0.000	0.000	0.000	0.000	0.000	0.000	0.000	0.000	0.000	0.000	0.014	0.018	0.021	0.018	3.023	0.048	0.009	316	2384	100	153	10957	11110	196	10969	11165	Error	Error	-6.162	153	10957	196	10969	202177	3969362	0.068	11.782	0	0	0
1	7	13	"A76"	"A76"	6745	57665	100	585	618	262	42	434	434	468	244	52	32	14	0	10494	10103	4566	45	1563	1563	1631	577	35	93	90	0	0.000	0.000	0.000	0.000	0.000	0.000	0.000	0.000	0.000	0.000	0.000	0.000	0.000	0.000	0.017	0.022	0.025	0.025	4.177	0.018	0.095	316	2384	100	151	8931	9082	184	8540	8724	Error	Error	-5.886	151	8931	184	8540	195278	3192544	0.615	14.683	0	0	0
1	8	13	"A76"	"A76"	7060	57665	100	594	635	267	42	441	441	465	225	48	40	17	0	12323	11639	3734	32	1554	1554	1595	422	26	100	100	0	0.000	0.000	0.000	0.000	0.000	0.000	0.000	0.000	0.000	0.000	0.000	0.000	0.000	0.000	0.014	0.019	0.024	0.021	3.373	0.016	0.091	316	2384	100	153	10769	10922	194	10085	10279	Error	Error	-6.137	153	10769	194	10085	200702	3677997	0.756	23.801	0	0	0
1	9	13	"A76"	"A76"	7355	57670	100	564	604	269	44	430	430	454	222	48	36	13	0	12065	12333	3665	29	1561	1561	1803	1386	76	100	100	0	0.000	0.000	0.000	0.000	0.000	0.000	0.000	0.000	0.000	0.000	0.000	0.000	0.000	0.000	0.013	0.016	0.024	0.018	2.865	0.016	0.122	316	2384	100	134	10504	10638	174	10772	10946	Error	Error	-6.293	134	10504	174	10772	190805	3897080	0.676	7.597	0	0	0
1	10	13	"A77"	"A77"	7650	57660	100	1059	1039	491	47	419	419	444	214	48	75	62	0	11390	10530	4481	42	1494	1494	1525	338	22	97	91	0	0.000	0.000	0.000	0.000	0.000	0.000	0.000	0.000	0.000	0.000	0.000	0.000	0.000	0.000	0.065	0.069	0.073	0.068	2.792	0.066	0.550	316	2384	100	640	9896	10536	620	9036	9656	Error	Error	-3.951	640	9896	620	9036	328426	3327423	2.780	26.642	0	0	0
1	11	13	"A77"	"A77"	7945	57670	100	1100	1129	462	40	419	419	451	235	52	83	68	0	11500	12019	3682	30	1569	1569	2182	2486	113	100	97	0	0.000	0.000	0.000	0.000	0.000	0.000	0.000	0.000	0.000	0.000	0.000	0.000	0.000	0.000	0.069	0.068	0.069	0.059	2.321	0.050	0.417	316	2384	100	681	9931	10612	710	10450	11160	Error	Error	-3.866	681	9931	710	10450	356643	3797985	2.885	3.957	0	0	0
1	12	13	"A77"	"A77"	8250	57670	100	1094	1100	455	41	409	409	451	295	65	77	59	0	10276	10721	3313	30	1543	1543	1763	1389	78	100	98	0	0.000	0.000	0.000	0.000	0.000	0.000	0.000	0.000	0.000	0.000	0.000	0.000	0.000	0.000	0.078	0.075	0.073	0.065	2.332	0.059	0.380	316	2384	100	685	8733	9418	691	9178	9869	Error	Error	-3.672	685	8733	691	9178	347726	3387909	2.200	6.449	0	0	0
1	13	13	"A78"	"A78"	8550	57660	100	555	576	267	46	409	409	433	218	50	38	13	0	12367	11444	5600	48	1522	1522	1580	633	40	92	87	0	0.000	0.000	0.000	0.000	0.000	0.000	0.000	0.000	0.000	0.000	0.000	0.000	0.000	0.000	0.013	0.017	0.022	0.025	3.914	0.013	0.080	316	2384	100	146	10845	10991	167	9922	10089	Error	Error	-6.215	146	10845	167	9922	181930	3616226	0.656	15.583	0	0	0
1	14	13	"A78"	"A78"	8855	57660	100	603	645	279	43	410	410	442	216	48	46	23	0	14640	14027	4872	34	1579	1579	1741	1158	66	99	97	0	0.000	0.000	0.000	0.000	0.000	0.000	0.000	0.000	0.000	0.000	0.000	0.000	0.000	0.000	0.015	0.019	0.021	0.018	3.219	0.016	0.152	316	2384	100	193	13061	13254	235	12448	12683	Error	Error	-6.081	193	13061	235	12448	203733	4432420	0.940	10.610	0	0	0
1	15	13	"A78"	"A78"	9165	57660	100	598	630	261	41	417	417	482	1014	210	0	0	0	14051	14226	3808	26	1610	1610	1970	2505	127	100	98	0	0.000	0.000	0.000	0.000	0.000	0.000	0.000	0.000	0.000	0.000	0.000	0.000	0.000	0.000	0.015	0.017	0.020	0.017	2.562	0.014	0.129	316	2384	100	181	12441	12622	213	12616	12829	Error	Error	-6.103	181	12441	213	12616	199013	4495303	0.146	4.893	0	0	0
1	16	13	"A79"	"A79"	9455	57650	100	575	602	275	45	420	420	468	770	164	3	0	0	10704	11264	5370	47	1551	1551	1570	453	28	97	93	0	0.000	0.000	0.000	0.000	0.000	0.000	0.000	0.000	0.000	0.000	0.000	0.000	0.000	0.000	0.017	0.019	0.027	0.026	3.593	0.017	0.061	316	2384	100	155	9153	9308	182	9713	9895	Error	Error	-5.884	155	9153	182	9713	190345	3559310	0.174	21.400	0	0	0
1	17	13	"A79"	"A79"	9760	57655	100	623	640	261	40	407	407	435	220	50	49	19	0	13639	13698	3633	26	1592	1592	1778	1139	64	99	98	0	0.000	0.000	0.000	0.000	0.000	0.000	0.000	0.000	0.000	0.000	0.000	0.000	0.000	0.000	0.018	0.019	0.024	0.019	2.858	0.017	0.138	316	2384	100	216	12047	12263	233	12106	12339	Error	Error	-5.801	216	12047	233	12106	202303	4328480	0.932	10.465	0	0	0
1	18	13	"A79"	"A79"	10060	57655	100	602	628	267	42	402	402	430	209	48	48	21	0	13002	13082	3972	30	1584	1584	1790	1224	68	98	97	0	0.000	0.000	0.000	0.000	0.000	0.000	0.000	0.000	0.000	0.000	0.000	0.000	0.000	0.000	0.018	0.020	0.023	0.020	2.904	0.017	0.139	316	2384	100	200	11418	11618	226	11498	11724	Error	Error	-5.835	200	11418	226	11498	198369	4133919	0.947	9.225	0	0	0
1	1	14	"A80"	"A80"	4960	57970	100	543	564	248	43	452	452	485	249	51	27	6	0	7316	7616	3784	49	1530	1530	1565	385	24	95	93	0	0.000	0.000	0.000	0.000	0.000	0.000	0.000	0.000	0.000	0.000	0.000	0.000	0.000	0.000	0.016	0.018	0.031	0.028	4.187	0.016	0.050	316	2384	100	91	5786	5877	112	6086	6198	Error	Error	-5.991	91	5786	112	6086	178336	2406544	0.317	15.717	0	0	0
1	2	14	"A80"	"A80"	5265	57970	100	559	580	236	40	446	446	476	231	48	32	10	0	9339	9120	2976	32	1531	1531	1591	573	36	100	100	0	0.000	0.000	0.000	0.000	0.000	0.000	0.000	0.000	0.000	0.000	0.000	0.000	0.000	0.000	0.014	0.018	0.027	0.023	3.494	0.015	0.057	316	2384	100	113	7808	7921	134	7589	7723	Error	Error	-6.111	113	7808	134	7589	183416	2881938	0.450	13.140	0	0	0
1	3	14	"A80"	"A80"	5570	57970	100	525	562	248	44	440	440	494	836	169	0	0	0	9343	8954	2692	30	1507	1507	1617	774	47	99	98	0	0.000	0.000	0.000	0.000	0.000	0.000	0.000	0.000	0.000	0.000	0.000	0.000	0.000	0.000	0.011	0.016	0.034	0.024	3.466	0.014	0.042	316	2384	100	85	7836	7921	122	7447	7569	Error	Error	-6.527	85	7836	122	7447	177493	2829395	0.081	9.479	0	0	0
1	4	14	"A81"	"A81"	5860	57960	100	538	574	241	41	433	433	463	231	49	32	8	0	9539	9373	3669	39	1502	1502	1546	398	25	97	95	0	0.000	0.000	0.000	0.000	0.000	0.000	0.000	0.000	0.000	0.000	0.000	0.000	0.000	0.000	0.013	0.018	0.027	0.024	3.362	0.013	0.045	316	2384	100	105	8037	8142	141	7871	8012	Error	Error	-6.258	105	8037	141	7871	181465	2961933	0.481	19.666	0	0	0
1	5	14	"A81"	"A81"	6165	57965	100	571	607	260	42	429	429	462	226	48	37	14	0	12677	12767	3172	24	1530	1530	1737	1179	67	100	100	0	0.000	0.000	0.000	0.000	0.000	0.000	0.000	0.000	0.000	0.000	0.000	0.000	0.000	0.000	0.013	0.016	0.020	0.018	2.872	0.013	0.074	316	2384	100	142	11147	11289	178	11237	11415	Error	Error	-6.295	142	11147	178	11237	191967	4034425	0.642	9.355	0	0	0
1	6	14	"A81"	"A81"	6465	57960	100	550	587	292	49	427	427	477	485	101	10	2	0	11958	11296	3824	33	1467	1467	1596	1140	71	96	91	0	0.000	0.000	0.000	0.000	0.000	0.000	0.000	0.000	0.000	0.000	0.000	0.000	0.000	0.000	0.012	0.016	0.024	0.021	3.564	0.069	0.153	316	2384	100	123	10491	10614	160	9829	9989	Error	Error	-6.414	123	10491	160	9829	185551	3569552	0.227	8.509	0	0	0
1	7	14	"A82"	"A82"	6760	57955	100	549	571	263	46	424	424	448	217	48	35	13	0	10919	10153	4822	47	1461	1461	1508	437	28	95	93	0	0.000	0.000	0.000	0.000	0.000	0.000	0.000	0.000	0.000	0.000	0.000	0.000	0.000	0.000	0.013	0.017	0.026	0.026	3.754	0.016	0.096	316	2384	100	125	9458	9583	147	8692	8839	Error	Error	-6.242	125	9458	147	8692	180483	3208283	0.567	19.783	0	0	0
1	8	14	"A82"	"A82"	7065	57965	100	584	594	241	40	432	432	494	894	180	0	0	0	12622	12281	4195	34	1505	1505	1619	835	51	100	100	0	0.000	0.000	0.000	0.000	0.000	0.000	0.000	0.000	0.000	0.000	0.000	0.000	0.000	0.000	0.014	0.015	0.023	0.019	2.683	0.014	0.056	316	2384	100	152	11117	11269	162	10776	10938	Error	Error	-6.193	152	11117	162	10776	187716	3880670	0.112	12.769	0	0	0
1	9	14	"A82"	"A82"	7365	57960	100	541	601	279	46	421	421	454	230	50	38	15	0	13207	12838	3196	24	1510	1510	1796	1456	81	99	98	0	0.000	0.000	0.000	0.000	0.000	0.000	0.000	0.000	0.000	0.000	0.000	0.000	0.000	0.000	0.010	0.016	0.022	0.017	3.135	0.014	0.087	316	2384	100	120	11697	11817	180	11328	11508	Error	Error	-6.607	120	11697	180	11328	189778	4056885	0.639	7.584	0	0	0
1	10	14	"A83"	"A83"	7675	57960	100	520	550	232	42	399	399	427	216	50	35	12	0	9577	9015	3803	42	1424	1424	1444	328	22	96	93	0	0.000	0.000	0.000	0.000	0.000	0.000	0.000	0.000	0.000	0.000	0.000	0.000	0.000	0.000	0.015	0.020	0.029	0.029	3.588	0.015	0.066	316	2384	100	121	8153	8274	151	7591	7742	Error	Error	-6.074	121	8153	151	7591	173650	2848641	0.569	23.082	0	0	0
1	11	14	"A83"	"A83"	7960	57960	100	534	558	245	43	396	396	425	217	51	34	13	0	9653	9730	2534	26	1478	1478	1711	1336	78	100	99	0	0.000	0.000	0.000	0.000	0.000	0.000	0.000	0.000	0.000	0.000	0.000	0.000	0.000	0.000	0.017	0.020	0.024	0.022	2.647	0.014	0.070	316	2384	100	138	8175	8313	162	8252	8414	Error	Error	-5.888	138	8175	162	8252	176270	3074726	0.613	6.002	0	0	0
1	12	14	"A83"	"A83"	8260	57960	100	542	576	250	43	404	404	436	262	60	35	9	0	9715	9946	2223	22	1468	1468	1634	990	60	100	100	0	0.000	0.000	0.000	0.000	0.000	0.000	0.000	0.000	0.000	0.000	0.000	0.000	0.000	0.000	0.017	0.020	0.029	0.023	2.808	0.016	0.075	316	2384	100	138	8247	8385	172	8478	8650	Error	Error	-5.901	138	8247	172	8478	181996	3142850	0.534	8.396	0	0	0
1	13	14	"A84"	"A84"	8560	57950	100	517	546	253	46	392	392	423	236	55	34	9	0	9553	9375	2867	30	1441	1441	1477	359	24	99	98	0	0.000	0.000	0.000	0.000	0.000	0.000	0.000	0.000	0.000	0.000	0.000	0.000	0.000	0.000	0.015	0.019	0.029	0.023	3.043	0.015	0.065	316	2384	100	125	8112	8237	154	7934	8088	Error	Error	-6.020	125	8112	154	7934	172545	2962497	0.521	22.000	0	0	0
1	14	14	"A84"	"A84"	8860	57955	100	538	580	240	41	399	399	430	272	63	31	7	0	11620	11466	2600	22	1477	1477	1620	961	59	100	100	0	0.000	0.000	0.000	0.000	0.000	0.000	0.000	0.000	0.000	0.000	0.000	0.000	0.000	0.000	0.014	0.018	0.022	0.018	2.862	0.018	0.072	316	2384	100	139	10143	10282	181	9989	10170	Error	Error	-6.189	139	10143	181	9989	183277	3623243	0.551	10.246	0	0	0
1	15	14	"A84"	"A84"	9160	57955	100	544	565	250	44	398	398	427	207	48	38	14	0	11887	11666	2417	20	1487	1487	1790	1670	93	100	99	0	0.000	0.000	0.000	0.000	0.000	0.000	0.000	0.000	0.000	0.000	0.000	0.000	0.000	0.000	0.014	0.016	0.021	0.019	2.934	0.014	0.094	316	2384	100	146	10400	10546	167	10179	10346	Error	Error	-6.154	146	10400	167	10179	178445	3686597	0.667	5.914	0	0	0
1	16	14	"A85"	"A85"	9465	57945	100	516	551	250	45	397	397	429	217	50	37	10	0	9350	9267	3447	37	1484	1484	1504	327	21	99	98	0	0.000	0.000	0.000	0.000	0.000	0.000	0.000	0.000	0.000	0.000	0.000	0.000	0.000	0.000	0.015	0.020	0.029	0.025	3.384	0.015	0.064	316	2384	100	119	7866	7985	154	7783	7937	Error	Error	-6.047	119	7866	154	7783	174246	2928386	0.562	23.740	0	0	0
1	17	14	"A85"	"A85"	9770	57950	100	530	550	233	42	413	413	455	342	75	20	2	0	10936	11138	2996	26	1548	1548	1829	1565	85	100	99	0	0.000	0.000	0.000	0.000	0.000	0.000	0.000	0.000	0.000	0.000	0.000	0.000	0.000	0.000	0.012	0.014	0.022	0.017	3.179	0.015	0.037	316	2384	100	117	9388	9505	137	9590	9727	Error	Error	-6.326	117	9388	137	9590	173707	3519739	0.278	5.948	0	0	0
1	18	14	"A85"	"A85"	10065	57945	100	528	566	250	44	399	399	430	212	49	37	15	0	10733	10972	3154	28	1511	1511	1664	979	58	100	100	0	0.000	0.000	0.000	0.000	0.000	0.000	0.000	0.000	0.000	0.000	0.000	0.000	0.000	0.000	0.014	0.018	0.025	0.020	2.953	0.016	0.101	316	2384	100	129	9222	9351	167	9461	9628	Error	Error	-6.160	129	9222	167	9461	178798	3467047	0.642	9.508	0	0	0
1	1	15	"A86"	"A86"	4955	58275	100	552	590	267	45	449	449	485	254	52	29	10	0	8411	8011	3888	48	1576	1576	1645	619	37	89	85	0	0.000	0.000	0.000	0.000	0.000	0.000	0.000	0.000	0.000	0.000	0.000	0.000	0.000	0.000	0.015	0.022	0.032	0.030	3.621	0.016	0.042	316	2384	100	103	6835	6938	141	6435	6576	Error	Error	-6.052	103	6835	141	6435	186539	2531521	0.413	10.284	0	0	0
1	2	15	"A86"	"A86"	5270	58275	100	593	618	275	44	446	446	481	246	51	32	12	0	9105	8984	2880	32	1599	1599	1666	572	34	99	97	0	0.000	0.000	0.000	0.000	0.000	0.000	0.000	0.000	0.000	0.000	0.000	0.000	0.000	0.000	0.020	0.023	0.030	0.028	2.739	0.020	0.076	316	2384	100	147	7506	7653	172	7385	7557	Error	Error	-5.674	147	7506	172	7385	195312	2839078	0.557	12.794	0	0	0
1	3	15	"A86"	"A86"	5570	58280	100	591	631	275	43	457	457	487	235	48	37	12	0	9620	9838	2793	28	1607	1607	1927	1550	80	100	96	0	0.000	0.000	0.000	0.000	0.000	0.000	0.000	0.000	0.000	0.000	0.000	0.000	0.000	0.000	0.017	0.021	0.030	0.025	3.137	0.019	0.103	316	2384	100	134	8013	8147	174	8231	8405	Error	Error	-5.902	134	8013	174	8231	199493	3108745	0.613	5.104	0	0	0
1	4	15	"A87"	"A87"	5865	58270	100	528	563	354	62	438	438	470	260	55	24	8	0	6726	6327	2875	45	1553	1553	1599	518	32	88	82	0	0.000	0.000	0.000	0.000	0.000	0.000	0.000	0.000	0.000	0.000	0.000	0.000	0.000	0.000	0.017	0.026	0.048	0.051	4.735	0.021	0.042	316	2384	100	90	5173	5263	125	4774	4899	Error	Error	-5.845	90	5173	125	4774	177895	1999396	0.358	9.127	0	0	0
1	5	15	"A87"	"A87"	6170	58275	100	559	600	270	45	437	437	471	282	59	27	6	0	8633	8970	2843	31	1558	1558	1758	1258	71	100	99	0	0.000	0.000	0.000	0.000	0.000	0.000	0.000	0.000	0.000	0.000	0.000	0.000	0.000	0.000	0.017	0.022	0.029	0.025	2.787	0.017	0.076	316	2384	100	122	7075	7197	163	7412	7575	Error	Error	-5.858	122	7075	163	7412	189614	2834452	0.457	5.733	0	0	0
1	6	15	"A87"	"A87"	6465	58265	100	507	545	256	46	428	428	457	221	48	29	12	0	8314	7642	3260	42	1539	1539	1674	916	54	88	82	0	0.000	0.000	0.000	0.000	0.000	0.000	0.000	0.000	0.000	0.000	0.000	0.000	0.000	0.000	0.012	0.019	0.039	0.038	3.865	0.016	0.051	316	2384	100	79	6775	6854	117	6103	6220	Error	Error	-6.422	79	6775	117	6103	172265	2414770	0.398	6.515	0	0	0
1	7	15	"A88"	"A88"	6765	58265	100	564	577	250	43	414	414	445	222	49	37	14	0	10010	9052	4138	45	1515	1515	1545	358	23	94	90	0	0.000	0.000	0.000	0.000	0.000	0.000	0.000	0.000	0.000	0.000	0.000	0.000	0.000	0.000	0.018	0.022	0.035	0.032	4.326	0.017	0.076	316	2384	100	150	8495	8645	163	7537	7700	Error	Error	-5.824	150	8495	163	7537	182364	2860499	0.595	20.969	0	0	0
1	8	15	"A88"	"A88"	7080	58270	100	534	571	251	43	416	416	449	221	49	36	12	0	9965	9581	3073	32	1546	1546	1745	1236	70	99	97	0	0.000	0.000	0.000	0.000	0.000	0.000	0.000	0.000	0.000	0.000	0.000	0.000	0.000	0.000	0.014	0.019	0.026	0.023	2.844	0.017	0.082	316	2384	100	118	8419	8537	155	8035	8190	Error	Error	-6.157	118	8419	155	8035	180498	3027447	0.552	6.340	0	0	0
1	9	15	"A88"	"A88"	7365	58270	100	558	606	260	42	423	423	455	230	50	37	12	0	11228	11313	3066	27	1550	1550	1894	1688	89	100	100	0	0.000	0.000	0.000	0.000	0.000	0.000	0.000	0.000	0.000	0.000	0.000	0.000	0.000	0.000	0.014	0.019	0.023	0.018	3.239	0.016	0.093	316	2384	100	135	9678	9813	183	9763	9946	Error	Error	-6.164	135	9678	183	9763	191563	3574899	0.657	5.580	0	0	0
1	10	15	"A89"	"A89"	7665	58260	100	539	564	263	46	408	408	439	228	51	35	12	0	10770	9682	3831	39	1503	1503	1530	401	26	94	92	0	0.000	0.000	0.000	0.000	0.000	0.000	0.000	0.000	0.000	0.000	0.000	0.000	0.000	0.000	0.014	0.019	0.027	0.027	4.373	0.016	0.071	316	2384	100	131	9267	9398	156	8179	8335	Error	Error	-6.144	131	9267	156	8179	178337	3059516	0.548	20.329	0	0	0
1	11	15	"A89"	"A89"	7975	58265	100	567	597	252	42	400	400	433	221	51	41	15	0	12582	12156	3621	29	1477	1477	1613	876	54	100	100	0	0.000	0.000	0.000	0.000	0.000	0.000	0.000	0.000	0.000	0.000	0.000	0.000	0.000	0.000	0.015	0.018	0.022	0.018	3.372	0.017	0.131	316	2384	100	167	11105	11272	197	10679	10876	Error	Error	-6.055	167	11105	197	10679	188704	3841288	0.742	12.035	0	0	0
1	12	15	"A89"	"A89"	8280	58270	100	576	596	256	42	414	414	443	314	70	25	4	0	10868	10055	4580	45	1512	1512	1758	1348	76	96	86	0	0.000	0.000	0.000	0.000	0.000	0.000	0.000	0.000	0.000	0.000	0.000	0.000	0.000	0.000	0.017	0.021	0.027	0.024	3.207	0.021	0.065	316	2384	100	162	9356	9518	182	8543	8725	Error	Error	-5.852	162	9356	182	8543	188362	3177309	0.487	6.155	0	0	0
1	13	15	"A90"	"A90"	8565	58255	100	558	577	267	46	386	386	422	219	51	42	19	0	8856	8314	3688	44	1488	1488	1524	429	28	95	89	0	0.000	0.000	0.000	0.000	0.000	0.000	0.000	0.000	0.000	0.000	0.000	0.000	0.000	0.000	0.023	0.028	0.041	0.041	3.744	0.020	0.090	316	2384	100	172	7368	7540	191	6826	7017	Error	Error	-5.421	172	7368	191	6826	182453	2627084	0.708	15.828	0	0	0
1	14	15	"A90"	"A90"	8865	58265	100	550	577	266	46	410	410	434	213	49	39	13	0	10242	9539	3444	36	1543	1543	1723	1172	68	92	88	0	0.000	0.000	0.000	0.000	0.000	0.000	0.000	0.000	0.000	0.000	0.000	0.000	0.000	0.000	0.016	0.021	0.030	0.025	4.142	0.018	0.100	316	2384	100	140	8699	8839	167	7996	8163	Error	Error	-5.957	140	8699	167	7996	182208	3014282	0.671	6.669	0	0	0
1	15	15	"A90"	"A90"	9165	58260	100	562	595	258	43	404	404	437	222	50	41	17	0	10625	10562	2571	24	1573	1573	1905	1815	95	100	99	0	0.000	0.000	0.000	0.000	0.000	0.000	0.000	0.000	0.000	0.000	0.000	0.000	0.000	0.000	0.017	0.021	0.027	0.021	3.253	0.016	0.086	316	2384	100	158	9052	9210	191	8989	9180	Error	Error	-5.840	158	9052	191	8989	187987	3337466	0.712	4.770	0	0	0
1	16	15	"A91"	"A91"	9460	58255	100	515	561	253	45	408	408	423	206	48	37	15	0	10167	9335	4146	44	1531	1531	1600	686	42	92	87	0	0.000	0.000	0.000	0.000	0.000	0.000	0.000	0.000	0.000	0.000	0.000	0.000	0.000	0.000	0.012	0.020	0.026	0.028	4.346	0.017	0.092	316	2384	100	107	8636	8743	153	7804	7957	Error	Error	-6.335	107	8636	153	7804	177159	2949850	0.670	11.276	0	0	0
1	17	15	"A91"	"A91"	9760	58260	100	509	548	241	43	414	414	449	351	78	17	2	0	11762	11548	4133	35	1593	1593	1892	1545	81	93	89	0	0.000	0.000	0.000	0.000	0.000	0.000	0.000	0.000	0.000	0.000	0.000	0.000	0.000	0.000	0.009	0.013	0.021	0.019	2.923	0.010	0.013	316	2384	100	95	10169	10264	134	9955	10089	Error	Error	-6.742	95	10169	134	9955	173252	3649212	0.282	6.250	0	0	0
1	18	15	"A91"	"A91"	10060	58260	100	501	541	239	44	384	384	419	218	52	35	13	0	12137	10809	4701	43	1557	1557	1905	1687	88	86	82	0	0.000	0.000	0.000	0.000	0.000	0.000	0.000	0.000	0.000	0.000	0.000	0.000	0.000	0.000	0.011	0.017	0.024	0.021	4.234	0.014	0.094	316	2384	100	117	10580	10697	157	9252	9409	Error	Error	-6.499	117	10580	157	9252	171031	3415585	0.560	5.278	0	0	0
1	1	16	"A92"	"A92"	4965	58570	100	623	715	816	114	471	471	505	247	48	34	14	0	8843	8341	3881	46	1650	1650	1689	430	25	93	91	0	0.000	0.000	0.000	0.000	0.000	0.000	0.000	0.000	0.000	0.000	0.000	0.000	0.000	0.000	0.021	0.036	0.037	0.038	3.694	0.198	0.370	316	2384	100	152	7193	7345	244	6691	6935	Error	Error	-5.564	152	7193	244	6691	226010	2635707	0.850	15.470	0	0	0
1	2	16	"A92"	"A92"	5280	58570	100	693	730	452	61	465	465	499	239	47	49	19	0	10339	10492	4332	41	1641	1641	1697	495	29	98	98	0	0.000	0.000	0.000	0.000	0.000	0.000	0.000	0.000	0.000	0.000	0.000	0.000	0.000	0.000	0.026	0.030	0.037	0.031	3.194	0.034	0.215	316	2384	100	228	8698	8926	265	8851	9116	Error	Error	-5.254	228	8698	265	8851	230536	3315515	0.967	17.768	0	0	0
1	3	16	"A92"	"A92"	5580	58570	100	645	704	312	44	456	456	488	244	50	42	19	0	11597	11356	3798	33	1634	1634	1765	767	43	99	99	0	0.000	0.000	0.000	0.000	0.000	0.000	0.000	0.000	0.000	0.000	0.000	0.000	0.000	0.000	0.019	0.026	0.029	0.025	2.819	0.022	0.132	316	2384	100	189	9963	10152	248	9722	9970	Error	Error	-5.720	189	9963	248	9722	222555	3588522	0.885	12.505	0	0	0
1	4	16	"A93"	"A93"	5870	58565	100	602	627	273	43	449	449	479	229	47	36	14	0	9197	9792	4942	50	1583	1583	1609	371	23	98	94	0	0.000	0.000	0.000	0.000	0.000	0.000	0.000	0.000	0.000	0.000	0.000	0.000	0.000	0.000	0.020	0.022	0.032	0.030	3.425	0.017	0.089	316	2384	100	153	7614	7767	178	8209	8387	Error	Error	-5.637	153	7614	178	8209	198085	3094207	0.646	22.057	0	0	0
1	5	16	"A93"	"A93"	6180	58565	100	614	646	284	43	456	456	496	303	61	31	9	0	12441	11757	3598	30	1659	1659	2035	1666	81	97	94	0	0.000	0.000	0.000	0.000	0.000	0.000	0.000	0.000	0.000	0.000	0.000	0.000	0.000	0.000	0.015	0.019	0.027	0.022	3.409	0.016	0.082	316	2384	100	158	10782	10940	190	10098	10288	Error	Error	-6.093	158	10782	190	10098	204139	3715222	0.495	5.836	0	0	0
1	6	16	"A93"	"A93"	6480	58565	100	534	573	259	45	451	451	477	231	48	25	9	0	10147	10267	3865	37	1609	1609	1656	443	26	100	99	0	0.000	0.000	0.000	0.000	0.000	0.000	0.000	0.000	0.000	0.000	0.000	0.000	0.000	0.000	0.010	0.014	0.022	0.020	3.078	0.012	0.046	316	2384	100	83	8538	8621	122	8658	8780	Error	Error	-6.685	83	8538	122	8658	181117	3244220	0.416	19.438	0	0	0
1	7	16	"A94"	"A94"	6765	58565	100	566	596	283	47	437	437	477	306	64	29	6	0	11821	11146	7376	66	1595	1595	1683	730	43	79	73	0	0.000	0.000	0.000	0.000	0.000	0.000	0.000	0.000	0.000	0.000	0.000	0.000	0.000	0.000	0.013	0.017	0.027	0.035	6.447	0.014	0.095	316	2384	100	129	10226	10355	159	9551	9710	Error	Error	-6.309	129	10226	159	9551	188360	3522162	0.389	12.963	0	0	0
1	8	16	"A94"	"A94"	7075	58560	100	626	666	287	43	436	436	475	292	61	38	11	0	14953	14456	5690	39	1574	1574	1670	789	47	99	99	0	0.000	0.000	0.000	0.000	0.000	0.000	0.000	0.000	0.000	0.000	0.000	0.000	0.000	0.000	0.014	0.018	0.023	0.018	2.879	0.018	0.098	316	2384	100	190	13379	13569	230	12882	13112	Error	Error	-6.138	190	13379	230	12882	210525	4568009	0.654	16.205	0	0	0
1	9	16	"A94"	"A94"	7380	58565	100	611	648	254	39	438	438	473	286	60	33	8	0	15059	14878	5369	36	1598	1598	1805	1301	72	100	99	0	0.000	0.000	0.000	0.000	0.000	0.000	0.000	0.000	0.000	0.000	0.000	0.000	0.000	0.000	0.013	0.016	0.019	0.016	2.927	0.013	0.118	316	2384	100	173	13461	13634	210	13280	13490	Error	Error	-6.282	173	13461	210	13280	204804	4701593	0.612	10.048	0	0	0
1	10	16	"A95"	"A95"	7670	58555	100	586	631	280	44	438	438	465	226	48	37	15	0	15913	14120	5357	37	1572	1572	1602	383	23	98	93	0	0.000	0.000	0.000	0.000	0.000	0.000	0.000	0.000	0.000	0.000	0.000	0.000	0.000	0.000	0.010	0.015	0.019	0.017	3.737	0.014	0.111	316	2384	100	148	14341	14489	193	12548	12741	Error	Error	-6.598	148	14341	193	12548	199502	4462055	0.735	32.684	0	0	0
1	11	16	"A95"	"A95"	7985	58565	100	682	695	259	37	415	415	447	227	50	54	25	0	17275	16616	4443	26	1566	1566	1695	909	53	100	98	0	0.000	0.000	0.000	0.000	0.000	0.000	0.000	0.000	0.000	0.000	0.000	0.000	0.000	0.000	0.017	0.019	0.021	0.017	3.168	0.017	0.219	316	2384	100	267	15709	15976	280	15050	15330	Error	Error	-5.879	267	15709	280	15050	219615	5250529	1.093	16.415	0	0	0
1	12	16	"A95"	"A95"	8290	58560	100	658	682	274	40	415	415	445	240	53	50	20	0	15797	14832	5185	34	1576	1576	1739	1171	67	95	91	0	0.000	0.000	0.000	0.000	0.000	0.000	0.000	0.000	0.000	0.000	0.000	0.000	0.000	0.000	0.017	0.020	0.021	0.019	2.912	0.018	0.151	316	2384	100	243	14221	14464	267	13256	13523	Error	Error	-5.871	243	14221	267	13256	215501	4687038	0.988	11.181	0	0	0
1	13	16	"A96"	"A96"	8570	58550	100	599	648	429	66	411	411	444	272	61	37	12	0	13234	12530	3827	30	1566	1566	1608	468	29	100	99	0	0.000	0.000	0.000	0.000	0.000	0.000	0.000	0.000	0.000	0.000	0.000	0.000	0.000	0.000	0.016	0.022	0.024	0.021	3.076	0.022	0.145	316	2384	100	188	11668	11856	237	10964	11201	Error	Error	-5.956	188	11668	237	10964	204785	3959551	0.750	23.338	0	0	0
1	14	16	"A96"	"A96"	8885	58560	100	613	647	264	40	426	426	452	219	48	44	19	0	13969	14011	5647	40	1616	1616	1859	1485	79	99	93	0	0.000	0.000	0.000	0.000	0.000	0.000	0.000	0.000	0.000	0.000	0.000	0.000	0.000	0.000	0.015	0.018	0.021	0.017	2.987	0.016	0.158	316	2384	100	187	12353	12540	221	12395	12616	Error	Error	-6.046	187	12353	221	12395	204389	4427477	0.890	8.183	0	0	0
1	15	16	"A96"	"A96"	9155	58560	100	622	659	273	41	425	425	460	321	69	35	7	0	15499	15352	4794	31	1627	1627	1921	1360	70	98	97	0	0.000	0.000	0.000	0.000	0.000	0.000	0.000	0.000	0.000	0.000	0.000	0.000	0.000	0.000	0.014	0.017	0.020	0.016	3.347	0.014	0.114	316	2384	100	197	13872	14069	234	13725	13959	Error	Error	-6.138	197	13872	234	13725	208150	4851108	0.620	9.876	0	0	0
1	16	16	"A97"	"A97"	9470	58545	100	564	593	262	44	418	418	470	960	204	0	0	0	12905	11643	5475	47	1581	1581	1605	395	24	99	96	0	0.000	0.000	0.000	0.000	0.000	0.000	0.000	0.000	0.000	0.000	0.000	0.000	0.000	0.000	0.013	0.017	0.024	0.021	3.439	0.014	0.083	316	2384	100	146	11324	11470	175	10062	10237	Error	Error	-6.277	146	11324	175	10062	187517	3679083	0.128	25.413	0	0	0
1	17	16	"A97"	"A97"	9770	58550	100	634	665	270	40	417	417	445	221	49	49	22	0	15304	14660	4411	30	1607	1607	1760	913	51	100	100	0	0.000	0.000	0.000	0.000	0.000	0.000	0.000	0.000	0.000	0.000	0.000	0.000	0.000	0.000	0.016	0.019	0.023	0.019	2.748	0.017	0.149	316	2384	100	217	13697	13914	248	13053	13301	Error	Error	-5.980	217	13697	248	13053	210212	4632621	0.995	14.129	0	0	0
1	18	16	"A97"	"A97"	10070	58545	100	620	646	269	41	408	408	442	218	49	49	21	0	14894	14001	6000	42	1608	1608	1689	643	38	100	99	0	0.000	0.000	0.000	0.000	0.000	0.000	0.000	0.000	0.000	0.000	0.000	0.000	0.000	0.000	0.016	0.019	0.024	0.019	2.911	0.016	0.158	316	2384	100	212	13286	13498	238	12393	12631	Error	Error	-5.970	212	13286	238	12393	204134	4424240	0.936	19.148	0	0	0
1	1	17	"A98"	"A98"	4980	58870	100	516	542	277	51	476	476	512	298	58	14	2	0	2530	2850	1201	42	1674	1674	1733	670	38	58	35	0	0.000	0.000	0.000	0.000	0.000	0.000	0.000	0.000	0.000	0.000	0.000	0.000	0.000	0.000	0.047	0.056	0.167	0.170	4.808	0.168	0.284	316	2384	100	40	856	896	66	1176	1242	Error	Error	-4.420	40	856	66	1176	171388	900531	0.101	1.667	0	0	0
1	2	17	"A98"	"A98"	5285	58875	100	508	530	238	44	449	449	491	456	92	7	0	0	3109	3462	1476	42	1615	1615	1687	723	42	78	50	0	0.000	0.000	0.000	0.000	0.000	0.000	0.000	0.000	0.000	0.000	0.000	0.000	0.000	0.000	0.039	0.044	0.126	0.115	4.081	0.054	0.050	316	2384	100	59	1494	1553	81	1847	1928	Error	Error	-4.662	59	1494	81	1847	167495	1093906	0.086	2.455	0	0	0
1	3	17	"A98"	"A98"	5565	58870	100	482	519	232	44	445	445	474	236	49	21	6	0	3319	3811	1759	46	1604	1604	1653	444	26	90	77	0	0.000	0.000	0.000	0.000	0.000	0.000	0.000	0.000	0.000	0.000	0.000	0.000	0.000	0.000	0.022	0.034	0.099	0.088	4.155	0.016	0.007	316	2384	100	37	1715	1752	74	2207	2281	Error	Error	-5.535	37	1715	74	2207	164077	1204400	0.191	4.860	0	0	0
1	4	17	"A99"	"A99"	5875	58870	100	498	524	226	43	442	442	472	228	48	21	6	0	6292	5850	2424	41	1560	1560	1575	338	21	94	91	0	0.000	0.000	0.000	0.000	0.000	0.000	0.000	0.000	0.000	0.000	0.000	0.000	0.000	0.000	0.012	0.019	0.037	0.035	5.090	0.016	0.025	316	2384	100	56	4732	4788	82	4290	4372	Error	Error	-6.401	56	4732	82	4290	165601	1848749	0.228	12.648	0	0	0
1	5	17	"A99"	"A99"	6185	58875	100	566	598	267	44	446	446	475	231	48	32	13	0	8533	8224	1786	21	1584	1584	1622	415	25	99	98	0	0.000	0.000	0.000	0.000	0.000	0.000	0.000	0.000	0.000	0.000	0.000	0.000	0.000	0.000	0.017	0.023	0.034	0.028	3.317	0.017	0.047	316	2384	100	120	6949	7069	152	6640	6792	Error	Error	-5.856	120	6949	152	6640	188920	2598632	0.532	15.908	0	0	0
1	6	17	"A99"	"A99"	6485	58875	100	517	538	229	42	435	435	462	220	47	29	8	0	5839	5795	2444	42	1582	1582	1615	435	26	96	93	0	0.000	0.000	0.000	0.000	0.000	0.000	0.000	0.000	0.000	0.000	0.000	0.000	0.000	0.000	0.019	0.024	0.043	0.040	3.997	0.021	0.047	316	2384	100	82	4257	4339	103	4213	4316	Error	Error	-5.698	82	4257	103	4213	170071	1831188	0.345	9.609	0	0	0
1	7	17	"A100"	"A100"	6770	58865	100	543	561	253	45	426	426	472	408	86	14	0	0	7945	7797	4158	53	1566	1566	1604	447	27	87	82	0	0.000	0.000	0.000	0.000	0.000	0.000	0.000	0.000	0.000	0.000	0.000	0.000	0.000	0.000	0.018	0.022	0.036	0.040	4.668	0.026	0.028	316	2384	100	117	6379	6496	135	6231	6366	Error	Error	-5.769	117	6379	135	6231	177424	2463938	0.218	13.855	0	0	0
1	8	17	"A100"	"A100"	7085	58870	100	580	615	279	45	441	441	503	1231	244	0	0	0	10099	9792	3150	32	1556	1556	1588	368	23	100	99	0	0.000	0.000	0.000	0.000	0.000	0.000	0.000	0.000	0.000	0.000	0.000	0.000	0.000	0.000	0.016	0.021	0.031	0.026	2.873	0.018	0.076	316	2384	100	139	8543	8682	174	8236	8410	Error	Error	-5.942	139	8543	174	8236	194445	3094193	0.091	22.293	0	0	0
1	9	17	"A100"	"A100"	7380	58870	100	579	718	1605	223	422	422	449	220	48	41	15	0	10746	10574	4404	41	1549	1549	1620	624	38	100	100	0	0.000	0.000	0.000	0.000	0.000	0.000	0.000	0.000	0.000	0.000	0.000	0.000	0.000	0.000	0.017	0.033	0.028	0.024	3.071	0.085	0.208	316	2384	100	157	9197	9354	296	9025	9321	Error	Error	-5.872	157	9197	296	9025	226745	3341493	1.223	14.349	0	0	0
1	10	17	"A101"	"A101"	7675	58860	100	512	538	246	45	413	413	436	217	49	33	10	0	4560	6064	3933	64	1505	1505	1526	323	21	96	90	0	0.000	0.000	0.000	0.000	0.000	0.000	0.000	0.000	0.000	0.000	0.000	0.000	0.000	0.000	0.032	0.027	0.054	0.054	4.132	0.021	0.066	316	2384	100	99	3055	3154	125	4559	4684	Error	Error	-4.948	99	3055	125	4559	170001	1916198	0.470	14.050	0	0	0
1	11	17	"A101"	"A101"	7990	58865	100	518	544	256	47	405	405	433	217	50	31	13	0	9766	9553	4009	41	1524	1524	1549	373	24	98	97	0	0.000	0.000	0.000	0.000	0.000	0.000	0.000	0.000	0.000	0.000	0.000	0.000	0.000	0.000	0.014	0.017	0.024	0.022	3.490	0.015	0.068	316	2384	100	113	8242	8355	139	8029	8168	Error	Error	-6.189	113	8242	139	8029	171828	3018772	0.512	21.458	0	0	0
1	12	17	"A101"	"A101"	8290	58865	100	504	526	237	45	413	413	453	402	88	10	0	0	4593	6400	4108	64	1508	1508	1597	929	58	93	77	0	0.000	0.000	0.000	0.000	0.000	0.000	0.000	0.000	0.000	0.000	0.000	0.000	0.000	0.000	0.029	0.023	0.043	0.042	3.627	0.059	0.138	316	2384	100	91	3085	3176	113	4892	5005	Error	Error	-5.083	91	3085	113	4892	166151	2022441	0.182	5.170	0	0	0
1	13	17	"A102"	"A102"	8575	58860	100	511	526	233	44	396	396	442	364	82	14	0	0	6011	7468	4316	57	1499	1499	1543	580	37	93	89	0	0.000	0.000	0.000	0.000	0.000	0.000	0.000	0.000	0.000	0.000	0.000	0.000	0.000	0.000	0.025	0.022	0.034	0.035	3.304	0.017	0.065	316	2384	100	115	4512	4627	130	5969	6099	Error	Error	-5.294	115	4512	130	5969	166178	2359908	0.231	10.216	0	0	0
1	14	17	"A102"	"A102"	8885	58865	100	498	544	253	46	400	400	447	465	104	10	0	0	6328	8038	4630	57	1519	1519	1647	1188	72	94	84	0	0.000	0.000	0.000	0.000	0.000	0.000	0.000	0.000	0.000	0.000	0.000	0.000	0.000	0.000	0.020	0.022	0.032	0.030	3.910	0.015	0.064	316	2384	100	98	4809	4907	144	6519	6663	Error	Error	-5.617	98	4809	144	6519	171840	2539919	0.209	5.380	0	0	0
1	15	17	"A102"	"A102"	9170	58860	100	494	542	261	48	408	408	462	652	141	4	0	0	7038	9179	5585	60	1561	1561	1678	1368	81	96	76	0	0.000	0.000	0.000	0.000	0.000	0.000	0.000	0.000	0.000	0.000	0.000	0.000	0.000	0.000	0.016	0.018	0.027	0.026	3.412	0.015	0.076	316	2384	100	86	5477	5563	134	7618	7752	Error	Error	-5.993	86	5477	134	7618	171350	2900446	0.123	5.483	0	0	0
1	16	17	"A103"	"A103"	9465	58855	100	536	552	253	45	412	412	437	213	48	36	13	0	8378	7855	3848	48	1540	1540	1563	387	24	92	87	0	0.000	0.000	0.000	0.000	0.000	0.000	0.000	0.000	0.000	0.000	0.000	0.000	0.000	0.000	0.018	0.022	0.032	0.037	4.199	0.017	0.062	316	2384	100	124	6838	6962	140	6315	6455	Error	Error	-5.785	124	6838	140	6315	174542	2482243	0.540	16.258	0	0	0
1	17	17	"A103"	"A103"	9785	58860	100	557	571	249	43	418	418	443	222	50	34	12	0	10182	10109	3010	29	1565	1565	1665	742	44	98	95	0	0.000	0.000	0.000	0.000	0.000	0.000	0.000	0.000	0.000	0.000	0.000	0.000	0.000	0.000	0.016	0.018	0.026	0.023	3.134	0.014	0.066	316	2384	100	139	8617	8756	153	8544	8697	Error	Error	-5.954	139	8617	153	8544	180549	3194592	0.577	11.380	0	0	0
1	18	17	"A103"	"A103"	10080	58855	100	521	559	238	42	412	412	440	221	50	32	12	0	9880	9831	3057	31	1556	1556	1608	479	29	100	99	0	0.000	0.000	0.000	0.000	0.000	0.000	0.000	0.000	0.000	0.000	0.000	0.000	0.000	0.000	0.013	0.018	0.022	0.020	3.069	0.014	0.059	316	2384	100	109	8324	8433	147	8275	8422	Error	Error	-6.255	109	8324	147	8275	176504	3106528	0.538	17.167	0	0	0
1	1	18	"A104"	"A104"	4965	59170	100	555	587	287	48	471	471	502	235	46	29	7	0	6481	6660	3686	55	1657	1657	1718	583	33	83	78	0	0.000	0.000	0.000	0.000	0.000	0.000	0.000	0.000	0.000	0.000	0.000	0.000	0.000	0.000	0.017	0.023	0.045	0.051	4.618	0.019	0.051	316	2384	100	84	4824	4908	116	5003	5119	Error	Error	-5.844	84	4824	116	5003	185531	2104711	0.362	8.477	0	0	0
1	2	18	"A104"	"A104"	5280	59165	100	627	663	399	60	455	455	507	734	144	2	0	0	9953	9243	3433	37	1622	1622	1743	1717	98	91	85	0	0.000	0.000	0.000	0.000	0.000	0.000	0.000	0.000	0.000	0.000	0.000	0.000	0.000	0.000	0.021	0.027	0.036	0.033	3.265	0.284	0.548	316	2384	100	172	8331	8503	208	7621	7829	Error	Error	-5.598	172	8331	208	7621	209499	2920675	0.213	4.368	0	0	0
1	3	18	"A104"	"A104"	5580	59170	100	575	618	259	41	443	443	478	243	50	33	11	0	10578	9706	3043	31	1618	1618	1765	920	52	98	96	0	0.000	0.000	0.000	0.000	0.000	0.000	0.000	0.000	0.000	0.000	0.000	0.000	0.000	0.000	0.015	0.022	0.027	0.024	3.371	0.019	0.081	316	2384	100	132	8960	9092	175	8088	8263	Error	Error	-6.085	132	8960	175	8088	195423	3066987	0.576	8.632	0	0	0
1	4	18	"A105"	"A105"	5865	59160	100	539	576	377	65	438	438	486	480	98	6	1	0	6638	6395	3826	59	1576	1576	1651	634	38	74	69	0	0.000	0.000	0.000	0.000	0.000	0.000	0.000	0.000	0.000	0.000	0.000	0.000	0.000	0.000	0.020	0.029	0.051	0.063	5.439	0.031	0.019	316	2384	100	101	5062	5163	138	4819	4957	Error	Error	-5.647	101	5062	138	4819	182154	2020941	0.188	7.483	0	0	0
1	5	18	"A105"	"A105"	6175	59160	100	569	586	261	44	442	442	479	230	48	33	13	0	8040	7614	3169	41	1616	1616	1819	1171	64	89	85	0	0.000	0.000	0.000	0.000	0.000	0.000	0.000	0.000	0.000	0.000	0.000	0.000	0.000	0.000	0.020	0.024	0.038	0.037	3.096	0.020	0.069	316	2384	100	127	6424	6551	144	5998	6142	Error	Error	-5.661	127	6424	144	5998	185169	2406144	0.465	4.949	0	0	0
1	6	18	"A105"	"A105"	6485	59160	100	580	606	253	41	452	452	489	369	75	18	2	0	8765	8530	2797	32	1602	1602	1681	843	50	97	96	0	0.000	0.000	0.000	0.000	0.000	0.000	0.000	0.000	0.000	0.000	0.000	0.000	0.000	0.000	0.018	0.022	0.032	0.027	3.149	0.020	0.079	316	2384	100	128	7163	7291	154	6928	7082	Error	Error	-5.806	128	7163	154	6928	191525	2695590	0.317	8.125	0	0	0
1	7	18	"A106"	"A106"	6775	59160	100	519	546	253	46	469	469	513	253	49	20	6	0	2427	2822	1343	47	1659	1659	1773	561	31	59	33	0	0.000	0.000	0.000	0.000	0.000	0.000	0.000	0.000	0.000	0.000	0.000	0.000	0.000	0.000	0.065	0.066	0.203	0.223	5.179	0.066	0.050	316	2384	100	50	768	818	77	1163	1240	Error	Error	-3.941	50	768	77	1163	172630	891779	0.130	1.870	0	0	0
1	8	18	"A106"	"A106"	7085	59160	100	488	521	246	47	443	443	468	226	48	23	6	0	2607	3183	1633	51	1522	1522	1542	324	21	82	67	0	0.000	0.000	0.000	0.000	0.000	0.000	0.000	0.000	0.000	0.000	0.000	0.000	0.000	0.000	0.041	0.047	0.134	0.134	4.956	0.034	0.026	316	2384	100	45	1085	1130	78	1661	1739	Error	Error	-4.592	45	1085	78	1661	164742	1005844	0.235	5.065	0	0	0
1	9	18	"A106"	"A106"	7385	59160	100	436	474	242	51	423	423	457	226	49	21	6	0	2833	3503	1898	54	1501	1501	1515	324	21	90	76	0	0.000	0.000	0.000	0.000	0.000	0.000	0.000	0.000	0.000	0.000	0.000	0.000	0.000	0.000	0.010	0.025	0.104	0.105	6.007	0.017	0.008	316	2384	100	13	1332	1345	51	2002	2053	Error	Error	-6.679	13	1332	51	2002	149717	1107009	0.075	6.136	0	0	0
1	10	18	"A107"	"A107"	7675	59160	100	496	515	240	46	414	414	445	222	49	25	9	0	3361	4386	2788	63	1496	1496	1511	330	21	85	80	0	0.000	0.000	0.000	0.000	0.000	0.000	0.000	0.000	0.000	0.000	0.000	0.000	0.000	0.000	0.044	0.035	0.084	0.090	4.744	0.021	0.031	316	2384	100	82	1865	1947	101	2890	2991	Error	Error	-4.507	82	1865	101	2890	162607	1385884	0.315	8.712	0	0	0
1	11	18	"A107"	"A107"	7995	59160	100	493	517	241	46	402	402	441	260	58	22	6	0	6869	7686	3790	49	1484	1484	1530	501	32	98	95	0	0.000	0.000	0.000	0.000	0.000	0.000	0.000	0.000	0.000	0.000	0.000	0.000	0.000	0.000	0.017	0.019	0.029	0.028	3.685	0.021	0.052	316	2384	100	91	5385	5476	115	6202	6317	Error	Error	-5.887	91	5385	115	6202	163318	2428818	0.292	12.287	0	0	0
1	12	18	"A107"	"A107"	8285	59160	100	482	516	254	49	395	395	428	213	49	33	10	0	5269	6919	3900	56	1467	1467	1497	335	22	99	98	0	0.000	0.000	0.000	0.000	0.000	0.000	0.000	0.000	0.000	0.000	0.000	0.000	0.000	0.000	0.023	0.022	0.038	0.037	3.581	0.018	0.056	316	2384	100	87	3802	3889	121	5452	5573	Error	Error	-5.450	87	3802	121	5452	162958	2186482	0.413	16.185	0	0	0
1	13	18	"A108"	"A108"	8585	59155	100	474	487	236	48	407	407	434	213	49	25	7	0	4294	5435	3346	61	1468	1468	1486	325	21	92	87	0	0.000	0.000	0.000	0.000	0.000	0.000	0.000	0.000	0.000	0.000	0.000	0.000	0.000	0.000	0.024	0.020	0.048	0.048	3.653	0.020	0.036	316	2384	100	67	2826	2893	80	3967	4047	Error	Error	-5.398	67	2826	80	3967	153816	1717545	0.249	12.151	0	0	0
1	14	18	"A108"	"A108"	8885	59155	100	500	535	249	46	407	407	454	582	128	4	0	0	7371	8339	4062	48	1500	1500	1535	358	23	98	96	0	0.000	0.000	0.000	0.000	0.000	0.000	0.000	0.000	0.000	0.000	0.000	0.000	0.000	0.000	0.016	0.019	0.032	0.029	3.412	0.015	0.055	316	2384	100	93	5871	5964	128	6839	6967	Error	Error	-5.980	93	5871	128	6839	168997	2635043	0.139	19.006	0	0	0
1	15	18	"A108"	"A108"	9175	59150	100	533	554	239	43	423	423	447	212	47	35	11	0	8301	9383	4418	47	1523	1523	1599	564	35	99	97	0	0.000	0.000	0.000	0.000	0.000	0.000	0.000	0.000	0.000	0.000	0.000	0.000	0.000	0.000	0.016	0.017	0.027	0.025	3.235	0.013	0.055	316	2384	100	110	6778	6888	131	7860	7991	Error	Error	-5.945	110	6778	131	7860	175010	2964948	0.505	13.801	0	0	0
1	16	18	"A109"	"A109"	9475	59145	100	442	461	221	47	414	414	447	221	49	22	3	0	2518	3228	1849	57	1530	1530	1558	417	26	78	56	0	0.000	0.000	0.000	0.000	0.000	0.000	0.000	0.000	0.000	0.000	0.000	0.000	0.000	0.000	0.028	0.028	0.125	0.120	4.261	0.033	0.029	316	2384	100	28	988	1016	47	1698	1745	Error	Error	-5.141	28	988	47	1698	145759	1020026	0.063	4.005	0	0	0
1	17	18	"A109"	"A109"	9765	59135	100	449	475	232	48	404	404	437	214	48	23	7	0	2885	3769	2313	61	1541	1541	1586	415	26	81	65	0	0.000	0.000	0.000	0.000	0.000	0.000	0.000	0.000	0.000	0.000	0.000	0.000	0.000	0.000	0.033	0.032	0.093	0.095	5.734	0.019	0.019	316	2384	100	45	1344	1389	71	2228	2299	Error	Error	-4.900	45	1344	71	2228	150126	1191126	0.178	5.260	0	0	0
1	18	18	"A109"	"A109"	10080	59145	100	464	476	216	45	408	408	437	210	48	23	6	0	2785	3519	1918	54	1559	1559	1583	360	22	90	77	0	0.000	0.000	0.000	0.000	0.000	0.000	0.000	0.000	0.000	0.000	0.000	0.000	0.000	0.000	0.046	0.035	0.095	0.096	3.968	0.024	0.020	316	2384	100	56	1226	1282	68	1960	2028	Error	Error	-4.452	56	1226	68	1960	150299	1112039	0.186	5.378	0	0	0
1	1	19	"A110"	"A110"	4980	59475	100	505	545	240	44	474	474	499	251	50	18	6	0	3994	5074	3120	61	1659	1659	1718	448	26	85	73	0	0.000	0.000	0.000	0.000	0.000	0.000	0.000	0.000	0.000	0.000	0.000	0.000	0.000	0.000	0.013	0.021	0.069	0.071	5.381	0.016	0.021	316	2384	100	31	2335	2366	71	3415	3486	Error	Error	-6.235	31	2335	71	3415	172218	1603410	0.183	7.491	0	0	0
1	2	19	"A110"	"A110"	5290	59480	100	584	611	284	46	454	454	486	246	50	34	12	0	7539	8041	3969	49	1648	1648	1695	479	28	96	91	0	0.000	0.000	0.000	0.000	0.000	0.000	0.000	0.000	0.000	0.000	0.000	0.000	0.000	0.000	0.022	0.025	0.041	0.038	3.136	0.023	0.089	316	2384	100	130	5891	6021	157	6393	6550	Error	Error	-5.502	130	5891	157	6393	193003	2540893	0.508	13.248	0	0	0
1	3	19	"A110"	"A110"	5590	59480	100	585	609	245	40	453	453	474	230	48	34	9	0	8816	8480	3311	39	1590	1590	1637	467	28	98	95	0	0.000	0.000	0.000	0.000	0.000	0.000	0.000	0.000	0.000	0.000	0.000	0.000	0.000	0.000	0.018	0.023	0.038	0.033	3.121	0.021	0.080	316	2384	100	132	7226	7358	156	6890	7046	Error	Error	-5.775	132	7226	156	6890	192543	2679649	0.587	14.653	0	0	0
1	4	19	"A111"	"A111"	5880	59470	100	489	510	225	44	446	446	474	224	47	20	5	0	3727	4389	2441	55	1574	1574	1599	347	21	90	81	0	0.000	0.000	0.000	0.000	0.000	0.000	0.000	0.000	0.000	0.000	0.000	0.000	0.000	0.000	0.020	0.023	0.063	0.064	5.201	0.009	0.005	316	2384	100	43	2153	2196	64	2815	2879	Error	Error	-5.646	43	2153	64	2815	161244	1386974	0.161	8.040	0	0	0
1	5	19	"A111"	"A111"	6190	59470	100	532	570	266	46	426	426	456	225	49	33	13	0	5665	6337	2884	45	1578	1578	1624	417	25	97	95	0	0.000	0.000	0.000	0.000	0.000	0.000	0.000	0.000	0.000	0.000	0.000	0.000	0.000	0.000	0.026	0.030	0.045	0.040	3.889	0.025	0.065	316	2384	100	106	4087	4193	144	4759	4903	Error	Error	-5.269	106	4087	144	4759	180107	2002360	0.507	11.302	0	0	0
1	6	19	"A111"	"A111"	6490	59470	100	511	550	274	49	444	444	478	240	50	25	8	0	4777	5607	2722	48	1578	1578	1601	355	22	97	93	0	0.000	0.000	0.000	0.000	0.000	0.000	0.000	0.000	0.000	0.000	0.000	0.000	0.000	0.000	0.021	0.026	0.056	0.051	3.667	0.023	0.037	316	2384	100	67	3199	3266	106	4029	4135	Error	Error	-5.577	67	3199	106	4029	173897	1771910	0.300	11.285	0	0	0
1	7	19	"A112"	"A112"	6780	59465	100	621	650	284	43	491	491	522	249	47	34	12	0	7357	7033	3320	47	1710	1710	1764	435	24	96	93	0	0.000	0.000	0.000	0.000	0.000	0.000	0.000	0.000	0.000	0.000	0.000	0.000	0.000	0.000	0.023	0.030	0.049	0.046	3.982	0.022	0.053	316	2384	100	130	5647	5777	159	5323	5482	Error	Error	-5.441	130	5647	159	5323	205246	2222567	0.514	12.113	0	0	0
1	8	19	"A112"	"A112"	7085	59470	100	551	578	255	44	428	428	456	217	47	34	13	0	9071	8313	3360	40	1541	1541	1585	377	23	99	98	0	0.000	0.000	0.000	0.000	0.000	0.000	0.000	0.000	0.000	0.000	0.000	0.000	0.000	0.000	0.016	0.022	0.035	0.026	3.432	0.021	0.078	316	2384	100	123	7530	7653	150	6772	6922	Error	Error	-5.936	123	7530	150	6772	182800	2626968	0.562	17.846	0	0	0
1	9	19	"A112"	"A112"	7375	59470	100	585	599	251	41	425	425	457	226	49	37	12	0	9459	8928	2966	33	1559	1559	1714	1001	58	94	90	0	0.000	0.000	0.000	0.000	0.000	0.000	0.000	0.000	0.000	0.000	0.000	0.000	0.000	0.000	0.020	0.024	0.031	0.031	3.141	0.020	0.091	316	2384	100	160	7900	8060	174	7369	7543	Error	Error	-5.626	160	7900	174	7369	189359	2821169	0.628	7.207	0	0	0
1	10	19	"A113"	"A113"	7680	59465	100	499	520	225	43	421	421	445	217	48	26	6	0	4062	4695	2248	47	1512	1512	1528	325	21	97	92	0	0.000	0.000	0.000	0.000	0.000	0.000	0.000	0.000	0.000	0.000	0.000	0.000	0.000	0.000	0.031	0.031	0.073	0.064	3.328	0.018	0.020	316	2384	100	78	2550	2628	99	3183	3282	Error	Error	-5.031	78	2550	99	3183	164258	1483574	0.346	9.745	0	0	0
1	11	19	"A113"	"A113"	7990	59465	100	513	525	242	46	415	415	440	230	52	28	7	0	6538	6707	3305	49	1523	1523	1573	445	28	94	91	0	0.000	0.000	0.000	0.000	0.000	0.000	0.000	0.000	0.000	0.000	0.000	0.000	0.000	0.000	0.020	0.021	0.040	0.040	4.395	0.018	0.050	316	2384	100	98	5015	5113	110	5184	5294	Error	Error	-5.677	98	5015	110	5184	166014	2119531	0.370	11.537	0	0	0
1	12	19	"A113"	"A113"	8280	59460	100	473	512	256	50	395	395	432	291	67	20	4	0	6565	6724	3493	51	1505	1505	1559	537	34	92	86	0	0.000	0.000	0.000	0.000	0.000	0.000	0.000	0.000	0.000	0.000	0.000	0.000	0.000	0.000	0.015	0.022	0.034	0.036	3.425	0.021	0.067	316	2384	100	78	5060	5138	117	5219	5336	Error	Error	-6.020	78	5060	117	5219	161743	2124754	0.275	9.618	0	0	0
1	13	19	"A114"	"A114"	8580	59455	100	519	544	249	45	411	411	439	236	53	31	9	0	8637	7930	3364	42	1501	1501	1531	377	24	93	89	0	0.000	0.000	0.000	0.000	0.000	0.000	0.000	0.000	0.000	0.000	0.000	0.000	0.000	0.000	0.015	0.021	0.036	0.035	3.525	0.019	0.052	316	2384	100	108	7136	7244	133	6429	6562	Error	Error	-6.046	108	7136	133	6429	171889	2505853	0.445	16.973	0	0	0
1	14	19	"A114"	"A114"	8890	59460	100	559	583	243	41	405	405	436	216	49	38	16	0	10593	10382	2847	27	1537	1537	1565	390	24	100	100	0	0.000	0.000	0.000	0.000	0.000	0.000	0.000	0.000	0.000	0.000	0.000	0.000	0.000	0.000	0.017	0.020	0.026	0.022	2.872	0.015	0.073	316	2384	100	154	9056	9210	178	8845	9023	Error	Error	-5.878	154	9056	178	8845	184325	3280813	0.681	22.608	0	0	0
1	15	19	"A114"	"A114"	9190	59460	100	579	624	266	42	419	419	440	213	48	42	20	0	11978	11640	2909	24	1538	1538	1597	498	31	100	99	0	0.000	0.000	0.000	0.000	0.000	0.000	0.000	0.000	0.000	0.000	0.000	0.000	0.000	0.000	0.015	0.020	0.023	0.020	2.996	0.018	0.123	316	2384	100	160	10440	10600	205	10102	10307	Error	Error	-6.028	160	10440	205	10102	197047	3678197	0.864	20.167	0	0	0
1	16	19	"A115"	"A115"	9480	59450	100	507	522	228	43	406	406	428	210	49	30	9	0	4596	5603	3428	61	1528	1528	1544	333	21	91	88	0	0.000	0.000	0.000	0.000	0.000	0.000	0.000	0.000	0.000	0.000	0.000	0.000	0.000	0.000	0.033	0.028	0.054	0.052	5.091	0.031	0.087	316	2384	100	101	3068	3169	116	4075	4191	Error	Error	-4.925	101	3068	116	4075	164843	1770442	0.448	12.189	0	0	0
1	17	19	"A115"	"A115"	9785	59455	100	531	545	232	42	411	411	435	210	48	33	11	0	6138	6916	3232	46	1558	1558	1586	415	26	99	95	0	0.000	0.000	0.000	0.000	0.000	0.000	0.000	0.000	0.000	0.000	0.000	0.000	0.000	0.000	0.026	0.025	0.044	0.037	3.217	0.019	0.061	316	2384	100	120	4580	4700	134	5358	5492	Error	Error	-5.254	120	4580	134	5358	172366	2185333	0.524	12.843	0	0	0
1	18	19	"A115"	"A115"	10085	59455	100	514	531	261	49	410	410	433	210	48	31	12	0	5092	6575	3722	56	1565	1565	1602	377	23	97	96	0	0.000	0.000	0.000	0.000	0.000	0.000	0.000	0.000	0.000	0.000	0.000	0.000	0.000	0.000	0.029	0.024	0.044	0.043	3.260	0.020	0.064	316	2384	100	104	3527	3631	121	5010	5131	Error	Error	-5.084	104	3527	121	5010	167897	2077710	0.467	13.191	0	0	0
1	1	20	"A116"	"A116"	4985	59770	100	580	625	284	45	518	518	664	549	82	6	0	0	5869	5886	2729	46	1817	1817	2245	1552	69	74	59	0	0.000	0.000	0.000	0.000	0.000	0.000	0.000	0.000	0.000	0.000	0.000	0.000	0.000	0.000	0.015	0.026	0.051	0.048	4.392	0.115	0.245	316	2384	100	62	4052	4114	107	4069	4176	Error	Error	-6.030	62	4052	107	4069	197488	1859878	-0.071	2.346	0	0	0
1	2	20	"A116"	"A116"	5295	59770	100	763	1125	942	83	514	514	644	560	86	31	18	0	8823	8723	2812	32	1821	1821	2251	1591	70	95	88	0	0.000	0.000	0.000	0.000	0.000	0.000	0.000	0.000	0.000	0.000	0.000	0.000	0.000	0.000	0.036	0.089	0.065	0.058	4.760	0.121	0.293	316	2384	100	249	7002	7251	611	6902	7513	Error	Error	-4.814	249	7002	611	6902	355575	2756598	0.859	4.068	0	0	0
1	3	20	"A116"	"A116"	5595	59770	100	727	1073	1007	93	509	509	657	649	98	23	15	0	10245	9882	4414	44	1809	1809	2386	1983	83	92	76	0	0.000	0.000	0.000	0.000	0.000	0.000	0.000	0.000	0.000	0.000	0.000	0.000	0.000	0.000	0.026	0.070	0.054	0.048	3.534	0.130	0.433	316	2384	100	218	8436	8654	564	8073	8637	Error	Error	-5.274	218	8436	564	8073	339076	3122662	0.641	3.780	0	0	0
1	4	20	"A117"	"A117"	5885	59770	100	469	505	238	47	486	486	663	771	116	0	0	0	2157	2428	1005	41	1701	1701	2187	2050	93	10	1	0	0.000	0.000	0.000	0.000	0.000	0.000	0.000	0.000	0.000	0.000	0.000	0.000	0.000	0.000	-0.037	0.026	0.264	0.288	4.560	0.029	0.005	316	2384	100	-17	456	439	19	727	746	Error	Error	Error	-17	456	19	727	159439	767331	-0.205	0.118	0	0	0
1	5	20	"A117"	"A117"	6185	59765	100	539	557	253	45	456	456	494	334	67	16	4	0	2650	3184	1510	47	1641	1641	1680	557	33	75	44	0	0.000	0.000	0.000	0.000	0.000	0.000	0.000	0.000	0.000	0.000	0.000	0.000	0.000	0.000	0.082	0.065	0.158	0.158	4.117	0.034	0.021	316	2384	100	83	1009	1092	101	1543	1644	Error	Error	-3.604	83	1009	101	1543	175971	1006179	0.189	2.700	0	0	0
1	6	20	"A117"	"A117"	6485	59765	100	520	625	520	83	454	454	484	239	49	32	11	0	2486	3120	2047	65	1616	1616	1646	364	22	76	57	0	0.000	0.000	0.000	0.000	0.000	0.000	0.000	0.000	0.000	0.000	0.000	0.000	0.000	0.000	0.076	0.114	0.201	0.193	3.965	0.159	0.302	316	2384	100	66	870	936	171	1504	1675	Error	Error	-3.720	66	870	171	1504	197556	986037	0.590	4.049	0	0	0
1	7	20	"A118"	"A118"	6780	59760	100	562	573	248	43	477	477	500	235	47	24	7	0	3344	4849	3521	72	1650	1650	1680	412	24	77	71	0	0.000	0.000	0.000	0.000	0.000	0.000	0.000	0.000	0.000	0.000	0.000	0.000	0.000	0.000	0.050	0.030	0.070	0.087	5.135	0.023	0.053	316	2384	100	85	1694	1779	96	3199	3295	Error	Error	-4.317	85	1694	96	3199	180983	1532244	0.311	7.692	0	0	0
1	8	20	"A118"	"A118"	7095	59760	100	547	575	263	45	458	458	499	489	97	9	0	0	6883	7113	3332	46	1602	1602	1671	1060	63	90	81	0	0.000	0.000	0.000	0.000	0.000	0.000	0.000	0.000	0.000	0.000	0.000	0.000	0.000	0.000	0.017	0.021	0.045	0.040	3.806	0.019	0.057	316	2384	100	89	5281	5370	117	5511	5628	Error	Error	-5.891	89	5281	117	5511	181857	2247741	0.155	5.134	0	0	0
1	9	20	"A118"	"A118"	7390	59760	100	572	589	245	41	449	449	476	221	46	32	12	0	7394	8089	3496	43	1610	1610	1646	492	29	99	97	0	0.000	0.000	0.000	0.000	0.000	0.000	0.000	0.000	0.000	0.000	0.000	0.000	0.000	0.000	0.021	0.022	0.032	0.032	2.942	0.015	0.044	316	2384	100	123	5784	5907	140	6479	6619	Error	Error	-5.555	123	5784	140	6479	185981	2556062	0.511	13.096	0	0	0
1	10	20	"A119"	"A119"	7690	59755	100	499	508	228	44	438	438	466	223	47	23	6	0	3678	4512	2384	52	1562	1562	1586	352	22	92	86	0	0.000	0.000	0.000	0.000	0.000	0.000	0.000	0.000	0.000	0.000	0.000	0.000	0.000	0.000	0.029	0.024	0.068	0.074	4.831	0.017	0.017	316	2384	100	61	2116	2177	70	2950	3020	Error	Error	-5.116	61	2116	70	2950	160549	1425779	0.188	8.313	0	0	0
1	11	20	"A119"	"A119"	8000	59755	100	521	556	256	46	440	440	465	218	46	31	14	0	5313	6442	3602	55	1591	1591	1629	405	24	99	96	0	0.000	0.000	0.000	0.000	0.000	0.000	0.000	0.000	0.000	0.000	0.000	0.000	0.000	0.000	0.022	0.024	0.048	0.045	3.580	0.016	0.035	316	2384	100	81	3722	3803	116	4851	4967	Error	Error	-5.522	81	3722	116	4851	175662	2035742	0.417	11.884	0	0	0
1	12	20	"A119"	"A119"	8295	59755	100	542	542	231	42	435	435	464	227	48	28	7	0	4610	5406	2920	54	1595	1595	1613	351	21	96	92	0	0.000	0.000	0.000	0.000	0.000	0.000	0.000	0.000	0.000	0.000	0.000	0.000	0.000	0.000	0.035	0.028	0.056	0.058	3.808	0.018	0.027	316	2384	100	107	3015	3122	107	3811	3918	Error	Error	-4.816	107	3015	107	3811	171173	1708353	0.344	10.806	0	0	0
1	13	20	"A120"	"A120"	8585	59750	100	451	492	227	46	425	425	454	221	48	21	6	0	2509	2920	1367	46	1573	1573	1591	330	20	81	64	0	0.000	0.000	0.000	0.000	0.000	0.000	0.000	0.000	0.000	0.000	0.000	0.000	0.000	0.000	0.028	0.050	0.175	0.147	4.981	0.023	0.009	316	2384	100	26	936	962	67	1347	1414	Error	Error	-5.170	26	936	67	1347	155478	922670	0.172	4.027	0	0	0
1	14	20	"A120"	"A120"	8880	59755	100	460	510	246	48	447	447	520	1062	204	0	0	0	2843	3800	2340	61	1594	1594	1741	2362	135	25	15	0	0.000	0.000	0.000	0.000	0.000	0.000	0.000	0.000	0.000	0.000	0.000	0.000	0.000	0.000	0.010	0.029	0.109	0.114	5.144	0.378	0.790	316	2384	100	13	1249	1262	63	2206	2269	Error	Error	-6.586	13	1249	63	2206	161225	1200951	-0.009	0.872	0	0	0
1	15	20	"A120"	"A120"	9180	59760	100	477	506	233	46	431	431	460	223	48	24	7	0	2837	3805	2450	64	1596	1596	1632	366	22	87	68	0	0.000	0.000	0.000	0.000	0.000	0.000	0.000	0.000	0.000	0.000	0.000	0.000	0.000	0.000	0.037	0.034	0.105	0.100	4.966	0.022	0.024	316	2384	100	46	1241	1287	75	2209	2284	Error	Error	-4.754	46	1241	75	2209	159916	1202407	0.206	5.937	0	0	0
1	16	20	"A121"	"A121"	9470	59745	100	533	561	250	44	439	439	482	464	96	10	0	0	6877	8073	5234	64	1612	1612	1685	669	39	82	78	0	0.000	0.000	0.000	0.000	0.000	0.000	0.000	0.000	0.000	0.000	0.000	0.000	0.000	0.000	0.018	0.019	0.036	0.044	6.224	0.016	0.081	316	2384	100	94	5265	5359	122	6461	6583	Error	Error	-5.808	94	5265	122	6461	177276	2551058	0.170	9.549	0	0	0
1	17	20	"A121"	"A121"	9795	59745	100	581	597	250	41	430	430	454	207	45	39	14	0	12176	11788	3195	27	1636	1636	1693	484	28	100	99	0	0.000	0.000	0.000	0.000	0.000	0.000	0.000	0.000	0.000	0.000	0.000	0.000	0.000	0.000	0.014	0.016	0.023	0.018	3.212	0.016	0.107	316	2384	100	151	10540	10691	167	10152	10319	Error	Error	-6.125	151	10540	167	10152	188519	3724921	0.691	20.857	0	0	0
1	18	20	"A121"	"A121"	10085	59745	100	580	598	238	39	430	430	469	321	68	22	4	0	12430	11705	4524	38	1652	1652	1873	1367	72	98	93	0	0.000	0.000	0.000	0.000	0.000	0.000	0.000	0.000	0.000	0.000	0.000	0.000	0.000	0.000	0.014	0.017	0.022	0.018	3.313	0.015	0.096	316	2384	100	150	10778	10928	168	10053	10221	Error	Error	-6.167	150	10778	168	10053	188996	3698742	0.402	7.192	0	0	0
1	1	21	"Blank"	"Blank"	4950	60060	100	485	516	221	42	485	485	519	306	58	12	0	0	1660	1681	346	20	1711	1711	1771	854	48	0	0	0	0.000	0.000	0.000	0.000	0.000	0.000	0.000	0.000	0.000	0.000	0.000	0.000	0.000	0.000	0.000	-1.033	0.569	0.525	4.062	0.087	0.005	316	2384	100	0	-51	-51	31	-30	1	Error	Error	Error	0	-51	31	-30	162996	531134	-0.010	-0.105	0	0	0
1	2	21	"Blank"	"Blank"	5250	60060	100	471	496	234	47	468	468	509	290	56	12	3	0	1684	1685	384	22	1672	1672	1714	508	29	6	0	0	0.000	0.000	0.000	0.000	0.000	0.000	0.000	0.000	0.000	0.000	0.000	0.000	0.000	0.000	0.250	2.154	0.587	0.660	4.263	0.359	0.288	316	2384	100	3	12	15	28	13	41	Error	Error	-2.000	3	12	28	13	156740	532371	-0.045	-0.057	0	0	0
1	3	21	"Blank"	"Blank"	5550	60055	100	464	502	233	46	468	468	492	232	47	18	5	0	1654	1676	379	22	1653	1653	1681	347	20	19	3	0	0.000	0.000	0.000	0.000	0.000	0.000	0.000	0.000	0.000	0.000	0.000	0.000	0.000	0.000	-4.000	1.478	0.596	0.647	4.289	0.010	0.000	316	2384	100	-4	1	-3	34	23	57	Error	Error	Error	-4	1	34	23	158750	529763	0.043	-0.014	0	0	0
1	4	21	"Blank"	"Blank"	5850	60055	100	473	503	226	44	465	465	497	236	47	18	3	0	1600	1633	338	20	1647	1647	1671	364	21	14	3	0	0.000	0.000	0.000	0.000	0.000	0.000	0.000	0.000	0.000	0.000	0.000	0.000	0.000	0.000	-0.170	-2.714	0.544	0.612	4.260	0.076	0.004	316	2384	100	8	-47	-39	38	-14	24	Error	Error	Error	8	-47	38	-14	158938	516088	0.025	-0.104	0	0	0
1	5	21	"Blank"	"Blank"	6150	60050	100	582	1102	1283	116	494	494	688	818	118	20	14	0	1847	3414	3532	103	1692	1692	2213	2138	96	22	15	0	0.000	0.000	0.000	0.000	0.000	0.000	0.000	0.000	0.000	0.000	0.000	0.000	0.000	0.000	0.568	0.353	0.395	0.411	3.264	0.349	0.893	316	2384	100	88	155	243	608	1722	2330	Error	Error	-0.817	88	155	608	1722	348389	1078705	0.506	0.562	0	0	0
1	6	21	"Blank"	"Blank"	6450	60050	100	432	470	229	48	489	489	705	837	118	0	0	0	1596	1611	327	20	1685	1685	2295	2264	98	0	0	0	0.000	0.000	0.000	0.000	0.000	0.000	0.000	0.000	0.000	0.000	0.000	0.000	0.000	0.000	0.640	0.257	0.734	0.768	3.883	0.339	0.835	316	2384	100	-57	-89	-146	-19	-74	-93	Error	Error	-0.643	-57	-89	-19	-74	148547	509230	-0.281	-0.302	0	0	0
1	7	21	"Blank"	"Blank"	6750	60050	100	464	487	232	47	448	448	485	257	52	15	3	0	1586	1595	341	21	1605	1605	1632	449	27	8	0	0	0.000	0.000	0.000	0.000	0.000	0.000	0.000	0.000	0.000	0.000	0.000	0.000	0.000	0.000	-0.842	-3.900	0.715	0.683	5.306	-0.014	0.000	316	2384	100	16	-19	-3	39	-10	29	Error	Error	Error	16	-19	39	-10	153970	504050	0.008	-0.082	0	0	0
1	8	21	"Blank"	"Blank"	7050	60045	100	465	479	211	44	463	463	485	223	45	13	4	0	1589	1592	327	20	1625	1625	1640	344	20	14	0	0	0.000	0.000	0.000	0.000	0.000	0.000	0.000	0.000	0.000	0.000	0.000	0.000	0.000	0.000	-0.056	-0.485	0.540	0.569	5.231	0.026	0.001	316	2384	100	2	-36	-34	16	-33	-17	Error	Error	Error	2	-36	16	-33	151217	502914	-0.027	-0.140	0	0	0
1	9	21	"Blank"	"Blank"	7350	60045	100	420	463	229	49	459	459	487	242	49	14	4	0	1596	1603	313	19	1617	1617	1629	335	20	13	2	0	0.000	0.000	0.000	0.000	0.000	0.000	0.000	0.000	0.000	0.000	0.000	0.000	0.000	0.000	1.857	-0.286	0.777	0.805	4.284	0.000	0.000	316	2384	100	-39	-21	-60	4	-14	-10	Error	Error	0.893	-39	-21	4	-14	146352	506570	-0.099	-0.078	0	0	0
1	10	21	"Blank"	"Blank"	7650	60040	100	448	491	246	50	450	450	482	231	47	22	6	0	1565	1560	323	20	1590	1590	1621	370	22	9	1	0	0.000	0.000	0.000	0.000	0.000	0.000	0.000	0.000	0.000	0.000	0.000	0.000	0.000	0.000	0.080	-1.367	0.671	0.746	4.653	0.140	0.021	316	2384	100	-2	-25	-27	41	-30	11	Error	Error	-3.644	-2	-25	41	-30	155139	492984	0.039	-0.165	0	0	0
1	11	21	"Blank"	"Blank"	7950	60040	100	498	605	1111	183	453	453	483	226	46	22	9	0	1611	2021	4007	198	1622	1622	1646	339	20	17	5	0	0.000	0.000	0.000	0.000	0.000	0.000	0.000	0.000	0.000	0.000	0.000	0.000	0.000	0.000	-4.091	0.381	0.667	0.591	4.585	0.262	0.777	316	2384	100	45	-11	34	152	399	551	Error	Error	Error	45	-11	152	399	191184	638603	0.540	1.106	0	0	0
1	12	21	"Blank"	"Blank"	8250	60040	100	470	601	1611	268	451	451	475	222	46	19	6	0	1551	1591	370	23	1626	1626	1639	341	20	11	2	0	0.000	0.000	0.000	0.000	0.000	0.000	0.000	0.000	0.000	0.000	0.000	0.000	0.000	0.000	-0.253	-4.286	0.616	0.600	4.550	9.154	0.048	316	2384	100	19	-75	-56	150	-35	115	Error	Error	Error	19	-75	150	-35	189879	502912	0.568	-0.141	0	0	0
1	13	21	"Blank"	"Blank"	8550	60035	100	425	448	210	46	432	432	459	222	48	15	3	0	1552	1572	336	21	1589	1589	1602	328	20	15	2	0	0.000	0.000	0.000	0.000	0.000	0.000	0.000	0.000	0.000	0.000	0.000	0.000	0.000	0.000	0.189	-0.941	0.647	0.606	5.103	0.010	0.000	316	2384	100	-7	-37	-44	16	-17	-1	Error	Error	-2.402	-7	-37	16	-17	141427	496893	-0.050	-0.091	0	0	0
1	14	21	"Blank"	"Blank"	8850	60035	100	438	456	207	45	446	446	473	228	48	14	2	0	1573	1594	302	18	1606	1606	1628	352	21	13	0	0	0.000	0.000	0.000	0.000	0.000	0.000	0.000	0.000	0.000	0.000	0.000	0.000	0.000	0.000	0.242	-0.833	0.649	0.688	4.035	0.134	0.012	316	2384	100	-8	-33	-41	10	-12	-2	Error	Error	-2.044	-8	-33	10	-12	143992	503819	-0.075	-0.097	0	0	0
1	15	21	"Blank"	"Blank"	9150	60030	100	427	455	218	47	441	441	470	221	47	16	4	0	1587	1609	314	19	1618	1618	1641	357	21	11	2	0	0.000	0.000	0.000	0.000	0.000	0.000	0.000	0.000	0.000	0.000	0.000	0.000	0.000	0.000	0.452	-1.556	0.619	0.596	4.753	-0.013	0.000	316	2384	100	-14	-31	-45	14	-9	5	Error	Error	-1.147	-14	-31	14	-9	143845	508440	-0.068	-0.090	0	0	0
1	16	21	"Blank"	"Blank"	9450	60030	100	432	453	207	45	431	431	464	233	50	15	2	0	1630	1620	316	19	1631	1631	1655	397	23	9	0	0	0.000	0.000	0.000	0.000	0.000	0.000	0.000	0.000	0.000	0.000	0.000	0.000	0.000	0.000	-1.000	-2.000	0.729	0.620	4.764	0.203	0.069	316	2384	100	1	-1	0	22	-11	11	Error	Error	Error	1	-1	22	-11	143046	511946	-0.047	-0.088	0	0	0
1	17	21	"Blank"	"Blank"	9750	60030	100	422	452	234	51	445	445	475	219	46	15	4	0	1584	1607	313	19	1643	1643	1667	339	20	12	1	0	0.000	0.000	0.000	0.000	0.000	0.000	0.000	0.000	0.000	0.000	0.000	0.000	0.000	0.000	0.390	-0.194	0.747	0.746	4.771	-0.026	0.001	316	2384	100	-23	-59	-82	7	-36	-29	Error	Error	-1.359	-23	-59	7	-36	142855	507910	-0.105	-0.177	0	0	0
1	18	21	"Blank"	"Blank"	10050	60025	100	409	436	225	51	429	429	460	213	46	17	4	0	1662	1685	343	20	1658	1658	1672	338	20	19	4	0	0.000	0.000	0.000	0.000	0.000	0.000	0.000	0.000	0.000	0.000	0.000	0.000	0.000	0.000	-5.000	0.259	0.676	0.576	4.094	0.012	0.000	316	2384	100	-20	4	-16	7	27	34	Error	Error	Error	-20	4	7	27	137834	532481	-0.113	0.038	0	0	0
