# Supplementary material for: Application of hybridization control probe to increase accuracy on ligation detection or minisequencing diagnostic microarrays
Source: BMC Res Notes. 2009 Dec 14;2:249. doi: 10.1186/1756-0500-2-249 (PMC2799435; doi:10.1186/1756-0500-2-249)
Supplement: Additional file 3 — Gpr_files. Zip-compressed file containing raw microarray data in GenePix results format (.gpr) and GAL (GenePix Array List) files. [file 1756-0500-2-249-S3.ZIP › gpr_files/slide10/lasi10oikea_14-16.gpr]

ATF	1.0
30	76    
"Type=GenePix Results 3"
"DateTime=2009/05/28 14:58:21"
"Settings=C:\Axon\Data\HPV\280509\lasi10.gps"
"GalFile=C:\Axon\Data\HPV\ArrayIt_032009_InstiBioGalfile.gal"
"ArrayOfArrays=14-16"
"PixelSize=5"
"Wavelengths=532	488"
"ImageFiles=C:\Axon\Data\HPV\280509\lasi10oikea.tif 2	C:\Axon\Data\HPV\280509\lasi10oikea.tif 3"
"NormalizationMethod=None"
"NormalizationFactors=1	1"
"JpegImage="
"StdDev=Type 1"
"RatioFormulations=W1/W3 (/532)	W1/W4 (/488)	W3/W4 (532/488)"
"FeatureType=Circular"
"Barcode="
"BackgroundSubtraction=LocalFeature"
"ImageOrigin=0, 0"
"JpegOrigin=3920, 0"
"Creator=GenePix Pro 6.1.0.2"
"Scanner=GenePix 4200A 01 Autoloader [2]"
"FocusPosition=0"
"Temperature=23.75"
"LinesAveraged=2"
"Comment="
"PMTGain=600	570"
"ScanPower=100	100"
"LaserPower=2.67	2.56"
"Filters=Standard Green	Standard Blue"
"ScanRegion=784,0,3920,13784"
"Supplier="
"Block"	"Column"	"Row"	"Name"	"ID"	"X"	"Y"	"Dia."	"F532 Median"	"F532 Mean"	"F532 SD"	"F532 CV"	"B532"	"B532 Median"	"B532 Mean"	"B532 SD"	"B532 CV"	"% > B532+1SD"	"% > B532+2SD"	"F532 % Sat."	"F488 Median"	"F488 Mean"	"F488 SD"	"F488 CV"	"B488"	"B488 Median"	"B488 Mean"	"B488 SD"	"B488 CV"	"% > B488+1SD"	"% > B488+2SD"	"F488 % Sat."	"Ratio of Medians (1/532)"	"Ratio of Means (1/532)"	"Median of Ratios (1/532)"	"Mean of Ratios (1/532)"	"Ratios SD (1/532)"	"Rgn Ratio (1/532)"	"Rgn R2 (1/532)"	"Ratio of Medians (1/488)"	"Ratio of Means (1/488)"	"Median of Ratios (1/488)"	"Mean of Ratios (1/488)"	"Ratios SD (1/488)"	"Rgn Ratio (1/488)"	"Rgn R2 (1/488)"	"Ratio of Medians (532/488)"	"Ratio of Means (532/488)"	"Median of Ratios (532/488)"	"Mean of Ratios (532/488)"	"Ratios SD (532/488)"	"Rgn Ratio (532/488)"	"Rgn R2 (532/488)"	"F Pixels"	"B Pixels"	"Circularity"	"Sum of Medians (1/532)"	"Sum of Medians (1/488)"	"Sum of Medians (532/488)"	"Sum of Means (1/532)"	"Sum of Means (1/488)"	"Sum of Means (532/488)"	"Log Ratio (1/532)"	"Log Ratio (1/488)"	"Log Ratio (532/488)"	"F532 Median - B532"	"F488 Median - B488"	"F532 Mean - B532"	"F488 Mean - B488"	"F532 Total Intensity"	"F488 Total Intensity"	"SNR 532"	"SNR 488"	"Flags"	"Normalize"	"Autoflag"
1	1	1	"A1"	"A1"	13885	54005	100	578	578	251	43	441	441	468	218	46	35	10	0	7488	7787	5459	70	1732	1732	1872	1192	63	69	64	0	0.000	0.000	0.000	0.000	0.000	0.000	0.000	0.000	0.000	0.000	0.000	0.000	0.000	0.000	0.024	0.023	0.041	0.056	5.563	0.017	0.100	316	2384	100	137	5756	5893	137	6055	6192	Error	Error	-5.393	137	5756	137	6055	182763	2460560	0.505	4.962	0	0	0
1	2	1	"A1"	"A1"	14195	54005	100	583	610	270	44	426	426	473	389	82	18	2	0	11547	11896	5827	48	1726	1726	1949	1665	85	95	87	0	0.000	0.000	0.000	0.000	0.000	0.000	0.000	0.000	0.000	0.000	0.000	0.000	0.000	0.000	0.016	0.018	0.024	0.021	3.077	0.016	0.144	316	2384	100	157	9821	9978	184	10170	10354	Error	Error	-5.967	157	9821	184	10170	192680	3759178	0.352	5.974	0	0	0
1	3	1	"A1"	"A1"	14495	54005	100	685	832	749	90	468	468	1268	3878	305	0	0	0	15467	16001	7131	44	1779	1779	4626	10161	219	63	21	0	0.000	0.000	0.000	0.000	0.000	0.000	0.000	0.000	0.000	0.000	0.000	0.000	0.000	0.000	0.016	0.026	0.023	0.020	3.091	0.253	0.457	316	2384	100	217	13688	13905	364	14222	14586	Error	Error	-5.979	217	13688	364	14222	262828	5056421	-0.112	1.119	0	0	0
1	4	1	"A2"	"A2"	14800	54005	100	609	644	292	45	416	416	440	210	47	47	25	0	16731	14603	6470	44	1640	1640	1664	368	22	98	94	0	0.000	0.000	0.000	0.000	0.000	0.000	0.000	0.000	0.000	0.000	0.000	0.000	0.000	0.000	0.013	0.018	0.022	0.021	3.131	0.016	0.175	316	2384	100	193	15091	15284	228	12963	13191	Error	Error	-6.289	193	15091	228	12963	203629	4614687	0.971	35.160	0	0	0
1	5	1	"A2"	"A2"	15105	54005	100	690	707	277	39	397	397	430	206	47	62	31	0	17136	17488	4885	27	1659	1659	1879	1434	76	99	99	0	0.000	0.000	0.000	0.000	0.000	0.000	0.000	0.000	0.000	0.000	0.000	0.000	0.000	0.000	0.019	0.020	0.021	0.018	2.439	0.017	0.259	316	2384	100	293	15477	15770	310	15829	16139	Error	Error	-5.723	293	15477	310	15829	223487	5526107	1.345	10.885	0	0	0
1	6	1	"A2"	"A2"	15410	54000	100	649	675	271	40	405	405	435	216	49	54	25	0	19081	18424	5147	27	1664	1664	1952	1697	86	97	97	0	0.000	0.000	0.000	0.000	0.000	0.000	0.000	0.000	0.000	0.000	0.000	0.000	0.000	0.000	0.014	0.016	0.017	0.014	2.681	0.015	0.225	316	2384	100	244	17417	17661	270	16760	17030	Error	Error	-6.157	244	17417	270	16760	213212	5822044	1.111	9.707	0	0	0
1	7	1	"A3"	"A3"	15695	54005	100	541	573	270	47	401	401	423	212	50	38	16	0	9394	9074	5356	59	1613	1613	1666	632	37	86	81	0	0.000	0.000	0.000	0.000	0.000	0.000	0.000	0.000	0.000	0.000	0.000	0.000	0.000	0.000	0.018	0.023	0.032	0.030	4.229	0.022	0.133	316	2384	100	140	7781	7921	172	7461	7633	Error	Error	-5.796	140	7781	172	7461	181058	2867259	0.708	11.722	0	0	0
1	8	1	"A3"	"A3"	16000	54005	100	595	630	274	43	410	410	433	203	46	47	22	0	12528	13098	5474	41	1663	1663	1850	1305	70	99	98	0	0.000	0.000	0.000	0.000	0.000	0.000	0.000	0.000	0.000	0.000	0.000	0.000	0.000	0.000	0.017	0.019	0.024	0.020	2.743	0.018	0.201	316	2384	100	185	10865	11050	220	11435	11655	Error	Error	-5.876	185	10865	220	11435	199013	4138915	0.970	8.619	0	0	0
1	9	1	"A3"	"A3"	16300	54000	100	620	638	277	43	415	415	458	642	140	7	0	0	13849	14106	6207	44	1686	1686	2211	2644	119	95	85	0	0.000	0.000	0.000	0.000	0.000	0.000	0.000	0.000	0.000	0.000	0.000	0.000	0.000	0.000	0.017	0.018	0.021	0.020	2.704	0.012	0.009	316	2384	100	205	12163	12368	223	12420	12643	Error	Error	-5.891	205	12163	223	12420	201518	4457355	0.280	4.499	0	0	0
1	10	1	"A4"	"A4"	16595	54005	100	530	568	257	45	404	404	514	1001	194	0	0	0	7731	8042	5327	66	1642	1642	2019	3405	168	62	45	0	0.000	0.000	0.000	0.000	0.000	0.000	0.000	0.000	0.000	0.000	0.000	0.000	0.000	0.000	0.021	0.026	0.039	0.045	4.768	0.022	0.135	316	2384	100	126	6089	6215	164	6400	6564	Error	Error	-5.595	126	6089	164	6400	179430	2541407	0.054	1.769	0	0	0
1	11	1	"A4"	"A4"	16895	54010	100	644	666	274	41	406	406	496	1096	220	0	0	0	12851	13921	6757	48	1685	1685	2078	3181	153	91	75	0	0.000	0.000	0.000	0.000	0.000	0.000	0.000	0.000	0.000	0.000	0.000	0.000	0.000	0.000	0.021	0.021	0.026	0.022	2.661	0.019	0.242	316	2384	100	238	11166	11404	260	12236	12496	Error	Error	-5.552	238	11166	260	12236	210519	4399020	0.155	3.723	0	0	0
1	12	1	"A4"	"A4"	17195	54005	100	625	660	280	42	416	416	440	209	47	49	24	0	13754	13941	6936	49	1664	1664	1913	1541	80	95	90	0	0.000	0.000	0.000	0.000	0.000	0.000	0.000	0.000	0.000	0.000	0.000	0.000	0.000	0.000	0.017	0.020	0.023	0.020	3.051	0.017	0.214	316	2384	100	209	12090	12299	244	12277	12521	Error	Error	-5.854	209	12090	244	12277	208507	4405419	1.053	7.805	0	0	0
1	13	1	"A5"	"A5"	17500	53990	100	478	490	220	44	405	405	431	204	47	23	7	0	2952	3411	1776	52	1628	1628	1657	372	22	77	63	0	0.000	0.000	0.000	0.000	0.000	0.000	0.000	0.000	0.000	0.000	0.000	0.000	0.000	0.000	0.055	0.048	0.109	0.116	4.958	0.019	0.012	316	2384	100	73	1324	1397	85	1783	1868	Error	Error	-4.181	73	1324	85	1783	154837	1077791	0.289	4.715	0	0	0
1	14	1	"A5"	"A5"	17810	53995	100	487	525	231	44	412	412	438	206	47	31	10	0	4337	5203	2767	53	1649	1649	1689	421	24	96	91	0	0.000	0.000	0.000	0.000	0.000	0.000	0.000	0.000	0.000	0.000	0.000	0.000	0.000	0.000	0.028	0.032	0.047	0.048	4.208	0.022	0.047	316	2384	100	75	2688	2763	113	3554	3667	Error	Error	-5.163	75	2688	113	3554	165968	1644238	0.422	8.347	0	0	0
1	15	1	"A5"	"A5"	18105	53990	100	518	551	267	48	419	419	440	201	45	34	14	0	4431	5949	4187	70	1675	1675	1739	468	26	92	84	0	0.000	0.000	0.000	0.000	0.000	0.000	0.000	0.000	0.000	0.000	0.000	0.000	0.000	0.000	0.036	0.031	0.059	0.060	3.856	0.027	0.115	316	2384	100	99	2756	2855	132	4274	4406	Error	Error	-4.799	99	2756	132	4274	174141	1879731	0.552	8.996	0	0	0
1	16	1	"A6"	"A6"	18395	53990	100	559	598	274	45	441	441	464	210	45	34	17	0	6857	7351	4969	67	1750	1750	1852	1003	54	68	65	0	0.000	0.000	0.000	0.000	0.000	0.000	0.000	0.000	0.000	0.000	0.000	0.000	0.000	0.000	0.023	0.028	0.044	0.056	5.459	0.020	0.097	316	2384	100	118	5107	5225	157	5601	5758	Error	Error	-5.436	118	5107	157	5601	188896	2322910	0.638	5.483	0	0	0
1	17	1	"A6"	"A6"	18695	53985	100	625	669	286	42	442	442	465	214	46	45	22	0	9340	10239	5940	58	1779	1779	2003	1219	60	83	78	0	0.000	0.000	0.000	0.000	0.000	0.000	0.000	0.000	0.000	0.000	0.000	0.000	0.000	0.000	0.024	0.027	0.034	0.034	4.177	0.023	0.204	316	2384	100	183	7561	7744	227	8460	8687	Error	Error	-5.369	183	7561	227	8460	211249	3235405	0.953	6.756	0	0	0
1	18	1	"A6"	"A6"	19000	53985	100	635	647	273	42	447	447	476	221	46	44	19	0	10323	10688	4971	46	1854	1854	2105	1395	66	92	89	0	0.000	0.000	0.000	0.000	0.000	0.000	0.000	0.000	0.000	0.000	0.000	0.000	0.000	0.000	0.022	0.023	0.030	0.025	3.277	0.020	0.150	316	2384	100	188	8469	8657	200	8834	9034	Error	Error	-5.493	188	8469	200	8834	204413	3377314	0.774	6.153	0	0	0
1	1	2	"A7"	"A7"	13905	54310	100	426	465	239	51	392	392	412	203	49	27	7	0	2627	2804	1210	43	1477	1477	1528	739	48	63	37	0	0.000	0.000	0.000	0.000	0.000	0.000	0.000	0.000	0.000	0.000	0.000	0.000	0.000	0.000	0.030	0.055	0.148	0.155	4.730	0.032	0.018	316	2384	100	34	1150	1184	73	1327	1400	Error	Error	-5.080	34	1150	73	1327	147079	886218	0.261	1.727	0	0	0
1	2	2	"A7"	"A7"	14210	54305	100	466	489	234	47	373	373	410	233	56	29	6	0	4335	5523	3548	64	1515	1515	1626	763	46	86	70	0	0.000	0.000	0.000	0.000	0.000	0.000	0.000	0.000	0.000	0.000	0.000	0.000	0.000	0.000	0.033	0.029	0.060	0.057	4.465	0.020	0.060	316	2384	100	93	2820	2913	116	4008	4124	Error	Error	-4.922	93	2820	116	4008	154516	1745377	0.339	5.107	0	0	0
1	3	2	"A7"	"A7"	14505	54305	100	457	465	201	43	384	384	410	207	50	23	6	0	4026	5013	2848	56	1510	1510	1604	678	42	90	75	0	0.000	0.000	0.000	0.000	0.000	0.000	0.000	0.000	0.000	0.000	0.000	0.000	0.000	0.000	0.029	0.023	0.049	0.055	4.029	0.018	0.035	316	2384	100	73	2516	2589	81	3503	3584	Error	Error	-5.107	73	2516	81	3503	147058	1583957	0.266	5.028	0	0	0
1	4	2	"A8"	"A8"	14800	54300	100	470	512	246	48	375	375	398	197	49	33	12	0	7510	8413	5917	70	1472	1472	1592	1007	63	79	74	0	0.000	0.000	0.000	0.000	0.000	0.000	0.000	0.000	0.000	0.000	0.000	0.000	0.000	0.000	0.016	0.020	0.030	0.035	5.625	0.017	0.134	316	2384	100	95	6038	6133	137	6941	7078	Error	Error	-5.990	95	6038	137	6941	161642	2658477	0.579	6.774	0	0	0
1	5	2	"A8"	"A8"	15100	54300	100	534	553	248	44	373	373	406	288	70	30	6	0	12076	12469	5410	43	1480	1480	1946	2296	117	95	85	0	0.000	0.000	0.000	0.000	0.000	0.000	0.000	0.000	0.000	0.000	0.000	0.000	0.000	0.000	0.015	0.016	0.023	0.018	3.277	0.014	0.141	316	2384	100	161	10596	10757	180	10989	11169	Error	Error	-6.040	161	10596	180	10989	174642	3940325	0.510	4.583	0	0	0
1	6	2	"A8"	"A8"	15405	54295	100	549	567	236	41	378	378	401	204	50	43	16	0	11846	12525	5384	42	1483	1483	1833	1967	107	93	90	0	0.000	0.000	0.000	0.000	0.000	0.000	0.000	0.000	0.000	0.000	0.000	0.000	0.000	0.000	0.017	0.017	0.022	0.020	3.076	0.015	0.158	316	2384	100	171	10363	10534	189	11042	11231	Error	Error	-5.921	171	10363	189	11042	179253	3957778	0.814	5.436	0	0	0
1	7	2	"A9"	"A9"	15705	54295	100	486	504	238	47	368	368	467	1677	359	0	0	0	7418	6864	3710	54	1440	1440	1547	787	50	79	75	0	0.000	0.000	0.000	0.000	0.000	0.000	0.000	0.000	0.000	0.000	0.000	0.000	0.000	0.000	0.020	0.025	0.038	0.045	5.081	0.058	0.002	316	2384	100	118	5978	6096	136	5424	5560	Error	Error	-5.663	118	5978	136	5424	159235	2168962	0.022	6.756	0	0	0
1	8	2	"A9"	"A9"	16010	54295	100	504	527	247	46	372	372	399	198	49	40	17	0	9595	10139	4645	45	1474	1474	1715	1329	77	93	93	0	0.000	0.000	0.000	0.000	0.000	0.000	0.000	0.000	0.000	0.000	0.000	0.000	0.000	0.000	0.016	0.018	0.026	0.023	4.082	0.016	0.108	316	2384	100	132	8121	8253	155	8665	8820	Error	Error	-5.943	132	8121	155	8665	166439	3203998	0.646	6.339	0	0	0
1	9	2	"A9"	"A9"	16310	54295	100	520	552	246	44	381	381	437	533	121	8	0	0	10529	12012	5655	47	1497	1497	1972	2442	123	94	83	0	0.000	0.000	0.000	0.000	0.000	0.000	0.000	0.000	0.000	0.000	0.000	0.000	0.000	0.000	0.015	0.016	0.025	0.020	3.206	0.043	0.139	316	2384	100	139	9032	9171	171	10515	10686	Error	Error	-6.022	139	9032	171	10515	174309	3795795	0.216	4.111	0	0	0
1	10	2	"A10"	"A10"	16605	54290	100	472	537	405	75	372	372	409	221	54	35	10	0	6478	6942	4958	71	1473	1473	1624	978	60	70	67	0	0.000	0.000	0.000	0.000	0.000	0.000	0.000	0.000	0.000	0.000	0.000	0.000	0.000	0.000	0.020	0.030	0.043	0.048	5.346	0.026	0.123	316	2384	100	100	5005	5105	165	5469	5634	Error	Error	-5.645	100	5005	165	5469	169534	2193555	0.579	5.438	0	0	0
1	11	2	"A10"	"A10"	16905	54290	100	582	601	258	42	377	377	404	203	50	50	21	0	12023	12833	5998	46	1509	1509	2080	2606	125	95	86	0	0.000	0.000	0.000	0.000	0.000	0.000	0.000	0.000	0.000	0.000	0.000	0.000	0.000	0.000	0.019	0.020	0.025	0.019	3.589	0.017	0.219	316	2384	100	205	10514	10719	224	11324	11548	Error	Error	-5.681	205	10514	224	11324	189885	4055275	0.970	4.126	0	0	0
1	12	2	"A10"	"A10"	17210	54290	100	525	549	267	48	379	379	404	199	49	41	19	0	11431	12514	5493	43	1508	1508	1976	2441	123	96	89	0	0.000	0.000	0.000	0.000	0.000	0.000	0.000	0.000	0.000	0.000	0.000	0.000	0.000	0.000	0.015	0.015	0.023	0.019	3.045	0.014	0.143	316	2384	100	146	9923	10069	170	11006	11176	Error	Error	-6.087	146	9923	170	11006	173404	3954569	0.729	4.317	0	0	0
1	13	2	"A11"	"A11"	17505	54285	100	429	460	221	48	384	384	407	212	52	23	5	0	4057	4887	3881	79	1492	1492	1575	761	48	66	61	0	0.000	0.000	0.000	0.000	0.000	0.000	0.000	0.000	0.000	0.000	0.000	0.000	0.000	0.000	0.018	0.022	0.067	0.076	7.105	0.016	0.059	316	2384	100	45	2565	2610	76	3395	3471	Error	Error	-5.833	45	2565	76	3395	145336	1544332	0.250	4.352	0	0	0
1	14	2	"A11"	"A11"	17810	54290	100	512	532	233	43	378	378	410	206	50	40	13	0	7804	9756	6537	67	1514	1514	1741	1181	67	91	81	0	0.000	0.000	0.000	0.000	0.000	0.000	0.000	0.000	0.000	0.000	0.000	0.000	0.000	0.000	0.021	0.019	0.025	0.029	3.858	0.014	0.098	316	2384	100	134	6290	6424	154	8242	8396	Error	Error	-5.553	134	6290	154	8242	168119	3082884	0.592	6.787	0	0	0
1	15	2	"A11"	"A11"	18110	54285	100	490	524	238	45	382	382	410	208	50	37	14	0	6758	9155	6386	69	1533	1533	1709	990	57	89	80	0	0.000	0.000	0.000	0.000	0.000	0.000	0.000	0.000	0.000	0.000	0.000	0.000	0.000	0.000	0.021	0.019	0.029	0.029	3.940	0.015	0.107	316	2384	100	108	5225	5333	142	7622	7764	Error	Error	-5.596	108	5225	142	7622	165688	2893029	0.548	7.521	0	0	0
1	16	2	"A12"	"A12"	18405	54285	100	440	488	225	46	391	391	438	356	81	13	1	0	4553	5882	4458	75	1556	1556	1691	1230	72	68	54	0	0.000	0.000	0.000	0.000	0.000	0.000	0.000	0.000	0.000	0.000	0.000	0.000	0.000	0.000	0.016	0.022	0.044	0.048	5.778	0.060	0.192	316	2384	100	49	2997	3046	97	4326	4423	Error	Error	-5.935	49	2997	97	4326	154131	1858665	0.140	3.407	0	0	0
1	17	2	"A12"	"A12"	18705	54280	100	467	482	208	43	398	398	427	233	54	22	5	0	4670	5512	3609	65	1606	1606	1809	1244	68	63	52	0	0.000	0.000	0.000	0.000	0.000	0.000	0.000	0.000	0.000	0.000	0.000	0.000	0.000	0.000	0.023	0.022	0.052	0.064	4.977	0.021	0.075	316	2384	100	69	3064	3133	84	3906	3990	Error	Error	-5.473	69	3064	84	3906	152244	1741852	0.236	2.977	0	0	0
1	18	2	"A12"	"A12"	19005	54280	100	513	601	416	69	426	426	460	228	49	31	13	0	7603	7491	4191	55	1661	1661	1873	1171	62	81	73	0	0.000	0.000	0.000	0.000	0.000	0.000	0.000	0.000	0.000	0.000	0.000	0.000	0.000	0.000	0.015	0.030	0.037	0.035	5.753	0.031	0.146	316	2384	100	87	5942	6029	175	5830	6005	Error	Error	-6.094	87	5942	175	5830	189824	2367056	0.618	4.798	0	0	0
1	1	3	"A13"	"A13"	13900	54615	100	614	621	263	42	420	420	445	217	48	45	17	0	11368	10465	5573	53	1649	1649	1834	1608	87	79	75	0	0.000	0.000	0.000	0.000	0.000	0.000	0.000	0.000	0.000	0.000	0.000	0.000	0.000	0.000	0.020	0.023	0.032	0.036	4.340	0.019	0.168	316	2384	100	194	9719	9913	201	8816	9017	Error	Error	-5.647	194	9719	201	8816	196303	3306824	0.811	5.368	0	0	0
1	2	3	"A13"	"A13"	14210	54615	100	645	679	271	39	407	407	433	208	48	54	28	0	14054	13903	3842	27	1647	1647	1819	1408	77	98	98	0	0.000	0.000	0.000	0.000	0.000	0.000	0.000	0.000	0.000	0.000	0.000	0.000	0.000	0.000	0.019	0.022	0.024	0.021	2.801	0.019	0.196	316	2384	100	238	12407	12645	272	12256	12528	Error	Error	-5.704	238	12407	272	12256	214584	4393422	1.183	8.582	0	0	0
1	3	3	"A13"	"A13"	14505	54615	100	724	752	409	54	410	410	434	218	50	61	29	0	14231	14094	4211	29	1636	1636	1920	1713	89	96	95	0	0.000	0.000	0.000	0.000	0.000	0.000	0.000	0.000	0.000	0.000	0.000	0.000	0.000	0.000	0.025	0.027	0.027	0.024	2.653	0.026	0.223	316	2384	100	314	12595	12909	342	12458	12800	Error	Error	-5.326	314	12595	342	12458	237577	4453722	1.459	7.107	0	0	0
1	4	3	"A14"	"A14"	14815	54605	100	925	1231	866	70	394	394	423	207	48	76	58	0	10090	10434	5885	56	1548	1548	1594	623	39	90	86	0	0.000	0.000	0.000	0.000	0.000	0.000	0.000	0.000	0.000	0.000	0.000	0.000	0.000	0.000	0.062	0.094	0.087	0.082	2.778	0.103	0.731	316	2384	100	531	8542	9073	837	8886	9723	Error	Error	-4.008	531	8542	837	8886	388905	3297236	3.903	14.189	0	0	0
1	5	3	"A14"	"A14"	15110	54605	100	1179	1469	1005	68	397	397	435	251	57	81	66	0	13012	12669	4711	37	1574	1574	1788	1515	84	95	93	0	0.000	0.000	0.000	0.000	0.000	0.000	0.000	0.000	0.000	0.000	0.000	0.000	0.000	0.000	0.068	0.097	0.079	0.073	2.294	0.115	0.660	316	2384	100	782	11438	12220	1072	11095	12167	Error	Error	-3.871	782	11438	1072	11095	464314	4003288	4.120	7.182	0	0	0
1	6	3	"A14"	"A14"	15415	54605	100	1192	1489	907	60	392	392	414	215	51	86	73	0	13945	13929	4887	35	1553	1553	1683	1066	63	98	98	0	0.000	0.000	0.000	0.000	0.000	0.000	0.000	0.000	0.000	0.000	0.000	0.000	0.000	0.000	0.065	0.089	0.075	0.067	2.127	0.095	0.714	316	2384	100	800	12392	13192	1097	12376	13473	Error	Error	-3.953	800	12392	1097	12376	470427	4401470	5.000	11.488	0	0	0
1	7	3	"A15"	"A15"	15705	54600	100	512	561	280	49	388	388	412	201	48	40	17	0	8555	9517	7131	74	1557	1557	1663	895	53	71	66	0	0.000	0.000	0.000	0.000	0.000	0.000	0.000	0.000	0.000	0.000	0.000	0.000	0.000	0.000	0.018	0.022	0.033	0.039	4.962	0.020	0.178	316	2384	100	124	6998	7122	173	7960	8133	Error	Error	-5.819	124	6998	173	7960	177311	3007226	0.741	8.775	0	0	0
1	8	3	"A15"	"A15"	16015	54605	100	609	630	263	41	389	389	410	203	49	53	22	0	11368	12371	5452	44	1567	1567	1685	886	52	97	96	0	0.000	0.000	0.000	0.000	0.000	0.000	0.000	0.000	0.000	0.000	0.000	0.000	0.000	0.000	0.022	0.022	0.026	0.022	3.527	0.019	0.214	316	2384	100	220	9801	10021	241	10804	11045	Error	Error	-5.477	220	9801	241	10804	199050	3909098	1.084	12.061	0	0	0
1	9	3	"A15"	"A15"	16320	54600	100	608	634	257	40	390	390	417	254	60	43	14	0	11575	12914	5951	46	1565	1565	1783	1537	86	96	96	0	0.000	0.000	0.000	0.000	0.000	0.000	0.000	0.000	0.000	0.000	0.000	0.000	0.000	0.000	0.022	0.021	0.023	0.020	2.863	0.020	0.271	316	2384	100	218	10010	10228	244	11349	11593	Error	Error	-5.521	218	10010	244	11349	200259	4080962	0.854	7.242	0	0	0
1	10	3	"A16"	"A16"	16610	54595	100	543	577	265	45	385	385	418	251	60	37	13	0	10241	11188	7810	69	1528	1528	1606	801	49	85	80	0	0.000	0.000	0.000	0.000	0.000	0.000	0.000	0.000	0.000	0.000	0.000	0.000	0.000	0.000	0.018	0.020	0.025	0.029	3.643	0.018	0.211	316	2384	100	158	8713	8871	192	9660	9852	Error	Error	-5.785	158	8713	192	9660	182359	3535514	0.633	11.963	0	0	0
1	11	3	"A16"	"A16"	16915	54600	100	605	619	263	42	391	391	418	209	50	50	19	0	12871	13866	7343	52	1567	1567	1723	1287	74	99	94	0	0.000	0.000	0.000	0.000	0.000	0.000	0.000	0.000	0.000	0.000	0.000	0.000	0.000	0.000	0.019	0.019	0.021	0.019	2.976	0.017	0.198	316	2384	100	214	11304	11518	228	12299	12527	Error	Error	-5.723	214	11304	228	12299	195634	4381731	0.962	9.435	0	0	0
1	12	3	"A16"	"A16"	17215	54595	100	589	629	271	43	397	397	422	235	55	44	18	0	13697	13794	7214	52	1558	1558	1747	1299	74	96	91	0	0.000	0.000	0.000	0.000	0.000	0.000	0.000	0.000	0.000	0.000	0.000	0.000	0.000	0.000	0.016	0.019	0.021	0.020	2.844	0.017	0.236	316	2384	100	192	12139	12331	232	12236	12468	Error	Error	-5.982	192	12139	232	12236	198789	4358804	0.881	9.274	0	0	0
1	13	3	"A17"	"A17"	17505	54595	100	484	534	518	97	387	387	413	202	48	32	12	0	5177	5984	4040	67	1540	1540	1619	688	42	72	68	0	0.000	0.000	0.000	0.000	0.000	0.000	0.000	0.000	0.000	0.000	0.000	0.000	0.000	0.000	0.027	0.033	0.051	0.065	5.623	0.030	0.080	316	2384	100	97	3637	3734	147	4444	4591	Error	Error	-5.229	97	3637	147	4444	168783	1891008	0.599	6.344	0	0	0
1	14	3	"A17"	"A17"	17815	54595	100	602	636	356	55	395	395	426	349	81	28	5	0	9645	10598	5124	48	1545	1545	1710	1059	61	98	95	0	0.000	0.000	0.000	0.000	0.000	0.000	0.000	0.000	0.000	0.000	0.000	0.000	0.000	0.000	0.026	0.027	0.030	0.027	3.247	0.023	0.182	316	2384	100	207	8100	8307	241	9053	9294	Error	Error	-5.290	207	8100	241	9053	200864	3348818	0.602	8.393	0	0	0
1	15	3	"A17"	"A17"	18110	54595	100	547	584	279	47	392	392	423	226	53	40	17	0	10550	10628	4394	41	1576	1576	1854	1484	80	99	89	0	0.000	0.000	0.000	0.000	0.000	0.000	0.000	0.000	0.000	0.000	0.000	0.000	0.000	0.000	0.017	0.021	0.028	0.023	2.844	0.021	0.167	316	2384	100	155	8974	9129	192	9052	9244	Error	Error	-5.855	155	8974	192	9052	184638	3358470	0.712	5.912	0	0	0
1	16	3	"A18"	"A18"	18410	54590	100	505	532	227	42	398	398	455	602	132	2	0	0	5012	4926	2017	40	1590	1590	1778	2336	131	68	26	0	0.000	0.000	0.000	0.000	0.000	0.000	0.000	0.000	0.000	0.000	0.000	0.000	0.000	0.000	0.031	0.040	0.065	0.059	3.948	0.036	0.096	316	2384	100	107	3422	3529	134	3336	3470	Error	Error	-4.999	107	3422	134	3336	168000	1556615	0.128	1.348	0	0	0
1	17	3	"A18"	"A18"	18715	54590	100	607	636	294	46	419	419	446	233	52	43	18	0	9197	9493	4582	48	1664	1664	1787	906	50	99	91	0	0.000	0.000	0.000	0.000	0.000	0.000	0.000	0.000	0.000	0.000	0.000	0.000	0.000	0.000	0.025	0.028	0.032	0.028	3.073	0.028	0.198	316	2384	100	188	7533	7721	217	7829	8046	Error	Error	-5.324	188	7533	217	7829	200873	2999772	0.815	8.506	0	0	0
1	18	3	"A18"	"A18"	19015	54585	100	631	644	256	39	500	500	531	274	51	26	7	0	7634	7571	3259	43	1825	1825	1972	1004	50	94	84	0	0.000	0.000	0.000	0.000	0.000	0.000	0.000	0.000	0.000	0.000	0.000	0.000	0.000	0.000	0.023	0.025	0.038	0.035	3.287	0.031	0.112	316	2384	100	131	5809	5940	144	5746	5890	Error	Error	-5.471	131	5809	144	5746	203464	2392489	0.412	5.577	0	0	0
1	1	4	"A19"	"A19"	13910	54905	100	458	498	252	50	394	394	414	203	49	27	12	0	3237	3214	1194	37	1480	1480	1505	338	22	82	76	0	0.000	0.000	0.000	0.000	0.000	0.000	0.000	0.000	0.000	0.000	0.000	0.000	0.000	0.000	0.036	0.060	0.103	0.110	4.019	0.041	0.034	316	2384	100	64	1757	1821	104	1734	1838	Error	Error	-4.779	64	1757	104	1734	157455	1015727	0.414	5.056	0	0	0
1	2	4	"A19"	"A19"	14215	54905	100	482	499	224	44	388	388	429	341	79	15	1	0	4217	4259	1301	30	1489	1489	1581	883	55	93	78	0	0.000	0.000	0.000	0.000	0.000	0.000	0.000	0.000	0.000	0.000	0.000	0.000	0.000	0.000	0.034	0.040	0.072	0.063	3.581	0.032	0.045	316	2384	100	94	2728	2822	111	2770	2881	Error	Error	-4.859	94	2728	111	2770	157774	1346000	0.205	3.033	0	0	0
1	3	4	"A19"	"A19"	14510	54905	100	462	498	233	46	381	381	406	203	50	31	12	0	4553	4517	1453	32	1476	1476	1543	500	32	98	93	0	0.000	0.000	0.000	0.000	0.000	0.000	0.000	0.000	0.000	0.000	0.000	0.000	0.000	0.000	0.026	0.038	0.060	0.049	4.002	0.030	0.043	316	2384	100	81	3077	3158	117	3041	3158	Error	Error	-5.247	81	3077	117	3041	157217	1427331	0.453	5.948	0	0	0
1	4	4	"A20"	"A20"	14810	54900	100	567	603	342	56	382	382	405	204	50	45	21	0	16105	13710	7543	55	1450	1450	1537	899	58	82	77	0	0.000	0.000	0.000	0.000	0.000	0.000	0.000	0.000	0.000	0.000	0.000	0.000	0.000	0.000	0.013	0.018	0.021	0.025	4.356	0.015	0.141	316	2384	100	185	14655	14840	221	12260	12481	Error	Error	-6.308	185	14655	221	12260	190563	4332257	0.971	13.541	0	0	0
1	5	4	"A20"	"A20"	15110	54900	100	554	592	247	41	380	380	411	301	73	32	6	0	16866	15880	5418	34	1468	1468	1893	2326	122	95	94	0	0.000	0.000	0.000	0.000	0.000	0.000	0.000	0.000	0.000	0.000	0.000	0.000	0.000	0.000	0.011	0.015	0.016	0.014	2.901	0.015	0.213	316	2384	100	174	15398	15572	212	14412	14624	Error	Error	-6.468	174	15398	212	14412	187121	5018184	0.601	6.013	0	0	0
1	6	4	"A20"	"A20"	15410	54900	100	612	630	251	39	367	367	405	284	70	44	11	0	17997	17615	5213	29	1461	1461	1905	2473	129	97	94	0	0.000	0.000	0.000	0.000	0.000	0.000	0.000	0.000	0.000	0.000	0.000	0.000	0.000	0.000	0.015	0.016	0.018	0.015	3.279	0.016	0.128	316	2384	100	245	16536	16781	263	16154	16417	Error	Error	-6.077	245	16536	263	16154	199090	5566379	0.792	6.353	0	0	0
1	7	4	"A21"	"A21"	15710	54895	100	461	482	234	48	364	364	388	195	50	37	12	0	8453	7989	5217	65	1433	1433	1540	902	58	69	68	0	0.000	0.000	0.000	0.000	0.000	0.000	0.000	0.000	0.000	0.000	0.000	0.000	0.000	0.000	0.014	0.018	0.030	0.038	5.392	0.017	0.118	316	2384	100	97	7020	7117	118	6556	6674	Error	Error	-6.177	97	7020	118	6556	152432	2524477	0.482	7.150	0	0	0
1	8	4	"A21"	"A21"	16015	54895	100	537	548	246	44	360	360	392	309	78	27	4	0	11597	11998	5683	47	1460	1460	1777	1909	107	94	89	0	0.000	0.000	0.000	0.000	0.000	0.000	0.000	0.000	0.000	0.000	0.000	0.000	0.000	0.000	0.017	0.018	0.022	0.020	3.639	0.015	0.055	316	2384	100	177	10137	10314	188	10538	10726	Error	Error	-5.840	177	10137	188	10538	173010	3791249	0.505	5.354	0	0	0
1	9	4	"A21"	"A21"	16315	54900	100	578	681	1247	183	371	371	401	204	50	50	18	0	12954	12193	5097	41	1473	1473	1718	1494	86	100	93	0	0.000	0.000	0.000	0.000	0.000	0.000	0.000	0.000	0.000	0.000	0.000	0.000	0.000	0.000	0.018	0.029	0.024	0.020	3.250	0.025	0.046	316	2384	100	207	11481	11688	310	10720	11030	Error	Error	-5.793	207	11481	310	10720	215293	3852943	1.373	7.011	0	0	0
1	10	4	"A22"	"A22"	16620	54890	100	658	1520	6233	410	371	371	407	261	64	52	27	0	14722	13135	7393	56	1488	1488	1563	784	50	84	81	0	0.000	0.000	0.000	0.000	0.000	0.000	0.000	0.000	0.000	0.000	0.000	0.000	0.000	0.000	0.022	0.099	0.032	0.042	4.703	0.199	0.105	316	2384	100	287	13234	13521	1149	11647	12796	Error	Error	-5.527	287	13234	1149	11647	480394	4150577	4.264	14.760	0	0	0
1	11	4	"A22"	"A22"	16915	54890	100	592	614	251	40	372	372	395	203	51	52	24	0	16475	15625	5866	37	1474	1474	1829	1791	97	94	92	0	0.000	0.000	0.000	0.000	0.000	0.000	0.000	0.000	0.000	0.000	0.000	0.000	0.000	0.000	0.015	0.017	0.020	0.017	3.218	0.015	0.195	316	2384	100	220	15001	15221	242	14151	14393	Error	Error	-6.091	220	15001	242	14151	194138	4937523	1.079	7.703	0	0	0
1	12	4	"A22"	"A22"	17215	54890	100	585	590	239	40	367	367	391	195	49	52	23	0	16247	15123	5651	37	1448	1448	1732	1848	106	94	91	0	0.000	0.000	0.000	0.000	0.000	0.000	0.000	0.000	0.000	0.000	0.000	0.000	0.000	0.000	0.015	0.016	0.019	0.016	3.234	0.015	0.184	316	2384	100	218	14799	15017	223	13675	13898	Error	Error	-6.085	218	14799	223	13675	186419	4778839	1.021	7.246	0	0	0
1	13	4	"A23"	"A23"	17515	54885	100	473	500	241	48	392	392	450	1173	260	0	0	0	6589	7943	6192	77	1468	1468	1626	1831	112	70	56	0	0.000	0.000	0.000	0.000	0.000	0.000	0.000	0.000	0.000	0.000	0.000	0.000	0.000	0.000	0.016	0.017	0.032	0.042	5.646	0.152	0.183	316	2384	100	81	5121	5202	108	6475	6583	Error	Error	-5.982	81	5121	108	6475	157998	2510018	0.043	3.450	0	0	0
1	14	4	"A23"	"A23"	17825	54885	100	536	544	225	41	383	383	434	648	149	1	0	0	13222	13016	6078	46	1496	1496	1881	2355	125	94	82	0	0.000	0.000	0.000	0.000	0.000	0.000	0.000	0.000	0.000	0.000	0.000	0.000	0.000	0.000	0.013	0.014	0.019	0.017	3.565	0.014	0.156	316	2384	100	153	11726	11879	161	11520	11681	Error	Error	-6.260	153	11726	161	11520	171891	4112920	0.170	4.728	0	0	0
1	15	4	"A23"	"A23"	18120	54885	100	548	589	275	46	379	379	405	210	51	44	17	0	14438	13868	5796	41	1515	1515	1785	1586	88	100	94	0	0.000	0.000	0.000	0.000	0.000	0.000	0.000	0.000	0.000	0.000	0.000	0.000	0.000	0.000	0.013	0.017	0.019	0.017	2.961	0.015	0.165	316	2384	100	169	12923	13092	210	12353	12563	Error	Error	-6.257	169	12923	210	12353	186035	4382432	0.876	7.619	0	0	0
1	16	4	"A24"	"A24"	18415	54880	100	464	489	223	45	373	373	406	223	54	26	8	0	5942	6952	4361	62	1508	1508	1595	868	54	79	73	0	0.000	0.000	0.000	0.000	0.000	0.000	0.000	0.000	0.000	0.000	0.000	0.000	0.000	0.000	0.021	0.021	0.033	0.036	4.630	0.019	0.104	316	2384	100	91	4434	4525	116	5444	5560	Error	Error	-5.607	91	4434	116	5444	154486	2196696	0.372	6.172	0	0	0
1	17	4	"A24"	"A24"	18725	54880	100	516	550	247	44	395	395	418	202	48	36	16	0	7932	8752	3749	42	1593	1593	1789	1347	75	96	92	0	0.000	0.000	0.000	0.000	0.000	0.000	0.000	0.000	0.000	0.000	0.000	0.000	0.000	0.000	0.019	0.022	0.029	0.026	3.313	0.020	0.131	316	2384	100	121	6339	6460	155	7159	7314	Error	Error	-5.711	121	6339	155	7159	173793	2765522	0.653	5.169	0	0	0
1	18	4	"A24"	"A24"	19025	54875	100	587	607	226	37	451	451	474	215	45	36	11	0	6402	7100	3146	44	1680	1680	1844	1622	87	93	74	0	0.000	0.000	0.000	0.000	0.000	0.000	0.000	0.000	0.000	0.000	0.000	0.000	0.000	0.000	0.029	0.029	0.043	0.040	3.398	0.020	0.084	316	2384	100	136	4722	4858	156	5420	5576	Error	Error	-5.118	136	4722	156	5420	191723	2243689	0.619	3.240	0	0	0
1	1	5	"A25"	"A25"	13920	55205	100	547	575	262	45	422	422	437	201	45	40	18	0	8865	8632	5364	62	1588	1588	1632	532	32	81	75	0	0.000	0.000	0.000	0.000	0.000	0.000	0.000	0.000	0.000	0.000	0.000	0.000	0.000	0.000	0.017	0.022	0.033	0.038	5.268	0.019	0.125	316	2384	100	125	7277	7402	153	7044	7197	Error	Error	-5.863	125	7277	153	7044	181668	2727810	0.687	13.158	0	0	0
1	2	5	"A25"	"A25"	14225	55205	100	547	579	240	41	413	413	438	212	48	38	14	0	10725	10299	4537	44	1579	1579	1743	1073	61	90	87	0	0.000	0.000	0.000	0.000	0.000	0.000	0.000	0.000	0.000	0.000	0.000	0.000	0.000	0.000	0.015	0.019	0.026	0.024	4.583	0.017	0.121	316	2384	100	134	9146	9280	166	8720	8886	Error	Error	-6.093	134	9146	166	8720	182841	3254549	0.665	7.974	0	0	0
1	3	5	"A25"	"A25"	14515	55200	100	515	557	262	47	404	404	440	238	54	32	11	0	10875	9937	5579	56	1585	1585	1987	2264	113	75	71	0	0.000	0.000	0.000	0.000	0.000	0.000	0.000	0.000	0.000	0.000	0.000	0.000	0.000	0.000	0.012	0.018	0.024	0.028	5.397	0.016	0.133	316	2384	100	111	9290	9401	153	8352	8505	Error	Error	-6.387	111	9290	153	8352	175923	3140194	0.492	3.511	0	0	0
1	4	5	"A26"	"A26"	14820	55205	100	567	576	260	45	399	399	427	213	49	43	15	0	11117	10802	4765	44	1571	1571	1662	879	52	94	90	0	0.000	0.000	0.000	0.000	0.000	0.000	0.000	0.000	0.000	0.000	0.000	0.000	0.000	0.000	0.018	0.019	0.025	0.025	2.984	0.017	0.123	316	2384	100	168	9546	9714	177	9231	9408	Error	Error	-5.828	168	9546	177	9231	181904	3413574	0.700	10.398	0	0	0
1	5	5	"A26"	"A26"	15120	55210	100	612	634	248	39	399	399	429	232	54	43	18	0	12888	12908	3956	30	1588	1588	1770	1292	72	98	96	0	0.000	0.000	0.000	0.000	0.000	0.000	0.000	0.000	0.000	0.000	0.000	0.000	0.000	0.000	0.019	0.021	0.023	0.019	2.810	0.019	0.139	316	2384	100	213	11300	11513	235	11320	11555	Error	Error	-5.729	213	11300	235	11320	200478	4078909	0.884	8.621	0	0	0
1	6	5	"A26"	"A26"	15435	55205	100	621	636	265	41	402	402	511	726	142	3	0	0	12491	12655	3690	29	1596	1596	1982	2739	138	96	94	0	0.000	0.000	0.000	0.000	0.000	0.000	0.000	0.000	0.000	0.000	0.000	0.000	0.000	0.000	0.020	0.021	0.025	0.021	2.944	0.092	0.325	316	2384	100	219	10895	11114	234	11059	11293	Error	Error	-5.637	219	10895	234	11059	201097	3999075	0.172	3.897	0	0	0
1	7	5	"A27"	"A27"	15720	55200	100	538	568	262	46	401	401	427	211	49	38	16	0	9351	10506	6704	63	1518	1518	1592	730	45	87	82	0	0.000	0.000	0.000	0.000	0.000	0.000	0.000	0.000	0.000	0.000	0.000	0.000	0.000	0.000	0.017	0.019	0.026	0.027	4.098	0.017	0.139	316	2384	100	137	7833	7970	167	8988	9155	Error	Error	-5.837	137	7833	167	8988	179340	3319991	0.668	12.211	0	0	0
1	8	5	"A27"	"A27"	16030	55200	100	595	610	283	46	399	399	426	256	60	40	12	0	12708	12513	4945	39	1547	1547	1603	618	38	98	96	0	0.000	0.000	0.000	0.000	0.000	0.000	0.000	0.000	0.000	0.000	0.000	0.000	0.000	0.000	0.018	0.019	0.023	0.021	3.047	0.018	0.032	316	2384	100	196	11161	11357	211	10966	11177	Error	Error	-5.831	196	11161	211	10966	192666	3954111	0.719	17.654	0	0	0
1	9	5	"A27"	"A27"	16330	55200	100	623	658	350	53	388	388	417	207	49	53	26	0	14674	14389	5765	40	1533	1533	1632	982	60	98	98	0	0.000	0.000	0.000	0.000	0.000	0.000	0.000	0.000	0.000	0.000	0.000	0.000	0.000	0.000	0.018	0.021	0.023	0.020	2.625	0.021	0.237	316	2384	100	235	13141	13376	270	12856	13126	Error	Error	-5.805	235	13141	270	12856	207802	4547014	1.164	12.991	0	0	0
1	10	5	"A28"	"A28"	16620	55195	100	618	636	272	42	405	405	425	198	46	51	27	0	20232	16708	8830	52	1560	1560	1703	1410	82	86	82	0	0.000	0.000	0.000	0.000	0.000	0.000	0.000	0.000	0.000	0.000	0.000	0.000	0.000	0.000	0.011	0.015	0.018	0.020	3.741	0.015	0.262	316	2384	100	213	18672	18885	231	15148	15379	Error	Error	-6.454	213	18672	231	15148	201076	5279789	1.066	10.642	0	0	0
1	11	5	"A28"	"A28"	16935	55200	100	672	714	277	38	392	392	422	205	48	66	33	0	20767	19032	5689	29	1579	1579	1769	1422	80	98	97	0	0.000	0.000	0.000	0.000	0.000	0.000	0.000	0.000	0.000	0.000	0.000	0.000	0.000	0.000	0.015	0.018	0.019	0.018	2.520	0.017	0.239	316	2384	100	280	19188	19468	322	17453	17775	Error	Error	-6.099	280	19188	322	17453	225592	6014147	1.424	12.140	0	0	0
1	12	5	"A28"	"A28"	17225	55195	100	653	694	280	40	404	404	428	214	50	55	28	0	20081	18734	7144	38	1590	1590	1847	1884	102	93	89	0	0.000	0.000	0.000	0.000	0.000	0.000	0.000	0.000	0.000	0.000	0.000	0.000	0.000	0.000	0.013	0.017	0.017	0.015	3.045	0.017	0.278	316	2384	100	249	18491	18740	290	17144	17434	Error	Error	-6.215	249	18491	290	17144	219379	5919846	1.243	8.963	0	0	0
1	13	5	"A29"	"A29"	17520	55190	100	544	550	253	46	415	415	441	317	71	19	3	0	8723	8714	5390	61	1595	1595	1710	1117	65	75	70	0	0.000	0.000	0.000	0.000	0.000	0.000	0.000	0.000	0.000	0.000	0.000	0.000	0.000	0.000	0.018	0.019	0.028	0.037	5.729	0.016	0.103	316	2384	100	129	7128	7257	135	7119	7254	Error	Error	-5.788	129	7128	135	7119	173832	2753494	0.344	6.270	0	0	0
1	14	5	"A29"	"A29"	17815	55190	100	564	593	256	43	408	408	432	213	49	41	18	0	10175	9465	5572	58	1633	1633	1941	1685	86	74	70	0	0.000	0.000	0.000	0.000	0.000	0.000	0.000	0.000	0.000	0.000	0.000	0.000	0.000	0.000	0.018	0.024	0.034	0.040	4.713	0.019	0.149	316	2384	100	156	8542	8698	185	7832	8017	Error	Error	-5.775	156	8542	185	7832	187289	2990796	0.756	4.465	0	0	0
1	15	5	"A29"	"A29"	18130	55190	100	547	604	269	44	401	401	428	202	47	41	23	0	12076	11414	4554	39	1629	1629	1952	1869	95	97	85	0	0.000	0.000	0.000	0.000	0.000	0.000	0.000	0.000	0.000	0.000	0.000	0.000	0.000	0.000	0.014	0.021	0.024	0.019	3.478	0.017	0.160	316	2384	100	146	10447	10593	203	9785	9988	Error	Error	-6.161	146	10447	203	9785	190937	3606924	0.871	5.063	0	0	0
1	16	5	"A30"	"A30"	18420	55185	100	536	560	265	47	409	409	438	359	81	18	3	0	6666	8532	6391	74	1622	1622	1740	1188	68	77	68	0	0.000	0.000	0.000	0.000	0.000	0.000	0.000	0.000	0.000	0.000	0.000	0.000	0.000	0.000	0.025	0.022	0.036	0.045	5.068	0.020	0.200	316	2384	100	127	5044	5171	151	6910	7061	Error	Error	-5.312	127	5044	151	6910	176889	2695975	0.340	5.717	0	0	0
1	17	5	"A30"	"A30"	18725	55185	100	543	589	290	49	419	419	507	1512	298	0	0	0	10312	9983	5220	52	1636	1636	1714	664	38	93	88	0	0.000	0.000	0.000	0.000	0.000	0.000	0.000	0.000	0.000	0.000	0.000	0.000	0.000	0.000	0.014	0.020	0.029	0.029	3.361	0.021	0.154	316	2384	100	124	8676	8800	170	8347	8517	Error	Error	-6.129	124	8676	170	8347	186170	3154509	0.054	12.453	0	0	0
1	18	5	"A30"	"A30"	19020	55185	100	574	604	233	38	452	452	477	252	52	29	6	0	9783	8972	4331	48	1749	1749	1888	1409	74	89	73	0	0.000	0.000	0.000	0.000	0.000	0.000	0.000	0.000	0.000	0.000	0.000	0.000	0.000	0.000	0.015	0.021	0.027	0.027	3.684	0.018	0.063	316	2384	100	122	8034	8156	152	7223	7375	Error	Error	-6.041	122	8034	152	7223	190882	2835055	0.504	5.028	0	0	0
1	1	6	"A31"	"A31"	13915	55505	100	446	464	225	48	368	368	396	202	51	29	11	0	6364	8302	6286	75	1395	1395	1523	985	64	70	67	0	0.000	0.000	0.000	0.000	0.000	0.000	0.000	0.000	0.000	0.000	0.000	0.000	0.000	0.000	0.016	0.014	0.035	0.044	6.186	0.013	0.081	316	2384	100	78	4969	5047	96	6907	7003	Error	Error	-5.993	78	4969	96	6907	146701	2623358	0.337	6.882	0	0	0
1	2	6	"A31"	"A31"	14225	55500	100	451	488	231	47	366	366	393	209	53	31	10	0	10529	9828	5023	51	1379	1379	1583	1447	91	90	78	0	0.000	0.000	0.000	0.000	0.000	0.000	0.000	0.000	0.000	0.000	0.000	0.000	0.000	0.000	0.009	0.014	0.025	0.023	3.745	0.012	0.075	316	2384	100	85	9150	9235	122	8449	8571	Error	Error	-6.750	85	9150	122	8449	154122	3105567	0.455	5.698	0	0	0
1	3	6	"A31"	"A31"	14515	55500	100	431	467	226	48	375	375	404	212	52	25	8	0	10653	9443	5168	54	1397	1397	1738	1782	102	79	72	0	0.000	0.000	0.000	0.000	0.000	0.000	0.000	0.000	0.000	0.000	0.000	0.000	0.000	0.000	0.006	0.011	0.024	0.027	5.202	0.010	0.056	316	2384	100	56	9256	9312	92	8046	8138	Error	Error	-7.369	56	9256	92	8046	147415	2983868	0.297	4.324	0	0	0
1	4	6	"A32"	"A32"	14825	55505	100	460	478	232	48	368	368	390	193	49	31	8	0	8310	9041	5643	62	1373	1373	1434	620	43	82	78	0	0.000	0.000	0.000	0.000	0.000	0.000	0.000	0.000	0.000	0.000	0.000	0.000	0.000	0.000	0.013	0.014	0.023	0.028	5.642	0.013	0.085	316	2384	100	92	6937	7029	110	7668	7778	Error	Error	-6.237	92	6937	110	7668	151025	2856944	0.456	12.269	0	0	0
1	5	6	"A32"	"A32"	15135	55510	100	438	462	214	46	360	360	389	206	52	25	8	0	10127	9743	4089	41	1377	1377	1501	910	60	100	98	0	0.000	0.000	0.000	0.000	0.000	0.000	0.000	0.000	0.000	0.000	0.000	0.000	0.000	0.000	0.009	0.012	0.018	0.019	2.994	0.009	0.035	316	2384	100	78	8750	8828	102	8366	8468	Error	Error	-6.810	78	8750	102	8366	146038	3078815	0.354	9.057	0	0	0
1	6	6	"A32"	"A32"	15440	55505	100	475	508	244	48	363	363	390	201	51	36	13	0	12167	12304	4910	39	1365	1365	1466	821	56	100	100	0	0.000	0.000	0.000	0.000	0.000	0.000	0.000	0.000	0.000	0.000	0.000	0.000	0.000	0.000	0.010	0.013	0.022	0.018	2.994	0.011	0.083	316	2384	100	112	10802	10914	145	10939	11084	Error	Error	-6.592	112	10802	145	10939	160632	3888169	0.587	13.201	0	0	0
1	7	6	"A33"	"A33"	15725	55500	100	408	421	198	47	342	342	375	194	51	25	6	0	5827	7564	5357	70	1325	1325	1364	409	29	87	80	0	0.000	0.000	0.000	0.000	0.000	0.000	0.000	0.000	0.000	0.000	0.000	0.000	0.000	0.000	0.015	0.013	0.028	0.034	5.577	0.010	0.042	316	2384	100	66	4502	4568	79	6239	6318	Error	Error	-6.092	66	4502	79	6239	133128	2390204	0.237	15.159	0	0	0
1	8	6	"A33"	"A33"	16025	55500	100	410	441	219	49	357	357	384	210	54	25	7	0	7317	8269	5658	68	1348	1348	1430	596	41	88	81	0	0.000	0.000	0.000	0.000	0.000	0.000	0.000	0.000	0.000	0.000	0.000	0.000	0.000	0.000	0.009	0.012	0.023	0.025	5.008	0.010	0.045	316	2384	100	53	5969	6022	84	6921	7005	Error	Error	-6.815	53	5969	84	6921	139362	2613107	0.271	11.475	0	0	0
1	9	6	"A33"	"A33"	16340	55500	100	442	463	213	46	359	359	388	334	86	13	1	0	7402	9383	5622	59	1357	1357	1401	433	30	99	96	0	0.000	0.000	0.000	0.000	0.000	0.000	0.000	0.000	0.000	0.000	0.000	0.000	0.000	0.000	0.014	0.013	0.023	0.022	3.884	0.010	0.053	316	2384	100	83	6045	6128	104	8026	8130	Error	Error	-6.186	83	6045	104	8026	146271	2964896	0.225	18.434	0	0	0
1	10	6	"A34"	"A34"	16630	55495	100	434	462	205	44	357	357	383	195	50	30	8	0	5988	7157	4567	63	1353	1353	1406	516	36	92	87	0	0.000	0.000	0.000	0.000	0.000	0.000	0.000	0.000	0.000	0.000	0.000	0.000	0.000	0.000	0.017	0.018	0.030	0.030	4.046	0.014	0.071	316	2384	100	77	4635	4712	105	5804	5909	Error	Error	-5.912	77	4635	105	5804	145864	2261546	0.405	11.145	0	0	0
1	11	6	"A34"	"A34"	16930	55490	100	437	470	206	43	365	365	387	192	49	34	10	0	9760	10129	5116	50	1383	1383	1565	1221	78	93	90	0	0.000	0.000	0.000	0.000	0.000	0.000	0.000	0.000	0.000	0.000	0.000	0.000	0.000	0.000	0.009	0.012	0.024	0.022	3.481	0.011	0.060	316	2384	100	72	8377	8449	105	8746	8851	Error	Error	-6.862	72	8377	105	8746	148367	3200622	0.432	7.014	0	0	0
1	12	6	"A34"	"A34"	17230	55490	100	464	475	209	44	370	370	391	199	50	30	6	0	8033	9085	5468	60	1387	1387	1477	611	41	90	86	0	0.000	0.000	0.000	0.000	0.000	0.000	0.000	0.000	0.000	0.000	0.000	0.000	0.000	0.000	0.014	0.014	0.024	0.025	3.857	0.012	0.076	316	2384	100	94	6646	6740	105	7698	7803	Error	Error	-6.144	94	6646	105	7698	150233	2870775	0.422	12.452	0	0	0
1	13	6	"A35"	"A35"	17525	55485	100	467	483	215	44	383	383	409	202	49	30	9	0	8427	8156	4365	53	1463	1463	1535	658	42	81	78	0	0.000	0.000	0.000	0.000	0.000	0.000	0.000	0.000	0.000	0.000	0.000	0.000	0.000	0.000	0.012	0.015	0.028	0.034	5.274	0.013	0.054	316	2384	100	84	6964	7048	100	6693	6793	Error	Error	-6.373	84	6964	100	6693	152701	2577150	0.366	10.062	0	0	0
1	14	6	"A35"	"A35"	17830	55485	100	531	556	238	42	467	467	537	338	62	16	0	0	9434	9067	3157	34	1814	1814	2329	1552	66	94	87	0	0.000	0.000	0.000	0.000	0.000	0.000	0.000	0.000	0.000	0.000	0.000	0.000	0.000	0.000	0.008	0.012	0.025	0.023	3.352	0.014	0.037	316	2384	100	64	7620	7684	89	7253	7342	Error	Error	-6.896	64	7620	89	7253	175577	2865157	0.056	4.341	0	0	0
1	15	6	"A35"	"A35"	18120	55490	100	447	474	213	44	370	370	400	205	51	28	10	0	9905	9270	4925	53	1443	1443	1738	1473	84	79	76	0	0.000	0.000	0.000	0.000	0.000	0.000	0.000	0.000	0.000	0.000	0.000	0.000	0.000	0.000	0.009	0.013	0.027	0.025	5.622	0.012	0.063	316	2384	100	77	8462	8539	104	7827	7931	Error	Error	-6.780	77	8462	104	7827	149680	2929324	0.361	5.113	0	0	0
1	16	6	"A36"	"A36"	18425	55480	100	445	477	216	45	363	363	390	195	50	32	12	0	6998	7852	4949	63	1441	1441	1522	724	47	81	75	0	0.000	0.000	0.000	0.000	0.000	0.000	0.000	0.000	0.000	0.000	0.000	0.000	0.000	0.000	0.015	0.018	0.033	0.032	4.605	0.014	0.081	316	2384	100	82	5557	5639	114	6411	6525	Error	Error	-6.083	82	5557	114	6411	150819	2481188	0.446	8.743	0	0	0
1	17	6	"A36"	"A36"	18730	55480	100	430	465	214	46	376	376	405	202	49	26	9	0	8899	8438	4063	48	1460	1460	1586	779	49	89	83	0	0.000	0.000	0.000	0.000	0.000	0.000	0.000	0.000	0.000	0.000	0.000	0.000	0.000	0.000	0.007	0.013	0.023	0.022	4.340	0.014	0.059	316	2384	100	54	7439	7493	89	6978	7067	Error	Error	-7.106	54	7439	89	6978	146830	2666328	0.297	8.796	0	0	0
1	18	6	"A36"	"A36"	19025	55480	100	432	456	217	47	387	387	430	412	95	6	0	0	8468	7583	3485	45	1543	1543	1702	937	55	87	81	0	0.000	0.000	0.000	0.000	0.000	0.000	0.000	0.000	0.000	0.000	0.000	0.000	0.000	0.000	0.006	0.011	0.030	0.028	4.088	0.009	0.022	316	2384	100	45	6925	6970	69	6040	6109	Error	Error	-7.266	45	6925	69	6040	143993	2396137	0.063	6.276	0	0	0
1	1	7	"A37"	"A37"	13920	55820	100	547	598	273	45	419	419	449	225	50	40	16	0	11091	10010	5962	59	1578	1578	1738	1192	68	78	72	0	0.000	0.000	0.000	0.000	0.000	0.000	0.000	0.000	0.000	0.000	0.000	0.000	0.000	0.000	0.013	0.021	0.029	0.029	4.473	0.019	0.151	316	2384	100	128	9513	9641	179	8432	8611	Error	Error	-6.216	128	9513	179	8432	189078	3163071	0.662	6.940	0	0	0
1	2	7	"A37"	"A37"	14230	55810	100	650	685	287	41	407	407	432	206	47	55	28	0	14708	14048	5024	35	1603	1603	1863	1566	84	93	90	0	0.000	0.000	0.000	0.000	0.000	0.000	0.000	0.000	0.000	0.000	0.000	0.000	0.000	0.000	0.019	0.022	0.024	0.020	3.317	0.019	0.212	316	2384	100	243	13105	13348	278	12445	12723	Error	Error	-5.753	243	13105	278	12445	216475	4439023	1.228	7.781	0	0	0
1	3	7	"A37"	"A37"	14530	55810	100	695	705	258	36	416	416	437	210	48	61	27	0	17506	16368	6059	37	1608	1608	1865	1659	88	95	93	0	0.000	0.000	0.000	0.000	0.000	0.000	0.000	0.000	0.000	0.000	0.000	0.000	0.000	0.000	0.018	0.020	0.021	0.019	2.791	0.017	0.238	316	2384	100	279	15898	16177	289	14760	15049	Error	Error	-5.832	279	15898	289	14760	222684	5172340	1.276	8.742	0	0	0
1	4	7	"A38"	"A38"	14830	55805	100	620	646	286	44	403	403	427	203	47	52	25	0	17676	15541	7097	45	1553	1553	1623	808	49	93	88	0	0.000	0.000	0.000	0.000	0.000	0.000	0.000	0.000	0.000	0.000	0.000	0.000	0.000	0.000	0.013	0.017	0.021	0.019	3.363	0.015	0.196	316	2384	100	217	16123	16340	243	13988	14231	Error	Error	-6.215	217	16123	243	13988	204163	4911070	1.079	17.225	0	0	0
1	5	7	"A38"	"A38"	15135	55805	100	656	668	259	38	399	399	432	252	58	51	20	0	18744	17144	5527	32	1580	1580	1752	1541	87	95	93	0	0.000	0.000	0.000	0.000	0.000	0.000	0.000	0.000	0.000	0.000	0.000	0.000	0.000	0.000	0.015	0.017	0.019	0.016	2.599	0.015	0.161	316	2384	100	257	17164	17421	269	15564	15833	Error	Error	-6.061	257	17164	269	15564	211198	5417371	0.937	9.988	0	0	0
1	6	7	"A38"	"A38"	15435	55805	100	693	682	275	40	397	397	425	209	49	62	28	0	18926	17735	6116	34	1565	1565	1671	935	55	97	95	0	0.000	0.000	0.000	0.000	0.000	0.000	0.000	0.000	0.000	0.000	0.000	0.000	0.000	0.000	0.017	0.018	0.021	0.019	2.695	0.015	0.202	316	2384	100	296	17361	17657	285	16170	16455	Error	Error	-5.874	296	17361	285	16170	215525	5604196	1.230	17.181	0	0	0
1	7	7	"A39"	"A39"	15720	55800	100	522	539	246	45	392	392	426	280	65	27	6	0	5604	7474	6072	81	1513	1513	1669	1215	72	68	59	0	0.000	0.000	0.000	0.000	0.000	0.000	0.000	0.000	0.000	0.000	0.000	0.000	0.000	0.000	0.032	0.025	0.039	0.050	4.965	0.017	0.121	316	2384	100	130	4091	4221	147	5961	6108	Error	Error	-4.976	130	4091	147	5961	170324	2361707	0.404	4.778	0	0	0
1	8	7	"A39"	"A39"	16030	55800	100	510	538	233	43	397	397	429	254	59	29	6	0	10564	11117	6164	55	1539	1539	1841	1553	84	89	78	0	0.000	0.000	0.000	0.000	0.000	0.000	0.000	0.000	0.000	0.000	0.000	0.000	0.000	0.000	0.013	0.015	0.023	0.021	3.263	0.014	0.069	316	2384	100	113	9025	9138	141	9578	9719	Error	Error	-6.320	113	9025	141	9578	170109	3513128	0.429	5.973	0	0	0
1	9	7	"A39"	"A39"	16330	55800	100	577	598	251	41	394	394	423	207	48	45	18	0	9859	11831	7330	61	1538	1538	1715	1112	64	94	83	0	0.000	0.000	0.000	0.000	0.000	0.000	0.000	0.000	0.000	0.000	0.000	0.000	0.000	0.000	0.022	0.020	0.024	0.025	3.526	0.014	0.137	316	2384	100	183	8321	8504	204	10293	10497	Error	Error	-5.507	183	8321	204	10293	188960	3738605	0.845	9.097	0	0	0
1	10	7	"A40"	"A40"	16630	55805	100	584	623	282	45	391	391	420	216	51	47	23	0	14625	13237	6327	47	1526	1526	1548	369	23	98	94	0	0.000	0.000	0.000	0.000	0.000	0.000	0.000	0.000	0.000	0.000	0.000	0.000	0.000	0.000	0.015	0.020	0.026	0.023	3.236	0.017	0.153	316	2384	100	193	13099	13292	232	11711	11943	Error	Error	-6.085	193	13099	232	11711	196968	4182897	0.940	31.678	0	0	0
1	11	7	"A40"	"A40"	16945	55805	100	640	830	1948	234	402	402	433	237	54	50	23	0	17383	16787	4856	28	1560	1560	1660	662	39	100	100	0	0.000	0.000	0.000	0.000	0.000	0.000	0.000	0.000	0.000	0.000	0.000	0.000	0.000	0.000	0.015	0.028	0.020	0.016	3.174	0.026	0.030	316	2384	100	238	15823	16061	428	15227	15655	Error	Error	-6.055	238	15823	428	15227	262381	5304744	1.675	22.850	0	0	0
1	12	7	"A40"	"A40"	17245	55800	100	661	690	254	36	391	391	419	206	49	62	30	0	17119	16511	5445	32	1564	1564	1655	620	37	100	99	0	0.000	0.000	0.000	0.000	0.000	0.000	0.000	0.000	0.000	0.000	0.000	0.000	0.000	0.000	0.017	0.020	0.021	0.019	2.337	0.018	0.239	316	2384	100	270	15555	15825	299	14947	15246	Error	Error	-5.848	270	15555	299	14947	218194	5217322	1.316	23.961	0	0	0
1	13	7	"A41"	"A41"	17525	55790	100	581	611	253	41	403	403	472	1263	267	0	0	0	13103	11657	6507	55	1571	1571	1705	1225	71	82	79	0	0.000	0.000	0.000	0.000	0.000	0.000	0.000	0.000	0.000	0.000	0.000	0.000	0.000	0.000	0.015	0.021	0.025	0.025	4.177	0.021	0.004	316	2384	100	178	11532	11710	208	10086	10294	Error	Error	-6.018	178	11532	208	10086	192970	3683700	0.110	8.124	0	0	0
1	14	7	"A41"	"A41"	17830	55795	100	610	648	258	39	411	411	440	214	48	46	22	0	13860	12763	4585	35	1625	1625	1874	1646	87	100	95	0	0.000	0.000	0.000	0.000	0.000	0.000	0.000	0.000	0.000	0.000	0.000	0.000	0.000	0.000	0.016	0.021	0.025	0.020	2.782	0.018	0.182	316	2384	100	199	12235	12434	237	11138	11375	Error	Error	-5.942	199	12235	237	11138	204873	4033126	0.972	6.615	0	0	0
1	15	7	"A41"	"A41"	18135	55790	100	600	877	2862	326	400	400	432	240	55	44	19	0	12132	11688	3717	31	1599	1599	1849	1535	83	94	93	0	0.000	0.000	0.000	0.000	0.000	0.000	0.000	0.000	0.000	0.000	0.000	0.000	0.000	0.000	0.019	0.047	0.028	0.025	3.925	0.033	0.010	316	2384	100	200	10533	10733	477	10089	10566	Error	Error	-5.719	200	10533	477	10089	277188	3693457	1.854	6.410	0	0	0
1	16	7	"A42"	"A42"	18430	55785	100	486	519	226	43	407	407	442	312	70	19	2	0	4558	5802	4124	71	1574	1574	1612	645	40	82	74	0	0.000	0.000	0.000	0.000	0.000	0.000	0.000	0.000	0.000	0.000	0.000	0.000	0.000	0.000	0.026	0.026	0.061	0.057	4.993	0.015	0.039	316	2384	100	79	2984	3063	112	4228	4340	Error	Error	-5.239	79	2984	112	4228	163926	1833290	0.247	6.496	0	0	0
1	17	7	"A42"	"A42"	18735	55790	100	615	644	298	46	405	405	434	217	50	49	20	0	10419	11645	6901	59	1646	1646	1753	849	48	96	87	0	0.000	0.000	0.000	0.000	0.000	0.000	0.000	0.000	0.000	0.000	0.000	0.000	0.000	0.000	0.024	0.024	0.029	0.029	3.103	0.020	0.201	316	2384	100	210	8773	8983	239	9999	10238	Error	Error	-5.385	210	8773	239	9999	203502	3679889	0.968	11.651	0	0	0
1	18	7	"A42"	"A42"	19020	55795	100	587	619	282	45	424	424	448	211	47	41	16	0	9814	9831	5618	57	1714	1714	1900	1091	57	87	79	0	0.000	0.000	0.000	0.000	0.000	0.000	0.000	0.000	0.000	0.000	0.000	0.000	0.000	0.000	0.020	0.024	0.034	0.033	3.396	0.020	0.140	316	2384	100	163	8100	8263	195	8117	8312	Error	Error	-5.635	163	8100	195	8117	195656	3106753	0.810	7.269	0	0	0
1	1	8	"A43"	"A43"	13925	56110	100	493	511	247	48	378	378	410	216	52	32	13	0	12410	10322	6021	58	1436	1436	1589	1006	63	78	74	0	0.000	0.000	0.000	0.000	0.000	0.000	0.000	0.000	0.000	0.000	0.000	0.000	0.000	0.000	0.010	0.015	0.026	0.033	5.471	0.013	0.079	316	2384	100	115	10974	11089	133	8886	9019	Error	Error	-6.576	115	10974	133	8886	161557	3261786	0.468	8.681	0	0	0
1	2	8	"A43"	"A43"	14225	56115	100	535	601	432	71	383	383	483	1670	345	0	0	0	14542	14112	4232	29	1460	1460	1843	1790	97	97	94	0	0.000	0.000	0.000	0.000	0.000	0.000	0.000	0.000	0.000	0.000	0.000	0.000	0.000	0.000	0.012	0.017	0.017	0.016	3.173	0.016	0.074	316	2384	100	152	13082	13234	218	12652	12870	Error	Error	-6.427	152	13082	218	12652	189930	4459283	0.071	6.854	0	0	0
1	3	8	"A43"	"A43"	14520	56110	100	497	551	257	46	377	377	407	214	52	38	16	0	15316	13622	6206	45	1449	1449	1809	1836	101	87	84	0	0.000	0.000	0.000	0.000	0.000	0.000	0.000	0.000	0.000	0.000	0.000	0.000	0.000	0.000	0.009	0.014	0.017	0.016	3.840	0.013	0.139	316	2384	100	120	13867	13987	174	12173	12347	Error	Error	-6.852	120	13867	174	12173	174127	4304464	0.673	6.434	0	0	0
1	4	8	"A44"	"A44"	14835	56100	100	478	499	226	45	367	367	396	199	50	33	11	0	11037	10120	5255	51	1425	1425	1470	551	37	87	82	0	0.000	0.000	0.000	0.000	0.000	0.000	0.000	0.000	0.000	0.000	0.000	0.000	0.000	0.000	0.012	0.015	0.022	0.022	4.738	0.013	0.085	316	2384	100	111	9612	9723	132	8695	8827	Error	Error	-6.436	111	9612	132	8695	157669	3197831	0.518	15.699	0	0	0
1	5	8	"A44"	"A44"	15135	56095	100	492	518	238	45	381	381	409	214	52	32	11	0	10590	10417	4898	47	1452	1452	1642	1314	80	89	86	0	0.000	0.000	0.000	0.000	0.000	0.000	0.000	0.000	0.000	0.000	0.000	0.000	0.000	0.000	0.012	0.015	0.025	0.023	3.985	0.013	0.077	316	2384	100	111	9138	9249	137	8965	9102	Error	Error	-6.363	111	9138	137	8965	163674	3291750	0.509	6.678	0	0	0
1	6	8	"A44"	"A44"	15435	56095	100	500	544	240	44	371	371	399	198	49	39	15	0	11558	10951	5065	46	1445	1445	1688	1465	86	86	83	0	0.000	0.000	0.000	0.000	0.000	0.000	0.000	0.000	0.000	0.000	0.000	0.000	0.000	0.000	0.013	0.018	0.025	0.024	3.965	0.013	0.098	316	2384	100	129	10113	10242	173	9506	9679	Error	Error	-6.293	129	10113	173	9506	171881	3460438	0.732	6.323	0	0	0
1	7	8	"A45"	"A45"	15725	56095	100	430	460	206	44	371	371	397	198	49	28	7	0	8172	7722	4694	60	1421	1421	1490	618	41	80	76	0	0.000	0.000	0.000	0.000	0.000	0.000	0.000	0.000	0.000	0.000	0.000	0.000	0.000	0.000	0.009	0.014	0.027	0.030	5.991	0.013	0.051	316	2384	100	59	6751	6810	89	6301	6390	Error	Error	-6.838	59	6751	89	6301	145394	2440180	0.318	10.084	0	0	0
1	8	8	"A45"	"A45"	16040	56095	100	434	465	202	43	364	364	393	198	50	29	10	0	10153	9835	3894	39	1420	1420	1513	950	62	98	95	0	0.000	0.000	0.000	0.000	0.000	0.000	0.000	0.000	0.000	0.000	0.000	0.000	0.000	0.000	0.008	0.012	0.023	0.019	3.488	0.009	0.031	316	2384	100	70	8733	8803	101	8415	8516	Error	Error	-6.963	70	8733	101	8415	146892	3107909	0.364	8.760	0	0	0
1	9	8	"A45"	"A45"	16335	56095	100	472	494	218	44	376	376	408	253	62	22	5	0	10856	10550	4289	40	1442	1442	1717	1456	84	97	88	0	0.000	0.000	0.000	0.000	0.000	0.000	0.000	0.000	0.000	0.000	0.000	0.000	0.000	0.000	0.010	0.013	0.022	0.019	3.222	0.014	0.049	316	2384	100	96	9414	9510	118	9108	9226	Error	Error	-6.616	96	9414	118	9108	155989	3333928	0.340	6.067	0	0	0
1	10	8	"A47"	"A47"	16630	56095	100	451	484	232	47	372	372	407	328	80	14	3	0	9026	8571	5456	63	1397	1397	1507	1142	75	73	69	0	0.000	0.000	0.000	0.000	0.000	0.000	0.000	0.000	0.000	0.000	0.000	0.000	0.000	0.000	0.010	0.016	0.025	0.035	6.158	0.014	0.079	316	2384	100	79	7629	7708	112	7174	7286	Error	Error	-6.593	79	7629	112	7174	152908	2708332	0.235	6.186	0	0	0
1	11	8	"A47"	"A47"	16940	56095	100	514	528	230	43	378	378	399	194	48	40	15	0	11401	11123	3338	30	1447	1447	1578	991	62	98	95	0	0.000	0.000	0.000	0.000	0.000	0.000	0.000	0.000	0.000	0.000	0.000	0.000	0.000	0.000	0.014	0.016	0.024	0.020	2.823	0.013	0.085	316	2384	100	136	9954	10090	150	9676	9826	Error	Error	-6.194	136	9954	150	9676	166797	3514859	0.665	9.632	0	0	0
1	12	8	"A47"	"A47"	17245	56095	100	497	523	231	44	383	383	443	783	176	0	0	0	11293	11046	3004	27	1416	1416	1474	513	34	100	99	0	0.000	0.000	0.000	0.000	0.000	0.000	0.000	0.000	0.000	0.000	0.000	0.000	0.000	0.000	0.012	0.015	0.021	0.018	2.808	0.013	0.079	316	2384	100	114	9877	9991	140	9630	9770	Error	Error	-6.437	114	9877	140	9630	165283	3490465	0.102	18.659	0	0	0
1	13	8	"A48"	"A48"	17540	56090	100	524	549	242	44	378	378	401	197	49	42	14	0	13130	12493	6286	50	1435	1435	1464	408	27	94	91	0	0.000	0.000	0.000	0.000	0.000	0.000	0.000	0.000	0.000	0.000	0.000	0.000	0.000	0.000	0.012	0.015	0.019	0.021	3.839	0.013	0.121	316	2384	100	146	11695	11841	171	11058	11229	Error	Error	-6.324	146	11695	171	11058	173525	3947886	0.751	27.032	0	0	0
1	14	8	"A48"	"A48"	17850	56090	100	530	546	226	41	382	382	409	197	48	39	14	0	12679	12314	5103	41	1462	1462	1559	816	52	98	96	0	0.000	0.000	0.000	0.000	0.000	0.000	0.000	0.000	0.000	0.000	0.000	0.000	0.000	0.000	0.013	0.015	0.020	0.019	3.043	0.012	0.087	316	2384	100	148	11217	11365	164	10852	11016	Error	Error	-6.244	148	11217	164	10852	172449	3891356	0.695	13.180	0	0	0
1	15	8	"A48"	"A48"	18145	56090	100	525	540	221	40	379	379	415	266	64	29	6	0	12989	12445	4536	36	1469	1469	1594	954	59	98	98	0	0.000	0.000	0.000	0.000	0.000	0.000	0.000	0.000	0.000	0.000	0.000	0.000	0.000	0.000	0.013	0.015	0.020	0.019	2.978	0.012	0.095	316	2384	100	146	11520	11666	161	10976	11137	Error	Error	-6.302	146	11520	161	10976	170584	3932567	0.470	11.374	0	0	0
1	16	8	"A49"	"A49"	18430	56085	100	483	503	208	41	383	383	419	373	89	11	1	0	9776	9300	5115	55	1514	1514	1619	1537	94	79	74	0	0.000	0.000	0.000	0.000	0.000	0.000	0.000	0.000	0.000	0.000	0.000	0.000	0.000	0.000	0.012	0.015	0.025	0.029	4.941	0.013	0.064	316	2384	100	100	8262	8362	120	7786	7906	Error	Error	-6.368	100	8262	120	7786	158897	2938943	0.225	4.997	0	0	0
1	17	8	"A49"	"A49"	18735	56080	100	510	532	243	45	396	396	443	850	191	0	0	0	10314	9997	5466	54	1563	1563	1714	1332	77	84	78	0	0.000	0.000	0.000	0.000	0.000	0.000	0.000	0.000	0.000	0.000	0.000	0.000	0.000	0.000	0.013	0.016	0.023	0.025	4.732	0.012	0.069	316	2384	100	114	8751	8865	136	8434	8570	Error	Error	-6.262	114	8751	136	8434	168202	3158960	0.105	6.218	0	0	0
1	18	8	"A49"	"A49"	19040	56080	100	560	574	277	48	395	395	419	205	48	43	14	0	10086	9793	4498	45	1624	1624	1679	635	37	93	90	0	0.000	0.000	0.000	0.000	0.000	0.000	0.000	0.000	0.000	0.000	0.000	0.000	0.000	0.000	0.019	0.022	0.028	0.028	3.455	0.020	0.129	316	2384	100	165	8462	8627	179	8169	8348	Error	Error	-5.680	165	8462	179	8169	181342	3094528	0.756	12.778	0	0	0
1	1	9	"A50"	"A50"	13930	56410	100	522	538	237	44	417	417	445	233	52	30	7	0	5103	6594	4744	71	1620	1620	1669	855	51	80	70	0	0.000	0.000	0.000	0.000	0.000	0.000	0.000	0.000	0.000	0.000	0.000	0.000	0.000	0.000	0.030	0.024	0.042	0.048	4.698	0.019	0.060	316	2384	100	105	3483	3588	121	4974	5095	Error	Error	-5.052	105	3483	121	4974	169880	2083632	0.399	5.760	0	0	0
1	2	9	"A50"	"A50"	14245	56405	100	576	610	264	43	408	408	437	218	49	44	19	0	9199	11550	6371	55	1606	1606	1692	1104	65	98	95	0	0.000	0.000	0.000	0.000	0.000	0.000	0.000	0.000	0.000	0.000	0.000	0.000	0.000	0.000	0.022	0.020	0.026	0.023	3.070	0.016	0.138	316	2384	100	168	7593	7761	202	9944	10146	Error	Error	-5.498	168	7593	202	9944	192722	3649764	0.794	8.929	0	0	0
1	3	9	"A50"	"A50"	14545	56405	100	572	604	263	43	408	408	434	213	49	43	20	0	10479	11696	5700	48	1578	1578	1623	434	26	100	99	0	0.000	0.000	0.000	0.000	0.000	0.000	0.000	0.000	0.000	0.000	0.000	0.000	0.000	0.000	0.018	0.019	0.024	0.022	2.666	0.018	0.146	316	2384	100	164	8901	9065	196	10118	10314	Error	Error	-5.762	164	8901	196	10118	190792	3695915	0.798	23.210	0	0	0
1	4	9	"A51"	"A51"	14845	56400	100	567	592	260	43	404	404	430	205	47	43	18	0	10864	10479	4444	42	1561	1561	1600	563	35	95	90	0	0.000	0.000	0.000	0.000	0.000	0.000	0.000	0.000	0.000	0.000	0.000	0.000	0.000	0.000	0.018	0.021	0.028	0.025	3.367	0.018	0.130	316	2384	100	163	9303	9466	188	8918	9106	Error	Error	-5.835	163	9303	188	8918	186974	3311497	0.790	15.771	0	0	0
1	5	9	"A51"	"A51"	15145	56405	100	550	580	245	42	402	402	433	216	49	36	16	0	11079	11387	3737	32	1605	1605	1884	1631	86	100	97	0	0.000	0.000	0.000	0.000	0.000	0.000	0.000	0.000	0.000	0.000	0.000	0.000	0.000	0.000	0.016	0.018	0.024	0.020	3.060	0.015	0.100	316	2384	100	148	9474	9622	178	9782	9960	Error	Error	-6.000	148	9474	178	9782	183371	3598411	0.681	5.826	0	0	0
1	6	9	"A51"	"A51"	15435	56410	100	536	581	261	44	403	403	432	216	50	37	16	0	10847	10883	4701	43	1602	1602	1871	1611	86	93	90	0	0.000	0.000	0.000	0.000	0.000	0.000	0.000	0.000	0.000	0.000	0.000	0.000	0.000	0.000	0.014	0.019	0.025	0.022	3.248	0.016	0.109	316	2384	100	133	9245	9378	178	9281	9459	Error	Error	-6.119	133	9245	178	9281	183714	3439181	0.690	5.594	0	0	0
1	7	9	"A52"	"A52"	15740	56395	100	598	620	259	41	395	395	426	223	52	46	18	0	9800	8737	4603	52	1564	1564	1634	790	48	79	74	0	0.000	0.000	0.000	0.000	0.000	0.000	0.000	0.000	0.000	0.000	0.000	0.000	0.000	0.000	0.025	0.031	0.038	0.045	4.521	0.023	0.131	316	2384	100	203	8236	8439	225	7173	7398	Error	Error	-5.342	203	8236	225	7173	195908	2760991	0.870	8.991	0	0	0
1	8	9	"A52"	"A52"	16045	56395	100	609	658	345	52	401	401	430	225	52	48	22	0	10498	10125	4223	41	1587	1587	1865	1691	90	90	86	0	0.000	0.000	0.000	0.000	0.000	0.000	0.000	0.000	0.000	0.000	0.000	0.000	0.000	0.000	0.023	0.030	0.034	0.031	3.449	0.028	0.235	316	2384	100	208	8911	9119	257	8538	8795	Error	Error	-5.421	208	8911	257	8538	207897	3199374	1.013	4.885	0	0	0
1	9	9	"A52"	"A52"	16355	56400	100	664	689	295	42	408	408	449	305	67	44	12	0	10700	10727	2914	27	1651	1651	1918	1301	67	98	97	0	0.000	0.000	0.000	0.000	0.000	0.000	0.000	0.000	0.000	0.000	0.000	0.000	0.000	0.000	0.028	0.031	0.037	0.030	2.771	0.025	0.171	316	2384	100	256	9049	9305	281	9076	9357	Error	Error	-5.144	256	9049	281	9076	217788	3389678	0.787	6.771	0	0	0
1	10	9	"A53"	"A53"	16635	56435	100	398	430	195	45	414	414	433	206	47	14	3	0	1588	1596	328	20	1578	1578	1602	327	20	17	2	0	0.000	0.000	0.000	0.000	0.000	0.000	0.000	0.000	0.000	0.000	0.000	0.000	0.000	0.000	-1.600	0.889	0.748	0.782	4.482	0.042	0.002	316	2384	100	-16	10	-6	16	18	34	Error	Error	Error	-16	10	16	18	135996	504203	-0.015	-0.018	0	0	0
1	11	9	"A53"	"A53"	16960	56395	100	452	484	343	70	408	408	433	205	47	20	4	0	1673	1798	1069	59	1582	1582	1597	337	21	25	5	0	0.000	0.000	0.000	0.000	0.000	0.000	0.000	0.000	0.000	0.000	0.000	0.000	0.000	0.000	0.484	0.352	0.464	0.486	5.734	0.219	0.222	316	2384	100	44	91	135	76	216	292	Error	Error	-1.048	44	91	76	216	152963	568027	0.249	0.596	0	0	0
1	12	9	"A53"	"A53"	17255	56395	100	415	446	218	48	403	403	431	242	56	16	3	0	1637	1641	324	19	1567	1567	1588	352	22	17	3	0	0.000	0.000	0.000	0.000	0.000	0.000	0.000	0.000	0.000	0.000	0.000	0.000	0.000	0.000	0.171	0.581	0.773	0.731	4.659	0.070	0.002	316	2384	100	12	70	82	43	74	117	Error	Error	-2.544	12	70	43	74	141048	518482	0.062	0.151	0	0	0
1	13	9	"A54"	"A54"	17545	56395	100	541	552	240	43	403	403	437	297	67	23	4	0	9607	8883	3810	42	1588	1588	1618	753	46	88	84	0	0.000	0.000	0.000	0.000	0.000	0.000	0.000	0.000	0.000	0.000	0.000	0.000	0.000	0.000	0.017	0.020	0.028	0.029	4.763	0.015	0.024	316	2384	100	138	8019	8157	149	7295	7444	Error	Error	-5.861	138	8019	149	7295	174282	2807106	0.387	9.648	0	0	0
1	14	9	"A54"	"A54"	17850	56400	100	560	589	251	42	415	415	444	228	51	39	12	0	9292	9566	3157	33	1630	1630	1771	947	53	100	97	0	0.000	0.000	0.000	0.000	0.000	0.000	0.000	0.000	0.000	0.000	0.000	0.000	0.000	0.000	0.019	0.022	0.032	0.026	3.048	0.018	0.099	316	2384	100	145	7662	7807	174	7936	8110	Error	Error	-5.724	145	7662	174	7936	186031	3022919	0.636	8.231	0	0	0
1	15	9	"A54"	"A54"	18145	56400	100	561	584	259	44	432	432	454	246	54	32	8	0	9806	10146	3054	30	1631	1631	1840	1145	62	100	99	0	0.000	0.000	0.000	0.000	0.000	0.000	0.000	0.000	0.000	0.000	0.000	0.000	0.000	0.000	0.016	0.018	0.027	0.022	2.984	0.017	0.097	316	2384	100	129	8175	8304	152	8515	8667	Error	Error	-5.986	129	8175	152	8515	184436	3206014	0.528	7.254	0	0	0
1	16	9	"A55"	"A55"	18450	56395	100	554	570	232	40	411	411	437	202	46	39	12	0	6171	6785	3548	52	1630	1630	1642	338	20	94	90	0	0.000	0.000	0.000	0.000	0.000	0.000	0.000	0.000	0.000	0.000	0.000	0.000	0.000	0.000	0.031	0.031	0.047	0.045	3.575	0.020	0.063	316	2384	100	143	4541	4684	159	5155	5314	Error	Error	-4.989	143	4541	159	5155	180007	2144050	0.658	15.216	0	0	0
1	17	9	"A55"	"A55"	18750	56390	100	617	995	4205	422	412	412	440	214	48	46	21	0	10093	10554	6073	57	1710	1710	1950	1548	79	94	82	0	0.000	0.000	0.000	0.000	0.000	0.000	0.000	0.000	0.000	0.000	0.000	0.000	0.000	0.000	0.024	0.066	0.034	0.032	3.359	0.184	0.164	316	2384	100	205	8383	8588	583	8844	9427	Error	Error	-5.354	205	8383	583	8844	314510	3335017	2.593	5.558	0	0	0
1	18	9	"A55"	"A55"	19050	56390	100	582	587	227	38	428	428	449	210	46	39	12	0	9130	8736	3732	42	1778	1778	1917	1053	54	94	85	0	0.000	0.000	0.000	0.000	0.000	0.000	0.000	0.000	0.000	0.000	0.000	0.000	0.000	0.000	0.021	0.023	0.030	0.029	3.160	0.020	0.113	316	2384	100	154	7352	7506	159	6958	7117	Error	Error	-5.577	154	7352	159	6958	185376	2760613	0.657	6.476	0	0	0
1	1	10	"A56"	"A56"	13945	56705	100	509	534	237	44	401	401	433	208	48	32	12	0	8519	7762	3721	47	1568	1568	1607	576	35	90	84	0	0.000	0.000	0.000	0.000	0.000	0.000	0.000	0.000	0.000	0.000	0.000	0.000	0.000	0.000	0.016	0.021	0.034	0.034	4.081	0.017	0.069	316	2384	100	108	6951	7059	133	6194	6327	Error	Error	-6.008	108	6951	133	6194	168709	2452861	0.486	10.686	0	0	0
1	2	10	"A56"	"A56"	14255	56700	100	496	545	239	43	413	413	435	212	48	33	11	0	10874	10348	4790	46	1572	1572	1799	1472	81	93	85	0	0.000	0.000	0.000	0.000	0.000	0.000	0.000	0.000	0.000	0.000	0.000	0.000	0.000	0.000	0.009	0.015	0.022	0.019	3.220	0.013	0.085	316	2384	100	83	9302	9385	132	8776	8908	Error	Error	-6.808	83	9302	132	8776	172219	3269848	0.519	5.808	0	0	0
1	3	10	"A56"	"A56"	14555	56700	100	541	580	251	43	420	420	520	1911	367	0	0	0	10975	10424	4238	40	1552	1552	1738	1901	109	96	83	0	0.000	0.000	0.000	0.000	0.000	0.000	0.000	0.000	0.000	0.000	0.000	0.000	0.000	0.000	0.013	0.018	0.023	0.022	3.684	0.014	0.019	316	2384	100	121	9423	9544	160	8872	9032	Error	Error	-6.283	121	9423	160	8872	183229	3293947	0.031	4.569	0	0	0
1	4	10	"A57"	"A57"	14845	56705	100	553	587	249	42	394	394	424	245	57	36	12	0	9835	9750	5442	55	1530	1530	1596	872	54	84	78	0	0.000	0.000	0.000	0.000	0.000	0.000	0.000	0.000	0.000	0.000	0.000	0.000	0.000	0.000	0.019	0.023	0.029	0.031	4.336	0.020	0.135	316	2384	100	159	8305	8464	193	8220	8413	Error	Error	-5.707	159	8305	193	8220	185405	3081065	0.665	9.351	0	0	0
1	5	10	"A57"	"A57"	15150	56705	100	540	563	233	41	404	404	431	208	48	41	14	0	10359	10509	4236	40	1586	1586	1924	1780	92	97	88	0	0.000	0.000	0.000	0.000	0.000	0.000	0.000	0.000	0.000	0.000	0.000	0.000	0.000	0.000	0.016	0.018	0.025	0.021	3.113	0.015	0.104	316	2384	100	136	8773	8909	159	8923	9082	Error	Error	-6.011	136	8773	159	8923	178058	3320833	0.635	4.823	0	0	0
1	6	10	"A57"	"A57"	15460	56705	100	548	561	233	41	406	406	440	258	58	33	7	0	11336	10825	3664	33	1583	1583	1772	1112	62	99	97	0	0.000	0.000	0.000	0.000	0.000	0.000	0.000	0.000	0.000	0.000	0.000	0.000	0.000	0.000	0.015	0.017	0.025	0.022	2.954	0.016	0.067	316	2384	100	142	9753	9895	155	9242	9397	Error	Error	-6.102	142	9753	155	9242	177123	3420739	0.469	8.141	0	0	0
1	7	10	"A58"	"A58"	15750	56700	100	501	538	255	47	397	397	428	249	58	31	10	0	10866	10108	5395	53	1552	1552	1580	485	30	92	87	0	0.000	0.000	0.000	0.000	0.000	0.000	0.000	0.000	0.000	0.000	0.000	0.000	0.000	0.000	0.011	0.016	0.026	0.025	4.157	0.015	0.094	316	2384	100	104	9314	9418	141	8556	8697	Error	Error	-6.485	104	9314	141	8556	170162	3194220	0.442	17.584	0	0	0
1	8	10	"A58"	"A58"	16055	56695	100	570	804	2101	261	393	393	423	211	49	44	21	0	9132	8982	5153	57	1550	1550	1671	923	55	82	79	0	0.000	0.000	0.000	0.000	0.000	0.000	0.000	0.000	0.000	0.000	0.000	0.000	0.000	0.000	0.023	0.055	0.035	0.041	4.707	0.043	0.029	316	2384	100	177	7582	7759	411	7432	7843	Error	Error	-5.421	177	7582	411	7432	254204	2838436	1.806	7.921	0	0	0
1	9	10	"A58"	"A58"	16355	56700	100	512	545	231	42	401	401	444	267	60	28	6	0	10574	10259	4060	39	1572	1572	1750	1102	62	99	93	0	0.000	0.000	0.000	0.000	0.000	0.000	0.000	0.000	0.000	0.000	0.000	0.000	0.000	0.000	0.012	0.017	0.027	0.023	2.796	0.016	0.090	316	2384	100	111	9002	9113	144	8687	8831	Error	Error	-6.342	111	9002	144	8687	172084	3241706	0.378	7.721	0	0	0
1	10	10	"A59"	"A59"	16650	56695	100	1894	2296	1728	75	400	400	430	209	48	83	73	0	9063	8835	3991	45	1538	1538	1561	341	21	94	90	0	0.000	0.000	0.000	0.000	0.000	0.000	0.000	0.000	0.000	0.000	0.000	0.000	0.000	0.000	0.199	0.260	0.222	0.189	3.276	0.251	0.561	316	2384	100	1494	7525	9019	1896	7297	9193	Error	Error	-2.333	1494	7525	1896	7297	725652	2792016	8.928	21.331	0	0	0
1	11	10	"A59"	"A59"	16955	56695	100	2445	3054	2498	81	422	422	455	257	56	80	64	0	10392	9704	3446	35	1595	1595	1773	1154	65	96	94	0	0.000	0.000	0.000	0.000	0.000	0.000	0.000	0.000	0.000	0.000	0.000	0.000	0.000	0.000	0.230	0.325	0.244	0.182	3.684	0.316	0.414	316	2384	100	2023	8797	10820	2632	8109	10741	Error	Error	-2.121	2023	8797	2632	8109	965003	3066616	10.113	6.873	0	0	0
1	12	10	"A59"	"A59"	17255	56690	100	1711	3027	2652	87	419	419	530	733	138	60	48	0	11196	10474	3870	36	1609	1609	1969	1760	89	95	88	0	0.000	0.000	0.000	0.000	0.000	0.000	0.000	0.000	0.000	0.000	0.000	0.000	0.000	0.000	0.135	0.294	0.179	0.163	4.044	0.325	0.371	316	2384	100	1292	9587	10879	2608	8865	11473	Error	Error	-2.891	1292	9587	2608	8865	956647	3309629	3.407	4.832	0	0	0
1	13	10	"A60"	"A60"	17545	56690	100	454	491	235	47	419	419	445	210	47	24	7	0	3650	5119	4186	81	1595	1595	1627	395	24	79	71	0	0.000	0.000	0.000	0.000	0.000	0.000	0.000	0.000	0.000	0.000	0.000	0.000	0.000	0.000	0.017	0.020	0.052	0.067	5.653	0.018	0.042	316	2384	100	35	2055	2090	72	3524	3596	Error	Error	-5.876	35	2055	72	3524	155249	1617659	0.219	8.841	0	0	0
1	14	10	"A60"	"A60"	17850	56695	100	517	549	255	46	423	423	455	277	60	25	5	0	5583	7928	5745	72	1611	1611	1687	695	41	92	82	0	0.000	0.000	0.000	0.000	0.000	0.000	0.000	0.000	0.000	0.000	0.000	0.000	0.000	0.000	0.024	0.020	0.030	0.033	3.916	0.044	0.157	316	2384	100	94	3972	4066	126	6317	6443	Error	Error	-5.401	94	3972	126	6317	173536	2505164	0.339	8.980	0	0	0
1	15	10	"A60"	"A60"	18150	56690	100	502	538	244	45	423	423	461	315	68	17	2	0	5492	7478	5313	71	1649	1649	1778	1085	61	84	71	0	0.000	0.000	0.000	0.000	0.000	0.000	0.000	0.000	0.000	0.000	0.000	0.000	0.000	0.000	0.021	0.020	0.040	0.039	4.730	0.026	0.107	316	2384	100	79	3843	3922	115	5829	5944	Error	Error	-5.604	79	3843	115	5829	169997	2363002	0.244	5.253	0	0	0
1	16	10	"A61"	"A61"	18450	56685	100	552	583	257	44	415	415	442	205	46	40	18	0	8486	8051	4257	52	1653	1653	1693	535	31	89	84	0	0.000	0.000	0.000	0.000	0.000	0.000	0.000	0.000	0.000	0.000	0.000	0.000	0.000	0.000	0.020	0.026	0.036	0.038	4.690	0.020	0.097	316	2384	100	137	6833	6970	168	6398	6566	Error	Error	-5.640	137	6833	168	6398	184367	2544239	0.688	11.884	0	0	0
1	17	10	"A61"	"A61"	18740	56695	100	594	624	240	38	417	417	459	362	78	25	2	0	12997	12046	4388	36	1700	1700	1954	1664	85	97	88	0	0.000	0.000	0.000	0.000	0.000	0.000	0.000	0.000	0.000	0.000	0.000	0.000	0.000	0.000	0.016	0.020	0.023	0.021	2.711	0.018	0.147	316	2384	100	177	11297	11474	207	10346	10553	Error	Error	-5.996	177	11297	207	10346	197236	3806693	0.456	6.065	0	0	0
1	18	10	"A61"	"A61"	19040	56690	100	614	631	264	41	422	422	449	211	46	47	19	0	14003	12141	5245	43	1771	1771	2039	1522	74	92	83	0	0.000	0.000	0.000	0.000	0.000	0.000	0.000	0.000	0.000	0.000	0.000	0.000	0.000	0.000	0.016	0.020	0.025	0.022	3.730	0.019	0.184	316	2384	100	192	12232	12424	209	10370	10579	Error	Error	-5.993	192	12232	209	10370	199239	3836545	0.863	6.637	0	0	0
1	1	11	"A62"	"A62"	13945	57020	100	420	449	219	48	385	385	413	204	49	25	7	0	4236	4166	1781	42	1411	1411	1433	358	24	87	82	0	0.000	0.000	0.000	0.000	0.000	0.000	0.000	0.000	0.000	0.000	0.000	0.000	0.000	0.000	0.012	0.023	0.063	0.072	4.865	0.019	0.018	316	2384	100	35	2825	2860	64	2755	2819	Error	Error	-6.335	35	2825	64	2755	141939	1316459	0.176	7.634	0	0	0
1	2	11	"A62"	"A62"	14265	57020	100	550	578	251	43	377	377	406	199	49	44	20	0	8845	10449	5887	56	1430	1430	1538	803	52	97	90	0	0.000	0.000	0.000	0.000	0.000	0.000	0.000	0.000	0.000	0.000	0.000	0.000	0.000	0.000	0.023	0.022	0.029	0.028	3.353	0.016	0.127	316	2384	100	173	7415	7588	201	9019	9220	Error	Error	-5.422	173	7415	201	9019	182645	3302012	0.864	11.097	0	0	0
1	3	11	"A62"	"A62"	14560	57020	100	496	537	235	43	385	385	411	200	48	38	16	0	10232	11527	6302	54	1420	1420	1522	745	48	98	95	0	0.000	0.000	0.000	0.000	0.000	0.000	0.000	0.000	0.000	0.000	0.000	0.000	0.000	0.000	0.013	0.015	0.022	0.020	3.824	0.011	0.074	316	2384	100	111	8812	8923	152	10107	10259	Error	Error	-6.311	111	8812	152	10107	169754	3642534	0.630	13.430	0	0	0
1	4	11	"A63"	"A63"	14845	57005	100	541	582	289	49	385	385	411	206	50	43	20	0	12234	11143	6951	62	1438	1438	1539	957	62	77	72	0	0.000	0.000	0.000	0.000	0.000	0.000	0.000	0.000	0.000	0.000	0.000	0.000	0.000	0.000	0.014	0.020	0.028	0.032	5.132	0.016	0.135	316	2384	100	156	10796	10952	197	9705	9902	Error	Error	-6.113	156	10796	197	9705	183795	3521194	0.830	10.036	0	0	0
1	5	11	"A63"	"A63"	15155	57010	100	608	610	244	40	400	400	424	206	48	50	16	0	15085	14526	4651	32	1458	1458	1667	1404	84	99	97	0	0.000	0.000	0.000	0.000	0.000	0.000	0.000	0.000	0.000	0.000	0.000	0.000	0.000	0.000	0.015	0.016	0.020	0.017	3.370	0.013	0.128	316	2384	100	208	13627	13835	210	13068	13278	Error	Error	-6.034	208	13627	210	13068	192845	4590209	0.903	9.159	0	0	0
1	6	11	"A63"	"A63"	15460	57010	100	577	599	246	41	379	379	407	217	53	46	18	0	15695	14821	4261	28	1446	1446	1601	1199	74	99	98	0	0.000	0.000	0.000	0.000	0.000	0.000	0.000	0.000	0.000	0.000	0.000	0.000	0.000	0.000	0.014	0.016	0.019	0.017	2.755	0.015	0.142	316	2384	100	198	14249	14447	220	13375	13595	Error	Error	-6.169	198	14249	220	13375	189355	4683385	0.885	11.026	0	0	0
1	7	11	"A64"	"A64"	15750	57000	100	567	567	270	47	372	372	396	206	52	46	17	0	12270	10643	5673	53	1403	1403	1459	692	47	87	81	0	0.000	0.000	0.000	0.000	0.000	0.000	0.000	0.000	0.000	0.000	0.000	0.000	0.000	0.000	0.018	0.021	0.026	0.030	4.523	0.017	0.127	316	2384	100	195	10867	11062	195	9240	9435	Error	Error	-5.800	195	10867	195	9240	179042	3363218	0.830	13.272	0	0	0
1	8	11	"A64"	"A64"	16065	57005	100	537	599	487	81	372	372	397	199	50	44	18	0	14560	13416	4660	34	1419	1419	1465	505	34	100	99	0	0.000	0.000	0.000	0.000	0.000	0.000	0.000	0.000	0.000	0.000	0.000	0.000	0.000	0.000	0.013	0.019	0.020	0.018	3.034	0.016	0.092	316	2384	100	165	13141	13306	227	11997	12224	Error	Error	-6.315	165	13141	227	11997	189397	4239532	1.015	23.665	0	0	0
1	9	11	"A64"	"A64"	16360	57000	100	524	558	236	42	376	376	406	208	51	40	17	0	12072	11196	4905	43	1434	1434	1635	1330	81	96	89	0	0.000	0.000	0.000	0.000	0.000	0.000	0.000	0.000	0.000	0.000	0.000	0.000	0.000	0.000	0.014	0.019	0.024	0.021	3.159	0.014	0.107	316	2384	100	148	10638	10786	182	9762	9944	Error	Error	-6.167	148	10638	182	9762	176469	3537947	0.731	7.189	0	0	0
1	10	11	"A65"	"A65"	16655	57000	100	570	602	238	39	379	379	422	316	74	32	4	0	11968	11723	3676	31	1438	1438	1518	824	54	99	95	0	0.000	0.000	0.000	0.000	0.000	0.000	0.000	0.000	0.000	0.000	0.000	0.000	0.000	0.000	0.018	0.022	0.027	0.023	2.793	0.024	0.094	316	2384	100	191	10530	10721	223	10285	10508	Error	Error	-5.785	191	10530	223	10285	190273	3704467	0.570	12.385	0	0	0
1	11	11	"A65"	"A65"	16960	57000	100	567	592	241	40	385	385	416	206	49	45	17	0	10328	10279	2951	28	1461	1461	1583	901	56	99	97	0	0.000	0.000	0.000	0.000	0.000	0.000	0.000	0.000	0.000	0.000	0.000	0.000	0.000	0.000	0.021	0.023	0.030	0.024	2.717	0.019	0.130	316	2384	100	182	8867	9049	207	8818	9025	Error	Error	-5.606	182	8867	207	8818	187144	3248218	0.854	9.651	0	0	0
1	12	11	"A65"	"A65"	17260	57000	100	549	562	221	39	396	396	428	223	52	37	10	0	8626	9038	2711	29	1452	1452	1534	656	42	99	97	0	0.000	0.000	0.000	0.000	0.000	0.000	0.000	0.000	0.000	0.000	0.000	0.000	0.000	0.000	0.021	0.022	0.029	0.024	2.982	0.017	0.082	316	2384	100	153	7174	7327	166	7586	7752	Error	Error	-5.551	153	7174	166	7586	177529	2855914	0.601	11.439	0	0	0
1	13	11	"A66"	"A66"	17545	56995	100	521	551	229	41	390	390	429	244	56	34	8	0	10568	9827	5607	57	1471	1471	1550	839	54	81	76	0	0.000	0.000	0.000	0.000	0.000	0.000	0.000	0.000	0.000	0.000	0.000	0.000	0.000	0.000	0.014	0.019	0.027	0.029	4.342	0.015	0.099	316	2384	100	131	9097	9228	161	8356	8517	Error	Error	-6.118	131	9097	161	8356	174006	3105246	0.500	9.865	0	0	0
1	14	11	"A66"	"A66"	17850	56995	100	542	576	251	43	398	398	436	219	50	41	16	0	12266	11146	6306	56	1504	1504	1684	1118	66	83	79	0	0.000	0.000	0.000	0.000	0.000	0.000	0.000	0.000	0.000	0.000	0.000	0.000	0.000	0.000	0.013	0.018	0.027	0.024	4.258	0.016	0.122	316	2384	100	144	10762	10906	178	9642	9820	Error	Error	-6.224	144	10762	178	9642	182087	3522051	0.639	8.463	0	0	0
1	15	11	"A66"	"A66"	18160	56995	100	596	628	270	42	400	400	427	210	49	48	20	0	13489	12665	5036	39	1541	1541	1650	906	54	98	97	0	0.000	0.000	0.000	0.000	0.000	0.000	0.000	0.000	0.000	0.000	0.000	0.000	0.000	0.000	0.016	0.020	0.022	0.020	3.054	0.017	0.159	316	2384	100	196	11948	12144	228	11124	11352	Error	Error	-5.930	196	11948	228	11124	198356	4002020	0.957	12.158	0	0	0
1	16	11	"A67"	"A67"	18445	56995	100	513	546	246	45	403	403	433	302	69	21	5	0	8843	9577	5863	61	1524	1524	1577	542	34	88	83	0	0.000	0.000	0.000	0.000	0.000	0.000	0.000	0.000	0.000	0.000	0.000	0.000	0.000	0.000	0.015	0.018	0.026	0.026	4.077	0.014	0.073	316	2384	100	110	7319	7429	143	8053	8196	Error	Error	-6.056	110	7319	143	8053	172384	3026447	0.374	14.760	0	0	0
1	17	11	"A67"	"A67"	18750	56995	100	560	604	253	41	416	416	439	211	48	41	16	0	11639	11199	5196	46	1591	1591	1734	1008	58	99	95	0	0.000	0.000	0.000	0.000	0.000	0.000	0.000	0.000	0.000	0.000	0.000	0.000	0.000	0.000	0.014	0.020	0.026	0.023	3.084	0.016	0.109	316	2384	100	144	10048	10192	188	9608	9796	Error	Error	-6.125	144	10048	188	9608	190866	3538761	0.782	9.390	0	0	0
1	18	11	"A67"	"A67"	19050	56995	100	559	591	255	43	419	419	443	208	46	42	15	0	11186	10426	4213	40	1629	1629	1790	998	55	98	96	0	0.000	0.000	0.000	0.000	0.000	0.000	0.000	0.000	0.000	0.000	0.000	0.000	0.000	0.000	0.015	0.020	0.026	0.023	3.278	0.016	0.102	316	2384	100	140	9557	9697	172	8797	8969	Error	Error	-6.093	140	9557	172	8797	186889	3294528	0.712	8.653	0	0	0
1	1	12	"A68"	"A68"	13950	57310	100	437	489	258	52	382	382	422	467	110	7	0	0	5905	5451	2849	52	1473	1473	1567	1018	64	76	68	0	0.000	0.000	0.000	0.000	0.000	0.000	0.000	0.000	0.000	0.000	0.000	0.000	0.000	0.000	0.012	0.027	0.048	0.053	5.091	0.015	0.032	316	2384	100	55	4432	4487	107	3978	4085	Error	Error	-6.332	55	4432	107	3978	154498	1722667	0.143	3.815	0	0	0
1	2	12	"A68"	"A68"	14250	57310	100	486	514	244	47	383	383	410	204	49	32	11	0	8641	8363	3703	44	1446	1446	1604	792	49	92	87	0	0.000	0.000	0.000	0.000	0.000	0.000	0.000	0.000	0.000	0.000	0.000	0.000	0.000	0.000	0.014	0.019	0.030	0.029	4.085	0.018	0.093	316	2384	100	103	7195	7298	131	6917	7048	Error	Error	-6.126	103	7195	131	6917	162481	2642814	0.510	8.534	0	0	0
1	3	12	"A68"	"A68"	14560	57310	100	491	533	239	44	384	384	414	211	50	35	13	0	8880	8850	2488	28	1437	1437	1550	621	40	100	100	0	0.000	0.000	0.000	0.000	0.000	0.000	0.000	0.000	0.000	0.000	0.000	0.000	0.000	0.000	0.014	0.020	0.027	0.022	3.132	0.017	0.064	316	2384	100	107	7443	7550	149	7413	7562	Error	Error	-6.120	107	7443	149	7413	168514	2796746	0.564	11.755	0	0	0
1	4	12	"A69"	"A69"	14855	57305	100	516	569	302	53	385	385	413	208	50	41	19	0	13726	11955	7410	61	1420	1420	1519	872	57	82	77	0	0.000	0.000	0.000	0.000	0.000	0.000	0.000	0.000	0.000	0.000	0.000	0.000	0.000	0.000	0.011	0.017	0.024	0.026	4.467	0.018	0.184	316	2384	100	131	12306	12437	184	10535	10719	Error	Error	-6.554	131	12306	184	10535	179834	3777679	0.750	11.968	0	0	0
1	5	12	"A69"	"A69"	15160	57310	100	560	587	269	45	415	415	446	255	57	36	10	0	14460	13317	6631	49	1497	1497	2016	2482	123	90	77	0	0.000	0.000	0.000	0.000	0.000	0.000	0.000	0.000	0.000	0.000	0.000	0.000	0.000	0.000	0.011	0.015	0.019	0.018	3.127	0.017	0.215	316	2384	100	145	12963	13108	172	11820	11992	Error	Error	-6.482	145	12963	172	11820	185454	4208308	0.553	4.553	0	0	0
1	6	12	"A69"	"A69"	15465	57305	100	552	590	248	42	417	417	487	768	157	1	0	0	14724	13187	6033	45	1484	1484	1874	2060	109	95	83	0	0.000	0.000	0.000	0.000	0.000	0.000	0.000	0.000	0.000	0.000	0.000	0.000	0.000	0.000	0.010	0.015	0.019	0.017	3.490	0.016	0.168	316	2384	100	135	13240	13375	173	11703	11876	Error	Error	-6.616	135	13240	173	11703	186548	4167120	0.134	5.492	0	0	0
1	7	12	"A70"	"A70"	15755	57300	100	416	465	235	50	371	371	396	210	53	28	8	0	6770	7425	5532	74	1369	1369	1458	1104	75	75	66	0	0.000	0.000	0.000	0.000	0.000	0.000	0.000	0.000	0.000	0.000	0.000	0.000	0.000	0.000	0.008	0.016	0.031	0.038	4.880	0.016	0.087	316	2384	100	45	5401	5446	94	6056	6150	Error	Error	-6.907	45	5401	94	6056	146890	2346208	0.329	5.405	0	0	0
1	8	12	"A70"	"A70"	16065	57300	100	550	566	244	43	381	381	416	271	65	33	8	0	11920	11599	5803	50	1402	1402	1574	1053	66	89	86	0	0.000	0.000	0.000	0.000	0.000	0.000	0.000	0.000	0.000	0.000	0.000	0.000	0.000	0.000	0.016	0.018	0.020	0.022	3.787	0.017	0.178	316	2384	100	169	10518	10687	185	10197	10382	Error	Error	-5.960	169	10518	185	10197	178784	3665149	0.554	9.520	0	0	0
1	9	12	"A70"	"A70"	16360	57300	100	506	538	251	46	373	373	409	264	64	30	7	0	11610	11184	5930	53	1414	1414	1644	1472	89	83	81	0	0.000	0.000	0.000	0.000	0.000	0.000	0.000	0.000	0.000	0.000	0.000	0.000	0.000	0.000	0.013	0.017	0.023	0.025	4.487	0.015	0.141	316	2384	100	133	10196	10329	165	9770	9935	Error	Error	-6.260	133	10196	165	9770	169912	3534086	0.489	6.481	0	0	0
1	10	12	"A71"	"A71"	16650	57295	100	470	492	249	50	369	369	394	209	53	32	12	0	10905	9996	6911	69	1370	1370	1509	1167	77	74	68	0	0.000	0.000	0.000	0.000	0.000	0.000	0.000	0.000	0.000	0.000	0.000	0.000	0.000	0.000	0.011	0.014	0.023	0.031	5.487	0.015	0.144	316	2384	100	101	9535	9636	123	8626	8749	Error	Error	-6.561	101	9535	123	8626	155598	3158677	0.469	7.272	0	0	0
1	11	12	"A71"	"A71"	16950	57290	100	483	525	247	47	369	369	396	197	49	39	17	0	15895	12696	7993	62	1411	1411	1941	2696	138	70	67	0	0.000	0.000	0.000	0.000	0.000	0.000	0.000	0.000	0.000	0.000	0.000	0.000	0.000	0.000	0.008	0.014	0.019	0.024	7.020	0.014	0.191	316	2384	100	114	14484	14598	156	11285	11441	Error	Error	-6.989	114	14484	156	11285	165757	4011873	0.655	3.989	0	0	0
1	12	12	"A71"	"A71"	17260	57295	100	553	562	257	45	382	382	408	227	55	39	13	0	16129	13809	6804	49	1400	1400	1771	2046	115	91	78	0	0.000	0.000	0.000	0.000	0.000	0.000	0.000	0.000	0.000	0.000	0.000	0.000	0.000	0.000	0.012	0.015	0.019	0.017	3.343	0.016	0.217	316	2384	100	171	14729	14900	180	12409	12589	Error	Error	-6.429	171	14729	180	12409	177688	4363581	0.678	5.884	0	0	0
1	13	12	"A72"	"A72"	17555	57290	100	475	494	261	52	369	369	409	648	158	4	0	0	10060	9201	5874	63	1370	1370	1500	1044	69	74	70	0	0.000	0.000	0.000	0.000	0.000	0.000	0.000	0.000	0.000	0.000	0.000	0.000	0.000	0.000	0.012	0.016	0.024	0.030	4.847	0.015	0.113	316	2384	100	106	8690	8796	125	7831	7956	Error	Error	-6.357	106	8690	125	7831	156165	2907658	0.131	7.376	0	0	0
1	14	12	"A72"	"A72"	17865	57290	100	506	529	242	45	372	372	405	217	53	38	12	0	12923	11507	4743	41	1429	1429	1657	1316	79	88	86	0	0.000	0.000	0.000	0.000	0.000	0.000	0.000	0.000	0.000	0.000	0.000	0.000	0.000	0.000	0.012	0.016	0.022	0.023	3.615	0.015	0.122	316	2384	100	134	11494	11628	157	10078	10235	Error	Error	-6.423	134	11494	157	10078	167056	3636182	0.571	7.485	0	0	0
1	15	12	"A72"	"A72"	18155	57295	100	483	526	238	45	401	401	428	212	49	33	11	0	11135	10357	4684	45	1482	1482	1963	1746	88	88	82	0	0.000	0.000	0.000	0.000	0.000	0.000	0.000	0.000	0.000	0.000	0.000	0.000	0.000	0.000	0.008	0.014	0.023	0.023	3.637	0.015	0.093	316	2384	100	82	9653	9735	125	8875	9000	Error	Error	-6.879	82	9653	125	8875	166085	3272874	0.462	4.808	0	0	0
1	16	12	"A73"	"A73"	18455	57285	100	415	433	187	43	379	379	405	201	49	19	5	0	2256	2926	2037	69	1428	1428	1454	370	25	66	53	0	0.000	0.000	0.000	0.000	0.000	0.000	0.000	0.000	0.000	0.000	0.000	0.000	0.000	0.000	0.043	0.036	0.118	0.138	5.915	0.020	0.016	316	2384	100	36	828	864	54	1498	1552	Error	Error	-4.524	36	828	54	1498	136705	924669	0.139	3.978	0	0	0
1	17	12	"A73"	"A73"	18745	57285	100	433	452	227	50	396	396	419	201	47	25	6	0	2782	3801	2828	74	1458	1458	1528	490	32	64	54	0	0.000	0.000	0.000	0.000	0.000	0.000	0.000	0.000	0.000	0.000	0.000	0.000	0.000	0.000	0.028	0.024	0.099	0.105	5.818	0.012	0.011	316	2384	100	37	1324	1361	56	2343	2399	Error	Error	-5.161	37	1324	56	2343	142772	1201092	0.164	4.639	0	0	0
1	18	12	"A73"	"A73"	19065	57285	100	431	450	202	44	404	404	428	208	48	19	5	0	3282	3763	1973	52	1471	1471	1507	489	32	84	73	0	0.000	0.000	0.000	0.000	0.000	0.000	0.000	0.000	0.000	0.000	0.000	0.000	0.000	0.000	0.015	0.020	0.072	0.073	4.573	0.028	0.032	316	2384	100	27	1811	1838	46	2292	2338	Error	Error	-6.068	27	1811	46	2292	142239	1189001	0.106	4.613	0	0	0
1	1	13	"A74"	"A74"	13950	57615	100	570	590	254	43	412	412	443	213	48	41	15	0	9658	8962	4262	47	1596	1596	1680	1120	66	84	79	0	0.000	0.000	0.000	0.000	0.000	0.000	0.000	0.000	0.000	0.000	0.000	0.000	0.000	0.000	0.020	0.024	0.034	0.034	3.823	0.021	0.129	316	2384	100	158	8062	8220	178	7366	7544	Error	Error	-5.673	158	8062	178	7366	186451	2832031	0.690	6.502	0	0	0
1	2	13	"A74"	"A74"	14270	57610	100	584	590	228	38	413	413	445	223	50	40	11	0	11123	10592	3281	30	1637	1637	1852	1333	71	96	94	0	0.000	0.000	0.000	0.000	0.000	0.000	0.000	0.000	0.000	0.000	0.000	0.000	0.000	0.000	0.018	0.020	0.026	0.022	2.958	0.016	0.106	316	2384	100	171	9486	9657	177	8955	9132	Error	Error	-5.794	171	9486	177	8955	186326	3347215	0.650	6.557	0	0	0
1	3	13	"A74"	"A74"	14560	57615	100	600	619	244	39	421	421	448	211	47	42	17	0	11744	11689	3232	27	1596	1596	1872	1607	85	99	99	0	0.000	0.000	0.000	0.000	0.000	0.000	0.000	0.000	0.000	0.000	0.000	0.000	0.000	0.000	0.018	0.020	0.022	0.017	3.232	0.017	0.131	316	2384	100	179	10148	10327	198	10093	10291	Error	Error	-5.825	179	10148	198	10093	195652	3693871	0.810	6.109	0	0	0
1	4	13	"A75"	"A75"	14860	57610	100	604	627	261	41	408	408	442	237	53	43	17	0	10698	10123	4319	42	1545	1545	1564	333	21	96	93	0	0.000	0.000	0.000	0.000	0.000	0.000	0.000	0.000	0.000	0.000	0.000	0.000	0.000	0.000	0.021	0.026	0.031	0.030	3.817	0.022	0.152	316	2384	100	196	9153	9349	219	8578	8797	Error	Error	-5.545	196	9153	219	8578	198167	3198747	0.781	25.703	0	0	0
1	5	13	"A75"	"A75"	15170	57610	100	607	629	250	39	436	436	471	339	71	23	3	0	11198	11267	3543	31	1623	1623	1849	1352	73	100	99	0	0.000	0.000	0.000	0.000	0.000	0.000	0.000	0.000	0.000	0.000	0.000	0.000	0.000	0.000	0.018	0.020	0.025	0.020	3.096	0.015	0.039	316	2384	100	171	9575	9746	193	9644	9837	Error	Error	-5.807	171	9575	193	9644	198653	3560487	0.466	6.966	0	0	0
1	6	13	"A75"	"A75"	15475	57610	100	622	635	233	36	416	416	450	212	47	49	18	0	9544	9938	2857	28	1596	1596	1690	1003	59	99	97	0	0.000	0.000	0.000	0.000	0.000	0.000	0.000	0.000	0.000	0.000	0.000	0.000	0.000	0.000	0.026	0.026	0.032	0.025	3.081	0.119	0.195	316	2384	100	206	7948	8154	219	8342	8561	Error	Error	-5.270	206	7948	219	8342	200508	3140439	0.873	8.223	0	0	0
1	7	13	"A76"	"A76"	15760	57605	100	512	538	230	42	404	404	428	204	47	36	12	0	8931	8544	3628	42	1535	1535	1567	388	24	95	92	0	0.000	0.000	0.000	0.000	0.000	0.000	0.000	0.000	0.000	0.000	0.000	0.000	0.000	0.000	0.015	0.019	0.029	0.027	3.600	0.018	0.087	316	2384	100	108	7396	7504	134	7009	7143	Error	Error	-6.098	108	7396	134	7009	170128	2699854	0.539	17.982	0	0	0
1	8	13	"A76"	"A76"	16075	57605	100	620	624	254	40	406	406	436	214	49	49	19	0	12130	11618	4062	34	1588	1588	1819	1429	78	97	95	0	0.000	0.000	0.000	0.000	0.000	0.000	0.000	0.000	0.000	0.000	0.000	0.000	0.000	0.000	0.020	0.022	0.028	0.023	2.795	0.019	0.166	316	2384	100	214	10542	10756	218	10030	10248	Error	Error	-5.622	214	10542	218	10030	197230	3671325	0.879	6.857	0	0	0
1	9	13	"A76"	"A76"	16370	57610	100	594	610	265	43	405	405	436	211	48	47	17	0	11464	11099	3327	29	1579	1579	1710	851	49	99	99	0	0.000	0.000	0.000	0.000	0.000	0.000	0.000	0.000	0.000	0.000	0.000	0.000	0.000	0.000	0.019	0.022	0.026	0.023	2.792	0.017	0.112	316	2384	100	189	9885	10074	205	9520	9725	Error	Error	-5.709	189	9885	205	9520	192794	3507329	0.825	11.033	0	0	0
1	10	13	"A77"	"A77"	16665	57600	100	908	938	467	49	395	395	433	319	73	63	39	0	10565	9791	4493	45	1543	1543	1613	683	42	88	83	0	0.000	0.000	0.000	0.000	0.000	0.000	0.000	0.000	0.000	0.000	0.000	0.000	0.000	0.000	0.057	0.066	0.069	0.071	3.018	0.068	0.357	316	2384	100	513	9022	9535	543	8248	8791	Error	Error	-4.136	513	9022	543	8248	296495	3094111	1.583	11.974	0	0	0
1	11	13	"A77"	"A77"	16960	57610	100	1005	1031	451	43	406	406	448	239	53	76	61	0	10404	10427	3398	32	1582	1582	2066	2357	114	93	90	0	0.000	0.000	0.000	0.000	0.000	0.000	0.000	0.000	0.000	0.000	0.000	0.000	0.000	0.000	0.068	0.071	0.073	0.063	2.280	0.055	0.420	316	2384	100	599	8822	9421	625	8845	9470	Error	Error	-3.880	599	8822	625	8845	325681	3294952	2.439	3.547	0	0	0
1	12	13	"A77"	"A77"	17265	57610	100	1200	1201	445	37	414	414	453	238	52	91	75	0	11780	12149	2966	24	1630	1630	2109	2258	107	100	99	0	0.000	0.000	0.000	0.000	0.000	0.000	0.000	0.000	0.000	0.000	0.000	0.000	0.000	0.000	0.077	0.075	0.076	0.068	2.110	0.055	0.443	316	2384	100	786	10150	10936	787	10519	11306	Error	Error	-3.691	786	10150	787	10519	379607	3839220	3.143	4.446	0	0	0
1	13	13	"A78"	"A78"	17565	57600	100	552	580	259	44	411	411	433	207	47	38	16	0	11483	10802	3894	36	1578	1578	1623	491	30	97	93	0	0.000	0.000	0.000	0.000	0.000	0.000	0.000	0.000	0.000	0.000	0.000	0.000	0.000	0.000	0.014	0.018	0.024	0.021	3.277	0.017	0.118	316	2384	100	141	9905	10046	169	9224	9393	Error	Error	-6.134	141	9905	169	9224	183136	3413527	0.710	18.695	0	0	0
1	14	13	"A78"	"A78"	17870	57600	100	562	589	238	40	426	426	451	217	48	34	12	0	10834	11199	3344	29	1599	1599	1794	1272	70	100	100	0	0.000	0.000	0.000	0.000	0.000	0.000	0.000	0.000	0.000	0.000	0.000	0.000	0.000	0.000	0.015	0.017	0.022	0.019	2.899	0.014	0.092	316	2384	100	136	9235	9371	163	9600	9763	Error	Error	-6.085	136	9235	163	9600	186103	3538907	0.636	7.394	0	0	0
1	15	13	"A78"	"A78"	18180	57600	100	591	625	251	40	427	427	462	470	101	13	1	0	11902	11908	3424	28	1649	1649	1846	1268	68	100	99	0	0.000	0.000	0.000	0.000	0.000	0.000	0.000	0.000	0.000	0.000	0.000	0.000	0.000	0.000	0.016	0.019	0.022	0.019	2.708	0.016	0.017	316	2384	100	164	10253	10417	198	10259	10457	Error	Error	-5.966	164	10253	198	10259	197636	3762889	0.347	7.935	0	0	0
1	16	13	"A79"	"A79"	18470	57590	100	572	594	247	41	431	431	461	214	46	39	15	0	8517	8537	4637	54	1639	1639	1667	376	22	92	85	0	0.000	0.000	0.000	0.000	0.000	0.000	0.000	0.000	0.000	0.000	0.000	0.000	0.000	0.000	0.021	0.024	0.035	0.039	5.362	0.020	0.108	316	2384	100	141	6878	7019	163	6898	7061	Error	Error	-5.608	141	6878	163	6898	187597	2697630	0.621	18.271	0	0	0
1	17	13	"A79"	"A79"	18775	57595	100	575	607	252	41	437	437	465	326	70	24	3	0	9826	9537	3412	35	1677	1677	1860	1243	66	96	93	0	0.000	0.000	0.000	0.000	0.000	0.000	0.000	0.000	0.000	0.000	0.000	0.000	0.000	0.000	0.017	0.022	0.029	0.025	3.160	0.018	0.109	316	2384	100	138	8149	8287	170	7860	8030	Error	Error	-5.884	138	8149	170	7860	191674	3013749	0.436	6.176	0	0	0
1	18	13	"A79"	"A79"	19075	57595	100	619	653	439	67	436	436	461	208	45	43	17	0	11140	10937	4349	39	1707	1707	1871	1037	55	97	95	0	0.000	0.000	0.000	0.000	0.000	0.000	0.000	0.000	0.000	0.000	0.000	0.000	0.000	0.000	0.019	0.024	0.027	0.023	3.321	0.027	0.180	316	2384	100	183	9433	9616	217	9230	9447	Error	Error	-5.688	183	9433	217	9230	206459	3456096	0.923	8.743	0	0	0
1	1	14	"A80"	"A80"	13975	57910	100	487	524	279	53	414	414	434	207	47	28	10	0	7985	7877	3328	42	1521	1521	1552	348	22	97	96	0	0.000	0.000	0.000	0.000	0.000	0.000	0.000	0.000	0.000	0.000	0.000	0.000	0.000	0.000	0.011	0.017	0.029	0.027	3.836	0.016	0.051	316	2384	100	73	6464	6537	110	6356	6466	Error	Error	-6.468	73	6464	110	6356	165452	2489247	0.435	18.175	0	0	0
1	2	14	"A80"	"A80"	14280	57910	100	551	568	246	43	413	413	462	520	112	7	0	0	10589	10460	3244	31	1552	1552	1726	1342	77	99	98	0	0.000	0.000	0.000	0.000	0.000	0.000	0.000	0.000	0.000	0.000	0.000	0.000	0.000	0.000	0.015	0.017	0.026	0.022	2.892	0.013	0.052	316	2384	100	138	9037	9175	155	8908	9063	Error	Error	-6.033	138	9037	155	8908	179505	3305272	0.204	6.508	0	0	0
1	3	14	"A80"	"A80"	14585	57910	100	551	591	254	42	411	411	478	1133	237	0	0	0	10289	10040	3031	30	1526	1526	1672	960	57	100	99	0	0.000	0.000	0.000	0.000	0.000	0.000	0.000	0.000	0.000	0.000	0.000	0.000	0.000	0.000	0.016	0.021	0.027	0.020	3.392	0.017	0.098	316	2384	100	140	8763	8903	180	8514	8694	Error	Error	-5.968	140	8763	180	8514	186711	3172640	0.100	8.717	0	0	0
1	4	14	"A81"	"A81"	14875	57900	100	525	558	252	45	412	412	441	236	53	31	8	0	10770	10164	4687	46	1491	1491	1527	431	28	93	91	0	0.000	0.000	0.000	0.000	0.000	0.000	0.000	0.000	0.000	0.000	0.000	0.000	0.000	0.000	0.012	0.017	0.025	0.023	3.662	0.015	0.086	316	2384	100	113	9279	9392	146	8673	8819	Error	Error	-6.360	113	9279	146	8673	176190	3211777	0.496	20.039	0	0	0
1	5	14	"A81"	"A81"	15180	57905	100	548	580	240	41	404	404	440	278	63	27	7	0	12217	11941	3391	28	1542	1542	1818	1521	83	98	97	0	0.000	0.000	0.000	0.000	0.000	0.000	0.000	0.000	0.000	0.000	0.000	0.000	0.000	0.000	0.013	0.017	0.021	0.019	2.629	0.013	0.090	316	2384	100	144	10675	10819	176	10399	10575	Error	Error	-6.212	144	10675	176	10399	183308	3773266	0.504	6.655	0	0	0
1	6	14	"A81"	"A81"	15480	57900	100	520	561	247	44	400	400	457	841	184	0	0	0	10879	10359	3261	31	1528	1528	1730	1098	63	96	95	0	0.000	0.000	0.000	0.000	0.000	0.000	0.000	0.000	0.000	0.000	0.000	0.000	0.000	0.000	0.013	0.018	0.029	0.025	3.078	0.015	0.085	316	2384	100	120	9351	9471	161	8831	8992	Error	Error	-6.284	120	9351	161	8831	177146	3273503	0.124	7.859	0	0	0
1	7	14	"A82"	"A82"	15775	57895	100	524	555	239	43	398	398	428	300	70	25	5	0	10184	9265	4047	43	1493	1493	1540	618	40	92	86	0	0.000	0.000	0.000	0.000	0.000	0.000	0.000	0.000	0.000	0.000	0.000	0.000	0.000	0.000	0.014	0.020	0.027	0.029	4.242	0.017	0.089	316	2384	100	126	8691	8817	157	7772	7929	Error	Error	-6.108	126	8691	157	7772	175360	2927613	0.423	12.500	0	0	0
1	8	14	"A82"	"A82"	16080	57905	100	564	624	458	73	402	402	442	431	97	14	2	0	11544	10931	3209	29	1526	1526	1651	910	55	100	99	0	0.000	0.000	0.000	0.000	0.000	0.000	0.000	0.000	0.000	0.000	0.000	0.000	0.000	0.000	0.016	0.024	0.026	0.022	2.865	0.022	0.103	316	2384	100	162	10018	10180	222	9405	9627	Error	Error	-5.950	162	10018	222	9405	197080	3454210	0.422	10.198	0	0	0
1	9	14	"A82"	"A82"	16380	57900	100	553	587	240	40	392	392	421	204	48	45	18	0	11930	11604	2958	25	1542	1542	1888	1779	94	98	98	0	0.000	0.000	0.000	0.000	0.000	0.000	0.000	0.000	0.000	0.000	0.000	0.000	0.000	0.000	0.015	0.019	0.026	0.021	2.714	0.017	0.144	316	2384	100	161	10388	10549	195	10062	10257	Error	Error	-6.012	161	10388	195	10062	185598	3666987	0.814	5.461	0	0	0
1	10	14	"A83"	"A83"	16690	57900	100	2522	3671	3478	94	394	394	427	258	60	75	64	0	9602	9018	4111	45	1470	1470	1501	391	26	94	90	0	0.000	0.000	0.000	0.000	0.000	0.000	0.000	0.000	0.000	0.000	0.000	0.000	0.000	0.000	0.262	0.434	0.320	0.237	4.227	0.479	0.501	316	2384	100	2128	8132	10260	3277	7548	10825	Error	Error	-1.934	2128	8132	3277	7548	1160140	2849831	12.574	19.225	0	0	0
1	11	14	"A83"	"A83"	16975	57900	100	4447	4868	4296	88	409	409	461	375	81	80	69	0	10841	10551	3017	28	1567	1567	2002	1929	96	96	93	0	0.000	0.000	0.000	0.000	0.000	0.000	0.000	0.000	0.000	0.000	0.000	0.000	0.000	0.000	0.435	0.496	0.386	0.264	4.126	0.480	0.300	316	2384	100	4038	9274	13312	4459	8984	13443	Error	Error	-1.200	4038	9274	4459	8984	1538178	3334031	11.752	4.432	0	0	0
1	12	14	"A83"	"A83"	17275	57900	100	4513	5015	4560	90	406	406	450	403	89	79	67	0	10943	10477	2851	27	1533	1533	1661	957	57	100	100	0	0.000	0.000	0.000	0.000	0.000	0.000	0.000	0.000	0.000	0.000	0.000	0.000	0.000	0.000	0.436	0.515	0.378	0.260	3.920	0.584	0.394	316	2384	100	4107	9410	13517	4609	8944	13553	Error	Error	-1.196	4107	9410	4609	8944	1584894	3310667	11.328	9.212	0	0	0
1	13	14	"A84"	"A84"	17575	57890	100	527	549	247	44	396	396	426	206	48	37	14	0	9235	8362	4093	48	1531	1531	1560	440	28	88	82	0	0.000	0.000	0.000	0.000	0.000	0.000	0.000	0.000	0.000	0.000	0.000	0.000	0.000	0.000	0.017	0.022	0.032	0.036	4.402	0.020	0.119	316	2384	100	131	7704	7835	153	6831	6984	Error	Error	-5.878	131	7704	153	6831	173403	2642372	0.597	15.459	0	0	0
1	14	14	"A84"	"A84"	17875	57895	100	525	560	229	40	405	405	436	226	51	33	11	0	9270	9530	3015	31	1586	1586	1759	1189	67	100	98	0	0.000	0.000	0.000	0.000	0.000	0.000	0.000	0.000	0.000	0.000	0.000	0.000	0.000	0.000	0.016	0.020	0.025	0.023	2.819	0.017	0.084	316	2384	100	120	7684	7804	155	7944	8099	Error	Error	-6.001	120	7684	155	7944	177074	3011601	0.549	6.536	0	0	0
1	15	14	"A84"	"A84"	18175	57895	100	607	612	235	38	427	427	457	273	59	33	5	0	9620	9708	2509	25	1626	1626	1856	1302	70	99	98	0	0.000	0.000	0.000	0.000	0.000	0.000	0.000	0.000	0.000	0.000	0.000	0.000	0.000	0.000	0.023	0.023	0.030	0.026	2.774	0.019	0.095	316	2384	100	180	7994	8174	185	8082	8267	Error	Error	-5.473	180	7994	185	8082	193440	3067717	0.568	6.031	0	0	0
1	16	14	"A85"	"A85"	18480	57885	100	518	605	1065	176	420	420	446	206	46	34	12	0	8124	7595	3360	44	1615	1615	1642	382	23	92	89	0	0.000	0.000	0.000	0.000	0.000	0.000	0.000	0.000	0.000	0.000	0.000	0.000	0.000	0.000	0.015	0.031	0.036	0.042	4.508	0.048	0.068	316	2384	100	98	6509	6607	185	5980	6165	Error	Error	-6.054	98	6509	185	5980	191292	2400140	0.772	15.584	0	0	0
1	17	14	"A85"	"A85"	18785	57890	100	604	626	247	39	438	438	526	1299	246	0	0	0	10103	9815	2724	27	1738	1738	2164	2949	136	93	82	0	0.000	0.000	0.000	0.000	0.000	0.000	0.000	0.000	0.000	0.000	0.000	0.000	0.000	0.000	0.020	0.023	0.032	0.029	2.996	0.023	0.115	316	2384	100	166	8365	8531	188	8077	8265	Error	Error	-5.655	166	8365	188	8077	197972	3101676	0.077	2.594	0	0	0
1	18	14	"A85"	"A85"	19080	57885	100	560	586	254	43	432	432	466	214	45	37	14	0	10275	9736	2745	28	1722	1722	1986	1459	73	95	93	0	0.000	0.000	0.000	0.000	0.000	0.000	0.000	0.000	0.000	0.000	0.000	0.000	0.000	0.000	0.015	0.019	0.028	0.025	3.296	0.016	0.075	316	2384	100	128	8553	8681	154	8014	8168	Error	Error	-6.062	128	8553	154	8014	185202	3076500	0.561	5.312	0	0	0
1	1	15	"A86"	"A86"	13970	58215	100	515	547	238	43	392	392	424	225	53	36	12	0	7390	6902	3772	54	1522	1522	1605	920	57	77	73	0	0.000	0.000	0.000	0.000	0.000	0.000	0.000	0.000	0.000	0.000	0.000	0.000	0.000	0.000	0.021	0.029	0.041	0.044	4.786	0.020	0.085	316	2384	100	123	5868	5991	155	5380	5535	Error	Error	-5.576	123	5868	155	5380	172987	2180968	0.547	5.758	0	0	0
1	2	15	"A86"	"A86"	14285	58215	100	528	553	231	41	392	392	418	197	47	41	13	0	8118	8006	2659	33	1498	1498	1555	526	33	99	99	0	0.000	0.000	0.000	0.000	0.000	0.000	0.000	0.000	0.000	0.000	0.000	0.000	0.000	0.000	0.021	0.025	0.035	0.028	2.841	0.022	0.111	316	2384	100	136	6620	6756	161	6508	6669	Error	Error	-5.605	136	6620	161	6508	174849	2529848	0.685	12.264	0	0	0
1	3	15	"A86"	"A86"	14585	58220	100	536	555	232	41	398	398	425	226	53	33	12	0	8787	9027	2202	24	1542	1542	1710	1014	59	100	99	0	0.000	0.000	0.000	0.000	0.000	0.000	0.000	0.000	0.000	0.000	0.000	0.000	0.000	0.000	0.019	0.021	0.030	0.023	2.886	0.021	0.104	316	2384	100	138	7245	7383	157	7485	7642	Error	Error	-5.714	138	7245	157	7485	175443	2852588	0.575	7.216	0	0	0
1	4	15	"A87"	"A87"	14880	58210	100	492	521	257	49	390	390	421	249	59	28	8	0	7373	7046	3232	45	1484	1484	1510	564	37	92	87	0	0.000	0.000	0.000	0.000	0.000	0.000	0.000	0.000	0.000	0.000	0.000	0.000	0.000	0.000	0.017	0.024	0.038	0.033	3.819	0.020	0.039	316	2384	100	102	5889	5991	131	5562	5693	Error	Error	-5.851	102	5889	131	5562	164719	2226683	0.402	9.816	0	0	0
1	5	15	"A87"	"A87"	15185	58215	100	526	550	239	43	399	399	433	293	67	27	4	0	8030	8268	2510	30	1509	1509	1656	1078	65	100	99	0	0.000	0.000	0.000	0.000	0.000	0.000	0.000	0.000	0.000	0.000	0.000	0.000	0.000	0.000	0.019	0.022	0.034	0.028	3.081	0.015	0.059	316	2384	100	127	6521	6648	151	6759	6910	Error	Error	-5.682	127	6521	151	6759	173874	2612777	0.399	6.134	0	0	0
1	6	15	"A87"	"A87"	15480	58205	100	535	943	2045	216	399	399	428	218	50	40	21	0	8432	9658	9016	93	1525	1525	1876	1682	89	88	81	0	0.000	0.000	0.000	0.000	0.000	0.000	0.000	0.000	0.000	0.000	0.000	0.000	0.000	0.000	0.020	0.067	0.038	0.035	3.789	0.208	0.513	316	2384	100	136	6907	7043	544	8133	8677	Error	Error	-5.666	136	6907	544	8133	298077	3051873	2.362	4.627	0	0	0
1	7	15	"A88"	"A88"	15780	58205	100	483	516	240	46	401	401	593	2761	465	0	0	0	7754	7850	4242	54	1475	1475	1547	896	57	83	80	0	0.000	0.000	0.000	0.000	0.000	0.000	0.000	0.000	0.000	0.000	0.000	0.000	0.000	0.000	0.013	0.018	0.029	0.034	5.016	0.017	0.067	316	2384	100	82	6279	6361	115	6375	6490	Error	Error	-6.259	82	6279	115	6375	163093	2480573	-0.028	7.035	0	0	0
1	8	15	"A88"	"A88"	16095	58210	100	498	544	262	48	394	394	419	217	51	32	14	0	9296	8855	2969	33	1510	1510	1571	625	39	100	99	0	0.000	0.000	0.000	0.000	0.000	0.000	0.000	0.000	0.000	0.000	0.000	0.000	0.000	0.000	0.013	0.020	0.029	0.024	3.284	0.018	0.088	316	2384	100	104	7786	7890	150	7345	7495	Error	Error	-6.226	104	7786	150	7345	172003	2798228	0.576	11.654	0	0	0
1	9	15	"A88"	"A88"	16380	58210	100	521	544	222	40	392	392	416	200	48	37	13	0	9979	9991	2751	27	1513	1513	1918	1876	97	99	95	0	0.000	0.000	0.000	0.000	0.000	0.000	0.000	0.000	0.000	0.000	0.000	0.000	0.000	0.000	0.015	0.018	0.022	0.019	3.031	0.015	0.092	316	2384	100	129	8466	8595	152	8478	8630	Error	Error	-6.036	129	8466	152	8478	172010	3157232	0.640	4.303	0	0	0
1	10	15	"A89"	"A89"	16680	58200	100	544	585	350	59	386	386	410	199	48	43	19	0	11527	10928	5127	46	1485	1485	1506	361	23	97	93	0	0.000	0.000	0.000	0.000	0.000	0.000	0.000	0.000	0.000	0.000	0.000	0.000	0.000	0.000	0.016	0.021	0.027	0.023	4.056	0.023	0.193	316	2384	100	158	10042	10200	199	9443	9642	Error	Error	-5.990	158	10042	199	9443	184812	3453381	0.879	26.100	0	0	0
1	11	15	"A89"	"A89"	16990	58205	100	582	608	264	43	385	385	411	205	49	49	22	0	12327	11903	3720	31	1495	1495	1574	582	36	100	100	0	0.000	0.000	0.000	0.000	0.000	0.000	0.000	0.000	0.000	0.000	0.000	0.000	0.000	0.000	0.018	0.021	0.024	0.021	2.712	0.019	0.162	316	2384	100	197	10832	11029	223	10408	10631	Error	Error	-5.781	197	10832	223	10408	192283	3761304	0.961	17.747	0	0	0
1	12	15	"A89"	"A89"	17295	58210	100	563	600	257	42	396	396	418	199	47	44	18	0	12510	11898	3487	29	1515	1515	1577	536	33	100	100	0	0.000	0.000	0.000	0.000	0.000	0.000	0.000	0.000	0.000	0.000	0.000	0.000	0.000	0.000	0.015	0.020	0.023	0.019	3.443	0.016	0.117	316	2384	100	167	10995	11162	204	10383	10587	Error	Error	-6.041	167	10995	204	10383	189473	3759631	0.915	19.256	0	0	0
1	13	15	"A90"	"A90"	17580	58195	100	504	529	237	44	393	393	424	205	48	34	15	0	7883	7364	3775	51	1503	1503	1545	459	29	85	79	0	0.000	0.000	0.000	0.000	0.000	0.000	0.000	0.000	0.000	0.000	0.000	0.000	0.000	0.000	0.017	0.023	0.037	0.039	4.381	0.023	0.115	316	2384	100	111	6380	6491	136	5861	5997	Error	Error	-5.845	111	6380	136	5861	167298	2327025	0.512	12.678	0	0	0
1	14	15	"A90"	"A90"	17880	58205	100	538	576	238	41	398	398	428	211	49	39	13	0	9775	9676	2607	26	1564	1564	1709	928	54	100	98	0	0.000	0.000	0.000	0.000	0.000	0.000	0.000	0.000	0.000	0.000	0.000	0.000	0.000	0.000	0.017	0.022	0.025	0.022	3.048	0.018	0.093	316	2384	100	140	8211	8351	178	8112	8290	Error	Error	-5.874	140	8211	178	8112	182142	3057738	0.701	8.585	0	0	0
1	15	15	"A90"	"A90"	18180	58200	100	535	563	242	42	419	419	451	277	61	28	5	0	9087	9545	3350	35	1580	1580	1896	1606	84	98	95	0	0.000	0.000	0.000	0.000	0.000	0.000	0.000	0.000	0.000	0.000	0.000	0.000	0.000	0.000	0.015	0.018	0.029	0.024	2.926	0.014	0.036	316	2384	100	116	7507	7623	144	7965	8109	Error	Error	-6.016	116	7507	144	7965	177981	3016196	0.404	4.763	0	0	0
1	16	15	"A91"	"A91"	18475	58195	100	518	551	247	44	418	418	444	205	46	31	13	0	8831	7963	3085	38	1609	1609	1633	385	23	93	89	0	0.000	0.000	0.000	0.000	0.000	0.000	0.000	0.000	0.000	0.000	0.000	0.000	0.000	0.000	0.014	0.021	0.030	0.030	4.167	0.017	0.059	316	2384	100	100	7222	7322	133	6354	6487	Error	Error	-6.174	100	7222	133	6354	174156	2516299	0.522	16.442	0	0	0
1	17	15	"A91"	"A91"	18775	58200	100	535	573	255	44	431	431	458	215	46	32	12	0	9338	9707	2885	29	1670	1670	1814	946	52	100	100	0	0.000	0.000	0.000	0.000	0.000	0.000	0.000	0.000	0.000	0.000	0.000	0.000	0.000	0.000	0.014	0.018	0.025	0.022	2.784	0.015	0.072	316	2384	100	104	7668	7772	142	8037	8179	Error	Error	-6.204	104	7668	142	8037	181093	3067447	0.535	8.344	0	0	0
1	18	15	"A91"	"A91"	19075	58200	100	563	568	243	42	435	435	462	245	53	27	7	0	9190	8834	3591	40	1665	1665	1910	1406	73	88	83	0	0.000	0.000	0.000	0.000	0.000	0.000	0.000	0.000	0.000	0.000	0.000	0.000	0.000	0.000	0.017	0.019	0.030	0.029	3.622	0.020	0.101	316	2384	100	128	7525	7653	133	7169	7302	Error	Error	-5.877	128	7525	133	7169	179487	2791460	0.433	4.925	0	0	0
1	1	16	"A92"	"A92"	13980	58510	100	566	589	261	44	415	415	440	207	47	42	17	0	8589	8050	3843	47	1578	1578	1636	782	47	88	82	0	0.000	0.000	0.000	0.000	0.000	0.000	0.000	0.000	0.000	0.000	0.000	0.000	0.000	0.000	0.022	0.027	0.038	0.038	3.424	0.023	0.132	316	2384	100	151	7011	7162	174	6472	6646	Error	Error	-5.537	151	7011	174	6472	186039	2543742	0.720	8.202	0	0	0
1	2	16	"A92"	"A92"	14295	58510	100	616	655	263	40	414	414	436	204	46	49	23	0	10852	10823	3291	30	1575	1575	1650	1049	63	98	96	0	0.000	0.000	0.000	0.000	0.000	0.000	0.000	0.000	0.000	0.000	0.000	0.000	0.000	0.000	0.022	0.026	0.028	0.025	2.668	0.024	0.185	316	2384	100	202	9277	9479	241	9248	9489	Error	Error	-5.521	202	9277	241	9248	207006	3420180	1.074	8.745	0	0	0
1	3	16	"A92"	"A92"	14595	58510	100	660	689	289	41	410	410	437	214	48	55	27	0	12325	12177	2795	22	1575	1575	1673	1001	59	100	99	0	0.000	0.000	0.000	0.000	0.000	0.000	0.000	0.000	0.000	0.000	0.000	0.000	0.000	0.000	0.023	0.026	0.028	0.024	2.647	0.023	0.181	316	2384	100	250	10750	11000	279	10602	10881	Error	Error	-5.426	250	10750	279	10602	217818	3848023	1.178	10.494	0	0	0
1	4	16	"A93"	"A93"	14885	58505	100	547	567	252	44	399	399	430	219	50	37	14	0	10099	10068	5330	52	1545	1545	1578	420	26	94	89	0	0.000	0.000	0.000	0.000	0.000	0.000	0.000	0.000	0.000	0.000	0.000	0.000	0.000	0.000	0.017	0.020	0.028	0.031	4.059	0.017	0.105	316	2384	100	148	8554	8702	168	8523	8691	Error	Error	-5.853	148	8554	168	8523	179047	3181513	0.626	20.214	0	0	0
1	5	16	"A93"	"A93"	15195	58505	100	520	540	218	40	412	412	452	519	114	5	0	0	9041	8780	3506	39	1550	1550	1688	1383	81	96	88	0	0.000	0.000	0.000	0.000	0.000	0.000	0.000	0.000	0.000	0.000	0.000	0.000	0.000	0.000	0.014	0.018	0.028	0.024	3.310	0.017	0.086	316	2384	100	108	7491	7599	128	7230	7358	Error	Error	-6.116	108	7491	128	7230	170724	2774589	0.170	5.128	0	0	0
1	6	16	"A93"	"A93"	15495	58505	100	551	568	253	44	414	414	438	210	47	37	13	0	9462	9684	4550	46	1565	1565	1653	786	47	97	94	0	0.000	0.000	0.000	0.000	0.000	0.000	0.000	0.000	0.000	0.000	0.000	0.000	0.000	0.000	0.017	0.019	0.029	0.026	3.540	0.016	0.089	316	2384	100	137	7897	8034	154	8119	8273	Error	Error	-5.849	137	7897	154	8119	179413	3060042	0.619	10.218	0	0	0
1	7	16	"A94"	"A94"	15780	58505	100	566	599	262	43	415	415	444	222	50	42	15	0	12461	11420	6744	59	1533	1533	1594	602	37	87	78	0	0.000	0.000	0.000	0.000	0.000	0.000	0.000	0.000	0.000	0.000	0.000	0.000	0.000	0.000	0.014	0.019	0.026	0.033	5.719	0.015	0.128	316	2384	100	151	10928	11079	184	9887	10071	Error	Error	-6.177	151	10928	184	9887	189132	3608635	0.698	16.322	0	0	0
1	8	16	"A94"	"A94"	16090	58500	100	562	605	266	43	401	401	431	245	56	37	13	0	14739	12906	5253	40	1544	1544	1663	900	54	94	89	0	0.000	0.000	0.000	0.000	0.000	0.000	0.000	0.000	0.000	0.000	0.000	0.000	0.000	0.000	0.012	0.018	0.021	0.018	3.527	0.017	0.151	316	2384	100	161	13195	13356	204	11362	11566	Error	Error	-6.357	161	13195	204	11362	191164	4078438	0.710	12.492	0	0	0
1	9	16	"A94"	"A94"	16395	58505	100	609	624	259	41	398	398	428	213	49	50	19	0	14452	13856	5659	40	1535	1535	1692	998	58	98	97	0	0.000	0.000	0.000	0.000	0.000	0.000	0.000	0.000	0.000	0.000	0.000	0.000	0.000	0.000	0.016	0.018	0.023	0.019	3.066	0.016	0.150	316	2384	100	211	12917	13128	226	12321	12547	Error	Error	-5.936	211	12917	226	12321	197134	4378428	0.920	12.188	0	0	0
1	10	16	"A95"	"A95"	16685	58495	100	650	689	301	43	403	403	430	219	50	54	28	0	16501	14615	5840	39	1539	1539	1593	593	37	95	92	0	0.000	0.000	0.000	0.000	0.000	0.000	0.000	0.000	0.000	0.000	0.000	0.000	0.000	0.000	0.017	0.022	0.025	0.023	3.537	0.022	0.251	316	2384	100	247	14962	15209	286	13076	13362	Error	Error	-5.921	247	14962	286	13076	217639	4618341	1.183	21.960	0	0	0
1	11	16	"A95"	"A95"	17000	58505	100	697	721	274	38	403	403	442	311	70	46	16	0	18683	18260	3395	18	1586	1586	1795	1536	85	100	100	0	0.000	0.000	0.000	0.000	0.000	0.000	0.000	0.000	0.000	0.000	0.000	0.000	0.000	0.000	0.017	0.019	0.021	0.016	2.798	0.019	0.179	316	2384	100	294	17097	17391	318	16674	16992	Error	Error	-5.862	294	17097	318	16674	227730	5770213	0.897	10.719	0	0	0
1	12	16	"A95"	"A95"	17305	58500	100	669	686	262	38	420	420	444	211	47	56	24	0	16741	15911	4596	28	1600	1600	1835	1821	99	100	97	0	0.000	0.000	0.000	0.000	0.000	0.000	0.000	0.000	0.000	0.000	0.000	0.000	0.000	0.000	0.016	0.019	0.019	0.017	2.646	0.019	0.272	316	2384	100	249	15141	15390	266	14311	14577	Error	Error	-5.926	249	15141	266	14311	216832	5027728	1.147	7.730	0	0	0
1	13	16	"A96"	"A96"	17585	58490	100	574	613	247	40	408	408	434	213	49	41	18	0	13204	11833	4936	41	1569	1569	1650	1312	79	89	85	0	0.000	0.000	0.000	0.000	0.000	0.000	0.000	0.000	0.000	0.000	0.000	0.000	0.000	0.000	0.014	0.020	0.023	0.021	3.957	0.018	0.156	316	2384	100	166	11635	11801	205	10264	10469	Error	Error	-6.131	166	11635	205	10264	193774	3739193	0.840	7.761	0	0	0
1	14	16	"A96"	"A96"	17900	58500	100	624	650	269	41	427	427	453	238	52	43	18	0	14025	13306	5028	37	1625	1625	1976	1938	98	97	94	0	0.000	0.000	0.000	0.000	0.000	0.000	0.000	0.000	0.000	0.000	0.000	0.000	0.000	0.000	0.016	0.019	0.026	0.023	2.538	0.017	0.166	316	2384	100	197	12400	12597	223	11681	11904	Error	Error	-5.976	197	12400	223	11681	205330	4204571	0.828	5.846	0	0	0
1	15	16	"A96"	"A96"	18170	58500	100	650	675	259	38	437	437	472	247	52	43	13	0	14662	14498	3280	22	1657	1657	1925	1245	64	99	99	0	0.000	0.000	0.000	0.000	0.000	0.000	0.000	0.000	0.000	0.000	0.000	0.000	0.000	0.000	0.016	0.019	0.020	0.017	2.805	0.017	0.150	316	2384	100	213	13005	13218	238	12841	13079	Error	Error	-5.932	213	13005	238	12841	213436	4581322	0.822	10.099	0	0	0
1	16	16	"A97"	"A97"	18485	58485	100	619	628	256	40	440	440	478	575	120	9	0	0	12024	10655	4703	44	1663	1663	1746	1260	72	88	82	0	0.000	0.000	0.000	0.000	0.000	0.000	0.000	0.000	0.000	0.000	0.000	0.000	0.000	0.000	0.017	0.021	0.031	0.029	3.146	0.018	0.120	316	2384	100	179	10361	10540	188	8992	9180	Error	Error	-5.855	179	10361	188	8992	198404	3367015	0.261	7.071	0	0	0
1	17	16	"A97"	"A97"	18785	58490	100	622	669	267	39	441	441	560	1956	349	0	0	0	13339	12125	4596	37	1694	1694	1904	2232	117	91	82	0	0.000	0.000	0.000	0.000	0.000	0.000	0.000	0.000	0.000	0.000	0.000	0.000	0.000	0.000	0.016	0.022	0.027	0.022	3.433	0.041	0.114	316	2384	100	181	11645	11826	228	10431	10659	Error	Error	-6.008	181	11645	228	10431	211466	3831411	0.056	4.579	0	0	0
1	18	16	"A97"	"A97"	19085	58485	100	634	655	269	41	445	445	474	296	62	36	7	0	12223	11308	4431	39	1696	1696	1767	615	34	99	97	0	0.000	0.000	0.000	0.000	0.000	0.000	0.000	0.000	0.000	0.000	0.000	0.000	0.000	0.000	0.018	0.022	0.029	0.026	3.543	0.019	0.136	316	2384	100	189	10527	10716	210	9612	9822	Error	Error	-5.800	189	10527	210	9612	207091	3573429	0.611	15.514	0	0	0
1	1	17	"A98"	"A98"	13995	58810	100	452	478	230	48	403	403	429	211	49	25	7	0	2367	2866	1519	53	1587	1587	1661	1170	70	37	18	0	0.000	0.000	0.000	0.000	0.000	0.000	0.000	0.000	0.000	0.000	0.000	0.000	0.000	0.000	0.063	0.059	0.164	0.191	5.794	0.009	0.004	316	2384	100	49	780	829	75	1279	1354	Error	Error	-3.993	49	780	75	1279	150928	905652	0.232	1.030	0	0	0
1	2	17	"A98"	"A98"	14300	58815	100	445	467	227	48	413	413	435	207	47	24	6	0	3087	3682	1882	51	1560	1560	1602	368	22	87	78	0	0.000	0.000	0.000	0.000	0.000	0.000	0.000	0.000	0.000	0.000	0.000	0.000	0.000	0.000	0.021	0.025	0.092	0.095	4.539	0.019	0.016	316	2384	100	32	1527	1559	54	2122	2176	Error	Error	-5.576	32	1527	54	2122	147679	1163380	0.155	5.652	0	0	0
1	3	17	"A98"	"A98"	14580	58810	100	465	487	235	48	407	407	426	207	48	23	6	0	3784	4274	1935	45	1555	1555	1597	582	36	90	79	0	0.000	0.000	0.000	0.000	0.000	0.000	0.000	0.000	0.000	0.000	0.000	0.000	0.000	0.000	0.026	0.029	0.065	0.064	3.904	0.027	0.035	316	2384	100	58	2229	2287	80	2719	2799	Error	Error	-5.264	58	2229	80	2719	153936	1350572	0.295	4.600	0	0	0
1	4	17	"A99"	"A99"	14890	58810	100	1232	1775	1611	90	399	399	473	1549	327	35	12	0	6092	6357	3331	52	1509	1509	1547	726	46	89	79	0	0.000	0.000	0.000	0.000	0.000	0.000	0.000	0.000	0.000	0.000	0.000	0.000	0.000	0.000	0.182	0.284	0.235	0.215	2.586	0.328	0.701	316	2384	100	833	4583	5416	1376	4848	6224	Error	Error	-2.460	833	4583	1376	4848	560968	2008942	0.841	6.625	0	0	0
1	5	17	"A99"	"A99"	15200	58815	100	2767	2984	1894	63	408	408	430	203	47	94	87	0	8859	8410	2472	29	1506	1506	1557	726	46	97	95	0	0.000	0.000	0.000	0.000	0.000	0.000	0.000	0.000	0.000	0.000	0.000	0.000	0.000	0.000	0.321	0.373	0.329	0.281	2.139	0.391	0.704	316	2384	100	2359	7353	9712	2576	6904	9480	Error	Error	-1.640	2359	7353	2576	6904	942935	2657481	12.581	9.439	0	0	0
1	6	17	"A99"	"A99"	15500	58815	100	2573	2704	1848	68	422	422	520	1678	322	58	27	0	8654	7766	2999	38	1518	1518	1558	627	40	97	93	0	0.000	0.000	0.000	0.000	0.000	0.000	0.000	0.000	0.000	0.000	0.000	0.000	0.000	0.000	0.301	0.365	0.323	0.272	2.129	0.483	0.428	316	2384	100	2151	7136	9287	2282	6248	8530	Error	Error	-1.730	2151	7136	2282	6248	854487	2453948	1.302	9.901	0	0	0
1	7	17	"A100"	"A100"	15785	58805	100	542	574	250	43	409	409	444	458	103	12	0	0	8180	7937	4227	53	1542	1542	1557	355	22	91	88	0	0.000	0.000	0.000	0.000	0.000	0.000	0.000	0.000	0.000	0.000	0.000	0.000	0.000	0.000	0.020	0.026	0.035	0.034	4.340	0.022	0.114	316	2384	100	133	6638	6771	165	6395	6560	Error	Error	-5.641	133	6638	165	6395	181348	2508109	0.284	17.972	0	0	0
1	8	17	"A100"	"A100"	16100	58810	100	581	610	256	41	397	397	428	233	54	41	14	0	9818	9530	2855	29	1548	1548	1590	766	48	99	97	0	0.000	0.000	0.000	0.000	0.000	0.000	0.000	0.000	0.000	0.000	0.000	0.000	0.000	0.000	0.022	0.027	0.032	0.028	3.044	0.022	0.089	316	2384	100	184	8270	8454	213	7982	8195	Error	Error	-5.490	184	8270	213	7982	192735	3011431	0.781	10.366	0	0	0
1	9	17	"A100"	"A100"	16395	58810	100	575	610	260	42	406	406	436	337	77	28	5	0	9989	9897	2515	25	1553	1553	1642	882	53	100	97	0	0.000	0.000	0.000	0.000	0.000	0.000	0.000	0.000	0.000	0.000	0.000	0.000	0.000	0.000	0.020	0.024	0.033	0.024	2.991	0.020	0.109	316	2384	100	169	8436	8605	204	8344	8548	Error	Error	-5.641	169	8436	204	8344	192893	3127530	0.516	9.359	0	0	0
1	10	17	"A101"	"A101"	16690	58800	100	841	1422	1370	96	408	408	436	251	57	62	44	0	4361	6865	4944	72	1526	1526	1538	319	20	95	90	0	0.000	0.000	0.000	0.000	0.000	0.000	0.000	0.000	0.000	0.000	0.000	0.000	0.000	0.000	0.153	0.190	0.163	0.154	2.459	0.215	0.748	316	2384	100	433	2835	3268	1014	5339	6353	Error	Error	-2.711	433	2835	1014	5339	449427	2169276	3.928	16.699	0	0	0
1	11	17	"A101"	"A101"	17005	58805	100	871	1461	1372	93	399	399	419	198	47	70	55	0	5359	7739	5173	66	1540	1540	1586	428	26	97	94	0	0.000	0.000	0.000	0.000	0.000	0.000	0.000	0.000	0.000	0.000	0.000	0.000	0.000	0.000	0.124	0.171	0.146	0.127	2.401	0.201	0.794	316	2384	100	472	3819	4291	1062	6199	7261	Error	Error	-3.016	472	3819	1062	6199	461744	2445541	5.263	14.376	0	0	0
1	12	17	"A101"	"A101"	17305	58805	100	1121	1707	1384	81	397	397	427	200	46	78	66	0	7270	9356	5662	60	1555	1555	1573	318	20	99	98	0	0.000	0.000	0.000	0.000	0.000	0.000	0.000	0.000	0.000	0.000	0.000	0.000	0.000	0.000	0.127	0.168	0.139	0.124	2.233	0.188	0.824	316	2384	100	724	5715	6439	1310	7801	9111	Error	Error	-2.981	724	5715	1310	7801	539482	2956455	6.400	24.475	0	0	0
1	13	17	"A102"	"A102"	17590	58800	100	850	3307	8775	265	421	421	446	205	45	69	51	1	5445	9220	10272	111	1554	1554	1576	319	20	92	88	1	0.000	0.000	0.000	0.000	0.000	0.000	0.000	0.000	0.000	0.000	0.000	0.000	0.000	0.000	0.110	0.376	0.193	0.180	2.826	0.716	0.758	316	2384	100	429	3891	4320	2886	7666	10552	Error	Error	-3.181	429	3891	2886	7666	1044934	2913619	13.956	23.962	0	0	0
1	14	17	"A102"	"A102"	17900	58805	100	717	1449	1553	107	430	430	459	240	52	53	38	0	5395	7674	5127	66	1593	1593	1617	373	23	98	91	0	0.000	0.000	0.000	0.000	0.000	0.000	0.000	0.000	0.000	0.000	0.000	0.000	0.000	0.000	0.075	0.168	0.130	0.112	2.976	0.200	0.638	316	2384	100	287	3802	4089	1019	6081	7100	Error	Error	-3.728	287	3802	1019	6081	457873	2425015	4.125	16.239	0	0	0
1	15	17	"A102"	"A102"	18185	58800	100	846	1521	1488	97	418	418	449	217	48	63	49	0	6517	8601	6110	71	1620	1620	1712	628	36	88	81	0	0.000	0.000	0.000	0.000	0.000	0.000	0.000	0.000	0.000	0.000	0.000	0.000	0.000	0.000	0.087	0.158	0.127	0.123	2.738	0.176	0.646	316	2384	100	428	4897	5325	1103	6981	8084	Error	Error	-3.516	428	4897	1103	6981	480672	2717966	4.940	10.970	0	0	0
1	16	17	"A103"	"A103"	18480	58795	100	539	571	294	51	430	430	454	206	45	36	14	0	6981	6721	3246	48	1620	1620	1659	1135	68	86	71	0	0.000	0.000	0.000	0.000	0.000	0.000	0.000	0.000	0.000	0.000	0.000	0.000	0.000	0.000	0.020	0.028	0.045	0.042	4.422	0.023	0.076	316	2384	100	109	5361	5470	141	5101	5242	Error	Error	-5.620	109	5361	141	5101	180544	2123877	0.568	4.460	0	0	0
1	17	17	"A103"	"A103"	18800	58800	100	561	593	230	38	424	424	444	201	45	41	14	0	9118	8733	2805	32	1640	1640	1668	376	22	99	98	0	0.000	0.000	0.000	0.000	0.000	0.000	0.000	0.000	0.000	0.000	0.000	0.000	0.000	0.000	0.018	0.024	0.032	0.026	3.024	0.021	0.110	316	2384	100	137	7478	7615	169	7093	7262	Error	Error	-5.770	137	7478	169	7093	187477	2759474	0.741	18.790	0	0	0
1	18	17	"A103"	"A103"	19095	58795	100	611	628	259	41	429	429	450	207	46	44	18	0	10177	9221	3561	38	1674	1674	1728	645	37	98	97	0	0.000	0.000	0.000	0.000	0.000	0.000	0.000	0.000	0.000	0.000	0.000	0.000	0.000	0.000	0.021	0.026	0.034	0.031	2.833	0.021	0.104	316	2384	100	182	8503	8685	199	7547	7746	Error	Error	-5.546	182	8503	199	7547	198548	2913749	0.860	11.617	0	0	0
1	1	18	"A104"	"A104"	13980	59110	100	524	557	246	44	411	411	433	204	47	36	14	0	6636	7113	4427	62	1568	1568	1611	494	30	85	79	0	0.000	0.000	0.000	0.000	0.000	0.000	0.000	0.000	0.000	0.000	0.000	0.000	0.000	0.000	0.022	0.026	0.043	0.053	5.103	0.020	0.085	316	2384	100	113	5068	5181	146	5545	5691	Error	Error	-5.487	113	5068	146	5545	176064	2247753	0.608	11.138	0	0	0
1	2	18	"A104"	"A104"	14295	59105	100	560	577	254	44	399	399	424	203	47	42	17	0	10589	9605	4260	44	1561	1561	1605	513	31	93	90	0	0.000	0.000	0.000	0.000	0.000	0.000	0.000	0.000	0.000	0.000	0.000	0.000	0.000	0.000	0.018	0.022	0.029	0.028	3.255	0.020	0.126	316	2384	100	161	9028	9189	178	8044	8222	Error	Error	-5.809	161	9028	178	8044	182257	3035264	0.754	15.595	0	0	0
1	3	18	"A104"	"A104"	14595	59110	100	580	606	251	41	403	403	424	198	46	45	23	0	11469	10578	3496	33	1528	1528	1610	656	40	96	93	0	0.000	0.000	0.000	0.000	0.000	0.000	0.000	0.000	0.000	0.000	0.000	0.000	0.000	0.000	0.018	0.022	0.029	0.025	3.019	0.020	0.149	316	2384	100	177	9941	10118	203	9050	9253	Error	Error	-5.812	177	9941	203	9050	191543	3342653	0.919	13.671	0	0	0
1	4	18	"A105"	"A105"	14880	59100	100	515	522	224	42	401	401	440	332	75	17	1	0	6858	7158	4281	59	1507	1507	1552	456	29	81	76	0	0.000	0.000	0.000	0.000	0.000	0.000	0.000	0.000	0.000	0.000	0.000	0.000	0.000	0.000	0.021	0.021	0.039	0.046	5.197	0.015	0.050	316	2384	100	114	5351	5465	121	5651	5772	Error	Error	-5.553	114	5351	121	5651	165099	2261981	0.247	12.294	0	0	0
1	5	18	"A105"	"A105"	15190	59100	100	545	590	278	47	412	412	437	216	49	37	15	0	9527	9285	4334	46	1515	1515	1653	908	54	86	85	0	0.000	0.000	0.000	0.000	0.000	0.000	0.000	0.000	0.000	0.000	0.000	0.000	0.000	0.000	0.017	0.023	0.031	0.028	3.974	0.020	0.115	316	2384	100	133	8012	8145	178	7770	7948	Error	Error	-5.913	133	8012	178	7770	186553	2934076	0.708	8.405	0	0	0
1	6	18	"A105"	"A105"	15500	59100	100	549	589	257	43	396	396	422	203	48	42	19	0	10059	9675	3376	34	1510	1510	1581	617	39	97	96	0	0.000	0.000	0.000	0.000	0.000	0.000	0.000	0.000	0.000	0.000	0.000	0.000	0.000	0.000	0.018	0.024	0.031	0.025	4.005	0.021	0.123	316	2384	100	153	8549	8702	193	8165	8358	Error	Error	-5.804	153	8549	193	8165	186101	3057197	0.823	13.118	0	0	0
1	7	18	"A106"	"A106"	15790	59100	100	426	649	2340	360	395	395	459	1107	241	1	1	0	2253	2956	3952	133	1462	1462	1498	368	24	73	52	0	0.000	0.000	0.000	0.000	0.000	0.000	0.000	0.000	0.000	0.000	0.000	0.000	0.000	0.000	0.039	0.170	0.221	0.228	4.587	0.527	0.772	316	2384	100	31	791	822	254	1494	1748	Error	Error	-4.673	31	791	254	1494	205110	934208	0.172	3.962	0	0	0
1	8	18	"A106"	"A106"	16100	59100	100	432	452	215	47	400	400	426	216	50	19	5	0	2373	3090	1770	57	1503	1503	1525	328	21	75	60	0	0.000	0.000	0.000	0.000	0.000	0.000	0.000	0.000	0.000	0.000	0.000	0.000	0.000	0.000	0.037	0.033	0.139	0.131	4.806	0.020	0.011	316	2384	100	32	870	902	52	1587	1639	Error	Error	-4.765	32	870	52	1587	142955	976330	0.120	4.771	0	0	0
1	9	18	"A106"	"A106"	16400	59100	100	418	456	211	46	387	387	424	230	54	21	3	0	2440	3248	1899	58	1512	1512	1546	446	28	76	50	0	0.000	0.000	0.000	0.000	0.000	0.000	0.000	0.000	0.000	0.000	0.000	0.000	0.000	0.000	0.033	0.040	0.109	0.120	4.425	0.031	0.029	316	2384	100	31	928	959	69	1736	1805	Error	Error	-4.904	31	928	69	1736	144093	1026427	0.139	3.816	0	0	0
1	10	18	"A107"	"A107"	16690	59100	100	445	485	224	46	398	398	421	214	50	24	6	0	3116	4914	3908	79	1514	1514	1529	315	20	88	80	0	0.000	0.000	0.000	0.000	0.000	0.000	0.000	0.000	0.000	0.000	0.000	0.000	0.000	0.000	0.029	0.026	0.059	0.062	5.288	0.021	0.059	316	2384	100	47	1602	1649	87	3400	3487	Error	Error	-5.091	47	1602	87	3400	153216	1552734	0.299	10.746	0	0	0
1	11	18	"A107"	"A107"	17010	59100	100	483	532	233	43	392	392	419	200	47	32	13	0	4737	6967	4450	63	1527	1527	1534	307	20	96	94	0	0.000	0.000	0.000	0.000	0.000	0.000	0.000	0.000	0.000	0.000	0.000	0.000	0.000	0.000	0.028	0.026	0.039	0.032	3.673	0.022	0.114	316	2384	100	91	3210	3301	140	5440	5580	Error	Error	-5.141	91	3210	140	5440	168169	2201675	0.565	17.697	0	0	0
1	12	18	"A107"	"A107"	17300	59100	100	513	530	238	44	402	402	434	232	53	28	8	0	4389	6455	4425	68	1545	1545	1568	351	22	95	90	0	0.000	0.000	0.000	0.000	0.000	0.000	0.000	0.000	0.000	0.000	0.000	0.000	0.000	0.000	0.039	0.026	0.038	0.042	3.428	0.023	0.108	316	2384	100	111	2844	2955	128	4910	5038	Error	Error	-4.679	111	2844	128	4910	167435	2039910	0.414	13.923	0	0	0
1	13	18	"A108"	"A108"	17600	59095	100	459	493	234	47	417	417	439	206	46	23	8	0	3542	5226	3801	72	1566	1566	1579	316	20	91	83	0	0.000	0.000	0.000	0.000	0.000	0.000	0.000	0.000	0.000	0.000	0.000	0.000	0.000	0.000	0.021	0.021	0.048	0.050	5.055	0.017	0.038	316	2384	100	42	1976	2018	76	3660	3736	Error	Error	-5.556	42	1976	76	3660	155867	1651395	0.262	11.541	0	0	0
1	14	18	"A108"	"A108"	17900	59095	100	495	527	240	45	422	422	456	345	75	16	1	0	5161	6808	4001	58	1570	1570	1615	576	35	95	90	0	0.000	0.000	0.000	0.000	0.000	0.000	0.000	0.000	0.000	0.000	0.000	0.000	0.000	0.000	0.020	0.020	0.043	0.040	3.326	0.018	0.056	316	2384	100	73	3591	3664	105	5238	5343	Error	Error	-5.620	73	3591	105	5238	166682	2151305	0.206	9.016	0	0	0
1	15	18	"A108"	"A108"	18190	59090	100	491	516	233	45	415	415	442	207	46	31	10	0	4822	6474	4032	62	1593	1593	1648	451	27	90	85	0	0.000	0.000	0.000	0.000	0.000	0.000	0.000	0.000	0.000	0.000	0.000	0.000	0.000	0.000	0.024	0.021	0.044	0.043	5.130	0.017	0.054	316	2384	100	76	3229	3305	101	4881	4982	Error	Error	-5.409	76	3229	101	4881	162961	2045681	0.357	10.701	0	0	0
1	16	18	"A109"	"A109"	18490	59085	100	477	493	225	45	426	426	450	216	48	24	6	0	2321	2928	1759	60	1601	1601	1614	332	20	73	52	0	0.000	0.000	0.000	0.000	0.000	0.000	0.000	0.000	0.000	0.000	0.000	0.000	0.000	0.000	0.071	0.050	0.158	0.185	4.922	0.022	0.011	316	2384	100	51	720	771	67	1327	1394	Error	Error	-3.819	51	720	67	1327	155922	925184	0.199	3.958	0	0	0
1	17	18	"A109"	"A109"	18780	59075	100	481	503	218	43	422	422	452	205	45	25	6	0	2607	3351	2115	63	1631	1631	1666	374	22	67	57	0	0.000	0.000	0.000	0.000	0.000	0.000	0.000	0.000	0.000	0.000	0.000	0.000	0.000	0.000	0.060	0.047	0.156	0.156	6.601	0.022	0.018	316	2384	100	59	976	1035	81	1720	1801	Error	Error	-4.048	59	976	81	1720	159069	1058884	0.249	4.505	0	0	0
1	18	18	"A109"	"A109"	19095	59085	100	490	521	222	42	446	446	466	209	44	25	5	0	2796	3365	1822	54	1670	1670	1688	349	20	79	67	0	0.000	0.000	0.000	0.000	0.000	0.000	0.000	0.000	0.000	0.000	0.000	0.000	0.000	0.000	0.039	0.044	0.119	0.120	4.262	0.035	0.034	316	2384	100	44	1126	1170	75	1695	1770	Error	Error	-4.678	44	1126	75	1695	164687	1063484	0.263	4.805	0	0	0
1	1	19	"A110"	"A110"	13995	59415	100	439	471	220	46	411	411	436	211	48	22	6	0	3568	4836	3272	67	1570	1570	1636	1209	73	72	38	0	0.000	0.000	0.000	0.000	0.000	0.000	0.000	0.000	0.000	0.000	0.000	0.000	0.000	0.000	0.014	0.018	0.047	0.056	4.930	0.016	0.031	316	2384	100	28	1998	2026	60	3266	3326	Error	Error	-6.157	28	1998	60	3266	148837	1528173	0.166	2.647	0	0	0
1	2	19	"A110"	"A110"	14305	59420	100	532	549	226	41	410	410	437	209	47	33	11	0	6947	7903	3799	48	1556	1556	1622	1028	63	94	86	0	0.000	0.000	0.000	0.000	0.000	0.000	0.000	0.000	0.000	0.000	0.000	0.000	0.000	0.000	0.023	0.022	0.032	0.029	3.234	0.018	0.071	316	2384	100	122	5391	5513	139	6347	6486	Error	Error	-5.466	122	5391	139	6347	173544	2497321	0.536	6.110	0	0	0
1	3	19	"A110"	"A110"	14605	59420	100	481	512	234	45	403	403	431	264	61	23	6	0	5728	6648	3801	57	1549	1549	1611	602	37	91	81	0	0.000	0.000	0.000	0.000	0.000	0.000	0.000	0.000	0.000	0.000	0.000	0.000	0.000	0.000	0.019	0.021	0.040	0.041	3.971	0.018	0.067	316	2384	100	78	4179	4257	109	5099	5208	Error	Error	-5.744	78	4179	109	5099	161809	2100762	0.307	8.367	0	0	0
1	4	19	"A111"	"A111"	14895	59410	100	456	536	815	152	399	399	425	211	49	23	10	0	3276	4647	3433	73	1513	1513	1551	840	54	75	52	0	0.000	0.000	0.000	0.000	0.000	0.000	0.000	0.000	0.000	0.000	0.000	0.000	0.000	0.000	0.032	0.044	0.069	0.073	5.056	0.021	0.012	316	2384	100	57	1763	1820	137	3134	3271	Error	Error	-4.951	57	1763	137	3134	169443	1468449	0.526	3.686	0	0	0
1	5	19	"A111"	"A111"	15205	59410	100	514	531	199	37	393	393	421	237	56	30	5	0	6019	6881	3590	52	1494	1494	1540	763	49	93	90	0	0.000	0.000	0.000	0.000	0.000	0.000	0.000	0.000	0.000	0.000	0.000	0.000	0.000	0.000	0.027	0.026	0.037	0.036	3.698	0.038	0.009	316	2384	100	121	4525	4646	138	5387	5525	Error	Error	-5.225	121	4525	138	5387	167682	2174470	0.464	7.000	0	0	0
1	6	19	"A111"	"A111"	15505	59410	100	497	528	237	44	400	400	423	198	46	33	13	0	5119	6540	3806	58	1485	1485	1542	895	58	93	81	0	0.000	0.000	0.000	0.000	0.000	0.000	0.000	0.000	0.000	0.000	0.000	0.000	0.000	0.000	0.027	0.025	0.049	0.044	3.907	0.020	0.077	316	2384	100	97	3634	3731	128	5055	5183	Error	Error	-5.227	97	3634	128	5055	166749	2066764	0.530	5.584	0	0	0
1	7	19	"A112"	"A112"	15795	59405	100	2029	5447	6464	118	416	416	438	202	46	85	75	0	6154	7437	4507	60	1494	1494	1519	338	22	94	89	0	0.000	0.000	0.000	0.000	0.000	0.000	0.000	0.000	0.000	0.000	0.000	0.000	0.000	0.000	0.346	0.847	0.466	0.466	2.639	1.163	0.726	316	2384	100	1613	4660	6273	5031	5943	10974	Error	Error	-1.531	1613	4660	5031	5943	1721114	2350078	24.797	17.509	0	0	0
1	8	19	"A112"	"A112"	16100	59410	100	5283	7798	6966	89	411	411	434	207	47	97	94	0	10783	9841	4093	41	1506	1506	1531	349	22	99	99	0	0.000	0.000	0.000	0.000	0.000	0.000	0.000	0.000	0.000	0.000	0.000	0.000	0.000	0.000	0.525	0.886	0.588	0.580	2.257	1.167	0.687	316	2384	100	4872	9277	14149	7387	8335	15722	Error	Error	-0.929	4872	9277	7387	8335	2464200	3109882	35.575	23.811	0	0	0
1	9	19	"A112"	"A112"	16390	59410	100	3161	5494	5180	94	407	407	625	1760	281	67	43	0	9015	8771	3953	45	1548	1548	1715	1122	65	87	84	0	0.000	0.000	0.000	0.000	0.000	0.000	0.000	0.000	0.000	0.000	0.000	0.000	0.000	0.000	0.369	0.704	0.504	0.504	2.237	1.190	0.668	316	2384	100	2754	7467	10221	5087	7223	12310	Error	Error	-1.439	2754	7467	5087	7223	1736094	2771726	2.766	6.289	0	0	0
1	10	19	"A113"	"A113"	16695	59405	100	469	513	372	72	403	403	436	388	88	10	1	0	4237	5062	3074	60	1524	1524	1569	800	50	73	58	0	0.000	0.000	0.000	0.000	0.000	0.000	0.000	0.000	0.000	0.000	0.000	0.000	0.000	0.000	0.024	0.031	0.054	0.061	5.042	0.029	0.059	316	2384	100	66	2713	2779	110	3538	3648	Error	Error	-5.361	66	2713	110	3538	162206	1599650	0.198	4.366	0	0	0
1	11	19	"A113"	"A113"	17005	59405	100	492	526	258	49	409	409	435	214	49	29	8	0	5786	6054	3577	59	1540	1540	1567	606	38	85	73	0	0.000	0.000	0.000	0.000	0.000	0.000	0.000	0.000	0.000	0.000	0.000	0.000	0.000	0.000	0.020	0.026	0.044	0.050	4.294	0.020	0.056	316	2384	100	83	4246	4329	117	4514	4631	Error	Error	-5.677	83	4246	117	4514	166118	1913181	0.425	7.404	0	0	0
1	12	19	"A113"	"A113"	17295	59400	100	491	517	229	44	408	408	434	213	49	28	6	0	5515	5432	3118	57	1541	1541	1580	389	24	86	74	0	0.000	0.000	0.000	0.000	0.000	0.000	0.000	0.000	0.000	0.000	0.000	0.000	0.000	0.000	0.021	0.028	0.055	0.065	4.591	0.020	0.041	316	2384	100	83	3974	4057	109	3891	4000	Error	Error	-5.581	83	3974	109	3891	163263	1716414	0.390	9.902	0	0	0
1	13	19	"A114"	"A114"	17595	59395	100	495	526	251	47	409	409	435	208	47	29	11	0	7580	7351	3779	51	1563	1563	1592	388	24	91	84	0	0.000	0.000	0.000	0.000	0.000	0.000	0.000	0.000	0.000	0.000	0.000	0.000	0.000	0.000	0.014	0.020	0.037	0.038	3.907	0.017	0.063	316	2384	100	86	6017	6103	117	5788	5905	Error	Error	-6.129	86	6017	117	5788	166145	2322917	0.438	14.843	0	0	0
1	14	19	"A114"	"A114"	17905	59400	100	607	630	252	40	411	411	446	405	90	20	1	0	11001	10422	3472	33	1586	1586	1652	1012	61	98	97	0	0.000	0.000	0.000	0.000	0.000	0.000	0.000	0.000	0.000	0.000	0.000	0.000	0.000	0.000	0.021	0.025	0.028	0.022	3.067	0.021	0.157	316	2384	100	196	9415	9611	219	8836	9055	Error	Error	-5.586	196	9415	219	8836	199178	3293414	0.454	8.666	0	0	0
1	15	19	"A114"	"A114"	18205	59400	100	608	621	249	40	422	422	496	1492	300	0	0	0	10650	10501	3801	36	1602	1602	1714	1729	100	97	88	0	0.000	0.000	0.000	0.000	0.000	0.000	0.000	0.000	0.000	0.000	0.000	0.000	0.000	0.000	0.021	0.022	0.031	0.026	2.839	0.223	0.208	316	2384	100	186	9048	9234	199	8899	9098	Error	Error	-5.604	186	9048	199	8899	196267	3318286	0.084	5.082	0	0	0
1	16	19	"A115"	"A115"	18495	59390	100	477	506	241	47	417	417	441	203	46	28	10	0	3541	4920	3491	70	1588	1588	1608	330	20	85	78	0	0.000	0.000	0.000	0.000	0.000	0.000	0.000	0.000	0.000	0.000	0.000	0.000	0.000	0.000	0.031	0.027	0.061	0.066	3.993	0.024	0.061	316	2384	100	60	1953	2013	89	3332	3421	Error	Error	-5.025	60	1953	89	3332	160025	1554806	0.320	10.036	0	0	0
1	17	19	"A115"	"A115"	18800	59395	100	500	525	228	43	432	432	454	215	47	25	9	0	4401	5986	3768	62	1635	1635	1657	368	22	95	91	0	0.000	0.000	0.000	0.000	0.000	0.000	0.000	0.000	0.000	0.000	0.000	0.000	0.000	0.000	0.025	0.021	0.050	0.048	3.566	0.019	0.055	316	2384	100	68	2766	2834	93	4351	4444	Error	Error	-5.346	68	2766	93	4351	165820	1891581	0.330	11.764	0	0	0
1	18	19	"A115"	"A115"	19100	59395	100	524	538	227	42	435	435	466	208	44	28	9	0	4314	5610	3175	56	1666	1666	1684	336	19	98	94	0	0.000	0.000	0.000	0.000	0.000	0.000	0.000	0.000	0.000	0.000	0.000	0.000	0.000	0.000	0.034	0.026	0.046	0.046	3.337	0.020	0.044	316	2384	100	89	2648	2737	103	3944	4047	Error	Error	-4.895	89	2648	103	3944	169958	1772749	0.346	11.685	0	0	0
1	1	20	"A116"	"A116"	14000	59710	100	535	551	250	45	420	420	491	1417	288	0	0	0	5067	5536	2890	52	1662	1662	1746	1595	91	67	50	0	0.000	0.000	0.000	0.000	0.000	0.000	0.000	0.000	0.000	0.000	0.000	0.000	0.000	0.000	0.034	0.034	0.061	0.059	5.323	0.017	0.033	316	2384	100	115	3405	3520	131	3874	4005	Error	Error	-4.888	115	3405	131	3874	174167	1749473	0.042	2.376	0	0	0
1	2	20	"A116"	"A116"	14310	59710	100	553	577	237	41	426	426	489	1350	276	0	0	0	6432	6680	3116	46	1626	1626	1827	1925	105	77	56	0	0.000	0.000	0.000	0.000	0.000	0.000	0.000	0.000	0.000	0.000	0.000	0.000	0.000	0.000	0.026	0.030	0.043	0.042	3.442	0.332	0.309	316	2384	100	127	4806	4933	151	5054	5205	Error	Error	-5.242	127	4806	151	5054	182330	2110920	0.065	2.521	0	0	0
1	3	20	"A116"	"A116"	14610	59710	100	526	550	235	42	423	423	449	213	47	29	11	0	6808	6823	3108	45	1603	1603	1750	978	55	91	78	0	0.000	0.000	0.000	0.000	0.000	0.000	0.000	0.000	0.000	0.000	0.000	0.000	0.000	0.000	0.020	0.024	0.039	0.038	3.758	0.021	0.087	316	2384	100	103	5205	5308	127	5220	5347	Error	Error	-5.659	103	5205	127	5220	173656	2156172	0.474	5.187	0	0	0
1	4	20	"A117"	"A117"	14900	59710	100	472	490	236	48	423	423	448	248	55	19	4	0	2079	2398	1991	83	1557	1557	1575	426	27	58	30	0	0.000	0.000	0.000	0.000	0.000	0.000	0.000	0.000	0.000	0.000	0.000	0.000	0.000	0.000	0.094	0.080	0.249	0.262	4.142	0.024	0.014	316	2384	100	49	522	571	67	841	908	Error	Error	-3.413	49	522	67	841	154686	757801	0.169	1.932	0	0	0
1	5	20	"A117"	"A117"	15200	59705	100	551	1306	5824	445	419	419	444	222	50	39	19	0	2278	3104	4788	154	1554	1554	1570	334	21	71	52	0	0.000	0.000	0.000	0.000	0.000	0.000	0.000	0.000	0.000	0.000	0.000	0.000	0.000	0.000	0.182	0.572	0.294	0.282	4.603	1.224	0.705	316	2384	100	132	724	856	887	1550	2437	Error	Error	-2.455	132	724	887	1550	412851	980758	3.883	4.593	0	0	0
1	6	20	"A117"	"A117"	15500	59705	100	500	535	267	49	414	414	437	210	48	33	15	0	2187	2661	1328	49	1538	1538	1558	317	20	69	50	0	0.000	0.000	0.000	0.000	0.000	0.000	0.000	0.000	0.000	0.000	0.000	0.000	0.000	0.000	0.133	0.108	0.211	0.207	5.282	0.094	0.113	316	2384	100	86	649	735	121	1123	1244	Error	Error	-2.916	86	649	121	1123	169059	840966	0.467	3.479	0	0	0
1	7	20	"A118"	"A118"	15795	59700	100	460	485	213	43	417	417	441	210	47	22	7	0	4038	5205	3439	66	1548	1548	1564	346	22	83	77	0	0.000	0.000	0.000	0.000	0.000	0.000	0.000	0.000	0.000	0.000	0.000	0.000	0.000	0.000	0.017	0.019	0.047	0.051	5.292	0.018	0.038	316	2384	100	43	2490	2533	68	3657	3725	Error	Error	-5.856	43	2490	68	3657	153290	1644722	0.210	10.523	0	0	0
1	8	20	"A118"	"A118"	16110	59700	100	546	602	315	52	426	426	452	203	44	39	16	0	7383	7685	3610	46	1569	1569	1586	347	21	98	96	0	0.000	0.000	0.000	0.000	0.000	0.000	0.000	0.000	0.000	0.000	0.000	0.000	0.000	0.000	0.021	0.029	0.035	0.032	3.389	0.025	0.114	316	2384	100	120	5814	5934	176	6116	6292	Error	Error	-5.598	120	5814	176	6116	190147	2428347	0.739	17.576	0	0	0
1	9	20	"A118"	"A118"	16405	59700	100	546	576	250	43	436	436	470	274	58	27	6	0	6404	7037	3386	48	1610	1610	1638	388	23	98	96	0	0.000	0.000	0.000	0.000	0.000	0.000	0.000	0.000	0.000	0.000	0.000	0.000	0.000	0.000	0.023	0.026	0.038	0.035	3.551	0.019	0.058	316	2384	100	110	4794	4904	140	5427	5567	Error	Error	-5.446	110	4794	140	5427	182133	2223610	0.387	13.915	0	0	0
1	10	20	"A119"	"A119"	16705	59695	100	716	791	420	53	428	428	450	210	46	57	40	0	4994	5704	3330	58	1576	1576	1601	326	20	88	84	0	0.000	0.000	0.000	0.000	0.000	0.000	0.000	0.000	0.000	0.000	0.000	0.000	0.000	0.000	0.084	0.088	0.098	0.091	2.873	0.087	0.455	316	2384	100	288	3418	3706	363	4128	4491	Error	Error	-3.569	288	3418	363	4128	249875	1802548	1.624	12.586	0	0	0
1	11	20	"A119"	"A119"	17015	59695	100	755	864	484	56	434	434	499	1374	275	5	0	0	5202	5703	3009	52	1613	1613	1654	673	40	93	75	0	0.000	0.000	0.000	0.000	0.000	0.000	0.000	0.000	0.000	0.000	0.000	0.000	0.000	0.000	0.089	0.105	0.118	0.106	2.292	0.111	0.541	316	2384	100	321	3589	3910	430	4090	4520	Error	Error	-3.483	321	3589	430	4090	272951	1802040	0.266	6.016	0	0	0
1	12	20	"A119"	"A119"	17310	59695	100	728	814	440	54	414	414	441	210	47	61	41	0	6074	6669	3764	56	1588	1588	1611	334	20	95	90	0	0.000	0.000	0.000	0.000	0.000	0.000	0.000	0.000	0.000	0.000	0.000	0.000	0.000	0.000	0.070	0.079	0.086	0.083	3.087	0.079	0.480	316	2384	100	314	4486	4800	400	5081	5481	Error	Error	-3.837	314	4486	400	5081	257173	2107362	1.776	15.144	0	0	0
1	13	20	"A120"	"A120"	17600	59690	100	486	549	306	55	418	418	445	208	46	29	15	0	2300	2811	1590	56	1598	1598	1617	331	20	74	53	0	0.000	0.000	0.000	0.000	0.000	0.000	0.000	0.000	0.000	0.000	0.000	0.000	0.000	0.000	0.097	0.108	0.204	0.230	4.179	0.113	0.204	316	2384	100	68	702	770	131	1213	1344	Error	Error	-3.368	68	702	131	1213	173354	888162	0.500	3.607	0	0	0
1	14	20	"A120"	"A120"	17895	59695	100	576	704	430	61	438	438	459	218	47	42	25	0	2851	3890	2448	62	1631	1631	1646	361	21	86	74	0	0.000	0.000	0.000	0.000	0.000	0.000	0.000	0.000	0.000	0.000	0.000	0.000	0.000	0.000	0.113	0.118	0.159	0.145	3.357	0.124	0.406	316	2384	100	138	1220	1358	266	2259	2525	Error	Error	-3.144	138	1220	266	2259	222485	1229393	1.124	6.216	0	0	0
1	15	20	"A120"	"A120"	18195	59700	100	564	627	345	55	433	433	461	209	45	38	22	0	2668	3734	2482	66	1642	1642	1670	350	20	80	65	0	0.000	0.000	0.000	0.000	0.000	0.000	0.000	0.000	0.000	0.000	0.000	0.000	0.000	0.000	0.128	0.093	0.142	0.149	3.279	0.095	0.292	316	2384	100	131	1026	1157	194	2092	2286	Error	Error	-2.969	131	1026	194	2092	198270	1179797	0.794	5.897	0	0	0
1	16	20	"A121"	"A121"	18485	59685	100	529	553	244	44	443	443	467	211	45	27	11	0	6162	7603	5357	70	1650	1650	1745	972	55	75	67	0	0.000	0.000	0.000	0.000	0.000	0.000	0.000	0.000	0.000	0.000	0.000	0.000	0.000	0.000	0.019	0.018	0.034	0.051	5.512	0.016	0.096	316	2384	100	86	4512	4598	110	5953	6063	Error	Error	-5.713	86	4512	110	5953	174727	2402495	0.408	6.027	0	0	0
1	17	20	"A121"	"A121"	18810	59685	100	545	566	246	43	456	456	483	237	49	25	8	0	8708	9489	5446	57	1702	1702	1901	1428	75	88	76	0	0.000	0.000	0.000	0.000	0.000	0.000	0.000	0.000	0.000	0.000	0.000	0.000	0.000	0.000	0.013	0.014	0.028	0.026	3.483	0.014	0.065	316	2384	100	89	7006	7095	110	7787	7897	Error	Error	-6.299	89	7006	110	7787	178953	2998447	0.350	5.314	0	0	0
1	18	20	"A121"	"A121"	19100	59685	100	614	639	265	41	465	465	493	212	43	39	17	0	11271	11814	5819	49	1764	1764	1931	1185	61	96	90	0	0.000	0.000	0.000	0.000	0.000	0.000	0.000	0.000	0.000	0.000	0.000	0.000	0.000	0.000	0.016	0.017	0.025	0.022	3.115	0.015	0.124	316	2384	100	149	9507	9656	174	10050	10224	Error	Error	-5.996	149	9507	174	10050	201861	3733118	0.689	8.340	0	0	0
1	1	21	"Blank"	"Blank"	13965	60000	100	462	478	235	49	449	449	475	220	46	17	6	0	1666	1680	332	19	1714	1714	1749	824	47	1	0	0	0.000	0.000	0.000	0.000	0.000	0.000	0.000	0.000	0.000	0.000	0.000	0.000	0.000	0.000	-0.271	-0.853	0.745	0.665	4.218	0.071	0.004	316	2384	100	13	-48	-35	29	-34	-5	Error	Error	Error	13	-48	29	-34	151046	530834	0.014	-0.084	0	0	0
1	2	21	"Blank"	"Blank"	14265	60000	100	448	459	189	41	446	446	471	218	46	14	2	0	1661	1699	332	19	1679	1679	1714	805	46	1	0	0	0.000	0.000	0.000	0.000	0.000	0.000	0.000	0.000	0.000	0.000	0.000	0.000	0.000	0.000	-0.111	0.650	0.472	0.435	3.997	0.000	0.000	316	2384	100	2	-18	-16	13	20	33	Error	Error	Error	2	-18	13	20	145007	537005	-0.055	-0.019	0	0	0
1	3	21	"Blank"	"Blank"	14565	59995	100	437	459	205	44	426	426	455	212	46	20	3	0	1620	1681	601	35	1632	1632	1657	328	19	18	2	0	0.000	0.000	0.000	0.000	0.000	0.000	0.000	0.000	0.000	0.000	0.000	0.000	0.000	0.000	-0.917	0.673	0.517	0.557	5.490	0.022	0.001	316	2384	100	11	-12	-1	33	49	82	Error	Error	Error	11	-12	33	49	145074	531074	0.019	0.073	0	0	0
1	4	21	"Blank"	"Blank"	14865	59995	100	436	458	210	45	443	443	472	292	61	9	1	0	1605	1621	308	19	1621	1621	1653	647	39	3	0	0	0.000	0.000	0.000	0.000	0.000	0.000	0.000	0.000	0.000	0.000	0.000	0.000	0.000	0.000	0.438	100000.000	0.625	0.680	4.614	0.311	0.467	316	2384	100	-7	-16	-23	15	0	15	Error	Error	-1.193	-7	-16	15	0	144643	512229	-0.048	-0.049	0	0	0
1	5	21	"Blank"	"Blank"	15165	59990	100	433	461	203	44	432	432	460	215	46	18	3	0	1632	1643	301	18	1630	1630	1642	332	20	14	2	0	0.000	0.000	0.000	0.000	0.000	0.000	0.000	0.000	0.000	0.000	0.000	0.000	0.000	0.000	0.500	2.231	0.618	0.682	4.878	-0.046	0.001	316	2384	100	1	2	3	29	13	42	Error	Error	-1.000	1	2	29	13	145579	519319	0.005	0.003	0	0	0
1	6	21	"Blank"	"Blank"	15465	59990	100	459	483	228	47	450	450	473	215	45	19	6	0	1628	1638	323	19	1645	1645	1663	352	21	13	1	0	0.000	0.000	0.000	0.000	0.000	0.000	0.000	0.000	0.000	0.000	0.000	0.000	0.000	0.000	-0.529	-4.714	0.643	0.744	4.175	-0.040	0.001	316	2384	100	9	-17	-8	33	-7	26	Error	Error	Error	9	-17	33	-7	152663	517491	0.047	-0.071	0	0	0
1	7	21	"Blank"	"Blank"	15765	59990	100	458	469	221	47	437	437	465	207	44	18	5	0	1638	1663	334	20	1676	1676	1698	748	44	1	0	0	0.000	0.000	0.000	0.000	0.000	0.000	0.000	0.000	0.000	0.000	0.000	0.000	0.000	0.000	-0.553	-2.462	0.612	0.655	4.054	0.037	0.001	316	2384	100	21	-38	-17	32	-13	19	Error	Error	Error	21	-38	32	-13	148204	525514	0.019	-0.047	0	0	0
1	8	21	"Blank"	"Blank"	16065	59985	100	462	475	198	41	466	466	493	224	45	13	2	0	1681	1689	318	18	1690	1690	1716	703	40	1	0	0	0.000	0.000	0.000	0.000	0.000	0.000	0.000	0.000	0.000	0.000	0.000	0.000	0.000	0.000	0.444	-9.000	0.724	0.758	4.285	0.003	0.000	316	2384	100	-4	-9	-13	9	-1	8	Error	Error	-1.170	-4	-9	9	-1	149966	533668	-0.080	-0.038	0	0	0
1	9	21	"Blank"	"Blank"	16365	59985	100	463	492	216	43	450	450	481	218	45	20	5	0	1740	1744	335	19	1715	1715	1737	427	24	12	0	0	0.000	0.000	0.000	0.000	0.000	0.000	0.000	0.000	0.000	0.000	0.000	0.000	0.000	0.000	0.520	1.448	0.753	0.721	5.142	0.009	0.000	316	2384	100	13	25	38	42	29	71	Error	Error	-0.943	13	25	42	29	155349	551228	0.050	0.016	0	0	0
1	10	21	"Blank"	"Blank"	16665	59980	100	436	479	238	49	455	455	484	213	44	18	4	0	1720	1768	419	23	1718	1718	1735	359	20	15	3	0	0.000	0.000	0.000	0.000	0.000	0.000	0.000	0.000	0.000	0.000	0.000	0.000	0.000	0.000	-9.500	0.480	0.525	0.639	4.625	0.069	0.006	316	2384	100	-19	2	-17	24	50	74	Error	Error	Error	-19	2	24	50	151294	558625	-0.023	0.092	0	0	0
1	11	21	"Blank"	"Blank"	16965	59980	100	450	472	210	44	462	462	490	274	55	9	2	0	1684	1719	348	20	1717	1717	1739	436	25	11	1	0	0.000	0.000	0.000	0.000	0.000	0.000	0.000	0.000	0.000	0.000	0.000	0.000	0.000	0.000	0.364	5.000	0.591	0.638	5.339	0.104	0.009	316	2384	100	-12	-33	-45	10	2	12	Error	Error	-1.459	-12	-33	10	2	149138	543292	-0.066	-0.046	0	0	0
1	12	21	"Blank"	"Blank"	17265	59980	100	441	468	206	44	445	445	472	212	44	18	4	0	1719	1729	330	19	1716	1716	1734	328	18	16	2	0	0.000	0.000	0.000	0.000	0.000	0.000	0.000	0.000	0.000	0.000	0.000	0.000	0.000	0.000	-1.333	1.769	0.584	0.541	4.888	0.024	0.001	316	2384	100	-4	3	-1	23	13	36	Error	Error	Error	-4	3	23	13	148018	546419	-0.019	-0.015	0	0	0
1	13	21	"Blank"	"Blank"	17565	59975	100	427	466	202	43	456	456	478	221	46	12	3	0	1746	1748	315	18	1696	1696	1714	339	19	15	2	0	0.000	0.000	0.000	0.000	0.000	0.000	0.000	0.000	0.000	0.000	0.000	0.000	0.000	0.000	-0.580	0.192	0.636	0.634	3.508	-0.049	0.002	316	2384	100	-29	50	21	10	52	62	Error	Error	Error	-29	50	10	52	147253	552392	-0.054	0.100	0	0	0
1	14	21	"Blank"	"Blank"	17865	59975	100	468	481	206	42	458	458	482	221	45	16	2	0	1700	1692	327	19	1678	1678	1702	335	19	15	2	0	0.000	0.000	0.000	0.000	0.000	0.000	0.000	0.000	0.000	0.000	0.000	0.000	0.000	0.000	0.455	1.643	0.511	0.462	4.557	-0.032	0.001	316	2384	100	10	22	32	23	14	37	Error	Error	-1.138	10	22	23	14	151991	534809	-0.005	-0.030	0	0	0
1	15	21	"Blank"	"Blank"	18165	59970	100	455	471	197	41	449	449	478	217	45	16	2	0	1660	1667	324	19	1674	1674	1693	333	19	13	2	0	0.000	0.000	0.000	0.000	0.000	0.000	0.000	0.000	0.000	0.000	0.000	0.000	0.000	0.000	-0.429	-3.143	0.489	0.662	4.850	0.096	0.008	316	2384	100	6	-14	-8	22	-7	15	Error	Error	Error	6	-14	22	-7	148808	526816	-0.032	-0.078	0	0	0
1	16	21	"Blank"	"Blank"	18465	59970	100	438	469	207	44	459	459	486	234	48	13	2	0	1721	1832	1678	91	1710	1710	1734	442	25	11	1	0	0.000	0.000	0.000	0.000	0.000	0.000	0.000	0.000	0.000	0.000	0.000	0.000	0.000	0.000	-1.909	0.082	0.643	0.653	4.395	0.022	0.007	316	2384	100	-21	11	-10	10	122	132	Error	Error	Error	-21	11	10	122	148236	578928	-0.073	0.222	0	0	0
1	17	21	"Blank"	"Blank"	18765	59970	100	475	495	228	46	478	478	508	296	58	7	1	0	1725	1761	360	20	1771	1771	1797	353	19	14	1	0	0.000	0.000	0.000	0.000	0.000	0.000	0.000	0.000	0.000	0.000	0.000	0.000	0.000	0.000	0.065	-1.700	0.494	0.497	4.002	0.029	0.000	316	2384	100	-3	-46	-49	17	-10	7	Error	Error	-3.939	-3	-46	17	-10	156527	556510	-0.044	-0.102	0	0	0
1	18	21	"Blank"	"Blank"	19065	59965	100	506	526	217	41	499	499	525	225	42	17	3	0	1810	1840	351	19	1849	1849	1868	357	19	14	2	0	0.000	0.000	0.000	0.000	0.000	0.000	0.000	0.000	0.000	0.000	0.000	0.000	0.000	0.000	-0.179	-3.000	0.540	0.627	4.529	-0.027	0.001	316	2384	100	7	-39	-32	27	-9	18	Error	Error	Error	7	-39	27	-9	166078	581516	0.004	-0.078	0	0	0
