# Supplementary material for: Application of hybridization control probe to increase accuracy on ligation detection or minisequencing diagnostic microarrays
Source: BMC Res Notes. 2009 Dec 14;2:249. doi: 10.1186/1756-0500-2-249 (PMC2799435; doi:10.1186/1756-0500-2-249)
Supplement: Additional file 3 — Gpr_files. Zip-compressed file containing raw microarray data in GenePix results format (.gpr) and GAL (GenePix Array List) files. [file 1756-0500-2-249-S3.ZIP › gpr_files/slide10/lasi10oikea_15-16.gpr]

ATF	1.0
30	76    
"Type=GenePix Results 3"
"DateTime=2009/05/28 14:58:21"
"Settings=C:\Axon\Data\HPV\280509\lasi10.gps"
"GalFile=C:\Axon\Data\HPV\ArrayIt_032009_InstiBioGalfile.gal"
"ArrayOfArrays=15-16"
"PixelSize=5"
"Wavelengths=532	488"
"ImageFiles=C:\Axon\Data\HPV\280509\lasi10oikea.tif 2	C:\Axon\Data\HPV\280509\lasi10oikea.tif 3"
"NormalizationMethod=None"
"NormalizationFactors=1	1"
"JpegImage="
"StdDev=Type 1"
"RatioFormulations=W1/W3 (/532)	W1/W4 (/488)	W3/W4 (532/488)"
"FeatureType=Circular"
"Barcode="
"BackgroundSubtraction=LocalFeature"
"ImageOrigin=0, 0"
"JpegOrigin=3920, 0"
"Creator=GenePix Pro 6.1.0.2"
"Scanner=GenePix 4200A 01 Autoloader [2]"
"FocusPosition=0"
"Temperature=23.75"
"LinesAveraged=2"
"Comment="
"PMTGain=600	570"
"ScanPower=100	100"
"LaserPower=2.67	2.56"
"Filters=Standard Green	Standard Blue"
"ScanRegion=784,0,3920,13784"
"Supplier="
"Block"	"Column"	"Row"	"Name"	"ID"	"X"	"Y"	"Dia."	"F532 Median"	"F532 Mean"	"F532 SD"	"F532 CV"	"B532"	"B532 Median"	"B532 Mean"	"B532 SD"	"B532 CV"	"% > B532+1SD"	"% > B532+2SD"	"F532 % Sat."	"F488 Median"	"F488 Mean"	"F488 SD"	"F488 CV"	"B488"	"B488 Median"	"B488 Mean"	"B488 SD"	"B488 CV"	"% > B488+1SD"	"% > B488+2SD"	"F488 % Sat."	"Ratio of Medians (1/532)"	"Ratio of Means (1/532)"	"Median of Ratios (1/532)"	"Mean of Ratios (1/532)"	"Ratios SD (1/532)"	"Rgn Ratio (1/532)"	"Rgn R2 (1/532)"	"Ratio of Medians (1/488)"	"Ratio of Means (1/488)"	"Median of Ratios (1/488)"	"Mean of Ratios (1/488)"	"Ratios SD (1/488)"	"Rgn Ratio (1/488)"	"Rgn R2 (1/488)"	"Ratio of Medians (532/488)"	"Ratio of Means (532/488)"	"Median of Ratios (532/488)"	"Mean of Ratios (532/488)"	"Ratios SD (532/488)"	"Rgn Ratio (532/488)"	"Rgn R2 (532/488)"	"F Pixels"	"B Pixels"	"Circularity"	"Sum of Medians (1/532)"	"Sum of Medians (1/488)"	"Sum of Medians (532/488)"	"Sum of Means (1/532)"	"Sum of Means (1/488)"	"Sum of Means (532/488)"	"Log Ratio (1/532)"	"Log Ratio (1/488)"	"Log Ratio (532/488)"	"F532 Median - B532"	"F488 Median - B488"	"F532 Mean - B532"	"F488 Mean - B488"	"F532 Total Intensity"	"F488 Total Intensity"	"SNR 532"	"SNR 488"	"Flags"	"Normalize"	"Autoflag"
1	1	1	"A1"	"A1"	5055	63055	100	570	618	285	46	505	505	570	547	95	8	0	0	4622	5958	3722	62	1660	1660	1792	1607	89	66	48	0	0.000	0.000	0.000	0.000	0.000	0.000	0.000	0.000	0.000	0.000	0.000	0.000	0.000	0.000	0.022	0.026	0.058	0.060	5.592	0.019	0.037	316	2384	100	65	2962	3027	113	4298	4411	Error	Error	-5.510	65	2962	113	4298	195342	1882661	0.088	2.592	0	0	0
1	2	1	"A1"	"A1"	5365	63055	100	537	575	272	47	486	486	520	273	52	24	5	0	6101	6746	3607	53	1574	1574	1605	367	22	92	87	0	0.000	0.000	0.000	0.000	0.000	0.000	0.000	0.000	0.000	0.000	0.000	0.000	0.000	0.000	0.011	0.017	0.043	0.049	4.456	0.012	0.021	316	2384	100	51	4527	4578	89	5172	5261	Error	Error	-6.472	51	4527	89	5172	181728	2131606	0.201	14.008	0	0	0
1	3	1	"A1"	"A1"	5665	63055	100	615	644	280	43	485	485	516	291	56	27	7	0	10036	9482	2532	26	1568	1568	1632	632	38	100	99	0	0.000	0.000	0.000	0.000	0.000	0.000	0.000	0.000	0.000	0.000	0.000	0.000	0.000	0.000	0.015	0.020	0.030	0.027	2.573	0.020	0.075	316	2384	100	130	8468	8598	159	7914	8073	Error	Error	-6.025	130	8468	159	7914	203509	2996154	0.440	12.421	0	0	0
1	4	1	"A2"	"A2"	5970	63055	100	541	577	266	46	458	458	491	244	49	28	7	0	6426	6200	2956	47	1505	1505	1536	340	22	88	84	0	0.000	0.000	0.000	0.000	0.000	0.000	0.000	0.000	0.000	0.000	0.000	0.000	0.000	0.000	0.017	0.025	0.041	0.043	5.139	0.021	0.046	316	2384	100	83	4921	5004	119	4695	4814	Error	Error	-5.890	83	4921	119	4695	182267	1959341	0.352	13.718	0	0	0
1	5	1	"A2"	"A2"	6275	63055	100	610	642	276	42	440	440	469	229	48	39	14	0	9150	9529	3275	34	1506	1506	1618	750	46	99	98	0	0.000	0.000	0.000	0.000	0.000	0.000	0.000	0.000	0.000	0.000	0.000	0.000	0.000	0.000	0.022	0.025	0.032	0.026	3.063	0.019	0.083	316	2384	100	170	7644	7814	202	8023	8225	Error	Error	-5.491	170	7644	202	8023	202736	3011081	0.755	10.548	0	0	0
1	6	1	"A2"	"A2"	6580	63050	100	515	551	249	45	433	433	459	230	50	29	9	0	8842	8862	3363	37	1466	1466	1541	632	41	98	94	0	0.000	0.000	0.000	0.000	0.000	0.000	0.000	0.000	0.000	0.000	0.000	0.000	0.000	0.000	0.011	0.016	0.028	0.024	3.223	0.015	0.054	316	2384	100	82	7376	7458	118	7396	7514	Error	Error	-6.491	82	7376	118	7396	174233	2800479	0.400	11.584	0	0	0
1	7	1	"A3"	"A3"	6865	63055	100	522	559	331	59	426	426	457	225	49	30	12	0	4958	5613	3717	66	1442	1442	1467	405	27	81	74	0	0.000	0.000	0.000	0.000	0.000	0.000	0.000	0.000	0.000	0.000	0.000	0.000	0.000	0.000	0.027	0.032	0.061	0.083	5.302	0.022	0.056	316	2384	100	96	3516	3612	133	4171	4304	Error	Error	-5.195	96	3516	133	4171	176510	1773597	0.453	10.237	0	0	0
1	8	1	"A3"	"A3"	7170	63055	100	571	602	264	43	429	429	461	235	50	34	13	0	10016	9821	4010	40	1471	1471	1513	411	27	100	99	0	0.000	0.000	0.000	0.000	0.000	0.000	0.000	0.000	0.000	0.000	0.000	0.000	0.000	0.000	0.017	0.021	0.028	0.025	2.857	0.017	0.083	316	2384	100	142	8545	8687	173	8350	8523	Error	Error	-5.911	142	8545	173	8350	190282	3103538	0.600	20.214	0	0	0
1	9	1	"A3"	"A3"	7470	63050	100	553	586	261	44	433	433	465	237	50	32	11	0	10432	9871	3315	33	1493	1493	1544	557	36	100	99	0	0.000	0.000	0.000	0.000	0.000	0.000	0.000	0.000	0.000	0.000	0.000	0.000	0.000	0.000	0.013	0.018	0.025	0.021	3.139	0.014	0.047	316	2384	100	120	8939	9059	153	8378	8531	Error	Error	-6.219	120	8939	153	8378	185316	3119180	0.511	14.950	0	0	0
1	10	1	"A4"	"A4"	7765	63055	100	511	587	446	75	450	450	501	355	70	15	4	0	5316	5341	2741	51	1501	1501	1546	519	33	86	81	0	0.000	0.000	0.000	0.000	0.000	0.000	0.000	0.000	0.000	0.000	0.000	0.000	0.000	0.000	0.016	0.036	0.058	0.063	4.783	0.051	0.078	316	2384	100	61	3815	3876	137	3840	3977	Error	Error	-5.967	61	3815	137	3840	185409	1687910	0.242	7.312	0	0	0
1	11	1	"A4"	"A4"	8065	63060	100	610	646	271	41	485	485	553	369	66	19	2	0	9983	10434	3393	32	1640	1640	1823	979	53	100	99	0	0.000	0.000	0.000	0.000	0.000	0.000	0.000	0.000	0.000	0.000	0.000	0.000	0.000	0.000	0.015	0.018	0.027	0.023	3.211	0.024	0.061	316	2384	100	125	8343	8468	161	8794	8955	Error	Error	-6.061	125	8343	161	8794	204222	3297018	0.252	8.796	0	0	0
1	12	1	"A4"	"A4"	8365	63055	100	603	619	258	41	449	449	527	530	100	9	0	0	9939	10236	3355	32	1562	1562	1811	1286	71	98	97	0	0.000	0.000	0.000	0.000	0.000	0.000	0.000	0.000	0.000	0.000	0.000	0.000	0.000	0.000	0.018	0.020	0.030	0.026	2.556	0.040	0.096	316	2384	100	154	8377	8531	170	8674	8844	Error	Error	-5.765	154	8377	170	8674	195722	3234625	0.174	6.551	0	0	0
1	13	1	"A5"	"A5"	8670	63040	100	461	502	286	56	464	464	526	386	73	6	1	0	2328	3080	2266	73	1548	1548	1629	600	36	62	35	0	0.000	0.000	0.000	0.000	0.000	0.000	0.000	0.000	0.000	0.000	0.000	0.000	0.000	0.000	-0.004	0.025	0.205	0.187	5.720	0.109	0.115	316	2384	100	-3	780	777	38	1532	1570	Error	Error	Error	-3	780	38	1532	158657	973168	-0.062	2.418	0	0	0
1	14	1	"A5"	"A5"	8980	63045	100	467	511	267	52	449	449	523	731	139	1	0	0	3337	4363	2876	65	1505	1505	1651	1846	111	49	20	0	0.000	0.000	0.000	0.000	0.000	0.000	0.000	0.000	0.000	0.000	0.000	0.000	0.000	0.000	0.010	0.022	0.070	0.068	3.782	0.178	0.423	316	2384	100	18	1832	1850	62	2858	2920	Error	Error	-6.669	18	1832	62	2858	161594	1378735	-0.016	1.469	0	0	0
1	15	1	"A5"	"A5"	9275	63040	100	487	504	230	45	422	422	490	904	184	0	0	0	3055	3713	1947	52	1463	1463	1608	2063	128	32	14	0	0.000	0.000	0.000	0.000	0.000	0.000	0.000	0.000	0.000	0.000	0.000	0.000	0.000	0.000	0.041	0.036	0.090	0.087	3.520	0.089	0.182	316	2384	100	65	1592	1657	82	2250	2332	Error	Error	-4.614	65	1592	82	2250	159349	1173267	0.015	1.020	0	0	0
1	16	1	"A6"	"A6"	9565	63040	100	483	521	251	48	419	419	465	504	108	6	0	0	6150	5860	2709	46	1444	1444	1526	953	62	81	77	0	0.000	0.000	0.000	0.000	0.000	0.000	0.000	0.000	0.000	0.000	0.000	0.000	0.000	0.000	0.014	0.023	0.046	0.043	5.253	0.023	0.056	316	2384	100	64	4706	4770	102	4416	4518	Error	Error	-6.200	64	4706	102	4416	164742	1851692	0.111	4.548	0	0	0
1	17	1	"A6"	"A6"	9865	63035	100	573	609	334	54	448	448	519	529	101	8	0	0	7093	7139	2068	28	1559	1559	1677	977	58	97	95	0	0.000	0.000	0.000	0.000	0.000	0.000	0.000	0.000	0.000	0.000	0.000	0.000	0.000	0.000	0.023	0.029	0.043	0.038	3.425	0.038	0.052	316	2384	100	125	5534	5659	161	5580	5741	Error	Error	-5.468	125	5534	161	5580	192294	2255847	0.170	5.591	0	0	0
1	18	1	"A6"	"A6"	10170	63035	100	618	871	1935	222	476	476	545	434	79	20	4	0	6671	7164	4600	64	1636	1636	1751	808	46	100	98	0	0.000	0.000	0.000	0.000	0.000	0.000	0.000	0.000	0.000	0.000	0.000	0.000	0.000	0.000	0.028	0.071	0.055	0.046	2.851	0.229	0.514	316	2384	100	142	5035	5177	395	5528	5923	Error	Error	-5.148	142	5035	395	5528	275095	2263857	0.751	6.699	0	0	0
1	1	2	"A7"	"A7"	5075	63360	100	534	548	244	44	468	468	501	241	48	22	5	0	3232	4049	2354	58	1499	1499	1522	355	23	90	79	0	0.000	0.000	0.000	0.000	0.000	0.000	0.000	0.000	0.000	0.000	0.000	0.000	0.000	0.000	0.038	0.031	0.085	0.084	4.793	0.017	0.012	316	2384	100	66	1733	1799	80	2550	2630	Error	Error	-4.715	66	1733	80	2550	173193	1279565	0.195	7.118	0	0	0
1	2	2	"A7"	"A7"	5380	63355	100	539	583	270	46	471	471	505	247	48	28	7	0	3789	4764	2842	59	1482	1482	1512	358	23	92	84	0	0.000	0.000	0.000	0.000	0.000	0.000	0.000	0.000	0.000	0.000	0.000	0.000	0.000	0.000	0.029	0.034	0.078	0.068	4.475	0.029	0.053	316	2384	100	68	2307	2375	112	3282	3394	Error	Error	-5.084	68	2307	112	3282	184284	1505453	0.316	9.084	0	0	0
1	3	2	"A7"	"A7"	5675	63355	100	495	566	347	61	467	467	497	232	46	26	11	0	4080	5335	3150	59	1474	1474	1543	502	32	95	88	0	0.000	0.000	0.000	0.000	0.000	0.000	0.000	0.000	0.000	0.000	0.000	0.000	0.000	0.000	0.011	0.026	0.056	0.052	4.077	0.024	0.049	316	2384	100	28	2606	2634	99	3861	3960	Error	Error	-6.540	28	2606	99	3861	178821	1685720	0.297	7.554	0	0	0
1	4	2	"A8"	"A8"	5970	63350	100	527	551	233	42	451	451	482	247	51	24	5	0	5609	5183	3075	59	1468	1468	1578	795	50	67	63	0	0.000	0.000	0.000	0.000	0.000	0.000	0.000	0.000	0.000	0.000	0.000	0.000	0.000	0.000	0.018	0.027	0.058	0.068	6.352	0.019	0.039	316	2384	100	76	4141	4217	100	3715	3815	Error	Error	-5.768	76	4141	100	3715	174033	1637684	0.279	4.535	0	0	0
1	5	2	"A8"	"A8"	6270	63350	100	489	530	235	44	440	440	491	389	79	13	0	0	6695	6832	2762	40	1469	1469	1783	1691	94	89	75	0	0.000	0.000	0.000	0.000	0.000	0.000	0.000	0.000	0.000	0.000	0.000	0.000	0.000	0.000	0.009	0.017	0.037	0.030	4.068	0.020	0.064	316	2384	100	49	5226	5275	90	5363	5453	Error	Error	-6.737	49	5226	90	5363	167370	2158760	0.100	2.986	0	0	0
1	6	2	"A8"	"A8"	6575	63345	100	536	560	247	44	430	430	463	233	50	31	9	0	7144	7162	2551	35	1431	1431	1478	494	33	97	95	0	0.000	0.000	0.000	0.000	0.000	0.000	0.000	0.000	0.000	0.000	0.000	0.000	0.000	0.000	0.019	0.023	0.037	0.035	3.413	0.020	0.058	316	2384	100	106	5713	5819	130	5731	5861	Error	Error	-5.752	106	5713	130	5731	177081	2263040	0.416	11.506	0	0	0
1	7	2	"A9"	"A9"	6875	63345	100	470	555	444	80	422	422	455	224	49	27	12	0	4682	4295	2324	54	1377	1377	1434	480	33	73	67	0	0.000	0.000	0.000	0.000	0.000	0.000	0.000	0.000	0.000	0.000	0.000	0.000	0.000	0.000	0.015	0.046	0.078	0.087	6.501	0.051	0.096	316	2384	100	48	3305	3353	133	2918	3051	Error	Error	-6.105	48	3305	133	2918	175327	1357203	0.446	5.960	0	0	0
1	8	2	"A9"	"A9"	7180	63345	100	539	572	260	45	425	425	468	440	94	12	0	0	6962	7015	2744	39	1397	1397	1530	894	58	95	91	0	0.000	0.000	0.000	0.000	0.000	0.000	0.000	0.000	0.000	0.000	0.000	0.000	0.000	0.000	0.020	0.026	0.040	0.035	3.135	0.029	0.024	316	2384	100	114	5565	5679	147	5618	5765	Error	Error	-5.609	114	5565	147	5618	180611	2216603	0.236	6.135	0	0	0
1	9	2	"A9"	"A9"	7480	63345	100	539	554	243	43	417	417	452	233	51	31	10	0	6948	7105	2453	34	1411	1411	1481	565	38	98	96	0	0.000	0.000	0.000	0.000	0.000	0.000	0.000	0.000	0.000	0.000	0.000	0.000	0.000	0.000	0.022	0.024	0.039	0.035	3.093	0.019	0.052	316	2384	100	122	5537	5659	137	5694	5831	Error	Error	-5.504	122	5537	137	5694	175109	2245246	0.438	9.954	0	0	0
1	10	2	"A10"	"A10"	7775	63340	100	500	537	254	47	426	426	455	225	49	27	9	0	6941	5980	3347	55	1403	1403	1472	607	41	76	69	0	0.000	0.000	0.000	0.000	0.000	0.000	0.000	0.000	0.000	0.000	0.000	0.000	0.000	0.000	0.013	0.024	0.045	0.052	6.101	0.023	0.075	316	2384	100	74	5538	5612	111	4577	4688	Error	Error	-6.226	74	5538	111	4577	169615	1889642	0.364	7.427	0	0	0
1	11	2	"A10"	"A10"	8075	63340	100	548	593	266	44	464	464	506	312	61	20	4	0	9421	9465	2769	29	1504	1504	1736	1231	70	98	97	0	0.000	0.000	0.000	0.000	0.000	0.000	0.000	0.000	0.000	0.000	0.000	0.000	0.000	0.000	0.011	0.016	0.028	0.022	3.177	0.020	0.047	316	2384	100	84	7917	8001	129	7961	8090	Error	Error	-6.558	84	7917	129	7961	187466	2990878	0.279	6.279	0	0	0
1	12	2	"A10"	"A10"	8380	63340	100	530	552	250	45	429	429	601	2119	352	0	0	0	8363	8245	2851	34	1433	1433	1820	2750	151	91	69	0	0.000	0.000	0.000	0.000	0.000	0.000	0.000	0.000	0.000	0.000	0.000	0.000	0.000	0.000	0.015	0.018	0.030	0.026	3.289	0.021	0.075	316	2384	100	101	6930	7031	123	6812	6935	Error	Error	-6.100	101	6930	123	6812	174509	2605487	-0.023	2.336	0	0	0
1	13	2	"A11"	"A11"	8675	63335	100	459	498	232	46	414	414	451	248	54	22	5	0	3618	5206	4107	78	1379	1379	1425	429	30	81	76	0	0.000	0.000	0.000	0.000	0.000	0.000	0.000	0.000	0.000	0.000	0.000	0.000	0.000	0.000	0.020	0.022	0.065	0.071	5.738	0.020	0.041	316	2384	100	45	2239	2284	84	3827	3911	Error	Error	-5.637	45	2239	84	3827	157357	1644993	0.190	8.814	0	0	0
1	14	2	"A11"	"A11"	8980	63340	100	515	549	326	59	428	428	529	1389	262	0	0	0	6501	7386	3997	54	1389	1389	1567	2089	133	87	61	0	0.000	0.000	0.000	0.000	0.000	0.000	0.000	0.000	0.000	0.000	0.000	0.000	0.000	0.000	0.017	0.020	0.036	0.030	3.888	0.016	0.023	316	2384	100	87	5112	5199	121	5997	6118	Error	Error	-5.877	87	5112	121	5997	173494	2333995	0.014	2.786	0	0	0
1	15	2	"A11"	"A11"	9280	63335	100	546	595	343	57	422	422	510	975	191	2	0	0	6850	8060	4299	53	1396	1396	1556	1869	120	89	71	0	0.000	0.000	0.000	0.000	0.000	0.000	0.000	0.000	0.000	0.000	0.000	0.000	0.000	0.000	0.023	0.026	0.038	0.035	3.242	0.028	0.107	316	2384	100	124	5454	5578	173	6664	6837	Error	Error	-5.459	124	5454	173	6664	188106	2547080	0.087	3.480	0	0	0
1	16	2	"A12"	"A12"	9575	63335	100	440	494	302	61	427	427	733	3123	426	0	0	0	3525	3896	2157	55	1387	1387	1819	3617	198	25	4	0	0.000	0.000	0.000	0.000	0.000	0.000	0.000	0.000	0.000	0.000	0.000	0.000	0.000	0.000	0.006	0.027	0.084	0.088	5.613	0.102	0.130	316	2384	100	13	2138	2151	67	2509	2576	Error	Error	-7.362	13	2138	67	2509	155979	1231217	-0.077	0.574	0	0	0
1	17	2	"A12"	"A12"	9875	63330	100	464	481	234	48	418	418	493	464	94	6	0	0	4606	5260	2757	52	1355	1355	1492	841	56	89	76	0	0.000	0.000	0.000	0.000	0.000	0.000	0.000	0.000	0.000	0.000	0.000	0.000	0.000	0.000	0.014	0.016	0.044	0.050	3.631	0.058	0.078	316	2384	100	46	3251	3297	63	3905	3968	Error	Error	-6.143	46	3251	63	3905	151883	1662143	-0.026	4.480	0	0	0
1	18	2	"A12"	"A12"	10175	63330	100	588	698	525	75	522	522	830	1931	232	1	0	0	5287	5775	3459	59	1631	1631	2338	3469	148	52	20	0	0.000	0.000	0.000	0.000	0.000	0.000	0.000	0.000	0.000	0.000	0.000	0.000	0.000	0.000	0.018	0.042	0.060	0.061	4.447	0.378	0.596	316	2384	100	66	3656	3722	176	4144	4320	Error	Error	-5.792	66	3656	176	4144	220442	1825053	-0.068	0.991	0	0	0
1	1	3	"A13"	"A13"	5070	63665	100	615	645	303	46	493	493	538	363	67	19	5	0	5598	5754	2870	49	1663	1663	1720	675	39	83	77	0	0.000	0.000	0.000	0.000	0.000	0.000	0.000	0.000	0.000	0.000	0.000	0.000	0.000	0.000	0.031	0.037	0.062	0.059	4.650	0.037	0.103	316	2384	100	122	3935	4057	152	4091	4243	Error	Error	-5.011	122	3935	152	4091	203912	1818242	0.295	5.976	0	0	0
1	2	3	"A13"	"A13"	5380	63665	100	653	666	280	42	473	473	500	242	48	40	17	0	6649	6656	2830	42	1615	1615	1641	386	23	96	93	0	0.000	0.000	0.000	0.000	0.000	0.000	0.000	0.000	0.000	0.000	0.000	0.000	0.000	0.000	0.036	0.038	0.052	0.049	3.212	0.045	0.116	316	2384	100	180	5034	5214	193	5041	5234	Error	Error	-4.806	180	5034	193	5041	210500	2103347	0.686	12.992	0	0	0
1	3	3	"A13"	"A13"	5675	63665	100	652	708	319	45	492	492	517	332	64	31	7	0	7479	7818	2578	32	1626	1626	1719	745	43	98	96	0	0.000	0.000	0.000	0.000	0.000	0.000	0.000	0.000	0.000	0.000	0.000	0.000	0.000	0.000	0.027	0.035	0.046	0.037	3.038	0.050	0.136	316	2384	100	160	5853	6013	216	6192	6408	Error	Error	-5.193	160	5853	216	6192	223628	2470598	0.575	8.187	0	0	0
1	4	3	"A14"	"A14"	5985	63655	100	609	655	332	50	474	474	543	931	171	2	0	0	8428	7448	3212	43	1629	1629	1674	459	27	87	84	0	0.000	0.000	0.000	0.000	0.000	0.000	0.000	0.000	0.000	0.000	0.000	0.000	0.000	0.000	0.020	0.031	0.043	0.044	4.086	0.029	0.098	316	2384	100	135	6799	6934	181	5819	6000	Error	Error	-5.654	135	6799	181	5819	206978	2353439	0.120	12.580	0	0	0
1	5	3	"A14"	"A14"	6280	63655	100	636	657	261	39	465	465	506	395	78	21	2	0	9668	9631	2097	21	1627	1627	1719	954	55	98	97	0	0.000	0.000	0.000	0.000	0.000	0.000	0.000	0.000	0.000	0.000	0.000	0.000	0.000	0.000	0.021	0.024	0.031	0.027	2.801	0.022	0.106	316	2384	100	171	8041	8212	192	8004	8196	Error	Error	-5.555	171	8041	192	8004	207461	3043508	0.382	8.294	0	0	0
1	6	3	"A14"	"A14"	6585	63655	100	620	649	278	42	439	439	473	230	48	43	17	0	9917	9521	2305	24	1529	1529	1555	359	23	99	97	0	0.000	0.000	0.000	0.000	0.000	0.000	0.000	0.000	0.000	0.000	0.000	0.000	0.000	0.000	0.022	0.026	0.036	0.029	3.201	0.022	0.089	316	2384	100	181	8388	8569	210	7992	8202	Error	Error	-5.534	181	8388	210	7992	205094	3008550	0.765	22.189	0	0	0
1	7	3	"A15"	"A15"	6875	63650	100	555	573	295	51	452	452	481	240	49	30	8	0	5820	5877	3506	59	1529	1529	1580	520	32	75	69	0	0.000	0.000	0.000	0.000	0.000	0.000	0.000	0.000	0.000	0.000	0.000	0.000	0.000	0.000	0.024	0.028	0.053	0.080	5.515	0.023	0.057	316	2384	100	103	4291	4394	121	4348	4469	Error	Error	-5.381	103	4291	121	4348	181185	1857076	0.383	8.263	0	0	0
1	8	3	"A15"	"A15"	7185	63655	100	653	670	273	40	448	448	490	344	70	32	5	0	12155	11691	4142	35	1548	1548	1649	881	53	100	99	0	0.000	0.000	0.000	0.000	0.000	0.000	0.000	0.000	0.000	0.000	0.000	0.000	0.000	0.000	0.019	0.022	0.029	0.024	2.647	0.021	0.162	316	2384	100	205	10607	10812	222	10143	10365	Error	Error	-5.693	205	10607	222	10143	211661	3694477	0.523	11.398	0	0	0
1	9	3	"A15"	"A15"	7490	63650	100	641	657	251	38	460	460	482	226	46	43	13	0	9038	9276	3307	35	1566	1566	1758	1191	67	97	94	0	0.000	0.000	0.000	0.000	0.000	0.000	0.000	0.000	0.000	0.000	0.000	0.000	0.000	0.000	0.024	0.026	0.035	0.030	2.680	0.021	0.123	316	2384	100	181	7472	7653	197	7710	7907	Error	Error	-5.367	181	7472	197	7710	207613	2931079	0.774	6.312	0	0	0
1	10	3	"A16"	"A16"	7780	63645	100	587	623	292	46	434	434	464	222	47	38	17	0	5810	5719	2768	48	1515	1515	1535	341	22	90	86	0	0.000	0.000	0.000	0.000	0.000	0.000	0.000	0.000	0.000	0.000	0.000	0.000	0.000	0.000	0.036	0.045	0.060	0.060	4.772	0.037	0.115	316	2384	100	153	4295	4448	189	4204	4393	Error	Error	-4.811	153	4295	189	4204	196985	1807164	0.716	12.270	0	0	0
1	11	3	"A16"	"A16"	8085	63650	100	608	639	275	43	444	444	484	315	65	31	5	0	7043	7524	3088	41	1546	1546	1613	609	37	100	99	0	0.000	0.000	0.000	0.000	0.000	0.000	0.000	0.000	0.000	0.000	0.000	0.000	0.000	0.000	0.030	0.033	0.046	0.039	2.776	0.029	0.118	316	2384	100	164	5497	5661	195	5978	6173	Error	Error	-5.067	164	5497	195	5978	201820	2377656	0.492	9.706	0	0	0
1	12	3	"A16"	"A16"	8385	63645	100	531	561	250	44	434	434	472	399	84	13	1	0	5102	5289	1428	26	1526	1526	1571	964	61	100	95	0	0.000	0.000	0.000	0.000	0.000	0.000	0.000	0.000	0.000	0.000	0.000	0.000	0.000	0.000	0.027	0.034	0.057	0.046	3.063	0.027	0.035	316	2384	100	97	3576	3673	127	3763	3890	Error	Error	-5.204	97	3576	127	3763	177219	1671214	0.223	3.857	0	0	0
1	13	3	"A17"	"A17"	8675	63645	100	592	647	619	95	474	474	602	1566	260	0	0	0	7085	6405	2779	43	1629	1629	1866	2110	113	78	62	0	0.000	0.000	0.000	0.000	0.000	0.000	0.000	0.000	0.000	0.000	0.000	0.000	0.000	0.000	0.022	0.036	0.050	0.055	4.199	0.052	0.096	316	2384	100	118	5456	5574	173	4776	4949	Error	Error	-5.531	118	5456	173	4776	204495	2024119	0.029	2.151	0	0	0
1	14	3	"A17"	"A17"	8985	63645	100	626	683	364	53	434	434	490	346	70	31	6	0	8583	8316	2098	25	1555	1555	1614	527	32	99	98	0	0.000	0.000	0.000	0.000	0.000	0.000	0.000	0.000	0.000	0.000	0.000	0.000	0.000	0.000	0.027	0.037	0.044	0.033	3.409	0.037	0.076	316	2384	100	192	7028	7220	249	6761	7010	Error	Error	-5.194	192	7028	249	6761	215861	2627705	0.558	12.717	0	0	0
1	15	3	"A17"	"A17"	9280	63645	100	639	662	290	43	449	449	758	3557	469	0	0	0	9512	9256	2590	27	1581	1581	2123	4205	198	87	42	0	0.000	0.000	0.000	0.000	0.000	0.000	0.000	0.000	0.000	0.000	0.000	0.000	0.000	0.000	0.024	0.028	0.036	0.030	2.828	0.694	0.628	316	2384	100	190	7931	8121	213	7675	7888	Error	Error	-5.383	190	7931	213	7675	209339	2924863	-0.027	1.696	0	0	0
1	16	3	"A18"	"A18"	9580	63640	100	627	751	686	91	452	452	528	432	81	21	8	0	6109	6323	3001	47	1525	1525	1656	965	58	84	80	0	0.000	0.000	0.000	0.000	0.000	0.000	0.000	0.000	0.000	0.000	0.000	0.000	0.000	0.000	0.038	0.062	0.062	0.062	3.446	0.102	0.221	316	2384	100	175	4584	4759	299	4798	5097	Error	Error	-4.711	175	4584	299	4798	237257	1998105	0.516	4.836	0	0	0
1	17	3	"A18"	"A18"	9885	63640	100	588	619	346	55	507	507	653	892	136	2	0	0	5486	5845	2636	45	1633	1633	1882	1541	81	82	56	0	0.000	0.000	0.000	0.000	0.000	0.000	0.000	0.000	0.000	0.000	0.000	0.000	0.000	0.000	0.021	0.027	0.050	0.051	3.267	0.155	0.189	316	2384	100	81	3853	3934	112	4212	4324	Error	Error	-5.572	81	3853	112	4212	195582	1847130	-0.038	2.572	0	0	0
1	18	3	"A18"	"A18"	10185	63635	100	755	931	713	76	517	517	718	1560	217	4	0	0	7098	7824	2844	36	1721	1721	2117	2435	115	93	57	0	0.000	0.000	0.000	0.000	0.000	0.000	0.000	0.000	0.000	0.000	0.000	0.000	0.000	0.000	0.044	0.068	0.071	0.060	3.171	0.394	0.533	316	2384	100	238	5377	5615	414	6103	6517	Error	Error	-4.498	238	5377	414	6103	294113	2472268	0.137	2.344	0	0	0
1	1	4	"A19"	"A19"	5080	63955	100	524	558	263	47	450	450	495	295	59	23	4	0	3263	3334	1713	51	1461	1461	1507	537	35	67	60	0	0.000	0.000	0.000	0.000	0.000	0.000	0.000	0.000	0.000	0.000	0.000	0.000	0.000	0.000	0.041	0.058	0.114	0.151	5.806	0.092	0.123	316	2384	100	74	1802	1876	108	1873	1981	Error	Error	-4.606	74	1802	108	1873	176398	1053663	0.214	3.402	0	0	0
1	2	4	"A19"	"A19"	5385	63955	100	527	548	241	43	430	430	467	246	52	25	7	0	3262	3533	1269	35	1369	1369	1398	345	24	96	89	0	0.000	0.000	0.000	0.000	0.000	0.000	0.000	0.000	0.000	0.000	0.000	0.000	0.000	0.000	0.051	0.055	0.104	0.091	3.405	0.035	0.028	316	2384	100	97	1893	1990	118	2164	2282	Error	Error	-4.287	97	1893	118	2164	173168	1116553	0.329	6.188	0	0	0
1	3	4	"A19"	"A19"	5680	63955	100	551	566	245	43	437	437	466	234	50	31	6	0	3619	3861	1466	37	1370	1370	1425	432	30	96	88	0	0.000	0.000	0.000	0.000	0.000	0.000	0.000	0.000	0.000	0.000	0.000	0.000	0.000	0.000	0.051	0.052	0.106	0.087	3.485	0.036	0.038	316	2384	100	114	2249	2363	129	2491	2620	Error	Error	-4.302	114	2249	129	2491	178755	1219963	0.427	5.639	0	0	0
1	4	4	"A20"	"A20"	5980	63950	100	602	625	286	45	431	431	457	232	50	40	18	0	8049	7156	4058	56	1334	1334	1389	462	33	82	77	0	0.000	0.000	0.000	0.000	0.000	0.000	0.000	0.000	0.000	0.000	0.000	0.000	0.000	0.000	0.025	0.033	0.045	0.051	3.998	0.029	0.135	316	2384	100	171	6715	6886	194	5822	6016	Error	Error	-5.295	171	6715	194	5822	197492	2261233	0.724	12.483	0	0	0
1	5	4	"A20"	"A20"	6280	63950	100	592	620	247	39	412	412	443	221	49	43	16	0	10697	10246	3034	29	1340	1340	1520	1066	70	97	95	0	0.000	0.000	0.000	0.000	0.000	0.000	0.000	0.000	0.000	0.000	0.000	0.000	0.000	0.000	0.019	0.023	0.028	0.022	3.369	0.020	0.128	316	2384	100	180	9357	9537	208	8906	9114	Error	Error	-5.700	180	9357	208	8906	195850	3237597	0.801	8.186	0	0	0
1	6	4	"A20"	"A20"	6580	63950	100	575	586	247	42	400	400	427	218	51	42	14	0	10059	9702	3293	33	1314	1314	1449	897	61	95	92	0	0.000	0.000	0.000	0.000	0.000	0.000	0.000	0.000	0.000	0.000	0.000	0.000	0.000	0.000	0.020	0.022	0.028	0.024	3.494	0.020	0.107	316	2384	100	175	8745	8920	186	8388	8574	Error	Error	-5.643	175	8745	186	8388	185253	3065734	0.729	9.201	0	0	0
1	7	4	"A21"	"A21"	6880	63945	100	487	528	269	50	402	402	427	214	50	31	11	0	5951	6234	3861	61	1286	1286	1345	511	37	79	76	0	0.000	0.000	0.000	0.000	0.000	0.000	0.000	0.000	0.000	0.000	0.000	0.000	0.000	0.000	0.018	0.025	0.041	0.049	5.008	0.023	0.074	316	2384	100	85	4665	4750	126	4948	5074	Error	Error	-5.778	85	4665	126	4948	166827	1970068	0.472	9.568	0	0	0
1	8	4	"A21"	"A21"	7185	63945	100	536	577	251	43	403	403	433	225	51	37	12	0	7551	8176	3296	40	1285	1285	1398	777	55	96	94	0	0.000	0.000	0.000	0.000	0.000	0.000	0.000	0.000	0.000	0.000	0.000	0.000	0.000	0.000	0.021	0.025	0.035	0.030	3.057	0.019	0.070	316	2384	100	133	6266	6399	174	6891	7065	Error	Error	-5.558	133	6266	174	6891	182324	2583595	0.640	8.723	0	0	0
1	9	4	"A21"	"A21"	7485	63950	100	560	648	472	72	405	405	442	303	68	32	9	0	8286	8641	2948	34	1307	1307	1436	841	58	100	98	0	0.000	0.000	0.000	0.000	0.000	0.000	0.000	0.000	0.000	0.000	0.000	0.000	0.000	0.000	0.022	0.033	0.035	0.029	3.308	0.031	0.120	316	2384	100	155	6979	7134	243	7334	7577	Error	Error	-5.493	155	6979	243	7334	204752	2730600	0.680	8.567	0	0	0
1	10	4	"A22"	"A22"	7790	63940	100	620	802	1201	149	394	394	444	635	143	12	2	0	9012	9178	4648	50	1282	1282	1352	999	73	91	86	0	0.000	0.000	0.000	0.000	0.000	0.000	0.000	0.000	0.000	0.000	0.000	0.000	0.000	0.000	0.029	0.052	0.039	0.038	4.253	0.077	0.233	316	2384	100	226	7730	7956	408	7896	8304	Error	Error	-5.096	226	7730	408	7896	253530	2900172	0.564	7.834	0	0	0
1	11	4	"A22"	"A22"	8085	63940	100	593	613	258	42	400	400	426	220	51	46	16	0	9761	9967	3310	33	1293	1293	1365	551	40	100	100	0	0.000	0.000	0.000	0.000	0.000	0.000	0.000	0.000	0.000	0.000	0.000	0.000	0.000	0.000	0.023	0.025	0.029	0.024	3.086	0.022	0.141	316	2384	100	193	8468	8661	213	8674	8887	Error	Error	-5.455	193	8468	213	8674	193656	3149654	0.850	15.612	0	0	0
1	12	4	"A22"	"A22"	8385	63940	100	579	620	263	42	382	382	417	221	52	47	20	0	9522	10031	3601	35	1294	1294	1367	532	38	100	100	0	0.000	0.000	0.000	0.000	0.000	0.000	0.000	0.000	0.000	0.000	0.000	0.000	0.000	0.000	0.024	0.027	0.032	0.026	3.115	0.022	0.133	316	2384	100	197	8228	8425	238	8737	8975	Error	Error	-5.384	197	8228	238	8737	195824	3169825	0.919	16.286	0	0	0
1	13	4	"A23"	"A23"	8685	63935	100	485	554	302	54	455	455	665	2364	355	0	0	0	5390	5915	3915	66	1417	1417	1824	3136	171	60	25	0	0.000	0.000	0.000	0.000	0.000	0.000	0.000	0.000	0.000	0.000	0.000	0.000	0.000	0.000	0.008	0.022	0.062	0.072	6.776	0.039	0.063	316	2384	100	30	3973	4003	99	4498	4597	Error	Error	-7.049	30	3973	99	4498	174980	1869130	-0.047	1.305	0	0	0
1	14	4	"A23"	"A23"	8995	63935	100	513	533	234	43	381	381	419	272	64	29	4	0	7415	8807	4060	46	1287	1287	1378	681	49	99	99	0	0.000	0.000	0.000	0.000	0.000	0.000	0.000	0.000	0.000	0.000	0.000	0.000	0.000	0.000	0.022	0.020	0.030	0.027	2.925	0.015	0.072	316	2384	100	132	6128	6260	152	7520	7672	Error	Error	-5.537	132	6128	152	7520	168289	2783070	0.419	10.909	0	0	0
1	15	4	"A23"	"A23"	9290	63935	100	593	696	670	96	421	421	532	996	187	3	1	0	7824	9052	4233	46	1351	1351	1601	1760	109	98	87	0	0.000	0.000	0.000	0.000	0.000	0.000	0.000	0.000	0.000	0.000	0.000	0.000	0.000	0.000	0.027	0.036	0.037	0.032	3.007	0.107	0.262	316	2384	100	172	6473	6645	275	7701	7976	Error	Error	-5.234	172	6473	275	7701	220036	2860547	0.165	4.234	0	0	0
1	16	4	"A24"	"A24"	9585	63930	100	507	578	329	56	418	418	498	456	91	13	2	0	6119	6292	3378	53	1343	1343	1499	923	61	84	80	0	0.000	0.000	0.000	0.000	0.000	0.000	0.000	0.000	0.000	0.000	0.000	0.000	0.000	0.000	0.019	0.032	0.047	0.041	4.239	0.041	0.064	316	2384	100	89	4776	4865	160	4949	5109	Error	Error	-5.746	89	4776	160	4949	182767	1988155	0.175	5.193	0	0	0
1	17	4	"A24"	"A24"	9895	63930	100	619	694	695	100	520	520	691	1256	181	1	0	0	7611	7773	2242	28	1556	1556	1905	2189	114	97	80	0	0.000	0.000	0.000	0.000	0.000	0.000	0.000	0.000	0.000	0.000	0.000	0.000	0.000	0.000	0.016	0.028	0.041	0.035	2.829	0.276	0.339	316	2384	100	99	6055	6154	174	6217	6391	Error	Error	-5.935	99	6055	174	6217	219222	2456255	0.002	2.681	0	0	0
1	18	4	"A24"	"A24"	10195	63925	100	562	611	288	47	453	453	533	436	81	16	1	0	7206	7231	2105	29	1447	1447	1604	829	51	98	97	0	0.000	0.000	0.000	0.000	0.000	0.000	0.000	0.000	0.000	0.000	0.000	0.000	0.000	0.000	0.019	0.027	0.041	0.035	3.058	0.041	0.073	316	2384	100	109	5759	5868	158	5784	5942	Error	Error	-5.723	109	5759	158	5784	193188	2284881	0.179	6.788	0	0	0
1	1	5	"A25"	"A25"	5090	64255	100	583	615	275	44	489	489	527	259	49	26	10	0	5666	6831	4861	71	1565	1565	1629	590	36	74	66	0	0.000	0.000	0.000	0.000	0.000	0.000	0.000	0.000	0.000	0.000	0.000	0.000	0.000	0.000	0.023	0.024	0.044	0.055	5.659	0.016	0.040	316	2384	100	94	4101	4195	126	5266	5392	Error	Error	-5.447	94	4101	126	5266	194380	2158697	0.340	8.817	0	0	0
1	2	5	"A25"	"A25"	5395	64255	100	611	663	331	49	476	476	518	331	63	27	6	0	8114	8201	4432	54	1528	1528	1572	419	26	97	92	0	0.000	0.000	0.000	0.000	0.000	0.000	0.000	0.000	0.000	0.000	0.000	0.000	0.000	0.000	0.020	0.028	0.042	0.037	3.751	0.028	0.095	316	2384	100	135	6586	6721	187	6673	6860	Error	Error	-5.608	135	6586	187	6673	209534	2591472	0.438	15.821	0	0	0
1	3	5	"A25"	"A25"	5685	64250	100	641	667	286	42	465	465	503	326	64	29	7	0	10119	8959	4558	50	1508	1508	1695	1159	68	87	79	0	0.000	0.000	0.000	0.000	0.000	0.000	0.000	0.000	0.000	0.000	0.000	0.000	0.000	0.000	0.020	0.027	0.038	0.040	3.206	0.021	0.095	316	2384	100	176	8611	8787	202	7451	7653	Error	Error	-5.613	176	8611	202	7451	210754	2830966	0.503	6.267	0	0	0
1	4	5	"A26"	"A26"	5990	64255	100	558	579	296	51	455	455	497	480	96	7	0	0	6845	6704	3539	52	1481	1481	1523	433	28	87	81	0	0.000	0.000	0.000	0.000	0.000	0.000	0.000	0.000	0.000	0.000	0.000	0.000	0.000	0.000	0.019	0.024	0.044	0.045	4.242	0.023	0.047	316	2384	100	103	5364	5467	124	5223	5347	Error	Error	-5.703	103	5364	124	5223	182851	2118334	0.171	11.965	0	0	0
1	5	5	"A26"	"A26"	6290	64260	100	580	611	263	43	432	432	471	383	81	18	2	0	10981	10326	2979	28	1470	1470	1803	1623	90	99	93	0	0.000	0.000	0.000	0.000	0.000	0.000	0.000	0.000	0.000	0.000	0.000	0.000	0.000	0.000	0.016	0.020	0.026	0.022	2.904	0.019	0.106	316	2384	100	148	9511	9659	179	8856	9035	Error	Error	-6.006	148	9511	179	8856	193079	3263086	0.366	5.251	0	0	0
1	6	5	"A26"	"A26"	6605	64255	100	573	610	286	46	425	425	459	235	51	35	12	0	8769	8279	3043	36	1431	1431	1559	867	55	96	94	0	0.000	0.000	0.000	0.000	0.000	0.000	0.000	0.000	0.000	0.000	0.000	0.000	0.000	0.000	0.020	0.027	0.038	0.033	3.146	0.020	0.081	316	2384	100	148	7338	7486	185	6848	7033	Error	Error	-5.632	148	7338	185	6848	192663	2616130	0.643	7.751	0	0	0
1	7	5	"A27"	"A27"	6890	64250	100	549	570	248	43	408	408	441	236	53	33	13	0	8693	8060	4628	57	1396	1396	1423	362	25	87	82	0	0.000	0.000	0.000	0.000	0.000	0.000	0.000	0.000	0.000	0.000	0.000	0.000	0.000	0.000	0.019	0.024	0.033	0.037	4.271	0.021	0.093	316	2384	100	141	7297	7438	162	6664	6826	Error	Error	-5.694	141	7297	162	6664	180068	2546843	0.547	18.334	0	0	0
1	8	5	"A27"	"A27"	7200	64250	100	575	600	269	44	412	412	455	292	64	28	6	0	9843	9839	3797	38	1370	1370	1408	469	33	99	97	0	0.000	0.000	0.000	0.000	0.000	0.000	0.000	0.000	0.000	0.000	0.000	0.000	0.000	0.000	0.019	0.022	0.026	0.024	3.516	0.017	0.071	316	2384	100	163	8473	8636	188	8469	8657	Error	Error	-5.700	163	8473	188	8469	189478	3109106	0.497	17.977	0	0	0
1	9	5	"A27"	"A27"	7500	64250	100	584	631	424	67	423	423	457	248	54	37	10	0	10463	9731	4071	41	1402	1402	1455	487	33	98	97	0	0.000	0.000	0.000	0.000	0.000	0.000	0.000	0.000	0.000	0.000	0.000	0.000	0.000	0.000	0.018	0.025	0.029	0.028	2.696	0.025	0.118	316	2384	100	161	9061	9222	208	8329	8537	Error	Error	-5.815	161	9061	208	8329	199328	3074995	0.702	16.994	0	0	0
1	10	5	"A28"	"A28"	7790	64245	100	606	651	293	45	421	421	452	236	52	43	21	0	14829	12291	6176	50	1402	1402	1464	655	44	90	85	0	0.000	0.000	0.000	0.000	0.000	0.000	0.000	0.000	0.000	0.000	0.000	0.000	0.000	0.000	0.014	0.021	0.027	0.024	3.800	0.019	0.151	316	2384	100	185	13427	13612	230	10889	11119	Error	Error	-6.181	185	13427	230	10889	205864	3884015	0.843	16.530	0	0	0
1	11	5	"A28"	"A28"	8105	64250	100	671	690	276	40	417	417	445	220	49	54	25	0	16320	14994	4166	27	1432	1432	1520	801	52	100	100	0	0.000	0.000	0.000	0.000	0.000	0.000	0.000	0.000	0.000	0.000	0.000	0.000	0.000	0.000	0.017	0.020	0.024	0.019	2.978	0.018	0.201	316	2384	100	254	14888	15142	273	13562	13835	Error	Error	-5.873	254	14888	273	13562	218184	4738152	1.114	16.821	0	0	0
1	12	5	"A28"	"A28"	8395	64245	100	621	628	261	41	420	420	467	566	121	8	0	0	13422	12288	4690	38	1446	1446	1718	1839	107	96	89	0	0.000	0.000	0.000	0.000	0.000	0.000	0.000	0.000	0.000	0.000	0.000	0.000	0.000	0.000	0.017	0.019	0.025	0.021	3.185	0.017	0.153	316	2384	100	201	11976	12177	208	10842	11050	Error	Error	-5.897	201	11976	208	10842	198347	3883013	0.284	5.748	0	0	0
1	13	5	"A29"	"A29"	8690	64240	100	540	560	248	44	435	435	477	330	69	18	2	0	8890	7996	4490	56	1442	1442	1507	597	39	82	79	0	0.000	0.000	0.000	0.000	0.000	0.000	0.000	0.000	0.000	0.000	0.000	0.000	0.000	0.000	0.014	0.019	0.036	0.039	5.358	0.013	0.021	316	2384	100	105	7448	7553	125	6554	6679	Error	Error	-6.148	105	7448	125	6554	177068	2526870	0.252	10.869	0	0	0
1	14	5	"A29"	"A29"	8985	64240	100	561	604	292	48	428	428	477	412	86	17	2	0	9430	8865	4417	49	1438	1438	1665	1382	83	84	79	0	0.000	0.000	0.000	0.000	0.000	0.000	0.000	0.000	0.000	0.000	0.000	0.000	0.000	0.000	0.017	0.024	0.032	0.032	3.695	0.022	0.078	316	2384	100	133	7992	8125	176	7427	7603	Error	Error	-5.909	133	7992	176	7427	190750	2801451	0.308	5.210	0	0	0
1	15	5	"A29"	"A29"	9300	64240	100	682	991	2222	224	452	452	534	802	150	8	3	0	9915	9876	5544	56	1490	1490	1669	1560	93	98	87	0	0.000	0.000	0.000	0.000	0.000	0.000	0.000	0.000	0.000	0.000	0.000	0.000	0.000	0.000	0.027	0.064	0.038	0.032	3.470	0.127	0.240	316	2384	100	230	8425	8655	539	8386	8925	Error	Error	-5.195	230	8425	539	8386	313076	3120880	0.570	5.261	0	0	0
1	16	5	"A30"	"A30"	9590	64235	100	559	586	253	43	428	428	471	377	80	18	1	0	8940	8467	4263	50	1459	1459	1512	782	51	86	81	0	0.000	0.000	0.000	0.000	0.000	0.000	0.000	0.000	0.000	0.000	0.000	0.000	0.000	0.000	0.018	0.023	0.032	0.034	3.758	0.026	0.106	316	2384	100	131	7481	7612	158	7008	7166	Error	Error	-5.836	131	7481	158	7008	185183	2675494	0.305	8.894	0	0	0
1	17	5	"A30"	"A30"	9895	64235	100	575	604	252	41	434	434	527	1353	256	0	0	0	11614	10528	3975	37	1472	1472	1591	1407	88	94	90	0	0.000	0.000	0.000	0.000	0.000	0.000	0.000	0.000	0.000	0.000	0.000	0.000	0.000	0.000	0.014	0.019	0.030	0.022	3.606	0.017	0.099	316	2384	100	141	10142	10283	170	9056	9226	Error	Error	-6.169	141	10142	170	9056	190825	3326773	0.057	6.352	0	0	0
1	18	5	"A30"	"A30"	10190	64235	100	558	577	247	42	455	455	499	314	62	20	3	0	9524	9111	3883	42	1506	1506	1575	536	34	97	95	0	0.000	0.000	0.000	0.000	0.000	0.000	0.000	0.000	0.000	0.000	0.000	0.000	0.000	0.000	0.013	0.016	0.026	0.024	3.251	0.014	0.054	316	2384	100	103	8018	8121	122	7605	7727	Error	Error	-6.283	103	8018	122	7605	182209	2878998	0.248	14.060	0	0	0
1	1	6	"A31"	"A31"	5085	64555	100	607	638	263	41	498	498	581	1417	243	0	0	0	7044	8016	5514	68	1631	1631	1843	1822	98	67	57	0	0.000	0.000	0.000	0.000	0.000	0.000	0.000	0.000	0.000	0.000	0.000	0.000	0.000	0.000	0.020	0.022	0.044	0.063	6.748	0.023	0.044	316	2384	100	109	5413	5522	140	6385	6525	Error	Error	-5.634	109	5413	140	6385	201520	2532938	0.040	3.388	0	0	0
1	2	6	"A31"	"A31"	5395	64550	100	659	703	307	43	476	476	521	336	64	33	7	0	10728	10262	5707	55	1574	1574	1642	657	40	93	88	0	0.000	0.000	0.000	0.000	0.000	0.000	0.000	0.000	0.000	0.000	0.000	0.000	0.000	0.000	0.020	0.026	0.035	0.031	3.871	0.023	0.165	316	2384	100	183	9154	9337	227	8688	8915	Error	Error	-5.644	183	9154	227	8688	222247	3242944	0.542	13.120	0	0	0
1	3	6	"A31"	"A31"	5685	64550	100	656	680	274	40	464	464	488	229	46	43	18	0	13800	12118	5876	48	1493	1493	1648	1238	75	91	87	0	0.000	0.000	0.000	0.000	0.000	0.000	0.000	0.000	0.000	0.000	0.000	0.000	0.000	0.000	0.016	0.020	0.025	0.026	3.823	0.018	0.163	316	2384	100	192	12307	12499	216	10625	10841	Error	Error	-6.002	192	12307	216	10625	214902	3829368	0.838	8.457	0	0	0
1	4	6	"A32"	"A32"	5995	64555	100	581	606	259	42	453	453	481	229	47	35	12	0	8361	8601	5244	60	1480	1480	1530	474	30	88	81	0	0.000	0.000	0.000	0.000	0.000	0.000	0.000	0.000	0.000	0.000	0.000	0.000	0.000	0.000	0.019	0.021	0.029	0.034	3.883	0.019	0.107	316	2384	100	128	6881	7009	153	7121	7274	Error	Error	-5.748	128	6881	153	7121	191605	2718065	0.546	14.918	0	0	0
1	5	6	"A32"	"A32"	6305	64560	100	656	673	276	41	447	447	477	267	55	41	13	0	13257	12870	4007	31	1493	1493	1583	736	46	100	99	0	0.000	0.000	0.000	0.000	0.000	0.000	0.000	0.000	0.000	0.000	0.000	0.000	0.000	0.000	0.018	0.020	0.025	0.022	2.687	0.017	0.089	316	2384	100	209	11764	11973	226	11377	11603	Error	Error	-5.815	209	11764	226	11377	212519	4066852	0.734	15.336	0	0	0
1	6	6	"A32"	"A32"	6610	64555	100	651	658	254	38	432	432	456	226	49	47	17	0	12968	12024	4280	35	1452	1452	1517	619	40	98	98	0	0.000	0.000	0.000	0.000	0.000	0.000	0.000	0.000	0.000	0.000	0.000	0.000	0.000	0.000	0.019	0.021	0.026	0.022	3.089	0.019	0.144	316	2384	100	219	11516	11735	226	10572	10798	Error	Error	-5.717	219	11516	226	10572	207869	3799570	0.894	16.974	0	0	0
1	7	6	"A33"	"A33"	6895	64550	100	490	554	303	54	429	429	460	273	59	24	6	0	5367	6986	5390	77	1399	1399	1427	393	27	83	79	0	0.000	0.000	0.000	0.000	0.000	0.000	0.000	0.000	0.000	0.000	0.000	0.000	0.000	0.000	0.015	0.022	0.046	0.056	5.615	0.020	0.057	316	2384	100	61	3968	4029	125	5587	5712	Error	Error	-6.023	61	3968	125	5587	174934	2207436	0.344	14.145	0	0	0
1	8	6	"A33"	"A33"	7195	64550	100	530	566	281	49	417	417	512	1306	255	0	0	0	4624	7109	5648	79	1392	1392	1577	2080	131	65	42	0	0.000	0.000	0.000	0.000	0.000	0.000	0.000	0.000	0.000	0.000	0.000	0.000	0.000	0.000	0.035	0.026	0.050	0.047	4.244	0.021	0.117	316	2384	100	113	3232	3345	149	5717	5866	Error	Error	-4.838	113	3232	149	5717	178905	2246439	0.041	2.660	0	0	0
1	9	6	"A33"	"A33"	7510	64550	100	525	560	259	46	420	420	450	234	52	29	12	0	7966	9620	5817	60	1389	1389	1412	367	25	98	95	0	0.000	0.000	0.000	0.000	0.000	0.000	0.000	0.000	0.000	0.000	0.000	0.000	0.000	0.000	0.016	0.017	0.030	0.027	3.666	0.015	0.088	316	2384	100	105	6577	6682	140	8231	8371	Error	Error	-5.969	105	6577	140	8231	176882	3040073	0.470	22.365	0	0	0
1	10	6	"A34"	"A34"	7800	64545	100	551	586	273	46	414	414	445	223	50	37	17	0	7314	8270	4690	56	1401	1401	1425	341	23	96	92	0	0.000	0.000	0.000	0.000	0.000	0.000	0.000	0.000	0.000	0.000	0.000	0.000	0.000	0.000	0.023	0.025	0.035	0.032	3.848	0.021	0.107	316	2384	100	137	5913	6050	172	6869	7041	Error	Error	-5.432	137	5913	172	6869	185282	2613230	0.632	20.073	0	0	0
1	11	6	"A34"	"A34"	8100	64540	100	589	627	298	47	416	416	440	221	50	42	18	0	8592	9794	4582	46	1424	1424	1465	483	32	97	96	0	0.000	0.000	0.000	0.000	0.000	0.000	0.000	0.000	0.000	0.000	0.000	0.000	0.000	0.000	0.024	0.025	0.029	0.028	2.984	0.022	0.126	316	2384	100	173	7168	7341	211	8370	8581	Error	Error	-5.373	173	7168	211	8370	198250	3095001	0.846	17.244	0	0	0
1	12	6	"A34"	"A34"	8400	64540	100	564	586	251	42	404	404	437	220	50	41	14	0	8284	9020	4371	48	1405	1405	1494	818	54	97	93	0	0.000	0.000	0.000	0.000	0.000	0.000	0.000	0.000	0.000	0.000	0.000	0.000	0.000	0.000	0.023	0.024	0.032	0.028	3.221	0.019	0.116	316	2384	100	160	6879	7039	182	7615	7797	Error	Error	-5.426	160	6879	182	7615	185251	2850279	0.677	9.200	0	0	0
1	13	6	"A35"	"A35"	8695	64535	100	587	625	272	43	410	410	439	238	54	43	14	0	14137	12189	6214	50	1428	1428	1497	680	45	89	83	0	0.000	0.000	0.000	0.000	0.000	0.000	0.000	0.000	0.000	0.000	0.000	0.000	0.000	0.000	0.014	0.020	0.023	0.022	4.056	0.018	0.133	316	2384	100	177	12709	12886	215	10761	10976	Error	Error	-6.166	177	12709	215	10761	197576	3851805	0.782	15.724	0	0	0
1	14	6	"A35"	"A35"	9000	64535	100	606	662	398	60	412	412	440	220	50	43	22	0	13171	12410	5277	42	1425	1425	1519	762	50	98	97	0	0.000	0.000	0.000	0.000	0.000	0.000	0.000	0.000	0.000	0.000	0.000	0.000	0.000	0.000	0.017	0.023	0.024	0.021	2.782	0.025	0.222	316	2384	100	194	11746	11940	250	10985	11235	Error	Error	-5.920	194	11746	250	10985	209214	3921662	1.009	14.293	0	0	0
1	15	6	"A35"	"A35"	9290	64540	100	636	731	627	85	417	417	462	381	82	27	6	0	13639	12652	4430	35	1451	1451	1729	1687	97	96	90	0	0.000	0.000	0.000	0.000	0.000	0.000	0.000	0.000	0.000	0.000	0.000	0.000	0.000	0.000	0.018	0.028	0.025	0.022	3.389	0.030	0.188	316	2384	100	219	12188	12407	314	11201	11515	Error	Error	-5.798	219	12188	314	11201	231018	3998165	0.706	6.475	0	0	0
1	16	6	"A36"	"A36"	9595	64530	100	546	578	276	47	405	405	447	298	66	27	7	0	7235	7199	3894	54	1421	1421	1442	346	23	89	85	0	0.000	0.000	0.000	0.000	0.000	0.000	0.000	0.000	0.000	0.000	0.000	0.000	0.000	0.000	0.024	0.030	0.044	0.048	5.295	0.023	0.072	316	2384	100	141	5814	5955	173	5778	5951	Error	Error	-5.366	141	5814	173	5778	182681	2274756	0.440	16.639	0	0	0
1	17	6	"A36"	"A36"	9900	64530	100	595	610	260	42	416	416	474	528	111	9	0	0	11378	11100	3964	35	1459	1459	1511	595	39	99	98	0	0.000	0.000	0.000	0.000	0.000	0.000	0.000	0.000	0.000	0.000	0.000	0.000	0.000	0.000	0.018	0.020	0.025	0.021	3.163	0.023	0.050	316	2384	100	179	9919	10098	194	9641	9835	Error	Error	-5.792	179	9919	194	9641	192669	3507479	0.258	16.116	0	0	0
1	18	6	"A36"	"A36"	10195	64530	100	598	615	249	40	439	439	551	1444	262	0	0	0	9105	8873	3839	43	1498	1498	1618	1446	89	91	84	0	0.000	0.000	0.000	0.000	0.000	0.000	0.000	0.000	0.000	0.000	0.000	0.000	0.000	0.000	0.021	0.024	0.032	0.030	3.586	0.076	0.064	316	2384	100	159	7607	7766	176	7375	7551	Error	Error	-5.580	159	7607	176	7375	194487	2803756	0.044	5.017	0	0	0
1	1	7	"A37"	"A37"	5090	64870	100	586	623	282	45	471	471	516	394	76	14	2	0	9720	8232	4205	51	1522	1522	1623	835	51	80	75	0	0.000	0.000	0.000	0.000	0.000	0.000	0.000	0.000	0.000	0.000	0.000	0.000	0.000	0.000	0.014	0.023	0.035	0.040	4.621	0.021	0.071	316	2384	100	115	8198	8313	152	6710	6862	Error	Error	-6.156	115	8198	152	6710	196750	2601208	0.272	7.915	0	0	0
1	2	7	"A37"	"A37"	5400	64860	100	588	619	247	39	461	461	487	251	51	32	9	0	11369	10722	3323	30	1504	1504	1552	469	30	99	97	0	0.000	0.000	0.000	0.000	0.000	0.000	0.000	0.000	0.000	0.000	0.000	0.000	0.000	0.000	0.013	0.017	0.025	0.022	3.188	0.014	0.058	316	2384	100	127	9865	9992	158	9218	9376	Error	Error	-6.279	127	9865	158	9218	195685	3387999	0.526	19.552	0	0	0
1	3	7	"A37"	"A37"	5700	64860	100	578	635	281	44	442	442	476	255	53	37	15	0	11233	10595	3364	31	1456	1456	1603	941	58	100	98	0	0.000	0.000	0.000	0.000	0.000	0.000	0.000	0.000	0.000	0.000	0.000	0.000	0.000	0.000	0.014	0.021	0.028	0.023	2.815	0.021	0.116	316	2384	100	136	9777	9913	193	9139	9332	Error	Error	-6.168	136	9777	193	9139	200737	3348080	0.624	9.556	0	0	0
1	4	7	"A38"	"A38"	6000	64855	100	537	579	267	46	438	438	481	400	83	15	1	0	12820	10766	5832	54	1392	1392	1450	809	55	83	77	0	0.000	0.000	0.000	0.000	0.000	0.000	0.000	0.000	0.000	0.000	0.000	0.000	0.000	0.000	0.009	0.015	0.024	0.027	4.226	0.026	0.070	316	2384	100	99	11428	11527	141	9374	9515	Error	Error	-6.851	99	11428	141	9374	182859	3402213	0.245	11.515	0	0	0
1	5	7	"A38"	"A38"	6305	64855	100	570	603	257	42	436	436	466	226	48	35	14	0	13270	12215	3574	29	1424	1424	1552	980	63	97	96	0	0.000	0.000	0.000	0.000	0.000	0.000	0.000	0.000	0.000	0.000	0.000	0.000	0.000	0.000	0.011	0.015	0.021	0.019	3.777	0.014	0.089	316	2384	100	134	11846	11980	167	10791	10958	Error	Error	-6.466	134	11846	167	10791	190464	3859870	0.606	10.881	0	0	0
1	6	7	"A38"	"A38"	6605	64855	100	550	588	257	43	413	413	461	378	81	20	1	0	13737	13188	3536	26	1382	1382	1467	874	59	99	98	0	0.000	0.000	0.000	0.000	0.000	0.000	0.000	0.000	0.000	0.000	0.000	0.000	0.000	0.000	0.011	0.015	0.018	0.017	3.193	0.020	0.053	316	2384	100	137	12355	12492	175	11806	11981	Error	Error	-6.495	137	12355	175	11806	185788	4167393	0.336	13.411	0	0	0
1	7	7	"A39"	"A39"	6890	64850	100	449	472	240	50	400	400	430	212	49	23	7	0	5929	6393	4342	67	1334	1334	1385	544	39	78	72	0	0.000	0.000	0.000	0.000	0.000	0.000	0.000	0.000	0.000	0.000	0.000	0.000	0.000	0.000	0.011	0.014	0.039	0.049	6.460	0.011	0.030	316	2384	100	49	4595	4644	72	5059	5131	Error	Error	-6.551	49	4595	72	5059	149227	2020329	0.198	9.206	0	0	0
1	8	7	"A39"	"A39"	7200	64850	100	487	489	238	48	409	409	439	215	48	26	7	0	7878	8151	4242	52	1320	1320	1354	385	28	97	95	0	0.000	0.000	0.000	0.000	0.000	0.000	0.000	0.000	0.000	0.000	0.000	0.000	0.000	0.000	0.012	0.012	0.029	0.029	3.946	0.010	0.026	316	2384	100	78	6558	6636	80	6831	6911	Error	Error	-6.394	78	6558	80	6831	154626	2575719	0.233	17.655	0	0	0
1	9	7	"A39"	"A39"	7500	64850	100	473	494	227	45	421	421	456	323	70	11	1	0	8705	8914	4188	46	1335	1335	1368	401	29	98	96	0	0.000	0.000	0.000	0.000	0.000	0.000	0.000	0.000	0.000	0.000	0.000	0.000	0.000	0.000	0.007	0.010	0.025	0.022	4.277	0.006	0.003	316	2384	100	52	7370	7422	73	7579	7652	Error	Error	-7.147	52	7370	73	7579	156059	2816893	0.118	18.818	0	0	0
1	10	7	"A40"	"A40"	7800	64855	100	487	514	249	48	402	402	433	255	58	27	7	0	9404	8426	4719	56	1340	1340	1369	326	23	93	89	0	0.000	0.000	0.000	0.000	0.000	0.000	0.000	0.000	0.000	0.000	0.000	0.000	0.000	0.000	0.011	0.016	0.031	0.034	4.711	0.015	0.040	316	2384	100	85	8064	8149	112	7086	7198	Error	Error	-6.568	85	8064	112	7086	162280	2662682	0.318	21.647	0	0	0
1	11	7	"A40"	"A40"	8115	64855	100	504	551	394	71	405	405	442	288	65	22	5	0	9246	8952	5632	62	1378	1378	1545	1234	79	88	67	0	0.000	0.000	0.000	0.000	0.000	0.000	0.000	0.000	0.000	0.000	0.000	0.000	0.000	0.000	0.013	0.019	0.026	0.026	4.145	0.019	0.094	316	2384	100	99	7868	7967	146	7574	7720	Error	Error	-6.312	99	7868	146	7574	174092	2828681	0.378	6.002	0	0	0
1	12	7	"A40"	"A40"	8415	64850	100	484	516	227	43	394	394	447	448	100	9	0	0	9057	8842	5174	58	1361	1361	1450	908	62	93	78	0	0.000	0.000	0.000	0.000	0.000	0.000	0.000	0.000	0.000	0.000	0.000	0.000	0.000	0.000	0.012	0.016	0.030	0.028	4.421	0.014	0.072	316	2384	100	90	7696	7786	122	7481	7603	Error	Error	-6.418	90	7696	122	7481	163124	2793968	0.154	8.141	0	0	0
1	13	7	"A41"	"A41"	8695	64840	100	504	538	239	44	398	398	434	278	64	25	5	0	12098	10083	5489	54	1401	1401	1526	1000	65	80	74	0	0.000	0.000	0.000	0.000	0.000	0.000	0.000	0.000	0.000	0.000	0.000	0.000	0.000	0.000	0.010	0.016	0.024	0.026	6.177	0.014	0.097	316	2384	100	106	10697	10803	140	8682	8822	Error	Error	-6.657	106	10697	140	8682	170162	3186105	0.374	8.557	0	0	0
1	14	7	"A41"	"A41"	9000	64845	100	535	575	263	45	397	397	425	210	49	38	16	0	12282	11937	4302	36	1382	1382	1438	574	39	99	97	0	0.000	0.000	0.000	0.000	0.000	0.000	0.000	0.000	0.000	0.000	0.000	0.000	0.000	0.000	0.013	0.017	0.023	0.021	2.840	0.016	0.114	316	2384	100	138	10900	11038	178	10555	10733	Error	Error	-6.304	138	10900	178	10555	181850	3772145	0.714	18.291	0	0	0
1	15	7	"A41"	"A41"	9305	64840	100	582	602	262	43	408	408	480	825	171	2	0	0	11793	11641	2609	22	1407	1407	1582	1803	113	98	97	0	0.000	0.000	0.000	0.000	0.000	0.000	0.000	0.000	0.000	0.000	0.000	0.000	0.000	0.000	0.017	0.019	0.023	0.021	2.778	0.016	0.100	316	2384	100	174	10386	10560	194	10234	10428	Error	Error	-5.899	174	10386	194	10234	190373	3678596	0.148	5.579	0	0	0
1	16	7	"A42"	"A42"	9600	64835	100	515	688	1424	206	389	389	437	384	87	18	3	0	5921	6218	2859	45	1364	1364	1419	932	65	88	83	0	0.000	0.000	0.000	0.000	0.000	0.000	0.000	0.000	0.000	0.000	0.000	0.000	0.000	0.000	0.028	0.062	0.053	0.048	4.433	0.048	0.022	316	2384	100	126	4557	4683	299	4854	5153	Error	Error	-5.177	126	4557	299	4854	217423	1964793	0.654	5.149	0	0	0
1	17	7	"A42"	"A42"	9905	64840	100	520	548	241	43	400	400	434	227	52	33	9	0	8595	9316	4527	48	1401	1401	1468	641	43	100	99	0	0.000	0.000	0.000	0.000	0.000	0.000	0.000	0.000	0.000	0.000	0.000	0.000	0.000	0.000	0.017	0.019	0.027	0.023	3.289	0.015	0.080	316	2384	100	120	7194	7314	148	7915	8063	Error	Error	-5.906	120	7194	148	7915	173026	2943723	0.502	12.243	0	0	0
1	18	7	"A42"	"A42"	10190	64845	100	473	496	230	46	400	400	422	208	49	25	7	0	6282	6874	3581	52	1369	1369	1412	380	26	95	90	0	0.000	0.000	0.000	0.000	0.000	0.000	0.000	0.000	0.000	0.000	0.000	0.000	0.000	0.000	0.015	0.017	0.034	0.035	4.092	0.015	0.043	316	2384	100	73	4913	4986	96	5505	5601	Error	Error	-6.073	73	4913	96	5505	156831	2172224	0.356	14.374	0	0	0
1	1	8	"A43"	"A43"	5095	65160	100	683	714	315	44	488	488	526	357	67	30	7	0	15183	13135	6785	51	1645	1645	1765	1138	64	84	80	0	0.000	0.000	0.000	0.000	0.000	0.000	0.000	0.000	0.000	0.000	0.000	0.000	0.000	0.000	0.014	0.020	0.027	0.026	3.946	0.019	0.157	316	2384	100	195	13538	13733	226	11490	11716	Error	Error	-6.117	195	13538	226	11490	225585	4150707	0.527	9.991	0	0	0
1	2	8	"A43"	"A43"	5395	65165	100	760	800	326	40	488	488	515	279	54	48	17	0	17312	16501	4702	28	1632	1632	1697	557	32	100	100	0	0.000	0.000	0.000	0.000	0.000	0.000	0.000	0.000	0.000	0.000	0.000	0.000	0.000	0.000	0.017	0.021	0.024	0.019	2.640	0.020	0.215	316	2384	100	272	15680	15952	312	14869	15181	Error	Error	-5.849	272	15680	312	14869	252701	5214437	1.022	26.578	0	0	0
1	3	8	"A43"	"A43"	5690	65160	100	775	785	329	41	470	470	504	286	56	52	19	0	17118	16411	4281	26	1594	1594	1844	1355	73	100	99	0	0.000	0.000	0.000	0.000	0.000	0.000	0.000	0.000	0.000	0.000	0.000	0.000	0.000	0.000	0.020	0.021	0.026	0.022	2.559	0.020	0.143	316	2384	100	305	15524	15829	315	14817	15132	Error	Error	-5.670	305	15524	315	14817	247920	5185855	0.983	10.751	0	0	0
1	4	8	"A44"	"A44"	6005	65150	100	627	666	292	43	460	460	494	244	49	40	16	0	12602	10605	5595	52	1567	1567	1650	781	47	82	76	0	0.000	0.000	0.000	0.000	0.000	0.000	0.000	0.000	0.000	0.000	0.000	0.000	0.000	0.000	0.015	0.023	0.030	0.031	4.436	0.019	0.109	316	2384	100	167	11035	11202	206	9038	9244	Error	Error	-6.046	167	11035	206	9038	210473	3351107	0.705	11.466	0	0	0
1	5	8	"A44"	"A44"	6305	65145	100	622	651	272	41	456	456	496	319	64	28	8	0	11834	11197	4251	37	1542	1542	1886	1852	98	93	90	0	0.000	0.000	0.000	0.000	0.000	0.000	0.000	0.000	0.000	0.000	0.000	0.000	0.000	0.000	0.016	0.020	0.028	0.025	3.090	0.020	0.082	316	2384	100	166	10292	10458	195	9655	9850	Error	Error	-5.954	166	10292	195	9655	205720	3538392	0.486	5.028	0	0	0
1	6	8	"A44"	"A44"	6605	65145	100	637	649	269	41	459	459	540	1453	269	0	0	0	12694	11492	4648	40	1521	1521	1855	1898	102	95	87	0	0.000	0.000	0.000	0.000	0.000	0.000	0.000	0.000	0.000	0.000	0.000	0.000	0.000	0.000	0.016	0.019	0.027	0.023	3.426	0.017	0.002	316	2384	100	178	11173	11351	190	9971	10161	Error	Error	-5.972	178	11173	190	9971	205108	3631459	0.075	5.077	0	0	0
1	7	8	"A45"	"A45"	6895	65145	100	553	586	267	45	440	440	515	1487	288	0	0	0	5532	7030	5085	72	1485	1485	1613	919	56	74	68	0	0.000	0.000	0.000	0.000	0.000	0.000	0.000	0.000	0.000	0.000	0.000	0.000	0.000	0.000	0.028	0.026	0.041	0.059	5.495	0.043	0.004	316	2384	100	113	4047	4160	146	5545	5691	Error	Error	-5.162	113	4047	146	5545	185202	2221554	0.048	5.894	0	0	0
1	8	8	"A45"	"A45"	7210	65145	100	619	647	275	42	434	434	465	220	47	42	19	0	11278	10662	4548	42	1465	1465	1585	986	62	98	94	0	0.000	0.000	0.000	0.000	0.000	0.000	0.000	0.000	0.000	0.000	0.000	0.000	0.000	0.000	0.019	0.023	0.027	0.026	2.721	0.020	0.145	316	2384	100	185	9813	9998	213	9197	9410	Error	Error	-5.729	185	9813	213	9197	204566	3369181	0.827	9.206	0	0	0
1	9	8	"A45"	"A45"	7505	65145	100	598	640	270	42	451	451	476	227	47	41	16	0	12267	11623	4812	41	1499	1499	1642	1111	67	97	95	0	0.000	0.000	0.000	0.000	0.000	0.000	0.000	0.000	0.000	0.000	0.000	0.000	0.000	0.000	0.014	0.019	0.026	0.022	3.404	0.016	0.114	316	2384	100	147	10768	10915	189	10124	10313	Error	Error	-6.195	147	10768	189	10124	202265	3672931	0.722	8.984	0	0	0
1	10	8	"A47"	"A47"	7800	65145	100	643	678	328	48	437	437	465	238	51	44	17	0	13569	12461	5063	40	1492	1492	1522	419	27	96	94	0	0.000	0.000	0.000	0.000	0.000	0.000	0.000	0.000	0.000	0.000	0.000	0.000	0.000	0.000	0.017	0.022	0.025	0.025	3.891	0.018	0.123	316	2384	100	206	12077	12283	241	10969	11210	Error	Error	-5.873	206	12077	241	10969	214366	3937778	0.895	26.107	0	0	0
1	11	8	"A47"	"A47"	8110	65145	100	669	699	270	38	444	444	487	572	117	12	0	0	15390	15560	4728	30	1511	1511	1702	1083	63	98	98	0	0.000	0.000	0.000	0.000	0.000	0.000	0.000	0.000	0.000	0.000	0.000	0.000	0.000	0.000	0.016	0.018	0.021	0.018	2.725	0.017	0.178	316	2384	100	225	13879	14104	255	14049	14304	Error	Error	-5.947	225	13879	255	14049	220770	4917104	0.371	12.796	0	0	0
1	12	8	"A47"	"A47"	8415	65145	100	643	660	265	40	423	423	446	218	48	50	22	0	14093	14033	3918	27	1483	1483	1512	360	23	100	100	0	0.000	0.000	0.000	0.000	0.000	0.000	0.000	0.000	0.000	0.000	0.000	0.000	0.000	0.000	0.017	0.019	0.024	0.019	2.833	0.017	0.142	316	2384	100	220	12610	12830	237	12550	12787	Error	Error	-5.841	220	12610	237	12550	208557	4434544	0.982	34.781	0	0	0
1	13	8	"A48"	"A48"	8710	65140	100	682	719	321	44	412	412	442	220	49	55	30	0	17370	15589	6368	40	1466	1466	1500	352	23	98	97	0	0.000	0.000	0.000	0.000	0.000	0.000	0.000	0.000	0.000	0.000	0.000	0.000	0.000	0.000	0.017	0.022	0.024	0.021	3.611	0.020	0.247	316	2384	100	270	15904	16174	307	14123	14430	Error	Error	-5.880	270	15904	307	14123	227255	4926129	1.259	40.026	0	0	0
1	14	8	"A48"	"A48"	9020	65140	100	638	684	296	43	424	424	455	217	47	49	26	0	17639	15447	6021	38	1477	1477	1573	881	56	97	93	0	0.000	0.000	0.000	0.000	0.000	0.000	0.000	0.000	0.000	0.000	0.000	0.000	0.000	0.000	0.013	0.019	0.021	0.020	2.993	0.016	0.183	316	2384	100	214	16162	16376	260	13970	14230	Error	Error	-6.239	214	16162	260	13970	216227	4881146	1.055	15.748	0	0	0
1	15	8	"A48"	"A48"	9315	65140	100	729	755	300	39	420	420	456	260	57	57	25	0	20176	19157	6487	33	1484	1484	1579	845	53	98	96	0	0.000	0.000	0.000	0.000	0.000	0.000	0.000	0.000	0.000	0.000	0.000	0.000	0.000	0.000	0.017	0.019	0.019	0.018	2.452	0.017	0.283	316	2384	100	309	18692	19001	335	17673	18008	Error	Error	-5.919	309	18692	335	17673	238636	6053626	1.150	20.802	0	0	0
1	16	8	"A49"	"A49"	9600	65135	100	621	653	302	46	429	429	457	221	48	44	22	0	9947	9346	5162	55	1451	1451	1495	461	30	89	83	0	0.000	0.000	0.000	0.000	0.000	0.000	0.000	0.000	0.000	0.000	0.000	0.000	0.000	0.000	0.023	0.028	0.035	0.042	5.186	0.021	0.125	316	2384	100	192	8496	8688	224	7895	8119	Error	Error	-5.468	192	8496	224	7895	206434	2953433	0.887	17.030	0	0	0
1	17	8	"A49"	"A49"	9905	65130	100	650	712	649	91	425	425	444	211	47	51	26	0	12265	12401	4822	38	1468	1468	1521	571	37	97	96	0	0.000	0.000	0.000	0.000	0.000	0.000	0.000	0.000	0.000	0.000	0.000	0.000	0.000	0.000	0.021	0.026	0.026	0.023	2.801	0.025	0.115	316	2384	100	225	10797	11022	287	10933	11220	Error	Error	-5.585	225	10797	287	10933	225023	3918795	1.270	19.054	0	0	0
1	18	8	"A49"	"A49"	10210	65130	100	563	607	253	41	430	430	459	299	65	27	7	0	10134	10555	3930	37	1493	1493	1560	821	52	97	96	0	0.000	0.000	0.000	0.000	0.000	0.000	0.000	0.000	0.000	0.000	0.000	0.000	0.000	0.000	0.015	0.020	0.027	0.023	3.292	0.016	0.088	316	2384	100	133	8641	8774	177	9062	9239	Error	Error	-6.022	133	8641	177	9062	191809	3335456	0.495	10.956	0	0	0
1	1	9	"A50"	"A50"	5100	65460	100	583	610	268	43	473	473	506	248	49	31	11	0	4517	6632	4998	75	1644	1644	1707	517	30	81	68	0	0.000	0.000	0.000	0.000	0.000	0.000	0.000	0.000	0.000	0.000	0.000	0.000	0.000	0.000	0.038	0.027	0.051	0.067	5.131	0.019	0.064	316	2384	100	110	2873	2983	137	4988	5125	Error	Error	-4.707	110	2873	137	4988	192882	2095685	0.419	9.526	0	0	0
1	2	9	"A50"	"A50"	5415	65455	100	581	624	286	45	462	462	500	377	75	18	4	0	7276	8886	5616	63	1598	1598	1624	403	24	99	93	0	0.000	0.000	0.000	0.000	0.000	0.000	0.000	0.000	0.000	0.000	0.000	0.000	0.000	0.000	0.021	0.022	0.035	0.033	4.028	0.018	0.080	316	2384	100	119	5678	5797	162	7288	7450	Error	Error	-5.576	119	5678	162	7288	197037	2808076	0.329	18.020	0	0	0
1	3	9	"A50"	"A50"	5715	65455	100	605	760	1159	152	466	466	498	260	52	36	16	0	7742	9538	7012	73	1605	1605	1693	761	44	96	85	0	0.000	0.000	0.000	0.000	0.000	0.000	0.000	0.000	0.000	0.000	0.000	0.000	0.000	0.000	0.023	0.037	0.036	0.036	3.396	0.077	0.320	316	2384	100	139	6137	6276	294	7933	8227	Error	Error	-5.464	139	6137	294	7933	240169	3014071	1.008	10.309	0	0	0
1	4	9	"A51"	"A51"	6015	65450	100	570	603	271	44	462	462	498	253	50	31	9	0	8956	8903	4704	52	1575	1575	1595	444	27	93	88	0	0.000	0.000	0.000	0.000	0.000	0.000	0.000	0.000	0.000	0.000	0.000	0.000	0.000	0.000	0.015	0.019	0.032	0.030	3.764	0.017	0.074	316	2384	100	108	7381	7489	141	7328	7469	Error	Error	-6.095	108	7381	141	7328	190460	2813256	0.415	16.459	0	0	0
1	5	9	"A51"	"A51"	6315	65455	100	577	621	279	44	470	470	499	260	52	31	9	0	9666	9702	3029	31	1588	1588	1706	825	48	99	98	0	0.000	0.000	0.000	0.000	0.000	0.000	0.000	0.000	0.000	0.000	0.000	0.000	0.000	0.000	0.013	0.019	0.030	0.022	3.321	0.017	0.052	316	2384	100	107	8078	8185	151	8114	8265	Error	Error	-6.238	107	8078	151	8114	196266	3065823	0.469	9.692	0	0	0
1	6	9	"A51"	"A51"	6605	65460	100	600	637	375	58	451	451	479	226	47	40	14	0	9903	9146	4595	50	1546	1546	1654	787	47	86	80	0	0.000	0.000	0.000	0.000	0.000	0.000	0.000	0.000	0.000	0.000	0.000	0.000	0.000	0.000	0.018	0.024	0.036	0.038	4.498	0.020	0.078	316	2384	100	149	8357	8506	186	7600	7786	Error	Error	-5.810	149	8357	186	7600	201193	2890081	0.699	9.520	0	0	0
1	7	9	"A52"	"A52"	6910	65445	100	552	580	282	48	438	438	476	300	63	22	5	0	8103	6638	3595	54	1542	1542	1623	756	46	73	69	0	0.000	0.000	0.000	0.000	0.000	0.000	0.000	0.000	0.000	0.000	0.000	0.000	0.000	0.000	0.017	0.028	0.044	0.052	6.097	0.027	0.083	316	2384	100	114	6561	6675	142	5096	5238	Error	Error	-5.847	114	6561	142	5096	183231	2097674	0.347	6.634	0	0	0
1	8	9	"A52"	"A52"	7215	65445	100	608	629	313	49	457	457	603	2334	387	0	0	0	10049	9148	3181	34	1562	1562	1692	1860	109	89	84	0	0.000	0.000	0.000	0.000	0.000	0.000	0.000	0.000	0.000	0.000	0.000	0.000	0.000	0.000	0.018	0.023	0.032	0.032	3.477	0.020	0.074	316	2384	100	151	8487	8638	172	7586	7758	Error	Error	-5.813	151	8487	172	7586	198849	2890819	0.011	4.009	0	0	0
1	9	9	"A52"	"A52"	7525	65450	100	614	617	252	40	450	450	482	276	57	29	6	0	10404	10210	2618	25	1552	1552	1690	914	54	97	97	0	0.000	0.000	0.000	0.000	0.000	0.000	0.000	0.000	0.000	0.000	0.000	0.000	0.000	0.000	0.019	0.019	0.025	0.024	2.875	0.017	0.075	316	2384	100	164	8852	9016	167	8658	8825	Error	Error	-5.754	164	8852	167	8658	194955	3226426	0.489	9.322	0	0	0
1	10	9	"A53"	"A53"	7805	65485	100	517	537	238	44	434	434	463	217	46	30	9	0	3375	5985	4654	77	1543	1543	1782	1343	75	51	49	0	0.000	0.000	0.000	0.000	0.000	0.000	0.000	0.000	0.000	0.000	0.000	0.000	0.000	0.000	0.045	0.023	0.051	0.088	7.330	0.014	0.051	316	2384	100	83	1832	1915	103	4442	4545	Error	Error	-4.464	83	1832	103	4442	169642	1891255	0.341	3.130	0	0	0
1	11	9	"A53"	"A53"	8130	65445	100	557	586	247	42	428	428	452	219	48	36	14	0	10164	9365	3071	32	1515	1515	1634	806	49	96	93	0	0.000	0.000	0.000	0.000	0.000	0.000	0.000	0.000	0.000	0.000	0.000	0.000	0.000	0.000	0.015	0.020	0.029	0.026	3.403	0.016	0.066	316	2384	100	129	8649	8778	158	7850	8008	Error	Error	-6.067	129	8649	158	7850	185254	2959456	0.612	9.592	0	0	0
1	12	9	"A53"	"A53"	8425	65445	100	558	589	253	42	414	414	442	212	47	40	15	0	10259	9844	3589	36	1523	1523	1556	425	27	98	97	0	0.000	0.000	0.000	0.000	0.000	0.000	0.000	0.000	0.000	0.000	0.000	0.000	0.000	0.000	0.016	0.021	0.028	0.024	3.600	0.019	0.101	316	2384	100	144	8736	8880	175	8321	8496	Error	Error	-5.923	144	8736	175	8321	186196	3110703	0.693	19.501	0	0	0
1	13	9	"A54"	"A54"	8715	65445	100	527	569	251	44	421	421	464	244	52	30	9	0	8381	7817	3135	40	1508	1508	1544	447	28	94	92	0	0.000	0.000	0.000	0.000	0.000	0.000	0.000	0.000	0.000	0.000	0.000	0.000	0.000	0.000	0.015	0.023	0.037	0.038	4.373	0.015	0.039	316	2384	100	106	6873	6979	148	6309	6457	Error	Error	-6.019	106	6873	148	6309	179750	2470281	0.430	14.034	0	0	0
1	14	9	"A54"	"A54"	9020	65450	100	560	593	247	41	417	417	456	244	53	36	10	0	9939	9661	2755	28	1518	1518	1553	393	25	99	98	0	0.000	0.000	0.000	0.000	0.000	0.000	0.000	0.000	0.000	0.000	0.000	0.000	0.000	0.000	0.017	0.022	0.030	0.025	2.868	0.017	0.060	316	2384	100	143	8421	8564	176	8143	8319	Error	Error	-5.880	143	8421	176	8143	187265	3052978	0.561	20.631	0	0	0
1	15	9	"A54"	"A54"	9315	65450	100	597	640	271	42	437	437	479	485	101	14	0	0	11052	10921	2857	26	1519	1519	1612	694	43	99	98	0	0.000	0.000	0.000	0.000	0.000	0.000	0.000	0.000	0.000	0.000	0.000	0.000	0.000	0.000	0.017	0.022	0.027	0.022	3.038	0.018	0.096	316	2384	100	160	9533	9693	203	9402	9605	Error	Error	-5.897	160	9533	203	9402	202303	3450979	0.332	13.414	0	0	0
1	16	9	"A55"	"A55"	9620	65445	100	516	518	235	45	418	418	447	220	49	29	7	0	5949	6296	2829	44	1496	1496	1510	319	21	95	93	0	0.000	0.000	0.000	0.000	0.000	0.000	0.000	0.000	0.000	0.000	0.000	0.000	0.000	0.000	0.022	0.021	0.043	0.043	3.171	0.016	0.032	316	2384	100	98	4453	4551	100	4800	4900	Error	Error	-5.506	98	4453	100	4800	163823	1989498	0.323	15.003	0	0	0
1	17	9	"A55"	"A55"	9920	65440	100	533	564	236	41	413	413	442	228	51	33	12	0	8986	8746	2956	33	1504	1504	1541	510	33	98	97	0	0.000	0.000	0.000	0.000	0.000	0.000	0.000	0.000	0.000	0.000	0.000	0.000	0.000	0.000	0.016	0.021	0.028	0.026	3.285	0.015	0.051	316	2384	100	120	7482	7602	151	7242	7393	Error	Error	-5.962	120	7482	151	7242	178325	2763862	0.535	14.127	0	0	0
1	18	9	"A55"	"A55"	10220	65440	100	533	584	258	44	419	419	442	213	48	36	13	0	9110	8789	3224	36	1497	1497	1526	338	22	99	99	0	0.000	0.000	0.000	0.000	0.000	0.000	0.000	0.000	0.000	0.000	0.000	0.000	0.000	0.000	0.015	0.023	0.028	0.025	3.420	0.018	0.072	316	2384	100	114	7613	7727	165	7292	7457	Error	Error	-6.061	114	7613	165	7292	184654	2777458	0.667	21.488	0	0	0
1	1	10	"A56"	"A56"	5115	65755	100	582	613	266	43	469	469	498	253	50	32	9	0	7612	6630	3049	45	1555	1555	1590	405	25	89	84	0	0.000	0.000	0.000	0.000	0.000	0.000	0.000	0.000	0.000	0.000	0.000	0.000	0.000	0.000	0.019	0.028	0.049	0.047	4.431	0.025	0.073	316	2384	100	113	6057	6170	144	5075	5219	Error	Error	-5.744	113	6057	144	5075	193724	2095212	0.455	12.444	0	0	0
1	2	10	"A56"	"A56"	5425	65750	100	610	775	1603	206	468	468	528	676	128	6	1	0	8181	8333	4525	54	1565	1565	1737	1534	88	93	80	0	0.000	0.000	0.000	0.000	0.000	0.000	0.000	0.000	0.000	0.000	0.000	0.000	0.000	0.000	0.021	0.045	0.038	0.036	3.108	0.123	0.281	316	2384	100	142	6616	6758	307	6768	7075	Error	Error	-5.542	142	6616	307	6768	245000	2633165	0.365	4.300	0	0	0
1	3	10	"A56"	"A56"	5725	65750	100	615	648	320	49	471	471	581	1823	313	0	0	0	9066	8794	2843	32	1577	1577	1995	2725	136	91	73	0	0.000	0.000	0.000	0.000	0.000	0.000	0.000	0.000	0.000	0.000	0.000	0.000	0.000	0.000	0.019	0.025	0.035	0.031	3.276	0.345	0.331	316	2384	100	144	7489	7633	177	7217	7394	Error	Error	-5.701	144	7489	177	7217	204887	2778927	0.037	2.495	0	0	0
1	4	10	"A57"	"A57"	6015	65755	100	581	601	267	44	447	447	482	233	48	35	11	0	6575	6508	3885	59	1480	1480	1520	424	27	82	75	0	0.000	0.000	0.000	0.000	0.000	0.000	0.000	0.000	0.000	0.000	0.000	0.000	0.000	0.000	0.026	0.031	0.047	0.058	4.872	0.020	0.053	316	2384	100	134	5095	5229	154	5028	5182	Error	Error	-5.249	134	5095	154	5028	189967	2056665	0.511	11.764	0	0	0
1	5	10	"A57"	"A57"	6320	65755	100	614	635	266	41	456	456	505	480	95	12	0	0	8888	8763	3042	34	1537	1537	1667	880	52	98	96	0	0.000	0.000	0.000	0.000	0.000	0.000	0.000	0.000	0.000	0.000	0.000	0.000	0.000	0.000	0.021	0.025	0.036	0.030	3.104	0.019	0.072	316	2384	100	158	7351	7509	179	7226	7405	Error	Error	-5.540	158	7351	179	7226	200571	2769245	0.271	8.064	0	0	0
1	6	10	"A57"	"A57"	6630	65755	100	552	594	288	48	439	439	488	526	107	9	0	0	9663	9528	3047	31	1490	1490	1547	461	29	99	98	0	0.000	0.000	0.000	0.000	0.000	0.000	0.000	0.000	0.000	0.000	0.000	0.000	0.000	0.000	0.014	0.019	0.026	0.023	3.111	0.017	0.064	316	2384	100	113	8173	8286	155	8038	8193	Error	Error	-6.176	113	8173	155	8038	187733	3010934	0.202	17.312	0	0	0
1	7	10	"A58"	"A58"	6920	65750	100	514	540	253	46	436	436	489	548	112	6	0	0	5725	5749	2912	50	1475	1475	1509	390	25	88	83	0	0.000	0.000	0.000	0.000	0.000	0.000	0.000	0.000	0.000	0.000	0.000	0.000	0.000	0.000	0.018	0.024	0.055	0.051	5.291	0.019	0.035	316	2384	100	78	4250	4328	104	4274	4378	Error	Error	-5.768	78	4250	104	4274	170661	1816533	0.093	10.872	0	0	0
1	8	10	"A58"	"A58"	7225	65745	100	569	620	332	53	437	437	464	219	47	36	18	0	8605	8996	4579	50	1488	1488	1520	408	26	93	93	0	0.000	0.000	0.000	0.000	0.000	0.000	0.000	0.000	0.000	0.000	0.000	0.000	0.000	0.000	0.019	0.024	0.034	0.038	4.162	0.022	0.108	316	2384	100	132	7117	7249	183	7508	7691	Error	Error	-5.753	132	7117	183	7508	196052	2842748	0.712	18.324	0	0	0
1	9	10	"A58"	"A58"	7525	65750	100	544	567	240	42	436	436	458	218	47	34	11	0	8029	8180	3132	38	1463	1463	1558	767	49	98	95	0	0.000	0.000	0.000	0.000	0.000	0.000	0.000	0.000	0.000	0.000	0.000	0.000	0.000	0.000	0.016	0.020	0.030	0.027	2.904	0.019	0.078	316	2384	100	108	6566	6674	131	6717	6848	Error	Error	-5.926	108	6566	131	6717	179129	2584899	0.500	8.634	0	0	0
1	10	10	"A59"	"A59"	7820	65745	100	556	569	246	43	423	423	456	236	51	31	10	0	7606	7142	2792	39	1438	1438	1464	316	21	95	91	0	0.000	0.000	0.000	0.000	0.000	0.000	0.000	0.000	0.000	0.000	0.000	0.000	0.000	0.000	0.022	0.026	0.035	0.035	4.512	0.020	0.048	316	2384	100	133	6168	6301	146	5704	5850	Error	Error	-5.535	133	6168	146	5704	179651	2256968	0.479	17.968	0	0	0
1	11	10	"A59"	"A59"	8125	65745	100	599	708	1152	162	434	434	460	245	53	38	13	0	9429	9278	2600	28	1476	1476	1553	639	41	100	98	0	0.000	0.000	0.000	0.000	0.000	0.000	0.000	0.000	0.000	0.000	0.000	0.000	0.000	0.000	0.021	0.035	0.031	0.029	2.733	0.041	0.053	316	2384	100	165	7953	8118	274	7802	8076	Error	Error	-5.591	165	7953	274	7802	223837	2931713	1.012	12.089	0	0	0
1	12	10	"A59"	"A59"	8425	65740	100	557	571	242	42	406	406	436	217	49	39	14	0	9113	8860	2489	28	1437	1437	1497	551	36	98	96	0	0.000	0.000	0.000	0.000	0.000	0.000	0.000	0.000	0.000	0.000	0.000	0.000	0.000	0.000	0.020	0.022	0.035	0.028	2.985	0.019	0.082	316	2384	100	151	7676	7827	165	7423	7588	Error	Error	-5.668	151	7676	165	7423	180441	2799755	0.622	13.363	0	0	0
1	13	10	"A60"	"A60"	8715	65740	100	468	497	270	54	410	410	443	259	58	19	5	0	2983	3784	2504	66	1445	1445	1465	441	30	77	66	0	0.000	0.000	0.000	0.000	0.000	0.000	0.000	0.000	0.000	0.000	0.000	0.000	0.000	0.000	0.038	0.037	0.101	0.117	4.668	0.055	0.085	316	2384	100	58	1538	1596	87	2339	2426	Error	Error	-4.729	58	1538	87	2339	157069	1195605	0.208	5.259	0	0	0
1	14	10	"A60"	"A60"	9020	65745	100	520	557	261	46	420	420	446	243	54	30	9	0	5025	6696	4351	64	1455	1455	1474	319	21	98	96	0	0.000	0.000	0.000	0.000	0.000	0.000	0.000	0.000	0.000	0.000	0.000	0.000	0.000	0.000	0.028	0.026	0.036	0.036	3.577	0.023	0.093	316	2384	100	100	3570	3670	137	5241	5378	Error	Error	-5.158	100	3570	137	5241	176120	2115917	0.457	16.370	0	0	0
1	15	10	"A60"	"A60"	9320	65740	100	540	604	551	91	412	412	454	338	74	23	3	0	5792	7242	4340	59	1437	1437	1489	437	29	95	92	0	0.000	0.000	0.000	0.000	0.000	0.000	0.000	0.000	0.000	0.000	0.000	0.000	0.000	0.000	0.029	0.033	0.043	0.043	3.400	0.023	0.031	316	2384	100	128	4355	4483	192	5805	5997	Error	Error	-5.088	128	4355	192	5805	190919	2288367	0.444	13.165	0	0	0
1	16	10	"A61"	"A61"	9620	65735	100	537	562	251	44	424	424	465	496	106	9	0	0	8113	8114	3919	48	1443	1443	1478	340	23	98	93	0	0.000	0.000	0.000	0.000	0.000	0.000	0.000	0.000	0.000	0.000	0.000	0.000	0.000	0.000	0.017	0.021	0.034	0.030	3.684	0.020	0.011	316	2384	100	113	6670	6783	138	6671	6809	Error	Error	-5.883	113	6670	138	6671	177522	2564146	0.196	19.518	0	0	0
1	17	10	"A61"	"A61"	9910	65745	100	583	614	261	42	422	422	487	1102	226	0	0	0	12033	11507	4443	38	1470	1470	1766	1791	101	95	88	0	0.000	0.000	0.000	0.000	0.000	0.000	0.000	0.000	0.000	0.000	0.000	0.000	0.000	0.000	0.015	0.019	0.025	0.022	3.141	0.017	0.133	316	2384	100	161	10563	10724	192	10037	10229	Error	Error	-6.036	161	10563	192	10037	194076	3636090	0.115	5.439	0	0	0
1	18	10	"A61"	"A61"	10210	65740	100	615	622	272	43	419	419	448	249	55	38	12	0	11214	10980	4034	36	1464	1464	1551	659	42	100	99	0	0.000	0.000	0.000	0.000	0.000	0.000	0.000	0.000	0.000	0.000	0.000	0.000	0.000	0.000	0.020	0.021	0.026	0.023	3.153	0.018	0.085	316	2384	100	196	9750	9946	203	9516	9719	Error	Error	-5.636	196	9750	203	9516	196681	3469579	0.699	14.308	0	0	0
1	1	11	"A62"	"A62"	5115	66070	100	556	575	243	42	473	473	505	278	55	22	4	0	4497	4417	1577	35	1599	1599	1628	362	22	92	87	0	0.000	0.000	0.000	0.000	0.000	0.000	0.000	0.000	0.000	0.000	0.000	0.000	0.000	0.000	0.029	0.036	0.074	0.066	3.665	0.034	0.039	316	2384	100	83	2898	2981	102	2818	2920	Error	Error	-5.126	83	2898	102	2818	181552	1395760	0.252	7.704	0	0	0
1	2	11	"A62"	"A62"	5435	66070	100	542	581	288	49	477	477	576	1027	178	0	0	0	4383	4918	2801	56	1603	1603	1818	2206	121	57	31	0	0.000	0.000	0.000	0.000	0.000	0.000	0.000	0.000	0.000	0.000	0.000	0.000	0.000	0.000	0.023	0.031	0.070	0.073	4.424	0.287	0.487	316	2384	100	65	2780	2845	104	3315	3419	Error	Error	-5.419	65	2780	104	3315	183585	1554201	0.005	1.405	0	0	0
1	3	11	"A62"	"A62"	5730	66070	100	555	574	255	44	467	467	497	293	58	22	3	0	5789	6590	2790	42	1579	1579	1703	770	45	98	94	0	0.000	0.000	0.000	0.000	0.000	0.000	0.000	0.000	0.000	0.000	0.000	0.000	0.000	0.000	0.021	0.021	0.040	0.036	3.073	0.019	0.047	316	2384	100	88	4210	4298	107	5011	5118	Error	Error	-5.580	88	4210	107	5011	181268	2082508	0.263	6.347	0	0	0
1	4	11	"A63"	"A63"	6015	66055	100	616	668	302	45	450	450	484	234	48	41	19	0	13650	10714	5972	55	1536	1536	1607	634	39	84	76	0	0.000	0.000	0.000	0.000	0.000	0.000	0.000	0.000	0.000	0.000	0.000	0.000	0.000	0.000	0.014	0.024	0.030	0.034	4.760	0.021	0.155	316	2384	100	166	12114	12280	218	9178	9396	Error	Error	-6.189	166	12114	218	9178	211000	3385757	0.786	14.364	0	0	0
1	5	11	"A63"	"A63"	6325	66060	100	634	664	288	43	471	471	731	3113	425	0	0	0	13616	12786	3971	31	1601	1601	2504	5573	222	88	56	0	0.000	0.000	0.000	0.000	0.000	0.000	0.000	0.000	0.000	0.000	0.000	0.000	0.000	0.000	0.014	0.017	0.023	0.021	2.828	0.016	0.122	316	2384	100	163	12015	12178	193	11185	11378	Error	Error	-6.204	163	12015	193	11185	209732	4040301	-0.022	1.845	0	0	0
1	6	11	"A63"	"A63"	6630	66060	100	603	654	276	42	445	445	485	295	60	32	11	0	13687	12984	4013	30	1519	1519	1559	544	34	99	97	0	0.000	0.000	0.000	0.000	0.000	0.000	0.000	0.000	0.000	0.000	0.000	0.000	0.000	0.000	0.013	0.018	0.023	0.019	2.801	0.016	0.114	316	2384	100	158	12168	12326	209	11465	11674	Error	Error	-6.267	158	12168	209	11465	206719	4103085	0.573	21.002	0	0	0
1	7	11	"A64"	"A64"	6920	66050	100	606	633	248	39	441	441	471	225	47	40	14	0	11998	10485	5150	49	1514	1514	1564	551	35	89	82	0	0.000	0.000	0.000	0.000	0.000	0.000	0.000	0.000	0.000	0.000	0.000	0.000	0.000	0.000	0.016	0.021	0.024	0.027	4.366	0.016	0.100	316	2384	100	165	10484	10649	192	8971	9163	Error	Error	-5.990	165	10484	192	8971	199925	3313382	0.720	16.191	0	0	0
1	8	11	"A64"	"A64"	7235	66055	100	611	641	283	44	442	442	472	254	53	38	13	0	13333	11961	4160	34	1485	1485	1539	509	33	97	94	0	0.000	0.000	0.000	0.000	0.000	0.000	0.000	0.000	0.000	0.000	0.000	0.000	0.000	0.000	0.014	0.019	0.024	0.023	2.832	0.018	0.126	316	2384	100	169	11848	12017	199	10476	10675	Error	Error	-6.131	169	11848	199	10476	202677	3779817	0.665	20.475	0	0	0
1	9	11	"A64"	"A64"	7530	66050	100	587	616	262	42	437	437	472	262	55	35	9	0	11837	11210	3795	33	1484	1484	1626	998	61	96	95	0	0.000	0.000	0.000	0.000	0.000	0.000	0.000	0.000	0.000	0.000	0.000	0.000	0.000	0.000	0.014	0.018	0.026	0.023	3.791	0.014	0.062	316	2384	100	150	10353	10503	179	9726	9905	Error	Error	-6.109	150	10353	179	9726	194524	3542473	0.550	9.603	0	0	0
1	10	11	"A65"	"A65"	7825	66050	100	627	674	273	40	425	425	490	1034	211	0	0	0	16503	15177	4673	30	1495	1495	1532	425	27	99	98	0	0.000	0.000	0.000	0.000	0.000	0.000	0.000	0.000	0.000	0.000	0.000	0.000	0.000	0.000	0.013	0.018	0.018	0.016	2.934	0.016	0.165	316	2384	100	202	15008	15210	249	13682	13931	Error	Error	-6.215	202	15008	249	13682	213122	4795869	0.178	32.106	0	0	0
1	11	11	"A65"	"A65"	8130	66050	100	684	699	277	39	423	423	457	277	60	47	15	0	17831	16168	5385	33	1513	1513	1851	2109	113	97	95	0	0.000	0.000	0.000	0.000	0.000	0.000	0.000	0.000	0.000	0.000	0.000	0.000	0.000	0.000	0.016	0.019	0.021	0.017	3.205	0.016	0.208	316	2384	100	261	16318	16579	276	14655	14931	Error	Error	-5.966	261	16318	276	14655	220728	5109220	0.874	6.789	0	0	0
1	12	11	"A65"	"A65"	8430	66050	100	641	666	287	43	413	413	492	1051	213	0	0	0	14219	13792	4607	33	1485	1485	1731	1469	84	99	97	0	0.000	0.000	0.000	0.000	0.000	0.000	0.000	0.000	0.000	0.000	0.000	0.000	0.000	0.000	0.018	0.021	0.025	0.021	2.638	0.018	0.059	316	2384	100	228	12734	12962	253	12307	12560	Error	Error	-5.804	228	12734	253	12307	210300	4358121	0.166	8.210	0	0	0
1	13	11	"A66"	"A66"	8715	66045	100	633	660	298	45	416	416	447	226	50	48	23	0	14423	12509	5549	44	1464	1464	1485	360	24	96	92	0	0.000	0.000	0.000	0.000	0.000	0.000	0.000	0.000	0.000	0.000	0.000	0.000	0.000	0.000	0.017	0.022	0.025	0.023	3.310	0.021	0.180	316	2384	100	217	12959	13176	244	11045	11289	Error	Error	-5.900	217	12959	244	11045	208526	3952933	0.942	30.622	0	0	0
1	14	11	"A66"	"A66"	9020	66045	100	637	646	266	41	427	427	457	249	54	43	12	0	14363	13496	4491	33	1487	1487	1517	369	24	99	99	0	0.000	0.000	0.000	0.000	0.000	0.000	0.000	0.000	0.000	0.000	0.000	0.000	0.000	0.000	0.016	0.018	0.023	0.018	3.024	0.017	0.157	316	2384	100	210	12876	13086	219	12009	12228	Error	Error	-5.938	210	12876	219	12009	204156	4264798	0.759	32.463	0	0	0
1	15	11	"A66"	"A66"	9330	66045	100	640	673	264	39	418	418	448	223	49	49	20	0	16080	15036	4731	31	1504	1504	1579	641	40	99	99	0	0.000	0.000	0.000	0.000	0.000	0.000	0.000	0.000	0.000	0.000	0.000	0.000	0.000	0.000	0.015	0.019	0.022	0.018	2.666	0.016	0.176	316	2384	100	222	14576	14798	255	13532	13787	Error	Error	-6.037	222	14576	255	13532	212529	4751390	1.009	20.994	0	0	0
1	16	11	"A67"	"A67"	9615	66045	100	502	527	226	42	429	429	458	237	51	27	5	0	4686	5821	3365	57	1479	1479	1507	398	26	93	87	0	0.000	0.000	0.000	0.000	0.000	0.000	0.000	0.000	0.000	0.000	0.000	0.000	0.000	0.000	0.023	0.023	0.046	0.044	3.939	0.016	0.031	316	2384	100	73	3207	3280	98	4342	4440	Error	Error	-5.457	73	3207	98	4342	166568	1839429	0.291	10.839	0	0	0
1	17	11	"A67"	"A67"	9920	66045	100	600	635	276	43	410	410	443	216	48	45	21	0	11169	12472	5521	44	1508	1508	1608	820	50	99	98	0	0.000	0.000	0.000	0.000	0.000	0.000	0.000	0.000	0.000	0.000	0.000	0.000	0.000	0.000	0.020	0.021	0.024	0.020	3.154	0.017	0.153	316	2384	100	190	9661	9851	225	10964	11189	Error	Error	-5.668	190	9661	225	10964	200692	3941192	0.889	13.249	0	0	0
1	18	11	"A67"	"A67"	10220	66045	100	586	611	269	44	414	414	467	472	101	13	1	0	9287	9890	4413	44	1504	1504	1567	884	56	99	95	0	0.000	0.000	0.000	0.000	0.000	0.000	0.000	0.000	0.000	0.000	0.000	0.000	0.000	0.000	0.022	0.023	0.028	0.028	2.747	0.019	0.058	316	2384	100	172	7783	7955	197	8386	8583	Error	Error	-5.500	172	7783	197	8386	193098	3125255	0.305	9.415	0	0	0
1	1	12	"A68"	"A68"	5120	66360	100	522	623	632	101	471	471	626	2072	330	0	0	0	4453	4597	2036	44	1617	1617	1876	3212	171	43	1	0	0.000	0.000	0.000	0.000	0.000	0.000	0.000	0.000	0.000	0.000	0.000	0.000	0.000	0.000	0.018	0.051	0.078	0.068	5.158	0.376	0.366	316	2384	100	51	2836	2887	152	2980	3132	Error	Error	-5.797	51	2836	152	2980	196955	1452701	-0.001	0.847	0	0	0
1	2	12	"A68"	"A68"	5420	66360	100	539	556	256	46	471	471	497	235	47	25	5	0	4620	4920	1845	37	1605	1605	1652	437	26	96	93	0	0.000	0.000	0.000	0.000	0.000	0.000	0.000	0.000	0.000	0.000	0.000	0.000	0.000	0.000	0.023	0.026	0.063	0.052	3.522	0.022	0.023	316	2384	100	68	3015	3083	85	3315	3400	Error	Error	-5.470	68	3015	85	3315	175558	1554872	0.251	7.478	0	0	0
1	3	12	"A68"	"A68"	5730	66360	100	581	628	328	52	458	458	488	242	49	31	12	0	6365	7268	3724	51	1638	1638	1744	670	38	99	93	0	0.000	0.000	0.000	0.000	0.000	0.000	0.000	0.000	0.000	0.000	0.000	0.000	0.000	0.000	0.026	0.030	0.039	0.038	3.484	0.024	0.073	316	2384	100	123	4727	4850	170	5630	5800	Error	Error	-5.264	123	4727	170	5630	198337	2296560	0.579	8.245	0	0	0
1	4	12	"A69"	"A69"	6025	66355	100	628	652	290	44	446	446	481	248	51	42	15	0	12181	11783	5422	46	1547	1547	1581	377	23	96	93	0	0.000	0.000	0.000	0.000	0.000	0.000	0.000	0.000	0.000	0.000	0.000	0.000	0.000	0.000	0.017	0.020	0.027	0.025	3.521	0.018	0.131	316	2384	100	182	10634	10816	206	10236	10442	Error	Error	-5.869	182	10634	206	10236	205999	3723527	0.690	27.061	0	0	0
1	5	12	"A69"	"A69"	6330	66360	100	718	799	700	87	455	455	487	262	53	50	23	0	14419	13738	3775	27	1583	1583	1736	1086	62	99	98	0	0.000	0.000	0.000	0.000	0.000	0.000	0.000	0.000	0.000	0.000	0.000	0.000	0.000	0.000	0.020	0.028	0.027	0.023	3.133	0.021	0.078	316	2384	100	263	12836	13099	344	12155	12499	Error	Error	-5.609	263	12836	344	12155	252409	4341117	1.191	11.052	0	0	0
1	6	12	"A69"	"A69"	6635	66355	100	654	675	274	40	446	446	477	239	50	45	17	0	14214	13027	4864	37	1543	1543	1731	1379	79	95	92	0	0.000	0.000	0.000	0.000	0.000	0.000	0.000	0.000	0.000	0.000	0.000	0.000	0.000	0.000	0.016	0.020	0.024	0.020	2.749	0.019	0.182	316	2384	100	208	12671	12879	229	11484	11713	Error	Error	-5.929	208	12671	229	11484	213284	4116598	0.828	8.191	0	0	0
1	7	12	"A70"	"A70"	6925	66350	100	524	595	360	60	435	435	461	230	49	32	13	0	6787	7924	5457	68	1528	1528	1560	453	29	78	72	0	0.000	0.000	0.000	0.000	0.000	0.000	0.000	0.000	0.000	0.000	0.000	0.000	0.000	0.000	0.017	0.025	0.036	0.042	6.097	0.024	0.112	316	2384	100	89	5259	5348	160	6396	6556	Error	Error	-5.885	89	5259	160	6396	188058	2503971	0.583	14.049	0	0	0
1	8	12	"A70"	"A70"	7235	66350	100	604	634	306	48	422	422	452	221	48	43	18	0	10088	10552	5754	54	1487	1487	1524	345	22	98	95	0	0.000	0.000	0.000	0.000	0.000	0.000	0.000	0.000	0.000	0.000	0.000	0.000	0.000	0.000	0.021	0.023	0.029	0.029	3.823	0.019	0.122	316	2384	100	182	8601	8783	212	9065	9277	Error	Error	-5.562	182	8601	212	9065	200283	3334380	0.824	26.168	0	0	0
1	9	12	"A70"	"A70"	7530	66350	100	629	1008	3922	389	429	429	463	243	52	43	20	0	10847	12423	6559	52	1526	1526	1754	1486	84	95	89	0	0.000	0.000	0.000	0.000	0.000	0.000	0.000	0.000	0.000	0.000	0.000	0.000	0.000	0.000	0.021	0.053	0.029	0.026	3.146	0.086	0.059	316	2384	100	200	9321	9521	579	10897	11476	Error	Error	-5.542	200	9321	579	10897	318547	3925635	2.243	7.180	0	0	0
1	10	12	"A71"	"A71"	7820	66345	100	653	663	303	45	435	435	458	221	48	49	20	0	14540	12341	6341	51	1519	1519	1566	516	32	90	83	0	0.000	0.000	0.000	0.000	0.000	0.000	0.000	0.000	0.000	0.000	0.000	0.000	0.000	0.000	0.017	0.021	0.027	0.028	4.154	0.019	0.176	316	2384	100	218	13021	13239	228	10822	11050	Error	Error	-5.900	218	13021	228	10822	209446	3899657	0.928	20.882	0	0	0
1	11	12	"A71"	"A71"	8120	66340	100	596	631	278	44	426	426	459	228	49	42	17	0	11572	11882	6060	51	1531	1531	2038	2628	128	85	75	0	0.000	0.000	0.000	0.000	0.000	0.000	0.000	0.000	0.000	0.000	0.000	0.000	0.000	0.000	0.017	0.020	0.026	0.023	3.900	0.018	0.192	316	2384	100	170	10041	10211	205	10351	10556	Error	Error	-5.884	170	10041	205	10351	199473	3754706	0.754	3.746	0	0	0
1	12	12	"A71"	"A71"	8430	66345	100	626	642	250	38	420	420	447	212	47	49	19	0	15180	14303	5012	35	1497	1497	1577	830	52	99	98	0	0.000	0.000	0.000	0.000	0.000	0.000	0.000	0.000	0.000	0.000	0.000	0.000	0.000	0.000	0.015	0.017	0.021	0.018	2.941	0.014	0.138	316	2384	100	206	13683	13889	222	12806	13028	Error	Error	-6.054	206	13683	222	12806	202726	4519633	0.920	15.333	0	0	0
1	13	12	"A72"	"A72"	8725	66340	100	618	623	256	41	415	415	455	292	64	33	7	0	11105	10287	4115	40	1483	1483	1505	316	20	98	95	0	0.000	0.000	0.000	0.000	0.000	0.000	0.000	0.000	0.000	0.000	0.000	0.000	0.000	0.000	0.021	0.024	0.029	0.027	3.255	0.019	0.053	316	2384	100	203	9622	9825	208	8804	9012	Error	Error	-5.567	203	9622	208	8804	196942	3250765	0.575	27.791	0	0	0
1	14	12	"A72"	"A72"	9035	66340	100	675	1026	3874	377	427	427	482	830	172	6	1	0	12078	11991	3276	27	1533	1533	1647	860	52	100	99	0	0.000	0.000	0.000	0.000	0.000	0.000	0.000	0.000	0.000	0.000	0.000	0.000	0.000	0.000	0.024	0.057	0.030	0.026	2.944	0.387	0.267	316	2384	100	248	10545	10793	599	10458	11057	Error	Error	-5.410	248	10545	599	10458	324294	3789067	0.655	12.028	0	0	0
1	15	12	"A72"	"A72"	9325	66345	100	620	657	263	40	423	423	457	300	65	34	7	0	12734	12542	2558	20	1532	1532	1642	927	56	100	100	0	0.000	0.000	0.000	0.000	0.000	0.000	0.000	0.000	0.000	0.000	0.000	0.000	0.000	0.000	0.018	0.021	0.025	0.020	2.849	0.018	0.130	316	2384	100	197	11202	11399	234	11010	11244	Error	Error	-5.829	197	11202	234	11010	207664	3963309	0.667	11.758	0	0	0
1	16	12	"A73"	"A73"	9625	66335	100	479	506	235	46	422	422	452	323	71	15	1	0	2497	2980	1680	56	1482	1482	1502	322	21	83	66	0	0.000	0.000	0.000	0.000	0.000	0.000	0.000	0.000	0.000	0.000	0.000	0.000	0.000	0.000	0.056	0.056	0.173	0.153	4.392	0.048	0.013	316	2384	100	57	1015	1072	84	1498	1582	Error	Error	-4.154	57	1015	84	1498	159760	941811	0.167	4.590	0	0	0
1	17	12	"A73"	"A73"	9915	66335	100	502	530	241	45	423	423	449	213	47	29	10	0	3895	4895	2993	61	1519	1519	1553	370	23	95	92	0	0.000	0.000	0.000	0.000	0.000	0.000	0.000	0.000	0.000	0.000	0.000	0.000	0.000	0.000	0.033	0.032	0.074	0.065	3.772	0.019	0.031	316	2384	100	79	2376	2455	107	3376	3483	Error	Error	-4.911	79	2376	107	3376	167495	1546865	0.380	9.032	0	0	0
1	18	12	"A73"	"A73"	10235	66335	100	449	482	245	50	441	441	461	218	47	22	7	0	2824	3508	2289	65	1512	1512	1541	316	20	91	81	0	0.000	0.000	0.000	0.000	0.000	0.000	0.000	0.000	0.000	0.000	0.000	0.000	0.000	0.000	0.006	0.021	0.120	0.100	4.149	0.026	0.027	316	2384	100	8	1312	1320	41	1996	2037	Error	Error	-7.358	8	1312	41	1996	152231	1108539	0.096	6.225	0	0	0
1	1	13	"A74"	"A74"	5120	66665	100	572	621	288	46	463	463	495	243	49	33	12	0	7414	8111	4775	58	1620	1620	1655	421	25	91	84	0	0.000	0.000	0.000	0.000	0.000	0.000	0.000	0.000	0.000	0.000	0.000	0.000	0.000	0.000	0.019	0.024	0.039	0.038	4.833	0.020	0.083	316	2384	100	109	5794	5903	158	6491	6649	Error	Error	-5.732	109	5794	158	6491	196334	2562929	0.519	15.335	0	0	0
1	2	13	"A74"	"A74"	5440	66660	100	617	661	320	48	462	462	646	2509	388	0	0	0	9721	9946	4266	42	1645	1645	1869	2389	127	90	77	0	0.000	0.000	0.000	0.000	0.000	0.000	0.000	0.000	0.000	0.000	0.000	0.000	0.000	0.000	0.019	0.024	0.030	0.029	3.359	0.481	0.338	316	2384	100	155	8076	8231	199	8301	8500	Error	Error	-5.703	155	8076	199	8301	208821	3143068	0.006	3.381	0	0	0
1	3	13	"A74"	"A74"	5730	66665	100	629	666	280	42	457	457	507	390	76	24	4	0	12513	12138	3249	26	1652	1652	1867	1283	68	99	98	0	0.000	0.000	0.000	0.000	0.000	0.000	0.000	0.000	0.000	0.000	0.000	0.000	0.000	0.000	0.016	0.020	0.025	0.020	3.231	0.016	0.102	316	2384	100	172	10861	11033	209	10486	10695	Error	Error	-5.981	172	10861	209	10486	210372	3835702	0.408	8.005	0	0	0
1	4	13	"A75"	"A75"	6030	66660	100	586	605	253	41	454	454	484	250	51	32	8	0	9511	9178	3869	42	1577	1577	1603	353	22	97	93	0	0.000	0.000	0.000	0.000	0.000	0.000	0.000	0.000	0.000	0.000	0.000	0.000	0.000	0.000	0.017	0.020	0.029	0.027	3.750	0.021	0.105	316	2384	100	132	7934	8066	151	7601	7752	Error	Error	-5.909	132	7934	151	7601	191261	2900151	0.484	21.459	0	0	0
1	5	13	"A75"	"A75"	6340	66660	100	635	679	283	41	452	452	487	234	48	40	18	0	11205	11450	2824	24	1591	1591	1712	762	44	100	100	0	0.000	0.000	0.000	0.000	0.000	0.000	0.000	0.000	0.000	0.000	0.000	0.000	0.000	0.000	0.019	0.023	0.026	0.024	2.658	0.020	0.113	316	2384	100	183	9614	9797	227	9859	10086	Error	Error	-5.715	183	9614	227	9859	214634	3618222	0.821	12.780	0	0	0
1	6	13	"A75"	"A75"	6645	66660	100	604	651	273	41	448	448	482	252	52	37	12	0	10229	9866	2940	29	1552	1552	1650	721	43	97	95	0	0.000	0.000	0.000	0.000	0.000	0.000	0.000	0.000	0.000	0.000	0.000	0.000	0.000	0.000	0.018	0.024	0.032	0.026	3.317	0.019	0.066	316	2384	100	156	8677	8833	203	8314	8517	Error	Error	-5.798	156	8677	203	8314	205733	3117576	0.671	11.395	0	0	0
1	7	13	"A76"	"A76"	6930	66655	100	540	642	711	110	428	428	459	224	48	35	16	0	9669	8499	4159	48	1514	1514	1553	476	30	89	81	0	0.000	0.000	0.000	0.000	0.000	0.000	0.000	0.000	0.000	0.000	0.000	0.000	0.000	0.000	0.014	0.031	0.036	0.036	5.812	0.022	0.039	316	2384	100	112	8155	8267	214	6985	7199	Error	Error	-6.186	112	8155	214	6985	203018	2685652	0.817	14.592	0	0	0
1	8	13	"A76"	"A76"	7245	66655	100	573	610	265	43	429	429	457	219	47	37	16	0	10687	10512	3589	34	1495	1495	1532	395	25	99	98	0	0.000	0.000	0.000	0.000	0.000	0.000	0.000	0.000	0.000	0.000	0.000	0.000	0.000	0.000	0.016	0.020	0.027	0.026	2.686	0.017	0.094	316	2384	100	144	9192	9336	181	9017	9198	Error	Error	-5.996	144	9192	181	9017	192773	3321807	0.699	22.734	0	0	0
1	9	13	"A76"	"A76"	7540	66660	100	569	597	266	44	421	421	454	266	58	34	10	0	10821	10674	2335	21	1518	1518	1611	663	41	100	100	0	0.000	0.000	0.000	0.000	0.000	0.000	0.000	0.000	0.000	0.000	0.000	0.000	0.000	0.000	0.016	0.019	0.027	0.022	2.942	0.017	0.085	316	2384	100	148	9303	9451	176	9156	9332	Error	Error	-5.974	148	9303	176	9156	188596	3373141	0.538	13.670	0	0	0
1	10	13	"A77"	"A77"	7835	66650	100	774	865	487	56	431	431	518	1474	284	1	0	0	7971	7719	3003	38	1503	1503	1517	320	21	95	93	0	0.000	0.000	0.000	0.000	0.000	0.000	0.000	0.000	0.000	0.000	0.000	0.000	0.000	0.000	0.053	0.070	0.065	0.061	3.188	0.068	0.307	316	2384	100	343	6468	6811	434	6216	6650	Error	Error	-4.237	343	6468	434	6216	273394	2439203	0.235	19.381	0	0	0
1	11	13	"A77"	"A77"	8130	66660	100	950	1006	419	41	431	431	464	242	52	77	52	0	9905	9865	1938	19	1534	1534	1708	1056	61	100	100	0	0.000	0.000	0.000	0.000	0.000	0.000	0.000	0.000	0.000	0.000	0.000	0.000	0.000	0.000	0.062	0.069	0.066	0.058	2.303	0.065	0.384	316	2384	100	519	8371	8890	575	8331	8906	Error	Error	-4.012	519	8371	575	8331	317998	3117207	2.240	7.724	0	0	0
1	12	13	"A77"	"A77"	8435	66660	100	1001	1037	477	45	416	416	446	235	52	77	59	0	9303	8830	2732	30	1495	1495	1557	553	35	98	96	0	0.000	0.000	0.000	0.000	0.000	0.000	0.000	0.000	0.000	0.000	0.000	0.000	0.000	0.000	0.075	0.085	0.081	0.069	2.541	0.077	0.480	316	2384	100	585	7808	8393	621	7335	7956	Error	Error	-3.738	585	7808	621	7335	327764	2790334	2.515	13.152	0	0	0
1	13	13	"A78"	"A78"	8735	66650	100	571	781	2554	327	396	396	431	222	51	41	18	0	9533	9221	3895	42	1467	1467	1484	325	21	96	93	0	0.000	0.000	0.000	0.000	0.000	0.000	0.000	0.000	0.000	0.000	0.000	0.000	0.000	0.000	0.022	0.050	0.033	0.033	4.178	0.076	0.041	316	2384	100	175	8066	8241	385	7754	8139	Error	Error	-5.526	175	8066	385	7754	246906	2913697	1.577	23.806	0	0	0
1	14	13	"A78"	"A78"	9040	66650	100	575	613	275	44	415	415	567	2204	388	0	0	0	10265	10748	4707	43	1525	1525	1693	2163	127	98	90	0	0.000	0.000	0.000	0.000	0.000	0.000	0.000	0.000	0.000	0.000	0.000	0.000	0.000	0.000	0.018	0.021	0.026	0.023	2.762	0.357	0.251	316	2384	100	160	8740	8900	198	9223	9421	Error	Error	-5.771	160	8740	198	9223	193683	3396443	0.021	4.186	0	0	0
1	15	13	"A78"	"A78"	9350	66650	100	611	653	304	46	415	415	444	275	61	37	10	0	11299	11659	3619	31	1528	1528	1701	1088	63	100	100	0	0.000	0.000	0.000	0.000	0.000	0.000	0.000	0.000	0.000	0.000	0.000	0.000	0.000	0.000	0.020	0.023	0.025	0.022	2.728	0.026	0.132	316	2384	100	196	9771	9967	238	10131	10369	Error	Error	-5.640	196	9771	238	10131	206341	3684393	0.760	9.153	0	0	0
1	16	13	"A79"	"A79"	9640	66640	100	558	575	233	40	413	413	447	233	52	35	10	0	7950	8494	4357	51	1498	1498	1526	340	22	95	90	0	0.000	0.000	0.000	0.000	0.000	0.000	0.000	0.000	0.000	0.000	0.000	0.000	0.000	0.000	0.022	0.023	0.033	0.038	3.790	0.017	0.067	316	2384	100	145	6452	6597	162	6996	7158	Error	Error	-5.476	145	6452	162	6996	181544	2683985	0.549	20.494	0	0	0
1	17	13	"A79"	"A79"	9945	66645	100	575	619	272	43	414	414	446	268	60	37	10	0	11162	10788	3384	31	1558	1558	1687	922	54	99	98	0	0.000	0.000	0.000	0.000	0.000	0.000	0.000	0.000	0.000	0.000	0.000	0.000	0.000	0.000	0.017	0.022	0.027	0.022	2.990	0.022	0.129	316	2384	100	161	9604	9765	205	9230	9435	Error	Error	-5.899	161	9604	205	9230	195539	3408945	0.646	9.871	0	0	0
1	18	13	"A79"	"A79"	10245	66645	100	611	643	412	64	412	412	447	248	55	41	12	0	11124	10823	3274	30	1546	1546	1644	723	43	100	99	0	0.000	0.000	0.000	0.000	0.000	0.000	0.000	0.000	0.000	0.000	0.000	0.000	0.000	0.000	0.021	0.025	0.026	0.023	3.262	0.018	0.060	316	2384	100	199	9578	9777	231	9277	9508	Error	Error	-5.589	199	9578	231	9277	203100	3419926	0.790	12.696	0	0	0
1	1	14	"A80"	"A80"	5145	66960	100	611	635	259	40	486	486	510	241	47	32	12	0	8240	8813	5251	59	1673	1673	1706	379	22	90	87	0	0.000	0.000	0.000	0.000	0.000	0.000	0.000	0.000	0.000	0.000	0.000	0.000	0.000	0.000	0.019	0.021	0.034	0.040	4.287	0.016	0.063	316	2384	100	125	6567	6692	149	7140	7289	Error	Error	-5.715	125	6567	149	7140	200754	2784973	0.519	18.752	0	0	0
1	2	14	"A80"	"A80"	5450	66960	100	648	682	342	50	479	479	527	334	63	25	5	0	10857	10740	4404	41	1697	1697	1814	869	47	96	96	0	0.000	0.000	0.000	0.000	0.000	0.000	0.000	0.000	0.000	0.000	0.000	0.000	0.000	0.000	0.018	0.022	0.026	0.025	3.471	0.025	0.079	316	2384	100	169	9160	9329	203	9043	9246	Error	Error	-5.760	169	9160	203	9043	215647	3393821	0.464	10.272	0	0	0
1	3	14	"A80"	"A80"	5755	66960	100	630	665	290	43	470	470	498	235	47	42	16	0	9701	10115	3961	39	1661	1661	1785	820	45	97	96	0	0.000	0.000	0.000	0.000	0.000	0.000	0.000	0.000	0.000	0.000	0.000	0.000	0.000	0.000	0.020	0.023	0.031	0.030	3.256	0.019	0.099	316	2384	100	160	8040	8200	195	8454	8649	Error	Error	-5.651	160	8040	195	8454	210014	3196339	0.711	10.159	0	0	0
1	4	14	"A81"	"A81"	6045	66950	100	584	595	255	42	466	466	499	245	49	31	8	0	9136	8811	4673	53	1606	1606	1651	480	29	90	85	0	0.000	0.000	0.000	0.000	0.000	0.000	0.000	0.000	0.000	0.000	0.000	0.000	0.000	0.000	0.016	0.018	0.030	0.033	4.704	0.017	0.069	316	2384	100	118	7530	7648	129	7205	7334	Error	Error	-5.996	118	7530	129	7205	188049	2784412	0.392	14.917	0	0	0
1	5	14	"A81"	"A81"	6350	66955	100	608	625	261	41	467	467	503	280	55	29	7	0	10619	10490	3914	37	1606	1606	1827	1255	68	97	95	0	0.000	0.000	0.000	0.000	0.000	0.000	0.000	0.000	0.000	0.000	0.000	0.000	0.000	0.000	0.016	0.018	0.028	0.025	3.281	0.019	0.113	316	2384	100	141	9013	9154	158	8884	9042	Error	Error	-5.998	141	9013	158	8884	197596	3314853	0.436	6.903	0	0	0
1	6	14	"A81"	"A81"	6650	66950	100	618	630	276	43	453	453	486	250	51	35	12	0	10899	10167	3594	35	1578	1578	1628	467	28	98	95	0	0.000	0.000	0.000	0.000	0.000	0.000	0.000	0.000	0.000	0.000	0.000	0.000	0.000	0.000	0.018	0.021	0.032	0.028	2.873	0.018	0.078	316	2384	100	165	9321	9486	177	8589	8766	Error	Error	-5.820	165	9321	177	8589	199042	3212882	0.576	18.285	0	0	0
1	7	14	"A82"	"A82"	6945	66945	100	543	580	271	46	441	441	468	229	48	31	10	0	7992	8301	4432	53	1538	1538	1586	493	31	87	85	0	0.000	0.000	0.000	0.000	0.000	0.000	0.000	0.000	0.000	0.000	0.000	0.000	0.000	0.000	0.016	0.021	0.037	0.037	4.438	0.016	0.062	316	2384	100	102	6454	6556	139	6763	6902	Error	Error	-5.984	102	6454	139	6763	183424	2623198	0.489	13.621	0	0	0
1	8	14	"A82"	"A82"	7250	66955	100	578	614	254	41	440	440	482	286	59	30	7	0	8446	8778	3484	39	1527	1527	1619	877	54	99	97	0	0.000	0.000	0.000	0.000	0.000	0.000	0.000	0.000	0.000	0.000	0.000	0.000	0.000	0.000	0.020	0.024	0.033	0.029	3.073	0.022	0.048	316	2384	100	138	6919	7057	174	7251	7425	Error	Error	-5.648	138	6919	174	7251	193983	2773838	0.462	8.163	0	0	0
1	9	14	"A82"	"A82"	7550	66950	100	628	658	344	52	443	443	493	405	82	19	2	0	9786	9528	3185	33	1545	1545	1690	1031	61	96	95	0	0.000	0.000	0.000	0.000	0.000	0.000	0.000	0.000	0.000	0.000	0.000	0.000	0.000	0.000	0.022	0.027	0.034	0.032	2.938	0.036	0.086	316	2384	100	185	8241	8426	215	7983	8198	Error	Error	-5.477	185	8241	215	7983	208049	3010811	0.407	7.602	0	0	0
1	10	14	"A83"	"A83"	7860	66950	100	509	544	237	43	438	438	470	221	47	27	9	0	4902	5275	2791	52	1538	1538	1578	478	30	80	77	0	0.000	0.000	0.000	0.000	0.000	0.000	0.000	0.000	0.000	0.000	0.000	0.000	0.000	0.000	0.021	0.028	0.057	0.069	4.829	0.020	0.038	316	2384	100	71	3364	3435	106	3737	3843	Error	Error	-5.566	71	3364	106	3737	171931	1667004	0.335	7.734	0	0	0
1	11	14	"A83"	"A83"	8145	66950	100	564	586	255	43	453	453	554	1634	294	0	0	0	8073	7794	2020	25	1554	1554	1661	1131	68	97	94	0	0.000	0.000	0.000	0.000	0.000	0.000	0.000	0.000	0.000	0.000	0.000	0.000	0.000	0.000	0.017	0.021	0.037	0.031	3.214	0.181	0.020	316	2384	100	111	6519	6630	133	6240	6373	Error	Error	-5.876	111	6519	133	6240	185081	2462967	0.020	5.423	0	0	0
1	12	14	"A83"	"A83"	8445	66950	100	560	633	549	86	433	433	488	819	167	3	1	0	7837	7651	1979	25	1554	1554	1621	1381	85	97	93	0	0.000	0.000	0.000	0.000	0.000	0.000	0.000	0.000	0.000	0.000	0.000	0.000	0.000	0.000	0.020	0.033	0.040	0.036	3.137	0.028	0.057	316	2384	100	127	6283	6410	200	6097	6297	Error	Error	-5.629	127	6283	200	6097	199906	2417781	0.177	4.366	0	0	0
1	13	14	"A84"	"A84"	8745	66940	100	549	620	399	64	448	448	478	267	55	30	10	0	7943	7767	3315	42	1560	1560	1599	493	30	93	91	0	0.000	0.000	0.000	0.000	0.000	0.000	0.000	0.000	0.000	0.000	0.000	0.000	0.000	0.000	0.016	0.028	0.035	0.032	3.982	0.024	0.074	316	2384	100	101	6383	6484	172	6207	6379	Error	Error	-5.982	101	6383	172	6207	195945	2454380	0.532	12.511	0	0	0
1	14	14	"A84"	"A84"	9045	66945	100	564	603	258	42	441	441	474	252	53	34	7	0	8870	8649	2316	26	1589	1589	1686	864	51	100	99	0	0.000	0.000	0.000	0.000	0.000	0.000	0.000	0.000	0.000	0.000	0.000	0.000	0.000	0.000	0.017	0.023	0.033	0.026	3.200	0.021	0.061	316	2384	100	123	7281	7404	162	7060	7222	Error	Error	-5.887	123	7281	162	7060	190534	2733149	0.512	8.059	0	0	0
1	15	14	"A84"	"A84"	9345	66945	100	580	617	270	43	444	444	477	277	58	31	6	0	10057	10237	2584	25	1593	1593	1708	795	46	100	100	0	0.000	0.000	0.000	0.000	0.000	0.000	0.000	0.000	0.000	0.000	0.000	0.000	0.000	0.000	0.016	0.020	0.027	0.022	3.076	0.018	0.095	316	2384	100	136	8464	8600	173	8644	8817	Error	Error	-5.960	136	8464	173	8644	194853	3234969	0.505	10.728	0	0	0
1	16	14	"A85"	"A85"	9650	66935	100	522	573	290	50	444	444	475	302	63	21	5	0	6191	6434	3094	48	1568	1568	1593	397	24	94	90	0	0.000	0.000	0.000	0.000	0.000	0.000	0.000	0.000	0.000	0.000	0.000	0.000	0.000	0.000	0.017	0.027	0.043	0.039	4.479	0.022	0.053	316	2384	100	78	4623	4701	129	4866	4995	Error	Error	-5.889	78	4623	129	4866	181161	2032990	0.325	12.194	0	0	0
1	17	14	"A85"	"A85"	9955	66940	100	524	558	247	44	454	454	527	1386	262	0	0	0	7710	7416	2562	34	1596	1596	1732	897	51	98	93	0	0.000	0.000	0.000	0.000	0.000	0.000	0.000	0.000	0.000	0.000	0.000	0.000	0.000	0.000	0.011	0.018	0.035	0.029	3.245	0.093	0.008	316	2384	100	70	6114	6184	104	5820	5924	Error	Error	-6.449	70	6114	104	5820	176300	2343602	0.022	6.337	0	0	0
1	18	14	"A85"	"A85"	10250	66935	100	559	614	400	65	450	450	486	367	75	15	2	0	7668	7434	2692	36	1593	1593	1654	596	36	97	97	0	0.000	0.000	0.000	0.000	0.000	0.000	0.000	0.000	0.000	0.000	0.000	0.000	0.000	0.000	0.018	0.028	0.037	0.032	3.543	0.022	0.028	316	2384	100	109	6075	6184	164	5841	6005	Error	Error	-5.800	109	6075	164	5841	193890	2349016	0.349	9.698	0	0	0
1	1	15	"A86"	"A86"	5140	67265	100	714	750	330	44	545	545	568	277	48	37	11	0	10542	9146	4701	51	1905	1905	1981	584	29	89	82	0	0.000	0.000	0.000	0.000	0.000	0.000	0.000	0.000	0.000	0.000	0.000	0.000	0.000	0.000	0.020	0.028	0.037	0.039	4.085	0.026	0.105	316	2384	100	169	8637	8806	205	7241	7446	Error	Error	-5.675	169	8637	205	7241	236959	2890182	0.657	12.269	0	0	0
1	2	15	"A86"	"A86"	5455	67265	100	705	729	290	39	514	514	557	360	64	28	4	0	11494	10361	5378	51	1903	1903	2011	780	38	93	84	0	0.000	0.000	0.000	0.000	0.000	0.000	0.000	0.000	0.000	0.000	0.000	0.000	0.000	0.000	0.020	0.025	0.035	0.034	3.467	0.021	0.127	316	2384	100	191	9591	9782	215	8458	8673	Error	Error	-5.650	191	9591	215	8458	230257	3274034	0.478	10.705	0	0	0
1	3	15	"A86"	"A86"	5755	67270	100	699	739	319	43	511	511	546	276	50	38	15	0	10217	9643	4118	42	1839	1839	2111	1318	62	95	84	0	0.000	0.000	0.000	0.000	0.000	0.000	0.000	0.000	0.000	0.000	0.000	0.000	0.000	0.000	0.022	0.029	0.038	0.031	3.100	0.027	0.159	316	2384	100	188	8378	8566	228	7804	8032	Error	Error	-5.478	188	8378	228	7804	233664	3047275	0.699	5.715	0	0	0
1	4	15	"A87"	"A87"	6050	67260	100	639	696	313	44	496	496	524	241	45	41	16	0	9309	8604	3742	43	1772	1772	1808	436	24	93	89	0	0.000	0.000	0.000	0.000	0.000	0.000	0.000	0.000	0.000	0.000	0.000	0.000	0.000	0.000	0.019	0.029	0.037	0.040	4.276	0.028	0.132	316	2384	100	143	7537	7680	200	6832	7032	Error	Error	-5.720	143	7537	200	6832	219793	2718947	0.714	15.587	0	0	0
1	5	15	"A87"	"A87"	6355	67265	100	665	687	262	38	498	498	531	307	57	30	6	0	9106	9200	2381	25	1776	1776	1872	808	43	99	98	0	0.000	0.000	0.000	0.000	0.000	0.000	0.000	0.000	0.000	0.000	0.000	0.000	0.000	0.000	0.023	0.025	0.032	0.027	3.091	0.023	0.090	316	2384	100	167	7330	7497	189	7424	7613	Error	Error	-5.456	167	7330	189	7424	217137	2907207	0.508	9.069	0	0	0
1	6	15	"A87"	"A87"	6650	67255	100	623	646	273	42	478	478	512	261	50	32	11	0	8667	8519	2792	32	1724	1724	1802	662	36	94	92	0	0.000	0.000	0.000	0.000	0.000	0.000	0.000	0.000	0.000	0.000	0.000	0.000	0.000	0.000	0.021	0.025	0.036	0.033	3.340	0.020	0.069	316	2384	100	145	6943	7088	168	6795	6963	Error	Error	-5.581	145	6943	168	6795	204021	2692037	0.513	10.147	0	0	0
1	7	15	"A88"	"A88"	6950	67255	100	629	661	276	41	474	474	517	338	65	27	5	0	7823	8171	4148	50	1707	1707	1764	709	40	89	85	0	0.000	0.000	0.000	0.000	0.000	0.000	0.000	0.000	0.000	0.000	0.000	0.000	0.000	0.000	0.025	0.029	0.040	0.040	3.712	0.034	0.127	316	2384	100	155	6116	6271	187	6464	6651	Error	Error	-5.302	155	6116	187	6464	208962	2581943	0.426	9.037	0	0	0
1	8	15	"A88"	"A88"	7265	67260	100	625	666	303	45	483	483	551	605	109	6	0	0	8981	9110	4068	44	1721	1721	1841	1097	59	95	89	0	0.000	0.000	0.000	0.000	0.000	0.000	0.000	0.000	0.000	0.000	0.000	0.000	0.000	0.000	0.020	0.025	0.034	0.030	3.344	0.063	0.093	316	2384	100	142	7260	7402	183	7389	7572	Error	Error	-5.676	142	7260	183	7389	210545	2878762	0.190	6.626	0	0	0
1	9	15	"A88"	"A88"	7550	67260	100	656	706	368	52	490	490	526	265	50	37	13	0	9527	9482	3706	39	1731	1731	1850	808	43	98	96	0	0.000	0.000	0.000	0.000	0.000	0.000	0.000	0.000	0.000	0.000	0.000	0.000	0.000	0.000	0.021	0.028	0.038	0.031	2.991	0.030	0.146	316	2384	100	166	7796	7962	216	7751	7967	Error	Error	-5.553	166	7796	216	7751	222957	2996435	0.679	9.446	0	0	0
1	10	15	"A89"	"A89"	7850	67250	100	621	666	300	45	490	490	518	307	59	29	9	0	8309	7395	3608	48	1687	1687	1715	411	23	95	90	0	0.000	0.000	0.000	0.000	0.000	0.000	0.000	0.000	0.000	0.000	0.000	0.000	0.000	0.000	0.020	0.031	0.048	0.047	3.159	0.029	0.126	316	2384	100	131	6622	6753	176	5708	5884	Error	Error	-5.660	131	6622	176	5708	210578	2336802	0.482	13.820	0	0	0
1	11	15	"A89"	"A89"	8160	67255	100	727	757	425	56	486	486	505	228	45	51	25	0	12356	10678	5340	50	1677	1677	1763	593	33	99	94	0	0.000	0.000	0.000	0.000	0.000	0.000	0.000	0.000	0.000	0.000	0.000	0.000	0.000	0.000	0.023	0.030	0.033	0.032	3.000	0.028	0.190	316	2384	100	241	10679	10920	271	9001	9272	Error	Error	-5.470	241	10679	271	9001	239071	3374384	1.105	15.034	0	0	0
1	12	15	"A89"	"A89"	8465	67260	100	685	716	308	43	486	486	593	1936	326	0	0	0	10535	9378	4901	52	1702	1702	1955	2472	126	77	61	0	0.000	0.000	0.000	0.000	0.000	0.000	0.000	0.000	0.000	0.000	0.000	0.000	0.000	0.000	0.023	0.030	0.040	0.038	3.007	0.332	0.331	316	2384	100	199	8833	9032	230	7676	7906	Error	Error	-5.472	199	8833	230	7676	226218	2963290	0.064	3.003	0	0	0
1	13	15	"A90"	"A90"	8750	67245	100	664	721	388	53	518	518	571	301	52	29	10	0	9924	8996	3401	37	1827	1827	2039	853	41	89	86	0	0.000	0.000	0.000	0.000	0.000	0.000	0.000	0.000	0.000	0.000	0.000	0.000	0.000	0.000	0.018	0.028	0.035	0.036	3.975	0.030	0.119	316	2384	100	146	8097	8243	203	7169	7372	Error	Error	-5.793	146	8097	203	7169	227858	2842627	0.498	8.156	0	0	0
1	14	15	"A90"	"A90"	9050	67255	100	734	758	295	38	527	527	592	606	102	10	0	0	9889	10112	3278	32	1914	1914	2192	1405	64	98	96	0	0.000	0.000	0.000	0.000	0.000	0.000	0.000	0.000	0.000	0.000	0.000	0.000	0.000	0.000	0.026	0.028	0.035	0.029	3.009	0.036	0.143	316	2384	100	207	7975	8182	231	8198	8429	Error	Error	-5.268	207	7975	231	8198	239623	3195283	0.274	5.637	0	0	0
1	15	15	"A90"	"A90"	9350	67250	100	660	703	283	40	474	474	514	293	57	36	10	0	10840	10618	2833	26	1746	1746	1866	943	50	99	98	0	0.000	0.000	0.000	0.000	0.000	0.000	0.000	0.000	0.000	0.000	0.000	0.000	0.000	0.000	0.020	0.026	0.031	0.025	2.909	0.032	0.007	316	2384	100	186	9094	9280	229	8872	9101	Error	Error	-5.612	186	9094	229	8872	222017	3355283	0.645	9.281	0	0	0
1	16	15	"A91"	"A91"	9645	67245	100	592	636	275	43	492	492	524	354	67	20	4	0	8457	8198	4070	49	1725	1725	1766	527	29	93	89	0	0.000	0.000	0.000	0.000	0.000	0.000	0.000	0.000	0.000	0.000	0.000	0.000	0.000	0.000	0.015	0.022	0.038	0.034	3.707	0.031	0.058	316	2384	100	100	6732	6832	144	6473	6617	Error	Error	-6.073	100	6732	144	6473	201023	2590674	0.316	12.205	0	0	0
1	17	15	"A91"	"A91"	9945	67250	100	651	665	262	39	492	492	598	1611	269	0	0	0	8427	8629	2468	28	1761	1761	1872	1204	64	98	96	0	0.000	0.000	0.000	0.000	0.000	0.000	0.000	0.000	0.000	0.000	0.000	0.000	0.000	0.000	0.024	0.025	0.037	0.030	3.117	0.020	0.008	316	2384	100	159	6666	6825	173	6868	7041	Error	Error	-5.390	159	6666	173	6868	210086	2726687	0.042	5.612	0	0	0
1	18	15	"A91"	"A91"	10245	67250	100	608	646	275	42	483	483	554	1368	246	0	0	0	10387	10119	3277	32	1749	1749	1890	1523	80	96	90	0	0.000	0.000	0.000	0.000	0.000	0.000	0.000	0.000	0.000	0.000	0.000	0.000	0.000	0.000	0.014	0.019	0.025	0.022	3.223	0.017	0.047	316	2384	100	125	8638	8763	163	8370	8533	Error	Error	-6.111	125	8638	163	8370	204262	3197754	0.067	5.403	0	0	0
1	1	16	"A92"	"A92"	5150	67560	100	778	809	355	43	562	562	600	282	47	41	17	0	12471	11037	6126	55	2084	2084	2220	835	37	82	76	0	0.000	0.000	0.000	0.000	0.000	0.000	0.000	0.000	0.000	0.000	0.000	0.000	0.000	0.000	0.021	0.028	0.034	0.036	4.257	0.027	0.199	316	2384	100	216	10387	10603	247	8953	9200	Error	Error	-5.588	216	10387	247	8953	255724	3487683	0.741	10.559	0	0	0
1	2	16	"A92"	"A92"	5465	67560	100	798	872	391	44	541	541	578	272	47	49	26	0	13716	12840	6807	53	2055	2055	2196	956	43	94	86	0	0.000	0.000	0.000	0.000	0.000	0.000	0.000	0.000	0.000	0.000	0.000	0.000	0.000	0.000	0.022	0.031	0.036	0.034	3.107	0.028	0.244	316	2384	100	257	11661	11918	331	10785	11116	Error	Error	-5.504	257	11661	331	10785	275556	4057308	1.081	11.134	0	0	0
1	3	16	"A92"	"A92"	5765	67560	100	758	797	312	39	540	540	574	261	45	46	19	0	14711	12423	6362	51	1987	1987	2315	1825	78	91	73	0	0.000	0.000	0.000	0.000	0.000	0.000	0.000	0.000	0.000	0.000	0.000	0.000	0.000	0.000	0.017	0.025	0.030	0.027	3.200	0.023	0.226	316	2384	100	218	12724	12942	257	10436	10693	Error	Error	-5.867	218	12724	257	10436	251882	3925732	0.854	5.539	0	0	0
1	4	16	"A93"	"A93"	6055	67555	100	728	766	333	43	527	527	561	304	54	35	12	0	10059	10251	4957	48	1936	1936	1985	453	22	92	89	0	0.000	0.000	0.000	0.000	0.000	0.000	0.000	0.000	0.000	0.000	0.000	0.000	0.000	0.000	0.025	0.029	0.034	0.036	3.767	0.026	0.158	316	2384	100	201	8123	8324	239	8315	8554	Error	Error	-5.337	201	8123	239	8315	241961	3239232	0.674	18.247	0	0	0
1	5	16	"A93"	"A93"	6365	67555	100	734	787	391	49	523	523	555	258	46	43	18	0	11867	11708	4985	42	1952	1952	2181	1292	59	94	93	0	0.000	0.000	0.000	0.000	0.000	0.000	0.000	0.000	0.000	0.000	0.000	0.000	0.000	0.000	0.021	0.027	0.033	0.029	3.534	0.030	0.241	316	2384	100	211	9915	10126	264	9756	10020	Error	Error	-5.554	211	9915	264	9756	248649	3699687	0.899	7.374	0	0	0
1	6	16	"A93"	"A93"	6665	67555	100	706	832	1121	134	523	523	553	293	52	36	11	0	10934	10833	3863	35	1903	1903	1946	451	23	98	97	0	0.000	0.000	0.000	0.000	0.000	0.000	0.000	0.000	0.000	0.000	0.000	0.000	0.000	0.000	0.020	0.035	0.029	0.027	2.959	0.040	0.078	316	2384	100	183	9031	9214	309	8930	9239	Error	Error	-5.625	183	9031	309	8930	262806	3423095	0.952	19.705	0	0	0
1	7	16	"A94"	"A94"	6950	67555	100	631	716	491	68	541	541	597	1108	185	1	0	0	5868	6619	3722	56	1880	1880	1943	661	34	87	77	0	0.000	0.000	0.000	0.000	0.000	0.000	0.000	0.000	0.000	0.000	0.000	0.000	0.000	0.000	0.023	0.037	0.058	0.058	4.471	0.060	0.008	316	2384	100	90	3988	4078	175	4739	4914	Error	Error	-5.470	90	3988	175	4739	226246	2091587	0.107	7.074	0	0	0
1	8	16	"A94"	"A94"	7260	67550	100	683	697	282	40	515	515	552	271	49	35	10	0	8911	8714	3936	45	1876	1876	1936	666	34	93	91	0	0.000	0.000	0.000	0.000	0.000	0.000	0.000	0.000	0.000	0.000	0.000	0.000	0.000	0.000	0.024	0.027	0.040	0.038	3.532	0.038	0.011	316	2384	100	168	7035	7203	182	6838	7020	Error	Error	-5.388	168	7035	182	6838	220256	2753637	0.535	10.177	0	0	0
1	9	16	"A94"	"A94"	7565	67555	100	665	693	303	43	514	514	551	277	50	31	8	0	7850	8048	3733	46	1887	1887	2058	1173	56	93	77	0	0.000	0.000	0.000	0.000	0.000	0.000	0.000	0.000	0.000	0.000	0.000	0.000	0.000	0.000	0.025	0.029	0.042	0.040	3.447	0.025	0.114	316	2384	100	151	5963	6114	179	6161	6340	Error	Error	-5.303	151	5963	179	6161	219003	2543195	0.513	5.107	0	0	0
1	10	16	"A95"	"A95"	7855	67545	100	829	955	742	77	502	502	532	276	51	56	27	0	16106	14397	7701	53	1850	1850	1897	562	29	93	87	0	0.000	0.000	0.000	0.000	0.000	0.000	0.000	0.000	0.000	0.000	0.000	0.000	0.000	0.000	0.023	0.036	0.031	0.034	3.343	0.043	0.033	316	2384	100	327	14256	14583	453	12547	13000	Error	Error	-5.446	327	14256	453	12547	301868	4549347	1.533	22.242	0	0	0
1	11	16	"A95"	"A95"	8170	67555	100	777	847	469	55	522	522	560	303	54	43	16	0	12371	12693	8125	64	1872	1872	2370	2731	115	83	61	0	0.000	0.000	0.000	0.000	0.000	0.000	0.000	0.000	0.000	0.000	0.000	0.000	0.000	0.000	0.024	0.030	0.033	0.030	3.094	0.032	0.353	316	2384	100	255	10499	10754	325	10821	11146	Error	Error	-5.364	255	10499	325	10821	267516	4010886	0.947	3.780	0	0	0
1	12	16	"A95"	"A95"	8475	67550	100	836	969	1010	104	502	502	541	332	61	50	21	0	16442	14911	6931	46	1854	1854	1983	1012	51	96	91	0	0.000	0.000	0.000	0.000	0.000	0.000	0.000	0.000	0.000	0.000	0.000	0.000	0.000	0.000	0.023	0.036	0.034	0.032	2.840	0.036	0.142	316	2384	100	334	14588	14922	467	13057	13524	Error	Error	-5.449	334	14588	467	13057	306168	4711969	1.289	12.775	0	0	0
1	13	16	"A96"	"A96"	8755	67540	100	674	758	665	87	528	528	565	376	66	26	6	0	6380	7598	4726	62	1858	1858	1879	391	20	92	86	0	0.000	0.000	0.000	0.000	0.000	0.000	0.000	0.000	0.000	0.000	0.000	0.000	0.000	0.000	0.032	0.040	0.051	0.054	4.385	0.036	0.090	316	2384	100	146	4522	4668	230	5740	5970	Error	Error	-4.953	146	4522	230	5740	239684	2401092	0.513	14.627	0	0	0
1	14	16	"A96"	"A96"	9070	67550	100	669	758	747	98	527	527	593	1414	238	1	0	0	7405	9179	6157	67	1884	1884	2040	1105	54	92	73	0	0.000	0.000	0.000	0.000	0.000	0.000	0.000	0.000	0.000	0.000	0.000	0.000	0.000	0.000	0.026	0.032	0.037	0.038	3.714	0.033	0.118	316	2384	100	142	5521	5663	231	7295	7526	Error	Error	-5.281	142	5521	231	7295	239464	2900682	0.117	6.461	0	0	0
1	15	16	"A96"	"A96"	9340	67550	100	730	769	349	45	506	506	550	361	65	31	9	0	12165	11825	5789	48	1859	1859	1990	746	37	99	95	0	0.000	0.000	0.000	0.000	0.000	0.000	0.000	0.000	0.000	0.000	0.000	0.000	0.000	0.000	0.022	0.026	0.032	0.031	2.773	0.025	0.095	316	2384	100	224	10306	10530	263	9966	10229	Error	Error	-5.524	224	10306	263	9966	242923	3736714	0.607	13.184	0	0	0
1	16	16	"A97"	"A97"	9655	67535	100	668	700	307	43	511	511	541	300	55	33	10	0	6548	7707	4704	61	1855	1855	1904	566	29	87	82	0	0.000	0.000	0.000	0.000	0.000	0.000	0.000	0.000	0.000	0.000	0.000	0.000	0.000	0.000	0.033	0.032	0.046	0.054	4.225	0.024	0.098	316	2384	100	157	4693	4850	189	5852	6041	Error	Error	-4.902	157	4693	189	5852	221249	2435556	0.530	10.253	0	0	0
1	17	16	"A97"	"A97"	9955	67540	100	736	756	360	47	513	513	549	314	57	36	8	0	12132	11538	4471	38	1917	1917	2163	1370	63	97	92	0	0.000	0.000	0.000	0.000	0.000	0.000	0.000	0.000	0.000	0.000	0.000	0.000	0.000	0.000	0.022	0.025	0.028	0.027	2.920	0.024	0.162	316	2384	100	223	10215	10438	243	9621	9864	Error	Error	-5.518	223	10215	243	9621	238858	3645862	0.659	6.843	0	0	0
1	18	16	"A97"	"A97"	10255	67535	100	702	708	284	40	526	526	698	2349	336	0	0	0	9885	10106	4502	44	1927	1927	2234	3277	146	81	60	0	0.000	0.000	0.000	0.000	0.000	0.000	0.000	0.000	0.000	0.000	0.000	0.000	0.000	0.000	0.022	0.022	0.034	0.030	3.087	0.141	0.125	316	2384	100	176	7958	8134	182	8179	8361	Error	Error	-5.499	176	7958	182	8179	223728	3193506	0.004	2.402	0	0	0
1	1	17	"A98"	"A98"	5165	67860	100	669	707	307	43	607	607	658	613	93	5	0	0	3621	4581	2745	59	2201	2201	2312	913	39	65	40	0	0.000	0.000	0.000	0.000	0.000	0.000	0.000	0.000	0.000	0.000	0.000	0.000	0.000	0.000	0.044	0.042	0.120	0.125	4.510	0.060	0.107	316	2384	100	62	1420	1482	100	2380	2480	Error	Error	-4.517	62	1420	100	2380	223276	1447528	0.080	2.485	0	0	0
1	2	17	"A98"	"A98"	5470	67865	100	646	728	333	45	595	595	633	306	48	28	7	0	4287	5548	3113	56	2150	2150	2205	684	31	86	67	0	0.000	0.000	0.000	0.000	0.000	0.000	0.000	0.000	0.000	0.000	0.000	0.000	0.000	0.000	0.024	0.039	0.084	0.082	4.264	0.033	0.046	316	2384	100	51	2137	2188	133	3398	3531	Error	Error	-5.389	51	2137	133	3398	230058	1753101	0.310	4.887	0	0	0
1	3	17	"A98"	"A98"	5750	67860	100	666	719	307	42	577	577	630	513	81	13	0	0	4376	5262	2841	53	2117	2117	2212	953	43	77	60	0	0.000	0.000	0.000	0.000	0.000	0.000	0.000	0.000	0.000	0.000	0.000	0.000	0.000	0.000	0.039	0.045	0.089	0.085	4.497	0.034	0.052	316	2384	100	89	2259	2348	142	3145	3287	Error	Error	-4.666	89	2259	142	3145	227199	1662761	0.173	3.200	0	0	0
1	4	17	"A99"	"A99"	6060	67860	100	720	734	304	41	590	590	639	557	87	11	0	0	3880	4769	2596	54	2095	2095	2182	995	45	64	45	0	0.000	0.000	0.000	0.000	0.000	0.000	0.000	0.000	0.000	0.000	0.000	0.000	0.000	0.000	0.073	0.054	0.083	0.087	5.002	0.036	0.070	316	2384	100	130	1785	1915	144	2674	2818	Error	Error	-3.779	130	1785	144	2674	231873	1507039	0.171	2.600	0	0	0
1	5	17	"A99"	"A99"	6370	67865	100	719	755	300	39	579	579	631	651	103	5	0	0	7129	6734	2722	40	2063	2063	2225	1521	68	83	64	0	0.000	0.000	0.000	0.000	0.000	0.000	0.000	0.000	0.000	0.000	0.000	0.000	0.000	0.000	0.028	0.038	0.056	0.052	3.628	0.147	0.225	316	2384	100	140	5066	5206	176	4671	4847	Error	Error	-5.177	140	5066	176	4671	238700	2127803	0.190	2.964	0	0	0
1	6	17	"A99"	"A99"	6670	67865	100	689	789	794	100	600	600	1597	6948	435	0	0	0	6903	6391	2453	38	2066	2066	3138	7051	224	9	0	0	0.000	0.000	0.000	0.000	0.000	0.000	0.000	0.000	0.000	0.000	0.000	0.000	0.000	0.000	0.018	0.044	0.054	0.047	3.982	0.981	0.723	316	2384	100	89	4837	4926	189	4325	4514	Error	Error	-5.764	89	4837	189	4325	249237	2019684	-0.116	0.461	0	0	0
1	7	17	"A100"	"A100"	6955	67855	100	766	1140	3754	329	575	575	597	292	48	37	19	0	6790	7143	5369	75	2042	2042	2145	800	37	71	63	0	0.000	0.000	0.000	0.000	0.000	0.000	0.000	0.000	0.000	0.000	0.000	0.000	0.000	0.000	0.040	0.111	0.073	0.089	5.627	0.344	0.278	316	2384	100	191	4748	4939	565	5101	5666	Error	Error	-4.636	191	4748	565	5101	360174	2257308	1.860	6.248	0	0	0
1	8	17	"A100"	"A100"	7270	67860	100	707	745	291	39	557	557	621	853	137	1	0	0	7878	7673	3016	39	2007	2007	2067	633	30	95	92	0	0.000	0.000	0.000	0.000	0.000	0.000	0.000	0.000	0.000	0.000	0.000	0.000	0.000	0.000	0.026	0.033	0.047	0.042	3.277	0.027	0.004	316	2384	100	150	5871	6021	188	5666	5854	Error	Error	-5.291	150	5871	188	5666	235533	2424664	0.145	8.856	0	0	0
1	9	17	"A100"	"A100"	7565	67860	100	716	769	318	41	564	564	697	1710	245	0	0	0	9796	9097	3733	41	1995	1995	2231	1617	72	90	76	0	0.000	0.000	0.000	0.000	0.000	0.000	0.000	0.000	0.000	0.000	0.000	0.000	0.000	0.000	0.019	0.029	0.040	0.034	3.269	0.047	0.046	316	2384	100	152	7801	7953	205	7102	7307	Error	Error	-5.682	152	7801	205	7102	242995	2874598	0.042	4.246	0	0	0
1	10	17	"A101"	"A101"	7860	67850	100	642	668	291	43	547	547	648	1734	267	0	0	0	3357	4367	2883	66	1964	1964	2036	1031	50	58	35	0	0.000	0.000	0.000	0.000	0.000	0.000	0.000	0.000	0.000	0.000	0.000	0.000	0.000	0.000	0.068	0.050	0.117	0.125	6.023	0.131	0.255	316	2384	100	95	1393	1488	121	2403	2524	Error	Error	-3.874	95	1393	121	2403	211073	1380053	0.012	2.261	0	0	0
1	11	17	"A101"	"A101"	8175	67855	100	680	722	298	41	535	535	574	418	72	18	2	0	6727	8007	3942	49	1971	1971	2009	446	22	97	95	0	0.000	0.000	0.000	0.000	0.000	0.000	0.000	0.000	0.000	0.000	0.000	0.000	0.000	0.000	0.030	0.031	0.045	0.041	3.183	0.025	0.025	316	2384	100	145	4756	4901	187	6036	6223	Error	Error	-5.036	145	4756	187	6036	228088	2530299	0.354	13.448	0	0	0
1	12	17	"A101"	"A101"	8475	67855	100	655	683	287	42	551	551	572	262	45	27	10	0	5343	6918	3989	57	1964	1964	1985	378	19	95	90	0	0.000	0.000	0.000	0.000	0.000	0.000	0.000	0.000	0.000	0.000	0.000	0.000	0.000	0.000	0.031	0.027	0.055	0.054	3.953	0.021	0.052	316	2384	100	104	3379	3483	132	4954	5086	Error	Error	-5.022	104	3379	132	4954	215887	2186021	0.424	13.050	0	0	0
1	13	17	"A102"	"A102"	8760	67850	100	629	892	2405	269	536	536	578	437	75	15	3	0	3793	5033	3406	67	1951	1951	1996	754	37	69	53	0	0.000	0.000	0.000	0.000	0.000	0.000	0.000	0.000	0.000	0.000	0.000	0.000	0.000	0.000	0.050	0.116	0.088	0.103	5.531	0.146	0.039	316	2384	100	93	1842	1935	356	3082	3438	Error	Error	-4.308	93	1842	356	3082	281719	1590442	0.719	4.028	0	0	0
1	14	17	"A102"	"A102"	9070	67855	100	666	701	296	42	538	538	571	393	68	19	3	0	4746	6044	3338	55	1942	1942	2004	881	43	88	74	0	0.000	0.000	0.000	0.000	0.000	0.000	0.000	0.000	0.000	0.000	0.000	0.000	0.000	0.000	0.046	0.040	0.070	0.059	3.543	0.035	0.079	316	2384	100	128	2804	2932	163	4102	4265	Error	Error	-4.453	128	2804	163	4102	221387	1909885	0.331	4.586	0	0	0
1	15	17	"A102"	"A102"	9355	67850	100	692	716	297	41	529	529	562	335	59	26	5	0	6257	7108	4004	56	1962	1962	2154	1094	50	83	69	0	0.000	0.000	0.000	0.000	0.000	0.000	0.000	0.000	0.000	0.000	0.000	0.000	0.000	0.000	0.038	0.036	0.058	0.055	4.000	0.027	0.055	316	2384	100	163	4295	4458	187	5146	5333	Error	Error	-4.720	163	4295	187	5146	226362	2246023	0.460	4.528	0	0	0
1	16	17	"A103"	"A103"	9650	67845	100	658	747	995	133	536	536	655	1824	278	0	0	0	5263	6204	3941	63	1976	1976	2213	1787	80	63	46	0	0.000	0.000	0.000	0.000	0.000	0.000	0.000	0.000	0.000	0.000	0.000	0.000	0.000	0.000	0.037	0.050	0.069	0.085	5.161	0.055	0.100	316	2384	100	122	3287	3409	211	4228	4439	Error	Error	-4.752	122	3287	211	4228	235923	1960459	0.050	2.233	0	0	0
1	17	17	"A103"	"A103"	9970	67850	100	710	773	365	47	536	536	581	328	56	32	10	0	9077	8763	2657	30	2027	2027	2094	667	31	99	96	0	0.000	0.000	0.000	0.000	0.000	0.000	0.000	0.000	0.000	0.000	0.000	0.000	0.000	0.000	0.025	0.035	0.042	0.037	3.132	0.028	0.062	316	2384	100	174	7050	7224	237	6736	6973	Error	Error	-5.340	174	7050	237	6736	244385	2769050	0.585	9.999	0	0	0
1	18	17	"A103"	"A103"	10265	67845	100	673	707	279	39	549	549	606	1187	195	0	0	0	7916	7990	3239	40	1988	1988	2129	1157	54	92	83	0	0.000	0.000	0.000	0.000	0.000	0.000	0.000	0.000	0.000	0.000	0.000	0.000	0.000	0.000	0.021	0.026	0.040	0.037	3.459	0.025	0.027	316	2384	100	124	5928	6052	158	6002	6160	Error	Error	-5.579	124	5928	158	6002	223483	2524720	0.085	5.066	0	0	0
1	1	18	"A104"	"A104"	5150	68160	100	762	800	362	45	664	664	714	595	83	10	0	0	5881	6789	4405	64	2359	2359	2642	1815	68	59	48	0	0.000	0.000	0.000	0.000	0.000	0.000	0.000	0.000	0.000	0.000	0.000	0.000	0.000	0.000	0.028	0.031	0.060	0.088	5.464	0.038	0.142	316	2384	100	98	3522	3620	136	4430	4566	Error	Error	-5.167	98	3522	136	4430	252784	2145353	0.145	2.285	0	0	0
1	2	18	"A104"	"A104"	5465	68155	100	858	887	335	37	652	652	757	1932	255	0	0	0	8864	8557	3763	43	2349	2349	2577	2352	91	81	59	0	0.000	0.000	0.000	0.000	0.000	0.000	0.000	0.000	0.000	0.000	0.000	0.000	0.000	0.000	0.032	0.038	0.057	0.050	4.033	0.036	0.066	316	2384	100	206	6515	6721	235	6208	6443	Error	Error	-4.983	206	6515	235	6208	280239	2703991	0.067	2.543	0	0	0
1	3	18	"A104"	"A104"	5765	68160	100	866	1057	1527	144	629	629	659	282	42	45	18	0	10178	9786	4144	42	2268	2268	2545	1441	56	93	90	0	0.000	0.000	0.000	0.000	0.000	0.000	0.000	0.000	0.000	0.000	0.000	0.000	0.000	0.000	0.030	0.057	0.044	0.044	4.139	0.089	0.196	316	2384	100	237	7910	8147	428	7518	7946	Error	Error	-5.061	237	7910	428	7518	333949	3092351	1.411	5.025	0	0	0
1	4	18	"A105"	"A105"	6050	68150	100	690	741	326	43	606	606	641	288	44	28	11	0	5611	6339	4117	64	2200	2200	2463	1390	56	53	51	0	0.000	0.000	0.000	0.000	0.000	0.000	0.000	0.000	0.000	0.000	0.000	0.000	0.000	0.000	0.025	0.033	0.073	0.088	6.281	0.028	0.097	316	2384	100	84	3411	3495	135	4139	4274	Error	Error	-5.344	84	3411	135	4139	234127	2003254	0.347	2.788	0	0	0
1	5	18	"A105"	"A105"	6360	68150	100	807	822	333	40	601	601	635	370	58	32	8	0	9462	8846	4073	46	2204	2204	2547	1705	66	78	74	0	0.000	0.000	0.000	0.000	0.000	0.000	0.000	0.000	0.000	0.000	0.000	0.000	0.000	0.000	0.028	0.033	0.048	0.051	4.156	0.027	0.054	316	2384	100	206	7258	7464	221	6642	6863	Error	Error	-5.139	206	7258	221	6642	259890	2795313	0.505	3.694	0	0	0
1	6	18	"A105"	"A105"	6670	68150	100	775	794	307	38	599	599	632	383	60	25	3	0	9044	8425	3913	46	2197	2197	2366	1222	51	81	76	0	0.000	0.000	0.000	0.000	0.000	0.000	0.000	0.000	0.000	0.000	0.000	0.000	0.000	0.000	0.026	0.031	0.048	0.047	4.210	0.029	0.112	316	2384	100	176	6847	7023	195	6228	6423	Error	Error	-5.282	176	6847	195	6228	250893	2662280	0.423	4.958	0	0	0
1	7	18	"A106"	"A106"	6960	68150	100	625	636	291	45	587	587	634	467	73	9	0	0	2611	3065	1461	47	2151	2151	2192	479	21	49	30	0	0.000	0.000	0.000	0.000	0.000	0.000	0.000	0.000	0.000	0.000	0.000	0.000	0.000	0.000	0.083	0.054	0.250	0.282	5.188	0.039	0.011	316	2384	100	38	460	498	49	914	963	Error	Error	-3.598	38	460	49	914	200923	968535	0.004	1.823	0	0	0
1	8	18	"A106"	"A106"	7270	68150	100	584	613	253	41	574	574	602	268	44	17	4	0	2852	3619	2074	57	2070	2070	2102	412	19	70	48	0	0.000	0.000	0.000	0.000	0.000	0.000	0.000	0.000	0.000	0.000	0.000	0.000	0.000	0.000	0.013	0.025	0.163	0.188	4.559	0.028	0.023	316	2384	100	10	782	792	39	1549	1588	Error	Error	-6.289	10	782	39	1549	193823	1143727	0.041	3.682	0	0	0
1	9	18	"A106"	"A106"	7570	68150	100	574	617	272	44	561	561	620	1357	218	0	0	0	3200	3896	2120	54	2075	2075	2152	1527	70	35	17	0	0.000	0.000	0.000	0.000	0.000	0.000	0.000	0.000	0.000	0.000	0.000	0.000	0.000	0.000	0.012	0.031	0.124	0.131	4.749	0.719	0.567	316	2384	100	13	1125	1138	56	1821	1877	Error	Error	-6.435	13	1125	56	1821	195002	1231285	-0.002	1.142	0	0	0
1	10	18	"A107"	"A107"	7860	68150	100	601	629	279	44	573	573	617	449	72	9	0	0	3052	4121	2674	64	2077	2077	2142	726	33	55	42	0	0.000	0.000	0.000	0.000	0.000	0.000	0.000	0.000	0.000	0.000	0.000	0.000	0.000	0.000	0.029	0.027	0.135	0.160	5.293	0.074	0.078	316	2384	100	28	975	1003	56	2044	2100	Error	Error	-5.122	28	975	56	2044	198859	1302333	0.027	2.726	0	0	0
1	11	18	"A107"	"A107"	8180	68150	100	669	713	309	43	560	560	593	256	43	31	13	0	5673	6561	3250	49	2063	2063	2139	642	30	94	90	0	0.000	0.000	0.000	0.000	0.000	0.000	0.000	0.000	0.000	0.000	0.000	0.000	0.000	0.000	0.030	0.034	0.057	0.054	3.867	0.027	0.071	316	2384	100	109	3610	3719	153	4498	4651	Error	Error	-5.050	109	3610	153	4498	225457	2073233	0.469	6.888	0	0	0
1	12	18	"A107"	"A107"	8470	68150	100	660	711	308	43	559	559	595	277	46	31	12	0	5444	6921	3775	54	2050	2050	2093	451	21	95	91	0	0.000	0.000	0.000	0.000	0.000	0.000	0.000	0.000	0.000	0.000	0.000	0.000	0.000	0.000	0.030	0.031	0.057	0.049	3.661	0.025	0.069	316	2384	100	101	3394	3495	152	4871	5023	Error	Error	-5.071	101	3394	152	4871	224659	2186930	0.419	10.705	0	0	0
1	13	18	"A108"	"A108"	8770	68145	100	641	694	291	41	546	546	583	329	56	25	4	0	5695	6457	3594	55	2029	2029	2067	484	23	85	77	0	0.000	0.000	0.000	0.000	0.000	0.000	0.000	0.000	0.000	0.000	0.000	0.000	0.000	0.000	0.026	0.033	0.055	0.059	3.795	0.032	0.064	316	2384	100	95	3666	3761	148	4428	4576	Error	Error	-5.270	95	3666	148	4428	219349	2040475	0.337	9.070	0	0	0
1	14	18	"A108"	"A108"	9070	68145	100	655	686	268	39	528	528	575	403	70	18	1	0	6153	7387	4162	56	2015	2015	2069	601	29	91	84	0	0.000	0.000	0.000	0.000	0.000	0.000	0.000	0.000	0.000	0.000	0.000	0.000	0.000	0.000	0.031	0.029	0.047	0.046	3.818	0.026	0.084	316	2384	100	127	4138	4265	158	5372	5530	Error	Error	-5.026	127	4138	158	5372	216638	2334200	0.275	8.849	0	0	0
1	15	18	"A108"	"A108"	9360	68140	100	671	710	293	41	536	536	569	279	49	31	9	0	7421	8395	3917	46	2005	2005	2089	641	30	94	89	0	0.000	0.000	0.000	0.000	0.000	0.000	0.000	0.000	0.000	0.000	0.000	0.000	0.000	0.000	0.025	0.027	0.036	0.037	3.241	0.023	0.056	316	2384	100	135	5416	5551	174	6390	6564	Error	Error	-5.326	135	5416	174	6390	224420	2652828	0.505	9.838	0	0	0
1	16	18	"A109"	"A109"	9660	68135	100	570	604	265	43	544	544	602	725	120	0	0	0	2514	2844	1155	40	2012	2012	2094	1428	68	18	9	0	0.000	0.000	0.000	0.000	0.000	0.000	0.000	0.000	0.000	0.000	0.000	0.000	0.000	0.000	0.052	0.072	0.262	0.280	5.506	0.368	0.490	316	2384	100	26	502	528	60	832	892	Error	Error	-4.271	26	502	60	832	190834	898640	0.003	0.525	0	0	0
1	17	18	"A109"	"A109"	9950	68125	100	582	600	245	40	531	531	565	284	50	18	3	0	3159	3660	1954	53	2035	2035	2111	1018	48	52	26	0	0.000	0.000	0.000	0.000	0.000	0.000	0.000	0.000	0.000	0.000	0.000	0.000	0.000	0.000	0.045	0.042	0.132	0.162	4.888	0.052	0.011	316	2384	100	51	1124	1175	69	1625	1694	Error	Error	-4.462	51	1124	69	1625	189678	1156600	0.123	1.522	0	0	0
1	18	18	"A109"	"A109"	10265	68135	100	602	626	268	42	535	535	593	1005	169	0	0	0	3113	3537	1631	46	2023	2023	2036	377	18	80	64	0	0.000	0.000	0.000	0.000	0.000	0.000	0.000	0.000	0.000	0.000	0.000	0.000	0.000	0.000	0.061	0.060	0.186	0.195	4.591	0.029	0.013	316	2384	100	67	1090	1157	91	1514	1605	Error	Error	-4.024	67	1090	91	1514	197726	1117600	0.033	3.981	0	0	0
1	1	19	"A110"	"A110"	5165	68465	100	723	777	348	44	639	639	675	284	42	29	11	0	5550	6273	3521	56	2355	2355	2421	634	26	79	67	0	0.000	0.000	0.000	0.000	0.000	0.000	0.000	0.000	0.000	0.000	0.000	0.000	0.000	0.000	0.026	0.035	0.066	0.089	4.524	0.035	0.080	316	2384	100	84	3195	3279	138	3918	4056	Error	Error	-5.249	84	3195	138	3918	245630	1982114	0.359	6.076	0	0	0
1	2	19	"A110"	"A110"	5475	68470	100	830	865	492	56	621	621	660	348	52	31	10	0	6988	7717	4261	55	2323	2323	2380	685	28	83	74	0	0.000	0.000	0.000	0.000	0.000	0.000	0.000	0.000	0.000	0.000	0.000	0.000	0.000	0.000	0.045	0.045	0.061	0.069	4.503	0.040	0.120	316	2384	100	209	4665	4874	244	5394	5638	Error	Error	-4.480	209	4665	244	5394	273416	2438588	0.589	7.791	0	0	0
1	3	19	"A110"	"A110"	5775	68470	100	817	855	350	40	606	606	654	355	54	32	9	0	7977	7482	3551	47	2263	2263	2328	540	23	88	80	0	0.000	0.000	0.000	0.000	0.000	0.000	0.000	0.000	0.000	0.000	0.000	0.000	0.000	0.000	0.037	0.048	0.061	0.066	3.729	0.035	0.086	316	2384	100	211	5714	5925	249	5219	5468	Error	Error	-4.759	211	5714	249	5219	270104	2364341	0.566	9.544	0	0	0
1	4	19	"A111"	"A111"	6065	68460	100	654	712	322	45	628	628	675	356	52	19	2	0	3412	4527	2935	64	2256	2256	2402	982	40	55	33	0	0.000	0.000	0.000	0.000	0.000	0.000	0.000	0.000	0.000	0.000	0.000	0.000	0.000	0.000	0.022	0.037	0.130	0.130	4.960	0.042	0.059	316	2384	100	26	1156	1182	84	2271	2355	Error	Error	-5.474	26	1156	84	2271	224948	1430634	0.104	2.164	0	0	0
1	5	19	"A111"	"A111"	6375	68460	100	742	762	299	39	621	621	653	272	41	31	10	0	5866	7194	3938	54	2295	2295	2377	785	33	89	82	0	0.000	0.000	0.000	0.000	0.000	0.000	0.000	0.000	0.000	0.000	0.000	0.000	0.000	0.000	0.034	0.029	0.053	0.060	4.950	0.027	0.094	316	2384	100	121	3571	3692	141	4899	5040	Error	Error	-4.883	121	3571	141	4899	240886	2273435	0.401	6.136	0	0	0
1	6	19	"A111"	"A111"	6675	68460	100	756	775	281	36	609	609	668	1114	166	0	0	0	5403	6911	4226	61	2214	2214	2259	471	20	90	81	0	0.000	0.000	0.000	0.000	0.000	0.000	0.000	0.000	0.000	0.000	0.000	0.000	0.000	0.000	0.046	0.035	0.064	0.062	4.148	0.026	0.077	316	2384	100	147	3189	3336	166	4697	4863	Error	Error	-4.439	147	3189	166	4697	245009	2183760	0.096	9.877	0	0	0
1	7	19	"A112"	"A112"	6965	68455	100	730	1029	3234	314	587	587	632	386	61	23	5	0	5141	6240	5581	89	2162	2162	2294	1084	47	65	56	0	0.000	0.000	0.000	0.000	0.000	0.000	0.000	0.000	0.000	0.000	0.000	0.000	0.000	0.000	0.048	0.108	0.071	0.099	5.627	0.315	0.379	316	2384	100	143	2979	3122	442	4078	4520	Error	Error	-4.381	143	2979	442	4078	325258	1971711	1.028	3.640	0	0	0
1	8	19	"A112"	"A112"	7270	68460	100	758	780	304	38	568	568	601	300	49	34	10	0	8923	8608	3981	46	2126	2126	2180	558	25	96	90	0	0.000	0.000	0.000	0.000	0.000	0.000	0.000	0.000	0.000	0.000	0.000	0.000	0.000	0.000	0.028	0.033	0.045	0.042	3.721	0.027	0.119	316	2384	100	190	6797	6987	212	6482	6694	Error	Error	-5.161	190	6797	212	6482	246343	2720049	0.597	11.520	0	0	0
1	9	19	"A112"	"A112"	7560	68460	100	673	718	367	51	570	570	626	554	88	8	0	0	7206	7034	3584	50	2113	2113	2496	1842	73	71	60	0	0.000	0.000	0.000	0.000	0.000	0.000	0.000	0.000	0.000	0.000	0.000	0.000	0.000	0.000	0.020	0.030	0.047	0.048	4.798	0.021	0.017	316	2384	100	103	5093	5196	148	4921	5069	Error	Error	-5.628	103	5093	148	4921	226990	2222657	0.166	2.464	0	0	0
1	10	19	"A113"	"A113"	7865	68455	100	686	712	307	43	583	583	620	382	61	19	3	0	5123	5871	3279	55	2131	2131	2188	594	27	75	69	0	0.000	0.000	0.000	0.000	0.000	0.000	0.000	0.000	0.000	0.000	0.000	0.000	0.000	0.000	0.034	0.034	0.070	0.083	5.925	0.032	0.048	316	2384	100	103	2992	3095	129	3740	3869	Error	Error	-4.860	103	2992	129	3740	224872	1855243	0.241	6.200	0	0	0
1	11	19	"A113"	"A113"	8175	68455	100	744	773	394	50	574	574	624	656	105	4	0	0	8058	8000	3022	37	2165	2165	2216	562	25	98	96	0	0.000	0.000	0.000	0.000	0.000	0.000	0.000	0.000	0.000	0.000	0.000	0.000	0.000	0.000	0.029	0.034	0.047	0.043	3.619	0.056	0.029	316	2384	100	170	5893	6063	199	5835	6034	Error	Error	-5.115	170	5893	199	5835	244266	2528033	0.227	10.292	0	0	0
1	12	19	"A113"	"A113"	8465	68450	100	720	795	422	53	578	578	613	276	45	34	14	0	8802	8322	4148	49	2172	2172	2217	700	31	87	84	0	0.000	0.000	0.000	0.000	0.000	0.000	0.000	0.000	0.000	0.000	0.000	0.000	0.000	0.000	0.021	0.035	0.042	0.040	4.657	0.035	0.132	316	2384	100	142	6630	6772	217	6150	6367	Error	Error	-5.545	142	6630	217	6150	251205	2629825	0.659	8.721	0	0	0
1	13	19	"A114"	"A114"	8765	68445	100	732	755	290	38	565	565	596	263	44	36	12	0	9141	7817	4385	56	2107	2107	2239	1031	46	68	65	0	0.000	0.000	0.000	0.000	0.000	0.000	0.000	0.000	0.000	0.000	0.000	0.000	0.000	0.000	0.024	0.033	0.045	0.061	5.929	0.027	0.123	316	2384	100	167	7034	7201	190	5710	5900	Error	Error	-5.396	167	7034	190	5710	238475	2470236	0.605	5.410	0	0	0
1	14	19	"A114"	"A114"	9075	68450	100	778	792	289	36	560	560	621	895	144	1	0	0	10227	10078	3078	30	2051	2051	2198	1605	73	95	93	0	0.000	0.000	0.000	0.000	0.000	0.000	0.000	0.000	0.000	0.000	0.000	0.000	0.000	0.000	0.027	0.029	0.038	0.034	3.020	0.026	0.137	316	2384	100	218	8176	8394	232	8027	8259	Error	Error	-5.229	218	8176	232	8027	250290	3184519	0.191	4.910	0	0	0
1	15	19	"A114"	"A114"	9375	68450	100	1294	4050	9196	227	566	566	600	357	59	81	52	0	10778	15777	15649	99	2126	2126	2320	1379	59	99	96	6	0.000	0.000	0.000	0.000	0.000	0.000	0.000	0.000	0.000	0.000	0.000	0.000	0.000	0.000	0.084	0.255	0.093	0.095	2.601	0.427	0.647	316	2384	100	728	8652	9380	3484	13651	17135	Error	Error	-3.571	728	8652	3484	13651	1279834	4985658	9.664	9.759	0	0	0
1	16	19	"A115"	"A115"	9665	68440	100	630	662	253	38	535	535	565	246	43	28	8	0	3717	4809	3388	70	2044	2044	2086	548	26	67	58	0	0.000	0.000	0.000	0.000	0.000	0.000	0.000	0.000	0.000	0.000	0.000	0.000	0.000	0.000	0.057	0.046	0.091	0.099	5.231	0.031	0.073	316	2384	100	95	1673	1768	127	2765	2892	Error	Error	-4.138	95	1673	127	2765	209277	1519798	0.394	4.969	0	0	0
1	17	19	"A115"	"A115"	9970	68445	100	707	863	1997	231	550	550	657	785	119	3	1	0	6123	7391	4008	54	2089	2089	2319	1430	61	85	64	0	0.000	0.000	0.000	0.000	0.000	0.000	0.000	0.000	0.000	0.000	0.000	0.000	0.000	0.000	0.039	0.059	0.058	0.055	3.751	0.076	0.039	316	2384	100	157	4034	4191	313	5302	5615	Error	Error	-4.683	157	4034	313	5302	272574	2335477	0.262	3.547	0	0	0
1	18	19	"A115"	"A115"	10270	68445	100	660	718	346	48	536	536	595	848	142	2	0	0	5893	7215	3959	54	2061	2061	2090	429	20	98	93	0	0.000	0.000	0.000	0.000	0.000	0.000	0.000	0.000	0.000	0.000	0.000	0.000	0.000	0.000	0.032	0.035	0.049	0.046	3.790	0.030	0.091	316	2384	100	124	3832	3956	182	5154	5336	Error	Error	-4.950	124	3832	182	5154	226941	2279982	0.145	11.946	0	0	0
1	1	20	"A116"	"A116"	5170	68760	100	594	637	259	40	487	487	549	372	67	17	3	0	7311	6271	2737	43	2129	2129	2388	1410	59	71	65	0	0.000	0.000	0.000	0.000	0.000	0.000	0.000	0.000	0.000	0.000	0.000	0.000	0.000	0.000	0.021	0.036	0.060	0.057	4.338	0.043	0.146	316	2384	100	107	5182	5289	150	4142	4292	Error	Error	-5.598	107	5182	150	4142	201299	1981759	0.237	2.754	0	0	0
1	2	20	"A116"	"A116"	5480	68760	100	669	688	264	38	483	483	519	289	55	36	8	0	8246	7810	2257	28	2073	2073	2178	856	39	96	95	0	0.000	0.000	0.000	0.000	0.000	0.000	0.000	0.000	0.000	0.000	0.000	0.000	0.000	0.000	0.030	0.036	0.048	0.040	3.130	0.280	0.198	316	2384	100	186	6173	6359	205	5737	5942	Error	Error	-5.053	186	6173	205	5737	217318	2467836	0.585	6.579	0	0	0
1	3	20	"A116"	"A116"	5780	68760	100	662	685	267	38	482	482	521	319	61	30	6	0	8233	8098	2403	29	2090	2090	2218	960	43	97	96	0	0.000	0.000	0.000	0.000	0.000	0.000	0.000	0.000	0.000	0.000	0.000	0.000	0.000	0.000	0.029	0.034	0.046	0.040	2.670	0.030	0.113	316	2384	100	180	6143	6323	203	6008	6211	Error	Error	-5.093	180	6143	203	6008	216587	2558941	0.514	6.125	0	0	0
1	4	20	"A117"	"A117"	6070	68760	100	507	524	206	39	510	510	547	356	65	6	0	0	2435	2635	789	29	2093	2093	2134	767	35	31	12	0	0.000	0.000	0.000	0.000	0.000	0.000	0.000	0.000	0.000	0.000	0.000	0.000	0.000	0.000	-0.009	0.026	0.303	0.273	4.622	0.017	0.001	316	2384	100	-3	342	339	14	542	556	Error	Error	Error	-3	342	14	542	165565	832686	-0.065	0.653	0	0	0
1	5	20	"A117"	"A117"	6370	68755	100	627	633	231	36	593	593	621	274	44	13	2	0	3256	3399	1041	30	2269	2269	2301	510	22	69	47	0	0.000	0.000	0.000	0.000	0.000	0.000	0.000	0.000	0.000	0.000	0.000	0.000	0.000	0.000	0.034	0.035	0.139	0.162	4.793	0.046	0.016	316	2384	100	34	987	1021	40	1130	1170	Error	Error	-4.859	34	987	40	1130	199997	1073994	0.044	2.153	0	0	0
1	6	20	"A117"	"A117"	6670	68755	100	694	804	836	103	656	656	688	259	37	19	6	0	3065	3506	2048	58	2305	2305	2330	473	20	62	44	0	0.000	0.000	0.000	0.000	0.000	0.000	0.000	0.000	0.000	0.000	0.000	0.000	0.000	0.000	0.050	0.123	0.224	0.201	4.850	0.179	0.155	316	2384	100	38	760	798	148	1201	1349	Error	Error	-4.322	38	760	148	1201	254071	1108011	0.448	2.486	0	0	0
1	7	20	"A118"	"A118"	6965	68750	100	543	574	226	39	531	531	559	241	43	17	3	0	3222	4465	2827	63	2113	2113	2163	532	24	62	50	0	0.000	0.000	0.000	0.000	0.000	0.000	0.000	0.000	0.000	0.000	0.000	0.000	0.000	0.000	0.011	0.018	0.090	0.109	6.644	0.010	0.007	316	2384	100	12	1109	1121	43	2352	2395	Error	Error	-6.530	12	1109	43	2352	181438	1411051	0.062	4.327	0	0	0
1	8	20	"A118"	"A118"	7280	68750	100	524	567	213	37	487	487	521	247	47	20	4	0	5579	6409	3129	48	2069	2069	2083	418	20	92	88	0	0.000	0.000	0.000	0.000	0.000	0.000	0.000	0.000	0.000	0.000	0.000	0.000	0.000	0.000	0.011	0.018	0.047	0.043	4.710	0.013	0.016	316	2384	100	37	3510	3547	80	4340	4420	Error	Error	-6.568	37	3510	80	4340	179110	2025384	0.186	10.349	0	0	0
1	9	20	"A118"	"A118"	7575	68750	100	567	640	810	126	488	488	516	224	43	29	6	0	5503	5812	2668	45	2063	2063	2192	1024	46	85	68	0	0.000	0.000	0.000	0.000	0.000	0.000	0.000	0.000	0.000	0.000	0.000	0.000	0.000	0.000	0.023	0.041	0.051	0.049	4.686	0.018	0.011	316	2384	100	79	3440	3519	152	3749	3901	Error	Error	-5.444	79	3440	152	3749	202104	1836625	0.554	3.535	0	0	0
1	10	20	"A119"	"A119"	7875	68745	100	554	927	4365	470	487	487	513	223	43	29	11	0	3547	4534	4336	95	2110	2110	2133	390	18	75	63	0	0.000	0.000	0.000	0.000	0.000	0.000	0.000	0.000	0.000	0.000	0.000	0.000	0.000	0.000	0.047	0.182	0.132	0.150	5.019	0.792	0.170	316	2384	100	67	1437	1504	440	2424	2864	Error	Error	-4.423	67	1437	440	2424	292839	1432796	1.857	6.156	0	0	0
1	11	20	"A119"	"A119"	8185	68745	100	569	603	247	40	502	502	530	235	44	27	9	0	4208	5264	2824	53	2176	2176	2206	416	18	87	77	0	0.000	0.000	0.000	0.000	0.000	0.000	0.000	0.000	0.000	0.000	0.000	0.000	0.000	0.000	0.033	0.033	0.089	0.089	4.918	0.024	0.040	316	2384	100	67	2032	2099	101	3088	3189	Error	Error	-4.923	67	2032	101	3088	190575	1663526	0.311	7.351	0	0	0
1	12	20	"A119"	"A119"	8480	68745	100	586	616	253	41	507	507	540	335	62	16	2	0	4280	5447	2688	49	2195	2195	2230	493	22	90	78	0	0.000	0.000	0.000	0.000	0.000	0.000	0.000	0.000	0.000	0.000	0.000	0.000	0.000	0.000	0.038	0.034	0.063	0.061	4.267	0.029	0.062	316	2384	100	79	2085	2164	109	3252	3361	Error	Error	-4.722	79	2085	109	3252	194536	1721361	0.227	6.525	0	0	0
1	13	20	"A120"	"A120"	8770	68740	100	507	526	237	45	506	506	728	2348	322	0	0	0	3176	3569	1607	45	2212	2212	2625	4248	161	7	0	0	0.000	0.000	0.000	0.000	0.000	0.000	0.000	0.000	0.000	0.000	0.000	0.000	0.000	0.000	0.001	0.015	0.170	0.164	5.350	0.477	0.686	316	2384	100	1	964	965	20	1357	1377	Error	Error	-9.913	1	964	20	1357	166360	1127796	-0.086	0.222	0	0	0
1	14	20	"A120"	"A120"	9065	68745	100	508	539	222	41	487	487	513	222	43	20	5	0	3614	4089	1832	44	2153	2153	2217	533	24	77	62	0	0.000	0.000	0.000	0.000	0.000	0.000	0.000	0.000	0.000	0.000	0.000	0.000	0.000	0.000	0.014	0.027	0.092	0.092	5.596	0.008	0.002	316	2384	100	21	1461	1482	52	1936	1988	Error	Error	-6.120	21	1461	52	1936	170177	1292100	0.117	3.512	0	0	0
1	15	20	"A120"	"A120"	9365	68750	100	491	527	228	43	480	480	516	366	70	8	0	0	3838	4393	2062	46	2125	2125	2218	623	28	80	61	0	0.000	0.000	0.000	0.000	0.000	0.000	0.000	0.000	0.000	0.000	0.000	0.000	0.000	0.000	0.006	0.021	0.100	0.109	5.046	0.013	0.008	316	2384	100	11	1713	1724	47	2268	2315	Error	Error	-7.283	11	1713	47	2268	166573	1388104	0.030	3.491	0	0	0
1	16	20	"A121"	"A121"	9655	68735	100	540	570	281	49	496	496	542	678	125	2	0	0	3243	4859	4236	87	2175	2175	2492	2007	80	33	21	0	0.000	0.000	0.000	0.000	0.000	0.000	0.000	0.000	0.000	0.000	0.000	0.000	0.000	0.000	0.041	0.028	0.131	0.137	5.305	0.014	0.043	316	2384	100	44	1068	1112	74	2684	2758	Error	Error	-4.601	44	1068	74	2684	180271	1535335	0.041	1.179	0	0	0
1	17	20	"A121"	"A121"	9980	68735	100	673	722	321	44	486	486	578	1178	203	1	0	0	11450	12132	6030	49	2174	2174	2413	1967	81	91	81	0	0.000	0.000	0.000	0.000	0.000	0.000	0.000	0.000	0.000	0.000	0.000	0.000	0.000	0.000	0.020	0.024	0.027	0.028	3.773	0.190	0.157	316	2384	100	187	9276	9463	236	9958	10194	Error	Error	-5.632	187	9276	236	9958	228033	3833855	0.122	4.941	0	0	0
1	18	20	"A121"	"A121"	10270	68735	100	566	597	254	42	503	503	531	386	72	12	1	0	8209	9122	5121	56	2142	2142	2565	2570	100	74	56	0	0.000	0.000	0.000	0.000	0.000	0.000	0.000	0.000	0.000	0.000	0.000	0.000	0.000	0.000	0.010	0.013	0.032	0.031	3.677	0.015	0.105	316	2384	100	63	6067	6130	94	6980	7074	Error	Error	-6.589	63	6067	94	6980	188663	2882574	0.171	2.551	0	0	0
1	1	21	"Blank"	"Blank"	5135	69050	100	0	0	0	0	0	0	0	0	0	0	0	0	0	0	0	0	0	0	0	0	0	0	0	0	0.000	0.000	0.000	0.000	0.000	0.000	0.000	0.000	0.000	0.000	0.000	0.000	0.000	0.000	0.000	0.000	0.000	0.000	0.000	0.000	0.000	0	0	100	0	0	0	0	0	0	Error	Error	Error	0	0	0	0	0	0	0.000	0.000	0	0	0
1	2	21	"Blank"	"Blank"	5435	69050	100	0	0	0	0	0	0	0	0	0	0	0	0	0	0	0	0	0	0	0	0	0	0	0	0	0.000	0.000	0.000	0.000	0.000	0.000	0.000	0.000	0.000	0.000	0.000	0.000	0.000	0.000	0.000	0.000	0.000	0.000	0.000	0.000	0.000	0	0	100	0	0	0	0	0	0	Error	Error	Error	0	0	0	0	0	0	0.000	0.000	0	0	0
1	3	21	"Blank"	"Blank"	5735	69045	100	0	0	0	0	0	0	0	0	0	0	0	0	0	0	0	0	0	0	0	0	0	0	0	0	0.000	0.000	0.000	0.000	0.000	0.000	0.000	0.000	0.000	0.000	0.000	0.000	0.000	0.000	0.000	0.000	0.000	0.000	0.000	0.000	0.000	0	0	100	0	0	0	0	0	0	Error	Error	Error	0	0	0	0	0	0	0.000	0.000	0	0	0
1	4	21	"Blank"	"Blank"	6035	69045	100	0	0	0	0	0	0	0	0	0	0	0	0	0	0	0	0	0	0	0	0	0	0	0	0	0.000	0.000	0.000	0.000	0.000	0.000	0.000	0.000	0.000	0.000	0.000	0.000	0.000	0.000	0.000	0.000	0.000	0.000	0.000	0.000	0.000	0	0	100	0	0	0	0	0	0	Error	Error	Error	0	0	0	0	0	0	0.000	0.000	0	0	0
1	5	21	"Blank"	"Blank"	6335	69040	100	0	0	0	0	0	0	0	0	0	0	0	0	0	0	0	0	0	0	0	0	0	0	0	0	0.000	0.000	0.000	0.000	0.000	0.000	0.000	0.000	0.000	0.000	0.000	0.000	0.000	0.000	0.000	0.000	0.000	0.000	0.000	0.000	0.000	0	0	100	0	0	0	0	0	0	Error	Error	Error	0	0	0	0	0	0	0.000	0.000	0	0	0
1	6	21	"Blank"	"Blank"	6635	69040	100	0	0	0	0	0	0	0	0	0	0	0	0	0	0	0	0	0	0	0	0	0	0	0	0	0.000	0.000	0.000	0.000	0.000	0.000	0.000	0.000	0.000	0.000	0.000	0.000	0.000	0.000	0.000	0.000	0.000	0.000	0.000	0.000	0.000	0	0	100	0	0	0	0	0	0	Error	Error	Error	0	0	0	0	0	0	0.000	0.000	0	0	0
1	7	21	"Blank"	"Blank"	6935	69040	100	0	0	0	0	0	0	0	0	0	0	0	0	0	0	0	0	0	0	0	0	0	0	0	0	0.000	0.000	0.000	0.000	0.000	0.000	0.000	0.000	0.000	0.000	0.000	0.000	0.000	0.000	0.000	0.000	0.000	0.000	0.000	0.000	0.000	0	0	100	0	0	0	0	0	0	Error	Error	Error	0	0	0	0	0	0	0.000	0.000	0	0	0
1	8	21	"Blank"	"Blank"	7235	69035	100	0	0	0	0	0	0	0	0	0	0	0	0	0	0	0	0	0	0	0	0	0	0	0	0	0.000	0.000	0.000	0.000	0.000	0.000	0.000	0.000	0.000	0.000	0.000	0.000	0.000	0.000	0.000	0.000	0.000	0.000	0.000	0.000	0.000	0	0	100	0	0	0	0	0	0	Error	Error	Error	0	0	0	0	0	0	0.000	0.000	0	0	0
1	9	21	"Blank"	"Blank"	7535	69035	100	0	0	0	0	0	0	0	0	0	0	0	0	0	0	0	0	0	0	0	0	0	0	0	0	0.000	0.000	0.000	0.000	0.000	0.000	0.000	0.000	0.000	0.000	0.000	0.000	0.000	0.000	0.000	0.000	0.000	0.000	0.000	0.000	0.000	0	0	100	0	0	0	0	0	0	Error	Error	Error	0	0	0	0	0	0	0.000	0.000	0	0	0
1	10	21	"Blank"	"Blank"	7835	69030	100	0	0	0	0	0	0	0	0	0	0	0	0	0	0	0	0	0	0	0	0	0	0	0	0	0.000	0.000	0.000	0.000	0.000	0.000	0.000	0.000	0.000	0.000	0.000	0.000	0.000	0.000	0.000	0.000	0.000	0.000	0.000	0.000	0.000	0	0	100	0	0	0	0	0	0	Error	Error	Error	0	0	0	0	0	0	0.000	0.000	0	0	0
1	11	21	"Blank"	"Blank"	8135	69030	100	0	0	0	0	0	0	0	0	0	0	0	0	0	0	0	0	0	0	0	0	0	0	0	0	0.000	0.000	0.000	0.000	0.000	0.000	0.000	0.000	0.000	0.000	0.000	0.000	0.000	0.000	0.000	0.000	0.000	0.000	0.000	0.000	0.000	0	0	100	0	0	0	0	0	0	Error	Error	Error	0	0	0	0	0	0	0.000	0.000	0	0	0
1	12	21	"Blank"	"Blank"	8435	69030	100	0	0	0	0	0	0	0	0	0	0	0	0	0	0	0	0	0	0	0	0	0	0	0	0	0.000	0.000	0.000	0.000	0.000	0.000	0.000	0.000	0.000	0.000	0.000	0.000	0.000	0.000	0.000	0.000	0.000	0.000	0.000	0.000	0.000	0	0	100	0	0	0	0	0	0	Error	Error	Error	0	0	0	0	0	0	0.000	0.000	0	0	0
1	13	21	"Blank"	"Blank"	8735	69025	100	0	0	0	0	0	0	0	0	0	0	0	0	0	0	0	0	0	0	0	0	0	0	0	0	0.000	0.000	0.000	0.000	0.000	0.000	0.000	0.000	0.000	0.000	0.000	0.000	0.000	0.000	0.000	0.000	0.000	0.000	0.000	0.000	0.000	0	0	100	0	0	0	0	0	0	Error	Error	Error	0	0	0	0	0	0	0.000	0.000	0	0	0
1	14	21	"Blank"	"Blank"	9035	69025	100	0	0	0	0	0	0	0	0	0	0	0	0	0	0	0	0	0	0	0	0	0	0	0	0	0.000	0.000	0.000	0.000	0.000	0.000	0.000	0.000	0.000	0.000	0.000	0.000	0.000	0.000	0.000	0.000	0.000	0.000	0.000	0.000	0.000	0	0	100	0	0	0	0	0	0	Error	Error	Error	0	0	0	0	0	0	0.000	0.000	0	0	0
1	15	21	"Blank"	"Blank"	9335	69020	100	0	0	0	0	0	0	0	0	0	0	0	0	0	0	0	0	0	0	0	0	0	0	0	0	0.000	0.000	0.000	0.000	0.000	0.000	0.000	0.000	0.000	0.000	0.000	0.000	0.000	0.000	0.000	0.000	0.000	0.000	0.000	0.000	0.000	0	0	100	0	0	0	0	0	0	Error	Error	Error	0	0	0	0	0	0	0.000	0.000	0	0	0
1	16	21	"Blank"	"Blank"	9635	69020	100	0	0	0	0	0	0	0	0	0	0	0	0	0	0	0	0	0	0	0	0	0	0	0	0	0.000	0.000	0.000	0.000	0.000	0.000	0.000	0.000	0.000	0.000	0.000	0.000	0.000	0.000	0.000	0.000	0.000	0.000	0.000	0.000	0.000	0	0	100	0	0	0	0	0	0	Error	Error	Error	0	0	0	0	0	0	0.000	0.000	0	0	0
1	17	21	"Blank"	"Blank"	9935	69020	100	0	0	0	0	0	0	0	0	0	0	0	0	0	0	0	0	0	0	0	0	0	0	0	0	0.000	0.000	0.000	0.000	0.000	0.000	0.000	0.000	0.000	0.000	0.000	0.000	0.000	0.000	0.000	0.000	0.000	0.000	0.000	0.000	0.000	0	0	100	0	0	0	0	0	0	Error	Error	Error	0	0	0	0	0	0	0.000	0.000	0	0	0
1	18	21	"Blank"	"Blank"	10235	69015	100	0	0	0	0	0	0	0	0	0	0	0	0	0	0	0	0	0	0	0	0	0	0	0	0	0.000	0.000	0.000	0.000	0.000	0.000	0.000	0.000	0.000	0.000	0.000	0.000	0.000	0.000	0.000	0.000	0.000	0.000	0.000	0.000	0.000	0	0	100	0	0	0	0	0	0	Error	Error	Error	0	0	0	0	0	0	0.000	0.000	0	0	0
