# Supplementary material for: Application of hybridization control probe to increase accuracy on ligation detection or minisequencing diagnostic microarrays
Source: BMC Res Notes. 2009 Dec 14;2:249. doi: 10.1186/1756-0500-2-249 (PMC2799435; doi:10.1186/1756-0500-2-249)
Supplement: Additional file 3 — Gpr_files. Zip-compressed file containing raw microarray data in GenePix results format (.gpr) and GAL (GenePix Array List) files. [file 1756-0500-2-249-S3.ZIP › gpr_files/slide10/lasi10oikea_16-16.gpr]

ATF	1.0
30	76    
"Type=GenePix Results 3"
"DateTime=2009/05/28 14:58:21"
"Settings=C:\Axon\Data\HPV\280509\lasi10.gps"
"GalFile=C:\Axon\Data\HPV\ArrayIt_032009_InstiBioGalfile.gal"
"ArrayOfArrays=16-16"
"PixelSize=5"
"Wavelengths=532	488"
"ImageFiles=C:\Axon\Data\HPV\280509\lasi10oikea.tif 2	C:\Axon\Data\HPV\280509\lasi10oikea.tif 3"
"NormalizationMethod=None"
"NormalizationFactors=1	1"
"JpegImage="
"StdDev=Type 1"
"RatioFormulations=W1/W3 (/532)	W1/W4 (/488)	W3/W4 (532/488)"
"FeatureType=Circular"
"Barcode="
"BackgroundSubtraction=LocalFeature"
"ImageOrigin=0, 0"
"JpegOrigin=3920, 0"
"Creator=GenePix Pro 6.1.0.2"
"Scanner=GenePix 4200A 01 Autoloader [2]"
"FocusPosition=0"
"Temperature=23.75"
"LinesAveraged=2"
"Comment="
"PMTGain=600	570"
"ScanPower=100	100"
"LaserPower=2.67	2.56"
"Filters=Standard Green	Standard Blue"
"ScanRegion=784,0,3920,13784"
"Supplier="
"Block"	"Column"	"Row"	"Name"	"ID"	"X"	"Y"	"Dia."	"F532 Median"	"F532 Mean"	"F532 SD"	"F532 CV"	"B532"	"B532 Median"	"B532 Mean"	"B532 SD"	"B532 CV"	"% > B532+1SD"	"% > B532+2SD"	"F532 % Sat."	"F488 Median"	"F488 Mean"	"F488 SD"	"F488 CV"	"B488"	"B488 Median"	"B488 Mean"	"B488 SD"	"B488 CV"	"% > B488+1SD"	"% > B488+2SD"	"F488 % Sat."	"Ratio of Medians (1/532)"	"Ratio of Means (1/532)"	"Median of Ratios (1/532)"	"Mean of Ratios (1/532)"	"Ratios SD (1/532)"	"Rgn Ratio (1/532)"	"Rgn R2 (1/532)"	"Ratio of Medians (1/488)"	"Ratio of Means (1/488)"	"Median of Ratios (1/488)"	"Mean of Ratios (1/488)"	"Ratios SD (1/488)"	"Rgn Ratio (1/488)"	"Rgn R2 (1/488)"	"Ratio of Medians (532/488)"	"Ratio of Means (532/488)"	"Median of Ratios (532/488)"	"Mean of Ratios (532/488)"	"Ratios SD (532/488)"	"Rgn Ratio (532/488)"	"Rgn R2 (532/488)"	"F Pixels"	"B Pixels"	"Circularity"	"Sum of Medians (1/532)"	"Sum of Medians (1/488)"	"Sum of Medians (532/488)"	"Sum of Means (1/532)"	"Sum of Means (1/488)"	"Sum of Means (532/488)"	"Log Ratio (1/532)"	"Log Ratio (1/488)"	"Log Ratio (532/488)"	"F532 Median - B532"	"F488 Median - B488"	"F532 Mean - B532"	"F488 Mean - B488"	"F532 Total Intensity"	"F488 Total Intensity"	"SNR 532"	"SNR 488"	"Flags"	"Normalize"	"Autoflag"
1	1	1	"A1"	"A1"	14070	63000	100	505	544	245	45	396	396	422	201	47	36	15	0	7781	7648	4839	63	1497	1497	1584	1411	89	69	63	0	0.000	0.000	0.000	0.000	0.000	0.000	0.000	0.000	0.000	0.000	0.000	0.000	0.000	0.000	0.017	0.024	0.035	0.040	6.630	0.014	0.065	316	2384	100	109	6284	6393	148	6151	6299	Error	Error	-5.849	109	6284	148	6151	171919	2416633	0.607	4.298	0	0	0
1	2	1	"A1"	"A1"	14380	63000	100	520	544	238	43	393	393	415	199	47	38	14	0	10075	9443	3720	39	1478	1478	1517	875	57	99	94	0	0.000	0.000	0.000	0.000	0.000	0.000	0.000	0.000	0.000	0.000	0.000	0.000	0.000	0.000	0.015	0.019	0.025	0.022	3.300	0.016	0.084	316	2384	100	127	8597	8724	151	7965	8116	Error	Error	-6.081	127	8597	151	7965	171862	2984142	0.648	9.058	0	0	0
1	3	1	"A1"	"A1"	14680	63000	100	519	534	231	43	390	390	413	206	49	36	13	0	11099	10107	3001	29	1455	1455	1492	683	45	99	99	0	0.000	0.000	0.000	0.000	0.000	0.000	0.000	0.000	0.000	0.000	0.000	0.000	0.000	0.000	0.013	0.017	0.022	0.018	3.448	0.015	0.077	316	2384	100	129	9644	9773	144	8652	8796	Error	Error	-6.224	129	9644	144	8652	168689	3193925	0.587	12.613	0	0	0
1	4	1	"A2"	"A2"	14985	63000	100	505	582	472	81	388	388	419	243	57	31	14	0	7325	7487	3008	40	1432	1432	1455	462	31	98	95	0	0.000	0.000	0.000	0.000	0.000	0.000	0.000	0.000	0.000	0.000	0.000	0.000	0.000	0.000	0.020	0.032	0.037	0.034	3.579	0.036	0.127	316	2384	100	117	5893	6010	194	6055	6249	Error	Error	-5.654	117	5893	194	6055	183858	2365908	0.671	13.056	0	0	0
1	5	1	"A2"	"A2"	15290	63000	100	494	530	228	43	390	390	418	255	61	29	6	0	8409	9098	3086	33	1432	1432	1552	851	54	99	97	0	0.000	0.000	0.000	0.000	0.000	0.000	0.000	0.000	0.000	0.000	0.000	0.000	0.000	0.000	0.015	0.018	0.027	0.024	2.768	0.015	0.067	316	2384	100	104	6977	7081	140	7666	7806	Error	Error	-6.068	104	6977	140	7666	167342	2875076	0.439	8.867	0	0	0
1	6	1	"A2"	"A2"	15595	62995	100	517	537	220	40	389	389	416	212	50	36	11	0	8841	8784	3059	34	1436	1436	1548	772	49	100	99	0	0.000	0.000	0.000	0.000	0.000	0.000	0.000	0.000	0.000	0.000	0.000	0.000	0.000	0.000	0.017	0.020	0.033	0.025	3.150	0.015	0.065	316	2384	100	128	7405	7533	148	7348	7496	Error	Error	-5.854	128	7405	148	7348	169598	2775624	0.571	9.373	0	0	0
1	7	1	"A3"	"A3"	15880	63000	100	487	515	240	46	382	382	402	200	49	35	12	0	6351	7191	4578	63	1388	1388	1413	426	30	87	81	0	0.000	0.000	0.000	0.000	0.000	0.000	0.000	0.000	0.000	0.000	0.000	0.000	0.000	0.000	0.021	0.023	0.035	0.039	4.371	0.020	0.098	316	2384	100	105	4963	5068	133	5803	5936	Error	Error	-5.563	105	4963	133	5803	162782	2272475	0.565	13.563	0	0	0
1	8	1	"A3"	"A3"	16185	63000	100	544	570	253	44	381	381	409	203	49	41	15	0	12354	11399	4075	35	1415	1415	1459	468	32	100	100	0	0.000	0.000	0.000	0.000	0.000	0.000	0.000	0.000	0.000	0.000	0.000	0.000	0.000	0.000	0.015	0.019	0.023	0.020	2.905	0.018	0.142	316	2384	100	163	10939	11102	189	9984	10173	Error	Error	-6.068	163	10939	189	9984	180095	3602225	0.793	21.239	0	0	0
1	9	1	"A3"	"A3"	16485	62995	100	546	582	266	45	375	375	400	195	48	46	23	0	13239	11807	4513	38	1407	1407	1482	573	38	100	98	0	0.000	0.000	0.000	0.000	0.000	0.000	0.000	0.000	0.000	0.000	0.000	0.000	0.000	0.000	0.014	0.020	0.023	0.020	3.185	0.018	0.155	316	2384	100	171	11832	12003	207	10400	10607	Error	Error	-6.113	171	11832	207	10400	183845	3730861	0.933	18.019	0	0	0
1	10	1	"A4"	"A4"	16780	63000	100	466	507	254	50	363	363	390	194	49	34	14	0	6658	7118	4211	59	1367	1367	1403	377	26	89	81	0	0.000	0.000	0.000	0.000	0.000	0.000	0.000	0.000	0.000	0.000	0.000	0.000	0.000	0.000	0.019	0.025	0.033	0.036	4.732	0.020	0.100	316	2384	100	103	5291	5394	144	5751	5895	Error	Error	-5.683	103	5291	144	5751	160257	2249339	0.603	15.159	0	0	0
1	11	1	"A4"	"A4"	17080	63005	100	564	586	239	40	369	369	400	224	56	45	15	0	11907	11470	3968	34	1403	1403	1433	385	26	100	100	0	0.000	0.000	0.000	0.000	0.000	0.000	0.000	0.000	0.000	0.000	0.000	0.000	0.000	0.000	0.019	0.022	0.024	0.021	2.592	0.019	0.139	316	2384	100	195	10504	10699	217	10067	10284	Error	Error	-5.751	195	10504	217	10067	185190	3624371	0.830	26.070	0	0	0
1	12	1	"A4"	"A4"	17380	63000	100	538	550	217	39	373	373	397	190	47	44	16	0	11727	11485	3898	33	1435	1435	1506	539	35	100	100	0	0.000	0.000	0.000	0.000	0.000	0.000	0.000	0.000	0.000	0.000	0.000	0.000	0.000	0.000	0.016	0.018	0.020	0.017	3.079	0.015	0.108	316	2384	100	165	10292	10457	177	10050	10227	Error	Error	-5.963	165	10292	177	10050	173771	3629285	0.805	18.514	0	0	0
1	13	1	"A5"	"A5"	17685	62985	100	422	447	225	50	380	380	411	251	61	16	4	0	3051	3724	2306	61	1439	1439	1477	800	54	72	50	0	0.000	0.000	0.000	0.000	0.000	0.000	0.000	0.000	0.000	0.000	0.000	0.000	0.000	0.000	0.026	0.029	0.095	0.096	5.413	0.018	0.016	316	2384	100	42	1612	1654	67	2285	2352	Error	Error	-5.262	42	1612	67	2285	141138	1176691	0.143	2.809	0	0	0
1	14	1	"A5"	"A5"	17995	62990	100	455	474	222	46	392	392	419	201	47	25	7	0	3769	4888	2975	60	1454	1454	1475	311	21	97	91	0	0.000	0.000	0.000	0.000	0.000	0.000	0.000	0.000	0.000	0.000	0.000	0.000	0.000	0.000	0.027	0.024	0.048	0.045	3.967	0.020	0.040	316	2384	100	63	2315	2378	82	3434	3516	Error	Error	-5.200	63	2315	82	3434	149813	1544612	0.274	10.974	0	0	0
1	15	1	"A5"	"A5"	18290	62985	100	490	512	221	43	385	385	413	205	49	35	11	0	4014	4787	2604	54	1483	1483	1498	312	20	97	93	0	0.000	0.000	0.000	0.000	0.000	0.000	0.000	0.000	0.000	0.000	0.000	0.000	0.000	0.000	0.041	0.038	0.073	0.066	4.012	0.025	0.049	316	2384	100	105	2531	2636	127	3304	3431	Error	Error	-4.591	105	2531	127	3304	161863	1512722	0.483	10.542	0	0	0
1	16	1	"A6"	"A6"	18580	62985	100	521	549	243	44	391	391	421	210	49	37	14	0	6680	6335	3209	50	1494	1494	1544	524	33	82	79	0	0.000	0.000	0.000	0.000	0.000	0.000	0.000	0.000	0.000	0.000	0.000	0.000	0.000	0.000	0.025	0.033	0.044	0.049	5.039	0.025	0.103	316	2384	100	130	5186	5316	158	4841	4999	Error	Error	-5.318	130	5186	158	4841	173521	2001936	0.610	9.143	0	0	0
1	17	1	"A6"	"A6"	18880	62980	100	574	591	253	42	408	408	449	658	146	3	0	0	8163	7787	2731	35	1540	1540	1642	700	42	94	89	0	0.000	0.000	0.000	0.000	0.000	0.000	0.000	0.000	0.000	0.000	0.000	0.000	0.000	0.000	0.025	0.029	0.043	0.036	3.054	0.034	0.131	316	2384	100	166	6623	6789	183	6247	6430	Error	Error	-5.318	166	6623	183	6247	186679	2460693	0.216	8.779	0	0	0
1	18	1	"A6"	"A6"	19185	62980	100	518	540	216	40	416	416	456	598	131	1	0	0	7680	7384	2121	28	1577	1577	1659	601	36	97	93	0	0.000	0.000	0.000	0.000	0.000	0.000	0.000	0.000	0.000	0.000	0.000	0.000	0.000	0.000	0.017	0.021	0.036	0.033	3.654	0.017	0.037	316	2384	100	102	6103	6205	124	5807	5931	Error	Error	-5.903	102	6103	124	5807	170752	2333493	0.140	9.526	0	0	0
1	1	2	"A7"	"A7"	14090	63305	100	386	408	197	48	367	367	395	201	50	17	4	0	2423	2593	1175	45	1294	1294	1318	312	23	78	70	0	0.000	0.000	0.000	0.000	0.000	0.000	0.000	0.000	0.000	0.000	0.000	0.000	0.000	0.000	0.017	0.032	0.126	0.111	5.190	0.008	0.001	316	2384	100	19	1129	1148	41	1299	1340	Error	Error	-5.893	19	1129	41	1299	129042	819303	0.065	4.087	0	0	0
1	2	2	"A7"	"A7"	14395	63300	100	402	427	203	47	362	362	392	253	64	17	2	0	4263	5194	2691	51	1288	1288	1319	417	31	95	91	0	0.000	0.000	0.000	0.000	0.000	0.000	0.000	0.000	0.000	0.000	0.000	0.000	0.000	0.000	0.013	0.017	0.045	0.040	3.350	0.016	0.029	316	2384	100	40	2975	3015	65	3906	3971	Error	Error	-6.217	40	2975	65	3906	134806	1641308	0.138	9.293	0	0	0
1	3	2	"A7"	"A7"	14690	63300	100	425	466	234	50	360	360	392	205	52	29	10	0	4341	4870	2169	44	1273	1273	1313	411	31	98	95	0	0.000	0.000	0.000	0.000	0.000	0.000	0.000	0.000	0.000	0.000	0.000	0.000	0.000	0.000	0.021	0.029	0.052	0.046	3.545	0.022	0.037	316	2384	100	65	3068	3133	106	3597	3703	Error	Error	-5.561	65	3068	106	3597	147178	1538976	0.361	8.655	0	0	0
1	4	2	"A8"	"A8"	14985	63295	100	432	453	214	47	355	355	388	203	52	28	8	0	6620	6346	2896	45	1269	1269	1325	577	43	87	81	0	0.000	0.000	0.000	0.000	0.000	0.000	0.000	0.000	0.000	0.000	0.000	0.000	0.000	0.000	0.014	0.019	0.038	0.037	4.489	0.015	0.042	316	2384	100	77	5351	5428	98	5077	5175	Error	Error	-6.119	77	5351	98	5077	143282	2005414	0.320	8.702	0	0	0
1	5	2	"A8"	"A8"	15285	63295	100	457	491	221	45	363	363	390	204	52	31	11	0	7571	7607	1919	25	1274	1274	1392	869	62	100	98	0	0.000	0.000	0.000	0.000	0.000	0.000	0.000	0.000	0.000	0.000	0.000	0.000	0.000	0.000	0.015	0.020	0.032	0.026	2.850	0.019	0.074	316	2384	100	94	6297	6391	128	6333	6461	Error	Error	-6.066	94	6297	128	6333	155224	2403869	0.495	7.152	0	0	0
1	6	2	"A8"	"A8"	15590	63290	100	478	498	237	47	377	377	455	1071	235	0	0	0	7818	7742	2174	28	1287	1287	1523	1889	124	97	89	0	0.000	0.000	0.000	0.000	0.000	0.000	0.000	0.000	0.000	0.000	0.000	0.000	0.000	0.000	0.015	0.019	0.030	0.026	2.988	0.173	0.264	316	2384	100	101	6531	6632	121	6455	6576	Error	Error	-6.015	101	6531	121	6455	157367	2446542	0.040	3.292	0	0	0
1	7	2	"A9"	"A9"	15890	63290	100	430	469	215	45	359	359	386	194	50	30	12	0	5223	5139	2653	51	1255	1255	1293	405	31	84	80	0	0.000	0.000	0.000	0.000	0.000	0.000	0.000	0.000	0.000	0.000	0.000	0.000	0.000	0.000	0.018	0.028	0.046	0.042	4.485	0.020	0.053	316	2384	100	71	3968	4039	110	3884	3994	Error	Error	-5.804	71	3968	110	3884	148154	1623921	0.428	9.496	0	0	0
1	8	2	"A9"	"A9"	16195	63290	100	453	483	240	49	363	363	384	194	50	31	11	0	7060	7548	3050	40	1269	1269	1336	567	42	96	95	0	0.000	0.000	0.000	0.000	0.000	0.000	0.000	0.000	0.000	0.000	0.000	0.000	0.000	0.000	0.016	0.019	0.031	0.028	3.287	0.019	0.080	316	2384	100	90	5791	5881	120	6279	6399	Error	Error	-6.008	90	5791	120	6279	152629	2385145	0.510	10.956	0	0	0
1	9	2	"A9"	"A9"	16495	63290	100	446	483	217	44	354	354	382	198	51	33	11	0	8103	8293	2550	30	1270	1270	1350	601	44	99	98	0	0.000	0.000	0.000	0.000	0.000	0.000	0.000	0.000	0.000	0.000	0.000	0.000	0.000	0.000	0.013	0.018	0.028	0.022	3.198	0.015	0.056	316	2384	100	92	6833	6925	129	7023	7152	Error	Error	-6.215	92	6833	129	7023	152542	2620634	0.510	11.552	0	0	0
1	10	2	"A10"	"A10"	16790	63285	100	456	511	418	81	357	357	382	192	50	33	15	0	7025	6292	3507	55	1257	1257	1326	703	53	76	72	0	0.000	0.000	0.000	0.000	0.000	0.000	0.000	0.000	0.000	0.000	0.000	0.000	0.000	0.000	0.017	0.031	0.039	0.053	4.762	0.027	0.095	316	2384	100	99	5768	5867	154	5035	5189	Error	Error	-5.864	99	5768	154	5035	161437	1988287	0.672	7.064	0	0	0
1	11	2	"A10"	"A10"	17090	63285	100	492	540	347	64	361	361	435	1264	290	0	0	0	10153	9878	2669	27	1275	1275	1444	1084	75	97	96	0	0.000	0.000	0.000	0.000	0.000	0.000	0.000	0.000	0.000	0.000	0.000	0.000	0.000	0.000	0.015	0.021	0.028	0.022	3.290	0.019	0.102	316	2384	100	131	8878	9009	179	8603	8782	Error	Error	-6.083	131	8878	179	8603	170736	3121605	0.083	7.780	0	0	0
1	12	2	"A10"	"A10"	17395	63285	100	494	512	209	40	359	359	382	187	48	41	13	0	9764	9659	2496	25	1284	1284	1368	651	47	99	98	0	0.000	0.000	0.000	0.000	0.000	0.000	0.000	0.000	0.000	0.000	0.000	0.000	0.000	0.000	0.016	0.018	0.024	0.019	3.187	0.017	0.111	316	2384	100	135	8480	8615	153	8375	8528	Error	Error	-5.973	135	8480	153	8375	161890	3052276	0.695	12.736	0	0	0
1	13	2	"A11"	"A11"	17690	63280	100	424	452	216	47	371	371	678	3564	525	0	0	0	4659	5802	4344	74	1287	1287	1613	3644	225	49	26	0	0.000	0.000	0.000	0.000	0.000	0.000	0.000	0.000	0.000	0.000	0.000	0.000	0.000	0.000	0.016	0.018	0.040	0.049	5.936	0.015	0.038	316	2384	100	53	3372	3425	81	4515	4596	Error	Error	-5.991	53	3372	81	4515	142943	1833424	-0.063	1.150	0	0	0
1	14	2	"A11"	"A11"	17995	63285	100	496	573	605	105	370	370	452	1184	261	1	1	0	7647	9333	6010	64	1322	1322	1525	2762	181	87	58	0	0.000	0.000	0.000	0.000	0.000	0.000	0.000	0.000	0.000	0.000	0.000	0.000	0.000	0.000	0.020	0.025	0.029	0.027	3.185	0.200	0.463	316	2384	100	126	6325	6451	203	8011	8214	Error	Error	-5.650	126	6325	203	8011	181027	2949115	0.102	2.827	0	0	0
1	15	2	"A11"	"A11"	18295	63280	100	524	1634	6510	398	367	367	410	551	134	18	7	0	8226	10138	8413	82	1332	1332	1433	1319	92	97	87	0	0.000	0.000	0.000	0.000	0.000	0.000	0.000	0.000	0.000	0.000	0.000	0.000	0.000	0.000	0.023	0.144	0.034	0.035	3.757	0.477	0.505	316	2384	100	157	6894	7051	1267	8806	10073	Error	Error	-5.457	157	6894	1267	8806	516353	3203452	2.221	6.600	0	0	0
1	16	2	"A12"	"A12"	18590	63280	100	432	452	208	46	363	363	388	193	49	29	8	0	5303	5858	3191	54	1303	1303	1331	327	24	92	88	0	0.000	0.000	0.000	0.000	0.000	0.000	0.000	0.000	0.000	0.000	0.000	0.000	0.000	0.000	0.017	0.020	0.037	0.044	4.222	0.015	0.036	316	2384	100	69	4000	4069	89	4555	4644	Error	Error	-5.857	69	4000	89	4555	142959	1851012	0.332	13.844	0	0	0
1	17	2	"A12"	"A12"	18890	63275	100	410	445	219	49	367	367	396	198	50	24	7	0	5258	5818	3371	57	1341	1341	1372	377	27	87	85	0	0.000	0.000	0.000	0.000	0.000	0.000	0.000	0.000	0.000	0.000	0.000	0.000	0.000	0.000	0.011	0.017	0.043	0.043	5.245	0.012	0.024	316	2384	100	43	3917	3960	78	4477	4555	Error	Error	-6.509	43	3917	78	4477	140475	1838597	0.247	11.793	0	0	0
1	18	2	"A12"	"A12"	19190	63275	100	482	491	221	45	387	387	411	200	48	30	9	0	7432	7001	2694	38	1417	1417	1471	505	34	98	95	0	0.000	0.000	0.000	0.000	0.000	0.000	0.000	0.000	0.000	0.000	0.000	0.000	0.000	0.000	0.016	0.019	0.035	0.032	3.162	0.014	0.038	316	2384	100	95	6015	6110	104	5584	5688	Error	Error	-5.984	95	6015	104	5584	155054	2212170	0.400	10.950	0	0	0
1	1	3	"A13"	"A13"	14085	63610	100	520	558	270	48	409	409	470	1138	242	0	0	0	4212	5026	3074	61	1498	1498	1563	538	34	83	74	0	0.000	0.000	0.000	0.000	0.000	0.000	0.000	0.000	0.000	0.000	0.000	0.000	0.000	0.000	0.041	0.042	0.064	0.069	4.245	0.033	0.111	316	2384	100	111	2714	2825	149	3528	3677	Error	Error	-4.612	111	2714	149	3528	176442	1588138	0.077	6.437	0	0	0
1	2	3	"A13"	"A13"	14395	63610	100	630	671	292	43	404	404	432	210	48	51	28	0	8878	9229	4012	43	1507	1507	1558	457	29	100	100	0	0.000	0.000	0.000	0.000	0.000	0.000	0.000	0.000	0.000	0.000	0.000	0.000	0.000	0.000	0.031	0.035	0.040	0.033	2.959	0.029	0.199	316	2384	100	226	7371	7597	267	7722	7989	Error	Error	-5.027	226	7371	267	7722	212135	2916481	1.138	16.786	0	0	0
1	3	3	"A13"	"A13"	14690	63610	100	598	650	291	44	404	404	430	206	47	48	23	0	10571	10546	4053	38	1507	1507	1626	1053	64	99	95	0	0.000	0.000	0.000	0.000	0.000	0.000	0.000	0.000	0.000	0.000	0.000	0.000	0.000	0.000	0.021	0.027	0.031	0.027	2.694	0.024	0.182	316	2384	100	194	9064	9258	246	9039	9285	Error	Error	-5.546	194	9064	246	9039	205339	3332533	1.068	8.471	0	0	0
1	4	3	"A14"	"A14"	15000	63600	100	1275	1309	656	50	401	401	421	205	48	85	75	0	10606	9905	3866	39	1478	1478	1491	482	32	97	92	0	0.000	0.000	0.000	0.000	0.000	0.000	0.000	0.000	0.000	0.000	0.000	0.000	0.000	0.000	0.096	0.108	0.105	0.097	2.046	0.111	0.695	316	2384	100	874	9128	10002	908	8427	9335	Error	Error	-3.385	874	9128	908	8427	413542	3130072	4.332	17.456	0	0	0
1	5	3	"A14"	"A14"	15295	63600	100	1761	1892	1158	61	402	402	433	214	49	96	93	0	17537	16795	4956	29	1486	1486	1580	865	54	98	97	0	0.000	0.000	0.000	0.000	0.000	0.000	0.000	0.000	0.000	0.000	0.000	0.000	0.000	0.000	0.085	0.097	0.095	0.088	1.673	0.096	0.574	316	2384	100	1359	16051	17410	1490	15309	16799	Error	Error	-3.562	1359	16051	1490	15309	597918	5307309	6.818	17.590	0	0	0
1	6	3	"A14"	"A14"	15600	63600	100	1484	1591	642	40	403	403	432	234	54	96	88	0	12538	12457	2916	23	1504	1504	1588	1066	67	99	98	0	0.000	0.000	0.000	0.000	0.000	0.000	0.000	0.000	0.000	0.000	0.000	0.000	0.000	0.000	0.098	0.108	0.103	0.098	1.637	0.110	0.733	316	2384	100	1081	11034	12115	1188	10953	12141	Error	Error	-3.352	1081	11034	1188	10953	502678	3936463	4.953	10.196	0	0	0
1	7	3	"A15"	"A15"	15890	63595	100	517	567	410	72	404	404	433	246	56	32	7	0	8218	7738	4525	58	1452	1452	1515	841	55	76	72	0	0.000	0.000	0.000	0.000	0.000	0.000	0.000	0.000	0.000	0.000	0.000	0.000	0.000	0.000	0.017	0.026	0.038	0.047	5.607	0.016	0.045	316	2384	100	113	6766	6879	163	6286	6449	Error	Error	-5.904	113	6766	163	6286	179140	2445110	0.545	7.400	0	0	0
1	8	3	"A15"	"A15"	16200	63600	100	644	679	340	50	403	403	432	238	55	50	21	0	14903	14435	5734	39	1478	1478	1549	580	37	100	99	0	0.000	0.000	0.000	0.000	0.000	0.000	0.000	0.000	0.000	0.000	0.000	0.000	0.000	0.000	0.018	0.021	0.024	0.020	2.645	0.065	0.134	316	2384	100	241	13425	13666	276	12957	13233	Error	Error	-5.800	241	13425	276	12957	214582	4561586	1.038	22.217	0	0	0
1	9	3	"A15"	"A15"	16505	63595	100	645	701	295	42	387	387	410	199	48	60	33	0	17089	16810	6249	37	1483	1483	1527	501	32	100	100	0	0.000	0.000	0.000	0.000	0.000	0.000	0.000	0.000	0.000	0.000	0.000	0.000	0.000	0.000	0.017	0.020	0.022	0.019	2.298	0.019	0.292	316	2384	100	258	15606	15864	314	15327	15641	Error	Error	-5.919	258	15606	314	15327	221462	5312076	1.462	30.505	0	0	0
1	10	3	"A16"	"A16"	16795	63590	100	501	532	228	42	387	387	430	536	124	7	0	0	6490	6883	3086	44	1451	1451	1486	347	23	97	94	0	0.000	0.000	0.000	0.000	0.000	0.000	0.000	0.000	0.000	0.000	0.000	0.000	0.000	0.000	0.023	0.027	0.040	0.034	3.267	0.020	0.058	316	2384	100	114	5039	5153	145	5432	5577	Error	Error	-5.466	114	5039	145	5432	168106	2175049	0.190	15.553	0	0	0
1	11	3	"A16"	"A16"	17100	63595	100	557	583	286	49	387	387	459	1209	263	0	0	0	6881	7682	3350	43	1489	1489	1577	1022	64	100	95	0	0.000	0.000	0.000	0.000	0.000	0.000	0.000	0.000	0.000	0.000	0.000	0.000	0.000	0.000	0.032	0.032	0.039	0.034	3.024	0.023	0.094	316	2384	100	170	5392	5562	196	6193	6389	Error	Error	-4.987	170	5392	196	6193	184329	2427648	0.103	5.974	0	0	0
1	12	3	"A16"	"A16"	17400	63590	100	551	595	256	43	385	385	416	303	72	32	7	0	8177	8738	3756	42	1511	1511	1618	805	49	100	99	0	0.000	0.000	0.000	0.000	0.000	0.000	0.000	0.000	0.000	0.000	0.000	0.000	0.000	0.000	0.025	0.029	0.033	0.029	2.627	0.040	0.146	316	2384	100	166	6666	6832	210	7227	7437	Error	Error	-5.328	166	6666	210	7227	188039	2761137	0.591	8.845	0	0	0
1	13	3	"A17"	"A17"	17690	63590	100	534	576	297	51	402	402	448	522	116	10	1	0	9243	7693	4040	52	1498	1498	1583	776	49	80	74	0	0.000	0.000	0.000	0.000	0.000	0.000	0.000	0.000	0.000	0.000	0.000	0.000	0.000	0.000	0.017	0.028	0.037	0.044	4.312	0.027	0.163	316	2384	100	132	7745	7877	174	6195	6369	Error	Error	-5.875	132	7745	174	6195	182119	2430896	0.245	7.874	0	0	0
1	14	3	"A17"	"A17"	18000	63590	100	648	694	361	52	421	421	458	383	83	32	7	0	11034	10712	2302	21	1542	1542	1596	581	36	100	99	0	0.000	0.000	0.000	0.000	0.000	0.000	0.000	0.000	0.000	0.000	0.000	0.000	0.000	0.000	0.024	0.030	0.035	0.028	3.094	0.027	0.139	316	2384	100	227	9492	9719	273	9170	9443	Error	Error	-5.386	227	9492	273	9170	219185	3385034	0.616	15.690	0	0	0
1	15	3	"A17"	"A17"	18295	63590	100	585	637	286	44	406	406	428	201	46	47	20	0	10465	10092	2487	24	1542	1542	1622	638	39	100	100	0	0.000	0.000	0.000	0.000	0.000	0.000	0.000	0.000	0.000	0.000	0.000	0.000	0.000	0.000	0.020	0.027	0.027	0.022	2.923	0.027	0.203	316	2384	100	179	8923	9102	231	8550	8781	Error	Error	-5.639	179	8923	231	8550	201214	3189045	1.040	13.276	0	0	0
1	16	3	"A18"	"A18"	18595	63585	100	532	556	250	44	405	405	480	1285	267	0	0	0	6934	7043	3447	48	1529	1529	1646	1960	119	78	66	0	0.000	0.000	0.000	0.000	0.000	0.000	0.000	0.000	0.000	0.000	0.000	0.000	0.000	0.000	0.023	0.027	0.035	0.036	4.118	0.327	0.436	316	2384	100	127	5405	5532	151	5514	5665	Error	Error	-5.411	127	5405	151	5514	175632	2225682	0.059	2.754	0	0	0
1	17	3	"A18"	"A18"	18900	63585	100	539	585	278	47	420	420	445	217	48	37	12	0	8077	8343	3038	36	1565	1565	1606	426	26	100	99	0	0.000	0.000	0.000	0.000	0.000	0.000	0.000	0.000	0.000	0.000	0.000	0.000	0.000	0.000	0.018	0.024	0.033	0.029	3.155	0.021	0.084	316	2384	100	119	6512	6631	165	6778	6943	Error	Error	-5.774	119	6512	165	6778	184780	2636392	0.645	15.815	0	0	0
1	18	3	"A18"	"A18"	19200	63580	100	569	588	238	40	421	421	450	224	49	34	11	0	7211	7331	2360	32	1623	1623	1668	453	27	99	97	0	0.000	0.000	0.000	0.000	0.000	0.000	0.000	0.000	0.000	0.000	0.000	0.000	0.000	0.000	0.026	0.029	0.039	0.035	2.905	0.022	0.074	316	2384	100	148	5588	5736	167	5708	5875	Error	Error	-5.239	148	5588	167	5708	185822	2316630	0.616	12.501	0	0	0
1	1	4	"A19"	"A19"	14095	63900	100	385	416	214	51	371	371	399	322	80	9	1	0	2735	2745	981	35	1269	1269	1328	892	67	68	39	0	0.000	0.000	0.000	0.000	0.000	0.000	0.000	0.000	0.000	0.000	0.000	0.000	0.000	0.000	0.010	0.030	0.125	0.108	4.257	0.033	0.019	316	2384	100	14	1466	1480	45	1476	1521	Error	Error	-6.710	14	1466	45	1476	131502	867394	0.053	1.589	0	0	0
1	2	4	"A19"	"A19"	14400	63900	100	394	439	256	58	361	361	391	200	51	21	7	0	3186	3241	1060	32	1294	1294	1329	446	33	94	82	0	0.000	0.000	0.000	0.000	0.000	0.000	0.000	0.000	0.000	0.000	0.000	0.000	0.000	0.000	0.017	0.040	0.078	0.069	4.003	0.021	0.009	316	2384	100	33	1892	1925	78	1947	2025	Error	Error	-5.841	33	1892	78	1947	138866	1024152	0.240	4.287	0	0	0
1	3	4	"A19"	"A19"	14695	63900	100	450	464	201	43	361	361	393	233	59	26	3	0	3698	3888	1677	43	1265	1265	1325	484	36	96	81	0	0.000	0.000	0.000	0.000	0.000	0.000	0.000	0.000	0.000	0.000	0.000	0.000	0.000	0.000	0.037	0.039	0.072	0.063	3.416	0.025	0.030	316	2384	100	89	2433	2522	103	2623	2726	Error	Error	-4.773	89	2433	103	2623	146678	1228482	0.305	5.295	0	0	0
1	4	4	"A20"	"A20"	14995	63895	100	466	510	256	50	348	348	378	193	51	38	17	0	7887	7219	3633	50	1241	1241	1292	479	37	88	81	0	0.000	0.000	0.000	0.000	0.000	0.000	0.000	0.000	0.000	0.000	0.000	0.000	0.000	0.000	0.018	0.027	0.037	0.040	4.021	0.022	0.108	316	2384	100	118	6646	6764	162	5978	6140	Error	Error	-5.816	118	6646	162	5978	161283	2281308	0.684	12.374	0	0	0
1	5	4	"A20"	"A20"	15295	63895	100	530	550	244	44	359	359	381	198	51	44	18	0	10203	9918	3135	31	1256	1256	1434	1097	76	96	95	0	0.000	0.000	0.000	0.000	0.000	0.000	0.000	0.000	0.000	0.000	0.000	0.000	0.000	0.000	0.019	0.022	0.025	0.023	3.112	0.019	0.127	316	2384	100	171	8947	9118	191	8662	8853	Error	Error	-5.709	171	8947	191	8662	173742	3134166	0.854	7.734	0	0	0
1	6	4	"A20"	"A20"	15595	63895	100	518	547	228	41	355	355	378	195	51	41	20	0	11537	11330	2811	24	1276	1276	1443	1032	71	99	98	0	0.000	0.000	0.000	0.000	0.000	0.000	0.000	0.000	0.000	0.000	0.000	0.000	0.000	0.000	0.016	0.019	0.022	0.019	2.755	0.016	0.119	316	2384	100	163	10261	10424	192	10054	10246	Error	Error	-5.976	163	10261	192	10054	172721	3580311	0.867	9.580	0	0	0
1	7	4	"A21"	"A21"	15895	63890	100	434	467	232	49	351	351	376	199	52	33	11	0	6682	7218	5237	72	1240	1240	1304	494	37	77	74	0	0.000	0.000	0.000	0.000	0.000	0.000	0.000	0.000	0.000	0.000	0.000	0.000	0.000	0.000	0.015	0.019	0.033	0.042	5.707	0.018	0.110	316	2384	100	83	5442	5525	116	5978	6094	Error	Error	-6.035	83	5442	116	5978	147690	2281018	0.457	11.972	0	0	0
1	8	4	"A21"	"A21"	16200	63890	100	465	500	242	48	352	352	387	251	64	32	7	0	8428	9055	3771	41	1233	1233	1349	881	65	99	98	0	0.000	0.000	0.000	0.000	0.000	0.000	0.000	0.000	0.000	0.000	0.000	0.000	0.000	0.000	0.016	0.019	0.029	0.023	3.539	0.021	0.074	316	2384	100	113	7195	7308	148	7822	7970	Error	Error	-5.993	113	7195	148	7822	157969	2861298	0.450	8.747	0	0	0
1	9	4	"A21"	"A21"	16500	63895	100	488	528	263	49	340	340	387	426	110	14	1	0	9329	10020	3729	37	1232	1232	1401	1177	84	100	99	0	0.000	0.000	0.000	0.000	0.000	0.000	0.000	0.000	0.000	0.000	0.000	0.000	0.000	0.000	0.018	0.021	0.026	0.021	2.975	0.032	0.078	316	2384	100	148	8097	8245	188	8788	8976	Error	Error	-5.774	148	8097	188	8788	166873	3166290	0.331	7.323	0	0	0
1	10	4	"A22"	"A22"	16805	63885	100	482	502	214	42	345	345	385	456	118	11	0	0	9557	9500	4298	45	1229	1229	1271	430	33	94	90	0	0.000	0.000	0.000	0.000	0.000	0.000	0.000	0.000	0.000	0.000	0.000	0.000	0.000	0.000	0.016	0.019	0.025	0.022	3.866	0.015	0.101	316	2384	100	137	8328	8465	157	8271	8428	Error	Error	-5.926	137	8328	157	8271	158723	3001913	0.257	19.137	0	0	0
1	11	4	"A22"	"A22"	17100	63885	100	511	534	228	42	349	349	378	191	50	46	17	0	10927	11401	4532	39	1260	1260	1387	760	54	100	100	0	0.000	0.000	0.000	0.000	0.000	0.000	0.000	0.000	0.000	0.000	0.000	0.000	0.000	0.000	0.017	0.018	0.024	0.020	3.053	0.015	0.115	316	2384	100	162	9667	9829	185	10141	10326	Error	Error	-5.899	162	9667	185	10141	168875	3602694	0.817	13.176	0	0	0
1	12	4	"A22"	"A22"	17400	63885	100	507	516	226	43	363	363	385	202	52	40	13	0	9770	10318	4448	43	1262	1262	1344	587	43	100	99	0	0.000	0.000	0.000	0.000	0.000	0.000	0.000	0.000	0.000	0.000	0.000	0.000	0.000	0.000	0.017	0.017	0.023	0.020	3.077	0.014	0.078	316	2384	100	144	8508	8652	153	9056	9209	Error	Error	-5.885	144	8508	153	9056	163058	3260389	0.649	15.288	0	0	0
1	13	4	"A23"	"A23"	17700	63880	100	427	453	227	50	354	354	395	321	81	15	1	0	6358	7052	4922	69	1267	1267	1313	466	35	79	74	0	0.000	0.000	0.000	0.000	0.000	0.000	0.000	0.000	0.000	0.000	0.000	0.000	0.000	0.000	0.014	0.017	0.030	0.038	4.588	0.019	0.069	316	2384	100	73	5091	5164	99	5785	5884	Error	Error	-6.124	73	5091	99	5785	143285	2228298	0.181	12.315	0	0	0
1	14	4	"A23"	"A23"	18010	63880	100	485	520	232	44	362	362	420	767	182	1	0	0	9389	9907	4103	41	1295	1295	1395	1451	104	98	94	0	0.000	0.000	0.000	0.000	0.000	0.000	0.000	0.000	0.000	0.000	0.000	0.000	0.000	0.000	0.015	0.018	0.023	0.020	3.380	0.015	0.093	316	2384	100	123	8094	8217	158	8612	8770	Error	Error	-6.040	123	8094	158	8612	164383	3130476	0.130	5.866	0	0	0
1	15	4	"A23"	"A23"	18305	63880	100	516	677	1567	231	357	357	392	257	65	33	8	0	9248	9586	3040	31	1285	1285	1337	435	32	99	98	0	0.000	0.000	0.000	0.000	0.000	0.000	0.000	0.000	0.000	0.000	0.000	0.000	0.000	0.000	0.020	0.039	0.028	0.025	3.033	0.044	0.042	316	2384	100	159	7963	8122	320	8301	8621	Error	Error	-5.646	159	7963	320	8301	213957	3029025	1.109	18.963	0	0	0
1	16	4	"A24"	"A24"	18600	63875	100	479	541	433	80	370	370	392	202	51	33	14	0	6231	5948	2869	48	1291	1291	1321	344	26	89	84	0	0.000	0.000	0.000	0.000	0.000	0.000	0.000	0.000	0.000	0.000	0.000	0.000	0.000	0.000	0.022	0.037	0.049	0.050	4.252	0.039	0.109	316	2384	100	109	4940	5049	171	4657	4828	Error	Error	-5.502	109	4940	171	4657	170863	1879708	0.738	13.451	0	0	0
1	17	4	"A24"	"A24"	18910	63875	100	520	701	1539	219	359	359	388	219	56	40	16	0	7856	7806	2387	30	1313	1313	1350	404	29	100	99	0	0.000	0.000	0.000	0.000	0.000	0.000	0.000	0.000	0.000	0.000	0.000	0.000	0.000	0.000	0.025	0.053	0.040	0.034	3.306	0.059	0.045	316	2384	100	161	6543	6704	342	6493	6835	Error	Error	-5.345	161	6543	342	6493	221385	2466587	1.429	15.980	0	0	0
1	18	4	"A24"	"A24"	19210	63870	100	503	528	225	42	372	372	415	612	147	5	0	0	6300	6267	2031	32	1355	1355	1429	1506	105	95	80	0	0.000	0.000	0.000	0.000	0.000	0.000	0.000	0.000	0.000	0.000	0.000	0.000	0.000	0.000	0.026	0.032	0.042	0.039	3.293	0.026	0.082	316	2384	100	131	4945	5076	156	4912	5068	Error	Error	-5.238	131	4945	156	4912	166732	1980289	0.185	3.212	0	0	0
1	1	5	"A25"	"A25"	14105	64200	100	527	552	250	45	404	404	433	224	51	32	13	0	8601	8759	5303	60	1458	1458	1503	586	38	83	77	0	0.000	0.000	0.000	0.000	0.000	0.000	0.000	0.000	0.000	0.000	0.000	0.000	0.000	0.000	0.017	0.020	0.031	0.034	4.786	0.019	0.105	316	2384	100	123	7143	7266	148	7301	7449	Error	Error	-5.860	123	7143	148	7301	174335	2767868	0.531	12.382	0	0	0
1	2	5	"A25"	"A25"	14410	64200	100	563	592	238	40	392	392	417	204	48	45	17	0	10105	9945	3746	37	1426	1426	1464	557	38	97	96	0	0.000	0.000	0.000	0.000	0.000	0.000	0.000	0.000	0.000	0.000	0.000	0.000	0.000	0.000	0.020	0.023	0.030	0.025	3.396	0.017	0.101	316	2384	100	171	8679	8850	200	8519	8719	Error	Error	-5.665	171	8679	200	8519	186994	3142469	0.858	15.226	0	0	0
1	3	5	"A25"	"A25"	14700	64195	100	543	557	248	44	397	397	447	524	117	8	0	0	10172	9627	3937	40	1426	1426	1604	1458	90	90	86	0	0.000	0.000	0.000	0.000	0.000	0.000	0.000	0.000	0.000	0.000	0.000	0.000	0.000	0.000	0.017	0.020	0.030	0.027	3.551	0.017	0.098	316	2384	100	146	8746	8892	160	8201	8361	Error	Error	-5.905	146	8746	160	8201	176096	3042186	0.210	5.503	0	0	0
1	4	5	"A26"	"A26"	15005	64200	100	538	572	289	50	394	394	418	215	51	38	15	0	10840	9626	5183	53	1407	1407	1469	710	48	89	81	0	0.000	0.000	0.000	0.000	0.000	0.000	0.000	0.000	0.000	0.000	0.000	0.000	0.000	0.000	0.015	0.022	0.030	0.032	4.160	0.018	0.116	316	2384	100	144	9433	9577	178	8219	8397	Error	Error	-6.034	144	9433	178	8219	180855	3041912	0.716	11.489	0	0	0
1	5	5	"A26"	"A26"	15305	64205	100	581	627	350	55	395	395	523	2168	414	0	0	0	12669	12247	3319	27	1440	1440	1713	2667	155	98	90	0	0.000	0.000	0.000	0.000	0.000	0.000	0.000	0.000	0.000	0.000	0.000	0.000	0.000	0.000	0.017	0.021	0.025	0.021	2.752	0.020	0.135	316	2384	100	186	11229	11415	232	10807	11039	Error	Error	-5.916	186	11229	232	10807	198031	3869905	0.048	3.950	0	0	0
1	6	5	"A26"	"A26"	15620	64200	100	597	627	258	41	380	380	407	204	50	51	24	0	13715	13137	3579	27	1400	1400	1436	414	28	100	98	0	0.000	0.000	0.000	0.000	0.000	0.000	0.000	0.000	0.000	0.000	0.000	0.000	0.000	0.000	0.018	0.021	0.023	0.021	2.642	0.018	0.174	316	2384	100	217	12315	12532	247	11737	11984	Error	Error	-5.827	217	12315	247	11737	198168	4151356	1.078	28.263	0	0	0
1	7	5	"A27"	"A27"	15905	64195	100	514	558	256	45	384	384	408	202	49	39	18	0	11011	10468	6201	59	1362	1362	1402	770	54	84	81	0	0.000	0.000	0.000	0.000	0.000	0.000	0.000	0.000	0.000	0.000	0.000	0.000	0.000	0.000	0.013	0.019	0.024	0.026	4.564	0.017	0.147	316	2384	100	130	9649	9779	174	9106	9280	Error	Error	-6.214	130	9649	174	9106	176287	3307959	0.743	11.774	0	0	0
1	8	5	"A27"	"A27"	16215	64195	100	522	560	236	42	376	376	453	1388	306	0	0	0	11164	11032	3828	34	1361	1361	1465	1792	122	97	94	0	0.000	0.000	0.000	0.000	0.000	0.000	0.000	0.000	0.000	0.000	0.000	0.000	0.000	0.000	0.015	0.019	0.026	0.020	3.065	0.189	0.206	316	2384	100	146	9803	9949	184	9671	9855	Error	Error	-6.069	146	9803	184	9671	176914	3485954	0.077	5.339	0	0	0
1	9	5	"A27"	"A27"	16515	64195	100	556	590	246	41	367	367	408	301	73	33	6	0	14518	14084	5252	37	1368	1368	1412	523	37	100	100	0	0.000	0.000	0.000	0.000	0.000	0.000	0.000	0.000	0.000	0.000	0.000	0.000	0.000	0.000	0.014	0.018	0.021	0.017	2.888	0.015	0.137	316	2384	100	189	13150	13339	223	12716	12939	Error	Error	-6.121	189	13150	223	12716	186474	4450503	0.605	24.229	0	0	0
1	10	5	"A28"	"A28"	16805	64190	100	635	640	258	40	370	370	395	192	48	58	31	0	18085	15398	8081	52	1392	1392	1467	892	60	89	84	0	0.000	0.000	0.000	0.000	0.000	0.000	0.000	0.000	0.000	0.000	0.000	0.000	0.000	0.000	0.016	0.019	0.021	0.022	4.402	0.018	0.308	316	2384	100	265	16693	16958	270	14006	14276	Error	Error	-5.977	265	16693	270	14006	202124	4865846	1.276	15.618	0	0	0
1	11	5	"A28"	"A28"	17120	64195	100	646	674	273	40	373	373	400	210	52	59	31	0	21488	20149	5299	26	1396	1396	1458	641	43	100	100	0	0.000	0.000	0.000	0.000	0.000	0.000	0.000	0.000	0.000	0.000	0.000	0.000	0.000	0.000	0.014	0.016	0.016	0.014	2.756	0.015	0.245	316	2384	100	273	20092	20365	301	18753	19054	Error	Error	-6.202	273	20092	301	18753	213036	6366988	1.305	29.159	0	0	0
1	12	5	"A28"	"A28"	17410	64190	100	817	1989	6529	328	386	386	463	1397	301	9	5	0	18254	17590	11179	63	1421	1421	1503	548	36	99	96	1	0.000	0.000	0.000	0.000	0.000	0.000	0.000	0.000	0.000	0.000	0.000	0.000	0.000	0.000	0.026	0.099	0.038	0.037	3.313	0.240	0.239	316	2384	100	431	16833	17264	1603	16169	17772	Error	Error	-5.287	431	16833	1603	16169	628581	5558360	1.092	29.356	0	0	0
1	13	5	"A29"	"A29"	17705	64185	100	513	541	251	46	368	368	427	858	200	1	0	0	9050	9065	5879	64	1402	1402	1536	1789	116	74	68	0	0.000	0.000	0.000	0.000	0.000	0.000	0.000	0.000	0.000	0.000	0.000	0.000	0.000	0.000	0.019	0.023	0.030	0.036	4.734	0.019	0.138	316	2384	100	145	7648	7793	173	7663	7836	Error	Error	-5.721	145	7648	173	7663	170861	2864476	0.133	4.208	0	0	0
1	14	5	"A29"	"A29"	18000	64185	100	539	564	256	45	379	379	414	223	53	39	13	0	10904	9530	5391	56	1410	1410	1545	839	54	82	77	0	0.000	0.000	0.000	0.000	0.000	0.000	0.000	0.000	0.000	0.000	0.000	0.000	0.000	0.000	0.017	0.023	0.032	0.034	5.041	0.017	0.102	316	2384	100	160	9494	9654	185	8120	8305	Error	Error	-5.891	160	9494	185	8120	178256	3011411	0.673	9.517	0	0	0
1	15	5	"A29"	"A29"	18315	64185	100	534	658	1019	154	383	383	412	283	68	28	8	0	11729	10782	3807	35	1421	1421	1506	753	50	99	98	0	0.000	0.000	0.000	0.000	0.000	0.000	0.000	0.000	0.000	0.000	0.000	0.000	0.000	0.000	0.015	0.029	0.024	0.021	3.224	0.038	0.081	316	2384	100	151	10308	10459	275	9361	9636	Error	Error	-6.093	151	10308	275	9361	207953	3407142	0.869	12.319	0	0	0
1	16	5	"A30"	"A30"	18605	64180	100	524	548	257	46	389	389	433	525	121	9	0	0	9792	9087	5004	55	1419	1419	1482	727	49	86	81	0	0.000	0.000	0.000	0.000	0.000	0.000	0.000	0.000	0.000	0.000	0.000	0.000	0.000	0.000	0.016	0.021	0.029	0.027	4.019	0.023	0.071	316	2384	100	135	8373	8508	159	7668	7827	Error	Error	-5.955	135	8373	159	7668	173019	2871646	0.219	10.461	0	0	0
1	17	5	"A30"	"A30"	18910	64180	100	528	556	265	47	393	393	418	217	51	37	13	0	8998	9041	4559	50	1399	1399	1432	326	22	99	97	0	0.000	0.000	0.000	0.000	0.000	0.000	0.000	0.000	0.000	0.000	0.000	0.000	0.000	0.000	0.018	0.021	0.034	0.029	3.507	0.019	0.098	316	2384	100	135	7599	7734	163	7642	7805	Error	Error	-5.815	135	7599	163	7642	175698	2856899	0.636	23.340	0	0	0
1	18	5	"A30"	"A30"	19205	64180	100	520	556	261	46	393	393	425	219	51	35	14	0	9915	9296	4513	48	1473	1473	1508	369	24	99	94	0	0.000	0.000	0.000	0.000	0.000	0.000	0.000	0.000	0.000	0.000	0.000	0.000	0.000	0.000	0.015	0.021	0.025	0.025	3.176	0.019	0.105	316	2384	100	127	8442	8569	163	7823	7986	Error	Error	-6.055	127	8442	163	7823	175782	2937563	0.598	21.106	0	0	0
1	1	6	"A31"	"A31"	14100	64500	100	539	571	324	56	383	383	413	246	59	35	13	0	9734	8708	5850	67	1390	1390	1592	1618	101	68	62	0	0.000	0.000	0.000	0.000	0.000	0.000	0.000	0.000	0.000	0.000	0.000	0.000	0.000	0.000	0.019	0.026	0.037	0.042	5.806	0.022	0.168	316	2384	100	156	8344	8500	188	7318	7506	Error	Error	-5.741	156	8344	188	7318	180425	2751842	0.642	4.398	0	0	0
1	2	6	"A31"	"A31"	14410	64495	100	519	547	304	55	376	376	405	203	50	38	16	0	12437	11052	5232	47	1356	1356	1412	516	36	94	92	0	0.000	0.000	0.000	0.000	0.000	0.000	0.000	0.000	0.000	0.000	0.000	0.000	0.000	0.000	0.013	0.018	0.025	0.021	3.416	0.016	0.111	316	2384	100	143	11081	11224	171	9696	9867	Error	Error	-6.276	143	11081	171	9696	172699	3492493	0.700	18.682	0	0	0
1	3	6	"A31"	"A31"	14700	64495	100	483	534	269	50	380	380	413	226	54	34	15	0	12626	11180	5922	52	1373	1373	1595	1498	93	85	81	0	0.000	0.000	0.000	0.000	0.000	0.000	0.000	0.000	0.000	0.000	0.000	0.000	0.000	0.000	0.009	0.016	0.024	0.023	4.199	0.017	0.174	316	2384	100	103	11253	11356	154	9807	9961	Error	Error	-6.772	103	11253	154	9807	168858	3533023	0.535	6.399	0	0	0
1	4	6	"A32"	"A32"	15010	64500	100	480	536	281	52	364	364	398	203	51	38	17	0	11313	10071	6367	63	1344	1344	1400	591	42	83	77	0	0.000	0.000	0.000	0.000	0.000	0.000	0.000	0.000	0.000	0.000	0.000	0.000	0.000	0.000	0.012	0.020	0.028	0.035	5.895	0.016	0.123	316	2384	100	116	9969	10085	172	8727	8899	Error	Error	-6.425	116	9969	172	8727	169346	3182405	0.680	14.672	0	0	0
1	5	6	"A32"	"A32"	15320	64505	100	549	582	262	45	368	368	395	194	49	48	23	0	14015	13404	4654	34	1333	1333	1383	490	35	100	99	0	0.000	0.000	0.000	0.000	0.000	0.000	0.000	0.000	0.000	0.000	0.000	0.000	0.000	0.000	0.014	0.018	0.022	0.018	3.158	0.017	0.171	316	2384	100	181	12682	12863	214	12071	12285	Error	Error	-6.131	181	12682	214	12071	184021	4235795	0.964	24.533	0	0	0
1	6	6	"A32"	"A32"	15625	64500	100	524	551	240	43	356	356	390	203	52	46	18	0	13293	12537	4782	38	1324	1324	1357	461	33	100	98	0	0.000	0.000	0.000	0.000	0.000	0.000	0.000	0.000	0.000	0.000	0.000	0.000	0.000	0.000	0.014	0.017	0.023	0.020	2.910	0.014	0.112	316	2384	100	168	11969	12137	195	11213	11408	Error	Error	-6.155	168	11969	195	11213	174039	3961719	0.793	24.252	0	0	0
1	7	6	"A33"	"A33"	15910	64495	100	458	490	249	50	368	368	390	194	49	33	14	0	7623	9304	6925	74	1292	1292	1332	436	32	85	79	0	0.000	0.000	0.000	0.000	0.000	0.000	0.000	0.000	0.000	0.000	0.000	0.000	0.000	0.000	0.014	0.015	0.023	0.029	4.827	0.015	0.128	316	2384	100	90	6331	6421	122	8012	8134	Error	Error	-6.136	90	6331	122	8012	154715	2939990	0.515	18.284	0	0	0
1	8	6	"A33"	"A33"	16210	64495	100	498	537	269	50	349	349	377	203	53	41	18	0	9317	10853	7239	66	1295	1295	1314	351	26	96	93	0	0.000	0.000	0.000	0.000	0.000	0.000	0.000	0.000	0.000	0.000	0.000	0.000	0.000	0.000	0.019	0.020	0.026	0.026	3.844	0.017	0.166	316	2384	100	149	8022	8171	188	9558	9746	Error	Error	-5.751	149	8022	188	9558	169586	3429661	0.788	27.177	0	0	0
1	9	6	"A33"	"A33"	16525	64495	100	513	532	239	44	357	357	382	196	51	45	17	0	11485	13190	8303	62	1293	1293	1323	331	25	99	99	0	0.000	0.000	0.000	0.000	0.000	0.000	0.000	0.000	0.000	0.000	0.000	0.000	0.000	0.000	0.015	0.015	0.018	0.017	3.095	0.013	0.157	316	2384	100	156	10192	10348	175	11897	12072	Error	Error	-6.030	156	10192	175	11897	168015	4168067	0.765	35.852	0	0	0
1	10	6	"A34"	"A34"	16815	64490	100	485	520	247	47	345	345	373	191	51	41	16	0	9349	9833	5974	60	1313	1313	1351	407	30	92	90	0	0.000	0.000	0.000	0.000	0.000	0.000	0.000	0.000	0.000	0.000	0.000	0.000	0.000	0.000	0.017	0.021	0.024	0.027	4.390	0.018	0.160	316	2384	100	140	8036	8176	175	8520	8695	Error	Error	-5.843	140	8036	175	8520	164407	3107108	0.770	20.840	0	0	0
1	11	6	"A34"	"A34"	17115	64485	100	528	849	1947	229	361	361	398	298	74	34	11	0	9577	10661	5935	55	1337	1337	1500	1199	79	98	93	0	0.000	0.000	0.000	0.000	0.000	0.000	0.000	0.000	0.000	0.000	0.000	0.000	0.000	0.000	0.020	0.052	0.029	0.030	3.438	0.367	0.394	316	2384	100	167	8240	8407	488	9324	9812	Error	Error	-5.625	167	8240	488	9324	268189	3368966	1.513	7.641	0	0	0
1	12	6	"A34"	"A34"	17415	64485	100	466	513	256	49	362	362	407	608	149	4	0	0	10425	10686	5747	53	1330	1330	1433	1001	69	98	91	0	0.000	0.000	0.000	0.000	0.000	0.000	0.000	0.000	0.000	0.000	0.000	0.000	0.000	0.000	0.011	0.016	0.023	0.020	3.188	0.048	0.085	316	2384	100	104	9095	9199	151	9356	9507	Error	Error	-6.450	104	9095	151	9356	162069	3376679	0.174	9.244	0	0	0
1	13	6	"A35"	"A35"	17710	64480	100	501	534	232	43	365	365	392	223	56	36	13	0	14156	13066	7414	56	1336	1336	1385	559	40	88	84	0	0.000	0.000	0.000	0.000	0.000	0.000	0.000	0.000	0.000	0.000	0.000	0.000	0.000	0.000	0.011	0.014	0.020	0.019	4.587	0.012	0.091	316	2384	100	136	12820	12956	169	11730	11899	Error	Error	-6.559	136	12820	169	11730	168593	4128819	0.637	20.896	0	0	0
1	14	6	"A35"	"A35"	18015	64480	100	532	553	240	43	364	364	394	221	56	40	14	0	12813	13108	4942	37	1386	1386	1552	1213	78	98	97	0	0.000	0.000	0.000	0.000	0.000	0.000	0.000	0.000	0.000	0.000	0.000	0.000	0.000	0.000	0.015	0.016	0.020	0.017	2.797	0.017	0.196	316	2384	100	168	11427	11595	189	11722	11911	Error	Error	-6.088	168	11427	189	11722	174656	4142227	0.719	9.527	0	0	0
1	15	6	"A35"	"A35"	18305	64485	100	518	562	265	47	396	396	669	3068	458	0	0	0	12830	11571	5347	46	1392	1392	2105	4987	236	78	62	0	0.000	0.000	0.000	0.000	0.000	0.000	0.000	0.000	0.000	0.000	0.000	0.000	0.000	0.000	0.011	0.016	0.022	0.022	3.945	0.313	0.330	316	2384	100	122	11438	11560	166	10179	10345	Error	Error	-6.551	122	11438	166	10179	177437	3656381	-0.035	1.898	0	0	0
1	16	6	"A36"	"A36"	18610	64475	100	449	493	238	48	362	362	388	200	51	34	13	0	9242	9500	5831	61	1333	1333	1375	425	30	86	80	0	0.000	0.000	0.000	0.000	0.000	0.000	0.000	0.000	0.000	0.000	0.000	0.000	0.000	0.000	0.011	0.016	0.027	0.031	4.241	0.014	0.097	316	2384	100	87	7909	7996	131	8167	8298	Error	Error	-6.506	87	7909	131	8167	155756	3001998	0.525	19.118	0	0	0
1	17	6	"A36"	"A36"	18915	64475	100	463	486	244	50	365	365	395	204	51	34	12	0	7640	7014	2994	42	1344	1344	1447	724	50	89	86	0	0.000	0.000	0.000	0.000	0.000	0.000	0.000	0.000	0.000	0.000	0.000	0.000	0.000	0.000	0.016	0.021	0.036	0.030	4.139	0.019	0.070	316	2384	100	98	6296	6394	121	5670	5791	Error	Error	-6.006	98	6296	121	5670	153572	2216355	0.446	7.689	0	0	0
1	18	6	"A36"	"A36"	19210	64475	100	468	501	242	48	375	375	399	196	49	32	14	0	8622	8039	4222	52	1387	1387	1462	515	35	88	86	0	0.000	0.000	0.000	0.000	0.000	0.000	0.000	0.000	0.000	0.000	0.000	0.000	0.000	0.000	0.013	0.019	0.032	0.033	4.092	0.017	0.081	316	2384	100	93	7235	7328	126	6652	6778	Error	Error	-6.282	93	7235	126	6652	158179	2540241	0.520	12.771	0	0	0
1	1	7	"A37"	"A37"	14105	64815	100	617	639	313	48	384	384	413	213	51	52	24	0	12149	11127	4966	44	1402	1402	1460	581	39	92	89	0	0.000	0.000	0.000	0.000	0.000	0.000	0.000	0.000	0.000	0.000	0.000	0.000	0.000	0.000	0.022	0.026	0.032	0.032	3.311	0.024	0.210	316	2384	100	233	10747	10980	255	9725	9980	Error	Error	-5.527	233	10747	255	9725	201870	3516214	1.061	16.639	0	0	0
1	2	7	"A37"	"A37"	14415	64805	100	622	668	264	39	387	387	510	2083	408	0	0	0	12995	13020	3518	27	1428	1428	1586	2096	132	97	96	0	0.000	0.000	0.000	0.000	0.000	0.000	0.000	0.000	0.000	0.000	0.000	0.000	0.000	0.000	0.020	0.024	0.022	0.022	2.578	0.020	0.142	316	2384	100	235	11567	11802	281	11592	11873	Error	Error	-5.621	235	11567	281	11592	211033	4114413	0.076	5.455	0	0	0
1	3	7	"A37"	"A37"	14715	64805	100	645	689	311	45	388	388	414	201	48	58	31	0	14277	14439	4517	31	1482	1482	1684	930	55	99	98	0	0.000	0.000	0.000	0.000	0.000	0.000	0.000	0.000	0.000	0.000	0.000	0.000	0.000	0.000	0.020	0.023	0.024	0.021	2.730	0.023	0.264	316	2384	100	257	12795	13052	301	12957	13258	Error	Error	-5.638	257	12795	301	12957	217573	4562825	1.368	13.715	0	0	0
1	4	7	"A38"	"A38"	15015	64800	100	687	2550	9155	359	379	379	434	564	129	25	12	0	14784	15608	10822	69	1405	1405	1489	1386	93	93	89	1	0.000	0.000	0.000	0.000	0.000	0.000	0.000	0.000	0.000	0.000	0.000	0.000	0.000	0.000	0.023	0.153	0.028	0.035	3.872	0.445	0.427	316	2384	100	308	13379	13687	2171	14203	16374	Error	Error	-5.441	308	13379	2171	14203	805668	4932119	3.752	10.187	0	0	0
1	5	7	"A38"	"A38"	15320	64800	100	655	697	425	60	392	392	686	3427	499	0	0	0	19132	18392	5399	29	1435	1435	1844	3879	210	96	93	0	0.000	0.000	0.000	0.000	0.000	0.000	0.000	0.000	0.000	0.000	0.000	0.000	0.000	0.000	0.015	0.018	0.018	0.015	2.687	0.020	0.098	316	2384	100	263	17697	17960	305	16957	17262	Error	Error	-6.072	263	17697	305	16957	220378	5811862	0.003	4.266	0	0	0
1	6	7	"A38"	"A38"	15620	64800	100	656	670	269	40	368	368	398	208	52	62	29	0	18625	17816	5248	29	1398	1398	1420	354	24	100	100	0	0.000	0.000	0.000	0.000	0.000	0.000	0.000	0.000	0.000	0.000	0.000	0.000	0.000	0.000	0.017	0.018	0.019	0.018	2.196	0.017	0.273	316	2384	100	288	17227	17515	302	16418	16720	Error	Error	-5.902	288	17227	302	16418	211731	5629979	1.308	46.316	0	0	0
1	7	7	"A39"	"A39"	15905	64795	100	489	525	248	47	372	372	397	201	50	37	16	0	8128	8720	6086	69	1354	1354	1412	547	38	80	73	0	0.000	0.000	0.000	0.000	0.000	0.000	0.000	0.000	0.000	0.000	0.000	0.000	0.000	0.000	0.017	0.021	0.034	0.048	5.264	0.016	0.097	316	2384	100	117	6774	6891	153	7366	7519	Error	Error	-5.855	117	6774	153	7366	165856	2755482	0.637	13.360	0	0	0
1	8	7	"A39"	"A39"	16215	64795	100	516	549	238	43	382	382	486	1568	322	0	0	0	10760	10992	5321	48	1382	1382	1491	1571	105	94	85	0	0.000	0.000	0.000	0.000	0.000	0.000	0.000	0.000	0.000	0.000	0.000	0.000	0.000	0.000	0.014	0.017	0.025	0.022	3.017	0.164	0.123	316	2384	100	134	9378	9512	167	9610	9777	Error	Error	-6.129	134	9378	167	9610	173576	3473369	0.040	6.048	0	0	0
1	9	7	"A39"	"A39"	16515	64795	100	558	574	265	46	370	370	393	203	51	47	21	0	12448	13722	7669	55	1388	1388	1414	458	32	99	98	0	0.000	0.000	0.000	0.000	0.000	0.000	0.000	0.000	0.000	0.000	0.000	0.000	0.000	0.000	0.017	0.017	0.019	0.018	3.319	0.015	0.173	316	2384	100	188	11060	11248	204	12334	12538	Error	Error	-5.878	188	11060	204	12334	181352	4336047	0.892	26.873	0	0	0
1	10	7	"A40"	"A40"	16815	64800	100	569	574	248	43	369	369	397	252	63	39	11	0	15477	14314	6643	46	1361	1361	1403	861	61	94	91	0	0.000	0.000	0.000	0.000	0.000	0.000	0.000	0.000	0.000	0.000	0.000	0.000	0.000	0.000	0.014	0.016	0.022	0.021	3.171	0.014	0.162	316	2384	100	200	14116	14316	205	12953	13158	Error	Error	-6.141	200	14116	205	12953	181495	4523230	0.702	14.995	0	0	0
1	11	7	"A40"	"A40"	17130	64800	100	576	591	249	42	362	362	389	198	50	52	21	0	16093	14638	7362	50	1374	1374	1461	701	47	98	96	0	0.000	0.000	0.000	0.000	0.000	0.000	0.000	0.000	0.000	0.000	0.000	0.000	0.000	0.000	0.015	0.017	0.020	0.019	3.032	0.014	0.189	316	2384	100	214	14719	14933	229	13264	13493	Error	Error	-6.104	214	14719	229	13264	186740	4625729	1.020	18.797	0	0	0
1	12	7	"A40"	"A40"	17430	64795	100	525	562	271	48	373	373	397	192	48	43	21	0	14693	12789	7814	61	1386	1386	1428	423	29	98	93	0	0.000	0.000	0.000	0.000	0.000	0.000	0.000	0.000	0.000	0.000	0.000	0.000	0.000	0.000	0.011	0.017	0.022	0.021	4.076	0.015	0.156	316	2384	100	152	13307	13459	189	11403	11592	Error	Error	-6.452	152	13307	189	11403	177566	4041173	0.859	26.858	0	0	0
1	13	7	"A41"	"A41"	17710	64785	100	613	648	295	45	391	391	460	659	143	8	0	0	20673	17597	8743	49	1457	1457	1573	1665	105	86	82	0	0.000	0.000	0.000	0.000	0.000	0.000	0.000	0.000	0.000	0.000	0.000	0.000	0.000	0.000	0.012	0.016	0.019	0.018	3.199	0.015	0.252	316	2384	100	222	19216	19438	257	16140	16397	Error	Error	-6.436	222	19216	257	16140	204680	5560732	0.285	9.624	0	0	0
1	14	7	"A41"	"A41"	18015	64790	100	614	631	249	39	402	402	497	1489	299	0	0	0	14934	15070	4874	32	1485	1485	1874	2741	146	99	97	0	0.000	0.000	0.000	0.000	0.000	0.000	0.000	0.000	0.000	0.000	0.000	0.000	0.000	0.000	0.016	0.017	0.020	0.016	3.002	0.016	0.213	316	2384	100	212	13449	13661	229	13585	13814	Error	Error	-5.987	212	13449	229	13585	199288	4761992	0.090	4.814	0	0	0
1	15	7	"A41"	"A41"	18320	64785	100	609	661	289	43	399	399	446	757	169	6	0	0	14097	14051	4878	34	1480	1480	1563	741	47	99	97	0	0.000	0.000	0.000	0.000	0.000	0.000	0.000	0.000	0.000	0.000	0.000	0.000	0.000	0.000	0.017	0.021	0.022	0.019	2.810	0.018	0.184	316	2384	100	210	12617	12827	262	12571	12833	Error	Error	-5.909	210	12617	262	12571	208766	4440064	0.284	16.853	0	0	0
1	16	7	"A42"	"A42"	18615	64780	100	542	572	273	47	399	399	424	221	52	36	14	0	8031	9305	5926	63	1454	1454	1488	404	27	94	90	0	0.000	0.000	0.000	0.000	0.000	0.000	0.000	0.000	0.000	0.000	0.000	0.000	0.000	0.000	0.022	0.022	0.030	0.029	3.651	0.020	0.137	316	2384	100	143	6577	6720	173	7851	8024	Error	Error	-5.523	143	6577	173	7851	180765	2940479	0.670	19.349	0	0	0
1	17	7	"A42"	"A42"	18920	64785	100	588	625	282	45	387	387	416	212	50	49	22	0	13665	13763	6202	45	1475	1475	1499	362	24	99	99	0	0.000	0.000	0.000	0.000	0.000	0.000	0.000	0.000	0.000	0.000	0.000	0.000	0.000	0.000	0.016	0.019	0.022	0.019	2.907	0.019	0.162	316	2384	100	201	12190	12391	238	12288	12526	Error	Error	-5.922	201	12190	238	12288	197370	4348954	0.986	33.878	0	0	0
1	18	7	"A42"	"A42"	19205	64790	100	575	600	262	43	399	399	425	208	48	44	17	0	9359	10031	5570	55	1517	1517	1572	563	35	98	96	0	0.000	0.000	0.000	0.000	0.000	0.000	0.000	0.000	0.000	0.000	0.000	0.000	0.000	0.000	0.022	0.024	0.030	0.029	3.123	0.020	0.167	316	2384	100	176	7842	8018	201	8514	8715	Error	Error	-5.478	176	7842	201	8514	189517	3169914	0.841	15.025	0	0	0
1	1	8	"A43"	"A43"	14110	65105	100	605	629	276	43	399	399	429	289	67	38	12	0	14724	12657	6680	52	1454	1454	1577	940	59	83	80	0	0.000	0.000	0.000	0.000	0.000	0.000	0.000	0.000	0.000	0.000	0.000	0.000	0.000	0.000	0.016	0.021	0.024	0.025	3.864	0.017	0.184	316	2384	100	206	13270	13476	230	11203	11433	Error	Error	-6.009	206	13270	230	11203	198680	3999546	0.692	11.787	0	0	0
1	2	8	"A43"	"A43"	14410	65110	100	648	672	270	40	404	404	479	884	184	0	0	0	14643	13817	3870	28	1505	1505	1791	2484	138	100	93	0	0.000	0.000	0.000	0.000	0.000	0.000	0.000	0.000	0.000	0.000	0.000	0.000	0.000	0.000	0.019	0.022	0.023	0.020	2.930	0.019	0.175	316	2384	100	244	13138	13382	268	12312	12580	Error	Error	-5.751	244	13138	268	12312	212478	4366146	0.218	4.841	0	0	0
1	3	8	"A43"	"A43"	14705	65105	100	580	629	264	41	383	383	411	202	49	49	26	0	14235	13662	4738	34	1457	1457	1593	999	62	98	95	0	0.000	0.000	0.000	0.000	0.000	0.000	0.000	0.000	0.000	0.000	0.000	0.000	0.000	0.000	0.015	0.020	0.024	0.020	3.127	0.018	0.208	316	2384	100	197	12778	12975	246	12205	12451	Error	Error	-6.019	197	12778	246	12205	198716	4317343	1.079	12.081	0	0	0
1	4	8	"A44"	"A44"	15020	65095	100	586	603	253	41	380	380	422	336	79	31	5	0	13441	11669	5389	46	1411	1411	1480	868	58	88	83	0	0.000	0.000	0.000	0.000	0.000	0.000	0.000	0.000	0.000	0.000	0.000	0.000	0.000	0.000	0.017	0.022	0.028	0.026	3.563	0.022	0.080	316	2384	100	206	12030	12236	223	10258	10481	Error	Error	-5.868	206	12030	223	10258	190442	3687492	0.539	11.738	0	0	0
1	5	8	"A44"	"A44"	15320	65090	100	611	645	260	40	381	381	405	202	49	53	31	0	14923	14382	5986	41	1426	1426	1533	1148	74	92	90	0	0.000	0.000	0.000	0.000	0.000	0.000	0.000	0.000	0.000	0.000	0.000	0.000	0.000	0.000	0.017	0.020	0.024	0.022	3.417	0.017	0.211	316	2384	100	230	13497	13727	264	12956	13220	Error	Error	-5.875	230	13497	264	12956	203714	4544830	1.188	11.193	0	0	0
1	6	8	"A44"	"A44"	15620	65090	100	622	630	274	43	383	383	412	205	49	53	25	0	14893	14214	4797	33	1409	1409	1511	925	61	95	93	0	0.000	0.000	0.000	0.000	0.000	0.000	0.000	0.000	0.000	0.000	0.000	0.000	0.000	0.000	0.018	0.019	0.021	0.018	2.948	0.019	0.221	316	2384	100	239	13484	13723	247	12805	13052	Error	Error	-5.818	239	13484	247	12805	199116	4491704	1.063	13.733	0	0	0
1	7	8	"A45"	"A45"	15910	65090	100	576	621	379	61	387	387	409	199	48	48	21	0	12565	11303	6078	53	1390	1390	1456	860	59	83	79	0	0.000	0.000	0.000	0.000	0.000	0.000	0.000	0.000	0.000	0.000	0.000	0.000	0.000	0.000	0.017	0.024	0.025	0.028	4.128	0.021	0.173	316	2384	100	189	11175	11364	234	9913	10147	Error	Error	-5.886	189	11175	234	9913	196169	3571707	1.065	11.450	0	0	0
1	8	8	"A45"	"A45"	16225	65090	100	580	607	263	43	377	377	406	203	50	50	24	0	13345	13018	4284	32	1380	1380	1400	331	23	100	100	0	0.000	0.000	0.000	0.000	0.000	0.000	0.000	0.000	0.000	0.000	0.000	0.000	0.000	0.000	0.017	0.020	0.022	0.019	2.621	0.019	0.183	316	2384	100	203	11965	12168	230	11638	11868	Error	Error	-5.881	203	11965	230	11638	191679	4113845	0.990	35.100	0	0	0
1	9	8	"A45"	"A45"	16520	65090	100	576	613	271	44	369	369	392	205	52	50	22	0	14793	14607	4582	31	1403	1403	1520	1015	66	99	98	0	0.000	0.000	0.000	0.000	0.000	0.000	0.000	0.000	0.000	0.000	0.000	0.000	0.000	0.000	0.015	0.018	0.020	0.017	2.561	0.017	0.188	316	2384	100	207	13390	13597	244	13204	13448	Error	Error	-6.015	207	13390	244	13204	193592	4615734	1.078	12.894	0	0	0
1	10	8	"A47"	"A47"	16815	65090	100	589	628	300	47	369	369	393	196	49	53	27	0	17439	15254	7454	48	1411	1411	1471	578	39	93	87	0	0.000	0.000	0.000	0.000	0.000	0.000	0.000	0.000	0.000	0.000	0.000	0.000	0.000	0.000	0.014	0.019	0.021	0.021	3.596	0.017	0.228	316	2384	100	220	16028	16248	259	13843	14102	Error	Error	-6.187	220	16028	259	13843	198549	4820145	1.199	23.846	0	0	0
1	11	8	"A47"	"A47"	17125	65090	100	648	664	261	39	368	368	397	225	56	57	23	0	17650	17793	4796	26	1423	1423	1482	498	33	100	100	0	0.000	0.000	0.000	0.000	0.000	0.000	0.000	0.000	0.000	0.000	0.000	0.000	0.000	0.000	0.017	0.018	0.020	0.016	2.540	0.017	0.221	316	2384	100	280	16227	16507	296	16370	16666	Error	Error	-5.857	280	16227	296	16370	209971	5622669	1.187	32.753	0	0	0
1	12	8	"A47"	"A47"	17430	65090	100	654	688	264	38	382	382	520	2064	396	0	0	0	18326	17443	5560	31	1423	1423	1605	2276	141	100	96	0	0.000	0.000	0.000	0.000	0.000	0.000	0.000	0.000	0.000	0.000	0.000	0.000	0.000	0.000	0.016	0.019	0.019	0.017	2.489	0.152	0.143	316	2384	100	272	16903	17175	306	16020	16326	Error	Error	-5.958	272	16903	306	16020	217395	5512112	0.081	6.959	0	0	0
1	13	8	"A48"	"A48"	17725	65085	100	750	775	320	41	387	387	456	1430	313	0	0	0	26608	25030	11916	47	1419	1419	1550	2081	134	93	88	0	0.000	0.000	0.000	0.000	0.000	0.000	0.000	0.000	0.000	0.000	0.000	0.000	0.000	0.000	0.014	0.016	0.017	0.016	2.384	0.016	0.398	316	2384	100	363	25189	25552	388	23611	23999	Error	Error	-6.117	363	25189	388	23611	245022	7909552	0.223	11.283	0	0	0
1	14	8	"A48"	"A48"	18035	65085	100	719	760	293	38	385	385	417	257	61	60	29	0	27240	24797	8584	34	1457	1457	1601	1160	72	98	96	0	0.000	0.000	0.000	0.000	0.000	0.000	0.000	0.000	0.000	0.000	0.000	0.000	0.000	0.000	0.013	0.016	0.016	0.014	2.425	0.015	0.247	316	2384	100	334	25783	26117	375	23340	23715	Error	Error	-6.270	334	25783	375	23340	240113	7835985	1.335	19.997	0	0	0
1	15	8	"A48"	"A48"	18330	65085	100	721	813	747	91	390	390	417	209	50	69	39	0	21044	19875	4959	24	1461	1461	1539	712	46	99	99	0	0.000	0.000	0.000	0.000	0.000	0.000	0.000	0.000	0.000	0.000	0.000	0.000	0.000	0.000	0.017	0.023	0.021	0.018	2.508	0.021	0.160	316	2384	100	331	19583	19914	423	18414	18837	Error	Error	-5.887	331	19583	423	18414	256876	6280434	1.895	25.753	0	0	0
1	16	8	"A49"	"A49"	18615	65080	100	566	600	264	44	403	403	484	1503	310	0	0	0	10016	9246	4279	46	1468	1468	1558	1804	115	83	78	0	0.000	0.000	0.000	0.000	0.000	0.000	0.000	0.000	0.000	0.000	0.000	0.000	0.000	0.000	0.019	0.025	0.032	0.031	4.224	0.296	0.256	316	2384	100	163	8548	8711	197	7778	7975	Error	Error	-5.713	163	8548	197	7778	189602	2921649	0.077	4.262	0	0	0
1	17	8	"A49"	"A49"	18920	65075	100	596	621	265	42	394	394	458	873	190	1	0	0	13896	12931	5950	46	1488	1488	1584	640	40	92	90	0	0.000	0.000	0.000	0.000	0.000	0.000	0.000	0.000	0.000	0.000	0.000	0.000	0.000	0.000	0.016	0.020	0.022	0.023	3.376	0.019	0.206	316	2384	100	202	12408	12610	227	11443	11670	Error	Error	-5.941	202	12408	227	11443	196352	4086280	0.187	17.730	0	0	0
1	18	8	"A49"	"A49"	19225	65075	100	622	665	335	50	408	408	437	209	47	50	25	0	11860	12381	8263	66	1550	1550	1607	570	35	96	95	0	0.000	0.000	0.000	0.000	0.000	0.000	0.000	0.000	0.000	0.000	0.000	0.000	0.000	0.000	0.021	0.024	0.027	0.025	2.733	0.022	0.274	316	2384	100	214	10310	10524	257	10831	11088	Error	Error	-5.590	214	10310	257	10831	210143	3912480	1.091	18.902	0	0	0
1	1	9	"A50"	"A50"	14115	65405	100	522	554	252	45	404	404	430	208	48	38	14	0	6184	8088	5096	63	1504	1504	1520	326	21	94	89	0	0.000	0.000	0.000	0.000	0.000	0.000	0.000	0.000	0.000	0.000	0.000	0.000	0.000	0.000	0.025	0.023	0.035	0.035	4.040	0.018	0.084	316	2384	100	118	4680	4798	150	6584	6734	Error	Error	-5.310	118	4680	150	6584	174918	2555730	0.596	20.147	0	0	0
1	2	9	"A50"	"A50"	14430	65400	100	569	585	244	41	415	415	449	397	88	18	1	0	7260	9141	5139	56	1514	1514	1590	1248	78	93	79	0	0.000	0.000	0.000	0.000	0.000	0.000	0.000	0.000	0.000	0.000	0.000	0.000	0.000	0.000	0.027	0.022	0.033	0.029	3.077	0.019	0.134	316	2384	100	154	5746	5900	170	7627	7797	Error	Error	-5.222	154	5746	170	7627	184764	2888449	0.343	6.050	0	0	0
1	3	9	"A50"	"A50"	14730	65400	100	580	609	266	43	404	404	449	634	141	5	0	0	8859	11337	5872	51	1499	1499	1581	866	54	98	96	0	0.000	0.000	0.000	0.000	0.000	0.000	0.000	0.000	0.000	0.000	0.000	0.000	0.000	0.000	0.024	0.021	0.024	0.022	2.836	0.020	0.210	316	2384	100	176	7360	7536	205	9838	10043	Error	Error	-5.386	176	7360	205	9838	192557	3582352	0.252	11.266	0	0	0
1	4	9	"A51"	"A51"	15030	65395	100	592	603	243	40	392	392	421	221	52	45	18	0	11391	11004	4869	44	1475	1475	1499	319	21	98	97	0	0.000	0.000	0.000	0.000	0.000	0.000	0.000	0.000	0.000	0.000	0.000	0.000	0.000	0.000	0.020	0.022	0.028	0.025	3.254	0.018	0.131	316	2384	100	200	9916	10116	211	9529	9740	Error	Error	-5.632	200	9916	211	9529	190410	3477138	0.824	29.796	0	0	0
1	5	9	"A51"	"A51"	15330	65400	100	584	601	234	38	392	392	461	985	213	0	0	0	12468	12495	3555	28	1530	1530	1707	1530	89	100	98	0	0.000	0.000	0.000	0.000	0.000	0.000	0.000	0.000	0.000	0.000	0.000	0.000	0.000	0.000	0.018	0.019	0.021	0.018	2.937	0.075	0.085	316	2384	100	192	10938	11130	209	10965	11174	Error	Error	-5.832	192	10938	209	10965	189820	3948277	0.142	7.051	0	0	0
1	6	9	"A51"	"A51"	15620	65405	100	591	628	267	42	412	412	444	227	51	43	19	0	11813	10601	4666	44	1553	1553	1725	1221	70	85	82	0	0.000	0.000	0.000	0.000	0.000	0.000	0.000	0.000	0.000	0.000	0.000	0.000	0.000	0.000	0.017	0.024	0.028	0.027	3.796	0.019	0.141	316	2384	100	179	10260	10439	216	9048	9264	Error	Error	-5.841	179	10260	216	9048	198554	3350043	0.811	7.269	0	0	0
1	7	9	"A52"	"A52"	15925	65390	100	546	569	244	42	404	404	514	1976	384	0	0	0	9355	8255	4286	51	1511	1511	1745	2894	165	73	66	0	0.000	0.000	0.000	0.000	0.000	0.000	0.000	0.000	0.000	0.000	0.000	0.000	0.000	0.000	0.018	0.024	0.034	0.042	5.206	0.021	0.118	316	2384	100	142	7844	7986	165	6744	6909	Error	Error	-5.788	142	7844	165	6744	179674	2608500	0.028	2.249	0	0	0
1	8	9	"A52"	"A52"	16230	65390	100	592	626	281	44	391	391	423	212	50	47	24	0	11843	11248	3317	29	1481	1481	1545	576	37	96	95	0	0.000	0.000	0.000	0.000	0.000	0.000	0.000	0.000	0.000	0.000	0.000	0.000	0.000	0.000	0.019	0.024	0.029	0.024	3.104	0.022	0.164	316	2384	100	201	10362	10563	235	9767	10002	Error	Error	-5.688	201	10362	235	9767	197856	3554347	0.958	16.845	0	0	0
1	9	9	"A52"	"A52"	16540	65395	100	630	653	262	40	386	386	412	201	48	57	28	0	13296	13212	3160	23	1480	1480	1548	669	43	99	99	0	0.000	0.000	0.000	0.000	0.000	0.000	0.000	0.000	0.000	0.000	0.000	0.000	0.000	0.000	0.021	0.023	0.025	0.022	2.495	0.019	0.174	316	2384	100	244	11816	12060	267	11732	11999	Error	Error	-5.598	244	11816	267	11732	206297	4175085	1.199	17.435	0	0	0
1	10	9	"A53"	"A53"	16820	65430	100	503	529	284	53	392	392	420	208	49	36	15	0	2752	7576	6874	90	1485	1485	1897	2138	112	47	43	0	0.000	0.000	0.000	0.000	0.000	0.000	0.000	0.000	0.000	0.000	0.000	0.000	0.000	0.000	0.088	0.022	0.041	0.069	6.791	0.019	0.173	316	2384	100	111	1267	1378	137	6091	6228	Error	Error	-3.513	111	1267	137	6091	167303	2394161	0.524	2.656	0	0	0
1	11	9	"A53"	"A53"	17145	65390	100	612	614	235	38	376	376	429	830	193	0	0	0	13569	13473	3754	27	1480	1480	1538	645	41	100	99	0	0.000	0.000	0.000	0.000	0.000	0.000	0.000	0.000	0.000	0.000	0.000	0.000	0.000	0.000	0.020	0.020	0.022	0.020	2.481	0.018	0.008	316	2384	100	236	12089	12325	238	11993	12231	Error	Error	-5.679	236	12089	238	11993	193866	4257539	0.223	18.504	0	0	0
1	12	9	"A53"	"A53"	17440	65390	100	562	612	263	42	372	372	400	198	49	48	27	0	12950	12669	4546	35	1502	1502	1531	390	25	100	100	0	0.000	0.000	0.000	0.000	0.000	0.000	0.000	0.000	0.000	0.000	0.000	0.000	0.000	0.000	0.017	0.021	0.023	0.020	3.180	0.018	0.180	316	2384	100	190	11448	11638	240	11167	11407	Error	Error	-5.913	190	11448	240	11167	193285	4003289	1.071	28.559	0	0	0
1	13	9	"A54"	"A54"	17730	65390	100	546	584	276	47	385	385	408	208	50	42	18	0	12887	11533	5171	44	1508	1508	1532	342	22	97	94	0	0.000	0.000	0.000	0.000	0.000	0.000	0.000	0.000	0.000	0.000	0.000	0.000	0.000	0.000	0.014	0.020	0.026	0.024	3.162	0.018	0.135	316	2384	100	161	11379	11540	199	10025	10224	Error	Error	-6.143	161	11379	199	10025	184430	3644472	0.846	29.243	0	0	0
1	14	9	"A54"	"A54"	18035	65395	100	598	626	273	43	401	401	436	400	91	25	2	0	13506	13201	4073	30	1531	1531	1623	806	49	100	100	0	0.000	0.000	0.000	0.000	0.000	0.000	0.000	0.000	0.000	0.000	0.000	0.000	0.000	0.000	0.016	0.019	0.023	0.019	2.760	0.017	0.034	316	2384	100	197	11975	12172	225	11670	11895	Error	Error	-5.926	197	11975	225	11670	197748	4171482	0.475	14.365	0	0	0
1	15	9	"A54"	"A54"	18330	65395	100	558	585	243	41	397	397	428	204	47	44	18	0	10666	10100	3246	32	1561	1561	1595	571	35	99	99	0	0.000	0.000	0.000	0.000	0.000	0.000	0.000	0.000	0.000	0.000	0.000	0.000	0.000	0.000	0.018	0.022	0.028	0.023	2.824	0.020	0.127	316	2384	100	161	9105	9266	188	8539	8727	Error	Error	-5.822	161	9105	188	8539	184774	3191544	0.770	14.895	0	0	0
1	16	9	"A55"	"A55"	18635	65390	100	531	558	253	45	427	427	461	246	53	28	6	0	6461	6274	2725	43	1569	1569	1598	467	29	93	87	0	0.000	0.000	0.000	0.000	0.000	0.000	0.000	0.000	0.000	0.000	0.000	0.000	0.000	0.000	0.021	0.028	0.042	0.042	3.515	0.031	0.073	316	2384	100	104	4892	4996	131	4705	4836	Error	Error	-5.556	104	4892	131	4705	176265	1982461	0.394	10.013	0	0	0
1	17	9	"A55"	"A55"	18935	65385	100	556	594	282	47	423	423	500	1384	276	0	0	0	10408	9853	4020	40	1589	1589	1715	1907	111	93	79	0	0.000	0.000	0.000	0.000	0.000	0.000	0.000	0.000	0.000	0.000	0.000	0.000	0.000	0.000	0.015	0.021	0.026	0.023	3.414	0.225	0.260	316	2384	100	133	8819	8952	171	8264	8435	Error	Error	-6.051	133	8819	171	8264	187792	3113547	0.068	4.267	0	0	0
1	18	9	"A55"	"A55"	19235	65385	100	534	570	234	41	423	423	447	234	52	31	8	0	8571	8423	3508	41	1620	1620	1662	431	25	97	97	0	0.000	0.000	0.000	0.000	0.000	0.000	0.000	0.000	0.000	0.000	0.000	0.000	0.000	0.000	0.016	0.022	0.030	0.028	3.494	0.018	0.084	316	2384	100	111	6951	7062	147	6803	6950	Error	Error	-5.969	111	6951	147	6803	180237	2661550	0.526	15.687	0	0	0
1	1	10	"A56"	"A56"	14130	65700	100	539	569	270	47	394	394	425	215	50	38	18	0	8731	8269	3016	36	1459	1459	1487	544	36	97	94	0	0.000	0.000	0.000	0.000	0.000	0.000	0.000	0.000	0.000	0.000	0.000	0.000	0.000	0.000	0.020	0.026	0.038	0.030	3.276	0.024	0.114	316	2384	100	145	7272	7417	175	6810	6985	Error	Error	-5.648	145	7272	175	6810	179724	2612950	0.670	12.467	0	0	0
1	2	10	"A56"	"A56"	14440	65695	100	591	613	305	49	400	400	451	933	206	1	0	0	8805	8585	2689	31	1469	1469	1534	668	43	96	95	0	0.000	0.000	0.000	0.000	0.000	0.000	0.000	0.000	0.000	0.000	0.000	0.000	0.000	0.000	0.026	0.030	0.035	0.034	3.038	0.025	0.090	316	2384	100	191	7336	7527	213	7116	7329	Error	Error	-5.263	191	7336	213	7116	193738	2712894	0.174	10.555	0	0	0
1	3	10	"A56"	"A56"	14740	65695	100	565	594	272	45	400	400	427	269	62	38	9	0	10510	10322	2817	27	1460	1460	1492	403	27	99	98	0	0.000	0.000	0.000	0.000	0.000	0.000	0.000	0.000	0.000	0.000	0.000	0.000	0.000	0.000	0.018	0.022	0.030	0.024	2.663	0.022	0.069	316	2384	100	165	9050	9215	194	8862	9056	Error	Error	-5.777	165	9050	194	8862	187725	3261869	0.621	21.911	0	0	0
1	4	10	"A57"	"A57"	15030	65700	100	532	557	242	43	404	404	540	2117	392	0	0	0	9664	9575	4545	47	1457	1457	1533	1573	102	85	82	0	0.000	0.000	0.000	0.000	0.000	0.000	0.000	0.000	0.000	0.000	0.000	0.000	0.000	0.000	0.016	0.019	0.027	0.029	4.325	0.017	0.098	316	2384	100	128	8207	8335	153	8118	8271	Error	Error	-6.003	128	8207	153	8118	175990	3025828	0.008	5.113	0	0	0
1	5	10	"A57"	"A57"	15335	65700	100	548	568	234	41	392	392	421	227	53	35	12	0	10223	10109	3564	35	1474	1474	1620	1004	61	99	98	0	0.000	0.000	0.000	0.000	0.000	0.000	0.000	0.000	0.000	0.000	0.000	0.000	0.000	0.000	0.018	0.020	0.027	0.023	2.680	0.019	0.146	316	2384	100	156	8749	8905	176	8635	8811	Error	Error	-5.810	156	8749	176	8635	179626	3194387	0.648	8.455	0	0	0
1	6	10	"A57"	"A57"	15645	65700	100	541	578	228	39	397	397	420	206	49	40	16	0	10640	10911	3255	29	1455	1455	1557	896	57	100	100	0	0.000	0.000	0.000	0.000	0.000	0.000	0.000	0.000	0.000	0.000	0.000	0.000	0.000	0.000	0.016	0.019	0.023	0.019	2.912	0.017	0.112	316	2384	100	144	9185	9329	181	9456	9637	Error	Error	-5.995	144	9185	181	9456	182584	3447969	0.767	10.440	0	0	0
1	7	10	"A58"	"A58"	15935	65695	100	544	574	255	44	381	381	419	208	49	43	18	0	8200	8772	5149	58	1449	1449	1483	411	27	89	84	0	0.000	0.000	0.000	0.000	0.000	0.000	0.000	0.000	0.000	0.000	0.000	0.000	0.000	0.000	0.024	0.026	0.034	0.037	4.016	0.020	0.129	316	2384	100	163	6751	6914	193	7323	7516	Error	Error	-5.372	163	6751	193	7323	181408	2771928	0.745	17.735	0	0	0
1	8	10	"A58"	"A58"	16240	65690	100	571	595	277	46	383	383	456	1419	311	0	0	0	10293	10700	5026	46	1466	1466	1537	675	43	94	92	0	0.000	0.000	0.000	0.000	0.000	0.000	0.000	0.000	0.000	0.000	0.000	0.000	0.000	0.000	0.021	0.023	0.026	0.028	3.872	0.019	0.144	316	2384	100	188	8827	9015	212	9234	9446	Error	Error	-5.553	188	8827	212	9234	188175	3381099	0.098	13.575	0	0	0
1	9	10	"A58"	"A58"	16540	65695	100	576	599	260	43	398	398	509	1886	370	0	0	0	12708	12730	4968	39	1452	1452	1506	793	52	99	99	0	0.000	0.000	0.000	0.000	0.000	0.000	0.000	0.000	0.000	0.000	0.000	0.000	0.000	0.000	0.016	0.018	0.023	0.018	3.014	0.018	0.175	316	2384	100	178	11256	11434	201	11278	11479	Error	Error	-5.983	178	11256	201	11278	189274	4022706	0.048	14.154	0	0	0
1	10	10	"A59"	"A59"	16835	65690	100	1654	2099	1524	72	380	380	407	198	48	86	78	0	12834	11766	4809	40	1457	1457	1475	321	21	96	94	0	0.000	0.000	0.000	0.000	0.000	0.000	0.000	0.000	0.000	0.000	0.000	0.000	0.000	0.000	0.112	0.167	0.132	0.127	2.604	0.170	0.631	316	2384	100	1274	11377	12651	1719	10309	12028	Error	Error	-3.159	1274	11377	1719	10309	663314	3717929	8.545	32.059	0	0	0
1	11	10	"A59"	"A59"	17140	65690	100	3024	3042	1959	64	379	379	409	207	50	94	88	0	14227	14110	3837	27	1466	1466	1543	634	41	99	98	0	0.000	0.000	0.000	0.000	0.000	0.000	0.000	0.000	0.000	0.000	0.000	0.000	0.000	0.000	0.207	0.211	0.175	0.150	2.795	0.187	0.471	316	2384	100	2645	12761	15406	2663	12644	15307	Error	Error	-2.270	2645	12761	2663	12644	961429	4458714	12.720	19.822	0	0	0
1	12	10	"A59"	"A59"	17440	65685	100	3387	3336	2071	62	377	377	407	208	51	93	88	0	15412	14862	3504	23	1507	1507	1608	794	49	99	98	0	0.000	0.000	0.000	0.000	0.000	0.000	0.000	0.000	0.000	0.000	0.000	0.000	0.000	0.000	0.216	0.222	0.191	0.153	2.738	0.217	0.563	316	2384	100	3010	13905	16915	2959	13355	16314	Error	Error	-2.208	3010	13905	2959	13355	1054099	4696417	14.082	16.693	0	0	0
1	13	10	"A60"	"A60"	17730	65685	100	477	521	284	54	384	384	475	1734	365	0	0	0	5595	7104	5714	80	1470	1470	1525	999	65	79	75	0	0.000	0.000	0.000	0.000	0.000	0.000	0.000	0.000	0.000	0.000	0.000	0.000	0.000	0.000	0.023	0.024	0.046	0.049	5.177	0.284	0.109	316	2384	100	93	4125	4218	137	5634	5771	Error	Error	-5.471	93	4125	137	5634	164610	2244789	0.027	5.585	0	0	0
1	14	10	"A60"	"A60"	18035	65690	100	557	589	290	49	390	390	417	216	51	43	18	0	7522	10392	6899	66	1494	1494	1537	448	29	98	96	0	0.000	0.000	0.000	0.000	0.000	0.000	0.000	0.000	0.000	0.000	0.000	0.000	0.000	0.000	0.028	0.022	0.028	0.027	3.069	0.019	0.155	316	2384	100	167	6028	6195	199	8898	9097	Error	Error	-5.174	167	6028	199	8898	186253	3283729	0.796	19.766	0	0	0
1	15	10	"A60"	"A60"	18335	65685	100	517	559	251	44	416	416	447	250	55	30	9	0	5970	8884	6730	75	1544	1544	1604	510	31	95	93	0	0.000	0.000	0.000	0.000	0.000	0.000	0.000	0.000	0.000	0.000	0.000	0.000	0.000	0.000	0.023	0.019	0.032	0.030	3.934	0.016	0.094	316	2384	100	101	4426	4527	143	7340	7483	Error	Error	-5.454	101	4426	143	7340	176745	2807200	0.448	14.275	0	0	0
1	16	10	"A61"	"A61"	18635	65680	100	611	622	266	42	420	420	449	253	56	40	12	0	9438	8594	4403	51	1542	1542	1571	361	22	93	87	0	0.000	0.000	0.000	0.000	0.000	0.000	0.000	0.000	0.000	0.000	0.000	0.000	0.000	0.000	0.024	0.029	0.037	0.037	4.179	0.023	0.142	316	2384	100	191	7896	8087	202	7052	7254	Error	Error	-5.369	191	7896	202	7052	196557	2715713	0.684	19.454	0	0	0
1	17	10	"A61"	"A61"	18925	65690	100	634	697	666	95	423	423	465	527	113	15	1	0	13623	12514	4358	34	1571	1571	1621	458	28	100	99	0	0.000	0.000	0.000	0.000	0.000	0.000	0.000	0.000	0.000	0.000	0.000	0.000	0.000	0.000	0.018	0.025	0.024	0.021	3.027	0.024	0.033	316	2384	100	211	12052	12263	274	10943	11217	Error	Error	-5.836	211	12052	274	10943	220128	3954287	0.440	23.784	0	0	0
1	18	10	"A61"	"A61"	19225	65685	100	626	636	259	40	420	420	449	212	47	48	19	0	12476	12310	3984	32	1612	1612	1722	758	44	100	100	0	0.000	0.000	0.000	0.000	0.000	0.000	0.000	0.000	0.000	0.000	0.000	0.000	0.000	0.000	0.019	0.020	0.025	0.022	2.457	0.018	0.148	316	2384	100	206	10864	11070	216	10698	10914	Error	Error	-5.721	206	10864	216	10698	201068	3889917	0.882	13.968	0	0	0
1	1	11	"A62"	"A62"	14130	66015	100	458	487	221	45	399	399	426	210	49	27	7	0	3315	3409	1052	30	1489	1489	1512	327	21	94	89	0	0.000	0.000	0.000	0.000	0.000	0.000	0.000	0.000	0.000	0.000	0.000	0.000	0.000	0.000	0.032	0.046	0.093	0.088	3.498	0.030	0.019	316	2384	100	59	1826	1885	88	1920	2008	Error	Error	-4.952	59	1826	88	1920	153874	1077271	0.290	5.801	0	0	0
1	2	11	"A62"	"A62"	14450	66015	100	548	584	289	49	408	408	436	326	74	25	5	0	6638	8362	5525	66	1499	1499	1557	441	28	99	96	0	0.000	0.000	0.000	0.000	0.000	0.000	0.000	0.000	0.000	0.000	0.000	0.000	0.000	0.000	0.027	0.026	0.038	0.037	3.327	0.021	0.065	316	2384	100	140	5139	5279	176	6863	7039	Error	Error	-5.198	140	5139	176	6863	184530	2642294	0.454	15.431	0	0	0
1	3	11	"A62"	"A62"	14745	66015	100	570	592	272	45	401	401	427	199	46	46	19	0	9300	9813	5197	52	1515	1515	1567	437	27	100	99	0	0.000	0.000	0.000	0.000	0.000	0.000	0.000	0.000	0.000	0.000	0.000	0.000	0.000	0.000	0.022	0.023	0.033	0.031	2.724	0.020	0.144	316	2384	100	169	7785	7954	191	8298	8489	Error	Error	-5.526	169	7785	191	8298	187115	3101015	0.829	18.870	0	0	0
1	4	11	"A63"	"A63"	15030	66000	100	645	686	290	42	403	403	478	1207	252	0	0	0	18298	15504	6717	43	1494	1494	1587	1337	84	88	83	0	0.000	0.000	0.000	0.000	0.000	0.000	0.000	0.000	0.000	0.000	0.000	0.000	0.000	0.000	0.014	0.020	0.023	0.022	3.376	0.068	0.079	316	2384	100	242	16804	17046	283	14010	14293	Error	Error	-6.118	242	16804	283	14010	216686	4899407	0.172	10.409	0	0	0
1	5	11	"A63"	"A63"	15340	66005	100	647	672	252	37	393	393	421	211	50	57	26	0	17736	16876	4013	23	1508	1508	1605	1064	66	99	99	0	0.000	0.000	0.000	0.000	0.000	0.000	0.000	0.000	0.000	0.000	0.000	0.000	0.000	0.000	0.016	0.018	0.019	0.016	2.674	0.016	0.211	316	2384	100	254	16228	16482	279	15368	15647	Error	Error	-5.998	254	16228	279	15368	212379	5332830	1.190	14.352	0	0	0
1	6	11	"A63"	"A63"	15645	66005	100	726	740	276	37	397	397	430	326	75	50	15	0	20952	20008	5368	26	1510	1510	1569	660	42	100	99	0	0.000	0.000	0.000	0.000	0.000	0.000	0.000	0.000	0.000	0.000	0.000	0.000	0.000	0.000	0.017	0.019	0.020	0.018	2.278	0.016	0.103	316	2384	100	329	19442	19771	343	18498	18841	Error	Error	-5.885	329	19442	343	18498	233828	6322373	0.951	27.938	0	0	0
1	7	11	"A64"	"A64"	15935	65995	100	592	731	1673	228	401	401	497	1201	241	0	0	0	11369	11454	6295	54	1462	1462	1622	2411	148	86	81	0	0.000	0.000	0.000	0.000	0.000	0.000	0.000	0.000	0.000	0.000	0.000	0.000	0.000	0.000	0.019	0.033	0.030	0.028	4.800	0.165	0.345	316	2384	100	191	9907	10098	330	9992	10322	Error	Error	-5.697	191	9907	330	9992	231071	3619583	0.195	4.078	0	0	0
1	8	11	"A64"	"A64"	16250	66000	100	566	594	233	39	394	394	422	206	48	43	17	0	14469	14330	4512	31	1493	1493	1584	802	50	99	98	0	0.000	0.000	0.000	0.000	0.000	0.000	0.000	0.000	0.000	0.000	0.000	0.000	0.000	0.000	0.013	0.016	0.018	0.016	2.586	0.013	0.118	316	2384	100	172	12976	13148	200	12837	13037	Error	Error	-6.237	172	12976	200	12837	187836	4528309	0.835	15.893	0	0	0
1	9	11	"A64"	"A64"	16545	65995	100	655	680	268	39	394	394	481	1284	266	0	0	0	18319	17863	4714	26	1524	1524	1669	1664	99	99	98	0	0.000	0.000	0.000	0.000	0.000	0.000	0.000	0.000	0.000	0.000	0.000	0.000	0.000	0.000	0.016	0.018	0.019	0.015	2.565	0.021	0.140	316	2384	100	261	16795	17056	286	16339	16625	Error	Error	-6.008	261	16795	286	16339	214877	5644665	0.155	9.732	0	0	0
1	10	11	"A65"	"A65"	16840	65995	100	664	682	259	37	383	383	405	197	48	65	30	0	17176	16479	5109	31	1493	1493	1532	361	23	99	98	0	0.000	0.000	0.000	0.000	0.000	0.000	0.000	0.000	0.000	0.000	0.000	0.000	0.000	0.000	0.018	0.020	0.022	0.019	2.750	0.018	0.264	316	2384	100	281	15683	15964	299	14986	15285	Error	Error	-5.802	281	15683	299	14986	215546	5207325	1.406	41.404	0	0	0
1	11	11	"A65"	"A65"	17145	65995	100	796	817	298	36	390	390	422	323	76	62	21	0	25992	25326	5421	21	1550	1550	1624	624	38	100	100	0	0.000	0.000	0.000	0.000	0.000	0.000	0.000	0.000	0.000	0.000	0.000	0.000	0.000	0.000	0.017	0.018	0.017	0.016	2.108	0.016	0.227	316	2384	100	406	24442	24848	427	23776	24203	Error	Error	-5.912	406	24442	427	23776	258075	8002976	1.223	37.984	0	0	0
1	12	11	"A65"	"A65"	17445	65995	100	831	840	323	38	388	388	413	200	48	79	54	0	28152	27832	5731	20	1536	1536	1607	564	35	100	100	0	0.000	0.000	0.000	0.000	0.000	0.000	0.000	0.000	0.000	0.000	0.000	0.000	0.000	0.000	0.017	0.017	0.017	0.015	2.265	0.016	0.368	316	2384	100	443	26616	27059	452	26296	26748	Error	Error	-5.909	443	26616	452	26296	265350	8795068	2.135	46.498	0	0	0
1	13	11	"A66"	"A66"	17730	65990	100	755	777	338	43	399	399	425	232	54	63	35	0	24070	21220	10533	49	1554	1554	1594	501	31	96	93	0	0.000	0.000	0.000	0.000	0.000	0.000	0.000	0.000	0.000	0.000	0.000	0.000	0.000	0.000	0.016	0.019	0.020	0.019	2.682	0.018	0.381	316	2384	100	356	22516	22872	378	19666	20044	Error	Error	-5.983	356	22516	378	19666	245443	6705421	1.517	39.174	0	0	0
1	14	11	"A66"	"A66"	18035	65990	100	768	777	310	39	401	401	436	218	50	66	40	0	23923	20868	7530	36	1576	1576	1658	651	39	98	97	0	0.000	0.000	0.000	0.000	0.000	0.000	0.000	0.000	0.000	0.000	0.000	0.000	0.000	0.000	0.016	0.019	0.020	0.018	2.658	0.018	0.303	316	2384	100	367	22347	22714	376	19292	19668	Error	Error	-5.928	367	22347	376	19292	245592	6594179	1.564	29.508	0	0	0
1	15	11	"A66"	"A66"	18345	65990	100	721	746	283	37	408	408	440	242	55	57	28	0	20443	18337	7008	38	1577	1577	1742	1310	75	97	96	0	0.000	0.000	0.000	0.000	0.000	0.000	0.000	0.000	0.000	0.000	0.000	0.000	0.000	0.000	0.017	0.020	0.022	0.019	2.853	0.017	0.221	316	2384	100	313	18866	19179	338	16760	17098	Error	Error	-5.913	313	18866	338	16760	235771	5794542	1.264	12.668	0	0	0
1	16	11	"A67"	"A67"	18630	65990	100	537	579	248	42	406	406	434	224	51	40	13	0	9832	9431	4973	52	1552	1552	1607	1349	83	83	77	0	0.000	0.000	0.000	0.000	0.000	0.000	0.000	0.000	0.000	0.000	0.000	0.000	0.000	0.000	0.016	0.022	0.034	0.034	4.409	0.017	0.107	316	2384	100	131	8280	8411	173	7879	8052	Error	Error	-5.982	131	8280	173	7879	182828	2980171	0.647	5.800	0	0	0
1	17	11	"A67"	"A67"	18935	65990	100	634	661	267	40	416	416	442	207	46	51	20	0	12059	12135	4916	40	1610	1610	1732	942	54	99	99	0	0.000	0.000	0.000	0.000	0.000	0.000	0.000	0.000	0.000	0.000	0.000	0.000	0.000	0.000	0.021	0.023	0.026	0.022	2.984	0.020	0.193	316	2384	100	218	10449	10667	245	10525	10770	Error	Error	-5.583	218	10449	245	10525	208746	3834770	1.058	11.044	0	0	0
1	18	11	"A67"	"A67"	19235	65990	100	656	677	256	37	429	429	455	214	47	51	21	0	12334	12702	4723	37	1645	1645	1803	1141	63	100	99	0	0.000	0.000	0.000	0.000	0.000	0.000	0.000	0.000	0.000	0.000	0.000	0.000	0.000	0.000	0.021	0.022	0.024	0.021	2.628	0.021	0.215	316	2384	100	227	10689	10916	248	11057	11305	Error	Error	-5.557	227	10689	248	11057	213878	4013945	1.037	9.552	0	0	0
1	1	12	"A68"	"A68"	14135	66305	100	485	510	224	43	413	413	439	208	47	28	8	0	5029	5060	1976	39	1508	1508	1539	445	28	93	88	0	0.000	0.000	0.000	0.000	0.000	0.000	0.000	0.000	0.000	0.000	0.000	0.000	0.000	0.000	0.020	0.027	0.060	0.048	4.062	0.021	0.032	316	2384	100	72	3521	3593	97	3552	3649	Error	Error	-5.612	72	3521	97	3552	161241	1598887	0.341	7.912	0	0	0
1	2	12	"A68"	"A68"	14435	66305	100	489	528	233	44	415	415	438	211	48	30	10	0	6503	7405	4112	55	1541	1541	1650	954	57	94	84	0	0.000	0.000	0.000	0.000	0.000	0.000	0.000	0.000	0.000	0.000	0.000	0.000	0.000	0.000	0.015	0.019	0.034	0.031	3.437	0.015	0.056	316	2384	100	74	4962	5036	113	5864	5977	Error	Error	-6.067	74	4962	113	5864	166863	2339841	0.427	6.032	0	0	0
1	3	12	"A68"	"A68"	14745	66305	100	520	558	230	41	416	416	437	210	48	33	13	0	6911	7855	3979	50	1531	1531	1660	720	43	99	96	0	0.000	0.000	0.000	0.000	0.000	0.000	0.000	0.000	0.000	0.000	0.000	0.000	0.000	0.000	0.019	0.022	0.033	0.030	3.156	0.017	0.065	316	2384	100	104	5380	5484	142	6324	6466	Error	Error	-5.693	104	5380	142	6324	176188	2482238	0.576	8.604	0	0	0
1	4	12	"A69"	"A69"	15040	66300	100	658	665	262	39	397	397	426	207	48	58	29	0	17961	15298	7101	46	1500	1500	1531	410	26	95	93	0	0.000	0.000	0.000	0.000	0.000	0.000	0.000	0.000	0.000	0.000	0.000	0.000	0.000	0.000	0.016	0.019	0.022	0.022	3.226	0.018	0.253	316	2384	100	261	16461	16722	268	13798	14066	Error	Error	-5.979	261	16461	268	13798	210102	4834044	1.155	33.578	0	0	0
1	5	12	"A69"	"A69"	15345	66305	100	670	701	273	38	404	404	433	231	53	57	26	0	17826	16965	4354	25	1531	1531	1660	1033	62	100	100	0	0.000	0.000	0.000	0.000	0.000	0.000	0.000	0.000	0.000	0.000	0.000	0.000	0.000	0.000	0.016	0.019	0.021	0.017	2.729	0.019	0.221	316	2384	100	266	16295	16561	297	15434	15731	Error	Error	-5.937	266	16295	297	15434	221502	5361036	1.160	14.816	0	0	0
1	6	12	"A69"	"A69"	15650	66300	100	680	718	302	42	405	405	430	209	48	59	30	0	19977	18699	5594	29	1491	1491	1559	644	41	99	99	0	0.000	0.000	0.000	0.000	0.000	0.000	0.000	0.000	0.000	0.000	0.000	0.000	0.000	0.000	0.015	0.018	0.019	0.015	3.132	0.017	0.241	316	2384	100	275	18486	18761	313	17208	17521	Error	Error	-6.071	275	18486	313	17208	226967	5909023	1.378	26.615	0	0	0
1	7	12	"A70"	"A70"	15940	66295	100	557	586	319	54	397	397	426	210	49	43	18	0	9794	10629	6303	59	1475	1475	1524	753	49	87	84	0	0.000	0.000	0.000	0.000	0.000	0.000	0.000	0.000	0.000	0.000	0.000	0.000	0.000	0.000	0.019	0.021	0.029	0.030	4.449	0.019	0.148	316	2384	100	160	8319	8479	189	9154	9343	Error	Error	-5.700	160	8319	189	9154	185103	3358611	0.762	12.092	0	0	0
1	8	12	"A70"	"A70"	16250	66295	100	621	670	294	43	393	393	421	207	49	53	29	0	12245	15007	8013	53	1524	1524	1688	1322	78	97	94	0	0.000	0.000	0.000	0.000	0.000	0.000	0.000	0.000	0.000	0.000	0.000	0.000	0.000	0.000	0.021	0.021	0.025	0.023	2.739	0.019	0.305	316	2384	100	228	10721	10949	277	13483	13760	Error	Error	-5.555	228	10721	277	13483	211566	4742142	1.203	10.075	0	0	0
1	9	12	"A70"	"A70"	16545	66295	100	636	1484	6226	419	396	396	420	206	49	51	32	0	11900	15008	9136	60	1522	1522	1629	1080	66	98	96	0	0.000	0.000	0.000	0.000	0.000	0.000	0.000	0.000	0.000	0.000	0.000	0.000	0.000	0.000	0.023	0.081	0.025	0.025	3.535	0.161	0.120	316	2384	100	240	10378	10618	1088	13486	14574	Error	Error	-5.434	240	10378	1088	13486	468901	4742390	5.165	12.388	0	0	0
1	10	12	"A71"	"A71"	16835	66290	100	671	693	300	43	394	394	415	208	50	61	32	0	23830	20049	10219	50	1512	1512	1579	786	49	91	85	0	0.000	0.000	0.000	0.000	0.000	0.000	0.000	0.000	0.000	0.000	0.000	0.000	0.000	0.000	0.012	0.016	0.019	0.019	3.034	0.015	0.319	316	2384	100	277	22318	22595	299	18537	18836	Error	Error	-6.332	277	22318	299	18537	218834	6335371	1.337	23.499	0	0	0
1	11	12	"A71"	"A71"	17135	66285	100	663	712	322	45	392	392	422	206	48	62	33	0	18446	19007	10027	52	1541	1541	2050	3085	150	92	88	0	0.000	0.000	0.000	0.000	0.000	0.000	0.000	0.000	0.000	0.000	0.000	0.000	0.000	0.000	0.016	0.018	0.020	0.019	2.940	0.016	0.362	316	2384	100	271	16905	17176	320	17466	17786	Error	Error	-5.963	271	16905	320	17466	224937	6006364	1.408	5.497	0	0	0
1	12	12	"A71"	"A71"	17445	66290	100	789	797	285	35	400	400	494	1559	315	0	0	0	28079	26226	8065	30	1576	1576	1776	2410	135	99	98	0	0.000	0.000	0.000	0.000	0.000	0.000	0.000	0.000	0.000	0.000	0.000	0.000	0.000	0.000	0.015	0.016	0.017	0.014	2.177	0.015	0.311	316	2384	100	389	26503	26892	397	24650	25047	Error	Error	-6.090	389	26503	397	24650	251849	8287466	0.194	10.145	0	0	0
1	13	12	"A72"	"A72"	17740	66285	100	609	656	304	46	395	395	428	323	75	38	12	0	18231	15208	8543	56	1537	1537	1620	791	48	84	79	0	0.000	0.000	0.000	0.000	0.000	0.000	0.000	0.000	0.000	0.000	0.000	0.000	0.000	0.000	0.013	0.019	0.022	0.022	4.182	0.017	0.245	316	2384	100	214	16694	16908	261	13671	13932	Error	Error	-6.286	214	16694	261	13671	207273	4805852	0.706	17.178	0	0	0
1	14	12	"A72"	"A72"	18050	66285	100	685	721	290	40	417	417	460	693	150	10	0	0	18514	17994	5775	32	1582	1582	1707	834	48	98	97	0	0.000	0.000	0.000	0.000	0.000	0.000	0.000	0.000	0.000	0.000	0.000	0.000	0.000	0.000	0.016	0.019	0.019	0.017	2.917	0.016	0.209	316	2384	100	268	16932	17200	304	16412	16716	Error	Error	-5.981	268	16932	304	16412	227785	5686148	0.377	19.529	0	0	0
1	15	12	"A72"	"A72"	18340	66290	100	698	741	299	40	414	414	437	208	47	60	33	0	17935	17820	4506	25	1592	1592	1752	1157	66	100	99	0	0.000	0.000	0.000	0.000	0.000	0.000	0.000	0.000	0.000	0.000	0.000	0.000	0.000	0.000	0.017	0.020	0.020	0.016	2.586	0.019	0.281	316	2384	100	284	16343	16627	327	16228	16555	Error	Error	-5.847	284	16343	327	16228	234085	5631240	1.462	13.888	0	0	0
1	16	12	"A73"	"A73"	18640	66280	100	467	483	230	47	419	419	458	315	68	11	1	0	3104	3953	2864	72	1574	1574	1611	481	29	81	69	0	0.000	0.000	0.000	0.000	0.000	0.000	0.000	0.000	0.000	0.000	0.000	0.000	0.000	0.000	0.031	0.027	0.107	0.107	5.501	0.020	0.023	316	2384	100	48	1530	1578	64	2379	2443	Error	Error	-4.994	48	1530	64	2379	152519	1249250	0.079	4.869	0	0	0
1	17	12	"A73"	"A73"	18930	66280	100	537	559	259	46	421	421	455	309	67	23	6	0	3912	5444	3696	67	1591	1591	1623	412	25	94	90	0	0.000	0.000	0.000	0.000	0.000	0.000	0.000	0.000	0.000	0.000	0.000	0.000	0.000	0.000	0.050	0.036	0.061	0.059	3.673	0.032	0.108	316	2384	100	116	2321	2437	138	3853	3991	Error	Error	-4.323	116	2321	138	3853	176486	1720154	0.337	9.274	0	0	0
1	18	12	"A73"	"A73"	19250	66280	100	509	568	483	85	431	431	462	225	48	26	9	0	2891	3849	4653	120	1626	1626	1668	394	23	81	67	0	0.000	0.000	0.000	0.000	0.000	0.000	0.000	0.000	0.000	0.000	0.000	0.000	0.000	0.000	0.062	0.062	0.145	0.132	4.621	0.077	0.372	316	2384	100	78	1265	1343	137	2223	2360	Error	Error	-4.020	78	1265	137	2223	179445	1216389	0.471	5.536	0	0	0
1	1	13	"A74"	"A74"	14135	66610	100	556	568	238	41	401	401	436	253	58	33	7	0	11827	10521	4984	47	1503	1503	1573	1041	66	86	82	0	0.000	0.000	0.000	0.000	0.000	0.000	0.000	0.000	0.000	0.000	0.000	0.000	0.000	0.000	0.015	0.019	0.025	0.026	3.996	0.017	0.127	316	2384	100	155	10324	10479	167	9018	9185	Error	Error	-6.058	155	10324	167	9018	179581	3324763	0.522	8.596	0	0	0
1	2	13	"A74"	"A74"	14455	66605	100	578	612	250	40	407	407	436	207	47	45	19	0	11978	11571	3384	29	1518	1518	1607	696	43	98	98	0	0.000	0.000	0.000	0.000	0.000	0.000	0.000	0.000	0.000	0.000	0.000	0.000	0.000	0.000	0.016	0.020	0.025	0.021	3.092	0.029	0.098	316	2384	100	171	10460	10631	205	10053	10258	Error	Error	-5.935	171	10460	205	10053	193370	3656415	0.850	14.316	0	0	0
1	3	13	"A74"	"A74"	14745	66610	100	565	600	377	62	408	408	430	202	46	38	17	0	11306	11012	2764	25	1529	1529	1634	853	52	100	100	0	0.000	0.000	0.000	0.000	0.000	0.000	0.000	0.000	0.000	0.000	0.000	0.000	0.000	0.000	0.016	0.020	0.022	0.020	2.933	0.017	0.072	316	2384	100	157	9777	9934	192	9483	9675	Error	Error	-5.961	157	9777	192	9483	189622	3479755	0.842	10.994	0	0	0
1	4	13	"A75"	"A75"	15045	66605	100	578	718	1488	207	395	395	422	204	48	45	20	0	11010	11036	4747	43	1496	1496	1507	306	20	99	98	0	0.000	0.000	0.000	0.000	0.000	0.000	0.000	0.000	0.000	0.000	0.000	0.000	0.000	0.000	0.019	0.034	0.026	0.022	2.889	0.074	0.192	316	2384	100	183	9514	9697	323	9540	9863	Error	Error	-5.700	183	9514	323	9540	226980	3487396	1.451	31.141	0	0	0
1	5	13	"A75"	"A75"	15355	66605	100	607	617	249	40	407	407	431	215	49	48	18	0	12005	11956	2967	24	1519	1519	1622	774	47	100	98	0	0.000	0.000	0.000	0.000	0.000	0.000	0.000	0.000	0.000	0.000	0.000	0.000	0.000	0.000	0.019	0.020	0.026	0.020	2.920	0.018	0.134	316	2384	100	200	10486	10686	210	10437	10647	Error	Error	-5.712	200	10486	210	10437	194853	3778244	0.865	13.351	0	0	0
1	6	13	"A75"	"A75"	15660	66605	100	613	672	432	64	391	391	439	664	151	8	1	0	12949	12852	4325	33	1506	1506	1744	1976	113	95	93	0	0.000	0.000	0.000	0.000	0.000	0.000	0.000	0.000	0.000	0.000	0.000	0.000	0.000	0.000	0.019	0.025	0.028	0.025	2.484	0.024	0.188	316	2384	100	222	11443	11665	281	11346	11627	Error	Error	-5.688	222	11443	281	11346	212460	4061089	0.351	5.621	0	0	0
1	7	13	"A76"	"A76"	15945	66600	100	608	641	256	39	395	395	421	209	49	51	24	0	15776	14229	6030	42	1496	1496	1522	354	23	98	94	0	0.000	0.000	0.000	0.000	0.000	0.000	0.000	0.000	0.000	0.000	0.000	0.000	0.000	0.000	0.015	0.019	0.022	0.021	3.133	0.017	0.179	316	2384	100	213	14280	14493	246	12733	12979	Error	Error	-6.067	213	14280	246	12733	202463	4496353	1.053	35.895	0	0	0
1	8	13	"A76"	"A76"	16260	66600	100	672	699	297	42	394	394	428	241	56	56	24	0	16189	15552	4561	29	1504	1504	1554	544	35	99	99	0	0.000	0.000	0.000	0.000	0.000	0.000	0.000	0.000	0.000	0.000	0.000	0.000	0.000	0.000	0.019	0.022	0.024	0.021	2.596	0.019	0.204	316	2384	100	278	14685	14963	305	14048	14353	Error	Error	-5.723	278	14685	305	14048	220890	4914568	1.124	25.732	0	0	0
1	9	13	"A76"	"A76"	16555	66605	100	597	636	247	38	383	383	415	254	61	44	16	0	15314	15134	4915	32	1494	1494	1596	703	44	100	99	0	0.000	0.000	0.000	0.000	0.000	0.000	0.000	0.000	0.000	0.000	0.000	0.000	0.000	0.000	0.015	0.019	0.019	0.017	2.525	0.018	0.007	316	2384	100	214	13820	14034	253	13640	13893	Error	Error	-6.013	214	13820	253	13640	201036	4782291	0.870	19.257	0	0	0
1	10	13	"A77"	"A77"	16850	66595	100	988	1016	487	47	382	382	405	202	49	79	66	0	13998	12829	5235	40	1509	1509	1577	857	54	92	88	0	0.000	0.000	0.000	0.000	0.000	0.000	0.000	0.000	0.000	0.000	0.000	0.000	0.000	0.000	0.049	0.056	0.056	0.055	2.215	0.054	0.559	316	2384	100	606	12489	13095	634	11320	11954	Error	Error	-4.365	606	12489	634	11320	320945	4054110	3.025	13.130	0	0	0
1	11	13	"A77"	"A77"	17145	66605	100	909	953	454	47	382	382	426	246	57	73	52	0	14055	14175	4280	30	1551	1551	1916	1907	99	98	96	0	0.000	0.000	0.000	0.000	0.000	0.000	0.000	0.000	0.000	0.000	0.000	0.000	0.000	0.000	0.042	0.045	0.045	0.039	2.217	0.049	0.501	316	2384	100	527	12504	13031	571	12624	13195	Error	Error	-4.568	527	12504	571	12624	301249	4479309	2.142	6.428	0	0	0
1	12	13	"A77"	"A77"	17450	66605	100	1031	1090	464	42	392	392	425	224	52	84	66	0	15932	15974	4808	30	1544	1544	1833	1612	87	99	98	0	0.000	0.000	0.000	0.000	0.000	0.000	0.000	0.000	0.000	0.000	0.000	0.000	0.000	0.000	0.044	0.048	0.047	0.041	2.312	0.047	0.515	316	2384	100	639	14388	15027	698	14430	15128	Error	Error	-4.493	639	14388	698	14430	344298	5047751	2.969	8.772	0	0	0
1	13	13	"A78"	"A78"	17750	66595	100	637	647	292	45	377	377	405	207	51	55	28	0	17285	16030	7750	48	1522	1522	1568	531	33	97	91	0	0.000	0.000	0.000	0.000	0.000	0.000	0.000	0.000	0.000	0.000	0.000	0.000	0.000	0.000	0.016	0.019	0.020	0.019	3.702	0.017	0.233	316	2384	100	260	15763	16023	270	14508	14778	Error	Error	-5.922	260	15763	270	14508	204459	5065552	1.169	27.235	0	0	0
1	14	13	"A78"	"A78"	18055	66595	100	680	696	267	38	390	390	423	225	53	57	29	0	16828	17114	6152	35	1558	1558	1650	823	49	98	97	0	0.000	0.000	0.000	0.000	0.000	0.000	0.000	0.000	0.000	0.000	0.000	0.000	0.000	0.000	0.019	0.020	0.020	0.018	2.661	0.018	0.223	316	2384	100	290	15270	15560	306	15556	15862	Error	Error	-5.719	290	15270	306	15556	220084	5408045	1.213	18.790	0	0	0
1	15	13	"A78"	"A78"	18365	66595	100	699	1135	4702	414	396	396	431	259	60	54	25	0	17177	17258	5462	31	1577	1577	1699	850	50	100	99	0	0.000	0.000	0.000	0.000	0.000	0.000	0.000	0.000	0.000	0.000	0.000	0.000	0.000	0.000	0.019	0.047	0.023	0.020	2.935	0.086	0.059	316	2384	100	303	15600	15903	739	15681	16420	Error	Error	-5.686	303	15600	739	15681	358811	5453452	2.718	18.305	0	0	0
1	16	13	"A79"	"A79"	18655	66585	100	556	584	291	49	408	408	434	213	49	38	14	0	11062	9991	5062	50	1557	1557	1580	354	22	93	87	0	0.000	0.000	0.000	0.000	0.000	0.000	0.000	0.000	0.000	0.000	0.000	0.000	0.000	0.000	0.016	0.021	0.028	0.030	4.025	0.018	0.101	316	2384	100	148	9505	9653	176	8434	8610	Error	Error	-6.005	148	9505	176	8434	184500	3157164	0.704	23.760	0	0	0
1	17	13	"A79"	"A79"	18960	66590	100	641	919	3005	326	419	419	531	1840	346	1	0	0	13028	13579	5563	40	1627	1627	1859	2135	114	99	98	0	0.000	0.000	0.000	0.000	0.000	0.000	0.000	0.000	0.000	0.000	0.000	0.000	0.000	0.000	0.019	0.042	0.026	0.021	3.044	0.351	0.355	316	2384	100	222	11401	11623	500	11952	12452	Error	Error	-5.682	222	11401	500	11952	290318	4290967	0.211	5.489	0	0	0
1	18	13	"A79"	"A79"	19260	66590	100	585	614	240	39	425	425	455	265	58	34	8	0	8805	9023	2316	25	1622	1622	1772	879	49	100	100	0	0.000	0.000	0.000	0.000	0.000	0.000	0.000	0.000	0.000	0.000	0.000	0.000	0.000	0.000	0.022	0.026	0.033	0.025	3.113	0.020	0.097	316	2384	100	160	7183	7343	189	7401	7590	Error	Error	-5.488	160	7183	189	7401	193909	2851110	0.600	8.249	0	0	0
1	1	14	"A80"	"A80"	14160	66905	100	564	582	256	43	413	413	443	243	54	35	10	0	9084	9078	4181	46	1507	1507	1545	750	48	93	87	0	0.000	0.000	0.000	0.000	0.000	0.000	0.000	0.000	0.000	0.000	0.000	0.000	0.000	0.000	0.020	0.022	0.033	0.030	3.670	0.021	0.114	316	2384	100	151	7577	7728	169	7571	7740	Error	Error	-5.649	151	7577	169	7571	184022	2868610	0.572	10.044	0	0	0
1	2	14	"A80"	"A80"	14465	66905	100	630	659	283	42	399	399	444	330	74	36	8	0	13013	13030	3550	27	1520	1520	1623	947	58	99	98	0	0.000	0.000	0.000	0.000	0.000	0.000	0.000	0.000	0.000	0.000	0.000	0.000	0.000	0.000	0.020	0.023	0.025	0.020	3.034	0.021	0.167	316	2384	100	231	11493	11724	260	11510	11770	Error	Error	-5.637	231	11493	260	11510	208329	4117376	0.652	12.045	0	0	0
1	3	14	"A80"	"A80"	14770	66905	100	556	588	247	42	402	402	433	219	50	37	14	0	10720	10524	3297	31	1519	1519	1638	1123	68	100	98	0	0.000	0.000	0.000	0.000	0.000	0.000	0.000	0.000	0.000	0.000	0.000	0.000	0.000	0.000	0.017	0.021	0.024	0.021	2.987	0.018	0.109	316	2384	100	154	9201	9355	186	9005	9191	Error	Error	-5.901	154	9201	186	9005	185867	3325730	0.708	7.913	0	0	0
1	4	14	"A81"	"A81"	15060	66895	100	596	604	236	39	387	387	446	842	188	0	0	0	13073	11857	5164	43	1482	1482	1575	1451	92	89	85	0	0.000	0.000	0.000	0.000	0.000	0.000	0.000	0.000	0.000	0.000	0.000	0.000	0.000	0.000	0.018	0.021	0.026	0.027	3.710	0.017	0.155	316	2384	100	209	11591	11800	217	10375	10592	Error	Error	-5.793	209	11591	217	10375	190981	3746713	0.188	7.086	0	0	0
1	5	14	"A81"	"A81"	15365	66900	100	588	620	266	42	412	412	438	216	49	44	16	0	13703	12992	3296	25	1506	1506	1655	1002	60	99	99	0	0.000	0.000	0.000	0.000	0.000	0.000	0.000	0.000	0.000	0.000	0.000	0.000	0.000	0.000	0.014	0.018	0.022	0.016	3.506	0.018	0.153	316	2384	100	176	12197	12373	208	11486	11694	Error	Error	-6.115	176	12197	208	11486	196007	4105475	0.843	11.314	0	0	0
1	6	14	"A81"	"A81"	15665	66895	100	642	760	1325	174	392	392	440	455	103	24	3	0	13913	14096	4352	30	1485	1485	1630	1258	77	97	97	0	0.000	0.000	0.000	0.000	0.000	0.000	0.000	0.000	0.000	0.000	0.000	0.000	0.000	0.000	0.020	0.029	0.024	0.021	3.081	0.040	0.069	316	2384	100	250	12428	12678	368	12611	12979	Error	Error	-5.636	250	12428	368	12611	240226	4454342	0.703	9.909	0	0	0
1	7	14	"A82"	"A82"	15960	66890	100	538	572	252	44	384	384	410	205	50	42	18	0	12993	11424	5796	50	1489	1489	1532	566	36	87	82	0	0.000	0.000	0.000	0.000	0.000	0.000	0.000	0.000	0.000	0.000	0.000	0.000	0.000	0.000	0.013	0.019	0.025	0.025	4.630	0.015	0.132	316	2384	100	154	11504	11658	188	9935	10123	Error	Error	-6.223	154	11504	188	9935	180606	3610078	0.790	17.477	0	0	0
1	8	14	"A82"	"A82"	16265	66900	100	586	616	261	42	392	392	419	207	49	48	22	0	15258	15169	4954	32	1492	1492	1592	707	44	100	98	0	0.000	0.000	0.000	0.000	0.000	0.000	0.000	0.000	0.000	0.000	0.000	0.000	0.000	0.000	0.014	0.016	0.019	0.015	3.014	0.016	0.178	316	2384	100	194	13766	13960	224	13677	13901	Error	Error	-6.149	194	13766	224	13677	194812	4793463	0.952	19.204	0	0	0
1	9	14	"A82"	"A82"	16565	66895	100	616	641	273	42	391	391	420	208	49	53	21	0	15990	15161	5139	33	1528	1528	1778	1512	85	98	97	0	0.000	0.000	0.000	0.000	0.000	0.000	0.000	0.000	0.000	0.000	0.000	0.000	0.000	0.000	0.016	0.018	0.019	0.016	3.059	0.017	0.208	316	2384	100	225	14462	14687	250	13633	13883	Error	Error	-6.006	225	14462	250	13633	202404	4790791	1.063	8.851	0	0	0
1	10	14	"A83"	"A83"	16875	66895	100	1374	2945	2956	100	395	395	418	205	49	76	65	0	11130	10135	4635	45	1485	1485	1525	460	30	92	87	0	0.000	0.000	0.000	0.000	0.000	0.000	0.000	0.000	0.000	0.000	0.000	0.000	0.000	0.000	0.102	0.295	0.212	0.158	3.635	0.349	0.580	316	2384	100	979	9645	10624	2550	8650	11200	Error	Error	-3.300	979	9645	2550	8650	930621	3202761	12.327	18.717	0	0	0
1	11	14	"A83"	"A83"	17160	66895	100	4201	4795	3381	70	393	393	426	241	56	93	87	0	14327	14451	4257	29	1548	1548	1711	1021	59	100	98	0	0.000	0.000	0.000	0.000	0.000	0.000	0.000	0.000	0.000	0.000	0.000	0.000	0.000	0.000	0.298	0.341	0.278	0.225	3.197	0.302	0.418	316	2384	100	3808	12779	16587	4402	12903	17305	Error	Error	-1.747	3808	12779	4402	12903	1515084	4566412	18.129	12.478	0	0	0
1	12	14	"A83"	"A83"	17460	66895	100	3977	4400	3247	73	386	386	413	209	50	92	85	0	13034	12313	4531	36	1506	1506	1575	594	37	98	96	0	0.000	0.000	0.000	0.000	0.000	0.000	0.000	0.000	0.000	0.000	0.000	0.000	0.000	0.000	0.312	0.371	0.321	0.259	2.821	0.358	0.537	316	2384	100	3591	11528	15119	4014	10807	14821	Error	Error	-1.683	3591	11528	4014	10807	1390337	3890970	19.077	18.077	0	0	0
1	13	14	"A84"	"A84"	17760	66885	100	579	594	260	43	387	387	411	201	48	48	18	0	13030	11887	5887	49	1521	1521	1567	492	31	90	84	0	0.000	0.000	0.000	0.000	0.000	0.000	0.000	0.000	0.000	0.000	0.000	0.000	0.000	0.000	0.017	0.020	0.025	0.025	4.084	0.018	0.163	316	2384	100	192	11509	11701	207	10366	10573	Error	Error	-5.906	192	11509	207	10366	187595	3756418	0.910	20.976	0	0	0
1	14	14	"A84"	"A84"	18060	66890	100	576	603	226	37	395	395	429	227	52	39	14	0	12702	13149	3623	27	1547	1547	1651	850	51	100	99	0	0.000	0.000	0.000	0.000	0.000	0.000	0.000	0.000	0.000	0.000	0.000	0.000	0.000	0.000	0.016	0.018	0.020	0.017	2.693	0.015	0.113	316	2384	100	181	11155	11336	208	11602	11810	Error	Error	-5.946	181	11155	208	11602	190479	4155197	0.767	13.527	0	0	0
1	15	14	"A84"	"A84"	18360	66890	100	590	614	247	40	408	408	431	221	51	42	17	0	11580	12123	3044	25	1549	1549	1662	806	48	100	100	0	0.000	0.000	0.000	0.000	0.000	0.000	0.000	0.000	0.000	0.000	0.000	0.000	0.000	0.000	0.018	0.019	0.024	0.019	2.718	0.018	0.138	316	2384	100	182	10031	10213	206	10574	10780	Error	Error	-5.784	182	10031	206	10574	193951	3830730	0.828	12.979	0	0	0
1	16	14	"A85"	"A85"	18665	66880	100	527	553	240	43	404	404	429	221	51	33	11	0	8499	8512	4364	51	1509	1509	1540	419	27	91	87	0	0.000	0.000	0.000	0.000	0.000	0.000	0.000	0.000	0.000	0.000	0.000	0.000	0.000	0.000	0.018	0.021	0.028	0.030	3.834	0.018	0.081	316	2384	100	123	6990	7113	149	7003	7152	Error	Error	-5.829	123	6990	149	7003	174646	2689894	0.561	16.640	0	0	0
1	17	14	"A85"	"A85"	18970	66885	100	563	594	264	44	413	413	441	224	50	39	16	0	10555	9932	3828	38	1578	1578	1843	1506	81	97	87	0	0.000	0.000	0.000	0.000	0.000	0.000	0.000	0.000	0.000	0.000	0.000	0.000	0.000	0.000	0.017	0.022	0.032	0.026	3.123	0.019	0.103	316	2384	100	150	8977	9127	181	8354	8535	Error	Error	-5.903	150	8977	181	8354	187803	3138535	0.683	5.371	0	0	0
1	18	14	"A85"	"A85"	19265	66880	100	587	597	233	39	410	410	436	214	49	44	15	0	10482	10193	3174	31	1566	1566	1717	1023	59	98	97	0	0.000	0.000	0.000	0.000	0.000	0.000	0.000	0.000	0.000	0.000	0.000	0.000	0.000	0.000	0.020	0.022	0.029	0.024	2.938	0.020	0.126	316	2384	100	177	8916	9093	187	8627	8814	Error	Error	-5.655	177	8916	187	8627	188737	3220860	0.752	8.285	0	0	0
1	1	15	"A86"	"A86"	14155	67210	100	638	923	3392	367	460	460	522	643	123	7	1	0	7827	7782	3682	47	1692	1692	1852	1499	80	84	79	0	0.000	0.000	0.000	0.000	0.000	0.000	0.000	0.000	0.000	0.000	0.000	0.000	0.000	0.000	0.029	0.076	0.047	0.047	3.990	0.176	0.086	316	2384	100	178	6135	6313	463	6090	6553	Error	Error	-5.107	178	6135	463	6090	291568	2459001	0.624	3.956	0	0	0
1	2	15	"A86"	"A86"	14470	67210	100	603	623	254	40	435	435	499	1323	265	0	0	0	10724	9826	3382	34	1684	1684	1819	1457	80	97	92	0	0.000	0.000	0.000	0.000	0.000	0.000	0.000	0.000	0.000	0.000	0.000	0.000	0.000	0.000	0.019	0.023	0.032	0.026	2.786	0.032	0.170	316	2384	100	168	9040	9208	188	8142	8330	Error	Error	-5.750	168	9040	188	8142	196917	3104962	0.094	5.496	0	0	0
1	3	15	"A86"	"A86"	14770	67215	100	636	653	270	41	449	449	480	332	69	25	6	0	9555	9117	3630	39	1687	1687	1910	1369	71	99	88	0	0.000	0.000	0.000	0.000	0.000	0.000	0.000	0.000	0.000	0.000	0.000	0.000	0.000	0.000	0.024	0.027	0.034	0.032	2.703	0.024	0.138	316	2384	100	187	7868	8055	204	7430	7634	Error	Error	-5.395	187	7868	204	7430	206468	2880887	0.521	5.264	0	0	0
1	4	15	"A87"	"A87"	15065	67205	100	675	721	484	67	442	442	559	1969	352	0	0	0	10513	9832	3846	39	1664	1664	1797	2091	116	88	83	0	0.000	0.000	0.000	0.000	0.000	0.000	0.000	0.000	0.000	0.000	0.000	0.000	0.000	0.000	0.026	0.034	0.038	0.035	3.552	0.401	0.347	316	2384	100	233	8849	9082	279	8168	8447	Error	Error	-5.247	233	8849	279	8168	227685	3106770	0.082	3.843	0	0	0
1	5	15	"A87"	"A87"	15370	67210	100	630	661	269	40	442	442	466	236	50	42	17	0	11371	11201	2749	24	1663	1663	1795	912	50	100	100	0	0.000	0.000	0.000	0.000	0.000	0.000	0.000	0.000	0.000	0.000	0.000	0.000	0.000	0.000	0.019	0.023	0.030	0.024	2.885	0.020	0.134	316	2384	100	188	9708	9896	219	9538	9757	Error	Error	-5.690	188	9708	219	9538	208731	3539387	0.826	10.314	0	0	0
1	6	15	"A87"	"A87"	15665	67200	100	619	672	359	53	430	430	456	216	47	46	18	0	9832	9909	3440	34	1643	1643	1865	1440	77	95	93	0	0.000	0.000	0.000	0.000	0.000	0.000	0.000	0.000	0.000	0.000	0.000	0.000	0.000	0.000	0.023	0.029	0.033	0.032	3.229	0.023	0.133	316	2384	100	189	8189	8378	242	8266	8508	Error	Error	-5.437	189	8189	242	8266	212289	3131179	1.000	5.586	0	0	0
1	7	15	"A88"	"A88"	15965	67200	100	597	631	274	43	431	431	554	1642	296	0	0	0	12370	11364	5711	50	1627	1627	1836	2219	120	81	77	0	0.000	0.000	0.000	0.000	0.000	0.000	0.000	0.000	0.000	0.000	0.000	0.000	0.000	0.000	0.015	0.021	0.029	0.028	4.060	0.177	0.187	316	2384	100	166	10743	10909	200	9737	9937	Error	Error	-6.016	166	10743	200	9737	199513	3591107	0.047	4.294	0	0	0
1	8	15	"A88"	"A88"	16280	67205	100	619	645	283	43	426	426	516	1487	288	0	0	0	13531	12994	4540	34	1642	1642	1813	1784	98	99	95	0	0.000	0.000	0.000	0.000	0.000	0.000	0.000	0.000	0.000	0.000	0.000	0.000	0.000	0.000	0.016	0.019	0.024	0.020	2.711	0.134	0.115	316	2384	100	193	11889	12082	219	11352	11571	Error	Error	-5.945	193	11889	219	11352	203821	4106098	0.087	6.267	0	0	0
1	9	15	"A88"	"A88"	16565	67205	100	664	687	276	40	428	428	463	248	53	46	17	0	14213	13786	4000	29	1665	1665	1909	1390	72	100	98	0	0.000	0.000	0.000	0.000	0.000	0.000	0.000	0.000	0.000	0.000	0.000	0.000	0.000	0.000	0.019	0.021	0.022	0.021	2.418	0.018	0.146	316	2384	100	236	12548	12784	259	12121	12380	Error	Error	-5.733	236	12548	259	12121	217033	4356385	0.903	8.545	0	0	0
1	10	15	"A89"	"A89"	16865	67195	100	655	699	315	45	424	424	454	226	49	50	25	0	15360	13285	6847	51	1630	1630	1705	712	41	93	90	0	0.000	0.000	0.000	0.000	0.000	0.000	0.000	0.000	0.000	0.000	0.000	0.000	0.000	0.000	0.017	0.024	0.025	0.026	3.275	0.023	0.290	316	2384	100	231	13730	13961	275	11655	11930	Error	Error	-5.893	231	13730	275	11655	221011	4198184	1.084	16.264	0	0	0
1	11	15	"A89"	"A89"	17175	67200	100	770	1064	3274	307	426	426	453	227	50	61	39	0	16126	14538	7502	51	1659	1659	1832	1267	69	98	93	0	0.000	0.000	0.000	0.000	0.000	0.000	0.000	0.000	0.000	0.000	0.000	0.000	0.000	0.000	0.024	0.050	0.031	0.029	2.809	0.052	0.044	316	2384	100	344	14467	14811	638	12879	13517	Error	Error	-5.394	344	14467	638	12879	336181	4593926	2.692	10.028	0	0	0
1	12	15	"A89"	"A89"	17480	67205	100	629	722	397	54	437	437	551	1940	352	0	0	0	12976	12526	7772	62	1674	1674	2153	3100	143	77	56	0	0.000	0.000	0.000	0.000	0.000	0.000	0.000	0.000	0.000	0.000	0.000	0.000	0.000	0.000	0.017	0.026	0.030	0.027	3.125	0.026	0.271	316	2384	100	192	11302	11494	285	10852	11137	Error	Error	-5.879	192	11302	285	10852	228235	3958353	0.088	3.346	0	0	0
1	13	15	"A90"	"A90"	17765	67190	100	650	687	310	45	415	415	444	208	46	54	26	0	13048	12030	4979	41	1653	1653	1721	991	57	89	85	0	0.000	0.000	0.000	0.000	0.000	0.000	0.000	0.000	0.000	0.000	0.000	0.000	0.000	0.000	0.021	0.026	0.030	0.029	3.672	0.023	0.207	316	2384	100	235	11395	11630	272	10377	10649	Error	Error	-5.600	235	11395	272	10377	217096	3801396	1.168	10.403	0	0	0
1	14	15	"A90"	"A90"	18065	67200	100	695	733	264	36	426	426	456	231	50	56	25	0	14184	14218	3770	26	1674	1674	1822	1045	57	99	98	0	0.000	0.000	0.000	0.000	0.000	0.000	0.000	0.000	0.000	0.000	0.000	0.000	0.000	0.000	0.022	0.024	0.024	0.022	2.467	0.021	0.225	316	2384	100	269	12510	12779	307	12544	12851	Error	Error	-5.539	269	12510	307	12544	231646	4492982	1.199	11.862	0	0	0
1	15	15	"A90"	"A90"	18365	67195	100	697	719	285	39	431	431	460	230	50	55	24	0	14631	14026	3715	26	1670	1670	1819	1055	57	99	97	0	0.000	0.000	0.000	0.000	0.000	0.000	0.000	0.000	0.000	0.000	0.000	0.000	0.000	0.000	0.021	0.023	0.024	0.021	2.533	0.022	0.206	316	2384	100	266	12961	13227	288	12356	12644	Error	Error	-5.607	266	12961	288	12356	227075	4432126	1.126	11.571	0	0	0
1	16	15	"A91"	"A91"	18660	67190	100	585	613	278	45	443	443	469	230	49	34	13	0	10929	9985	4718	47	1660	1660	1709	569	33	91	83	0	0.000	0.000	0.000	0.000	0.000	0.000	0.000	0.000	0.000	0.000	0.000	0.000	0.000	0.000	0.015	0.020	0.027	0.029	3.702	0.020	0.125	316	2384	100	142	9269	9411	170	8325	8495	Error	Error	-6.028	142	9269	170	8325	193677	3155198	0.626	14.545	0	0	0
1	17	15	"A91"	"A91"	18960	67195	100	591	613	247	40	459	459	586	2056	350	0	0	0	9688	9563	3008	31	1725	1725	2099	3100	147	92	72	0	0.000	0.000	0.000	0.000	0.000	0.000	0.000	0.000	0.000	0.000	0.000	0.000	0.000	0.000	0.017	0.020	0.030	0.024	2.846	0.017	0.042	316	2384	100	132	7963	8095	154	7838	7992	Error	Error	-5.915	132	7963	154	7838	193556	3021906	0.013	2.408	0	0	0
1	18	15	"A91"	"A91"	19260	67195	100	608	620	246	39	459	459	485	244	50	36	8	0	10186	10355	2410	23	1709	1709	1841	924	50	100	99	0	0.000	0.000	0.000	0.000	0.000	0.000	0.000	0.000	0.000	0.000	0.000	0.000	0.000	0.000	0.018	0.019	0.026	0.023	2.795	0.020	0.102	316	2384	100	149	8477	8626	161	8646	8807	Error	Error	-5.830	149	8477	161	8646	196029	3272292	0.553	9.214	0	0	0
1	1	16	"A92"	"A92"	14165	67505	100	581	633	345	54	476	476	522	475	90	12	2	0	5627	7577	6014	79	1803	1803	2235	2214	99	53	49	0	0.000	0.000	0.000	0.000	0.000	0.000	0.000	0.000	0.000	0.000	0.000	0.000	0.000	0.000	0.027	0.027	0.053	0.075	6.888	0.024	0.161	316	2384	100	105	3824	3929	157	5774	5931	Error	Error	-5.187	105	3824	157	5774	199887	2394258	0.234	2.413	0	0	0
1	2	16	"A92"	"A92"	14480	67505	100	825	1223	2959	241	473	473	587	1833	312	2	1	0	16028	15187	6456	42	1792	1792	2170	3300	152	91	82	0	0.000	0.000	0.000	0.000	0.000	0.000	0.000	0.000	0.000	0.000	0.000	0.000	0.000	0.000	0.025	0.056	0.034	0.028	3.382	0.106	0.180	316	2384	100	352	14236	14588	750	13395	14145	Error	Error	-5.338	352	14236	750	13395	386545	4799042	0.347	3.945	0	0	0
1	3	16	"A92"	"A92"	14780	67505	100	706	764	554	72	472	472	498	250	50	47	22	0	11367	10385	5288	50	1782	1782	1982	1796	90	91	79	0	0.000	0.000	0.000	0.000	0.000	0.000	0.000	0.000	0.000	0.000	0.000	0.000	0.000	0.000	0.024	0.034	0.040	0.034	3.678	0.028	0.162	316	2384	100	234	9585	9819	292	8603	8895	Error	Error	-5.356	234	9585	292	8603	241471	3281538	1.064	4.679	0	0	0
1	4	16	"A93"	"A93"	15070	67500	100	651	698	355	50	464	464	636	2284	359	0	0	0	12110	11272	6285	55	1764	1764	1955	2487	127	80	68	0	0.000	0.000	0.000	0.000	0.000	0.000	0.000	0.000	0.000	0.000	0.000	0.000	0.000	0.000	0.018	0.025	0.031	0.031	4.200	0.023	0.191	316	2384	100	187	10346	10533	234	9508	9742	Error	Error	-5.790	187	10346	234	9508	220422	3561924	0.027	3.746	0	0	0
1	5	16	"A93"	"A93"	15380	67500	100	616	673	296	43	463	463	499	288	57	32	9	0	11120	11287	3998	35	1755	1755	1903	1321	69	97	95	0	0.000	0.000	0.000	0.000	0.000	0.000	0.000	0.000	0.000	0.000	0.000	0.000	0.000	0.000	0.016	0.022	0.024	0.022	2.942	0.023	0.130	316	2384	100	153	9365	9518	210	9532	9742	Error	Error	-5.936	153	9365	210	9532	212764	3566636	0.604	7.104	0	0	0
1	6	16	"A93"	"A93"	15680	67500	100	691	729	401	55	458	458	498	623	125	10	0	0	12493	13039	4985	38	1762	1762	1920	1415	73	98	97	0	0.000	0.000	0.000	0.000	0.000	0.000	0.000	0.000	0.000	0.000	0.000	0.000	0.000	0.000	0.022	0.024	0.026	0.023	2.893	0.021	0.019	316	2384	100	233	10731	10964	271	11277	11548	Error	Error	-5.525	233	10731	271	11277	230398	4120318	0.371	7.858	0	0	0
1	7	16	"A94"	"A94"	15965	67500	100	645	676	297	43	442	442	466	218	46	48	21	0	11192	11556	6945	60	1726	1726	1760	670	38	93	87	0	0.000	0.000	0.000	0.000	0.000	0.000	0.000	0.000	0.000	0.000	0.000	0.000	0.000	0.000	0.021	0.024	0.032	0.034	3.852	0.019	0.159	316	2384	100	203	9466	9669	234	9830	10064	Error	Error	-5.543	203	9466	234	9830	213710	3651789	0.963	14.621	0	0	0
1	8	16	"A94"	"A94"	16275	67495	100	710	739	306	41	449	449	481	269	55	48	20	0	14806	14214	6255	44	1725	1725	1860	1099	59	95	93	0	0.000	0.000	0.000	0.000	0.000	0.000	0.000	0.000	0.000	0.000	0.000	0.000	0.000	0.000	0.020	0.023	0.028	0.024	2.929	0.028	0.167	316	2384	100	261	13081	13342	290	12489	12779	Error	Error	-5.647	261	13081	290	12489	233462	4491721	0.959	11.241	0	0	0
1	9	16	"A94"	"A94"	16580	67500	100	698	732	266	36	461	461	489	243	49	49	20	0	14563	13867	4771	34	1764	1764	2038	1922	94	100	94	0	0.000	0.000	0.000	0.000	0.000	0.000	0.000	0.000	0.000	0.000	0.000	0.000	0.000	0.000	0.019	0.022	0.024	0.021	2.601	0.018	0.144	316	2384	100	237	12799	13036	271	12103	12374	Error	Error	-5.755	237	12799	271	12103	231180	4381838	1.000	6.155	0	0	0
1	10	16	"A95"	"A95"	16870	67490	100	852	960	783	81	450	450	475	418	88	48	17	0	20955	19892	9897	49	1715	1715	1818	1261	69	94	89	0	0.000	0.000	0.000	0.000	0.000	0.000	0.000	0.000	0.000	0.000	0.000	0.000	0.000	0.000	0.021	0.028	0.026	0.025	2.363	0.036	0.247	316	2384	100	402	19240	19642	510	18177	18687	Error	Error	-5.581	402	19240	510	18177	303265	6285934	1.160	14.333	0	0	0
1	11	16	"A95"	"A95"	17185	67500	100	762	861	582	67	452	452	493	323	65	49	22	0	18299	17479	11430	65	1762	1762	2451	3563	145	86	67	0	0.000	0.000	0.000	0.000	0.000	0.000	0.000	0.000	0.000	0.000	0.000	0.000	0.000	0.000	0.019	0.026	0.028	0.026	2.617	0.037	0.142	316	2384	100	310	16537	16847	409	15717	16126	Error	Error	-5.737	310	16537	409	15717	272162	5523342	1.139	4.218	0	0	0
1	12	16	"A95"	"A95"	17490	67495	100	835	947	734	77	446	446	502	553	110	33	8	0	19404	18092	10591	58	1765	1765	2297	3093	134	94	72	0	0.000	0.000	0.000	0.000	0.000	0.000	0.000	0.000	0.000	0.000	0.000	0.000	0.000	0.000	0.022	0.031	0.029	0.025	2.748	0.040	0.247	316	2384	100	389	17639	18028	501	16327	16828	Error	Error	-5.503	389	17639	501	16327	299275	5717137	0.805	5.107	0	0	0
1	13	16	"A96"	"A96"	17770	67485	100	633	685	370	54	431	431	497	1336	268	1	0	0	10311	11155	7394	66	1718	1718	1797	781	43	89	85	0	0.000	0.000	0.000	0.000	0.000	0.000	0.000	0.000	0.000	0.000	0.000	0.000	0.000	0.000	0.024	0.027	0.033	0.033	4.097	0.065	0.031	316	2384	100	202	8593	8795	254	9437	9691	Error	Error	-5.411	202	8593	254	9437	216464	3524982	0.141	11.982	0	0	0
1	14	16	"A96"	"A96"	18085	67495	100	657	739	393	53	445	445	481	373	77	34	10	0	9659	13080	9041	69	1746	1746	2290	2737	119	89	65	0	0.000	0.000	0.000	0.000	0.000	0.000	0.000	0.000	0.000	0.000	0.000	0.000	0.000	0.000	0.027	0.026	0.030	0.025	2.868	0.027	0.424	316	2384	100	212	7913	8125	294	11334	11628	Error	Error	-5.222	212	7913	294	11334	233399	4133379	0.692	3.942	0	0	0
1	15	16	"A96"	"A96"	18355	67495	100	749	947	1032	108	447	447	479	318	66	49	22	0	15971	16354	10328	63	1753	1753	1934	1217	62	99	92	0	0.000	0.000	0.000	0.000	0.000	0.000	0.000	0.000	0.000	0.000	0.000	0.000	0.000	0.000	0.021	0.034	0.029	0.027	2.700	0.046	0.404	316	2384	100	302	14218	14520	500	14601	15101	Error	Error	-5.557	302	14218	500	14601	299394	5167736	1.472	11.849	0	0	0
1	16	16	"A97"	"A97"	18670	67480	100	643	667	292	43	448	448	483	394	81	26	3	0	11425	11337	6847	60	1707	1707	1811	1034	57	77	75	0	0.000	0.000	0.000	0.000	0.000	0.000	0.000	0.000	0.000	0.000	0.000	0.000	0.000	0.000	0.020	0.023	0.030	0.033	4.140	0.019	0.163	316	2384	100	195	9718	9913	219	9630	9849	Error	Error	-5.639	195	9718	219	9630	210908	3582495	0.467	9.213	0	0	0
1	17	16	"A97"	"A97"	18970	67485	100	726	896	2520	281	464	464	504	403	79	32	6	0	14804	13962	5041	36	1756	1756	1949	1823	93	97	95	0	0.000	0.000	0.000	0.000	0.000	0.000	0.000	0.000	0.000	0.000	0.000	0.000	0.000	0.000	0.020	0.035	0.027	0.023	3.075	0.052	0.052	316	2384	100	262	13048	13310	432	12206	12638	Error	Error	-5.638	262	13048	432	12206	283090	4411863	0.973	6.590	0	0	0
1	18	16	"A97"	"A97"	19270	67480	100	734	743	321	43	454	454	498	664	133	10	0	0	14530	13513	4531	33	1759	1759	1873	892	47	96	95	0	0.000	0.000	0.000	0.000	0.000	0.000	0.000	0.000	0.000	0.000	0.000	0.000	0.000	0.000	0.022	0.025	0.026	0.024	2.904	0.027	0.029	316	2384	100	280	12771	13051	289	11754	12043	Error	Error	-5.511	280	12771	289	11754	234724	4270089	0.369	13.049	0	0	0
1	1	17	"A98"	"A98"	14180	67805	100	515	554	238	42	489	489	560	945	168	0	0	0	2980	3556	1912	53	1844	1844	2080	2339	112	23	11	0	0.000	0.000	0.000	0.000	0.000	0.000	0.000	0.000	0.000	0.000	0.000	0.000	0.000	0.000	0.023	0.038	0.133	0.127	6.072	0.026	0.014	316	2384	100	26	1136	1162	65	1712	1777	Error	Error	-5.449	26	1136	65	1712	174990	1123848	-0.006	0.631	0	0	0
1	2	17	"A98"	"A98"	14485	67810	100	525	577	257	44	482	482	539	780	144	1	0	0	3583	5075	3438	67	1819	1819	1945	1944	99	44	25	0	0.000	0.000	0.000	0.000	0.000	0.000	0.000	0.000	0.000	0.000	0.000	0.000	0.000	0.000	0.024	0.029	0.074	0.073	4.868	0.021	0.003	316	2384	100	43	1764	1807	95	3256	3351	Error	Error	-5.358	43	1764	95	3256	182178	1603612	0.049	1.610	0	0	0
1	3	17	"A98"	"A98"	14765	67805	100	519	543	226	41	470	470	500	249	49	19	5	0	3244	3860	3199	82	1810	1810	2072	1924	92	35	12	0	0.000	0.000	0.000	0.000	0.000	0.000	0.000	0.000	0.000	0.000	0.000	0.000	0.000	0.000	0.034	0.036	0.108	0.119	5.271	0.015	0.027	316	2384	100	49	1434	1483	73	2050	2123	Error	Error	-4.871	49	1434	73	2050	171561	1219743	0.173	0.929	0	0	0
1	4	17	"A99"	"A99"	15075	67805	100	2211	2637	2215	83	478	478	551	676	122	66	56	0	8781	7761	3725	47	1783	1783	1908	1674	87	77	70	0	0.000	0.000	0.000	0.000	0.000	0.000	0.000	0.000	0.000	0.000	0.000	0.000	0.000	0.000	0.248	0.361	0.326	0.311	2.315	0.421	0.715	316	2384	100	1733	6998	8731	2159	5978	8137	Error	Error	-2.014	1733	6998	2159	5978	833392	2452484	3.086	3.496	0	0	0
1	5	17	"A99"	"A99"	15385	67810	100	3189	3547	2520	71	469	469	512	600	117	81	73	0	10398	9962	3592	36	1798	1798	1984	2037	102	94	85	0	0.000	0.000	0.000	0.000	0.000	0.000	0.000	0.000	0.000	0.000	0.000	0.000	0.000	0.000	0.316	0.377	0.344	0.278	2.172	0.372	0.619	316	2384	100	2720	8600	11320	3078	8164	11242	Error	Error	-1.661	2720	8600	3078	8164	1121000	3147992	5.058	3.917	0	0	0
1	6	17	"A99"	"A99"	15685	67810	100	2768	3111	2182	70	482	482	514	347	67	81	72	0	9599	8762	3883	44	1795	1795	1959	2178	111	86	73	0	0.000	0.000	0.000	0.000	0.000	0.000	0.000	0.000	0.000	0.000	0.000	0.000	0.000	0.000	0.293	0.377	0.316	0.274	2.299	0.398	0.734	316	2384	100	2286	7804	10090	2629	6967	9596	Error	Error	-1.771	2286	7804	2629	6967	982938	2768713	7.484	3.124	0	0	0
1	7	17	"A100"	"A100"	15970	67800	100	607	716	1143	159	465	465	516	867	168	3	0	0	6542	8022	5547	69	1793	1793	2041	1970	96	65	55	0	0.000	0.000	0.000	0.000	0.000	0.000	0.000	0.000	0.000	0.000	0.000	0.000	0.000	0.000	0.030	0.040	0.046	0.060	6.359	0.062	0.037	316	2384	100	142	4749	4891	251	6229	6480	Error	Error	-5.064	142	4749	251	6229	226242	2534911	0.231	3.036	0	0	0
1	8	17	"A100"	"A100"	16285	67805	100	692	717	293	40	472	472	499	306	61	39	11	0	10767	10922	3529	32	1784	1784	2016	1702	84	98	91	0	0.000	0.000	0.000	0.000	0.000	0.000	0.000	0.000	0.000	0.000	0.000	0.000	0.000	0.000	0.024	0.027	0.033	0.025	2.982	0.026	0.163	316	2384	100	220	8983	9203	245	9138	9383	Error	Error	-5.352	220	8983	245	9138	226661	3451214	0.712	5.233	0	0	0
1	9	17	"A100"	"A100"	16580	67805	100	679	716	289	40	478	478	513	277	53	40	14	0	10613	10073	3187	31	1830	1830	2182	2218	101	95	84	0	0.000	0.000	0.000	0.000	0.000	0.000	0.000	0.000	0.000	0.000	0.000	0.000	0.000	0.000	0.023	0.029	0.036	0.029	3.040	0.026	0.110	316	2384	100	201	8783	8984	238	8243	8481	Error	Error	-5.449	201	8783	238	8243	226274	3183197	0.733	3.558	0	0	0
1	10	17	"A101"	"A101"	16875	67795	100	735	1175	1209	102	476	476	504	250	49	50	36	0	4207	5859	4893	83	1774	1774	1918	1255	65	62	48	0	0.000	0.000	0.000	0.000	0.000	0.000	0.000	0.000	0.000	0.000	0.000	0.000	0.000	0.000	0.106	0.171	0.171	0.183	2.744	0.175	0.581	316	2384	100	259	2433	2692	699	4085	4784	Error	Error	-3.232	259	2433	699	4085	371354	1851469	2.684	3.140	0	0	0
1	11	17	"A101"	"A101"	17190	67800	100	986	1720	1724	100	469	469	545	939	172	35	23	0	5958	8147	5658	69	1787	1787	1962	2233	113	73	45	0	0.000	0.000	0.000	0.000	0.000	0.000	0.000	0.000	0.000	0.000	0.000	0.000	0.000	0.000	0.124	0.197	0.152	0.142	2.587	0.217	0.677	316	2384	100	517	4171	4688	1251	6360	7611	Error	Error	-3.012	517	4171	1251	6360	543614	2574373	1.251	2.770	0	0	0
1	12	17	"A101"	"A101"	17490	67800	100	1045	1608	1374	85	471	471	656	2491	379	15	2	0	6413	8467	4885	57	1764	1764	2013	2589	128	81	44	0	0.000	0.000	0.000	0.000	0.000	0.000	0.000	0.000	0.000	0.000	0.000	0.000	0.000	0.000	0.123	0.170	0.150	0.123	2.232	0.225	0.120	316	2384	100	574	4649	5223	1137	6703	7840	Error	Error	-3.018	574	4649	1137	6703	508256	2675649	0.382	2.493	0	0	0
1	13	17	"A102"	"A102"	17775	67795	100	648	1090	1122	102	466	466	502	398	79	35	24	0	3886	6614	5715	86	1749	1749	1819	664	36	72	57	0	0.000	0.000	0.000	0.000	0.000	0.000	0.000	0.000	0.000	0.000	0.000	0.000	0.000	0.000	0.085	0.128	0.129	0.140	3.814	0.155	0.554	316	2384	100	182	2137	2319	624	4865	5489	Error	Error	-3.554	182	2137	624	4865	344341	2090115	1.477	7.221	0	0	0
1	14	17	"A102"	"A102"	18085	67800	100	882	1627	1753	107	442	442	480	248	51	64	46	0	7003	8575	5060	59	1720	1720	1848	1679	90	86	68	0	0.000	0.000	0.000	0.000	0.000	0.000	0.000	0.000	0.000	0.000	0.000	0.000	0.000	0.000	0.083	0.173	0.116	0.104	2.720	0.198	0.548	316	2384	100	440	5283	5723	1185	6855	8040	Error	Error	-3.586	440	5283	1185	6855	514193	2709624	4.625	4.007	0	0	0
1	15	17	"A102"	"A102"	18370	67795	100	796	1354	1494	110	451	451	511	446	87	39	26	0	6005	7445	5264	70	1740	1740	2126	2427	114	65	42	0	0.000	0.000	0.000	0.000	0.000	0.000	0.000	0.000	0.000	0.000	0.000	0.000	0.000	0.000	0.081	0.158	0.117	0.115	3.120	0.195	0.591	316	2384	100	345	4265	4610	903	5705	6608	Error	Error	-3.628	345	4265	903	5705	427786	2352502	1.890	2.192	0	0	0
1	16	17	"A103"	"A103"	18665	67790	100	586	604	273	45	470	470	510	372	72	20	2	0	7584	7761	5037	64	1724	1724	1887	2018	106	62	58	0	0.000	0.000	0.000	0.000	0.000	0.000	0.000	0.000	0.000	0.000	0.000	0.000	0.000	0.000	0.020	0.022	0.043	0.053	5.839	0.015	0.027	316	2384	100	116	5860	5976	134	6037	6171	Error	Error	-5.659	116	5860	134	6037	190978	2452327	0.253	2.911	0	0	0
1	17	17	"A103"	"A103"	18985	67795	100	670	838	1855	221	456	456	494	360	72	29	6	0	9699	9672	3997	41	1730	1730	1822	751	41	99	99	0	0.000	0.000	0.000	0.000	0.000	0.000	0.000	0.000	0.000	0.000	0.000	0.000	0.000	0.000	0.027	0.048	0.035	0.032	3.147	0.312	0.325	316	2384	100	214	7969	8183	382	7942	8324	Error	Error	-5.219	214	7969	382	7942	264934	3056254	0.956	10.453	0	0	0
1	18	17	"A103"	"A103"	19280	67790	100	622	647	269	41	462	462	507	457	90	15	0	0	9262	8702	3052	35	1736	1736	1878	1163	61	95	92	0	0.000	0.000	0.000	0.000	0.000	0.000	0.000	0.000	0.000	0.000	0.000	0.000	0.000	0.000	0.021	0.027	0.036	0.030	3.305	0.025	0.028	316	2384	100	160	7526	7686	185	6966	7151	Error	Error	-5.556	160	7526	185	6966	204296	2749705	0.306	5.868	0	0	0
1	1	18	"A104"	"A104"	14165	68105	100	607	631	271	42	480	480	513	251	48	32	10	0	5814	6386	4763	74	1910	1910	2326	2465	105	57	40	0	0.000	0.000	0.000	0.000	0.000	0.000	0.000	0.000	0.000	0.000	0.000	0.000	0.000	0.000	0.033	0.034	0.061	0.073	5.095	0.018	0.091	316	2384	100	127	3904	4031	151	4476	4627	Error	Error	-4.942	127	3904	151	4476	199457	2017931	0.470	1.647	0	0	0
1	2	18	"A104"	"A104"	14480	68100	100	668	700	320	45	480	480	526	437	83	20	2	0	9944	9520	4600	48	1901	1901	2200	2610	118	82	70	0	0.000	0.000	0.000	0.000	0.000	0.000	0.000	0.000	0.000	0.000	0.000	0.000	0.000	0.000	0.023	0.029	0.036	0.035	3.746	0.020	0.096	316	2384	100	188	8043	8231	220	7619	7839	Error	Error	-5.419	188	8043	220	7619	221255	3008277	0.398	2.805	0	0	0
1	3	18	"A104"	"A104"	14780	68105	100	670	690	279	40	481	481	533	724	135	4	0	0	11105	10377	3304	31	1864	1864	2189	2684	122	93	82	0	0.000	0.000	0.000	0.000	0.000	0.000	0.000	0.000	0.000	0.000	0.000	0.000	0.000	0.000	0.020	0.025	0.031	0.025	2.917	0.029	0.097	316	2384	100	189	9241	9430	209	8513	8722	Error	Error	-5.612	189	9241	209	8513	218189	3279000	0.217	3.051	0	0	0
1	4	18	"A105"	"A105"	15065	68095	100	586	639	276	43	469	469	514	520	101	12	0	0	7149	6867	4454	64	1846	1846	2149	1951	90	58	55	0	0.000	0.000	0.000	0.000	0.000	0.000	0.000	0.000	0.000	0.000	0.000	0.000	0.000	0.000	0.022	0.034	0.056	0.064	5.543	0.020	0.011	316	2384	100	117	5303	5420	170	5021	5191	Error	Error	-5.502	117	5303	170	5021	201892	2169906	0.240	2.418	0	0	0
1	5	18	"A105"	"A105"	15375	68095	100	657	697	284	40	473	473	502	240	47	42	17	0	10606	9937	4083	41	1858	1858	2273	2146	94	82	81	0	0.000	0.000	0.000	0.000	0.000	0.000	0.000	0.000	0.000	0.000	0.000	0.000	0.000	0.000	0.021	0.028	0.032	0.030	3.531	0.026	0.179	316	2384	100	184	8748	8932	224	8079	8303	Error	Error	-5.571	184	8748	224	8079	220377	3140155	0.813	3.571	0	0	0
1	6	18	"A105"	"A105"	15685	68095	100	677	703	279	39	479	479	723	2980	412	0	0	0	10303	9835	3868	39	1868	1868	2597	4655	179	82	38	0	0.000	0.000	0.000	0.000	0.000	0.000	0.000	0.000	0.000	0.000	0.000	0.000	0.000	0.000	0.023	0.028	0.033	0.034	3.157	0.025	0.108	316	2384	100	198	8435	8633	224	7967	8191	Error	Error	-5.413	198	8435	224	7967	222104	3107810	-0.007	1.555	0	0	0
1	7	18	"A106"	"A106"	15975	68095	100	479	521	254	48	453	453	488	273	55	16	5	0	2305	2854	2638	92	1810	1810	1943	1771	91	17	7	0	0.000	0.000	0.000	0.000	0.000	0.000	0.000	0.000	0.000	0.000	0.000	0.000	0.000	0.000	0.053	0.065	0.257	0.250	6.297	0.011	0.005	316	2384	100	26	495	521	68	1044	1112	Error	Error	-4.251	26	495	68	1044	164488	901921	0.121	0.514	0	0	0
1	8	18	"A106"	"A106"	16285	68095	100	528	614	814	132	476	476	501	276	55	19	5	0	2532	3048	2002	65	1780	1780	1924	1754	91	18	8	0	0.000	0.000	0.000	0.000	0.000	0.000	0.000	0.000	0.000	0.000	0.000	0.000	0.000	0.000	0.069	0.109	0.259	0.239	4.049	0.075	0.098	316	2384	100	52	752	804	138	1268	1406	Error	Error	-3.854	52	752	138	1268	194012	963102	0.409	0.641	0	0	0
1	9	18	"A106"	"A106"	16585	68095	100	516	536	247	46	472	472	516	590	114	3	0	0	2879	3491	1983	56	1783	1783	1910	1623	84	30	16	0	0.000	0.000	0.000	0.000	0.000	0.000	0.000	0.000	0.000	0.000	0.000	0.000	0.000	0.000	0.040	0.037	0.128	0.131	5.108	0.010	0.008	316	2384	100	44	1096	1140	64	1708	1772	Error	Error	-4.639	44	1096	64	1708	169226	1103174	0.034	0.974	0	0	0
1	10	18	"A107"	"A107"	16875	68095	100	516	553	233	42	460	460	505	552	109	4	0	0	3294	4441	3545	79	1784	1784	1934	1614	83	49	25	0	0.000	0.000	0.000	0.000	0.000	0.000	0.000	0.000	0.000	0.000	0.000	0.000	0.000	0.000	0.037	0.035	0.088	0.096	5.549	0.030	0.045	316	2384	100	56	1510	1566	93	2657	2750	Error	Error	-4.753	56	1510	93	2657	174812	1403328	0.087	1.553	0	0	0
1	11	18	"A107"	"A107"	17195	68095	100	568	624	411	65	461	461	503	464	92	12	1	0	5193	6881	4891	71	1791	1791	1904	1188	62	86	64	0	0.000	0.000	0.000	0.000	0.000	0.000	0.000	0.000	0.000	0.000	0.000	0.000	0.000	0.000	0.031	0.032	0.041	0.044	3.988	0.034	0.123	316	2384	100	107	3402	3509	163	5090	5253	Error	Error	-4.991	107	3402	163	5090	197293	2174499	0.261	4.189	0	0	0
1	12	18	"A107"	"A107"	17485	68095	100	512	555	253	45	493	493	726	2875	396	0	0	0	3536	4586	3154	68	1826	1826	2593	5174	199	16	4	0	0.000	0.000	0.000	0.000	0.000	0.000	0.000	0.000	0.000	0.000	0.000	0.000	0.000	0.000	0.011	0.022	0.077	0.087	5.910	0.486	0.474	316	2384	100	19	1710	1729	62	2760	2822	Error	Error	-6.492	19	1710	62	2760	175427	1449197	-0.059	0.385	0	0	0
1	13	18	"A108"	"A108"	17785	68090	100	547	597	269	45	478	478	503	271	53	25	6	0	5109	7056	5943	84	1840	1840	1974	1773	89	65	47	0	0.000	0.000	0.000	0.000	0.000	0.000	0.000	0.000	0.000	0.000	0.000	0.000	0.000	0.000	0.021	0.023	0.043	0.062	6.612	0.017	0.079	316	2384	100	69	3269	3338	119	5216	5335	Error	Error	-5.566	69	3269	119	5216	188606	2229715	0.347	2.866	0	0	0
1	14	18	"A108"	"A108"	18085	68090	100	622	668	279	41	472	472	501	277	55	31	12	0	6758	9151	5635	61	1834	1834	1954	1651	84	86	70	0	0.000	0.000	0.000	0.000	0.000	0.000	0.000	0.000	0.000	0.000	0.000	0.000	0.000	0.000	0.030	0.027	0.036	0.036	3.847	0.019	0.106	316	2384	100	150	4924	5074	196	7317	7513	Error	Error	-5.037	150	4924	196	7317	211199	2891841	0.603	4.359	0	0	0
1	15	18	"A108"	"A108"	18375	68085	100	625	646	285	44	463	463	501	449	89	15	1	0	5993	8953	6256	69	1819	1819	1981	1941	97	72	51	0	0.000	0.000	0.000	0.000	0.000	0.000	0.000	0.000	0.000	0.000	0.000	0.000	0.000	0.000	0.039	0.026	0.043	0.041	4.300	0.034	0.076	316	2384	100	162	4174	4336	183	7134	7317	Error	Error	-4.687	162	4174	183	7134	204238	2829112	0.323	3.592	0	0	0
1	16	18	"A109"	"A109"	18675	68080	100	465	495	208	42	462	462	499	390	78	5	0	0	2394	2855	1458	51	1785	1785	1859	1802	96	17	7	0	0.000	0.000	0.000	0.000	0.000	0.000	0.000	0.000	0.000	0.000	0.000	0.000	0.000	0.000	0.005	0.031	0.192	0.192	5.791	0.224	0.673	316	2384	100	3	609	612	33	1070	1103	Error	Error	-7.665	3	609	33	1070	156491	902022	-0.010	0.553	0	0	0
1	17	18	"A109"	"A109"	18965	68070	100	489	517	234	45	468	468	658	2563	389	0	0	0	2466	3123	2090	66	1772	1772	2166	3273	151	12	5	0	0.000	0.000	0.000	0.000	0.000	0.000	0.000	0.000	0.000	0.000	0.000	0.000	0.000	0.000	0.030	0.036	0.207	0.196	4.718	0.020	0.021	316	2384	100	21	694	715	49	1351	1400	Error	Error	-5.046	21	694	49	1351	163325	986977	-0.055	0.292	0	0	0
1	18	18	"A109"	"A109"	19280	68080	100	556	562	252	44	473	473	496	220	44	27	8	0	2726	3312	1772	53	1779	1779	1819	785	43	62	25	0	0.000	0.000	0.000	0.000	0.000	0.000	0.000	0.000	0.000	0.000	0.000	0.000	0.000	0.000	0.088	0.058	0.166	0.152	4.215	0.015	0.012	316	2384	100	83	947	1030	89	1533	1622	Error	Error	-3.512	83	947	89	1533	177741	1046456	0.300	1.902	0	0	0
1	1	19	"A110"	"A110"	14180	68410	100	546	595	282	47	519	519	571	513	89	7	0	0	3190	4860	4169	85	2001	2001	2282	2414	105	38	27	0	0.000	0.000	0.000	0.000	0.000	0.000	0.000	0.000	0.000	0.000	0.000	0.000	0.000	0.000	0.023	0.027	0.092	0.124	5.831	0.029	0.032	316	2384	100	27	1189	1216	76	2859	2935	Error	Error	-5.461	27	1189	76	2859	188062	1535617	0.047	1.068	0	0	0
1	2	19	"A110"	"A110"	14490	68415	100	649	660	268	40	498	498	601	1505	250	0	0	0	7595	7623	4001	52	1923	1923	2101	2086	99	77	58	0	0.000	0.000	0.000	0.000	0.000	0.000	0.000	0.000	0.000	0.000	0.000	0.000	0.000	0.000	0.027	0.028	0.042	0.044	4.113	0.023	0.020	316	2384	100	151	5672	5823	162	5700	5862	Error	Error	-5.231	151	5672	162	5700	208541	2408724	0.039	2.647	0	0	0
1	3	19	"A110"	"A110"	14790	68415	100	604	658	315	47	484	484	535	835	156	1	0	0	5879	6999	4339	61	1908	1908	2205	2657	120	56	42	0	0.000	0.000	0.000	0.000	0.000	0.000	0.000	0.000	0.000	0.000	0.000	0.000	0.000	0.000	0.030	0.034	0.054	0.056	3.985	0.019	0.036	316	2384	100	120	3971	4091	174	5091	5265	Error	Error	-5.048	120	3971	174	5091	207867	2211676	0.147	1.804	0	0	0
1	4	19	"A111"	"A111"	15080	68405	100	553	589	252	42	473	473	503	243	48	28	6	0	4231	5885	4583	77	1864	1864	1973	1236	62	66	48	0	0.000	0.000	0.000	0.000	0.000	0.000	0.000	0.000	0.000	0.000	0.000	0.000	0.000	0.000	0.034	0.029	0.062	0.074	6.090	0.018	0.047	316	2384	100	80	2367	2447	116	4021	4137	Error	Error	-4.887	80	2367	116	4021	186193	1859721	0.354	3.165	0	0	0
1	5	19	"A111"	"A111"	15390	68405	100	602	637	284	44	478	478	503	231	45	32	14	0	5278	7119	4921	69	1871	1871	2026	1845	91	69	46	0	0.000	0.000	0.000	0.000	0.000	0.000	0.000	0.000	0.000	0.000	0.000	0.000	0.000	0.000	0.036	0.030	0.050	0.052	3.721	0.019	0.081	316	2384	100	124	3407	3531	159	5248	5407	Error	Error	-4.780	124	3407	159	5248	201216	2249478	0.580	2.760	0	0	0
1	6	19	"A111"	"A111"	15690	68405	100	628	655	297	45	469	469	500	267	53	33	11	0	6459	8189	4697	57	1846	1846	1965	1581	80	87	68	0	0.000	0.000	0.000	0.000	0.000	0.000	0.000	0.000	0.000	0.000	0.000	0.000	0.000	0.000	0.034	0.029	0.043	0.039	3.638	0.020	0.085	316	2384	100	159	4613	4772	186	6343	6529	Error	Error	-4.859	159	4613	186	6343	206957	2587571	0.581	3.937	0	0	0
1	7	19	"A112"	"A112"	15980	68400	100	1750	4704	6715	142	476	476	533	377	70	70	57	0	5861	7251	4841	66	1831	1831	1987	1505	75	70	59	0	0.000	0.000	0.000	0.000	0.000	0.000	0.000	0.000	0.000	0.000	0.000	0.000	0.000	0.000	0.316	0.780	0.420	0.436	2.565	1.090	0.558	316	2384	100	1274	4030	5304	4228	5420	9648	Error	Error	-1.661	1274	4030	4228	5420	1486413	2291354	11.064	3.498	0	0	0
1	8	19	"A112"	"A112"	16285	68405	100	4675	8039	8616	107	486	486	565	1199	212	71	59	0	10170	9922	4857	48	1845	1845	2012	1644	81	88	77	0	0.000	0.000	0.000	0.000	0.000	0.000	0.000	0.000	0.000	0.000	0.000	0.000	0.000	0.000	0.503	0.935	0.608	0.583	2.200	1.323	0.636	316	2384	100	4189	8325	12514	7553	8077	15630	Error	Error	-0.991	4189	8325	7553	8077	2540473	3135274	6.234	4.811	0	0	0
1	9	19	"A112"	"A112"	16575	68405	100	2548	5666	7182	126	470	470	705	1999	283	51	34	0	8155	8616	4842	56	1825	1825	2117	1826	86	77	65	0	0.000	0.000	0.000	0.000	0.000	0.000	0.000	0.000	0.000	0.000	0.000	0.000	0.000	0.000	0.328	0.765	0.444	0.463	2.839	1.371	0.630	316	2384	100	2078	6330	8408	5196	6791	11987	Error	Error	-1.607	2078	6330	5196	6791	1790419	2722588	2.482	3.559	0	0	0
1	10	19	"A113"	"A113"	16880	68400	100	562	574	270	47	504	504	778	2928	376	0	0	0	3644	5208	3806	73	1883	1883	2677	5048	188	29	8	0	0.000	0.000	0.000	0.000	0.000	0.000	0.000	0.000	0.000	0.000	0.000	0.000	0.000	0.000	0.033	0.021	0.060	0.083	6.106	0.043	0.146	316	2384	100	58	1761	1819	70	3325	3395	Error	Error	-4.924	58	1761	70	3325	181243	1645844	-0.070	0.501	0	0	0
1	11	19	"A113"	"A113"	17190	68400	100	616	627	273	43	485	485	531	491	92	10	0	0	4812	7357	5085	69	1866	1866	2259	2851	126	51	37	0	0.000	0.000	0.000	0.000	0.000	0.000	0.000	0.000	0.000	0.000	0.000	0.000	0.000	0.000	0.044	0.026	0.052	0.058	3.840	0.020	0.124	316	2384	100	131	2946	3077	142	5491	5633	Error	Error	-4.491	131	2946	142	5491	198168	2324817	0.196	1.788	0	0	0
1	12	19	"A113"	"A113"	17480	68395	100	579	621	284	45	486	486	591	1685	285	0	0	0	4347	6945	5754	82	1867	1867	2281	3030	132	43	33	0	0.000	0.000	0.000	0.000	0.000	0.000	0.000	0.000	0.000	0.000	0.000	0.000	0.000	0.000	0.038	0.027	0.058	0.062	4.718	0.182	0.170	316	2384	100	93	2480	2573	135	5078	5213	Error	Error	-4.737	93	2480	135	5078	196260	2194766	0.018	1.539	0	0	0
1	13	19	"A114"	"A114"	17780	68390	100	627	669	299	44	467	467	507	454	89	20	1	0	10847	8974	6105	68	1831	1831	2167	2886	133	61	59	0	0.000	0.000	0.000	0.000	0.000	0.000	0.000	0.000	0.000	0.000	0.000	0.000	0.000	0.000	0.018	0.028	0.039	0.051	4.821	0.036	0.106	316	2384	100	160	9016	9176	202	7143	7345	Error	Error	-5.816	160	9016	202	7143	211433	2835938	0.357	2.359	0	0	0
1	14	19	"A114"	"A114"	18090	68395	100	708	728	289	39	480	480	534	1025	191	0	0	0	14570	13291	4395	33	1857	1857	2172	2316	106	95	91	0	0.000	0.000	0.000	0.000	0.000	0.000	0.000	0.000	0.000	0.000	0.000	0.000	0.000	0.000	0.018	0.022	0.026	0.024	2.640	0.072	0.099	316	2384	100	228	12713	12941	248	11434	11682	Error	Error	-5.801	228	12713	248	11434	229928	4199873	0.189	4.801	0	0	0
1	15	19	"A114"	"A114"	18390	68395	100	721	763	310	40	472	472	506	291	57	43	14	0	13716	13257	4110	31	1850	1850	2108	2110	100	98	94	0	0.000	0.000	0.000	0.000	0.000	0.000	0.000	0.000	0.000	0.000	0.000	0.000	0.000	0.000	0.021	0.026	0.026	0.023	2.798	0.020	0.171	316	2384	100	249	11866	12115	291	11407	11698	Error	Error	-5.575	249	11866	291	11407	241083	4189235	0.883	5.284	0	0	0
1	16	19	"A115"	"A115"	18680	68385	100	551	602	327	54	476	476	548	1408	256	0	0	0	3848	5169	3961	76	1859	1859	1972	1399	70	56	37	0	0.000	0.000	0.000	0.000	0.000	0.000	0.000	0.000	0.000	0.000	0.000	0.000	0.000	0.000	0.038	0.038	0.091	0.103	5.783	0.029	0.093	316	2384	100	75	1989	2064	126	3310	3436	Error	Error	-4.729	75	1989	126	3310	190226	1633447	0.038	2.285	0	0	0
1	17	19	"A115"	"A115"	18985	68390	100	555	606	268	44	478	478	508	254	50	31	9	0	5350	7257	4542	62	1832	1832	1929	1388	71	86	62	0	0.000	0.000	0.000	0.000	0.000	0.000	0.000	0.000	0.000	0.000	0.000	0.000	0.000	0.000	0.022	0.024	0.049	0.047	3.630	0.017	0.063	316	2384	100	77	3518	3595	128	5425	5553	Error	Error	-5.514	77	3518	128	5425	191436	2293157	0.386	3.839	0	0	0
1	18	19	"A115"	"A115"	19285	68390	100	599	617	248	40	478	478	512	239	46	29	11	0	5034	6529	4161	63	1856	1856	1964	1629	82	78	48	0	0.000	0.000	0.000	0.000	0.000	0.000	0.000	0.000	0.000	0.000	0.000	0.000	0.000	0.000	0.038	0.030	0.047	0.047	3.540	0.022	0.069	316	2384	100	121	3178	3299	139	4673	4812	Error	Error	-4.715	121	3178	139	4673	195009	2063129	0.439	2.802	0	0	0
1	1	20	"A116"	"A116"	14185	68705	100	693	713	378	53	458	458	563	1607	285	0	0	0	11045	9841	5528	56	2061	2061	2477	3483	140	76	62	0	0.000	0.000	0.000	0.000	0.000	0.000	0.000	0.000	0.000	0.000	0.000	0.000	0.000	0.000	0.026	0.033	0.034	0.038	3.100	0.022	0.125	316	2384	100	235	8984	9219	255	7780	8035	Error	Error	-5.257	235	8984	255	7780	225412	3109905	0.093	2.114	0	0	0
1	2	20	"A116"	"A116"	14495	68705	100	632	703	558	79	457	457	520	903	173	2	0	0	10350	9869	5034	51	2042	2042	2437	2746	112	89	66	0	0.000	0.000	0.000	0.000	0.000	0.000	0.000	0.000	0.000	0.000	0.000	0.000	0.000	0.000	0.021	0.031	0.035	0.032	3.240	0.030	0.126	316	2384	100	175	8308	8483	246	7827	8073	Error	Error	-5.569	175	8308	246	7827	222023	3118471	0.203	2.706	0	0	0
1	3	20	"A116"	"A116"	14795	68705	100	594	632	261	41	463	463	611	2204	360	0	0	0	9686	8909	3476	39	2020	2020	2692	4070	151	72	45	0	0.000	0.000	0.000	0.000	0.000	0.000	0.000	0.000	0.000	0.000	0.000	0.000	0.000	0.000	0.017	0.025	0.034	0.028	3.515	0.022	0.138	316	2384	100	131	7666	7797	169	6889	7058	Error	Error	-5.871	131	7666	169	6889	199644	2815350	0.010	1.528	0	0	0
1	4	20	"A117"	"A117"	15085	68705	100	535	581	315	54	450	450	502	653	130	5	0	0	2637	3014	1540	51	1921	1921	2044	2001	97	14	4	0	0.000	0.000	0.000	0.000	0.000	0.000	0.000	0.000	0.000	0.000	0.000	0.000	0.000	0.000	0.119	0.120	0.213	0.210	4.024	0.007	0.009	316	2384	100	85	716	801	131	1093	1224	Error	Error	-3.074	85	716	131	1093	183573	952301	0.121	0.485	0	0	0
1	5	20	"A117"	"A117"	15385	68700	100	536	601	312	51	468	468	493	269	54	28	11	0	2890	3273	1326	40	1943	1943	2121	2252	106	17	4	0	0.000	0.000	0.000	0.000	0.000	0.000	0.000	0.000	0.000	0.000	0.000	0.000	0.000	0.000	0.072	0.100	0.176	0.178	4.185	0.011	0.012	316	2384	100	68	947	1015	133	1330	1463	Error	Error	-3.800	68	947	133	1330	189914	1034249	0.401	0.512	0	0	0
1	6	20	"A117"	"A117"	15685	68700	100	523	580	278	47	465	465	641	2191	341	0	0	0	2667	3085	1408	45	1983	1983	2446	3727	152	7	0	0	0.000	0.000	0.000	0.000	0.000	0.000	0.000	0.000	0.000	0.000	0.000	0.000	0.000	0.000	0.085	0.104	0.194	0.183	4.559	0.058	0.103	316	2384	100	58	684	742	115	1102	1217	Error	Error	-3.560	58	684	115	1102	183328	974726	-0.028	0.171	0	0	0
1	7	20	"A118"	"A118"	15980	68695	100	485	505	216	42	466	466	563	1895	336	0	0	0	2836	3830	2823	73	1974	1974	2244	2470	110	23	12	0	0.000	0.000	0.000	0.000	0.000	0.000	0.000	0.000	0.000	0.000	0.000	0.000	0.000	0.000	0.022	0.021	0.135	0.138	6.015	0.622	0.331	316	2384	100	19	862	881	39	1856	1895	Error	Error	-5.504	19	862	39	1856	159476	1210313	-0.031	0.642	0	0	0
1	8	20	"A118"	"A118"	16295	68695	100	557	692	1464	211	464	464	587	1833	312	0	0	0	6392	7708	5009	64	1933	1933	2198	2860	130	68	37	0	0.000	0.000	0.000	0.000	0.000	0.000	0.000	0.000	0.000	0.000	0.000	0.000	0.000	0.000	0.021	0.039	0.037	0.039	4.253	0.034	0.025	316	2384	100	93	4459	4552	228	5775	6003	Error	Error	-5.583	93	4459	228	5775	218666	2435880	0.057	1.927	0	0	0
1	9	20	"A118"	"A118"	16590	68695	100	599	620	271	43	461	461	498	273	54	31	8	0	8550	8673	4355	50	1930	1930	2041	1039	50	90	79	0	0.000	0.000	0.000	0.000	0.000	0.000	0.000	0.000	0.000	0.000	0.000	0.000	0.000	0.000	0.021	0.024	0.037	0.034	4.104	0.019	0.086	316	2384	100	138	6620	6758	159	6743	6902	Error	Error	-5.584	138	6620	159	6743	195914	2740521	0.447	6.383	0	0	0
1	10	20	"A119"	"A119"	16890	68690	100	638	789	500	63	499	499	867	3241	373	0	0	0	3218	5080	3559	70	2038	2038	3116	6358	204	19	0	0	0.000	0.000	0.000	0.000	0.000	0.000	0.000	0.000	0.000	0.000	0.000	0.000	0.000	0.000	0.118	0.095	0.120	0.131	3.669	0.115	0.457	316	2384	100	139	1180	1319	290	3042	3332	Error	Error	-3.086	139	1180	290	3042	249297	1605430	-0.024	0.309	0	0	0
1	11	20	"A119"	"A119"	17200	68690	100	833	986	666	67	494	494	555	1371	247	5	0	0	6662	7034	3650	51	1957	1957	2076	1382	66	85	62	0	0.000	0.000	0.000	0.000	0.000	0.000	0.000	0.000	0.000	0.000	0.000	0.000	0.000	0.000	0.072	0.097	0.102	0.089	2.411	0.089	0.389	316	2384	100	339	4705	5044	492	5077	5569	Error	Error	-3.795	339	4705	492	5077	311601	2222833	0.314	3.588	0	0	0
1	12	20	"A119"	"A119"	17495	68690	100	789	914	556	60	457	457	498	449	90	40	18	0	5375	7010	4777	68	1894	1894	1975	1163	58	85	58	0	0.000	0.000	0.000	0.000	0.000	0.000	0.000	0.000	0.000	0.000	0.000	0.000	0.000	0.000	0.095	0.089	0.098	0.093	2.794	0.071	0.178	316	2384	100	332	3481	3813	457	5116	5573	Error	Error	-3.390	332	3481	457	5116	288958	2215213	0.927	4.329	0	0	0
1	13	20	"A120"	"A120"	17785	68685	100	546	623	388	62	469	469	523	578	110	12	1	0	2837	3743	2964	79	1897	1897	2057	1620	78	36	18	0	0.000	0.000	0.000	0.000	0.000	0.000	0.000	0.000	0.000	0.000	0.000	0.000	0.000	0.000	0.082	0.083	0.150	0.164	3.939	0.122	0.134	316	2384	100	77	940	1017	154	1846	2000	Error	Error	-3.610	77	940	154	1846	196717	1182885	0.173	1.041	0	0	0
1	14	20	"A120"	"A120"	18080	68690	100	598	710	431	60	453	453	496	462	93	24	10	0	3620	4661	3024	64	1904	1904	2036	1476	72	56	32	0	0.000	0.000	0.000	0.000	0.000	0.000	0.000	0.000	0.000	0.000	0.000	0.000	0.000	0.000	0.084	0.093	0.143	0.148	3.548	0.114	0.126	316	2384	100	145	1716	1861	257	2757	3014	Error	Error	-3.565	145	1716	257	2757	224480	1472910	0.463	1.778	0	0	0
1	15	20	"A120"	"A120"	18380	68695	100	572	707	449	63	447	447	480	258	53	37	18	0	3695	4791	2973	62	1870	1870	1983	1122	56	66	38	0	0.000	0.000	0.000	0.000	0.000	0.000	0.000	0.000	0.000	0.000	0.000	0.000	0.000	0.000	0.068	0.089	0.117	0.107	4.100	0.074	0.244	316	2384	100	125	1825	1950	260	2921	3181	Error	Error	-3.868	125	1825	260	2921	223469	1513880	0.880	2.503	0	0	0
1	16	20	"A121"	"A121"	18670	68680	100	504	534	239	44	472	472	497	350	70	12	0	0	2937	4784	4181	87	1908	1908	2317	2254	97	37	20	0	0.000	0.000	0.000	0.000	0.000	0.000	0.000	0.000	0.000	0.000	0.000	0.000	0.000	0.000	0.031	0.022	0.069	0.103	7.077	0.015	0.059	316	2384	100	32	1029	1061	62	2876	2938	Error	Error	-5.007	32	1029	62	2876	168599	1511650	0.106	1.094	0	0	0
1	17	20	"A121"	"A121"	18995	68680	100	630	652	259	39	468	468	515	515	100	12	0	0	9163	10573	5907	55	1933	1933	2156	1662	77	90	76	0	0.000	0.000	0.000	0.000	0.000	0.000	0.000	0.000	0.000	0.000	0.000	0.000	0.000	0.000	0.022	0.021	0.029	0.027	3.698	0.016	0.129	316	2384	100	162	7230	7392	184	8640	8824	Error	Error	-5.480	162	7230	184	8640	205943	3340997	0.266	5.064	0	0	0
1	18	20	"A121"	"A121"	19285	68680	100	655	679	304	44	453	453	487	283	58	36	8	0	12082	11798	6157	52	1962	1962	2151	1941	90	91	75	0	0.000	0.000	0.000	0.000	0.000	0.000	0.000	0.000	0.000	0.000	0.000	0.000	0.000	0.000	0.020	0.023	0.028	0.028	3.243	0.028	0.206	316	2384	100	202	10120	10322	226	9836	10062	Error	Error	-5.647	202	10120	226	9836	214625	3728229	0.678	4.970	0	0	0
1	1	21	"Blank"	"Blank"	14150	68995	100	0	0	0	0	0	0	0	0	0	0	0	0	0	0	0	0	0	0	0	0	0	0	0	0	0.000	0.000	0.000	0.000	0.000	0.000	0.000	0.000	0.000	0.000	0.000	0.000	0.000	0.000	0.000	0.000	0.000	0.000	0.000	0.000	0.000	0	0	100	0	0	0	0	0	0	Error	Error	Error	0	0	0	0	0	0	0.000	0.000	0	0	0
1	2	21	"Blank"	"Blank"	14450	68995	100	0	0	0	0	0	0	0	0	0	0	0	0	0	0	0	0	0	0	0	0	0	0	0	0	0.000	0.000	0.000	0.000	0.000	0.000	0.000	0.000	0.000	0.000	0.000	0.000	0.000	0.000	0.000	0.000	0.000	0.000	0.000	0.000	0.000	0	0	100	0	0	0	0	0	0	Error	Error	Error	0	0	0	0	0	0	0.000	0.000	0	0	0
1	3	21	"Blank"	"Blank"	14750	68990	100	0	0	0	0	0	0	0	0	0	0	0	0	0	0	0	0	0	0	0	0	0	0	0	0	0.000	0.000	0.000	0.000	0.000	0.000	0.000	0.000	0.000	0.000	0.000	0.000	0.000	0.000	0.000	0.000	0.000	0.000	0.000	0.000	0.000	0	0	100	0	0	0	0	0	0	Error	Error	Error	0	0	0	0	0	0	0.000	0.000	0	0	0
1	4	21	"Blank"	"Blank"	15050	68990	100	0	0	0	0	0	0	0	0	0	0	0	0	0	0	0	0	0	0	0	0	0	0	0	0	0.000	0.000	0.000	0.000	0.000	0.000	0.000	0.000	0.000	0.000	0.000	0.000	0.000	0.000	0.000	0.000	0.000	0.000	0.000	0.000	0.000	0	0	100	0	0	0	0	0	0	Error	Error	Error	0	0	0	0	0	0	0.000	0.000	0	0	0
1	5	21	"Blank"	"Blank"	15350	68985	100	0	0	0	0	0	0	0	0	0	0	0	0	0	0	0	0	0	0	0	0	0	0	0	0	0.000	0.000	0.000	0.000	0.000	0.000	0.000	0.000	0.000	0.000	0.000	0.000	0.000	0.000	0.000	0.000	0.000	0.000	0.000	0.000	0.000	0	0	100	0	0	0	0	0	0	Error	Error	Error	0	0	0	0	0	0	0.000	0.000	0	0	0
1	6	21	"Blank"	"Blank"	15650	68985	100	0	0	0	0	0	0	0	0	0	0	0	0	0	0	0	0	0	0	0	0	0	0	0	0	0.000	0.000	0.000	0.000	0.000	0.000	0.000	0.000	0.000	0.000	0.000	0.000	0.000	0.000	0.000	0.000	0.000	0.000	0.000	0.000	0.000	0	0	100	0	0	0	0	0	0	Error	Error	Error	0	0	0	0	0	0	0.000	0.000	0	0	0
1	7	21	"Blank"	"Blank"	15950	68985	100	0	0	0	0	0	0	0	0	0	0	0	0	0	0	0	0	0	0	0	0	0	0	0	0	0.000	0.000	0.000	0.000	0.000	0.000	0.000	0.000	0.000	0.000	0.000	0.000	0.000	0.000	0.000	0.000	0.000	0.000	0.000	0.000	0.000	0	0	100	0	0	0	0	0	0	Error	Error	Error	0	0	0	0	0	0	0.000	0.000	0	0	0
1	8	21	"Blank"	"Blank"	16250	68980	100	0	0	0	0	0	0	0	0	0	0	0	0	0	0	0	0	0	0	0	0	0	0	0	0	0.000	0.000	0.000	0.000	0.000	0.000	0.000	0.000	0.000	0.000	0.000	0.000	0.000	0.000	0.000	0.000	0.000	0.000	0.000	0.000	0.000	0	0	100	0	0	0	0	0	0	Error	Error	Error	0	0	0	0	0	0	0.000	0.000	0	0	0
1	9	21	"Blank"	"Blank"	16550	68980	100	0	0	0	0	0	0	0	0	0	0	0	0	0	0	0	0	0	0	0	0	0	0	0	0	0.000	0.000	0.000	0.000	0.000	0.000	0.000	0.000	0.000	0.000	0.000	0.000	0.000	0.000	0.000	0.000	0.000	0.000	0.000	0.000	0.000	0	0	100	0	0	0	0	0	0	Error	Error	Error	0	0	0	0	0	0	0.000	0.000	0	0	0
1	10	21	"Blank"	"Blank"	16850	68975	100	0	0	0	0	0	0	0	0	0	0	0	0	0	0	0	0	0	0	0	0	0	0	0	0	0.000	0.000	0.000	0.000	0.000	0.000	0.000	0.000	0.000	0.000	0.000	0.000	0.000	0.000	0.000	0.000	0.000	0.000	0.000	0.000	0.000	0	0	100	0	0	0	0	0	0	Error	Error	Error	0	0	0	0	0	0	0.000	0.000	0	0	0
1	11	21	"Blank"	"Blank"	17150	68975	100	0	0	0	0	0	0	0	0	0	0	0	0	0	0	0	0	0	0	0	0	0	0	0	0	0.000	0.000	0.000	0.000	0.000	0.000	0.000	0.000	0.000	0.000	0.000	0.000	0.000	0.000	0.000	0.000	0.000	0.000	0.000	0.000	0.000	0	0	100	0	0	0	0	0	0	Error	Error	Error	0	0	0	0	0	0	0.000	0.000	0	0	0
1	12	21	"Blank"	"Blank"	17450	68975	100	0	0	0	0	0	0	0	0	0	0	0	0	0	0	0	0	0	0	0	0	0	0	0	0	0.000	0.000	0.000	0.000	0.000	0.000	0.000	0.000	0.000	0.000	0.000	0.000	0.000	0.000	0.000	0.000	0.000	0.000	0.000	0.000	0.000	0	0	100	0	0	0	0	0	0	Error	Error	Error	0	0	0	0	0	0	0.000	0.000	0	0	0
1	13	21	"Blank"	"Blank"	17750	68970	100	0	0	0	0	0	0	0	0	0	0	0	0	0	0	0	0	0	0	0	0	0	0	0	0	0.000	0.000	0.000	0.000	0.000	0.000	0.000	0.000	0.000	0.000	0.000	0.000	0.000	0.000	0.000	0.000	0.000	0.000	0.000	0.000	0.000	0	0	100	0	0	0	0	0	0	Error	Error	Error	0	0	0	0	0	0	0.000	0.000	0	0	0
1	14	21	"Blank"	"Blank"	18050	68970	100	0	0	0	0	0	0	0	0	0	0	0	0	0	0	0	0	0	0	0	0	0	0	0	0	0.000	0.000	0.000	0.000	0.000	0.000	0.000	0.000	0.000	0.000	0.000	0.000	0.000	0.000	0.000	0.000	0.000	0.000	0.000	0.000	0.000	0	0	100	0	0	0	0	0	0	Error	Error	Error	0	0	0	0	0	0	0.000	0.000	0	0	0
1	15	21	"Blank"	"Blank"	18350	68965	100	0	0	0	0	0	0	0	0	0	0	0	0	0	0	0	0	0	0	0	0	0	0	0	0	0.000	0.000	0.000	0.000	0.000	0.000	0.000	0.000	0.000	0.000	0.000	0.000	0.000	0.000	0.000	0.000	0.000	0.000	0.000	0.000	0.000	0	0	100	0	0	0	0	0	0	Error	Error	Error	0	0	0	0	0	0	0.000	0.000	0	0	0
1	16	21	"Blank"	"Blank"	18650	68965	100	0	0	0	0	0	0	0	0	0	0	0	0	0	0	0	0	0	0	0	0	0	0	0	0	0.000	0.000	0.000	0.000	0.000	0.000	0.000	0.000	0.000	0.000	0.000	0.000	0.000	0.000	0.000	0.000	0.000	0.000	0.000	0.000	0.000	0	0	100	0	0	0	0	0	0	Error	Error	Error	0	0	0	0	0	0	0.000	0.000	0	0	0
1	17	21	"Blank"	"Blank"	18950	68965	100	0	0	0	0	0	0	0	0	0	0	0	0	0	0	0	0	0	0	0	0	0	0	0	0	0.000	0.000	0.000	0.000	0.000	0.000	0.000	0.000	0.000	0.000	0.000	0.000	0.000	0.000	0.000	0.000	0.000	0.000	0.000	0.000	0.000	0	0	100	0	0	0	0	0	0	Error	Error	Error	0	0	0	0	0	0	0.000	0.000	0	0	0
1	18	21	"Blank"	"Blank"	19250	68960	100	0	0	0	0	0	0	0	0	0	0	0	0	0	0	0	0	0	0	0	0	0	0	0	0	0.000	0.000	0.000	0.000	0.000	0.000	0.000	0.000	0.000	0.000	0.000	0.000	0.000	0.000	0.000	0.000	0.000	0.000	0.000	0.000	0.000	0	0	100	0	0	0	0	0	0	Error	Error	Error	0	0	0	0	0	0	0.000	0.000	0	0	0
