# Supplementary material for: Application of hybridization control probe to increase accuracy on ligation detection or minisequencing diagnostic microarrays
Source: BMC Res Notes. 2009 Dec 14;2:249. doi: 10.1186/1756-0500-2-249 (PMC2799435; doi:10.1186/1756-0500-2-249)
Supplement: Additional file 3 — Gpr_files. Zip-compressed file containing raw microarray data in GenePix results format (.gpr) and GAL (GenePix Array List) files. [file 1756-0500-2-249-S3.ZIP › gpr_files/slide10/lasi10oikea_2-16.gpr]

ATF	1.0
30	76    
"Type=GenePix Results 3"
"DateTime=2009/05/28 14:58:21"
"Settings=C:\Axon\Data\HPV\280509\lasi10.gps"
"GalFile=C:\Axon\Data\HPV\ArrayIt_032009_InstiBioGalfile.gal"
"ArrayOfArrays=2-16"
"PixelSize=5"
"Wavelengths=532	488"
"ImageFiles=C:\Axon\Data\HPV\280509\lasi10oikea.tif 2	C:\Axon\Data\HPV\280509\lasi10oikea.tif 3"
"NormalizationMethod=None"
"NormalizationFactors=1	1"
"JpegImage="
"StdDev=Type 1"
"RatioFormulations=W1/W3 (/532)	W1/W4 (/488)	W3/W4 (532/488)"
"FeatureType=Circular"
"Barcode="
"BackgroundSubtraction=LocalFeature"
"ImageOrigin=0, 0"
"JpegOrigin=3920, 0"
"Creator=GenePix Pro 6.1.0.2"
"Scanner=GenePix 4200A 01 Autoloader [2]"
"FocusPosition=0"
"Temperature=23.75"
"LinesAveraged=2"
"Comment="
"PMTGain=600	570"
"ScanPower=100	100"
"LaserPower=2.67	2.56"
"Filters=Standard Green	Standard Blue"
"ScanRegion=784,0,3920,13784"
"Supplier="
"Block"	"Column"	"Row"	"Name"	"ID"	"X"	"Y"	"Dia."	"F532 Median"	"F532 Mean"	"F532 SD"	"F532 CV"	"B532"	"B532 Median"	"B532 Mean"	"B532 SD"	"B532 CV"	"% > B532+1SD"	"% > B532+2SD"	"F532 % Sat."	"F488 Median"	"F488 Mean"	"F488 SD"	"F488 CV"	"B488"	"B488 Median"	"B488 Mean"	"B488 SD"	"B488 CV"	"% > B488+1SD"	"% > B488+2SD"	"F488 % Sat."	"Ratio of Medians (1/532)"	"Ratio of Means (1/532)"	"Median of Ratios (1/532)"	"Mean of Ratios (1/532)"	"Ratios SD (1/532)"	"Rgn Ratio (1/532)"	"Rgn R2 (1/532)"	"Ratio of Medians (1/488)"	"Ratio of Means (1/488)"	"Median of Ratios (1/488)"	"Mean of Ratios (1/488)"	"Ratios SD (1/488)"	"Rgn Ratio (1/488)"	"Rgn R2 (1/488)"	"Ratio of Medians (532/488)"	"Ratio of Means (532/488)"	"Median of Ratios (532/488)"	"Mean of Ratios (532/488)"	"Ratios SD (532/488)"	"Rgn Ratio (532/488)"	"Rgn R2 (532/488)"	"F Pixels"	"B Pixels"	"Circularity"	"Sum of Medians (1/532)"	"Sum of Medians (1/488)"	"Sum of Medians (532/488)"	"Sum of Means (1/532)"	"Sum of Means (1/488)"	"Sum of Means (532/488)"	"Log Ratio (1/532)"	"Log Ratio (1/488)"	"Log Ratio (532/488)"	"F532 Median - B532"	"F488 Median - B488"	"F532 Mean - B532"	"F488 Mean - B488"	"F532 Total Intensity"	"F488 Total Intensity"	"SNR 532"	"SNR 488"	"Flags"	"Normalize"	"Autoflag"
1	1	1	"A1"	"A1"	13040	80	100	749	775	263	33	663	663	700	430	61	11	0	0	4114	3916	1380	35	1744	1744	1842	974	52	77	63	0	0.000	0.000	0.000	0.000	0.000	0.000	0.000	0.000	0.000	0.000	0.000	0.000	0.000	0.000	0.036	0.052	0.092	0.088	4.179	0.039	0.038	316	1878	100	86	2370	2456	112	2172	2284	Error	Error	-4.784	86	2370	112	2172	244781	1237316	0.174	2.129	0	0	0
1	2	1	"A1"	"A1"	13350	80	100	726	741	231	31	657	657	678	248	36	22	4	0	4681	4478	1579	35	1717	1717	1876	735	39	87	82	0	0.000	0.000	0.000	0.000	0.000	0.000	0.000	0.000	0.000	0.000	0.000	0.000	0.000	0.000	0.023	0.030	0.068	0.067	3.789	0.027	0.026	316	1878	100	69	2964	3033	84	2761	2845	Error	Error	-5.425	69	2964	84	2761	234000	1415069	0.254	3.540	0	0	0
1	3	1	"A1"	"A1"	13650	80	100	694	727	250	34	639	639	661	239	36	24	6	0	4682	4547	1501	33	1696	1696	1825	653	35	88	85	0	0.000	0.000	0.000	0.000	0.000	0.000	0.000	0.000	0.000	0.000	0.000	0.000	0.000	0.000	0.018	0.031	0.068	0.061	5.015	0.023	0.021	316	1878	100	55	2986	3041	88	2851	2939	Error	Error	-5.763	55	2986	88	2851	229664	1436810	0.276	4.168	0	0	0
1	4	1	"A2"	"A2"	13955	80	100	734	761	319	41	623	623	654	257	39	28	6	0	5919	6002	2824	47	1725	1725	1919	884	46	91	88	0	0.000	0.000	0.000	0.000	0.000	0.000	0.000	0.000	0.000	0.000	0.000	0.000	0.000	0.000	0.026	0.032	0.053	0.047	3.371	0.034	0.084	316	1878	100	111	4194	4305	138	4277	4415	Error	Error	-5.240	111	4194	138	4277	240438	1896586	0.416	4.619	0	0	0
1	5	1	"A2"	"A2"	14260	80	100	739	767	262	34	633	633	656	249	37	29	9	0	5970	5969	1881	31	1766	1766	2049	1120	54	92	89	0	0.000	0.000	0.000	0.000	0.000	0.000	0.000	0.000	0.000	0.000	0.000	0.000	0.000	0.000	0.025	0.032	0.051	0.046	3.336	0.029	0.065	316	1878	100	106	4204	4310	134	4203	4337	Error	Error	-5.310	106	4204	134	4203	242249	1886310	0.446	3.500	0	0	0
1	6	1	"A2"	"A2"	14565	75	100	748	762	255	33	632	632	655	238	36	30	8	0	5732	5888	2163	36	1788	1788	2045	991	48	87	85	0	0.000	0.000	0.000	0.000	0.000	0.000	0.000	0.000	0.000	0.000	0.000	0.000	0.000	0.000	0.029	0.032	0.053	0.055	3.566	0.028	0.063	316	1826	100	116	3944	4060	130	4100	4230	Error	Error	-5.087	116	3944	130	4100	240724	1860641	0.450	3.878	0	0	0
1	7	1	"A3"	"A3"	14850	80	100	672	712	262	36	610	610	707	1634	231	0	0	0	4122	4195	1665	39	1630	1630	1763	2040	115	64	18	0	0.000	0.000	0.000	0.000	0.000	0.000	0.000	0.000	0.000	0.000	0.000	0.000	0.000	0.000	0.025	0.040	0.084	0.079	4.253	0.632	0.539	316	1878	100	62	2492	2554	102	2565	2667	Error	Error	-5.329	62	2492	102	2565	225088	1325720	0.003	1.192	0	0	0
1	8	1	"A3"	"A3"	15155	80	100	670	711	282	39	588	588	611	232	37	32	13	0	5175	4902	1825	37	1650	1650	1759	657	37	88	83	0	0.000	0.000	0.000	0.000	0.000	0.000	0.000	0.000	0.000	0.000	0.000	0.000	0.000	0.000	0.023	0.038	0.080	0.072	3.280	0.037	0.082	316	1878	100	82	3525	3607	123	3252	3375	Error	Error	-5.426	82	3525	123	3252	224826	1548945	0.431	4.784	0	0	0
1	9	1	"A3"	"A3"	15455	75	100	698	711	245	34	589	589	627	401	63	11	1	0	5232	4980	1949	39	1712	1712	1879	1038	55	81	73	0	0.000	0.000	0.000	0.000	0.000	0.000	0.000	0.000	0.000	0.000	0.000	0.000	0.000	0.000	0.031	0.037	0.066	0.075	4.108	0.046	0.116	316	1826	100	109	3520	3629	122	3268	3390	Error	Error	-5.013	109	3520	122	3268	224530	1573589	0.209	2.987	0	0	0
1	10	1	"A4"	"A4"	15750	80	100	689	723	272	37	588	588	609	237	38	31	12	0	4942	4850	1839	37	1662	1662	1683	375	22	89	87	0	0.000	0.000	0.000	0.000	0.000	0.000	0.000	0.000	0.000	0.000	0.000	0.000	0.000	0.000	0.031	0.042	0.072	0.077	4.216	0.035	0.057	316	1878	100	101	3280	3381	135	3188	3323	Error	Error	-5.021	101	3280	135	3188	228540	1532682	0.481	8.445	0	0	0
1	11	1	"A4"	"A4"	16050	85	100	782	813	282	34	646	646	677	325	48	25	4	0	5909	5826	1346	23	1724	1724	1864	826	44	100	97	0	0.000	0.000	0.000	0.000	0.000	0.000	0.000	0.000	0.000	0.000	0.000	0.000	0.000	0.000	0.032	0.041	0.056	0.049	3.087	0.036	0.075	316	1928	100	136	4185	4321	167	4102	4269	Error	Error	-4.944	136	4185	167	4102	256845	1841130	0.418	4.797	0	0	0
1	12	1	"A4"	"A4"	16350	80	100	852	887	351	39	686	686	707	253	35	37	15	0	6045	5767	1833	31	1739	1739	1893	842	44	93	88	0	0.000	0.000	0.000	0.000	0.000	0.000	0.000	0.000	0.000	0.000	0.000	0.000	0.000	0.000	0.039	0.050	0.062	0.060	3.644	0.043	0.090	316	1878	100	166	4306	4472	201	4028	4229	Error	Error	-4.697	166	4306	201	4028	280349	1822360	0.711	4.601	0	0	0
1	13	1	"A5"	"A5"	16655	65	100	768	801	281	35	726	726	783	1005	128	0	0	0	2876	3280	1456	44	1795	1795	1919	1850	96	30	8	0	0.000	0.000	0.000	0.000	0.000	0.000	0.000	0.000	0.000	0.000	0.000	0.000	0.000	0.000	0.039	0.051	0.167	0.171	5.033	0.421	0.594	316	1720	100	42	1081	1123	75	1485	1560	Error	Error	-4.686	42	1081	75	1485	253250	1036456	0.018	0.736	0	0	0
1	14	1	"A5"	"A5"	16965	70	100	810	833	285	34	731	731	771	352	45	19	2	0	3881	4027	1634	40	1790	1790	1904	927	48	69	51	0	0.000	0.000	0.000	0.000	0.000	0.000	0.000	0.000	0.000	0.000	0.000	0.000	0.000	0.000	0.038	0.046	0.117	0.116	4.435	0.090	0.113	316	1774	100	79	2091	2170	102	2237	2339	Error	Error	-4.726	79	2091	102	2237	263119	1272510	0.176	2.290	0	0	0
1	15	1	"A5"	"A5"	17260	65	100	822	847	329	38	725	725	758	354	46	17	4	0	3593	4003	1919	47	1816	1816	1911	1255	65	57	39	0	0.000	0.000	0.000	0.000	0.000	0.000	0.000	0.000	0.000	0.000	0.000	0.000	0.000	0.000	0.055	0.056	0.109	0.110	4.423	0.110	0.304	316	1720	100	97	1777	1874	122	2187	2309	Error	Error	-4.195	97	1777	122	2187	267584	1264881	0.251	1.667	0	0	0
1	16	1	"A6"	"A6"	17550	65	100	860	874	273	31	722	722	759	397	52	17	2	0	4656	4527	1900	41	1810	1810	1901	987	51	76	63	0	0.000	0.000	0.000	0.000	0.000	0.000	0.000	0.000	0.000	0.000	0.000	0.000	0.000	0.000	0.048	0.056	0.088	0.077	4.197	0.096	0.215	316	1720	100	138	2846	2984	152	2717	2869	Error	Error	-4.366	138	2846	152	2717	276319	1430616	0.290	2.661	0	0	0
1	17	1	"A6"	"A6"	17850	60	100	870	876	297	33	737	737	785	394	50	17	2	0	4130	4432	1887	42	1885	1885	2198	1302	59	67	44	0	0.000	0.000	0.000	0.000	0.000	0.000	0.000	0.000	0.000	0.000	0.000	0.000	0.000	0.000	0.059	0.055	0.100	0.117	4.244	0.051	0.095	316	1666	100	133	2245	2378	139	2547	2686	Error	Error	-4.077	133	2245	139	2547	276918	1400368	0.231	1.716	0	0	0
1	18	1	"A6"	"A6"	18155	60	100	868	891	284	31	753	753	797	404	50	16	1	0	4352	4480	2003	44	1943	1943	2208	1403	63	64	43	0	0.000	0.000	0.000	0.000	0.000	0.000	0.000	0.000	0.000	0.000	0.000	0.000	0.000	0.000	0.048	0.054	0.099	0.103	4.262	0.084	0.173	316	1666	100	115	2409	2524	138	2537	2675	Error	Error	-4.389	115	2409	138	2537	281647	1415636	0.233	1.619	0	0	0
1	1	2	"A7"	"A7"	13060	385	100	741	749	244	32	642	642	663	240	36	28	7	0	2494	2633	814	30	1735	1735	1756	527	30	60	37	0	0.000	0.000	0.000	0.000	0.000	0.000	0.000	0.000	0.000	0.000	0.000	0.000	0.000	0.000	0.130	0.119	0.223	0.223	3.684	0.050	0.025	316	2384	100	99	759	858	107	898	1005	Error	Error	-2.939	99	759	107	898	236691	831899	0.358	1.664	0	0	0
1	2	2	"A7"	"A7"	13365	380	100	802	829	329	39	637	637	666	271	40	35	12	0	3137	3460	1514	43	1676	1676	1735	473	27	75	58	0	0.000	0.000	0.000	0.000	0.000	0.000	0.000	0.000	0.000	0.000	0.000	0.000	0.000	0.000	0.113	0.108	0.172	0.181	4.099	0.115	0.163	316	2384	100	165	1461	1626	192	1784	1976	Error	Error	-3.146	165	1461	192	1784	261960	1093275	0.601	3.647	0	0	0
1	3	2	"A7"	"A7"	13660	380	100	767	780	280	35	636	636	656	246	37	33	12	0	3671	4071	1930	47	1648	1648	1730	506	29	79	67	0	0.000	0.000	0.000	0.000	0.000	0.000	0.000	0.000	0.000	0.000	0.000	0.000	0.000	0.000	0.065	0.059	0.106	0.107	3.409	0.064	0.124	316	2384	100	131	2023	2154	144	2423	2567	Error	Error	-3.949	131	2023	144	2423	246355	1286283	0.504	4.626	0	0	0
1	4	2	"A8"	"A8"	13955	375	100	760	781	262	33	645	645	667	287	43	28	2	0	4706	4854	2101	43	1630	1630	1668	390	23	88	82	0	0.000	0.000	0.000	0.000	0.000	0.000	0.000	0.000	0.000	0.000	0.000	0.000	0.000	0.000	0.037	0.042	0.072	0.078	4.097	0.033	0.031	316	2384	100	115	3076	3191	136	3224	3360	Error	Error	-4.741	115	3076	136	3224	246942	1533718	0.397	8.169	0	0	0
1	5	2	"A8"	"A8"	14255	375	100	722	763	272	35	639	639	669	266	39	28	9	0	5426	5421	2230	41	1683	1683	1841	785	42	88	82	0	0.000	0.000	0.000	0.000	0.000	0.000	0.000	0.000	0.000	0.000	0.000	0.000	0.000	0.000	0.022	0.033	0.067	0.062	4.721	0.029	0.051	316	2384	100	83	3743	3826	124	3738	3862	Error	Error	-5.495	83	3743	124	3738	241200	1713099	0.353	4.561	0	0	0
1	6	2	"A8"	"A8"	14560	370	100	737	761	246	32	629	629	655	244	37	29	8	0	5137	5251	2329	44	1654	1654	1809	817	45	87	81	0	0.000	0.000	0.000	0.000	0.000	0.000	0.000	0.000	0.000	0.000	0.000	0.000	0.000	0.000	0.031	0.037	0.060	0.055	4.016	0.027	0.053	316	2384	100	108	3483	3591	132	3597	3729	Error	Error	-5.011	108	3483	132	3597	240493	1659408	0.434	4.213	0	0	0
1	7	2	"A9"	"A9"	14860	370	100	772	798	302	37	647	647	693	490	70	12	1	0	5160	5131	2236	43	1631	1631	1725	896	51	83	75	0	0.000	0.000	0.000	0.000	0.000	0.000	0.000	0.000	0.000	0.000	0.000	0.000	0.000	0.000	0.035	0.043	0.077	0.081	3.440	0.057	0.139	316	2384	100	125	3529	3654	151	3500	3651	Error	Error	-4.819	125	3529	151	3500	252018	1621512	0.214	3.801	0	0	0
1	8	2	"A9"	"A9"	15165	370	100	740	762	292	38	624	624	655	283	43	27	7	0	5060	5120	2203	43	1671	1671	1785	647	36	85	83	0	0.000	0.000	0.000	0.000	0.000	0.000	0.000	0.000	0.000	0.000	0.000	0.000	0.000	0.000	0.034	0.040	0.068	0.066	4.098	0.050	0.105	316	2384	100	116	3389	3505	138	3449	3587	Error	Error	-4.869	116	3389	138	3449	240929	1617957	0.378	5.155	0	0	0
1	9	2	"A9"	"A9"	15465	370	100	726	751	286	38	629	629	645	248	38	29	9	0	5353	5427	2386	43	1690	1690	1810	663	36	87	82	0	0.000	0.000	0.000	0.000	0.000	0.000	0.000	0.000	0.000	0.000	0.000	0.000	0.000	0.000	0.026	0.033	0.062	0.064	3.923	0.039	0.097	316	2384	100	97	3663	3760	122	3737	3859	Error	Error	-5.239	97	3663	122	3737	237301	1714950	0.427	5.456	0	0	0
1	10	2	"A10"	"A10"	15760	365	100	723	733	249	33	617	617	638	240	37	28	7	0	5024	4895	2143	43	1612	1612	1647	378	22	86	81	0	0.000	0.000	0.000	0.000	0.000	0.000	0.000	0.000	0.000	0.000	0.000	0.000	0.000	0.000	0.031	0.035	0.068	0.063	4.504	0.031	0.048	316	2384	100	106	3412	3518	116	3283	3399	Error	Error	-5.008	106	3412	116	3283	231673	1546674	0.396	8.593	0	0	0
1	11	2	"A10"	"A10"	16060	365	100	678	708	273	38	646	646	675	277	41	18	5	0	4302	4319	1537	35	1718	1718	1984	1182	59	84	57	0	0.000	0.000	0.000	0.000	0.000	0.000	0.000	0.000	0.000	0.000	0.000	0.000	0.000	0.000	0.012	0.024	0.071	0.071	5.059	0.035	0.049	316	2384	100	32	2584	2616	62	2601	2663	Error	Error	-6.335	32	2584	62	2601	223696	1364660	0.119	1.975	0	0	0
1	12	2	"A10"	"A10"	16365	365	100	850	849	301	35	660	660	684	244	35	41	14	0	5306	5805	2657	45	1684	1684	1764	562	31	92	90	0	0.000	0.000	0.000	0.000	0.000	0.000	0.000	0.000	0.000	0.000	0.000	0.000	0.000	0.000	0.052	0.046	0.075	0.066	3.733	0.039	0.102	316	2384	100	190	3622	3812	189	4121	4310	Error	Error	-4.253	190	3622	189	4121	268333	1834525	0.676	7.190	0	0	0
1	13	2	"A11"	"A11"	16660	360	100	764	792	295	37	670	670	717	356	49	18	2	0	4059	4225	1933	45	1674	1674	1716	477	27	81	75	0	0.000	0.000	0.000	0.000	0.000	0.000	0.000	0.000	0.000	0.000	0.000	0.000	0.000	0.000	0.039	0.048	0.086	0.098	4.873	0.036	0.036	316	2384	100	94	2385	2479	122	2551	2673	Error	Error	-4.665	94	2385	122	2551	250251	1334954	0.211	5.260	0	0	0
1	14	2	"A11"	"A11"	16965	365	100	792	821	277	33	706	706	738	317	42	24	3	0	4504	4608	1860	40	1693	1693	1791	632	35	88	76	0	0.000	0.000	0.000	0.000	0.000	0.000	0.000	0.000	0.000	0.000	0.000	0.000	0.000	0.000	0.031	0.039	0.090	0.079	3.696	0.036	0.045	316	2384	100	86	2811	2897	115	2915	3030	Error	Error	-5.031	86	2811	115	2915	259456	1456260	0.262	4.457	0	0	0
1	15	2	"A11"	"A11"	17265	360	100	785	812	295	36	714	714	741	267	36	25	7	0	4666	4606	1918	41	1806	1806	1880	563	29	84	74	0	0.000	0.000	0.000	0.000	0.000	0.000	0.000	0.000	0.000	0.000	0.000	0.000	0.000	0.000	0.025	0.035	0.086	0.083	3.756	0.038	0.049	316	2384	100	71	2860	2931	98	2800	2898	Error	Error	-5.332	71	2860	98	2800	256537	1455443	0.266	4.842	0	0	0
1	16	2	"A12"	"A12"	17560	360	100	853	894	298	33	721	721	768	437	56	19	2	0	5909	6709	3789	56	1796	1796	1863	1120	60	80	71	0	0.000	0.000	0.000	0.000	0.000	0.000	0.000	0.000	0.000	0.000	0.000	0.000	0.000	0.000	0.032	0.035	0.057	0.062	4.273	0.029	0.073	316	2384	100	132	4113	4245	173	4913	5086	Error	Error	-4.962	132	4113	173	4913	282369	2120175	0.288	4.327	0	0	0
1	17	2	"A12"	"A12"	17860	355	100	793	817	275	33	739	739	767	321	41	19	2	0	6076	6184	3157	51	1845	1845	2003	1015	50	83	72	0	0.000	0.000	0.000	0.000	0.000	0.000	0.000	0.000	0.000	0.000	0.000	0.000	0.000	0.000	0.013	0.018	0.053	0.055	4.957	0.014	0.018	316	2384	100	54	4231	4285	78	4339	4417	Error	Error	-6.292	54	4231	78	4339	258022	1954215	0.156	4.119	0	0	0
1	18	2	"A12"	"A12"	18160	355	100	836	890	295	33	749	749	786	328	41	23	6	0	6429	6367	2875	45	1905	1905	2076	1287	61	82	70	0	0.000	0.000	0.000	0.000	0.000	0.000	0.000	0.000	0.000	0.000	0.000	0.000	0.000	0.000	0.019	0.032	0.050	0.048	4.032	0.023	0.042	316	2384	100	87	4524	4611	141	4462	4603	Error	Error	-5.700	87	4524	141	4462	281120	2011977	0.317	3.334	0	0	0
1	1	3	"A13"	"A13"	13055	690	100	676	715	270	37	616	616	645	284	44	21	5	0	3203	3232	948	29	1753	1753	1814	817	45	73	43	0	0.000	0.000	0.000	0.000	0.000	0.000	0.000	0.000	0.000	0.000	0.000	0.000	0.000	0.000	0.041	0.067	0.140	0.128	4.568	0.031	0.023	316	2384	100	60	1450	1510	99	1479	1578	Error	Error	-4.595	60	1450	99	1479	225837	1021224	0.246	1.736	0	0	0
1	2	3	"A13"	"A13"	13365	690	100	740	799	295	36	621	621	650	248	38	32	13	0	4232	4158	1144	27	1689	1689	1790	627	35	93	83	0	0.000	0.000	0.000	0.000	0.000	0.000	0.000	0.000	0.000	0.000	0.000	0.000	0.000	0.000	0.047	0.072	0.098	0.084	3.563	0.064	0.103	316	2384	100	119	2543	2662	178	2469	2647	Error	Error	-4.417	119	2543	178	2469	252439	1313858	0.601	3.777	0	0	0
1	3	3	"A13"	"A13"	13660	690	100	780	812	267	32	643	643	671	339	50	23	2	0	4167	4099	1187	28	1676	1676	1785	694	38	92	78	0	0.000	0.000	0.000	0.000	0.000	0.000	0.000	0.000	0.000	0.000	0.000	0.000	0.000	0.000	0.055	0.070	0.100	0.084	3.249	0.044	0.016	316	2384	100	137	2491	2628	169	2423	2592	Error	Error	-4.184	137	2491	169	2423	256459	1295156	0.416	3.334	0	0	0
1	4	3	"A14"	"A14"	13970	680	100	2529	2639	1595	60	647	647	672	249	37	85	74	0	4422	4324	1404	32	1621	1621	1649	380	23	91	88	0	0.000	0.000	0.000	0.000	0.000	0.000	0.000	0.000	0.000	0.000	0.000	0.000	0.000	0.000	0.672	0.737	0.716	0.582	2.687	0.802	0.626	316	2384	100	1882	2801	4683	1992	2703	4695	Error	Error	-0.574	1882	2801	1992	2703	834074	1366351	7.900	7.039	0	0	0
1	5	3	"A14"	"A14"	14265	680	100	2694	2763	1961	70	648	648	689	301	43	74	62	0	4688	4430	1663	37	1642	1642	1760	658	37	84	77	0	0.000	0.000	0.000	0.000	0.000	0.000	0.000	0.000	0.000	0.000	0.000	0.000	0.000	0.000	0.672	0.759	0.756	0.520	2.985	0.898	0.616	316	2384	100	2046	3046	5092	2115	2788	4903	Error	Error	-0.574	2046	3046	2115	2788	873088	1399994	6.890	4.058	0	0	0
1	6	3	"A14"	"A14"	14570	680	100	2871	3033	2002	66	647	647	677	267	39	85	76	0	4826	4917	1634	33	1642	1642	1728	626	36	93	89	0	0.000	0.000	0.000	0.000	0.000	0.000	0.000	0.000	0.000	0.000	0.000	0.000	0.000	0.000	0.698	0.729	0.740	0.561	2.642	0.853	0.640	316	2384	100	2224	3184	5408	2386	3275	5661	Error	Error	-0.518	2224	3184	2386	3275	958459	1553681	8.824	5.094	0	0	0
1	7	3	"A15"	"A15"	14860	675	100	782	806	268	33	635	635	663	281	42	30	8	0	5156	4713	1923	40	1630	1630	1707	644	37	78	74	0	0.000	0.000	0.000	0.000	0.000	0.000	0.000	0.000	0.000	0.000	0.000	0.000	0.000	0.000	0.042	0.055	0.089	0.085	4.489	0.049	0.101	316	2384	100	147	3526	3673	171	3083	3254	Error	Error	-4.584	147	3526	171	3083	254849	1489256	0.509	4.668	0	0	0
1	8	3	"A15"	"A15"	15170	680	100	750	762	265	34	642	642	661	243	36	28	8	0	5137	5180	1892	36	1650	1650	1730	762	44	94	85	0	0.000	0.000	0.000	0.000	0.000	0.000	0.000	0.000	0.000	0.000	0.000	0.000	0.000	0.000	0.031	0.034	0.059	0.054	3.460	0.038	0.077	316	2384	100	108	3487	3595	120	3530	3650	Error	Error	-5.013	108	3487	120	3530	240799	1636899	0.416	4.528	0	0	0
1	9	3	"A15"	"A15"	15475	675	100	729	765	267	34	648	648	680	263	38	29	6	0	4811	4941	2026	41	1666	1666	1736	528	30	90	86	0	0.000	0.000	0.000	0.000	0.000	0.000	0.000	0.000	0.000	0.000	0.000	0.000	0.000	0.000	0.026	0.036	0.070	0.070	4.796	0.034	0.050	316	2384	100	81	3145	3226	117	3275	3392	Error	Error	-5.279	81	3145	117	3275	241662	1561391	0.323	6.070	0	0	0
1	10	3	"A16"	"A16"	15765	670	100	784	828	282	34	665	665	686	241	35	35	12	0	4220	4340	1555	35	1670	1670	1700	385	22	91	87	0	0.000	0.000	0.000	0.000	0.000	0.000	0.000	0.000	0.000	0.000	0.000	0.000	0.000	0.000	0.047	0.061	0.096	0.087	3.562	0.058	0.098	316	2384	100	119	2550	2669	163	2670	2833	Error	Error	-4.421	119	2550	163	2670	261779	1371329	0.589	6.857	0	0	0
1	11	3	"A16"	"A16"	16070	675	100	871	893	311	34	680	680	714	271	37	40	12	0	4992	4909	1333	27	1701	1701	1799	563	31	95	92	0	0.000	0.000	0.000	0.000	0.000	0.000	0.000	0.000	0.000	0.000	0.000	0.000	0.000	0.000	0.058	0.066	0.098	0.082	3.580	0.055	0.077	316	2384	100	191	3291	3482	213	3208	3421	Error	Error	-4.107	191	3291	213	3208	282284	1551386	0.661	5.524	0	0	0
1	12	3	"A16"	"A16"	16370	670	100	847	889	290	32	693	693	718	262	36	37	13	0	4049	4022	1299	32	1707	1707	1785	485	27	90	82	0	0.000	0.000	0.000	0.000	0.000	0.000	0.000	0.000	0.000	0.000	0.000	0.000	0.000	0.000	0.066	0.085	0.125	0.106	3.280	0.063	0.073	316	2384	100	154	2342	2496	196	2315	2511	Error	Error	-3.927	154	2342	196	2315	281026	1270987	0.653	4.612	0	0	0
1	13	3	"A17"	"A17"	16660	670	100	815	848	330	38	709	709	741	347	46	23	3	0	4375	4493	1870	41	1720	1720	1776	715	40	81	73	0	0.000	0.000	0.000	0.000	0.000	0.000	0.000	0.000	0.000	0.000	0.000	0.000	0.000	0.000	0.040	0.050	0.085	0.084	3.812	0.060	0.094	316	2384	100	106	2655	2761	139	2773	2912	Error	Error	-4.647	106	2655	139	2773	267914	1419784	0.308	3.800	0	0	0
1	14	3	"A17"	"A17"	16970	670	100	781	865	545	63	713	713	745	304	40	25	7	0	4788	4910	3816	77	1781	1781	2014	1102	54	85	71	0	0.000	0.000	0.000	0.000	0.000	0.000	0.000	0.000	0.000	0.000	0.000	0.000	0.000	0.000	0.023	0.049	0.084	0.075	3.811	0.355	0.422	316	2384	100	68	3007	3075	152	3129	3281	Error	Error	-5.467	68	3007	152	3129	273328	1551577	0.395	2.628	0	0	0
1	15	3	"A17"	"A17"	17265	670	100	743	762	252	33	733	733	757	311	41	13	2	0	3586	3643	1374	37	1779	1779	2064	1192	57	66	35	0	0.000	0.000	0.000	0.000	0.000	0.000	0.000	0.000	0.000	0.000	0.000	0.000	0.000	0.000	0.006	0.016	0.091	0.111	4.318	0.039	0.061	316	2384	100	10	1807	1817	29	1864	1893	Error	Error	-7.497	10	1807	29	1864	240804	1151281	0.016	1.325	0	0	0
1	16	3	"A18"	"A18"	17565	665	100	836	875	319	36	741	741	770	402	52	16	2	0	5302	5097	1954	38	1824	1824	1878	672	35	82	79	0	0.000	0.000	0.000	0.000	0.000	0.000	0.000	0.000	0.000	0.000	0.000	0.000	0.000	0.000	0.027	0.041	0.073	0.067	4.565	0.056	0.096	316	2384	100	95	3478	3573	134	3273	3407	Error	Error	-5.194	95	3478	134	3273	276469	1610536	0.261	4.790	0	0	0
1	17	3	"A18"	"A18"	17870	665	100	796	822	292	35	737	737	769	336	43	19	3	0	4732	4530	1753	38	1851	1851	2104	1119	53	75	66	0	0.000	0.000	0.000	0.000	0.000	0.000	0.000	0.000	0.000	0.000	0.000	0.000	0.000	0.000	0.020	0.032	0.081	0.091	4.469	0.063	0.115	316	2384	100	59	2881	2940	85	2679	2764	Error	Error	-5.610	59	2881	85	2679	259721	1431332	0.158	2.168	0	0	0
1	18	3	"A18"	"A18"	18170	660	100	851	857	276	32	714	714	751	300	39	28	5	0	4140	4353	1875	43	1876	1876	1935	664	34	79	64	0	0.000	0.000	0.000	0.000	0.000	0.000	0.000	0.000	0.000	0.000	0.000	0.000	0.000	0.000	0.061	0.058	0.112	0.120	3.904	0.046	0.052	316	2384	100	137	2264	2401	143	2477	2620	Error	Error	-4.047	137	2264	143	2477	270810	1375659	0.353	3.642	0	0	0
1	1	4	"A19"	"A19"	13065	980	100	635	662	257	38	584	584	613	278	45	21	4	0	2961	3263	1369	41	1680	1680	1721	429	24	78	63	0	0.000	0.000	0.000	0.000	0.000	0.000	0.000	0.000	0.000	0.000	0.000	0.000	0.000	0.000	0.040	0.049	0.144	0.167	5.047	0.035	0.017	316	2384	100	51	1281	1332	78	1583	1661	Error	Error	-4.651	51	1281	78	1583	209073	1030975	0.176	3.594	0	0	0
1	2	4	"A19"	"A19"	13370	980	100	729	777	280	36	608	608	631	242	38	33	12	0	5093	4682	1762	37	1632	1632	1721	534	31	87	81	0	0.000	0.000	0.000	0.000	0.000	0.000	0.000	0.000	0.000	0.000	0.000	0.000	0.000	0.000	0.035	0.055	0.075	0.065	3.860	0.048	0.085	316	2384	100	121	3461	3582	169	3050	3219	Error	Error	-4.838	121	3461	169	3050	245489	1479416	0.603	5.545	0	0	0
1	3	4	"A19"	"A19"	13665	980	100	762	783	336	42	641	641	672	270	40	25	6	0	3493	3834	2381	62	1631	1631	1803	887	49	66	52	0	0.000	0.000	0.000	0.000	0.000	0.000	0.000	0.000	0.000	0.000	0.000	0.000	0.000	0.000	0.065	0.064	0.112	0.136	4.587	0.063	0.169	316	2384	100	121	1862	1983	142	2203	2345	Error	Error	-3.944	121	1862	142	2203	247435	1211693	0.411	2.290	0	0	0
1	4	4	"A20"	"A20"	13965	975	100	765	799	289	36	648	648	671	251	37	31	11	0	4623	4812	2456	51	1632	1632	1689	485	28	80	75	0	0.000	0.000	0.000	0.000	0.000	0.000	0.000	0.000	0.000	0.000	0.000	0.000	0.000	0.000	0.039	0.047	0.077	0.087	4.907	0.048	0.124	316	2384	100	117	2991	3108	151	3180	3331	Error	Error	-4.676	117	2991	151	3180	252409	1520567	0.510	6.439	0	0	0
1	5	4	"A20"	"A20"	14265	975	100	718	788	552	70	665	665	689	252	36	21	8	0	4301	4056	1894	46	1662	1662	2044	1512	73	62	39	0	0.000	0.000	0.000	0.000	0.000	0.000	0.000	0.000	0.000	0.000	0.000	0.000	0.000	0.000	0.020	0.051	0.087	0.101	5.383	0.046	0.082	316	2384	100	53	2639	2692	123	2394	2517	Error	Error	-5.638	53	2639	123	2394	249060	1281699	0.393	1.331	0	0	0
1	6	4	"A20"	"A20"	14565	975	100	792	842	522	61	658	658	703	502	71	11	1	0	5594	5531	2899	52	1651	1651	1812	826	45	79	69	0	0.000	0.000	0.000	0.000	0.000	0.000	0.000	0.000	0.000	0.000	0.000	0.000	0.000	0.000	0.034	0.047	0.076	0.075	3.881	0.041	0.069	316	2384	100	134	3943	4077	184	3880	4064	Error	Error	-4.879	134	3943	184	3880	266011	1747896	0.277	4.502	0	0	0
1	7	4	"A21"	"A21"	14865	970	100	816	847	321	37	638	638	667	251	37	39	18	0	5180	5324	2311	43	1629	1629	1738	570	32	87	83	0	0.000	0.000	0.000	0.000	0.000	0.000	0.000	0.000	0.000	0.000	0.000	0.000	0.000	0.000	0.050	0.057	0.085	0.083	3.571	0.053	0.132	316	2384	100	178	3551	3729	209	3695	3904	Error	Error	-4.318	178	3551	209	3695	267551	1682522	0.717	6.291	0	0	0
1	8	4	"A21"	"A21"	15170	970	100	816	836	290	34	652	652	683	255	37	38	14	0	5099	5412	2219	41	1702	1702	1903	814	42	87	81	0	0.000	0.000	0.000	0.000	0.000	0.000	0.000	0.000	0.000	0.000	0.000	0.000	0.000	0.000	0.048	0.050	0.070	0.068	3.850	0.048	0.125	316	2384	100	164	3397	3561	184	3710	3894	Error	Error	-4.372	164	3397	184	3710	264074	1710157	0.600	4.311	0	0	0
1	9	4	"A21"	"A21"	15470	975	100	812	821	317	38	676	676	700	270	38	30	10	0	5714	6194	2319	37	1713	1713	1946	856	43	98	91	0	0.000	0.000	0.000	0.000	0.000	0.000	0.000	0.000	0.000	0.000	0.000	0.000	0.000	0.000	0.034	0.032	0.056	0.049	3.436	0.037	0.090	316	2384	100	136	4001	4137	145	4481	4626	Error	Error	-4.879	136	4001	145	4481	259582	1957409	0.448	4.963	0	0	0
1	10	4	"A22"	"A22"	15775	965	100	850	865	314	36	669	669	696	265	38	35	13	0	5645	5194	2408	46	1698	1698	1811	758	41	82	70	0	0.000	0.000	0.000	0.000	0.000	0.000	0.000	0.000	0.000	0.000	0.000	0.000	0.000	0.000	0.046	0.056	0.082	0.078	3.985	0.050	0.148	316	2384	100	181	3947	4128	196	3496	3692	Error	Error	-4.447	181	3947	196	3496	273271	1641254	0.638	4.463	0	0	0
1	11	4	"A22"	"A22"	16070	965	100	875	911	350	38	698	698	738	706	95	7	0	0	7068	6953	2477	35	1717	1717	1889	847	44	92	89	0	0.000	0.000	0.000	0.000	0.000	0.000	0.000	0.000	0.000	0.000	0.000	0.000	0.000	0.000	0.033	0.041	0.052	0.046	3.789	0.041	0.011	316	2384	100	177	5351	5528	213	5236	5449	Error	Error	-4.918	177	5351	213	5236	287725	2197171	0.245	5.979	0	0	0
1	12	4	"A22"	"A22"	16370	965	100	891	930	291	31	713	713	735	261	35	40	13	0	6789	6530	2270	34	1742	1742	1884	882	46	89	87	0	0.000	0.000	0.000	0.000	0.000	0.000	0.000	0.000	0.000	0.000	0.000	0.000	0.000	0.000	0.035	0.045	0.058	0.048	3.331	0.040	0.115	316	2384	100	178	5047	5225	217	4788	5005	Error	Error	-4.825	178	5047	217	4788	293970	2063588	0.747	5.268	0	0	0
1	13	4	"A23"	"A23"	16670	960	100	837	855	320	37	704	704	731	262	35	35	13	0	5236	5468	2721	49	1712	1712	1760	499	28	86	80	0	0.000	0.000	0.000	0.000	0.000	0.000	0.000	0.000	0.000	0.000	0.000	0.000	0.000	0.000	0.038	0.040	0.073	0.071	3.945	0.043	0.118	316	2384	100	133	3524	3657	151	3756	3907	Error	Error	-4.728	133	3524	151	3756	270215	1727896	0.473	7.431	0	0	0
1	14	4	"A23"	"A23"	16980	960	100	851	871	284	32	722	722	770	810	105	1	0	0	6011	5757	2650	46	1775	1775	1921	1473	76	77	62	0	0.000	0.000	0.000	0.000	0.000	0.000	0.000	0.000	0.000	0.000	0.000	0.000	0.000	0.000	0.030	0.037	0.067	0.063	3.771	0.035	0.049	316	2384	100	129	4236	4365	149	3982	4131	Error	Error	-5.037	129	4236	149	3982	275391	1819200	0.125	2.604	0	0	0
1	15	4	"A23"	"A23"	17275	960	100	823	866	298	34	725	725	764	373	48	22	2	0	6039	5880	2694	45	1803	1803	1925	733	38	90	78	0	0.000	0.000	0.000	0.000	0.000	0.000	0.000	0.000	0.000	0.000	0.000	0.000	0.000	0.000	0.023	0.035	0.066	0.062	3.259	0.035	0.054	316	2384	100	98	4236	4334	141	4077	4218	Error	Error	-5.434	98	4236	141	4077	273598	1858025	0.273	5.396	0	0	0
1	16	4	"A24"	"A24"	17570	955	100	872	925	320	34	721	721	756	337	44	28	7	0	6521	5972	2321	38	1819	1819	1879	548	29	90	84	0	0.000	0.000	0.000	0.000	0.000	0.000	0.000	0.000	0.000	0.000	0.000	0.000	0.000	0.000	0.032	0.049	0.063	0.060	4.151	0.041	0.087	316	2384	100	151	4702	4853	204	4153	4357	Error	Error	-4.961	151	4702	204	4153	292292	1887291	0.501	7.469	0	0	0
1	17	4	"A24"	"A24"	17880	955	100	856	885	309	34	745	745	769	318	41	24	7	0	6357	5924	2365	39	1863	1863	1935	621	32	92	82	0	0.000	0.000	0.000	0.000	0.000	0.000	0.000	0.000	0.000	0.000	0.000	0.000	0.000	0.000	0.025	0.034	0.057	0.056	3.807	0.038	0.070	316	2384	100	111	4494	4605	140	4061	4201	Error	Error	-5.339	111	4494	140	4061	279786	1872012	0.365	6.424	0	0	0
1	18	4	"A24"	"A24"	18180	950	100	897	919	335	36	715	715	747	335	44	27	6	0	6262	6083	2639	43	1864	1864	1919	468	24	93	87	0	0.000	0.000	0.000	0.000	0.000	0.000	0.000	0.000	0.000	0.000	0.000	0.000	0.000	0.000	0.041	0.048	0.068	0.062	3.936	0.050	0.089	316	2384	100	182	4398	4580	204	4219	4423	Error	Error	-4.595	182	4398	204	4219	290375	1922145	0.513	8.897	0	0	0
1	1	5	"A25"	"A25"	13075	1280	100	642	662	279	42	591	591	660	923	139	0	0	0	3979	3755	1164	30	1636	1636	1775	1928	108	64	1	0	0.000	0.000	0.000	0.000	0.000	0.000	0.000	0.000	0.000	0.000	0.000	0.000	0.000	0.000	0.022	0.034	0.095	0.093	3.479	0.046	0.045	316	2384	100	51	2343	2394	71	2119	2190	Error	Error	-5.522	51	2343	71	2119	209148	1186432	0.002	1.027	0	0	0
1	2	5	"A25"	"A25"	13380	1280	100	725	761	297	39	619	619	642	239	37	33	12	0	3980	3937	1216	30	1619	1619	1694	524	30	88	86	0	0.000	0.000	0.000	0.000	0.000	0.000	0.000	0.000	0.000	0.000	0.000	0.000	0.000	0.000	0.045	0.061	0.105	0.094	3.513	0.062	0.090	316	2384	100	106	2361	2467	142	2318	2460	Error	Error	-4.477	106	2361	142	2318	240466	1244095	0.498	4.281	0	0	0
1	3	5	"A25"	"A25"	13670	1275	100	702	762	439	57	632	632	664	370	55	12	3	0	3801	3604	1731	48	1619	1619	1782	822	46	74	68	0	0.000	0.000	0.000	0.000	0.000	0.000	0.000	0.000	0.000	0.000	0.000	0.000	0.000	0.000	0.032	0.065	0.121	0.119	4.695	0.088	0.138	316	2384	100	70	2182	2252	130	1985	2115	Error	Error	-4.962	70	2182	130	1985	240705	1138953	0.265	2.217	0	0	0
1	4	5	"A26"	"A26"	13975	1280	100	783	810	273	33	647	647	686	330	48	24	4	0	7838	8398	3453	41	1727	1727	2110	1254	59	97	93	0	0.000	0.000	0.000	0.000	0.000	0.000	0.000	0.000	0.000	0.000	0.000	0.000	0.000	0.000	0.022	0.024	0.036	0.033	2.795	0.019	0.048	316	2384	100	136	6111	6247	163	6671	6834	Error	Error	-5.490	136	6111	163	6671	255838	2653752	0.376	5.014	0	0	0
1	5	5	"A26"	"A26"	14275	1285	100	773	786	274	34	627	627	676	971	143	0	0	0	7126	7493	3116	41	1679	1679	1916	1256	65	91	86	0	0.000	0.000	0.000	0.000	0.000	0.000	0.000	0.000	0.000	0.000	0.000	0.000	0.000	0.000	0.027	0.027	0.042	0.039	3.459	0.027	0.092	316	2384	100	146	5447	5593	159	5814	5973	Error	Error	-5.221	146	5447	159	5814	248249	2367909	0.113	4.440	0	0	0
1	6	5	"A26"	"A26"	14590	1280	100	809	820	299	36	644	644	672	258	38	36	10	0	9631	9930	4108	41	1742	1742	2101	1150	54	98	95	0	0.000	0.000	0.000	0.000	0.000	0.000	0.000	0.000	0.000	0.000	0.000	0.000	0.000	0.000	0.021	0.021	0.035	0.030	3.339	0.020	0.078	316	2384	100	165	7889	8054	176	8188	8364	Error	Error	-5.579	165	7889	176	8188	259240	3137799	0.574	6.808	0	0	0
1	7	5	"A27"	"A27"	14875	1275	100	743	764	264	34	641	641	672	327	48	18	2	0	5233	5311	2388	44	1630	1630	1717	580	33	87	83	0	0.000	0.000	0.000	0.000	0.000	0.000	0.000	0.000	0.000	0.000	0.000	0.000	0.000	0.000	0.028	0.033	0.063	0.060	3.898	0.035	0.072	316	2384	100	102	3603	3705	123	3681	3804	Error	Error	-5.143	102	3603	123	3681	241469	1678339	0.281	6.197	0	0	0
1	8	5	"A27"	"A27"	15185	1275	100	700	740	261	35	633	633	663	285	42	24	3	0	5056	5048	2047	40	1616	1616	1723	663	38	88	84	0	0.000	0.000	0.000	0.000	0.000	0.000	0.000	0.000	0.000	0.000	0.000	0.000	0.000	0.000	0.019	0.031	0.065	0.060	4.028	0.034	0.058	316	2384	100	67	3440	3507	107	3432	3539	Error	Error	-5.682	67	3440	107	3432	233860	1595319	0.270	5.015	0	0	0
1	9	5	"A27"	"A27"	15485	1275	100	750	770	283	36	641	641	659	242	36	30	7	0	5078	4999	1780	35	1664	1664	1782	698	39	89	87	0	0.000	0.000	0.000	0.000	0.000	0.000	0.000	0.000	0.000	0.000	0.000	0.000	0.000	0.000	0.032	0.039	0.068	0.066	3.314	0.039	0.073	316	2384	100	109	3414	3523	129	3335	3464	Error	Error	-4.969	109	3414	129	3335	243395	1579562	0.459	4.609	0	0	0
1	10	5	"A28"	"A28"	15775	1270	100	807	815	274	33	661	661	682	257	37	33	7	0	5940	5915	2283	38	1636	1636	1684	455	27	91	87	0	0.000	0.000	0.000	0.000	0.000	0.000	0.000	0.000	0.000	0.000	0.000	0.000	0.000	0.000	0.034	0.036	0.058	0.054	2.939	0.032	0.067	316	2384	100	146	4304	4450	154	4279	4433	Error	Error	-4.882	146	4304	154	4279	257464	1869074	0.518	9.299	0	0	0
1	11	5	"A28"	"A28"	16090	1275	100	856	886	291	32	656	656	684	261	38	41	16	0	6380	6715	2428	36	1702	1702	1850	810	43	93	90	0	0.000	0.000	0.000	0.000	0.000	0.000	0.000	0.000	0.000	0.000	0.000	0.000	0.000	0.000	0.043	0.046	0.058	0.059	3.041	0.040	0.126	316	2384	100	200	4678	4878	230	5013	5243	Error	Error	-4.548	200	4678	230	5013	279939	2121977	0.774	6.006	0	0	0
1	12	5	"A28"	"A28"	16380	1270	100	877	881	283	32	693	693	723	306	42	31	7	0	6491	6427	2144	33	1754	1754	2059	1206	58	90	87	0	0.000	0.000	0.000	0.000	0.000	0.000	0.000	0.000	0.000	0.000	0.000	0.000	0.000	0.000	0.039	0.040	0.064	0.059	4.181	0.034	0.063	316	2384	100	184	4737	4921	188	4673	4861	Error	Error	-4.686	184	4737	188	4673	278269	2030793	0.516	3.622	0	0	0
1	13	5	"A29"	"A29"	16675	1265	100	789	805	271	33	684	684	711	323	45	19	4	0	4757	4917	1961	39	1696	1696	1759	500	28	88	84	0	0.000	0.000	0.000	0.000	0.000	0.000	0.000	0.000	0.000	0.000	0.000	0.000	0.000	0.000	0.034	0.038	0.078	0.077	3.815	0.032	0.043	316	2384	100	105	3061	3166	121	3221	3342	Error	Error	-4.866	105	3061	121	3221	254269	1553854	0.291	6.316	0	0	0
1	14	5	"A29"	"A29"	16970	1265	100	789	797	255	31	684	684	745	1122	150	0	0	0	5103	5234	1946	37	1779	1779	1979	1552	78	83	56	0	0.000	0.000	0.000	0.000	0.000	0.000	0.000	0.000	0.000	0.000	0.000	0.000	0.000	0.000	0.032	0.033	0.062	0.058	3.691	0.039	0.053	316	2384	100	105	3324	3429	113	3455	3568	Error	Error	-4.984	105	3324	113	3455	251731	1653913	0.046	2.097	0	0	0
1	15	5	"A29"	"A29"	17285	1265	100	792	810	293	36	696	696	723	292	40	21	5	0	5448	5416	1850	34	1809	1809	1948	762	39	89	87	0	0.000	0.000	0.000	0.000	0.000	0.000	0.000	0.000	0.000	0.000	0.000	0.000	0.000	0.000	0.026	0.032	0.063	0.062	3.659	0.034	0.047	316	2384	100	96	3639	3735	114	3607	3721	Error	Error	-5.244	96	3639	114	3607	255946	1711495	0.298	4.551	0	0	0
1	16	5	"A30"	"A30"	17575	1260	100	799	808	264	32	691	691	738	445	60	11	0	0	5459	6122	3118	50	1769	1769	1846	952	51	85	80	0	0.000	0.000	0.000	0.000	0.000	0.000	0.000	0.000	0.000	0.000	0.000	0.000	0.000	0.000	0.029	0.027	0.057	0.058	3.939	0.021	0.044	316	2384	100	108	3690	3798	117	4353	4470	Error	Error	-5.095	108	3690	117	4353	255410	1934576	0.157	4.492	0	0	0
1	17	5	"A30"	"A30"	17880	1260	100	799	821	286	34	692	692	725	296	40	25	6	0	5448	5891	2923	49	1821	1821	1929	666	34	90	86	0	0.000	0.000	0.000	0.000	0.000	0.000	0.000	0.000	0.000	0.000	0.000	0.000	0.000	0.000	0.030	0.032	0.066	0.063	3.220	0.028	0.055	316	2384	100	107	3627	3734	129	4070	4199	Error	Error	-5.083	107	3627	129	4070	259424	1861706	0.324	5.949	0	0	0
1	18	5	"A30"	"A30"	18175	1260	100	806	898	712	79	734	734	786	507	64	9	1	0	5113	5927	3810	64	1874	1874	1993	839	42	87	77	0	0.000	0.000	0.000	0.000	0.000	0.000	0.000	0.000	0.000	0.000	0.000	0.000	0.000	0.000	0.022	0.040	0.055	0.060	3.927	0.086	0.198	316	2384	100	72	3239	3311	164	4053	4217	Error	Error	-5.491	72	3239	164	4053	283761	1873074	0.221	4.689	0	0	0
1	1	6	"A31"	"A31"	13070	1580	100	682	708	266	37	594	594	640	445	69	8	1	0	5721	5649	2164	38	1638	1638	1888	1650	87	83	70	0	0.000	0.000	0.000	0.000	0.000	0.000	0.000	0.000	0.000	0.000	0.000	0.000	0.000	0.000	0.022	0.028	0.054	0.056	3.737	0.022	0.032	316	2384	100	88	4083	4171	114	4011	4125	Error	Error	-5.536	88	4083	114	4011	223710	1784991	0.153	2.279	0	0	0
1	2	6	"A31"	"A31"	13380	1575	100	722	768	306	39	614	614	643	246	38	31	11	0	5286	5326	2457	46	1641	1641	1965	1159	58	80	73	0	0.000	0.000	0.000	0.000	0.000	0.000	0.000	0.000	0.000	0.000	0.000	0.000	0.000	0.000	0.030	0.042	0.066	0.065	4.443	0.029	0.059	316	2384	100	108	3645	3753	154	3685	3839	Error	Error	-5.077	108	3645	154	3685	242789	1683052	0.508	2.900	0	0	0
1	3	6	"A31"	"A31"	13670	1575	100	731	778	302	38	627	627	710	1435	202	0	0	0	5928	5448	2756	50	1664	1664	2091	1904	91	69	59	0	0.000	0.000	0.000	0.000	0.000	0.000	0.000	0.000	0.000	0.000	0.000	0.000	0.000	0.000	0.024	0.040	0.069	0.075	5.937	0.487	0.399	316	2384	100	104	4264	4368	151	3784	3935	Error	Error	-5.358	104	4264	151	3784	245964	1721649	0.047	1.763	0	0	0
1	4	6	"A32"	"A32"	13980	1580	100	757	796	293	36	643	643	665	255	38	32	10	0	5674	5737	2232	38	1603	1603	1678	539	32	93	89	0	0.000	0.000	0.000	0.000	0.000	0.000	0.000	0.000	0.000	0.000	0.000	0.000	0.000	0.000	0.028	0.037	0.060	0.052	3.591	0.036	0.074	316	2384	100	114	4071	4185	153	4134	4287	Error	Error	-5.158	114	4071	153	4134	251682	1812841	0.514	7.531	0	0	0
1	5	6	"A32"	"A32"	14290	1585	100	750	780	274	35	640	640	663	259	39	28	10	0	5555	5822	1780	30	1643	1643	1840	882	47	97	95	0	0.000	0.000	0.000	0.000	0.000	0.000	0.000	0.000	0.000	0.000	0.000	0.000	0.000	0.000	0.028	0.034	0.054	0.049	3.310	0.029	0.054	316	2384	100	110	3912	4022	140	4179	4319	Error	Error	-5.152	110	3912	140	4179	246447	1839628	0.452	4.515	0	0	0
1	6	6	"A32"	"A32"	14595	1580	100	768	783	292	37	637	637	658	251	38	31	9	0	5537	5916	2044	34	1654	1654	1802	700	38	95	94	0	0.000	0.000	0.000	0.000	0.000	0.000	0.000	0.000	0.000	0.000	0.000	0.000	0.000	0.000	0.034	0.034	0.058	0.050	3.521	0.030	0.055	316	2384	100	131	3883	4014	146	4262	4408	Error	Error	-4.890	131	3883	146	4262	247547	1869500	0.498	5.877	0	0	0
1	7	6	"A33"	"A33"	14880	1575	100	799	1320	4641	351	626	626	652	243	37	42	17	0	5499	5913	6121	103	1595	1595	1625	402	24	93	89	0	0.000	0.000	0.000	0.000	0.000	0.000	0.000	0.000	0.000	0.000	0.000	0.000	0.000	0.000	0.044	0.161	0.083	0.082	3.178	0.595	0.656	316	2384	100	173	3904	4077	694	4318	5012	Error	Error	-4.496	173	3904	694	4318	417052	1868358	2.749	10.667	0	0	0
1	8	6	"A33"	"A33"	15180	1575	100	834	1042	889	85	635	635	665	365	54	33	14	0	5938	7092	5887	83	1626	1626	1712	572	33	93	90	0	0.000	0.000	0.000	0.000	0.000	0.000	0.000	0.000	0.000	0.000	0.000	0.000	0.000	0.000	0.046	0.074	0.083	0.069	3.226	0.108	0.453	316	2384	100	199	4312	4511	407	5466	5873	Error	Error	-4.438	199	4312	407	5466	329342	2241079	1.033	9.406	0	0	0
1	9	6	"A33"	"A33"	15495	1575	100	745	891	639	71	628	628	657	248	37	33	15	0	5348	5626	3779	67	1641	1641	1755	801	45	87	75	0	0.000	0.000	0.000	0.000	0.000	0.000	0.000	0.000	0.000	0.000	0.000	0.000	0.000	0.000	0.032	0.066	0.069	0.067	3.681	0.097	0.409	316	2384	100	117	3707	3824	263	3985	4248	Error	Error	-4.986	117	3707	263	3985	281431	1777769	0.944	4.833	0	0	0
1	10	6	"A34"	"A34"	15785	1570	100	773	798	278	34	657	657	676	257	38	31	11	0	4740	4887	1981	40	1639	1639	1678	447	26	91	87	0	0.000	0.000	0.000	0.000	0.000	0.000	0.000	0.000	0.000	0.000	0.000	0.000	0.000	0.000	0.037	0.043	0.076	0.073	4.115	0.044	0.088	316	2384	100	116	3101	3217	141	3248	3389	Error	Error	-4.741	116	3101	141	3248	252265	1544140	0.475	7.179	0	0	0
1	11	6	"A34"	"A34"	16085	1565	100	801	836	289	34	655	655	675	253	37	39	14	0	5248	5456	2188	40	1675	1675	1763	662	37	91	87	0	0.000	0.000	0.000	0.000	0.000	0.000	0.000	0.000	0.000	0.000	0.000	0.000	0.000	0.000	0.041	0.048	0.072	0.061	4.074	0.095	0.192	316	2384	100	146	3573	3719	181	3781	3962	Error	Error	-4.613	146	3573	181	3781	264131	1724195	0.636	5.579	0	0	0
1	12	6	"A34"	"A34"	16385	1565	100	803	825	299	36	680	680	706	259	36	32	12	0	5251	5587	2274	40	1713	1713	1796	608	33	93	88	0	0.000	0.000	0.000	0.000	0.000	0.000	0.000	0.000	0.000	0.000	0.000	0.000	0.000	0.000	0.035	0.037	0.066	0.062	3.710	0.041	0.094	316	2384	100	123	3538	3661	145	3874	4019	Error	Error	-4.846	123	3538	145	3874	260561	1765567	0.459	6.235	0	0	0
1	13	6	"A35"	"A35"	16680	1560	100	800	843	414	49	684	684	714	301	42	25	7	0	6518	7245	3264	45	1764	1764	1884	758	40	93	90	0	0.000	0.000	0.000	0.000	0.000	0.000	0.000	0.000	0.000	0.000	0.000	0.000	0.000	0.000	0.024	0.029	0.039	0.039	3.845	0.028	0.060	316	2384	100	116	4754	4870	159	5481	5640	Error	Error	-5.357	116	4754	159	5481	266335	2289566	0.429	7.073	0	0	0
1	14	6	"A35"	"A35"	16985	1560	100	860	904	319	35	705	705	743	305	41	31	10	0	9535	10360	4714	45	1928	1928	2373	1399	58	100	97	0	0.000	0.000	0.000	0.000	0.000	0.000	0.000	0.000	0.000	0.000	0.000	0.000	0.000	0.000	0.020	0.024	0.033	0.028	2.891	0.024	0.084	316	2384	100	155	7607	7762	199	8432	8631	Error	Error	-5.617	155	7607	199	8432	285570	3273731	0.528	5.709	0	0	0
1	15	6	"A35"	"A35"	17275	1565	100	828	856	298	34	704	704	731	360	49	22	4	0	9609	10355	4667	45	1844	1844	2174	1388	63	96	93	0	0.000	0.000	0.000	0.000	0.000	0.000	0.000	0.000	0.000	0.000	0.000	0.000	0.000	0.000	0.016	0.018	0.030	0.025	3.218	0.021	0.115	316	2384	100	124	7765	7889	152	8511	8663	Error	Error	-5.969	124	7765	152	8511	270588	3272071	0.347	5.894	0	0	0
1	16	6	"A36"	"A36"	17580	1555	100	820	845	330	39	695	695	723	302	41	26	5	0	6201	7073	3853	54	1821	1821	1933	779	40	85	81	0	0.000	0.000	0.000	0.000	0.000	0.000	0.000	0.000	0.000	0.000	0.000	0.000	0.000	0.000	0.029	0.029	0.051	0.053	4.165	0.026	0.075	316	2384	100	125	4380	4505	150	5252	5402	Error	Error	-5.131	125	4380	150	5252	266968	2235203	0.404	6.598	0	0	0
1	17	6	"A36"	"A36"	17885	1555	100	781	819	298	36	684	684	715	283	39	29	7	0	5710	6425	3563	55	1809	1809	1905	672	35	89	84	0	0.000	0.000	0.000	0.000	0.000	0.000	0.000	0.000	0.000	0.000	0.000	0.000	0.000	0.000	0.025	0.029	0.055	0.054	4.389	0.023	0.051	316	2384	100	97	3901	3998	135	4616	4751	Error	Error	-5.330	97	3901	135	4616	258827	2030414	0.367	6.726	0	0	0
1	18	6	"A36"	"A36"	18180	1555	100	800	815	275	33	710	710	752	389	51	13	1	0	4673	5156	2647	51	1885	1885	1994	1093	54	75	58	0	0.000	0.000	0.000	0.000	0.000	0.000	0.000	0.000	0.000	0.000	0.000	0.000	0.000	0.000	0.032	0.032	0.071	0.080	4.873	0.028	0.043	316	2384	100	90	2788	2878	105	3271	3376	Error	Error	-4.953	90	2788	105	3271	257528	1629389	0.162	2.893	0	0	0
1	1	7	"A37"	"A37"	13075	1895	100	718	763	275	36	591	591	619	240	38	33	13	0	7813	8235	3005	36	1655	1655	1995	1357	68	98	94	0	0.000	0.000	0.000	0.000	0.000	0.000	0.000	0.000	0.000	0.000	0.000	0.000	0.000	0.000	0.021	0.026	0.038	0.032	2.687	0.025	0.105	316	2384	100	127	6158	6285	172	6580	6752	Error	Error	-5.600	127	6158	172	6580	241159	2602233	0.600	4.598	0	0	0
1	2	7	"A37"	"A37"	13385	1885	100	812	860	324	37	623	623	647	242	37	43	19	0	3804	3762	1130	30	1611	1611	1757	754	42	87	75	0	0.000	0.000	0.000	0.000	0.000	0.000	0.000	0.000	0.000	0.000	0.000	0.000	0.000	0.000	0.086	0.110	0.148	0.129	3.373	0.056	0.076	316	2384	100	189	2193	2382	237	2151	2388	Error	Error	-3.536	189	2193	237	2151	271860	1188921	0.880	2.659	0	0	0
1	3	7	"A37"	"A37"	13685	1885	100	837	889	354	39	633	633	661	254	38	42	20	0	5593	5241	1816	34	1615	1615	1745	799	45	86	82	0	0.000	0.000	0.000	0.000	0.000	0.000	0.000	0.000	0.000	0.000	0.000	0.000	0.000	0.000	0.051	0.071	0.084	0.080	3.614	0.055	0.133	316	2384	100	204	3978	4182	256	3626	3882	Error	Error	-4.285	204	3978	256	3626	280992	1656119	0.898	4.375	0	0	0
1	4	7	"A38"	"A38"	13985	1880	100	854	904	341	37	627	627	664	293	44	41	17	0	6604	6048	2142	35	1583	1583	1656	706	42	87	83	0	0.000	0.000	0.000	0.000	0.000	0.000	0.000	0.000	0.000	0.000	0.000	0.000	0.000	0.000	0.045	0.062	0.070	0.065	3.149	0.061	0.208	316	2384	100	227	5021	5248	277	4465	4742	Error	Error	-4.467	227	5021	277	4465	285798	1911302	0.819	6.221	0	0	0
1	5	7	"A38"	"A38"	14290	1880	100	913	1029	1046	101	630	630	652	251	38	52	28	0	5730	5369	1901	35	1598	1598	1713	735	42	86	83	0	0.000	0.000	0.000	0.000	0.000	0.000	0.000	0.000	0.000	0.000	0.000	0.000	0.000	0.000	0.068	0.106	0.103	0.087	3.783	0.100	0.106	316	2384	100	283	4132	4415	399	3771	4170	Error	Error	-3.868	283	4132	399	3771	325077	1696527	1.502	4.974	0	0	0
1	6	7	"A38"	"A38"	14590	1880	100	868	874	323	36	640	640	669	303	45	38	11	0	6999	6333	2498	39	1614	1614	1737	848	48	85	82	0	0.000	0.000	0.000	0.000	0.000	0.000	0.000	0.000	0.000	0.000	0.000	0.000	0.000	0.000	0.042	0.050	0.059	0.061	3.589	0.059	0.173	316	2384	100	228	5385	5613	234	4719	4953	Error	Error	-4.562	228	5385	234	4719	276243	2001303	0.677	5.420	0	0	0
1	7	7	"A39"	"A39"	14875	1875	100	704	735	254	34	619	619	646	255	39	28	6	0	5142	5105	1909	37	1594	1594	1642	446	27	91	87	0	0.000	0.000	0.000	0.000	0.000	0.000	0.000	0.000	0.000	0.000	0.000	0.000	0.000	0.000	0.024	0.033	0.065	0.058	3.517	0.026	0.030	316	2384	100	85	3548	3633	116	3511	3627	Error	Error	-5.383	85	3548	116	3511	232193	1613098	0.349	7.765	0	0	0
1	8	7	"A39"	"A39"	15185	1875	100	703	724	262	36	626	626	659	314	47	20	3	0	5309	5229	2717	51	1632	1632	1870	952	50	79	73	0	0.000	0.000	0.000	0.000	0.000	0.000	0.000	0.000	0.000	0.000	0.000	0.000	0.000	0.000	0.021	0.027	0.064	0.070	5.581	0.027	0.058	316	2384	100	77	3677	3754	98	3597	3695	Error	Error	-5.578	77	3677	98	3597	228871	1652432	0.207	3.528	0	0	0
1	9	7	"A39"	"A39"	15485	1875	100	765	818	429	52	638	638	664	259	39	31	12	0	5451	5768	2190	37	1625	1625	1793	1075	59	93	87	0	0.000	0.000	0.000	0.000	0.000	0.000	0.000	0.000	0.000	0.000	0.000	0.000	0.000	0.000	0.033	0.043	0.064	0.053	3.509	0.044	0.115	316	2384	100	127	3826	3953	180	4143	4323	Error	Error	-4.913	127	3826	180	4143	258431	1822759	0.595	3.698	0	0	0
1	10	7	"A40"	"A40"	15785	1880	100	741	778	266	34	636	636	661	248	37	31	9	0	4931	4741	1643	34	1625	1625	1669	424	25	93	89	0	0.000	0.000	0.000	0.000	0.000	0.000	0.000	0.000	0.000	0.000	0.000	0.000	0.000	0.000	0.032	0.046	0.076	0.070	3.501	0.039	0.063	316	2384	100	105	3306	3411	142	3116	3258	Error	Error	-4.977	105	3306	142	3116	245815	1498211	0.472	7.245	0	0	0
1	11	7	"A40"	"A40"	16100	1880	100	718	742	275	37	662	662	701	586	83	5	0	0	4844	4785	1082	22	1650	1650	1705	495	29	98	97	0	0.000	0.000	0.000	0.000	0.000	0.000	0.000	0.000	0.000	0.000	0.000	0.000	0.000	0.000	0.018	0.026	0.064	0.057	3.248	0.027	0.023	316	2384	100	56	3194	3250	80	3135	3215	Error	Error	-5.834	56	3194	80	3135	234421	1512078	0.070	6.222	0	0	0
1	12	7	"A40"	"A40"	16400	1875	100	809	836	272	32	671	671	705	281	39	30	5	0	5084	5128	1551	30	1675	1675	1737	497	28	96	93	0	0.000	0.000	0.000	0.000	0.000	0.000	0.000	0.000	0.000	0.000	0.000	0.000	0.000	0.000	0.040	0.048	0.066	0.058	3.302	0.041	0.065	316	2384	100	138	3409	3547	165	3453	3618	Error	Error	-4.627	138	3409	165	3453	264059	1620467	0.466	6.823	0	0	0
1	13	7	"A41"	"A41"	16680	1865	100	817	859	298	34	671	671	711	330	46	29	5	0	7357	7636	3463	45	1767	1767	1966	1089	55	93	87	0	0.000	0.000	0.000	0.000	0.000	0.000	0.000	0.000	0.000	0.000	0.000	0.000	0.000	0.000	0.026	0.032	0.047	0.040	3.200	0.026	0.084	316	2384	100	146	5590	5736	188	5869	6057	Error	Error	-5.259	146	5590	188	5869	271458	2412881	0.448	5.207	0	0	0
1	14	7	"A41"	"A41"	16985	1870	100	830	845	288	34	679	679	704	270	38	31	10	0	6184	7335	3732	50	1817	1817	1988	1009	50	93	85	0	0.000	0.000	0.000	0.000	0.000	0.000	0.000	0.000	0.000	0.000	0.000	0.000	0.000	0.000	0.035	0.030	0.052	0.043	3.900	0.027	0.085	316	2384	100	151	4367	4518	166	5518	5684	Error	Error	-4.854	151	4367	166	5518	267044	2317841	0.522	5.299	0	0	0
1	15	7	"A41"	"A41"	17290	1865	100	815	848	311	36	710	710	768	514	66	11	0	0	9095	9803	4407	44	1837	1837	2006	1208	60	93	90	0	0.000	0.000	0.000	0.000	0.000	0.000	0.000	0.000	0.000	0.000	0.000	0.000	0.000	0.000	0.014	0.017	0.032	0.029	3.546	0.020	0.067	316	2384	100	105	7258	7363	138	7966	8104	Error	Error	-6.111	105	7258	138	7966	268077	3097742	0.156	6.454	0	0	0
1	16	7	"A42"	"A42"	17585	1860	100	830	842	294	34	705	705	774	1315	169	0	0	0	5195	5584	2779	49	1787	1787	1872	796	42	84	76	0	0.000	0.000	0.000	0.000	0.000	0.000	0.000	0.000	0.000	0.000	0.000	0.000	0.000	0.000	0.037	0.036	0.068	0.068	3.694	0.029	0.056	316	2384	100	125	3408	3533	137	3797	3934	Error	Error	-4.769	125	3408	137	3797	266119	1764678	0.052	4.663	0	0	0
1	17	7	"A42"	"A42"	17890	1865	100	814	846	287	33	686	686	717	310	43	25	7	0	6696	6867	2809	40	1810	1810	1880	605	32	95	92	0	0.000	0.000	0.000	0.000	0.000	0.000	0.000	0.000	0.000	0.000	0.000	0.000	0.000	0.000	0.026	0.032	0.047	0.049	3.444	0.032	0.060	316	2384	100	128	4886	5014	160	5057	5217	Error	Error	-5.254	128	4886	160	5057	267433	2169986	0.416	8.243	0	0	0
1	18	7	"A42"	"A42"	18175	1870	100	825	865	318	36	741	741	1416	5709	403	0	0	0	6092	6660	3254	48	1961	1961	2949	6484	219	24	1	0	0.000	0.000	0.000	0.000	0.000	0.000	0.000	0.000	0.000	0.000	0.000	0.000	0.000	0.000	0.020	0.026	0.048	0.053	4.042	0.029	0.056	316	2384	100	84	4131	4215	124	4699	4823	Error	Error	-5.620	84	4131	124	4699	273473	2104443	-0.097	0.572	0	0	0
1	1	8	"A43"	"A43"	13080	2185	100	801	870	541	62	620	620	644	256	39	37	13	0	6885	7526	4777	63	1706	1706	1811	790	43	98	94	0	0.000	0.000	0.000	0.000	0.000	0.000	0.000	0.000	0.000	0.000	0.000	0.000	0.000	0.000	0.035	0.043	0.049	0.043	2.722	0.062	0.320	316	2384	100	181	5179	5360	250	5820	6070	Error	Error	-4.839	181	5179	250	5820	274807	2378300	0.883	7.234	0	0	0
1	2	8	"A43"	"A43"	13380	2190	100	835	903	446	49	661	661	687	282	41	37	11	0	6117	6107	2010	32	1704	1704	1914	930	48	97	91	0	0.000	0.000	0.000	0.000	0.000	0.000	0.000	0.000	0.000	0.000	0.000	0.000	0.000	0.000	0.039	0.055	0.062	0.057	3.285	0.039	0.059	316	2384	100	174	4413	4587	242	4403	4645	Error	Error	-4.665	174	4413	242	4403	285385	1929873	0.766	4.509	0	0	0
1	3	8	"A43"	"A43"	13675	2185	100	934	1012	584	57	678	678	717	475	66	25	3	0	7588	7285	2369	32	1667	1667	1936	1143	59	93	88	0	0.000	0.000	0.000	0.000	0.000	0.000	0.000	0.000	0.000	0.000	0.000	0.000	0.000	0.000	0.043	0.059	0.061	0.055	3.099	0.048	0.094	316	2384	100	256	5921	6177	334	5618	5952	Error	Error	-4.532	256	5921	334	5618	319797	2302080	0.621	4.680	0	0	0
1	4	8	"A44"	"A44"	13990	2175	100	807	862	405	46	641	641	674	269	39	37	15	0	6066	5892	1782	30	1628	1628	1694	825	48	91	89	0	0.000	0.000	0.000	0.000	0.000	0.000	0.000	0.000	0.000	0.000	0.000	0.000	0.000	0.000	0.037	0.052	0.065	0.054	3.106	0.047	0.100	316	2384	100	166	4438	4604	221	4264	4485	Error	Error	-4.741	166	4438	221	4264	272399	1861806	0.699	5.088	0	0	0
1	5	8	"A44"	"A44"	14290	2170	100	718	771	287	37	644	644	668	259	38	28	10	0	5823	6119	2323	37	1622	1622	1758	791	44	93	88	0	0.000	0.000	0.000	0.000	0.000	0.000	0.000	0.000	0.000	0.000	0.000	0.000	0.000	0.000	0.018	0.028	0.052	0.042	3.215	0.028	0.059	316	2384	100	74	4201	4275	127	4497	4624	Error	Error	-5.827	74	4201	127	4497	243672	1933657	0.398	5.513	0	0	0
1	6	8	"A44"	"A44"	14590	2170	100	782	799	280	35	642	642	670	276	41	30	6	0	6756	7228	2469	34	1676	1676	1873	912	48	99	98	0	0.000	0.000	0.000	0.000	0.000	0.000	0.000	0.000	0.000	0.000	0.000	0.000	0.000	0.000	0.028	0.028	0.040	0.034	3.163	0.027	0.071	316	2384	100	140	5080	5220	157	5552	5709	Error	Error	-5.181	140	5080	157	5552	252389	2284096	0.467	5.872	0	0	0
1	7	8	"A45"	"A45"	14880	2170	100	736	758	284	37	635	635	663	256	38	31	8	0	5368	5742	2882	50	1632	1632	1715	599	34	86	82	0	0.000	0.000	0.000	0.000	0.000	0.000	0.000	0.000	0.000	0.000	0.000	0.000	0.000	0.000	0.027	0.030	0.065	0.069	3.831	0.029	0.065	316	2384	100	101	3736	3837	123	4110	4233	Error	Error	-5.209	101	3736	123	4110	239454	1814424	0.371	6.723	0	0	0
1	8	8	"A45"	"A45"	15195	2170	100	776	812	359	44	659	659	694	334	48	21	5	0	5721	5744	1935	33	1715	1715	2138	1850	86	89	58	0	0.000	0.000	0.000	0.000	0.000	0.000	0.000	0.000	0.000	0.000	0.000	0.000	0.000	0.000	0.029	0.038	0.064	0.051	3.699	0.652	0.583	316	2384	100	117	4006	4123	153	4029	4182	Error	Error	-5.098	117	4006	153	4029	256713	1815132	0.353	1.949	0	0	0
1	9	8	"A45"	"A45"	15490	2170	100	707	753	273	36	678	678	713	318	44	16	5	0	5139	5238	2585	49	1753	1753	2366	2286	96	72	23	0	0.000	0.000	0.000	0.000	0.000	0.000	0.000	0.000	0.000	0.000	0.000	0.000	0.000	0.000	0.009	0.022	0.071	0.064	6.030	0.032	0.097	316	2384	100	29	3386	3415	75	3485	3560	Error	Error	-6.867	29	3386	75	3485	238023	1655227	0.126	1.256	0	0	0
1	10	8	"A47"	"A47"	15785	2170	100	785	809	277	34	660	660	686	252	36	31	11	0	6624	7023	2730	38	1723	1723	1892	894	47	96	92	0	0.000	0.000	0.000	0.000	0.000	0.000	0.000	0.000	0.000	0.000	0.000	0.000	0.000	0.000	0.026	0.028	0.046	0.039	3.176	0.026	0.073	316	2384	100	125	4901	5026	149	5300	5449	Error	Error	-5.293	125	4901	149	5300	255619	2219112	0.488	5.739	0	0	0
1	11	8	"A47"	"A47"	16095	2170	100	851	886	299	33	688	688	718	278	38	34	8	0	8689	8741	2304	26	1829	1829	2049	1193	58	100	99	0	0.000	0.000	0.000	0.000	0.000	0.000	0.000	0.000	0.000	0.000	0.000	0.000	0.000	0.000	0.024	0.029	0.037	0.034	2.595	0.025	0.099	316	2384	100	163	6860	7023	198	6912	7110	Error	Error	-5.395	163	6860	198	6912	280099	2762298	0.604	5.609	0	0	0
1	12	8	"A47"	"A47"	16400	2170	100	887	892	273	30	691	691	728	290	39	32	6	0	8073	8641	2802	32	1884	1884	2056	858	41	100	100	0	0.000	0.000	0.000	0.000	0.000	0.000	0.000	0.000	0.000	0.000	0.000	0.000	0.000	0.000	0.032	0.030	0.039	0.031	2.983	0.031	0.137	316	2384	100	196	6189	6385	201	6757	6958	Error	Error	-4.981	196	6189	201	6757	281735	2730698	0.566	7.675	0	0	0
1	13	8	"A48"	"A48"	16695	2165	100	810	842	289	34	696	696	757	1022	135	0	0	0	6456	6517	2312	35	1749	1749	1832	771	42	93	88	0	0.000	0.000	0.000	0.000	0.000	0.000	0.000	0.000	0.000	0.000	0.000	0.000	0.000	0.000	0.024	0.031	0.045	0.043	3.345	0.034	0.081	316	2384	100	114	4707	4821	146	4768	4914	Error	Error	-5.368	114	4707	146	4768	265951	2059308	0.083	6.077	0	0	0
1	14	8	"A48"	"A48"	17005	2165	100	777	807	272	33	685	685	722	498	68	12	0	0	5716	5958	2211	37	1743	1743	1820	632	34	94	93	0	0.000	0.000	0.000	0.000	0.000	0.000	0.000	0.000	0.000	0.000	0.000	0.000	0.000	0.000	0.023	0.029	0.054	0.051	3.980	0.025	0.032	316	2384	100	92	3973	4065	122	4215	4337	Error	Error	-5.432	92	3973	122	4215	255016	1882848	0.171	6.547	0	0	0
1	15	8	"A48"	"A48"	17300	2165	100	789	805	265	32	657	657	685	278	40	29	6	0	5422	5449	1646	30	1725	1725	1817	622	34	95	93	0	0.000	0.000	0.000	0.000	0.000	0.000	0.000	0.000	0.000	0.000	0.000	0.000	0.000	0.000	0.036	0.040	0.059	0.053	3.283	0.036	0.065	316	2384	100	132	3697	3829	148	3724	3872	Error	Error	-4.808	132	3697	148	3724	254230	1721843	0.432	5.839	0	0	0
1	16	8	"A49"	"A49"	17585	2160	100	775	809	276	34	662	662	693	331	47	24	4	0	6211	6444	2614	40	1736	1736	1807	1083	59	89	85	0	0.000	0.000	0.000	0.000	0.000	0.000	0.000	0.000	0.000	0.000	0.000	0.000	0.000	0.000	0.025	0.031	0.054	0.049	3.716	0.028	0.061	316	2384	100	113	4475	4588	147	4708	4855	Error	Error	-5.307	113	4475	147	4708	255713	2036342	0.350	4.282	0	0	0
1	17	8	"A49"	"A49"	17890	2155	100	794	828	277	33	674	674	729	1113	152	0	0	0	6472	6740	3094	45	1761	1761	1868	873	46	87	84	0	0.000	0.000	0.000	0.000	0.000	0.000	0.000	0.000	0.000	0.000	0.000	0.000	0.000	0.000	0.025	0.031	0.051	0.044	4.052	0.030	0.088	316	2384	100	120	4711	4831	154	4979	5133	Error	Error	-5.295	120	4711	154	4979	261643	2129978	0.089	5.581	0	0	0
1	18	8	"A49"	"A49"	18195	2155	100	807	838	281	33	681	681	708	272	38	29	7	0	6074	6329	2368	37	1814	1814	1865	568	30	98	94	0	0.000	0.000	0.000	0.000	0.000	0.000	0.000	0.000	0.000	0.000	0.000	0.000	0.000	0.000	0.030	0.035	0.052	0.046	3.226	0.028	0.051	316	2384	100	126	4260	4386	157	4515	4672	Error	Error	-5.079	126	4260	157	4515	264754	1999880	0.478	7.859	0	0	0
1	1	9	"A50"	"A50"	13085	2485	100	730	743	259	34	654	654	676	261	38	21	5	0	3703	3833	1215	31	1609	1609	1659	752	45	88	71	0	0.000	0.000	0.000	0.000	0.000	0.000	0.000	0.000	0.000	0.000	0.000	0.000	0.000	0.000	0.036	0.040	0.087	0.077	3.740	0.020	0.012	316	2384	100	76	2094	2170	89	2224	2313	Error	Error	-4.784	76	2094	89	2224	234885	1211318	0.257	2.891	0	0	0
1	2	9	"A50"	"A50"	13400	2480	100	777	799	251	31	685	685	718	317	44	19	4	0	4820	4685	1331	28	1623	1623	1691	631	37	95	91	0	0.000	0.000	0.000	0.000	0.000	0.000	0.000	0.000	0.000	0.000	0.000	0.000	0.000	0.000	0.029	0.037	0.072	0.060	3.361	0.041	0.051	316	2384	100	92	3197	3289	114	3062	3176	Error	Error	-5.119	92	3197	114	3062	252533	1480584	0.256	4.745	0	0	0
1	3	9	"A50"	"A50"	13700	2480	100	774	813	306	37	671	671	735	1049	142	0	0	0	4972	5140	1145	22	1622	1622	1744	1683	96	97	49	0	0.000	0.000	0.000	0.000	0.000	0.000	0.000	0.000	0.000	0.000	0.000	0.000	0.000	0.000	0.031	0.040	0.067	0.059	3.012	0.037	0.050	316	2384	100	103	3350	3453	142	3518	3660	Error	Error	-5.023	103	3350	142	3518	257032	1624388	0.074	2.018	0	0	0
1	4	9	"A51"	"A51"	14000	2475	100	713	761	322	42	641	641	668	251	37	25	9	0	4439	4660	1366	29	1694	1694	1830	648	35	99	93	0	0.000	0.000	0.000	0.000	0.000	0.000	0.000	0.000	0.000	0.000	0.000	0.000	0.000	0.000	0.026	0.040	0.073	0.062	3.222	0.042	0.050	316	2384	100	72	2745	2817	120	2966	3086	Error	Error	-5.253	72	2745	120	2966	240572	1472698	0.371	4.367	0	0	0
1	5	9	"A51"	"A51"	14300	2480	100	735	777	254	32	650	650	680	277	40	25	6	0	4722	4915	1572	31	1692	1692	1884	810	42	98	84	0	0.000	0.000	0.000	0.000	0.000	0.000	0.000	0.000	0.000	0.000	0.000	0.000	0.000	0.000	0.028	0.039	0.063	0.052	3.655	0.047	0.066	316	2384	100	85	3030	3115	127	3223	3350	Error	Error	-5.156	85	3030	127	3223	245682	1553084	0.350	3.742	0	0	0
1	6	9	"A51"	"A51"	14590	2485	100	819	829	279	33	648	648	675	272	40	33	8	0	5294	5402	1522	28	1666	1666	1807	713	39	98	95	0	0.000	0.000	0.000	0.000	0.000	0.000	0.000	0.000	0.000	0.000	0.000	0.000	0.000	0.000	0.047	0.048	0.064	0.055	3.008	0.044	0.087	316	2384	100	171	3628	3799	181	3736	3917	Error	Error	-4.407	171	3628	181	3736	262100	1707131	0.566	5.042	0	0	0
1	7	9	"A52"	"A52"	14895	2470	100	869	913	351	38	648	648	676	260	38	45	20	0	5716	5811	1998	34	1733	1733	1958	921	47	98	92	0	0.000	0.000	0.000	0.000	0.000	0.000	0.000	0.000	0.000	0.000	0.000	0.000	0.000	0.000	0.055	0.065	0.085	0.074	2.612	0.054	0.136	316	2384	100	221	3983	4204	265	4078	4343	Error	Error	-4.172	221	3983	265	4078	288641	1836210	0.912	4.183	0	0	0
1	8	9	"A52"	"A52"	15200	2470	100	855	892	311	34	643	643	674	265	39	41	18	0	6654	6742	2056	30	1733	1733	2014	1072	53	96	93	0	0.000	0.000	0.000	0.000	0.000	0.000	0.000	0.000	0.000	0.000	0.000	0.000	0.000	0.000	0.043	0.050	0.060	0.052	3.054	0.047	0.142	316	2384	100	212	4921	5133	249	5009	5258	Error	Error	-4.537	212	4921	249	5009	281741	2130397	0.823	4.410	0	0	0
1	9	9	"A52"	"A52"	15510	2475	100	889	909	299	32	651	651	678	274	40	43	17	0	6367	6500	1758	27	1698	1698	1894	951	50	99	96	0	0.000	0.000	0.000	0.000	0.000	0.000	0.000	0.000	0.000	0.000	0.000	0.000	0.000	0.000	0.051	0.054	0.070	0.056	2.646	0.047	0.129	316	2384	100	238	4669	4907	258	4802	5060	Error	Error	-4.294	238	4669	258	4802	287346	2054089	0.843	4.843	0	0	0
1	10	9	"A53"	"A53"	15790	2510	100	727	749	262	34	672	672	708	461	65	8	0	0	3911	3740	1565	41	1775	1775	2117	1326	62	65	33	0	0.000	0.000	0.000	0.000	0.000	0.000	0.000	0.000	0.000	0.000	0.000	0.000	0.000	0.000	0.026	0.039	0.094	0.098	4.420	0.034	0.010	316	2384	100	55	2136	2191	77	1965	2042	Error	Error	-5.279	55	2136	77	1965	236786	1181814	0.089	1.224	0	0	0
1	11	9	"A53"	"A53"	16115	2470	100	801	811	279	34	665	665	693	255	36	31	9	0	4850	5328	2010	37	1768	1768	1921	687	35	98	95	0	0.000	0.000	0.000	0.000	0.000	0.000	0.000	0.000	0.000	0.000	0.000	0.000	0.000	0.000	0.044	0.041	0.074	0.063	3.474	0.026	0.032	316	2384	100	136	3082	3218	146	3560	3706	Error	Error	-4.502	136	3082	146	3560	256229	1683501	0.463	4.959	0	0	0
1	12	9	"A53"	"A53"	16410	2470	100	777	798	258	32	655	655	679	263	38	29	6	0	4623	5114	2034	39	1709	1709	1850	665	35	100	96	0	0.000	0.000	0.000	0.000	0.000	0.000	0.000	0.000	0.000	0.000	0.000	0.000	0.000	0.000	0.042	0.042	0.067	0.058	3.188	0.039	0.075	316	2384	100	122	2914	3036	143	3405	3548	Error	Error	-4.578	122	2914	143	3405	252153	1615914	0.452	4.908	0	0	0
1	13	9	"A54"	"A54"	16700	2470	100	766	783	265	33	645	645	675	305	45	24	3	0	5431	5589	1973	35	1642	1642	1702	667	39	94	90	0	0.000	0.000	0.000	0.000	0.000	0.000	0.000	0.000	0.000	0.000	0.000	0.000	0.000	0.000	0.032	0.035	0.059	0.054	3.263	0.067	0.144	316	2384	100	121	3789	3910	138	3947	4085	Error	Error	-4.969	121	3789	138	3947	247299	1765994	0.354	5.828	0	0	0
1	14	9	"A54"	"A54"	17005	2475	100	763	774	257	33	655	655	683	319	46	20	3	0	5404	6069	2495	41	1771	1771	1899	772	40	99	96	0	0.000	0.000	0.000	0.000	0.000	0.000	0.000	0.000	0.000	0.000	0.000	0.000	0.000	0.000	0.030	0.028	0.054	0.049	2.700	0.023	0.036	316	2384	100	108	3633	3741	119	4298	4417	Error	Error	-5.072	108	3633	119	4298	244431	1917933	0.285	5.402	0	0	0
1	15	9	"A54"	"A54"	17300	2475	100	802	851	462	54	658	658	686	256	37	33	11	0	6865	7430	2929	39	1770	1770	1946	866	44	99	97	0	0.000	0.000	0.000	0.000	0.000	0.000	0.000	0.000	0.000	0.000	0.000	0.000	0.000	0.000	0.028	0.034	0.048	0.039	3.196	0.039	0.113	316	2384	100	144	5095	5239	193	5660	5853	Error	Error	-5.145	144	5095	193	5660	268917	2347736	0.645	6.333	0	0	0
1	16	9	"A55"	"A55"	17605	2470	100	748	773	308	39	662	662	682	257	37	28	7	0	4790	4904	1590	32	1681	1681	1713	382	22	95	94	0	0.000	0.000	0.000	0.000	0.000	0.000	0.000	0.000	0.000	0.000	0.000	0.000	0.000	0.000	0.028	0.034	0.079	0.073	3.435	0.033	0.038	316	2384	100	86	3109	3195	111	3223	3334	Error	Error	-5.176	86	3109	111	3223	244136	1549569	0.354	8.353	0	0	0
1	17	9	"A55"	"A55"	17905	2465	100	741	778	282	36	654	654	684	284	41	24	7	0	4646	4724	1662	35	1703	1703	1782	628	35	93	87	0	0.000	0.000	0.000	0.000	0.000	0.000	0.000	0.000	0.000	0.000	0.000	0.000	0.000	0.000	0.030	0.041	0.069	0.066	3.789	0.036	0.047	316	2384	100	87	2943	3030	124	3021	3145	Error	Error	-5.080	87	2943	124	3021	245692	1492665	0.331	4.685	0	0	0
1	18	9	"A55"	"A55"	18205	2465	100	733	735	243	33	665	665	693	278	40	16	3	0	4333	4907	2231	45	1717	1717	1763	598	33	93	80	0	0.000	0.000	0.000	0.000	0.000	0.000	0.000	0.000	0.000	0.000	0.000	0.000	0.000	0.000	0.026	0.022	0.062	0.070	3.353	0.029	0.040	316	2384	100	68	2616	2684	70	3190	3260	Error	Error	-5.266	68	2616	70	3190	232231	1550660	0.151	5.258	0	0	0
1	1	10	"A56"	"A56"	13100	2780	100	778	815	287	35	712	712	738	286	38	23	6	0	7808	7855	2616	33	1701	1701	1807	669	37	96	93	0	0.000	0.000	0.000	0.000	0.000	0.000	0.000	0.000	0.000	0.000	0.000	0.000	0.000	0.000	0.011	0.017	0.034	0.029	3.895	0.018	0.029	316	2384	100	66	6107	6173	103	6154	6257	Error	Error	-6.532	66	6107	103	6154	257629	2482233	0.269	9.040	0	0	0
1	2	10	"A56"	"A56"	13410	2775	100	830	865	360	41	724	724	766	387	50	19	2	0	7680	7667	3023	39	1729	1729	1871	901	48	93	91	0	0.000	0.000	0.000	0.000	0.000	0.000	0.000	0.000	0.000	0.000	0.000	0.000	0.000	0.000	0.018	0.024	0.042	0.037	3.430	0.032	0.062	316	2384	100	106	5951	6057	141	5938	6079	Error	Error	-5.811	106	5951	141	5938	273391	2422822	0.256	6.433	0	0	0
1	3	10	"A56"	"A56"	13710	2775	100	813	857	292	34	735	735	774	445	57	12	1	0	7576	8068	2737	33	1769	1769	1960	905	46	97	94	0	0.000	0.000	0.000	0.000	0.000	0.000	0.000	0.000	0.000	0.000	0.000	0.000	0.000	0.000	0.013	0.019	0.035	0.030	3.308	0.021	0.052	316	2384	100	78	5807	5885	122	6299	6421	Error	Error	-6.218	78	5807	122	6299	270731	2549482	0.187	6.749	0	0	0
1	4	10	"A57"	"A57"	14000	2780	100	791	848	332	39	712	712	738	279	37	26	9	0	4899	4835	1554	32	1675	1675	1755	1331	75	89	68	0	0.000	0.000	0.000	0.000	0.000	0.000	0.000	0.000	0.000	0.000	0.000	0.000	0.000	0.000	0.025	0.043	0.074	0.062	3.527	0.020	0.023	316	2384	100	79	3224	3303	136	3160	3296	Error	Error	-5.351	79	3224	136	3160	267823	1527722	0.394	2.314	0	0	0
1	5	10	"A57"	"A57"	14305	2780	100	818	826	268	32	715	715	736	274	37	24	7	0	4442	4458	906	20	1703	1703	1801	599	33	99	96	0	0.000	0.000	0.000	0.000	0.000	0.000	0.000	0.000	0.000	0.000	0.000	0.000	0.000	0.000	0.038	0.040	0.080	0.068	2.966	0.032	0.025	316	2384	100	103	2739	2842	111	2755	2866	Error	Error	-4.733	103	2739	111	2755	261081	1408592	0.328	4.436	0	0	0
1	6	10	"A57"	"A57"	14615	2780	100	784	818	267	32	715	715	764	1157	151	0	0	0	4316	4482	1319	29	1738	1738	1812	586	32	100	98	0	0.000	0.000	0.000	0.000	0.000	0.000	0.000	0.000	0.000	0.000	0.000	0.000	0.000	0.000	0.027	0.038	0.076	0.067	2.740	3.734	0.001	316	2384	100	69	2578	2647	103	2744	2847	Error	Error	-5.224	69	2578	103	2744	258355	1416370	0.047	4.556	0	0	0
1	7	10	"A58"	"A58"	14905	2775	100	817	876	633	72	677	677	713	303	42	28	7	0	4371	4273	1035	24	1667	1667	1717	491	28	95	92	0	0.000	0.000	0.000	0.000	0.000	0.000	0.000	0.000	0.000	0.000	0.000	0.000	0.000	0.000	0.052	0.076	0.088	0.077	3.280	0.073	0.045	316	2384	100	140	2704	2844	199	2606	2805	Error	Error	-4.272	140	2704	199	2606	276796	1350132	0.538	5.206	0	0	0
1	8	10	"A58"	"A58"	15210	2770	100	736	769	304	39	664	664	692	320	46	19	3	0	3798	3802	934	24	1669	1669	1768	944	53	93	59	0	0.000	0.000	0.000	0.000	0.000	0.000	0.000	0.000	0.000	0.000	0.000	0.000	0.000	0.000	0.034	0.049	0.101	0.087	4.065	0.125	0.234	316	2384	100	72	2129	2201	105	2133	2238	Error	Error	-4.886	72	2129	105	2133	242851	1201302	0.241	2.155	0	0	0
1	9	10	"A58"	"A58"	15510	2775	100	761	767	246	32	634	634	665	349	52	18	1	0	3571	3619	874	24	1660	1660	1739	559	32	97	88	0	0.000	0.000	0.000	0.000	0.000	0.000	0.000	0.000	0.000	0.000	0.000	0.000	0.000	0.000	0.066	0.068	0.122	0.104	3.060	0.035	0.007	316	2384	100	127	1911	2038	133	1959	2092	Error	Error	-3.911	127	1911	133	1959	242467	1143474	0.292	3.363	0	0	0
1	10	10	"A59"	"A59"	15805	2770	100	4596	5317	2737	51	666	666	710	338	47	98	96	0	4911	5050	1054	20	1722	1722	1969	1067	54	99	88	0	0.000	0.000	0.000	0.000	0.000	0.000	0.000	0.000	0.000	0.000	0.000	0.000	0.000	0.000	1.232	1.398	1.317	1.179	2.001	1.664	0.545	316	2384	100	3930	3189	7119	4651	3328	7979	Error	Error	0.301	3930	3189	4651	3328	1680049	1595795	13.630	2.888	0	0	0
1	11	10	"A59"	"A59"	16110	2770	100	4211	4999	2256	45	686	686	730	333	45	100	99	0	4457	4832	1425	29	1785	1785	1985	817	41	99	91	0	0.000	0.000	0.000	0.000	0.000	0.000	0.000	0.000	0.000	0.000	0.000	0.000	0.000	0.000	1.319	1.415	1.423	1.378	1.512	1.338	0.514	316	2384	100	3525	2672	6197	4313	3047	7360	Error	Error	0.400	3525	2672	4313	3047	1579614	1526895	12.820	3.485	0	0	0
1	12	10	"A59"	"A59"	16410	2765	100	4500	5235	2390	45	688	688	756	412	54	99	99	0	5218	5343	1393	26	1801	1801	2204	1364	61	98	71	0	0.000	0.000	0.000	0.000	0.000	0.000	0.000	0.000	0.000	0.000	0.000	0.000	0.000	0.000	1.116	1.284	1.384	1.218	1.775	1.248	0.301	316	2384	100	3812	3417	7229	4547	3542	8089	Error	Error	0.158	3812	3417	4547	3542	1654309	1688242	10.871	2.301	0	0	0
1	13	10	"A60"	"A60"	16700	2765	100	765	791	296	37	650	650	676	271	40	30	8	0	4155	4252	2132	50	1660	1660	1698	896	52	86	68	0	0.000	0.000	0.000	0.000	0.000	0.000	0.000	0.000	0.000	0.000	0.000	0.000	0.000	0.000	0.046	0.054	0.107	0.089	3.707	0.028	0.029	316	2384	100	115	2495	2610	141	2592	2733	Error	Error	-4.439	115	2495	141	2592	249988	1343680	0.424	2.850	0	0	0
1	14	10	"A60"	"A60"	17005	2770	100	734	768	265	34	649	649	671	271	40	25	7	0	4723	4673	1429	30	1690	1690	1746	647	37	97	90	0	0.000	0.000	0.000	0.000	0.000	0.000	0.000	0.000	0.000	0.000	0.000	0.000	0.000	0.000	0.028	0.040	0.071	0.060	3.387	0.036	0.050	316	2384	100	85	3033	3118	119	2983	3102	Error	Error	-5.157	85	3033	119	2983	242747	1476763	0.358	4.524	0	0	0
1	15	10	"A60"	"A60"	17305	2765	100	772	801	298	37	659	659	685	273	39	30	7	0	4643	4619	1384	29	1713	1713	1769	532	30	95	91	0	0.000	0.000	0.000	0.000	0.000	0.000	0.000	0.000	0.000	0.000	0.000	0.000	0.000	0.000	0.039	0.049	0.083	0.079	3.631	0.046	0.054	316	2384	100	113	2930	3043	142	2906	3048	Error	Error	-4.697	113	2930	142	2906	253253	1459515	0.425	5.357	0	0	0
1	16	10	"A61"	"A61"	17605	2760	100	767	785	273	34	661	661	686	306	44	22	5	0	6725	6730	1907	28	1754	1754	1858	742	39	97	94	0	0.000	0.000	0.000	0.000	0.000	0.000	0.000	0.000	0.000	0.000	0.000	0.000	0.000	0.000	0.021	0.025	0.040	0.038	2.963	0.024	0.040	316	2384	100	106	4971	5077	124	4976	5100	Error	Error	-5.551	106	4971	124	4976	248139	2126570	0.324	6.566	0	0	0
1	17	10	"A61"	"A61"	17895	2770	100	793	802	247	30	649	649	681	301	44	27	4	0	5908	6033	2213	36	1764	1764	1942	896	46	91	87	0	0.000	0.000	0.000	0.000	0.000	0.000	0.000	0.000	0.000	0.000	0.000	0.000	0.000	0.000	0.035	0.036	0.052	0.049	3.788	0.040	0.084	316	2384	100	144	4144	4288	153	4269	4422	Error	Error	-4.847	144	4144	153	4269	253464	1906452	0.402	4.566	0	0	0
1	18	10	"A61"	"A61"	18195	2765	100	760	781	260	33	654	654	694	394	56	17	0	0	5771	5668	1789	31	1785	1785	1983	1216	61	92	79	0	0.000	0.000	0.000	0.000	0.000	0.000	0.000	0.000	0.000	0.000	0.000	0.000	0.000	0.000	0.027	0.033	0.065	0.057	3.031	0.075	0.134	316	2384	100	106	3986	4092	127	3883	4010	Error	Error	-5.233	106	3986	127	3883	246852	1791160	0.221	3.030	0	0	0
1	1	11	"A62"	"A62"	13100	3095	100	869	906	377	41	718	718	740	270	36	35	11	0	5581	6847	3627	52	1646	1646	1679	382	22	99	97	0	0.000	0.000	0.000	0.000	0.000	0.000	0.000	0.000	0.000	0.000	0.000	0.000	0.000	0.000	0.038	0.036	0.061	0.053	3.410	0.032	0.099	316	2384	100	151	3935	4086	188	5201	5389	Error	Error	-4.704	151	3935	188	5201	286300	2163718	0.615	13.529	0	0	0
1	2	11	"A62"	"A62"	13420	3095	100	885	935	309	33	734	734	751	269	35	38	12	0	6132	7621	3866	50	1622	1622	1709	604	35	100	100	0	0.000	0.000	0.000	0.000	0.000	0.000	0.000	0.000	0.000	0.000	0.000	0.000	0.000	0.000	0.033	0.034	0.050	0.042	3.033	0.026	0.084	316	2384	100	151	4510	4661	201	5999	6200	Error	Error	-4.901	151	4510	201	5999	295520	2408088	0.684	9.788	0	0	0
1	3	11	"A62"	"A62"	13715	3095	100	860	883	294	33	715	715	748	281	37	32	8	0	5451	5714	1613	28	1603	1603	1684	599	35	100	100	0	0.000	0.000	0.000	0.000	0.000	0.000	0.000	0.000	0.000	0.000	0.000	0.000	0.000	0.000	0.038	0.041	0.065	0.055	2.922	0.035	0.059	316	2384	100	145	3848	3993	168	4111	4279	Error	Error	-4.730	145	3848	168	4111	279070	1805605	0.480	6.728	0	0	0
1	4	11	"A63"	"A63"	14000	3080	100	908	932	304	32	709	709	733	273	37	42	13	0	11867	10692	4580	42	1596	1596	1695	810	47	88	86	0	0.000	0.000	0.000	0.000	0.000	0.000	0.000	0.000	0.000	0.000	0.000	0.000	0.000	0.000	0.019	0.025	0.031	0.031	3.870	0.023	0.155	316	2384	100	199	10271	10470	223	9096	9319	Error	Error	-5.690	199	10271	223	9096	294361	3378662	0.729	11.107	0	0	0
1	5	11	"A63"	"A63"	14310	3085	100	890	955	440	46	703	703	747	405	54	27	4	0	11617	11195	2951	26	1645	1645	1906	1537	80	96	95	0	0.000	0.000	0.000	0.000	0.000	0.000	0.000	0.000	0.000	0.000	0.000	0.000	0.000	0.000	0.019	0.026	0.032	0.026	3.498	0.023	0.092	316	2384	100	187	9972	10159	252	9550	9802	Error	Error	-5.737	187	9972	252	9550	301743	3537506	0.514	6.044	0	0	0
1	6	11	"A63"	"A63"	14615	3085	100	847	903	363	40	687	687	712	268	37	35	12	0	9702	9712	2543	26	1637	1637	1802	864	47	100	99	0	0.000	0.000	0.000	0.000	0.000	0.000	0.000	0.000	0.000	0.000	0.000	0.000	0.000	0.000	0.020	0.027	0.033	0.026	2.975	0.030	0.130	316	2384	100	160	8065	8225	216	8075	8291	Error	Error	-5.656	160	8065	216	8075	285294	3068844	0.713	9.155	0	0	0
1	7	11	"A64"	"A64"	14905	3075	100	797	811	276	34	693	693	718	377	52	15	1	0	6816	6349	2391	37	1630	1630	1713	579	33	90	85	0	0.000	0.000	0.000	0.000	0.000	0.000	0.000	0.000	0.000	0.000	0.000	0.000	0.000	0.000	0.020	0.025	0.049	0.051	3.564	0.022	0.040	316	2384	100	104	5186	5290	118	4719	4837	Error	Error	-5.640	104	5186	118	4719	256260	2006199	0.247	8.007	0	0	0
1	8	11	"A64"	"A64"	15220	3080	100	735	790	292	36	693	693	737	434	58	13	0	0	6891	7179	2764	38	1667	1667	1818	851	46	99	98	0	0.000	0.000	0.000	0.000	0.000	0.000	0.000	0.000	0.000	0.000	0.000	0.000	0.000	0.000	0.008	0.018	0.042	0.035	3.381	0.030	0.046	316	2384	100	42	5224	5266	97	5512	5609	Error	Error	-6.959	42	5224	97	5512	249757	2268653	0.122	6.300	0	0	0
1	9	11	"A64"	"A64"	15515	3075	100	796	811	288	35	683	683	724	563	77	5	0	0	6229	6162	1475	23	1669	1669	1780	638	35	98	97	0	0.000	0.000	0.000	0.000	0.000	0.000	0.000	0.000	0.000	0.000	0.000	0.000	0.000	0.000	0.025	0.028	0.055	0.044	3.000	0.027	0.005	316	2384	100	113	4560	4673	128	4493	4621	Error	Error	-5.335	113	4560	128	4493	256225	1947118	0.155	6.868	0	0	0
1	10	11	"A65"	"A65"	15810	3075	100	857	876	291	33	670	670	692	294	42	38	9	0	5884	5845	1440	24	1635	1635	1693	823	48	97	95	0	0.000	0.000	0.000	0.000	0.000	0.000	0.000	0.000	0.000	0.000	0.000	0.000	0.000	0.000	0.044	0.049	0.070	0.059	3.072	0.050	0.122	316	2384	100	187	4249	4436	206	4210	4416	Error	Error	-4.506	187	4249	206	4210	276885	1847064	0.626	5.045	0	0	0
1	11	11	"A65"	"A65"	16115	3075	100	919	951	296	31	663	663	699	367	52	36	8	0	5964	5944	1002	16	1675	1675	1797	1341	74	98	95	0	0.000	0.000	0.000	0.000	0.000	0.000	0.000	0.000	0.000	0.000	0.000	0.000	0.000	0.000	0.060	0.067	0.073	0.059	2.847	0.070	0.179	316	2384	100	256	4289	4545	288	4269	4557	Error	Error	-4.066	256	4289	288	4269	300363	1878383	0.687	3.092	0	0	0
1	12	11	"A65"	"A65"	16415	3075	100	867	905	291	32	665	665	696	274	39	42	12	0	6103	6096	1268	20	1698	1698	1757	644	36	98	98	0	0.000	0.000	0.000	0.000	0.000	0.000	0.000	0.000	0.000	0.000	0.000	0.000	0.000	0.000	0.046	0.055	0.067	0.056	2.684	0.053	0.148	316	2384	100	202	4405	4607	240	4398	4638	Error	Error	-4.447	202	4405	240	4398	285980	1926252	0.763	6.738	0	0	0
1	13	11	"A66"	"A66"	16700	3070	100	803	845	380	44	691	691	863	1036	120	1	0	0	5379	5310	1479	27	1728	1728	2190	2702	123	78	7	0	0.000	0.000	0.000	0.000	0.000	0.000	0.000	0.000	0.000	0.000	0.000	0.000	0.000	0.000	0.031	0.043	0.072	0.066	3.031	0.324	0.774	316	2384	100	112	3651	3763	154	3582	3736	Error	Error	-5.027	112	3651	154	3582	267084	1677984	-0.017	1.155	0	0	0
1	14	11	"A66"	"A66"	17005	3070	100	791	824	292	35	687	687	712	273	38	27	6	0	5327	5281	1410	26	1738	1738	1810	830	45	94	91	0	0.000	0.000	0.000	0.000	0.000	0.000	0.000	0.000	0.000	0.000	0.000	0.000	0.000	0.000	0.029	0.039	0.057	0.049	3.676	0.043	0.067	316	2384	100	104	3589	3693	137	3543	3680	Error	Error	-5.109	104	3589	137	3543	260236	1668888	0.410	4.182	0	0	0
1	15	11	"A66"	"A66"	17315	3070	100	783	816	336	41	675	675	702	278	39	28	8	0	4785	4823	1526	31	1772	1772	1828	542	29	95	92	0	0.000	0.000	0.000	0.000	0.000	0.000	0.000	0.000	0.000	0.000	0.000	0.000	0.000	0.000	0.036	0.046	0.075	0.067	3.142	0.042	0.052	316	2384	100	108	3013	3121	141	3051	3192	Error	Error	-4.802	108	3013	141	3051	257919	1524184	0.410	5.526	0	0	0
1	16	11	"A67"	"A67"	17600	3070	100	793	830	326	39	671	671	694	244	35	32	13	0	5098	5153	1702	33	1717	1717	1779	511	28	96	94	0	0.000	0.000	0.000	0.000	0.000	0.000	0.000	0.000	0.000	0.000	0.000	0.000	0.000	0.000	0.036	0.046	0.075	0.063	4.010	0.051	0.094	316	2384	100	122	3381	3503	159	3436	3595	Error	Error	-4.792	122	3381	159	3436	262405	1628310	0.557	6.603	0	0	0
1	17	11	"A67"	"A67"	17905	3070	100	790	814	274	33	666	666	691	250	36	32	10	0	5757	5624	1675	29	1776	1776	1883	670	35	95	89	0	0.000	0.000	0.000	0.000	0.000	0.000	0.000	0.000	0.000	0.000	0.000	0.000	0.000	0.000	0.031	0.038	0.058	0.048	3.739	0.037	0.073	316	2384	100	124	3981	4105	148	3848	3996	Error	Error	-5.005	124	3981	148	3848	257109	1777313	0.492	5.584	0	0	0
1	18	11	"A67"	"A67"	18205	3070	100	762	794	286	36	667	667	690	259	37	29	9	0	5328	5178	1351	26	1776	1776	1894	684	36	96	90	0	0.000	0.000	0.000	0.000	0.000	0.000	0.000	0.000	0.000	0.000	0.000	0.000	0.000	0.000	0.027	0.037	0.063	0.057	3.370	0.032	0.045	316	2384	100	95	3552	3647	127	3402	3529	Error	Error	-5.225	95	3552	127	3402	250976	1636132	0.402	4.801	0	0	0
1	1	12	"A68"	"A68"	13105	3385	100	849	881	314	35	707	707	734	259	35	36	13	0	6693	6796	3035	44	1641	1641	1699	461	27	95	91	0	0.000	0.000	0.000	0.000	0.000	0.000	0.000	0.000	0.000	0.000	0.000	0.000	0.000	0.000	0.028	0.034	0.050	0.049	3.797	0.025	0.057	316	2384	100	142	5052	5194	174	5155	5329	Error	Error	-5.153	142	5052	174	5155	278273	2147448	0.568	11.056	0	0	0
1	2	12	"A68"	"A68"	13405	3385	100	890	932	290	31	734	734	751	256	34	35	14	0	8935	8441	4024	47	1670	1670	1914	1126	58	92	86	0	0.000	0.000	0.000	0.000	0.000	0.000	0.000	0.000	0.000	0.000	0.000	0.000	0.000	0.000	0.021	0.029	0.037	0.037	3.577	0.025	0.112	316	2384	100	156	7265	7421	198	6771	6969	Error	Error	-5.541	156	7265	198	6771	294412	2667402	0.707	5.797	0	0	0
1	3	12	"A68"	"A68"	13715	3385	100	950	963	314	32	747	747	767	264	34	40	16	0	11565	11805	4877	41	1655	1655	1799	1516	84	100	97	0	0.000	0.000	0.000	0.000	0.000	0.000	0.000	0.000	0.000	0.000	0.000	0.000	0.000	0.000	0.020	0.021	0.029	0.027	2.597	0.017	0.098	316	2384	100	203	9910	10113	216	10150	10366	Error	Error	-5.609	203	9910	216	10150	304295	3730474	0.742	6.600	0	0	0
1	4	12	"A69"	"A69"	14010	3380	100	1016	1043	335	32	748	748	774	282	36	48	21	0	21985	19263	7506	38	1639	1639	1728	704	40	98	94	0	0.000	0.000	0.000	0.000	0.000	0.000	0.000	0.000	0.000	0.000	0.000	0.000	0.000	0.000	0.013	0.017	0.019	0.017	3.051	0.016	0.163	316	2384	100	268	20346	20614	295	17624	17919	Error	Error	-6.246	268	20346	295	17624	329464	6087194	0.954	24.908	0	0	0
1	5	12	"A69"	"A69"	14315	3385	100	1076	1093	328	30	757	757	852	1577	185	0	0	0	22403	21527	5584	25	1704	1704	2186	2947	134	100	99	0	0.000	0.000	0.000	0.000	0.000	0.000	0.000	0.000	0.000	0.000	0.000	0.000	0.000	0.000	0.015	0.017	0.020	0.016	2.470	0.017	0.220	316	2384	100	319	20699	21018	336	19823	20159	Error	Error	-6.020	319	20699	336	19823	345396	6802621	0.153	6.563	0	0	0
1	6	12	"A69"	"A69"	14620	3380	100	1073	1098	342	31	746	746	774	309	39	53	20	0	25031	23837	5461	22	1679	1679	2033	1797	88	98	98	0	0.000	0.000	0.000	0.000	0.000	0.000	0.000	0.000	0.000	0.000	0.000	0.000	0.000	0.000	0.014	0.016	0.017	0.015	2.505	0.016	0.229	316	2384	100	327	23352	23679	352	22158	22510	Error	Error	-6.158	327	23352	352	22158	347050	7532568	1.049	12.134	0	0	0
1	7	12	"A70"	"A70"	14910	3375	100	1059	1061	321	30	738	738	772	492	63	29	3	0	21495	20181	5130	25	1680	1680	1747	662	37	100	100	0	0.000	0.000	0.000	0.000	0.000	0.000	0.000	0.000	0.000	0.000	0.000	0.000	0.000	0.000	0.016	0.017	0.020	0.017	2.384	0.016	0.183	316	2384	100	321	19815	20136	323	18501	18824	Error	Error	-5.948	321	19815	323	18501	335389	6377114	0.587	27.846	0	0	0
1	8	12	"A70"	"A70"	15220	3375	100	1095	1139	336	29	728	728	757	317	41	57	22	0	19603	18758	4163	22	1691	1691	1936	1566	80	100	99	0	0.000	0.000	0.000	0.000	0.000	0.000	0.000	0.000	0.000	0.000	0.000	0.000	0.000	0.000	0.020	0.024	0.024	0.021	2.421	0.024	0.295	316	2384	100	367	17912	18279	411	17067	17478	Error	Error	-5.609	367	17912	411	17067	359778	5927431	1.205	10.742	0	0	0
1	9	12	"A70"	"A70"	15515	3375	100	1057	1092	337	30	751	751	806	508	63	28	3	0	17341	16594	3801	22	1727	1727	2088	1892	90	99	98	0	0.000	0.000	0.000	0.000	0.000	0.000	0.000	0.000	0.000	0.000	0.000	0.000	0.000	0.000	0.020	0.023	0.026	0.021	2.547	0.035	0.163	316	2384	100	306	15614	15920	341	14867	15208	Error	Error	-5.673	306	15614	341	14867	345097	5243733	0.563	7.667	0	0	0
1	10	12	"A71"	"A71"	15805	3370	100	960	1020	696	68	741	741	870	1872	215	0	0	0	10098	9813	3151	32	1714	1714	1931	1538	79	96	91	0	0.000	0.000	0.000	0.000	0.000	0.000	0.000	0.000	0.000	0.000	0.000	0.000	0.000	0.000	0.026	0.034	0.036	0.034	2.930	0.147	0.028	316	2384	100	219	8384	8603	279	8099	8378	Error	Error	-5.259	219	8384	279	8099	322242	3100904	0.080	5.125	0	0	0
1	11	12	"A71"	"A71"	16105	3365	100	950	992	315	31	705	705	730	265	36	48	21	0	10766	10479	2424	23	1697	1697	1912	1120	58	98	97	0	0.000	0.000	0.000	0.000	0.000	0.000	0.000	0.000	0.000	0.000	0.000	0.000	0.000	0.000	0.027	0.033	0.037	0.031	2.707	0.031	0.170	316	2384	100	245	9069	9314	287	8782	9069	Error	Error	-5.210	245	9069	287	8782	313574	3311320	0.989	7.649	0	0	0
1	12	12	"A71"	"A71"	16415	3370	100	969	972	306	31	685	685	711	274	38	50	18	0	8779	8945	2002	22	1688	1688	1844	1030	55	100	100	0	0.000	0.000	0.000	0.000	0.000	0.000	0.000	0.000	0.000	0.000	0.000	0.000	0.000	0.000	0.040	0.040	0.048	0.039	2.586	0.037	0.162	316	2384	100	284	7091	7375	287	7257	7544	Error	Error	-4.642	284	7091	287	7257	307088	2826636	0.953	6.894	0	0	0
1	13	12	"A72"	"A72"	16710	3365	100	824	838	259	30	701	701	728	291	39	26	6	0	8047	7482	2270	30	1722	1722	1793	1166	65	93	89	0	0.000	0.000	0.000	0.000	0.000	0.000	0.000	0.000	0.000	0.000	0.000	0.000	0.000	0.000	0.019	0.024	0.043	0.039	3.077	0.019	0.038	316	2384	100	123	6325	6448	137	5760	5897	Error	Error	-5.684	123	6325	137	5760	264774	2364201	0.378	4.879	0	0	0
1	14	12	"A72"	"A72"	17020	3365	100	832	933	878	94	690	690	719	324	45	27	8	0	9939	11379	7710	67	1740	1740	1848	781	42	96	94	0	0.000	0.000	0.000	0.000	0.000	0.000	0.000	0.000	0.000	0.000	0.000	0.000	0.000	0.000	0.017	0.025	0.029	0.028	3.458	0.050	0.306	316	2384	100	142	8199	8341	243	9639	9882	Error	Error	-5.851	142	8199	243	9639	294857	3595896	0.660	12.204	0	0	0
1	15	12	"A72"	"A72"	17310	3370	100	841	867	284	32	699	699	734	292	39	30	8	0	8841	8805	3379	38	1799	1799	1989	1599	80	93	87	0	0.000	0.000	0.000	0.000	0.000	0.000	0.000	0.000	0.000	0.000	0.000	0.000	0.000	0.000	0.020	0.024	0.039	0.033	3.548	0.017	0.048	316	2384	100	142	7042	7184	168	7006	7174	Error	Error	-5.632	142	7042	168	7006	273914	2782403	0.455	4.263	0	0	0
1	16	12	"A73"	"A73"	17610	3360	100	790	822	322	39	706	706	733	292	39	23	6	0	2649	3051	1279	41	1735	1735	1764	430	24	75	52	0	0.000	0.000	0.000	0.000	0.000	0.000	0.000	0.000	0.000	0.000	0.000	0.000	0.000	0.000	0.092	0.088	0.190	0.187	4.664	0.077	0.049	316	2384	100	84	914	998	116	1316	1432	Error	Error	-3.444	84	914	116	1316	259686	963996	0.305	2.993	0	0	0
1	17	12	"A73"	"A73"	17900	3360	100	800	814	312	38	698	698	731	298	40	22	5	0	2572	2777	902	32	1763	1763	1841	611	33	61	33	0	0.000	0.000	0.000	0.000	0.000	0.000	0.000	0.000	0.000	0.000	0.000	0.000	0.000	0.000	0.126	0.114	0.252	0.271	4.135	0.043	0.027	316	2384	100	102	809	911	116	1014	1130	Error	Error	-2.988	102	809	116	1014	257271	877575	0.279	1.532	0	0	0
1	18	12	"A73"	"A73"	18220	3360	100	793	821	280	34	685	685	725	361	49	17	3	0	2786	3254	1525	46	1749	1749	1831	632	34	69	40	0	0.000	0.000	0.000	0.000	0.000	0.000	0.000	0.000	0.000	0.000	0.000	0.000	0.000	0.000	0.104	0.090	0.171	0.168	4.205	0.101	0.049	316	2384	100	108	1037	1145	136	1505	1641	Error	Error	-3.263	108	1037	136	1505	259437	1028320	0.266	2.252	0	0	0
1	1	13	"A74"	"A74"	13105	3690	100	752	778	274	35	699	699	726	265	36	22	5	0	5605	5900	2878	48	1665	1665	1722	880	51	89	73	0	0.000	0.000	0.000	0.000	0.000	0.000	0.000	0.000	0.000	0.000	0.000	0.000	0.000	0.000	0.013	0.019	0.052	0.049	4.264	0.019	0.026	316	2384	100	53	3940	3993	79	4235	4314	Error	Error	-6.216	53	3940	79	4235	245847	1864314	0.196	4.748	0	0	0
1	2	13	"A74"	"A74"	13425	3685	100	869	910	324	35	770	770	796	274	34	30	10	0	10075	10083	2902	28	1711	1711	2030	1603	78	95	94	0	0.000	0.000	0.000	0.000	0.000	0.000	0.000	0.000	0.000	0.000	0.000	0.000	0.000	0.000	0.012	0.017	0.031	0.027	3.355	0.013	0.034	316	2384	100	99	8364	8463	140	8372	8512	Error	Error	-6.401	99	8364	140	8372	287526	3186253	0.416	5.024	0	0	0
1	3	13	"A74"	"A74"	13715	3690	100	832	856	280	32	743	743	769	276	35	26	4	0	10586	10740	3216	29	1677	1677	2232	2278	102	98	93	0	0.000	0.000	0.000	0.000	0.000	0.000	0.000	0.000	0.000	0.000	0.000	0.000	0.000	0.000	0.010	0.012	0.024	0.020	3.025	0.014	0.059	316	2384	100	89	8909	8998	113	9063	9176	Error	Error	-6.645	89	8909	113	9063	270649	3393924	0.315	3.735	0	0	0
1	4	13	"A75"	"A75"	14015	3685	100	838	858	277	32	738	738	762	278	36	28	6	0	10653	10419	3502	33	1647	1647	1805	988	54	95	93	0	0.000	0.000	0.000	0.000	0.000	0.000	0.000	0.000	0.000	0.000	0.000	0.000	0.000	0.000	0.011	0.014	0.029	0.024	3.207	0.013	0.039	316	2384	100	100	9006	9106	120	8772	8892	Error	Error	-6.493	100	9006	120	8772	271081	3292277	0.345	8.719	0	0	0
1	5	13	"A75"	"A75"	14325	3685	100	881	909	353	38	740	740	768	277	36	29	9	0	11515	12102	4148	34	1735	1735	2333	2401	102	98	98	0	0.000	0.000	0.000	0.000	0.000	0.000	0.000	0.000	0.000	0.000	0.000	0.000	0.000	0.000	0.014	0.016	0.023	0.019	2.957	0.024	0.173	316	2384	100	141	9780	9921	169	10367	10536	Error	Error	-6.116	141	9780	169	10367	287239	3824222	0.509	4.069	0	0	0
1	6	13	"A75"	"A75"	14630	3685	100	847	870	305	35	725	725	759	320	42	23	5	0	11040	11539	3090	26	1746	1746	2223	1952	87	98	98	0	0.000	0.000	0.000	0.000	0.000	0.000	0.000	0.000	0.000	0.000	0.000	0.000	0.000	0.000	0.013	0.015	0.023	0.022	3.015	0.018	0.078	316	2384	100	122	9294	9416	145	9793	9938	Error	Error	-6.251	122	9294	145	9793	275042	3646464	0.347	4.773	0	0	0
1	7	13	"A76"	"A76"	14915	3680	100	889	928	355	38	744	744	772	304	39	31	7	0	10786	11017	3285	29	1734	1734	1958	1524	77	97	95	0	0.000	0.000	0.000	0.000	0.000	0.000	0.000	0.000	0.000	0.000	0.000	0.000	0.000	0.000	0.016	0.020	0.028	0.024	2.883	0.022	0.101	316	2384	100	145	9052	9197	184	9283	9467	Error	Error	-5.964	145	9052	184	9283	293197	3481261	0.513	5.944	0	0	0
1	8	13	"A76"	"A76"	15230	3680	100	909	987	756	76	761	761	818	885	108	3	0	0	10533	10692	4037	37	1729	1729	2091	2163	103	98	95	0	0.000	0.000	0.000	0.000	0.000	0.000	0.000	0.000	0.000	0.000	0.000	0.000	0.000	0.000	0.017	0.025	0.033	0.025	3.192	0.346	0.407	316	2384	100	148	8804	8952	226	8963	9189	Error	Error	-5.894	148	8804	226	8963	311975	3378689	0.191	3.976	0	0	0
1	9	13	"A76"	"A76"	15525	3685	100	875	913	290	31	777	777	801	283	35	25	7	0	11416	11715	2623	22	1842	1842	2431	2353	96	100	99	0	0.000	0.000	0.000	0.000	0.000	0.000	0.000	0.000	0.000	0.000	0.000	0.000	0.000	0.000	0.010	0.014	0.024	0.018	3.139	0.015	0.068	316	2384	100	98	9574	9672	136	9873	10009	Error	Error	-6.610	98	9574	136	9873	288493	3702082	0.396	3.946	0	0	0
1	10	13	"A77"	"A77"	15820	3675	100	1277	1296	369	28	779	779	806	303	37	70	37	0	11484	11891	3931	33	1751	1751	1960	1311	66	95	94	0	0.000	0.000	0.000	0.000	0.000	0.000	0.000	0.000	0.000	0.000	0.000	0.000	0.000	0.000	0.051	0.051	0.054	0.046	2.728	0.049	0.373	316	2384	100	498	9733	10231	517	10140	10657	Error	Error	-4.289	498	9733	517	10140	409573	3757565	1.617	7.575	0	0	0
1	11	13	"A77"	"A77"	16115	3685	100	1254	1295	430	33	777	777	851	922	108	11	0	0	10959	11403	3157	27	1797	1797	2566	3645	142	98	79	0	0.000	0.000	0.000	0.000	0.000	0.000	0.000	0.000	0.000	0.000	0.000	0.000	0.000	0.000	0.052	0.054	0.054	0.046	2.361	0.057	0.408	316	2384	100	477	9162	9639	518	9606	10124	Error	Error	-4.264	477	9162	518	9606	409267	3603431	0.482	2.424	0	0	0
1	12	13	"A77"	"A77"	16420	3685	100	1231	1266	363	28	771	771	806	350	43	64	24	0	9683	10277	2798	27	1791	1791	2619	2801	106	99	91	0	0.000	0.000	0.000	0.000	0.000	0.000	0.000	0.000	0.000	0.000	0.000	0.000	0.000	0.000	0.058	0.058	0.062	0.054	2.176	0.048	0.353	316	2384	100	460	7892	8352	495	8486	8981	Error	Error	-4.101	460	7892	495	8486	400185	3247441	1.314	2.734	0	0	0
1	13	13	"A78"	"A78"	16720	3675	100	873	882	306	34	720	720	749	310	41	31	7	0	9919	10824	4126	38	1717	1717	1873	1026	54	98	96	0	0.000	0.000	0.000	0.000	0.000	0.000	0.000	0.000	0.000	0.000	0.000	0.000	0.000	0.000	0.019	0.018	0.029	0.024	3.133	0.017	0.058	316	2384	100	153	8202	8355	162	9107	9269	Error	Error	-5.744	153	8202	162	9107	278830	3420474	0.429	8.724	0	0	0
1	14	13	"A78"	"A78"	17025	3675	100	890	923	307	33	756	756	790	305	38	29	7	0	10664	10850	2647	24	1864	1864	2400	2217	92	100	99	0	0.000	0.000	0.000	0.000	0.000	0.000	0.000	0.000	0.000	0.000	0.000	0.000	0.000	0.000	0.015	0.019	0.029	0.023	3.286	0.019	0.070	316	2384	100	134	8800	8934	167	8986	9153	Error	Error	-6.037	134	8800	167	8986	291648	3428727	0.436	3.811	0	0	0
1	15	13	"A78"	"A78"	17335	3675	100	902	935	297	31	742	742	773	283	36	33	11	0	13610	13371	4095	30	1844	1844	2270	1929	84	100	100	0	0.000	0.000	0.000	0.000	0.000	0.000	0.000	0.000	0.000	0.000	0.000	0.000	0.000	0.000	0.014	0.017	0.022	0.019	2.942	0.020	0.147	316	2384	100	160	11766	11926	193	11527	11720	Error	Error	-6.200	160	11766	193	11527	295400	4225114	0.572	5.755	0	0	0
1	16	13	"A79"	"A79"	17625	3665	100	1001	1022	298	29	747	747	765	269	35	48	17	0	13507	13810	4579	33	1774	1774	1824	586	32	99	98	0	0.000	0.000	0.000	0.000	0.000	0.000	0.000	0.000	0.000	0.000	0.000	0.000	0.000	0.000	0.022	0.023	0.026	0.023	3.292	0.021	0.151	316	2384	100	254	11733	11987	275	12036	12311	Error	Error	-5.530	254	11733	275	12036	323075	4363868	0.955	20.454	0	0	0
1	17	13	"A79"	"A79"	17930	3670	100	918	931	316	33	756	756	819	1382	168	0	0	0	11056	11216	3386	30	1811	1811	2123	2311	108	100	92	0	0.000	0.000	0.000	0.000	0.000	0.000	0.000	0.000	0.000	0.000	0.000	0.000	0.000	0.000	0.018	0.019	0.027	0.023	2.874	0.022	0.065	316	2384	100	162	9245	9407	175	9405	9580	Error	Error	-5.835	162	9245	175	9405	294306	3544229	0.081	3.935	0	0	0
1	18	13	"A79"	"A79"	18230	3670	100	911	929	304	32	722	722	779	1018	130	0	0	0	10011	9991	3384	33	1790	1790	2058	1997	97	99	88	0	0.000	0.000	0.000	0.000	0.000	0.000	0.000	0.000	0.000	0.000	0.000	0.000	0.000	0.000	0.023	0.025	0.037	0.030	2.953	0.136	0.180	316	2384	100	189	8221	8410	207	8201	8408	Error	Error	-5.443	189	8221	207	8201	293464	3157071	0.147	3.972	0	0	0
1	1	14	"A80"	"A80"	13130	3985	100	830	844	280	33	703	703	731	287	39	29	6	0	9714	9460	3737	39	1661	1661	1710	658	38	98	93	0	0.000	0.000	0.000	0.000	0.000	0.000	0.000	0.000	0.000	0.000	0.000	0.000	0.000	0.000	0.016	0.018	0.031	0.029	2.945	0.017	0.058	316	2384	100	127	8053	8180	141	7799	7940	Error	Error	-5.987	127	8053	141	7799	266847	2989465	0.394	11.778	0	0	0
1	2	14	"A80"	"A80"	13435	3985	100	899	929	367	39	747	747	770	269	34	35	11	0	10462	11058	3104	28	1674	1674	1846	942	51	100	100	0	0.000	0.000	0.000	0.000	0.000	0.000	0.000	0.000	0.000	0.000	0.000	0.000	0.000	0.000	0.017	0.019	0.028	0.023	2.971	0.021	0.083	316	2384	100	152	8788	8940	182	9384	9566	Error	Error	-5.853	152	8788	182	9384	293555	3494379	0.591	9.779	0	0	0
1	3	14	"A80"	"A80"	13740	3985	100	883	925	315	34	765	765	785	274	34	29	11	0	11038	11151	2854	25	1698	1698	1926	1128	58	99	99	0	0.000	0.000	0.000	0.000	0.000	0.000	0.000	0.000	0.000	0.000	0.000	0.000	0.000	0.000	0.013	0.017	0.025	0.021	3.025	0.017	0.064	316	2384	100	118	9340	9458	160	9453	9613	Error	Error	-6.307	118	9340	160	9453	292364	3523826	0.511	8.178	0	0	0
1	4	14	"A81"	"A81"	14030	3975	100	848	885	329	37	742	742	767	266	34	31	11	0	11147	11320	4286	37	1669	1669	1829	943	51	95	93	0	0.000	0.000	0.000	0.000	0.000	0.000	0.000	0.000	0.000	0.000	0.000	0.000	0.000	0.000	0.011	0.015	0.024	0.022	3.502	0.012	0.041	316	2384	100	106	9478	9584	143	9651	9794	Error	Error	-6.482	106	9478	143	9651	279515	3577101	0.444	10.065	0	0	0
1	5	14	"A81"	"A81"	14335	3980	100	902	907	265	29	733	733	761	280	36	31	7	0	12492	12925	2734	21	1725	1725	2014	1463	72	100	100	0	0.000	0.000	0.000	0.000	0.000	0.000	0.000	0.000	0.000	0.000	0.000	0.000	0.000	0.000	0.016	0.016	0.022	0.018	2.740	0.015	0.079	316	2384	100	169	10767	10936	174	11200	11374	Error	Error	-5.993	169	10767	174	11200	286579	4084441	0.521	7.458	0	0	0
1	6	14	"A81"	"A81"	14635	3975	100	882	935	433	46	722	722	750	264	35	36	15	0	13635	14220	4146	29	1741	1741	1988	1158	58	99	98	0	0.000	0.000	0.000	0.000	0.000	0.000	0.000	0.000	0.000	0.000	0.000	0.000	0.000	0.000	0.013	0.017	0.022	0.017	3.167	0.020	0.137	316	2384	100	160	11894	12054	213	12479	12692	Error	Error	-6.216	160	11894	213	12479	295484	4493443	0.701	10.563	0	0	0
1	7	14	"A82"	"A82"	14930	3970	100	936	958	302	31	732	732	763	286	37	37	12	0	14230	13481	4120	30	1725	1725	1958	1221	62	97	94	0	0.000	0.000	0.000	0.000	0.000	0.000	0.000	0.000	0.000	0.000	0.000	0.000	0.000	0.000	0.016	0.019	0.024	0.021	3.100	0.021	0.124	316	2384	100	204	12505	12709	226	11756	11982	Error	Error	-5.938	204	12505	226	11756	302755	4260046	0.682	9.437	0	0	0
1	8	14	"A82"	"A82"	15235	3980	100	914	956	318	33	759	759	801	408	50	23	2	0	14666	14735	3337	22	1818	1818	2324	2389	102	100	100	0	0.000	0.000	0.000	0.000	0.000	0.000	0.000	0.000	0.000	0.000	0.000	0.000	0.000	0.000	0.012	0.015	0.021	0.017	2.797	0.016	0.098	316	2384	100	155	12848	13003	197	12917	13114	Error	Error	-6.373	155	12848	197	12917	302132	4656402	0.380	5.195	0	0	0
1	9	14	"A82"	"A82"	15535	3975	100	904	928	314	33	753	753	787	301	38	31	6	0	12328	12472	2901	23	1816	1816	2231	2057	92	99	98	0	0.000	0.000	0.000	0.000	0.000	0.000	0.000	0.000	0.000	0.000	0.000	0.000	0.000	0.000	0.014	0.016	0.028	0.021	2.822	0.017	0.089	316	2384	100	151	10512	10663	175	10656	10831	Error	Error	-6.121	151	10512	175	10656	293336	3941272	0.468	4.979	0	0	0
1	10	14	"A83"	"A83"	15845	3975	100	5521	6219	4339	69	789	789	952	1149	120	78	71	0	10958	10261	4475	43	1785	1785	1971	1082	54	85	82	0	0.000	0.000	0.000	0.000	0.000	0.000	0.000	0.000	0.000	0.000	0.000	0.000	0.000	0.000	0.516	0.641	0.545	0.507	2.652	0.816	0.508	316	2384	100	4732	9173	13905	5430	8476	13906	Error	Error	-0.955	4732	9173	5430	8476	1965259	3242559	4.584	7.662	0	0	0
1	11	14	"A83"	"A83"	16130	3975	100	8811	9048	3864	42	793	793	872	699	80	96	94	0	11346	11679	2367	20	1807	1807	2072	1285	62	100	100	0	0.000	0.000	0.000	0.000	0.000	0.000	0.000	0.000	0.000	0.000	0.000	0.000	0.000	0.000	0.841	0.836	0.818	0.704	2.318	0.901	0.519	316	2384	100	8018	9539	17557	8255	9872	18127	Error	Error	-0.251	8018	9539	8255	9872	2859076	3690468	11.697	7.476	0	0	0
1	12	14	"A83"	"A83"	16430	3975	100	8905	9261	3945	42	792	792	888	689	77	99	99	0	12313	12993	3475	26	1810	1810	2142	1561	72	100	100	0	0.000	0.000	0.000	0.000	0.000	0.000	0.000	0.000	0.000	0.000	0.000	0.000	0.000	0.000	0.772	0.757	0.793	0.703	2.032	0.790	0.465	316	2384	100	8113	10503	18616	8469	11183	19652	Error	Error	-0.372	8113	10503	8469	11183	2926374	4105818	12.152	6.951	0	0	0
1	13	14	"A84"	"A84"	16730	3965	100	855	895	313	34	773	773	839	1389	165	0	0	0	10657	11136	3732	33	1799	1799	2071	1447	69	97	95	0	0.000	0.000	0.000	0.000	0.000	0.000	0.000	0.000	0.000	0.000	0.000	0.000	0.000	0.000	0.009	0.013	0.027	0.024	2.883	0.027	0.003	316	2384	100	82	8858	8940	122	9337	9459	Error	Error	-6.755	82	8858	122	9337	282877	3519025	0.040	6.265	0	0	0
1	14	14	"A84"	"A84"	17030	3970	100	878	890	259	29	750	750	784	344	43	17	2	0	9241	9727	2943	30	1790	1790	2220	2086	93	98	94	0	0.000	0.000	0.000	0.000	0.000	0.000	0.000	0.000	0.000	0.000	0.000	0.000	0.000	0.000	0.017	0.018	0.026	0.024	2.971	0.025	0.076	316	2384	100	128	7451	7579	140	7937	8077	Error	Error	-5.863	128	7451	140	7937	281276	3073862	0.308	3.599	0	0	0
1	15	14	"A84"	"A84"	17330	3970	100	915	924	294	31	776	776	801	288	35	31	6	0	9553	9937	2831	28	1884	1884	2432	2348	96	98	92	0	0.000	0.000	0.000	0.000	0.000	0.000	0.000	0.000	0.000	0.000	0.000	0.000	0.000	0.000	0.018	0.018	0.032	0.025	3.205	0.018	0.080	316	2384	100	139	7669	7808	148	8053	8201	Error	Error	-5.786	139	7669	148	8053	291927	3140182	0.427	3.196	0	0	0
1	16	14	"A85"	"A85"	17635	3960	100	886	924	344	37	766	766	799	326	40	25	3	0	11238	11020	3540	32	1830	1830	2008	1240	61	97	94	0	0.000	0.000	0.000	0.000	0.000	0.000	0.000	0.000	0.000	0.000	0.000	0.000	0.000	0.000	0.013	0.017	0.029	0.023	3.143	0.014	0.033	316	2384	100	120	9408	9528	158	9190	9348	Error	Error	-6.293	120	9408	158	9190	291966	3482301	0.383	7.268	0	0	0
1	17	14	"A85"	"A85"	17940	3965	100	1030	1045	297	28	794	794	824	353	42	34	7	0	11576	11603	3394	29	1804	1804	2105	1431	67	100	99	0	0.000	0.000	0.000	0.000	0.000	0.000	0.000	0.000	0.000	0.000	0.000	0.000	0.000	0.000	0.024	0.026	0.034	0.026	2.845	0.017	0.038	316	2384	100	236	9772	10008	251	9799	10050	Error	Error	-5.372	236	9772	251	9799	330333	3666592	0.626	6.637	0	0	0
1	18	14	"A85"	"A85"	18235	3960	100	930	944	295	31	757	757	783	291	37	32	10	0	10965	11025	2941	26	1791	1791	2021	1375	68	100	99	0	0.000	0.000	0.000	0.000	0.000	0.000	0.000	0.000	0.000	0.000	0.000	0.000	0.000	0.000	0.019	0.020	0.030	0.026	2.501	0.019	0.101	316	2384	100	173	9174	9347	187	9234	9421	Error	Error	-5.729	173	9174	187	9234	298217	3483929	0.553	6.548	0	0	0
1	1	15	"A86"	"A86"	13125	4290	100	928	980	391	39	697	697	726	289	39	43	15	0	9225	9230	1863	20	1688	1688	1752	527	30	100	100	0	0.000	0.000	0.000	0.000	0.000	0.000	0.000	0.000	0.000	0.000	0.000	0.000	0.000	0.000	0.031	0.038	0.040	0.035	2.619	0.037	0.151	316	2384	100	231	7537	7768	283	7542	7825	Error	Error	-5.028	231	7537	283	7542	309522	2916702	0.879	14.190	0	0	0
1	2	15	"A86"	"A86"	13440	4290	100	967	997	288	28	730	730	763	300	39	43	10	0	10077	10215	3029	29	1714	1714	1871	832	44	100	100	0	0.000	0.000	0.000	0.000	0.000	0.000	0.000	0.000	0.000	0.000	0.000	0.000	0.000	0.000	0.028	0.031	0.035	0.030	2.832	0.029	0.115	316	2384	100	237	8363	8600	267	8501	8768	Error	Error	-5.141	237	8363	267	8501	315105	3228078	0.780	10.029	0	0	0
1	3	15	"A86"	"A86"	13740	4295	100	995	1012	282	27	735	735	770	324	42	40	9	0	11052	10973	3169	28	1717	1717	1920	984	51	100	99	0	0.000	0.000	0.000	0.000	0.000	0.000	0.000	0.000	0.000	0.000	0.000	0.000	0.000	0.000	0.028	0.030	0.036	0.031	2.411	0.028	0.159	316	2384	100	260	9335	9595	277	9256	9533	Error	Error	-5.166	260	9335	277	9256	319706	3467427	0.747	9.200	0	0	0
1	4	15	"A87"	"A87"	14035	4285	100	850	878	269	30	736	736	766	308	40	25	5	0	10765	10814	3842	35	1651	1651	1745	680	38	99	97	0	0.000	0.000	0.000	0.000	0.000	0.000	0.000	0.000	0.000	0.000	0.000	0.000	0.000	0.000	0.013	0.015	0.026	0.021	2.910	0.014	0.044	316	2384	100	114	9114	9228	142	9163	9305	Error	Error	-6.321	114	9114	142	9163	277423	3417189	0.364	13.337	0	0	0
1	5	15	"A87"	"A87"	14340	4290	100	916	954	502	52	761	761	800	471	58	15	1	0	13908	13874	4019	28	1827	1827	2591	2528	97	99	97	0	0.000	0.000	0.000	0.000	0.000	0.000	0.000	0.000	0.000	0.000	0.000	0.000	0.000	0.000	0.013	0.016	0.021	0.018	2.961	0.014	0.016	316	2384	100	155	12081	12236	193	12047	12240	Error	Error	-6.284	155	12081	193	12047	301472	4384128	0.327	4.463	0	0	0
1	6	15	"A87"	"A87"	14635	4280	100	885	932	285	30	763	763	791	317	40	28	6	0	11574	11375	3398	29	1778	1778	2470	2100	85	96	93	0	0.000	0.000	0.000	0.000	0.000	0.000	0.000	0.000	0.000	0.000	0.000	0.000	0.000	0.000	0.012	0.018	0.024	0.023	3.276	0.016	0.047	316	2384	100	122	9796	9918	169	9597	9766	Error	Error	-6.327	122	9796	169	9597	294442	3594460	0.445	4.240	0	0	0
1	7	15	"A88"	"A88"	14935	4280	100	888	912	282	30	758	758	815	944	115	0	0	0	11115	10981	2923	26	1751	1751	1898	1673	88	99	96	0	0.000	0.000	0.000	0.000	0.000	0.000	0.000	0.000	0.000	0.000	0.000	0.000	0.000	0.000	0.014	0.017	0.024	0.023	2.895	0.016	0.053	316	2384	100	130	9364	9494	154	9230	9384	Error	Error	-6.171	130	9364	154	9230	288313	3469972	0.103	5.429	0	0	0
1	8	15	"A88"	"A88"	15250	4285	100	905	933	307	32	773	773	829	685	82	6	0	0	10797	10963	2923	26	1799	1799	2217	2177	98	99	95	0	0.000	0.000	0.000	0.000	0.000	0.000	0.000	0.000	0.000	0.000	0.000	0.000	0.000	0.000	0.015	0.017	0.030	0.024	2.853	0.016	0.058	316	2384	100	132	8998	9130	160	9164	9324	Error	Error	-6.091	132	8998	160	9164	294709	3464157	0.152	4.017	0	0	0
1	9	15	"A88"	"A88"	15535	4285	100	841	865	290	33	758	758	794	581	73	5	0	0	9419	10167	3005	29	1785	1785	2395	2246	93	100	100	0	0.000	0.000	0.000	0.000	0.000	0.000	0.000	0.000	0.000	0.000	0.000	0.000	0.000	0.000	0.011	0.013	0.025	0.021	3.121	0.017	0.009	316	2384	100	83	7634	7717	107	8382	8489	Error	Error	-6.523	83	7634	107	8382	273244	3212620	0.122	3.460	0	0	0
1	10	15	"A89"	"A89"	15835	4275	100	1018	1037	291	28	755	755	787	317	40	43	12	0	11599	11072	3253	29	1721	1721	1802	855	47	97	96	0	0.000	0.000	0.000	0.000	0.000	0.000	0.000	0.000	0.000	0.000	0.000	0.000	0.000	0.000	0.027	0.030	0.036	0.034	2.744	0.029	0.153	316	2384	100	263	9878	10141	282	9351	9633	Error	Error	-5.231	263	9878	282	9351	327544	3498872	0.789	10.842	0	0	0
1	11	15	"A89"	"A89"	16145	4280	100	1048	1099	331	30	770	770	798	296	37	48	20	0	16388	15338	4917	32	1751	1751	2052	1700	82	100	99	0	0.000	0.000	0.000	0.000	0.000	0.000	0.000	0.000	0.000	0.000	0.000	0.000	0.000	0.000	0.019	0.024	0.026	0.022	2.795	0.022	0.207	316	2384	100	278	14637	14915	329	13587	13916	Error	Error	-5.718	278	14637	329	13587	347254	4846699	1.017	7.815	0	0	0
1	12	15	"A89"	"A89"	16450	4285	100	1044	1068	370	34	784	784	846	1237	146	0	0	0	14258	13191	5954	45	1802	1802	2256	2672	118	88	78	0	0.000	0.000	0.000	0.000	0.000	0.000	0.000	0.000	0.000	0.000	0.000	0.000	0.000	0.000	0.021	0.025	0.031	0.030	2.429	0.022	0.155	316	2384	100	260	12456	12716	284	11389	11673	Error	Error	-5.582	260	12456	284	11389	337357	4168406	0.179	4.092	0	0	0
1	13	15	"A90"	"A90"	16735	4270	100	946	966	318	32	812	812	841	311	36	28	6	0	10065	10006	3697	36	1874	1874	2103	1217	57	93	92	0	0.000	0.000	0.000	0.000	0.000	0.000	0.000	0.000	0.000	0.000	0.000	0.000	0.000	0.000	0.016	0.019	0.030	0.028	3.272	0.024	0.084	316	2384	100	134	8191	8325	154	8132	8286	Error	Error	-5.934	134	8191	154	8132	305272	3162010	0.402	6.494	0	0	0
1	14	15	"A90"	"A90"	17035	4280	100	912	955	335	35	786	786	821	417	50	19	2	0	9373	10007	3514	35	1847	1847	2197	1629	74	98	97	0	0.000	0.000	0.000	0.000	0.000	0.000	0.000	0.000	0.000	0.000	0.000	0.000	0.000	0.000	0.017	0.021	0.032	0.025	3.122	0.024	0.106	316	2384	100	126	7526	7652	169	8160	8329	Error	Error	-5.900	126	7526	169	8160	301684	3162172	0.321	4.794	0	0	0
1	15	15	"A90"	"A90"	17335	4275	100	906	946	294	31	771	771	796	345	43	23	5	0	9821	9819	3414	34	1770	1770	2009	1244	61	96	93	0	0.000	0.000	0.000	0.000	0.000	0.000	0.000	0.000	0.000	0.000	0.000	0.000	0.000	0.000	0.017	0.022	0.032	0.028	2.907	0.030	0.095	316	2384	100	135	8051	8186	175	8049	8224	Error	Error	-5.898	135	8051	175	8049	298875	3102658	0.435	6.278	0	0	0
1	16	15	"A91"	"A91"	17630	4270	100	887	898	274	30	768	768	797	296	37	26	5	0	10309	10456	3120	29	1800	1800	1964	942	47	99	97	0	0.000	0.000	0.000	0.000	0.000	0.000	0.000	0.000	0.000	0.000	0.000	0.000	0.000	0.000	0.014	0.015	0.028	0.024	2.810	0.014	0.037	316	2384	100	119	8509	8628	130	8656	8786	Error	Error	-6.160	119	8509	130	8656	283835	3304197	0.341	9.015	0	0	0
1	17	15	"A91"	"A91"	17930	4275	100	887	987	768	77	756	756	784	297	37	33	11	0	8995	10087	4042	40	1784	1784	2065	1745	84	97	93	0	0.000	0.000	0.000	0.000	0.000	0.000	0.000	0.000	0.000	0.000	0.000	0.000	0.000	0.000	0.018	0.028	0.036	0.029	2.991	0.039	0.134	316	2384	100	131	7211	7342	231	8303	8534	Error	Error	-5.783	131	7211	231	8303	311895	3187379	0.684	4.597	0	0	0
1	18	15	"A91"	"A91"	18230	4275	100	835	867	284	32	764	764	792	291	36	23	5	0	8078	8221	2634	32	1804	1804	2063	1833	88	94	86	0	0.000	0.000	0.000	0.000	0.000	0.000	0.000	0.000	0.000	0.000	0.000	0.000	0.000	0.000	0.011	0.016	0.038	0.031	3.191	0.020	0.048	316	2384	100	71	6274	6345	103	6417	6520	Error	Error	-6.465	71	6274	103	6417	273998	2597864	0.258	3.360	0	0	0
1	1	16	"A92"	"A92"	13135	4585	100	965	1351	2161	159	718	718	740	255	34	49	22	0	11746	12551	7756	61	1691	1691	1732	441	25	99	99	0	0.000	0.000	0.000	0.000	0.000	0.000	0.000	0.000	0.000	0.000	0.000	0.000	0.000	0.000	0.025	0.058	0.036	0.031	3.189	0.135	0.505	316	2384	100	247	10055	10302	633	10860	11493	Error	Error	-5.347	247	10055	633	10860	426999	3966168	2.396	24.533	0	0	0
1	2	16	"A92"	"A92"	13450	4585	100	983	1030	310	30	746	746	777	305	39	41	16	0	16014	15046	4982	33	1714	1714	1862	885	47	100	99	0	0.000	0.000	0.000	0.000	0.000	0.000	0.000	0.000	0.000	0.000	0.000	0.000	0.000	0.000	0.017	0.021	0.023	0.020	2.706	0.020	0.184	316	2384	100	237	14300	14537	284	13332	13616	Error	Error	-5.915	237	14300	284	13332	325578	4754526	0.830	14.897	0	0	0
1	3	16	"A92"	"A92"	13750	4585	100	1032	1104	611	55	736	736	777	552	71	22	3	0	18536	17545	5625	32	1702	1702	1930	1317	68	100	98	0	0.000	0.000	0.000	0.000	0.000	0.000	0.000	0.000	0.000	0.000	0.000	0.000	0.000	0.000	0.018	0.023	0.022	0.019	2.682	0.022	0.174	316	2384	100	296	16834	17130	368	15843	16211	Error	Error	-5.830	296	16834	368	15843	348787	5544263	0.592	11.856	0	0	0
1	4	16	"A93"	"A93"	14040	4580	100	907	968	427	44	738	738	771	272	35	36	13	0	13250	14345	6298	43	1706	1706	1787	680	38	100	98	0	0.000	0.000	0.000	0.000	0.000	0.000	0.000	0.000	0.000	0.000	0.000	0.000	0.000	0.000	0.015	0.018	0.022	0.020	2.740	0.020	0.127	316	2384	100	169	11544	11713	230	12639	12869	Error	Error	-6.094	169	11544	230	12639	305746	4533025	0.724	18.468	0	0	0
1	5	16	"A93"	"A93"	14350	4580	100	936	969	373	38	759	759	788	269	34	37	12	0	14502	15539	5179	33	1766	1766	1985	1088	54	100	100	0	0.000	0.000	0.000	0.000	0.000	0.000	0.000	0.000	0.000	0.000	0.000	0.000	0.000	0.000	0.014	0.015	0.019	0.017	2.593	0.016	0.104	316	2384	100	177	12736	12913	210	13773	13983	Error	Error	-6.169	177	12736	210	13773	306128	4910348	0.673	12.458	0	0	0
1	6	16	"A93"	"A93"	14650	4580	100	916	952	327	34	772	772	801	310	38	33	9	0	14680	15051	4492	29	1835	1835	2075	1090	52	100	100	0	0.000	0.000	0.000	0.000	0.000	0.000	0.000	0.000	0.000	0.000	0.000	0.000	0.000	0.000	0.011	0.014	0.020	0.016	2.958	0.016	0.071	316	2384	100	144	12845	12989	180	13216	13396	Error	Error	-6.479	144	12845	180	13216	300972	4756255	0.487	11.905	0	0	0
1	7	16	"A94"	"A94"	14935	4580	100	1038	1087	610	56	765	765	798	307	38	44	17	0	17711	17017	4863	28	1779	1779	1921	1359	70	100	97	0	0.000	0.000	0.000	0.000	0.000	0.000	0.000	0.000	0.000	0.000	0.000	0.000	0.000	0.000	0.017	0.021	0.021	0.019	2.656	0.022	0.144	316	2384	100	273	15932	16205	322	15238	15560	Error	Error	-5.867	273	15932	322	15238	343527	5377381	0.941	11.108	0	0	0
1	8	16	"A94"	"A94"	15245	4575	100	1020	1068	351	32	763	763	789	323	40	42	16	0	20660	20303	3917	19	1770	1770	1985	1229	61	100	100	0	0.000	0.000	0.000	0.000	0.000	0.000	0.000	0.000	0.000	0.000	0.000	0.000	0.000	0.000	0.014	0.016	0.019	0.016	2.533	0.017	0.188	316	2384	100	257	18890	19147	305	18533	18838	Error	Error	-6.200	257	18890	305	18533	337592	6415901	0.864	14.905	0	0	0
1	9	16	"A94"	"A94"	15550	4580	100	1006	1034	334	32	728	728	765	314	41	44	16	0	21089	20054	5123	25	1768	1768	2059	1604	77	100	100	0	0.000	0.000	0.000	0.000	0.000	0.000	0.000	0.000	0.000	0.000	0.000	0.000	0.000	0.000	0.014	0.017	0.019	0.016	2.650	0.018	0.227	316	2384	100	278	19321	19599	306	18286	18592	Error	Error	-6.119	278	19321	306	18286	326595	6337180	0.857	11.219	0	0	0
1	10	16	"A95"	"A95"	15840	4570	100	1028	1058	304	28	726	726	759	319	42	48	16	0	16956	16673	4383	26	1737	1737	1900	1013	53	100	100	0	0.000	0.000	0.000	0.000	0.000	0.000	0.000	0.000	0.000	0.000	0.000	0.000	0.000	0.000	0.020	0.022	0.025	0.020	2.544	0.021	0.151	316	2384	100	302	15219	15521	332	14936	15268	Error	Error	-5.655	302	15219	332	14936	334207	5268675	0.937	14.583	0	0	0
1	11	16	"A95"	"A95"	16155	4580	100	1075	1100	369	33	736	736	761	265	34	60	25	0	19755	18881	4801	25	1740	1740	1926	1174	60	100	100	0	0.000	0.000	0.000	0.000	0.000	0.000	0.000	0.000	0.000	0.000	0.000	0.000	0.000	0.000	0.019	0.021	0.023	0.020	2.401	0.020	0.220	316	2384	100	339	18015	18354	364	17141	17505	Error	Error	-5.732	339	18015	364	17141	347550	5966396	1.279	14.442	0	0	0
1	12	16	"A95"	"A95"	16460	4575	100	1064	1065	343	32	773	773	791	277	35	50	19	0	18570	17072	6459	37	1778	1778	2069	2020	97	100	93	0	0.000	0.000	0.000	0.000	0.000	0.000	0.000	0.000	0.000	0.000	0.000	0.000	0.000	0.000	0.017	0.019	0.023	0.019	2.840	0.020	0.224	316	2384	100	291	16792	17083	292	15294	15586	Error	Error	-5.851	291	16792	292	15294	336446	5394908	0.989	7.427	0	0	0
1	13	16	"A96"	"A96"	16740	4565	100	988	1012	301	29	797	797	865	1502	173	0	0	0	16184	15782	5567	35	1815	1815	1903	814	42	99	97	0	0.000	0.000	0.000	0.000	0.000	0.000	0.000	0.000	0.000	0.000	0.000	0.000	0.000	0.000	0.013	0.015	0.022	0.018	2.847	0.015	0.119	316	2384	100	191	14369	14560	215	13967	14182	Error	Error	-6.233	191	14369	215	13967	319854	4987086	0.098	17.050	0	0	0
1	14	16	"A96"	"A96"	17055	4575	100	1018	1051	333	31	801	801	823	283	34	43	14	0	17539	16318	5792	35	1856	1856	2594	2968	114	98	91	0	0.000	0.000	0.000	0.000	0.000	0.000	0.000	0.000	0.000	0.000	0.000	0.000	0.000	0.000	0.014	0.017	0.022	0.018	3.306	0.017	0.173	316	2384	100	217	15683	15900	250	14462	14712	Error	Error	-6.175	217	15683	250	14462	332019	5156474	0.806	4.624	0	0	0
1	15	16	"A96"	"A96"	17325	4575	100	1040	1046	331	31	796	796	834	342	41	37	10	0	16416	15538	4995	32	1865	1865	2317	2045	88	95	93	0	0.000	0.000	0.000	0.000	0.000	0.000	0.000	0.000	0.000	0.000	0.000	0.000	0.000	0.000	0.017	0.018	0.025	0.021	2.998	0.019	0.147	316	2384	100	244	14551	14795	250	13673	13923	Error	Error	-5.898	244	14551	250	13673	330461	4910027	0.620	6.465	0	0	0
1	16	16	"A97"	"A97"	17640	4560	100	1046	1048	317	30	757	757	795	298	37	49	15	0	15641	15120	4343	28	1824	1824	1889	676	35	100	100	0	0.000	0.000	0.000	0.000	0.000	0.000	0.000	0.000	0.000	0.000	0.000	0.000	0.000	0.000	0.021	0.022	0.027	0.022	2.835	0.022	0.160	316	2384	100	289	13817	14106	291	13296	13587	Error	Error	-5.579	289	13817	291	13296	331265	4777928	0.849	19.572	0	0	0
1	17	16	"A97"	"A97"	17940	4565	100	1040	1058	341	32	784	784	816	324	39	39	14	0	15655	15428	3873	25	1860	1860	2062	1419	68	100	99	0	0.000	0.000	0.000	0.000	0.000	0.000	0.000	0.000	0.000	0.000	0.000	0.000	0.000	0.000	0.019	0.020	0.026	0.022	2.713	0.018	0.118	316	2384	100	256	13795	14051	274	13568	13842	Error	Error	-5.752	256	13795	274	13568	334315	4875119	0.747	9.419	0	0	0
1	18	16	"A97"	"A97"	18240	4560	100	1023	1040	321	30	748	748	775	274	35	50	19	0	17124	16218	5426	33	1834	1834	1991	849	42	100	99	0	0.000	0.000	0.000	0.000	0.000	0.000	0.000	0.000	0.000	0.000	0.000	0.000	0.000	0.000	0.018	0.020	0.024	0.022	2.842	0.018	0.153	316	2384	100	275	15290	15565	292	14384	14676	Error	Error	-5.797	275	15290	292	14384	328614	5124793	0.967	16.757	0	0	0
1	1	17	"A98"	"A98"	13150	4885	100	751	757	261	34	720	720	743	253	34	19	5	0	3159	4276	2695	63	1705	1705	1734	383	22	83	69	0	0.000	0.000	0.000	0.000	0.000	0.000	0.000	0.000	0.000	0.000	0.000	0.000	0.000	0.000	0.021	0.014	0.101	0.096	4.849	0.011	0.006	316	2384	100	31	1454	1485	37	2571	2608	Error	Error	-5.552	31	1454	37	2571	239273	1351095	0.055	6.637	0	0	0
1	2	17	"A98"	"A98"	13455	4890	100	806	824	264	32	741	741	762	300	39	18	4	0	3945	5862	3971	67	1670	1670	1710	393	22	98	94	0	0.000	0.000	0.000	0.000	0.000	0.000	0.000	0.000	0.000	0.000	0.000	0.000	0.000	0.000	0.029	0.020	0.055	0.052	3.711	0.016	0.027	316	2384	100	65	2275	2340	83	4192	4275	Error	Error	-5.129	65	2275	83	4192	260488	1852430	0.207	10.565	0	0	0
1	3	17	"A98"	"A98"	13735	4885	100	832	866	289	33	749	749	776	377	48	16	2	0	4085	6179	4481	72	1674	1674	1710	423	24	93	82	0	0.000	0.000	0.000	0.000	0.000	0.000	0.000	0.000	0.000	0.000	0.000	0.000	0.000	0.000	0.034	0.026	0.061	0.063	4.019	0.022	0.062	316	2384	100	83	2411	2494	117	4505	4622	Error	Error	-4.860	83	2411	117	4505	273519	1952552	0.239	10.565	0	0	0
1	4	17	"A99"	"A99"	14045	4885	100	2656	2795	1826	65	774	774	802	281	35	77	67	0	8534	8767	4069	46	1686	1686	1756	1181	67	94	87	0	0.000	0.000	0.000	0.000	0.000	0.000	0.000	0.000	0.000	0.000	0.000	0.000	0.000	0.000	0.275	0.285	0.252	0.204	2.279	0.317	0.795	316	2384	100	1882	6848	8730	2021	7081	9102	Error	Error	-1.863	1882	6848	2021	7081	883290	2770443	7.093	5.936	0	0	0
1	5	17	"A99"	"A99"	14355	4890	100	4393	4813	2568	53	797	797	830	443	53	95	88	0	12437	12086	2899	23	1739	1739	1833	900	49	100	99	0	0.000	0.000	0.000	0.000	0.000	0.000	0.000	0.000	0.000	0.000	0.000	0.000	0.000	0.000	0.336	0.388	0.337	0.308	1.901	0.433	0.735	316	2384	100	3596	10698	14294	4016	10347	14363	Error	Error	-1.573	3596	10698	4016	10347	1520918	3819036	8.991	11.392	0	0	0
1	6	17	"A99"	"A99"	14655	4890	100	4712	5087	2796	54	778	778	818	387	47	96	92	0	12779	12398	2861	23	1711	1711	1804	870	48	100	98	0	0.000	0.000	0.000	0.000	0.000	0.000	0.000	0.000	0.000	0.000	0.000	0.000	0.000	0.000	0.355	0.403	0.357	0.318	1.987	0.521	0.537	316	2384	100	3934	11068	15002	4309	10687	14996	Error	Error	-1.492	3934	11068	4309	10687	1607429	3917859	11.031	12.177	0	0	0
1	7	17	"A100"	"A100"	14940	4880	100	930	976	373	38	768	768	839	1604	191	0	0	0	12954	13130	5018	38	1756	1756	1893	910	48	97	96	0	0.000	0.000	0.000	0.000	0.000	0.000	0.000	0.000	0.000	0.000	0.000	0.000	0.000	0.000	0.014	0.018	0.024	0.021	3.634	0.028	0.004	316	2384	100	162	11198	11360	208	11374	11582	Error	Error	-6.111	162	11198	208	11374	308420	4148994	0.085	12.348	0	0	0
1	8	17	"A100"	"A100"	15255	4885	100	928	948	303	31	760	760	784	276	35	34	12	0	13218	13223	3868	29	1783	1783	2133	1607	75	100	99	0	0.000	0.000	0.000	0.000	0.000	0.000	0.000	0.000	0.000	0.000	0.000	0.000	0.000	0.000	0.015	0.016	0.023	0.020	3.036	0.015	0.078	316	2384	100	168	11435	11603	188	11440	11628	Error	Error	-6.089	168	11435	188	11440	299496	4178435	0.594	6.901	0	0	0
1	9	17	"A100"	"A100"	15550	4885	100	978	1000	339	33	759	759	801	383	47	29	4	0	13434	14018	4271	30	1853	1853	2335	1992	85	99	99	0	0.000	0.000	0.000	0.000	0.000	0.000	0.000	0.000	0.000	0.000	0.000	0.000	0.000	0.000	0.019	0.020	0.025	0.019	3.063	0.018	0.116	316	2384	100	219	11581	11800	241	12165	12406	Error	Error	-5.725	219	11581	241	12165	316109	4429806	0.520	5.865	0	0	0
1	10	17	"A101"	"A101"	15845	4875	100	1471	2392	1955	81	727	727	758	273	36	81	62	0	7475	10006	6241	62	1710	1710	1775	761	42	96	88	0	0.000	0.000	0.000	0.000	0.000	0.000	0.000	0.000	0.000	0.000	0.000	0.000	0.000	0.000	0.129	0.201	0.155	0.146	2.151	0.229	0.766	316	2384	100	744	5765	6509	1665	8296	9961	Error	Error	-2.954	744	5765	1665	8296	756013	3162045	5.985	10.816	0	0	0
1	11	17	"A101"	"A101"	16160	4880	100	1563	2569	2124	82	753	753	786	342	43	77	54	0	8168	11655	7450	63	1757	1757	1855	841	45	100	97	0	0.000	0.000	0.000	0.000	0.000	0.000	0.000	0.000	0.000	0.000	0.000	0.000	0.000	0.000	0.126	0.183	0.138	0.129	2.026	0.216	0.821	316	2384	100	810	6411	7221	1816	9898	11714	Error	Error	-2.985	810	6411	1816	9898	811790	3683114	5.213	11.653	0	0	0
1	12	17	"A101"	"A101"	16460	4880	100	1276	2079	1779	85	777	777	811	333	41	62	43	0	6486	9752	7010	71	1788	1788	1865	886	47	95	83	0	0.000	0.000	0.000	0.000	0.000	0.000	0.000	0.000	0.000	0.000	0.000	0.000	0.000	0.000	0.106	0.163	0.133	0.115	2.292	0.207	0.803	316	2384	100	499	4698	5197	1302	7964	9266	Error	Error	-3.235	499	4698	1302	7964	656810	3081625	3.808	8.902	0	0	0
1	13	17	"A102"	"A102"	16745	4875	100	1477	2732	2365	86	766	766	815	539	66	56	44	0	9747	12130	7496	61	1756	1756	1864	1659	89	90	76	0	0.000	0.000	0.000	0.000	0.000	0.000	0.000	0.000	0.000	0.000	0.000	0.000	0.000	0.000	0.089	0.190	0.136	0.125	2.533	0.219	0.740	316	2384	100	711	7991	8702	1966	10374	12340	Error	Error	-3.490	711	7991	1966	10374	863323	3833010	3.557	6.188	0	0	0
1	14	17	"A102"	"A102"	17055	4880	100	1629	2991	2677	89	772	772	795	286	35	76	56	0	11827	13850	7156	51	1787	1787	1910	1244	65	99	95	0	0.000	0.000	0.000	0.000	0.000	0.000	0.000	0.000	0.000	0.000	0.000	0.000	0.000	0.000	0.085	0.184	0.115	0.108	2.538	0.222	0.659	316	2384	100	857	10040	10897	2219	12063	14282	Error	Error	-3.550	857	10040	2219	12063	945096	4376687	7.678	9.598	0	0	0
1	15	17	"A102"	"A102"	17340	4875	100	1710	3106	2792	89	783	783	812	307	37	73	57	0	9922	10885	6084	55	1832	1832	1931	756	39	98	92	0	0.000	0.000	0.000	0.000	0.000	0.000	0.000	0.000	0.000	0.000	0.000	0.000	0.000	0.000	0.115	0.257	0.180	0.156	2.598	0.294	0.665	316	2384	100	927	8090	9017	2323	9053	11376	Error	Error	-3.125	927	8090	2323	9053	981622	3439603	7.472	11.844	0	0	0
1	16	17	"A103"	"A103"	17635	4870	100	1057	1104	499	45	799	799	827	289	34	46	19	0	12013	11692	4247	36	1844	1844	1903	486	25	99	97	0	0.000	0.000	0.000	0.000	0.000	0.000	0.000	0.000	0.000	0.000	0.000	0.000	0.000	0.000	0.025	0.031	0.035	0.031	2.915	0.030	0.142	316	2384	100	258	10169	10427	305	9848	10153	Error	Error	-5.301	258	10169	305	9848	348761	3694738	0.958	20.142	0	0	0
1	17	17	"A103"	"A103"	17955	4875	100	986	1014	321	31	789	789	815	280	34	38	15	0	10549	10374	3391	32	1899	1899	2114	1120	52	100	99	0	0.000	0.000	0.000	0.000	0.000	0.000	0.000	0.000	0.000	0.000	0.000	0.000	0.000	0.000	0.023	0.027	0.034	0.031	2.889	0.023	0.109	316	2384	100	197	8650	8847	225	8475	8700	Error	Error	-5.456	197	8650	225	8475	320365	3278324	0.711	7.375	0	0	0
1	18	17	"A103"	"A103"	18250	4870	100	887	947	455	48	767	767	797	277	34	26	10	0	8465	8582	3230	37	1851	1851	1915	589	30	100	99	0	0.000	0.000	0.000	0.000	0.000	0.000	0.000	0.000	0.000	0.000	0.000	0.000	0.000	0.000	0.018	0.027	0.036	0.030	3.151	0.026	0.066	316	2384	100	120	6614	6734	180	6731	6911	Error	Error	-5.784	120	6614	180	6731	299192	2711822	0.542	11.319	0	0	0
1	1	18	"A104"	"A104"	13135	5185	100	872	896	291	32	733	733	756	263	34	31	12	0	10495	9933	3357	33	1735	1735	1789	914	51	96	93	0	0.000	0.000	0.000	0.000	0.000	0.000	0.000	0.000	0.000	0.000	0.000	0.000	0.000	0.000	0.016	0.020	0.034	0.031	3.173	0.018	0.069	316	2384	100	139	8760	8899	163	8198	8361	Error	Error	-5.978	139	8760	163	8198	283161	3138676	0.532	8.910	0	0	0
1	2	18	"A104"	"A104"	13450	5180	100	921	959	292	30	742	742	766	267	34	37	12	0	12342	12353	3792	30	1713	1713	1814	1201	66	97	96	0	0.000	0.000	0.000	0.000	0.000	0.000	0.000	0.000	0.000	0.000	0.000	0.000	0.000	0.000	0.017	0.020	0.023	0.022	3.123	0.017	0.090	316	2384	100	179	10629	10808	217	10640	10857	Error	Error	-5.892	179	10629	217	10640	302900	3903487	0.723	8.775	0	0	0
1	3	18	"A104"	"A104"	13750	5185	100	1074	1078	305	28	830	830	851	273	32	45	14	0	13286	13503	3961	29	1872	1872	1990	1053	52	99	97	0	0.000	0.000	0.000	0.000	0.000	0.000	0.000	0.000	0.000	0.000	0.000	0.000	0.000	0.000	0.021	0.021	0.025	0.022	3.038	0.019	0.116	316	2384	100	244	11414	11658	248	11631	11879	Error	Error	-5.548	244	11414	248	11631	340575	4267037	0.832	10.934	0	0	0
1	4	18	"A105"	"A105"	14035	5175	100	969	1008	320	31	868	868	902	314	34	28	8	0	11213	11277	4637	41	1880	1880	1973	654	33	94	92	0	0.000	0.000	0.000	0.000	0.000	0.000	0.000	0.000	0.000	0.000	0.000	0.000	0.000	0.000	0.011	0.015	0.029	0.027	3.786	0.014	0.045	316	2384	100	101	9333	9434	140	9397	9537	Error	Error	-6.530	101	9333	140	9397	318393	3563466	0.338	14.226	0	0	0
1	5	18	"A105"	"A105"	14345	5175	100	963	999	384	38	799	799	824	279	33	34	12	0	11678	12686	4230	33	1804	1804	2079	1546	74	98	98	0	0.000	0.000	0.000	0.000	0.000	0.000	0.000	0.000	0.000	0.000	0.000	0.000	0.000	0.000	0.017	0.018	0.026	0.022	3.043	0.014	0.051	316	2384	100	164	9874	10038	200	10882	11082	Error	Error	-5.912	164	9874	200	10882	315712	4008789	0.627	6.861	0	0	0
1	6	18	"A105"	"A105"	14655	5175	100	906	927	274	29	766	766	787	270	34	31	9	0	11859	11799	4130	35	1773	1773	2039	1441	70	99	98	0	0.000	0.000	0.000	0.000	0.000	0.000	0.000	0.000	0.000	0.000	0.000	0.000	0.000	0.000	0.014	0.016	0.025	0.022	2.659	0.014	0.067	316	2384	100	140	10086	10226	161	10026	10187	Error	Error	-6.171	140	10086	161	10026	292790	3728589	0.519	6.773	0	0	0
1	7	18	"A106"	"A106"	14945	5175	100	814	836	275	32	777	777	796	270	33	21	4	0	2863	3979	2720	68	1714	1714	1740	366	21	83	67	0	0.000	0.000	0.000	0.000	0.000	0.000	0.000	0.000	0.000	0.000	0.000	0.000	0.000	0.000	0.032	0.026	0.131	0.118	4.748	0.025	0.023	316	2384	100	37	1149	1186	59	2265	2324	Error	Error	-4.957	37	1149	59	2265	264151	1257380	0.148	6.117	0	0	0
1	8	18	"A106"	"A106"	15255	5175	100	827	853	300	35	738	738	762	262	34	26	6	0	3251	4717	3172	67	1700	1700	1725	374	21	93	80	0	0.000	0.000	0.000	0.000	0.000	0.000	0.000	0.000	0.000	0.000	0.000	0.000	0.000	0.000	0.057	0.038	0.089	0.094	4.372	0.026	0.036	316	2384	100	89	1551	1640	115	3017	3132	Error	Error	-4.123	89	1551	115	3017	269509	1490598	0.347	8.000	0	0	0
1	9	18	"A106"	"A106"	15555	5175	100	768	796	289	36	736	736	766	267	34	22	4	0	2912	3738	2394	64	1756	1756	1856	777	41	74	34	0	0.000	0.000	0.000	0.000	0.000	0.000	0.000	0.000	0.000	0.000	0.000	0.000	0.000	0.000	0.028	0.030	0.116	0.120	3.941	0.030	0.044	316	2384	100	32	1156	1188	60	1982	2042	Error	Error	-5.175	32	1156	60	1982	251655	1181165	0.112	2.422	0	0	0
1	10	18	"A107"	"A107"	15845	5175	100	876	903	290	32	763	763	795	280	35	29	9	0	4977	7292	5118	70	1736	1736	1793	1486	82	81	56	0	0.000	0.000	0.000	0.000	0.000	0.000	0.000	0.000	0.000	0.000	0.000	0.000	0.000	0.000	0.035	0.025	0.051	0.047	3.739	0.022	0.072	316	2384	100	113	3241	3354	140	5556	5696	Error	Error	-4.842	113	3241	140	5556	285302	2304139	0.386	3.701	0	0	0
1	11	18	"A107"	"A107"	16165	5175	100	883	928	319	34	754	754	776	289	37	34	12	0	6253	9149	6062	66	1767	1767	1837	631	34	99	95	0	0.000	0.000	0.000	0.000	0.000	0.000	0.000	0.000	0.000	0.000	0.000	0.000	0.000	0.000	0.029	0.024	0.040	0.036	3.860	0.019	0.085	316	2384	100	129	4486	4615	174	7382	7556	Error	Error	-5.120	129	4486	174	7382	293140	2890997	0.526	11.588	0	0	0
1	12	18	"A107"	"A107"	16455	5175	100	903	957	333	34	802	802	828	292	35	25	8	0	5910	8837	5972	67	1825	1825	1889	771	40	97	90	0	0.000	0.000	0.000	0.000	0.000	0.000	0.000	0.000	0.000	0.000	0.000	0.000	0.000	0.000	0.025	0.022	0.038	0.036	3.631	0.020	0.075	316	2384	100	101	4085	4186	155	7012	7167	Error	Error	-5.338	101	4085	155	7012	302502	2792620	0.442	9.012	0	0	0
1	13	18	"A108"	"A108"	16755	5170	100	920	950	329	34	767	767	791	294	37	29	11	0	7449	8985	5875	65	1785	1785	1891	1688	89	78	62	0	0.000	0.000	0.000	0.000	0.000	0.000	0.000	0.000	0.000	0.000	0.000	0.000	0.000	0.000	0.027	0.025	0.038	0.045	4.509	0.024	0.132	316	2384	100	153	5664	5817	183	7200	7383	Error	Error	-5.210	153	5664	183	7200	300340	2839179	0.541	4.203	0	0	0
1	14	18	"A108"	"A108"	17055	5170	100	920	957	308	32	775	775	859	1450	168	0	0	0	8561	10791	6188	57	1830	1830	2062	2707	131	87	56	0	0.000	0.000	0.000	0.000	0.000	0.000	0.000	0.000	0.000	0.000	0.000	0.000	0.000	0.000	0.022	0.020	0.027	0.025	3.615	0.166	0.210	316	2384	100	145	6731	6876	182	8961	9143	Error	Error	-5.537	145	6731	182	8961	302380	3410062	0.068	3.225	0	0	0
1	15	18	"A108"	"A108"	17345	5165	100	958	968	296	30	786	786	822	454	55	19	0	0	8108	10538	6118	58	1815	1815	1925	1656	86	90	77	0	0.000	0.000	0.000	0.000	0.000	0.000	0.000	0.000	0.000	0.000	0.000	0.000	0.000	0.000	0.027	0.021	0.031	0.029	3.738	0.017	0.080	316	2384	100	172	6293	6465	182	8723	8905	Error	Error	-5.193	172	6293	182	8723	305944	3329909	0.322	5.201	0	0	0
1	16	18	"A109"	"A109"	17645	5160	100	828	849	288	33	787	787	839	521	62	6	0	0	3096	4036	2519	62	1842	1842	1926	1562	81	40	20	0	0.000	0.000	0.000	0.000	0.000	0.000	0.000	0.000	0.000	0.000	0.000	0.000	0.000	0.000	0.033	0.028	0.119	0.120	4.693	0.017	0.010	316	2384	100	41	1254	1295	62	2194	2256	Error	Error	-4.935	41	1254	62	2194	268368	1275349	0.019	1.351	0	0	0
1	17	18	"A109"	"A109"	17935	5150	100	824	864	283	32	799	799	848	487	57	7	0	0	3152	3979	2415	60	1890	1890	2028	1581	77	39	23	0	0.000	0.000	0.000	0.000	0.000	0.000	0.000	0.000	0.000	0.000	0.000	0.000	0.000	0.000	0.020	0.031	0.124	0.139	5.186	0.174	0.417	316	2384	100	25	1262	1287	65	2089	2154	Error	Error	-5.658	25	1262	65	2089	272914	1257396	0.033	1.234	0	0	0
1	18	18	"A109"	"A109"	18250	5160	100	806	832	288	34	776	776	860	1752	203	0	0	0	3121	4012	2307	57	1870	1870	2025	2396	118	25	15	0	0.000	0.000	0.000	0.000	0.000	0.000	0.000	0.000	0.000	0.000	0.000	0.000	0.000	0.000	0.024	0.026	0.111	0.124	4.965	0.623	0.636	316	2384	100	30	1251	1281	56	2142	2198	Error	Error	-5.382	30	1251	56	2142	262803	1267703	-0.016	0.829	0	0	0
1	1	19	"A110"	"A110"	13150	5490	100	838	862	294	34	731	731	748	260	34	30	9	0	8218	7954	3523	44	1750	1750	1768	348	19	99	99	0	0.000	0.000	0.000	0.000	0.000	0.000	0.000	0.000	0.000	0.000	0.000	0.000	0.000	0.000	0.017	0.021	0.039	0.038	3.760	0.017	0.042	316	2384	100	107	6468	6575	131	6204	6335	Error	Error	-5.918	107	6468	131	6204	272317	2513342	0.438	17.776	0	0	0
1	2	19	"A110"	"A110"	13460	5495	100	944	981	315	32	760	760	788	388	49	28	4	0	13124	12109	5269	43	1750	1750	1840	857	46	99	96	0	0.000	0.000	0.000	0.000	0.000	0.000	0.000	0.000	0.000	0.000	0.000	0.000	0.000	0.000	0.016	0.021	0.031	0.024	3.536	0.017	0.100	316	2384	100	184	11374	11558	221	10359	10580	Error	Error	-5.950	184	11374	221	10359	310068	3826346	0.497	11.982	0	0	0
1	3	19	"A110"	"A110"	13760	5495	100	1014	1042	351	33	854	854	888	307	34	32	12	0	10978	11798	7051	59	1859	1859	2390	2659	111	86	54	0	0.000	0.000	0.000	0.000	0.000	0.000	0.000	0.000	0.000	0.000	0.000	0.000	0.000	0.000	0.018	0.019	0.031	0.030	3.659	0.021	0.183	316	2384	100	160	9119	9279	188	9939	10127	Error	Error	-5.833	160	9119	188	9939	329186	3728030	0.502	3.538	0	0	0
1	4	19	"A111"	"A111"	14050	5485	100	944	980	352	35	876	876	953	855	89	4	0	0	5419	8250	6068	73	1809	1809	1943	1868	96	76	49	0	0.000	0.000	0.000	0.000	0.000	0.000	0.000	0.000	0.000	0.000	0.000	0.000	0.000	0.000	0.019	0.016	0.047	0.041	3.869	0.021	0.032	316	2384	100	68	3610	3678	104	6441	6545	Error	Error	-5.730	68	3610	104	6441	309606	2607107	0.032	3.376	0	0	0
1	5	19	"A111"	"A111"	14360	5485	100	931	958	298	31	791	791	858	1424	165	0	0	0	6832	9305	5935	63	1748	1748	1914	1489	77	92	75	0	0.000	0.000	0.000	0.000	0.000	0.000	0.000	0.000	0.000	0.000	0.000	0.000	0.000	0.000	0.028	0.022	0.037	0.037	3.417	0.017	0.078	316	2384	100	140	5084	5224	167	7557	7724	Error	Error	-5.182	140	5084	167	7557	302744	2940229	0.070	4.964	0	0	0
1	6	19	"A111"	"A111"	14660	5485	100	869	899	299	33	767	767	804	438	54	16	1	0	5713	8298	6054	72	1727	1727	1822	840	46	94	88	0	0.000	0.000	0.000	0.000	0.000	0.000	0.000	0.000	0.000	0.000	0.000	0.000	0.000	0.000	0.026	0.020	0.040	0.036	3.950	0.020	0.102	316	2384	100	102	3986	4088	132	6571	6703	Error	Error	-5.288	102	3986	132	6571	283940	2622164	0.217	7.710	0	0	0
1	7	19	"A112"	"A112"	14950	5480	100	5785	7825	7934	101	746	746	772	273	35	95	92	0	13474	12666	5791	45	1728	1728	1759	417	23	99	97	0	0.000	0.000	0.000	0.000	0.000	0.000	0.000	0.000	0.000	0.000	0.000	0.000	0.000	0.000	0.429	0.647	0.418	0.415	2.199	0.878	0.606	316	2384	100	5039	11746	16785	7079	10938	18017	Error	Error	-1.221	5039	11746	7079	10938	2472574	4002306	25.835	26.156	0	0	0
1	8	19	"A112"	"A112"	15255	5485	100	6496	10782	10485	97	746	746	801	370	46	97	90	0	14792	14028	5751	40	1744	1744	1831	911	49	100	99	0	0.000	0.000	0.000	0.000	0.000	0.000	0.000	0.000	0.000	0.000	0.000	0.000	0.000	0.000	0.441	0.817	0.420	0.463	2.449	1.206	0.606	316	2384	100	5750	13048	18798	10036	12284	22320	Error	Error	-1.182	5750	13048	10036	12284	3407076	4432948	26.976	13.389	0	0	0
1	9	19	"A112"	"A112"	15545	5485	100	12433	13483	9383	69	768	768	813	364	44	98	97	0	17996	16523	5479	33	1766	1766	1946	1176	60	99	98	0	0.000	0.000	0.000	0.000	0.000	0.000	0.000	0.000	0.000	0.000	0.000	0.000	0.000	0.000	0.719	0.862	0.633	0.638	1.992	1.024	0.657	316	2384	100	11665	16230	27895	12715	14757	27472	Error	Error	-0.476	11665	16230	12715	14757	4260539	5221363	34.808	12.395	0	0	0
1	10	19	"A113"	"A113"	15850	5480	100	984	1005	322	32	755	755	776	264	34	45	17	0	10894	10266	4449	43	1743	1743	1791	710	39	100	98	0	0.000	0.000	0.000	0.000	0.000	0.000	0.000	0.000	0.000	0.000	0.000	0.000	0.000	0.000	0.025	0.029	0.037	0.034	2.907	0.025	0.134	316	2384	100	229	9151	9380	250	8523	8773	Error	Error	-5.321	229	9151	250	8523	317681	3244189	0.867	11.937	0	0	0
1	11	19	"A113"	"A113"	16160	5480	100	1107	1142	389	34	837	837	875	321	36	46	17	0	14003	13007	5604	43	1937	1937	2085	708	33	100	98	0	0.000	0.000	0.000	0.000	0.000	0.000	0.000	0.000	0.000	0.000	0.000	0.000	0.000	0.000	0.022	0.028	0.035	0.034	2.663	0.020	0.095	316	2384	100	270	12066	12336	305	11070	11375	Error	Error	-5.482	270	12066	305	11070	360799	4110250	0.832	15.427	0	0	0
1	12	19	"A113"	"A113"	16450	5475	100	1014	1037	336	32	780	780	805	277	34	43	15	0	14173	13385	5376	40	1819	1819	1894	561	29	100	99	0	0.000	0.000	0.000	0.000	0.000	0.000	0.000	0.000	0.000	0.000	0.000	0.000	0.000	0.000	0.019	0.022	0.027	0.024	2.919	0.021	0.146	316	2384	100	234	12354	12588	257	11566	11823	Error	Error	-5.722	234	12354	257	11566	327799	4229598	0.838	20.483	0	0	0
1	13	19	"A114"	"A114"	16750	5470	100	1074	1095	332	30	767	767	796	278	34	52	26	0	18688	16848	6431	38	1808	1808	1854	791	42	97	93	0	0.000	0.000	0.000	0.000	0.000	0.000	0.000	0.000	0.000	0.000	0.000	0.000	0.000	0.000	0.018	0.022	0.027	0.023	3.071	0.020	0.210	316	2384	100	307	16880	17187	328	15040	15368	Error	Error	-5.781	307	16880	328	15040	346166	5323856	1.076	18.956	0	0	0
1	14	19	"A114"	"A114"	17060	5475	100	1064	1072	296	27	779	779	806	286	35	49	15	0	15787	14603	4683	32	1847	1847	1950	886	45	100	99	0	0.000	0.000	0.000	0.000	0.000	0.000	0.000	0.000	0.000	0.000	0.000	0.000	0.000	0.000	0.020	0.023	0.027	0.023	2.736	0.018	0.138	316	2384	100	285	13940	14225	293	12756	13049	Error	Error	-5.612	285	13940	293	12756	338640	4614610	0.930	14.281	0	0	0
1	15	19	"A114"	"A114"	17360	5475	100	1060	1072	313	29	784	784	813	285	35	48	16	0	16490	15074	5196	34	1874	1874	1994	1122	56	100	100	0	0.000	0.000	0.000	0.000	0.000	0.000	0.000	0.000	0.000	0.000	0.000	0.000	0.000	0.000	0.019	0.022	0.026	0.023	2.498	0.020	0.182	316	2384	100	276	14616	14892	288	13200	13488	Error	Error	-5.727	276	14616	288	13200	338787	4763317	0.909	11.658	0	0	0
1	16	19	"A115"	"A115"	17650	5465	100	903	919	300	32	762	762	797	305	38	29	7	0	5011	7376	5027	68	1823	1823	1897	1122	59	90	68	0	0.000	0.000	0.000	0.000	0.000	0.000	0.000	0.000	0.000	0.000	0.000	0.000	0.000	0.000	0.044	0.028	0.064	0.052	4.009	0.018	0.056	316	2384	100	141	3188	3329	157	5553	5710	Error	Error	-4.499	141	3188	157	5553	290432	2330757	0.400	4.883	0	0	0
1	17	19	"A115"	"A115"	17955	5470	100	895	941	316	33	772	772	825	609	73	9	0	0	7323	9302	4675	50	1871	1871	1961	957	48	97	91	0	0.000	0.000	0.000	0.000	0.000	0.000	0.000	0.000	0.000	0.000	0.000	0.000	0.000	0.000	0.023	0.023	0.039	0.035	3.334	0.022	0.089	316	2384	100	123	5452	5575	169	7431	7600	Error	Error	-5.470	123	5452	169	7431	297337	2939352	0.190	7.671	0	0	0
1	18	19	"A115"	"A115"	18255	5470	100	852	883	290	32	742	742	762	267	35	29	9	0	7058	8290	3622	43	1901	1901	1976	1336	67	97	88	0	0.000	0.000	0.000	0.000	0.000	0.000	0.000	0.000	0.000	0.000	0.000	0.000	0.000	0.000	0.021	0.022	0.036	0.033	3.402	0.020	0.056	316	2384	100	110	5157	5267	141	6389	6530	Error	Error	-5.551	110	5157	141	6389	279093	2619783	0.453	4.726	0	0	0
1	1	20	"A116"	"A116"	13155	5785	100	884	933	496	53	727	727	755	341	45	22	4	0	9219	8896	3053	34	1786	1786	1822	590	32	98	96	0	0.000	0.000	0.000	0.000	0.000	0.000	0.000	0.000	0.000	0.000	0.000	0.000	0.000	0.000	0.021	0.029	0.035	0.030	3.492	0.030	0.085	316	2384	100	157	7433	7590	206	7110	7316	Error	Error	-5.565	157	7433	206	7110	294703	2811156	0.522	11.990	0	0	0
1	2	20	"A116"	"A116"	13465	5785	100	935	1014	611	60	775	775	797	270	33	35	15	0	11228	10643	4784	44	1816	1816	1994	1048	52	99	93	0	0.000	0.000	0.000	0.000	0.000	0.000	0.000	0.000	0.000	0.000	0.000	0.000	0.000	0.000	0.017	0.027	0.034	0.030	3.046	0.040	0.212	316	2384	100	160	9412	9572	239	8827	9066	Error	Error	-5.878	160	9412	239	8827	320368	3363216	0.804	8.253	0	0	0
1	3	20	"A116"	"A116"	13765	5785	100	964	990	310	31	792	792	814	269	33	39	14	0	12810	11837	3944	33	1784	1784	2096	1632	77	99	97	0	0.000	0.000	0.000	0.000	0.000	0.000	0.000	0.000	0.000	0.000	0.000	0.000	0.000	0.000	0.016	0.020	0.029	0.024	3.096	0.018	0.096	316	2384	100	172	11026	11198	198	10053	10251	Error	Error	-6.002	172	11026	198	10053	312731	3740565	0.654	5.969	0	0	0
1	4	20	"A117"	"A117"	14055	5785	100	980	1030	365	35	771	771	790	273	34	43	19	0	3161	3786	1834	48	1735	1735	1758	406	23	80	66	0	0.000	0.000	0.000	0.000	0.000	0.000	0.000	0.000	0.000	0.000	0.000	0.000	0.000	0.000	0.147	0.126	0.160	0.162	3.611	0.117	0.208	316	2384	100	209	1426	1635	259	2051	2310	Error	Error	-2.770	209	1426	259	2051	325479	1196517	0.879	4.995	0	0	0
1	5	20	"A117"	"A117"	14355	5780	100	1180	1184	414	34	770	770	799	270	33	62	34	0	5326	5205	2262	43	1743	1743	1777	414	23	92	81	0	0.000	0.000	0.000	0.000	0.000	0.000	0.000	0.000	0.000	0.000	0.000	0.000	0.000	0.000	0.114	0.120	0.129	0.134	2.910	0.113	0.343	316	2384	100	410	3583	3993	414	3462	3876	Error	Error	-3.127	410	3583	414	3462	374205	1644925	1.426	8.280	0	0	0
1	6	20	"A117"	"A117"	14655	5780	100	1050	1121	454	40	745	745	769	272	35	52	30	0	4563	5079	2531	49	1742	1742	1803	909	50	78	64	0	0.000	0.000	0.000	0.000	0.000	0.000	0.000	0.000	0.000	0.000	0.000	0.000	0.000	0.000	0.108	0.113	0.128	0.134	3.234	0.094	0.315	316	2384	100	305	2821	3126	376	3337	3713	Error	Error	-3.209	305	2821	376	3337	354294	1604890	1.294	3.604	0	0	0
1	7	20	"A118"	"A118"	14950	5775	100	958	984	322	32	740	740	772	274	35	42	16	0	15888	13993	6180	44	1744	1744	1774	532	29	99	98	0	0.000	0.000	0.000	0.000	0.000	0.000	0.000	0.000	0.000	0.000	0.000	0.000	0.000	0.000	0.015	0.020	0.026	0.023	3.036	0.019	0.117	316	2384	100	218	14144	14362	244	12249	12493	Error	Error	-6.020	218	14144	244	12249	310978	4421712	0.774	22.968	0	0	0
1	8	20	"A118"	"A118"	15265	5775	100	912	948	330	34	726	726	754	334	44	32	7	0	17155	14966	6585	43	1756	1756	1875	951	50	100	100	0	0.000	0.000	0.000	0.000	0.000	0.000	0.000	0.000	0.000	0.000	0.000	0.000	0.000	0.000	0.012	0.017	0.021	0.019	2.848	0.016	0.134	316	2384	100	186	15399	15585	222	13210	13432	Error	Error	-6.371	186	15399	222	13210	299619	4729252	0.581	13.766	0	0	0
1	9	20	"A118"	"A118"	15560	5775	100	912	950	306	32	742	742	761	263	34	40	16	0	16356	15117	5199	34	1763	1763	1840	588	31	100	100	0	0.000	0.000	0.000	0.000	0.000	0.000	0.000	0.000	0.000	0.000	0.000	0.000	0.000	0.000	0.012	0.016	0.022	0.017	3.031	0.016	0.124	316	2384	100	170	14593	14763	208	13354	13562	Error	Error	-6.424	170	14593	208	13354	300270	4776935	0.719	22.580	0	0	0
1	10	20	"A119"	"A119"	15860	5770	100	1036	1261	667	52	737	737	765	284	37	50	37	0	4466	6981	4872	69	1758	1758	1825	1101	60	79	55	0	0.000	0.000	0.000	0.000	0.000	0.000	0.000	0.000	0.000	0.000	0.000	0.000	0.000	0.000	0.110	0.100	0.115	0.109	2.460	0.109	0.578	316	2384	100	299	2708	3007	524	5223	5747	Error	Error	-3.179	299	2708	524	5223	398411	2205934	1.746	4.683	0	0	0
1	11	20	"A119"	"A119"	16170	5770	100	1142	1340	730	54	751	751	785	305	38	56	38	0	6157	8199	5707	69	1789	1789	1884	883	46	82	70	0	0.000	0.000	0.000	0.000	0.000	0.000	0.000	0.000	0.000	0.000	0.000	0.000	0.000	0.000	0.090	0.092	0.102	0.107	2.754	0.097	0.639	316	2384	100	391	4368	4759	589	6410	6999	Error	Error	-3.482	391	4368	589	6410	423402	2590851	1.820	7.152	0	0	0
1	12	20	"A119"	"A119"	16465	5770	100	1234	1436	712	49	779	779	813	304	37	61	43	0	7995	9387	5639	60	1826	1826	1889	553	29	98	90	0	0.000	0.000	0.000	0.000	0.000	0.000	0.000	0.000	0.000	0.000	0.000	0.000	0.000	0.000	0.074	0.087	0.095	0.090	2.306	0.098	0.669	316	2384	100	455	6169	6624	657	7561	8218	Error	Error	-3.761	455	6169	657	7561	453853	2966385	2.049	13.559	0	0	0
1	13	20	"A120"	"A120"	16755	5765	100	1081	1232	1245	101	786	786	810	287	35	50	27	0	3408	4406	2516	57	1831	1831	1883	936	49	70	42	0	0.000	0.000	0.000	0.000	0.000	0.000	0.000	0.000	0.000	0.000	0.000	0.000	0.000	0.000	0.187	0.173	0.192	0.192	2.715	0.189	0.168	316	2384	100	295	1577	1872	446	2575	3021	Error	Error	-2.418	295	1577	446	2575	389304	1392193	1.470	2.696	0	0	0
1	14	20	"A120"	"A120"	17050	5770	100	1144	1292	589	45	796	796	820	275	33	55	34	0	4580	5528	2770	50	1837	1837	1874	486	25	97	89	0	0.000	0.000	0.000	0.000	0.000	0.000	0.000	0.000	0.000	0.000	0.000	0.000	0.000	0.000	0.127	0.134	0.142	0.123	2.887	0.136	0.441	316	2384	100	348	2743	3091	496	3691	4187	Error	Error	-2.979	348	2743	496	3691	408219	1746747	1.716	7.519	0	0	0
1	15	20	"A120"	"A120"	17350	5775	100	964	1085	475	43	770	770	800	268	33	42	23	0	4007	4887	2829	57	1861	1861	1901	679	35	90	72	0	0.000	0.000	0.000	0.000	0.000	0.000	0.000	0.000	0.000	0.000	0.000	0.000	0.000	0.000	0.090	0.104	0.130	0.116	3.115	0.093	0.264	316	2384	100	194	2146	2340	315	3026	3341	Error	Error	-3.468	194	2146	315	3026	342829	1544219	1.063	4.398	0	0	0
1	16	20	"A121"	"A121"	17640	5760	100	922	952	313	32	771	771	790	264	33	34	12	0	14695	13205	6148	46	1890	1890	1937	510	26	98	98	0	0.000	0.000	0.000	0.000	0.000	0.000	0.000	0.000	0.000	0.000	0.000	0.000	0.000	0.000	0.012	0.016	0.025	0.022	3.740	0.016	0.098	316	2384	100	151	12805	12956	181	11315	11496	Error	Error	-6.406	151	12805	181	11315	300744	4172643	0.614	22.094	0	0	0
1	17	20	"A121"	"A121"	17965	5760	100	888	917	328	35	755	755	801	747	93	4	0	0	11654	12051	6819	56	1873	1873	2045	1265	61	94	83	0	0.000	0.000	0.000	0.000	0.000	0.000	0.000	0.000	0.000	0.000	0.000	0.000	0.000	0.000	0.014	0.016	0.026	0.024	3.264	0.016	0.109	316	2384	100	133	9781	9914	162	10178	10340	Error	Error	-6.200	133	9781	162	10178	289668	3808024	0.155	7.910	0	0	0
1	18	20	"A121"	"A121"	18255	5760	100	900	925	286	30	712	712	736	276	37	36	12	0	13748	12603	4829	38	1941	1941	2076	984	47	99	98	0	0.000	0.000	0.000	0.000	0.000	0.000	0.000	0.000	0.000	0.000	0.000	0.000	0.000	0.000	0.016	0.020	0.026	0.024	3.018	0.017	0.099	316	2384	100	188	11807	11995	213	10662	10875	Error	Error	-5.973	188	11807	213	10662	292416	3982455	0.685	10.698	0	0	0
1	1	21	"Blank"	"Blank"	13120	6075	100	713	747	264	35	740	740	763	273	35	14	5	0	1910	1913	354	18	1850	1850	1911	983	51	1	0	0	0.000	0.000	0.000	0.000	0.000	0.000	0.000	0.000	0.000	0.000	0.000	0.000	0.000	0.000	-0.450	0.111	0.634	0.593	4.849	-0.007	0.001	316	2384	100	-27	60	33	7	63	70	Error	Error	Error	-27	60	7	63	236068	604629	-0.059	0.002	0	0	0
1	2	21	"Blank"	"Blank"	13420	6075	100	769	823	725	88	755	755	769	248	32	14	4	0	1840	2003	2004	100	1782	1782	1810	436	24	16	3	0	0.000	0.000	0.000	0.000	0.000	0.000	0.000	0.000	0.000	0.000	0.000	0.000	0.000	0.000	0.241	0.308	0.581	0.634	5.055	0.324	0.562	316	2384	100	14	58	72	68	221	289	Error	Error	-2.051	14	58	68	221	260059	632953	0.218	0.443	0	0	0
1	3	21	"Blank"	"Blank"	13720	6070	100	798	799	261	32	764	764	792	300	37	14	2	0	1798	1821	374	20	1778	1778	1810	665	36	4	0	0	0.000	0.000	0.000	0.000	0.000	0.000	0.000	0.000	0.000	0.000	0.000	0.000	0.000	0.000	1.700	0.814	0.662	0.607	3.893	0.011	0.004	316	2384	100	34	20	54	35	43	78	Error	Error	0.766	34	20	35	43	252559	575304	0.023	0.017	0	0	0
1	4	21	"Blank"	"Blank"	14020	6070	100	756	774	293	37	735	735	821	1164	141	0	0	0	1807	1900	1078	56	1770	1770	1922	1914	99	0	0	0	0.000	0.000	0.000	0.000	0.000	0.000	0.000	0.000	0.000	0.000	0.000	0.000	0.000	0.000	0.568	0.300	0.689	0.761	4.589	0.299	0.752	316	2384	100	21	37	58	39	130	169	Error	Error	-0.817	21	37	39	130	244430	600373	-0.040	-0.011	0	0	0
1	5	21	"Blank"	"Blank"	14320	6065	100	723	734	250	34	733	733	759	279	36	11	2	0	1881	1858	357	19	1777	1777	1817	647	35	5	0	0	0.000	0.000	0.000	0.000	0.000	0.000	0.000	0.000	0.000	0.000	0.000	0.000	0.000	0.000	-0.096	0.012	0.791	0.690	4.647	0.183	0.109	316	2384	100	-10	104	94	1	81	82	Error	Error	Error	-10	104	1	81	231879	587216	-0.090	0.063	0	0	0
1	6	21	"Blank"	"Blank"	14620	6065	100	720	742	249	33	703	703	730	287	39	14	1	0	1833	1932	1068	55	1791	1791	1838	544	29	12	2	0	0.000	0.000	0.000	0.000	0.000	0.000	0.000	0.000	0.000	0.000	0.000	0.000	0.000	0.000	0.405	0.277	0.543	0.568	4.711	0.035	0.005	316	2384	100	17	42	59	39	141	180	Error	Error	-1.305	17	42	39	141	234521	610386	0.042	0.173	0	0	0
1	7	21	"Blank"	"Blank"	14920	6065	100	678	702	245	34	683	683	704	254	36	14	3	0	1819	1850	470	25	1756	1756	1783	386	21	17	4	0	0.000	0.000	0.000	0.000	0.000	0.000	0.000	0.000	0.000	0.000	0.000	0.000	0.000	0.000	-0.079	0.202	0.770	0.636	4.705	0.091	0.021	316	2384	100	-5	63	58	19	94	113	Error	Error	Error	-5	63	19	94	221754	584640	-0.008	0.174	0	0	0
1	8	21	"Blank"	"Blank"	15220	6060	100	714	779	431	55	686	686	713	271	38	18	6	0	1863	2061	1530	74	1789	1789	1851	720	38	7	3	0	0.000	0.000	0.000	0.000	0.000	0.000	0.000	0.000	0.000	0.000	0.000	0.000	0.000	0.000	0.378	0.342	0.608	0.649	4.222	0.092	0.120	316	2384	100	28	74	102	93	272	365	Error	Error	-1.402	28	74	93	272	246275	651318	0.244	0.292	0	0	0
1	9	21	"Blank"	"Blank"	15520	6060	100	684	698	260	37	680	680	698	242	34	18	5	0	1857	1874	376	20	1795	1795	1835	476	25	12	1	0	0.000	0.000	0.000	0.000	0.000	0.000	0.000	0.000	0.000	0.000	0.000	0.000	0.000	0.000	0.065	0.228	0.714	0.681	4.883	0.014	0.000	316	2384	100	4	62	66	18	79	97	Error	Error	-3.954	4	62	18	79	220445	592172	0.000	0.082	0	0	0
1	10	21	"Blank"	"Blank"	15820	6055	100	712	791	426	53	695	695	726	381	52	14	3	0	1889	2359	3966	168	1828	1828	1936	1170	60	3	2	0	0.000	0.000	0.000	0.000	0.000	0.000	0.000	0.000	0.000	0.000	0.000	0.000	0.000	0.000	0.279	0.181	0.643	0.562	3.784	0.080	0.182	316	2384	100	17	61	78	96	531	627	Error	Error	-1.843	17	61	96	531	249908	745564	0.171	0.362	0	0	0
1	11	21	"Blank"	"Blank"	16120	6055	100	699	708	257	36	696	696	726	350	48	9	0	0	1886	1912	358	18	1843	1843	1910	1072	56	0	0	0	0.000	0.000	0.000	0.000	0.000	0.000	0.000	0.000	0.000	0.000	0.000	0.000	0.000	0.000	0.070	0.174	0.810	0.697	5.021	0.256	0.501	316	2384	100	3	43	46	12	69	81	Error	Error	-3.841	3	43	12	69	223853	604242	-0.051	0.002	0	0	0
1	12	21	"Blank"	"Blank"	16420	6055	100	749	796	310	38	768	768	790	288	36	16	4	0	1915	1983	741	37	1873	1873	1939	1408	72	1	0	0	0.000	0.000	0.000	0.000	0.000	0.000	0.000	0.000	0.000	0.000	0.000	0.000	0.000	0.000	-0.452	0.255	0.731	0.765	4.962	0.118	0.024	316	2384	100	-19	42	23	28	110	138	Error	Error	Error	-19	42	28	110	251652	626580	0.021	0.031	0	0	0
1	13	21	"Blank"	"Blank"	16720	6050	100	743	758	247	32	767	767	822	604	73	1	0	0	1917	1961	721	36	1893	1893	1998	1516	75	0	0	0	0.000	0.000	0.000	0.000	0.000	0.000	0.000	0.000	0.000	0.000	0.000	0.000	0.000	0.000	-1.000	-0.132	0.782	0.699	5.669	0.305	0.607	316	2384	100	-24	24	0	-9	68	59	Error	Error	Error	-24	24	-9	68	239502	619771	-0.106	-0.024	0	0	0
1	14	21	"Blank"	"Blank"	17020	6050	100	782	789	259	32	783	783	812	313	38	13	1	0	1968	2002	372	18	1914	1914	1960	626	31	8	0	0	0.000	0.000	0.000	0.000	0.000	0.000	0.000	0.000	0.000	0.000	0.000	0.000	0.000	0.000	-0.019	0.068	0.830	0.706	5.721	0.085	0.015	316	2384	100	-1	54	53	6	88	94	Error	Error	Error	-1	54	6	88	249429	632743	-0.073	0.067	0	0	0
1	15	21	"Blank"	"Blank"	17320	6045	100	823	849	345	40	779	779	805	293	36	19	5	0	1961	2008	465	23	1913	1913	1959	525	26	13	2	0	0.000	0.000	0.000	0.000	0.000	0.000	0.000	0.000	0.000	0.000	0.000	0.000	0.000	0.000	0.917	0.737	0.807	0.754	4.246	0.167	0.014	316	2384	100	44	48	92	70	95	165	Error	Error	-0.126	44	48	70	95	268423	634548	0.150	0.093	0	0	0
1	16	21	"Blank"	"Blank"	17620	6045	100	745	767	253	32	752	752	777	290	37	15	2	0	1916	1937	342	17	1892	1892	1926	506	26	9	0	0	0.000	0.000	0.000	0.000	0.000	0.000	0.000	0.000	0.000	0.000	0.000	0.000	0.000	0.000	-0.292	0.333	0.750	0.737	4.913	0.195	0.020	316	2384	100	-7	24	17	15	45	60	Error	Error	Error	-7	24	15	45	242480	612049	-0.034	0.022	0	0	0
1	17	21	"Blank"	"Blank"	17920	6045	100	745	771	365	47	735	735	759	263	34	17	4	0	1988	2029	629	31	1925	1925	1970	893	45	1	0	0	0.000	0.000	0.000	0.000	0.000	0.000	0.000	0.000	0.000	0.000	0.000	0.000	0.000	0.000	0.159	0.346	0.745	0.724	4.568	0.023	0.008	316	2384	100	10	63	73	36	104	140	Error	Error	-2.655	10	63	36	104	243590	641229	0.046	0.066	0	0	0
1	18	21	"Blank"	"Blank"	18220	6040	100	715	727	243	33	696	696	723	424	58	5	0	0	2056	2059	468	22	1970	1970	2030	973	47	1	0	0	0.000	0.000	0.000	0.000	0.000	0.000	0.000	0.000	0.000	0.000	0.000	0.000	0.000	0.000	0.221	0.348	0.638	0.516	4.616	0.007	0.000	316	2384	100	19	86	105	31	89	120	Error	Error	-2.178	19	86	31	89	229846	650678	0.009	0.030	0	0	0
