# Supplementary material for: Application of hybridization control probe to increase accuracy on ligation detection or minisequencing diagnostic microarrays
Source: BMC Res Notes. 2009 Dec 14;2:249. doi: 10.1186/1756-0500-2-249 (PMC2799435; doi:10.1186/1756-0500-2-249)
Supplement: Additional file 3 — Gpr_files. Zip-compressed file containing raw microarray data in GenePix results format (.gpr) and GAL (GenePix Array List) files. [file 1756-0500-2-249-S3.ZIP › gpr_files/slide10/lasi10oikea_3-16.gpr]

ATF	1.0
30	76    
"Type=GenePix Results 3"
"DateTime=2009/05/28 14:58:21"
"Settings=C:\Axon\Data\HPV\280509\lasi10.gps"
"GalFile=C:\Axon\Data\HPV\ArrayIt_032009_InstiBioGalfile.gal"
"ArrayOfArrays=3-16"
"PixelSize=5"
"Wavelengths=532	488"
"ImageFiles=C:\Axon\Data\HPV\280509\lasi10oikea.tif 2	C:\Axon\Data\HPV\280509\lasi10oikea.tif 3"
"NormalizationMethod=None"
"NormalizationFactors=1	1"
"JpegImage="
"StdDev=Type 1"
"RatioFormulations=W1/W3 (/532)	W1/W4 (/488)	W3/W4 (532/488)"
"FeatureType=Circular"
"Barcode="
"BackgroundSubtraction=LocalFeature"
"ImageOrigin=0, 0"
"JpegOrigin=3920, 0"
"Creator=GenePix Pro 6.1.0.2"
"Scanner=GenePix 4200A 01 Autoloader [2]"
"FocusPosition=0"
"Temperature=23.75"
"LinesAveraged=2"
"Comment="
"PMTGain=600	570"
"ScanPower=100	100"
"LaserPower=2.67	2.56"
"Filters=Standard Green	Standard Blue"
"ScanRegion=784,0,3920,13784"
"Supplier="
"Block"	"Column"	"Row"	"Name"	"ID"	"X"	"Y"	"Dia."	"F532 Median"	"F532 Mean"	"F532 SD"	"F532 CV"	"B532"	"B532 Median"	"B532 Mean"	"B532 SD"	"B532 CV"	"% > B532+1SD"	"% > B532+2SD"	"F532 % Sat."	"F488 Median"	"F488 Mean"	"F488 SD"	"F488 CV"	"B488"	"B488 Median"	"B488 Mean"	"B488 SD"	"B488 CV"	"% > B488+1SD"	"% > B488+2SD"	"F488 % Sat."	"Ratio of Medians (1/532)"	"Ratio of Means (1/532)"	"Median of Ratios (1/532)"	"Mean of Ratios (1/532)"	"Ratios SD (1/532)"	"Rgn Ratio (1/532)"	"Rgn R2 (1/532)"	"Ratio of Medians (1/488)"	"Ratio of Means (1/488)"	"Median of Ratios (1/488)"	"Mean of Ratios (1/488)"	"Ratios SD (1/488)"	"Rgn Ratio (1/488)"	"Rgn R2 (1/488)"	"Ratio of Medians (532/488)"	"Ratio of Means (532/488)"	"Median of Ratios (532/488)"	"Mean of Ratios (532/488)"	"Ratios SD (532/488)"	"Rgn Ratio (532/488)"	"Rgn R2 (532/488)"	"F Pixels"	"B Pixels"	"Circularity"	"Sum of Medians (1/532)"	"Sum of Medians (1/488)"	"Sum of Medians (532/488)"	"Sum of Means (1/532)"	"Sum of Means (1/488)"	"Sum of Means (532/488)"	"Log Ratio (1/532)"	"Log Ratio (1/488)"	"Log Ratio (532/488)"	"F532 Median - B532"	"F488 Median - B488"	"F532 Mean - B532"	"F488 Mean - B488"	"F532 Total Intensity"	"F488 Total Intensity"	"SNR 532"	"SNR 488"	"Flags"	"Normalize"	"Autoflag"
1	1	1	"A1"	"A1"	4215	9135	100	535	567	278	49	412	412	438	222	50	35	14	0	8704	11608	9868	85	1644	1644	2188	2426	110	59	56	0	0.000	0.000	0.000	0.000	0.000	0.000	0.000	0.000	0.000	0.000	0.000	0.000	0.000	0.000	0.017	0.016	0.027	0.039	6.431	0.015	0.231	316	2384	100	123	7060	7183	155	9964	10119	Error	Error	-5.843	123	7060	155	9964	179235	3668281	0.581	3.883	0	0	0
1	2	1	"A1"	"A1"	4525	9135	100	612	645	262	40	396	396	439	415	94	26	1	0	18904	17221	8355	48	1650	1650	1985	1736	87	86	84	0	0.000	0.000	0.000	0.000	0.000	0.000	0.000	0.000	0.000	0.000	0.000	0.000	0.000	0.000	0.013	0.016	0.019	0.019	3.559	0.015	0.208	316	2384	100	216	17254	17470	249	15571	15820	Error	Error	-6.320	216	17254	249	15571	203662	5441937	0.496	8.776	0	0	0
1	3	1	"A1"	"A1"	4825	9135	100	642	660	263	39	392	392	422	221	52	53	24	0	19069	18433	8094	43	1656	1656	2030	1653	81	91	89	0	0.000	0.000	0.000	0.000	0.000	0.000	0.000	0.000	0.000	0.000	0.000	0.000	0.000	0.000	0.014	0.016	0.018	0.017	2.880	0.015	0.260	316	2384	100	250	17413	17663	268	16777	17045	Error	Error	-6.122	250	17413	268	16777	208582	5824690	1.077	9.923	0	0	0
1	4	1	"A2"	"A2"	5130	9135	100	598	628	272	43	393	393	423	207	48	50	23	0	17270	16735	10658	63	1743	1743	2057	1643	79	81	78	0	0.000	0.000	0.000	0.000	0.000	0.000	0.000	0.000	0.000	0.000	0.000	0.000	0.000	0.000	0.013	0.016	0.018	0.019	3.786	0.014	0.243	316	2384	100	205	15527	15732	235	14992	15227	Error	Error	-6.243	205	15527	235	14992	198457	5288354	0.990	8.934	0	0	0
1	5	1	"A2"	"A2"	5435	9135	100	608	647	269	41	391	391	420	204	48	52	25	0	17690	18483	8244	44	1898	1898	2305	1752	76	95	91	0	0.000	0.000	0.000	0.000	0.000	0.000	0.000	0.000	0.000	0.000	0.000	0.000	0.000	0.000	0.014	0.015	0.017	0.016	3.040	0.015	0.235	316	2384	100	217	15792	16009	256	16585	16841	Error	Error	-6.185	217	15792	256	16585	204379	5840675	1.113	9.234	0	0	0
1	6	1	"A2"	"A2"	5740	9130	100	645	651	272	41	398	398	430	259	60	48	15	0	18647	17607	8271	46	1725	1725	2337	2507	107	87	83	0	0.000	0.000	0.000	0.000	0.000	0.000	0.000	0.000	0.000	0.000	0.000	0.000	0.000	0.000	0.015	0.016	0.018	0.019	3.732	0.016	0.232	316	2384	100	247	16922	17169	253	15882	16135	Error	Error	-6.098	247	16922	253	15882	205696	5563835	0.853	6.091	0	0	0
1	7	1	"A3"	"A3"	6025	9135	100	533	564	273	48	396	396	415	197	47	40	18	0	7964	10724	9084	84	1567	1567	2020	2661	131	56	52	0	0.000	0.000	0.000	0.000	0.000	0.000	0.000	0.000	0.000	0.000	0.000	0.000	0.000	0.000	0.021	0.018	0.026	0.043	6.573	0.015	0.220	316	2384	100	137	6397	6534	168	9157	9325	Error	Error	-5.545	137	6397	168	9157	178306	3388845	0.756	3.271	0	0	0
1	8	1	"A3"	"A3"	6330	9135	100	598	621	255	41	383	383	415	392	94	27	2	0	17624	16696	8801	52	1575	1575	1681	1215	72	93	90	0	0.000	0.000	0.000	0.000	0.000	0.000	0.000	0.000	0.000	0.000	0.000	0.000	0.000	0.000	0.013	0.016	0.020	0.020	3.603	0.018	0.128	316	2384	100	215	16049	16264	238	15121	15359	Error	Error	-6.222	215	16049	238	15121	196284	5275863	0.526	12.358	0	0	0
1	9	1	"A3"	"A3"	6630	9130	100	613	627	265	42	383	383	410	204	49	53	26	0	17898	16239	7849	48	1573	1573	1747	1107	63	90	89	0	0.000	0.000	0.000	0.000	0.000	0.000	0.000	0.000	0.000	0.000	0.000	0.000	0.000	0.000	0.014	0.017	0.020	0.019	3.137	0.017	0.273	316	2384	100	230	16325	16555	244	14666	14910	Error	Error	-6.149	230	16325	244	14666	198259	5131581	1.064	13.091	0	0	0
1	10	1	"A4"	"A4"	6925	9135	100	567	593	263	44	389	389	412	190	46	47	26	0	14897	13135	9283	70	1556	1556	1772	1187	66	73	67	0	0.000	0.000	0.000	0.000	0.000	0.000	0.000	0.000	0.000	0.000	0.000	0.000	0.000	0.000	0.013	0.018	0.022	0.028	5.384	0.016	0.239	316	2384	100	178	13341	13519	204	11579	11783	Error	Error	-6.228	178	13341	204	11579	187237	4150561	0.953	9.573	0	0	0
1	11	1	"A4"	"A4"	7225	9140	100	688	716	265	37	382	382	406	201	49	67	39	0	24716	23882	7936	33	1570	1570	1726	962	55	100	100	0	0.000	0.000	0.000	0.000	0.000	0.000	0.000	0.000	0.000	0.000	0.000	0.000	0.000	0.000	0.013	0.015	0.015	0.013	2.589	0.014	0.330	316	2384	100	306	23146	23452	334	22312	22646	Error	Error	-6.241	306	23146	334	22312	226399	7546769	1.542	23.031	0	0	0
1	12	1	"A4"	"A4"	7525	9135	100	669	710	288	40	379	379	431	639	148	13	0	0	24679	22234	9572	43	1601	1601	2271	3498	154	88	85	0	0.000	0.000	0.000	0.000	0.000	0.000	0.000	0.000	0.000	0.000	0.000	0.000	0.000	0.000	0.013	0.016	0.015	0.015	2.610	0.015	0.299	316	2384	100	290	23078	23368	331	20633	20964	Error	Error	-6.314	290	23078	331	20633	224428	7025805	0.437	5.707	0	0	0
1	13	1	"A5"	"A5"	7830	9120	100	498	579	487	84	383	383	403	197	48	37	17	0	5249	8850	8063	91	1564	1564	1704	973	57	64	58	0	0.000	0.000	0.000	0.000	0.000	0.000	0.000	0.000	0.000	0.000	0.000	0.000	0.000	0.000	0.031	0.027	0.032	0.052	6.568	0.016	0.085	316	2384	100	115	3685	3800	196	7286	7482	Error	Error	-5.002	115	3685	196	7286	182846	2796672	0.893	7.344	0	0	0
1	14	1	"A5"	"A5"	8140	9125	100	539	575	270	46	384	384	410	215	52	41	15	0	10268	13325	8027	60	1596	1596	1635	400	24	97	96	0	0.000	0.000	0.000	0.000	0.000	0.000	0.000	0.000	0.000	0.000	0.000	0.000	0.000	0.000	0.018	0.016	0.021	0.018	3.654	0.016	0.191	316	2384	100	155	8672	8827	191	11729	11920	Error	Error	-5.806	155	8672	191	11729	181648	4210597	0.767	29.225	0	0	0
1	15	1	"A5"	"A5"	8435	9120	100	528	537	237	44	380	380	409	199	48	39	16	0	8270	10649	6227	58	1602	1602	1657	467	28	94	91	0	0.000	0.000	0.000	0.000	0.000	0.000	0.000	0.000	0.000	0.000	0.000	0.000	0.000	0.000	0.022	0.017	0.026	0.026	3.504	0.015	0.114	316	2384	100	148	6668	6816	157	9047	9204	Error	Error	-5.494	148	6668	157	9047	169772	3364927	0.643	19.255	0	0	0
1	16	1	"A6"	"A6"	8725	9120	100	527	591	514	86	390	390	415	196	47	41	16	0	9471	10315	5741	55	1596	1596	1632	383	23	94	91	0	0.000	0.000	0.000	0.000	0.000	0.000	0.000	0.000	0.000	0.000	0.000	0.000	0.000	0.000	0.017	0.023	0.027	0.028	3.620	0.034	0.136	316	2384	100	137	7875	8012	201	8719	8920	Error	Error	-5.845	137	7875	201	8719	186628	3259572	0.898	22.671	0	0	0
1	17	1	"A6"	"A6"	9025	9115	100	609	651	281	43	397	397	421	192	45	52	31	0	14748	14417	7671	53	1655	1655	1840	1244	67	87	85	0	0.000	0.000	0.000	0.000	0.000	0.000	0.000	0.000	0.000	0.000	0.000	0.000	0.000	0.000	0.016	0.020	0.024	0.022	3.827	0.018	0.288	316	2384	100	212	13093	13305	254	12762	13016	Error	Error	-5.949	212	13093	254	12762	205660	4555779	1.198	10.110	0	0	0
1	18	1	"A6"	"A6"	9330	9115	100	566	642	496	77	412	412	441	230	52	41	17	0	9335	11436	6851	59	1696	1696	1808	823	45	88	86	0	0.000	0.000	0.000	0.000	0.000	0.000	0.000	0.000	0.000	0.000	0.000	0.000	0.000	0.000	0.020	0.024	0.027	0.028	3.620	0.018	0.075	316	2384	100	154	7639	7793	230	9740	9970	Error	Error	-5.632	154	7639	230	9740	202929	3613747	0.874	11.699	0	0	0
1	1	2	"A7"	"A7"	4235	9440	100	523	550	257	46	373	373	398	191	47	43	19	0	6675	10193	8023	78	1517	1517	1585	733	46	85	74	0	0.000	0.000	0.000	0.000	0.000	0.000	0.000	0.000	0.000	0.000	0.000	0.000	0.000	0.000	0.029	0.020	0.029	0.032	4.226	0.016	0.156	316	2384	100	150	5158	5308	177	8676	8853	Error	Error	-5.104	150	5158	177	8676	173843	3220845	0.796	11.744	0	0	0
1	2	2	"A7"	"A7"	4540	9435	100	523	563	270	47	385	385	412	236	57	34	11	0	9582	11607	7576	65	1546	1546	1688	946	56	82	79	0	0.000	0.000	0.000	0.000	0.000	0.000	0.000	0.000	0.000	0.000	0.000	0.000	0.000	0.000	0.017	0.018	0.023	0.024	4.012	0.018	0.224	316	2384	100	138	8036	8174	178	10061	10239	Error	Error	-5.864	138	8036	178	10061	177968	3667788	0.640	10.485	0	0	0
1	3	2	"A7"	"A7"	4835	9435	100	588	593	241	40	372	372	402	201	50	51	22	0	12761	13524	7842	57	1564	1564	1725	1122	65	89	87	0	0.000	0.000	0.000	0.000	0.000	0.000	0.000	0.000	0.000	0.000	0.000	0.000	0.000	0.000	0.019	0.018	0.023	0.027	4.590	0.014	0.200	316	2384	100	216	11197	11413	221	11960	12181	Error	Error	-5.696	216	11197	221	11960	187393	4273600	0.950	10.516	0	0	0
1	4	2	"A8"	"A8"	5130	9430	100	586	622	314	50	376	376	406	229	56	47	24	0	17087	15386	11769	76	1585	1585	1866	1488	79	66	63	0	0.000	0.000	0.000	0.000	0.000	0.000	0.000	0.000	0.000	0.000	0.000	0.000	0.000	0.000	0.014	0.018	0.022	0.030	5.697	0.015	0.280	316	2384	100	210	15502	15712	246	13801	14047	Error	Error	-6.206	210	15502	246	13801	196551	4861920	0.943	9.086	0	0	0
1	5	2	"A8"	"A8"	5430	9430	100	619	815	1702	208	376	376	404	207	51	55	31	0	19493	18472	10131	54	1605	1605	1920	1826	95	84	81	0	0.000	0.000	0.000	0.000	0.000	0.000	0.000	0.000	0.000	0.000	0.000	0.000	0.000	0.000	0.014	0.026	0.018	0.020	3.284	0.049	0.195	316	2384	100	243	17888	18131	439	16867	17306	Error	Error	-6.202	243	17888	439	16867	257500	5837303	1.986	9.065	0	0	0
1	6	2	"A8"	"A8"	5735	9425	100	614	656	380	57	366	366	396	211	53	54	29	0	19886	16916	9988	59	1556	1556	1864	1978	106	78	75	0	0.000	0.000	0.000	0.000	0.000	0.000	0.000	0.000	0.000	0.000	0.000	0.000	0.000	0.000	0.014	0.019	0.020	0.023	4.178	0.017	0.285	316	2384	100	248	18330	18578	290	15360	15650	Error	Error	-6.208	248	18330	290	15360	207138	5345330	1.232	7.610	0	0	0
1	7	2	"A9"	"A9"	6035	9425	100	496	534	250	46	373	373	402	222	55	35	13	0	9123	9836	8133	82	1511	1511	1691	1195	70	65	62	0	0.000	0.000	0.000	0.000	0.000	0.000	0.000	0.000	0.000	0.000	0.000	0.000	0.000	0.000	0.016	0.019	0.026	0.038	6.057	0.016	0.160	316	2384	100	123	7612	7735	161	8325	8486	Error	Error	-5.952	123	7612	161	8325	168615	3108060	0.595	6.816	0	0	0
1	8	2	"A9"	"A9"	6340	9425	100	597	608	287	47	375	375	404	215	53	50	22	0	13866	14763	8254	55	1504	1504	1821	1876	103	87	83	0	0.000	0.000	0.000	0.000	0.000	0.000	0.000	0.000	0.000	0.000	0.000	0.000	0.000	0.000	0.018	0.018	0.021	0.020	3.387	0.016	0.210	316	2384	100	222	12362	12584	233	13259	13492	Error	Error	-5.799	222	12362	233	13259	192187	4665165	0.949	6.899	0	0	0
1	9	2	"A9"	"A9"	6640	9425	100	594	621	273	43	380	380	417	307	73	36	6	0	12891	14551	7772	53	1545	1545	1970	2174	110	93	89	0	0.000	0.000	0.000	0.000	0.000	0.000	0.000	0.000	0.000	0.000	0.000	0.000	0.000	0.000	0.019	0.019	0.021	0.018	3.307	0.016	0.233	316	2384	100	214	11346	11560	241	13006	13247	Error	Error	-5.728	214	11346	241	13006	196226	4598093	0.664	5.787	0	0	0
1	10	2	"A10"	"A10"	6935	9420	100	559	576	250	43	373	373	400	192	48	49	21	0	12296	11462	8183	71	1503	1503	1676	1133	67	70	65	0	0.000	0.000	0.000	0.000	0.000	0.000	0.000	0.000	0.000	0.000	0.000	0.000	0.000	0.000	0.017	0.020	0.024	0.032	5.140	0.017	0.236	316	2384	100	186	10793	10979	203	9959	10162	Error	Error	-5.859	186	10793	203	9959	182070	3622129	0.917	8.637	0	0	0
1	11	2	"A10"	"A10"	7235	9420	100	694	716	282	39	368	368	398	202	50	69	37	0	22276	19952	7512	37	1552	1552	1913	1570	82	94	91	0	0.000	0.000	0.000	0.000	0.000	0.000	0.000	0.000	0.000	0.000	0.000	0.000	0.000	0.000	0.016	0.019	0.020	0.018	2.472	0.017	0.297	316	2384	100	326	20724	21050	348	18400	18748	Error	Error	-5.990	326	20724	348	18400	226394	6304706	1.574	11.490	0	0	0
1	12	2	"A10"	"A10"	7540	9420	100	625	651	284	43	369	369	393	199	50	59	28	0	17507	16832	8051	47	1538	1538	1799	1284	71	92	90	0	0.000	0.000	0.000	0.000	0.000	0.000	0.000	0.000	0.000	0.000	0.000	0.000	0.000	0.000	0.016	0.018	0.019	0.019	2.436	0.018	0.325	316	2384	100	256	15969	16225	282	15294	15576	Error	Error	-5.963	256	15969	282	15294	205652	5318946	1.296	11.708	0	0	0
1	13	2	"A11"	"A11"	7835	9415	100	499	535	260	48	375	375	401	198	49	40	18	0	11004	14346	13107	91	1542	1542	1805	1764	97	62	57	0	0.000	0.000	0.000	0.000	0.000	0.000	0.000	0.000	0.000	0.000	0.000	0.000	0.000	0.000	0.013	0.012	0.019	0.032	7.126	0.011	0.212	316	2384	100	124	9462	9586	160	12804	12964	Error	Error	-6.254	124	9462	160	12804	169142	4533436	0.677	7.109	0	0	0
1	14	2	"A11"	"A11"	8140	9420	100	592	631	258	40	382	382	403	193	47	52	29	0	18430	17982	9188	51	1595	1595	1747	912	52	93	90	0	0.000	0.000	0.000	0.000	0.000	0.000	0.000	0.000	0.000	0.000	0.000	0.000	0.000	0.000	0.012	0.015	0.016	0.015	3.061	0.013	0.226	316	2384	100	210	16835	17045	249	16387	16636	Error	Error	-6.325	210	16835	249	16387	199339	5682193	1.181	17.802	0	0	0
1	15	2	"A11"	"A11"	8440	9415	100	571	590	268	45	387	387	412	193	46	49	22	0	11749	15321	9940	64	1642	1642	1763	887	50	95	94	0	0.000	0.000	0.000	0.000	0.000	0.000	0.000	0.000	0.000	0.000	0.000	0.000	0.000	0.000	0.018	0.015	0.021	0.019	3.091	0.012	0.040	316	2384	100	184	10107	10291	203	13679	13882	Error	Error	-5.780	184	10107	203	13679	186457	4841393	0.922	15.285	0	0	0
1	16	2	"A12"	"A12"	8735	9415	100	558	778	2510	322	384	384	414	195	47	46	26	0	11581	11673	6775	58	1630	1630	1703	630	36	90	83	0	0.000	0.000	0.000	0.000	0.000	0.000	0.000	0.000	0.000	0.000	0.000	0.000	0.000	0.000	0.017	0.039	0.029	0.033	4.579	0.038	0.026	316	2384	100	174	9951	10125	394	10043	10437	Error	Error	-5.838	174	9951	394	10043	245903	3688673	1.867	15.825	0	0	0
1	17	2	"A12"	"A12"	9035	9410	100	561	568	228	40	391	391	426	293	68	27	4	0	12686	11878	4558	38	1640	1640	1831	1297	70	93	88	0	0.000	0.000	0.000	0.000	0.000	0.000	0.000	0.000	0.000	0.000	0.000	0.000	0.000	0.000	0.015	0.017	0.023	0.021	3.838	0.020	0.093	316	2384	100	170	11046	11216	177	10238	10415	Error	Error	-6.022	170	11046	177	10238	179611	3753338	0.485	7.746	0	0	0
1	18	2	"A12"	"A12"	9335	9410	100	534	561	248	44	394	394	420	196	46	39	17	0	10900	11383	6180	54	1643	1643	1808	1101	60	91	86	0	0.000	0.000	0.000	0.000	0.000	0.000	0.000	0.000	0.000	0.000	0.000	0.000	0.000	0.000	0.015	0.017	0.024	0.022	3.786	0.016	0.130	316	2384	100	140	9257	9397	167	9740	9907	Error	Error	-6.047	140	9257	167	9740	177368	3597148	0.719	8.697	0	0	0
1	1	3	"A13"	"A13"	4230	9745	100	554	591	282	47	378	378	404	197	48	46	23	0	16230	14213	10550	74	1561	1561	1946	1827	93	68	64	0	0.000	0.000	0.000	0.000	0.000	0.000	0.000	0.000	0.000	0.000	0.000	0.000	0.000	0.000	0.012	0.017	0.021	0.024	5.164	0.016	0.269	316	2384	100	176	14669	14845	213	12652	12865	Error	Error	-6.381	176	14669	213	12652	186864	4491295	0.949	6.714	0	0	0
1	2	3	"A13"	"A13"	4540	9745	100	623	643	265	41	388	388	424	379	89	30	3	0	21092	18534	9837	53	1591	1591	1906	1987	104	84	79	0	0.000	0.000	0.000	0.000	0.000	0.000	0.000	0.000	0.000	0.000	0.000	0.000	0.000	0.000	0.012	0.015	0.017	0.018	3.129	0.014	0.276	316	2384	100	235	19501	19736	255	16943	17198	Error	Error	-6.375	235	19501	255	16943	203104	5856812	0.578	8.368	0	0	0
1	3	3	"A13"	"A13"	4835	9745	100	653	685	284	41	369	369	406	213	52	62	31	0	23244	21278	10020	47	1594	1594	2386	4079	170	85	80	0	0.000	0.000	0.000	0.000	0.000	0.000	0.000	0.000	0.000	0.000	0.000	0.000	0.000	0.000	0.013	0.016	0.017	0.016	3.022	0.015	0.347	316	2384	100	284	21650	21934	316	19684	20000	Error	Error	-6.252	284	21650	316	19684	216325	6723988	1.310	4.632	0	0	0
1	4	3	"A14"	"A14"	5145	9735	100	3886	3823	2960	77	379	379	428	301	70	74	69	0	20282	16166	10269	63	1586	1586	1842	1750	95	73	69	0	0.000	0.000	0.000	0.000	0.000	0.000	0.000	0.000	0.000	0.000	0.000	0.000	0.000	0.000	0.188	0.236	0.213	0.228	2.096	0.223	0.777	316	2384	100	3507	18696	22203	3444	14580	18024	Error	Error	-2.414	3507	18696	3444	14580	1207918	5108499	11.279	8.185	0	0	0
1	5	3	"A14"	"A14"	5440	9735	100	6109	5424	3247	59	382	382	453	526	116	84	80	0	21174	18271	8991	49	1571	1571	1867	1273	68	86	84	0	0.000	0.000	0.000	0.000	0.000	0.000	0.000	0.000	0.000	0.000	0.000	0.000	0.000	0.000	0.292	0.302	0.279	0.284	1.743	0.317	0.773	316	2384	100	5727	19603	25330	5042	16700	21742	Error	Error	-1.775	5727	19603	5042	16700	1713833	5773637	9.451	12.886	0	0	0
1	6	3	"A14"	"A14"	5745	9735	100	3887	3723	2477	66	379	379	531	1385	260	71	59	0	20187	16651	8794	52	1536	1536	2263	3624	160	78	73	0	0.000	0.000	0.000	0.000	0.000	0.000	0.000	0.000	0.000	0.000	0.000	0.000	0.000	0.000	0.188	0.221	0.197	0.194	1.973	0.206	0.815	316	2384	100	3508	18651	22159	3344	15115	18459	Error	Error	-2.411	3508	18651	3344	15115	1176313	5261817	2.305	3.970	0	0	0
1	7	3	"A15"	"A15"	6035	9730	100	477	511	280	54	365	365	414	470	113	10	0	0	7622	9781	9017	92	1511	1511	2119	3250	153	51	49	0	0.000	0.000	0.000	0.000	0.000	0.000	0.000	0.000	0.000	0.000	0.000	0.000	0.000	0.000	0.018	0.018	0.034	0.052	6.431	0.015	0.221	316	2384	100	112	6111	6223	146	8270	8416	Error	Error	-5.770	112	6111	146	8270	161563	3090652	0.206	2.358	0	0	0
1	8	3	"A15"	"A15"	6345	9735	100	559	586	250	42	360	360	397	296	74	37	8	0	16914	15984	7773	48	1518	1518	1789	1895	105	88	86	0	0.000	0.000	0.000	0.000	0.000	0.000	0.000	0.000	0.000	0.000	0.000	0.000	0.000	0.000	0.013	0.016	0.020	0.017	3.834	0.014	0.200	316	2384	100	199	15396	15595	226	14466	14692	Error	Error	-6.274	199	15396	226	14466	185263	5050797	0.639	7.491	0	0	0
1	9	3	"A15"	"A15"	6650	9730	100	599	618	232	37	373	373	413	475	115	17	0	0	15109	15740	8108	51	1515	1515	1817	2030	111	88	87	0	0.000	0.000	0.000	0.000	0.000	0.000	0.000	0.000	0.000	0.000	0.000	0.000	0.000	0.000	0.017	0.017	0.018	0.019	3.287	0.016	0.294	316	2384	100	226	13594	13820	245	14225	14470	Error	Error	-5.911	226	13594	245	14225	195203	4973976	0.432	6.859	0	0	0
1	10	3	"A16"	"A16"	6940	9725	100	583	592	262	44	363	363	390	195	50	52	24	0	19542	14696	10519	71	1504	1504	1730	1361	78	69	64	0	0.000	0.000	0.000	0.000	0.000	0.000	0.000	0.000	0.000	0.000	0.000	0.000	0.000	0.000	0.012	0.017	0.021	0.030	4.878	0.015	0.220	316	2384	100	220	18038	18258	229	13192	13421	Error	Error	-6.357	220	18038	229	13192	187127	4643970	1.036	9.527	0	0	0
1	11	3	"A16"	"A16"	7245	9730	100	620	639	255	39	372	372	401	233	58	51	20	0	21976	20186	7616	37	1541	1541	1706	1222	71	95	93	0	0.000	0.000	0.000	0.000	0.000	0.000	0.000	0.000	0.000	0.000	0.000	0.000	0.000	0.000	0.012	0.014	0.015	0.013	3.185	0.013	0.252	316	2384	100	248	20435	20683	267	18645	18912	Error	Error	-6.365	248	20435	267	18645	201913	6378785	1.021	15.123	0	0	0
1	12	3	"A16"	"A16"	7545	9725	100	616	630	276	43	371	371	416	816	196	2	0	0	22507	19233	9923	51	1563	1563	1893	2327	122	83	81	0	0.000	0.000	0.000	0.000	0.000	0.000	0.000	0.000	0.000	0.000	0.000	0.000	0.000	0.000	0.012	0.015	0.016	0.016	3.566	0.014	0.227	316	2384	100	245	20944	21189	259	17670	17929	Error	Error	-6.418	245	20944	259	17670	198928	6077558	0.262	7.452	0	0	0
1	13	3	"A17"	"A17"	7835	9725	100	488	532	261	49	357	357	401	667	166	3	0	0	11742	10662	7701	72	1526	1526	1745	1375	78	66	63	0	0.000	0.000	0.000	0.000	0.000	0.000	0.000	0.000	0.000	0.000	0.000	0.000	0.000	0.000	0.013	0.019	0.026	0.040	5.894	0.016	0.199	316	2384	100	131	10216	10347	175	9136	9311	Error	Error	-6.285	131	10216	175	9136	168020	3369300	0.196	6.485	0	0	0
1	14	3	"A17"	"A17"	8145	9725	100	535	572	273	47	360	360	391	347	88	25	4	0	13463	13821	6267	45	1550	1550	1688	1147	67	92	90	0	0.000	0.000	0.000	0.000	0.000	0.000	0.000	0.000	0.000	0.000	0.000	0.000	0.000	0.000	0.015	0.017	0.020	0.018	3.577	0.017	0.217	316	2384	100	175	11913	12088	212	12271	12483	Error	Error	-6.089	175	11913	212	12271	180895	4367289	0.522	10.578	0	0	0
1	15	3	"A17"	"A17"	8440	9725	100	544	577	232	40	382	382	404	196	48	44	16	0	12856	12636	5082	40	1609	1609	1856	1406	75	94	92	0	0.000	0.000	0.000	0.000	0.000	0.000	0.000	0.000	0.000	0.000	0.000	0.000	0.000	0.000	0.014	0.018	0.021	0.018	3.353	0.016	0.190	316	2384	100	162	11247	11409	195	11027	11222	Error	Error	-6.117	162	11247	195	11027	182254	3993030	0.883	7.667	0	0	0
1	16	3	"A18"	"A18"	8740	9720	100	563	606	248	40	378	378	410	202	49	46	21	0	15273	14091	7175	50	1616	1616	1675	479	28	93	89	0	0.000	0.000	0.000	0.000	0.000	0.000	0.000	0.000	0.000	0.000	0.000	0.000	0.000	0.000	0.014	0.018	0.019	0.020	3.659	0.016	0.202	316	2384	100	185	13657	13842	228	12475	12703	Error	Error	-6.206	185	13657	228	12475	191357	4452620	0.970	25.921	0	0	0
1	17	3	"A18"	"A18"	9045	9720	100	593	609	250	41	385	385	426	297	69	33	7	0	13364	13289	6600	49	1656	1656	1991	1738	87	96	91	0	0.000	0.000	0.000	0.000	0.000	0.000	0.000	0.000	0.000	0.000	0.000	0.000	0.000	0.000	0.018	0.019	0.021	0.021	2.732	0.017	0.218	316	2384	100	208	11708	11916	224	11633	11857	Error	Error	-5.815	208	11708	224	11633	192450	4199459	0.616	6.501	0	0	0
1	18	3	"A18"	"A18"	9345	9715	100	590	629	298	47	383	383	414	235	56	46	18	0	12436	11937	4577	38	1618	1618	1840	1295	70	91	90	0	0.000	0.000	0.000	0.000	0.000	0.000	0.000	0.000	0.000	0.000	0.000	0.000	0.000	0.000	0.019	0.024	0.027	0.024	3.379	0.022	0.221	316	2384	100	207	10818	11025	246	10319	10565	Error	Error	-5.708	207	10818	246	10319	198840	3771985	0.915	7.797	0	0	0
1	1	4	"A19"	"A19"	4240	10035	100	482	528	269	50	369	369	402	201	50	37	15	0	6160	10009	9421	94	1551	1551	1815	1552	85	55	51	0	0.000	0.000	0.000	0.000	0.000	0.000	0.000	0.000	0.000	0.000	0.000	0.000	0.000	0.000	0.025	0.019	0.028	0.046	6.596	0.015	0.179	316	2384	100	113	4609	4722	159	8458	8617	Error	Error	-5.350	113	4609	159	8458	166747	3162774	0.627	5.280	0	0	0
1	2	4	"A19"	"A19"	4545	10035	100	586	626	306	48	371	371	399	199	49	52	28	0	14039	14182	9743	68	1531	1531	1768	1359	76	79	76	0	0.000	0.000	0.000	0.000	0.000	0.000	0.000	0.000	0.000	0.000	0.000	0.000	0.000	0.000	0.017	0.020	0.024	0.029	4.193	0.018	0.309	316	2384	100	215	12508	12723	255	12651	12906	Error	Error	-5.862	215	12508	255	12651	197783	4481366	1.141	9.135	0	0	0
1	3	4	"A19"	"A19"	4840	10035	100	612	641	277	43	378	378	403	206	51	54	28	0	13964	15875	9139	57	1566	1566	1828	2003	109	87	84	0	0.000	0.000	0.000	0.000	0.000	0.000	0.000	0.000	0.000	0.000	0.000	0.000	0.000	0.000	0.019	0.018	0.022	0.022	3.283	0.016	0.269	316	2384	100	234	12398	12632	263	14309	14572	Error	Error	-5.727	234	12398	263	14309	202473	5016463	1.155	7.013	0	0	0
1	4	4	"A20"	"A20"	5140	10030	100	646	669	273	40	376	376	400	216	54	57	31	0	25610	21205	10309	48	1590	1590	1738	1087	62	89	84	0	0.000	0.000	0.000	0.000	0.000	0.000	0.000	0.000	0.000	0.000	0.000	0.000	0.000	0.000	0.011	0.015	0.016	0.015	3.049	0.014	0.366	316	2384	100	270	24020	24290	293	19615	19908	Error	Error	-6.475	270	24020	293	19615	211402	6700863	1.245	17.909	0	0	0
1	5	4	"A20"	"A20"	5440	10030	100	653	676	274	40	384	384	405	198	48	61	32	0	24219	21012	8895	42	1527	1527	1897	1959	103	95	94	0	0.000	0.000	0.000	0.000	0.000	0.000	0.000	0.000	0.000	0.000	0.000	0.000	0.000	0.000	0.012	0.015	0.016	0.015	2.641	0.014	0.291	316	2384	100	269	22692	22961	292	19485	19777	Error	Error	-6.398	269	22692	292	19485	213535	6639762	1.369	9.758	0	0	0
1	6	4	"A20"	"A20"	5740	10030	100	587	613	277	45	373	373	404	211	52	50	23	0	23644	18875	10645	56	1512	1512	2309	4018	174	75	72	0	0.000	0.000	0.000	0.000	0.000	0.000	0.000	0.000	0.000	0.000	0.000	0.000	0.000	0.000	0.010	0.014	0.016	0.018	3.635	0.014	0.346	316	2384	100	214	22132	22346	240	17363	17603	Error	Error	-6.692	214	22132	240	17363	193591	5964627	0.991	4.123	0	0	0
1	7	4	"A21"	"A21"	6040	10025	100	574	598	288	48	370	370	401	219	54	48	21	0	21299	15954	11914	74	1558	1558	2570	3963	154	60	58	0	0.000	0.000	0.000	0.000	0.000	0.000	0.000	0.000	0.000	0.000	0.000	0.000	0.000	0.000	0.010	0.016	0.021	0.034	5.581	0.015	0.323	316	2384	100	204	19741	19945	228	14396	14624	Error	Error	-6.596	204	19741	228	14396	188987	5041528	0.900	3.377	0	0	0
1	8	4	"A21"	"A21"	6345	10025	100	616	647	318	49	353	353	396	368	92	36	8	0	23206	18369	10990	59	1548	1548	1988	1812	91	77	72	0	0.000	0.000	0.000	0.000	0.000	0.000	0.000	0.000	0.000	0.000	0.000	0.000	0.000	0.000	0.012	0.017	0.020	0.022	3.881	0.017	0.331	316	2384	100	263	21658	21921	294	16821	17115	Error	Error	-6.364	263	21658	294	16821	204425	5804466	0.682	9.040	0	0	0
1	9	4	"A21"	"A21"	6645	10030	100	630	660	268	40	377	377	403	192	47	58	29	0	22357	20435	6759	33	1553	1553	2243	3108	138	94	91	0	0.000	0.000	0.000	0.000	0.000	0.000	0.000	0.000	0.000	0.000	0.000	0.000	0.000	0.000	0.012	0.015	0.016	0.014	3.013	0.013	0.221	316	2384	100	253	20804	21057	283	18882	19165	Error	Error	-6.362	253	20804	283	18882	208575	6457370	1.339	5.853	0	0	0
1	10	4	"A22"	"A22"	6950	10020	100	586	627	265	42	365	365	386	186	48	56	30	0	20686	18794	8016	42	1504	1504	1615	900	55	94	89	0	0.000	0.000	0.000	0.000	0.000	0.000	0.000	0.000	0.000	0.000	0.000	0.000	0.000	0.000	0.012	0.015	0.016	0.015	2.953	0.015	0.328	316	2384	100	221	19182	19403	262	17290	17552	Error	Error	-6.440	221	19182	262	17290	198154	5938950	1.296	19.088	0	0	0
1	11	4	"A22"	"A22"	7245	10020	100	661	667	235	35	366	366	392	202	51	65	30	0	21935	21084	5844	27	1550	1550	1734	1309	75	98	96	0	0.000	0.000	0.000	0.000	0.000	0.000	0.000	0.000	0.000	0.000	0.000	0.000	0.000	0.000	0.014	0.015	0.016	0.013	2.653	0.014	0.292	316	2384	100	295	20385	20680	301	19534	19835	Error	Error	-6.111	295	20385	301	19534	210847	6662589	1.361	14.782	0	0	0
1	12	4	"A22"	"A22"	7545	10020	100	632	687	297	43	378	378	407	286	70	46	17	0	21809	19808	8113	40	1543	1543	1889	2245	118	89	86	0	0.000	0.000	0.000	0.000	0.000	0.000	0.000	0.000	0.000	0.000	0.000	0.000	0.000	0.000	0.013	0.017	0.016	0.016	2.799	0.016	0.168	316	2384	100	254	20266	20520	309	18265	18574	Error	Error	-6.318	254	20266	309	18265	217180	6259481	0.979	7.982	0	0	0
1	13	4	"A23"	"A23"	7845	10015	100	633	665	349	52	360	360	387	222	57	55	29	0	23254	18454	10362	56	1567	1567	1781	1198	67	82	78	0	0.000	0.000	0.000	0.000	0.000	0.000	0.000	0.000	0.000	0.000	0.000	0.000	0.000	0.000	0.013	0.018	0.019	0.021	3.967	0.016	0.317	316	2384	100	273	21687	21960	305	16887	17192	Error	Error	-6.312	273	21687	305	16887	210188	5831441	1.252	13.917	0	0	0
1	14	4	"A23"	"A23"	8155	10015	100	659	688	293	42	362	362	389	330	84	43	11	0	25850	23334	8431	36	1609	1609	1871	1184	63	95	92	0	0.000	0.000	0.000	0.000	0.000	0.000	0.000	0.000	0.000	0.000	0.000	0.000	0.000	0.000	0.012	0.015	0.015	0.014	2.672	0.015	0.343	316	2384	100	297	24241	24538	326	21725	22051	Error	Error	-6.351	297	24241	326	21725	217353	7373411	0.906	18.128	0	0	0
1	15	4	"A23"	"A23"	8450	10015	100	628	654	255	38	373	373	403	235	58	53	23	0	19841	18783	5083	27	1668	1668	1929	1203	62	97	95	0	0.000	0.000	0.000	0.000	0.000	0.000	0.000	0.000	0.000	0.000	0.000	0.000	0.000	0.000	0.014	0.016	0.017	0.015	2.970	0.015	0.242	316	2384	100	255	18173	18428	281	17115	17396	Error	Error	-6.155	255	18173	281	17115	206769	5935523	1.068	14.010	0	0	0
1	16	4	"A24"	"A24"	8745	10010	100	658	857	2120	247	387	387	420	263	62	50	18	0	16277	15526	7986	51	1644	1644	1704	511	29	96	90	0	0.000	0.000	0.000	0.000	0.000	0.000	0.000	0.000	0.000	0.000	0.000	0.000	0.000	0.000	0.019	0.034	0.023	0.024	3.294	0.042	0.071	316	2384	100	271	14633	14904	470	13882	14352	Error	Error	-5.755	271	14633	470	13882	270673	4906283	1.662	27.049	0	0	0
1	17	4	"A24"	"A24"	9055	10010	100	617	650	378	58	401	401	427	223	52	49	22	0	16056	15263	7557	49	1676	1676	1756	601	34	99	97	0	0.000	0.000	0.000	0.000	0.000	0.000	0.000	0.000	0.000	0.000	0.000	0.000	0.000	0.000	0.015	0.018	0.022	0.018	3.043	0.020	0.185	316	2384	100	216	14380	14596	249	13587	13836	Error	Error	-6.057	216	14380	249	13587	205437	4823135	1.000	22.474	0	0	0
1	18	4	"A24"	"A24"	9355	10005	100	577	587	251	42	382	382	415	328	79	27	5	0	11336	13185	6762	51	1603	1603	1761	1310	74	94	91	0	0.000	0.000	0.000	0.000	0.000	0.000	0.000	0.000	0.000	0.000	0.000	0.000	0.000	0.000	0.020	0.018	0.022	0.019	3.131	0.016	0.188	316	2384	100	195	9733	9928	205	11582	11787	Error	Error	-5.641	195	9733	205	11582	185473	4166439	0.524	8.721	0	0	0
1	1	5	"A25"	"A25"	4250	10335	100	524	550	241	43	377	377	402	197	49	41	16	0	14412	13064	7636	58	1613	1613	1758	985	56	81	78	0	0.000	0.000	0.000	0.000	0.000	0.000	0.000	0.000	0.000	0.000	0.000	0.000	0.000	0.000	0.011	0.015	0.018	0.022	4.681	0.013	0.151	316	2384	100	147	12799	12946	173	11451	11624	Error	Error	-6.444	147	12799	173	11451	173725	4128352	0.751	11.478	0	0	0
1	2	5	"A25"	"A25"	4555	10335	100	519	546	239	43	362	362	395	207	52	41	15	0	13757	12156	7271	59	1585	1585	1801	1179	65	77	75	0	0.000	0.000	0.000	0.000	0.000	0.000	0.000	0.000	0.000	0.000	0.000	0.000	0.000	0.000	0.013	0.017	0.022	0.025	4.165	0.015	0.161	316	2384	100	157	12172	12329	184	10571	10755	Error	Error	-6.277	157	12172	184	10571	172607	3841228	0.729	8.783	0	0	0
1	3	5	"A25"	"A25"	4845	10330	100	536	555	249	44	372	372	410	423	103	16	1	0	17353	14409	8700	60	1596	1596	2090	2201	105	73	70	0	0.000	0.000	0.000	0.000	0.000	0.000	0.000	0.000	0.000	0.000	0.000	0.000	0.000	0.000	0.010	0.014	0.019	0.020	5.588	0.014	0.224	316	2384	100	164	15757	15921	183	12813	12996	Error	Error	-6.586	164	15757	183	12813	175296	4553159	0.343	5.597	0	0	0
1	4	5	"A26"	"A26"	5150	10335	100	525	548	237	43	376	376	396	193	48	43	16	0	13280	12054	6402	53	1600	1600	1875	1330	70	82	77	0	0.000	0.000	0.000	0.000	0.000	0.000	0.000	0.000	0.000	0.000	0.000	0.000	0.000	0.000	0.013	0.016	0.022	0.022	3.746	0.015	0.155	316	2384	100	149	11680	11829	172	10454	10626	Error	Error	-6.293	149	11680	172	10454	173314	3809105	0.788	7.653	0	0	0
1	5	5	"A26"	"A26"	5450	10340	100	479	505	230	45	359	359	388	200	51	38	14	0	10422	11281	3967	35	1556	1556	1766	1074	60	98	97	0	0.000	0.000	0.000	0.000	0.000	0.000	0.000	0.000	0.000	0.000	0.000	0.000	0.000	0.000	0.014	0.015	0.021	0.017	3.233	0.014	0.094	316	2384	100	120	8866	8986	146	9725	9871	Error	Error	-6.207	120	8866	146	9725	159584	3564952	0.585	8.859	0	0	0
1	6	5	"A26"	"A26"	5765	10335	100	481	523	257	49	369	369	425	549	129	6	0	0	11120	10843	3755	34	1521	1521	1937	2107	108	92	90	0	0.000	0.000	0.000	0.000	0.000	0.000	0.000	0.000	0.000	0.000	0.000	0.000	0.000	0.000	0.012	0.017	0.019	0.018	3.129	0.047	0.128	316	2384	100	112	9599	9711	154	9322	9476	Error	Error	-6.421	112	9599	154	9322	165324	3426343	0.179	4.227	0	0	0
1	7	5	"A27"	"A27"	6050	10330	100	502	528	229	43	360	360	392	247	63	30	8	0	15911	12687	9013	71	1513	1513	1949	2021	103	65	61	0	0.000	0.000	0.000	0.000	0.000	0.000	0.000	0.000	0.000	0.000	0.000	0.000	0.000	0.000	0.010	0.015	0.019	0.028	5.902	0.012	0.177	316	2384	100	142	14398	14540	168	11174	11342	Error	Error	-6.664	142	14398	168	11174	166925	4009137	0.551	5.313	0	0	0
1	8	5	"A27"	"A27"	6360	10330	100	512	536	233	43	361	361	409	334	81	22	3	0	13423	12191	6795	55	1534	1534	1864	1497	80	81	77	0	0.000	0.000	0.000	0.000	0.000	0.000	0.000	0.000	0.000	0.000	0.000	0.000	0.000	0.000	0.013	0.016	0.018	0.022	5.294	0.016	0.065	316	2384	100	151	11889	12040	175	10657	10832	Error	Error	-6.299	151	11889	175	10657	169308	3852451	0.380	6.898	0	0	0
1	9	5	"A27"	"A27"	6660	10330	100	531	566	244	43	363	363	387	194	50	46	22	0	16436	15703	7010	44	1576	1576	2047	1952	95	91	86	0	0.000	0.000	0.000	0.000	0.000	0.000	0.000	0.000	0.000	0.000	0.000	0.000	0.000	0.000	0.011	0.014	0.017	0.016	3.186	0.013	0.200	316	2384	100	168	14860	15028	203	14127	14330	Error	Error	-6.467	168	14860	203	14127	178949	4962205	0.923	6.996	0	0	0
1	10	5	"A28"	"A28"	6950	10325	100	576	597	259	43	368	368	399	213	53	49	22	0	20668	17451	11290	64	1566	1566	2192	2851	130	72	67	0	0.000	0.000	0.000	0.000	0.000	0.000	0.000	0.000	0.000	0.000	0.000	0.000	0.000	0.000	0.011	0.014	0.017	0.021	4.029	0.014	0.315	316	2384	100	208	19102	19310	229	15885	16114	Error	Error	-6.521	208	19102	229	15885	188782	5514652	0.930	5.352	0	0	0
1	11	5	"A28"	"A28"	7265	10330	100	626	658	261	39	366	366	453	1433	316	0	0	0	21122	19743	7875	39	1587	1587	2157	3095	143	91	88	0	0.000	0.000	0.000	0.000	0.000	0.000	0.000	0.000	0.000	0.000	0.000	0.000	0.000	0.000	0.013	0.016	0.018	0.015	2.623	0.054	0.063	316	2384	100	260	19535	19795	292	18156	18448	Error	Error	-6.231	260	19535	292	18156	207969	6238675	0.143	5.682	0	0	0
1	12	5	"A28"	"A28"	7555	10325	100	692	725	404	55	382	382	406	196	48	65	36	0	24151	21877	8666	39	1625	1625	2312	2978	128	89	86	0	0.000	0.000	0.000	0.000	0.000	0.000	0.000	0.000	0.000	0.000	0.000	0.000	0.000	0.000	0.014	0.017	0.016	0.017	2.950	0.017	0.318	316	2384	100	310	22526	22836	343	20252	20595	Error	Error	-6.183	310	22526	343	20252	229202	6913186	1.628	6.570	0	0	0
1	13	5	"A29"	"A29"	7850	10320	100	461	485	215	44	380	380	427	597	139	3	0	0	11788	10173	5951	58	1610	1610	1836	1288	70	75	71	0	0.000	0.000	0.000	0.000	0.000	0.000	0.000	0.000	0.000	0.000	0.000	0.000	0.000	0.000	0.008	0.012	0.019	0.024	5.033	0.014	0.115	316	2384	100	81	10178	10259	105	8563	8668	Error	Error	-6.973	81	10178	105	8563	153181	3214646	0.097	6.473	0	0	0
1	14	5	"A29"	"A29"	8145	10320	100	516	528	218	41	365	365	394	209	53	40	11	0	13646	11495	5922	51	1665	1665	2171	2347	108	76	73	0	0.000	0.000	0.000	0.000	0.000	0.000	0.000	0.000	0.000	0.000	0.000	0.000	0.000	0.000	0.013	0.017	0.022	0.023	4.146	0.015	0.160	316	2384	100	151	11981	12132	163	9830	9993	Error	Error	-6.310	151	11981	163	9830	166775	3632476	0.641	3.973	0	0	0
1	15	5	"A29"	"A29"	8460	10320	100	525	546	255	46	371	371	394	195	49	41	18	0	11965	12051	4754	39	1697	1697	1892	1025	54	95	93	0	0.000	0.000	0.000	0.000	0.000	0.000	0.000	0.000	0.000	0.000	0.000	0.000	0.000	0.000	0.015	0.017	0.024	0.019	3.593	0.017	0.136	316	2384	100	154	10268	10422	175	10354	10529	Error	Error	-6.059	154	10268	175	10354	172506	3807996	0.779	9.911	0	0	0
1	16	5	"A30"	"A30"	8750	10315	100	534	559	242	43	378	378	405	225	55	37	11	0	14248	12522	6318	50	1634	1634	1731	676	39	89	83	0	0.000	0.000	0.000	0.000	0.000	0.000	0.000	0.000	0.000	0.000	0.000	0.000	0.000	0.000	0.012	0.017	0.021	0.022	5.066	0.014	0.132	316	2384	100	156	12614	12770	181	10888	11069	Error	Error	-6.337	156	12614	181	10888	176605	3956872	0.684	15.963	0	0	0
1	17	5	"A30"	"A30"	9055	10315	100	625	844	2837	336	414	414	445	269	60	40	15	0	14436	14302	5242	36	1823	1823	1994	823	41	97	95	0	0.000	0.000	0.000	0.000	0.000	0.000	0.000	0.000	0.000	0.000	0.000	0.000	0.000	0.000	0.017	0.034	0.022	0.020	2.972	0.082	0.108	316	2384	100	211	12613	12824	430	12479	12909	Error	Error	-5.902	211	12613	430	12479	266790	4519587	1.483	14.955	0	0	0
1	18	5	"A30"	"A30"	9350	10315	100	602	615	233	37	397	397	456	706	154	3	0	0	14735	14525	5502	37	1770	1770	2164	2383	110	93	88	0	0.000	0.000	0.000	0.000	0.000	0.000	0.000	0.000	0.000	0.000	0.000	0.000	0.000	0.000	0.016	0.017	0.020	0.017	3.062	0.017	0.081	316	2384	100	205	12965	13170	218	12755	12973	Error	Error	-5.983	205	12965	218	12755	194301	4590043	0.225	5.187	0	0	0
1	1	6	"A31"	"A31"	4245	10635	100	568	605	282	46	368	368	395	191	48	50	25	0	18578	16170	8608	53	1733	1733	2092	1483	70	84	80	0	0.000	0.000	0.000	0.000	0.000	0.000	0.000	0.000	0.000	0.000	0.000	0.000	0.000	0.000	0.012	0.016	0.019	0.021	3.631	0.014	0.222	316	2384	100	200	16845	17045	237	14437	14674	Error	Error	-6.396	200	16845	237	14437	191040	5109766	1.099	9.493	0	0	0
1	2	6	"A31"	"A31"	4555	10630	100	594	637	302	47	366	366	396	210	53	53	28	0	25584	21450	11724	54	1698	1698	2453	2656	108	79	76	0	0.000	0.000	0.000	0.000	0.000	0.000	0.000	0.000	0.000	0.000	0.000	0.000	0.000	0.000	0.010	0.014	0.015	0.015	3.698	0.013	0.266	316	2384	100	228	23886	24114	271	19752	20023	Error	Error	-6.711	228	23886	271	19752	201449	6778250	1.148	7.152	0	0	0
1	3	6	"A31"	"A31"	4845	10630	100	572	603	257	42	365	365	393	205	52	50	25	0	20130	17867	8939	50	1614	1614	2053	1694	82	86	81	0	0.000	0.000	0.000	0.000	0.000	0.000	0.000	0.000	0.000	0.000	0.000	0.000	0.000	0.000	0.011	0.015	0.016	0.016	3.360	0.014	0.226	316	2384	100	207	18516	18723	238	16253	16491	Error	Error	-6.483	207	18516	238	16253	190481	5645917	1.024	9.335	0	0	0
1	4	6	"A32"	"A32"	5155	10635	100	493	542	259	47	362	362	395	247	62	32	10	0	14347	13598	7052	51	1520	1520	1708	953	55	88	84	0	0.000	0.000	0.000	0.000	0.000	0.000	0.000	0.000	0.000	0.000	0.000	0.000	0.000	0.000	0.010	0.015	0.019	0.019	4.721	0.015	0.125	316	2384	100	131	12827	12958	180	12078	12258	Error	Error	-6.613	131	12827	180	12078	171333	4296884	0.595	12.476	0	0	0
1	5	6	"A32"	"A32"	5465	10640	100	593	609	227	37	359	359	391	267	68	44	8	0	17788	17398	5179	29	1561	1561	1822	1213	66	99	97	0	0.000	0.000	0.000	0.000	0.000	0.000	0.000	0.000	0.000	0.000	0.000	0.000	0.000	0.000	0.014	0.016	0.016	0.013	3.174	0.013	0.176	316	2384	100	234	16227	16461	250	15837	16087	Error	Error	-6.116	234	16227	250	15837	192483	5497868	0.816	12.841	0	0	0
1	6	6	"A32"	"A32"	5770	10635	100	523	580	514	88	368	368	396	257	64	31	11	0	14015	13733	6260	45	1502	1502	1767	1215	68	92	89	0	0.000	0.000	0.000	0.000	0.000	0.000	0.000	0.000	0.000	0.000	0.000	0.000	0.000	0.000	0.012	0.017	0.018	0.020	3.483	0.017	0.084	316	2384	100	155	12513	12668	212	12231	12443	Error	Error	-6.335	155	12513	212	12231	183362	4339485	0.716	9.849	0	0	0
1	7	6	"A33"	"A33"	6055	10630	100	471	535	309	57	361	361	385	199	51	39	18	0	8256	10788	8533	79	1472	1472	1612	913	56	72	67	0	0.000	0.000	0.000	0.000	0.000	0.000	0.000	0.000	0.000	0.000	0.000	0.000	0.000	0.000	0.016	0.019	0.028	0.040	6.694	0.016	0.167	316	2384	100	110	6784	6894	174	9316	9490	Error	Error	-5.947	110	6784	174	9316	168973	3409113	0.754	10.050	0	0	0
1	8	6	"A33"	"A33"	6355	10630	100	497	545	278	51	370	370	406	313	77	25	6	0	10716	13313	9009	67	1497	1497	1670	1054	63	83	81	0	0.000	0.000	0.000	0.000	0.000	0.000	0.000	0.000	0.000	0.000	0.000	0.000	0.000	0.000	0.014	0.015	0.019	0.021	5.101	0.016	0.074	316	2384	100	127	9219	9346	175	11816	11991	Error	Error	-6.182	127	9219	175	11816	172359	4206814	0.444	11.046	0	0	0
1	9	6	"A33"	"A33"	6670	10630	100	562	590	272	46	368	368	398	194	48	50	26	0	19341	17549	9303	53	1504	1504	1573	518	32	98	95	0	0.000	0.000	0.000	0.000	0.000	0.000	0.000	0.000	0.000	0.000	0.000	0.000	0.000	0.000	0.011	0.014	0.016	0.014	2.820	0.013	0.223	316	2384	100	194	17837	18031	222	16045	16267	Error	Error	-6.523	194	17837	222	16045	186348	5545461	0.990	30.842	0	0	0
1	10	6	"A34"	"A34"	6960	10625	100	576	605	363	60	352	352	392	253	64	44	18	0	14683	16087	11572	71	1505	1505	1654	995	60	81	75	0	0.000	0.000	0.000	0.000	0.000	0.000	0.000	0.000	0.000	0.000	0.000	0.000	0.000	0.000	0.017	0.017	0.020	0.024	4.110	0.015	0.165	316	2384	100	224	13178	13402	253	14582	14835	Error	Error	-5.878	224	13178	253	14582	191113	5083539	0.842	14.506	0	0	0
1	11	6	"A34"	"A34"	7260	10620	100	582	604	252	41	360	360	390	211	54	51	21	0	20124	19133	7819	40	1548	1548	1756	1431	81	93	91	0	0.000	0.000	0.000	0.000	0.000	0.000	0.000	0.000	0.000	0.000	0.000	0.000	0.000	0.000	0.012	0.014	0.016	0.014	3.054	0.013	0.210	316	2384	100	222	18576	18798	244	17585	17829	Error	Error	-6.387	222	18576	244	17585	190782	6046083	1.014	12.143	0	0	0
1	12	6	"A34"	"A34"	7560	10620	100	564	586	250	42	367	367	395	200	50	49	22	0	16080	15199	6643	43	1555	1555	1684	860	51	94	90	0	0.000	0.000	0.000	0.000	0.000	0.000	0.000	0.000	0.000	0.000	0.000	0.000	0.000	0.000	0.014	0.016	0.018	0.019	3.144	0.015	0.204	316	2384	100	197	14525	14722	219	13644	13863	Error	Error	-6.204	197	14525	219	13644	185208	4802750	0.955	15.715	0	0	0
1	13	6	"A35"	"A35"	7855	10615	100	511	522	238	45	369	369	400	212	53	36	10	0	10805	10094	5541	54	1801	1801	2560	2755	107	73	67	0	0.000	0.000	0.000	0.000	0.000	0.000	0.000	0.000	0.000	0.000	0.000	0.000	0.000	0.000	0.016	0.018	0.025	0.026	4.839	0.019	0.200	316	2384	100	142	9004	9146	153	8293	8446	Error	Error	-5.987	142	9004	153	8293	165086	3189585	0.575	2.735	0	0	0
1	14	6	"A35"	"A35"	8160	10615	100	562	586	252	43	376	376	416	288	69	33	6	0	13366	13616	4623	33	1901	1901	2884	3301	114	93	87	0	0.000	0.000	0.000	0.000	0.000	0.000	0.000	0.000	0.000	0.000	0.000	0.000	0.000	0.000	0.016	0.018	0.021	0.018	2.577	0.019	0.189	316	2384	100	186	11465	11651	210	11715	11925	Error	Error	-5.946	186	11465	210	11715	185199	4302743	0.590	3.251	0	0	0
1	15	6	"A35"	"A35"	8450	10620	100	555	591	264	44	383	383	422	323	76	27	4	0	13470	13281	3748	28	1960	1960	2904	3350	115	96	90	0	0.000	0.000	0.000	0.000	0.000	0.000	0.000	0.000	0.000	0.000	0.000	0.000	0.000	0.000	0.015	0.018	0.022	0.018	2.881	0.026	0.172	316	2384	100	172	11510	11682	208	11321	11529	Error	Error	-6.064	172	11510	208	11321	186884	4196904	0.523	3.098	0	0	0
1	16	6	"A36"	"A36"	8755	10610	100	540	585	338	57	361	361	389	197	50	44	18	0	14112	12406	6915	55	1606	1606	1765	961	54	81	77	0	0.000	0.000	0.000	0.000	0.000	0.000	0.000	0.000	0.000	0.000	0.000	0.000	0.000	0.000	0.014	0.021	0.023	0.024	4.105	0.024	0.218	316	2384	100	179	12506	12685	224	10800	11024	Error	Error	-6.127	179	12506	224	10800	184702	3920228	0.995	11.073	0	0	0
1	17	6	"A36"	"A36"	9060	10610	100	558	595	238	40	383	383	417	273	65	36	10	0	15365	15031	5026	33	1778	1778	2102	1548	73	95	94	0	0.000	0.000	0.000	0.000	0.000	0.000	0.000	0.000	0.000	0.000	0.000	0.000	0.000	0.000	0.013	0.016	0.018	0.015	2.832	0.015	0.175	316	2384	100	175	13587	13762	212	13253	13465	Error	Error	-6.279	175	13587	212	13253	188060	4749797	0.652	8.352	0	0	0
1	18	6	"A36"	"A36"	9355	10610	100	615	625	248	39	393	393	421	236	56	47	13	0	14725	14301	4720	33	1740	1740	1929	1123	58	98	93	0	0.000	0.000	0.000	0.000	0.000	0.000	0.000	0.000	0.000	0.000	0.000	0.000	0.000	0.000	0.017	0.018	0.022	0.020	2.786	0.016	0.167	316	2384	100	222	12985	13207	232	12561	12793	Error	Error	-5.870	222	12985	232	12561	197616	4519062	0.864	11.017	0	0	0
1	1	7	"A37"	"A37"	4250	10950	100	560	585	243	41	411	411	450	253	56	32	9	0	10248	11248	3738	33	3435	3435	5764	5444	94	70	19	0	0.000	0.000	0.000	0.000	0.000	0.000	0.000	0.000	0.000	0.000	0.000	0.000	0.000	0.000	0.022	0.022	0.029	0.025	3.045	0.017	0.151	316	2384	100	149	6813	6962	174	7813	7987	Error	Error	-5.515	149	6813	174	7813	184787	3554297	0.534	1.007	0	0	0
1	2	7	"A37"	"A37"	4560	10940	100	564	612	344	56	410	410	449	278	61	32	6	0	10281	11802	4674	39	2874	2874	5053	5222	103	87	24	0	0.000	0.000	0.000	0.000	0.000	0.000	0.000	0.000	0.000	0.000	0.000	0.000	0.000	0.000	0.021	0.023	0.028	0.022	3.211	0.020	0.209	316	2384	100	154	7407	7561	202	8928	9130	Error	Error	-5.588	154	7407	202	8928	193518	3729480	0.586	1.292	0	0	0
1	3	7	"A37"	"A37"	4860	10940	100	564	594	325	54	401	401	436	249	57	34	10	0	9787	10938	3388	30	2314	2314	4155	4348	104	99	34	0	0.000	0.000	0.000	0.000	0.000	0.000	0.000	0.000	0.000	0.000	0.000	0.000	0.000	0.000	0.022	0.022	0.028	0.023	2.640	0.024	0.215	316	2384	100	163	7473	7636	193	8624	8817	Error	Error	-5.519	163	7473	193	8624	187641	3456403	0.635	1.560	0	0	0
1	4	7	"A38"	"A38"	5160	10935	100	578	603	287	47	371	371	395	194	49	51	24	0	17039	14300	7969	55	1545	1545	1824	1431	78	78	75	0	0.000	0.000	0.000	0.000	0.000	0.000	0.000	0.000	0.000	0.000	0.000	0.000	0.000	0.000	0.013	0.018	0.020	0.025	4.286	0.017	0.236	316	2384	100	207	15494	15701	232	12755	12987	Error	Error	-6.226	207	15494	232	12755	190399	4518700	1.072	8.718	0	0	0
1	5	7	"A38"	"A38"	5465	10935	100	592	613	268	43	371	371	485	1704	351	0	0	0	17476	15614	6059	38	1547	1547	1991	2607	130	88	87	0	0.000	0.000	0.000	0.000	0.000	0.000	0.000	0.000	0.000	0.000	0.000	0.000	0.000	0.000	0.014	0.017	0.020	0.017	3.181	0.128	0.136	316	2384	100	221	15929	16150	242	14067	14309	Error	Error	-6.171	221	15929	242	14067	193615	4934078	0.075	5.226	0	0	0
1	6	7	"A38"	"A38"	5765	10935	100	579	577	235	40	369	369	404	308	76	31	4	0	18641	16421	7035	42	1538	1538	1950	1908	97	89	86	0	0.000	0.000	0.000	0.000	0.000	0.000	0.000	0.000	0.000	0.000	0.000	0.000	0.000	0.000	0.012	0.014	0.018	0.016	3.051	0.014	0.221	316	2384	100	210	17103	17313	208	14883	15091	Error	Error	-6.348	210	17103	208	14883	182449	5189097	0.562	7.584	0	0	0
1	7	7	"A39"	"A39"	6050	10930	100	479	507	270	53	352	352	386	224	58	35	12	0	9754	10355	7835	75	1466	1466	1680	1307	77	68	64	0	0.000	0.000	0.000	0.000	0.000	0.000	0.000	0.000	0.000	0.000	0.000	0.000	0.000	0.000	0.015	0.017	0.025	0.035	5.835	0.014	0.141	316	2384	100	127	8288	8415	155	8889	9044	Error	Error	-6.028	127	8288	155	8889	160124	3272185	0.540	6.637	0	0	0
1	8	7	"A39"	"A39"	6360	10930	100	484	515	260	50	350	350	379	190	50	39	15	0	12415	12694	6968	54	1487	1487	1650	1032	62	87	83	0	0.000	0.000	0.000	0.000	0.000	0.000	0.000	0.000	0.000	0.000	0.000	0.000	0.000	0.000	0.012	0.015	0.019	0.020	3.835	0.014	0.169	316	2384	100	134	10928	11062	165	11207	11372	Error	Error	-6.350	134	10928	165	11207	162584	4011282	0.716	10.702	0	0	0
1	9	7	"A39"	"A39"	6660	10930	100	534	558	252	45	363	363	389	195	50	45	19	0	14327	15426	6880	44	1523	1523	1746	1167	66	93	92	0	0.000	0.000	0.000	0.000	0.000	0.000	0.000	0.000	0.000	0.000	0.000	0.000	0.000	0.000	0.013	0.014	0.018	0.016	3.626	0.013	0.158	316	2384	100	171	12804	12975	195	13903	14098	Error	Error	-6.226	171	12804	195	13903	176223	4874521	0.867	11.722	0	0	0
1	10	7	"A40"	"A40"	6960	10935	100	551	557	263	47	367	367	391	196	50	48	16	0	13084	13529	9064	66	1505	1505	1596	702	43	87	81	0	0.000	0.000	0.000	0.000	0.000	0.000	0.000	0.000	0.000	0.000	0.000	0.000	0.000	0.000	0.016	0.016	0.019	0.022	4.267	0.014	0.154	316	2384	100	184	11579	11763	190	12024	12214	Error	Error	-5.976	184	11579	190	12024	175856	4275190	0.847	16.999	0	0	0
1	11	7	"A40"	"A40"	7275	10935	100	610	630	261	41	361	361	393	219	55	55	21	0	22491	21254	7355	34	1560	1560	1839	1537	83	98	96	0	0.000	0.000	0.000	0.000	0.000	0.000	0.000	0.000	0.000	0.000	0.000	0.000	0.000	0.000	0.012	0.014	0.015	0.012	2.471	0.014	0.249	316	2384	100	249	20931	21180	269	19694	19963	Error	Error	-6.393	249	20931	269	19694	199173	6716118	1.082	12.632	0	0	0
1	12	7	"A40"	"A40"	7575	10930	100	588	602	273	45	354	354	380	196	51	55	23	0	18616	18681	7521	40	1545	1545	1697	881	51	98	95	0	0.000	0.000	0.000	0.000	0.000	0.000	0.000	0.000	0.000	0.000	0.000	0.000	0.000	0.000	0.014	0.014	0.016	0.014	2.706	0.013	0.204	316	2384	100	234	17071	17305	248	17136	17384	Error	Error	-6.189	234	17071	248	17136	190174	5903316	1.133	19.278	0	0	0
1	13	7	"A41"	"A41"	7855	10920	100	507	529	249	47	363	363	390	201	51	39	16	0	15198	13003	8310	63	1613	1613	1994	1883	94	71	69	0	0.000	0.000	0.000	0.000	0.000	0.000	0.000	0.000	0.000	0.000	0.000	0.000	0.000	0.000	0.011	0.015	0.019	0.024	5.871	0.015	0.197	316	2384	100	144	13585	13729	166	11390	11556	Error	Error	-6.560	144	13585	166	11390	167147	4108976	0.692	5.847	0	0	0
1	14	7	"A41"	"A41"	8160	10925	100	518	554	300	54	373	373	410	223	54	36	14	0	12623	12204	4100	33	1829	1829	3017	3960	131	89	82	0	0.000	0.000	0.000	0.000	0.000	0.000	0.000	0.000	0.000	0.000	0.000	0.000	0.000	0.000	0.013	0.017	0.021	0.018	3.068	0.018	0.210	316	2384	100	145	10794	10939	181	10375	10556	Error	Error	-6.218	145	10794	181	10375	175216	3856403	0.646	2.320	0	0	0
1	15	7	"A41"	"A41"	8465	10920	100	525	558	241	43	380	380	415	219	52	38	13	0	12580	12668	4897	38	1834	1834	2983	4012	134	90	80	0	0.000	0.000	0.000	0.000	0.000	0.000	0.000	0.000	0.000	0.000	0.000	0.000	0.000	0.000	0.013	0.016	0.021	0.019	3.201	0.015	0.209	316	2384	100	145	10746	10891	178	10834	11012	Error	Error	-6.212	145	10746	178	10834	176287	4002965	0.653	2.414	0	0	0
1	16	7	"A42"	"A42"	8760	10915	100	526	572	261	45	368	368	397	211	53	43	18	0	15948	17150	12111	70	1587	1587	1718	781	45	88	82	0	0.000	0.000	0.000	0.000	0.000	0.000	0.000	0.000	0.000	0.000	0.000	0.000	0.000	0.000	0.011	0.013	0.015	0.017	4.183	0.012	0.210	316	2384	100	158	14361	14519	204	15563	15767	Error	Error	-6.506	158	14361	204	15563	180714	5419341	0.829	19.759	0	0	0
1	17	7	"A42"	"A42"	9065	10920	100	564	589	265	44	373	373	398	191	47	50	22	0	10029	14106	10531	74	1595	1595	1729	873	50	95	92	0	0.000	0.000	0.000	0.000	0.000	0.000	0.000	0.000	0.000	0.000	0.000	0.000	0.000	0.000	0.023	0.017	0.021	0.023	3.521	0.014	0.221	316	2384	100	191	8434	8625	216	12511	12727	Error	Error	-5.465	191	8434	216	12511	185994	4457365	1.000	14.178	0	0	0
1	18	7	"A42"	"A42"	9350	10925	100	577	603	258	42	385	385	412	204	49	48	24	0	12038	15072	10632	70	1613	1613	1732	860	49	92	85	0	0.000	0.000	0.000	0.000	0.000	0.000	0.000	0.000	0.000	0.000	0.000	0.000	0.000	0.000	0.018	0.016	0.022	0.022	3.550	0.014	0.206	316	2384	100	192	10425	10617	218	13459	13677	Error	Error	-5.763	192	10425	218	13459	190464	4762739	0.936	15.512	0	0	0
1	1	8	"A43"	"A43"	4255	11240	100	528	577	282	48	375	375	409	215	52	41	19	0	16960	14442	10277	71	1737	1737	3140	3972	126	63	61	0	0.000	0.000	0.000	0.000	0.000	0.000	0.000	0.000	0.000	0.000	0.000	0.000	0.000	0.000	0.010	0.016	0.021	0.029	4.758	0.016	0.278	316	2384	100	153	15223	15376	202	12705	12907	Error	Error	-6.637	153	15223	202	12705	182468	4563579	0.781	2.845	0	0	0
1	2	8	"A43"	"A43"	4555	11245	100	578	617	316	51	366	366	405	214	52	49	22	0	18797	16744	8400	50	1720	1720	2603	2674	102	82	79	0	0.000	0.000	0.000	0.000	0.000	0.000	0.000	0.000	0.000	0.000	0.000	0.000	0.000	0.000	0.012	0.017	0.019	0.020	3.471	0.017	0.252	316	2384	100	212	17077	17289	251	15024	15275	Error	Error	-6.332	212	17077	251	15024	194845	5291182	0.991	5.288	0	0	0
1	3	8	"A43"	"A43"	4850	11240	100	524	557	239	42	381	381	445	885	198	0	0	0	15855	14360	5793	40	1755	1755	2515	2831	112	86	83	0	0.000	0.000	0.000	0.000	0.000	0.000	0.000	0.000	0.000	0.000	0.000	0.000	0.000	0.000	0.010	0.014	0.019	0.017	3.616	0.014	0.149	316	2384	100	143	14100	14243	176	12605	12781	Error	Error	-6.624	143	14100	176	12605	175934	4537773	0.127	4.184	0	0	0
1	4	8	"A44"	"A44"	5165	11230	100	520	563	295	52	367	367	395	195	49	44	19	0	13298	12083	7005	57	1546	1546	1802	1233	68	83	75	0	0.000	0.000	0.000	0.000	0.000	0.000	0.000	0.000	0.000	0.000	0.000	0.000	0.000	0.000	0.013	0.019	0.026	0.029	4.944	0.017	0.176	316	2384	100	153	11752	11905	196	10537	10733	Error	Error	-6.263	153	11752	196	10537	177937	3818204	0.862	8.338	0	0	0
1	5	8	"A44"	"A44"	5465	11225	100	498	517	228	44	372	372	414	633	152	2	0	0	11534	11519	4345	37	1568	1568	1799	1134	63	94	92	0	0.000	0.000	0.000	0.000	0.000	0.000	0.000	0.000	0.000	0.000	0.000	0.000	0.000	0.000	0.013	0.015	0.020	0.018	3.224	0.015	0.008	316	2384	100	126	9966	10092	145	9951	10096	Error	Error	-6.306	126	9966	145	9951	163337	3640001	0.163	8.571	0	0	0
1	6	8	"A44"	"A44"	5765	11225	100	527	552	236	42	359	359	391	216	55	39	14	0	14751	13919	7108	51	1548	1548	1767	1304	73	85	80	0	0.000	0.000	0.000	0.000	0.000	0.000	0.000	0.000	0.000	0.000	0.000	0.000	0.000	0.000	0.013	0.016	0.019	0.019	3.543	0.014	0.156	316	2384	100	168	13203	13371	193	12371	12564	Error	Error	-6.296	168	13203	193	12371	174490	4398470	0.745	9.319	0	0	0
1	7	8	"A45"	"A45"	6055	11225	100	453	484	258	53	365	365	392	194	49	30	12	0	10149	9910	7289	73	1483	1483	1776	1715	96	64	60	0	0.000	0.000	0.000	0.000	0.000	0.000	0.000	0.000	0.000	0.000	0.000	0.000	0.000	0.000	0.010	0.014	0.026	0.036	6.846	0.014	0.137	316	2384	100	88	8666	8754	119	8427	8546	Error	Error	-6.622	88	8666	119	8427	153067	3131500	0.474	4.743	0	0	0
1	8	8	"A45"	"A45"	6370	11225	100	500	545	263	48	362	362	389	196	50	40	21	0	16727	14901	6930	46	1476	1476	1639	1014	61	88	86	0	0.000	0.000	0.000	0.000	0.000	0.000	0.000	0.000	0.000	0.000	0.000	0.000	0.000	0.000	0.009	0.014	0.017	0.018	4.955	0.013	0.153	316	2384	100	138	15251	15389	183	13425	13608	Error	Error	-6.788	138	15251	183	13425	172273	4708853	0.796	13.079	0	0	0
1	9	8	"A45"	"A45"	6665	11225	100	525	552	228	41	358	358	416	1089	261	0	0	0	14471	14293	4568	31	1592	1592	1774	1110	62	97	96	0	0.000	0.000	0.000	0.000	0.000	0.000	0.000	0.000	0.000	0.000	0.000	0.000	0.000	0.000	0.013	0.015	0.017	0.016	2.710	0.020	0.006	316	2384	100	167	12879	13046	194	12701	12895	Error	Error	-6.269	167	12879	194	12701	174460	4516591	0.125	11.278	0	0	0
1	10	8	"A47"	"A47"	6960	11225	100	467	512	243	47	369	369	394	210	53	31	12	0	11224	10077	5853	58	1626	1626	2086	1854	88	75	70	0	0.000	0.000	0.000	0.000	0.000	0.000	0.000	0.000	0.000	0.000	0.000	0.000	0.000	0.000	0.010	0.017	0.023	0.026	4.740	0.019	0.187	316	2384	100	98	9598	9696	143	8451	8594	Error	Error	-6.614	98	9598	143	8451	161734	3184408	0.562	4.310	0	0	0
1	11	8	"A47"	"A47"	7270	11225	100	556	580	233	40	362	362	391	202	51	46	18	0	13353	13928	3865	27	1644	1644	2026	1598	78	100	98	0	0.000	0.000	0.000	0.000	0.000	0.000	0.000	0.000	0.000	0.000	0.000	0.000	0.000	0.000	0.017	0.018	0.020	0.017	2.541	0.017	0.182	316	2384	100	194	11709	11903	218	12284	12502	Error	Error	-5.915	194	11709	218	12284	183342	4401370	0.936	7.448	0	0	0
1	12	8	"A47"	"A47"	7575	11225	100	570	655	1065	162	365	365	391	229	58	45	12	0	15101	15616	5175	33	1638	1638	1925	1230	63	100	100	0	0.000	0.000	0.000	0.000	0.000	0.000	0.000	0.000	0.000	0.000	0.000	0.000	0.000	0.000	0.015	0.021	0.018	0.016	2.554	0.038	0.153	316	2384	100	205	13463	13668	290	13978	14268	Error	Error	-6.037	205	13463	290	13978	206947	4934590	1.153	11.131	0	0	0
1	13	8	"A48"	"A48"	7870	11220	100	516	550	260	47	361	361	406	335	82	25	5	0	13407	12988	6833	52	1524	1524	1666	963	57	87	83	0	0.000	0.000	0.000	0.000	0.000	0.000	0.000	0.000	0.000	0.000	0.000	0.000	0.000	0.000	0.013	0.016	0.020	0.022	4.516	0.015	0.164	316	2384	100	155	11883	12038	189	11464	11653	Error	Error	-6.260	155	11883	189	11464	173722	4104214	0.430	11.757	0	0	0
1	14	8	"A48"	"A48"	8180	11220	100	497	528	236	44	361	361	388	194	50	42	15	0	12975	13024	7513	57	1595	1595	1819	1380	75	85	83	0	0.000	0.000	0.000	0.000	0.000	0.000	0.000	0.000	0.000	0.000	0.000	0.000	0.000	0.000	0.012	0.015	0.018	0.020	3.870	0.014	0.169	316	2384	100	136	11380	11516	167	11429	11596	Error	Error	-6.387	136	11380	167	11429	166805	4115597	0.722	8.120	0	0	0
1	15	8	"A48"	"A48"	8475	11220	100	540	575	245	42	364	364	395	221	55	40	16	0	15578	15622	8162	52	1577	1577	2270	3848	169	86	75	0	0.000	0.000	0.000	0.000	0.000	0.000	0.000	0.000	0.000	0.000	0.000	0.000	0.000	0.000	0.013	0.015	0.016	0.016	3.770	0.014	0.286	316	2384	100	176	14001	14177	211	14045	14256	Error	Error	-6.314	176	14001	211	14045	181742	4936454	0.814	3.470	0	0	0
1	16	8	"A49"	"A49"	8760	11215	100	501	522	238	45	362	362	390	206	52	37	13	0	12007	10377	6044	58	1596	1596	1795	1178	65	75	71	0	0.000	0.000	0.000	0.000	0.000	0.000	0.000	0.000	0.000	0.000	0.000	0.000	0.000	0.000	0.013	0.018	0.027	0.028	5.797	0.016	0.152	316	2384	100	139	10411	10550	160	8781	8941	Error	Error	-6.227	139	10411	160	8781	164874	3279080	0.641	7.285	0	0	0
1	17	8	"A49"	"A49"	9065	11210	100	576	604	255	42	364	364	390	197	50	51	21	0	15386	14875	5500	36	1571	1571	1705	942	55	93	90	0	0.000	0.000	0.000	0.000	0.000	0.000	0.000	0.000	0.000	0.000	0.000	0.000	0.000	0.000	0.015	0.018	0.018	0.017	3.307	0.017	0.220	316	2384	100	212	13815	14027	240	13304	13544	Error	Error	-6.026	212	13815	240	13304	191008	4700542	1.086	13.981	0	0	0
1	18	8	"A49"	"A49"	9370	11210	100	580	605	266	43	375	375	399	194	48	51	25	0	14082	14496	7775	53	1586	1586	1646	492	29	98	96	0	0.000	0.000	0.000	0.000	0.000	0.000	0.000	0.000	0.000	0.000	0.000	0.000	0.000	0.000	0.016	0.018	0.021	0.021	3.040	0.016	0.216	316	2384	100	205	12496	12701	230	12910	13140	Error	Error	-5.930	205	12496	230	12910	191023	4580810	1.062	26.118	0	0	0
1	1	9	"A50"	"A50"	4260	11540	100	477	524	271	51	355	355	383	200	52	38	15	0	15737	13633	9479	69	1564	1564	1792	1102	61	74	69	0	0.000	0.000	0.000	0.000	0.000	0.000	0.000	0.000	0.000	0.000	0.000	0.000	0.000	0.000	0.009	0.014	0.018	0.022	5.368	0.013	0.168	316	2384	100	122	14173	14295	169	12069	12238	Error	Error	-6.860	122	14173	169	12069	165442	4308066	0.705	10.745	0	0	0
1	2	9	"A50"	"A50"	4575	11535	100	549	546	244	44	358	358	390	221	56	42	14	0	14450	13911	7923	56	1515	1515	1596	578	36	98	95	0	0.000	0.000	0.000	0.000	0.000	0.000	0.000	0.000	0.000	0.000	0.000	0.000	0.000	0.000	0.015	0.015	0.019	0.018	3.050	0.015	0.167	316	2384	100	191	12935	13126	188	12396	12584	Error	Error	-6.082	191	12935	188	12396	172647	4395771	0.706	21.306	0	0	0
1	3	9	"A50"	"A50"	4875	11535	100	517	551	226	41	365	365	411	329	80	23	2	0	13756	12203	6254	51	1510	1510	1835	1875	102	87	83	0	0.000	0.000	0.000	0.000	0.000	0.000	0.000	0.000	0.000	0.000	0.000	0.000	0.000	0.000	0.012	0.017	0.023	0.022	3.773	0.016	0.059	316	2384	100	152	12246	12398	186	10693	10879	Error	Error	-6.332	152	12246	186	10693	174175	3856268	0.426	5.530	0	0	0
1	4	9	"A51"	"A51"	5175	11530	100	508	533	262	49	369	369	398	217	54	36	12	0	9272	8696	3875	44	1534	1534	1760	960	54	89	83	0	0.000	0.000	0.000	0.000	0.000	0.000	0.000	0.000	0.000	0.000	0.000	0.000	0.000	0.000	0.018	0.023	0.030	0.030	3.661	0.024	0.124	316	2384	100	139	7738	7877	164	7162	7326	Error	Error	-5.799	139	7738	164	7162	168288	2748079	0.622	7.225	0	0	0
1	5	9	"A51"	"A51"	5475	11535	100	505	552	293	53	366	366	405	329	81	23	2	0	11145	11369	3311	29	1524	1524	1744	1118	64	98	98	0	0.000	0.000	0.000	0.000	0.000	0.000	0.000	0.000	0.000	0.000	0.000	0.000	0.000	0.000	0.014	0.019	0.022	0.018	3.037	0.020	0.107	316	2384	100	139	9621	9760	186	9845	10031	Error	Error	-6.113	139	9621	186	9845	174588	3592571	0.447	8.609	0	0	0
1	6	9	"A51"	"A51"	5765	11540	100	523	542	239	44	361	361	400	274	68	31	6	0	11838	10863	5103	46	1516	1516	1722	1066	61	90	83	0	0.000	0.000	0.000	0.000	0.000	0.000	0.000	0.000	0.000	0.000	0.000	0.000	0.000	0.000	0.016	0.019	0.025	0.023	3.667	0.018	0.111	316	2384	100	162	10322	10484	181	9347	9528	Error	Error	-5.994	162	10322	181	9347	171126	3432691	0.518	8.575	0	0	0
1	7	9	"A52"	"A52"	6070	11525	100	649	682	339	49	369	369	398	213	53	58	37	0	6630	6149	3779	61	1561	1561	1925	1586	82	65	60	0	0.000	0.000	0.000	0.000	0.000	0.000	0.000	0.000	0.000	0.000	0.000	0.000	0.000	0.000	0.055	0.068	0.083	0.094	3.627	0.048	0.329	316	2384	100	280	5069	5349	313	4588	4901	Error	Error	-4.178	280	5069	313	4588	215539	1943221	1.333	2.663	0	0	0
1	8	9	"A52"	"A52"	6375	11525	100	657	680	298	43	367	367	395	240	60	56	28	0	7482	7341	3905	53	1526	1526	1903	1533	80	78	73	0	0.000	0.000	0.000	0.000	0.000	0.000	0.000	0.000	0.000	0.000	0.000	0.000	0.000	0.000	0.049	0.054	0.063	0.058	3.307	0.035	0.216	316	2384	100	290	5956	6246	313	5815	6128	Error	Error	-4.360	290	5956	313	5815	214850	2319659	1.188	3.547	0	0	0
1	9	9	"A52"	"A52"	6685	11530	100	875	897	356	39	382	382	412	224	54	77	56	0	8212	8365	2677	32	1795	1795	2496	2306	92	93	84	0	0.000	0.000	0.000	0.000	0.000	0.000	0.000	0.000	0.000	0.000	0.000	0.000	0.000	0.000	0.077	0.078	0.083	0.069	2.561	0.042	0.242	316	2384	100	493	6417	6910	515	6570	7085	Error	Error	-3.702	493	6417	515	6570	283430	2643420	2.165	2.545	0	0	0
1	10	9	"A53"	"A53"	6965	11565	100	474	486	222	45	380	380	406	207	50	26	7	0	7562	7038	3912	55	1824	1824	2368	2038	86	69	62	0	0.000	0.000	0.000	0.000	0.000	0.000	0.000	0.000	0.000	0.000	0.000	0.000	0.000	0.000	0.016	0.020	0.037	0.043	4.569	0.021	0.130	316	2384	100	94	5738	5832	106	5214	5320	Error	Error	-5.932	94	5738	106	5214	153436	2223950	0.386	2.291	0	0	0
1	11	9	"A53"	"A53"	7290	11525	100	482	518	233	44	366	366	398	203	51	37	14	0	9951	9786	4139	42	1778	1778	2252	1816	80	89	85	0	0.000	0.000	0.000	0.000	0.000	0.000	0.000	0.000	0.000	0.000	0.000	0.000	0.000	0.000	0.014	0.019	0.026	0.024	3.699	0.020	0.152	316	2384	100	116	8173	8289	152	8008	8160	Error	Error	-6.139	116	8173	152	8008	163705	3092478	0.591	4.149	0	0	0
1	12	9	"A53"	"A53"	7585	11525	100	497	530	231	43	365	365	391	200	51	39	15	0	10173	9918	3656	36	1716	1716	1991	1361	68	91	89	0	0.000	0.000	0.000	0.000	0.000	0.000	0.000	0.000	0.000	0.000	0.000	0.000	0.000	0.000	0.016	0.020	0.025	0.021	3.123	0.022	0.170	316	2384	100	132	8457	8589	165	8202	8367	Error	Error	-6.002	132	8457	165	8202	167401	3134106	0.695	5.824	0	0	0
1	13	9	"A54"	"A54"	7875	11525	100	486	502	238	47	356	356	388	206	53	36	11	0	8213	8550	4931	57	1643	1643	2011	1811	90	79	74	0	0.000	0.000	0.000	0.000	0.000	0.000	0.000	0.000	0.000	0.000	0.000	0.000	0.000	0.000	0.020	0.021	0.035	0.033	4.661	0.017	0.130	316	2384	100	130	6570	6700	146	6907	7053	Error	Error	-5.659	130	6570	146	6907	158594	2701829	0.553	3.611	0	0	0
1	14	9	"A54"	"A54"	8180	11530	100	532	537	229	42	358	358	389	210	53	42	13	0	8559	9267	3634	39	1640	1640	2086	1821	87	94	91	0	0.000	0.000	0.000	0.000	0.000	0.000	0.000	0.000	0.000	0.000	0.000	0.000	0.000	0.000	0.025	0.023	0.031	0.026	3.095	0.019	0.124	316	2384	100	174	6919	7093	179	7627	7806	Error	Error	-5.313	174	6919	179	7627	169719	2928418	0.705	3.943	0	0	0
1	15	9	"A54"	"A54"	8475	11530	100	492	535	286	53	360	360	394	281	71	26	6	0	10288	11817	5016	42	1637	1637	2004	1686	84	98	96	0	0.000	0.000	0.000	0.000	0.000	0.000	0.000	0.000	0.000	0.000	0.000	0.000	0.000	0.000	0.015	0.017	0.020	0.017	3.496	0.016	0.123	316	2384	100	132	8651	8783	175	10180	10355	Error	Error	-6.034	132	8651	175	10180	169185	3734085	0.502	5.820	0	0	0
1	16	9	"A55"	"A55"	8780	11525	100	535	565	236	41	361	361	409	571	139	6	0	0	10813	10278	3346	32	1566	1566	1686	1387	82	94	91	0	0.000	0.000	0.000	0.000	0.000	0.000	0.000	0.000	0.000	0.000	0.000	0.000	0.000	0.000	0.019	0.023	0.027	0.023	3.240	0.021	0.136	316	2384	100	174	9247	9421	204	8712	8916	Error	Error	-5.732	174	9247	204	8712	178626	3247746	0.273	6.195	0	0	0
1	17	9	"A55"	"A55"	9080	11520	100	492	517	250	48	369	369	400	209	52	30	12	0	10164	9631	4332	44	1578	1578	1683	723	42	91	87	0	0.000	0.000	0.000	0.000	0.000	0.000	0.000	0.000	0.000	0.000	0.000	0.000	0.000	0.000	0.014	0.018	0.024	0.023	3.726	0.017	0.108	316	2384	100	123	8586	8709	148	8053	8201	Error	Error	-6.125	123	8586	148	8053	163503	3043277	0.560	10.993	0	0	0
1	18	9	"A55"	"A55"	9380	11520	100	520	540	239	44	361	361	390	195	50	45	19	0	11730	12063	6041	50	1557	1557	1633	647	39	95	92	0	0.000	0.000	0.000	0.000	0.000	0.000	0.000	0.000	0.000	0.000	0.000	0.000	0.000	0.000	0.016	0.017	0.023	0.022	3.099	0.015	0.136	316	2384	100	159	10173	10332	179	10506	10685	Error	Error	-6.000	159	10173	179	10506	170746	3811947	0.769	16.121	0	0	0
1	1	10	"A56"	"A56"	4275	11835	100	503	537	221	41	374	374	415	247	59	30	8	0	9263	9642	2837	29	2051	2051	3012	2914	96	97	73	0	0.000	0.000	0.000	0.000	0.000	0.000	0.000	0.000	0.000	0.000	0.000	0.000	0.000	0.000	0.018	0.021	0.027	0.023	2.822	0.027	0.196	316	2384	100	129	7212	7341	163	7591	7754	Error	Error	-5.805	129	7212	163	7591	169583	3047003	0.494	2.275	0	0	0
1	2	10	"A56"	"A56"	4585	11830	100	496	521	233	44	371	371	397	202	50	37	12	0	8367	8716	3810	43	1739	1739	2174	1582	72	88	87	0	0.000	0.000	0.000	0.000	0.000	0.000	0.000	0.000	0.000	0.000	0.000	0.000	0.000	0.000	0.019	0.021	0.031	0.028	3.431	0.020	0.123	316	2384	100	125	6628	6753	150	6977	7127	Error	Error	-5.729	125	6628	150	6977	164672	2754392	0.614	4.135	0	0	0
1	3	10	"A56"	"A56"	4885	11830	100	525	577	348	60	393	393	427	253	59	31	8	0	9725	9928	3451	34	2113	2113	2707	2159	79	94	89	0	0.000	0.000	0.000	0.000	0.000	0.000	0.000	0.000	0.000	0.000	0.000	0.000	0.000	0.000	0.017	0.024	0.028	0.025	3.048	0.032	0.180	316	2384	100	132	7612	7744	184	7815	7999	Error	Error	-5.850	132	7612	184	7815	182440	3137375	0.593	3.345	0	0	0
1	4	10	"A57"	"A57"	5175	11835	100	501	548	246	44	375	375	406	210	51	37	17	0	11848	10108	6315	62	1484	1484	1654	1017	61	74	70	0	0.000	0.000	0.000	0.000	0.000	0.000	0.000	0.000	0.000	0.000	0.000	0.000	0.000	0.000	0.012	0.020	0.029	0.031	6.258	0.018	0.168	316	2384	100	126	10364	10490	173	8624	8797	Error	Error	-6.362	126	10364	173	8624	173067	3194008	0.676	8.313	0	0	0
1	5	10	"A57"	"A57"	5480	11835	100	565	571	224	39	368	368	428	1168	272	0	0	0	13336	12571	3963	31	1479	1479	1644	883	53	98	94	0	0.000	0.000	0.000	0.000	0.000	0.000	0.000	0.000	0.000	0.000	0.000	0.000	0.000	0.000	0.017	0.018	0.023	0.020	2.766	0.016	0.118	316	2384	100	197	11857	12054	203	11092	11295	Error	Error	-5.911	197	11857	203	11092	180487	3972469	0.122	12.375	0	0	0
1	6	10	"A57"	"A57"	5790	11835	100	513	540	245	45	351	351	390	375	96	20	2	0	13091	12602	4148	32	1464	1464	1551	620	39	98	94	0	0.000	0.000	0.000	0.000	0.000	0.000	0.000	0.000	0.000	0.000	0.000	0.000	0.000	0.000	0.014	0.017	0.022	0.018	3.257	0.015	0.124	316	2384	100	162	11627	11789	189	11138	11327	Error	Error	-6.165	162	11627	189	11138	170611	3982287	0.400	17.824	0	0	0
1	7	10	"A58"	"A58"	6080	11830	100	449	486	236	48	367	367	487	1745	358	0	0	0	9693	8614	4380	50	1470	1470	1698	2209	130	76	74	0	0.000	0.000	0.000	0.000	0.000	0.000	0.000	0.000	0.000	0.000	0.000	0.000	0.000	0.000	0.010	0.017	0.023	0.025	4.699	0.325	0.325	316	2384	100	82	8223	8305	119	7144	7263	Error	Error	-6.648	82	8223	119	7144	153702	2721978	-0.001	3.131	0	0	0
1	8	10	"A58"	"A58"	6385	11825	100	473	495	220	44	356	356	401	254	63	26	6	0	8813	8719	4769	54	1477	1477	1614	744	46	85	81	0	0.000	0.000	0.000	0.000	0.000	0.000	0.000	0.000	0.000	0.000	0.000	0.000	0.000	0.000	0.016	0.019	0.025	0.030	4.494	0.018	0.069	316	2384	100	117	7336	7453	139	7242	7381	Error	Error	-5.970	117	7336	139	7242	156365	2755221	0.370	9.550	0	0	0
1	9	10	"A58"	"A58"	6685	11830	100	487	506	202	39	363	363	403	321	79	21	0	0	11133	10781	4167	38	1496	1496	1600	613	38	95	93	0	0.000	0.000	0.000	0.000	0.000	0.000	0.000	0.000	0.000	0.000	0.000	0.000	0.000	0.000	0.013	0.015	0.021	0.020	3.958	0.014	0.076	316	2384	100	124	9637	9761	143	9285	9428	Error	Error	-6.280	124	9637	143	9285	159757	3406951	0.321	14.977	0	0	0
1	10	10	"A59"	"A59"	6980	11825	100	6153	6006	3278	54	382	382	445	446	100	88	85	0	11400	10435	3667	35	1566	1566	1770	1167	65	92	88	0	0.000	0.000	0.000	0.000	0.000	0.000	0.000	0.000	0.000	0.000	0.000	0.000	0.000	0.000	0.587	0.634	0.569	0.522	2.060	0.642	0.695	316	2384	100	5771	9834	15605	5624	8869	14493	Error	Error	-0.769	5771	9834	5624	8869	1897782	3297483	12.469	7.425	0	0	0
1	11	10	"A59"	"A59"	7285	11825	100	8956	9016	2915	32	398	398	449	282	62	100	99	0	11346	11516	2698	23	1683	1683	1855	986	53	100	98	0	0.000	0.000	0.000	0.000	0.000	0.000	0.000	0.000	0.000	0.000	0.000	0.000	0.000	0.000	0.886	0.876	0.888	0.853	1.683	0.897	0.648	316	2384	100	8558	9663	18221	8618	9833	18451	Error	Error	-0.175	8558	9663	8618	9833	2849146	3639107	30.379	9.798	0	0	0
1	12	10	"A59"	"A59"	7585	11820	100	8584	8038	3831	47	392	392	500	692	138	93	89	0	11069	11068	3439	31	1702	1702	1963	1213	61	96	94	0	0.000	0.000	0.000	0.000	0.000	0.000	0.000	0.000	0.000	0.000	0.000	0.000	0.000	0.000	0.875	0.816	0.784	0.711	1.924	0.893	0.700	316	2384	100	8192	9367	17559	7646	9366	17012	Error	Error	-0.193	8192	9367	7646	9366	2539871	3497452	10.893	7.506	0	0	0
1	13	10	"A60"	"A60"	7875	11820	100	470	513	268	52	350	350	379	204	53	37	18	0	6815	11764	10371	88	1558	1558	1708	983	57	76	68	0	0.000	0.000	0.000	0.000	0.000	0.000	0.000	0.000	0.000	0.000	0.000	0.000	0.000	0.000	0.023	0.016	0.025	0.031	5.817	0.015	0.197	316	2384	100	120	5257	5377	163	10206	10369	Error	Error	-5.453	120	5257	163	10206	162047	3717382	0.657	10.230	0	0	0
1	14	10	"A60"	"A60"	8180	11825	100	628	632	285	45	358	358	389	267	68	50	16	0	17808	18199	9998	54	1610	1610	1802	1149	63	97	96	0	0.000	0.000	0.000	0.000	0.000	0.000	0.000	0.000	0.000	0.000	0.000	0.000	0.000	0.000	0.017	0.017	0.018	0.018	2.773	0.015	0.151	316	2384	100	270	16198	16468	274	16589	16863	Error	Error	-5.907	270	16198	274	16589	199819	5750761	0.910	14.271	0	0	0
1	15	10	"A60"	"A60"	8480	11820	100	555	585	246	42	358	358	385	232	60	45	16	0	14214	14895	8680	58	1563	1563	1648	667	40	98	96	0	0.000	0.000	0.000	0.000	0.000	0.000	0.000	0.000	0.000	0.000	0.000	0.000	0.000	0.000	0.016	0.017	0.018	0.017	3.107	0.015	0.145	316	2384	100	197	12651	12848	227	13332	13559	Error	Error	-6.005	197	12651	227	13332	184772	4706866	0.862	19.861	0	0	0
1	16	10	"A61"	"A61"	8780	11815	100	522	554	254	45	373	373	409	263	64	34	6	0	16732	14488	7677	52	1592	1592	1724	961	55	84	80	0	0.000	0.000	0.000	0.000	0.000	0.000	0.000	0.000	0.000	0.000	0.000	0.000	0.000	0.000	0.010	0.014	0.018	0.019	3.676	0.014	0.155	316	2384	100	149	15140	15289	181	12896	13077	Error	Error	-6.667	149	15140	181	12896	175201	4578252	0.551	13.282	0	0	0
1	17	10	"A61"	"A61"	9070	11825	100	575	602	258	42	375	375	418	466	111	15	0	0	18939	17005	5988	35	1587	1587	1968	2361	119	93	89	0	0.000	0.000	0.000	0.000	0.000	0.000	0.000	0.000	0.000	0.000	0.000	0.000	0.000	0.000	0.012	0.015	0.016	0.014	2.863	0.014	0.207	316	2384	100	200	17352	17552	227	15418	15645	Error	Error	-6.439	200	17352	227	15418	190364	5373587	0.395	6.369	0	0	0
1	18	10	"A61"	"A61"	9370	11820	100	609	656	286	43	386	386	412	223	54	49	22	0	20619	18890	6873	36	1633	1633	2204	3159	143	92	87	0	0.000	0.000	0.000	0.000	0.000	0.000	0.000	0.000	0.000	0.000	0.000	0.000	0.000	0.000	0.012	0.016	0.017	0.015	3.121	0.015	0.246	316	2384	100	223	18986	19209	270	17257	17527	Error	Error	-6.412	223	18986	270	17257	207382	5969263	1.094	5.282	0	0	0
1	1	11	"A62"	"A62"	4275	12150	100	549	582	295	50	363	363	390	202	51	47	21	0	13888	15780	11608	73	1510	1510	1747	1226	70	76	70	0	0.000	0.000	0.000	0.000	0.000	0.000	0.000	0.000	0.000	0.000	0.000	0.000	0.000	0.000	0.015	0.015	0.017	0.022	5.156	0.014	0.231	316	2384	100	186	12378	12564	219	14270	14489	Error	Error	-6.056	186	12378	219	14270	183853	4986613	0.950	11.446	0	0	0
1	2	11	"A62"	"A62"	4595	12150	100	556	585	275	47	363	363	401	231	57	41	15	0	13113	13971	8917	63	1506	1506	1597	595	37	99	97	0	0.000	0.000	0.000	0.000	0.000	0.000	0.000	0.000	0.000	0.000	0.000	0.000	0.000	0.000	0.017	0.018	0.022	0.021	2.956	0.015	0.141	316	2384	100	193	11607	11800	222	12465	12687	Error	Error	-5.910	193	11607	222	12465	184730	4414976	0.797	20.797	0	0	0
1	3	11	"A62"	"A62"	4890	12150	100	518	551	243	44	377	377	410	225	54	37	13	0	14127	13553	6327	46	1526	1526	1826	1822	99	97	93	0	0.000	0.000	0.000	0.000	0.000	0.000	0.000	0.000	0.000	0.000	0.000	0.000	0.000	0.000	0.011	0.014	0.019	0.016	2.929	0.014	0.185	316	2384	100	141	12601	12742	174	12027	12201	Error	Error	-6.482	141	12601	174	12027	174140	4282747	0.627	6.436	0	0	0
1	4	11	"A63"	"A63"	5175	12135	100	528	545	236	43	375	375	406	212	52	40	14	0	15087	12340	8356	67	1520	1520	1895	2046	107	66	63	0	0.000	0.000	0.000	0.000	0.000	0.000	0.000	0.000	0.000	0.000	0.000	0.000	0.000	0.000	0.011	0.016	0.020	0.025	4.417	0.015	0.212	316	2384	100	153	13567	13720	170	10820	10990	Error	Error	-6.470	153	13567	170	10820	172334	3899330	0.656	5.105	0	0	0
1	5	11	"A63"	"A63"	5485	12140	100	587	628	252	40	360	360	387	192	49	54	29	0	18609	17905	4985	27	1518	1518	1685	984	58	97	96	0	0.000	0.000	0.000	0.000	0.000	0.000	0.000	0.000	0.000	0.000	0.000	0.000	0.000	0.000	0.013	0.016	0.016	0.015	3.040	0.016	0.261	316	2384	100	227	17091	17318	268	16387	16655	Error	Error	-6.234	227	17091	268	16387	198297	5658029	1.255	16.484	0	0	0
1	6	11	"A63"	"A63"	5790	12140	100	594	633	282	44	362	362	389	220	56	52	22	0	19497	17669	6200	35	1506	1506	1605	620	38	99	96	0	0.000	0.000	0.000	0.000	0.000	0.000	0.000	0.000	0.000	0.000	0.000	0.000	0.000	0.000	0.013	0.017	0.017	0.015	3.349	0.015	0.181	316	2384	100	232	17991	18223	271	16163	16434	Error	Error	-6.277	232	17991	271	16163	200040	5583282	1.109	25.910	0	0	0
1	7	11	"A64"	"A64"	6080	12130	100	429	490	281	57	367	367	399	228	57	25	9	0	8729	7535	4753	63	1537	1537	1887	1567	83	67	60	0	0.000	0.000	0.000	0.000	0.000	0.000	0.000	0.000	0.000	0.000	0.000	0.000	0.000	0.000	0.009	0.021	0.035	0.044	5.651	0.020	0.108	316	2384	100	62	7192	7254	123	5998	6121	Error	Error	-6.858	62	7192	123	5998	154954	2381091	0.399	3.604	0	0	0
1	8	11	"A64"	"A64"	6395	12135	100	547	562	257	45	359	359	388	201	51	46	18	0	13707	11649	5723	49	1535	1535	1714	965	56	83	79	0	0.000	0.000	0.000	0.000	0.000	0.000	0.000	0.000	0.000	0.000	0.000	0.000	0.000	0.000	0.015	0.020	0.023	0.027	4.360	0.019	0.169	316	2384	100	188	12172	12360	203	10114	10317	Error	Error	-6.017	188	12172	203	10114	177693	3681220	0.866	10.295	0	0	0
1	9	11	"A64"	"A64"	6690	12130	100	515	543	236	43	349	349	383	252	65	34	9	0	10927	10880	4796	44	1547	1547	1787	1293	72	88	86	0	0.000	0.000	0.000	0.000	0.000	0.000	0.000	0.000	0.000	0.000	0.000	0.000	0.000	0.000	0.018	0.021	0.024	0.026	3.919	0.018	0.079	316	2384	100	166	9380	9546	194	9333	9527	Error	Error	-5.820	166	9380	194	9333	171561	3438035	0.635	7.032	0	0	0
1	10	11	"A65"	"A65"	6985	12130	100	559	593	317	53	363	363	397	265	66	39	10	0	21027	16988	9377	55	1481	1481	1645	1012	61	83	79	0	0.000	0.000	0.000	0.000	0.000	0.000	0.000	0.000	0.000	0.000	0.000	0.000	0.000	0.000	0.010	0.015	0.016	0.018	4.145	0.013	0.174	316	2384	100	196	19546	19742	230	15507	15737	Error	Error	-6.640	196	19546	230	15507	187289	5368292	0.740	15.161	0	0	0
1	11	11	"A65"	"A65"	7290	12130	100	672	674	258	38	355	355	383	198	51	67	39	0	25939	23993	7042	29	1510	1510	1653	942	56	96	94	0	0.000	0.000	0.000	0.000	0.000	0.000	0.000	0.000	0.000	0.000	0.000	0.000	0.000	0.000	0.013	0.014	0.016	0.014	2.782	0.013	0.311	316	2384	100	317	24429	24746	319	22483	22802	Error	Error	-6.268	317	24429	319	22483	213127	7581871	1.470	23.715	0	0	0
1	12	11	"A65"	"A65"	7590	12130	100	636	654	253	38	353	353	393	226	57	59	25	0	21768	19617	7436	37	1536	1536	1760	1295	73	94	90	0	0.000	0.000	0.000	0.000	0.000	0.000	0.000	0.000	0.000	0.000	0.000	0.000	0.000	0.000	0.014	0.017	0.018	0.016	2.622	0.015	0.279	316	2384	100	283	20232	20515	301	18081	18382	Error	Error	-6.160	283	20232	301	18081	206655	6199110	1.155	13.789	0	0	0
1	13	11	"A66"	"A66"	7875	12125	100	528	553	257	46	354	354	401	517	128	10	0	0	18690	15269	10023	65	1548	1548	1942	2038	104	71	66	0	0.000	0.000	0.000	0.000	0.000	0.000	0.000	0.000	0.000	0.000	0.000	0.000	0.000	0.000	0.010	0.015	0.017	0.021	4.746	0.014	0.223	316	2384	100	174	17142	17316	199	13721	13920	Error	Error	-6.622	174	17142	199	13721	174676	4825008	0.294	6.539	0	0	0
1	14	11	"A66"	"A66"	8180	12125	100	566	583	261	44	353	353	389	278	71	39	7	0	16219	14987	6969	46	1627	1627	1850	1259	68	90	87	0	0.000	0.000	0.000	0.000	0.000	0.000	0.000	0.000	0.000	0.000	0.000	0.000	0.000	0.000	0.015	0.017	0.020	0.020	3.966	0.015	0.179	316	2384	100	213	14592	14805	230	13360	13590	Error	Error	-6.098	213	14592	230	13360	184193	4735744	0.698	10.434	0	0	0
1	15	11	"A66"	"A66"	8490	12125	100	569	598	237	39	371	371	412	256	62	39	9	0	17804	17217	6017	34	1760	1760	2193	2240	102	92	91	0	0.000	0.000	0.000	0.000	0.000	0.000	0.000	0.000	0.000	0.000	0.000	0.000	0.000	0.000	0.012	0.015	0.016	0.014	3.030	0.016	0.242	316	2384	100	198	16044	16242	227	15457	15684	Error	Error	-6.340	198	16044	227	15457	188973	5440698	0.727	6.707	0	0	0
1	16	11	"A67"	"A67"	8775	12125	100	573	597	291	48	369	369	404	232	57	43	18	0	16901	14491	9704	66	1595	1595	1865	1648	88	71	68	0	0.000	0.000	0.000	0.000	0.000	0.000	0.000	0.000	0.000	0.000	0.000	0.000	0.000	0.000	0.013	0.018	0.022	0.029	5.431	0.017	0.236	316	2384	100	204	15306	15510	228	12896	13124	Error	Error	-6.229	204	15306	228	12896	188796	4579276	0.832	7.661	0	0	0
1	17	11	"A67"	"A67"	9080	12125	100	645	675	286	42	359	359	388	198	51	64	33	0	20171	19768	5560	28	1602	1602	1757	1037	59	99	98	0	0.000	0.000	0.000	0.000	0.000	0.000	0.000	0.000	0.000	0.000	0.000	0.000	0.000	0.000	0.015	0.017	0.018	0.015	2.597	0.017	0.289	316	2384	100	286	18569	18855	316	18166	18482	Error	Error	-6.021	286	18569	316	18166	213454	6246788	1.449	17.368	0	0	0
1	18	11	"A67"	"A67"	9380	12125	100	609	640	276	43	364	364	394	200	50	56	27	0	15810	16044	7925	49	1580	1580	1674	666	39	97	96	0	0.000	0.000	0.000	0.000	0.000	0.000	0.000	0.000	0.000	0.000	0.000	0.000	0.000	0.000	0.017	0.019	0.022	0.020	2.961	0.017	0.265	316	2384	100	245	14230	14475	276	14464	14740	Error	Error	-5.860	245	14230	276	14464	202341	5069801	1.230	21.577	0	0	0
1	1	12	"A68"	"A68"	4280	12440	100	490	514	220	42	357	357	399	309	77	23	2	0	12787	12132	7153	58	1492	1492	1631	986	60	82	76	0	0.000	0.000	0.000	0.000	0.000	0.000	0.000	0.000	0.000	0.000	0.000	0.000	0.000	0.000	0.012	0.015	0.020	0.023	4.956	0.013	0.124	316	2384	100	133	11295	11428	157	10640	10797	Error	Error	-6.408	133	11295	157	10640	162324	3833572	0.372	10.650	0	0	0
1	2	12	"A68"	"A68"	4580	12440	100	438	467	244	52	372	372	406	215	52	24	7	0	5718	6371	3805	59	1458	1458	1533	558	36	87	76	0	0.000	0.000	0.000	0.000	0.000	0.000	0.000	0.000	0.000	0.000	0.000	0.000	0.000	0.000	0.015	0.019	0.037	0.039	4.516	0.022	0.071	316	2384	100	66	4260	4326	95	4913	5008	Error	Error	-6.012	66	4260	95	4913	147423	2013096	0.284	8.670	0	0	0
1	3	12	"A68"	"A68"	4890	12440	100	504	545	218	40	374	374	407	211	51	37	12	0	10897	11065	3282	29	1541	1541	1645	726	44	99	98	0	0.000	0.000	0.000	0.000	0.000	0.000	0.000	0.000	0.000	0.000	0.000	0.000	0.000	0.000	0.014	0.018	0.022	0.019	2.679	0.018	0.136	316	2384	100	130	9356	9486	171	9524	9695	Error	Error	-6.169	130	9356	171	9524	172328	3496591	0.654	12.975	0	0	0
1	4	12	"A69"	"A69"	5185	12435	100	612	634	270	42	372	372	405	269	66	46	13	0	20516	17755	9716	54	1545	1545	1758	1307	74	83	79	0	0.000	0.000	0.000	0.000	0.000	0.000	0.000	0.000	0.000	0.000	0.000	0.000	0.000	0.000	0.013	0.016	0.018	0.019	3.142	0.015	0.241	316	2384	100	240	18971	19211	262	16210	16472	Error	Error	-6.305	240	18971	262	16210	200427	5610595	0.851	12.239	0	0	0
1	5	12	"A69"	"A69"	5490	12440	100	687	712	264	37	355	355	390	225	57	67	31	0	26678	25952	6855	26	1573	1573	1930	1369	70	99	98	0	0.000	0.000	0.000	0.000	0.000	0.000	0.000	0.000	0.000	0.000	0.000	0.000	0.000	0.000	0.013	0.015	0.015	0.013	2.415	0.014	0.286	316	2384	100	332	25105	25437	357	24379	24736	Error	Error	-6.241	332	25105	357	24379	224903	8200923	1.431	17.547	0	0	0
1	6	12	"A69"	"A69"	5795	12435	100	667	686	366	53	363	363	393	207	52	61	32	0	22342	21017	5948	28	1513	1513	1665	826	49	98	96	0	0.000	0.000	0.000	0.000	0.000	0.000	0.000	0.000	0.000	0.000	0.000	0.000	0.000	0.000	0.015	0.017	0.016	0.014	2.797	0.015	0.210	316	2384	100	304	20829	21133	323	19504	19827	Error	Error	-6.098	304	20829	323	19504	216863	6641261	1.415	23.429	0	0	0
1	7	12	"A70"	"A70"	6085	12430	100	526	548	259	47	368	368	397	243	61	36	10	0	11052	11199	8095	72	1499	1499	1750	1605	91	68	63	0	0.000	0.000	0.000	0.000	0.000	0.000	0.000	0.000	0.000	0.000	0.000	0.000	0.000	0.000	0.017	0.019	0.027	0.038	6.162	0.016	0.118	316	2384	100	158	9553	9711	180	9700	9880	Error	Error	-5.918	158	9553	180	9700	173175	3538761	0.621	5.887	0	0	0
1	8	12	"A70"	"A70"	6395	12430	100	558	570	249	43	360	360	388	197	50	50	23	0	15997	14085	7467	53	1512	1512	1596	598	37	94	89	0	0.000	0.000	0.000	0.000	0.000	0.000	0.000	0.000	0.000	0.000	0.000	0.000	0.000	0.000	0.014	0.017	0.022	0.021	3.463	0.015	0.179	316	2384	100	198	14485	14683	210	12573	12783	Error	Error	-6.193	198	14485	210	12573	180098	4450944	0.924	20.885	0	0	0
1	9	12	"A70"	"A70"	6690	12430	100	564	614	286	46	371	371	397	203	51	49	24	0	16761	16210	6072	37	1549	1549	1688	880	52	97	95	0	0.000	0.000	0.000	0.000	0.000	0.000	0.000	0.000	0.000	0.000	0.000	0.000	0.000	0.000	0.013	0.017	0.019	0.017	3.471	0.015	0.174	316	2384	100	193	15212	15405	243	14661	14904	Error	Error	-6.300	193	15212	243	14661	194167	5122509	1.069	16.502	0	0	0
1	10	12	"A71"	"A71"	6980	12425	100	547	569	261	45	370	370	404	230	56	42	14	0	16396	13662	8630	63	1557	1557	2025	2375	117	71	67	0	0.000	0.000	0.000	0.000	0.000	0.000	0.000	0.000	0.000	0.000	0.000	0.000	0.000	0.000	0.012	0.016	0.020	0.027	5.879	0.015	0.178	316	2384	100	177	14839	15016	199	12105	12304	Error	Error	-6.390	177	14839	199	12105	179861	4317083	0.717	4.900	0	0	0
1	11	12	"A71"	"A71"	7280	12420	100	640	668	262	39	365	365	400	218	54	61	30	0	20931	19596	7983	40	1605	1605	2134	2554	119	91	87	0	0.000	0.000	0.000	0.000	0.000	0.000	0.000	0.000	0.000	0.000	0.000	0.000	0.000	0.000	0.014	0.017	0.017	0.018	3.264	0.015	0.257	316	2384	100	275	19326	19601	303	17991	18294	Error	Error	-6.135	275	19326	303	17991	211011	6192310	1.229	6.837	0	0	0
1	12	12	"A71"	"A71"	7590	12425	100	669	686	265	38	364	364	395	240	60	58	25	0	23955	22763	6404	28	1622	1622	1932	1396	72	100	99	0	0.000	0.000	0.000	0.000	0.000	0.000	0.000	0.000	0.000	0.000	0.000	0.000	0.000	0.000	0.014	0.015	0.016	0.013	2.593	0.014	0.190	316	2384	100	305	22333	22638	322	21141	21463	Error	Error	-6.194	305	22333	322	21141	216902	7193255	1.213	14.922	0	0	0
1	13	12	"A72"	"A72"	7885	12420	100	507	553	321	58	357	357	391	245	62	35	12	0	13704	13339	8441	63	1725	1725	2288	2370	103	74	70	0	0.000	0.000	0.000	0.000	0.000	0.000	0.000	0.000	0.000	0.000	0.000	0.000	0.000	0.000	0.013	0.017	0.021	0.024	4.431	0.017	0.175	316	2384	100	150	11979	12129	196	11614	11810	Error	Error	-6.319	150	11979	196	11614	174693	4215129	0.661	4.663	0	0	0
1	14	12	"A72"	"A72"	8195	12420	100	571	583	225	38	372	372	414	342	82	25	2	0	16174	16305	5638	34	2065	2065	3008	3231	107	94	92	0	0.000	0.000	0.000	0.000	0.000	0.000	0.000	0.000	0.000	0.000	0.000	0.000	0.000	0.000	0.014	0.015	0.018	0.015	2.896	0.015	0.191	316	2384	100	199	14109	14308	211	14240	14451	Error	Error	-6.148	199	14109	211	14240	184076	5152501	0.494	4.115	0	0	0
1	15	12	"A72"	"A72"	8485	12425	100	596	623	218	34	404	404	441	242	54	42	13	0	16156	16590	3537	21	3430	3430	4487	3392	75	100	99	0	0.000	0.000	0.000	0.000	0.000	0.000	0.000	0.000	0.000	0.000	0.000	0.000	0.000	0.000	0.015	0.017	0.018	0.015	2.598	0.021	0.255	316	2384	100	192	12726	12918	219	13160	13379	Error	Error	-6.051	192	12726	219	13160	196749	5242584	0.752	3.568	0	0	0
1	16	12	"A73"	"A73"	8785	12415	100	459	481	233	48	360	360	396	220	55	29	7	0	5343	7565	5793	76	1591	1591	1732	1055	60	78	64	0	0.000	0.000	0.000	0.000	0.000	0.000	0.000	0.000	0.000	0.000	0.000	0.000	0.000	0.000	0.026	0.020	0.039	0.043	4.565	0.019	0.116	316	2384	100	99	3752	3851	121	5974	6095	Error	Error	-5.244	99	3752	121	5974	151937	2390559	0.386	5.529	0	0	0
1	17	12	"A73"	"A73"	9075	12415	100	442	480	240	50	372	372	413	258	62	25	5	0	4930	8076	7413	91	1630	1630	1906	1832	96	64	46	0	0.000	0.000	0.000	0.000	0.000	0.000	0.000	0.000	0.000	0.000	0.000	0.000	0.000	0.000	0.021	0.017	0.037	0.040	3.668	0.022	0.167	316	2384	100	70	3300	3370	108	6446	6554	Error	Error	-5.559	70	3300	108	6446	151660	2552103	0.260	3.368	0	0	0
1	18	12	"A73"	"A73"	9395	12415	100	468	505	230	45	365	365	397	211	53	33	11	0	4535	7318	5708	77	1583	1583	1788	1294	72	83	54	0	0.000	0.000	0.000	0.000	0.000	0.000	0.000	0.000	0.000	0.000	0.000	0.000	0.000	0.000	0.035	0.024	0.032	0.030	3.749	0.022	0.158	316	2384	100	103	2952	3055	140	5735	5875	Error	Error	-4.841	103	2952	140	5735	159680	2312409	0.512	4.274	0	0	0
1	1	13	"A74"	"A74"	4280	12745	100	493	540	307	56	369	369	398	224	56	35	10	0	10665	9998	5469	54	1605	1605	2008	1850	92	78	72	0	0.000	0.000	0.000	0.000	0.000	0.000	0.000	0.000	0.000	0.000	0.000	0.000	0.000	0.000	0.014	0.020	0.027	0.027	4.324	0.021	0.164	316	2384	100	124	9060	9184	171	8393	8564	Error	Error	-6.191	124	9060	171	8393	170692	3159432	0.634	4.319	0	0	0
1	2	13	"A74"	"A74"	4600	12740	100	493	531	259	48	382	382	412	215	52	31	11	0	9182	9656	4416	45	1694	1694	2011	1392	69	93	88	0	0.000	0.000	0.000	0.000	0.000	0.000	0.000	0.000	0.000	0.000	0.000	0.000	0.000	0.000	0.015	0.019	0.027	0.024	3.137	0.033	0.014	316	2384	100	111	7488	7599	149	7962	8111	Error	Error	-6.076	111	7488	149	7962	167702	3051265	0.553	5.492	0	0	0
1	3	13	"A74"	"A74"	4890	12745	100	523	538	220	40	389	389	414	216	52	33	8	0	10846	11428	3968	34	1778	1778	2165	1514	69	98	97	0	0.000	0.000	0.000	0.000	0.000	0.000	0.000	0.000	0.000	0.000	0.000	0.000	0.000	0.000	0.015	0.015	0.020	0.018	2.655	0.016	0.118	316	2384	100	134	9068	9202	149	9650	9799	Error	Error	-6.080	134	9068	149	9650	170095	3611307	0.574	6.118	0	0	0
1	4	13	"A75"	"A75"	5190	12740	100	453	489	234	47	370	370	404	227	56	25	9	0	8850	8166	4078	49	1885	1885	2500	2248	89	75	70	0	0.000	0.000	0.000	0.000	0.000	0.000	0.000	0.000	0.000	0.000	0.000	0.000	0.000	0.000	0.012	0.019	0.035	0.035	4.926	0.025	0.154	316	2384	100	83	6965	7048	119	6281	6400	Error	Error	-6.391	83	6965	119	6281	154641	2580572	0.374	2.520	0	0	0
1	5	13	"A75"	"A75"	5500	12740	100	539	567	246	43	379	379	416	368	88	18	3	0	10594	10891	4172	38	1864	1864	2424	2055	84	95	89	0	0.000	0.000	0.000	0.000	0.000	0.000	0.000	0.000	0.000	0.000	0.000	0.000	0.000	0.000	0.018	0.021	0.025	0.023	3.161	0.019	0.036	316	2384	100	160	8730	8890	188	9027	9215	Error	Error	-5.770	160	8730	188	9027	179219	3441623	0.410	4.120	0	0	0
1	6	13	"A75"	"A75"	5805	12740	100	486	522	239	45	363	363	388	227	58	31	12	0	10907	10652	4916	46	1719	1719	2169	1714	79	88	83	0	0.000	0.000	0.000	0.000	0.000	0.000	0.000	0.000	0.000	0.000	0.000	0.000	0.000	0.000	0.013	0.018	0.021	0.023	3.771	0.017	0.131	316	2384	100	123	9188	9311	159	8933	9092	Error	Error	-6.223	123	9188	159	8933	164838	3366127	0.590	4.949	0	0	0
1	7	13	"A76"	"A76"	6090	12735	100	439	493	292	59	377	377	423	580	137	4	0	0	9409	8482	5194	61	1560	1560	1827	1177	64	74	68	0	0.000	0.000	0.000	0.000	0.000	0.000	0.000	0.000	0.000	0.000	0.000	0.000	0.000	0.000	0.008	0.017	0.030	0.033	4.993	0.018	0.104	316	2384	100	62	7849	7911	116	6922	7038	Error	Error	-6.984	62	7849	116	6922	155781	2680196	0.121	5.654	0	0	0
1	8	13	"A76"	"A76"	6405	12735	100	510	537	240	44	370	370	399	232	58	34	10	0	10616	10789	5069	46	1593	1593	1796	1079	60	90	87	0	0.000	0.000	0.000	0.000	0.000	0.000	0.000	0.000	0.000	0.000	0.000	0.000	0.000	0.000	0.016	0.018	0.024	0.023	3.686	0.017	0.140	316	2384	100	140	9023	9163	167	9196	9363	Error	Error	-6.010	140	9023	167	9196	169788	3409352	0.595	8.335	0	0	0
1	9	13	"A76"	"A76"	6700	12740	100	544	561	226	40	379	379	409	229	55	37	11	0	10559	11152	3715	33	1721	1721	1984	1133	57	100	99	0	0.000	0.000	0.000	0.000	0.000	0.000	0.000	0.000	0.000	0.000	0.000	0.000	0.000	0.000	0.019	0.019	0.025	0.021	2.611	0.020	0.122	316	2384	100	165	8838	9003	182	9431	9613	Error	Error	-5.743	165	8838	182	9431	177262	3523977	0.664	8.092	0	0	0
1	10	13	"A77"	"A77"	6995	12730	100	791	800	357	44	390	390	428	238	55	66	42	0	9212	9324	5030	53	1916	1916	2457	1904	77	79	74	0	0.000	0.000	0.000	0.000	0.000	0.000	0.000	0.000	0.000	0.000	0.000	0.000	0.000	0.000	0.055	0.055	0.055	0.058	2.500	0.051	0.447	316	2384	100	401	7296	7697	410	7408	7818	Error	Error	-4.185	401	7296	410	7408	252782	2946265	1.563	3.607	0	0	0
1	11	13	"A77"	"A77"	7290	12740	100	876	903	312	34	401	401	521	1930	370	0	0	0	9558	10767	4597	42	2155	2155	2926	2501	85	95	77	0	0.000	0.000	0.000	0.000	0.000	0.000	0.000	0.000	0.000	0.000	0.000	0.000	0.000	0.000	0.064	0.058	0.061	0.058	2.159	0.253	0.116	316	2384	100	475	7403	7878	502	8612	9114	Error	Error	-3.962	475	7403	502	8612	285434	3402342	0.198	3.135	0	0	0
1	12	13	"A77"	"A77"	7595	12740	100	933	959	330	34	395	395	430	239	55	81	55	0	6729	6883	1607	23	2052	2052	2503	1668	66	99	87	0	0.000	0.000	0.000	0.000	0.000	0.000	0.000	0.000	0.000	0.000	0.000	0.000	0.000	0.000	0.115	0.117	0.107	0.102	2.080	0.091	0.436	316	2384	100	538	4677	5215	564	4831	5395	Error	Error	-3.120	538	4677	564	4831	303025	2174880	2.213	2.626	0	0	0
1	13	13	"A78"	"A78"	7895	12730	100	477	524	232	44	360	360	395	224	56	33	12	0	10651	10392	4740	45	1906	1906	2288	1561	68	85	81	0	0.000	0.000	0.000	0.000	0.000	0.000	0.000	0.000	0.000	0.000	0.000	0.000	0.000	0.000	0.013	0.019	0.025	0.025	3.366	0.022	0.178	316	2384	100	117	8745	8862	164	8486	8650	Error	Error	-6.224	117	8745	164	8486	165506	3283797	0.576	5.192	0	0	0
1	14	13	"A78"	"A78"	8200	12730	100	509	536	256	47	378	378	410	218	53	35	14	0	9978	11524	5113	44	1907	1907	2490	2212	88	97	88	0	0.000	0.000	0.000	0.000	0.000	0.000	0.000	0.000	0.000	0.000	0.000	0.000	0.000	0.000	0.016	0.016	0.021	0.021	3.188	0.015	0.118	316	2384	100	131	8071	8202	158	9617	9775	Error	Error	-5.945	131	8071	158	9617	169487	3641481	0.578	4.084	0	0	0
1	15	13	"A78"	"A78"	8510	12730	100	513	539	234	43	380	380	417	253	60	30	7	0	11423	11784	3081	26	2014	2014	2498	1741	69	100	99	0	0.000	0.000	0.000	0.000	0.000	0.000	0.000	0.000	0.000	0.000	0.000	0.000	0.000	0.000	0.014	0.016	0.022	0.018	3.001	0.016	0.068	316	2384	100	133	9409	9542	159	9770	9929	Error	Error	-6.145	133	9409	159	9770	170377	3723901	0.482	5.334	0	0	0
1	16	13	"A79"	"A79"	8800	12720	100	565	573	246	42	369	369	404	248	61	40	13	0	13787	12964	5887	45	1676	1676	1949	1269	65	90	86	0	0.000	0.000	0.000	0.000	0.000	0.000	0.000	0.000	0.000	0.000	0.000	0.000	0.000	0.000	0.016	0.018	0.022	0.021	3.588	0.018	0.122	316	2384	100	196	12111	12307	204	11288	11492	Error	Error	-5.949	196	12111	204	11288	180970	4096612	0.681	8.680	0	0	0
1	17	13	"A79"	"A79"	9105	12725	100	577	610	249	40	377	377	438	393	89	22	1	0	15929	15839	4562	28	1786	1786	2351	2561	108	98	96	0	0.000	0.000	0.000	0.000	0.000	0.000	0.000	0.000	0.000	0.000	0.000	0.000	0.000	0.000	0.014	0.017	0.019	0.015	2.925	0.021	0.193	316	2384	100	200	14143	14343	233	14053	14286	Error	Error	-6.144	200	14143	233	14053	192626	5005190	0.438	5.267	0	0	0
1	18	13	"A79"	"A79"	9405	12725	100	558	587	244	41	384	384	410	243	59	38	12	0	13520	13406	3463	25	1648	1648	1863	1213	65	98	96	0	0.000	0.000	0.000	0.000	0.000	0.000	0.000	0.000	0.000	0.000	0.000	0.000	0.000	0.000	0.015	0.017	0.018	0.017	2.861	0.018	0.180	316	2384	100	174	11872	12046	203	11758	11961	Error	Error	-6.092	174	11872	203	11758	185439	4236234	0.728	9.516	0	0	0
1	1	14	"A80"	"A80"	4305	13040	100	515	544	265	48	373	373	398	200	50	39	13	0	10849	10134	4342	42	1527	1527	1634	647	39	95	89	0	0.000	0.000	0.000	0.000	0.000	0.000	0.000	0.000	0.000	0.000	0.000	0.000	0.000	0.000	0.015	0.020	0.026	0.023	3.885	0.021	0.151	316	2384	100	142	9322	9464	171	8607	8778	Error	Error	-6.037	142	9322	171	8607	171964	3202268	0.730	13.138	0	0	0
1	2	14	"A80"	"A80"	4610	13040	100	514	546	261	47	379	379	411	217	52	36	12	0	9880	9632	2945	30	1610	1610	1802	859	47	97	95	0	0.000	0.000	0.000	0.000	0.000	0.000	0.000	0.000	0.000	0.000	0.000	0.000	0.000	0.000	0.016	0.021	0.028	0.024	3.464	0.022	0.123	316	2384	100	135	8270	8405	167	8022	8189	Error	Error	-5.937	135	8270	167	8022	172474	3043555	0.622	9.115	0	0	0
1	3	14	"A80"	"A80"	4915	13040	100	537	567	236	41	374	374	408	215	52	41	16	0	11498	11883	3399	28	1714	1714	2112	1781	84	99	98	0	0.000	0.000	0.000	0.000	0.000	0.000	0.000	0.000	0.000	0.000	0.000	0.000	0.000	0.000	0.017	0.019	0.022	0.019	2.868	0.019	0.165	316	2384	100	163	9784	9947	193	10169	10362	Error	Error	-5.907	163	9784	193	10169	179268	3755183	0.740	5.486	0	0	0
1	4	14	"A81"	"A81"	5205	13030	100	501	527	263	49	360	360	390	201	51	39	14	0	10069	10059	5477	54	1637	1637	1875	1029	54	90	80	0	0.000	0.000	0.000	0.000	0.000	0.000	0.000	0.000	0.000	0.000	0.000	0.000	0.000	0.000	0.017	0.020	0.027	0.026	3.515	0.020	0.175	316	2384	100	141	8432	8573	167	8422	8589	Error	Error	-5.902	141	8432	167	8422	166551	3178789	0.682	7.953	0	0	0
1	5	14	"A81"	"A81"	5510	13035	100	538	573	299	52	360	360	392	212	54	46	17	0	12431	12967	3935	30	1676	1676	2005	1467	73	98	98	0	0.000	0.000	0.000	0.000	0.000	0.000	0.000	0.000	0.000	0.000	0.000	0.000	0.000	0.000	0.017	0.019	0.023	0.017	3.203	0.019	0.176	316	2384	100	178	10755	10933	213	11291	11504	Error	Error	-5.917	178	10755	213	11291	181210	4097705	0.854	7.472	0	0	0
1	6	14	"A81"	"A81"	5810	13030	100	497	528	273	51	368	368	399	224	56	31	12	0	10649	10722	4683	43	1536	1536	1750	976	55	94	89	0	0.000	0.000	0.000	0.000	0.000	0.000	0.000	0.000	0.000	0.000	0.000	0.000	0.000	0.000	0.014	0.017	0.023	0.021	3.485	0.019	0.155	316	2384	100	129	9113	9242	160	9186	9346	Error	Error	-6.142	129	9113	160	9186	166944	3388300	0.576	9.193	0	0	0
1	7	14	"A82"	"A82"	6105	13025	100	479	522	271	51	362	362	390	200	51	35	13	0	12181	10834	5635	52	1527	1527	1662	848	51	86	80	0	0.000	0.000	0.000	0.000	0.000	0.000	0.000	0.000	0.000	0.000	0.000	0.000	0.000	0.000	0.011	0.017	0.019	0.021	4.768	0.014	0.093	316	2384	100	117	10654	10771	160	9307	9467	Error	Error	-6.509	117	10654	160	9307	164926	3423423	0.660	10.816	0	0	0
1	8	14	"A82"	"A82"	6410	13035	100	543	570	242	42	358	358	390	210	53	46	17	0	15317	14895	3994	26	1575	1575	1713	821	47	99	98	0	0.000	0.000	0.000	0.000	0.000	0.000	0.000	0.000	0.000	0.000	0.000	0.000	0.000	0.000	0.013	0.016	0.019	0.015	3.174	0.015	0.162	316	2384	100	185	13742	13927	212	13320	13532	Error	Error	-6.215	185	13742	212	13320	179968	4706696	0.857	16.056	0	0	0
1	9	14	"A82"	"A82"	6710	13030	100	568	582	231	39	375	375	407	217	53	44	16	0	13146	13015	3335	25	1589	1589	1777	1075	60	99	97	0	0.000	0.000	0.000	0.000	0.000	0.000	0.000	0.000	0.000	0.000	0.000	0.000	0.000	0.000	0.017	0.018	0.021	0.017	2.939	0.018	0.178	316	2384	100	193	11557	11750	207	11426	11633	Error	Error	-5.904	193	11557	207	11426	183766	4112643	0.806	10.454	0	0	0
1	10	14	"A83"	"A83"	7020	13030	100	10866	11585	6526	56	446	446	559	500	89	95	93	0	11943	11562	3109	26	1829	1829	2082	991	47	97	95	0	0.000	0.000	0.000	0.000	0.000	0.000	0.000	0.000	0.000	0.000	0.000	0.000	0.000	0.000	1.030	1.144	1.037	0.947	1.998	1.404	0.660	316	2384	100	10420	10114	20534	11139	9733	20872	Error	Error	0.043	10420	10114	11139	9733	3660885	3653685	22.052	9.566	0	0	0
1	11	14	"A83"	"A83"	7305	13030	100	14354	15011	8554	56	474	474	673	1117	165	98	93	0	8101	8184	1663	20	1916	1916	2227	1185	53	100	99	0	0.000	0.000	0.000	0.000	0.000	0.000	0.000	0.000	0.000	0.000	0.000	0.000	0.000	0.000	2.244	2.319	2.307	1.851	1.973	3.054	0.723	316	2384	100	13880	6185	20065	14537	6268	20805	Error	Error	1.166	13880	6185	14537	6268	4743423	2586030	12.836	5.027	0	0	0
1	12	14	"A83"	"A83"	7605	13030	100	12780	12040	5155	42	450	450	691	1301	188	98	96	0	11329	11993	2405	20	1922	1922	2300	1368	59	100	100	0	0.000	0.000	0.000	0.000	0.000	0.000	0.000	0.000	0.000	0.000	0.000	0.000	0.000	0.000	1.311	1.151	1.258	1.022	2.083	1.426	0.551	316	2384	100	12330	9407	21737	11590	10071	21661	Error	Error	0.390	12330	9407	11590	10071	3804759	3789646	8.723	7.086	0	0	0
1	13	14	"A84"	"A84"	7905	13020	100	476	502	222	44	375	375	399	196	49	30	12	0	7931	8088	3084	38	1865	1865	2169	1296	59	92	86	0	0.000	0.000	0.000	0.000	0.000	0.000	0.000	0.000	0.000	0.000	0.000	0.000	0.000	0.000	0.017	0.020	0.030	0.027	3.281	0.021	0.112	316	2384	100	101	6066	6167	127	6223	6350	Error	Error	-5.908	101	6066	127	6223	158582	2555801	0.526	4.567	0	0	0
1	14	14	"A84"	"A84"	8205	13025	100	503	534	227	42	374	374	401	210	52	36	12	0	9498	10074	3563	35	1948	1948	2369	1649	69	99	96	0	0.000	0.000	0.000	0.000	0.000	0.000	0.000	0.000	0.000	0.000	0.000	0.000	0.000	0.000	0.017	0.020	0.026	0.023	2.824	0.019	0.120	316	2384	100	129	7550	7679	160	8126	8286	Error	Error	-5.871	129	7550	160	8126	168802	3183430	0.633	4.673	0	0	0
1	15	14	"A84"	"A84"	8505	13025	100	509	532	221	41	381	381	415	264	63	30	5	0	10684	11587	3705	31	1883	1883	2486	1944	78	100	98	0	0.000	0.000	0.000	0.000	0.000	0.000	0.000	0.000	0.000	0.000	0.000	0.000	0.000	0.000	0.015	0.016	0.022	0.018	2.835	0.018	0.073	316	2384	100	128	8801	8929	151	9704	9855	Error	Error	-6.103	128	8801	151	9704	168026	3661637	0.443	4.682	0	0	0
1	16	14	"A85"	"A85"	8810	13015	100	483	502	224	44	384	384	454	792	174	0	0	0	8798	8753	3426	39	1627	1627	1920	2803	145	89	68	0	0.000	0.000	0.000	0.000	0.000	0.000	0.000	0.000	0.000	0.000	0.000	0.000	0.000	0.000	0.014	0.017	0.029	0.025	3.733	0.015	0.070	316	2384	100	99	7171	7270	118	7126	7244	Error	Error	-6.179	99	7171	118	7126	158781	2765844	0.061	2.438	0	0	0
1	17	14	"A85"	"A85"	9115	13020	100	522	546	227	41	366	366	394	220	55	37	12	0	10481	11862	4539	38	1676	1676	2047	1956	95	99	97	0	0.000	0.000	0.000	0.000	0.000	0.000	0.000	0.000	0.000	0.000	0.000	0.000	0.000	0.000	0.018	0.018	0.022	0.018	2.711	0.016	0.152	316	2384	100	156	8805	8961	180	10186	10366	Error	Error	-5.819	156	8805	180	10186	172576	3748421	0.691	5.018	0	0	0
1	18	14	"A85"	"A85"	9410	13015	100	553	569	231	40	372	372	396	194	48	48	19	0	12203	12182	4179	34	1637	1637	1760	716	40	98	98	0	0.000	0.000	0.000	0.000	0.000	0.000	0.000	0.000	0.000	0.000	0.000	0.000	0.000	0.000	0.017	0.019	0.023	0.021	2.609	0.016	0.143	316	2384	100	181	10566	10747	197	10545	10742	Error	Error	-5.867	181	10566	197	10545	179833	3849526	0.892	14.556	0	0	0
1	1	15	"A86"	"A86"	4300	13345	100	507	522	228	43	378	378	414	284	68	25	4	0	8551	7908	4728	59	1506	1506	1782	1312	73	74	68	0	0.000	0.000	0.000	0.000	0.000	0.000	0.000	0.000	0.000	0.000	0.000	0.000	0.000	0.000	0.018	0.022	0.038	0.041	5.314	0.024	0.081	316	2384	100	129	7045	7174	144	6402	6546	Error	Error	-5.771	129	7045	144	6402	164875	2499035	0.380	4.669	0	0	0
1	2	15	"A86"	"A86"	4615	13345	100	497	535	235	43	365	365	431	930	215	0	0	0	10311	10297	4126	40	1561	1561	1881	2117	112	92	88	0	0.000	0.000	0.000	0.000	0.000	0.000	0.000	0.000	0.000	0.000	0.000	0.000	0.000	0.000	0.015	0.019	0.023	0.023	4.175	0.127	0.221	316	2384	100	132	8750	8882	170	8736	8906	Error	Error	-6.051	132	8750	170	8736	168977	3253833	0.112	3.975	0	0	0
1	3	15	"A86"	"A86"	4915	13350	100	539	564	235	41	373	373	415	273	65	31	7	0	12472	12972	4727	36	1688	1688	2324	2177	93	100	95	0	0.000	0.000	0.000	0.000	0.000	0.000	0.000	0.000	0.000	0.000	0.000	0.000	0.000	0.000	0.015	0.017	0.019	0.017	2.960	0.016	0.129	316	2384	100	166	10784	10950	191	11284	11475	Error	Error	-6.022	166	10784	191	11284	178360	4099057	0.546	4.891	0	0	0
1	4	15	"A87"	"A87"	5210	13340	100	474	519	261	50	357	357	392	233	59	31	10	0	10588	10434	5889	56	1576	1576	1990	2153	108	83	71	0	0.000	0.000	0.000	0.000	0.000	0.000	0.000	0.000	0.000	0.000	0.000	0.000	0.000	0.000	0.013	0.018	0.023	0.025	3.885	0.021	0.139	316	2384	100	117	9012	9129	162	8858	9020	Error	Error	-6.267	117	9012	162	8858	164101	3297016	0.545	3.922	0	0	0
1	5	15	"A87"	"A87"	5515	13345	100	486	521	227	43	366	366	400	233	58	31	10	0	8488	9483	4052	42	1637	1637	2105	2025	96	98	84	0	0.000	0.000	0.000	0.000	0.000	0.000	0.000	0.000	0.000	0.000	0.000	0.000	0.000	0.000	0.018	0.020	0.028	0.023	3.065	0.023	0.164	316	2384	100	120	6851	6971	155	7846	8001	Error	Error	-5.835	120	6851	155	7846	164546	2996632	0.519	3.643	0	0	0
1	6	15	"A87"	"A87"	5810	13335	100	489	509	229	44	370	370	433	602	139	3	0	0	6039	6626	2818	42	1574	1574	1913	1738	90	90	70	0	0.000	0.000	0.000	0.000	0.000	0.000	0.000	0.000	0.000	0.000	0.000	0.000	0.000	0.000	0.027	0.028	0.040	0.035	3.313	0.023	0.077	316	2384	100	119	4465	4584	139	5052	5191	Error	Error	-5.230	119	4465	139	5052	160813	2093740	0.126	2.712	0	0	0
1	7	15	"A88"	"A88"	6110	13335	100	494	534	324	60	362	362	391	205	52	36	14	0	9130	8916	4664	52	1532	1532	1724	1048	60	87	79	0	0.000	0.000	0.000	0.000	0.000	0.000	0.000	0.000	0.000	0.000	0.000	0.000	0.000	0.000	0.017	0.023	0.030	0.028	3.897	0.021	0.123	316	2384	100	132	7598	7730	172	7384	7556	Error	Error	-5.847	132	7598	172	7384	168806	2817425	0.698	6.863	0	0	0
1	8	15	"A88"	"A88"	6425	13340	100	475	496	228	45	367	367	397	219	55	31	10	0	9741	9844	3735	37	1536	1536	1703	902	52	97	95	0	0.000	0.000	0.000	0.000	0.000	0.000	0.000	0.000	0.000	0.000	0.000	0.000	0.000	0.000	0.013	0.016	0.023	0.021	3.227	0.015	0.068	316	2384	100	108	8205	8313	129	8308	8437	Error	Error	-6.247	108	8205	129	8308	156871	3110691	0.452	9.025	0	0	0
1	9	15	"A88"	"A88"	6710	13340	100	514	540	254	47	364	364	398	220	55	37	13	0	10588	10432	3052	29	1558	1558	1729	826	47	99	98	0	0.000	0.000	0.000	0.000	0.000	0.000	0.000	0.000	0.000	0.000	0.000	0.000	0.000	0.000	0.017	0.020	0.026	0.022	3.195	0.020	0.128	316	2384	100	150	9030	9180	176	8874	9050	Error	Error	-5.912	150	9030	176	8874	170626	3296513	0.645	10.536	0	0	0
1	10	15	"A89"	"A89"	7010	13330	100	571	608	287	47	371	371	400	204	51	49	26	0	12145	11092	5229	47	1502	1502	1603	606	37	90	86	0	0.000	0.000	0.000	0.000	0.000	0.000	0.000	0.000	0.000	0.000	0.000	0.000	0.000	0.000	0.019	0.025	0.031	0.030	3.924	0.021	0.193	316	2384	100	200	10643	10843	237	9590	9827	Error	Error	-5.734	200	10643	237	9590	192189	3505192	1.020	15.658	0	0	0
1	11	15	"A89"	"A89"	7320	13335	100	547	611	359	58	378	378	428	737	172	4	1	0	12425	12172	3486	28	1557	1557	1713	861	50	99	98	0	0.000	0.000	0.000	0.000	0.000	0.000	0.000	0.000	0.000	0.000	0.000	0.000	0.000	0.000	0.016	0.022	0.025	0.020	3.175	0.022	0.166	316	2384	100	169	10868	11037	233	10615	10848	Error	Error	-6.007	169	10868	233	10615	193168	3846242	0.248	12.148	0	0	0
1	12	15	"A89"	"A89"	7625	13340	100	584	626	322	51	368	368	400	225	56	49	18	0	16023	15259	4694	30	1564	1564	1726	1029	59	98	96	0	0.000	0.000	0.000	0.000	0.000	0.000	0.000	0.000	0.000	0.000	0.000	0.000	0.000	0.000	0.015	0.019	0.021	0.018	2.602	0.019	0.183	316	2384	100	216	14459	14675	258	13695	13953	Error	Error	-6.065	216	14459	258	13695	197843	4821783	1.004	13.152	0	0	0
1	13	15	"A90"	"A90"	7910	13325	100	490	518	251	48	364	364	394	210	53	36	10	0	8577	8333	4498	53	1667	1667	2067	1670	80	78	71	0	0.000	0.000	0.000	0.000	0.000	0.000	0.000	0.000	0.000	0.000	0.000	0.000	0.000	0.000	0.018	0.023	0.033	0.030	3.700	0.023	0.156	316	2384	100	126	6910	7036	154	6666	6820	Error	Error	-5.777	126	6910	154	6666	163604	2633277	0.590	3.752	0	0	0
1	14	15	"A90"	"A90"	8210	13335	100	519	569	273	47	367	367	403	218	54	40	13	0	9871	10499	3821	36	1773	1773	2161	1629	75	98	97	0	0.000	0.000	0.000	0.000	0.000	0.000	0.000	0.000	0.000	0.000	0.000	0.000	0.000	0.000	0.019	0.023	0.025	0.022	3.267	0.026	0.179	316	2384	100	152	8098	8250	202	8726	8928	Error	Error	-5.735	152	8098	202	8726	179927	3317649	0.761	5.118	0	0	0
1	15	15	"A90"	"A90"	8510	13330	100	543	592	295	49	376	376	410	232	56	38	14	0	9605	10242	3906	38	1733	1733	2267	2232	98	98	88	0	0.000	0.000	0.000	0.000	0.000	0.000	0.000	0.000	0.000	0.000	0.000	0.000	0.000	0.000	0.021	0.025	0.030	0.025	2.943	0.023	0.158	316	2384	100	167	7872	8039	216	8509	8725	Error	Error	-5.559	167	7872	216	8509	186938	3236346	0.784	3.573	0	0	0
1	16	15	"A91"	"A91"	8805	13325	100	478	504	226	44	377	377	406	208	51	30	10	0	7969	7663	4070	53	1610	1610	1760	918	52	82	78	0	0.000	0.000	0.000	0.000	0.000	0.000	0.000	0.000	0.000	0.000	0.000	0.000	0.000	0.000	0.016	0.021	0.033	0.032	5.238	0.021	0.117	316	2384	100	101	6359	6460	127	6053	6180	Error	Error	-5.976	101	6359	127	6053	159358	2421572	0.471	6.430	0	0	0
1	17	15	"A91"	"A91"	9105	13330	100	536	570	265	46	370	370	398	210	52	41	16	0	11548	12266	3880	31	1655	1655	1999	1405	70	99	98	0	0.000	0.000	0.000	0.000	0.000	0.000	0.000	0.000	0.000	0.000	0.000	0.000	0.000	0.000	0.017	0.019	0.020	0.018	2.749	0.019	0.152	316	2384	100	166	9893	10059	200	10611	10811	Error	Error	-5.897	166	9893	200	10611	180138	3876094	0.819	7.307	0	0	0
1	18	15	"A91"	"A91"	9405	13330	100	560	599	266	44	369	369	399	206	51	47	18	0	12142	12541	4759	37	1604	1604	1877	1404	74	97	95	0	0.000	0.000	0.000	0.000	0.000	0.000	0.000	0.000	0.000	0.000	0.000	0.000	0.000	0.000	0.018	0.021	0.024	0.020	2.973	0.019	0.178	316	2384	100	191	10538	10729	230	10937	11167	Error	Error	-5.786	191	10538	230	10937	189365	3962942	0.971	7.595	0	0	0
1	1	16	"A92"	"A92"	4310	13640	100	556	609	277	45	371	371	402	208	51	47	24	0	16296	14453	6342	43	1468	1468	1603	903	56	91	86	0	0.000	0.000	0.000	0.000	0.000	0.000	0.000	0.000	0.000	0.000	0.000	0.000	0.000	0.000	0.012	0.018	0.022	0.020	3.894	0.016	0.200	316	2384	100	185	14828	15013	238	12985	13223	Error	Error	-6.325	185	14828	238	12985	192321	4567246	0.995	14.230	0	0	0
1	2	16	"A92"	"A92"	4625	13640	100	548	564	251	44	372	372	423	271	64	35	8	0	17690	15527	9939	64	1542	1542	2295	2995	130	73	62	0	0.000	0.000	0.000	0.000	0.000	0.000	0.000	0.000	0.000	0.000	0.000	0.000	0.000	0.000	0.011	0.014	0.016	0.018	3.466	0.013	0.174	316	2384	100	176	16148	16324	192	13985	14177	Error	Error	-6.520	176	16148	192	13985	178226	4906682	0.520	4.418	0	0	0
1	3	16	"A92"	"A92"	4925	13640	100	641	668	299	44	365	365	400	233	58	57	27	0	22559	19916	7677	38	1548	1548	2488	3568	143	94	84	0	0.000	0.000	0.000	0.000	0.000	0.000	0.000	0.000	0.000	0.000	0.000	0.000	0.000	0.000	0.013	0.016	0.017	0.015	2.689	0.029	0.166	316	2384	100	276	21011	21287	303	18368	18671	Error	Error	-6.250	276	21011	303	18368	211148	6293351	1.150	4.885	0	0	0
1	4	16	"A93"	"A93"	5215	13635	100	524	537	221	41	341	341	380	224	58	43	11	0	12872	12535	7092	56	1509	1509	1780	1471	82	85	78	0	0.000	0.000	0.000	0.000	0.000	0.000	0.000	0.000	0.000	0.000	0.000	0.000	0.000	0.000	0.016	0.018	0.021	0.022	4.047	0.015	0.130	316	2384	100	183	11363	11546	196	11026	11222	Error	Error	-5.956	183	11363	196	11026	169698	3960935	0.701	7.311	0	0	0
1	5	16	"A93"	"A93"	5525	13635	100	499	531	233	43	367	367	401	243	60	30	8	0	12093	11743	4701	40	1639	1639	2578	2856	110	94	78	0	0.000	0.000	0.000	0.000	0.000	0.000	0.000	0.000	0.000	0.000	0.000	0.000	0.000	0.000	0.013	0.016	0.021	0.018	3.466	0.022	0.204	316	2384	100	132	10454	10586	164	10104	10268	Error	Error	-6.307	132	10454	164	10104	167902	3710762	0.535	3.209	0	0	0
1	6	16	"A93"	"A93"	5825	13635	100	483	501	231	46	358	358	392	208	53	31	8	0	10395	10560	4295	40	1525	1525	1848	1537	83	93	90	0	0.000	0.000	0.000	0.000	0.000	0.000	0.000	0.000	0.000	0.000	0.000	0.000	0.000	0.000	0.014	0.016	0.019	0.017	3.590	0.015	0.107	316	2384	100	125	8870	8995	143	9035	9178	Error	Error	-6.149	125	8870	143	9035	158364	3337058	0.524	5.668	0	0	0
1	7	16	"A94"	"A94"	6110	13635	100	504	539	245	45	363	363	398	232	58	37	12	0	15137	12249	8272	67	1492	1492	1773	1486	83	69	66	0	0.000	0.000	0.000	0.000	0.000	0.000	0.000	0.000	0.000	0.000	0.000	0.000	0.000	0.000	0.010	0.016	0.020	0.027	5.827	0.015	0.185	316	2384	100	141	13645	13786	176	10757	10933	Error	Error	-6.597	141	13645	176	10757	170265	3870683	0.608	7.050	0	0	0
1	8	16	"A94"	"A94"	6420	13630	100	544	574	253	44	360	360	384	199	51	47	24	0	15949	14517	7426	51	1471	1471	1569	586	37	94	91	0	0.000	0.000	0.000	0.000	0.000	0.000	0.000	0.000	0.000	0.000	0.000	0.000	0.000	0.000	0.013	0.016	0.020	0.021	3.824	0.015	0.196	316	2384	100	184	14478	14662	214	13046	13260	Error	Error	-6.298	184	14478	214	13046	181382	4587321	0.955	22.096	0	0	0
1	9	16	"A94"	"A94"	6725	13635	100	546	575	242	42	370	370	406	222	54	42	17	0	13616	13896	6743	48	1516	1516	1969	2086	105	97	90	0	0.000	0.000	0.000	0.000	0.000	0.000	0.000	0.000	0.000	0.000	0.000	0.000	0.000	0.000	0.015	0.017	0.019	0.017	3.163	0.013	0.138	316	2384	100	176	12100	12276	205	12380	12585	Error	Error	-6.103	176	12100	205	12380	181747	4391236	0.761	5.718	0	0	0
1	10	16	"A95"	"A95"	7015	13625	100	597	619	254	41	358	358	386	197	51	56	30	0	17490	16337	8733	53	1515	1515	1698	1070	63	86	82	0	0.000	0.000	0.000	0.000	0.000	0.000	0.000	0.000	0.000	0.000	0.000	0.000	0.000	0.000	0.015	0.018	0.022	0.024	4.173	0.015	0.272	316	2384	100	239	15975	16214	261	14822	15083	Error	Error	-6.063	239	15975	261	14822	195571	5162345	1.183	13.681	0	0	0
1	11	16	"A95"	"A95"	7330	13635	100	628	653	264	40	361	361	425	879	206	2	0	0	21515	20781	5073	24	1612	1612	2163	2762	127	100	99	0	0.000	0.000	0.000	0.000	0.000	0.000	0.000	0.000	0.000	0.000	0.000	0.000	0.000	0.000	0.013	0.015	0.016	0.014	2.640	0.015	0.253	316	2384	100	267	19903	20170	292	19169	19461	Error	Error	-6.220	267	19903	292	19169	206450	6566942	0.259	6.741	0	0	0
1	12	16	"A95"	"A95"	7635	13630	100	594	640	266	41	357	357	388	215	55	53	26	0	22389	20985	6014	28	1554	1554	1812	1343	74	100	99	0	0.000	0.000	0.000	0.000	0.000	0.000	0.000	0.000	0.000	0.000	0.000	0.000	0.000	0.000	0.011	0.015	0.015	0.012	2.558	0.014	0.251	316	2384	100	237	20835	21072	283	19431	19714	Error	Error	-6.458	237	20835	283	19431	202090	6631224	1.172	14.276	0	0	0
1	13	16	"A96"	"A96"	7915	13620	100	528	561	242	43	356	356	398	248	62	37	12	0	13799	13009	6027	46	1624	1624	1917	1555	81	88	85	0	0.000	0.000	0.000	0.000	0.000	0.000	0.000	0.000	0.000	0.000	0.000	0.000	0.000	0.000	0.014	0.018	0.019	0.020	3.266	0.020	0.166	316	2384	100	172	12175	12347	205	11385	11590	Error	Error	-6.145	172	12175	205	11385	177254	4110920	0.657	7.133	0	0	0
1	14	16	"A96"	"A96"	8230	13630	100	567	604	291	48	363	363	399	228	57	48	15	0	12538	12949	3962	30	1762	1762	2065	1208	58	100	100	0	0.000	0.000	0.000	0.000	0.000	0.000	0.000	0.000	0.000	0.000	0.000	0.000	0.000	0.000	0.019	0.022	0.024	0.019	2.795	0.022	0.158	316	2384	100	204	10776	10980	241	11187	11428	Error	Error	-5.723	204	10776	241	11187	190966	4092014	0.899	9.010	0	0	0
1	15	16	"A96"	"A96"	8500	13630	100	542	615	745	121	383	383	420	334	79	22	5	0	14222	14285	4729	33	1719	1719	2345	2316	98	96	92	0	0.000	0.000	0.000	0.000	0.000	0.000	0.000	0.000	0.000	0.000	0.000	0.000	0.000	0.000	0.013	0.018	0.019	0.016	3.189	0.016	0.047	316	2384	100	159	12503	12662	232	12566	12798	Error	Error	-6.297	159	12503	232	12566	194314	4514046	0.584	5.155	0	0	0
1	16	16	"A97"	"A97"	8815	13615	100	590	614	260	42	372	372	425	574	135	11	0	0	17209	15669	6594	42	1595	1595	1879	1912	101	90	88	0	0.000	0.000	0.000	0.000	0.000	0.000	0.000	0.000	0.000	0.000	0.000	0.000	0.000	0.000	0.014	0.017	0.019	0.018	3.098	0.041	0.146	316	2384	100	218	15614	15832	242	14074	14316	Error	Error	-6.162	218	15614	242	14074	193926	4951252	0.329	7.212	0	0	0
1	17	16	"A97"	"A97"	9115	13620	100	540	563	232	41	379	379	415	289	69	30	5	0	13907	14811	7068	47	1646	1646	2285	2700	118	99	82	0	0.000	0.000	0.000	0.000	0.000	0.000	0.000	0.000	0.000	0.000	0.000	0.000	0.000	0.000	0.013	0.014	0.017	0.015	2.602	0.015	0.218	316	2384	100	161	12261	12422	184	13165	13349	Error	Error	-6.251	161	12261	184	13165	177778	4680180	0.512	4.639	0	0	0
1	18	16	"A97"	"A97"	9415	13615	100	653	685	285	41	370	370	398	198	49	62	32	0	21487	20983	5429	25	1630	1630	1807	1075	59	100	100	0	0.000	0.000	0.000	0.000	0.000	0.000	0.000	0.000	0.000	0.000	0.000	0.000	0.000	0.000	0.014	0.016	0.017	0.014	2.673	0.016	0.278	316	2384	100	283	19857	20140	315	19353	19668	Error	Error	-6.133	283	19857	315	19353	216436	6630731	1.449	17.838	0	0	0
1	1	17	"A98"	"A98"	4325	13940	100	414	449	213	47	362	362	384	196	51	27	8	0	4275	6616	5209	78	1426	1426	1482	459	30	86	80	0	0.000	0.000	0.000	0.000	0.000	0.000	0.000	0.000	0.000	0.000	0.000	0.000	0.000	0.000	0.018	0.017	0.035	0.043	5.031	0.016	0.066	316	2384	100	52	2849	2901	87	5190	5277	Error	Error	-5.776	52	2849	87	5190	142031	2090530	0.332	11.185	0	0	0
1	2	17	"A98"	"A98"	4630	13945	100	511	566	480	84	366	366	414	478	115	11	1	0	6635	9150	6052	66	1439	1439	1550	733	47	94	85	0	0.000	0.000	0.000	0.000	0.000	0.000	0.000	0.000	0.000	0.000	0.000	0.000	0.000	0.000	0.028	0.026	0.029	0.031	3.558	0.026	0.136	316	2384	100	145	5196	5341	200	7711	7911	Error	Error	-5.163	145	5196	200	7711	178824	2891548	0.318	10.368	0	0	0
1	3	17	"A98"	"A98"	4910	13940	100	511	531	241	45	368	368	410	277	67	28	7	0	8136	10472	6669	63	1493	1493	1670	1049	62	91	85	0	0.000	0.000	0.000	0.000	0.000	0.000	0.000	0.000	0.000	0.000	0.000	0.000	0.000	0.000	0.022	0.018	0.023	0.026	3.968	0.017	0.142	316	2384	100	143	6643	6786	163	8979	9142	Error	Error	-5.538	143	6643	163	8979	167769	3309037	0.437	8.391	0	0	0
1	4	17	"A99"	"A99"	5220	13940	100	3537	3667	2219	60	389	389	426	246	57	90	84	0	11848	10530	4518	42	1517	1517	1671	1186	70	88	84	0	0.000	0.000	0.000	0.000	0.000	0.000	0.000	0.000	0.000	0.000	0.000	0.000	0.000	0.000	0.305	0.364	0.348	0.346	1.838	0.356	0.778	316	2384	100	3148	10331	13479	3278	9013	12291	Error	Error	-1.714	3148	10331	3278	9013	1158765	3327376	13.175	7.470	0	0	0
1	5	17	"A99"	"A99"	5530	13945	100	1275	2544	2383	93	383	383	590	1060	179	49	43	0	6478	7792	4668	59	1493	1493	1974	2080	105	72	56	0	0.000	0.000	0.000	0.000	0.000	0.000	0.000	0.000	0.000	0.000	0.000	0.000	0.000	0.000	0.179	0.343	0.266	0.216	3.210	0.445	0.780	316	2384	100	892	4985	5877	2161	6299	8460	Error	Error	-2.482	892	4985	2161	6299	803768	2462190	1.843	2.797	0	0	0
1	6	17	"A99"	"A99"	5830	13945	100	2225	3047	2553	83	383	383	429	418	97	71	56	0	7824	7382	3794	51	1454	1454	1539	593	38	97	92	0	0.000	0.000	0.000	0.000	0.000	0.000	0.000	0.000	0.000	0.000	0.000	0.000	0.000	0.000	0.289	0.449	0.382	0.295	2.591	0.528	0.813	316	2384	100	1842	6370	8212	2664	5928	8592	Error	Error	-1.790	1842	6370	2664	5928	962720	2332618	6.263	9.853	0	0	0
1	7	17	"A100"	"A100"	6115	13935	100	484	510	247	48	368	368	397	204	51	36	13	0	8977	7968	4473	56	1486	1486	1659	966	58	76	73	0	0.000	0.000	0.000	0.000	0.000	0.000	0.000	0.000	0.000	0.000	0.000	0.000	0.000	0.000	0.015	0.022	0.035	0.040	5.395	0.020	0.120	316	2384	100	116	7491	7607	142	6482	6624	Error	Error	-6.013	116	7491	142	6482	161084	2517733	0.554	6.531	0	0	0
1	8	17	"A100"	"A100"	6430	13940	100	498	523	211	40	374	374	410	269	65	25	5	0	9727	10134	3977	39	1486	1486	1627	1020	62	95	94	0	0.000	0.000	0.000	0.000	0.000	0.000	0.000	0.000	0.000	0.000	0.000	0.000	0.000	0.000	0.015	0.017	0.023	0.020	3.283	0.018	0.095	316	2384	100	124	8241	8365	149	8648	8797	Error	Error	-6.054	124	8241	149	8648	165209	3202469	0.420	8.340	0	0	0
1	9	17	"A100"	"A100"	6725	13940	100	526	536	221	41	370	370	402	221	54	37	11	0	7704	8564	3598	42	1528	1528	1902	1435	75	100	89	0	0.000	0.000	0.000	0.000	0.000	0.000	0.000	0.000	0.000	0.000	0.000	0.000	0.000	0.000	0.025	0.024	0.036	0.029	3.149	0.019	0.075	316	2384	100	156	6176	6332	166	7036	7202	Error	Error	-5.307	156	6176	166	7036	169344	2706117	0.606	4.643	0	0	0
1	10	17	"A101"	"A101"	7020	13930	100	1129	2340	2481	106	371	371	400	213	53	73	61	0	6304	8470	5984	70	1457	1457	1561	729	46	84	76	0	0.000	0.000	0.000	0.000	0.000	0.000	0.000	0.000	0.000	0.000	0.000	0.000	0.000	0.000	0.156	0.281	0.224	0.203	2.515	0.313	0.752	316	2384	100	758	4847	5605	1969	7013	8982	Error	Error	-2.677	758	4847	1969	7013	739428	2676519	9.108	9.477	0	0	0
1	11	17	"A101"	"A101"	7335	13935	100	2676	3500	2773	79	369	369	413	347	84	88	77	0	17928	17017	8111	47	1478	1478	1698	1181	69	98	95	0	0.000	0.000	0.000	0.000	0.000	0.000	0.000	0.000	0.000	0.000	0.000	0.000	0.000	0.000	0.140	0.201	0.158	0.147	1.970	0.222	0.787	316	2384	100	2307	16450	18757	3131	15539	18670	Error	Error	-2.834	2307	16450	3131	15539	1106095	5377375	8.896	12.971	0	0	0
1	12	17	"A101"	"A101"	7635	13935	100	2206	2806	2102	74	368	368	395	214	54	90	82	0	17046	16251	8111	49	1505	1505	1645	913	55	99	96	0	0.000	0.000	0.000	0.000	0.000	0.000	0.000	0.000	0.000	0.000	0.000	0.000	0.000	0.000	0.118	0.165	0.135	0.124	1.977	0.181	0.831	316	2384	100	1838	15541	17379	2438	14746	17184	Error	Error	-3.080	1838	15541	2438	14746	886638	5135214	11.266	15.998	0	0	0
1	13	17	"A102"	"A102"	7920	13930	100	1358	2882	2987	103	358	358	398	284	71	77	60	0	10849	12648	8144	64	1529	1529	1671	944	56	89	83	0	0.000	0.000	0.000	0.000	0.000	0.000	0.000	0.000	0.000	0.000	0.000	0.000	0.000	0.000	0.107	0.227	0.156	0.146	2.929	0.242	0.641	316	2384	100	1000	9320	10320	2524	11119	13643	Error	Error	-3.220	1000	9320	2524	11119	910639	3996906	8.746	11.628	0	0	0
1	14	17	"A102"	"A102"	8230	13935	100	2390	4553	4551	99	362	362	392	209	53	93	87	0	16434	16410	6841	41	1565	1565	1737	1091	62	99	98	0	0.000	0.000	0.000	0.000	0.000	0.000	0.000	0.000	0.000	0.000	0.000	0.000	0.000	0.000	0.136	0.282	0.148	0.159	2.845	0.301	0.484	316	2384	100	2028	14869	16897	4191	14845	19036	Error	Error	-2.874	2028	14869	4191	14845	1438595	5185710	19.909	13.449	0	0	0
1	15	17	"A102"	"A102"	8515	13930	100	2569	4414	4288	97	366	366	396	222	56	92	85	0	17019	16492	5996	36	1574	1574	1741	965	55	100	100	0	0.000	0.000	0.000	0.000	0.000	0.000	0.000	0.000	0.000	0.000	0.000	0.000	0.000	0.000	0.143	0.271	0.148	0.151	2.753	0.303	0.531	316	2384	100	2203	15445	17648	4048	14918	18966	Error	Error	-2.810	2203	15445	4048	14918	1394727	5211374	18.099	15.286	0	0	0
1	16	17	"A103"	"A103"	8810	13925	100	529	579	294	50	369	369	417	534	128	11	0	0	14564	13210	6687	50	1585	1585	1817	1589	87	84	79	0	0.000	0.000	0.000	0.000	0.000	0.000	0.000	0.000	0.000	0.000	0.000	0.000	0.000	0.000	0.012	0.018	0.021	0.019	4.261	0.017	0.188	316	2384	100	160	12979	13139	210	11625	11835	Error	Error	-6.342	160	12979	210	11625	182942	4174365	0.303	7.170	0	0	0
1	17	17	"A103"	"A103"	9130	13930	100	542	581	229	39	373	373	403	211	52	44	14	0	14055	13799	4015	29	1593	1593	1836	1249	68	99	97	0	0.000	0.000	0.000	0.000	0.000	0.000	0.000	0.000	0.000	0.000	0.000	0.000	0.000	0.000	0.014	0.017	0.019	0.015	3.056	0.016	0.148	316	2384	100	169	12462	12631	208	12206	12414	Error	Error	-6.204	169	12462	208	12206	183685	4360580	0.844	9.578	0	0	0
1	18	17	"A103"	"A103"	9425	13925	100	629	661	279	42	374	374	405	206	50	59	25	0	13806	13595	4192	30	1583	1583	1679	617	36	100	99	0	0.000	0.000	0.000	0.000	0.000	0.000	0.000	0.000	0.000	0.000	0.000	0.000	0.000	0.000	0.021	0.024	0.023	0.021	2.644	0.022	0.239	316	2384	100	255	12223	12478	287	12012	12299	Error	Error	-5.583	255	12223	287	12012	208923	4295959	1.243	19.313	0	0	0
1	1	18	"A104"	"A104"	4310	14240	100	528	567	265	46	371	371	401	222	55	40	16	0	13580	10903	6833	62	1483	1483	1644	1002	60	74	69	0	0.000	0.000	0.000	0.000	0.000	0.000	0.000	0.000	0.000	0.000	0.000	0.000	0.000	0.000	0.013	0.021	0.027	0.032	4.512	0.019	0.164	316	2384	100	157	12097	12254	196	9420	9616	Error	Error	-6.268	157	12097	196	9420	179107	3445205	0.748	9.241	0	0	0
1	2	18	"A104"	"A104"	4625	14235	100	595	631	260	41	377	377	414	341	82	31	6	0	13818	13274	4707	35	1447	1447	1579	997	63	95	93	0	0.000	0.000	0.000	0.000	0.000	0.000	0.000	0.000	0.000	0.000	0.000	0.000	0.000	0.000	0.018	0.021	0.022	0.020	2.942	0.019	0.198	316	2384	100	218	12371	12589	254	11827	12081	Error	Error	-5.826	218	12371	254	11827	199252	4194554	0.636	11.730	0	0	0
1	3	18	"A104"	"A104"	4925	14240	100	547	595	302	50	378	378	414	235	56	40	15	0	10800	10174	3144	30	1468	1468	1735	1429	82	98	97	0	0.000	0.000	0.000	0.000	0.000	0.000	0.000	0.000	0.000	0.000	0.000	0.000	0.000	0.000	0.018	0.025	0.027	0.024	2.836	0.027	0.212	316	2384	100	169	9332	9501	217	8706	8923	Error	Error	-5.787	169	9332	217	8706	187863	3214997	0.770	5.906	0	0	0
1	4	18	"A105"	"A105"	5210	14230	100	484	512	229	44	373	373	398	205	51	33	11	0	8482	8579	6494	75	1502	1502	1866	1566	83	64	60	0	0.000	0.000	0.000	0.000	0.000	0.000	0.000	0.000	0.000	0.000	0.000	0.000	0.000	0.000	0.016	0.020	0.027	0.042	7.204	0.016	0.139	316	2384	100	111	6980	7091	139	7077	7216	Error	Error	-5.975	111	6980	139	7077	161825	2711021	0.556	4.287	0	0	0
1	5	18	"A105"	"A105"	5520	14230	100	578	604	246	40	372	372	398	198	49	51	20	0	14346	13835	5695	41	1589	1589	1873	1216	64	94	91	0	0.000	0.000	0.000	0.000	0.000	0.000	0.000	0.000	0.000	0.000	0.000	0.000	0.000	0.000	0.016	0.019	0.021	0.021	3.270	0.016	0.179	316	2384	100	206	12757	12963	232	12246	12478	Error	Error	-5.953	206	12757	232	12246	190870	4371720	1.040	9.837	0	0	0
1	6	18	"A105"	"A105"	5830	14230	100	519	544	245	45	372	372	400	205	51	38	12	0	9550	9316	3938	42	1487	1487	1650	857	51	92	89	0	0.000	0.000	0.000	0.000	0.000	0.000	0.000	0.000	0.000	0.000	0.000	0.000	0.000	0.000	0.018	0.022	0.029	0.024	3.747	0.018	0.101	316	2384	100	147	8063	8210	172	7829	8001	Error	Error	-5.777	147	8063	172	7829	171997	2943763	0.702	8.945	0	0	0
1	7	18	"A106"	"A106"	6120	14230	100	378	410	190	46	358	358	392	215	54	18	4	0	2418	3531	2581	73	1451	1451	1529	579	37	62	43	0	0.000	0.000	0.000	0.000	0.000	0.000	0.000	0.000	0.000	0.000	0.000	0.000	0.000	0.000	0.021	0.025	0.129	0.125	5.631	0.027	0.042	316	2384	100	20	967	987	52	2080	2132	Error	Error	-5.595	20	967	52	2080	129708	1115731	0.084	3.458	0	0	0
1	8	18	"A106"	"A106"	6430	14230	100	434	474	262	55	381	381	411	209	50	25	7	0	2650	3161	1665	52	1455	1455	1519	515	33	79	58	0	0.000	0.000	0.000	0.000	0.000	0.000	0.000	0.000	0.000	0.000	0.000	0.000	0.000	0.000	0.044	0.055	0.112	0.110	4.236	0.071	0.130	316	2384	100	53	1195	1248	93	1706	1799	Error	Error	-4.495	53	1195	93	1706	149763	998857	0.301	3.188	0	0	0
1	9	18	"A106"	"A106"	6730	14230	100	426	465	249	53	370	370	402	215	53	24	6	0	4578	5749	3481	60	1464	1464	1596	915	57	89	72	0	0.000	0.000	0.000	0.000	0.000	0.000	0.000	0.000	0.000	0.000	0.000	0.000	0.000	0.000	0.018	0.022	0.044	0.044	4.158	0.027	0.097	316	2384	100	56	3114	3170	95	4285	4380	Error	Error	-5.797	56	3114	95	4285	146968	1816792	0.293	4.539	0	0	0
1	10	18	"A107"	"A107"	7020	14230	100	487	514	234	45	359	359	392	217	55	34	9	0	11824	10739	5906	54	1480	1480	1632	1016	62	83	78	0	0.000	0.000	0.000	0.000	0.000	0.000	0.000	0.000	0.000	0.000	0.000	0.000	0.000	0.000	0.012	0.017	0.022	0.023	4.282	0.015	0.111	316	2384	100	128	10344	10472	155	9259	9414	Error	Error	-6.337	128	10344	155	9259	162509	3393557	0.562	8.964	0	0	0
1	11	18	"A107"	"A107"	7340	14230	100	525	562	240	42	355	355	385	201	52	44	17	0	14761	14262	5892	41	1457	1457	1596	721	45	100	98	0	0.000	0.000	0.000	0.000	0.000	0.000	0.000	0.000	0.000	0.000	0.000	0.000	0.000	0.000	0.013	0.016	0.018	0.015	3.166	0.014	0.149	316	2384	100	170	13304	13474	207	12805	13012	Error	Error	-6.290	170	13304	207	12805	177533	4506817	0.881	17.567	0	0	0
1	12	18	"A107"	"A107"	7630	14230	100	517	536	244	45	358	358	387	200	51	43	16	0	13468	12442	6236	50	1480	1480	1554	574	36	100	95	0	0.000	0.000	0.000	0.000	0.000	0.000	0.000	0.000	0.000	0.000	0.000	0.000	0.000	0.000	0.013	0.016	0.020	0.019	3.025	0.015	0.139	316	2384	100	159	11988	12147	178	10962	11140	Error	Error	-6.236	159	11988	178	10962	169362	3931587	0.745	18.969	0	0	0
1	13	18	"A108"	"A108"	7930	14225	100	490	516	249	48	358	358	398	235	59	34	8	0	8831	10655	6400	60	1481	1481	1577	608	38	96	91	0	0.000	0.000	0.000	0.000	0.000	0.000	0.000	0.000	0.000	0.000	0.000	0.000	0.000	0.000	0.018	0.017	0.023	0.024	3.119	0.016	0.097	316	2384	100	132	7350	7482	158	9174	9332	Error	Error	-5.799	132	7350	158	9174	162998	3366951	0.502	14.931	0	0	0
1	14	18	"A108"	"A108"	8230	14225	100	484	508	219	43	361	361	395	217	54	34	9	0	11784	12503	5741	45	1487	1487	1568	571	36	99	98	0	0.000	0.000	0.000	0.000	0.000	0.000	0.000	0.000	0.000	0.000	0.000	0.000	0.000	0.000	0.012	0.013	0.017	0.015	3.112	0.012	0.089	316	2384	100	123	10297	10420	147	11016	11163	Error	Error	-6.387	123	10297	147	11016	160602	3950939	0.521	19.151	0	0	0
1	15	18	"A108"	"A108"	8520	14220	100	493	532	264	49	365	365	407	612	150	4	0	0	10869	11117	5024	45	1521	1521	1616	606	37	99	98	0	0.000	0.000	0.000	0.000	0.000	0.000	0.000	0.000	0.000	0.000	0.000	0.000	0.000	0.000	0.014	0.017	0.020	0.018	3.517	0.016	0.008	316	2384	100	128	9348	9476	167	9596	9763	Error	Error	-6.190	128	9348	167	9596	168266	3512915	0.204	15.678	0	0	0
1	16	18	"A109"	"A109"	8820	14215	100	393	428	247	57	364	364	399	216	54	18	4	0	3526	4761	3156	66	1519	1519	1577	544	34	82	74	0	0.000	0.000	0.000	0.000	0.000	0.000	0.000	0.000	0.000	0.000	0.000	0.000	0.000	0.000	0.014	0.020	0.053	0.056	4.588	0.020	0.037	316	2384	100	29	2007	2036	64	3242	3306	Error	Error	-6.113	29	2007	64	3242	135139	1504385	0.134	5.853	0	0	0
1	17	18	"A109"	"A109"	9110	14205	100	426	468	234	50	368	368	394	214	54	28	8	0	4603	5654	3670	64	1538	1538	1651	759	45	79	70	0	0.000	0.000	0.000	0.000	0.000	0.000	0.000	0.000	0.000	0.000	0.000	0.000	0.000	0.000	0.019	0.024	0.043	0.053	5.623	0.026	0.092	316	2384	100	58	3065	3123	100	4116	4216	Error	Error	-5.724	58	3065	100	4116	147791	1786809	0.346	5.274	0	0	0
1	18	18	"A109"	"A109"	9425	14215	100	456	487	219	44	379	379	408	221	54	25	6	0	4300	5889	3663	62	1570	1570	1608	431	26	96	92	0	0.000	0.000	0.000	0.000	0.000	0.000	0.000	0.000	0.000	0.000	0.000	0.000	0.000	0.000	0.028	0.025	0.050	0.042	3.897	0.022	0.078	316	2384	100	77	2730	2807	108	4319	4427	Error	Error	-5.148	77	2730	108	4319	154022	1860875	0.357	9.933	0	0	0
1	1	19	"A110"	"A110"	4325	14545	100	532	566	254	44	357	357	387	203	52	46	21	0	10102	10966	6551	59	1411	1411	1486	472	31	93	89	0	0.000	0.000	0.000	0.000	0.000	0.000	0.000	0.000	0.000	0.000	0.000	0.000	0.000	0.000	0.020	0.022	0.029	0.031	3.575	0.019	0.166	316	2384	100	175	8691	8866	209	9555	9764	Error	Error	-5.634	175	8691	209	9555	178878	3465130	0.882	20.085	0	0	0
1	2	19	"A110"	"A110"	4635	14550	100	550	589	263	44	378	378	462	1497	324	0	0	0	11970	12398	5853	47	1443	1443	1563	991	63	98	95	0	0.000	0.000	0.000	0.000	0.000	0.000	0.000	0.000	0.000	0.000	0.000	0.000	0.000	0.000	0.016	0.019	0.023	0.020	3.052	0.029	0.090	316	2384	100	172	10527	10699	211	10955	11166	Error	Error	-5.936	172	10527	211	10955	186243	3917902	0.085	10.933	0	0	0
1	3	19	"A110"	"A110"	4935	14550	100	547	581	249	42	365	365	396	209	52	46	19	0	15031	14597	6309	43	1440	1440	1524	573	37	99	97	0	0.000	0.000	0.000	0.000	0.000	0.000	0.000	0.000	0.000	0.000	0.000	0.000	0.000	0.000	0.013	0.016	0.019	0.017	3.019	0.014	0.162	316	2384	100	182	13591	13773	216	13157	13373	Error	Error	-6.223	182	13591	216	13157	183564	4612731	0.885	22.815	0	0	0
1	4	19	"A111"	"A111"	5225	14540	100	496	520	249	47	362	362	394	234	59	34	11	0	6177	9328	7562	81	1455	1455	1567	735	46	78	73	0	0.000	0.000	0.000	0.000	0.000	0.000	0.000	0.000	0.000	0.000	0.000	0.000	0.000	0.000	0.028	0.020	0.031	0.041	5.926	0.018	0.156	316	2384	100	134	4722	4856	158	7873	8031	Error	Error	-5.139	134	4722	158	7873	164240	2947770	0.538	10.559	0	0	0
1	5	19	"A111"	"A111"	5535	14540	100	503	538	251	46	360	360	390	202	51	37	18	0	11519	12797	7141	55	1445	1445	1590	751	47	95	94	0	0.000	0.000	0.000	0.000	0.000	0.000	0.000	0.000	0.000	0.000	0.000	0.000	0.000	0.000	0.014	0.016	0.021	0.020	3.045	0.014	0.131	316	2384	100	143	10074	10217	178	11352	11530	Error	Error	-6.138	143	10074	178	11352	169980	4043901	0.733	14.923	0	0	0
1	6	19	"A111"	"A111"	5835	14540	100	455	506	253	50	365	365	390	205	52	35	15	0	7309	9552	5499	57	1422	1422	1484	457	30	97	94	0	0.000	0.000	0.000	0.000	0.000	0.000	0.000	0.000	0.000	0.000	0.000	0.000	0.000	0.000	0.015	0.017	0.027	0.024	3.829	0.015	0.098	316	2384	100	90	5887	5977	141	8130	8271	Error	Error	-6.031	90	5887	141	8130	159872	3018512	0.566	17.654	0	0	0
1	7	19	"A112"	"A112"	6125	14535	100	6147	8951	9805	109	370	370	425	309	72	79	72	0	10874	10427	7454	71	1449	1449	1643	1024	62	72	66	0	0.000	0.000	0.000	0.000	0.000	0.000	0.000	0.000	0.000	0.000	0.000	0.000	0.000	0.000	0.613	0.956	0.769	0.760	2.552	1.163	0.625	316	2384	100	5777	9425	15202	8581	8978	17559	Error	Error	-0.706	5777	9425	8581	8978	2828482	3294895	27.592	8.578	0	0	0
1	8	19	"A112"	"A112"	6430	14540	100	8170	11030	10694	96	374	374	411	287	69	97	94	0	16462	13753	6423	46	1455	1455	1591	875	54	96	94	0	0.000	0.000	0.000	0.000	0.000	0.000	0.000	0.000	0.000	0.000	0.000	0.000	0.000	0.000	0.519	0.866	0.536	0.562	2.092	1.177	0.680	316	2384	100	7796	15007	22803	10656	12298	22954	Error	Error	-0.945	7796	15007	10656	12298	3485515	4345814	37.000	13.899	0	0	0
1	9	19	"A112"	"A112"	6720	14540	100	7390	11764	11507	97	380	380	459	535	116	94	87	0	14965	13272	6055	45	1460	1460	1696	1370	80	93	89	0	0.000	0.000	0.000	0.000	0.000	0.000	0.000	0.000	0.000	0.000	0.000	0.000	0.000	0.000	0.519	0.964	0.610	0.640	2.030	1.358	0.680	316	2384	100	7010	13505	20515	11384	11812	23196	Error	Error	-0.946	7010	13505	11384	11812	3717434	4194082	21.131	8.450	0	0	0
1	10	19	"A113"	"A113"	7025	14535	100	488	520	256	49	365	365	395	206	52	38	13	0	8340	9733	6657	68	1428	1428	1502	554	36	83	79	0	0.000	0.000	0.000	0.000	0.000	0.000	0.000	0.000	0.000	0.000	0.000	0.000	0.000	0.000	0.018	0.019	0.024	0.030	5.196	0.017	0.135	316	2384	100	123	6912	7035	155	8305	8460	Error	Error	-5.812	123	6912	155	8305	164241	3075661	0.607	14.857	0	0	0
1	11	19	"A113"	"A113"	7335	14535	100	580	613	235	38	364	364	395	220	55	48	20	0	15553	14303	6323	44	1471	1471	1594	721	45	99	98	0	0.000	0.000	0.000	0.000	0.000	0.000	0.000	0.000	0.000	0.000	0.000	0.000	0.000	0.000	0.015	0.019	0.021	0.019	2.549	0.018	0.226	316	2384	100	216	14082	14298	249	12832	13081	Error	Error	-6.027	216	14082	249	12832	193564	4519697	0.991	17.627	0	0	0
1	12	19	"A113"	"A113"	7625	14530	100	532	573	276	48	365	365	391	202	51	44	20	0	12913	13069	6770	51	1467	1467	1565	676	43	95	93	0	0.000	0.000	0.000	0.000	0.000	0.000	0.000	0.000	0.000	0.000	0.000	0.000	0.000	0.000	0.015	0.018	0.020	0.021	3.332	0.017	0.182	316	2384	100	167	11446	11613	208	11602	11810	Error	Error	-6.099	167	11446	208	11602	180989	4129924	0.901	17.018	0	0	0
1	13	19	"A114"	"A114"	7925	14525	100	535	558	265	47	371	371	401	208	51	42	17	0	15391	12546	7596	60	1497	1497	1649	1049	63	77	71	0	0.000	0.000	0.000	0.000	0.000	0.000	0.000	0.000	0.000	0.000	0.000	0.000	0.000	0.000	0.012	0.017	0.022	0.026	4.108	0.015	0.169	316	2384	100	164	13894	14058	187	11049	11236	Error	Error	-6.405	164	13894	187	11049	176412	3964559	0.755	10.388	0	0	0
1	14	19	"A114"	"A114"	8235	14530	100	574	599	241	40	370	370	395	197	49	50	25	0	17398	16526	4736	28	1515	1515	1569	485	30	100	100	0	0.000	0.000	0.000	0.000	0.000	0.000	0.000	0.000	0.000	0.000	0.000	0.000	0.000	0.000	0.013	0.015	0.017	0.015	2.682	0.015	0.188	316	2384	100	204	15883	16087	229	15011	15240	Error	Error	-6.283	204	15883	229	15011	189277	5222204	1.036	30.839	0	0	0
1	15	19	"A114"	"A114"	8535	14530	100	582	593	247	41	370	370	400	262	65	42	12	0	16444	15320	5276	34	1519	1519	1629	867	53	99	98	0	0.000	0.000	0.000	0.000	0.000	0.000	0.000	0.000	0.000	0.000	0.000	0.000	0.000	0.000	0.014	0.016	0.019	0.017	2.662	0.017	0.124	316	2384	100	212	14925	15137	223	13801	14024	Error	Error	-6.138	212	14925	223	13801	187541	4841151	0.737	15.791	0	0	0
1	16	19	"A115"	"A115"	8825	14520	100	482	523	288	55	372	372	399	206	51	32	12	0	7489	9034	5923	65	1525	1525	1582	483	30	90	83	0	0.000	0.000	0.000	0.000	0.000	0.000	0.000	0.000	0.000	0.000	0.000	0.000	0.000	0.000	0.018	0.020	0.028	0.028	5.352	0.015	0.079	316	2384	100	110	5964	6074	151	7509	7660	Error	Error	-5.761	110	5964	151	7509	165419	2854898	0.602	15.429	0	0	0
1	17	19	"A115"	"A115"	9130	14525	100	541	580	270	46	367	367	399	219	54	43	17	0	14433	14529	5693	39	1538	1538	1628	614	37	100	98	0	0.000	0.000	0.000	0.000	0.000	0.000	0.000	0.000	0.000	0.000	0.000	0.000	0.000	0.000	0.013	0.016	0.020	0.018	2.964	0.014	0.122	316	2384	100	174	12895	13069	213	12991	13204	Error	Error	-6.212	174	12895	213	12991	183348	4591207	0.826	21.011	0	0	0
1	18	19	"A115"	"A115"	9430	14525	100	508	545	240	44	378	378	407	200	49	40	16	0	11821	11771	5099	43	1538	1538	1597	458	28	100	99	0	0.000	0.000	0.000	0.000	0.000	0.000	0.000	0.000	0.000	0.000	0.000	0.000	0.000	0.000	0.013	0.016	0.021	0.018	3.085	0.014	0.115	316	2384	100	130	10283	10413	167	10233	10400	Error	Error	-6.306	130	10283	167	10233	172140	3719510	0.690	22.214	0	0	0
1	1	20	"A116"	"A116"	4330	14840	100	568	622	304	48	381	381	416	222	53	46	20	0	13284	12753	6147	48	1490	1490	1637	807	49	93	89	0	0.000	0.000	0.000	0.000	0.000	0.000	0.000	0.000	0.000	0.000	0.000	0.000	0.000	0.000	0.016	0.021	0.026	0.022	3.530	0.019	0.179	316	2384	100	187	11794	11981	241	11263	11504	Error	Error	-5.979	187	11794	241	11263	196649	4029807	0.928	13.774	0	0	0
1	2	20	"A116"	"A116"	4640	14840	100	675	813	637	78	384	384	421	227	53	60	30	0	13917	13945	4946	35	1519	1519	1821	1402	76	98	97	0	0.000	0.000	0.000	0.000	0.000	0.000	0.000	0.000	0.000	0.000	0.000	0.000	0.000	0.000	0.023	0.035	0.029	0.026	2.927	0.036	0.282	316	2384	100	291	12398	12689	429	12426	12855	Error	Error	-5.413	291	12398	429	12426	256789	4406465	1.727	8.648	0	0	0
1	3	20	"A116"	"A116"	4940	14840	100	651	676	273	40	366	366	399	205	51	61	33	0	13563	13509	4762	35	1464	1464	1802	1640	91	99	97	0	0.000	0.000	0.000	0.000	0.000	0.000	0.000	0.000	0.000	0.000	0.000	0.000	0.000	0.000	0.024	0.026	0.026	0.023	2.568	0.021	0.242	316	2384	100	285	12099	12384	310	12045	12355	Error	Error	-5.408	285	12099	310	12045	213666	4268995	1.351	7.138	0	0	0
1	4	20	"A117"	"A117"	5230	14840	100	501	598	373	62	373	373	405	217	53	39	21	0	2774	3941	2890	73	1401	1401	1474	534	36	79	60	0	0.000	0.000	0.000	0.000	0.000	0.000	0.000	0.000	0.000	0.000	0.000	0.000	0.000	0.000	0.093	0.089	0.132	0.131	3.580	0.099	0.406	316	2384	100	128	1373	1501	225	2540	2765	Error	Error	-3.423	128	1373	225	2540	189112	1245228	0.889	4.620	0	0	0
1	5	20	"A117"	"A117"	5530	14835	100	632	759	471	62	377	377	464	1510	325	2	0	0	3882	5130	3076	59	1407	1407	1591	2166	136	57	32	0	0.000	0.000	0.000	0.000	0.000	0.000	0.000	0.000	0.000	0.000	0.000	0.000	0.000	0.000	0.103	0.103	0.107	0.092	2.788	0.114	0.565	316	2384	100	255	2475	2730	382	3723	4105	Error	Error	-3.279	255	2475	382	3723	239899	1620976	0.195	1.634	0	0	0
1	6	20	"A117"	"A117"	5830	14835	100	588	713	492	69	368	368	398	205	51	51	31	0	3236	4689	3232	68	1423	1423	1496	525	35	86	71	0	0.000	0.000	0.000	0.000	0.000	0.000	0.000	0.000	0.000	0.000	0.000	0.000	0.000	0.000	0.121	0.106	0.122	0.125	2.742	0.162	0.272	316	2384	100	220	1813	2033	345	3266	3611	Error	Error	-3.043	220	1813	345	3266	225187	1481791	1.537	6.082	0	0	0
1	7	20	"A118"	"A118"	6125	14830	100	471	496	234	47	380	380	405	208	51	28	10	0	4595	7831	6734	85	1464	1464	1564	692	44	73	67	0	0.000	0.000	0.000	0.000	0.000	0.000	0.000	0.000	0.000	0.000	0.000	0.000	0.000	0.000	0.029	0.018	0.031	0.043	6.261	0.015	0.095	316	2384	100	91	3131	3222	116	6367	6483	Error	Error	-5.105	91	3131	116	6367	156857	2474480	0.438	9.056	0	0	0
1	8	20	"A118"	"A118"	6440	14830	100	550	585	269	45	377	377	408	244	59	38	13	0	10911	12952	7087	54	1450	1450	1524	562	36	98	96	0	0.000	0.000	0.000	0.000	0.000	0.000	0.000	0.000	0.000	0.000	0.000	0.000	0.000	0.000	0.018	0.018	0.021	0.020	3.091	0.016	0.106	316	2384	100	173	9461	9634	208	11502	11710	Error	Error	-5.773	173	9461	208	11502	184863	4092826	0.725	20.335	0	0	0
1	9	20	"A118"	"A118"	6735	14830	100	554	570	283	49	379	379	406	204	50	43	13	0	12527	12626	5691	45	1438	1438	1514	584	38	99	97	0	0.000	0.000	0.000	0.000	0.000	0.000	0.000	0.000	0.000	0.000	0.000	0.000	0.000	0.000	0.016	0.017	0.019	0.019	2.857	0.016	0.137	316	2384	100	175	11089	11264	191	11188	11379	Error	Error	-5.986	175	11089	191	11188	180197	3989702	0.804	19.027	0	0	0
1	10	20	"A119"	"A119"	7035	14825	100	1015	1009	561	55	380	380	406	208	51	70	60	0	11466	10051	5876	58	1459	1459	1505	453	30	87	84	0	0.000	0.000	0.000	0.000	0.000	0.000	0.000	0.000	0.000	0.000	0.000	0.000	0.000	0.000	0.063	0.073	0.077	0.081	2.492	0.074	0.666	316	2384	100	635	10007	10642	629	8592	9221	Error	Error	-3.978	635	10007	629	8592	318702	3176051	2.899	18.865	0	0	0
1	11	20	"A119"	"A119"	7345	14825	100	1212	1300	655	50	393	393	418	202	48	87	75	0	13520	13708	5825	42	1484	1484	1562	539	34	99	99	0	0.000	0.000	0.000	0.000	0.000	0.000	0.000	0.000	0.000	0.000	0.000	0.000	0.000	0.000	0.068	0.074	0.074	0.066	1.716	0.076	0.733	316	2384	100	819	12036	12855	907	12224	13131	Error	Error	-3.877	819	12036	907	12224	410784	4331678	4.366	22.534	0	0	0
1	12	20	"A119"	"A119"	7640	14825	100	1110	1182	606	51	383	383	409	212	51	82	69	0	12307	12147	4948	40	1474	1474	1521	406	26	100	99	0	0.000	0.000	0.000	0.000	0.000	0.000	0.000	0.000	0.000	0.000	0.000	0.000	0.000	0.000	0.067	0.075	0.070	0.060	2.232	0.078	0.683	316	2384	100	727	10833	11560	799	10673	11472	Error	Error	-3.897	727	10833	799	10673	373588	3838436	3.646	26.172	0	0	0
1	13	20	"A120"	"A120"	7930	14820	100	914	1051	627	59	377	377	405	222	54	68	54	0	8179	7989	4576	57	1456	1456	1506	423	28	93	87	0	0.000	0.000	0.000	0.000	0.000	0.000	0.000	0.000	0.000	0.000	0.000	0.000	0.000	0.000	0.080	0.103	0.104	0.096	2.219	0.107	0.713	316	2384	100	537	6723	7260	674	6533	7207	Error	Error	-3.646	537	6723	674	6533	332151	2524610	2.910	15.326	0	0	0
1	14	20	"A120"	"A120"	8225	14825	100	1121	1284	791	61	375	375	406	206	50	78	64	0	8442	9002	4893	54	1487	1487	1566	585	37	97	95	0	0.000	0.000	0.000	0.000	0.000	0.000	0.000	0.000	0.000	0.000	0.000	0.000	0.000	0.000	0.107	0.121	0.117	0.107	2.000	0.126	0.783	316	2384	100	746	6955	7701	909	7515	8424	Error	Error	-3.221	746	6955	909	7515	405731	2844613	4.262	12.711	0	0	0
1	15	20	"A120"	"A120"	8525	14830	100	1146	1243	772	62	388	388	413	203	49	72	62	0	7813	8160	4432	54	1505	1505	1566	441	28	97	94	0	0.000	0.000	0.000	0.000	0.000	0.000	0.000	0.000	0.000	0.000	0.000	0.000	0.000	0.000	0.120	0.128	0.130	0.113	2.175	0.137	0.775	316	2384	100	758	6308	7066	855	6655	7510	Error	Error	-3.057	758	6308	855	6655	392672	2578485	4.089	14.952	0	0	0
1	16	20	"A121"	"A121"	8815	14815	100	510	544	254	46	386	386	419	234	55	32	12	0	9867	11379	9012	79	1514	1514	1823	1668	91	66	62	0	0.000	0.000	0.000	0.000	0.000	0.000	0.000	0.000	0.000	0.000	0.000	0.000	0.000	0.000	0.015	0.016	0.027	0.034	6.743	0.011	0.100	316	2384	100	124	8353	8477	158	9865	10023	Error	Error	-6.074	124	8353	158	9865	171779	3595747	0.534	5.729	0	0	0
1	17	20	"A121"	"A121"	9140	14815	100	629	650	262	40	384	384	413	208	50	55	23	0	21421	21121	6775	32	1570	1570	1857	1747	94	98	98	0	0.000	0.000	0.000	0.000	0.000	0.000	0.000	0.000	0.000	0.000	0.000	0.000	0.000	0.000	0.012	0.014	0.015	0.012	2.590	0.013	0.210	316	2384	100	245	19851	20096	266	19551	19817	Error	Error	-6.340	245	19851	266	19551	205291	6674144	1.139	11.027	0	0	0
1	18	20	"A121"	"A121"	9430	14815	100	586	603	262	43	374	374	407	211	51	50	18	0	16155	16566	7513	45	1532	1532	1606	524	32	99	99	0	0.000	0.000	0.000	0.000	0.000	0.000	0.000	0.000	0.000	0.000	0.000	0.000	0.000	0.000	0.014	0.015	0.017	0.015	3.105	0.013	0.175	316	2384	100	212	14623	14835	229	15034	15263	Error	Error	-6.108	212	14623	229	15034	190452	5234757	0.929	28.550	0	0	0
1	1	21	"Blank"	"Blank"	4295	15130	100	408	428	231	53	405	405	435	253	58	13	3	0	1489	1542	675	43	1474	1474	1527	531	34	6	1	0	0.000	0.000	0.000	0.000	0.000	0.000	0.000	0.000	0.000	0.000	0.000	0.000	0.000	0.000	0.200	0.338	0.535	0.583	4.168	0.134	0.066	316	2384	100	3	15	18	23	68	91	Error	Error	-2.322	3	15	23	68	135113	487255	-0.028	0.028	0	0	0
1	2	21	"Blank"	"Blank"	4595	15130	100	384	419	213	50	381	381	409	205	50	19	6	0	1422	1491	452	30	1437	1437	1500	547	36	7	2	0	0.000	0.000	0.000	0.000	0.000	0.000	0.000	0.000	0.000	0.000	0.000	0.000	0.000	0.000	-0.200	0.704	0.515	0.646	4.705	0.138	0.068	316	2384	100	3	-15	-12	38	54	92	Error	Error	Error	3	-15	38	54	132350	471237	0.049	-0.016	0	0	0
1	3	21	"Blank"	"Blank"	4895	15125	100	364	393	201	51	379	379	412	214	51	14	3	0	1424	1483	521	35	1427	1427	1500	598	39	5	1	0	0.000	0.000	0.000	0.000	0.000	0.000	0.000	0.000	0.000	0.000	0.000	0.000	0.000	0.000	5.000	0.250	0.570	0.645	4.501	0.164	0.109	316	2384	100	-15	-3	-18	14	56	70	Error	Error	2.322	-15	-3	14	56	124323	468586	-0.089	-0.028	0	0	0
1	4	21	"Blank"	"Blank"	5195	15125	100	382	410	210	51	381	381	412	207	50	16	3	0	1427	1474	456	30	1426	1426	1503	544	36	4	1	0	0.000	0.000	0.000	0.000	0.000	0.000	0.000	0.000	0.000	0.000	0.000	0.000	0.000	0.000	1.000	0.604	0.596	0.642	4.647	0.178	0.094	316	2384	100	1	1	2	29	48	77	Error	Error	0.000	1	1	29	48	129561	465859	-0.010	-0.053	0	0	0
1	5	21	"Blank"	"Blank"	5495	15120	100	367	398	191	47	389	389	422	224	53	12	3	0	1380	1434	515	35	1420	1420	1490	569	38	5	1	0	0.000	0.000	0.000	0.000	0.000	0.000	0.000	0.000	0.000	0.000	0.000	0.000	0.000	0.000	0.550	0.643	0.569	0.630	4.751	0.148	0.087	316	2384	100	-22	-40	-62	9	14	23	Error	Error	-0.862	-22	-40	9	14	125918	453097	-0.107	-0.098	0	0	0
1	6	21	"Blank"	"Blank"	5795	15120	100	375	407	200	49	383	383	410	206	50	13	3	0	1393	1446	448	30	1447	1447	1501	495	32	7	0	0	0.000	0.000	0.000	0.000	0.000	0.000	0.000	0.000	0.000	0.000	0.000	0.000	0.000	0.000	0.148	-24.000	0.527	0.532	5.515	0.115	0.067	316	2384	100	-8	-54	-62	24	-1	23	Error	Error	-2.755	-8	-54	24	-1	128511	456849	-0.015	-0.111	0	0	0
1	7	21	"Blank"	"Blank"	6095	15120	100	381	408	200	49	381	381	417	282	67	10	1	0	1444	1514	452	29	1442	1442	1512	776	51	3	1	0	0.000	0.000	0.000	0.000	0.000	0.000	0.000	0.000	0.000	0.000	0.000	0.000	0.000	0.000	0.000	0.375	0.651	0.623	4.264	0.188	0.087	316	2384	100	0	2	2	27	72	99	Error	Error	Error	0	2	27	72	128897	478526	-0.032	0.003	0	0	0
1	8	21	"Blank"	"Blank"	6395	15115	100	379	470	596	126	390	390	416	222	53	16	4	0	1450	1610	1350	83	1438	1438	1503	510	33	9	3	0	0.000	0.000	0.000	0.000	0.000	0.000	0.000	0.000	0.000	0.000	0.000	0.000	0.000	0.000	-0.917	0.465	0.540	0.503	4.438	0.368	0.554	316	2384	100	-11	12	1	80	172	252	Error	Error	Error	-11	12	80	172	148373	508712	0.243	0.210	0	0	0
1	9	21	"Blank"	"Blank"	6695	15115	100	406	458	517	112	384	384	416	215	51	19	4	0	1420	1568	1865	118	1425	1425	1481	442	29	9	3	0	0.000	0.000	0.000	0.000	0.000	0.000	0.000	0.000	0.000	0.000	0.000	0.000	0.000	0.000	-4.400	0.517	0.542	0.596	4.641	0.239	0.561	316	2384	100	22	-5	17	74	143	217	Error	Error	Error	22	-5	74	143	144758	495575	0.195	0.197	0	0	0
1	10	21	"Blank"	"Blank"	6995	15110	100	393	416	193	46	393	393	422	205	48	17	5	0	1490	1524	341	22	1477	1477	1507	371	24	13	3	0	0.000	0.000	0.000	0.000	0.000	0.000	0.000	0.000	0.000	0.000	0.000	0.000	0.000	0.000	0.000	0.489	0.561	0.614	4.039	0.132	0.024	316	2384	100	0	13	13	23	47	70	Error	Error	Error	0	13	23	47	131581	481666	-0.029	0.046	0	0	0
1	11	21	"Blank"	"Blank"	7295	15110	100	582	605	248	40	496	496	551	893	162	0	0	0	1719	1749	350	20	1608	1608	1636	411	25	20	3	0	0.000	0.000	0.000	0.000	0.000	0.000	0.000	0.000	0.000	0.000	0.000	0.000	0.000	0.000	0.775	0.773	0.702	0.617	4.072	0.228	0.051	316	2384	100	86	111	197	109	141	250	Error	Error	-0.368	86	111	109	141	191063	552802	0.060	0.275	0	0	0
1	12	21	"Blank"	"Blank"	7595	15110	100	403	426	209	49	429	429	456	220	48	13	2	0	1515	1569	395	25	1543	1543	1577	395	25	15	1	0	0.000	0.000	0.000	0.000	0.000	0.000	0.000	0.000	0.000	0.000	0.000	0.000	0.000	0.000	0.929	-0.115	0.629	0.734	4.373	0.206	0.062	316	2384	100	-26	-28	-54	-3	26	23	Error	Error	-0.107	-26	-28	-3	26	134497	495670	-0.136	-0.020	0	0	0
1	13	21	"Blank"	"Blank"	7895	15105	100	368	393	183	46	395	395	474	1503	317	0	0	0	1520	1541	359	23	1488	1488	1531	454	29	10	2	0	0.000	0.000	0.000	0.000	0.000	0.000	0.000	0.000	0.000	0.000	0.000	0.000	0.000	0.000	-0.844	-0.038	0.591	0.602	4.091	0.147	0.033	316	2384	100	-27	32	5	-2	53	51	Error	Error	Error	-27	32	-2	53	124208	487064	-0.054	0.022	0	0	0
1	14	21	"Blank"	"Blank"	8195	15105	100	384	424	434	102	383	383	406	205	50	13	5	0	1473	1641	1280	78	1492	1492	1525	393	25	16	4	0	0.000	0.000	0.000	0.000	0.000	0.000	0.000	0.000	0.000	0.000	0.000	0.000	0.000	0.000	-0.053	0.275	0.588	0.575	4.566	0.278	0.428	316	2384	100	1	-19	-18	41	149	190	Error	Error	Error	1	-19	41	149	134114	518444	0.088	0.295	0	0	0
1	15	21	"Blank"	"Blank"	8495	15100	100	358	390	176	45	386	386	408	199	48	13	3	0	1498	1525	340	22	1492	1492	1537	401	26	11	1	0	0.000	0.000	0.000	0.000	0.000	0.000	0.000	0.000	0.000	0.000	0.000	0.000	0.000	0.000	-4.667	0.121	0.528	0.616	5.055	0.110	0.027	316	2384	100	-28	6	-22	4	33	37	Error	Error	Error	-28	6	4	33	123085	481796	-0.090	-0.030	0	0	0
1	16	21	"Blank"	"Blank"	8795	15100	100	377	407	203	49	386	386	418	204	48	15	4	0	1532	1559	398	25	1520	1520	1564	395	25	14	2	0	0.000	0.000	0.000	0.000	0.000	0.000	0.000	0.000	0.000	0.000	0.000	0.000	0.000	0.000	-0.750	0.538	0.489	0.515	3.793	0.114	0.028	316	2384	100	-9	12	3	21	39	60	Error	Error	Error	-9	12	21	39	128721	492762	-0.054	-0.013	0	0	0
1	17	21	"Blank"	"Blank"	9095	15100	100	385	404	192	47	385	385	494	1697	343	0	0	0	1563	1571	365	23	1528	1528	1720	2713	157	0	0	0	0.000	0.000	0.000	0.000	0.000	0.000	0.000	0.000	0.000	0.000	0.000	0.000	0.000	0.000	0.000	0.442	0.639	0.612	5.023	0.124	0.115	316	2384	100	0	35	35	19	43	62	Error	Error	Error	0	35	19	43	127775	496552	-0.053	-0.055	0	0	0
1	18	21	"Blank"	"Blank"	9395	15095	100	393	411	202	49	380	380	411	209	50	17	3	0	1532	1591	451	28	1531	1531	1572	411	26	12	3	0	0.000	0.000	0.000	0.000	0.000	0.000	0.000	0.000	0.000	0.000	0.000	0.000	0.000	0.000	13.000	0.517	0.630	0.629	4.376	0.221	0.115	316	2384	100	13	1	14	31	60	91	Error	Error	3.700	13	1	31	60	129825	502690	0.000	0.046	0	0	0
