# Supplementary material for: Application of hybridization control probe to increase accuracy on ligation detection or minisequencing diagnostic microarrays
Source: BMC Res Notes. 2009 Dec 14;2:249. doi: 10.1186/1756-0500-2-249 (PMC2799435; doi:10.1186/1756-0500-2-249)
Supplement: Additional file 3 — Gpr_files. Zip-compressed file containing raw microarray data in GenePix results format (.gpr) and GAL (GenePix Array List) files. [file 1756-0500-2-249-S3.ZIP › gpr_files/slide10/lasi10oikea_4-16.gpr]

ATF	1.0
30	76    
"Type=GenePix Results 3"
"DateTime=2009/05/28 14:58:21"
"Settings=C:\Axon\Data\HPV\280509\lasi10.gps"
"GalFile=C:\Axon\Data\HPV\ArrayIt_032009_InstiBioGalfile.gal"
"ArrayOfArrays=4-16"
"PixelSize=5"
"Wavelengths=532	488"
"ImageFiles=C:\Axon\Data\HPV\280509\lasi10oikea.tif 2	C:\Axon\Data\HPV\280509\lasi10oikea.tif 3"
"NormalizationMethod=None"
"NormalizationFactors=1	1"
"JpegImage="
"StdDev=Type 1"
"RatioFormulations=W1/W3 (/532)	W1/W4 (/488)	W3/W4 (532/488)"
"FeatureType=Circular"
"Barcode="
"BackgroundSubtraction=LocalFeature"
"ImageOrigin=0, 0"
"JpegOrigin=3920, 0"
"Creator=GenePix Pro 6.1.0.2"
"Scanner=GenePix 4200A 01 Autoloader [2]"
"FocusPosition=0"
"Temperature=23.75"
"LinesAveraged=2"
"Comment="
"PMTGain=600	570"
"ScanPower=100	100"
"LaserPower=2.67	2.56"
"Filters=Standard Green	Standard Blue"
"ScanRegion=784,0,3920,13784"
"Supplier="
"Block"	"Column"	"Row"	"Name"	"ID"	"X"	"Y"	"Dia."	"F532 Median"	"F532 Mean"	"F532 SD"	"F532 CV"	"B532"	"B532 Median"	"B532 Mean"	"B532 SD"	"B532 CV"	"% > B532+1SD"	"% > B532+2SD"	"F532 % Sat."	"F488 Median"	"F488 Mean"	"F488 SD"	"F488 CV"	"B488"	"B488 Median"	"B488 Mean"	"B488 SD"	"B488 CV"	"% > B488+1SD"	"% > B488+2SD"	"F488 % Sat."	"Ratio of Medians (1/532)"	"Ratio of Means (1/532)"	"Median of Ratios (1/532)"	"Mean of Ratios (1/532)"	"Ratios SD (1/532)"	"Rgn Ratio (1/532)"	"Rgn R2 (1/532)"	"Ratio of Medians (1/488)"	"Ratio of Means (1/488)"	"Median of Ratios (1/488)"	"Mean of Ratios (1/488)"	"Ratios SD (1/488)"	"Rgn Ratio (1/488)"	"Rgn R2 (1/488)"	"Ratio of Medians (532/488)"	"Ratio of Means (532/488)"	"Median of Ratios (532/488)"	"Mean of Ratios (532/488)"	"Ratios SD (532/488)"	"Rgn Ratio (532/488)"	"Rgn R2 (532/488)"	"F Pixels"	"B Pixels"	"Circularity"	"Sum of Medians (1/532)"	"Sum of Medians (1/488)"	"Sum of Medians (532/488)"	"Sum of Means (1/532)"	"Sum of Means (1/488)"	"Sum of Means (532/488)"	"Log Ratio (1/532)"	"Log Ratio (1/488)"	"Log Ratio (532/488)"	"F532 Median - B532"	"F488 Median - B488"	"F532 Mean - B532"	"F488 Mean - B488"	"F532 Total Intensity"	"F488 Total Intensity"	"SNR 532"	"SNR 488"	"Flags"	"Normalize"	"Autoflag"
1	1	1	"A1"	"A1"	13230	9080	100	587	634	400	63	436	436	461	244	52	34	13	0	11660	13436	9990	74	1927	1927	2397	2203	91	67	62	0	0.000	0.000	0.000	0.000	0.000	0.000	0.000	0.000	0.000	0.000	0.000	0.000	0.000	0.000	0.016	0.017	0.022	0.031	5.486	0.015	0.107	316	2384	100	151	9733	9884	198	11509	11707	Error	Error	-6.010	151	9733	198	11509	200399	4245803	0.709	5.011	0	0	0
1	2	1	"A1"	"A1"	13540	9080	100	631	671	271	40	441	441	465	211	45	47	23	0	18572	16774	8087	48	1952	1952	2317	1730	74	84	83	0	0.000	0.000	0.000	0.000	0.000	0.000	0.000	0.000	0.000	0.000	0.000	0.000	0.000	0.000	0.011	0.016	0.020	0.020	4.333	0.015	0.239	316	2384	100	190	16620	16810	230	14822	15052	Error	Error	-6.451	190	16620	230	14822	212127	5300609	0.976	8.357	0	0	0
1	3	1	"A1"	"A1"	13840	9080	100	659	702	324	46	439	439	464	206	44	51	26	0	19200	17567	6995	39	1960	1960	2204	1324	60	89	88	0	0.000	0.000	0.000	0.000	0.000	0.000	0.000	0.000	0.000	0.000	0.000	0.000	0.000	0.000	0.013	0.017	0.019	0.017	3.334	0.015	0.190	316	2384	100	220	17240	17460	263	15607	15870	Error	Error	-6.292	220	17240	263	15607	221709	5551072	1.155	11.603	0	0	0
1	4	1	"A2"	"A2"	14145	9080	100	615	668	288	43	440	440	473	318	67	35	8	0	19028	16298	10047	61	2010	2010	2196	1506	68	77	73	0	0.000	0.000	0.000	0.000	0.000	0.000	0.000	0.000	0.000	0.000	0.000	0.000	0.000	0.000	0.010	0.016	0.020	0.022	4.327	0.015	0.128	316	2384	100	175	17018	17193	228	14288	14516	Error	Error	-6.604	175	17018	228	14288	211044	5150277	0.613	9.364	0	0	0
1	5	1	"A2"	"A2"	14450	9080	100	666	700	270	38	443	443	470	228	48	49	21	0	17528	16988	7319	43	2054	2054	2260	1348	59	91	90	0	0.000	0.000	0.000	0.000	0.000	0.000	0.000	0.000	0.000	0.000	0.000	0.000	0.000	0.000	0.014	0.017	0.018	0.018	3.357	0.015	0.202	316	2384	100	223	15474	15697	257	14934	15191	Error	Error	-6.117	223	15474	257	14934	221049	5368133	1.009	10.926	0	0	0
1	6	1	"A2"	"A2"	14755	9075	100	632	669	271	40	453	453	479	211	44	46	20	0	16711	16488	7960	48	2051	2051	2362	2080	88	88	86	0	0.000	0.000	0.000	0.000	0.000	0.000	0.000	0.000	0.000	0.000	0.000	0.000	0.000	0.000	0.012	0.015	0.018	0.018	4.215	0.014	0.201	316	2384	100	179	14660	14839	216	14437	14653	Error	Error	-6.356	179	14660	216	14437	211459	5210200	0.900	6.791	0	0	0
1	7	1	"A3"	"A3"	15040	9080	100	610	674	323	47	444	444	464	199	42	46	28	0	14035	14747	11082	75	1987	1987	2210	1442	65	68	64	0	0.000	0.000	0.000	0.000	0.000	0.000	0.000	0.000	0.000	0.000	0.000	0.000	0.000	0.000	0.014	0.018	0.022	0.033	5.568	0.017	0.303	316	2384	100	166	12048	12214	230	12760	12990	Error	Error	-6.181	166	12048	230	12760	212938	4660177	1.055	8.694	0	0	0
1	8	1	"A3"	"A3"	15345	9080	100	735	754	281	37	449	449	470	211	44	60	31	0	21792	20440	9837	48	2015	2015	2112	749	35	96	95	0	0.000	0.000	0.000	0.000	0.000	0.000	0.000	0.000	0.000	0.000	0.000	0.000	0.000	0.000	0.014	0.017	0.017	0.017	3.173	0.015	0.292	316	2384	100	286	19777	20063	305	18425	18730	Error	Error	-6.112	286	19777	305	18425	238109	6459128	1.346	24.470	0	0	0
1	9	1	"A3"	"A3"	15645	9075	100	749	768	288	37	459	459	487	211	43	61	32	0	21166	19421	9578	49	2061	2061	2188	1084	49	92	88	0	0.000	0.000	0.000	0.000	0.000	0.000	0.000	0.000	0.000	0.000	0.000	0.000	0.000	0.000	0.015	0.018	0.020	0.018	2.949	0.016	0.328	316	2384	100	290	19105	19395	309	17360	17669	Error	Error	-6.042	290	19105	309	17360	242796	6137114	1.332	15.898	0	0	0
1	10	1	"A4"	"A4"	15940	9080	100	680	689	281	40	468	468	494	213	43	49	22	0	12503	12791	9129	71	2082	2082	2277	1658	72	68	66	0	0.000	0.000	0.000	0.000	0.000	0.000	0.000	0.000	0.000	0.000	0.000	0.000	0.000	0.000	0.020	0.021	0.027	0.038	5.036	0.017	0.256	316	2384	100	212	10421	10633	221	10709	10930	Error	Error	-5.619	212	10421	221	10709	217604	4042040	0.915	6.341	0	0	0
1	11	1	"A4"	"A4"	16240	9085	100	804	809	309	38	481	481	516	358	69	45	13	0	27804	24075	10202	42	2110	2110	2311	1567	67	98	90	0	0.000	0.000	0.000	0.000	0.000	0.000	0.000	0.000	0.000	0.000	0.000	0.000	0.000	0.000	0.013	0.015	0.017	0.014	2.609	0.017	0.203	316	2384	100	323	25694	26017	328	21965	22293	Error	Error	-6.314	323	25694	328	21965	255620	7607788	0.818	13.889	0	0	0
1	12	1	"A4"	"A4"	16540	9080	100	810	858	329	38	476	476	502	249	49	63	31	0	27538	24619	9820	39	2166	2166	2331	1535	65	99	96	0	0.000	0.000	0.000	0.000	0.000	0.000	0.000	0.000	0.000	0.000	0.000	0.000	0.000	0.000	0.013	0.017	0.018	0.016	2.105	0.016	0.360	316	2384	100	334	25372	25706	382	22453	22835	Error	Error	-6.247	334	25372	382	22453	271009	7779571	1.430	14.520	0	0	0
1	13	1	"A5"	"A5"	16845	9065	100	548	571	246	43	489	489	508	209	41	27	8	0	4766	6018	4318	71	2201	2201	2272	578	25	66	58	0	0.000	0.000	0.000	0.000	0.000	0.000	0.000	0.000	0.000	0.000	0.000	0.000	0.000	0.000	0.023	0.021	0.058	0.077	6.361	0.017	0.047	316	2384	100	59	2565	2624	82	3817	3899	Error	Error	-5.442	59	2565	82	3817	180471	1901768	0.301	6.481	0	0	0
1	14	1	"A5"	"A5"	17155	9070	100	618	663	290	43	500	500	524	223	42	36	15	0	7285	9111	5042	55	2238	2238	2285	484	21	98	94	0	0.000	0.000	0.000	0.000	0.000	0.000	0.000	0.000	0.000	0.000	0.000	0.000	0.000	0.000	0.023	0.024	0.036	0.036	3.394	0.024	0.123	316	2384	100	118	5047	5165	163	6873	7036	Error	Error	-5.419	118	5047	163	6873	209363	2879164	0.623	14.103	0	0	0
1	15	1	"A5"	"A5"	17450	9065	100	563	624	302	48	497	497	527	234	44	28	11	0	6065	7727	4791	62	2293	2293	2362	585	24	91	81	0	0.000	0.000	0.000	0.000	0.000	0.000	0.000	0.000	0.000	0.000	0.000	0.000	0.000	0.000	0.017	0.023	0.040	0.042	4.866	0.023	0.090	316	2384	100	66	3772	3838	127	5434	5561	Error	Error	-5.837	66	3772	127	5434	197117	2441820	0.415	9.171	0	0	0
1	16	1	"A6"	"A6"	17740	9065	100	569	612	252	41	470	470	502	243	48	30	9	0	7002	7803	5125	65	2192	2192	2347	1217	51	65	62	0	0.000	0.000	0.000	0.000	0.000	0.000	0.000	0.000	0.000	0.000	0.000	0.000	0.000	0.000	0.021	0.025	0.039	0.045	5.463	0.023	0.132	316	2384	100	99	4810	4909	142	5611	5753	Error	Error	-5.602	99	4810	142	5611	193397	2465898	0.453	4.483	0	0	0
1	17	1	"A6"	"A6"	18040	9060	100	630	675	310	45	468	468	486	214	44	43	19	0	8427	12277	8800	71	2202	2202	2331	1357	58	86	80	0	0.000	0.000	0.000	0.000	0.000	0.000	0.000	0.000	0.000	0.000	0.000	0.000	0.000	0.000	0.026	0.021	0.027	0.027	4.045	0.018	0.211	316	2384	100	162	6225	6387	207	10075	10282	Error	Error	-5.264	162	6225	207	10075	213379	3879381	0.883	7.329	0	0	0
1	18	1	"A6"	"A6"	18345	9060	100	660	708	326	46	480	480	511	284	55	36	14	0	8022	11742	8374	71	2289	2289	2433	1405	57	86	79	0	0.000	0.000	0.000	0.000	0.000	0.000	0.000	0.000	0.000	0.000	0.000	0.000	0.000	0.000	0.031	0.024	0.035	0.033	3.645	0.023	0.222	316	2384	100	180	5733	5913	228	9453	9681	Error	Error	-4.993	180	5733	228	9453	223661	3710627	0.694	6.626	0	0	0
1	1	2	"A7"	"A7"	13250	9385	100	530	571	259	45	404	404	429	198	46	36	15	0	5322	8473	6735	79	1806	1806	1878	516	27	79	71	0	0.000	0.000	0.000	0.000	0.000	0.000	0.000	0.000	0.000	0.000	0.000	0.000	0.000	0.000	0.036	0.025	0.032	0.044	4.943	0.020	0.164	316	2384	100	126	3516	3642	167	6667	6834	Error	Error	-4.802	126	3516	167	6667	180344	2677465	0.717	12.781	0	0	0
1	2	2	"A7"	"A7"	13555	9380	100	570	592	251	42	413	413	442	328	74	24	3	0	9879	12119	7548	62	1843	1843	1956	925	47	88	84	0	0.000	0.000	0.000	0.000	0.000	0.000	0.000	0.000	0.000	0.000	0.000	0.000	0.000	0.000	0.020	0.017	0.021	0.022	3.722	0.022	0.093	316	2384	100	157	8036	8193	179	10276	10455	Error	Error	-5.678	157	8036	179	10276	187211	3829647	0.457	10.987	0	0	0
1	3	2	"A7"	"A7"	13850	9380	100	592	616	261	42	407	407	436	211	48	45	20	0	10716	13613	8757	64	1863	1863	2011	940	46	91	87	0	0.000	0.000	0.000	0.000	0.000	0.000	0.000	0.000	0.000	0.000	0.000	0.000	0.000	0.000	0.021	0.018	0.023	0.025	4.100	0.016	0.214	316	2384	100	185	8853	9038	209	11750	11959	Error	Error	-5.581	185	8853	209	11750	194601	4301839	0.853	12.343	0	0	0
1	4	2	"A8"	"A8"	14145	9375	100	552	589	297	50	409	409	438	238	54	36	14	0	9441	11790	10580	89	1893	1893	2257	2196	97	56	53	0	0.000	0.000	0.000	0.000	0.000	0.000	0.000	0.000	0.000	0.000	0.000	0.000	0.000	0.000	0.019	0.018	0.024	0.041	6.243	0.017	0.177	316	2384	100	143	7548	7691	180	9897	10077	Error	Error	-5.722	143	7548	180	9897	186158	3725590	0.634	4.341	0	0	0
1	5	2	"A8"	"A8"	14445	9375	100	653	683	278	40	435	435	579	2252	388	0	0	0	18726	18054	8823	48	1963	1963	2676	3692	137	84	80	0	0.000	0.000	0.000	0.000	0.000	0.000	0.000	0.000	0.000	0.000	0.000	0.000	0.000	0.000	0.013	0.015	0.018	0.018	3.381	0.092	0.082	316	2384	100	218	16763	16981	248	16091	16339	Error	Error	-6.265	218	16763	248	16091	215980	5705101	0.046	4.165	0	0	0
1	6	2	"A8"	"A8"	14750	9370	100	725	861	1833	212	421	421	449	209	46	62	36	0	20829	19353	10633	54	1932	1932	2370	2356	99	83	80	0	0.000	0.000	0.000	0.000	0.000	0.000	0.000	0.000	0.000	0.000	0.000	0.000	0.000	0.000	0.016	0.025	0.020	0.021	3.717	0.022	0.050	316	2384	100	304	18897	19201	440	17421	17861	Error	Error	-5.958	304	18897	440	17421	271986	6115443	1.971	7.208	0	0	0
1	7	2	"A9"	"A9"	15050	9370	100	557	584	273	46	421	421	448	213	47	39	17	0	8813	10420	8820	84	1941	1941	2180	1316	60	62	59	0	0.000	0.000	0.000	0.000	0.000	0.000	0.000	0.000	0.000	0.000	0.000	0.000	0.000	0.000	0.020	0.019	0.030	0.046	6.481	0.017	0.181	316	2384	100	136	6872	7008	163	8479	8642	Error	Error	-5.659	136	6872	163	8479	184436	3292661	0.638	6.261	0	0	0
1	8	2	"A9"	"A9"	15355	9370	100	618	684	324	47	425	425	448	197	43	49	30	0	11402	14507	9881	68	1985	1985	2166	1146	52	88	84	0	0.000	0.000	0.000	0.000	0.000	0.000	0.000	0.000	0.000	0.000	0.000	0.000	0.000	0.000	0.020	0.021	0.025	0.022	3.389	0.019	0.302	316	2384	100	193	9417	9610	259	12522	12781	Error	Error	-5.609	193	9417	259	12522	216121	4584321	1.198	10.769	0	0	0
1	9	2	"A9"	"A9"	15655	9370	100	707	743	324	43	428	428	457	331	72	41	14	0	15032	18006	11125	61	1993	1993	2144	1096	51	92	90	0	0.000	0.000	0.000	0.000	0.000	0.000	0.000	0.000	0.000	0.000	0.000	0.000	0.000	0.000	0.021	0.020	0.023	0.023	2.784	0.018	0.344	316	2384	100	279	13039	13318	315	16013	16328	Error	Error	-5.546	279	13039	315	16013	234776	5690025	0.864	14.473	0	0	0
1	10	2	"A10"	"A10"	15950	9365	100	610	648	321	49	443	443	463	206	44	44	21	0	9066	11657	9250	79	2003	2003	2354	2027	86	62	58	0	0.000	0.000	0.000	0.000	0.000	0.000	0.000	0.000	0.000	0.000	0.000	0.000	0.000	0.000	0.024	0.021	0.028	0.041	5.718	0.020	0.287	316	2384	100	167	7063	7230	205	9654	9859	Error	Error	-5.402	167	7063	205	9654	204924	3683705	0.898	4.590	0	0	0
1	11	2	"A10"	"A10"	16250	9365	100	704	731	286	39	449	449	471	215	45	56	29	0	16084	16227	8258	50	2053	2053	2205	1010	45	94	92	0	0.000	0.000	0.000	0.000	0.000	0.000	0.000	0.000	0.000	0.000	0.000	0.000	0.000	0.000	0.018	0.020	0.023	0.021	2.667	0.018	0.261	316	2384	100	255	14031	14286	282	14174	14456	Error	Error	-5.782	255	14031	282	14174	230876	5127575	1.209	13.883	0	0	0
1	12	2	"A10"	"A10"	16555	9365	100	662	695	300	43	440	440	467	203	43	52	24	0	13442	13840	6377	46	2092	2092	2176	746	34	96	94	0	0.000	0.000	0.000	0.000	0.000	0.000	0.000	0.000	0.000	0.000	0.000	0.000	0.000	0.000	0.020	0.022	0.023	0.021	2.983	0.019	0.200	316	2384	100	222	11350	11572	255	11748	12003	Error	Error	-5.676	222	11350	255	11748	219552	4373528	1.123	15.635	0	0	0
1	13	2	"A11"	"A11"	16850	9360	100	539	557	234	42	454	454	483	262	54	23	4	0	5840	7411	6658	89	2100	2100	2394	2012	84	54	47	0	0.000	0.000	0.000	0.000	0.000	0.000	0.000	0.000	0.000	0.000	0.000	0.000	0.000	0.000	0.023	0.019	0.041	0.055	6.370	0.014	0.125	316	2384	100	85	3740	3825	103	5311	5414	Error	Error	-5.459	85	3740	103	5311	176125	2341872	0.282	2.494	0	0	0
1	14	2	"A11"	"A11"	17155	9365	100	656	692	282	40	450	450	475	211	44	49	24	0	12582	14156	8004	56	2112	2112	2236	1234	55	91	87	0	0.000	0.000	0.000	0.000	0.000	0.000	0.000	0.000	0.000	0.000	0.000	0.000	0.000	0.000	0.020	0.020	0.024	0.024	3.140	0.018	0.238	316	2384	100	206	10470	10676	242	12044	12286	Error	Error	-5.667	206	10470	242	12044	218611	4473248	1.028	9.660	0	0	0
1	15	2	"A11"	"A11"	17455	9360	100	619	643	253	39	446	446	471	215	45	44	16	0	10921	12420	8000	64	2146	2146	2227	976	43	85	82	0	0.000	0.000	0.000	0.000	0.000	0.000	0.000	0.000	0.000	0.000	0.000	0.000	0.000	0.000	0.020	0.019	0.027	0.030	4.123	0.015	0.178	316	2384	100	173	8775	8948	197	10274	10471	Error	Error	-5.665	173	8775	197	10274	203149	3924760	0.800	10.444	0	0	0
1	16	2	"A12"	"A12"	17750	9360	100	594	667	414	62	461	461	488	234	47	38	15	0	6986	9820	8856	90	2174	2174	2404	1757	73	59	53	0	0.000	0.000	0.000	0.000	0.000	0.000	0.000	0.000	0.000	0.000	0.000	0.000	0.000	0.000	0.028	0.027	0.038	0.051	5.771	0.023	0.270	316	2384	100	133	4812	4945	206	7646	7852	Error	Error	-5.177	133	4812	206	7646	210816	3103254	0.765	4.221	0	0	0
1	17	2	"A12"	"A12"	18050	9355	100	635	653	272	41	459	459	489	294	60	35	7	0	11415	13603	9275	68	2180	2180	2256	774	34	93	89	0	0.000	0.000	0.000	0.000	0.000	0.000	0.000	0.000	0.000	0.000	0.000	0.000	0.000	0.000	0.019	0.017	0.024	0.024	3.177	0.016	0.181	316	2384	100	176	9235	9411	194	11423	11617	Error	Error	-5.713	176	9235	194	11423	206409	4298666	0.558	14.660	0	0	0
1	18	2	"A12"	"A12"	18350	9355	100	620	653	272	41	468	468	494	255	51	38	14	0	12672	13877	8112	58	2215	2215	2342	1072	45	85	83	0	0.000	0.000	0.000	0.000	0.000	0.000	0.000	0.000	0.000	0.000	0.000	0.000	0.000	0.000	0.015	0.016	0.022	0.025	4.023	0.016	0.124	316	2384	100	152	10457	10609	185	11662	11847	Error	Error	-6.104	152	10457	185	11662	206397	4385161	0.624	10.760	0	0	0
1	1	3	"A13"	"A13"	13245	9690	100	620	642	274	42	403	403	427	206	48	50	22	0	17082	14751	10741	72	1824	1824	2421	2946	121	64	60	0	0.000	0.000	0.000	0.000	0.000	0.000	0.000	0.000	0.000	0.000	0.000	0.000	0.000	0.000	0.014	0.018	0.024	0.034	5.679	0.015	0.283	316	2384	100	217	15258	15475	239	12927	13166	Error	Error	-6.136	217	15258	239	12927	202878	4661166	1.044	4.185	0	0	0
1	2	3	"A13"	"A13"	13555	9690	100	745	771	311	40	402	402	427	196	45	69	43	0	26595	24182	9374	38	1846	1846	2312	2606	112	92	90	0	0.000	0.000	0.000	0.000	0.000	0.000	0.000	0.000	0.000	0.000	0.000	0.000	0.000	0.000	0.014	0.017	0.018	0.015	2.511	0.016	0.381	316	2384	100	343	24749	25092	369	22336	22705	Error	Error	-6.173	343	24749	369	22336	243718	7641580	1.755	8.392	0	0	0
1	3	3	"A13"	"A13"	13850	9690	100	759	777	359	46	413	413	436	207	47	66	41	0	27455	24553	10942	44	1891	1891	2726	3638	133	86	83	0	0.000	0.000	0.000	0.000	0.000	0.000	0.000	0.000	0.000	0.000	0.000	0.000	0.000	0.000	0.014	0.016	0.016	0.016	2.570	0.015	0.368	316	2384	100	346	25564	25910	364	22662	23026	Error	Error	-6.207	346	25564	364	22662	245393	7758605	1.647	6.000	0	0	0
1	4	3	"A14"	"A14"	14160	9680	100	1537	2207	1924	87	411	411	440	215	48	76	68	0	16429	14601	9107	62	1884	1884	2139	1879	87	73	70	0	0.000	0.000	0.000	0.000	0.000	0.000	0.000	0.000	0.000	0.000	0.000	0.000	0.000	0.000	0.077	0.141	0.122	0.124	2.484	0.146	0.719	316	2384	100	1126	14545	15671	1796	12717	14513	Error	Error	-3.691	1126	14545	1796	12717	697326	4613865	8.219	6.632	0	0	0
1	5	3	"A14"	"A14"	14455	9680	100	3898	3825	2703	70	411	411	495	444	89	78	72	0	21912	18232	9284	50	1951	1951	2577	3048	118	80	76	0	0.000	0.000	0.000	0.000	0.000	0.000	0.000	0.000	0.000	0.000	0.000	0.000	0.000	0.000	0.175	0.210	0.196	0.180	2.156	0.215	0.762	316	2384	100	3487	19961	23448	3414	16281	19695	Error	Error	-2.517	3487	19961	3414	16281	1208594	5761358	7.500	5.136	0	0	0
1	6	3	"A14"	"A14"	14760	9680	100	2312	3203	2608	81	415	415	443	225	50	90	85	0	19954	17903	7441	41	1940	1940	2286	1969	86	90	87	0	0.000	0.000	0.000	0.000	0.000	0.000	0.000	0.000	0.000	0.000	0.000	0.000	0.000	0.000	0.105	0.175	0.122	0.132	2.101	0.177	0.624	316	2384	100	1897	18014	19911	2788	15963	18751	Error	Error	-3.247	1897	18014	2788	15963	1012198	5657286	12.267	7.931	0	0	0
1	7	3	"A15"	"A15"	15050	9675	100	572	618	302	48	415	415	443	235	53	37	18	0	10917	12710	10923	85	1952	1952	2340	1820	77	62	59	0	0.000	0.000	0.000	0.000	0.000	0.000	0.000	0.000	0.000	0.000	0.000	0.000	0.000	0.000	0.018	0.019	0.025	0.039	6.377	0.018	0.199	316	2384	100	157	8965	9122	203	10758	10961	Error	Error	-5.835	157	8965	203	10758	195289	4016325	0.745	5.698	0	0	0
1	8	3	"A15"	"A15"	15360	9680	100	601	656	293	44	406	406	440	217	49	48	25	0	12654	15331	9149	59	1961	1961	2117	1024	48	93	89	0	0.000	0.000	0.000	0.000	0.000	0.000	0.000	0.000	0.000	0.000	0.000	0.000	0.000	0.000	0.018	0.019	0.021	0.018	3.521	0.017	0.230	316	2384	100	195	10693	10888	250	13370	13620	Error	Error	-5.777	195	10693	250	13370	207242	4844522	0.995	12.904	0	0	0
1	9	3	"A15"	"A15"	15665	9675	100	578	642	277	43	414	414	438	208	47	45	25	0	12127	14588	8771	60	1942	1942	2093	1022	48	91	88	0	0.000	0.000	0.000	0.000	0.000	0.000	0.000	0.000	0.000	0.000	0.000	0.000	0.000	0.000	0.016	0.018	0.022	0.021	3.329	0.018	0.250	316	2384	100	164	10185	10349	228	12646	12874	Error	Error	-5.957	164	10185	228	12646	202970	4609757	0.981	12.226	0	0	0
1	10	3	"A16"	"A16"	15955	9670	100	616	629	305	48	417	417	447	213	47	47	23	0	13194	15279	12856	84	1992	1992	2588	3605	139	56	54	0	0.000	0.000	0.000	0.000	0.000	0.000	0.000	0.000	0.000	0.000	0.000	0.000	0.000	0.000	0.018	0.016	0.021	0.033	6.624	0.015	0.347	316	2384	100	199	11202	11401	212	13287	13499	Error	Error	-5.815	199	11202	212	13287	198839	4828246	0.854	3.520	0	0	0
1	11	3	"A16"	"A16"	16260	9675	100	772	809	323	39	427	427	451	207	45	71	41	0	24836	22769	9655	42	2010	2010	2179	1152	52	94	91	0	0.000	0.000	0.000	0.000	0.000	0.000	0.000	0.000	0.000	0.000	0.000	0.000	0.000	0.000	0.015	0.018	0.018	0.018	2.995	0.017	0.358	316	2384	100	345	22826	23171	382	20759	21141	Error	Error	-6.048	345	22826	382	20759	255673	7195120	1.729	17.873	0	0	0
1	12	3	"A16"	"A16"	16560	9670	100	758	761	316	41	431	431	463	355	76	46	12	0	25911	22028	11582	52	2026	2026	2196	1136	51	90	85	0	0.000	0.000	0.000	0.000	0.000	0.000	0.000	0.000	0.000	0.000	0.000	0.000	0.000	0.000	0.014	0.016	0.019	0.019	2.998	0.016	0.375	316	2384	100	327	23885	24212	330	20002	20332	Error	Error	-6.191	327	23885	330	20002	240481	6960916	0.839	17.458	0	0	0
1	13	3	"A17"	"A17"	16850	9670	100	503	540	245	45	439	439	457	202	44	29	11	0	6965	6357	3859	60	2006	2006	2200	1315	59	62	57	0	0.000	0.000	0.000	0.000	0.000	0.000	0.000	0.000	0.000	0.000	0.000	0.000	0.000	0.000	0.013	0.023	0.042	0.054	5.095	0.019	0.080	316	2384	100	64	4959	5023	101	4351	4452	Error	Error	-6.276	64	4959	101	4351	170532	2008714	0.411	3.161	0	0	0
1	14	3	"A17"	"A17"	17160	9670	100	650	666	264	39	427	427	454	216	47	50	21	0	11936	11922	5261	44	2060	2060	2135	687	32	94	91	0	0.000	0.000	0.000	0.000	0.000	0.000	0.000	0.000	0.000	0.000	0.000	0.000	0.000	0.000	0.023	0.024	0.030	0.028	3.113	0.021	0.190	316	2384	100	223	9876	10099	239	9862	10101	Error	Error	-5.469	223	9876	239	9862	210564	3767448	0.981	14.246	0	0	0
1	15	3	"A17"	"A17"	17455	9670	100	635	636	259	40	432	432	457	214	46	47	15	0	10138	10224	4655	45	2069	2069	2154	942	43	90	88	0	0.000	0.000	0.000	0.000	0.000	0.000	0.000	0.000	0.000	0.000	0.000	0.000	0.000	0.000	0.025	0.025	0.033	0.034	3.609	0.020	0.127	316	2384	100	203	8069	8272	204	8155	8359	Error	Error	-5.313	203	8069	204	8155	201083	3230645	0.836	8.567	0	0	0
1	16	3	"A18"	"A18"	17755	9665	100	538	569	250	43	433	433	460	259	56	25	8	0	6761	7196	5140	71	2111	2111	2286	1326	58	61	57	0	0.000	0.000	0.000	0.000	0.000	0.000	0.000	0.000	0.000	0.000	0.000	0.000	0.000	0.000	0.023	0.027	0.045	0.058	5.611	0.020	0.120	316	2384	100	105	4650	4755	136	5085	5221	Error	Error	-5.469	105	4650	136	5085	179684	2273931	0.421	3.703	0	0	0
1	17	3	"A18"	"A18"	18060	9665	100	660	696	284	40	447	447	470	219	46	49	23	0	14677	14843	7504	50	2181	2181	2392	1331	55	94	91	0	0.000	0.000	0.000	0.000	0.000	0.000	0.000	0.000	0.000	0.000	0.000	0.000	0.000	0.000	0.017	0.020	0.023	0.019	3.137	0.019	0.275	316	2384	100	213	12496	12709	249	12662	12911	Error	Error	-5.874	213	12496	249	12662	219869	4690422	1.032	9.355	0	0	0
1	18	3	"A18"	"A18"	18360	9660	100	703	765	571	74	468	468	511	695	136	8	0	0	13748	15072	8315	55	2223	2223	2368	1198	50	89	86	0	0.000	0.000	0.000	0.000	0.000	0.000	0.000	0.000	0.000	0.000	0.000	0.000	0.000	0.000	0.020	0.023	0.023	0.023	3.439	0.028	0.232	316	2384	100	235	11525	11760	297	12849	13146	Error	Error	-5.616	235	11525	297	12849	241825	4762596	0.365	10.604	0	0	0
1	1	4	"A19"	"A19"	13255	9980	100	537	569	296	52	399	399	429	196	45	40	18	0	7938	9794	7886	80	1810	1810	1979	992	50	68	62	0	0.000	0.000	0.000	0.000	0.000	0.000	0.000	0.000	0.000	0.000	0.000	0.000	0.000	0.000	0.023	0.021	0.029	0.045	6.382	0.020	0.196	316	2384	100	138	6128	6266	170	7984	8154	Error	Error	-5.473	138	6128	170	7984	179881	3094900	0.714	7.878	0	0	0
1	2	4	"A19"	"A19"	13560	9980	100	626	656	285	43	408	408	430	234	54	48	21	0	14767	16271	10095	62	1843	1843	2121	1600	75	87	84	0	0.000	0.000	0.000	0.000	0.000	0.000	0.000	0.000	0.000	0.000	0.000	0.000	0.000	0.000	0.017	0.017	0.020	0.022	3.043	0.017	0.304	316	2384	100	218	12924	13142	248	14428	14676	Error	Error	-5.890	218	12924	248	14428	207310	5141552	0.966	8.844	0	0	0
1	3	4	"A19"	"A19"	13855	9980	100	620	637	273	42	407	407	435	299	68	36	8	0	13734	14727	9366	63	1847	1847	2235	1896	84	79	76	0	0.000	0.000	0.000	0.000	0.000	0.000	0.000	0.000	0.000	0.000	0.000	0.000	0.000	0.000	0.018	0.018	0.021	0.023	3.953	0.016	0.226	316	2384	100	213	11887	12100	230	12880	13110	Error	Error	-5.802	213	11887	230	12880	201183	4653868	0.676	6.589	0	0	0
1	4	4	"A20"	"A20"	14155	9975	100	640	666	308	46	400	400	429	211	49	54	29	0	21670	18268	12847	70	1881	1881	2284	2473	108	68	64	0	0.000	0.000	0.000	0.000	0.000	0.000	0.000	0.000	0.000	0.000	0.000	0.000	0.000	0.000	0.012	0.016	0.020	0.027	4.782	0.016	0.337	316	2384	100	240	19789	20029	266	16387	16653	Error	Error	-6.366	240	19789	266	16387	210574	5772698	1.123	6.463	0	0	0
1	5	4	"A20"	"A20"	14455	9975	100	720	749	315	42	413	413	442	216	48	60	35	0	29838	24203	12504	51	1936	1936	2883	4474	155	78	75	0	0.000	0.000	0.000	0.000	0.000	0.000	0.000	0.000	0.000	0.000	0.000	0.000	0.000	0.000	0.011	0.015	0.016	0.018	3.294	0.014	0.386	316	2384	100	307	27902	28209	336	22267	22603	Error	Error	-6.506	307	27902	336	22267	236683	7648134	1.421	4.765	0	0	0
1	6	4	"A20"	"A20"	14755	9975	100	771	780	303	38	424	424	447	210	46	68	37	0	29815	25550	11337	44	1992	1992	2884	3897	135	83	81	0	0.000	0.000	0.000	0.000	0.000	0.000	0.000	0.000	0.000	0.000	0.000	0.000	0.000	0.000	0.012	0.015	0.015	0.015	2.816	0.015	0.396	316	2384	100	347	27823	28170	356	23558	23914	Error	Error	-6.325	347	27823	356	23558	246583	8073949	1.586	5.816	0	0	0
1	7	4	"A21"	"A21"	15055	9970	100	658	681	313	45	415	415	444	211	47	54	26	0	19559	15929	11653	73	1940	1940	2740	3997	145	60	58	0	0.000	0.000	0.000	0.000	0.000	0.000	0.000	0.000	0.000	0.000	0.000	0.000	0.000	0.000	0.014	0.019	0.022	0.029	4.570	0.017	0.390	316	2384	100	243	17619	17862	266	13989	14255	Error	Error	-6.180	243	17619	266	13989	215204	5033635	1.123	3.300	0	0	0
1	8	4	"A21"	"A21"	15360	9970	100	805	823	302	36	414	414	443	216	48	72	44	0	29213	25861	9361	36	1994	1994	2435	2864	117	94	90	0	0.000	0.000	0.000	0.000	0.000	0.000	0.000	0.000	0.000	0.000	0.000	0.000	0.000	0.000	0.014	0.017	0.018	0.016	2.278	0.017	0.443	316	2384	100	391	27219	27610	409	23867	24276	Error	Error	-6.121	391	27219	409	23867	260191	8172193	1.759	8.179	0	0	0
1	9	4	"A21"	"A21"	15660	9975	100	828	825	302	36	411	411	441	201	45	74	50	0	28988	26993	8713	32	2026	2026	2511	3025	120	95	94	0	0.000	0.000	0.000	0.000	0.000	0.000	0.000	0.000	0.000	0.000	0.000	0.000	0.000	0.000	0.015	0.017	0.018	0.015	2.160	0.016	0.455	316	2384	100	417	26962	27379	414	24967	25381	Error	Error	-6.015	417	26962	414	24967	260663	8529729	1.910	8.093	0	0	0
1	10	4	"A22"	"A22"	15965	9965	100	714	729	330	45	416	416	446	237	53	55	28	0	25015	21083	11758	55	2006	2006	2435	2767	113	76	74	0	0.000	0.000	0.000	0.000	0.000	0.000	0.000	0.000	0.000	0.000	0.000	0.000	0.000	0.000	0.013	0.016	0.018	0.019	3.564	0.017	0.421	316	2384	100	298	23009	23307	313	19077	19390	Error	Error	-6.271	298	23009	313	19077	230234	6662356	1.194	6.739	0	0	0
1	11	4	"A22"	"A22"	16260	9965	100	719	729	305	41	424	424	451	207	45	59	34	0	23919	21135	10313	48	2000	2000	2523	3308	131	85	81	0	0.000	0.000	0.000	0.000	0.000	0.000	0.000	0.000	0.000	0.000	0.000	0.000	0.000	0.000	0.013	0.016	0.018	0.017	2.921	0.016	0.390	316	2384	100	295	21919	22214	305	19135	19440	Error	Error	-6.215	295	21919	305	19135	230365	6678656	1.343	5.626	0	0	0
1	12	4	"A22"	"A22"	16560	9965	100	734	760	306	40	417	417	449	219	48	63	35	0	24536	21818	10599	48	2032	2032	2483	2885	116	85	82	0	0.000	0.000	0.000	0.000	0.000	0.000	0.000	0.000	0.000	0.000	0.000	0.000	0.000	0.000	0.014	0.017	0.017	0.018	2.825	0.016	0.387	316	2384	100	317	22504	22821	343	19786	20129	Error	Error	-6.150	317	22504	343	19786	240205	6894489	1.420	6.702	0	0	0
1	13	4	"A23"	"A23"	16860	9960	100	694	731	322	44	423	423	453	210	46	58	33	0	26637	20486	12979	63	2076	2076	2409	2057	85	75	68	0	0.000	0.000	0.000	0.000	0.000	0.000	0.000	0.000	0.000	0.000	0.000	0.000	0.000	0.000	0.011	0.017	0.019	0.024	3.988	0.016	0.384	316	2384	100	271	24561	24832	308	18410	18718	Error	Error	-6.502	271	24561	308	18410	231103	6473580	1.324	8.788	0	0	0
1	14	4	"A23"	"A23"	17170	9960	100	714	732	278	37	434	434	500	1396	279	0	0	0	18033	19741	10344	52	2077	2077	2584	3059	118	93	84	0	0.000	0.000	0.000	0.000	0.000	0.000	0.000	0.000	0.000	0.000	0.000	0.000	0.000	0.000	0.018	0.017	0.018	0.017	2.721	0.016	0.362	316	2384	100	280	15956	16236	298	17664	17962	Error	Error	-5.833	280	15956	298	17664	231430	6238091	0.166	5.609	0	0	0
1	15	4	"A23"	"A23"	17465	9960	100	721	753	325	43	435	435	469	385	82	36	9	0	22062	21512	11390	52	2086	2086	2282	1369	59	97	94	0	0.000	0.000	0.000	0.000	0.000	0.000	0.000	0.000	0.000	0.000	0.000	0.000	0.000	0.000	0.014	0.016	0.018	0.016	3.168	0.016	0.337	316	2384	100	286	19976	20262	318	19426	19744	Error	Error	-6.126	286	19976	318	19426	237881	6797637	0.738	14.047	0	0	0
1	16	4	"A24"	"A24"	17760	9955	100	603	639	290	45	439	439	476	354	74	28	6	0	10664	11202	8620	76	2096	2096	2351	1944	82	62	60	0	0.000	0.000	0.000	0.000	0.000	0.000	0.000	0.000	0.000	0.000	0.000	0.000	0.000	0.000	0.019	0.022	0.030	0.042	5.680	0.018	0.238	316	2384	100	164	8568	8732	200	9106	9306	Error	Error	-5.707	164	8568	200	9106	201930	3539776	0.460	4.553	0	0	0
1	17	4	"A24"	"A24"	18070	9955	100	736	772	322	41	441	441	467	242	51	56	28	0	16799	18744	8616	45	2167	2167	2264	1018	44	97	94	0	0.000	0.000	0.000	0.000	0.000	0.000	0.000	0.000	0.000	0.000	0.000	0.000	0.000	0.000	0.020	0.020	0.022	0.019	2.518	0.019	0.235	316	2384	100	295	14632	14927	331	16577	16908	Error	Error	-5.632	295	14632	331	16577	243881	5923091	1.260	16.189	0	0	0
1	18	4	"A24"	"A24"	18370	9950	100	628	667	277	41	447	447	471	203	43	46	23	0	12400	13194	6261	47	2186	2186	2266	720	31	94	90	0	0.000	0.000	0.000	0.000	0.000	0.000	0.000	0.000	0.000	0.000	0.000	0.000	0.000	0.000	0.018	0.020	0.024	0.022	2.943	0.019	0.220	316	2384	100	181	10214	10395	220	11008	11228	Error	Error	-5.818	181	10214	220	11008	210836	4169294	0.966	15.178	0	0	0
1	1	5	"A25"	"A25"	13265	10280	100	579	592	243	41	400	400	424	191	45	48	22	0	15343	13555	8317	61	1816	1816	1928	875	45	78	73	0	0.000	0.000	0.000	0.000	0.000	0.000	0.000	0.000	0.000	0.000	0.000	0.000	0.000	0.000	0.013	0.016	0.021	0.028	4.835	0.015	0.189	316	2384	100	179	13527	13706	192	11739	11931	Error	Error	-6.240	179	13527	192	11739	187193	4283411	0.880	13.288	0	0	0
1	2	5	"A25"	"A25"	13570	10280	100	598	610	242	39	399	399	430	205	47	49	20	0	17793	15979	8413	52	1869	1869	2064	1169	56	86	82	0	0.000	0.000	0.000	0.000	0.000	0.000	0.000	0.000	0.000	0.000	0.000	0.000	0.000	0.000	0.012	0.015	0.018	0.018	3.461	0.013	0.180	316	2384	100	199	15924	16123	211	14110	14321	Error	Error	-6.322	199	15924	211	14110	192732	5049437	0.878	11.903	0	0	0
1	3	5	"A25"	"A25"	13860	10275	100	600	643	288	44	405	405	432	216	50	46	23	0	18359	16096	8673	53	1879	1879	2160	1592	73	81	78	0	0.000	0.000	0.000	0.000	0.000	0.000	0.000	0.000	0.000	0.000	0.000	0.000	0.000	0.000	0.012	0.017	0.020	0.023	4.829	0.013	0.189	316	2384	100	195	16480	16675	238	14217	14455	Error	Error	-6.401	195	16480	238	14217	203072	5086326	0.977	8.754	0	0	0
1	4	5	"A26"	"A26"	14165	10280	100	570	598	254	42	425	425	464	577	124	7	0	0	17501	15107	9178	60	1943	1943	2411	2681	111	71	68	0	0.000	0.000	0.000	0.000	0.000	0.000	0.000	0.000	0.000	0.000	0.000	0.000	0.000	0.000	0.009	0.013	0.021	0.023	4.407	0.012	0.161	316	2384	100	145	15558	15703	173	13164	13337	Error	Error	-6.745	145	15558	173	13164	188896	4773721	0.232	4.736	0	0	0
1	5	5	"A26"	"A26"	14465	10285	100	609	630	248	39	433	433	454	208	45	43	14	0	17850	16668	7167	42	1981	1981	2687	3451	128	84	82	0	0.000	0.000	0.000	0.000	0.000	0.000	0.000	0.000	0.000	0.000	0.000	0.000	0.000	0.000	0.011	0.013	0.017	0.015	3.327	0.013	0.193	316	2384	100	176	15869	16045	197	14687	14884	Error	Error	-6.494	176	15869	197	14687	199147	5267040	0.846	4.051	0	0	0
1	6	5	"A26"	"A26"	14780	10280	100	572	589	226	38	418	418	448	205	45	37	15	0	12682	12725	3905	30	2077	2077	2421	1544	63	96	95	0	0.000	0.000	0.000	0.000	0.000	0.000	0.000	0.000	0.000	0.000	0.000	0.000	0.000	0.000	0.015	0.016	0.020	0.017	2.853	0.014	0.117	316	2384	100	154	10605	10759	171	10648	10819	Error	Error	-6.106	154	10605	171	10648	186172	4021166	0.688	6.674	0	0	0
1	7	5	"A27"	"A27"	15065	10275	100	567	591	255	43	418	418	445	199	44	44	18	0	14051	11852	7005	59	1994	1994	2186	1342	61	73	69	0	0.000	0.000	0.000	0.000	0.000	0.000	0.000	0.000	0.000	0.000	0.000	0.000	0.000	0.000	0.012	0.018	0.024	0.028	4.072	0.015	0.166	316	2384	100	149	12057	12206	173	9858	10031	Error	Error	-6.338	149	12057	173	9858	186674	3745131	0.734	7.203	0	0	0
1	8	5	"A27"	"A27"	15375	10275	100	667	689	273	39	421	421	446	197	44	56	31	0	20254	18496	8449	45	2012	2012	2264	1480	65	89	87	0	0.000	0.000	0.000	0.000	0.000	0.000	0.000	0.000	0.000	0.000	0.000	0.000	0.000	0.000	0.013	0.016	0.020	0.018	3.384	0.014	0.250	316	2384	100	246	18242	18488	268	16484	16752	Error	Error	-6.212	246	18242	268	16484	217821	5844774	1.234	10.968	0	0	0
1	9	5	"A27"	"A27"	15675	10275	100	616	658	280	42	420	420	445	204	45	48	25	0	17668	17645	9021	51	1997	1997	2135	1082	50	94	90	0	0.000	0.000	0.000	0.000	0.000	0.000	0.000	0.000	0.000	0.000	0.000	0.000	0.000	0.000	0.013	0.015	0.018	0.016	3.134	0.014	0.220	316	2384	100	196	15671	15867	238	15648	15886	Error	Error	-6.321	196	15671	238	15648	207846	5575782	1.044	14.335	0	0	0
1	10	5	"A28"	"A28"	15965	10270	100	737	742	324	43	422	422	444	203	45	62	38	0	30074	23694	14839	62	2049	2049	2777	3381	121	71	69	0	0.000	0.000	0.000	0.000	0.000	0.000	0.000	0.000	0.000	0.000	0.000	0.000	0.000	0.000	0.011	0.015	0.016	0.019	3.523	0.015	0.414	316	2384	100	315	28025	28340	320	21645	21965	Error	Error	-6.475	315	28025	320	21645	234555	7487234	1.468	6.187	0	0	0
1	11	5	"A28"	"A28"	16280	10275	100	768	781	272	34	429	429	453	206	45	68	35	0	30252	28608	9858	34	2127	2127	2785	2766	99	94	92	0	0.000	0.000	0.000	0.000	0.000	0.000	0.000	0.000	0.000	0.000	0.000	0.000	0.000	0.000	0.012	0.013	0.013	0.013	2.821	0.013	0.351	316	2384	100	339	28125	28464	352	26481	26833	Error	Error	-6.374	339	28125	352	26481	246712	9040230	1.592	9.336	0	0	0
1	12	5	"A28"	"A28"	16570	10270	100	734	755	287	38	425	425	447	199	44	66	38	0	27072	23984	9619	40	2065	2065	2324	1712	73	91	87	0	0.000	0.000	0.000	0.000	0.000	0.000	0.000	0.000	0.000	0.000	0.000	0.000	0.000	0.000	0.012	0.015	0.016	0.016	2.690	0.015	0.345	316	2384	100	309	25007	25316	330	21919	22249	Error	Error	-6.339	309	25007	330	21919	238428	7578971	1.548	12.652	0	0	0
1	13	5	"A29"	"A29"	16865	10265	100	586	604	272	45	421	421	443	204	46	44	19	0	15399	14289	8807	61	2047	2047	2235	1846	82	75	71	0	0.000	0.000	0.000	0.000	0.000	0.000	0.000	0.000	0.000	0.000	0.000	0.000	0.000	0.000	0.012	0.015	0.020	0.025	5.109	0.014	0.191	316	2384	100	165	13352	13517	183	12242	12425	Error	Error	-6.338	165	13352	183	12242	190913	4515370	0.789	6.530	0	0	0
1	14	5	"A29"	"A29"	17160	10265	100	601	645	319	49	430	430	466	459	98	18	1	0	15354	15321	8721	56	2152	2152	2441	2115	86	81	78	0	0.000	0.000	0.000	0.000	0.000	0.000	0.000	0.000	0.000	0.000	0.000	0.000	0.000	0.000	0.013	0.016	0.020	0.020	3.654	0.016	0.244	316	2384	100	171	13202	13373	215	13169	13384	Error	Error	-6.271	171	13202	215	13169	203752	4841536	0.390	6.090	0	0	0
1	15	5	"A29"	"A29"	17475	10265	100	621	685	299	43	426	426	457	245	53	42	21	0	18655	17365	8703	50	2143	2143	2270	1164	51	93	89	0	0.000	0.000	0.000	0.000	0.000	0.000	0.000	0.000	0.000	0.000	0.000	0.000	0.000	0.000	0.012	0.017	0.020	0.018	3.741	0.014	0.162	316	2384	100	195	16512	16707	259	15222	15481	Error	Error	-6.404	195	16512	259	15222	216334	5487288	0.931	12.968	0	0	0
1	16	5	"A30"	"A30"	17765	10260	100	562	607	268	44	426	426	452	217	48	38	14	0	13466	13845	9667	69	2177	2177	2361	1461	61	73	69	0	0.000	0.000	0.000	0.000	0.000	0.000	0.000	0.000	0.000	0.000	0.000	0.000	0.000	0.000	0.012	0.016	0.021	0.023	4.628	0.015	0.224	316	2384	100	136	11289	11425	181	11668	11849	Error	Error	-6.375	136	11289	181	11668	191965	4375030	0.714	7.860	0	0	0
1	17	5	"A30"	"A30"	18070	10260	100	638	677	294	43	442	442	460	206	44	48	26	0	15360	15506	8496	54	2161	2161	2434	2332	95	91	77	0	0.000	0.000	0.000	0.000	0.000	0.000	0.000	0.000	0.000	0.000	0.000	0.000	0.000	0.000	0.015	0.018	0.022	0.020	2.876	0.017	0.281	316	2384	100	196	13199	13395	235	13345	13580	Error	Error	-6.073	196	13199	235	13345	213796	4899954	1.053	5.605	0	0	0
1	18	5	"A30"	"A30"	18365	10260	100	604	625	262	41	441	441	472	246	52	37	12	0	13975	13729	7856	57	2160	2160	2267	1177	51	92	86	0	0.000	0.000	0.000	0.000	0.000	0.000	0.000	0.000	0.000	0.000	0.000	0.000	0.000	0.000	0.014	0.016	0.022	0.021	3.222	0.015	0.170	316	2384	100	163	11815	11978	184	11569	11753	Error	Error	-6.180	163	11815	184	11569	197531	4338289	0.622	9.738	0	0	0
1	1	6	"A31"	"A31"	13260	10580	100	556	579	247	42	414	414	437	257	58	31	8	0	15135	12402	8096	65	1860	1860	2027	1205	59	71	67	0	0.000	0.000	0.000	0.000	0.000	0.000	0.000	0.000	0.000	0.000	0.000	0.000	0.000	0.000	0.011	0.016	0.022	0.028	5.220	0.014	0.165	316	2384	100	142	13275	13417	165	10542	10707	Error	Error	-6.547	142	13275	165	10542	183073	3919002	0.553	8.610	0	0	0
1	2	6	"A31"	"A31"	13570	10575	100	699	712	272	38	414	414	437	221	50	60	26	0	23881	21578	7957	36	1954	1954	2281	1549	67	96	91	0	0.000	0.000	0.000	0.000	0.000	0.000	0.000	0.000	0.000	0.000	0.000	0.000	0.000	0.000	0.013	0.015	0.016	0.015	2.713	0.014	0.269	316	2384	100	285	21927	22212	298	19624	19922	Error	Error	-6.266	285	21927	298	19624	224906	6818621	1.244	12.458	0	0	0
1	3	6	"A31"	"A31"	13860	10575	100	694	710	301	42	422	422	449	231	51	53	24	0	24301	20800	10474	50	2048	2048	2675	2405	89	83	80	0	0.000	0.000	0.000	0.000	0.000	0.000	0.000	0.000	0.000	0.000	0.000	0.000	0.000	0.000	0.012	0.015	0.018	0.019	3.866	0.014	0.274	316	2384	100	272	22253	22525	288	18752	19040	Error	Error	-6.354	272	22253	288	18752	224479	6572895	1.130	7.536	0	0	0
1	4	6	"A32"	"A32"	14170	10580	100	649	658	256	38	429	429	455	209	45	53	21	0	16951	15582	9070	58	1942	1942	2189	1535	70	83	76	0	0.000	0.000	0.000	0.000	0.000	0.000	0.000	0.000	0.000	0.000	0.000	0.000	0.000	0.000	0.015	0.017	0.020	0.024	4.251	0.014	0.197	316	2384	100	220	15009	15229	229	13640	13869	Error	Error	-6.092	220	15009	229	13640	208058	4923910	0.971	8.725	0	0	0
1	5	6	"A32"	"A32"	14480	10585	100	642	666	242	36	433	433	470	308	65	31	6	0	20076	19657	5875	29	2016	2016	2249	1154	51	100	99	0	0.000	0.000	0.000	0.000	0.000	0.000	0.000	0.000	0.000	0.000	0.000	0.000	0.000	0.000	0.012	0.013	0.014	0.012	2.803	0.013	0.175	316	2384	100	209	18060	18269	233	17641	17874	Error	Error	-6.433	209	18060	233	17641	210598	6211704	0.636	15.085	0	0	0
1	6	6	"A32"	"A32"	14785	10580	100	688	713	252	35	440	440	464	220	47	53	22	0	22625	22867	6367	27	2062	2062	2303	1169	50	99	98	0	0.000	0.000	0.000	0.000	0.000	0.000	0.000	0.000	0.000	0.000	0.000	0.000	0.000	0.000	0.012	0.013	0.014	0.012	2.440	0.013	0.232	316	2384	100	248	20563	20811	273	20805	21078	Error	Error	-6.374	248	20563	273	20805	225218	7225967	1.132	17.591	0	0	0
1	7	6	"A33"	"A33"	15070	10575	100	566	599	271	45	432	432	460	210	45	39	16	0	8637	12427	9813	78	1965	1965	2068	982	47	75	72	0	0.000	0.000	0.000	0.000	0.000	0.000	0.000	0.000	0.000	0.000	0.000	0.000	0.000	0.000	0.020	0.016	0.025	0.031	5.692	0.014	0.148	316	2384	100	134	6672	6806	167	10462	10629	Error	Error	-5.638	134	6672	167	10462	189132	3926778	0.662	10.549	0	0	0
1	8	6	"A33"	"A33"	15370	10575	100	601	650	279	42	428	428	447	200	44	46	22	0	15209	16692	10219	61	1961	1961	2174	1300	59	89	87	0	0.000	0.000	0.000	0.000	0.000	0.000	0.000	0.000	0.000	0.000	0.000	0.000	0.000	0.000	0.013	0.015	0.018	0.017	3.401	0.014	0.239	316	2384	100	173	13248	13421	222	14731	14953	Error	Error	-6.259	173	13248	222	14731	205421	5274829	1.015	11.168	0	0	0
1	9	6	"A33"	"A33"	15685	10575	100	689	704	291	41	425	425	453	219	48	56	30	0	20773	22024	12424	56	1997	1997	2032	499	24	99	98	0	0.000	0.000	0.000	0.000	0.000	0.000	0.000	0.000	0.000	0.000	0.000	0.000	0.000	0.000	0.014	0.014	0.016	0.015	2.918	0.013	0.271	316	2384	100	264	18776	19040	279	20027	20306	Error	Error	-6.152	264	18776	279	20027	222485	6959613	1.146	40.064	0	0	0
1	10	6	"A34"	"A34"	15975	10570	100	593	651	311	47	429	429	486	716	147	7	0	0	11501	14197	10791	76	1999	1999	2269	2705	119	70	67	0	0.000	0.000	0.000	0.000	0.000	0.000	0.000	0.000	0.000	0.000	0.000	0.000	0.000	0.000	0.017	0.018	0.023	0.030	6.228	0.016	0.264	316	2384	100	164	9502	9666	222	12198	12420	Error	Error	-5.856	164	9502	222	12198	205637	4486390	0.230	4.410	0	0	0
1	11	6	"A34"	"A34"	16275	10565	100	626	687	287	41	416	416	441	223	50	47	27	0	18587	18850	8692	46	1976	1976	2070	796	38	96	93	0	0.000	0.000	0.000	0.000	0.000	0.000	0.000	0.000	0.000	0.000	0.000	0.000	0.000	0.000	0.013	0.016	0.017	0.016	3.769	0.015	0.267	316	2384	100	210	16611	16821	271	16874	17145	Error	Error	-6.306	210	16611	271	16874	217166	5956518	1.103	21.080	0	0	0
1	12	6	"A34"	"A34"	16575	10565	100	685	700	290	41	413	413	439	207	47	58	30	0	16314	18503	9572	51	2016	2016	2077	539	25	98	96	0	0.000	0.000	0.000	0.000	0.000	0.000	0.000	0.000	0.000	0.000	0.000	0.000	0.000	0.000	0.019	0.017	0.020	0.019	3.223	0.016	0.287	316	2384	100	272	14298	14570	287	16487	16774	Error	Error	-5.716	272	14298	287	16487	221263	5847022	1.261	30.475	0	0	0
1	13	6	"A35"	"A35"	16870	10560	100	587	619	241	38	447	447	474	214	45	38	16	0	13260	12354	6866	55	2525	2525	3239	3075	94	72	69	0	0.000	0.000	0.000	0.000	0.000	0.000	0.000	0.000	0.000	0.000	0.000	0.000	0.000	0.000	0.013	0.017	0.026	0.030	4.667	0.017	0.201	316	2384	100	140	10735	10875	172	9829	10001	Error	Error	-6.261	140	10735	172	9829	195679	3903715	0.678	2.964	0	0	0
1	14	6	"A35"	"A35"	17175	10560	100	676	709	271	38	441	441	462	203	43	56	25	0	21308	20620	7775	37	2333	2333	2596	1462	56	97	93	0	0.000	0.000	0.000	0.000	0.000	0.000	0.000	0.000	0.000	0.000	0.000	0.000	0.000	0.000	0.012	0.015	0.016	0.014	2.760	0.014	0.241	316	2384	100	235	18975	19210	268	18287	18555	Error	Error	-6.335	235	18975	268	18287	224075	6515819	1.217	12.328	0	0	0
1	15	6	"A35"	"A35"	17465	10565	100	664	694	275	39	427	427	449	199	44	54	31	0	18464	18114	6684	36	2421	2421	2746	1588	57	97	92	0	0.000	0.000	0.000	0.000	0.000	0.000	0.000	0.000	0.000	0.000	0.000	0.000	0.000	0.000	0.015	0.017	0.020	0.016	2.730	0.017	0.241	316	2384	100	237	16043	16280	267	15693	15960	Error	Error	-6.081	237	16043	267	15693	219457	5723958	1.231	9.678	0	0	0
1	16	6	"A36"	"A36"	17770	10555	100	581	622	325	52	441	441	571	1860	325	0	0	0	12779	12149	8020	66	2214	2214	2386	1750	73	70	67	0	0.000	0.000	0.000	0.000	0.000	0.000	0.000	0.000	0.000	0.000	0.000	0.000	0.000	0.000	0.013	0.018	0.026	0.033	5.438	0.017	0.188	316	2384	100	140	10565	10705	181	9935	10116	Error	Error	-6.238	140	10565	181	9935	196563	3839123	0.027	5.579	0	0	0
1	17	6	"A36"	"A36"	18075	10555	100	682	713	361	50	434	434	470	523	111	18	0	0	19867	18665	7677	41	2147	2147	2300	1341	58	92	89	0	0.000	0.000	0.000	0.000	0.000	0.000	0.000	0.000	0.000	0.000	0.000	0.000	0.000	0.000	0.014	0.017	0.020	0.017	3.781	0.019	0.204	316	2384	100	248	17720	17968	279	16518	16797	Error	Error	-6.159	248	17720	279	16518	225412	5898190	0.465	12.204	0	0	0
1	18	6	"A36"	"A36"	18370	10555	100	654	674	260	38	436	436	472	252	53	43	14	0	16200	15418	6863	44	2176	2176	2352	1279	54	89	87	0	0.000	0.000	0.000	0.000	0.000	0.000	0.000	0.000	0.000	0.000	0.000	0.000	0.000	0.000	0.016	0.018	0.020	0.020	3.325	0.016	0.219	316	2384	100	218	14024	14242	238	13242	13480	Error	Error	-6.007	218	14024	238	13242	213017	4872203	0.802	10.216	0	0	0
1	1	7	"A37"	"A37"	13265	10895	100	562	593	258	43	413	413	440	197	44	42	19	0	14097	13115	6194	47	1884	1884	1985	1145	57	89	83	0	0.000	0.000	0.000	0.000	0.000	0.000	0.000	0.000	0.000	0.000	0.000	0.000	0.000	0.000	0.012	0.016	0.021	0.019	4.260	0.015	0.141	316	2384	100	149	12213	12362	180	11231	11411	Error	Error	-6.357	149	12213	180	11231	187444	4144362	0.777	9.721	0	0	0
1	2	7	"A37"	"A37"	13575	10885	100	602	647	274	42	427	427	455	211	46	44	22	0	15278	15372	4761	30	2408	2408	3215	2572	80	94	94	0	0.000	0.000	0.000	0.000	0.000	0.000	0.000	0.000	0.000	0.000	0.000	0.000	0.000	0.000	0.014	0.017	0.020	0.017	2.822	0.016	0.167	316	2384	100	175	12870	13045	220	12964	13184	Error	Error	-6.201	175	12870	220	12964	204441	4857680	0.910	4.727	0	0	0
1	3	7	"A37"	"A37"	13875	10885	100	625	659	259	39	423	423	456	230	50	46	18	0	16258	16008	5355	33	2328	2328	3035	2688	88	93	91	0	0.000	0.000	0.000	0.000	0.000	0.000	0.000	0.000	0.000	0.000	0.000	0.000	0.000	0.000	0.015	0.017	0.020	0.017	3.288	0.016	0.191	316	2384	100	202	13930	14132	236	13680	13916	Error	Error	-6.108	202	13930	236	13680	208109	5058558	0.883	4.826	0	0	0
1	4	7	"A38"	"A38"	14175	10880	100	637	654	292	44	427	427	452	208	46	50	23	0	21986	17522	12000	68	2018	2018	2430	2077	85	70	65	0	0.000	0.000	0.000	0.000	0.000	0.000	0.000	0.000	0.000	0.000	0.000	0.000	0.000	0.000	0.011	0.015	0.019	0.023	4.728	0.014	0.262	316	2384	100	210	19968	20178	227	15504	15731	Error	Error	-6.571	210	19968	227	15504	206718	5536895	0.971	7.266	0	0	0
1	5	7	"A38"	"A38"	14480	10880	100	735	758	292	38	443	443	480	281	58	50	19	0	25615	23646	9631	40	2113	2113	2682	2705	100	94	94	0	0.000	0.000	0.000	0.000	0.000	0.000	0.000	0.000	0.000	0.000	0.000	0.000	0.000	0.000	0.012	0.015	0.016	0.015	2.325	0.013	0.232	316	2384	100	292	23502	23794	315	21533	21848	Error	Error	-6.331	292	23502	315	21533	239565	7472144	0.989	7.750	0	0	0
1	6	7	"A38"	"A38"	14780	10880	100	699	716	251	35	445	445	470	220	46	57	24	0	22677	20996	8180	38	2136	2136	2409	1493	61	93	88	0	0.000	0.000	0.000	0.000	0.000	0.000	0.000	0.000	0.000	0.000	0.000	0.000	0.000	0.000	0.012	0.014	0.016	0.015	2.831	0.013	0.217	316	2384	100	254	20541	20795	271	18860	19131	Error	Error	-6.338	254	20541	271	18860	226259	6634860	1.118	12.449	0	0	0
1	7	7	"A39"	"A39"	15065	10875	100	611	624	253	40	470	470	517	384	74	17	0	0	12332	14109	9493	67	2036	2036	2152	801	37	86	78	0	0.000	0.000	0.000	0.000	0.000	0.000	0.000	0.000	0.000	0.000	0.000	0.000	0.000	0.000	0.014	0.013	0.018	0.021	4.134	0.012	0.137	316	2384	100	141	10296	10437	154	12073	12227	Error	Error	-6.190	141	10296	154	12073	197223	4458413	0.279	14.928	0	0	0
1	8	7	"A39"	"A39"	15375	10875	100	642	652	269	41	458	458	490	243	49	40	13	0	14351	15812	7971	50	2034	2034	2153	906	42	94	92	0	0.000	0.000	0.000	0.000	0.000	0.000	0.000	0.000	0.000	0.000	0.000	0.000	0.000	0.000	0.015	0.014	0.018	0.017	3.286	0.013	0.151	316	2384	100	184	12317	12501	194	13778	13972	Error	Error	-6.065	184	12317	194	13778	206161	4996603	0.667	15.076	0	0	0
1	9	7	"A39"	"A39"	15675	10875	100	676	695	269	38	415	415	437	198	45	58	31	0	18316	20525	11010	53	2019	2019	2159	998	46	96	94	0	0.000	0.000	0.000	0.000	0.000	0.000	0.000	0.000	0.000	0.000	0.000	0.000	0.000	0.000	0.016	0.015	0.016	0.015	3.356	0.013	0.256	316	2384	100	261	16297	16558	280	18506	18786	Error	Error	-5.964	261	16297	280	18506	219468	6485831	1.303	18.403	0	0	0
1	10	7	"A40"	"A40"	15975	10880	100	613	657	305	46	422	422	438	193	44	49	26	0	15527	16318	10304	63	2023	2023	2106	812	38	87	81	0	0.000	0.000	0.000	0.000	0.000	0.000	0.000	0.000	0.000	0.000	0.000	0.000	0.000	0.000	0.014	0.016	0.022	0.021	4.567	0.015	0.237	316	2384	100	191	13504	13695	235	14295	14530	Error	Error	-6.144	191	13504	235	14295	207538	5156356	1.135	17.502	0	0	0
1	11	7	"A40"	"A40"	16290	10880	100	695	738	310	42	419	419	438	200	45	62	34	0	23496	21672	9095	41	2030	2030	2151	1036	48	99	98	0	0.000	0.000	0.000	0.000	0.000	0.000	0.000	0.000	0.000	0.000	0.000	0.000	0.000	0.000	0.013	0.016	0.016	0.015	2.637	0.016	0.320	316	2384	100	276	21466	21742	319	19642	19961	Error	Error	-6.281	276	21466	319	19642	233247	6848203	1.500	18.843	0	0	0
1	12	7	"A40"	"A40"	16590	10875	100	690	733	313	42	418	418	443	199	44	61	35	0	24315	22444	10165	45	2096	2096	2187	706	32	99	98	0	0.000	0.000	0.000	0.000	0.000	0.000	0.000	0.000	0.000	0.000	0.000	0.000	0.000	0.000	0.012	0.015	0.017	0.015	2.782	0.014	0.303	316	2384	100	272	22219	22491	315	20348	20663	Error	Error	-6.352	272	22219	315	20348	231734	7092440	1.457	28.693	0	0	0
1	13	7	"A41"	"A41"	16870	10865	100	604	624	277	44	441	441	467	230	49	39	13	0	16338	13977	7609	54	2335	2335	3214	3912	121	72	68	0	0.000	0.000	0.000	0.000	0.000	0.000	0.000	0.000	0.000	0.000	0.000	0.000	0.000	0.000	0.012	0.016	0.022	0.024	3.878	0.014	0.168	316	2384	100	163	14003	14166	183	11642	11825	Error	Error	-6.425	163	14003	183	11642	197130	4416609	0.683	2.751	0	0	0
1	14	7	"A41"	"A41"	17175	10870	100	628	668	273	40	436	436	461	204	44	48	22	0	16267	16470	7401	44	2311	2311	2918	3010	103	89	86	0	0.000	0.000	0.000	0.000	0.000	0.000	0.000	0.000	0.000	0.000	0.000	0.000	0.000	0.000	0.014	0.016	0.018	0.017	3.832	0.014	0.196	316	2384	100	192	13956	14148	232	14159	14391	Error	Error	-6.184	192	13956	232	14159	211087	5204647	1.015	4.502	0	0	0
1	15	7	"A41"	"A41"	17480	10865	100	684	701	279	39	419	419	449	213	47	56	30	0	16876	18643	8889	47	2321	2321	2785	2517	90	94	89	0	0.000	0.000	0.000	0.000	0.000	0.000	0.000	0.000	0.000	0.000	0.000	0.000	0.000	0.000	0.018	0.017	0.019	0.018	2.437	0.015	0.282	316	2384	100	265	14555	14820	282	16322	16604	Error	Error	-5.779	265	14555	282	16322	221596	5891176	1.183	6.300	0	0	0
1	16	7	"A42"	"A42"	17775	10860	100	582	611	264	43	423	423	454	291	64	33	7	0	10663	12564	10048	79	2143	2143	2288	1113	48	71	66	0	0.000	0.000	0.000	0.000	0.000	0.000	0.000	0.000	0.000	0.000	0.000	0.000	0.000	0.000	0.019	0.018	0.025	0.030	4.905	0.016	0.193	316	2384	100	159	8520	8679	188	10421	10609	Error	Error	-5.744	159	8520	188	10421	193217	3970111	0.540	9.233	0	0	0
1	17	7	"A42"	"A42"	18080	10865	100	595	628	293	46	417	417	436	194	44	47	24	0	12070	14614	11542	78	2062	2062	2104	480	22	98	93	0	0.000	0.000	0.000	0.000	0.000	0.000	0.000	0.000	0.000	0.000	0.000	0.000	0.000	0.000	0.018	0.017	0.021	0.023	3.024	0.016	0.296	316	2384	100	178	10008	10186	211	12552	12763	Error	Error	-5.813	178	10008	211	12552	198479	4617983	0.990	26.063	0	0	0
1	18	7	"A42"	"A42"	18365	10870	100	582	635	286	45	430	430	456	227	49	40	19	0	13725	12990	6591	50	2139	2139	2278	1158	50	89	84	0	0.000	0.000	0.000	0.000	0.000	0.000	0.000	0.000	0.000	0.000	0.000	0.000	0.000	0.000	0.013	0.019	0.023	0.023	3.323	0.019	0.230	316	2384	100	152	11586	11738	205	10851	11056	Error	Error	-6.252	152	11586	205	10851	200557	4104968	0.789	9.250	0	0	0
1	1	8	"A43"	"A43"	13270	11185	100	647	670	270	40	417	417	449	231	51	49	21	0	21909	18228	9367	51	1898	1898	2548	2690	105	80	77	0	0.000	0.000	0.000	0.000	0.000	0.000	0.000	0.000	0.000	0.000	0.000	0.000	0.000	0.000	0.011	0.015	0.018	0.020	3.729	0.014	0.252	316	2384	100	230	20011	20241	253	16330	16583	Error	Error	-6.443	230	20011	253	16330	211761	5760035	0.957	5.829	0	0	0
1	2	8	"A43"	"A43"	13570	11190	100	692	700	262	37	399	399	429	201	46	60	33	0	20936	20580	6307	30	1897	1897	2268	2401	105	96	94	0	0.000	0.000	0.000	0.000	0.000	0.000	0.000	0.000	0.000	0.000	0.000	0.000	0.000	0.000	0.015	0.016	0.017	0.014	2.918	0.014	0.264	316	2384	100	293	19039	19332	301	18683	18984	Error	Error	-6.022	293	19039	301	18683	221123	6503423	1.348	7.627	0	0	0
1	3	8	"A43"	"A43"	13865	11185	100	676	699	262	37	413	413	444	209	47	57	28	0	21033	21550	6790	31	1961	1961	2607	2640	101	99	98	0	0.000	0.000	0.000	0.000	0.000	0.000	0.000	0.000	0.000	0.000	0.000	0.000	0.000	0.000	0.014	0.015	0.016	0.013	2.876	0.014	0.253	316	2384	100	263	19072	19335	286	19589	19875	Error	Error	-6.180	263	19072	286	19589	220822	6809828	1.220	7.175	0	0	0
1	4	8	"A44"	"A44"	14180	11175	100	605	639	264	41	423	423	452	315	69	33	6	0	18642	16210	9645	59	2021	2021	2287	1720	75	77	73	0	0.000	0.000	0.000	0.000	0.000	0.000	0.000	0.000	0.000	0.000	0.000	0.000	0.000	0.000	0.011	0.015	0.017	0.019	3.863	0.015	0.248	316	2384	100	182	16621	16803	216	14189	14405	Error	Error	-6.513	182	16621	216	14189	202007	5122459	0.594	8.095	0	0	0
1	5	8	"A44"	"A44"	14480	11170	100	584	625	243	38	418	418	445	207	46	44	17	0	17180	17191	5975	34	2132	2132	2314	908	39	99	95	0	0.000	0.000	0.000	0.000	0.000	0.000	0.000	0.000	0.000	0.000	0.000	0.000	0.000	0.000	0.011	0.014	0.016	0.014	2.955	0.012	0.146	316	2384	100	166	15048	15214	207	15059	15266	Error	Error	-6.502	166	15048	207	15059	197492	5432225	0.870	16.384	0	0	0
1	6	8	"A44"	"A44"	14780	11170	100	635	657	246	37	430	430	462	263	56	38	12	0	17535	17237	6237	36	2152	2152	2555	2139	83	93	88	0	0.000	0.000	0.000	0.000	0.000	0.000	0.000	0.000	0.000	0.000	0.000	0.000	0.000	0.000	0.013	0.015	0.016	0.015	3.113	0.014	0.196	316	2384	100	205	15383	15588	227	15085	15312	Error	Error	-6.230	205	15383	227	15085	207766	5446832	0.741	6.864	0	0	0
1	7	8	"A45"	"A45"	15070	11170	100	568	584	234	40	420	420	446	216	48	37	12	0	11215	11024	6579	59	2043	2043	2179	1069	49	76	73	0	0.000	0.000	0.000	0.000	0.000	0.000	0.000	0.000	0.000	0.000	0.000	0.000	0.000	0.000	0.016	0.018	0.024	0.031	5.482	0.015	0.132	316	2384	100	148	9172	9320	164	8981	9145	Error	Error	-5.954	148	9172	164	8981	184476	3483515	0.639	8.274	0	0	0
1	8	8	"A45"	"A45"	15385	11170	100	566	613	249	40	426	426	449	204	45	40	17	0	14668	13228	6768	51	2005	2005	2064	643	31	96	92	0	0.000	0.000	0.000	0.000	0.000	0.000	0.000	0.000	0.000	0.000	0.000	0.000	0.000	0.000	0.011	0.017	0.022	0.021	3.712	0.013	0.111	316	2384	100	140	12663	12803	187	11223	11410	Error	Error	-6.499	140	12663	187	11223	193732	4180013	0.804	17.362	0	0	0
1	9	8	"A45"	"A45"	15680	11170	100	678	707	237	33	421	421	472	672	142	5	0	0	20906	20851	7735	37	2122	2122	2304	1723	74	96	93	0	0.000	0.000	0.000	0.000	0.000	0.000	0.000	0.000	0.000	0.000	0.000	0.000	0.000	0.000	0.014	0.015	0.017	0.014	2.839	0.012	0.156	316	2384	100	257	18784	19041	286	18729	19015	Error	Error	-6.192	257	18784	286	18729	223322	6588926	0.350	10.764	0	0	0
1	10	8	"A47"	"A47"	15975	11170	100	604	632	265	41	429	429	455	221	48	42	15	0	15184	13943	6023	43	2206	2206	2578	1774	68	87	83	0	0.000	0.000	0.000	0.000	0.000	0.000	0.000	0.000	0.000	0.000	0.000	0.000	0.000	0.000	0.013	0.017	0.021	0.020	3.849	0.017	0.153	316	2384	100	175	12978	13153	203	11737	11940	Error	Error	-6.213	175	12978	203	11737	199724	4405924	0.801	6.406	0	0	0
1	11	8	"A47"	"A47"	16285	11170	100	653	668	237	35	422	422	457	390	85	28	1	0	17318	17794	4142	23	2218	2218	2421	1299	53	100	100	0	0.000	0.000	0.000	0.000	0.000	0.000	0.000	0.000	0.000	0.000	0.000	0.000	0.000	0.000	0.015	0.016	0.018	0.015	2.370	0.015	0.187	316	2384	100	231	15100	15331	246	15576	15822	Error	Error	-6.031	231	15100	246	15576	210965	5622750	0.541	11.834	0	0	0
1	12	8	"A47"	"A47"	16590	11170	100	675	704	260	36	424	424	450	199	44	59	25	0	19418	19906	5125	25	2370	2370	2630	1237	47	100	100	0	0.000	0.000	0.000	0.000	0.000	0.000	0.000	0.000	0.000	0.000	0.000	0.000	0.000	0.000	0.015	0.016	0.016	0.015	2.336	0.015	0.225	316	2384	100	251	17048	17299	280	17536	17816	Error	Error	-6.086	251	17048	280	17536	222374	6290338	1.276	13.966	0	0	0
1	13	8	"A48"	"A48"	16885	11165	100	619	629	269	42	418	418	456	261	57	37	11	0	11928	14285	9899	69	2102	2102	2250	1311	58	80	76	0	0.000	0.000	0.000	0.000	0.000	0.000	0.000	0.000	0.000	0.000	0.000	0.000	0.000	0.000	0.020	0.017	0.022	0.025	3.977	0.014	0.188	316	2384	100	201	9826	10027	211	12183	12394	Error	Error	-5.611	201	9826	211	12183	198784	4514075	0.663	9.180	0	0	0
1	14	8	"A48"	"A48"	17195	11165	100	613	630	230	36	419	419	446	205	45	47	20	0	12701	14312	7230	50	2069	2069	2163	1234	57	93	93	0	0.000	0.000	0.000	0.000	0.000	0.000	0.000	0.000	0.000	0.000	0.000	0.000	0.000	0.000	0.018	0.017	0.021	0.018	3.293	0.015	0.229	316	2384	100	194	10632	10826	211	12243	12454	Error	Error	-5.776	194	10632	211	12243	199232	4522538	0.898	9.845	0	0	0
1	15	8	"A48"	"A48"	17490	11165	100	629	751	888	118	431	431	453	195	43	50	30	0	16712	17239	8446	48	2094	2094	2203	1173	53	97	95	0	0.000	0.000	0.000	0.000	0.000	0.000	0.000	0.000	0.000	0.000	0.000	0.000	0.000	0.000	0.014	0.021	0.021	0.018	2.629	0.025	0.157	316	2384	100	198	14618	14816	320	15145	15465	Error	Error	-6.206	198	14618	320	15145	237336	5447385	1.528	12.818	0	0	0
1	16	8	"A49"	"A49"	17775	11160	100	600	648	302	46	426	426	455	212	46	45	25	0	16694	16190	10537	65	2112	2112	2237	1195	53	78	73	0	0.000	0.000	0.000	0.000	0.000	0.000	0.000	0.000	0.000	0.000	0.000	0.000	0.000	0.000	0.012	0.016	0.023	0.025	4.161	0.015	0.232	316	2384	100	174	14582	14756	222	14078	14300	Error	Error	-6.389	174	14582	222	14078	204820	5116147	0.910	11.676	0	0	0
1	17	8	"A49"	"A49"	18080	11155	100	685	713	390	54	418	418	443	206	46	54	33	0	19394	19146	10149	53	2102	2102	2178	694	31	94	92	0	0.000	0.000	0.000	0.000	0.000	0.000	0.000	0.000	0.000	0.000	0.000	0.000	0.000	0.000	0.015	0.017	0.020	0.018	3.345	0.017	0.251	316	2384	100	267	17292	17559	295	17044	17339	Error	Error	-6.017	267	17292	295	17044	225354	6050042	1.311	24.450	0	0	0
1	18	8	"A49"	"A49"	18385	11155	100	661	791	903	114	429	429	470	514	109	18	3	0	16928	17369	10463	60	2150	2150	2229	906	40	95	93	0	0.000	0.000	0.000	0.000	0.000	0.000	0.000	0.000	0.000	0.000	0.000	0.000	0.000	0.000	0.016	0.024	0.021	0.020	3.391	0.031	0.262	316	2384	100	232	14778	15010	362	15219	15581	Error	Error	-5.993	232	14778	362	15219	249906	5488513	0.625	16.711	0	0	0
1	1	9	"A50"	"A50"	13275	11485	100	571	602	278	46	401	401	426	200	46	48	24	0	9729	13195	8969	67	1817	1817	1852	428	23	94	89	0	0.000	0.000	0.000	0.000	0.000	0.000	0.000	0.000	0.000	0.000	0.000	0.000	0.000	0.000	0.021	0.018	0.023	0.025	3.945	0.016	0.208	316	2384	100	170	7912	8082	201	11378	11579	Error	Error	-5.540	170	7912	201	11378	190094	4169762	0.880	26.502	0	0	0
1	2	9	"A50"	"A50"	13590	11480	100	556	601	265	44	404	404	430	205	47	44	20	0	12149	12769	7686	60	1825	1825	1904	925	48	93	86	0	0.000	0.000	0.000	0.000	0.000	0.000	0.000	0.000	0.000	0.000	0.000	0.000	0.000	0.000	0.015	0.018	0.025	0.024	3.524	0.016	0.170	316	2384	100	152	10324	10476	197	10944	11141	Error	Error	-6.086	152	10324	197	10944	189981	4035120	0.834	11.746	0	0	0
1	3	9	"A50"	"A50"	13890	11480	100	570	589	260	44	407	407	441	214	48	40	15	0	9311	13714	9686	70	1890	1890	2384	3164	132	77	57	0	0.000	0.000	0.000	0.000	0.000	0.000	0.000	0.000	0.000	0.000	0.000	0.000	0.000	0.000	0.022	0.015	0.021	0.020	3.435	0.014	0.234	316	2384	100	163	7421	7584	182	11824	12006	Error	Error	-5.509	163	7421	182	11824	186241	4333580	0.692	3.581	0	0	0
1	4	9	"A51"	"A51"	14190	11475	100	541	579	246	42	413	413	439	217	49	37	14	0	13713	12021	5919	49	1953	1953	2147	975	45	86	80	0	0.000	0.000	0.000	0.000	0.000	0.000	0.000	0.000	0.000	0.000	0.000	0.000	0.000	0.000	0.011	0.016	0.026	0.025	4.062	0.014	0.115	316	2384	100	128	11760	11888	166	10068	10234	Error	Error	-6.522	128	11760	166	10068	182838	3798563	0.645	10.127	0	0	0
1	5	9	"A51"	"A51"	14490	11480	100	583	592	240	40	411	411	438	212	48	41	14	0	14470	15096	5709	37	1968	1968	2114	816	38	98	96	0	0.000	0.000	0.000	0.000	0.000	0.000	0.000	0.000	0.000	0.000	0.000	0.000	0.000	0.000	0.014	0.014	0.017	0.015	2.879	0.012	0.121	316	2384	100	172	12502	12674	181	13128	13309	Error	Error	-6.184	172	12502	181	13128	186979	4770361	0.726	15.909	0	0	0
1	6	9	"A51"	"A51"	14780	11485	100	527	556	243	43	405	405	441	377	85	17	1	0	11870	11744	5632	47	1931	1931	2199	1325	60	87	83	0	0.000	0.000	0.000	0.000	0.000	0.000	0.000	0.000	0.000	0.000	0.000	0.000	0.000	0.000	0.012	0.015	0.022	0.021	3.893	0.014	0.091	316	2384	100	122	9939	10061	151	9813	9964	Error	Error	-6.348	122	9939	151	9813	175608	3711103	0.305	7.204	0	0	0
1	7	9	"A52"	"A52"	15085	11470	100	570	605	240	39	416	416	445	240	53	36	12	0	10941	10188	4341	42	2227	2227	2684	2198	81	82	78	0	0.000	0.000	0.000	0.000	0.000	0.000	0.000	0.000	0.000	0.000	0.000	0.000	0.000	0.000	0.018	0.024	0.030	0.029	3.190	0.049	0.221	316	2384	100	154	8714	8868	189	7961	8150	Error	Error	-5.822	154	8714	189	7961	191196	3219451	0.667	3.414	0	0	0
1	8	9	"A52"	"A52"	15390	11470	100	624	628	252	40	409	409	448	446	99	16	0	0	11601	11731	4230	36	2164	2164	2825	2439	86	90	88	0	0.000	0.000	0.000	0.000	0.000	0.000	0.000	0.000	0.000	0.000	0.000	0.000	0.000	0.000	0.023	0.023	0.028	0.025	3.120	0.023	0.070	316	2384	100	215	9437	9652	219	9567	9786	Error	Error	-5.456	215	9437	219	9567	198516	3707085	0.404	3.651	0	0	0
1	9	9	"A52"	"A52"	15700	11475	100	561	595	241	40	405	405	436	219	50	39	15	0	11627	12332	3790	30	2188	2188	2737	2233	81	96	94	0	0.000	0.000	0.000	0.000	0.000	0.000	0.000	0.000	0.000	0.000	0.000	0.000	0.000	0.000	0.017	0.019	0.022	0.020	3.226	0.015	0.113	316	2384	100	156	9439	9595	190	10144	10334	Error	Error	-5.919	156	9439	190	10144	187881	3896974	0.726	4.297	0	0	0
1	10	9	"A53"	"A53"	15980	11510	100	542	557	243	43	415	415	434	206	47	36	12	0	10746	9996	5585	55	2073	2073	2529	2111	83	75	67	0	0.000	0.000	0.000	0.000	0.000	0.000	0.000	0.000	0.000	0.000	0.000	0.000	0.000	0.000	0.015	0.018	0.030	0.034	4.415	0.017	0.154	316	2384	100	127	8673	8800	142	7923	8065	Error	Error	-6.094	127	8673	142	7923	176034	3158583	0.597	3.537	0	0	0
1	11	9	"A53"	"A53"	16305	11470	100	590	603	231	38	428	428	449	211	46	39	13	0	11781	12056	4473	37	2201	2201	2653	1949	73	93	90	0	0.000	0.000	0.000	0.000	0.000	0.000	0.000	0.000	0.000	0.000	0.000	0.000	0.000	0.000	0.017	0.018	0.021	0.018	3.365	0.014	0.100	316	2384	100	162	9580	9742	175	9855	10030	Error	Error	-5.886	162	9580	175	9855	190394	3809548	0.730	4.825	0	0	0
1	12	9	"A53"	"A53"	16600	11470	100	593	619	238	38	432	432	516	1513	293	0	0	0	12961	12542	4518	36	2239	2239	2463	1688	68	91	89	0	0.000	0.000	0.000	0.000	0.000	0.000	0.000	0.000	0.000	0.000	0.000	0.000	0.000	0.000	0.015	0.018	0.021	0.020	3.016	0.016	0.124	316	2384	100	161	10722	10883	187	10303	10490	Error	Error	-6.057	161	10722	187	10303	195449	3963137	0.068	5.971	0	0	0
1	13	9	"A54"	"A54"	16890	11470	100	535	572	224	39	420	420	442	206	46	35	11	0	11160	10877	5654	51	2066	2066	2138	776	36	83	79	0	0.000	0.000	0.000	0.000	0.000	0.000	0.000	0.000	0.000	0.000	0.000	0.000	0.000	0.000	0.013	0.017	0.023	0.027	4.440	0.015	0.096	316	2384	100	115	9094	9209	152	8811	8963	Error	Error	-6.305	115	9094	152	8811	180728	3437179	0.631	11.262	0	0	0
1	14	9	"A54"	"A54"	17195	11475	100	581	604	277	45	424	424	448	203	45	44	17	0	10858	11460	4457	38	2069	2069	2220	1107	49	95	93	0	0.000	0.000	0.000	0.000	0.000	0.000	0.000	0.000	0.000	0.000	0.000	0.000	0.000	0.000	0.018	0.019	0.025	0.023	3.045	0.017	0.122	316	2384	100	157	8789	8946	180	9391	9571	Error	Error	-5.807	157	8789	180	9391	190995	3621329	0.768	8.347	0	0	0
1	15	9	"A54"	"A54"	17490	11475	100	597	621	253	40	425	425	483	1206	249	0	0	0	12510	12987	4765	36	2111	2111	2308	1423	61	96	94	0	0.000	0.000	0.000	0.000	0.000	0.000	0.000	0.000	0.000	0.000	0.000	0.000	0.000	0.000	0.017	0.018	0.023	0.020	3.406	0.019	0.081	316	2384	100	172	10399	10571	196	10876	11072	Error	Error	-5.918	172	10399	196	10876	196110	4103980	0.114	7.505	0	0	0
1	16	9	"A55"	"A55"	17795	11470	100	533	579	264	45	420	420	444	215	48	34	14	0	11179	12006	6635	55	2042	2042	2101	836	39	90	83	0	0.000	0.000	0.000	0.000	0.000	0.000	0.000	0.000	0.000	0.000	0.000	0.000	0.000	0.000	0.012	0.016	0.025	0.025	4.467	0.015	0.128	316	2384	100	113	9137	9250	159	9964	10123	Error	Error	-6.337	113	9137	159	9964	182862	3794048	0.628	11.848	0	0	0
1	17	9	"A55"	"A55"	18095	11465	100	578	590	241	40	422	422	449	324	72	25	3	0	12316	11573	6972	60	2077	2077	2130	560	26	93	90	0	0.000	0.000	0.000	0.000	0.000	0.000	0.000	0.000	0.000	0.000	0.000	0.000	0.000	0.000	0.015	0.018	0.024	0.026	4.353	0.014	0.032	316	2384	100	156	10239	10395	168	9496	9664	Error	Error	-6.036	156	10239	168	9496	186337	3656947	0.435	16.863	0	0	0
1	18	9	"A55"	"A55"	18395	11465	100	545	597	270	45	435	435	458	207	45	38	17	0	11020	11347	7642	67	2149	2149	2218	1422	64	86	67	0	0.000	0.000	0.000	0.000	0.000	0.000	0.000	0.000	0.000	0.000	0.000	0.000	0.000	0.000	0.012	0.018	0.026	0.024	3.215	0.018	0.175	316	2384	100	110	8871	8981	162	9198	9360	Error	Error	-6.334	110	8871	162	9198	188801	3585663	0.671	6.420	0	0	0
1	1	10	"A56"	"A56"	13290	11780	100	533	564	239	42	406	406	429	200	46	37	16	0	9759	9267	4807	51	1851	1851	1944	742	38	86	78	0	0.000	0.000	0.000	0.000	0.000	0.000	0.000	0.000	0.000	0.000	0.000	0.000	0.000	0.000	0.016	0.021	0.026	0.027	4.176	0.017	0.109	316	2384	100	127	7908	8035	158	7416	7574	Error	Error	-5.960	127	7908	158	7416	178373	2928297	0.675	9.869	0	0	0
1	2	10	"A56"	"A56"	13600	11775	100	566	603	419	69	398	398	422	193	45	42	16	0	11173	11417	5434	47	1846	1846	1959	982	50	94	90	0	0.000	0.000	0.000	0.000	0.000	0.000	0.000	0.000	0.000	0.000	0.000	0.000	0.000	0.000	0.018	0.021	0.022	0.021	3.604	0.020	0.129	316	2384	100	168	9327	9495	205	9571	9776	Error	Error	-5.795	168	9327	205	9571	190439	3607720	0.938	9.631	0	0	0
1	3	10	"A56"	"A56"	13900	11775	100	611	634	264	41	423	423	448	204	45	46	18	0	11016	11265	3393	30	2087	2087	2433	1534	63	97	95	0	0.000	0.000	0.000	0.000	0.000	0.000	0.000	0.000	0.000	0.000	0.000	0.000	0.000	0.000	0.021	0.023	0.028	0.023	2.996	0.020	0.159	316	2384	100	188	8929	9117	211	9178	9389	Error	Error	-5.570	188	8929	211	9178	200459	3559825	0.912	5.757	0	0	0
1	4	10	"A57"	"A57"	14190	11780	100	576	602	249	41	399	399	440	247	56	37	12	0	14361	12964	7893	60	1906	1906	2008	820	40	80	74	0	0.000	0.000	0.000	0.000	0.000	0.000	0.000	0.000	0.000	0.000	0.000	0.000	0.000	0.000	0.014	0.018	0.023	0.026	4.755	0.014	0.139	316	2384	100	177	12455	12632	203	11058	11261	Error	Error	-6.137	177	12455	203	11058	190249	4096617	0.656	13.361	0	0	0
1	5	10	"A57"	"A57"	14495	11780	100	645	659	250	37	401	401	441	448	101	19	1	0	18873	18668	6134	32	1882	1882	1987	1270	63	98	95	0	0.000	0.000	0.000	0.000	0.000	0.000	0.000	0.000	0.000	0.000	0.000	0.000	0.000	0.000	0.014	0.015	0.017	0.014	2.835	0.013	0.030	316	2384	100	244	16991	17235	258	16786	17044	Error	Error	-6.122	244	16991	258	16786	208239	5899239	0.487	13.135	0	0	0
1	6	10	"A57"	"A57"	14805	11780	100	600	641	266	41	388	388	422	207	49	50	24	0	16422	16210	5080	31	1900	1900	2023	742	36	98	98	0	0.000	0.000	0.000	0.000	0.000	0.000	0.000	0.000	0.000	0.000	0.000	0.000	0.000	0.000	0.015	0.018	0.019	0.017	2.680	0.015	0.173	316	2384	100	212	14522	14734	253	14310	14563	Error	Error	-6.098	212	14522	253	14310	202607	5122290	1.058	19.120	0	0	0
1	7	10	"A58"	"A58"	15095	11775	100	556	571	225	39	397	397	425	235	55	36	10	0	13435	12979	6390	49	1890	1890	1958	816	41	91	86	0	0.000	0.000	0.000	0.000	0.000	0.000	0.000	0.000	0.000	0.000	0.000	0.000	0.000	0.000	0.014	0.016	0.020	0.018	3.137	0.014	0.107	316	2384	100	159	11545	11704	174	11089	11263	Error	Error	-6.182	159	11545	174	11089	180299	4101266	0.621	13.506	0	0	0
1	8	10	"A58"	"A58"	15400	11770	100	536	560	223	39	398	398	425	197	46	38	15	0	11879	12222	7226	59	1940	1940	2010	748	37	92	87	0	0.000	0.000	0.000	0.000	0.000	0.000	0.000	0.000	0.000	0.000	0.000	0.000	0.000	0.000	0.014	0.016	0.019	0.021	3.411	0.013	0.124	316	2384	100	138	9939	10077	162	10282	10444	Error	Error	-6.170	138	9939	162	10282	176848	3862263	0.685	13.652	0	0	0
1	9	10	"A58"	"A58"	15700	11775	100	614	670	408	60	413	413	444	428	96	19	3	0	14792	14762	4701	31	1964	1964	2070	925	44	98	97	0	0.000	0.000	0.000	0.000	0.000	0.000	0.000	0.000	0.000	0.000	0.000	0.000	0.000	0.000	0.016	0.020	0.021	0.018	2.927	0.019	0.149	316	2384	100	201	12828	13029	257	12798	13055	Error	Error	-5.996	201	12828	257	12798	211727	4664751	0.528	13.721	0	0	0
1	10	10	"A59"	"A59"	15995	11770	100	6961	6906	3239	46	429	429	471	268	56	93	91	0	15863	14898	5173	34	2085	2085	2237	931	41	95	91	0	0.000	0.000	0.000	0.000	0.000	0.000	0.000	0.000	0.000	0.000	0.000	0.000	0.000	0.000	0.474	0.506	0.447	0.451	1.877	0.486	0.677	316	2384	100	6532	13778	20310	6477	12813	19290	Error	Error	-1.077	6532	13778	6477	12813	2182260	4707925	24.011	13.599	0	0	0
1	11	10	"A59"	"A59"	16300	11770	100	6461	6935	2757	39	432	432	533	1236	231	98	95	0	18218	18135	3440	18	2128	2128	2462	3186	129	100	99	0	0.000	0.000	0.000	0.000	0.000	0.000	0.000	0.000	0.000	0.000	0.000	0.000	0.000	0.000	0.375	0.406	0.361	0.376	1.795	0.368	0.636	316	2384	100	6029	16090	22119	6503	16007	22510	Error	Error	-1.416	6029	16090	6503	16007	2191486	5730643	5.180	4.919	0	0	0
1	12	10	"A59"	"A59"	16600	11765	100	6558	6493	3084	47	433	433	488	564	115	96	92	0	16800	16532	4351	26	2055	2055	2238	1567	70	97	96	0	0.000	0.000	0.000	0.000	0.000	0.000	0.000	0.000	0.000	0.000	0.000	0.000	0.000	0.000	0.415	0.419	0.382	0.363	2.135	0.415	0.612	316	2384	100	6125	14745	20870	6060	14477	20537	Error	Error	-1.267	6125	14745	6060	14477	2051693	5223980	10.647	9.122	0	0	0
1	13	10	"A60"	"A60"	16890	11765	100	538	573	257	44	416	416	438	206	47	39	15	0	10318	12727	9407	73	1993	1993	2062	999	48	81	78	0	0.000	0.000	0.000	0.000	0.000	0.000	0.000	0.000	0.000	0.000	0.000	0.000	0.000	0.000	0.015	0.015	0.023	0.025	4.670	0.013	0.151	316	2384	100	122	8325	8447	157	10734	10891	Error	Error	-6.092	122	8325	157	10734	181160	4021749	0.655	10.676	0	0	0
1	14	10	"A60"	"A60"	17195	11770	100	609	635	289	45	404	404	434	264	60	39	12	0	15894	16222	8742	53	2000	2000	2060	632	30	98	95	0	0.000	0.000	0.000	0.000	0.000	0.000	0.000	0.000	0.000	0.000	0.000	0.000	0.000	0.000	0.015	0.016	0.018	0.016	3.320	0.015	0.223	316	2384	100	205	13894	14099	231	14222	14453	Error	Error	-6.083	205	13894	231	14222	200525	5126266	0.761	22.408	0	0	0
1	15	10	"A60"	"A60"	17495	11765	100	589	609	258	42	393	393	422	197	46	49	22	0	14807	17013	10543	61	2012	2012	2085	1027	49	94	92	0	0.000	0.000	0.000	0.000	0.000	0.000	0.000	0.000	0.000	0.000	0.000	0.000	0.000	0.000	0.015	0.014	0.017	0.017	3.227	0.013	0.236	316	2384	100	196	12795	12991	216	15001	15217	Error	Error	-6.029	196	12795	216	15001	192490	5376185	0.949	14.536	0	0	0
1	16	10	"A61"	"A61"	17795	11760	100	637	664	289	43	410	410	431	193	44	54	31	0	21295	18582	11794	63	2051	2051	2219	1566	70	75	71	0	0.000	0.000	0.000	0.000	0.000	0.000	0.000	0.000	0.000	0.000	0.000	0.000	0.000	0.000	0.012	0.015	0.016	0.022	4.081	0.014	0.292	316	2384	100	227	19244	19471	254	16531	16785	Error	Error	-6.406	227	19244	254	16531	209929	5871804	1.207	10.449	0	0	0
1	17	10	"A61"	"A61"	18085	11770	100	730	744	280	37	426	426	449	207	46	63	33	0	27669	25471	9013	35	2097	2097	2383	1940	81	96	92	0	0.000	0.000	0.000	0.000	0.000	0.000	0.000	0.000	0.000	0.000	0.000	0.000	0.000	0.000	0.012	0.014	0.014	0.012	2.733	0.014	0.328	316	2384	100	304	25572	25876	318	23374	23692	Error	Error	-6.394	304	25572	318	23374	235224	8048943	1.425	11.901	0	0	0
1	18	10	"A61"	"A61"	18385	11765	100	745	765	284	37	439	439	466	330	70	46	11	0	22974	21914	8375	38	2206	2206	2518	2141	85	93	89	0	0.000	0.000	0.000	0.000	0.000	0.000	0.000	0.000	0.000	0.000	0.000	0.000	0.000	0.000	0.015	0.017	0.018	0.016	2.498	0.016	0.362	316	2384	100	306	20768	21074	326	19708	20034	Error	Error	-6.085	306	20768	326	19708	241754	6924798	0.906	9.059	0	0	0
1	1	11	"A62"	"A62"	13290	12095	100	573	600	266	44	401	401	428	213	49	42	18	0	11974	12831	6821	53	1796	1796	1849	611	33	94	88	0	0.000	0.000	0.000	0.000	0.000	0.000	0.000	0.000	0.000	0.000	0.000	0.000	0.000	0.000	0.017	0.018	0.025	0.023	3.109	0.018	0.199	316	2384	100	172	10178	10350	199	11035	11234	Error	Error	-5.887	172	10178	199	11035	189477	4054736	0.808	17.974	0	0	0
1	2	11	"A62"	"A62"	13610	12095	100	556	582	237	40	394	394	426	230	53	38	13	0	13059	13457	6085	45	1824	1824	1907	1158	60	97	93	0	0.000	0.000	0.000	0.000	0.000	0.000	0.000	0.000	0.000	0.000	0.000	0.000	0.000	0.000	0.014	0.016	0.020	0.017	2.929	0.015	0.170	316	2384	100	162	11235	11397	188	11633	11821	Error	Error	-6.116	162	11235	188	11633	183919	4252260	0.678	9.974	0	0	0
1	3	11	"A62"	"A62"	13905	12095	100	535	578	244	42	404	404	429	198	46	39	18	0	11224	11093	4597	41	1870	1870	1940	694	35	98	97	0	0.000	0.000	0.000	0.000	0.000	0.000	0.000	0.000	0.000	0.000	0.000	0.000	0.000	0.000	0.014	0.019	0.023	0.021	2.959	0.016	0.112	316	2384	100	131	9354	9485	174	9223	9397	Error	Error	-6.158	131	9354	174	9223	182724	3505326	0.753	13.189	0	0	0
1	4	11	"A63"	"A63"	14190	12080	100	485	510	217	42	421	421	457	341	74	11	0	0	7071	6755	3968	58	1945	1945	2096	1286	61	68	64	0	0.000	0.000	0.000	0.000	0.000	0.000	0.000	0.000	0.000	0.000	0.000	0.000	0.000	0.000	0.012	0.019	0.038	0.047	4.990	0.015	0.051	316	2384	100	64	5126	5190	89	4810	4899	Error	Error	-6.324	64	5126	89	4810	161219	2134559	0.155	3.623	0	0	0
1	5	11	"A63"	"A63"	14500	12085	100	691	707	253	35	400	400	437	296	67	48	12	0	24662	23182	7768	33	1931	1931	2093	998	47	97	96	0	0.000	0.000	0.000	0.000	0.000	0.000	0.000	0.000	0.000	0.000	0.000	0.000	0.000	0.000	0.013	0.014	0.015	0.014	2.559	0.013	0.241	316	2384	100	291	22731	23022	307	21251	21558	Error	Error	-6.287	291	22731	307	21251	223538	7325390	0.912	21.131	0	0	0
1	6	11	"A63"	"A63"	14805	12085	100	701	713	247	34	402	402	431	296	68	50	12	0	22190	21576	5843	27	1933	1933	2099	876	41	98	96	0	0.000	0.000	0.000	0.000	0.000	0.000	0.000	0.000	0.000	0.000	0.000	0.000	0.000	0.000	0.015	0.016	0.017	0.014	2.525	0.015	0.281	316	2384	100	299	20257	20556	311	19643	19954	Error	Error	-6.082	299	20257	311	19643	225419	6818162	0.953	22.234	0	0	0
1	7	11	"A64"	"A64"	15095	12075	100	561	593	265	44	398	398	428	200	46	42	20	0	15133	13614	7397	54	1920	1920	2047	1097	53	81	78	0	0.000	0.000	0.000	0.000	0.000	0.000	0.000	0.000	0.000	0.000	0.000	0.000	0.000	0.000	0.012	0.017	0.020	0.022	5.021	0.014	0.174	316	2384	100	163	13213	13376	195	11694	11889	Error	Error	-6.341	163	13213	195	11694	187349	4301908	0.825	10.544	0	0	0
1	8	11	"A64"	"A64"	15410	12080	100	670	695	397	57	405	405	433	217	50	56	24	0	19570	18905	6242	33	1993	1993	2121	773	36	97	95	0	0.000	0.000	0.000	0.000	0.000	0.000	0.000	0.000	0.000	0.000	0.000	0.000	0.000	0.000	0.015	0.017	0.017	0.015	3.180	0.015	0.179	316	2384	100	265	17577	17842	290	16912	17202	Error	Error	-6.052	265	17577	290	16912	219611	5973860	1.207	21.713	0	0	0
1	9	11	"A64"	"A64"	15705	12075	100	635	677	265	39	413	413	441	222	50	49	24	0	20250	18995	6535	34	1996	1996	2156	1275	59	93	92	0	0.000	0.000	0.000	0.000	0.000	0.000	0.000	0.000	0.000	0.000	0.000	0.000	0.000	0.000	0.012	0.016	0.018	0.017	3.393	0.014	0.177	316	2384	100	222	18254	18476	264	16999	17263	Error	Error	-6.362	222	18254	264	16999	213991	6002432	1.063	13.207	0	0	0
1	10	11	"A65"	"A65"	16000	12075	100	722	763	353	46	416	416	438	215	49	58	38	0	30083	24849	13824	55	1985	1985	2178	1613	74	83	77	0	0.000	0.000	0.000	0.000	0.000	0.000	0.000	0.000	0.000	0.000	0.000	0.000	0.000	0.000	0.011	0.015	0.017	0.018	3.995	0.014	0.329	316	2384	100	306	28098	28404	347	22864	23211	Error	Error	-6.521	306	28098	347	22864	241003	7852388	1.512	14.055	0	0	0
1	11	11	"A65"	"A65"	16305	12075	100	775	803	303	37	409	409	449	448	99	36	5	0	30710	28197	9532	33	1995	1995	2078	701	33	97	94	0	0.000	0.000	0.000	0.000	0.000	0.000	0.000	0.000	0.000	0.000	0.000	0.000	0.000	0.000	0.013	0.015	0.015	0.013	2.711	0.013	0.086	316	2384	100	366	28715	29081	394	26202	26596	Error	Error	-6.294	366	28715	394	26202	253592	8910272	0.790	37.260	0	0	0
1	12	11	"A65"	"A65"	16605	12075	100	762	788	315	39	421	421	446	326	73	52	18	0	29700	25766	10960	42	2004	2004	2101	738	35	96	94	0	0.000	0.000	0.000	0.000	0.000	0.000	0.000	0.000	0.000	0.000	0.000	0.000	0.000	0.000	0.012	0.015	0.016	0.015	2.984	0.014	0.132	316	2384	100	341	27696	28037	367	23762	24129	Error	Error	-6.344	341	27696	367	23762	249072	8142183	1.049	32.066	0	0	0
1	13	11	"A66"	"A66"	16890	12070	100	701	727	301	41	419	419	444	220	49	58	30	0	27927	23208	11855	51	2027	2027	2128	1136	53	88	81	0	0.000	0.000	0.000	0.000	0.000	0.000	0.000	0.000	0.000	0.000	0.000	0.000	0.000	0.000	0.011	0.015	0.015	0.016	3.489	0.013	0.288	316	2384	100	282	25900	26182	308	21181	21489	Error	Error	-6.521	282	25900	308	21181	229775	7333785	1.286	18.556	0	0	0
1	14	11	"A66"	"A66"	17195	12070	100	748	784	582	74	407	407	435	206	47	66	41	0	27911	24191	10944	45	2040	2040	2183	1332	61	92	87	0	0.000	0.000	0.000	0.000	0.000	0.000	0.000	0.000	0.000	0.000	0.000	0.000	0.000	0.000	0.013	0.017	0.017	0.017	3.009	0.018	0.268	316	2384	100	341	25871	26212	377	22151	22528	Error	Error	-6.245	341	25871	377	22151	247839	7644281	1.694	16.523	0	0	0
1	15	11	"A66"	"A66"	17505	12070	100	731	1135	3962	349	430	430	450	200	44	63	38	0	20354	18927	8695	45	2070	2070	2179	756	34	97	96	0	0.000	0.000	0.000	0.000	0.000	0.000	0.000	0.000	0.000	0.000	0.000	0.000	0.000	0.000	0.016	0.042	0.022	0.020	2.822	0.092	0.134	316	2384	100	301	18284	18585	705	16857	17562	Error	Error	-5.925	301	18284	705	16857	358606	5980797	3.425	22.153	0	0	0
1	16	11	"A67"	"A67"	17790	12070	100	609	649	303	46	424	424	453	230	50	43	19	0	13001	14998	10611	70	2106	2106	2247	1574	70	73	69	0	0.000	0.000	0.000	0.000	0.000	0.000	0.000	0.000	0.000	0.000	0.000	0.000	0.000	0.000	0.017	0.017	0.022	0.029	5.030	0.016	0.203	316	2384	100	185	10895	11080	225	12892	13117	Error	Error	-5.880	185	10895	225	12892	205206	4739405	0.852	8.101	0	0	0
1	17	11	"A67"	"A67"	18095	12070	100	790	807	307	38	434	434	458	226	49	67	39	0	22567	22736	9647	42	2154	2154	2343	1272	54	96	94	0	0.000	0.000	0.000	0.000	0.000	0.000	0.000	0.000	0.000	0.000	0.000	0.000	0.000	0.000	0.017	0.018	0.020	0.019	2.609	0.017	0.374	316	2384	100	356	20413	20769	373	20582	20955	Error	Error	-5.841	356	20413	373	20582	255148	7184462	1.544	16.032	0	0	0
1	18	11	"A67"	"A67"	18395	12070	100	886	920	371	40	543	543	620	338	54	50	21	0	20340	20681	9259	44	2499	2499	3242	2108	65	93	90	0	0.000	0.000	0.000	0.000	0.000	0.000	0.000	0.000	0.000	0.000	0.000	0.000	0.000	0.000	0.019	0.021	0.024	0.021	2.608	0.022	0.266	316	2384	100	343	17841	18184	377	18182	18559	Error	Error	-5.701	343	17841	377	18182	290739	6535158	0.888	8.273	0	0	0
1	1	12	"A68"	"A68"	13295	12385	100	579	613	264	43	401	401	429	200	46	45	25	0	13934	13763	8470	61	1815	1815	1905	868	45	83	78	0	0.000	0.000	0.000	0.000	0.000	0.000	0.000	0.000	0.000	0.000	0.000	0.000	0.000	0.000	0.015	0.018	0.023	0.025	4.431	0.016	0.213	316	2384	100	178	12119	12297	212	11948	12160	Error	Error	-6.089	178	12119	212	11948	193652	4349012	0.920	13.661	0	0	0
1	2	12	"A68"	"A68"	13595	12385	100	604	609	232	38	403	403	434	225	51	46	12	0	15576	15515	6340	40	1864	1864	2027	1261	62	96	93	0	0.000	0.000	0.000	0.000	0.000	0.000	0.000	0.000	0.000	0.000	0.000	0.000	0.000	0.000	0.015	0.015	0.019	0.017	3.174	0.013	0.147	316	2384	100	201	13712	13913	206	13651	13857	Error	Error	-6.092	201	13712	206	13651	192318	4902833	0.778	10.696	0	0	0
1	3	12	"A68"	"A68"	13905	12385	100	623	632	252	39	414	414	443	291	65	35	6	0	16012	16417	6199	37	1932	1932	2095	1238	59	98	98	0	0.000	0.000	0.000	0.000	0.000	0.000	0.000	0.000	0.000	0.000	0.000	0.000	0.000	0.000	0.015	0.015	0.018	0.015	3.331	0.013	0.150	316	2384	100	209	14080	14289	218	14485	14703	Error	Error	-6.074	209	14080	218	14485	199624	5187886	0.649	11.569	0	0	0
1	4	12	"A69"	"A69"	14200	12380	100	647	699	317	45	422	422	451	207	45	53	31	0	27069	19934	12978	65	1990	1990	2279	1980	86	71	68	0	0.000	0.000	0.000	0.000	0.000	0.000	0.000	0.000	0.000	0.000	0.000	0.000	0.000	0.000	0.009	0.015	0.017	0.022	4.246	0.014	0.304	316	2384	100	225	25079	25304	277	17944	18221	Error	Error	-6.800	225	25079	277	17944	220796	6299059	1.198	8.917	0	0	0
1	5	12	"A69"	"A69"	14505	12385	100	728	753	290	38	415	415	451	259	57	55	23	0	25435	24383	6856	28	1960	1960	2283	1817	79	99	98	0	0.000	0.000	0.000	0.000	0.000	0.000	0.000	0.000	0.000	0.000	0.000	0.000	0.000	0.000	0.013	0.015	0.015	0.013	2.333	0.013	0.223	316	2384	100	313	23475	23788	338	22423	22761	Error	Error	-6.229	313	23475	338	22423	238024	7705150	1.166	12.163	0	0	0
1	6	12	"A69"	"A69"	14810	12380	100	780	789	255	32	397	397	429	348	81	55	10	0	32010	30197	7759	25	1947	1947	2150	1665	77	98	98	0	0.000	0.000	0.000	0.000	0.000	0.000	0.000	0.000	0.000	0.000	0.000	0.000	0.000	0.000	0.013	0.014	0.014	0.012	2.172	0.017	0.214	316	2384	100	383	30063	30446	392	28250	28642	Error	Error	-6.295	383	30063	392	28250	249393	9542354	1.034	16.845	0	0	0
1	7	12	"A70"	"A70"	15100	12375	100	622	669	295	44	402	402	433	298	68	40	13	0	21720	18773	10847	57	1889	1889	1980	872	44	86	81	0	0.000	0.000	0.000	0.000	0.000	0.000	0.000	0.000	0.000	0.000	0.000	0.000	0.000	0.000	0.011	0.016	0.020	0.021	4.185	0.015	0.276	316	2384	100	220	19831	20051	267	16884	17151	Error	Error	-6.494	220	19831	267	16884	211348	5932213	0.792	19.258	0	0	0
1	8	12	"A70"	"A70"	15410	12375	100	685	719	263	36	404	404	489	1561	319	0	0	0	26052	22966	9408	40	1930	1930	2037	1020	50	99	97	0	0.000	0.000	0.000	0.000	0.000	0.000	0.000	0.000	0.000	0.000	0.000	0.000	0.000	0.000	0.012	0.015	0.015	0.015	2.309	0.014	0.336	316	2384	100	281	24122	24403	315	21036	21351	Error	Error	-6.424	281	24122	315	21036	227156	7257343	0.147	20.519	0	0	0
1	9	12	"A70"	"A70"	15705	12375	100	695	713	263	36	407	407	432	226	52	59	28	0	25429	22979	8830	38	1974	1974	2146	1078	50	99	98	0	0.000	0.000	0.000	0.000	0.000	0.000	0.000	0.000	0.000	0.000	0.000	0.000	0.000	0.000	0.012	0.015	0.015	0.014	2.745	0.013	0.225	316	2384	100	288	23455	23743	306	21005	21311	Error	Error	-6.348	288	23455	306	21005	225304	7261518	1.243	19.326	0	0	0
1	10	12	"A71"	"A71"	15995	12370	100	694	713	323	45	410	410	439	207	47	58	33	0	21002	18256	10488	57	1982	1982	2322	2203	94	77	75	0	0.000	0.000	0.000	0.000	0.000	0.000	0.000	0.000	0.000	0.000	0.000	0.000	0.000	0.000	0.015	0.019	0.020	0.022	4.241	0.016	0.312	316	2384	100	284	19020	19304	303	16274	16577	Error	Error	-6.065	284	19020	303	16274	225371	5768995	1.324	7.233	0	0	0
1	11	12	"A71"	"A71"	16295	12365	100	702	740	333	45	413	413	435	203	46	62	35	0	25230	22299	10294	46	2013	2013	2445	2834	115	86	84	0	0.000	0.000	0.000	0.000	0.000	0.000	0.000	0.000	0.000	0.000	0.000	0.000	0.000	0.000	0.012	0.016	0.016	0.015	3.371	0.015	0.331	316	2384	100	289	23217	23506	327	20286	20613	Error	Error	-6.328	289	23217	327	20286	233716	7046425	1.502	7.006	0	0	0
1	12	12	"A71"	"A71"	16605	12370	100	746	764	289	37	410	410	442	211	47	66	37	0	23895	23640	6775	28	2047	2047	2255	1825	80	100	99	0	0.000	0.000	0.000	0.000	0.000	0.000	0.000	0.000	0.000	0.000	0.000	0.000	0.000	0.000	0.015	0.016	0.017	0.014	2.382	0.015	0.328	316	2384	100	336	21848	22184	354	21593	21947	Error	Error	-6.023	336	21848	354	21593	241294	7470369	1.526	11.718	0	0	0
1	13	12	"A72"	"A72"	16900	12365	100	636	644	272	42	410	410	433	201	46	53	26	0	21055	17327	10257	59	2018	2018	2174	1492	68	78	72	0	0.000	0.000	0.000	0.000	0.000	0.000	0.000	0.000	0.000	0.000	0.000	0.000	0.000	0.000	0.012	0.015	0.018	0.023	5.211	0.013	0.236	316	2384	100	226	19037	19263	234	15309	15543	Error	Error	-6.396	226	19037	234	15309	203592	5475461	1.050	10.156	0	0	0
1	14	12	"A72"	"A72"	17210	12365	100	619	644	248	38	418	418	435	201	46	49	20	0	17178	16654	6753	40	2093	2093	2270	1035	45	94	93	0	0.000	0.000	0.000	0.000	0.000	0.000	0.000	0.000	0.000	0.000	0.000	0.000	0.000	0.000	0.013	0.016	0.017	0.016	2.973	0.015	0.224	316	2384	100	201	15085	15286	226	14561	14787	Error	Error	-6.230	201	15085	226	14561	203532	5262795	1.040	13.898	0	0	0
1	15	12	"A72"	"A72"	17500	12370	100	734	912	1547	169	464	464	494	328	66	42	14	0	18364	18110	6919	38	2226	2226	2454	1594	64	96	91	0	0.000	0.000	0.000	0.000	0.000	0.000	0.000	0.000	0.000	0.000	0.000	0.000	0.000	0.000	0.017	0.028	0.022	0.019	3.074	0.117	0.178	316	2384	100	270	16138	16408	448	15884	16332	Error	Error	-5.901	270	16138	448	15884	288048	5722655	1.274	9.822	0	0	0
1	16	12	"A73"	"A73"	17800	12360	100	488	519	258	49	441	441	463	336	72	13	1	0	3624	5048	3987	78	2143	2143	2235	1361	60	51	31	0	0.000	0.000	0.000	0.000	0.000	0.000	0.000	0.000	0.000	0.000	0.000	0.000	0.000	0.000	0.032	0.027	0.075	0.083	4.748	0.022	0.056	316	2384	100	47	1481	1528	78	2905	2983	Error	Error	-4.978	47	1481	78	2905	164113	1595058	0.167	2.067	0	0	0
1	17	12	"A73"	"A73"	18090	12360	100	499	535	217	40	424	424	449	214	47	28	9	0	4164	5458	3679	67	2142	2142	2208	582	26	80	67	0	0.000	0.000	0.000	0.000	0.000	0.000	0.000	0.000	0.000	0.000	0.000	0.000	0.000	0.000	0.037	0.033	0.061	0.065	5.638	0.025	0.065	316	2384	100	75	2022	2097	111	3316	3427	Error	Error	-4.753	75	2022	111	3316	169047	1724823	0.402	5.584	0	0	0
1	18	12	"A73"	"A73"	18410	12360	100	500	528	222	42	452	452	471	201	42	25	9	0	4260	5137	2782	54	2213	2213	2224	412	18	91	83	0	0.000	0.000	0.000	0.000	0.000	0.000	0.000	0.000	0.000	0.000	0.000	0.000	0.000	0.000	0.023	0.026	0.067	0.068	4.034	0.025	0.052	316	2384	100	48	2047	2095	76	2924	3000	Error	Error	-5.414	48	2047	76	2924	166703	1623353	0.284	7.070	0	0	0
1	1	13	"A74"	"A74"	13295	12690	100	556	578	235	40	409	409	441	211	47	37	13	0	12594	12251	6564	53	1882	1882	2110	1747	82	80	77	0	0.000	0.000	0.000	0.000	0.000	0.000	0.000	0.000	0.000	0.000	0.000	0.000	0.000	0.000	0.014	0.016	0.022	0.025	4.464	0.013	0.115	316	2384	100	147	10712	10859	169	10369	10538	Error	Error	-6.187	147	10712	169	10369	182678	3871307	0.649	5.805	0	0	0
1	2	13	"A74"	"A74"	13615	12685	100	592	611	234	38	415	415	491	1445	294	0	0	0	14943	15305	6728	43	1944	1944	2235	2379	106	93	91	0	0.000	0.000	0.000	0.000	0.000	0.000	0.000	0.000	0.000	0.000	0.000	0.000	0.000	0.000	0.014	0.015	0.018	0.017	2.812	0.095	0.113	316	2384	100	177	12999	13176	196	13361	13557	Error	Error	-6.199	177	12999	196	13361	192981	4836458	0.083	5.494	0	0	0
1	3	13	"A74"	"A74"	13905	12690	100	602	628	260	41	427	427	450	208	46	46	20	0	15328	15349	5605	36	2069	2069	2342	1423	60	97	95	0	0.000	0.000	0.000	0.000	0.000	0.000	0.000	0.000	0.000	0.000	0.000	0.000	0.000	0.000	0.013	0.015	0.020	0.016	3.022	0.015	0.180	316	2384	100	175	13259	13434	201	13280	13481	Error	Error	-6.243	175	13259	201	13280	198583	4850408	0.856	9.141	0	0	0
1	4	13	"A75"	"A75"	14205	12685	100	595	615	256	41	444	444	470	226	48	40	14	0	13544	13071	6792	51	2194	2194	2696	2114	78	80	78	0	0.000	0.000	0.000	0.000	0.000	0.000	0.000	0.000	0.000	0.000	0.000	0.000	0.000	0.000	0.013	0.016	0.021	0.022	5.210	0.015	0.150	316	2384	100	151	11350	11501	171	10877	11048	Error	Error	-6.232	151	11350	171	10877	194459	4130534	0.642	4.908	0	0	0
1	5	13	"A75"	"A75"	14515	12685	100	599	628	258	41	426	426	452	206	45	45	18	0	12958	13341	4268	31	2137	2137	2370	1339	56	97	96	0	0.000	0.000	0.000	0.000	0.000	0.000	0.000	0.000	0.000	0.000	0.000	0.000	0.000	0.000	0.016	0.018	0.022	0.020	3.353	0.016	0.143	316	2384	100	173	10821	10994	202	11204	11406	Error	Error	-5.967	173	10821	202	11204	198437	4215632	0.854	8.193	0	0	0
1	6	13	"A75"	"A75"	14820	12685	100	578	595	246	41	422	422	569	2021	355	0	0	0	12333	12523	3386	27	2106	2106	2717	3705	136	97	83	0	0.000	0.000	0.000	0.000	0.000	0.000	0.000	0.000	0.000	0.000	0.000	0.000	0.000	0.000	0.015	0.017	0.025	0.020	3.062	0.265	0.311	316	2384	100	156	10227	10383	173	10417	10590	Error	Error	-6.035	156	10227	173	10417	187996	3957224	0.013	2.647	0	0	0
1	7	13	"A76"	"A76"	15105	12680	100	617	665	316	47	408	408	431	199	46	51	26	0	13794	12352	5781	46	1997	1997	2175	1156	53	87	81	0	0.000	0.000	0.000	0.000	0.000	0.000	0.000	0.000	0.000	0.000	0.000	0.000	0.000	0.000	0.018	0.025	0.028	0.027	3.500	0.024	0.238	316	2384	100	209	11797	12006	257	10355	10612	Error	Error	-5.819	209	11797	257	10355	210108	3903177	1.176	8.804	0	0	0
1	8	13	"A76"	"A76"	15420	12680	100	621	658	260	39	399	399	427	199	46	53	27	0	13507	13636	4308	31	2022	2022	2205	1282	58	98	96	0	0.000	0.000	0.000	0.000	0.000	0.000	0.000	0.000	0.000	0.000	0.000	0.000	0.000	0.000	0.019	0.022	0.025	0.020	2.740	0.020	0.211	316	2384	100	222	11485	11707	259	11614	11873	Error	Error	-5.693	222	11485	259	11614	207794	4308910	1.161	8.917	0	0	0
1	9	13	"A76"	"A76"	15715	12685	100	596	649	276	42	402	402	426	205	48	48	25	0	13223	14301	4793	33	1989	1989	2223	1285	57	100	99	0	0.000	0.000	0.000	0.000	0.000	0.000	0.000	0.000	0.000	0.000	0.000	0.000	0.000	0.000	0.017	0.020	0.022	0.019	2.678	0.019	0.210	316	2384	100	194	11234	11428	247	12312	12559	Error	Error	-5.856	194	11234	247	12312	205054	4519173	1.088	9.399	0	0	0
1	10	13	"A77"	"A77"	16010	12675	100	940	921	404	43	409	409	439	219	49	73	58	0	10274	10507	6376	60	2056	2056	2208	983	44	79	74	0	0.000	0.000	0.000	0.000	0.000	0.000	0.000	0.000	0.000	0.000	0.000	0.000	0.000	0.000	0.065	0.061	0.063	0.073	2.806	0.052	0.513	316	2384	100	531	8218	8749	512	8451	8963	Error	Error	-3.952	531	8218	512	8451	290912	3320185	2.201	8.443	0	0	0
1	11	13	"A77"	"A77"	16305	12685	100	1061	1076	397	36	413	413	446	360	80	77	42	0	13250	14114	5884	41	2119	2119	2351	1427	60	94	92	0	0.000	0.000	0.000	0.000	0.000	0.000	0.000	0.000	0.000	0.000	0.000	0.000	0.000	0.000	0.058	0.055	0.054	0.052	2.048	0.049	0.557	316	2384	100	648	11131	11779	663	11995	12658	Error	Error	-4.102	648	11131	663	11995	339982	4460020	1.750	8.243	0	0	0
1	12	13	"A77"	"A77"	16610	12685	100	1112	1148	397	34	414	414	483	931	192	28	0	0	13674	14100	4615	32	2153	2153	2477	1487	60	98	96	0	0.000	0.000	0.000	0.000	0.000	0.000	0.000	0.000	0.000	0.000	0.000	0.000	0.000	0.000	0.061	0.061	0.060	0.058	1.976	0.055	0.536	316	2384	100	698	11521	12219	734	11947	12681	Error	Error	-4.045	698	11521	734	11947	362703	4455715	0.714	7.816	0	0	0
1	13	13	"A78"	"A78"	16910	12675	100	566	589	253	42	398	398	425	231	54	38	12	0	12655	13384	7337	54	2045	2045	2218	1094	49	88	82	0	0.000	0.000	0.000	0.000	0.000	0.000	0.000	0.000	0.000	0.000	0.000	0.000	0.000	0.000	0.016	0.017	0.020	0.022	4.177	0.016	0.179	316	2384	100	168	10610	10778	191	11339	11530	Error	Error	-5.981	168	10610	191	11339	186134	4229342	0.710	10.207	0	0	0
1	14	13	"A78"	"A78"	17215	12675	100	647	670	235	35	431	431	460	233	50	48	18	0	17287	17242	6471	37	2097	2097	2258	1232	54	98	97	0	0.000	0.000	0.000	0.000	0.000	0.000	0.000	0.000	0.000	0.000	0.000	0.000	0.000	0.000	0.014	0.016	0.019	0.016	2.840	0.014	0.175	316	2384	100	216	15190	15406	239	15145	15384	Error	Error	-6.136	216	15190	239	15145	211719	5448458	0.901	12.162	0	0	0
1	15	13	"A78"	"A78"	17525	12675	100	669	691	262	37	481	481	507	217	42	45	16	0	14859	14743	4962	33	2258	2258	2544	1559	61	98	97	0	0.000	0.000	0.000	0.000	0.000	0.000	0.000	0.000	0.000	0.000	0.000	0.000	0.000	0.000	0.015	0.017	0.020	0.018	2.862	0.014	0.121	316	2384	100	188	12601	12789	210	12485	12695	Error	Error	-6.067	188	12601	210	12485	218496	4658763	0.848	7.825	0	0	0
1	16	13	"A79"	"A79"	17815	12665	100	636	645	247	38	489	489	517	342	66	22	2	0	12520	12155	6375	52	2264	2264	2311	572	24	90	85	0	0.000	0.000	0.000	0.000	0.000	0.000	0.000	0.000	0.000	0.000	0.000	0.000	0.000	0.000	0.014	0.016	0.024	0.024	4.177	0.014	0.031	316	2384	100	147	10256	10403	156	9891	10047	Error	Error	-6.125	147	10256	156	9891	203936	3840972	0.374	17.210	0	0	0
1	17	13	"A79"	"A79"	18120	12670	100	667	699	250	35	450	450	476	215	45	50	25	0	18077	17781	5009	28	2228	2228	2385	1076	45	99	97	0	0.000	0.000	0.000	0.000	0.000	0.000	0.000	0.000	0.000	0.000	0.000	0.000	0.000	0.000	0.014	0.016	0.017	0.014	2.991	0.015	0.193	316	2384	100	217	15849	16066	249	15553	15802	Error	Error	-6.191	217	15849	249	15553	221008	5618711	1.037	14.309	0	0	0
1	18	13	"A79"	"A79"	18420	12670	100	692	705	260	36	449	449	507	756	149	3	0	0	18782	18927	4766	25	2282	2282	2568	1930	75	99	99	0	0.000	0.000	0.000	0.000	0.000	0.000	0.000	0.000	0.000	0.000	0.000	0.000	0.000	0.000	0.015	0.015	0.018	0.015	2.692	0.034	0.069	316	2384	100	243	16500	16743	256	16645	16901	Error	Error	-6.085	243	16500	256	16645	222819	5980801	0.262	8.476	0	0	0
1	1	14	"A80"	"A80"	13320	12985	100	552	585	260	44	408	408	438	354	80	22	3	0	11886	12377	6187	49	1818	1818	1871	860	45	93	88	0	0.000	0.000	0.000	0.000	0.000	0.000	0.000	0.000	0.000	0.000	0.000	0.000	0.000	0.000	0.014	0.017	0.023	0.021	3.636	0.015	0.108	316	2384	100	144	10068	10212	177	10559	10736	Error	Error	-6.128	144	10068	177	10559	185000	3911169	0.415	12.216	0	0	0
1	2	14	"A80"	"A80"	13625	12985	100	585	618	248	40	403	403	431	201	46	47	19	0	15047	15668	5308	33	1930	1930	2084	1566	75	99	96	0	0.000	0.000	0.000	0.000	0.000	0.000	0.000	0.000	0.000	0.000	0.000	0.000	0.000	0.000	0.014	0.016	0.018	0.015	2.484	0.015	0.168	316	2384	100	182	13117	13299	215	13738	13953	Error	Error	-6.171	182	13117	215	13738	195373	4951050	0.930	8.674	0	0	0
1	3	14	"A80"	"A80"	13930	12985	100	657	665	243	36	492	492	520	232	44	35	11	0	13893	14080	4156	29	2197	2197	2405	1365	56	99	96	0	0.000	0.000	0.000	0.000	0.000	0.000	0.000	0.000	0.000	0.000	0.000	0.000	0.000	0.000	0.014	0.015	0.020	0.017	2.825	0.013	0.099	316	2384	100	165	11696	11861	173	11883	12056	Error	Error	-6.147	165	11696	173	11883	210133	4449145	0.625	8.553	0	0	0
1	4	14	"A81"	"A81"	14220	12975	100	765	776	286	36	573	573	602	246	40	42	14	0	13530	12666	6513	51	2360	2360	2442	832	34	87	82	0	0.000	0.000	0.000	0.000	0.000	0.000	0.000	0.000	0.000	0.000	0.000	0.000	0.000	0.000	0.017	0.020	0.029	0.029	4.161	0.017	0.116	316	2384	100	192	11170	11362	203	10306	10509	Error	Error	-5.862	192	11170	203	10306	245213	4002522	0.707	12.288	0	0	0
1	5	14	"A81"	"A81"	14525	12980	100	597	629	236	37	439	439	459	199	43	44	18	0	15415	15719	4735	30	2045	2045	2184	993	45	100	98	0	0.000	0.000	0.000	0.000	0.000	0.000	0.000	0.000	0.000	0.000	0.000	0.000	0.000	0.000	0.012	0.014	0.017	0.014	2.947	0.013	0.139	316	2384	100	158	13370	13528	190	13674	13864	Error	Error	-6.403	158	13370	190	13674	198778	4967229	0.854	13.630	0	0	0
1	6	14	"A81"	"A81"	14825	12975	100	611	643	242	37	404	404	430	198	46	52	23	0	16404	16540	4673	28	1991	1991	2178	1115	51	98	98	0	0.000	0.000	0.000	0.000	0.000	0.000	0.000	0.000	0.000	0.000	0.000	0.000	0.000	0.000	0.014	0.016	0.018	0.016	3.132	0.015	0.180	316	2384	100	207	14413	14620	239	14549	14788	Error	Error	-6.122	207	14413	239	14549	203196	5226533	1.076	12.881	0	0	0
1	7	14	"A82"	"A82"	15120	12970	100	538	583	291	49	396	396	421	194	46	42	18	0	16674	14873	7912	53	1908	1908	2018	838	41	89	82	0	0.000	0.000	0.000	0.000	0.000	0.000	0.000	0.000	0.000	0.000	0.000	0.000	0.000	0.000	0.010	0.014	0.017	0.018	3.971	0.013	0.159	316	2384	100	142	14766	14908	187	12965	13152	Error	Error	-6.700	142	14766	187	12965	184093	4699836	0.835	15.340	0	0	0
1	8	14	"A82"	"A82"	15425	12980	100	629	660	237	35	395	395	421	202	47	57	25	0	20012	19741	4894	24	1951	1951	2223	1551	69	99	98	0	0.000	0.000	0.000	0.000	0.000	0.000	0.000	0.000	0.000	0.000	0.000	0.000	0.000	0.000	0.013	0.015	0.014	0.013	2.434	0.014	0.243	316	2384	100	234	18061	18295	265	17790	18055	Error	Error	-6.270	234	18061	265	17790	208617	6238287	1.183	11.295	0	0	0
1	9	14	"A82"	"A82"	15725	12975	100	602	639	251	39	397	397	424	200	47	50	25	0	18519	18655	5428	29	1976	1976	2149	1071	49	99	97	0	0.000	0.000	0.000	0.000	0.000	0.000	0.000	0.000	0.000	0.000	0.000	0.000	0.000	0.000	0.012	0.015	0.015	0.013	2.986	0.014	0.221	316	2384	100	205	16543	16748	242	16679	16921	Error	Error	-6.334	205	16543	242	16679	202040	5895076	1.075	15.412	0	0	0
1	10	14	"A83"	"A83"	16035	12975	100	7066	7477	5028	67	419	419	462	285	61	92	87	0	13239	12818	4465	34	1989	1989	2090	690	33	95	92	0	0.000	0.000	0.000	0.000	0.000	0.000	0.000	0.000	0.000	0.000	0.000	0.000	0.000	0.000	0.591	0.652	0.563	0.504	2.835	0.712	0.563	316	2384	100	6647	11250	17897	7058	10829	17887	Error	Error	-0.759	6647	11250	7058	10829	2362847	4050616	24.614	15.548	0	0	0
1	11	14	"A83"	"A83"	16320	12975	100	7413	7955	4317	54	433	433	535	686	128	97	93	0	14949	15091	3539	23	2095	2095	2423	1592	65	100	99	0	0.000	0.000	0.000	0.000	0.000	0.000	0.000	0.000	0.000	0.000	0.000	0.000	0.000	0.000	0.543	0.579	0.505	0.476	2.216	0.624	0.528	316	2384	100	6980	12854	19834	7522	12996	20518	Error	Error	-0.881	6980	12854	7522	12996	2513659	4768639	10.816	7.957	0	0	0
1	12	14	"A83"	"A83"	16620	12975	100	7244	7837	4662	59	427	427	517	672	129	94	89	0	15161	14925	3457	23	2045	2045	2291	1358	59	100	99	0	0.000	0.000	0.000	0.000	0.000	0.000	0.000	0.000	0.000	0.000	0.000	0.000	0.000	0.000	0.520	0.575	0.476	0.455	2.216	0.638	0.552	316	2384	100	6817	13116	19933	7410	12880	20290	Error	Error	-0.944	6817	13116	7410	12880	2476578	4716196	10.893	9.303	0	0	0
1	13	14	"A84"	"A84"	16920	12965	100	561	579	225	38	418	418	444	202	45	39	14	0	12225	12124	5927	48	2093	2093	2476	1801	72	84	81	0	0.000	0.000	0.000	0.000	0.000	0.000	0.000	0.000	0.000	0.000	0.000	0.000	0.000	0.000	0.014	0.016	0.020	0.023	4.421	0.015	0.148	316	2384	100	143	10132	10275	161	10031	10192	Error	Error	-6.147	143	10132	161	10031	182837	3831104	0.668	5.357	0	0	0
1	14	14	"A84"	"A84"	17220	12970	100	600	629	258	41	426	426	458	231	50	41	16	0	11529	12565	4707	37	2137	2137	2366	1104	46	99	97	0	0.000	0.000	0.000	0.000	0.000	0.000	0.000	0.000	0.000	0.000	0.000	0.000	0.000	0.000	0.019	0.019	0.024	0.020	2.800	0.018	0.138	316	2384	100	174	9392	9566	203	10428	10631	Error	Error	-5.754	174	9392	203	10428	198907	3970385	0.740	9.238	0	0	0
1	15	14	"A84"	"A84"	17520	12970	100	695	703	265	37	499	499	523	235	44	42	12	0	13830	14323	4895	34	2378	2378	2691	1474	54	100	97	0	0.000	0.000	0.000	0.000	0.000	0.000	0.000	0.000	0.000	0.000	0.000	0.000	0.000	0.000	0.017	0.017	0.022	0.018	2.673	0.016	0.116	316	2384	100	196	11452	11648	204	11945	12149	Error	Error	-5.869	196	11452	204	11945	222179	4525987	0.766	7.891	0	0	0
1	16	14	"A85"	"A85"	17825	12960	100	719	737	242	32	570	570	601	384	63	18	0	0	10671	10522	4895	46	2441	2441	2600	1507	57	85	79	0	0.000	0.000	0.000	0.000	0.000	0.000	0.000	0.000	0.000	0.000	0.000	0.000	0.000	0.000	0.018	0.021	0.030	0.032	3.925	0.015	0.067	316	2384	100	149	8230	8379	167	8081	8248	Error	Error	-5.788	149	8230	167	8081	232997	3324912	0.354	5.257	0	0	0
1	17	14	"A85"	"A85"	18130	12965	100	634	655	234	35	470	470	488	206	42	44	16	0	12439	13096	4705	35	2265	2265	2484	1535	61	99	95	0	0.000	0.000	0.000	0.000	0.000	0.000	0.000	0.000	0.000	0.000	0.000	0.000	0.000	0.000	0.016	0.017	0.023	0.020	2.707	0.014	0.133	316	2384	100	164	10174	10338	185	10831	11016	Error	Error	-5.955	164	10174	185	10831	207092	4138205	0.811	6.913	0	0	0
1	18	14	"A85"	"A85"	18425	12960	100	612	633	249	39	450	450	477	209	43	40	16	0	12954	13150	3850	29	2329	2329	2784	2494	89	98	95	0	0.000	0.000	0.000	0.000	0.000	0.000	0.000	0.000	0.000	0.000	0.000	0.000	0.000	0.000	0.015	0.017	0.021	0.018	2.951	0.015	0.134	316	2384	100	162	10625	10787	183	10821	11004	Error	Error	-6.035	162	10625	183	10821	199895	4155267	0.746	4.156	0	0	0
1	1	15	"A86"	"A86"	13315	13290	100	557	595	273	45	413	413	438	203	46	41	16	0	11122	10800	6056	56	1870	1870	1942	821	42	82	79	0	0.000	0.000	0.000	0.000	0.000	0.000	0.000	0.000	0.000	0.000	0.000	0.000	0.000	0.000	0.016	0.020	0.026	0.031	4.585	0.017	0.137	316	2384	100	144	9252	9396	182	8930	9112	Error	Error	-6.006	144	9252	182	8930	187875	3412868	0.773	10.789	0	0	0
1	2	15	"A86"	"A86"	13630	13290	100	621	645	253	39	419	419	450	210	46	47	19	0	12888	12630	4410	34	1915	1915	1997	631	31	96	96	0	0.000	0.000	0.000	0.000	0.000	0.000	0.000	0.000	0.000	0.000	0.000	0.000	0.000	0.000	0.018	0.021	0.023	0.022	2.585	0.018	0.161	316	2384	100	202	10973	11175	226	10715	10941	Error	Error	-5.763	202	10973	226	10715	203722	3990938	0.929	16.851	0	0	0
1	3	15	"A86"	"A86"	13930	13295	100	642	657	219	33	457	457	486	224	46	43	13	0	12456	12941	4080	31	2050	2050	2217	1095	49	99	97	0	0.000	0.000	0.000	0.000	0.000	0.000	0.000	0.000	0.000	0.000	0.000	0.000	0.000	0.000	0.018	0.018	0.021	0.018	2.713	0.016	0.123	316	2384	100	185	10406	10591	200	10891	11091	Error	Error	-5.814	185	10406	200	10891	207629	4089508	0.763	9.794	0	0	0
1	4	15	"A87"	"A87"	14225	13285	100	626	647	247	38	457	457	479	208	43	41	16	0	12385	11830	5262	44	2015	2015	2118	749	35	93	84	0	0.000	0.000	0.000	0.000	0.000	0.000	0.000	0.000	0.000	0.000	0.000	0.000	0.000	0.000	0.016	0.019	0.024	0.026	3.708	0.017	0.136	316	2384	100	169	10370	10539	190	9815	10005	Error	Error	-5.939	169	10370	190	9815	204359	3738266	0.808	12.967	0	0	0
1	5	15	"A87"	"A87"	14530	13290	100	601	626	241	38	444	444	470	222	47	39	12	0	12060	12840	4492	34	2016	2016	2302	1670	72	100	98	0	0.000	0.000	0.000	0.000	0.000	0.000	0.000	0.000	0.000	0.000	0.000	0.000	0.000	0.000	0.016	0.017	0.021	0.018	2.996	0.015	0.139	316	2384	100	157	10044	10201	182	10824	11006	Error	Error	-5.999	157	10044	182	10824	197829	4057337	0.703	6.310	0	0	0
1	6	15	"A87"	"A87"	14825	13280	100	566	582	226	38	413	413	437	202	46	41	12	0	11923	11518	4396	38	1943	1943	2178	1716	78	92	91	0	0.000	0.000	0.000	0.000	0.000	0.000	0.000	0.000	0.000	0.000	0.000	0.000	0.000	0.000	0.015	0.018	0.023	0.020	2.913	0.015	0.132	316	2384	100	153	9980	10133	169	9575	9744	Error	Error	-6.027	153	9980	169	9575	183958	3639714	0.718	5.443	0	0	0
1	7	15	"A88"	"A88"	15125	13280	100	553	587	240	40	405	405	430	198	46	43	19	0	13085	13004	5864	45	1862	1862	1902	767	40	95	93	0	0.000	0.000	0.000	0.000	0.000	0.000	0.000	0.000	0.000	0.000	0.000	0.000	0.000	0.000	0.013	0.016	0.023	0.020	3.276	0.014	0.126	316	2384	100	148	11223	11371	182	11142	11324	Error	Error	-6.245	148	11223	182	11142	185649	4109245	0.793	14.475	0	0	0
1	8	15	"A88"	"A88"	15440	13285	100	591	985	3906	396	403	403	431	200	46	48	23	0	12998	12647	4122	32	1961	1961	2208	1104	50	99	96	0	0.000	0.000	0.000	0.000	0.000	0.000	0.000	0.000	0.000	0.000	0.000	0.000	0.000	0.000	0.017	0.054	0.025	0.023	3.156	0.093	0.043	316	2384	100	188	11037	11225	582	10686	11268	Error	Error	-5.875	188	11037	582	10686	311382	3996404	2.770	9.456	0	0	0
1	9	15	"A88"	"A88"	15725	13285	100	600	635	257	40	409	409	436	225	51	43	17	0	14398	14064	4106	29	1973	1973	2190	1044	47	100	98	0	0.000	0.000	0.000	0.000	0.000	0.000	0.000	0.000	0.000	0.000	0.000	0.000	0.000	0.000	0.015	0.019	0.020	0.017	2.925	0.015	0.132	316	2384	100	191	12425	12616	226	12091	12317	Error	Error	-6.024	191	12425	226	12091	200720	4444190	0.884	11.374	0	0	0
1	10	15	"A89"	"A89"	16025	13275	100	605	641	291	45	405	405	439	282	64	38	12	0	16808	14724	7754	52	1945	1945	2006	1037	51	86	80	0	0.000	0.000	0.000	0.000	0.000	0.000	0.000	0.000	0.000	0.000	0.000	0.000	0.000	0.000	0.013	0.018	0.021	0.021	3.811	0.016	0.208	316	2384	100	200	14863	15063	236	12779	13015	Error	Error	-6.216	200	14863	236	12779	202687	4652847	0.716	12.264	0	0	0
1	11	15	"A89"	"A89"	16335	13280	100	622	671	264	39	409	409	437	222	50	48	23	0	17761	17200	5665	32	1986	1986	2134	1142	53	98	97	0	0.000	0.000	0.000	0.000	0.000	0.000	0.000	0.000	0.000	0.000	0.000	0.000	0.000	0.000	0.014	0.017	0.018	0.016	2.832	0.016	0.211	316	2384	100	213	15775	15988	262	15214	15476	Error	Error	-6.211	213	15775	262	15214	212018	5435315	1.054	13.193	0	0	0
1	12	15	"A89"	"A89"	16640	13285	100	625	664	319	48	414	414	445	210	47	50	22	0	16715	16845	6972	41	1999	1999	2125	1268	59	96	94	0	0.000	0.000	0.000	0.000	0.000	0.000	0.000	0.000	0.000	0.000	0.000	0.000	0.000	0.000	0.014	0.017	0.018	0.016	2.971	0.016	0.198	316	2384	100	211	14716	14927	250	14846	15096	Error	Error	-6.124	211	14716	250	14846	209877	5323012	1.043	11.609	0	0	0
1	13	15	"A90"	"A90"	16925	13270	100	553	587	232	39	432	432	458	212	46	35	11	0	9614	9686	4678	48	2095	2095	2364	1394	58	82	80	0	0.000	0.000	0.000	0.000	0.000	0.000	0.000	0.000	0.000	0.000	0.000	0.000	0.000	0.000	0.016	0.020	0.028	0.025	4.376	0.024	0.151	316	2384	100	121	7519	7640	155	7591	7746	Error	Error	-5.957	121	7519	155	7591	185492	3060644	0.608	5.253	0	0	0
1	14	15	"A90"	"A90"	17225	13280	100	609	657	245	37	443	443	464	202	43	47	20	0	10923	11634	4007	34	2162	2162	2377	1122	47	98	97	0	0.000	0.000	0.000	0.000	0.000	0.000	0.000	0.000	0.000	0.000	0.000	0.000	0.000	0.000	0.019	0.023	0.026	0.023	2.984	0.019	0.143	316	2384	100	166	8761	8927	214	9472	9686	Error	Error	-5.722	166	8761	214	9472	207764	3676344	0.955	8.250	0	0	0
1	15	15	"A90"	"A90"	17525	13275	100	670	690	249	36	461	461	480	208	43	50	22	0	12771	12750	4086	32	2232	2232	2436	1041	42	99	98	0	0.000	0.000	0.000	0.000	0.000	0.000	0.000	0.000	0.000	0.000	0.000	0.000	0.000	0.000	0.020	0.022	0.027	0.022	2.779	0.019	0.174	316	2384	100	209	10539	10748	229	10518	10747	Error	Error	-5.656	209	10539	229	10518	218148	4029039	1.010	9.908	0	0	0
1	16	15	"A91"	"A91"	17820	13270	100	623	905	3719	410	455	455	480	209	43	43	18	0	10580	10479	6160	58	2212	2212	2300	1058	46	83	78	0	0.000	0.000	0.000	0.000	0.000	0.000	0.000	0.000	0.000	0.000	0.000	0.000	0.000	0.000	0.020	0.054	0.033	0.034	3.928	0.185	0.176	316	2384	100	168	8368	8536	450	8267	8717	Error	Error	-5.638	168	8368	450	8267	286016	3311519	2.033	7.731	0	0	0
1	17	15	"A91"	"A91"	18120	13275	100	632	666	243	36	460	460	498	383	76	20	2	0	14412	14012	4379	31	2248	2248	2466	1441	58	99	97	0	0.000	0.000	0.000	0.000	0.000	0.000	0.000	0.000	0.000	0.000	0.000	0.000	0.000	0.000	0.014	0.018	0.021	0.016	3.257	0.024	0.083	316	2384	100	172	12164	12336	206	11764	11970	Error	Error	-6.144	172	12164	206	11764	210477	4427907	0.439	8.012	0	0	0
1	18	15	"A91"	"A91"	18420	13275	100	618	633	227	35	465	465	503	355	70	19	0	0	10775	10871	3033	27	2279	2279	2455	1165	47	99	96	0	0.000	0.000	0.000	0.000	0.000	0.000	0.000	0.000	0.000	0.000	0.000	0.000	0.000	0.000	0.018	0.020	0.027	0.023	3.000	0.015	0.075	316	2384	100	153	8496	8649	168	8592	8760	Error	Error	-5.795	153	8496	168	8592	200025	3435302	0.366	7.224	0	0	0
1	1	16	"A92"	"A92"	13325	13585	100	689	695	268	38	417	417	442	196	44	60	28	0	18746	16887	7260	42	1878	1878	1977	795	40	92	88	0	0.000	0.000	0.000	0.000	0.000	0.000	0.000	0.000	0.000	0.000	0.000	0.000	0.000	0.000	0.016	0.019	0.020	0.019	3.159	0.017	0.298	316	2384	100	272	16868	17140	278	15009	15287	Error	Error	-5.955	272	16868	278	15009	219576	5336280	1.291	18.755	0	0	0
1	2	16	"A92"	"A92"	13640	13585	100	751	783	275	35	417	417	445	211	47	71	35	0	24177	24180	5811	24	1886	1886	2031	1266	62	100	100	0	0.000	0.000	0.000	0.000	0.000	0.000	0.000	0.000	0.000	0.000	0.000	0.000	0.000	0.000	0.015	0.016	0.017	0.014	2.262	0.015	0.305	316	2384	100	334	22291	22625	366	22294	22660	Error	Error	-6.060	334	22291	366	22294	247336	7640963	1.602	17.495	0	0	0
1	3	16	"A92"	"A92"	13940	13585	100	767	803	259	32	414	414	446	214	47	73	40	0	25788	25275	5133	20	1893	1893	2006	699	34	100	100	0	0.000	0.000	0.000	0.000	0.000	0.000	0.000	0.000	0.000	0.000	0.000	0.000	0.000	0.000	0.015	0.017	0.015	0.014	2.155	0.016	0.341	316	2384	100	353	23895	24248	389	23382	23771	Error	Error	-6.081	353	23895	389	23382	253629	7986743	1.668	33.289	0	0	0
1	4	16	"A93"	"A93"	14230	13580	100	578	623	255	40	423	423	441	201	45	44	18	0	12409	13322	7917	59	1892	1892	1958	532	27	92	86	0	0.000	0.000	0.000	0.000	0.000	0.000	0.000	0.000	0.000	0.000	0.000	0.000	0.000	0.000	0.015	0.017	0.020	0.022	4.228	0.015	0.172	316	2384	100	155	10517	10672	200	11430	11630	Error	Error	-6.084	155	10517	200	11430	196789	4209897	0.905	21.361	0	0	0
1	5	16	"A93"	"A93"	14540	13580	100	596	627	247	39	411	411	434	212	48	46	19	0	13545	13793	5581	40	1906	1906	2013	807	40	98	96	0	0.000	0.000	0.000	0.000	0.000	0.000	0.000	0.000	0.000	0.000	0.000	0.000	0.000	0.000	0.016	0.018	0.021	0.019	3.061	0.016	0.158	316	2384	100	185	11639	11824	216	11887	12103	Error	Error	-5.975	185	11639	216	11887	198074	4358683	0.910	14.597	0	0	0
1	6	16	"A93"	"A93"	14840	13580	100	590	615	254	41	401	401	425	186	43	50	26	0	14074	13980	4803	34	1882	1882	2018	986	48	99	97	0	0.000	0.000	0.000	0.000	0.000	0.000	0.000	0.000	0.000	0.000	0.000	0.000	0.000	0.000	0.016	0.018	0.022	0.018	2.793	0.014	0.138	316	2384	100	189	12192	12381	214	12098	12312	Error	Error	-6.011	189	12192	214	12098	194224	4417635	1.022	12.132	0	0	0
1	7	16	"A94"	"A94"	15125	13580	100	664	677	293	43	407	407	475	1372	288	0	0	0	20999	18941	9608	50	1887	1887	1995	848	42	91	87	0	0.000	0.000	0.000	0.000	0.000	0.000	0.000	0.000	0.000	0.000	0.000	0.000	0.000	0.000	0.013	0.016	0.018	0.017	3.478	0.015	0.288	316	2384	100	257	19112	19369	270	17054	17324	Error	Error	-6.217	257	19112	270	17054	213869	5985253	0.147	19.983	0	0	0
1	8	16	"A94"	"A94"	15435	13575	100	668	687	279	40	409	409	437	303	69	40	12	0	20569	19646	8423	42	1898	1898	2004	935	46	96	96	0	0.000	0.000	0.000	0.000	0.000	0.000	0.000	0.000	0.000	0.000	0.000	0.000	0.000	0.000	0.014	0.016	0.015	0.014	2.749	0.015	0.258	316	2384	100	259	18671	18930	278	17748	18026	Error	Error	-6.172	259	18671	278	17748	217022	6208165	0.825	18.868	0	0	0
1	9	16	"A94"	"A94"	15740	13580	100	689	703	256	36	404	404	430	208	48	59	28	0	22186	21093	6695	31	1957	1957	2152	1129	52	99	98	0	0.000	0.000	0.000	0.000	0.000	0.000	0.000	0.000	0.000	0.000	0.000	0.000	0.000	0.000	0.014	0.016	0.017	0.014	2.753	0.014	0.244	316	2384	100	285	20229	20514	299	19136	19435	Error	Error	-6.149	285	20229	299	19136	222094	6665325	1.313	16.777	0	0	0
1	10	16	"A95"	"A95"	16030	13570	100	683	708	271	38	420	420	442	203	45	58	31	0	22050	19968	8086	40	1933	1933	2024	815	40	95	91	0	0.000	0.000	0.000	0.000	0.000	0.000	0.000	0.000	0.000	0.000	0.000	0.000	0.000	0.000	0.013	0.016	0.017	0.016	2.931	0.015	0.277	316	2384	100	263	20117	20380	288	18035	18323	Error	Error	-6.257	263	20117	288	18035	223720	6309966	1.310	22.017	0	0	0
1	11	16	"A95"	"A95"	16345	13580	100	674	702	277	39	415	415	444	223	50	56	24	0	22442	21566	6956	32	1953	1953	2082	1200	57	99	98	0	0.000	0.000	0.000	0.000	0.000	0.000	0.000	0.000	0.000	0.000	0.000	0.000	0.000	0.000	0.013	0.015	0.016	0.014	2.221	0.015	0.294	316	2384	100	259	20489	20748	287	19613	19900	Error	Error	-6.306	259	20489	287	19613	221782	6814901	1.157	16.237	0	0	0
1	12	16	"A95"	"A95"	16650	13575	100	715	737	274	37	413	413	441	208	47	61	35	0	21902	20929	6817	32	1982	1982	2109	1139	54	99	99	0	0.000	0.000	0.000	0.000	0.000	0.000	0.000	0.000	0.000	0.000	0.000	0.000	0.000	0.000	0.015	0.017	0.018	0.016	2.528	0.015	0.254	316	2384	100	302	19920	20222	324	18947	19271	Error	Error	-6.044	302	19920	324	18947	232888	6613420	1.423	16.523	0	0	0
1	13	16	"A96"	"A96"	16930	13565	100	630	670	365	54	413	413	450	581	129	12	1	0	16609	15286	6985	45	2030	2030	2162	1328	61	89	86	0	0.000	0.000	0.000	0.000	0.000	0.000	0.000	0.000	0.000	0.000	0.000	0.000	0.000	0.000	0.015	0.019	0.019	0.020	3.020	0.020	0.218	316	2384	100	217	14579	14796	257	13256	13513	Error	Error	-6.070	217	14579	257	13256	211694	4830380	0.379	9.883	0	0	0
1	14	16	"A96"	"A96"	17245	13575	100	667	684	250	36	433	433	450	204	45	53	24	0	16651	16487	5077	30	2118	2118	2268	1389	61	100	99	0	0.000	0.000	0.000	0.000	0.000	0.000	0.000	0.000	0.000	0.000	0.000	0.000	0.000	0.000	0.016	0.017	0.019	0.016	2.827	0.016	0.211	316	2384	100	234	14533	14767	251	14369	14620	Error	Error	-5.957	234	14533	251	14369	216133	5209750	1.147	10.237	0	0	0
1	15	16	"A96"	"A96"	17515	13575	100	613	652	259	39	446	446	478	268	56	37	9	0	16688	16107	6929	43	2172	2172	2624	2502	95	88	86	0	0.000	0.000	0.000	0.000	0.000	0.000	0.000	0.000	0.000	0.000	0.000	0.000	0.000	0.000	0.012	0.015	0.017	0.015	3.517	0.016	0.157	316	2384	100	167	14516	14683	206	13935	14141	Error	Error	-6.442	167	14516	206	13935	206140	5089797	0.649	5.389	0	0	0
1	16	16	"A97"	"A97"	17830	13560	100	656	700	297	42	443	443	493	822	166	3	0	0	17308	16221	7201	44	2176	2176	2262	761	33	94	89	0	0.000	0.000	0.000	0.000	0.000	0.000	0.000	0.000	0.000	0.000	0.000	0.000	0.000	0.000	0.014	0.018	0.021	0.021	3.221	0.017	0.076	316	2384	100	213	15132	15345	257	14045	14302	Error	Error	-6.151	213	15132	257	14045	221271	5125927	0.252	18.343	0	0	0
1	17	16	"A97"	"A97"	18130	13565	100	766	844	715	84	454	454	475	224	47	63	33	0	22053	20818	8123	39	2202	2202	2357	968	41	99	99	0	0.000	0.000	0.000	0.000	0.000	0.000	0.000	0.000	0.000	0.000	0.000	0.000	0.000	0.000	0.016	0.021	0.018	0.018	2.679	0.019	0.164	316	2384	100	312	19851	20163	390	18616	19006	Error	Error	-5.992	312	19851	390	18616	266687	6578578	1.647	19.071	0	0	0
1	18	16	"A97"	"A97"	18430	13560	100	671	704	276	39	483	483	621	2083	335	0	0	0	16596	15294	6134	40	2314	2314	2667	3468	130	95	76	0	0.000	0.000	0.000	0.000	0.000	0.000	0.000	0.000	0.000	0.000	0.000	0.000	0.000	0.000	0.013	0.017	0.022	0.018	2.757	0.017	0.156	316	2384	100	188	14282	14470	221	12980	13201	Error	Error	-6.247	188	14282	221	12980	222435	4833011	0.040	3.641	0	0	0
1	1	17	"A98"	"A98"	13340	13885	100	499	529	249	47	414	414	436	199	45	32	9	0	3948	5763	4475	77	1807	1807	1846	402	21	82	76	0	0.000	0.000	0.000	0.000	0.000	0.000	0.000	0.000	0.000	0.000	0.000	0.000	0.000	0.000	0.040	0.029	0.057	0.065	4.520	0.023	0.089	316	2384	100	85	2141	2226	115	3956	4071	Error	Error	-4.655	85	2141	115	3956	167203	1821084	0.467	9.744	0	0	0
1	2	17	"A98"	"A98"	13645	13890	100	516	557	267	47	410	410	436	200	45	35	14	0	5211	7498	5236	69	1797	1797	1844	486	26	94	89	0	0.000	0.000	0.000	0.000	0.000	0.000	0.000	0.000	0.000	0.000	0.000	0.000	0.000	0.000	0.031	0.026	0.038	0.041	3.425	0.022	0.117	316	2384	100	106	3414	3520	147	5701	5848	Error	Error	-5.009	106	3414	147	5701	176065	2369397	0.605	11.634	0	0	0
1	3	17	"A98"	"A98"	13925	13885	100	491	528	262	49	406	406	430	197	45	32	12	0	4246	6582	4990	75	1839	1839	1892	600	31	86	73	0	0.000	0.000	0.000	0.000	0.000	0.000	0.000	0.000	0.000	0.000	0.000	0.000	0.000	0.000	0.035	0.026	0.050	0.055	3.993	0.024	0.132	316	2384	100	85	2407	2492	122	4743	4865	Error	Error	-4.824	85	2407	122	4743	166915	2079827	0.497	7.817	0	0	0
1	4	17	"A99"	"A99"	14235	13885	100	3836	4060	2857	70	406	406	435	201	46	87	82	0	13677	11556	5643	48	1846	1846	1889	471	24	89	83	0	0.000	0.000	0.000	0.000	0.000	0.000	0.000	0.000	0.000	0.000	0.000	0.000	0.000	0.000	0.290	0.376	0.362	0.345	2.025	0.386	0.803	316	2384	100	3430	11831	15261	3654	9710	13364	Error	Error	-1.786	3430	11831	3654	9710	1282942	3651568	18.035	20.524	0	0	0
1	5	17	"A99"	"A99"	14545	13890	100	4103	4477	3167	70	421	421	447	236	52	91	84	0	14081	12915	4646	35	1870	1870	1927	506	26	100	98	0	0.000	0.000	0.000	0.000	0.000	0.000	0.000	0.000	0.000	0.000	0.000	0.000	0.000	0.000	0.302	0.367	0.300	0.262	2.401	0.406	0.727	316	2384	100	3682	12211	15893	4056	11045	15101	Error	Error	-1.730	3682	12211	4056	11045	1414844	4081191	17.076	21.715	0	0	0
1	6	17	"A99"	"A99"	14845	13890	100	4253	4218	2835	67	411	411	443	222	50	91	84	0	12146	11084	4136	37	1863	1863	1928	513	26	99	97	0	0.000	0.000	0.000	0.000	0.000	0.000	0.000	0.000	0.000	0.000	0.000	0.000	0.000	0.000	0.374	0.413	0.355	0.303	2.197	0.448	0.764	316	2384	100	3842	10283	14125	3807	9221	13028	Error	Error	-1.420	3842	10283	3807	9221	1332849	3502475	17.005	17.848	0	0	0
1	7	17	"A100"	"A100"	15130	13880	100	628	649	256	39	401	401	426	198	46	54	24	0	13677	12399	5975	48	1862	1862	1913	533	27	90	86	0	0.000	0.000	0.000	0.000	0.000	0.000	0.000	0.000	0.000	0.000	0.000	0.000	0.000	0.000	0.019	0.024	0.027	0.026	4.171	0.019	0.201	316	2384	100	227	11815	12042	248	10537	10785	Error	Error	-5.702	227	11815	248	10537	205174	3918228	1.126	19.674	0	0	0
1	8	17	"A100"	"A100"	15445	13885	100	588	631	255	40	404	404	433	223	51	42	17	0	12914	13088	5176	39	1883	1883	1958	571	29	98	98	0	0.000	0.000	0.000	0.000	0.000	0.000	0.000	0.000	0.000	0.000	0.000	0.000	0.000	0.000	0.017	0.020	0.022	0.020	2.622	0.018	0.175	316	2384	100	184	11031	11215	227	11205	11432	Error	Error	-5.906	184	11031	227	11205	199307	4135733	0.888	19.492	0	0	0
1	9	17	"A100"	"A100"	15740	13885	100	620	652	255	39	407	407	459	1179	256	0	0	0	12903	13061	4297	32	1987	1987	2160	947	43	99	98	0	0.000	0.000	0.000	0.000	0.000	0.000	0.000	0.000	0.000	0.000	0.000	0.000	0.000	0.000	0.020	0.022	0.025	0.022	2.765	0.032	0.009	316	2384	100	213	10916	11129	245	11074	11319	Error	Error	-5.679	213	10916	245	11074	205920	4127237	0.164	11.511	0	0	0
1	10	17	"A101"	"A101"	16035	13875	100	1058	1909	1933	101	413	413	435	204	46	74	62	0	6514	9392	7131	75	1885	1885	1927	504	26	89	82	0	0.000	0.000	0.000	0.000	0.000	0.000	0.000	0.000	0.000	0.000	0.000	0.000	0.000	0.000	0.139	0.199	0.171	0.161	2.689	0.219	0.795	316	2384	100	645	4629	5274	1496	7507	9003	Error	Error	-2.843	645	4629	1496	7507	603386	2967846	7.225	14.812	0	0	0
1	11	17	"A101"	"A101"	16350	13880	100	1507	2478	2231	90	407	407	438	231	52	84	73	0	11634	13696	7916	57	1932	1932	1960	438	22	99	98	0	0.000	0.000	0.000	0.000	0.000	0.000	0.000	0.000	0.000	0.000	0.000	0.000	0.000	0.000	0.113	0.176	0.138	0.128	1.983	0.203	0.806	316	2384	100	1100	9702	10802	2071	11764	13835	Error	Error	-3.141	1100	9702	2071	11764	783039	4327858	8.831	26.795	0	0	0
1	12	17	"A101"	"A101"	16650	13880	100	1457	2527	2430	96	415	415	445	264	59	82	69	0	10761	13303	8016	60	1945	1945	1983	523	26	99	95	0	0.000	0.000	0.000	0.000	0.000	0.000	0.000	0.000	0.000	0.000	0.000	0.000	0.000	0.000	0.118	0.186	0.139	0.133	2.115	0.215	0.766	316	2384	100	1042	8816	9858	2112	11358	13470	Error	Error	-3.081	1042	8816	2112	11358	798673	4203898	7.886	21.644	0	0	0
1	13	17	"A102"	"A102"	16935	13875	100	927	2329	3033	130	422	422	483	1377	285	33	22	0	7882	10411	7109	68	2001	2001	2075	1463	70	81	70	0	0.000	0.000	0.000	0.000	0.000	0.000	0.000	0.000	0.000	0.000	0.000	0.000	0.000	0.000	0.086	0.227	0.141	0.136	2.725	0.382	0.552	316	2384	100	505	5881	6386	1907	8410	10317	Error	Error	-3.542	505	5881	1907	8410	736075	3289905	1.341	5.698	0	0	0
1	14	17	"A102"	"A102"	17245	13880	100	1226	3028	3453	114	440	440	465	317	68	73	56	0	11678	13362	7372	55	2038	2038	2073	471	22	99	97	0	0.000	0.000	0.000	0.000	0.000	0.000	0.000	0.000	0.000	0.000	0.000	0.000	0.000	0.000	0.082	0.229	0.132	0.121	2.919	0.268	0.582	316	2384	100	786	9640	10426	2588	11324	13912	Error	Error	-3.616	786	9640	2588	11324	956828	4222297	8.085	23.968	0	0	0
1	15	17	"A102"	"A102"	17530	13875	100	1052	2599	3442	132	439	439	473	238	50	74	56	0	9185	10702	6714	62	2062	2062	2171	919	42	88	80	0	0.000	0.000	0.000	0.000	0.000	0.000	0.000	0.000	0.000	0.000	0.000	0.000	0.000	0.000	0.086	0.250	0.143	0.142	3.131	0.301	0.547	316	2384	100	613	7123	7736	2160	8640	10800	Error	Error	-3.539	613	7123	2160	8640	821365	3381975	8.933	9.283	0	0	0
1	16	17	"A103"	"A103"	17825	13870	100	639	714	478	66	430	430	454	205	45	50	23	0	14466	12619	6550	51	2098	2098	2185	716	32	88	80	0	0.000	0.000	0.000	0.000	0.000	0.000	0.000	0.000	0.000	0.000	0.000	0.000	0.000	0.000	0.017	0.027	0.027	0.027	3.518	0.028	0.243	316	2384	100	209	12368	12577	284	10521	10805	Error	Error	-5.887	209	12368	284	10521	225472	3987700	1.268	14.573	0	0	0
1	17	17	"A103"	"A103"	18145	13875	100	638	663	276	41	453	453	482	221	45	43	18	0	12317	12129	5799	47	2159	2159	2255	883	39	96	91	0	0.000	0.000	0.000	0.000	0.000	0.000	0.000	0.000	0.000	0.000	0.000	0.000	0.000	0.000	0.018	0.021	0.027	0.024	2.956	0.019	0.149	316	2384	100	185	10158	10343	210	9970	10180	Error	Error	-5.779	185	10158	210	9970	209434	3832832	0.819	11.182	0	0	0
1	18	17	"A103"	"A103"	18440	13870	100	691	713	267	37	460	460	486	207	42	52	25	0	13493	13232	4309	32	2254	2254	2322	751	32	97	96	0	0.000	0.000	0.000	0.000	0.000	0.000	0.000	0.000	0.000	0.000	0.000	0.000	0.000	0.000	0.021	0.023	0.026	0.023	2.510	0.021	0.196	316	2384	100	231	11239	11470	253	10978	11231	Error	Error	-5.604	231	11239	253	10978	225328	4181323	1.097	14.527	0	0	0
1	1	18	"A104"	"A104"	13325	14185	100	645	679	414	60	418	418	443	214	48	51	22	0	14042	12978	5241	40	1861	1861	1929	832	43	94	90	0	0.000	0.000	0.000	0.000	0.000	0.000	0.000	0.000	0.000	0.000	0.000	0.000	0.000	0.000	0.019	0.023	0.025	0.023	3.043	0.023	0.177	316	2384	100	227	12181	12408	261	11117	11378	Error	Error	-5.746	227	12181	261	11117	214604	4101155	1.103	13.280	0	0	0
1	2	18	"A104"	"A104"	13640	14180	100	614	641	279	43	404	404	434	221	50	48	19	0	13875	12825	5547	43	1812	1812	1904	1153	60	94	90	0	0.000	0.000	0.000	0.000	0.000	0.000	0.000	0.000	0.000	0.000	0.000	0.000	0.000	0.000	0.017	0.022	0.026	0.024	3.006	0.021	0.230	316	2384	100	210	12063	12273	237	11013	11250	Error	Error	-5.844	210	12063	237	11013	202652	4052819	0.937	9.472	0	0	0
1	3	18	"A104"	"A104"	13940	14185	100	648	669	249	37	413	413	440	206	46	54	27	0	13913	13456	4634	34	1846	1846	1911	567	29	100	98	0	0.000	0.000	0.000	0.000	0.000	0.000	0.000	0.000	0.000	0.000	0.000	0.000	0.000	0.000	0.019	0.022	0.025	0.020	2.922	0.021	0.235	316	2384	100	235	12067	12302	256	11610	11866	Error	Error	-5.682	235	12067	256	11610	211476	4251947	1.112	20.362	0	0	0
1	4	18	"A105"	"A105"	14225	14175	100	595	609	250	41	430	430	452	233	51	40	12	0	10058	9734	6400	65	1908	1908	2151	1363	63	69	65	0	0.000	0.000	0.000	0.000	0.000	0.000	0.000	0.000	0.000	0.000	0.000	0.000	0.000	0.000	0.020	0.023	0.030	0.044	5.701	0.018	0.123	316	2384	100	165	8150	8315	179	7826	8005	Error	Error	-5.626	165	8150	179	7826	192355	3075829	0.674	5.563	0	0	0
1	5	18	"A105"	"A105"	14535	14175	100	638	678	253	37	427	427	456	255	55	43	15	0	13376	13561	4818	35	1951	1951	2197	1807	82	94	94	0	0.000	0.000	0.000	0.000	0.000	0.000	0.000	0.000	0.000	0.000	0.000	0.000	0.000	0.000	0.018	0.022	0.024	0.022	3.068	0.016	0.116	316	2384	100	211	11425	11636	251	11610	11861	Error	Error	-5.759	211	11425	251	11610	214289	4285185	0.871	6.289	0	0	0
1	6	18	"A105"	"A105"	14845	14175	100	614	635	256	40	405	405	436	221	50	47	19	0	10873	11243	4178	37	1877	1877	1931	518	26	97	96	0	0.000	0.000	0.000	0.000	0.000	0.000	0.000	0.000	0.000	0.000	0.000	0.000	0.000	0.000	0.023	0.025	0.028	0.026	2.967	0.020	0.146	316	2384	100	209	8996	9205	230	9366	9596	Error	Error	-5.428	209	8996	230	9366	200565	3552692	0.900	17.977	0	0	0
1	7	18	"A106"	"A106"	15135	14175	100	437	463	203	43	404	404	438	289	65	12	1	0	2762	3714	2570	69	1833	1833	1884	668	35	61	35	0	0.000	0.000	0.000	0.000	0.000	0.000	0.000	0.000	0.000	0.000	0.000	0.000	0.000	0.000	0.036	0.031	0.125	0.117	6.249	0.088	0.171	316	2384	100	33	929	962	59	1881	1940	Error	Error	-4.815	33	929	59	1881	146369	1173706	0.087	2.740	0	0	0
1	8	18	"A106"	"A106"	15445	14175	100	475	492	237	48	404	404	433	197	45	28	7	0	3443	4511	2617	58	1857	1857	1886	396	20	90	76	0	0.000	0.000	0.000	0.000	0.000	0.000	0.000	0.000	0.000	0.000	0.000	0.000	0.000	0.000	0.045	0.033	0.089	0.080	4.045	0.026	0.046	316	2384	100	71	1586	1657	88	2654	2742	Error	Error	-4.481	71	1586	88	2654	155449	1425538	0.299	6.629	0	0	0
1	9	18	"A106"	"A106"	15745	14175	100	465	514	303	58	407	407	432	204	47	28	7	0	3921	5102	2939	57	1863	1863	1911	1099	57	81	45	0	0.000	0.000	0.000	0.000	0.000	0.000	0.000	0.000	0.000	0.000	0.000	0.000	0.000	0.000	0.028	0.033	0.071	0.066	4.075	0.020	0.029	316	2384	100	58	2058	2116	107	3239	3346	Error	Error	-5.149	58	2058	107	3239	162437	1612161	0.402	2.904	0	0	0
1	10	18	"A107"	"A107"	16035	14175	100	542	606	512	84	397	397	422	204	48	40	19	0	9379	8851	5089	57	1868	1868	1917	469	24	85	79	0	0.000	0.000	0.000	0.000	0.000	0.000	0.000	0.000	0.000	0.000	0.000	0.000	0.000	0.000	0.019	0.030	0.033	0.043	5.137	0.026	0.106	316	2384	100	145	7511	7656	209	6983	7192	Error	Error	-5.695	145	7511	209	6983	191636	2796969	0.902	14.785	0	0	0
1	11	18	"A107"	"A107"	16355	14175	100	634	671	307	45	418	418	440	195	44	54	28	0	12480	12585	6062	48	1908	1908	1958	477	24	100	100	0	0.000	0.000	0.000	0.000	0.000	0.000	0.000	0.000	0.000	0.000	0.000	0.000	0.000	0.000	0.020	0.024	0.027	0.024	2.970	0.021	0.218	316	2384	100	216	10572	10788	253	10677	10930	Error	Error	-5.613	216	10572	253	10677	212022	3976773	1.185	22.279	0	0	0
1	12	18	"A107"	"A107"	16645	14175	100	582	607	266	43	430	430	457	236	51	34	13	0	11033	11508	5968	51	1954	1954	2000	885	44	98	93	0	0.000	0.000	0.000	0.000	0.000	0.000	0.000	0.000	0.000	0.000	0.000	0.000	0.000	0.000	0.017	0.019	0.023	0.023	3.265	0.018	0.130	316	2384	100	152	9079	9231	177	9554	9731	Error	Error	-5.900	152	9079	177	9554	191957	3636565	0.636	10.744	0	0	0
1	13	18	"A108"	"A108"	16945	14170	100	557	594	331	55	418	418	443	242	54	34	12	0	5846	8097	5583	68	1977	1977	2001	383	19	92	87	0	0.000	0.000	0.000	0.000	0.000	0.000	0.000	0.000	0.000	0.000	0.000	0.000	0.000	0.000	0.036	0.029	0.043	0.045	4.917	0.025	0.097	316	2384	100	139	3869	4008	176	6120	6296	Error	Error	-4.799	139	3869	176	6120	187861	2558698	0.624	15.916	0	0	0
1	14	18	"A108"	"A108"	17245	14170	100	547	583	257	44	426	426	455	225	49	36	12	0	7201	8377	4247	50	2040	2040	2068	515	24	96	91	0	0.000	0.000	0.000	0.000	0.000	0.000	0.000	0.000	0.000	0.000	0.000	0.000	0.000	0.000	0.023	0.025	0.036	0.032	4.184	0.023	0.105	316	2384	100	121	5161	5282	157	6337	6494	Error	Error	-5.415	121	5161	157	6337	184342	2647081	0.569	12.250	0	0	0
1	15	18	"A108"	"A108"	17535	14165	100	582	613	246	40	442	442	466	229	49	35	10	0	6821	8777	4875	55	2077	2077	2147	1277	59	90	80	0	0.000	0.000	0.000	0.000	0.000	0.000	0.000	0.000	0.000	0.000	0.000	0.000	0.000	0.000	0.030	0.026	0.033	0.033	3.392	0.023	0.112	316	2384	100	140	4744	4884	171	6700	6871	Error	Error	-5.083	140	4744	171	6700	193731	2773630	0.642	5.192	0	0	0
1	16	18	"A109"	"A109"	17835	14160	100	491	522	240	45	440	440	475	328	69	13	2	0	3240	4080	2569	62	2075	2075	2151	1245	57	47	22	0	0.000	0.000	0.000	0.000	0.000	0.000	0.000	0.000	0.000	0.000	0.000	0.000	0.000	0.000	0.044	0.041	0.099	0.102	4.068	0.035	0.059	316	2384	100	51	1165	1216	82	2005	2087	Error	Error	-4.514	51	1165	82	2005	165014	1289135	0.143	1.549	0	0	0
1	17	18	"A109"	"A109"	18125	14150	100	506	530	229	43	455	455	482	209	43	26	7	0	3637	4556	2664	58	2170	2170	2211	467	21	73	62	0	0.000	0.000	0.000	0.000	0.000	0.000	0.000	0.000	0.000	0.000	0.000	0.000	0.000	0.000	0.035	0.031	0.115	0.116	4.718	0.026	0.043	316	2384	100	51	1467	1518	75	2386	2461	Error	Error	-4.846	51	1467	75	2386	167392	1439729	0.230	5.021	0	0	0
1	18	18	"A109"	"A109"	18440	14160	100	509	548	232	42	460	460	495	278	56	18	4	0	3997	5048	2802	55	2214	2214	2270	632	27	89	71	0	0.000	0.000	0.000	0.000	0.000	0.000	0.000	0.000	0.000	0.000	0.000	0.000	0.000	0.000	0.027	0.031	0.076	0.074	4.016	0.041	0.077	316	2384	100	49	1783	1832	88	2834	2922	Error	Error	-5.185	49	1783	88	2834	173073	1595155	0.191	4.396	0	0	0
1	1	19	"A110"	"A110"	13340	14490	100	507	532	255	47	422	422	480	1276	265	0	0	0	5042	8057	6540	81	1785	1785	1827	444	24	90	81	0	0.000	0.000	0.000	0.000	0.000	0.000	0.000	0.000	0.000	0.000	0.000	0.000	0.000	0.000	0.026	0.018	0.037	0.043	4.563	0.018	0.114	316	2384	100	85	3257	3342	110	6272	6382	Error	Error	-5.260	85	3257	110	6272	168260	2545898	0.041	14.032	0	0	0
1	2	19	"A110"	"A110"	13650	14495	100	586	633	271	42	422	422	461	620	134	8	0	0	12300	13018	6359	48	1807	1807	1870	866	46	98	95	0	0.000	0.000	0.000	0.000	0.000	0.000	0.000	0.000	0.000	0.000	0.000	0.000	0.000	0.000	0.016	0.019	0.023	0.022	3.195	0.036	0.063	316	2384	100	164	10493	10657	211	11211	11422	Error	Error	-6.000	164	10493	211	11211	199952	4113565	0.277	12.873	0	0	0
1	3	19	"A110"	"A110"	13950	14495	100	605	621	243	39	432	432	477	823	172	1	0	0	10817	11158	5003	44	1847	1847	1935	1464	75	93	88	0	0.000	0.000	0.000	0.000	0.000	0.000	0.000	0.000	0.000	0.000	0.000	0.000	0.000	0.000	0.019	0.020	0.027	0.024	3.792	0.018	0.158	316	2384	100	173	8970	9143	189	9311	9500	Error	Error	-5.696	173	8970	189	9311	196132	3526073	0.175	6.300	0	0	0
1	4	19	"A111"	"A111"	14240	14485	100	566	599	259	43	504	504	550	278	50	22	6	0	4807	7198	5951	82	1974	1974	2110	1599	75	62	47	0	0.000	0.000	0.000	0.000	0.000	0.000	0.000	0.000	0.000	0.000	0.000	0.000	0.000	0.000	0.022	0.018	0.035	0.046	5.009	0.021	0.087	316	2384	100	62	2833	2895	95	5224	5319	Error	Error	-5.514	62	2833	95	5224	189365	2274487	0.176	3.182	0	0	0
1	5	19	"A111"	"A111"	14550	14485	100	546	593	265	44	426	426	460	217	47	36	16	0	7544	10849	6650	61	1888	1888	1919	399	20	98	97	0	0.000	0.000	0.000	0.000	0.000	0.000	0.000	0.000	0.000	0.000	0.000	0.000	0.000	0.000	0.021	0.019	0.029	0.026	2.833	0.018	0.144	316	2384	100	120	5656	5776	167	8961	9128	Error	Error	-5.559	120	5656	167	8961	187526	3428266	0.613	22.381	0	0	0
1	6	19	"A111"	"A111"	14850	14485	100	559	604	307	50	416	416	446	258	57	32	14	0	7286	10248	6926	67	1851	1851	1905	657	34	96	91	0	0.000	0.000	0.000	0.000	0.000	0.000	0.000	0.000	0.000	0.000	0.000	0.000	0.000	0.000	0.026	0.022	0.031	0.029	3.486	0.020	0.180	316	2384	100	143	5435	5578	188	8397	8585	Error	Error	-5.248	143	5435	188	8397	190826	3238459	0.612	12.699	0	0	0
1	7	19	"A112"	"A112"	15140	14480	100	3269	5592	5478	97	407	407	437	268	61	89	77	0	10287	9836	5584	56	1835	1835	1881	654	34	89	85	0	0.000	0.000	0.000	0.000	0.000	0.000	0.000	0.000	0.000	0.000	0.000	0.000	0.000	0.000	0.339	0.648	0.474	0.452	2.299	0.765	0.743	316	2384	100	2862	8452	11314	5185	8001	13186	Error	Error	-1.562	2862	8452	5185	8001	1767133	3108314	19.235	12.164	0	0	0
1	8	19	"A112"	"A112"	15445	14485	100	4754	8857	8912	100	434	434	496	1136	229	75	59	0	10969	10696	5032	47	1902	1902	1972	1313	66	92	83	0	0.000	0.000	0.000	0.000	0.000	0.000	0.000	0.000	0.000	0.000	0.000	0.000	0.000	0.000	0.476	0.958	0.588	0.560	2.463	1.368	0.693	316	2384	100	4320	9067	13387	8423	8794	17217	Error	Error	-1.070	4320	9067	8423	8794	2798674	3379948	7.360	6.644	0	0	0
1	9	19	"A112"	"A112"	15735	14485	100	6117	9970	10407	104	436	436	491	573	116	87	79	0	12144	11047	4616	41	1933	1933	2005	714	35	95	90	0	0.000	0.000	0.000	0.000	0.000	0.000	0.000	0.000	0.000	0.000	0.000	0.000	0.000	0.000	0.556	1.046	0.620	0.631	2.479	1.671	0.625	316	2384	100	5681	10211	15892	9534	9114	18648	Error	Error	-0.846	5681	10211	9534	9114	3150483	3490886	16.543	12.664	0	0	0
1	10	19	"A113"	"A113"	16040	14480	100	523	573	266	46	405	405	503	1901	377	0	0	0	6066	8086	5555	68	1873	1873	1924	614	31	87	79	0	0.000	0.000	0.000	0.000	0.000	0.000	0.000	0.000	0.000	0.000	0.000	0.000	0.000	0.000	0.028	0.027	0.041	0.045	4.261	0.025	0.169	316	2384	100	118	4193	4311	168	6213	6381	Error	Error	-5.151	118	4193	168	6213	181054	2555183	0.037	10.036	0	0	0
1	11	19	"A113"	"A113"	16350	14480	100	614	658	311	47	411	411	436	202	46	50	27	0	11318	12387	6061	48	1893	1893	1942	1183	60	95	90	0	0.000	0.000	0.000	0.000	0.000	0.000	0.000	0.000	0.000	0.000	0.000	0.000	0.000	0.000	0.022	0.024	0.028	0.026	2.478	0.025	0.266	316	2384	100	203	9425	9628	247	10494	10741	Error	Error	-5.537	203	9425	247	10494	207792	3914362	1.099	8.829	0	0	0
1	12	19	"A113"	"A113"	16640	14475	100	573	628	290	46	427	427	472	579	122	11	0	0	9390	10036	5287	52	1953	1953	2040	741	36	93	88	0	0.000	0.000	0.000	0.000	0.000	0.000	0.000	0.000	0.000	0.000	0.000	0.000	0.000	0.000	0.020	0.025	0.037	0.030	3.684	0.024	0.199	316	2384	100	146	7437	7583	201	8083	8284	Error	Error	-5.671	146	7437	201	8083	198415	3171336	0.269	10.791	0	0	0
1	13	19	"A114"	"A114"	16940	14470	100	615	631	262	41	417	417	441	199	45	50	24	0	14084	12677	7031	55	1960	1960	2010	590	29	89	83	0	0.000	0.000	0.000	0.000	0.000	0.000	0.000	0.000	0.000	0.000	0.000	0.000	0.000	0.000	0.016	0.020	0.026	0.026	3.687	0.017	0.193	316	2384	100	198	12124	12322	214	10717	10931	Error	Error	-5.936	198	12124	214	10717	199402	4005949	0.955	18.080	0	0	0
1	14	19	"A114"	"A114"	17250	14475	100	656	708	367	51	435	435	457	220	48	50	24	0	15663	14411	5906	40	2025	2025	2101	1087	51	97	93	0	0.000	0.000	0.000	0.000	0.000	0.000	0.000	0.000	0.000	0.000	0.000	0.000	0.000	0.000	0.016	0.022	0.025	0.022	2.955	0.021	0.215	316	2384	100	221	13638	13859	273	12386	12659	Error	Error	-5.947	221	13638	273	12386	223614	4553771	1.141	11.325	0	0	0
1	15	19	"A114"	"A114"	17550	14475	100	664	685	257	37	444	444	467	209	44	52	24	0	15899	14718	5086	34	2063	2063	2146	652	30	99	97	0	0.000	0.000	0.000	0.000	0.000	0.000	0.000	0.000	0.000	0.000	0.000	0.000	0.000	0.000	0.016	0.019	0.023	0.019	2.510	0.020	0.244	316	2384	100	220	13836	14056	241	12655	12896	Error	Error	-5.975	220	13836	241	12655	216374	4650826	1.043	19.282	0	0	0
1	16	19	"A115"	"A115"	17840	14465	100	545	577	286	49	445	445	472	252	53	26	9	0	5152	7404	5435	73	2082	2082	2117	517	24	85	77	0	0.000	0.000	0.000	0.000	0.000	0.000	0.000	0.000	0.000	0.000	0.000	0.000	0.000	0.000	0.033	0.025	0.041	0.053	4.352	0.027	0.106	316	2384	100	100	3070	3170	132	5322	5454	Error	Error	-4.940	100	3070	132	5322	182294	2339710	0.417	10.226	0	0	0
1	17	19	"A115"	"A115"	18145	14470	100	582	634	312	49	461	461	486	218	44	37	14	0	8821	10033	4868	48	2162	2162	2194	459	20	98	96	0	0.000	0.000	0.000	0.000	0.000	0.000	0.000	0.000	0.000	0.000	0.000	0.000	0.000	0.000	0.018	0.022	0.029	0.027	3.404	0.020	0.106	316	2384	100	121	6659	6780	173	7871	8044	Error	Error	-5.782	121	6659	173	7871	200263	3170365	0.679	17.078	0	0	0
1	18	19	"A115"	"A115"	18445	14470	100	648	678	270	39	469	469	494	219	44	43	21	0	9358	10925	4919	45	2218	2218	2287	1149	50	96	94	0	0.000	0.000	0.000	0.000	0.000	0.000	0.000	0.000	0.000	0.000	0.000	0.000	0.000	0.000	0.025	0.024	0.029	0.027	2.734	0.023	0.175	316	2384	100	179	7140	7319	209	8707	8916	Error	Error	-5.318	179	7140	209	8707	214305	3452371	0.840	7.518	0	0	0
1	1	20	"A116"	"A116"	13345	14785	100	626	648	278	42	432	432	458	203	44	48	23	0	11745	10784	4395	40	1835	1835	1920	770	40	92	89	0	0.000	0.000	0.000	0.000	0.000	0.000	0.000	0.000	0.000	0.000	0.000	0.000	0.000	0.000	0.020	0.024	0.030	0.029	3.540	0.021	0.158	316	2384	100	194	9910	10104	216	8949	9165	Error	Error	-5.675	194	9910	216	8949	204820	3407791	0.936	11.512	0	0	0
1	2	20	"A116"	"A116"	13655	14785	100	630	660	273	41	436	436	460	217	47	47	21	0	13191	13116	5313	40	1809	1809	1909	867	45	100	97	0	0.000	0.000	0.000	0.000	0.000	0.000	0.000	0.000	0.000	0.000	0.000	0.000	0.000	0.000	0.017	0.020	0.025	0.022	2.670	0.017	0.156	316	2384	100	194	11382	11576	224	11307	11531	Error	Error	-5.875	194	11382	224	11307	208564	4144574	0.922	12.926	0	0	0
1	3	20	"A116"	"A116"	13955	14785	100	664	675	277	41	437	437	461	235	50	48	20	0	13074	12789	4270	33	1844	1844	1977	1204	60	97	96	0	0.000	0.000	0.000	0.000	0.000	0.000	0.000	0.000	0.000	0.000	0.000	0.000	0.000	0.000	0.020	0.022	0.028	0.024	2.918	0.018	0.163	316	2384	100	227	11230	11457	238	10945	11183	Error	Error	-5.629	227	11230	238	10945	213176	4041461	0.911	8.980	0	0	0
1	4	20	"A117"	"A117"	14245	14785	100	496	574	335	58	455	455	486	269	55	23	9	0	2525	3202	1907	59	1838	1838	1893	1179	62	30	17	0	0.000	0.000	0.000	0.000	0.000	0.000	0.000	0.000	0.000	0.000	0.000	0.000	0.000	0.000	0.060	0.087	0.181	0.209	4.392	0.103	0.209	316	2384	100	41	687	728	119	1364	1483	Error	Error	-4.067	41	687	119	1364	181428	1011960	0.327	1.110	0	0	0
1	5	20	"A117"	"A117"	14545	14780	100	581	664	375	56	435	435	463	250	53	34	18	0	3053	3981	2370	59	1866	1866	1905	661	34	74	44	0	0.000	0.000	0.000	0.000	0.000	0.000	0.000	0.000	0.000	0.000	0.000	0.000	0.000	0.000	0.123	0.108	0.140	0.156	3.570	0.105	0.332	316	2384	100	146	1187	1333	229	2115	2344	Error	Error	-3.023	146	1187	229	2115	209961	1258148	0.804	3.141	0	0	0
1	6	20	"A117"	"A117"	14845	14780	100	558	656	364	55	436	436	460	205	44	40	22	0	3082	3984	2451	61	1862	1862	1884	397	21	86	65	0	0.000	0.000	0.000	0.000	0.000	0.000	0.000	0.000	0.000	0.000	0.000	0.000	0.000	0.000	0.100	0.104	0.134	0.140	3.391	0.103	0.331	316	2384	100	122	1220	1342	220	2122	2342	Error	Error	-3.322	122	1220	220	2122	207285	1258884	0.956	5.290	0	0	0
1	7	20	"A118"	"A118"	15140	14775	100	535	555	255	45	429	429	453	207	45	37	10	0	6236	7965	5382	67	1851	1851	1885	396	21	90	84	0	0.000	0.000	0.000	0.000	0.000	0.000	0.000	0.000	0.000	0.000	0.000	0.000	0.000	0.000	0.024	0.021	0.038	0.041	5.010	0.018	0.087	316	2384	100	106	4385	4491	126	6114	6240	Error	Error	-5.370	106	4385	126	6114	175248	2516973	0.493	15.354	0	0	0
1	8	20	"A118"	"A118"	15455	14775	100	614	637	261	40	445	445	473	229	48	41	16	0	9679	10527	5031	47	1933	1933	1988	1397	70	92	86	0	0.000	0.000	0.000	0.000	0.000	0.000	0.000	0.000	0.000	0.000	0.000	0.000	0.000	0.000	0.022	0.022	0.031	0.028	3.092	0.021	0.148	316	2384	100	169	7746	7915	192	8594	8786	Error	Error	-5.518	169	7746	192	8594	201336	3326653	0.716	6.112	0	0	0
1	9	20	"A118"	"A118"	15750	14775	100	579	622	265	42	445	445	469	217	46	40	14	0	10742	12030	5826	48	1944	1944	1977	447	22	99	98	0	0.000	0.000	0.000	0.000	0.000	0.000	0.000	0.000	0.000	0.000	0.000	0.000	0.000	0.000	0.015	0.018	0.023	0.021	3.107	0.016	0.128	316	2384	100	134	8798	8932	177	10086	10263	Error	Error	-6.037	134	8798	177	10086	196472	3801441	0.705	22.490	0	0	0
1	10	20	"A119"	"A119"	16050	14770	100	794	980	654	66	441	441	462	210	45	62	44	0	7387	8433	5061	60	1901	1901	1952	868	44	85	77	0	0.000	0.000	0.000	0.000	0.000	0.000	0.000	0.000	0.000	0.000	0.000	0.000	0.000	0.000	0.064	0.083	0.081	0.080	2.906	0.088	0.573	316	2384	100	353	5486	5839	539	6532	7071	Error	Error	-3.958	353	5486	539	6532	309559	2664802	2.467	7.467	0	0	0
1	11	20	"A119"	"A119"	16360	14770	100	914	1123	699	62	431	431	454	202	44	69	55	0	8899	10076	6003	59	1922	1922	1940	370	19	96	93	0	0.000	0.000	0.000	0.000	0.000	0.000	0.000	0.000	0.000	0.000	0.000	0.000	0.000	0.000	0.069	0.085	0.083	0.075	3.031	0.089	0.701	316	2384	100	483	6977	7460	692	8154	8846	Error	Error	-3.853	483	6977	692	8154	354712	3184083	3.312	21.989	0	0	0
1	12	20	"A119"	"A119"	16655	14770	100	985	1170	753	64	445	445	467	209	44	71	57	0	9117	9884	4807	48	1971	1971	2020	1144	56	94	88	0	0.000	0.000	0.000	0.000	0.000	0.000	0.000	0.000	0.000	0.000	0.000	0.000	0.000	0.000	0.076	0.092	0.086	0.074	2.396	0.092	0.580	316	2384	100	540	7146	7686	725	7913	8638	Error	Error	-3.726	540	7146	725	7913	369658	3123255	3.364	6.874	0	0	0
1	13	20	"A120"	"A120"	16945	14765	100	774	947	582	61	441	441	481	371	77	47	27	0	3893	5498	3632	66	1984	1984	2037	582	28	74	61	0	0.000	0.000	0.000	0.000	0.000	0.000	0.000	0.000	0.000	0.000	0.000	0.000	0.000	0.000	0.174	0.144	0.158	0.195	3.322	0.154	0.393	316	2384	100	333	1909	2242	506	3514	4020	Error	Error	-2.519	333	1909	506	3514	299183	1737382	1.256	5.947	0	0	0
1	14	20	"A120"	"A120"	17240	14770	100	1014	1214	741	61	467	467	506	436	86	55	38	0	5882	7065	3744	52	2005	2005	2140	1588	74	79	55	0	0.000	0.000	0.000	0.000	0.000	0.000	0.000	0.000	0.000	0.000	0.000	0.000	0.000	0.000	0.141	0.148	0.148	0.144	2.384	0.154	0.713	316	2384	100	547	3877	4424	747	5060	5807	Error	Error	-2.825	547	3877	747	5060	383644	2232416	1.624	3.101	0	0	0
1	15	20	"A120"	"A120"	17540	14775	100	1017	1160	694	59	476	476	500	224	44	64	50	0	5449	6842	3633	53	2072	2072	2118	552	26	91	83	0	0.000	0.000	0.000	0.000	0.000	0.000	0.000	0.000	0.000	0.000	0.000	0.000	0.000	0.000	0.160	0.143	0.147	0.137	2.395	0.149	0.677	316	2384	100	541	3377	3918	684	4770	5454	Error	Error	-2.642	541	3377	684	4770	366555	2161953	2.946	8.558	0	0	0
1	16	20	"A121"	"A121"	17830	14760	100	624	638	269	42	483	483	507	223	43	37	11	0	7777	9888	7285	73	2129	2129	2222	1023	46	72	66	0	0.000	0.000	0.000	0.000	0.000	0.000	0.000	0.000	0.000	0.000	0.000	0.000	0.000	0.000	0.025	0.020	0.031	0.040	5.701	0.017	0.141	316	2384	100	141	5648	5789	155	7759	7914	Error	Error	-5.324	141	5648	155	7759	201544	3124634	0.587	7.494	0	0	0
1	17	20	"A121"	"A121"	18155	14760	100	684	722	275	38	505	505	530	337	63	27	6	0	13140	12549	5442	43	2194	2194	2257	1020	45	95	92	0	0.000	0.000	0.000	0.000	0.000	0.000	0.000	0.000	0.000	0.000	0.000	0.000	0.000	0.000	0.016	0.021	0.025	0.024	3.333	0.019	0.160	316	2384	100	179	10946	11125	217	10355	10572	Error	Error	-5.934	179	10946	217	10355	228049	3965577	0.570	10.090	0	0	0
1	18	20	"A121"	"A121"	18445	14760	100	742	762	288	37	496	496	523	224	42	51	23	0	15868	16765	6427	38	2244	2244	2299	803	34	99	98	0	0.000	0.000	0.000	0.000	0.000	0.000	0.000	0.000	0.000	0.000	0.000	0.000	0.000	0.000	0.018	0.018	0.020	0.018	2.843	0.018	0.229	316	2384	100	246	13624	13870	266	14521	14787	Error	Error	-5.791	246	13624	266	14521	240916	5297593	1.067	18.015	0	0	0
1	1	21	"Blank"	"Blank"	13310	15075	100	438	469	212	45	447	447	479	546	113	2	0	0	1836	1837	351	19	1837	1837	1855	377	20	13	2	0	0.000	0.000	0.000	0.000	0.000	0.000	0.000	0.000	0.000	0.000	0.000	0.000	0.000	0.000	9.000	100000.000	0.680	0.677	5.173	0.069	0.007	316	2384	100	-9	-1	-10	22	0	22	Error	Error	3.170	-9	-1	22	0	148342	580520	-0.018	-0.048	0	0	0
1	2	21	"Blank"	"Blank"	13610	15075	100	456	465	192	41	442	442	466	213	45	17	1	0	1858	1862	390	20	1819	1819	1855	527	28	9	0	0	0.000	0.000	0.000	0.000	0.000	0.000	0.000	0.000	0.000	0.000	0.000	0.000	0.000	0.000	0.359	0.535	0.489	0.490	4.339	0.047	0.017	316	2384	100	14	39	53	23	43	66	Error	Error	-1.478	14	39	23	43	147074	588352	-0.005	0.013	0	0	0
1	3	21	"Blank"	"Blank"	13910	15070	100	432	447	193	43	455	455	473	209	44	13	2	0	1846	1871	361	19	1835	1835	1875	561	29	8	0	0	0.000	0.000	0.000	0.000	0.000	0.000	0.000	0.000	0.000	0.000	0.000	0.000	0.000	0.000	-2.091	-0.222	0.619	0.610	4.803	0.028	0.001	316	2384	100	-23	11	-12	-8	36	28	Error	Error	Error	-23	11	-8	36	141257	591346	-0.124	-0.007	0	0	0
1	4	21	"Blank"	"Blank"	14210	15070	100	426	456	223	48	455	455	488	318	65	6	0	0	1819	1855	410	22	1863	1863	1894	444	23	8	0	0	0.000	0.000	0.000	0.000	0.000	0.000	0.000	0.000	0.000	0.000	0.000	0.000	0.000	0.000	0.659	-0.125	0.648	0.729	4.779	0.347	0.040	316	2384	100	-29	-44	-73	1	-8	-7	Error	Error	-0.601	-29	-44	1	-8	144124	586192	-0.101	-0.088	0	0	0
1	5	21	"Blank"	"Blank"	14510	15065	100	445	475	221	46	445	445	476	223	46	18	3	0	2001	1981	410	20	1912	1912	1936	386	19	18	3	0	0.000	0.000	0.000	0.000	0.000	0.000	0.000	0.000	0.000	0.000	0.000	0.000	0.000	0.000	0.000	0.435	0.565	0.502	4.004	0.035	0.002	316	2384	100	0	89	89	30	69	99	Error	Error	Error	0	89	30	69	150181	625880	-0.004	0.117	0	0	0
1	6	21	"Blank"	"Blank"	14810	15065	100	465	693	3161	456	450	450	479	223	46	22	7	0	1985	2021	751	37	1920	1920	1954	440	22	14	1	0	0.000	0.000	0.000	0.000	0.000	0.000	0.000	0.000	0.000	0.000	0.000	0.000	0.000	0.000	0.231	2.406	0.647	0.621	4.377	4.549	0.366	316	2384	100	15	65	80	243	101	344	Error	Error	-2.115	15	65	243	101	218894	638604	0.960	0.152	0	0	0
1	7	21	"Blank"	"Blank"	15110	15065	100	474	488	200	40	450	450	485	220	45	16	3	0	1943	1953	348	17	1958	1958	1989	626	31	2	0	0	0.000	0.000	0.000	0.000	0.000	0.000	0.000	0.000	0.000	0.000	0.000	0.000	0.000	0.000	-1.600	-7.600	0.730	0.642	6.027	0.017	0.003	316	2384	100	24	-15	9	38	-5	33	Error	Error	Error	24	-15	38	-5	154316	617007	0.014	-0.058	0	0	0
1	8	21	"Blank"	"Blank"	15410	15060	100	472	493	236	47	465	465	487	209	42	17	6	0	1941	1995	590	29	1973	1973	2002	515	25	9	0	0	0.000	0.000	0.000	0.000	0.000	0.000	0.000	0.000	0.000	0.000	0.000	0.000	0.000	0.000	-0.219	1.273	0.612	0.573	4.257	0.021	0.003	316	2384	100	7	-32	-25	28	22	50	Error	Error	Error	7	-32	28	22	155840	630538	0.029	-0.014	0	0	0
1	9	21	"Blank"	"Blank"	15710	15060	100	451	489	219	44	469	469	494	213	43	18	4	0	1947	2006	444	22	1971	1971	2003	386	19	18	4	0	0.000	0.000	0.000	0.000	0.000	0.000	0.000	0.000	0.000	0.000	0.000	0.000	0.000	0.000	0.750	0.571	0.535	0.472	4.082	0.057	0.006	316	2384	100	-18	-24	-42	20	35	55	Error	Error	-0.415	-18	-24	20	35	154562	633814	-0.023	0.008	0	0	0
1	10	21	"Blank"	"Blank"	16010	15055	100	458	493	235	47	471	471	499	234	46	17	2	0	1972	2004	445	22	2010	2010	2048	839	40	3	0	0	0.000	0.000	0.000	0.000	0.000	0.000	0.000	0.000	0.000	0.000	0.000	0.000	0.000	0.000	0.342	-3.667	0.604	0.695	4.577	-0.001	0.000	316	2384	100	-13	-38	-51	22	-6	16	Error	Error	-1.547	-13	-38	22	-6	155858	633230	-0.026	-0.052	0	0	0
1	11	21	"Blank"	"Blank"	16310	15055	100	456	485	215	44	477	477	517	315	60	7	0	0	2017	2037	386	18	2044	2044	2075	653	31	5	0	0	0.000	0.000	0.000	0.000	0.000	0.000	0.000	0.000	0.000	0.000	0.000	0.000	0.000	0.000	0.778	-1.143	0.659	0.579	3.839	0.033	0.003	316	2384	100	-21	-27	-48	8	-7	1	Error	Error	-0.363	-21	-27	8	-7	153402	643701	-0.102	-0.058	0	0	0
1	12	21	"Blank"	"Blank"	16610	15055	100	456	475	213	44	469	469	523	852	162	0	0	0	2038	2042	446	21	1992	1992	2034	794	39	3	0	0	0.000	0.000	0.000	0.000	0.000	0.000	0.000	0.000	0.000	0.000	0.000	0.000	0.000	0.000	-0.283	0.120	0.502	0.488	5.230	4.861	0.196	316	2384	100	-13	46	33	6	50	56	Error	Error	Error	-13	46	6	50	150133	645164	-0.056	0.010	0	0	0
1	13	21	"Blank"	"Blank"	16910	15050	100	436	466	218	46	472	472	499	233	46	15	2	0	1966	2008	372	18	2019	2019	2049	710	34	3	0	0	0.000	0.000	0.000	0.000	0.000	0.000	0.000	0.000	0.000	0.000	0.000	0.000	0.000	0.000	0.679	0.545	0.529	0.578	4.973	0.037	0.002	316	2384	100	-36	-53	-89	-6	-11	-17	Error	Error	-0.558	-36	-53	-6	-11	147210	634546	-0.142	-0.058	0	0	0
1	14	21	"Blank"	"Blank"	17210	15050	100	484	521	230	44	479	479	510	233	45	16	3	0	2045	2050	407	19	2078	2078	2105	395	18	13	2	0	0.000	0.000	0.000	0.000	0.000	0.000	0.000	0.000	0.000	0.000	0.000	0.000	0.000	0.000	-0.152	-1.500	0.461	0.491	4.705	0.002	0.000	316	2384	100	5	-33	-28	42	-28	14	Error	Error	Error	5	-33	42	-28	164693	647726	0.047	-0.139	0	0	0
1	15	21	"Blank"	"Blank"	17510	15045	100	514	538	221	41	509	509	527	223	42	19	3	0	2152	2194	442	20	2157	2157	2184	481	22	13	2	0	0.000	0.000	0.000	0.000	0.000	0.000	0.000	0.000	0.000	0.000	0.000	0.000	0.000	0.000	-1.000	0.784	0.587	0.600	4.987	-0.025	0.001	316	2384	100	5	-5	0	29	37	66	Error	Error	Error	5	-5	29	37	169924	693415	0.049	0.021	0	0	0
1	16	21	"Blank"	"Blank"	17810	15045	100	522	535	210	39	512	512	539	230	42	16	3	0	2159	2210	468	21	2209	2209	2264	960	42	0	0	0	0.000	0.000	0.000	0.000	0.000	0.000	0.000	0.000	0.000	0.000	0.000	0.000	0.000	0.000	-0.200	23.000	0.466	0.477	4.642	0.000	0.000	316	2384	100	10	-50	-40	23	1	24	Error	Error	Error	10	-50	23	1	169181	698292	-0.017	-0.056	0	0	0
1	17	21	"Blank"	"Blank"	18110	15045	100	516	557	248	44	538	538	566	255	45	14	2	0	2269	2306	597	25	2287	2287	2342	722	30	4	0	0	0.000	0.000	0.000	0.000	0.000	0.000	0.000	0.000	0.000	0.000	0.000	0.000	0.000	0.000	1.222	1.000	0.482	0.566	4.447	0.157	0.091	316	2384	100	-22	-18	-40	19	19	38	Error	Error	0.290	-22	-18	19	19	176152	728711	-0.035	-0.050	0	0	0
1	18	21	"Blank"	"Blank"	18410	15040	100	510	533	235	44	521	521	787	2995	380	0	0	0	2248	2254	408	18	2300	2300	2451	2421	98	0	0	0	0.000	0.000	0.000	0.000	0.000	0.000	0.000	0.000	0.000	0.000	0.000	0.000	0.000	0.000	0.212	-0.261	0.517	0.545	4.097	0.006	0.000	316	2384	100	-11	-52	-63	12	-46	-34	Error	Error	-2.241	-11	-52	12	-46	168398	712148	-0.085	-0.081	0	0	0
