# Supplementary material for: Application of hybridization control probe to increase accuracy on ligation detection or minisequencing diagnostic microarrays
Source: BMC Res Notes. 2009 Dec 14;2:249. doi: 10.1186/1756-0500-2-249 (PMC2799435; doi:10.1186/1756-0500-2-249)
Supplement: Additional file 3 — Gpr_files. Zip-compressed file containing raw microarray data in GenePix results format (.gpr) and GAL (GenePix Array List) files. [file 1756-0500-2-249-S3.ZIP › gpr_files/slide10/lasi10oikea_5-16.gpr]

ATF	1.0
30	76    
"Type=GenePix Results 3"
"DateTime=2009/05/28 14:58:21"
"Settings=C:\Axon\Data\HPV\280509\lasi10.gps"
"GalFile=C:\Axon\Data\HPV\ArrayIt_032009_InstiBioGalfile.gal"
"ArrayOfArrays=5-16"
"PixelSize=5"
"Wavelengths=532	488"
"ImageFiles=C:\Axon\Data\HPV\280509\lasi10oikea.tif 2	C:\Axon\Data\HPV\280509\lasi10oikea.tif 3"
"NormalizationMethod=None"
"NormalizationFactors=1	1"
"JpegImage="
"StdDev=Type 1"
"RatioFormulations=W1/W3 (/532)	W1/W4 (/488)	W3/W4 (532/488)"
"FeatureType=Circular"
"Barcode="
"BackgroundSubtraction=LocalFeature"
"ImageOrigin=0, 0"
"JpegOrigin=3920, 0"
"Creator=GenePix Pro 6.1.0.2"
"Scanner=GenePix 4200A 01 Autoloader [2]"
"FocusPosition=0"
"Temperature=23.75"
"LinesAveraged=2"
"Comment="
"PMTGain=600	570"
"ScanPower=100	100"
"LaserPower=2.67	2.56"
"Filters=Standard Green	Standard Blue"
"ScanRegion=784,0,3920,13784"
"Supplier="
"Block"	"Column"	"Row"	"Name"	"ID"	"X"	"Y"	"Dia."	"F532 Median"	"F532 Mean"	"F532 SD"	"F532 CV"	"B532"	"B532 Median"	"B532 Mean"	"B532 SD"	"B532 CV"	"% > B532+1SD"	"% > B532+2SD"	"F532 % Sat."	"F488 Median"	"F488 Mean"	"F488 SD"	"F488 CV"	"B488"	"B488 Median"	"B488 Mean"	"B488 SD"	"B488 CV"	"% > B488+1SD"	"% > B488+2SD"	"F488 % Sat."	"Ratio of Medians (1/532)"	"Ratio of Means (1/532)"	"Median of Ratios (1/532)"	"Mean of Ratios (1/532)"	"Ratios SD (1/532)"	"Rgn Ratio (1/532)"	"Rgn R2 (1/532)"	"Ratio of Medians (1/488)"	"Ratio of Means (1/488)"	"Median of Ratios (1/488)"	"Mean of Ratios (1/488)"	"Ratios SD (1/488)"	"Rgn Ratio (1/488)"	"Rgn R2 (1/488)"	"Ratio of Medians (532/488)"	"Ratio of Means (532/488)"	"Median of Ratios (532/488)"	"Mean of Ratios (532/488)"	"Ratios SD (532/488)"	"Rgn Ratio (532/488)"	"Rgn R2 (532/488)"	"F Pixels"	"B Pixels"	"Circularity"	"Sum of Medians (1/532)"	"Sum of Medians (1/488)"	"Sum of Medians (532/488)"	"Sum of Means (1/532)"	"Sum of Means (1/488)"	"Sum of Means (532/488)"	"Log Ratio (1/532)"	"Log Ratio (1/488)"	"Log Ratio (532/488)"	"F532 Median - B532"	"F488 Median - B488"	"F532 Mean - B532"	"F488 Mean - B488"	"F532 Total Intensity"	"F488 Total Intensity"	"SNR 532"	"SNR 488"	"Flags"	"Normalize"	"Autoflag"
1	1	1	"A1"	"A1"	4370	18075	100	536	567	244	43	437	437	482	354	73	16	3	0	4815	7160	5730	80	1527	1527	1763	1333	75	62	55	0	0.000	0.000	0.000	0.000	0.000	0.000	0.000	0.000	0.000	0.000	0.000	0.000	0.000	0.000	0.030	0.023	0.045	0.060	6.129	0.028	0.071	316	2384	100	99	3288	3387	130	5633	5763	Error	Error	-5.054	99	3288	130	5633	179291	2262497	0.240	4.049	0	0	0
1	2	1	"A1"	"A1"	4680	18075	100	570	612	281	45	421	421	455	225	49	37	15	0	11395	10927	5173	47	1521	1521	1674	966	57	94	92	0	0.000	0.000	0.000	0.000	0.000	0.000	0.000	0.000	0.000	0.000	0.000	0.000	0.000	0.000	0.015	0.020	0.027	0.024	3.208	0.017	0.111	316	2384	100	149	9874	10023	191	9406	9597	Error	Error	-6.050	149	9874	191	9406	193345	3452828	0.698	9.579	0	0	0
1	3	1	"A1"	"A1"	4980	18075	100	567	596	248	41	416	416	464	364	78	22	2	0	11373	11464	5056	44	1526	1526	1822	1500	82	98	91	0	0.000	0.000	0.000	0.000	0.000	0.000	0.000	0.000	0.000	0.000	0.000	0.000	0.000	0.000	0.015	0.018	0.023	0.021	2.901	0.018	0.141	316	2384	100	151	9847	9998	180	9938	10118	Error	Error	-6.027	151	9847	180	9938	188192	3622654	0.363	6.428	0	0	0
1	4	1	"A2"	"A2"	5285	18075	100	609	640	266	41	418	418	478	647	135	6	0	0	12410	12806	6490	50	1530	1530	1691	1783	105	90	85	0	0.000	0.000	0.000	0.000	0.000	0.000	0.000	0.000	0.000	0.000	0.000	0.000	0.000	0.000	0.018	0.020	0.024	0.022	3.053	0.061	0.183	316	2384	100	191	10880	11071	222	11276	11498	Error	Error	-5.832	191	10880	222	11276	202247	4046697	0.250	6.234	0	0	0
1	5	1	"A2"	"A2"	5590	18075	100	608	646	266	41	411	411	444	231	52	43	20	0	12851	14797	5752	38	1622	1622	2063	2180	105	100	99	0	0.000	0.000	0.000	0.000	0.000	0.000	0.000	0.000	0.000	0.000	0.000	0.000	0.000	0.000	0.018	0.018	0.020	0.016	3.158	0.015	0.172	316	2384	100	197	11229	11426	235	13175	13410	Error	Error	-5.833	197	11229	235	13175	204194	4675959	0.874	5.841	0	0	0
1	6	1	"A2"	"A2"	5895	18070	100	649	672	295	43	414	414	447	237	53	49	21	0	16721	17152	6058	35	1699	1699	2130	1854	87	99	98	0	0.000	0.000	0.000	0.000	0.000	0.000	0.000	0.000	0.000	0.000	0.000	0.000	0.000	0.000	0.016	0.017	0.018	0.015	2.845	0.016	0.190	316	2384	100	235	15022	15257	258	15453	15711	Error	Error	-5.998	235	15022	258	15453	212481	5420116	0.949	8.102	0	0	0
1	7	1	"A3"	"A3"	6180	18075	100	569	595	289	48	391	391	427	234	54	38	15	0	11753	12521	9217	73	1490	1490	1724	1310	75	76	68	0	0.000	0.000	0.000	0.000	0.000	0.000	0.000	0.000	0.000	0.000	0.000	0.000	0.000	0.000	0.017	0.018	0.027	0.035	5.369	0.017	0.221	316	2384	100	178	10263	10441	204	11031	11235	Error	Error	-5.849	178	10263	204	11031	188105	3956530	0.718	8.242	0	0	0
1	8	1	"A3"	"A3"	6485	18075	100	609	642	264	41	407	407	439	224	51	47	18	0	13600	14430	7512	52	1522	1522	2040	2574	126	95	78	0	0.000	0.000	0.000	0.000	0.000	0.000	0.000	0.000	0.000	0.000	0.000	0.000	0.000	0.000	0.017	0.018	0.021	0.019	2.713	0.018	0.247	316	2384	100	202	12078	12280	235	12908	13143	Error	Error	-5.902	202	12078	235	12908	202930	4559836	0.906	4.814	0	0	0
1	9	1	"A3"	"A3"	6785	18070	100	599	618	266	43	411	411	449	238	53	43	16	0	14216	13964	6978	49	1536	1536	2414	3765	155	86	69	0	0.000	0.000	0.000	0.000	0.000	0.000	0.000	0.000	0.000	0.000	0.000	0.000	0.000	0.000	0.015	0.017	0.021	0.019	3.068	0.015	0.219	316	2384	100	188	12680	12868	207	12428	12635	Error	Error	-6.076	188	12680	207	12428	195347	4412671	0.710	3.068	0	0	0
1	10	1	"A4"	"A4"	7080	18075	100	568	595	251	42	397	397	425	219	51	41	16	0	11811	11801	7285	61	1457	1457	1564	601	38	91	85	0	0.000	0.000	0.000	0.000	0.000	0.000	0.000	0.000	0.000	0.000	0.000	0.000	0.000	0.000	0.017	0.019	0.025	0.027	4.470	0.016	0.147	316	2384	100	171	10354	10525	198	10344	10542	Error	Error	-5.920	171	10354	198	10344	188135	3729077	0.776	17.033	0	0	0
1	11	1	"A4"	"A4"	7380	18080	100	672	685	279	40	410	410	439	223	50	56	27	0	18249	16746	7906	47	1548	1548	2089	2459	117	95	85	0	0.000	0.000	0.000	0.000	0.000	0.000	0.000	0.000	0.000	0.000	0.000	0.000	0.000	0.000	0.016	0.018	0.021	0.020	2.442	0.016	0.243	316	2384	100	262	16701	16963	275	15198	15473	Error	Error	-5.994	262	16701	275	15198	216449	5291775	1.103	5.961	0	0	0
1	12	1	"A4"	"A4"	7680	18075	100	655	701	280	39	412	412	509	1686	331	0	0	0	19256	17499	7879	45	1508	1508	1935	2177	112	95	88	0	0.000	0.000	0.000	0.000	0.000	0.000	0.000	0.000	0.000	0.000	0.000	0.000	0.000	0.000	0.014	0.018	0.020	0.017	2.750	0.028	0.010	316	2384	100	243	17748	17991	289	15991	16280	Error	Error	-6.191	243	17748	289	15991	221425	5529538	0.114	7.149	0	0	0
1	13	1	"A5"	"A5"	7985	18060	100	480	516	244	47	405	405	474	1101	232	0	0	0	3487	6223	5946	95	1509	1509	1595	604	37	76	63	0	0.000	0.000	0.000	0.000	0.000	0.000	0.000	0.000	0.000	0.000	0.000	0.000	0.000	0.000	0.038	0.024	0.047	0.060	5.675	0.033	0.004	316	2384	100	75	1978	2053	111	4714	4825	Error	Error	-4.721	75	1978	111	4714	163204	1966588	0.038	7.662	0	0	0
1	14	1	"A5"	"A5"	8295	18065	100	539	588	307	52	399	399	428	208	48	40	18	0	5706	9640	7886	81	1556	1556	1629	532	32	96	87	0	0.000	0.000	0.000	0.000	0.000	0.000	0.000	0.000	0.000	0.000	0.000	0.000	0.000	0.000	0.034	0.023	0.035	0.038	3.895	0.020	0.175	316	2384	100	140	4150	4290	189	8084	8273	Error	Error	-4.890	140	4150	189	8084	185681	3046092	0.769	15.058	0	0	0
1	15	1	"A5"	"A5"	8590	18060	100	502	560	270	48	405	405	437	224	51	35	15	0	5929	10308	8874	86	1560	1560	1698	721	42	95	84	0	0.000	0.000	0.000	0.000	0.000	0.000	0.000	0.000	0.000	0.000	0.000	0.000	0.000	0.000	0.022	0.018	0.026	0.026	3.534	0.016	0.138	316	2384	100	97	4369	4466	155	8748	8903	Error	Error	-5.493	97	4369	155	8748	176842	3257418	0.549	11.942	0	0	0
1	16	1	"A6"	"A6"	8880	18060	100	631	639	273	42	405	405	435	217	49	50	22	0	13224	12575	8234	65	1540	1540	1632	699	42	84	78	0	0.000	0.000	0.000	0.000	0.000	0.000	0.000	0.000	0.000	0.000	0.000	0.000	0.000	0.000	0.019	0.021	0.024	0.029	3.521	0.019	0.219	316	2384	100	226	11684	11910	234	11035	11269	Error	Error	-5.692	226	11684	234	11035	201800	3973699	0.940	15.655	0	0	0
1	17	1	"A6"	"A6"	9180	18055	100	645	701	331	47	418	418	448	229	51	49	26	0	14348	15103	7716	51	1593	1593	1975	1954	98	98	90	0	0.000	0.000	0.000	0.000	0.000	0.000	0.000	0.000	0.000	0.000	0.000	0.000	0.000	0.000	0.018	0.021	0.023	0.020	2.869	0.019	0.258	316	2384	100	227	12755	12982	283	13510	13793	Error	Error	-5.812	227	12755	283	13510	221419	4772430	1.105	6.719	0	0	0
1	18	1	"A6"	"A6"	9485	18055	100	683	732	336	45	417	417	446	228	51	54	25	0	13741	14974	7353	49	1584	1584	1708	890	52	99	99	0	0.000	0.000	0.000	0.000	0.000	0.000	0.000	0.000	0.000	0.000	0.000	0.000	0.000	0.000	0.022	0.024	0.024	0.022	2.667	0.020	0.245	316	2384	100	266	12157	12423	315	13390	13705	Error	Error	-5.514	266	12157	315	13390	231178	4731825	1.254	14.906	0	0	0
1	1	2	"A7"	"A7"	4390	18380	100	460	510	277	54	417	417	455	247	54	21	7	0	3832	5675	4346	76	1443	1443	1502	455	30	78	69	0	0.000	0.000	0.000	0.000	0.000	0.000	0.000	0.000	0.000	0.000	0.000	0.000	0.000	0.000	0.018	0.022	0.052	0.071	5.688	0.020	0.058	316	2384	100	43	2389	2432	93	4232	4325	Error	Error	-5.796	43	2389	93	4232	161254	1793192	0.223	9.171	0	0	0
1	2	2	"A7"	"A7"	4695	18375	100	491	541	249	46	417	417	500	1098	219	0	0	0	6244	7763	5262	67	1475	1475	1696	1978	116	74	54	0	0.000	0.000	0.000	0.000	0.000	0.000	0.000	0.000	0.000	0.000	0.000	0.000	0.000	0.000	0.016	0.020	0.034	0.035	4.577	0.021	0.113	316	2384	100	74	4769	4843	124	6288	6412	Error	Error	-6.010	74	4769	124	6288	171104	2453236	0.037	3.067	0	0	0
1	3	2	"A7"	"A7"	4990	18375	100	559	603	293	48	410	410	449	228	50	37	17	0	7032	9677	6672	68	1511	1511	1838	1473	80	82	68	0	0.000	0.000	0.000	0.000	0.000	0.000	0.000	0.000	0.000	0.000	0.000	0.000	0.000	0.000	0.027	0.024	0.037	0.036	3.774	0.018	0.144	316	2384	100	149	5521	5670	193	8166	8359	Error	Error	-5.212	149	5521	193	8166	190663	3057798	0.675	5.322	0	0	0
1	4	2	"A8"	"A8"	5285	18370	100	563	603	297	49	404	404	436	227	52	37	17	0	11648	11346	7361	64	1468	1468	1688	1204	71	78	73	0	0.000	0.000	0.000	0.000	0.000	0.000	0.000	0.000	0.000	0.000	0.000	0.000	0.000	0.000	0.016	0.020	0.025	0.030	5.094	0.018	0.168	316	2384	100	159	10180	10339	199	9878	10077	Error	Error	-6.001	159	10180	199	9878	190603	3585235	0.736	8.022	0	0	0
1	5	2	"A8"	"A8"	5585	18370	100	605	638	294	46	403	403	441	247	56	42	17	0	14073	14362	6168	42	1535	1535	2251	3012	133	96	83	0	0.000	0.000	0.000	0.000	0.000	0.000	0.000	0.000	0.000	0.000	0.000	0.000	0.000	0.000	0.016	0.018	0.021	0.019	2.615	0.018	0.222	316	2384	100	202	12538	12740	235	12827	13062	Error	Error	-5.956	202	12538	235	12827	201638	4538330	0.798	4.021	0	0	0
1	6	2	"A8"	"A8"	5890	18365	100	671	709	309	43	407	407	449	263	58	50	19	0	17305	16460	7176	43	1600	1600	2100	2144	102	96	93	0	0.000	0.000	0.000	0.000	0.000	0.000	0.000	0.000	0.000	0.000	0.000	0.000	0.000	0.000	0.017	0.020	0.022	0.020	2.797	0.017	0.199	316	2384	100	264	15705	15969	302	14860	15162	Error	Error	-5.895	264	15705	302	14860	223923	5201451	0.989	6.698	0	0	0
1	7	2	"A9"	"A9"	6190	18365	100	502	544	267	49	392	392	434	260	59	31	8	0	8890	8644	5645	65	1496	1496	1777	1418	79	70	66	0	0.000	0.000	0.000	0.000	0.000	0.000	0.000	0.000	0.000	0.000	0.000	0.000	0.000	0.000	0.015	0.021	0.027	0.038	5.607	0.020	0.099	316	2384	100	110	7394	7504	152	7148	7300	Error	Error	-6.071	110	7394	152	7148	171834	2731468	0.423	4.843	0	0	0
1	8	2	"A9"	"A9"	6495	18365	100	629	658	272	41	411	411	446	243	54	45	18	0	14672	15962	7935	49	1550	1550	2297	3205	139	96	81	0	0.000	0.000	0.000	0.000	0.000	0.000	0.000	0.000	0.000	0.000	0.000	0.000	0.000	0.000	0.017	0.017	0.020	0.018	2.649	0.018	0.298	316	2384	100	218	13122	13340	247	14412	14659	Error	Error	-5.912	218	13122	247	14412	207844	5044075	0.872	4.264	0	0	0
1	9	2	"A9"	"A9"	6795	18365	100	626	662	286	43	415	415	464	376	81	30	6	0	14748	15577	7263	46	1564	1564	2474	3459	139	95	79	0	0.000	0.000	0.000	0.000	0.000	0.000	0.000	0.000	0.000	0.000	0.000	0.000	0.000	0.000	0.016	0.018	0.020	0.017	2.709	0.021	0.125	316	2384	100	211	13184	13395	247	14013	14260	Error	Error	-5.965	211	13184	247	14013	209142	4922367	0.527	3.788	0	0	0
1	10	2	"A10"	"A10"	7090	18360	100	555	722	1791	248	399	399	432	229	53	38	19	0	12033	12343	8831	71	1498	1498	1761	1364	77	75	72	0	0.000	0.000	0.000	0.000	0.000	0.000	0.000	0.000	0.000	0.000	0.000	0.000	0.000	0.000	0.015	0.030	0.027	0.034	5.109	0.025	0.031	316	2384	100	156	10535	10691	323	10845	11168	Error	Error	-6.078	156	10535	323	10845	228053	3900540	1.266	7.758	0	0	0
1	11	2	"A10"	"A10"	7390	18360	100	643	660	290	43	414	414	483	638	132	9	0	0	15966	16856	7339	43	1580	1580	2712	4185	154	97	76	0	0.000	0.000	0.000	0.000	0.000	0.000	0.000	0.000	0.000	0.000	0.000	0.000	0.000	0.000	0.016	0.016	0.018	0.016	3.064	0.013	0.026	316	2384	100	229	14386	14615	246	15276	15522	Error	Error	-5.973	229	14386	246	15276	208584	5326634	0.277	3.380	0	0	0
1	12	2	"A10"	"A10"	7695	18360	100	683	855	1643	192	403	403	447	324	72	44	14	0	16397	17689	8454	47	1559	1559	2184	2779	127	98	92	0	0.000	0.000	0.000	0.000	0.000	0.000	0.000	0.000	0.000	0.000	0.000	0.000	0.000	0.000	0.019	0.028	0.020	0.018	2.934	0.036	0.142	316	2384	100	280	14838	15118	452	16130	16582	Error	Error	-5.728	280	14838	452	16130	270090	5589720	1.259	5.579	0	0	0
1	13	2	"A11"	"A11"	7990	18355	100	489	524	260	49	386	386	434	277	63	25	8	0	6820	9382	7812	83	1525	1525	1753	1334	76	75	67	0	0.000	0.000	0.000	0.000	0.000	0.000	0.000	0.000	0.000	0.000	0.000	0.000	0.000	0.000	0.019	0.018	0.030	0.038	5.153	0.021	0.167	316	2384	100	103	5295	5398	138	7857	7995	Error	Error	-5.684	103	5295	138	7857	165629	2964829	0.325	5.719	0	0	0
1	14	2	"A11"	"A11"	8295	18360	100	598	648	325	50	406	406	442	228	51	45	21	0	13890	16273	9845	60	1561	1561	1859	1472	79	97	89	0	0.000	0.000	0.000	0.000	0.000	0.000	0.000	0.000	0.000	0.000	0.000	0.000	0.000	0.000	0.016	0.016	0.017	0.017	3.325	0.016	0.209	316	2384	100	192	12329	12521	242	14712	14954	Error	Error	-6.005	192	12329	242	14712	204921	5142330	0.904	9.792	0	0	0
1	15	2	"A11"	"A11"	8595	18355	100	594	642	284	44	403	403	439	240	54	46	18	0	13040	15518	9234	59	1561	1561	2047	2096	102	93	86	0	0.000	0.000	0.000	0.000	0.000	0.000	0.000	0.000	0.000	0.000	0.000	0.000	0.000	0.000	0.017	0.017	0.018	0.018	3.179	0.015	0.201	316	2384	100	191	11479	11670	239	13957	14196	Error	Error	-5.909	191	11479	239	13957	202811	4903610	0.846	6.427	0	0	0
1	16	2	"A12"	"A12"	8890	18355	100	579	604	306	50	400	400	439	237	53	41	14	0	9291	9776	6302	64	1543	1543	1726	1120	64	81	75	0	0.000	0.000	0.000	0.000	0.000	0.000	0.000	0.000	0.000	0.000	0.000	0.000	0.000	0.000	0.023	0.025	0.031	0.035	3.807	0.022	0.149	316	2384	100	179	7748	7927	204	8233	8437	Error	Error	-5.436	179	7748	204	8233	190823	3089310	0.696	7.188	0	0	0
1	17	2	"A12"	"A12"	9190	18350	100	608	635	302	47	416	416	452	250	55	40	15	0	12899	12761	7290	57	1587	1587	2022	2217	109	84	71	0	0.000	0.000	0.000	0.000	0.000	0.000	0.000	0.000	0.000	0.000	0.000	0.000	0.000	0.000	0.017	0.020	0.024	0.024	2.928	0.017	0.175	316	2384	100	192	11312	11504	219	11174	11393	Error	Error	-5.881	192	11312	219	11174	200706	4032414	0.732	4.844	0	0	0
1	18	2	"A12"	"A12"	9490	18350	100	609	628	274	43	411	411	441	233	52	44	16	0	13006	13821	9615	69	1569	1569	1802	1426	79	88	73	0	0.000	0.000	0.000	0.000	0.000	0.000	0.000	0.000	0.000	0.000	0.000	0.000	0.000	0.000	0.017	0.018	0.023	0.022	3.874	0.015	0.159	316	2384	100	198	11437	11635	217	12252	12469	Error	Error	-5.852	198	11437	217	12252	198584	4367555	0.803	8.428	0	0	0
1	1	3	"A13"	"A13"	4385	18685	100	609	656	405	61	426	426	504	597	118	8	1	0	9785	8415	5607	66	1504	1504	1796	1420	79	65	61	0	0.000	0.000	0.000	0.000	0.000	0.000	0.000	0.000	0.000	0.000	0.000	0.000	0.000	0.000	0.022	0.033	0.041	0.054	5.392	0.026	0.101	316	2384	100	183	8281	8464	230	6911	7141	Error	Error	-5.500	183	8281	230	6911	207322	2659160	0.255	4.661	0	0	0
1	2	3	"A13"	"A13"	4695	18685	100	614	642	263	40	416	416	448	224	50	45	18	0	13489	12669	4476	35	1482	1482	1664	1163	69	97	94	0	0.000	0.000	0.000	0.000	0.000	0.000	0.000	0.000	0.000	0.000	0.000	0.000	0.000	0.000	0.016	0.020	0.024	0.019	3.153	0.019	0.188	316	2384	100	198	12007	12205	226	11187	11413	Error	Error	-5.922	198	12007	226	11187	202825	4003521	0.866	9.463	0	0	0
1	3	3	"A13"	"A13"	4990	18685	100	709	732	317	43	414	414	463	320	69	45	13	0	18405	16975	5972	35	1538	1538	2196	3069	139	97	87	0	0.000	0.000	0.000	0.000	0.000	0.000	0.000	0.000	0.000	0.000	0.000	0.000	0.000	0.000	0.017	0.021	0.022	0.020	2.356	0.024	0.225	316	2384	100	295	16867	17162	318	15437	15755	Error	Error	-5.837	295	16867	318	15437	231399	5364114	0.841	4.816	0	0	0
1	4	3	"A14"	"A14"	5300	18675	100	1514	2141	1730	80	398	398	439	263	59	79	71	0	12564	12481	6956	55	1459	1459	1633	1088	66	85	79	0	0.000	0.000	0.000	0.000	0.000	0.000	0.000	0.000	0.000	0.000	0.000	0.000	0.000	0.000	0.100	0.158	0.133	0.136	2.234	0.172	0.769	316	2384	100	1116	11105	12221	1743	11022	12765	Error	Error	-3.315	1116	11105	1743	11022	676608	3944042	6.471	9.971	0	0	0
1	5	3	"A14"	"A14"	5595	18675	100	2330	3107	2567	82	404	404	500	562	112	79	60	0	15117	14779	5205	35	1500	1500	2054	2589	126	96	93	0	0.000	0.000	0.000	0.000	0.000	0.000	0.000	0.000	0.000	0.000	0.000	0.000	0.000	0.000	0.141	0.204	0.134	0.134	2.465	0.231	0.612	316	2384	100	1926	13617	15543	2703	13279	15982	Error	Error	-2.822	1926	13617	2703	13279	981685	4670278	4.639	4.915	0	0	0
1	6	3	"A14"	"A14"	5900	18675	100	3227	4049	2852	70	388	388	443	286	64	95	89	0	15534	15791	4687	29	1493	1493	1831	1711	93	98	98	0	0.000	0.000	0.000	0.000	0.000	0.000	0.000	0.000	0.000	0.000	0.000	0.000	0.000	0.000	0.202	0.256	0.187	0.178	2.398	0.262	0.618	316	2384	100	2839	14041	16880	3661	14298	17959	Error	Error	-2.306	2839	14041	3661	14298	1279501	4989867	12.608	8.159	0	0	0
1	7	3	"A15"	"A15"	6190	18670	100	535	570	282	49	383	383	434	313	72	27	6	0	10441	10335	7698	74	1492	1492	1849	1706	92	65	62	0	0.000	0.000	0.000	0.000	0.000	0.000	0.000	0.000	0.000	0.000	0.000	0.000	0.000	0.000	0.017	0.021	0.029	0.038	6.522	0.021	0.210	316	2384	100	152	8949	9101	187	8843	9030	Error	Error	-5.880	152	8949	187	8843	180270	3265779	0.435	4.974	0	0	0
1	8	3	"A15"	"A15"	6500	18675	100	688	695	279	40	416	416	499	707	141	6	0	0	15942	16874	6724	39	1538	1538	1935	2122	109	99	99	0	0.000	0.000	0.000	0.000	0.000	0.000	0.000	0.000	0.000	0.000	0.000	0.000	0.000	0.000	0.019	0.018	0.020	0.018	2.531	0.019	0.256	316	2384	100	272	14404	14676	279	15336	15615	Error	Error	-5.727	272	14404	279	15336	219656	5332110	0.277	7.040	0	0	0
1	9	3	"A15"	"A15"	6805	18670	100	811	839	310	36	476	476	516	270	52	59	27	0	16128	14797	5918	39	1640	1640	2309	2826	122	95	88	0	0.000	0.000	0.000	0.000	0.000	0.000	0.000	0.000	0.000	0.000	0.000	0.000	0.000	0.000	0.023	0.028	0.029	0.026	2.642	0.022	0.269	316	2384	100	335	14488	14823	363	13157	13520	Error	Error	-5.435	335	14488	363	13157	264989	4675753	1.196	4.419	0	0	0
1	10	3	"A16"	"A16"	7095	18665	100	601	632	297	46	418	418	457	250	54	40	14	0	11232	11905	8474	71	1512	1512	1862	1627	87	73	70	0	0.000	0.000	0.000	0.000	0.000	0.000	0.000	0.000	0.000	0.000	0.000	0.000	0.000	0.000	0.019	0.021	0.026	0.030	4.952	0.021	0.230	316	2384	100	183	9720	9903	214	10393	10607	Error	Error	-5.731	183	9720	214	10393	199787	3761851	0.700	6.173	0	0	0
1	11	3	"A16"	"A16"	7400	18670	100	671	699	290	41	407	407	457	322	70	43	13	0	18863	17798	7298	41	1524	1524	1965	2034	103	98	93	0	0.000	0.000	0.000	0.000	0.000	0.000	0.000	0.000	0.000	0.000	0.000	0.000	0.000	0.000	0.015	0.018	0.021	0.017	2.693	0.018	0.269	316	2384	100	264	17339	17603	292	16274	16566	Error	Error	-6.037	264	17339	292	16274	220762	5624051	0.752	7.784	0	0	0
1	12	3	"A16"	"A16"	7700	18665	100	670	697	287	41	403	403	449	290	64	43	14	0	19517	18807	8210	43	1540	1540	2022	2463	121	94	92	0	0.000	0.000	0.000	0.000	0.000	0.000	0.000	0.000	0.000	0.000	0.000	0.000	0.000	0.000	0.015	0.017	0.017	0.015	3.133	0.019	0.271	316	2384	100	267	17977	18244	294	17267	17561	Error	Error	-6.073	267	17977	294	17267	220251	5943076	0.855	6.815	0	0	0
1	13	3	"A17"	"A17"	7990	18665	100	513	575	356	61	402	402	447	295	65	27	6	0	7024	8563	6322	73	1524	1524	1887	1977	104	68	58	0	0.000	0.000	0.000	0.000	0.000	0.000	0.000	0.000	0.000	0.000	0.000	0.000	0.000	0.000	0.020	0.025	0.035	0.047	5.691	0.032	0.287	316	2384	100	111	5500	5611	173	7039	7212	Error	Error	-5.631	111	5500	173	7039	181620	2705973	0.434	3.377	0	0	0
1	14	3	"A17"	"A17"	8300	18665	100	601	634	293	46	391	391	431	269	62	41	15	0	12762	13097	6067	46	1534	1534	1994	2122	106	98	85	0	0.000	0.000	0.000	0.000	0.000	0.000	0.000	0.000	0.000	0.000	0.000	0.000	0.000	0.000	0.019	0.021	0.023	0.021	2.688	0.021	0.216	316	2384	100	210	11228	11438	243	11563	11806	Error	Error	-5.741	210	11228	243	11563	200292	4138529	0.755	5.232	0	0	0
1	15	3	"A17"	"A17"	8595	18665	100	627	642	268	41	412	412	460	292	63	35	9	0	14017	14452	6853	47	1576	1576	2160	2469	114	96	83	0	0.000	0.000	0.000	0.000	0.000	0.000	0.000	0.000	0.000	0.000	0.000	0.000	0.000	0.000	0.017	0.018	0.020	0.017	2.979	0.020	0.213	316	2384	100	215	12441	12656	230	12876	13106	Error	Error	-5.855	215	12441	230	12876	202818	4566865	0.623	4.979	0	0	0
1	16	3	"A18"	"A18"	8895	18660	100	511	547	254	46	414	414	450	256	56	25	7	0	7597	7555	3759	49	1541	1541	1720	1090	63	85	81	0	0.000	0.000	0.000	0.000	0.000	0.000	0.000	0.000	0.000	0.000	0.000	0.000	0.000	0.000	0.016	0.022	0.032	0.033	4.190	0.025	0.103	316	2384	100	97	6056	6153	133	6014	6147	Error	Error	-5.964	97	6056	133	6014	173004	2387318	0.379	5.353	0	0	0
1	17	3	"A18"	"A18"	9200	18660	100	613	655	317	48	400	400	501	1446	288	0	0	0	11129	13026	6796	52	1603	1603	1992	2567	128	95	83	0	0.000	0.000	0.000	0.000	0.000	0.000	0.000	0.000	0.000	0.000	0.000	0.000	0.000	0.000	0.022	0.022	0.025	0.021	3.088	0.020	0.184	316	2384	100	213	9526	9739	255	11423	11678	Error	Error	-5.483	213	9526	255	11423	206863	4116160	0.107	4.298	0	0	0
1	18	3	"A18"	"A18"	9500	18655	100	598	657	298	45	404	404	438	217	49	46	23	0	11606	13302	6939	52	1554	1554	1810	1327	73	100	95	0	0.000	0.000	0.000	0.000	0.000	0.000	0.000	0.000	0.000	0.000	0.000	0.000	0.000	0.000	0.019	0.022	0.025	0.020	3.074	0.020	0.255	316	2384	100	194	10052	10246	253	11748	12001	Error	Error	-5.695	194	10052	253	11748	207702	4203462	1.009	8.660	0	0	0
1	1	4	"A19"	"A19"	4395	18975	100	505	539	269	49	420	420	458	308	67	23	4	0	4512	4792	3002	62	1429	1429	1536	698	45	71	63	0	0.000	0.000	0.000	0.000	0.000	0.000	0.000	0.000	0.000	0.000	0.000	0.000	0.000	0.000	0.028	0.035	0.074	0.085	4.991	0.045	0.104	316	2384	100	85	3083	3168	119	3363	3482	Error	Error	-5.181	85	3083	119	3363	170407	1514295	0.263	4.665	0	0	0
1	2	4	"A19"	"A19"	4700	18975	100	616	638	269	42	405	405	445	262	58	41	13	0	8774	9557	4656	48	1443	1443	1606	814	50	98	91	0	0.000	0.000	0.000	0.000	0.000	0.000	0.000	0.000	0.000	0.000	0.000	0.000	0.000	0.000	0.029	0.029	0.031	0.028	3.073	0.029	0.168	316	2384	100	211	7331	7542	233	8114	8347	Error	Error	-5.119	211	7331	233	8114	201678	3020118	0.737	9.768	0	0	0
1	3	4	"A19"	"A19"	4995	18975	100	586	615	261	42	397	397	437	230	52	42	15	0	8175	8311	3412	41	1460	1460	1677	963	57	98	93	0	0.000	0.000	0.000	0.000	0.000	0.000	0.000	0.000	0.000	0.000	0.000	0.000	0.000	0.000	0.028	0.032	0.041	0.035	2.667	0.033	0.186	316	2384	100	189	6715	6904	218	6851	7069	Error	Error	-5.151	189	6715	218	6851	194252	2626258	0.774	6.889	0	0	0
1	4	4	"A20"	"A20"	5295	18970	100	703	758	363	47	397	397	435	263	60	55	25	0	22716	18682	9307	49	1445	1445	1689	1333	78	86	81	0	0.000	0.000	0.000	0.000	0.000	0.000	0.000	0.000	0.000	0.000	0.000	0.000	0.000	0.000	0.014	0.021	0.021	0.024	3.245	0.021	0.257	316	2384	100	306	21271	21577	361	17237	17598	Error	Error	-6.119	306	21271	361	17237	239574	5903646	1.228	12.748	0	0	0
1	5	4	"A20"	"A20"	5595	18970	100	722	742	277	37	395	395	444	292	65	54	20	0	24229	22545	6823	30	1515	1515	2373	3665	154	99	95	0	0.000	0.000	0.000	0.000	0.000	0.000	0.000	0.000	0.000	0.000	0.000	0.000	0.000	0.000	0.014	0.017	0.017	0.015	2.141	0.016	0.292	316	2384	100	327	22714	23041	347	21030	21377	Error	Error	-6.118	327	22714	347	21030	234394	7124195	1.021	5.504	0	0	0
1	6	4	"A20"	"A20"	5895	18970	100	783	1029	1386	134	390	390	434	252	58	67	39	0	25788	24075	8214	34	1504	1504	2106	2953	140	98	97	0	0.000	0.000	0.000	0.000	0.000	0.000	0.000	0.000	0.000	0.000	0.000	0.000	0.000	0.000	0.016	0.028	0.021	0.017	2.929	0.037	0.278	316	2384	100	393	24284	24677	639	22571	23210	Error	Error	-5.949	393	24284	639	22571	325010	7607624	2.361	7.440	0	0	0
1	7	4	"A21"	"A21"	6195	18965	100	563	611	327	53	394	394	436	251	57	38	16	0	12292	12172	8860	72	1494	1494	1975	2413	122	66	64	0	0.000	0.000	0.000	0.000	0.000	0.000	0.000	0.000	0.000	0.000	0.000	0.000	0.000	0.000	0.016	0.020	0.028	0.036	5.001	0.021	0.265	316	2384	100	169	10798	10967	217	10678	10895	Error	Error	-5.998	169	10798	217	10678	193110	3846399	0.697	4.226	0	0	0
1	8	4	"A21"	"A21"	6500	18965	100	650	683	298	43	398	398	443	276	62	47	17	0	18937	18297	7112	38	1502	1502	1908	1916	100	95	94	0	0.000	0.000	0.000	0.000	0.000	0.000	0.000	0.000	0.000	0.000	0.000	0.000	0.000	0.000	0.014	0.017	0.019	0.016	2.668	0.018	0.272	316	2384	100	252	17435	17687	285	16795	17080	Error	Error	-6.112	252	17435	285	16795	215945	5781805	0.870	8.554	0	0	0
1	9	4	"A21"	"A21"	6800	18970	100	743	781	350	44	402	402	447	267	59	58	26	0	20563	20109	5893	29	1536	1536	2152	2701	125	100	98	0	0.000	0.000	0.000	0.000	0.000	0.000	0.000	0.000	0.000	0.000	0.000	0.000	0.000	0.000	0.018	0.020	0.019	0.017	2.323	0.021	0.239	316	2384	100	341	19027	19368	379	18573	18952	Error	Error	-5.802	341	19027	379	18573	246721	6354442	1.251	6.648	0	0	0
1	10	4	"A22"	"A22"	7105	18960	100	675	699	320	45	396	396	440	274	62	50	21	0	19544	18461	9669	52	1494	1494	1830	1614	88	83	82	0	0.000	0.000	0.000	0.000	0.000	0.000	0.000	0.000	0.000	0.000	0.000	0.000	0.000	0.000	0.015	0.018	0.020	0.020	3.210	0.018	0.238	316	2384	100	279	18050	18329	303	16967	17270	Error	Error	-6.016	279	18050	303	16967	220885	5833573	0.945	10.304	0	0	0
1	11	4	"A22"	"A22"	7400	18960	100	758	795	317	39	399	399	440	248	56	65	32	0	24997	24669	5906	23	1522	1522	2288	3287	143	99	99	0	0.000	0.000	0.000	0.000	0.000	0.000	0.000	0.000	0.000	0.000	0.000	0.000	0.000	0.000	0.015	0.017	0.016	0.014	2.515	0.017	0.327	316	2384	100	359	23475	23834	396	23147	23543	Error	Error	-6.031	359	23475	396	23147	251226	7795383	1.431	6.809	0	0	0
1	12	4	"A22"	"A22"	7700	18960	100	713	758	288	37	392	392	434	257	59	58	26	0	25269	25050	6915	27	1515	1515	1998	2544	127	100	99	0	0.000	0.000	0.000	0.000	0.000	0.000	0.000	0.000	0.000	0.000	0.000	0.000	0.000	0.000	0.014	0.016	0.015	0.013	2.552	0.016	0.328	316	2384	100	321	23754	24075	366	23535	23901	Error	Error	-6.209	321	23754	366	23535	239637	7915716	1.261	9.061	0	0	0
1	13	4	"A23"	"A23"	8000	18955	100	599	648	320	49	393	393	437	268	61	43	16	0	16251	14912	9581	64	1492	1492	1743	1393	79	83	78	0	0.000	0.000	0.000	0.000	0.000	0.000	0.000	0.000	0.000	0.000	0.000	0.000	0.000	0.000	0.014	0.019	0.021	0.023	3.632	0.018	0.245	316	2384	100	206	14759	14965	255	13420	13675	Error	Error	-6.163	206	14759	255	13420	204733	4712101	0.787	9.454	0	0	0
1	14	4	"A23"	"A23"	8310	18955	100	644	681	291	42	396	396	437	269	61	47	18	0	20107	18950	8601	45	1568	1568	2043	2189	107	99	90	0	0.000	0.000	0.000	0.000	0.000	0.000	0.000	0.000	0.000	0.000	0.000	0.000	0.000	0.000	0.013	0.016	0.020	0.017	2.566	0.016	0.245	316	2384	100	248	18539	18787	285	17382	17667	Error	Error	-6.224	248	18539	285	17382	215252	5988204	0.907	7.724	0	0	0
1	15	4	"A23"	"A23"	8605	18955	100	703	725	309	42	399	399	453	304	67	49	17	0	22275	20535	9524	46	1639	1639	2315	2717	117	99	90	0	0.000	0.000	0.000	0.000	0.000	0.000	0.000	0.000	0.000	0.000	0.000	0.000	0.000	0.000	0.015	0.017	0.019	0.016	2.671	0.017	0.247	316	2384	100	304	20636	20940	326	18896	19222	Error	Error	-6.085	304	20636	326	18896	228997	6489003	0.895	6.706	0	0	0
1	16	4	"A24"	"A24"	8900	18950	100	570	628	339	53	399	399	449	358	79	27	6	0	11418	12178	6975	57	1527	1527	1717	1138	66	90	83	0	0.000	0.000	0.000	0.000	0.000	0.000	0.000	0.000	0.000	0.000	0.000	0.000	0.000	0.000	0.017	0.022	0.024	0.024	3.496	0.022	0.214	316	2384	100	171	9891	10062	229	10651	10880	Error	Error	-5.854	171	9891	229	10651	198456	3848286	0.500	9.192	0	0	0
1	17	4	"A24"	"A24"	9210	18950	100	657	694	316	45	399	399	435	233	53	53	25	0	12156	14242	6668	46	1555	1555	1929	1925	99	100	96	0	0.000	0.000	0.000	0.000	0.000	0.000	0.000	0.000	0.000	0.000	0.000	0.000	0.000	0.000	0.024	0.023	0.027	0.022	2.886	0.020	0.259	316	2384	100	258	10601	10859	295	12687	12982	Error	Error	-5.361	258	10601	295	12687	219280	4500431	1.112	6.396	0	0	0
1	18	4	"A24"	"A24"	9510	18945	100	600	645	288	44	393	393	426	220	51	49	24	0	11901	12989	5867	45	1541	1541	1673	903	53	100	100	0	0.000	0.000	0.000	0.000	0.000	0.000	0.000	0.000	0.000	0.000	0.000	0.000	0.000	0.000	0.020	0.022	0.025	0.023	2.809	0.020	0.204	316	2384	100	207	10360	10567	252	11448	11700	Error	Error	-5.645	207	10360	252	11448	203955	4104560	0.995	12.532	0	0	0
1	1	5	"A25"	"A25"	4405	19275	100	524	578	322	55	401	401	452	472	104	14	1	0	8922	9569	6774	70	1445	1445	1682	1653	98	70	65	0	0.000	0.000	0.000	0.000	0.000	0.000	0.000	0.000	0.000	0.000	0.000	0.000	0.000	0.000	0.016	0.022	0.030	0.037	6.857	0.050	0.174	316	2384	100	123	7477	7600	177	8124	8301	Error	Error	-5.926	123	7477	177	8124	182730	3023818	0.267	4.771	0	0	0
1	2	5	"A25"	"A25"	4710	19275	100	564	601	268	44	394	394	440	299	67	30	10	0	12375	11576	5336	46	1489	1489	1746	1323	75	91	88	0	0.000	0.000	0.000	0.000	0.000	0.000	0.000	0.000	0.000	0.000	0.000	0.000	0.000	0.000	0.016	0.021	0.024	0.024	3.416	0.019	0.148	316	2384	100	170	10886	11056	207	10087	10294	Error	Error	-6.001	170	10886	207	10087	189807	3658021	0.538	7.430	0	0	0
1	3	5	"A25"	"A25"	5000	19270	100	557	573	250	43	393	393	439	250	56	35	10	0	11835	10811	5323	49	1504	1504	2170	2559	117	85	71	0	0.000	0.000	0.000	0.000	0.000	0.000	0.000	0.000	0.000	0.000	0.000	0.000	0.000	0.000	0.016	0.019	0.026	0.024	4.556	0.017	0.147	316	2384	100	164	10331	10495	180	9307	9487	Error	Error	-5.977	164	10331	180	9307	181006	3416350	0.536	3.377	0	0	0
1	4	5	"A26"	"A26"	5305	19275	100	528	588	301	51	399	399	444	271	61	29	10	0	10275	10281	4896	47	1555	1555	1812	1399	77	87	84	0	0.000	0.000	0.000	0.000	0.000	0.000	0.000	0.000	0.000	0.000	0.000	0.000	0.000	0.000	0.015	0.022	0.026	0.027	4.384	0.026	0.187	316	2384	100	129	8720	8849	189	8726	8915	Error	Error	-6.079	129	8720	189	8726	185799	3248670	0.531	6.054	0	0	0
1	5	5	"A26"	"A26"	5605	19280	100	554	599	293	48	419	419	462	288	62	29	6	0	10550	11731	4270	36	1813	1813	2632	2814	106	99	87	0	0.000	0.000	0.000	0.000	0.000	0.000	0.000	0.000	0.000	0.000	0.000	0.000	0.000	0.000	0.015	0.018	0.023	0.018	3.080	0.027	0.225	316	2384	100	135	8737	8872	180	9918	10098	Error	Error	-6.016	135	8737	180	9918	189278	3707116	0.476	3.233	0	0	0
1	6	5	"A26"	"A26"	5920	19275	100	505	555	343	61	401	401	450	296	65	25	5	0	9942	10474	4457	42	1827	1827	2457	2553	103	95	82	0	0.000	0.000	0.000	0.000	0.000	0.000	0.000	0.000	0.000	0.000	0.000	0.000	0.000	0.000	0.013	0.018	0.028	0.023	3.005	0.026	0.197	316	2384	100	104	8115	8219	154	8647	8801	Error	Error	-6.286	104	8115	154	8647	175291	3309892	0.355	3.140	0	0	0
1	7	5	"A27"	"A27"	6205	19270	100	542	582	287	49	398	398	435	262	60	35	11	0	10597	10569	6845	64	1599	1599	1944	1832	94	74	69	0	0.000	0.000	0.000	0.000	0.000	0.000	0.000	0.000	0.000	0.000	0.000	0.000	0.000	0.000	0.016	0.021	0.030	0.036	4.948	0.020	0.190	316	2384	100	144	8998	9142	184	8970	9154	Error	Error	-5.965	144	8998	184	8970	183963	3339753	0.561	4.708	0	0	0
1	8	5	"A27"	"A27"	6515	19270	100	548	578	271	46	398	398	434	243	55	37	12	0	11637	12114	6780	55	1517	1517	1892	1915	101	85	81	0	0.000	0.000	0.000	0.000	0.000	0.000	0.000	0.000	0.000	0.000	0.000	0.000	0.000	0.000	0.015	0.017	0.025	0.024	3.490	0.018	0.175	316	2384	100	150	10120	10270	180	10597	10777	Error	Error	-6.076	150	10120	180	10597	182633	3828145	0.593	5.338	0	0	0
1	9	5	"A27"	"A27"	6815	19270	100	577	631	305	48	389	389	432	258	59	43	13	0	14566	14217	5857	41	1540	1540	1972	2040	103	95	91	0	0.000	0.000	0.000	0.000	0.000	0.000	0.000	0.000	0.000	0.000	0.000	0.000	0.000	0.000	0.014	0.019	0.022	0.020	3.346	0.023	0.246	316	2384	100	188	13026	13214	242	12677	12919	Error	Error	-6.115	188	13026	242	12677	199445	4492415	0.771	6.002	0	0	0
1	10	5	"A28"	"A28"	7105	19265	100	607	653	327	50	380	380	426	271	63	43	17	0	18542	16227	9755	60	1548	1548	2012	2295	114	76	71	0	0.000	0.000	0.000	0.000	0.000	0.000	0.000	0.000	0.000	0.000	0.000	0.000	0.000	0.000	0.013	0.019	0.021	0.023	4.411	0.019	0.262	316	2384	100	227	16994	17221	273	14679	14952	Error	Error	-6.226	227	16994	273	14679	206317	5127864	0.838	6.194	0	0	0
1	11	5	"A28"	"A28"	7420	19270	100	669	709	274	38	384	384	430	290	67	48	17	0	21178	20306	6360	31	1574	1574	2057	2624	127	96	94	0	0.000	0.000	0.000	0.000	0.000	0.000	0.000	0.000	0.000	0.000	0.000	0.000	0.000	0.000	0.015	0.017	0.017	0.016	2.408	0.021	0.318	316	2384	100	285	19604	19889	325	18732	19057	Error	Error	-6.104	285	19604	325	18732	223935	6416633	0.962	6.955	0	0	0
1	12	5	"A28"	"A28"	7710	19265	100	667	713	332	46	399	399	443	289	65	48	16	0	22161	20900	7646	36	1591	1591	2375	3449	145	96	94	0	0.000	0.000	0.000	0.000	0.000	0.000	0.000	0.000	0.000	0.000	0.000	0.000	0.000	0.000	0.013	0.016	0.017	0.015	2.242	0.016	0.270	316	2384	100	268	20570	20838	314	19309	19623	Error	Error	-6.262	268	20570	314	19309	225157	6604246	0.934	5.371	0	0	0
1	13	5	"A29"	"A29"	8005	19260	100	543	579	283	48	393	393	435	269	61	34	9	0	11678	10681	6525	61	1550	1550	1953	2214	113	72	70	0	0.000	0.000	0.000	0.000	0.000	0.000	0.000	0.000	0.000	0.000	0.000	0.000	0.000	0.000	0.015	0.020	0.028	0.034	5.059	0.021	0.179	316	2384	100	150	10128	10278	186	9131	9317	Error	Error	-6.077	150	10128	186	9131	183120	3375104	0.535	3.942	0	0	0
1	14	5	"A29"	"A29"	8300	19260	100	533	558	278	49	389	389	433	273	63	28	8	0	12537	13098	5173	39	1628	1628	2275	2808	123	95	87	0	0.000	0.000	0.000	0.000	0.000	0.000	0.000	0.000	0.000	0.000	0.000	0.000	0.000	0.000	0.013	0.015	0.021	0.017	3.426	0.022	0.212	316	2384	100	144	10909	11053	169	11470	11639	Error	Error	-6.243	144	10909	169	11470	176427	4138867	0.458	3.854	0	0	0
1	15	5	"A29"	"A29"	8615	19260	100	619	639	272	42	395	395	440	273	62	42	11	0	15800	15441	4718	30	1647	1647	2137	2271	106	98	96	0	0.000	0.000	0.000	0.000	0.000	0.000	0.000	0.000	0.000	0.000	0.000	0.000	0.000	0.000	0.016	0.018	0.021	0.017	2.831	0.035	0.197	316	2384	100	224	14153	14377	244	13794	14038	Error	Error	-5.981	224	14153	244	13794	201844	4879371	0.729	5.858	0	0	0
1	16	5	"A30"	"A30"	8905	19255	100	610	662	327	49	403	403	447	255	57	44	16	0	15382	14181	8001	56	1568	1568	1841	1550	84	83	81	0	0.000	0.000	0.000	0.000	0.000	0.000	0.000	0.000	0.000	0.000	0.000	0.000	0.000	0.000	0.015	0.021	0.021	0.023	4.126	0.019	0.222	316	2384	100	207	13814	14021	259	12613	12872	Error	Error	-6.060	207	13814	259	12613	209321	4481178	0.843	7.961	0	0	0
1	17	5	"A30"	"A30"	9210	19255	100	546	597	353	59	393	393	449	517	115	12	1	0	13394	12483	5160	41	1568	1568	2017	2207	109	97	84	0	0.000	0.000	0.000	0.000	0.000	0.000	0.000	0.000	0.000	0.000	0.000	0.000	0.000	0.000	0.013	0.019	0.023	0.019	3.252	0.017	0.022	316	2384	100	153	11826	11979	204	10915	11119	Error	Error	-6.272	153	11826	204	10915	188786	3944683	0.286	4.742	0	0	0
1	18	5	"A30"	"A30"	9505	19255	100	636	670	303	45	401	401	440	238	54	49	24	0	17220	16065	7614	47	1606	1606	1865	1533	82	98	92	0	0.000	0.000	0.000	0.000	0.000	0.000	0.000	0.000	0.000	0.000	0.000	0.000	0.000	0.000	0.015	0.019	0.021	0.018	3.059	0.018	0.234	316	2384	100	235	15614	15849	269	14459	14728	Error	Error	-6.054	235	15614	269	14459	211769	5076519	0.966	9.263	0	0	0
1	1	6	"A31"	"A31"	4400	19575	100	602	619	289	46	398	398	435	263	60	38	14	0	11138	12128	9009	74	1459	1459	1824	1724	94	68	63	0	0.000	0.000	0.000	0.000	0.000	0.000	0.000	0.000	0.000	0.000	0.000	0.000	0.000	0.000	0.021	0.021	0.027	0.039	5.421	0.018	0.201	316	2384	100	204	9679	9883	221	10669	10890	Error	Error	-5.568	204	9679	221	10669	195504	3832465	0.700	5.977	0	0	0
1	2	6	"A31"	"A31"	4710	19570	100	605	646	322	49	402	402	448	322	71	34	7	0	16607	15398	6486	42	1546	1546	1877	1782	94	96	91	0	0.000	0.000	0.000	0.000	0.000	0.000	0.000	0.000	0.000	0.000	0.000	0.000	0.000	0.000	0.013	0.018	0.019	0.019	2.932	0.018	0.200	316	2384	100	203	15061	15264	244	13852	14096	Error	Error	-6.213	203	15061	244	13852	204051	4865652	0.615	7.588	0	0	0
1	3	6	"A31"	"A31"	5000	19570	100	616	639	270	42	411	411	451	268	59	40	11	0	15892	14718	6763	45	1530	1530	2256	2968	131	91	77	0	0.000	0.000	0.000	0.000	0.000	0.000	0.000	0.000	0.000	0.000	0.000	0.000	0.000	0.000	0.014	0.017	0.019	0.018	2.941	0.020	0.236	316	2384	100	205	14362	14567	228	13188	13416	Error	Error	-6.130	205	14362	228	13188	201769	4650885	0.701	4.199	0	0	0
1	4	6	"A32"	"A32"	5310	19575	100	568	606	290	47	396	396	437	258	59	37	13	0	14093	14240	8097	56	1466	1466	1759	1511	85	85	82	0	0.000	0.000	0.000	0.000	0.000	0.000	0.000	0.000	0.000	0.000	0.000	0.000	0.000	0.000	0.014	0.016	0.021	0.022	3.582	0.016	0.182	316	2384	100	172	12627	12799	210	12774	12984	Error	Error	-6.198	172	12627	210	12774	191481	4499682	0.655	8.260	0	0	0
1	5	6	"A32"	"A32"	5620	19580	100	593	628	284	45	415	415	453	257	56	37	12	0	16736	16751	6283	37	1665	1665	2599	3121	120	99	89	0	0.000	0.000	0.000	0.000	0.000	0.000	0.000	0.000	0.000	0.000	0.000	0.000	0.000	0.000	0.012	0.014	0.015	0.015	2.670	0.014	0.176	316	2384	100	178	15071	15249	213	15086	15299	Error	Error	-6.404	178	15071	213	15086	198408	5293202	0.681	4.534	0	0	0
1	6	6	"A32"	"A32"	5925	19575	100	578	621	283	45	389	389	436	262	60	39	13	0	15986	15423	7491	48	1581	1581	2206	2607	118	93	85	0	0.000	0.000	0.000	0.000	0.000	0.000	0.000	0.000	0.000	0.000	0.000	0.000	0.000	0.000	0.013	0.017	0.021	0.018	2.873	0.018	0.250	316	2384	100	189	14405	14594	232	13842	14074	Error	Error	-6.252	189	14405	232	13842	196332	4873642	0.706	5.070	0	0	0
1	7	6	"A33"	"A33"	6210	19570	100	566	602	331	54	398	398	446	337	75	25	6	0	11124	12956	9846	75	1483	1483	1844	1829	99	73	65	0	0.000	0.000	0.000	0.000	0.000	0.000	0.000	0.000	0.000	0.000	0.000	0.000	0.000	0.000	0.017	0.018	0.021	0.032	6.251	0.018	0.161	316	2384	100	168	9641	9809	204	11473	11677	Error	Error	-5.843	168	9641	204	11473	190206	4094229	0.463	6.075	0	0	0
1	8	6	"A33"	"A33"	6510	19570	100	583	654	540	82	397	397	443	330	74	31	9	0	15048	15958	9605	60	1485	1485	1874	2055	109	88	76	0	0.000	0.000	0.000	0.000	0.000	0.000	0.000	0.000	0.000	0.000	0.000	0.000	0.000	0.000	0.014	0.018	0.020	0.019	3.481	0.018	0.170	316	2384	100	186	13563	13749	257	14473	14730	Error	Error	-6.188	186	13563	257	14473	206554	5042828	0.639	6.854	0	0	0
1	9	6	"A33"	"A33"	6825	19570	100	623	653	286	43	383	383	433	262	60	47	18	0	17199	17206	10314	59	1471	1471	1856	1817	97	94	85	0	0.000	0.000	0.000	0.000	0.000	0.000	0.000	0.000	0.000	0.000	0.000	0.000	0.000	0.000	0.015	0.017	0.019	0.018	3.075	0.016	0.255	316	2384	100	240	15728	15968	270	15735	16005	Error	Error	-6.034	240	15728	270	15735	206302	5437077	0.840	8.448	0	0	0
1	10	6	"A34"	"A34"	7115	19565	100	583	657	598	91	382	382	428	306	71	37	10	0	10137	12595	9292	73	1431	1431	1726	1747	101	81	72	0	0.000	0.000	0.000	0.000	0.000	0.000	0.000	0.000	0.000	0.000	0.000	0.000	0.000	0.000	0.023	0.025	0.030	0.034	4.021	0.027	0.179	316	2384	100	201	8706	8907	275	11164	11439	Error	Error	-5.437	201	8706	275	11164	207455	3980074	0.748	6.222	0	0	0
1	11	6	"A34"	"A34"	7415	19560	100	571	625	297	47	398	398	436	265	60	37	12	0	12171	12363	5389	43	1485	1485	2101	2518	119	97	85	0	0.000	0.000	0.000	0.000	0.000	0.000	0.000	0.000	0.000	0.000	0.000	0.000	0.000	0.000	0.016	0.021	0.023	0.020	2.723	0.021	0.212	316	2384	100	173	10686	10859	227	10878	11105	Error	Error	-5.949	173	10686	227	10878	197392	3906633	0.713	4.075	0	0	0
1	12	6	"A34"	"A34"	7715	19560	100	605	627	277	44	378	378	425	270	63	42	14	0	13851	14410	7083	49	1513	1513	1912	1873	97	97	91	0	0.000	0.000	0.000	0.000	0.000	0.000	0.000	0.000	0.000	0.000	0.000	0.000	0.000	0.000	0.018	0.019	0.024	0.020	2.953	0.019	0.216	316	2384	100	227	12338	12565	249	12897	13146	Error	Error	-5.764	227	12338	249	12897	198173	4553618	0.748	6.673	0	0	0
1	13	6	"A35"	"A35"	8010	19555	100	580	621	371	59	389	389	435	259	59	39	11	0	11186	10867	5658	52	1781	1781	2255	2087	92	80	78	0	0.000	0.000	0.000	0.000	0.000	0.000	0.000	0.000	0.000	0.000	0.000	0.000	0.000	0.000	0.020	0.026	0.029	0.031	3.643	0.024	0.171	316	2384	100	191	9405	9596	232	9086	9318	Error	Error	-5.622	191	9405	232	9086	196270	3433826	0.718	4.126	0	0	0
1	14	6	"A35"	"A35"	8315	19555	100	627	653	265	40	404	404	453	352	77	30	7	0	13011	13817	5086	36	1844	1844	2480	2620	105	99	95	0	0.000	0.000	0.000	0.000	0.000	0.000	0.000	0.000	0.000	0.000	0.000	0.000	0.000	0.000	0.020	0.021	0.022	0.020	2.867	0.024	0.238	316	2384	100	223	11167	11390	249	11973	12222	Error	Error	-5.646	223	11167	249	11973	206343	4366051	0.568	4.327	0	0	0
1	15	6	"A35"	"A35"	8605	19560	100	626	640	258	40	400	400	443	271	61	43	10	0	15213	15380	4835	31	1661	1661	2363	2950	124	98	97	0	0.000	0.000	0.000	0.000	0.000	0.000	0.000	0.000	0.000	0.000	0.000	0.000	0.000	0.000	0.017	0.017	0.019	0.017	2.474	0.018	0.197	316	2384	100	226	13552	13778	240	13719	13959	Error	Error	-5.906	226	13552	240	13719	202102	4860087	0.727	4.413	0	0	0
1	16	6	"A36"	"A36"	8910	19550	100	588	623	295	47	401	401	441	250	56	41	13	0	14220	13451	7420	55	1543	1543	1772	1235	69	84	79	0	0.000	0.000	0.000	0.000	0.000	0.000	0.000	0.000	0.000	0.000	0.000	0.000	0.000	0.000	0.015	0.019	0.023	0.024	3.779	0.020	0.184	316	2384	100	187	12677	12864	222	11908	12130	Error	Error	-6.083	187	12677	222	11908	197019	4250531	0.728	9.457	0	0	0
1	17	6	"A36"	"A36"	9215	19550	100	605	631	278	44	409	409	509	1649	323	0	0	0	14429	14219	5248	36	1578	1578	1986	1977	99	98	96	0	0.000	0.000	0.000	0.000	0.000	0.000	0.000	0.000	0.000	0.000	0.000	0.000	0.000	0.000	0.015	0.018	0.021	0.017	3.169	0.016	0.002	316	2384	100	196	12851	13047	222	12641	12863	Error	Error	-6.035	196	12851	222	12641	199332	4493343	0.074	6.188	0	0	0
1	18	6	"A36"	"A36"	9510	19550	100	631	682	341	50	406	406	446	250	56	44	18	0	14975	14442	5061	35	1611	1611	1973	1871	94	98	97	0	0.000	0.000	0.000	0.000	0.000	0.000	0.000	0.000	0.000	0.000	0.000	0.000	0.000	0.000	0.017	0.022	0.023	0.019	2.895	0.021	0.216	316	2384	100	225	13364	13589	276	12831	13107	Error	Error	-5.892	225	13364	276	12831	215449	4563760	0.944	6.664	0	0	0
1	1	7	"A37"	"A37"	4405	19890	100	554	588	320	54	429	429	471	249	52	32	7	0	9799	9701	4756	49	1862	1862	2534	2278	89	80	75	0	0.000	0.000	0.000	0.000	0.000	0.000	0.000	0.000	0.000	0.000	0.000	0.000	0.000	0.000	0.016	0.020	0.031	0.034	4.596	0.021	0.124	316	2384	100	125	7937	8062	159	7839	7998	Error	Error	-5.989	125	7937	159	7839	185940	3065432	0.470	3.146	0	0	0
1	2	7	"A37"	"A37"	4715	19880	100	633	656	252	38	441	441	479	253	52	39	12	0	11579	12346	3740	30	2280	2280	3335	3301	98	97	87	0	0.000	0.000	0.000	0.000	0.000	0.000	0.000	0.000	0.000	0.000	0.000	0.000	0.000	0.000	0.021	0.021	0.025	0.021	2.679	0.023	0.198	316	2384	100	192	9299	9491	215	10066	10281	Error	Error	-5.598	192	9299	215	10066	207414	3901431	0.700	2.730	0	0	0
1	3	7	"A37"	"A37"	5015	19880	100	640	667	254	38	431	431	488	292	59	36	8	0	11951	12860	3557	27	2323	2323	3866	4150	107	99	72	0	0.000	0.000	0.000	0.000	0.000	0.000	0.000	0.000	0.000	0.000	0.000	0.000	0.000	0.000	0.022	0.022	0.024	0.021	2.724	0.023	0.189	316	2384	100	209	9628	9837	236	10537	10773	Error	Error	-5.526	209	9628	236	10537	210773	4063773	0.613	2.167	0	0	0
1	4	7	"A38"	"A38"	5315	19875	100	634	663	304	45	406	406	501	1519	303	0	0	0	17344	16259	8271	50	1679	1679	2067	1727	83	85	82	0	0.000	0.000	0.000	0.000	0.000	0.000	0.000	0.000	0.000	0.000	0.000	0.000	0.000	0.000	0.015	0.018	0.020	0.020	3.773	0.024	0.007	316	2384	100	228	15665	15893	257	14580	14837	Error	Error	-6.102	228	15665	257	14580	209646	5137972	0.107	8.218	0	0	0
1	5	7	"A38"	"A38"	5620	19875	100	644	699	393	56	403	403	444	277	62	46	13	0	20379	19202	5965	31	1598	1598	2134	2348	110	97	96	0	0.000	0.000	0.000	0.000	0.000	0.000	0.000	0.000	0.000	0.000	0.000	0.000	0.000	0.000	0.013	0.017	0.016	0.013	2.898	0.019	0.254	316	2384	100	241	18781	19022	296	17604	17900	Error	Error	-6.284	241	18781	296	17604	220955	6067935	0.921	7.269	0	0	0
1	6	7	"A38"	"A38"	5920	19875	100	660	692	297	42	401	401	436	267	61	48	14	0	19143	18814	5797	30	1629	1629	2056	2195	106	98	97	0	0.000	0.000	0.000	0.000	0.000	0.000	0.000	0.000	0.000	0.000	0.000	0.000	0.000	0.000	0.015	0.017	0.019	0.015	2.580	0.019	0.282	316	2384	100	259	17514	17773	291	17185	17476	Error	Error	-6.079	259	17514	291	17185	218721	5945214	0.959	7.635	0	0	0
1	7	7	"A39"	"A39"	6205	19870	100	488	542	285	52	400	400	454	370	81	20	2	0	8153	8708	6306	72	1561	1561	2061	2337	113	66	55	0	0.000	0.000	0.000	0.000	0.000	0.000	0.000	0.000	0.000	0.000	0.000	0.000	0.000	0.000	0.013	0.020	0.034	0.045	6.715	0.022	0.160	316	2384	100	88	6592	6680	142	7147	7289	Error	Error	-6.227	88	6592	142	7147	171296	2751795	0.238	2.844	0	0	0
1	8	7	"A39"	"A39"	6515	19870	100	529	543	279	51	396	396	441	267	60	26	5	0	11858	12768	6808	53	1541	1541	2134	2455	115	87	79	0	0.000	0.000	0.000	0.000	0.000	0.000	0.000	0.000	0.000	0.000	0.000	0.000	0.000	0.000	0.013	0.013	0.018	0.020	3.252	0.018	0.177	316	2384	100	133	10317	10450	147	11227	11374	Error	Error	-6.277	133	10317	147	11227	171443	4034781	0.382	4.332	0	0	0
1	9	7	"A39"	"A39"	6815	19870	100	589	613	266	43	402	402	442	263	59	38	10	0	13403	14731	8007	54	1516	1516	2308	2876	124	89	81	0	0.000	0.000	0.000	0.000	0.000	0.000	0.000	0.000	0.000	0.000	0.000	0.000	0.000	0.000	0.016	0.016	0.019	0.018	3.274	0.016	0.169	316	2384	100	187	11887	12074	211	13215	13426	Error	Error	-5.990	187	11887	211	13215	193557	4654980	0.650	4.320	0	0	0
1	10	7	"A40"	"A40"	7115	19875	100	618	661	327	49	387	387	434	276	63	42	11	0	18322	16918	7085	41	1471	1471	1740	1681	96	96	91	0	0.000	0.000	0.000	0.000	0.000	0.000	0.000	0.000	0.000	0.000	0.000	0.000	0.000	0.000	0.014	0.018	0.018	0.017	2.804	0.018	0.186	316	2384	100	231	16851	17082	274	15447	15721	Error	Error	-6.189	231	16851	274	15447	208922	5346212	0.822	9.029	0	0	0
1	11	7	"A40"	"A40"	7430	19875	100	619	654	312	47	388	388	489	1403	286	0	0	0	19937	19290	7223	37	1518	1518	2209	3101	140	100	93	0	0.000	0.000	0.000	0.000	0.000	0.000	0.000	0.000	0.000	0.000	0.000	0.000	0.000	0.000	0.013	0.015	0.017	0.014	2.523	0.016	0.213	316	2384	100	231	18419	18650	266	17772	18038	Error	Error	-6.317	231	18419	266	17772	206597	6095771	0.118	5.508	0	0	0
1	12	7	"A40"	"A40"	7730	19870	100	667	675	286	42	383	383	428	269	62	50	17	0	17885	17762	6817	38	1509	1509	2055	2535	123	100	97	0	0.000	0.000	0.000	0.000	0.000	0.000	0.000	0.000	0.000	0.000	0.000	0.000	0.000	0.000	0.017	0.018	0.020	0.017	2.628	0.017	0.244	316	2384	100	284	16376	16660	292	16253	16545	Error	Error	-5.850	284	16376	292	16253	213454	5612939	0.918	6.196	0	0	0
1	13	7	"A41"	"A41"	8010	19860	100	528	582	307	52	384	384	430	282	65	31	9	0	11957	10996	6528	59	1626	1626	2113	2267	107	74	69	0	0.000	0.000	0.000	0.000	0.000	0.000	0.000	0.000	0.000	0.000	0.000	0.000	0.000	0.000	0.014	0.021	0.028	0.030	4.763	0.025	0.230	316	2384	100	144	10331	10475	198	9370	9568	Error	Error	-6.165	144	10331	198	9370	183789	3474745	0.539	3.918	0	0	0
1	14	7	"A41"	"A41"	8315	19865	100	608	634	262	41	396	396	439	275	62	39	10	0	15987	16644	5190	31	1646	1646	2156	2294	106	98	98	0	0.000	0.000	0.000	0.000	0.000	0.000	0.000	0.000	0.000	0.000	0.000	0.000	0.000	0.000	0.015	0.016	0.018	0.015	2.979	0.017	0.185	316	2384	100	212	14341	14553	238	14998	15236	Error	Error	-6.080	212	14341	238	14998	200374	5259443	0.709	6.316	0	0	0
1	15	7	"A41"	"A41"	8620	19860	100	615	666	290	43	408	408	454	269	59	41	14	0	14082	14478	4333	29	1756	1756	2391	2529	105	98	96	0	0.000	0.000	0.000	0.000	0.000	0.000	0.000	0.000	0.000	0.000	0.000	0.000	0.000	0.000	0.017	0.020	0.023	0.019	2.998	0.021	0.210	316	2384	100	207	12326	12533	258	12722	12980	Error	Error	-5.896	207	12326	258	12722	210326	4574914	0.788	4.779	0	0	0
1	16	7	"A42"	"A42"	8915	19855	100	562	615	316	51	398	398	435	245	56	40	17	0	10469	12088	8080	66	1547	1547	1745	1068	61	92	84	0	0.000	0.000	0.000	0.000	0.000	0.000	0.000	0.000	0.000	0.000	0.000	0.000	0.000	0.000	0.018	0.021	0.026	0.026	3.674	0.020	0.178	316	2384	100	164	8922	9086	217	10541	10758	Error	Error	-5.766	164	8922	217	10541	194413	3819914	0.735	9.684	0	0	0
1	17	7	"A42"	"A42"	9220	19860	100	611	640	281	43	404	404	437	241	55	44	17	0	13249	15153	9312	61	1513	1513	1694	1155	68	97	88	0	0.000	0.000	0.000	0.000	0.000	0.000	0.000	0.000	0.000	0.000	0.000	0.000	0.000	0.000	0.018	0.017	0.020	0.020	2.851	0.017	0.217	316	2384	100	207	11736	11943	236	13640	13876	Error	Error	-5.825	207	11736	236	13640	202148	4788299	0.842	11.653	0	0	0
1	18	7	"A42"	"A42"	9505	19865	100	610	637	299	46	407	407	432	214	49	47	22	0	13773	14538	9455	65	1507	1507	1738	1404	80	91	81	0	0.000	0.000	0.000	0.000	0.000	0.000	0.000	0.000	0.000	0.000	0.000	0.000	0.000	0.000	0.017	0.018	0.022	0.022	3.419	0.016	0.213	316	2384	100	203	12266	12469	230	13031	13261	Error	Error	-5.917	203	12266	230	13031	201148	4594000	0.958	9.117	0	0	0
1	1	8	"A43"	"A43"	4410	20180	100	604	655	293	44	404	404	443	230	51	46	19	0	18813	15185	8546	56	1569	1569	1959	1668	85	78	75	0	0.000	0.000	0.000	0.000	0.000	0.000	0.000	0.000	0.000	0.000	0.000	0.000	0.000	0.000	0.012	0.018	0.021	0.025	4.831	0.017	0.227	316	2384	100	200	17244	17444	251	13616	13867	Error	Error	-6.430	200	17244	251	13616	206902	4798377	0.922	7.929	0	0	0
1	2	8	"A43"	"A43"	4710	20185	100	668	694	261	37	392	392	438	253	57	53	19	0	22772	22118	7021	31	1608	1608	2211	2488	112	95	94	0	0.000	0.000	0.000	0.000	0.000	0.000	0.000	0.000	0.000	0.000	0.000	0.000	0.000	0.000	0.013	0.015	0.015	0.013	2.789	0.013	0.219	316	2384	100	276	21164	21440	302	20510	20812	Error	Error	-6.261	276	21164	302	20510	219410	6989432	1.012	8.001	0	0	0
1	3	8	"A43"	"A43"	5005	20180	100	651	670	257	38	413	413	455	313	68	37	6	0	19682	19400	5913	30	1677	1677	2755	3575	129	95	94	0	0.000	0.000	0.000	0.000	0.000	0.000	0.000	0.000	0.000	0.000	0.000	0.000	0.000	0.000	0.013	0.015	0.016	0.014	2.617	0.017	0.228	316	2384	100	238	18005	18243	257	17723	17980	Error	Error	-6.241	238	18005	257	17723	211564	6130516	0.687	4.656	0	0	0
1	4	8	"A44"	"A44"	5320	20170	100	595	669	472	70	397	397	437	249	56	42	18	0	15013	15159	7213	47	1635	1635	1998	1624	81	90	86	0	0.000	0.000	0.000	0.000	0.000	0.000	0.000	0.000	0.000	0.000	0.000	0.000	0.000	0.000	0.015	0.020	0.022	0.020	2.825	0.021	0.182	316	2384	100	198	13378	13576	272	13524	13796	Error	Error	-6.078	198	13378	272	13524	211322	4790385	0.932	8.104	0	0	0
1	5	8	"A44"	"A44"	5620	20165	100	603	635	404	63	396	396	448	304	67	34	10	0	14156	14279	5223	36	1649	1649	2361	2614	110	98	94	0	0.000	0.000	0.000	0.000	0.000	0.000	0.000	0.000	0.000	0.000	0.000	0.000	0.000	0.000	0.017	0.019	0.022	0.018	2.921	0.022	0.137	316	2384	100	207	12507	12714	239	12630	12869	Error	Error	-5.917	207	12507	239	12630	200759	4512277	0.615	4.559	0	0	0
1	6	8	"A44"	"A44"	5920	20165	100	591	609	295	48	394	394	433	260	60	38	10	0	12172	13111	6320	48	1629	1629	2078	1928	92	91	87	0	0.000	0.000	0.000	0.000	0.000	0.000	0.000	0.000	0.000	0.000	0.000	0.000	0.000	0.000	0.019	0.019	0.022	0.022	3.257	0.018	0.158	316	2384	100	197	10543	10740	215	11482	11697	Error	Error	-5.742	197	10543	215	11482	192454	4142950	0.677	5.723	0	0	0
1	7	8	"A45"	"A45"	6210	20165	100	551	595	306	51	394	394	452	410	90	17	3	0	11321	11400	8445	74	1572	1572	2169	2735	126	67	57	0	0.000	0.000	0.000	0.000	0.000	0.000	0.000	0.000	0.000	0.000	0.000	0.000	0.000	0.000	0.016	0.020	0.026	0.036	4.880	0.020	0.219	316	2384	100	157	9749	9906	201	9828	10029	Error	Error	-5.956	157	9749	201	9828	188049	3602363	0.349	3.375	0	0	0
1	8	8	"A45"	"A45"	6525	20165	100	609	667	624	93	401	401	461	391	84	25	2	0	13279	13069	5931	45	1646	1646	2214	2277	102	95	87	0	0.000	0.000	0.000	0.000	0.000	0.000	0.000	0.000	0.000	0.000	0.000	0.000	0.000	0.000	0.018	0.023	0.025	0.022	2.943	0.032	0.202	316	2384	100	208	11633	11841	266	11423	11689	Error	Error	-5.805	208	11633	266	11423	210796	4129826	0.527	4.767	0	0	0
1	9	8	"A45"	"A45"	6820	20165	100	572	610	289	47	404	404	450	272	60	34	10	0	11088	12348	5264	42	1821	1821	2723	3335	122	92	77	0	0.000	0.000	0.000	0.000	0.000	0.000	0.000	0.000	0.000	0.000	0.000	0.000	0.000	0.000	0.018	0.020	0.023	0.020	3.151	0.020	0.190	316	2384	100	168	9267	9435	206	10527	10733	Error	Error	-5.786	168	9267	206	10527	192674	3901868	0.588	2.886	0	0	0
1	10	8	"A47"	"A47"	7115	20165	100	483	552	363	65	393	393	445	314	70	21	4	0	10431	9524	5727	60	1636	1636	2125	2251	105	72	68	0	0.000	0.000	0.000	0.000	0.000	0.000	0.000	0.000	0.000	0.000	0.000	0.000	0.000	0.000	0.010	0.020	0.028	0.031	4.911	0.032	0.215	316	2384	100	90	8795	8885	159	7888	8047	Error	Error	-6.611	90	8795	159	7888	174282	3009571	0.341	3.287	0	0	0
1	11	8	"A47"	"A47"	7425	20165	100	574	620	311	50	387	387	442	288	65	32	11	0	13110	13500	3595	26	1662	1662	2340	2634	112	100	99	0	0.000	0.000	0.000	0.000	0.000	0.000	0.000	0.000	0.000	0.000	0.000	0.000	0.000	0.000	0.016	0.020	0.020	0.017	3.135	0.021	0.191	316	2384	100	187	11448	11635	233	11838	12071	Error	Error	-5.936	187	11448	233	11838	195785	4266056	0.618	4.237	0	0	0
1	12	8	"A47"	"A47"	7730	20165	100	600	614	302	49	385	385	444	645	145	5	0	0	11749	12059	3107	25	1562	1562	1926	1811	94	100	98	0	0.000	0.000	0.000	0.000	0.000	0.000	0.000	0.000	0.000	0.000	0.000	0.000	0.000	0.000	0.021	0.022	0.027	0.021	2.638	0.025	0.203	316	2384	100	215	10187	10402	229	10497	10726	Error	Error	-5.566	215	10187	229	10497	194038	3810591	0.264	5.595	0	0	0
1	13	8	"A48"	"A48"	8025	20160	100	680	710	378	53	383	383	424	254	59	54	23	0	22050	19850	9090	45	1534	1534	1792	1315	73	93	87	0	0.000	0.000	0.000	0.000	0.000	0.000	0.000	0.000	0.000	0.000	0.000	0.000	0.000	0.000	0.014	0.018	0.018	0.018	2.973	0.016	0.219	316	2384	100	297	20516	20813	327	18316	18643	Error	Error	-6.110	297	20516	327	18316	224375	6272498	1.126	13.732	0	0	0
1	14	8	"A48"	"A48"	8335	20160	100	674	698	313	44	401	401	439	242	55	55	22	0	22592	20520	8360	40	1623	1623	2230	2743	123	93	92	0	0.000	0.000	0.000	0.000	0.000	0.000	0.000	0.000	0.000	0.000	0.000	0.000	0.000	0.000	0.013	0.016	0.018	0.016	3.006	0.015	0.261	316	2384	100	273	20969	21242	297	18897	19194	Error	Error	-6.263	273	20969	297	18897	220677	6484335	1.070	6.668	0	0	0
1	15	8	"A48"	"A48"	8630	20160	100	705	739	289	39	402	402	439	242	55	58	29	0	24505	22789	7421	32	1628	1628	2340	3162	135	99	94	0	0.000	0.000	0.000	0.000	0.000	0.000	0.000	0.000	0.000	0.000	0.000	0.000	0.000	0.000	0.013	0.016	0.017	0.014	2.530	0.015	0.282	316	2384	100	303	22877	23180	337	21161	21498	Error	Error	-6.238	303	22877	337	21161	233629	7201448	1.240	6.467	0	0	0
1	16	8	"A49"	"A49"	8915	20155	100	597	619	290	46	399	399	434	246	56	41	16	0	15558	14041	8033	57	1511	1511	1721	1258	73	82	77	0	0.000	0.000	0.000	0.000	0.000	0.000	0.000	0.000	0.000	0.000	0.000	0.000	0.000	0.000	0.014	0.018	0.020	0.021	4.066	0.018	0.197	316	2384	100	198	14047	14245	220	12530	12750	Error	Error	-6.149	198	14047	220	12530	195656	4436839	0.752	9.793	0	0	0
1	17	8	"A49"	"A49"	9220	20150	100	605	661	298	45	394	394	427	231	54	47	22	0	15317	16935	7473	44	1539	1539	1895	1834	96	100	99	0	0.000	0.000	0.000	0.000	0.000	0.000	0.000	0.000	0.000	0.000	0.000	0.000	0.000	0.000	0.015	0.017	0.019	0.017	2.706	0.017	0.235	316	2384	100	211	13778	13989	267	15396	15663	Error	Error	-6.029	211	13778	267	15396	208850	5351412	1.013	8.201	0	0	0
1	18	8	"A49"	"A49"	9525	20150	100	646	695	270	38	391	391	429	219	51	56	29	0	17725	17422	6243	35	1517	1517	1562	484	30	100	100	0	0.000	0.000	0.000	0.000	0.000	0.000	0.000	0.000	0.000	0.000	0.000	0.000	0.000	0.000	0.016	0.019	0.019	0.016	2.610	0.017	0.251	316	2384	100	255	16208	16463	304	15905	16209	Error	Error	-5.990	255	16208	304	15905	219772	5505248	1.215	32.769	0	0	0
1	1	9	"A50"	"A50"	4415	20480	100	499	530	246	46	413	413	438	222	50	30	8	0	5547	8839	7203	81	1465	1465	1669	1042	62	70	61	0	0.000	0.000	0.000	0.000	0.000	0.000	0.000	0.000	0.000	0.000	0.000	0.000	0.000	0.000	0.021	0.016	0.030	0.045	7.799	0.015	0.098	316	2384	100	86	4082	4168	117	7374	7491	Error	Error	-5.569	86	4082	117	7374	167543	2792982	0.414	6.881	0	0	0
1	2	9	"A50"	"A50"	4730	20475	100	598	627	288	45	394	394	431	231	53	46	21	0	15012	14366	7617	53	1479	1479	1697	1287	75	98	90	0	0.000	0.000	0.000	0.000	0.000	0.000	0.000	0.000	0.000	0.000	0.000	0.000	0.000	0.000	0.015	0.018	0.023	0.019	3.332	0.018	0.194	316	2384	100	204	13533	13737	233	12887	13120	Error	Error	-6.052	204	13533	233	12887	198094	4539700	0.848	9.844	0	0	0
1	3	9	"A50"	"A50"	5030	20475	100	582	621	294	47	412	412	447	254	56	38	12	0	17404	15444	7415	48	1526	1526	1962	1782	90	97	87	0	0.000	0.000	0.000	0.000	0.000	0.000	0.000	0.000	0.000	0.000	0.000	0.000	0.000	0.000	0.011	0.015	0.018	0.017	2.776	0.015	0.185	316	2384	100	170	15878	16048	209	13918	14127	Error	Error	-6.545	170	15878	209	13918	196091	4880155	0.685	7.566	0	0	0
1	4	9	"A51"	"A51"	5330	20470	100	553	616	446	72	401	401	452	428	94	14	2	0	12083	11636	5464	46	1532	1532	1831	1472	80	89	84	0	0.000	0.000	0.000	0.000	0.000	0.000	0.000	0.000	0.000	0.000	0.000	0.000	0.000	0.000	0.014	0.021	0.023	0.021	3.834	0.034	0.094	316	2384	100	152	10551	10703	215	10104	10319	Error	Error	-6.117	152	10551	215	10104	194619	3676863	0.383	6.661	0	0	0
1	5	9	"A51"	"A51"	5630	20475	100	504	560	286	51	395	395	442	265	59	28	7	0	11669	11690	3303	28	1566	1566	2230	2310	103	100	94	0	0.000	0.000	0.000	0.000	0.000	0.000	0.000	0.000	0.000	0.000	0.000	0.000	0.000	0.000	0.011	0.016	0.020	0.016	3.074	0.020	0.132	316	2384	100	109	10103	10212	165	10124	10289	Error	Error	-6.534	109	10103	165	10124	176979	3694163	0.445	4.095	0	0	0
1	6	9	"A51"	"A51"	5920	20480	100	524	545	244	44	393	393	434	286	65	23	5	0	10984	11101	4752	42	1565	1565	2074	2187	105	92	88	0	0.000	0.000	0.000	0.000	0.000	0.000	0.000	0.000	0.000	0.000	0.000	0.000	0.000	0.000	0.014	0.016	0.021	0.022	3.524	0.017	0.137	316	2384	100	131	9419	9550	152	9536	9688	Error	Error	-6.168	131	9419	152	9536	172308	3507955	0.388	4.128	0	0	0
1	7	9	"A52"	"A52"	6225	20465	100	628	652	313	48	383	383	433	308	71	43	15	0	8847	8385	4654	55	1505	1505	1871	1747	93	75	74	0	0.000	0.000	0.000	0.000	0.000	0.000	0.000	0.000	0.000	0.000	0.000	0.000	0.000	0.000	0.033	0.039	0.049	0.054	3.778	0.036	0.259	316	2384	100	245	7342	7587	269	6880	7149	Error	Error	-4.905	245	7342	269	6880	206185	2649666	0.711	3.729	0	0	0
1	8	9	"A52"	"A52"	6530	20465	100	659	670	280	41	410	410	449	319	71	36	8	0	10545	10649	4047	38	1671	1671	2115	1997	94	93	90	0	0.000	0.000	0.000	0.000	0.000	0.000	0.000	0.000	0.000	0.000	0.000	0.000	0.000	0.000	0.028	0.029	0.036	0.031	3.303	0.031	0.213	316	2384	100	249	8874	9123	260	8978	9238	Error	Error	-5.155	249	8874	260	8978	211713	3365003	0.693	4.273	0	0	0
1	9	9	"A52"	"A52"	6840	20470	100	749	814	464	57	405	405	462	479	103	36	6	0	10189	10790	3643	33	1914	1914	2387	1952	81	98	96	0	0.000	0.000	0.000	0.000	0.000	0.000	0.000	0.000	0.000	0.000	0.000	0.000	0.000	0.000	0.042	0.046	0.044	0.041	2.725	0.044	0.106	316	2384	100	344	8275	8619	409	8876	9285	Error	Error	-4.588	344	8275	409	8876	257089	3409632	0.735	4.305	0	0	0
1	10	9	"A53"	"A53"	7120	20505	100	475	522	269	51	400	400	446	280	62	24	6	0	5526	6304	4326	68	1722	1722	2412	2685	111	56	42	0	0.000	0.000	0.000	0.000	0.000	0.000	0.000	0.000	0.000	0.000	0.000	0.000	0.000	0.000	0.020	0.027	0.049	0.062	5.902	0.029	0.190	316	2384	100	75	3804	3879	122	4582	4704	Error	Error	-5.664	75	3804	122	4582	164874	1991998	0.271	1.450	0	0	0
1	11	9	"A53"	"A53"	7445	20465	100	521	565	261	46	400	400	453	298	65	26	7	0	9985	10396	3248	31	1856	1856	2377	2143	90	96	93	0	0.000	0.000	0.000	0.000	0.000	0.000	0.000	0.000	0.000	0.000	0.000	0.000	0.000	0.000	0.015	0.019	0.026	0.023	3.073	0.023	0.146	316	2384	100	121	8129	8250	165	8540	8705	Error	Error	-6.070	121	8129	165	8540	178687	3285184	0.376	3.742	0	0	0
1	12	9	"A53"	"A53"	7740	20465	100	554	592	286	48	402	402	448	272	60	30	9	0	9707	10003	2544	25	1689	1689	1989	1466	73	99	97	0	0.000	0.000	0.000	0.000	0.000	0.000	0.000	0.000	0.000	0.000	0.000	0.000	0.000	0.000	0.019	0.023	0.028	0.023	3.057	0.027	0.164	316	2384	100	152	8018	8170	190	8314	8504	Error	Error	-5.721	152	8018	190	8314	187057	3161041	0.529	5.467	0	0	0
1	13	9	"A54"	"A54"	8030	20465	100	523	566	313	55	396	396	439	291	66	23	6	0	8670	8979	5227	58	1532	1532	1824	1508	82	78	76	0	0.000	0.000	0.000	0.000	0.000	0.000	0.000	0.000	0.000	0.000	0.000	0.000	0.000	0.000	0.018	0.023	0.030	0.031	5.180	0.024	0.118	316	2384	100	127	7138	7265	170	7447	7617	Error	Error	-5.813	127	7138	170	7447	178879	2837255	0.436	4.745	0	0	0
1	14	9	"A54"	"A54"	8335	20470	100	528	570	280	49	395	395	431	250	58	32	9	0	8902	10611	4575	43	1547	1547	2001	1829	91	100	98	0	0.000	0.000	0.000	0.000	0.000	0.000	0.000	0.000	0.000	0.000	0.000	0.000	0.000	0.000	0.018	0.019	0.028	0.022	3.293	0.020	0.149	316	2384	100	133	7355	7488	175	9064	9239	Error	Error	-5.789	133	7355	175	9064	180215	3353058	0.556	4.707	0	0	0
1	15	9	"A54"	"A54"	8630	20470	100	548	588	274	46	400	400	446	264	59	35	8	0	10368	11518	4161	36	1539	1539	2098	2050	97	100	99	0	0.000	0.000	0.000	0.000	0.000	0.000	0.000	0.000	0.000	0.000	0.000	0.000	0.000	0.000	0.017	0.019	0.023	0.020	2.934	0.017	0.113	316	2384	100	148	8829	8977	188	9979	10167	Error	Error	-5.899	148	8829	188	9979	185808	3639678	0.538	4.595	0	0	0
1	16	9	"A55"	"A55"	8935	20465	100	533	581	292	50	406	406	446	275	61	29	7	0	10380	10412	4683	44	1487	1487	1643	942	57	95	90	0	0.000	0.000	0.000	0.000	0.000	0.000	0.000	0.000	0.000	0.000	0.000	0.000	0.000	0.000	0.014	0.020	0.025	0.023	3.041	0.022	0.148	316	2384	100	127	8893	9020	175	8925	9100	Error	Error	-6.130	127	8893	175	8925	183742	3290227	0.491	9.309	0	0	0
1	17	9	"A55"	"A55"	9235	20460	100	573	619	308	49	406	406	563	2110	374	0	0	0	11354	11041	4713	42	1535	1535	1968	2636	133	92	75	0	0.000	0.000	0.000	0.000	0.000	0.000	0.000	0.000	0.000	0.000	0.000	0.000	0.000	0.000	0.017	0.022	0.025	0.022	3.177	0.341	0.219	316	2384	100	167	9819	9986	213	9506	9719	Error	Error	-5.878	167	9819	213	9506	195522	3488994	0.027	3.442	0	0	0
1	18	9	"A55"	"A55"	9535	20460	100	615	654	299	45	397	397	434	240	55	46	17	0	12499	11591	4621	39	1519	1519	1661	907	54	100	97	0	0.000	0.000	0.000	0.000	0.000	0.000	0.000	0.000	0.000	0.000	0.000	0.000	0.000	0.000	0.020	0.026	0.028	0.025	2.859	0.024	0.194	316	2384	100	218	10980	11198	257	10072	10329	Error	Error	-5.654	218	10980	257	10072	206624	3662821	0.917	10.948	0	0	0
1	1	10	"A56"	"A56"	4430	20775	100	516	553	258	46	402	402	431	220	51	32	13	0	9511	9916	5673	57	1443	1443	1652	1178	71	85	81	0	0.000	0.000	0.000	0.000	0.000	0.000	0.000	0.000	0.000	0.000	0.000	0.000	0.000	0.000	0.014	0.018	0.027	0.026	3.922	0.017	0.123	316	2384	100	114	8068	8182	151	8473	8624	Error	Error	-6.145	114	8068	151	8473	174654	3133306	0.555	7.015	0	0	0
1	2	10	"A56"	"A56"	4740	20770	100	556	603	297	49	411	411	465	606	130	6	1	0	10692	11014	4078	37	1508	1508	1950	1896	97	97	90	0	0.000	0.000	0.000	0.000	0.000	0.000	0.000	0.000	0.000	0.000	0.000	0.000	0.000	0.000	0.016	0.020	0.024	0.022	2.936	0.043	0.077	316	2384	100	145	9184	9329	192	9506	9698	Error	Error	-5.985	145	9184	192	9506	190423	3480304	0.228	4.781	0	0	0
1	3	10	"A56"	"A56"	5040	20770	100	562	588	309	52	411	411	441	236	53	34	9	0	11457	11596	4183	36	1502	1502	2046	2066	100	98	93	0	0.000	0.000	0.000	0.000	0.000	0.000	0.000	0.000	0.000	0.000	0.000	0.000	0.000	0.000	0.015	0.018	0.023	0.020	2.824	0.019	0.147	316	2384	100	151	9955	10106	177	10094	10271	Error	Error	-6.043	151	9955	177	10094	185759	3664293	0.623	4.622	0	0	0
1	4	10	"A57"	"A57"	5330	20775	100	564	604	317	52	391	391	430	227	52	42	17	0	12538	11787	7164	60	1441	1441	1745	1418	81	80	78	0	0.000	0.000	0.000	0.000	0.000	0.000	0.000	0.000	0.000	0.000	0.000	0.000	0.000	0.000	0.016	0.021	0.026	0.032	5.663	0.019	0.170	316	2384	100	173	11097	11270	213	10346	10559	Error	Error	-6.003	173	11097	213	10346	190948	3724738	0.767	7.082	0	0	0
1	5	10	"A57"	"A57"	5635	20775	100	556	641	761	118	402	402	441	266	60	33	9	0	13324	12869	5001	38	1463	1463	2002	2448	122	95	87	0	0.000	0.000	0.000	0.000	0.000	0.000	0.000	0.000	0.000	0.000	0.000	0.000	0.000	0.000	0.013	0.021	0.021	0.019	2.926	0.018	0.063	316	2384	100	154	11861	12015	239	11406	11645	Error	Error	-6.267	154	11861	239	11406	202494	4066534	0.752	4.439	0	0	0
1	6	10	"A57"	"A57"	5945	20775	100	525	566	256	45	388	388	424	234	55	33	10	0	13609	13545	5103	37	1460	1460	1675	1223	73	97	96	0	0.000	0.000	0.000	0.000	0.000	0.000	0.000	0.000	0.000	0.000	0.000	0.000	0.000	0.000	0.011	0.015	0.017	0.015	3.174	0.015	0.114	316	2384	100	137	12149	12286	178	12085	12263	Error	Error	-6.471	137	12149	178	12085	178720	4280362	0.607	9.706	0	0	0
1	7	10	"A58"	"A58"	6235	20770	100	547	557	261	46	391	391	430	231	53	34	14	0	11881	11272	6950	61	1476	1476	1736	1383	79	81	76	0	0.000	0.000	0.000	0.000	0.000	0.000	0.000	0.000	0.000	0.000	0.000	0.000	0.000	0.000	0.015	0.017	0.022	0.025	4.764	0.017	0.164	316	2384	100	156	10405	10561	166	9796	9962	Error	Error	-6.060	156	10405	166	9796	176144	3561990	0.550	6.895	0	0	0
1	8	10	"A58"	"A58"	6540	20765	100	581	613	291	47	403	403	438	255	58	38	13	0	12598	12536	5724	45	1526	1526	1845	1653	89	93	87	0	0.000	0.000	0.000	0.000	0.000	0.000	0.000	0.000	0.000	0.000	0.000	0.000	0.000	0.000	0.016	0.019	0.025	0.023	3.403	0.020	0.173	316	2384	100	178	11072	11250	210	11010	11220	Error	Error	-5.959	178	11072	210	11010	193810	3961269	0.686	6.468	0	0	0
1	9	10	"A58"	"A58"	6840	20770	100	578	612	282	46	396	396	463	563	121	9	0	0	12456	12379	5305	42	1590	1590	1984	1898	95	98	86	0	0.000	0.000	0.000	0.000	0.000	0.000	0.000	0.000	0.000	0.000	0.000	0.000	0.000	0.000	0.017	0.020	0.026	0.023	2.533	0.023	0.206	316	2384	100	182	10866	11048	216	10789	11005	Error	Error	-5.900	182	10866	216	10789	193373	3911852	0.265	5.477	0	0	0
1	10	10	"A59"	"A59"	7135	20765	100	5480	5308	4084	76	410	410	456	287	62	86	78	0	10601	9871	4477	45	1589	1589	1916	1697	88	83	80	0	0.000	0.000	0.000	0.000	0.000	0.000	0.000	0.000	0.000	0.000	0.000	0.000	0.000	0.000	0.563	0.591	0.564	0.409	3.224	0.566	0.486	316	2384	100	5070	9012	14082	4898	8282	13180	Error	Error	-0.830	5070	9012	4898	8282	1677449	3119348	16.906	4.688	0	0	0
1	11	10	"A59"	"A59"	7440	20765	100	4968	5310	4281	80	453	453	615	1593	259	61	55	0	11999	12160	3832	31	1736	1736	2232	2079	93	100	94	0	0.000	0.000	0.000	0.000	0.000	0.000	0.000	0.000	0.000	0.000	0.000	0.000	0.000	0.000	0.440	0.466	0.358	0.260	3.716	0.504	0.321	316	2384	100	4515	10263	14778	4857	10424	15281	Error	Error	-1.185	4515	10263	4857	10424	1677897	3842519	2.947	4.775	0	0	0
1	12	10	"A59"	"A59"	7740	20760	100	6348	6327	4562	72	433	433	486	327	67	92	85	0	12061	12097	4123	34	1737	1737	2114	1797	85	95	93	0	0.000	0.000	0.000	0.000	0.000	0.000	0.000	0.000	0.000	0.000	0.000	0.000	0.000	0.000	0.573	0.569	0.499	0.375	3.446	0.689	0.367	316	2384	100	5915	10324	16239	5894	10360	16254	Error	Error	-0.804	5915	10324	5894	10360	1999437	3822565	17.862	5.555	0	0	0
1	13	10	"A60"	"A60"	8030	20760	100	483	533	333	62	401	401	441	258	58	25	8	0	4872	6557	5146	78	1496	1496	1708	1117	65	79	65	0	0.000	0.000	0.000	0.000	0.000	0.000	0.000	0.000	0.000	0.000	0.000	0.000	0.000	0.000	0.024	0.026	0.047	0.046	5.675	0.023	0.089	316	2384	100	82	3376	3458	132	5061	5193	Error	Error	-5.364	82	3376	132	5061	168431	2071864	0.357	4.341	0	0	0
1	14	10	"A60"	"A60"	8335	20765	100	523	559	247	44	394	394	431	237	54	35	11	0	10129	13253	8937	67	1497	1497	1707	999	58	97	87	0	0.000	0.000	0.000	0.000	0.000	0.000	0.000	0.000	0.000	0.000	0.000	0.000	0.000	0.000	0.015	0.014	0.022	0.021	3.672	0.012	0.096	316	2384	100	129	8632	8761	165	11756	11921	Error	Error	-6.064	129	8632	165	11756	176761	4187957	0.540	11.558	0	0	0
1	15	10	"A60"	"A60"	8635	20760	100	549	591	281	47	392	392	428	236	55	40	15	0	8883	12445	8440	67	1503	1503	1692	926	54	96	87	0	0.000	0.000	0.000	0.000	0.000	0.000	0.000	0.000	0.000	0.000	0.000	0.000	0.000	0.000	0.021	0.018	0.022	0.023	3.530	0.016	0.152	316	2384	100	157	7380	7537	199	10942	11141	Error	Error	-5.555	157	7380	199	10942	186688	3932734	0.691	11.612	0	0	0
1	16	10	"A61"	"A61"	8935	20755	100	597	648	317	48	411	411	448	238	53	41	16	0	12596	11797	5484	46	1485	1485	1639	850	51	90	85	0	0.000	0.000	0.000	0.000	0.000	0.000	0.000	0.000	0.000	0.000	0.000	0.000	0.000	0.000	0.017	0.023	0.026	0.024	4.001	0.022	0.178	316	2384	100	186	11111	11297	237	10312	10549	Error	Error	-5.901	186	11111	237	10312	204760	3727970	0.840	11.951	0	0	0
1	17	10	"A61"	"A61"	9225	20765	100	623	670	308	45	406	406	446	271	60	41	13	0	16351	16014	5660	35	1535	1535	2197	2978	135	97	88	0	0.000	0.000	0.000	0.000	0.000	0.000	0.000	0.000	0.000	0.000	0.000	0.000	0.000	0.000	0.015	0.018	0.019	0.017	3.026	0.018	0.213	316	2384	100	217	14816	15033	264	14479	14743	Error	Error	-6.093	217	14816	264	14479	211609	5060419	0.827	4.640	0	0	0
1	18	10	"A61"	"A61"	9525	20760	100	630	645	297	46	415	415	450	242	53	46	16	0	16393	15161	6460	42	1521	1521	2115	2853	134	92	81	0	0.000	0.000	0.000	0.000	0.000	0.000	0.000	0.000	0.000	0.000	0.000	0.000	0.000	0.000	0.014	0.017	0.020	0.018	2.781	0.017	0.205	316	2384	100	215	14872	15087	230	13640	13870	Error	Error	-6.112	215	14872	230	13640	203688	4790859	0.806	4.573	0	0	0
1	1	11	"A62"	"A62"	4430	21090	100	486	525	248	47	397	397	427	210	49	32	12	0	5787	7117	5590	78	1426	1426	1563	767	49	79	73	0	0.000	0.000	0.000	0.000	0.000	0.000	0.000	0.000	0.000	0.000	0.000	0.000	0.000	0.000	0.020	0.022	0.037	0.042	4.951	0.021	0.129	316	2384	100	89	4361	4450	128	5691	5819	Error	Error	-5.615	89	4361	128	5691	165962	2249092	0.467	7.241	0	0	0
1	2	11	"A62"	"A62"	4750	21090	100	591	605	264	43	400	400	433	226	52	43	16	0	13051	14451	8649	59	1451	1451	1710	1344	78	95	87	0	0.000	0.000	0.000	0.000	0.000	0.000	0.000	0.000	0.000	0.000	0.000	0.000	0.000	0.000	0.016	0.016	0.021	0.020	2.829	0.015	0.210	316	2384	100	191	11600	11791	205	13000	13205	Error	Error	-5.924	191	11600	205	13000	191104	4566579	0.761	9.480	0	0	0
1	3	11	"A62"	"A62"	5045	21090	100	607	649	274	42	401	401	437	242	55	46	19	0	18881	16749	8657	51	1484	1484	1857	1617	87	97	92	0	0.000	0.000	0.000	0.000	0.000	0.000	0.000	0.000	0.000	0.000	0.000	0.000	0.000	0.000	0.012	0.016	0.020	0.017	3.279	0.015	0.227	316	2384	100	206	17397	17603	248	15265	15513	Error	Error	-6.400	206	17397	248	15265	204963	5292633	0.876	9.210	0	0	0
1	4	11	"A63"	"A63"	5330	21075	100	583	602	293	48	396	396	433	227	52	43	16	0	17329	14342	8332	58	1431	1431	1709	1529	89	77	74	0	0.000	0.000	0.000	0.000	0.000	0.000	0.000	0.000	0.000	0.000	0.000	0.000	0.000	0.000	0.012	0.016	0.021	0.022	5.224	0.016	0.206	316	2384	100	187	15898	16085	206	12911	13117	Error	Error	-6.410	187	15898	206	12911	190301	4532193	0.744	8.262	0	0	0
1	5	11	"A63"	"A63"	5640	21080	100	631	675	277	41	400	400	430	240	55	49	20	0	20654	20017	5214	26	1469	1469	1992	2425	121	99	99	0	0.000	0.000	0.000	0.000	0.000	0.000	0.000	0.000	0.000	0.000	0.000	0.000	0.000	0.000	0.012	0.015	0.015	0.014	2.442	0.016	0.239	316	2384	100	231	19185	19416	275	18548	18823	Error	Error	-6.376	231	19185	275	18548	213170	6325369	1.021	7.433	0	0	0
1	6	11	"A63"	"A63"	5945	21080	100	658	674	320	47	397	397	433	238	54	53	20	0	20615	19712	5443	27	1462	1462	1756	1637	93	99	97	0	0.000	0.000	0.000	0.000	0.000	0.000	0.000	0.000	0.000	0.000	0.000	0.000	0.000	0.000	0.014	0.015	0.017	0.014	2.553	0.015	0.210	316	2384	100	261	19153	19414	277	18250	18527	Error	Error	-6.197	261	19153	277	18250	212936	6228868	1.013	10.969	0	0	0
1	7	11	"A64"	"A64"	6235	21070	100	563	589	282	47	394	394	446	386	86	22	3	0	15499	13306	8714	65	1485	1485	1872	1882	100	71	66	0	0.000	0.000	0.000	0.000	0.000	0.000	0.000	0.000	0.000	0.000	0.000	0.000	0.000	0.000	0.012	0.016	0.023	0.028	6.006	0.016	0.181	316	2384	100	169	14014	14183	195	11821	12016	Error	Error	-6.374	169	14014	195	11821	186149	4204766	0.370	6.075	0	0	0
1	8	11	"A64"	"A64"	6550	21075	100	601	610	263	43	384	384	424	250	58	43	14	0	14410	13797	4850	35	1505	1505	1879	1744	92	98	95	0	0.000	0.000	0.000	0.000	0.000	0.000	0.000	0.000	0.000	0.000	0.000	0.000	0.000	0.000	0.017	0.018	0.022	0.019	2.664	0.019	0.191	316	2384	100	217	12905	13122	226	12292	12518	Error	Error	-5.894	217	12905	226	12292	192856	4359852	0.744	6.834	0	0	0
1	9	11	"A64"	"A64"	6845	21070	100	610	624	272	43	412	412	450	251	55	41	10	0	13525	13603	5843	42	1567	1567	2189	2633	120	95	84	0	0.000	0.000	0.000	0.000	0.000	0.000	0.000	0.000	0.000	0.000	0.000	0.000	0.000	0.000	0.017	0.018	0.022	0.019	2.924	0.017	0.175	316	2384	100	198	11958	12156	212	12036	12248	Error	Error	-5.916	198	11958	212	12036	197124	4298586	0.693	4.335	0	0	0
1	10	11	"A65"	"A65"	7140	21070	100	722	818	712	87	397	397	440	263	59	56	24	0	20361	19171	7282	37	1559	1559	1883	1699	90	93	91	0	0.000	0.000	0.000	0.000	0.000	0.000	0.000	0.000	0.000	0.000	0.000	0.000	0.000	0.000	0.017	0.024	0.020	0.019	2.873	0.023	0.208	316	2384	100	325	18802	19127	421	17612	18033	Error	Error	-5.854	325	18802	421	17612	258451	6058040	1.437	10.175	0	0	0
1	11	11	"A65"	"A65"	7445	21070	100	798	813	338	41	416	416	458	268	58	63	29	0	22805	21761	5719	26	1599	1599	2718	4256	156	99	94	0	0.000	0.000	0.000	0.000	0.000	0.000	0.000	0.000	0.000	0.000	0.000	0.000	0.000	0.000	0.018	0.020	0.019	0.017	2.455	0.018	0.323	316	2384	100	382	21206	21588	397	20162	20559	Error	Error	-5.795	382	21206	397	20162	256838	6876492	1.325	4.474	0	0	0
1	12	11	"A65"	"A65"	7745	21070	100	748	867	786	90	409	409	457	279	61	57	25	0	20160	20107	6220	30	1611	1611	2018	1817	90	100	98	0	0.000	0.000	0.000	0.000	0.000	0.000	0.000	0.000	0.000	0.000	0.000	0.000	0.000	0.000	0.018	0.025	0.021	0.019	2.853	0.024	0.172	316	2384	100	339	18549	18888	458	18496	18954	Error	Error	-5.774	339	18549	458	18496	273969	6353845	1.470	9.955	0	0	0
1	13	11	"A66"	"A66"	8030	21065	100	593	632	313	49	407	407	447	247	55	40	18	0	14417	14124	10339	73	1535	1535	1971	2119	107	69	66	0	0.000	0.000	0.000	0.000	0.000	0.000	0.000	0.000	0.000	0.000	0.000	0.000	0.000	0.000	0.014	0.018	0.023	0.026	4.761	0.017	0.259	316	2384	100	186	12882	13068	225	12589	12814	Error	Error	-6.114	186	12882	225	12589	199644	4463334	0.749	5.735	0	0	0
1	14	11	"A66"	"A66"	8335	21065	100	660	688	301	43	407	407	450	282	62	44	16	0	19850	18445	7197	39	1591	1591	1974	1838	93	93	91	0	0.000	0.000	0.000	0.000	0.000	0.000	0.000	0.000	0.000	0.000	0.000	0.000	0.000	0.000	0.014	0.017	0.018	0.016	3.358	0.017	0.245	316	2384	100	253	18259	18512	281	16854	17135	Error	Error	-6.173	253	18259	281	16854	217552	5828727	0.844	8.961	0	0	0
1	15	11	"A66"	"A66"	8645	21065	100	711	740	296	40	404	404	440	254	57	55	25	0	20129	19517	5625	28	1581	1581	1890	1571	83	99	99	0	0.000	0.000	0.000	0.000	0.000	0.000	0.000	0.000	0.000	0.000	0.000	0.000	0.000	0.000	0.017	0.019	0.019	0.017	2.618	0.018	0.261	316	2384	100	307	18548	18855	336	17936	18272	Error	Error	-5.917	307	18548	336	17936	233938	6167496	1.181	11.220	0	0	0
1	16	11	"A67"	"A67"	8930	21065	100	615	638	288	45	411	411	441	234	53	45	19	0	17103	13998	8005	57	1487	1487	1652	984	59	85	80	0	0.000	0.000	0.000	0.000	0.000	0.000	0.000	0.000	0.000	0.000	0.000	0.000	0.000	0.000	0.013	0.018	0.022	0.025	3.856	0.018	0.233	316	2384	100	204	15616	15820	227	12511	12738	Error	Error	-6.258	204	15616	227	12511	201551	4423349	0.842	12.547	0	0	0
1	17	11	"A67"	"A67"	9235	21065	100	617	669	306	45	405	405	463	520	112	16	0	0	16944	16731	7831	46	1537	1537	2044	2454	120	98	86	0	0.000	0.000	0.000	0.000	0.000	0.000	0.000	0.000	0.000	0.000	0.000	0.000	0.000	0.000	0.014	0.017	0.019	0.017	2.698	0.016	0.229	316	2384	100	212	15407	15619	264	15194	15458	Error	Error	-6.183	212	15407	264	15194	211395	5287026	0.396	5.985	0	0	0
1	18	11	"A67"	"A67"	9535	21065	100	680	720	332	46	401	401	438	238	54	54	27	0	18941	17263	9617	55	1483	1483	1662	1251	75	91	87	0	0.000	0.000	0.000	0.000	0.000	0.000	0.000	0.000	0.000	0.000	0.000	0.000	0.000	0.000	0.016	0.020	0.021	0.022	2.979	0.017	0.258	316	2384	100	279	17458	17737	319	15780	16099	Error	Error	-5.967	279	17458	319	15780	227666	5454992	1.185	12.471	0	0	0
1	1	12	"A68"	"A68"	4435	21380	100	562	599	311	51	407	407	443	273	61	34	11	0	13129	11862	7308	61	1424	1424	1670	1598	95	78	72	0	0.000	0.000	0.000	0.000	0.000	0.000	0.000	0.000	0.000	0.000	0.000	0.000	0.000	0.000	0.013	0.018	0.026	0.031	4.647	0.016	0.163	316	2384	100	155	11705	11860	192	10438	10630	Error	Error	-6.239	155	11705	192	10438	189396	3748430	0.571	6.378	0	0	0
1	2	12	"A68"	"A68"	4735	21380	100	599	655	298	45	405	405	448	280	62	38	13	0	15462	14878	5915	39	1456	1456	1738	1313	75	95	93	0	0.000	0.000	0.000	0.000	0.000	0.000	0.000	0.000	0.000	0.000	0.000	0.000	0.000	0.000	0.014	0.019	0.023	0.019	3.209	0.019	0.215	316	2384	100	194	14006	14200	250	13422	13672	Error	Error	-6.174	194	14006	250	13422	207049	4701346	0.739	10.008	0	0	0
1	3	12	"A68"	"A68"	5045	21380	100	623	652	297	45	398	398	438	250	57	46	16	0	17356	16493	4602	27	1459	1459	1810	1438	79	100	99	0	0.000	0.000	0.000	0.000	0.000	0.000	0.000	0.000	0.000	0.000	0.000	0.000	0.000	0.000	0.014	0.017	0.018	0.017	2.476	0.017	0.129	316	2384	100	225	15897	16122	254	15034	15288	Error	Error	-6.143	225	15897	254	15034	205966	5211671	0.856	10.211	0	0	0
1	4	12	"A69"	"A69"	5340	21375	100	682	695	302	43	399	399	437	243	55	54	25	0	21586	19285	10095	52	1429	1429	1623	998	61	88	84	0	0.000	0.000	0.000	0.000	0.000	0.000	0.000	0.000	0.000	0.000	0.000	0.000	0.000	0.000	0.014	0.017	0.019	0.019	3.936	0.014	0.209	316	2384	100	283	20157	20440	296	17856	18152	Error	Error	-6.154	283	20157	296	17856	219617	6094068	1.062	17.697	0	0	0
1	5	12	"A69"	"A69"	5645	21380	100	654	684	262	38	407	407	461	472	102	22	1	0	21309	19950	6866	34	1495	1495	1993	2246	112	98	96	0	0.000	0.000	0.000	0.000	0.000	0.000	0.000	0.000	0.000	0.000	0.000	0.000	0.000	0.000	0.012	0.015	0.016	0.013	2.915	0.012	0.043	316	2384	100	247	19814	20061	277	18455	18732	Error	Error	-6.326	247	19814	277	18455	216163	6304172	0.472	7.995	0	0	0
1	6	12	"A69"	"A69"	5950	21375	100	677	718	354	49	396	396	436	262	60	53	18	0	22973	20969	7519	35	1514	1514	1993	2481	124	100	97	0	0.000	0.000	0.000	0.000	0.000	0.000	0.000	0.000	0.000	0.000	0.000	0.000	0.000	0.000	0.013	0.017	0.016	0.014	2.755	0.019	0.275	316	2384	100	281	21459	21740	322	19455	19777	Error	Error	-6.255	281	21459	322	19455	226934	6626159	1.076	7.649	0	0	0
1	7	12	"A70"	"A70"	6240	21370	100	563	585	271	46	398	398	434	260	59	35	11	0	12552	12298	8608	69	1443	1443	1727	1423	82	73	68	0	0.000	0.000	0.000	0.000	0.000	0.000	0.000	0.000	0.000	0.000	0.000	0.000	0.000	0.000	0.015	0.017	0.022	0.028	5.180	0.017	0.178	316	2384	100	165	11109	11274	187	10855	11042	Error	Error	-6.073	165	11109	187	10855	184954	3886033	0.581	7.429	0	0	0
1	8	12	"A70"	"A70"	6550	21370	100	588	620	305	49	405	405	465	900	193	2	0	0	15425	15013	8118	54	1492	1492	1840	1599	86	97	83	0	0.000	0.000	0.000	0.000	0.000	0.000	0.000	0.000	0.000	0.000	0.000	0.000	0.000	0.000	0.013	0.016	0.020	0.019	2.952	0.017	0.214	316	2384	100	183	13933	14116	215	13521	13736	Error	Error	-6.251	183	13933	215	13521	196022	4744136	0.172	8.238	0	0	0
1	9	12	"A70"	"A70"	6845	21370	100	623	645	292	45	400	400	449	417	92	25	3	0	17602	16652	8171	49	1548	1548	2213	2694	121	92	81	0	0.000	0.000	0.000	0.000	0.000	0.000	0.000	0.000	0.000	0.000	0.000	0.000	0.000	0.000	0.014	0.016	0.020	0.017	2.833	0.017	0.257	316	2384	100	223	16054	16277	245	15104	15349	Error	Error	-6.170	223	16054	245	15104	203897	5262071	0.470	5.360	0	0	0
1	10	12	"A71"	"A71"	7135	21365	100	621	646	292	45	388	388	450	563	125	13	0	0	21726	17780	11036	62	1513	1513	1892	1999	105	75	72	0	0.000	0.000	0.000	0.000	0.000	0.000	0.000	0.000	0.000	0.000	0.000	0.000	0.000	0.000	0.012	0.016	0.018	0.021	4.479	0.016	0.204	316	2384	100	233	20213	20446	258	16267	16525	Error	Error	-6.439	233	20213	258	16267	204046	5618605	0.348	7.948	0	0	0
1	11	12	"A71"	"A71"	7435	21360	100	696	714	289	40	416	416	463	347	74	40	7	0	21299	19732	8645	43	1568	1568	2327	3448	148	91	84	0	0.000	0.000	0.000	0.000	0.000	0.000	0.000	0.000	0.000	0.000	0.000	0.000	0.000	0.000	0.014	0.016	0.019	0.017	2.518	0.016	0.289	316	2384	100	280	19731	20011	298	18164	18462	Error	Error	-6.139	280	19731	298	18164	225711	6235225	0.723	5.048	0	0	0
1	12	12	"A71"	"A71"	7745	21365	100	640	723	402	55	416	416	458	282	61	43	20	0	18991	18792	8141	43	1619	1619	2073	2141	103	100	93	0	0.000	0.000	0.000	0.000	0.000	0.000	0.000	0.000	0.000	0.000	0.000	0.000	0.000	0.000	0.013	0.018	0.020	0.016	3.193	0.017	0.216	316	2384	100	224	17372	17596	307	17173	17480	Error	Error	-6.277	224	17372	307	17173	228449	5938329	0.940	7.809	0	0	0
1	13	12	"A72"	"A72"	8040	21360	100	579	619	281	45	400	400	444	247	55	39	14	0	13107	12797	6920	54	1699	1699	2084	1595	76	84	80	0	0.000	0.000	0.000	0.000	0.000	0.000	0.000	0.000	0.000	0.000	0.000	0.000	0.000	0.000	0.016	0.020	0.024	0.023	3.517	0.019	0.186	316	2384	100	179	11408	11587	219	11098	11317	Error	Error	-5.994	179	11408	219	11098	195530	4043706	0.709	6.717	0	0	0
1	14	12	"A72"	"A72"	8350	21360	100	663	686	340	49	432	432	477	290	60	40	9	0	14247	14812	3829	25	2052	2052	3148	3155	100	100	94	0	0.000	0.000	0.000	0.000	0.000	0.000	0.000	0.000	0.000	0.000	0.000	0.000	0.000	0.000	0.019	0.020	0.023	0.019	2.690	0.025	0.243	316	2384	100	231	12195	12426	254	12760	13014	Error	Error	-5.722	231	12195	254	12760	216909	4680579	0.721	3.697	0	0	0
1	15	12	"A72"	"A72"	8640	21365	100	619	659	282	42	432	432	480	273	56	36	12	0	15322	15786	3868	24	2112	2112	3501	3589	102	100	99	0	0.000	0.000	0.000	0.000	0.000	0.000	0.000	0.000	0.000	0.000	0.000	0.000	0.000	0.000	0.014	0.017	0.020	0.016	2.921	0.018	0.177	316	2384	100	187	13210	13397	227	13674	13901	Error	Error	-6.142	187	13210	227	13674	208341	4988485	0.656	3.423	0	0	0
1	16	12	"A73"	"A73"	8940	21355	100	473	502	235	46	422	422	461	336	72	13	1	0	3314	4220	2637	62	1595	1595	1750	916	52	65	47	0	0.000	0.000	0.000	0.000	0.000	0.000	0.000	0.000	0.000	0.000	0.000	0.000	0.000	0.000	0.030	0.030	0.081	0.098	5.155	0.033	0.063	316	2384	100	51	1719	1770	80	2625	2705	Error	Error	-5.075	51	1719	80	2625	158753	1333524	0.122	2.697	0	0	0
1	17	12	"A73"	"A73"	9230	21355	100	506	551	312	56	412	412	475	647	136	4	0	0	4736	7744	7815	100	1546	1546	1702	787	46	78	66	0	0.000	0.000	0.000	0.000	0.000	0.000	0.000	0.000	0.000	0.000	0.000	0.000	0.000	0.000	0.029	0.022	0.042	0.046	4.842	0.019	0.108	316	2384	100	94	3190	3284	139	6198	6337	Error	Error	-5.085	94	3190	139	6198	173973	2446979	0.117	7.677	0	0	0
1	18	12	"A73"	"A73"	9550	21355	100	474	524	256	48	409	409	442	236	53	27	11	0	4867	6016	3732	62	1498	1498	1548	420	27	93	89	0	0.000	0.000	0.000	0.000	0.000	0.000	0.000	0.000	0.000	0.000	0.000	0.000	0.000	0.000	0.019	0.025	0.046	0.048	3.702	0.022	0.056	316	2384	100	65	3369	3434	115	4518	4633	Error	Error	-5.696	65	3369	115	4518	165643	1900967	0.347	10.638	0	0	0
1	1	13	"A74"	"A74"	4435	21685	100	511	544	245	45	416	416	445	237	53	28	9	0	8318	8701	6037	69	1412	1412	1638	1167	71	71	67	0	0.000	0.000	0.000	0.000	0.000	0.000	0.000	0.000	0.000	0.000	0.000	0.000	0.000	0.000	0.014	0.018	0.028	0.037	6.190	0.015	0.089	316	2384	100	95	6906	7001	128	7289	7417	Error	Error	-6.184	95	6906	128	7289	171859	2749367	0.418	6.052	0	0	0
1	2	13	"A74"	"A74"	4755	21680	100	580	615	359	58	399	399	433	216	49	43	17	0	10759	11362	4542	39	1463	1463	1814	1482	81	96	94	0	0.000	0.000	0.000	0.000	0.000	0.000	0.000	0.000	0.000	0.000	0.000	0.000	0.000	0.000	0.019	0.022	0.026	0.021	3.386	0.019	0.116	316	2384	100	181	9296	9477	216	9899	10115	Error	Error	-5.683	181	9296	216	9899	194261	3590360	0.843	6.443	0	0	0
1	3	13	"A74"	"A74"	5045	21685	100	546	565	238	42	410	410	434	217	50	38	13	0	11398	11879	3701	31	1502	1502	2036	2118	104	99	97	0	0.000	0.000	0.000	0.000	0.000	0.000	0.000	0.000	0.000	0.000	0.000	0.000	0.000	0.000	0.014	0.015	0.022	0.019	2.919	0.016	0.124	316	2384	100	136	9896	10032	155	10377	10532	Error	Error	-6.185	136	9896	155	10377	178486	3753611	0.604	4.647	0	0	0
1	4	13	"A75"	"A75"	5345	21680	100	528	587	272	46	408	408	442	236	53	36	13	0	10374	10258	4365	42	1502	1502	2008	1818	90	89	86	0	0.000	0.000	0.000	0.000	0.000	0.000	0.000	0.000	0.000	0.000	0.000	0.000	0.000	0.000	0.014	0.020	0.027	0.021	3.897	0.020	0.130	316	2384	100	120	8872	8992	179	8756	8935	Error	Error	-6.208	120	8872	179	8756	185428	3241482	0.614	4.538	0	0	0
1	5	13	"A75"	"A75"	5655	21680	100	583	617	253	41	404	404	443	237	53	40	16	0	11845	12224	3304	27	1611	1611	2534	2922	115	99	96	0	0.000	0.000	0.000	0.000	0.000	0.000	0.000	0.000	0.000	0.000	0.000	0.000	0.000	0.000	0.017	0.020	0.024	0.022	2.509	0.021	0.167	316	2384	100	179	10234	10413	213	10613	10826	Error	Error	-5.837	179	10234	213	10613	195121	3862912	0.734	3.316	0	0	0
1	6	13	"A75"	"A75"	5960	21680	100	540	598	297	49	406	406	441	241	54	36	15	0	11010	11100	3881	34	1575	1575	2154	2214	102	93	92	0	0.000	0.000	0.000	0.000	0.000	0.000	0.000	0.000	0.000	0.000	0.000	0.000	0.000	0.000	0.014	0.020	0.025	0.021	3.394	0.020	0.153	316	2384	100	134	9435	9569	192	9525	9717	Error	Error	-6.138	134	9435	192	9525	188952	3507561	0.651	4.041	0	0	0
1	7	13	"A76"	"A76"	6245	21675	100	568	669	612	91	399	399	443	271	61	37	17	0	11264	9918	5605	56	1517	1517	1830	1374	75	78	74	0	0.000	0.000	0.000	0.000	0.000	0.000	0.000	0.000	0.000	0.000	0.000	0.000	0.000	0.000	0.017	0.032	0.034	0.035	4.466	0.035	0.156	316	2384	100	169	9747	9916	270	8401	8671	Error	Error	-5.850	169	9747	270	8401	211400	3133954	0.834	5.886	0	0	0
1	8	13	"A76"	"A76"	6560	21675	100	582	623	332	53	406	406	486	1377	283	0	0	0	11170	11791	4651	39	1528	1528	1875	1981	105	97	94	0	0.000	0.000	0.000	0.000	0.000	0.000	0.000	0.000	0.000	0.000	0.000	0.000	0.000	0.000	0.018	0.021	0.022	0.020	2.850	0.024	0.177	316	2384	100	176	9642	9818	217	10263	10480	Error	Error	-5.776	176	9642	217	10263	196832	3725961	0.099	5.006	0	0	0
1	9	13	"A76"	"A76"	6855	21680	100	597	626	253	40	425	425	469	276	58	34	8	0	10799	11064	2845	25	1572	1572	2048	2011	98	99	97	0	0.000	0.000	0.000	0.000	0.000	0.000	0.000	0.000	0.000	0.000	0.000	0.000	0.000	0.000	0.019	0.021	0.026	0.023	2.593	0.020	0.110	316	2384	100	172	9227	9399	201	9492	9693	Error	Error	-5.745	172	9227	201	9492	197767	3496204	0.569	4.483	0	0	0
1	10	13	"A77"	"A77"	7150	21670	100	910	937	380	40	432	432	516	766	148	24	0	0	9273	9282	4108	44	1680	1680	2319	2407	103	85	79	0	0.000	0.000	0.000	0.000	0.000	0.000	0.000	0.000	0.000	0.000	0.000	0.000	0.000	0.000	0.063	0.066	0.070	0.067	2.563	0.061	0.162	316	2384	100	478	7593	8071	505	7602	8107	Error	Error	-3.990	478	7593	505	7602	296008	2933194	0.550	2.893	0	0	0
1	11	13	"A77"	"A77"	7445	21680	100	989	1057	687	64	424	424	490	341	69	73	39	0	11212	12059	4129	34	1845	1845	2910	3268	112	99	81	0	0.000	0.000	0.000	0.000	0.000	0.000	0.000	0.000	0.000	0.000	0.000	0.000	0.000	0.000	0.060	0.062	0.066	0.052	2.725	0.048	0.250	316	2384	100	565	9367	9932	633	10214	10847	Error	Error	-4.051	565	9367	633	10214	333911	3810562	1.663	2.800	0	0	0
1	12	13	"A77"	"A77"	7750	21680	100	1032	1063	355	33	430	430	491	364	74	78	34	0	9080	10318	4238	41	1957	1957	2572	2365	91	98	83	0	0.000	0.000	0.000	0.000	0.000	0.000	0.000	0.000	0.000	0.000	0.000	0.000	0.000	0.000	0.085	0.076	0.079	0.074	2.158	0.056	0.384	316	2384	100	602	7123	7725	633	8361	8994	Error	Error	-3.565	602	7123	633	8361	335777	3260361	1.571	3.275	0	0	0
1	13	13	"A78"	"A78"	8050	21670	100	600	805	1800	223	436	436	475	287	60	36	13	0	8920	9762	5962	61	1883	1883	2241	1551	69	87	84	0	0.000	0.000	0.000	0.000	0.000	0.000	0.000	0.000	0.000	0.000	0.000	0.000	0.000	0.000	0.023	0.047	0.037	0.038	4.101	0.366	0.261	316	2384	100	164	7037	7201	369	7879	8248	Error	Error	-5.423	164	7037	369	7879	254459	3084753	1.150	4.849	0	0	0
1	14	13	"A78"	"A78"	8355	21670	100	575	616	295	47	413	413	456	242	53	37	14	0	10911	11445	4071	35	2085	2085	2617	1936	73	99	94	0	0.000	0.000	0.000	0.000	0.000	0.000	0.000	0.000	0.000	0.000	0.000	0.000	0.000	0.000	0.018	0.022	0.027	0.024	2.664	0.021	0.180	316	2384	100	162	8826	8988	203	9360	9563	Error	Error	-5.768	162	8826	203	9360	194750	3616634	0.661	4.560	0	0	0
1	15	13	"A78"	"A78"	8665	21670	100	621	637	260	40	424	424	462	240	51	42	13	0	12943	14079	5020	35	2063	2063	2758	2431	88	100	96	0	0.000	0.000	0.000	0.000	0.000	0.000	0.000	0.000	0.000	0.000	0.000	0.000	0.000	0.000	0.018	0.018	0.022	0.020	2.377	0.018	0.168	316	2384	100	197	10880	11077	213	12016	12229	Error	Error	-5.787	197	10880	213	12016	201398	4449080	0.729	4.657	0	0	0
1	16	13	"A79"	"A79"	8955	21660	100	596	623	273	43	413	413	449	234	52	41	14	0	13045	12937	6088	47	1585	1585	1729	886	51	94	90	0	0.000	0.000	0.000	0.000	0.000	0.000	0.000	0.000	0.000	0.000	0.000	0.000	0.000	0.000	0.016	0.018	0.024	0.022	3.375	0.017	0.151	316	2384	100	183	11460	11643	210	11352	11562	Error	Error	-5.969	183	11460	210	11352	196961	4088024	0.744	12.650	0	0	0
1	17	13	"A79"	"A79"	9260	21665	100	684	709	312	44	409	409	448	244	54	54	22	0	14734	14625	4470	30	1586	1586	1942	1739	89	98	97	0	0.000	0.000	0.000	0.000	0.000	0.000	0.000	0.000	0.000	0.000	0.000	0.000	0.000	0.000	0.021	0.023	0.025	0.021	2.952	0.021	0.185	316	2384	100	275	13148	13423	300	13039	13339	Error	Error	-5.579	275	13148	300	13039	224021	4621447	1.070	7.293	0	0	0
1	18	13	"A79"	"A79"	9560	21665	100	651	682	277	40	424	424	467	669	143	9	0	0	14469	14829	5349	36	1566	1566	1793	1777	99	97	96	0	0.000	0.000	0.000	0.000	0.000	0.000	0.000	0.000	0.000	0.000	0.000	0.000	0.000	0.000	0.018	0.019	0.021	0.018	2.826	0.019	0.216	316	2384	100	227	12903	13130	258	13263	13521	Error	Error	-5.829	227	12903	258	13263	215508	4685985	0.321	7.336	0	0	0
1	1	14	"A80"	"A80"	4460	21980	100	507	539	239	44	417	417	443	218	49	29	10	0	9156	9554	5441	56	1437	1437	1508	524	34	93	87	0	0.000	0.000	0.000	0.000	0.000	0.000	0.000	0.000	0.000	0.000	0.000	0.000	0.000	0.000	0.012	0.015	0.023	0.024	3.294	0.015	0.094	316	2384	100	90	7719	7809	122	8117	8239	Error	Error	-6.422	90	7719	122	8117	170228	3019085	0.440	15.355	0	0	0
1	2	14	"A80"	"A80"	4765	21980	100	582	621	438	70	401	401	435	230	52	40	12	0	11005	11554	4530	39	1514	1514	1692	809	47	100	99	0	0.000	0.000	0.000	0.000	0.000	0.000	0.000	0.000	0.000	0.000	0.000	0.000	0.000	0.000	0.019	0.022	0.024	0.022	2.609	0.020	0.097	316	2384	100	181	9491	9672	220	10040	10260	Error	Error	-5.712	181	9491	220	10040	196279	3650911	0.809	12.190	0	0	0
1	3	14	"A80"	"A80"	5070	21980	100	567	584	254	43	412	412	457	631	138	4	0	0	11888	12341	3776	30	1576	1576	2039	1806	88	100	98	0	0.000	0.000	0.000	0.000	0.000	0.000	0.000	0.000	0.000	0.000	0.000	0.000	0.000	0.000	0.015	0.016	0.026	0.021	2.763	0.015	0.104	316	2384	100	155	10312	10467	172	10765	10937	Error	Error	-6.056	155	10312	172	10765	184569	3899601	0.201	5.704	0	0	0
1	4	14	"A81"	"A81"	5360	21970	100	577	593	269	45	395	395	434	305	70	30	7	0	12324	11377	5186	45	1548	1548	1852	1355	73	86	82	0	0.000	0.000	0.000	0.000	0.000	0.000	0.000	0.000	0.000	0.000	0.000	0.000	0.000	0.000	0.017	0.020	0.025	0.026	3.936	0.020	0.107	316	2384	100	182	10776	10958	198	9829	10027	Error	Error	-5.888	182	10776	198	9829	187278	3595149	0.521	7.030	0	0	0
1	5	14	"A81"	"A81"	5665	21975	100	604	638	310	48	407	407	448	317	70	32	7	0	14547	14556	3637	24	1690	1690	2308	2305	99	98	98	0	0.000	0.000	0.000	0.000	0.000	0.000	0.000	0.000	0.000	0.000	0.000	0.000	0.000	0.000	0.015	0.018	0.020	0.017	2.763	0.019	0.186	316	2384	100	197	12857	13054	231	12866	13097	Error	Error	-6.028	197	12857	231	12866	201502	4599777	0.599	5.314	0	0	0
1	6	14	"A81"	"A81"	5965	21970	100	558	603	304	50	391	391	479	1416	295	0	0	0	14313	14267	3389	23	1639	1639	1973	1426	72	100	100	0	0.000	0.000	0.000	0.000	0.000	0.000	0.000	0.000	0.000	0.000	0.000	0.000	0.000	0.000	0.013	0.017	0.019	0.016	2.986	0.017	0.142	316	2384	100	167	12674	12841	212	12628	12840	Error	Error	-6.246	167	12674	212	12628	190483	4508260	0.088	8.621	0	0	0
1	7	14	"A82"	"A82"	6260	21965	100	590	642	357	55	395	395	429	234	54	43	17	0	14786	13059	6129	46	1515	1515	1751	1163	66	88	85	0	0.000	0.000	0.000	0.000	0.000	0.000	0.000	0.000	0.000	0.000	0.000	0.000	0.000	0.000	0.015	0.021	0.024	0.025	3.384	0.021	0.144	316	2384	100	195	13271	13466	247	11544	11791	Error	Error	-6.089	195	13271	247	11544	202919	4126797	0.910	9.723	0	0	0
1	8	14	"A82"	"A82"	6565	21975	100	558	621	313	50	410	410	478	1241	259	0	0	0	13290	13473	4344	32	1526	1526	1779	1211	68	100	99	0	0.000	0.000	0.000	0.000	0.000	0.000	0.000	0.000	0.000	0.000	0.000	0.000	0.000	0.000	0.013	0.018	0.020	0.016	3.268	0.021	0.004	316	2384	100	148	11764	11912	211	11947	12158	Error	Error	-6.313	148	11764	211	11947	196156	4257603	0.115	9.656	0	0	0
1	9	14	"A82"	"A82"	6865	21970	100	580	610	242	39	403	403	436	223	51	41	17	0	13918	13790	3744	27	1605	1605	2055	1868	90	98	98	0	0.000	0.000	0.000	0.000	0.000	0.000	0.000	0.000	0.000	0.000	0.000	0.000	0.000	0.000	0.014	0.017	0.019	0.016	3.037	0.017	0.171	316	2384	100	177	12313	12490	207	12185	12392	Error	Error	-6.120	177	12313	207	12185	192812	4357619	0.780	6.282	0	0	0
1	10	14	"A83"	"A83"	7175	21970	100	7859	8744	6934	79	423	423	475	306	64	88	82	0	11398	10920	4684	42	1696	1696	1964	1171	59	88	88	0	0.000	0.000	0.000	0.000	0.000	0.000	0.000	0.000	0.000	0.000	0.000	0.000	0.000	0.000	0.766	0.902	0.776	0.598	3.025	1.111	0.511	316	2384	100	7436	9702	17138	8321	9224	17545	Error	Error	-0.384	7436	9702	8321	9224	2763090	3450852	27.023	7.648	0	0	0
1	11	14	"A83"	"A83"	7460	21970	100	11306	10773	8264	76	459	459	677	1378	203	69	66	0	10990	11404	3198	28	1848	1848	2539	2634	103	98	93	0	0.000	0.000	0.000	0.000	0.000	0.000	0.000	0.000	0.000	0.000	0.000	0.000	0.000	0.000	1.187	1.079	1.177	0.566	4.403	1.619	0.267	316	2384	100	10847	9142	19989	10314	9556	19870	Error	Error	0.247	10847	9142	10314	9556	3404289	3603565	7.327	3.366	0	0	0
1	12	14	"A83"	"A83"	7760	21970	100	13229	11805	8582	72	453	453	630	1150	182	74	69	0	10748	10881	2852	26	1833	1833	2365	2059	87	99	96	0	0.000	0.000	0.000	0.000	0.000	0.000	0.000	0.000	0.000	0.000	0.000	0.000	0.000	0.000	1.433	1.255	1.288	0.617	5.135	1.949	0.292	316	2384	100	12776	8915	21691	11352	9048	20400	Error	Error	0.519	12776	8915	11352	9048	3730394	3438282	9.717	4.136	0	0	0
1	13	14	"A84"	"A84"	8060	21960	100	541	570	294	51	420	420	463	304	65	22	4	0	7492	8166	4008	49	1774	1774	2197	1767	80	84	79	0	0.000	0.000	0.000	0.000	0.000	0.000	0.000	0.000	0.000	0.000	0.000	0.000	0.000	0.000	0.021	0.023	0.034	0.033	4.188	0.061	0.219	316	2384	100	121	5718	5839	150	6392	6542	Error	Error	-5.562	121	5718	150	6392	180236	2580471	0.352	3.378	0	0	0
1	14	14	"A84"	"A84"	8360	21965	100	590	615	260	42	419	419	460	287	62	34	8	0	9385	10101	3283	32	1847	1847	2289	1718	75	100	96	0	0.000	0.000	0.000	0.000	0.000	0.000	0.000	0.000	0.000	0.000	0.000	0.000	0.000	0.000	0.023	0.024	0.031	0.025	3.068	0.021	0.134	316	2384	100	171	7538	7709	196	8254	8450	Error	Error	-5.462	171	7538	196	8254	194437	3192041	0.540	4.547	0	0	0
1	15	14	"A84"	"A84"	8660	21965	100	629	644	278	43	426	426	460	252	54	41	15	0	10655	11275	3800	33	1840	1840	2398	2242	93	100	92	0	0.000	0.000	0.000	0.000	0.000	0.000	0.000	0.000	0.000	0.000	0.000	0.000	0.000	0.000	0.023	0.023	0.031	0.026	2.888	0.019	0.150	316	2384	100	203	8815	9018	218	9435	9653	Error	Error	-5.440	203	8815	218	9435	203586	3562770	0.730	3.959	0	0	0
1	16	14	"A85"	"A85"	8965	21955	100	549	581	261	44	410	410	446	240	53	33	12	0	9320	9187	3655	39	1545	1545	1659	798	48	97	96	0	0.000	0.000	0.000	0.000	0.000	0.000	0.000	0.000	0.000	0.000	0.000	0.000	0.000	0.000	0.018	0.022	0.028	0.028	3.085	0.020	0.101	316	2384	100	139	7775	7914	171	7642	7813	Error	Error	-5.806	139	7775	171	7642	183663	2903084	0.563	9.434	0	0	0
1	17	14	"A85"	"A85"	9270	21960	100	583	608	243	39	426	426	459	236	51	36	11	0	11492	11854	3703	31	1618	1618	2064	1886	91	100	99	0	0.000	0.000	0.000	0.000	0.000	0.000	0.000	0.000	0.000	0.000	0.000	0.000	0.000	0.000	0.016	0.018	0.023	0.020	2.731	0.017	0.127	316	2384	100	157	9874	10031	182	10236	10418	Error	Error	-5.975	157	9874	182	10236	192254	3745722	0.631	5.191	0	0	0
1	18	14	"A85"	"A85"	9565	21955	100	605	639	269	42	418	418	449	233	51	43	16	0	11778	12101	3622	29	1598	1598	1932	1394	72	100	100	0	0.000	0.000	0.000	0.000	0.000	0.000	0.000	0.000	0.000	0.000	0.000	0.000	0.000	0.000	0.018	0.021	0.027	0.020	3.320	0.020	0.148	316	2384	100	187	10180	10367	221	10503	10724	Error	Error	-5.767	187	10180	221	10503	201840	3823778	0.815	7.295	0	0	0
1	1	15	"A86"	"A86"	4455	22285	100	563	582	253	43	424	424	449	216	48	38	14	0	7955	7499	4197	55	1466	1466	1666	1054	63	79	74	0	0.000	0.000	0.000	0.000	0.000	0.000	0.000	0.000	0.000	0.000	0.000	0.000	0.000	0.000	0.021	0.026	0.044	0.049	4.624	0.021	0.097	316	2384	100	139	6489	6628	158	6033	6191	Error	Error	-5.545	139	6489	158	6033	184011	2369664	0.616	5.534	0	0	0
1	2	15	"A86"	"A86"	4770	22285	100	555	579	238	41	413	413	445	219	49	38	12	0	10161	9986	3303	33	1465	1465	1714	1088	63	99	97	0	0.000	0.000	0.000	0.000	0.000	0.000	0.000	0.000	0.000	0.000	0.000	0.000	0.000	0.000	0.016	0.019	0.027	0.020	3.260	0.017	0.106	316	2384	100	142	8696	8838	166	8521	8687	Error	Error	-5.936	142	8696	166	8521	182994	3155560	0.612	7.603	0	0	0
1	3	15	"A86"	"A86"	5070	22290	100	591	614	274	44	421	421	453	232	51	42	13	0	10866	11086	3317	29	1599	1599	2136	1906	89	100	98	0	0.000	0.000	0.000	0.000	0.000	0.000	0.000	0.000	0.000	0.000	0.000	0.000	0.000	0.000	0.018	0.020	0.027	0.023	2.538	0.019	0.127	316	2384	100	170	9267	9437	193	9487	9680	Error	Error	-5.768	170	9267	193	9487	193942	3503137	0.694	4.696	0	0	0
1	4	15	"A87"	"A87"	5365	22280	100	542	564	259	45	402	402	438	234	53	36	10	0	9341	8739	3852	44	1510	1510	1735	1118	64	87	83	0	0.000	0.000	0.000	0.000	0.000	0.000	0.000	0.000	0.000	0.000	0.000	0.000	0.000	0.000	0.018	0.022	0.032	0.030	3.789	0.021	0.115	316	2384	100	140	7831	7971	162	7229	7391	Error	Error	-5.806	140	7831	162	7229	178105	2761654	0.538	6.265	0	0	0
1	5	15	"A87"	"A87"	5670	22285	100	545	573	239	41	404	404	439	246	56	32	9	0	9882	10500	3554	33	1601	1601	2080	1865	89	100	98	0	0.000	0.000	0.000	0.000	0.000	0.000	0.000	0.000	0.000	0.000	0.000	0.000	0.000	0.000	0.017	0.019	0.025	0.019	3.199	0.020	0.148	316	2384	100	141	8281	8422	169	8899	9068	Error	Error	-5.876	141	8281	169	8899	181120	3317940	0.545	4.515	0	0	0
1	6	15	"A87"	"A87"	5965	22275	100	565	590	260	44	398	398	441	265	60	35	8	0	9828	10289	3877	37	1651	1651	2148	1968	91	95	90	0	0.000	0.000	0.000	0.000	0.000	0.000	0.000	0.000	0.000	0.000	0.000	0.000	0.000	0.000	0.020	0.022	0.027	0.024	3.395	0.020	0.120	316	2384	100	167	8177	8344	192	8638	8830	Error	Error	-5.614	167	8177	192	8638	186361	3251469	0.562	4.137	0	0	0
1	7	15	"A88"	"A88"	6265	22275	100	575	596	261	43	398	398	497	1505	302	0	0	0	11948	11267	5409	48	1553	1553	1829	2600	142	83	77	0	0.000	0.000	0.000	0.000	0.000	0.000	0.000	0.000	0.000	0.000	0.000	0.000	0.000	0.000	0.017	0.020	0.029	0.026	3.067	0.020	0.137	316	2384	100	177	10395	10572	198	9714	9912	Error	Error	-5.876	177	10395	198	9714	188286	3560464	0.066	3.630	0	0	0
1	8	15	"A88"	"A88"	6580	22280	100	554	584	259	44	410	410	444	245	55	34	8	0	11756	12029	4681	38	1581	1581	2026	1712	84	97	94	0	0.000	0.000	0.000	0.000	0.000	0.000	0.000	0.000	0.000	0.000	0.000	0.000	0.000	0.000	0.014	0.017	0.022	0.019	2.954	0.017	0.119	316	2384	100	144	10175	10319	174	10448	10622	Error	Error	-6.143	144	10175	174	10448	184686	3801127	0.571	5.843	0	0	0
1	9	15	"A88"	"A88"	6865	22280	100	589	631	297	47	416	416	460	333	72	28	7	0	13208	12866	4041	31	1629	1629	2183	2086	95	100	97	0	0.000	0.000	0.000	0.000	0.000	0.000	0.000	0.000	0.000	0.000	0.000	0.000	0.000	0.000	0.015	0.019	0.022	0.019	2.895	0.018	0.137	316	2384	100	173	11579	11752	215	11237	11452	Error	Error	-6.065	173	11579	215	11237	199451	4065717	0.514	5.121	0	0	0
1	10	15	"A89"	"A89"	7165	22270	100	639	711	384	54	417	417	454	261	57	45	19	0	16210	14466	6580	45	1543	1543	1777	1168	65	87	85	0	0.000	0.000	0.000	0.000	0.000	0.000	0.000	0.000	0.000	0.000	0.000	0.000	0.000	0.000	0.015	0.023	0.024	0.022	4.142	0.022	0.198	316	2384	100	222	14667	14889	294	12923	13217	Error	Error	-6.046	222	14667	294	12923	224719	4571186	0.985	10.864	0	0	0
1	11	15	"A89"	"A89"	7475	22275	100	697	728	284	39	407	407	456	394	86	35	5	0	18841	18484	3671	19	1551	1551	1839	1349	73	100	100	0	0.000	0.000	0.000	0.000	0.000	0.000	0.000	0.000	0.000	0.000	0.000	0.000	0.000	0.000	0.017	0.019	0.019	0.017	2.456	0.019	0.223	316	2384	100	290	17290	17580	321	16933	17254	Error	Error	-5.898	290	17290	321	16933	230013	5841026	0.690	12.339	0	0	0
1	12	15	"A89"	"A89"	7780	22280	100	640	672	264	39	415	415	450	268	59	42	13	0	16865	15666	4471	28	1539	1539	1784	1173	65	99	98	0	0.000	0.000	0.000	0.000	0.000	0.000	0.000	0.000	0.000	0.000	0.000	0.000	0.000	0.000	0.015	0.018	0.020	0.017	2.535	0.017	0.181	316	2384	100	225	15326	15551	257	14127	14384	Error	Error	-6.090	225	15326	257	14127	212342	4950561	0.828	11.835	0	0	0
1	13	15	"A90"	"A90"	8065	22265	100	578	595	263	44	415	415	454	250	55	35	10	0	8102	7870	3340	42	1648	1648	1874	1065	56	86	84	0	0.000	0.000	0.000	0.000	0.000	0.000	0.000	0.000	0.000	0.000	0.000	0.000	0.000	0.000	0.025	0.029	0.040	0.038	3.367	0.030	0.155	316	2384	100	163	6454	6617	180	6222	6402	Error	Error	-5.307	163	6454	180	6222	188093	2486769	0.564	5.630	0	0	0
1	14	15	"A90"	"A90"	8365	22275	100	605	651	272	41	422	422	456	238	52	41	17	0	8943	9172	3215	35	1689	1689	1966	1251	63	99	97	0	0.000	0.000	0.000	0.000	0.000	0.000	0.000	0.000	0.000	0.000	0.000	0.000	0.000	0.000	0.025	0.031	0.034	0.031	2.878	0.030	0.204	316	2384	100	183	7254	7437	229	7483	7712	Error	Error	-5.309	183	7254	229	7483	205795	2898290	0.819	5.760	0	0	0
1	15	15	"A90"	"A90"	8665	22270	100	595	643	261	40	421	421	465	289	62	37	10	0	9540	9911	2949	29	1705	1705	2239	2182	97	100	93	0	0.000	0.000	0.000	0.000	0.000	0.000	0.000	0.000	0.000	0.000	0.000	0.000	0.000	0.000	0.022	0.027	0.032	0.027	2.902	0.020	0.141	316	2384	100	174	7835	8009	222	8206	8428	Error	Error	-5.493	174	7835	222	8206	203261	3131970	0.616	3.516	0	0	0
1	16	15	"A91"	"A91"	8960	22265	100	572	625	337	53	415	415	447	229	51	37	14	0	9127	9338	4672	50	1560	1560	1702	856	50	90	86	0	0.000	0.000	0.000	0.000	0.000	0.000	0.000	0.000	0.000	0.000	0.000	0.000	0.000	0.000	0.021	0.027	0.029	0.028	3.667	0.026	0.172	316	2384	100	157	7567	7724	210	7778	7988	Error	Error	-5.591	157	7567	210	7778	197596	2950881	0.777	8.921	0	0	0
1	17	15	"A91"	"A91"	9260	22270	100	573	611	245	40	418	418	457	251	54	35	11	0	11715	11943	3676	30	1611	1611	2074	1936	93	100	99	0	0.000	0.000	0.000	0.000	0.000	0.000	0.000	0.000	0.000	0.000	0.000	0.000	0.000	0.000	0.015	0.019	0.024	0.018	3.042	0.018	0.122	316	2384	100	155	10104	10259	193	10332	10525	Error	Error	-6.027	155	10104	193	10332	192939	3773874	0.614	5.098	0	0	0
1	18	15	"A91"	"A91"	9560	22270	100	604	647	567	87	436	436	467	336	71	23	4	0	9720	10452	3392	32	1619	1619	1905	1509	79	98	98	0	0.000	0.000	0.000	0.000	0.000	0.000	0.000	0.000	0.000	0.000	0.000	0.000	0.000	0.000	0.021	0.024	0.030	0.025	3.092	0.023	0.084	316	2384	100	168	8101	8269	211	8833	9044	Error	Error	-5.592	168	8101	211	8833	204489	3302937	0.536	5.664	0	0	0
1	1	16	"A92"	"A92"	4465	22580	100	565	605	270	44	403	403	440	264	60	36	13	0	14393	12150	6315	51	1421	1421	1619	1097	67	83	78	0	0.000	0.000	0.000	0.000	0.000	0.000	0.000	0.000	0.000	0.000	0.000	0.000	0.000	0.000	0.012	0.019	0.024	0.025	4.677	0.017	0.165	316	2384	100	162	12972	13134	202	10729	10931	Error	Error	-6.323	162	12972	202	10729	191163	3839270	0.625	9.600	0	0	0
1	2	16	"A92"	"A92"	4780	22580	100	637	659	262	39	400	400	434	250	57	47	19	0	15751	14345	5266	36	1445	1445	1906	2280	119	95	88	0	0.000	0.000	0.000	0.000	0.000	0.000	0.000	0.000	0.000	0.000	0.000	0.000	0.000	0.000	0.017	0.020	0.021	0.018	2.998	0.018	0.208	316	2384	100	237	14306	14543	259	12900	13159	Error	Error	-5.916	237	14306	259	12900	208244	4533119	0.900	5.456	0	0	0
1	3	16	"A92"	"A92"	5080	22580	100	677	701	280	39	407	407	440	223	50	57	25	0	19980	20211	3211	15	1500	1500	1867	1655	88	100	100	0	0.000	0.000	0.000	0.000	0.000	0.000	0.000	0.000	0.000	0.000	0.000	0.000	0.000	0.000	0.015	0.016	0.017	0.015	2.374	0.015	0.223	316	2384	100	270	18480	18750	294	18711	19005	Error	Error	-6.097	270	18480	294	18711	221610	6386594	1.170	11.084	0	0	0
1	4	16	"A93"	"A93"	5370	22575	100	574	587	230	39	397	397	430	237	55	39	11	0	10638	10705	5209	48	1449	1449	1629	877	53	91	87	0	0.000	0.000	0.000	0.000	0.000	0.000	0.000	0.000	0.000	0.000	0.000	0.000	0.000	0.000	0.019	0.021	0.027	0.026	3.669	0.018	0.099	316	2384	100	177	9189	9366	190	9256	9446	Error	Error	-5.698	177	9189	190	9256	185575	3382862	0.662	10.349	0	0	0
1	5	16	"A93"	"A93"	5680	22575	100	576	612	342	55	401	401	442	304	68	27	8	0	13223	13538	4735	34	1595	1595	2386	2577	108	98	93	0	0.000	0.000	0.000	0.000	0.000	0.000	0.000	0.000	0.000	0.000	0.000	0.000	0.000	0.000	0.015	0.018	0.020	0.017	2.890	0.022	0.113	316	2384	100	175	11628	11803	211	11943	12154	Error	Error	-6.054	175	11628	211	11943	193265	4278060	0.559	4.328	0	0	0
1	6	16	"A93"	"A93"	5980	22575	100	507	558	283	50	395	395	422	216	51	35	15	0	11428	11633	3980	34	1548	1548	2102	2008	95	98	95	0	0.000	0.000	0.000	0.000	0.000	0.000	0.000	0.000	0.000	0.000	0.000	0.000	0.000	0.000	0.011	0.016	0.023	0.019	2.798	0.016	0.109	316	2384	100	112	9880	9992	163	10085	10248	Error	Error	-6.463	112	9880	163	10085	176479	3675920	0.630	4.747	0	0	0
1	7	16	"A94"	"A94"	6265	22575	100	600	641	319	49	396	396	429	228	53	47	19	0	17380	14335	9142	63	1467	1467	1733	1416	81	78	70	0	0.000	0.000	0.000	0.000	0.000	0.000	0.000	0.000	0.000	0.000	0.000	0.000	0.000	0.000	0.013	0.019	0.022	0.029	4.448	0.018	0.265	316	2384	100	204	15913	16117	245	12868	13113	Error	Error	-6.285	204	15913	245	12868	202488	4529921	0.930	8.900	0	0	0
1	8	16	"A94"	"A94"	6575	22570	100	637	660	269	40	403	403	448	384	85	26	4	0	17811	16940	5440	32	1487	1487	1652	848	51	99	97	0	0.000	0.000	0.000	0.000	0.000	0.000	0.000	0.000	0.000	0.000	0.000	0.000	0.000	0.000	0.014	0.017	0.018	0.015	2.944	0.016	0.188	316	2384	100	234	16324	16558	257	15453	15710	Error	Error	-6.124	234	16324	257	15453	208447	5353087	0.552	18.028	0	0	0
1	9	16	"A94"	"A94"	6880	22575	100	615	650	292	44	394	394	430	225	52	49	26	0	16982	16177	6378	39	1521	1521	1898	1744	91	100	99	0	0.000	0.000	0.000	0.000	0.000	0.000	0.000	0.000	0.000	0.000	0.000	0.000	0.000	0.000	0.014	0.017	0.021	0.017	2.985	0.017	0.221	316	2384	100	221	15461	15682	256	14656	14912	Error	Error	-6.128	221	15461	256	14656	205405	5111968	0.978	8.188	0	0	0
1	10	16	"A95"	"A95"	7170	22565	100	663	682	319	46	395	395	429	232	54	53	24	0	18040	16087	6578	40	1457	1457	1608	814	50	93	90	0	0.000	0.000	0.000	0.000	0.000	0.000	0.000	0.000	0.000	0.000	0.000	0.000	0.000	0.000	0.016	0.020	0.020	0.020	2.788	0.019	0.240	316	2384	100	268	16583	16851	287	14630	14917	Error	Error	-5.951	268	16583	287	14630	215503	5083485	1.091	17.787	0	0	0
1	11	16	"A95"	"A95"	7485	22575	100	677	695	278	40	407	407	436	221	50	57	25	0	17555	17343	3467	19	1507	1507	1817	1379	75	100	100	0	0.000	0.000	0.000	0.000	0.000	0.000	0.000	0.000	0.000	0.000	0.000	0.000	0.000	0.000	0.017	0.018	0.020	0.016	2.862	0.017	0.213	316	2384	100	270	16048	16318	288	15836	16124	Error	Error	-5.893	270	16048	288	15836	219597	5480505	1.172	11.259	0	0	0
1	12	16	"A95"	"A95"	7790	22570	100	652	690	294	42	422	422	450	234	52	49	22	0	17326	16402	5361	32	1510	1510	1675	908	54	99	97	0	0.000	0.000	0.000	0.000	0.000	0.000	0.000	0.000	0.000	0.000	0.000	0.000	0.000	0.000	0.015	0.018	0.019	0.016	3.004	0.017	0.216	316	2384	100	230	15816	16046	268	14892	15160	Error	Error	-6.104	230	15816	268	14892	217994	5183091	1.026	16.219	0	0	0
1	13	16	"A96"	"A96"	8070	22560	100	661	665	289	43	422	422	633	2376	375	0	0	0	13870	12959	5656	43	1621	1621	2095	3927	187	85	75	0	0.000	0.000	0.000	0.000	0.000	0.000	0.000	0.000	0.000	0.000	0.000	0.000	0.000	0.000	0.020	0.021	0.025	0.024	3.545	0.308	0.403	316	2384	100	239	12249	12488	243	11338	11581	Error	Error	-5.680	239	12249	243	11338	210089	4095104	0.013	2.766	0	0	0
1	14	16	"A96"	"A96"	8385	22570	100	590	625	261	41	421	421	464	534	115	11	0	0	13735	13109	4622	35	1691	1691	2060	1752	85	100	94	0	0.000	0.000	0.000	0.000	0.000	0.000	0.000	0.000	0.000	0.000	0.000	0.000	0.000	0.000	0.014	0.018	0.022	0.019	2.675	0.019	0.157	316	2384	100	169	12044	12213	204	11418	11622	Error	Error	-6.155	169	12044	204	11418	197559	4142419	0.301	6.307	0	0	0
1	15	16	"A96"	"A96"	8655	22570	100	691	733	316	43	419	419	452	239	52	54	26	0	17388	17237	4902	28	1653	1653	2142	1736	81	100	100	0	0.000	0.000	0.000	0.000	0.000	0.000	0.000	0.000	0.000	0.000	0.000	0.000	0.000	0.000	0.017	0.020	0.021	0.017	2.731	0.021	0.223	316	2384	100	272	15735	16007	314	15584	15898	Error	Error	-5.854	272	15735	314	15584	231698	5446826	1.176	8.695	0	0	0
1	16	16	"A97"	"A97"	8970	22555	100	643	657	268	40	403	403	438	232	52	50	21	0	15786	14780	5718	38	1527	1527	1639	740	45	99	95	0	0.000	0.000	0.000	0.000	0.000	0.000	0.000	0.000	0.000	0.000	0.000	0.000	0.000	0.000	0.017	0.019	0.022	0.021	2.378	0.018	0.189	316	2384	100	240	14259	14499	254	13253	13507	Error	Error	-5.893	240	14259	254	13253	207663	4670455	0.944	17.758	0	0	0
1	17	16	"A97"	"A97"	9270	22560	100	677	695	269	38	417	417	447	228	51	54	22	0	17277	16258	6389	39	1601	1601	1902	1365	71	100	98	0	0.000	0.000	0.000	0.000	0.000	0.000	0.000	0.000	0.000	0.000	0.000	0.000	0.000	0.000	0.017	0.019	0.021	0.018	2.801	0.018	0.216	316	2384	100	260	15676	15936	278	14657	14935	Error	Error	-5.914	260	15676	278	14657	219688	5137586	1.088	10.517	0	0	0
1	18	16	"A97"	"A97"	9570	22555	100	674	692	279	40	417	417	450	224	49	54	25	0	15583	15452	4740	30	1576	1576	1711	778	45	100	100	0	0.000	0.000	0.000	0.000	0.000	0.000	0.000	0.000	0.000	0.000	0.000	0.000	0.000	0.000	0.018	0.020	0.021	0.019	2.453	0.019	0.204	316	2384	100	257	14007	14264	275	13876	14151	Error	Error	-5.768	257	14007	275	13876	218789	4882905	1.080	17.662	0	0	0
1	1	17	"A98"	"A98"	4480	22880	100	455	632	1314	207	395	395	421	207	49	30	10	0	3424	4288	4272	99	1370	1370	1434	622	43	81	68	0	0.000	0.000	0.000	0.000	0.000	0.000	0.000	0.000	0.000	0.000	0.000	0.000	0.000	0.000	0.029	0.081	0.079	0.076	5.144	0.211	0.582	316	2384	100	60	2054	2114	237	2918	3155	Error	Error	-5.097	60	2054	237	2918	199739	1354875	1.019	4.588	0	0	0
1	2	17	"A98"	"A98"	4785	22885	100	488	524	240	45	391	391	422	211	50	33	11	0	4853	5361	3008	56	1391	1391	1492	593	39	89	82	0	0.000	0.000	0.000	0.000	0.000	0.000	0.000	0.000	0.000	0.000	0.000	0.000	0.000	0.000	0.028	0.034	0.053	0.052	4.252	0.025	0.071	316	2384	100	97	3462	3559	133	3970	4103	Error	Error	-5.157	97	3462	133	3970	165538	1694085	0.483	6.524	0	0	0
1	3	17	"A98"	"A98"	5065	22880	100	530	622	550	88	382	382	426	268	62	35	11	0	5980	6394	3079	48	1411	1411	1539	721	46	94	88	0	0.000	0.000	0.000	0.000	0.000	0.000	0.000	0.000	0.000	0.000	0.000	0.000	0.000	0.000	0.032	0.048	0.050	0.049	3.423	0.045	0.115	316	2384	100	148	4569	4717	240	4983	5223	Error	Error	-4.948	148	4569	240	4983	196623	2020355	0.731	6.734	0	0	0
1	4	17	"A99"	"A99"	5375	22880	100	3276	3216	1815	56	398	398	430	227	52	89	85	0	11404	9980	4245	42	1398	1398	1486	642	43	93	86	0	0.000	0.000	0.000	0.000	0.000	0.000	0.000	0.000	0.000	0.000	0.000	0.000	0.000	0.000	0.288	0.328	0.318	0.288	1.959	0.330	0.819	316	2384	100	2878	10006	12884	2818	8582	11400	Error	Error	-1.798	2878	10006	2818	8582	1016125	3153836	12.273	13.231	0	0	0
1	5	17	"A99"	"A99"	5685	22885	100	2499	2939	2381	81	411	411	566	836	147	66	55	0	11048	9569	4117	43	1469	1469	1872	1784	95	92	77	0	0.000	0.000	0.000	0.000	0.000	0.000	0.000	0.000	0.000	0.000	0.000	0.000	0.000	0.000	0.218	0.312	0.226	0.200	2.545	0.410	0.724	316	2384	100	2088	9579	11667	2528	8100	10628	Error	Error	-2.198	2088	9579	2528	8100	928727	3023698	2.839	4.314	0	0	0
1	6	17	"A99"	"A99"	5985	22885	100	2582	2790	2380	85	399	399	464	463	99	66	58	0	10003	8581	4168	48	1471	1471	1633	955	58	96	86	0	0.000	0.000	0.000	0.000	0.000	0.000	0.000	0.000	0.000	0.000	0.000	0.000	0.000	0.000	0.256	0.336	0.265	0.210	2.828	0.403	0.743	316	2384	100	2183	8532	10715	2391	7110	9501	Error	Error	-1.967	2183	8532	2391	7110	881564	2711629	5.024	7.275	0	0	0
1	7	17	"A100"	"A100"	6270	22875	100	504	544	288	52	397	397	434	407	93	15	3	0	9632	8720	5299	60	1439	1439	1652	1156	69	74	70	0	0.000	0.000	0.000	0.000	0.000	0.000	0.000	0.000	0.000	0.000	0.000	0.000	0.000	0.000	0.013	0.020	0.033	0.039	5.409	0.031	0.062	316	2384	100	107	8193	8300	147	7281	7428	Error	Error	-6.259	107	8193	147	7281	171847	2755538	0.270	6.114	0	0	0
1	8	17	"A100"	"A100"	6585	22880	100	581	605	258	42	398	398	434	286	65	34	8	0	11123	11047	3279	29	1461	1461	1652	963	58	99	97	0	0.000	0.000	0.000	0.000	0.000	0.000	0.000	0.000	0.000	0.000	0.000	0.000	0.000	0.000	0.019	0.022	0.027	0.022	2.730	0.023	0.085	316	2384	100	183	9662	9845	207	9586	9793	Error	Error	-5.722	183	9662	207	9586	191096	3490782	0.598	9.756	0	0	0
1	9	17	"A100"	"A100"	6880	22880	100	589	619	270	43	413	413	442	229	51	38	14	0	11155	11044	3427	31	1487	1487	1714	1084	63	98	96	0	0.000	0.000	0.000	0.000	0.000	0.000	0.000	0.000	0.000	0.000	0.000	0.000	0.000	0.000	0.018	0.022	0.026	0.024	3.152	0.020	0.135	316	2384	100	176	9668	9844	206	9557	9763	Error	Error	-5.780	176	9668	206	9557	195576	3489889	0.773	8.607	0	0	0
1	10	17	"A101"	"A101"	7175	22870	100	1130	2283	2326	101	402	402	430	219	50	74	61	0	7466	10027	7133	71	1427	1427	1485	467	31	92	86	0	0.000	0.000	0.000	0.000	0.000	0.000	0.000	0.000	0.000	0.000	0.000	0.000	0.000	0.000	0.121	0.219	0.173	0.166	2.394	0.252	0.805	316	2384	100	728	6039	6767	1881	8600	10481	Error	Error	-3.052	728	6039	1881	8600	721415	3168542	8.461	18.291	0	0	0
1	11	17	"A101"	"A101"	7490	22875	100	2236	3297	2642	80	402	402	437	226	51	95	87	0	14021	13964	5439	38	1446	1446	1529	567	37	99	98	0	0.000	0.000	0.000	0.000	0.000	0.000	0.000	0.000	0.000	0.000	0.000	0.000	0.000	0.000	0.146	0.231	0.158	0.163	1.978	0.263	0.722	316	2384	100	1834	12575	14409	2895	12518	15413	Error	Error	-2.777	1834	12575	2895	12518	1041716	4412622	12.655	21.931	0	0	0
1	12	17	"A101"	"A101"	7790	22875	100	2263	2840	2163	76	404	404	452	671	148	73	56	0	13992	13195	6628	50	1457	1457	1533	517	33	98	96	0	0.000	0.000	0.000	0.000	0.000	0.000	0.000	0.000	0.000	0.000	0.000	0.000	0.000	0.000	0.148	0.208	0.176	0.152	2.099	0.234	0.633	316	2384	100	1859	12535	14394	2436	11738	14174	Error	Error	-2.753	1859	12535	2436	11738	897309	4169627	3.559	22.557	0	0	0
1	13	17	"A102"	"A102"	8075	22870	100	985	2371	2753	116	415	415	450	252	56	72	52	0	7568	9461	5836	61	1509	1509	1587	575	36	93	88	0	0.000	0.000	0.000	0.000	0.000	0.000	0.000	0.000	0.000	0.000	0.000	0.000	0.000	0.000	0.094	0.246	0.148	0.150	3.094	0.299	0.626	316	2384	100	570	6059	6629	1956	7952	9908	Error	Error	-3.410	570	6059	1956	7952	749379	2989774	7.623	13.694	0	0	0
1	14	17	"A102"	"A102"	8385	22875	100	1735	3124	3077	98	396	396	432	225	52	87	75	0	12343	12511	5766	46	1516	1516	1611	614	38	99	98	0	0.000	0.000	0.000	0.000	0.000	0.000	0.000	0.000	0.000	0.000	0.000	0.000	0.000	0.000	0.124	0.248	0.144	0.144	2.608	0.282	0.592	316	2384	100	1339	10827	12166	2728	10995	13723	Error	Error	-3.015	1339	10827	2728	10995	987308	3953469	11.964	17.752	0	0	0
1	15	17	"A102"	"A102"	8670	22870	100	1220	3002	3195	106	411	411	448	233	52	81	66	0	11598	12231	6239	51	1508	1508	1697	1012	59	98	94	0	0.000	0.000	0.000	0.000	0.000	0.000	0.000	0.000	0.000	0.000	0.000	0.000	0.000	0.000	0.080	0.242	0.124	0.126	2.900	0.290	0.619	316	2384	100	809	10090	10899	2591	10723	13314	Error	Error	-3.641	809	10090	2591	10723	948701	3865088	10.961	10.409	0	0	0
1	16	17	"A103"	"A103"	8965	22865	100	620	642	280	43	405	405	437	226	51	48	19	0	11934	10199	5274	51	1499	1499	1594	623	39	85	81	0	0.000	0.000	0.000	0.000	0.000	0.000	0.000	0.000	0.000	0.000	0.000	0.000	0.000	0.000	0.021	0.027	0.033	0.037	5.099	0.020	0.138	316	2384	100	215	10435	10650	237	8700	8937	Error	Error	-5.601	215	10435	237	8700	202911	3222760	0.907	13.812	0	0	0
1	17	17	"A103"	"A103"	9285	22870	100	627	665	323	48	422	422	452	292	64	37	12	0	11948	11667	3646	31	1511	1511	1672	979	58	99	97	0	0.000	0.000	0.000	0.000	0.000	0.000	0.000	0.000	0.000	0.000	0.000	0.000	0.000	0.000	0.020	0.024	0.028	0.022	3.131	0.020	0.123	316	2384	100	205	10437	10642	243	10156	10399	Error	Error	-5.670	205	10437	243	10156	210291	3686782	0.729	10.209	0	0	0
1	18	17	"A103"	"A103"	9580	22865	100	634	655	278	42	423	423	452	223	49	47	19	0	10985	10754	3836	35	1523	1523	1601	599	37	100	99	0	0.000	0.000	0.000	0.000	0.000	0.000	0.000	0.000	0.000	0.000	0.000	0.000	0.000	0.000	0.022	0.025	0.031	0.026	2.538	0.022	0.151	316	2384	100	211	9462	9673	232	9231	9463	Error	Error	-5.487	211	9462	232	9231	206925	3398279	0.910	15.280	0	0	0
1	1	18	"A104"	"A104"	4465	23180	100	518	569	284	49	395	395	423	211	49	37	18	0	8976	8525	5725	67	1373	1373	1481	864	58	76	68	0	0.000	0.000	0.000	0.000	0.000	0.000	0.000	0.000	0.000	0.000	0.000	0.000	0.000	0.000	0.016	0.024	0.039	0.044	5.444	0.022	0.167	316	2384	100	123	7603	7726	174	7152	7326	Error	Error	-5.950	123	7603	174	7152	179808	2693923	0.692	8.153	0	0	0
1	2	18	"A104"	"A104"	4780	23175	100	638	672	298	44	393	393	427	217	50	56	23	0	14051	13293	4183	31	1386	1386	1475	608	41	97	96	0	0.000	0.000	0.000	0.000	0.000	0.000	0.000	0.000	0.000	0.000	0.000	0.000	0.000	0.000	0.019	0.023	0.024	0.021	2.818	0.021	0.189	316	2384	100	245	12665	12910	279	11907	12186	Error	Error	-5.692	245	12665	279	11907	212344	4200437	1.129	19.438	0	0	0
1	3	18	"A104"	"A104"	5080	23180	100	675	693	279	40	397	397	426	221	51	56	29	0	14487	13710	3606	26	1397	1397	1573	958	60	100	100	0	0.000	0.000	0.000	0.000	0.000	0.000	0.000	0.000	0.000	0.000	0.000	0.000	0.000	0.000	0.021	0.024	0.025	0.022	2.521	0.022	0.221	316	2384	100	278	13090	13368	296	12313	12609	Error	Error	-5.557	278	13090	296	12313	218892	4332487	1.208	12.669	0	0	0
1	4	18	"A105"	"A105"	5365	23170	100	512	554	256	46	403	403	435	224	51	32	12	0	8243	7618	4548	59	1404	1404	1631	1129	69	75	69	0	0.000	0.000	0.000	0.000	0.000	0.000	0.000	0.000	0.000	0.000	0.000	0.000	0.000	0.000	0.016	0.024	0.037	0.045	5.120	0.023	0.126	316	2384	100	109	6839	6948	151	6214	6365	Error	Error	-5.971	109	6839	151	6214	175158	2407398	0.531	5.303	0	0	0
1	5	18	"A105"	"A105"	5675	23170	100	551	578	265	45	400	400	431	226	52	40	15	0	9983	10480	3350	31	1462	1462	1851	1540	83	99	96	0	0.000	0.000	0.000	0.000	0.000	0.000	0.000	0.000	0.000	0.000	0.000	0.000	0.000	0.000	0.018	0.020	0.029	0.025	2.854	0.019	0.119	316	2384	100	151	8521	8672	178	9018	9196	Error	Error	-5.818	151	8521	178	9018	182616	3311626	0.650	5.603	0	0	0
1	6	18	"A105"	"A105"	5985	23170	100	553	594	263	44	398	398	425	224	52	41	16	0	10092	10028	3377	33	1410	1410	1624	977	60	98	96	0	0.000	0.000	0.000	0.000	0.000	0.000	0.000	0.000	0.000	0.000	0.000	0.000	0.000	0.000	0.018	0.023	0.029	0.024	3.183	0.023	0.157	316	2384	100	155	8682	8837	196	8618	8814	Error	Error	-5.808	155	8682	196	8618	187799	3168893	0.754	8.602	0	0	0
1	7	18	"A106"	"A106"	6275	23170	100	417	461	237	51	412	412	784	4065	518	0	0	0	2551	3438	2194	63	1423	1423	2100	5025	239	14	0	0	0.000	0.000	0.000	0.000	0.000	0.000	0.000	0.000	0.000	0.000	0.000	0.000	0.000	0.000	0.004	0.024	0.113	0.109	6.388	0.819	0.812	316	2384	100	5	1128	1133	49	2015	2064	Error	Error	-7.818	5	1128	49	2015	145824	1086420	-0.079	0.266	0	0	0
1	8	18	"A106"	"A106"	6585	23170	100	465	486	214	44	386	386	420	230	54	25	6	0	3209	4606	3182	69	1427	1427	1495	510	34	82	64	0	0.000	0.000	0.000	0.000	0.000	0.000	0.000	0.000	0.000	0.000	0.000	0.000	0.000	0.000	0.044	0.031	0.064	0.066	4.589	0.023	0.049	316	2384	100	79	1782	1861	100	3179	3279	Error	Error	-4.496	79	1782	100	3179	153701	1455370	0.287	6.100	0	0	0
1	9	18	"A106"	"A106"	6885	23170	100	429	466	236	50	396	396	432	231	53	22	5	0	3362	4730	3098	65	1428	1428	1488	426	28	88	77	0	0.000	0.000	0.000	0.000	0.000	0.000	0.000	0.000	0.000	0.000	0.000	0.000	0.000	0.000	0.017	0.021	0.053	0.055	3.977	0.023	0.034	316	2384	100	33	1934	1967	70	3302	3372	Error	Error	-5.873	33	1934	70	3302	147168	1494596	0.147	7.610	0	0	0
1	10	18	"A107"	"A107"	7175	23170	100	494	526	255	48	401	401	438	232	52	28	9	0	4427	7415	5919	79	1397	1397	1436	367	25	91	86	0	0.000	0.000	0.000	0.000	0.000	0.000	0.000	0.000	0.000	0.000	0.000	0.000	0.000	0.000	0.031	0.021	0.040	0.046	5.130	0.018	0.082	316	2384	100	93	3030	3123	125	6018	6143	Error	Error	-5.026	93	3030	125	6018	166116	2343008	0.379	16.292	0	0	0
1	11	18	"A107"	"A107"	7495	23170	100	507	525	256	48	405	405	438	229	52	31	7	0	5709	7523	5480	72	1452	1452	1741	1693	97	80	59	0	0.000	0.000	0.000	0.000	0.000	0.000	0.000	0.000	0.000	0.000	0.000	0.000	0.000	0.000	0.024	0.020	0.032	0.034	4.559	0.017	0.098	316	2384	100	102	4257	4359	120	6071	6191	Error	Error	-5.383	102	4257	120	6071	165781	2377246	0.380	3.415	0	0	0
1	12	18	"A107"	"A107"	7785	23170	100	511	547	270	49	393	393	426	227	53	34	12	0	7184	9223	5391	58	1429	1429	1463	380	25	97	97	0	0.000	0.000	0.000	0.000	0.000	0.000	0.000	0.000	0.000	0.000	0.000	0.000	0.000	0.000	0.021	0.020	0.029	0.030	3.131	0.017	0.100	316	2384	100	118	5755	5873	154	7794	7948	Error	Error	-5.608	118	5755	154	7794	172710	2914453	0.533	20.421	0	0	0
1	13	18	"A108"	"A108"	8085	23165	100	528	562	277	49	395	395	425	215	50	38	15	0	6785	9046	5749	63	1442	1442	1484	370	24	96	91	0	0.000	0.000	0.000	0.000	0.000	0.000	0.000	0.000	0.000	0.000	0.000	0.000	0.000	0.000	0.025	0.022	0.029	0.032	3.156	0.020	0.134	316	2384	100	133	5343	5476	167	7604	7771	Error	Error	-5.328	133	5343	167	7604	177479	2858463	0.637	20.438	0	0	0
1	14	18	"A108"	"A108"	8385	23165	100	564	609	291	47	415	415	452	355	78	24	4	0	12739	11822	5422	45	1456	1456	1521	535	35	99	97	0	0.000	0.000	0.000	0.000	0.000	0.000	0.000	0.000	0.000	0.000	0.000	0.000	0.000	0.000	0.013	0.019	0.023	0.020	3.146	0.017	0.126	316	2384	100	149	11283	11432	194	10366	10560	Error	Error	-6.243	149	11283	194	10366	192440	3735864	0.442	19.254	0	0	0
1	15	18	"A108"	"A108"	8675	23160	100	566	583	251	43	403	403	441	234	53	39	12	0	10961	11420	5663	49	1467	1467	1549	588	37	98	97	0	0.000	0.000	0.000	0.000	0.000	0.000	0.000	0.000	0.000	0.000	0.000	0.000	0.000	0.000	0.017	0.018	0.025	0.023	2.702	0.016	0.101	316	2384	100	163	9494	9657	180	9953	10133	Error	Error	-5.864	163	9494	180	9953	184324	3608751	0.607	16.787	0	0	0
1	16	18	"A109"	"A109"	8975	23155	100	437	476	228	47	411	411	457	403	88	7	0	0	2657	3755	2748	73	1447	1447	1521	785	51	69	42	0	0.000	0.000	0.000	0.000	0.000	0.000	0.000	0.000	0.000	0.000	0.000	0.000	0.000	0.000	0.021	0.028	0.088	0.094	4.915	0.065	0.142	316	2384	100	26	1210	1236	65	2308	2373	Error	Error	-5.540	26	1210	65	2308	150403	1186704	0.047	2.846	0	0	0
1	17	18	"A109"	"A109"	9265	23145	100	488	505	236	46	403	403	437	244	55	22	6	0	3826	5463	3601	65	1493	1493	1571	545	34	88	76	0	0.000	0.000	0.000	0.000	0.000	0.000	0.000	0.000	0.000	0.000	0.000	0.000	0.000	0.000	0.036	0.026	0.050	0.052	3.925	0.020	0.051	316	2384	100	85	2333	2418	102	3970	4072	Error	Error	-4.779	85	2333	102	3970	159714	1726359	0.279	7.141	0	0	0
1	18	18	"A109"	"A109"	9580	23155	100	466	497	237	47	414	414	440	218	49	22	7	0	3553	4723	2960	62	1490	1490	1510	343	22	92	89	0	0.000	0.000	0.000	0.000	0.000	0.000	0.000	0.000	0.000	0.000	0.000	0.000	0.000	0.000	0.025	0.026	0.053	0.056	4.407	0.021	0.039	316	2384	100	52	2063	2115	83	3233	3316	Error	Error	-5.310	52	2063	83	3233	157025	1492610	0.261	9.367	0	0	0
1	1	19	"A110"	"A110"	4480	23485	100	513	555	280	50	401	401	426	218	51	37	12	0	4732	7458	6233	83	1367	1367	1435	505	35	81	72	0	0.000	0.000	0.000	0.000	0.000	0.000	0.000	0.000	0.000	0.000	0.000	0.000	0.000	0.000	0.033	0.025	0.041	0.055	5.263	0.018	0.096	316	2384	100	112	3365	3477	154	6091	6245	Error	Error	-4.909	112	3365	154	6091	175351	2356860	0.592	11.927	0	0	0
1	2	19	"A110"	"A110"	4790	23490	100	556	583	265	45	393	393	429	225	52	41	16	0	11648	11392	4980	43	1391	1391	1458	533	36	98	97	0	0.000	0.000	0.000	0.000	0.000	0.000	0.000	0.000	0.000	0.000	0.000	0.000	0.000	0.000	0.016	0.019	0.022	0.021	3.069	0.017	0.110	316	2384	100	163	10257	10420	190	10001	10191	Error	Error	-5.976	163	10257	190	10001	184323	3599931	0.684	18.638	0	0	0
1	3	19	"A110"	"A110"	5090	23490	100	551	571	246	43	397	397	439	319	72	23	4	0	10316	10583	5783	54	1395	1395	1524	809	53	98	91	0	0.000	0.000	0.000	0.000	0.000	0.000	0.000	0.000	0.000	0.000	0.000	0.000	0.000	0.000	0.017	0.019	0.028	0.023	3.722	0.016	0.113	316	2384	100	154	8921	9075	174	9188	9362	Error	Error	-5.856	154	8921	174	9188	180535	3344269	0.414	11.198	0	0	0
1	4	19	"A111"	"A111"	5380	23480	100	500	521	258	49	402	402	432	219	50	30	9	0	5310	7248	5043	69	1349	1349	1447	565	39	84	80	0	0.000	0.000	0.000	0.000	0.000	0.000	0.000	0.000	0.000	0.000	0.000	0.000	0.000	0.000	0.025	0.020	0.034	0.040	5.024	0.019	0.088	316	2384	100	98	3961	4059	119	5899	6018	Error	Error	-5.337	98	3961	119	5899	164662	2290401	0.406	10.267	0	0	0
1	5	19	"A111"	"A111"	5690	23480	100	579	594	235	39	398	398	425	221	52	43	16	0	10880	11146	5469	49	1386	1386	1520	689	45	97	95	0	0.000	0.000	0.000	0.000	0.000	0.000	0.000	0.000	0.000	0.000	0.000	0.000	0.000	0.000	0.019	0.020	0.026	0.024	3.323	0.016	0.114	316	2384	100	181	9494	9675	196	9760	9956	Error	Error	-5.713	181	9494	196	9760	187588	3522150	0.765	13.971	0	0	0
1	6	19	"A111"	"A111"	5990	23480	100	547	580	305	52	400	400	441	469	106	12	1	0	7039	8715	5393	61	1435	1435	1500	580	38	94	90	0	0.000	0.000	0.000	0.000	0.000	0.000	0.000	0.000	0.000	0.000	0.000	0.000	0.000	0.000	0.026	0.025	0.038	0.035	3.817	0.021	0.120	316	2384	100	147	5604	5751	180	7280	7460	Error	Error	-5.253	147	5604	180	7280	183339	2753906	0.296	12.440	0	0	0
1	7	19	"A112"	"A112"	6280	23475	100	5641	8995	9563	106	398	398	448	297	66	78	72	0	11024	9895	6832	69	1421	1421	1526	739	48	75	70	0	0.000	0.000	0.000	0.000	0.000	0.000	0.000	0.000	0.000	0.000	0.000	0.000	0.000	0.000	0.546	1.015	0.775	0.704	2.567	1.211	0.764	316	2384	100	5243	9603	14846	8597	8474	17071	Error	Error	-0.873	5243	9603	8597	8474	2842273	3126772	28.778	11.325	0	0	0
1	8	19	"A112"	"A112"	6585	23480	100	8659	13141	12913	98	416	416	462	290	62	92	87	0	14715	12856	6044	47	1440	1440	1535	639	41	99	97	0	0.000	0.000	0.000	0.000	0.000	0.000	0.000	0.000	0.000	0.000	0.000	0.000	0.000	0.000	0.621	1.115	0.630	0.581	2.873	1.566	0.687	316	2384	100	8243	13275	21518	12725	11416	24141	Error	Error	-0.687	8243	13275	12725	11416	4152401	4062643	43.721	17.717	0	0	0
1	9	19	"A112"	"A112"	6875	23480	100	10165	13552	12947	95	419	419	490	390	79	91	83	0	15549	13071	6215	47	1419	1419	1565	916	58	98	93	0	0.000	0.000	0.000	0.000	0.000	0.000	0.000	0.000	0.000	0.000	0.000	0.000	0.000	0.000	0.690	1.127	0.711	0.619	2.645	1.544	0.688	316	2384	100	9746	14130	23876	13133	11652	24785	Error	Error	-0.536	9746	14130	13133	11652	4282359	4130445	33.492	12.561	0	0	0
1	10	19	"A113"	"A113"	7180	23475	100	505	535	255	47	392	392	418	209	50	35	14	0	7743	7302	4103	56	1385	1385	1416	348	24	94	86	0	0.000	0.000	0.000	0.000	0.000	0.000	0.000	0.000	0.000	0.000	0.000	0.000	0.000	0.000	0.018	0.024	0.038	0.043	4.470	0.021	0.092	316	2384	100	113	6358	6471	143	5917	6060	Error	Error	-5.814	113	6358	143	5917	168987	2307310	0.560	16.914	0	0	0
1	11	19	"A113"	"A113"	7490	23475	100	575	608	300	49	404	404	431	226	52	39	16	0	11958	10779	5285	49	1428	1428	1498	490	32	99	96	0	0.000	0.000	0.000	0.000	0.000	0.000	0.000	0.000	0.000	0.000	0.000	0.000	0.000	0.000	0.016	0.022	0.027	0.024	3.133	0.021	0.121	316	2384	100	171	10530	10701	204	9351	9555	Error	Error	-5.944	171	10530	204	9351	191979	3406054	0.783	18.941	0	0	0
1	12	19	"A113"	"A113"	7780	23470	100	604	612	262	42	399	399	427	217	50	46	19	0	10686	9904	5119	51	1437	1437	1492	486	32	94	88	0	0.000	0.000	0.000	0.000	0.000	0.000	0.000	0.000	0.000	0.000	0.000	0.000	0.000	0.000	0.022	0.025	0.031	0.034	3.344	0.022	0.166	316	2384	100	205	9249	9454	213	8467	8680	Error	Error	-5.496	205	9249	213	8467	193321	3129510	0.853	17.309	0	0	0
1	13	19	"A114"	"A114"	8080	23465	100	585	614	294	47	399	399	438	337	76	29	7	0	13138	11060	6039	54	1430	1430	1529	813	53	83	78	0	0.000	0.000	0.000	0.000	0.000	0.000	0.000	0.000	0.000	0.000	0.000	0.000	0.000	0.000	0.016	0.022	0.028	0.032	5.746	0.018	0.157	316	2384	100	186	11708	11894	215	9630	9845	Error	Error	-5.976	186	11708	215	9630	193971	3494965	0.522	11.723	0	0	0
1	14	19	"A114"	"A114"	8390	23470	100	626	659	283	42	410	410	438	217	49	49	21	0	14411	14390	4066	28	1479	1479	1561	633	40	100	100	0	0.000	0.000	0.000	0.000	0.000	0.000	0.000	0.000	0.000	0.000	0.000	0.000	0.000	0.000	0.017	0.019	0.022	0.018	2.639	0.022	0.135	316	2384	100	216	12932	13148	249	12911	13160	Error	Error	-5.904	216	12932	249	12911	208218	4547248	1.018	20.267	0	0	0
1	15	19	"A114"	"A114"	8690	23470	100	651	673	274	40	400	400	435	236	54	52	22	0	15270	14766	3808	25	1486	1486	1570	730	46	100	99	0	0.000	0.000	0.000	0.000	0.000	0.000	0.000	0.000	0.000	0.000	0.000	0.000	0.000	0.000	0.018	0.021	0.022	0.018	2.848	0.018	0.207	316	2384	100	251	13784	14035	273	13280	13553	Error	Error	-5.779	251	13784	273	13280	212793	4666029	1.008	18.077	0	0	0
1	16	19	"A115"	"A115"	8980	23460	100	537	563	293	52	415	415	447	220	49	33	11	0	5838	7435	4998	67	1493	1493	1516	338	22	93	88	0	0.000	0.000	0.000	0.000	0.000	0.000	0.000	0.000	0.000	0.000	0.000	0.000	0.000	0.000	0.028	0.025	0.039	0.039	4.432	0.021	0.095	316	2384	100	122	4345	4467	148	5942	6090	Error	Error	-5.154	122	4345	148	5942	177921	2349522	0.527	17.512	0	0	0
1	17	19	"A115"	"A115"	9285	23465	100	568	600	252	42	409	409	446	230	51	38	14	0	9005	10418	5209	50	1502	1502	1546	398	25	99	99	0	0.000	0.000	0.000	0.000	0.000	0.000	0.000	0.000	0.000	0.000	0.000	0.000	0.000	0.000	0.021	0.021	0.024	0.024	3.258	0.016	0.098	316	2384	100	159	7503	7662	191	8916	9107	Error	Error	-5.560	159	7503	191	8916	189750	3292006	0.670	22.291	0	0	0
1	18	19	"A115"	"A115"	9585	23465	100	559	600	265	44	429	429	455	231	50	36	12	0	8141	9800	5323	54	1511	1511	1553	462	29	99	97	0	0.000	0.000	0.000	0.000	0.000	0.000	0.000	0.000	0.000	0.000	0.000	0.000	0.000	0.000	0.020	0.021	0.029	0.028	3.251	0.019	0.112	316	2384	100	130	6630	6760	171	8289	8460	Error	Error	-5.672	130	6630	171	8289	189640	3096956	0.628	17.851	0	0	0
1	1	20	"A116"	"A116"	4485	23780	100	587	674	592	87	406	406	434	217	50	44	19	0	10789	9629	4748	49	1407	1407	1465	471	32	93	88	0	0.000	0.000	0.000	0.000	0.000	0.000	0.000	0.000	0.000	0.000	0.000	0.000	0.000	0.000	0.019	0.033	0.033	0.034	3.379	0.041	0.231	316	2384	100	181	9382	9563	268	8222	8490	Error	Error	-5.696	181	9382	268	8222	213100	3042847	1.106	17.333	0	0	0
1	2	20	"A116"	"A116"	4795	23780	100	634	671	288	42	417	417	485	562	115	12	0	0	10214	9532	3926	41	1445	1445	1823	1920	105	89	79	0	0.000	0.000	0.000	0.000	0.000	0.000	0.000	0.000	0.000	0.000	0.000	0.000	0.000	0.000	0.025	0.031	0.034	0.034	2.602	0.049	0.192	316	2384	100	217	8769	8986	254	8087	8341	Error	Error	-5.337	217	8769	254	8087	212108	3012102	0.331	4.015	0	0	0
1	3	20	"A116"	"A116"	5095	23780	100	636	659	286	43	416	416	460	273	59	43	14	0	11096	10890	4207	38	1442	1442	1778	1554	87	98	92	0	0.000	0.000	0.000	0.000	0.000	0.000	0.000	0.000	0.000	0.000	0.000	0.000	0.000	0.000	0.023	0.026	0.032	0.027	3.092	0.026	0.198	316	2384	100	220	9654	9874	243	9448	9691	Error	Error	-5.456	220	9654	243	9448	208368	3441239	0.729	5.864	0	0	0
1	4	20	"A117"	"A117"	5385	23780	100	577	739	886	119	397	397	429	223	51	43	25	0	2560	3784	3644	96	1375	1375	1448	497	34	75	54	0	0.000	0.000	0.000	0.000	0.000	0.000	0.000	0.000	0.000	0.000	0.000	0.000	0.000	0.000	0.152	0.142	0.172	0.174	3.619	0.200	0.662	316	2384	100	180	1185	1365	342	2409	2751	Error	Error	-2.719	180	1185	342	2409	233392	1195773	1.390	4.700	0	0	0
1	5	20	"A117"	"A117"	5685	23775	100	677	732	375	51	385	385	416	209	50	60	37	0	3640	4952	2829	57	1377	1377	1443	458	31	94	85	0	0.000	0.000	0.000	0.000	0.000	0.000	0.000	0.000	0.000	0.000	0.000	0.000	0.000	0.000	0.129	0.097	0.109	0.108	2.662	0.094	0.427	316	2384	100	292	2263	2555	347	3575	3922	Error	Error	-2.954	292	2263	347	3575	231247	1564784	1.512	7.662	0	0	0
1	6	20	"A117"	"A117"	5985	23775	100	593	677	363	53	401	401	428	212	49	47	28	0	2966	4018	2563	63	1387	1387	1431	378	26	91	75	0	0.000	0.000	0.000	0.000	0.000	0.000	0.000	0.000	0.000	0.000	0.000	0.000	0.000	0.000	0.122	0.105	0.121	0.124	3.205	0.098	0.354	316	2384	100	192	1579	1771	276	2631	2907	Error	Error	-3.040	192	1579	276	2631	214012	1269575	1.175	6.844	0	0	0
1	7	20	"A118"	"A118"	6280	23770	100	542	618	694	112	392	392	421	207	49	40	17	0	6398	8922	6751	75	1393	1393	1448	457	31	85	81	0	0.000	0.000	0.000	0.000	0.000	0.000	0.000	0.000	0.000	0.000	0.000	0.000	0.000	0.000	0.030	0.030	0.034	0.046	4.849	0.094	0.214	316	2384	100	150	5005	5155	226	7529	7755	Error	Error	-5.060	150	5005	226	7529	195140	2819279	0.952	16.354	0	0	0
1	8	20	"A118"	"A118"	6595	23770	100	502	554	252	45	393	393	426	217	50	34	15	0	7530	9402	6166	65	1391	1391	1465	566	38	96	88	0	0.000	0.000	0.000	0.000	0.000	0.000	0.000	0.000	0.000	0.000	0.000	0.000	0.000	0.000	0.018	0.020	0.028	0.029	4.329	0.016	0.104	316	2384	100	109	6139	6248	161	8011	8172	Error	Error	-5.816	109	6139	161	8011	175214	2970890	0.590	14.023	0	0	0
1	9	20	"A118"	"A118"	6890	23770	100	530	541	254	46	397	397	425	215	50	37	12	0	9832	10644	6127	57	1400	1400	1471	518	35	98	95	0	0.000	0.000	0.000	0.000	0.000	0.000	0.000	0.000	0.000	0.000	0.000	0.000	0.000	0.000	0.016	0.016	0.025	0.023	3.399	0.014	0.089	316	2384	100	133	8432	8565	144	9244	9388	Error	Error	-5.986	133	8432	144	9244	170889	3363402	0.540	17.708	0	0	0
1	10	20	"A119"	"A119"	7190	23765	100	947	1034	596	57	395	395	430	357	83	62	40	0	8236	8773	5389	61	1379	1379	1431	654	45	92	86	0	0.000	0.000	0.000	0.000	0.000	0.000	0.000	0.000	0.000	0.000	0.000	0.000	0.000	0.000	0.081	0.086	0.091	0.086	2.522	0.087	0.682	316	2384	100	552	6857	7409	639	7394	8033	Error	Error	-3.635	552	6857	639	7394	326676	2772314	1.692	11.226	0	0	0
1	11	20	"A119"	"A119"	7500	23765	100	1046	1135	605	53	399	399	440	442	100	65	38	0	10653	9737	4501	46	1412	1412	1494	1091	73	98	91	0	0.000	0.000	0.000	0.000	0.000	0.000	0.000	0.000	0.000	0.000	0.000	0.000	0.000	0.000	0.070	0.088	0.088	0.078	2.015	0.119	0.545	316	2384	100	647	9241	9888	736	8325	9061	Error	Error	-3.836	647	9241	736	8325	358590	3077024	1.572	7.555	0	0	0
1	12	20	"A119"	"A119"	7795	23765	100	903	1058	645	60	408	408	447	370	82	56	41	0	9067	9130	5414	59	1417	1417	1494	725	48	96	87	0	0.000	0.000	0.000	0.000	0.000	0.000	0.000	0.000	0.000	0.000	0.000	0.000	0.000	0.000	0.065	0.084	0.087	0.080	2.179	0.102	0.564	316	2384	100	495	7650	8145	650	7713	8363	Error	Error	-3.950	495	7650	650	7713	334347	2885041	1.651	10.532	0	0	0
1	13	20	"A120"	"A120"	8085	23760	100	567	692	429	61	398	398	427	213	49	44	28	0	3049	4155	2918	70	1410	1410	1441	388	26	84	75	0	0.000	0.000	0.000	0.000	0.000	0.000	0.000	0.000	0.000	0.000	0.000	0.000	0.000	0.000	0.103	0.107	0.127	0.126	3.568	0.111	0.478	316	2384	100	169	1639	1808	294	2745	3039	Error	Error	-3.278	169	1639	294	2745	218815	1313063	1.244	6.995	0	0	0
1	14	20	"A120"	"A120"	8380	23765	100	665	863	622	72	403	403	431	223	51	53	35	0	3581	5233	3674	70	1449	1449	1483	396	26	94	84	0	0.000	0.000	0.000	0.000	0.000	0.000	0.000	0.000	0.000	0.000	0.000	0.000	0.000	0.000	0.123	0.122	0.139	0.124	2.599	0.131	0.603	316	2384	100	262	2132	2394	460	3784	4244	Error	Error	-3.025	262	2132	460	3784	272851	1653603	1.937	9.470	0	0	0
1	15	20	"A120"	"A120"	8680	23770	100	672	829	528	63	416	416	445	250	56	50	32	0	3578	5228	3643	69	1489	1489	1538	516	33	92	78	0	0.000	0.000	0.000	0.000	0.000	0.000	0.000	0.000	0.000	0.000	0.000	0.000	0.000	0.000	0.123	0.110	0.126	0.126	3.013	0.113	0.566	316	2384	100	256	2089	2345	413	3739	4152	Error	Error	-3.029	256	2089	413	3739	261948	1651917	1.536	7.151	0	0	0
1	16	20	"A121"	"A121"	8970	23755	100	559	603	272	45	474	474	507	341	67	20	4	0	9500	10457	6950	66	1608	1608	1707	828	48	80	75	0	0.000	0.000	0.000	0.000	0.000	0.000	0.000	0.000	0.000	0.000	0.000	0.000	0.000	0.000	0.011	0.015	0.024	0.026	6.210	0.016	0.088	316	2384	100	85	7892	7977	129	8849	8978	Error	Error	-6.537	85	7892	129	8849	190553	3304270	0.282	10.568	0	0	0
1	17	20	"A121"	"A121"	9295	23755	100	609	644	275	42	441	441	473	272	57	33	10	0	11796	12490	6149	49	1574	1574	1852	1545	83	98	89	0	0.000	0.000	0.000	0.000	0.000	0.000	0.000	0.000	0.000	0.000	0.000	0.000	0.000	0.000	0.016	0.019	0.022	0.022	2.893	0.017	0.100	316	2384	100	168	10222	10390	203	10916	11119	Error	Error	-5.927	168	10222	203	10916	203401	3946753	0.629	6.885	0	0	0
1	18	20	"A121"	"A121"	9585	23755	100	622	648	253	39	428	428	456	225	49	46	18	0	12684	12517	5063	40	1543	1543	1581	356	22	100	100	0	0.000	0.000	0.000	0.000	0.000	0.000	0.000	0.000	0.000	0.000	0.000	0.000	0.000	0.000	0.017	0.020	0.023	0.021	2.936	0.017	0.139	316	2384	100	194	11141	11335	220	10974	11194	Error	Error	-5.844	194	11141	220	10974	204661	3955438	0.853	30.719	0	0	0
1	1	21	"Blank"	"Blank"	4450	24070	100	433	485	335	69	421	421	461	372	80	10	1	0	1489	1585	766	48	1441	1441	1483	412	27	12	4	0	0.000	0.000	0.000	0.000	0.000	0.000	0.000	0.000	0.000	0.000	0.000	0.000	0.000	0.000	0.250	0.444	0.689	0.701	4.447	0.574	0.506	316	2384	100	12	48	60	64	144	208	Error	Error	-2.000	12	48	64	144	153404	500891	0.065	0.248	0	0	0
1	2	21	"Blank"	"Blank"	4750	24070	100	441	496	352	70	422	422	468	338	72	11	1	0	1503	1621	797	49	1464	1464	1588	860	54	5	3	0	0.000	0.000	0.000	0.000	0.000	0.000	0.000	0.000	0.000	0.000	0.000	0.000	0.000	0.000	0.487	0.471	0.566	0.645	4.560	0.341	0.481	316	2384	100	19	39	58	74	157	231	Error	Error	-1.037	19	39	74	157	156583	512347	0.083	0.038	0	0	0
1	3	21	"Blank"	"Blank"	5050	24065	100	397	429	223	51	420	420	463	327	70	7	1	0	1415	1494	582	38	1417	1417	1519	720	47	3	1	0	0.000	0.000	0.000	0.000	0.000	0.000	0.000	0.000	0.000	0.000	0.000	0.000	0.000	0.000	11.500	0.117	0.718	0.722	5.065	0.133	0.105	316	2384	100	-23	-2	-25	9	77	86	Error	Error	3.524	-23	-2	9	77	135573	472232	-0.104	-0.035	0	0	0
1	4	21	"Blank"	"Blank"	5350	24065	100	405	452	246	54	417	417	452	313	69	11	2	0	1403	1472	454	30	1394	1394	1466	640	43	5	2	0	0.000	0.000	0.000	0.000	0.000	0.000	0.000	0.000	0.000	0.000	0.000	0.000	0.000	0.000	-1.333	0.449	0.723	0.741	4.361	0.235	0.094	316	2384	100	-12	9	-3	35	78	113	Error	Error	Error	-12	9	35	78	142761	465243	0.000	0.009	0	0	0
1	5	21	"Blank"	"Blank"	5650	24060	100	420	447	217	48	410	410	442	254	57	15	3	0	1391	1426	357	25	1394	1394	1450	502	34	6	1	0	0.000	0.000	0.000	0.000	0.000	0.000	0.000	0.000	0.000	0.000	0.000	0.000	0.000	0.000	-3.333	1.156	0.681	0.627	5.120	0.165	0.039	316	2384	100	10	-3	7	37	32	69	Error	Error	Error	10	-3	37	32	141167	450706	0.020	-0.048	0	0	0
1	6	21	"Blank"	"Blank"	5950	24060	100	388	428	216	50	396	396	426	208	48	20	5	0	1412	1440	349	24	1369	1369	1406	341	24	17	4	0	0.000	0.000	0.000	0.000	0.000	0.000	0.000	0.000	0.000	0.000	0.000	0.000	0.000	0.000	-0.186	0.451	0.607	0.616	4.275	0.097	0.009	316	2384	100	-8	43	35	32	71	103	Error	Error	Error	-8	43	32	71	135393	454914	0.010	0.100	0	0	0
1	7	21	"Blank"	"Blank"	6250	24060	100	398	426	204	47	394	394	422	238	56	15	2	0	1377	1413	308	21	1363	1363	1398	390	27	12	1	0	0.000	0.000	0.000	0.000	0.000	0.000	0.000	0.000	0.000	0.000	0.000	0.000	0.000	0.000	0.286	0.640	0.703	0.791	4.299	0.381	0.211	316	2384	100	4	14	18	32	50	82	Error	Error	-1.807	4	14	32	50	134551	446645	0.017	0.038	0	0	0
1	8	21	"Blank"	"Blank"	6550	24055	100	396	436	242	55	392	392	421	210	49	18	5	0	1377	1419	319	22	1380	1380	1410	329	23	14	4	0	0.000	0.000	0.000	0.000	0.000	0.000	0.000	0.000	0.000	0.000	0.000	0.000	0.000	0.000	-1.333	1.128	0.667	0.736	4.360	0.241	0.045	316	2384	100	4	-3	1	44	39	83	Error	Error	Error	4	-3	44	39	137777	448329	0.071	0.027	0	0	0
1	9	21	"Blank"	"Blank"	6850	24055	100	405	430	211	49	396	396	428	217	50	19	4	0	1336	1382	333	24	1385	1385	1409	325	23	13	3	0	0.000	0.000	0.000	0.000	0.000	0.000	0.000	0.000	0.000	0.000	0.000	0.000	0.000	0.000	-0.184	-11.333	0.651	0.618	4.774	0.051	0.002	316	2384	100	9	-49	-40	34	-3	31	Error	Error	Error	9	-49	34	-3	136017	436585	0.009	-0.083	0	0	0
1	10	21	"Blank"	"Blank"	7150	24050	100	389	407	200	49	395	395	426	220	51	14	2	0	1370	1390	316	22	1377	1377	1399	314	22	16	2	0	0.000	0.000	0.000	0.000	0.000	0.000	0.000	0.000	0.000	0.000	0.000	0.000	0.000	0.000	0.857	0.923	0.597	0.568	4.740	0.095	0.004	316	2384	100	-6	-7	-13	12	13	25	Error	Error	-0.222	-6	-7	12	13	128596	439258	-0.086	-0.029	0	0	0
1	11	21	"Blank"	"Blank"	7450	24050	100	393	422	208	49	398	398	427	206	48	18	6	0	1390	1419	314	22	1400	1400	1426	321	22	14	3	0	0.000	0.000	0.000	0.000	0.000	0.000	0.000	0.000	0.000	0.000	0.000	0.000	0.000	0.000	0.500	1.263	0.556	0.589	4.728	0.201	0.027	316	2384	100	-5	-10	-15	24	19	43	Error	Error	-1.000	-5	-10	24	19	133237	448358	-0.024	-0.022	0	0	0
1	12	21	"Blank"	"Blank"	7750	24050	100	383	429	198	46	416	416	440	219	49	14	3	0	1459	1478	310	20	1440	1440	1466	340	23	17	2	0	0.000	0.000	0.000	0.000	0.000	0.000	0.000	0.000	0.000	0.000	0.000	0.000	0.000	0.000	-1.737	0.342	0.644	0.616	5.002	0.156	0.027	316	2384	100	-33	19	-14	13	38	51	Error	Error	Error	-33	19	13	38	135607	466952	-0.050	0.035	0	0	0
1	13	21	"Blank"	"Blank"	8050	24045	100	409	445	204	45	397	397	429	219	51	18	3	0	1472	1488	322	21	1442	1442	1465	366	24	16	2	0	0.000	0.000	0.000	0.000	0.000	0.000	0.000	0.000	0.000	0.000	0.000	0.000	0.000	0.000	0.400	1.043	0.626	0.607	5.488	0.084	0.004	316	2384	100	12	30	42	48	46	94	Error	Error	-1.322	12	30	48	46	140685	470097	0.073	0.063	0	0	0
1	14	21	"Blank"	"Blank"	8350	24045	100	427	449	221	49	405	405	437	221	50	18	5	0	1495	1514	324	21	1461	1461	1488	374	25	13	2	0	0.000	0.000	0.000	0.000	0.000	0.000	0.000	0.000	0.000	0.000	0.000	0.000	0.000	0.000	0.647	0.830	0.636	0.675	3.731	0.163	0.048	316	2384	100	22	34	56	44	53	97	Error	Error	-0.628	22	34	44	53	141822	478314	0.054	0.070	0	0	0
1	15	21	"Blank"	"Blank"	8650	24040	100	436	461	210	45	422	422	453	269	59	15	1	0	1495	1533	315	20	1509	1509	1531	325	21	17	3	0	0.000	0.000	0.000	0.000	0.000	0.000	0.000	0.000	0.000	0.000	0.000	0.000	0.000	0.000	-1.000	1.625	0.712	0.754	4.499	0.726	0.004	316	2384	100	14	-14	0	39	24	63	Error	Error	Error	14	-14	39	24	145727	484353	0.030	0.006	0	0	0
1	16	21	"Blank"	"Blank"	8950	24040	100	440	465	231	49	440	440	472	327	69	10	1	0	1553	1569	317	20	1531	1531	1588	754	47	1	0	0	0.000	0.000	0.000	0.000	0.000	0.000	0.000	0.000	0.000	0.000	0.000	0.000	0.000	0.000	0.000	0.658	0.833	0.773	4.054	0.213	0.029	316	2384	100	0	22	22	25	38	63	Error	Error	Error	0	22	25	38	147008	495696	-0.021	-0.025	0	0	0
1	17	21	"Blank"	"Blank"	9250	24040	100	438	460	221	48	455	455	473	212	44	15	4	0	1604	1623	344	21	1553	1553	1575	329	20	18	5	0	0.000	0.000	0.000	0.000	0.000	0.000	0.000	0.000	0.000	0.000	0.000	0.000	0.000	0.000	-0.333	0.071	0.580	0.625	4.560	0.125	0.012	316	2384	100	-17	51	34	5	70	75	Error	Error	Error	-17	51	5	70	145330	512869	-0.061	0.146	0	0	0
1	18	21	"Blank"	"Blank"	9550	24035	100	435	544	612	112	463	463	481	215	44	16	5	0	1663	1804	1233	68	1582	1582	1602	339	21	23	7	0	0.000	0.000	0.000	0.000	0.000	0.000	0.000	0.000	0.000	0.000	0.000	0.000	0.000	0.000	-0.346	0.365	0.600	0.581	4.904	0.388	0.423	316	2384	100	-28	81	53	81	222	303	Error	Error	Error	-28	81	81	222	171855	570212	0.293	0.596	0	0	0
