# Supplementary material for: Application of hybridization control probe to increase accuracy on ligation detection or minisequencing diagnostic microarrays
Source: BMC Res Notes. 2009 Dec 14;2:249. doi: 10.1186/1756-0500-2-249 (PMC2799435; doi:10.1186/1756-0500-2-249)
Supplement: Additional file 3 — Gpr_files. Zip-compressed file containing raw microarray data in GenePix results format (.gpr) and GAL (GenePix Array List) files. [file 1756-0500-2-249-S3.ZIP › gpr_files/slide10/lasi10oikea_6-16.gpr]

ATF	1.0
30	76    
"Type=GenePix Results 3"
"DateTime=2009/05/28 14:58:21"
"Settings=C:\Axon\Data\HPV\280509\lasi10.gps"
"GalFile=C:\Axon\Data\HPV\ArrayIt_032009_InstiBioGalfile.gal"
"ArrayOfArrays=6-16"
"PixelSize=5"
"Wavelengths=532	488"
"ImageFiles=C:\Axon\Data\HPV\280509\lasi10oikea.tif 2	C:\Axon\Data\HPV\280509\lasi10oikea.tif 3"
"NormalizationMethod=None"
"NormalizationFactors=1	1"
"JpegImage="
"StdDev=Type 1"
"RatioFormulations=W1/W3 (/532)	W1/W4 (/488)	W3/W4 (532/488)"
"FeatureType=Circular"
"Barcode="
"BackgroundSubtraction=LocalFeature"
"ImageOrigin=0, 0"
"JpegOrigin=3920, 0"
"Creator=GenePix Pro 6.1.0.2"
"Scanner=GenePix 4200A 01 Autoloader [2]"
"FocusPosition=0"
"Temperature=23.75"
"LinesAveraged=2"
"Comment="
"PMTGain=600	570"
"ScanPower=100	100"
"LaserPower=2.67	2.56"
"Filters=Standard Green	Standard Blue"
"ScanRegion=784,0,3920,13784"
"Supplier="
"Block"	"Column"	"Row"	"Name"	"ID"	"X"	"Y"	"Dia."	"F532 Median"	"F532 Mean"	"F532 SD"	"F532 CV"	"B532"	"B532 Median"	"B532 Mean"	"B532 SD"	"B532 CV"	"% > B532+1SD"	"% > B532+2SD"	"F532 % Sat."	"F488 Median"	"F488 Mean"	"F488 SD"	"F488 CV"	"B488"	"B488 Median"	"B488 Mean"	"B488 SD"	"B488 CV"	"% > B488+1SD"	"% > B488+2SD"	"F488 % Sat."	"Ratio of Medians (1/532)"	"Ratio of Means (1/532)"	"Median of Ratios (1/532)"	"Mean of Ratios (1/532)"	"Ratios SD (1/532)"	"Rgn Ratio (1/532)"	"Rgn R2 (1/532)"	"Ratio of Medians (1/488)"	"Ratio of Means (1/488)"	"Median of Ratios (1/488)"	"Mean of Ratios (1/488)"	"Ratios SD (1/488)"	"Rgn Ratio (1/488)"	"Rgn R2 (1/488)"	"Ratio of Medians (532/488)"	"Ratio of Means (532/488)"	"Median of Ratios (532/488)"	"Mean of Ratios (532/488)"	"Ratios SD (532/488)"	"Rgn Ratio (532/488)"	"Rgn R2 (532/488)"	"F Pixels"	"B Pixels"	"Circularity"	"Sum of Medians (1/532)"	"Sum of Medians (1/488)"	"Sum of Medians (532/488)"	"Sum of Means (1/532)"	"Sum of Means (1/488)"	"Sum of Means (532/488)"	"Log Ratio (1/532)"	"Log Ratio (1/488)"	"Log Ratio (532/488)"	"F532 Median - B532"	"F488 Median - B488"	"F532 Mean - B532"	"F488 Mean - B488"	"F532 Total Intensity"	"F488 Total Intensity"	"SNR 532"	"SNR 488"	"Flags"	"Normalize"	"Autoflag"
1	1	1	"A1"	"A1"	13385	18020	100	676	706	306	43	489	489	528	306	57	30	10	0	9875	10095	5754	56	1924	1924	2051	976	47	85	80	0	0.000	0.000	0.000	0.000	0.000	0.000	0.000	0.000	0.000	0.000	0.000	0.000	0.000	0.000	0.024	0.027	0.034	0.037	4.140	0.020	0.099	316	2384	100	187	7951	8138	217	8171	8388	Error	Error	-5.410	187	7951	217	8171	223178	3189912	0.582	8.242	0	0	0
1	2	1	"A1"	"A1"	13695	18020	100	696	716	288	40	508	508	776	2801	360	0	0	0	11767	11523	4355	37	1955	1955	2409	3334	138	90	74	0	0.000	0.000	0.000	0.000	0.000	0.000	0.000	0.000	0.000	0.000	0.000	0.000	0.000	0.000	0.019	0.022	0.029	0.025	3.151	0.021	0.091	316	2384	100	188	9812	10000	208	9568	9776	Error	Error	-5.706	188	9812	208	9568	226223	3641336	-0.021	2.734	0	0	0
1	3	1	"A1"	"A1"	13995	18020	100	697	742	297	40	485	485	521	276	52	42	15	0	12227	12044	4753	39	1922	1922	2041	896	43	98	96	0	0.000	0.000	0.000	0.000	0.000	0.000	0.000	0.000	0.000	0.000	0.000	0.000	0.000	0.000	0.021	0.025	0.030	0.027	2.881	0.021	0.165	316	2384	100	212	10305	10517	257	10122	10379	Error	Error	-5.603	212	10305	257	10122	234478	3805858	0.801	11.164	0	0	0
1	4	1	"A2"	"A2"	14300	18020	100	796	806	329	40	474	474	504	244	48	58	29	0	16395	15446	6783	43	1929	1929	1978	497	25	98	96	0	0.000	0.000	0.000	0.000	0.000	0.000	0.000	0.000	0.000	0.000	0.000	0.000	0.000	0.000	0.022	0.025	0.027	0.024	2.992	0.023	0.280	316	2384	100	322	14466	14788	332	13517	13849	Error	Error	-5.489	322	14466	332	13517	254778	4880950	1.238	27.099	0	0	0
1	5	1	"A2"	"A2"	14605	18020	100	777	818	323	39	479	479	513	304	59	48	17	0	18851	18875	5035	26	2014	2014	2179	1100	50	100	100	0	0.000	0.000	0.000	0.000	0.000	0.000	0.000	0.000	0.000	0.000	0.000	0.000	0.000	0.000	0.018	0.020	0.019	0.017	2.718	0.020	0.169	316	2384	100	298	16837	17135	339	16861	17200	Error	Error	-5.820	298	16837	339	16861	258513	5964623	1.003	15.178	0	0	0
1	6	1	"A2"	"A2"	14910	18015	100	804	830	334	40	492	492	520	241	46	56	28	0	15659	15231	6433	42	1980	1980	2210	1683	76	90	89	0	0.000	0.000	0.000	0.000	0.000	0.000	0.000	0.000	0.000	0.000	0.000	0.000	0.000	0.000	0.023	0.026	0.027	0.026	3.011	0.021	0.258	316	2384	100	312	13679	13991	338	13251	13589	Error	Error	-5.454	312	13679	338	13251	262154	4813133	1.286	7.737	0	0	0
1	7	1	"A3"	"A3"	15195	18020	100	752	778	300	38	499	499	525	236	44	53	25	0	12758	13218	7302	55	1944	1944	1989	672	33	96	93	0	0.000	0.000	0.000	0.000	0.000	0.000	0.000	0.000	0.000	0.000	0.000	0.000	0.000	0.000	0.023	0.025	0.028	0.028	2.912	0.022	0.245	316	2384	100	253	10814	11067	279	11274	11553	Error	Error	-5.418	253	10814	279	11274	245939	4176852	1.072	16.710	0	0	0
1	8	1	"A3"	"A3"	15500	18020	100	790	860	593	68	488	488	522	242	46	59	28	0	15586	15559	7184	46	1952	1952	2169	1434	66	100	96	0	0.000	0.000	0.000	0.000	0.000	0.000	0.000	0.000	0.000	0.000	0.000	0.000	0.000	0.000	0.022	0.027	0.026	0.026	2.642	0.020	0.138	316	2384	100	302	13634	13936	372	13607	13979	Error	Error	-5.497	302	13634	372	13607	271902	4916539	1.397	9.338	0	0	0
1	9	1	"A3"	"A3"	15800	18015	100	810	848	336	39	501	501	531	244	45	58	28	0	15553	15707	7935	50	2000	2000	2333	1916	82	95	86	0	0.000	0.000	0.000	0.000	0.000	0.000	0.000	0.000	0.000	0.000	0.000	0.000	0.000	0.000	0.023	0.025	0.028	0.026	2.575	0.020	0.254	316	2384	100	309	13553	13862	347	13707	14054	Error	Error	-5.455	309	13553	347	13707	268105	4963546	1.299	6.980	0	0	0
1	10	1	"A4"	"A4"	16095	18020	100	742	781	312	39	518	518	547	272	49	43	20	0	11225	12263	7898	64	2014	2014	2063	607	29	93	88	0	0.000	0.000	0.000	0.000	0.000	0.000	0.000	0.000	0.000	0.000	0.000	0.000	0.000	0.000	0.024	0.026	0.030	0.035	3.698	0.023	0.176	316	2384	100	224	9211	9435	263	10249	10512	Error	Error	-5.362	224	9211	263	10249	246856	3875217	0.860	16.804	0	0	0
1	11	1	"A4"	"A4"	16395	18025	100	861	897	351	39	541	541	603	712	118	15	0	0	19644	18500	8511	46	2131	2131	2497	2013	80	98	89	0	0.000	0.000	0.000	0.000	0.000	0.000	0.000	0.000	0.000	0.000	0.000	0.000	0.000	0.000	0.018	0.022	0.024	0.021	2.734	0.019	0.028	316	2384	100	320	17513	17833	356	16369	16725	Error	Error	-5.774	320	17513	356	16369	283398	5846138	0.413	7.950	0	0	0
1	12	1	"A4"	"A4"	16695	18020	100	926	946	375	39	547	547	574	256	44	62	35	0	20378	19142	8103	42	2145	2145	2543	2117	83	98	94	0	0.000	0.000	0.000	0.000	0.000	0.000	0.000	0.000	0.000	0.000	0.000	0.000	0.000	0.000	0.021	0.023	0.026	0.023	2.382	0.023	0.359	316	2384	100	379	18233	18612	399	16997	17396	Error	Error	-5.588	379	18233	399	16997	298914	6048887	1.453	7.841	0	0	0
1	13	1	"A5"	"A5"	17000	18005	100	617	671	286	42	541	541	572	261	45	29	8	0	4452	5765	4132	71	2104	2104	2155	611	28	84	70	0	0.000	0.000	0.000	0.000	0.000	0.000	0.000	0.000	0.000	0.000	0.000	0.000	0.000	0.000	0.032	0.036	0.078	0.077	4.004	0.022	0.049	316	2384	100	76	2348	2424	130	3661	3791	Error	Error	-4.949	76	2348	130	3661	211963	1821860	0.379	5.908	0	0	0
1	14	1	"A5"	"A5"	17310	18010	100	665	709	313	44	536	536	566	260	45	32	13	0	6425	8448	5813	68	2131	2131	2200	841	38	93	82	0	0.000	0.000	0.000	0.000	0.000	0.000	0.000	0.000	0.000	0.000	0.000	0.000	0.000	0.000	0.030	0.027	0.045	0.044	3.756	0.025	0.130	316	2384	100	129	4294	4423	173	6317	6490	Error	Error	-5.057	129	4294	173	6317	224026	2669670	0.550	7.429	0	0	0
1	15	1	"A5"	"A5"	17605	18005	100	675	707	293	41	535	535	567	434	76	17	1	0	5690	7992	5384	67	2155	2155	2267	1407	62	83	61	0	0.000	0.000	0.000	0.000	0.000	0.000	0.000	0.000	0.000	0.000	0.000	0.000	0.000	0.000	0.040	0.029	0.051	0.047	3.434	0.059	0.177	316	2384	100	140	3535	3675	172	5837	6009	Error	Error	-4.658	140	3535	172	5837	223445	2525336	0.323	4.069	0	0	0
1	16	1	"A6"	"A6"	17895	18005	100	744	783	420	53	536	536	572	260	45	44	23	0	8773	9397	5505	58	2187	2187	2231	623	27	85	79	0	0.000	0.000	0.000	0.000	0.000	0.000	0.000	0.000	0.000	0.000	0.000	0.000	0.000	0.000	0.032	0.034	0.048	0.050	4.765	0.032	0.175	316	2384	100	208	6586	6794	247	7210	7457	Error	Error	-4.985	208	6586	247	7210	247320	2969587	0.812	11.502	0	0	0
1	17	1	"A6"	"A6"	18195	18000	100	855	892	389	43	555	555	598	570	95	23	2	0	12201	14535	7675	52	2263	2263	2634	2042	77	96	93	0	0.000	0.000	0.000	0.000	0.000	0.000	0.000	0.000	0.000	0.000	0.000	0.000	0.000	0.000	0.030	0.027	0.035	0.029	2.592	0.024	0.276	316	2384	100	300	9938	10238	337	12272	12609	Error	Error	-5.050	300	9938	337	12272	281814	4593168	0.516	5.828	0	0	0
1	18	1	"A6"	"A6"	18500	18000	100	936	951	383	40	599	599	635	276	43	54	24	0	11342	13320	6633	49	2399	2399	2680	1982	73	97	92	0	0.000	0.000	0.000	0.000	0.000	0.000	0.000	0.000	0.000	0.000	0.000	0.000	0.000	0.000	0.038	0.032	0.039	0.033	2.654	0.028	0.270	316	2384	100	337	8943	9280	352	10921	11273	Error	Error	-4.730	337	8943	352	10921	300565	4209051	1.145	5.368	0	0	0
1	1	2	"A7"	"A7"	13405	18325	100	556	577	263	45	457	457	479	218	45	32	10	0	3833	4378	2274	51	1779	1779	1835	806	43	78	60	0	0.000	0.000	0.000	0.000	0.000	0.000	0.000	0.000	0.000	0.000	0.000	0.000	0.000	0.000	0.048	0.046	0.081	0.073	4.434	0.032	0.051	316	2384	100	99	2054	2153	120	2599	2719	Error	Error	-4.375	99	2054	120	2599	182488	1383547	0.450	3.155	0	0	0
1	2	2	"A7"	"A7"	13710	18320	100	590	636	312	49	472	472	499	237	47	31	12	0	5931	8736	6422	73	1833	1833	1936	1003	51	87	76	0	0.000	0.000	0.000	0.000	0.000	0.000	0.000	0.000	0.000	0.000	0.000	0.000	0.000	0.000	0.029	0.024	0.034	0.036	3.733	0.021	0.129	316	2384	100	118	4098	4216	164	6903	7067	Error	Error	-5.118	118	4098	164	6903	200936	2760578	0.578	6.780	0	0	0
1	3	2	"A7"	"A7"	14005	18320	100	642	667	285	42	465	465	499	291	58	32	10	0	6162	9103	6302	69	1830	1830	1946	792	40	91	80	0	0.000	0.000	0.000	0.000	0.000	0.000	0.000	0.000	0.000	0.000	0.000	0.000	0.000	0.000	0.041	0.028	0.039	0.043	3.705	0.018	0.055	316	2384	100	177	4332	4509	202	7273	7475	Error	Error	-4.613	177	4332	202	7273	210781	2876542	0.577	9.037	0	0	0
1	4	2	"A8"	"A8"	14300	18315	100	708	740	344	46	474	474	499	235	47	50	21	0	11882	12533	7606	60	1830	1830	1901	582	30	90	86	0	0.000	0.000	0.000	0.000	0.000	0.000	0.000	0.000	0.000	0.000	0.000	0.000	0.000	0.000	0.023	0.025	0.027	0.029	3.726	0.021	0.209	316	2384	100	234	10052	10286	266	10703	10969	Error	Error	-5.425	234	10052	266	10703	233830	3960540	1.026	18.268	0	0	0
1	5	2	"A8"	"A8"	14600	18315	100	714	764	313	40	473	473	510	263	51	46	20	0	16778	16356	6620	40	1910	1910	2461	2768	112	99	87	0	0.000	0.000	0.000	0.000	0.000	0.000	0.000	0.000	0.000	0.000	0.000	0.000	0.000	0.000	0.016	0.020	0.023	0.020	2.662	0.020	0.276	316	2384	100	241	14868	15109	291	14446	14737	Error	Error	-5.947	241	14868	291	14446	241285	5168484	0.966	5.020	0	0	0
1	6	2	"A8"	"A8"	14905	18310	100	791	826	330	39	517	517	547	264	48	51	22	0	16620	15842	7050	44	1975	1975	2371	2186	92	97	88	0	0.000	0.000	0.000	0.000	0.000	0.000	0.000	0.000	0.000	0.000	0.000	0.000	0.000	0.000	0.019	0.022	0.027	0.023	2.788	0.021	0.225	316	2384	100	274	14645	14919	309	13867	14176	Error	Error	-5.740	274	14645	309	13867	260997	5006140	1.057	6.162	0	0	0
1	7	2	"A9"	"A9"	15205	18310	100	743	792	334	42	511	511	536	243	45	48	25	0	10278	11840	6493	54	1932	1932	1989	611	30	93	89	0	0.000	0.000	0.000	0.000	0.000	0.000	0.000	0.000	0.000	0.000	0.000	0.000	0.000	0.000	0.028	0.028	0.032	0.032	3.449	0.024	0.217	316	2384	100	232	8346	8578	281	9908	10189	Error	Error	-5.169	232	8346	281	9908	250226	3741481	1.053	16.123	0	0	0
1	8	2	"A9"	"A9"	15510	18310	100	790	801	331	41	497	497	525	249	47	55	23	0	13508	13776	6017	43	1952	1952	2222	1714	77	98	95	0	0.000	0.000	0.000	0.000	0.000	0.000	0.000	0.000	0.000	0.000	0.000	0.000	0.000	0.000	0.025	0.026	0.029	0.026	2.880	0.023	0.267	316	2384	100	293	11556	11849	304	11824	12128	Error	Error	-5.302	293	11556	304	11824	253124	4353197	1.108	6.741	0	0	0
1	9	2	"A9"	"A9"	15810	18310	100	779	824	336	40	484	484	518	268	51	55	24	0	15246	15783	6903	43	1963	1963	2343	2160	92	98	93	0	0.000	0.000	0.000	0.000	0.000	0.000	0.000	0.000	0.000	0.000	0.000	0.000	0.000	0.000	0.022	0.025	0.026	0.023	2.997	0.022	0.236	316	2384	100	295	13283	13578	340	13820	14160	Error	Error	-5.493	295	13283	340	13820	260416	4987442	1.142	6.222	0	0	0
1	10	2	"A10"	"A10"	16105	18305	100	683	711	303	42	499	499	527	257	48	39	14	0	9943	10733	6386	59	1960	1960	2011	579	28	88	83	0	0.000	0.000	0.000	0.000	0.000	0.000	0.000	0.000	0.000	0.000	0.000	0.000	0.000	0.000	0.023	0.024	0.033	0.034	4.033	0.023	0.190	316	2384	100	184	7983	8167	212	8773	8985	Error	Error	-5.439	184	7983	212	8773	224535	3391753	0.716	15.064	0	0	0
1	11	2	"A10"	"A10"	16405	18305	100	825	844	343	40	514	514	551	309	56	50	20	0	15786	16445	6911	42	2020	2020	2534	2658	104	98	96	0	0.000	0.000	0.000	0.000	0.000	0.000	0.000	0.000	0.000	0.000	0.000	0.000	0.000	0.000	0.023	0.023	0.027	0.022	2.559	0.022	0.318	316	2384	100	311	13766	14077	330	14425	14755	Error	Error	-5.468	311	13766	330	14425	266723	5196720	0.948	5.234	0	0	0
1	12	2	"A10"	"A10"	16710	18305	100	847	894	324	36	500	500	540	268	49	60	31	0	14918	17071	7680	44	2056	2056	2407	2251	93	99	97	0	0.000	0.000	0.000	0.000	0.000	0.000	0.000	0.000	0.000	0.000	0.000	0.000	0.000	0.000	0.027	0.026	0.029	0.025	2.347	0.022	0.295	316	2384	100	347	12862	13209	394	15015	15409	Error	Error	-5.212	347	12862	394	15015	282554	5394586	1.321	6.514	0	0	0
1	13	2	"A11"	"A11"	17005	18300	100	650	695	302	43	519	519	543	236	43	37	15	0	5671	7907	6290	79	2028	2028	2100	963	45	81	68	0	0.000	0.000	0.000	0.000	0.000	0.000	0.000	0.000	0.000	0.000	0.000	0.000	0.000	0.000	0.036	0.030	0.052	0.062	4.478	0.022	0.124	316	2384	100	131	3643	3774	176	5879	6055	Error	Error	-4.797	131	3643	176	5879	219538	2498540	0.644	6.030	0	0	0
1	14	2	"A11"	"A11"	17310	18305	100	790	821	329	40	526	526	556	288	51	46	18	0	13674	14665	7842	53	2095	2095	2287	1295	56	98	91	0	0.000	0.000	0.000	0.000	0.000	0.000	0.000	0.000	0.000	0.000	0.000	0.000	0.000	0.000	0.023	0.023	0.028	0.024	2.814	0.020	0.215	316	2384	100	264	11579	11843	295	12570	12865	Error	Error	-5.455	264	11579	295	12570	259340	4634030	0.920	9.558	0	0	0
1	15	2	"A11"	"A11"	17610	18300	100	742	791	337	42	513	513	547	249	45	46	23	0	10442	13324	9398	70	2122	2122	2273	1369	60	92	81	0	0.000	0.000	0.000	0.000	0.000	0.000	0.000	0.000	0.000	0.000	0.000	0.000	0.000	0.000	0.028	0.025	0.029	0.027	3.101	0.021	0.249	316	2384	100	229	8320	8549	278	11202	11480	Error	Error	-5.183	229	8320	278	11202	249895	4210270	0.980	8.072	0	0	0
1	16	2	"A12"	"A12"	17905	18300	100	699	737	315	42	513	513	557	498	89	18	1	0	7817	8986	5625	62	2121	2121	2204	1281	58	82	66	0	0.000	0.000	0.000	0.000	0.000	0.000	0.000	0.000	0.000	0.000	0.000	0.000	0.000	0.000	0.033	0.033	0.046	0.049	3.953	0.025	0.145	316	2384	100	186	5696	5882	224	6865	7089	Error	Error	-4.937	186	5696	224	6865	232955	2839519	0.361	5.294	0	0	0
1	17	2	"A12"	"A12"	18205	18295	100	769	826	350	42	537	537	569	239	42	48	26	0	11038	11361	6000	52	2224	2224	2505	1950	77	82	72	0	0.000	0.000	0.000	0.000	0.000	0.000	0.000	0.000	0.000	0.000	0.000	0.000	0.000	0.000	0.026	0.032	0.040	0.037	3.098	0.024	0.209	316	2384	100	232	8814	9046	289	9137	9426	Error	Error	-5.248	232	8814	289	9137	261093	3590121	1.075	4.542	0	0	0
1	18	2	"A12"	"A12"	18505	18295	100	793	820	336	40	569	569	597	261	43	45	18	0	9674	9908	5660	57	2333	2333	2522	1456	57	80	67	0	0.000	0.000	0.000	0.000	0.000	0.000	0.000	0.000	0.000	0.000	0.000	0.000	0.000	0.000	0.031	0.033	0.039	0.044	3.223	0.027	0.191	316	2384	100	224	7341	7565	251	7575	7826	Error	Error	-5.034	224	7341	251	7575	258972	3131065	0.854	5.073	0	0	0
1	1	3	"A13"	"A13"	13400	18630	100	714	746	305	40	452	452	484	230	47	55	25	0	15924	14959	5939	39	1778	1778	1901	1390	73	93	91	0	0.000	0.000	0.000	0.000	0.000	0.000	0.000	0.000	0.000	0.000	0.000	0.000	0.000	0.000	0.019	0.022	0.024	0.023	2.981	0.018	0.184	316	2384	100	262	14146	14408	294	13181	13475	Error	Error	-5.755	262	14146	294	13181	235712	4727020	1.139	9.394	0	0	0
1	2	3	"A13"	"A13"	13710	18630	100	776	784	295	37	463	463	495	237	47	59	26	0	16725	16333	5137	31	1807	1807	2063	1662	80	98	98	0	0.000	0.000	0.000	0.000	0.000	0.000	0.000	0.000	0.000	0.000	0.000	0.000	0.000	0.000	0.021	0.022	0.025	0.021	2.584	0.019	0.218	316	2384	100	313	14918	15231	321	14526	14847	Error	Error	-5.575	313	14918	321	14526	247867	5161265	1.219	8.586	0	0	0
1	3	3	"A13"	"A13"	14005	18630	100	794	818	308	37	466	466	512	670	130	15	0	0	18232	17402	5434	31	1805	1805	2339	3063	130	100	93	0	0.000	0.000	0.000	0.000	0.000	0.000	0.000	0.000	0.000	0.000	0.000	0.000	0.000	0.000	0.020	0.023	0.024	0.021	2.473	0.019	0.267	316	2384	100	328	16427	16755	352	15597	15949	Error	Error	-5.646	328	16427	352	15597	258363	5498901	0.457	4.918	0	0	0
1	4	3	"A14"	"A14"	14315	18620	100	1211	1680	1347	80	465	465	492	236	47	78	65	0	11472	11837	5584	47	1824	1824	1863	493	26	94	91	0	0.000	0.000	0.000	0.000	0.000	0.000	0.000	0.000	0.000	0.000	0.000	0.000	0.000	0.000	0.077	0.121	0.099	0.092	2.531	0.138	0.665	316	2384	100	746	9648	10394	1215	10013	11228	Error	Error	-3.693	746	9648	1215	10013	530746	3740539	5.034	20.231	0	0	0
1	5	3	"A14"	"A14"	14610	18620	100	1623	2014	1381	68	491	491	529	269	50	88	74	0	16344	15572	5473	35	1886	1886	2081	1360	65	97	96	0	0.000	0.000	0.000	0.000	0.000	0.000	0.000	0.000	0.000	0.000	0.000	0.000	0.000	0.000	0.078	0.111	0.090	0.086	2.053	0.121	0.572	316	2384	100	1132	14458	15590	1523	13686	15209	Error	Error	-3.675	1132	14458	1523	13686	636392	4920757	5.520	9.920	0	0	0
1	6	3	"A14"	"A14"	14915	18620	100	1852	2327	1651	70	522	522	557	269	48	87	77	0	15415	14888	5233	35	1948	1948	2078	1361	65	98	96	0	0.000	0.000	0.000	0.000	0.000	0.000	0.000	0.000	0.000	0.000	0.000	0.000	0.000	0.000	0.099	0.139	0.103	0.098	2.297	0.141	0.594	316	2384	100	1330	13467	14797	1805	12940	14745	Error	Error	-3.340	1330	13467	1805	12940	735280	4704641	6.580	9.412	0	0	0
1	7	3	"A15"	"A15"	15205	18615	100	728	778	322	41	482	482	518	271	52	48	20	0	13083	13834	7193	51	1878	1878	1988	1081	54	91	87	0	0.000	0.000	0.000	0.000	0.000	0.000	0.000	0.000	0.000	0.000	0.000	0.000	0.000	0.000	0.022	0.025	0.028	0.028	2.956	0.021	0.221	316	2384	100	246	11205	11451	296	11956	12252	Error	Error	-5.509	246	11205	296	11956	245772	4371492	0.959	10.958	0	0	0
1	8	3	"A15"	"A15"	15515	18620	100	778	848	581	68	482	482	510	236	46	57	30	0	16906	17547	7455	42	1904	1904	2045	1115	54	99	97	0	0.000	0.000	0.000	0.000	0.000	0.000	0.000	0.000	0.000	0.000	0.000	0.000	0.000	0.000	0.020	0.023	0.024	0.021	2.656	0.021	0.177	316	2384	100	296	15002	15298	366	15643	16009	Error	Error	-5.663	296	15002	366	15643	268042	5544840	1.432	13.903	0	0	0
1	9	3	"A15"	"A15"	15820	18615	100	827	883	361	40	481	481	528	438	82	39	10	0	19187	19321	8615	44	1916	1916	2078	1341	64	98	95	0	0.000	0.000	0.000	0.000	0.000	0.000	0.000	0.000	0.000	0.000	0.000	0.000	0.000	0.000	0.020	0.023	0.025	0.022	2.622	0.023	0.174	316	2384	100	346	17271	17617	402	17405	17807	Error	Error	-5.641	346	17271	402	17405	279093	6105476	0.811	12.858	0	0	0
1	10	3	"A16"	"A16"	16110	18610	100	653	700	299	42	476	476	507	238	46	41	19	0	10660	11173	7131	63	1907	1907	1956	592	30	90	87	0	0.000	0.000	0.000	0.000	0.000	0.000	0.000	0.000	0.000	0.000	0.000	0.000	0.000	0.000	0.020	0.024	0.031	0.032	3.933	0.022	0.195	316	2384	100	177	8753	8930	224	9266	9490	Error	Error	-5.628	177	8753	224	9266	221200	3530598	0.811	15.569	0	0	0
1	11	3	"A16"	"A16"	16415	18615	100	742	762	295	38	495	495	531	273	51	47	15	0	13186	14246	7507	52	1958	1958	2091	1110	53	97	93	0	0.000	0.000	0.000	0.000	0.000	0.000	0.000	0.000	0.000	0.000	0.000	0.000	0.000	0.000	0.022	0.022	0.024	0.024	2.901	0.019	0.155	316	2384	100	247	11228	11475	267	12288	12555	Error	Error	-5.506	247	11228	267	12288	240881	4501629	0.846	10.950	0	0	0
1	12	3	"A16"	"A16"	16715	18610	100	779	794	316	39	499	499	529	248	46	54	22	0	14956	15764	8775	55	1971	1971	2084	1539	73	95	86	0	0.000	0.000	0.000	0.000	0.000	0.000	0.000	0.000	0.000	0.000	0.000	0.000	0.000	0.000	0.022	0.021	0.025	0.025	3.100	0.018	0.220	316	2384	100	280	12985	13265	295	13793	14088	Error	Error	-5.535	280	12985	295	13793	250856	4981564	1.069	8.889	0	0	0
1	13	3	"A17"	"A17"	17005	18610	100	656	699	331	47	509	509	538	253	47	37	14	0	8078	9021	5668	62	2010	2010	2069	550	26	89	83	0	0.000	0.000	0.000	0.000	0.000	0.000	0.000	0.000	0.000	0.000	0.000	0.000	0.000	0.000	0.024	0.027	0.038	0.038	4.163	0.024	0.133	316	2384	100	147	6068	6215	190	7011	7201	Error	Error	-5.367	147	6068	190	7011	220745	2850582	0.636	12.640	0	0	0
1	14	3	"A17"	"A17"	17315	18610	100	818	837	322	38	558	558	596	262	43	49	21	0	12581	14047	6810	48	2111	2111	2233	1176	52	98	96	0	0.000	0.000	0.000	0.000	0.000	0.000	0.000	0.000	0.000	0.000	0.000	0.000	0.000	0.000	0.025	0.023	0.030	0.026	2.971	0.022	0.201	316	2384	100	260	10470	10730	279	11936	12215	Error	Error	-5.332	260	10470	279	11936	264475	4438808	0.920	10.046	0	0	0
1	15	3	"A17"	"A17"	17610	18610	100	806	834	322	38	551	551	582	250	42	50	23	0	13220	14382	7531	52	2160	2160	2436	1828	75	96	86	0	0.000	0.000	0.000	0.000	0.000	0.000	0.000	0.000	0.000	0.000	0.000	0.000	0.000	0.000	0.023	0.023	0.026	0.024	3.077	0.020	0.204	316	2384	100	255	11060	11315	283	12222	12505	Error	Error	-5.439	255	11060	283	12222	263466	4544562	1.008	6.535	0	0	0
1	16	3	"A18"	"A18"	17910	18605	100	664	700	307	43	509	509	540	241	44	37	14	0	6482	7362	4443	60	2062	2062	2150	1558	72	87	69	0	0.000	0.000	0.000	0.000	0.000	0.000	0.000	0.000	0.000	0.000	0.000	0.000	0.000	0.000	0.035	0.036	0.050	0.050	3.659	0.025	0.092	316	2384	100	155	4420	4575	191	5300	5491	Error	Error	-4.834	155	4420	191	5300	221203	2326384	0.664	3.345	0	0	0
1	17	3	"A18"	"A18"	18215	18605	100	768	814	325	39	524	524	557	246	44	50	26	0	11548	12533	6287	50	2177	2177	2334	1684	72	97	87	0	0.000	0.000	0.000	0.000	0.000	0.000	0.000	0.000	0.000	0.000	0.000	0.000	0.000	0.000	0.026	0.028	0.031	0.031	2.724	0.023	0.203	316	2384	100	244	9371	9615	290	10356	10646	Error	Error	-5.263	244	9371	290	10356	257175	3960414	1.045	6.056	0	0	0
1	18	3	"A18"	"A18"	18515	18600	100	757	778	326	41	554	554	585	284	48	38	12	0	10711	11067	4975	44	2244	2244	2420	1482	61	96	87	0	0.000	0.000	0.000	0.000	0.000	0.000	0.000	0.000	0.000	0.000	0.000	0.000	0.000	0.000	0.024	0.025	0.034	0.030	2.917	0.024	0.128	316	2384	100	203	8467	8670	224	8823	9047	Error	Error	-5.382	203	8467	224	8823	246002	3497305	0.680	5.835	0	0	0
1	1	4	"A19"	"A19"	13410	18920	100	550	589	248	42	447	447	476	240	50	33	8	0	4487	4976	2298	46	1733	1733	1781	473	26	92	81	0	0.000	0.000	0.000	0.000	0.000	0.000	0.000	0.000	0.000	0.000	0.000	0.000	0.000	0.000	0.037	0.044	0.059	0.063	4.309	0.046	0.095	316	2384	100	103	2754	2857	142	3243	3385	Error	Error	-4.741	103	2754	142	3243	186015	1572279	0.471	6.755	0	0	0
1	2	4	"A19"	"A19"	13715	18920	100	570	607	286	47	457	457	487	232	47	32	12	0	6082	6417	2872	44	1781	1781	1849	528	28	97	90	0	0.000	0.000	0.000	0.000	0.000	0.000	0.000	0.000	0.000	0.000	0.000	0.000	0.000	0.000	0.026	0.032	0.046	0.043	3.066	0.026	0.061	316	2384	100	113	4301	4414	150	4636	4786	Error	Error	-5.250	113	4301	150	4636	191691	2027859	0.517	8.652	0	0	0
1	3	4	"A19"	"A19"	14010	18920	100	601	609	256	42	450	450	484	240	49	33	10	0	5565	5929	2189	36	1782	1782	1900	911	47	96	84	0	0.000	0.000	0.000	0.000	0.000	0.000	0.000	0.000	0.000	0.000	0.000	0.000	0.000	0.000	0.040	0.038	0.060	0.057	2.943	0.026	0.050	316	2384	100	151	3783	3934	159	4147	4306	Error	Error	-4.647	151	3783	159	4147	192450	1873701	0.521	4.423	0	0	0
1	4	4	"A20"	"A20"	14310	18915	100	812	834	335	40	459	459	494	269	54	57	30	0	23290	20448	9287	45	1833	1833	1918	817	42	95	91	0	0.000	0.000	0.000	0.000	0.000	0.000	0.000	0.000	0.000	0.000	0.000	0.000	0.000	0.000	0.016	0.020	0.022	0.021	2.669	0.019	0.269	316	2384	100	353	21457	21810	375	18615	18990	Error	Error	-5.926	353	21457	375	18615	263571	6461594	1.264	22.681	0	0	0
1	5	4	"A20"	"A20"	14610	18915	100	870	899	336	37	485	485	530	491	92	37	6	0	26129	24199	7506	31	1905	1905	2381	2919	122	99	97	0	0.000	0.000	0.000	0.000	0.000	0.000	0.000	0.000	0.000	0.000	0.000	0.000	0.000	0.000	0.016	0.019	0.019	0.016	2.459	0.018	0.344	316	2384	100	385	24224	24609	414	22294	22708	Error	Error	-5.975	385	24224	414	22294	284010	7646860	0.752	7.474	0	0	0
1	6	4	"A20"	"A20"	14910	18915	100	838	921	616	66	505	505	533	241	45	63	33	0	22208	21437	6942	32	1910	1910	2392	2892	120	100	95	0	0.000	0.000	0.000	0.000	0.000	0.000	0.000	0.000	0.000	0.000	0.000	0.000	0.000	0.000	0.016	0.021	0.020	0.017	2.509	0.020	0.222	316	2384	100	333	20298	20631	416	19527	19943	Error	Error	-5.930	333	20298	416	19527	290913	6774063	1.610	6.585	0	0	0
1	7	4	"A21"	"A21"	15210	18910	100	752	791	361	45	475	475	515	512	99	25	2	0	14664	14329	6857	47	1838	1838	1902	604	31	95	93	0	0.000	0.000	0.000	0.000	0.000	0.000	0.000	0.000	0.000	0.000	0.000	0.000	0.000	0.000	0.022	0.025	0.029	0.025	3.128	0.021	0.205	316	2384	100	277	12826	13103	316	12491	12807	Error	Error	-5.533	277	12826	316	12491	250008	4528026	0.539	20.575	0	0	0
1	8	4	"A21"	"A21"	15515	18910	100	809	850	445	52	473	473	506	238	47	60	32	0	17455	17991	7147	39	1890	1890	2242	2034	90	99	99	0	0.000	0.000	0.000	0.000	0.000	0.000	0.000	0.000	0.000	0.000	0.000	0.000	0.000	0.000	0.022	0.023	0.023	0.021	2.370	0.021	0.279	316	2384	100	336	15565	15901	377	16101	16478	Error	Error	-5.534	336	15565	377	16101	268603	5685307	1.445	7.743	0	0	0
1	9	4	"A21"	"A21"	15815	18915	100	850	890	427	47	474	474	516	343	66	53	23	0	20889	19631	7032	35	1911	1911	2276	2034	89	100	98	0	0.000	0.000	0.000	0.000	0.000	0.000	0.000	0.000	0.000	0.000	0.000	0.000	0.000	0.000	0.020	0.023	0.025	0.021	2.401	0.022	0.294	316	2384	100	376	18978	19354	416	17720	18136	Error	Error	-5.657	376	18978	416	17720	281169	6203331	1.090	8.532	0	0	0
1	10	4	"A22"	"A22"	16120	18905	100	868	873	353	40	479	479	513	252	49	64	34	0	19905	19273	8704	45	1937	1937	2032	1217	59	97	93	0	0.000	0.000	0.000	0.000	0.000	0.000	0.000	0.000	0.000	0.000	0.000	0.000	0.000	0.000	0.022	0.023	0.025	0.022	2.768	0.019	0.275	316	2384	100	389	17968	18357	394	17336	17730	Error	Error	-5.530	389	17968	394	17336	275760	6090112	1.429	14.167	0	0	0
1	11	4	"A22"	"A22"	16415	18905	100	908	931	325	34	493	493	522	300	57	65	28	0	23877	22779	8101	35	1977	1977	2217	1858	83	99	96	0	0.000	0.000	0.000	0.000	0.000	0.000	0.000	0.000	0.000	0.000	0.000	0.000	0.000	0.000	0.019	0.021	0.022	0.020	2.120	0.020	0.374	316	2384	100	415	21900	22315	438	20802	21240	Error	Error	-5.722	415	21900	438	20802	294038	7198164	1.363	11.067	0	0	0
1	12	4	"A22"	"A22"	16715	18905	100	1011	988	340	34	503	503	529	235	44	76	55	0	24607	24954	9473	37	1989	1989	2223	1690	76	99	96	0	0.000	0.000	0.000	0.000	0.000	0.000	0.000	0.000	0.000	0.000	0.000	0.000	0.000	0.000	0.022	0.021	0.023	0.020	2.056	0.020	0.440	316	2384	100	508	22618	23126	485	22965	23450	Error	Error	-5.476	508	22618	485	22965	312318	7885413	1.953	13.450	0	0	0
1	13	4	"A23"	"A23"	17015	18900	100	748	765	321	41	508	508	555	432	77	25	5	0	10600	13693	9225	67	2013	2013	2109	1374	65	91	81	0	0.000	0.000	0.000	0.000	0.000	0.000	0.000	0.000	0.000	0.000	0.000	0.000	0.000	0.000	0.028	0.022	0.029	0.029	2.892	0.020	0.224	316	2384	100	240	8587	8827	257	11680	11937	Error	Error	-5.161	240	8587	257	11680	241665	4327115	0.486	8.431	0	0	0
1	14	4	"A23"	"A23"	17325	18900	100	891	916	323	35	606	606	639	292	45	48	18	0	17185	18683	9628	51	2193	2193	2458	1878	76	97	90	0	0.000	0.000	0.000	0.000	0.000	0.000	0.000	0.000	0.000	0.000	0.000	0.000	0.000	0.000	0.019	0.019	0.022	0.019	2.484	0.017	0.217	316	2384	100	285	14992	15277	310	16490	16800	Error	Error	-5.717	285	14992	310	16490	289478	5903851	0.949	8.640	0	0	0
1	15	4	"A23"	"A23"	17620	18900	100	862	898	339	37	528	528	554	254	45	58	30	0	20347	19663	9344	47	2125	2125	2297	1329	57	100	97	0	0.000	0.000	0.000	0.000	0.000	0.000	0.000	0.000	0.000	0.000	0.000	0.000	0.000	0.000	0.018	0.021	0.023	0.021	2.550	0.018	0.295	316	2384	100	334	18222	18556	370	17538	17908	Error	Error	-5.770	334	18222	370	17538	283703	6213431	1.354	13.067	0	0	0
1	16	4	"A24"	"A24"	17915	18895	100	672	703	300	42	508	508	536	244	45	38	15	0	7728	8730	5138	58	2070	2070	2106	955	45	87	81	0	0.000	0.000	0.000	0.000	0.000	0.000	0.000	0.000	0.000	0.000	0.000	0.000	0.000	0.000	0.029	0.029	0.037	0.040	3.447	0.023	0.109	316	2384	100	164	5658	5822	195	6660	6855	Error	Error	-5.109	164	5658	195	6660	222162	2758616	0.684	6.936	0	0	0
1	17	4	"A24"	"A24"	18225	18895	100	785	839	424	50	526	526	560	249	44	50	23	0	12987	13599	6418	47	2135	2135	2269	1281	56	100	98	0	0.000	0.000	0.000	0.000	0.000	0.000	0.000	0.000	0.000	0.000	0.000	0.000	0.000	0.000	0.024	0.027	0.030	0.027	2.669	0.024	0.211	316	2384	100	259	10852	11111	313	11464	11777	Error	Error	-5.389	259	10852	313	11464	265139	4297279	1.120	8.845	0	0	0
1	18	4	"A24"	"A24"	18525	18890	100	815	831	303	36	546	546	589	402	68	32	6	0	11563	13023	6158	47	2239	2239	2348	1261	53	98	96	0	0.000	0.000	0.000	0.000	0.000	0.000	0.000	0.000	0.000	0.000	0.000	0.000	0.000	0.000	0.029	0.026	0.031	0.029	2.575	0.022	0.207	316	2384	100	269	9324	9593	285	10784	11069	Error	Error	-5.115	269	9324	285	10784	262513	4115342	0.602	8.466	0	0	0
1	1	5	"A25"	"A25"	13420	19220	100	646	654	267	40	443	443	471	228	48	46	17	0	11466	11632	5829	50	1744	1744	1789	429	23	97	93	0	0.000	0.000	0.000	0.000	0.000	0.000	0.000	0.000	0.000	0.000	0.000	0.000	0.000	0.000	0.021	0.021	0.026	0.026	3.117	0.019	0.149	316	2384	100	203	9722	9925	211	9888	10099	Error	Error	-5.582	203	9722	211	9888	206668	3675858	0.803	22.944	0	0	0
1	2	5	"A25"	"A25"	13725	19220	100	650	669	282	42	453	453	482	225	46	47	16	0	12808	11877	4424	37	1772	1772	1898	741	39	96	94	0	0.000	0.000	0.000	0.000	0.000	0.000	0.000	0.000	0.000	0.000	0.000	0.000	0.000	0.000	0.018	0.021	0.027	0.024	2.806	0.019	0.126	316	2384	100	197	11036	11233	216	10105	10321	Error	Error	-5.808	197	11036	216	10105	211335	3753128	0.831	13.467	0	0	0
1	3	5	"A25"	"A25"	14015	19215	100	631	658	288	43	473	473	520	391	75	19	3	0	12905	12739	6533	51	1838	1838	2207	2114	95	91	79	0	0.000	0.000	0.000	0.000	0.000	0.000	0.000	0.000	0.000	0.000	0.000	0.000	0.000	0.000	0.014	0.017	0.023	0.022	3.084	0.030	0.153	316	2384	100	158	11067	11225	185	10901	11086	Error	Error	-6.130	158	11067	185	10901	207848	4025536	0.353	4.982	0	0	0
1	4	5	"A26"	"A26"	14320	19220	100	667	715	298	41	473	473	521	559	107	15	0	0	11972	12358	5320	43	1885	1885	2026	876	43	95	92	0	0.000	0.000	0.000	0.000	0.000	0.000	0.000	0.000	0.000	0.000	0.000	0.000	0.000	0.000	0.019	0.023	0.029	0.024	3.347	0.019	0.146	316	2384	100	194	10087	10281	242	10473	10715	Error	Error	-5.700	194	10087	242	10473	225833	3905277	0.347	11.795	0	0	0
1	5	5	"A26"	"A26"	14620	19225	100	685	723	284	39	477	477	504	245	48	45	18	0	13607	14213	5510	38	1975	1975	2456	2188	89	100	96	0	0.000	0.000	0.000	0.000	0.000	0.000	0.000	0.000	0.000	0.000	0.000	0.000	0.000	0.000	0.018	0.020	0.024	0.020	2.857	0.017	0.161	316	2384	100	208	11632	11840	246	12238	12484	Error	Error	-5.805	208	11632	246	12238	228440	4491426	0.894	5.373	0	0	0
1	6	5	"A26"	"A26"	14935	19220	100	691	729	294	40	485	485	518	265	51	44	17	0	12430	13030	3981	30	1948	1948	2191	1623	74	98	98	0	0.000	0.000	0.000	0.000	0.000	0.000	0.000	0.000	0.000	0.000	0.000	0.000	0.000	0.000	0.020	0.022	0.029	0.023	2.971	0.019	0.132	316	2384	100	206	10482	10688	244	11082	11326	Error	Error	-5.669	206	10482	244	11082	230223	4117472	0.796	6.678	0	0	0
1	7	5	"A27"	"A27"	15220	19215	100	692	735	313	42	486	486	570	1086	190	1	0	0	15027	15144	7884	52	1899	1899	2048	1687	82	93	90	0	0.000	0.000	0.000	0.000	0.000	0.000	0.000	0.000	0.000	0.000	0.000	0.000	0.000	0.000	0.016	0.019	0.022	0.021	3.465	0.019	0.019	316	2384	100	206	13128	13334	249	13245	13494	Error	Error	-5.994	206	13128	249	13245	232302	4785451	0.152	7.763	0	0	0
1	8	5	"A27"	"A27"	15530	19215	100	742	788	319	40	486	486	513	245	47	50	25	0	19224	18274	8079	44	1903	1903	1999	811	40	98	97	0	0.000	0.000	0.000	0.000	0.000	0.000	0.000	0.000	0.000	0.000	0.000	0.000	0.000	0.000	0.015	0.018	0.020	0.018	2.939	0.017	0.230	316	2384	100	256	17321	17577	302	16371	16673	Error	Error	-6.080	256	17321	302	16371	248962	5774437	1.122	20.068	0	0	0
1	9	5	"A27"	"A27"	15830	19215	100	817	818	311	38	492	492	518	241	46	57	27	0	21821	20444	9702	47	1943	1943	2037	769	37	98	97	0	0.000	0.000	0.000	0.000	0.000	0.000	0.000	0.000	0.000	0.000	0.000	0.000	0.000	0.000	0.016	0.018	0.021	0.019	2.491	0.016	0.247	316	2384	100	325	19878	20203	326	18501	18827	Error	Error	-5.935	325	19878	326	18501	258599	6460207	1.245	23.936	0	0	0
1	10	5	"A28"	"A28"	16120	19210	100	820	820	313	38	494	494	521	247	47	56	30	0	21648	19833	9612	48	1979	1979	2106	1446	68	93	90	0	0.000	0.000	0.000	0.000	0.000	0.000	0.000	0.000	0.000	0.000	0.000	0.000	0.000	0.000	0.017	0.018	0.021	0.019	2.841	0.016	0.263	316	2384	100	326	19669	19995	326	17854	18180	Error	Error	-5.915	326	19669	326	17854	259109	6267361	1.211	12.259	0	0	0
1	11	5	"A28"	"A28"	16435	19215	100	985	1004	365	36	501	501	531	238	44	77	50	0	27694	26686	7053	26	2047	2047	2187	1194	54	98	98	0	0.000	0.000	0.000	0.000	0.000	0.000	0.000	0.000	0.000	0.000	0.000	0.000	0.000	0.000	0.019	0.020	0.020	0.018	2.437	0.020	0.397	316	2384	100	484	25647	26131	503	24639	25142	Error	Error	-5.728	484	25647	503	24639	317199	8432788	1.987	20.518	0	0	0
1	12	5	"A28"	"A28"	16725	19210	100	876	875	306	34	503	503	538	265	49	62	29	0	21610	20373	6750	33	2044	2044	2249	1633	72	97	95	0	0.000	0.000	0.000	0.000	0.000	0.000	0.000	0.000	0.000	0.000	0.000	0.000	0.000	0.000	0.019	0.020	0.022	0.018	2.700	0.019	0.296	316	2384	100	373	19566	19939	372	18329	18701	Error	Error	-5.713	373	19566	372	18329	276383	6438010	1.272	11.099	0	0	0
1	13	5	"A29"	"A29"	17020	19205	100	732	753	315	41	504	504	531	240	45	48	21	0	14810	14040	6510	46	2052	2052	2095	566	27	96	93	0	0.000	0.000	0.000	0.000	0.000	0.000	0.000	0.000	0.000	0.000	0.000	0.000	0.000	0.000	0.018	0.021	0.028	0.025	3.550	0.017	0.138	316	2384	100	228	12758	12986	249	11988	12237	Error	Error	-5.806	228	12758	249	11988	237969	4436654	0.925	21.104	0	0	0
1	14	5	"A29"	"A29"	17315	19205	100	726	764	309	40	513	513	544	248	45	45	18	0	15875	15491	6687	43	2104	2104	2380	2109	88	96	90	0	0.000	0.000	0.000	0.000	0.000	0.000	0.000	0.000	0.000	0.000	0.000	0.000	0.000	0.000	0.015	0.019	0.021	0.018	3.187	0.017	0.182	316	2384	100	213	13771	13984	251	13387	13638	Error	Error	-6.015	213	13771	251	13387	241270	4895215	0.887	6.217	0	0	0
1	15	5	"A29"	"A29"	17630	19205	100	766	781	291	37	516	516	546	267	48	47	16	0	14477	14063	4820	34	2117	2117	2218	1207	54	98	96	0	0.000	0.000	0.000	0.000	0.000	0.000	0.000	0.000	0.000	0.000	0.000	0.000	0.000	0.000	0.020	0.022	0.027	0.022	3.190	0.018	0.150	316	2384	100	250	12360	12610	265	11946	12211	Error	Error	-5.628	250	12360	265	11946	246952	4443942	0.880	9.814	0	0	0
1	16	5	"A30"	"A30"	17920	19200	100	683	709	292	41	524	524	597	1460	244	0	0	0	11306	11120	5926	53	2092	2092	2227	1748	78	90	72	0	0.000	0.000	0.000	0.000	0.000	0.000	0.000	0.000	0.000	0.000	0.000	0.000	0.000	0.000	0.017	0.020	0.030	0.029	3.687	0.159	0.152	316	2384	100	159	9214	9373	185	9028	9213	Error	Error	-5.857	159	9214	185	9028	224014	3514008	0.077	5.088	0	0	0
1	17	5	"A30"	"A30"	18225	19200	100	752	774	305	39	525	525	561	352	62	33	6	0	14859	14164	6616	46	2134	2134	2355	1956	83	95	81	0	0.000	0.000	0.000	0.000	0.000	0.000	0.000	0.000	0.000	0.000	0.000	0.000	0.000	0.000	0.018	0.021	0.027	0.023	2.933	0.018	0.182	316	2384	100	227	12725	12952	249	12030	12279	Error	Error	-5.809	227	12725	249	12030	244631	4475672	0.605	6.037	0	0	0
1	18	5	"A30"	"A30"	18520	19200	100	779	804	325	40	545	545	588	279	47	43	17	0	13671	12607	5951	47	2212	2212	2366	1831	77	91	77	0	0.000	0.000	0.000	0.000	0.000	0.000	0.000	0.000	0.000	0.000	0.000	0.000	0.000	0.000	0.020	0.025	0.030	0.031	3.095	0.020	0.154	316	2384	100	234	11459	11693	259	10395	10654	Error	Error	-5.614	234	11459	259	10395	254109	3983701	0.774	5.593	0	0	0
1	1	6	"A31"	"A31"	13415	19520	100	632	685	284	41	467	467	491	236	48	37	18	0	12977	13409	7619	56	1778	1778	1888	1019	53	91	87	0	0.000	0.000	0.000	0.000	0.000	0.000	0.000	0.000	0.000	0.000	0.000	0.000	0.000	0.000	0.015	0.019	0.023	0.022	3.837	0.018	0.197	316	2384	100	165	11199	11364	218	11631	11849	Error	Error	-6.085	165	11199	218	11631	216587	4237289	0.822	11.306	0	0	0
1	2	6	"A31"	"A31"	13725	19515	100	681	730	338	46	462	462	485	228	47	49	27	0	16267	14903	6112	41	1908	1908	2079	1154	55	96	94	0	0.000	0.000	0.000	0.000	0.000	0.000	0.000	0.000	0.000	0.000	0.000	0.000	0.000	0.000	0.015	0.021	0.026	0.022	3.275	0.020	0.215	316	2384	100	219	14359	14578	268	12995	13263	Error	Error	-6.035	219	14359	268	12995	230550	4709437	1.075	11.113	0	0	0
1	3	6	"A31"	"A31"	14015	19515	100	718	732	303	41	465	465	499	247	49	50	22	0	15362	14061	6524	46	1968	1968	2246	1591	70	96	86	0	0.000	0.000	0.000	0.000	0.000	0.000	0.000	0.000	0.000	0.000	0.000	0.000	0.000	0.000	0.019	0.022	0.029	0.024	3.654	0.019	0.181	316	2384	100	253	13394	13647	267	12093	12360	Error	Error	-5.726	253	13394	267	12093	231212	4443369	0.943	7.426	0	0	0
1	4	6	"A32"	"A32"	14325	19520	100	712	732	318	43	473	473	509	304	59	40	12	0	16091	15888	7200	45	1916	1916	2144	1236	57	96	93	0	0.000	0.000	0.000	0.000	0.000	0.000	0.000	0.000	0.000	0.000	0.000	0.000	0.000	0.000	0.017	0.019	0.022	0.020	2.867	0.017	0.151	316	2384	100	239	14175	14414	259	13972	14231	Error	Error	-5.890	239	14175	259	13972	231250	5020651	0.734	11.120	0	0	0
1	5	6	"A32"	"A32"	14635	19525	100	704	710	273	38	467	467	499	240	48	48	16	0	16990	16275	6659	40	1947	1947	2552	2426	95	99	89	0	0.000	0.000	0.000	0.000	0.000	0.000	0.000	0.000	0.000	0.000	0.000	0.000	0.000	0.000	0.016	0.017	0.020	0.018	2.514	0.017	0.203	316	2384	100	237	15043	15280	243	14328	14571	Error	Error	-5.988	237	15043	243	14328	224385	5142975	0.879	5.657	0	0	0
1	6	6	"A32"	"A32"	14940	19520	100	726	755	302	40	480	480	522	441	84	27	3	0	18612	17902	7225	40	1928	1928	2398	2194	91	99	92	0	0.000	0.000	0.000	0.000	0.000	0.000	0.000	0.000	0.000	0.000	0.000	0.000	0.000	0.000	0.015	0.017	0.021	0.017	2.774	0.017	0.191	316	2384	100	246	16684	16930	275	15974	16249	Error	Error	-6.084	246	16684	275	15974	238535	5656948	0.528	7.067	0	0	0
1	7	6	"A33"	"A33"	15225	19515	100	646	708	341	48	470	470	516	408	79	28	6	0	9252	12476	9030	72	1845	1845	1947	1222	62	90	78	0	0.000	0.000	0.000	0.000	0.000	0.000	0.000	0.000	0.000	0.000	0.000	0.000	0.000	0.000	0.024	0.022	0.028	0.030	4.018	0.019	0.185	316	2384	100	176	7407	7583	238	10631	10869	Error	Error	-5.395	176	7407	238	10631	223831	3942454	0.471	8.616	0	0	0
1	8	6	"A33"	"A33"	15525	19515	100	712	749	352	46	482	482	518	382	73	34	9	0	15798	17136	10607	61	1863	1863	2019	918	45	97	91	0	0.000	0.000	0.000	0.000	0.000	0.000	0.000	0.000	0.000	0.000	0.000	0.000	0.000	0.000	0.017	0.017	0.022	0.020	2.956	0.017	0.089	316	2384	100	230	13935	14165	267	15273	15540	Error	Error	-5.921	230	13935	267	15273	236838	5414890	0.605	16.467	0	0	0
1	9	6	"A33"	"A33"	15840	19515	100	723	773	378	48	484	484	542	654	120	14	0	0	11054	14808	9895	66	1933	1933	2025	976	48	98	89	0	0.000	0.000	0.000	0.000	0.000	0.000	0.000	0.000	0.000	0.000	0.000	0.000	0.000	0.000	0.026	0.022	0.026	0.025	3.122	0.020	0.237	316	2384	100	239	9121	9360	289	12875	13164	Error	Error	-5.254	239	9121	289	12875	244336	4679435	0.353	13.097	0	0	0
1	10	6	"A34"	"A34"	16130	19510	100	666	701	301	42	490	490	542	1065	196	0	0	0	10489	12690	7887	62	1919	1919	1977	601	30	97	93	0	0.000	0.000	0.000	0.000	0.000	0.000	0.000	0.000	0.000	0.000	0.000	0.000	0.000	0.000	0.021	0.020	0.026	0.025	2.982	0.019	0.177	316	2384	100	176	8570	8746	211	10771	10982	Error	Error	-5.606	176	8570	211	10771	221545	4009983	0.149	17.825	0	0	0
1	11	6	"A34"	"A34"	16430	19505	100	797	844	334	39	503	503	550	530	96	23	3	0	16680	17306	8251	47	1995	1995	2174	1308	60	98	95	0	0.000	0.000	0.000	0.000	0.000	0.000	0.000	0.000	0.000	0.000	0.000	0.000	0.000	0.000	0.020	0.022	0.023	0.024	2.593	0.019	0.249	316	2384	100	294	14685	14979	341	15311	15652	Error	Error	-5.642	294	14685	341	15311	266799	5468731	0.555	11.569	0	0	0
1	12	6	"A34"	"A34"	16730	19505	100	790	815	318	39	507	507	537	240	44	55	29	0	14075	15594	7425	47	2015	2015	2122	905	42	98	98	0	0.000	0.000	0.000	0.000	0.000	0.000	0.000	0.000	0.000	0.000	0.000	0.000	0.000	0.000	0.023	0.023	0.026	0.023	2.675	0.019	0.232	316	2384	100	283	12060	12343	308	13579	13887	Error	Error	-5.413	283	12060	308	13579	257563	4927549	1.158	14.886	0	0	0
1	13	6	"A35"	"A35"	17025	19500	100	738	791	311	39	511	511	537	242	45	48	24	0	14464	14403	6276	43	2060	2060	2118	1038	49	96	94	0	0.000	0.000	0.000	0.000	0.000	0.000	0.000	0.000	0.000	0.000	0.000	0.000	0.000	0.000	0.018	0.023	0.028	0.025	3.061	0.018	0.162	316	2384	100	227	12404	12631	280	12343	12623	Error	Error	-5.772	227	12404	280	12343	249839	4551495	1.050	11.835	0	0	0
1	14	6	"A35"	"A35"	17330	19500	100	798	827	319	38	521	521	555	279	50	49	21	0	16940	16573	6236	37	2127	2127	2432	2099	86	97	95	0	0.000	0.000	0.000	0.000	0.000	0.000	0.000	0.000	0.000	0.000	0.000	0.000	0.000	0.000	0.019	0.021	0.026	0.022	2.778	0.019	0.222	316	2384	100	277	14813	15090	306	14446	14752	Error	Error	-5.741	277	14813	306	14446	261341	5236918	0.975	6.737	0	0	0
1	15	6	"A35"	"A35"	17620	19505	100	762	788	287	36	536	536	570	354	62	33	5	0	13458	13864	5239	37	2146	2146	2510	2194	87	94	93	0	0.000	0.000	0.000	0.000	0.000	0.000	0.000	0.000	0.000	0.000	0.000	0.000	0.000	0.000	0.020	0.022	0.026	0.022	2.884	0.023	0.130	316	2384	100	226	11312	11538	252	11718	11970	Error	Error	-5.645	226	11312	252	11718	248988	4380977	0.616	5.175	0	0	0
1	16	6	"A36"	"A36"	17925	19495	100	800	797	333	41	534	534	564	302	53	44	13	0	12473	13520	8071	59	2091	2091	2177	782	35	92	86	0	0.000	0.000	0.000	0.000	0.000	0.000	0.000	0.000	0.000	0.000	0.000	0.000	0.000	0.000	0.026	0.023	0.029	0.030	4.041	0.023	0.168	316	2384	100	266	10382	10648	263	11429	11692	Error	Error	-5.287	266	10382	263	11429	251902	4272206	0.772	14.505	0	0	0
1	17	6	"A36"	"A36"	18230	19495	100	759	785	288	36	528	528	554	242	43	47	20	0	14202	13850	5134	37	2126	2126	2194	799	36	98	96	0	0.000	0.000	0.000	0.000	0.000	0.000	0.000	0.000	0.000	0.000	0.000	0.000	0.000	0.000	0.019	0.022	0.024	0.023	2.666	0.021	0.174	316	2384	100	231	12076	12307	257	11724	11981	Error	Error	-5.708	231	12076	257	11724	248015	4376668	0.955	14.588	0	0	0
1	18	6	"A36"	"A36"	18525	19495	100	803	840	356	42	538	538	573	250	43	50	27	0	15515	14760	6207	42	2205	2205	2319	1472	63	95	91	0	0.000	0.000	0.000	0.000	0.000	0.000	0.000	0.000	0.000	0.000	0.000	0.000	0.000	0.000	0.020	0.024	0.030	0.028	2.789	0.019	0.176	316	2384	100	265	13310	13575	302	12555	12857	Error	Error	-5.650	265	13310	302	12555	265340	4664247	1.068	8.452	0	0	0
1	1	7	"A37"	"A37"	13420	19835	100	721	746	368	49	493	493	605	1625	268	0	0	0	12274	12461	5621	45	2127	2127	2943	3393	115	84	79	0	0.000	0.000	0.000	0.000	0.000	0.000	0.000	0.000	0.000	0.000	0.000	0.000	0.000	0.000	0.022	0.024	0.030	0.029	3.372	0.173	0.222	316	2384	100	228	10147	10375	253	10334	10587	Error	Error	-5.476	228	10147	253	10334	235670	3937704	0.087	2.805	0	0	0
1	2	7	"A37"	"A37"	13730	19825	100	785	811	296	36	491	491	541	285	52	50	18	0	13293	14053	4389	31	2501	2501	3810	3445	90	97	91	0	0.000	0.000	0.000	0.000	0.000	0.000	0.000	0.000	0.000	0.000	0.000	0.000	0.000	0.000	0.027	0.028	0.031	0.025	2.936	0.026	0.251	316	2384	100	294	10792	11086	320	11552	11872	Error	Error	-5.198	294	10792	320	11552	256298	4440894	0.947	2.973	0	0	0
1	3	7	"A37"	"A37"	14030	19825	100	805	828	336	40	499	499	537	284	52	51	19	0	14693	14947	4337	29	2536	2536	3357	2740	81	97	95	0	0.000	0.000	0.000	0.000	0.000	0.000	0.000	0.000	0.000	0.000	0.000	0.000	0.000	0.000	0.025	0.027	0.028	0.025	2.613	0.023	0.201	316	2384	100	306	12157	12463	329	12411	12740	Error	Error	-5.312	306	12157	329	12411	261609	4723172	1.025	4.230	0	0	0
1	4	7	"A38"	"A38"	14330	19820	100	744	837	608	72	469	469	522	544	104	25	1	0	17732	17016	7476	43	1966	1966	2118	764	36	94	90	0	0.000	0.000	0.000	0.000	0.000	0.000	0.000	0.000	0.000	0.000	0.000	0.000	0.000	0.000	0.017	0.024	0.024	0.022	3.156	0.025	0.060	316	2384	100	275	15766	16041	368	15050	15418	Error	Error	-5.841	275	15766	368	15050	264575	5377050	0.579	19.500	0	0	0
1	5	7	"A38"	"A38"	14635	19820	100	786	802	298	37	465	465	509	369	72	42	9	0	20031	18416	6209	33	1949	1949	2165	1114	51	97	96	0	0.000	0.000	0.000	0.000	0.000	0.000	0.000	0.000	0.000	0.000	0.000	0.000	0.000	0.000	0.018	0.020	0.022	0.019	2.610	0.018	0.230	316	2384	100	321	18082	18403	337	16467	16804	Error	Error	-5.816	321	18082	337	16467	253294	5819453	0.794	14.588	0	0	0
1	6	7	"A38"	"A38"	14935	19820	100	745	783	307	39	460	460	493	236	47	59	27	0	17916	17436	6255	35	1982	1982	2173	1661	76	94	93	0	0.000	0.000	0.000	0.000	0.000	0.000	0.000	0.000	0.000	0.000	0.000	0.000	0.000	0.000	0.018	0.021	0.021	0.019	2.772	0.020	0.249	316	2384	100	285	15934	16219	323	15454	15777	Error	Error	-5.805	285	15934	323	15454	247576	5509871	1.229	9.189	0	0	0
1	7	7	"A39"	"A39"	15220	19815	100	639	660	306	46	467	467	503	330	65	29	7	0	10264	11649	7294	62	1868	1868	1972	789	40	92	85	0	0.000	0.000	0.000	0.000	0.000	0.000	0.000	0.000	0.000	0.000	0.000	0.000	0.000	0.000	0.020	0.020	0.029	0.032	3.669	0.019	0.077	316	2384	100	172	8396	8568	193	9781	9974	Error	Error	-5.609	172	8396	193	9781	208477	3681028	0.476	12.265	0	0	0
1	8	7	"A39"	"A39"	15530	19815	100	723	760	333	43	485	485	526	450	85	27	3	0	15612	17097	9864	57	1896	1896	2220	1829	82	90	82	0	0.000	0.000	0.000	0.000	0.000	0.000	0.000	0.000	0.000	0.000	0.000	0.000	0.000	0.000	0.017	0.018	0.025	0.022	2.814	0.017	0.061	316	2384	100	238	13716	13954	275	15201	15476	Error	Error	-5.849	238	13716	275	15201	240280	5402697	0.520	8.134	0	0	0
1	9	7	"A39"	"A39"	15830	19815	100	704	756	373	49	496	496	524	250	47	44	22	0	16589	17049	8861	51	1924	1924	2150	1398	65	95	89	0	0.000	0.000	0.000	0.000	0.000	0.000	0.000	0.000	0.000	0.000	0.000	0.000	0.000	0.000	0.014	0.017	0.022	0.019	2.879	0.017	0.211	316	2384	100	208	14665	14873	260	15125	15385	Error	Error	-6.140	208	14665	260	15125	238870	5387429	0.928	10.657	0	0	0
1	10	7	"A40"	"A40"	16130	19820	100	830	876	348	39	498	498	524	231	44	66	37	0	20496	18789	7891	41	1935	1935	1985	478	24	100	100	0	0.000	0.000	0.000	0.000	0.000	0.000	0.000	0.000	0.000	0.000	0.000	0.000	0.000	0.000	0.018	0.022	0.025	0.022	2.649	0.021	0.316	316	2384	100	332	18561	18893	378	16854	17232	Error	Error	-5.805	332	18561	378	16854	276721	5937376	1.524	35.155	0	0	0
1	11	7	"A40"	"A40"	16445	19820	100	816	850	329	38	516	516	554	733	132	12	0	0	21551	19830	7377	37	2014	2014	2191	1123	51	100	100	0	0.000	0.000	0.000	0.000	0.000	0.000	0.000	0.000	0.000	0.000	0.000	0.000	0.000	0.000	0.015	0.019	0.021	0.016	3.029	0.018	0.291	316	2384	100	300	19537	19837	334	17816	18150	Error	Error	-6.025	300	19537	334	17816	268656	6266377	0.404	15.707	0	0	0
1	12	7	"A40"	"A40"	16745	19815	100	908	908	324	35	520	520	706	2741	388	0	0	0	22446	20705	8333	40	2074	2074	2481	3329	134	100	85	0	0.000	0.000	0.000	0.000	0.000	0.000	0.000	0.000	0.000	0.000	0.000	0.000	0.000	0.000	0.019	0.021	0.023	0.018	2.723	0.020	0.338	316	2384	100	388	20372	20760	388	18631	19019	Error	Error	-5.714	388	20372	388	18631	286931	6542885	0.074	5.474	0	0	0
1	13	7	"A41"	"A41"	17025	19805	100	774	803	325	40	519	519	552	286	51	46	16	0	13047	13364	6597	49	2134	2134	2249	923	41	92	86	0	0.000	0.000	0.000	0.000	0.000	0.000	0.000	0.000	0.000	0.000	0.000	0.000	0.000	0.000	0.023	0.025	0.033	0.032	3.676	0.022	0.147	316	2384	100	255	10913	11168	284	11230	11514	Error	Error	-5.419	255	10913	284	11230	253698	4222947	0.878	12.042	0	0	0
1	14	7	"A41"	"A41"	17330	19810	100	814	826	283	34	533	533	563	254	45	53	20	0	15356	15336	5573	36	2267	2267	2542	1736	68	97	95	0	0.000	0.000	0.000	0.000	0.000	0.000	0.000	0.000	0.000	0.000	0.000	0.000	0.000	0.000	0.021	0.022	0.025	0.023	2.689	0.019	0.185	316	2384	100	281	13089	13370	293	13069	13362	Error	Error	-5.542	281	13089	293	13069	260873	4846260	1.035	7.370	0	0	0
1	15	7	"A41"	"A41"	17635	19805	100	790	830	350	42	544	544	582	317	54	42	14	0	15498	14853	5313	35	2181	2181	2365	1498	63	97	96	0	0.000	0.000	0.000	0.000	0.000	0.000	0.000	0.000	0.000	0.000	0.000	0.000	0.000	0.000	0.018	0.023	0.026	0.023	2.835	0.023	0.140	316	2384	100	246	13317	13563	286	12672	12958	Error	Error	-5.758	246	13317	286	12672	262198	4693690	0.782	8.336	0	0	0
1	16	7	"A42"	"A42"	17930	19800	100	671	729	366	50	535	535	568	314	55	30	11	0	7078	9846	8175	83	2110	2110	2231	1753	78	75	60	0	0.000	0.000	0.000	0.000	0.000	0.000	0.000	0.000	0.000	0.000	0.000	0.000	0.000	0.000	0.027	0.025	0.039	0.046	4.519	0.021	0.153	316	2384	100	136	4968	5104	194	7736	7930	Error	Error	-5.191	136	4968	194	7736	230363	3111488	0.513	4.344	0	0	0
1	17	7	"A42"	"A42"	18235	19805	100	792	819	338	41	538	538	574	341	59	39	12	0	12903	14570	8463	58	2193	2193	2286	1043	45	96	88	0	0.000	0.000	0.000	0.000	0.000	0.000	0.000	0.000	0.000	0.000	0.000	0.000	0.000	0.000	0.024	0.023	0.029	0.027	3.805	0.019	0.189	316	2384	100	254	10710	10964	281	12377	12658	Error	Error	-5.398	254	10710	281	12377	258651	4604057	0.718	11.778	0	0	0
1	18	7	"A42"	"A42"	18520	19810	100	846	879	365	41	564	564	599	265	44	51	26	0	14367	15627	9585	61	2229	2229	2539	1927	75	82	76	0	0.000	0.000	0.000	0.000	0.000	0.000	0.000	0.000	0.000	0.000	0.000	0.000	0.000	0.000	0.023	0.024	0.030	0.029	2.896	0.021	0.272	316	2384	100	282	12138	12420	315	13398	13713	Error	Error	-5.428	282	12138	315	13398	277884	4938126	1.057	6.792	0	0	0
1	1	8	"A43"	"A43"	13425	20125	100	862	908	527	58	470	470	505	248	49	65	38	0	21395	20395	7791	38	1929	1929	2056	758	36	97	94	0	0.000	0.000	0.000	0.000	0.000	0.000	0.000	0.000	0.000	0.000	0.000	0.000	0.000	0.000	0.020	0.024	0.024	0.022	2.665	0.024	0.207	316	2384	100	392	19466	19858	438	18466	18904	Error	Error	-5.634	392	19466	438	18466	287061	6444871	1.625	24.194	0	0	0
1	2	8	"A43"	"A43"	13725	20130	100	885	917	337	36	482	482	523	268	51	68	33	0	24310	24075	5951	24	2210	2210	2954	2521	85	98	98	0	0.000	0.000	0.000	0.000	0.000	0.000	0.000	0.000	0.000	0.000	0.000	0.000	0.000	0.000	0.018	0.020	0.020	0.018	2.206	0.019	0.291	316	2384	100	403	22100	22503	435	21865	22300	Error	Error	-5.777	403	22100	435	21865	289895	7607795	1.470	8.378	0	0	0
1	3	8	"A43"	"A43"	14020	20125	100	842	876	319	36	477	477	517	260	50	62	34	0	22443	22344	6864	30	2149	2149	2817	2794	99	96	94	0	0.000	0.000	0.000	0.000	0.000	0.000	0.000	0.000	0.000	0.000	0.000	0.000	0.000	0.000	0.018	0.020	0.020	0.017	2.785	0.019	0.293	316	2384	100	365	20294	20659	399	20195	20594	Error	Error	-5.797	365	20294	399	20195	276789	7060577	1.381	6.989	0	0	0
1	4	8	"A44"	"A44"	14335	20115	100	740	758	331	43	469	469	499	240	48	54	23	0	14585	14578	6682	45	1980	1980	2156	1400	64	92	89	0	0.000	0.000	0.000	0.000	0.000	0.000	0.000	0.000	0.000	0.000	0.000	0.000	0.000	0.000	0.021	0.023	0.024	0.024	3.202	0.021	0.222	316	2384	100	271	12605	12876	289	12598	12887	Error	Error	-5.540	271	12605	289	12598	239559	4606513	1.079	8.873	0	0	0
1	5	8	"A44"	"A44"	14635	20110	100	745	759	282	37	486	486	512	247	48	50	19	0	15981	16153	5740	35	2041	2041	2416	1681	69	99	97	0	0.000	0.000	0.000	0.000	0.000	0.000	0.000	0.000	0.000	0.000	0.000	0.000	0.000	0.000	0.019	0.019	0.022	0.019	2.822	0.020	0.043	316	2384	100	259	13940	14199	273	14112	14385	Error	Error	-5.750	259	13940	273	14112	239986	5104222	1.000	8.172	0	0	0
1	6	8	"A44"	"A44"	14935	20110	100	717	709	276	38	474	474	511	250	48	49	13	0	15382	15193	5199	34	2061	2061	2404	1794	74	100	95	0	0.000	0.000	0.000	0.000	0.000	0.000	0.000	0.000	0.000	0.000	0.000	0.000	0.000	0.000	0.018	0.018	0.021	0.019	2.887	0.017	0.169	316	2384	100	243	13321	13564	235	13132	13367	Error	Error	-5.777	243	13321	235	13132	224100	4801026	0.792	7.129	0	0	0
1	7	8	"A45"	"A45"	15225	20110	100	721	750	325	43	465	465	501	252	50	50	21	0	13272	13162	7013	53	1862	1862	1946	865	44	95	90	0	0.000	0.000	0.000	0.000	0.000	0.000	0.000	0.000	0.000	0.000	0.000	0.000	0.000	0.000	0.022	0.025	0.028	0.028	3.174	0.022	0.221	316	2384	100	256	11410	11666	285	11300	11585	Error	Error	-5.478	256	11410	285	11300	237115	4159111	0.988	12.966	0	0	0
1	8	8	"A45"	"A45"	15540	20110	100	745	785	315	40	488	488	522	366	70	34	10	0	16818	16800	6845	40	1890	1890	1974	754	38	98	98	0	0.000	0.000	0.000	0.000	0.000	0.000	0.000	0.000	0.000	0.000	0.000	0.000	0.000	0.000	0.017	0.020	0.021	0.020	2.718	0.021	0.125	316	2384	100	257	14928	15185	297	14910	15207	Error	Error	-5.860	257	14928	297	14910	248207	5308932	0.719	19.663	0	0	0
1	9	8	"A45"	"A45"	15835	20110	100	760	864	1287	148	491	491	530	315	59	43	16	0	15657	15828	6799	42	1943	1943	2118	1173	55	99	96	0	0.000	0.000	0.000	0.000	0.000	0.000	0.000	0.000	0.000	0.000	0.000	0.000	0.000	0.000	0.020	0.027	0.025	0.021	3.214	0.023	0.056	316	2384	100	269	13714	13983	373	13885	14258	Error	Error	-5.672	269	13714	373	13885	273015	5001783	1.060	11.688	0	0	0
1	10	8	"A47"	"A47"	16130	20110	100	759	809	346	42	506	506	550	272	49	48	21	0	11773	12049	5745	47	2082	2082	2158	855	39	94	89	0	0.000	0.000	0.000	0.000	0.000	0.000	0.000	0.000	0.000	0.000	0.000	0.000	0.000	0.000	0.026	0.030	0.034	0.032	3.103	0.025	0.198	316	2384	100	253	9691	9944	303	9967	10270	Error	Error	-5.259	253	9691	303	9967	255619	3807371	0.952	11.568	0	0	0
1	11	8	"A47"	"A47"	16440	20110	100	827	849	315	37	521	521	561	415	73	35	6	0	15146	15507	4625	29	2068	2068	2235	1595	71	100	99	0	0.000	0.000	0.000	0.000	0.000	0.000	0.000	0.000	0.000	0.000	0.000	0.000	0.000	0.000	0.023	0.024	0.028	0.023	2.447	0.021	0.208	316	2384	100	306	13078	13384	328	13439	13767	Error	Error	-5.417	306	13078	328	13439	268306	4900312	0.694	8.321	0	0	0
1	12	8	"A47"	"A47"	16745	20110	100	888	906	326	35	521	521	581	767	132	11	0	0	16488	16563	4749	28	2095	2095	2247	1874	83	100	99	0	0.000	0.000	0.000	0.000	0.000	0.000	0.000	0.000	0.000	0.000	0.000	0.000	0.000	0.000	0.025	0.027	0.027	0.024	2.380	0.054	0.137	316	2384	100	367	14393	14760	385	14468	14853	Error	Error	-5.293	367	14393	385	14468	286250	5234033	0.424	7.639	0	0	0
1	13	8	"A48"	"A48"	17040	20105	100	862	904	380	42	520	520	562	402	71	43	13	0	19876	19621	10230	52	2114	2114	2167	665	30	98	96	0	0.000	0.000	0.000	0.000	0.000	0.000	0.000	0.000	0.000	0.000	0.000	0.000	0.000	0.000	0.019	0.022	0.024	0.024	2.667	0.020	0.126	316	2384	100	342	17762	18104	384	17507	17891	Error	Error	-5.699	342	17762	384	17507	285534	6200132	0.851	26.247	0	0	0
1	14	8	"A48"	"A48"	17350	20105	100	847	876	342	39	532	532	579	574	99	23	1	0	19526	18632	8356	44	2200	2200	2434	1907	78	97	93	0	0.000	0.000	0.000	0.000	0.000	0.000	0.000	0.000	0.000	0.000	0.000	0.000	0.000	0.000	0.018	0.021	0.024	0.022	2.695	0.021	0.216	316	2384	100	315	17326	17641	344	16432	16776	Error	Error	-5.781	315	17326	344	16432	276760	5887709	0.517	8.494	0	0	0
1	15	8	"A48"	"A48"	17645	20105	100	960	964	342	35	539	539	573	284	49	63	32	0	22566	20679	8034	38	2132	2132	2213	610	27	100	100	0	0.000	0.000	0.000	0.000	0.000	0.000	0.000	0.000	0.000	0.000	0.000	0.000	0.000	0.000	0.021	0.023	0.023	0.021	2.512	0.021	0.292	316	2384	100	421	20434	20855	425	18547	18972	Error	Error	-5.601	421	20434	425	18547	304663	6534672	1.377	30.272	0	0	0
1	16	8	"A49"	"A49"	17930	20100	100	807	839	350	41	534	534	571	310	54	44	18	0	15109	15145	8180	54	2124	2124	2204	1103	50	90	87	0	0.000	0.000	0.000	0.000	0.000	0.000	0.000	0.000	0.000	0.000	0.000	0.000	0.000	0.000	0.021	0.023	0.028	0.027	3.173	0.022	0.244	316	2384	100	273	12985	13258	305	13021	13326	Error	Error	-5.572	273	12985	305	13021	264991	4785922	0.865	11.733	0	0	0
1	17	8	"A49"	"A49"	18235	20095	100	789	850	333	39	530	530	566	261	46	49	24	0	15669	16020	7003	43	2164	2164	2355	1896	80	97	94	0	0.000	0.000	0.000	0.000	0.000	0.000	0.000	0.000	0.000	0.000	0.000	0.000	0.000	0.000	0.019	0.023	0.026	0.022	2.670	0.020	0.226	316	2384	100	259	13505	13764	320	13856	14176	Error	Error	-5.704	259	13505	320	13856	268593	5062254	1.088	7.207	0	0	0
1	18	8	"A49"	"A49"	18540	20095	100	857	903	343	37	536	536	574	284	49	54	27	0	16395	16176	5776	35	2204	2204	2264	893	39	99	98	0	0.000	0.000	0.000	0.000	0.000	0.000	0.000	0.000	0.000	0.000	0.000	0.000	0.000	0.000	0.023	0.026	0.027	0.024	2.747	0.025	0.222	316	2384	100	321	14191	14512	367	13972	14339	Error	Error	-5.466	321	14191	367	13972	285348	5111713	1.158	15.579	0	0	0
1	1	9	"A50"	"A50"	13430	20425	100	684	710	295	41	535	535	581	282	48	32	9	0	6825	8809	5603	63	2119	2119	2443	1083	44	84	73	0	0.000	0.000	0.000	0.000	0.000	0.000	0.000	0.000	0.000	0.000	0.000	0.000	0.000	0.000	0.032	0.026	0.040	0.041	4.055	0.024	0.127	316	2384	100	149	4706	4855	175	6690	6865	Error	Error	-4.981	149	4706	175	6690	224371	2783641	0.457	5.878	0	0	0
1	2	9	"A50"	"A50"	13745	20420	100	724	747	306	40	476	476	508	294	57	43	14	0	12388	14545	8293	57	1926	1926	2069	1365	65	97	88	0	0.000	0.000	0.000	0.000	0.000	0.000	0.000	0.000	0.000	0.000	0.000	0.000	0.000	0.000	0.024	0.021	0.025	0.025	2.960	0.022	0.182	316	2384	100	248	10462	10710	271	12619	12890	Error	Error	-5.399	248	10462	271	12619	236172	4596250	0.813	9.140	0	0	0
1	3	9	"A50"	"A50"	14045	20420	100	690	731	326	44	470	470	515	390	75	30	6	0	12569	14090	7953	56	1896	1896	2062	1400	67	94	83	0	0.000	0.000	0.000	0.000	0.000	0.000	0.000	0.000	0.000	0.000	0.000	0.000	0.000	0.000	0.021	0.021	0.027	0.024	3.173	0.023	0.156	316	2384	100	220	10673	10893	261	12194	12455	Error	Error	-5.600	220	10673	261	12194	231050	4452584	0.554	8.591	0	0	0
1	4	9	"A51"	"A51"	14345	20415	100	682	767	1161	151	473	473	505	263	52	39	15	0	11522	11351	4868	42	1856	1856	1935	540	27	97	94	0	0.000	0.000	0.000	0.000	0.000	0.000	0.000	0.000	0.000	0.000	0.000	0.000	0.000	0.000	0.022	0.031	0.030	0.028	2.931	0.050	0.139	316	2384	100	209	9666	9875	294	9495	9789	Error	Error	-5.531	209	9666	294	9495	242327	3587039	0.996	17.437	0	0	0
1	5	9	"A51"	"A51"	14645	20420	100	725	760	340	44	471	471	510	275	53	45	19	0	13413	14053	6078	43	1966	1966	2451	1962	80	100	93	0	0.000	0.000	0.000	0.000	0.000	0.000	0.000	0.000	0.000	0.000	0.000	0.000	0.000	0.000	0.022	0.024	0.027	0.023	2.921	0.020	0.166	316	2384	100	254	11447	11701	289	12087	12376	Error	Error	-5.494	254	11447	289	12087	240106	4440784	0.909	5.913	0	0	0
1	6	9	"A51"	"A51"	14935	20425	100	652	679	279	41	471	471	507	259	51	36	12	0	11916	11799	4867	41	1955	1955	2449	2179	88	90	87	0	0.000	0.000	0.000	0.000	0.000	0.000	0.000	0.000	0.000	0.000	0.000	0.000	0.000	0.000	0.018	0.021	0.026	0.024	3.738	0.019	0.140	316	2384	100	181	9961	10142	208	9844	10052	Error	Error	-5.782	181	9961	208	9844	214511	3728571	0.664	4.291	0	0	0
1	7	9	"A52"	"A52"	15240	20410	100	693	722	305	42	473	473	507	307	60	36	8	0	11474	11518	3884	33	1935	1935	2049	785	38	99	96	0	0.000	0.000	0.000	0.000	0.000	0.000	0.000	0.000	0.000	0.000	0.000	0.000	0.000	0.000	0.023	0.026	0.030	0.026	2.913	0.024	0.162	316	2384	100	220	9539	9759	249	9583	9832	Error	Error	-5.438	220	9539	249	9583	228272	3639535	0.700	12.062	0	0	0
1	8	9	"A52"	"A52"	15545	20410	100	709	745	324	43	482	482	515	279	54	42	16	0	11672	11864	3794	31	1957	1957	2290	1736	75	98	96	0	0.000	0.000	0.000	0.000	0.000	0.000	0.000	0.000	0.000	0.000	0.000	0.000	0.000	0.000	0.023	0.027	0.032	0.027	2.644	0.024	0.181	316	2384	100	227	9715	9942	263	9907	10170	Error	Error	-5.419	227	9715	263	9907	235408	3748923	0.824	5.515	0	0	0
1	9	9	"A52"	"A52"	15855	20415	100	715	729	282	38	515	515	543	300	55	31	9	0	10388	10881	3213	29	2016	2016	2368	1494	63	99	98	0	0.000	0.000	0.000	0.000	0.000	0.000	0.000	0.000	0.000	0.000	0.000	0.000	0.000	0.000	0.024	0.024	0.029	0.025	2.857	0.025	0.103	316	2384	100	200	8372	8572	214	8865	9079	Error	Error	-5.388	200	8372	214	8865	230339	3438439	0.620	5.698	0	0	0
1	10	9	"A53"	"A53"	16135	20450	100	737	905	1000	110	588	588	1145	5392	470	0	0	0	2607	3118	2658	85	2213	2213	3007	5914	196	2	1	0	0.000	0.000	0.000	0.000	0.000	0.000	0.000	0.000	0.000	0.000	0.000	0.000	0.000	0.000	0.378	0.350	0.472	0.539	3.721	0.846	0.827	316	2384	100	149	394	543	317	905	1222	Error	Error	-1.403	149	394	317	905	286061	985296	-0.045	0.019	0	0	0
1	11	9	"A53"	"A53"	16460	20410	100	756	3921	12394	316	542	542	571	286	50	43	29	3	2612	7427	14315	192	2049	2049	2118	787	37	40	31	5	0.000	0.000	0.000	0.000	0.000	0.000	0.000	0.000	0.000	0.000	0.000	0.000	0.000	0.000	0.380	0.628	0.366	0.409	3.465	0.834	0.860	316	2384	100	214	563	777	3379	5378	8757	Error	Error	-1.396	214	563	3379	5378	1238897	2346847	11.713	6.746	0	0	0
1	12	9	"A53"	"A53"	16755	20410	100	517	571	254	44	529	529	559	252	45	18	5	0	2000	2088	679	32	2012	2012	2063	526	25	12	3	0	0.000	0.000	0.000	0.000	0.000	0.000	0.000	0.000	0.000	0.000	0.000	0.000	0.000	0.000	1.000	0.553	0.529	0.509	5.200	0.079	0.024	316	2384	100	-12	-12	-24	42	76	118	Error	Error	0.000	-12	-12	42	76	180358	659909	0.048	0.048	0	0	0
1	13	9	"A54"	"A54"	17045	20410	100	728	782	325	41	527	527	554	254	45	43	20	0	10626	11193	5096	45	2057	2057	2110	471	22	98	95	0	0.000	0.000	0.000	0.000	0.000	0.000	0.000	0.000	0.000	0.000	0.000	0.000	0.000	0.000	0.023	0.028	0.033	0.030	3.676	0.023	0.148	316	2384	100	201	8569	8770	255	9136	9391	Error	Error	-5.414	201	8569	255	9136	246954	3536922	0.898	19.285	0	0	0
1	14	9	"A54"	"A54"	17350	20415	100	748	778	303	38	532	532	565	276	48	43	17	0	10949	11733	4456	37	2082	2082	2305	1279	55	100	98	0	0.000	0.000	0.000	0.000	0.000	0.000	0.000	0.000	0.000	0.000	0.000	0.000	0.000	0.000	0.024	0.025	0.034	0.029	2.870	0.019	0.100	316	2384	100	216	8867	9083	246	9651	9897	Error	Error	-5.359	216	8867	246	9651	245970	3707472	0.772	7.371	0	0	0
1	15	9	"A54"	"A54"	17645	20415	100	729	760	270	35	528	528	564	398	70	22	3	0	10313	11204	3953	35	2129	2129	2468	1771	71	100	95	0	0.000	0.000	0.000	0.000	0.000	0.000	0.000	0.000	0.000	0.000	0.000	0.000	0.000	0.000	0.025	0.026	0.029	0.025	2.804	0.035	0.123	316	2384	100	201	8184	8385	232	9075	9307	Error	Error	-5.348	201	8184	232	9075	240226	3540599	0.492	4.933	0	0	0
1	16	9	"A55"	"A55"	17950	20410	100	707	728	300	41	545	545	572	254	44	38	14	0	8572	8858	4306	48	2133	2133	2160	434	20	97	93	0	0.000	0.000	0.000	0.000	0.000	0.000	0.000	0.000	0.000	0.000	0.000	0.000	0.000	0.000	0.025	0.027	0.041	0.040	3.070	0.022	0.087	316	2384	100	162	6439	6601	183	6725	6908	Error	Error	-5.313	162	6439	183	6725	230124	2799074	0.614	15.433	0	0	0
1	17	9	"A55"	"A55"	18250	20405	100	749	784	291	37	535	535	573	314	54	36	10	0	12554	12382	5800	46	2167	2167	2319	1233	53	96	87	0	0.000	0.000	0.000	0.000	0.000	0.000	0.000	0.000	0.000	0.000	0.000	0.000	0.000	0.000	0.021	0.024	0.030	0.028	3.260	0.021	0.168	316	2384	100	214	10387	10601	249	10215	10464	Error	Error	-5.601	214	10387	249	10215	247734	3912713	0.672	8.161	0	0	0
1	18	9	"A55"	"A55"	18550	20405	100	719	750	308	41	562	562	596	273	45	35	11	0	10575	10268	4466	43	2179	2179	2245	674	30	99	94	0	0.000	0.000	0.000	0.000	0.000	0.000	0.000	0.000	0.000	0.000	0.000	0.000	0.000	0.000	0.019	0.023	0.032	0.028	2.811	0.023	0.129	316	2384	100	157	8396	8553	188	8089	8277	Error	Error	-5.741	157	8396	188	8089	237018	3244815	0.564	11.904	0	0	0
1	1	10	"A56"	"A56"	13445	20720	100	1131	1216	590	48	829	829	1098	746	67	23	2	0	12378	12339	5059	41	2502	2502	3803	2532	66	92	79	0	0.000	0.000	0.000	0.000	0.000	0.000	0.000	0.000	0.000	0.000	0.000	0.000	0.000	0.000	0.031	0.039	0.049	0.043	3.656	0.060	0.160	316	2384	100	302	9876	10178	387	9837	10224	Error	Error	-5.031	302	9876	387	9837	384340	3899054	0.158	3.371	0	0	0
1	2	10	"A56"	"A56"	13755	20715	100	672	715	296	41	487	487	511	234	45	42	19	0	12939	12692	5428	42	1948	1948	2153	1361	63	97	94	0	0.000	0.000	0.000	0.000	0.000	0.000	0.000	0.000	0.000	0.000	0.000	0.000	0.000	0.000	0.017	0.021	0.026	0.024	2.992	0.018	0.146	316	2384	100	185	10991	11176	228	10744	10972	Error	Error	-5.893	185	10991	228	10744	225913	4010585	0.872	7.744	0	0	0
1	3	10	"A56"	"A56"	14055	20715	100	674	702	333	47	470	470	492	228	46	46	19	0	10913	11593	5290	45	1882	1882	2132	1605	75	97	88	0	0.000	0.000	0.000	0.000	0.000	0.000	0.000	0.000	0.000	0.000	0.000	0.000	0.000	0.000	0.023	0.024	0.032	0.028	2.878	0.020	0.153	316	2384	100	204	9031	9235	232	9711	9943	Error	Error	-5.468	204	9031	232	9711	221734	3663529	0.921	5.895	0	0	0
1	4	10	"A57"	"A57"	14345	20720	100	694	724	322	44	449	449	488	239	48	51	25	0	13499	13914	7675	55	1819	1819	1863	449	24	97	95	0	0.000	0.000	0.000	0.000	0.000	0.000	0.000	0.000	0.000	0.000	0.000	0.000	0.000	0.000	0.021	0.023	0.027	0.027	2.782	0.021	0.253	316	2384	100	245	11680	11925	275	12095	12370	Error	Error	-5.575	245	11680	275	12095	228801	4396795	0.987	26.840	0	0	0
1	5	10	"A57"	"A57"	14650	20720	100	700	733	310	42	460	460	492	239	48	50	23	0	15806	15661	7280	46	1865	1865	2086	1474	70	100	98	0	0.000	0.000	0.000	0.000	0.000	0.000	0.000	0.000	0.000	0.000	0.000	0.000	0.000	0.000	0.017	0.020	0.021	0.021	2.915	0.017	0.213	316	2384	100	240	13941	14181	273	13796	14069	Error	Error	-5.860	240	13941	273	13796	231576	4948735	1.008	9.210	0	0	0
1	6	10	"A57"	"A57"	14960	20720	100	758	787	329	41	480	480	504	250	49	53	24	0	15849	15091	5898	39	1902	1902	2147	1329	61	100	99	0	0.000	0.000	0.000	0.000	0.000	0.000	0.000	0.000	0.000	0.000	0.000	0.000	0.000	0.000	0.020	0.023	0.027	0.024	2.511	0.020	0.209	316	2384	100	278	13947	14225	307	13189	13496	Error	Error	-5.649	278	13947	307	13189	248703	4768898	1.132	9.740	0	0	0
1	7	10	"A58"	"A58"	15250	20715	100	676	746	392	52	473	473	503	237	47	46	24	0	13154	13441	7390	54	1915	1915	1981	622	31	97	94	0	0.000	0.000	0.000	0.000	0.000	0.000	0.000	0.000	0.000	0.000	0.000	0.000	0.000	0.000	0.018	0.024	0.026	0.025	3.040	0.023	0.205	316	2384	100	203	11239	11442	273	11526	11799	Error	Error	-5.791	203	11239	273	11526	235744	4247268	1.025	18.424	0	0	0
1	8	10	"A58"	"A58"	15555	20710	100	732	872	1118	128	486	486	549	826	150	7	1	0	15293	14652	6447	44	1953	1953	2097	1473	70	95	90	0	0.000	0.000	0.000	0.000	0.000	0.000	0.000	0.000	0.000	0.000	0.000	0.000	0.000	0.000	0.018	0.030	0.027	0.025	3.439	0.031	0.098	316	2384	100	246	13340	13586	386	12699	13085	Error	Error	-5.761	246	13340	386	12699	275487	4630061	0.391	8.523	0	0	0
1	9	10	"A58"	"A58"	15855	20715	100	728	748	297	39	485	485	520	253	48	49	18	0	11981	11598	5095	43	1953	1953	2105	1109	52	99	91	0	0.000	0.000	0.000	0.000	0.000	0.000	0.000	0.000	0.000	0.000	0.000	0.000	0.000	0.000	0.024	0.027	0.030	0.029	2.790	0.021	0.163	316	2384	100	243	10028	10271	263	9645	9908	Error	Error	-5.367	243	10028	263	9645	236469	3665030	0.901	8.560	0	0	0
1	10	10	"A59"	"A59"	16150	20710	100	3122	3488	2924	83	513	513	550	285	51	78	67	0	11372	10329	4448	43	1969	1969	2012	544	27	96	92	0	0.000	0.000	0.000	0.000	0.000	0.000	0.000	0.000	0.000	0.000	0.000	0.000	0.000	0.000	0.277	0.356	0.280	0.228	3.058	0.371	0.567	316	2384	100	2609	9403	12012	2975	8360	11335	Error	Error	-1.850	2609	9403	2975	8360	1102204	3263906	10.309	15.289	0	0	0
1	11	10	"A59"	"A59"	16455	20710	100	3814	4685	3860	82	536	536	645	1747	270	56	49	0	11945	11967	4298	35	2015	2015	2250	1499	66	98	96	0	0.000	0.000	0.000	0.000	0.000	0.000	0.000	0.000	0.000	0.000	0.000	0.000	0.000	0.000	0.330	0.417	0.276	0.226	3.943	0.387	0.351	316	2384	100	3278	9930	13208	4149	9952	14101	Error	Error	-1.599	3278	9930	4149	9952	1480519	3781485	2.313	6.482	0	0	0
1	12	10	"A59"	"A59"	16755	20705	100	2861	4262	3788	88	525	525	577	402	69	76	64	0	12286	12123	4582	37	1999	1999	2244	1531	68	98	94	0	0.000	0.000	0.000	0.000	0.000	0.000	0.000	0.000	0.000	0.000	0.000	0.000	0.000	0.000	0.227	0.369	0.205	0.196	3.686	0.380	0.354	316	2384	100	2336	10287	12623	3737	10124	13861	Error	Error	-2.139	2336	10287	3737	10124	1346713	3830867	9.167	6.453	0	0	0
1	13	10	"A60"	"A60"	17045	20705	100	619	648	291	44	524	524	559	286	51	25	7	0	4911	7436	6221	83	2013	2013	2066	764	36	88	73	0	0.000	0.000	0.000	0.000	0.000	0.000	0.000	0.000	0.000	0.000	0.000	0.000	0.000	0.000	0.033	0.023	0.043	0.049	4.206	0.019	0.084	316	2384	100	95	2898	2993	124	5423	5547	Error	Error	-4.931	95	2898	124	5423	204764	2349863	0.311	7.029	0	0	0
1	14	10	"A60"	"A60"	17350	20710	100	740	767	326	42	525	525	576	875	151	3	0	0	7747	10299	6784	65	2055	2055	2123	613	28	93	86	0	0.000	0.000	0.000	0.000	0.000	0.000	0.000	0.000	0.000	0.000	0.000	0.000	0.000	0.000	0.038	0.029	0.039	0.040	3.270	0.024	0.009	316	2384	100	215	5692	5907	242	8244	8486	Error	Error	-4.727	215	5692	242	8244	242418	3254479	0.218	13.338	0	0	0
1	15	10	"A60"	"A60"	17650	20705	100	687	808	1346	166	526	526	552	249	45	38	17	0	7395	10732	7601	70	2048	2048	2101	518	24	96	91	0	0.000	0.000	0.000	0.000	0.000	0.000	0.000	0.000	0.000	0.000	0.000	0.000	0.000	0.000	0.030	0.032	0.035	0.034	4.637	0.035	0.067	316	2384	100	161	5347	5508	282	8684	8966	Error	Error	-5.054	161	5347	282	8684	255226	3391328	1.028	16.662	0	0	0
1	16	10	"A61"	"A61"	17950	20700	100	772	798	334	41	525	525	554	248	44	50	27	0	13654	13249	6737	50	2049	2049	2089	770	36	95	93	0	0.000	0.000	0.000	0.000	0.000	0.000	0.000	0.000	0.000	0.000	0.000	0.000	0.000	0.000	0.021	0.024	0.030	0.029	3.355	0.022	0.199	316	2384	100	247	11605	11852	273	11200	11473	Error	Error	-5.554	247	11605	273	11200	252173	4186610	0.984	14.494	0	0	0
1	17	10	"A61"	"A61"	18240	20710	100	919	931	344	36	547	547	575	260	45	62	33	0	19640	17872	6147	34	2111	2111	2462	2119	86	98	90	0	0.000	0.000	0.000	0.000	0.000	0.000	0.000	0.000	0.000	0.000	0.000	0.000	0.000	0.000	0.021	0.024	0.026	0.022	2.730	0.023	0.257	316	2384	100	372	17529	17901	384	15761	16145	Error	Error	-5.558	372	17529	384	15761	294051	5647648	1.369	7.272	0	0	0
1	18	10	"A61"	"A61"	18540	20705	100	864	905	370	40	579	579	612	273	44	53	23	0	16270	14925	6313	42	2238	2238	2673	2516	94	91	81	0	0.000	0.000	0.000	0.000	0.000	0.000	0.000	0.000	0.000	0.000	0.000	0.000	0.000	0.000	0.020	0.026	0.027	0.026	2.851	0.023	0.229	316	2384	100	285	14032	14317	326	12687	13013	Error	Error	-5.622	285	14032	326	12687	286018	4716425	1.073	4.870	0	0	0
1	1	11	"A62"	"A62"	13445	21035	100	575	623	316	50	476	476	511	238	46	29	10	0	6376	6987	3483	49	1808	1808	1845	425	23	93	91	0	0.000	0.000	0.000	0.000	0.000	0.000	0.000	0.000	0.000	0.000	0.000	0.000	0.000	0.000	0.022	0.028	0.039	0.040	3.971	0.021	0.051	316	2384	100	99	4568	4667	147	5179	5326	Error	Error	-5.528	99	4568	147	5179	196718	2207990	0.471	12.099	0	0	0
1	2	11	"A62"	"A62"	13765	21035	100	705	755	330	43	465	465	490	227	46	51	27	0	12042	15073	9121	60	1812	1812	1943	1205	62	96	91	0	0.000	0.000	0.000	0.000	0.000	0.000	0.000	0.000	0.000	0.000	0.000	0.000	0.000	0.000	0.023	0.022	0.027	0.023	2.849	0.019	0.248	316	2384	100	240	10230	10470	290	13261	13551	Error	Error	-5.414	240	10230	290	13261	238544	4762997	1.167	10.896	0	0	0
1	3	11	"A62"	"A62"	14060	21035	100	735	764	311	40	464	464	505	335	66	41	11	0	16319	17601	10621	60	1830	1830	2066	1465	70	95	86	0	0.000	0.000	0.000	0.000	0.000	0.000	0.000	0.000	0.000	0.000	0.000	0.000	0.000	0.000	0.019	0.019	0.020	0.020	2.893	0.018	0.155	316	2384	100	271	14489	14760	300	15771	16071	Error	Error	-5.741	271	14489	300	15771	241572	5562042	0.773	10.604	0	0	0
1	4	11	"A63"	"A63"	14345	21020	100	819	847	365	43	456	456	486	232	47	63	37	0	21123	20134	10018	49	1780	1780	1881	972	51	92	87	0	0.000	0.000	0.000	0.000	0.000	0.000	0.000	0.000	0.000	0.000	0.000	0.000	0.000	0.000	0.019	0.021	0.023	0.024	3.373	0.020	0.305	316	2384	100	363	19343	19706	391	18354	18745	Error	Error	-5.736	363	19343	391	18354	267512	6362323	1.556	18.779	0	0	0
1	5	11	"A63"	"A63"	14655	21025	100	873	904	357	39	469	469	509	549	107	33	3	0	25042	23775	7389	31	1831	1831	2092	1919	91	98	96	0	0.000	0.000	0.000	0.000	0.000	0.000	0.000	0.000	0.000	0.000	0.000	0.000	0.000	0.000	0.017	0.020	0.021	0.018	2.223	0.018	0.063	316	2384	100	404	23211	23615	435	21944	22379	Error	Error	-5.844	404	23211	435	21944	285676	7513052	0.719	11.299	0	0	0
1	6	11	"A63"	"A63"	14960	21025	100	830	856	339	39	483	483	518	291	56	55	26	0	21107	20900	7091	33	1871	1871	2146	1773	82	97	96	0	0.000	0.000	0.000	0.000	0.000	0.000	0.000	0.000	0.000	0.000	0.000	0.000	0.000	0.000	0.018	0.020	0.022	0.019	2.413	0.073	0.099	316	2384	100	347	19236	19583	373	19029	19402	Error	Error	-5.793	347	19236	373	19029	270650	6604348	1.162	10.578	0	0	0
1	7	11	"A64"	"A64"	15250	21015	100	779	813	346	42	468	468	501	245	48	58	32	0	18226	16280	7820	48	1851	1851	1916	558	29	95	92	0	0.000	0.000	0.000	0.000	0.000	0.000	0.000	0.000	0.000	0.000	0.000	0.000	0.000	0.000	0.019	0.024	0.025	0.025	3.096	0.022	0.270	316	2384	100	311	16375	16686	345	14429	14774	Error	Error	-5.718	311	16375	345	14429	256909	5144458	1.273	25.742	0	0	0
1	8	11	"A64"	"A64"	15565	21020	100	828	857	342	39	485	485	514	248	48	64	29	0	20701	19690	5888	29	1907	1907	1970	602	30	100	100	0	0.000	0.000	0.000	0.000	0.000	0.000	0.000	0.000	0.000	0.000	0.000	0.000	0.000	0.000	0.018	0.021	0.020	0.019	2.288	0.019	0.245	316	2384	100	343	18794	19137	372	17783	18155	Error	Error	-5.776	343	18794	372	17783	270732	6222075	1.383	29.435	0	0	0
1	9	11	"A64"	"A64"	15860	21015	100	765	787	323	41	494	494	519	239	46	52	28	0	15311	15267	6480	42	1909	1909	2180	1836	84	98	92	0	0.000	0.000	0.000	0.000	0.000	0.000	0.000	0.000	0.000	0.000	0.000	0.000	0.000	0.000	0.020	0.022	0.025	0.021	2.882	0.020	0.224	316	2384	100	271	13402	13673	293	13358	13651	Error	Error	-5.628	271	13402	293	13358	248838	4824512	1.121	7.128	0	0	0
1	10	11	"A65"	"A65"	16155	21015	100	742	803	357	44	506	506	532	248	46	49	23	0	12061	12619	3092	24	1932	1932	1992	896	44	100	100	0	0.000	0.000	0.000	0.000	0.000	0.000	0.000	0.000	0.000	0.000	0.000	0.000	0.000	0.000	0.023	0.028	0.031	0.025	2.599	0.026	0.169	316	2384	100	236	10129	10365	297	10687	10984	Error	Error	-5.424	236	10129	297	10687	253762	3987449	1.093	11.860	0	0	0
1	11	11	"A65"	"A65"	16460	21015	100	764	803	314	39	513	513	541	254	46	49	22	0	13177	13393	3411	25	1966	1966	2174	1236	56	100	100	0	0.000	0.000	0.000	0.000	0.000	0.000	0.000	0.000	0.000	0.000	0.000	0.000	0.000	0.000	0.022	0.025	0.029	0.023	2.954	0.024	0.207	316	2384	100	251	11211	11462	290	11427	11717	Error	Error	-5.481	251	11211	290	11427	253671	4232169	1.031	9.077	0	0	0
1	12	11	"A65"	"A65"	16760	21015	100	822	870	482	55	502	502	538	253	47	58	26	0	15209	15680	4639	29	1991	1991	2118	961	45	100	99	0	0.000	0.000	0.000	0.000	0.000	0.000	0.000	0.000	0.000	0.000	0.000	0.000	0.000	0.000	0.024	0.027	0.025	0.022	2.918	0.024	0.207	316	2384	100	320	13218	13538	368	13689	14057	Error	Error	-5.368	320	13218	368	13689	275027	4954928	1.312	14.112	0	0	0
1	13	11	"A66"	"A66"	17045	21010	100	821	874	377	43	533	533	583	526	90	27	3	0	19241	16911	8489	50	2036	2036	2157	1631	75	89	87	0	0.000	0.000	0.000	0.000	0.000	0.000	0.000	0.000	0.000	0.000	0.000	0.000	0.000	0.000	0.017	0.023	0.025	0.025	2.951	0.021	0.279	316	2384	100	288	17205	17493	341	14875	15216	Error	Error	-5.901	288	17205	341	14875	276219	5343718	0.553	9.046	0	0	0
1	14	11	"A66"	"A66"	17350	21010	100	832	862	350	40	531	531	559	284	50	51	23	0	19698	17452	7579	43	2034	2034	2175	1355	62	96	93	0	0.000	0.000	0.000	0.000	0.000	0.000	0.000	0.000	0.000	0.000	0.000	0.000	0.000	0.000	0.017	0.021	0.024	0.022	2.612	0.020	0.265	316	2384	100	301	17664	17965	331	15418	15749	Error	Error	-5.875	301	17664	331	15418	272271	5514908	1.067	11.275	0	0	0
1	15	11	"A66"	"A66"	17660	21010	100	791	834	352	42	512	512	550	244	44	53	26	0	16092	15615	6078	38	2003	2003	2121	905	42	99	98	0	0.000	0.000	0.000	0.000	0.000	0.000	0.000	0.000	0.000	0.000	0.000	0.000	0.000	0.000	0.020	0.024	0.024	0.022	2.847	0.020	0.199	316	2384	100	279	14089	14368	322	13612	13934	Error	Error	-5.658	279	14089	322	13612	263677	4934274	1.164	14.910	0	0	0
1	16	11	"A67"	"A67"	17945	21010	100	791	911	1154	126	536	536	557	246	44	50	24	0	14795	14548	7475	51	2023	2023	2063	630	30	97	94	0	0.000	0.000	0.000	0.000	0.000	0.000	0.000	0.000	0.000	0.000	0.000	0.000	0.000	0.000	0.020	0.030	0.026	0.025	3.100	0.050	0.086	316	2384	100	255	12772	13027	375	12525	12900	Error	Error	-5.646	255	12772	375	12525	287851	4597322	1.439	19.817	0	0	0
1	17	11	"A67"	"A67"	18250	21010	100	825	871	355	40	541	541	573	268	46	52	24	0	18578	17256	7748	44	2101	2101	2424	1981	81	97	90	0	0.000	0.000	0.000	0.000	0.000	0.000	0.000	0.000	0.000	0.000	0.000	0.000	0.000	0.000	0.017	0.022	0.025	0.021	2.821	0.020	0.271	316	2384	100	284	16477	16761	330	15155	15485	Error	Error	-5.858	284	16477	330	15155	275273	5453027	1.112	7.487	0	0	0
1	18	11	"A67"	"A67"	18550	21010	100	847	899	346	38	553	553	594	308	51	48	23	0	16483	15886	7143	44	2171	2171	2412	1558	64	98	91	0	0.000	0.000	0.000	0.000	0.000	0.000	0.000	0.000	0.000	0.000	0.000	0.000	0.000	0.000	0.021	0.025	0.027	0.025	2.783	0.023	0.238	316	2384	100	294	14312	14606	346	13715	14061	Error	Error	-5.605	294	14312	346	13715	284241	5019973	0.990	8.648	0	0	0
1	1	12	"A68"	"A68"	13450	21325	100	690	779	670	86	474	474	499	228	45	48	21	0	13531	12674	5570	43	1765	1765	1812	447	24	99	98	0	0.000	0.000	0.000	0.000	0.000	0.000	0.000	0.000	0.000	0.000	0.000	0.000	0.000	0.000	0.018	0.028	0.026	0.026	3.543	0.025	0.112	316	2384	100	216	11766	11982	305	10909	11214	Error	Error	-5.767	216	11766	305	10909	246137	4005043	1.228	24.300	0	0	0
1	2	12	"A68"	"A68"	13750	21325	100	762	806	375	46	458	458	493	258	52	55	23	0	17878	17887	5728	32	1810	1810	2093	1515	72	99	99	0	0.000	0.000	0.000	0.000	0.000	0.000	0.000	0.000	0.000	0.000	0.000	0.000	0.000	0.000	0.019	0.022	0.022	0.018	2.652	0.020	0.214	316	2384	100	304	16068	16372	348	16077	16425	Error	Error	-5.724	304	16068	348	16077	254661	5652290	1.213	10.425	0	0	0
1	3	12	"A68"	"A68"	14060	21325	100	635	689	366	53	465	465	495	233	47	40	15	0	12475	12138	4445	36	1814	1814	1940	1090	56	100	99	0	0.000	0.000	0.000	0.000	0.000	0.000	0.000	0.000	0.000	0.000	0.000	0.000	0.000	0.000	0.016	0.022	0.023	0.020	3.126	0.022	0.130	316	2384	100	170	10661	10831	224	10324	10548	Error	Error	-5.971	170	10661	224	10324	217840	3835569	0.833	9.356	0	0	0
1	4	12	"A69"	"A69"	14355	21320	100	849	856	340	39	463	463	495	286	57	61	29	0	24609	21265	10315	48	1778	1778	1864	864	46	97	92	0	0.000	0.000	0.000	0.000	0.000	0.000	0.000	0.000	0.000	0.000	0.000	0.000	0.000	0.000	0.017	0.020	0.021	0.021	2.432	0.018	0.342	316	2384	100	386	22831	23217	393	19487	19880	Error	Error	-5.886	386	22831	393	19487	270538	6719686	1.262	22.455	0	0	0
1	5	12	"A69"	"A69"	14660	21325	100	825	882	450	51	483	483	526	417	79	41	9	0	21127	20304	6842	33	1898	1898	2595	3159	121	100	95	0	0.000	0.000	0.000	0.000	0.000	0.000	0.000	0.000	0.000	0.000	0.000	0.000	0.000	0.000	0.018	0.022	0.022	0.019	2.502	0.020	0.279	316	2384	100	342	19229	19571	399	18406	18805	Error	Error	-5.813	342	19229	399	18406	278688	6415985	0.854	5.606	0	0	0
1	6	12	"A69"	"A69"	14965	21320	100	820	854	332	38	476	476	513	259	50	60	29	0	21608	20222	8191	40	1867	1867	2033	1176	57	99	96	0	0.000	0.000	0.000	0.000	0.000	0.000	0.000	0.000	0.000	0.000	0.000	0.000	0.000	0.000	0.017	0.021	0.020	0.018	2.868	0.019	0.318	316	2384	100	344	19741	20085	378	18355	18733	Error	Error	-5.843	344	19741	378	18355	269993	6390234	1.317	15.467	0	0	0
1	7	12	"A70"	"A70"	15255	21315	100	651	717	312	43	479	479	513	264	51	40	17	0	11565	12350	7158	57	1826	1826	1882	764	40	95	90	0	0.000	0.000	0.000	0.000	0.000	0.000	0.000	0.000	0.000	0.000	0.000	0.000	0.000	0.000	0.018	0.023	0.026	0.024	4.137	0.020	0.170	316	2384	100	172	9739	9911	238	10524	10762	Error	Error	-5.823	172	9739	238	10524	226683	3902589	0.773	13.702	0	0	0
1	8	12	"A70"	"A70"	15565	21315	100	806	852	333	39	478	478	512	240	46	60	34	0	20589	19522	6926	35	1883	1883	1957	680	34	100	99	0	0.000	0.000	0.000	0.000	0.000	0.000	0.000	0.000	0.000	0.000	0.000	0.000	0.000	0.000	0.018	0.021	0.022	0.019	2.707	0.020	0.307	316	2384	100	328	18706	19034	374	17639	18013	Error	Error	-5.834	328	18706	374	17639	269196	6168971	1.417	25.831	0	0	0
1	9	12	"A70"	"A70"	15860	21315	100	782	833	337	40	497	497	533	301	56	47	23	0	19052	18073	7827	43	1906	1906	2098	1241	59	97	94	0	0.000	0.000	0.000	0.000	0.000	0.000	0.000	0.000	0.000	0.000	0.000	0.000	0.000	0.000	0.017	0.021	0.022	0.021	2.897	0.019	0.184	316	2384	100	285	17146	17431	336	16167	16503	Error	Error	-5.911	285	17146	336	16167	263082	5711169	0.997	12.873	0	0	0
1	10	12	"A71"	"A71"	16150	21310	100	783	820	331	40	512	512	540	260	48	50	24	0	20512	17933	9162	51	1949	1949	2003	662	33	97	95	0	0.000	0.000	0.000	0.000	0.000	0.000	0.000	0.000	0.000	0.000	0.000	0.000	0.000	0.000	0.015	0.019	0.022	0.021	2.946	0.018	0.246	316	2384	100	271	18563	18834	308	15984	16292	Error	Error	-6.098	271	18563	308	15984	259060	5666857	1.077	24.063	0	0	0
1	11	12	"A71"	"A71"	16450	21305	100	849	859	347	40	517	517	547	252	46	58	31	0	20294	18410	8271	44	1956	1956	2196	1745	79	97	93	0	0.000	0.000	0.000	0.000	0.000	0.000	0.000	0.000	0.000	0.000	0.000	0.000	0.000	0.000	0.018	0.021	0.023	0.021	2.420	0.020	0.298	316	2384	100	332	18338	18670	342	16454	16796	Error	Error	-5.788	332	18338	342	16454	271507	5817535	1.238	9.292	0	0	0
1	12	12	"A71"	"A71"	16760	21310	100	893	934	560	59	522	522	553	266	48	59	28	0	25435	21626	9631	44	2011	2011	2304	2026	87	99	95	0	0.000	0.000	0.000	0.000	0.000	0.000	0.000	0.000	0.000	0.000	0.000	0.000	0.000	0.000	0.016	0.021	0.020	0.019	2.445	0.021	0.274	316	2384	100	371	23424	23795	412	19615	20027	Error	Error	-5.980	371	23424	412	19615	295065	6833730	1.432	9.537	0	0	0
1	13	12	"A72"	"A72"	17055	21305	100	782	810	301	37	562	562	633	607	95	11	0	0	16074	14832	6219	41	2052	2052	2637	2427	92	90	86	0	0.000	0.000	0.000	0.000	0.000	0.000	0.000	0.000	0.000	0.000	0.000	0.000	0.000	0.000	0.016	0.019	0.024	0.020	3.512	0.028	0.063	316	2384	100	220	14022	14242	248	12780	13028	Error	Error	-5.994	220	14022	248	12780	256032	4687046	0.292	5.025	0	0	0
1	14	12	"A72"	"A72"	17365	21305	100	1241	1256	414	32	619	619	668	387	57	71	36	0	16089	15975	5492	34	2438	2438	3130	2692	86	98	90	0	0.000	0.000	0.000	0.000	0.000	0.000	0.000	0.000	0.000	0.000	0.000	0.000	0.000	0.000	0.046	0.047	0.047	0.042	2.335	0.033	0.284	316	2384	100	622	13651	14273	637	13537	14174	Error	Error	-4.456	622	13651	637	13537	396963	5047982	1.519	4.772	0	0	0
1	15	12	"A72"	"A72"	17655	21310	100	767	824	324	39	538	538	569	259	45	46	22	0	14264	13672	4648	33	2142	2142	2496	1777	71	96	93	0	0.000	0.000	0.000	0.000	0.000	0.000	0.000	0.000	0.000	0.000	0.000	0.000	0.000	0.000	0.019	0.025	0.030	0.024	3.014	0.024	0.207	316	2384	100	229	12122	12351	286	11530	11816	Error	Error	-5.726	229	12122	286	11530	260365	4320453	0.985	6.289	0	0	0
1	16	12	"A73"	"A73"	17955	21300	100	583	607	259	42	538	538	570	306	53	17	3	0	3861	5110	3123	61	2033	2033	2096	1113	53	68	40	0	0.000	0.000	0.000	0.000	0.000	0.000	0.000	0.000	0.000	0.000	0.000	0.000	0.000	0.000	0.025	0.022	0.070	0.071	4.657	0.022	0.033	316	2384	100	45	1828	1873	69	3077	3146	Error	Error	-5.344	45	1828	69	3077	191910	1614901	0.121	2.708	0	0	0
1	17	12	"A73"	"A73"	18245	21300	100	616	670	315	47	532	532	575	513	89	12	0	0	4714	6975	5888	84	2054	2054	2166	1136	52	69	56	0	0.000	0.000	0.000	0.000	0.000	0.000	0.000	0.000	0.000	0.000	0.000	0.000	0.000	0.000	0.032	0.028	0.048	0.056	5.275	0.046	0.082	316	2384	100	84	2660	2744	138	4921	5059	Error	Error	-4.985	84	2660	138	4921	211797	2204035	0.185	4.233	0	0	0
1	18	12	"A73"	"A73"	18565	21300	100	627	675	292	43	551	551	610	389	63	17	3	0	5629	6798	4400	64	2142	2142	2515	2920	116	55	21	0	0.000	0.000	0.000	0.000	0.000	0.000	0.000	0.000	0.000	0.000	0.000	0.000	0.000	0.000	0.022	0.027	0.054	0.056	4.232	0.024	0.076	316	2384	100	76	3487	3563	124	4656	4780	Error	Error	-5.520	76	3487	124	4656	213254	2148183	0.167	1.467	0	0	0
1	1	13	"A74"	"A74"	13450	21630	100	673	717	302	42	461	461	501	254	50	44	18	0	12587	12826	5544	43	1819	1819	1923	1424	74	93	91	0	0.000	0.000	0.000	0.000	0.000	0.000	0.000	0.000	0.000	0.000	0.000	0.000	0.000	0.000	0.020	0.023	0.028	0.024	3.447	0.018	0.146	316	2384	100	212	10768	10980	256	11007	11263	Error	Error	-5.667	212	10768	256	11007	226660	4052903	0.850	7.657	0	0	0
1	2	13	"A74"	"A74"	13770	21625	100	643	694	291	41	468	468	501	246	49	38	18	0	11272	11292	3416	30	1864	1864	2206	1809	82	96	94	0	0.000	0.000	0.000	0.000	0.000	0.000	0.000	0.000	0.000	0.000	0.000	0.000	0.000	0.000	0.019	0.024	0.026	0.025	3.035	0.019	0.130	316	2384	100	175	9408	9583	226	9428	9654	Error	Error	-5.748	175	9408	226	9428	219277	3568115	0.785	5.023	0	0	0
1	3	13	"A74"	"A74"	14060	21630	100	696	730	307	42	472	472	506	244	48	47	18	0	12632	13264	5305	39	1899	1899	2280	2105	92	100	97	0	0.000	0.000	0.000	0.000	0.000	0.000	0.000	0.000	0.000	0.000	0.000	0.000	0.000	0.000	0.021	0.023	0.027	0.023	2.886	0.020	0.194	316	2384	100	224	10733	10957	258	11365	11623	Error	Error	-5.582	224	10733	258	11365	230721	4191266	0.918	5.218	0	0	0
1	4	13	"A75"	"A75"	14360	21625	100	721	746	304	40	475	475	506	239	47	50	20	0	11837	11664	3856	33	1855	1855	2044	1284	62	95	92	0	0.000	0.000	0.000	0.000	0.000	0.000	0.000	0.000	0.000	0.000	0.000	0.000	0.000	0.000	0.025	0.028	0.032	0.028	3.059	0.022	0.146	316	2384	100	246	9982	10228	271	9809	10080	Error	Error	-5.343	246	9982	271	9809	235798	3685745	1.004	7.492	0	0	0
1	5	13	"A75"	"A75"	14670	21625	100	720	747	299	40	487	487	528	262	49	46	16	0	11265	12233	3726	30	1936	1936	2435	2454	100	99	98	0	0.000	0.000	0.000	0.000	0.000	0.000	0.000	0.000	0.000	0.000	0.000	0.000	0.000	0.000	0.025	0.025	0.030	0.026	2.705	0.020	0.163	316	2384	100	233	9329	9562	260	10297	10557	Error	Error	-5.323	233	9329	260	10297	236200	3865479	0.836	3.993	0	0	0
1	6	13	"A75"	"A75"	14975	21625	100	738	758	290	38	486	486	526	264	50	47	19	0	12154	12302	3668	29	1917	1917	2273	2030	89	98	98	0	0.000	0.000	0.000	0.000	0.000	0.000	0.000	0.000	0.000	0.000	0.000	0.000	0.000	0.000	0.025	0.026	0.029	0.025	2.666	0.022	0.179	316	2384	100	252	10237	10489	272	10385	10657	Error	Error	-5.344	252	10237	272	10385	239522	3887497	0.879	4.940	0	0	0
1	7	13	"A76"	"A76"	15260	21620	100	721	781	363	46	486	486	516	242	46	49	25	0	10196	10489	4531	43	1873	1873	1946	499	25	98	95	0	0.000	0.000	0.000	0.000	0.000	0.000	0.000	0.000	0.000	0.000	0.000	0.000	0.000	0.000	0.028	0.034	0.038	0.034	3.008	0.030	0.188	316	2384	100	235	8323	8558	295	8616	8911	Error	Error	-5.146	235	8323	295	8616	246933	3314495	1.095	17.120	0	0	0
1	8	13	"A76"	"A76"	15575	21620	100	775	817	361	44	491	491	522	258	49	53	22	0	11248	11333	3708	32	1935	1935	2031	690	33	99	99	0	0.000	0.000	0.000	0.000	0.000	0.000	0.000	0.000	0.000	0.000	0.000	0.000	0.000	0.000	0.030	0.035	0.036	0.032	2.864	0.031	0.203	316	2384	100	284	9313	9597	326	9398	9724	Error	Error	-5.035	284	9313	326	9398	258173	3581084	1.143	13.481	0	0	0
1	9	13	"A76"	"A76"	15870	21625	100	819	831	356	42	506	506	536	252	47	56	26	0	12240	12334	3531	28	2006	2006	2327	1594	68	100	99	0	0.000	0.000	0.000	0.000	0.000	0.000	0.000	0.000	0.000	0.000	0.000	0.000	0.000	0.000	0.031	0.031	0.035	0.030	2.600	0.028	0.202	316	2384	100	313	10234	10547	325	10328	10653	Error	Error	-5.031	313	10234	325	10328	262598	3897669	1.171	6.278	0	0	0
1	10	13	"A77"	"A77"	16165	21615	100	1287	1309	539	41	502	502	558	457	81	71	42	0	10559	10741	3577	33	2001	2001	2165	1410	65	97	91	0	0.000	0.000	0.000	0.000	0.000	0.000	0.000	0.000	0.000	0.000	0.000	0.000	0.000	0.000	0.092	0.092	0.093	0.081	2.493	0.081	0.486	316	2384	100	785	8558	9343	807	8740	9547	Error	Error	-3.447	785	8558	807	8740	413745	3394007	1.643	6.082	0	0	0
1	11	13	"A77"	"A77"	16460	21625	100	1352	1358	510	37	517	517	564	306	54	85	65	0	10846	11635	3500	30	2088	2088	2624	2632	100	100	94	0	0.000	0.000	0.000	0.000	0.000	0.000	0.000	0.000	0.000	0.000	0.000	0.000	0.000	0.000	0.095	0.088	0.085	0.078	2.295	0.055	0.362	316	2384	100	835	8758	9593	841	9547	10388	Error	Error	-3.391	835	8758	841	9547	429225	3676633	2.595	3.424	0	0	0
1	12	13	"A77"	"A77"	16765	21625	100	1327	1381	553	40	521	521	561	345	61	82	60	0	11114	11878	4506	37	2066	2066	2466	1858	75	99	97	0	0.000	0.000	0.000	0.000	0.000	0.000	0.000	0.000	0.000	0.000	0.000	0.000	0.000	0.000	0.089	0.088	0.096	0.077	2.430	0.067	0.434	316	2384	100	806	9048	9854	860	9812	10672	Error	Error	-3.489	806	9048	860	9812	436241	3753465	2.377	5.066	0	0	0
1	13	13	"A78"	"A78"	17065	21615	100	757	782	321	41	521	521	558	294	52	42	16	0	10707	11205	4307	38	2043	2043	2160	1179	54	98	93	0	0.000	0.000	0.000	0.000	0.000	0.000	0.000	0.000	0.000	0.000	0.000	0.000	0.000	0.000	0.027	0.028	0.036	0.031	3.040	0.023	0.134	316	2384	100	236	8664	8900	261	9162	9423	Error	Error	-5.198	236	8664	261	9162	247132	3540895	0.762	7.672	0	0	0
1	14	13	"A78"	"A78"	17370	21615	100	762	812	406	50	529	529	570	304	53	42	13	0	13107	13576	4567	33	2351	2351	2619	1590	60	100	100	0	0.000	0.000	0.000	0.000	0.000	0.000	0.000	0.000	0.000	0.000	0.000	0.000	0.000	0.000	0.022	0.025	0.029	0.026	2.470	0.029	0.194	316	2384	100	233	10756	10989	283	11225	11508	Error	Error	-5.529	233	10756	283	11225	256569	4290120	0.796	6.891	0	0	0
1	15	13	"A78"	"A78"	17680	21615	100	789	815	292	35	551	551	584	288	49	42	13	0	12703	13253	4024	30	2262	2262	2567	1478	57	100	100	0	0.000	0.000	0.000	0.000	0.000	0.000	0.000	0.000	0.000	0.000	0.000	0.000	0.000	0.000	0.023	0.024	0.028	0.022	2.746	0.022	0.135	316	2384	100	238	10441	10679	264	10991	11255	Error	Error	-5.455	238	10441	264	10991	257511	4188065	0.802	7.230	0	0	0
1	16	13	"A79"	"A79"	17970	21605	100	726	784	327	41	547	547	576	298	51	36	13	0	11143	11448	5181	45	2054	2054	2123	627	29	96	92	0	0.000	0.000	0.000	0.000	0.000	0.000	0.000	0.000	0.000	0.000	0.000	0.000	0.000	0.000	0.020	0.025	0.030	0.028	3.456	0.024	0.150	316	2384	100	179	9089	9268	237	9394	9631	Error	Error	-5.666	179	9089	237	9394	247627	3617650	0.698	14.872	0	0	0
1	17	13	"A79"	"A79"	18275	21610	100	845	867	360	41	538	538	572	258	45	55	25	0	14955	14664	4454	30	2085	2085	2202	1028	46	99	99	0	0.000	0.000	0.000	0.000	0.000	0.000	0.000	0.000	0.000	0.000	0.000	0.000	0.000	0.000	0.024	0.026	0.028	0.025	2.524	0.037	0.115	316	2384	100	307	12870	13177	329	12579	12908	Error	Error	-5.390	307	12870	329	12579	273988	4633740	1.143	12.123	0	0	0
1	18	13	"A79"	"A79"	18575	21610	100	830	912	715	78	551	551	581	257	44	53	24	0	14740	15173	5229	34	2145	2145	2254	772	34	100	100	0	0.000	0.000	0.000	0.000	0.000	0.000	0.000	0.000	0.000	0.000	0.000	0.000	0.000	0.000	0.022	0.028	0.029	0.023	2.879	0.037	0.261	316	2384	100	279	12595	12874	361	13028	13389	Error	Error	-5.496	279	12595	361	13028	288118	4794568	1.288	16.734	0	0	0
1	1	14	"A80"	"A80"	13475	21925	100	656	679	277	40	480	480	514	292	56	34	9	0	10566	10884	5239	48	1824	1824	1880	576	30	94	92	0	0.000	0.000	0.000	0.000	0.000	0.000	0.000	0.000	0.000	0.000	0.000	0.000	0.000	0.000	0.020	0.022	0.033	0.031	3.464	0.017	0.093	316	2384	100	176	8742	8918	199	9060	9259	Error	Error	-5.634	176	8742	199	9060	214595	3439448	0.565	15.632	0	0	0
1	2	14	"A80"	"A80"	13780	21925	100	664	696	293	42	471	471	503	272	54	37	13	0	12919	13047	4469	34	1861	1861	2168	1550	71	100	99	0	0.000	0.000	0.000	0.000	0.000	0.000	0.000	0.000	0.000	0.000	0.000	0.000	0.000	0.000	0.017	0.020	0.026	0.020	2.873	0.024	0.159	316	2384	100	193	11058	11251	225	11186	11411	Error	Error	-5.840	193	11058	225	11186	220007	4122987	0.710	7.019	0	0	0
1	3	14	"A80"	"A80"	14085	21925	100	693	720	282	39	482	482	511	248	48	44	15	0	11875	11906	3261	27	1907	1907	2244	1711	76	100	99	0	0.000	0.000	0.000	0.000	0.000	0.000	0.000	0.000	0.000	0.000	0.000	0.000	0.000	0.000	0.021	0.024	0.030	0.023	2.726	0.022	0.181	316	2384	100	211	9968	10179	238	9999	10237	Error	Error	-5.562	211	9968	238	9999	227497	3762292	0.843	5.647	0	0	0
1	4	14	"A81"	"A81"	14375	21915	100	712	755	347	45	472	472	513	276	53	44	16	0	15070	15230	5795	38	1937	1937	2089	916	43	98	96	0	0.000	0.000	0.000	0.000	0.000	0.000	0.000	0.000	0.000	0.000	0.000	0.000	0.000	0.000	0.018	0.021	0.024	0.020	3.646	0.019	0.168	316	2384	100	240	13133	13373	283	13293	13576	Error	Error	-5.774	240	13133	283	13293	238458	4812675	0.877	14.346	0	0	0
1	5	14	"A81"	"A81"	14680	21920	100	679	705	316	44	491	491	531	295	55	33	8	0	14486	15120	5103	33	1987	1987	2570	2241	87	100	100	0	0.000	0.000	0.000	0.000	0.000	0.000	0.000	0.000	0.000	0.000	0.000	0.000	0.000	0.000	0.015	0.016	0.020	0.017	2.840	0.016	0.099	316	2384	100	188	12499	12687	214	13133	13347	Error	Error	-6.055	188	12499	214	13133	222657	4778064	0.590	5.600	0	0	0
1	6	14	"A81"	"A81"	14980	21915	100	730	813	463	56	485	485	519	249	47	49	23	0	15242	15666	4800	30	1955	1955	2232	1593	71	99	98	0	0.000	0.000	0.000	0.000	0.000	0.000	0.000	0.000	0.000	0.000	0.000	0.000	0.000	0.000	0.018	0.024	0.022	0.020	2.757	0.022	0.176	316	2384	100	245	13287	13532	328	13711	14039	Error	Error	-5.761	245	13287	328	13711	256940	4950611	1.181	8.433	0	0	0
1	7	14	"A82"	"A82"	15275	21910	100	709	738	286	38	493	493	532	341	64	34	7	0	14202	13626	5339	39	1896	1896	1985	969	48	96	92	0	0.000	0.000	0.000	0.000	0.000	0.000	0.000	0.000	0.000	0.000	0.000	0.000	0.000	0.000	0.018	0.021	0.026	0.024	2.550	0.026	0.136	316	2384	100	216	12306	12522	245	11730	11975	Error	Error	-5.832	216	12306	245	11730	233167	4305765	0.604	12.013	0	0	0
1	8	14	"A82"	"A82"	15580	21920	100	776	779	295	37	491	491	519	242	46	56	23	0	13570	14193	4999	35	1965	1965	2185	1307	59	100	100	0	0.000	0.000	0.000	0.000	0.000	0.000	0.000	0.000	0.000	0.000	0.000	0.000	0.000	0.000	0.025	0.024	0.026	0.023	2.716	0.020	0.178	316	2384	100	285	11605	11890	288	12228	12516	Error	Error	-5.348	285	11605	288	12228	246098	4484894	1.074	9.187	0	0	0
1	9	14	"A82"	"A82"	15880	21915	100	718	741	289	39	502	502	535	258	48	42	17	0	13299	13275	4207	31	2000	2000	2269	1381	60	100	100	0	0.000	0.000	0.000	0.000	0.000	0.000	0.000	0.000	0.000	0.000	0.000	0.000	0.000	0.000	0.019	0.021	0.026	0.022	2.639	0.019	0.140	316	2384	100	216	11299	11515	239	11275	11514	Error	Error	-5.709	216	11299	239	11275	234142	4194780	0.798	7.970	0	0	0
1	10	14	"A83"	"A83"	16190	21915	100	3615	5545	5435	98	506	506	552	360	65	77	65	0	10387	10814	5219	48	1958	1958	2039	644	31	92	87	0	0.000	0.000	0.000	0.000	0.000	0.000	0.000	0.000	0.000	0.000	0.000	0.000	0.000	0.000	0.369	0.569	0.385	0.308	3.942	0.648	0.490	316	2384	100	3109	8429	11538	5039	8856	13895	Error	Error	-1.439	3109	8429	5039	8856	1752152	3417241	13.869	13.626	0	0	0
1	11	14	"A83"	"A83"	16475	21915	100	9300	8781	6920	78	534	534	635	623	98	80	69	0	11057	11102	2979	26	2095	2095	2493	1777	71	100	96	0	0.000	0.000	0.000	0.000	0.000	0.000	0.000	0.000	0.000	0.000	0.000	0.000	0.000	0.000	0.978	0.916	0.914	0.451	4.942	1.095	0.281	316	2384	100	8766	8962	17728	8247	9007	17254	Error	Error	-0.032	8766	8962	8247	9007	2774918	3508128	13.075	4.845	0	0	0
1	12	14	"A83"	"A83"	16775	21915	100	9344	8962	6645	74	533	533	612	528	86	88	76	0	10837	11093	2781	25	2041	2041	2437	1691	69	100	99	0	0.000	0.000	0.000	0.000	0.000	0.000	0.000	0.000	0.000	0.000	0.000	0.000	0.000	0.000	1.002	0.931	0.873	0.513	4.414	1.106	0.245	316	2384	100	8811	8796	17607	8429	9052	17481	Error	Error	0.002	8811	8796	8429	9052	2832046	3505494	15.814	5.119	0	0	0
1	13	14	"A84"	"A84"	17075	21905	100	689	750	415	55	529	529	565	285	50	36	15	0	9974	10401	3725	35	2126	2126	2367	1428	60	96	93	0	0.000	0.000	0.000	0.000	0.000	0.000	0.000	0.000	0.000	0.000	0.000	0.000	0.000	0.000	0.020	0.027	0.036	0.028	3.269	0.030	0.165	316	2384	100	160	7848	8008	221	8275	8496	Error	Error	-5.616	160	7848	221	8275	236985	3286771	0.649	5.626	0	0	0
1	14	14	"A84"	"A84"	17375	21910	100	738	780	297	38	537	537	584	463	79	22	3	0	11027	11710	3779	32	2354	2354	2681	1709	63	99	97	0	0.000	0.000	0.000	0.000	0.000	0.000	0.000	0.000	0.000	0.000	0.000	0.000	0.000	0.000	0.023	0.026	0.030	0.026	3.087	0.023	0.142	316	2384	100	201	8673	8874	243	9356	9599	Error	Error	-5.431	201	8673	243	9356	246593	3700477	0.423	5.283	0	0	0
1	15	14	"A84"	"A84"	17675	21910	100	763	783	309	39	546	546	592	315	53	37	8	0	10462	11515	3897	33	2397	2397	2812	2024	71	99	96	0	0.000	0.000	0.000	0.000	0.000	0.000	0.000	0.000	0.000	0.000	0.000	0.000	0.000	0.000	0.027	0.026	0.031	0.028	3.013	0.023	0.156	316	2384	100	217	8065	8282	237	9118	9355	Error	Error	-5.216	217	8065	237	9118	247574	3638720	0.606	4.300	0	0	0
1	16	14	"A85"	"A85"	17980	21900	100	654	697	294	42	539	539	576	276	47	30	9	0	8290	8670	3554	40	2076	2076	2167	1173	54	93	88	0	0.000	0.000	0.000	0.000	0.000	0.000	0.000	0.000	0.000	0.000	0.000	0.000	0.000	0.000	0.019	0.024	0.034	0.033	4.044	0.021	0.069	316	2384	100	115	6214	6329	158	6594	6752	Error	Error	-5.756	115	6214	158	6594	220131	2739788	0.438	5.544	0	0	0
1	17	14	"A85"	"A85"	18285	21905	100	771	786	299	38	549	549	590	338	57	33	6	0	11719	12148	3972	32	2128	2128	2496	1703	68	100	98	0	0.000	0.000	0.000	0.000	0.000	0.000	0.000	0.000	0.000	0.000	0.000	0.000	0.000	0.000	0.023	0.024	0.030	0.025	2.750	0.025	0.142	316	2384	100	222	9591	9813	237	10020	10257	Error	Error	-5.433	222	9591	237	10020	248237	3838880	0.580	5.668	0	0	0
1	18	14	"A85"	"A85"	18580	21900	100	719	777	305	39	543	543	573	249	43	39	17	0	11414	12059	3821	31	2158	2158	2556	1802	70	99	97	0	0.000	0.000	0.000	0.000	0.000	0.000	0.000	0.000	0.000	0.000	0.000	0.000	0.000	0.000	0.019	0.024	0.028	0.024	2.818	0.020	0.129	316	2384	100	176	9256	9432	234	9901	10135	Error	Error	-5.717	176	9256	234	9901	245437	3810665	0.819	5.274	0	0	0
1	1	15	"A86"	"A86"	13470	22230	100	627	652	277	42	480	480	508	230	45	39	16	0	9066	9130	3997	43	1810	1810	1858	827	44	93	91	0	0.000	0.000	0.000	0.000	0.000	0.000	0.000	0.000	0.000	0.000	0.000	0.000	0.000	0.000	0.020	0.023	0.034	0.029	3.407	0.020	0.090	316	2384	100	147	7256	7403	172	7320	7492	Error	Error	-5.625	147	7256	172	7320	206171	2885004	0.626	8.793	0	0	0
1	2	15	"A86"	"A86"	13785	22230	100	677	714	280	39	479	479	510	238	46	44	17	0	11104	11541	3478	30	1837	1837	1947	922	47	100	98	0	0.000	0.000	0.000	0.000	0.000	0.000	0.000	0.000	0.000	0.000	0.000	0.000	0.000	0.000	0.021	0.024	0.028	0.023	2.935	0.020	0.124	316	2384	100	198	9267	9465	235	9704	9939	Error	Error	-5.549	198	9267	235	9704	225628	3646958	0.857	10.406	0	0	0
1	3	15	"A86"	"A86"	14085	22235	100	716	736	265	36	480	480	509	239	46	49	20	0	12756	12932	4760	36	1852	1852	2014	1114	55	100	99	0	0.000	0.000	0.000	0.000	0.000	0.000	0.000	0.000	0.000	0.000	0.000	0.000	0.000	0.000	0.022	0.023	0.026	0.023	2.724	0.019	0.167	316	2384	100	236	10904	11140	256	11080	11336	Error	Error	-5.530	236	10904	256	11080	232587	4086381	0.950	9.801	0	0	0
1	4	15	"A87"	"A87"	14380	22225	100	666	709	348	49	463	463	491	239	48	43	19	0	10835	11162	4627	41	1886	1886	1951	697	35	97	95	0	0.000	0.000	0.000	0.000	0.000	0.000	0.000	0.000	0.000	0.000	0.000	0.000	0.000	0.000	0.023	0.027	0.032	0.028	3.351	0.023	0.141	316	2384	100	203	8949	9152	246	9276	9522	Error	Error	-5.462	203	8949	246	9276	223917	3527115	0.912	13.215	0	0	0
1	5	15	"A87"	"A87"	14685	22230	100	679	715	287	40	495	495	549	575	104	11	0	0	9911	10962	3776	34	1940	1940	2399	2470	102	98	87	0	0.000	0.000	0.000	0.000	0.000	0.000	0.000	0.000	0.000	0.000	0.000	0.000	0.000	0.000	0.023	0.024	0.029	0.027	2.722	0.022	0.037	316	2384	100	184	7971	8155	220	9022	9242	Error	Error	-5.437	184	7971	220	9022	225962	3463939	0.289	3.467	0	0	0
1	6	15	"A87"	"A87"	14980	22220	100	695	726	281	38	493	493	535	433	80	23	1	0	9733	10247	3801	37	1918	1918	2102	1259	59	97	96	0	0.000	0.000	0.000	0.000	0.000	0.000	0.000	0.000	0.000	0.000	0.000	0.000	0.000	0.000	0.026	0.028	0.036	0.030	3.119	0.036	0.143	316	2384	100	202	7815	8017	233	8329	8562	Error	Error	-5.274	202	7815	233	8329	229278	3238092	0.441	6.469	0	0	0
1	7	15	"A88"	"A88"	15280	22220	100	699	725	311	42	498	498	526	248	47	42	19	0	11884	11601	4884	42	1875	1875	1919	548	28	100	98	0	0.000	0.000	0.000	0.000	0.000	0.000	0.000	0.000	0.000	0.000	0.000	0.000	0.000	0.000	0.020	0.023	0.033	0.027	2.943	0.022	0.151	316	2384	100	201	10009	10210	227	9726	9953	Error	Error	-5.638	201	10009	227	9726	229160	3665831	0.802	17.668	0	0	0
1	8	15	"A88"	"A88"	15595	22225	100	686	710	281	39	511	511	540	303	56	31	10	0	11610	11479	3265	28	1959	1959	2215	1275	57	100	100	0	0.000	0.000	0.000	0.000	0.000	0.000	0.000	0.000	0.000	0.000	0.000	0.000	0.000	0.000	0.018	0.021	0.027	0.023	2.768	0.022	0.144	316	2384	100	175	9651	9826	199	9520	9719	Error	Error	-5.785	175	9651	199	9520	224492	3627347	0.561	7.266	0	0	0
1	9	15	"A88"	"A88"	15880	22225	100	741	766	293	38	503	503	542	267	49	47	17	0	12061	12202	3133	25	2019	2019	2441	1898	77	100	99	0	0.000	0.000	0.000	0.000	0.000	0.000	0.000	0.000	0.000	0.000	0.000	0.000	0.000	0.000	0.024	0.026	0.030	0.026	2.745	0.019	0.101	316	2384	100	238	10042	10280	263	10183	10446	Error	Error	-5.399	238	10042	263	10183	241987	3855891	0.839	5.143	0	0	0
1	10	15	"A89"	"A89"	16180	22215	100	767	837	424	50	505	505	537	244	45	53	25	0	13561	13008	4109	31	1926	1926	1967	446	22	99	98	0	0.000	0.000	0.000	0.000	0.000	0.000	0.000	0.000	0.000	0.000	0.000	0.000	0.000	0.000	0.023	0.030	0.032	0.027	2.927	0.027	0.176	316	2384	100	262	11635	11897	332	11082	11414	Error	Error	-5.473	262	11635	332	11082	264461	4110663	1.230	24.756	0	0	0
1	11	15	"A89"	"A89"	16490	22220	100	821	852	317	37	509	509	542	255	47	57	28	0	16449	16104	4179	25	1981	1981	2098	765	36	100	100	0	0.000	0.000	0.000	0.000	0.000	0.000	0.000	0.000	0.000	0.000	0.000	0.000	0.000	0.000	0.022	0.024	0.026	0.023	2.302	0.023	0.238	316	2384	100	312	14468	14780	343	14123	14466	Error	Error	-5.535	312	14468	343	14123	269175	5088794	1.216	18.308	0	0	0
1	12	15	"A89"	"A89"	16795	22225	100	798	847	349	41	518	518	551	253	45	53	28	0	16226	15635	5075	32	2023	2023	2182	985	45	100	97	0	0.000	0.000	0.000	0.000	0.000	0.000	0.000	0.000	0.000	0.000	0.000	0.000	0.000	0.000	0.020	0.024	0.029	0.021	3.241	0.031	0.166	316	2384	100	280	14203	14483	329	13612	13941	Error	Error	-5.665	280	14203	329	13612	267696	4940543	1.170	13.658	0	0	0
1	13	15	"A90"	"A90"	17080	22210	100	734	766	298	38	543	543	572	253	44	43	14	0	9531	9649	3582	37	2117	2117	2192	599	27	97	94	0	0.000	0.000	0.000	0.000	0.000	0.000	0.000	0.000	0.000	0.000	0.000	0.000	0.000	0.000	0.026	0.030	0.039	0.033	3.428	0.025	0.103	316	2384	100	191	7414	7605	223	7532	7755	Error	Error	-5.279	191	7414	223	7532	242144	3049166	0.767	12.449	0	0	0
1	14	15	"A90"	"A90"	17380	22220	100	802	828	306	36	551	551	595	503	84	21	1	0	10457	10984	3274	29	2275	2275	2584	1789	69	100	98	0	0.000	0.000	0.000	0.000	0.000	0.000	0.000	0.000	0.000	0.000	0.000	0.000	0.000	0.000	0.031	0.032	0.039	0.033	2.777	0.025	0.150	316	2384	100	251	8182	8433	277	8709	8986	Error	Error	-5.027	251	8182	277	8709	261511	3470938	0.463	4.695	0	0	0
1	15	15	"A90"	"A90"	17680	22215	100	772	808	310	38	542	542	576	269	46	44	18	0	10892	10916	4475	40	2212	2212	2420	1133	46	96	93	0	0.000	0.000	0.000	0.000	0.000	0.000	0.000	0.000	0.000	0.000	0.000	0.000	0.000	0.000	0.026	0.031	0.037	0.034	2.832	0.023	0.128	316	2384	100	230	8680	8910	266	8704	8970	Error	Error	-5.238	230	8680	266	8704	255259	3449522	0.862	7.499	0	0	0
1	16	15	"A91"	"A91"	17975	22210	100	711	780	783	100	564	564	596	349	58	24	4	0	9058	9065	3042	33	2080	2080	2222	1433	64	95	91	0	0.000	0.000	0.000	0.000	0.000	0.000	0.000	0.000	0.000	0.000	0.000	0.000	0.000	0.000	0.021	0.031	0.035	0.034	3.250	0.036	0.070	316	2384	100	147	6978	7125	216	6985	7201	Error	Error	-5.569	147	6978	216	6985	246371	2864469	0.527	4.775	0	0	0
1	17	15	"A91"	"A91"	18275	22215	100	740	774	298	38	557	557	603	448	74	20	2	0	9341	10098	3009	29	2112	2112	2515	2172	86	100	95	0	0.000	0.000	0.000	0.000	0.000	0.000	0.000	0.000	0.000	0.000	0.000	0.000	0.000	0.000	0.025	0.027	0.035	0.032	2.466	0.031	0.187	316	2384	100	183	7229	7412	217	7986	8203	Error	Error	-5.304	183	7229	217	7986	244623	3190892	0.382	3.491	0	0	0
1	18	15	"A91"	"A91"	18575	22215	100	750	781	288	36	577	577	704	1659	235	0	0	0	10501	10807	2724	25	2190	2190	2764	3041	110	100	79	0	0.000	0.000	0.000	0.000	0.000	0.000	0.000	0.000	0.000	0.000	0.000	0.000	0.000	0.000	0.021	0.024	0.033	0.024	3.243	0.216	0.228	316	2384	100	173	8311	8484	204	8617	8821	Error	Error	-5.586	173	8311	204	8617	246932	3414955	0.046	2.645	0	0	0
1	1	16	"A92"	"A92"	13480	22525	100	767	835	807	96	487	487	519	251	48	53	22	0	14432	14489	5808	40	1842	1842	1893	488	25	99	99	0	0.000	0.000	0.000	0.000	0.000	0.000	0.000	0.000	0.000	0.000	0.000	0.000	0.000	0.000	0.022	0.028	0.027	0.023	2.991	0.037	0.210	316	2384	100	280	12590	12870	348	12647	12995	Error	Error	-5.491	280	12590	348	12647	263764	4578474	1.259	25.811	0	0	0
1	2	16	"A92"	"A92"	13795	22525	100	798	828	423	51	470	470	502	243	48	62	31	0	17219	16754	4137	24	1838	1838	1911	609	31	100	100	0	0.000	0.000	0.000	0.000	0.000	0.000	0.000	0.000	0.000	0.000	0.000	0.000	0.000	0.000	0.021	0.024	0.025	0.021	2.428	0.024	0.260	316	2384	100	328	15381	15709	358	14916	15274	Error	Error	-5.551	328	15381	358	14916	261690	5294118	1.342	24.373	0	0	0
1	3	16	"A92"	"A92"	14095	22525	100	834	864	297	34	471	471	502	277	55	62	27	0	18091	18842	5817	30	1820	1820	1886	570	30	100	100	0	0.000	0.000	0.000	0.000	0.000	0.000	0.000	0.000	0.000	0.000	0.000	0.000	0.000	0.000	0.022	0.023	0.023	0.021	2.328	0.021	0.301	316	2384	100	363	16271	16634	393	17022	17415	Error	Error	-5.486	363	16271	393	17022	273144	5954056	1.307	29.747	0	0	0
1	4	16	"A93"	"A93"	14385	22520	100	653	713	322	45	474	474	501	232	46	45	23	0	9802	10619	5091	47	1826	1826	1868	446	23	97	95	0	0.000	0.000	0.000	0.000	0.000	0.000	0.000	0.000	0.000	0.000	0.000	0.000	0.000	0.000	0.022	0.027	0.037	0.034	2.950	0.023	0.148	316	2384	100	179	7976	8155	239	8793	9032	Error	Error	-5.478	179	7976	239	8793	225250	3355510	0.914	19.621	0	0	0
1	5	16	"A93"	"A93"	14695	22520	100	749	760	315	41	481	481	527	431	81	30	4	0	12982	13242	4894	36	1888	1888	2027	1498	73	99	97	0	0.000	0.000	0.000	0.000	0.000	0.000	0.000	0.000	0.000	0.000	0.000	0.000	0.000	0.000	0.024	0.025	0.031	0.025	2.908	0.023	0.149	316	2384	100	268	11094	11362	279	11354	11633	Error	Error	-5.371	268	11094	279	11354	240289	4184504	0.541	7.487	0	0	0
1	6	16	"A93"	"A93"	14995	22520	100	699	724	342	47	490	490	523	244	46	43	18	0	13150	13111	4786	36	1897	1897	2022	786	38	100	99	0	0.000	0.000	0.000	0.000	0.000	0.000	0.000	0.000	0.000	0.000	0.000	0.000	0.000	0.000	0.019	0.021	0.026	0.023	2.519	0.019	0.130	316	2384	100	209	11253	11462	234	11214	11448	Error	Error	-5.751	209	11253	234	11214	228754	4142939	0.824	14.108	0	0	0
1	7	16	"A94"	"A94"	15280	22520	100	715	749	309	41	496	496	530	280	52	42	16	0	15738	14620	6932	47	1880	1880	1922	496	25	99	98	0	0.000	0.000	0.000	0.000	0.000	0.000	0.000	0.000	0.000	0.000	0.000	0.000	0.000	0.000	0.016	0.020	0.025	0.022	3.055	0.018	0.184	316	2384	100	219	13858	14077	253	12740	12993	Error	Error	-5.984	219	13858	253	12740	236781	4620027	0.782	25.601	0	0	0
1	8	16	"A94"	"A94"	15590	22515	100	820	848	342	40	493	493	531	283	53	55	24	0	17537	16988	6536	38	1929	1929	2034	717	35	100	100	0	0.000	0.000	0.000	0.000	0.000	0.000	0.000	0.000	0.000	0.000	0.000	0.000	0.000	0.000	0.021	0.024	0.024	0.021	2.716	0.021	0.244	316	2384	100	327	15608	15935	355	15059	15414	Error	Error	-5.577	327	15608	355	15059	267815	5368146	1.120	20.856	0	0	0
1	9	16	"A94"	"A94"	15895	22520	100	772	807	296	36	507	507	538	255	47	51	20	0	17737	17268	6159	35	1962	1962	2126	1095	51	100	100	0	0.000	0.000	0.000	0.000	0.000	0.000	0.000	0.000	0.000	0.000	0.000	0.000	0.000	0.000	0.017	0.020	0.021	0.018	2.772	0.018	0.201	316	2384	100	265	15775	16040	300	15306	15606	Error	Error	-5.896	265	15775	300	15306	255058	5456621	1.055	13.828	0	0	0
1	10	16	"A95"	"A95"	16185	22510	100	816	849	355	41	487	487	549	1018	185	2	0	0	17452	16508	5296	32	1926	1926	1984	1378	69	99	96	0	0.000	0.000	0.000	0.000	0.000	0.000	0.000	0.000	0.000	0.000	0.000	0.000	0.000	0.000	0.021	0.025	0.026	0.021	2.819	0.023	0.260	316	2384	100	329	15526	15855	362	14582	14944	Error	Error	-5.560	329	15526	362	14582	268209	5216386	0.295	10.540	0	0	0
1	11	16	"A95"	"A95"	16500	22520	100	841	885	331	37	515	515	544	249	45	59	31	0	21245	20022	5850	29	1953	1953	2065	794	38	100	98	0	0.000	0.000	0.000	0.000	0.000	0.000	0.000	0.000	0.000	0.000	0.000	0.000	0.000	0.000	0.017	0.020	0.021	0.018	2.839	0.021	0.303	316	2384	100	326	19292	19618	370	18069	18439	Error	Error	-5.887	326	19292	370	18069	279603	6326914	1.369	22.616	0	0	0
1	12	16	"A95"	"A95"	16805	22515	100	881	895	325	36	520	520	561	402	71	43	9	0	19853	18999	5790	30	2022	2022	2125	948	44	99	97	0	0.000	0.000	0.000	0.000	0.000	0.000	0.000	0.000	0.000	0.000	0.000	0.000	0.000	0.000	0.020	0.022	0.022	0.019	2.591	0.021	0.263	316	2384	100	361	17831	18192	375	16977	17352	Error	Error	-5.626	361	17831	375	16977	282896	6003676	0.831	17.800	0	0	0
1	13	16	"A96"	"A96"	17085	22505	100	813	847	342	40	540	540	584	426	72	31	5	0	15893	14884	6009	40	2091	2091	2181	865	39	98	96	0	0.000	0.000	0.000	0.000	0.000	0.000	0.000	0.000	0.000	0.000	0.000	0.000	0.000	0.000	0.020	0.024	0.027	0.026	2.559	0.028	0.111	316	2384	100	273	13802	14075	307	12793	13100	Error	Error	-5.660	273	13802	307	12793	267687	4703300	0.617	14.686	0	0	0
1	14	16	"A96"	"A96"	17400	22515	100	843	881	335	38	552	552	598	536	89	21	3	0	15984	15414	6396	41	2260	2260	2661	2408	90	97	90	0	0.000	0.000	0.000	0.000	0.000	0.000	0.000	0.000	0.000	0.000	0.000	0.000	0.000	0.000	0.021	0.025	0.027	0.024	2.611	0.022	0.238	316	2384	100	291	13724	14015	329	13154	13483	Error	Error	-5.560	291	13724	329	13154	278409	4870744	0.528	5.296	0	0	0
1	15	16	"A96"	"A96"	17670	22515	100	827	857	334	38	542	542	581	312	53	46	19	0	15709	14478	5278	36	2104	2104	2426	1530	63	94	89	0	0.000	0.000	0.000	0.000	0.000	0.000	0.000	0.000	0.000	0.000	0.000	0.000	0.000	0.000	0.021	0.025	0.029	0.024	3.256	0.023	0.217	316	2384	100	285	13605	13890	315	12374	12689	Error	Error	-5.577	285	13605	315	12374	270708	4575095	0.885	7.877	0	0	0
1	16	16	"A97"	"A97"	17985	22500	100	773	814	339	41	536	536	576	255	44	46	20	0	13183	12179	5559	45	2063	2063	2098	480	22	99	97	0	0.000	0.000	0.000	0.000	0.000	0.000	0.000	0.000	0.000	0.000	0.000	0.000	0.000	0.000	0.021	0.027	0.032	0.028	2.980	0.024	0.177	316	2384	100	237	11120	11357	278	10116	10394	Error	Error	-5.552	237	11120	278	10116	257235	3848718	0.933	21.002	0	0	0
1	17	16	"A97"	"A97"	18285	22505	100	783	825	320	38	563	563	604	472	78	23	2	0	14041	13465	5068	37	2113	2113	2321	1596	68	93	92	0	0.000	0.000	0.000	0.000	0.000	0.000	0.000	0.000	0.000	0.000	0.000	0.000	0.000	0.000	0.018	0.023	0.027	0.022	3.266	0.021	0.168	316	2384	100	220	11928	12148	262	11352	11614	Error	Error	-5.761	220	11928	262	11352	260551	4254797	0.468	6.982	0	0	0
1	18	16	"A97"	"A97"	18585	22500	100	832	853	310	36	551	551	581	252	43	53	25	0	13632	13357	4220	31	2112	2112	2206	693	31	99	98	0	0.000	0.000	0.000	0.000	0.000	0.000	0.000	0.000	0.000	0.000	0.000	0.000	0.000	0.000	0.024	0.027	0.033	0.027	2.549	0.025	0.203	316	2384	100	281	11520	11801	302	11245	11547	Error	Error	-5.357	281	11520	302	11245	269507	4220907	1.079	16.091	0	0	0
1	1	17	"A98"	"A98"	13495	22825	100	525	566	274	48	480	480	504	254	50	22	7	0	2907	3469	2068	59	1823	1823	1890	863	45	56	31	0	0.000	0.000	0.000	0.000	0.000	0.000	0.000	0.000	0.000	0.000	0.000	0.000	0.000	0.000	0.042	0.052	0.141	0.139	4.200	0.041	0.054	316	2384	100	45	1084	1129	86	1646	1732	Error	Error	-4.590	45	1084	86	1646	178699	1096252	0.244	1.830	0	0	0
1	2	17	"A98"	"A98"	13800	22830	100	555	593	285	48	472	472	502	247	49	28	9	0	4479	5038	3049	60	1823	1823	1924	1277	66	74	50	0	0.000	0.000	0.000	0.000	0.000	0.000	0.000	0.000	0.000	0.000	0.000	0.000	0.000	0.000	0.031	0.038	0.070	0.076	3.915	0.024	0.040	316	2384	100	83	2656	2739	121	3215	3336	Error	Error	-5.000	83	2656	121	3215	187301	1592118	0.368	2.439	0	0	0
1	3	17	"A98"	"A98"	14080	22825	100	544	598	265	44	475	475	504	225	44	30	12	0	3974	4788	2671	55	1808	1808	1867	989	52	81	53	0	0.000	0.000	0.000	0.000	0.000	0.000	0.000	0.000	0.000	0.000	0.000	0.000	0.000	0.000	0.032	0.041	0.078	0.078	3.953	0.024	0.040	316	2384	100	69	2166	2235	123	2980	3103	Error	Error	-4.972	69	2166	123	2980	188816	1513029	0.418	2.953	0	0	0
1	4	17	"A99"	"A99"	14390	22825	100	3254	3861	3045	78	481	481	509	239	46	86	77	0	10286	9248	4523	48	1792	1792	1840	800	43	95	88	0	0.000	0.000	0.000	0.000	0.000	0.000	0.000	0.000	0.000	0.000	0.000	0.000	0.000	0.000	0.326	0.453	0.379	0.328	2.395	0.503	0.792	316	2384	100	2773	8494	11267	3380	7456	10836	Error	Error	-1.615	2773	8494	3380	7456	1219976	2922299	14.025	9.260	0	0	0
1	5	17	"A99"	"A99"	14700	22830	100	6965	6841	2915	42	489	489	529	302	57	97	94	0	14089	13115	3935	30	1859	1859	1917	533	27	99	99	0	0.000	0.000	0.000	0.000	0.000	0.000	0.000	0.000	0.000	0.000	0.000	0.000	0.000	0.000	0.530	0.564	0.530	0.513	1.628	0.573	0.828	316	2384	100	6476	12230	18706	6352	11256	17608	Error	Error	-0.917	6476	12230	6352	11256	2161850	4144282	20.901	21.009	0	0	0
1	6	17	"A99"	"A99"	15000	22830	100	5881	6096	3146	51	495	495	544	400	73	97	94	0	11296	10910	2946	27	1863	1863	1934	708	36	99	98	0	0.000	0.000	0.000	0.000	0.000	0.000	0.000	0.000	0.000	0.000	0.000	0.000	0.000	0.000	0.571	0.619	0.576	0.531	1.690	0.673	0.797	316	2384	100	5386	9433	14819	5601	9047	14648	Error	Error	-0.809	5386	9433	5601	9047	1926467	3447709	13.880	12.678	0	0	0
1	7	17	"A100"	"A100"	15285	22820	100	716	775	592	76	489	489	522	258	49	45	16	0	10029	10019	4715	47	1869	1869	1975	1126	57	91	90	0	0.000	0.000	0.000	0.000	0.000	0.000	0.000	0.000	0.000	0.000	0.000	0.000	0.000	0.000	0.028	0.035	0.042	0.039	3.589	0.037	0.147	316	2384	100	227	8160	8387	286	8150	8436	Error	Error	-5.168	227	8160	286	8150	244742	3166125	0.981	7.144	0	0	0
1	8	17	"A100"	"A100"	15600	22825	100	801	812	289	35	499	499	529	244	46	59	25	0	12793	12554	3818	30	1912	1912	1965	473	24	100	100	0	0.000	0.000	0.000	0.000	0.000	0.000	0.000	0.000	0.000	0.000	0.000	0.000	0.000	0.000	0.028	0.029	0.032	0.027	2.847	0.025	0.201	316	2384	100	302	10881	11183	313	10642	10955	Error	Error	-5.171	302	10881	313	10642	256715	3966910	1.160	22.387	0	0	0
1	9	17	"A100"	"A100"	15895	22825	100	754	821	353	42	503	503	535	284	53	44	21	0	12636	12510	3732	29	1960	1960	2088	1020	48	99	96	0	0.000	0.000	0.000	0.000	0.000	0.000	0.000	0.000	0.000	0.000	0.000	0.000	0.000	0.000	0.024	0.030	0.029	0.027	2.866	0.027	0.149	316	2384	100	251	10676	10927	318	10550	10868	Error	Error	-5.411	251	10676	318	10550	259389	3953142	1.007	10.218	0	0	0
1	10	17	"A101"	"A101"	16190	22815	100	1372	2778	3161	113	512	512	535	240	44	78	63	0	6178	8300	5599	67	1908	1908	1943	525	27	93	86	0	0.000	0.000	0.000	0.000	0.000	0.000	0.000	0.000	0.000	0.000	0.000	0.000	0.000	0.000	0.201	0.355	0.257	0.242	2.463	0.438	0.793	316	2384	100	860	4270	5130	2266	6392	8658	Error	Error	-2.312	860	4270	2266	6392	877744	2622852	9.346	12.109	0	0	0
1	11	17	"A101"	"A101"	16505	22820	100	2560	4099	3570	87	504	504	544	387	71	89	80	0	10725	11632	5598	48	1918	1918	1985	857	43	98	93	0	0.000	0.000	0.000	0.000	0.000	0.000	0.000	0.000	0.000	0.000	0.000	0.000	0.000	0.000	0.233	0.370	0.279	0.264	1.907	0.432	0.770	316	2384	100	2056	8807	10863	3595	9714	13309	Error	Error	-2.099	2056	8807	3595	9714	1295378	3675594	9.186	11.257	0	0	0
1	12	17	"A101"	"A101"	16805	22820	100	1502	3353	3498	104	537	537	572	305	53	73	60	0	7037	9578	6409	66	1989	1989	2045	857	41	91	79	0	0.000	0.000	0.000	0.000	0.000	0.000	0.000	0.000	0.000	0.000	0.000	0.000	0.000	0.000	0.191	0.371	0.263	0.232	2.297	0.435	0.823	316	2384	100	965	5048	6013	2816	7589	10405	Error	Error	-2.387	965	5048	2816	7589	1059631	3026563	9.118	8.790	0	0	0
1	13	17	"A102"	"A102"	17090	22815	100	938	2082	2445	117	535	535	595	731	122	38	29	0	6408	8493	5797	68	2056	2056	2151	1599	74	77	57	0	0.000	0.000	0.000	0.000	0.000	0.000	0.000	0.000	0.000	0.000	0.000	0.000	0.000	0.000	0.093	0.240	0.176	0.150	3.275	0.301	0.693	316	2384	100	403	4352	4755	1547	6437	7984	Error	Error	-3.433	403	4352	1547	6437	658043	2683870	2.034	3.966	0	0	0
1	14	17	"A102"	"A102"	17400	22820	100	979	2373	2803	118	533	533	571	356	62	57	39	0	7204	9935	6848	68	2114	2114	2186	915	41	92	77	0	0.000	0.000	0.000	0.000	0.000	0.000	0.000	0.000	0.000	0.000	0.000	0.000	0.000	0.000	0.088	0.235	0.156	0.141	2.728	0.286	0.645	316	2384	100	446	5090	5536	1840	7821	9661	Error	Error	-3.513	446	5090	1840	7821	749824	3139340	5.062	8.469	0	0	0
1	15	17	"A102"	"A102"	17685	22815	100	1042	2527	3002	118	558	558	588	251	42	61	48	0	7413	9620	6371	66	2089	2089	2146	537	25	95	87	0	0.000	0.000	0.000	0.000	0.000	0.000	0.000	0.000	0.000	0.000	0.000	0.000	0.000	0.000	0.091	0.261	0.174	0.146	3.069	0.319	0.648	316	2384	100	484	5324	5808	1969	7531	9500	Error	Error	-3.459	484	5324	1969	7531	798471	3040024	7.725	13.918	0	0	0
1	16	17	"A103"	"A103"	17980	22810	100	742	792	330	41	565	565	603	423	70	24	5	0	9451	9590	4559	47	2100	2100	2174	919	42	93	87	0	0.000	0.000	0.000	0.000	0.000	0.000	0.000	0.000	0.000	0.000	0.000	0.000	0.000	0.000	0.024	0.030	0.038	0.038	3.211	0.026	0.104	316	2384	100	177	7351	7528	227	7490	7717	Error	Error	-5.376	177	7351	227	7490	250136	3030489	0.447	8.070	0	0	0
1	17	17	"A103"	"A103"	18300	22815	100	762	803	302	37	556	556	591	281	47	41	13	0	10484	10368	3862	37	2105	2105	2204	1095	49	100	92	0	0.000	0.000	0.000	0.000	0.000	0.000	0.000	0.000	0.000	0.000	0.000	0.000	0.000	0.000	0.025	0.030	0.036	0.030	3.052	0.025	0.110	316	2384	100	206	8379	8585	247	8263	8510	Error	Error	-5.346	206	8379	247	8263	253780	3276168	0.754	7.456	0	0	0
1	18	17	"A103"	"A103"	18595	22810	100	795	823	294	35	571	571	607	377	62	29	6	0	10208	10081	3268	32	2131	2131	2209	612	27	100	99	0	0.000	0.000	0.000	0.000	0.000	0.000	0.000	0.000	0.000	0.000	0.000	0.000	0.000	0.000	0.028	0.032	0.035	0.033	2.751	0.029	0.131	316	2384	100	224	8077	8301	252	7950	8202	Error	Error	-5.172	224	8077	252	7950	260179	3185527	0.573	12.863	0	0	0
1	1	18	"A104"	"A104"	13480	23125	100	644	670	295	44	457	457	493	231	46	43	15	0	9815	9017	3852	42	1769	1769	1833	1451	79	87	81	0	0.000	0.000	0.000	0.000	0.000	0.000	0.000	0.000	0.000	0.000	0.000	0.000	0.000	0.000	0.023	0.029	0.037	0.037	3.567	0.026	0.125	316	2384	100	187	8046	8233	213	7248	7461	Error	Error	-5.427	187	8046	213	7248	211840	2849224	0.766	4.951	0	0	0
1	2	18	"A104"	"A104"	13795	23120	100	710	776	589	75	466	466	497	335	67	37	9	0	13213	12299	4348	35	1761	1761	1845	1088	58	97	96	0	0.000	0.000	0.000	0.000	0.000	0.000	0.000	0.000	0.000	0.000	0.000	0.000	0.000	0.000	0.021	0.029	0.030	0.028	2.789	0.041	0.153	316	2384	100	244	11452	11696	310	10538	10848	Error	Error	-5.553	244	11452	310	10538	245300	3886601	0.833	9.608	0	0	0
1	3	18	"A104"	"A104"	14095	23125	100	730	764	308	40	471	471	501	227	45	55	25	0	13118	12648	3446	27	1790	1790	1851	563	30	100	99	0	0.000	0.000	0.000	0.000	0.000	0.000	0.000	0.000	0.000	0.000	0.000	0.000	0.000	0.000	0.023	0.027	0.028	0.023	3.067	0.024	0.185	316	2384	100	259	11328	11587	293	10858	11151	Error	Error	-5.451	259	11328	293	10858	241572	3996653	1.159	19.178	0	0	0
1	4	18	"A105"	"A105"	14380	23115	100	641	703	300	42	477	477	515	264	51	36	17	0	9682	9762	4390	44	1835	1835	1952	1012	51	93	88	0	0.000	0.000	0.000	0.000	0.000	0.000	0.000	0.000	0.000	0.000	0.000	0.000	0.000	0.000	0.021	0.029	0.032	0.029	3.311	0.024	0.138	316	2384	100	164	7847	8011	226	7927	8153	Error	Error	-5.580	164	7847	226	7927	222132	3084901	0.712	7.717	0	0	0
1	5	18	"A105"	"A105"	14690	23115	100	723	736	299	40	480	480	517	298	57	40	13	0	11454	11058	3335	30	1873	1873	2169	1444	66	99	98	0	0.000	0.000	0.000	0.000	0.000	0.000	0.000	0.000	0.000	0.000	0.000	0.000	0.000	0.000	0.025	0.028	0.035	0.029	2.872	0.025	0.140	316	2384	100	243	9581	9824	256	9185	9441	Error	Error	-5.301	243	9581	256	9185	232532	3494422	0.735	6.156	0	0	0
1	6	18	"A105"	"A105"	15000	23115	100	671	723	331	45	487	487	515	243	47	45	18	0	9229	9331	2856	30	1856	1856	1950	666	34	98	98	0	0.000	0.000	0.000	0.000	0.000	0.000	0.000	0.000	0.000	0.000	0.000	0.000	0.000	0.000	0.025	0.032	0.040	0.034	2.844	0.024	0.092	316	2384	100	184	7373	7557	236	7475	7711	Error	Error	-5.324	184	7373	236	7475	228552	2948727	0.856	11.083	0	0	0
1	7	18	"A106"	"A106"	15290	23115	100	542	587	294	50	489	489	516	234	45	25	9	0	2923	3421	1597	46	1825	1825	1892	1164	61	47	23	0	0.000	0.000	0.000	0.000	0.000	0.000	0.000	0.000	0.000	0.000	0.000	0.000	0.000	0.000	0.048	0.061	0.170	0.156	4.613	0.048	0.039	316	2384	100	53	1098	1151	98	1596	1694	Error	Error	-4.373	53	1098	98	1596	185617	1081005	0.303	1.314	0	0	0
1	8	18	"A106"	"A106"	15600	23115	100	553	576	266	46	496	496	524	251	47	23	6	0	3025	3944	2266	57	1863	1863	1907	551	28	71	51	0	0.000	0.000	0.000	0.000	0.000	0.000	0.000	0.000	0.000	0.000	0.000	0.000	0.000	0.000	0.049	0.038	0.109	0.123	5.323	0.027	0.026	316	2384	100	57	1162	1219	80	2081	2161	Error	Error	-4.350	57	1162	80	2081	181913	1246399	0.207	3.697	0	0	0
1	9	18	"A106"	"A106"	15900	23115	100	570	708	1819	256	487	487	515	253	49	26	8	0	3331	4387	2431	55	1881	1881	1934	708	36	79	50	0	0.000	0.000	0.000	0.000	0.000	0.000	0.000	0.000	0.000	0.000	0.000	0.000	0.000	0.000	0.057	0.088	0.104	0.098	4.001	0.109	0.017	316	2384	100	83	1450	1533	221	2506	2727	Error	Error	-4.127	83	1450	221	2506	223677	1386250	0.763	3.465	0	0	0
1	10	18	"A107"	"A107"	16190	23115	100	567	609	271	44	500	500	533	505	94	10	0	0	4348	5787	3778	65	1878	1878	1940	1052	54	78	56	0	0.000	0.000	0.000	0.000	0.000	0.000	0.000	0.000	0.000	0.000	0.000	0.000	0.000	0.000	0.027	0.028	0.057	0.064	4.833	0.028	0.077	316	2384	100	67	2470	2537	109	3909	4018	Error	Error	-5.204	67	2470	109	3909	192410	1828808	0.150	3.657	0	0	0
1	11	18	"A107"	"A107"	16510	23115	100	672	696	268	38	528	528	567	461	81	14	0	0	6635	8640	5048	58	1905	1905	1971	854	43	94	86	0	0.000	0.000	0.000	0.000	0.000	0.000	0.000	0.000	0.000	0.000	0.000	0.000	0.000	0.000	0.030	0.025	0.035	0.035	3.666	0.020	0.083	316	2384	100	144	4730	4874	168	6735	6903	Error	Error	-5.038	144	4730	168	6735	219830	2730279	0.280	7.809	0	0	0
1	12	18	"A107"	"A107"	16800	23115	100	627	655	284	43	529	529	558	273	48	28	6	0	4929	6760	4275	63	1965	1965	1986	386	19	96	91	0	0.000	0.000	0.000	0.000	0.000	0.000	0.000	0.000	0.000	0.000	0.000	0.000	0.000	0.000	0.033	0.026	0.053	0.052	3.568	0.024	0.074	316	2384	100	98	2964	3062	126	4795	4921	Error	Error	-4.919	98	2964	126	4795	207077	2136225	0.355	12.368	0	0	0
1	13	18	"A108"	"A108"	17100	23110	100	640	664	281	42	528	528	559	252	45	32	12	0	5088	6973	4901	70	2008	2008	2045	731	35	83	69	0	0.000	0.000	0.000	0.000	0.000	0.000	0.000	0.000	0.000	0.000	0.000	0.000	0.000	0.000	0.036	0.027	0.058	0.061	4.256	0.022	0.072	316	2384	100	112	3080	3192	136	4965	5101	Error	Error	-4.781	112	3080	136	4965	209838	2203614	0.417	6.741	0	0	0
1	14	18	"A108"	"A108"	17400	23110	100	707	750	300	40	538	538	567	325	57	31	7	0	7840	9256	4766	51	2026	2026	2058	510	24	97	92	0	0.000	0.000	0.000	0.000	0.000	0.000	0.000	0.000	0.000	0.000	0.000	0.000	0.000	0.000	0.029	0.029	0.036	0.034	3.226	0.027	0.149	316	2384	100	169	5814	5983	212	7230	7442	Error	Error	-5.104	169	5814	212	7230	237099	2924818	0.563	14.114	0	0	0
1	15	18	"A108"	"A108"	17690	23105	100	706	753	329	43	562	562	635	809	127	3	0	0	6984	8192	4298	52	2065	2065	2188	1437	65	88	70	0	0.000	0.000	0.000	0.000	0.000	0.000	0.000	0.000	0.000	0.000	0.000	0.000	0.000	0.000	0.029	0.031	0.046	0.044	3.850	0.036	0.052	316	2384	100	144	4919	5063	191	6127	6318	Error	Error	-5.094	144	4919	191	6127	237887	2588728	0.146	4.178	0	0	0
1	16	18	"A109"	"A109"	17990	23100	100	595	626	304	48	560	560	592	277	46	18	4	0	2813	3540	1887	53	2057	2057	2094	468	22	65	45	0	0.000	0.000	0.000	0.000	0.000	0.000	0.000	0.000	0.000	0.000	0.000	0.000	0.000	0.000	0.046	0.045	0.182	0.176	4.285	0.036	0.022	316	2384	100	35	756	791	66	1483	1549	Error	Error	-4.433	35	756	66	1483	197668	1118676	0.123	3.090	0	0	0
1	17	18	"A109"	"A109"	18280	23090	100	623	673	288	42	565	565	590	252	42	28	8	0	3720	4973	3111	62	2092	2092	2133	508	23	78	64	0	0.000	0.000	0.000	0.000	0.000	0.000	0.000	0.000	0.000	0.000	0.000	0.000	0.000	0.000	0.036	0.037	0.080	0.094	4.710	0.031	0.054	316	2384	100	58	1628	1686	108	2881	2989	Error	Error	-4.811	58	1628	108	2881	212619	1571453	0.329	5.591	0	0	0
1	18	18	"A109"	"A109"	18595	23100	100	600	643	275	42	566	566	631	1140	180	0	0	0	3685	4904	2838	57	2081	2081	2125	847	39	76	46	0	0.000	0.000	0.000	0.000	0.000	0.000	0.000	0.000	0.000	0.000	0.000	0.000	0.000	0.000	0.021	0.027	0.077	0.084	4.175	0.511	0.205	316	2384	100	34	1604	1638	77	2823	2900	Error	Error	-5.560	34	1604	77	2823	203125	1549617	0.011	3.281	0	0	0
1	1	19	"A110"	"A110"	13495	23430	100	585	611	260	42	474	474	503	232	46	34	9	0	5061	6793	4661	68	1812	1812	1891	1280	67	74	55	0	0.000	0.000	0.000	0.000	0.000	0.000	0.000	0.000	0.000	0.000	0.000	0.000	0.000	0.000	0.034	0.028	0.052	0.056	4.011	0.019	0.076	316	2384	100	111	3249	3360	137	4981	5118	Error	Error	-4.871	111	3249	137	4981	193230	2146706	0.466	3.830	0	0	0
1	2	19	"A110"	"A110"	13805	23435	100	658	696	292	41	481	481	512	249	48	41	13	0	11970	11883	5247	44	1829	1829	1864	478	25	98	97	0	0.000	0.000	0.000	0.000	0.000	0.000	0.000	0.000	0.000	0.000	0.000	0.000	0.000	0.000	0.017	0.021	0.027	0.024	3.196	0.018	0.114	316	2384	100	177	10141	10318	215	10054	10269	Error	Error	-5.840	177	10141	215	10054	219821	3755075	0.739	20.960	0	0	0
1	3	19	"A110"	"A110"	14105	23435	100	718	755	345	45	486	486	520	264	50	46	19	0	11835	11528	4750	41	1843	1843	1906	774	40	97	94	0	0.000	0.000	0.000	0.000	0.000	0.000	0.000	0.000	0.000	0.000	0.000	0.000	0.000	0.000	0.023	0.028	0.033	0.029	3.018	0.026	0.191	316	2384	100	232	9992	10224	269	9685	9954	Error	Error	-5.429	232	9992	269	9685	238712	3642893	0.890	12.432	0	0	0
1	4	19	"A111"	"A111"	14395	23425	100	600	621	259	41	490	490	524	262	50	26	6	0	5099	6782	4132	60	1827	1827	1884	1372	72	80	60	0	0.000	0.000	0.000	0.000	0.000	0.000	0.000	0.000	0.000	0.000	0.000	0.000	0.000	0.000	0.034	0.026	0.044	0.046	4.191	0.019	0.051	316	2384	100	110	3272	3382	131	4955	5086	Error	Error	-4.895	110	3272	131	4955	196334	2143126	0.370	3.570	0	0	0
1	5	19	"A111"	"A111"	14705	23425	100	631	669	313	46	476	476	502	227	45	42	18	0	6912	8332	4335	52	1819	1819	1887	1280	67	90	80	0	0.000	0.000	0.000	0.000	0.000	0.000	0.000	0.000	0.000	0.000	0.000	0.000	0.000	0.000	0.030	0.030	0.049	0.046	3.234	0.026	0.119	316	2384	100	155	5093	5248	193	6513	6706	Error	Error	-5.038	155	5093	193	6513	211466	2633022	0.736	5.035	0	0	0
1	6	19	"A111"	"A111"	15005	23425	100	584	644	287	44	487	487	509	231	45	38	16	0	5748	7261	3984	54	1816	1816	1846	375	20	97	93	0	0.000	0.000	0.000	0.000	0.000	0.000	0.000	0.000	0.000	0.000	0.000	0.000	0.000	0.000	0.025	0.029	0.047	0.045	3.701	0.024	0.086	316	2384	100	97	3932	4029	157	5445	5602	Error	Error	-5.341	97	3932	157	5445	203618	2294422	0.584	14.440	0	0	0
1	7	19	"A112"	"A112"	15295	23420	100	4395	9210	10598	115	501	501	531	241	45	93	86	0	9740	9642	5116	53	1846	1846	1887	756	40	95	87	0	0.000	0.000	0.000	0.000	0.000	0.000	0.000	0.000	0.000	0.000	0.000	0.000	0.000	0.000	0.493	1.117	0.629	0.619	2.377	1.633	0.688	316	2384	100	3894	7894	11788	8709	7796	16505	Error	Error	-1.020	3894	7894	8709	7796	2910369	3047012	36.012	10.258	0	0	0
1	8	19	"A112"	"A112"	15600	23425	100	10616	13013	11768	90	507	507	535	259	48	99	96	0	12778	11576	4628	39	1882	1882	1911	425	22	99	98	0	0.000	0.000	0.000	0.000	0.000	0.000	0.000	0.000	0.000	0.000	0.000	0.000	0.000	0.000	0.928	1.290	0.870	0.860	2.032	1.840	0.679	316	2384	100	10109	10896	21005	12506	9694	22200	Error	Error	-0.108	10109	10896	12506	9694	4112205	3657873	48.178	22.741	0	0	0
1	9	19	"A112"	"A112"	15890	23425	100	9380	13054	12805	98	515	515	641	1047	163	85	77	0	13511	11671	5145	44	1932	1932	2097	1224	58	92	84	0	0.000	0.000	0.000	0.000	0.000	0.000	0.000	0.000	0.000	0.000	0.000	0.000	0.000	0.000	0.766	1.288	0.773	0.810	2.189	1.953	0.648	316	2384	100	8865	11579	20444	12539	9739	22278	Error	Error	-0.385	8865	11579	12539	9739	4125054	3688174	11.856	7.822	0	0	0
1	10	19	"A113"	"A113"	16195	23420	100	632	665	283	42	505	505	550	377	68	18	2	0	5253	5827	2800	48	1915	1915	1962	981	50	87	74	0	0.000	0.000	0.000	0.000	0.000	0.000	0.000	0.000	0.000	0.000	0.000	0.000	0.000	0.000	0.038	0.041	0.065	0.059	4.061	0.036	0.087	316	2384	100	127	3338	3465	160	3912	4072	Error	Error	-4.716	127	3338	160	3912	210095	1841250	0.305	3.940	0	0	0
1	11	19	"A113"	"A113"	16505	23420	100	687	743	337	45	534	534	566	281	49	36	14	0	7789	7873	4660	59	1987	1987	2036	566	27	85	75	0	0.000	0.000	0.000	0.000	0.000	0.000	0.000	0.000	0.000	0.000	0.000	0.000	0.000	0.000	0.026	0.036	0.048	0.052	4.340	0.030	0.143	316	2384	100	153	5802	5955	209	5886	6095	Error	Error	-5.245	153	5802	209	5886	234778	2487887	0.630	10.313	0	0	0
1	12	19	"A113"	"A113"	16795	23415	100	605	641	281	43	520	520	553	251	45	26	8	0	5764	6101	3358	55	1954	1954	2052	1381	67	71	55	0	0.000	0.000	0.000	0.000	0.000	0.000	0.000	0.000	0.000	0.000	0.000	0.000	0.000	0.000	0.022	0.029	0.055	0.065	4.627	0.017	0.038	316	2384	100	85	3810	3895	121	4147	4268	Error	Error	-5.486	85	3810	121	4147	202671	1927774	0.351	2.932	0	0	0
1	13	19	"A114"	"A114"	17095	23410	100	706	741	296	39	530	530	584	1002	171	1	0	0	10527	9791	4368	44	1985	1985	2081	1884	90	87	74	0	0.000	0.000	0.000	0.000	0.000	0.000	0.000	0.000	0.000	0.000	0.000	0.000	0.000	0.000	0.021	0.027	0.034	0.033	3.283	0.031	0.211	316	2384	100	176	8542	8718	211	7806	8017	Error	Error	-5.601	176	8542	211	7806	234138	3093993	0.157	4.092	0	0	0
1	14	19	"A114"	"A114"	17405	23415	100	839	878	557	63	538	538	567	260	45	55	25	0	13085	12606	4025	31	2010	2010	2055	468	22	100	99	0	0.000	0.000	0.000	0.000	0.000	0.000	0.000	0.000	0.000	0.000	0.000	0.000	0.000	0.000	0.027	0.032	0.036	0.031	2.556	0.029	0.134	316	2384	100	301	11075	11376	340	10596	10936	Error	Error	-5.201	301	11075	340	10596	277537	3983570	1.196	22.545	0	0	0
1	15	19	"A114"	"A114"	17705	23415	100	762	825	346	41	541	541	572	305	53	43	14	0	10967	10672	2741	25	1973	1973	2011	473	23	99	99	0	0.000	0.000	0.000	0.000	0.000	0.000	0.000	0.000	0.000	0.000	0.000	0.000	0.000	0.000	0.025	0.033	0.037	0.031	2.665	0.030	0.099	316	2384	100	221	8994	9215	284	8699	8983	Error	Error	-5.347	221	8994	284	8699	260828	3372215	0.830	18.311	0	0	0
1	16	19	"A115"	"A115"	17995	23405	100	643	700	344	49	549	549	585	305	52	25	8	0	4465	5887	3551	60	2022	2022	2067	725	35	86	72	0	0.000	0.000	0.000	0.000	0.000	0.000	0.000	0.000	0.000	0.000	0.000	0.000	0.000	0.000	0.038	0.039	0.063	0.067	4.469	0.031	0.044	316	2384	100	94	2443	2537	151	3865	4016	Error	Error	-4.700	94	2443	151	3865	221296	1860349	0.377	5.269	0	0	0
1	17	19	"A115"	"A115"	18300	23410	100	719	751	296	39	550	550	587	262	44	37	14	0	6755	8467	4454	52	2076	2076	2126	1402	65	96	76	0	0.000	0.000	0.000	0.000	0.000	0.000	0.000	0.000	0.000	0.000	0.000	0.000	0.000	0.000	0.036	0.031	0.047	0.041	3.304	0.020	0.075	316	2384	100	169	4679	4848	201	6391	6592	Error	Error	-4.791	169	4679	201	6391	237302	2675423	0.626	4.523	0	0	0
1	18	19	"A115"	"A115"	18600	23410	100	696	730	313	42	570	570	599	257	42	35	12	0	6667	8429	4058	48	2093	2093	2134	440	20	99	99	0	0.000	0.000	0.000	0.000	0.000	0.000	0.000	0.000	0.000	0.000	0.000	0.000	0.000	0.000	0.028	0.025	0.043	0.040	2.983	0.027	0.095	316	2384	100	126	4574	4700	160	6336	6496	Error	Error	-5.182	126	4574	160	6336	230831	2663561	0.510	14.307	0	0	0
1	1	20	"A116"	"A116"	13500	23725	100	676	703	284	40	518	518	543	245	45	38	14	0	9681	8868	3326	37	1929	1929	1958	469	23	98	96	0	0.000	0.000	0.000	0.000	0.000	0.000	0.000	0.000	0.000	0.000	0.000	0.000	0.000	0.000	0.020	0.027	0.034	0.031	3.257	0.025	0.102	316	2384	100	158	7752	7910	185	6939	7124	Error	Error	-5.617	158	7752	185	6939	222155	2802170	0.653	14.733	0	0	0
1	2	20	"A116"	"A116"	13810	23725	100	675	718	296	41	509	509	538	263	48	38	12	0	10312	9455	4432	46	1935	1935	2145	1802	84	88	71	0	0.000	0.000	0.000	0.000	0.000	0.000	0.000	0.000	0.000	0.000	0.000	0.000	0.000	0.000	0.020	0.028	0.036	0.034	2.936	0.025	0.155	316	2384	100	166	8377	8543	209	7520	7729	Error	Error	-5.657	166	8377	209	7520	226997	2987770	0.684	4.057	0	0	0
1	3	20	"A116"	"A116"	14110	23725	100	663	730	304	41	497	497	530	311	58	33	11	0	11042	10124	4687	46	1889	1889	1960	614	31	98	91	0	0.000	0.000	0.000	0.000	0.000	0.000	0.000	0.000	0.000	0.000	0.000	0.000	0.000	0.000	0.018	0.028	0.032	0.028	3.269	0.026	0.175	316	2384	100	166	9153	9319	233	8235	8468	Error	Error	-5.785	166	9153	233	8235	230530	3199289	0.643	13.296	0	0	0
1	4	20	"A117"	"A117"	14400	23725	100	646	740	418	56	487	487	519	252	48	40	20	0	2663	3343	1924	57	1860	1860	1890	374	19	74	52	0	0.000	0.000	0.000	0.000	0.000	0.000	0.000	0.000	0.000	0.000	0.000	0.000	0.000	0.000	0.198	0.171	0.223	0.231	4.289	0.142	0.258	316	2384	100	159	803	962	253	1483	1736	Error	Error	-2.336	159	803	253	1483	233787	1056367	0.877	3.885	0	0	0
1	5	20	"A117"	"A117"	14700	23720	100	673	796	478	60	497	497	523	274	52	38	21	0	2907	3712	2042	55	1876	1876	1908	596	31	74	42	0	0.000	0.000	0.000	0.000	0.000	0.000	0.000	0.000	0.000	0.000	0.000	0.000	0.000	0.000	0.171	0.163	0.194	0.189	2.923	0.173	0.431	316	2384	100	176	1031	1207	299	1836	2135	Error	Error	-2.550	176	1031	299	1836	251620	1173139	0.996	3.027	0	0	0
1	6	20	"A117"	"A117"	15000	23720	100	659	757	441	58	497	497	523	245	46	41	21	0	2770	3446	1751	50	1841	1841	1874	590	31	69	40	0	0.000	0.000	0.000	0.000	0.000	0.000	0.000	0.000	0.000	0.000	0.000	0.000	0.000	0.000	0.174	0.162	0.222	0.222	3.090	0.167	0.338	316	2384	100	162	929	1091	260	1605	1865	Error	Error	-2.520	162	929	260	1605	239179	1088843	0.955	2.664	0	0	0
1	7	20	"A118"	"A118"	15295	23715	100	605	640	278	43	490	490	522	253	48	31	11	0	6092	7433	4547	61	1849	1849	1888	525	27	93	87	0	0.000	0.000	0.000	0.000	0.000	0.000	0.000	0.000	0.000	0.000	0.000	0.000	0.000	0.000	0.027	0.027	0.046	0.048	3.525	0.025	0.084	316	2384	100	115	4243	4358	150	5584	5734	Error	Error	-5.205	115	4243	150	5584	202372	2348837	0.466	10.562	0	0	0
1	8	20	"A118"	"A118"	15610	23715	100	618	665	303	45	512	512	572	1358	237	0	0	0	8025	8717	4428	50	1891	1891	1962	1405	71	88	75	0	0.000	0.000	0.000	0.000	0.000	0.000	0.000	0.000	0.000	0.000	0.000	0.000	0.000	0.000	0.017	0.022	0.034	0.033	3.440	0.021	0.081	316	2384	100	106	6134	6240	153	6826	6979	Error	Error	-5.855	106	6134	153	6826	210271	2754570	0.068	4.808	0	0	0
1	9	20	"A118"	"A118"	15905	23715	100	664	1055	4385	415	520	520	548	305	55	33	11	0	7351	9261	6216	67	1941	1941	2016	785	38	98	89	0	0.000	0.000	0.000	0.000	0.000	0.000	0.000	0.000	0.000	0.000	0.000	0.000	0.000	0.000	0.027	0.073	0.038	0.038	3.806	0.306	0.262	316	2384	100	144	5410	5554	535	7320	7855	Error	Error	-5.231	144	5410	535	7320	333302	2926423	1.662	9.229	0	0	0
1	10	20	"A119"	"A119"	16205	23710	100	1019	1247	787	63	522	522	553	250	45	66	49	0	5195	6478	3626	55	1913	1913	1949	503	25	90	84	0	0.000	0.000	0.000	0.000	0.000	0.000	0.000	0.000	0.000	0.000	0.000	0.000	0.000	0.000	0.151	0.159	0.168	0.164	2.576	0.164	0.656	316	2384	100	497	3282	3779	725	4565	5290	Error	Error	-2.723	497	3282	725	4565	394111	2047167	2.776	9.004	0	0	0
1	11	20	"A119"	"A119"	16515	23710	100	1384	1582	939	59	539	539	570	259	45	75	64	0	7130	7643	3912	51	1994	1994	2056	1274	61	88	69	0	0.000	0.000	0.000	0.000	0.000	0.000	0.000	0.000	0.000	0.000	0.000	0.000	0.000	0.000	0.165	0.185	0.190	0.172	2.073	0.162	0.632	316	2384	100	845	5136	5981	1043	5649	6692	Error	Error	-2.604	845	5136	1043	5649	499755	2415108	3.907	4.385	0	0	0
1	12	20	"A119"	"A119"	16810	23710	100	1582	1761	1102	62	564	564	630	1381	219	41	9	0	8575	8735	4303	49	2040	2040	2131	1706	80	90	65	0	0.000	0.000	0.000	0.000	0.000	0.000	0.000	0.000	0.000	0.000	0.000	0.000	0.000	0.000	0.156	0.179	0.173	0.148	2.010	0.386	0.508	316	2384	100	1018	6535	7553	1197	6695	7892	Error	Error	-2.682	1018	6535	1197	6695	556499	2760133	0.819	3.871	0	0	0
1	13	20	"A120"	"A120"	17100	23705	100	677	790	452	57	535	535	567	263	46	38	18	0	3004	3730	2022	54	1995	1995	2032	924	45	54	28	0	0.000	0.000	0.000	0.000	0.000	0.000	0.000	0.000	0.000	0.000	0.000	0.000	0.000	0.000	0.141	0.147	0.196	0.206	3.120	0.086	0.187	316	2384	100	142	1009	1151	255	1735	1990	Error	Error	-2.829	142	1009	255	1735	249632	1178777	0.848	1.838	0	0	0
1	14	20	"A120"	"A120"	17395	23710	100	736	896	575	64	538	538	582	576	98	22	11	0	3541	4595	2717	59	1998	1998	2063	1414	68	53	25	0	0.000	0.000	0.000	0.000	0.000	0.000	0.000	0.000	0.000	0.000	0.000	0.000	0.000	0.000	0.128	0.138	0.167	0.157	3.118	0.155	0.476	316	2384	100	198	1543	1741	358	2597	2955	Error	Error	-2.962	198	1543	358	2597	283216	1451885	0.545	1.791	0	0	0
1	15	20	"A120"	"A120"	17695	23715	100	708	824	526	63	538	538	570	260	45	38	22	0	3295	4056	2206	54	1963	1963	1995	382	19	90	75	0	0.000	0.000	0.000	0.000	0.000	0.000	0.000	0.000	0.000	0.000	0.000	0.000	0.000	0.000	0.128	0.137	0.192	0.185	2.794	0.160	0.373	316	2384	100	170	1332	1502	286	2093	2379	Error	Error	-2.970	170	1332	286	2093	260331	1281793	0.977	5.395	0	0	0
1	16	20	"A121"	"A121"	17985	23700	100	713	758	446	58	565	565	586	255	43	36	15	0	7707	8747	4987	57	2031	2031	2057	387	18	94	89	0	0.000	0.000	0.000	0.000	0.000	0.000	0.000	0.000	0.000	0.000	0.000	0.000	0.000	0.000	0.026	0.029	0.042	0.044	4.087	0.033	0.141	316	2384	100	148	5676	5824	193	6716	6909	Error	Error	-5.261	148	5676	193	6716	239430	2764153	0.675	17.287	0	0	0
1	17	20	"A121"	"A121"	18310	23700	100	697	751	342	45	559	559	599	359	59	23	6	0	8681	8976	4744	52	2090	2090	2138	487	22	99	95	0	0.000	0.000	0.000	0.000	0.000	0.000	0.000	0.000	0.000	0.000	0.000	0.000	0.000	0.000	0.021	0.028	0.039	0.037	2.956	0.032	0.075	316	2384	100	138	6591	6729	192	6886	7078	Error	Error	-5.578	138	6591	192	6886	237210	2836301	0.423	14.041	0	0	0
1	18	20	"A121"	"A121"	18600	23700	100	784	803	294	36	561	561	604	275	45	43	12	0	11591	11489	4310	37	2174	2174	2294	951	41	99	95	0	0.000	0.000	0.000	0.000	0.000	0.000	0.000	0.000	0.000	0.000	0.000	0.000	0.000	0.000	0.024	0.026	0.033	0.028	3.082	0.022	0.120	316	2384	100	223	9417	9640	242	9315	9557	Error	Error	-5.400	223	9417	242	9315	253882	3630435	0.724	9.669	0	0	0
1	1	21	"Blank"	"Blank"	13465	24015	100	486	524	234	44	515	515	548	253	46	17	2	0	1980	1997	391	19	1941	1941	1975	777	39	4	0	0	0.000	0.000	0.000	0.000	0.000	0.000	0.000	0.000	0.000	0.000	0.000	0.000	0.000	0.000	-0.744	0.161	0.714	0.599	4.740	0.009	0.001	316	2384	100	-29	39	10	9	56	65	Error	Error	Error	-29	39	9	56	165638	630930	-0.095	0.028	0	0	0
1	2	21	"Blank"	"Blank"	13765	24015	100	504	543	228	41	514	514	546	254	46	18	3	0	1976	2011	409	20	1958	1958	2042	1129	55	1	0	0	0.000	0.000	0.000	0.000	0.000	0.000	0.000	0.000	0.000	0.000	0.000	0.000	0.000	0.000	-0.556	0.547	0.685	0.671	4.151	0.006	0.000	316	2384	100	-10	18	8	29	53	82	Error	Error	Error	-10	18	29	53	171446	635545	-0.012	-0.027	0	0	0
1	3	21	"Blank"	"Blank"	14065	24010	100	506	536	235	43	519	519	553	303	54	10	1	0	1948	1989	424	21	1958	1958	2004	635	31	5	0	0	0.000	0.000	0.000	0.000	0.000	0.000	0.000	0.000	0.000	0.000	0.000	0.000	0.000	0.000	1.300	0.548	0.602	0.592	5.766	0.012	0.000	316	2384	100	-13	-10	-23	17	31	48	Error	Error	0.379	-13	-10	17	31	169243	628676	-0.056	-0.024	0	0	0
1	4	21	"Blank"	"Blank"	14365	24010	100	489	515	294	57	513	513	539	244	45	13	3	0	1865	1919	381	19	1904	1904	1955	1288	65	0	0	0	0.000	0.000	0.000	0.000	0.000	0.000	0.000	0.000	0.000	0.000	0.000	0.000	0.000	0.000	0.615	0.133	0.742	0.740	5.417	0.015	0.010	316	2384	100	-24	-39	-63	2	15	17	Error	Error	-0.700	-24	-39	2	15	162617	606528	-0.098	-0.028	0	0	0
1	5	21	"Blank"	"Blank"	14665	24005	100	498	542	276	50	497	497	533	254	47	18	3	0	1878	1955	930	47	1892	1892	1922	494	25	10	1	0	0.000	0.000	0.000	0.000	0.000	0.000	0.000	0.000	0.000	0.000	0.000	0.000	0.000	0.000	-0.071	0.714	0.586	0.528	4.849	0.150	0.069	316	2384	100	1	-14	-13	45	63	108	Error	Error	Error	1	-14	45	63	171300	617663	0.035	0.067	0	0	0
1	6	21	"Blank"	"Blank"	14965	24005	100	484	528	398	75	500	500	526	232	44	14	5	0	1840	1929	849	44	1881	1881	1909	503	26	9	1	0	0.000	0.000	0.000	0.000	0.000	0.000	0.000	0.000	0.000	0.000	0.000	0.000	0.000	0.000	0.390	0.583	0.735	0.675	4.128	0.167	0.121	316	2384	100	-16	-41	-57	28	48	76	Error	Error	-1.358	-16	-41	28	48	166878	609715	0.009	0.040	0	0	0
1	7	21	"Blank"	"Blank"	15265	24005	100	504	540	242	44	500	500	530	244	46	20	4	0	1907	1916	356	18	1912	1912	1940	599	30	3	0	0	0.000	0.000	0.000	0.000	0.000	0.000	0.000	0.000	0.000	0.000	0.000	0.000	0.000	0.000	-0.800	10.000	0.740	0.741	5.006	0.075	0.004	316	2384	100	4	-5	-1	40	4	44	Error	Error	Error	4	-5	40	4	170609	605525	0.041	-0.040	0	0	0
1	8	21	"Blank"	"Blank"	15565	24000	100	512	546	242	44	521	521	553	249	45	18	3	0	1885	1930	368	19	1938	1938	1983	947	47	2	0	0	0.000	0.000	0.000	0.000	0.000	0.000	0.000	0.000	0.000	0.000	0.000	0.000	0.000	0.000	0.170	-3.125	0.586	0.621	5.385	-0.003	0.000	316	2384	100	-9	-53	-62	25	-8	17	Error	Error	-2.558	-9	-53	25	-8	172685	609903	-0.028	-0.056	0	0	0
1	9	21	"Blank"	"Blank"	15865	24000	100	522	547	231	42	537	537	572	265	46	12	2	0	1951	1994	380	19	1996	1996	2027	482	23	11	1	0	0.000	0.000	0.000	0.000	0.000	0.000	0.000	0.000	0.000	0.000	0.000	0.000	0.000	0.000	0.333	-5.000	0.691	0.717	4.604	0.079	0.005	316	2384	100	-15	-45	-60	10	-2	8	Error	Error	-1.585	-15	-45	10	-2	172718	630094	-0.094	-0.068	0	0	0
1	10	21	"Blank"	"Blank"	16165	23995	100	551	580	234	40	585	585	753	2050	272	0	0	0	1967	2010	385	19	2070	2070	2295	1902	82	0	0	0	0.000	0.000	0.000	0.000	0.000	0.000	0.000	0.000	0.000	0.000	0.000	0.000	0.000	0.000	0.330	0.083	0.612	0.531	3.936	0.756	0.620	316	2384	100	-34	-103	-137	-5	-60	-65	Error	Error	-1.599	-34	-103	-5	-60	183305	635230	-0.084	-0.150	0	0	0
1	11	21	"Blank"	"Blank"	16465	23995	100	564	591	294	49	552	552	577	248	42	21	5	0	2041	2110	525	24	2040	2040	2083	642	30	7	0	0	0.000	0.000	0.000	0.000	0.000	0.000	0.000	0.000	0.000	0.000	0.000	0.000	0.000	0.000	12.000	0.557	0.648	0.637	4.563	0.026	0.002	316	2384	100	12	1	13	39	70	109	Error	Error	3.585	12	1	39	70	186877	666781	0.056	0.042	0	0	0
1	12	21	"Blank"	"Blank"	16765	23995	100	590	609	242	39	570	570	620	590	95	1	0	0	2069	2088	385	18	2095	2095	2160	1113	51	0	0	0	0.000	0.000	0.000	0.000	0.000	0.000	0.000	0.000	0.000	0.000	0.000	0.000	0.000	0.000	-0.769	-5.571	0.506	0.557	4.174	0.036	0.018	316	2384	100	20	-26	-6	39	-7	32	Error	Error	Error	20	-26	39	-7	192318	659894	-0.019	-0.065	0	0	0
1	13	21	"Blank"	"Blank"	17065	23990	100	623	667	417	62	576	576	621	463	74	8	1	0	2132	2265	1355	59	2120	2120	2180	669	30	8	2	0	0.000	0.000	0.000	0.000	0.000	0.000	0.000	0.000	0.000	0.000	0.000	0.000	0.000	0.000	3.917	0.628	0.792	0.798	5.010	0.080	0.028	316	2384	100	47	12	59	91	145	236	Error	Error	1.970	47	12	91	145	210630	715773	0.099	0.127	0	0	0
1	14	21	"Blank"	"Blank"	17365	23990	100	572	586	259	44	587	587	648	577	89	1	0	0	2058	2095	370	17	2142	2142	2230	1055	47	0	0	0	0.000	0.000	0.000	0.000	0.000	0.000	0.000	0.000	0.000	0.000	0.000	0.000	0.000	0.000	0.179	0.021	0.687	0.729	5.051	0.309	0.197	316	2384	100	-15	-84	-99	-1	-47	-48	Error	Error	-2.485	-15	-84	-1	-47	185124	662069	-0.107	-0.128	0	0	0
1	15	21	"Blank"	"Blank"	17665	23985	100	533	568	249	43	570	570	634	1126	177	0	0	0	1990	2002	337	16	2062	2062	2114	764	36	0	0	0	0.000	0.000	0.000	0.000	0.000	0.000	0.000	0.000	0.000	0.000	0.000	0.000	0.000	0.000	0.514	0.033	0.683	0.710	5.223	0.358	0.435	316	2384	100	-37	-72	-109	-2	-60	-62	Error	Error	-0.960	-37	-72	-2	-60	179361	632666	-0.059	-0.147	0	0	0
1	16	21	"Blank"	"Blank"	17965	23985	100	603	1013	3319	327	558	558	589	258	43	22	7	0	2109	2851	5508	193	2094	2094	2119	419	19	19	10	0	0.000	0.000	0.000	0.000	0.000	0.000	0.000	0.000	0.000	0.000	0.000	0.000	0.000	0.000	3.000	0.601	0.589	0.593	3.858	0.589	0.912	316	2384	100	45	15	60	455	757	1212	Error	Error	1.585	45	15	455	757	320155	900987	1.643	1.747	0	0	0
1	17	21	"Blank"	"Blank"	18265	23985	100	571	594	290	48	590	590	615	276	44	13	2	0	2076	2122	495	23	2160	2160	2181	548	25	6	0	0	0.000	0.000	0.000	0.000	0.000	0.000	0.000	0.000	0.000	0.000	0.000	0.000	0.000	0.000	0.226	-0.105	0.591	0.623	4.448	0.040	0.006	316	2384	100	-19	-84	-103	4	-38	-34	Error	Error	-2.144	-19	-84	4	-38	187706	670404	-0.076	-0.108	0	0	0
1	18	21	"Blank"	"Blank"	18565	23980	100	588	624	248	39	597	597	625	270	43	15	3	0	2090	2099	371	17	2177	2177	2214	764	34	1	0	0	0.000	0.000	0.000	0.000	0.000	0.000	0.000	0.000	0.000	0.000	0.000	0.000	0.000	0.000	0.103	-0.346	0.653	0.705	4.855	0.061	0.004	316	2384	100	-9	-87	-96	27	-78	-51	Error	Error	-3.273	-9	-87	27	-78	197158	663145	-0.004	-0.151	0	0	0
