# Supplementary material for: Application of hybridization control probe to increase accuracy on ligation detection or minisequencing diagnostic microarrays
Source: BMC Res Notes. 2009 Dec 14;2:249. doi: 10.1186/1756-0500-2-249 (PMC2799435; doi:10.1186/1756-0500-2-249)
Supplement: Additional file 3 — Gpr_files. Zip-compressed file containing raw microarray data in GenePix results format (.gpr) and GAL (GenePix Array List) files. [file 1756-0500-2-249-S3.ZIP › gpr_files/slide10/lasi10oikea_7-16.gpr]

ATF	1.0
30	76    
"Type=GenePix Results 3"
"DateTime=2009/05/28 14:58:21"
"Settings=C:\Axon\Data\HPV\280509\lasi10.gps"
"GalFile=C:\Axon\Data\HPV\ArrayIt_032009_InstiBioGalfile.gal"
"ArrayOfArrays=7-16"
"PixelSize=5"
"Wavelengths=532	488"
"ImageFiles=C:\Axon\Data\HPV\280509\lasi10oikea.tif 2	C:\Axon\Data\HPV\280509\lasi10oikea.tif 3"
"NormalizationMethod=None"
"NormalizationFactors=1	1"
"JpegImage="
"StdDev=Type 1"
"RatioFormulations=W1/W3 (/532)	W1/W4 (/488)	W3/W4 (532/488)"
"FeatureType=Circular"
"Barcode="
"BackgroundSubtraction=LocalFeature"
"ImageOrigin=0, 0"
"JpegOrigin=3920, 0"
"Creator=GenePix Pro 6.1.0.2"
"Scanner=GenePix 4200A 01 Autoloader [2]"
"FocusPosition=0"
"Temperature=23.75"
"LinesAveraged=2"
"Comment="
"PMTGain=600	570"
"ScanPower=100	100"
"LaserPower=2.67	2.56"
"Filters=Standard Green	Standard Blue"
"ScanRegion=784,0,3920,13784"
"Supplier="
"Block"	"Column"	"Row"	"Name"	"ID"	"X"	"Y"	"Dia."	"F532 Median"	"F532 Mean"	"F532 SD"	"F532 CV"	"B532"	"B532 Median"	"B532 Mean"	"B532 SD"	"B532 CV"	"% > B532+1SD"	"% > B532+2SD"	"F532 % Sat."	"F488 Median"	"F488 Mean"	"F488 SD"	"F488 CV"	"B488"	"B488 Median"	"B488 Mean"	"B488 SD"	"B488 CV"	"% > B488+1SD"	"% > B488+2SD"	"F488 % Sat."	"Ratio of Medians (1/532)"	"Ratio of Means (1/532)"	"Median of Ratios (1/532)"	"Mean of Ratios (1/532)"	"Ratios SD (1/532)"	"Rgn Ratio (1/532)"	"Rgn R2 (1/532)"	"Ratio of Medians (1/488)"	"Ratio of Means (1/488)"	"Median of Ratios (1/488)"	"Mean of Ratios (1/488)"	"Ratios SD (1/488)"	"Rgn Ratio (1/488)"	"Rgn R2 (1/488)"	"Ratio of Medians (532/488)"	"Ratio of Means (532/488)"	"Median of Ratios (532/488)"	"Mean of Ratios (532/488)"	"Ratios SD (532/488)"	"Rgn Ratio (532/488)"	"Rgn R2 (532/488)"	"F Pixels"	"B Pixels"	"Circularity"	"Sum of Medians (1/532)"	"Sum of Medians (1/488)"	"Sum of Medians (532/488)"	"Sum of Means (1/532)"	"Sum of Means (1/488)"	"Sum of Means (532/488)"	"Log Ratio (1/532)"	"Log Ratio (1/488)"	"Log Ratio (532/488)"	"F532 Median - B532"	"F488 Median - B488"	"F532 Mean - B532"	"F488 Mean - B488"	"F532 Total Intensity"	"F488 Total Intensity"	"SNR 532"	"SNR 488"	"Flags"	"Normalize"	"Autoflag"
1	1	1	"A1"	"A1"	4550	27060	100	554	583	294	50	448	448	468	220	47	34	12	0	5255	6995	5106	72	1493	1493	1523	440	28	78	72	0	0.000	0.000	0.000	0.000	0.000	0.000	0.000	0.000	0.000	0.000	0.000	0.000	0.000	0.000	0.028	0.025	0.043	0.066	6.852	0.024	0.124	316	2384	100	106	3762	3868	135	5502	5637	Error	Error	-5.149	106	3762	135	5502	184084	2210505	0.523	12.436	0	0	0
1	2	1	"A1"	"A1"	4860	27060	100	582	593	229	38	421	421	462	277	59	29	6	0	8450	8706	4094	47	1501	1501	1569	750	47	95	92	0	0.000	0.000	0.000	0.000	0.000	0.000	0.000	0.000	0.000	0.000	0.000	0.000	0.000	0.000	0.023	0.024	0.033	0.031	3.675	0.030	0.121	316	2384	100	161	6949	7110	172	7205	7377	Error	Error	-5.432	161	6949	172	7205	187497	2751224	0.473	9.516	0	0	0
1	3	1	"A1"	"A1"	5160	27060	100	565	621	315	50	416	416	455	296	65	30	8	0	12068	11363	3690	32	1482	1482	1545	664	42	98	97	0	0.000	0.000	0.000	0.000	0.000	0.000	0.000	0.000	0.000	0.000	0.000	0.000	0.000	0.000	0.014	0.021	0.024	0.021	3.623	0.024	0.088	316	2384	100	149	10586	10735	205	9881	10086	Error	Error	-6.151	149	10586	205	9881	196136	3590705	0.561	14.786	0	0	0
1	4	1	"A2"	"A2"	5465	27060	100	558	587	256	43	422	422	451	229	50	36	13	0	9032	8707	3945	45	1472	1472	1502	437	29	96	91	0	0.000	0.000	0.000	0.000	0.000	0.000	0.000	0.000	0.000	0.000	0.000	0.000	0.000	0.000	0.018	0.023	0.037	0.031	3.764	0.021	0.113	316	2384	100	136	7560	7696	165	7235	7400	Error	Error	-5.797	136	7560	165	7235	185605	2751345	0.594	16.487	0	0	0
1	5	1	"A2"	"A2"	5770	27060	100	584	619	267	43	421	421	447	215	48	42	18	0	10514	10753	3928	36	1481	1481	1618	970	59	94	92	0	0.000	0.000	0.000	0.000	0.000	0.000	0.000	0.000	0.000	0.000	0.000	0.000	0.000	0.000	0.018	0.021	0.026	0.022	3.693	0.018	0.120	316	2384	100	163	9033	9196	198	9272	9470	Error	Error	-5.792	163	9033	198	9272	195552	3397911	0.800	9.418	0	0	0
1	6	1	"A2"	"A2"	6075	27055	100	574	607	239	39	423	423	449	219	48	37	13	0	11656	10997	4209	38	1515	1515	1654	973	58	96	93	0	0.000	0.000	0.000	0.000	0.000	0.000	0.000	0.000	0.000	0.000	0.000	0.000	0.000	0.000	0.015	0.019	0.023	0.020	3.762	0.016	0.103	316	2384	100	151	10141	10292	184	9482	9666	Error	Error	-6.070	151	10141	184	9482	191712	3474948	0.721	9.602	0	0	0
1	7	1	"A3"	"A3"	6360	27060	100	545	589	285	48	409	409	440	213	48	38	20	0	8321	8856	5943	67	1468	1468	1521	559	36	81	76	0	0.000	0.000	0.000	0.000	0.000	0.000	0.000	0.000	0.000	0.000	0.000	0.000	0.000	0.000	0.020	0.024	0.034	0.039	4.183	0.021	0.161	316	2384	100	136	6853	6989	180	7388	7568	Error	Error	-5.655	136	6853	180	7388	185973	2798470	0.700	13.122	0	0	0
1	8	1	"A3"	"A3"	6665	27060	100	609	636	278	43	413	413	448	249	55	42	12	0	12195	12717	5740	45	1480	1480	1537	582	37	100	99	0	0.000	0.000	0.000	0.000	0.000	0.000	0.000	0.000	0.000	0.000	0.000	0.000	0.000	0.000	0.018	0.020	0.026	0.023	2.540	0.016	0.138	316	2384	100	196	10715	10911	223	11237	11460	Error	Error	-5.773	196	10715	223	11237	200884	4018467	0.755	19.210	0	0	0
1	9	1	"A3"	"A3"	6965	27055	100	628	634	248	39	410	410	435	221	50	48	17	0	14425	13412	4863	36	1492	1492	1602	950	59	97	95	0	0.000	0.000	0.000	0.000	0.000	0.000	0.000	0.000	0.000	0.000	0.000	0.000	0.000	0.000	0.017	0.019	0.021	0.019	3.078	0.016	0.154	316	2384	100	218	12933	13151	224	11920	12144	Error	Error	-5.891	218	12933	224	11920	200372	4238231	0.900	12.432	0	0	0
1	10	1	"A4"	"A4"	7260	27060	100	503	544	255	46	407	407	435	210	48	33	11	0	6733	6873	3715	54	1465	1465	1494	337	22	91	84	0	0.000	0.000	0.000	0.000	0.000	0.000	0.000	0.000	0.000	0.000	0.000	0.000	0.000	0.000	0.018	0.025	0.036	0.039	4.202	0.020	0.066	316	2384	100	96	5268	5364	137	5408	5545	Error	Error	-5.778	96	5268	137	5408	172046	2171833	0.519	15.961	0	0	0
1	11	1	"A4"	"A4"	7560	27065	100	620	641	263	41	425	425	447	218	48	45	20	0	13818	13739	5029	36	1525	1525	1617	738	45	100	99	0	0.000	0.000	0.000	0.000	0.000	0.000	0.000	0.000	0.000	0.000	0.000	0.000	0.000	0.000	0.016	0.018	0.022	0.020	2.484	0.016	0.162	316	2384	100	195	12293	12488	216	12214	12430	Error	Error	-5.978	195	12293	216	12214	202639	4341389	0.890	16.425	0	0	0
1	12	1	"A4"	"A4"	7860	27060	100	626	657	270	41	419	419	449	255	56	43	15	0	12163	12164	4908	40	1527	1527	1611	744	46	97	96	0	0.000	0.000	0.000	0.000	0.000	0.000	0.000	0.000	0.000	0.000	0.000	0.000	0.000	0.000	0.019	0.022	0.027	0.022	3.284	0.019	0.187	316	2384	100	207	10636	10843	238	10637	10875	Error	Error	-5.683	207	10636	238	10637	207616	3843755	0.816	14.184	0	0	0
1	13	1	"A5"	"A5"	8165	27045	100	476	511	258	50	416	416	442	214	48	29	10	0	3069	3747	2558	68	1511	1511	1536	337	21	80	72	0	0.000	0.000	0.000	0.000	0.000	0.000	0.000	0.000	0.000	0.000	0.000	0.000	0.000	0.000	0.039	0.042	0.108	0.125	5.420	0.020	0.020	316	2384	100	60	1558	1618	95	2236	2331	Error	Error	-4.699	60	1558	95	2236	161465	1184058	0.322	6.561	0	0	0
1	14	1	"A5"	"A5"	8475	27050	100	541	577	293	50	434	434	459	241	52	30	10	0	4134	6201	4784	77	1564	1564	1594	400	25	94	90	0	0.000	0.000	0.000	0.000	0.000	0.000	0.000	0.000	0.000	0.000	0.000	0.000	0.000	0.000	0.042	0.031	0.058	0.057	4.047	0.024	0.089	316	2384	100	107	2570	2677	143	4637	4780	Error	Error	-4.586	107	2570	143	4637	182386	1959580	0.490	11.518	0	0	0
1	15	1	"A5"	"A5"	8770	27045	100	537	567	236	41	431	431	465	259	55	28	6	0	5027	7008	5071	72	1609	1609	1634	369	22	95	93	0	0.000	0.000	0.000	0.000	0.000	0.000	0.000	0.000	0.000	0.000	0.000	0.000	0.000	0.000	0.031	0.025	0.043	0.043	4.056	0.020	0.096	316	2384	100	106	3418	3524	136	5399	5535	Error	Error	-5.011	106	3418	136	5399	179161	2214643	0.394	14.564	0	0	0
1	16	1	"A6"	"A6"	9060	27045	100	577	624	289	46	440	440	467	232	49	36	14	0	8581	7728	4008	51	1624	1624	1644	381	23	87	82	0	0.000	0.000	0.000	0.000	0.000	0.000	0.000	0.000	0.000	0.000	0.000	0.000	0.000	0.000	0.020	0.030	0.040	0.046	4.444	0.025	0.116	316	2384	100	137	6957	7094	184	6104	6288	Error	Error	-5.666	137	6957	184	6104	197047	2441926	0.677	15.969	0	0	0
1	17	1	"A6"	"A6"	9360	27040	100	686	716	291	40	443	443	477	276	57	44	14	0	12052	11962	3800	31	1669	1669	1786	991	55	98	96	0	0.000	0.000	0.000	0.000	0.000	0.000	0.000	0.000	0.000	0.000	0.000	0.000	0.000	0.000	0.023	0.027	0.029	0.024	2.641	0.025	0.195	316	2384	100	243	10383	10626	273	10293	10566	Error	Error	-5.417	243	10383	273	10293	226335	3780110	0.866	10.268	0	0	0
1	18	1	"A6"	"A6"	9665	27040	100	645	664	265	39	475	475	502	233	46	40	14	0	8950	9322	3119	33	1745	1745	1779	399	22	99	99	0	0.000	0.000	0.000	0.000	0.000	0.000	0.000	0.000	0.000	0.000	0.000	0.000	0.000	0.000	0.024	0.025	0.033	0.028	3.161	0.019	0.082	316	2384	100	170	7205	7375	189	7577	7766	Error	Error	-5.405	170	7205	189	7577	209800	2945648	0.695	18.905	0	0	0
1	1	2	"A7"	"A7"	4570	27365	100	465	496	247	49	417	417	448	219	48	25	7	0	3159	4221	2966	70	1436	1436	1466	341	23	84	73	0	0.000	0.000	0.000	0.000	0.000	0.000	0.000	0.000	0.000	0.000	0.000	0.000	0.000	0.000	0.028	0.028	0.076	0.091	5.207	0.019	0.025	316	2384	100	48	1723	1771	79	2785	2864	Error	Error	-5.166	48	1723	79	2785	156835	1333703	0.219	8.079	0	0	0
1	2	2	"A7"	"A7"	4875	27360	100	467	504	230	45	432	432	457	225	49	23	6	0	4720	6113	3739	61	1468	1468	1502	362	24	95	93	0	0.000	0.000	0.000	0.000	0.000	0.000	0.000	0.000	0.000	0.000	0.000	0.000	0.000	0.000	0.011	0.016	0.037	0.039	4.075	0.016	0.042	316	2384	100	35	3252	3287	72	4645	4717	Error	Error	-6.538	35	3252	72	4645	159184	1931707	0.209	12.738	0	0	0
1	3	2	"A7"	"A7"	5170	27360	100	541	580	258	44	417	417	450	228	50	34	12	0	6058	7904	5002	63	1478	1478	1580	687	43	95	92	0	0.000	0.000	0.000	0.000	0.000	0.000	0.000	0.000	0.000	0.000	0.000	0.000	0.000	0.000	0.027	0.025	0.033	0.036	3.429	0.021	0.104	316	2384	100	124	4580	4704	163	6426	6589	Error	Error	-5.207	124	4580	163	6426	183201	2497614	0.570	9.205	0	0	0
1	4	2	"A8"	"A8"	5465	27355	100	545	571	249	43	418	418	439	210	47	37	15	0	8208	7515	3849	51	1445	1445	1501	574	38	84	77	0	0.000	0.000	0.000	0.000	0.000	0.000	0.000	0.000	0.000	0.000	0.000	0.000	0.000	0.000	0.019	0.025	0.040	0.038	4.728	0.023	0.112	316	2384	100	127	6763	6890	153	6070	6223	Error	Error	-5.735	127	6763	153	6070	180440	2374593	0.629	10.477	0	0	0
1	5	2	"A8"	"A8"	5765	27355	100	573	601	255	42	409	409	442	224	50	41	15	0	11712	11354	3347	29	1460	1460	1576	900	57	99	98	0	0.000	0.000	0.000	0.000	0.000	0.000	0.000	0.000	0.000	0.000	0.000	0.000	0.000	0.000	0.016	0.019	0.027	0.022	2.607	0.017	0.117	316	2384	100	164	10252	10416	192	9894	10086	Error	Error	-5.966	164	10252	192	9894	189989	3587953	0.710	10.864	0	0	0
1	6	2	"A8"	"A8"	6070	27350	100	599	641	427	66	409	409	445	427	95	16	3	0	10966	10703	3607	33	1452	1452	1545	783	50	97	96	0	0.000	0.000	0.000	0.000	0.000	0.000	0.000	0.000	0.000	0.000	0.000	0.000	0.000	0.000	0.020	0.025	0.026	0.022	3.354	0.022	0.112	316	2384	100	190	9514	9704	232	9251	9483	Error	Error	-5.646	190	9514	232	9251	202557	3382105	0.459	11.696	0	0	0
1	7	2	"A9"	"A9"	6370	27350	100	518	582	358	61	400	400	465	986	212	2	0	0	8057	7195	4554	63	1442	1442	1511	637	42	74	69	0	0.000	0.000	0.000	0.000	0.000	0.000	0.000	0.000	0.000	0.000	0.000	0.000	0.000	0.000	0.018	0.032	0.044	0.053	5.641	0.030	0.137	316	2384	100	118	6615	6733	182	5753	5935	Error	Error	-5.809	118	6615	182	5753	183916	2273481	0.119	8.923	0	0	0
1	8	2	"A9"	"A9"	6675	27350	100	608	631	248	39	404	404	431	219	50	47	18	0	11774	11672	3728	31	1472	1472	1575	933	59	97	95	0	0.000	0.000	0.000	0.000	0.000	0.000	0.000	0.000	0.000	0.000	0.000	0.000	0.000	0.000	0.020	0.022	0.025	0.023	2.834	0.020	0.198	316	2384	100	204	10302	10506	227	10200	10427	Error	Error	-5.658	204	10302	227	10200	199420	3688299	0.913	10.822	0	0	0
1	9	2	"A9"	"A9"	6975	27350	100	670	801	1044	130	413	413	444	229	51	53	25	0	11433	11376	3773	33	1501	1501	1742	1373	78	97	96	0	0.000	0.000	0.000	0.000	0.000	0.000	0.000	0.000	0.000	0.000	0.000	0.000	0.000	0.000	0.026	0.039	0.032	0.029	3.014	0.030	0.070	316	2384	100	257	9932	10189	388	9875	10263	Error	Error	-5.272	257	9932	388	9875	252986	3594668	1.559	7.017	0	0	0
1	10	2	"A10"	"A10"	7270	27345	100	562	583	263	45	403	403	428	219	51	38	16	0	9957	8749	5192	59	1461	1461	1539	838	54	77	70	0	0.000	0.000	0.000	0.000	0.000	0.000	0.000	0.000	0.000	0.000	0.000	0.000	0.000	0.000	0.019	0.025	0.033	0.038	3.814	0.022	0.171	316	2384	100	159	8496	8655	180	7288	7468	Error	Error	-5.740	159	8496	180	7288	184208	2764805	0.708	8.604	0	0	0
1	11	2	"A10"	"A10"	7570	27345	100	592	620	249	40	410	410	454	355	78	25	3	0	12955	12574	4075	32	1509	1509	1794	1714	95	96	95	0	0.000	0.000	0.000	0.000	0.000	0.000	0.000	0.000	0.000	0.000	0.000	0.000	0.000	0.000	0.016	0.019	0.023	0.019	2.953	0.016	0.161	316	2384	100	182	11446	11628	210	11065	11275	Error	Error	-5.975	182	11446	210	11065	196019	3973238	0.468	6.289	0	0	0
1	12	2	"A10"	"A10"	7875	27345	100	602	660	345	52	422	422	449	214	47	44	24	0	12007	11993	3430	28	1496	1496	1568	659	42	98	98	0	0.000	0.000	0.000	0.000	0.000	0.000	0.000	0.000	0.000	0.000	0.000	0.000	0.000	0.000	0.017	0.023	0.026	0.022	3.544	0.019	0.132	316	2384	100	180	10511	10691	238	10497	10735	Error	Error	-5.868	180	10511	238	10497	208563	3789686	0.986	15.819	0	0	0
1	13	2	"A11"	"A11"	8170	27340	100	474	516	243	47	412	412	437	213	48	27	11	0	4314	5668	4086	72	1475	1475	1518	387	25	86	77	0	0.000	0.000	0.000	0.000	0.000	0.000	0.000	0.000	0.000	0.000	0.000	0.000	0.000	0.000	0.022	0.025	0.049	0.057	5.181	0.023	0.089	316	2384	100	62	2839	2901	104	4193	4297	Error	Error	-5.517	62	2839	104	4193	162911	1791086	0.371	10.724	0	0	0
1	14	2	"A11"	"A11"	8475	27345	100	574	608	329	54	404	404	433	209	48	44	19	0	9095	9845	4660	47	1522	1522	1551	393	25	99	99	0	0.000	0.000	0.000	0.000	0.000	0.000	0.000	0.000	0.000	0.000	0.000	0.000	0.000	0.000	0.022	0.025	0.030	0.029	2.589	0.055	0.181	316	2384	100	170	7573	7743	204	8323	8527	Error	Error	-5.477	170	7573	204	8323	192169	3110909	0.837	21.104	0	0	0
1	15	2	"A11"	"A11"	8775	27340	100	578	607	246	40	424	424	457	225	49	39	13	0	10878	10870	4162	38	1566	1566	1652	696	42	97	97	0	0.000	0.000	0.000	0.000	0.000	0.000	0.000	0.000	0.000	0.000	0.000	0.000	0.000	0.000	0.017	0.020	0.026	0.020	3.284	0.017	0.112	316	2384	100	154	9312	9466	183	9304	9487	Error	Error	-5.918	154	9312	183	9304	191704	3434984	0.667	13.244	0	0	0
1	16	2	"A12"	"A12"	9070	27340	100	531	561	238	42	432	432	479	495	103	7	0	0	7017	8030	4933	61	1576	1576	1619	583	36	90	81	0	0.000	0.000	0.000	0.000	0.000	0.000	0.000	0.000	0.000	0.000	0.000	0.000	0.000	0.000	0.018	0.020	0.033	0.034	3.838	0.030	0.056	316	2384	100	99	5441	5540	129	6454	6583	Error	Error	-5.780	99	5441	129	6454	177277	2537471	0.166	10.997	0	0	0
1	17	2	"A12"	"A12"	9370	27335	100	620	632	264	41	435	435	459	216	47	45	17	0	11873	11679	5052	43	1616	1616	1764	1107	62	99	96	0	0.000	0.000	0.000	0.000	0.000	0.000	0.000	0.000	0.000	0.000	0.000	0.000	0.000	0.000	0.018	0.020	0.024	0.022	2.669	0.019	0.172	316	2384	100	185	10257	10442	197	10063	10260	Error	Error	-5.793	185	10257	197	10063	199843	3690537	0.801	8.957	0	0	0
1	18	2	"A12"	"A12"	9670	27335	100	609	650	285	43	445	445	471	215	45	44	21	0	9922	10033	4765	47	1670	1670	1703	409	24	98	97	0	0.000	0.000	0.000	0.000	0.000	0.000	0.000	0.000	0.000	0.000	0.000	0.000	0.000	0.000	0.020	0.025	0.034	0.028	3.776	0.020	0.129	316	2384	100	164	8252	8416	205	8363	8568	Error	Error	-5.653	164	8252	205	8363	205408	3170360	0.833	20.367	0	0	0
1	1	3	"A13"	"A13"	4565	27670	100	514	560	267	47	418	418	443	209	47	34	15	0	5824	5857	3508	59	1447	1447	1550	648	41	74	70	0	0.000	0.000	0.000	0.000	0.000	0.000	0.000	0.000	0.000	0.000	0.000	0.000	0.000	0.000	0.022	0.032	0.048	0.060	5.262	0.023	0.072	316	2384	100	96	4377	4473	142	4410	4552	Error	Error	-5.511	96	4377	142	4410	176914	1850809	0.560	6.647	0	0	0
1	2	3	"A13"	"A13"	4875	27670	100	597	638	271	42	421	421	447	213	47	46	20	0	8135	8252	3738	45	1454	1454	1504	392	26	99	98	0	0.000	0.000	0.000	0.000	0.000	0.000	0.000	0.000	0.000	0.000	0.000	0.000	0.000	0.000	0.026	0.032	0.042	0.035	3.455	0.030	0.190	316	2384	100	176	6681	6857	217	6798	7015	Error	Error	-5.246	176	6681	217	6798	201705	2607701	0.897	17.214	0	0	0
1	3	3	"A13"	"A13"	5170	27670	100	602	651	293	45	417	417	454	263	57	42	13	0	9266	9275	3808	41	1473	1473	1602	817	50	99	96	0	0.000	0.000	0.000	0.000	0.000	0.000	0.000	0.000	0.000	0.000	0.000	0.000	0.000	0.000	0.024	0.030	0.034	0.030	2.761	0.029	0.143	316	2384	100	185	7793	7978	234	7802	8036	Error	Error	-5.397	185	7793	234	7802	205597	2930926	0.749	9.392	0	0	0
1	4	3	"A14"	"A14"	5480	27660	100	573	605	265	43	415	415	445	224	50	40	15	0	13795	11599	5669	48	1437	1437	1476	439	29	92	86	0	0.000	0.000	0.000	0.000	0.000	0.000	0.000	0.000	0.000	0.000	0.000	0.000	0.000	0.000	0.013	0.019	0.022	0.023	3.218	0.018	0.126	316	2384	100	158	12358	12516	190	10162	10352	Error	Error	-6.289	158	12358	190	10162	191203	3665146	0.714	23.059	0	0	0
1	5	3	"A14"	"A14"	5775	27660	100	671	712	384	53	419	419	452	441	97	23	3	0	16219	15093	5141	34	1457	1457	1548	789	50	96	94	0	0.000	0.000	0.000	0.000	0.000	0.000	0.000	0.000	0.000	0.000	0.000	0.000	0.000	0.000	0.017	0.021	0.024	0.021	3.369	0.019	0.041	316	2384	100	252	14762	15014	293	13636	13929	Error	Error	-5.872	252	14762	293	13636	225128	4769535	0.590	17.167	0	0	0
1	6	3	"A14"	"A14"	6080	27660	100	580	595	247	41	397	397	434	290	66	31	8	0	10573	10313	2987	28	1431	1431	1456	338	23	98	98	0	0.000	0.000	0.000	0.000	0.000	0.000	0.000	0.000	0.000	0.000	0.000	0.000	0.000	0.000	0.020	0.022	0.027	0.023	2.675	0.020	0.134	316	2384	100	183	9142	9325	198	8882	9080	Error	Error	-5.643	183	9142	198	8882	188174	3258924	0.555	26.204	0	0	0
1	7	3	"A15"	"A15"	6370	27655	100	548	576	283	49	402	402	450	598	132	8	0	0	12728	10278	6804	66	1444	1444	1594	1693	106	66	64	0	0.000	0.000	0.000	0.000	0.000	0.000	0.000	0.000	0.000	0.000	0.000	0.000	0.000	0.000	0.013	0.020	0.027	0.036	4.995	0.017	0.141	316	2384	100	146	11284	11430	174	8834	9008	Error	Error	-6.272	146	11284	174	8834	182095	3247861	0.211	5.129	0	0	0
1	8	3	"A15"	"A15"	6680	27660	100	603	611	246	40	395	395	430	276	64	39	8	0	12069	12302	4082	33	1470	1470	1538	760	49	99	98	0	0.000	0.000	0.000	0.000	0.000	0.000	0.000	0.000	0.000	0.000	0.000	0.000	0.000	0.000	0.020	0.020	0.024	0.021	2.894	0.016	0.102	316	2384	100	208	10599	10807	216	10832	11048	Error	Error	-5.671	208	10599	216	10832	193220	3887292	0.656	14.163	0	0	0
1	9	3	"A15"	"A15"	6985	27655	100	602	654	410	62	398	398	429	208	48	49	22	0	11717	11793	4548	38	1477	1477	1779	1711	96	95	93	0	0.000	0.000	0.000	0.000	0.000	0.000	0.000	0.000	0.000	0.000	0.000	0.000	0.000	0.000	0.020	0.025	0.027	0.023	3.174	0.017	0.107	316	2384	100	204	10240	10444	256	10316	10572	Error	Error	-5.650	204	10240	256	10316	206510	3726659	1.082	5.853	0	0	0
1	10	3	"A16"	"A16"	7275	27650	100	577	620	288	46	415	415	444	236	53	40	18	0	10341	9534	5297	55	1470	1470	1515	447	29	89	84	0	0.000	0.000	0.000	0.000	0.000	0.000	0.000	0.000	0.000	0.000	0.000	0.000	0.000	0.000	0.018	0.025	0.035	0.035	3.766	0.021	0.128	316	2384	100	162	8871	9033	205	8064	8269	Error	Error	-5.775	162	8871	205	8064	196030	3012845	0.746	17.940	0	0	0
1	11	3	"A16"	"A16"	7580	27655	100	565	599	249	41	407	407	447	324	72	24	6	0	8768	8799	3448	39	1493	1493	1546	523	33	99	98	0	0.000	0.000	0.000	0.000	0.000	0.000	0.000	0.000	0.000	0.000	0.000	0.000	0.000	0.000	0.022	0.026	0.032	0.028	2.957	0.020	0.091	316	2384	100	158	7275	7433	192	7306	7498	Error	Error	-5.525	158	7275	192	7306	189349	2780578	0.469	13.868	0	0	0
1	12	3	"A16"	"A16"	7880	27650	100	554	585	250	42	400	400	433	249	57	37	10	0	7575	7756	2873	37	1487	1487	1544	483	31	98	98	0	0.000	0.000	0.000	0.000	0.000	0.000	0.000	0.000	0.000	0.000	0.000	0.000	0.000	0.000	0.025	0.030	0.041	0.035	3.024	0.024	0.064	316	2384	100	154	6088	6242	185	6269	6454	Error	Error	-5.305	154	6088	185	6269	184898	2450915	0.610	12.861	0	0	0
1	13	3	"A17"	"A17"	8170	27650	100	536	549	240	43	415	415	440	267	60	27	6	0	8283	7050	3950	56	1486	1486	1568	763	48	74	70	0	0.000	0.000	0.000	0.000	0.000	0.000	0.000	0.000	0.000	0.000	0.000	0.000	0.000	0.000	0.018	0.024	0.041	0.055	5.541	0.020	0.097	316	2384	100	121	6797	6918	134	5564	5698	Error	Error	-5.812	121	6797	134	5564	173552	2227923	0.408	7.185	0	0	0
1	14	3	"A17"	"A17"	8480	27650	100	572	602	242	40	421	421	445	259	58	37	8	0	10095	9831	2807	28	1554	1554	1599	544	34	98	98	0	0.000	0.000	0.000	0.000	0.000	0.000	0.000	0.000	0.000	0.000	0.000	0.000	0.000	0.000	0.018	0.022	0.029	0.024	2.874	0.019	0.107	316	2384	100	151	8541	8692	181	8277	8458	Error	Error	-5.822	151	8541	181	8277	190223	3106678	0.606	15.132	0	0	0
1	15	3	"A17"	"A17"	8775	27650	100	577	630	317	50	408	408	436	209	47	44	17	0	9614	9423	2557	27	1565	1565	1614	555	34	100	99	0	0.000	0.000	0.000	0.000	0.000	0.000	0.000	0.000	0.000	0.000	0.000	0.000	0.000	0.000	0.021	0.028	0.031	0.026	2.852	0.027	0.151	316	2384	100	169	8049	8218	222	7858	8080	Error	Error	-5.574	169	8049	222	7858	199051	2977705	0.928	14.070	0	0	0
1	16	3	"A18"	"A18"	9075	27645	100	524	577	310	53	433	433	472	328	69	20	3	0	6868	6644	3381	50	1585	1585	1640	650	39	85	80	0	0.000	0.000	0.000	0.000	0.000	0.000	0.000	0.000	0.000	0.000	0.000	0.000	0.000	0.000	0.017	0.028	0.040	0.043	5.192	0.024	0.069	316	2384	100	91	5283	5374	144	5059	5203	Error	Error	-5.859	91	5283	144	5059	182235	2099586	0.320	7.698	0	0	0
1	17	3	"A18"	"A18"	9380	27645	100	593	606	245	40	419	419	454	221	48	42	14	0	10407	9654	3037	31	1582	1582	1639	581	35	99	98	0	0.000	0.000	0.000	0.000	0.000	0.000	0.000	0.000	0.000	0.000	0.000	0.000	0.000	0.000	0.020	0.023	0.030	0.024	3.365	0.021	0.094	316	2384	100	174	8825	8999	187	8072	8259	Error	Error	-5.664	174	8825	187	8072	191602	3050773	0.688	13.795	0	0	0
1	18	3	"A18"	"A18"	9680	27640	100	556	578	243	42	438	438	483	434	89	12	0	0	8486	8117	3053	37	1651	1651	1699	486	28	100	98	0	0.000	0.000	0.000	0.000	0.000	0.000	0.000	0.000	0.000	0.000	0.000	0.000	0.000	0.000	0.017	0.022	0.034	0.030	3.020	0.015	0.008	316	2384	100	118	6835	6953	140	6466	6606	Error	Error	-5.856	118	6835	140	6466	182690	2565060	0.219	13.206	0	0	0
1	1	4	"A19"	"A19"	4575	27960	100	493	522	227	43	397	397	426	211	49	34	10	0	3682	3950	2099	53	1438	1438	1489	434	29	78	70	0	0.000	0.000	0.000	0.000	0.000	0.000	0.000	0.000	0.000	0.000	0.000	0.000	0.000	0.000	0.043	0.050	0.086	0.084	4.786	0.032	0.053	316	2384	100	96	2244	2340	125	2512	2637	Error	Error	-4.547	96	2244	125	2512	164828	1248196	0.455	5.671	0	0	0
1	2	4	"A19"	"A19"	4880	27960	100	520	559	334	59	416	416	448	236	52	30	8	0	4941	5164	2046	39	1444	1444	1488	448	30	98	95	0	0.000	0.000	0.000	0.000	0.000	0.000	0.000	0.000	0.000	0.000	0.000	0.000	0.000	0.000	0.030	0.038	0.057	0.046	3.695	0.031	0.049	316	2384	100	104	3497	3601	143	3720	3863	Error	Error	-5.071	104	3497	143	3720	176710	1631714	0.470	8.205	0	0	0
1	3	4	"A19"	"A19"	5175	27960	100	502	542	244	45	407	407	445	293	65	21	6	0	5351	5634	2424	43	1438	1438	1521	956	62	94	81	0	0.000	0.000	0.000	0.000	0.000	0.000	0.000	0.000	0.000	0.000	0.000	0.000	0.000	0.000	0.024	0.032	0.044	0.038	4.210	0.023	0.040	316	2384	100	95	3913	4008	135	4196	4331	Error	Error	-5.364	95	3913	135	4196	171401	1780463	0.331	4.302	0	0	0
1	4	4	"A20"	"A20"	5475	27955	100	589	618	268	43	414	414	436	251	57	39	13	0	11138	9760	5135	52	1444	1444	1485	498	33	88	81	0	0.000	0.000	0.000	0.000	0.000	0.000	0.000	0.000	0.000	0.000	0.000	0.000	0.000	0.000	0.018	0.025	0.028	0.032	4.314	0.024	0.161	316	2384	100	175	9694	9869	204	8316	8520	Error	Error	-5.792	175	9694	204	8316	195370	3084070	0.725	16.616	0	0	0
1	5	4	"A20"	"A20"	5775	27955	100	631	658	253	38	413	413	453	328	72	30	6	0	14240	14033	4211	30	1484	1484	1838	1916	104	97	94	0	0.000	0.000	0.000	0.000	0.000	0.000	0.000	0.000	0.000	0.000	0.000	0.000	0.000	0.000	0.017	0.020	0.020	0.019	2.838	0.019	0.180	316	2384	100	218	12756	12974	245	12549	12794	Error	Error	-5.871	218	12756	245	12549	207810	4434549	0.625	6.365	0	0	0
1	6	4	"A20"	"A20"	6075	27955	100	583	631	303	48	420	420	489	818	167	4	0	0	11901	11869	4462	37	1447	1447	1631	2012	123	92	90	0	0.000	0.000	0.000	0.000	0.000	0.000	0.000	0.000	0.000	0.000	0.000	0.000	0.000	0.000	0.016	0.020	0.024	0.019	3.501	0.102	0.250	316	2384	100	163	10454	10617	211	10422	10633	Error	Error	-6.003	163	10454	211	10422	199242	3750536	0.174	5.088	0	0	0
1	7	4	"A21"	"A21"	6375	27950	100	539	617	496	80	392	392	419	218	52	37	18	0	8819	9152	6759	73	1433	1433	1549	912	58	70	67	0	0.000	0.000	0.000	0.000	0.000	0.000	0.000	0.000	0.000	0.000	0.000	0.000	0.000	0.000	0.020	0.029	0.031	0.045	5.309	0.024	0.124	316	2384	100	147	7386	7533	225	7719	7944	Error	Error	-5.651	147	7386	225	7719	194867	2891977	0.908	8.337	0	0	0
1	8	4	"A21"	"A21"	6680	27950	100	563	593	251	42	397	397	427	234	54	41	13	0	11461	11562	5334	46	1449	1449	1552	742	47	92	89	0	0.000	0.000	0.000	0.000	0.000	0.000	0.000	0.000	0.000	0.000	0.000	0.000	0.000	0.000	0.017	0.019	0.024	0.024	3.926	0.018	0.099	316	2384	100	166	10012	10178	196	10113	10309	Error	Error	-5.914	166	10012	196	10113	187265	3653743	0.709	13.491	0	0	0
1	9	4	"A21"	"A21"	6980	27955	100	601	638	252	39	403	403	431	226	52	43	18	0	11767	12145	3810	31	1492	1492	1632	1095	67	99	99	0	0.000	0.000	0.000	0.000	0.000	0.000	0.000	0.000	0.000	0.000	0.000	0.000	0.000	0.000	0.019	0.022	0.023	0.020	2.944	0.019	0.141	316	2384	100	198	10275	10473	235	10653	10888	Error	Error	-5.697	198	10275	235	10653	201507	3837712	0.916	9.601	0	0	0
1	10	4	"A22"	"A22"	7285	27945	100	640	680	281	41	399	399	431	217	50	54	26	0	12425	12327	5512	44	1451	1451	1514	531	35	95	89	0	0.000	0.000	0.000	0.000	0.000	0.000	0.000	0.000	0.000	0.000	0.000	0.000	0.000	0.000	0.022	0.026	0.029	0.025	2.801	0.023	0.233	316	2384	100	241	10974	11215	281	10876	11157	Error	Error	-5.509	241	10974	281	10876	214932	3895467	1.147	20.363	0	0	0
1	11	4	"A22"	"A22"	7580	27945	100	669	692	281	40	410	410	471	591	125	13	0	0	14874	16151	5588	34	1512	1512	1717	1553	90	99	98	0	0.000	0.000	0.000	0.000	0.000	0.000	0.000	0.000	0.000	0.000	0.000	0.000	0.000	0.000	0.019	0.019	0.022	0.018	2.765	0.016	0.166	316	2384	100	259	13362	13621	282	14639	14921	Error	Error	-5.689	259	13362	282	14639	218826	5103708	0.374	9.294	0	0	0
1	12	4	"A22"	"A22"	7880	27945	100	657	711	395	55	413	413	459	530	115	16	1	0	13851	14922	4610	30	1510	1510	1588	1042	65	100	100	0	0.000	0.000	0.000	0.000	0.000	0.000	0.000	0.000	0.000	0.000	0.000	0.000	0.000	0.000	0.020	0.022	0.022	0.019	2.445	0.022	0.195	316	2384	100	244	12341	12585	298	13412	13710	Error	Error	-5.660	244	12341	298	13412	224540	4715494	0.475	12.797	0	0	0
1	13	4	"A23"	"A23"	8180	27940	100	566	588	266	45	406	406	441	277	62	34	10	0	8128	9670	6835	70	1506	1506	1559	575	36	88	85	0	0.000	0.000	0.000	0.000	0.000	0.000	0.000	0.000	0.000	0.000	0.000	0.000	0.000	0.000	0.024	0.022	0.032	0.035	4.617	0.020	0.131	316	2384	100	160	6622	6782	182	8164	8346	Error	Error	-5.371	160	6622	182	8164	185776	3055585	0.531	14.106	0	0	0
1	14	4	"A23"	"A23"	8490	27940	100	622	658	269	40	413	413	441	221	50	47	20	0	11068	12887	5877	45	1543	1543	1760	1483	84	98	98	0	0.000	0.000	0.000	0.000	0.000	0.000	0.000	0.000	0.000	0.000	0.000	0.000	0.000	0.000	0.022	0.022	0.026	0.022	2.705	0.019	0.169	316	2384	100	209	9525	9734	245	11344	11589	Error	Error	-5.510	209	9525	245	11344	207814	4072443	0.982	7.503	0	0	0
1	15	4	"A23"	"A23"	8785	27940	100	628	656	276	42	410	410	437	216	49	50	24	0	11761	13548	5884	43	1559	1559	1701	1035	60	100	99	0	0.000	0.000	0.000	0.000	0.000	0.000	0.000	0.000	0.000	0.000	0.000	0.000	0.000	0.000	0.021	0.021	0.025	0.020	2.889	0.017	0.180	316	2384	100	218	10202	10420	246	11989	12235	Error	Error	-5.548	218	10202	246	11989	207175	4281056	1.014	11.446	0	0	0
1	16	4	"A24"	"A24"	9080	27935	100	590	630	265	42	426	426	457	224	49	42	16	0	8472	7834	3384	43	1559	1559	1580	354	22	93	88	0	0.000	0.000	0.000	0.000	0.000	0.000	0.000	0.000	0.000	0.000	0.000	0.000	0.000	0.000	0.024	0.033	0.041	0.038	3.999	0.029	0.147	316	2384	100	164	6913	7077	204	6275	6479	Error	Error	-5.398	164	6913	204	6275	198938	2475693	0.772	17.667	0	0	0
1	17	4	"A24"	"A24"	9390	27935	100	650	683	324	47	421	421	478	1265	264	0	0	0	11331	11258	3414	30	1604	1604	1710	941	55	99	98	0	0.000	0.000	0.000	0.000	0.000	0.000	0.000	0.000	0.000	0.000	0.000	0.000	0.000	0.000	0.024	0.027	0.031	0.026	2.731	0.025	0.112	316	2384	100	229	9727	9956	262	9654	9916	Error	Error	-5.409	229	9727	262	9654	215703	3557654	0.162	10.147	0	0	0
1	18	4	"A24"	"A24"	9690	27930	100	643	665	316	47	423	423	452	237	52	47	17	0	9573	9392	3212	34	1641	1641	1708	634	37	99	96	0	0.000	0.000	0.000	0.000	0.000	0.000	0.000	0.000	0.000	0.000	0.000	0.000	0.000	0.000	0.028	0.031	0.034	0.032	2.846	0.032	0.167	316	2384	100	220	7932	8152	242	7751	7993	Error	Error	-5.172	220	7932	242	7751	210035	2967881	0.899	12.120	0	0	0
1	1	5	"A25"	"A25"	4585	28260	100	478	517	248	47	400	400	432	237	54	27	9	0	6296	7557	5301	70	1461	1461	1531	573	37	78	71	0	0.000	0.000	0.000	0.000	0.000	0.000	0.000	0.000	0.000	0.000	0.000	0.000	0.000	0.000	0.016	0.019	0.033	0.038	4.768	0.019	0.068	316	2384	100	78	4835	4913	117	6096	6213	Error	Error	-5.954	78	4835	117	6096	163335	2388101	0.359	10.517	0	0	0
1	2	5	"A25"	"A25"	4890	28260	100	560	619	323	52	404	404	466	698	149	7	0	0	7787	7981	3825	47	1450	1450	1509	470	31	96	91	0	0.000	0.000	0.000	0.000	0.000	0.000	0.000	0.000	0.000	0.000	0.000	0.000	0.000	0.000	0.025	0.033	0.036	0.036	4.058	0.028	0.138	316	2384	100	156	6337	6493	215	6531	6746	Error	Error	-5.344	156	6337	215	6531	195527	2521943	0.219	13.770	0	0	0
1	3	5	"A25"	"A25"	5180	28255	100	519	545	259	47	403	403	433	217	50	32	11	0	9998	8829	4588	51	1425	1425	1525	873	57	84	81	0	0.000	0.000	0.000	0.000	0.000	0.000	0.000	0.000	0.000	0.000	0.000	0.000	0.000	0.000	0.014	0.019	0.030	0.030	4.453	0.018	0.096	316	2384	100	116	8573	8689	142	7404	7546	Error	Error	-6.208	116	8573	142	7404	172069	2789984	0.516	8.367	0	0	0
1	4	5	"A26"	"A26"	5485	28260	100	510	542	252	46	412	412	444	229	51	29	11	0	7078	6885	3340	48	1452	1452	1508	503	33	89	81	0	0.000	0.000	0.000	0.000	0.000	0.000	0.000	0.000	0.000	0.000	0.000	0.000	0.000	0.000	0.017	0.024	0.040	0.041	4.279	0.020	0.065	316	2384	100	98	5626	5724	130	5433	5563	Error	Error	-5.843	98	5626	130	5433	171250	2175595	0.428	10.690	0	0	0
1	5	5	"A26"	"A26"	5785	28265	100	534	574	275	47	408	408	445	275	61	29	8	0	7963	8270	2577	31	1452	1452	1555	741	47	99	98	0	0.000	0.000	0.000	0.000	0.000	0.000	0.000	0.000	0.000	0.000	0.000	0.000	0.000	0.000	0.019	0.024	0.034	0.028	3.414	0.020	0.076	316	2384	100	126	6511	6637	166	6818	6984	Error	Error	-5.691	126	6511	166	6818	181357	2613253	0.469	9.062	0	0	0
1	6	5	"A26"	"A26"	6100	28260	100	549	583	375	64	413	413	479	543	113	6	1	0	8451	8378	3378	40	1485	1485	1651	1110	67	92	90	0	0.000	0.000	0.000	0.000	0.000	0.000	0.000	0.000	0.000	0.000	0.000	0.000	0.000	0.000	0.020	0.025	0.032	0.029	3.696	0.033	0.113	316	2384	100	136	6966	7102	170	6893	7063	Error	Error	-5.679	136	6966	170	6893	184072	2647439	0.192	6.060	0	0	0
1	7	5	"A27"	"A27"	6385	28255	100	520	551	252	45	401	401	443	430	97	13	0	0	7372	7063	4491	63	1443	1443	1542	936	60	69	65	0	0.000	0.000	0.000	0.000	0.000	0.000	0.000	0.000	0.000	0.000	0.000	0.000	0.000	0.000	0.020	0.027	0.042	0.050	5.492	0.020	0.104	316	2384	100	119	5929	6048	150	5620	5770	Error	Error	-5.639	119	5929	150	5620	174152	2231774	0.251	5.899	0	0	0
1	8	5	"A27"	"A27"	6695	28255	100	550	594	363	61	409	409	436	220	50	37	11	0	8927	8964	4927	54	1435	1435	1488	589	39	86	85	0	0.000	0.000	0.000	0.000	0.000	0.000	0.000	0.000	0.000	0.000	0.000	0.000	0.000	0.000	0.019	0.025	0.029	0.032	4.505	0.020	0.097	316	2384	100	141	7492	7633	185	7529	7714	Error	Error	-5.732	141	7492	185	7529	187678	2832523	0.718	12.693	0	0	0
1	9	5	"A27"	"A27"	6995	28255	100	593	600	245	40	399	399	429	210	48	45	16	0	10857	10424	3498	33	1465	1465	1500	369	24	98	97	0	0.000	0.000	0.000	0.000	0.000	0.000	0.000	0.000	0.000	0.000	0.000	0.000	0.000	0.000	0.021	0.022	0.028	0.024	2.911	0.019	0.133	316	2384	100	194	9392	9586	201	8959	9160	Error	Error	-5.597	194	9392	201	8959	189534	3294007	0.814	24.184	0	0	0
1	10	5	"A28"	"A28"	7285	28250	100	612	788	1094	138	401	401	430	231	53	46	22	0	15461	12724	7752	60	1462	1462	1591	1233	77	76	70	0	0.000	0.000	0.000	0.000	0.000	0.000	0.000	0.000	0.000	0.000	0.000	0.000	0.000	0.000	0.015	0.034	0.027	0.036	4.595	0.031	0.122	316	2384	100	211	13999	14210	387	11262	11649	Error	Error	-6.052	211	13999	387	11262	248918	4020885	1.550	9.029	0	0	0
1	11	5	"A28"	"A28"	7600	28255	100	674	684	270	39	410	410	435	215	49	55	23	0	18798	17436	5961	34	1473	1473	1539	597	38	98	97	0	0.000	0.000	0.000	0.000	0.000	0.000	0.000	0.000	0.000	0.000	0.000	0.000	0.000	0.000	0.015	0.017	0.020	0.016	2.951	0.016	0.215	316	2384	100	264	17325	17589	274	15963	16237	Error	Error	-6.036	264	17325	274	15963	216263	5509669	1.158	26.628	0	0	0
1	12	5	"A28"	"A28"	7890	28250	100	635	693	426	61	402	402	433	230	53	50	22	0	14933	13415	4811	35	1486	1486	1733	1737	100	96	93	0	0.000	0.000	0.000	0.000	0.000	0.000	0.000	0.000	0.000	0.000	0.000	0.000	0.000	0.000	0.017	0.024	0.026	0.025	2.551	0.022	0.198	316	2384	100	233	13447	13680	291	11929	12220	Error	Error	-5.851	233	13447	291	11929	218871	4239086	1.130	6.725	0	0	0
1	13	5	"A29"	"A29"	8185	28245	100	501	531	256	48	404	404	438	282	64	25	5	0	8890	7937	5044	63	1483	1483	1603	1049	65	69	66	0	0.000	0.000	0.000	0.000	0.000	0.000	0.000	0.000	0.000	0.000	0.000	0.000	0.000	0.000	0.013	0.020	0.036	0.044	6.249	0.017	0.049	316	2384	100	97	7407	7504	127	6454	6581	Error	Error	-6.255	97	7407	127	6454	167708	2508160	0.330	6.038	0	0	0
1	14	5	"A29"	"A29"	8480	28245	100	540	587	261	44	409	409	455	562	123	8	0	0	12960	11699	5079	43	1521	1521	1649	941	57	93	91	0	0.000	0.000	0.000	0.000	0.000	0.000	0.000	0.000	0.000	0.000	0.000	0.000	0.000	0.000	0.011	0.017	0.024	0.020	3.338	0.015	0.102	316	2384	100	131	11439	11570	178	10178	10356	Error	Error	-6.448	131	11439	178	10178	185469	3697022	0.235	10.680	0	0	0
1	15	5	"A29"	"A29"	8795	28245	100	564	658	838	127	407	407	438	213	48	42	15	0	11363	10953	3526	32	1523	1523	1570	443	28	98	97	0	0.000	0.000	0.000	0.000	0.000	0.000	0.000	0.000	0.000	0.000	0.000	0.000	0.000	0.000	0.016	0.027	0.026	0.023	3.093	0.023	0.049	316	2384	100	157	9840	9997	251	9430	9681	Error	Error	-5.970	157	9840	251	9430	207921	3461258	1.033	21.181	0	0	0
1	16	5	"A30"	"A30"	9085	28240	100	549	586	254	43	408	408	439	278	63	33	7	0	11150	10286	5239	50	1544	1544	1603	637	39	89	84	0	0.000	0.000	0.000	0.000	0.000	0.000	0.000	0.000	0.000	0.000	0.000	0.000	0.000	0.000	0.015	0.020	0.030	0.028	4.172	0.018	0.113	316	2384	100	141	9606	9747	178	8742	8920	Error	Error	-6.090	141	9606	178	8742	185087	3250525	0.529	13.631	0	0	0
1	17	5	"A30"	"A30"	9390	28240	100	529	569	271	47	419	419	445	214	48	33	13	0	9273	8895	3531	39	1585	1585	1696	990	58	93	92	0	0.000	0.000	0.000	0.000	0.000	0.000	0.000	0.000	0.000	0.000	0.000	0.000	0.000	0.000	0.014	0.021	0.032	0.028	4.130	0.018	0.088	316	2384	100	110	7688	7798	150	7310	7460	Error	Error	-6.127	110	7688	150	7310	179672	2810944	0.579	7.272	0	0	0
1	18	5	"A30"	"A30"	9685	28240	100	620	632	276	43	422	422	445	208	46	48	19	0	12702	12476	5013	40	1595	1595	1620	346	21	100	99	0	0.000	0.000	0.000	0.000	0.000	0.000	0.000	0.000	0.000	0.000	0.000	0.000	0.000	0.000	0.018	0.019	0.025	0.022	2.942	0.018	0.155	316	2384	100	198	11107	11305	210	10881	11091	Error	Error	-5.810	198	11107	210	10881	199847	3942279	0.899	31.376	0	0	0
1	1	6	"A31"	"A31"	4580	28560	100	504	552	267	48	398	398	435	224	51	35	14	0	8032	8555	6003	70	1454	1454	1618	1187	73	69	66	0	0.000	0.000	0.000	0.000	0.000	0.000	0.000	0.000	0.000	0.000	0.000	0.000	0.000	0.000	0.016	0.022	0.033	0.040	5.966	0.018	0.125	316	2384	100	106	6578	6684	154	7101	7255	Error	Error	-5.956	106	6578	154	7101	174494	2703501	0.522	5.844	0	0	0
1	2	6	"A31"	"A31"	4890	28555	100	585	705	1654	234	407	407	431	221	51	42	17	0	13154	11865	6010	50	1467	1467	1513	430	28	97	94	0	0.000	0.000	0.000	0.000	0.000	0.000	0.000	0.000	0.000	0.000	0.000	0.000	0.000	0.000	0.015	0.029	0.026	0.023	3.367	0.177	0.373	316	2384	100	178	11687	11865	298	10398	10696	Error	Error	-6.037	178	11687	298	10398	222856	3749488	1.240	24.074	0	0	0
1	3	6	"A31"	"A31"	5180	28555	100	532	554	245	44	405	405	433	210	48	34	11	0	12050	10512	4938	46	1486	1486	1810	1837	101	87	79	0	0.000	0.000	0.000	0.000	0.000	0.000	0.000	0.000	0.000	0.000	0.000	0.000	0.000	0.000	0.012	0.017	0.024	0.023	3.645	0.016	0.127	316	2384	100	127	10564	10691	149	9026	9175	Error	Error	-6.378	127	10564	149	9026	174973	3321852	0.576	4.737	0	0	0
1	4	6	"A32"	"A32"	5490	28560	100	511	558	276	49	402	402	434	251	57	31	9	0	9896	8911	5282	59	1434	1434	1498	574	38	81	76	0	0.000	0.000	0.000	0.000	0.000	0.000	0.000	0.000	0.000	0.000	0.000	0.000	0.000	0.000	0.013	0.021	0.029	0.032	5.430	0.038	0.125	316	2384	100	109	8462	8571	156	7477	7633	Error	Error	-6.279	109	8462	156	7477	176429	2815991	0.494	12.915	0	0	0
1	5	6	"A32"	"A32"	5800	28565	100	557	603	279	46	409	409	435	211	48	42	16	0	12764	12314	4366	35	1471	1471	1543	675	43	100	99	0	0.000	0.000	0.000	0.000	0.000	0.000	0.000	0.000	0.000	0.000	0.000	0.000	0.000	0.000	0.013	0.018	0.023	0.018	3.126	0.016	0.121	316	2384	100	148	11293	11441	194	10843	11037	Error	Error	-6.254	148	11293	194	10843	190524	3891367	0.796	15.957	0	0	0
1	6	6	"A32"	"A32"	6105	28560	100	548	606	302	49	395	395	433	271	62	34	11	0	13153	12464	6314	50	1448	1448	1503	570	37	92	91	0	0.000	0.000	0.000	0.000	0.000	0.000	0.000	0.000	0.000	0.000	0.000	0.000	0.000	0.000	0.013	0.019	0.024	0.022	4.336	0.018	0.175	316	2384	100	153	11705	11858	211	11016	11227	Error	Error	-6.257	153	11705	211	11016	191353	3938664	0.638	19.230	0	0	0
1	7	6	"A33"	"A33"	6390	28555	100	474	510	254	49	407	407	439	285	64	23	3	0	5047	7787	6580	84	1439	1439	1521	727	47	69	64	0	0.000	0.000	0.000	0.000	0.000	0.000	0.000	0.000	0.000	0.000	0.000	0.000	0.000	0.000	0.019	0.016	0.028	0.052	8.220	0.014	0.079	316	2384	100	67	3608	3675	103	6348	6451	Error	Error	-5.751	67	3608	103	6348	161066	2460820	0.249	8.619	0	0	0
1	8	6	"A33"	"A33"	6690	28555	100	502	596	782	131	408	408	460	887	192	1	0	0	6670	8516	5577	65	1440	1440	1480	411	27	96	91	0	0.000	0.000	0.000	0.000	0.000	0.000	0.000	0.000	0.000	0.000	0.000	0.000	0.000	0.000	0.018	0.027	0.032	0.036	4.467	0.020	0.032	316	2384	100	94	5230	5324	188	7076	7264	Error	Error	-5.798	94	5230	188	7076	188328	2690953	0.153	17.119	0	0	0
1	9	6	"A33"	"A33"	7005	28555	100	534	560	258	46	403	403	434	252	58	28	10	0	7982	10539	6804	64	1434	1434	1478	507	34	98	93	0	0.000	0.000	0.000	0.000	0.000	0.000	0.000	0.000	0.000	0.000	0.000	0.000	0.000	0.000	0.020	0.017	0.024	0.024	3.498	0.016	0.130	316	2384	100	131	6548	6679	157	9105	9262	Error	Error	-5.643	131	6548	157	9105	176967	3330218	0.500	17.872	0	0	0
1	10	6	"A34"	"A34"	7295	28550	100	514	553	265	47	393	393	419	203	48	37	17	0	7987	9374	6237	66	1421	1421	1454	388	26	88	82	0	0.000	0.000	0.000	0.000	0.000	0.000	0.000	0.000	0.000	0.000	0.000	0.000	0.000	0.000	0.018	0.020	0.029	0.035	4.533	0.018	0.133	316	2384	100	121	6566	6687	160	7953	8113	Error	Error	-5.762	121	6566	160	7953	174634	2962272	0.660	20.412	0	0	0
1	11	6	"A34"	"A34"	7595	28545	100	567	599	246	41	404	404	430	214	49	43	18	0	9637	10204	4652	45	1487	1487	1593	855	53	97	93	0	0.000	0.000	0.000	0.000	0.000	0.000	0.000	0.000	0.000	0.000	0.000	0.000	0.000	0.000	0.020	0.022	0.027	0.023	3.295	0.018	0.137	316	2384	100	163	8150	8313	195	8717	8912	Error	Error	-5.644	163	8150	195	8717	189285	3224519	0.790	10.071	0	0	0
1	12	6	"A34"	"A34"	7895	28545	100	554	580	277	47	396	396	437	355	81	22	3	0	9790	11001	5283	48	1475	1475	1516	414	27	98	98	0	0.000	0.000	0.000	0.000	0.000	0.000	0.000	0.000	0.000	0.000	0.000	0.000	0.000	0.000	0.019	0.019	0.023	0.023	3.226	0.017	0.080	316	2384	100	158	8315	8473	184	9526	9710	Error	Error	-5.718	158	8315	184	9526	183228	3476373	0.403	22.911	0	0	0
1	13	6	"A35"	"A35"	8190	28540	100	558	584	259	44	409	409	452	435	96	14	0	0	11950	10515	5887	55	1557	1557	1739	1477	84	77	73	0	0.000	0.000	0.000	0.000	0.000	0.000	0.000	0.000	0.000	0.000	0.000	0.000	0.000	0.000	0.014	0.020	0.027	0.030	5.077	0.017	0.122	316	2384	100	149	10393	10542	175	8958	9133	Error	Error	-6.124	149	10393	175	8958	184460	3322837	0.303	5.942	0	0	0
1	14	6	"A35"	"A35"	8495	28540	100	572	620	264	42	408	408	438	216	49	44	19	0	12373	12448	3895	31	1708	1708	2081	1548	74	98	97	0	0.000	0.000	0.000	0.000	0.000	0.000	0.000	0.000	0.000	0.000	0.000	0.000	0.000	0.000	0.015	0.020	0.024	0.019	3.120	0.017	0.141	316	2384	100	164	10665	10829	212	10740	10952	Error	Error	-6.023	164	10665	212	10740	195925	3933586	0.843	6.697	0	0	0
1	15	6	"A35"	"A35"	8785	28545	100	596	626	270	43	409	409	453	325	71	30	6	0	12622	12865	4960	38	1646	1646	1829	1143	62	100	100	0	0.000	0.000	0.000	0.000	0.000	0.000	0.000	0.000	0.000	0.000	0.000	0.000	0.000	0.000	0.017	0.019	0.024	0.020	2.681	0.017	0.084	316	2384	100	187	10976	11163	217	11219	11436	Error	Error	-5.875	187	10976	217	11219	197773	4065309	0.532	9.655	0	0	0
1	16	6	"A36"	"A36"	9090	28535	100	505	553	248	44	421	421	444	228	51	31	10	0	9745	8880	4893	55	1566	1566	1611	533	33	83	78	0	0.000	0.000	0.000	0.000	0.000	0.000	0.000	0.000	0.000	0.000	0.000	0.000	0.000	0.000	0.010	0.018	0.031	0.030	6.045	0.017	0.053	316	2384	100	84	8179	8263	132	7314	7446	Error	Error	-6.605	84	8179	132	7314	174666	2805940	0.478	13.638	0	0	0
1	17	6	"A36"	"A36"	9395	28535	100	521	552	219	39	425	425	454	218	48	28	9	0	8516	8124	2860	35	1568	1568	1602	418	26	97	97	0	0.000	0.000	0.000	0.000	0.000	0.000	0.000	0.000	0.000	0.000	0.000	0.000	0.000	0.000	0.014	0.019	0.026	0.025	3.759	0.014	0.045	316	2384	100	96	6948	7044	127	6556	6683	Error	Error	-6.177	96	6948	127	6556	174568	2567253	0.450	15.603	0	0	0
1	18	6	"A36"	"A36"	9690	28535	100	580	623	406	65	434	434	481	731	151	3	1	0	7623	7810	4327	55	1624	1624	1657	405	24	97	96	0	0.000	0.000	0.000	0.000	0.000	0.000	0.000	0.000	0.000	0.000	0.000	0.000	0.000	0.000	0.024	0.031	0.038	0.032	3.997	0.040	0.227	316	2384	100	146	5999	6145	189	6186	6375	Error	Error	-5.361	146	5999	189	6186	196796	2467974	0.194	15.193	0	0	0
1	1	7	"A37"	"A37"	4585	28875	100	523	553	238	43	399	399	432	222	51	33	12	0	8999	8257	4256	51	1554	1554	1783	1131	63	79	75	0	0.000	0.000	0.000	0.000	0.000	0.000	0.000	0.000	0.000	0.000	0.000	0.000	0.000	0.000	0.017	0.023	0.032	0.031	3.800	0.020	0.120	316	2384	100	124	7445	7569	154	6703	6857	Error	Error	-5.908	124	7445	154	6703	174699	2609156	0.545	5.724	0	0	0
1	2	7	"A37"	"A37"	4895	28865	100	601	647	438	67	411	411	435	213	48	45	14	0	9566	10314	3778	36	1558	1558	1856	1327	71	97	93	0	0.000	0.000	0.000	0.000	0.000	0.000	0.000	0.000	0.000	0.000	0.000	0.000	0.000	0.000	0.024	0.027	0.029	0.024	2.819	0.028	0.155	316	2384	100	190	8008	8198	236	8756	8992	Error	Error	-5.397	190	8008	236	8756	204416	3259270	0.995	6.374	0	0	0
1	3	7	"A37"	"A37"	5195	28865	100	584	621	273	43	422	422	450	212	47	41	19	0	9320	9748	2614	26	1728	1728	2321	2098	90	97	96	0	0.000	0.000	0.000	0.000	0.000	0.000	0.000	0.000	0.000	0.000	0.000	0.000	0.000	0.000	0.021	0.025	0.031	0.026	3.066	0.018	0.092	316	2384	100	162	7592	7754	199	8020	8219	Error	Error	-5.550	162	7592	199	8020	196353	3080344	0.807	3.540	0	0	0
1	4	7	"A38"	"A38"	5495	28860	100	641	1362	3509	257	418	418	444	212	47	51	27	0	14735	13702	10071	73	1459	1459	1521	470	30	90	85	0	0.000	0.000	0.000	0.000	0.000	0.000	0.000	0.000	0.000	0.000	0.000	0.000	0.000	0.000	0.017	0.077	0.028	0.033	4.282	0.173	0.459	316	2384	100	223	13276	13499	944	12243	13187	Error	Error	-5.896	223	13276	944	12243	430456	4329979	4.330	25.917	0	0	0
1	5	7	"A38"	"A38"	5800	28860	100	655	691	338	48	423	423	553	1406	254	0	0	0	15623	14761	5136	34	1475	1475	1845	3496	189	94	88	0	0.000	0.000	0.000	0.000	0.000	0.000	0.000	0.000	0.000	0.000	0.000	0.000	0.000	0.000	0.016	0.020	0.023	0.020	2.754	0.142	0.294	316	2384	100	232	14148	14380	268	13286	13554	Error	Error	-5.930	232	14148	268	13286	218340	4664336	0.098	3.695	0	0	0
1	6	7	"A38"	"A38"	6100	28860	100	608	629	247	39	397	397	426	204	47	50	21	0	16536	15244	5436	35	1484	1484	1554	517	33	98	97	0	0.000	0.000	0.000	0.000	0.000	0.000	0.000	0.000	0.000	0.000	0.000	0.000	0.000	0.000	0.014	0.017	0.019	0.016	3.112	0.015	0.181	316	2384	100	211	15052	15263	232	13760	13992	Error	Error	-6.157	211	15052	232	13760	198847	4816992	0.995	26.480	0	0	0
1	7	7	"A39"	"A39"	6385	28855	100	492	499	216	43	408	408	435	206	47	28	9	0	4998	6044	4129	68	1472	1472	1551	740	47	74	68	0	0.000	0.000	0.000	0.000	0.000	0.000	0.000	0.000	0.000	0.000	0.000	0.000	0.000	0.000	0.024	0.020	0.047	0.056	6.043	0.016	0.050	316	2384	100	84	3526	3610	91	4572	4663	Error	Error	-5.391	84	3526	91	4572	157659	1910007	0.311	6.072	0	0	0
1	8	7	"A39"	"A39"	6695	28855	100	512	565	257	45	408	408	466	900	193	0	0	0	9712	10160	5241	51	1445	1445	1540	712	46	98	93	0	0.000	0.000	0.000	0.000	0.000	0.000	0.000	0.000	0.000	0.000	0.000	0.000	0.000	0.000	0.013	0.018	0.024	0.023	4.050	0.018	0.116	316	2384	100	104	8267	8371	157	8715	8872	Error	Error	-6.313	104	8267	157	8715	178656	3210613	0.110	12.107	0	0	0
1	9	7	"A39"	"A39"	6995	28855	100	549	577	238	41	404	404	427	201	47	40	15	0	10962	11041	5308	48	1450	1450	1545	750	48	96	93	0	0.000	0.000	0.000	0.000	0.000	0.000	0.000	0.000	0.000	0.000	0.000	0.000	0.000	0.000	0.015	0.018	0.023	0.022	3.312	0.015	0.128	316	2384	100	145	9512	9657	173	9591	9764	Error	Error	-6.036	145	9512	173	9591	182219	3488927	0.746	12.661	0	0	0
1	10	7	"A40"	"A40"	7295	28860	100	576	603	260	43	394	394	440	571	129	9	0	0	13827	12678	6117	48	1437	1437	1464	342	23	96	94	0	0.000	0.000	0.000	0.000	0.000	0.000	0.000	0.000	0.000	0.000	0.000	0.000	0.000	0.000	0.015	0.019	0.023	0.023	3.610	0.015	0.135	316	2384	100	182	12390	12572	209	11241	11450	Error	Error	-6.089	182	12390	209	11241	190592	4006380	0.285	32.789	0	0	0
1	11	7	"A40"	"A40"	7610	28860	100	559	598	261	43	401	401	440	292	66	32	7	0	14416	13251	5738	43	1462	1462	1576	785	49	100	100	0	0.000	0.000	0.000	0.000	0.000	0.000	0.000	0.000	0.000	0.000	0.000	0.000	0.000	0.000	0.012	0.017	0.021	0.016	3.455	0.015	0.108	316	2384	100	158	12954	13112	197	11789	11986	Error	Error	-6.357	158	12954	197	11789	188842	4187379	0.541	14.873	0	0	0
1	12	7	"A40"	"A40"	7910	28855	100	565	600	302	50	395	395	427	227	53	42	17	0	12941	11832	7524	63	1486	1486	1737	1736	99	80	69	0	0.000	0.000	0.000	0.000	0.000	0.000	0.000	0.000	0.000	0.000	0.000	0.000	0.000	0.000	0.015	0.020	0.024	0.024	4.120	0.016	0.182	316	2384	100	170	11455	11625	205	10346	10551	Error	Error	-6.074	170	11455	205	10346	189557	3738962	0.762	5.815	0	0	0
1	13	7	"A41"	"A41"	8190	28845	100	545	597	420	70	409	409	446	298	66	27	7	0	10769	9083	6018	66	1530	1530	1723	1326	76	67	63	0	0.000	0.000	0.000	0.000	0.000	0.000	0.000	0.000	0.000	0.000	0.000	0.000	0.000	0.000	0.015	0.025	0.032	0.044	6.123	0.020	0.089	316	2384	100	136	9239	9375	188	7553	7741	Error	Error	-6.086	136	9239	188	7553	188603	2870087	0.507	5.551	0	0	0
1	14	7	"A41"	"A41"	8495	28850	100	642	665	287	43	404	404	459	559	121	12	0	0	16614	15938	4743	29	1631	1631	1833	1193	65	98	96	0	0.000	0.000	0.000	0.000	0.000	0.000	0.000	0.000	0.000	0.000	0.000	0.000	0.000	0.000	0.016	0.018	0.020	0.017	2.816	0.017	0.190	316	2384	100	238	14983	15221	261	14307	14568	Error	Error	-5.976	238	14983	261	14307	210003	5036467	0.369	11.823	0	0	0
1	15	7	"A41"	"A41"	8800	28845	100	615	645	273	42	413	413	469	567	120	11	0	0	14512	14088	4349	30	1613	1613	1761	974	55	97	96	0	0.000	0.000	0.000	0.000	0.000	0.000	0.000	0.000	0.000	0.000	0.000	0.000	0.000	0.000	0.016	0.019	0.021	0.017	3.239	0.015	0.033	316	2384	100	202	12899	13101	232	12475	12707	Error	Error	-5.997	202	12899	232	12475	203789	4451787	0.310	12.656	0	0	0
1	16	7	"A42"	"A42"	9095	28840	100	524	848	3390	399	421	421	458	257	56	28	12	0	6909	7091	4282	60	1542	1542	1573	383	24	89	83	0	0.000	0.000	0.000	0.000	0.000	0.000	0.000	0.000	0.000	0.000	0.000	0.000	0.000	0.000	0.019	0.077	0.039	0.047	4.855	0.160	0.009	316	2384	100	103	5367	5470	427	5549	5976	Error	Error	-5.703	103	5367	427	5549	268109	2240832	1.518	14.407	0	0	0
1	17	7	"A42"	"A42"	9400	28845	100	542	568	237	41	404	404	438	234	53	36	10	0	9445	10253	5464	53	1544	1544	1567	343	21	99	98	0	0.000	0.000	0.000	0.000	0.000	0.000	0.000	0.000	0.000	0.000	0.000	0.000	0.000	0.000	0.017	0.019	0.023	0.023	3.170	0.016	0.082	316	2384	100	138	7901	8039	164	8709	8873	Error	Error	-5.839	138	7901	164	8709	179349	3240031	0.556	25.324	0	0	0
1	18	7	"A42"	"A42"	9685	28850	100	552	571	258	45	427	427	466	359	77	18	3	0	6944	7538	4297	57	1602	1602	1664	948	56	89	77	0	0.000	0.000	0.000	0.000	0.000	0.000	0.000	0.000	0.000	0.000	0.000	0.000	0.000	0.000	0.023	0.024	0.036	0.035	4.053	0.021	0.100	316	2384	100	125	5342	5467	144	5936	6080	Error	Error	-5.417	125	5342	144	5936	180523	2381854	0.292	6.196	0	0	0
1	1	8	"A43"	"A43"	4590	29165	100	573	595	268	45	404	404	428	202	47	44	19	0	14157	12200	7546	61	1497	1497	1689	1307	77	75	71	0	0.000	0.000	0.000	0.000	0.000	0.000	0.000	0.000	0.000	0.000	0.000	0.000	0.000	0.000	0.013	0.018	0.022	0.025	5.666	0.015	0.163	316	2384	100	169	12660	12829	191	10703	10894	Error	Error	-6.227	169	12660	191	10703	188076	3855046	0.827	8.042	0	0	0
1	2	8	"A43"	"A43"	4890	29170	100	631	650	251	38	407	407	433	211	48	52	20	0	15296	14733	4572	31	1492	1492	1573	561	35	100	100	0	0.000	0.000	0.000	0.000	0.000	0.000	0.000	0.000	0.000	0.000	0.000	0.000	0.000	0.000	0.016	0.018	0.020	0.019	2.266	0.017	0.173	316	2384	100	224	13804	14028	243	13241	13484	Error	Error	-5.945	224	13804	243	13241	205293	4655625	1.028	23.458	0	0	0
1	3	8	"A43"	"A43"	5185	29165	100	655	665	259	38	407	407	440	249	56	49	17	0	15367	15348	4406	28	1534	1534	1839	1627	88	100	99	0	0.000	0.000	0.000	0.000	0.000	0.000	0.000	0.000	0.000	0.000	0.000	0.000	0.000	0.000	0.018	0.019	0.021	0.017	2.939	0.017	0.186	316	2384	100	248	13833	14081	258	13814	14072	Error	Error	-5.802	248	13833	258	13814	210062	4849823	0.904	8.303	0	0	0
1	4	8	"A44"	"A44"	5500	29155	100	559	590	302	51	421	421	452	223	49	38	10	0	9826	8609	3928	45	1494	1494	1540	472	30	91	86	0	0.000	0.000	0.000	0.000	0.000	0.000	0.000	0.000	0.000	0.000	0.000	0.000	0.000	0.000	0.017	0.024	0.031	0.032	4.427	0.020	0.079	316	2384	100	138	8332	8470	169	7115	7284	Error	Error	-5.916	138	8332	169	7115	186388	2720550	0.619	14.977	0	0	0
1	5	8	"A44"	"A44"	5800	29150	100	571	597	246	41	423	423	449	209	46	39	14	0	10722	10936	3949	36	1566	1566	1727	937	54	96	93	0	0.000	0.000	0.000	0.000	0.000	0.000	0.000	0.000	0.000	0.000	0.000	0.000	0.000	0.000	0.016	0.019	0.025	0.024	4.325	0.014	0.077	316	2384	100	148	9156	9304	174	9370	9544	Error	Error	-5.951	148	9156	174	9370	188546	3455769	0.708	9.828	0	0	0
1	6	8	"A44"	"A44"	6100	29150	100	548	607	315	51	420	420	448	220	49	41	15	0	9743	11122	4646	41	1560	1560	1675	673	40	98	96	0	0.000	0.000	0.000	0.000	0.000	0.000	0.000	0.000	0.000	0.000	0.000	0.000	0.000	0.000	0.016	0.020	0.027	0.022	3.109	0.017	0.109	316	2384	100	128	8183	8311	187	9562	9749	Error	Error	-5.998	128	8183	187	9562	191801	3514647	0.723	14.037	0	0	0
1	7	8	"A45"	"A45"	6390	29150	100	537	576	276	47	414	414	435	203	46	37	16	0	9719	8951	6607	73	1524	1524	1681	1231	73	62	61	0	0.000	0.000	0.000	0.000	0.000	0.000	0.000	0.000	0.000	0.000	0.000	0.000	0.000	0.000	0.015	0.022	0.035	0.048	6.824	0.016	0.131	316	2384	100	123	8195	8318	162	7427	7589	Error	Error	-6.058	123	8195	162	7427	181948	2828520	0.695	5.906	0	0	0
1	8	8	"A45"	"A45"	6705	29150	100	569	606	246	40	411	411	443	317	71	25	7	0	12471	12238	5157	42	1457	1457	1495	364	24	99	97	0	0.000	0.000	0.000	0.000	0.000	0.000	0.000	0.000	0.000	0.000	0.000	0.000	0.000	0.000	0.014	0.018	0.020	0.019	3.560	0.016	0.055	316	2384	100	158	11014	11172	195	10781	10976	Error	Error	-6.123	158	11014	195	10781	191623	3867169	0.514	29.514	0	0	0
1	9	8	"A45"	"A45"	7000	29150	100	602	626	262	41	403	403	460	630	136	7	0	0	12344	12010	4774	39	1513	1513	1768	1807	102	96	91	0	0.000	0.000	0.000	0.000	0.000	0.000	0.000	0.000	0.000	0.000	0.000	0.000	0.000	0.000	0.018	0.021	0.026	0.023	3.062	0.016	0.122	316	2384	100	199	10831	11030	223	10497	10720	Error	Error	-5.766	199	10831	223	10497	197937	3795009	0.263	5.668	0	0	0
1	10	8	"A47"	"A47"	7295	29150	100	534	571	272	47	393	393	424	209	49	37	18	0	10212	9083	4743	52	1508	1508	1701	1115	65	78	75	0	0.000	0.000	0.000	0.000	0.000	0.000	0.000	0.000	0.000	0.000	0.000	0.000	0.000	0.000	0.016	0.023	0.030	0.034	5.075	0.020	0.120	316	2384	100	141	8704	8845	178	7575	7753	Error	Error	-5.948	141	8704	178	7575	180343	2870128	0.703	6.621	0	0	0
1	11	8	"A47"	"A47"	7605	29150	100	579	602	256	42	407	407	433	213	49	41	15	0	13144	13097	3152	24	1530	1530	1808	1286	71	100	98	0	0.000	0.000	0.000	0.000	0.000	0.000	0.000	0.000	0.000	0.000	0.000	0.000	0.000	0.000	0.015	0.017	0.022	0.016	3.045	0.017	0.148	316	2384	100	172	11614	11786	195	11567	11762	Error	Error	-6.077	172	11614	195	11567	190131	4138768	0.793	8.778	0	0	0
1	12	8	"A47"	"A47"	7910	29150	100	574	586	241	41	396	396	423	205	48	44	16	0	12446	12669	2951	23	1516	1516	1620	641	39	100	99	0	0.000	0.000	0.000	0.000	0.000	0.000	0.000	0.000	0.000	0.000	0.000	0.000	0.000	0.000	0.016	0.017	0.022	0.017	3.055	0.015	0.107	316	2384	100	178	10930	11108	190	11153	11343	Error	Error	-5.940	178	10930	190	11153	185047	4003520	0.795	17.237	0	0	0
1	13	8	"A48"	"A48"	8205	29145	100	639	666	288	43	393	393	424	242	57	50	20	0	20694	17334	8732	50	1534	1534	1573	438	27	96	90	0	0.000	0.000	0.000	0.000	0.000	0.000	0.000	0.000	0.000	0.000	0.000	0.000	0.000	0.000	0.013	0.017	0.019	0.020	3.469	0.016	0.246	316	2384	100	246	19160	19406	273	15800	16073	Error	Error	-6.283	246	19160	273	15800	210528	5477526	1.000	35.984	0	0	0
1	14	8	"A48"	"A48"	8515	29145	100	631	671	383	57	414	414	509	1466	288	0	0	0	21634	17465	9200	52	1571	1571	1872	2125	113	87	82	0	0.000	0.000	0.000	0.000	0.000	0.000	0.000	0.000	0.000	0.000	0.000	0.000	0.000	0.000	0.011	0.016	0.020	0.019	3.957	0.022	0.207	316	2384	100	217	20063	20280	257	15894	16151	Error	Error	-6.531	217	20063	257	15894	211974	5518820	0.111	7.338	0	0	0
1	15	8	"A48"	"A48"	8810	29145	100	700	757	337	44	420	420	451	232	51	55	26	0	21715	19752	6614	33	1606	1606	1800	1351	75	98	95	0	0.000	0.000	0.000	0.000	0.000	0.000	0.000	0.000	0.000	0.000	0.000	0.000	0.000	0.000	0.014	0.019	0.019	0.017	2.800	0.016	0.232	316	2384	100	280	20109	20389	337	18146	18483	Error	Error	-6.166	280	20109	337	18146	239341	6241520	1.319	13.288	0	0	0
1	16	8	"A49"	"A49"	9095	29140	100	573	600	267	44	419	419	460	313	68	26	5	0	10650	9817	5348	54	1541	1541	1607	680	42	85	78	0	0.000	0.000	0.000	0.000	0.000	0.000	0.000	0.000	0.000	0.000	0.000	0.000	0.000	0.000	0.017	0.022	0.029	0.031	3.736	0.028	0.105	316	2384	100	154	9109	9263	181	8276	8457	Error	Error	-5.886	154	9109	181	8276	189517	3102068	0.447	12.074	0	0	0
1	17	8	"A49"	"A49"	9400	29135	100	586	608	243	39	418	418	472	704	149	2	0	0	12066	12018	4653	38	1583	1583	1738	1091	62	99	97	0	0.000	0.000	0.000	0.000	0.000	0.000	0.000	0.000	0.000	0.000	0.000	0.000	0.000	0.000	0.016	0.018	0.023	0.019	3.076	0.017	0.010	316	2384	100	168	10483	10651	190	10435	10625	Error	Error	-5.963	168	10483	190	10435	191997	3797552	0.193	9.423	0	0	0
1	18	8	"A49"	"A49"	9705	29135	100	622	643	259	40	415	415	443	214	48	48	19	0	10008	10600	4550	42	1598	1598	1613	329	20	99	98	0	0.000	0.000	0.000	0.000	0.000	0.000	0.000	0.000	0.000	0.000	0.000	0.000	0.000	0.000	0.025	0.025	0.032	0.028	2.820	0.021	0.158	316	2384	100	207	8410	8617	228	9002	9230	Error	Error	-5.344	207	8410	228	9002	203287	3349678	0.935	27.316	0	0	0
1	1	9	"A50"	"A50"	4595	29465	100	421	448	212	47	396	396	421	206	48	21	6	0	2041	2872	2060	71	1438	1438	1478	414	28	58	43	0	0.000	0.000	0.000	0.000	0.000	0.000	0.000	0.000	0.000	0.000	0.000	0.000	0.000	0.000	0.041	0.036	0.161	0.159	5.627	0.028	0.038	316	2384	100	25	603	628	52	1434	1486	Error	Error	-4.592	25	603	52	1434	141456	907627	0.131	3.367	0	0	0
1	2	9	"A50"	"A50"	4910	29460	100	516	541	224	41	395	395	427	208	48	33	12	0	7144	8798	5402	61	1460	1460	1486	372	25	99	95	0	0.000	0.000	0.000	0.000	0.000	0.000	0.000	0.000	0.000	0.000	0.000	0.000	0.000	0.000	0.021	0.020	0.030	0.030	3.840	0.017	0.102	316	2384	100	121	5684	5805	146	7338	7484	Error	Error	-5.554	121	5684	146	7338	170800	2780194	0.548	19.656	0	0	0
1	3	9	"A50"	"A50"	5210	29460	100	579	603	258	42	413	413	441	208	47	43	19	0	9674	10759	5568	51	1524	1524	1690	1204	71	98	88	0	0.000	0.000	0.000	0.000	0.000	0.000	0.000	0.000	0.000	0.000	0.000	0.000	0.000	0.000	0.020	0.021	0.029	0.026	3.347	0.017	0.141	316	2384	100	166	8150	8316	190	9235	9425	Error	Error	-5.618	166	8150	190	9235	190442	3399970	0.779	7.532	0	0	0
1	4	9	"A51"	"A51"	5510	29455	100	530	567	267	47	438	438	463	215	46	30	10	0	8030	7344	3772	51	1552	1552	1580	396	25	87	80	0	0.000	0.000	0.000	0.000	0.000	0.000	0.000	0.000	0.000	0.000	0.000	0.000	0.000	0.000	0.014	0.022	0.032	0.042	5.810	0.018	0.063	316	2384	100	92	6478	6570	129	5792	5921	Error	Error	-6.138	92	6478	129	5792	179156	2320777	0.484	14.556	0	0	0
1	5	9	"A51"	"A51"	5810	29460	100	536	585	262	44	464	464	499	325	65	18	3	0	8203	7987	2462	30	1607	1607	1737	810	46	98	97	0	0.000	0.000	0.000	0.000	0.000	0.000	0.000	0.000	0.000	0.000	0.000	0.000	0.000	0.000	0.011	0.019	0.028	0.024	3.462	0.016	0.018	316	2384	100	72	6596	6668	121	6380	6501	Error	Error	-6.517	72	6596	121	6380	184711	2523936	0.265	7.716	0	0	0
1	6	9	"A51"	"A51"	6100	29465	100	508	554	285	51	436	436	504	833	165	1	0	0	8016	7902	3939	49	1544	1544	1670	798	47	90	82	0	0.000	0.000	0.000	0.000	0.000	0.000	0.000	0.000	0.000	0.000	0.000	0.000	0.000	0.000	0.011	0.019	0.033	0.032	3.857	0.021	0.077	316	2384	100	72	6472	6544	118	6358	6476	Error	Error	-6.490	72	6472	118	6358	175089	2497030	0.060	7.810	0	0	0
1	7	9	"A52"	"A52"	6405	29450	100	533	565	246	43	419	419	448	236	52	33	10	0	6163	5335	2685	50	1534	1534	1645	795	48	75	65	0	0.000	0.000	0.000	0.000	0.000	0.000	0.000	0.000	0.000	0.000	0.000	0.000	0.000	0.000	0.025	0.038	0.060	0.065	4.647	0.034	0.093	316	2384	100	114	4629	4743	146	3801	3947	Error	Error	-5.344	114	4629	146	3801	178438	1685803	0.496	4.642	0	0	0
1	8	9	"A52"	"A52"	6710	29450	100	476	508	232	45	412	412	444	289	65	18	3	0	6601	6932	2983	43	1493	1493	1549	473	30	95	91	0	0.000	0.000	0.000	0.000	0.000	0.000	0.000	0.000	0.000	0.000	0.000	0.000	0.000	0.000	0.013	0.018	0.035	0.032	3.027	0.014	0.014	316	2384	100	64	5108	5172	96	5439	5535	Error	Error	-6.319	64	5108	96	5439	160596	2190500	0.221	11.381	0	0	0
1	9	9	"A52"	"A52"	7020	29455	100	522	556	222	39	400	400	434	281	64	24	5	0	7394	7451	2145	28	1503	1503	1606	643	40	98	96	0	0.000	0.000	0.000	0.000	0.000	0.000	0.000	0.000	0.000	0.000	0.000	0.000	0.000	0.000	0.021	0.026	0.035	0.028	3.327	0.020	0.061	316	2384	100	122	5891	6013	156	5948	6104	Error	Error	-5.594	122	5891	156	5948	175802	2354362	0.434	9.090	0	0	0
1	10	9	"A53"	"A53"	7300	29490	100	465	505	256	50	393	393	427	222	51	30	11	0	3796	5333	3797	71	1473	1473	1744	1432	82	53	49	0	0.000	0.000	0.000	0.000	0.000	0.000	0.000	0.000	0.000	0.000	0.000	0.000	0.000	0.000	0.031	0.029	0.053	0.072	5.413	0.023	0.095	316	2384	100	72	2323	2395	112	3860	3972	Error	Error	-5.012	72	2323	112	3860	159520	1685255	0.351	2.506	0	0	0
1	11	9	"A53"	"A53"	7625	29450	100	536	640	1002	156	393	393	436	551	126	7	1	0	9047	8834	2856	32	1493	1493	1586	577	36	98	95	0	0.000	0.000	0.000	0.000	0.000	0.000	0.000	0.000	0.000	0.000	0.000	0.000	0.000	0.000	0.019	0.034	0.030	0.030	3.461	0.032	0.015	316	2384	100	143	7554	7697	247	7341	7588	Error	Error	-5.723	143	7554	247	7341	202280	2791612	0.370	12.562	0	0	0
1	12	9	"A53"	"A53"	7920	29450	100	538	565	254	44	399	399	432	257	59	31	8	0	9145	9040	2466	27	1507	1507	1573	469	29	99	97	0	0.000	0.000	0.000	0.000	0.000	0.000	0.000	0.000	0.000	0.000	0.000	0.000	0.000	0.000	0.018	0.022	0.030	0.028	2.833	0.017	0.058	316	2384	100	139	7638	7777	166	7533	7699	Error	Error	-5.780	139	7638	166	7533	178574	2856664	0.518	15.921	0	0	0
1	13	9	"A54"	"A54"	8210	29450	100	505	534	237	44	395	395	473	1363	288	0	0	0	7480	7161	3808	53	1493	1493	1572	732	46	83	76	0	0.000	0.000	0.000	0.000	0.000	0.000	0.000	0.000	0.000	0.000	0.000	0.000	0.000	0.000	0.018	0.025	0.039	0.039	4.914	0.112	0.020	316	2384	100	110	5987	6097	139	5668	5807	Error	Error	-5.766	110	5987	139	5668	168812	2262900	0.045	7.635	0	0	0
1	14	9	"A54"	"A54"	8515	29455	100	509	584	346	59	405	405	435	255	58	31	11	0	7691	8384	3373	40	1533	1533	1548	357	23	99	99	0	0.000	0.000	0.000	0.000	0.000	0.000	0.000	0.000	0.000	0.000	0.000	0.000	0.000	0.000	0.017	0.026	0.033	0.027	3.359	0.024	0.097	316	2384	100	104	6158	6262	179	6851	7030	Error	Error	-5.888	104	6158	179	6851	184624	2649398	0.584	19.148	0	0	0
1	15	9	"A54"	"A54"	8810	29455	100	532	570	246	43	403	403	435	222	51	36	14	0	7467	7911	2881	36	1552	1552	1662	701	42	98	96	0	0.000	0.000	0.000	0.000	0.000	0.000	0.000	0.000	0.000	0.000	0.000	0.000	0.000	0.000	0.022	0.026	0.035	0.032	2.853	0.021	0.094	316	2384	100	129	5915	6044	167	6359	6526	Error	Error	-5.519	129	5915	167	6359	180063	2499732	0.608	8.914	0	0	0
1	16	9	"A55"	"A55"	9115	29450	100	519	542	258	47	407	407	438	227	51	32	10	0	6853	6698	3339	49	1530	1530	1549	345	22	91	87	0	0.000	0.000	0.000	0.000	0.000	0.000	0.000	0.000	0.000	0.000	0.000	0.000	0.000	0.000	0.021	0.026	0.045	0.045	4.087	0.020	0.057	316	2384	100	112	5323	5435	135	5168	5303	Error	Error	-5.571	112	5323	135	5168	171267	2116532	0.458	14.925	0	0	0
1	17	9	"A55"	"A55"	9415	29445	100	539	592	352	59	420	420	446	224	50	36	11	0	7611	7639	3011	39	1555	1555	1591	476	29	97	95	0	0.000	0.000	0.000	0.000	0.000	0.000	0.000	0.000	0.000	0.000	0.000	0.000	0.000	0.000	0.020	0.028	0.035	0.031	3.445	0.025	0.074	316	2384	100	119	6056	6175	172	6084	6256	Error	Error	-5.669	119	6056	172	6084	186990	2413792	0.652	12.706	0	0	0
1	18	9	"A55"	"A55"	9715	29445	100	512	534	233	43	412	412	439	214	48	32	10	0	6364	6290	2665	42	1583	1583	1617	383	23	98	95	0	0.000	0.000	0.000	0.000	0.000	0.000	0.000	0.000	0.000	0.000	0.000	0.000	0.000	0.000	0.021	0.026	0.042	0.038	3.406	0.020	0.047	316	2384	100	100	4781	4881	122	4707	4829	Error	Error	-5.579	100	4781	122	4707	168686	1987619	0.444	12.201	0	0	0
1	1	10	"A56"	"A56"	4610	29760	100	497	526	258	49	406	406	438	262	59	23	6	0	6391	5862	2985	50	1470	1470	1551	699	45	76	74	0	0.000	0.000	0.000	0.000	0.000	0.000	0.000	0.000	0.000	0.000	0.000	0.000	0.000	0.000	0.018	0.027	0.043	0.050	4.613	0.036	0.092	316	2384	100	91	4921	5012	120	4392	4512	Error	Error	-5.757	91	4921	120	4392	166289	1852390	0.336	6.167	0	0	0
1	2	10	"A56"	"A56"	4920	29755	100	545	594	314	52	402	402	436	224	51	35	14	0	8073	8014	2582	32	1542	1542	1635	603	36	97	94	0	0.000	0.000	0.000	0.000	0.000	0.000	0.000	0.000	0.000	0.000	0.000	0.000	0.000	0.000	0.022	0.030	0.034	0.030	3.508	0.027	0.115	316	2384	100	143	6531	6674	192	6472	6664	Error	Error	-5.513	143	6531	192	6472	187620	2532279	0.705	10.579	0	0	0
1	3	10	"A56"	"A56"	5220	29755	100	580	609	266	43	428	428	461	285	61	28	7	0	8311	8494	2637	31	1592	1592	1723	800	46	97	95	0	0.000	0.000	0.000	0.000	0.000	0.000	0.000	0.000	0.000	0.000	0.000	0.000	0.000	0.000	0.023	0.026	0.033	0.028	2.990	0.024	0.109	316	2384	100	152	6719	6871	181	6902	7083	Error	Error	-5.466	152	6719	181	6902	192484	2684169	0.519	8.464	0	0	0
1	4	10	"A57"	"A57"	5510	29760	100	564	595	252	42	493	493	524	228	43	27	7	0	5849	5710	3161	55	1702	1702	1766	576	32	74	68	0	0.000	0.000	0.000	0.000	0.000	0.000	0.000	0.000	0.000	0.000	0.000	0.000	0.000	0.000	0.017	0.025	0.053	0.064	5.806	0.023	0.062	316	2384	100	71	4147	4218	102	4008	4110	Error	Error	-5.868	71	4147	102	4008	188018	1804252	0.311	6.847	0	0	0
1	5	10	"A57"	"A57"	5815	29760	100	624	656	261	39	515	515	544	264	48	26	7	0	8109	8061	2634	32	1766	1766	1898	915	48	96	94	0	0.000	0.000	0.000	0.000	0.000	0.000	0.000	0.000	0.000	0.000	0.000	0.000	0.000	0.000	0.017	0.022	0.035	0.032	3.392	0.019	0.044	316	2384	100	109	6343	6452	141	6295	6436	Error	Error	-5.863	109	6343	141	6295	207165	2547411	0.424	6.736	0	0	0
1	6	10	"A57"	"A57"	6125	29760	100	574	598	228	38	441	441	471	288	61	27	3	0	8873	8430	2776	32	1557	1557	1584	340	21	98	97	0	0.000	0.000	0.000	0.000	0.000	0.000	0.000	0.000	0.000	0.000	0.000	0.000	0.000	0.000	0.018	0.023	0.034	0.027	3.221	0.019	0.033	316	2384	100	133	7316	7449	157	6873	7030	Error	Error	-5.782	133	7316	157	6873	188869	2663961	0.441	20.135	0	0	0
1	7	10	"A58"	"A58"	6415	29755	100	503	527	255	48	416	416	444	216	48	33	10	0	6652	6893	4362	63	1512	1512	1565	577	36	78	71	0	0.000	0.000	0.000	0.000	0.000	0.000	0.000	0.000	0.000	0.000	0.000	0.000	0.000	0.000	0.017	0.021	0.041	0.056	5.356	0.017	0.062	316	2384	100	87	5140	5227	111	5381	5492	Error	Error	-5.885	87	5140	111	5381	166546	2178083	0.384	9.234	0	0	0
1	8	10	"A58"	"A58"	6720	29750	100	530	558	254	45	398	398	428	233	54	35	12	0	7976	8864	4830	54	1464	1464	1511	449	29	93	91	0	0.000	0.000	0.000	0.000	0.000	0.000	0.000	0.000	0.000	0.000	0.000	0.000	0.000	0.000	0.020	0.022	0.032	0.031	3.918	0.017	0.095	316	2384	100	132	6512	6644	160	7400	7560	Error	Error	-5.624	132	6512	160	7400	176325	2800944	0.558	16.376	0	0	0
1	9	10	"A58"	"A58"	7020	29755	100	543	562	224	39	392	392	425	222	52	37	12	0	9640	9353	3440	36	1465	1465	1508	445	29	98	98	0	0.000	0.000	0.000	0.000	0.000	0.000	0.000	0.000	0.000	0.000	0.000	0.000	0.000	0.000	0.018	0.022	0.030	0.026	3.518	0.017	0.080	316	2384	100	151	8175	8326	170	7888	8058	Error	Error	-5.759	151	8175	170	7888	177486	2955601	0.617	17.629	0	0	0
1	10	10	"A59"	"A59"	7315	29750	100	534	655	596	90	394	394	430	259	60	32	12	0	7986	7354	3129	42	1460	1460	1518	512	33	93	87	0	0.000	0.000	0.000	0.000	0.000	0.000	0.000	0.000	0.000	0.000	0.000	0.000	0.000	0.000	0.021	0.044	0.040	0.037	4.088	0.044	0.104	316	2384	100	140	6526	6666	261	5894	6155	Error	Error	-5.543	140	6526	261	5894	207037	2323759	0.869	11.398	0	0	0
1	11	10	"A59"	"A59"	7620	29750	100	538	572	249	43	392	392	422	234	55	35	11	0	10070	10337	3139	30	1500	1500	1631	848	51	100	100	0	0.000	0.000	0.000	0.000	0.000	0.000	0.000	0.000	0.000	0.000	0.000	0.000	0.000	0.000	0.017	0.020	0.024	0.021	2.925	0.016	0.092	316	2384	100	146	8570	8716	180	8837	9017	Error	Error	-5.875	146	8570	180	8837	180768	3266410	0.641	10.267	0	0	0
1	12	10	"A59"	"A59"	7920	29745	100	552	569	247	43	392	392	425	259	60	32	8	0	7777	7628	2282	29	1470	1470	1521	429	28	97	95	0	0.000	0.000	0.000	0.000	0.000	0.000	0.000	0.000	0.000	0.000	0.000	0.000	0.000	0.000	0.025	0.029	0.039	0.033	3.291	0.023	0.074	316	2384	100	160	6307	6467	177	6158	6335	Error	Error	-5.301	160	6307	177	6158	179766	2410502	0.556	14.235	0	0	0
1	13	10	"A60"	"A60"	8210	29745	100	477	514	254	49	388	388	411	200	48	31	14	0	4594	6009	4581	76	1433	1433	1470	372	25	81	75	0	0.000	0.000	0.000	0.000	0.000	0.000	0.000	0.000	0.000	0.000	0.000	0.000	0.000	0.000	0.028	0.028	0.048	0.057	5.133	0.023	0.104	316	2384	100	89	3161	3250	126	4576	4702	Error	Error	-5.150	89	3161	126	4576	162429	1898987	0.515	12.202	0	0	0
1	14	10	"A60"	"A60"	8515	29750	100	582	610	271	44	402	402	432	246	56	38	14	0	7610	11007	8030	72	1492	1492	1524	416	27	100	98	0	0.000	0.000	0.000	0.000	0.000	0.000	0.000	0.000	0.000	0.000	0.000	0.000	0.000	0.000	0.029	0.022	0.029	0.029	3.130	0.017	0.106	316	2384	100	180	6118	6298	208	9515	9723	Error	Error	-5.087	180	6118	208	9515	192820	3478187	0.724	22.796	0	0	0
1	15	10	"A60"	"A60"	8815	29745	100	586	606	259	42	407	407	436	221	50	43	18	0	7738	10264	6667	64	1535	1535	1591	496	31	99	98	0	0.000	0.000	0.000	0.000	0.000	0.000	0.000	0.000	0.000	0.000	0.000	0.000	0.000	0.000	0.029	0.023	0.031	0.027	3.646	0.017	0.134	316	2384	100	179	6203	6382	199	8729	8928	Error	Error	-5.115	179	6203	199	8729	191620	3243393	0.769	17.486	0	0	0
1	16	10	"A61"	"A61"	9115	29740	100	568	590	255	43	409	409	461	424	91	18	0	0	10898	9977	4982	49	1519	1519	1589	901	56	87	83	0	0.000	0.000	0.000	0.000	0.000	0.000	0.000	0.000	0.000	0.000	0.000	0.000	0.000	0.000	0.017	0.021	0.030	0.029	3.956	0.020	0.081	316	2384	100	159	9379	9538	181	8458	8639	Error	Error	-5.882	159	9379	181	8458	186540	3152874	0.304	9.310	0	0	0
1	17	10	"A61"	"A61"	9405	29750	100	593	612	239	39	413	413	445	238	53	39	13	0	11581	11661	2992	25	1577	1577	1760	1178	66	100	99	0	0.000	0.000	0.000	0.000	0.000	0.000	0.000	0.000	0.000	0.000	0.000	0.000	0.000	0.000	0.018	0.020	0.024	0.019	3.082	0.016	0.098	316	2384	100	180	10004	10184	199	10084	10283	Error	Error	-5.796	180	10004	199	10084	193422	3684978	0.702	8.405	0	0	0
1	18	10	"A61"	"A61"	9705	29745	100	590	642	317	49	410	410	450	290	64	37	9	0	10420	10164	2908	28	1611	1611	1805	1195	66	100	97	0	0.000	0.000	0.000	0.000	0.000	0.000	0.000	0.000	0.000	0.000	0.000	0.000	0.000	0.000	0.020	0.027	0.034	0.027	2.800	0.028	0.112	316	2384	100	180	8809	8989	232	8553	8785	Error	Error	-5.613	180	8809	232	8553	202836	3211755	0.662	6.995	0	0	0
1	1	11	"A62"	"A62"	4610	30075	100	445	485	212	43	395	395	424	227	53	23	5	0	5044	5454	3483	63	1443	1443	1507	598	39	83	72	0	0.000	0.000	0.000	0.000	0.000	0.000	0.000	0.000	0.000	0.000	0.000	0.000	0.000	0.000	0.014	0.022	0.054	0.052	5.051	0.027	0.066	316	2384	100	50	3601	3651	90	4011	4101	Error	Error	-6.170	50	3601	90	4011	153341	1723404	0.269	6.600	0	0	0
1	2	11	"A62"	"A62"	4930	30075	100	557	582	249	42	402	402	420	199	47	43	17	0	6736	8086	4202	51	1458	1458	1499	415	27	100	99	0	0.000	0.000	0.000	0.000	0.000	0.000	0.000	0.000	0.000	0.000	0.000	0.000	0.000	0.000	0.029	0.027	0.036	0.031	3.165	0.023	0.133	316	2384	100	155	5278	5433	180	6628	6808	Error	Error	-5.090	155	5278	180	6628	183919	2555129	0.814	15.872	0	0	0
1	3	11	"A62"	"A62"	5225	30075	100	562	609	282	46	427	427	475	428	90	15	2	0	8479	9584	4716	49	1528	1528	1729	1194	69	99	95	0	0.000	0.000	0.000	0.000	0.000	0.000	0.000	0.000	0.000	0.000	0.000	0.000	0.000	0.000	0.019	0.023	0.032	0.027	2.982	0.028	0.066	316	2384	100	135	6951	7086	182	8056	8238	Error	Error	-5.686	135	6951	182	8056	192426	3028613	0.313	6.579	0	0	0
1	4	11	"A63"	"A63"	5510	30060	100	591	622	280	45	442	442	470	224	47	39	15	0	13484	10557	6204	58	1573	1573	1641	718	43	79	72	0	0.000	0.000	0.000	0.000	0.000	0.000	0.000	0.000	0.000	0.000	0.000	0.000	0.000	0.000	0.013	0.020	0.028	0.033	4.656	0.019	0.154	316	2384	100	149	11911	12060	180	8984	9164	Error	Error	-6.321	149	11911	180	8984	196447	3336002	0.679	12.418	0	0	0
1	5	11	"A63"	"A63"	5820	30065	100	619	633	230	36	445	445	471	225	47	40	13	0	13126	12252	3437	28	1601	1601	1746	1110	63	100	99	0	0.000	0.000	0.000	0.000	0.000	0.000	0.000	0.000	0.000	0.000	0.000	0.000	0.000	0.000	0.015	0.018	0.023	0.019	2.728	0.016	0.118	316	2384	100	174	11525	11699	188	10651	10839	Error	Error	-6.050	174	11525	188	10651	199978	3871541	0.720	9.465	0	0	0
1	6	11	"A63"	"A63"	6125	30065	100	626	651	275	42	440	440	464	231	49	41	16	0	13616	12435	3858	31	1538	1538	1578	573	36	98	96	0	0.000	0.000	0.000	0.000	0.000	0.000	0.000	0.000	0.000	0.000	0.000	0.000	0.000	0.000	0.015	0.019	0.022	0.019	3.103	0.018	0.141	316	2384	100	186	12078	12264	211	10897	11108	Error	Error	-6.021	186	12078	211	10897	205702	3929431	0.810	18.948	0	0	0
1	7	11	"A64"	"A64"	6415	30055	100	531	568	238	41	413	413	438	217	49	33	13	0	9830	8436	5128	60	1514	1514	1637	1058	64	73	66	0	0.000	0.000	0.000	0.000	0.000	0.000	0.000	0.000	0.000	0.000	0.000	0.000	0.000	0.000	0.014	0.022	0.034	0.040	5.824	0.017	0.097	316	2384	100	118	8316	8434	155	6922	7077	Error	Error	-6.139	118	8316	155	6922	179569	2665673	0.599	6.426	0	0	0
1	8	11	"A64"	"A64"	6730	30060	100	574	604	229	37	404	404	433	287	66	32	6	0	15394	13678	5937	43	1506	1506	1616	872	53	92	88	0	0.000	0.000	0.000	0.000	0.000	0.000	0.000	0.000	0.000	0.000	0.000	0.000	0.000	0.000	0.012	0.016	0.019	0.019	3.522	0.014	0.153	316	2384	100	170	13888	14058	200	12172	12372	Error	Error	-6.352	170	13888	200	12172	190984	4322291	0.596	13.833	0	0	0
1	9	11	"A64"	"A64"	7025	30055	100	577	597	242	40	399	399	427	254	59	39	10	0	12076	11391	4423	38	1495	1495	1684	1084	64	95	93	0	0.000	0.000	0.000	0.000	0.000	0.000	0.000	0.000	0.000	0.000	0.000	0.000	0.000	0.000	0.017	0.020	0.023	0.019	3.611	0.016	0.093	316	2384	100	178	10581	10759	198	9896	10094	Error	Error	-5.893	178	10581	198	9896	188677	3599688	0.669	8.955	0	0	0
1	10	11	"A65"	"A65"	7320	30055	100	660	668	279	41	388	388	418	248	59	52	22	0	17964	15627	6622	42	1468	1468	1563	826	52	92	87	0	0.000	0.000	0.000	0.000	0.000	0.000	0.000	0.000	0.000	0.000	0.000	0.000	0.000	0.000	0.016	0.020	0.022	0.021	3.348	0.018	0.233	316	2384	100	272	16496	16768	280	14159	14439	Error	Error	-5.922	272	16496	280	14159	211214	4938118	1.008	17.027	0	0	0
1	11	11	"A65"	"A65"	7625	30055	100	689	716	269	37	398	398	425	237	55	56	27	0	20407	19453	4996	25	1481	1481	1706	1571	92	98	97	0	0.000	0.000	0.000	0.000	0.000	0.000	0.000	0.000	0.000	0.000	0.000	0.000	0.000	0.000	0.015	0.018	0.018	0.016	2.597	0.016	0.243	316	2384	100	291	18926	19217	318	17972	18290	Error	Error	-6.023	291	18926	318	17972	226201	6147092	1.228	11.297	0	0	0
1	12	11	"A65"	"A65"	7925	30055	100	695	708	289	40	384	384	415	225	54	60	31	0	21643	19881	6540	32	1483	1483	1559	563	36	100	98	0	0.000	0.000	0.000	0.000	0.000	0.000	0.000	0.000	0.000	0.000	0.000	0.000	0.000	0.000	0.015	0.018	0.019	0.017	2.447	0.016	0.268	316	2384	100	311	20160	20471	324	18398	18722	Error	Error	-6.018	311	20160	324	18398	223584	6282358	1.302	32.544	0	0	0
1	13	11	"A66"	"A66"	8210	30050	100	600	622	317	50	388	388	420	275	65	41	15	0	18069	14712	9480	64	1499	1499	1614	1073	66	78	71	0	0.000	0.000	0.000	0.000	0.000	0.000	0.000	0.000	0.000	0.000	0.000	0.000	0.000	0.000	0.013	0.018	0.021	0.026	4.725	0.016	0.242	316	2384	100	212	16570	16782	234	13213	13447	Error	Error	-6.288	212	16570	234	13213	196630	4649127	0.735	12.207	0	0	0
1	14	11	"A66"	"A66"	8515	30050	100	624	676	302	44	399	399	434	371	85	32	6	0	17868	16342	7225	44	1546	1546	1621	565	34	97	94	0	0.000	0.000	0.000	0.000	0.000	0.000	0.000	0.000	0.000	0.000	0.000	0.000	0.000	0.000	0.014	0.019	0.021	0.019	3.487	0.016	0.201	316	2384	100	225	16322	16547	277	14796	15073	Error	Error	-6.181	225	16322	277	14796	213578	5164083	0.652	26.055	0	0	0
1	15	11	"A66"	"A66"	8825	30050	100	630	651	264	40	409	409	439	288	65	39	9	0	14428	13450	3794	28	1572	1572	1696	1008	59	99	99	0	0.000	0.000	0.000	0.000	0.000	0.000	0.000	0.000	0.000	0.000	0.000	0.000	0.000	0.000	0.017	0.020	0.022	0.020	2.590	0.018	0.149	316	2384	100	221	12856	13077	242	11878	12120	Error	Error	-5.862	221	12856	242	11878	205836	4250090	0.736	11.661	0	0	0
1	16	11	"A67"	"A67"	9110	30050	100	510	568	278	48	411	411	441	247	56	30	11	0	10091	9617	5738	59	1528	1528	1564	468	29	84	81	0	0.000	0.000	0.000	0.000	0.000	0.000	0.000	0.000	0.000	0.000	0.000	0.000	0.000	0.000	0.012	0.019	0.030	0.030	5.499	0.018	0.122	316	2384	100	99	8563	8662	157	8089	8246	Error	Error	-6.435	99	8563	157	8089	179389	3038912	0.514	17.207	0	0	0
1	17	11	"A67"	"A67"	9415	30050	100	604	659	466	70	411	411	454	280	61	39	9	0	12175	11872	4014	33	1566	1566	1774	1362	76	99	97	0	0.000	0.000	0.000	0.000	0.000	0.000	0.000	0.000	0.000	0.000	0.000	0.000	0.000	0.000	0.018	0.024	0.026	0.022	3.230	0.019	0.084	316	2384	100	193	10609	10802	248	10306	10554	Error	Error	-5.781	193	10609	248	10306	208305	3751480	0.732	7.414	0	0	0
1	18	11	"A67"	"A67"	9715	30050	100	579	596	245	41	412	412	438	214	48	40	19	0	9495	9369	4983	53	1590	1590	1654	609	36	92	89	0	0.000	0.000	0.000	0.000	0.000	0.000	0.000	0.000	0.000	0.000	0.000	0.000	0.000	0.000	0.021	0.024	0.030	0.028	4.360	0.019	0.113	316	2384	100	167	7905	8072	184	7779	7963	Error	Error	-5.565	167	7905	184	7779	188202	2960513	0.738	12.668	0	0	0
1	1	12	"A68"	"A68"	4615	30365	100	477	503	237	47	402	402	434	223	51	27	8	0	3442	4523	2744	60	1465	1465	1503	389	25	83	77	0	0.000	0.000	0.000	0.000	0.000	0.000	0.000	0.000	0.000	0.000	0.000	0.000	0.000	0.000	0.038	0.033	0.068	0.077	5.521	0.021	0.036	316	2384	100	75	1977	2052	101	3058	3159	Error	Error	-4.720	75	1977	101	3058	159093	1429351	0.309	7.763	0	0	0
1	2	12	"A68"	"A68"	4915	30365	100	491	521	225	43	400	400	429	211	49	29	10	0	5704	7871	4992	63	1462	1462	1549	661	42	87	83	0	0.000	0.000	0.000	0.000	0.000	0.000	0.000	0.000	0.000	0.000	0.000	0.000	0.000	0.000	0.021	0.019	0.029	0.032	4.283	0.016	0.080	316	2384	100	91	4242	4333	121	6409	6530	Error	Error	-5.543	91	4242	121	6409	164583	2487218	0.436	9.564	0	0	0
1	3	12	"A68"	"A68"	5225	30365	100	526	576	386	67	420	420	465	312	67	18	6	0	9897	9966	5053	50	1527	1527	1702	990	58	98	93	0	0.000	0.000	0.000	0.000	0.000	0.000	0.000	0.000	0.000	0.000	0.000	0.000	0.000	0.000	0.013	0.018	0.028	0.024	3.506	0.017	0.056	316	2384	100	106	8370	8476	156	8439	8595	Error	Error	-6.303	106	8370	156	8439	181967	3149210	0.356	8.347	0	0	0
1	4	12	"A69"	"A69"	5520	30360	100	648	650	278	42	425	425	453	275	60	39	10	0	16345	14274	7835	54	1504	1504	1568	726	46	90	81	0	0.000	0.000	0.000	0.000	0.000	0.000	0.000	0.000	0.000	0.000	0.000	0.000	0.000	0.000	0.015	0.018	0.022	0.022	3.402	0.016	0.219	316	2384	100	223	14841	15064	225	12770	12995	Error	Error	-6.056	223	14841	225	12770	205421	4510732	0.716	17.501	0	0	0
1	5	12	"A69"	"A69"	5825	30365	100	663	693	265	38	423	423	444	217	48	51	23	0	17972	17072	5133	30	1517	1517	1607	704	43	99	97	0	0.000	0.000	0.000	0.000	0.000	0.000	0.000	0.000	0.000	0.000	0.000	0.000	0.000	0.000	0.015	0.017	0.017	0.016	2.621	0.017	0.255	316	2384	100	240	16455	16695	270	15555	15825	Error	Error	-6.099	240	16455	270	15555	219098	5394757	1.147	21.967	0	0	0
1	6	12	"A69"	"A69"	6130	30360	100	664	677	282	41	426	426	454	235	51	50	20	0	16570	14746	5773	39	1521	1521	1635	941	57	95	92	0	0.000	0.000	0.000	0.000	0.000	0.000	0.000	0.000	0.000	0.000	0.000	0.000	0.000	0.000	0.016	0.019	0.022	0.019	2.793	0.019	0.218	316	2384	100	238	15049	15287	251	13225	13476	Error	Error	-5.983	238	15049	251	13225	213808	4659685	0.949	13.933	0	0	0
1	7	12	"A70"	"A70"	6420	30355	100	522	570	370	64	404	404	442	331	74	27	2	0	7425	8290	5802	69	1482	1482	1578	855	54	72	67	0	0.000	0.000	0.000	0.000	0.000	0.000	0.000	0.000	0.000	0.000	0.000	0.000	0.000	0.000	0.020	0.024	0.035	0.050	5.577	0.029	0.092	316	2384	100	118	5943	6061	166	6808	6974	Error	Error	-5.654	118	5943	166	6808	180118	2619723	0.387	7.850	0	0	0
1	8	12	"A70"	"A70"	6730	30355	100	599	620	278	44	396	396	433	242	55	44	16	0	13443	13374	7467	55	1488	1488	1535	469	30	96	94	0	0.000	0.000	0.000	0.000	0.000	0.000	0.000	0.000	0.000	0.000	0.000	0.000	0.000	0.000	0.017	0.019	0.023	0.021	3.651	0.016	0.126	316	2384	100	203	11955	12158	224	11886	12110	Error	Error	-5.880	203	11955	224	11886	196056	4226057	0.773	25.243	0	0	0
1	9	12	"A70"	"A70"	7025	30355	100	586	605	275	45	400	400	438	256	58	39	12	0	12457	14018	7724	55	1514	1514	1836	2015	109	96	81	0	0.000	0.000	0.000	0.000	0.000	0.000	0.000	0.000	0.000	0.000	0.000	0.000	0.000	0.000	0.017	0.016	0.020	0.020	3.356	0.015	0.193	316	2384	100	186	10943	11129	205	12504	12709	Error	Error	-5.879	186	10943	205	12504	191310	4429666	0.652	6.046	0	0	0
1	10	12	"A71"	"A71"	7315	30350	100	587	622	308	49	392	392	415	204	49	49	27	0	18843	15251	9546	62	1492	1492	1603	1051	65	77	72	0	0.000	0.000	0.000	0.000	0.000	0.000	0.000	0.000	0.000	0.000	0.000	0.000	0.000	0.000	0.011	0.017	0.020	0.024	5.453	0.016	0.268	316	2384	100	195	17351	17546	230	13759	13989	Error	Error	-6.475	195	17351	230	13759	196475	4819337	1.015	12.986	0	0	0
1	11	12	"A71"	"A71"	7615	30345	100	656	665	292	43	389	389	452	1138	251	0	0	0	19861	17884	7613	42	1523	1523	1760	1949	110	89	86	0	0.000	0.000	0.000	0.000	0.000	0.000	0.000	0.000	0.000	0.000	0.000	0.000	0.000	0.000	0.015	0.017	0.019	0.018	3.352	0.015	0.240	316	2384	100	267	18338	18605	276	16361	16637	Error	Error	-6.102	267	18338	276	16361	210037	5651301	0.187	8.273	0	0	0
1	12	12	"A71"	"A71"	7925	30350	100	687	982	3153	321	389	389	425	232	54	57	30	0	20595	19183	5495	28	1551	1551	1653	1074	64	99	98	0	0.000	0.000	0.000	0.000	0.000	0.000	0.000	0.000	0.000	0.000	0.000	0.000	0.000	0.000	0.016	0.034	0.020	0.017	2.752	0.033	0.028	316	2384	100	298	19044	19342	593	17632	18225	Error	Error	-5.998	298	19044	593	17632	310388	6061740	2.401	16.322	0	0	0
1	13	12	"A72"	"A72"	8220	30345	100	562	576	264	45	407	407	441	327	74	25	4	0	10281	9083	4918	54	1629	1629	1896	1451	76	77	70	0	0.000	0.000	0.000	0.000	0.000	0.000	0.000	0.000	0.000	0.000	0.000	0.000	0.000	0.000	0.018	0.023	0.030	0.034	4.162	0.020	0.142	316	2384	100	155	8652	8807	169	7454	7623	Error	Error	-5.803	155	8652	169	7454	181960	2870120	0.413	4.953	0	0	0
1	14	12	"A72"	"A72"	8530	30345	100	582	607	245	40	414	414	440	210	47	44	16	0	10879	10014	3894	38	1725	1725	2108	1518	72	89	86	0	0.000	0.000	0.000	0.000	0.000	0.000	0.000	0.000	0.000	0.000	0.000	0.000	0.000	0.000	0.018	0.023	0.028	0.028	3.555	0.018	0.113	316	2384	100	168	9154	9322	193	8289	8482	Error	Error	-5.768	168	9154	193	8289	191960	3164571	0.795	5.208	0	0	0
1	15	12	"A72"	"A72"	8820	30350	100	631	668	323	48	425	425	458	262	57	41	14	0	11331	11598	3031	26	1755	1755	2121	1505	70	98	98	0	0.000	0.000	0.000	0.000	0.000	0.000	0.000	0.000	0.000	0.000	0.000	0.000	0.000	0.000	0.022	0.025	0.028	0.024	2.808	0.023	0.127	316	2384	100	206	9576	9782	243	9843	10086	Error	Error	-5.539	206	9576	243	9843	211098	3665090	0.802	6.297	0	0	0
1	16	12	"A73"	"A73"	9120	30340	100	446	493	250	50	417	417	439	215	48	23	9	0	2838	3590	2566	71	1561	1561	1589	356	22	76	67	0	0.000	0.000	0.000	0.000	0.000	0.000	0.000	0.000	0.000	0.000	0.000	0.000	0.000	0.000	0.023	0.037	0.125	0.121	5.132	0.022	0.023	316	2384	100	29	1277	1306	76	2029	2105	Error	Error	-5.461	29	1277	76	2029	155687	1134545	0.251	5.621	0	0	0
1	17	12	"A73"	"A73"	9410	30340	100	458	489	225	46	409	409	444	388	87	9	0	0	4368	5805	4568	78	1556	1556	1584	364	22	92	87	0	0.000	0.000	0.000	0.000	0.000	0.000	0.000	0.000	0.000	0.000	0.000	0.000	0.000	0.000	0.017	0.019	0.053	0.049	4.297	0.015	0.029	316	2384	100	49	2812	2861	80	4249	4329	Error	Error	-5.843	49	2812	80	4249	154409	1834411	0.116	11.596	0	0	0
1	18	12	"A73"	"A73"	9730	30340	100	473	499	224	44	419	419	510	1621	317	0	0	0	3839	5028	3528	70	1632	1632	1665	390	23	86	80	0	0.000	0.000	0.000	0.000	0.000	0.000	0.000	0.000	0.000	0.000	0.000	0.000	0.000	0.000	0.024	0.024	0.054	0.061	4.704	0.022	0.055	316	2384	100	54	2207	2261	80	3396	3476	Error	Error	-5.353	54	2207	80	3396	157746	1588973	-0.007	8.623	0	0	0
1	1	13	"A74"	"A74"	4615	30670	100	508	520	230	44	394	394	428	237	55	29	8	0	8212	7809	5278	67	1486	1486	1603	840	52	69	64	0	0.000	0.000	0.000	0.000	0.000	0.000	0.000	0.000	0.000	0.000	0.000	0.000	0.000	0.000	0.017	0.020	0.032	0.040	5.065	0.018	0.070	316	2384	100	114	6726	6840	126	6323	6449	Error	Error	-5.883	114	6726	126	6323	164245	2467784	0.388	7.388	0	0	0
1	2	13	"A74"	"A74"	4935	30665	100	514	545	242	44	399	399	422	209	49	34	13	0	10243	10447	4369	41	1472	1472	1530	509	33	96	95	0	0.000	0.000	0.000	0.000	0.000	0.000	0.000	0.000	0.000	0.000	0.000	0.000	0.000	0.000	0.013	0.016	0.024	0.021	3.463	0.016	0.110	316	2384	100	115	8771	8886	146	8975	9121	Error	Error	-6.253	115	8771	146	8975	172172	3301274	0.589	17.519	0	0	0
1	3	13	"A74"	"A74"	5225	30670	100	534	559	232	41	400	400	427	224	52	32	10	0	11650	11484	3804	33	1475	1475	1637	1032	63	98	98	0	0.000	0.000	0.000	0.000	0.000	0.000	0.000	0.000	0.000	0.000	0.000	0.000	0.000	0.000	0.013	0.016	0.019	0.017	3.264	0.014	0.079	316	2384	100	134	10175	10309	159	10009	10168	Error	Error	-6.247	134	10175	159	10009	176659	3629033	0.589	9.542	0	0	0
1	4	13	"A75"	"A75"	5525	30665	100	494	520	231	44	407	407	426	216	50	27	10	0	9026	8233	3810	46	1516	1516	1652	792	47	83	80	0	0.000	0.000	0.000	0.000	0.000	0.000	0.000	0.000	0.000	0.000	0.000	0.000	0.000	0.000	0.012	0.017	0.025	0.031	4.237	0.016	0.064	316	2384	100	87	7510	7597	113	6717	6830	Error	Error	-6.432	87	7510	113	6717	164320	2601762	0.435	8.309	0	0	0
1	5	13	"A75"	"A75"	5835	30665	100	540	561	232	41	399	399	435	262	60	29	7	0	9804	9979	3108	31	1523	1523	1704	994	58	97	96	0	0.000	0.000	0.000	0.000	0.000	0.000	0.000	0.000	0.000	0.000	0.000	0.000	0.000	0.000	0.017	0.019	0.027	0.023	2.678	0.018	0.109	316	2384	100	141	8281	8422	162	8456	8618	Error	Error	-5.876	141	8281	162	8456	177328	3153307	0.481	8.325	0	0	0
1	6	13	"A75"	"A75"	6140	30665	100	569	593	312	52	404	404	443	300	67	29	5	0	9638	9265	3622	39	1489	1489	1543	583	37	93	91	0	0.000	0.000	0.000	0.000	0.000	0.000	0.000	0.000	0.000	0.000	0.000	0.000	0.000	0.000	0.020	0.024	0.032	0.031	4.089	0.021	0.056	316	2384	100	165	8149	8314	189	7776	7965	Error	Error	-5.626	165	8149	189	7776	187520	2927629	0.500	13.245	0	0	0
1	7	13	"A76"	"A76"	6425	30660	100	446	480	240	50	395	395	427	344	80	12	2	0	6317	7078	5124	72	1465	1465	1603	921	57	69	66	0	0.000	0.000	0.000	0.000	0.000	0.000	0.000	0.000	0.000	0.000	0.000	0.000	0.000	0.000	0.011	0.015	0.043	0.050	5.959	0.016	0.075	316	2384	100	51	4852	4903	85	5613	5698	Error	Error	-6.572	51	4852	85	5613	151605	2236652	0.154	5.945	0	0	0
1	8	13	"A76"	"A76"	6740	30660	100	540	572	254	44	377	377	414	218	52	42	17	0	11806	11298	4060	35	1515	1515	1569	438	27	99	97	0	0.000	0.000	0.000	0.000	0.000	0.000	0.000	0.000	0.000	0.000	0.000	0.000	0.000	0.000	0.016	0.020	0.027	0.023	3.019	0.017	0.123	316	2384	100	163	10291	10454	195	9783	9978	Error	Error	-5.980	163	10291	195	9783	180847	3570148	0.725	22.212	0	0	0
1	9	13	"A76"	"A76"	7035	30665	100	543	578	230	39	380	380	405	205	50	43	17	0	12678	12644	3598	28	1508	1508	1649	791	47	100	99	0	0.000	0.000	0.000	0.000	0.000	0.000	0.000	0.000	0.000	0.000	0.000	0.000	0.000	0.000	0.015	0.018	0.020	0.018	2.770	0.015	0.117	316	2384	100	163	11170	11333	198	11136	11334	Error	Error	-6.099	163	11170	198	11136	182668	3995615	0.844	13.900	0	0	0
1	10	13	"A77"	"A77"	7330	30655	100	784	845	441	52	397	397	427	222	51	66	44	0	8292	7604	4403	57	1574	1574	1905	1517	79	72	66	0	0.000	0.000	0.000	0.000	0.000	0.000	0.000	0.000	0.000	0.000	0.000	0.000	0.000	0.000	0.058	0.074	0.077	0.083	2.963	0.069	0.499	316	2384	100	387	6718	7105	448	6030	6478	Error	Error	-4.118	387	6718	448	6030	266945	2402977	1.883	3.757	0	0	0
1	11	13	"A77"	"A77"	7625	30665	100	920	983	508	51	399	399	440	288	65	75	44	0	9493	9773	3192	32	1574	1574	1896	1538	81	98	98	0	0.000	0.000	0.000	0.000	0.000	0.000	0.000	0.000	0.000	0.000	0.000	0.000	0.000	0.000	0.066	0.071	0.066	0.058	2.729	0.055	0.302	316	2384	100	521	7919	8440	584	8199	8783	Error	Error	-3.926	521	7919	584	8199	310483	3088175	1.885	5.122	0	0	0
1	12	13	"A77"	"A77"	7930	30665	100	951	985	386	39	405	405	436	245	56	79	57	0	8147	8451	2881	34	1613	1613	1812	990	54	98	96	0	0.000	0.000	0.000	0.000	0.000	0.000	0.000	0.000	0.000	0.000	0.000	0.000	0.000	0.000	0.084	0.085	0.083	0.072	2.550	0.068	0.371	316	2384	100	546	6534	7080	580	6838	7418	Error	Error	-3.581	546	6534	580	6838	311178	2670409	2.241	6.706	0	0	0
1	13	13	"A78"	"A78"	8230	30655	100	521	562	252	44	393	393	422	205	48	41	18	0	9156	8396	3558	42	1656	1656	1882	1053	55	87	82	0	0.000	0.000	0.000	0.000	0.000	0.000	0.000	0.000	0.000	0.000	0.000	0.000	0.000	0.000	0.017	0.025	0.037	0.033	3.786	0.022	0.123	316	2384	100	128	7500	7628	169	6740	6909	Error	Error	-5.873	128	7500	169	6740	177530	2653027	0.683	6.186	0	0	0
1	14	13	"A78"	"A78"	8535	30655	100	652	696	381	54	410	410	441	245	55	49	24	0	11175	11338	3601	31	1718	1718	1866	836	44	99	97	0	0.000	0.000	0.000	0.000	0.000	0.000	0.000	0.000	0.000	0.000	0.000	0.000	0.000	0.000	0.026	0.030	0.036	0.028	2.900	0.032	0.200	316	2384	100	242	9457	9699	286	9620	9906	Error	Error	-5.288	242	9457	286	9620	220043	3582912	1.041	11.330	0	0	0
1	15	13	"A78"	"A78"	8845	30655	100	608	638	292	45	407	407	437	221	50	45	20	0	12189	12336	4053	32	1699	1699	1884	1153	61	100	99	0	0.000	0.000	0.000	0.000	0.000	0.000	0.000	0.000	0.000	0.000	0.000	0.000	0.000	0.000	0.019	0.022	0.028	0.022	2.757	0.022	0.189	316	2384	100	201	10490	10691	231	10637	10868	Error	Error	-5.706	201	10490	231	10637	201557	3898310	0.910	9.065	0	0	0
1	16	13	"A79"	"A79"	9135	30645	100	551	565	248	43	398	398	430	220	51	37	12	0	10620	10034	5438	54	1551	1551	1576	350	22	91	86	0	0.000	0.000	0.000	0.000	0.000	0.000	0.000	0.000	0.000	0.000	0.000	0.000	0.000	0.000	0.017	0.020	0.026	0.030	4.412	0.016	0.097	316	2384	100	153	9069	9222	167	8483	8650	Error	Error	-5.889	153	9069	167	8483	178670	3170795	0.614	24.166	0	0	0
1	17	13	"A79"	"A79"	9440	30650	100	595	637	388	60	411	411	444	222	50	44	18	0	12636	12293	3185	25	1700	1700	1805	692	38	100	99	0	0.000	0.000	0.000	0.000	0.000	0.000	0.000	0.000	0.000	0.000	0.000	0.000	0.000	0.000	0.017	0.021	0.024	0.022	2.647	0.021	0.141	316	2384	100	184	10936	11120	226	10593	10819	Error	Error	-5.893	184	10936	226	10593	201165	3884542	0.869	15.156	0	0	0
1	18	13	"A79"	"A79"	9740	30650	100	591	613	264	43	406	406	447	377	84	26	1	0	12328	12049	3642	30	1653	1653	1765	1006	56	100	99	0	0.000	0.000	0.000	0.000	0.000	0.000	0.000	0.000	0.000	0.000	0.000	0.000	0.000	0.000	0.017	0.020	0.027	0.022	2.789	0.031	0.101	316	2384	100	185	10675	10860	207	10396	10603	Error	Error	-5.851	185	10675	207	10396	193659	3807628	0.440	10.223	0	0	0
1	1	14	"A80"	"A80"	4640	30965	100	524	546	256	46	394	394	422	203	48	37	14	0	6584	7625	4928	64	1421	1421	1462	358	24	88	84	0	0.000	0.000	0.000	0.000	0.000	0.000	0.000	0.000	0.000	0.000	0.000	0.000	0.000	0.000	0.025	0.025	0.037	0.043	4.385	0.020	0.111	316	2384	100	130	5163	5293	152	6204	6356	Error	Error	-5.312	130	5163	152	6204	172578	2409645	0.611	17.215	0	0	0
1	2	14	"A80"	"A80"	4945	30965	100	553	587	265	45	385	385	424	275	64	33	10	0	11754	10698	4871	45	1460	1460	1582	877	55	94	91	0	0.000	0.000	0.000	0.000	0.000	0.000	0.000	0.000	0.000	0.000	0.000	0.000	0.000	0.000	0.016	0.022	0.027	0.023	3.548	0.022	0.112	316	2384	100	168	10294	10462	202	9238	9440	Error	Error	-5.937	168	10294	202	9238	185450	3380684	0.593	10.395	0	0	0
1	3	14	"A80"	"A80"	5250	30965	100	567	602	267	44	394	394	424	206	48	45	19	0	11820	12239	4072	33	1485	1485	1620	918	56	99	98	0	0.000	0.000	0.000	0.000	0.000	0.000	0.000	0.000	0.000	0.000	0.000	0.000	0.000	0.000	0.017	0.019	0.023	0.019	2.896	0.017	0.143	316	2384	100	173	10335	10508	208	10754	10962	Error	Error	-5.901	173	10335	208	10754	190382	3867379	0.864	11.568	0	0	0
1	4	14	"A81"	"A81"	5540	30955	100	518	549	250	45	392	392	434	325	74	22	3	0	10328	9767	5501	56	1450	1450	1558	872	55	82	76	0	0.000	0.000	0.000	0.000	0.000	0.000	0.000	0.000	0.000	0.000	0.000	0.000	0.000	0.000	0.014	0.019	0.027	0.031	4.783	0.018	0.136	316	2384	100	126	8878	9004	157	8317	8474	Error	Error	-6.139	126	8878	157	8317	173431	3086407	0.354	9.414	0	0	0
1	5	14	"A81"	"A81"	5845	30960	100	515	552	264	47	395	395	439	545	124	6	0	0	8475	8551	2916	34	1487	1487	1685	1172	69	95	93	0	0.000	0.000	0.000	0.000	0.000	0.000	0.000	0.000	0.000	0.000	0.000	0.000	0.000	0.000	0.017	0.022	0.033	0.029	3.737	0.017	0.011	316	2384	100	120	6988	7108	157	7064	7221	Error	Error	-5.864	120	6988	157	7064	174412	2702131	0.207	5.858	0	0	0
1	6	14	"A81"	"A81"	6145	30955	100	570	579	268	46	392	392	485	1902	392	0	0	0	12577	12411	4778	38	1478	1478	1535	538	35	100	98	0	0.000	0.000	0.000	0.000	0.000	0.000	0.000	0.000	0.000	0.000	0.000	0.000	0.000	0.000	0.016	0.017	0.022	0.019	3.314	0.016	0.138	316	2384	100	178	11099	11277	187	10933	11120	Error	Error	-5.962	178	11099	187	10933	182859	3921815	0.049	20.216	0	0	0
1	7	14	"A82"	"A82"	6440	30950	100	524	555	263	47	391	391	418	258	61	31	10	0	11412	10616	6829	64	1478	1478	1589	761	47	81	74	0	0.000	0.000	0.000	0.000	0.000	0.000	0.000	0.000	0.000	0.000	0.000	0.000	0.000	0.000	0.013	0.018	0.025	0.028	4.335	0.017	0.158	316	2384	100	133	9934	10067	164	9138	9302	Error	Error	-6.223	133	9934	164	9138	175357	3354665	0.531	11.862	0	0	0
1	8	14	"A82"	"A82"	6745	30960	100	541	622	528	84	392	392	449	613	136	8	1	0	8928	9530	3948	41	1495	1495	1611	1515	94	97	92	0	0.000	0.000	0.000	0.000	0.000	0.000	0.000	0.000	0.000	0.000	0.000	0.000	0.000	0.000	0.020	0.029	0.032	0.029	3.330	0.022	0.073	316	2384	100	149	7433	7582	230	8035	8265	Error	Error	-5.641	149	7433	230	8035	196588	3011444	0.282	5.227	0	0	0
1	9	14	"A82"	"A82"	7045	30955	100	543	582	241	41	391	391	422	222	52	40	15	0	12481	12102	3537	29	1515	1515	1681	1087	64	97	96	0	0.000	0.000	0.000	0.000	0.000	0.000	0.000	0.000	0.000	0.000	0.000	0.000	0.000	0.000	0.014	0.018	0.021	0.017	3.161	0.016	0.124	316	2384	100	152	10966	11118	191	10587	10778	Error	Error	-6.173	152	10966	191	10587	183857	3824271	0.721	9.587	0	0	0
1	10	14	"A83"	"A83"	7355	30955	100	479	514	239	46	384	384	418	219	52	32	11	0	8976	8141	3989	48	1488	1488	1538	458	29	88	83	0	0.000	0.000	0.000	0.000	0.000	0.000	0.000	0.000	0.000	0.000	0.000	0.000	0.000	0.000	0.013	0.020	0.029	0.031	4.909	0.016	0.054	316	2384	100	95	7488	7583	130	6653	6783	Error	Error	-6.301	95	7488	130	6653	162561	2572654	0.438	14.417	0	0	0
1	11	14	"A83"	"A83"	7640	30955	100	550	572	242	42	416	416	442	212	47	36	15	0	9084	9280	2884	31	1541	1541	1731	1110	64	97	96	0	0.000	0.000	0.000	0.000	0.000	0.000	0.000	0.000	0.000	0.000	0.000	0.000	0.000	0.000	0.018	0.020	0.030	0.024	3.703	0.017	0.075	316	2384	100	134	7543	7677	156	7739	7895	Error	Error	-5.815	134	7543	156	7739	180798	2932624	0.613	6.801	0	0	0
1	12	14	"A83"	"A83"	7940	30955	100	543	574	243	42	394	394	425	211	49	41	18	0	7794	8030	2440	30	1549	1549	1673	710	42	99	96	0	0.000	0.000	0.000	0.000	0.000	0.000	0.000	0.000	0.000	0.000	0.000	0.000	0.000	0.000	0.024	0.028	0.037	0.032	2.973	0.021	0.089	316	2384	100	149	6245	6394	180	6481	6661	Error	Error	-5.389	149	6245	180	6481	181291	2537364	0.706	8.954	0	0	0
1	13	14	"A84"	"A84"	8240	30945	100	512	541	267	49	403	403	427	206	48	33	13	0	6930	6606	3273	49	1585	1585	1677	589	35	84	77	0	0.000	0.000	0.000	0.000	0.000	0.000	0.000	0.000	0.000	0.000	0.000	0.000	0.000	0.000	0.020	0.027	0.044	0.050	5.041	0.017	0.037	316	2384	100	109	5345	5454	138	5021	5159	Error	Error	-5.616	109	5345	138	5021	171107	2087416	0.553	8.368	0	0	0
1	14	14	"A84"	"A84"	8540	30950	100	521	555	259	46	403	403	431	215	49	35	14	0	8490	9217	3138	34	1631	1631	1761	746	42	99	98	0	0.000	0.000	0.000	0.000	0.000	0.000	0.000	0.000	0.000	0.000	0.000	0.000	0.000	0.000	0.017	0.020	0.026	0.023	3.274	0.018	0.095	316	2384	100	118	6859	6977	152	7586	7738	Error	Error	-5.861	118	6859	152	7586	175512	2912459	0.577	9.995	0	0	0
1	15	14	"A84"	"A84"	8840	30950	100	560	593	396	66	402	402	436	224	51	38	11	0	8374	9320	3276	35	1644	1644	1817	1092	60	99	98	0	0.000	0.000	0.000	0.000	0.000	0.000	0.000	0.000	0.000	0.000	0.000	0.000	0.000	0.000	0.023	0.025	0.032	0.028	2.734	0.017	0.068	316	2384	100	158	6730	6888	191	7676	7867	Error	Error	-5.413	158	6730	191	7676	187251	2944993	0.701	6.871	0	0	0
1	16	14	"A85"	"A85"	9145	30940	100	512	534	240	44	395	395	434	322	74	20	3	0	7448	7021	2785	39	1548	1548	1603	450	28	93	88	0	0.000	0.000	0.000	0.000	0.000	0.000	0.000	0.000	0.000	0.000	0.000	0.000	0.000	0.000	0.020	0.025	0.037	0.035	3.442	0.020	0.043	316	2384	100	117	5900	6017	139	5473	5612	Error	Error	-5.656	117	5900	139	5473	168636	2218706	0.311	12.040	0	0	0
1	17	14	"A85"	"A85"	9450	30945	100	656	679	276	40	488	488	539	522	96	10	0	0	7006	7606	2432	31	1819	1819	2028	837	41	100	99	0	0.000	0.000	0.000	0.000	0.000	0.000	0.000	0.000	0.000	0.000	0.000	0.000	0.000	0.000	0.032	0.033	0.046	0.040	2.845	0.018	0.029	316	2384	100	168	5187	5355	191	5787	5978	Error	Error	-4.948	168	5187	191	5787	214596	2403457	0.268	6.664	0	0	0
1	18	14	"A85"	"A85"	9745	30940	100	525	550	232	42	410	410	440	234	53	30	9	0	8361	8151	2702	33	1639	1639	1719	733	42	98	96	0	0.000	0.000	0.000	0.000	0.000	0.000	0.000	0.000	0.000	0.000	0.000	0.000	0.000	0.000	0.017	0.021	0.033	0.029	2.938	0.019	0.058	316	2384	100	115	6722	6837	140	6512	6652	Error	Error	-5.869	115	6722	140	6512	173837	2575681	0.470	8.775	0	0	0
1	1	15	"A86"	"A86"	4635	31270	100	532	562	242	43	390	390	416	196	47	43	15	0	9930	8814	4510	51	1469	1469	1549	618	39	85	81	0	0.000	0.000	0.000	0.000	0.000	0.000	0.000	0.000	0.000	0.000	0.000	0.000	0.000	0.000	0.017	0.023	0.031	0.038	4.389	0.019	0.118	316	2384	100	142	8461	8603	172	7345	7517	Error	Error	-5.897	142	8461	172	7345	177456	2785375	0.745	11.756	0	0	0
1	2	15	"A86"	"A86"	4950	31270	100	538	576	256	44	401	401	471	392	83	18	1	0	10222	9851	3456	35	1504	1504	1725	1162	67	97	93	0	0.000	0.000	0.000	0.000	0.000	0.000	0.000	0.000	0.000	0.000	0.000	0.000	0.000	0.000	0.016	0.021	0.027	0.026	2.757	0.022	0.116	316	2384	100	137	8718	8855	175	8347	8522	Error	Error	-5.992	137	8718	175	8347	181989	3112796	0.268	6.993	0	0	0
1	3	15	"A86"	"A86"	5250	31275	100	551	582	238	40	389	389	416	205	49	42	17	0	9223	9427	2418	25	1489	1489	1609	751	46	100	100	0	0.000	0.000	0.000	0.000	0.000	0.000	0.000	0.000	0.000	0.000	0.000	0.000	0.000	0.000	0.021	0.024	0.028	0.026	2.580	0.019	0.090	316	2384	100	162	7734	7896	193	7938	8131	Error	Error	-5.577	162	7734	193	7938	183774	2978986	0.810	10.410	0	0	0
1	4	15	"A87"	"A87"	5545	31265	100	485	653	1430	218	395	395	424	205	48	31	10	0	6961	6408	3242	50	1479	1479	1586	689	43	79	76	0	0.000	0.000	0.000	0.000	0.000	0.000	0.000	0.000	0.000	0.000	0.000	0.000	0.000	0.000	0.016	0.052	0.039	0.050	5.972	0.062	0.049	316	2384	100	90	5482	5572	258	4929	5187	Error	Error	-5.929	90	5482	258	4929	206213	2024941	1.117	6.999	0	0	0
1	5	15	"A87"	"A87"	5850	31270	100	535	556	229	41	386	386	424	250	58	32	7	0	9219	9264	2744	29	1524	1524	1670	866	51	98	98	0	0.000	0.000	0.000	0.000	0.000	0.000	0.000	0.000	0.000	0.000	0.000	0.000	0.000	0.000	0.019	0.022	0.029	0.024	2.804	0.018	0.092	316	2384	100	149	7695	7844	170	7740	7910	Error	Error	-5.691	149	7695	170	7740	175853	2927563	0.528	8.769	0	0	0
1	6	15	"A87"	"A87"	6145	31260	100	515	589	810	137	396	396	421	229	54	31	10	0	8298	7919	2868	36	1508	1508	1713	1183	69	92	89	0	0.000	0.000	0.000	0.000	0.000	0.000	0.000	0.000	0.000	0.000	0.000	0.000	0.000	0.000	0.018	0.030	0.033	0.030	3.816	0.028	0.045	316	2384	100	119	6790	6909	193	6411	6604	Error	Error	-5.834	119	6790	193	6411	186184	2502266	0.734	5.246	0	0	0
1	7	15	"A88"	"A88"	6445	31260	100	539	574	304	52	383	383	408	202	49	42	20	0	9733	8730	4959	56	1486	1486	1570	656	41	84	75	0	0.000	0.000	0.000	0.000	0.000	0.000	0.000	0.000	0.000	0.000	0.000	0.000	0.000	0.000	0.019	0.026	0.034	0.039	4.386	0.025	0.182	316	2384	100	156	8247	8403	191	7244	7435	Error	Error	-5.724	156	8247	191	7244	181376	2758729	0.822	10.915	0	0	0
1	8	15	"A88"	"A88"	6760	31265	100	534	586	376	64	380	380	421	317	75	25	5	0	9028	9630	4098	42	1485	1485	1537	475	30	98	97	0	0.000	0.000	0.000	0.000	0.000	0.000	0.000	0.000	0.000	0.000	0.000	0.000	0.000	0.000	0.020	0.025	0.030	0.025	3.701	0.023	0.047	316	2384	100	154	7543	7697	206	8145	8351	Error	Error	-5.614	154	7543	206	8145	185183	3043174	0.521	17.038	0	0	0
1	9	15	"A88"	"A88"	7045	31265	100	558	592	259	43	387	387	422	279	66	34	8	0	11831	11412	3056	26	1499	1499	1628	904	55	98	96	0	0.000	0.000	0.000	0.000	0.000	0.000	0.000	0.000	0.000	0.000	0.000	0.000	0.000	0.000	0.017	0.021	0.025	0.021	2.914	0.018	0.123	316	2384	100	171	10332	10503	205	9913	10118	Error	Error	-5.917	171	10332	205	9913	186928	3606063	0.609	10.823	0	0	0
1	10	15	"A89"	"A89"	7345	31255	100	640	677	400	59	388	388	422	243	57	50	19	0	13812	11869	5825	49	1491	1491	1584	796	50	85	81	0	0.000	0.000	0.000	0.000	0.000	0.000	0.000	0.000	0.000	0.000	0.000	0.000	0.000	0.000	0.020	0.028	0.030	0.034	3.838	0.025	0.210	316	2384	100	252	12321	12573	289	10378	10667	Error	Error	-5.612	252	12321	289	10378	214081	3750609	1.049	12.921	0	0	0
1	11	15	"A89"	"A89"	7655	31260	100	691	764	556	72	408	408	433	205	47	60	37	0	14265	13739	4413	32	1533	1533	1611	687	42	100	99	0	0.000	0.000	0.000	0.000	0.000	0.000	0.000	0.000	0.000	0.000	0.000	0.000	0.000	0.000	0.022	0.029	0.029	0.026	2.528	0.028	0.190	316	2384	100	283	12732	13015	356	12206	12562	Error	Error	-5.492	283	12732	356	12206	241402	4341540	1.615	17.654	0	0	0
1	12	15	"A89"	"A89"	7960	31265	100	665	703	304	43	394	394	424	204	48	58	33	0	13594	13355	3262	24	1517	1517	1540	365	23	100	100	0	0.000	0.000	0.000	0.000	0.000	0.000	0.000	0.000	0.000	0.000	0.000	0.000	0.000	0.000	0.022	0.026	0.028	0.023	2.515	0.026	0.269	316	2384	100	271	12077	12348	309	11838	12147	Error	Error	-5.478	271	12077	309	11838	222177	4220186	1.368	32.370	0	0	0
1	13	15	"A90"	"A90"	8245	31250	100	539	560	245	43	401	401	433	236	54	32	10	0	7648	7038	3425	48	1530	1530	1568	408	26	87	82	0	0.000	0.000	0.000	0.000	0.000	0.000	0.000	0.000	0.000	0.000	0.000	0.000	0.000	0.000	0.023	0.029	0.044	0.043	4.394	0.023	0.065	316	2384	100	138	6118	6256	159	5508	5667	Error	Error	-5.470	138	6118	159	5508	177002	2224038	0.538	13.407	0	0	0
1	14	15	"A90"	"A90"	8545	31260	100	567	627	358	57	401	401	431	230	53	40	17	0	8298	8466	2742	32	1588	1588	1681	794	47	99	97	0	0.000	0.000	0.000	0.000	0.000	0.000	0.000	0.000	0.000	0.000	0.000	0.000	0.000	0.000	0.025	0.033	0.040	0.036	2.559	0.027	0.127	316	2384	100	166	6710	6876	226	6878	7104	Error	Error	-5.337	166	6710	226	6878	198257	2675375	0.852	8.545	0	0	0
1	15	15	"A90"	"A90"	8845	31255	100	576	605	254	41	407	407	440	219	49	41	14	0	8866	9402	3113	33	1603	1603	1801	1411	78	97	95	0	0.000	0.000	0.000	0.000	0.000	0.000	0.000	0.000	0.000	0.000	0.000	0.000	0.000	0.000	0.023	0.025	0.031	0.026	2.944	0.018	0.112	316	2384	100	169	7263	7432	198	7799	7997	Error	Error	-5.425	169	7263	198	7799	191090	2971137	0.753	5.387	0	0	0
1	16	15	"A91"	"A91"	9140	31250	100	533	571	281	49	403	403	436	243	55	33	12	0	8217	7532	4087	54	1592	1592	1676	760	45	78	75	0	0.000	0.000	0.000	0.000	0.000	0.000	0.000	0.000	0.000	0.000	0.000	0.000	0.000	0.000	0.020	0.028	0.048	0.056	4.561	0.024	0.115	316	2384	100	130	6625	6755	168	5940	6108	Error	Error	-5.671	130	6625	168	5940	180498	2380072	0.556	7.705	0	0	0
1	17	15	"A91"	"A91"	9440	31255	100	537	575	234	40	410	410	449	449	100	12	0	0	9190	9557	2671	27	1671	1671	1817	1084	59	99	99	0	0.000	0.000	0.000	0.000	0.000	0.000	0.000	0.000	0.000	0.000	0.000	0.000	0.000	0.000	0.017	0.021	0.028	0.023	2.919	0.018	0.109	316	2384	100	127	7519	7646	165	7886	8051	Error	Error	-5.888	127	7519	165	7886	181704	3020116	0.281	7.140	0	0	0
1	18	15	"A91"	"A91"	9740	31255	100	587	600	224	37	415	415	489	1353	276	0	0	0	8639	9045	2580	28	1659	1659	1789	938	52	100	99	0	0.000	0.000	0.000	0.000	0.000	0.000	0.000	0.000	0.000	0.000	0.000	0.000	0.000	0.000	0.025	0.025	0.031	0.027	2.777	0.019	0.096	316	2384	100	172	6980	7152	185	7386	7571	Error	Error	-5.343	172	6980	185	7386	189696	2858065	0.082	7.736	0	0	0
1	1	16	"A92"	"A92"	4645	31565	100	545	582	253	43	386	386	412	201	48	44	20	0	13950	11628	5900	50	1462	1462	1525	505	33	89	83	0	0.000	0.000	0.000	0.000	0.000	0.000	0.000	0.000	0.000	0.000	0.000	0.000	0.000	0.000	0.013	0.019	0.023	0.026	3.778	0.016	0.133	316	2384	100	159	12488	12647	196	10166	10362	Error	Error	-6.295	159	12488	196	10166	183996	3674392	0.846	20.006	0	0	0
1	2	16	"A92"	"A92"	4960	31565	100	597	626	262	41	383	383	414	210	50	50	22	0	17090	15884	5561	35	1497	1497	1706	1349	79	98	95	0	0.000	0.000	0.000	0.000	0.000	0.000	0.000	0.000	0.000	0.000	0.000	0.000	0.000	0.000	0.014	0.017	0.018	0.016	2.861	0.015	0.178	316	2384	100	214	15593	15807	243	14387	14630	Error	Error	-6.187	214	15593	243	14387	197669	5019319	1.010	10.510	0	0	0
1	3	16	"A92"	"A92"	5260	31565	100	647	670	269	40	389	389	414	195	47	58	31	0	19141	18087	4789	26	1501	1501	1692	1117	66	99	98	0	0.000	0.000	0.000	0.000	0.000	0.000	0.000	0.000	0.000	0.000	0.000	0.000	0.000	0.000	0.015	0.017	0.017	0.015	2.637	0.016	0.249	316	2384	100	258	17640	17898	281	16586	16867	Error	Error	-6.095	258	17640	281	16586	211768	5715361	1.313	14.678	0	0	0
1	4	16	"A93"	"A93"	5550	31560	100	536	575	277	48	383	383	415	209	50	40	18	0	9193	9014	5094	56	1446	1446	1506	424	28	90	85	0	0.000	0.000	0.000	0.000	0.000	0.000	0.000	0.000	0.000	0.000	0.000	0.000	0.000	0.000	0.020	0.025	0.031	0.037	4.580	0.020	0.125	316	2384	100	153	7747	7900	192	7568	7760	Error	Error	-5.662	153	7747	192	7568	181720	2848423	0.766	17.708	0	0	0
1	5	16	"A93"	"A93"	5860	31560	100	532	571	232	40	393	393	409	195	47	41	17	0	11943	11613	4015	34	1514	1514	1736	1107	63	95	94	0	0.000	0.000	0.000	0.000	0.000	0.000	0.000	0.000	0.000	0.000	0.000	0.000	0.000	0.000	0.013	0.018	0.021	0.018	3.166	0.017	0.144	316	2384	100	139	10429	10568	178	10099	10277	Error	Error	-6.229	139	10429	178	10099	180512	3669758	0.831	8.922	0	0	0
1	6	16	"A93"	"A93"	6160	31560	100	541	556	231	41	393	393	427	268	62	32	5	0	9684	9689	3926	40	1522	1522	1663	948	57	96	95	0	0.000	0.000	0.000	0.000	0.000	0.000	0.000	0.000	0.000	0.000	0.000	0.000	0.000	0.000	0.018	0.020	0.029	0.025	2.847	0.020	0.131	316	2384	100	148	8162	8310	163	8167	8330	Error	Error	-5.785	148	8162	163	8167	175602	3061601	0.481	8.466	0	0	0
1	7	16	"A94"	"A94"	6445	31560	100	505	530	238	44	390	390	417	222	53	30	11	0	9441	8617	5217	60	1470	1470	1560	754	48	77	71	0	0.000	0.000	0.000	0.000	0.000	0.000	0.000	0.000	0.000	0.000	0.000	0.000	0.000	0.000	0.014	0.020	0.029	0.037	5.444	0.032	0.096	316	2384	100	115	7971	8086	140	7147	7287	Error	Error	-6.115	115	7971	140	7147	167388	2723111	0.509	9.359	0	0	0
1	8	16	"A94"	"A94"	6755	31555	100	521	562	257	45	400	400	431	241	55	35	11	0	9965	9750	4941	50	1490	1490	1527	338	22	96	93	0	0.000	0.000	0.000	0.000	0.000	0.000	0.000	0.000	0.000	0.000	0.000	0.000	0.000	0.000	0.014	0.020	0.030	0.026	4.112	0.016	0.069	316	2384	100	121	8475	8596	162	8260	8422	Error	Error	-6.130	121	8475	162	8260	177717	3080917	0.544	24.328	0	0	0
1	9	16	"A94"	"A94"	7060	31560	100	576	601	247	41	390	390	426	276	64	36	9	0	12331	11889	4597	38	1490	1490	1550	686	44	100	97	0	0.000	0.000	0.000	0.000	0.000	0.000	0.000	0.000	0.000	0.000	0.000	0.000	0.000	0.000	0.017	0.020	0.024	0.022	2.664	0.021	0.102	316	2384	100	186	10841	11027	211	10399	10610	Error	Error	-5.865	186	10841	211	10399	190033	3756905	0.634	15.071	0	0	0
1	10	16	"A95"	"A95"	7350	31550	100	677	997	3671	368	377	377	406	205	50	60	35	0	19494	16444	8465	51	1471	1471	1574	836	53	88	83	0	0.000	0.000	0.000	0.000	0.000	0.000	0.000	0.000	0.000	0.000	0.000	0.000	0.000	0.000	0.017	0.041	0.024	0.025	4.015	0.055	0.050	316	2384	100	300	18023	18323	620	14973	15593	Error	Error	-5.909	300	18023	620	14973	315189	5196265	2.883	17.787	0	0	0
1	11	16	"A95"	"A95"	7665	31560	100	698	737	332	45	414	414	442	219	49	59	31	0	18349	16932	8137	48	1566	1566	2050	2508	122	95	87	0	0.000	0.000	0.000	0.000	0.000	0.000	0.000	0.000	0.000	0.000	0.000	0.000	0.000	0.000	0.017	0.021	0.023	0.020	2.356	0.022	0.394	316	2384	100	284	16783	17067	323	15366	15689	Error	Error	-5.885	284	16783	323	15366	232787	5350413	1.347	5.934	0	0	0
1	12	16	"A95"	"A95"	7970	31555	100	716	856	1354	158	395	395	426	226	53	61	31	0	17638	16087	6552	40	1535	1535	1580	509	32	99	98	0	0.000	0.000	0.000	0.000	0.000	0.000	0.000	0.000	0.000	0.000	0.000	0.000	0.000	0.000	0.020	0.032	0.027	0.024	2.663	0.034	0.107	316	2384	100	321	16103	16424	461	14552	15013	Error	Error	-5.649	321	16103	461	14552	270535	5083406	1.903	28.501	0	0	0
1	13	16	"A96"	"A96"	8250	31545	100	580	606	304	50	401	401	430	253	58	38	14	0	10272	9593	5826	60	1541	1541	1605	620	38	84	77	0	0.000	0.000	0.000	0.000	0.000	0.000	0.000	0.000	0.000	0.000	0.000	0.000	0.000	0.000	0.021	0.025	0.035	0.039	4.200	0.025	0.133	316	2384	100	179	8731	8910	205	8052	8257	Error	Error	-5.608	179	8731	205	8052	191353	3031495	0.696	12.884	0	0	0
1	14	16	"A96"	"A96"	8565	31555	100	585	643	393	61	395	395	424	217	51	45	21	0	9069	10644	6683	62	1591	1591	1763	1107	62	98	89	0	0.000	0.000	0.000	0.000	0.000	0.000	0.000	0.000	0.000	0.000	0.000	0.000	0.000	0.000	0.025	0.027	0.033	0.028	2.925	0.030	0.302	316	2384	100	190	7478	7668	248	9053	9301	Error	Error	-5.299	190	7478	248	9053	203072	3363438	1.009	8.023	0	0	0
1	15	16	"A96"	"A96"	8835	31555	100	693	823	579	70	399	399	436	274	62	52	29	0	12513	13762	7543	54	1628	1628	1852	1099	59	100	99	0	0.000	0.000	0.000	0.000	0.000	0.000	0.000	0.000	0.000	0.000	0.000	0.000	0.000	0.000	0.027	0.035	0.034	0.029	2.563	0.042	0.493	316	2384	100	294	10885	11179	424	12134	12558	Error	Error	-5.210	294	10885	424	12134	260197	4348847	1.412	10.837	0	0	0
1	16	16	"A97"	"A97"	9150	31540	100	561	647	1086	167	401	401	441	607	137	5	0	0	9805	10028	6121	61	1595	1595	1632	416	25	89	87	0	0.000	0.000	0.000	0.000	0.000	0.000	0.000	0.000	0.000	0.000	0.000	0.000	0.000	0.000	0.019	0.029	0.028	0.030	4.016	0.055	0.205	316	2384	100	160	8210	8370	246	8433	8679	Error	Error	-5.681	160	8210	246	8433	204549	3168949	0.339	20.183	0	0	0
1	17	16	"A97"	"A97"	9450	31545	100	591	608	267	43	412	412	438	209	47	42	19	0	12384	12246	3160	25	1628	1628	1812	1233	68	99	98	0	0.000	0.000	0.000	0.000	0.000	0.000	0.000	0.000	0.000	0.000	0.000	0.000	0.000	0.000	0.017	0.018	0.024	0.021	2.609	0.017	0.135	316	2384	100	179	10756	10935	196	10618	10814	Error	Error	-5.909	179	10756	196	10618	192001	3869847	0.813	8.462	0	0	0
1	18	16	"A97"	"A97"	9750	31540	100	576	632	256	40	417	417	445	236	53	43	15	0	13526	12582	4501	35	1678	1678	1829	1161	63	100	99	0	0.000	0.000	0.000	0.000	0.000	0.000	0.000	0.000	0.000	0.000	0.000	0.000	0.000	0.000	0.013	0.020	0.024	0.020	2.751	0.019	0.180	316	2384	100	159	11848	12007	215	10904	11119	Error	Error	-6.219	159	11848	215	10904	199672	3975975	0.792	9.262	0	0	0
1	1	17	"A98"	"A98"	4660	31865	100	464	474	231	48	384	384	413	202	48	25	8	0	2911	3667	2327	63	1459	1459	1478	325	21	84	74	0	0.000	0.000	0.000	0.000	0.000	0.000	0.000	0.000	0.000	0.000	0.000	0.000	0.000	0.000	0.055	0.041	0.086	0.090	4.604	0.024	0.027	316	2384	100	80	1452	1532	90	2208	2298	Error	Error	-4.182	80	1452	90	2208	149721	1158841	0.302	6.735	0	0	0
1	2	17	"A98"	"A98"	4965	31870	100	472	494	232	46	399	399	422	204	48	26	10	0	5270	6077	3230	53	1474	1474	1494	331	22	96	93	0	0.000	0.000	0.000	0.000	0.000	0.000	0.000	0.000	0.000	0.000	0.000	0.000	0.000	0.000	0.019	0.021	0.035	0.036	3.387	0.018	0.043	316	2384	100	73	3796	3869	95	4603	4698	Error	Error	-5.700	73	3796	95	4603	156000	1920248	0.353	13.846	0	0	0
1	3	17	"A98"	"A98"	5245	31865	100	479	498	224	44	394	394	421	259	61	24	4	0	4615	5892	4161	70	1498	1498	1611	722	44	76	69	0	0.000	0.000	0.000	0.000	0.000	0.000	0.000	0.000	0.000	0.000	0.000	0.000	0.000	0.000	0.027	0.024	0.044	0.059	4.985	0.016	0.059	316	2384	100	85	3117	3202	104	4394	4498	Error	Error	-5.197	85	3117	104	4394	157344	1861802	0.297	5.929	0	0	0
1	4	17	"A99"	"A99"	5555	31865	100	529	694	1317	189	386	386	417	207	49	40	17	0	8662	7655	5247	68	1490	1490	1523	419	27	86	80	0	0.000	0.000	0.000	0.000	0.000	0.000	0.000	0.000	0.000	0.000	0.000	0.000	0.000	0.000	0.020	0.050	0.044	0.047	4.563	0.111	0.357	316	2384	100	143	7172	7315	308	6165	6473	Error	Error	-5.648	143	7172	308	6165	219249	2418841	1.338	14.635	0	0	0
1	5	17	"A99"	"A99"	5865	31870	100	514	533	242	45	389	389	413	203	49	38	16	0	8001	7091	2925	41	1490	1490	1638	941	57	93	86	0	0.000	0.000	0.000	0.000	0.000	0.000	0.000	0.000	0.000	0.000	0.000	0.000	0.000	0.000	0.019	0.026	0.040	0.034	3.240	0.019	0.076	316	2384	100	125	6511	6636	144	5601	5745	Error	Error	-5.703	125	6511	144	5601	168333	2240629	0.591	5.795	0	0	0
1	6	17	"A99"	"A99"	6165	31870	100	501	525	243	46	401	401	422	204	48	32	13	0	8057	7326	3087	42	1485	1485	1507	378	25	99	95	0	0.000	0.000	0.000	0.000	0.000	0.000	0.000	0.000	0.000	0.000	0.000	0.000	0.000	0.000	0.015	0.021	0.032	0.032	3.511	0.019	0.068	316	2384	100	100	6572	6672	124	5841	5965	Error	Error	-6.038	100	6572	124	5841	165763	2314965	0.505	15.394	0	0	0
1	7	17	"A100"	"A100"	6450	31860	100	464	494	215	43	401	401	426	207	48	26	8	0	5021	6364	4517	70	1492	1492	1597	717	44	68	64	0	0.000	0.000	0.000	0.000	0.000	0.000	0.000	0.000	0.000	0.000	0.000	0.000	0.000	0.000	0.018	0.019	0.042	0.060	7.153	0.017	0.071	316	2384	100	63	3529	3592	93	4872	4965	Error	Error	-5.808	63	3529	93	4872	156025	2011163	0.329	6.649	0	0	0
1	8	17	"A100"	"A100"	6765	31865	100	539	567	235	41	398	398	433	320	73	26	2	0	9213	8941	2997	33	1520	1520	1574	603	38	97	96	0	0.000	0.000	0.000	0.000	0.000	0.000	0.000	0.000	0.000	0.000	0.000	0.000	0.000	0.000	0.018	0.023	0.035	0.028	2.928	0.018	0.076	316	2384	100	141	7693	7834	169	7421	7590	Error	Error	-5.770	141	7693	169	7421	179021	2825281	0.419	12.217	0	0	0
1	9	17	"A100"	"A100"	7060	31865	100	506	541	235	43	384	384	412	208	50	38	12	0	10296	9805	3231	32	1518	1518	1654	849	51	97	96	0	0.000	0.000	0.000	0.000	0.000	0.000	0.000	0.000	0.000	0.000	0.000	0.000	0.000	0.000	0.014	0.019	0.026	0.023	3.578	0.015	0.079	316	2384	100	122	8778	8900	157	8287	8444	Error	Error	-6.169	122	8778	157	8287	170853	3098482	0.620	9.601	0	0	0
1	10	17	"A101"	"A101"	7355	31855	100	675	1211	1195	98	378	378	410	217	52	57	42	0	5182	6617	4955	74	1477	1477	1520	487	32	78	73	0	0.000	0.000	0.000	0.000	0.000	0.000	0.000	0.000	0.000	0.000	0.000	0.000	0.000	0.000	0.080	0.162	0.144	0.139	3.033	0.185	0.732	316	2384	100	297	3705	4002	833	5140	5973	Error	Error	-3.641	297	3705	833	5140	382591	2091086	3.691	10.466	0	0	0
1	11	17	"A101"	"A101"	7670	31860	100	1496	2063	1567	75	395	395	431	316	73	81	65	0	10306	10623	4653	43	1497	1497	1536	402	26	97	96	0	0.000	0.000	0.000	0.000	0.000	0.000	0.000	0.000	0.000	0.000	0.000	0.000	0.000	0.000	0.125	0.183	0.146	0.128	2.241	0.204	0.678	316	2384	100	1101	8809	9910	1668	9126	10794	Error	Error	-3.000	1101	8809	1668	9126	651990	3357006	5.165	22.604	0	0	0
1	12	17	"A101"	"A101"	7970	31860	100	1180	1714	1329	77	390	390	422	234	55	82	68	0	8634	9730	4914	50	1514	1514	1539	402	26	99	98	0	0.000	0.000	0.000	0.000	0.000	0.000	0.000	0.000	0.000	0.000	0.000	0.000	0.000	0.000	0.111	0.161	0.132	0.119	2.331	0.183	0.786	316	2384	100	790	7120	7910	1324	8216	9540	Error	Error	-3.172	790	7120	1324	8216	541652	3074582	5.521	20.376	0	0	0
1	13	17	"A102"	"A102"	8255	31855	100	488	520	251	48	401	401	430	267	62	25	6	0	5236	6527	4461	68	1520	1520	1541	348	22	83	77	0	0.000	0.000	0.000	0.000	0.000	0.000	0.000	0.000	0.000	0.000	0.000	0.000	0.000	0.000	0.023	0.024	0.049	0.061	6.002	0.022	0.100	316	2384	100	87	3716	3803	119	5007	5126	Error	Error	-5.417	87	3716	119	5007	164259	2062421	0.337	14.328	0	0	0
1	14	17	"A102"	"A102"	8565	31860	100	558	602	279	46	406	406	429	232	54	37	16	0	9135	9401	3970	42	1549	1549	1581	471	29	99	98	0	0.000	0.000	0.000	0.000	0.000	0.000	0.000	0.000	0.000	0.000	0.000	0.000	0.000	0.000	0.020	0.025	0.029	0.027	2.998	0.024	0.133	316	2384	100	152	7586	7738	196	7852	8048	Error	Error	-5.641	152	7586	196	7852	190322	2970573	0.746	16.603	0	0	0
1	15	17	"A102"	"A102"	8850	31855	100	606	619	268	43	405	405	435	216	49	47	16	0	8762	9611	5319	55	1599	1599	1795	1171	65	93	81	0	0.000	0.000	0.000	0.000	0.000	0.000	0.000	0.000	0.000	0.000	0.000	0.000	0.000	0.000	0.028	0.027	0.031	0.033	3.170	0.024	0.155	316	2384	100	201	7163	7364	214	8012	8226	Error	Error	-5.155	201	7163	214	8012	195706	3037130	0.852	6.675	0	0	0
1	16	17	"A103"	"A103"	9145	31850	100	521	561	317	56	402	402	428	214	50	37	16	0	8359	8462	5196	61	1553	1553	1593	447	28	84	78	0	0.000	0.000	0.000	0.000	0.000	0.000	0.000	0.000	0.000	0.000	0.000	0.000	0.000	0.000	0.017	0.023	0.034	0.040	5.031	0.020	0.101	316	2384	100	119	6806	6925	159	6909	7068	Error	Error	-5.838	119	6806	159	6909	177258	2673890	0.621	15.367	0	0	0
1	17	17	"A103"	"A103"	9465	31855	100	563	589	233	39	410	410	434	210	48	40	14	0	11057	10510	3404	32	1610	1610	1644	482	29	100	100	0	0.000	0.000	0.000	0.000	0.000	0.000	0.000	0.000	0.000	0.000	0.000	0.000	0.000	0.000	0.016	0.020	0.027	0.021	3.038	0.018	0.113	316	2384	100	153	9447	9600	179	8900	9079	Error	Error	-5.948	153	9447	179	8900	186130	3321005	0.738	18.394	0	0	0
1	18	17	"A103"	"A103"	9760	31850	100	559	606	250	41	420	420	444	214	48	41	16	0	10894	10161	3626	35	1648	1648	1689	528	31	100	98	0	0.000	0.000	0.000	0.000	0.000	0.000	0.000	0.000	0.000	0.000	0.000	0.000	0.000	0.000	0.015	0.022	0.030	0.024	3.558	0.018	0.100	316	2384	100	139	9246	9385	186	8513	8699	Error	Error	-6.056	139	9246	186	8513	191499	3210919	0.757	16.045	0	0	0
1	1	18	"A104"	"A104"	4645	32165	100	482	515	227	44	399	399	423	198	46	31	12	0	7430	6737	3893	57	1526	1526	1575	614	38	78	71	0	0.000	0.000	0.000	0.000	0.000	0.000	0.000	0.000	0.000	0.000	0.000	0.000	0.000	0.000	0.014	0.022	0.036	0.040	5.323	0.019	0.082	316	2384	100	83	5904	5987	116	5211	5327	Error	Error	-6.152	83	5904	116	5211	162709	2128963	0.465	8.407	0	0	0
1	2	18	"A104"	"A104"	4960	32160	100	523	547	249	45	403	403	429	211	49	35	12	0	9774	9077	3897	42	1539	1539	1593	530	33	94	93	0	0.000	0.000	0.000	0.000	0.000	0.000	0.000	0.000	0.000	0.000	0.000	0.000	0.000	0.000	0.015	0.019	0.029	0.028	3.725	0.027	0.127	316	2384	100	120	8235	8355	144	7538	7682	Error	Error	-6.101	120	8235	144	7538	172787	2868336	0.559	14.121	0	0	0
1	3	18	"A104"	"A104"	5260	32165	100	557	566	251	44	397	397	424	208	49	42	15	0	11764	10971	3191	29	1564	1564	1671	840	50	98	97	0	0.000	0.000	0.000	0.000	0.000	0.000	0.000	0.000	0.000	0.000	0.000	0.000	0.000	0.000	0.016	0.018	0.027	0.023	2.759	0.016	0.096	316	2384	100	160	10200	10360	169	9407	9576	Error	Error	-5.994	160	10200	169	9407	178713	3466942	0.683	11.071	0	0	0
1	4	18	"A105"	"A105"	5545	32155	100	491	532	247	46	405	405	427	205	48	29	13	0	7370	6811	4616	67	1524	1524	1620	811	50	63	60	0	0.000	0.000	0.000	0.000	0.000	0.000	0.000	0.000	0.000	0.000	0.000	0.000	0.000	0.000	0.015	0.024	0.041	0.052	6.200	0.019	0.086	316	2384	100	86	5846	5932	127	5287	5414	Error	Error	-6.087	86	5846	127	5287	168242	2152167	0.512	6.401	0	0	0
1	5	18	"A105"	"A105"	5855	32155	100	545	582	247	42	385	385	418	205	49	44	16	0	8310	8464	2710	32	1547	1547	1609	515	32	98	96	0	0.000	0.000	0.000	0.000	0.000	0.000	0.000	0.000	0.000	0.000	0.000	0.000	0.000	0.000	0.024	0.028	0.032	0.028	3.076	0.023	0.113	316	2384	100	160	6763	6923	197	6917	7114	Error	Error	-5.402	160	6763	197	6917	183865	2674781	0.800	13.311	0	0	0
1	6	18	"A105"	"A105"	6165	32155	100	559	593	257	43	407	407	438	260	59	32	10	0	8724	8320	2985	35	1548	1548	1592	491	30	96	94	0	0.000	0.000	0.000	0.000	0.000	0.000	0.000	0.000	0.000	0.000	0.000	0.000	0.000	0.000	0.021	0.027	0.035	0.033	3.385	0.023	0.103	316	2384	100	152	7176	7328	186	6772	6958	Error	Error	-5.561	152	7176	186	6772	187458	2629103	0.596	13.703	0	0	0
1	7	18	"A106"	"A106"	6455	32155	100	428	461	234	50	393	393	422	204	48	23	7	0	2397	2982	1710	57	1526	1526	1547	334	21	75	59	0	0.000	0.000	0.000	0.000	0.000	0.000	0.000	0.000	0.000	0.000	0.000	0.000	0.000	0.000	0.040	0.047	0.156	0.126	5.934	0.030	0.022	316	2384	100	35	871	906	68	1456	1524	Error	Error	-4.637	35	871	68	1456	145677	942378	0.191	4.296	0	0	0
1	8	18	"A106"	"A106"	6765	32155	100	429	456	226	49	392	392	418	203	48	26	6	0	2932	4135	2748	66	1525	1525	1544	341	22	90	78	0	0.000	0.000	0.000	0.000	0.000	0.000	0.000	0.000	0.000	0.000	0.000	0.000	0.000	0.000	0.026	0.025	0.087	0.090	4.965	0.018	0.025	316	2384	100	37	1407	1444	64	2610	2674	Error	Error	-5.249	37	1407	64	2610	144172	1306514	0.187	7.598	0	0	0
1	9	18	"A106"	"A106"	7065	32155	100	424	467	222	47	393	393	416	199	47	28	8	0	3133	4239	2808	66	1525	1525	1549	350	22	92	79	0	0.000	0.000	0.000	0.000	0.000	0.000	0.000	0.000	0.000	0.000	0.000	0.000	0.000	0.000	0.019	0.027	0.070	0.068	4.876	0.021	0.036	316	2384	100	31	1608	1639	74	2714	2788	Error	Error	-5.697	31	1608	74	2714	147595	1339639	0.256	7.686	0	0	0
1	10	18	"A107"	"A107"	7355	32155	100	433	470	229	48	385	385	418	267	63	22	4	0	4696	6015	4128	68	1516	1516	1540	337	21	88	83	0	0.000	0.000	0.000	0.000	0.000	0.000	0.000	0.000	0.000	0.000	0.000	0.000	0.000	0.000	0.015	0.019	0.051	0.051	5.371	0.014	0.033	316	2384	100	48	3180	3228	85	4499	4584	Error	Error	-6.050	48	3180	85	4499	148670	1900599	0.195	13.279	0	0	0
1	11	18	"A107"	"A107"	7675	32155	100	470	497	241	48	393	393	424	271	63	21	4	0	5377	6976	4708	67	1548	1548	1659	873	52	88	78	0	0.000	0.000	0.000	0.000	0.000	0.000	0.000	0.000	0.000	0.000	0.000	0.000	0.000	0.000	0.020	0.019	0.038	0.040	4.122	0.015	0.031	316	2384	100	77	3829	3906	104	5428	5532	Error	Error	-5.636	77	3829	104	5428	156970	2204340	0.269	6.090	0	0	0
1	12	18	"A107"	"A107"	7965	32155	100	468	495	240	48	390	390	415	206	49	28	11	0	5213	6978	4790	68	1574	1574	1622	480	29	93	89	0	0.000	0.000	0.000	0.000	0.000	0.000	0.000	0.000	0.000	0.000	0.000	0.000	0.000	0.000	0.021	0.019	0.041	0.041	3.394	0.018	0.094	316	2384	100	78	3639	3717	105	5404	5509	Error	Error	-5.544	78	3639	105	5404	156546	2205153	0.388	11.158	0	0	0
1	13	18	"A108"	"A108"	8265	32150	100	509	534	241	45	387	387	418	222	53	34	10	0	6212	7415	4212	56	1558	1558	1578	327	20	95	90	0	0.000	0.000	0.000	0.000	0.000	0.000	0.000	0.000	0.000	0.000	0.000	0.000	0.000	0.000	0.026	0.025	0.038	0.039	3.943	0.022	0.087	316	2384	100	122	4654	4776	147	5857	6004	Error	Error	-5.254	122	4654	147	5857	168769	2343183	0.523	17.850	0	0	0
1	14	18	"A108"	"A108"	8565	32150	100	519	536	232	43	408	408	429	211	49	34	10	0	9535	9567	3991	41	1601	1601	1632	442	27	99	98	0	0.000	0.000	0.000	0.000	0.000	0.000	0.000	0.000	0.000	0.000	0.000	0.000	0.000	0.000	0.014	0.016	0.028	0.025	3.055	0.013	0.060	316	2384	100	111	7934	8045	128	7966	8094	Error	Error	-6.159	111	7934	128	7966	169310	3023059	0.507	17.952	0	0	0
1	15	18	"A108"	"A108"	8855	32145	100	525	555	236	42	413	413	450	441	98	9	0	0	9914	10558	5123	48	1628	1628	1715	730	42	97	95	0	0.000	0.000	0.000	0.000	0.000	0.000	0.000	0.000	0.000	0.000	0.000	0.000	0.000	0.000	0.014	0.016	0.023	0.020	2.987	0.014	0.015	316	2384	100	112	8286	8398	142	8930	9072	Error	Error	-6.209	112	8286	142	8930	175276	3336265	0.238	12.114	0	0	0
1	16	18	"A109"	"A109"	9155	32140	100	431	477	230	48	402	402	427	213	49	21	7	0	2522	3007	1773	58	1618	1618	1639	340	20	74	59	0	0.000	0.000	0.000	0.000	0.000	0.000	0.000	0.000	0.000	0.000	0.000	0.000	0.000	0.000	0.032	0.054	0.184	0.172	5.031	0.016	0.006	316	2384	100	29	904	933	75	1389	1464	Error	Error	-4.962	29	904	75	1389	150634	950071	0.235	4.024	0	0	0
1	17	18	"A109"	"A109"	9445	32130	100	458	504	339	67	403	403	432	218	50	26	6	0	3210	4118	2674	64	1647	1647	1691	485	28	76	65	0	0.000	0.000	0.000	0.000	0.000	0.000	0.000	0.000	0.000	0.000	0.000	0.000	0.000	0.000	0.035	0.041	0.105	0.110	5.961	0.017	0.013	316	2384	100	55	1563	1618	101	2471	2572	Error	Error	-4.829	55	1563	101	2471	159273	1301289	0.330	5.004	0	0	0
1	18	18	"A109"	"A109"	9760	32140	100	470	503	242	48	429	429	453	218	48	24	8	0	3185	3816	2088	54	1720	1720	1735	354	20	90	80	0	0.000	0.000	0.000	0.000	0.000	0.000	0.000	0.000	0.000	0.000	0.000	0.000	0.000	0.000	0.028	0.035	0.099	0.090	4.484	0.025	0.023	316	2384	100	41	1465	1506	74	2096	2170	Error	Error	-5.159	41	1465	74	2096	158792	1205705	0.229	5.879	0	0	0
1	1	19	"A110"	"A110"	4660	32470	100	538	574	273	47	450	450	526	960	182	0	0	0	6785	6463	3380	52	1622	1622	1855	2651	142	63	47	0	0.000	0.000	0.000	0.000	0.000	0.000	0.000	0.000	0.000	0.000	0.000	0.000	0.000	0.000	0.017	0.026	0.045	0.049	4.585	0.020	0.053	316	2384	100	88	5163	5251	124	4841	4965	Error	Error	-5.875	88	5163	124	4841	181235	2042200	0.050	1.738	0	0	0
1	2	19	"A110"	"A110"	4970	32475	100	514	611	628	102	415	415	439	221	50	32	12	0	6851	7587	4166	54	1529	1529	1614	634	39	93	87	0	0.000	0.000	0.000	0.000	0.000	0.000	0.000	0.000	0.000	0.000	0.000	0.000	0.000	0.000	0.019	0.032	0.034	0.034	3.559	0.035	0.110	316	2384	100	99	5322	5421	196	6058	6254	Error	Error	-5.748	99	5322	196	6058	193002	2397431	0.778	9.421	0	0	0
1	3	19	"A110"	"A110"	5270	32475	100	534	554	246	44	409	409	437	213	48	34	11	0	9138	8857	4879	55	1531	1531	1560	371	23	98	95	0	0.000	0.000	0.000	0.000	0.000	0.000	0.000	0.000	0.000	0.000	0.000	0.000	0.000	0.000	0.016	0.020	0.029	0.029	3.474	0.018	0.104	316	2384	100	125	7607	7732	145	7326	7471	Error	Error	-5.927	125	7607	145	7326	174993	2798916	0.549	19.668	0	0	0
1	4	19	"A111"	"A111"	5560	32465	100	431	469	225	47	407	407	428	204	47	25	7	0	3286	4948	3863	78	1503	1503	1534	379	24	82	72	0	0.000	0.000	0.000	0.000	0.000	0.000	0.000	0.000	0.000	0.000	0.000	0.000	0.000	0.000	0.013	0.018	0.062	0.075	5.027	0.015	0.030	316	2384	100	24	1783	1807	62	3445	3507	Error	Error	-6.215	24	1783	62	3445	148077	1563432	0.201	9.008	0	0	0
1	5	19	"A111"	"A111"	5870	32465	100	495	519	230	44	399	399	436	297	68	20	3	0	7324	8120	4544	55	1510	1510	1567	605	38	93	87	0	0.000	0.000	0.000	0.000	0.000	0.000	0.000	0.000	0.000	0.000	0.000	0.000	0.000	0.000	0.017	0.018	0.029	0.032	3.750	0.021	0.048	316	2384	100	96	5814	5910	120	6610	6730	Error	Error	-5.920	96	5814	120	6610	164125	2565972	0.279	10.831	0	0	0
1	6	19	"A111"	"A111"	6170	32465	100	478	496	209	42	396	396	478	1291	270	0	0	0	5188	6861	4622	67	1499	1499	1549	636	41	90	84	0	0.000	0.000	0.000	0.000	0.000	0.000	0.000	0.000	0.000	0.000	0.000	0.000	0.000	0.000	0.022	0.019	0.041	0.038	3.323	0.014	0.050	316	2384	100	82	3689	3771	100	5362	5462	Error	Error	-5.491	82	3689	100	5362	156833	2168001	0.014	8.352	0	0	0
1	7	19	"A112"	"A112"	6460	32460	100	449	502	258	51	390	390	410	191	46	31	13	0	4126	5974	4342	72	1495	1495	1556	650	41	73	68	0	0.000	0.000	0.000	0.000	0.000	0.000	0.000	0.000	0.000	0.000	0.000	0.000	0.000	0.000	0.022	0.025	0.053	0.062	6.408	0.021	0.100	316	2384	100	59	2631	2690	112	4479	4591	Error	Error	-5.479	59	2631	112	4479	158566	1887844	0.482	6.797	0	0	0
1	8	19	"A112"	"A112"	6765	32465	100	509	546	259	47	378	378	407	200	49	37	18	0	8692	8413	3965	47	1472	1472	1490	320	21	99	97	0	0.000	0.000	0.000	0.000	0.000	0.000	0.000	0.000	0.000	0.000	0.000	0.000	0.000	0.000	0.018	0.024	0.035	0.033	3.090	0.018	0.085	316	2384	100	131	7220	7351	168	6941	7109	Error	Error	-5.784	131	7220	168	6941	172528	2658639	0.695	21.634	0	0	0
1	9	19	"A112"	"A112"	7055	32465	100	511	531	242	45	389	389	429	294	68	27	3	0	9957	9624	5037	52	1511	1511	1553	496	31	99	94	0	0.000	0.000	0.000	0.000	0.000	0.000	0.000	0.000	0.000	0.000	0.000	0.000	0.000	0.000	0.014	0.018	0.028	0.026	2.973	0.016	0.079	316	2384	100	122	8446	8568	142	8113	8255	Error	Error	-6.113	122	8446	142	8113	167799	3041262	0.347	16.272	0	0	0
1	10	19	"A113"	"A113"	7360	32460	100	493	532	240	45	392	392	475	1550	326	0	0	0	6976	6764	3815	56	1534	1534	1559	559	35	87	78	0	0.000	0.000	0.000	0.000	0.000	0.000	0.000	0.000	0.000	0.000	0.000	0.000	0.000	0.000	0.019	0.027	0.044	0.041	5.236	0.052	0.010	316	2384	100	101	5442	5543	140	5230	5370	Error	Error	-5.752	101	5442	140	5230	168124	2137316	0.037	9.311	0	0	0
1	11	19	"A113"	"A113"	7670	32460	100	542	553	253	45	382	382	412	214	51	41	12	0	11754	10838	4535	41	1510	1510	1565	500	31	97	97	0	0.000	0.000	0.000	0.000	0.000	0.000	0.000	0.000	0.000	0.000	0.000	0.000	0.000	0.000	0.016	0.018	0.024	0.023	3.173	0.015	0.082	316	2384	100	160	10244	10404	171	9328	9499	Error	Error	-6.001	160	10244	171	9328	174839	3424724	0.659	18.546	0	0	0
1	12	19	"A113"	"A113"	7960	32455	100	531	543	255	46	380	380	409	204	49	38	15	0	9156	9203	4830	52	1497	1497	1538	442	28	95	93	0	0.000	0.000	0.000	0.000	0.000	0.000	0.000	0.000	0.000	0.000	0.000	0.000	0.000	0.000	0.020	0.021	0.025	0.024	3.116	0.019	0.123	316	2384	100	151	7659	7810	163	7706	7869	Error	Error	-5.665	151	7659	163	7706	171500	2908167	0.657	17.342	0	0	0
1	13	19	"A114"	"A114"	8260	32450	100	506	544	269	49	386	386	418	224	53	35	10	0	11791	10102	5887	58	1531	1531	1597	656	41	79	75	0	0.000	0.000	0.000	0.000	0.000	0.000	0.000	0.000	0.000	0.000	0.000	0.000	0.000	0.000	0.012	0.018	0.026	0.034	5.227	0.017	0.133	316	2384	100	120	10260	10380	158	8571	8729	Error	Error	-6.418	120	10260	158	8571	172061	3192165	0.563	12.965	0	0	0
1	14	19	"A114"	"A114"	8570	32455	100	608	623	241	38	391	391	420	207	49	51	25	0	12857	12567	4749	37	1572	1572	1598	380	23	99	98	0	0.000	0.000	0.000	0.000	0.000	0.000	0.000	0.000	0.000	0.000	0.000	0.000	0.000	0.000	0.019	0.021	0.024	0.021	2.921	0.018	0.162	316	2384	100	217	11285	11502	232	10995	11227	Error	Error	-5.701	217	11285	232	10995	196728	3971154	0.981	28.866	0	0	0
1	15	19	"A114"	"A114"	8870	32455	100	579	616	249	40	400	400	436	252	57	36	11	0	13886	14071	4864	34	1626	1626	1674	575	34	100	99	0	0.000	0.000	0.000	0.000	0.000	0.000	0.000	0.000	0.000	0.000	0.000	0.000	0.000	0.000	0.015	0.017	0.019	0.017	2.695	0.015	0.125	316	2384	100	179	12260	12439	216	12445	12661	Error	Error	-6.098	179	12260	216	12445	194649	4446520	0.714	21.560	0	0	0
1	16	19	"A115"	"A115"	9160	32445	100	515	531	228	42	413	413	450	425	94	9	0	0	5374	6537	4443	67	1614	1614	1667	823	49	78	73	0	0.000	0.000	0.000	0.000	0.000	0.000	0.000	0.000	0.000	0.000	0.000	0.000	0.000	0.000	0.027	0.024	0.047	0.051	4.715	0.019	0.020	316	2384	100	102	3760	3862	118	4923	5041	Error	Error	-5.204	102	3760	118	4923	167765	2065744	0.191	5.917	0	0	0
1	17	19	"A115"	"A115"	9465	32450	100	539	605	456	75	404	404	436	211	48	38	14	0	9030	9803	4773	48	1655	1655	1694	474	27	99	98	0	0.000	0.000	0.000	0.000	0.000	0.000	0.000	0.000	0.000	0.000	0.000	0.000	0.000	0.000	0.018	0.025	0.028	0.025	3.466	0.023	0.097	316	2384	100	135	7375	7510	201	8148	8349	Error	Error	-5.772	135	7375	201	8148	191108	3097851	0.801	17.108	0	0	0
1	18	19	"A115"	"A115"	9765	32450	100	532	558	227	40	427	427	453	211	46	31	12	0	7159	8632	4752	55	1731	1731	1772	444	25	99	99	0	0.000	0.000	0.000	0.000	0.000	0.000	0.000	0.000	0.000	0.000	0.000	0.000	0.000	0.000	0.019	0.019	0.026	0.026	3.130	0.014	0.060	316	2384	100	105	5428	5533	131	6901	7032	Error	Error	-5.692	105	5428	131	6901	176241	2727776	0.498	15.450	0	0	0
1	1	20	"A116"	"A116"	4665	32765	100	523	551	249	45	410	410	436	209	47	35	8	0	8120	7365	3214	43	1550	1550	1587	397	25	94	88	0	0.000	0.000	0.000	0.000	0.000	0.000	0.000	0.000	0.000	0.000	0.000	0.000	0.000	0.000	0.017	0.024	0.033	0.035	3.337	0.022	0.083	316	2384	100	113	6570	6683	141	5815	5956	Error	Error	-5.861	113	6570	141	5815	174119	2327259	0.550	14.554	0	0	0
1	2	20	"A116"	"A116"	4975	32765	100	561	608	414	68	412	412	440	236	53	36	9	0	8831	8493	2196	25	1559	1559	1623	511	31	98	97	0	0.000	0.000	0.000	0.000	0.000	0.000	0.000	0.000	0.000	0.000	0.000	0.000	0.000	0.000	0.020	0.028	0.033	0.027	3.001	0.026	0.082	316	2384	100	149	7272	7421	196	6934	7130	Error	Error	-5.609	149	7272	196	6934	192165	2683901	0.712	13.444	0	0	0
1	3	20	"A116"	"A116"	5275	32765	100	576	594	248	41	407	407	431	199	46	44	18	0	10806	10663	2671	25	1575	1575	1692	766	45	99	98	0	0.000	0.000	0.000	0.000	0.000	0.000	0.000	0.000	0.000	0.000	0.000	0.000	0.000	0.000	0.018	0.021	0.028	0.022	2.905	0.018	0.116	316	2384	100	169	9231	9400	187	9088	9275	Error	Error	-5.771	169	9231	187	9088	187711	3369366	0.819	11.711	0	0	0
1	4	20	"A117"	"A117"	5565	32765	100	398	433	200	46	387	387	418	207	49	19	5	0	2414	2627	1221	46	1492	1492	1519	337	22	75	58	0	0.000	0.000	0.000	0.000	0.000	0.000	0.000	0.000	0.000	0.000	0.000	0.000	0.000	0.000	0.012	0.041	0.163	0.164	4.580	0.015	0.003	316	2384	100	11	922	933	46	1135	1181	Error	Error	-6.389	11	922	46	1135	136931	830170	0.072	3.288	0	0	0
1	5	20	"A117"	"A117"	5865	32760	100	453	470	225	47	391	391	421	221	52	21	6	0	3122	3509	1496	42	1483	1483	1507	407	27	92	84	0	0.000	0.000	0.000	0.000	0.000	0.000	0.000	0.000	0.000	0.000	0.000	0.000	0.000	0.000	0.038	0.039	0.076	0.091	3.878	0.045	0.047	316	2384	100	62	1639	1701	79	2026	2105	Error	Error	-4.724	62	1639	79	2026	148580	1108909	0.222	4.919	0	0	0
1	6	20	"A117"	"A117"	6165	32760	100	442	468	223	47	403	403	427	207	48	21	6	0	2543	3264	1863	57	1471	1471	1496	328	21	87	70	0	0.000	0.000	0.000	0.000	0.000	0.000	0.000	0.000	0.000	0.000	0.000	0.000	0.000	0.000	0.036	0.036	0.122	0.106	4.198	0.024	0.019	316	2384	100	39	1072	1111	65	1793	1858	Error	Error	-4.781	39	1072	65	1793	147769	1031494	0.198	5.390	0	0	0
1	7	20	"A118"	"A118"	6460	32755	100	449	476	213	44	385	385	417	203	48	28	6	0	3685	5552	4779	86	1503	1503	1541	513	33	76	69	0	0.000	0.000	0.000	0.000	0.000	0.000	0.000	0.000	0.000	0.000	0.000	0.000	0.000	0.000	0.029	0.022	0.054	0.056	5.651	0.014	0.050	316	2384	100	64	2182	2246	91	4049	4140	Error	Error	-5.091	64	2182	91	4049	150485	1754554	0.291	7.819	0	0	0
1	8	20	"A118"	"A118"	6775	32755	100	511	545	247	45	397	397	419	203	48	35	14	0	6542	8712	5527	63	1517	1517	1525	341	22	98	96	0	0.000	0.000	0.000	0.000	0.000	0.000	0.000	0.000	0.000	0.000	0.000	0.000	0.000	0.000	0.023	0.021	0.035	0.031	3.378	0.017	0.099	316	2384	100	114	5025	5139	148	7195	7343	Error	Error	-5.462	114	5025	148	7195	172115	2752974	0.621	21.076	0	0	0
1	9	20	"A118"	"A118"	7070	32755	100	515	532	239	44	387	387	416	262	62	30	7	0	8829	9720	5006	51	1492	1492	1539	516	33	97	95	0	0.000	0.000	0.000	0.000	0.000	0.000	0.000	0.000	0.000	0.000	0.000	0.000	0.000	0.000	0.017	0.018	0.028	0.025	3.329	0.021	0.092	316	2384	100	128	7337	7465	145	8228	8373	Error	Error	-5.841	128	7337	145	8228	168011	3071613	0.443	15.855	0	0	0
1	10	20	"A119"	"A119"	7370	32750	100	567	618	310	50	388	388	548	1305	238	0	0	0	3691	4743	2911	61	1524	1524	1894	3129	165	42	19	0	0.000	0.000	0.000	0.000	0.000	0.000	0.000	0.000	0.000	0.000	0.000	0.000	0.000	0.000	0.083	0.071	0.090	0.103	3.738	0.066	0.293	316	2384	100	179	2167	2346	230	3219	3449	Error	Error	-3.598	179	2167	230	3219	195322	1498830	0.054	0.911	0	0	0
1	11	20	"A119"	"A119"	7680	32750	100	699	764	372	48	369	369	403	210	52	65	41	0	8045	8165	3812	46	1500	1500	1540	363	23	99	97	0	0.000	0.000	0.000	0.000	0.000	0.000	0.000	0.000	0.000	0.000	0.000	0.000	0.000	0.000	0.050	0.059	0.061	0.054	2.369	0.058	0.431	316	2384	100	330	6545	6875	395	6665	7060	Error	Error	-4.310	330	6545	395	6665	241346	2580097	1.719	18.251	0	0	0
1	12	20	"A119"	"A119"	7975	32750	100	623	684	361	52	374	374	402	199	49	53	36	0	5235	6433	4251	66	1513	1513	1537	344	22	88	81	0	0.000	0.000	0.000	0.000	0.000	0.000	0.000	0.000	0.000	0.000	0.000	0.000	0.000	0.000	0.067	0.063	0.075	0.079	3.172	0.058	0.406	316	2384	100	249	3722	3971	310	4920	5230	Error	Error	-3.902	249	3722	310	4920	216174	2032742	1.417	14.233	0	0	0
1	13	20	"A120"	"A120"	8265	32745	100	402	432	210	48	386	386	410	200	48	20	7	0	2788	3138	1670	53	1505	1505	1526	337	22	77	67	0	0.000	0.000	0.000	0.000	0.000	0.000	0.000	0.000	0.000	0.000	0.000	0.000	0.000	0.000	0.012	0.028	0.113	0.122	6.007	0.018	0.011	316	2384	100	16	1283	1299	46	1633	1679	Error	Error	-6.325	16	1283	46	1633	136603	991660	0.110	4.783	0	0	0
1	14	20	"A120"	"A120"	8560	32750	100	423	460	214	46	400	400	422	213	50	22	6	0	3880	4773	2644	55	1575	1575	1604	393	24	93	86	0	0.000	0.000	0.000	0.000	0.000	0.000	0.000	0.000	0.000	0.000	0.000	0.000	0.000	0.000	0.010	0.019	0.060	0.053	4.445	0.020	0.031	316	2384	100	23	2305	2328	60	3198	3258	Error	Error	-6.647	23	2305	60	3198	145208	1508319	0.178	8.064	0	0	0
1	15	20	"A120"	"A120"	8860	32755	100	461	492	234	47	407	407	443	422	95	8	0	0	4118	5201	3099	59	1610	1610	1740	1350	77	77	45	0	0.000	0.000	0.000	0.000	0.000	0.000	0.000	0.000	0.000	0.000	0.000	0.000	0.000	0.000	0.022	0.024	0.053	0.051	4.230	0.017	0.028	316	2384	100	54	2508	2562	85	3591	3676	Error	Error	-5.537	54	2508	85	3591	155423	1643467	0.116	2.564	0	0	0
1	16	20	"A121"	"A121"	9150	32740	100	488	524	264	50	395	395	424	209	49	33	12	0	6711	8734	6712	76	1641	1641	1701	630	37	74	70	0	0.000	0.000	0.000	0.000	0.000	0.000	0.000	0.000	0.000	0.000	0.000	0.000	0.000	0.000	0.018	0.018	0.031	0.053	6.829	0.016	0.108	316	2384	100	93	5070	5163	129	7093	7222	Error	Error	-5.769	93	5070	129	7093	165718	2759938	0.478	11.163	0	0	0
1	17	20	"A121"	"A121"	9475	32740	100	585	617	302	48	413	413	444	224	50	42	17	0	12899	12438	5526	44	1681	1681	1768	703	39	98	97	0	0.000	0.000	0.000	0.000	0.000	0.000	0.000	0.000	0.000	0.000	0.000	0.000	0.000	0.000	0.015	0.019	0.023	0.021	3.159	0.017	0.144	316	2384	100	172	11218	11390	204	10757	10961	Error	Error	-6.027	172	11218	204	10757	194823	3930367	0.772	15.178	0	0	0
1	18	20	"A121"	"A121"	9765	32740	100	605	640	292	45	417	417	454	288	63	35	10	0	12532	12554	5876	46	1745	1745	1766	477	27	100	98	0	0.000	0.000	0.000	0.000	0.000	0.000	0.000	0.000	0.000	0.000	0.000	0.000	0.000	0.000	0.017	0.021	0.025	0.023	3.178	0.204	0.188	316	2384	100	188	10787	10975	223	10809	11032	Error	Error	-5.842	188	10787	223	10809	202296	3966955	0.646	22.616	0	0	0
1	1	21	"Blank"	"Blank"	4630	33055	100	407	429	206	48	427	427	459	282	61	8	2	0	1579	1602	348	21	1568	1568	1605	567	35	6	0	0	0.000	0.000	0.000	0.000	0.000	0.000	0.000	0.000	0.000	0.000	0.000	0.000	0.000	0.000	-1.818	0.059	0.606	0.551	5.767	0.285	0.283	316	2384	100	-20	11	-9	2	34	36	Error	Error	Error	-20	11	2	34	135502	506296	-0.106	-0.005	0	0	0
1	2	21	"Blank"	"Blank"	4930	33055	100	436	455	194	42	426	426	454	218	48	17	2	0	1542	1579	322	20	1593	1593	1619	346	21	11	2	0	0.000	0.000	0.000	0.000	0.000	0.000	0.000	0.000	0.000	0.000	0.000	0.000	0.000	0.000	-0.196	-2.071	0.596	0.587	5.047	0.039	0.002	316	2384	100	10	-51	-41	29	-14	15	Error	Error	Error	10	-51	29	-14	143643	498807	0.005	-0.116	0	0	0
1	3	21	"Blank"	"Blank"	5230	33050	100	471	510	231	45	432	432	473	620	131	1	0	0	1828	1853	398	21	1599	1599	1615	340	21	37	15	0	0.000	0.000	0.000	0.000	0.000	0.000	0.000	0.000	0.000	0.000	0.000	0.000	0.000	0.000	0.170	0.307	0.523	0.517	4.303	0.036	0.002	316	2384	100	39	229	268	78	254	332	Error	Error	-2.554	39	229	78	254	161182	585653	0.060	0.700	0	0	0
1	4	21	"Blank"	"Blank"	5530	33050	100	419	443	203	45	413	413	436	213	48	16	4	0	1524	1536	309	20	1556	1556	1575	346	21	11	1	0	0.000	0.000	0.000	0.000	0.000	0.000	0.000	0.000	0.000	0.000	0.000	0.000	0.000	0.000	-0.187	-1.500	0.573	0.630	4.893	0.000	0.000	316	2384	100	6	-32	-26	30	-20	10	Error	Error	Error	6	-32	30	-20	140038	485486	0.033	-0.113	0	0	0
1	5	21	"Blank"	"Blank"	5830	33045	100	403	427	215	50	399	399	428	207	48	18	5	0	1515	1543	367	23	1508	1508	1527	321	21	16	5	0	0.000	0.000	0.000	0.000	0.000	0.000	0.000	0.000	0.000	0.000	0.000	0.000	0.000	0.000	0.571	0.800	0.800	0.791	5.574	0.030	0.001	316	2384	100	4	7	11	28	35	63	Error	Error	-0.807	4	7	28	35	135006	487690	-0.005	0.050	0	0	0
1	6	21	"Blank"	"Blank"	6130	33045	100	395	426	198	46	399	399	429	212	49	17	3	0	1473	1509	324	21	1526	1526	1542	340	22	15	2	0	0.000	0.000	0.000	0.000	0.000	0.000	0.000	0.000	0.000	0.000	0.000	0.000	0.000	0.000	0.075	-1.588	0.576	0.554	4.402	0.137	0.024	316	2384	100	-4	-53	-57	27	-17	10	Error	Error	-3.728	-4	-53	27	-17	134604	476818	-0.014	-0.097	0	0	0
1	7	21	"Blank"	"Blank"	6430	33045	100	387	419	200	47	401	401	428	205	47	17	3	0	1494	1509	321	21	1482	1482	1511	352	23	16	2	0	0.000	0.000	0.000	0.000	0.000	0.000	0.000	0.000	0.000	0.000	0.000	0.000	0.000	0.000	-1.167	0.667	0.669	0.610	4.054	0.072	0.006	316	2384	100	-14	12	-2	18	27	45	Error	Error	Error	-14	12	18	27	132322	476942	-0.044	-0.006	0	0	0
1	8	21	"Blank"	"Blank"	6730	33040	100	388	427	290	67	402	402	425	205	48	16	4	0	1506	1519	302	19	1522	1522	1530	324	21	13	2	0	0.000	0.000	0.000	0.000	0.000	0.000	0.000	0.000	0.000	0.000	0.000	0.000	0.000	0.000	0.875	-8.333	0.627	0.717	3.824	0.107	0.005	316	2384	100	-14	-16	-30	25	-3	22	Error	Error	-0.193	-14	-16	25	-3	134867	479885	0.010	-0.034	0	0	0
1	9	21	"Blank"	"Blank"	7030	33040	100	412	428	210	49	394	394	495	1362	275	0	0	0	1474	1498	378	25	1528	1528	1705	2601	152	0	0	0	0.000	0.000	0.000	0.000	0.000	0.000	0.000	0.000	0.000	0.000	0.000	0.000	0.000	0.000	-0.333	-1.133	0.625	0.603	4.428	0.049	0.003	316	2384	100	18	-54	-36	34	-30	4	Error	Error	Error	18	-54	34	-30	135128	473329	-0.049	-0.080	0	0	0
1	10	21	"Blank"	"Blank"	7330	33035	100	375	402	199	49	387	387	418	274	65	9	1	0	1465	1499	297	19	1511	1511	1553	701	45	0	0	0	0.000	0.000	0.000	0.000	0.000	0.000	0.000	0.000	0.000	0.000	0.000	0.000	0.000	0.000	0.261	-1.250	0.600	0.613	5.335	0.276	0.526	316	2384	100	-12	-46	-58	15	-12	3	Error	Error	-1.939	-12	-46	15	-12	126900	473776	-0.058	-0.077	0	0	0
1	11	21	"Blank"	"Blank"	7630	33035	100	391	409	190	46	384	384	412	203	49	18	3	0	1542	1534	305	19	1518	1518	1543	331	21	13	2	0	0.000	0.000	0.000	0.000	0.000	0.000	0.000	0.000	0.000	0.000	0.000	0.000	0.000	0.000	0.292	1.563	0.695	0.650	4.757	0.012	0.000	316	2384	100	7	24	31	25	16	41	Error	Error	-1.778	7	24	25	16	129194	484666	-0.015	-0.027	0	0	0
1	12	21	"Blank"	"Blank"	7930	33035	100	389	430	224	52	433	433	466	234	50	13	4	0	1675	1714	352	20	1676	1676	1823	655	35	5	0	0	0.000	0.000	0.000	0.000	0.000	0.000	0.000	0.000	0.000	0.000	0.000	0.000	0.000	0.000	44.000	-0.079	0.727	0.694	4.661	0.103	0.044	316	2384	100	-44	-1	-45	-3	38	35	Error	Error	5.459	-44	-1	-3	38	135724	541607	-0.154	-0.166	0	0	0
1	13	21	"Blank"	"Blank"	8230	33030	100	391	417	247	59	387	387	412	201	48	16	6	0	1493	1551	877	56	1540	1540	1554	333	21	12	3	0	0.000	0.000	0.000	0.000	0.000	0.000	0.000	0.000	0.000	0.000	0.000	0.000	0.000	0.000	-0.085	2.727	0.533	0.502	3.946	0.123	0.066	316	2384	100	4	-47	-43	30	11	41	Error	Error	Error	4	-47	30	11	131626	490000	0.025	-0.009	0	0	0
1	14	21	"Blank"	"Blank"	8530	33030	100	408	439	202	46	394	394	424	208	49	19	4	0	1565	1554	305	19	1562	1562	1595	713	44	0	0	0	0.000	0.000	0.000	0.000	0.000	0.000	0.000	0.000	0.000	0.000	0.000	0.000	0.000	0.000	4.667	-5.625	0.670	0.738	5.167	0.009	0.000	316	2384	100	14	3	17	45	-8	37	Error	Error	2.222	14	3	45	-8	138658	490915	0.072	-0.058	0	0	0
1	15	21	"Blank"	"Blank"	8830	33025	100	385	426	206	48	410	410	451	544	120	1	0	0	1545	1568	350	22	1607	1607	1704	1869	109	0	0	0	0.000	0.000	0.000	0.000	0.000	0.000	0.000	0.000	0.000	0.000	0.000	0.000	0.000	0.000	0.403	-0.410	0.491	0.601	4.342	0.045	0.002	316	2384	100	-25	-62	-87	16	-39	-23	Error	Error	-1.310	-25	-62	16	-39	134667	495574	-0.046	-0.073	0	0	0
1	16	21	"Blank"	"Blank"	9130	33025	100	417	444	214	48	421	421	448	248	55	15	2	0	1600	1615	338	20	1641	1641	1679	608	36	3	0	0	0.000	0.000	0.000	0.000	0.000	0.000	0.000	0.000	0.000	0.000	0.000	0.000	0.000	0.000	0.098	-0.885	0.483	0.558	4.965	0.233	0.362	316	2384	100	-4	-41	-45	23	-26	-3	Error	Error	-3.358	-4	-41	23	-26	140211	510337	-0.016	-0.105	0	0	0
1	17	21	"Blank"	"Blank"	9430	33025	100	401	438	224	51	421	421	449	215	47	17	4	0	1688	1701	364	21	1677	1677	1698	397	23	15	1	0	0.000	0.000	0.000	0.000	0.000	0.000	0.000	0.000	0.000	0.000	0.000	0.000	0.000	0.000	-1.818	0.708	0.484	0.577	4.741	0.097	0.023	316	2384	100	-20	11	-9	17	24	41	Error	Error	Error	-20	11	17	24	138314	537574	-0.051	0.008	0	0	0
1	18	21	"Blank"	"Blank"	9730	33020	100	437	448	195	43	418	418	449	217	48	15	4	0	1718	1735	329	18	1730	1730	1752	391	22	11	1	0	0.000	0.000	0.000	0.000	0.000	0.000	0.000	0.000	0.000	0.000	0.000	0.000	0.000	0.000	-1.583	6.000	0.499	0.560	4.927	0.007	0.000	316	2384	100	19	-12	7	30	5	35	Error	Error	Error	19	-12	30	5	141683	548273	-0.005	-0.043	0	0	0
