# Supplementary material for: Application of hybridization control probe to increase accuracy on ligation detection or minisequencing diagnostic microarrays
Source: BMC Res Notes. 2009 Dec 14;2:249. doi: 10.1186/1756-0500-2-249 (PMC2799435; doi:10.1186/1756-0500-2-249)
Supplement: Additional file 3 — Gpr_files. Zip-compressed file containing raw microarray data in GenePix results format (.gpr) and GAL (GenePix Array List) files. [file 1756-0500-2-249-S3.ZIP › gpr_files/slide10/lasi10oikea_8-16.gpr]

ATF	1.0
30	76    
"Type=GenePix Results 3"
"DateTime=2009/05/28 14:58:21"
"Settings=C:\Axon\Data\HPV\280509\lasi10.gps"
"GalFile=C:\Axon\Data\HPV\ArrayIt_032009_InstiBioGalfile.gal"
"ArrayOfArrays=8-16"
"PixelSize=5"
"Wavelengths=532	488"
"ImageFiles=C:\Axon\Data\HPV\280509\lasi10oikea.tif 2	C:\Axon\Data\HPV\280509\lasi10oikea.tif 3"
"NormalizationMethod=None"
"NormalizationFactors=1	1"
"JpegImage="
"StdDev=Type 1"
"RatioFormulations=W1/W3 (/532)	W1/W4 (/488)	W3/W4 (532/488)"
"FeatureType=Circular"
"Barcode="
"BackgroundSubtraction=LocalFeature"
"ImageOrigin=0, 0"
"JpegOrigin=3920, 0"
"Creator=GenePix Pro 6.1.0.2"
"Scanner=GenePix 4200A 01 Autoloader [2]"
"FocusPosition=0"
"Temperature=23.75"
"LinesAveraged=2"
"Comment="
"PMTGain=600	570"
"ScanPower=100	100"
"LaserPower=2.67	2.56"
"Filters=Standard Green	Standard Blue"
"ScanRegion=784,0,3920,13784"
"Supplier="
"Block"	"Column"	"Row"	"Name"	"ID"	"X"	"Y"	"Dia."	"F532 Median"	"F532 Mean"	"F532 SD"	"F532 CV"	"B532"	"B532 Median"	"B532 Mean"	"B532 SD"	"B532 CV"	"% > B532+1SD"	"% > B532+2SD"	"F532 % Sat."	"F488 Median"	"F488 Mean"	"F488 SD"	"F488 CV"	"B488"	"B488 Median"	"B488 Mean"	"B488 SD"	"B488 CV"	"% > B488+1SD"	"% > B488+2SD"	"F488 % Sat."	"Ratio of Medians (1/532)"	"Ratio of Means (1/532)"	"Median of Ratios (1/532)"	"Mean of Ratios (1/532)"	"Ratios SD (1/532)"	"Rgn Ratio (1/532)"	"Rgn R2 (1/532)"	"Ratio of Medians (1/488)"	"Ratio of Means (1/488)"	"Median of Ratios (1/488)"	"Mean of Ratios (1/488)"	"Ratios SD (1/488)"	"Rgn Ratio (1/488)"	"Rgn R2 (1/488)"	"Ratio of Medians (532/488)"	"Ratio of Means (532/488)"	"Median of Ratios (532/488)"	"Mean of Ratios (532/488)"	"Ratios SD (532/488)"	"Rgn Ratio (532/488)"	"Rgn R2 (532/488)"	"F Pixels"	"B Pixels"	"Circularity"	"Sum of Medians (1/532)"	"Sum of Medians (1/488)"	"Sum of Medians (532/488)"	"Sum of Means (1/532)"	"Sum of Means (1/488)"	"Sum of Means (532/488)"	"Log Ratio (1/532)"	"Log Ratio (1/488)"	"Log Ratio (532/488)"	"F532 Median - B532"	"F488 Median - B488"	"F532 Mean - B532"	"F488 Mean - B488"	"F532 Total Intensity"	"F488 Total Intensity"	"SNR 532"	"SNR 488"	"Flags"	"Normalize"	"Autoflag"
1	1	1	"A1"	"A1"	13565	27005	100	699	737	301	40	509	509	542	255	47	42	14	0	9299	11299	6943	61	1928	1928	1967	517	26	90	85	0	0.000	0.000	0.000	0.000	0.000	0.000	0.000	0.000	0.000	0.000	0.000	0.000	0.000	0.000	0.026	0.024	0.030	0.032	3.461	0.021	0.156	316	2384	100	190	7371	7561	228	9371	9599	Error	Error	-5.278	190	7371	228	9371	232748	3570625	0.765	18.050	0	0	0
1	2	1	"A1"	"A1"	13875	27005	100	769	809	486	60	525	525	550	240	43	50	20	0	12208	12303	5298	43	1982	1982	2023	534	26	97	95	0	0.000	0.000	0.000	0.000	0.000	0.000	0.000	0.000	0.000	0.000	0.000	0.000	0.000	0.000	0.024	0.028	0.032	0.032	3.447	0.026	0.158	316	2384	100	244	10226	10470	284	10321	10605	Error	Error	-5.389	244	10226	284	10321	255532	3887760	1.079	19.251	0	0	0
1	3	1	"A1"	"A1"	14175	27005	100	739	780	321	41	527	527	550	239	43	46	24	0	15520	13932	5590	40	2010	2010	2061	958	46	98	95	0	0.000	0.000	0.000	0.000	0.000	0.000	0.000	0.000	0.000	0.000	0.000	0.000	0.000	0.000	0.016	0.021	0.026	0.022	3.275	0.020	0.167	316	2384	100	212	13510	13722	253	11922	12175	Error	Error	-5.994	212	13510	253	11922	246358	4402646	0.962	12.391	0	0	0
1	4	1	"A2"	"A2"	14480	27005	100	674	709	299	42	523	523	551	242	43	37	16	0	7721	8203	3822	46	1973	1973	2004	407	20	97	92	0	0.000	0.000	0.000	0.000	0.000	0.000	0.000	0.000	0.000	0.000	0.000	0.000	0.000	0.000	0.026	0.030	0.046	0.043	3.951	0.025	0.099	316	2384	100	151	5748	5899	186	6230	6416	Error	Error	-5.250	151	5748	186	6230	223922	2592192	0.653	15.231	0	0	0
1	5	1	"A2"	"A2"	14785	27005	100	746	775	296	38	523	523	550	255	46	46	19	0	12131	12433	4776	38	1983	1983	2064	812	39	99	97	0	0.000	0.000	0.000	0.000	0.000	0.000	0.000	0.000	0.000	0.000	0.000	0.000	0.000	0.000	0.022	0.024	0.031	0.026	2.794	0.023	0.179	316	2384	100	223	10148	10371	252	10450	10702	Error	Error	-5.508	223	10148	252	10450	244779	3928711	0.882	12.770	0	0	0
1	6	1	"A2"	"A2"	15090	27000	100	745	763	293	38	524	524	558	272	48	44	14	0	14039	13164	5407	41	1997	1997	2045	499	24	96	93	0	0.000	0.000	0.000	0.000	0.000	0.000	0.000	0.000	0.000	0.000	0.000	0.000	0.000	0.000	0.018	0.021	0.028	0.025	3.717	0.019	0.126	316	2384	100	221	12042	12263	239	11167	11406	Error	Error	-5.768	221	12042	239	11167	241035	4159699	0.754	22.283	0	0	0
1	7	1	"A3"	"A3"	15375	27005	100	750	790	331	41	522	522	556	291	52	40	17	0	10752	12631	7886	62	1980	1980	2019	521	25	95	91	0	0.000	0.000	0.000	0.000	0.000	0.000	0.000	0.000	0.000	0.000	0.000	0.000	0.000	0.000	0.026	0.025	0.034	0.033	3.325	0.024	0.189	316	2384	100	228	8772	9000	268	10651	10919	Error	Error	-5.266	228	8772	268	10651	249603	3991368	0.804	20.369	0	0	0
1	8	1	"A3"	"A3"	15680	27005	100	820	875	343	39	541	541	577	357	61	41	14	0	15837	16060	7399	46	2041	2041	2122	837	39	100	97	0	0.000	0.000	0.000	0.000	0.000	0.000	0.000	0.000	0.000	0.000	0.000	0.000	0.000	0.000	0.020	0.024	0.025	0.025	2.416	0.026	0.106	316	2384	100	279	13796	14075	334	14019	14353	Error	Error	-5.628	279	13796	334	14019	276509	5074995	0.835	16.652	0	0	0
1	9	1	"A3"	"A3"	15980	27000	100	859	891	352	39	542	542	569	265	46	55	28	0	16474	16502	8337	50	2083	2083	2176	962	44	98	96	0	0.000	0.000	0.000	0.000	0.000	0.000	0.000	0.000	0.000	0.000	0.000	0.000	0.000	0.000	0.022	0.024	0.026	0.025	3.103	0.022	0.285	316	2384	100	317	14391	14708	349	14419	14768	Error	Error	-5.505	317	14391	349	14419	281702	5214475	1.215	14.892	0	0	0
1	10	1	"A4"	"A4"	16275	27005	100	732	762	327	42	548	548	586	311	53	33	11	0	9263	9640	5301	54	2085	2085	2122	628	29	91	85	0	0.000	0.000	0.000	0.000	0.000	0.000	0.000	0.000	0.000	0.000	0.000	0.000	0.000	0.000	0.026	0.028	0.040	0.039	4.024	0.027	0.157	316	2384	100	184	7178	7362	214	7555	7769	Error	Error	-5.286	184	7178	214	7555	240875	3046194	0.566	11.971	0	0	0
1	11	1	"A4"	"A4"	16575	27010	100	905	933	327	35	583	583	627	604	96	21	0	0	15997	15552	5149	33	2147	2147	2336	1457	62	98	98	0	0.000	0.000	0.000	0.000	0.000	0.000	0.000	0.000	0.000	0.000	0.000	0.000	0.000	0.000	0.023	0.026	0.029	0.024	2.790	0.024	0.168	316	2384	100	322	13850	14172	350	13405	13755	Error	Error	-5.427	322	13850	350	13405	294870	4914358	0.507	9.071	0	0	0
1	12	1	"A4"	"A4"	16875	27005	100	886	941	471	50	595	595	678	1407	207	0	0	0	14935	14413	5259	36	2170	2170	2473	2360	95	96	91	0	0.000	0.000	0.000	0.000	0.000	0.000	0.000	0.000	0.000	0.000	0.000	0.000	0.000	0.000	0.023	0.028	0.031	0.026	2.840	0.033	0.067	316	2384	100	291	12765	13056	346	12243	12589	Error	Error	-5.455	291	12765	346	12243	297440	4554499	0.187	5.059	0	0	0
1	13	1	"A5"	"A5"	17180	26990	100	655	678	311	45	589	589	614	253	41	23	7	0	3993	4885	2971	60	2134	2134	2159	411	19	83	74	0	0.000	0.000	0.000	0.000	0.000	0.000	0.000	0.000	0.000	0.000	0.000	0.000	0.000	0.000	0.036	0.032	0.087	0.090	4.670	0.032	0.045	316	2384	100	66	1859	1925	89	2751	2840	Error	Error	-4.816	66	1859	89	2751	214288	1543793	0.253	6.633	0	0	0
1	14	1	"A5"	"A5"	17490	26995	100	709	747	307	41	594	594	628	297	47	29	6	0	5622	7195	4664	64	2190	2190	2218	416	18	94	91	0	0.000	0.000	0.000	0.000	0.000	0.000	0.000	0.000	0.000	0.000	0.000	0.000	0.000	0.000	0.034	0.031	0.063	0.050	4.258	0.025	0.068	316	2384	100	115	3432	3547	153	5005	5158	Error	Error	-4.899	115	3432	153	5005	235942	2273774	0.401	11.964	0	0	0
1	15	1	"A5"	"A5"	17785	26990	100	721	752	300	39	600	600	625	265	42	30	10	0	5403	7036	4700	66	2218	2218	2305	1530	66	75	50	0	0.000	0.000	0.000	0.000	0.000	0.000	0.000	0.000	0.000	0.000	0.000	0.000	0.000	0.000	0.038	0.032	0.058	0.055	3.790	0.024	0.085	316	2384	100	121	3185	3306	152	4818	4970	Error	Error	-4.718	121	3185	152	4818	237727	2223450	0.479	3.092	0	0	0
1	16	1	"A6"	"A6"	18075	26990	100	792	811	340	41	610	610	639	269	42	37	15	0	9059	9031	4095	45	2262	2262	2338	1397	59	83	79	0	0.000	0.000	0.000	0.000	0.000	0.000	0.000	0.000	0.000	0.000	0.000	0.000	0.000	0.000	0.027	0.030	0.046	0.046	3.955	0.023	0.095	316	2384	100	182	6797	6979	201	6769	6970	Error	Error	-5.223	182	6797	201	6769	256266	2853731	0.639	4.791	0	0	0
1	17	1	"A6"	"A6"	18375	26985	100	930	954	350	36	620	620	657	329	50	47	16	0	12192	12350	3893	31	2359	2359	2487	1282	51	95	94	0	0.000	0.000	0.000	0.000	0.000	0.000	0.000	0.000	0.000	0.000	0.000	0.000	0.000	0.000	0.032	0.033	0.038	0.035	2.764	0.029	0.143	316	2384	100	310	9833	10143	334	9991	10325	Error	Error	-4.987	310	9833	334	9991	301500	3902454	0.903	7.693	0	0	0
1	18	1	"A6"	"A6"	18680	26985	100	924	945	357	37	673	673	701	280	39	46	19	0	10869	10806	3622	33	2442	2442	2618	2196	83	92	86	0	0.000	0.000	0.000	0.000	0.000	0.000	0.000	0.000	0.000	0.000	0.000	0.000	0.000	0.000	0.030	0.033	0.043	0.038	3.236	0.031	0.161	316	2384	100	251	8427	8678	272	8364	8636	Error	Error	-5.069	251	8427	272	8364	298527	3414600	0.871	3.729	0	0	0
1	1	2	"A7"	"A7"	13585	27310	100	585	607	245	40	491	491	516	234	45	31	8	0	4580	5023	2581	51	1871	1871	1900	744	39	82	67	0	0.000	0.000	0.000	0.000	0.000	0.000	0.000	0.000	0.000	0.000	0.000	0.000	0.000	0.000	0.035	0.037	0.071	0.078	4.466	0.022	0.037	316	2384	100	94	2709	2803	116	3152	3268	Error	Error	-4.849	94	2709	116	3152	191698	1587203	0.389	4.198	0	0	0
1	2	2	"A7"	"A7"	13890	27305	100	610	659	283	42	499	499	524	232	44	33	14	0	5985	8299	5815	70	1881	1881	1926	755	39	91	82	0	0.000	0.000	0.000	0.000	0.000	0.000	0.000	0.000	0.000	0.000	0.000	0.000	0.000	0.000	0.027	0.025	0.040	0.043	3.965	0.021	0.113	316	2384	100	111	4104	4215	160	6418	6578	Error	Error	-5.208	111	4104	160	6418	208236	2622484	0.582	8.441	0	0	0
1	3	2	"A7"	"A7"	14185	27305	100	679	695	276	39	505	505	529	234	44	39	15	0	5213	7170	4829	67	1913	1913	1974	1174	59	82	64	0	0.000	0.000	0.000	0.000	0.000	0.000	0.000	0.000	0.000	0.000	0.000	0.000	0.000	0.000	0.053	0.036	0.059	0.057	4.025	0.025	0.096	316	2384	100	174	3300	3474	190	5257	5447	Error	Error	-4.245	174	3300	190	5257	219569	2265689	0.709	4.426	0	0	0
1	4	2	"A8"	"A8"	14480	27300	100	686	716	312	43	514	514	542	251	46	37	15	0	9667	9612	4415	45	1925	1925	1959	406	20	94	90	0	0.000	0.000	0.000	0.000	0.000	0.000	0.000	0.000	0.000	0.000	0.000	0.000	0.000	0.000	0.022	0.026	0.037	0.036	4.077	0.022	0.099	316	2384	100	172	7742	7914	202	7687	7889	Error	Error	-5.492	172	7742	202	7687	226237	3037287	0.693	18.850	0	0	0
1	5	2	"A8"	"A8"	14780	27300	100	783	819	330	40	502	502	542	423	78	36	5	0	14027	13929	4445	31	1934	1934	2049	939	45	99	97	0	0.000	0.000	0.000	0.000	0.000	0.000	0.000	0.000	0.000	0.000	0.000	0.000	0.000	0.000	0.023	0.026	0.029	0.025	2.722	0.025	0.246	316	2384	100	281	12093	12374	317	11995	12312	Error	Error	-5.427	281	12093	317	11995	258940	4401620	0.655	12.652	0	0	0
1	6	2	"A8"	"A8"	15085	27295	100	744	770	315	40	506	506	545	336	61	37	9	0	13011	13029	4295	32	1991	1991	2083	1064	51	97	97	0	0.000	0.000	0.000	0.000	0.000	0.000	0.000	0.000	0.000	0.000	0.000	0.000	0.000	0.000	0.022	0.024	0.029	0.026	2.898	0.021	0.155	316	2384	100	238	11020	11258	264	11038	11302	Error	Error	-5.533	238	11020	264	11038	243406	4117054	0.670	10.288	0	0	0
1	7	2	"A9"	"A9"	15385	27295	100	671	689	269	39	513	513	540	276	51	34	8	0	8061	8188	3967	48	1937	1937	1989	599	30	91	86	0	0.000	0.000	0.000	0.000	0.000	0.000	0.000	0.000	0.000	0.000	0.000	0.000	0.000	0.000	0.026	0.028	0.044	0.042	3.809	0.024	0.091	316	2384	100	158	6124	6282	176	6251	6427	Error	Error	-5.276	158	6124	176	6251	217847	2587273	0.540	10.349	0	0	0
1	8	2	"A9"	"A9"	15690	27295	100	787	811	284	35	512	512	541	245	45	56	21	0	11701	12771	5657	44	2004	2004	2064	562	27	97	95	0	0.000	0.000	0.000	0.000	0.000	0.000	0.000	0.000	0.000	0.000	0.000	0.000	0.000	0.000	0.028	0.028	0.030	0.027	3.172	0.023	0.207	316	2384	100	275	9697	9972	299	10767	11066	Error	Error	-5.140	275	9697	299	10767	256399	4035507	1.102	19.052	0	0	0
1	9	2	"A9"	"A9"	15990	27295	100	801	823	309	37	526	526	553	241	43	55	27	0	13670	14001	5128	36	2000	2000	2083	785	37	99	97	0	0.000	0.000	0.000	0.000	0.000	0.000	0.000	0.000	0.000	0.000	0.000	0.000	0.000	0.000	0.024	0.025	0.028	0.024	2.758	0.023	0.225	316	2384	100	275	11670	11945	297	12001	12298	Error	Error	-5.407	275	11670	297	12001	259918	4424218	1.120	15.182	0	0	0
1	10	2	"A10"	"A10"	16285	27290	100	699	757	320	42	540	540	578	319	55	31	9	0	11250	11291	5566	49	2040	2040	2091	872	41	88	82	0	0.000	0.000	0.000	0.000	0.000	0.000	0.000	0.000	0.000	0.000	0.000	0.000	0.000	0.000	0.017	0.023	0.029	0.030	4.648	0.036	0.171	316	2384	100	159	9210	9369	217	9251	9468	Error	Error	-5.856	159	9210	217	9251	239141	3567860	0.561	10.550	0	0	0
1	11	2	"A10"	"A10"	16585	27290	100	818	849	338	39	559	559	586	250	42	50	22	0	13643	13823	4713	34	2061	2061	2190	1154	52	96	94	0	0.000	0.000	0.000	0.000	0.000	0.000	0.000	0.000	0.000	0.000	0.000	0.000	0.000	0.000	0.022	0.025	0.029	0.024	2.786	0.025	0.234	316	2384	100	259	11582	11841	290	11762	12052	Error	Error	-5.483	259	11582	290	11762	268369	4368085	1.052	10.081	0	0	0
1	12	2	"A10"	"A10"	16890	27290	100	847	950	830	87	569	569	599	288	48	47	20	0	14353	14282	4164	29	2105	2105	2200	1153	52	98	97	0	0.000	0.000	0.000	0.000	0.000	0.000	0.000	0.000	0.000	0.000	0.000	0.000	0.000	0.000	0.023	0.031	0.029	0.025	3.158	0.038	0.168	316	2384	100	278	12248	12526	381	12177	12558	Error	Error	-5.461	278	12248	381	12177	300315	4513139	1.219	10.479	0	0	0
1	13	2	"A11"	"A11"	17185	27285	100	668	695	288	41	556	556	590	307	52	27	5	0	5517	8138	6416	78	2122	2122	2150	464	21	88	82	0	0.000	0.000	0.000	0.000	0.000	0.000	0.000	0.000	0.000	0.000	0.000	0.000	0.000	0.000	0.033	0.023	0.044	0.057	5.942	0.018	0.052	316	2384	100	112	3395	3507	139	6016	6155	Error	Error	-4.922	112	3395	139	6016	219736	2571539	0.342	12.905	0	0	0
1	14	2	"A11"	"A11"	17490	27290	100	766	803	318	39	569	569	599	252	42	44	17	0	9711	11635	6482	55	2173	2173	2223	599	26	99	96	0	0.000	0.000	0.000	0.000	0.000	0.000	0.000	0.000	0.000	0.000	0.000	0.000	0.000	0.000	0.026	0.025	0.033	0.030	2.890	0.021	0.156	316	2384	100	197	7538	7735	234	9462	9696	Error	Error	-5.258	197	7538	234	9462	253833	3676703	0.810	15.713	0	0	0
1	15	2	"A11"	"A11"	17790	27285	100	784	817	339	41	590	590	627	493	78	18	2	0	9418	11491	7367	64	2210	2210	2291	1537	67	92	79	0	0.000	0.000	0.000	0.000	0.000	0.000	0.000	0.000	0.000	0.000	0.000	0.000	0.000	0.000	0.027	0.024	0.033	0.033	3.413	0.022	0.154	316	2384	100	194	7208	7402	227	9281	9508	Error	Error	-5.215	194	7208	227	9281	258301	3631032	0.385	5.986	0	0	0
1	16	2	"A12"	"A12"	18085	27285	100	688	734	320	43	596	596	630	274	43	28	10	0	5465	7428	4766	64	2209	2209	2277	1079	47	86	68	0	0.000	0.000	0.000	0.000	0.000	0.000	0.000	0.000	0.000	0.000	0.000	0.000	0.000	0.000	0.028	0.026	0.052	0.052	3.891	0.021	0.067	316	2384	100	92	3256	3348	138	5219	5357	Error	Error	-5.145	92	3256	138	5219	231950	2347203	0.380	4.774	0	0	0
1	17	2	"A12"	"A12"	18385	27280	100	898	931	347	37	644	644	674	394	58	34	8	0	11816	12470	5996	48	2340	2340	2415	707	29	97	94	0	0.000	0.000	0.000	0.000	0.000	0.000	0.000	0.000	0.000	0.000	0.000	0.000	0.000	0.000	0.027	0.028	0.036	0.031	3.353	0.024	0.169	316	2384	100	254	9476	9730	287	10130	10417	Error	Error	-5.221	254	9476	287	10130	294269	3940636	0.652	14.222	0	0	0
1	18	2	"A12"	"A12"	18685	27280	100	869	886	342	38	670	670	717	598	83	13	0	0	9342	10212	4657	45	2423	2423	2636	2248	85	91	68	0	0.000	0.000	0.000	0.000	0.000	0.000	0.000	0.000	0.000	0.000	0.000	0.000	0.000	0.000	0.029	0.028	0.042	0.039	3.099	0.020	0.058	316	2384	100	199	6919	7118	216	7789	8005	Error	Error	-5.120	199	6919	216	7789	279976	3226994	0.283	3.370	0	0	0
1	1	3	"A13"	"A13"	13580	27615	100	669	709	352	49	487	487	519	238	45	43	20	0	6820	7427	4393	59	1894	1894	1930	796	41	90	83	0	0.000	0.000	0.000	0.000	0.000	0.000	0.000	0.000	0.000	0.000	0.000	0.000	0.000	0.000	0.037	0.040	0.056	0.057	3.314	0.036	0.179	316	2384	100	182	4926	5108	222	5533	5755	Error	Error	-4.758	182	4926	222	5533	224052	2347016	0.798	6.906	0	0	0
1	2	3	"A13"	"A13"	13890	27615	100	742	762	323	42	496	496	517	230	44	50	25	0	9023	10176	5101	50	1911	1911	1981	619	31	98	97	0	0.000	0.000	0.000	0.000	0.000	0.000	0.000	0.000	0.000	0.000	0.000	0.000	0.000	0.000	0.035	0.032	0.040	0.036	2.544	0.030	0.211	316	2384	100	246	7112	7358	266	8265	8531	Error	Error	-4.854	246	7112	266	8265	240729	3215704	1.065	13.239	0	0	0
1	3	3	"A13"	"A13"	14185	27615	100	724	779	395	50	499	499	527	232	44	49	24	0	9137	9959	5528	55	1930	1930	2009	769	38	100	97	0	0.000	0.000	0.000	0.000	0.000	0.000	0.000	0.000	0.000	0.000	0.000	0.000	0.000	0.000	0.031	0.035	0.040	0.032	3.153	0.036	0.266	316	2384	100	225	7207	7432	280	8029	8309	Error	Error	-5.001	225	7207	280	8029	246117	3147116	1.086	10.338	0	0	0
1	4	3	"A14"	"A14"	14495	27605	100	1924	1981	1050	53	494	494	533	272	51	86	80	0	11126	10432	4371	41	1890	1890	1922	408	21	94	89	0	0.000	0.000	0.000	0.000	0.000	0.000	0.000	0.000	0.000	0.000	0.000	0.000	0.000	0.000	0.155	0.174	0.172	0.168	2.125	0.177	0.767	316	2384	100	1430	9236	10666	1487	8542	10029	Error	Error	-2.691	1430	9236	1487	8542	625906	3296528	5.324	20.858	0	0	0
1	5	3	"A14"	"A14"	14790	27605	100	2634	2607	1064	40	501	501	531	261	49	96	92	0	21412	20009	6191	30	1934	1934	2028	1570	77	96	93	0	0.000	0.000	0.000	0.000	0.000	0.000	0.000	0.000	0.000	0.000	0.000	0.000	0.000	0.000	0.110	0.117	0.114	0.110	1.750	0.115	0.765	316	2384	100	2133	19478	21611	2106	18075	20181	Error	Error	-3.191	2133	19478	2106	18075	823677	6322800	7.954	11.453	0	0	0
1	6	3	"A14"	"A14"	15095	27605	100	2720	2685	963	35	500	500	529	255	48	96	94	0	21775	20621	5829	28	1946	1946	1997	666	33	100	99	0	0.000	0.000	0.000	0.000	0.000	0.000	0.000	0.000	0.000	0.000	0.000	0.000	0.000	0.000	0.112	0.117	0.116	0.110	1.634	0.114	0.801	316	2384	100	2220	19829	22049	2185	18675	20860	Error	Error	-3.159	2220	19829	2185	18675	848418	6516235	8.455	27.964	0	0	0
1	7	3	"A15"	"A15"	15385	27600	100	740	783	348	44	505	505	557	889	159	5	0	0	14053	13466	7164	53	1961	1961	1980	478	24	93	90	0	0.000	0.000	0.000	0.000	0.000	0.000	0.000	0.000	0.000	0.000	0.000	0.000	0.000	0.000	0.019	0.024	0.027	0.029	3.517	0.023	0.240	316	2384	100	235	12092	12327	278	11505	11783	Error	Error	-5.685	235	12092	278	11505	247447	4255270	0.254	24.029	0	0	0
1	8	3	"A15"	"A15"	15695	27605	100	828	879	368	41	511	511	542	253	46	54	32	0	19344	19715	9243	46	2012	2012	2095	909	43	98	96	0	0.000	0.000	0.000	0.000	0.000	0.000	0.000	0.000	0.000	0.000	0.000	0.000	0.000	0.000	0.018	0.021	0.022	0.020	2.664	0.020	0.313	316	2384	100	317	17332	17649	368	17703	18071	Error	Error	-5.773	317	17332	368	17703	277822	6229875	1.332	19.384	0	0	0
1	9	3	"A15"	"A15"	16000	27600	100	871	911	379	41	521	521	560	295	52	54	31	0	18841	18266	8248	45	2018	2018	2071	773	37	98	95	0	0.000	0.000	0.000	0.000	0.000	0.000	0.000	0.000	0.000	0.000	0.000	0.000	0.000	0.000	0.021	0.024	0.025	0.024	2.709	0.022	0.265	316	2384	100	350	16823	17173	390	16248	16638	Error	Error	-5.587	350	16823	390	16248	287778	5772016	1.190	20.951	0	0	0
1	10	3	"A16"	"A16"	16290	27595	100	676	690	273	39	531	531	566	306	54	27	4	0	5673	5865	2245	38	2007	2007	2082	1189	57	88	72	0	0.000	0.000	0.000	0.000	0.000	0.000	0.000	0.000	0.000	0.000	0.000	0.000	0.000	0.000	0.040	0.041	0.064	0.060	3.539	0.040	0.073	316	2384	100	145	3666	3811	159	3858	4017	Error	Error	-4.660	145	3666	159	3858	218140	1853240	0.405	3.182	0	0	0
1	11	3	"A16"	"A16"	16595	27600	100	743	785	311	39	543	543	578	264	45	43	16	0	8562	9428	4498	47	2027	2027	2068	463	22	99	98	0	0.000	0.000	0.000	0.000	0.000	0.000	0.000	0.000	0.000	0.000	0.000	0.000	0.000	0.000	0.031	0.033	0.044	0.035	3.431	0.028	0.140	316	2384	100	200	6535	6735	242	7401	7643	Error	Error	-5.030	200	6535	242	7401	248113	2979317	0.784	15.896	0	0	0
1	12	3	"A16"	"A16"	16895	27595	100	737	769	299	38	559	559	590	298	50	34	9	0	7826	8109	3260	40	2067	2067	2126	952	44	97	91	0	0.000	0.000	0.000	0.000	0.000	0.000	0.000	0.000	0.000	0.000	0.000	0.000	0.000	0.000	0.031	0.035	0.051	0.045	2.961	0.037	0.113	316	2384	100	178	5759	5937	210	6042	6252	Error	Error	-5.016	178	5759	210	6042	243118	2562391	0.601	6.285	0	0	0
1	13	3	"A17"	"A17"	17185	27595	100	716	761	372	48	567	567	594	258	43	34	14	0	7746	7602	3676	48	2064	2064	2114	888	42	85	78	0	0.000	0.000	0.000	0.000	0.000	0.000	0.000	0.000	0.000	0.000	0.000	0.000	0.000	0.000	0.026	0.035	0.048	0.054	4.887	0.027	0.078	316	2384	100	149	5682	5831	194	5538	5732	Error	Error	-5.253	149	5682	194	5538	240588	2402187	0.647	6.180	0	0	0
1	14	3	"A17"	"A17"	17495	27595	100	797	820	382	46	580	580	608	262	43	44	17	0	10529	10039	3734	37	2135	2135	2196	634	28	96	95	0	0.000	0.000	0.000	0.000	0.000	0.000	0.000	0.000	0.000	0.000	0.000	0.000	0.000	0.000	0.026	0.030	0.037	0.035	3.029	0.028	0.121	316	2384	100	217	8394	8611	240	7904	8144	Error	Error	-5.274	217	8394	240	7904	259171	3172354	0.809	12.371	0	0	0
1	15	3	"A17"	"A17"	17790	27595	100	928	1080	1340	124	579	579	613	278	45	56	31	0	14373	14759	7918	53	2182	2182	2254	1079	47	96	92	0	0.000	0.000	0.000	0.000	0.000	0.000	0.000	0.000	0.000	0.000	0.000	0.000	0.000	0.000	0.029	0.040	0.034	0.032	3.075	0.053	0.242	316	2384	100	349	12191	12540	501	12577	13078	Error	Error	-5.126	349	12191	501	12577	341396	4663687	1.680	11.589	0	0	0
1	16	3	"A18"	"A18"	18090	27590	100	802	837	327	39	623	623	652	355	54	29	7	0	7603	7443	3223	43	2207	2207	2263	963	42	85	79	0	0.000	0.000	0.000	0.000	0.000	0.000	0.000	0.000	0.000	0.000	0.000	0.000	0.000	0.000	0.033	0.041	0.060	0.055	3.537	0.033	0.050	316	2384	100	179	5396	5575	214	5236	5450	Error	Error	-4.914	179	5396	214	5236	264621	2351958	0.521	5.379	0	0	0
1	17	3	"A18"	"A18"	18395	27590	100	941	971	347	35	688	688	742	526	70	22	2	0	10721	10804	3873	35	2374	2374	2481	1428	57	95	92	0	0.000	0.000	0.000	0.000	0.000	0.000	0.000	0.000	0.000	0.000	0.000	0.000	0.000	0.000	0.030	0.034	0.042	0.037	2.957	0.028	0.123	316	2384	100	253	8347	8600	283	8430	8713	Error	Error	-5.044	253	8347	283	8430	306869	3413994	0.435	5.828	0	0	0
1	18	3	"A18"	"A18"	18695	27585	100	856	891	344	38	675	675	709	292	41	37	13	0	9373	9373	3628	38	2379	2379	2481	1214	48	93	90	0	0.000	0.000	0.000	0.000	0.000	0.000	0.000	0.000	0.000	0.000	0.000	0.000	0.000	0.000	0.026	0.031	0.051	0.040	3.291	0.025	0.103	316	2384	100	181	6994	7175	216	6994	7210	Error	Error	-5.272	181	6994	216	6994	281438	2961948	0.623	5.677	0	0	0
1	1	4	"A19"	"A19"	13590	27905	100	608	781	1832	234	492	492	528	311	58	28	6	0	5088	5215	3228	61	1896	1896	1972	1152	58	77	60	0	0.000	0.000	0.000	0.000	0.000	0.000	0.000	0.000	0.000	0.000	0.000	0.000	0.000	0.000	0.036	0.087	0.071	0.074	4.745	0.079	0.025	316	2384	100	116	3192	3308	289	3319	3608	Error	Error	-4.782	116	3192	289	3319	246769	1647931	0.814	2.815	0	0	0
1	2	4	"A19"	"A19"	13895	27905	100	607	659	280	42	491	491	523	239	45	33	13	0	5074	5317	2210	41	1906	1906	1928	406	21	95	92	0	0.000	0.000	0.000	0.000	0.000	0.000	0.000	0.000	0.000	0.000	0.000	0.000	0.000	0.000	0.037	0.049	0.073	0.065	3.094	0.040	0.084	316	2384	100	116	3168	3284	168	3411	3579	Error	Error	-4.771	116	3168	168	3411	208194	1680085	0.569	8.347	0	0	0
1	3	4	"A19"	"A19"	14190	27905	100	634	661	279	42	499	499	527	274	51	32	9	0	6250	6931	3280	47	1935	1935	1975	773	39	96	87	0	0.000	0.000	0.000	0.000	0.000	0.000	0.000	0.000	0.000	0.000	0.000	0.000	0.000	0.000	0.031	0.032	0.049	0.043	3.316	0.025	0.074	316	2384	100	135	4315	4450	162	4996	5158	Error	Error	-4.998	135	4315	162	4996	208742	2190334	0.489	6.411	0	0	0
1	4	4	"A20"	"A20"	14490	27900	100	684	739	343	46	492	492	521	236	45	45	22	0	10825	10689	5505	51	1876	1876	1946	1062	54	87	81	0	0.000	0.000	0.000	0.000	0.000	0.000	0.000	0.000	0.000	0.000	0.000	0.000	0.000	0.000	0.021	0.028	0.036	0.033	4.354	0.025	0.188	316	2384	100	192	8949	9141	247	8813	9060	Error	Error	-5.543	192	8949	247	8813	233379	3377579	0.924	8.233	0	0	0
1	5	4	"A20"	"A20"	14790	27900	100	789	837	334	39	497	497	528	240	45	57	31	0	16698	17123	5932	34	1938	1938	2039	1012	49	99	97	0	0.000	0.000	0.000	0.000	0.000	0.000	0.000	0.000	0.000	0.000	0.000	0.000	0.000	0.000	0.020	0.022	0.024	0.021	2.542	0.021	0.266	316	2384	100	292	14760	15052	340	15185	15525	Error	Error	-5.660	292	14760	340	15185	264386	5410884	1.288	14.905	0	0	0
1	6	4	"A20"	"A20"	15090	27900	100	753	799	314	39	495	495	525	234	44	52	25	0	15357	15172	3908	25	1939	1939	2043	918	44	98	97	0	0.000	0.000	0.000	0.000	0.000	0.000	0.000	0.000	0.000	0.000	0.000	0.000	0.000	0.000	0.019	0.023	0.023	0.020	2.627	0.022	0.223	316	2384	100	258	13418	13676	304	13233	13537	Error	Error	-5.701	258	13418	304	13233	252616	4794449	1.171	14.302	0	0	0
1	7	4	"A21"	"A21"	15390	27895	100	757	778	311	39	495	495	528	304	57	42	13	0	10281	12013	7482	62	1934	1934	1951	381	19	96	92	0	0.000	0.000	0.000	0.000	0.000	0.000	0.000	0.000	0.000	0.000	0.000	0.000	0.000	0.000	0.031	0.028	0.033	0.036	3.345	0.022	0.201	316	2384	100	262	8347	8609	283	10079	10362	Error	Error	-4.994	262	8347	283	10079	245752	3796067	0.822	26.409	0	0	0
1	8	4	"A21"	"A21"	15695	27895	100	847	867	336	38	503	503	531	239	45	62	33	0	14298	16121	7414	45	1985	1985	2137	1383	64	98	97	0	0.000	0.000	0.000	0.000	0.000	0.000	0.000	0.000	0.000	0.000	0.000	0.000	0.000	0.000	0.028	0.026	0.027	0.024	3.028	0.022	0.280	316	2384	100	344	12313	12657	364	14136	14500	Error	Error	-5.162	344	12313	364	14136	274007	5094279	1.406	10.111	0	0	0
1	9	4	"A21"	"A21"	15995	27900	100	846	872	334	38	514	514	540	244	45	62	32	0	13449	15362	6434	41	2003	2003	2139	1227	57	100	99	0	0.000	0.000	0.000	0.000	0.000	0.000	0.000	0.000	0.000	0.000	0.000	0.000	0.000	0.000	0.029	0.027	0.030	0.027	2.407	0.023	0.241	316	2384	100	332	11446	11778	358	13359	13717	Error	Error	-5.108	332	11446	358	13359	275557	4854488	1.361	10.777	0	0	0
1	10	4	"A22"	"A22"	16300	27890	100	807	849	349	41	537	537	563	241	42	54	28	0	12571	13648	6536	47	2031	2031	2060	449	21	99	97	0	0.000	0.000	0.000	0.000	0.000	0.000	0.000	0.000	0.000	0.000	0.000	0.000	0.000	0.000	0.026	0.027	0.031	0.027	2.551	0.024	0.230	316	2384	100	270	10540	10810	312	11617	11929	Error	Error	-5.287	270	10540	312	11617	268161	4312830	1.187	25.808	0	0	0
1	11	4	"A22"	"A22"	16595	27890	100	870	932	466	50	553	553	687	1862	271	0	0	0	15205	15756	7112	45	2058	2058	2299	2267	98	97	92	0	0.000	0.000	0.000	0.000	0.000	0.000	0.000	0.000	0.000	0.000	0.000	0.000	0.000	0.000	0.024	0.028	0.029	0.025	2.986	0.115	0.115	316	2384	100	317	13147	13464	379	13698	14077	Error	Error	-5.374	317	13147	379	13698	294514	4978811	0.132	5.936	0	0	0
1	12	4	"A22"	"A22"	16895	27890	100	917	977	655	67	536	536	567	304	53	57	23	0	13369	14932	7361	49	2070	2070	2167	806	37	99	96	0	0.000	0.000	0.000	0.000	0.000	0.000	0.000	0.000	0.000	0.000	0.000	0.000	0.000	0.000	0.034	0.034	0.035	0.033	2.477	0.030	0.211	316	2384	100	381	11299	11680	441	12862	13303	Error	Error	-4.890	381	11299	441	12862	308777	4718466	1.349	15.837	0	0	0
1	13	4	"A23"	"A23"	17195	27885	100	813	820	306	37	547	547	575	244	42	52	24	0	11261	12428	7653	61	2059	2059	2086	559	26	93	87	0	0.000	0.000	0.000	0.000	0.000	0.000	0.000	0.000	0.000	0.000	0.000	0.000	0.000	0.000	0.029	0.026	0.033	0.035	3.378	0.020	0.174	316	2384	100	266	9202	9468	273	10369	10642	Error	Error	-5.112	266	9202	273	10369	259188	3927222	1.004	18.501	0	0	0
1	14	4	"A23"	"A23"	17505	27885	100	836	850	320	37	561	561	588	255	43	52	21	0	12994	13794	6738	48	2120	2120	2163	574	26	97	94	0	0.000	0.000	0.000	0.000	0.000	0.000	0.000	0.000	0.000	0.000	0.000	0.000	0.000	0.000	0.025	0.025	0.029	0.026	2.809	0.022	0.217	316	2384	100	275	10874	11149	289	11674	11963	Error	Error	-5.305	275	10874	289	11674	268502	4358909	1.027	20.263	0	0	0
1	15	4	"A23"	"A23"	17800	27885	100	905	931	371	39	576	576	603	266	44	57	29	0	12739	14216	7151	50	2170	2170	2214	836	37	97	93	0	0.000	0.000	0.000	0.000	0.000	0.000	0.000	0.000	0.000	0.000	0.000	0.000	0.000	0.000	0.031	0.029	0.034	0.031	2.934	0.024	0.233	316	2384	100	329	10569	10898	355	12046	12401	Error	Error	-5.006	329	10569	355	12046	294163	4492222	1.233	14.356	0	0	0
1	16	4	"A24"	"A24"	18095	27880	100	826	879	390	44	604	604	641	272	42	46	18	0	9434	9734	5735	58	2206	2206	2239	546	24	90	84	0	0.000	0.000	0.000	0.000	0.000	0.000	0.000	0.000	0.000	0.000	0.000	0.000	0.000	0.000	0.031	0.037	0.047	0.045	3.215	0.032	0.180	316	2384	100	222	7228	7450	275	7528	7803	Error	Error	-5.025	222	7228	275	7528	277840	3076072	0.875	13.727	0	0	0
1	17	4	"A24"	"A24"	18405	27880	100	994	1016	422	41	612	612	656	318	48	56	20	0	13375	13337	5442	40	2311	2311	2392	1240	51	98	93	0	0.000	0.000	0.000	0.000	0.000	0.000	0.000	0.000	0.000	0.000	0.000	0.000	0.000	0.000	0.035	0.037	0.041	0.037	2.732	0.033	0.252	316	2384	100	382	11064	11446	404	11026	11430	Error	Error	-4.856	382	11064	404	11026	320922	4214571	1.132	8.827	0	0	0
1	18	4	"A24"	"A24"	18705	27875	100	900	916	345	37	637	637	678	656	96	12	0	0	11287	11363	4059	35	2348	2348	2404	901	37	98	94	0	0.000	0.000	0.000	0.000	0.000	0.000	0.000	0.000	0.000	0.000	0.000	0.000	0.000	0.000	0.029	0.031	0.039	0.033	3.196	0.026	0.142	316	2384	100	263	8939	9202	279	9015	9294	Error	Error	-5.087	263	8939	279	9015	289381	3590710	0.363	9.943	0	0	0
1	1	5	"A25"	"A25"	13600	28205	100	640	654	292	44	485	485	509	229	44	36	15	0	8955	9135	5129	56	1852	1852	1912	1078	56	87	77	0	0.000	0.000	0.000	0.000	0.000	0.000	0.000	0.000	0.000	0.000	0.000	0.000	0.000	0.000	0.022	0.023	0.036	0.035	4.351	0.021	0.109	316	2384	100	155	7103	7258	169	7283	7452	Error	Error	-5.518	155	7103	169	7283	206774	2886632	0.633	6.700	0	0	0
1	2	5	"A25"	"A25"	13905	28205	100	681	685	283	41	483	483	513	250	48	41	13	0	8635	8421	3476	41	1872	1872	1907	801	42	93	88	0	0.000	0.000	0.000	0.000	0.000	0.000	0.000	0.000	0.000	0.000	0.000	0.000	0.000	0.000	0.029	0.031	0.039	0.037	3.819	0.027	0.115	316	2384	100	198	6763	6961	202	6549	6751	Error	Error	-5.094	198	6763	202	6549	216492	2661013	0.688	8.132	0	0	0
1	3	5	"A25"	"A25"	14195	28200	100	650	675	271	40	491	491	519	231	44	39	14	0	10503	9958	3923	39	1880	1880	1953	1098	56	95	88	0	0.000	0.000	0.000	0.000	0.000	0.000	0.000	0.000	0.000	0.000	0.000	0.000	0.000	0.000	0.018	0.023	0.030	0.030	3.062	0.017	0.085	316	2384	100	159	8623	8782	184	8078	8262	Error	Error	-5.761	159	8623	184	8078	213363	3146710	0.675	7.291	0	0	0
1	4	5	"A26"	"A26"	14500	28205	100	606	660	279	42	477	477	525	690	131	6	0	0	8250	8269	3651	44	1879	1879	1909	831	43	89	84	0	0.000	0.000	0.000	0.000	0.000	0.000	0.000	0.000	0.000	0.000	0.000	0.000	0.000	0.000	0.020	0.029	0.046	0.040	4.063	0.022	0.088	316	2384	100	129	6371	6500	183	6390	6573	Error	Error	-5.626	129	6371	183	6390	208571	2612934	0.196	7.653	0	0	0
1	5	5	"A26"	"A26"	14800	28210	100	675	678	253	37	500	500	522	235	45	37	12	0	9887	10553	4059	38	1951	1951	2038	785	38	100	100	0	0.000	0.000	0.000	0.000	0.000	0.000	0.000	0.000	0.000	0.000	0.000	0.000	0.000	0.000	0.022	0.021	0.029	0.025	3.000	0.016	0.086	316	2384	100	175	7936	8111	178	8602	8780	Error	Error	-5.503	175	7936	178	8602	214379	3334673	0.664	10.847	0	0	0
1	6	5	"A26"	"A26"	15115	28205	100	677	702	264	37	502	502	535	277	51	34	10	0	9032	9259	3177	34	1946	1946	1968	464	23	97	96	0	0.000	0.000	0.000	0.000	0.000	0.000	0.000	0.000	0.000	0.000	0.000	0.000	0.000	0.000	0.025	0.027	0.033	0.029	3.820	0.023	0.069	316	2384	100	175	7086	7261	200	7313	7513	Error	Error	-5.340	175	7086	200	7313	221843	2925845	0.603	15.713	0	0	0
1	7	5	"A27"	"A27"	15400	28200	100	716	744	316	42	508	508	538	237	44	45	19	0	11479	11131	5200	46	1979	1979	2002	480	23	96	90	0	0.000	0.000	0.000	0.000	0.000	0.000	0.000	0.000	0.000	0.000	0.000	0.000	0.000	0.000	0.022	0.026	0.033	0.033	3.675	0.024	0.165	316	2384	100	208	9500	9708	236	9152	9388	Error	Error	-5.513	208	9500	236	9152	235196	3517371	0.869	19.019	0	0	0
1	8	5	"A27"	"A27"	15710	28200	100	747	831	524	63	505	505	539	282	52	45	21	0	15234	15703	8124	51	1949	1949	1995	661	33	97	94	0	0.000	0.000	0.000	0.000	0.000	0.000	0.000	0.000	0.000	0.000	0.000	0.000	0.000	0.000	0.018	0.024	0.026	0.024	2.898	0.022	0.146	316	2384	100	242	13285	13527	326	13754	14080	Error	Error	-5.779	242	13285	326	13754	262630	4962244	1.035	20.738	0	0	0
1	9	5	"A27"	"A27"	16010	28200	100	705	747	306	40	505	505	536	264	49	43	16	0	11338	11363	4927	43	1942	1942	1984	435	21	98	95	0	0.000	0.000	0.000	0.000	0.000	0.000	0.000	0.000	0.000	0.000	0.000	0.000	0.000	0.000	0.021	0.026	0.032	0.027	3.111	0.024	0.165	316	2384	100	200	9396	9596	242	9421	9663	Error	Error	-5.554	200	9396	242	9421	236131	3590604	0.799	21.561	0	0	0
1	10	5	"A28"	"A28"	16300	28195	100	837	859	324	37	522	522	548	243	44	59	32	0	17261	15836	7527	47	2016	2016	2040	420	20	97	94	0	0.000	0.000	0.000	0.000	0.000	0.000	0.000	0.000	0.000	0.000	0.000	0.000	0.000	0.000	0.021	0.024	0.028	0.026	3.101	0.022	0.266	316	2384	100	315	15245	15560	337	13820	14157	Error	Error	-5.597	315	15245	337	13820	271474	5004129	1.280	32.848	0	0	0
1	11	5	"A28"	"A28"	16615	28200	100	933	927	345	37	528	528	562	286	50	61	28	0	21049	19802	6179	31	2042	2042	2152	1135	52	98	96	0	0.000	0.000	0.000	0.000	0.000	0.000	0.000	0.000	0.000	0.000	0.000	0.000	0.000	0.000	0.021	0.022	0.024	0.020	2.588	0.021	0.293	316	2384	100	405	19007	19412	399	17760	18159	Error	Error	-5.552	405	19007	399	17760	292992	6257378	1.276	15.551	0	0	0
1	12	5	"A28"	"A28"	16905	28195	100	874	925	358	38	537	537	566	334	59	50	20	0	21932	19746	7885	39	2017	2017	2101	885	42	96	91	0	0.000	0.000	0.000	0.000	0.000	0.000	0.000	0.000	0.000	0.000	0.000	0.000	0.000	0.000	0.017	0.022	0.024	0.022	2.720	0.021	0.323	316	2384	100	337	19915	20252	388	17729	18117	Error	Error	-5.885	337	19915	388	17729	292344	6239800	1.075	19.938	0	0	0
1	13	5	"A29"	"A29"	17200	28190	100	720	766	319	41	535	535	657	1837	279	0	0	0	11651	11492	5572	48	2044	2044	2105	1103	52	88	84	0	0.000	0.000	0.000	0.000	0.000	0.000	0.000	0.000	0.000	0.000	0.000	0.000	0.000	0.000	0.019	0.024	0.032	0.033	3.566	0.022	0.143	316	2384	100	185	9607	9792	231	9448	9679	Error	Error	-5.698	185	9607	231	9448	242096	3631529	0.059	8.510	0	0	0
1	14	5	"A29"	"A29"	17495	28190	100	761	771	308	39	561	561	613	899	146	2	0	0	12474	12173	4825	39	2083	2083	2189	1348	61	95	92	0	0.000	0.000	0.000	0.000	0.000	0.000	0.000	0.000	0.000	0.000	0.000	0.000	0.000	0.000	0.019	0.021	0.029	0.026	2.833	0.019	0.123	316	2384	100	200	10391	10591	210	10090	10300	Error	Error	-5.699	200	10391	210	10090	243683	3846651	0.176	7.407	0	0	0
1	15	5	"A29"	"A29"	17810	28190	100	761	795	314	39	551	551	586	278	47	39	15	0	13730	12815	5176	40	2096	2096	2149	895	41	95	91	0	0.000	0.000	0.000	0.000	0.000	0.000	0.000	0.000	0.000	0.000	0.000	0.000	0.000	0.000	0.018	0.023	0.029	0.024	3.681	0.022	0.141	316	2384	100	210	11634	11844	244	10719	10963	Error	Error	-5.792	210	11634	244	10719	251142	4049688	0.752	11.917	0	0	0
1	16	5	"A30"	"A30"	18100	28185	100	767	797	303	38	582	582	610	264	43	40	12	0	11603	11182	5455	48	2143	2143	2178	697	32	92	86	0	0.000	0.000	0.000	0.000	0.000	0.000	0.000	0.000	0.000	0.000	0.000	0.000	0.000	0.000	0.020	0.024	0.033	0.030	3.705	0.020	0.106	316	2384	100	185	9460	9645	215	9039	9254	Error	Error	-5.676	185	9460	215	9039	251875	3533540	0.708	12.918	0	0	0
1	17	5	"A30"	"A30"	18405	28185	100	875	882	326	36	588	588	616	264	42	52	21	0	14051	13767	5973	43	2213	2213	2248	520	23	97	96	0	0.000	0.000	0.000	0.000	0.000	0.000	0.000	0.000	0.000	0.000	0.000	0.000	0.000	0.000	0.024	0.025	0.029	0.026	3.002	0.023	0.184	316	2384	100	287	11838	12125	294	11554	11848	Error	Error	-5.366	287	11838	294	11554	278625	4350371	1.008	22.152	0	0	0
1	18	5	"A30"	"A30"	18700	28185	100	796	832	355	42	609	609	633	269	42	39	15	0	11372	12006	6011	50	2290	2290	2370	1044	44	93	90	0	0.000	0.000	0.000	0.000	0.000	0.000	0.000	0.000	0.000	0.000	0.000	0.000	0.000	0.000	0.021	0.023	0.032	0.029	3.323	0.022	0.139	316	2384	100	187	9082	9269	223	9716	9939	Error	Error	-5.602	187	9082	223	9716	262959	3794051	0.740	9.230	0	0	0
1	1	6	"A31"	"A31"	13595	28505	100	651	677	281	41	472	472	500	228	45	41	17	0	10705	10042	5253	52	1868	1868	1956	1459	74	84	78	0	0.000	0.000	0.000	0.000	0.000	0.000	0.000	0.000	0.000	0.000	0.000	0.000	0.000	0.000	0.020	0.025	0.034	0.035	4.016	0.020	0.131	316	2384	100	179	8837	9016	205	8174	8379	Error	Error	-5.626	179	8837	205	8174	213792	3173307	0.776	5.542	0	0	0
1	2	6	"A31"	"A31"	13905	28500	100	674	716	341	47	483	483	513	242	47	43	17	0	13658	12633	5396	42	1899	1899	1960	820	41	95	93	0	0.000	0.000	0.000	0.000	0.000	0.000	0.000	0.000	0.000	0.000	0.000	0.000	0.000	0.000	0.016	0.022	0.025	0.024	3.520	0.019	0.137	316	2384	100	191	11759	11950	233	10734	10967	Error	Error	-5.944	191	11759	233	10734	226137	3992058	0.839	13.016	0	0	0
1	3	6	"A31"	"A31"	14195	28500	100	720	741	295	39	495	495	523	238	45	47	22	0	14122	13197	4612	34	1917	1917	2014	1029	51	98	94	0	0.000	0.000	0.000	0.000	0.000	0.000	0.000	0.000	0.000	0.000	0.000	0.000	0.000	0.000	0.018	0.022	0.026	0.024	2.938	0.019	0.152	316	2384	100	225	12205	12430	246	11280	11526	Error	Error	-5.761	225	12205	246	11280	234215	4170243	0.916	10.868	0	0	0
1	4	6	"A32"	"A32"	14505	28505	100	643	708	669	94	507	507	528	239	45	34	13	0	11717	11741	6251	53	1913	1913	1943	425	21	92	87	0	0.000	0.000	0.000	0.000	0.000	0.000	0.000	0.000	0.000	0.000	0.000	0.000	0.000	0.000	0.014	0.020	0.022	0.025	5.144	0.019	0.063	316	2384	100	136	9804	9940	201	9828	10029	Error	Error	-6.172	136	9804	201	9828	223786	3710042	0.753	23.054	0	0	0
1	5	6	"A32"	"A32"	14815	28510	100	747	784	405	51	504	504	540	339	62	36	10	0	14516	14215	5749	40	1942	1942	2052	1665	81	98	93	0	0.000	0.000	0.000	0.000	0.000	0.000	0.000	0.000	0.000	0.000	0.000	0.000	0.000	0.000	0.019	0.023	0.027	0.023	2.594	0.022	0.183	316	2384	100	243	12574	12817	280	12273	12553	Error	Error	-5.693	243	12574	280	12273	247728	4492070	0.720	7.305	0	0	0
1	6	6	"A32"	"A32"	15120	28505	100	709	725	276	38	508	508	531	238	44	46	17	0	12920	12426	4589	36	1965	1965	2006	494	24	99	98	0	0.000	0.000	0.000	0.000	0.000	0.000	0.000	0.000	0.000	0.000	0.000	0.000	0.000	0.000	0.018	0.021	0.026	0.022	3.006	0.019	0.140	316	2384	100	201	10955	11156	217	10461	10678	Error	Error	-5.768	201	10955	217	10461	229021	3926470	0.815	21.093	0	0	0
1	7	6	"A33"	"A33"	15405	28500	100	656	692	316	45	496	496	522	236	45	42	18	0	8109	11306	8511	75	1923	1923	1956	769	39	88	78	0	0.000	0.000	0.000	0.000	0.000	0.000	0.000	0.000	0.000	0.000	0.000	0.000	0.000	0.000	0.026	0.021	0.033	0.036	4.742	0.019	0.173	316	2384	100	160	6186	6346	196	9383	9579	Error	Error	-5.273	160	6186	196	9383	218661	3572708	0.720	12.159	0	0	0
1	8	6	"A33"	"A33"	15705	28500	100	710	740	335	45	495	495	519	229	44	48	24	0	11639	15256	10694	70	1934	1934	1963	403	20	97	94	0	0.000	0.000	0.000	0.000	0.000	0.000	0.000	0.000	0.000	0.000	0.000	0.000	0.000	0.000	0.022	0.018	0.024	0.025	3.131	0.017	0.205	316	2384	100	215	9705	9920	245	13322	13567	Error	Error	-5.496	215	9705	245	13322	233770	4820803	0.965	32.985	0	0	0
1	9	6	"A33"	"A33"	16020	28500	100	685	733	303	41	495	495	525	262	49	41	18	0	10326	13067	8362	63	1950	1950	1974	399	20	99	97	0	0.000	0.000	0.000	0.000	0.000	0.000	0.000	0.000	0.000	0.000	0.000	0.000	0.000	0.000	0.023	0.021	0.027	0.025	3.573	0.017	0.129	316	2384	100	190	8376	8566	238	11117	11355	Error	Error	-5.462	190	8376	238	11117	231730	4129045	0.794	27.802	0	0	0
1	10	6	"A34"	"A34"	16310	28495	100	743	790	434	54	524	524	554	307	55	37	14	0	10102	11641	7257	62	1965	1965	2008	550	27	93	89	0	0.000	0.000	0.000	0.000	0.000	0.000	0.000	0.000	0.000	0.000	0.000	0.000	0.000	0.000	0.027	0.027	0.033	0.033	3.790	0.025	0.164	316	2384	100	219	8137	8356	266	9676	9942	Error	Error	-5.215	219	8137	266	9676	249486	3678464	0.769	17.515	0	0	0
1	11	6	"A34"	"A34"	16610	28490	100	697	739	316	42	514	514	550	257	46	41	19	0	11506	13108	6450	49	1987	1987	2049	582	28	98	97	0	0.000	0.000	0.000	0.000	0.000	0.000	0.000	0.000	0.000	0.000	0.000	0.000	0.000	0.000	0.019	0.020	0.027	0.024	3.336	0.018	0.146	316	2384	100	183	9519	9702	225	11121	11346	Error	Error	-5.701	183	9519	225	11121	233658	4142080	0.735	19.002	0	0	0
1	12	6	"A34"	"A34"	16910	28490	100	752	806	346	42	541	541	575	291	50	39	16	0	12276	14774	8583	58	2019	2019	2066	634	30	99	98	0	0.000	0.000	0.000	0.000	0.000	0.000	0.000	0.000	0.000	0.000	0.000	0.000	0.000	0.000	0.021	0.021	0.025	0.021	2.863	0.020	0.229	316	2384	100	211	10257	10468	265	12755	13020	Error	Error	-5.603	211	10257	265	12755	254591	4668450	0.794	20.044	0	0	0
1	13	6	"A35"	"A35"	17205	28485	100	732	781	325	41	523	523	561	253	45	46	24	0	14674	14378	6711	46	2042	2042	2071	421	20	95	93	0	0.000	0.000	0.000	0.000	0.000	0.000	0.000	0.000	0.000	0.000	0.000	0.000	0.000	0.000	0.017	0.021	0.027	0.023	4.085	0.017	0.152	316	2384	100	209	12632	12841	258	12336	12594	Error	Error	-5.917	209	12632	258	12336	246748	4543473	0.870	29.233	0	0	0
1	14	6	"A35"	"A35"	17510	28485	100	815	849	331	38	529	529	554	241	43	56	29	0	18162	18224	7760	42	2084	2084	2203	1128	51	98	96	0	0.000	0.000	0.000	0.000	0.000	0.000	0.000	0.000	0.000	0.000	0.000	0.000	0.000	0.000	0.018	0.020	0.023	0.020	2.615	0.019	0.289	316	2384	100	286	16078	16364	320	16140	16460	Error	Error	-5.813	286	16078	320	16140	268230	5758929	1.224	14.203	0	0	0
1	15	6	"A35"	"A35"	17800	28490	100	773	810	314	38	555	555	586	294	50	39	14	0	13184	13408	3813	28	2128	2128	2326	1362	58	100	99	0	0.000	0.000	0.000	0.000	0.000	0.000	0.000	0.000	0.000	0.000	0.000	0.000	0.000	0.000	0.020	0.023	0.028	0.023	2.953	0.020	0.105	316	2384	100	218	11056	11274	255	11280	11535	Error	Error	-5.664	218	11056	255	11280	255926	4236995	0.762	8.137	0	0	0
1	16	6	"A36"	"A36"	18105	28480	100	765	783	307	39	591	591	626	466	74	16	1	0	8586	9520	5525	58	2151	2151	2257	2033	90	80	71	0	0.000	0.000	0.000	0.000	0.000	0.000	0.000	0.000	0.000	0.000	0.000	0.000	0.000	0.000	0.027	0.026	0.043	0.040	3.908	0.023	0.113	316	2384	100	174	6435	6609	192	7369	7561	Error	Error	-5.209	174	6435	192	7369	247326	3008428	0.337	3.573	0	0	0
1	17	6	"A36"	"A36"	18410	28480	100	764	811	308	37	577	577	610	312	51	36	11	0	12923	12904	6065	47	2170	2170	2240	960	42	95	90	0	0.000	0.000	0.000	0.000	0.000	0.000	0.000	0.000	0.000	0.000	0.000	0.000	0.000	0.000	0.017	0.022	0.030	0.027	3.121	0.019	0.137	316	2384	100	187	10753	10940	234	10734	10968	Error	Error	-5.846	187	10753	234	10734	256259	4077510	0.644	11.108	0	0	0
1	18	6	"A36"	"A36"	18705	28480	100	800	831	322	38	587	587	627	301	48	41	12	0	11670	12016	6133	51	2240	2240	2299	865	37	94	89	0	0.000	0.000	0.000	0.000	0.000	0.000	0.000	0.000	0.000	0.000	0.000	0.000	0.000	0.000	0.023	0.025	0.030	0.029	3.949	0.022	0.152	316	2384	100	213	9430	9643	244	9776	10020	Error	Error	-5.468	213	9430	244	9776	262701	3797016	0.678	11.234	0	0	0
1	1	7	"A37"	"A37"	13600	28820	100	662	699	283	40	484	484	521	252	48	41	17	0	10009	10177	3646	35	1942	1942	2097	1113	53	96	93	0	0.000	0.000	0.000	0.000	0.000	0.000	0.000	0.000	0.000	0.000	0.000	0.000	0.000	0.000	0.022	0.026	0.033	0.029	2.815	0.019	0.087	316	2384	100	178	8067	8245	215	8235	8450	Error	Error	-5.502	178	8067	215	8235	220736	3215978	0.706	7.260	0	0	0
1	2	7	"A37"	"A37"	13910	28810	100	748	778	310	39	486	486	512	231	45	53	26	0	11286	11413	3889	34	1945	1945	2088	902	43	97	93	0	0.000	0.000	0.000	0.000	0.000	0.000	0.000	0.000	0.000	0.000	0.000	0.000	0.000	0.000	0.028	0.031	0.033	0.029	3.353	0.026	0.178	316	2384	100	262	9341	9603	292	9468	9760	Error	Error	-5.156	262	9341	292	9468	245807	3606387	1.152	10.338	0	0	0
1	3	7	"A37"	"A37"	14210	28810	100	754	784	310	39	496	496	520	239	45	51	25	0	11613	11746	3865	32	1957	1957	2060	781	37	98	95	0	0.000	0.000	0.000	0.000	0.000	0.000	0.000	0.000	0.000	0.000	0.000	0.000	0.000	0.000	0.027	0.029	0.033	0.027	2.987	0.025	0.171	316	2384	100	258	9656	9914	288	9789	10077	Error	Error	-5.226	258	9656	288	9789	247797	3711643	1.105	12.402	0	0	0
1	4	7	"A38"	"A38"	14510	28805	100	779	791	307	38	499	499	534	308	57	44	14	0	17126	15194	7001	46	1925	1925	1991	714	35	96	90	0	0.000	0.000	0.000	0.000	0.000	0.000	0.000	0.000	0.000	0.000	0.000	0.000	0.000	0.000	0.018	0.022	0.025	0.024	3.168	0.020	0.229	316	2384	100	280	15201	15481	292	13269	13561	Error	Error	-5.763	280	15201	292	13269	249827	4801305	0.834	18.492	0	0	0
1	5	7	"A38"	"A38"	14815	28805	100	725	762	287	37	500	500	532	248	46	47	22	0	15043	14162	4976	35	1944	1944	1993	487	24	98	96	0	0.000	0.000	0.000	0.000	0.000	0.000	0.000	0.000	0.000	0.000	0.000	0.000	0.000	0.000	0.017	0.021	0.025	0.023	3.001	0.017	0.129	316	2384	100	225	13099	13324	262	12218	12480	Error	Error	-5.863	225	13099	262	12218	240811	4475296	0.927	24.988	0	0	0
1	6	7	"A38"	"A38"	15115	28805	100	828	841	319	37	515	515	542	241	44	61	29	0	19108	17642	6837	38	1979	1979	2024	735	36	99	96	0	0.000	0.000	0.000	0.000	0.000	0.000	0.000	0.000	0.000	0.000	0.000	0.000	0.000	0.000	0.018	0.021	0.024	0.021	2.695	0.020	0.272	316	2384	100	313	17129	17442	326	15663	15989	Error	Error	-5.774	313	17129	326	15663	265662	5574799	1.241	21.249	0	0	0
1	7	7	"A39"	"A39"	15400	28800	100	611	663	278	41	509	509	541	271	50	32	9	0	7734	9122	6187	67	1940	1940	1979	425	21	93	86	0	0.000	0.000	0.000	0.000	0.000	0.000	0.000	0.000	0.000	0.000	0.000	0.000	0.000	0.000	0.018	0.021	0.037	0.036	4.633	0.018	0.098	316	2384	100	102	5794	5896	154	7182	7336	Error	Error	-5.828	102	5794	154	7182	209388	2882536	0.450	16.807	0	0	0
1	8	7	"A39"	"A39"	15710	28800	100	671	886	2656	299	511	511	543	267	49	36	13	0	10040	10684	6327	59	1942	1942	1999	591	29	96	88	0	0.000	0.000	0.000	0.000	0.000	0.000	0.000	0.000	0.000	0.000	0.000	0.000	0.000	0.000	0.020	0.043	0.030	0.030	4.001	0.057	0.039	316	2384	100	160	8098	8258	375	8742	9117	Error	Error	-5.661	160	8098	375	8742	280079	3376282	1.285	14.695	0	0	0
1	9	7	"A39"	"A39"	16010	28800	100	687	720	329	45	500	500	528	233	44	45	20	0	11128	12377	7268	58	1945	1945	1990	786	39	96	90	0	0.000	0.000	0.000	0.000	0.000	0.000	0.000	0.000	0.000	0.000	0.000	0.000	0.000	0.000	0.020	0.021	0.029	0.027	3.121	0.020	0.175	316	2384	100	187	9183	9370	220	10432	10652	Error	Error	-5.618	187	9183	220	10432	227624	3910993	0.824	13.215	0	0	0
1	10	7	"A40"	"A40"	16310	28805	100	742	787	378	48	503	503	533	243	45	49	28	0	15004	14009	8119	57	1963	1963	2035	1461	71	85	75	0	0.000	0.000	0.000	0.000	0.000	0.000	0.000	0.000	0.000	0.000	0.000	0.000	0.000	0.000	0.018	0.024	0.030	0.030	3.150	0.023	0.246	316	2384	100	239	13041	13280	284	12046	12330	Error	Error	-5.770	239	13041	284	12046	248545	4426886	1.045	8.196	0	0	0
1	11	7	"A40"	"A40"	16625	28805	100	800	815	324	39	509	509	542	265	48	53	21	0	16981	15791	8322	52	2001	2001	2069	843	40	97	91	0	0.000	0.000	0.000	0.000	0.000	0.000	0.000	0.000	0.000	0.000	0.000	0.000	0.000	0.000	0.019	0.022	0.025	0.025	2.864	0.021	0.192	316	2384	100	291	14980	15271	306	13790	14096	Error	Error	-5.686	291	14980	306	13790	257568	4989857	1.030	16.278	0	0	0
1	12	7	"A40"	"A40"	16925	28800	100	808	931	684	73	546	546	573	244	42	52	29	0	17722	15829	8859	55	2052	2052	2116	850	40	96	90	0	0.000	0.000	0.000	0.000	0.000	0.000	0.000	0.000	0.000	0.000	0.000	0.000	0.000	0.000	0.017	0.028	0.027	0.027	3.470	0.026	0.215	316	2384	100	262	15670	15932	385	13777	14162	Error	Error	-5.902	262	15670	385	13777	294127	5001878	1.467	16.133	0	0	0
1	13	7	"A41"	"A41"	17205	28790	100	897	896	336	37	571	571	605	285	47	53	24	0	13857	12775	6395	50	2090	2090	2152	623	28	89	84	0	0.000	0.000	0.000	0.000	0.000	0.000	0.000	0.000	0.000	0.000	0.000	0.000	0.000	0.000	0.028	0.030	0.038	0.039	3.993	0.026	0.224	316	2384	100	326	11767	12093	325	10685	11010	Error	Error	-5.174	326	11767	325	10685	283172	4036775	1.021	17.051	0	0	0
1	14	7	"A41"	"A41"	17510	28795	100	907	919	343	37	566	566	594	264	44	62	26	0	19209	17768	6638	37	2154	2154	2229	865	38	99	95	0	0.000	0.000	0.000	0.000	0.000	0.000	0.000	0.000	0.000	0.000	0.000	0.000	0.000	0.000	0.020	0.023	0.024	0.022	2.594	0.021	0.266	316	2384	100	341	17055	17396	353	15614	15967	Error	Error	-5.644	341	17055	353	15614	290434	5614618	1.231	17.964	0	0	0
1	15	7	"A41"	"A41"	17815	28790	100	870	887	321	36	573	573	605	320	52	45	15	0	15060	14966	5736	38	2182	2182	2280	912	40	96	94	0	0.000	0.000	0.000	0.000	0.000	0.000	0.000	0.000	0.000	0.000	0.000	0.000	0.000	0.000	0.023	0.025	0.027	0.024	3.100	0.027	0.183	316	2384	100	297	12878	13175	314	12784	13098	Error	Error	-5.438	297	12878	314	12784	280232	4729178	0.881	13.910	0	0	0
1	16	7	"A42"	"A42"	18110	28785	100	713	772	337	43	577	577	602	257	42	37	15	0	7600	9437	6607	70	2159	2159	2183	450	20	92	86	0	0.000	0.000	0.000	0.000	0.000	0.000	0.000	0.000	0.000	0.000	0.000	0.000	0.000	0.000	0.025	0.027	0.042	0.045	4.688	0.024	0.156	316	2384	100	136	5441	5577	195	7278	7473	Error	Error	-5.322	136	5441	195	7278	243922	2982183	0.661	16.120	0	0	0
1	17	7	"A42"	"A42"	18415	28790	100	759	824	353	42	576	576	604	312	51	35	16	0	12877	13058	6184	47	2177	2177	2200	421	19	98	97	0	0.000	0.000	0.000	0.000	0.000	0.000	0.000	0.000	0.000	0.000	0.000	0.000	0.000	0.000	0.017	0.023	0.029	0.028	3.228	0.019	0.122	316	2384	100	183	10700	10883	248	10881	11129	Error	Error	-5.870	183	10700	248	10881	260378	4126475	0.705	25.791	0	0	0
1	18	7	"A42"	"A42"	18700	28795	100	777	823	316	38	579	579	617	270	43	41	17	0	13040	12655	6520	51	2264	2264	2352	744	31	99	97	0	0.000	0.000	0.000	0.000	0.000	0.000	0.000	0.000	0.000	0.000	0.000	0.000	0.000	0.000	0.018	0.023	0.027	0.024	2.983	0.021	0.137	316	2384	100	198	10776	10974	244	10391	10635	Error	Error	-5.766	198	10776	244	10391	260125	3999096	0.763	13.848	0	0	0
1	1	8	"A43"	"A43"	13605	29110	100	688	719	277	38	485	485	514	233	45	44	20	0	12444	11623	4355	37	1902	1902	1964	900	45	93	89	0	0.000	0.000	0.000	0.000	0.000	0.000	0.000	0.000	0.000	0.000	0.000	0.000	0.000	0.000	0.019	0.024	0.029	0.026	3.332	0.020	0.130	316	2384	100	203	10542	10745	234	9721	9955	Error	Error	-5.699	203	10542	234	9721	227159	3672903	0.880	10.732	0	0	0
1	2	8	"A43"	"A43"	13905	29115	100	727	774	293	37	489	489	541	720	133	9	0	0	13399	13917	3699	26	1922	1922	2112	1738	82	100	99	0	0.000	0.000	0.000	0.000	0.000	0.000	0.000	0.000	0.000	0.000	0.000	0.000	0.000	0.000	0.021	0.024	0.027	0.023	2.639	0.023	0.143	316	2384	100	238	11477	11715	285	11995	12280	Error	Error	-5.592	238	11477	285	11995	244496	4397788	0.324	6.792	0	0	0
1	3	8	"A43"	"A43"	14200	29110	100	714	759	307	40	493	493	519	227	43	49	24	0	14960	15037	4305	28	1931	1931	2112	1087	51	100	99	0	0.000	0.000	0.000	0.000	0.000	0.000	0.000	0.000	0.000	0.000	0.000	0.000	0.000	0.000	0.017	0.020	0.023	0.019	2.766	0.018	0.166	316	2384	100	221	13029	13250	266	13106	13372	Error	Error	-5.882	221	13029	266	13106	239920	4751833	1.057	11.891	0	0	0
1	4	8	"A44"	"A44"	14515	29100	100	698	707	277	39	489	489	515	233	45	46	19	0	12174	12229	5625	45	1897	1897	1937	467	24	96	92	0	0.000	0.000	0.000	0.000	0.000	0.000	0.000	0.000	0.000	0.000	0.000	0.000	0.000	0.000	0.020	0.021	0.027	0.026	3.170	0.019	0.148	316	2384	100	209	10277	10486	218	10332	10550	Error	Error	-5.620	209	10277	218	10332	223450	3864302	0.824	22.039	0	0	0
1	5	8	"A44"	"A44"	14815	29095	100	715	756	310	41	500	500	564	476	84	22	2	0	12278	12521	4808	38	1930	1930	2072	1457	70	96	93	0	0.000	0.000	0.000	0.000	0.000	0.000	0.000	0.000	0.000	0.000	0.000	0.000	0.000	0.000	0.021	0.024	0.029	0.027	3.276	0.026	0.058	316	2384	100	215	10348	10563	256	10591	10847	Error	Error	-5.589	215	10348	256	10591	238820	3956669	0.403	7.172	0	0	0
1	6	8	"A44"	"A44"	15115	29095	100	741	761	282	37	501	501	529	234	44	51	22	0	12601	13094	4261	32	1972	1972	2057	1112	54	98	98	0	0.000	0.000	0.000	0.000	0.000	0.000	0.000	0.000	0.000	0.000	0.000	0.000	0.000	0.000	0.023	0.023	0.029	0.023	2.892	0.019	0.144	316	2384	100	240	10629	10869	260	11122	11382	Error	Error	-5.469	240	10629	260	11122	240476	4137605	0.991	9.925	0	0	0
1	7	8	"A45"	"A45"	15405	29095	100	672	707	306	43	512	512	542	266	49	34	13	0	10743	10458	5848	55	1953	1953	2002	678	33	90	84	0	0.000	0.000	0.000	0.000	0.000	0.000	0.000	0.000	0.000	0.000	0.000	0.000	0.000	0.000	0.018	0.023	0.031	0.031	4.467	0.024	0.135	316	2384	100	160	8790	8950	195	8505	8700	Error	Error	-5.780	160	8790	195	8505	223511	3304847	0.620	12.472	0	0	0
1	8	8	"A45"	"A45"	15720	29095	100	786	790	318	40	497	497	525	229	43	57	26	0	15729	14920	6046	40	1949	1949	1989	514	25	98	96	0	0.000	0.000	0.000	0.000	0.000	0.000	0.000	0.000	0.000	0.000	0.000	0.000	0.000	0.000	0.021	0.023	0.028	0.026	3.414	0.020	0.202	316	2384	100	289	13780	14069	293	12971	13264	Error	Error	-5.575	289	13780	293	12971	249597	4714747	1.157	25.158	0	0	0
1	9	8	"A45"	"A45"	16015	29095	100	726	758	309	40	513	513	646	1487	230	0	0	0	15087	14674	6238	42	2027	2027	2291	3024	131	91	82	0	0.000	0.000	0.000	0.000	0.000	0.000	0.000	0.000	0.000	0.000	0.000	0.000	0.000	0.000	0.016	0.019	0.023	0.021	2.725	0.017	0.145	316	2384	100	213	13060	13273	245	12647	12892	Error	Error	-5.938	213	13060	245	12647	239490	4637119	0.075	4.095	0	0	0
1	10	8	"A47"	"A47"	16310	29095	100	700	723	288	39	499	499	538	268	49	40	14	0	13670	12950	5771	44	1986	1986	2024	528	26	96	92	0	0.000	0.000	0.000	0.000	0.000	0.000	0.000	0.000	0.000	0.000	0.000	0.000	0.000	0.000	0.017	0.020	0.028	0.025	3.295	0.018	0.127	316	2384	100	201	11684	11885	224	10964	11188	Error	Error	-5.861	201	11684	224	10964	228572	4092322	0.690	20.693	0	0	0
1	11	8	"A47"	"A47"	16620	29095	100	772	823	317	38	527	527	552	244	44	50	25	0	13862	14310	4494	31	2043	2043	2200	1035	47	100	99	0	0.000	0.000	0.000	0.000	0.000	0.000	0.000	0.000	0.000	0.000	0.000	0.000	0.000	0.000	0.021	0.024	0.027	0.024	2.686	0.024	0.176	316	2384	100	245	11819	12064	296	12267	12563	Error	Error	-5.592	245	11819	296	12267	259998	4521906	1.111	11.700	0	0	0
1	12	8	"A47"	"A47"	16925	29095	100	798	831	311	37	548	548	573	259	45	48	22	0	14659	14813	3708	25	2070	2070	2154	759	35	100	100	0	0.000	0.000	0.000	0.000	0.000	0.000	0.000	0.000	0.000	0.000	0.000	0.000	0.000	0.000	0.020	0.022	0.027	0.020	3.153	0.023	0.162	316	2384	100	250	12589	12839	283	12743	13026	Error	Error	-5.654	250	12589	283	12743	262615	4680769	0.996	16.679	0	0	0
1	13	8	"A48"	"A48"	17220	29090	100	838	862	340	39	529	529	560	251	44	57	30	0	21160	18568	8808	47	2070	2070	2093	530	25	96	93	0	0.000	0.000	0.000	0.000	0.000	0.000	0.000	0.000	0.000	0.000	0.000	0.000	0.000	0.000	0.016	0.020	0.023	0.022	3.407	0.019	0.252	316	2384	100	309	19090	19399	333	16498	16831	Error	Error	-5.949	309	19090	333	16498	272531	5867463	1.203	31.085	0	0	0
1	14	8	"A48"	"A48"	17530	29090	100	936	973	379	38	568	568	596	263	44	60	33	0	26391	24355	9835	40	2130	2130	2230	1178	52	97	95	0	0.000	0.000	0.000	0.000	0.000	0.000	0.000	0.000	0.000	0.000	0.000	0.000	0.000	0.000	0.015	0.018	0.020	0.017	2.638	0.017	0.274	316	2384	100	368	24261	24629	405	22225	22630	Error	Error	-6.043	368	24261	405	22225	307380	7696170	1.433	18.782	0	0	0
1	15	8	"A48"	"A48"	17825	29090	100	953	985	353	35	572	572	605	275	45	62	32	0	24115	21942	8740	39	2175	2175	2224	680	30	98	97	0	0.000	0.000	0.000	0.000	0.000	0.000	0.000	0.000	0.000	0.000	0.000	0.000	0.000	0.000	0.017	0.021	0.022	0.019	2.574	0.020	0.320	316	2384	100	381	21940	22321	413	19767	20180	Error	Error	-5.848	381	21940	413	19767	311305	6933778	1.382	28.997	0	0	0
1	16	8	"A49"	"A49"	18110	29085	100	753	805	373	46	557	557	600	384	64	29	6	0	11390	11861	6237	52	2170	2170	2226	745	33	92	87	0	0.000	0.000	0.000	0.000	0.000	0.000	0.000	0.000	0.000	0.000	0.000	0.000	0.000	0.000	0.021	0.026	0.031	0.029	3.582	0.027	0.154	316	2384	100	196	9220	9416	248	9691	9939	Error	Error	-5.556	196	9220	248	9691	254303	3747942	0.534	12.933	0	0	0
1	17	8	"A49"	"A49"	18415	29080	100	868	896	474	52	567	567	599	255	42	53	28	0	13894	14150	6712	47	2201	2201	2258	603	26	96	94	0	0.000	0.000	0.000	0.000	0.000	0.000	0.000	0.000	0.000	0.000	0.000	0.000	0.000	0.000	0.026	0.028	0.034	0.031	2.919	0.027	0.220	316	2384	100	301	11693	11994	329	11949	12278	Error	Error	-5.280	301	11693	329	11949	283266	4471353	1.165	19.721	0	0	0
1	18	8	"A49"	"A49"	18720	29080	100	915	936	459	49	597	597	628	280	44	54	21	0	14169	14248	5966	41	2303	2303	2347	650	27	97	94	0	0.000	0.000	0.000	0.000	0.000	0.000	0.000	0.000	0.000	0.000	0.000	0.000	0.000	0.000	0.027	0.028	0.032	0.029	3.084	0.028	0.217	316	2384	100	318	11866	12184	339	11945	12284	Error	Error	-5.222	318	11866	339	11945	295913	4502227	1.100	18.309	0	0	0
1	1	9	"A50"	"A50"	13610	29410	100	521	564	270	47	483	483	509	228	44	27	10	0	3151	5675	4915	86	1847	1847	1895	903	47	56	43	0	0.000	0.000	0.000	0.000	0.000	0.000	0.000	0.000	0.000	0.000	0.000	0.000	0.000	0.000	0.029	0.021	0.081	0.112	7.540	0.018	0.050	316	2384	100	38	1304	1342	81	3828	3909	Error	Error	-5.101	38	1304	81	3828	178091	1793325	0.241	4.186	0	0	0
1	2	9	"A50"	"A50"	13925	29405	100	645	677	284	41	490	490	514	232	45	37	16	0	9251	9624	5129	53	1860	1860	1900	777	40	95	87	0	0.000	0.000	0.000	0.000	0.000	0.000	0.000	0.000	0.000	0.000	0.000	0.000	0.000	0.000	0.021	0.024	0.034	0.031	3.865	0.021	0.115	316	2384	100	155	7391	7546	187	7764	7951	Error	Error	-5.575	155	7391	187	7764	214079	3041199	0.703	9.941	0	0	0
1	3	9	"A50"	"A50"	14225	29405	100	623	663	294	44	477	477	510	228	44	39	17	0	12832	11940	5874	49	1856	1856	1898	666	35	97	94	0	0.000	0.000	0.000	0.000	0.000	0.000	0.000	0.000	0.000	0.000	0.000	0.000	0.000	0.000	0.013	0.018	0.027	0.023	3.254	0.017	0.127	316	2384	100	146	10976	11122	186	10084	10270	Error	Error	-6.232	146	10976	186	10084	209637	3772884	0.671	15.078	0	0	0
1	4	9	"A51"	"A51"	14525	29400	100	649	666	254	38	479	479	505	234	46	41	13	0	11327	10405	4471	42	1848	1848	1889	615	32	92	86	0	0.000	0.000	0.000	0.000	0.000	0.000	0.000	0.000	0.000	0.000	0.000	0.000	0.000	0.000	0.018	0.022	0.032	0.030	3.897	0.017	0.092	316	2384	100	170	9479	9649	187	8557	8744	Error	Error	-5.801	170	9479	187	8557	210444	3287893	0.688	13.847	0	0	0
1	5	9	"A51"	"A51"	14825	29405	100	636	671	267	39	490	490	514	233	45	36	14	0	9295	9290	2921	31	1882	1882	1949	596	30	98	95	0	0.000	0.000	0.000	0.000	0.000	0.000	0.000	0.000	0.000	0.000	0.000	0.000	0.000	0.000	0.020	0.024	0.029	0.027	3.141	0.022	0.089	316	2384	100	146	7413	7559	181	7408	7589	Error	Error	-5.666	146	7413	181	7408	212029	2935576	0.674	12.317	0	0	0
1	6	9	"A51"	"A51"	15115	29410	100	681	1423	5692	400	504	504	558	384	68	31	12	0	9043	9430	7463	79	1931	1931	2240	1713	76	80	74	0	0.000	0.000	0.000	0.000	0.000	0.000	0.000	0.000	0.000	0.000	0.000	0.000	0.000	0.000	0.025	0.123	0.048	0.051	4.222	0.598	0.579	316	2384	100	177	7112	7289	919	7499	8418	Error	Error	-5.328	177	7112	919	7499	449583	2979728	2.253	4.197	0	0	0
1	7	9	"A52"	"A52"	15420	29395	100	662	728	349	47	496	496	535	675	126	8	0	0	9379	8735	3929	44	1921	1921	1961	452	23	91	87	0	0.000	0.000	0.000	0.000	0.000	0.000	0.000	0.000	0.000	0.000	0.000	0.000	0.000	0.000	0.022	0.034	0.040	0.040	4.105	0.033	0.136	316	2384	100	166	7458	7624	232	6814	7046	Error	Error	-5.490	166	7458	232	6814	229988	2760318	0.286	14.987	0	0	0
1	8	9	"A52"	"A52"	15725	29395	100	626	673	292	43	470	470	505	283	56	34	11	0	9983	9801	3999	40	1900	1900	1939	428	22	95	93	0	0.000	0.000	0.000	0.000	0.000	0.000	0.000	0.000	0.000	0.000	0.000	0.000	0.000	0.000	0.019	0.026	0.031	0.029	3.259	0.023	0.126	316	2384	100	156	8083	8239	203	7901	8104	Error	Error	-5.695	156	8083	203	7901	212593	3097188	0.594	18.369	0	0	0
1	9	9	"A52"	"A52"	16035	29400	100	700	719	283	39	491	491	519	236	45	45	19	0	10187	10228	3283	32	1953	1953	1994	672	33	98	96	0	0.000	0.000	0.000	0.000	0.000	0.000	0.000	0.000	0.000	0.000	0.000	0.000	0.000	0.000	0.025	0.028	0.037	0.032	3.082	0.022	0.122	316	2384	100	209	8234	8443	228	8275	8503	Error	Error	-5.300	209	8234	228	8275	227166	3231959	0.847	12.253	0	0	0
1	10	9	"A53"	"A53"	16315	29435	100	929	4303	7986	185	530	530	722	2661	368	22	18	0	12726	18341	18094	98	2046	2046	2700	4216	156	75	61	5	0.000	0.000	0.000	0.000	0.000	0.000	0.000	0.000	0.000	0.000	0.000	0.000	0.000	0.000	0.037	0.232	0.082	0.079	5.005	0.333	0.775	316	2384	100	399	10680	11079	3773	16295	20068	Error	Error	-4.742	399	10680	3773	16295	1359803	5795645	1.346	3.710	0	0	0
1	11	9	"A53"	"A53"	16640	29395	100	701	732	288	39	510	510	537	274	51	39	13	0	10769	10815	3930	36	2007	2007	2044	544	26	98	95	0	0.000	0.000	0.000	0.000	0.000	0.000	0.000	0.000	0.000	0.000	0.000	0.000	0.000	0.000	0.022	0.025	0.031	0.026	3.147	0.023	0.113	316	2384	100	191	8762	8953	222	8808	9030	Error	Error	-5.520	191	8762	222	8808	231264	3417525	0.712	16.123	0	0	0
1	12	9	"A53"	"A53"	16935	29395	100	717	742	302	40	526	526	556	251	45	39	18	0	10461	10479	3547	33	1999	1999	2037	457	22	98	97	0	0.000	0.000	0.000	0.000	0.000	0.000	0.000	0.000	0.000	0.000	0.000	0.000	0.000	0.000	0.023	0.025	0.036	0.030	2.962	0.023	0.113	316	2384	100	191	8462	8653	216	8480	8696	Error	Error	-5.469	191	8462	216	8480	234338	3311354	0.741	18.473	0	0	0
1	13	9	"A54"	"A54"	17225	29395	100	676	698	289	41	528	528	555	277	49	33	10	0	8749	8651	4200	48	2033	2033	2078	617	29	91	85	0	0.000	0.000	0.000	0.000	0.000	0.000	0.000	0.000	0.000	0.000	0.000	0.000	0.000	0.000	0.022	0.026	0.039	0.039	4.091	0.020	0.076	316	2384	100	148	6716	6864	170	6618	6788	Error	Error	-5.504	148	6716	170	6618	220597	2733729	0.516	10.653	0	0	0
1	14	9	"A54"	"A54"	17530	29400	100	757	779	406	52	532	532	562	269	47	43	16	0	10965	11739	4596	39	2072	2072	2130	760	35	98	98	0	0.000	0.000	0.000	0.000	0.000	0.000	0.000	0.000	0.000	0.000	0.000	0.000	0.000	0.000	0.025	0.026	0.033	0.028	2.932	0.023	0.106	316	2384	100	225	8893	9118	247	9667	9914	Error	Error	-5.305	225	8893	247	9667	246227	3709440	0.807	12.643	0	0	0
1	15	9	"A54"	"A54"	17825	29400	100	744	776	304	39	547	547	591	358	60	31	7	0	11361	11991	4096	34	2167	2167	2262	811	35	98	98	0	0.000	0.000	0.000	0.000	0.000	0.000	0.000	0.000	0.000	0.000	0.000	0.000	0.000	0.000	0.021	0.023	0.029	0.026	2.669	0.024	0.100	316	2384	100	197	9194	9391	229	9824	10053	Error	Error	-5.544	197	9194	229	9824	245116	3789205	0.517	11.996	0	0	0
1	16	9	"A55"	"A55"	18130	29395	100	670	725	411	56	552	552	647	1550	239	0	0	0	7455	8114	4397	54	2144	2144	2190	635	28	91	85	0	0.000	0.000	0.000	0.000	0.000	0.000	0.000	0.000	0.000	0.000	0.000	0.000	0.000	0.000	0.022	0.029	0.045	0.041	3.909	0.042	0.144	316	2384	100	118	5311	5429	173	5970	6143	Error	Error	-5.492	118	5311	173	5970	229137	2564055	0.050	9.329	0	0	0
1	17	9	"A55"	"A55"	18430	29390	100	776	813	399	49	573	573	635	822	129	4	0	0	8883	9479	4769	50	2231	2231	2324	1517	65	90	77	0	0.000	0.000	0.000	0.000	0.000	0.000	0.000	0.000	0.000	0.000	0.000	0.000	0.000	0.000	0.031	0.033	0.047	0.042	3.212	0.034	0.183	316	2384	100	203	6652	6855	240	7248	7488	Error	Error	-5.034	203	6652	240	7248	256878	2995284	0.217	4.717	0	0	0
1	18	9	"A55"	"A55"	18730	29390	100	746	765	298	38	604	604	626	269	42	33	12	0	7761	8347	4432	53	2271	2271	2342	1568	66	84	66	0	0.000	0.000	0.000	0.000	0.000	0.000	0.000	0.000	0.000	0.000	0.000	0.000	0.000	0.000	0.026	0.026	0.044	0.043	3.367	0.020	0.079	316	2384	100	142	5490	5632	161	6076	6237	Error	Error	-5.273	142	5490	161	6076	241599	2637516	0.517	3.830	0	0	0
1	1	10	"A56"	"A56"	13625	29705	100	562	594	260	43	479	479	506	234	46	27	8	0	4368	5415	2921	53	1876	1876	1902	399	20	93	84	0	0.000	0.000	0.000	0.000	0.000	0.000	0.000	0.000	0.000	0.000	0.000	0.000	0.000	0.000	0.033	0.032	0.061	0.062	3.726	0.022	0.037	316	2384	100	83	2492	2575	115	3539	3654	Error	Error	-4.908	83	2492	115	3539	187845	1711102	0.376	8.805	0	0	0
1	2	10	"A56"	"A56"	13935	29700	100	659	698	308	44	473	473	500	228	45	44	19	0	8551	8503	3017	35	1854	1854	1883	441	23	95	93	0	0.000	0.000	0.000	0.000	0.000	0.000	0.000	0.000	0.000	0.000	0.000	0.000	0.000	0.000	0.028	0.034	0.042	0.038	3.189	0.030	0.145	316	2384	100	186	6697	6883	225	6649	6874	Error	Error	-5.170	186	6697	225	6649	220564	2686917	0.868	15.011	0	0	0
1	3	10	"A56"	"A56"	14235	29700	100	655	693	310	44	475	475	502	226	45	43	17	0	8251	8051	2823	35	1857	1857	1885	391	20	98	96	0	0.000	0.000	0.000	0.000	0.000	0.000	0.000	0.000	0.000	0.000	0.000	0.000	0.000	0.000	0.028	0.035	0.046	0.037	3.505	0.032	0.140	316	2384	100	180	6394	6574	218	6194	6412	Error	Error	-5.151	180	6394	218	6194	218983	2544184	0.845	15.770	0	0	0
1	4	10	"A57"	"A57"	14525	29705	100	677	694	294	42	480	480	508	237	46	46	18	0	11519	10930	5391	49	1851	1851	1860	360	19	95	92	0	0.000	0.000	0.000	0.000	0.000	0.000	0.000	0.000	0.000	0.000	0.000	0.000	0.000	0.000	0.020	0.024	0.031	0.033	4.506	0.020	0.139	316	2384	100	197	9668	9865	214	9079	9293	Error	Error	-5.617	197	9668	214	9079	219324	3453999	0.785	25.194	0	0	0
1	5	10	"A57"	"A57"	14830	29705	100	658	680	293	43	477	477	505	233	46	40	14	0	12260	11868	4022	33	1829	1829	1865	460	24	99	97	0	0.000	0.000	0.000	0.000	0.000	0.000	0.000	0.000	0.000	0.000	0.000	0.000	0.000	0.000	0.017	0.020	0.024	0.021	3.089	0.019	0.129	316	2384	100	181	10431	10612	203	10039	10242	Error	Error	-5.849	181	10431	203	10039	214904	3750192	0.751	21.746	0	0	0
1	6	10	"A57"	"A57"	15140	29705	100	704	734	309	42	490	490	514	236	45	45	18	0	13387	13302	4899	36	1882	1882	1913	578	30	99	97	0	0.000	0.000	0.000	0.000	0.000	0.000	0.000	0.000	0.000	0.000	0.000	0.000	0.000	0.000	0.019	0.021	0.026	0.023	3.162	0.020	0.166	316	2384	100	214	11505	11719	244	11420	11664	Error	Error	-5.749	214	11505	244	11420	231961	4203398	0.932	19.704	0	0	0
1	7	10	"A58"	"A58"	15430	29700	100	620	656	298	45	485	485	506	229	45	37	16	0	9716	9977	5307	53	1905	1905	1917	383	19	94	91	0	0.000	0.000	0.000	0.000	0.000	0.000	0.000	0.000	0.000	0.000	0.000	0.000	0.000	0.000	0.017	0.021	0.033	0.031	4.346	0.018	0.096	316	2384	100	135	7811	7946	171	8072	8243	Error	Error	-5.854	135	7811	171	8072	207399	3152602	0.655	21.044	0	0	0
1	8	10	"A58"	"A58"	15735	29695	100	699	718	327	45	470	470	512	260	50	45	17	0	12361	11678	5911	50	1916	1916	1943	441	22	95	92	0	0.000	0.000	0.000	0.000	0.000	0.000	0.000	0.000	0.000	0.000	0.000	0.000	0.000	0.000	0.022	0.025	0.030	0.031	3.528	0.022	0.137	316	2384	100	229	10445	10674	248	9762	10010	Error	Error	-5.511	229	10445	248	9762	226798	3690352	0.792	22.075	0	0	0
1	9	10	"A58"	"A58"	16035	29700	100	707	727	274	37	493	493	522	237	45	46	19	0	12855	12681	5431	42	1949	1949	2044	762	37	99	98	0	0.000	0.000	0.000	0.000	0.000	0.000	0.000	0.000	0.000	0.000	0.000	0.000	0.000	0.000	0.020	0.022	0.028	0.023	2.733	0.019	0.160	316	2384	100	214	10906	11120	234	10732	10966	Error	Error	-5.671	214	10906	234	10732	229664	4007216	0.865	13.959	0	0	0
1	10	10	"A59"	"A59"	16330	29695	100	1786	3030	2727	90	507	507	542	279	51	79	68	0	10751	9854	4061	41	1973	1973	2016	561	27	93	87	0	0.000	0.000	0.000	0.000	0.000	0.000	0.000	0.000	0.000	0.000	0.000	0.000	0.000	0.000	0.146	0.320	0.194	0.202	3.018	0.343	0.490	316	2384	100	1279	8778	10057	2523	7881	10404	Error	Error	-2.779	1279	8778	2523	7881	957337	3114008	8.918	13.971	0	0	0
1	11	10	"A59"	"A59"	16635	29695	100	4409	4690	3183	67	515	515	541	251	46	91	87	0	11820	11394	4222	37	1944	1944	2051	795	38	98	95	0	0.000	0.000	0.000	0.000	0.000	0.000	0.000	0.000	0.000	0.000	0.000	0.000	0.000	0.000	0.394	0.442	0.344	0.330	3.019	0.358	0.370	316	2384	100	3894	9876	13770	4175	9450	13625	Error	Error	-1.343	3894	9876	4175	9450	1481962	3600600	16.530	11.752	0	0	0
1	12	10	"A59"	"A59"	16935	29690	100	3441	3706	2497	67	514	514	544	241	44	89	84	0	11896	11229	3658	32	1973	1973	2017	503	24	98	96	0	0.000	0.000	0.000	0.000	0.000	0.000	0.000	0.000	0.000	0.000	0.000	0.000	0.000	0.000	0.295	0.345	0.290	0.242	2.834	0.332	0.564	316	2384	100	2927	9923	12850	3192	9256	12448	Error	Error	-1.761	2927	9923	3192	9256	1171041	3548391	13.120	18.314	0	0	0
1	13	10	"A60"	"A60"	17225	29690	100	617	638	289	45	516	516	544	252	46	28	10	0	5030	6430	4517	70	1986	1986	2011	420	20	88	80	0	0.000	0.000	0.000	0.000	0.000	0.000	0.000	0.000	0.000	0.000	0.000	0.000	0.000	0.000	0.033	0.027	0.067	0.066	4.796	0.024	0.068	316	2384	100	101	3044	3145	122	4444	4566	Error	Error	-4.914	101	3044	122	4444	201754	2031779	0.373	10.521	0	0	0
1	14	10	"A60"	"A60"	17530	29695	100	695	732	332	45	511	511	545	263	48	37	16	0	8459	11287	7627	67	2053	2053	2077	421	20	98	95	0	0.000	0.000	0.000	0.000	0.000	0.000	0.000	0.000	0.000	0.000	0.000	0.000	0.000	0.000	0.029	0.024	0.033	0.031	3.763	0.019	0.139	316	2384	100	184	6406	6590	221	9234	9455	Error	Error	-5.122	184	6406	221	9234	231195	3566653	0.711	21.876	0	0	0
1	15	10	"A60"	"A60"	17830	29690	100	706	743	325	43	515	515	546	243	44	44	19	0	7979	10390	7027	67	2103	2103	2138	439	20	94	91	0	0.000	0.000	0.000	0.000	0.000	0.000	0.000	0.000	0.000	0.000	0.000	0.000	0.000	0.000	0.033	0.028	0.037	0.038	4.106	0.022	0.146	316	2384	100	191	5876	6067	228	8287	8515	Error	Error	-4.943	191	5876	228	8287	234725	3283212	0.811	18.797	0	0	0
1	16	10	"A61"	"A61"	18130	29685	100	708	749	331	44	536	536	570	302	52	32	9	0	10848	10496	5443	51	2118	2118	2179	866	39	89	85	0	0.000	0.000	0.000	0.000	0.000	0.000	0.000	0.000	0.000	0.000	0.000	0.000	0.000	0.000	0.020	0.025	0.034	0.034	3.912	0.021	0.118	316	2384	100	172	8730	8902	213	8378	8591	Error	Error	-5.666	172	8730	213	8378	236820	3316801	0.593	9.604	0	0	0
1	17	10	"A61"	"A61"	18420	29695	100	954	927	335	36	569	569	597	267	44	60	29	0	17553	17221	4914	28	2212	2212	2449	1439	58	99	98	0	0.000	0.000	0.000	0.000	0.000	0.000	0.000	0.000	0.000	0.000	0.000	0.000	0.000	0.000	0.025	0.024	0.027	0.024	2.448	0.021	0.219	316	2384	100	385	15341	15726	358	15009	15367	Error	Error	-5.316	385	15341	358	15009	293014	5441903	1.236	10.265	0	0	0
1	18	10	"A61"	"A61"	18720	29690	100	825	898	337	37	593	593	615	261	42	47	25	0	16473	15891	5551	34	2321	2321	2558	1453	56	97	97	0	0.000	0.000	0.000	0.000	0.000	0.000	0.000	0.000	0.000	0.000	0.000	0.000	0.000	0.000	0.016	0.022	0.025	0.021	2.896	0.021	0.218	316	2384	100	232	14152	14384	305	13570	13875	Error	Error	-5.931	232	14152	305	13570	283907	5021693	1.084	9.176	0	0	0
1	1	11	"A62"	"A62"	13625	30020	100	551	577	236	40	478	478	507	297	58	19	3	0	5102	5419	2511	46	1864	1864	1905	796	41	85	77	0	0.000	0.000	0.000	0.000	0.000	0.000	0.000	0.000	0.000	0.000	0.000	0.000	0.000	0.000	0.023	0.028	0.061	0.052	3.932	0.064	0.159	316	2384	100	73	3238	3311	99	3555	3654	Error	Error	-5.471	73	3238	99	3555	182378	1712500	0.236	4.415	0	0	0
1	2	11	"A62"	"A62"	13945	30020	100	622	682	363	53	484	484	511	231	45	38	16	0	7277	8438	4359	51	1887	1887	1967	668	33	98	95	0	0.000	0.000	0.000	0.000	0.000	0.000	0.000	0.000	0.000	0.000	0.000	0.000	0.000	0.000	0.026	0.030	0.039	0.034	3.226	0.042	0.207	316	2384	100	138	5390	5528	198	6551	6749	Error	Error	-5.288	138	5390	198	6551	215662	2666455	0.740	9.687	0	0	0
1	3	11	"A62"	"A62"	14240	30020	100	578	626	280	44	480	480	508	246	48	30	13	0	6892	8622	5325	61	1860	1860	1951	673	34	93	87	0	0.000	0.000	0.000	0.000	0.000	0.000	0.000	0.000	0.000	0.000	0.000	0.000	0.000	0.000	0.019	0.022	0.038	0.031	3.949	0.016	0.059	316	2384	100	98	5032	5130	146	6762	6908	Error	Error	-5.682	98	5032	146	6762	197725	2724694	0.480	9.912	0	0	0
1	4	11	"A63"	"A63"	14525	30005	100	710	742	319	42	471	471	499	231	46	51	26	0	16993	14822	7123	48	1875	1875	1906	500	26	93	89	0	0.000	0.000	0.000	0.000	0.000	0.000	0.000	0.000	0.000	0.000	0.000	0.000	0.000	0.000	0.016	0.021	0.025	0.023	4.419	0.017	0.168	316	2384	100	239	15118	15357	271	12947	13218	Error	Error	-5.983	239	15118	271	12947	234568	4683774	1.052	25.832	0	0	0
1	5	11	"A63"	"A63"	14835	30010	100	758	786	336	42	465	465	495	225	45	58	30	0	16335	15805	4631	29	1863	1863	1901	512	26	99	98	0	0.000	0.000	0.000	0.000	0.000	0.000	0.000	0.000	0.000	0.000	0.000	0.000	0.000	0.000	0.020	0.023	0.026	0.022	2.614	0.021	0.215	316	2384	100	293	14472	14765	321	13942	14263	Error	Error	-5.626	293	14472	321	13942	248433	4994408	1.293	27.156	0	0	0
1	6	11	"A63"	"A63"	15140	30010	100	787	797	286	35	469	469	499	229	45	63	29	0	20486	19118	5537	28	1896	1896	1941	489	25	99	98	0	0.000	0.000	0.000	0.000	0.000	0.000	0.000	0.000	0.000	0.000	0.000	0.000	0.000	0.000	0.017	0.019	0.021	0.018	2.496	0.018	0.269	316	2384	100	318	18590	18908	328	17222	17550	Error	Error	-5.869	318	18590	328	17222	251870	6041391	1.301	35.127	0	0	0
1	7	11	"A64"	"A64"	15430	30000	100	698	718	288	40	474	474	501	234	46	48	21	0	14777	13076	6142	46	1889	1889	1917	470	24	94	88	0	0.000	0.000	0.000	0.000	0.000	0.000	0.000	0.000	0.000	0.000	0.000	0.000	0.000	0.000	0.017	0.022	0.025	0.027	3.545	0.018	0.149	316	2384	100	224	12888	13112	244	11187	11431	Error	Error	-5.846	224	12888	244	11187	227024	4132006	0.927	23.743	0	0	0
1	8	11	"A64"	"A64"	15745	30005	100	739	762	297	38	476	476	505	234	46	53	25	0	15505	14779	5208	35	1915	1915	1967	620	31	99	97	0	0.000	0.000	0.000	0.000	0.000	0.000	0.000	0.000	0.000	0.000	0.000	0.000	0.000	0.000	0.019	0.022	0.024	0.023	3.079	0.019	0.185	316	2384	100	263	13590	13853	286	12864	13150	Error	Error	-5.691	263	13590	286	12864	240753	4670204	1.098	20.665	0	0	0
1	9	11	"A64"	"A64"	16040	30000	100	741	774	281	36	484	484	522	409	78	33	4	0	15453	14546	5061	34	1960	1960	2019	912	45	96	95	0	0.000	0.000	0.000	0.000	0.000	0.000	0.000	0.000	0.000	0.000	0.000	0.000	0.000	0.000	0.019	0.023	0.026	0.023	2.923	0.023	0.177	316	2384	100	257	13493	13750	290	12586	12876	Error	Error	-5.714	257	13493	290	12586	244683	4596621	0.616	13.736	0	0	0
1	10	11	"A65"	"A65"	16335	30000	100	766	785	325	41	509	509	599	942	157	3	0	0	15231	14522	6144	42	1970	1970	2189	2514	114	88	84	0	0.000	0.000	0.000	0.000	0.000	0.000	0.000	0.000	0.000	0.000	0.000	0.000	0.000	0.000	0.019	0.022	0.026	0.025	3.370	0.020	0.195	316	2384	100	257	13261	13518	276	12552	12828	Error	Error	-5.689	257	13261	276	12552	248177	4588814	0.197	4.906	0	0	0
1	11	11	"A65"	"A65"	16640	30000	100	765	771	280	36	502	502	527	235	44	53	21	0	13740	13703	4363	31	1984	1984	2038	644	31	99	97	0	0.000	0.000	0.000	0.000	0.000	0.000	0.000	0.000	0.000	0.000	0.000	0.000	0.000	0.000	0.022	0.023	0.027	0.024	2.428	0.021	0.188	316	2384	100	263	11756	12019	269	11719	11988	Error	Error	-5.482	263	11756	269	11719	243643	4330055	1.038	18.113	0	0	0
1	12	11	"A65"	"A65"	16940	30000	100	788	806	319	39	508	508	557	493	88	25	4	0	15388	15246	4405	28	2004	2004	2049	576	28	100	100	0	0.000	0.000	0.000	0.000	0.000	0.000	0.000	0.000	0.000	0.000	0.000	0.000	0.000	0.000	0.021	0.023	0.027	0.023	2.707	0.019	0.119	316	2384	100	280	13384	13664	298	13242	13540	Error	Error	-5.579	280	13384	298	13242	254682	4817694	0.505	22.911	0	0	0
1	13	11	"A66"	"A66"	17225	29995	100	769	815	371	45	524	524	546	239	43	50	25	0	16300	14874	7858	52	2030	2030	2063	419	20	96	92	0	0.000	0.000	0.000	0.000	0.000	0.000	0.000	0.000	0.000	0.000	0.000	0.000	0.000	0.000	0.017	0.023	0.027	0.029	3.341	0.022	0.242	316	2384	100	245	14270	14515	291	12844	13135	Error	Error	-5.864	245	14270	291	12844	257408	4700323	1.126	30.575	0	0	0
1	14	11	"A66"	"A66"	17530	29995	100	848	876	390	44	522	522	554	251	45	55	33	0	21639	18740	9069	48	2071	2071	2108	460	21	97	95	0	0.000	0.000	0.000	0.000	0.000	0.000	0.000	0.000	0.000	0.000	0.000	0.000	0.000	0.000	0.017	0.021	0.025	0.023	2.790	0.020	0.276	316	2384	100	326	19568	19894	354	16669	17023	Error	Error	-5.907	326	19568	354	16669	276901	5921775	1.283	36.157	0	0	0
1	15	11	"A66"	"A66"	17840	29995	100	885	911	337	36	524	524	560	260	46	63	31	0	21971	19186	8569	44	2126	2126	2199	775	35	95	93	0	0.000	0.000	0.000	0.000	0.000	0.000	0.000	0.000	0.000	0.000	0.000	0.000	0.000	0.000	0.018	0.023	0.024	0.023	3.022	0.020	0.293	316	2384	100	361	19845	20206	387	17060	17447	Error	Error	-5.781	361	19845	387	17060	287990	6062679	1.350	21.919	0	0	0
1	16	11	"A67"	"A67"	18125	29995	100	726	773	336	43	528	528	563	257	45	44	22	0	10170	11966	7457	62	2131	2131	2149	421	19	96	91	0	0.000	0.000	0.000	0.000	0.000	0.000	0.000	0.000	0.000	0.000	0.000	0.000	0.000	0.000	0.025	0.025	0.034	0.034	4.055	0.022	0.164	316	2384	100	198	8039	8237	245	9835	10080	Error	Error	-5.343	198	8039	245	9835	244384	3781133	0.817	23.318	0	0	0
1	17	11	"A67"	"A67"	18430	29995	100	874	911	364	39	538	538	571	253	44	60	31	0	17211	16621	7663	46	2166	2166	2291	985	42	96	93	0	0.000	0.000	0.000	0.000	0.000	0.000	0.000	0.000	0.000	0.000	0.000	0.000	0.000	0.000	0.022	0.026	0.028	0.026	2.880	0.024	0.297	316	2384	100	336	15045	15381	373	14455	14828	Error	Error	-5.485	336	15045	373	14455	287873	5252201	1.344	14.548	0	0	0
1	18	11	"A67"	"A67"	18730	29995	100	893	947	367	38	572	572	601	261	43	55	30	0	17741	17816	8189	45	2268	2268	2398	1004	41	97	96	0	0.000	0.000	0.000	0.000	0.000	0.000	0.000	0.000	0.000	0.000	0.000	0.000	0.000	0.000	0.021	0.024	0.025	0.024	2.327	0.023	0.301	316	2384	100	321	15473	15794	375	15548	15923	Error	Error	-5.591	321	15473	375	15548	299125	5630008	1.326	15.357	0	0	0
1	1	12	"A68"	"A68"	13630	30310	100	593	620	286	46	488	488	515	284	55	23	4	0	5471	5970	2845	47	1894	1894	1963	1153	58	83	67	0	0.000	0.000	0.000	0.000	0.000	0.000	0.000	0.000	0.000	0.000	0.000	0.000	0.000	0.000	0.029	0.032	0.055	0.052	5.053	0.027	0.058	316	2384	100	105	3577	3682	132	4076	4208	Error	Error	-5.090	105	3577	132	4076	195845	1886578	0.370	3.475	0	0	0
1	2	12	"A68"	"A68"	13930	30310	100	580	614	274	44	493	493	517	231	44	31	11	0	4997	5807	2969	51	1916	1916	2039	926	45	88	68	0	0.000	0.000	0.000	0.000	0.000	0.000	0.000	0.000	0.000	0.000	0.000	0.000	0.000	0.000	0.028	0.031	0.053	0.055	4.039	0.024	0.054	316	2384	100	87	3081	3168	121	3891	4012	Error	Error	-5.146	87	3081	121	3891	193989	1835056	0.420	4.069	0	0	0
1	3	12	"A68"	"A68"	14240	30310	100	579	609	263	43	478	478	513	235	45	30	10	0	7130	7453	3132	42	1867	1867	1906	642	33	97	94	0	0.000	0.000	0.000	0.000	0.000	0.000	0.000	0.000	0.000	0.000	0.000	0.000	0.000	0.000	0.019	0.023	0.041	0.036	3.382	0.018	0.045	316	2384	100	101	5263	5364	131	5586	5717	Error	Error	-5.703	101	5263	131	5586	192535	2355127	0.409	8.640	0	0	0
1	4	12	"A69"	"A69"	14535	30305	100	780	791	312	39	483	483	533	598	112	17	0	0	20296	17927	7873	43	1887	1887	2030	1964	96	88	83	0	0.000	0.000	0.000	0.000	0.000	0.000	0.000	0.000	0.000	0.000	0.000	0.000	0.000	0.000	0.016	0.019	0.021	0.021	3.092	0.020	0.131	316	2384	100	297	18409	18706	308	16040	16348	Error	Error	-5.954	297	18409	308	16040	250077	5664888	0.431	8.094	0	0	0
1	5	12	"A69"	"A69"	14840	30310	100	837	848	294	34	479	479	508	238	46	64	34	0	20552	19821	6291	31	1928	1928	2063	1080	52	99	98	0	0.000	0.000	0.000	0.000	0.000	0.000	0.000	0.000	0.000	0.000	0.000	0.000	0.000	0.000	0.019	0.021	0.022	0.019	2.508	0.018	0.290	316	2384	100	358	18624	18982	369	17893	18262	Error	Error	-5.701	358	18624	369	17893	267917	6263304	1.429	16.443	0	0	0
1	6	12	"A69"	"A69"	15145	30305	100	886	898	349	38	473	473	524	445	84	47	8	0	22741	21110	6415	30	1896	1896	1996	933	46	99	97	0	0.000	0.000	0.000	0.000	0.000	0.000	0.000	0.000	0.000	0.000	0.000	0.000	0.000	0.000	0.020	0.022	0.023	0.020	2.464	0.021	0.344	316	2384	100	413	20845	21258	425	19214	19639	Error	Error	-5.657	413	20845	425	19214	283614	6670726	0.840	20.487	0	0	0
1	7	12	"A70"	"A70"	15435	30300	100	697	720	304	42	481	481	509	233	45	47	21	0	9438	10112	5791	57	1908	1908	1920	370	19	94	91	0	0.000	0.000	0.000	0.000	0.000	0.000	0.000	0.000	0.000	0.000	0.000	0.000	0.000	0.000	0.029	0.029	0.034	0.039	3.579	0.025	0.186	316	2384	100	216	7530	7746	239	8204	8443	Error	Error	-5.124	216	7530	239	8204	227677	3195525	0.906	22.141	0	0	0
1	8	12	"A70"	"A70"	15745	30300	100	762	795	321	40	486	486	515	255	49	52	23	0	18193	17153	7811	45	1952	1952	2045	1016	49	95	93	0	0.000	0.000	0.000	0.000	0.000	0.000	0.000	0.000	0.000	0.000	0.000	0.000	0.000	0.000	0.017	0.020	0.022	0.022	2.891	0.020	0.240	316	2384	100	276	16241	16517	309	15201	15510	Error	Error	-5.879	276	16241	309	15201	251225	5420371	1.098	14.870	0	0	0
1	9	12	"A70"	"A70"	16040	30300	100	826	865	355	41	498	498	533	284	53	54	23	0	17802	16701	7683	46	1987	1987	2073	943	45	97	95	0	0.000	0.000	0.000	0.000	0.000	0.000	0.000	0.000	0.000	0.000	0.000	0.000	0.000	0.000	0.021	0.025	0.026	0.024	2.862	0.022	0.285	316	2384	100	328	15815	16143	367	14714	15081	Error	Error	-5.591	328	15815	367	14714	273255	5277548	1.169	15.512	0	0	0
1	10	12	"A71"	"A71"	16330	30295	100	768	839	384	45	496	496	526	246	46	52	33	0	16323	15553	7977	51	1977	1977	2010	424	21	97	93	0	0.000	0.000	0.000	0.000	0.000	0.000	0.000	0.000	0.000	0.000	0.000	0.000	0.000	0.000	0.019	0.025	0.030	0.026	3.246	0.024	0.275	316	2384	100	272	14346	14618	343	13576	13919	Error	Error	-5.721	272	14346	343	13576	265248	4914802	1.272	31.941	0	0	0
1	11	12	"A71"	"A71"	16630	30290	100	844	855	334	39	516	516	547	253	46	58	28	0	17413	17666	8151	46	2027	2027	2127	1180	55	99	97	0	0.000	0.000	0.000	0.000	0.000	0.000	0.000	0.000	0.000	0.000	0.000	0.000	0.000	0.000	0.021	0.022	0.025	0.022	2.573	0.020	0.272	316	2384	100	328	15386	15714	339	15639	15978	Error	Error	-5.552	328	15386	339	15639	270243	5582309	1.217	13.169	0	0	0
1	12	12	"A71"	"A71"	16940	30295	100	960	1033	460	44	529	529	554	247	44	73	43	0	24530	23035	7894	34	2042	2042	2095	514	24	99	98	0	0.000	0.000	0.000	0.000	0.000	0.000	0.000	0.000	0.000	0.000	0.000	0.000	0.000	0.000	0.019	0.024	0.022	0.021	2.448	0.023	0.360	316	2384	100	431	22488	22919	504	20993	21497	Error	Error	-5.705	431	22488	504	20993	326383	7279191	1.939	40.739	0	0	0
1	13	12	"A72"	"A72"	17235	30290	100	766	801	353	44	534	534	563	254	45	47	22	0	14056	12934	6412	49	2058	2058	2091	548	26	93	90	0	0.000	0.000	0.000	0.000	0.000	0.000	0.000	0.000	0.000	0.000	0.000	0.000	0.000	0.000	0.019	0.025	0.029	0.030	3.314	0.024	0.200	316	2384	100	232	11998	12230	267	10876	11143	Error	Error	-5.693	232	11998	267	10876	253236	4087281	0.937	19.786	0	0	0
1	14	12	"A72"	"A72"	17545	30290	100	849	876	334	38	530	530	565	251	44	56	29	0	16373	15852	5732	36	2111	2111	2199	692	31	96	94	0	0.000	0.000	0.000	0.000	0.000	0.000	0.000	0.000	0.000	0.000	0.000	0.000	0.000	0.000	0.022	0.025	0.027	0.024	3.637	0.023	0.255	316	2384	100	319	14262	14581	346	13741	14087	Error	Error	-5.482	319	14262	346	13741	276760	5009192	1.239	19.730	0	0	0
1	15	12	"A72"	"A72"	17835	30295	100	878	901	350	38	561	561	592	288	48	52	25	0	16193	15798	4444	28	2198	2198	2475	1535	62	98	97	0	0.000	0.000	0.000	0.000	0.000	0.000	0.000	0.000	0.000	0.000	0.000	0.000	0.000	0.000	0.023	0.025	0.026	0.023	2.487	0.023	0.213	316	2384	100	317	13995	14312	340	13600	13940	Error	Error	-5.464	317	13995	340	13600	284617	4992048	1.073	8.679	0	0	0
1	16	12	"A73"	"A73"	18135	30285	100	600	641	264	41	551	551	582	256	43	21	6	0	3658	4683	3106	66	2135	2135	2166	411	18	81	72	0	0.000	0.000	0.000	0.000	0.000	0.000	0.000	0.000	0.000	0.000	0.000	0.000	0.000	0.000	0.032	0.035	0.093	0.100	5.008	0.025	0.031	316	2384	100	49	1523	1572	90	2548	2638	Error	Error	-4.958	49	1523	90	2548	202665	1479820	0.230	6.124	0	0	0
1	17	12	"A73"	"A73"	18425	30285	100	643	680	300	44	562	562	592	296	50	23	7	0	5605	7431	5092	68	2166	2166	2206	527	23	95	88	0	0.000	0.000	0.000	0.000	0.000	0.000	0.000	0.000	0.000	0.000	0.000	0.000	0.000	0.000	0.024	0.022	0.046	0.050	3.884	0.018	0.051	316	2384	100	81	3439	3520	118	5265	5383	Error	Error	-5.408	81	3439	118	5265	214801	2348249	0.297	9.915	0	0	0
1	18	12	"A73"	"A73"	18745	30285	100	666	703	311	44	581	581	608	258	42	29	9	0	5767	7266	5105	70	2247	2247	2308	1293	56	83	59	0	0.000	0.000	0.000	0.000	0.000	0.000	0.000	0.000	0.000	0.000	0.000	0.000	0.000	0.000	0.024	0.024	0.056	0.051	4.150	0.016	0.046	316	2384	100	85	3520	3605	122	5019	5141	Error	Error	-5.372	85	3520	122	5019	222149	2296162	0.368	3.834	0	0	0
1	1	13	"A74"	"A74"	13630	30615	100	589	619	271	43	471	471	502	234	46	34	12	0	9325	8959	4192	46	1884	1884	1914	766	40	88	83	0	0.000	0.000	0.000	0.000	0.000	0.000	0.000	0.000	0.000	0.000	0.000	0.000	0.000	0.000	0.016	0.021	0.035	0.033	3.976	0.018	0.074	316	2384	100	118	7441	7559	148	7075	7223	Error	Error	-5.979	118	7441	148	7075	195653	2831130	0.500	9.197	0	0	0
1	2	13	"A74"	"A74"	13950	30610	100	630	672	272	40	478	478	503	237	47	38	14	0	10574	10408	4254	40	1925	1925	1959	437	22	95	94	0	0.000	0.000	0.000	0.000	0.000	0.000	0.000	0.000	0.000	0.000	0.000	0.000	0.000	0.000	0.018	0.023	0.032	0.027	3.553	0.019	0.094	316	2384	100	152	8649	8801	194	8483	8677	Error	Error	-5.830	152	8649	194	8483	212373	3288954	0.713	19.334	0	0	0
1	3	13	"A74"	"A74"	14240	30615	100	676	700	280	40	473	473	497	227	45	46	20	0	11154	10951	3353	30	1901	1901	2015	1009	50	98	97	0	0.000	0.000	0.000	0.000	0.000	0.000	0.000	0.000	0.000	0.000	0.000	0.000	0.000	0.000	0.022	0.025	0.033	0.028	2.832	0.021	0.133	316	2384	100	203	9253	9456	227	9050	9277	Error	Error	-5.510	203	9253	227	9050	221164	3460645	0.894	8.856	0	0	0
1	4	13	"A75"	"A75"	14540	30610	100	643	676	282	41	468	468	498	239	47	38	16	0	9459	9102	3682	40	1904	1904	1938	446	23	96	91	0	0.000	0.000	0.000	0.000	0.000	0.000	0.000	0.000	0.000	0.000	0.000	0.000	0.000	0.000	0.023	0.029	0.038	0.039	3.351	0.022	0.096	316	2384	100	175	7555	7730	208	7198	7406	Error	Error	-5.432	175	7555	208	7198	213729	2876082	0.745	16.063	0	0	0
1	5	13	"A75"	"A75"	14850	30610	100	683	701	266	37	470	470	517	426	82	22	1	0	10916	10988	3687	33	1896	1896	2019	1317	65	96	95	0	0.000	0.000	0.000	0.000	0.000	0.000	0.000	0.000	0.000	0.000	0.000	0.000	0.000	0.000	0.024	0.025	0.032	0.029	3.009	0.022	0.142	316	2384	100	213	9020	9233	231	9092	9323	Error	Error	-5.404	213	9020	231	9092	221501	3472353	0.432	6.810	0	0	0
1	6	13	"A75"	"A75"	15155	30610	100	711	730	276	37	474	474	504	284	56	43	13	0	9562	9631	2961	30	1915	1915	1967	546	27	98	96	0	0.000	0.000	0.000	0.000	0.000	0.000	0.000	0.000	0.000	0.000	0.000	0.000	0.000	0.000	0.031	0.033	0.039	0.033	2.860	0.027	0.121	316	2384	100	237	7647	7884	256	7716	7972	Error	Error	-5.012	237	7647	256	7716	230666	3043290	0.796	14.037	0	0	0
1	7	13	"A76"	"A76"	15440	30605	100	672	710	324	45	458	458	492	231	46	46	23	0	11692	11121	5341	48	1901	1901	1947	764	39	92	85	0	0.000	0.000	0.000	0.000	0.000	0.000	0.000	0.000	0.000	0.000	0.000	0.000	0.000	0.000	0.022	0.027	0.030	0.031	3.296	0.025	0.195	316	2384	100	214	9791	10005	252	9220	9472	Error	Error	-5.516	214	9791	252	9220	224270	3514100	0.944	12.008	0	0	0
1	8	13	"A76"	"A76"	15755	30605	100	760	823	703	85	481	481	511	238	46	56	23	0	14493	13912	4907	35	1945	1945	1997	750	37	98	97	0	0.000	0.000	0.000	0.000	0.000	0.000	0.000	0.000	0.000	0.000	0.000	0.000	0.000	0.000	0.022	0.029	0.027	0.027	3.251	0.021	0.079	316	2384	100	279	12548	12827	342	11967	12309	Error	Error	-5.491	279	12548	342	11967	259941	4396296	1.311	15.887	0	0	0
1	9	13	"A76"	"A76"	16050	30610	100	805	808	293	36	481	481	522	726	139	8	0	0	15535	15623	3910	25	2015	2015	2154	1418	65	98	98	0	0.000	0.000	0.000	0.000	0.000	0.000	0.000	0.000	0.000	0.000	0.000	0.000	0.000	0.000	0.024	0.024	0.026	0.022	2.706	0.023	0.246	316	2384	100	324	13520	13844	327	13608	13935	Error	Error	-5.383	324	13520	327	13608	255240	4936853	0.394	9.499	0	0	0
1	10	13	"A77"	"A77"	16345	30600	100	971	1025	509	49	479	479	519	283	54	67	43	0	9643	9710	4719	48	1965	1965	2007	536	26	92	85	0	0.000	0.000	0.000	0.000	0.000	0.000	0.000	0.000	0.000	0.000	0.000	0.000	0.000	0.000	0.064	0.070	0.079	0.074	2.951	0.068	0.414	316	2384	100	492	7678	8170	546	7745	8291	Error	Error	-3.964	492	7678	546	7745	323967	3068423	1.788	14.371	0	0	0
1	11	13	"A77"	"A77"	16640	30610	100	1166	1266	693	54	511	511	535	241	45	86	65	0	11108	12234	5177	42	2071	2071	2230	1143	51	100	100	0	0.000	0.000	0.000	0.000	0.000	0.000	0.000	0.000	0.000	0.000	0.000	0.000	0.000	0.000	0.072	0.074	0.078	0.067	2.215	0.066	0.483	316	2384	100	655	9037	9692	755	10163	10918	Error	Error	-3.786	655	9037	755	10163	400096	3865884	3.033	8.752	0	0	0
1	12	13	"A77"	"A77"	16945	30610	100	1183	1251	474	37	516	516	558	325	58	81	52	0	11042	12295	4198	34	2085	2085	2359	1402	59	99	98	0	0.000	0.000	0.000	0.000	0.000	0.000	0.000	0.000	0.000	0.000	0.000	0.000	0.000	0.000	0.074	0.072	0.068	0.063	2.179	0.061	0.469	316	2384	100	667	8957	9624	735	10210	10945	Error	Error	-3.747	667	8957	735	10210	395227	3885181	2.132	7.087	0	0	0
1	13	13	"A78"	"A78"	17245	30600	100	798	863	410	47	520	520	561	467	83	32	9	0	12243	12375	6351	51	2076	2076	2241	1080	48	90	87	0	0.000	0.000	0.000	0.000	0.000	0.000	0.000	0.000	0.000	0.000	0.000	0.000	0.000	0.000	0.027	0.033	0.039	0.038	2.915	0.033	0.309	316	2384	100	278	10167	10445	343	10299	10642	Error	Error	-5.193	278	10167	343	10299	272758	3910598	0.647	9.383	0	0	0
1	14	13	"A78"	"A78"	17550	30600	100	814	856	390	45	518	518	556	252	45	55	29	0	14893	15459	5897	38	2145	2145	2409	1498	62	100	99	0	0.000	0.000	0.000	0.000	0.000	0.000	0.000	0.000	0.000	0.000	0.000	0.000	0.000	0.000	0.023	0.025	0.027	0.024	2.348	0.027	0.292	316	2384	100	296	12748	13044	338	13314	13652	Error	Error	-5.429	296	12748	338	13314	270610	4885007	1.190	8.712	0	0	0
1	15	13	"A78"	"A78"	17860	30600	100	824	868	374	43	535	535	567	268	47	51	25	0	14406	14914	5287	35	2160	2160	2376	1311	55	98	97	0	0.000	0.000	0.000	0.000	0.000	0.000	0.000	0.000	0.000	0.000	0.000	0.000	0.000	0.000	0.024	0.026	0.031	0.025	3.037	0.026	0.249	316	2384	100	289	12246	12535	333	12754	13087	Error	Error	-5.405	289	12246	333	12754	274442	4712909	1.123	9.564	0	0	0
1	16	13	"A79"	"A79"	18150	30590	100	731	783	371	47	528	528	563	253	44	43	21	0	9680	11386	7016	61	2124	2124	2169	794	36	91	85	0	0.000	0.000	0.000	0.000	0.000	0.000	0.000	0.000	0.000	0.000	0.000	0.000	0.000	0.000	0.027	0.028	0.035	0.035	3.800	0.024	0.181	316	2384	100	203	7556	7759	255	9262	9517	Error	Error	-5.218	203	7556	255	9262	247525	3598088	0.870	11.608	0	0	0
1	17	13	"A79"	"A79"	18455	30595	100	804	848	327	38	548	548	583	254	43	50	27	0	16607	15775	5997	38	2214	2214	2345	1053	44	97	97	0	0.000	0.000	0.000	0.000	0.000	0.000	0.000	0.000	0.000	0.000	0.000	0.000	0.000	0.000	0.018	0.022	0.025	0.023	2.650	0.020	0.209	316	2384	100	256	14393	14649	300	13561	13861	Error	Error	-5.813	256	14393	300	13561	268066	4984952	1.043	12.754	0	0	0
1	18	13	"A79"	"A79"	18755	30595	100	934	947	366	38	578	578	621	423	68	41	9	0	17183	16227	6095	37	2318	2318	2458	1300	52	98	96	0	0.000	0.000	0.000	0.000	0.000	0.000	0.000	0.000	0.000	0.000	0.000	0.000	0.000	0.000	0.024	0.027	0.029	0.027	2.788	0.024	0.251	316	2384	100	356	14865	15221	369	13909	14278	Error	Error	-5.384	356	14865	369	13909	299192	5127586	0.771	10.592	0	0	0
1	1	14	"A80"	"A80"	13655	30910	100	640	704	552	78	457	457	485	231	47	40	16	0	9738	9862	5346	54	1825	1825	1841	362	19	97	92	0	0.000	0.000	0.000	0.000	0.000	0.000	0.000	0.000	0.000	0.000	0.000	0.000	0.000	0.000	0.023	0.031	0.036	0.034	3.088	0.039	0.238	316	2384	100	183	7913	8096	247	8037	8284	Error	Error	-5.434	183	7913	247	8037	222474	3116388	0.948	22.157	0	0	0
1	2	14	"A80"	"A80"	13960	30910	100	732	745	331	44	473	473	499	233	46	53	23	0	12764	12545	4359	34	1862	1862	1976	946	47	98	98	0	0.000	0.000	0.000	0.000	0.000	0.000	0.000	0.000	0.000	0.000	0.000	0.000	0.000	0.000	0.024	0.025	0.030	0.025	2.543	0.024	0.194	316	2384	100	259	10902	11161	272	10683	10955	Error	Error	-5.395	259	10902	272	10683	235330	3964360	1.056	11.172	0	0	0
1	3	14	"A80"	"A80"	14265	30910	100	680	730	301	41	477	477	505	234	46	45	19	0	12021	12218	4015	32	1889	1889	1974	722	36	98	98	0	0.000	0.000	0.000	0.000	0.000	0.000	0.000	0.000	0.000	0.000	0.000	0.000	0.000	0.000	0.020	0.024	0.026	0.024	2.864	0.024	0.180	316	2384	100	203	10132	10335	253	10329	10582	Error	Error	-5.641	203	10132	253	10329	230531	3861030	0.962	14.188	0	0	0
1	4	14	"A81"	"A81"	14555	30900	100	652	672	273	40	474	474	508	272	53	35	10	0	10808	10821	5239	48	1857	1857	1922	1078	56	91	84	0	0.000	0.000	0.000	0.000	0.000	0.000	0.000	0.000	0.000	0.000	0.000	0.000	0.000	0.000	0.020	0.022	0.029	0.028	3.041	0.020	0.094	316	2384	100	178	8951	9129	198	8964	9162	Error	Error	-5.652	178	8951	198	8964	212276	3419358	0.603	8.255	0	0	0
1	5	14	"A81"	"A81"	14860	30905	100	675	718	287	39	452	452	486	254	52	47	20	0	12786	12831	4637	36	1855	1855	1952	795	40	98	98	0	0.000	0.000	0.000	0.000	0.000	0.000	0.000	0.000	0.000	0.000	0.000	0.000	0.000	0.000	0.020	0.024	0.028	0.024	2.577	0.022	0.204	316	2384	100	223	10931	11154	266	10976	11242	Error	Error	-5.615	223	10931	266	10976	226815	4054605	0.913	13.684	0	0	0
1	6	14	"A81"	"A81"	15160	30900	100	679	696	273	39	456	456	488	289	59	40	10	0	13069	12643	4439	35	1874	1874	1993	1101	55	96	95	0	0.000	0.000	0.000	0.000	0.000	0.000	0.000	0.000	0.000	0.000	0.000	0.000	0.000	0.000	0.020	0.022	0.026	0.025	2.822	0.022	0.114	316	2384	100	223	11195	11418	240	10769	11009	Error	Error	-5.650	223	11195	240	10769	219968	3995119	0.720	9.673	0	0	0
1	7	14	"A82"	"A82"	15455	30895	100	577	641	294	45	455	455	552	1596	289	0	0	0	12430	11729	5766	49	1844	1844	1920	993	51	90	84	0	0.000	0.000	0.000	0.000	0.000	0.000	0.000	0.000	0.000	0.000	0.000	0.000	0.000	0.000	0.012	0.019	0.025	0.022	3.833	0.099	0.041	316	2384	100	122	10586	10708	186	9885	10071	Error	Error	-6.439	122	10586	186	9885	202621	3706323	0.056	9.878	0	0	0
1	8	14	"A82"	"A82"	15760	30905	100	657	697	282	40	469	469	497	243	48	42	18	0	13713	13479	3392	25	1921	1921	2100	1047	49	100	99	0	0.000	0.000	0.000	0.000	0.000	0.000	0.000	0.000	0.000	0.000	0.000	0.000	0.000	0.000	0.016	0.020	0.023	0.019	3.118	0.018	0.133	316	2384	100	188	11792	11980	228	11558	11786	Error	Error	-5.971	188	11792	228	11558	220296	4259401	0.823	10.868	0	0	0
1	9	14	"A82"	"A82"	16060	30900	100	675	707	270	38	473	473	502	232	46	46	19	0	12930	12965	4055	31	1947	1947	2122	1130	53	98	97	0	0.000	0.000	0.000	0.000	0.000	0.000	0.000	0.000	0.000	0.000	0.000	0.000	0.000	0.000	0.018	0.021	0.025	0.023	2.675	0.018	0.139	316	2384	100	202	10983	11185	234	11018	11252	Error	Error	-5.765	202	10983	234	11018	223295	4097027	0.884	9.596	0	0	0
1	10	14	"A83"	"A83"	16370	30900	100	1520	4142	4732	114	476	476	541	714	131	57	44	0	9173	9327	4640	49	1917	1917	2029	1867	92	86	73	0	0.000	0.000	0.000	0.000	0.000	0.000	0.000	0.000	0.000	0.000	0.000	0.000	0.000	0.000	0.144	0.495	0.252	0.250	3.689	0.554	0.503	316	2384	100	1044	7256	8300	3666	7410	11076	Error	Error	-2.797	1044	7256	3666	7410	1308873	2947343	5.043	3.909	0	0	0
1	11	14	"A83"	"A83"	16655	30900	100	7632	7896	6640	84	505	505	535	250	46	92	83	0	10784	10618	3013	28	1992	1992	2120	870	41	98	97	0	0.000	0.000	0.000	0.000	0.000	0.000	0.000	0.000	0.000	0.000	0.000	0.000	0.000	0.000	0.811	0.857	0.773	0.449	3.941	1.112	0.410	316	2384	100	7127	8792	15919	7391	8626	16017	Error	Error	-0.303	7127	8792	7391	8626	2494989	3355141	29.444	9.768	0	0	0
1	12	14	"A83"	"A83"	16955	30900	100	8490	8624	6783	78	527	527	571	516	90	86	75	0	11173	11409	3024	26	2031	2031	2242	1466	65	98	97	0	0.000	0.000	0.000	0.000	0.000	0.000	0.000	0.000	0.000	0.000	0.000	0.000	0.000	0.000	0.871	0.863	0.783	0.459	4.257	1.088	0.361	316	2384	100	7963	9142	17105	8097	9378	17475	Error	Error	-0.199	7963	9142	8097	9378	2725291	3605203	15.607	6.253	0	0	0
1	13	14	"A84"	"A84"	17255	30890	100	640	660	262	39	503	503	535	256	47	32	11	0	9270	8990	4177	46	1971	1971	2001	455	22	93	88	0	0.000	0.000	0.000	0.000	0.000	0.000	0.000	0.000	0.000	0.000	0.000	0.000	0.000	0.000	0.019	0.022	0.037	0.034	4.212	0.016	0.056	316	2384	100	137	7299	7436	157	7019	7176	Error	Error	-5.735	137	7299	157	7019	208611	2840824	0.488	15.360	0	0	0
1	14	14	"A84"	"A84"	17555	30895	100	732	841	1379	163	495	495	528	248	46	48	20	0	11799	11976	5251	43	2039	2039	2303	1317	57	97	95	0	0.000	0.000	0.000	0.000	0.000	0.000	0.000	0.000	0.000	0.000	0.000	0.000	0.000	0.000	0.024	0.035	0.032	0.027	3.280	0.067	0.228	316	2384	100	237	9760	9997	346	9937	10283	Error	Error	-5.364	237	9760	346	9937	265912	3784402	1.262	7.345	0	0	0
1	15	14	"A84"	"A84"	17855	30895	100	673	711	289	40	514	514	550	302	54	31	9	0	10832	11465	3955	34	2097	2097	2356	1519	64	98	96	0	0.000	0.000	0.000	0.000	0.000	0.000	0.000	0.000	0.000	0.000	0.000	0.000	0.000	0.000	0.018	0.021	0.029	0.023	3.288	0.030	0.181	316	2384	100	159	8735	8894	197	9368	9565	Error	Error	-5.780	159	8735	197	9368	224785	3622907	0.533	5.997	0	0	0
1	16	14	"A85"	"A85"	18160	30885	100	650	667	280	41	522	522	546	241	44	32	11	0	6097	7765	4644	59	2042	2042	2072	410	19	93	90	0	0.000	0.000	0.000	0.000	0.000	0.000	0.000	0.000	0.000	0.000	0.000	0.000	0.000	0.000	0.032	0.025	0.042	0.043	3.890	0.025	0.106	316	2384	100	128	4055	4183	145	5723	5868	Error	Error	-4.985	128	4055	145	5723	210831	2453740	0.502	13.885	0	0	0
1	17	14	"A85"	"A85"	18465	30890	100	713	760	321	42	531	531	563	260	46	40	18	0	12382	11985	4377	36	2153	2153	2230	825	36	99	95	0	0.000	0.000	0.000	0.000	0.000	0.000	0.000	0.000	0.000	0.000	0.000	0.000	0.000	0.000	0.018	0.023	0.028	0.025	3.059	0.021	0.142	316	2384	100	182	10229	10411	229	9832	10061	Error	Error	-5.813	182	10229	229	9832	240182	3787131	0.758	11.824	0	0	0
1	18	14	"A85"	"A85"	18760	30885	100	795	811	326	40	574	574	610	277	45	41	16	0	12394	11734	4300	36	2269	2269	2447	1253	51	94	89	0	0.000	0.000	0.000	0.000	0.000	0.000	0.000	0.000	0.000	0.000	0.000	0.000	0.000	0.000	0.022	0.025	0.036	0.032	3.434	0.024	0.153	316	2384	100	221	10125	10346	237	9465	9702	Error	Error	-5.518	221	10125	237	9465	256188	3708080	0.726	7.412	0	0	0
1	1	15	"A86"	"A86"	13650	31215	100	662	773	769	99	466	466	509	367	72	31	8	0	9158	8638	3789	43	1872	1872	1927	800	41	91	87	0	0.000	0.000	0.000	0.000	0.000	0.000	0.000	0.000	0.000	0.000	0.000	0.000	0.000	0.000	0.027	0.045	0.048	0.040	3.324	0.064	0.249	316	2384	100	196	7286	7482	307	6766	7073	Error	Error	-5.216	196	7286	307	6766	244368	2729580	0.719	8.389	0	0	0
1	2	15	"A86"	"A86"	13965	31215	100	659	682	312	45	468	468	499	226	45	42	18	0	9303	9097	3073	33	1886	1886	1927	410	21	99	98	0	0.000	0.000	0.000	0.000	0.000	0.000	0.000	0.000	0.000	0.000	0.000	0.000	0.000	0.000	0.026	0.030	0.037	0.031	2.964	0.028	0.130	316	2384	100	191	7417	7608	214	7211	7425	Error	Error	-5.279	191	7417	214	7211	215404	2874591	0.810	17.488	0	0	0
1	3	15	"A86"	"A86"	14265	31220	100	688	721	321	44	486	486	520	315	60	34	9	0	10055	9997	3023	30	1902	1902	1990	664	33	99	98	0	0.000	0.000	0.000	0.000	0.000	0.000	0.000	0.000	0.000	0.000	0.000	0.000	0.000	0.000	0.025	0.029	0.035	0.028	2.857	0.029	0.128	316	2384	100	202	8153	8355	235	8095	8330	Error	Error	-5.335	202	8153	235	8095	227742	3158989	0.638	12.059	0	0	0
1	4	15	"A87"	"A87"	14560	31210	100	658	687	301	43	484	484	519	366	70	26	5	0	9367	8996	3944	43	1869	1869	1910	586	30	94	88	0	0.000	0.000	0.000	0.000	0.000	0.000	0.000	0.000	0.000	0.000	0.000	0.000	0.000	0.000	0.023	0.028	0.038	0.035	3.387	0.027	0.145	316	2384	100	174	7498	7672	203	7127	7330	Error	Error	-5.429	174	7498	203	7127	216945	2842768	0.459	12.092	0	0	0
1	5	15	"A87"	"A87"	14865	31215	100	679	688	265	38	460	460	493	228	46	48	18	0	10014	10672	3832	35	1915	1915	2091	976	46	98	97	0	0.000	0.000	0.000	0.000	0.000	0.000	0.000	0.000	0.000	0.000	0.000	0.000	0.000	0.000	0.027	0.026	0.031	0.024	3.758	0.020	0.116	316	2384	100	219	8099	8318	228	8757	8985	Error	Error	-5.209	219	8099	228	8757	217320	3372222	0.855	8.792	0	0	0
1	6	15	"A87"	"A87"	15160	31205	100	668	689	277	40	468	468	505	355	70	28	4	0	10223	10395	4094	39	1885	1885	1989	1047	52	95	94	0	0.000	0.000	0.000	0.000	0.000	0.000	0.000	0.000	0.000	0.000	0.000	0.000	0.000	0.000	0.024	0.026	0.031	0.030	3.131	0.021	0.129	316	2384	100	200	8338	8538	221	8510	8731	Error	Error	-5.382	200	8338	221	8510	217813	3284952	0.518	8.029	0	0	0
1	7	15	"A88"	"A88"	15460	31205	100	654	687	287	41	450	450	483	242	50	42	17	0	9627	9400	4667	49	1915	1915	1942	474	24	91	89	0	0.000	0.000	0.000	0.000	0.000	0.000	0.000	0.000	0.000	0.000	0.000	0.000	0.000	0.000	0.026	0.032	0.039	0.040	3.268	0.027	0.164	316	2384	100	204	7712	7916	237	7485	7722	Error	Error	-5.240	204	7712	237	7485	217067	2970300	0.843	15.734	0	0	0
1	8	15	"A88"	"A88"	15775	31210	100	706	744	308	41	477	477	502	260	51	43	20	0	12225	11581	3941	34	1954	1954	2013	558	27	98	97	0	0.000	0.000	0.000	0.000	0.000	0.000	0.000	0.000	0.000	0.000	0.000	0.000	0.000	0.000	0.022	0.028	0.032	0.029	2.773	0.025	0.169	316	2384	100	229	10271	10500	267	9627	9894	Error	Error	-5.487	229	10271	267	9627	235056	3659625	0.931	17.147	0	0	0
1	9	15	"A88"	"A88"	16060	31210	100	769	784	327	41	485	485	527	325	61	43	11	0	11472	11414	3939	34	1980	1980	2176	1149	52	97	95	0	0.000	0.000	0.000	0.000	0.000	0.000	0.000	0.000	0.000	0.000	0.000	0.000	0.000	0.000	0.030	0.032	0.038	0.032	2.733	0.028	0.110	316	2384	100	284	9492	9776	299	9434	9733	Error	Error	-5.063	284	9492	299	9434	247828	3606675	0.791	8.040	0	0	0
1	10	15	"A89"	"A89"	16360	31200	100	741	796	399	50	493	493	527	256	48	48	24	0	13538	11876	5943	50	1960	1960	1992	443	22	96	93	0	0.000	0.000	0.000	0.000	0.000	0.000	0.000	0.000	0.000	0.000	0.000	0.000	0.000	0.000	0.021	0.031	0.034	0.031	3.195	0.031	0.267	316	2384	100	248	11578	11826	303	9916	10219	Error	Error	-5.545	248	11578	303	9916	251455	3752823	1.051	22.312	0	0	0
1	11	15	"A89"	"A89"	16670	31205	100	816	1052	1091	103	498	498	527	256	48	57	31	0	14981	14425	8935	61	1983	1983	2063	778	37	98	94	0	0.000	0.000	0.000	0.000	0.000	0.000	0.000	0.000	0.000	0.000	0.000	0.000	0.000	0.000	0.024	0.045	0.036	0.031	3.215	0.060	0.459	316	2384	100	318	12998	13316	554	12442	12996	Error	Error	-5.353	318	12998	554	12442	332433	4558456	2.051	15.889	0	0	0
1	12	15	"A89"	"A89"	16975	31210	100	854	953	529	55	500	500	539	348	64	50	23	0	15714	14630	6380	43	2020	2020	2091	671	32	99	98	0	0.000	0.000	0.000	0.000	0.000	0.000	0.000	0.000	0.000	0.000	0.000	0.000	0.000	0.000	0.026	0.036	0.034	0.031	2.779	0.035	0.335	316	2384	100	354	13694	14048	453	12610	13063	Error	Error	-5.274	354	13694	453	12610	301246	4623173	1.190	18.687	0	0	0
1	13	15	"A90"	"A90"	17260	31195	100	786	794	336	42	508	508	538	251	46	54	23	0	13105	12254	5653	46	2026	2026	2046	394	19	93	90	0	0.000	0.000	0.000	0.000	0.000	0.000	0.000	0.000	0.000	0.000	0.000	0.000	0.000	0.000	0.025	0.028	0.033	0.032	3.425	0.024	0.190	316	2384	100	278	11079	11357	286	10228	10514	Error	Error	-5.317	278	11079	286	10228	250772	3872117	1.020	25.909	0	0	0
1	14	15	"A90"	"A90"	17560	31205	100	751	784	324	41	509	509	543	329	60	40	11	0	12412	12840	4368	34	2072	2072	2320	1434	61	97	96	0	0.000	0.000	0.000	0.000	0.000	0.000	0.000	0.000	0.000	0.000	0.000	0.000	0.000	0.000	0.023	0.026	0.031	0.025	2.805	0.023	0.173	316	2384	100	242	10340	10582	275	10768	11043	Error	Error	-5.417	242	10340	275	10768	247710	4057459	0.733	7.336	0	0	0
1	15	15	"A90"	"A90"	17860	31200	100	740	764	305	39	501	501	531	248	46	48	21	0	11622	11956	4333	36	2027	2027	2299	1534	66	94	93	0	0.000	0.000	0.000	0.000	0.000	0.000	0.000	0.000	0.000	0.000	0.000	0.000	0.000	0.000	0.025	0.026	0.036	0.031	2.895	0.024	0.179	316	2384	100	239	9595	9834	263	9929	10192	Error	Error	-5.327	239	9595	263	9929	241365	3778009	0.940	6.295	0	0	0
1	16	15	"A91"	"A91"	18155	31195	100	694	729	311	42	521	521	556	314	56	30	10	0	8766	9341	5038	53	2065	2065	2107	509	24	90	86	0	0.000	0.000	0.000	0.000	0.000	0.000	0.000	0.000	0.000	0.000	0.000	0.000	0.000	0.000	0.026	0.029	0.039	0.042	3.791	0.022	0.109	316	2384	100	173	6701	6874	208	7276	7484	Error	Error	-5.276	173	6701	208	7276	230344	2951751	0.551	14.212	0	0	0
1	17	15	"A91"	"A91"	18455	31200	100	737	792	365	46	545	545	575	248	43	39	18	0	10795	11308	4373	38	2191	2191	2297	888	38	98	98	0	0.000	0.000	0.000	0.000	0.000	0.000	0.000	0.000	0.000	0.000	0.000	0.000	0.000	0.000	0.022	0.027	0.032	0.029	2.702	0.023	0.135	316	2384	100	192	8604	8796	247	9117	9364	Error	Error	-5.486	192	8604	247	9117	250274	3573398	0.875	10.148	0	0	0
1	18	15	"A91"	"A91"	18755	31200	100	760	806	300	37	613	613	639	277	43	33	12	0	10932	11012	3697	33	2370	2370	2527	1069	42	99	94	0	0.000	0.000	0.000	0.000	0.000	0.000	0.000	0.000	0.000	0.000	0.000	0.000	0.000	0.000	0.017	0.022	0.031	0.027	3.220	0.019	0.099	316	2384	100	147	8562	8709	193	8642	8835	Error	Error	-5.864	147	8562	193	8642	254567	3479746	0.603	7.937	0	0	0
1	1	16	"A92"	"A92"	13660	31510	100	673	700	303	43	457	457	490	238	48	46	19	0	12600	11469	4682	40	1899	1899	1912	396	20	97	93	0	0.000	0.000	0.000	0.000	0.000	0.000	0.000	0.000	0.000	0.000	0.000	0.000	0.000	0.000	0.020	0.025	0.033	0.032	2.621	0.024	0.191	316	2384	100	216	10701	10917	243	9570	9813	Error	Error	-5.631	216	10701	243	9570	221225	3624184	0.882	24.134	0	0	0
1	2	16	"A92"	"A92"	13975	31510	100	724	746	296	39	462	462	500	296	59	44	13	0	14730	13900	5164	37	1899	1899	1955	621	31	99	98	0	0.000	0.000	0.000	0.000	0.000	0.000	0.000	0.000	0.000	0.000	0.000	0.000	0.000	0.000	0.020	0.024	0.028	0.024	2.720	0.020	0.188	316	2384	100	262	12831	13093	284	12001	12285	Error	Error	-5.614	262	12831	284	12001	235626	4392263	0.831	19.235	0	0	0
1	3	16	"A92"	"A92"	14275	31510	100	763	767	292	38	464	464	493	290	58	51	13	0	17493	16613	4978	29	1894	1894	1944	536	27	100	100	0	0.000	0.000	0.000	0.000	0.000	0.000	0.000	0.000	0.000	0.000	0.000	0.000	0.000	0.000	0.019	0.021	0.023	0.021	2.533	0.019	0.178	316	2384	100	299	15599	15898	303	14719	15022	Error	Error	-5.705	299	15599	303	14719	242435	5249688	0.945	27.368	0	0	0
1	4	16	"A93"	"A93"	14565	31505	100	663	715	313	43	450	450	473	216	45	49	25	0	12997	12468	6146	49	1879	1879	1937	1369	70	87	82	0	0.000	0.000	0.000	0.000	0.000	0.000	0.000	0.000	0.000	0.000	0.000	0.000	0.000	0.000	0.019	0.025	0.030	0.030	3.429	0.023	0.237	316	2384	100	213	11118	11331	265	10589	10854	Error	Error	-5.706	213	11118	265	10589	226059	3939999	1.120	7.692	0	0	0
1	5	16	"A93"	"A93"	14875	31505	100	662	702	349	49	457	457	484	222	45	46	20	0	11436	12538	5917	47	1880	1880	1932	549	28	98	96	0	0.000	0.000	0.000	0.000	0.000	0.000	0.000	0.000	0.000	0.000	0.000	0.000	0.000	0.000	0.021	0.023	0.029	0.024	2.800	0.023	0.206	316	2384	100	205	9556	9761	245	10658	10903	Error	Error	-5.543	205	9556	245	10658	221800	3962162	0.982	19.319	0	0	0
1	6	16	"A93"	"A93"	15175	31505	100	652	693	320	46	457	457	484	230	47	45	20	0	11760	12529	5608	44	1879	1879	1967	700	35	98	96	0	0.000	0.000	0.000	0.000	0.000	0.000	0.000	0.000	0.000	0.000	0.000	0.000	0.000	0.000	0.020	0.022	0.027	0.025	2.802	0.023	0.154	316	2384	100	195	9881	10076	236	10650	10886	Error	Error	-5.663	195	9881	236	10650	219136	3959010	0.909	15.089	0	0	0
1	7	16	"A94"	"A94"	15460	31505	100	602	672	302	44	456	456	489	255	52	39	16	0	10334	10109	5371	53	1896	1896	1928	485	25	93	87	0	0.000	0.000	0.000	0.000	0.000	0.000	0.000	0.000	0.000	0.000	0.000	0.000	0.000	0.000	0.017	0.026	0.029	0.032	3.860	0.022	0.141	316	2384	100	146	8438	8584	216	8213	8429	Error	Error	-5.853	146	8438	216	8213	212281	3194355	0.718	16.868	0	0	0
1	8	16	"A94"	"A94"	15770	31500	100	647	764	695	90	468	468	537	1364	254	2	1	0	12192	12153	5453	44	1925	1925	2002	1044	52	97	94	0	0.000	0.000	0.000	0.000	0.000	0.000	0.000	0.000	0.000	0.000	0.000	0.000	0.000	0.000	0.017	0.029	0.029	0.026	3.773	0.032	0.136	316	2384	100	179	10267	10446	296	10228	10524	Error	Error	-5.842	179	10267	296	10228	241323	3840193	0.166	9.723	0	0	0
1	9	16	"A94"	"A94"	16075	31505	100	724	754	317	42	466	466	499	243	48	52	23	0	15382	14543	4620	31	1959	1959	2052	804	39	99	98	0	0.000	0.000	0.000	0.000	0.000	0.000	0.000	0.000	0.000	0.000	0.000	0.000	0.000	0.000	0.019	0.023	0.026	0.021	2.786	0.018	0.163	316	2384	100	258	13423	13681	288	12584	12872	Error	Error	-5.701	258	13423	288	12584	238261	4595739	1.049	15.536	0	0	0
1	10	16	"A95"	"A95"	16365	31495	100	857	890	394	44	491	491	519	258	49	62	34	0	19415	17238	7468	43	1957	1957	2019	875	43	94	91	0	0.000	0.000	0.000	0.000	0.000	0.000	0.000	0.000	0.000	0.000	0.000	0.000	0.000	0.000	0.021	0.026	0.029	0.028	3.055	0.025	0.305	316	2384	100	366	17458	17824	399	15281	15680	Error	Error	-5.576	366	17458	399	15281	281379	5447184	1.438	17.393	0	0	0
1	11	16	"A95"	"A95"	16680	31505	100	850	921	435	47	502	502	527	270	51	57	33	0	19454	17907	8678	48	2017	2017	2099	733	34	99	98	0	0.000	0.000	0.000	0.000	0.000	0.000	0.000	0.000	0.000	0.000	0.000	0.000	0.000	0.000	0.020	0.026	0.028	0.024	2.473	0.026	0.330	316	2384	100	348	17437	17785	419	15890	16309	Error	Error	-5.647	348	17437	419	15890	291138	5658560	1.459	21.566	0	0	0
1	12	16	"A95"	"A95"	16985	31500	100	887	928	393	42	493	493	529	242	45	68	41	0	21170	19304	9028	46	2030	2030	2096	652	31	100	99	0	0.000	0.000	0.000	0.000	0.000	0.000	0.000	0.000	0.000	0.000	0.000	0.000	0.000	0.000	0.021	0.025	0.026	0.024	2.388	0.023	0.376	316	2384	100	394	19140	19534	435	17274	17709	Error	Error	-5.602	394	19140	435	17274	293159	6099989	1.649	26.393	0	0	0
1	13	16	"A96"	"A96"	17265	31490	100	799	979	1087	111	511	511	539	247	45	54	32	0	12756	13261	8797	66	2051	2051	2083	456	21	96	93	0	0.000	0.000	0.000	0.000	0.000	0.000	0.000	0.000	0.000	0.000	0.000	0.000	0.000	0.000	0.027	0.042	0.041	0.039	2.846	0.053	0.319	316	2384	100	288	10705	10993	468	11210	11678	Error	Error	-5.216	288	10705	468	11210	309459	4190440	1.781	24.513	0	0	0
1	14	16	"A96"	"A96"	17580	31500	100	793	912	577	63	511	511	539	264	48	52	30	0	14059	14364	8662	60	2047	2047	2107	614	29	100	97	0	0.000	0.000	0.000	0.000	0.000	0.000	0.000	0.000	0.000	0.000	0.000	0.000	0.000	0.000	0.023	0.033	0.036	0.032	2.531	0.038	0.411	316	2384	100	282	12012	12294	401	12317	12718	Error	Error	-5.413	282	12012	401	12317	288189	4538866	1.413	19.963	0	0	0
1	15	16	"A96"	"A96"	17850	31500	100	809	901	460	51	520	520	565	409	72	37	13	0	13553	14061	8758	62	2115	2115	2271	1364	60	91	81	0	0.000	0.000	0.000	0.000	0.000	0.000	0.000	0.000	0.000	0.000	0.000	0.000	0.000	0.000	0.025	0.032	0.035	0.035	2.763	0.033	0.390	316	2384	100	289	11438	11727	381	11946	12327	Error	Error	-5.307	289	11438	381	11946	284852	4443287	0.822	8.644	0	0	0
1	16	16	"A97"	"A97"	18165	31485	100	720	766	376	49	531	531	566	293	51	38	12	0	8047	10976	7152	65	2138	2138	2189	766	34	90	85	0	0.000	0.000	0.000	0.000	0.000	0.000	0.000	0.000	0.000	0.000	0.000	0.000	0.000	0.000	0.032	0.027	0.035	0.035	3.947	0.024	0.165	316	2384	100	189	5909	6098	235	8838	9073	Error	Error	-4.966	189	5909	235	8838	242044	3468299	0.683	11.471	0	0	0
1	17	16	"A97"	"A97"	18465	31490	100	785	860	460	53	563	563	593	277	46	43	18	0	12808	13138	6274	47	2247	2247	2366	798	33	98	96	0	0.000	0.000	0.000	0.000	0.000	0.000	0.000	0.000	0.000	0.000	0.000	0.000	0.000	0.000	0.021	0.027	0.031	0.026	3.116	0.030	0.256	316	2384	100	222	10561	10783	297	10891	11188	Error	Error	-5.572	222	10561	297	10891	271638	4151454	0.964	13.499	0	0	0
1	18	16	"A97"	"A97"	18765	31485	100	816	847	346	40	619	619	714	1036	145	1	0	0	13496	13257	5727	43	2411	2411	2598	1583	60	95	89	0	0.000	0.000	0.000	0.000	0.000	0.000	0.000	0.000	0.000	0.000	0.000	0.000	0.000	0.000	0.018	0.021	0.030	0.026	3.210	0.052	0.128	316	2384	100	197	11085	11282	228	10846	11074	Error	Error	-5.814	197	11085	228	10846	267672	4189199	0.128	6.733	0	0	0
1	1	17	"A98"	"A98"	13675	31810	100	502	533	242	45	463	463	490	228	46	21	6	0	3492	4097	2232	54	1880	1880	1896	372	19	84	77	0	0.000	0.000	0.000	0.000	0.000	0.000	0.000	0.000	0.000	0.000	0.000	0.000	0.000	0.000	0.024	0.032	0.084	0.094	4.555	0.019	0.015	316	2384	100	39	1612	1651	70	2217	2287	Error	Error	-5.369	39	1612	70	2217	168281	1294785	0.189	5.917	0	0	0
1	2	17	"A98"	"A98"	13980	31815	100	535	572	248	43	462	462	509	1021	200	0	0	0	4800	5900	3232	54	1871	1871	1914	710	37	90	80	0	0.000	0.000	0.000	0.000	0.000	0.000	0.000	0.000	0.000	0.000	0.000	0.000	0.000	0.000	0.025	0.027	0.055	0.059	3.618	0.022	0.048	316	2384	100	73	2929	3002	110	4029	4139	Error	Error	-5.326	73	2929	110	4029	180672	1864506	0.062	5.614	0	0	0
1	3	17	"A98"	"A98"	14260	31810	100	528	561	259	46	457	457	484	231	47	25	11	0	4002	5201	3096	59	1850	1850	1872	370	19	94	89	0	0.000	0.000	0.000	0.000	0.000	0.000	0.000	0.000	0.000	0.000	0.000	0.000	0.000	0.000	0.033	0.031	0.059	0.059	4.741	0.024	0.042	316	2384	100	71	2152	2223	104	3351	3455	Error	Error	-4.922	71	2152	104	3351	177393	1643523	0.333	8.997	0	0	0
1	4	17	"A99"	"A99"	14570	31810	100	2376	2905	2657	91	459	459	494	274	55	71	60	0	8469	7845	4087	52	1836	1836	1876	527	28	91	86	0	0.000	0.000	0.000	0.000	0.000	0.000	0.000	0.000	0.000	0.000	0.000	0.000	0.000	0.000	0.289	0.407	0.314	0.280	2.684	0.469	0.749	316	2384	100	1917	6633	8550	2446	6009	8455	Error	Error	-1.791	1917	6633	2446	6009	918052	2479154	8.799	11.326	0	0	0
1	5	17	"A99"	"A99"	14880	31815	100	3789	4371	3799	86	473	473	518	344	66	80	70	0	11166	9899	4181	42	1878	1878	1930	647	33	96	92	0	0.000	0.000	0.000	0.000	0.000	0.000	0.000	0.000	0.000	0.000	0.000	0.000	0.000	0.000	0.357	0.486	0.363	0.305	2.516	0.580	0.728	316	2384	100	3316	9288	12604	3898	8021	11919	Error	Error	-1.486	3316	9288	3898	8021	1381246	3128034	11.201	12.317	0	0	0
1	6	17	"A99"	"A99"	15180	31815	100	3751	4150	3134	75	464	464	496	286	57	87	78	0	11833	10358	4417	42	1876	1876	1920	550	28	98	95	0	0.000	0.000	0.000	0.000	0.000	0.000	0.000	0.000	0.000	0.000	0.000	0.000	0.000	0.000	0.330	0.435	0.362	0.296	2.511	0.493	0.813	316	2384	100	3287	9957	13244	3686	8482	12168	Error	Error	-1.599	3287	9957	3686	8482	1311255	3273163	12.776	15.342	0	0	0
1	7	17	"A100"	"A100"	15465	31805	100	609	665	349	52	463	463	506	280	55	36	12	0	8616	9368	5394	57	1883	1883	1911	396	20	90	86	0	0.000	0.000	0.000	0.000	0.000	0.000	0.000	0.000	0.000	0.000	0.000	0.000	0.000	0.000	0.022	0.027	0.042	0.043	3.739	0.022	0.105	316	2384	100	146	6733	6879	202	7485	7687	Error	Error	-5.527	146	6733	202	7485	210297	2960372	0.568	18.831	0	0	0
1	8	17	"A100"	"A100"	15780	31810	100	669	682	270	39	475	475	517	637	123	6	0	0	11727	11396	4475	39	1927	1927	2024	1494	73	95	88	0	0.000	0.000	0.000	0.000	0.000	0.000	0.000	0.000	0.000	0.000	0.000	0.000	0.000	0.000	0.020	0.022	0.027	0.024	3.050	0.022	0.144	316	2384	100	194	9800	9994	207	9469	9676	Error	Error	-5.659	194	9800	207	9469	215368	3601191	0.259	6.273	0	0	0
1	9	17	"A100"	"A100"	16075	31810	100	675	706	271	38	480	480	510	344	67	31	6	0	10830	10735	3449	32	1953	1953	2063	1084	52	97	93	0	0.000	0.000	0.000	0.000	0.000	0.000	0.000	0.000	0.000	0.000	0.000	0.000	0.000	0.000	0.022	0.026	0.032	0.029	3.066	0.022	0.128	316	2384	100	195	8877	9072	226	8782	9008	Error	Error	-5.509	195	8877	226	8782	223206	3392154	0.570	8.000	0	0	0
1	10	17	"A101"	"A101"	16370	31800	100	1036	1744	1995	114	468	468	495	234	47	71	55	0	5304	6815	4755	69	1919	1919	1945	395	20	87	80	0	0.000	0.000	0.000	0.000	0.000	0.000	0.000	0.000	0.000	0.000	0.000	0.000	0.000	0.000	0.168	0.261	0.207	0.200	2.961	0.320	0.745	316	2384	100	568	3385	3953	1276	4896	6172	Error	Error	-2.575	568	3385	1276	4896	551114	2153540	5.338	12.329	0	0	0
1	11	17	"A101"	"A101"	16685	31805	100	1761	2791	2578	92	487	487	518	281	54	87	74	0	9715	10577	5622	53	1942	1942	2000	870	43	96	89	0	0.000	0.000	0.000	0.000	0.000	0.000	0.000	0.000	0.000	0.000	0.000	0.000	0.000	0.000	0.164	0.267	0.200	0.190	2.208	0.314	0.766	316	2384	100	1274	7773	9047	2304	8635	10939	Error	Error	-2.609	1274	7773	2304	8635	881994	3342392	8.089	9.859	0	0	0
1	12	17	"A101"	"A101"	16985	31805	100	1527	2629	2535	96	502	502	550	608	110	68	43	0	8803	10259	5923	57	1972	1972	2044	1511	73	89	79	0	0.000	0.000	0.000	0.000	0.000	0.000	0.000	0.000	0.000	0.000	0.000	0.000	0.000	0.000	0.150	0.257	0.197	0.178	2.192	0.310	0.806	316	2384	100	1025	6831	7856	2127	8287	10414	Error	Error	-2.736	1025	6831	2127	8287	830910	3241711	3.419	5.437	0	0	0
1	13	17	"A102"	"A102"	17270	31800	100	755	1212	1355	111	506	506	551	607	110	28	17	0	4880	6795	4967	73	2010	2010	2085	1505	72	72	48	0	0.000	0.000	0.000	0.000	0.000	0.000	0.000	0.000	0.000	0.000	0.000	0.000	0.000	0.000	0.087	0.148	0.131	0.125	3.035	0.191	0.629	316	2384	100	249	2870	3119	706	4785	5491	Error	Error	-3.527	249	2870	706	4785	383066	2147322	1.089	3.130	0	0	0
1	14	17	"A102"	"A102"	17580	31805	100	1295	2501	2612	104	513	513	543	252	46	75	61	0	11770	12075	6717	55	2071	2071	2118	542	25	96	89	0	0.000	0.000	0.000	0.000	0.000	0.000	0.000	0.000	0.000	0.000	0.000	0.000	0.000	0.000	0.081	0.199	0.131	0.122	2.881	0.228	0.607	316	2384	100	782	9699	10481	1988	10004	11992	Error	Error	-3.633	782	9699	1988	10004	790280	3815776	7.770	18.371	0	0	0
1	15	17	"A102"	"A102"	17865	31800	100	1076	2103	2436	115	526	526	561	249	44	68	52	0	9138	10370	6237	60	2153	2153	2189	467	21	98	93	0	0.000	0.000	0.000	0.000	0.000	0.000	0.000	0.000	0.000	0.000	0.000	0.000	0.000	0.000	0.079	0.192	0.130	0.111	2.633	0.241	0.622	316	2384	100	550	6985	7535	1577	8217	9794	Error	Error	-3.667	550	6985	1577	8217	664419	3276780	6.193	17.518	0	0	0
1	16	17	"A103"	"A103"	18160	31795	100	699	718	299	41	547	547	575	252	43	37	13	0	5500	7532	4858	64	2194	2194	2234	469	20	86	75	0	0.000	0.000	0.000	0.000	0.000	0.000	0.000	0.000	0.000	0.000	0.000	0.000	0.000	0.000	0.046	0.032	0.049	0.058	4.523	0.026	0.101	316	2384	100	152	3306	3458	171	5338	5509	Error	Error	-4.443	152	3306	171	5338	226866	2380104	0.567	11.296	0	0	0
1	17	17	"A103"	"A103"	18480	31800	100	797	821	310	37	581	581	612	265	43	39	15	0	11143	10385	4141	39	2323	2323	2365	612	25	97	91	0	0.000	0.000	0.000	0.000	0.000	0.000	0.000	0.000	0.000	0.000	0.000	0.000	0.000	0.000	0.024	0.030	0.037	0.036	2.885	0.026	0.126	316	2384	100	216	8820	9036	240	8062	8302	Error	Error	-5.352	216	8820	240	8062	259342	3281796	0.789	13.105	0	0	0
1	18	17	"A103"	"A103"	18775	31795	100	732	775	323	41	601	601	633	269	42	34	12	0	10972	10151	4199	41	2374	2374	2430	660	27	95	89	0	0.000	0.000	0.000	0.000	0.000	0.000	0.000	0.000	0.000	0.000	0.000	0.000	0.000	0.000	0.015	0.022	0.039	0.035	3.911	0.017	0.059	316	2384	100	131	8598	8729	174	7777	7951	Error	Error	-6.036	131	8598	174	7777	245049	3207815	0.528	11.698	0	0	0
1	1	18	"A104"	"A104"	13660	32110	100	616	643	294	45	465	465	502	287	57	32	9	0	8737	8576	4349	50	1984	1984	2037	924	45	83	78	0	0.000	0.000	0.000	0.000	0.000	0.000	0.000	0.000	0.000	0.000	0.000	0.000	0.000	0.000	0.022	0.027	0.044	0.044	4.319	0.023	0.100	316	2384	100	151	6753	6904	178	6592	6770	Error	Error	-5.483	151	6753	178	6592	203318	2709932	0.491	7.077	0	0	0
1	2	18	"A104"	"A104"	13975	32105	100	663	679	292	43	469	469	494	223	45	45	19	0	10027	9471	4010	42	1941	1941	1959	378	19	97	94	0	0.000	0.000	0.000	0.000	0.000	0.000	0.000	0.000	0.000	0.000	0.000	0.000	0.000	0.000	0.024	0.028	0.037	0.033	3.427	0.025	0.144	316	2384	100	194	8086	8280	210	7530	7740	Error	Error	-5.381	194	8086	210	7530	214697	2992989	0.830	19.873	0	0	0
1	3	18	"A104"	"A104"	14275	32110	100	669	683	292	42	479	479	499	232	46	41	17	0	11662	10787	4035	37	1925	1925	1966	454	23	98	98	0	0.000	0.000	0.000	0.000	0.000	0.000	0.000	0.000	0.000	0.000	0.000	0.000	0.000	0.000	0.020	0.023	0.034	0.026	3.390	0.023	0.139	316	2384	100	190	9737	9927	204	8862	9066	Error	Error	-5.679	190	9737	204	8862	215782	3408656	0.793	19.430	0	0	0
1	4	18	"A105"	"A105"	14560	32100	100	627	645	280	43	478	478	501	228	45	38	13	0	9031	8510	4095	48	1936	1936	1964	453	23	87	82	0	0.000	0.000	0.000	0.000	0.000	0.000	0.000	0.000	0.000	0.000	0.000	0.000	0.000	0.000	0.021	0.025	0.041	0.041	4.433	0.022	0.093	316	2384	100	149	7095	7244	167	6574	6741	Error	Error	-5.573	149	7095	167	6574	203725	2689171	0.632	14.450	0	0	0
1	5	18	"A105"	"A105"	14870	32100	100	675	693	265	38	467	467	502	332	66	32	7	0	11213	10909	3589	32	1948	1948	2020	868	42	96	95	0	0.000	0.000	0.000	0.000	0.000	0.000	0.000	0.000	0.000	0.000	0.000	0.000	0.000	0.000	0.022	0.025	0.031	0.030	2.739	0.021	0.143	316	2384	100	208	9265	9473	226	8961	9187	Error	Error	-5.477	208	9265	226	8961	218835	3447138	0.575	10.241	0	0	0
1	6	18	"A105"	"A105"	15180	32100	100	675	698	278	39	465	465	507	345	68	31	6	0	11739	11613	4229	36	1968	1968	2030	1011	49	96	93	0	0.000	0.000	0.000	0.000	0.000	0.000	0.000	0.000	0.000	0.000	0.000	0.000	0.000	0.000	0.021	0.024	0.030	0.026	3.571	0.031	0.136	316	2384	100	210	9771	9981	233	9645	9878	Error	Error	-5.540	210	9771	233	9645	220499	3669835	0.554	9.479	0	0	0
1	7	18	"A106"	"A106"	15470	32100	100	477	509	261	51	473	473	529	551	104	3	0	0	3000	3538	1858	52	1969	1969	2024	923	45	53	25	0	0.000	0.000	0.000	0.000	0.000	0.000	0.000	0.000	0.000	0.000	0.000	0.000	0.000	0.000	0.004	0.023	0.142	0.133	4.484	0.185	0.340	316	2384	100	4	1031	1035	36	1569	1605	Error	Error	-8.010	4	1031	36	1569	160690	1118004	-0.036	1.640	0	0	0
1	8	18	"A106"	"A106"	15780	32100	100	521	564	250	44	477	477	533	793	148	1	0	0	3489	4315	2446	56	1970	1970	2080	1862	89	39	19	0	0.000	0.000	0.000	0.000	0.000	0.000	0.000	0.000	0.000	0.000	0.000	0.000	0.000	0.000	0.029	0.037	0.093	0.094	4.848	0.025	0.028	316	2384	100	44	1519	1563	87	2345	2432	Error	Error	-5.109	44	1519	87	2345	178195	1363481	0.039	1.200	0	0	0
1	9	18	"A106"	"A106"	16080	32100	100	527	575	259	45	485	485	513	240	46	24	7	0	3722	4785	2787	58	2011	2011	2048	498	24	89	73	0	0.000	0.000	0.000	0.000	0.000	0.000	0.000	0.000	0.000	0.000	0.000	0.000	0.000	0.000	0.025	0.032	0.075	0.068	4.538	0.020	0.021	316	2384	100	42	1711	1753	90	2774	2864	Error	Error	-5.348	42	1711	90	2774	181810	1511910	0.258	5.496	0	0	0
1	10	18	"A107"	"A107"	16370	32100	100	609	627	272	43	473	473	508	271	53	31	9	0	4525	6807	5123	75	1998	1998	2032	811	39	83	71	0	0.000	0.000	0.000	0.000	0.000	0.000	0.000	0.000	0.000	0.000	0.000	0.000	0.000	0.000	0.054	0.032	0.071	0.075	5.443	0.019	0.061	316	2384	100	136	2527	2663	154	4809	4963	Error	Error	-4.216	136	2527	154	4809	198035	2150997	0.439	5.888	0	0	0
1	11	18	"A107"	"A107"	16690	32100	100	655	684	290	42	479	479	511	235	45	42	19	0	8680	10300	5722	55	2031	2031	2055	449	21	97	96	0	0.000	0.000	0.000	0.000	0.000	0.000	0.000	0.000	0.000	0.000	0.000	0.000	0.000	0.000	0.026	0.025	0.036	0.034	3.617	0.020	0.113	316	2384	100	176	6649	6825	205	8269	8474	Error	Error	-5.239	176	6649	205	8269	216126	3254742	0.736	18.363	0	0	0
1	12	18	"A107"	"A107"	16980	32100	100	665	688	296	43	512	512	537	242	45	37	14	0	7186	8433	5057	59	2073	2073	2099	439	20	95	89	0	0.000	0.000	0.000	0.000	0.000	0.000	0.000	0.000	0.000	0.000	0.000	0.000	0.000	0.000	0.030	0.028	0.043	0.042	3.983	0.021	0.089	316	2384	100	153	5113	5266	176	6360	6536	Error	Error	-5.063	153	5113	176	6360	217330	2664866	0.624	14.428	0	0	0
1	13	18	"A108"	"A108"	17280	32095	100	640	672	292	43	520	520	553	265	47	32	8	0	4279	6577	4984	75	2095	2095	2128	430	20	90	75	0	0.000	0.000	0.000	0.000	0.000	0.000	0.000	0.000	0.000	0.000	0.000	0.000	0.000	0.000	0.055	0.034	0.068	0.073	4.781	0.134	0.188	316	2384	100	120	2184	2304	152	4482	4634	Error	Error	-4.186	120	2184	152	4482	212395	2078300	0.449	10.347	0	0	0
1	14	18	"A108"	"A108"	17580	32095	100	697	708	301	42	515	515	548	258	47	38	14	0	8188	9076	5071	55	2174	2174	2216	495	22	95	89	0	0.000	0.000	0.000	0.000	0.000	0.000	0.000	0.000	0.000	0.000	0.000	0.000	0.000	0.000	0.030	0.028	0.038	0.038	3.679	0.026	0.139	316	2384	100	182	6014	6196	193	6902	7095	Error	Error	-5.046	182	6014	193	6902	223601	2867930	0.620	13.859	0	0	0
1	15	18	"A108"	"A108"	17870	32090	100	701	731	319	43	562	562	587	262	44	34	12	0	6479	8604	5910	68	2273	2273	2320	572	24	87	76	0	0.000	0.000	0.000	0.000	0.000	0.000	0.000	0.000	0.000	0.000	0.000	0.000	0.000	0.000	0.033	0.027	0.045	0.049	4.379	0.023	0.100	316	2384	100	139	4206	4345	169	6331	6500	Error	Error	-4.919	139	4206	169	6331	230887	2718950	0.550	10.986	0	0	0
1	16	18	"A109"	"A109"	18170	32080	100	582	626	294	46	552	552	587	276	47	22	5	0	3057	3616	1864	51	2280	2280	2391	1240	51	29	15	0	0.000	0.000	0.000	0.000	0.000	0.000	0.000	0.000	0.000	0.000	0.000	0.000	0.000	0.000	0.039	0.055	0.221	0.203	4.603	0.065	0.165	316	2384	100	30	777	807	74	1336	1410	Error	Error	-4.695	30	777	74	1336	197834	1142667	0.141	0.988	0	0	0
1	17	18	"A109"	"A109"	18460	32075	100	658	699	350	50	571	571	609	312	51	20	6	0	3711	5254	4159	79	2341	2341	2483	1487	59	46	26	0	0.000	0.000	0.000	0.000	0.000	0.000	0.000	0.000	0.000	0.000	0.000	0.000	0.000	0.000	0.064	0.044	0.109	0.117	5.120	0.060	0.232	316	2384	100	87	1370	1457	128	2913	3041	Error	Error	-3.977	87	1370	128	2913	220805	1660331	0.288	1.863	0	0	0
1	18	18	"A109"	"A109"	18775	32085	100	624	637	253	39	580	580	659	622	94	1	0	0	4093	5100	2964	58	2363	2363	2846	3482	122	23	12	0	0.000	0.000	0.000	0.000	0.000	0.000	0.000	0.000	0.000	0.000	0.000	0.000	0.000	0.000	0.025	0.021	0.085	0.098	4.349	0.056	0.289	316	2384	100	44	1730	1774	57	2737	2794	Error	Error	-5.297	44	1730	57	2737	201161	1611735	-0.035	0.647	0	0	0
1	1	19	"A110"	"A110"	13675	32415	100	576	589	251	42	474	474	499	225	45	30	10	0	4989	6574	4262	64	1916	1916	1990	1094	54	70	57	0	0.000	0.000	0.000	0.000	0.000	0.000	0.000	0.000	0.000	0.000	0.000	0.000	0.000	0.000	0.033	0.025	0.056	0.063	4.895	0.018	0.058	316	2384	100	102	3073	3175	115	4658	4773	Error	Error	-4.913	102	3073	115	4658	186027	2077467	0.400	4.190	0	0	0
1	2	19	"A110"	"A110"	13985	32420	100	627	661	264	39	468	468	498	273	54	33	9	0	8499	8801	4672	53	1953	1953	2028	1166	57	89	76	0	0.000	0.000	0.000	0.000	0.000	0.000	0.000	0.000	0.000	0.000	0.000	0.000	0.000	0.000	0.024	0.028	0.042	0.037	3.496	0.022	0.094	316	2384	100	159	6546	6705	193	6848	7041	Error	Error	-5.364	159	6546	193	6848	208867	2781148	0.597	5.809	0	0	0
1	3	19	"A110"	"A110"	14285	32420	100	648	665	272	40	476	476	503	238	47	37	13	0	10841	10573	5230	49	1972	1972	2054	923	44	94	87	0	0.000	0.000	0.000	0.000	0.000	0.000	0.000	0.000	0.000	0.000	0.000	0.000	0.000	0.000	0.019	0.022	0.030	0.028	3.671	0.019	0.115	316	2384	100	172	8869	9041	189	8601	8790	Error	Error	-5.688	172	8869	189	8601	210189	3341010	0.681	9.230	0	0	0
1	4	19	"A111"	"A111"	14575	32410	100	555	576	269	46	474	474	500	245	49	23	6	0	4973	6437	4471	69	1956	1956	1985	742	37	83	65	0	0.000	0.000	0.000	0.000	0.000	0.000	0.000	0.000	0.000	0.000	0.000	0.000	0.000	0.000	0.027	0.023	0.044	0.050	3.972	0.022	0.072	316	2384	100	81	3017	3098	102	4481	4583	Error	Error	-5.219	81	3017	102	4481	182001	2034208	0.310	6.000	0	0	0
1	5	19	"A111"	"A111"	14885	32410	100	620	640	283	44	480	480	502	226	45	36	15	0	7537	9555	5877	61	1948	1948	2003	878	43	94	87	0	0.000	0.000	0.000	0.000	0.000	0.000	0.000	0.000	0.000	0.000	0.000	0.000	0.000	0.000	0.025	0.021	0.032	0.030	3.403	0.018	0.110	316	2384	100	140	5589	5729	160	7607	7767	Error	Error	-5.319	140	5589	160	7607	202319	3019442	0.611	8.601	0	0	0
1	6	19	"A111"	"A111"	15185	32410	100	572	607	262	43	473	473	500	234	46	33	9	0	7119	9204	5949	64	1944	1944	1976	412	20	97	93	0	0.000	0.000	0.000	0.000	0.000	0.000	0.000	0.000	0.000	0.000	0.000	0.000	0.000	0.000	0.019	0.018	0.029	0.030	4.572	0.016	0.087	316	2384	100	99	5175	5274	134	7260	7394	Error	Error	-5.708	99	5175	134	7260	191815	2908538	0.457	17.544	0	0	0
1	7	19	"A112"	"A112"	15475	32405	100	2356	7955	11670	146	471	471	498	235	47	81	72	0	7402	9039	6082	67	1937	1937	1960	385	19	93	87	0	0.000	0.000	0.000	0.000	0.000	0.000	0.000	0.000	0.000	0.000	0.000	0.000	0.000	0.000	0.345	1.054	0.455	0.509	2.465	1.649	0.714	316	2384	100	1885	5465	7350	7484	7102	14586	Error	Error	-1.536	1885	5465	7484	7102	2513637	2856286	31.732	18.387	0	0	0
1	8	19	"A112"	"A112"	15780	32410	100	3393	9234	12090	130	473	473	510	378	74	87	78	0	9923	11083	6398	57	1954	1954	2013	978	48	91	83	0	0.000	0.000	0.000	0.000	0.000	0.000	0.000	0.000	0.000	0.000	0.000	0.000	0.000	0.000	0.366	0.960	0.456	0.478	2.542	1.552	0.657	316	2384	100	2920	7969	10889	8761	9129	17890	Error	Error	-1.448	2920	7969	8761	9129	2918094	3502074	23.079	9.274	0	0	0
1	9	19	"A112"	"A112"	16070	32410	100	5328	10382	10659	102	491	491	527	285	54	94	90	0	12621	13151	7172	54	1986	1986	2085	958	45	98	93	0	0.000	0.000	0.000	0.000	0.000	0.000	0.000	0.000	0.000	0.000	0.000	0.000	0.000	0.000	0.455	0.886	0.530	0.517	2.230	1.153	0.683	316	2384	100	4837	10635	15472	9891	11165	21056	Error	Error	-1.137	4837	10635	9891	11165	3280595	4155844	34.579	11.551	0	0	0
1	10	19	"A113"	"A113"	16375	32405	100	660	683	288	42	486	486	511	230	45	43	19	0	8204	9188	5672	61	2000	2000	2018	398	19	92	86	0	0.000	0.000	0.000	0.000	0.000	0.000	0.000	0.000	0.000	0.000	0.000	0.000	0.000	0.000	0.028	0.027	0.042	0.046	3.925	0.022	0.126	316	2384	100	174	6204	6378	197	7188	7385	Error	Error	-5.156	174	6204	197	7188	215982	2903401	0.748	18.015	0	0	0
1	11	19	"A113"	"A113"	16685	32405	100	678	695	289	41	493	493	528	254	48	38	13	0	8305	10376	6465	62	2054	2054	2134	849	39	90	81	0	0.000	0.000	0.000	0.000	0.000	0.000	0.000	0.000	0.000	0.000	0.000	0.000	0.000	0.000	0.030	0.024	0.033	0.034	3.371	0.021	0.141	316	2384	100	185	6251	6436	202	8322	8524	Error	Error	-5.078	185	6251	202	8322	219771	3278871	0.657	9.708	0	0	0
1	12	19	"A113"	"A113"	16975	32400	100	680	742	314	42	528	528	568	346	60	30	7	0	9420	10363	6469	62	2079	2079	2146	696	32	88	78	0	0.000	0.000	0.000	0.000	0.000	0.000	0.000	0.000	0.000	0.000	0.000	0.000	0.000	0.000	0.021	0.026	0.039	0.041	3.724	0.025	0.084	316	2384	100	152	7341	7493	214	8284	8498	Error	Error	-5.594	152	7341	214	8284	234479	3274557	0.503	11.806	0	0	0
1	13	19	"A114"	"A114"	17275	32395	100	811	1142	2405	210	540	540	577	378	65	40	12	0	12301	12149	8637	71	2161	2161	2255	1095	48	88	83	1	0.000	0.000	0.000	0.000	0.000	0.000	0.000	0.000	0.000	0.000	0.000	0.000	0.000	0.000	0.027	0.060	0.041	0.039	3.523	0.131	0.404	316	2384	100	271	10140	10411	602	9988	10590	Error	Error	-5.226	271	10140	602	9988	360993	3839201	1.495	9.036	0	0	0
1	14	19	"A114"	"A114"	17585	32400	100	830	950	687	72	538	538	574	446	77	35	9	0	15873	14776	6913	46	2172	2172	2239	722	32	97	95	0	0.000	0.000	0.000	0.000	0.000	0.000	0.000	0.000	0.000	0.000	0.000	0.000	0.000	0.000	0.021	0.033	0.031	0.028	2.972	0.040	0.306	316	2384	100	292	13701	13993	412	12604	13016	Error	Error	-5.552	292	13701	412	12604	300203	4669242	0.843	17.364	0	0	0
1	15	19	"A114"	"A114"	17885	32400	100	853	884	370	41	560	560	679	1344	197	0	0	0	14371	13573	4951	36	2308	2308	2607	3132	120	92	80	0	0.000	0.000	0.000	0.000	0.000	0.000	0.000	0.000	0.000	0.000	0.000	0.000	0.000	0.000	0.024	0.029	0.029	0.027	3.137	0.027	0.237	316	2384	100	293	12063	12356	324	11265	11589	Error	Error	-5.364	293	12063	324	11265	279256	4289035	0.153	3.501	0	0	0
1	16	19	"A115"	"A115"	18175	32390	100	653	691	288	41	584	584	640	486	75	11	0	0	4248	6142	4575	74	2357	2357	2561	1773	69	50	32	0	0.000	0.000	0.000	0.000	0.000	0.000	0.000	0.000	0.000	0.000	0.000	0.000	0.000	0.000	0.036	0.028	0.063	0.079	5.936	0.029	0.080	316	2384	100	69	1891	1960	107	3785	3892	Error	Error	-4.776	69	1891	107	3785	218470	1940812	0.105	2.020	0	0	0
1	17	19	"A115"	"A115"	18480	32395	100	702	719	286	39	576	576	616	282	45	29	9	0	7337	8253	4609	55	2320	2320	2355	535	22	92	87	0	0.000	0.000	0.000	0.000	0.000	0.000	0.000	0.000	0.000	0.000	0.000	0.000	0.000	0.000	0.025	0.024	0.045	0.042	3.543	0.024	0.076	316	2384	100	126	5017	5143	143	5933	6076	Error	Error	-5.315	126	5017	143	5933	227322	2607833	0.365	11.024	0	0	0
1	18	19	"A115"	"A115"	18780	32395	100	702	739	335	45	580	580	615	365	59	21	4	0	8058	9183	4792	52	2318	2318	2389	1087	45	94	81	0	0.000	0.000	0.000	0.000	0.000	0.000	0.000	0.000	0.000	0.000	0.000	0.000	0.000	0.000	0.021	0.023	0.035	0.033	3.247	0.031	0.133	316	2384	100	122	5740	5862	159	6865	7024	Error	Error	-5.556	122	5740	159	6865	233628	2901926	0.340	6.250	0	0	0
1	1	20	"A116"	"A116"	13680	32710	100	606	642	281	43	466	466	499	246	49	34	12	0	10863	10055	4115	40	1995	1995	2062	730	35	95	92	0	0.000	0.000	0.000	0.000	0.000	0.000	0.000	0.000	0.000	0.000	0.000	0.000	0.000	0.000	0.016	0.022	0.030	0.029	3.877	0.017	0.059	316	2384	100	140	8868	9008	176	8060	8236	Error	Error	-5.985	140	8868	176	8060	202916	3177240	0.581	10.949	0	0	0
1	2	20	"A116"	"A116"	13990	32710	100	687	716	290	40	477	477	521	304	58	36	10	0	10797	10313	3094	30	1992	1992	2130	966	45	100	98	0	0.000	0.000	0.000	0.000	0.000	0.000	0.000	0.000	0.000	0.000	0.000	0.000	0.000	0.000	0.024	0.029	0.033	0.027	3.129	0.029	0.127	316	2384	100	210	8805	9015	239	8321	8560	Error	Error	-5.390	210	8805	239	8321	226172	3258778	0.641	8.471	0	0	0
1	3	20	"A116"	"A116"	14290	32710	100	644	683	268	39	482	482	529	347	65	25	5	0	11194	10933	2959	27	1989	1989	2148	1073	49	100	99	0	0.000	0.000	0.000	0.000	0.000	0.000	0.000	0.000	0.000	0.000	0.000	0.000	0.000	0.000	0.018	0.022	0.027	0.023	2.856	0.029	0.078	316	2384	100	162	9205	9367	201	8944	9145	Error	Error	-5.828	162	9205	201	8944	215702	3454849	0.444	8.187	0	0	0
1	4	20	"A117"	"A117"	14580	32705	100	576	615	309	50	490	490	537	324	60	22	5	0	2796	3051	1165	38	1943	1943	2040	753	36	54	22	0	0.000	0.000	0.000	0.000	0.000	0.000	0.000	0.000	0.000	0.000	0.000	0.000	0.000	0.000	0.101	0.113	0.202	0.206	4.578	0.121	0.122	316	2384	100	86	853	939	125	1108	1233	Error	Error	-3.310	86	853	125	1108	194401	964060	0.241	1.343	0	0	0
1	5	20	"A117"	"A117"	14880	32705	100	632	730	430	58	479	479	526	482	91	20	7	0	3083	3665	1856	50	1958	1958	2012	1175	58	48	21	0	0.000	0.000	0.000	0.000	0.000	0.000	0.000	0.000	0.000	0.000	0.000	0.000	0.000	0.000	0.136	0.147	0.206	0.194	3.765	0.161	0.283	316	2384	100	153	1125	1278	251	1707	1958	Error	Error	-2.878	153	1125	251	1707	230666	1158114	0.423	1.407	0	0	0
1	6	20	"A117"	"A117"	15180	32705	100	616	705	405	57	486	486	515	308	59	32	13	0	3085	3800	2018	53	1959	1959	1995	843	42	60	32	0	0.000	0.000	0.000	0.000	0.000	0.000	0.000	0.000	0.000	0.000	0.000	0.000	0.000	0.000	0.115	0.119	0.176	0.177	3.242	0.130	0.292	316	2384	100	130	1126	1256	219	1841	2060	Error	Error	-3.115	130	1126	219	1841	222929	1200801	0.617	2.141	0	0	0
1	7	20	"A118"	"A118"	15475	32700	100	593	603	259	42	467	467	495	234	47	31	10	0	5672	7786	5424	69	1965	1965	1985	408	20	90	84	0	0.000	0.000	0.000	0.000	0.000	0.000	0.000	0.000	0.000	0.000	0.000	0.000	0.000	0.000	0.034	0.023	0.042	0.046	4.820	0.018	0.069	316	2384	100	126	3707	3833	136	5821	5957	Error	Error	-4.879	126	3707	136	5821	190628	2460417	0.462	14.218	0	0	0
1	8	20	"A118"	"A118"	15790	32700	100	574	596	259	43	456	456	489	244	49	34	9	0	9415	10435	5396	51	1977	1977	1999	516	25	98	96	0	0.000	0.000	0.000	0.000	0.000	0.000	0.000	0.000	0.000	0.000	0.000	0.000	0.000	0.000	0.016	0.017	0.030	0.029	3.711	0.014	0.061	316	2384	100	118	7438	7556	140	8458	8598	Error	Error	-5.978	118	7438	140	8458	188478	3297520	0.439	16.349	0	0	0
1	9	20	"A118"	"A118"	16085	32700	100	608	639	287	44	464	464	495	261	52	33	12	0	9573	10266	5298	51	1970	1970	2023	585	28	99	95	0	0.000	0.000	0.000	0.000	0.000	0.000	0.000	0.000	0.000	0.000	0.000	0.000	0.000	0.000	0.019	0.021	0.033	0.027	3.414	0.018	0.110	316	2384	100	144	7603	7747	175	8296	8471	Error	Error	-5.722	144	7603	175	8296	201998	3243920	0.552	14.091	0	0	0
1	10	20	"A119"	"A119"	16385	32695	100	736	881	529	60	472	472	504	251	49	50	35	0	4419	5461	3164	57	1956	1956	1978	419	21	88	75	0	0.000	0.000	0.000	0.000	0.000	0.000	0.000	0.000	0.000	0.000	0.000	0.000	0.000	0.000	0.107	0.117	0.134	0.123	3.160	0.121	0.511	316	2384	100	264	2463	2727	409	3505	3914	Error	Error	-3.222	264	2463	409	3505	278278	1725536	1.502	8.313	0	0	0
1	11	20	"A119"	"A119"	16695	32695	100	766	942	580	61	482	482	514	256	49	52	37	0	5014	6442	3693	57	1974	1974	2007	503	25	90	80	0	0.000	0.000	0.000	0.000	0.000	0.000	0.000	0.000	0.000	0.000	0.000	0.000	0.000	0.000	0.093	0.103	0.119	0.113	2.268	0.110	0.531	316	2384	100	284	3040	3324	460	4468	4928	Error	Error	-3.420	284	3040	460	4468	297647	2035799	1.672	8.817	0	0	0
1	12	20	"A119"	"A119"	16990	32695	100	870	1046	627	59	501	501	545	327	60	52	32	0	5313	6530	3775	57	2058	2058	2127	921	43	81	69	0	0.000	0.000	0.000	0.000	0.000	0.000	0.000	0.000	0.000	0.000	0.000	0.000	0.000	0.000	0.113	0.122	0.126	0.121	3.432	0.116	0.532	316	2384	100	369	3255	3624	545	4472	5017	Error	Error	-3.141	369	3255	545	4472	330593	2063576	1.532	4.781	0	0	0
1	13	20	"A120"	"A120"	17280	32690	100	669	733	369	50	517	517	559	281	50	30	15	0	3331	3746	1651	44	2127	2127	2171	497	22	75	57	0	0.000	0.000	0.000	0.000	0.000	0.000	0.000	0.000	0.000	0.000	0.000	0.000	0.000	0.000	0.126	0.133	0.195	0.213	3.431	0.136	0.227	316	2384	100	152	1204	1356	216	1619	1835	Error	Error	-2.986	152	1204	216	1619	231717	1183594	0.619	3.169	0	0	0
1	14	20	"A120"	"A120"	17575	32695	100	913	1084	629	58	547	547	582	312	53	56	31	0	5382	6515	3614	55	2206	2206	2254	614	27	93	84	0	0.000	0.000	0.000	0.000	0.000	0.000	0.000	0.000	0.000	0.000	0.000	0.000	0.000	0.000	0.115	0.125	0.133	0.115	2.883	0.125	0.405	316	2384	100	366	3176	3542	537	4309	4846	Error	Error	-3.117	366	3176	537	4309	342451	2058741	1.609	6.940	0	0	0
1	15	20	"A120"	"A120"	17875	32700	100	895	1236	1444	116	584	584	695	1270	182	14	2	0	5031	6302	3887	61	2452	2452	2606	1782	68	57	42	0	0.000	0.000	0.000	0.000	0.000	0.000	0.000	0.000	0.000	0.000	0.000	0.000	0.000	0.000	0.121	0.169	0.148	0.167	3.143	0.285	0.396	316	2384	100	311	2579	2890	652	3850	4502	Error	Error	-3.052	311	2579	652	3850	390651	1991541	0.426	2.074	0	0	0
1	16	20	"A121"	"A121"	18165	32685	100	670	689	294	42	602	602	628	268	42	24	7	0	4018	6595	5078	76	2404	2404	2453	578	23	73	54	0	0.000	0.000	0.000	0.000	0.000	0.000	0.000	0.000	0.000	0.000	0.000	0.000	0.000	0.000	0.042	0.021	0.059	0.080	6.588	0.028	0.064	316	2384	100	68	1614	1682	87	4191	4278	Error	Error	-4.569	68	1614	87	4191	217623	2084065	0.228	7.166	0	0	0
1	17	20	"A121"	"A121"	18490	32685	100	734	771	321	41	584	584	613	263	42	34	14	0	12048	11308	6152	54	2359	2359	2401	482	20	93	88	0	0.000	0.000	0.000	0.000	0.000	0.000	0.000	0.000	0.000	0.000	0.000	0.000	0.000	0.000	0.015	0.021	0.033	0.031	4.107	0.018	0.103	316	2384	100	150	9689	9839	187	8949	9136	Error	Error	-6.013	150	9689	187	8949	243596	3573469	0.601	18.479	0	0	0
1	18	20	"A121"	"A121"	18780	32685	100	801	816	329	40	580	580	657	1613	245	0	0	0	13919	13668	6924	50	2315	2315	2434	2113	86	85	78	0	0.000	0.000	0.000	0.000	0.000	0.000	0.000	0.000	0.000	0.000	0.000	0.000	0.000	0.000	0.019	0.021	0.027	0.028	3.110	0.018	0.141	316	2384	100	221	11604	11825	236	11353	11589	Error	Error	-5.714	221	11604	236	11353	257712	4319105	0.099	5.317	0	0	0
1	1	21	"Blank"	"Blank"	13645	33000	100	473	521	292	56	463	463	489	224	45	21	4	0	1932	1996	1073	53	1932	1932	1973	994	50	1	0	0	0.000	0.000	0.000	0.000	0.000	0.000	0.000	0.000	0.000	0.000	0.000	0.000	0.000	0.000	100000.000	0.906	0.531	0.565	4.298	0.141	0.104	316	2384	100	10	0	10	58	64	122	Error	Error	16.610	10	0	58	64	164737	630682	0.143	0.023	0	0	0
1	2	21	"Blank"	"Blank"	13945	32995	100	441	465	218	46	468	468	493	224	45	14	4	0	1906	1913	380	19	1933	1933	1951	388	19	16	1	0	0.000	0.000	0.000	0.000	0.000	0.000	0.000	0.000	0.000	0.000	0.000	0.000	0.000	0.000	1.000	0.150	0.558	0.567	4.309	0.029	0.001	316	2384	100	-27	-27	-54	-3	-20	-23	Error	Error	0.000	-27	-27	-3	-20	146964	604389	-0.125	-0.098	0	0	0
1	3	21	"Blank"	"Blank"	14245	32995	100	460	488	219	44	472	472	501	246	49	15	2	0	1972	1990	384	19	1950	1950	1968	550	27	9	0	0	0.000	0.000	0.000	0.000	0.000	0.000	0.000	0.000	0.000	0.000	0.000	0.000	0.000	0.000	-0.545	0.400	0.513	0.531	3.986	0.191	0.166	316	2384	100	-12	22	10	16	40	56	Error	Error	Error	-12	22	16	40	154262	628783	-0.053	0.040	0	0	0
1	4	21	"Blank"	"Blank"	14545	32995	100	487	524	254	48	484	484	513	256	49	18	4	0	1936	1959	403	20	1929	1929	1961	551	28	8	1	0	0.000	0.000	0.000	0.000	0.000	0.000	0.000	0.000	0.000	0.000	0.000	0.000	0.000	0.000	0.429	1.333	0.550	0.581	4.755	0.041	0.002	316	2384	100	3	7	10	40	30	70	Error	Error	-1.222	3	7	40	30	165740	619122	0.043	-0.004	0	0	0
1	5	21	"Blank"	"Blank"	14845	32990	100	474	504	234	46	495	495	535	313	58	11	1	0	1988	1981	353	17	1988	1988	2074	784	37	1	0	0	0.000	0.000	0.000	0.000	0.000	0.000	0.000	0.000	0.000	0.000	0.000	0.000	0.000	0.000	100000.000	-1.286	0.650	0.623	5.476	0.034	0.001	316	2384	100	-21	0	-21	9	-7	2	Error	Error	16.610	-21	0	9	-7	159366	626078	-0.099	-0.119	0	0	0
1	6	21	"Blank"	"Blank"	15145	32990	100	492	510	233	45	490	490	543	312	57	8	1	0	1990	2023	418	20	1989	1989	2098	721	34	5	0	0	0.000	0.000	0.000	0.000	0.000	0.000	0.000	0.000	0.000	0.000	0.000	0.000	0.000	0.000	2.000	0.588	0.557	0.550	4.408	0.266	0.306	316	2384	100	2	1	3	20	34	54	Error	Error	1.000	2	1	20	34	161205	639343	-0.106	-0.104	0	0	0
1	7	21	"Blank"	"Blank"	15445	32985	100	577	754	617	81	483	483	536	331	61	25	13	0	2092	2692	1810	67	1991	1991	2110	852	40	18	12	0	0.000	0.000	0.000	0.000	0.000	0.000	0.000	0.000	0.000	0.000	0.000	0.000	0.000	0.000	0.931	0.387	0.437	0.553	3.521	0.312	0.660	316	2384	100	94	101	195	271	701	972	Error	Error	-0.104	94	101	271	701	238146	850649	0.659	0.683	0	0	0
1	8	21	"Blank"	"Blank"	15745	32985	100	477	486	214	44	485	485	535	446	83	3	0	0	2001	2005	375	18	1970	1970	2067	725	35	4	0	0	0.000	0.000	0.000	0.000	0.000	0.000	0.000	0.000	0.000	0.000	0.000	0.000	0.000	0.000	-0.258	0.029	0.570	0.506	5.088	0.512	0.167	316	2384	100	-8	31	23	1	35	36	Error	Error	Error	-8	31	1	35	153725	633587	-0.110	-0.086	0	0	0
1	9	21	"Blank"	"Blank"	16045	32985	100	435	465	231	49	480	480	532	325	61	6	1	0	1895	1950	511	26	1929	1929	2068	965	46	1	0	0	0.000	0.000	0.000	0.000	0.000	0.000	0.000	0.000	0.000	0.000	0.000	0.000	0.000	0.000	1.324	-0.714	0.678	0.683	4.651	0.122	0.045	316	2384	100	-45	-34	-79	-15	21	6	Error	Error	0.404	-45	-34	-15	21	146944	616234	-0.206	-0.122	0	0	0
1	10	21	"Blank"	"Blank"	16345	32980	100	484	499	239	47	465	465	498	287	57	14	2	0	1974	1987	365	18	1929	1929	1976	659	33	6	0	0	0.000	0.000	0.000	0.000	0.000	0.000	0.000	0.000	0.000	0.000	0.000	0.000	0.000	0.000	0.422	0.586	0.707	0.665	4.647	-0.033	0.001	316	2384	100	19	45	64	34	58	92	Error	Error	-1.244	19	45	34	58	157633	628021	0.003	0.017	0	0	0
1	11	21	"Blank"	"Blank"	16645	32980	100	504	512	231	45	474	474	503	238	47	16	4	0	1940	1964	374	19	1959	1959	1984	487	24	8	0	0	0.000	0.000	0.000	0.000	0.000	0.000	0.000	0.000	0.000	0.000	0.000	0.000	0.000	0.000	-1.579	7.600	0.700	0.634	3.898	-0.014	0.000	316	2384	100	30	-19	11	38	5	43	Error	Error	Error	30	-19	38	5	161701	620686	0.038	-0.041	0	0	0
1	12	21	"Blank"	"Blank"	16945	32975	100	497	539	258	47	487	487	516	239	46	20	6	0	1973	1977	362	18	1955	1955	1977	365	18	16	2	0	0.000	0.000	0.000	0.000	0.000	0.000	0.000	0.000	0.000	0.000	0.000	0.000	0.000	0.000	0.556	2.364	0.634	0.664	5.425	0.016	0.000	316	2384	100	10	18	28	52	22	74	Error	Error	-0.848	10	18	52	22	170253	624783	0.096	0.000	0	0	0
1	13	21	"Blank"	"Blank"	17245	32975	100	484	504	215	42	497	497	534	300	56	10	0	0	1991	2018	405	20	2013	2013	2032	389	19	15	2	0	0.000	0.000	0.000	0.000	0.000	0.000	0.000	0.000	0.000	0.000	0.000	0.000	0.000	0.000	0.591	1.400	0.566	0.567	4.556	0.221	0.299	316	2384	100	-13	-22	-35	7	5	12	Error	Error	-0.759	-13	-22	7	5	159127	637706	-0.100	-0.036	0	0	0
1	14	21	"Blank"	"Blank"	17545	32975	100	515	540	233	43	503	503	541	280	51	14	2	0	2052	2064	367	17	2077	2077	2115	522	24	7	0	0	0.000	0.000	0.000	0.000	0.000	0.000	0.000	0.000	0.000	0.000	0.000	0.000	0.000	0.000	-0.480	-2.846	0.741	0.722	4.956	0.142	0.037	316	2384	100	12	-25	-13	37	-13	24	Error	Error	Error	12	-25	37	-13	170520	652219	-0.004	-0.098	0	0	0
1	15	21	"Blank"	"Blank"	17845	32970	100	523	556	237	42	539	539	580	380	65	8	0	0	2119	2127	368	17	2224	2224	2271	714	31	0	0	0	0.000	0.000	0.000	0.000	0.000	0.000	0.000	0.000	0.000	0.000	0.000	0.000	0.000	0.000	0.152	-0.175	0.564	0.561	4.394	0.056	0.004	316	2384	100	-16	-105	-121	17	-97	-80	Error	Error	-2.714	-16	-105	17	-97	175751	672235	-0.063	-0.202	0	0	0
1	16	21	"Blank"	"Blank"	18145	32970	100	621	648	305	47	608	608	638	303	47	13	1	0	2412	2450	413	16	2459	2459	2501	544	21	7	0	0	0.000	0.000	0.000	0.000	0.000	0.000	0.000	0.000	0.000	0.000	0.000	0.000	0.000	0.000	-0.277	-4.444	0.676	0.735	4.034	0.331	0.182	316	2384	100	13	-47	-34	40	-9	31	Error	Error	Error	13	-47	40	-9	204696	774042	0.033	-0.094	0	0	0
1	17	21	"Blank"	"Blank"	18445	32970	100	2049	2459	1651	67	706	706	748	318	42	87	74	0	18785	17980	8293	46	2969	2969	3457	1721	49	93	86	0	0.000	0.000	0.000	0.000	0.000	0.000	0.000	0.000	0.000	0.000	0.000	0.000	0.000	0.000	0.085	0.117	0.103	0.097	2.007	0.121	0.643	316	2384	100	1343	15816	17159	1753	15011	16764	Error	Error	-3.558	1343	15816	1753	15011	776980	5681749	5.381	8.439	0	0	0
1	18	21	"Blank"	"Blank"	18745	32965	100	600	622	261	41	606	606	633	301	47	11	2	0	2475	2494	449	18	2483	2483	2541	874	34	2	0	0	0.000	0.000	0.000	0.000	0.000	0.000	0.000	0.000	0.000	0.000	0.000	0.000	0.000	0.000	0.750	1.455	0.480	0.500	4.236	0.064	0.005	316	2384	100	-6	-8	-14	16	11	27	Error	Error	-0.415	-6	-8	16	11	196661	787997	-0.037	-0.054	0	0	0
