# Supplementary material for: Application of hybridization control probe to increase accuracy on ligation detection or minisequencing diagnostic microarrays
Source: BMC Res Notes. 2009 Dec 14;2:249. doi: 10.1186/1756-0500-2-249 (PMC2799435; doi:10.1186/1756-0500-2-249)
Supplement: Additional file 3 — Gpr_files. Zip-compressed file containing raw microarray data in GenePix results format (.gpr) and GAL (GenePix Array List) files. [file 1756-0500-2-249-S3.ZIP › gpr_files/slide10/lasi10oikea_9-16.gpr]

ATF	1.0
30	76    
"Type=GenePix Results 3"
"DateTime=2009/05/28 14:58:21"
"Settings=C:\Axon\Data\HPV\280509\lasi10.gps"
"GalFile=C:\Axon\Data\HPV\ArrayIt_032009_InstiBioGalfile.gal"
"ArrayOfArrays=9-16"
"PixelSize=5"
"Wavelengths=532	488"
"ImageFiles=C:\Axon\Data\HPV\280509\lasi10oikea.tif 2	C:\Axon\Data\HPV\280509\lasi10oikea.tif 3"
"NormalizationMethod=None"
"NormalizationFactors=1	1"
"JpegImage="
"StdDev=Type 1"
"RatioFormulations=W1/W3 (/532)	W1/W4 (/488)	W3/W4 (532/488)"
"FeatureType=Circular"
"Barcode="
"BackgroundSubtraction=LocalFeature"
"ImageOrigin=0, 0"
"JpegOrigin=3920, 0"
"Creator=GenePix Pro 6.1.0.2"
"Scanner=GenePix 4200A 01 Autoloader [2]"
"FocusPosition=0"
"Temperature=23.75"
"LinesAveraged=2"
"Comment="
"PMTGain=600	570"
"ScanPower=100	100"
"LaserPower=2.67	2.56"
"Filters=Standard Green	Standard Blue"
"ScanRegion=784,0,3920,13784"
"Supplier="
"Block"	"Column"	"Row"	"Name"	"ID"	"X"	"Y"	"Dia."	"F532 Median"	"F532 Mean"	"F532 SD"	"F532 CV"	"B532"	"B532 Median"	"B532 Mean"	"B532 SD"	"B532 CV"	"% > B532+1SD"	"% > B532+2SD"	"F532 % Sat."	"F488 Median"	"F488 Mean"	"F488 SD"	"F488 CV"	"B488"	"B488 Median"	"B488 Mean"	"B488 SD"	"B488 CV"	"% > B488+1SD"	"% > B488+2SD"	"F488 % Sat."	"Ratio of Medians (1/532)"	"Ratio of Means (1/532)"	"Median of Ratios (1/532)"	"Mean of Ratios (1/532)"	"Ratios SD (1/532)"	"Rgn Ratio (1/532)"	"Rgn R2 (1/532)"	"Ratio of Medians (1/488)"	"Ratio of Means (1/488)"	"Median of Ratios (1/488)"	"Mean of Ratios (1/488)"	"Ratios SD (1/488)"	"Rgn Ratio (1/488)"	"Rgn R2 (1/488)"	"Ratio of Medians (532/488)"	"Ratio of Means (532/488)"	"Median of Ratios (532/488)"	"Mean of Ratios (532/488)"	"Ratios SD (532/488)"	"Rgn Ratio (532/488)"	"Rgn R2 (532/488)"	"F Pixels"	"B Pixels"	"Circularity"	"Sum of Medians (1/532)"	"Sum of Medians (1/488)"	"Sum of Medians (532/488)"	"Sum of Means (1/532)"	"Sum of Means (1/488)"	"Sum of Means (532/488)"	"Log Ratio (1/532)"	"Log Ratio (1/488)"	"Log Ratio (532/488)"	"F532 Median - B532"	"F488 Median - B488"	"F532 Mean - B532"	"F488 Mean - B488"	"F532 Total Intensity"	"F488 Total Intensity"	"SNR 532"	"SNR 488"	"Flags"	"Normalize"	"Autoflag"
1	1	1	"A1"	"A1"	4530	36110	100	597	723	1252	173	405	405	436	203	46	47	21	0	9337	9709	6143	63	1711	1711	1754	498	28	84	77	0	0.000	0.000	0.000	0.000	0.000	0.000	0.000	0.000	0.000	0.000	0.000	0.000	0.000	0.000	0.025	0.040	0.030	0.039	5.046	0.024	0.027	316	2384	100	192	7626	7818	318	7998	8316	Error	Error	-5.312	192	7626	318	7998	228560	3068107	1.414	15.974	0	0	0
1	2	1	"A1"	"A1"	4840	36110	100	500	527	234	44	413	413	453	299	66	21	4	0	8328	9310	5371	57	1714	1714	1826	872	47	87	82	0	0.000	0.000	0.000	0.000	0.000	0.000	0.000	0.000	0.000	0.000	0.000	0.000	0.000	0.000	0.013	0.015	0.028	0.029	4.281	0.021	0.064	316	2384	100	87	6614	6701	114	7596	7710	Error	Error	-6.248	87	6614	114	7596	166657	2942097	0.247	8.583	0	0	0
1	3	1	"A1"	"A1"	5140	36110	100	506	533	234	43	406	406	433	211	48	31	9	0	11501	10825	5497	50	1739	1739	1996	1533	76	91	83	0	0.000	0.000	0.000	0.000	0.000	0.000	0.000	0.000	0.000	0.000	0.000	0.000	0.000	0.000	0.010	0.014	0.026	0.021	3.536	0.013	0.080	316	2384	100	100	9762	9862	127	9086	9213	Error	Error	-6.609	100	9762	127	9086	168585	3420555	0.474	5.759	0	0	0
1	4	1	"A2"	"A2"	5445	36110	100	493	520	234	45	402	402	426	206	48	33	10	0	8041	7916	4035	50	1680	1680	1711	466	27	88	84	0	0.000	0.000	0.000	0.000	0.000	0.000	0.000	0.000	0.000	0.000	0.000	0.000	0.000	0.000	0.014	0.019	0.034	0.037	4.514	0.015	0.059	316	2384	100	91	6361	6452	118	6236	6354	Error	Error	-6.127	91	6361	118	6236	164211	2501403	0.456	13.315	0	0	0
1	5	1	"A2"	"A2"	5750	36110	100	508	531	241	45	396	396	418	199	47	35	14	0	10154	9375	3411	36	1663	1663	1833	1201	65	94	91	0	0.000	0.000	0.000	0.000	0.000	0.000	0.000	0.000	0.000	0.000	0.000	0.000	0.000	0.000	0.013	0.018	0.028	0.023	3.453	0.014	0.066	316	2384	100	112	8491	8603	135	7712	7847	Error	Error	-6.244	112	8491	135	7712	167741	2962385	0.568	6.280	0	0	0
1	6	1	"A2"	"A2"	6055	36105	100	506	530	243	45	394	394	422	270	63	26	3	0	9232	9077	4027	44	1657	1657	1792	994	55	90	88	0	0.000	0.000	0.000	0.000	0.000	0.000	0.000	0.000	0.000	0.000	0.000	0.000	0.000	0.000	0.015	0.018	0.026	0.027	3.613	0.016	0.087	316	2384	100	112	7575	7687	136	7420	7556	Error	Error	-6.080	112	7575	136	7420	167333	2868191	0.400	7.329	0	0	0
1	7	1	"A3"	"A3"	6340	36110	100	473	491	248	50	380	380	419	287	68	19	4	0	5573	6875	4694	68	1634	1634	1704	730	42	81	75	0	0.000	0.000	0.000	0.000	0.000	0.000	0.000	0.000	0.000	0.000	0.000	0.000	0.000	0.000	0.024	0.021	0.042	0.055	5.290	0.015	0.058	316	2384	100	93	3939	4032	111	5241	5352	Error	Error	-5.404	93	3939	111	5241	155018	2172466	0.251	7.084	0	0	0
1	8	1	"A3"	"A3"	6645	36110	100	533	554	245	44	387	387	409	195	47	41	20	0	10153	11285	6719	59	1677	1677	1862	1295	69	92	84	0	0.000	0.000	0.000	0.000	0.000	0.000	0.000	0.000	0.000	0.000	0.000	0.000	0.000	0.000	0.017	0.017	0.024	0.022	3.779	0.014	0.137	316	2384	100	146	8476	8622	167	9608	9775	Error	Error	-5.859	146	8476	167	9608	175090	3566143	0.744	7.276	0	0	0
1	9	1	"A3"	"A3"	6945	36105	100	529	564	270	47	380	380	416	266	63	32	9	0	11906	12947	7385	57	1662	1662	2069	2084	100	90	78	0	0.000	0.000	0.000	0.000	0.000	0.000	0.000	0.000	0.000	0.000	0.000	0.000	0.000	0.000	0.015	0.016	0.022	0.022	3.487	0.015	0.082	316	2384	100	149	10244	10393	184	11285	11469	Error	Error	-6.103	149	10244	184	11285	178157	4091150	0.556	5.220	0	0	0
1	10	1	"A4"	"A4"	7240	36110	100	468	490	227	46	379	379	409	204	49	28	10	0	6584	7185	4394	61	1624	1624	1684	562	33	79	75	0	0.000	0.000	0.000	0.000	0.000	0.000	0.000	0.000	0.000	0.000	0.000	0.000	0.000	0.000	0.018	0.020	0.034	0.040	5.777	0.019	0.086	316	2384	100	89	4960	5049	111	5561	5672	Error	Error	-5.800	89	4960	111	5561	154891	2270324	0.397	9.788	0	0	0
1	11	1	"A4"	"A4"	7540	36115	100	500	541	236	43	391	391	416	204	49	35	13	0	11784	12544	6040	48	1672	1672	2028	1913	94	92	85	0	0.000	0.000	0.000	0.000	0.000	0.000	0.000	0.000	0.000	0.000	0.000	0.000	0.000	0.000	0.011	0.014	0.017	0.015	3.544	0.013	0.123	316	2384	100	109	10112	10221	150	10872	11022	Error	Error	-6.536	109	10112	150	10872	171074	3963954	0.613	5.497	0	0	0
1	12	1	"A4"	"A4"	7840	36110	100	523	564	284	50	389	389	418	213	50	34	18	0	11637	12456	7343	58	1668	1668	1948	1498	76	89	81	0	0.000	0.000	0.000	0.000	0.000	0.000	0.000	0.000	0.000	0.000	0.000	0.000	0.000	0.000	0.013	0.016	0.023	0.023	3.858	0.015	0.137	316	2384	100	134	9969	10103	175	10788	10963	Error	Error	-6.217	134	9969	175	10788	178323	3936187	0.685	7.015	0	0	0
1	13	1	"A5"	"A5"	8145	36095	100	422	449	207	46	388	388	415	199	47	22	5	0	2821	3826	3001	78	1645	1645	1669	375	22	76	63	0	0.000	0.000	0.000	0.000	0.000	0.000	0.000	0.000	0.000	0.000	0.000	0.000	0.000	0.000	0.029	0.028	0.098	0.093	5.196	0.022	0.039	316	2384	100	34	1176	1210	61	2181	2242	Error	Error	-5.112	34	1176	61	2181	141846	1209017	0.171	5.752	0	0	0
1	14	1	"A5"	"A5"	8455	36100	100	418	460	230	50	386	386	414	224	54	25	7	0	4920	6039	3865	64	1667	1667	1705	450	26	93	87	0	0.000	0.000	0.000	0.000	0.000	0.000	0.000	0.000	0.000	0.000	0.000	0.000	0.000	0.000	0.010	0.017	0.044	0.040	4.116	0.018	0.058	316	2384	100	32	3253	3285	74	4372	4446	Error	Error	-6.668	32	3253	74	4372	145280	1908262	0.205	9.631	0	0	0
1	15	1	"A5"	"A5"	8750	36095	100	458	503	288	57	399	399	419	204	48	28	10	0	4541	6040	4410	73	1706	1706	1747	422	24	92	84	0	0.000	0.000	0.000	0.000	0.000	0.000	0.000	0.000	0.000	0.000	0.000	0.000	0.000	0.000	0.021	0.024	0.054	0.053	4.470	0.018	0.048	316	2384	100	59	2835	2894	104	4334	4438	Error	Error	-5.586	59	2835	104	4334	158867	1908663	0.412	10.173	0	0	0
1	16	1	"A6"	"A6"	9040	36095	100	498	624	903	144	389	389	421	233	55	32	12	0	5086	6888	4966	72	1741	1741	1805	749	41	78	69	0	0.000	0.000	0.000	0.000	0.000	0.000	0.000	0.000	0.000	0.000	0.000	0.000	0.000	0.000	0.033	0.046	0.054	0.058	4.986	0.037	0.063	316	2384	100	109	3345	3454	235	5147	5382	Error	Error	-4.940	109	3345	235	5147	197242	2176722	0.871	6.786	0	0	0
1	17	1	"A6"	"A6"	9340	36090	100	499	526	246	46	412	412	436	208	47	31	12	0	7213	8010	4546	56	1778	1778	2003	1229	61	90	74	0	0.000	0.000	0.000	0.000	0.000	0.000	0.000	0.000	0.000	0.000	0.000	0.000	0.000	0.000	0.016	0.018	0.034	0.034	4.108	0.032	0.116	316	2384	100	87	5435	5522	114	6232	6346	Error	Error	-5.965	87	5435	114	6232	166136	2531202	0.433	4.888	0	0	0
1	18	1	"A6"	"A6"	9645	36090	100	489	526	252	47	405	405	424	201	47	33	12	0	6698	8094	4617	57	1793	1793	1888	766	40	95	87	0	0.000	0.000	0.000	0.000	0.000	0.000	0.000	0.000	0.000	0.000	0.000	0.000	0.000	0.000	0.017	0.019	0.033	0.032	3.683	0.018	0.095	316	2384	100	84	4905	4989	121	6301	6422	Error	Error	-5.868	84	4905	121	6301	166216	2557640	0.507	8.102	0	0	0
1	1	2	"A7"	"A7"	4550	36415	100	398	433	190	43	393	393	423	217	51	19	3	0	2555	2720	964	35	1656	1656	1699	527	31	68	43	0	0.000	0.000	0.000	0.000	0.000	0.000	0.000	0.000	0.000	0.000	0.000	0.000	0.000	0.000	0.006	0.038	0.155	0.170	4.368	0.033	0.016	316	2384	100	5	899	904	40	1064	1104	Error	Error	-7.490	5	899	40	1064	136862	859517	0.046	1.937	0	0	0
1	2	2	"A7"	"A7"	4855	36410	100	431	458	210	45	399	399	436	251	57	16	3	0	3302	3786	1918	50	1711	1711	1816	729	40	69	53	0	0.000	0.000	0.000	0.000	0.000	0.000	0.000	0.000	0.000	0.000	0.000	0.000	0.000	0.000	0.020	0.028	0.094	0.098	5.657	0.045	0.066	316	2384	100	32	1591	1623	59	2075	2134	Error	Error	-5.636	32	1591	59	2075	144658	1196280	0.088	2.702	0	0	0
1	3	2	"A7"	"A7"	5150	36410	100	435	474	233	49	402	402	467	1288	275	0	0	0	4078	4937	2792	56	1694	1694	1882	1596	84	68	36	0	0.000	0.000	0.000	0.000	0.000	0.000	0.000	0.000	0.000	0.000	0.000	0.000	0.000	0.000	0.014	0.022	0.052	0.058	4.913	0.491	0.425	316	2384	100	33	2384	2417	72	3243	3315	Error	Error	-6.175	33	2384	72	3243	149669	1560120	0.005	1.914	0	0	0
1	4	2	"A8"	"A8"	5445	36405	100	420	454	219	48	390	390	412	224	54	20	6	0	5161	6578	4739	72	1638	1638	1722	707	41	73	67	0	0.000	0.000	0.000	0.000	0.000	0.000	0.000	0.000	0.000	0.000	0.000	0.000	0.000	0.000	0.009	0.013	0.035	0.045	5.462	0.018	0.059	316	2384	100	30	3523	3553	64	4940	5004	Error	Error	-6.876	30	3523	64	4940	143435	2078619	0.188	6.868	0	0	0
1	5	2	"A8"	"A8"	5745	36405	100	477	514	258	50	392	392	421	204	48	31	12	0	7957	8566	3984	46	1662	1662	1958	1540	78	92	83	0	0.000	0.000	0.000	0.000	0.000	0.000	0.000	0.000	0.000	0.000	0.000	0.000	0.000	0.000	0.014	0.018	0.029	0.024	3.874	0.019	0.117	316	2384	100	85	6295	6380	122	6904	7026	Error	Error	-6.211	85	6295	122	6904	162427	2706975	0.456	4.291	0	0	0
1	6	2	"A8"	"A8"	6050	36400	100	472	504	219	43	386	386	411	198	48	31	12	0	7283	8027	4523	56	1630	1630	1833	1226	66	86	80	0	0.000	0.000	0.000	0.000	0.000	0.000	0.000	0.000	0.000	0.000	0.000	0.000	0.000	0.000	0.015	0.018	0.031	0.027	4.511	0.015	0.083	316	2384	100	86	5653	5739	118	6397	6515	Error	Error	-6.039	86	5653	118	6397	159401	2536507	0.470	5.052	0	0	0
1	7	2	"A9"	"A9"	6350	36400	100	449	459	207	45	383	383	404	194	48	25	6	0	4415	5213	3478	66	1610	1610	1674	604	36	72	68	0	0.000	0.000	0.000	0.000	0.000	0.000	0.000	0.000	0.000	0.000	0.000	0.000	0.000	0.000	0.024	0.021	0.056	0.062	5.533	0.023	0.067	316	2384	100	66	2805	2871	76	3603	3679	Error	Error	-5.409	66	2805	76	3603	145056	1647440	0.284	5.859	0	0	0
1	8	2	"A9"	"A9"	6655	36400	100	475	511	242	47	390	390	419	213	50	28	11	0	8687	9140	5033	55	1647	1647	2032	1880	92	85	75	0	0.000	0.000	0.000	0.000	0.000	0.000	0.000	0.000	0.000	0.000	0.000	0.000	0.000	0.000	0.012	0.016	0.029	0.025	4.190	0.015	0.096	316	2384	100	85	7040	7125	121	7493	7614	Error	Error	-6.372	85	7040	121	7493	161617	2888210	0.432	3.781	0	0	0
1	9	2	"A9"	"A9"	6955	36400	100	507	540	247	45	369	369	403	215	53	38	12	0	9144	9880	5392	54	1635	1635	2094	2037	97	89	78	0	0.000	0.000	0.000	0.000	0.000	0.000	0.000	0.000	0.000	0.000	0.000	0.000	0.000	0.000	0.018	0.021	0.028	0.031	4.411	0.013	0.082	316	2384	100	138	7509	7647	171	8245	8416	Error	Error	-5.766	138	7509	171	8245	170794	3122153	0.637	3.822	0	0	0
1	10	2	"A10"	"A10"	7250	36395	100	497	507	224	44	381	381	412	258	62	24	5	0	6742	9273	7338	79	1639	1639	1763	1060	60	72	67	0	0.000	0.000	0.000	0.000	0.000	0.000	0.000	0.000	0.000	0.000	0.000	0.000	0.000	0.000	0.023	0.017	0.030	0.039	6.336	0.012	0.044	316	2384	100	116	5103	5219	126	7634	7760	Error	Error	-5.459	116	5103	126	7634	160142	2930176	0.368	7.085	0	0	0
1	11	2	"A10"	"A10"	7550	36395	100	523	558	257	46	396	396	418	207	49	37	17	0	14410	13713	6624	48	1753	1753	2473	3148	127	88	75	0	0.000	0.000	0.000	0.000	0.000	0.000	0.000	0.000	0.000	0.000	0.000	0.000	0.000	0.000	0.010	0.014	0.019	0.019	3.625	0.012	0.141	316	2384	100	127	12657	12784	162	11960	12122	Error	Error	-6.639	127	12657	162	11960	176249	4333278	0.676	3.571	0	0	0
1	12	2	"A10"	"A10"	7855	36395	100	561	583	258	44	372	372	402	208	51	47	18	0	13989	14171	6755	47	1720	1720	1964	1451	73	94	90	0	0.000	0.000	0.000	0.000	0.000	0.000	0.000	0.000	0.000	0.000	0.000	0.000	0.000	0.000	0.015	0.017	0.020	0.020	3.209	0.014	0.161	316	2384	100	189	12269	12458	211	12451	12662	Error	Error	-6.020	189	12269	211	12451	184239	4478132	0.870	8.413	0	0	0
1	13	2	"A11"	"A11"	8150	36390	100	420	459	207	45	378	378	401	195	48	27	6	0	4749	5972	4382	73	1650	1650	1711	613	35	79	73	0	0.000	0.000	0.000	0.000	0.000	0.000	0.000	0.000	0.000	0.000	0.000	0.000	0.000	0.000	0.014	0.019	0.036	0.049	5.685	0.013	0.035	316	2384	100	42	3099	3141	81	4322	4403	Error	Error	-6.205	42	3099	81	4322	144961	1887136	0.297	6.951	0	0	0
1	14	2	"A11"	"A11"	8455	36395	100	478	517	249	48	376	376	400	202	50	35	14	0	7528	9299	6255	67	1695	1695	1871	1110	59	93	79	0	0.000	0.000	0.000	0.000	0.000	0.000	0.000	0.000	0.000	0.000	0.000	0.000	0.000	0.000	0.017	0.019	0.029	0.027	3.523	0.017	0.141	316	2384	100	102	5833	5935	141	7604	7745	Error	Error	-5.838	102	5833	141	7604	163353	2938394	0.579	6.692	0	0	0
1	15	2	"A11"	"A11"	8755	36390	100	493	516	240	46	398	398	423	210	49	28	11	0	7954	10461	7856	75	1726	1726	1955	1261	64	90	73	0	0.000	0.000	0.000	0.000	0.000	0.000	0.000	0.000	0.000	0.000	0.000	0.000	0.000	0.000	0.015	0.014	0.024	0.026	3.576	0.016	0.078	316	2384	100	95	6228	6323	118	8735	8853	Error	Error	-6.035	95	6228	118	8735	163006	3305793	0.443	6.745	0	0	0
1	16	2	"A12"	"A12"	9050	36390	100	464	521	300	57	388	388	417	215	51	30	11	0	6192	7250	4167	57	1721	1721	1776	600	33	92	85	0	0.000	0.000	0.000	0.000	0.000	0.000	0.000	0.000	0.000	0.000	0.000	0.000	0.000	0.000	0.017	0.024	0.038	0.038	4.027	0.018	0.059	316	2384	100	76	4471	4547	133	5529	5662	Error	Error	-5.878	76	4471	133	5529	164559	2290856	0.484	9.123	0	0	0
1	17	2	"A12"	"A12"	9350	36385	100	508	536	256	47	404	404	442	296	66	20	4	0	10727	9874	5005	50	1778	1778	2099	1699	80	83	74	0	0.000	0.000	0.000	0.000	0.000	0.000	0.000	0.000	0.000	0.000	0.000	0.000	0.000	0.000	0.012	0.016	0.023	0.027	4.880	0.016	0.050	316	2384	100	104	8949	9053	132	8096	8228	Error	Error	-6.427	104	8949	132	8096	169390	3120198	0.318	4.576	0	0	0
1	18	2	"A12"	"A12"	9650	36385	100	530	547	238	43	394	394	420	202	48	39	13	0	10305	10471	5498	52	1807	1807	1930	1129	58	92	84	0	0.000	0.000	0.000	0.000	0.000	0.000	0.000	0.000	0.000	0.000	0.000	0.000	0.000	0.000	0.016	0.018	0.024	0.023	3.983	0.015	0.115	316	2384	100	136	8498	8634	153	8664	8817	Error	Error	-5.965	136	8498	153	8664	172895	3308698	0.629	7.565	0	0	0
1	1	3	"A13"	"A13"	4545	36720	100	455	481	229	47	375	375	402	193	48	33	10	0	3884	4047	1664	41	1633	1633	1714	648	37	84	75	0	0.000	0.000	0.000	0.000	0.000	0.000	0.000	0.000	0.000	0.000	0.000	0.000	0.000	0.000	0.036	0.044	0.090	0.083	3.890	0.033	0.062	316	2384	100	80	2251	2331	106	2414	2520	Error	Error	-4.814	80	2251	106	2414	152129	1278991	0.409	3.600	0	0	0
1	2	3	"A13"	"A13"	4855	36720	100	474	498	222	44	388	388	418	194	46	28	11	0	4554	4760	1527	32	1641	1641	1746	752	43	97	89	0	0.000	0.000	0.000	0.000	0.000	0.000	0.000	0.000	0.000	0.000	0.000	0.000	0.000	0.000	0.030	0.035	0.059	0.049	3.273	0.021	0.033	316	2384	100	86	2913	2999	110	3119	3229	Error	Error	-5.082	86	2913	110	3119	157469	1504193	0.412	4.008	0	0	0
1	3	3	"A13"	"A13"	5150	36720	100	463	483	212	43	397	397	427	263	61	20	2	0	4985	5360	2184	40	1716	1716	2051	1459	71	87	57	0	0.000	0.000	0.000	0.000	0.000	0.000	0.000	0.000	0.000	0.000	0.000	0.000	0.000	0.000	0.020	0.024	0.052	0.043	3.930	0.015	0.033	316	2384	100	66	3269	3335	86	3644	3730	Error	Error	-5.630	66	3269	86	3644	152577	1693837	0.213	2.268	0	0	0
1	4	3	"A14"	"A14"	5460	36710	100	471	488	212	43	381	381	456	714	156	1	0	0	8238	8916	5022	56	1629	1629	1816	1980	109	78	75	0	0.000	0.000	0.000	0.000	0.000	0.000	0.000	0.000	0.000	0.000	0.000	0.000	0.000	0.000	0.014	0.015	0.022	0.024	3.850	0.101	0.272	316	2384	100	90	6609	6699	107	7287	7394	Error	Error	-6.198	90	6609	107	7287	154189	2817519	0.045	3.586	0	0	0
1	5	3	"A14"	"A14"	5755	36710	100	488	535	245	45	379	379	405	201	49	39	16	0	11040	10462	4386	41	1624	1624	1897	1519	80	88	87	0	0.000	0.000	0.000	0.000	0.000	0.000	0.000	0.000	0.000	0.000	0.000	0.000	0.000	0.000	0.012	0.018	0.027	0.022	4.084	0.016	0.119	316	2384	100	109	9416	9525	156	8838	8994	Error	Error	-6.433	109	9416	156	8838	169044	3306095	0.647	5.639	0	0	0
1	6	3	"A14"	"A14"	6060	36710	100	479	510	260	50	379	379	404	210	51	28	11	0	10212	9926	4898	49	1601	1601	1684	757	44	89	84	0	0.000	0.000	0.000	0.000	0.000	0.000	0.000	0.000	0.000	0.000	0.000	0.000	0.000	0.000	0.012	0.016	0.021	0.023	3.937	0.014	0.085	316	2384	100	100	8611	8711	131	8325	8456	Error	Error	-6.428	100	8611	131	8325	161250	3136659	0.505	10.888	0	0	0
1	7	3	"A15"	"A15"	6350	36705	100	416	454	241	53	371	371	404	251	62	18	4	0	4512	4817	3070	63	1597	1597	1687	771	45	69	62	0	0.000	0.000	0.000	0.000	0.000	0.000	0.000	0.000	0.000	0.000	0.000	0.000	0.000	0.000	0.015	0.026	0.064	0.082	6.263	0.016	0.031	316	2384	100	45	2915	2960	83	3220	3303	Error	Error	-6.017	45	2915	83	3220	143349	1522064	0.199	4.060	0	0	0
1	8	3	"A15"	"A15"	6660	36710	100	547	1173	2002	170	372	372	400	208	52	46	27	0	8873	11743	8131	69	1627	1627	1842	1424	77	93	87	0	0.000	0.000	0.000	0.000	0.000	0.000	0.000	0.000	0.000	0.000	0.000	0.000	0.000	0.000	0.024	0.079	0.035	0.042	3.938	0.116	0.421	316	2384	100	175	7246	7421	801	10116	10917	Error	Error	-5.372	175	7246	801	10116	370738	3710903	3.716	6.953	0	0	0
1	9	3	"A15"	"A15"	6965	36705	100	501	523	235	44	369	369	398	223	56	34	12	0	9513	10951	6546	59	1632	1632	1957	1652	84	89	81	0	0.000	0.000	0.000	0.000	0.000	0.000	0.000	0.000	0.000	0.000	0.000	0.000	0.000	0.000	0.017	0.017	0.024	0.023	3.960	0.013	0.115	316	2384	100	132	7881	8013	154	9319	9473	Error	Error	-5.900	132	7881	154	9319	165121	3460592	0.561	5.444	0	0	0
1	10	3	"A16"	"A16"	7255	36700	100	429	443	204	46	368	368	405	219	54	21	4	0	5590	5739	2832	49	1610	1610	1736	1103	63	82	75	0	0.000	0.000	0.000	0.000	0.000	0.000	0.000	0.000	0.000	0.000	0.000	0.000	0.000	0.000	0.015	0.018	0.044	0.053	5.084	0.011	0.031	316	2384	100	61	3980	4041	75	4129	4204	Error	Error	-6.028	61	3980	75	4129	139859	1813516	0.174	3.629	0	0	0
1	11	3	"A16"	"A16"	7560	36705	100	781	829	318	38	624	624	728	434	59	22	2	0	10666	11743	4924	41	2489	2489	3342	2290	68	97	84	0	0.000	0.000	0.000	0.000	0.000	0.000	0.000	0.000	0.000	0.000	0.000	0.000	0.000	0.000	0.019	0.022	0.034	0.031	2.758	0.034	0.148	316	2384	100	157	8177	8334	205	9254	9459	Error	Error	-5.703	157	8177	205	9254	261896	3710943	0.233	3.669	0	0	0
1	12	3	"A16"	"A16"	7860	36700	100	465	506	230	45	401	401	443	237	53	28	6	0	6315	7559	4251	56	1781	1781	1980	911	46	93	90	0	0.000	0.000	0.000	0.000	0.000	0.000	0.000	0.000	0.000	0.000	0.000	0.000	0.000	0.000	0.014	0.018	0.032	0.034	3.586	0.017	0.074	316	2384	100	64	4534	4598	105	5778	5883	Error	Error	-6.147	64	4534	105	5778	160025	2388492	0.266	6.124	0	0	0
1	13	3	"A17"	"A17"	8150	36700	100	441	448	202	45	377	377	415	627	151	1	0	0	4962	5120	2604	50	1631	1631	1739	1435	82	75	58	0	0.000	0.000	0.000	0.000	0.000	0.000	0.000	0.000	0.000	0.000	0.000	0.000	0.000	0.000	0.019	0.020	0.049	0.055	4.213	0.192	0.373	316	2384	100	64	3331	3395	71	3489	3560	Error	Error	-5.702	64	3331	71	3489	141725	1617927	0.053	2.356	0	0	0
1	14	3	"A17"	"A17"	8460	36700	100	427	462	258	55	379	379	411	265	64	18	5	0	6199	6064	2981	49	1665	1665	2157	2402	111	71	44	0	0.000	0.000	0.000	0.000	0.000	0.000	0.000	0.000	0.000	0.000	0.000	0.000	0.000	0.000	0.011	0.019	0.044	0.049	4.713	0.015	0.064	316	2384	100	48	4534	4582	83	4399	4482	Error	Error	-6.562	48	4534	83	4399	146060	1916369	0.192	1.627	0	0	0
1	15	3	"A17"	"A17"	8755	36700	100	456	514	354	68	374	374	410	202	49	33	13	0	6263	6444	3503	54	1698	1698	2421	2841	117	63	43	0	0.000	0.000	0.000	0.000	0.000	0.000	0.000	0.000	0.000	0.000	0.000	0.000	0.000	0.000	0.018	0.029	0.045	0.047	5.205	0.017	0.085	316	2384	100	82	4565	4647	140	4746	4886	Error	Error	-5.799	82	4565	140	4746	162327	2036173	0.515	1.416	0	0	0
1	16	3	"A18"	"A18"	9055	36695	100	430	453	212	46	371	371	395	193	48	25	8	0	4796	4913	1865	37	1672	1672	1697	433	25	90	86	0	0.000	0.000	0.000	0.000	0.000	0.000	0.000	0.000	0.000	0.000	0.000	0.000	0.000	0.000	0.019	0.025	0.048	0.055	4.379	0.015	0.018	316	2384	100	59	3124	3183	82	3241	3323	Error	Error	-5.727	59	3124	82	3241	143119	1552412	0.301	7.427	0	0	0
1	17	3	"A18"	"A18"	9360	36695	100	461	492	228	46	380	380	411	208	50	28	9	0	7054	7096	3371	47	1741	1741	2059	1560	75	86	72	0	0.000	0.000	0.000	0.000	0.000	0.000	0.000	0.000	0.000	0.000	0.000	0.000	0.000	0.000	0.015	0.021	0.032	0.031	3.959	0.016	0.068	316	2384	100	81	5313	5394	112	5355	5467	Error	Error	-6.035	81	5313	112	5355	155323	2242203	0.389	3.229	0	0	0
1	18	3	"A18"	"A18"	9660	36690	100	436	470	219	46	383	383	410	202	49	26	10	0	4916	5633	2967	52	1732	1732	1882	1096	58	86	66	0	0.000	0.000	0.000	0.000	0.000	0.000	0.000	0.000	0.000	0.000	0.000	0.000	0.000	0.000	0.017	0.022	0.054	0.052	3.425	0.013	0.030	316	2384	100	53	3184	3237	87	3901	3988	Error	Error	-5.909	53	3184	87	3901	148624	1779891	0.297	3.422	0	0	0
1	1	4	"A19"	"A19"	4555	37010	100	441	491	416	84	391	391	415	198	47	26	11	0	3363	3982	2780	69	1610	1610	1673	571	34	70	64	0	0.000	0.000	0.000	0.000	0.000	0.000	0.000	0.000	0.000	0.000	0.000	0.000	0.000	0.000	0.029	0.042	0.095	0.107	5.171	0.037	0.071	316	2384	100	50	1753	1803	100	2372	2472	Error	Error	-5.132	50	1753	100	2372	155211	1258213	0.384	4.044	0	0	0
1	2	4	"A19"	"A19"	4860	37010	100	447	477	226	47	387	387	408	205	50	27	8	0	4436	5684	3797	66	1614	1614	1691	566	33	86	80	0	0.000	0.000	0.000	0.000	0.000	0.000	0.000	0.000	0.000	0.000	0.000	0.000	0.000	0.000	0.021	0.022	0.052	0.054	4.819	0.020	0.071	316	2384	100	60	2822	2882	90	4070	4160	Error	Error	-5.556	60	2822	90	4070	150847	1796088	0.337	7.055	0	0	0
1	3	4	"A19"	"A19"	5155	37010	100	477	521	261	50	377	377	404	199	49	36	16	0	5896	8938	6943	77	1622	1622	1852	1273	68	79	68	0	0.000	0.000	0.000	0.000	0.000	0.000	0.000	0.000	0.000	0.000	0.000	0.000	0.000	0.000	0.023	0.020	0.034	0.043	5.045	0.015	0.120	316	2384	100	100	4274	4374	144	7316	7460	Error	Error	-5.418	100	4274	144	7316	164619	2824302	0.588	5.566	0	0	0
1	4	4	"A20"	"A20"	5455	37005	100	455	508	251	49	366	366	396	203	51	34	16	0	7551	9172	6571	71	1613	1613	1695	751	44	73	69	0	0.000	0.000	0.000	0.000	0.000	0.000	0.000	0.000	0.000	0.000	0.000	0.000	0.000	0.000	0.015	0.019	0.030	0.039	6.706	0.016	0.131	316	2384	100	89	5938	6027	142	7559	7701	Error	Error	-6.060	89	5938	142	7559	160571	2898452	0.552	9.956	0	0	0
1	5	4	"A20"	"A20"	5755	37005	100	488	573	630	109	390	390	423	289	68	25	6	0	11214	10214	6319	61	1633	1633	2097	2106	100	73	67	0	0.000	0.000	0.000	0.000	0.000	0.000	0.000	0.000	0.000	0.000	0.000	0.000	0.000	0.000	0.010	0.021	0.026	0.030	4.453	0.018	0.074	316	2384	100	98	9581	9679	183	8581	8764	Error	Error	-6.611	98	9581	183	8581	180986	3227730	0.519	3.854	0	0	0
1	6	4	"A20"	"A20"	6055	37005	100	492	522	235	45	386	386	447	646	144	2	0	0	8169	8826	5977	67	1622	1622	1901	1496	78	70	63	0	0.000	0.000	0.000	0.000	0.000	0.000	0.000	0.000	0.000	0.000	0.000	0.000	0.000	0.000	0.016	0.019	0.027	0.036	5.524	0.034	0.051	316	2384	100	106	6547	6653	136	7204	7340	Error	Error	-5.949	106	6547	136	7204	164983	2788915	0.116	4.629	0	0	0
1	7	4	"A21"	"A21"	6355	37000	100	527	547	250	45	380	380	408	213	52	39	15	0	12714	11843	8176	69	1582	1582	1705	858	50	75	68	0	0.000	0.000	0.000	0.000	0.000	0.000	0.000	0.000	0.000	0.000	0.000	0.000	0.000	0.000	0.013	0.016	0.021	0.028	6.086	0.014	0.155	316	2384	100	147	11132	11279	167	10261	10428	Error	Error	-6.243	147	11132	167	10261	172763	3742332	0.653	11.816	0	0	0
1	8	4	"A21"	"A21"	6660	37000	100	505	551	273	49	379	379	400	194	48	41	19	0	13315	12524	7364	58	1592	1592	1938	1875	96	81	76	0	0.000	0.000	0.000	0.000	0.000	0.000	0.000	0.000	0.000	0.000	0.000	0.000	0.000	0.000	0.011	0.016	0.023	0.024	4.483	0.016	0.190	316	2384	100	126	11723	11849	172	10932	11104	Error	Error	-6.540	126	11723	172	10932	174064	3957500	0.778	5.646	0	0	0
1	9	4	"A21"	"A21"	6960	37005	100	488	553	424	76	374	374	398	197	49	36	17	0	13697	12233	5954	48	1596	1596	1971	1947	98	86	80	0	0.000	0.000	0.000	0.000	0.000	0.000	0.000	0.000	0.000	0.000	0.000	0.000	0.000	0.000	0.009	0.017	0.021	0.021	3.614	0.016	0.098	316	2384	100	114	12101	12215	179	10637	10816	Error	Error	-6.730	114	12101	179	10637	174649	3865594	0.787	5.271	0	0	0
1	10	4	"A22"	"A22"	7265	36995	100	563	605	563	93	375	375	400	195	48	47	20	0	14071	12574	5389	42	1578	1578	1638	523	31	95	92	0	0.000	0.000	0.000	0.000	0.000	0.000	0.000	0.000	0.000	0.000	0.000	0.000	0.000	0.000	0.015	0.021	0.021	0.022	3.704	0.018	0.080	316	2384	100	188	12493	12681	230	10996	11226	Error	Error	-6.054	188	12493	230	10996	191205	3973385	1.051	20.910	0	0	0
1	11	4	"A22"	"A22"	7560	36995	100	536	561	250	44	448	448	491	270	54	24	4	0	9253	10232	5384	52	1807	1807	2969	3974	133	77	46	0	0.000	0.000	0.000	0.000	0.000	0.000	0.000	0.000	0.000	0.000	0.000	0.000	0.000	0.000	0.012	0.013	0.024	0.025	4.205	0.013	0.123	316	2384	100	88	7446	7534	113	8425	8538	Error	Error	-6.403	88	7446	113	8425	177232	3233171	0.259	1.828	0	0	0
1	12	4	"A22"	"A22"	7860	36995	100	578	595	259	43	363	363	395	203	51	51	24	0	15798	15004	6141	40	1619	1619	1798	1014	56	94	91	0	0.000	0.000	0.000	0.000	0.000	0.000	0.000	0.000	0.000	0.000	0.000	0.000	0.000	0.000	0.015	0.017	0.020	0.018	3.359	0.014	0.148	316	2384	100	215	14179	14394	232	13385	13617	Error	Error	-6.043	215	14179	232	13385	188065	4741229	0.985	13.024	0	0	0
1	13	4	"A23"	"A23"	8160	36990	100	492	514	229	44	369	369	400	262	65	29	6	0	7815	9116	6384	70	1566	1566	1657	742	44	78	74	0	0.000	0.000	0.000	0.000	0.000	0.000	0.000	0.000	0.000	0.000	0.000	0.000	0.000	0.000	0.020	0.019	0.029	0.037	5.969	0.016	0.064	316	2384	100	123	6249	6372	145	7550	7695	Error	Error	-5.667	123	6249	145	7550	162570	2880615	0.435	10.053	0	0	0
1	14	4	"A23"	"A23"	8470	36990	100	515	544	261	47	363	363	393	199	50	42	19	0	10744	12373	7723	62	1609	1609	1734	941	54	97	91	0	0.000	0.000	0.000	0.000	0.000	0.000	0.000	0.000	0.000	0.000	0.000	0.000	0.000	0.000	0.017	0.017	0.024	0.022	3.295	0.014	0.162	316	2384	100	152	9135	9287	181	10764	10945	Error	Error	-5.909	152	9135	181	10764	172054	3909766	0.759	11.306	0	0	0
1	15	4	"A23"	"A23"	8765	36990	100	542	567	268	47	380	380	407	204	50	40	18	0	13502	13443	5897	43	1653	1653	1860	1318	70	98	93	0	0.000	0.000	0.000	0.000	0.000	0.000	0.000	0.000	0.000	0.000	0.000	0.000	0.000	0.000	0.014	0.016	0.021	0.019	2.710	0.016	0.160	316	2384	100	162	11849	12011	187	11790	11977	Error	Error	-6.193	162	11849	187	11790	179167	4247951	0.784	8.788	0	0	0
1	16	4	"A24"	"A24"	9060	36985	100	502	534	249	46	376	376	399	192	48	39	15	0	8441	9390	5828	62	1653	1653	1690	533	31	87	83	0	0.000	0.000	0.000	0.000	0.000	0.000	0.000	0.000	0.000	0.000	0.000	0.000	0.000	0.000	0.019	0.020	0.027	0.029	4.534	0.017	0.136	316	2384	100	126	6788	6914	158	7737	7895	Error	Error	-5.751	126	6788	158	7737	168825	2967165	0.703	14.447	0	0	0
1	17	4	"A24"	"A24"	9370	36985	100	560	572	262	45	384	384	408	226	55	42	15	0	9993	12547	8474	67	1664	1664	1780	835	46	97	92	0	0.000	0.000	0.000	0.000	0.000	0.000	0.000	0.000	0.000	0.000	0.000	0.000	0.000	0.000	0.021	0.017	0.023	0.023	3.665	0.014	0.109	316	2384	100	176	8329	8505	188	10883	11071	Error	Error	-5.564	176	8329	188	10883	180772	3964939	0.726	12.895	0	0	0
1	18	4	"A24"	"A24"	9670	36980	100	514	541	243	44	381	381	409	224	54	36	12	0	10046	10790	5963	55	1714	1714	1779	610	34	96	93	0	0.000	0.000	0.000	0.000	0.000	0.000	0.000	0.000	0.000	0.000	0.000	0.000	0.000	0.000	0.016	0.018	0.024	0.021	3.592	0.016	0.128	316	2384	100	133	8332	8465	160	9076	9236	Error	Error	-5.969	133	8332	160	9076	170849	3409788	0.589	14.772	0	0	0
1	1	5	"A25"	"A25"	4565	37310	100	473	503	241	47	385	385	407	197	48	31	13	0	7425	9393	7397	78	1680	1680	1812	1184	65	67	64	0	0.000	0.000	0.000	0.000	0.000	0.000	0.000	0.000	0.000	0.000	0.000	0.000	0.000	0.000	0.015	0.015	0.032	0.044	6.401	0.014	0.119	316	2384	100	88	5745	5833	118	7713	7831	Error	Error	-6.029	88	5745	118	7713	159063	2968329	0.487	6.403	0	0	0
1	2	5	"A25"	"A25"	4870	37310	100	510	537	245	45	382	382	407	198	48	37	15	0	9784	11225	7167	63	1667	1667	1741	622	35	87	81	0	0.000	0.000	0.000	0.000	0.000	0.000	0.000	0.000	0.000	0.000	0.000	0.000	0.000	0.000	0.016	0.016	0.023	0.026	4.501	0.014	0.119	316	2384	100	128	8117	8245	155	9558	9713	Error	Error	-5.987	128	8117	155	9558	169674	3547213	0.657	15.248	0	0	0
1	3	5	"A25"	"A25"	5160	37305	100	502	523	245	46	387	387	415	203	48	35	12	0	9155	10032	6755	67	1693	1693	2255	2423	107	69	63	0	0.000	0.000	0.000	0.000	0.000	0.000	0.000	0.000	0.000	0.000	0.000	0.000	0.000	0.000	0.015	0.016	0.028	0.040	6.019	0.013	0.115	316	2384	100	115	7462	7577	136	8339	8475	Error	Error	-6.020	115	7462	136	8339	165189	3170229	0.532	3.210	0	0	0
1	4	5	"A26"	"A26"	5465	37310	100	499	562	392	69	375	375	403	198	49	39	18	0	11630	11036	5146	46	1668	1668	1727	582	33	90	86	0	0.000	0.000	0.000	0.000	0.000	0.000	0.000	0.000	0.000	0.000	0.000	0.000	0.000	0.000	0.012	0.020	0.025	0.024	3.702	0.022	0.159	316	2384	100	124	9962	10086	187	9368	9555	Error	Error	-6.328	124	9962	187	9368	177675	3487341	0.803	15.995	0	0	0
1	5	5	"A26"	"A26"	5765	37315	100	518	539	247	45	380	380	410	206	50	37	14	0	12815	12725	3071	24	1735	1735	1989	1384	69	98	98	0	0.000	0.000	0.000	0.000	0.000	0.000	0.000	0.000	0.000	0.000	0.000	0.000	0.000	0.000	0.012	0.014	0.020	0.016	2.985	0.013	0.082	316	2384	100	138	11080	11218	159	10990	11149	Error	Error	-6.327	138	11080	159	10990	170427	4020961	0.626	7.757	0	0	0
1	6	5	"A26"	"A26"	6080	37310	100	545	551	233	42	382	382	403	194	48	42	18	0	12485	12157	3589	29	1711	1711	1841	931	50	95	94	0	0.000	0.000	0.000	0.000	0.000	0.000	0.000	0.000	0.000	0.000	0.000	0.000	0.000	0.000	0.015	0.016	0.022	0.020	2.988	0.013	0.087	316	2384	100	163	10774	10937	169	10446	10615	Error	Error	-6.047	163	10774	169	10446	174132	3841636	0.763	11.081	0	0	0
1	7	5	"A27"	"A27"	6365	37305	100	509	538	223	41	370	370	398	194	48	43	14	0	13170	11854	6613	55	1635	1635	1706	712	41	84	78	0	0.000	0.000	0.000	0.000	0.000	0.000	0.000	0.000	0.000	0.000	0.000	0.000	0.000	0.000	0.012	0.016	0.023	0.026	4.314	0.013	0.130	316	2384	100	139	11535	11674	168	10219	10387	Error	Error	-6.375	139	11535	168	10219	169850	3745992	0.722	14.253	0	0	0
1	8	5	"A27"	"A27"	6675	37305	100	509	532	255	47	377	377	406	245	60	31	10	0	12665	12299	5069	41	1634	1634	1735	840	48	92	91	0	0.000	0.000	0.000	0.000	0.000	0.000	0.000	0.000	0.000	0.000	0.000	0.000	0.000	0.000	0.012	0.015	0.021	0.019	3.644	0.014	0.110	316	2384	100	132	11031	11163	155	10665	10820	Error	Error	-6.385	132	11031	155	10665	168013	3886533	0.514	12.576	0	0	0
1	9	5	"A27"	"A27"	6975	37305	100	481	503	229	45	366	366	403	282	69	25	4	0	10805	10354	4858	46	1598	1598	1787	1089	60	93	91	0	0.000	0.000	0.000	0.000	0.000	0.000	0.000	0.000	0.000	0.000	0.000	0.000	0.000	0.000	0.012	0.016	0.026	0.024	3.452	0.012	0.029	316	2384	100	115	9207	9322	137	8756	8893	Error	Error	-6.323	115	9207	137	8756	158872	3271908	0.355	7.867	0	0	0
1	10	5	"A28"	"A28"	7265	37300	100	553	591	274	46	366	366	387	195	50	49	26	0	23583	20009	10453	52	1634	1634	1778	1257	70	85	81	0	0.000	0.000	0.000	0.000	0.000	0.000	0.000	0.000	0.000	0.000	0.000	0.000	0.000	0.000	0.009	0.012	0.015	0.014	4.579	0.011	0.195	316	2384	100	187	21949	22136	225	18375	18600	Error	Error	-6.875	187	21949	225	18375	186603	6322799	1.046	14.504	0	0	0
1	11	5	"A28"	"A28"	7580	37305	100	609	631	259	41	371	371	405	367	90	31	4	0	22524	21424	5736	26	1666	1666	1883	1437	76	97	95	0	0.000	0.000	0.000	0.000	0.000	0.000	0.000	0.000	0.000	0.000	0.000	0.000	0.000	0.000	0.011	0.013	0.014	0.013	2.592	0.013	0.252	316	2384	100	238	20858	21096	260	19758	20018	Error	Error	-6.453	238	20858	260	19758	199375	6770019	0.616	13.598	0	0	0
1	12	5	"A28"	"A28"	7870	37300	100	644	660	236	35	376	376	406	211	51	59	23	0	26340	23826	8715	36	1679	1679	2041	2401	117	92	90	0	0.000	0.000	0.000	0.000	0.000	0.000	0.000	0.000	0.000	0.000	0.000	0.000	0.000	0.000	0.011	0.013	0.014	0.013	2.969	0.014	0.168	316	2384	100	268	24661	24929	284	22147	22431	Error	Error	-6.524	268	24661	284	22147	208658	7529027	1.204	9.073	0	0	0
1	13	5	"A29"	"A29"	8165	37295	100	487	513	236	46	369	369	390	200	51	36	14	0	13139	11768	7125	60	1628	1628	1745	1025	58	76	73	0	0.000	0.000	0.000	0.000	0.000	0.000	0.000	0.000	0.000	0.000	0.000	0.000	0.000	0.000	0.010	0.014	0.023	0.027	5.265	0.012	0.110	316	2384	100	118	11511	11629	144	10140	10284	Error	Error	-6.608	118	11511	144	10140	162185	3718679	0.615	9.779	0	0	0
1	14	5	"A29"	"A29"	8460	37295	100	506	532	227	42	371	371	395	197	49	39	14	0	12307	11543	7153	61	1678	1678	2108	2251	106	74	69	0	0.000	0.000	0.000	0.000	0.000	0.000	0.000	0.000	0.000	0.000	0.000	0.000	0.000	0.000	0.013	0.016	0.024	0.028	5.356	0.013	0.132	316	2384	100	135	10629	10764	161	9865	10026	Error	Error	-6.299	135	10629	161	9865	167960	3647744	0.695	4.191	0	0	0
1	15	5	"A29"	"A29"	8775	37295	100	501	531	213	40	384	384	409	201	49	36	12	0	13457	12816	5196	40	1714	1714	1887	1230	65	96	94	0	0.000	0.000	0.000	0.000	0.000	0.000	0.000	0.000	0.000	0.000	0.000	0.000	0.000	0.000	0.010	0.013	0.017	0.016	2.956	0.012	0.110	316	2384	100	117	11743	11860	147	11102	11249	Error	Error	-6.649	117	11743	147	11102	167834	4049902	0.607	8.885	0	0	0
1	16	5	"A30"	"A30"	9065	37290	100	487	516	228	44	376	376	402	204	50	32	13	0	10739	10970	5547	50	1692	1692	1759	605	34	93	91	0	0.000	0.000	0.000	0.000	0.000	0.000	0.000	0.000	0.000	0.000	0.000	0.000	0.000	0.000	0.012	0.015	0.022	0.020	3.657	0.012	0.076	316	2384	100	111	9047	9158	140	9278	9418	Error	Error	-6.349	111	9047	140	9278	163124	3466435	0.559	15.225	0	0	0
1	17	5	"A30"	"A30"	9370	37290	100	502	539	243	45	382	382	408	209	51	36	14	0	12976	13130	6593	50	1741	1741	1994	1723	86	94	86	0	0.000	0.000	0.000	0.000	0.000	0.000	0.000	0.000	0.000	0.000	0.000	0.000	0.000	0.000	0.011	0.014	0.021	0.018	3.393	0.013	0.140	316	2384	100	120	11235	11355	157	11389	11546	Error	Error	-6.549	120	11235	157	11389	170472	4149149	0.627	6.463	0	0	0
1	18	5	"A30"	"A30"	9665	37290	100	536	661	981	148	369	369	394	194	49	46	21	0	12944	13768	7249	52	1760	1760	1975	1548	78	94	92	0	0.000	0.000	0.000	0.000	0.000	0.000	0.000	0.000	0.000	0.000	0.000	0.000	0.000	0.000	0.015	0.024	0.022	0.020	3.156	0.035	0.199	316	2384	100	167	11184	11351	292	12008	12300	Error	Error	-6.065	167	11184	292	12008	208925	4350733	1.376	7.618	0	0	0
1	1	6	"A31"	"A31"	4560	37610	100	482	502	216	43	375	375	413	297	71	20	3	0	9144	10509	7370	70	1688	1688	1883	1328	70	70	68	0	0.000	0.000	0.000	0.000	0.000	0.000	0.000	0.000	0.000	0.000	0.000	0.000	0.000	0.000	0.014	0.014	0.024	0.032	6.205	0.012	0.094	316	2384	100	107	7456	7563	127	8821	8948	Error	Error	-6.123	107	7456	127	8821	158597	3320891	0.300	6.495	0	0	0
1	2	6	"A31"	"A31"	4870	37605	100	504	520	225	43	388	388	479	1252	261	0	0	0	13584	12012	6729	56	1671	1671	1922	2656	138	78	68	0	0.000	0.000	0.000	0.000	0.000	0.000	0.000	0.000	0.000	0.000	0.000	0.000	0.000	0.000	0.010	0.013	0.018	0.019	4.183	0.012	0.058	316	2384	100	116	11913	12029	132	10341	10473	Error	Error	-6.682	116	11913	132	10341	164351	3795891	0.033	3.799	0	0	0
1	3	6	"A31"	"A31"	5160	37605	100	498	521	224	42	377	377	432	761	176	1	0	0	12965	11981	7546	62	1680	1680	2096	2214	105	72	68	0	0.000	0.000	0.000	0.000	0.000	0.000	0.000	0.000	0.000	0.000	0.000	0.000	0.000	0.000	0.011	0.014	0.018	0.023	5.145	0.011	0.059	316	2384	100	121	11285	11406	144	10301	10445	Error	Error	-6.543	121	11285	144	10301	164614	3786151	0.117	4.465	0	0	0
1	4	6	"A32"	"A32"	5470	37610	100	486	521	235	45	378	378	404	210	51	35	11	0	13156	12148	6193	50	1656	1656	1703	511	30	93	90	0	0.000	0.000	0.000	0.000	0.000	0.000	0.000	0.000	0.000	0.000	0.000	0.000	0.000	0.000	0.009	0.014	0.022	0.019	3.859	0.012	0.091	316	2384	100	108	11500	11608	143	10492	10635	Error	Error	-6.734	108	11500	143	10492	164776	3838799	0.557	20.440	0	0	0
1	5	6	"A32"	"A32"	5780	37615	100	492	524	229	43	389	389	418	273	65	21	6	0	14099	14118	4613	32	1700	1700	1958	1475	75	100	99	0	0.000	0.000	0.000	0.000	0.000	0.000	0.000	0.000	0.000	0.000	0.000	0.000	0.000	0.000	0.008	0.011	0.015	0.013	3.093	0.009	0.064	316	2384	100	103	12399	12502	135	12418	12553	Error	Error	-6.911	103	12399	135	12418	165501	4461416	0.388	8.244	0	0	0
1	6	6	"A32"	"A32"	6085	37610	100	492	516	224	43	378	378	402	196	48	32	13	0	12863	12380	5523	44	1658	1658	1843	1116	60	97	95	0	0.000	0.000	0.000	0.000	0.000	0.000	0.000	0.000	0.000	0.000	0.000	0.000	0.000	0.000	0.010	0.013	0.019	0.017	3.012	0.011	0.095	316	2384	100	114	11205	11319	138	10722	10860	Error	Error	-6.619	114	11205	138	10722	163065	3912192	0.582	9.442	0	0	0
1	7	6	"A33"	"A33"	6370	37605	100	458	488	232	47	367	367	393	191	48	32	11	0	6484	9713	7591	78	1612	1612	1661	519	31	87	83	0	0.000	0.000	0.000	0.000	0.000	0.000	0.000	0.000	0.000	0.000	0.000	0.000	0.000	0.000	0.019	0.015	0.028	0.030	4.997	0.013	0.103	316	2384	100	91	4872	4963	121	8101	8222	Error	Error	-5.743	91	4872	121	8101	154128	3069225	0.497	15.514	0	0	0
1	8	6	"A33"	"A33"	6670	37605	100	486	513	234	45	373	373	399	196	49	35	14	0	12098	13084	8380	64	1611	1611	1730	792	45	93	88	0	0.000	0.000	0.000	0.000	0.000	0.000	0.000	0.000	0.000	0.000	0.000	0.000	0.000	0.000	0.011	0.012	0.018	0.019	4.085	0.010	0.087	316	2384	100	113	10487	10600	140	11473	11613	Error	Error	-6.536	113	10487	140	11473	162177	4134450	0.582	14.336	0	0	0
1	9	6	"A33"	"A33"	6985	37605	100	513	553	264	47	368	368	402	280	69	33	11	0	12293	15385	9214	59	1606	1606	1744	978	56	96	93	0	0.000	0.000	0.000	0.000	0.000	0.000	0.000	0.000	0.000	0.000	0.000	0.000	0.000	0.000	0.014	0.013	0.019	0.018	3.535	0.011	0.150	316	2384	100	145	10687	10832	185	13779	13964	Error	Error	-6.204	145	10687	185	13779	174706	4861641	0.539	13.948	0	0	0
1	10	6	"A34"	"A34"	7275	37600	100	443	463	219	47	371	371	418	584	139	2	0	0	6796	9309	6473	69	1576	1576	1715	2158	125	87	60	0	0.000	0.000	0.000	0.000	0.000	0.000	0.000	0.000	0.000	0.000	0.000	0.000	0.000	0.000	0.014	0.012	0.025	0.024	4.007	0.010	0.052	316	2384	100	72	5220	5292	92	7733	7825	Error	Error	-6.180	72	5220	92	7733	146290	2941666	0.077	3.519	0	0	0
1	11	6	"A34"	"A34"	7575	37595	100	498	527	245	46	369	369	401	313	78	21	4	0	9344	12553	8106	64	1641	1641	2006	1956	97	89	76	0	0.000	0.000	0.000	0.000	0.000	0.000	0.000	0.000	0.000	0.000	0.000	0.000	0.000	0.000	0.017	0.014	0.021	0.021	4.005	0.012	0.142	316	2384	100	129	7703	7832	158	10912	11070	Error	Error	-5.900	129	7703	158	10912	166393	3966840	0.403	5.392	0	0	0
1	12	6	"A34"	"A34"	7875	37595	100	501	530	235	44	363	363	389	199	51	39	14	0	10551	13038	7666	58	1657	1657	1950	1741	89	93	84	0	0.000	0.000	0.000	0.000	0.000	0.000	0.000	0.000	0.000	0.000	0.000	0.000	0.000	0.000	0.016	0.015	0.021	0.019	3.332	0.013	0.161	316	2384	100	138	8894	9032	167	11381	11548	Error	Error	-6.010	138	8894	167	11381	167520	4119916	0.709	6.369	0	0	0
1	13	6	"A35"	"A35"	8170	37590	100	506	515	233	45	365	365	391	234	59	33	9	0	13326	12450	5440	43	1645	1645	1722	697	40	93	89	0	0.000	0.000	0.000	0.000	0.000	0.000	0.000	0.000	0.000	0.000	0.000	0.000	0.000	0.000	0.012	0.014	0.019	0.019	4.088	0.010	0.069	316	2384	100	141	11681	11822	150	10805	10955	Error	Error	-6.372	141	11681	150	10805	162797	3934308	0.530	15.392	0	0	0
1	14	6	"A35"	"A35"	8475	37590	100	489	526	233	44	374	374	396	200	50	37	14	0	14488	14086	4181	29	1730	1730	1902	1232	64	97	94	0	0.000	0.000	0.000	0.000	0.000	0.000	0.000	0.000	0.000	0.000	0.000	0.000	0.000	0.000	0.009	0.012	0.016	0.014	3.067	0.011	0.088	316	2384	100	115	12758	12873	152	12356	12508	Error	Error	-6.794	115	12758	152	12356	166058	4451100	0.650	9.890	0	0	0
1	15	6	"A35"	"A35"	8765	37595	100	555	587	265	45	376	376	405	203	50	44	18	0	13914	13848	3821	27	1776	1776	2509	3630	144	95	90	0	0.000	0.000	0.000	0.000	0.000	0.000	0.000	0.000	0.000	0.000	0.000	0.000	0.000	0.000	0.015	0.017	0.021	0.018	2.856	0.014	0.156	316	2384	100	179	12138	12317	211	12072	12283	Error	Error	-6.083	179	12138	211	12072	185340	4375926	0.897	3.124	0	0	0
1	16	6	"A36"	"A36"	9070	37585	100	500	527	226	42	379	379	402	209	51	33	14	0	12582	11973	5695	47	1707	1707	1728	404	23	93	89	0	0.000	0.000	0.000	0.000	0.000	0.000	0.000	0.000	0.000	0.000	0.000	0.000	0.000	0.000	0.011	0.014	0.019	0.020	4.128	0.012	0.081	316	2384	100	121	10875	10996	148	10266	10414	Error	Error	-6.490	121	10875	148	10266	166654	3783604	0.598	25.359	0	0	0
1	17	6	"A36"	"A36"	9375	37585	100	504	540	239	44	387	387	454	1441	317	0	0	0	14896	13790	5370	38	1738	1738	1980	1579	79	94	91	0	0.000	0.000	0.000	0.000	0.000	0.000	0.000	0.000	0.000	0.000	0.000	0.000	0.000	0.000	0.009	0.013	0.017	0.014	3.882	0.024	0.005	316	2384	100	117	13158	13275	153	12052	12205	Error	Error	-6.813	117	13158	153	12052	170585	4357660	0.060	7.479	0	0	0
1	18	6	"A36"	"A36"	9670	37585	100	539	557	236	42	371	371	398	199	50	44	15	0	13327	13347	5719	42	1738	1738	1931	1460	75	94	92	0	0.000	0.000	0.000	0.000	0.000	0.000	0.000	0.000	0.000	0.000	0.000	0.000	0.000	0.000	0.014	0.016	0.022	0.019	2.830	0.014	0.151	316	2384	100	168	11589	11757	186	11609	11795	Error	Error	-6.108	168	11589	186	11609	175863	4217678	0.799	7.819	0	0	0
1	1	7	"A37"	"A37"	4565	37925	100	532	556	246	44	390	390	424	236	55	37	11	0	11753	10736	5575	51	1715	1715	1807	844	46	85	79	0	0.000	0.000	0.000	0.000	0.000	0.000	0.000	0.000	0.000	0.000	0.000	0.000	0.000	0.000	0.014	0.018	0.025	0.029	5.106	0.015	0.067	316	2384	100	142	10038	10180	166	9021	9187	Error	Error	-6.143	142	10038	166	9021	175716	3392581	0.559	10.579	0	0	0
1	2	7	"A37"	"A37"	4875	37915	100	539	566	249	43	387	387	420	222	52	37	14	0	12565	12747	5320	41	1780	1780	2076	1549	74	91	88	0	0.000	0.000	0.000	0.000	0.000	0.000	0.000	0.000	0.000	0.000	0.000	0.000	0.000	0.000	0.014	0.016	0.020	0.021	3.668	0.012	0.094	316	2384	100	152	10785	10937	179	10967	11146	Error	Error	-6.149	152	10785	179	10967	178722	4027963	0.658	6.889	0	0	0
1	3	7	"A37"	"A37"	5175	37915	100	551	583	233	39	398	398	421	211	50	38	14	0	11429	11634	4167	35	1821	1821	2147	1517	70	95	95	0	0.000	0.000	0.000	0.000	0.000	0.000	0.000	0.000	0.000	0.000	0.000	0.000	0.000	0.000	0.016	0.019	0.023	0.019	3.083	0.017	0.126	316	2384	100	153	9608	9761	185	9813	9998	Error	Error	-5.973	153	9608	185	9813	184211	3676355	0.768	6.254	0	0	0
1	4	7	"A38"	"A38"	5475	37910	100	531	560	234	41	388	388	452	1341	296	0	0	0	13586	12525	5908	47	1710	1710	1778	611	34	91	87	0	0.000	0.000	0.000	0.000	0.000	0.000	0.000	0.000	0.000	0.000	0.000	0.000	0.000	0.000	0.012	0.016	0.023	0.022	3.650	0.013	0.112	316	2384	100	143	11876	12019	172	10815	10987	Error	Error	-6.376	143	11876	172	10815	176943	3957766	0.081	17.589	0	0	0
1	5	7	"A38"	"A38"	5780	37910	100	542	580	251	43	392	392	419	198	47	44	17	0	16353	15075	4877	32	1741	1741	1951	1322	67	93	90	0	0.000	0.000	0.000	0.000	0.000	0.000	0.000	0.000	0.000	0.000	0.000	0.000	0.000	0.000	0.010	0.014	0.019	0.017	3.257	0.014	0.164	316	2384	100	150	14612	14762	188	13334	13522	Error	Error	-6.606	150	14612	188	13334	183406	4763630	0.813	9.927	0	0	0
1	6	7	"A38"	"A38"	6080	37910	100	571	601	246	40	395	395	421	221	52	43	17	0	15320	14500	4634	31	1721	1721	1839	1025	55	95	93	0	0.000	0.000	0.000	0.000	0.000	0.000	0.000	0.000	0.000	0.000	0.000	0.000	0.000	0.000	0.013	0.016	0.018	0.018	3.459	0.015	0.138	316	2384	100	176	13599	13775	206	12779	12985	Error	Error	-6.272	176	13599	206	12779	190049	4581884	0.814	12.352	0	0	0
1	7	7	"A39"	"A39"	6365	37905	100	497	568	573	100	379	379	409	208	50	36	14	0	9019	10211	6295	61	1661	1661	1810	1080	59	82	78	0	0.000	0.000	0.000	0.000	0.000	0.000	0.000	0.000	0.000	0.000	0.000	0.000	0.000	0.000	0.016	0.022	0.028	0.032	5.093	0.026	0.145	316	2384	100	118	7358	7476	189	8550	8739	Error	Error	-5.962	118	7358	189	8550	179390	3226783	0.764	7.779	0	0	0
1	8	7	"A39"	"A39"	6675	37905	100	503	527	221	41	372	372	395	210	53	36	13	0	12239	11705	4697	40	1682	1682	1927	1392	72	92	90	0	0.000	0.000	0.000	0.000	0.000	0.000	0.000	0.000	0.000	0.000	0.000	0.000	0.000	0.000	0.012	0.015	0.021	0.019	3.778	0.012	0.096	316	2384	100	131	10557	10688	155	10023	10178	Error	Error	-6.332	131	10557	155	10023	166606	3698812	0.629	7.024	0	0	0
1	9	7	"A39"	"A39"	6975	37905	100	529	550	248	45	367	367	392	202	51	43	16	0	14839	15803	7824	49	1663	1663	2040	1964	96	93	88	0	0.000	0.000	0.000	0.000	0.000	0.000	0.000	0.000	0.000	0.000	0.000	0.000	0.000	0.000	0.012	0.013	0.018	0.016	3.266	0.012	0.148	316	2384	100	162	13176	13338	183	14140	14323	Error	Error	-6.346	162	13176	183	14140	173782	4993770	0.782	7.008	0	0	0
1	10	7	"A40"	"A40"	7275	37910	100	499	524	243	46	356	356	382	190	49	39	17	0	11803	14172	8785	61	1623	1623	1656	375	22	96	95	0	0.000	0.000	0.000	0.000	0.000	0.000	0.000	0.000	0.000	0.000	0.000	0.000	0.000	0.000	0.014	0.013	0.018	0.017	4.459	0.012	0.144	316	2384	100	143	10180	10323	168	12549	12717	Error	Error	-6.154	143	10180	168	12549	165594	4478382	0.747	33.376	0	0	0
1	11	7	"A40"	"A40"	7590	37910	100	534	552	220	39	362	362	385	197	51	46	14	0	13606	15848	9332	58	1657	1657	1809	994	54	99	98	0	0.000	0.000	0.000	0.000	0.000	0.000	0.000	0.000	0.000	0.000	0.000	0.000	0.000	0.000	0.014	0.013	0.017	0.017	2.919	0.012	0.169	316	2384	100	172	11949	12121	190	14191	14381	Error	Error	-6.118	172	11949	190	14191	174375	5007816	0.848	14.124	0	0	0
1	12	7	"A40"	"A40"	7890	37905	100	573	592	251	42	368	368	393	200	50	51	25	0	15313	16452	9057	55	1653	1653	1763	742	42	97	94	0	0.000	0.000	0.000	0.000	0.000	0.000	0.000	0.000	0.000	0.000	0.000	0.000	0.000	0.000	0.015	0.015	0.019	0.019	3.160	0.012	0.173	316	2384	100	205	13660	13865	224	14799	15023	Error	Error	-6.058	205	13660	224	14799	186993	5198878	0.995	19.796	0	0	0
1	13	7	"A41"	"A41"	8170	37895	100	516	547	236	43	381	381	406	196	48	36	16	0	13416	13472	6637	49	1688	1688	1841	1140	61	89	85	0	0.000	0.000	0.000	0.000	0.000	0.000	0.000	0.000	0.000	0.000	0.000	0.000	0.000	0.000	0.012	0.014	0.018	0.017	4.135	0.011	0.110	316	2384	100	135	11728	11863	166	11784	11950	Error	Error	-6.441	135	11728	166	11784	172898	4257220	0.719	10.203	0	0	0
1	14	7	"A41"	"A41"	8475	37900	100	546	567	247	43	377	377	407	200	49	44	19	0	13785	13494	4652	34	1760	1760	1901	1171	61	96	94	0	0.000	0.000	0.000	0.000	0.000	0.000	0.000	0.000	0.000	0.000	0.000	0.000	0.000	0.000	0.014	0.016	0.021	0.018	3.183	0.014	0.138	316	2384	100	169	12025	12194	190	11734	11924	Error	Error	-6.153	169	12025	190	11734	179176	4264153	0.800	9.900	0	0	0
1	15	7	"A41"	"A41"	8780	37895	100	542	560	237	42	384	384	412	223	54	36	12	0	11617	12011	4417	36	1756	1756	1975	1466	74	95	94	0	0.000	0.000	0.000	0.000	0.000	0.000	0.000	0.000	0.000	0.000	0.000	0.000	0.000	0.000	0.016	0.017	0.021	0.019	3.194	0.014	0.096	316	2384	100	158	9861	10019	176	10255	10431	Error	Error	-5.964	158	9861	176	10255	176988	3795358	0.664	6.846	0	0	0
1	16	7	"A42"	"A42"	9075	37890	100	521	548	239	43	383	383	410	204	49	39	15	0	10343	12282	8267	67	1754	1754	1786	464	25	93	89	0	0.000	0.000	0.000	0.000	0.000	0.000	0.000	0.000	0.000	0.000	0.000	0.000	0.000	0.000	0.016	0.016	0.022	0.023	3.691	0.014	0.167	316	2384	100	138	8589	8727	165	10528	10693	Error	Error	-5.960	138	8589	165	10528	173260	3881073	0.676	22.621	0	0	0
1	17	7	"A42"	"A42"	9380	37895	100	598	633	269	42	376	376	407	216	53	51	23	0	19488	19502	9090	46	1799	1799	1928	1017	52	98	96	0	0.000	0.000	0.000	0.000	0.000	0.000	0.000	0.000	0.000	0.000	0.000	0.000	0.000	0.000	0.013	0.015	0.016	0.014	2.912	0.013	0.191	316	2384	100	222	17689	17911	257	17703	17960	Error	Error	-6.316	222	17689	257	17703	199899	6162656	1.046	17.280	0	0	0
1	18	7	"A42"	"A42"	9665	37900	100	548	598	261	43	384	384	410	195	47	46	22	0	14148	15586	9099	58	1819	1819	2028	1513	74	91	86	0	0.000	0.000	0.000	0.000	0.000	0.000	0.000	0.000	0.000	0.000	0.000	0.000	0.000	0.000	0.013	0.016	0.018	0.018	3.444	0.014	0.220	316	2384	100	164	12329	12493	214	13767	13981	Error	Error	-6.232	164	12329	214	13767	189049	4925295	0.964	8.961	0	0	0
1	1	8	"A43"	"A43"	4570	38215	100	541	576	265	46	386	386	416	203	48	43	18	0	18986	17098	7431	43	1757	1757	1817	517	28	97	93	0	0.000	0.000	0.000	0.000	0.000	0.000	0.000	0.000	0.000	0.000	0.000	0.000	0.000	0.000	0.009	0.012	0.016	0.016	3.428	0.011	0.133	316	2384	100	155	17229	17384	190	15341	15531	Error	Error	-6.796	155	17229	190	15341	181984	5402929	0.788	29.557	0	0	0
1	2	8	"A43"	"A43"	4870	38220	100	579	616	290	47	385	385	414	202	48	47	19	0	21563	19703	6814	34	1819	1819	2132	1992	93	95	93	0	0.000	0.000	0.000	0.000	0.000	0.000	0.000	0.000	0.000	0.000	0.000	0.000	0.000	0.000	0.010	0.013	0.014	0.013	2.942	0.044	0.127	316	2384	100	194	19744	19938	231	17884	18115	Error	Error	-6.669	194	19744	231	17884	194767	6226279	1.000	8.821	0	0	0
1	3	8	"A43"	"A43"	5165	38215	100	562	573	244	42	381	381	415	257	61	36	10	0	20961	19035	8465	44	1784	1784	2474	3173	128	94	82	0	0.000	0.000	0.000	0.000	0.000	0.000	0.000	0.000	0.000	0.000	0.000	0.000	0.000	0.000	0.009	0.011	0.015	0.013	2.720	0.010	0.153	316	2384	100	181	19177	19358	192	17251	17443	Error	Error	-6.727	181	19177	192	17251	181123	6015098	0.615	5.219	0	0	0
1	4	8	"A44"	"A44"	5480	38205	100	518	553	243	43	379	379	405	200	49	41	19	0	16919	14918	7241	48	1759	1759	1828	716	39	91	86	0	0.000	0.000	0.000	0.000	0.000	0.000	0.000	0.000	0.000	0.000	0.000	0.000	0.000	0.000	0.009	0.013	0.018	0.019	4.540	0.010	0.110	316	2384	100	139	15160	15299	174	13159	13333	Error	Error	-6.769	139	15160	174	13159	174688	4714053	0.740	18.282	0	0	0
1	5	8	"A44"	"A44"	5780	38200	100	493	525	233	44	385	385	414	232	56	33	9	0	13857	12969	5074	39	1771	1771	2305	2471	107	89	85	0	0.000	0.000	0.000	0.000	0.000	0.000	0.000	0.000	0.000	0.000	0.000	0.000	0.000	0.000	0.009	0.013	0.021	0.018	3.990	0.010	0.075	316	2384	100	108	12086	12194	140	11198	11338	Error	Error	-6.806	108	12086	140	11198	165828	4098307	0.478	4.316	0	0	0
1	6	8	"A44"	"A44"	6080	38200	100	545	558	251	44	399	399	423	206	48	37	16	0	14077	13182	4929	37	1745	1745	2055	1911	92	92	90	0	0.000	0.000	0.000	0.000	0.000	0.000	0.000	0.000	0.000	0.000	0.000	0.000	0.000	0.000	0.012	0.014	0.019	0.017	3.552	0.012	0.110	316	2384	100	146	12332	12478	159	11437	11596	Error	Error	-6.400	146	12332	159	11437	176455	4165472	0.655	5.823	0	0	0
1	7	8	"A45"	"A45"	6370	38200	100	444	472	219	46	391	391	422	292	69	16	2	0	6449	8474	5316	62	1715	1715	1881	1294	68	81	75	0	0.000	0.000	0.000	0.000	0.000	0.000	0.000	0.000	0.000	0.000	0.000	0.000	0.000	0.000	0.011	0.012	0.030	0.033	6.420	0.007	0.008	316	2384	100	53	4734	4787	81	6759	6840	Error	Error	-6.481	53	4734	81	6759	149040	2677692	0.171	5.095	0	0	0
1	8	8	"A45"	"A45"	6685	38200	100	515	525	224	42	374	374	393	194	49	39	15	0	15870	14887	6027	40	1693	1693	1911	1460	76	93	91	0	0.000	0.000	0.000	0.000	0.000	0.000	0.000	0.000	0.000	0.000	0.000	0.000	0.000	0.000	0.010	0.011	0.018	0.015	3.721	0.010	0.110	316	2384	100	141	14177	14318	151	13194	13345	Error	Error	-6.652	141	14177	151	13194	165972	4704303	0.680	8.888	0	0	0
1	9	8	"A45"	"A45"	6980	38200	100	498	512	214	41	368	368	398	312	78	23	1	0	16814	15812	7082	44	1706	1706	2137	2320	108	92	87	0	0.000	0.000	0.000	0.000	0.000	0.000	0.000	0.000	0.000	0.000	0.000	0.000	0.000	0.000	0.009	0.010	0.017	0.013	3.514	0.009	0.029	316	2384	100	130	15108	15238	144	14106	14250	Error	Error	-6.861	130	15108	144	14106	161643	4996685	0.365	5.894	0	0	0
1	10	8	"A47"	"A47"	7275	38200	100	584	829	889	107	376	376	464	510	109	19	9	0	16401	15818	6216	39	1729	1729	2135	1910	89	92	89	0	0.000	0.000	0.000	0.000	0.000	0.000	0.000	0.000	0.000	0.000	0.000	0.000	0.000	0.000	0.014	0.032	0.019	0.021	4.630	0.032	0.090	316	2384	100	208	14672	14880	453	14089	14542	Error	Error	-6.140	208	14672	453	14089	262015	4998448	0.716	7.164	0	0	0
1	11	8	"A47"	"A47"	7585	38200	100	498	534	226	42	384	384	477	463	97	10	0	0	15550	15789	4389	27	1801	1801	2468	2434	98	98	97	0	0.000	0.000	0.000	0.000	0.000	0.000	0.000	0.000	0.000	0.000	0.000	0.000	0.000	0.000	0.008	0.011	0.014	0.012	3.142	0.011	0.110	316	2384	100	114	13749	13863	150	13988	14138	Error	Error	-6.914	114	13749	150	13988	168676	4989443	0.123	5.473	0	0	0
1	12	8	"A47"	"A47"	7890	38200	100	544	579	275	47	358	358	391	209	53	44	22	0	16495	16728	4799	28	1724	1724	1876	1139	60	100	99	0	0.000	0.000	0.000	0.000	0.000	0.000	0.000	0.000	0.000	0.000	0.000	0.000	0.000	0.000	0.013	0.015	0.018	0.016	2.622	0.014	0.171	316	2384	100	186	14771	14957	221	15004	15225	Error	Error	-6.311	186	14771	221	15004	182968	5285891	0.900	13.040	0	0	0
1	13	8	"A48"	"A48"	8185	38195	100	563	592	250	42	369	369	405	425	104	20	1	0	20284	17987	7724	42	1713	1713	1760	531	30	96	92	0	0.000	0.000	0.000	0.000	0.000	0.000	0.000	0.000	0.000	0.000	0.000	0.000	0.000	0.000	0.010	0.014	0.015	0.015	3.265	0.012	0.174	316	2384	100	194	18571	18765	223	16274	16497	Error	Error	-6.581	194	18571	223	16274	186979	5683808	0.440	30.559	0	0	0
1	14	8	"A48"	"A48"	8495	38195	100	593	625	279	44	362	362	390	197	50	55	30	0	25068	21657	9946	45	1753	1753	1929	1597	82	89	87	0	0.000	0.000	0.000	0.000	0.000	0.000	0.000	0.000	0.000	0.000	0.000	0.000	0.000	0.000	0.010	0.013	0.016	0.015	3.828	0.012	0.244	316	2384	100	231	23315	23546	263	19904	20167	Error	Error	-6.657	231	23315	263	19904	197625	6843697	1.193	12.353	0	0	0
1	15	8	"A48"	"A48"	8790	38195	100	626	654	268	40	370	370	399	201	50	57	31	0	27778	25045	9138	36	1798	1798	1971	1479	75	99	98	0	0.000	0.000	0.000	0.000	0.000	0.000	0.000	0.000	0.000	0.000	0.000	0.000	0.000	0.000	0.010	0.012	0.014	0.011	2.704	0.011	0.262	316	2384	100	256	25980	26236	284	23247	23531	Error	Error	-6.665	256	25980	284	23247	206602	7914080	1.269	15.601	0	0	0
1	16	8	"A49"	"A49"	9075	38190	100	520	567	275	48	375	375	400	195	48	43	19	0	14640	14588	7539	51	1775	1775	1818	502	27	92	89	0	0.000	0.000	0.000	0.000	0.000	0.000	0.000	0.000	0.000	0.000	0.000	0.000	0.000	0.000	0.011	0.015	0.020	0.020	4.166	0.012	0.116	316	2384	100	145	12865	13010	192	12813	13005	Error	Error	-6.471	145	12865	192	12813	179223	4609866	0.856	25.438	0	0	0
1	17	8	"A49"	"A49"	9380	38185	100	574	599	301	50	386	386	411	219	53	44	15	0	20377	18966	8295	43	1851	1851	2031	1406	69	93	90	0	0.000	0.000	0.000	0.000	0.000	0.000	0.000	0.000	0.000	0.000	0.000	0.000	0.000	0.000	0.010	0.012	0.016	0.016	3.779	0.012	0.170	316	2384	100	188	18526	18714	213	17115	17328	Error	Error	-6.623	188	18526	213	17115	189126	5993334	0.858	12.045	0	0	0
1	18	8	"A49"	"A49"	9685	38185	100	593	629	263	41	413	413	434	202	46	46	22	0	16584	16261	6539	40	1985	1985	2086	813	38	96	94	0	0.000	0.000	0.000	0.000	0.000	0.000	0.000	0.000	0.000	0.000	0.000	0.000	0.000	0.000	0.012	0.015	0.017	0.016	3.175	0.014	0.184	316	2384	100	180	14599	14779	216	14276	14492	Error	Error	-6.342	180	14599	216	14276	198609	5138520	0.965	17.435	0	0	0
1	1	9	"A50"	"A50"	4575	38515	100	496	522	228	43	420	420	453	224	49	24	6	0	6193	9511	6971	73	1811	1811	1866	511	27	91	87	0	0.000	0.000	0.000	0.000	0.000	0.000	0.000	0.000	0.000	0.000	0.000	0.000	0.000	0.000	0.017	0.013	0.026	0.029	4.405	0.011	0.057	316	2384	100	76	4382	4458	102	7700	7802	Error	Error	-5.849	76	4382	102	7700	165005	3005468	0.308	14.961	0	0	0
1	2	9	"A50"	"A50"	4890	38510	100	512	544	240	44	405	405	437	220	50	31	12	0	11091	12814	7233	56	1803	1803	1866	544	29	97	95	0	0.000	0.000	0.000	0.000	0.000	0.000	0.000	0.000	0.000	0.000	0.000	0.000	0.000	0.000	0.012	0.013	0.019	0.017	3.344	0.012	0.096	316	2384	100	107	9288	9395	139	11011	11150	Error	Error	-6.440	107	9288	139	11011	172034	4049196	0.486	20.125	0	0	0
1	3	9	"A50"	"A50"	5190	38510	100	519	548	237	43	383	383	407	199	48	41	15	0	17049	15901	8064	50	1788	1788	1867	584	31	99	98	0	0.000	0.000	0.000	0.000	0.000	0.000	0.000	0.000	0.000	0.000	0.000	0.000	0.000	0.000	0.009	0.012	0.016	0.013	3.748	0.010	0.102	316	2384	100	136	15261	15397	165	14113	14278	Error	Error	-6.810	136	15261	165	14113	173192	5024720	0.709	24.031	0	0	0
1	4	9	"A51"	"A51"	5490	38505	100	556	594	256	43	368	368	395	196	49	48	21	0	14906	14915	7312	49	1730	1730	1771	448	25	97	93	0	0.000	0.000	0.000	0.000	0.000	0.000	0.000	0.000	0.000	0.000	0.000	0.000	0.000	0.000	0.014	0.017	0.019	0.019	3.440	0.014	0.165	316	2384	100	188	13176	13364	226	13185	13411	Error	Error	-6.131	188	13176	226	13185	187630	4713252	1.015	29.339	0	0	0
1	5	9	"A51"	"A51"	5790	38510	100	510	544	236	43	378	378	414	221	53	35	13	0	13182	13443	4272	31	1753	1753	1946	1343	69	98	94	0	0.000	0.000	0.000	0.000	0.000	0.000	0.000	0.000	0.000	0.000	0.000	0.000	0.000	0.000	0.012	0.014	0.017	0.015	3.014	0.012	0.082	316	2384	100	132	11429	11561	166	11690	11856	Error	Error	-6.436	132	11429	166	11690	171881	4247919	0.588	8.561	0	0	0
1	6	9	"A51"	"A51"	6080	38515	100	491	518	221	42	392	392	439	709	161	2	0	0	11722	10882	4943	45	1731	1731	1909	1637	85	86	81	0	0.000	0.000	0.000	0.000	0.000	0.000	0.000	0.000	0.000	0.000	0.000	0.000	0.000	0.000	0.010	0.014	0.021	0.020	4.504	0.011	0.064	316	2384	100	99	9991	10090	126	9151	9277	Error	Error	-6.657	99	9991	126	9151	163536	3438589	0.111	5.481	0	0	0
1	7	9	"A52"	"A52"	6385	38500	100	488	499	210	42	388	388	414	215	51	28	5	0	8255	7442	3044	40	1740	1740	1794	578	32	88	84	0	0.000	0.000	0.000	0.000	0.000	0.000	0.000	0.000	0.000	0.000	0.000	0.000	0.000	0.000	0.015	0.019	0.030	0.033	4.144	0.016	0.055	316	2384	100	100	6515	6615	111	5702	5813	Error	Error	-6.026	100	6515	111	5702	157545	2351689	0.395	9.772	0	0	0
1	8	9	"A52"	"A52"	6690	38500	100	495	518	215	41	389	389	418	207	49	33	9	0	9137	8492	3562	41	1746	1746	1884	1032	54	86	81	0	0.000	0.000	0.000	0.000	0.000	0.000	0.000	0.000	0.000	0.000	0.000	0.000	0.000	0.000	0.014	0.019	0.032	0.028	4.857	0.014	0.062	316	2384	100	106	7391	7497	129	6746	6875	Error	Error	-6.124	106	7391	129	6746	163599	2683367	0.483	6.403	0	0	0
1	9	9	"A52"	"A52"	7000	38505	100	508	529	226	42	367	367	398	244	61	31	9	0	9914	10000	3574	35	1738	1738	1921	1160	60	94	92	0	0.000	0.000	0.000	0.000	0.000	0.000	0.000	0.000	0.000	0.000	0.000	0.000	0.000	0.000	0.017	0.020	0.026	0.022	3.559	0.017	0.110	316	2384	100	141	8176	8317	162	8262	8424	Error	Error	-5.858	141	8176	162	8262	167017	3160115	0.537	6.965	0	0	0
1	10	9	"A53"	"A53"	7280	38540	100	444	474	217	45	373	373	399	197	49	29	10	0	7752	7572	5190	68	1714	1714	2067	1914	92	60	56	0	0.000	0.000	0.000	0.000	0.000	0.000	0.000	0.000	0.000	0.000	0.000	0.000	0.000	0.000	0.012	0.017	0.034	0.042	6.592	0.015	0.101	316	2384	100	71	6038	6109	101	5858	5959	Error	Error	-6.410	71	6038	101	5858	149923	2392653	0.381	2.876	0	0	0
1	11	9	"A53"	"A53"	7605	38500	100	520	529	218	41	372	372	398	203	51	39	11	0	13030	12659	4787	37	1767	1767	1978	1165	58	93	90	0	0.000	0.000	0.000	0.000	0.000	0.000	0.000	0.000	0.000	0.000	0.000	0.000	0.000	0.000	0.013	0.014	0.019	0.016	3.528	0.011	0.082	316	2384	100	148	11263	11411	157	10892	11049	Error	Error	-6.250	148	11263	157	10892	167183	4000222	0.645	9.168	0	0	0
1	12	9	"A53"	"A53"	7900	38500	100	493	526	236	44	373	373	402	198	49	36	15	0	9643	9550	3356	35	1739	1739	1807	556	30	96	94	0	0.000	0.000	0.000	0.000	0.000	0.000	0.000	0.000	0.000	0.000	0.000	0.000	0.000	0.000	0.015	0.020	0.025	0.023	4.374	0.015	0.069	316	2384	100	120	7904	8024	153	7811	7964	Error	Error	-6.041	120	7904	153	7811	166074	3017706	0.626	13.926	0	0	0
1	13	9	"A54"	"A54"	8190	38500	100	492	522	234	44	381	381	407	198	48	34	13	0	11578	11411	4507	39	1736	1736	1773	395	22	98	95	0	0.000	0.000	0.000	0.000	0.000	0.000	0.000	0.000	0.000	0.000	0.000	0.000	0.000	0.000	0.011	0.015	0.019	0.017	3.243	0.013	0.081	316	2384	100	111	9842	9953	141	9675	9816	Error	Error	-6.470	111	9842	141	9675	164946	3605754	0.581	24.400	0	0	0
1	14	9	"A54"	"A54"	8495	38505	100	552	986	4501	456	379	379	409	210	51	44	19	0	11818	12955	5416	41	1814	1814	1974	1185	60	100	100	0	0.000	0.000	0.000	0.000	0.000	0.000	0.000	0.000	0.000	0.000	0.000	0.000	0.000	0.000	0.017	0.054	0.023	0.021	3.459	0.143	0.061	316	2384	100	173	10004	10177	607	11141	11748	Error	Error	-5.854	173	10004	607	11141	311669	4093810	2.748	9.267	0	0	0
1	15	9	"A54"	"A54"	8790	38505	100	539	566	218	38	385	385	430	364	84	19	1	0	11994	13064	4712	36	1832	1832	2167	2176	100	100	98	0	0.000	0.000	0.000	0.000	0.000	0.000	0.000	0.000	0.000	0.000	0.000	0.000	0.000	0.000	0.015	0.016	0.022	0.018	2.776	0.020	0.080	316	2384	100	154	10162	10316	181	11232	11413	Error	Error	-6.044	154	10162	181	11232	178711	4128173	0.374	5.008	0	0	0
1	16	9	"A55"	"A55"	9095	38500	100	501	534	233	43	376	376	407	198	48	38	15	0	11772	10997	5117	46	1823	1823	1879	604	32	91	88	0	0.000	0.000	0.000	0.000	0.000	0.000	0.000	0.000	0.000	0.000	0.000	0.000	0.000	0.000	0.013	0.017	0.025	0.026	4.015	0.014	0.095	316	2384	100	125	9949	10074	158	9174	9332	Error	Error	-6.315	125	9949	158	9174	168586	3475122	0.641	15.096	0	0	0
1	17	9	"A55"	"A55"	9395	38495	100	529	555	240	43	393	393	439	774	176	2	0	0	13397	13031	5259	40	1947	1947	2197	1906	86	94	88	0	0.000	0.000	0.000	0.000	0.000	0.000	0.000	0.000	0.000	0.000	0.000	0.000	0.000	0.000	0.012	0.015	0.019	0.017	3.710	0.057	0.110	316	2384	100	136	11450	11586	162	11084	11246	Error	Error	-6.396	136	11450	162	11084	175459	4117891	0.150	5.684	0	0	0
1	18	9	"A55"	"A55"	9695	38495	100	648	662	258	38	519	519	541	242	44	33	9	0	14342	13553	5083	37	2353	2353	2549	1331	52	97	93	0	0.000	0.000	0.000	0.000	0.000	0.000	0.000	0.000	0.000	0.000	0.000	0.000	0.000	0.000	0.011	0.013	0.020	0.017	3.299	0.012	0.081	316	2384	100	129	11989	12118	143	11200	11343	Error	Error	-6.538	129	11989	143	11200	209174	4282687	0.500	8.267	0	0	0
1	1	10	"A56"	"A56"	4590	38810	100	421	469	225	47	396	396	424	205	48	25	6	0	3795	4791	2897	60	1726	1726	1746	378	21	93	88	0	0.000	0.000	0.000	0.000	0.000	0.000	0.000	0.000	0.000	0.000	0.000	0.000	0.000	0.000	0.012	0.024	0.059	0.052	4.822	0.014	0.018	316	2384	100	25	2069	2094	73	3065	3138	Error	Error	-6.371	25	2069	73	3065	148158	1513892	0.220	8.056	0	0	0
1	2	10	"A56"	"A56"	4900	38805	100	503	520	234	45	383	383	412	289	70	21	3	0	11639	11145	4555	40	1754	1754	1980	1289	65	92	89	0	0.000	0.000	0.000	0.000	0.000	0.000	0.000	0.000	0.000	0.000	0.000	0.000	0.000	0.000	0.012	0.015	0.021	0.019	2.926	0.021	0.082	316	2384	100	120	9885	10005	137	9391	9528	Error	Error	-6.364	120	9885	137	9391	164371	3521861	0.374	7.110	0	0	0
1	3	10	"A56"	"A56"	5200	38805	100	512	544	231	42	377	377	408	212	51	36	13	0	12645	12668	4691	37	1793	1793	2217	1968	88	94	92	0	0.000	0.000	0.000	0.000	0.000	0.000	0.000	0.000	0.000	0.000	0.000	0.000	0.000	0.000	0.012	0.015	0.020	0.018	3.135	0.015	0.137	316	2384	100	135	10852	10987	167	10875	11042	Error	Error	-6.329	135	10852	167	10875	172051	4003088	0.642	5.310	0	0	0
1	4	10	"A57"	"A57"	5490	38810	100	505	523	220	42	375	375	400	205	51	37	10	0	11707	12711	6654	52	1684	1684	1746	555	31	94	91	0	0.000	0.000	0.000	0.000	0.000	0.000	0.000	0.000	0.000	0.000	0.000	0.000	0.000	0.000	0.013	0.013	0.021	0.020	4.259	0.010	0.072	316	2384	100	130	10023	10153	148	11027	11175	Error	Error	-6.269	130	10023	148	11027	165211	4016819	0.600	19.757	0	0	0
1	5	10	"A57"	"A57"	5795	38810	100	502	524	217	41	382	382	405	203	50	35	10	0	14734	13617	5275	38	1723	1723	2061	1912	92	93	91	0	0.000	0.000	0.000	0.000	0.000	0.000	0.000	0.000	0.000	0.000	0.000	0.000	0.000	0.000	0.009	0.012	0.017	0.016	2.905	0.011	0.113	316	2384	100	120	13011	13131	142	11894	12036	Error	Error	-6.761	120	13011	142	11894	165637	4302839	0.586	6.044	0	0	0
1	6	10	"A57"	"A57"	6105	38810	100	528	628	969	154	381	381	421	438	104	15	1	0	12847	12409	4945	39	1704	1704	1875	1209	64	95	94	0	0.000	0.000	0.000	0.000	0.000	0.000	0.000	0.000	0.000	0.000	0.000	0.000	0.000	0.000	0.013	0.023	0.020	0.019	3.801	0.017	0.031	316	2384	100	147	11143	11290	247	10705	10952	Error	Error	-6.244	147	11143	247	10705	198502	3921232	0.473	8.713	0	0	0
1	7	10	"A58"	"A58"	6395	38805	100	448	484	225	46	370	370	400	199	49	29	10	0	11123	10084	4827	47	1642	1642	1689	475	28	91	89	0	0.000	0.000	0.000	0.000	0.000	0.000	0.000	0.000	0.000	0.000	0.000	0.000	0.000	0.000	0.008	0.014	0.020	0.021	4.419	0.011	0.053	316	2384	100	78	9481	9559	114	8442	8556	Error	Error	-6.925	78	9481	114	8442	153033	3186414	0.422	17.674	0	0	0
1	8	10	"A58"	"A58"	6700	38800	100	482	495	214	43	378	378	409	214	52	28	8	0	10222	9647	4621	47	1688	1688	1917	1395	72	85	83	0	0.000	0.000	0.000	0.000	0.000	0.000	0.000	0.000	0.000	0.000	0.000	0.000	0.000	0.000	0.012	0.015	0.025	0.026	4.436	0.011	0.052	316	2384	100	104	8534	8638	117	7959	8076	Error	Error	-6.359	104	8534	117	7959	156488	3048588	0.402	5.541	0	0	0
1	9	10	"A58"	"A58"	7000	38805	100	491	527	239	45	377	377	409	256	62	27	7	0	12189	11939	4160	34	1701	1701	1902	1357	71	95	94	0	0.000	0.000	0.000	0.000	0.000	0.000	0.000	0.000	0.000	0.000	0.000	0.000	0.000	0.000	0.011	0.015	0.019	0.018	3.686	0.011	0.069	316	2384	100	114	10488	10602	150	10238	10388	Error	Error	-6.524	114	10488	150	10238	166428	3772624	0.461	7.396	0	0	0
1	10	10	"A59"	"A59"	7295	38800	100	511	545	254	46	372	372	409	418	102	14	2	0	11652	11200	2985	26	1679	1679	1728	448	25	99	99	0	0.000	0.000	0.000	0.000	0.000	0.000	0.000	0.000	0.000	0.000	0.000	0.000	0.000	0.000	0.014	0.018	0.025	0.020	3.069	0.016	0.105	316	2384	100	139	9973	10112	173	9521	9694	Error	Error	-6.165	139	9973	173	9521	172297	3539278	0.325	21.143	0	0	0
1	11	10	"A59"	"A59"	7600	38800	100	490	516	211	40	376	376	403	214	53	34	8	0	10977	10999	2763	25	1732	1732	2032	1515	74	98	97	0	0.000	0.000	0.000	0.000	0.000	0.000	0.000	0.000	0.000	0.000	0.000	0.000	0.000	0.000	0.012	0.015	0.023	0.017	3.439	0.014	0.075	316	2384	100	114	9245	9359	140	9267	9407	Error	Error	-6.342	114	9245	140	9267	163024	3475546	0.528	5.919	0	0	0
1	12	10	"A59"	"A59"	7900	38795	100	526	551	234	42	372	372	415	318	76	23	3	0	14030	13630	3263	23	1732	1732	2111	1935	91	97	96	0	0.000	0.000	0.000	0.000	0.000	0.000	0.000	0.000	0.000	0.000	0.000	0.000	0.000	0.000	0.013	0.015	0.020	0.017	2.914	0.013	0.100	316	2384	100	154	12298	12452	179	11898	12077	Error	Error	-6.319	154	12298	179	11898	174008	4307177	0.428	5.953	0	0	0
1	13	10	"A60"	"A60"	8190	38795	100	450	505	290	57	363	363	391	193	49	33	15	0	6645	8835	6696	75	1679	1679	1716	421	24	89	85	0	0.000	0.000	0.000	0.000	0.000	0.000	0.000	0.000	0.000	0.000	0.000	0.000	0.000	0.000	0.018	0.020	0.029	0.031	4.308	0.016	0.108	316	2384	100	87	4966	5053	142	7156	7298	Error	Error	-5.835	87	4966	142	7156	159477	2792017	0.591	16.910	0	0	0
1	14	10	"A60"	"A60"	8495	38800	100	519	524	229	43	375	375	410	291	70	24	4	0	9284	11308	6731	59	1711	1711	1783	606	33	97	95	0	0.000	0.000	0.000	0.000	0.000	0.000	0.000	0.000	0.000	0.000	0.000	0.000	0.000	0.000	0.019	0.016	0.023	0.023	3.284	0.014	0.085	316	2384	100	144	7573	7717	149	9597	9746	Error	Error	-5.717	144	7573	149	9597	165737	3573264	0.392	15.718	0	0	0
1	15	10	"A60"	"A60"	8795	38795	100	512	544	262	48	388	388	411	214	52	34	12	0	12117	13266	7597	57	1771	1771	1884	755	40	97	91	0	0.000	0.000	0.000	0.000	0.000	0.000	0.000	0.000	0.000	0.000	0.000	0.000	0.000	0.000	0.012	0.014	0.018	0.018	3.741	0.011	0.051	316	2384	100	124	10346	10470	156	11495	11651	Error	Error	-6.383	124	10346	156	11495	171963	4191967	0.621	15.075	0	0	0
1	16	10	"A61"	"A61"	9095	38790	100	567	589	240	40	394	394	418	206	49	45	16	0	18778	17509	7265	41	1793	1793	1826	436	23	99	96	0	0.000	0.000	0.000	0.000	0.000	0.000	0.000	0.000	0.000	0.000	0.000	0.000	0.000	0.000	0.010	0.012	0.015	0.014	3.239	0.011	0.131	316	2384	100	173	16985	17158	195	15716	15911	Error	Error	-6.617	173	16985	195	15716	185972	5532790	0.830	35.970	0	0	0
1	17	10	"A61"	"A61"	9385	38800	100	592	598	242	40	393	393	429	393	91	22	0	0	18013	17374	6899	39	1843	1843	2465	3294	133	97	84	0	0.000	0.000	0.000	0.000	0.000	0.000	0.000	0.000	0.000	0.000	0.000	0.000	0.000	0.000	0.012	0.013	0.017	0.014	3.002	0.012	0.180	316	2384	100	199	16170	16369	205	15531	15736	Error	Error	-6.344	199	16170	205	15531	189070	5490216	0.430	4.526	0	0	0
1	18	10	"A61"	"A61"	9685	38795	100	591	602	232	38	402	402	441	295	66	33	4	0	18618	16876	7487	44	1902	1902	2420	3023	124	94	79	0	0.000	0.000	0.000	0.000	0.000	0.000	0.000	0.000	0.000	0.000	0.000	0.000	0.000	0.000	0.011	0.013	0.017	0.015	2.719	0.014	0.092	316	2384	100	189	16716	16905	200	14974	15174	Error	Error	-6.467	189	16716	200	14974	190087	5332956	0.546	4.782	0	0	0
1	1	11	"A62"	"A62"	4590	39125	100	405	419	195	46	381	381	407	207	50	16	4	0	3857	3923	1234	31	1759	1759	1809	561	31	89	81	0	0.000	0.000	0.000	0.000	0.000	0.000	0.000	0.000	0.000	0.000	0.000	0.000	0.000	0.000	0.011	0.018	0.066	0.060	4.192	0.014	0.008	316	2384	100	24	2098	2122	38	2164	2202	Error	Error	-6.450	24	2098	38	2164	132299	1239622	0.058	3.768	0	0	0
1	2	11	"A62"	"A62"	4910	39125	100	434	442	191	43	382	382	494	2077	420	0	0	0	4776	5077	1833	36	1777	1777	1977	2610	132	61	8	0	0.000	0.000	0.000	0.000	0.000	0.000	0.000	0.000	0.000	0.000	0.000	0.000	0.000	0.000	0.017	0.018	0.043	0.039	3.009	0.016	0.021	316	2384	100	52	2999	3051	60	3300	3360	Error	Error	-5.850	52	2999	60	3300	139528	1604310	-0.025	1.188	0	0	0
1	3	11	"A62"	"A62"	5205	39125	100	387	424	211	49	385	385	405	191	47	20	7	0	3925	4448	1940	43	1791	1791	1890	780	41	96	74	0	0.000	0.000	0.000	0.000	0.000	0.000	0.000	0.000	0.000	0.000	0.000	0.000	0.000	0.000	0.001	0.015	0.064	0.049	3.908	0.009	0.007	316	2384	100	2	2134	2136	39	2657	2696	Error	Error	Error	2	2134	39	2657	133980	1405538	0.099	3.279	0	0	0
1	4	11	"A63"	"A63"	5490	39110	100	527	553	255	46	369	369	400	197	49	44	17	0	21190	17873	10433	58	1765	1765	1917	1473	76	80	75	0	0.000	0.000	0.000	0.000	0.000	0.000	0.000	0.000	0.000	0.000	0.000	0.000	0.000	0.000	0.008	0.011	0.014	0.015	4.545	0.011	0.191	316	2384	100	158	19425	19583	184	16108	16292	Error	Error	-6.942	158	19425	184	16108	174843	5647998	0.777	10.832	0	0	0
1	5	11	"A63"	"A63"	5800	39115	100	579	609	244	40	417	417	454	241	53	36	12	0	19930	18483	6568	35	1934	1934	2421	2060	85	92	90	0	0.000	0.000	0.000	0.000	0.000	0.000	0.000	0.000	0.000	0.000	0.000	0.000	0.000	0.000	0.009	0.012	0.014	0.013	2.806	0.011	0.155	316	2384	100	162	17996	18158	192	16549	16741	Error	Error	-6.796	162	17996	192	16549	192512	5840599	0.643	7.797	0	0	0
1	6	11	"A63"	"A63"	6105	39115	100	587	618	255	41	381	381	466	1478	317	0	0	0	20704	20022	5188	25	1756	1756	1853	846	45	99	98	0	0.000	0.000	0.000	0.000	0.000	0.000	0.000	0.000	0.000	0.000	0.000	0.000	0.000	0.000	0.011	0.013	0.015	0.013	3.132	0.011	0.148	316	2384	100	206	18948	19154	237	18266	18503	Error	Error	-6.523	206	18948	237	18266	195416	6327035	0.103	21.476	0	0	0
1	7	11	"A64"	"A64"	6395	39105	100	518	544	247	45	372	372	406	246	60	34	10	0	16220	14752	6904	46	1691	1691	1790	916	51	88	84	0	0.000	0.000	0.000	0.000	0.000	0.000	0.000	0.000	0.000	0.000	0.000	0.000	0.000	0.000	0.010	0.013	0.017	0.017	5.134	0.012	0.076	316	2384	100	146	14529	14675	172	13061	13233	Error	Error	-6.637	146	14529	172	13061	171897	4661510	0.561	14.151	0	0	0
1	8	11	"A64"	"A64"	6710	39110	100	518	536	221	41	372	372	395	193	48	40	13	0	17480	16407	5032	30	1719	1719	1871	1064	56	96	94	0	0.000	0.000	0.000	0.000	0.000	0.000	0.000	0.000	0.000	0.000	0.000	0.000	0.000	0.000	0.009	0.011	0.014	0.013	3.191	0.009	0.100	316	2384	100	146	15761	15907	164	14688	14852	Error	Error	-6.754	146	15761	164	14688	169517	5184763	0.731	13.662	0	0	0
1	9	11	"A64"	"A64"	7005	39105	100	535	549	222	40	371	371	404	347	85	20	1	0	18058	17308	5577	32	1782	1782	2105	1828	86	93	93	0	0.000	0.000	0.000	0.000	0.000	0.000	0.000	0.000	0.000	0.000	0.000	0.000	0.000	0.000	0.010	0.011	0.014	0.014	3.398	0.010	0.115	316	2384	100	164	16276	16440	178	15526	15704	Error	Error	-6.633	164	16276	178	15526	173381	5469463	0.418	8.317	0	0	0
1	10	11	"A65"	"A65"	7300	39105	100	550	597	277	46	369	369	401	279	69	36	11	0	18293	17637	5714	32	1726	1726	1769	443	25	99	98	0	0.000	0.000	0.000	0.000	0.000	0.000	0.000	0.000	0.000	0.000	0.000	0.000	0.000	0.000	0.011	0.014	0.016	0.013	2.702	0.013	0.164	316	2384	100	181	16567	16748	228	15911	16139	Error	Error	-6.516	181	16567	228	15911	188785	5573351	0.703	35.819	0	0	0
1	11	11	"A65"	"A65"	7605	39105	100	593	605	235	38	361	361	392	208	53	55	22	0	19737	18674	5060	27	1757	1757	1949	1150	59	98	97	0	0.000	0.000	0.000	0.000	0.000	0.000	0.000	0.000	0.000	0.000	0.000	0.000	0.000	0.000	0.013	0.014	0.015	0.013	2.980	0.013	0.183	316	2384	100	232	17980	18212	244	16917	17161	Error	Error	-6.276	232	17980	244	16917	191085	5900869	1.024	14.543	0	0	0
1	12	11	"A65"	"A65"	7905	39105	100	594	607	234	38	370	370	391	190	48	54	26	0	20543	19995	4795	23	1765	1765	1956	1232	62	100	98	0	0.000	0.000	0.000	0.000	0.000	0.000	0.000	0.000	0.000	0.000	0.000	0.000	0.000	0.000	0.012	0.013	0.014	0.012	2.637	0.012	0.193	316	2384	100	224	18778	19002	237	18230	18467	Error	Error	-6.389	224	18778	237	18230	191890	6318459	1.137	14.642	0	0	0
1	13	11	"A66"	"A66"	8190	39100	100	506	537	233	43	363	363	387	198	51	41	18	0	18807	16105	8207	50	1724	1724	1802	668	37	89	85	0	0.000	0.000	0.000	0.000	0.000	0.000	0.000	0.000	0.000	0.000	0.000	0.000	0.000	0.000	0.008	0.012	0.016	0.016	4.235	0.011	0.129	316	2384	100	143	17083	17226	174	14381	14555	Error	Error	-6.900	143	17083	174	14381	169611	5089160	0.758	21.412	0	0	0
1	14	11	"A66"	"A66"	8495	39100	100	533	576	262	45	371	371	392	194	49	44	23	0	19760	18463	7647	41	1760	1760	1885	1080	57	95	92	0	0.000	0.000	0.000	0.000	0.000	0.000	0.000	0.000	0.000	0.000	0.000	0.000	0.000	0.000	0.009	0.012	0.014	0.014	3.394	0.011	0.155	316	2384	100	162	18000	18162	205	16703	16908	Error	Error	-6.796	162	18000	205	16703	182105	5834156	0.948	15.350	0	0	0
1	15	11	"A66"	"A66"	8805	39100	100	595	612	239	39	371	371	397	195	49	53	26	0	21821	20295	7132	35	1821	1821	1988	1275	64	97	95	0	0.000	0.000	0.000	0.000	0.000	0.000	0.000	0.000	0.000	0.000	0.000	0.000	0.000	0.000	0.011	0.013	0.014	0.012	2.910	0.012	0.221	316	2384	100	224	20000	20224	241	18474	18715	Error	Error	-6.480	224	20000	241	18474	193431	6413244	1.103	14.358	0	0	0
1	16	11	"A67"	"A67"	9090	39100	100	536	561	233	41	372	372	403	243	60	39	10	0	17312	17646	9288	52	1804	1804	1837	448	24	96	94	0	0.000	0.000	0.000	0.000	0.000	0.000	0.000	0.000	0.000	0.000	0.000	0.000	0.000	0.000	0.011	0.012	0.014	0.013	3.950	0.010	0.136	316	2384	100	164	15508	15672	189	15842	16031	Error	Error	-6.563	164	15508	189	15842	177289	5576269	0.650	35.288	0	0	0
1	17	11	"A67"	"A67"	9395	39100	100	584	610	264	43	376	376	404	196	48	51	26	0	19707	18413	8065	43	1874	1874	2110	1771	83	98	94	0	0.000	0.000	0.000	0.000	0.000	0.000	0.000	0.000	0.000	0.000	0.000	0.000	0.000	0.000	0.012	0.014	0.016	0.015	2.821	0.014	0.217	316	2384	100	208	17833	18041	234	16539	16773	Error	Error	-6.422	208	17833	234	16539	192778	5818442	1.051	9.206	0	0	0
1	18	11	"A67"	"A67"	9695	39100	100	551	584	249	42	374	374	400	201	50	47	20	0	18531	18383	8902	48	1868	1868	1979	1075	54	99	98	0	0.000	0.000	0.000	0.000	0.000	0.000	0.000	0.000	0.000	0.000	0.000	0.000	0.000	0.000	0.011	0.013	0.015	0.012	3.433	0.011	0.169	316	2384	100	177	16663	16840	210	16515	16725	Error	Error	-6.557	177	16663	210	16515	184652	5808979	0.915	15.260	0	0	0
1	1	12	"A68"	"A68"	4595	39415	100	484	493	209	42	380	380	457	1466	320	0	0	0	8230	8400	4045	48	1784	1784	1957	2417	123	81	63	0	0.000	0.000	0.000	0.000	0.000	0.000	0.000	0.000	0.000	0.000	0.000	0.000	0.000	0.000	0.016	0.017	0.029	0.030	4.727	0.013	0.054	316	2384	100	104	6446	6550	113	6616	6729	Error	Error	-5.954	104	6446	113	6616	155934	2654262	0.025	2.666	0	0	0
1	2	12	"A68"	"A68"	4895	39415	100	492	535	228	42	385	385	424	433	102	10	0	0	11446	11966	6659	55	1773	1773	1953	1012	51	93	85	0	0.000	0.000	0.000	0.000	0.000	0.000	0.000	0.000	0.000	0.000	0.000	0.000	0.000	0.000	0.011	0.015	0.021	0.021	3.912	0.011	0.011	316	2384	100	107	9673	9780	150	10193	10343	Error	Error	-6.498	107	9673	150	10193	169118	3781337	0.256	9.894	0	0	0
1	3	12	"A68"	"A68"	5205	39415	100	504	522	208	39	381	381	423	361	85	13	0	0	10455	11960	6913	57	1792	1792	2108	1636	77	97	89	0	0.000	0.000	0.000	0.000	0.000	0.000	0.000	0.000	0.000	0.000	0.000	0.000	0.000	0.000	0.014	0.014	0.018	0.018	3.659	0.017	0.062	316	2384	100	123	8663	8786	141	10168	10309	Error	Error	-6.138	123	8663	141	10168	164860	3779421	0.274	6.022	0	0	0
1	4	12	"A69"	"A69"	5500	39410	100	572	595	249	41	372	372	402	321	79	34	6	0	23713	19508	10125	51	1754	1754	1817	679	37	92	87	0	0.000	0.000	0.000	0.000	0.000	0.000	0.000	0.000	0.000	0.000	0.000	0.000	0.000	0.000	0.009	0.013	0.015	0.016	4.045	0.010	0.049	316	2384	100	200	21959	22159	223	17754	17977	Error	Error	-6.779	200	21959	223	17754	188064	6164461	0.601	26.054	0	0	0
1	5	12	"A69"	"A69"	5805	39415	100	619	627	251	40	416	416	441	219	49	46	16	0	24261	21683	7296	33	1827	1827	2150	1986	92	95	94	0	0.000	0.000	0.000	0.000	0.000	0.000	0.000	0.000	0.000	0.000	0.000	0.000	0.000	0.000	0.009	0.011	0.013	0.011	2.889	0.011	0.193	316	2384	100	203	22434	22637	211	19856	20067	Error	Error	-6.788	203	22434	211	19856	198237	6851670	0.849	9.835	0	0	0
1	6	12	"A69"	"A69"	6110	39410	100	590	610	246	40	366	366	396	195	49	55	24	0	23760	21075	7356	34	1755	1755	1927	1398	72	94	93	0	0.000	0.000	0.000	0.000	0.000	0.000	0.000	0.000	0.000	0.000	0.000	0.000	0.000	0.000	0.010	0.013	0.014	0.013	3.319	0.011	0.195	316	2384	100	224	22005	22229	244	19320	19564	Error	Error	-6.618	224	22005	244	19320	192761	6659547	1.097	13.697	0	0	0
1	7	12	"A70"	"A70"	6400	39405	100	467	489	220	44	379	379	400	201	50	31	11	0	9115	8725	3639	41	1728	1728	1800	649	36	91	86	0	0.000	0.000	0.000	0.000	0.000	0.000	0.000	0.000	0.000	0.000	0.000	0.000	0.000	0.000	0.012	0.016	0.029	0.027	4.091	0.014	0.062	316	2384	100	88	7387	7475	110	6997	7107	Error	Error	-6.391	88	7387	110	6997	154569	2757175	0.443	10.670	0	0	0
1	8	12	"A70"	"A70"	6710	39405	100	467	499	227	45	383	383	405	194	47	30	11	0	9980	10544	4264	40	1755	1755	1871	829	44	96	93	0	0.000	0.000	0.000	0.000	0.000	0.000	0.000	0.000	0.000	0.000	0.000	0.000	0.000	0.000	0.010	0.013	0.021	0.020	3.528	0.011	0.057	316	2384	100	84	8225	8309	116	8789	8905	Error	Error	-6.613	84	8225	116	8789	157786	3331865	0.485	10.462	0	0	0
1	9	12	"A70"	"A70"	7005	39405	100	557	598	268	44	410	410	441	230	52	37	12	0	12527	13574	5089	37	1886	1886	2275	1665	73	97	94	0	0.000	0.000	0.000	0.000	0.000	0.000	0.000	0.000	0.000	0.000	0.000	0.000	0.000	0.000	0.014	0.016	0.018	0.015	3.274	0.016	0.151	316	2384	100	147	10641	10788	188	11688	11876	Error	Error	-6.178	147	10641	188	11688	189065	4289368	0.683	6.786	0	0	0
1	10	12	"A71"	"A71"	7295	39400	100	519	561	359	63	372	372	405	237	58	35	10	0	13738	12649	6368	50	1750	1750	1904	1231	64	85	81	0	0.000	0.000	0.000	0.000	0.000	0.000	0.000	0.000	0.000	0.000	0.000	0.000	0.000	0.000	0.012	0.017	0.020	0.023	4.490	0.011	0.068	316	2384	100	147	11988	12135	189	10899	11088	Error	Error	-6.350	147	11988	189	10899	177159	3997150	0.658	8.729	0	0	0
1	11	12	"A71"	"A71"	7595	39395	100	552	579	239	41	380	380	405	193	47	46	21	0	16637	15948	6935	43	1811	1811	2411	2363	98	89	87	0	0.000	0.000	0.000	0.000	0.000	0.000	0.000	0.000	0.000	0.000	0.000	0.000	0.000	0.000	0.012	0.014	0.018	0.017	3.390	0.013	0.184	316	2384	100	172	14826	14998	199	14137	14336	Error	Error	-6.430	172	14826	199	14137	183034	5039544	0.902	5.729	0	0	0
1	12	12	"A71"	"A71"	7905	39400	100	546	587	252	42	363	363	390	195	50	48	25	0	16867	16941	7046	41	1763	1763	2072	1678	80	98	95	0	0.000	0.000	0.000	0.000	0.000	0.000	0.000	0.000	0.000	0.000	0.000	0.000	0.000	0.000	0.012	0.015	0.018	0.016	2.943	0.012	0.178	316	2384	100	183	15104	15287	224	15178	15402	Error	Error	-6.367	183	15104	224	15178	185443	5353379	1.010	8.861	0	0	0
1	13	12	"A72"	"A72"	8200	39395	100	496	518	234	45	363	363	425	1203	283	0	0	0	13575	12673	5236	41	1731	1731	1780	487	27	95	91	0	0.000	0.000	0.000	0.000	0.000	0.000	0.000	0.000	0.000	0.000	0.000	0.000	0.000	0.000	0.011	0.014	0.019	0.020	3.796	0.019	0.003	316	2384	100	133	11844	11977	155	10942	11097	Error	Error	-6.477	133	11844	155	10942	163658	4004626	0.077	22.368	0	0	0
1	14	12	"A72"	"A72"	8510	39395	100	542	562	265	47	383	383	409	205	50	39	16	0	14917	13838	5670	40	1831	1831	2119	1819	85	94	91	0	0.000	0.000	0.000	0.000	0.000	0.000	0.000	0.000	0.000	0.000	0.000	0.000	0.000	0.000	0.012	0.015	0.019	0.017	3.494	0.012	0.123	316	2384	100	159	13086	13245	179	12007	12186	Error	Error	-6.363	159	13086	179	12007	177745	4372691	0.746	6.443	0	0	0
1	15	12	"A72"	"A72"	8800	39400	100	548	574	229	39	374	374	399	189	47	46	19	0	17249	16942	4912	28	1826	1826	2063	1506	73	100	99	0	0.000	0.000	0.000	0.000	0.000	0.000	0.000	0.000	0.000	0.000	0.000	0.000	0.000	0.000	0.011	0.013	0.015	0.013	2.902	0.011	0.148	316	2384	100	174	15423	15597	200	15116	15316	Error	Error	-6.470	174	15423	200	15116	181485	5353643	0.926	9.880	0	0	0
1	16	12	"A73"	"A73"	9100	39390	100	404	436	212	48	371	371	393	188	47	25	9	0	3835	4824	3205	66	1798	1798	1809	374	20	92	78	0	0.000	0.000	0.000	0.000	0.000	0.000	0.000	0.000	0.000	0.000	0.000	0.000	0.000	0.000	0.016	0.021	0.059	0.061	4.470	0.014	0.021	316	2384	100	33	2037	2070	65	3026	3091	Error	Error	-5.948	33	2037	65	3026	137872	1524534	0.229	8.061	0	0	0
1	17	12	"A73"	"A73"	9390	39390	100	445	462	208	45	377	377	402	217	53	27	6	0	3399	5513	4882	88	1852	1852	1914	546	28	81	62	0	0.000	0.000	0.000	0.000	0.000	0.000	0.000	0.000	0.000	0.000	0.000	0.000	0.000	0.000	0.044	0.023	0.076	0.076	5.363	0.013	0.031	316	2384	100	68	1547	1615	85	3661	3746	Error	Error	-4.508	68	1547	85	3661	146118	1741956	0.276	6.592	0	0	0
1	18	12	"A73"	"A73"	9710	39390	100	392	423	214	50	380	380	404	202	50	18	4	0	3685	4394	2406	54	1847	1847	1867	387	20	86	72	0	0.000	0.000	0.000	0.000	0.000	0.000	0.000	0.000	0.000	0.000	0.000	0.000	0.000	0.000	0.007	0.017	0.062	0.066	4.969	0.014	0.013	316	2384	100	12	1838	1850	43	2547	2590	Error	Error	-7.259	12	1838	43	2547	133809	1388353	0.094	6.530	0	0	0
1	1	13	"A74"	"A74"	4595	39720	100	528	576	256	44	373	373	410	347	84	25	4	0	13646	13810	4990	36	1742	1742	1795	463	25	99	98	0	0.000	0.000	0.000	0.000	0.000	0.000	0.000	0.000	0.000	0.000	0.000	0.000	0.000	0.000	0.013	0.017	0.019	0.016	3.318	0.015	0.126	316	2384	100	155	11904	12059	203	12068	12271	Error	Error	-6.263	155	11904	203	12068	181963	4364037	0.478	25.950	0	0	0
1	2	13	"A74"	"A74"	4915	39715	100	508	537	229	42	375	375	403	204	50	37	15	0	13033	12978	5935	45	1751	1751	1913	995	52	95	93	0	0.000	0.000	0.000	0.000	0.000	0.000	0.000	0.000	0.000	0.000	0.000	0.000	0.000	0.000	0.012	0.014	0.018	0.017	3.931	0.012	0.094	316	2384	100	133	11282	11415	162	11227	11389	Error	Error	-6.406	133	11282	162	11227	169803	4101147	0.657	11.121	0	0	0
1	3	13	"A74"	"A74"	5205	39720	100	496	514	223	43	377	377	404	205	50	34	11	0	13242	13316	4247	31	1803	1803	2284	2912	127	98	91	0	0.000	0.000	0.000	0.000	0.000	0.000	0.000	0.000	0.000	0.000	0.000	0.000	0.000	0.000	0.010	0.012	0.018	0.015	2.915	0.010	0.087	316	2384	100	119	11439	11558	137	11513	11650	Error	Error	-6.587	119	11439	137	11513	162372	4207949	0.537	3.788	0	0	0
1	4	13	"A75"	"A75"	5505	39715	100	501	529	244	46	357	357	391	211	53	39	14	0	12399	12505	5243	41	1756	1756	1810	495	27	96	96	0	0.000	0.000	0.000	0.000	0.000	0.000	0.000	0.000	0.000	0.000	0.000	0.000	0.000	0.000	0.014	0.016	0.021	0.019	3.347	0.013	0.107	316	2384	100	144	10643	10787	172	10749	10921	Error	Error	-6.208	144	10643	172	10749	167195	3951695	0.654	21.606	0	0	0
1	5	13	"A75"	"A75"	5815	39715	100	492	526	237	45	372	372	415	681	164	4	0	0	12116	11782	3546	30	1758	1758	1916	1230	64	96	96	0	0.000	0.000	0.000	0.000	0.000	0.000	0.000	0.000	0.000	0.000	0.000	0.000	0.000	0.000	0.012	0.015	0.018	0.016	3.136	0.011	0.004	316	2384	100	120	10358	10478	154	10024	10178	Error	Error	-6.432	120	10358	154	10024	166103	3723128	0.163	8.021	0	0	0
1	6	13	"A75"	"A75"	6120	39715	100	507	537	220	40	375	375	401	198	49	37	17	0	11515	11485	3693	32	1739	1739	2025	1398	69	96	95	0	0.000	0.000	0.000	0.000	0.000	0.000	0.000	0.000	0.000	0.000	0.000	0.000	0.000	0.000	0.014	0.017	0.022	0.018	3.066	0.014	0.103	316	2384	100	132	9776	9908	162	9746	9908	Error	Error	-6.211	132	9776	162	9746	169604	3629389	0.687	6.767	0	0	0
1	7	13	"A76"	"A76"	6405	39710	100	454	484	230	47	374	374	396	189	47	31	12	0	11271	10605	4137	39	1696	1696	1737	473	27	96	93	0	0.000	0.000	0.000	0.000	0.000	0.000	0.000	0.000	0.000	0.000	0.000	0.000	0.000	0.000	0.008	0.012	0.022	0.020	3.639	0.011	0.057	316	2384	100	80	9575	9655	110	8909	9019	Error	Error	-6.903	80	9575	110	8909	152828	3351200	0.466	18.748	0	0	0
1	8	13	"A76"	"A76"	6720	39710	100	499	526	226	42	373	373	394	195	49	37	12	0	11941	11646	3442	29	1733	1733	1834	840	45	97	96	0	0.000	0.000	0.000	0.000	0.000	0.000	0.000	0.000	0.000	0.000	0.000	0.000	0.000	0.000	0.012	0.015	0.020	0.018	3.271	0.013	0.080	316	2384	100	126	10208	10334	153	9913	10066	Error	Error	-6.340	126	10208	153	9913	166123	3680016	0.677	11.681	0	0	0
1	9	13	"A76"	"A76"	7015	39715	100	505	543	231	42	381	381	408	216	52	37	12	0	10875	10683	3007	28	1780	1780	2060	1790	86	99	97	0	0.000	0.000	0.000	0.000	0.000	0.000	0.000	0.000	0.000	0.000	0.000	0.000	0.000	0.000	0.014	0.018	0.025	0.020	3.143	0.015	0.113	316	2384	100	124	9095	9219	162	8903	9065	Error	Error	-6.197	124	9095	162	8903	171487	3375700	0.625	4.817	0	0	0
1	10	13	"A77"	"A77"	7310	39705	100	753	791	375	47	377	377	409	246	60	63	39	0	9791	9697	4314	44	1759	1759	1810	599	33	93	90	0	0.000	0.000	0.000	0.000	0.000	0.000	0.000	0.000	0.000	0.000	0.000	0.000	0.000	0.000	0.047	0.052	0.058	0.047	2.972	0.044	0.341	316	2384	100	376	8032	8408	414	7938	8352	Error	Error	-4.417	376	8032	414	7938	249925	3064178	1.553	13.167	0	0	0
1	11	13	"A77"	"A77"	7605	39715	100	838	852	350	41	384	384	407	205	50	73	54	0	10275	10917	3100	28	1799	1799	2249	2602	115	100	93	0	0.000	0.000	0.000	0.000	0.000	0.000	0.000	0.000	0.000	0.000	0.000	0.000	0.000	0.000	0.054	0.051	0.056	0.047	2.408	0.033	0.318	316	2384	100	454	8476	8930	468	9118	9586	Error	Error	-4.223	454	8476	468	9118	269186	3449777	2.171	3.331	0	0	0
1	12	13	"A77"	"A77"	7910	39715	100	876	889	345	38	371	371	400	197	49	83	62	0	11444	11745	3091	26	1772	1772	1916	1060	55	100	100	0	0.000	0.000	0.000	0.000	0.000	0.000	0.000	0.000	0.000	0.000	0.000	0.000	0.000	0.000	0.052	0.052	0.056	0.048	2.277	0.037	0.339	316	2384	100	505	9672	10177	518	9973	10491	Error	Error	-4.259	505	9672	518	9973	280916	3711511	2.482	9.273	0	0	0
1	13	13	"A78"	"A78"	8210	39705	100	460	503	234	46	371	371	397	219	55	31	8	0	10736	10706	4874	45	1756	1756	1800	446	24	94	93	0	0.000	0.000	0.000	0.000	0.000	0.000	0.000	0.000	0.000	0.000	0.000	0.000	0.000	0.000	0.010	0.015	0.022	0.019	4.713	0.012	0.042	316	2384	100	89	8980	9069	132	8950	9082	Error	Error	-6.657	89	8980	132	8950	158888	3382957	0.484	19.969	0	0	0
1	14	13	"A78"	"A78"	8515	39705	100	501	541	240	44	373	373	399	201	50	38	15	0	12412	12452	4141	33	1835	1835	1971	1076	54	100	99	0	0.000	0.000	0.000	0.000	0.000	0.000	0.000	0.000	0.000	0.000	0.000	0.000	0.000	0.000	0.012	0.016	0.020	0.017	2.847	0.013	0.109	316	2384	100	128	10577	10705	168	10617	10785	Error	Error	-6.369	128	10577	168	10617	171086	3934979	0.706	9.741	0	0	0
1	15	13	"A78"	"A78"	8825	39705	100	524	550	229	41	376	376	403	204	50	42	15	0	14535	15104	4946	32	1856	1856	2203	1757	79	100	100	0	0.000	0.000	0.000	0.000	0.000	0.000	0.000	0.000	0.000	0.000	0.000	0.000	0.000	0.000	0.012	0.013	0.017	0.014	2.876	0.013	0.162	316	2384	100	148	12679	12827	174	13248	13422	Error	Error	-6.421	148	12679	174	13248	173798	4772750	0.721	7.343	0	0	0
1	16	13	"A79"	"A79"	9115	39695	100	503	538	246	45	394	394	775	3901	503	0	0	0	14197	14730	6811	46	1854	1854	2629	5398	205	86	60	0	0.000	0.000	0.000	0.000	0.000	0.000	0.000	0.000	0.000	0.000	0.000	0.000	0.000	0.000	0.009	0.011	0.019	0.017	3.222	0.025	0.085	316	2384	100	109	12343	12452	144	12876	13020	Error	Error	-6.823	109	12343	144	12876	170051	4654793	-0.061	2.242	0	0	0
1	17	13	"A79"	"A79"	9420	39700	100	550	558	236	42	368	368	401	200	49	45	19	0	15810	15002	4862	32	1863	1863	2292	2372	103	99	95	0	0.000	0.000	0.000	0.000	0.000	0.000	0.000	0.000	0.000	0.000	0.000	0.000	0.000	0.000	0.013	0.014	0.017	0.015	2.739	0.013	0.161	316	2384	100	182	13947	14129	190	13139	13329	Error	Error	-6.260	182	13947	190	13139	176184	4740504	0.785	5.358	0	0	0
1	18	13	"A79"	"A79"	9720	39700	100	558	613	420	68	397	397	473	1428	301	0	0	0	13758	13591	4890	35	1883	1883	2292	2380	103	100	94	0	0.000	0.000	0.000	0.000	0.000	0.000	0.000	0.000	0.000	0.000	0.000	0.000	0.000	0.000	0.014	0.018	0.020	0.019	2.996	0.016	0.147	316	2384	100	161	11875	12036	216	11708	11924	Error	Error	-6.205	161	11875	216	11708	193643	4294902	0.098	4.747	0	0	0
1	1	14	"A80"	"A80"	4620	40015	100	418	437	199	45	369	369	395	195	49	25	6	0	5352	6061	3456	57	1753	1753	1807	489	27	91	88	0	0.000	0.000	0.000	0.000	0.000	0.000	0.000	0.000	0.000	0.000	0.000	0.000	0.000	0.000	0.014	0.016	0.044	0.038	4.649	0.011	0.021	316	2384	100	49	3599	3648	68	4308	4376	Error	Error	-6.199	49	3599	68	4308	138049	1915227	0.215	8.699	0	0	0
1	2	14	"A80"	"A80"	4925	40015	100	509	542	247	45	370	370	390	183	46	43	18	0	13219	13960	6560	46	1762	1762	1847	689	37	98	96	0	0.000	0.000	0.000	0.000	0.000	0.000	0.000	0.000	0.000	0.000	0.000	0.000	0.000	0.000	0.012	0.014	0.021	0.017	3.335	0.011	0.106	316	2384	100	139	11457	11596	172	12198	12370	Error	Error	-6.365	139	11457	172	12198	171334	4411206	0.831	17.581	0	0	0
1	3	14	"A80"	"A80"	5230	40015	100	523	558	230	41	362	362	388	189	48	45	20	0	12596	13761	6279	45	1791	1791	1962	1143	58	99	99	0	0.000	0.000	0.000	0.000	0.000	0.000	0.000	0.000	0.000	0.000	0.000	0.000	0.000	0.000	0.015	0.016	0.019	0.016	3.289	0.013	0.150	316	2384	100	161	10805	10966	196	11970	12166	Error	Error	-6.068	161	10805	196	11970	176372	4348615	0.899	10.323	0	0	0
1	4	14	"A81"	"A81"	5520	40005	100	494	532	238	44	362	362	392	206	52	35	16	0	14976	13549	6859	50	1748	1748	1816	628	34	87	84	0	0.000	0.000	0.000	0.000	0.000	0.000	0.000	0.000	0.000	0.000	0.000	0.000	0.000	0.000	0.010	0.014	0.018	0.018	5.057	0.012	0.117	316	2384	100	132	13228	13360	170	11801	11971	Error	Error	-6.647	132	13228	170	11801	168257	4281531	0.680	18.683	0	0	0
1	5	14	"A81"	"A81"	5825	40010	100	507	542	221	40	364	364	392	200	51	38	17	0	14127	13723	4323	31	1767	1767	2058	1403	68	96	95	0	0.000	0.000	0.000	0.000	0.000	0.000	0.000	0.000	0.000	0.000	0.000	0.000	0.000	0.000	0.012	0.015	0.017	0.015	3.185	0.012	0.106	316	2384	100	143	12360	12503	178	11956	12134	Error	Error	-6.434	143	12360	178	11956	171181	4336335	0.750	8.314	0	0	0
1	6	14	"A81"	"A81"	6125	40005	100	493	552	429	77	372	372	395	194	49	38	15	0	11888	11541	4405	38	1732	1732	1842	862	46	94	92	0	0.000	0.000	0.000	0.000	0.000	0.000	0.000	0.000	0.000	0.000	0.000	0.000	0.000	0.000	0.012	0.018	0.026	0.023	3.626	0.018	0.097	316	2384	100	121	10156	10277	180	9809	9989	Error	Error	-6.391	121	10156	180	9809	174524	3647095	0.809	11.252	0	0	0
1	7	14	"A82"	"A82"	6420	40000	100	465	486	238	48	373	373	397	191	48	31	8	0	10872	11017	5944	53	1731	1731	1818	816	44	84	81	0	0.000	0.000	0.000	0.000	0.000	0.000	0.000	0.000	0.000	0.000	0.000	0.000	0.000	0.000	0.010	0.012	0.020	0.024	4.738	0.012	0.085	316	2384	100	92	9141	9233	113	9286	9399	Error	Error	-6.635	92	9141	113	9286	153680	3481280	0.466	11.273	0	0	0
1	8	14	"A82"	"A82"	6725	40010	100	505	523	206	39	367	367	395	196	49	38	12	0	13565	12960	4464	34	1743	1743	1816	626	34	99	97	0	0.000	0.000	0.000	0.000	0.000	0.000	0.000	0.000	0.000	0.000	0.000	0.000	0.000	0.000	0.012	0.014	0.019	0.017	2.683	0.013	0.116	316	2384	100	138	11822	11960	156	11217	11373	Error	Error	-6.421	138	11822	156	11217	165349	4095455	0.653	17.802	0	0	0
1	9	14	"A82"	"A82"	7025	40005	100	534	625	594	95	379	379	405	211	52	38	14	0	13062	12707	4326	34	1793	1793	2027	1452	71	97	95	0	0.000	0.000	0.000	0.000	0.000	0.000	0.000	0.000	0.000	0.000	0.000	0.000	0.000	0.000	0.014	0.023	0.021	0.021	3.018	0.027	0.182	316	2384	100	155	11269	11424	246	10914	11160	Error	Error	-6.184	155	11269	246	10914	197519	4015443	1.043	7.355	0	0	0
1	10	14	"A83"	"A83"	7335	40005	100	458	485	211	43	372	372	403	236	58	25	5	0	9076	8189	3984	48	1761	1761	1911	990	51	79	77	0	0.000	0.000	0.000	0.000	0.000	0.000	0.000	0.000	0.000	0.000	0.000	0.000	0.000	0.000	0.012	0.018	0.030	0.035	4.375	0.013	0.055	316	2384	100	86	7315	7401	113	6428	6541	Error	Error	-6.410	86	7315	113	6428	153135	2587689	0.347	6.341	0	0	0
1	11	14	"A83"	"A83"	7620	40005	100	481	515	228	44	366	366	387	193	49	37	14	0	9141	9546	2599	27	1803	1803	2017	1133	56	98	98	0	0.000	0.000	0.000	0.000	0.000	0.000	0.000	0.000	0.000	0.000	0.000	0.000	0.000	0.000	0.016	0.019	0.028	0.022	2.909	0.016	0.082	316	2384	100	115	7338	7453	149	7743	7892	Error	Error	-5.996	115	7338	149	7743	162695	3016502	0.663	6.645	0	0	0
1	12	14	"A83"	"A83"	7920	40005	100	485	510	239	46	361	361	387	202	52	38	15	0	9992	10031	2329	23	1803	1803	1961	1028	52	100	100	0	0.000	0.000	0.000	0.000	0.000	0.000	0.000	0.000	0.000	0.000	0.000	0.000	0.000	0.000	0.015	0.018	0.030	0.023	3.121	0.015	0.075	316	2384	100	124	8189	8313	149	8228	8377	Error	Error	-6.045	124	8189	149	8228	161297	3169670	0.609	7.850	0	0	0
1	13	14	"A84"	"A84"	8220	39995	100	466	502	234	46	374	374	440	1182	268	0	0	0	10806	10552	4560	43	1798	1798	1867	607	32	93	89	0	0.000	0.000	0.000	0.000	0.000	0.000	0.000	0.000	0.000	0.000	0.000	0.000	0.000	0.000	0.010	0.015	0.023	0.019	3.788	0.014	0.086	316	2384	100	92	9008	9100	128	8754	8882	Error	Error	-6.613	92	9008	128	8754	158590	3334380	0.052	14.308	0	0	0
1	14	14	"A84"	"A84"	8520	40000	100	503	514	213	41	373	373	395	191	48	38	13	0	11294	11237	3506	31	1831	1831	1932	758	39	99	98	0	0.000	0.000	0.000	0.000	0.000	0.000	0.000	0.000	0.000	0.000	0.000	0.000	0.000	0.000	0.014	0.015	0.022	0.018	3.229	0.013	0.106	316	2384	100	130	9463	9593	141	9406	9547	Error	Error	-6.186	130	9463	141	9406	162327	3550827	0.623	12.276	0	0	0
1	15	14	"A84"	"A84"	8820	40000	100	562	579	241	41	377	377	403	197	48	48	19	0	13865	14906	4973	33	1899	1899	2409	2157	89	99	99	0	0.000	0.000	0.000	0.000	0.000	0.000	0.000	0.000	0.000	0.000	0.000	0.000	0.000	0.000	0.015	0.016	0.018	0.016	2.731	0.013	0.127	316	2384	100	185	11966	12151	202	13007	13209	Error	Error	-6.015	185	11966	202	13007	182847	4710175	0.893	5.794	0	0	0
1	16	14	"A85"	"A85"	9125	39990	100	512	520	216	41	379	379	398	191	47	37	11	0	9943	9575	3960	41	1827	1827	1859	430	23	94	92	0	0.000	0.000	0.000	0.000	0.000	0.000	0.000	0.000	0.000	0.000	0.000	0.000	0.000	0.000	0.016	0.018	0.028	0.027	3.647	0.014	0.078	316	2384	100	133	8116	8249	141	7748	7889	Error	Error	-5.931	133	8116	141	7748	164232	3025731	0.639	17.944	0	0	0
1	17	14	"A85"	"A85"	9430	39995	100	536	562	251	44	374	374	418	437	104	13	1	0	14558	14385	4012	27	1920	1920	2150	1726	80	100	99	0	0.000	0.000	0.000	0.000	0.000	0.000	0.000	0.000	0.000	0.000	0.000	0.000	0.000	0.000	0.013	0.015	0.019	0.016	2.763	0.013	0.123	316	2384	100	162	12638	12800	188	12465	12653	Error	Error	-6.286	162	12638	188	12465	177744	4545636	0.330	7.089	0	0	0
1	18	14	"A85"	"A85"	9725	39990	100	477	503	217	43	379	379	403	204	50	33	9	0	11109	11141	4297	38	1900	1900	1990	877	44	99	97	0	0.000	0.000	0.000	0.000	0.000	0.000	0.000	0.000	0.000	0.000	0.000	0.000	0.000	0.000	0.011	0.013	0.021	0.018	3.136	0.013	0.097	316	2384	100	98	9209	9307	124	9241	9365	Error	Error	-6.554	98	9209	124	9241	158863	3520541	0.490	10.434	0	0	0
1	1	15	"A86"	"A86"	4615	40320	100	463	495	221	44	384	384	421	306	72	20	2	0	7404	7714	4153	53	1842	1842	1935	915	47	90	78	0	0.000	0.000	0.000	0.000	0.000	0.000	0.000	0.000	0.000	0.000	0.000	0.000	0.000	0.000	0.014	0.019	0.037	0.032	4.327	0.016	0.061	316	2384	100	79	5562	5641	111	5872	5983	Error	Error	-6.138	79	5562	111	5872	156387	2437676	0.242	6.316	0	0	0
1	2	15	"A86"	"A86"	4930	40320	100	525	580	274	47	384	384	415	219	52	38	16	0	12251	11779	5099	43	1792	1792	1900	749	39	100	95	0	0.000	0.000	0.000	0.000	0.000	0.000	0.000	0.000	0.000	0.000	0.000	0.000	0.000	0.000	0.013	0.020	0.026	0.022	3.218	0.017	0.095	316	2384	100	141	10459	10600	196	9987	10183	Error	Error	-6.213	141	10459	196	9987	183361	3722286	0.753	13.190	0	0	0
1	3	15	"A86"	"A86"	5230	40325	100	532	587	305	51	383	383	415	254	61	36	9	0	13249	13499	5028	37	1888	1888	2764	3473	125	97	80	0	0.000	0.000	0.000	0.000	0.000	0.000	0.000	0.000	0.000	0.000	0.000	0.000	0.000	0.000	0.013	0.018	0.020	0.017	3.129	0.025	0.161	316	2384	100	149	11361	11510	204	11611	11815	Error	Error	-6.253	149	11361	204	11611	185602	4265644	0.677	3.091	0	0	0
1	4	15	"A87"	"A87"	5525	40315	100	472	491	219	44	367	367	399	213	53	32	9	0	11320	11385	5050	44	1768	1768	1833	584	31	96	93	0	0.000	0.000	0.000	0.000	0.000	0.000	0.000	0.000	0.000	0.000	0.000	0.000	0.000	0.000	0.011	0.013	0.021	0.018	3.852	0.013	0.079	316	2384	100	105	9552	9657	124	9617	9741	Error	Error	-6.507	105	9552	124	9617	155259	3597700	0.432	16.356	0	0	0
1	5	15	"A87"	"A87"	5830	40320	100	498	521	214	41	390	390	414	212	51	31	8	0	12377	13207	4742	35	1817	1817	2355	2389	101	98	97	0	0.000	0.000	0.000	0.000	0.000	0.000	0.000	0.000	0.000	0.000	0.000	0.000	0.000	0.000	0.010	0.012	0.016	0.014	3.121	0.010	0.081	316	2384	100	108	10560	10668	131	11390	11521	Error	Error	-6.611	108	10560	131	11390	164536	4173454	0.505	4.542	0	0	0
1	6	15	"A87"	"A87"	6125	40310	100	449	474	206	43	378	378	404	205	50	29	7	0	9881	9527	3568	37	1770	1770	1937	1130	58	93	91	0	0.000	0.000	0.000	0.000	0.000	0.000	0.000	0.000	0.000	0.000	0.000	0.000	0.000	0.000	0.009	0.012	0.024	0.021	3.612	0.011	0.048	316	2384	100	71	8111	8182	96	7757	7853	Error	Error	-6.836	71	8111	96	7757	149683	3010427	0.341	6.717	0	0	0
1	7	15	"A88"	"A88"	6425	40310	100	484	502	230	45	369	369	398	192	48	36	13	0	10574	10091	4386	43	1723	1723	1766	409	23	95	93	0	0.000	0.000	0.000	0.000	0.000	0.000	0.000	0.000	0.000	0.000	0.000	0.000	0.000	0.000	0.013	0.016	0.023	0.023	4.331	0.012	0.061	316	2384	100	115	8851	8966	133	8368	8501	Error	Error	-6.266	115	8851	133	8368	158734	3188647	0.542	20.355	0	0	0
1	8	15	"A88"	"A88"	6740	40315	100	470	494	215	43	372	372	401	238	59	26	6	0	12506	11873	4083	34	1791	1791	2014	1293	64	95	92	0	0.000	0.000	0.000	0.000	0.000	0.000	0.000	0.000	0.000	0.000	0.000	0.000	0.000	0.000	0.009	0.012	0.018	0.016	3.790	0.010	0.057	316	2384	100	98	10715	10813	122	10082	10204	Error	Error	-6.773	98	10715	122	10082	156081	3751996	0.391	7.625	0	0	0
1	9	15	"A88"	"A88"	7025	40315	100	524	538	228	42	373	373	403	202	50	39	11	0	13764	13216	3395	25	1813	1813	2169	1949	89	98	98	0	0.000	0.000	0.000	0.000	0.000	0.000	0.000	0.000	0.000	0.000	0.000	0.000	0.000	0.000	0.013	0.014	0.018	0.016	2.939	0.013	0.117	316	2384	100	151	11951	12102	165	11403	11568	Error	Error	-6.306	151	11951	165	11403	169866	4176154	0.668	5.668	0	0	0
1	10	15	"A89"	"A89"	7325	40305	100	466	512	242	47	374	374	398	197	49	34	10	0	12269	11249	5067	45	1767	1767	1823	545	29	97	95	0	0.000	0.000	0.000	0.000	0.000	0.000	0.000	0.000	0.000	0.000	0.000	0.000	0.000	0.000	0.009	0.015	0.021	0.020	3.714	0.015	0.063	316	2384	100	92	10502	10594	138	9482	9620	Error	Error	-6.835	92	10502	138	9482	161805	3554831	0.579	17.295	0	0	0
1	11	15	"A89"	"A89"	7635	40310	100	527	545	228	41	368	368	395	196	49	44	19	0	11657	11484	5345	46	1824	1824	2215	2051	92	92	79	0	0.000	0.000	0.000	0.000	0.000	0.000	0.000	0.000	0.000	0.000	0.000	0.000	0.000	0.000	0.016	0.018	0.024	0.020	3.824	0.014	0.135	316	2384	100	159	9833	9992	177	9660	9837	Error	Error	-5.951	159	9833	177	9660	172365	3629041	0.765	4.519	0	0	0
1	12	15	"A89"	"A89"	7940	40315	100	502	519	231	44	373	373	400	199	49	37	11	0	9825	10392	5545	53	1824	1824	2229	2140	96	84	70	0	0.000	0.000	0.000	0.000	0.000	0.000	0.000	0.000	0.000	0.000	0.000	0.000	0.000	0.000	0.016	0.017	0.025	0.024	2.979	0.014	0.117	316	2384	100	129	8001	8130	146	8568	8714	Error	Error	-5.955	129	8001	146	8568	163849	3283999	0.598	3.814	0	0	0
1	13	15	"A90"	"A90"	8225	40300	100	525	564	444	78	375	375	401	209	52	40	12	0	10970	10140	4010	39	1826	1826	1875	494	26	94	90	0	0.000	0.000	0.000	0.000	0.000	0.000	0.000	0.000	0.000	0.000	0.000	0.000	0.000	0.000	0.016	0.023	0.026	0.025	3.858	0.020	0.080	316	2384	100	150	9144	9294	189	8314	8503	Error	Error	-5.930	150	9144	189	8314	178142	3204205	0.780	16.731	0	0	0
1	14	15	"A90"	"A90"	8525	40310	100	507	521	202	38	369	369	396	194	48	37	12	0	10317	10624	3423	32	1856	1856	1928	714	37	99	99	0	0.000	0.000	0.000	0.000	0.000	0.000	0.000	0.000	0.000	0.000	0.000	0.000	0.000	0.000	0.016	0.017	0.022	0.020	2.846	0.015	0.103	316	2384	100	138	8461	8599	152	8768	8920	Error	Error	-5.938	138	8461	152	8768	164607	3357251	0.644	12.179	0	0	0
1	15	15	"A90"	"A90"	8825	40305	100	517	668	1701	254	376	376	400	193	48	41	16	0	11049	11391	4748	41	1868	1868	1984	1014	51	100	98	0	0.000	0.000	0.000	0.000	0.000	0.000	0.000	0.000	0.000	0.000	0.000	0.000	0.000	0.000	0.015	0.031	0.022	0.019	3.041	0.068	0.166	316	2384	100	141	9181	9322	292	9523	9815	Error	Error	-6.025	141	9181	292	9523	211163	3599674	1.389	9.277	0	0	0
1	16	15	"A91"	"A91"	9120	40300	100	526	555	239	43	374	374	438	855	195	0	0	0	12642	12453	3869	31	1880	1880	1996	2022	101	98	93	0	0.000	0.000	0.000	0.000	0.000	0.000	0.000	0.000	0.000	0.000	0.000	0.000	0.000	0.000	0.014	0.017	0.023	0.017	3.494	0.105	0.242	316	2384	100	152	10762	10914	181	10573	10754	Error	Error	-6.146	152	10762	181	10573	175464	3935164	0.137	5.172	0	0	0
1	17	15	"A91"	"A91"	9420	40305	100	541	598	413	69	387	387	408	202	49	41	12	0	12217	12668	3999	31	1933	1933	2271	2152	94	100	97	0	0.000	0.000	0.000	0.000	0.000	0.000	0.000	0.000	0.000	0.000	0.000	0.000	0.000	0.000	0.015	0.020	0.020	0.016	3.040	0.019	0.158	316	2384	100	154	10284	10438	211	10735	10946	Error	Error	-6.061	154	10284	211	10735	188971	4003162	0.941	4.831	0	0	0
1	18	15	"A91"	"A91"	9720	40305	100	511	543	236	43	381	381	409	211	51	38	13	0	10509	11013	4621	41	1946	1946	2244	1999	89	95	86	0	0.000	0.000	0.000	0.000	0.000	0.000	0.000	0.000	0.000	0.000	0.000	0.000	0.000	0.000	0.015	0.018	0.025	0.021	3.565	0.015	0.132	316	2384	100	130	8563	8693	162	9067	9229	Error	Error	-6.042	130	8563	162	9067	171668	3479953	0.635	4.387	0	0	0
1	1	16	"A92"	"A92"	4625	40615	100	477	592	951	160	369	369	402	205	50	33	15	0	10350	10325	6028	58	1777	1777	1815	595	32	95	90	0	0.000	0.000	0.000	0.000	0.000	0.000	0.000	0.000	0.000	0.000	0.000	0.000	0.000	0.000	0.013	0.026	0.027	0.024	3.458	0.041	0.141	316	2384	100	108	8573	8681	223	8548	8771	Error	Error	-6.311	108	8573	223	8548	187185	3262704	0.927	14.303	0	0	0
1	2	16	"A92"	"A92"	4940	40615	100	555	567	228	40	375	375	401	210	52	43	15	0	14108	13673	6196	45	1800	1800	1909	886	46	99	97	0	0.000	0.000	0.000	0.000	0.000	0.000	0.000	0.000	0.000	0.000	0.000	0.000	0.000	0.000	0.015	0.016	0.021	0.018	2.728	0.014	0.138	316	2384	100	180	12308	12488	192	11873	12065	Error	Error	-6.095	180	12308	192	11873	179094	4320560	0.790	13.278	0	0	0
1	3	16	"A92"	"A92"	5240	40615	100	534	559	237	42	371	371	407	330	81	24	4	0	16412	15561	6461	41	1837	1837	2220	2119	95	100	93	0	0.000	0.000	0.000	0.000	0.000	0.000	0.000	0.000	0.000	0.000	0.000	0.000	0.000	0.000	0.011	0.014	0.017	0.015	2.789	0.012	0.184	316	2384	100	163	14575	14738	188	13724	13912	Error	Error	-6.482	163	14575	188	13724	176594	4917121	0.461	6.296	0	0	0
1	4	16	"A93"	"A93"	5530	40610	100	495	521	222	42	367	367	402	327	81	20	2	0	15794	14623	5736	39	1815	1815	1954	885	45	93	92	0	0.000	0.000	0.000	0.000	0.000	0.000	0.000	0.000	0.000	0.000	0.000	0.000	0.000	0.000	0.009	0.012	0.015	0.014	3.604	0.010	0.093	316	2384	100	128	13979	14107	154	12808	12962	Error	Error	-6.771	128	13979	154	12808	164675	4620842	0.364	14.315	0	0	0
1	5	16	"A93"	"A93"	5840	40610	100	531	542	260	47	378	378	418	441	105	12	0	0	14747	13504	4828	35	1840	1840	2140	1628	76	98	91	0	0.000	0.000	0.000	0.000	0.000	0.000	0.000	0.000	0.000	0.000	0.000	0.000	0.000	0.000	0.012	0.014	0.018	0.016	3.210	0.029	0.085	316	2384	100	153	12907	13060	164	11664	11828	Error	Error	-6.398	153	12907	164	11664	171387	4267319	0.281	6.980	0	0	0
1	6	16	"A93"	"A93"	6140	40610	100	541	799	1861	232	377	377	412	240	58	36	14	0	13016	13515	6773	50	1771	1771	1854	773	41	100	100	0	0.000	0.000	0.000	0.000	0.000	0.000	0.000	0.000	0.000	0.000	0.000	0.000	0.000	0.000	0.015	0.036	0.023	0.020	2.716	0.096	0.351	316	2384	100	164	11245	11409	422	11744	12166	Error	Error	-6.099	164	11245	422	11744	252518	4270719	1.613	15.085	0	0	0
1	7	16	"A94"	"A94"	6425	40610	100	543	575	319	55	387	387	455	1242	272	1	0	0	15270	13973	6494	46	1786	1786	1966	1898	96	86	82	0	0.000	0.000	0.000	0.000	0.000	0.000	0.000	0.000	0.000	0.000	0.000	0.000	0.000	0.000	0.012	0.015	0.019	0.018	4.537	0.096	0.126	316	2384	100	156	13484	13640	188	12187	12375	Error	Error	-6.434	156	13484	188	12187	181545	4415391	0.097	6.326	0	0	0
1	8	16	"A94"	"A94"	6735	40605	100	553	569	226	39	391	391	423	268	63	30	7	0	19103	17890	5452	30	1833	1833	2037	1236	60	96	95	0	0.000	0.000	0.000	0.000	0.000	0.000	0.000	0.000	0.000	0.000	0.000	0.000	0.000	0.000	0.009	0.011	0.013	0.011	3.646	0.010	0.098	316	2384	100	162	17270	17432	178	16057	16235	Error	Error	-6.736	162	17270	178	16057	179917	5653227	0.545	12.826	0	0	0
1	9	16	"A94"	"A94"	7040	40610	100	577	595	248	41	385	385	414	242	58	40	11	0	20005	19240	5343	27	1834	1834	2086	1522	72	100	100	0	0.000	0.000	0.000	0.000	0.000	0.000	0.000	0.000	0.000	0.000	0.000	0.000	0.000	0.000	0.011	0.012	0.014	0.012	2.540	0.011	0.115	316	2384	100	192	18171	18363	210	17406	17616	Error	Error	-6.564	192	18171	210	17406	187986	6079857	0.748	11.271	0	0	0
1	10	16	"A95"	"A95"	7330	40600	100	552	571	242	42	363	363	398	251	63	37	11	0	19342	17410	6851	39	1812	1812	1925	988	51	95	91	0	0.000	0.000	0.000	0.000	0.000	0.000	0.000	0.000	0.000	0.000	0.000	0.000	0.000	0.000	0.011	0.013	0.015	0.014	3.330	0.012	0.143	316	2384	100	189	17530	17719	208	15598	15806	Error	Error	-6.535	189	17530	208	15598	180584	5501499	0.689	15.673	0	0	0
1	11	16	"A95"	"A95"	7645	40610	100	559	600	263	43	364	364	393	198	50	49	24	0	19132	17560	6888	39	1806	1806	2058	1696	82	100	97	0	0.000	0.000	0.000	0.000	0.000	0.000	0.000	0.000	0.000	0.000	0.000	0.000	0.000	0.000	0.011	0.015	0.016	0.014	3.243	0.014	0.218	316	2384	100	195	17326	17521	236	15754	15990	Error	Error	-6.473	195	17326	236	15754	189548	5548848	1.045	9.140	0	0	0
1	12	16	"A95"	"A95"	7950	40605	100	525	550	232	42	375	375	516	2487	481	0	0	0	14891	13741	5776	42	1843	1843	2346	3375	143	92	77	0	0.000	0.000	0.000	0.000	0.000	0.000	0.000	0.000	0.000	0.000	0.000	0.000	0.000	0.000	0.011	0.015	0.018	0.016	2.999	0.014	0.175	316	2384	100	150	13048	13198	175	11898	12073	Error	Error	-6.443	150	13048	175	11898	173924	4342279	0.014	3.376	0	0	0
1	13	16	"A96"	"A96"	8230	40595	100	519	536	236	44	367	367	395	213	53	40	12	0	12164	11496	4014	34	1838	1838	1942	737	37	95	94	0	0.000	0.000	0.000	0.000	0.000	0.000	0.000	0.000	0.000	0.000	0.000	0.000	0.000	0.000	0.015	0.017	0.024	0.021	3.496	0.015	0.103	316	2384	100	152	10326	10478	169	9658	9827	Error	Error	-6.086	152	10326	169	9658	169257	3632821	0.662	12.963	0	0	0
1	14	16	"A96"	"A96"	8545	40605	100	496	522	219	41	375	375	402	197	49	36	12	0	14054	12583	5815	46	1899	1899	2155	1525	70	97	86	0	0.000	0.000	0.000	0.000	0.000	0.000	0.000	0.000	0.000	0.000	0.000	0.000	0.000	0.000	0.010	0.014	0.019	0.017	3.446	0.012	0.098	316	2384	100	121	12155	12276	147	10684	10831	Error	Error	-6.650	121	12155	147	10684	165014	3976182	0.609	6.838	0	0	0
1	15	16	"A96"	"A96"	8815	40605	100	483	528	272	51	386	386	415	215	51	30	10	0	10181	11462	5976	52	1986	1986	3175	3902	122	81	54	0	0.000	0.000	0.000	0.000	0.000	0.000	0.000	0.000	0.000	0.000	0.000	0.000	0.000	0.000	0.012	0.015	0.022	0.021	3.634	0.013	0.123	316	2384	100	97	8195	8292	142	9476	9618	Error	Error	-6.401	97	8195	142	9476	166750	3622118	0.526	2.124	0	0	0
1	16	16	"A97"	"A97"	9130	40590	100	538	560	246	43	366	366	422	750	177	2	0	0	17014	15696	8127	51	1894	1894	1998	896	44	94	91	0	0.000	0.000	0.000	0.000	0.000	0.000	0.000	0.000	0.000	0.000	0.000	0.000	0.000	0.000	0.011	0.014	0.018	0.017	3.309	0.013	0.172	316	2384	100	172	15120	15292	194	13802	13996	Error	Error	-6.458	172	15120	194	13802	177001	4959825	0.184	15.288	0	0	0
1	17	16	"A97"	"A97"	9430	40595	100	575	596	248	41	377	377	409	307	75	31	7	0	18959	17225	6918	40	1956	1956	2168	1241	57	100	97	0	0.000	0.000	0.000	0.000	0.000	0.000	0.000	0.000	0.000	0.000	0.000	0.000	0.000	0.000	0.012	0.014	0.017	0.015	2.734	0.013	0.186	316	2384	100	198	17003	17201	219	15269	15488	Error	Error	-6.424	198	17003	219	15269	188397	5443129	0.609	12.133	0	0	0
1	18	16	"A97"	"A97"	9730	40590	100	613	626	270	43	381	381	404	196	48	54	25	0	19865	17783	7496	42	2013	2013	2189	1119	51	100	97	0	0.000	0.000	0.000	0.000	0.000	0.000	0.000	0.000	0.000	0.000	0.000	0.000	0.000	0.000	0.013	0.016	0.018	0.017	2.849	0.014	0.194	316	2384	100	232	17852	18084	245	15770	16015	Error	Error	-6.266	232	17852	245	15770	197793	5619420	1.133	13.936	0	0	0
1	1	17	"A98"	"A98"	4640	40915	100	426	529	511	96	372	372	398	213	53	30	11	0	3705	4701	3258	69	1799	1799	1843	523	28	78	68	0	0.000	0.000	0.000	0.000	0.000	0.000	0.000	0.000	0.000	0.000	0.000	0.000	0.000	0.000	0.028	0.054	0.093	0.099	4.137	0.110	0.208	316	2384	100	54	1906	1960	157	2902	3059	Error	Error	-5.141	54	1906	157	2902	167042	1485563	0.615	5.465	0	0	0
1	2	17	"A98"	"A98"	4945	40920	100	413	442	202	45	367	367	391	188	48	26	8	0	4289	5390	3308	61	1807	1807	1823	417	22	93	87	0	0.000	0.000	0.000	0.000	0.000	0.000	0.000	0.000	0.000	0.000	0.000	0.000	0.000	0.000	0.019	0.021	0.052	0.053	4.347	0.013	0.024	316	2384	100	46	2482	2528	75	3583	3658	Error	Error	-5.754	46	2482	75	3583	139687	1703265	0.271	8.554	0	0	0
1	3	17	"A98"	"A98"	5225	40915	100	400	432	215	49	375	375	437	981	224	0	0	0	3784	4384	2718	61	1856	1856	2181	1907	87	50	18	0	0.000	0.000	0.000	0.000	0.000	0.000	0.000	0.000	0.000	0.000	0.000	0.000	0.000	0.000	0.013	0.023	0.074	0.065	5.878	0.048	0.007	316	2384	100	25	1928	1953	57	2528	2585	Error	Error	-6.269	25	1928	57	2528	136454	1385425	-0.005	1.155	0	0	0
1	4	17	"A99"	"A99"	5535	40915	100	447	555	700	126	362	362	387	192	49	31	13	0	8698	8017	4247	52	1788	1788	1841	499	27	92	89	0	0.000	0.000	0.000	0.000	0.000	0.000	0.000	0.000	0.000	0.000	0.000	0.000	0.000	0.000	0.012	0.031	0.031	0.030	4.966	0.051	0.191	316	2384	100	85	6910	6995	193	6229	6422	Error	Error	-6.345	85	6910	193	6229	175234	2533290	0.875	12.377	0	0	0
1	5	17	"A99"	"A99"	5845	40920	100	450	469	211	44	380	380	419	445	106	6	0	0	8106	7901	2673	33	1847	1847	2242	2035	90	91	73	0	0.000	0.000	0.000	0.000	0.000	0.000	0.000	0.000	0.000	0.000	0.000	0.000	0.000	0.000	0.011	0.015	0.028	0.024	3.763	0.015	0.063	316	2384	100	70	6259	6329	89	6054	6143	Error	Error	-6.482	70	6259	89	6054	148278	2496848	0.112	2.781	0	0	0
1	6	17	"A99"	"A99"	6145	40920	100	478	603	1341	222	386	386	410	209	50	29	12	0	7812	7365	2800	38	1855	1855	1947	857	44	91	87	0	0.000	0.000	0.000	0.000	0.000	0.000	0.000	0.000	0.000	0.000	0.000	0.000	0.000	0.000	0.015	0.039	0.038	0.041	4.322	0.037	0.024	316	2384	100	92	5957	6049	217	5510	5727	Error	Error	-6.017	92	5957	217	5510	190663	2327280	0.923	6.322	0	0	0
1	7	17	"A100"	"A100"	6430	40910	100	450	495	250	50	374	374	412	242	58	23	8	0	10494	9841	5518	56	1808	1808	1909	836	43	81	79	0	0.000	0.000	0.000	0.000	0.000	0.000	0.000	0.000	0.000	0.000	0.000	0.000	0.000	0.000	0.009	0.015	0.027	0.030	5.471	0.015	0.089	316	2384	100	76	8686	8762	121	8033	8154	Error	Error	-6.837	76	8686	121	8033	156294	3109649	0.343	9.488	0	0	0
1	8	17	"A100"	"A100"	6745	40915	100	474	495	215	43	370	370	408	303	74	18	2	0	11773	11572	4411	38	1830	1830	1983	1280	64	95	94	0	0.000	0.000	0.000	0.000	0.000	0.000	0.000	0.000	0.000	0.000	0.000	0.000	0.000	0.000	0.010	0.013	0.019	0.016	3.496	0.012	0.086	316	2384	100	104	9943	10047	125	9742	9867	Error	Error	-6.579	104	9943	125	9742	156557	3656833	0.287	7.491	0	0	0
1	9	17	"A100"	"A100"	7040	40915	100	507	533	219	41	366	366	397	264	66	31	5	0	13355	13393	4128	30	1827	1827	1991	1121	56	98	97	0	0.000	0.000	0.000	0.000	0.000	0.000	0.000	0.000	0.000	0.000	0.000	0.000	0.000	0.000	0.012	0.014	0.018	0.015	3.046	0.012	0.109	316	2384	100	141	11528	11669	167	11566	11733	Error	Error	-6.353	141	11528	167	11566	168286	4232187	0.515	10.171	0	0	0
1	10	17	"A101"	"A101"	7335	40905	100	880	1443	1305	90	355	355	386	204	52	74	58	0	8114	10366	6765	65	1774	1774	1847	629	34	95	89	0	0.000	0.000	0.000	0.000	0.000	0.000	0.000	0.000	0.000	0.000	0.000	0.000	0.000	0.000	0.083	0.127	0.098	0.090	2.453	0.144	0.754	316	2384	100	525	6340	6865	1088	8592	9680	Error	Error	-3.594	525	6340	1088	8592	456086	3275530	5.181	13.544	0	0	0
1	11	17	"A101"	"A101"	7650	40910	100	900	1283	1124	87	364	364	427	489	114	54	29	0	8883	10775	6509	60	1805	1805	2204	2602	118	86	62	0	0.000	0.000	0.000	0.000	0.000	0.000	0.000	0.000	0.000	0.000	0.000	0.000	0.000	0.000	0.076	0.102	0.085	0.071	2.499	0.144	0.735	316	2384	100	536	7078	7614	919	8970	9889	Error	Error	-3.723	536	7078	919	8970	405395	3404783	1.751	3.294	0	0	0
1	12	17	"A101"	"A101"	7950	40910	100	725	1163	1115	95	369	369	419	369	88	48	28	0	6804	9472	6804	71	1831	1831	2088	2044	97	83	56	0	0.000	0.000	0.000	0.000	0.000	0.000	0.000	0.000	0.000	0.000	0.000	0.000	0.000	0.000	0.072	0.104	0.091	0.076	2.714	0.135	0.831	316	2384	100	356	4973	5329	794	7641	8435	Error	Error	-3.804	356	4973	794	7641	367637	2993020	2.016	3.613	0	0	0
1	13	17	"A102"	"A102"	8235	40905	100	487	584	671	114	372	372	396	212	53	40	17	0	8311	10708	7306	68	1819	1819	1872	520	27	97	88	0	0.000	0.000	0.000	0.000	0.000	0.000	0.000	0.000	0.000	0.000	0.000	0.000	0.000	0.000	0.018	0.024	0.025	0.028	3.457	0.037	0.255	316	2384	100	115	6492	6607	212	8889	9101	Error	Error	-5.819	115	6492	212	8889	184573	3383697	0.887	16.992	0	0	0
1	14	17	"A102"	"A102"	8545	40910	100	462	500	246	49	370	370	403	233	57	32	8	0	6845	8427	5573	66	1906	1906	2097	1318	62	84	69	0	0.000	0.000	0.000	0.000	0.000	0.000	0.000	0.000	0.000	0.000	0.000	0.000	0.000	0.000	0.019	0.020	0.036	0.034	3.753	0.019	0.158	316	2384	100	92	4939	5031	130	6521	6651	Error	Error	-5.746	92	4939	130	6521	158125	2662784	0.416	4.803	0	0	0
1	15	17	"A102"	"A102"	8830	40905	100	542	598	283	47	381	381	436	490	112	15	2	0	11034	12222	5964	48	1952	1952	2203	1861	84	95	85	0	0.000	0.000	0.000	0.000	0.000	0.000	0.000	0.000	0.000	0.000	0.000	0.000	0.000	0.000	0.018	0.021	0.024	0.022	2.915	0.020	0.208	316	2384	100	161	9082	9243	217	10270	10487	Error	Error	-5.818	161	9082	217	10270	188873	3862013	0.331	5.384	0	0	0
1	16	17	"A103"	"A103"	9125	40900	100	476	515	229	44	364	364	384	183	47	40	15	0	11966	11416	4576	40	1896	1896	1939	441	22	97	95	0	0.000	0.000	0.000	0.000	0.000	0.000	0.000	0.000	0.000	0.000	0.000	0.000	0.000	0.000	0.011	0.016	0.021	0.018	3.404	0.015	0.118	316	2384	100	112	10070	10182	151	9520	9671	Error	Error	-6.490	112	10070	151	9520	162859	3607338	0.716	21.490	0	0	0
1	17	17	"A103"	"A103"	9445	40905	100	499	529	220	41	376	376	403	211	52	36	10	0	12223	11838	4771	40	1939	1939	2240	1703	76	99	89	0	0.000	0.000	0.000	0.000	0.000	0.000	0.000	0.000	0.000	0.000	0.000	0.000	0.000	0.000	0.012	0.015	0.021	0.018	2.732	0.014	0.137	316	2384	100	123	10284	10407	153	9899	10052	Error	Error	-6.386	123	10284	153	9899	167251	3740693	0.597	5.636	0	0	0
1	18	17	"A103"	"A103"	9740	40900	100	528	546	236	43	380	380	415	228	54	37	11	0	11575	11547	4967	43	1990	1990	2102	992	47	99	98	0	0.000	0.000	0.000	0.000	0.000	0.000	0.000	0.000	0.000	0.000	0.000	0.000	0.000	0.000	0.015	0.017	0.022	0.019	3.278	0.015	0.110	316	2384	100	148	9585	9733	166	9557	9723	Error	Error	-6.017	148	9585	166	9557	172571	3648951	0.575	9.521	0	0	0
1	1	18	"A104"	"A104"	4625	41215	100	494	526	227	43	376	376	405	200	49	37	11	0	10711	9996	5296	52	1803	1803	1855	508	27	87	83	0	0.000	0.000	0.000	0.000	0.000	0.000	0.000	0.000	0.000	0.000	0.000	0.000	0.000	0.000	0.013	0.018	0.027	0.029	4.265	0.014	0.093	316	2384	100	118	8908	9026	150	8193	8343	Error	Error	-6.238	118	8908	150	8193	166213	3158697	0.605	16.026	0	0	0
1	2	18	"A104"	"A104"	4940	41210	100	499	535	291	54	384	384	414	225	54	31	8	0	10713	10799	5257	48	1825	1825	1963	1150	58	90	88	0	0.000	0.000	0.000	0.000	0.000	0.000	0.000	0.000	0.000	0.000	0.000	0.000	0.000	0.000	0.013	0.017	0.022	0.020	3.317	0.016	0.099	316	2384	100	115	8888	9003	151	8974	9125	Error	Error	-6.272	115	8888	151	8974	168940	3412551	0.538	7.683	0	0	0
1	3	18	"A104"	"A104"	5240	41215	100	499	533	299	56	379	379	414	281	67	24	4	0	10230	11326	5421	47	1829	1829	2058	1432	69	95	90	0	0.000	0.000	0.000	0.000	0.000	0.000	0.000	0.000	0.000	0.000	0.000	0.000	0.000	0.000	0.014	0.016	0.022	0.021	3.534	0.020	0.097	316	2384	100	120	8401	8521	154	9497	9651	Error	Error	-6.129	120	8401	154	9497	168479	3579030	0.423	6.472	0	0	0
1	4	18	"A105"	"A105"	5525	41205	100	460	479	220	45	371	371	412	348	84	13	1	0	10648	9557	5960	62	1782	1782	1939	1109	57	71	68	0	0.000	0.000	0.000	0.000	0.000	0.000	0.000	0.000	0.000	0.000	0.000	0.000	0.000	0.000	0.010	0.014	0.025	0.028	6.271	0.013	0.072	316	2384	100	89	8866	8955	108	7775	7883	Error	Error	-6.638	89	8866	108	7775	151423	3020130	0.193	6.869	0	0	0
1	5	18	"A105"	"A105"	5835	41205	100	486	521	221	42	386	386	410	196	47	34	13	0	10003	9581	3377	35	1830	1830	2098	1530	72	90	89	0	0.000	0.000	0.000	0.000	0.000	0.000	0.000	0.000	0.000	0.000	0.000	0.000	0.000	0.000	0.012	0.017	0.026	0.025	3.734	0.014	0.085	316	2384	100	100	8173	8273	135	7751	7886	Error	Error	-6.353	100	8173	135	7751	164546	3027525	0.566	4.891	0	0	0
1	6	18	"A105"	"A105"	6145	41205	100	460	493	231	46	378	378	418	304	72	17	3	0	9182	8853	3505	39	1805	1805	1974	1154	58	91	87	0	0.000	0.000	0.000	0.000	0.000	0.000	0.000	0.000	0.000	0.000	0.000	0.000	0.000	0.000	0.011	0.016	0.027	0.026	3.824	0.018	0.069	316	2384	100	82	7377	7459	115	7048	7163	Error	Error	-6.491	82	7377	115	7048	155827	2797395	0.247	5.961	0	0	0
1	7	18	"A106"	"A106"	6435	41205	100	386	418	189	45	371	371	403	206	51	19	4	0	2685	3290	1858	56	1755	1755	1795	602	33	65	40	0	0.000	0.000	0.000	0.000	0.000	0.000	0.000	0.000	0.000	0.000	0.000	0.000	0.000	0.000	0.016	0.031	0.149	0.119	4.574	0.017	0.010	316	2384	100	15	930	945	47	1535	1582	Error	Error	-5.954	15	930	47	1535	132168	1039645	0.073	2.483	0	0	0
1	8	18	"A106"	"A106"	6745	41205	100	394	425	198	46	376	376	410	253	61	13	2	0	3197	4195	2666	63	1766	1766	1834	769	41	69	44	0	0.000	0.000	0.000	0.000	0.000	0.000	0.000	0.000	0.000	0.000	0.000	0.000	0.000	0.000	0.013	0.020	0.078	0.066	4.821	0.082	0.224	316	2384	100	18	1431	1449	49	2429	2478	Error	Error	-6.313	18	1431	49	2429	134439	1325506	0.059	3.070	0	0	0
1	9	18	"A106"	"A106"	7045	41205	100	381	426	255	59	378	378	402	214	53	17	5	0	3444	4239	2434	57	1786	1786	1878	606	32	87	65	0	0.000	0.000	0.000	0.000	0.000	0.000	0.000	0.000	0.000	0.000	0.000	0.000	0.000	0.000	0.002	0.020	0.070	0.072	4.264	0.019	0.019	316	2384	100	3	1658	1661	48	2453	2501	Error	Error	-9.110	3	1658	48	2453	134550	1339598	0.112	3.896	0	0	0
1	10	18	"A107"	"A107"	7335	41205	100	421	451	237	52	355	355	392	222	56	23	7	0	4926	6833	5048	73	1752	1752	1829	615	33	86	77	0	0.000	0.000	0.000	0.000	0.000	0.000	0.000	0.000	0.000	0.000	0.000	0.000	0.000	0.000	0.021	0.019	0.040	0.041	4.345	0.017	0.058	316	2384	100	66	3174	3240	96	5081	5177	Error	Error	-5.588	66	3174	96	5081	142450	2159287	0.266	8.137	0	0	0
1	11	18	"A107"	"A107"	7655	41205	100	454	471	219	46	361	361	391	206	52	27	8	0	5462	7305	5050	69	1783	1783	1962	1328	67	86	66	0	0.000	0.000	0.000	0.000	0.000	0.000	0.000	0.000	0.000	0.000	0.000	0.000	0.000	0.000	0.025	0.020	0.034	0.032	3.359	0.015	0.084	316	2384	100	93	3679	3772	110	5522	5632	Error	Error	-5.306	93	3679	110	5522	148890	2308253	0.388	4.023	0	0	0
1	12	18	"A107"	"A107"	7945	41205	100	428	455	208	45	373	373	406	316	77	13	1	0	5517	7685	5595	72	1806	1806	1932	1141	59	93	74	0	0.000	0.000	0.000	0.000	0.000	0.000	0.000	0.000	0.000	0.000	0.000	0.000	0.000	0.000	0.015	0.014	0.035	0.031	3.575	0.014	0.056	316	2384	100	55	3711	3766	82	5879	5961	Error	Error	-6.076	55	3711	82	5879	143849	2428615	0.155	5.042	0	0	0
1	13	18	"A108"	"A108"	8245	41200	100	419	452	208	46	361	361	388	190	48	27	10	0	4755	6592	5004	75	1795	1795	1854	500	26	85	77	0	0.000	0.000	0.000	0.000	0.000	0.000	0.000	0.000	0.000	0.000	0.000	0.000	0.000	0.000	0.020	0.019	0.041	0.045	5.662	0.012	0.038	316	2384	100	58	2960	3018	91	4797	4888	Error	Error	-5.673	58	2960	91	4797	142895	2083117	0.337	9.476	0	0	0
1	14	18	"A108"	"A108"	8545	41200	100	413	455	236	51	386	386	429	453	105	6	0	0	6488	8290	5463	65	1855	1855	2055	1987	96	83	57	0	0.000	0.000	0.000	0.000	0.000	0.000	0.000	0.000	0.000	0.000	0.000	0.000	0.000	0.000	0.006	0.011	0.036	0.030	3.406	0.061	0.272	316	2384	100	27	4633	4660	69	6435	6504	Error	Error	-7.423	27	4633	69	6435	143789	2619741	0.057	3.138	0	0	0
1	15	18	"A108"	"A108"	8835	41195	100	482	522	258	49	376	376	420	458	109	8	1	0	7710	9396	4727	50	1896	1896	2010	923	45	95	92	0	0.000	0.000	0.000	0.000	0.000	0.000	0.000	0.000	0.000	0.000	0.000	0.000	0.000	0.000	0.018	0.019	0.026	0.023	3.528	0.019	0.019	316	2384	100	106	5814	5920	146	7500	7646	Error	Error	-5.777	106	5814	146	7500	164856	2969256	0.223	8.002	0	0	0
1	16	18	"A109"	"A109"	9135	41190	100	379	402	183	45	379	379	417	368	88	3	0	0	3115	3766	2310	61	1878	1878	1985	1354	68	44	18	0	0.000	0.000	0.000	0.000	0.000	0.000	0.000	0.000	0.000	0.000	0.000	0.000	0.000	0.000	0.000	0.012	0.098	0.117	5.342	0.148	0.481	316	2384	100	0	1237	1237	23	1888	1911	Error	Error	Error	0	1237	23	1888	126946	1189914	-0.041	1.315	0	0	0
1	17	18	"A109"	"A109"	9425	41180	100	395	415	176	42	388	388	416	245	58	12	0	0	3056	3438	1745	50	1968	1968	2127	895	42	58	25	0	0.000	0.000	0.000	0.000	0.000	0.000	0.000	0.000	0.000	0.000	0.000	0.000	0.000	0.000	0.006	0.018	0.107	0.115	5.102	0.009	0.006	316	2384	100	7	1088	1095	27	1470	1497	Error	Error	-7.280	7	1088	27	1470	131211	1086445	-0.004	1.465	0	0	0
1	18	18	"A109"	"A109"	9740	41190	100	461	457	189	41	400	400	462	1015	219	0	0	0	3333	3959	1949	49	1984	1984	2177	2383	109	22	10	0	0.000	0.000	0.000	0.000	0.000	0.000	0.000	0.000	0.000	0.000	0.000	0.000	0.000	0.000	0.045	0.029	0.098	0.091	3.505	0.322	0.530	316	2384	100	61	1349	1410	57	1975	2032	Error	Error	-4.467	61	1349	57	1975	144274	1251135	-0.005	0.748	0	0	0
1	1	19	"A110"	"A110"	4640	41520	100	462	505	260	51	378	378	411	315	76	18	4	0	7712	8218	4502	54	1850	1850	1920	983	51	88	80	0	0.000	0.000	0.000	0.000	0.000	0.000	0.000	0.000	0.000	0.000	0.000	0.000	0.000	0.000	0.014	0.020	0.030	0.029	4.428	0.042	0.152	316	2384	100	84	5862	5946	127	6368	6495	Error	Error	-6.125	84	5862	127	6368	159477	2596740	0.298	6.407	0	0	0
1	2	19	"A110"	"A110"	4950	41525	100	469	505	222	43	374	374	402	215	53	31	8	0	10501	10303	5050	49	1858	1858	1919	560	29	99	97	0	0.000	0.000	0.000	0.000	0.000	0.000	0.000	0.000	0.000	0.000	0.000	0.000	0.000	0.000	0.011	0.016	0.024	0.021	3.224	0.013	0.064	316	2384	100	95	8643	8738	131	8445	8576	Error	Error	-6.507	95	8643	131	8445	159453	3255716	0.479	14.971	0	0	0
1	3	19	"A110"	"A110"	5250	41525	100	456	486	231	47	386	386	426	488	114	5	0	0	8382	10598	5589	52	1878	1878	2304	2450	106	95	65	0	0.000	0.000	0.000	0.000	0.000	0.000	0.000	0.000	0.000	0.000	0.000	0.000	0.000	0.000	0.011	0.011	0.020	0.018	3.206	0.011	0.081	316	2384	100	70	6504	6574	100	8720	8820	Error	Error	-6.538	70	6504	100	8720	153484	3348847	0.123	3.385	0	0	0
1	4	19	"A111"	"A111"	5540	41515	100	399	435	213	48	370	370	418	842	201	0	0	0	4824	6144	4479	72	1799	1799	1837	454	24	89	83	0	0.000	0.000	0.000	0.000	0.000	0.000	0.000	0.000	0.000	0.000	0.000	0.000	0.000	0.000	0.010	0.015	0.044	0.052	4.344	0.022	0.003	316	2384	100	29	3025	3054	65	4345	4410	Error	Error	-6.705	29	3025	65	4345	137403	1941499	0.020	9.487	0	0	0
1	5	19	"A111"	"A111"	5850	41515	100	429	456	215	47	377	377	410	249	60	20	4	0	5475	7370	4515	61	1850	1850	1997	901	45	92	85	0	0.000	0.000	0.000	0.000	0.000	0.000	0.000	0.000	0.000	0.000	0.000	0.000	0.000	0.000	0.014	0.014	0.032	0.030	4.268	0.011	0.035	316	2384	100	52	3625	3677	79	5520	5599	Error	Error	-6.123	52	3625	79	5520	144060	2328821	0.185	5.963	0	0	0
1	6	19	"A111"	"A111"	6150	41515	100	454	477	232	48	370	370	395	190	48	29	13	0	4608	6613	5140	77	1789	1789	1827	430	23	92	84	0	0.000	0.000	0.000	0.000	0.000	0.000	0.000	0.000	0.000	0.000	0.000	0.000	0.000	0.000	0.030	0.022	0.049	0.052	4.233	0.014	0.053	316	2384	100	84	2819	2903	107	4824	4931	Error	Error	-5.069	84	2819	107	4824	150645	2089570	0.432	11.130	0	0	0
1	7	19	"A112"	"A112"	6440	41510	100	476	496	219	44	374	374	402	246	61	27	6	0	8543	9359	4627	49	1789	1789	1838	685	37	93	90	0	0.000	0.000	0.000	0.000	0.000	0.000	0.000	0.000	0.000	0.000	0.000	0.000	0.000	0.000	0.015	0.016	0.026	0.027	4.215	0.013	0.065	316	2384	100	102	6754	6856	122	7570	7692	Error	Error	-6.049	102	6754	122	7570	156839	2957516	0.382	10.980	0	0	0
1	8	19	"A112"	"A112"	6745	41515	100	478	512	217	42	367	367	398	206	51	36	11	0	13463	13041	4628	35	1826	1826	1948	846	43	99	97	0	0.000	0.000	0.000	0.000	0.000	0.000	0.000	0.000	0.000	0.000	0.000	0.000	0.000	0.000	0.010	0.013	0.017	0.014	3.493	0.011	0.082	316	2384	100	111	11637	11748	145	11215	11360	Error	Error	-6.712	111	11637	145	11215	161901	4120802	0.553	13.112	0	0	0
1	9	19	"A112"	"A112"	7035	41515	100	507	533	222	41	368	368	395	225	56	31	11	0	14576	14192	4330	30	1836	1836	2070	1311	63	99	97	0	0.000	0.000	0.000	0.000	0.000	0.000	0.000	0.000	0.000	0.000	0.000	0.000	0.000	0.000	0.011	0.013	0.017	0.014	3.231	0.012	0.108	316	2384	100	139	12740	12879	165	12356	12521	Error	Error	-6.518	139	12740	165	12356	168379	4484704	0.613	9.246	0	0	0
1	10	19	"A113"	"A113"	7340	41510	100	426	460	219	47	366	366	389	189	48	27	10	0	6707	7745	4053	52	1787	1787	1833	492	26	96	94	0	0.000	0.000	0.000	0.000	0.000	0.000	0.000	0.000	0.000	0.000	0.000	0.000	0.000	0.000	0.012	0.016	0.035	0.032	3.800	0.013	0.045	316	2384	100	60	4920	4980	94	5958	6052	Error	Error	-6.358	60	4920	94	5958	145341	2447523	0.376	12.016	0	0	0
1	11	19	"A113"	"A113"	7650	41510	100	438	475	231	48	345	345	373	188	50	36	15	0	8882	9582	5718	59	1819	1819	1955	787	40	96	86	0	0.000	0.000	0.000	0.000	0.000	0.000	0.000	0.000	0.000	0.000	0.000	0.000	0.000	0.000	0.013	0.017	0.029	0.028	3.607	0.013	0.094	316	2384	100	93	7063	7156	130	7763	7893	Error	Error	-6.247	93	7063	130	7763	149945	3027978	0.543	9.691	0	0	0
1	12	19	"A113"	"A113"	7940	41505	100	474	488	211	43	365	365	390	195	50	34	11	0	7958	9260	5720	61	1816	1816	1911	635	33	93	86	0	0.000	0.000	0.000	0.000	0.000	0.000	0.000	0.000	0.000	0.000	0.000	0.000	0.000	0.000	0.018	0.017	0.028	0.027	4.854	0.013	0.070	316	2384	100	109	6142	6251	123	7444	7567	Error	Error	-5.816	109	6142	123	7444	154080	2926158	0.503	11.573	0	0	0
1	13	19	"A114"	"A114"	8240	41500	100	502	526	236	44	374	374	409	230	56	32	7	0	14493	12737	5984	46	1857	1857	1912	731	38	91	87	0	0.000	0.000	0.000	0.000	0.000	0.000	0.000	0.000	0.000	0.000	0.000	0.000	0.000	0.000	0.010	0.014	0.019	0.018	4.638	0.012	0.072	316	2384	100	128	12636	12764	152	10880	11032	Error	Error	-6.625	128	12636	152	10880	166162	4024941	0.509	14.808	0	0	0
1	14	19	"A114"	"A114"	8550	41505	100	493	526	231	43	378	378	421	651	154	4	0	0	13537	12855	5543	43	1895	1895	2116	1628	76	97	93	0	0.000	0.000	0.000	0.000	0.000	0.000	0.000	0.000	0.000	0.000	0.000	0.000	0.000	0.000	0.010	0.014	0.017	0.015	3.534	0.012	0.118	316	2384	100	115	11642	11757	148	10960	11108	Error	Error	-6.662	115	11642	148	10960	166218	4062023	0.161	6.596	0	0	0
1	15	19	"A114"	"A114"	8850	41505	100	535	567	261	46	390	390	431	486	112	10	0	0	15268	14068	5079	36	1959	1959	2311	2183	94	97	89	0	0.000	0.000	0.000	0.000	0.000	0.000	0.000	0.000	0.000	0.000	0.000	0.000	0.000	0.000	0.011	0.015	0.018	0.015	3.232	0.009	0.005	316	2384	100	145	13309	13454	177	12109	12286	Error	Error	-6.520	145	13309	177	12109	179099	4445540	0.280	5.386	0	0	0
1	16	19	"A115"	"A115"	9140	41495	100	442	470	237	50	378	378	409	226	55	24	5	0	5882	7433	4836	65	1936	1936	1993	638	32	89	84	0	0.000	0.000	0.000	0.000	0.000	0.000	0.000	0.000	0.000	0.000	0.000	0.000	0.000	0.000	0.016	0.017	0.036	0.040	4.581	0.013	0.046	316	2384	100	64	3946	4010	92	5497	5589	Error	Error	-5.946	64	3946	92	5497	148372	2348757	0.270	8.527	0	0	0
1	17	19	"A115"	"A115"	9445	41500	100	455	502	321	63	399	399	463	1340	289	0	0	0	6562	8424	5223	62	1993	1993	2143	1093	51	96	81	0	0.000	0.000	0.000	0.000	0.000	0.000	0.000	0.000	0.000	0.000	0.000	0.000	0.000	0.000	0.012	0.016	0.028	0.026	3.640	0.041	0.007	316	2384	100	56	4569	4625	103	6431	6534	Error	Error	-6.350	56	4569	103	6431	158596	2661975	0.029	5.747	0	0	0
1	18	19	"A115"	"A115"	9745	41500	100	523	553	256	46	429	429	618	2792	451	0	0	0	7123	9067	5359	59	2110	2110	2530	3676	145	67	29	0	0.000	0.000	0.000	0.000	0.000	0.000	0.000	0.000	0.000	0.000	0.000	0.000	0.000	0.000	0.019	0.018	0.030	0.028	3.575	0.420	0.370	316	2384	100	94	5013	5107	124	6957	7081	Error	Error	-5.737	94	5013	124	6957	174600	2865089	-0.023	1.778	0	0	0
1	1	20	"A116"	"A116"	4645	41815	100	507	617	1035	167	389	389	406	190	46	39	14	0	8222	7919	4527	57	1841	1841	1880	455	24	93	89	0	0.000	0.000	0.000	0.000	0.000	0.000	0.000	0.000	0.000	0.000	0.000	0.000	0.000	0.000	0.018	0.038	0.040	0.039	3.751	0.076	0.224	316	2384	100	118	6381	6499	228	6078	6306	Error	Error	-5.757	118	6381	228	6078	195125	2502354	1.111	13.273	0	0	0
1	2	20	"A116"	"A116"	4955	41815	100	538	597	361	60	375	375	414	265	64	35	10	0	11117	10353	3596	34	1875	1875	2048	939	45	99	96	0	0.000	0.000	0.000	0.000	0.000	0.000	0.000	0.000	0.000	0.000	0.000	0.000	0.000	0.000	0.018	0.026	0.028	0.025	3.223	0.023	0.121	316	2384	100	163	9242	9405	222	8478	8700	Error	Error	-5.825	163	9242	222	8478	188736	3271688	0.691	8.845	0	0	0
1	3	20	"A116"	"A116"	5255	41815	100	554	564	217	38	383	383	443	923	208	0	0	0	12581	12559	3739	29	1911	1911	2355	1888	80	98	96	0	0.000	0.000	0.000	0.000	0.000	0.000	0.000	0.000	0.000	0.000	0.000	0.000	0.000	0.000	0.016	0.017	0.023	0.020	2.600	0.011	0.002	316	2384	100	171	10670	10841	181	10648	10829	Error	Error	-5.963	171	10670	181	10648	178212	3968766	0.131	5.405	0	0	0
1	4	20	"A117"	"A117"	5545	41815	100	390	409	190	46	363	363	387	191	49	21	5	0	2732	2869	984	34	1765	1765	1801	422	23	69	53	0	0.000	0.000	0.000	0.000	0.000	0.000	0.000	0.000	0.000	0.000	0.000	0.000	0.000	0.000	0.028	0.042	0.163	0.150	5.598	0.022	0.007	316	2384	100	27	967	994	46	1104	1150	Error	Error	-5.162	27	967	46	1104	129219	906667	0.115	2.531	0	0	0
1	5	20	"A117"	"A117"	5845	41810	100	380	392	164	41	369	369	399	221	55	10	1	0	2915	3419	1568	45	1774	1774	1831	464	25	74	55	0	0.000	0.000	0.000	0.000	0.000	0.000	0.000	0.000	0.000	0.000	0.000	0.000	0.000	0.000	0.010	0.014	0.097	0.096	4.238	0.009	0.002	316	2384	100	11	1141	1152	23	1645	1668	Error	Error	-6.697	11	1141	23	1645	123933	1080313	-0.032	3.422	0	0	0
1	6	20	"A117"	"A117"	6145	41810	100	405	438	219	50	367	367	391	196	50	22	6	0	2967	3271	1371	41	1749	1749	1801	472	26	81	56	0	0.000	0.000	0.000	0.000	0.000	0.000	0.000	0.000	0.000	0.000	0.000	0.000	0.000	0.000	0.031	0.047	0.113	0.105	4.926	2.562	0.030	316	2384	100	38	1218	1256	71	1522	1593	Error	Error	-5.002	38	1218	71	1522	138542	1033558	0.240	3.114	0	0	0
1	7	20	"A118"	"A118"	6440	41805	100	436	472	225	47	362	362	394	204	51	30	10	0	5125	7837	5447	69	1753	1753	1805	496	27	89	78	0	0.000	0.000	0.000	0.000	0.000	0.000	0.000	0.000	0.000	0.000	0.000	0.000	0.000	0.000	0.022	0.018	0.035	0.039	5.288	0.013	0.044	316	2384	100	74	3372	3446	110	6084	6194	Error	Error	-5.510	74	3372	110	6084	149177	2476514	0.382	12.161	0	0	0
1	8	20	"A118"	"A118"	6755	41805	100	447	471	225	47	369	369	395	213	53	25	8	0	7019	9995	6747	67	1784	1784	1870	640	34	91	83	0	0.000	0.000	0.000	0.000	0.000	0.000	0.000	0.000	0.000	0.000	0.000	0.000	0.000	0.000	0.015	0.012	0.022	0.025	4.005	0.011	0.054	316	2384	100	78	5235	5313	102	8211	8313	Error	Error	-6.069	78	5235	102	8211	148917	3158264	0.357	12.695	0	0	0
1	9	20	"A118"	"A118"	7050	41805	100	458	493	226	45	372	372	401	214	53	28	8	0	9072	10640	6405	60	1804	1804	1902	663	34	99	90	0	0.000	0.000	0.000	0.000	0.000	0.000	0.000	0.000	0.000	0.000	0.000	0.000	0.000	0.000	0.012	0.014	0.022	0.022	3.968	0.012	0.071	316	2384	100	86	7268	7354	121	8836	8957	Error	Error	-6.401	86	7268	121	8836	155831	3362239	0.430	13.179	0	0	0
1	10	20	"A119"	"A119"	7350	41800	100	497	572	322	56	365	365	391	208	53	41	19	0	3589	5208	3678	70	1787	1787	1834	521	28	80	65	0	0.000	0.000	0.000	0.000	0.000	0.000	0.000	0.000	0.000	0.000	0.000	0.000	0.000	0.000	0.073	0.061	0.086	0.091	3.762	0.059	0.326	316	2384	100	132	1802	1934	207	3421	3628	Error	Error	-3.771	132	1802	207	3421	180680	1645575	0.870	6.476	0	0	0
1	11	20	"A119"	"A119"	7660	41800	100	562	684	437	63	365	365	390	198	50	49	32	0	4981	7290	5318	72	1817	1817	2003	1090	54	83	64	0	0.000	0.000	0.000	0.000	0.000	0.000	0.000	0.000	0.000	0.000	0.000	0.000	0.000	0.000	0.062	0.058	0.066	0.061	2.910	0.062	0.590	316	2384	100	197	3164	3361	319	5473	5792	Error	Error	-4.005	197	3164	319	5473	216191	2303514	1.485	4.850	0	0	0
1	12	20	"A119"	"A119"	7955	41800	100	498	628	435	69	367	367	397	227	57	39	24	0	3225	5380	4576	85	1808	1808	1870	636	34	68	52	0	0.000	0.000	0.000	0.000	0.000	0.000	0.000	0.000	0.000	0.000	0.000	0.000	0.000	0.000	0.092	0.073	0.092	0.115	3.824	0.072	0.553	316	2384	100	131	1417	1548	261	3572	3833	Error	Error	-3.435	131	1417	261	3572	198348	1700219	1.018	5.519	0	0	0
1	13	20	"A120"	"A120"	8245	41795	100	381	399	180	45	365	365	400	389	97	3	0	0	3215	3603	1607	44	1834	1834	1911	1148	60	57	27	0	0.000	0.000	0.000	0.000	0.000	0.000	0.000	0.000	0.000	0.000	0.000	0.000	0.000	0.000	0.012	0.019	0.076	0.082	4.289	0.016	0.010	316	2384	100	16	1381	1397	34	1769	1803	Error	Error	-6.431	16	1381	34	1769	126023	1138405	-0.003	1.474	0	0	0
1	14	20	"A120"	"A120"	8540	41800	100	445	463	212	45	381	381	402	193	48	26	6	0	3945	4465	2051	45	1858	1858	1894	455	24	92	80	0	0.000	0.000	0.000	0.000	0.000	0.000	0.000	0.000	0.000	0.000	0.000	0.000	0.000	0.000	0.031	0.031	0.076	0.072	3.850	0.025	0.036	316	2384	100	64	2087	2151	82	2607	2689	Error	Error	-5.027	64	2087	82	2607	146171	1410835	0.316	5.651	0	0	0
1	15	20	"A120"	"A120"	8840	41805	100	412	440	214	48	387	387	414	257	62	18	1	0	3652	4211	1951	46	1943	1943	2010	538	26	86	72	0	0.000	0.000	0.000	0.000	0.000	0.000	0.000	0.000	0.000	0.000	0.000	0.000	0.000	0.000	0.015	0.023	0.078	0.074	4.268	0.019	0.018	316	2384	100	25	1709	1734	53	2268	2321	Error	Error	-6.095	25	1709	53	2268	138943	1330805	0.101	4.091	0	0	0
1	16	20	"A121"	"A121"	9130	41790	100	464	487	224	45	372	372	395	189	47	31	12	0	9145	10435	6767	64	1934	1934	1994	612	30	90	84	0	0.000	0.000	0.000	0.000	0.000	0.000	0.000	0.000	0.000	0.000	0.000	0.000	0.000	0.000	0.013	0.014	0.025	0.026	4.415	0.012	0.090	316	2384	100	92	7211	7303	115	8501	8616	Error	Error	-6.292	92	7211	115	8501	154005	3297483	0.487	13.792	0	0	0
1	17	20	"A121"	"A121"	9455	41790	100	486	505	224	44	378	378	403	196	48	36	11	0	7762	10935	6843	62	2000	2000	2305	1798	78	87	73	0	0.000	0.000	0.000	0.000	0.000	0.000	0.000	0.000	0.000	0.000	0.000	0.000	0.000	0.000	0.019	0.014	0.023	0.022	3.788	0.010	0.076	316	2384	100	108	5762	5870	127	8935	9062	Error	Error	-5.737	108	5762	127	8935	159628	3455442	0.520	4.800	0	0	0
1	18	20	"A121"	"A121"	9745	41790	100	528	554	228	41	386	386	443	1003	226	0	0	0	13633	12938	7335	56	2013	2013	2236	2247	100	86	72	0	0.000	0.000	0.000	0.000	0.000	0.000	0.000	0.000	0.000	0.000	0.000	0.000	0.000	0.000	0.012	0.015	0.019	0.019	4.092	0.012	0.117	316	2384	100	142	11620	11762	168	10925	11093	Error	Error	-6.355	142	11620	168	10925	174960	4088474	0.111	4.763	0	0	0
1	1	21	"Blank"	"Blank"	4610	42105	100	451	558	821	147	448	448	484	328	67	8	3	0	2069	2364	1728	73	2073	2073	2130	691	32	12	4	0	0.000	0.000	0.000	0.000	0.000	0.000	0.000	0.000	0.000	0.000	0.000	0.000	0.000	0.000	-0.750	0.378	0.452	0.415	4.176	0.317	0.720	316	2384	100	3	-4	-1	110	291	401	Error	Error	Error	3	-4	110	291	176208	747175	0.226	0.339	0	0	0
1	2	21	"Blank"	"Blank"	4910	42105	100	426	467	283	60	439	439	475	441	92	3	0	0	2035	2059	444	21	2036	2036	2093	797	38	6	0	0	0.000	0.000	0.000	0.000	0.000	0.000	0.000	0.000	0.000	0.000	0.000	0.000	0.000	0.000	13.000	1.217	0.480	0.491	4.002	0.142	0.045	316	2384	100	-13	-1	-14	28	23	51	Error	Error	3.700	-13	-1	28	23	147477	650756	-0.018	-0.043	0	0	0
1	3	21	"Blank"	"Blank"	5210	42100	100	412	438	186	42	401	401	421	194	46	19	5	0	1927	1982	508	25	1931	1931	1964	423	21	14	4	0	0.000	0.000	0.000	0.000	0.000	0.000	0.000	0.000	0.000	0.000	0.000	0.000	0.000	0.000	-2.750	0.725	0.436	0.374	4.654	0.039	0.006	316	2384	100	11	-4	7	37	51	88	Error	Error	Error	11	-4	37	51	138404	626343	0.088	0.043	0	0	0
1	4	21	"Blank"	"Blank"	5510	42100	100	381	410	190	46	381	381	415	231	55	16	2	0	1827	1907	485	25	1876	1876	1915	573	29	10	1	0	0.000	0.000	0.000	0.000	0.000	0.000	0.000	0.000	0.000	0.000	0.000	0.000	0.000	0.000	0.000	0.935	0.462	0.420	4.685	0.109	0.043	316	2384	100	0	-49	-49	29	31	60	Error	Error	Error	0	-49	29	31	129515	602476	-0.022	-0.014	0	0	0
1	5	21	"Blank"	"Blank"	5810	42095	100	361	397	179	45	386	386	406	187	46	15	4	0	1837	1851	385	20	1857	1857	1878	405	21	12	2	0	0.000	0.000	0.000	0.000	0.000	0.000	0.000	0.000	0.000	0.000	0.000	0.000	0.000	0.000	1.250	-1.833	0.460	0.503	4.149	0.034	0.003	316	2384	100	-25	-20	-45	11	-6	5	Error	Error	0.322	-25	-20	11	-6	125532	584952	-0.048	-0.067	0	0	0
1	6	21	"Blank"	"Blank"	6110	42095	100	385	413	187	45	369	369	398	192	48	20	4	0	1809	1856	426	22	1815	1815	1847	455	24	13	2	0	0.000	0.000	0.000	0.000	0.000	0.000	0.000	0.000	0.000	0.000	0.000	0.000	0.000	0.000	-2.667	1.073	0.572	0.543	3.744	0.087	0.035	316	2384	100	16	-6	10	44	41	85	Error	Error	Error	16	-6	44	41	130563	586618	0.078	0.020	0	0	0
1	7	21	"Blank"	"Blank"	6410	42095	100	371	395	194	49	374	374	406	233	57	12	3	0	1827	1875	433	23	1812	1812	1853	649	35	7	1	0	0.000	0.000	0.000	0.000	0.000	0.000	0.000	0.000	0.000	0.000	0.000	0.000	0.000	0.000	-0.200	0.333	0.387	0.499	4.245	0.029	0.002	316	2384	100	-3	15	12	21	63	84	Error	Error	Error	-3	15	21	63	124812	592611	-0.047	0.034	0	0	0
1	8	21	"Blank"	"Blank"	6710	42090	100	403	429	196	45	386	386	413	204	49	20	5	0	1804	1832	401	21	1802	1802	1839	433	23	16	2	0	0.000	0.000	0.000	0.000	0.000	0.000	0.000	0.000	0.000	0.000	0.000	0.000	0.000	0.000	8.500	1.433	0.413	0.470	5.132	0.023	0.002	316	2384	100	17	2	19	43	30	73	Error	Error	3.087	17	2	43	30	135703	578964	0.078	-0.016	0	0	0
1	9	21	"Blank"	"Blank"	7010	42090	100	394	409	188	45	388	388	416	220	52	14	1	0	1842	1876	421	22	1839	1839	1881	479	25	12	2	0	0.000	0.000	0.000	0.000	0.000	0.000	0.000	0.000	0.000	0.000	0.000	0.000	0.000	0.000	2.000	0.568	0.525	0.576	4.294	0.041	0.004	316	2384	100	6	3	9	21	37	58	Error	Error	1.000	6	3	21	37	129154	592960	-0.032	-0.010	0	0	0
1	10	21	"Blank"	"Blank"	7310	42085	100	380	396	186	46	379	379	406	198	48	14	3	0	1832	1853	399	21	1822	1822	1858	436	23	14	1	0	0.000	0.000	0.000	0.000	0.000	0.000	0.000	0.000	0.000	0.000	0.000	0.000	0.000	0.000	0.100	0.548	0.452	0.505	4.197	0.019	0.001	316	2384	100	1	10	11	17	31	48	Error	Error	-3.322	1	10	17	31	125118	585688	-0.051	-0.011	0	0	0
1	11	21	"Blank"	"Blank"	7610	42085	100	355	390	197	50	375	375	402	212	52	14	3	0	1785	1836	382	20	1835	1835	1865	481	25	13	0	0	0.000	0.000	0.000	0.000	0.000	0.000	0.000	0.000	0.000	0.000	0.000	0.000	0.000	0.000	0.400	15.000	0.573	0.513	4.202	0.188	0.141	316	2384	100	-20	-50	-70	15	1	16	Error	Error	-1.322	-20	-50	15	1	123107	580198	-0.057	-0.060	0	0	0
1	12	21	"Blank"	"Blank"	7910	42085	100	398	443	480	108	384	384	406	198	48	16	3	0	1816	1847	381	20	1870	1870	1890	423	22	11	1	0	0.000	0.000	0.000	0.000	0.000	0.000	0.000	0.000	0.000	0.000	0.000	0.000	0.000	0.000	-0.259	-2.565	0.587	0.583	4.150	0.217	0.024	316	2384	100	14	-54	-40	59	-23	36	Error	Error	Error	14	-54	59	-23	139902	583602	0.187	-0.102	0	0	0
1	13	21	"Blank"	"Blank"	8210	42080	100	374	409	212	51	386	386	409	193	47	16	5	0	1855	1907	415	21	1869	1869	1890	407	21	18	3	0	0.000	0.000	0.000	0.000	0.000	0.000	0.000	0.000	0.000	0.000	0.000	0.000	0.000	0.000	0.857	0.605	0.405	0.468	4.530	0.090	0.026	316	2384	100	-12	-14	-26	23	38	61	Error	Error	-0.222	-12	-14	23	38	129194	602764	0.000	0.042	0	0	0
1	14	21	"Blank"	"Blank"	8510	42080	100	399	427	233	54	380	380	401	188	46	22	6	0	1931	1978	538	27	1882	1882	1898	386	20	17	5	0	0.000	0.000	0.000	0.000	0.000	0.000	0.000	0.000	0.000	0.000	0.000	0.000	0.000	0.000	0.388	0.490	0.543	0.578	3.934	0.090	0.024	316	2384	100	19	49	68	47	96	143	Error	Error	-1.367	19	49	47	96	134863	625167	0.138	0.207	0	0	0
1	15	21	"Blank"	"Blank"	8810	42075	100	471	1748	7624	436	393	393	446	494	110	18	10	0	2007	2367	2651	111	1901	1901	1944	450	23	23	8	0	0.000	0.000	0.000	0.000	0.000	0.000	0.000	0.000	0.000	0.000	0.000	0.000	0.000	0.000	0.736	2.908	0.827	0.834	4.819	3.122	0.759	316	2384	100	78	106	184	1355	466	1821	Error	Error	-0.443	78	106	1355	466	552447	748053	2.636	0.940	0	0	0
1	16	21	"Blank"	"Blank"	9110	42075	100	371	392	180	45	391	391	419	299	71	6	0	0	1934	1961	417	21	1977	1977	2029	1056	52	0	0	0	0.000	0.000	0.000	0.000	0.000	0.000	0.000	0.000	0.000	0.000	0.000	0.000	0.000	0.000	0.465	-0.062	0.451	0.478	4.162	0.306	0.645	316	2384	100	-20	-43	-63	1	-16	-15	Error	Error	-1.104	-20	-43	1	-16	123894	619727	-0.090	-0.064	0	0	0
1	17	21	"Blank"	"Blank"	9410	42075	100	396	411	190	46	391	391	418	195	46	17	3	0	1978	2012	392	19	1992	1992	2008	402	20	16	4	0	0.000	0.000	0.000	0.000	0.000	0.000	0.000	0.000	0.000	0.000	0.000	0.000	0.000	0.000	-0.357	1.000	0.585	0.587	4.647	-0.013	0.000	316	2384	100	5	-14	-9	20	20	40	Error	Error	Error	5	-14	20	20	129930	635802	-0.036	0.010	0	0	0
1	18	21	"Blank"	"Blank"	9710	42070	100	393	427	196	45	401	401	421	195	46	18	4	0	1973	2041	463	22	2031	2031	2040	389	19	17	4	0	0.000	0.000	0.000	0.000	0.000	0.000	0.000	0.000	0.000	0.000	0.000	0.000	0.000	0.000	0.138	2.600	0.469	0.483	4.187	0.126	0.071	316	2384	100	-8	-58	-66	26	10	36	Error	Error	-2.858	-8	-58	26	10	135009	644967	0.031	0.003	0	0	0
