# Supplementary material for: Application of hybridization control probe to increase accuracy on ligation detection or minisequencing diagnostic microarrays
Source: BMC Res Notes. 2009 Dec 14;2:249. doi: 10.1186/1756-0500-2-249 (PMC2799435; doi:10.1186/1756-0500-2-249)
Supplement: Additional file 3 — Gpr_files. Zip-compressed file containing raw microarray data in GenePix results format (.gpr) and GAL (GenePix Array List) files. [file 1756-0500-2-249-S3.ZIP › gpr_files/slide2/lasi2_10-16.gpr]

ATF	1.0
30	76    
"Type=GenePix Results 3"
"DateTime=2009/03/31 15:08:42"
"Settings=C:\Axon\Data\HPV\310309\lasi2.gps"
"GalFile=C:\Axon\Data\HPV\ArrayIt_032009_InstiBioGalfile.gal"
"ArrayOfArrays=10-16"
"PixelSize=5"
"Wavelengths=532	488"
"ImageFiles=C:\Axon\Data\HPV\310309\lasi2.tif 2	C:\Axon\Data\HPV\310309\lasi2.tif 3"
"NormalizationMethod=None"
"NormalizationFactors=1	1"
"JpegImage="
"StdDev=Type 1"
"RatioFormulations=W1/W3 (#1/532)	W1/W4 (#1/488)	W3/W4 (532/488)"
"FeatureType=Circular"
"Barcode="
"BackgroundSubtraction=LocalFeature"
"ImageOrigin=0, 0"
"JpegOrigin=0, 0"
"Creator=GenePix Pro 6.1.0.2"
"Scanner=GenePix 4200A 01 Autoloader [2]"
"FocusPosition=0"
"Temperature=24.25"
"LinesAveraged=2"
"Comment="
"PMTGain=580	550"
"ScanPower=100	100"
"LaserPower=2.68311	2.56775"
"Filters=Standard Green	Standard Blue"
"ScanRegion=600,16,3776,13800"
"Supplier="
"Block"	"Column"	"Row"	"Name"	"ID"	"X"	"Y"	"Dia."	"F532 Median"	"F532 Mean"	"F532 SD"	"F532 CV"	"B532"	"B532 Median"	"B532 Mean"	"B532 SD"	"B532 CV"	"% > B532+1SD"	"% > B532+2SD"	"F532 % Sat."	"F488 Median"	"F488 Mean"	"F488 SD"	"F488 CV"	"B488"	"B488 Median"	"B488 Mean"	"B488 SD"	"B488 CV"	"% > B488+1SD"	"% > B488+2SD"	"F488 % Sat."	"Ratio of Medians (#1/532)"	"Ratio of Means (#1/532)"	"Median of Ratios (#1/532)"	"Mean of Ratios (#1/532)"	"Ratios SD (#1/532)"	"Rgn Ratio (#1/532)"	"Rgn R2 (#1/532)"	"Ratio of Medians (#1/488)"	"Ratio of Means (#1/488)"	"Median of Ratios (#1/488)"	"Mean of Ratios (#1/488)"	"Ratios SD (#1/488)"	"Rgn Ratio (#1/488)"	"Rgn R2 (#1/488)"	"Ratio of Medians (532/488)"	"Ratio of Means (532/488)"	"Median of Ratios (532/488)"	"Mean of Ratios (532/488)"	"Ratios SD (532/488)"	"Rgn Ratio (532/488)"	"Rgn R2 (532/488)"	"F Pixels"	"B Pixels"	"Circularity"	"Sum of Medians (#1/532)"	"Sum of Medians (#1/488)"	"Sum of Medians (532/488)"	"Sum of Means (#1/532)"	"Sum of Means (#1/488)"	"Sum of Means (532/488)"	"Log Ratio (#1/532)"	"Log Ratio (#1/488)"	"Log Ratio (532/488)"	"F532 Median - B532"	"F488 Median - B488"	"F532 Mean - B532"	"F488 Mean - B488"	"F532 Total Intensity"	"F488 Total Intensity"	"SNR 532"	"SNR 488"	"Flags"	"Normalize"	"Autoflag"
1	1	1	"A1"	"A1"	12915	35630	100	686	739	362	48	428	428	446	189	42	57	40	0	17779	19389	13572	69	2017	2017	2114	961	45	82	75	0	0.000	0.000	0.000	0.000	0.000	0.000	0.000	0.000	0.000	0.000	0.000	0.000	0.000	0.000	0.016	0.018	0.021	0.025	3.782	0.019	0.469	316	2384	100	258	15762	16020	311	17372	17683	Error	Error	-5.933	258	15762	311	17372	233612	6126936	1.550	17.976	0	0	0
1	2	1	"A1"	"A1"	13210	35625	100	721	739	324	43	442	442	456	189	41	58	36	0	16946	18191	12013	66	2067	2067	2213	1486	67	82	75	0	0.000	0.000	0.000	0.000	0.000	0.000	0.000	0.000	0.000	0.000	0.000	0.000	0.000	0.000	0.019	0.018	0.020	0.023	3.558	0.019	0.435	316	2384	100	279	14879	15158	297	16124	16421	Error	Error	-5.737	279	14879	297	16124	233503	5748411	1.497	10.752	0	0	0
1	3	1	"A1"	"A1"	13510	35625	100	619	704	335	47	400	400	418	177	42	57	39	0	14622	17463	12289	70	1973	1973	2127	1756	82	77	73	0	0.000	0.000	0.000	0.000	0.000	0.000	0.000	0.000	0.000	0.000	0.000	0.000	0.000	0.000	0.017	0.020	0.021	0.023	2.999	0.020	0.532	316	2384	100	219	12649	12868	304	15490	15794	Error	Error	-5.852	219	12649	304	15490	222319	5518195	1.616	8.733	0	0	0
1	4	1	"A2"	"A2"	13810	35625	100	727	752	334	44	399	399	419	232	55	61	32	0	22518	21004	12481	59	1987	1987	2063	1096	53	87	81	0	0.000	0.000	0.000	0.000	0.000	0.000	0.000	0.000	0.000	0.000	0.000	0.000	0.000	0.000	0.016	0.019	0.019	0.022	3.431	0.019	0.336	316	2384	100	328	20531	20859	353	19017	19370	Error	Error	-5.968	328	20531	353	19017	237497	6637148	1.435	17.282	0	0	0
1	5	1	"A2"	"A2"	14110	35625	100	763	810	354	43	388	388	417	361	86	50	18	0	21215	22650	12772	56	1971	1971	2015	527	26	98	95	0	0.000	0.000	0.000	0.000	0.000	0.000	0.000	0.000	0.000	0.000	0.000	0.000	0.000	0.000	0.019	0.020	0.020	0.021	2.506	0.020	0.555	316	2384	100	375	19244	19619	422	20679	21101	Error	Error	-5.681	375	19244	422	20679	256021	7157489	1.089	39.156	0	0	0
1	6	1	"A2"	"A2"	14410	35625	100	743	772	324	41	388	388	419	327	78	52	20	0	19257	21877	12778	58	1977	1977	2027	586	28	98	95	0	0.000	0.000	0.000	0.000	0.000	0.000	0.000	0.000	0.000	0.000	0.000	0.000	0.000	0.000	0.021	0.019	0.021	0.020	2.055	0.019	0.545	316	2384	100	355	17280	17635	384	19900	20284	Error	Error	-5.605	355	17280	384	19900	243828	6913121	1.080	33.874	0	0	0
1	7	1	"A3"	"A3"	14710	35625	100	605	636	283	44	387	387	410	175	42	53	35	0	13179	13525	8781	64	1982	1982	2048	857	41	84	79	0	0.000	0.000	0.000	0.000	0.000	0.000	0.000	0.000	0.000	0.000	0.000	0.000	0.000	0.000	0.019	0.022	0.025	0.031	3.691	0.020	0.219	316	2384	100	218	11197	11415	249	11543	11792	Error	Error	-5.683	218	11197	249	11543	200894	4273900	1.291	13.392	0	0	0
1	8	1	"A3"	"A3"	15010	35625	100	552	587	276	47	396	396	422	273	64	35	11	0	9972	12390	8854	71	1995	1995	2051	881	42	92	84	0	0.000	0.000	0.000	0.000	0.000	0.000	0.000	0.000	0.000	0.000	0.000	0.000	0.000	0.000	0.020	0.018	0.025	0.025	2.711	0.019	0.310	316	2384	100	156	7977	8133	191	10395	10586	Error	Error	-5.676	156	7977	191	10395	185600	3915106	0.604	11.736	0	0	0
1	9	1	"A3"	"A3"	15310	35625	100	653	682	294	43	401	401	422	185	43	58	32	0	14323	14835	8485	57	2014	2014	2055	578	28	95	90	0	0.000	0.000	0.000	0.000	0.000	0.000	0.000	0.000	0.000	0.000	0.000	0.000	0.000	0.000	0.020	0.022	0.025	0.024	3.452	0.020	0.266	316	2384	100	252	12309	12561	281	12821	13102	Error	Error	-5.610	252	12309	281	12821	215647	4688010	1.405	22.111	0	0	0
1	10	1	"A4"	"A4"	15610	35620	100	571	608	267	43	403	403	426	206	48	42	24	0	11748	11535	7169	62	2031	2031	2116	926	43	78	73	0	0.000	0.000	0.000	0.000	0.000	0.000	0.000	0.000	0.000	0.000	0.000	0.000	0.000	0.000	0.017	0.022	0.027	0.032	4.480	0.021	0.212	316	2384	100	168	9717	9885	205	9504	9709	Error	Error	-5.854	168	9717	205	9504	192099	3645081	0.883	10.172	0	0	0
1	11	1	"A4"	"A4"	15910	35620	100	589	639	335	52	406	406	437	289	66	33	8	0	9323	10941	7019	64	2058	2058	2093	495	23	93	89	0	0.000	0.000	0.000	0.000	0.000	0.000	0.000	0.000	0.000	0.000	0.000	0.000	0.000	0.000	0.025	0.026	0.030	0.030	3.337	0.026	0.234	316	2384	100	183	7265	7448	233	8883	9116	Error	Error	-5.311	183	7265	233	8883	201939	3457401	0.699	17.875	0	0	0
1	12	1	"A4"	"A4"	16210	35620	100	572	621	388	62	405	405	427	182	42	47	25	0	9063	11067	6992	63	2061	2061	2088	436	20	94	91	0	0.000	0.000	0.000	0.000	0.000	0.000	0.000	0.000	0.000	0.000	0.000	0.000	0.000	0.000	0.024	0.024	0.029	0.028	3.575	0.020	0.178	316	2384	100	167	7002	7169	216	9006	9222	Error	Error	-5.390	167	7002	216	9006	196107	3497274	1.066	20.594	0	0	0
1	13	1	"A5"	"A5"	16510	35620	100	448	473	189	39	408	408	426	175	41	25	7	0	4586	4708	2466	52	2059	2059	2121	522	24	69	62	0	0.000	0.000	0.000	0.000	0.000	0.000	0.000	0.000	0.000	0.000	0.000	0.000	0.000	0.000	0.016	0.025	0.067	0.076	5.349	0.020	0.038	316	2384	100	40	2527	2567	65	2649	2714	Error	Error	-5.981	40	2527	65	2649	149450	1487763	0.269	4.956	0	0	0
1	14	1	"A5"	"A5"	16810	35620	100	475	508	233	45	412	412	443	315	71	13	2	0	5152	5596	3100	55	2101	2101	2158	948	43	83	73	0	0.000	0.000	0.000	0.000	0.000	0.000	0.000	0.000	0.000	0.000	0.000	0.000	0.000	0.000	0.021	0.027	0.050	0.047	4.332	0.065	0.127	316	2384	100	63	3051	3114	96	3495	3591	Error	Error	-5.598	63	3051	96	3495	160485	1768206	0.206	3.627	0	0	0
1	15	1	"A5"	"A5"	17110	35620	100	474	489	200	40	420	420	441	210	47	19	5	0	4984	5338	2970	55	2114	2114	2153	504	23	84	78	0	0.000	0.000	0.000	0.000	0.000	0.000	0.000	0.000	0.000	0.000	0.000	0.000	0.000	0.000	0.019	0.021	0.051	0.065	4.370	0.029	0.049	316	2384	100	54	2870	2924	69	3224	3293	Error	Error	-5.732	54	2870	69	3224	154612	1686839	0.229	6.319	0	0	0
1	16	1	"A6"	"A6"	17410	35620	100	574	607	255	42	423	423	444	190	42	43	19	0	10250	10711	6326	59	2192	2192	2260	768	33	82	78	0	0.000	0.000	0.000	0.000	0.000	0.000	0.000	0.000	0.000	0.000	0.000	0.000	0.000	0.000	0.019	0.022	0.027	0.033	4.225	0.020	0.224	316	2384	100	151	8058	8209	184	8519	8703	Error	Error	-5.738	151	8058	184	8519	191690	3384772	0.858	11.004	0	0	0
1	17	1	"A6"	"A6"	17710	35620	100	596	632	288	45	435	435	455	181	39	44	23	0	9093	9879	5254	53	2234	2234	2249	430	19	96	92	0	0.000	0.000	0.000	0.000	0.000	0.000	0.000	0.000	0.000	0.000	0.000	0.000	0.000	0.000	0.023	0.026	0.030	0.031	3.617	0.023	0.195	316	2384	100	161	6859	7020	197	7645	7842	Error	Error	-5.413	161	6859	197	7645	199612	3121912	0.978	17.744	0	0	0
1	18	1	"A6"	"A6"	18010	35620	100	666	694	262	37	444	444	467	190	40	55	26	0	11834	12542	6307	50	2293	2293	2336	775	33	96	93	0	0.000	0.000	0.000	0.000	0.000	0.000	0.000	0.000	0.000	0.000	0.000	0.000	0.000	0.000	0.023	0.024	0.027	0.024	3.183	0.020	0.242	316	2384	100	222	9541	9763	250	10249	10499	Error	Error	-5.426	222	9541	250	10249	219423	3963286	1.195	13.169	0	0	0
1	1	2	"A7"	"A7"	12915	35925	100	454	483	191	39	393	393	418	266	63	18	1	0	5643	5656	3070	54	1964	1964	2011	698	34	74	68	0	0.000	0.000	0.000	0.000	0.000	0.000	0.000	0.000	0.000	0.000	0.000	0.000	0.000	0.000	0.017	0.024	0.046	0.054	5.154	0.051	0.132	316	2384	100	61	3679	3740	90	3692	3782	Error	Error	-5.914	61	3679	90	3692	152479	1787291	0.244	5.222	0	0	0
1	2	2	"A7"	"A7"	13215	35925	100	475	494	195	39	417	417	440	218	49	21	4	0	4013	5227	3745	71	2028	2028	2094	1165	55	66	42	0	0.000	0.000	0.000	0.000	0.000	0.000	0.000	0.000	0.000	0.000	0.000	0.000	0.000	0.000	0.029	0.024	0.050	0.064	4.577	0.016	0.061	316	2384	100	58	1985	2043	77	3199	3276	Error	Error	-5.097	58	1985	77	3199	156145	1651643	0.248	2.689	0	0	0
1	3	2	"A7"	"A7"	13515	35925	100	452	474	200	42	408	408	886	4760	537	0	0	0	5205	5784	3163	54	2008	2008	2791	5888	210	21	2	0	0.000	0.000	0.000	0.000	0.000	0.000	0.000	0.000	0.000	0.000	0.000	0.000	0.000	0.000	0.014	0.017	0.045	0.046	5.580	0.707	0.668	316	2384	100	44	3197	3241	66	3776	3842	Error	Error	-6.183	44	3197	66	3776	149782	1827900	-0.087	0.508	0	0	0
1	4	2	"A8"	"A8"	13815	35925	100	551	593	263	44	380	380	407	253	62	38	12	0	10793	12154	7850	64	1950	1950	2038	824	40	85	79	0	0.000	0.000	0.000	0.000	0.000	0.000	0.000	0.000	0.000	0.000	0.000	0.000	0.000	0.000	0.019	0.021	0.024	0.026	3.506	0.019	0.323	316	2384	100	171	8843	9014	213	10204	10417	Error	Error	-5.692	171	8843	213	10204	187365	3840532	0.735	12.277	0	0	0
1	5	2	"A8"	"A8"	14115	35925	100	502	561	271	48	379	379	395	168	42	43	23	0	7181	10292	9181	89	1958	1958	2025	765	37	83	78	0	0.000	0.000	0.000	0.000	0.000	0.000	0.000	0.000	0.000	0.000	0.000	0.000	0.000	0.000	0.024	0.022	0.029	0.032	3.513	0.019	0.335	316	2384	100	123	5223	5346	182	8334	8516	Error	Error	-5.408	123	5223	182	8334	177196	3252191	0.988	10.807	0	0	0
1	6	2	"A8"	"A8"	14415	35925	100	491	534	232	43	376	376	392	164	41	40	18	0	8452	10684	7589	71	1901	1901	1931	376	19	95	92	0	0.000	0.000	0.000	0.000	0.000	0.000	0.000	0.000	0.000	0.000	0.000	0.000	0.000	0.000	0.018	0.018	0.024	0.024	3.271	0.018	0.247	316	2384	100	115	6551	6666	158	8783	8941	Error	Error	-5.832	115	6551	158	8783	168630	3376053	0.866	23.279	0	0	0
1	7	2	"A9"	"A9"	14715	35925	100	527	565	263	46	378	378	397	171	43	46	22	0	8275	10431	7847	75	1939	1939	2014	783	38	82	77	0	0.000	0.000	0.000	0.000	0.000	0.000	0.000	0.000	0.000	0.000	0.000	0.000	0.000	0.000	0.024	0.022	0.029	0.033	4.152	0.021	0.351	316	2384	100	149	6336	6485	187	8492	8679	Error	Error	-5.410	149	6336	187	8492	178689	3296084	0.982	10.750	0	0	0
1	8	2	"A9"	"A9"	15015	35925	100	483	541	265	48	381	381	400	177	44	37	18	0	7681	10782	8949	82	1965	1965	1987	462	23	95	91	0	0.000	0.000	0.000	0.000	0.000	0.000	0.000	0.000	0.000	0.000	0.000	0.000	0.000	0.000	0.018	0.018	0.023	0.024	3.646	0.018	0.227	316	2384	100	102	5716	5818	160	8817	8977	Error	Error	-5.808	102	5716	160	8817	171037	3407042	0.797	19.037	0	0	0
1	9	2	"A9"	"A9"	15315	35925	100	535	579	263	45	380	380	399	182	45	45	23	0	9951	11436	7041	61	1944	1944	1975	525	26	93	88	0	0.000	0.000	0.000	0.000	0.000	0.000	0.000	0.000	0.000	0.000	0.000	0.000	0.000	0.000	0.019	0.021	0.027	0.026	3.269	0.021	0.273	316	2384	100	155	8007	8162	199	9492	9691	Error	Error	-5.691	155	8007	199	9492	182994	3613870	0.989	18.021	0	0	0
1	10	2	"A10"	"A10"	15615	35920	100	615	668	310	46	383	383	399	172	43	61	33	0	13622	16257	11512	70	1978	1978	2023	741	36	87	81	0	0.000	0.000	0.000	0.000	0.000	0.000	0.000	0.000	0.000	0.000	0.000	0.000	0.000	0.000	0.020	0.020	0.022	0.026	3.342	0.019	0.482	316	2384	100	232	11644	11876	285	14279	14564	Error	Error	-5.649	232	11644	285	14279	211008	5137065	1.564	19.209	0	0	0
1	11	2	"A10"	"A10"	15915	35920	100	573	626	298	47	384	384	404	173	42	53	30	0	11284	14362	10201	71	1975	1975	2006	438	21	95	92	0	0.000	0.000	0.000	0.000	0.000	0.000	0.000	0.000	0.000	0.000	0.000	0.000	0.000	0.000	0.020	0.020	0.021	0.023	3.042	0.019	0.372	316	2384	100	189	9309	9498	242	12387	12629	Error	Error	-5.622	189	9309	242	12387	197720	4538383	1.283	28.210	0	0	0
1	12	2	"A10"	"A10"	16215	35920	100	655	752	639	84	390	390	407	172	42	62	41	0	14196	17045	11741	68	2032	2032	2055	421	20	97	93	0	0.000	0.000	0.000	0.000	0.000	0.000	0.000	0.000	0.000	0.000	0.000	0.000	0.000	0.000	0.022	0.024	0.024	0.024	2.734	0.024	0.304	316	2384	100	265	12164	12429	362	15013	15375	Error	Error	-5.520	265	12164	362	15013	237664	5386120	2.006	35.606	0	0	0
1	13	2	"A11"	"A11"	16515	35920	100	521	586	437	74	400	400	442	713	161	4	0	0	8582	9896	8515	86	2055	2055	2192	1748	79	69	64	0	0.000	0.000	0.000	0.000	0.000	0.000	0.000	0.000	0.000	0.000	0.000	0.000	0.000	0.000	0.019	0.024	0.030	0.038	5.142	0.020	0.050	316	2384	100	121	6527	6648	186	7841	8027	Error	Error	-5.753	121	6527	186	7841	185326	3127242	0.202	4.407	0	0	0
1	14	2	"A11"	"A11"	16815	35920	100	528	578	280	48	400	400	425	246	57	34	12	0	8111	10564	8690	82	2073	2073	2114	692	32	90	88	0	0.000	0.000	0.000	0.000	0.000	0.000	0.000	0.000	0.000	0.000	0.000	0.000	0.000	0.000	0.021	0.021	0.031	0.029	3.516	0.018	0.119	316	2384	100	128	6038	6166	178	8491	8669	Error	Error	-5.560	128	6038	178	8491	182687	3338317	0.622	12.211	0	0	0
1	15	2	"A11"	"A11"	17115	35920	100	537	590	273	46	403	403	427	236	55	35	14	0	9765	11657	8648	74	2110	2110	2153	722	33	94	90	0	0.000	0.000	0.000	0.000	0.000	0.000	0.000	0.000	0.000	0.000	0.000	0.000	0.000	0.000	0.018	0.020	0.025	0.024	3.520	0.022	0.190	316	2384	100	134	7655	7789	187	9547	9734	Error	Error	-5.836	134	7655	187	9547	186537	3683537	0.691	13.163	0	0	0
1	16	2	"A12"	"A12"	17415	35920	100	614	647	281	43	421	421	436	180	41	52	25	0	12451	13748	8289	60	2125	2125	2156	438	20	96	92	0	0.000	0.000	0.000	0.000	0.000	0.000	0.000	0.000	0.000	0.000	0.000	0.000	0.000	0.000	0.019	0.019	0.024	0.023	3.427	0.019	0.294	316	2384	100	193	10326	10519	226	11623	11849	Error	Error	-5.742	193	10326	226	11623	204525	4344287	1.172	26.466	0	0	0
1	17	2	"A12"	"A12"	17715	35920	100	642	692	413	59	435	435	458	245	53	44	17	0	11454	14203	9940	69	2217	2217	2266	983	43	94	91	0	0.000	0.000	0.000	0.000	0.000	0.000	0.000	0.000	0.000	0.000	0.000	0.000	0.000	0.000	0.022	0.021	0.024	0.024	2.883	0.022	0.304	316	2384	100	207	9237	9444	257	11986	12243	Error	Error	-5.480	207	9237	257	11986	218531	4488010	0.955	12.143	0	0	0
1	18	2	"A12"	"A12"	18010	35915	100	586	639	292	45	446	446	465	194	41	41	18	0	9445	11636	8504	73	2267	2267	2369	1339	56	87	81	0	0.000	0.000	0.000	0.000	0.000	0.000	0.000	0.000	0.000	0.000	0.000	0.000	0.000	0.000	0.020	0.021	0.027	0.026	3.598	0.019	0.237	316	2384	100	140	7178	7318	193	9369	9562	Error	Error	-5.680	140	7178	193	9369	201793	3676929	0.897	6.921	0	0	0
1	1	3	"A13"	"A13"	12920	36225	100	624	669	311	46	373	373	392	165	42	62	38	0	16935	17288	10740	62	1895	1895	1946	663	34	91	85	0	0.000	0.000	0.000	0.000	0.000	0.000	0.000	0.000	0.000	0.000	0.000	0.000	0.000	0.000	0.017	0.019	0.022	0.022	3.392	0.019	0.462	316	2384	100	251	15040	15291	296	15393	15689	Error	Error	-5.905	251	15040	296	15393	211484	5463088	1.679	23.140	0	0	0
1	2	3	"A13"	"A13"	13220	36225	100	614	675	320	47	412	412	432	186	43	52	30	0	11613	15561	11302	72	2047	2047	2123	929	43	92	87	0	0.000	0.000	0.000	0.000	0.000	0.000	0.000	0.000	0.000	0.000	0.000	0.000	0.000	0.000	0.021	0.019	0.022	0.022	3.002	0.019	0.439	316	2384	100	202	9566	9768	263	13514	13777	Error	Error	-5.565	202	9566	263	13514	213164	4917364	1.306	14.465	0	0	0
1	3	3	"A13"	"A13"	13520	36225	100	735	775	338	43	385	385	421	260	61	59	31	0	19896	21882	12649	57	1999	1999	2060	687	33	97	91	0	0.000	0.000	0.000	0.000	0.000	0.000	0.000	0.000	0.000	0.000	0.000	0.000	0.000	0.000	0.020	0.020	0.022	0.021	2.448	0.019	0.504	316	2384	100	350	17897	18247	390	19883	20273	Error	Error	-5.676	350	17897	390	19883	244935	6914672	1.362	28.853	0	0	0
1	4	3	"A14"	"A14"	13820	36225	100	619	697	601	86	372	372	400	262	65	48	24	0	15111	16915	10833	64	1936	1936	2018	849	42	85	79	0	0.000	0.000	0.000	0.000	0.000	0.000	0.000	0.000	0.000	0.000	0.000	0.000	0.000	0.000	0.019	0.022	0.023	0.027	3.293	0.019	0.220	316	2384	100	247	13175	13422	325	14979	15304	Error	Error	-5.737	247	13175	325	14979	220195	5345003	1.134	17.547	0	0	0
1	5	3	"A14"	"A14"	14120	36225	100	614	640	279	43	367	367	409	562	137	13	0	0	14250	16713	10127	60	1923	1923	2039	1968	96	89	87	0	0.000	0.000	0.000	0.000	0.000	0.000	0.000	0.000	0.000	0.000	0.000	0.000	0.000	0.000	0.020	0.018	0.021	0.019	2.729	0.037	0.174	316	2384	100	247	12327	12574	273	14790	15063	Error	Error	-5.641	247	12327	273	14790	202096	5281155	0.411	7.456	0	0	0
1	6	3	"A14"	"A14"	14420	36225	100	618	663	280	42	376	376	398	238	59	50	21	0	14174	17072	9706	56	1923	1923	1942	353	18	98	95	0	0.000	0.000	0.000	0.000	0.000	0.000	0.000	0.000	0.000	0.000	0.000	0.000	0.000	0.000	0.020	0.019	0.019	0.018	2.920	0.018	0.233	316	2384	100	242	12251	12493	287	15149	15436	Error	Error	-5.662	242	12251	287	15149	209653	5394621	1.113	42.861	0	0	0
1	7	3	"A15"	"A15"	14720	36225	100	548	575	236	41	383	383	441	595	134	5	0	0	9255	10421	6502	62	1953	1953	2078	1324	63	81	77	0	0.000	0.000	0.000	0.000	0.000	0.000	0.000	0.000	0.000	0.000	0.000	0.000	0.000	0.000	0.023	0.023	0.028	0.030	3.460	0.051	0.146	316	2384	100	165	7302	7467	192	8468	8660	Error	Error	-5.468	165	7302	192	8468	181807	3292958	0.225	6.301	0	0	0
1	8	3	"A15"	"A15"	15020	36225	100	543	578	264	45	374	374	415	696	167	4	0	0	8835	11952	8075	67	1937	1937	2032	1805	88	94	87	0	0.000	0.000	0.000	0.000	0.000	0.000	0.000	0.000	0.000	0.000	0.000	0.000	0.000	0.000	0.024	0.020	0.026	0.022	3.061	0.020	0.332	316	2384	100	169	6898	7067	204	10015	10219	Error	Error	-5.351	169	6898	204	10015	182793	3776688	0.234	5.496	0	0	0
1	9	3	"A15"	"A15"	15315	36225	100	532	583	273	46	368	368	400	238	59	40	15	0	9385	11630	8010	68	1925	1925	2010	930	46	92	88	0	0.000	0.000	0.000	0.000	0.000	0.000	0.000	0.000	0.000	0.000	0.000	0.000	0.000	0.000	0.022	0.022	0.024	0.023	3.086	0.022	0.289	316	2384	100	164	7460	7624	215	9705	9920	Error	Error	-5.507	164	7460	215	9705	184151	3675132	0.769	10.344	0	0	0
1	10	3	"A16"	"A16"	15615	36220	100	641	685	315	45	370	370	387	171	44	61	41	0	16065	19242	13342	69	1939	1939	1996	719	36	89	82	0	0.000	0.000	0.000	0.000	0.000	0.000	0.000	0.000	0.000	0.000	0.000	0.000	0.000	0.000	0.019	0.018	0.020	0.021	3.380	0.018	0.500	316	2384	100	271	14126	14397	315	17303	17618	Error	Error	-5.704	271	14126	315	17303	216343	6080562	1.743	23.986	0	0	0
1	11	3	"A16"	"A16"	15915	36220	100	556	626	294	46	374	374	397	190	47	49	28	0	12402	16890	12110	71	1933	1933	1963	433	22	97	94	0	0.000	0.000	0.000	0.000	0.000	0.000	0.000	0.000	0.000	0.000	0.000	0.000	0.000	0.000	0.017	0.017	0.019	0.019	3.063	0.016	0.394	316	2384	100	182	10469	10651	252	14957	15209	Error	Error	-5.846	182	10469	252	14957	197840	5337357	1.205	34.473	0	0	0
1	12	3	"A16"	"A16"	16215	36220	100	664	704	314	44	377	377	397	172	43	62	41	0	14731	18753	13188	70	1982	1982	2032	982	48	93	91	0	0.000	0.000	0.000	0.000	0.000	0.000	0.000	0.000	0.000	0.000	0.000	0.000	0.000	0.000	0.023	0.019	0.021	0.021	2.654	0.017	0.418	316	2384	100	287	12749	13036	327	16771	17098	Error	Error	-5.473	287	12749	327	16771	222594	5925950	1.785	17.027	0	0	0
1	13	3	"A17"	"A17"	16515	36220	100	509	527	229	43	386	386	410	199	48	35	12	0	8113	8326	4960	59	2014	2014	2115	962	45	79	75	0	0.000	0.000	0.000	0.000	0.000	0.000	0.000	0.000	0.000	0.000	0.000	0.000	0.000	0.000	0.020	0.022	0.033	0.036	3.557	0.022	0.162	316	2384	100	123	6099	6222	141	6312	6453	Error	Error	-5.632	123	6099	141	6312	166509	2630874	0.588	6.456	0	0	0
1	14	3	"A17"	"A17"	16815	36220	100	570	605	276	45	393	393	415	208	50	43	18	0	8885	11033	6910	62	2045	2045	2080	496	23	95	93	0	0.000	0.000	0.000	0.000	0.000	0.000	0.000	0.000	0.000	0.000	0.000	0.000	0.000	0.000	0.026	0.024	0.027	0.028	3.036	0.023	0.207	316	2384	100	177	6840	7017	212	8988	9200	Error	Error	-5.272	177	6840	212	8988	191156	3486407	0.913	18.050	0	0	0
1	15	3	"A17"	"A17"	17115	36220	100	495	535	237	44	395	395	420	213	50	31	12	0	7152	9001	5701	63	2082	2082	2323	1943	83	81	67	0	0.000	0.000	0.000	0.000	0.000	0.000	0.000	0.000	0.000	0.000	0.000	0.000	0.000	0.000	0.020	0.020	0.028	0.028	2.992	0.019	0.217	316	2384	100	100	5070	5170	140	6919	7059	Error	Error	-5.664	100	5070	140	6919	169173	2844330	0.540	3.437	0	0	0
1	16	3	"A18"	"A18"	17415	36220	100	544	593	442	74	406	406	431	205	47	37	13	0	9840	10091	6221	61	2122	2122	2244	1326	59	77	75	0	0.000	0.000	0.000	0.000	0.000	0.000	0.000	0.000	0.000	0.000	0.000	0.000	0.000	0.000	0.018	0.023	0.029	0.033	4.127	0.020	0.108	316	2384	100	138	7718	7856	187	7969	8156	Error	Error	-5.805	138	7718	187	7969	187366	3188622	0.790	5.918	0	0	0
1	17	3	"A18"	"A18"	17715	36220	100	521	566	262	46	414	414	449	630	140	5	0	0	8291	9513	5482	57	2174	2174	2200	501	22	98	93	0	0.000	0.000	0.000	0.000	0.000	0.000	0.000	0.000	0.000	0.000	0.000	0.000	0.000	0.000	0.017	0.021	0.027	0.026	3.606	0.023	0.134	316	2384	100	107	6117	6224	152	7339	7491	Error	Error	-5.837	107	6117	152	7339	178800	3006207	0.186	14.597	0	0	0
1	18	3	"A18"	"A18"	18015	36215	100	612	637	274	43	427	427	447	191	42	47	20	0	11086	11278	4659	41	2234	2234	2274	583	25	95	94	0	0.000	0.000	0.000	0.000	0.000	0.000	0.000	0.000	0.000	0.000	0.000	0.000	0.000	0.000	0.021	0.023	0.027	0.024	2.896	0.022	0.217	316	2384	100	185	8852	9037	210	9044	9254	Error	Error	-5.580	185	8852	210	9044	201326	3563800	0.995	15.444	0	0	0
1	1	4	"A19"	"A19"	12920	36525	100	482	523	231	44	368	368	401	420	104	13	0	0	7601	8761	6084	69	1898	1898	1993	977	49	77	72	0	0.000	0.000	0.000	0.000	0.000	0.000	0.000	0.000	0.000	0.000	0.000	0.000	0.000	0.000	0.020	0.023	0.031	0.036	4.586	0.021	0.219	316	2384	100	114	5703	5817	155	6863	7018	Error	Error	-5.645	114	5703	155	6863	165205	2768455	0.290	6.927	0	0	0
1	2	4	"A19"	"A19"	13220	36525	100	473	517	253	48	372	372	397	205	51	33	15	0	6903	9013	7187	79	1936	1936	1983	699	35	87	83	0	0.000	0.000	0.000	0.000	0.000	0.000	0.000	0.000	0.000	0.000	0.000	0.000	0.000	0.000	0.020	0.020	0.031	0.033	3.738	0.021	0.277	316	2384	100	101	4967	5068	145	7077	7222	Error	Error	-5.620	101	4967	145	7077	163473	2847959	0.585	10.057	0	0	0
1	3	4	"A19"	"A19"	13520	36525	100	502	547	252	46	374	374	399	238	59	33	13	0	8906	10857	7473	68	1957	1957	2028	839	41	88	83	0	0.000	0.000	0.000	0.000	0.000	0.000	0.000	0.000	0.000	0.000	0.000	0.000	0.000	0.000	0.018	0.019	0.024	0.025	3.512	0.021	0.213	316	2384	100	128	6949	7077	173	8900	9073	Error	Error	-5.763	128	6949	173	8900	172851	3430797	0.622	10.523	0	0	0
1	4	4	"A20"	"A20"	13820	36525	100	499	551	264	47	363	363	384	236	61	35	15	0	8042	11398	9788	85	1877	1877	2040	1528	74	78	74	0	0.000	0.000	0.000	0.000	0.000	0.000	0.000	0.000	0.000	0.000	0.000	0.000	0.000	0.000	0.022	0.020	0.025	0.029	4.826	0.032	0.181	316	2384	100	136	6165	6301	188	9521	9709	Error	Error	-5.502	136	6165	188	9521	173966	3601874	0.708	6.124	0	0	0
1	5	4	"A20"	"A20"	14120	36525	100	547	615	310	50	359	359	382	189	49	49	31	0	8840	14380	12155	84	1893	1893	1956	764	39	93	91	0	0.000	0.000	0.000	0.000	0.000	0.000	0.000	0.000	0.000	0.000	0.000	0.000	0.000	0.000	0.027	0.021	0.026	0.027	3.218	0.019	0.394	316	2384	100	188	6947	7135	256	12487	12743	Error	Error	-5.208	188	6947	256	12487	194236	4544179	1.233	16.262	0	0	0
1	6	4	"A20"	"A20"	14420	36525	100	615	769	1026	133	365	365	410	579	141	18	4	0	10541	15782	12694	80	1929	1929	2022	1527	75	91	80	0	0.000	0.000	0.000	0.000	0.000	0.000	0.000	0.000	0.000	0.000	0.000	0.000	0.000	0.000	0.029	0.029	0.026	0.029	2.897	0.027	0.176	316	2384	100	250	8612	8862	404	13853	14257	Error	Error	-5.106	250	8612	404	13853	242897	4986976	0.620	9.011	0	0	0
1	7	4	"A21"	"A21"	14720	36525	100	652	721	372	51	371	371	400	378	94	39	12	0	18735	19031	12474	65	1924	1924	2099	1863	88	77	73	0	0.000	0.000	0.000	0.000	0.000	0.000	0.000	0.000	0.000	0.000	0.000	0.000	0.000	0.000	0.017	0.020	0.022	0.025	3.119	0.020	0.538	316	2384	100	281	16811	17092	350	17107	17457	Error	Error	-5.903	281	16811	350	17107	227937	6013798	0.849	9.089	0	0	0
1	8	4	"A21"	"A21"	15020	36525	100	707	786	375	47	365	365	390	230	58	64	41	0	15685	21076	12753	60	1913	1913	2020	1214	60	96	95	0	0.000	0.000	0.000	0.000	0.000	0.000	0.000	0.000	0.000	0.000	0.000	0.000	0.000	0.000	0.025	0.022	0.023	0.021	2.264	0.021	0.448	316	2384	100	342	13772	14114	421	19163	19584	Error	Error	-5.332	342	13772	421	19163	248395	6659954	1.722	15.697	0	0	0
1	9	4	"A21"	"A21"	15320	36525	100	597	654	307	46	365	365	382	175	45	59	34	0	11891	15917	10282	64	1878	1878	1920	691	35	96	92	0	0.000	0.000	0.000	0.000	0.000	0.000	0.000	0.000	0.000	0.000	0.000	0.000	0.000	0.000	0.023	0.021	0.022	0.022	2.652	0.020	0.391	316	2384	100	232	10013	10245	289	14039	14328	Error	Error	-5.432	232	10013	289	14039	206786	5029771	1.554	20.256	0	0	0
1	10	4	"A22"	"A22"	15620	36520	100	526	549	232	42	368	368	390	174	44	47	22	0	8956	9072	5090	56	1910	1910	2011	1037	51	82	78	0	0.000	0.000	0.000	0.000	0.000	0.000	0.000	0.000	0.000	0.000	0.000	0.000	0.000	0.000	0.022	0.025	0.030	0.032	3.341	0.023	0.279	316	2384	100	158	7046	7204	181	7162	7343	Error	Error	-5.479	158	7046	181	7162	173641	2866598	0.914	6.809	0	0	0
1	11	4	"A22"	"A22"	15920	36520	100	587	657	407	61	373	373	393	178	45	54	31	0	12154	12308	6810	55	1940	1940	2010	714	35	96	94	0	0.000	0.000	0.000	0.000	0.000	0.000	0.000	0.000	0.000	0.000	0.000	0.000	0.000	0.000	0.021	0.027	0.028	0.026	3.052	0.027	0.342	316	2384	100	214	10214	10428	284	10368	10652	Error	Error	-5.577	214	10214	284	10368	207679	3889333	1.483	14.423	0	0	0
1	12	4	"A22"	"A22"	16220	36520	100	594	661	355	53	373	373	404	337	83	33	9	0	13724	14405	8821	61	1978	1978	2110	1225	58	96	89	0	0.000	0.000	0.000	0.000	0.000	0.000	0.000	0.000	0.000	0.000	0.000	0.000	0.000	0.000	0.019	0.023	0.022	0.023	3.008	0.022	0.393	316	2384	100	221	11746	11967	288	12427	12715	Error	Error	-5.732	221	11746	288	12427	209030	4552134	0.763	10.037	0	0	0
1	13	4	"A23"	"A23"	16520	36520	100	593	630	295	46	386	386	408	184	45	55	27	0	13638	14674	10099	68	2016	2016	2179	1836	84	77	74	0	0.000	0.000	0.000	0.000	0.000	0.000	0.000	0.000	0.000	0.000	0.000	0.000	0.000	0.000	0.018	0.019	0.023	0.024	3.650	0.019	0.413	316	2384	100	207	11622	11829	244	12658	12902	Error	Error	-5.811	207	11622	244	12658	198972	4636971	1.207	6.806	0	0	0
1	14	4	"A23"	"A23"	16820	36520	100	679	742	353	47	400	400	419	191	45	59	43	0	14433	20735	14225	68	2081	2081	2157	926	42	98	98	0	0.000	0.000	0.000	0.000	0.000	0.000	0.000	0.000	0.000	0.000	0.000	0.000	0.000	0.000	0.023	0.018	0.020	0.018	2.478	0.018	0.488	316	2384	100	279	12352	12631	342	18654	18996	Error	Error	-5.468	279	12352	342	18654	234574	6552334	1.691	20.063	0	0	0
1	15	4	"A23"	"A23"	17120	36520	100	615	691	377	54	388	388	414	207	50	53	31	0	10704	16418	12460	75	2062	2062	2182	1526	69	95	91	0	0.000	0.000	0.000	0.000	0.000	0.000	0.000	0.000	0.000	0.000	0.000	0.000	0.000	0.000	0.026	0.021	0.024	0.022	2.676	0.019	0.471	316	2384	100	227	8642	8869	303	14356	14659	Error	Error	-5.251	227	8642	303	14356	218328	5188063	1.338	9.329	0	0	0
1	16	4	"A24"	"A24"	17420	36520	100	591	656	383	58	399	399	418	177	42	51	35	0	11495	14402	9107	63	2078	2078	2151	1123	52	90	84	0	0.000	0.000	0.000	0.000	0.000	0.000	0.000	0.000	0.000	0.000	0.000	0.000	0.000	0.000	0.020	0.021	0.023	0.022	3.006	0.020	0.289	316	2384	100	192	9417	9609	257	12324	12581	Error	Error	-5.616	192	9417	257	12324	207376	4550907	1.345	10.909	0	0	0
1	17	4	"A24"	"A24"	17720	36520	100	669	717	306	42	412	412	435	176	40	60	36	0	10042	15060	9901	65	2156	2156	2200	1044	47	99	95	0	0.000	0.000	0.000	0.000	0.000	0.000	0.000	0.000	0.000	0.000	0.000	0.000	0.000	0.000	0.033	0.024	0.026	0.025	2.359	0.021	0.406	316	2384	100	257	7886	8143	305	12904	13209	Error	Error	-4.939	257	7886	305	12904	226456	4759115	1.602	12.318	0	0	0
1	18	4	"A24"	"A24"	18020	36515	100	639	692	287	41	413	413	430	173	40	58	36	0	12627	15843	9528	60	2189	2189	2236	646	28	97	96	0	0.000	0.000	0.000	0.000	0.000	0.000	0.000	0.000	0.000	0.000	0.000	0.000	0.000	0.000	0.022	0.020	0.023	0.021	2.861	0.019	0.407	316	2384	100	226	10438	10664	279	13654	13933	Error	Error	-5.529	226	10438	279	13654	218740	5006246	1.514	21.063	0	0	0
1	1	5	"A25"	"A25"	12925	36825	100	630	690	377	54	363	363	398	482	121	24	4	0	11979	15523	11541	74	1884	1884	1983	1676	84	82	79	0	0.000	0.000	0.000	0.000	0.000	0.000	0.000	0.000	0.000	0.000	0.000	0.000	0.000	0.000	0.026	0.024	0.026	0.031	4.125	0.031	0.164	316	2384	100	267	10095	10362	327	13639	13966	Error	Error	-5.241	267	10095	327	13639	217965	4905260	0.606	8.079	0	0	0
1	2	5	"A25"	"A25"	13225	36825	100	574	615	297	48	367	367	396	442	111	20	4	0	10494	14258	10358	72	1890	1890	2005	1679	83	89	86	0	0.000	0.000	0.000	0.000	0.000	0.000	0.000	0.000	0.000	0.000	0.000	0.000	0.000	0.000	0.024	0.020	0.022	0.023	2.922	0.033	0.190	316	2384	100	207	8604	8811	248	12368	12616	Error	Error	-5.377	207	8604	248	12368	194232	4505644	0.495	7.298	0	0	0
1	3	5	"A25"	"A25"	13525	36825	100	605	652	300	46	377	377	404	300	74	37	13	0	14499	16941	11223	66	1915	1915	1994	1031	51	90	86	0	0.000	0.000	0.000	0.000	0.000	0.000	0.000	0.000	0.000	0.000	0.000	0.000	0.000	0.000	0.018	0.018	0.020	0.020	2.958	0.018	0.211	316	2384	100	228	12584	12812	275	15026	15301	Error	Error	-5.786	228	12584	275	15026	205920	5353366	0.827	14.498	0	0	0
1	4	5	"A26"	"A26"	13825	36825	100	725	741	316	42	370	370	390	191	48	67	46	0	21757	22628	13246	58	1918	1918	1964	616	31	97	91	0	0.000	0.000	0.000	0.000	0.000	0.000	0.000	0.000	0.000	0.000	0.000	0.000	0.000	0.000	0.018	0.018	0.019	0.019	2.355	0.017	0.530	316	2384	100	355	19839	20194	371	20710	21081	Error	Error	-5.804	355	19839	371	20710	234193	7150328	1.838	33.545	0	0	0
1	5	5	"A26"	"A26"	14125	36825	100	681	784	1253	159	358	358	375	165	44	70	48	0	19246	22289	12193	54	1881	1881	1900	371	19	100	99	0	0.000	0.000	0.000	0.000	0.000	0.000	0.000	0.000	0.000	0.000	0.000	0.000	0.000	0.000	0.019	0.021	0.018	0.016	2.509	0.025	0.167	316	2384	100	323	17365	17688	426	20408	20834	Error	Error	-5.749	323	17365	426	20408	247877	7043204	2.479	54.957	0	0	0
1	6	5	"A26"	"A26"	14425	36825	100	650	679	273	40	366	366	392	294	75	49	15	0	18980	20584	11987	58	1869	1869	1915	710	37	98	93	0	0.000	0.000	0.000	0.000	0.000	0.000	0.000	0.000	0.000	0.000	0.000	0.000	0.000	0.000	0.017	0.017	0.017	0.016	2.752	0.015	0.211	316	2384	100	284	17111	17395	313	18715	19028	Error	Error	-5.913	284	17111	313	18715	214406	6504575	0.976	26.294	0	0	0
1	7	5	"A27"	"A27"	14725	36825	100	694	745	462	62	365	365	392	198	50	64	42	0	21353	24425	14670	60	1886	1886	1926	434	22	98	96	0	0.000	0.000	0.000	0.000	0.000	0.000	0.000	0.000	0.000	0.000	0.000	0.000	0.000	0.000	0.017	0.017	0.016	0.016	2.438	0.017	0.404	316	2384	100	329	19467	19796	380	22539	22919	Error	Error	-5.887	329	19467	380	22539	235276	7718166	1.783	51.841	0	0	0
1	8	5	"A27"	"A27"	15025	36825	100	688	731	310	42	361	361	383	190	49	67	44	0	18383	22310	13474	60	1869	1869	1931	834	43	99	97	0	0.000	0.000	0.000	0.000	0.000	0.000	0.000	0.000	0.000	0.000	0.000	0.000	0.000	0.000	0.020	0.018	0.019	0.017	2.511	0.017	0.524	316	2384	100	327	16514	16841	370	20441	20811	Error	Error	-5.658	327	16514	370	20441	230951	7049948	1.832	24.435	0	0	0
1	9	5	"A27"	"A27"	15325	36820	100	647	688	330	47	361	361	383	217	56	61	32	0	17262	20975	12980	61	1885	1885	1934	555	28	97	95	0	0.000	0.000	0.000	0.000	0.000	0.000	0.000	0.000	0.000	0.000	0.000	0.000	0.000	0.000	0.019	0.017	0.018	0.019	2.547	0.016	0.425	316	2384	100	286	15377	15663	327	19090	19417	Error	Error	-5.749	286	15377	327	19090	217425	6628257	1.406	34.308	0	0	0
1	10	5	"A28"	"A28"	15625	36820	100	693	721	362	50	366	366	391	210	53	59	41	0	20587	21953	16605	75	1883	1883	2248	2947	131	68	66	0	0.000	0.000	0.000	0.000	0.000	0.000	0.000	0.000	0.000	0.000	0.000	0.000	0.000	0.000	0.017	0.018	0.021	0.026	3.591	0.018	0.483	316	2384	100	327	18704	19031	355	20070	20425	Error	Error	-5.838	327	18704	355	20070	227820	6937253	1.571	6.686	0	0	0
1	11	5	"A28"	"A28"	15925	36820	100	736	757	347	45	356	356	383	171	44	71	53	0	22502	24824	15033	60	1895	1895	1930	452	23	98	95	0	0.000	0.000	0.000	0.000	0.000	0.000	0.000	0.000	0.000	0.000	0.000	0.000	0.000	0.000	0.018	0.017	0.019	0.018	2.654	0.017	0.549	316	2384	100	380	20607	20987	401	22929	23330	Error	Error	-5.761	380	20607	401	22929	239158	7844227	2.187	50.650	0	0	0
1	12	5	"A28"	"A28"	16225	36820	100	834	856	348	40	377	377	403	213	52	75	53	0	27682	29973	16095	53	1952	1952	2028	996	49	98	93	0	0.000	0.000	0.000	0.000	0.000	0.000	0.000	0.000	0.000	0.000	0.000	0.000	0.000	0.000	0.018	0.017	0.017	0.017	2.228	0.016	0.538	316	2384	100	457	25730	26187	479	28021	28500	Error	Error	-5.815	457	25730	479	28021	270429	9471615	2.127	28.057	0	0	0
1	13	5	"A29"	"A29"	16525	36820	100	688	785	792	100	392	392	437	457	104	31	5	0	16107	18236	11912	65	2048	2048	2156	1177	54	84	79	0	0.000	0.000	0.000	0.000	0.000	0.000	0.000	0.000	0.000	0.000	0.000	0.000	0.000	0.000	0.021	0.024	0.024	0.027	3.563	0.024	0.169	316	2384	100	296	14059	14355	393	16188	16581	Error	Error	-5.570	296	14059	393	16188	247943	5762505	0.761	13.662	0	0	0
1	14	5	"A29"	"A29"	16825	36820	100	673	692	261	37	383	383	413	245	59	58	25	0	16320	18786	10583	56	2027	2027	2062	533	25	97	96	0	0.000	0.000	0.000	0.000	0.000	0.000	0.000	0.000	0.000	0.000	0.000	0.000	0.000	0.000	0.020	0.018	0.019	0.018	2.461	0.016	0.411	316	2384	100	290	14293	14583	309	16759	17068	Error	Error	-5.623	290	14293	309	16759	218803	5936282	1.139	31.377	0	0	0
1	15	5	"A29"	"A29"	17125	36820	100	723	753	285	37	376	376	398	254	63	63	31	0	22443	24094	11518	47	2018	2018	2057	472	22	99	96	0	0.000	0.000	0.000	0.000	0.000	0.000	0.000	0.000	0.000	0.000	0.000	0.000	0.000	0.000	0.017	0.017	0.018	0.016	2.448	0.016	0.167	316	2384	100	347	20425	20772	377	22076	22453	Error	Error	-5.879	347	20425	377	22076	237956	7613687	1.398	46.689	0	0	0
1	16	5	"A30"	"A30"	17420	36820	100	642	687	314	45	392	392	422	306	72	44	17	0	17246	18170	13060	71	2071	2071	2229	1517	68	77	73	0	0.000	0.000	0.000	0.000	0.000	0.000	0.000	0.000	0.000	0.000	0.000	0.000	0.000	0.000	0.016	0.018	0.021	0.025	4.022	0.018	0.496	316	2384	100	250	15175	15425	295	16099	16394	Error	Error	-5.924	250	15175	295	16099	216944	5741838	0.866	10.508	0	0	0
1	17	5	"A30"	"A30"	17720	36820	100	623	676	306	45	401	401	425	184	43	54	36	0	12170	15006	10290	68	2118	2118	2169	741	34	95	89	0	0.000	0.000	0.000	0.000	0.000	0.000	0.000	0.000	0.000	0.000	0.000	0.000	0.000	0.000	0.022	0.021	0.025	0.024	2.844	0.020	0.386	316	2384	100	222	10052	10274	275	12888	13163	Error	Error	-5.501	222	10052	275	12888	213685	4742017	1.364	17.324	0	0	0
1	18	5	"A30"	"A30"	18020	36815	100	660	696	302	43	411	411	427	187	43	59	34	0	14185	16272	10788	66	2160	2160	2290	1568	68	90	89	0	0.000	0.000	0.000	0.000	0.000	0.000	0.000	0.000	0.000	0.000	0.000	0.000	0.000	0.000	0.021	0.020	0.023	0.023	2.755	0.018	0.401	316	2384	100	249	12025	12274	285	14112	14397	Error	Error	-5.594	249	12025	285	14112	219936	5142097	1.439	8.917	0	0	0
1	1	6	"A31"	"A31"	12930	37125	100	650	707	343	48	357	357	378	165	43	64	44	0	17361	21701	14631	67	1882	1882	1928	640	33	93	87	0	0.000	0.000	0.000	0.000	0.000	0.000	0.000	0.000	0.000	0.000	0.000	0.000	0.000	0.000	0.019	0.018	0.019	0.019	3.487	0.018	0.573	316	2384	100	293	15479	15772	350	19819	20169	Error	Error	-5.723	293	15479	350	19819	223274	6857635	1.994	30.895	0	0	0
1	2	6	"A31"	"A31"	13230	37125	100	603	637	298	46	364	364	382	195	51	55	28	0	11658	17504	13415	76	1889	1889	1959	737	37	92	88	0	0.000	0.000	0.000	0.000	0.000	0.000	0.000	0.000	0.000	0.000	0.000	0.000	0.000	0.000	0.024	0.017	0.020	0.021	2.910	0.016	0.439	316	2384	100	239	9769	10008	273	15615	15888	Error	Error	-5.353	239	9769	273	15615	201354	5531362	1.308	21.092	0	0	0
1	3	6	"A31"	"A31"	13530	37125	100	662	706	331	46	358	358	374	161	43	65	47	0	18053	23113	15551	67	1890	1890	1934	594	30	97	91	0	0.000	0.000	0.000	0.000	0.000	0.000	0.000	0.000	0.000	0.000	0.000	0.000	0.000	0.000	0.019	0.016	0.017	0.016	2.465	0.016	0.533	316	2384	100	304	16163	16467	348	21223	21571	Error	Error	-5.732	304	16163	348	21223	222964	7303566	2.062	35.655	0	0	0
1	4	6	"A32"	"A32"	13830	37125	100	558	616	316	51	363	363	384	199	51	49	26	0	13260	16708	12853	76	1901	1901	1978	905	45	84	78	0	0.000	0.000	0.000	0.000	0.000	0.000	0.000	0.000	0.000	0.000	0.000	0.000	0.000	0.000	0.017	0.017	0.020	0.021	4.328	0.017	0.429	316	2384	100	195	11359	11554	253	14807	15060	Error	Error	-5.864	195	11359	253	14807	194735	5279602	1.166	16.276	0	0	0
1	5	6	"A32"	"A32"	14130	37125	100	538	622	344	55	362	362	382	164	42	51	32	0	12691	18303	15454	84	1923	1923	1985	739	37	87	83	0	0.000	0.000	0.000	0.000	0.000	0.000	0.000	0.000	0.000	0.000	0.000	0.000	0.000	0.000	0.016	0.016	0.019	0.022	3.704	0.017	0.488	316	2384	100	176	10768	10944	260	16380	16640	Error	Error	-5.935	176	10768	260	16380	196626	5783595	1.463	22.081	0	0	0
1	6	6	"A32"	"A32"	14430	37125	100	556	608	279	45	362	362	381	187	49	50	28	0	13085	17962	13664	76	1913	1913	1941	480	24	96	91	0	0.000	0.000	0.000	0.000	0.000	0.000	0.000	0.000	0.000	0.000	0.000	0.000	0.000	0.000	0.017	0.015	0.017	0.018	3.441	0.015	0.310	316	2384	100	194	11172	11366	246	16049	16295	Error	Error	-5.848	194	11172	246	16049	192150	5675932	1.214	33.377	0	0	0
1	7	6	"A33"	"A33"	14725	37125	100	526	571	275	48	370	370	400	288	72	29	11	0	7171	11983	11716	97	1941	1941	1975	445	22	92	87	0	0.000	0.000	0.000	0.000	0.000	0.000	0.000	0.000	0.000	0.000	0.000	0.000	0.000	0.000	0.030	0.020	0.027	0.032	3.837	0.017	0.116	316	2384	100	156	5230	5386	201	10042	10243	Error	Error	-5.067	156	5230	201	10042	180401	3786505	0.594	22.490	0	0	0
1	8	6	"A33"	"A33"	15025	37125	100	475	529	253	47	347	347	373	220	58	36	15	0	7093	10606	9598	90	1885	1885	1924	571	29	95	91	0	0.000	0.000	0.000	0.000	0.000	0.000	0.000	0.000	0.000	0.000	0.000	0.000	0.000	0.000	0.025	0.021	0.025	0.028	3.347	0.021	0.168	316	2384	100	128	5208	5336	182	8721	8903	Error	Error	-5.347	128	5208	182	8721	167091	3351470	0.709	15.205	0	0	0
1	9	6	"A33"	"A33"	15325	37120	100	466	525	331	63	352	352	373	247	66	29	11	0	6565	10714	10423	97	1866	1866	1895	437	23	95	89	0	0.000	0.000	0.000	0.000	0.000	0.000	0.000	0.000	0.000	0.000	0.000	0.000	0.000	0.000	0.024	0.020	0.025	0.029	3.961	0.018	0.274	316	2384	100	114	4699	4813	173	8848	9021	Error	Error	-5.365	114	4699	173	8848	165891	3385640	0.615	20.181	0	0	0
1	10	6	"A34"	"A34"	15625	37120	100	520	604	334	55	359	359	387	204	52	43	26	0	10714	15043	13651	90	1902	1902	2134	1935	90	67	65	0	0.000	0.000	0.000	0.000	0.000	0.000	0.000	0.000	0.000	0.000	0.000	0.000	0.000	0.000	0.018	0.019	0.022	0.032	5.745	0.018	0.507	316	2384	100	161	8812	8973	245	13141	13386	Error	Error	-5.774	161	8812	245	13141	190940	4753541	1.064	6.671	0	0	0
1	11	6	"A34"	"A34"	15925	37120	100	553	619	334	53	354	354	377	214	56	48	22	0	12318	16733	12645	75	1895	1895	1937	588	30	95	90	0	0.000	0.000	0.000	0.000	0.000	0.000	0.000	0.000	0.000	0.000	0.000	0.000	0.000	0.000	0.019	0.018	0.021	0.020	3.054	0.017	0.148	316	2384	100	199	10423	10622	265	14838	15103	Error	Error	-5.711	199	10423	265	14838	195749	5287486	1.131	25.163	0	0	0
1	12	6	"A34"	"A34"	16225	37120	100	601	630	296	46	368	368	387	177	45	55	35	0	11980	15735	10965	69	1939	1939	1983	638	32	96	93	0	0.000	0.000	0.000	0.000	0.000	0.000	0.000	0.000	0.000	0.000	0.000	0.000	0.000	0.000	0.023	0.019	0.022	0.023	2.676	0.018	0.371	316	2384	100	233	10041	10274	262	13796	14058	Error	Error	-5.429	233	10041	262	13796	198983	4972310	1.373	21.555	0	0	0
1	13	6	"A35"	"A35"	16525	37120	100	616	633	283	44	352	352	388	296	76	44	13	0	16028	16974	11267	66	1934	1934	2023	969	47	84	79	0	0.000	0.000	0.000	0.000	0.000	0.000	0.000	0.000	0.000	0.000	0.000	0.000	0.000	0.000	0.019	0.019	0.021	0.022	3.553	0.016	0.359	316	2384	100	264	14094	14358	281	15040	15321	Error	Error	-5.738	264	14094	281	15040	200129	5363811	0.828	15.429	0	0	0
1	14	6	"A35"	"A35"	16825	37120	100	637	673	273	40	387	387	716	3815	532	0	0	0	15182	16852	9211	54	2008	2008	2616	5116	195	88	61	0	0.000	0.000	0.000	0.000	0.000	0.000	0.000	0.000	0.000	0.000	0.000	0.000	0.000	0.000	0.019	0.019	0.021	0.020	2.874	0.351	0.349	316	2384	100	250	13174	13424	286	14844	15130	Error	Error	-5.720	250	13174	286	14844	212536	5325208	-0.011	2.783	0	0	0
1	15	6	"A35"	"A35"	17125	37120	100	659	690	298	43	375	375	405	233	57	56	26	0	19432	20939	11635	55	1984	1984	2123	1345	63	96	93	0	0.000	0.000	0.000	0.000	0.000	0.000	0.000	0.000	0.000	0.000	0.000	0.000	0.000	0.000	0.016	0.017	0.017	0.016	2.451	0.016	0.387	316	2384	100	284	17448	17732	315	18955	19270	Error	Error	-5.941	284	17448	315	18955	217902	6616865	1.223	13.990	0	0	0
1	16	6	"A36"	"A36"	17425	37120	100	598	650	306	47	377	377	395	163	41	58	38	0	12135	14760	12171	82	2041	2041	2153	1195	55	81	75	0	0.000	0.000	0.000	0.000	0.000	0.000	0.000	0.000	0.000	0.000	0.000	0.000	0.000	0.000	0.022	0.021	0.025	0.031	3.991	0.019	0.452	316	2384	100	221	10094	10315	273	12719	12992	Error	Error	-5.513	221	10094	273	12719	205385	4664259	1.564	10.550	0	0	0
1	17	6	"A36"	"A36"	17725	37120	100	582	654	508	77	397	397	468	1407	300	0	0	0	11266	14667	12001	81	2147	2147	2381	2587	108	73	70	0	0.000	0.000	0.000	0.000	0.000	0.000	0.000	0.000	0.000	0.000	0.000	0.000	0.000	0.000	0.020	0.021	0.024	0.029	4.098	0.018	0.227	316	2384	100	185	9119	9304	257	12520	12777	Error	Error	-5.623	185	9119	257	12520	206807	4634724	0.132	4.749	0	0	0
1	18	6	"A36"	"A36"	18025	37115	100	618	652	266	40	408	408	425	178	41	54	29	0	11146	15124	10612	70	2189	2189	2268	1467	64	93	90	0	0.000	0.000	0.000	0.000	0.000	0.000	0.000	0.000	0.000	0.000	0.000	0.000	0.000	0.000	0.023	0.019	0.023	0.023	3.083	0.017	0.357	316	2384	100	210	8957	9167	244	12935	13179	Error	Error	-5.415	210	8957	244	12935	206022	4779029	1.275	8.763	0	0	0
1	1	7	"A37"	"A37"	12930	37425	100	560	592	258	43	364	364	382	161	42	55	32	0	15070	14441	9112	63	1909	1909	2020	1232	60	78	75	0	0.000	0.000	0.000	0.000	0.000	0.000	0.000	0.000	0.000	0.000	0.000	0.000	0.000	0.000	0.015	0.018	0.021	0.022	3.586	0.017	0.351	316	2384	100	196	13161	13357	228	12532	12760	Error	Error	-6.069	196	13161	228	12532	186965	4563311	1.304	10.082	0	0	0
1	2	7	"A37"	"A37"	13230	37425	100	572	593	265	44	355	355	381	221	58	49	19	0	14605	15491	8721	56	1908	1908	2007	1256	62	89	85	0	0.000	0.000	0.000	0.000	0.000	0.000	0.000	0.000	0.000	0.000	0.000	0.000	0.000	0.000	0.017	0.018	0.020	0.019	2.858	0.017	0.253	316	2384	100	217	12697	12914	238	13583	13821	Error	Error	-5.871	217	12697	238	13583	187349	4895171	0.959	10.736	0	0	0
1	3	7	"A37"	"A37"	13530	37425	100	653	660	263	39	351	351	375	194	51	65	34	0	17370	17593	9320	52	1895	1895	1939	715	36	96	91	0	0.000	0.000	0.000	0.000	0.000	0.000	0.000	0.000	0.000	0.000	0.000	0.000	0.000	0.000	0.020	0.020	0.022	0.020	2.588	0.018	0.388	316	2384	100	302	15475	15777	309	15698	16007	Error	Error	-5.679	302	15475	309	15698	208690	5559468	1.469	21.894	0	0	0
1	4	7	"A38"	"A38"	13830	37425	100	724	726	326	44	361	361	378	165	43	68	52	0	23698	24582	15804	64	1895	1895	2024	1672	82	82	77	0	0.000	0.000	0.000	0.000	0.000	0.000	0.000	0.000	0.000	0.000	0.000	0.000	0.000	0.000	0.017	0.016	0.018	0.019	3.079	0.016	0.585	316	2384	100	363	21803	22166	365	22687	23052	Error	Error	-5.908	363	21803	365	22687	229449	7767847	2.109	13.492	0	0	0
1	5	7	"A38"	"A38"	14130	37425	100	717	759	348	45	353	353	379	224	59	64	42	0	25995	26966	15372	57	1895	1895	1953	699	35	96	92	0	0.000	0.000	0.000	0.000	0.000	0.000	0.000	0.000	0.000	0.000	0.000	0.000	0.000	0.000	0.015	0.016	0.016	0.016	2.761	0.016	0.500	316	2384	100	364	24100	24464	406	25071	25477	Error	Error	-6.049	364	24100	406	25071	239915	8521148	1.696	35.784	0	0	0
1	6	7	"A38"	"A38"	14430	37425	100	736	745	306	41	347	347	367	168	45	73	57	0	24181	26047	14929	57	1885	1885	1939	669	34	96	92	0	0.000	0.000	0.000	0.000	0.000	0.000	0.000	0.000	0.000	0.000	0.000	0.000	0.000	0.000	0.017	0.016	0.017	0.017	2.453	0.015	0.529	316	2384	100	389	22296	22685	398	24162	24560	Error	Error	-5.841	389	22296	398	24162	235341	8230852	2.250	36.036	0	0	0
1	7	7	"A39"	"A39"	14730	37425	100	544	589	297	50	348	348	378	226	59	44	21	0	10395	14640	12022	82	1893	1893	1939	613	31	92	86	0	0.000	0.000	0.000	0.000	0.000	0.000	0.000	0.000	0.000	0.000	0.000	0.000	0.000	0.000	0.023	0.019	0.022	0.027	3.587	0.018	0.263	316	2384	100	196	8502	8698	241	12747	12988	Error	Error	-5.439	196	8502	241	12747	186059	4626185	0.934	20.719	0	0	0
1	8	7	"A39"	"A39"	15030	37425	100	504	556	255	45	350	350	370	166	44	47	24	0	8928	12313	10394	84	1850	1850	1886	674	35	94	88	0	0.000	0.000	0.000	0.000	0.000	0.000	0.000	0.000	0.000	0.000	0.000	0.000	0.000	0.000	0.022	0.020	0.022	0.023	3.113	0.017	0.214	316	2384	100	154	7078	7232	206	10463	10669	Error	Error	-5.522	154	7078	206	10463	175669	3891018	1.120	15.470	0	0	0
1	9	7	"A39"	"A39"	15330	37420	100	523	597	412	69	343	343	362	169	46	53	28	0	11205	15080	11876	78	1880	1880	1923	730	37	94	89	0	0.000	0.000	0.000	0.000	0.000	0.000	0.000	0.000	0.000	0.000	0.000	0.000	0.000	0.000	0.019	0.019	0.021	0.022	3.411	0.016	0.242	316	2384	100	180	9325	9505	254	13200	13454	Error	Error	-5.695	180	9325	254	13200	188570	4765417	1.391	18.023	0	0	0
1	10	7	"A40"	"A40"	15630	37420	100	527	594	326	54	350	350	394	429	108	25	4	0	11893	17144	14318	83	1882	1882	1947	817	41	88	83	0	0.000	0.000	0.000	0.000	0.000	0.000	0.000	0.000	0.000	0.000	0.000	0.000	0.000	0.000	0.018	0.016	0.018	0.020	3.552	0.015	0.363	316	2384	100	177	10011	10188	244	15262	15506	Error	Error	-5.822	177	10011	244	15262	187847	5417347	0.466	18.601	0	0	0
1	11	7	"A40"	"A40"	15930	37420	100	510	581	290	49	359	359	395	346	87	27	8	0	11079	15532	12872	82	1894	1894	1944	695	35	94	89	0	0.000	0.000	0.000	0.000	0.000	0.000	0.000	0.000	0.000	0.000	0.000	0.000	0.000	0.000	0.016	0.016	0.020	0.018	2.921	0.016	0.149	316	2384	100	151	9185	9336	222	13638	13860	Error	Error	-5.927	151	9185	222	13638	183650	4908055	0.538	19.551	0	0	0
1	12	7	"A40"	"A40"	16230	37420	100	563	611	311	50	349	349	378	194	51	51	27	0	12278	16950	13946	82	1905	1905	1962	653	33	93	86	0	0.000	0.000	0.000	0.000	0.000	0.000	0.000	0.000	0.000	0.000	0.000	0.000	0.000	0.000	0.021	0.017	0.019	0.021	3.472	0.016	0.376	316	2384	100	214	10373	10587	262	15045	15307	Error	Error	-5.599	214	10373	262	15045	193208	5356355	1.201	22.953	0	0	0
1	13	7	"A41"	"A41"	16530	37420	100	691	699	296	42	360	360	392	297	75	52	18	0	22757	22582	13919	61	1923	1923	2011	873	43	91	83	0	0.000	0.000	0.000	0.000	0.000	0.000	0.000	0.000	0.000	0.000	0.000	0.000	0.000	0.000	0.016	0.016	0.018	0.019	3.118	0.015	0.452	316	2384	100	331	20834	21165	339	20659	20998	Error	Error	-5.976	331	20834	339	20659	220839	7135764	1.034	23.564	0	0	0
1	14	7	"A41"	"A41"	16830	37420	100	735	765	333	43	364	364	392	240	61	68	34	0	23467	24448	10886	44	1967	1967	2022	589	29	98	96	0	0.000	0.000	0.000	0.000	0.000	0.000	0.000	0.000	0.000	0.000	0.000	0.000	0.000	0.000	0.017	0.018	0.017	0.016	2.407	0.016	0.441	316	2384	100	371	21500	21871	401	22481	22882	Error	Error	-5.857	371	21500	401	22481	241815	7725532	1.554	38.075	0	0	0
1	15	7	"A41"	"A41"	17130	37420	100	687	722	298	41	365	365	385	177	45	68	48	0	19593	22746	12883	56	1981	1981	2058	1000	48	99	97	0	0.000	0.000	0.000	0.000	0.000	0.000	0.000	0.000	0.000	0.000	0.000	0.000	0.000	0.000	0.018	0.017	0.017	0.017	2.350	0.015	0.453	316	2384	100	322	17612	17934	357	20765	21122	Error	Error	-5.773	322	17612	357	20765	228207	7187611	1.904	20.688	0	0	0
1	16	7	"A42"	"A42"	17430	37420	100	508	571	308	53	373	373	398	198	49	40	18	0	7805	12001	11565	96	2011	2011	2089	849	40	82	77	0	0.000	0.000	0.000	0.000	0.000	0.000	0.000	0.000	0.000	0.000	0.000	0.000	0.000	0.000	0.023	0.020	0.025	0.028	3.984	0.017	0.321	316	2384	100	135	5794	5929	198	9990	10188	Error	Error	-5.424	135	5794	198	9990	180370	3792262	0.874	11.675	0	0	0
1	17	7	"A42"	"A42"	17730	37420	100	528	565	258	45	385	385	405	178	43	44	20	0	8866	11055	7864	71	2076	2076	2101	407	19	97	95	0	0.000	0.000	0.000	0.000	0.000	0.000	0.000	0.000	0.000	0.000	0.000	0.000	0.000	0.000	0.021	0.020	0.025	0.024	2.851	0.021	0.299	316	2384	100	143	6790	6933	180	8979	9159	Error	Error	-5.569	143	6790	180	8979	178546	3493517	0.899	22.000	0	0	0
1	18	7	"A42"	"A42"	18030	37415	100	539	580	253	43	393	393	413	171	41	44	20	0	8939	10599	8467	79	2143	2143	2180	495	22	93	90	0	0.000	0.000	0.000	0.000	0.000	0.000	0.000	0.000	0.000	0.000	0.000	0.000	0.000	0.000	0.021	0.022	0.028	0.028	3.465	0.017	0.206	316	2384	100	146	6796	6942	187	8456	8643	Error	Error	-5.541	146	6796	187	8456	183217	3349376	0.977	17.008	0	0	0
1	1	8	"A43"	"A43"	12935	37725	100	629	644	269	41	357	357	384	214	55	56	29	0	15627	17366	11595	66	1922	1922	2024	1181	58	85	82	0	0.000	0.000	0.000	0.000	0.000	0.000	0.000	0.000	0.000	0.000	0.000	0.000	0.000	0.000	0.020	0.019	0.020	0.023	3.027	0.017	0.482	316	2384	100	272	13705	13977	287	15444	15731	Error	Error	-5.655	272	13705	287	15444	203356	5487528	1.215	12.991	0	0	0
1	2	8	"A43"	"A43"	13235	37725	100	640	656	295	44	366	366	414	1215	293	0	0	0	16337	18602	12722	68	1952	1952	2031	1465	72	92	87	0	0.000	0.000	0.000	0.000	0.000	0.000	0.000	0.000	0.000	0.000	0.000	0.000	0.000	0.000	0.019	0.017	0.021	0.022	2.916	0.016	0.429	316	2384	100	274	14385	14659	290	16650	16940	Error	Error	-5.714	274	14385	290	16650	207296	5878300	0.199	11.311	0	0	0
1	3	8	"A43"	"A43"	13535	37725	100	660	672	294	43	352	352	397	573	144	21	0	0	23238	20550	12668	61	1900	1900	1988	1080	54	93	90	0	0.000	0.000	0.000	0.000	0.000	0.000	0.000	0.000	0.000	0.000	0.000	0.000	0.000	0.000	0.014	0.017	0.020	0.019	2.647	0.016	0.060	316	2384	100	308	21338	21646	320	18650	18970	Error	Error	-6.114	308	21338	320	18650	212349	6493890	0.480	17.187	0	0	0
1	4	8	"A44"	"A44"	13835	37725	100	585	622	278	44	359	359	382	265	69	43	15	0	13484	15365	10465	68	1883	1883	2035	1539	75	80	78	0	0.000	0.000	0.000	0.000	0.000	0.000	0.000	0.000	0.000	0.000	0.000	0.000	0.000	0.000	0.019	0.020	0.022	0.024	2.934	0.018	0.405	316	2384	100	226	11601	11827	263	13482	13745	Error	Error	-5.682	226	11601	263	13482	196462	4855265	0.906	8.661	0	0	0
1	5	8	"A44"	"A44"	14135	37725	100	567	606	275	45	362	362	391	429	109	22	2	0	13107	14500	9087	62	1896	1896	2039	1382	67	89	85	0	0.000	0.000	0.000	0.000	0.000	0.000	0.000	0.000	0.000	0.000	0.000	0.000	0.000	0.000	0.018	0.019	0.023	0.022	3.166	0.025	0.110	316	2384	100	205	11211	11416	244	12604	12848	Error	Error	-5.773	205	11211	244	12604	191607	4582128	0.501	9.017	0	0	0
1	6	8	"A44"	"A44"	14435	37725	100	582	619	302	48	356	356	380	228	60	49	25	0	14610	16574	10089	60	1880	1880	1966	1084	55	94	93	0	0.000	0.000	0.000	0.000	0.000	0.000	0.000	0.000	0.000	0.000	0.000	0.000	0.000	0.000	0.018	0.018	0.021	0.019	2.872	0.017	0.262	316	2384	100	226	12730	12956	263	14694	14957	Error	Error	-5.816	226	12730	263	14694	195658	5237522	1.048	13.476	0	0	0
1	7	8	"A45"	"A45"	14735	37725	100	600	615	254	41	359	359	375	165	44	59	35	0	16241	16066	8953	55	1890	1890	1923	533	27	94	88	0	0.000	0.000	0.000	0.000	0.000	0.000	0.000	0.000	0.000	0.000	0.000	0.000	0.000	0.000	0.017	0.018	0.020	0.020	2.787	0.017	0.319	316	2384	100	241	14351	14592	256	14176	14432	Error	Error	-5.896	241	14351	256	14176	194265	5076877	1.455	26.535	0	0	0
1	8	8	"A45"	"A45"	15035	37725	100	564	596	252	42	363	363	386	209	54	48	22	0	13291	13985	6659	47	1901	1901	1933	478	24	99	97	0	0.000	0.000	0.000	0.000	0.000	0.000	0.000	0.000	0.000	0.000	0.000	0.000	0.000	0.000	0.018	0.019	0.021	0.017	3.141	0.019	0.154	316	2384	100	201	11390	11591	233	12084	12317	Error	Error	-5.824	201	11390	233	12084	188425	4419211	1.005	25.213	0	0	0
1	9	8	"A45"	"A45"	15335	37720	100	659	680	291	42	356	356	379	194	51	64	36	0	17985	19307	9748	50	1893	1893	1929	422	21	98	97	0	0.000	0.000	0.000	0.000	0.000	0.000	0.000	0.000	0.000	0.000	0.000	0.000	0.000	0.000	0.019	0.019	0.019	0.018	2.679	0.018	0.393	316	2384	100	303	16092	16395	324	17414	17738	Error	Error	-5.731	303	16092	324	17414	214970	6101148	1.552	41.180	0	0	0
1	10	8	"A47"	"A47"	15635	37720	100	684	727	332	45	353	353	379	217	57	67	37	0	21623	21360	13244	62	1888	1888	1964	795	40	89	82	0	0.000	0.000	0.000	0.000	0.000	0.000	0.000	0.000	0.000	0.000	0.000	0.000	0.000	0.000	0.017	0.019	0.020	0.023	3.204	0.017	0.394	316	2384	100	331	19735	20066	374	19472	19846	Error	Error	-5.898	331	19735	374	19472	229590	6749771	1.604	24.397	0	0	0
1	11	8	"A47"	"A47"	15935	37720	100	633	670	290	43	357	357	380	224	58	58	26	0	18007	21026	11971	56	1921	1921	1972	603	30	97	96	0	0.000	0.000	0.000	0.000	0.000	0.000	0.000	0.000	0.000	0.000	0.000	0.000	0.000	0.000	0.017	0.016	0.017	0.016	2.884	0.015	0.273	316	2384	100	276	16086	16362	313	19105	19418	Error	Error	-5.865	276	16086	313	19105	211789	6644366	1.295	31.599	0	0	0
1	12	8	"A47"	"A47"	16235	37720	100	731	768	295	38	370	370	402	302	75	59	21	0	26130	26964	11756	43	1967	1967	2133	1945	91	94	93	0	0.000	0.000	0.000	0.000	0.000	0.000	0.000	0.000	0.000	0.000	0.000	0.000	0.000	0.000	0.015	0.016	0.016	0.014	2.270	0.016	0.463	316	2384	100	361	24163	24524	398	24997	25395	Error	Error	-6.065	361	24163	398	24997	242546	8520567	1.212	12.767	0	0	0
1	13	8	"A48"	"A48"	16535	37720	100	740	820	380	46	374	374	400	242	60	67	40	0	29886	28419	16359	57	1989	1989	2046	1077	52	94	89	0	0.000	0.000	0.000	0.000	0.000	0.000	0.000	0.000	0.000	0.000	0.000	0.000	0.000	0.000	0.013	0.017	0.018	0.016	2.311	0.016	0.367	316	2384	100	366	27897	28263	446	26430	26876	Error	Error	-6.252	366	27897	446	26430	259087	8980543	1.736	24.487	0	0	0
1	14	8	"A48"	"A48"	16830	37720	100	685	746	356	47	378	378	401	223	55	59	36	0	16819	22573	15531	68	2005	2005	2232	2526	113	93	87	0	0.000	0.000	0.000	0.000	0.000	0.000	0.000	0.000	0.000	0.000	0.000	0.000	0.000	0.000	0.021	0.018	0.019	0.018	2.552	0.017	0.211	316	2384	100	307	14814	15121	368	20568	20936	Error	Error	-5.593	307	14814	368	20568	235747	7132998	1.547	8.053	0	0	0
1	15	8	"A48"	"A48"	17130	37720	100	672	736	331	44	375	375	421	418	99	37	10	0	14456	21968	15565	70	2029	2029	2229	2168	97	93	91	0	0.000	0.000	0.000	0.000	0.000	0.000	0.000	0.000	0.000	0.000	0.000	0.000	0.000	0.000	0.024	0.018	0.019	0.020	2.442	0.016	0.562	316	2384	100	297	12427	12724	361	19939	20300	Error	Error	-5.387	297	12427	361	19939	232433	6941739	0.754	9.105	0	0	0
1	16	8	"A49"	"A49"	17430	37720	100	614	665	390	58	374	374	395	173	43	58	35	0	15799	17683	11266	63	1984	1984	2005	394	19	98	94	0	0.000	0.000	0.000	0.000	0.000	0.000	0.000	0.000	0.000	0.000	0.000	0.000	0.000	0.000	0.017	0.019	0.019	0.019	2.942	0.018	0.338	316	2384	100	240	13815	14055	291	15699	15990	Error	Error	-5.847	240	13815	291	15699	210068	5587924	1.561	39.792	0	0	0
1	17	8	"A49"	"A49"	17730	37720	100	609	660	289	43	381	381	400	173	43	58	35	0	13239	16699	10438	62	2037	2037	2090	1174	56	97	94	0	0.000	0.000	0.000	0.000	0.000	0.000	0.000	0.000	0.000	0.000	0.000	0.000	0.000	0.000	0.020	0.019	0.022	0.019	2.371	0.019	0.479	316	2384	100	228	11202	11430	279	14662	14941	Error	Error	-5.619	228	11202	279	14662	208495	5276947	1.503	12.444	0	0	0
1	18	8	"A49"	"A49"	18030	37715	100	615	660	278	42	394	394	413	211	51	51	25	0	13981	15574	9110	58	2094	2094	2130	473	22	97	95	0	0.000	0.000	0.000	0.000	0.000	0.000	0.000	0.000	0.000	0.000	0.000	0.000	0.000	0.000	0.019	0.020	0.022	0.020	3.010	0.019	0.361	316	2384	100	221	11887	12108	266	13480	13746	Error	Error	-5.749	221	11887	266	13480	208586	4921260	1.171	28.423	0	0	0
1	1	9	"A50"	"A50"	12940	38025	100	518	550	244	44	357	357	375	181	48	44	21	0	10319	12243	7812	63	1871	1871	1911	751	39	92	87	0	0.000	0.000	0.000	0.000	0.000	0.000	0.000	0.000	0.000	0.000	0.000	0.000	0.000	0.000	0.019	0.019	0.021	0.023	2.945	0.018	0.266	316	2384	100	161	8448	8609	193	10372	10565	Error	Error	-5.713	161	8448	193	10372	173874	3868792	0.967	13.758	0	0	0
1	2	9	"A50"	"A50"	13240	38025	100	522	550	246	44	359	359	381	297	77	25	7	0	9784	12553	8393	66	1866	1866	1891	395	20	98	94	0	0.000	0.000	0.000	0.000	0.000	0.000	0.000	0.000	0.000	0.000	0.000	0.000	0.000	0.000	0.021	0.018	0.021	0.020	3.511	0.018	0.082	316	2384	100	163	7918	8081	191	10687	10878	Error	Error	-5.602	163	7918	191	10687	173661	3966772	0.569	26.992	0	0	0
1	3	9	"A50"	"A50"	13540	38025	100	518	561	237	42	361	361	426	1497	351	0	0	0	11584	13528	8675	64	1833	1833	1886	924	48	90	86	0	0.000	0.000	0.000	0.000	0.000	0.000	0.000	0.000	0.000	0.000	0.000	0.000	0.000	0.000	0.016	0.017	0.020	0.020	3.328	0.017	0.294	316	2384	100	157	9751	9908	200	11695	11895	Error	Error	-5.957	157	9751	200	11695	177275	4274921	0.090	12.600	0	0	0
1	4	9	"A51"	"A51"	13840	38025	100	552	571	224	39	350	350	399	813	203	1	0	0	14012	15269	8557	56	1838	1838	1935	1793	92	91	86	0	0.000	0.000	0.000	0.000	0.000	0.000	0.000	0.000	0.000	0.000	0.000	0.000	0.000	0.000	0.017	0.016	0.019	0.018	2.786	0.056	0.141	316	2384	100	202	12174	12376	221	13431	13652	Error	Error	-5.913	202	12174	221	13431	180331	4825028	0.212	7.437	0	0	0
1	5	9	"A51"	"A51"	14135	38025	100	541	576	241	41	363	363	428	1058	247	0	0	0	12811	14782	8211	55	1854	1854	1991	2072	104	89	86	0	0.000	0.000	0.000	0.000	0.000	0.000	0.000	0.000	0.000	0.000	0.000	0.000	0.000	0.000	0.016	0.016	0.018	0.017	3.371	0.015	0.242	316	2384	100	178	10957	11135	213	12928	13141	Error	Error	-5.944	178	10957	213	12928	181895	4671004	0.140	6.173	0	0	0
1	6	9	"A51"	"A51"	14435	38025	100	540	584	242	41	357	357	382	242	63	42	15	0	14359	16471	9514	57	1849	1849	1877	453	24	98	94	0	0.000	0.000	0.000	0.000	0.000	0.000	0.000	0.000	0.000	0.000	0.000	0.000	0.000	0.000	0.015	0.016	0.018	0.016	3.230	0.015	0.156	316	2384	100	183	12510	12693	227	14622	14849	Error	Error	-6.095	183	12510	227	14622	184670	5204849	0.835	32.216	0	0	0
1	7	9	"A52"	"A52"	14735	38025	100	758	2297	7666	333	357	357	379	178	46	71	54	0	16663	18514	13478	72	1862	1862	1920	678	35	94	85	1	0.000	0.000	0.000	0.000	0.000	0.000	0.000	0.000	0.000	0.000	0.000	0.000	0.000	0.000	0.027	0.117	0.034	0.041	3.240	0.238	0.293	316	2384	100	401	14801	15202	1940	16652	18592	Error	Error	-5.206	401	14801	1940	16652	725876	5850315	10.775	24.475	0	0	0
1	8	9	"A52"	"A52"	15035	38025	100	605	627	255	40	355	355	381	190	49	60	27	0	13742	15260	6872	45	1843	1843	1875	460	24	99	98	0	0.000	0.000	0.000	0.000	0.000	0.000	0.000	0.000	0.000	0.000	0.000	0.000	0.000	0.000	0.021	0.020	0.021	0.020	2.315	0.018	0.305	316	2384	100	250	11899	12149	272	13417	13689	Error	Error	-5.573	250	11899	272	13417	198084	4822227	1.295	29.098	0	0	0
1	9	9	"A52"	"A52"	15335	38020	100	613	631	268	42	352	352	381	228	59	56	24	0	17321	17370	7311	42	1877	1877	1909	448	23	99	99	0	0.000	0.000	0.000	0.000	0.000	0.000	0.000	0.000	0.000	0.000	0.000	0.000	0.000	0.000	0.017	0.018	0.018	0.016	2.696	0.017	0.293	316	2384	100	261	15444	15705	279	15493	15772	Error	Error	-5.887	261	15444	279	15493	199368	5488936	1.096	34.511	0	0	0
1	10	9	"A53"	"A53"	15635	38020	100	3869	7035	7339	104	356	356	385	358	92	85	73	0	22570	21711	11389	52	1879	1879	1936	669	34	96	90	0	0.000	0.000	0.000	0.000	0.000	0.000	0.000	0.000	0.000	0.000	0.000	0.000	0.000	0.000	0.170	0.337	0.234	0.196	3.222	0.361	0.542	316	2384	100	3513	20691	24204	6679	19832	26511	Error	Error	-2.558	3513	20691	6679	19832	2223179	6860668	18.575	29.559	0	0	0
1	11	9	"A53"	"A53"	15935	38020	100	1856	6218	7378	118	363	363	387	204	52	90	78	0	22006	22161	10742	48	1894	1894	1936	476	24	99	97	0	0.000	0.000	0.000	0.000	0.000	0.000	0.000	0.000	0.000	0.000	0.000	0.000	0.000	0.000	0.074	0.289	0.106	0.124	3.477	0.347	0.502	316	2384	100	1493	20112	21605	5855	20267	26122	Error	Error	-3.752	1493	20112	5855	20267	1964762	7002913	28.583	42.489	0	0	0
1	12	9	"A53"	"A53"	16235	38020	100	1746	6452	7663	118	378	378	403	204	50	94	84	0	20841	21090	8550	40	1920	1920	1965	594	30	99	97	0	0.000	0.000	0.000	0.000	0.000	0.000	0.000	0.000	0.000	0.000	0.000	0.000	0.000	0.000	0.072	0.317	0.086	0.131	3.506	0.397	0.473	316	2384	100	1368	18921	20289	6074	19170	25244	Error	Error	-3.790	1368	18921	6074	19170	2038888	6664570	29.652	32.197	0	0	0
1	13	9	"A54"	"A54"	16535	38020	100	679	695	260	37	374	374	401	217	54	63	31	0	20692	19789	9874	49	1944	1944	1990	543	27	95	92	0	0.000	0.000	0.000	0.000	0.000	0.000	0.000	0.000	0.000	0.000	0.000	0.000	0.000	0.000	0.016	0.018	0.019	0.021	2.662	0.016	0.326	316	2384	100	305	18748	19053	321	17845	18166	Error	Error	-5.942	305	18748	321	17845	219721	6253456	1.355	32.779	0	0	0
1	14	9	"A54"	"A54"	16835	38020	100	681	700	270	38	376	376	407	226	55	62	27	0	18386	18980	8665	45	1979	1979	2022	644	31	97	96	0	0.000	0.000	0.000	0.000	0.000	0.000	0.000	0.000	0.000	0.000	0.000	0.000	0.000	0.000	0.019	0.019	0.019	0.018	2.453	0.018	0.294	316	2384	100	305	16407	16712	324	17001	17325	Error	Error	-5.749	305	16407	324	17001	221165	5997752	1.296	26.332	0	0	0
1	15	9	"A54"	"A54"	17135	38020	100	724	720	271	37	385	385	417	271	64	56	20	0	18998	20391	9394	46	2018	2018	2058	407	19	99	99	0	0.000	0.000	0.000	0.000	0.000	0.000	0.000	0.000	0.000	0.000	0.000	0.000	0.000	0.000	0.020	0.018	0.019	0.017	2.574	0.016	0.156	316	2384	100	339	16980	17319	335	18373	18708	Error	Error	-5.646	339	16980	335	18373	227525	6443676	1.118	45.044	0	0	0
1	16	9	"A55"	"A55"	17435	38020	100	553	577	232	40	385	385	406	193	47	45	18	0	10239	12938	8258	63	1999	1999	2051	942	45	91	88	0	0.000	0.000	0.000	0.000	0.000	0.000	0.000	0.000	0.000	0.000	0.000	0.000	0.000	0.000	0.020	0.018	0.023	0.022	3.110	0.017	0.219	316	2384	100	168	8240	8408	192	10939	11131	Error	Error	-5.616	168	8240	192	10939	182468	4088270	0.886	11.557	0	0	0
1	17	9	"A55"	"A55"	17735	38015	100	535	578	282	48	391	391	434	412	94	17	1	0	9321	11412	6935	60	2059	2059	2107	730	34	94	91	0	0.000	0.000	0.000	0.000	0.000	0.000	0.000	0.000	0.000	0.000	0.000	0.000	0.000	0.000	0.020	0.020	0.023	0.023	3.254	0.025	0.060	316	2384	100	144	7262	7406	187	9353	9540	Error	Error	-5.656	144	7262	187	9353	182775	3606336	0.350	12.747	0	0	0
1	18	9	"A55"	"A55"	18035	38015	100	572	618	258	41	402	402	419	173	41	49	29	0	11536	12632	7124	56	2080	2080	2120	595	28	95	93	0	0.000	0.000	0.000	0.000	0.000	0.000	0.000	0.000	0.000	0.000	0.000	0.000	0.000	0.000	0.018	0.020	0.022	0.022	3.460	0.019	0.278	316	2384	100	170	9456	9626	216	10552	10768	Error	Error	-5.798	170	9456	216	10552	195402	3991799	1.150	17.667	0	0	0
1	1	10	"A56"	"A56"	12940	38325	100	622	653	279	42	363	363	383	171	44	62	39	0	18698	18356	10058	54	1953	1953	2005	578	28	94	88	0	0.000	0.000	0.000	0.000	0.000	0.000	0.000	0.000	0.000	0.000	0.000	0.000	0.000	0.000	0.015	0.018	0.018	0.019	2.928	0.017	0.370	316	2384	100	259	16745	17004	290	16403	16693	Error	Error	-6.015	259	16745	290	16403	206405	5800385	1.579	28.289	0	0	0
1	2	10	"A56"	"A56"	13240	38325	100	600	616	237	38	368	368	385	162	42	63	32	0	15637	16418	8912	54	1914	1914	1952	393	20	96	94	0	0.000	0.000	0.000	0.000	0.000	0.000	0.000	0.000	0.000	0.000	0.000	0.000	0.000	0.000	0.017	0.017	0.019	0.021	2.885	0.016	0.316	316	2384	100	232	13723	13955	248	14504	14752	Error	Error	-5.886	232	13723	248	14504	194607	5187964	1.426	36.809	0	0	0
1	3	10	"A56"	"A56"	13540	38325	100	611	640	253	39	353	353	371	167	45	65	41	0	17500	17655	8910	50	1861	1861	1905	479	25	97	94	0	0.000	0.000	0.000	0.000	0.000	0.000	0.000	0.000	0.000	0.000	0.000	0.000	0.000	0.000	0.016	0.018	0.019	0.019	2.707	0.017	0.373	316	2384	100	258	15639	15897	287	15794	16081	Error	Error	-5.922	258	15639	287	15794	202244	5578841	1.611	32.881	0	0	0
1	4	10	"A57"	"A57"	13840	38325	100	591	648	295	45	363	363	390	336	86	40	11	0	18121	19203	11251	58	1869	1869	1904	493	25	96	91	0	0.000	0.000	0.000	0.000	0.000	0.000	0.000	0.000	0.000	0.000	0.000	0.000	0.000	0.000	0.014	0.016	0.018	0.017	2.937	0.017	0.423	316	2384	100	228	16252	16480	285	17334	17619	Error	Error	-6.155	228	16252	285	17334	204628	6068171	0.768	35.089	0	0	0
1	5	10	"A57"	"A57"	14140	38325	100	653	657	270	41	366	366	415	688	165	9	0	0	16737	18573	10508	56	1895	1895	1939	461	23	95	94	0	0.000	0.000	0.000	0.000	0.000	0.000	0.000	0.000	0.000	0.000	0.000	0.000	0.000	0.000	0.019	0.017	0.018	0.018	3.041	0.016	0.310	316	2384	100	287	14842	15129	291	16678	16969	Error	Error	-5.692	287	14842	291	16678	207679	5868921	0.352	36.082	0	0	0
1	6	10	"A57"	"A57"	14440	38325	100	580	627	316	50	353	353	375	174	46	57	34	0	13002	16259	9526	58	1867	1867	1894	426	22	97	95	0	0.000	0.000	0.000	0.000	0.000	0.000	0.000	0.000	0.000	0.000	0.000	0.000	0.000	0.000	0.020	0.019	0.020	0.019	2.749	0.019	0.350	316	2384	100	227	11135	11362	274	14392	14666	Error	Error	-5.616	227	11135	274	14392	198003	5137805	1.448	33.721	0	0	0
1	7	10	"A58"	"A58"	14740	38325	100	565	596	270	45	359	359	391	446	114	21	0	0	14611	15269	9207	60	1855	1855	1929	1143	59	84	79	0	0.000	0.000	0.000	0.000	0.000	0.000	0.000	0.000	0.000	0.000	0.000	0.000	0.000	0.000	0.016	0.018	0.020	0.023	3.556	0.016	0.236	316	2384	100	206	12756	12962	237	13414	13651	Error	Error	-5.952	206	12756	237	13414	188304	4824952	0.460	11.671	0	0	0
1	8	10	"A58"	"A58"	15040	38325	100	595	610	258	42	353	353	378	191	50	56	28	0	14143	16230	9394	57	1838	1838	1879	446	23	100	98	0	0.000	0.000	0.000	0.000	0.000	0.000	0.000	0.000	0.000	0.000	0.000	0.000	0.000	0.000	0.020	0.018	0.020	0.019	2.537	0.016	0.317	316	2384	100	242	12305	12547	257	14392	14649	Error	Error	-5.668	242	12305	257	14392	192858	5128715	1.215	32.177	0	0	0
1	9	10	"A58"	"A58"	15340	38320	100	615	652	305	46	366	366	392	234	59	51	21	0	16677	19110	10915	57	1859	1859	1898	495	26	98	96	0	0.000	0.000	0.000	0.000	0.000	0.000	0.000	0.000	0.000	0.000	0.000	0.000	0.000	0.000	0.017	0.017	0.018	0.016	2.502	0.016	0.278	316	2384	100	249	14818	15067	286	17251	17537	Error	Error	-5.895	249	14818	286	17251	206052	6038697	1.111	34.772	0	0	0
1	10	10	"A59"	"A59"	15640	38320	100	658	653	257	39	360	360	382	210	54	56	31	0	20822	19290	8859	45	1889	1889	1993	1058	53	93	87	0	0.000	0.000	0.000	0.000	0.000	0.000	0.000	0.000	0.000	0.000	0.000	0.000	0.000	0.000	0.016	0.017	0.019	0.017	2.575	0.016	0.380	316	2384	100	298	18933	19231	293	17401	17694	Error	Error	-5.989	298	18933	293	17401	206335	6095626	1.290	16.349	0	0	0
1	11	10	"A59"	"A59"	15940	38320	100	623	644	228	35	361	361	386	223	57	57	21	0	19333	18922	7183	37	1880	1880	1939	641	33	99	98	0	0.000	0.000	0.000	0.000	0.000	0.000	0.000	0.000	0.000	0.000	0.000	0.000	0.000	0.000	0.015	0.017	0.017	0.015	2.591	0.015	0.209	316	2384	100	262	17453	17715	283	17042	17325	Error	Error	-6.058	262	17453	283	17042	203659	5979477	1.157	26.495	0	0	0
1	12	10	"A59"	"A59"	16240	38320	100	550	584	245	41	365	365	403	374	92	27	1	0	17009	16127	8322	51	1897	1897	1987	919	46	91	89	0	0.000	0.000	0.000	0.000	0.000	0.000	0.000	0.000	0.000	0.000	0.000	0.000	0.000	0.000	0.012	0.015	0.018	0.017	3.140	0.014	0.052	316	2384	100	185	15112	15297	219	14230	14449	Error	Error	-6.352	185	15112	219	14230	184445	5096160	0.484	15.386	0	0	0
1	13	10	"A60"	"A60"	16540	38320	100	429	460	212	46	369	369	398	243	61	23	5	0	5740	7169	6142	85	1908	1908	1952	532	27	83	75	0	0.000	0.000	0.000	0.000	0.000	0.000	0.000	0.000	0.000	0.000	0.000	0.000	0.000	0.000	0.016	0.017	0.040	0.041	4.671	0.016	0.092	316	2384	100	60	3832	3892	91	5261	5352	Error	Error	-5.997	60	3832	91	5261	145291	2265430	0.255	9.806	0	0	0
1	14	10	"A60"	"A60"	16840	38320	100	443	478	217	45	378	378	405	216	53	26	5	0	5147	6950	5798	83	1943	1943	1977	470	23	93	87	0	0.000	0.000	0.000	0.000	0.000	0.000	0.000	0.000	0.000	0.000	0.000	0.000	0.000	0.000	0.020	0.020	0.040	0.041	3.979	0.019	0.094	316	2384	100	65	3204	3269	100	5007	5107	Error	Error	-5.623	65	3204	100	5007	150976	2196177	0.338	10.581	0	0	0
1	15	10	"A60"	"A60"	17140	38320	100	443	475	214	45	398	398	425	302	71	13	2	0	5839	7686	5793	75	2014	2014	2056	621	30	96	89	0	0.000	0.000	0.000	0.000	0.000	0.000	0.000	0.000	0.000	0.000	0.000	0.000	0.000	0.000	0.012	0.014	0.028	0.027	3.369	0.018	0.084	316	2384	100	45	3825	3870	77	5672	5749	Error	Error	-6.409	45	3825	77	5672	150122	2428793	0.166	9.066	0	0	0
1	16	10	"A61"	"A61"	17440	38320	100	665	712	352	49	385	385	412	239	58	54	30	0	18880	20156	12436	61	2028	2028	2092	919	43	92	85	0	0.000	0.000	0.000	0.000	0.000	0.000	0.000	0.000	0.000	0.000	0.000	0.000	0.000	0.000	0.017	0.018	0.019	0.018	3.262	0.017	0.280	316	2384	100	280	16852	17132	327	18128	18455	Error	Error	-5.911	280	16852	327	18128	224878	6369237	1.255	19.656	0	0	0
1	17	10	"A61"	"A61"	17740	38315	100	625	659	293	44	388	388	408	176	43	56	33	0	13609	17078	10535	61	2052	2052	2082	434	20	97	95	0	0.000	0.000	0.000	0.000	0.000	0.000	0.000	0.000	0.000	0.000	0.000	0.000	0.000	0.000	0.021	0.018	0.019	0.018	3.476	0.017	0.344	316	2384	100	237	11557	11794	271	15026	15297	Error	Error	-5.608	237	11557	271	15026	208196	5396595	1.426	34.553	0	0	0
1	18	10	"A61"	"A61"	18040	38315	100	639	812	1486	183	400	400	419	179	42	62	35	0	16622	18756	11609	61	2108	2108	2139	531	24	98	94	0	0.000	0.000	0.000	0.000	0.000	0.000	0.000	0.000	0.000	0.000	0.000	0.000	0.000	0.000	0.016	0.025	0.019	0.018	3.052	0.022	0.067	316	2384	100	239	14514	14753	412	16648	17060	Error	Error	-5.924	239	14514	412	16648	256684	5926984	2.196	31.294	0	0	0
1	1	11	"A62"	"A62"	12945	38625	100	521	525	218	41	365	365	383	171	44	45	15	0	8972	8919	4273	47	1966	1966	2092	1846	88	87	73	0	0.000	0.000	0.000	0.000	0.000	0.000	0.000	0.000	0.000	0.000	0.000	0.000	0.000	0.000	0.022	0.023	0.030	0.029	3.648	0.014	0.091	316	2384	100	156	7006	7162	160	6953	7113	Error	Error	-5.489	156	7006	160	6953	165793	2818413	0.830	3.698	0	0	0
1	2	11	"A62"	"A62"	13245	38625	100	518	565	322	56	364	364	383	185	48	44	21	0	7176	9894	7835	79	1899	1899	1991	1289	64	75	65	0	0.000	0.000	0.000	0.000	0.000	0.000	0.000	0.000	0.000	0.000	0.000	0.000	0.000	0.000	0.029	0.025	0.029	0.033	3.914	0.020	0.190	316	2384	100	154	5277	5431	201	7995	8196	Error	Error	-5.099	154	5277	201	7995	178478	3126658	0.984	6.131	0	0	0
1	3	11	"A62"	"A62"	13545	38625	100	543	566	272	48	352	352	377	216	57	44	16	0	12411	13229	8619	65	1881	1881	1976	1413	71	91	77	0	0.000	0.000	0.000	0.000	0.000	0.000	0.000	0.000	0.000	0.000	0.000	0.000	0.000	0.000	0.018	0.019	0.022	0.023	3.216	0.016	0.143	316	2384	100	191	10530	10721	214	11348	11562	Error	Error	-5.785	191	10530	214	11348	178954	4180387	0.875	7.964	0	0	0
1	4	11	"A63"	"A63"	13845	38625	100	657	689	328	47	360	360	387	289	74	50	20	0	21664	20970	11416	54	1892	1892	2006	1226	61	88	82	0	0.000	0.000	0.000	0.000	0.000	0.000	0.000	0.000	0.000	0.000	0.000	0.000	0.000	0.000	0.015	0.017	0.017	0.017	2.872	0.017	0.431	316	2384	100	297	19772	20069	329	19078	19407	Error	Error	-6.057	297	19772	329	19078	217716	6626517	1.045	15.468	0	0	0
1	5	11	"A63"	"A63"	14145	38625	100	647	674	290	43	371	371	397	235	59	55	27	0	19988	20706	11111	53	1910	1910	1987	1002	50	94	91	0	0.000	0.000	0.000	0.000	0.000	0.000	0.000	0.000	0.000	0.000	0.000	0.000	0.000	0.000	0.015	0.016	0.017	0.016	2.445	0.015	0.310	316	2384	100	276	18078	18354	303	18796	19099	Error	Error	-6.033	276	18078	303	18796	212997	6543179	1.179	18.682	0	0	0
1	6	11	"A63"	"A63"	14445	38625	100	684	752	856	113	375	375	405	221	54	63	33	0	19218	19699	9170	46	1910	1910	1999	1143	57	96	93	0	0.000	0.000	0.000	0.000	0.000	0.000	0.000	0.000	0.000	0.000	0.000	0.000	0.000	0.000	0.018	0.021	0.020	0.019	2.322	0.022	0.164	316	2384	100	309	17308	17617	377	17789	18166	Error	Error	-5.808	309	17308	377	17789	237764	6224911	1.570	15.486	0	0	0
1	7	11	"A64"	"A64"	14745	38625	100	679	699	278	39	366	366	416	1136	273	0	0	0	21207	20883	10603	50	1905	1905	2011	1577	78	91	88	0	0.000	0.000	0.000	0.000	0.000	0.000	0.000	0.000	0.000	0.000	0.000	0.000	0.000	0.000	0.016	0.018	0.018	0.016	2.559	0.042	0.071	316	2384	100	313	19302	19615	333	18978	19311	Error	Error	-5.946	313	19302	333	18978	220924	6598918	0.249	11.967	0	0	0
1	8	11	"A64"	"A64"	15045	38625	100	632	685	293	42	370	370	399	222	55	56	30	0	19126	20650	11129	53	1921	1921	1990	1101	55	98	97	0	0.000	0.000	0.000	0.000	0.000	0.000	0.000	0.000	0.000	0.000	0.000	0.000	0.000	0.000	0.015	0.017	0.018	0.017	2.270	0.016	0.387	316	2384	100	262	17205	17467	315	18729	19044	Error	Error	-6.037	262	17205	315	18729	216555	6525382	1.288	16.948	0	0	0
1	9	11	"A64"	"A64"	15345	38620	100	680	710	307	43	362	362	381	182	47	66	43	0	20471	21973	11516	52	1888	1888	1925	442	22	99	98	0	0.000	0.000	0.000	0.000	0.000	0.000	0.000	0.000	0.000	0.000	0.000	0.000	0.000	0.000	0.017	0.017	0.018	0.016	2.391	0.017	0.453	316	2384	100	318	18583	18901	348	20085	20433	Error	Error	-5.869	318	18583	348	20085	224249	6943572	1.808	45.357	0	0	0
1	10	11	"A65"	"A65"	15645	38620	100	684	713	326	45	361	361	401	438	109	33	5	0	20361	20885	9905	47	1889	1889	2037	1312	64	93	90	0	0.000	0.000	0.000	0.000	0.000	0.000	0.000	0.000	0.000	0.000	0.000	0.000	0.000	0.000	0.017	0.019	0.019	0.017	2.659	0.017	0.109	316	2384	100	323	18472	18795	352	18996	19348	Error	Error	-5.838	323	18472	352	18996	225280	6599705	0.712	14.366	0	0	0
1	11	11	"A65"	"A65"	15945	38620	100	624	662	293	44	358	358	391	252	64	51	21	0	21997	20092	10337	51	1875	1875	1952	1115	57	98	97	0	0.000	0.000	0.000	0.000	0.000	0.000	0.000	0.000	0.000	0.000	0.000	0.000	0.000	0.000	0.013	0.017	0.017	0.016	2.674	0.015	0.194	316	2384	100	266	20122	20388	304	18217	18521	Error	Error	-6.241	266	20122	304	18217	209264	6348960	1.075	16.269	0	0	0
1	12	11	"A65"	"A65"	16245	38620	100	638	667	297	44	357	357	392	276	70	50	18	0	19969	20063	10342	51	1903	1903	1975	828	41	99	98	0	0.000	0.000	0.000	0.000	0.000	0.000	0.000	0.000	0.000	0.000	0.000	0.000	0.000	0.000	0.016	0.017	0.018	0.016	2.298	0.017	0.299	316	2384	100	281	18066	18347	310	18160	18470	Error	Error	-6.007	281	18066	310	18160	210768	6339790	0.996	21.845	0	0	0
1	13	11	"A66"	"A66"	16540	38620	100	726	766	374	48	370	370	401	361	90	49	17	0	24325	24029	15326	63	1924	1924	2042	1313	64	86	79	0	0.000	0.000	0.000	0.000	0.000	0.000	0.000	0.000	0.000	0.000	0.000	0.000	0.000	0.000	0.016	0.018	0.019	0.021	3.043	0.017	0.371	316	2384	100	356	22401	22757	396	22105	22501	Error	Error	-5.976	356	22401	396	22105	242108	7593103	1.011	16.746	0	0	0
1	14	11	"A66"	"A66"	16840	38620	100	727	753	304	40	370	370	414	322	77	55	20	0	24657	26426	14184	53	1949	1949	2080	995	47	94	92	0	0.000	0.000	0.000	0.000	0.000	0.000	0.000	0.000	0.000	0.000	0.000	0.000	0.000	0.000	0.016	0.016	0.016	0.016	2.202	0.015	0.351	316	2384	100	357	22708	23065	383	24477	24860	Error	Error	-5.991	357	22708	383	24477	237859	8350772	1.053	24.468	0	0	0
1	15	11	"A66"	"A66"	17140	38620	100	672	707	384	54	383	383	406	222	54	57	31	0	18886	21397	12642	59	1952	1952	1991	548	27	97	94	0	0.000	0.000	0.000	0.000	0.000	0.000	0.000	0.000	0.000	0.000	0.000	0.000	0.000	0.000	0.017	0.017	0.017	0.016	2.558	0.017	0.379	316	2384	100	289	16934	17223	324	19445	19769	Error	Error	-5.873	289	16934	324	19445	223466	6761311	1.356	35.412	0	0	0
1	16	11	"A67"	"A67"	17440	38620	100	608	650	314	48	379	379	404	217	53	51	26	0	15125	17367	12482	71	1994	1994	2084	1066	51	82	78	0	0.000	0.000	0.000	0.000	0.000	0.000	0.000	0.000	0.000	0.000	0.000	0.000	0.000	0.000	0.017	0.018	0.020	0.021	3.431	0.017	0.350	316	2384	100	229	13131	13360	271	15373	15644	Error	Error	-5.841	229	13131	271	15373	205486	5487817	1.134	14.337	0	0	0
1	17	11	"A67"	"A67"	17740	38615	100	581	612	268	43	384	384	408	197	48	49	25	0	11564	14598	9766	66	2027	2027	2065	491	23	95	92	0	0.000	0.000	0.000	0.000	0.000	0.000	0.000	0.000	0.000	0.000	0.000	0.000	0.000	0.000	0.021	0.018	0.020	0.021	3.151	0.017	0.296	316	2384	100	197	9537	9734	228	12571	12799	Error	Error	-5.597	197	9537	228	12571	193272	4613034	1.036	25.525	0	0	0
1	18	11	"A67"	"A67"	18040	38615	100	616	640	282	44	403	403	529	2018	381	0	0	0	13753	15802	9393	59	2122	2122	2417	3203	132	87	78	0	0.000	0.000	0.000	0.000	0.000	0.000	0.000	0.000	0.000	0.000	0.000	0.000	0.000	0.000	0.018	0.017	0.020	0.019	2.938	0.017	0.292	316	2384	100	213	11631	11844	237	13680	13917	Error	Error	-5.771	213	11631	237	13680	202089	4993316	0.055	4.179	0	0	0
1	1	12	"A68"	"A68"	12950	38925	100	537	579	250	43	370	370	396	218	55	45	13	0	14678	13897	7491	53	1953	1953	2032	856	42	89	87	0	0.000	0.000	0.000	0.000	0.000	0.000	0.000	0.000	0.000	0.000	0.000	0.000	0.000	0.000	0.013	0.017	0.020	0.021	3.422	0.017	0.211	316	2384	100	167	12725	12892	209	11944	12153	Error	Error	-6.252	167	12725	209	11944	183000	4391437	0.839	13.861	0	0	0
1	2	12	"A68"	"A68"	13250	38925	100	589	622	263	42	359	359	393	334	84	35	5	0	14618	15072	9699	64	1908	1908	1960	771	39	98	94	0	0.000	0.000	0.000	0.000	0.000	0.000	0.000	0.000	0.000	0.000	0.000	0.000	0.000	0.000	0.018	0.020	0.022	0.022	2.987	0.017	0.082	316	2384	100	230	12710	12940	263	13164	13427	Error	Error	-5.788	230	12710	263	13164	196408	4762607	0.686	17.006	0	0	0
1	3	12	"A68"	"A68"	13550	38925	100	591	663	839	126	361	361	385	180	46	57	33	0	16815	15473	9645	62	1886	1886	1939	559	28	96	94	0	0.000	0.000	0.000	0.000	0.000	0.000	0.000	0.000	0.000	0.000	0.000	0.000	0.000	0.000	0.015	0.022	0.022	0.022	2.956	0.022	0.151	316	2384	100	230	14929	15159	302	13587	13889	Error	Error	-6.020	230	14929	302	13587	209433	4889313	1.544	24.211	0	0	0
1	4	12	"A69"	"A69"	13845	38925	100	632	684	332	48	362	362	389	201	51	58	36	0	17093	20957	15432	73	1875	1875	2088	2040	97	78	75	0	0.000	0.000	0.000	0.000	0.000	0.000	0.000	0.000	0.000	0.000	0.000	0.000	0.000	0.000	0.018	0.017	0.018	0.020	3.720	0.016	0.374	316	2384	100	270	15218	15488	322	19082	19404	Error	Error	-5.817	270	15218	322	19082	216212	6622549	1.468	9.250	0	0	0
1	5	12	"A69"	"A69"	14145	38925	100	683	747	367	49	375	375	409	549	134	25	2	0	21324	23450	13668	58	1921	1921	2007	1304	64	96	89	0	0.000	0.000	0.000	0.000	0.000	0.000	0.000	0.000	0.000	0.000	0.000	0.000	0.000	0.000	0.016	0.017	0.017	0.017	2.723	0.016	0.353	316	2384	100	308	19403	19711	372	21529	21901	Error	Error	-5.977	308	19403	372	21529	235936	7410073	0.616	16.444	0	0	0
1	6	12	"A69"	"A69"	14445	38925	100	721	756	287	37	383	383	423	423	100	42	6	0	20724	20764	11297	54	1938	1938	2019	993	49	99	94	0	0.000	0.000	0.000	0.000	0.000	0.000	0.000	0.000	0.000	0.000	0.000	0.000	0.000	0.000	0.018	0.020	0.020	0.020	2.370	0.017	0.363	316	2384	100	338	18786	19124	373	18826	19199	Error	Error	-5.796	338	18786	373	18826	238853	6561368	0.787	18.877	0	0	0
1	7	12	"A70"	"A70"	14745	38925	100	604	668	434	64	360	360	390	253	64	49	22	0	14925	16824	11339	67	1913	1913	2013	1166	57	82	78	0	0.000	0.000	0.000	0.000	0.000	0.000	0.000	0.000	0.000	0.000	0.000	0.000	0.000	0.000	0.019	0.021	0.022	0.026	3.216	0.018	0.336	316	2384	100	244	13012	13256	308	14911	15219	Error	Error	-5.737	244	13012	308	14911	211150	5316337	1.099	12.702	0	0	0
1	8	12	"A70"	"A70"	15045	38920	100	618	840	1474	175	375	375	458	1344	293	2	1	0	13136	18303	13866	75	1912	1912	2101	2319	110	87	79	0	0.000	0.000	0.000	0.000	0.000	0.000	0.000	0.000	0.000	0.000	0.000	0.000	0.000	0.000	0.022	0.028	0.022	0.024	3.589	0.032	0.179	316	2384	100	243	11224	11467	465	16391	16856	Error	Error	-5.529	243	11224	465	16391	265546	5783791	0.284	6.987	0	0	0
1	9	12	"A70"	"A70"	15345	38920	100	665	679	285	41	359	359	394	259	65	54	23	0	17512	21176	13139	62	1891	1891	1999	1213	60	91	87	0	0.000	0.000	0.000	0.000	0.000	0.000	0.000	0.000	0.000	0.000	0.000	0.000	0.000	0.000	0.020	0.017	0.019	0.018	2.641	0.016	0.453	316	2384	100	306	15621	15927	320	19285	19605	Error	Error	-5.674	306	15621	320	19285	214688	6691637	1.100	15.810	0	0	0
1	10	12	"A71"	"A71"	15645	38920	100	729	732	280	38	355	355	394	384	97	47	8	0	24873	23010	10011	43	1913	1913	2023	1113	55	96	91	0	0.000	0.000	0.000	0.000	0.000	0.000	0.000	0.000	0.000	0.000	0.000	0.000	0.000	0.000	0.016	0.018	0.019	0.017	2.344	0.018	0.353	316	2384	100	374	22960	23334	377	21097	21474	Error	Error	-5.940	374	22960	377	21097	231423	7271110	0.880	18.856	0	0	0
1	11	12	"A71"	"A71"	15945	38920	100	679	762	551	72	353	353	381	225	59	62	35	0	22260	22669	12176	53	1869	1869	1936	718	37	99	99	0	0.000	0.000	0.000	0.000	0.000	0.000	0.000	0.000	0.000	0.000	0.000	0.000	0.000	0.000	0.016	0.020	0.018	0.017	2.609	0.017	0.272	316	2384	100	326	20391	20717	409	20800	21209	Error	Error	-5.967	326	20391	409	20800	240755	7163492	1.693	28.876	0	0	0
1	12	12	"A71"	"A71"	16245	38920	100	583	627	315	50	360	360	397	321	80	38	13	0	16210	17737	12371	69	1900	1900	2258	2787	123	79	69	0	0.000	0.000	0.000	0.000	0.000	0.000	0.000	0.000	0.000	0.000	0.000	0.000	0.000	0.000	0.016	0.017	0.019	0.024	3.650	0.016	0.245	316	2384	100	223	14310	14533	267	15837	16104	Error	Error	-6.004	223	14310	267	15837	198200	5604967	0.717	5.554	0	0	0
1	13	12	"A72"	"A72"	16545	38920	100	577	646	378	58	365	365	390	215	55	49	24	0	16890	16876	10126	60	1913	1913	1997	1052	52	86	81	0	0.000	0.000	0.000	0.000	0.000	0.000	0.000	0.000	0.000	0.000	0.000	0.000	0.000	0.000	0.014	0.019	0.018	0.021	3.400	0.019	0.269	316	2384	100	212	14977	15189	281	14963	15244	Error	Error	-6.143	212	14977	281	14963	204289	5332703	1.191	14.144	0	0	0
1	14	12	"A72"	"A72"	16845	38920	100	602	623	245	39	374	374	401	306	76	37	7	0	15690	17661	9820	55	1913	1913	1969	609	30	97	95	0	0.000	0.000	0.000	0.000	0.000	0.000	0.000	0.000	0.000	0.000	0.000	0.000	0.000	0.000	0.017	0.016	0.018	0.016	2.843	0.016	0.366	316	2384	100	228	13777	14005	249	15748	15997	Error	Error	-5.917	228	13777	249	15748	196950	5580891	0.725	25.767	0	0	0
1	15	12	"A72"	"A72"	17145	38920	100	615	650	273	42	379	379	436	834	191	3	0	0	16224	18358	10097	55	1973	1973	2075	1599	77	96	93	0	0.000	0.000	0.000	0.000	0.000	0.000	0.000	0.000	0.000	0.000	0.000	0.000	0.000	0.000	0.017	0.017	0.017	0.016	2.698	0.018	0.157	316	2384	100	236	14251	14487	271	16385	16656	Error	Error	-5.916	236	14251	271	16385	205399	5801213	0.257	10.183	0	0	0
1	16	12	"A73"	"A73"	17445	38920	100	390	460	402	87	370	370	410	279	68	16	3	0	4292	5435	4284	78	1973	1973	2021	753	37	81	68	0	0.000	0.000	0.000	0.000	0.000	0.000	0.000	0.000	0.000	0.000	0.000	0.000	0.000	0.000	0.009	0.026	0.064	0.061	4.855	0.058	0.196	316	2384	100	20	2319	2339	90	3462	3552	Error	Error	-6.857	20	2319	90	3462	145504	1717393	0.179	4.534	0	0	0
1	17	12	"A73"	"A73"	17745	38915	100	433	463	197	42	391	391	423	293	69	13	1	0	4422	5517	3935	71	2045	2045	2111	801	37	84	69	0	0.000	0.000	0.000	0.000	0.000	0.000	0.000	0.000	0.000	0.000	0.000	0.000	0.000	0.000	0.018	0.021	0.053	0.056	4.403	0.039	0.107	316	2384	100	42	2377	2419	72	3472	3544	Error	Error	-5.823	42	2377	72	3472	146400	1743399	0.137	4.252	0	0	0
1	18	12	"A73"	"A73"	18045	38915	100	440	491	319	64	396	396	423	284	67	15	2	0	4387	5366	3448	64	2091	2091	2134	685	32	87	76	0	0.000	0.000	0.000	0.000	0.000	0.000	0.000	0.000	0.000	0.000	0.000	0.000	0.000	0.000	0.019	0.029	0.054	0.053	4.245	0.061	0.144	316	2384	100	44	2296	2340	95	3275	3370	Error	Error	-5.705	44	2296	95	3275	155122	1695784	0.239	4.718	0	0	0
1	1	13	"A74"	"A74"	12950	39225	100	556	583	262	44	370	370	389	175	44	51	27	0	14196	15244	9329	61	1917	1917	1981	1127	56	90	85	0	0.000	0.000	0.000	0.000	0.000	0.000	0.000	0.000	0.000	0.000	0.000	0.000	0.000	0.000	0.015	0.016	0.019	0.019	3.119	0.016	0.305	316	2384	100	186	12279	12465	213	13327	13540	Error	Error	-6.045	186	12279	213	13327	184150	4816966	1.109	11.768	0	0	0
1	2	13	"A74"	"A74"	13250	39225	100	602	619	254	41	374	374	395	232	58	49	18	0	13368	16510	10039	60	1916	1916	2011	1622	80	94	92	0	0.000	0.000	0.000	0.000	0.000	0.000	0.000	0.000	0.000	0.000	0.000	0.000	0.000	0.000	0.020	0.017	0.020	0.019	2.589	0.019	0.299	316	2384	100	228	11452	11680	245	14594	14839	Error	Error	-5.650	228	11452	245	14594	195760	5217297	0.966	8.939	0	0	0
1	3	13	"A74"	"A74"	13550	39225	100	596	625	275	44	359	359	380	174	45	57	31	0	15599	17016	8876	52	1893	1893	1924	484	25	100	98	0	0.000	0.000	0.000	0.000	0.000	0.000	0.000	0.000	0.000	0.000	0.000	0.000	0.000	0.000	0.017	0.018	0.018	0.018	2.347	0.016	0.300	316	2384	100	237	13706	13943	266	15123	15389	Error	Error	-5.854	237	13706	266	15123	197439	5377066	1.408	31.182	0	0	0
1	4	13	"A75"	"A75"	13850	39225	100	632	662	266	40	361	361	387	193	49	62	33	0	17332	17098	8529	49	1893	1893	1968	1339	68	92	87	0	0.000	0.000	0.000	0.000	0.000	0.000	0.000	0.000	0.000	0.000	0.000	0.000	0.000	0.000	0.018	0.020	0.020	0.020	2.810	0.018	0.371	316	2384	100	271	15439	15710	301	15205	15506	Error	Error	-5.832	271	15439	301	15205	209125	5402856	1.425	11.299	0	0	0
1	5	13	"A75"	"A75"	14150	39225	100	625	637	266	41	363	363	385	175	45	61	37	0	14714	16459	8427	51	1877	1877	1915	465	24	99	96	0	0.000	0.000	0.000	0.000	0.000	0.000	0.000	0.000	0.000	0.000	0.000	0.000	0.000	0.000	0.020	0.019	0.021	0.019	2.683	0.017	0.319	316	2384	100	262	12837	13099	274	14582	14856	Error	Error	-5.615	262	12837	274	14582	201403	5201099	1.440	31.277	0	0	0
1	6	13	"A75"	"A75"	14450	39225	100	621	700	754	107	384	384	414	301	72	38	10	0	14326	15228	7340	48	1915	1915	1987	1153	58	97	94	0	0.000	0.000	0.000	0.000	0.000	0.000	0.000	0.000	0.000	0.000	0.000	0.000	0.000	0.000	0.019	0.024	0.021	0.019	2.505	0.049	0.243	316	2384	100	237	12411	12648	316	13313	13629	Error	Error	-5.711	237	12411	316	13313	221174	4812151	0.950	11.484	0	0	0
1	7	13	"A76"	"A76"	14750	39225	100	611	635	363	57	364	364	394	239	60	50	19	0	16430	16444	8916	54	1880	1880	1952	876	44	90	84	0	0.000	0.000	0.000	0.000	0.000	0.000	0.000	0.000	0.000	0.000	0.000	0.000	0.000	0.000	0.017	0.019	0.021	0.020	2.880	0.017	0.276	316	2384	100	247	14550	14797	271	14564	14835	Error	Error	-5.880	247	14550	271	14564	200603	5196205	1.008	16.543	0	0	0
1	8	13	"A76"	"A76"	15050	39220	100	606	635	273	42	369	369	452	1369	302	0	0	0	15327	15878	8762	55	1912	1912	2091	2475	118	92	85	0	0.000	0.000	0.000	0.000	0.000	0.000	0.000	0.000	0.000	0.000	0.000	0.000	0.000	0.000	0.018	0.019	0.021	0.018	2.982	0.019	0.208	316	2384	100	237	13415	13652	266	13966	14232	Error	Error	-5.823	237	13415	266	13966	200773	5017377	0.134	5.571	0	0	0
1	9	13	"A76"	"A76"	15350	39220	100	645	671	288	42	368	368	400	280	70	49	16	0	18237	18175	8914	49	1891	1891	1960	814	41	97	94	0	0.000	0.000	0.000	0.000	0.000	0.000	0.000	0.000	0.000	0.000	0.000	0.000	0.000	0.000	0.017	0.019	0.020	0.018	2.530	0.019	0.184	316	2384	100	277	16346	16623	303	16284	16587	Error	Error	-5.883	277	16346	303	16284	211891	5743326	0.968	19.920	0	0	0
1	10	13	"A77"	"A77"	15650	39220	100	839	923	492	53	359	359	394	330	83	61	40	0	15906	15352	8886	57	1863	1863	1976	1169	59	87	81	0	0.000	0.000	0.000	0.000	0.000	0.000	0.000	0.000	0.000	0.000	0.000	0.000	0.000	0.000	0.034	0.042	0.044	0.045	3.021	0.040	0.535	316	2384	100	480	14043	14523	564	13489	14053	Error	Error	-4.871	480	14043	564	13489	291533	4851269	1.603	11.442	0	0	0
1	11	13	"A77"	"A77"	15950	39220	100	874	964	511	53	366	366	401	299	74	64	45	0	17060	18119	9611	53	1906	1906	1995	959	48	93	91	0	0.000	0.000	0.000	0.000	0.000	0.000	0.000	0.000	0.000	0.000	0.000	0.000	0.000	0.000	0.034	0.037	0.037	0.036	2.115	0.038	0.530	316	2384	100	508	15154	15662	598	16213	16811	Error	Error	-4.899	508	15154	598	16213	304778	5725719	1.883	16.813	0	0	0
1	12	13	"A77"	"A77"	16250	39220	100	867	1019	703	68	348	348	381	270	70	69	47	0	18046	17946	7909	44	1895	1895	1997	1119	56	95	94	0	0.000	0.000	0.000	0.000	0.000	0.000	0.000	0.000	0.000	0.000	0.000	0.000	0.000	0.000	0.032	0.042	0.037	0.033	2.172	0.048	0.550	316	2384	100	519	16151	16670	671	16051	16722	Error	Error	-4.960	519	16151	671	16051	321879	5671082	2.363	14.253	0	0	0
1	13	13	"A78"	"A78"	16550	39220	100	668	695	375	53	358	358	393	221	56	61	31	0	18877	18623	10623	57	1911	1911	1996	1054	52	87	83	0	0.000	0.000	0.000	0.000	0.000	0.000	0.000	0.000	0.000	0.000	0.000	0.000	0.000	0.000	0.018	0.020	0.020	0.024	3.295	0.017	0.300	316	2384	100	310	16966	17276	337	16712	17049	Error	Error	-5.774	310	16966	337	16712	219463	5884946	1.367	15.775	0	0	0
1	14	13	"A78"	"A78"	16850	39220	100	645	688	332	48	374	374	404	260	64	51	18	0	18707	19120	8479	44	1946	1946	2023	1098	54	95	93	0	0.000	0.000	0.000	0.000	0.000	0.000	0.000	0.000	0.000	0.000	0.000	0.000	0.000	0.000	0.016	0.018	0.018	0.017	2.637	0.020	0.357	316	2384	100	271	16761	17032	314	17174	17488	Error	Error	-5.951	271	16761	314	17174	217514	6041807	1.092	15.571	0	0	0
1	15	13	"A78"	"A78"	17150	39220	100	691	712	247	34	378	378	407	229	56	66	27	0	19857	20563	8277	40	1985	1985	2081	1008	48	98	95	0	0.000	0.000	0.000	0.000	0.000	0.000	0.000	0.000	0.000	0.000	0.000	0.000	0.000	0.000	0.018	0.018	0.019	0.017	2.236	0.017	0.370	316	2384	100	313	17872	18185	334	18578	18912	Error	Error	-5.835	313	17872	334	18578	224976	6497792	1.332	18.335	0	0	0
1	16	13	"A79"	"A79"	17450	39220	100	663	732	535	73	383	383	407	266	65	51	20	0	15323	17003	10542	62	1994	1994	2050	731	35	94	87	0	0.000	0.000	0.000	0.000	0.000	0.000	0.000	0.000	0.000	0.000	0.000	0.000	0.000	0.000	0.021	0.023	0.021	0.023	3.265	0.019	0.204	316	2384	100	280	13329	13609	349	15009	15358	Error	Error	-5.573	280	13329	349	15009	231237	5372928	1.222	20.456	0	0	0
1	17	13	"A79"	"A79"	17750	39215	100	609	648	300	46	397	397	431	344	79	33	7	0	12104	15290	10038	65	2039	2039	2114	938	44	95	92	0	0.000	0.000	0.000	0.000	0.000	0.000	0.000	0.000	0.000	0.000	0.000	0.000	0.000	0.000	0.021	0.019	0.023	0.021	2.678	0.019	0.333	316	2384	100	212	10065	10277	251	13251	13502	Error	Error	-5.569	212	10065	251	13251	204922	4831491	0.631	14.047	0	0	0
1	18	13	"A79"	"A79"	18050	39215	100	643	676	325	48	410	410	439	268	61	45	16	0	14875	15736	8526	54	2111	2111	2162	803	37	96	92	0	0.000	0.000	0.000	0.000	0.000	0.000	0.000	0.000	0.000	0.000	0.000	0.000	0.000	0.000	0.018	0.020	0.022	0.020	2.866	0.023	0.111	316	2384	100	233	12764	12997	266	13625	13891	Error	Error	-5.776	233	12764	266	13625	213728	4972697	0.884	16.904	0	0	0
1	1	14	"A80"	"A80"	12955	39525	100	583	631	272	43	379	379	403	178	44	54	29	0	12442	14762	8833	59	1904	1904	1922	375	19	97	95	0	0.000	0.000	0.000	0.000	0.000	0.000	0.000	0.000	0.000	0.000	0.000	0.000	0.000	0.000	0.019	0.020	0.022	0.021	2.559	0.019	0.350	316	2384	100	204	10538	10742	252	12858	13110	Error	Error	-5.691	204	10538	252	12858	199442	4664683	1.281	34.240	0	0	0
1	2	14	"A80"	"A80"	13255	39525	100	592	623	269	43	374	374	403	236	58	48	19	0	11271	12961	8166	63	1922	1922	1957	446	22	98	96	0	0.000	0.000	0.000	0.000	0.000	0.000	0.000	0.000	0.000	0.000	0.000	0.000	0.000	0.000	0.023	0.023	0.027	0.025	2.601	0.021	0.328	316	2384	100	218	9349	9567	249	11039	11288	Error	Error	-5.422	218	9349	249	11039	196859	4095795	0.932	24.673	0	0	0
1	3	14	"A80"	"A80"	13555	39525	100	689	687	268	39	383	383	405	208	51	61	34	0	16334	17339	9137	52	1920	1920	1973	635	32	99	94	0	0.000	0.000	0.000	0.000	0.000	0.000	0.000	0.000	0.000	0.000	0.000	0.000	0.000	0.000	0.021	0.020	0.022	0.020	2.749	0.018	0.305	316	2384	100	306	14414	14720	304	15419	15723	Error	Error	-5.558	306	14414	304	15419	216956	5479135	1.356	24.198	0	0	0
1	4	14	"A81"	"A81"	13855	39525	100	656	715	410	57	382	382	401	184	45	61	36	0	18577	19295	10781	55	1903	1903	1938	539	27	96	91	0	0.000	0.000	0.000	0.000	0.000	0.000	0.000	0.000	0.000	0.000	0.000	0.000	0.000	0.000	0.016	0.019	0.019	0.019	2.983	0.018	0.328	316	2384	100	274	16674	16948	333	17392	17725	Error	Error	-5.927	274	16674	333	17392	225997	6097215	1.707	32.202	0	0	0
1	5	14	"A81"	"A81"	14155	39525	100	662	683	296	43	374	374	400	207	51	63	32	0	18705	19110	9768	51	1888	1888	1925	486	25	100	99	0	0.000	0.000	0.000	0.000	0.000	0.000	0.000	0.000	0.000	0.000	0.000	0.000	0.000	0.000	0.017	0.018	0.020	0.018	2.591	0.017	0.366	316	2384	100	288	16817	17105	309	17222	17531	Error	Error	-5.868	288	16817	309	17222	215711	6038817	1.367	35.360	0	0	0
1	6	14	"A81"	"A81"	14455	39525	100	684	716	371	51	394	394	416	207	49	62	32	0	16761	17925	8606	48	1912	1912	1941	451	23	99	98	0	0.000	0.000	0.000	0.000	0.000	0.000	0.000	0.000	0.000	0.000	0.000	0.000	0.000	0.000	0.020	0.020	0.021	0.019	2.599	0.020	0.330	316	2384	100	290	14849	15139	322	16013	16335	Error	Error	-5.678	290	14849	322	16013	226104	5664344	1.449	35.441	0	0	0
1	7	14	"A82"	"A82"	14755	39525	100	682	704	315	44	377	377	406	220	54	62	34	0	18221	19184	10534	54	1909	1909	1950	542	27	98	94	0	0.000	0.000	0.000	0.000	0.000	0.000	0.000	0.000	0.000	0.000	0.000	0.000	0.000	0.000	0.019	0.019	0.021	0.018	2.695	0.019	0.371	316	2384	100	305	16312	16617	327	17275	17602	Error	Error	-5.741	305	16312	327	17275	222437	6062079	1.355	31.797	0	0	0
1	8	14	"A82"	"A82"	15055	39520	100	596	693	551	79	378	378	406	232	57	47	25	0	12758	15945	10588	66	1899	1899	1960	682	34	95	93	0	0.000	0.000	0.000	0.000	0.000	0.000	0.000	0.000	0.000	0.000	0.000	0.000	0.000	0.000	0.020	0.022	0.022	0.021	3.062	0.019	0.175	316	2384	100	218	10859	11077	315	14046	14361	Error	Error	-5.638	218	10859	315	14046	218951	5038519	1.237	20.506	0	0	0
1	9	14	"A82"	"A82"	15355	39520	100	623	653	259	39	380	380	405	259	63	46	17	0	14652	17125	10462	61	1883	1883	1929	538	27	96	95	0	0.000	0.000	0.000	0.000	0.000	0.000	0.000	0.000	0.000	0.000	0.000	0.000	0.000	0.000	0.019	0.018	0.019	0.018	2.608	0.018	0.124	316	2384	100	243	12769	13012	273	15242	15515	Error	Error	-5.716	243	12769	273	15242	206347	5411368	0.958	28.245	0	0	0
1	10	14	"A83"	"A83"	15655	39520	100	678	696	307	44	374	374	400	269	67	54	20	0	18582	18484	8406	45	1906	1906	1994	807	40	94	90	0	0.000	0.000	0.000	0.000	0.000	0.000	0.000	0.000	0.000	0.000	0.000	0.000	0.000	0.000	0.018	0.019	0.022	0.018	2.942	0.019	0.235	316	2384	100	304	16676	16980	322	16578	16900	Error	Error	-5.778	304	16676	322	16578	220056	5840903	1.100	20.434	0	0	0
1	11	14	"A83"	"A83"	15950	39520	100	644	689	317	46	375	375	413	484	117	21	2	0	16401	16504	7452	45	1911	1911	1981	881	44	96	91	0	0.000	0.000	0.000	0.000	0.000	0.000	0.000	0.000	0.000	0.000	0.000	0.000	0.000	0.000	0.019	0.022	0.022	0.022	3.134	0.020	0.313	316	2384	100	269	14490	14759	314	14593	14907	Error	Error	-5.751	269	14490	314	14593	217676	5215394	0.570	16.485	0	0	0
1	12	14	"A83"	"A83"	16250	39520	100	669	690	289	41	367	367	402	303	75	49	14	0	16999	16875	7878	46	1915	1915	1975	729	36	94	93	0	0.000	0.000	0.000	0.000	0.000	0.000	0.000	0.000	0.000	0.000	0.000	0.000	0.000	0.000	0.020	0.022	0.022	0.021	2.857	0.020	0.320	316	2384	100	302	15084	15386	323	14960	15283	Error	Error	-5.642	302	15084	323	14960	218097	5332630	0.950	20.439	0	0	0
1	13	14	"A84"	"A84"	16550	39520	100	670	678	311	45	377	377	414	342	82	42	8	0	17741	17200	8960	52	1923	1923	1978	672	33	93	87	0	0.000	0.000	0.000	0.000	0.000	0.000	0.000	0.000	0.000	0.000	0.000	0.000	0.000	0.000	0.019	0.020	0.021	0.022	3.280	0.019	0.321	316	2384	100	293	15818	16111	301	15277	15578	Error	Error	-5.755	293	15818	301	15277	214261	5435158	0.772	22.652	0	0	0
1	14	14	"A84"	"A84"	16850	39520	100	632	654	391	59	381	381	410	237	57	51	17	0	15894	16594	7465	44	1921	1921	1971	600	30	97	96	0	0.000	0.000	0.000	0.000	0.000	0.000	0.000	0.000	0.000	0.000	0.000	0.000	0.000	0.000	0.018	0.019	0.020	0.018	2.646	0.018	0.230	316	2384	100	251	13973	14224	273	14673	14946	Error	Error	-5.799	251	13973	273	14673	206636	5243808	1.030	24.372	0	0	0
1	15	14	"A84"	"A84"	17150	39520	100	667	699	301	43	386	386	414	278	67	50	15	0	16359	17336	8222	47	1970	1970	2035	826	40	96	93	0	0.000	0.000	0.000	0.000	0.000	0.000	0.000	0.000	0.000	0.000	0.000	0.000	0.000	0.000	0.020	0.020	0.022	0.020	2.463	0.018	0.279	316	2384	100	281	14389	14670	313	15366	15679	Error	Error	-5.678	281	14389	313	15366	220752	5478027	1.025	18.524	0	0	0
1	16	14	"A85"	"A85"	17450	39520	100	644	675	306	45	394	394	425	325	76	38	11	0	13682	14961	8300	55	1968	1968	2027	717	35	96	94	0	0.000	0.000	0.000	0.000	0.000	0.000	0.000	0.000	0.000	0.000	0.000	0.000	0.000	0.000	0.021	0.022	0.024	0.022	2.536	0.022	0.173	316	2384	100	250	11714	11964	281	12993	13274	Error	Error	-5.550	250	11714	281	12993	213372	4727657	0.769	18.039	0	0	0
1	17	14	"A85"	"A85"	17750	39515	100	672	700	285	40	408	408	431	191	44	64	35	0	14480	15379	7517	48	2073	2073	2124	834	39	94	93	0	0.000	0.000	0.000	0.000	0.000	0.000	0.000	0.000	0.000	0.000	0.000	0.000	0.000	0.000	0.021	0.022	0.024	0.023	2.811	0.020	0.315	316	2384	100	264	12407	12671	292	13306	13598	Error	Error	-5.554	264	12407	292	13306	221144	4859743	1.408	15.893	0	0	0
1	18	14	"A85"	"A85"	18050	39515	100	645	689	295	42	423	423	449	345	76	31	6	0	13216	14907	8784	58	2129	2129	2163	485	22	97	95	0	0.000	0.000	0.000	0.000	0.000	0.000	0.000	0.000	0.000	0.000	0.000	0.000	0.000	0.000	0.020	0.021	0.024	0.021	2.816	0.020	0.344	316	2384	100	222	11087	11309	266	12778	13044	Error	Error	-5.642	222	11087	266	12778	217722	4710494	0.696	26.276	0	0	0
1	1	15	"A86"	"A86"	12960	39825	100	618	632	253	40	383	383	406	199	49	56	23	0	13463	13204	6422	48	1919	1919	1983	955	48	97	93	0	0.000	0.000	0.000	0.000	0.000	0.000	0.000	0.000	0.000	0.000	0.000	0.000	0.000	0.000	0.020	0.022	0.024	0.023	2.792	0.020	0.236	316	2384	100	235	11544	11779	249	11285	11534	Error	Error	-5.618	235	11544	249	11285	199847	4172599	1.136	11.750	0	0	0
1	2	15	"A86"	"A86"	13255	39825	100	620	639	272	42	386	386	408	262	64	44	15	0	14034	13599	7761	57	1926	1926	1988	842	42	100	96	0	0.000	0.000	0.000	0.000	0.000	0.000	0.000	0.000	0.000	0.000	0.000	0.000	0.000	0.000	0.019	0.022	0.025	0.023	2.749	0.018	0.147	316	2384	100	234	12108	12342	253	11673	11926	Error	Error	-5.693	234	12108	253	11673	202032	4297364	0.882	13.790	0	0	0
1	3	15	"A86"	"A86"	13555	39825	100	735	737	312	42	381	381	405	196	48	69	43	0	19173	17841	7112	39	1935	1935	2002	875	43	97	95	0	0.000	0.000	0.000	0.000	0.000	0.000	0.000	0.000	0.000	0.000	0.000	0.000	0.000	0.000	0.021	0.022	0.023	0.021	2.580	0.021	0.330	316	2384	100	354	17238	17592	356	15906	16262	Error	Error	-5.606	354	17238	356	15906	233048	5637756	1.694	18.102	0	0	0
1	4	15	"A87"	"A87"	13855	39825	100	651	663	274	41	379	379	408	229	56	56	23	0	16010	15541	8324	53	1884	1884	1960	997	50	90	83	0	0.000	0.000	0.000	0.000	0.000	0.000	0.000	0.000	0.000	0.000	0.000	0.000	0.000	0.000	0.019	0.021	0.023	0.021	2.913	0.019	0.338	316	2384	100	272	14126	14398	284	13657	13941	Error	Error	-5.699	272	14126	284	13657	209363	4910875	1.114	13.622	0	0	0
1	5	15	"A87"	"A87"	14155	39825	100	590	629	266	42	379	379	400	198	49	53	26	0	14312	15121	7905	52	1904	1904	1956	825	42	98	93	0	0.000	0.000	0.000	0.000	0.000	0.000	0.000	0.000	0.000	0.000	0.000	0.000	0.000	0.000	0.017	0.019	0.021	0.019	2.762	0.019	0.324	316	2384	100	211	12408	12619	250	13217	13467	Error	Error	-5.878	211	12408	250	13217	198678	4778361	1.157	15.958	0	0	0
1	6	15	"A87"	"A87"	14455	39825	100	629	715	808	113	372	372	404	331	81	36	10	0	14468	15004	7163	47	1887	1887	1956	970	49	97	95	0	0.000	0.000	0.000	0.000	0.000	0.000	0.000	0.000	0.000	0.000	0.000	0.000	0.000	0.000	0.020	0.026	0.023	0.020	2.865	0.024	0.128	316	2384	100	257	12581	12838	343	13117	13460	Error	Error	-5.613	257	12581	343	13117	225955	4741265	0.940	13.452	0	0	0
1	7	15	"A88"	"A88"	14755	39825	100	624	631	270	42	387	387	417	311	74	37	7	0	15588	15574	9287	59	1930	1930	2005	858	42	90	82	0	0.000	0.000	0.000	0.000	0.000	0.000	0.000	0.000	0.000	0.000	0.000	0.000	0.000	0.000	0.017	0.018	0.020	0.020	2.995	0.017	0.304	316	2384	100	237	13658	13895	244	13644	13888	Error	Error	-5.849	237	13658	244	13644	199497	4921277	0.688	15.815	0	0	0
1	8	15	"A88"	"A88"	15055	39820	100	684	707	294	41	382	382	404	201	49	61	36	0	16123	16808	8908	52	1936	1936	2000	938	46	97	91	0	0.000	0.000	0.000	0.000	0.000	0.000	0.000	0.000	0.000	0.000	0.000	0.000	0.000	0.000	0.021	0.022	0.024	0.021	2.860	0.022	0.293	316	2384	100	302	14187	14489	325	14872	15197	Error	Error	-5.554	302	14187	325	14872	223388	5311235	1.507	15.787	0	0	0
1	9	15	"A88"	"A88"	15355	39820	100	607	633	275	43	380	380	412	330	80	36	8	0	12898	14753	8402	56	1906	1906	1980	922	46	95	91	0	0.000	0.000	0.000	0.000	0.000	0.000	0.000	0.000	0.000	0.000	0.000	0.000	0.000	0.000	0.021	0.020	0.022	0.022	2.669	0.022	0.188	316	2384	100	227	10992	11219	253	12847	13100	Error	Error	-5.598	227	10992	253	12847	200183	4661981	0.670	13.854	0	0	0
1	10	15	"A89"	"A89"	15655	39820	100	654	672	278	41	379	379	404	222	54	57	26	0	14789	14971	7027	46	1904	1904	1974	720	36	95	92	0	0.000	0.000	0.000	0.000	0.000	0.000	0.000	0.000	0.000	0.000	0.000	0.000	0.000	0.000	0.021	0.022	0.025	0.023	3.185	0.021	0.349	316	2384	100	275	12885	13160	293	13067	13360	Error	Error	-5.550	275	12885	293	13067	212473	4730824	1.207	18.051	0	0	0
1	11	15	"A89"	"A89"	15955	39820	100	674	725	495	68	379	379	427	810	189	6	0	0	19525	17927	10485	58	1926	1926	2039	1586	77	97	83	0	0.000	0.000	0.000	0.000	0.000	0.000	0.000	0.000	0.000	0.000	0.000	0.000	0.000	0.000	0.017	0.022	0.021	0.021	2.559	0.022	0.239	316	2384	100	295	17599	17894	346	16001	16347	Error	Error	-5.899	295	17599	346	16001	229233	5665056	0.368	10.018	0	0	0
1	12	15	"A89"	"A89"	16255	39820	100	677	693	292	42	374	374	430	1013	235	2	0	0	21088	18969	9841	51	1925	1925	2040	1675	82	98	91	0	0.000	0.000	0.000	0.000	0.000	0.000	0.000	0.000	0.000	0.000	0.000	0.000	0.000	0.000	0.016	0.019	0.019	0.018	2.465	0.018	0.342	316	2384	100	303	19163	19466	319	17044	17363	Error	Error	-5.983	303	19163	319	17044	219033	5994254	0.260	10.107	0	0	0
1	13	15	"A90"	"A90"	16555	39820	100	645	672	289	43	372	372	411	373	90	36	7	0	16532	16664	9060	54	1914	1914	2012	1105	54	87	83	0	0.000	0.000	0.000	0.000	0.000	0.000	0.000	0.000	0.000	0.000	0.000	0.000	0.000	0.000	0.019	0.020	0.021	0.022	3.286	0.020	0.326	316	2384	100	273	14618	14891	300	14750	15050	Error	Error	-5.743	273	14618	300	14750	212406	5265676	0.700	13.260	0	0	0
1	14	15	"A90"	"A90"	16855	39820	100	712	740	283	38	375	375	420	408	97	39	4	0	18835	19150	7353	38	1942	1942	2025	1234	60	96	95	0	0.000	0.000	0.000	0.000	0.000	0.000	0.000	0.000	0.000	0.000	0.000	0.000	0.000	0.000	0.020	0.021	0.020	0.020	2.397	0.019	0.301	316	2384	100	337	16893	17230	365	17208	17573	Error	Error	-5.648	337	16893	365	17208	233794	6051336	0.784	13.878	0	0	0
1	15	15	"A90"	"A90"	17155	39820	100	722	721	281	38	389	389	420	276	65	58	19	0	18573	19124	7692	40	1981	1981	2058	1028	49	98	96	0	0.000	0.000	0.000	0.000	0.000	0.000	0.000	0.000	0.000	0.000	0.000	0.000	0.000	0.000	0.020	0.019	0.021	0.018	2.652	0.017	0.217	316	2384	100	333	16592	16925	332	17143	17475	Error	Error	-5.639	333	16592	332	17143	227883	6043290	1.091	16.601	0	0	0
1	16	15	"A91"	"A91"	17455	39820	100	648	814	1776	218	396	396	428	276	64	47	17	0	13608	15227	8874	58	2003	2003	2049	665	32	98	93	0	0.000	0.000	0.000	0.000	0.000	0.000	0.000	0.000	0.000	0.000	0.000	0.000	0.000	0.000	0.022	0.032	0.024	0.023	2.714	0.050	0.151	316	2384	100	252	11605	11857	418	13224	13642	Error	Error	-5.525	252	11605	418	13224	257348	4811666	1.399	19.817	0	0	0
1	17	15	"A91"	"A91"	17755	39815	100	695	730	376	51	409	409	445	329	73	43	12	0	16252	16491	8754	53	2078	2078	2147	972	45	93	87	0	0.000	0.000	0.000	0.000	0.000	0.000	0.000	0.000	0.000	0.000	0.000	0.000	0.000	0.000	0.020	0.022	0.024	0.024	2.874	0.021	0.327	316	2384	100	286	14174	14460	321	14413	14734	Error	Error	-5.631	286	14174	321	14413	230792	5211239	0.866	14.757	0	0	0
1	18	15	"A91"	"A91"	18055	39815	100	772	781	287	36	427	427	457	296	64	57	19	0	18186	18406	8480	46	2161	2161	2211	594	26	96	94	0	0.000	0.000	0.000	0.000	0.000	0.000	0.000	0.000	0.000	0.000	0.000	0.000	0.000	0.000	0.022	0.022	0.023	0.021	2.765	0.021	0.418	316	2384	100	345	16025	16370	354	16245	16599	Error	Error	-5.538	345	16025	354	16245	246744	5816172	1.095	27.264	0	0	0
1	1	16	"A92"	"A92"	12960	40125	100	635	664	284	42	387	387	454	1430	314	0	0	0	13883	14129	7483	52	1939	1939	2014	1180	58	93	90	0	0.000	0.000	0.000	0.000	0.000	0.000	0.000	0.000	0.000	0.000	0.000	0.000	0.000	0.000	0.021	0.023	0.024	0.023	2.592	0.022	0.338	316	2384	100	248	11944	12192	277	12190	12467	Error	Error	-5.590	248	11944	277	12190	209710	4464852	0.147	10.267	0	0	0
1	2	16	"A92"	"A92"	13260	40125	100	625	657	293	44	387	387	433	536	123	14	1	0	14085	15403	10233	66	1909	1909	2007	1188	59	95	87	0	0.000	0.000	0.000	0.000	0.000	0.000	0.000	0.000	0.000	0.000	0.000	0.000	0.000	0.000	0.020	0.020	0.022	0.024	2.619	0.018	0.349	316	2384	100	238	12176	12414	270	13494	13764	Error	Error	-5.677	238	12176	270	13494	207737	4867363	0.418	11.276	0	0	0
1	3	16	"A92"	"A92"	13560	40125	100	665	705	321	45	378	378	423	757	178	7	0	0	20054	19253	10785	56	1894	1894	2013	1481	73	96	90	0	0.000	0.000	0.000	0.000	0.000	0.000	0.000	0.000	0.000	0.000	0.000	0.000	0.000	0.000	0.016	0.019	0.019	0.018	2.565	0.019	0.416	316	2384	100	287	18160	18447	327	17359	17686	Error	Error	-5.984	287	18160	327	17359	222821	6083959	0.373	11.641	0	0	0
1	4	16	"A93"	"A93"	13860	40125	100	610	668	410	61	382	382	445	801	180	4	0	0	14828	16170	9376	57	1915	1915	2052	2113	102	84	82	0	0.000	0.000	0.000	0.000	0.000	0.000	0.000	0.000	0.000	0.000	0.000	0.000	0.000	0.000	0.018	0.020	0.022	0.021	3.367	0.022	0.228	316	2384	100	228	12913	13141	286	14255	14541	Error	Error	-5.824	228	12913	286	14255	211192	5109754	0.278	6.681	0	0	0
1	5	16	"A93"	"A93"	14160	40125	100	554	598	290	48	378	378	401	197	49	47	20	0	9966	12940	8907	68	1909	1909	1946	545	28	98	93	0	0.000	0.000	0.000	0.000	0.000	0.000	0.000	0.000	0.000	0.000	0.000	0.000	0.000	0.000	0.022	0.020	0.025	0.022	3.161	0.018	0.249	316	2384	100	176	8057	8233	220	11031	11251	Error	Error	-5.517	176	8057	220	11031	189090	4088924	1.000	20.172	0	0	0
1	6	16	"A93"	"A93"	14460	40125	100	606	670	457	68	388	388	417	238	57	46	19	0	13736	15204	8122	53	1934	1934	1992	837	42	97	93	0	0.000	0.000	0.000	0.000	0.000	0.000	0.000	0.000	0.000	0.000	0.000	0.000	0.000	0.000	0.018	0.021	0.023	0.022	2.973	0.022	0.233	316	2384	100	218	11802	12020	282	13270	13552	Error	Error	-5.759	218	11802	282	13270	211633	4804368	1.063	15.785	0	0	0
1	7	16	"A94"	"A94"	14760	40125	100	694	749	326	43	381	381	415	238	57	59	36	0	22401	21982	11617	52	1964	1964	2033	888	43	93	86	0	0.000	0.000	0.000	0.000	0.000	0.000	0.000	0.000	0.000	0.000	0.000	0.000	0.000	0.000	0.015	0.018	0.019	0.019	3.225	0.018	0.376	316	2384	100	313	20437	20750	368	20018	20386	Error	Error	-6.029	313	20437	368	20018	236747	6946244	1.403	22.465	0	0	0
1	8	16	"A94"	"A94"	15060	40120	100	682	709	325	45	396	396	428	287	67	49	18	0	17178	18657	10893	58	1972	1972	2037	700	34	97	92	0	0.000	0.000	0.000	0.000	0.000	0.000	0.000	0.000	0.000	0.000	0.000	0.000	0.000	0.000	0.019	0.019	0.020	0.021	2.617	0.018	0.215	316	2384	100	286	15206	15492	313	16685	16998	Error	Error	-5.732	286	15206	313	16685	224175	5895469	0.979	23.743	0	0	0
1	9	16	"A94"	"A94"	15360	40120	100	741	772	353	45	395	395	418	231	55	63	33	0	21847	22013	11016	50	1953	1953	2019	860	42	96	93	0	0.000	0.000	0.000	0.000	0.000	0.000	0.000	0.000	0.000	0.000	0.000	0.000	0.000	0.000	0.017	0.019	0.020	0.018	2.551	0.018	0.421	316	2384	100	346	19894	20240	377	20060	20437	Error	Error	-5.845	346	19894	377	20060	244071	6956050	1.532	23.249	0	0	0
1	10	16	"A95"	"A95"	15660	40120	100	717	742	500	67	380	380	409	241	58	60	28	0	21624	19435	9041	46	1920	1920	2024	922	45	92	87	0	0.000	0.000	0.000	0.000	0.000	0.000	0.000	0.000	0.000	0.000	0.000	0.000	0.000	0.000	0.017	0.021	0.021	0.021	2.802	0.021	0.315	316	2384	100	337	19704	20041	362	17515	17877	Error	Error	-5.870	337	19704	362	17515	234557	6141383	1.382	18.884	0	0	0
1	11	16	"A95"	"A95"	15960	40120	100	718	755	436	57	374	374	401	228	56	63	32	0	21334	19831	9858	49	1920	1920	1969	621	31	100	99	0	0.000	0.000	0.000	0.000	0.000	0.000	0.000	0.000	0.000	0.000	0.000	0.000	0.000	0.000	0.018	0.021	0.021	0.019	2.294	0.022	0.364	316	2384	100	344	19414	19758	381	17911	18292	Error	Error	-5.819	344	19414	381	17911	238521	6266565	1.553	28.763	0	0	0
1	12	16	"A95"	"A95"	16260	40120	100	679	693	286	41	371	371	407	435	106	30	2	0	21050	19532	10296	52	1919	1919	2005	1200	59	97	95	0	0.000	0.000	0.000	0.000	0.000	0.000	0.000	0.000	0.000	0.000	0.000	0.000	0.000	0.000	0.016	0.018	0.019	0.018	2.647	0.024	0.147	316	2384	100	308	19131	19439	322	17613	17935	Error	Error	-5.957	308	19131	322	17613	219099	6172111	0.657	14.606	0	0	0
1	13	16	"A96"	"A96"	16560	40120	100	649	671	319	47	383	383	422	451	106	28	2	0	17145	17684	11465	64	1954	1954	2079	1372	65	81	77	0	0.000	0.000	0.000	0.000	0.000	0.000	0.000	0.000	0.000	0.000	0.000	0.000	0.000	0.000	0.018	0.018	0.020	0.021	3.983	0.018	0.395	316	2384	100	266	15191	15457	288	15730	16018	Error	Error	-5.836	266	15191	288	15730	211941	5588046	0.552	11.374	0	0	0
1	14	16	"A96"	"A96"	16860	40120	100	649	692	351	50	378	378	418	384	91	34	6	0	13765	17646	10678	60	1961	1961	2046	1002	48	96	94	0	0.000	0.000	0.000	0.000	0.000	0.000	0.000	0.000	0.000	0.000	0.000	0.000	0.000	0.000	0.023	0.020	0.022	0.021	2.518	0.018	0.189	316	2384	100	271	11804	12075	314	15685	15999	Error	Error	-5.445	271	11804	314	15685	218736	5575985	0.714	15.569	0	0	0
1	15	16	"A96"	"A96"	17160	40120	100	641	695	444	63	384	384	414	236	57	52	24	0	16946	19282	10866	56	1980	1980	2040	691	33	97	95	0	0.000	0.000	0.000	0.000	0.000	0.000	0.000	0.000	0.000	0.000	0.000	0.000	0.000	0.000	0.017	0.018	0.018	0.016	2.619	0.023	0.152	316	2384	100	257	14966	15223	311	17302	17613	Error	Error	-5.864	257	14966	311	17302	219607	6093156	1.191	24.952	0	0	0
1	16	16	"A97"	"A97"	17460	40115	100	709	744	330	44	395	395	426	278	65	54	23	0	20395	17835	9519	53	2033	2033	2121	912	42	94	87	0	0.000	0.000	0.000	0.000	0.000	0.000	0.000	0.000	0.000	0.000	0.000	0.000	0.000	0.000	0.017	0.022	0.023	0.025	2.977	0.022	0.300	316	2384	100	314	18362	18676	349	15802	16151	Error	Error	-5.870	314	18362	349	15802	235210	5635816	1.144	17.230	0	0	0
1	17	16	"A97"	"A97"	17760	40115	100	707	730	307	42	412	412	442	273	61	52	22	0	13580	16609	10398	62	2130	2130	2164	603	27	99	95	0	0.000	0.000	0.000	0.000	0.000	0.000	0.000	0.000	0.000	0.000	0.000	0.000	0.000	0.000	0.026	0.022	0.023	0.024	2.416	0.021	0.326	316	2384	100	295	11450	11745	318	14479	14797	Error	Error	-5.278	295	11450	318	14479	230731	5248468	1.055	23.955	0	0	0
1	18	16	"A97"	"A97"	18055	40115	100	664	761	583	76	423	423	449	236	52	50	27	0	12645	15801	10208	64	2150	2150	2198	566	25	98	96	0	0.000	0.000	0.000	0.000	0.000	0.000	0.000	0.000	0.000	0.000	0.000	0.000	0.000	0.000	0.023	0.025	0.026	0.025	2.685	0.026	0.237	316	2384	100	241	10495	10736	338	13651	13989	Error	Error	-5.445	241	10495	338	13651	240353	4993006	1.322	24.034	0	0	0
1	1	17	"A98"	"A98"	12965	40425	100	438	457	182	39	396	396	424	212	50	18	3	0	3963	4159	1870	44	1946	1946	2022	866	42	74	57	0	0.000	0.000	0.000	0.000	0.000	0.000	0.000	0.000	0.000	0.000	0.000	0.000	0.000	0.000	0.021	0.028	0.074	0.071	5.135	0.027	0.035	316	2384	100	42	2017	2059	61	2213	2274	Error	Error	-5.586	42	2017	61	2213	144539	1314181	0.156	2.468	0	0	0
1	2	17	"A98"	"A98"	13265	40425	100	429	464	361	77	374	374	400	200	50	23	3	0	3577	4471	2988	66	1898	1898	1932	738	38	81	56	0	0.000	0.000	0.000	0.000	0.000	0.000	0.000	0.000	0.000	0.000	0.000	0.000	0.000	0.000	0.033	0.035	0.071	0.073	4.454	0.058	0.174	316	2384	100	55	1679	1734	90	2573	2663	Error	Error	-4.932	55	1679	90	2573	146582	1412706	0.320	3.440	0	0	0
1	3	17	"A98"	"A98"	13565	40425	100	437	455	277	60	366	366	396	295	74	10	1	0	3637	4290	2556	59	1887	1887	1936	920	47	75	45	0	0.000	0.000	0.000	0.000	0.000	0.000	0.000	0.000	0.000	0.000	0.000	0.000	0.000	0.000	0.041	0.037	0.074	0.071	4.437	0.093	0.177	316	2384	100	71	1750	1821	89	2403	2492	Error	Error	-4.623	71	1750	89	2403	143685	1355619	0.200	2.559	0	0	0
1	4	17	"A99"	"A99"	13865	40425	100	508	527	227	43	365	365	394	200	50	42	12	0	7501	9428	5412	57	1894	1894	1930	581	30	89	86	0	0.000	0.000	0.000	0.000	0.000	0.000	0.000	0.000	0.000	0.000	0.000	0.000	0.000	0.000	0.026	0.022	0.029	0.034	4.099	0.020	0.156	316	2384	100	143	5607	5750	162	7534	7696	Error	Error	-5.293	143	5607	162	7534	166420	2979377	0.665	12.905	0	0	0
1	5	17	"A99"	"A99"	14165	40425	100	466	509	277	54	383	383	406	184	45	32	12	0	6666	8711	5559	63	1912	1912	1968	856	43	93	80	0	0.000	0.000	0.000	0.000	0.000	0.000	0.000	0.000	0.000	0.000	0.000	0.000	0.000	0.000	0.017	0.019	0.024	0.023	4.273	0.019	0.093	316	2384	100	83	4754	4837	126	6799	6925	Error	Error	-5.840	83	4754	126	6799	160778	2752530	0.560	7.877	0	0	0
1	6	17	"A99"	"A99"	14465	40425	100	515	556	249	44	375	375	401	204	50	38	16	0	7230	8946	5094	56	1925	1925	1978	882	44	92	82	0	0.000	0.000	0.000	0.000	0.000	0.000	0.000	0.000	0.000	0.000	0.000	0.000	0.000	0.000	0.026	0.026	0.031	0.028	3.454	0.026	0.209	316	2384	100	140	5305	5445	181	7021	7202	Error	Error	-5.244	140	5305	181	7021	175663	2826893	0.760	7.900	0	0	0
1	7	17	"A100"	"A100"	14765	40425	100	644	678	307	45	387	387	410	231	56	53	26	0	15785	16126	8901	55	1924	1924	1982	843	42	91	87	0	0.000	0.000	0.000	0.000	0.000	0.000	0.000	0.000	0.000	0.000	0.000	0.000	0.000	0.000	0.019	0.020	0.022	0.022	3.065	0.019	0.287	316	2384	100	257	13861	14118	291	14202	14493	Error	Error	-5.753	257	13861	291	14202	214114	5095826	1.160	16.778	0	0	0
1	8	17	"A100"	"A100"	15065	40420	100	602	643	341	53	392	392	423	318	75	35	9	0	13650	14521	9108	62	1960	1960	2036	992	48	91	86	0	0.000	0.000	0.000	0.000	0.000	0.000	0.000	0.000	0.000	0.000	0.000	0.000	0.000	0.000	0.018	0.020	0.023	0.021	2.991	0.020	0.305	316	2384	100	210	11690	11900	251	12561	12812	Error	Error	-5.799	210	11690	251	12561	203250	4588689	0.692	12.586	0	0	0
1	9	17	"A100"	"A100"	15360	40420	100	592	628	261	41	381	381	426	344	80	31	6	0	11895	13758	8294	60	1945	1945	2022	1133	56	93	89	0	0.000	0.000	0.000	0.000	0.000	0.000	0.000	0.000	0.000	0.000	0.000	0.000	0.000	0.000	0.021	0.021	0.025	0.024	2.529	0.020	0.200	316	2384	100	211	9950	10161	247	11813	12060	Error	Error	-5.559	211	9950	247	11813	198456	4347603	0.587	10.358	0	0	0
1	10	17	"A101"	"A101"	15660	40420	100	472	522	277	53	378	378	423	383	90	13	2	0	6406	7917	6034	76	1937	1937	2031	1130	55	76	68	0	0.000	0.000	0.000	0.000	0.000	0.000	0.000	0.000	0.000	0.000	0.000	0.000	0.000	0.000	0.021	0.024	0.033	0.039	5.068	0.033	0.133	316	2384	100	94	4469	4563	144	5980	6124	Error	Error	-5.571	94	4469	144	5980	164846	2501626	0.258	5.209	0	0	0
1	11	17	"A101"	"A101"	15960	40420	100	499	516	217	42	381	381	429	357	83	12	2	0	5385	7749	6526	84	1931	1931	2003	755	37	90	82	0	0.000	0.000	0.000	0.000	0.000	0.000	0.000	0.000	0.000	0.000	0.000	0.000	0.000	0.000	0.034	0.023	0.035	0.041	3.321	0.024	0.115	316	2384	100	118	3454	3572	135	5818	5953	Error	Error	-4.871	118	3454	135	5818	163167	2448826	0.244	7.611	0	0	0
1	12	17	"A101"	"A101"	16260	40420	100	455	509	274	53	378	378	407	274	67	22	6	0	5847	8050	6519	80	1936	1936	2008	1107	55	90	77	0	0.000	0.000	0.000	0.000	0.000	0.000	0.000	0.000	0.000	0.000	0.000	0.000	0.000	0.000	0.020	0.021	0.032	0.031	3.349	0.025	0.176	316	2384	100	77	3911	3988	131	6114	6245	Error	Error	-5.667	77	3911	131	6114	160906	2543724	0.372	5.458	0	0	0
1	13	17	"A102"	"A102"	16560	40420	100	540	565	299	52	377	377	422	518	122	10	0	0	8161	11002	9207	83	1968	1968	2070	1659	80	79	63	0	0.000	0.000	0.000	0.000	0.000	0.000	0.000	0.000	0.000	0.000	0.000	0.000	0.000	0.000	0.026	0.021	0.029	0.032	3.358	0.020	0.174	316	2384	100	163	6193	6356	188	9034	9222	Error	Error	-5.248	163	6193	188	9034	178438	3476578	0.276	5.384	0	0	0
1	14	17	"A102"	"A102"	16860	40420	100	500	526	253	48	384	384	421	362	85	14	1	0	6601	9698	8007	82	1963	1963	2044	1551	75	90	65	0	0.000	0.000	0.000	0.000	0.000	0.000	0.000	0.000	0.000	0.000	0.000	0.000	0.000	0.000	0.025	0.018	0.027	0.029	2.695	0.019	0.182	316	2384	100	116	4638	4754	142	7735	7877	Error	Error	-5.321	116	4638	142	7735	166294	3064419	0.290	4.935	0	0	0
1	15	17	"A102"	"A102"	17160	40420	100	517	553	262	47	389	389	415	262	63	28	8	0	6829	9710	7969	82	2011	2011	2047	650	31	97	91	0	0.000	0.000	0.000	0.000	0.000	0.000	0.000	0.000	0.000	0.000	0.000	0.000	0.000	0.000	0.027	0.021	0.033	0.032	3.215	0.021	0.138	316	2384	100	128	4818	4946	164	7699	7863	Error	Error	-5.234	128	4818	164	7699	174713	3068436	0.527	11.789	0	0	0
1	16	17	"A103"	"A103"	17460	40415	100	583	656	423	64	407	407	435	254	58	39	17	0	10158	11997	7638	63	2066	2066	2133	819	38	85	80	0	0.000	0.000	0.000	0.000	0.000	0.000	0.000	0.000	0.000	0.000	0.000	0.000	0.000	0.000	0.022	0.025	0.028	0.033	3.987	0.025	0.172	316	2384	100	176	8092	8268	249	9931	10180	Error	Error	-5.523	176	8092	249	9931	207298	3790958	0.870	12.044	0	0	0
1	17	17	"A103"	"A103"	17760	40415	100	611	648	358	55	414	414	433	194	44	50	23	0	9054	12066	7423	61	2118	2118	2152	451	20	97	94	0	0.000	0.000	0.000	0.000	0.000	0.000	0.000	0.000	0.000	0.000	0.000	0.000	0.000	0.000	0.028	0.024	0.027	0.028	3.181	0.022	0.213	316	2384	100	197	6936	7133	234	9948	10182	Error	Error	-5.138	197	6936	234	9948	204828	3812731	1.108	21.982	0	0	0
1	18	17	"A103"	"A103"	18060	40415	100	606	659	317	48	436	436	475	418	88	20	2	0	10629	12531	7957	63	2180	2180	2249	812	36	93	88	0	0.000	0.000	0.000	0.000	0.000	0.000	0.000	0.000	0.000	0.000	0.000	0.000	0.000	0.000	0.020	0.022	0.027	0.026	3.305	0.021	0.116	316	2384	100	170	8449	8619	223	10351	10574	Error	Error	-5.635	170	8449	223	10351	208208	3959743	0.440	12.663	0	0	0
1	1	18	"A104"	"A104"	12965	40725	100	546	569	239	42	387	387	408	173	42	49	25	0	10821	11585	7000	60	1972	1972	2011	609	30	91	83	0	0.000	0.000	0.000	0.000	0.000	0.000	0.000	0.000	0.000	0.000	0.000	0.000	0.000	0.000	0.018	0.019	0.026	0.026	3.596	0.017	0.210	316	2384	100	159	8849	9008	182	9613	9795	Error	Error	-5.798	159	8849	182	9613	179813	3660887	0.931	15.721	0	0	0
1	2	18	"A104"	"A104"	13265	40725	100	521	567	256	45	382	382	413	335	81	26	5	0	9069	12305	8802	71	1941	1941	2010	810	40	93	90	0	0.000	0.000	0.000	0.000	0.000	0.000	0.000	0.000	0.000	0.000	0.000	0.000	0.000	0.000	0.020	0.018	0.023	0.023	3.109	0.017	0.218	316	2384	100	139	7128	7267	185	10364	10549	Error	Error	-5.680	139	7128	185	10364	179230	3888503	0.460	12.710	0	0	0
1	3	18	"A104"	"A104"	13565	40725	100	535	572	249	43	380	380	407	209	51	39	15	0	11648	13445	8560	63	1934	1934	1998	733	36	94	91	0	0.000	0.000	0.000	0.000	0.000	0.000	0.000	0.000	0.000	0.000	0.000	0.000	0.000	0.000	0.016	0.017	0.021	0.021	3.266	0.037	0.155	316	2384	100	155	9714	9869	192	11511	11703	Error	Error	-5.970	155	9714	192	11511	180664	4248562	0.789	15.617	0	0	0
1	4	18	"A105"	"A105"	13865	40725	100	1534	4244	5042	118	387	387	420	344	81	76	63	0	16464	15898	8557	53	1943	1943	2019	1014	50	89	84	0	0.000	0.000	0.000	0.000	0.000	0.000	0.000	0.000	0.000	0.000	0.000	0.000	0.000	0.000	0.079	0.276	0.124	0.143	3.209	0.312	0.493	316	2384	100	1147	14521	15668	3857	13955	17812	Error	Error	-3.662	1147	14521	3857	13955	1341224	5023651	11.116	13.687	0	0	0
1	5	18	"A105"	"A105"	14165	40725	100	1176	3610	4655	128	388	388	413	195	47	81	71	0	12448	14593	8655	59	1937	1937	1980	509	25	98	96	0	0.000	0.000	0.000	0.000	0.000	0.000	0.000	0.000	0.000	0.000	0.000	0.000	0.000	0.000	0.075	0.255	0.094	0.111	3.118	0.305	0.551	316	2384	100	788	10511	11299	3222	12656	15878	Error	Error	-3.738	788	10511	3222	12656	1140710	4611392	16.395	24.780	0	0	0
1	6	18	"A105"	"A105"	14465	40725	100	1604	4197	4872	116	386	386	409	212	51	86	76	0	16550	16415	7914	48	1938	1938	1979	483	24	99	96	0	0.000	0.000	0.000	0.000	0.000	0.000	0.000	0.000	0.000	0.000	0.000	0.000	0.000	0.000	0.083	0.263	0.101	0.124	3.425	0.297	0.490	316	2384	100	1218	14612	15830	3811	14477	18288	Error	Error	-3.585	1218	14612	3811	14477	1326271	5187131	17.868	29.888	0	0	0
1	7	18	"A106"	"A106"	14765	40725	100	405	426	187	43	381	381	405	183	45	19	6	0	3072	3394	1514	44	1948	1948	1972	383	19	80	63	0	0.000	0.000	0.000	0.000	0.000	0.000	0.000	0.000	0.000	0.000	0.000	0.000	0.000	0.000	0.021	0.031	0.118	0.109	4.898	0.042	0.043	316	2384	100	24	1124	1148	45	1446	1491	Error	Error	-5.549	24	1124	45	1446	134514	1072353	0.115	3.713	0	0	0
1	8	18	"A106"	"A106"	15065	40720	100	410	440	272	61	380	380	411	207	50	14	3	0	3042	3349	1691	50	1931	1931	1970	466	23	78	54	0	0.000	0.000	0.000	0.000	0.000	0.000	0.000	0.000	0.000	0.000	0.000	0.000	0.000	0.000	0.027	0.042	0.120	0.105	4.791	0.077	0.114	316	2384	100	30	1111	1141	60	1418	1478	Error	Error	-5.211	30	1111	60	1418	138892	1058421	0.140	2.959	0	0	0
1	9	18	"A106"	"A106"	15365	40720	100	405	424	174	41	386	386	430	365	84	5	0	0	2794	3200	1440	45	1920	1920	2001	925	46	48	20	0	0.000	0.000	0.000	0.000	0.000	0.000	0.000	0.000	0.000	0.000	0.000	0.000	0.000	0.000	0.022	0.030	0.114	0.110	4.941	0.233	0.552	316	2384	100	19	874	893	38	1280	1318	Error	Error	-5.524	19	874	38	1280	134080	1011217	-0.016	1.296	0	0	0
1	10	18	"A107"	"A107"	15665	40720	100	435	485	267	55	378	378	402	223	55	27	8	0	5389	6355	4370	68	1920	1920	1949	443	22	86	81	0	0.000	0.000	0.000	0.000	0.000	0.000	0.000	0.000	0.000	0.000	0.000	0.000	0.000	0.000	0.016	0.024	0.044	0.048	4.243	0.023	0.104	316	2384	100	57	3469	3526	107	4435	4542	Error	Error	-5.927	57	3469	107	4435	153215	2008049	0.372	9.946	0	0	0
1	11	18	"A107"	"A107"	15965	40720	100	433	461	213	46	384	384	407	198	48	21	6	0	4432	5934	4206	70	1927	1927	1957	444	22	93	86	0	0.000	0.000	0.000	0.000	0.000	0.000	0.000	0.000	0.000	0.000	0.000	0.000	0.000	0.000	0.020	0.019	0.038	0.040	3.593	0.023	0.100	316	2384	100	49	2505	2554	77	4007	4084	Error	Error	-5.676	49	2505	77	4007	145559	1875151	0.273	8.957	0	0	0
1	12	18	"A107"	"A107"	16265	40720	100	438	483	289	59	379	379	411	336	81	12	1	0	4765	6054	3881	64	1939	1939	2005	1133	56	86	61	0	0.000	0.000	0.000	0.000	0.000	0.000	0.000	0.000	0.000	0.000	0.000	0.000	0.000	0.000	0.021	0.025	0.048	0.040	4.094	0.025	0.091	316	2384	100	59	2826	2885	104	4115	4219	Error	Error	-5.582	59	2826	104	4115	152484	1913026	0.214	3.574	0	0	0
1	13	18	"A108"	"A108"	16565	40720	100	513	795	2986	375	391	391	414	209	50	35	11	0	6322	8197	6182	75	1981	1981	2006	453	22	87	82	0	0.000	0.000	0.000	0.000	0.000	0.000	0.000	0.000	0.000	0.000	0.000	0.000	0.000	0.000	0.028	0.065	0.036	0.039	5.506	0.062	0.021	316	2384	100	122	4341	4463	404	6216	6620	Error	Error	-5.153	122	4341	404	6216	251229	2590099	1.823	13.667	0	0	0
1	14	18	"A108"	"A108"	16865	40720	100	458	504	251	49	389	389	428	273	63	21	4	0	5924	7793	5840	74	1977	1977	2046	637	31	94	90	0	0.000	0.000	0.000	0.000	0.000	0.000	0.000	0.000	0.000	0.000	0.000	0.000	0.000	0.000	0.017	0.020	0.034	0.035	3.866	0.019	0.093	316	2384	100	69	3947	4016	115	5816	5931	Error	Error	-5.838	69	3947	115	5816	159200	2462438	0.278	9.022	0	0	0
1	15	18	"A108"	"A108"	17165	40720	100	468	524	316	60	401	401	431	298	69	19	2	0	5238	7304	5749	78	2030	2030	2072	800	38	93	81	0	0.000	0.000	0.000	0.000	0.000	0.000	0.000	0.000	0.000	0.000	0.000	0.000	0.000	0.000	0.021	0.023	0.039	0.041	3.342	0.217	0.298	316	2384	100	67	3208	3275	123	5274	5397	Error	Error	-5.581	67	3208	123	5274	165469	2308127	0.312	6.540	0	0	0
1	16	18	"A109"	"A109"	17465	40715	100	414	430	169	39	408	408	439	276	62	7	0	0	3161	3477	1441	41	2058	2058	2130	907	42	56	27	0	0.000	0.000	0.000	0.000	0.000	0.000	0.000	0.000	0.000	0.000	0.000	0.000	0.000	0.000	0.005	0.016	0.104	0.098	4.361	0.021	0.013	316	2384	100	6	1103	1109	22	1419	1441	Error	Error	-7.522	6	1103	22	1419	135889	1098842	-0.033	1.485	0	0	0
1	17	18	"A109"	"A109"	17765	40715	100	423	461	270	58	424	424	453	241	53	12	2	0	3094	3453	1543	44	2127	2127	2165	667	30	63	33	0	0.000	0.000	0.000	0.000	0.000	0.000	0.000	0.000	0.000	0.000	0.000	0.000	0.000	0.000	-0.001	0.028	0.122	0.130	4.117	0.084	0.133	316	2384	100	-1	967	966	37	1326	1363	Error	Error	Error	-1	967	37	1326	145792	1091078	0.033	1.931	0	0	0
1	18	18	"A109"	"A109"	18065	40715	100	474	492	269	54	443	443	472	265	56	11	1	0	3160	3545	2325	65	2203	2203	2224	501	22	72	47	0	0.000	0.000	0.000	0.000	0.000	0.000	0.000	0.000	0.000	0.000	0.000	0.000	0.000	0.000	0.032	0.037	0.144	0.134	4.610	0.059	0.064	316	2384	100	31	957	988	49	1342	1391	Error	Error	-4.948	31	957	49	1342	155614	1120149	0.075	2.637	0	0	0
1	1	19	"A110"	"A110"	12970	41025	100	507	540	232	42	406	406	429	200	46	33	11	0	6150	7559	5534	73	1966	1966	2038	1031	50	83	70	0	0.000	0.000	0.000	0.000	0.000	0.000	0.000	0.000	0.000	0.000	0.000	0.000	0.000	0.000	0.024	0.024	0.037	0.040	3.982	0.020	0.128	316	2384	100	101	4184	4285	134	5593	5727	Error	Error	-5.372	101	4184	134	5593	170707	2388581	0.555	5.355	0	0	0
1	2	19	"A110"	"A110"	13270	41025	100	504	523	234	44	400	400	427	225	52	26	10	0	5903	7913	6157	77	1965	1965	2032	1011	49	87	77	0	0.000	0.000	0.000	0.000	0.000	0.000	0.000	0.000	0.000	0.000	0.000	0.000	0.000	0.000	0.026	0.021	0.029	0.034	3.575	0.018	0.108	316	2384	100	104	3938	4042	123	5948	6071	Error	Error	-5.243	104	3938	123	5948	165127	2500438	0.427	5.817	0	0	0
1	3	19	"A110"	"A110"	13570	41025	100	481	527	260	49	391	391	421	222	52	32	10	0	6241	8217	6452	78	1941	1941	1965	443	22	93	89	0	0.000	0.000	0.000	0.000	0.000	0.000	0.000	0.000	0.000	0.000	0.000	0.000	0.000	0.000	0.021	0.022	0.030	0.033	3.887	0.018	0.109	316	2384	100	90	4300	4390	136	6276	6412	Error	Error	-5.578	90	4300	136	6276	166628	2596617	0.477	14.113	0	0	0
1	4	19	"A111"	"A111"	13870	41025	100	496	524	261	49	400	400	429	279	65	20	4	0	6020	7289	5297	72	1961	1961	2038	1161	56	80	70	0	0.000	0.000	0.000	0.000	0.000	0.000	0.000	0.000	0.000	0.000	0.000	0.000	0.000	0.000	0.024	0.023	0.037	0.043	3.860	0.021	0.114	316	2384	100	96	4059	4155	124	5328	5452	Error	Error	-5.402	96	4059	124	5328	165719	2303314	0.341	4.523	0	0	0
1	5	19	"A111"	"A111"	14170	41025	100	461	509	228	44	399	399	426	222	52	25	6	0	5123	6315	4110	65	1932	1932	1979	735	37	88	80	0	0.000	0.000	0.000	0.000	0.000	0.000	0.000	0.000	0.000	0.000	0.000	0.000	0.000	0.000	0.019	0.025	0.045	0.038	4.078	0.021	0.073	316	2384	100	62	3191	3253	110	4383	4493	Error	Error	-5.686	62	3191	110	4383	160934	1995597	0.374	5.899	0	0	0
1	6	19	"A111"	"A111"	14470	41025	100	485	528	310	58	398	398	427	229	53	26	7	0	5427	6770	4458	65	1939	1939	1972	610	30	92	87	0	0.000	0.000	0.000	0.000	0.000	0.000	0.000	0.000	0.000	0.000	0.000	0.000	0.000	0.000	0.025	0.027	0.040	0.039	3.217	0.027	0.103	316	2384	100	87	3488	3575	130	4831	4961	Error	Error	-5.325	87	3488	130	4831	166993	2139345	0.441	7.866	0	0	0
1	7	19	"A112"	"A112"	14770	41020	100	508	554	259	46	406	406	442	283	64	25	6	0	7132	9768	7487	76	1943	1943	2005	630	31	88	84	0	0.000	0.000	0.000	0.000	0.000	0.000	0.000	0.000	0.000	0.000	0.000	0.000	0.000	0.000	0.020	0.019	0.027	0.034	4.836	0.018	0.092	316	2384	100	102	5189	5291	148	7825	7973	Error	Error	-5.669	102	5189	148	7825	174949	3086745	0.396	12.322	0	0	0
1	8	19	"A112"	"A112"	15070	41020	100	513	562	252	44	392	392	424	233	54	34	12	0	7929	9947	7095	71	1927	1927	1982	694	35	93	89	0	0.000	0.000	0.000	0.000	0.000	0.000	0.000	0.000	0.000	0.000	0.000	0.000	0.000	0.000	0.020	0.021	0.028	0.028	3.428	0.022	0.168	316	2384	100	121	6002	6123	170	8020	8190	Error	Error	-5.632	121	6002	170	8020	177562	3143286	0.592	11.477	0	0	0
1	9	19	"A112"	"A112"	15370	41020	100	559	575	236	41	404	404	437	238	54	36	10	0	8520	10160	6546	64	1941	1941	2009	616	30	92	87	0	0.000	0.000	0.000	0.000	0.000	0.000	0.000	0.000	0.000	0.000	0.000	0.000	0.000	0.000	0.024	0.021	0.028	0.027	3.523	0.019	0.176	316	2384	100	155	6579	6734	171	8219	8390	Error	Error	-5.408	155	6579	171	8219	181660	3210508	0.580	13.232	0	0	0
1	10	19	"A113"	"A113"	15670	41020	100	503	540	303	56	397	397	426	246	57	22	9	0	6862	8478	6004	70	1947	1947	1997	552	27	82	77	0	0.000	0.000	0.000	0.000	0.000	0.000	0.000	0.000	0.000	0.000	0.000	0.000	0.000	0.000	0.022	0.022	0.030	0.037	5.082	0.026	0.142	316	2384	100	106	4915	5021	143	6531	6674	Error	Error	-5.535	106	4915	143	6531	170644	2679204	0.463	11.741	0	0	0
1	11	19	"A113"	"A113"	15970	41020	100	538	644	711	110	394	394	436	469	107	13	3	0	7383	9244	5951	64	1924	1924	2031	1410	69	91	87	0	0.000	0.000	0.000	0.000	0.000	0.000	0.000	0.000	0.000	0.000	0.000	0.000	0.000	0.000	0.026	0.034	0.033	0.032	3.636	0.034	0.120	316	2384	100	144	5459	5603	250	7320	7570	Error	Error	-5.244	144	5459	250	7320	203435	2921207	0.443	5.116	0	0	0
1	12	19	"A113"	"A113"	16270	41020	100	518	576	664	115	401	401	423	200	47	35	11	0	7260	8864	5814	65	1973	1973	2017	562	27	93	90	0	0.000	0.000	0.000	0.000	0.000	0.000	0.000	0.000	0.000	0.000	0.000	0.000	0.000	0.000	0.022	0.025	0.031	0.031	3.189	0.030	0.105	316	2384	100	117	5287	5404	175	6891	7066	Error	Error	-5.498	117	5287	175	6891	181988	2801039	0.765	12.183	0	0	0
1	13	19	"A114"	"A114"	16570	41020	100	652	673	279	41	404	404	437	293	67	44	13	0	15250	15910	9780	61	1982	1982	2060	865	41	89	82	0	0.000	0.000	0.000	0.000	0.000	0.000	0.000	0.000	0.000	0.000	0.000	0.000	0.000	0.000	0.019	0.019	0.021	0.024	3.132	0.018	0.159	316	2384	100	248	13268	13516	269	13928	14197	Error	Error	-5.741	248	13268	269	13928	212609	5027677	0.805	16.012	0	0	0
1	14	19	"A114"	"A114"	16870	41020	100	657	687	289	42	409	409	438	257	58	47	16	0	11763	15557	9160	58	2017	2017	2075	749	36	96	94	0	0.000	0.000	0.000	0.000	0.000	0.000	0.000	0.000	0.000	0.000	0.000	0.000	0.000	0.000	0.025	0.021	0.022	0.022	2.606	0.019	0.256	316	2384	100	248	9746	9994	278	13540	13818	Error	Error	-5.296	248	9746	278	13540	217203	4915857	0.969	18.000	0	0	0
1	15	19	"A114"	"A114"	17170	41020	100	658	701	467	66	413	413	441	234	53	51	22	0	14488	15490	7494	48	2043	2043	2101	896	42	98	94	0	0.000	0.000	0.000	0.000	0.000	0.000	0.000	0.000	0.000	0.000	0.000	0.000	0.000	0.000	0.020	0.021	0.022	0.020	2.697	0.023	0.217	316	2384	100	245	12445	12690	288	13447	13735	Error	Error	-5.667	245	12445	288	13447	221372	4894877	1.111	14.943	0	0	0
1	16	19	"A115"	"A115"	17470	41015	100	496	511	199	38	425	425	458	385	84	7	0	0	5393	6044	3590	59	2065	2065	2131	1283	60	77	65	0	0.000	0.000	0.000	0.000	0.000	0.000	0.000	0.000	0.000	0.000	0.000	0.000	0.000	0.000	0.021	0.022	0.037	0.046	5.064	0.022	0.053	316	2384	100	71	3328	3399	86	3979	4065	Error	Error	-5.551	71	3328	86	3979	161489	1909797	0.138	3.050	0	0	0
1	17	19	"A115"	"A115"	17765	41015	100	489	530	225	42	430	430	462	236	51	21	7	0	5105	6071	3713	61	2087	2087	2140	774	36	90	81	0	0.000	0.000	0.000	0.000	0.000	0.000	0.000	0.000	0.000	0.000	0.000	0.000	0.000	0.000	0.020	0.025	0.043	0.042	3.722	0.024	0.067	316	2384	100	59	3018	3077	100	3984	4084	Error	Error	-5.677	59	3018	100	3984	167399	1918340	0.288	5.079	0	0	0
1	18	19	"A115"	"A115"	18065	41015	100	498	539	240	44	450	450	477	245	51	21	6	0	5227	6490	4243	65	2161	2161	2215	610	27	93	87	0	0.000	0.000	0.000	0.000	0.000	0.000	0.000	0.000	0.000	0.000	0.000	0.000	0.000	0.000	0.016	0.021	0.037	0.037	3.810	0.025	0.090	316	2384	100	48	3066	3114	89	4329	4418	Error	Error	-5.997	48	3066	89	4329	170409	2050860	0.253	7.008	0	0	0
1	1	20	"A116"	"A116"	12975	41325	100	788	860	403	46	428	428	837	3988	476	0	0	0	17966	17306	9141	52	2045	2045	3054	6478	212	77	64	0	0.000	0.000	0.000	0.000	0.000	0.000	0.000	0.000	0.000	0.000	0.000	0.000	0.000	0.000	0.023	0.028	0.030	0.029	2.746	0.028	0.396	316	2384	100	360	15921	16281	432	15261	15693	Error	Error	-5.467	360	15921	432	15261	271610	5468775	0.006	2.200	0	0	0
1	2	20	"A116"	"A116"	13275	41325	100	686	762	386	50	403	403	431	256	59	53	28	0	11414	13806	8418	60	1980	1980	2031	522	25	96	93	0	0.000	0.000	0.000	0.000	0.000	0.000	0.000	0.000	0.000	0.000	0.000	0.000	0.000	0.000	0.030	0.030	0.032	0.031	3.107	0.029	0.280	316	2384	100	283	9434	9717	359	11826	12185	Error	Error	-5.059	283	9434	359	11826	240921	4362753	1.293	22.557	0	0	0
1	3	20	"A116"	"A116"	13575	41325	100	800	842	374	44	398	398	426	212	49	68	47	0	18866	18689	9251	49	1959	1959	2001	471	23	98	95	0	0.000	0.000	0.000	0.000	0.000	0.000	0.000	0.000	0.000	0.000	0.000	0.000	0.000	0.000	0.024	0.027	0.025	0.025	2.373	0.026	0.551	316	2384	100	402	16907	17309	444	16730	17174	Error	Error	-5.394	402	16907	444	16730	266130	5905598	1.962	35.431	0	0	0
1	4	20	"A117"	"A117"	13875	41325	100	419	444	181	40	400	400	427	225	52	17	2	0	3144	3316	1323	39	1962	1962	1995	423	21	79	60	0	0.000	0.000	0.000	0.000	0.000	0.000	0.000	0.000	0.000	0.000	0.000	0.000	0.000	0.000	0.016	0.032	0.116	0.113	4.911	0.023	0.014	316	2384	100	19	1182	1201	44	1354	1398	Error	Error	-5.959	19	1182	44	1354	140245	1047974	0.076	3.123	0	0	0
1	5	20	"A117"	"A117"	14175	41325	100	435	464	208	44	418	418	458	367	80	5	0	0	2930	3216	1219	37	1984	1984	2043	734	35	62	31	0	0.000	0.000	0.000	0.000	0.000	0.000	0.000	0.000	0.000	0.000	0.000	0.000	0.000	0.000	0.018	0.037	0.109	0.105	5.085	0.114	0.158	316	2384	100	17	946	963	46	1232	1278	Error	Error	-5.798	17	946	46	1232	146469	1016140	0.016	1.598	0	0	0
1	6	20	"A117"	"A117"	14475	41325	100	424	457	230	50	414	414	453	476	105	2	0	0	2908	3206	1387	43	1972	1972	2028	801	39	55	28	0	0.000	0.000	0.000	0.000	0.000	0.000	0.000	0.000	0.000	0.000	0.000	0.000	0.000	0.000	0.011	0.035	0.170	0.139	4.653	0.028	0.030	316	2384	100	10	936	946	43	1234	1277	Error	Error	-6.548	10	936	43	1234	144493	1013109	0.008	1.471	0	0	0
1	7	20	"A118"	"A118"	14775	41320	100	495	545	260	47	396	396	435	258	59	28	8	0	6581	7881	5220	66	1965	1965	2021	648	32	88	83	0	0.000	0.000	0.000	0.000	0.000	0.000	0.000	0.000	0.000	0.000	0.000	0.000	0.000	0.000	0.021	0.025	0.034	0.037	3.382	0.023	0.114	316	2384	100	99	4616	4715	149	5916	6065	Error	Error	-5.543	99	4616	149	5916	172154	2490318	0.426	9.043	0	0	0
1	8	20	"A118"	"A118"	15070	41320	100	482	516	234	45	393	393	428	328	76	14	2	0	5362	7625	6337	83	1943	1943	1984	798	40	90	79	0	0.000	0.000	0.000	0.000	0.000	0.000	0.000	0.000	0.000	0.000	0.000	0.000	0.000	0.000	0.026	0.022	0.034	0.039	4.121	0.022	0.045	316	2384	100	89	3419	3508	123	5682	5805	Error	Error	-5.264	89	3419	123	5682	163027	2409546	0.268	7.069	0	0	0
1	9	20	"A118"	"A118"	15370	41320	100	490	517	212	41	417	417	454	430	94	5	0	0	5242	6837	4747	69	1979	1979	2047	768	37	87	77	0	0.000	0.000	0.000	0.000	0.000	0.000	0.000	0.000	0.000	0.000	0.000	0.000	0.000	0.000	0.022	0.021	0.038	0.041	4.463	0.017	0.045	316	2384	100	73	3263	3336	100	4858	4958	Error	Error	-5.482	73	3263	100	4858	163520	2160400	0.147	6.237	0	0	0
1	10	20	"A119"	"A119"	15670	41320	100	462	475	184	38	412	412	439	238	54	15	1	0	4556	5134	2941	57	1975	1975	2016	550	27	83	78	0	0.000	0.000	0.000	0.000	0.000	0.000	0.000	0.000	0.000	0.000	0.000	0.000	0.000	0.000	0.019	0.020	0.054	0.054	4.696	0.032	0.060	316	2384	100	50	2581	2631	63	3159	3222	Error	Error	-5.690	50	2581	63	3159	150072	1622441	0.151	5.669	0	0	0
1	11	20	"A119"	"A119"	15970	41320	100	440	483	207	42	408	408	458	462	100	4	0	0	4429	5029	3123	62	1986	1986	2103	1445	68	69	42	0	0.000	0.000	0.000	0.000	0.000	0.000	0.000	0.000	0.000	0.000	0.000	0.000	0.000	0.000	0.013	0.025	0.052	0.053	4.600	0.110	0.209	316	2384	100	32	2443	2475	75	3043	3118	Error	Error	-6.254	32	2443	75	3043	152778	1589010	0.054	2.025	0	0	0
1	12	20	"A119"	"A119"	16270	41320	100	439	472	190	40	404	404	426	199	46	21	5	0	4439	5032	2655	52	1997	1997	2026	446	22	89	85	0	0.000	0.000	0.000	0.000	0.000	0.000	0.000	0.000	0.000	0.000	0.000	0.000	0.000	0.000	0.014	0.022	0.047	0.046	4.227	0.018	0.030	316	2384	100	35	2442	2477	68	3035	3103	Error	Error	-6.125	35	2442	68	3035	149174	1589994	0.231	6.740	0	0	0
1	13	20	"A120"	"A120"	16570	41320	100	427	450	181	40	414	414	451	355	78	5	0	0	3366	3683	1828	49	2001	2001	2046	641	31	69	51	0	0.000	0.000	0.000	0.000	0.000	0.000	0.000	0.000	0.000	0.000	0.000	0.000	0.000	0.000	0.010	0.021	0.079	0.088	4.788	0.087	0.148	316	2384	100	13	1365	1378	36	1682	1718	Error	Error	-6.714	13	1365	36	1682	142189	1163793	-0.003	2.554	0	0	0
1	14	20	"A120"	"A120"	16870	41320	100	411	452	228	50	417	417	449	338	75	7	0	0	3381	3626	1473	40	2008	2008	2056	557	27	82	60	0	0.000	0.000	0.000	0.000	0.000	0.000	0.000	0.000	0.000	0.000	0.000	0.000	0.000	0.000	-0.004	0.022	0.093	0.093	4.328	0.057	0.071	316	2384	100	-6	1373	1367	35	1618	1653	Error	Error	Error	-6	1373	35	1618	142930	1145950	0.009	2.819	0	0	0
1	15	20	"A120"	"A120"	17170	41320	100	463	476	192	40	420	420	454	356	78	7	0	0	3466	3762	1592	42	2043	2043	2101	791	37	76	42	0	0.000	0.000	0.000	0.000	0.000	0.000	0.000	0.000	0.000	0.000	0.000	0.000	0.000	0.000	0.030	0.033	0.093	0.092	3.308	0.101	0.212	316	2384	100	43	1423	1466	56	1719	1775	Error	Error	-5.048	43	1423	56	1719	150536	1188841	0.062	2.100	0	0	0
1	16	20	"A121"	"A121"	17470	41315	100	579	638	296	46	426	426	490	1202	245	0	0	0	9359	12889	9592	74	2038	2038	2153	2030	94	81	71	0	0.000	0.000	0.000	0.000	0.000	0.000	0.000	0.000	0.000	0.000	0.000	0.000	0.000	0.000	0.021	0.020	0.026	0.030	3.752	0.020	0.262	316	2384	100	153	7321	7474	212	10851	11063	Error	Error	-5.580	153	7321	212	10851	201481	4072790	0.123	5.289	0	0	0
1	17	20	"A121"	"A121"	17770	41315	100	600	646	314	48	439	439	505	1420	281	0	0	0	9524	11621	7942	68	2078	2078	2186	2053	93	85	73	0	0.000	0.000	0.000	0.000	0.000	0.000	0.000	0.000	0.000	0.000	0.000	0.000	0.000	0.000	0.022	0.022	0.026	0.028	3.740	0.020	0.220	316	2384	100	161	7446	7607	207	9543	9750	Error	Error	-5.531	161	7446	207	9543	204214	3672321	0.099	4.596	0	0	0
1	18	20	"A121"	"A121"	18070	41315	100	633	683	312	45	452	452	480	227	47	42	20	0	10389	13721	9963	72	2169	2169	2217	679	30	95	90	0	0.000	0.000	0.000	0.000	0.000	0.000	0.000	0.000	0.000	0.000	0.000	0.000	0.000	0.000	0.022	0.020	0.025	0.024	2.978	0.018	0.242	316	2384	100	181	8220	8401	231	11552	11783	Error	Error	-5.505	181	8220	231	11552	215696	4335774	0.894	16.943	0	0	0
1	1	21	"Blank"	"Blank"	12975	41625	100	435	461	197	42	420	420	444	201	45	17	4	0	1969	2031	578	28	2041	2041	2090	663	31	4	0	0	0.000	0.000	0.000	0.000	0.000	0.000	0.000	0.000	0.000	0.000	0.000	0.000	0.000	0.000	-0.208	-4.100	0.485	0.440	4.481	0.022	0.005	316	2384	100	15	-72	-57	41	-10	31	Error	Error	Error	15	-72	41	-10	145606	641843	0.085	-0.089	0	0	0
1	2	21	"Blank"	"Blank"	13275	41625	100	413	442	198	44	415	415	437	194	44	16	6	0	2022	2064	401	19	2025	2025	2048	385	18	15	3	0	0.000	0.000	0.000	0.000	0.000	0.000	0.000	0.000	0.000	0.000	0.000	0.000	0.000	0.000	0.667	0.692	0.451	0.454	5.173	0.033	0.002	316	2384	100	-2	-3	-5	27	39	66	Error	Error	-0.585	-2	-3	27	39	139570	652275	0.026	0.042	0	0	0
1	3	21	"Blank"	"Blank"	13575	41625	100	420	423	167	39	403	403	425	184	43	15	3	0	1954	1981	329	16	1990	1990	2023	788	38	2	0	0	0.000	0.000	0.000	0.000	0.000	0.000	0.000	0.000	0.000	0.000	0.000	0.000	0.000	0.000	-0.472	-2.222	0.393	0.374	4.565	0.041	0.010	316	2384	100	17	-36	-19	20	-9	11	Error	Error	Error	17	-36	20	-9	133549	625909	-0.011	-0.053	0	0	0
1	4	21	"Blank"	"Blank"	13875	41625	100	436	459	196	42	411	411	436	214	49	18	3	0	1985	2013	384	19	1985	1985	2026	535	26	8	1	0	0.000	0.000	0.000	0.000	0.000	0.000	0.000	0.000	0.000	0.000	0.000	0.000	0.000	0.000	100000.000	1.714	0.477	0.489	5.197	0.109	0.023	316	2384	100	25	0	25	48	28	76	Error	Error	16.610	25	0	48	28	145005	636153	0.107	-0.024	0	0	0
1	5	21	"Blank"	"Blank"	14175	41625	100	429	459	184	40	417	417	445	276	62	12	0	0	1956	1974	334	16	1984	1984	2032	833	40	0	0	0	0.000	0.000	0.000	0.000	0.000	0.000	0.000	0.000	0.000	0.000	0.000	0.000	0.000	0.000	-0.429	-4.200	0.464	0.529	4.581	0.034	0.005	316	2384	100	12	-28	-16	42	-10	32	Error	Error	Error	12	-28	42	-10	145047	623920	0.051	-0.070	0	0	0
1	6	21	"Blank"	"Blank"	14475	41625	100	414	428	192	44	412	412	430	187	43	14	4	0	1973	2076	1529	73	2003	2003	2031	549	27	5	1	0	0.000	0.000	0.000	0.000	0.000	0.000	0.000	0.000	0.000	0.000	0.000	0.000	0.000	0.000	-0.067	0.219	0.543	0.551	4.165	0.057	0.053	316	2384	100	2	-30	-28	16	73	89	Error	Error	Error	2	-30	16	73	135190	655972	-0.011	0.082	0	0	0
1	7	21	"Blank"	"Blank"	14775	41620	100	434	454	250	55	422	422	479	849	177	0	0	0	1943	2129	1802	84	2054	2054	2161	1592	73	0	0	0	0.000	0.000	0.000	0.000	0.000	0.000	0.000	0.000	0.000	0.000	0.000	0.000	0.000	0.000	-0.108	0.427	0.456	0.454	3.927	0.472	0.761	316	2384	100	12	-111	-99	32	75	107	Error	Error	Error	12	-111	32	75	143482	672701	-0.029	-0.020	0	0	0
1	8	21	"Blank"	"Blank"	15075	41620	100	428	463	248	53	408	408	433	225	51	13	4	0	1972	2034	585	28	1993	1993	2026	445	21	12	1	0	0.000	0.000	0.000	0.000	0.000	0.000	0.000	0.000	0.000	0.000	0.000	0.000	0.000	0.000	-0.952	1.341	0.538	0.538	4.421	0.074	0.079	316	2384	100	20	-21	-1	55	41	96	Error	Error	Error	20	-21	55	41	146269	642826	0.133	0.018	0	0	0
1	9	21	"Blank"	"Blank"	15375	41620	100	407	461	525	113	417	417	441	218	49	12	3	0	1974	2058	1475	71	2016	2016	2056	527	25	6	0	0	0.000	0.000	0.000	0.000	0.000	0.000	0.000	0.000	0.000	0.000	0.000	0.000	0.000	0.000	0.238	1.048	0.524	0.514	3.782	0.285	0.540	316	2384	100	-10	-42	-52	44	42	86	Error	Error	-2.070	-10	-42	44	42	145748	650227	0.092	0.004	0	0	0
1	10	21	"Blank"	"Blank"	15675	41620	100	415	463	279	60	418	418	441	204	46	16	4	0	2008	2083	595	28	2023	2023	2056	487	23	10	2	0	0.000	0.000	0.000	0.000	0.000	0.000	0.000	0.000	0.000	0.000	0.000	0.000	0.000	0.000	0.200	0.750	0.681	0.581	4.841	0.160	0.091	316	2384	100	-3	-15	-18	45	60	105	Error	Error	-2.322	-3	-15	45	60	146230	658332	0.108	0.055	0	0	0
1	11	21	"Blank"	"Blank"	15975	41620	100	459	486	324	66	430	430	457	279	61	11	2	0	2046	2070	507	24	2060	2060	2085	527	25	6	1	0	0.000	0.000	0.000	0.000	0.000	0.000	0.000	0.000	0.000	0.000	0.000	0.000	0.000	0.000	-2.071	5.600	0.444	0.521	4.614	0.324	0.176	316	2384	100	29	-14	15	56	10	66	Error	Error	Error	29	-14	56	10	153425	654268	0.104	-0.028	0	0	0
1	12	21	"Blank"	"Blank"	16275	41620	100	435	460	205	44	425	425	453	293	64	9	0	0	2018	2053	489	23	2068	2068	2101	461	21	9	0	0	0.000	0.000	0.000	0.000	0.000	0.000	0.000	0.000	0.000	0.000	0.000	0.000	0.000	0.000	-0.200	-2.333	0.546	0.442	4.764	0.130	0.095	316	2384	100	10	-50	-40	35	-15	20	Error	Error	Error	10	-50	35	-15	145289	648791	0.024	-0.104	0	0	0
1	13	21	"Blank"	"Blank"	16575	41620	100	448	465	186	40	431	431	457	229	50	16	1	0	2086	2107	351	16	2079	2079	2135	688	32	4	0	0	0.000	0.000	0.000	0.000	0.000	0.000	0.000	0.000	0.000	0.000	0.000	0.000	0.000	0.000	2.429	1.214	0.630	0.544	4.946	0.042	0.007	316	2384	100	17	7	24	34	28	62	Error	Error	1.280	17	7	34	28	147082	665884	0.035	-0.041	0	0	0
1	14	21	"Blank"	"Blank"	16875	41620	100	454	467	202	43	433	433	467	391	83	3	0	0	2067	2102	413	19	2121	2121	2160	685	31	2	0	0	0.000	0.000	0.000	0.000	0.000	0.000	0.000	0.000	0.000	0.000	0.000	0.000	0.000	0.000	-0.389	-1.789	0.497	0.560	4.232	0.227	0.341	316	2384	100	21	-54	-33	34	-19	15	Error	Error	Error	21	-54	34	-19	147534	664115	0.000	-0.085	0	0	0
1	15	21	"Blank"	"Blank"	17175	41620	100	450	475	238	50	440	440	466	319	68	6	0	0	2016	2077	528	25	2103	2103	2156	619	28	4	0	0	0.000	0.000	0.000	0.000	0.000	0.000	0.000	0.000	0.000	0.000	0.000	0.000	0.000	0.000	-0.115	-1.346	0.438	0.435	3.918	0.107	0.020	316	2384	100	10	-87	-77	35	-26	9	Error	Error	Error	10	-87	35	-26	150084	656189	0.028	-0.128	0	0	0
1	16	21	"Blank"	"Blank"	17475	41615	100	459	486	186	38	450	450	520	1473	283	0	0	0	2130	2150	380	17	2148	2148	2270	1989	87	0	0	0	0.000	0.000	0.000	0.000	0.000	0.000	0.000	0.000	0.000	0.000	0.000	0.000	0.000	0.000	-0.500	18.000	0.484	0.466	3.975	0.206	0.121	316	2384	100	9	-18	-9	36	2	38	Error	Error	Error	9	-18	36	2	153655	679516	-0.023	-0.060	0	0	0
1	17	21	"Blank"	"Blank"	17775	41615	100	471	507	301	59	453	453	479	244	50	12	4	0	2152	2217	743	33	2176	2176	2208	535	24	10	2	0	0.000	0.000	0.000	0.000	0.000	0.000	0.000	0.000	0.000	0.000	0.000	0.000	0.000	0.000	-0.750	1.317	0.421	0.495	4.649	0.223	0.282	316	2384	100	18	-24	-6	54	41	95	Error	Error	Error	18	-24	54	41	160122	700650	0.115	0.017	0	0	0
1	18	21	"Blank"	"Blank"	18075	41615	100	459	874	4339	496	456	456	523	918	175	2	1	0	1936	2649	5360	202	2091	2091	2240	2292	102	2	2	0	0.000	0.000	0.000	0.000	0.000	0.000	0.000	0.000	0.000	0.000	0.000	0.000	0.000	0.000	-0.019	0.749	0.369	0.401	4.154	0.783	0.860	316	2384	100	3	-155	-152	418	558	976	Error	Error	Error	3	-155	418	558	276253	837174	0.382	0.178	0	0	0
