# Supplementary material for: Application of hybridization control probe to increase accuracy on ligation detection or minisequencing diagnostic microarrays
Source: BMC Res Notes. 2009 Dec 14;2:249. doi: 10.1186/1756-0500-2-249 (PMC2799435; doi:10.1186/1756-0500-2-249)
Supplement: Additional file 3 — Gpr_files. Zip-compressed file containing raw microarray data in GenePix results format (.gpr) and GAL (GenePix Array List) files. [file 1756-0500-2-249-S3.ZIP › gpr_files/slide2/lasi2_11-16.gpr]

ATF	1.0
30	76    
"Type=GenePix Results 3"
"DateTime=2009/03/31 15:08:42"
"Settings=C:\Axon\Data\HPV\310309\lasi2.gps"
"GalFile=C:\Axon\Data\HPV\ArrayIt_032009_InstiBioGalfile.gal"
"ArrayOfArrays=11-16"
"PixelSize=5"
"Wavelengths=532	488"
"ImageFiles=C:\Axon\Data\HPV\310309\lasi2.tif 2	C:\Axon\Data\HPV\310309\lasi2.tif 3"
"NormalizationMethod=None"
"NormalizationFactors=1	1"
"JpegImage="
"StdDev=Type 1"
"RatioFormulations=W1/W3 (#1/532)	W1/W4 (#1/488)	W3/W4 (532/488)"
"FeatureType=Circular"
"Barcode="
"BackgroundSubtraction=LocalFeature"
"ImageOrigin=0, 0"
"JpegOrigin=0, 0"
"Creator=GenePix Pro 6.1.0.2"
"Scanner=GenePix 4200A 01 Autoloader [2]"
"FocusPosition=0"
"Temperature=24.25"
"LinesAveraged=2"
"Comment="
"PMTGain=580	550"
"ScanPower=100	100"
"LaserPower=2.68311	2.56775"
"Filters=Standard Green	Standard Blue"
"ScanRegion=600,16,3776,13800"
"Supplier="
"Block"	"Column"	"Row"	"Name"	"ID"	"X"	"Y"	"Dia."	"F532 Median"	"F532 Mean"	"F532 SD"	"F532 CV"	"B532"	"B532 Median"	"B532 Mean"	"B532 SD"	"B532 CV"	"% > B532+1SD"	"% > B532+2SD"	"F532 % Sat."	"F488 Median"	"F488 Mean"	"F488 SD"	"F488 CV"	"B488"	"B488 Median"	"B488 Mean"	"B488 SD"	"B488 CV"	"% > B488+1SD"	"% > B488+2SD"	"F488 % Sat."	"Ratio of Medians (#1/532)"	"Ratio of Means (#1/532)"	"Median of Ratios (#1/532)"	"Mean of Ratios (#1/532)"	"Ratios SD (#1/532)"	"Rgn Ratio (#1/532)"	"Rgn R2 (#1/532)"	"Ratio of Medians (#1/488)"	"Ratio of Means (#1/488)"	"Median of Ratios (#1/488)"	"Mean of Ratios (#1/488)"	"Ratios SD (#1/488)"	"Rgn Ratio (#1/488)"	"Rgn R2 (#1/488)"	"Ratio of Medians (532/488)"	"Ratio of Means (532/488)"	"Median of Ratios (532/488)"	"Mean of Ratios (532/488)"	"Ratios SD (532/488)"	"Rgn Ratio (532/488)"	"Rgn R2 (532/488)"	"F Pixels"	"B Pixels"	"Circularity"	"Sum of Medians (#1/532)"	"Sum of Medians (#1/488)"	"Sum of Medians (532/488)"	"Sum of Means (#1/532)"	"Sum of Means (#1/488)"	"Sum of Means (532/488)"	"Log Ratio (#1/532)"	"Log Ratio (#1/488)"	"Log Ratio (532/488)"	"F532 Median - B532"	"F488 Median - B488"	"F532 Mean - B532"	"F488 Mean - B488"	"F532 Total Intensity"	"F488 Total Intensity"	"SNR 532"	"SNR 488"	"Flags"	"Normalize"	"Autoflag"
1	1	1	"A1"	"A1"	4065	44645	100	515	557	261	46	341	341	365	307	84	31	7	0	11192	12517	9501	75	1458	1458	1506	662	43	79	71	0	0.000	0.000	0.000	0.000	0.000	0.000	0.000	0.000	0.000	0.000	0.000	0.000	0.000	0.000	0.018	0.020	0.025	0.033	5.587	0.018	0.345	316	2384	100	174	9734	9908	216	11059	11275	Error	Error	-5.806	174	9734	216	11059	175955	3955355	0.625	16.633	0	0	0
1	2	1	"A1"	"A1"	4360	44640	100	486	536	273	50	331	331	352	168	47	48	28	0	11348	12367	9396	75	1442	1442	1495	602	40	79	73	0	0.000	0.000	0.000	0.000	0.000	0.000	0.000	0.000	0.000	0.000	0.000	0.000	0.000	0.000	0.016	0.019	0.024	0.026	4.245	0.018	0.296	316	2384	100	155	9906	10061	205	10925	11130	Error	Error	-5.998	155	9906	205	10925	169269	3907871	1.095	18.060	0	0	0
1	3	1	"A1"	"A1"	4660	44640	100	499	530	239	45	327	327	352	197	55	42	22	0	11902	12797	9746	76	1462	1462	1507	544	36	81	75	0	0.000	0.000	0.000	0.000	0.000	0.000	0.000	0.000	0.000	0.000	0.000	0.000	0.000	0.000	0.016	0.018	0.021	0.027	4.673	0.015	0.228	316	2384	100	172	10440	10612	203	11335	11538	Error	Error	-5.924	172	10440	203	11335	167513	4043958	0.904	20.754	0	0	0
1	4	1	"A2"	"A2"	4960	44640	100	541	541	264	48	323	323	351	203	57	52	22	0	17790	15049	11282	74	1477	1477	1659	1605	96	66	63	0	0.000	0.000	0.000	0.000	0.000	0.000	0.000	0.000	0.000	0.000	0.000	0.000	0.000	0.000	0.013	0.016	0.019	0.026	4.476	0.016	0.408	316	2384	100	218	16313	16531	218	13572	13790	Error	Error	-6.226	218	16313	218	13572	170870	4755479	0.936	8.343	0	0	0
1	5	1	"A2"	"A2"	5260	44640	100	514	547	246	44	329	329	352	173	49	51	28	0	16309	15943	11012	69	1477	1477	1677	1845	110	74	70	0	0.000	0.000	0.000	0.000	0.000	0.000	0.000	0.000	0.000	0.000	0.000	0.000	0.000	0.000	0.012	0.015	0.018	0.021	4.234	0.014	0.358	316	2384	100	185	14832	15017	218	14466	14684	Error	Error	-6.325	185	14832	218	14466	172873	5037997	1.127	7.732	0	0	0
1	6	1	"A2"	"A2"	5560	44640	100	625	644	306	47	327	327	357	230	64	58	28	0	25558	20908	11710	56	1498	1498	1796	2276	126	79	77	0	0.000	0.000	0.000	0.000	0.000	0.000	0.000	0.000	0.000	0.000	0.000	0.000	0.000	0.000	0.012	0.016	0.017	0.019	3.738	0.016	0.294	316	2384	100	298	24060	24358	317	19410	19727	Error	Error	-6.335	298	24060	317	19410	203533	6606905	1.248	8.397	0	0	0
1	7	1	"A3"	"A3"	5860	44640	100	478	502	222	44	321	321	349	281	80	28	6	0	10563	10401	7913	76	1470	1470	1649	1396	84	67	62	0	0.000	0.000	0.000	0.000	0.000	0.000	0.000	0.000	0.000	0.000	0.000	0.000	0.000	0.000	0.017	0.020	0.025	0.034	4.967	0.016	0.070	316	2384	100	157	9093	9250	181	8931	9112	Error	Error	-5.856	157	9093	181	8931	158600	3286827	0.544	6.269	0	0	0
1	8	1	"A3"	"A3"	6160	44640	100	429	465	237	50	331	331	350	163	46	38	16	0	6898	9736	8287	85	1490	1490	1624	1126	69	71	68	0	0.000	0.000	0.000	0.000	0.000	0.000	0.000	0.000	0.000	0.000	0.000	0.000	0.000	0.000	0.018	0.016	0.023	0.031	4.444	0.016	0.206	316	2384	100	98	5408	5506	134	8246	8380	Error	Error	-5.786	98	5408	134	8246	146971	3076421	0.706	7.204	0	0	0
1	9	1	"A3"	"A3"	6460	44640	100	509	523	260	49	329	329	356	282	79	32	8	0	11385	12541	9843	78	1493	1493	1659	1467	88	70	68	0	0.000	0.000	0.000	0.000	0.000	0.000	0.000	0.000	0.000	0.000	0.000	0.000	0.000	0.000	0.018	0.018	0.021	0.028	4.754	0.017	0.110	316	2384	100	180	9892	10072	194	11048	11242	Error	Error	-5.780	180	9892	194	11048	165360	3962814	0.592	7.418	0	0	0
1	10	1	"A4"	"A4"	6760	44635	100	467	496	234	47	321	321	342	180	52	42	22	0	12141	11705	9428	80	1493	1493	1710	1487	86	59	57	0	0.000	0.000	0.000	0.000	0.000	0.000	0.000	0.000	0.000	0.000	0.000	0.000	0.000	0.000	0.014	0.017	0.023	0.035	6.523	0.016	0.308	316	2384	100	146	10648	10794	175	10212	10387	Error	Error	-6.188	146	10648	175	10212	156579	3698849	0.856	6.722	0	0	0
1	11	1	"A4"	"A4"	7060	44635	100	474	553	423	76	326	326	364	558	153	12	1	0	10377	11580	9210	79	1522	1522	1690	1358	80	68	64	0	0.000	0.000	0.000	0.000	0.000	0.000	0.000	0.000	0.000	0.000	0.000	0.000	0.000	0.000	0.017	0.023	0.025	0.031	6.050	0.023	0.040	316	2384	100	148	8855	9003	227	10058	10285	Error	Error	-5.903	148	8855	227	10058	174824	3659137	0.339	7.283	0	0	0
1	12	1	"A4"	"A4"	7360	44635	100	511	557	285	51	322	322	347	173	49	52	28	0	10445	11949	9232	77	1522	1522	1691	1453	85	69	66	0	0.000	0.000	0.000	0.000	0.000	0.000	0.000	0.000	0.000	0.000	0.000	0.000	0.000	0.000	0.021	0.023	0.026	0.035	4.184	0.019	0.321	316	2384	100	189	8923	9112	235	10427	10662	Error	Error	-5.561	189	8923	235	10427	176028	3775971	1.214	7.060	0	0	0
1	13	1	"A5"	"A5"	7660	44635	100	354	378	178	47	333	333	354	164	46	21	6	0	3550	4322	3695	85	1550	1550	1600	419	26	68	62	0	0.000	0.000	0.000	0.000	0.000	0.000	0.000	0.000	0.000	0.000	0.000	0.000	0.000	0.000	0.010	0.016	0.064	0.083	5.891	0.019	0.060	316	2384	100	21	2000	2021	45	2772	2817	Error	Error	-6.573	21	2000	45	2772	119342	1365878	0.146	6.496	0	0	0
1	14	1	"A5"	"A5"	7955	44635	100	352	383	172	44	334	334	358	245	68	13	0	0	3754	4746	3972	83	1565	1565	1607	404	25	71	64	0	0.000	0.000	0.000	0.000	0.000	0.000	0.000	0.000	0.000	0.000	0.000	0.000	0.000	0.000	0.008	0.015	0.049	0.057	7.028	0.019	0.022	316	2384	100	18	2189	2207	49	3181	3230	Error	Error	-6.926	18	2189	49	3181	120946	1499711	0.102	7.770	0	0	0
1	15	1	"A5"	"A5"	8255	44635	100	386	412	288	69	329	329	365	458	125	4	0	0	3608	4379	3373	77	1550	1550	1586	371	23	75	68	0	0.000	0.000	0.000	0.000	0.000	0.000	0.000	0.000	0.000	0.000	0.000	0.000	0.000	0.000	0.028	0.029	0.053	0.065	5.664	0.038	0.014	316	2384	100	57	2058	2115	83	2829	2912	Error	Error	-5.174	57	2058	83	2829	130040	1383826	0.103	7.528	0	0	0
1	16	1	"A6"	"A6"	8555	44635	100	504	529	254	48	337	337	353	161	45	51	26	0	8228	9522	7286	76	1585	1585	1694	917	54	72	67	0	0.000	0.000	0.000	0.000	0.000	0.000	0.000	0.000	0.000	0.000	0.000	0.000	0.000	0.000	0.025	0.024	0.031	0.041	5.146	0.018	0.232	316	2384	100	167	6643	6810	192	7937	8129	Error	Error	-5.314	167	6643	192	7937	167068	3009013	1.093	8.537	0	0	0
1	17	1	"A6"	"A6"	8855	44635	100	492	500	212	42	345	345	364	163	44	46	21	0	7847	9168	6437	70	1606	1606	1687	736	43	80	75	0	0.000	0.000	0.000	0.000	0.000	0.000	0.000	0.000	0.000	0.000	0.000	0.000	0.000	0.000	0.024	0.020	0.026	0.032	4.398	0.018	0.202	316	2384	100	147	6241	6388	155	7562	7717	Error	Error	-5.408	147	6241	155	7562	158018	2897169	0.834	10.164	0	0	0
1	18	1	"A6"	"A6"	9155	44635	100	515	544	248	45	359	359	381	188	49	47	19	0	10879	10716	6991	65	1736	1736	1845	1093	59	76	72	0	0.000	0.000	0.000	0.000	0.000	0.000	0.000	0.000	0.000	0.000	0.000	0.000	0.000	0.000	0.017	0.021	0.026	0.030	4.611	0.020	0.282	316	2384	100	156	9143	9299	185	8980	9165	Error	Error	-5.873	156	9143	185	8980	171882	3386316	0.867	8.116	0	0	0
1	1	2	"A7"	"A7"	4065	44940	100	380	388	169	43	329	329	349	159	45	25	7	0	3104	4369	3737	85	1439	1439	1509	590	39	65	57	0	0.000	0.000	0.000	0.000	0.000	0.000	0.000	0.000	0.000	0.000	0.000	0.000	0.000	0.000	0.031	0.020	0.054	0.065	6.359	0.018	0.068	316	2384	100	51	1665	1716	59	2930	2989	Error	Error	-5.029	51	1665	59	2930	122450	1380545	0.245	4.847	0	0	0
1	2	2	"A7"	"A7"	4365	44940	100	363	385	189	49	315	315	338	154	45	29	10	0	3434	5230	4900	93	1412	1412	1503	649	43	62	56	0	0.000	0.000	0.000	0.000	0.000	0.000	0.000	0.000	0.000	0.000	0.000	0.000	0.000	0.000	0.024	0.018	0.051	0.070	6.019	0.016	0.090	316	2384	100	48	2022	2070	70	3818	3888	Error	Error	-5.397	48	2022	70	3818	121645	1652736	0.305	5.743	0	0	0
1	3	2	"A7"	"A7"	4665	44940	100	402	492	687	139	322	322	339	151	44	38	15	0	4096	5531	4680	84	1444	1444	1526	670	43	65	60	0	0.000	0.000	0.000	0.000	0.000	0.000	0.000	0.000	0.000	0.000	0.000	0.000	0.000	0.000	0.030	0.042	0.040	0.063	5.603	0.030	0.058	316	2384	100	80	2652	2732	170	4087	4257	Error	Error	-5.051	80	2652	170	4087	155528	1747671	1.013	5.978	0	0	0
1	4	2	"A8"	"A8"	4965	44940	100	430	481	245	50	321	321	349	227	65	32	12	0	9470	9662	7851	81	1469	1469	1666	1517	91	65	62	0	0.000	0.000	0.000	0.000	0.000	0.000	0.000	0.000	0.000	0.000	0.000	0.000	0.000	0.000	0.014	0.020	0.027	0.038	6.017	0.019	0.298	316	2384	100	109	8001	8110	160	8193	8353	Error	Error	-6.198	109	8001	160	8193	151908	3053035	0.581	5.271	0	0	0
1	5	2	"A8"	"A8"	5265	44940	100	469	513	253	49	323	323	342	161	47	47	25	0	8894	10382	8698	83	1458	1458	1640	1309	79	67	63	0	0.000	0.000	0.000	0.000	0.000	0.000	0.000	0.000	0.000	0.000	0.000	0.000	0.000	0.000	0.020	0.021	0.027	0.037	4.932	0.018	0.300	316	2384	100	146	7436	7582	190	8924	9114	Error	Error	-5.670	146	7436	190	8924	161991	3280793	1.062	6.678	0	0	0
1	6	2	"A8"	"A8"	5565	44940	100	462	500	247	49	321	321	348	197	56	41	16	0	9106	10292	8664	84	1483	1483	1756	2117	120	64	63	0	0.000	0.000	0.000	0.000	0.000	0.000	0.000	0.000	0.000	0.000	0.000	0.000	0.000	0.000	0.018	0.020	0.024	0.036	5.175	0.017	0.328	316	2384	100	141	7623	7764	179	8809	8988	Error	Error	-5.757	141	7623	179	8809	158071	3252205	0.772	4.032	0	0	0
1	7	2	"A9"	"A9"	5865	44940	100	418	443	208	46	316	316	338	156	46	39	19	0	6355	8180	7131	87	1486	1486	1629	1082	66	64	60	0	0.000	0.000	0.000	0.000	0.000	0.000	0.000	0.000	0.000	0.000	0.000	0.000	0.000	0.000	0.021	0.019	0.028	0.041	5.772	0.015	0.181	316	2384	100	102	4869	4971	127	6694	6821	Error	Error	-5.577	102	4869	127	6694	140093	2584837	0.673	6.055	0	0	0
1	8	2	"A9"	"A9"	6165	44940	100	411	469	241	51	315	315	348	493	141	9	0	0	6044	7945	6733	84	1467	1467	1647	1204	73	65	63	0	0.000	0.000	0.000	0.000	0.000	0.000	0.000	0.000	0.000	0.000	0.000	0.000	0.000	0.000	0.021	0.024	0.036	0.047	6.063	0.023	0.023	316	2384	100	96	4577	4673	154	6478	6632	Error	Error	-5.575	96	4577	154	6478	148357	2510646	0.245	5.231	0	0	0
1	9	2	"A9"	"A9"	6460	44940	100	462	477	235	49	316	316	347	241	69	32	7	0	8843	9546	7698	80	1498	1498	1703	1418	83	64	62	0	0.000	0.000	0.000	0.000	0.000	0.000	0.000	0.000	0.000	0.000	0.000	0.000	0.000	0.000	0.020	0.020	0.026	0.034	4.521	0.018	0.235	316	2384	100	146	7345	7491	161	8048	8209	Error	Error	-5.653	146	7345	161	8048	150826	3016538	0.539	5.531	0	0	0
1	10	2	"A10"	"A10"	6760	44935	100	428	473	242	51	313	313	334	155	46	44	22	0	8783	9584	8809	91	1494	1494	1822	2414	132	56	55	0	0.000	0.000	0.000	0.000	0.000	0.000	0.000	0.000	0.000	0.000	0.000	0.000	0.000	0.000	0.016	0.020	0.029	0.044	6.309	0.018	0.249	316	2384	100	115	7289	7404	160	8090	8250	Error	Error	-5.986	115	7289	160	8090	149503	3028669	0.897	3.215	0	0	0
1	11	2	"A10"	"A10"	7060	44935	100	444	490	256	52	314	314	339	180	53	42	22	0	8472	10989	10071	91	1481	1481	1703	1503	88	61	58	0	0.000	0.000	0.000	0.000	0.000	0.000	0.000	0.000	0.000	0.000	0.000	0.000	0.000	0.000	0.019	0.019	0.026	0.042	6.966	0.017	0.342	316	2384	100	130	6991	7121	176	9508	9684	Error	Error	-5.749	130	6991	176	9508	154930	3472570	0.839	6.178	0	0	0
1	12	2	"A10"	"A10"	7360	44935	100	454	511	269	52	323	323	342	170	49	42	25	0	7473	11357	10802	95	1517	1517	1735	1505	86	63	60	0	0.000	0.000	0.000	0.000	0.000	0.000	0.000	0.000	0.000	0.000	0.000	0.000	0.000	0.000	0.022	0.019	0.026	0.041	5.857	0.017	0.201	316	2384	100	131	5956	6087	188	9840	10028	Error	Error	-5.507	131	5956	188	9840	161409	3588854	0.994	6.393	0	0	0
1	13	2	"A11"	"A11"	7660	44935	100	391	469	302	64	309	309	386	1625	420	0	0	0	5105	9006	9853	109	1533	1533	1788	2388	133	55	43	0	0.000	0.000	0.000	0.000	0.000	0.000	0.000	0.000	0.000	0.000	0.000	0.000	0.000	0.000	0.023	0.021	0.028	0.043	7.180	0.157	0.180	316	2384	100	82	3572	3654	160	7473	7633	Error	Error	-5.445	82	3572	160	7473	148120	2845938	0.051	3.023	0	0	0
1	14	2	"A11"	"A11"	7960	44935	100	379	430	240	55	315	315	338	174	51	30	13	0	6001	8643	8785	101	1545	1545	1702	1095	64	65	62	0	0.000	0.000	0.000	0.000	0.000	0.000	0.000	0.000	0.000	0.000	0.000	0.000	0.000	0.000	0.014	0.016	0.030	0.043	5.196	0.017	0.232	316	2384	100	64	4456	4520	115	7098	7213	Error	Error	-6.122	64	4456	115	7098	135889	2731098	0.529	6.339	0	0	0
1	15	2	"A11"	"A11"	8260	44935	100	397	437	215	49	333	333	351	160	45	31	14	0	6191	8899	9007	101	1570	1570	1688	916	54	68	64	0	0.000	0.000	0.000	0.000	0.000	0.000	0.000	0.000	0.000	0.000	0.000	0.000	0.000	0.000	0.014	0.014	0.025	0.037	6.975	0.014	0.199	316	2384	100	64	4621	4685	104	7329	7433	Error	Error	-6.174	64	4621	104	7329	138149	2811970	0.538	7.872	0	0	0
1	16	2	"A12"	"A12"	8560	44935	100	467	499	316	63	332	332	355	194	54	36	12	0	6796	9800	8592	87	1626	1626	1755	1137	64	68	64	0	0.000	0.000	0.000	0.000	0.000	0.000	0.000	0.000	0.000	0.000	0.000	0.000	0.000	0.000	0.026	0.020	0.027	0.038	5.887	0.014	0.116	316	2384	100	135	5170	5305	167	8174	8341	Error	Error	-5.259	135	5170	167	8174	157668	3096817	0.742	7.076	0	0	0
1	17	2	"A12"	"A12"	8860	44935	100	493	533	259	48	337	337	361	173	47	47	25	0	10747	11985	9084	75	1651	1651	1756	884	50	76	71	0	0.000	0.000	0.000	0.000	0.000	0.000	0.000	0.000	0.000	0.000	0.000	0.000	0.000	0.000	0.017	0.019	0.023	0.028	4.728	0.018	0.318	316	2384	100	156	9096	9252	196	10334	10530	Error	Error	-5.866	156	9096	196	10334	168580	3787115	0.994	11.571	0	0	0
1	18	2	"A12"	"A12"	9160	44930	100	466	500	228	45	342	342	368	217	58	31	11	0	5826	9405	8378	89	1714	1714	1898	1311	69	66	61	0	0.000	0.000	0.000	0.000	0.000	0.000	0.000	0.000	0.000	0.000	0.000	0.000	0.000	0.000	0.030	0.021	0.031	0.039	4.986	0.016	0.197	316	2384	100	124	4112	4236	158	7691	7849	Error	Error	-5.051	124	4112	158	7691	157981	2971842	0.608	5.726	0	0	0
1	1	3	"A13"	"A13"	4070	45240	100	488	518	255	49	324	324	343	157	45	50	29	0	10741	10833	8796	81	1414	1414	1806	2746	152	60	57	0	0.000	0.000	0.000	0.000	0.000	0.000	0.000	0.000	0.000	0.000	0.000	0.000	0.000	0.000	0.018	0.021	0.026	0.036	5.102	0.018	0.376	316	2384	100	164	9327	9491	194	9419	9613	Error	Error	-5.830	164	9327	194	9419	163619	3423087	1.115	3.287	0	0	0
1	2	3	"A13"	"A13"	4370	45240	100	504	543	264	48	311	311	337	165	48	54	32	0	13391	14174	11202	79	1424	1424	1766	2608	147	65	63	0	0.000	0.000	0.000	0.000	0.000	0.000	0.000	0.000	0.000	0.000	0.000	0.000	0.000	0.000	0.016	0.018	0.024	0.034	4.861	0.016	0.435	316	2384	100	193	11967	12160	232	12750	12982	Error	Error	-5.954	193	11967	232	12750	171672	4478880	1.248	4.758	0	0	0
1	3	3	"A13"	"A13"	4670	45240	100	486	516	249	48	312	312	334	157	47	51	30	0	12328	13041	9920	76	1418	1418	1709	2232	130	66	65	0	0.000	0.000	0.000	0.000	0.000	0.000	0.000	0.000	0.000	0.000	0.000	0.000	0.000	0.000	0.016	0.018	0.023	0.028	4.656	0.016	0.361	316	2384	100	174	10910	11084	204	11623	11827	Error	Error	-5.970	174	10910	204	11623	163116	4121083	1.159	5.077	0	0	0
1	4	3	"A14"	"A14"	4965	45240	100	468	504	248	49	320	320	358	280	78	32	6	0	13135	12690	9750	76	1458	1458	1745	2182	125	66	62	0	0.000	0.000	0.000	0.000	0.000	0.000	0.000	0.000	0.000	0.000	0.000	0.000	0.000	0.000	0.013	0.016	0.021	0.031	5.990	0.015	0.140	316	2384	100	148	11677	11825	184	11232	11416	Error	Error	-6.302	148	11677	184	11232	159311	4010052	0.521	5.016	0	0	0
1	5	3	"A14"	"A14"	5265	45240	100	509	531	251	47	316	316	339	194	57	49	25	0	12546	13417	10399	77	1439	1439	1684	1910	113	68	65	0	0.000	0.000	0.000	0.000	0.000	0.000	0.000	0.000	0.000	0.000	0.000	0.000	0.000	0.000	0.017	0.018	0.021	0.030	5.078	0.016	0.404	316	2384	100	193	11107	11300	215	11978	12193	Error	Error	-5.847	193	11107	215	11978	167849	4239751	0.990	6.143	0	0	0
1	6	3	"A14"	"A14"	5565	45240	100	487	520	250	48	314	314	338	207	61	45	19	0	12949	13705	10314	75	1438	1438	1685	1898	112	68	67	0	0.000	0.000	0.000	0.000	0.000	0.000	0.000	0.000	0.000	0.000	0.000	0.000	0.000	0.000	0.015	0.017	0.021	0.030	5.179	0.016	0.211	316	2384	100	173	11511	11684	206	12267	12473	Error	Error	-6.056	173	11511	206	12267	164367	4330685	0.879	6.333	0	0	0
1	7	3	"A15"	"A15"	5865	45240	100	422	470	239	50	314	314	346	394	113	15	1	0	7711	9249	7883	85	1481	1481	1711	1595	93	62	59	0	0.000	0.000	0.000	0.000	0.000	0.000	0.000	0.000	0.000	0.000	0.000	0.000	0.000	0.000	0.017	0.020	0.027	0.044	7.445	0.018	0.260	316	2384	100	108	6230	6338	156	7768	7924	Error	Error	-5.850	108	6230	156	7768	148577	2922608	0.315	4.726	0	0	0
1	8	3	"A15"	"A15"	6165	45240	100	436	467	223	47	312	312	336	196	58	35	15	0	8645	9629	7619	79	1478	1478	1680	1355	80	65	63	0	0.000	0.000	0.000	0.000	0.000	0.000	0.000	0.000	0.000	0.000	0.000	0.000	0.000	0.000	0.017	0.019	0.026	0.033	5.889	0.017	0.217	316	2384	100	124	7167	7291	155	8151	8306	Error	Error	-5.853	124	7167	155	8151	147514	3042872	0.668	5.866	0	0	0
1	9	3	"A15"	"A15"	6465	45240	100	441	484	227	46	311	311	334	159	47	45	23	0	8156	9315	7436	79	1474	1474	1625	1150	70	67	65	0	0.000	0.000	0.000	0.000	0.000	0.000	0.000	0.000	0.000	0.000	0.000	0.000	0.000	0.000	0.019	0.022	0.028	0.037	5.807	0.018	0.262	316	2384	100	130	6682	6812	173	7841	8014	Error	Error	-5.684	130	6682	173	7841	152912	2943629	0.943	6.687	0	0	0
1	10	3	"A16"	"A16"	6765	45235	100	434	499	279	55	321	321	345	235	68	36	16	0	7378	11643	11370	97	1481	1481	1951	3149	161	54	49	0	0.000	0.000	0.000	0.000	0.000	0.000	0.000	0.000	0.000	0.000	0.000	0.000	0.000	0.000	0.019	0.018	0.025	0.043	6.215	0.016	0.408	316	2384	100	113	5897	6010	178	10162	10340	Error	Error	-5.706	113	5897	178	10162	157837	3679089	0.655	3.078	0	0	0
1	11	3	"A16"	"A16"	7065	45235	100	453	493	254	51	307	307	329	158	48	46	25	0	7393	12145	11647	95	1486	1486	1867	2923	156	60	50	0	0.000	0.000	0.000	0.000	0.000	0.000	0.000	0.000	0.000	0.000	0.000	0.000	0.000	0.000	0.025	0.017	0.023	0.036	6.376	0.016	0.417	316	2384	100	146	5907	6053	186	10659	10845	Error	Error	-5.338	146	5907	186	10659	155879	3837956	1.038	3.516	0	0	0
1	12	3	"A16"	"A16"	7365	45235	100	426	506	283	55	321	321	337	155	45	44	28	0	8781	13124	12318	93	1510	1510	1883	2878	152	62	54	0	0.000	0.000	0.000	0.000	0.000	0.000	0.000	0.000	0.000	0.000	0.000	0.000	0.000	0.000	0.014	0.016	0.019	0.028	5.531	0.015	0.434	316	2384	100	105	7271	7376	185	11614	11799	Error	Error	-6.114	105	7271	185	11614	160014	4147288	1.090	3.906	0	0	0
1	13	3	"A17"	"A17"	7665	45235	100	415	440	203	46	312	312	334	162	48	39	16	0	6706	7031	5233	74	1490	1490	1603	791	49	64	60	0	0.000	0.000	0.000	0.000	0.000	0.000	0.000	0.000	0.000	0.000	0.000	0.000	0.000	0.000	0.020	0.023	0.037	0.056	6.392	0.019	0.157	316	2384	100	103	5216	5319	128	5541	5669	Error	Error	-5.662	103	5216	128	5541	139183	2221923	0.654	6.862	0	0	0
1	14	3	"A17"	"A17"	7965	45235	100	411	432	198	45	314	314	338	195	57	27	10	0	6201	6909	4813	69	1523	1523	1616	900	55	71	67	0	0.000	0.000	0.000	0.000	0.000	0.000	0.000	0.000	0.000	0.000	0.000	0.000	0.000	0.000	0.021	0.022	0.035	0.041	5.769	0.022	0.164	316	2384	100	97	4678	4775	118	5386	5504	Error	Error	-5.592	97	4678	118	5386	136533	2183095	0.482	5.881	0	0	0
1	15	3	"A17"	"A17"	8265	45235	100	398	423	194	45	312	312	342	194	56	29	9	0	6441	6781	4543	66	1556	1556	1647	772	46	71	67	0	0.000	0.000	0.000	0.000	0.000	0.000	0.000	0.000	0.000	0.000	0.000	0.000	0.000	0.000	0.018	0.021	0.032	0.040	4.761	0.019	0.139	316	2384	100	86	4885	4971	111	5225	5336	Error	Error	-5.828	86	4885	111	5225	133610	2142714	0.418	6.650	0	0	0
1	16	3	"A18"	"A18"	8560	45235	100	401	439	213	48	329	329	364	332	91	13	1	0	6647	6706	4770	71	1586	1586	1769	1291	72	61	59	0	0.000	0.000	0.000	0.000	0.000	0.000	0.000	0.000	0.000	0.000	0.000	0.000	0.000	0.000	0.014	0.021	0.037	0.049	5.521	0.019	0.069	316	2384	100	72	5061	5133	110	5120	5230	Error	Error	-6.135	72	5061	110	5120	138802	2119168	0.226	3.824	0	0	0
1	17	3	"A18"	"A18"	8860	45235	100	446	501	294	58	326	326	349	197	56	37	15	0	8345	8099	4877	60	1617	1617	1738	1015	58	72	71	0	0.000	0.000	0.000	0.000	0.000	0.000	0.000	0.000	0.000	0.000	0.000	0.000	0.000	0.000	0.018	0.027	0.028	0.036	4.814	0.022	0.179	316	2384	100	120	6728	6848	175	6482	6657	Error	Error	-5.809	120	6728	175	6482	158372	2559243	0.772	6.267	0	0	0
1	18	3	"A18"	"A18"	9160	45230	100	457	483	211	43	344	344	368	173	47	37	15	0	7333	7233	4716	65	1715	1715	1901	1399	73	64	63	0	0.000	0.000	0.000	0.000	0.000	0.000	0.000	0.000	0.000	0.000	0.000	0.000	0.000	0.000	0.020	0.025	0.038	0.051	4.906	0.019	0.159	316	2384	100	113	5618	5731	139	5518	5657	Error	Error	-5.636	113	5618	139	5518	152770	2285644	0.665	3.811	0	0	0
1	1	4	"A19"	"A19"	4070	45540	100	399	426	203	47	319	319	340	157	46	34	15	0	6029	6882	5727	83	1406	1406	1543	907	58	62	60	0	0.000	0.000	0.000	0.000	0.000	0.000	0.000	0.000	0.000	0.000	0.000	0.000	0.000	0.000	0.017	0.020	0.032	0.045	6.414	0.018	0.169	316	2384	100	80	4623	4703	107	5476	5583	Error	Error	-5.853	80	4623	107	5476	134717	2174849	0.548	5.886	0	0	0
1	2	4	"A19"	"A19"	4370	45540	100	381	421	200	47	312	312	331	158	47	35	14	0	5735	7405	6839	92	1390	1390	1538	954	62	61	58	0	0.000	0.000	0.000	0.000	0.000	0.000	0.000	0.000	0.000	0.000	0.000	0.000	0.000	0.000	0.016	0.018	0.029	0.046	6.760	0.016	0.198	316	2384	100	69	4345	4414	109	6015	6124	Error	Error	-5.977	69	4345	109	6015	132957	2339940	0.570	6.150	0	0	0
1	3	4	"A19"	"A19"	4670	45540	100	423	473	259	54	317	317	336	165	49	40	22	0	7097	9806	8411	85	1418	1418	1558	1008	64	65	63	0	0.000	0.000	0.000	0.000	0.000	0.000	0.000	0.000	0.000	0.000	0.000	0.000	0.000	0.000	0.019	0.019	0.028	0.041	6.621	0.017	0.241	316	2384	100	106	5679	5785	156	8388	8544	Error	Error	-5.744	106	5679	156	8388	149474	3098675	0.830	8.183	0	0	0
1	4	4	"A20"	"A20"	4970	45540	100	482	523	274	52	312	312	339	237	69	39	16	0	9077	13741	12654	92	1412	1412	1784	2693	150	60	56	0	0.000	0.000	0.000	0.000	0.000	0.000	0.000	0.000	0.000	0.000	0.000	0.000	0.000	0.000	0.022	0.017	0.022	0.040	5.627	0.015	0.379	316	2384	100	170	7665	7835	211	12329	12540	Error	Error	-5.495	170	7665	211	12329	165376	4342097	0.776	4.440	0	0	0
1	5	4	"A20"	"A20"	5270	45540	100	529	564	299	53	312	312	336	189	56	54	32	0	17908	17023	13682	80	1447	1447	1743	1924	110	63	62	0	0.000	0.000	0.000	0.000	0.000	0.000	0.000	0.000	0.000	0.000	0.000	0.000	0.000	0.000	0.013	0.016	0.018	0.027	5.295	0.015	0.432	316	2384	100	217	16461	16678	252	15576	15828	Error	Error	-6.245	217	16461	252	15576	178130	5379118	1.206	7.942	0	0	0
1	6	4	"A20"	"A20"	5570	45540	100	498	543	288	53	321	321	350	219	62	44	20	0	10304	15582	14215	91	1470	1470	1921	3392	176	63	55	0	0.000	0.000	0.000	0.000	0.000	0.000	0.000	0.000	0.000	0.000	0.000	0.000	0.000	0.000	0.020	0.016	0.020	0.030	5.642	0.015	0.468	316	2384	100	177	8834	9011	222	14112	14334	Error	Error	-5.641	177	8834	222	14112	171439	4924066	0.881	4.027	0	0	0
1	7	4	"A21"	"A21"	5870	45540	100	485	527	284	53	319	319	354	271	76	35	10	0	12093	13519	11711	86	1493	1493	2011	3295	163	60	57	0	0.000	0.000	0.000	0.000	0.000	0.000	0.000	0.000	0.000	0.000	0.000	0.000	0.000	0.000	0.016	0.017	0.021	0.030	5.258	0.015	0.270	316	2384	100	166	10600	10766	208	12026	12234	Error	Error	-5.997	166	10600	208	12026	166461	4272091	0.638	3.493	0	0	0
1	8	4	"A21"	"A21"	6170	45540	100	546	578	274	47	319	319	341	173	50	59	34	0	19668	17186	11898	69	1470	1470	1821	2293	125	70	68	0	0.000	0.000	0.000	0.000	0.000	0.000	0.000	0.000	0.000	0.000	0.000	0.000	0.000	0.000	0.012	0.016	0.018	0.025	4.396	0.015	0.352	316	2384	100	227	18198	18425	259	15716	15975	Error	Error	-6.325	227	18198	259	15716	182739	5430842	1.370	6.701	0	0	0
1	9	4	"A21"	"A21"	6470	45540	100	559	577	296	51	321	321	338	161	47	60	38	0	23096	18056	12120	67	1485	1485	1828	2289	125	69	67	0	0.000	0.000	0.000	0.000	0.000	0.000	0.000	0.000	0.000	0.000	0.000	0.000	0.000	0.000	0.011	0.015	0.017	0.022	4.206	0.015	0.411	316	2384	100	238	21611	21849	256	16571	16827	Error	Error	-6.505	238	21611	256	16571	182474	5705847	1.484	7.090	0	0	0
1	10	4	"A22"	"A22"	6770	45535	100	533	584	295	50	324	324	343	158	46	56	39	0	12130	14608	11751	80	1490	1490	1859	2757	148	64	62	0	0.000	0.000	0.000	0.000	0.000	0.000	0.000	0.000	0.000	0.000	0.000	0.000	0.000	0.000	0.020	0.020	0.023	0.037	6.147	0.017	0.467	316	2384	100	209	10640	10849	260	13118	13378	Error	Error	-5.670	209	10640	260	13118	184481	4616104	1.525	4.624	0	0	0
1	11	4	"A22"	"A22"	7065	45535	100	468	512	277	54	316	316	337	179	53	45	24	0	10160	14402	12217	84	1492	1492	1861	2759	148	66	64	0	0.000	0.000	0.000	0.000	0.000	0.000	0.000	0.000	0.000	0.000	0.000	0.000	0.000	0.000	0.018	0.015	0.022	0.028	4.971	0.015	0.446	316	2384	100	152	8668	8820	196	12910	13106	Error	Error	-5.834	152	8668	196	12910	161723	4551085	0.978	4.545	0	0	0
1	12	4	"A22"	"A22"	7365	45535	100	541	569	268	47	313	313	342	216	63	50	25	0	11475	15440	12647	81	1494	1494	1827	2524	138	68	64	0	0.000	0.000	0.000	0.000	0.000	0.000	0.000	0.000	0.000	0.000	0.000	0.000	0.000	0.000	0.023	0.018	0.021	0.029	4.251	0.016	0.467	316	2384	100	228	9981	10209	256	13946	14202	Error	Error	-5.452	228	9981	256	13946	179922	4878981	1.051	5.393	0	0	0
1	13	4	"A23"	"A23"	7665	45535	100	460	504	257	50	313	313	331	161	48	47	29	0	12705	13903	9738	70	1484	1484	1557	692	44	82	76	0	0.000	0.000	0.000	0.000	0.000	0.000	0.000	0.000	0.000	0.000	0.000	0.000	0.000	0.000	0.013	0.015	0.019	0.021	4.386	0.016	0.338	316	2384	100	147	11221	11368	191	12419	12610	Error	Error	-6.254	147	11221	191	12419	159308	4393296	1.075	17.841	0	0	0
1	14	4	"A23"	"A23"	7965	45535	100	454	516	272	52	320	320	339	168	49	46	25	0	7341	12237	10942	89	1552	1552	1705	1160	68	72	69	0	0.000	0.000	0.000	0.000	0.000	0.000	0.000	0.000	0.000	0.000	0.000	0.000	0.000	0.000	0.023	0.018	0.024	0.031	4.501	0.017	0.373	316	2384	100	134	5789	5923	196	10685	10881	Error	Error	-5.433	134	5789	196	10685	162901	3867029	1.054	9.079	0	0	0
1	15	4	"A23"	"A23"	8265	45535	100	465	511	256	50	327	327	354	168	47	41	22	0	8069	11276	8951	79	1581	1581	1678	862	51	77	73	0	0.000	0.000	0.000	0.000	0.000	0.000	0.000	0.000	0.000	0.000	0.000	0.000	0.000	0.000	0.021	0.019	0.025	0.027	3.907	0.017	0.268	316	2384	100	138	6488	6626	184	9695	9879	Error	Error	-5.555	138	6488	184	9695	161392	3563254	0.935	11.135	0	0	0
1	16	4	"A24"	"A24"	8565	45535	100	429	474	218	45	341	341	429	1674	390	0	0	0	9285	9202	5631	61	1581	1581	1657	906	54	76	75	0	0.000	0.000	0.000	0.000	0.000	0.000	0.000	0.000	0.000	0.000	0.000	0.000	0.000	0.000	0.011	0.017	0.026	0.030	4.925	0.115	0.030	316	2384	100	88	7704	7792	133	7621	7754	Error	Error	-6.452	88	7704	133	7621	149669	2907908	0.027	8.328	0	0	0
1	17	4	"A24"	"A24"	8865	45535	100	486	506	232	45	353	353	373	172	46	40	18	0	8415	9806	6641	67	1644	1644	1693	555	32	84	80	0	0.000	0.000	0.000	0.000	0.000	0.000	0.000	0.000	0.000	0.000	0.000	0.000	0.000	0.000	0.020	0.019	0.027	0.032	4.522	0.018	0.215	316	2384	100	133	6771	6904	153	8162	8315	Error	Error	-5.670	133	6771	153	8162	159802	3098578	0.773	14.618	0	0	0
1	18	4	"A24"	"A24"	9165	45530	100	443	480	214	44	339	339	360	168	46	40	16	0	7117	8017	5543	69	1662	1662	1751	819	46	75	73	0	0.000	0.000	0.000	0.000	0.000	0.000	0.000	0.000	0.000	0.000	0.000	0.000	0.000	0.000	0.019	0.022	0.031	0.035	4.663	0.019	0.180	316	2384	100	104	5455	5559	141	6355	6496	Error	Error	-5.713	104	5455	141	6355	151671	2533317	0.714	7.651	0	0	0
1	1	5	"A25"	"A25"	4075	45840	100	431	489	265	54	331	331	349	167	47	43	22	0	10189	11820	10163	85	1439	1439	1706	1952	114	62	59	0	0.000	0.000	0.000	0.000	0.000	0.000	0.000	0.000	0.000	0.000	0.000	0.000	0.000	0.000	0.011	0.015	0.023	0.035	6.915	0.017	0.365	316	2384	100	100	8750	8850	158	10381	10539	Error	Error	-6.451	100	8750	158	10381	154385	3735004	0.838	5.181	0	0	0
1	2	5	"A25"	"A25"	4375	45840	100	443	493	251	50	313	313	336	173	51	41	24	0	10836	13268	10752	81	1423	1423	1617	1577	97	70	66	0	0.000	0.000	0.000	0.000	0.000	0.000	0.000	0.000	0.000	0.000	0.000	0.000	0.000	0.000	0.014	0.015	0.019	0.027	5.763	0.015	0.296	316	2384	100	130	9413	9543	180	11845	12025	Error	Error	-6.178	130	9413	180	11845	155836	4192642	0.908	7.388	0	0	0
1	3	5	"A25"	"A25"	4675	45840	100	487	521	254	48	313	313	334	167	50	50	28	0	12185	14742	11800	80	1430	1430	1588	1241	78	71	68	0	0.000	0.000	0.000	0.000	0.000	0.000	0.000	0.000	0.000	0.000	0.000	0.000	0.000	0.000	0.016	0.016	0.019	0.028	4.812	0.014	0.306	316	2384	100	174	10755	10929	208	13312	13520	Error	Error	-5.950	174	10755	208	13312	164708	4658372	1.120	10.600	0	0	0
1	4	5	"A26"	"A26"	4975	45840	100	491	505	239	47	315	315	340	221	65	39	17	0	15012	14288	11127	77	1423	1423	1646	1655	100	69	64	0	0.000	0.000	0.000	0.000	0.000	0.000	0.000	0.000	0.000	0.000	0.000	0.000	0.000	0.000	0.013	0.015	0.018	0.024	4.808	0.014	0.338	316	2384	100	176	13589	13765	190	12865	13055	Error	Error	-6.271	176	13589	190	12865	159632	4515048	0.747	7.639	0	0	0
1	5	5	"A26"	"A26"	5275	45840	100	469	504	238	47	320	320	336	165	49	47	21	0	12599	13411	10271	76	1457	1457	1627	1425	87	73	69	0	0.000	0.000	0.000	0.000	0.000	0.000	0.000	0.000	0.000	0.000	0.000	0.000	0.000	0.000	0.013	0.015	0.018	0.024	4.862	0.015	0.276	316	2384	100	149	11142	11291	184	11954	12138	Error	Error	-6.225	149	11142	184	11954	159168	4237842	1.018	8.269	0	0	0
1	6	5	"A26"	"A26"	5570	45840	100	476	514	235	45	316	316	340	168	49	47	26	0	13409	12811	9089	70	1467	1467	1632	1379	84	74	69	0	0.000	0.000	0.000	0.000	0.000	0.000	0.000	0.000	0.000	0.000	0.000	0.000	0.000	0.000	0.013	0.017	0.021	0.024	3.978	0.016	0.288	316	2384	100	160	11942	12102	198	11344	11542	Error	Error	-6.222	160	11942	198	11344	162517	4048166	1.036	8.107	0	0	0
1	7	5	"A27"	"A27"	5870	45840	100	476	527	279	52	333	333	394	556	141	11	0	0	11188	14144	13000	91	1493	1493	2001	3115	155	55	53	0	0.000	0.000	0.000	0.000	0.000	0.000	0.000	0.000	0.000	0.000	0.000	0.000	0.000	0.000	0.015	0.015	0.021	0.034	6.093	0.023	0.117	316	2384	100	143	9695	9838	194	12651	12845	Error	Error	-6.083	143	9695	194	12651	166575	4469461	0.239	3.898	0	0	0
1	8	5	"A27"	"A27"	6170	45840	100	472	523	266	50	327	327	362	259	71	35	13	0	11840	15163	13411	88	1501	1501	1877	2692	143	65	62	0	0.000	0.000	0.000	0.000	0.000	0.000	0.000	0.000	0.000	0.000	0.000	0.000	0.000	0.000	0.014	0.014	0.019	0.030	6.043	0.013	0.077	316	2384	100	145	10339	10484	196	13662	13858	Error	Error	-6.156	145	10339	196	13662	165204	4791549	0.622	4.935	0	0	0
1	9	5	"A27"	"A27"	6470	45835	100	476	507	247	48	324	324	362	378	104	18	2	0	11617	13019	11640	89	1517	1517	1949	2744	140	59	59	0	0.000	0.000	0.000	0.000	0.000	0.000	0.000	0.000	0.000	0.000	0.000	0.000	0.000	0.000	0.015	0.016	0.022	0.038	7.027	0.014	0.266	316	2384	100	152	10100	10252	183	11502	11685	Error	Error	-6.054	152	10100	183	11502	160309	4114007	0.384	4.034	0	0	0
1	10	5	"A28"	"A28"	6770	45835	100	568	618	331	53	330	330	366	292	79	46	20	0	25851	21864	17813	81	1527	1527	2311	5167	223	60	58	0	0.000	0.000	0.000	0.000	0.000	0.000	0.000	0.000	0.000	0.000	0.000	0.000	0.000	0.000	0.010	0.014	0.016	0.021	5.400	0.014	0.501	316	2384	100	238	24324	24562	288	20337	20625	Error	Error	-6.675	238	24324	288	20337	195385	6909024	0.863	3.784	0	0	0
1	11	5	"A28"	"A28"	7070	45835	100	595	620	323	52	313	313	339	172	50	59	44	0	25258	21087	16687	79	1516	1516	2198	4652	211	61	60	0	0.000	0.000	0.000	0.000	0.000	0.000	0.000	0.000	0.000	0.000	0.000	0.000	0.000	0.000	0.012	0.016	0.018	0.025	4.392	0.014	0.530	316	2384	100	282	23742	24024	307	19571	19878	Error	Error	-6.396	282	23742	307	19571	195810	6663437	1.634	4.060	0	0	0
1	12	5	"A28"	"A28"	7370	45835	100	591	620	316	50	325	325	352	174	49	60	43	0	26723	23528	18473	78	1544	1544	2205	4595	208	64	61	0	0.000	0.000	0.000	0.000	0.000	0.000	0.000	0.000	0.000	0.000	0.000	0.000	0.000	0.000	0.011	0.013	0.016	0.023	4.792	0.013	0.553	316	2384	100	266	25179	25445	295	21984	22279	Error	Error	-6.565	266	25179	295	21984	195892	7434690	1.540	4.640	0	0	0
1	13	5	"A29"	"A29"	7670	45835	100	496	535	267	49	319	319	343	170	49	50	29	0	14412	14071	10945	77	1556	1556	1936	2666	137	64	61	0	0.000	0.000	0.000	0.000	0.000	0.000	0.000	0.000	0.000	0.000	0.000	0.000	0.000	0.000	0.014	0.017	0.022	0.032	5.254	0.016	0.402	316	2384	100	177	12856	13033	216	12515	12731	Error	Error	-6.183	177	12856	216	12515	168969	4446351	1.129	4.552	0	0	0
1	14	5	"A29"	"A29"	7970	45835	100	493	536	258	48	323	323	343	159	46	52	31	0	12838	13926	10764	77	1544	1544	1759	1613	91	68	66	0	0.000	0.000	0.000	0.000	0.000	0.000	0.000	0.000	0.000	0.000	0.000	0.000	0.000	0.000	0.015	0.017	0.021	0.029	5.464	0.015	0.251	316	2384	100	170	11294	11464	213	12382	12595	Error	Error	-6.054	170	11294	213	12382	169298	4400760	1.214	7.543	0	0	0
1	15	5	"A29"	"A29"	8270	45835	100	498	533	255	47	341	341	360	171	47	47	25	0	13846	14619	11138	76	1591	1591	1799	1658	92	70	66	0	0.000	0.000	0.000	0.000	0.000	0.000	0.000	0.000	0.000	0.000	0.000	0.000	0.000	0.000	0.013	0.015	0.020	0.025	4.589	0.015	0.372	316	2384	100	157	12255	12412	192	13028	13220	Error	Error	-6.286	157	12255	192	13028	168441	4619583	1.012	7.732	0	0	0
1	16	5	"A30"	"A30"	8570	45835	100	545	588	288	48	347	347	372	175	47	52	31	0	15526	15874	12669	79	1640	1640	1855	1611	86	70	67	0	0.000	0.000	0.000	0.000	0.000	0.000	0.000	0.000	0.000	0.000	0.000	0.000	0.000	0.000	0.014	0.017	0.022	0.034	5.501	0.016	0.390	316	2384	100	198	13886	14084	241	14234	14475	Error	Error	-6.132	198	13886	241	14234	185951	5016189	1.234	8.702	0	0	0
1	17	5	"A30"	"A30"	8870	45835	100	494	553	389	70	349	349	385	385	100	19	3	0	13146	13863	10796	77	1647	1647	1787	1176	65	74	70	0	0.000	0.000	0.000	0.000	0.000	0.000	0.000	0.000	0.000	0.000	0.000	0.000	0.000	0.000	0.013	0.017	0.019	0.022	4.376	0.015	0.131	316	2384	100	145	11499	11644	204	12216	12420	Error	Error	-6.309	145	11499	204	12216	174624	4380747	0.436	10.269	0	0	0
1	18	5	"A30"	"A30"	9170	45830	100	499	531	247	46	347	347	365	165	45	47	22	0	9537	12445	10630	85	1689	1689	1911	1727	90	69	65	0	0.000	0.000	0.000	0.000	0.000	0.000	0.000	0.000	0.000	0.000	0.000	0.000	0.000	0.000	0.019	0.017	0.021	0.030	5.635	0.016	0.352	316	2384	100	152	7848	8000	184	10756	10940	Error	Error	-5.690	152	7848	184	10756	167736	3932768	1.006	6.100	0	0	0
1	1	6	"A31"	"A31"	4075	46140	100	538	594	300	50	331	331	354	178	50	55	33	0	25907	18786	13999	74	1431	1431	1941	3490	179	65	61	0	0.000	0.000	0.000	0.000	0.000	0.000	0.000	0.000	0.000	0.000	0.000	0.000	0.000	0.000	0.008	0.015	0.019	0.026	4.301	0.015	0.385	316	2384	100	207	24476	24683	263	17355	17618	Error	Error	-6.886	207	24476	263	17355	187788	5936303	1.348	4.827	0	0	0
1	2	6	"A31"	"A31"	4375	46140	100	527	560	303	54	321	321	344	165	47	56	34	0	14023	16112	13792	85	1412	1412	1907	3407	178	60	59	0	0.000	0.000	0.000	0.000	0.000	0.000	0.000	0.000	0.000	0.000	0.000	0.000	0.000	0.000	0.016	0.016	0.020	0.033	5.909	0.014	0.398	316	2384	100	206	12611	12817	239	14700	14939	Error	Error	-5.936	206	12611	239	14700	176941	5091343	1.309	4.169	0	0	0
1	3	6	"A31"	"A31"	4675	46140	100	548	590	298	50	322	322	368	438	119	26	2	0	20926	18777	14493	77	1466	1466	2043	3872	189	62	61	0	0.000	0.000	0.000	0.000	0.000	0.000	0.000	0.000	0.000	0.000	0.000	0.000	0.000	0.000	0.012	0.015	0.017	0.028	6.470	0.014	0.289	316	2384	100	226	19460	19686	268	17311	17579	Error	Error	-6.428	226	19460	268	17311	186545	5933687	0.507	4.322	0	0	0
1	4	6	"A32"	"A32"	4975	46140	100	475	516	262	50	313	313	343	199	58	43	19	0	13765	14861	12156	81	1450	1450	1690	1771	104	67	62	0	0.000	0.000	0.000	0.000	0.000	0.000	0.000	0.000	0.000	0.000	0.000	0.000	0.000	0.000	0.013	0.015	0.018	0.024	5.092	0.014	0.311	316	2384	100	162	12315	12477	203	13411	13614	Error	Error	-6.248	162	12315	203	13411	163149	4696110	0.869	7.437	0	0	0
1	5	6	"A32"	"A32"	5275	46140	100	492	539	279	51	322	322	348	232	66	42	17	0	16610	16824	13681	81	1453	1453	1726	1999	115	66	63	0	0.000	0.000	0.000	0.000	0.000	0.000	0.000	0.000	0.000	0.000	0.000	0.000	0.000	0.000	0.011	0.014	0.018	0.027	5.494	0.013	0.307	316	2384	100	170	15157	15327	217	15371	15588	Error	Error	-6.478	170	15157	217	15371	170420	5316263	0.823	7.553	0	0	0
1	6	6	"A32"	"A32"	5575	46140	100	475	519	338	65	318	318	344	261	75	35	9	0	12344	15876	13517	85	1445	1445	1800	2505	139	66	63	0	0.000	0.000	0.000	0.000	0.000	0.000	0.000	0.000	0.000	0.000	0.000	0.000	0.000	0.000	0.014	0.014	0.016	0.027	6.021	0.013	0.150	316	2384	100	157	10899	11056	201	14431	14632	Error	Error	-6.117	157	10899	201	14431	163863	5016790	0.670	5.619	0	0	0
1	7	6	"A33"	"A33"	5875	46140	100	473	503	252	50	318	318	353	281	79	26	8	0	7391	10672	10642	99	1486	1486	1608	965	60	70	66	0	0.000	0.000	0.000	0.000	0.000	0.000	0.000	0.000	0.000	0.000	0.000	0.000	0.000	0.000	0.026	0.020	0.025	0.040	6.445	0.016	0.209	316	2384	100	155	5905	6060	185	9186	9371	Error	Error	-5.252	155	5905	185	9186	158996	3372399	0.534	9.393	0	0	0
1	8	6	"A33"	"A33"	6175	46140	100	427	497	358	72	321	321	359	356	99	18	5	0	6726	10173	10130	99	1487	1487	1594	1018	63	70	67	0	0.000	0.000	0.000	0.000	0.000	0.000	0.000	0.000	0.000	0.000	0.000	0.000	0.000	0.000	0.020	0.020	0.027	0.044	6.566	0.018	0.212	316	2384	100	106	5239	5345	176	8686	8862	Error	Error	-5.627	106	5239	176	8686	156921	3214553	0.388	8.427	0	0	0
1	9	6	"A33"	"A33"	6475	46135	100	407	467	320	68	322	322	377	555	147	6	0	0	6526	9743	10104	103	1483	1483	1662	1332	80	63	60	0	0.000	0.000	0.000	0.000	0.000	0.000	0.000	0.000	0.000	0.000	0.000	0.000	0.000	0.000	0.017	0.018	0.027	0.040	5.929	0.017	0.136	316	2384	100	85	5043	5128	145	8260	8405	Error	Error	-5.891	85	5043	145	8260	147551	3078914	0.162	6.067	0	0	0
1	10	6	"A34"	"A34"	6775	46135	100	476	526	275	52	313	313	341	182	53	47	25	0	10892	14689	13635	92	1507	1507	1819	2512	138	66	61	0	0.000	0.000	0.000	0.000	0.000	0.000	0.000	0.000	0.000	0.000	0.000	0.000	0.000	0.000	0.017	0.016	0.019	0.027	4.554	0.015	0.419	316	2384	100	163	9385	9548	213	13182	13395	Error	Error	-5.847	163	9385	213	13182	166332	4641838	1.016	5.123	0	0	0
1	11	6	"A34"	"A34"	7075	46135	100	501	559	295	52	326	326	350	189	54	47	27	0	10956	14011	12247	87	1526	1526	1773	2037	114	68	65	0	0.000	0.000	0.000	0.000	0.000	0.000	0.000	0.000	0.000	0.000	0.000	0.000	0.000	0.000	0.019	0.019	0.024	0.034	5.369	0.017	0.496	316	2384	100	175	9430	9605	233	12485	12718	Error	Error	-5.752	175	9430	233	12485	176744	4427363	1.106	6.008	0	0	0
1	12	6	"A34"	"A34"	7375	46135	100	522	586	302	51	320	320	346	165	47	54	36	0	10585	16231	14439	88	1518	1518	1756	1872	106	67	64	0	0.000	0.000	0.000	0.000	0.000	0.000	0.000	0.000	0.000	0.000	0.000	0.000	0.000	0.000	0.022	0.018	0.022	0.032	4.388	0.016	0.500	316	2384	100	202	9067	9269	266	14713	14979	Error	Error	-5.488	202	9067	266	14713	185329	5128962	1.455	7.732	0	0	0
1	13	6	"A35"	"A35"	7670	46135	100	490	521	254	48	338	338	362	209	57	39	15	0	11688	12197	9644	79	1563	1563	1865	2370	127	65	60	0	0.000	0.000	0.000	0.000	0.000	0.000	0.000	0.000	0.000	0.000	0.000	0.000	0.000	0.000	0.015	0.017	0.022	0.028	4.943	0.016	0.227	316	2384	100	152	10125	10277	183	10634	10817	Error	Error	-6.058	152	10125	183	10634	164533	3854407	0.761	4.359	0	0	0
1	14	6	"A35"	"A35"	7970	46135	100	533	549	263	47	338	338	364	212	58	47	19	0	15162	13632	9586	70	1589	1589	1826	1777	97	70	68	0	0.000	0.000	0.000	0.000	0.000	0.000	0.000	0.000	0.000	0.000	0.000	0.000	0.000	0.000	0.014	0.018	0.022	0.028	4.870	0.017	0.332	316	2384	100	195	13573	13768	211	12043	12254	Error	Error	-6.121	195	13573	211	12043	173618	4307710	0.873	6.644	0	0	0
1	15	6	"A35"	"A35"	8270	46135	100	496	526	237	45	346	346	370	198	53	41	18	0	14360	13495	10025	74	1618	1618	1833	1761	96	70	68	0	0.000	0.000	0.000	0.000	0.000	0.000	0.000	0.000	0.000	0.000	0.000	0.000	0.000	0.000	0.012	0.015	0.021	0.029	5.298	0.016	0.258	316	2384	100	150	12742	12892	180	11877	12057	Error	Error	-6.408	150	12742	180	11877	166171	4264513	0.788	6.622	0	0	0
1	16	6	"A36"	"A36"	8570	46135	100	537	571	266	46	346	346	369	230	62	43	18	0	14102	15241	10673	70	1613	1613	1702	871	51	83	75	0	0.000	0.000	0.000	0.000	0.000	0.000	0.000	0.000	0.000	0.000	0.000	0.000	0.000	0.000	0.015	0.017	0.019	0.021	3.766	0.015	0.159	316	2384	100	191	12489	12680	225	13628	13853	Error	Error	-6.031	191	12489	225	13628	180342	4816004	0.878	15.544	0	0	0
1	17	6	"A36"	"A36"	8870	46135	100	518	565	266	47	340	340	361	180	49	49	26	0	12606	14506	10749	74	1642	1642	1725	951	55	78	74	0	0.000	0.000	0.000	0.000	0.000	0.000	0.000	0.000	0.000	0.000	0.000	0.000	0.000	0.000	0.016	0.017	0.020	0.024	4.205	0.017	0.404	316	2384	100	178	10964	11142	225	12864	13089	Error	Error	-5.945	178	10964	225	12864	178422	4584004	1.133	13.440	0	0	0
1	18	6	"A36"	"A36"	9170	46130	100	502	527	238	45	355	355	380	220	57	37	13	0	10239	12613	10468	82	1706	1706	1866	1355	72	71	69	0	0.000	0.000	0.000	0.000	0.000	0.000	0.000	0.000	0.000	0.000	0.000	0.000	0.000	0.000	0.017	0.016	0.022	0.032	4.895	0.015	0.327	316	2384	100	147	8533	8680	172	10907	11079	Error	Error	-5.859	147	8533	172	10907	166489	3985758	0.668	7.931	0	0	0
1	1	7	"A37"	"A37"	4080	46440	100	446	479	241	50	319	319	348	174	50	43	20	0	8911	9871	7781	78	1433	1433	1717	1949	113	62	58	0	0.000	0.000	0.000	0.000	0.000	0.000	0.000	0.000	0.000	0.000	0.000	0.000	0.000	0.000	0.017	0.019	0.028	0.040	7.500	0.018	0.287	316	2384	100	127	7478	7605	160	8438	8598	Error	Error	-5.880	127	7478	160	8438	151307	3119302	0.753	4.184	0	0	0
1	2	7	"A37"	"A37"	4380	46440	100	447	477	218	45	323	323	344	163	47	42	19	0	7603	8678	6683	77	1426	1426	1636	1501	91	66	59	0	0.000	0.000	0.000	0.000	0.000	0.000	0.000	0.000	0.000	0.000	0.000	0.000	0.000	0.000	0.020	0.021	0.029	0.042	6.239	0.020	0.264	316	2384	100	124	6177	6301	154	7252	7406	Error	Error	-5.638	124	6177	154	7252	150769	2742148	0.816	4.692	0	0	0
1	3	7	"A37"	"A37"	4680	46440	100	466	502	230	45	323	323	353	228	64	36	9	0	6851	8221	6518	79	1459	1459	1583	1020	64	68	66	0	0.000	0.000	0.000	0.000	0.000	0.000	0.000	0.000	0.000	0.000	0.000	0.000	0.000	0.000	0.027	0.026	0.034	0.044	5.039	0.018	0.173	316	2384	100	143	5392	5535	179	6762	6941	Error	Error	-5.237	143	5392	179	6762	158736	2597936	0.654	6.508	0	0	0
1	4	7	"A38"	"A38"	4980	46440	100	529	565	362	64	334	334	370	290	78	36	9	0	16795	15683	12623	80	1480	1480	2043	3904	191	61	58	0	0.000	0.000	0.000	0.000	0.000	0.000	0.000	0.000	0.000	0.000	0.000	0.000	0.000	0.000	0.013	0.016	0.019	0.033	6.018	0.014	0.184	316	2384	100	195	15315	15510	231	14203	14434	Error	Error	-6.295	195	15315	231	14203	178676	4955762	0.672	3.494	0	0	0
1	5	7	"A38"	"A38"	5280	46440	100	543	566	262	46	325	325	362	300	82	39	9	0	17968	15903	12532	78	1497	1497	1975	3200	162	61	59	0	0.000	0.000	0.000	0.000	0.000	0.000	0.000	0.000	0.000	0.000	0.000	0.000	0.000	0.000	0.013	0.017	0.021	0.033	5.367	0.018	0.158	316	2384	100	218	16471	16689	241	14406	14647	Error	Error	-6.239	218	16471	241	14406	178746	5025223	0.680	4.353	0	0	0
1	6	7	"A38"	"A38"	5580	46440	100	526	582	548	94	329	329	360	244	67	41	12	0	17383	14793	11166	75	1516	1516	1858	2425	130	63	62	0	0.000	0.000	0.000	0.000	0.000	0.000	0.000	0.000	0.000	0.000	0.000	0.000	0.000	0.000	0.012	0.019	0.019	0.030	5.232	0.017	0.182	316	2384	100	197	15867	16064	253	13277	13530	Error	Error	-6.332	197	15867	253	13277	183769	4674718	0.910	5.334	0	0	0
1	7	7	"A39"	"A39"	5880	46440	100	467	528	331	62	324	324	361	256	70	34	13	0	9660	14301	13249	92	1507	1507	1694	1273	75	68	65	0	0.000	0.000	0.000	0.000	0.000	0.000	0.000	0.000	0.000	0.000	0.000	0.000	0.000	0.000	0.018	0.016	0.020	0.029	6.480	0.015	0.284	316	2384	100	143	8153	8296	204	12794	12998	Error	Error	-5.833	143	8153	204	12794	166907	4519227	0.652	9.903	0	0	0
1	8	7	"A39"	"A39"	6175	46440	100	512	597	565	94	324	324	436	1955	448	0	0	0	12581	15908	13645	85	1490	1490	1681	1500	89	68	65	0	0.000	0.000	0.000	0.000	0.000	0.000	0.000	0.000	0.000	0.000	0.000	0.000	0.000	0.000	0.017	0.019	0.020	0.030	6.292	0.048	0.023	316	2384	100	188	11091	11279	273	14418	14691	Error	Error	-5.883	188	11091	273	14418	188721	5026925	0.082	9.485	0	0	0
1	9	7	"A39"	"A39"	6475	46435	100	439	483	246	50	314	314	361	591	163	6	0	0	9529	13497	13505	100	1499	1499	1747	1622	92	63	61	0	0.000	0.000	0.000	0.000	0.000	0.000	0.000	0.000	0.000	0.000	0.000	0.000	0.000	0.000	0.016	0.014	0.019	0.032	6.209	0.013	0.185	316	2384	100	125	8030	8155	169	11998	12167	Error	Error	-6.005	125	8030	169	11998	152581	4265091	0.206	7.244	0	0	0
1	10	7	"A40"	"A40"	6775	46435	100	505	683	1338	195	317	317	372	387	104	25	6	0	10554	15205	14004	92	1489	1489	1654	1162	70	66	62	0	0.000	0.000	0.000	0.000	0.000	0.000	0.000	0.000	0.000	0.000	0.000	0.000	0.000	0.000	0.021	0.027	0.021	0.031	5.630	0.028	0.127	316	2384	100	188	9065	9253	366	13716	14082	Error	Error	-5.592	188	9065	366	13716	215689	4804736	0.804	11.662	0	0	0
1	11	7	"A40"	"A40"	7075	46435	100	478	537	279	51	336	336	376	357	94	26	5	0	9532	15042	14226	94	1573	1573	1723	1046	60	69	65	0	0.000	0.000	0.000	0.000	0.000	0.000	0.000	0.000	0.000	0.000	0.000	0.000	0.000	0.000	0.018	0.015	0.020	0.031	5.571	0.013	0.065	316	2384	100	142	7959	8101	201	13469	13670	Error	Error	-5.809	142	7959	201	13469	169544	4753139	0.451	12.733	0	0	0
1	12	7	"A40"	"A40"	7375	46435	100	474	522	278	53	323	323	350	208	59	38	19	0	8002	12537	11951	95	1542	1542	1666	978	58	69	65	0	0.000	0.000	0.000	0.000	0.000	0.000	0.000	0.000	0.000	0.000	0.000	0.000	0.000	0.000	0.023	0.018	0.023	0.035	5.271	0.016	0.178	316	2384	100	151	6460	6611	199	10995	11194	Error	Error	-5.419	151	6460	199	10995	164825	3961803	0.827	11.116	0	0	0
1	13	7	"A41"	"A41"	7675	46435	100	494	546	286	52	328	328	355	210	59	41	25	0	17074	16365	12747	77	1578	1578	1956	2478	126	63	62	0	0.000	0.000	0.000	0.000	0.000	0.000	0.000	0.000	0.000	0.000	0.000	0.000	0.000	0.000	0.011	0.015	0.018	0.026	5.730	0.014	0.367	316	2384	100	166	15496	15662	218	14787	15005	Error	Error	-6.545	166	15496	218	14787	172535	5171344	0.910	5.815	0	0	0
1	14	7	"A41"	"A41"	7975	46435	100	517	555	257	46	332	332	368	280	76	38	8	0	15917	15603	11742	75	1601	1601	1894	2094	110	68	66	0	0.000	0.000	0.000	0.000	0.000	0.000	0.000	0.000	0.000	0.000	0.000	0.000	0.000	0.000	0.013	0.016	0.019	0.025	5.242	0.015	0.364	316	2384	100	185	14316	14501	223	14002	14225	Error	Error	-6.274	185	14316	223	14002	175472	4930605	0.668	6.547	0	0	0
1	15	7	"A41"	"A41"	8275	46435	100	597	601	293	48	331	331	356	175	49	59	37	0	17006	16461	12423	75	1610	1610	1883	2091	111	69	66	0	0.000	0.000	0.000	0.000	0.000	0.000	0.000	0.000	0.000	0.000	0.000	0.000	0.000	0.000	0.017	0.018	0.021	0.029	4.550	0.015	0.310	316	2384	100	266	15396	15662	270	14851	15121	Error	Error	-5.855	266	15396	270	14851	189942	5201553	1.400	6.972	0	0	0
1	16	7	"A42"	"A42"	8575	46435	100	452	487	233	47	341	341	363	193	53	37	13	0	8024	10209	8772	85	1620	1620	1765	1144	64	69	66	0	0.000	0.000	0.000	0.000	0.000	0.000	0.000	0.000	0.000	0.000	0.000	0.000	0.000	0.000	0.017	0.017	0.025	0.034	5.414	0.014	0.097	316	2384	100	111	6404	6515	146	8589	8735	Error	Error	-5.850	111	6404	146	8589	153870	3226141	0.642	7.381	0	0	0
1	17	7	"A42"	"A42"	8875	46435	100	508	552	265	48	341	341	369	296	80	31	9	0	8753	10905	9054	83	1652	1652	1752	989	56	75	69	0	0.000	0.000	0.000	0.000	0.000	0.000	0.000	0.000	0.000	0.000	0.000	0.000	0.000	0.000	0.024	0.023	0.027	0.035	4.968	0.021	0.223	316	2384	100	167	7101	7268	211	9253	9464	Error	Error	-5.410	167	7101	211	9253	174402	3446121	0.618	9.255	0	0	0
1	18	7	"A42"	"A42"	9175	46430	100	435	472	215	45	351	351	383	328	85	15	0	0	5651	7574	6734	88	1732	1732	1875	1111	59	68	62	0	0.000	0.000	0.000	0.000	0.000	0.000	0.000	0.000	0.000	0.000	0.000	0.000	0.000	0.000	0.021	0.021	0.032	0.043	5.654	0.019	0.042	316	2384	100	84	3919	4003	121	5842	5963	Error	Error	-5.544	84	3919	121	5842	149074	2393528	0.271	5.130	0	0	0
1	1	8	"A43"	"A43"	4085	46740	100	520	560	279	49	329	329	347	159	45	55	34	0	15474	15840	12573	79	1424	1424	1730	2153	124	65	64	0	0.000	0.000	0.000	0.000	0.000	0.000	0.000	0.000	0.000	0.000	0.000	0.000	0.000	0.000	0.014	0.016	0.019	0.028	4.778	0.016	0.477	316	2384	100	191	14050	14241	231	14416	14647	Error	Error	-6.201	191	14050	231	14416	176906	5005514	1.340	6.554	0	0	0
1	2	8	"A43"	"A43"	4385	46740	100	538	586	312	53	330	330	352	179	50	52	30	0	15057	16697	13894	83	1432	1432	1864	2838	152	64	61	0	0.000	0.000	0.000	0.000	0.000	0.000	0.000	0.000	0.000	0.000	0.000	0.000	0.000	0.000	0.015	0.017	0.019	0.028	4.792	0.016	0.439	316	2384	100	208	13625	13833	256	15265	15521	Error	Error	-6.034	208	13625	256	15265	185023	5276363	1.307	5.227	0	0	0
1	3	8	"A43"	"A43"	4680	46740	100	585	628	333	53	332	332	355	175	49	58	40	0	22667	19333	14407	74	1480	1480	1886	2800	148	67	63	0	0.000	0.000	0.000	0.000	0.000	0.000	0.000	0.000	0.000	0.000	0.000	0.000	0.000	0.000	0.012	0.017	0.019	0.029	4.754	0.017	0.431	316	2384	100	253	21187	21440	296	17853	18149	Error	Error	-6.388	253	21187	296	17853	198498	6109180	1.560	6.231	0	0	0
1	4	8	"A44"	"A44"	4980	46740	100	470	507	261	51	322	322	352	271	76	31	9	0	12658	11976	8649	72	1485	1485	1656	1445	87	69	66	0	0.000	0.000	0.000	0.000	0.000	0.000	0.000	0.000	0.000	0.000	0.000	0.000	0.000	0.000	0.013	0.018	0.020	0.027	4.850	0.018	0.338	316	2384	100	148	11173	11321	185	10491	10676	Error	Error	-6.238	148	11173	185	10491	160290	3784282	0.572	7.142	0	0	0
1	5	8	"A44"	"A44"	5280	46740	100	508	529	251	47	321	321	344	172	50	52	26	0	10763	12357	9886	80	1490	1490	1667	1357	81	68	65	0	0.000	0.000	0.000	0.000	0.000	0.000	0.000	0.000	0.000	0.000	0.000	0.000	0.000	0.000	0.020	0.019	0.025	0.036	5.440	0.017	0.288	316	2384	100	187	9273	9460	208	10867	11075	Error	Error	-5.632	187	9273	208	10867	167320	3904884	1.076	7.878	0	0	0
1	6	8	"A44"	"A44"	5580	46740	100	482	510	232	45	329	329	366	298	81	26	4	0	10764	10861	8142	74	1513	1513	1789	2033	113	67	62	0	0.000	0.000	0.000	0.000	0.000	0.000	0.000	0.000	0.000	0.000	0.000	0.000	0.000	0.000	0.017	0.019	0.025	0.033	5.212	0.017	0.262	316	2384	100	153	9251	9404	181	9348	9529	Error	Error	-5.918	153	9251	181	9348	161092	3432036	0.483	4.462	0	0	0
1	7	8	"A45"	"A45"	5880	46740	100	451	491	228	46	326	326	362	338	93	22	1	0	13032	12309	9283	75	1479	1479	1700	1550	91	67	64	0	0.000	0.000	0.000	0.000	0.000	0.000	0.000	0.000	0.000	0.000	0.000	0.000	0.000	0.000	0.011	0.015	0.021	0.028	5.324	0.014	0.077	316	2384	100	125	11553	11678	165	10830	10995	Error	Error	-6.530	125	11553	165	10830	155282	3889772	0.382	6.845	0	0	0
1	8	8	"A45"	"A45"	6180	46740	100	516	553	323	58	319	319	341	167	48	55	30	0	13048	14859	11793	79	1478	1478	1732	1853	106	70	67	0	0.000	0.000	0.000	0.000	0.000	0.000	0.000	0.000	0.000	0.000	0.000	0.000	0.000	0.000	0.017	0.017	0.021	0.030	5.240	0.015	0.300	316	2384	100	197	11570	11767	234	13381	13615	Error	Error	-5.876	197	11570	234	13381	174842	4695531	1.269	7.084	0	0	0
1	9	8	"A45"	"A45"	6480	46735	100	494	569	449	78	312	312	344	225	65	44	17	0	12353	13014	10679	82	1484	1484	1817	2323	127	64	61	0	0.000	0.000	0.000	0.000	0.000	0.000	0.000	0.000	0.000	0.000	0.000	0.000	0.000	0.000	0.017	0.022	0.021	0.035	5.633	0.015	0.157	316	2384	100	182	10869	11051	257	11530	11787	Error	Error	-5.900	182	10869	257	11530	179724	4112409	1.000	4.820	0	0	0
1	10	8	"A47"	"A47"	6780	46735	100	483	509	235	46	315	315	349	230	65	41	12	0	13109	13561	10367	76	1482	1482	1651	1183	71	70	67	0	0.000	0.000	0.000	0.000	0.000	0.000	0.000	0.000	0.000	0.000	0.000	0.000	0.000	0.000	0.014	0.016	0.020	0.028	5.477	0.014	0.189	316	2384	100	168	11627	11795	194	12079	12273	Error	Error	-6.113	168	11627	194	12079	160982	4285216	0.696	10.068	0	0	0
1	11	8	"A47"	"A47"	7080	46735	100	498	534	241	45	308	308	354	367	103	25	2	0	13537	14767	12407	84	1503	1503	1810	2095	115	64	61	0	0.000	0.000	0.000	0.000	0.000	0.000	0.000	0.000	0.000	0.000	0.000	0.000	0.000	0.000	0.016	0.017	0.021	0.036	6.009	0.014	0.252	316	2384	100	190	12034	12224	226	13264	13490	Error	Error	-5.985	190	12034	226	13264	168607	4666296	0.490	6.185	0	0	0
1	12	8	"A47"	"A47"	7380	46735	100	502	534	242	45	328	328	397	1028	258	0	0	0	12344	13213	10899	82	1520	1520	1817	1914	105	63	62	0	0.000	0.000	0.000	0.000	0.000	0.000	0.000	0.000	0.000	0.000	0.000	0.000	0.000	0.000	0.016	0.018	0.022	0.037	6.045	0.014	0.201	316	2384	100	174	10824	10998	206	11693	11899	Error	Error	-5.959	174	10824	206	11693	168592	4175237	0.133	5.954	0	0	0
1	13	8	"A48"	"A48"	7680	46735	100	595	644	334	51	338	338	370	203	54	56	33	0	22919	17884	11964	66	1555	1555	2359	4494	190	68	65	0	0.000	0.000	0.000	0.000	0.000	0.000	0.000	0.000	0.000	0.000	0.000	0.000	0.000	0.000	0.012	0.019	0.020	0.026	3.944	0.020	0.383	316	2384	100	257	21364	21621	306	16329	16635	Error	Error	-6.377	257	21364	306	16329	203594	5651465	1.350	3.455	0	0	0
1	14	8	"A48"	"A48"	7980	46735	100	579	624	317	50	334	334	366	284	77	46	18	0	24920	19951	13137	65	1592	1592	2582	5010	194	69	66	0	0.000	0.000	0.000	0.000	0.000	0.000	0.000	0.000	0.000	0.000	0.000	0.000	0.000	0.000	0.011	0.016	0.018	0.023	4.204	0.016	0.470	316	2384	100	245	23328	23573	290	18359	18649	Error	Error	-6.573	245	23328	290	18359	197101	6304370	0.908	3.467	0	0	0
1	15	8	"A48"	"A48"	8280	46735	100	656	661	313	47	344	344	381	293	76	51	18	0	25502	20549	12347	60	1610	1610	2572	5281	205	71	70	0	0.000	0.000	0.000	0.000	0.000	0.000	0.000	0.000	0.000	0.000	0.000	0.000	0.000	0.000	0.013	0.017	0.018	0.020	3.165	0.020	0.378	316	2384	100	312	23892	24204	317	18939	19256	Error	Error	-6.259	312	23892	317	18939	208788	6493444	0.956	3.404	0	0	0
1	16	8	"A49"	"A49"	8575	46735	100	558	605	306	50	340	340	359	195	54	52	27	0	12546	14731	10543	71	1614	1614	1666	628	37	87	80	0	0.000	0.000	0.000	0.000	0.000	0.000	0.000	0.000	0.000	0.000	0.000	0.000	0.000	0.000	0.020	0.020	0.022	0.027	3.342	0.019	0.387	316	2384	100	218	10932	11150	265	13117	13382	Error	Error	-5.648	218	10932	265	13117	191237	4654854	1.262	20.804	0	0	0
1	17	8	"A49"	"A49"	8875	46735	100	543	569	290	50	338	338	367	242	65	42	15	0	12575	12977	9689	74	1643	1643	1738	883	50	77	73	0	0.000	0.000	0.000	0.000	0.000	0.000	0.000	0.000	0.000	0.000	0.000	0.000	0.000	0.000	0.019	0.020	0.023	0.032	4.971	0.020	0.216	316	2384	100	205	10932	11137	231	11334	11565	Error	Error	-5.737	205	10932	231	11334	179926	4100709	0.835	12.728	0	0	0
1	18	8	"A49"	"A49"	9175	46730	100	476	525	361	68	356	356	378	212	56	33	10	0	11125	10449	6975	66	1728	1728	1884	1251	66	70	67	0	0.000	0.000	0.000	0.000	0.000	0.000	0.000	0.000	0.000	0.000	0.000	0.000	0.000	0.000	0.013	0.019	0.024	0.030	4.518	0.022	0.245	316	2384	100	120	9397	9517	169	8721	8890	Error	Error	-6.291	120	9397	169	8721	165974	3301825	0.693	6.847	0	0	0
1	1	9	"A50"	"A50"	4085	47040	100	424	461	210	45	326	326	345	156	45	40	18	0	7650	9505	7241	76	1419	1419	1456	402	27	85	79	0	0.000	0.000	0.000	0.000	0.000	0.000	0.000	0.000	0.000	0.000	0.000	0.000	0.000	0.000	0.016	0.017	0.023	0.028	5.250	0.015	0.169	316	2384	100	98	6231	6329	135	8086	8221	Error	Error	-5.991	98	6231	135	8086	145648	3003562	0.744	20.022	0	0	0
1	2	9	"A50"	"A50"	4385	47040	100	480	519	290	55	326	326	351	250	71	34	13	0	8631	11797	9555	80	1451	1451	1495	516	34	81	75	0	0.000	0.000	0.000	0.000	0.000	0.000	0.000	0.000	0.000	0.000	0.000	0.000	0.000	0.000	0.021	0.019	0.023	0.032	4.668	0.018	0.322	316	2384	100	154	7180	7334	193	10346	10539	Error	Error	-5.543	154	7180	193	10346	163863	3727960	0.672	19.965	0	0	0
1	3	9	"A50"	"A50"	4685	47040	100	467	497	267	53	326	326	349	193	55	40	18	0	8367	11558	9928	85	1469	1469	1518	603	39	76	70	0	0.000	0.000	0.000	0.000	0.000	0.000	0.000	0.000	0.000	0.000	0.000	0.000	0.000	0.000	0.020	0.017	0.024	0.032	6.287	0.016	0.290	316	2384	100	141	6898	7039	171	10089	10260	Error	Error	-5.612	141	6898	171	10089	157202	3652428	0.767	16.650	0	0	0
1	4	9	"A51"	"A51"	4985	47040	100	528	579	294	50	329	329	349	263	75	39	15	0	14571	14915	9943	66	1471	1471	1555	817	52	83	78	0	0.000	0.000	0.000	0.000	0.000	0.000	0.000	0.000	0.000	0.000	0.000	0.000	0.000	0.000	0.015	0.019	0.020	0.025	4.318	0.017	0.336	316	2384	100	199	13100	13299	250	13444	13694	Error	Error	-6.041	199	13100	250	13444	183060	4713253	0.875	16.353	0	0	0
1	5	9	"A51"	"A51"	5285	47040	100	508	546	246	45	322	322	340	160	47	55	33	0	16150	15375	9710	63	1471	1471	1539	766	49	84	78	0	0.000	0.000	0.000	0.000	0.000	0.000	0.000	0.000	0.000	0.000	0.000	0.000	0.000	0.000	0.013	0.016	0.018	0.019	3.855	0.015	0.327	316	2384	100	186	14679	14865	224	13904	14128	Error	Error	-6.302	186	14679	224	13904	172495	4858590	1.288	18.063	0	0	0
1	6	9	"A51"	"A51"	5585	47040	100	549	573	242	42	326	326	354	301	85	38	7	0	18937	18282	10590	57	1486	1486	1581	1049	66	87	82	0	0.000	0.000	0.000	0.000	0.000	0.000	0.000	0.000	0.000	0.000	0.000	0.000	0.000	0.000	0.013	0.015	0.017	0.018	3.298	0.013	0.108	316	2384	100	223	17451	17674	247	16796	17043	Error	Error	-6.290	223	17451	247	16796	181157	5777010	0.728	15.921	0	0	0
1	7	9	"A52"	"A52"	5885	47040	100	1678	3112	2925	93	320	320	353	214	60	73	67	0	13488	11990	7910	65	1500	1500	1699	1610	94	71	68	0	0.000	0.000	0.000	0.000	0.000	0.000	0.000	0.000	0.000	0.000	0.000	0.000	0.000	0.000	0.113	0.266	0.226	0.213	3.191	0.214	0.480	316	2384	100	1358	11988	13346	2792	10490	13282	Error	Error	-3.142	1358	11988	2792	10490	983500	3788794	12.893	6.392	0	0	0
1	8	9	"A52"	"A52"	6185	47040	100	1375	2982	2923	98	318	318	347	200	57	75	65	0	14019	12250	7614	62	1478	1478	1614	1165	72	76	73	0	0.000	0.000	0.000	0.000	0.000	0.000	0.000	0.000	0.000	0.000	0.000	0.000	0.000	0.000	0.084	0.247	0.238	0.179	3.395	0.244	0.571	316	2384	100	1057	12541	13598	2664	10772	13436	Error	Error	-3.569	1057	12541	2664	10772	942449	3870922	13.175	9.130	0	0	0
1	9	9	"A52"	"A52"	6485	47035	100	1099	2885	2923	101	324	324	387	484	125	58	47	0	12124	10498	7215	68	1529	1529	1720	1450	84	69	66	0	0.000	0.000	0.000	0.000	0.000	0.000	0.000	0.000	0.000	0.000	0.000	0.000	0.000	0.000	0.073	0.286	0.265	0.210	3.605	0.255	0.478	316	2384	100	775	10595	11370	2561	8969	11530	Error	Error	-3.773	775	10595	2561	8969	911777	3317402	5.161	6.054	0	0	0
1	10	9	"A53"	"A53"	6780	47035	100	444	467	214	45	328	328	357	310	86	20	1	0	13269	11911	8633	72	1515	1515	1792	1927	107	65	62	0	0.000	0.000	0.000	0.000	0.000	0.000	0.000	0.000	0.000	0.000	0.000	0.000	0.000	0.000	0.010	0.013	0.018	0.021	4.544	0.015	0.131	316	2384	100	116	11754	11870	139	10396	10535	Error	Error	-6.663	116	11754	139	10396	147459	3763811	0.355	5.251	0	0	0
1	11	9	"A53"	"A53"	7080	47035	100	505	517	232	44	321	321	356	251	70	39	8	0	14829	13923	10032	72	1540	1540	1715	1334	77	71	65	0	0.000	0.000	0.000	0.000	0.000	0.000	0.000	0.000	0.000	0.000	0.000	0.000	0.000	0.000	0.014	0.016	0.020	0.026	4.892	0.014	0.149	316	2384	100	184	13289	13473	196	12383	12579	Error	Error	-6.174	184	13289	196	12383	163223	4399693	0.641	9.151	0	0	0
1	12	9	"A53"	"A53"	7380	47035	100	487	563	591	104	321	321	357	240	67	36	12	0	12425	11708	8293	70	1531	1531	1731	1560	90	69	66	0	0.000	0.000	0.000	0.000	0.000	0.000	0.000	0.000	0.000	0.000	0.000	0.000	0.000	0.000	0.015	0.024	0.021	0.029	5.493	0.014	0.065	316	2384	100	166	10894	11060	242	10177	10419	Error	Error	-6.036	166	10894	242	10177	177978	3699753	0.858	6.396	0	0	0
1	13	9	"A54"	"A54"	7680	47035	100	496	526	260	49	323	323	349	214	61	43	18	0	12997	12140	8761	72	1548	1548	1796	1856	103	69	64	0	0.000	0.000	0.000	0.000	0.000	0.000	0.000	0.000	0.000	0.000	0.000	0.000	0.000	0.000	0.015	0.019	0.024	0.031	4.751	0.016	0.262	316	2384	100	173	11449	11622	203	10592	10795	Error	Error	-6.048	173	11449	203	10592	166317	3836347	0.827	5.573	0	0	0
1	14	9	"A54"	"A54"	7980	47035	100	504	518	231	44	317	317	363	605	166	4	0	0	14375	14306	10317	72	1553	1553	1705	1371	80	74	70	0	0.000	0.000	0.000	0.000	0.000	0.000	0.000	0.000	0.000	0.000	0.000	0.000	0.000	0.000	0.015	0.016	0.018	0.024	4.693	0.012	0.015	316	2384	100	187	12822	13009	201	12753	12954	Error	Error	-6.099	187	12822	201	12753	163692	4520723	0.256	9.191	0	0	0
1	15	9	"A54"	"A54"	8280	47035	100	499	520	246	47	326	326	484	2468	509	0	0	0	14649	14467	10176	70	1587	1587	1911	3339	174	70	66	0	0.000	0.000	0.000	0.000	0.000	0.000	0.000	0.000	0.000	0.000	0.000	0.000	0.000	0.000	0.013	0.015	0.018	0.021	4.488	0.014	0.295	316	2384	100	173	13062	13235	194	12880	13074	Error	Error	-6.238	173	13062	194	12880	164469	4571703	0.015	3.760	0	0	0
1	16	9	"A55"	"A55"	8580	47035	100	880	3325	5843	175	337	337	385	334	86	60	45	0	6057	9697	8577	88	1607	1607	1783	1284	72	71	60	0	0.000	0.000	0.000	0.000	0.000	0.000	0.000	0.000	0.000	0.000	0.000	0.000	0.000	0.000	0.122	0.369	0.176	0.206	2.639	0.438	0.511	316	2384	100	543	4450	4993	2988	8090	11078	Error	Error	-3.035	543	4450	2988	8090	1050751	3064213	8.802	6.164	0	0	0
1	17	9	"A55"	"A55"	8880	47030	100	1286	4013	6326	157	351	351	382	222	58	68	60	0	10864	11733	9255	78	1632	1632	1824	1354	74	66	65	0	0.000	0.000	0.000	0.000	0.000	0.000	0.000	0.000	0.000	0.000	0.000	0.000	0.000	0.000	0.101	0.363	0.191	0.218	2.731	0.453	0.477	316	2384	100	935	9232	10167	3662	10101	13763	Error	Error	-3.304	935	9232	3662	10101	1268205	3707530	16.356	7.318	0	0	0
1	18	9	"A55"	"A55"	9180	47030	100	1065	3749	5952	158	352	352	386	232	60	66	56	0	8836	10877	8993	82	1729	1729	1887	1210	64	70	65	0	0.000	0.000	0.000	0.000	0.000	0.000	0.000	0.000	0.000	0.000	0.000	0.000	0.000	0.000	0.100	0.371	0.170	0.196	3.162	0.428	0.557	316	2384	100	713	7107	7820	3397	9148	12545	Error	Error	-3.317	713	7107	3397	9148	1184824	3437165	14.496	7.430	0	0	0
1	1	10	"A56"	"A56"	4090	47340	100	426	473	231	48	329	329	350	165	47	40	19	0	7399	9096	8082	88	1487	1487	1986	3152	158	55	48	0	0.000	0.000	0.000	0.000	0.000	0.000	0.000	0.000	0.000	0.000	0.000	0.000	0.000	0.000	0.016	0.019	0.030	0.045	6.394	0.017	0.323	316	2384	100	97	5912	6009	144	7609	7753	Error	Error	-5.930	97	5912	144	7609	149454	2874437	0.745	2.256	0	0	0
1	2	10	"A56"	"A56"	4390	47340	100	438	453	206	45	320	320	343	154	44	42	17	0	6049	7753	6345	81	1476	1476	1648	1331	80	61	57	0	0.000	0.000	0.000	0.000	0.000	0.000	0.000	0.000	0.000	0.000	0.000	0.000	0.000	0.000	0.026	0.021	0.033	0.050	5.713	0.018	0.205	316	2384	100	118	4573	4691	133	6277	6410	Error	Error	-5.276	118	4573	133	6277	143222	2449852	0.714	4.587	0	0	0
1	3	10	"A56"	"A56"	4690	47340	100	428	452	212	46	320	320	348	233	66	29	6	0	7769	8193	6635	80	1474	1474	1667	1520	91	59	58	0	0.000	0.000	0.000	0.000	0.000	0.000	0.000	0.000	0.000	0.000	0.000	0.000	0.000	0.000	0.017	0.020	0.029	0.043	6.075	0.016	0.068	316	2384	100	108	6295	6403	132	6719	6851	Error	Error	-5.865	108	6295	132	6719	142764	2589002	0.446	4.293	0	0	0
1	4	10	"A57"	"A57"	4990	47340	100	487	511	249	48	316	316	343	192	55	46	20	0	14202	13868	10583	76	1476	1476	1724	1827	105	66	64	0	0.000	0.000	0.000	0.000	0.000	0.000	0.000	0.000	0.000	0.000	0.000	0.000	0.000	0.000	0.013	0.016	0.019	0.032	5.774	0.015	0.358	316	2384	100	171	12726	12897	195	12392	12587	Error	Error	-6.218	171	12726	195	12392	161521	4382339	0.875	6.647	0	0	0
1	5	10	"A57"	"A57"	5285	47340	100	456	484	236	48	315	315	341	179	52	45	20	0	13641	13585	10981	80	1497	1497	1831	2247	122	62	60	0	0.000	0.000	0.000	0.000	0.000	0.000	0.000	0.000	0.000	0.000	0.000	0.000	0.000	0.000	0.012	0.014	0.019	0.030	6.990	0.014	0.285	316	2384	100	141	12144	12285	169	12088	12257	Error	Error	-6.428	141	12144	169	12088	152917	4293012	0.799	5.231	0	0	0
1	6	10	"A57"	"A57"	5585	47340	100	468	502	242	48	317	317	366	469	128	12	0	0	13294	13844	11085	80	1484	1484	1878	2499	133	63	60	0	0.000	0.000	0.000	0.000	0.000	0.000	0.000	0.000	0.000	0.000	0.000	0.000	0.000	0.000	0.013	0.015	0.019	0.032	6.233	0.016	0.076	316	2384	100	151	11810	11961	185	12360	12545	Error	Error	-6.289	151	11810	185	12360	158591	4374826	0.290	4.788	0	0	0
1	7	10	"A58"	"A58"	5885	47340	100	481	505	229	45	313	313	339	188	55	46	20	0	13754	12725	9710	76	1480	1480	1752	1886	107	65	61	0	0.000	0.000	0.000	0.000	0.000	0.000	0.000	0.000	0.000	0.000	0.000	0.000	0.000	0.000	0.014	0.017	0.022	0.027	5.505	0.013	0.209	316	2384	100	168	12274	12442	192	11245	11437	Error	Error	-6.191	168	12274	192	11245	159582	4021190	0.883	5.818	0	0	0
1	8	10	"A58"	"A58"	6185	47340	100	492	542	519	95	320	320	352	218	61	44	15	0	12350	13695	10177	74	1486	1486	1735	1771	102	68	65	0	0.000	0.000	0.000	0.000	0.000	0.000	0.000	0.000	0.000	0.000	0.000	0.000	0.000	0.000	0.016	0.018	0.019	0.026	4.762	0.014	0.121	316	2384	100	172	10864	11036	222	12209	12431	Error	Error	-5.981	172	10864	222	12209	171283	4327487	0.872	6.753	0	0	0
1	9	10	"A58"	"A58"	6485	47335	100	476	549	423	77	329	329	381	743	195	5	0	0	10498	11882	9646	81	1535	1535	1911	2609	136	61	59	0	0.000	0.000	0.000	0.000	0.000	0.000	0.000	0.000	0.000	0.000	0.000	0.000	0.000	0.000	0.016	0.021	0.025	0.037	5.277	0.018	0.240	316	2384	100	147	8963	9110	220	10347	10567	Error	Error	-5.930	147	8963	220	10347	173601	3754743	0.226	3.822	0	0	0
1	10	10	"A59"	"A59"	6785	47335	100	491	504	216	42	335	335	363	227	62	36	8	0	13813	11351	7723	68	1534	1534	1730	1411	81	68	66	0	0.000	0.000	0.000	0.000	0.000	0.000	0.000	0.000	0.000	0.000	0.000	0.000	0.000	0.000	0.013	0.017	0.021	0.029	6.140	0.014	0.112	316	2384	100	156	12279	12435	169	9817	9986	Error	Error	-6.299	156	12279	169	9817	159220	3586932	0.621	6.819	0	0	0
1	11	10	"A59"	"A59"	7085	47335	100	486	483	220	45	332	332	420	1585	377	0	0	0	12284	10465	7460	71	1567	1567	1827	1726	94	64	60	0	0.000	0.000	0.000	0.000	0.000	0.000	0.000	0.000	0.000	0.000	0.000	0.000	0.000	0.000	0.014	0.017	0.025	0.039	6.141	0.070	0.028	316	2384	100	154	10717	10871	151	8898	9049	Error	Error	-6.121	154	10717	151	8898	152750	3306946	0.040	5.005	0	0	0
1	12	10	"A59"	"A59"	7385	47335	100	485	517	242	46	339	339	382	348	91	22	2	0	15726	13208	9524	72	1550	1550	1895	2239	118	64	63	0	0.000	0.000	0.000	0.000	0.000	0.000	0.000	0.000	0.000	0.000	0.000	0.000	0.000	0.000	0.010	0.015	0.020	0.029	6.125	0.013	0.070	316	2384	100	146	14176	14322	178	11658	11836	Error	Error	-6.601	146	14176	178	11658	163501	4173643	0.388	5.053	0	0	0
1	13	10	"A60"	"A60"	7685	47335	100	425	485	299	61	339	339	453	2108	465	0	0	0	5480	9073	9151	100	1548	1548	1643	1019	62	66	62	0	0.000	0.000	0.000	0.000	0.000	0.000	0.000	0.000	0.000	0.000	0.000	0.000	0.000	0.000	0.022	0.019	0.027	0.039	7.299	0.123	0.034	316	2384	100	86	3932	4018	146	7525	7671	Error	Error	-5.515	86	3932	146	7525	153144	2867125	0.015	7.291	0	0	0
1	14	10	"A60"	"A60"	7985	47335	100	444	510	640	125	333	333	431	1924	446	0	0	0	5069	8771	9131	104	1555	1555	1695	1332	78	63	54	0	0.000	0.000	0.000	0.000	0.000	0.000	0.000	0.000	0.000	0.000	0.000	0.000	0.000	0.000	0.032	0.025	0.033	0.049	5.746	0.018	0.069	316	2384	100	111	3514	3625	177	7216	7393	Error	Error	-4.984	111	3514	177	7216	161063	2771631	0.041	5.312	0	0	0
1	15	10	"A60"	"A60"	8285	47335	100	378	427	218	51	324	324	348	179	51	29	12	0	4819	7423	7721	104	1552	1552	1635	645	39	66	64	0	0.000	0.000	0.000	0.000	0.000	0.000	0.000	0.000	0.000	0.000	0.000	0.000	0.000	0.000	0.017	0.018	0.035	0.052	6.969	0.018	0.028	316	2384	100	54	3267	3321	103	5871	5974	Error	Error	-5.919	54	3267	103	5871	134881	2345754	0.441	8.974	0	0	0
1	16	10	"A61"	"A61"	8585	47335	100	565	609	314	51	329	329	357	204	57	55	27	0	19232	18364	11894	64	1595	1595	1734	1183	68	83	75	0	0.000	0.000	0.000	0.000	0.000	0.000	0.000	0.000	0.000	0.000	0.000	0.000	0.000	0.000	0.013	0.017	0.019	0.021	3.685	0.014	0.252	316	2384	100	236	17637	17873	280	16769	17049	Error	Error	-6.224	236	17637	280	16769	192566	5803124	1.235	14.057	0	0	0
1	17	10	"A61"	"A61"	8885	47330	100	536	598	487	81	349	349	380	232	61	42	19	0	12141	13819	11280	81	1657	1657	2054	2807	136	65	61	0	0.000	0.000	0.000	0.000	0.000	0.000	0.000	0.000	0.000	0.000	0.000	0.000	0.000	0.000	0.018	0.020	0.022	0.030	5.329	0.016	0.205	316	2384	100	187	10484	10671	249	12162	12411	Error	Error	-5.809	187	10484	249	12162	188821	4366901	0.940	4.191	0	0	0
1	18	10	"A61"	"A61"	9180	47330	100	542	566	252	44	371	371	401	196	48	46	19	0	10589	12707	10041	79	1801	1801	2209	2846	128	64	60	0	0.000	0.000	0.000	0.000	0.000	0.000	0.000	0.000	0.000	0.000	0.000	0.000	0.000	0.000	0.019	0.018	0.024	0.034	5.257	0.015	0.345	316	2384	100	171	8788	8959	195	10906	11101	Error	Error	-5.683	171	8788	195	10906	178746	4015257	0.842	3.689	0	0	0
1	1	11	"A62"	"A62"	4090	47640	100	465	495	243	49	328	328	349	166	47	46	23	0	8632	11770	10274	87	1469	1469	1657	1269	76	64	62	0	0.000	0.000	0.000	0.000	0.000	0.000	0.000	0.000	0.000	0.000	0.000	0.000	0.000	0.000	0.019	0.016	0.023	0.035	6.214	0.015	0.310	316	2384	100	137	7163	7300	167	10301	10468	Error	Error	-5.708	137	7163	167	10301	156324	3719313	0.880	7.969	0	0	0
1	2	11	"A62"	"A62"	4390	47640	100	473	517	267	51	327	327	345	186	53	43	22	0	10413	13720	11606	84	1450	1450	1641	1325	80	65	62	0	0.000	0.000	0.000	0.000	0.000	0.000	0.000	0.000	0.000	0.000	0.000	0.000	0.000	0.000	0.016	0.015	0.019	0.028	5.189	0.015	0.360	316	2384	100	146	8963	9109	190	12270	12460	Error	Error	-5.940	146	8963	190	12270	163248	4335504	0.925	9.116	0	0	0
1	3	11	"A62"	"A62"	4690	47640	100	499	539	276	51	325	325	343	171	49	50	28	0	12111	14840	12018	80	1457	1457	1621	1274	78	69	66	0	0.000	0.000	0.000	0.000	0.000	0.000	0.000	0.000	0.000	0.000	0.000	0.000	0.000	0.000	0.016	0.016	0.019	0.024	4.030	0.015	0.349	316	2384	100	174	10654	10828	214	13383	13597	Error	Error	-5.936	174	10654	214	13383	170273	4689405	1.146	10.376	0	0	0
1	4	11	"A63"	"A63"	4990	47640	100	512	556	266	47	325	325	352	230	65	44	20	0	20365	17646	13809	78	1483	1483	1936	3128	161	64	59	0	0.000	0.000	0.000	0.000	0.000	0.000	0.000	0.000	0.000	0.000	0.000	0.000	0.000	0.000	0.010	0.014	0.017	0.024	5.190	0.014	0.461	316	2384	100	187	18882	19069	231	16163	16394	Error	Error	-6.658	187	18882	231	16163	175766	5576147	0.887	5.022	0	0	0
1	5	11	"A63"	"A63"	5290	47640	100	496	523	251	47	326	326	348	184	52	47	23	0	18868	16175	12363	76	1484	1484	1861	2556	137	63	61	0	0.000	0.000	0.000	0.000	0.000	0.000	0.000	0.000	0.000	0.000	0.000	0.000	0.000	0.000	0.010	0.013	0.016	0.024	4.852	0.013	0.343	316	2384	100	170	17384	17554	197	14691	14888	Error	Error	-6.676	170	17384	197	14691	165403	5111425	0.951	5.600	0	0	0
1	6	11	"A63"	"A63"	5590	47640	100	536	550	245	44	325	325	362	379	104	25	1	0	19803	17509	12942	73	1484	1484	1917	2800	146	66	64	0	0.000	0.000	0.000	0.000	0.000	0.000	0.000	0.000	0.000	0.000	0.000	0.000	0.000	0.000	0.012	0.014	0.017	0.025	5.077	0.013	0.392	316	2384	100	211	18319	18530	225	16025	16250	Error	Error	-6.440	211	18319	225	16025	173862	5532878	0.496	5.569	0	0	0
1	7	11	"A64"	"A64"	5890	47640	100	445	491	313	63	329	329	353	199	56	37	14	0	12189	12092	10032	82	1511	1511	1908	2529	132	59	56	0	0.000	0.000	0.000	0.000	0.000	0.000	0.000	0.000	0.000	0.000	0.000	0.000	0.000	0.000	0.011	0.015	0.020	0.036	7.214	0.013	0.214	316	2384	100	116	10678	10794	162	10581	10743	Error	Error	-6.524	116	10678	162	10581	155115	3821070	0.693	4.027	0	0	0
1	8	11	"A64"	"A64"	6190	47640	100	495	522	237	45	324	324	362	398	109	19	1	0	14849	14156	10345	73	1502	1502	1761	2034	115	68	66	0	0.000	0.000	0.000	0.000	0.000	0.000	0.000	0.000	0.000	0.000	0.000	0.000	0.000	0.000	0.013	0.016	0.019	0.024	4.792	0.013	0.042	316	2384	100	171	13347	13518	198	12654	12852	Error	Error	-6.286	171	13347	198	12654	164991	4473262	0.402	6.094	0	0	0
1	9	11	"A64"	"A64"	6490	47635	100	480	518	258	49	325	325	354	217	61	40	16	0	13663	14040	11254	80	1498	1498	1848	2341	126	64	61	0	0.000	0.000	0.000	0.000	0.000	0.000	0.000	0.000	0.000	0.000	0.000	0.000	0.000	0.000	0.013	0.015	0.019	0.029	6.098	0.013	0.206	316	2384	100	155	12165	12320	193	12542	12735	Error	Error	-6.294	155	12165	193	12542	163774	4436768	0.756	5.208	0	0	0
1	10	11	"A65"	"A65"	6790	47635	100	560	598	285	47	335	335	387	442	114	27	1	0	27210	20057	15513	77	1551	1551	2285	4491	196	60	58	0	0.000	0.000	0.000	0.000	0.000	0.000	0.000	0.000	0.000	0.000	0.000	0.000	0.000	0.000	0.009	0.014	0.016	0.025	5.232	0.014	0.234	316	2384	100	225	25659	25884	263	18506	18769	Error	Error	-6.833	225	25659	263	18506	189114	6338165	0.477	3.957	0	0	0
1	11	11	"A65"	"A65"	7090	47635	100	595	635	369	58	331	331	359	199	55	55	36	0	29862	21719	16217	74	1555	1555	2273	4659	204	63	60	0	0.000	0.000	0.000	0.000	0.000	0.000	0.000	0.000	0.000	0.000	0.000	0.000	0.000	0.000	0.009	0.015	0.017	0.028	5.116	0.014	0.502	316	2384	100	264	28307	28571	304	20164	20468	Error	Error	-6.744	264	28307	304	20164	200812	6863156	1.387	4.174	0	0	0
1	12	11	"A65"	"A65"	7385	47635	100	590	629	383	60	331	331	388	541	139	22	0	0	28663	20847	15529	74	1550	1550	2233	4478	200	62	61	0	0.000	0.000	0.000	0.000	0.000	0.000	0.000	0.000	0.000	0.000	0.000	0.000	0.000	0.000	0.010	0.015	0.017	0.026	5.235	0.014	0.319	316	2384	100	259	27113	27372	298	19297	19595	Error	Error	-6.710	259	27113	298	19297	198879	6587695	0.445	4.157	0	0	0
1	13	11	"A66"	"A66"	7685	47635	100	591	686	875	127	325	325	362	247	68	52	25	0	26248	20826	16415	78	1555	1555	2154	4097	190	61	58	0	0.000	0.000	0.000	0.000	0.000	0.000	0.000	0.000	0.000	0.000	0.000	0.000	0.000	0.000	0.011	0.019	0.017	0.028	4.940	0.015	0.149	316	2384	100	266	24693	24959	361	19271	19632	Error	Error	-6.537	266	24693	361	19271	216898	6580919	1.312	4.557	0	0	0
1	14	11	"A66"	"A66"	7985	47635	100	570	585	269	45	328	328	362	254	70	49	16	0	19433	18756	14417	76	1557	1557	1949	2843	145	66	62	0	0.000	0.000	0.000	0.000	0.000	0.000	0.000	0.000	0.000	0.000	0.000	0.000	0.000	0.000	0.014	0.015	0.018	0.024	4.686	0.013	0.308	316	2384	100	242	17876	18118	257	17199	17456	Error	Error	-6.207	242	17876	257	17199	184931	5926855	0.878	5.912	0	0	0
1	15	11	"A66"	"A66"	8285	47635	100	588	612	302	49	321	321	360	319	88	40	13	0	20986	20502	15557	75	1572	1572	1917	2711	141	67	65	0	0.000	0.000	0.000	0.000	0.000	0.000	0.000	0.000	0.000	0.000	0.000	0.000	0.000	0.000	0.014	0.015	0.017	0.025	4.556	0.014	0.420	316	2384	100	267	19414	19681	291	18930	19221	Error	Error	-6.184	267	19414	291	18930	193247	6478694	0.790	6.855	0	0	0
1	16	11	"A67"	"A67"	8585	47635	100	527	560	268	47	333	333	364	313	85	33	7	0	15051	16340	12067	73	1614	1614	1789	1424	79	74	69	0	0.000	0.000	0.000	0.000	0.000	0.000	0.000	0.000	0.000	0.000	0.000	0.000	0.000	0.000	0.014	0.015	0.017	0.023	4.551	0.015	0.315	316	2384	100	194	13437	13631	227	14726	14953	Error	Error	-6.114	194	13437	227	14726	176872	5163397	0.626	10.218	0	0	0
1	17	11	"A67"	"A67"	8885	47630	100	502	538	265	49	353	353	393	343	87	25	5	0	12158	13493	10816	80	1698	1698	1949	1765	90	67	62	0	0.000	0.000	0.000	0.000	0.000	0.000	0.000	0.000	0.000	0.000	0.000	0.000	0.000	0.000	0.014	0.016	0.022	0.029	5.407	0.015	0.254	316	2384	100	149	10460	10609	185	11795	11980	Error	Error	-6.133	149	10460	185	11795	169994	4263760	0.423	6.541	0	0	0
1	18	11	"A67"	"A67"	9185	47630	100	502	526	240	45	359	359	390	285	73	26	5	0	10638	11595	8694	74	1762	1762	1955	1491	76	70	67	0	0.000	0.000	0.000	0.000	0.000	0.000	0.000	0.000	0.000	0.000	0.000	0.000	0.000	0.000	0.016	0.017	0.022	0.028	5.960	0.014	0.099	316	2384	100	143	8876	9019	167	9833	10000	Error	Error	-5.956	143	8876	167	9833	166297	3664159	0.477	6.465	0	0	0
1	1	12	"A68"	"A68"	4095	47940	100	473	501	239	47	352	352	369	164	44	44	19	0	10356	11094	9175	82	1505	1505	1720	1445	84	63	61	0	0.000	0.000	0.000	0.000	0.000	0.000	0.000	0.000	0.000	0.000	0.000	0.000	0.000	0.000	0.014	0.016	0.023	0.037	5.624	0.017	0.284	316	2384	100	121	8851	8972	149	9589	9738	Error	Error	-6.193	121	8851	149	9589	158334	3505721	0.805	6.487	0	0	0
1	2	12	"A68"	"A68"	4395	47940	100	446	491	249	50	337	337	362	236	65	29	10	0	10505	11356	9739	85	1498	1498	1778	1886	106	62	60	0	0.000	0.000	0.000	0.000	0.000	0.000	0.000	0.000	0.000	0.000	0.000	0.000	0.000	0.000	0.012	0.016	0.023	0.033	4.788	0.015	0.202	316	2384	100	109	9007	9116	154	9858	10012	Error	Error	-6.369	109	9007	154	9858	155008	3588403	0.547	5.078	0	0	0
1	3	12	"A68"	"A68"	4695	47940	100	498	514	223	43	327	327	347	161	46	50	24	0	11721	13645	11529	84	1500	1500	1728	1674	96	64	62	0	0.000	0.000	0.000	0.000	0.000	0.000	0.000	0.000	0.000	0.000	0.000	0.000	0.000	0.000	0.017	0.015	0.020	0.032	5.313	0.013	0.294	316	2384	100	171	10221	10392	187	12145	12332	Error	Error	-5.901	171	10221	187	12145	162577	4311882	1.037	7.119	0	0	0
1	4	12	"A69"	"A69"	4995	47940	100	564	601	292	48	324	324	353	342	96	38	10	0	17567	19081	13922	72	1483	1483	1783	2292	128	72	69	0	0.000	0.000	0.000	0.000	0.000	0.000	0.000	0.000	0.000	0.000	0.000	0.000	0.000	0.000	0.015	0.016	0.019	0.024	4.716	0.015	0.483	316	2384	100	240	16084	16324	277	17598	17875	Error	Error	-6.066	240	16084	277	17598	189840	6029643	0.725	7.547	0	0	0
1	5	12	"A69"	"A69"	5295	47940	100	608	650	362	55	325	325	351	209	59	57	35	0	29485	21716	16696	76	1508	1508	2106	4121	195	62	60	0	0.000	0.000	0.000	0.000	0.000	0.000	0.000	0.000	0.000	0.000	0.000	0.000	0.000	0.000	0.010	0.016	0.017	0.026	4.868	0.014	0.304	316	2384	100	283	27977	28260	325	20208	20533	Error	Error	-6.627	283	27977	325	20208	205474	6862300	1.431	4.759	0	0	0
1	6	12	"A69"	"A69"	5595	47940	100	534	581	314	54	338	338	363	180	49	51	33	0	19510	19096	15019	78	1542	1542	1907	2607	136	63	61	0	0.000	0.000	0.000	0.000	0.000	0.000	0.000	0.000	0.000	0.000	0.000	0.000	0.000	0.000	0.011	0.014	0.017	0.023	4.501	0.014	0.409	316	2384	100	196	17968	18164	243	17554	17797	Error	Error	-6.518	196	17968	243	17554	183704	6034346	1.211	6.593	0	0	0
1	7	12	"A70"	"A70"	5890	47940	100	477	529	292	55	334	334	363	183	50	44	25	0	12043	15544	13061	84	1514	1514	1843	2520	136	64	63	0	0.000	0.000	0.000	0.000	0.000	0.000	0.000	0.000	0.000	0.000	0.000	0.000	0.000	0.000	0.014	0.014	0.017	0.023	5.368	0.013	0.357	316	2384	100	143	10529	10672	195	14030	14225	Error	Error	-6.202	143	10529	195	14030	167121	4911973	0.907	5.437	0	0	0
1	8	12	"A70"	"A70"	6190	47935	100	498	540	277	51	338	338	359	178	49	46	27	0	9425	14354	12975	90	1534	1534	2029	3356	165	59	54	0	0.000	0.000	0.000	0.000	0.000	0.000	0.000	0.000	0.000	0.000	0.000	0.000	0.000	0.000	0.020	0.016	0.021	0.033	5.504	0.015	0.402	316	2384	100	160	7891	8051	202	12820	13022	Error	Error	-5.624	160	7891	202	12820	170633	4535769	1.017	3.673	0	0	0
1	9	12	"A70"	"A70"	6490	47935	100	487	544	527	96	331	331	371	345	92	24	4	0	10684	15140	13206	87	1528	1528	1954	2905	148	62	59	0	0.000	0.000	0.000	0.000	0.000	0.000	0.000	0.000	0.000	0.000	0.000	0.000	0.000	0.000	0.017	0.016	0.020	0.031	6.233	0.015	0.134	316	2384	100	156	9156	9312	213	13612	13825	Error	Error	-5.875	156	9156	213	13612	171768	4784118	0.501	4.539	0	0	0
1	10	12	"A71"	"A71"	6790	47935	100	539	562	259	46	328	328	378	522	138	11	0	0	18987	15934	10584	66	1533	1533	2057	3378	164	69	66	0	0.000	0.000	0.000	0.000	0.000	0.000	0.000	0.000	0.000	0.000	0.000	0.000	0.000	0.000	0.012	0.016	0.018	0.023	4.456	0.015	0.254	316	2384	100	211	17454	17665	234	14401	14635	Error	Error	-6.370	211	17454	234	14401	177455	5035247	0.352	4.108	0	0	0
1	11	12	"A71"	"A71"	7090	47935	100	585	964	3552	368	329	329	361	257	71	49	20	0	24668	19352	13205	68	1546	1546	2137	3608	168	70	66	0	0.000	0.000	0.000	0.000	0.000	0.000	0.000	0.000	0.000	0.000	0.000	0.000	0.000	0.000	0.011	0.036	0.017	0.026	6.074	0.013	0.006	316	2384	100	256	23122	23378	635	17806	18441	Error	Error	-6.497	256	23122	635	17806	304639	6115254	2.346	4.771	0	0	0
1	12	12	"A71"	"A71"	7390	47935	100	575	703	950	135	328	328	362	348	96	38	10	0	20795	17285	12049	69	1541	1541	2063	3401	164	71	65	0	0.000	0.000	0.000	0.000	0.000	0.000	0.000	0.000	0.000	0.000	0.000	0.000	0.000	0.000	0.013	0.024	0.019	0.024	5.321	0.019	0.125	316	2384	100	247	19254	19501	375	15744	16119	Error	Error	-6.285	247	19254	375	15744	222256	5462046	0.980	4.476	0	0	0
1	13	12	"A72"	"A72"	7690	47935	100	465	489	219	44	323	323	371	616	166	2	0	0	10299	10750	8226	76	1558	1558	1679	930	55	71	67	0	0.000	0.000	0.000	0.000	0.000	0.000	0.000	0.000	0.000	0.000	0.000	0.000	0.000	0.000	0.016	0.018	0.025	0.035	6.015	0.016	0.191	316	2384	100	142	8741	8883	166	9192	9358	Error	Error	-5.944	142	8741	166	9192	154616	3397046	0.192	9.754	0	0	0
1	14	12	"A72"	"A72"	7990	47935	100	497	514	237	46	332	332	361	310	85	25	5	0	13957	12986	9427	72	1588	1588	1729	1099	63	68	68	0	0.000	0.000	0.000	0.000	0.000	0.000	0.000	0.000	0.000	0.000	0.000	0.000	0.000	0.000	0.013	0.016	0.020	0.028	4.876	0.015	0.139	316	2384	100	165	12369	12534	182	11398	11580	Error	Error	-6.228	165	12369	182	11398	162553	4103438	0.494	10.243	0	0	0
1	15	12	"A72"	"A72"	8290	47935	100	510	512	229	44	326	326	360	318	88	27	3	0	16001	13754	9509	69	1599	1599	1745	1175	67	72	69	0	0.000	0.000	0.000	0.000	0.000	0.000	0.000	0.000	0.000	0.000	0.000	0.000	0.000	0.000	0.013	0.015	0.018	0.025	5.854	0.014	0.067	316	2384	100	184	14402	14586	186	12155	12341	Error	Error	-6.290	184	14402	186	12155	161937	4346392	0.478	10.220	0	0	0
1	16	12	"A73"	"A73"	8590	47935	100	438	505	424	83	348	348	377	224	59	28	8	0	4789	6536	5549	84	1648	1648	1715	498	29	80	71	0	0.000	0.000	0.000	0.000	0.000	0.000	0.000	0.000	0.000	0.000	0.000	0.000	0.000	0.000	0.029	0.032	0.040	0.054	4.559	0.254	0.265	316	2384	100	90	3141	3231	157	4888	5045	Error	Error	-5.125	90	3141	157	4888	159462	2065296	0.571	9.681	0	0	0
1	17	12	"A73"	"A73"	8890	47930	100	385	420	189	45	345	345	374	280	74	13	1	0	3752	6000	5170	86	1660	1660	1723	496	28	72	61	0	0.000	0.000	0.000	0.000	0.000	0.000	0.000	0.000	0.000	0.000	0.000	0.000	0.000	0.000	0.019	0.017	0.047	0.064	6.638	0.015	0.071	316	2384	100	40	2092	2132	75	4340	4415	Error	Error	-5.709	40	2092	75	4340	132768	1896077	0.164	8.623	0	0	0
1	18	12	"A73"	"A73"	9190	47930	100	366	402	186	46	355	355	398	561	140	1	0	0	3011	4719	3907	82	1756	1756	1811	494	27	67	55	0	0.000	0.000	0.000	0.000	0.000	0.000	0.000	0.000	0.000	0.000	0.000	0.000	0.000	0.000	0.009	0.016	0.067	0.068	6.267	0.015	0.047	316	2384	100	11	1255	1266	47	2963	3010	Error	Error	-6.834	11	1255	47	2963	127082	1491287	0.007	5.887	0	0	0
1	1	13	"A74"	"A74"	4100	48240	100	532	547	245	44	341	341	364	182	50	51	22	0	13552	12938	10306	79	1547	1547	1783	1762	98	62	61	0	0.000	0.000	0.000	0.000	0.000	0.000	0.000	0.000	0.000	0.000	0.000	0.000	0.000	0.000	0.016	0.018	0.021	0.032	5.267	0.016	0.359	316	2384	100	191	12005	12196	206	11391	11597	Error	Error	-5.974	191	12005	206	11391	172918	4088352	1.005	6.331	0	0	0
1	2	13	"A74"	"A74"	4395	48240	100	478	509	237	46	339	339	363	167	46	45	19	0	12768	12568	9232	73	1520	1520	1718	1557	90	70	68	0	0.000	0.000	0.000	0.000	0.000	0.000	0.000	0.000	0.000	0.000	0.000	0.000	0.000	0.000	0.012	0.015	0.019	0.024	4.658	0.014	0.244	316	2384	100	139	11248	11387	170	11048	11218	Error	Error	-6.338	139	11248	170	11048	160939	3971609	0.874	6.969	0	0	0
1	3	13	"A74"	"A74"	4695	48240	100	493	530	214	40	333	333	356	228	64	40	11	0	13802	13096	9102	69	1506	1506	1638	1150	70	74	70	0	0.000	0.000	0.000	0.000	0.000	0.000	0.000	0.000	0.000	0.000	0.000	0.000	0.000	0.000	0.013	0.017	0.020	0.024	4.962	0.014	0.102	316	2384	100	160	12296	12456	197	11590	11787	Error	Error	-6.264	160	12296	197	11590	167491	4138285	0.763	9.963	0	0	0
1	4	13	"A75"	"A75"	4995	48240	100	488	521	288	55	338	338	359	169	47	45	25	0	12094	11983	9032	75	1536	1536	1766	1803	102	66	63	0	0.000	0.000	0.000	0.000	0.000	0.000	0.000	0.000	0.000	0.000	0.000	0.000	0.000	0.000	0.014	0.018	0.022	0.035	5.084	0.017	0.277	316	2384	100	150	10558	10708	183	10447	10630	Error	Error	-6.137	150	10558	183	10447	164614	3786542	0.959	5.667	0	0	0
1	5	13	"A75"	"A75"	5295	48240	100	484	597	833	139	336	336	366	245	66	37	11	0	11885	10763	7786	72	1528	1528	1778	1783	100	68	63	0	0.000	0.000	0.000	0.000	0.000	0.000	0.000	0.000	0.000	0.000	0.000	0.000	0.000	0.000	0.014	0.028	0.026	0.036	4.999	0.026	0.092	316	2384	100	148	10357	10505	261	9235	9496	Error	Error	-6.129	148	10357	261	9235	188626	3400997	0.943	5.039	0	0	0
1	6	13	"A75"	"A75"	5595	48240	100	491	524	244	46	342	342	383	575	150	7	0	0	11817	11205	8186	73	1555	1555	1766	1545	87	67	66	0	0.000	0.000	0.000	0.000	0.000	0.000	0.000	0.000	0.000	0.000	0.000	0.000	0.000	0.000	0.015	0.019	0.025	0.031	4.829	0.017	0.249	316	2384	100	149	10262	10411	182	9650	9832	Error	Error	-6.106	149	10262	182	9650	165729	3540787	0.245	6.109	0	0	0
1	7	13	"A76"	"A76"	5895	48240	100	480	496	230	46	320	320	346	200	57	43	17	0	13712	12239	9074	74	1530	1530	1811	2030	112	67	60	0	0.000	0.000	0.000	0.000	0.000	0.000	0.000	0.000	0.000	0.000	0.000	0.000	0.000	0.000	0.013	0.016	0.023	0.034	6.237	0.015	0.183	316	2384	100	160	12182	12342	176	10709	10885	Error	Error	-6.251	160	12182	176	10709	156747	3867560	0.750	5.137	0	0	0
1	8	13	"A76"	"A76"	6195	48235	100	461	474	216	45	319	319	346	190	54	42	14	0	12393	11434	8959	78	1524	1524	1848	2043	110	63	61	0	0.000	0.000	0.000	0.000	0.000	0.000	0.000	0.000	0.000	0.000	0.000	0.000	0.000	0.000	0.013	0.016	0.020	0.031	6.579	0.015	0.228	316	2384	100	142	10869	11011	155	9910	10065	Error	Error	-6.258	142	10869	155	9910	149840	3613104	0.674	4.692	0	0	0
1	9	13	"A76"	"A76"	6495	48235	100	471	511	428	83	320	320	343	180	52	45	22	0	12090	11693	8993	76	1531	1531	1800	1829	101	65	61	0	0.000	0.000	0.000	0.000	0.000	0.000	0.000	0.000	0.000	0.000	0.000	0.000	0.000	0.000	0.014	0.019	0.023	0.037	6.470	0.015	0.148	316	2384	100	151	10559	10710	191	10162	10353	Error	Error	-6.128	151	10559	191	10162	161627	3694861	0.933	5.409	0	0	0
1	10	13	"A77"	"A77"	6795	48235	100	765	762	451	59	325	325	357	241	67	61	47	0	9074	8973	6565	73	1553	1553	1738	1342	77	65	62	0	0.000	0.000	0.000	0.000	0.000	0.000	0.000	0.000	0.000	0.000	0.000	0.000	0.000	0.000	0.059	0.059	0.068	0.083	3.412	0.053	0.415	316	2384	100	440	7521	7961	437	7420	7857	Error	Error	-4.095	440	7521	437	7420	240682	2835517	1.680	5.391	0	0	0
1	11	13	"A77"	"A77"	7095	48235	100	640	730	464	63	331	331	384	507	132	37	8	0	9936	10486	8238	78	1561	1561	1928	2265	117	62	59	0	0.000	0.000	0.000	0.000	0.000	0.000	0.000	0.000	0.000	0.000	0.000	0.000	0.000	0.000	0.037	0.045	0.057	0.076	4.665	0.032	0.081	316	2384	100	309	8375	8684	399	8925	9324	Error	Error	-4.760	309	8375	399	8925	230566	3313547	0.682	3.778	0	0	0
1	12	13	"A77"	"A77"	7395	48235	100	577	701	444	63	332	332	363	218	60	51	38	0	10068	10045	7700	76	1578	1578	1936	2263	116	62	60	0	0.000	0.000	0.000	0.000	0.000	0.000	0.000	0.000	0.000	0.000	0.000	0.000	0.000	0.000	0.029	0.044	0.053	0.065	4.204	0.034	0.378	316	2384	100	245	8490	8735	369	8467	8836	Error	Error	-5.115	245	8490	369	8467	221611	3174158	1.550	3.583	0	0	0
1	13	13	"A78"	"A78"	7695	48235	100	509	564	584	103	334	334	370	321	86	29	6	0	14874	13808	10055	72	1589	1589	1908	2355	123	68	65	0	0.000	0.000	0.000	0.000	0.000	0.000	0.000	0.000	0.000	0.000	0.000	0.000	0.000	0.000	0.013	0.019	0.019	0.028	4.910	0.018	0.181	316	2384	100	175	13285	13460	230	12219	12449	Error	Error	-6.246	175	13285	230	12219	178251	4363184	0.604	5.053	0	0	0
1	14	13	"A78"	"A78"	7995	48235	100	528	594	600	101	329	329	386	547	141	12	2	0	15770	14568	10022	68	1585	1585	1838	1802	98	71	69	0	0.000	0.000	0.000	0.000	0.000	0.000	0.000	0.000	0.000	0.000	0.000	0.000	0.000	0.000	0.014	0.020	0.021	0.026	4.876	0.020	0.122	316	2384	100	199	14185	14384	265	12983	13248	Error	Error	-6.155	199	14185	265	12983	187696	4603585	0.380	7.064	0	0	0
1	15	13	"A78"	"A78"	8290	48235	100	572	590	305	51	345	345	374	313	83	36	8	0	16541	15347	10787	70	1666	1666	1874	1641	87	71	68	0	0.000	0.000	0.000	0.000	0.000	0.000	0.000	0.000	0.000	0.000	0.000	0.000	0.000	0.000	0.015	0.018	0.020	0.024	4.186	0.017	0.324	316	2384	100	227	14875	15102	245	13681	13926	Error	Error	-6.034	227	14875	245	13681	186345	4849774	0.690	8.210	0	0	0
1	16	13	"A79"	"A79"	8590	48235	100	489	546	323	59	335	335	364	245	67	37	14	0	11318	13375	10151	75	1650	1650	1782	1082	60	73	71	0	0.000	0.000	0.000	0.000	0.000	0.000	0.000	0.000	0.000	0.000	0.000	0.000	0.000	0.000	0.016	0.018	0.021	0.027	5.129	0.017	0.251	316	2384	100	154	9668	9822	211	11725	11936	Error	Error	-5.972	154	9668	211	11725	172407	4226425	0.743	10.714	0	0	0
1	17	13	"A79"	"A79"	8890	48230	100	517	561	297	52	346	346	382	312	81	31	5	0	13266	11899	8115	68	1690	1690	1887	1496	79	68	66	0	0.000	0.000	0.000	0.000	0.000	0.000	0.000	0.000	0.000	0.000	0.000	0.000	0.000	0.000	0.015	0.021	0.025	0.032	4.824	0.018	0.070	316	2384	100	171	11576	11747	215	10209	10424	Error	Error	-6.081	171	11576	215	10209	177271	3760236	0.574	6.693	0	0	0
1	18	13	"A79"	"A79"	9190	48230	100	519	569	332	58	344	344	366	194	53	47	22	0	10419	12591	9672	76	1772	1772	1932	1327	68	71	68	0	0.000	0.000	0.000	0.000	0.000	0.000	0.000	0.000	0.000	0.000	0.000	0.000	0.000	0.000	0.020	0.021	0.024	0.031	5.415	0.019	0.317	316	2384	100	175	8647	8822	225	10819	11044	Error	Error	-5.627	175	8647	225	10819	179750	3978800	1.046	8.032	0	0	0
1	1	14	"A80"	"A80"	4100	48540	100	508	557	335	60	347	347	378	232	61	39	16	0	11325	11416	8273	72	1545	1545	1694	1135	67	71	68	0	0.000	0.000	0.000	0.000	0.000	0.000	0.000	0.000	0.000	0.000	0.000	0.000	0.000	0.000	0.016	0.021	0.025	0.034	4.729	0.257	0.258	316	2384	100	161	9780	9941	210	9871	10081	Error	Error	-5.925	161	9780	210	9871	175860	3607397	0.772	8.566	0	0	0
1	2	14	"A80"	"A80"	4400	48540	100	519	556	287	51	337	337	356	180	50	50	25	0	12554	12424	9124	73	1533	1533	1703	1348	79	69	67	0	0.000	0.000	0.000	0.000	0.000	0.000	0.000	0.000	0.000	0.000	0.000	0.000	0.000	0.000	0.017	0.020	0.024	0.033	4.520	0.018	0.322	316	2384	100	182	11021	11203	219	10891	11110	Error	Error	-5.920	182	11021	219	10891	175601	3926079	1.111	7.953	0	0	0
1	3	14	"A80"	"A80"	4700	48540	100	547	1050	3179	302	325	325	355	262	73	44	22	0	4310	5293	6124	115	1537	1537	1616	630	38	75	70	0	0.000	0.000	0.000	0.000	0.000	0.000	0.000	0.000	0.000	0.000	0.000	0.000	0.000	0.000	0.080	0.193	0.137	0.126	4.562	0.365	0.574	316	2384	100	222	2773	2995	725	3756	4481	Error	Error	-3.643	222	2773	725	3756	331937	1672610	2.653	5.837	0	0	0
1	4	14	"A81"	"A81"	5000	48540	100	527	534	228	42	337	337	371	410	110	16	0	0	14913	15128	10920	72	1549	1549	1696	1276	75	75	71	0	0.000	0.000	0.000	0.000	0.000	0.000	0.000	0.000	0.000	0.000	0.000	0.000	0.000	0.000	0.014	0.015	0.018	0.022	4.769	0.013	0.248	316	2384	100	190	13364	13554	197	13579	13776	Error	Error	-6.136	190	13364	197	13579	168623	4780412	0.398	10.527	0	0	0
1	5	14	"A81"	"A81"	5300	48540	100	535	555	243	43	331	331	354	207	58	49	20	0	17224	15536	11166	71	1551	1551	1833	2293	125	68	66	0	0.000	0.000	0.000	0.000	0.000	0.000	0.000	0.000	0.000	0.000	0.000	0.000	0.000	0.000	0.013	0.016	0.018	0.024	5.340	0.013	0.299	316	2384	100	204	15673	15877	224	13985	14209	Error	Error	-6.264	204	15673	224	13985	175409	4909291	0.971	5.976	0	0	0
1	6	14	"A81"	"A81"	5600	48540	100	504	544	244	44	331	331	351	170	48	51	28	0	17594	15935	11409	71	1538	1538	1823	2291	125	69	67	0	0.000	0.000	0.000	0.000	0.000	0.000	0.000	0.000	0.000	0.000	0.000	0.000	0.000	0.000	0.011	0.015	0.019	0.025	4.747	0.014	0.342	316	2384	100	173	16056	16229	213	14397	14610	Error	Error	-6.536	173	16056	213	14397	172043	5035577	1.135	6.160	0	0	0
1	7	14	"A82"	"A82"	5900	48540	100	529	555	263	47	327	327	354	191	53	51	26	0	16015	14750	10672	72	1562	1562	1735	1453	83	72	67	0	0.000	0.000	0.000	0.000	0.000	0.000	0.000	0.000	0.000	0.000	0.000	0.000	0.000	0.000	0.014	0.017	0.020	0.028	5.202	0.014	0.128	316	2384	100	202	14453	14655	228	13188	13416	Error	Error	-6.161	202	14453	228	13188	175527	4661122	1.052	8.957	0	0	0
1	8	14	"A82"	"A82"	6200	48535	100	499	591	545	92	329	329	359	252	70	39	15	0	14785	14969	11966	79	1571	1571	1877	2054	109	65	63	0	0.000	0.000	0.000	0.000	0.000	0.000	0.000	0.000	0.000	0.000	0.000	0.000	0.000	0.000	0.013	0.020	0.021	0.026	4.792	0.018	0.245	316	2384	100	170	13214	13384	262	13398	13660	Error	Error	-6.280	170	13214	262	13398	186829	4730173	0.921	6.374	0	0	0
1	9	14	"A82"	"A82"	6495	48535	100	506	542	274	50	327	327	349	183	52	48	25	0	13644	14060	10951	77	1572	1572	1877	2097	111	66	63	0	0.000	0.000	0.000	0.000	0.000	0.000	0.000	0.000	0.000	0.000	0.000	0.000	0.000	0.000	0.015	0.017	0.020	0.029	4.889	0.015	0.223	316	2384	100	179	12072	12251	215	12488	12703	Error	Error	-6.076	179	12072	215	12488	171370	4442905	1.055	5.810	0	0	0
1	10	14	"A83"	"A83"	6795	48535	100	478	508	217	42	326	326	386	719	186	1	0	0	12536	12556	8162	65	1577	1577	1838	1600	87	74	71	0	0.000	0.000	0.000	0.000	0.000	0.000	0.000	0.000	0.000	0.000	0.000	0.000	0.000	0.000	0.014	0.017	0.019	0.025	4.841	0.015	0.145	316	2384	100	152	10959	11111	182	10979	11161	Error	Error	-6.172	152	10959	182	10979	160465	3967676	0.170	6.699	0	0	0
1	11	14	"A83"	"A83"	7095	48535	100	479	519	298	57	328	328	370	425	114	14	0	0	12896	12224	7987	65	1580	1580	1880	1796	95	72	71	0	0.000	0.000	0.000	0.000	0.000	0.000	0.000	0.000	0.000	0.000	0.000	0.000	0.000	0.000	0.013	0.018	0.022	0.031	5.766	0.016	0.185	316	2384	100	151	11316	11467	191	10644	10835	Error	Error	-6.228	151	11316	191	10644	164044	3862833	0.351	5.759	0	0	0
1	12	14	"A83"	"A83"	7395	48535	100	489	545	674	123	331	331	376	319	84	22	3	0	11996	12190	7897	64	1599	1599	1856	1500	80	75	74	0	0.000	0.000	0.000	0.000	0.000	0.000	0.000	0.000	0.000	0.000	0.000	0.000	0.000	0.000	0.015	0.020	0.019	0.026	5.799	0.016	0.044	316	2384	100	158	10397	10555	214	10591	10805	Error	Error	-6.040	158	10397	214	10591	172282	3851895	0.530	6.889	0	0	0
1	13	14	"A84"	"A84"	7695	48535	100	441	473	221	46	327	327	373	448	120	10	0	0	10290	10728	8081	75	1583	1583	1920	2413	125	65	59	0	0.000	0.000	0.000	0.000	0.000	0.000	0.000	0.000	0.000	0.000	0.000	0.000	0.000	0.000	0.013	0.016	0.022	0.030	5.169	0.015	0.213	316	2384	100	114	8707	8821	146	9145	9291	Error	Error	-6.255	114	8707	146	9145	149360	3389936	0.223	3.650	0	0	0
1	14	14	"A84"	"A84"	7995	48535	100	463	496	221	44	322	322	366	450	122	12	0	0	12205	11760	8249	70	1590	1590	1822	1625	89	68	66	0	0.000	0.000	0.000	0.000	0.000	0.000	0.000	0.000	0.000	0.000	0.000	0.000	0.000	0.000	0.013	0.017	0.024	0.027	4.727	0.016	0.160	316	2384	100	141	10615	10756	174	10170	10344	Error	Error	-6.234	141	10615	174	10170	156719	3716004	0.289	6.116	0	0	0
1	15	14	"A84"	"A84"	8295	48535	100	509	532	239	44	326	326	354	200	56	46	19	0	13534	12829	8921	69	1623	1623	1775	1294	72	74	69	0	0.000	0.000	0.000	0.000	0.000	0.000	0.000	0.000	0.000	0.000	0.000	0.000	0.000	0.000	0.015	0.018	0.023	0.029	4.517	0.016	0.118	316	2384	100	183	11911	12094	206	11206	11412	Error	Error	-6.024	183	11911	206	11206	168210	4054118	0.890	8.543	0	0	0
1	16	14	"A85"	"A85"	8595	48535	100	492	521	235	45	338	338	357	163	45	48	26	0	11046	11374	7445	65	1654	1654	1747	1016	58	81	78	0	0.000	0.000	0.000	0.000	0.000	0.000	0.000	0.000	0.000	0.000	0.000	0.000	0.000	0.000	0.016	0.019	0.022	0.023	4.469	0.017	0.250	316	2384	100	154	9392	9546	183	9720	9903	Error	Error	-5.930	154	9392	183	9720	164792	3594154	1.006	9.475	0	0	0
1	17	14	"A85"	"A85"	8895	48530	100	509	537	250	46	352	352	379	254	67	35	11	0	11345	12193	9049	74	1692	1692	1893	1518	80	72	69	0	0.000	0.000	0.000	0.000	0.000	0.000	0.000	0.000	0.000	0.000	0.000	0.000	0.000	0.000	0.016	0.018	0.022	0.028	4.763	0.019	0.143	316	2384	100	157	9653	9810	185	10501	10686	Error	Error	-5.942	157	9653	185	10501	169596	3852879	0.622	6.785	0	0	0
1	18	14	"A85"	"A85"	9195	48530	100	507	535	229	42	364	364	394	376	95	18	1	0	10792	11071	7906	71	1798	1798	1953	1269	64	74	69	0	0.000	0.000	0.000	0.000	0.000	0.000	0.000	0.000	0.000	0.000	0.000	0.000	0.000	0.000	0.016	0.018	0.025	0.032	4.549	0.017	0.196	316	2384	100	143	8994	9137	171	9273	9444	Error	Error	-5.975	143	8994	171	9273	169119	3498335	0.375	7.185	0	0	0
1	1	15	"A86"	"A86"	4105	48840	100	469	500	235	47	338	338	359	165	45	45	21	0	9551	10029	8182	81	1533	1533	1762	1509	85	62	58	0	0.000	0.000	0.000	0.000	0.000	0.000	0.000	0.000	0.000	0.000	0.000	0.000	0.000	0.000	0.016	0.019	0.027	0.041	5.505	0.017	0.237	316	2384	100	131	8018	8149	162	8496	8658	Error	Error	-5.936	131	8018	162	8496	157978	3169228	0.855	5.478	0	0	0
1	2	15	"A86"	"A86"	4405	48840	100	469	508	241	47	335	335	359	196	54	40	19	0	11456	11375	8985	78	1550	1550	1794	1651	92	64	61	0	0.000	0.000	0.000	0.000	0.000	0.000	0.000	0.000	0.000	0.000	0.000	0.000	0.000	0.000	0.014	0.018	0.025	0.033	6.820	0.017	0.208	316	2384	100	134	9906	10040	173	9825	9998	Error	Error	-6.208	134	9906	173	9825	160395	3594615	0.760	5.803	0	0	0
1	3	15	"A86"	"A86"	4705	48840	100	495	524	231	44	341	341	361	179	49	45	22	0	12965	12095	9197	76	1553	1553	1767	1546	87	67	64	0	0.000	0.000	0.000	0.000	0.000	0.000	0.000	0.000	0.000	0.000	0.000	0.000	0.000	0.000	0.013	0.017	0.023	0.033	5.729	0.015	0.221	316	2384	100	154	11412	11566	183	10542	10725	Error	Error	-6.211	154	11412	183	10542	165614	3822138	0.911	6.680	0	0	0
1	4	15	"A87"	"A87"	5000	48840	100	472	486	224	46	327	327	347	164	47	46	17	0	12835	11854	8703	73	1549	1549	1804	1822	100	68	63	0	0.000	0.000	0.000	0.000	0.000	0.000	0.000	0.000	0.000	0.000	0.000	0.000	0.000	0.000	0.013	0.015	0.021	0.029	5.070	0.013	0.221	316	2384	100	145	11286	11431	159	10305	10464	Error	Error	-6.282	145	11286	159	10305	153488	3745908	0.848	5.516	0	0	0
1	5	15	"A87"	"A87"	5300	48840	100	487	504	219	43	325	325	362	500	138	8	0	0	14229	12943	9085	70	1565	1565	1798	1695	94	68	66	0	0.000	0.000	0.000	0.000	0.000	0.000	0.000	0.000	0.000	0.000	0.000	0.000	0.000	0.000	0.013	0.016	0.019	0.022	4.835	0.014	0.264	316	2384	100	162	12664	12826	179	11378	11557	Error	Error	-6.289	162	12664	179	11378	159283	4089886	0.284	6.575	0	0	0
1	6	15	"A87"	"A87"	5600	48840	100	455	491	235	47	317	317	342	169	49	44	25	0	13050	12450	9401	75	1543	1543	1794	1825	101	67	63	0	0.000	0.000	0.000	0.000	0.000	0.000	0.000	0.000	0.000	0.000	0.000	0.000	0.000	0.000	0.012	0.016	0.021	0.029	5.459	0.013	0.237	316	2384	100	138	11507	11645	174	10907	11081	Error	Error	-6.382	138	11507	174	10907	155103	3934134	0.882	5.839	0	0	0
1	7	15	"A88"	"A88"	5900	48840	100	489	523	239	45	319	319	341	175	51	48	26	0	15273	14001	10010	71	1553	1553	1740	1418	81	71	68	0	0.000	0.000	0.000	0.000	0.000	0.000	0.000	0.000	0.000	0.000	0.000	0.000	0.000	0.000	0.012	0.016	0.020	0.024	4.184	0.015	0.329	316	2384	100	170	13720	13890	204	12448	12652	Error	Error	-6.335	170	13720	204	12448	165220	4424262	1.040	8.647	0	0	0
1	8	15	"A88"	"A88"	6200	48835	100	504	539	273	50	330	330	361	329	91	31	5	0	15800	14473	10810	74	1574	1574	1895	2109	111	66	63	0	0.000	0.000	0.000	0.000	0.000	0.000	0.000	0.000	0.000	0.000	0.000	0.000	0.000	0.000	0.012	0.016	0.021	0.028	5.150	0.014	0.080	316	2384	100	174	14226	14400	209	12899	13108	Error	Error	-6.353	174	14226	209	12899	170328	4573438	0.541	5.964	0	0	0
1	9	15	"A88"	"A88"	6500	48835	100	477	500	229	45	323	323	362	348	96	24	1	0	14561	14247	10950	76	1561	1561	1843	2003	108	66	64	0	0.000	0.000	0.000	0.000	0.000	0.000	0.000	0.000	0.000	0.000	0.000	0.000	0.000	0.000	0.012	0.014	0.019	0.027	5.497	0.012	0.051	316	2384	100	154	13000	13154	177	12686	12863	Error	Error	-6.399	154	13000	177	12686	157911	4502013	0.397	6.193	0	0	0
1	10	15	"A89"	"A89"	6800	48835	100	504	535	254	47	322	322	348	221	63	44	18	0	17970	15899	11839	74	1572	1572	1850	1955	105	66	63	0	0.000	0.000	0.000	0.000	0.000	0.000	0.000	0.000	0.000	0.000	0.000	0.000	0.000	0.000	0.011	0.015	0.019	0.026	5.585	0.013	0.152	316	2384	100	182	16398	16580	213	14327	14540	Error	Error	-6.493	182	16398	213	14327	169190	5024238	0.846	7.186	0	0	0
1	11	15	"A89"	"A89"	7100	48835	100	514	531	241	45	320	320	356	307	86	31	6	0	14884	15194	11639	76	1595	1595	1843	1819	98	67	64	0	0.000	0.000	0.000	0.000	0.000	0.000	0.000	0.000	0.000	0.000	0.000	0.000	0.000	0.000	0.015	0.016	0.018	0.024	4.934	0.013	0.316	316	2384	100	194	13289	13483	211	13599	13810	Error	Error	-6.098	194	13289	211	13599	167840	4801304	0.570	7.340	0	0	0
1	12	15	"A89"	"A89"	7400	48835	100	474	522	249	47	322	322	357	273	76	35	11	0	14615	15041	11258	74	1611	1611	1864	1790	96	68	65	0	0.000	0.000	0.000	0.000	0.000	0.000	0.000	0.000	0.000	0.000	0.000	0.000	0.000	0.000	0.012	0.015	0.019	0.026	5.625	0.014	0.139	316	2384	100	152	13004	13156	200	13430	13630	Error	Error	-6.419	152	13004	200	13430	164964	4753012	0.604	7.361	0	0	0
1	13	15	"A90"	"A90"	7700	48835	100	461	509	287	56	330	330	366	297	81	24	6	0	10031	10154	7214	71	1615	1615	1791	1211	67	70	67	0	0.000	0.000	0.000	0.000	0.000	0.000	0.000	0.000	0.000	0.000	0.000	0.000	0.000	0.000	0.016	0.021	0.024	0.034	5.584	0.018	0.097	316	2384	100	131	8416	8547	179	8539	8718	Error	Error	-6.005	131	8416	179	8539	160844	3208738	0.481	6.906	0	0	0
1	14	15	"A90"	"A90"	8000	48835	100	472	483	224	46	319	319	348	193	55	43	17	0	11812	11669	8218	70	1609	1609	1787	1353	75	70	68	0	0.000	0.000	0.000	0.000	0.000	0.000	0.000	0.000	0.000	0.000	0.000	0.000	0.000	0.000	0.015	0.016	0.023	0.031	4.619	0.015	0.245	316	2384	100	153	10203	10356	164	10060	10224	Error	Error	-6.059	153	10203	164	10060	152595	3687247	0.699	7.304	0	0	0
1	15	15	"A90"	"A90"	8300	48835	100	491	555	422	76	330	330	353	177	50	46	23	0	13090	12743	8477	66	1639	1639	1758	1060	60	77	73	0	0.000	0.000	0.000	0.000	0.000	0.000	0.000	0.000	0.000	0.000	0.000	0.000	0.000	0.000	0.014	0.020	0.020	0.024	5.190	0.014	0.106	316	2384	100	161	11451	11612	225	11104	11329	Error	Error	-6.152	161	11451	225	11104	175324	4026878	1.141	10.363	0	0	0
1	16	15	"A91"	"A91"	8600	48830	100	467	502	225	44	327	327	361	363	100	21	1	0	11074	11053	7979	72	1622	1622	1849	1667	90	67	65	0	0.000	0.000	0.000	0.000	0.000	0.000	0.000	0.000	0.000	0.000	0.000	0.000	0.000	0.000	0.015	0.019	0.023	0.031	4.591	0.016	0.112	316	2384	100	140	9452	9592	175	9431	9606	Error	Error	-6.077	140	9452	175	9431	158578	3492710	0.388	5.521	0	0	0
1	17	15	"A91"	"A91"	8895	48830	100	479	504	233	46	335	335	365	356	97	21	2	0	10078	11026	8323	75	1676	1676	1850	1389	75	72	68	0	0.000	0.000	0.000	0.000	0.000	0.000	0.000	0.000	0.000	0.000	0.000	0.000	0.000	0.000	0.017	0.018	0.024	0.028	4.789	0.016	0.243	316	2384	100	144	8402	8546	169	9350	9519	Error	Error	-5.867	144	8402	169	9350	159184	3484187	0.390	6.606	0	0	0
1	18	15	"A91"	"A91"	9195	48830	100	484	521	317	60	344	344	376	347	92	19	3	0	10190	10152	7060	69	1765	1765	1933	1441	74	71	69	0	0.000	0.000	0.000	0.000	0.000	0.000	0.000	0.000	0.000	0.000	0.000	0.000	0.000	0.000	0.017	0.021	0.024	0.034	4.933	0.030	0.122	316	2384	100	140	8425	8565	177	8387	8564	Error	Error	-5.911	140	8425	177	8387	164550	3208109	0.418	5.704	0	0	0
1	1	16	"A92"	"A92"	4105	49140	100	493	527	251	47	335	335	355	178	50	46	25	0	13392	11910	8547	71	1534	1534	1709	1251	73	68	64	0	0.000	0.000	0.000	0.000	0.000	0.000	0.000	0.000	0.000	0.000	0.000	0.000	0.000	0.000	0.013	0.019	0.024	0.034	5.428	0.016	0.192	316	2384	100	158	11858	12016	192	10376	10568	Error	Error	-6.230	158	11858	192	10376	166671	3763574	0.966	8.154	0	0	0
1	2	16	"A92"	"A92"	4405	49140	100	521	573	279	48	337	337	385	587	152	10	0	0	13817	14080	10845	77	1562	1562	1885	2607	138	64	62	0	0.000	0.000	0.000	0.000	0.000	0.000	0.000	0.000	0.000	0.000	0.000	0.000	0.000	0.000	0.015	0.019	0.021	0.027	4.247	0.027	0.159	316	2384	100	184	12255	12439	236	12518	12754	Error	Error	-6.058	184	12255	236	12518	181082	4449156	0.320	4.678	0	0	0
1	3	16	"A92"	"A92"	4705	49140	100	562	601	299	49	333	333	354	160	45	58	39	0	19641	17112	12547	73	1573	1573	1809	1787	98	67	65	0	0.000	0.000	0.000	0.000	0.000	0.000	0.000	0.000	0.000	0.000	0.000	0.000	0.000	0.000	0.013	0.017	0.020	0.032	5.234	0.016	0.410	316	2384	100	229	18068	18297	268	15539	15807	Error	Error	-6.302	229	18068	268	15539	189926	5407518	1.544	8.564	0	0	0
1	4	16	"A93"	"A93"	5005	49140	100	487	508	254	50	335	335	355	179	50	44	19	0	12253	12911	10619	82	1545	1545	1700	1198	70	67	64	0	0.000	0.000	0.000	0.000	0.000	0.000	0.000	0.000	0.000	0.000	0.000	0.000	0.000	0.000	0.014	0.015	0.022	0.031	5.537	0.015	0.217	316	2384	100	152	10708	10860	173	11366	11539	Error	Error	-6.138	152	10708	173	11366	160580	4079845	0.855	9.358	0	0	0
1	5	16	"A93"	"A93"	5305	49140	100	462	502	299	59	321	321	352	329	93	20	3	0	10249	11753	9313	79	1538	1538	1713	1210	70	69	66	0	0.000	0.000	0.000	0.000	0.000	0.000	0.000	0.000	0.000	0.000	0.000	0.000	0.000	0.000	0.016	0.018	0.022	0.031	5.884	0.013	0.064	316	2384	100	141	8711	8852	181	10215	10396	Error	Error	-5.949	141	8711	181	10215	158674	3714007	0.456	8.298	0	0	0
1	6	16	"A93"	"A93"	5605	49140	100	464	488	239	48	326	326	357	248	69	30	6	0	10878	12724	10227	80	1553	1553	1715	1261	73	73	67	0	0.000	0.000	0.000	0.000	0.000	0.000	0.000	0.000	0.000	0.000	0.000	0.000	0.000	0.000	0.015	0.015	0.019	0.028	5.182	0.013	0.210	316	2384	100	138	9325	9463	162	11171	11333	Error	Error	-6.078	138	9325	162	11171	154342	4020898	0.528	8.730	0	0	0
1	7	16	"A94"	"A94"	5905	49140	100	524	539	250	46	319	319	354	266	75	41	9	0	16473	17332	13283	76	1565	1565	1833	1956	106	67	65	0	0.000	0.000	0.000	0.000	0.000	0.000	0.000	0.000	0.000	0.000	0.000	0.000	0.000	0.000	0.014	0.014	0.017	0.022	4.679	0.012	0.242	316	2384	100	205	14908	15113	220	15767	15987	Error	Error	-6.184	205	14908	220	15767	170275	5476784	0.695	7.924	0	0	0
1	8	16	"A94"	"A94"	6205	49135	100	518	540	266	49	330	330	394	1102	279	0	0	0	14764	15948	13153	82	1584	1584	1947	2346	120	62	61	0	0.000	0.000	0.000	0.000	0.000	0.000	0.000	0.000	0.000	0.000	0.000	0.000	0.000	0.000	0.014	0.015	0.019	0.027	5.352	0.015	0.010	316	2384	100	188	13180	13368	210	14364	14574	Error	Error	-6.131	188	13180	210	14364	170484	5039485	0.132	5.968	0	0	0
1	9	16	"A94"	"A94"	6505	49135	100	509	611	612	100	319	319	355	243	68	45	21	0	15390	16851	13814	81	1583	1583	1944	2362	121	65	61	0	0.000	0.000	0.000	0.000	0.000	0.000	0.000	0.000	0.000	0.000	0.000	0.000	0.000	0.000	0.014	0.019	0.020	0.031	5.671	0.014	0.106	316	2384	100	190	13807	13997	292	15268	15560	Error	Error	-6.183	190	13807	292	15268	193221	5324864	1.053	6.311	0	0	0
1	10	16	"A95"	"A95"	6805	49135	100	559	609	384	63	323	323	343	182	53	55	32	0	21439	17583	11481	65	1593	1593	2072	2983	143	71	68	0	0.000	0.000	0.000	0.000	0.000	0.000	0.000	0.000	0.000	0.000	0.000	0.000	0.000	0.000	0.012	0.018	0.019	0.023	4.290	0.016	0.349	316	2384	100	236	19846	20082	286	15990	16276	Error	Error	-6.394	236	19846	286	15990	192580	5556146	1.462	5.200	0	0	0
1	11	16	"A95"	"A95"	7100	49135	100	566	590	288	48	316	316	356	286	80	43	14	0	21936	16949	11652	68	1602	1602	2225	3498	157	67	63	0	0.000	0.000	0.000	0.000	0.000	0.000	0.000	0.000	0.000	0.000	0.000	0.000	0.000	0.000	0.012	0.018	0.020	0.024	4.301	0.015	0.170	316	2384	100	250	20334	20584	274	15347	15621	Error	Error	-6.346	250	20334	274	15347	186322	5356003	0.818	4.209	0	0	0
1	12	16	"A95"	"A95"	7400	49135	100	553	605	331	54	326	326	360	318	88	39	9	0	21263	16341	10654	65	1601	1601	2093	3090	147	70	66	0	0.000	0.000	0.000	0.000	0.000	0.000	0.000	0.000	0.000	0.000	0.000	0.000	0.000	0.000	0.012	0.019	0.019	0.025	4.306	0.016	0.349	316	2384	100	227	19662	19889	279	14740	15019	Error	Error	-6.437	227	19662	279	14740	191178	5163609	0.770	4.611	0	0	0
1	13	16	"A96"	"A96"	7700	49135	100	505	550	312	56	331	331	377	358	94	23	4	0	14475	12585	7639	60	1636	1636	1896	1421	74	75	72	0	0.000	0.000	0.000	0.000	0.000	0.000	0.000	0.000	0.000	0.000	0.000	0.000	0.000	0.000	0.014	0.020	0.020	0.024	4.941	0.018	0.254	316	2384	100	174	12839	13013	219	10949	11168	Error	Error	-6.205	174	12839	219	10949	173865	3977002	0.483	7.522	0	0	0
1	14	16	"A96"	"A96"	8000	49135	100	481	514	240	46	343	343	387	244	63	34	10	0	14449	12562	8315	66	1659	1659	2556	5626	220	64	54	0	0.000	0.000	0.000	0.000	0.000	0.000	0.000	0.000	0.000	0.000	0.000	0.000	0.000	0.000	0.011	0.016	0.020	0.026	4.716	0.018	0.386	316	2384	100	138	12790	12928	171	10903	11074	Error	Error	-6.534	138	12790	171	10903	162386	3969487	0.520	1.779	0	0	0
1	15	16	"A96"	"A96"	8300	49135	100	503	524	251	47	318	318	350	300	85	34	6	0	14613	13024	8780	67	1622	1622	1855	1518	81	75	72	0	0.000	0.000	0.000	0.000	0.000	0.000	0.000	0.000	0.000	0.000	0.000	0.000	0.000	0.000	0.014	0.018	0.021	0.024	4.903	0.017	0.288	316	2384	100	185	12991	13176	206	11402	11608	Error	Error	-6.134	185	12991	206	11402	165684	4115497	0.580	7.358	0	0	0
1	16	16	"A97"	"A97"	8600	49130	100	507	532	232	43	326	326	343	171	49	51	27	0	16269	14165	8943	63	1648	1648	1835	1303	71	76	73	0	0.000	0.000	0.000	0.000	0.000	0.000	0.000	0.000	0.000	0.000	0.000	0.000	0.000	0.000	0.012	0.016	0.019	0.026	5.419	0.015	0.269	316	2384	100	181	14621	14802	206	12517	12723	Error	Error	-6.336	181	14621	206	12517	168078	4476206	1.105	9.463	0	0	0
1	17	16	"A97"	"A97"	8900	49130	100	532	555	250	45	324	324	347	168	48	54	30	0	15593	13766	9009	65	1682	1682	1907	1529	80	74	70	0	0.000	0.000	0.000	0.000	0.000	0.000	0.000	0.000	0.000	0.000	0.000	0.000	0.000	0.000	0.015	0.019	0.022	0.028	4.571	0.016	0.296	316	2384	100	208	13911	14119	231	12084	12315	Error	Error	-6.063	208	13911	231	12084	175271	4350089	1.238	7.756	0	0	0
1	18	16	"A97"	"A97"	9200	49130	100	538	556	245	44	340	340	359	165	45	54	28	0	13788	12780	7923	61	1775	1775	1920	1040	54	78	74	0	0.000	0.000	0.000	0.000	0.000	0.000	0.000	0.000	0.000	0.000	0.000	0.000	0.000	0.000	0.016	0.020	0.024	0.029	4.368	0.018	0.307	316	2384	100	198	12013	12211	216	11005	11221	Error	Error	-5.923	198	12013	216	11005	175673	4038392	1.194	10.442	0	0	0
1	1	17	"A98"	"A98"	4110	49440	100	351	373	171	45	340	340	362	243	67	13	1	0	2758	3271	2677	81	1536	1536	1577	536	33	61	52	0	0.000	0.000	0.000	0.000	0.000	0.000	0.000	0.000	0.000	0.000	0.000	0.000	0.000	0.000	0.009	0.019	0.101	0.103	4.992	0.016	0.019	316	2384	100	11	1222	1233	33	1735	1768	Error	Error	-6.796	11	1222	33	1735	117739	1033559	0.045	3.160	0	0	0
1	2	17	"A98"	"A98"	4410	49440	100	348	375	157	41	328	328	346	151	43	22	6	0	2877	3335	2216	66	1513	1513	1535	330	21	71	62	0	0.000	0.000	0.000	0.000	0.000	0.000	0.000	0.000	0.000	0.000	0.000	0.000	0.000	0.000	0.015	0.026	0.081	0.085	5.582	0.022	0.039	316	2384	100	20	1364	1384	47	1822	1869	Error	Error	-6.092	20	1364	47	1822	118650	1053907	0.192	5.455	0	0	0
1	3	17	"A98"	"A98"	4710	49440	100	355	368	153	41	327	327	346	154	44	21	6	0	3003	3592	2408	67	1535	1535	1552	322	20	73	65	0	0.000	0.000	0.000	0.000	0.000	0.000	0.000	0.000	0.000	0.000	0.000	0.000	0.000	0.000	0.019	0.020	0.076	0.100	7.661	0.013	0.016	316	2384	100	28	1468	1496	41	2057	2098	Error	Error	-5.712	28	1468	41	2057	116245	1134990	0.143	6.335	0	0	0
1	4	17	"A99"	"A99"	5010	49440	100	448	471	274	58	326	326	345	163	47	39	13	0	6011	6690	4698	70	1542	1542	1658	894	53	65	61	0	0.000	0.000	0.000	0.000	0.000	0.000	0.000	0.000	0.000	0.000	0.000	0.000	0.000	0.000	0.027	0.028	0.035	0.057	5.034	0.022	0.131	316	2384	100	122	4469	4591	145	5148	5293	Error	Error	-5.195	122	4469	145	5148	148754	2114033	0.773	5.629	0	0	0
1	5	17	"A99"	"A99"	5310	49440	100	411	452	213	47	327	327	347	174	50	39	13	0	7392	7715	5199	67	1536	1536	1638	819	50	70	65	0	0.000	0.000	0.000	0.000	0.000	0.000	0.000	0.000	0.000	0.000	0.000	0.000	0.000	0.000	0.014	0.020	0.027	0.030	4.817	0.018	0.123	316	2384	100	84	5856	5940	125	6179	6304	Error	Error	-6.123	84	5856	125	6179	142870	2437879	0.603	7.420	0	0	0
1	6	17	"A99"	"A99"	5605	49440	100	412	438	190	43	316	316	349	356	102	13	0	0	6384	7820	5416	69	1550	1550	1651	857	51	72	68	0	0.000	0.000	0.000	0.000	0.000	0.000	0.000	0.000	0.000	0.000	0.000	0.000	0.000	0.000	0.020	0.019	0.028	0.037	6.409	0.015	0.106	316	2384	100	96	4834	4930	122	6270	6392	Error	Error	-5.654	96	4834	122	6270	138541	2471197	0.250	7.198	0	0	0
1	7	17	"A100"	"A100"	5905	49440	100	467	507	332	65	316	316	345	280	81	29	6	0	10286	10956	8226	75	1539	1539	1680	983	58	69	66	0	0.000	0.000	0.000	0.000	0.000	0.000	0.000	0.000	0.000	0.000	0.000	0.000	0.000	0.000	0.017	0.020	0.023	0.032	6.253	0.016	0.087	316	2384	100	151	8747	8898	191	9417	9608	Error	Error	-5.856	151	8747	191	9417	160359	3462219	0.579	9.436	0	0	0
1	8	17	"A100"	"A100"	6205	49435	100	450	496	318	64	320	320	357	305	85	22	4	0	8809	9701	8157	84	1567	1567	1822	1611	88	63	60	0	0.000	0.000	0.000	0.000	0.000	0.000	0.000	0.000	0.000	0.000	0.000	0.000	0.000	0.000	0.018	0.022	0.026	0.040	6.275	0.016	0.132	316	2384	100	130	7242	7372	176	8134	8310	Error	Error	-5.800	130	7242	176	8134	156617	3065393	0.456	4.891	0	0	0
1	9	17	"A100"	"A100"	6505	49435	100	418	435	202	46	311	311	354	576	162	2	0	0	10076	10203	7911	77	1530	1530	1754	1461	83	64	62	0	0.000	0.000	0.000	0.000	0.000	0.000	0.000	0.000	0.000	0.000	0.000	0.000	0.000	0.000	0.013	0.014	0.022	0.033	6.576	0.013	0.176	316	2384	100	107	8546	8653	124	8673	8797	Error	Error	-6.320	107	8546	124	8673	137332	3224089	0.141	5.783	0	0	0
1	10	17	"A101"	"A101"	6805	49435	100	381	413	214	51	315	315	382	991	259	0	0	0	5322	7144	6458	90	1542	1542	1749	2544	145	54	41	0	0.000	0.000	0.000	0.000	0.000	0.000	0.000	0.000	0.000	0.000	0.000	0.000	0.000	0.000	0.017	0.017	0.031	0.051	7.055	0.157	0.358	316	2384	100	66	3780	3846	98	5602	5700	Error	Error	-5.840	66	3780	98	5602	130476	2257442	0.031	2.121	0	0	0
1	11	17	"A101"	"A101"	7105	49435	100	392	431	228	52	323	323	357	384	107	10	1	0	4586	7162	7161	99	1598	1598	1710	771	45	64	61	0	0.000	0.000	0.000	0.000	0.000	0.000	0.000	0.000	0.000	0.000	0.000	0.000	0.000	0.000	0.023	0.019	0.040	0.053	6.484	0.017	0.116	316	2384	100	69	2988	3057	108	5564	5672	Error	Error	-5.436	69	2988	108	5564	136132	2263125	0.193	7.071	0	0	0
1	12	17	"A101"	"A101"	7405	49435	100	377	419	203	48	316	316	332	158	47	33	13	0	5612	7407	6718	90	1548	1548	1641	670	40	68	64	0	0.000	0.000	0.000	0.000	0.000	0.000	0.000	0.000	0.000	0.000	0.000	0.000	0.000	0.000	0.015	0.018	0.040	0.053	6.225	0.016	0.167	316	2384	100	61	4064	4125	103	5859	5962	Error	Error	-6.058	61	4064	103	5859	132284	2340624	0.551	8.606	0	0	0
1	13	17	"A102"	"A102"	7705	49435	100	398	434	208	47	314	314	355	472	132	6	0	0	6798	9710	8460	87	1578	1578	1688	837	49	67	65	0	0.000	0.000	0.000	0.000	0.000	0.000	0.000	0.000	0.000	0.000	0.000	0.000	0.000	0.000	0.016	0.015	0.023	0.033	5.077	0.013	0.150	316	2384	100	84	5220	5304	120	8132	8252	Error	Error	-5.958	84	5220	120	8132	137230	3068446	0.167	9.584	0	0	0
1	14	17	"A102"	"A102"	8005	49435	100	396	485	451	92	314	314	337	182	54	36	15	0	5915	9492	8878	93	1572	1572	1673	755	45	72	66	0	0.000	0.000	0.000	0.000	0.000	0.000	0.000	0.000	0.000	0.000	0.000	0.000	0.000	0.000	0.019	0.022	0.027	0.039	5.403	0.016	0.106	316	2384	100	82	4343	4425	171	7920	8091	Error	Error	-5.727	82	4343	171	7920	153197	2999495	0.813	10.356	0	0	0
1	15	17	"A102"	"A102"	8305	49435	100	422	444	197	44	316	316	339	190	56	32	9	0	5842	8708	7748	88	1602	1602	1695	756	44	74	68	0	0.000	0.000	0.000	0.000	0.000	0.000	0.000	0.000	0.000	0.000	0.000	0.000	0.000	0.000	0.025	0.018	0.026	0.037	6.607	0.015	0.199	316	2384	100	106	4240	4346	128	7106	7234	Error	Error	-5.322	106	4240	128	7106	140424	2751835	0.553	9.276	0	0	0
1	16	17	"A103"	"A103"	8605	49430	100	453	473	221	46	324	324	345	162	46	43	19	0	11382	10260	7165	69	1639	1639	1760	958	54	70	66	0	0.000	0.000	0.000	0.000	0.000	0.000	0.000	0.000	0.000	0.000	0.000	0.000	0.000	0.000	0.013	0.017	0.024	0.031	5.501	0.015	0.172	316	2384	100	129	9743	9872	149	8621	8770	Error	Error	-6.239	129	9743	149	8621	149328	3242050	0.790	8.873	0	0	0
1	17	17	"A103"	"A103"	8905	49430	100	467	492	223	45	329	329	348	156	44	48	22	0	8887	9350	6523	69	1660	1660	1793	1031	57	68	65	0	0.000	0.000	0.000	0.000	0.000	0.000	0.000	0.000	0.000	0.000	0.000	0.000	0.000	0.000	0.019	0.021	0.028	0.039	5.514	0.018	0.222	316	2384	100	138	7227	7365	163	7690	7853	Error	Error	-5.711	138	7227	163	7690	155366	2954613	0.923	7.330	0	0	0
1	18	17	"A103"	"A103"	9205	49430	100	476	531	483	90	339	339	362	172	47	41	19	0	8706	9591	6765	70	1768	1768	1887	999	52	71	66	0	0.000	0.000	0.000	0.000	0.000	0.000	0.000	0.000	0.000	0.000	0.000	0.000	0.000	0.000	0.020	0.025	0.024	0.038	6.529	0.016	0.059	316	2384	100	137	6938	7075	192	7823	8015	Error	Error	-5.662	137	6938	192	7823	167776	3030844	0.983	7.712	0	0	0
1	1	18	"A104"	"A104"	4110	49740	100	750	1196	1081	90	341	341	370	222	60	59	47	0	7763	7985	5496	68	1567	1567	1701	944	55	66	62	0	0.000	0.000	0.000	0.000	0.000	0.000	0.000	0.000	0.000	0.000	0.000	0.000	0.000	0.000	0.066	0.133	0.115	0.135	3.308	0.127	0.553	316	2384	100	409	6196	6605	855	6418	7273	Error	Error	-3.921	409	6196	855	6418	377939	2523190	3.721	6.657	0	0	0
1	2	18	"A104"	"A104"	4410	49740	100	571	1124	1186	105	336	336	361	175	48	55	42	0	5901	7427	5617	75	1559	1559	1744	1287	73	64	59	0	0.000	0.000	0.000	0.000	0.000	0.000	0.000	0.000	0.000	0.000	0.000	0.000	0.000	0.000	0.054	0.134	0.125	0.126	3.799	0.133	0.598	316	2384	100	235	4342	4577	788	5868	6656	Error	Error	-4.208	235	4342	788	5868	355317	2346827	4.360	4.416	0	0	0
1	3	18	"A104"	"A104"	4710	49740	100	743	1236	1115	90	337	337	368	257	69	57	45	0	9255	9180	6379	69	1582	1582	1737	1139	65	68	64	0	0.000	0.000	0.000	0.000	0.000	0.000	0.000	0.000	0.000	0.000	0.000	0.000	0.000	0.000	0.053	0.118	0.099	0.102	3.036	0.132	0.641	316	2384	100	406	7673	8079	899	7598	8497	Error	Error	-4.240	406	7673	899	7598	390579	2900741	3.377	6.535	0	0	0
1	4	18	"A105"	"A105"	5010	49740	100	470	494	215	43	329	329	351	196	55	39	15	0	10743	9665	6600	68	1556	1556	1706	1171	68	70	67	0	0.000	0.000	0.000	0.000	0.000	0.000	0.000	0.000	0.000	0.000	0.000	0.000	0.000	0.000	0.015	0.020	0.025	0.030	6.002	0.018	0.214	316	2384	100	141	9187	9328	165	8109	8274	Error	Error	-6.026	141	9187	165	8109	155985	3054226	0.730	6.797	0	0	0
1	5	18	"A105"	"A105"	5310	49740	100	488	506	210	41	323	323	347	198	57	43	16	0	10149	9811	7236	73	1567	1567	1766	1378	78	63	61	0	0.000	0.000	0.000	0.000	0.000	0.000	0.000	0.000	0.000	0.000	0.000	0.000	0.000	0.000	0.019	0.022	0.028	0.042	4.939	0.018	0.138	316	2384	100	165	8582	8747	183	8244	8427	Error	Error	-5.701	165	8582	183	8244	159767	3100175	0.803	5.838	0	0	0
1	6	18	"A105"	"A105"	5610	49740	100	438	494	220	44	324	324	357	365	102	19	0	0	11122	10766	7999	74	1572	1572	1752	1255	71	67	63	0	0.000	0.000	0.000	0.000	0.000	0.000	0.000	0.000	0.000	0.000	0.000	0.000	0.000	0.000	0.012	0.018	0.026	0.033	5.453	0.015	0.038	316	2384	100	114	9550	9664	170	9194	9364	Error	Error	-6.388	114	9550	170	9194	156151	3401955	0.375	7.182	0	0	0
1	7	18	"A106"	"A106"	5910	49735	100	335	356	157	44	312	312	332	152	45	21	7	0	2198	2739	1837	67	1529	1529	1561	342	21	61	49	0	0.000	0.000	0.000	0.000	0.000	0.000	0.000	0.000	0.000	0.000	0.000	0.000	0.000	0.000	0.034	0.036	0.137	0.135	5.622	0.024	0.029	316	2384	100	23	669	692	44	1210	1254	Error	Error	-4.862	23	669	44	1210	112555	865502	0.158	3.444	0	0	0
1	8	18	"A106"	"A106"	6210	49735	100	343	364	234	64	322	322	347	224	64	12	1	0	2130	2654	1595	60	1574	1574	1616	404	25	56	41	0	0.000	0.000	0.000	0.000	0.000	0.000	0.000	0.000	0.000	0.000	0.000	0.000	0.000	0.000	0.038	0.039	0.136	0.130	5.437	0.038	0.038	316	2384	100	21	556	577	42	1080	1122	Error	Error	-4.727	21	556	42	1080	115170	838564	0.076	2.569	0	0	0
1	9	18	"A106"	"A106"	6510	49735	100	320	332	151	45	320	320	349	321	91	4	0	0	2026	2528	1512	59	1563	1563	1604	364	22	56	37	0	0.000	0.000	0.000	0.000	0.000	0.000	0.000	0.000	0.000	0.000	0.000	0.000	0.000	0.000	0.000	0.012	0.153	0.160	5.764	0.016	0.006	316	2384	100	0	463	463	12	965	977	Error	Error	Error	0	463	12	965	104770	798728	-0.053	2.538	0	0	0
1	10	18	"A107"	"A107"	6810	49735	100	466	680	640	94	322	322	348	200	57	42	25	0	3832	6034	5627	93	1581	1581	1640	523	31	69	61	0	0.000	0.000	0.000	0.000	0.000	0.000	0.000	0.000	0.000	0.000	0.000	0.000	0.000	0.000	0.064	0.080	0.086	0.102	3.721	0.094	0.633	316	2384	100	144	2251	2395	358	4453	4811	Error	Error	-3.966	144	2251	358	4453	215037	1906660	1.660	8.402	0	0	0
1	11	18	"A107"	"A107"	7110	49735	100	444	666	657	98	322	322	343	219	63	37	20	0	3765	5714	5318	93	1570	1570	1650	759	46	65	58	0	0.000	0.000	0.000	0.000	0.000	0.000	0.000	0.000	0.000	0.000	0.000	0.000	0.000	0.000	0.056	0.083	0.083	0.088	3.443	0.100	0.708	316	2384	100	122	2195	2317	344	4144	4488	Error	Error	-4.169	122	2195	344	4144	210384	1805682	1.475	5.354	0	0	0
1	12	18	"A107"	"A107"	7410	49735	100	400	546	489	89	309	309	325	147	45	40	24	0	3564	4974	4309	86	1512	1512	1552	395	25	70	63	0	0.000	0.000	0.000	0.000	0.000	0.000	0.000	0.000	0.000	0.000	0.000	0.000	0.000	0.000	0.044	0.068	0.088	0.095	4.397	0.084	0.582	316	2384	100	91	2052	2143	237	3462	3699	Error	Error	-4.495	91	2052	237	3462	172392	1571780	1.503	8.663	0	0	0
1	13	18	"A108"	"A108"	7710	49735	100	363	388	173	44	308	308	334	215	64	20	4	0	5281	6413	5152	80	1545	1545	1582	420	26	71	67	0	0.000	0.000	0.000	0.000	0.000	0.000	0.000	0.000	0.000	0.000	0.000	0.000	0.000	0.000	0.015	0.016	0.032	0.039	6.233	0.015	0.091	316	2384	100	55	3736	3791	80	4868	4948	Error	Error	-6.086	55	3736	80	4868	122653	2026654	0.251	11.502	0	0	0
1	14	18	"A108"	"A108"	8005	49735	100	384	395	171	43	318	318	340	195	57	23	4	0	4612	6330	5245	82	1584	1584	1633	430	26	74	65	0	0.000	0.000	0.000	0.000	0.000	0.000	0.000	0.000	0.000	0.000	0.000	0.000	0.000	0.000	0.022	0.016	0.035	0.050	7.623	0.012	0.070	316	2384	100	66	3028	3094	77	4746	4823	Error	Error	-5.520	66	3028	77	4746	124893	2000436	0.282	10.923	0	0	0
1	15	18	"A108"	"A108"	8305	49735	100	377	398	190	47	319	319	338	154	45	30	9	0	4172	5791	4820	83	1579	1579	1620	385	23	78	71	0	0.000	0.000	0.000	0.000	0.000	0.000	0.000	0.000	0.000	0.000	0.000	0.000	0.000	0.000	0.022	0.019	0.037	0.050	5.293	0.016	0.088	316	2384	100	58	2593	2651	79	4212	4291	Error	Error	-5.482	58	2593	79	4212	125665	1829992	0.390	10.834	0	0	0
1	16	18	"A109"	"A109"	8605	49730	100	349	371	166	44	323	323	343	189	55	18	3	0	2321	2748	1530	55	1630	1630	1652	334	20	71	52	0	0.000	0.000	0.000	0.000	0.000	0.000	0.000	0.000	0.000	0.000	0.000	0.000	0.000	0.000	0.038	0.043	0.175	0.148	4.830	0.018	0.006	316	2384	100	26	691	717	48	1118	1166	Error	Error	-4.732	26	691	48	1118	117179	868461	0.148	3.281	0	0	0
1	17	18	"A109"	"A109"	8905	49730	100	352	380	172	45	338	338	361	172	47	19	7	0	2436	2805	1492	53	1690	1690	1738	592	34	60	29	0	0.000	0.000	0.000	0.000	0.000	0.000	0.000	0.000	0.000	0.000	0.000	0.000	0.000	0.000	0.019	0.038	0.135	0.124	4.569	0.035	0.041	316	2384	100	14	746	760	42	1115	1157	Error	Error	-5.736	14	746	42	1115	120070	886478	0.110	1.802	0	0	0
1	18	18	"A109"	"A109"	9205	49730	100	358	377	169	44	346	346	371	195	52	15	3	0	2566	2864	1308	45	1785	1785	1825	485	26	65	43	0	0.000	0.000	0.000	0.000	0.000	0.000	0.000	0.000	0.000	0.000	0.000	0.000	0.000	0.000	0.015	0.029	0.136	0.132	4.543	0.047	0.049	316	2384	100	12	781	793	31	1079	1110	Error	Error	-6.024	12	781	31	1079	119053	905039	0.031	2.142	0	0	0
1	1	19	"A110"	"A110"	4115	50040	100	389	418	193	46	336	336	353	156	44	31	11	0	4184	6130	4905	80	1547	1547	1642	706	42	67	61	0	0.000	0.000	0.000	0.000	0.000	0.000	0.000	0.000	0.000	0.000	0.000	0.000	0.000	0.000	0.020	0.018	0.035	0.051	5.662	0.019	0.129	316	2384	100	53	2637	2690	82	4583	4665	Error	Error	-5.637	53	2637	82	4583	132110	1937033	0.417	6.357	0	0	0
1	2	19	"A110"	"A110"	4415	50040	100	423	468	310	66	327	327	343	154	44	39	19	0	5170	6935	5666	81	1540	1540	1619	675	41	66	62	0	0.000	0.000	0.000	0.000	0.000	0.000	0.000	0.000	0.000	0.000	0.000	0.000	0.000	0.000	0.026	0.026	0.040	0.056	5.427	0.024	0.179	316	2384	100	96	3630	3726	141	5395	5536	Error	Error	-5.241	96	3630	141	5395	147843	2191514	0.812	7.876	0	0	0
1	3	19	"A110"	"A110"	4715	50040	100	388	412	199	48	322	322	347	254	73	17	5	0	4989	6906	5930	85	1532	1532	1635	893	54	67	61	0	0.000	0.000	0.000	0.000	0.000	0.000	0.000	0.000	0.000	0.000	0.000	0.000	0.000	0.000	0.019	0.017	0.037	0.046	5.898	0.018	0.146	316	2384	100	66	3457	3523	90	5374	5464	Error	Error	-5.711	66	3457	90	5374	130175	2182202	0.256	5.903	0	0	0
1	4	19	"A111"	"A111"	5015	50040	100	368	408	200	49	317	317	335	152	45	33	14	0	3766	5560	4937	88	1538	1538	1595	491	30	65	57	0	0.000	0.000	0.000	0.000	0.000	0.000	0.000	0.000	0.000	0.000	0.000	0.000	0.000	0.000	0.023	0.023	0.059	0.083	7.206	0.018	0.107	316	2384	100	51	2228	2279	91	4022	4113	Error	Error	-5.449	51	2228	91	4022	128775	1756878	0.480	8.075	0	0	0
1	5	19	"A111"	"A111"	5315	50040	100	373	403	195	48	322	322	342	164	47	26	11	0	4176	5504	4824	87	1552	1552	1603	485	30	67	62	0	0.000	0.000	0.000	0.000	0.000	0.000	0.000	0.000	0.000	0.000	0.000	0.000	0.000	0.000	0.019	0.020	0.046	0.058	6.662	0.017	0.078	316	2384	100	51	2624	2675	81	3952	4033	Error	Error	-5.685	51	2624	81	3952	127205	1739348	0.372	8.043	0	0	0
1	6	19	"A111"	"A111"	5615	50040	100	371	382	181	47	311	311	336	180	53	22	7	0	3995	5337	4561	85	1541	1541	1591	497	31	68	63	0	0.000	0.000	0.000	0.000	0.000	0.000	0.000	0.000	0.000	0.000	0.000	0.000	0.000	0.000	0.024	0.019	0.045	0.066	6.280	0.023	0.094	316	2384	100	60	2454	2514	71	3796	3867	Error	Error	-5.354	60	2454	71	3796	120809	1686624	0.256	7.537	0	0	0
1	7	19	"A112"	"A112"	5915	50035	100	427	452	205	45	313	313	340	197	57	35	12	0	5553	7729	6589	85	1541	1541	1700	1007	59	59	56	0	0.000	0.000	0.000	0.000	0.000	0.000	0.000	0.000	0.000	0.000	0.000	0.000	0.000	0.000	0.028	0.022	0.034	0.048	7.220	0.018	0.183	316	2384	100	114	4012	4126	139	6188	6327	Error	Error	-5.137	114	4012	139	6188	142730	2442431	0.569	5.987	0	0	0
1	8	19	"A112"	"A112"	6210	50035	100	385	416	194	46	317	317	339	225	66	24	4	0	4159	6738	6303	93	1560	1560	1731	1121	64	61	52	0	0.000	0.000	0.000	0.000	0.000	0.000	0.000	0.000	0.000	0.000	0.000	0.000	0.000	0.000	0.026	0.019	0.039	0.054	7.494	0.016	0.156	316	2384	100	68	2599	2667	99	5178	5277	Error	Error	-5.256	68	2599	99	5178	131469	2129141	0.342	4.467	0	0	0
1	9	19	"A112"	"A112"	6510	50035	100	411	435	207	47	314	314	334	155	46	40	16	0	6394	8321	6777	81	1570	1570	1745	1134	64	63	60	0	0.000	0.000	0.000	0.000	0.000	0.000	0.000	0.000	0.000	0.000	0.000	0.000	0.000	0.000	0.020	0.018	0.026	0.039	6.514	0.016	0.175	316	2384	100	97	4824	4921	121	6751	6872	Error	Error	-5.636	97	4824	121	6751	137429	2629484	0.652	5.799	0	0	0
1	10	19	"A113"	"A113"	6810	50035	100	413	426	200	46	318	318	348	281	80	17	3	0	5910	7861	6702	85	1576	1576	1690	791	46	66	62	0	0.000	0.000	0.000	0.000	0.000	0.000	0.000	0.000	0.000	0.000	0.000	0.000	0.000	0.000	0.022	0.017	0.027	0.042	5.765	0.015	0.150	316	2384	100	95	4334	4429	108	6285	6393	Error	Error	-5.512	95	4334	108	6285	134666	2484095	0.278	7.802	0	0	0
1	11	19	"A113"	"A113"	7110	50035	100	375	402	194	48	318	318	336	154	45	29	12	0	4990	7213	6400	88	1590	1590	1678	680	40	68	62	0	0.000	0.000	0.000	0.000	0.000	0.000	0.000	0.000	0.000	0.000	0.000	0.000	0.000	0.000	0.017	0.015	0.031	0.042	6.310	0.014	0.110	316	2384	100	57	3400	3457	84	5623	5707	Error	Error	-5.898	57	3400	84	5623	126971	2279190	0.429	8.140	0	0	0
1	12	19	"A113"	"A113"	7410	50035	100	361	407	214	52	309	309	332	212	63	26	7	0	5159	6909	6022	87	1587	1587	1678	843	50	66	63	0	0.000	0.000	0.000	0.000	0.000	0.000	0.000	0.000	0.000	0.000	0.000	0.000	0.000	0.000	0.015	0.018	0.036	0.054	6.148	0.021	0.158	316	2384	100	52	3572	3624	98	5322	5420	Error	Error	-6.102	52	3572	98	5322	128464	2183332	0.354	6.205	0	0	0
1	13	19	"A114"	"A114"	7710	50035	100	483	494	215	43	312	312	335	208	62	40	13	0	13852	12223	8464	69	1567	1567	1766	1491	84	70	65	0	0.000	0.000	0.000	0.000	0.000	0.000	0.000	0.000	0.000	0.000	0.000	0.000	0.000	0.000	0.014	0.017	0.021	0.029	4.611	0.015	0.252	316	2384	100	171	12285	12456	182	10656	10838	Error	Error	-6.167	171	12285	182	10656	156042	3862409	0.764	7.013	0	0	0
1	14	19	"A114"	"A114"	8010	50035	100	475	531	439	82	317	317	333	153	45	50	25	0	11746	11438	7599	66	1571	1571	1706	1078	63	75	70	0	0.000	0.000	0.000	0.000	0.000	0.000	0.000	0.000	0.000	0.000	0.000	0.000	0.000	0.000	0.016	0.022	0.020	0.028	5.300	0.015	0.115	316	2384	100	158	10175	10333	214	9867	10081	Error	Error	-6.009	158	10175	214	9867	167664	3614392	1.294	9.028	0	0	0
1	15	19	"A114"	"A114"	8310	50035	100	493	509	246	48	320	320	339	158	46	51	25	0	11500	12061	8159	67	1630	1630	1742	962	55	75	71	0	0.000	0.000	0.000	0.000	0.000	0.000	0.000	0.000	0.000	0.000	0.000	0.000	0.000	0.000	0.018	0.018	0.021	0.031	5.109	0.015	0.236	316	2384	100	173	9870	10043	189	10431	10620	Error	Error	-5.834	173	9870	189	10431	160790	3811239	1.076	10.727	0	0	0
1	16	19	"A115"	"A115"	8610	50030	100	366	394	191	48	330	330	347	157	45	24	9	0	4337	5340	4180	78	1658	1658	1694	411	24	72	65	0	0.000	0.000	0.000	0.000	0.000	0.000	0.000	0.000	0.000	0.000	0.000	0.000	0.000	0.000	0.013	0.017	0.038	0.051	7.474	0.015	0.050	316	2384	100	36	2679	2715	64	3682	3746	Error	Error	-6.218	36	2679	64	3682	124609	1687379	0.299	8.871	0	0	0
1	17	19	"A115"	"A115"	8910	50030	100	371	401	175	43	329	329	353	164	46	26	8	0	4372	5095	3743	73	1687	1687	1745	465	26	74	67	0	0.000	0.000	0.000	0.000	0.000	0.000	0.000	0.000	0.000	0.000	0.000	0.000	0.000	0.000	0.016	0.021	0.041	0.048	5.129	0.017	0.058	316	2384	100	42	2685	2727	72	3408	3480	Error	Error	-5.998	42	2685	72	3408	126748	1609871	0.293	7.204	0	0	0
1	18	19	"A115"	"A115"	9210	50030	100	387	397	162	40	345	345	369	242	65	13	0	0	4434	4952	3333	67	1784	1784	1835	475	25	72	66	0	0.000	0.000	0.000	0.000	0.000	0.000	0.000	0.000	0.000	0.000	0.000	0.000	0.000	0.000	0.016	0.016	0.048	0.063	5.652	0.013	0.011	316	2384	100	42	2650	2692	52	3168	3220	Error	Error	-5.979	42	2650	52	3168	125522	1564981	0.116	6.562	0	0	0
1	1	20	"A116"	"A116"	4120	50340	100	833	1306	1108	84	341	341	370	233	62	61	50	0	10606	9610	7042	73	1585	1585	1774	1367	77	64	61	0	0.000	0.000	0.000	0.000	0.000	0.000	0.000	0.000	0.000	0.000	0.000	0.000	0.000	0.000	0.055	0.120	0.119	0.135	3.867	0.099	0.556	316	2384	100	492	9021	9513	965	8025	8990	Error	Error	-4.197	492	9021	965	8025	412846	3036774	4.017	5.732	0	0	0
1	2	20	"A116"	"A116"	4420	50340	100	1060	1459	1227	84	335	335	357	166	46	68	58	0	11408	10201	7192	70	1571	1571	1775	1439	81	65	62	0	0.000	0.000	0.000	0.000	0.000	0.000	0.000	0.000	0.000	0.000	0.000	0.000	0.000	0.000	0.074	0.130	0.137	0.148	3.167	0.109	0.564	316	2384	100	725	9837	10562	1124	8630	9754	Error	Error	-3.762	725	9837	1124	8630	460988	3223603	6.639	5.855	0	0	0
1	3	20	"A116"	"A116"	4715	50340	100	811	1306	1170	89	327	327	348	173	49	65	54	0	12187	10622	7537	70	1573	1573	1749	1344	76	68	64	0	0.000	0.000	0.000	0.000	0.000	0.000	0.000	0.000	0.000	0.000	0.000	0.000	0.000	0.000	0.046	0.108	0.104	0.107	3.177	0.097	0.563	316	2384	100	484	10614	11098	979	9049	10028	Error	Error	-4.455	484	10614	979	9049	412599	3356696	5.538	6.602	0	0	0
1	4	20	"A117"	"A117"	5015	50340	100	305	345	157	45	328	328	346	153	44	19	5	0	2422	2645	1383	52	1569	1569	1590	327	20	63	54	0	0.000	0.000	0.000	0.000	0.000	0.000	0.000	0.000	0.000	0.000	0.000	0.000	0.000	0.000	-0.027	0.016	0.120	0.137	4.908	0.020	0.013	316	2384	100	-23	853	830	17	1076	1093	Error	Error	Error	-23	853	17	1076	108871	835798	-0.007	3.226	0	0	0
1	5	20	"A117"	"A117"	5315	50340	100	333	343	149	43	319	319	347	320	92	5	0	0	2294	2633	1439	54	1550	1550	1614	1088	67	37	12	0	0.000	0.000	0.000	0.000	0.000	0.000	0.000	0.000	0.000	0.000	0.000	0.000	0.000	0.000	0.019	0.022	0.132	0.128	4.876	0.019	0.012	316	2384	100	14	744	758	24	1083	1107	Error	Error	-5.732	14	744	24	1083	108341	832107	-0.012	0.937	0	0	0
1	6	20	"A117"	"A117"	5615	50340	100	326	347	156	44	313	313	338	251	74	9	0	0	2407	2609	1232	47	1538	1538	1573	412	26	62	51	0	0.000	0.000	0.000	0.000	0.000	0.000	0.000	0.000	0.000	0.000	0.000	0.000	0.000	0.000	0.015	0.032	0.115	0.142	6.188	0.043	0.017	316	2384	100	13	869	882	34	1071	1105	Error	Error	-6.063	13	869	34	1071	109680	824286	0.036	2.515	0	0	0
1	7	20	"A118"	"A118"	5915	50335	100	364	400	191	47	322	322	343	201	58	22	6	0	4229	5163	4303	83	1552	1552	1660	792	47	61	58	0	0.000	0.000	0.000	0.000	0.000	0.000	0.000	0.000	0.000	0.000	0.000	0.000	0.000	0.000	0.016	0.022	0.053	0.061	6.517	0.015	0.064	316	2384	100	42	2677	2719	78	3611	3689	Error	Error	-5.994	42	2677	78	3611	126412	1631415	0.284	4.423	0	0	0
1	8	20	"A118"	"A118"	6215	50335	100	351	373	172	46	313	313	332	163	49	25	6	0	4270	5147	4242	82	1555	1555	1658	706	42	62	58	0	0.000	0.000	0.000	0.000	0.000	0.000	0.000	0.000	0.000	0.000	0.000	0.000	0.000	0.000	0.014	0.017	0.043	0.055	6.241	0.016	0.066	316	2384	100	38	2715	2753	60	3592	3652	Error	Error	-6.159	38	2715	60	3592	117750	1626553	0.252	4.942	0	0	0
1	9	20	"A118"	"A118"	6515	50335	100	383	410	192	46	318	318	340	198	58	24	6	0	4769	5789	4768	82	1561	1561	1673	751	44	63	58	0	0.000	0.000	0.000	0.000	0.000	0.000	0.000	0.000	0.000	0.000	0.000	0.000	0.000	0.000	0.020	0.022	0.045	0.060	7.302	0.016	0.070	316	2384	100	65	3208	3273	92	4228	4320	Error	Error	-5.625	65	3208	92	4228	129574	1829470	0.354	5.481	0	0	0
1	10	20	"A119"	"A119"	6815	50335	100	347	356	159	44	312	312	334	222	66	12	1	0	3956	4173	2912	69	1536	1536	1603	515	32	66	61	0	0.000	0.000	0.000	0.000	0.000	0.000	0.000	0.000	0.000	0.000	0.000	0.000	0.000	0.000	0.014	0.017	0.054	0.071	6.502	0.013	0.025	316	2384	100	35	2420	2455	44	2637	2681	Error	Error	-6.112	35	2420	44	2637	112536	1318575	0.099	4.990	0	0	0
1	11	20	"A119"	"A119"	7115	50335	100	357	379	167	44	324	324	351	348	99	6	0	0	3766	4237	2828	66	1581	1581	1648	555	33	65	60	0	0.000	0.000	0.000	0.000	0.000	0.000	0.000	0.000	0.000	0.000	0.000	0.000	0.000	0.000	0.015	0.021	0.062	0.091	5.480	0.018	0.050	316	2384	100	33	2185	2218	55	2656	2711	Error	Error	-6.049	33	2185	55	2656	119787	1338981	0.080	4.665	0	0	0
1	12	20	"A119"	"A119"	7415	50335	100	344	377	174	46	330	330	348	157	45	22	7	0	3620	3945	2525	64	1620	1620	1703	556	32	64	58	0	0.000	0.000	0.000	0.000	0.000	0.000	0.000	0.000	0.000	0.000	0.000	0.000	0.000	0.000	0.007	0.020	0.087	0.091	5.557	0.017	0.033	316	2384	100	14	2000	2014	47	2325	2372	Error	Error	-7.158	14	2000	47	2325	119109	1246549	0.185	4.032	0	0	0
1	13	20	"A120"	"A120"	7715	50335	100	338	342	153	44	322	322	345	165	47	15	4	0	2748	2981	1672	56	1619	1619	1649	454	27	65	57	0	0.000	0.000	0.000	0.000	0.000	0.000	0.000	0.000	0.000	0.000	0.000	0.000	0.000	0.000	0.014	0.015	0.111	0.132	5.861	0.017	0.013	316	2384	100	16	1129	1145	20	1362	1382	Error	Error	-6.141	16	1129	20	1362	108195	942002	-0.018	2.934	0	0	0
1	14	20	"A120"	"A120"	8015	50335	100	349	370	158	42	322	322	341	155	45	27	5	0	2794	3205	2052	64	1633	1633	1671	381	22	70	59	0	0.000	0.000	0.000	0.000	0.000	0.000	0.000	0.000	0.000	0.000	0.000	0.000	0.000	0.000	0.023	0.031	0.119	0.099	5.609	0.018	0.021	316	2384	100	27	1161	1188	48	1572	1620	Error	Error	-5.426	27	1161	48	1572	116778	1012834	0.187	4.026	0	0	0
1	15	20	"A120"	"A120"	8315	50335	100	335	362	205	56	322	322	353	391	110	3	0	0	2663	2995	1683	56	1635	1635	1667	374	22	68	58	0	0.000	0.000	0.000	0.000	0.000	0.000	0.000	0.000	0.000	0.000	0.000	0.000	0.000	0.000	0.013	0.029	0.117	0.117	5.530	0.014	0.008	316	2384	100	13	1028	1041	40	1360	1400	Error	Error	-6.305	13	1028	40	1360	114398	946404	0.023	3.551	0	0	0
1	16	20	"A121"	"A121"	8610	50330	100	456	478	213	44	327	327	349	170	48	42	17	0	10120	10756	7802	72	1676	1676	1794	1055	58	73	68	0	0.000	0.000	0.000	0.000	0.000	0.000	0.000	0.000	0.000	0.000	0.000	0.000	0.000	0.000	0.015	0.017	0.021	0.030	5.651	0.015	0.185	316	2384	100	129	8444	8573	151	9080	9231	Error	Error	-6.032	129	8444	151	9080	151167	3398904	0.759	8.495	0	0	0
1	17	20	"A121"	"A121"	8910	50330	100	415	443	203	45	339	339	370	327	88	12	0	0	5716	8021	6639	82	1710	1710	1844	1025	55	72	66	0	0.000	0.000	0.000	0.000	0.000	0.000	0.000	0.000	0.000	0.000	0.000	0.000	0.000	0.000	0.019	0.016	0.027	0.036	5.496	0.014	0.022	316	2384	100	76	4006	4082	104	6311	6415	Error	Error	-5.720	76	4006	104	6311	140130	2534541	0.223	6.026	0	0	0
1	18	20	"A121"	"A121"	9210	50330	100	405	444	206	46	344	344	364	162	44	31	13	0	6603	8394	6855	81	1815	1815	1952	1097	56	69	68	0	0.000	0.000	0.000	0.000	0.000	0.000	0.000	0.000	0.000	0.000	0.000	0.000	0.000	0.000	0.013	0.015	0.027	0.036	5.421	0.015	0.158	316	2384	100	61	4788	4849	100	6579	6679	Error	Error	-6.294	61	4788	100	6579	140158	2652586	0.494	5.872	0	0	0
1	1	21	"Blank"	"Blank"	4120	50640	100	344	364	164	45	353	353	371	155	41	18	5	0	1602	1615	321	19	1634	1634	1651	305	18	14	4	0	0.000	0.000	0.000	0.000	0.000	0.000	0.000	0.000	0.000	0.000	0.000	0.000	0.000	0.000	0.281	-0.579	0.503	0.503	4.388	-0.009	0.000	316	2384	100	-9	-32	-41	11	-19	-8	Error	Error	-1.830	-9	-32	11	-19	115167	510199	-0.045	-0.118	0	0	0
1	2	21	"Blank"	"Blank"	4420	50640	100	352	365	154	42	336	336	356	157	44	16	5	0	1556	1588	296	18	1583	1583	1597	313	19	13	2	0	0.000	0.000	0.000	0.000	0.000	0.000	0.000	0.000	0.000	0.000	0.000	0.000	0.000	0.000	-0.593	5.800	0.468	0.468	3.711	0.036	0.003	316	2384	100	16	-27	-11	29	5	34	Error	Error	Error	16	-27	29	5	115315	501772	0.057	-0.029	0	0	0
1	3	21	"Blank"	"Blank"	4720	50640	100	335	352	153	43	341	341	362	185	51	13	1	0	1596	1611	326	20	1584	1584	1605	331	20	18	1	0	0.000	0.000	0.000	0.000	0.000	0.000	0.000	0.000	0.000	0.000	0.000	0.000	0.000	0.000	-0.500	0.407	0.474	0.440	4.680	0.153	0.064	316	2384	100	-6	12	6	11	27	38	Error	Error	Error	-6	12	11	27	111290	509092	-0.054	0.018	0	0	0
1	4	21	"Blank"	"Blank"	5020	50640	100	347	355	152	42	334	334	352	152	43	18	4	0	1542	1552	306	19	1586	1586	1602	316	19	12	2	0	0.000	0.000	0.000	0.000	0.000	0.000	0.000	0.000	0.000	0.000	0.000	0.000	0.000	0.000	-0.295	-0.618	0.464	0.559	5.415	0.033	0.003	316	2384	100	13	-44	-31	21	-34	-13	Error	Error	Error	13	-44	21	-34	112305	490560	0.020	-0.158	0	0	0
1	5	21	"Blank"	"Blank"	5320	50640	100	325	342	147	42	321	321	345	152	44	16	5	0	1545	1555	306	19	1560	1560	1577	314	19	14	2	0	0.000	0.000	0.000	0.000	0.000	0.000	0.000	0.000	0.000	0.000	0.000	0.000	0.000	0.000	-0.267	-4.200	0.431	0.405	4.348	0.007	0.000	316	2384	100	4	-15	-11	21	-5	16	Error	Error	Error	4	-15	21	-5	108106	491302	-0.020	-0.070	0	0	0
1	6	21	"Blank"	"Blank"	5620	50640	100	331	340	154	45	333	333	358	223	62	8	0	0	1535	1549	292	18	1549	1549	1598	648	40	2	0	0	0.000	0.000	0.000	0.000	0.000	0.000	0.000	0.000	0.000	0.000	0.000	0.000	0.000	0.000	0.143	100000.000	0.549	0.530	4.671	0.184	0.092	316	2384	100	-2	-14	-16	7	0	7	Error	Error	-2.807	-2	-14	7	0	107574	489593	-0.081	-0.076	0	0	0
1	7	21	"Blank"	"Blank"	5920	50635	100	314	332	149	44	320	320	345	166	48	15	4	0	1531	1535	305	19	1554	1554	1579	401	25	7	0	0	0.000	0.000	0.000	0.000	0.000	0.000	0.000	0.000	0.000	0.000	0.000	0.000	0.000	0.000	0.261	-0.632	0.481	0.523	4.550	0.060	0.009	316	2384	100	-6	-23	-29	12	-19	-7	Error	Error	-1.939	-6	-23	12	-19	104880	485046	-0.078	-0.110	0	0	0
1	8	21	"Blank"	"Blank"	6220	50635	100	325	453	1286	283	320	320	341	153	44	18	7	0	1561	1849	2776	150	1546	1546	1555	307	19	18	6	0	0.000	0.000	0.000	0.000	0.000	0.000	0.000	0.000	0.000	0.000	0.000	0.000	0.000	0.000	0.333	0.439	0.447	0.453	4.652	0.432	0.810	316	2384	100	5	15	20	133	303	436	Error	Error	-1.585	5	15	133	303	143298	584420	0.732	0.958	0	0	0
1	9	21	"Blank"	"Blank"	6520	50635	100	317	333	149	44	320	320	348	208	59	11	1	0	1489	1492	299	20	1560	1560	1584	318	20	11	1	0	0.000	0.000	0.000	0.000	0.000	0.000	0.000	0.000	0.000	0.000	0.000	0.000	0.000	0.000	0.042	-0.191	0.503	0.463	4.599	0.200	0.019	316	2384	100	-3	-71	-74	13	-68	-55	Error	Error	-4.565	-3	-71	13	-68	105216	471395	-0.072	-0.289	0	0	0
1	10	21	"Blank"	"Blank"	6815	50635	100	320	334	144	43	330	330	358	348	97	1	0	0	1481	1505	297	19	1579	1579	1621	598	36	1	0	0	0.000	0.000	0.000	0.000	0.000	0.000	0.000	0.000	0.000	0.000	0.000	0.000	0.000	0.000	0.102	-0.054	0.458	0.429	4.644	0.019	0.001	316	2384	100	-10	-98	-108	4	-74	-70	Error	Error	-3.293	-10	-98	4	-74	105407	475454	-0.069	-0.194	0	0	0
1	11	21	"Blank"	"Blank"	7115	50635	100	315	337	165	48	331	331	352	175	49	13	4	0	1518	1542	312	20	1603	1603	1620	331	20	11	2	0	0.000	0.000	0.000	0.000	0.000	0.000	0.000	0.000	0.000	0.000	0.000	0.000	0.000	0.000	0.188	-0.098	0.454	0.449	4.877	0.051	0.006	316	2384	100	-16	-85	-101	6	-61	-55	Error	Error	-2.409	-16	-85	6	-61	106428	487194	-0.086	-0.236	0	0	0
1	12	21	"Blank"	"Blank"	7415	50635	100	341	359	151	42	340	340	362	217	59	10	1	0	1562	1565	297	18	1610	1610	1641	440	26	6	0	0	0.000	0.000	0.000	0.000	0.000	0.000	0.000	0.000	0.000	0.000	0.000	0.000	0.000	0.000	-0.021	-0.422	0.566	0.598	4.859	0.124	0.070	316	2384	100	1	-48	-47	19	-45	-26	Error	Error	Error	1	-48	19	-45	113350	494586	-0.014	-0.173	0	0	0
1	13	21	"Blank"	"Blank"	7715	50635	100	496	515	221	42	410	410	437	192	43	30	10	0	1852	1865	374	20	1811	1811	1887	477	25	11	1	0	0.000	0.000	0.000	0.000	0.000	0.000	0.000	0.000	0.000	0.000	0.000	0.000	0.000	0.000	2.098	1.944	0.622	0.696	4.228	0.184	0.140	316	2384	100	86	41	127	105	54	159	Error	Error	1.069	86	41	105	54	162826	589267	0.406	-0.046	0	0	0
1	14	21	"Blank"	"Blank"	8015	50635	100	333	353	146	41	344	344	374	228	60	8	0	0	1643	1661	347	20	1683	1683	1701	343	20	14	3	0	0.000	0.000	0.000	0.000	0.000	0.000	0.000	0.000	0.000	0.000	0.000	0.000	0.000	0.000	0.275	-0.409	0.530	0.549	4.763	0.231	0.018	316	2384	100	-11	-40	-51	9	-22	-13	Error	Error	-1.862	-11	-40	9	-22	111611	525001	-0.092	-0.117	0	0	0
1	15	21	"Blank"	"Blank"	8315	50635	100	354	365	161	44	337	337	358	168	46	18	4	0	1651	1680	340	20	1645	1645	1668	348	20	14	3	0	0.000	0.000	0.000	0.000	0.000	0.000	0.000	0.000	0.000	0.000	0.000	0.000	0.000	0.000	2.833	0.800	0.456	0.492	4.560	0.073	0.015	316	2384	100	17	6	23	28	35	63	Error	Error	1.503	17	6	28	35	115408	530833	0.042	0.034	0	0	0
1	16	21	"Blank"	"Blank"	8615	50630	100	331	358	169	47	354	354	372	164	44	17	2	0	1709	1736	404	23	1718	1718	1741	339	19	13	2	0	0.000	0.000	0.000	0.000	0.000	0.000	0.000	0.000	0.000	0.000	0.000	0.000	0.000	0.000	2.556	0.222	0.488	0.467	4.223	0.083	0.017	316	2384	100	-23	-9	-32	4	18	22	Error	Error	1.354	-23	-9	4	18	113018	548647	-0.085	-0.015	0	0	0
1	17	21	"Blank"	"Blank"	8915	50630	100	354	363	152	41	351	351	381	241	63	7	0	0	1695	1712	313	18	1743	1743	1771	394	22	11	0	0	0.000	0.000	0.000	0.000	0.000	0.000	0.000	0.000	0.000	0.000	0.000	0.000	0.000	0.000	-0.062	-0.387	0.463	0.523	5.263	0.110	0.039	316	2384	100	3	-48	-45	12	-31	-19	Error	Error	Error	3	-48	12	-31	114713	540915	-0.075	-0.150	0	0	0
1	18	21	"Blank"	"Blank"	9215	50630	100	357	370	153	41	347	347	381	285	74	5	0	0	1773	1812	346	19	1826	1826	1871	748	39	2	0	0	0.000	0.000	0.000	0.000	0.000	0.000	0.000	0.000	0.000	0.000	0.000	0.000	0.000	0.000	-0.189	-1.643	0.463	0.460	4.566	0.295	0.600	316	2384	100	10	-53	-43	23	-14	9	Error	Error	Error	10	-53	23	-14	116951	572487	-0.039	-0.079	0	0	0
