# Supplementary material for: Application of hybridization control probe to increase accuracy on ligation detection or minisequencing diagnostic microarrays
Source: BMC Res Notes. 2009 Dec 14;2:249. doi: 10.1186/1756-0500-2-249 (PMC2799435; doi:10.1186/1756-0500-2-249)
Supplement: Additional file 3 — Gpr_files. Zip-compressed file containing raw microarray data in GenePix results format (.gpr) and GAL (GenePix Array List) files. [file 1756-0500-2-249-S3.ZIP › gpr_files/slide2/lasi2_1-16.gpr]

ATF	1.0
30	76    
"Type=GenePix Results 3"
"DateTime=2009/03/31 15:08:42"
"Settings=C:\Axon\Data\HPV\310309\lasi2.gps"
"GalFile=C:\Axon\Data\HPV\ArrayIt_032009_InstiBioGalfile.gal"
"ArrayOfArrays=1-16"
"PixelSize=5"
"Wavelengths=532	488"
"ImageFiles=C:\Axon\Data\HPV\310309\lasi2.tif 2	C:\Axon\Data\HPV\310309\lasi2.tif 3"
"NormalizationMethod=None"
"NormalizationFactors=1	1"
"JpegImage="
"StdDev=Type 1"
"RatioFormulations=W1/W3 (#1/532)	W1/W4 (#1/488)	W3/W4 (532/488)"
"FeatureType=Circular"
"Barcode="
"BackgroundSubtraction=LocalFeature"
"ImageOrigin=0, 0"
"JpegOrigin=0, 0"
"Creator=GenePix Pro 6.1.0.2"
"Scanner=GenePix 4200A 01 Autoloader [2]"
"FocusPosition=0"
"Temperature=24.25"
"LinesAveraged=2"
"Comment="
"PMTGain=580	550"
"ScanPower=100	100"
"LaserPower=2.68311	2.56775"
"Filters=Standard Green	Standard Blue"
"ScanRegion=600,16,3776,13800"
"Supplier="
"Block"	"Column"	"Row"	"Name"	"ID"	"X"	"Y"	"Dia."	"F532 Median"	"F532 Mean"	"F532 SD"	"F532 CV"	"B532"	"B532 Median"	"B532 Mean"	"B532 SD"	"B532 CV"	"% > B532+1SD"	"% > B532+2SD"	"F532 % Sat."	"F488 Median"	"F488 Mean"	"F488 SD"	"F488 CV"	"B488"	"B488 Median"	"B488 Mean"	"B488 SD"	"B488 CV"	"% > B488+1SD"	"% > B488+2SD"	"F488 % Sat."	"Ratio of Medians (#1/532)"	"Ratio of Means (#1/532)"	"Median of Ratios (#1/532)"	"Mean of Ratios (#1/532)"	"Ratios SD (#1/532)"	"Rgn Ratio (#1/532)"	"Rgn R2 (#1/532)"	"Ratio of Medians (#1/488)"	"Ratio of Means (#1/488)"	"Median of Ratios (#1/488)"	"Mean of Ratios (#1/488)"	"Ratios SD (#1/488)"	"Rgn Ratio (#1/488)"	"Rgn R2 (#1/488)"	"Ratio of Medians (532/488)"	"Ratio of Means (532/488)"	"Median of Ratios (532/488)"	"Mean of Ratios (532/488)"	"Ratios SD (532/488)"	"Rgn Ratio (532/488)"	"Rgn R2 (532/488)"	"F Pixels"	"B Pixels"	"Circularity"	"Sum of Medians (#1/532)"	"Sum of Medians (#1/488)"	"Sum of Medians (532/488)"	"Sum of Means (#1/532)"	"Sum of Means (#1/488)"	"Sum of Means (532/488)"	"Log Ratio (#1/532)"	"Log Ratio (#1/488)"	"Log Ratio (532/488)"	"F532 Median - B532"	"F488 Median - B488"	"F532 Mean - B532"	"F488 Mean - B488"	"F532 Total Intensity"	"F488 Total Intensity"	"SNR 532"	"SNR 488"	"Flags"	"Normalize"	"Autoflag"
1	1	1	"A1"	"A1"	3560	-340	100	0	0	0	0	0	0	0	0	0	0	0	0	0	0	0	0	0	0	0	0	0	0	0	0	0.000	0.000	0.000	0.000	0.000	0.000	0.000	0.000	0.000	0.000	0.000	0.000	0.000	0.000	0.000	0.000	0.000	0.000	0.000	0.000	0.000	0	0	100	0	0	0	0	0	0	Error	Error	Error	0	0	0	0	0	0	0.000	0.000	0	0	0
1	2	1	"A1"	"A1"	3855	-340	100	0	0	0	0	0	0	0	0	0	0	0	0	0	0	0	0	0	0	0	0	0	0	0	0	0.000	0.000	0.000	0.000	0.000	0.000	0.000	0.000	0.000	0.000	0.000	0.000	0.000	0.000	0.000	0.000	0.000	0.000	0.000	0.000	0.000	0	0	100	0	0	0	0	0	0	Error	Error	Error	0	0	0	0	0	0	0.000	0.000	0	0	0
1	3	1	"A1"	"A1"	4155	-340	100	0	0	0	0	0	0	0	0	0	0	0	0	0	0	0	0	0	0	0	0	0	0	0	0	0.000	0.000	0.000	0.000	0.000	0.000	0.000	0.000	0.000	0.000	0.000	0.000	0.000	0.000	0.000	0.000	0.000	0.000	0.000	0.000	0.000	0	0	100	0	0	0	0	0	0	Error	Error	Error	0	0	0	0	0	0	0.000	0.000	0	0	0
1	4	1	"A2"	"A2"	4455	-340	100	0	0	0	0	0	0	0	0	0	0	0	0	0	0	0	0	0	0	0	0	0	0	0	0	0.000	0.000	0.000	0.000	0.000	0.000	0.000	0.000	0.000	0.000	0.000	0.000	0.000	0.000	0.000	0.000	0.000	0.000	0.000	0.000	0.000	0	0	100	0	0	0	0	0	0	Error	Error	Error	0	0	0	0	0	0	0.000	0.000	0	0	0
1	5	1	"A2"	"A2"	4755	-340	100	0	0	0	0	0	0	0	0	0	0	0	0	0	0	0	0	0	0	0	0	0	0	0	0	0.000	0.000	0.000	0.000	0.000	0.000	0.000	0.000	0.000	0.000	0.000	0.000	0.000	0.000	0.000	0.000	0.000	0.000	0.000	0.000	0.000	0	0	100	0	0	0	0	0	0	Error	Error	Error	0	0	0	0	0	0	0.000	0.000	0	0	0
1	6	1	"A2"	"A2"	5055	-340	100	0	0	0	0	0	0	0	0	0	0	0	0	0	0	0	0	0	0	0	0	0	0	0	0	0.000	0.000	0.000	0.000	0.000	0.000	0.000	0.000	0.000	0.000	0.000	0.000	0.000	0.000	0.000	0.000	0.000	0.000	0.000	0.000	0.000	0	0	100	0	0	0	0	0	0	Error	Error	Error	0	0	0	0	0	0	0.000	0.000	0	0	0
1	7	1	"A3"	"A3"	5355	-340	100	0	0	0	0	0	0	0	0	0	0	0	0	0	0	0	0	0	0	0	0	0	0	0	0	0.000	0.000	0.000	0.000	0.000	0.000	0.000	0.000	0.000	0.000	0.000	0.000	0.000	0.000	0.000	0.000	0.000	0.000	0.000	0.000	0.000	0	0	100	0	0	0	0	0	0	Error	Error	Error	0	0	0	0	0	0	0.000	0.000	0	0	0
1	8	1	"A3"	"A3"	5655	-340	100	0	0	0	0	0	0	0	0	0	0	0	0	0	0	0	0	0	0	0	0	0	0	0	0	0.000	0.000	0.000	0.000	0.000	0.000	0.000	0.000	0.000	0.000	0.000	0.000	0.000	0.000	0.000	0.000	0.000	0.000	0.000	0.000	0.000	0	0	100	0	0	0	0	0	0	Error	Error	Error	0	0	0	0	0	0	0.000	0.000	0	0	0
1	9	1	"A3"	"A3"	5955	-340	100	0	0	0	0	0	0	0	0	0	0	0	0	0	0	0	0	0	0	0	0	0	0	0	0	0.000	0.000	0.000	0.000	0.000	0.000	0.000	0.000	0.000	0.000	0.000	0.000	0.000	0.000	0.000	0.000	0.000	0.000	0.000	0.000	0.000	0	0	100	0	0	0	0	0	0	Error	Error	Error	0	0	0	0	0	0	0.000	0.000	0	0	0
1	10	1	"A4"	"A4"	6255	-345	100	0	0	0	0	0	0	0	0	0	0	0	0	0	0	0	0	0	0	0	0	0	0	0	0	0.000	0.000	0.000	0.000	0.000	0.000	0.000	0.000	0.000	0.000	0.000	0.000	0.000	0.000	0.000	0.000	0.000	0.000	0.000	0.000	0.000	0	0	100	0	0	0	0	0	0	Error	Error	Error	0	0	0	0	0	0	0.000	0.000	0	0	0
1	11	1	"A4"	"A4"	6555	-345	100	0	0	0	0	0	0	0	0	0	0	0	0	0	0	0	0	0	0	0	0	0	0	0	0	0.000	0.000	0.000	0.000	0.000	0.000	0.000	0.000	0.000	0.000	0.000	0.000	0.000	0.000	0.000	0.000	0.000	0.000	0.000	0.000	0.000	0	0	100	0	0	0	0	0	0	Error	Error	Error	0	0	0	0	0	0	0.000	0.000	0	0	0
1	12	1	"A4"	"A4"	6855	-345	100	0	0	0	0	0	0	0	0	0	0	0	0	0	0	0	0	0	0	0	0	0	0	0	0	0.000	0.000	0.000	0.000	0.000	0.000	0.000	0.000	0.000	0.000	0.000	0.000	0.000	0.000	0.000	0.000	0.000	0.000	0.000	0.000	0.000	0	0	100	0	0	0	0	0	0	Error	Error	Error	0	0	0	0	0	0	0.000	0.000	0	0	0
1	13	1	"A5"	"A5"	7155	-345	100	0	0	0	0	0	0	0	0	0	0	0	0	0	0	0	0	0	0	0	0	0	0	0	0	0.000	0.000	0.000	0.000	0.000	0.000	0.000	0.000	0.000	0.000	0.000	0.000	0.000	0.000	0.000	0.000	0.000	0.000	0.000	0.000	0.000	0	0	100	0	0	0	0	0	0	Error	Error	Error	0	0	0	0	0	0	0.000	0.000	0	0	0
1	14	1	"A5"	"A5"	7455	-345	100	0	0	0	0	0	0	0	0	0	0	0	0	0	0	0	0	0	0	0	0	0	0	0	0	0.000	0.000	0.000	0.000	0.000	0.000	0.000	0.000	0.000	0.000	0.000	0.000	0.000	0.000	0.000	0.000	0.000	0.000	0.000	0.000	0.000	0	0	100	0	0	0	0	0	0	Error	Error	Error	0	0	0	0	0	0	0.000	0.000	0	0	0
1	15	1	"A5"	"A5"	7755	-345	100	0	0	0	0	0	0	0	0	0	0	0	0	0	0	0	0	0	0	0	0	0	0	0	0	0.000	0.000	0.000	0.000	0.000	0.000	0.000	0.000	0.000	0.000	0.000	0.000	0.000	0.000	0.000	0.000	0.000	0.000	0.000	0.000	0.000	0	0	100	0	0	0	0	0	0	Error	Error	Error	0	0	0	0	0	0	0.000	0.000	0	0	0
1	16	1	"A6"	"A6"	8055	-345	100	0	0	0	0	0	0	0	0	0	0	0	0	0	0	0	0	0	0	0	0	0	0	0	0	0.000	0.000	0.000	0.000	0.000	0.000	0.000	0.000	0.000	0.000	0.000	0.000	0.000	0.000	0.000	0.000	0.000	0.000	0.000	0.000	0.000	0	0	100	0	0	0	0	0	0	Error	Error	Error	0	0	0	0	0	0	0.000	0.000	0	0	0
1	17	1	"A6"	"A6"	8355	-345	100	0	0	0	0	0	0	0	0	0	0	0	0	0	0	0	0	0	0	0	0	0	0	0	0	0.000	0.000	0.000	0.000	0.000	0.000	0.000	0.000	0.000	0.000	0.000	0.000	0.000	0.000	0.000	0.000	0.000	0.000	0.000	0.000	0.000	0	0	100	0	0	0	0	0	0	Error	Error	Error	0	0	0	0	0	0	0.000	0.000	0	0	0
1	18	1	"A6"	"A6"	8655	-345	100	0	0	0	0	0	0	0	0	0	0	0	0	0	0	0	0	0	0	0	0	0	0	0	0	0.000	0.000	0.000	0.000	0.000	0.000	0.000	0.000	0.000	0.000	0.000	0.000	0.000	0.000	0.000	0.000	0.000	0.000	0.000	0.000	0.000	0	0	100	0	0	0	0	0	0	Error	Error	Error	0	0	0	0	0	0	0.000	0.000	0	0	0
1	1	2	"A7"	"A7"	3560	-40	100	0	0	0	0	0	0	0	0	0	0	0	0	0	0	0	0	0	0	0	0	0	0	0	0	0.000	0.000	0.000	0.000	0.000	0.000	0.000	0.000	0.000	0.000	0.000	0.000	0.000	0.000	0.000	0.000	0.000	0.000	0.000	0.000	0.000	0	0	100	0	0	0	0	0	0	Error	Error	Error	0	0	0	0	0	0	0.000	0.000	0	0	0
1	2	2	"A7"	"A7"	3860	-40	100	0	0	0	0	0	0	0	0	0	0	0	0	0	0	0	0	0	0	0	0	0	0	0	0	0.000	0.000	0.000	0.000	0.000	0.000	0.000	0.000	0.000	0.000	0.000	0.000	0.000	0.000	0.000	0.000	0.000	0.000	0.000	0.000	0.000	0	0	100	0	0	0	0	0	0	Error	Error	Error	0	0	0	0	0	0	0.000	0.000	0	0	0
1	3	2	"A7"	"A7"	4160	-40	100	0	0	0	0	0	0	0	0	0	0	0	0	0	0	0	0	0	0	0	0	0	0	0	0	0.000	0.000	0.000	0.000	0.000	0.000	0.000	0.000	0.000	0.000	0.000	0.000	0.000	0.000	0.000	0.000	0.000	0.000	0.000	0.000	0.000	0	0	100	0	0	0	0	0	0	Error	Error	Error	0	0	0	0	0	0	0.000	0.000	0	0	0
1	4	2	"A8"	"A8"	4460	-40	100	0	0	0	0	0	0	0	0	0	0	0	0	0	0	0	0	0	0	0	0	0	0	0	0	0.000	0.000	0.000	0.000	0.000	0.000	0.000	0.000	0.000	0.000	0.000	0.000	0.000	0.000	0.000	0.000	0.000	0.000	0.000	0.000	0.000	0	0	100	0	0	0	0	0	0	Error	Error	Error	0	0	0	0	0	0	0.000	0.000	0	0	0
1	5	2	"A8"	"A8"	4760	-40	100	0	0	0	0	0	0	0	0	0	0	0	0	0	0	0	0	0	0	0	0	0	0	0	0	0.000	0.000	0.000	0.000	0.000	0.000	0.000	0.000	0.000	0.000	0.000	0.000	0.000	0.000	0.000	0.000	0.000	0.000	0.000	0.000	0.000	0	0	100	0	0	0	0	0	0	Error	Error	Error	0	0	0	0	0	0	0.000	0.000	0	0	0
1	6	2	"A8"	"A8"	5060	-40	100	0	0	0	0	0	0	0	0	0	0	0	0	0	0	0	0	0	0	0	0	0	0	0	0	0.000	0.000	0.000	0.000	0.000	0.000	0.000	0.000	0.000	0.000	0.000	0.000	0.000	0.000	0.000	0.000	0.000	0.000	0.000	0.000	0.000	0	0	100	0	0	0	0	0	0	Error	Error	Error	0	0	0	0	0	0	0.000	0.000	0	0	0
1	7	2	"A9"	"A9"	5360	-40	100	0	0	0	0	0	0	0	0	0	0	0	0	0	0	0	0	0	0	0	0	0	0	0	0	0.000	0.000	0.000	0.000	0.000	0.000	0.000	0.000	0.000	0.000	0.000	0.000	0.000	0.000	0.000	0.000	0.000	0.000	0.000	0.000	0.000	0	0	100	0	0	0	0	0	0	Error	Error	Error	0	0	0	0	0	0	0.000	0.000	0	0	0
1	8	2	"A9"	"A9"	5660	-40	100	0	0	0	0	0	0	0	0	0	0	0	0	0	0	0	0	0	0	0	0	0	0	0	0	0.000	0.000	0.000	0.000	0.000	0.000	0.000	0.000	0.000	0.000	0.000	0.000	0.000	0.000	0.000	0.000	0.000	0.000	0.000	0.000	0.000	0	0	100	0	0	0	0	0	0	Error	Error	Error	0	0	0	0	0	0	0.000	0.000	0	0	0
1	9	2	"A9"	"A9"	5960	-40	100	0	0	0	0	0	0	0	0	0	0	0	0	0	0	0	0	0	0	0	0	0	0	0	0	0.000	0.000	0.000	0.000	0.000	0.000	0.000	0.000	0.000	0.000	0.000	0.000	0.000	0.000	0.000	0.000	0.000	0.000	0.000	0.000	0.000	0	0	100	0	0	0	0	0	0	Error	Error	Error	0	0	0	0	0	0	0.000	0.000	0	0	0
1	10	2	"A10"	"A10"	6260	-45	100	0	0	0	0	0	0	0	0	0	0	0	0	0	0	0	0	0	0	0	0	0	0	0	0	0.000	0.000	0.000	0.000	0.000	0.000	0.000	0.000	0.000	0.000	0.000	0.000	0.000	0.000	0.000	0.000	0.000	0.000	0.000	0.000	0.000	0	0	100	0	0	0	0	0	0	Error	Error	Error	0	0	0	0	0	0	0.000	0.000	0	0	0
1	11	2	"A10"	"A10"	6560	-45	100	0	0	0	0	0	0	0	0	0	0	0	0	0	0	0	0	0	0	0	0	0	0	0	0	0.000	0.000	0.000	0.000	0.000	0.000	0.000	0.000	0.000	0.000	0.000	0.000	0.000	0.000	0.000	0.000	0.000	0.000	0.000	0.000	0.000	0	0	100	0	0	0	0	0	0	Error	Error	Error	0	0	0	0	0	0	0.000	0.000	0	0	0
1	12	2	"A10"	"A10"	6860	-45	100	0	0	0	0	0	0	0	0	0	0	0	0	0	0	0	0	0	0	0	0	0	0	0	0	0.000	0.000	0.000	0.000	0.000	0.000	0.000	0.000	0.000	0.000	0.000	0.000	0.000	0.000	0.000	0.000	0.000	0.000	0.000	0.000	0.000	0	0	100	0	0	0	0	0	0	Error	Error	Error	0	0	0	0	0	0	0.000	0.000	0	0	0
1	13	2	"A11"	"A11"	7160	-45	100	0	0	0	0	0	0	0	0	0	0	0	0	0	0	0	0	0	0	0	0	0	0	0	0	0.000	0.000	0.000	0.000	0.000	0.000	0.000	0.000	0.000	0.000	0.000	0.000	0.000	0.000	0.000	0.000	0.000	0.000	0.000	0.000	0.000	0	0	100	0	0	0	0	0	0	Error	Error	Error	0	0	0	0	0	0	0.000	0.000	0	0	0
1	14	2	"A11"	"A11"	7460	-45	100	0	0	0	0	0	0	0	0	0	0	0	0	0	0	0	0	0	0	0	0	0	0	0	0	0.000	0.000	0.000	0.000	0.000	0.000	0.000	0.000	0.000	0.000	0.000	0.000	0.000	0.000	0.000	0.000	0.000	0.000	0.000	0.000	0.000	0	0	100	0	0	0	0	0	0	Error	Error	Error	0	0	0	0	0	0	0.000	0.000	0	0	0
1	15	2	"A11"	"A11"	7760	-45	100	0	0	0	0	0	0	0	0	0	0	0	0	0	0	0	0	0	0	0	0	0	0	0	0	0.000	0.000	0.000	0.000	0.000	0.000	0.000	0.000	0.000	0.000	0.000	0.000	0.000	0.000	0.000	0.000	0.000	0.000	0.000	0.000	0.000	0	0	100	0	0	0	0	0	0	Error	Error	Error	0	0	0	0	0	0	0.000	0.000	0	0	0
1	16	2	"A12"	"A12"	8060	-45	100	0	0	0	0	0	0	0	0	0	0	0	0	0	0	0	0	0	0	0	0	0	0	0	0	0.000	0.000	0.000	0.000	0.000	0.000	0.000	0.000	0.000	0.000	0.000	0.000	0.000	0.000	0.000	0.000	0.000	0.000	0.000	0.000	0.000	0	0	100	0	0	0	0	0	0	Error	Error	Error	0	0	0	0	0	0	0.000	0.000	0	0	0
1	17	2	"A12"	"A12"	8360	-45	100	0	0	0	0	0	0	0	0	0	0	0	0	0	0	0	0	0	0	0	0	0	0	0	0	0.000	0.000	0.000	0.000	0.000	0.000	0.000	0.000	0.000	0.000	0.000	0.000	0.000	0.000	0.000	0.000	0.000	0.000	0.000	0.000	0.000	0	0	100	0	0	0	0	0	0	Error	Error	Error	0	0	0	0	0	0	0.000	0.000	0	0	0
1	18	2	"A12"	"A12"	8655	-50	100	0	0	0	0	0	0	0	0	0	0	0	0	0	0	0	0	0	0	0	0	0	0	0	0	0.000	0.000	0.000	0.000	0.000	0.000	0.000	0.000	0.000	0.000	0.000	0.000	0.000	0.000	0.000	0.000	0.000	0.000	0.000	0.000	0.000	0	0	100	0	0	0	0	0	0	Error	Error	Error	0	0	0	0	0	0	0.000	0.000	0	0	0
1	1	3	"A13"	"A13"	3565	255	100	570	598	259	43	359	359	384	202	52	51	25	0	11906	11835	7249	61	1335	1335	1395	505	36	87	83	0	0.000	0.000	0.000	0.000	0.000	0.000	0.000	0.000	0.000	0.000	0.000	0.000	0.000	0.000	0.020	0.023	0.028	0.029	3.453	0.020	0.310	316	2384	100	211	10571	10782	239	10500	10739	Error	Error	-5.647	211	10571	239	10500	188839	3739857	1.059	20.673	0	0	0
1	2	3	"A13"	"A13"	3865	255	100	526	534	239	44	351	351	381	263	69	33	9	0	8296	10854	7527	69	1323	1323	1456	1263	86	80	76	0	0.000	0.000	0.000	0.000	0.000	0.000	0.000	0.000	0.000	0.000	0.000	0.000	0.000	0.000	0.025	0.019	0.022	0.026	3.801	0.018	0.259	316	2384	100	175	6973	7148	183	9531	9714	Error	Error	-5.316	175	6973	183	9531	168727	3429797	0.582	7.441	0	0	0
1	3	3	"A13"	"A13"	4165	255	100	527	554	240	43	354	354	376	165	43	50	27	0	13478	11900	7587	63	1319	1319	1468	1281	87	76	74	0	0.000	0.000	0.000	0.000	0.000	0.000	0.000	0.000	0.000	0.000	0.000	0.000	0.000	0.000	0.014	0.019	0.022	0.026	5.486	0.017	0.260	316	2384	100	173	12159	12332	200	10581	10781	Error	Error	-6.135	173	12159	200	10581	175020	3760299	1.079	8.144	0	0	0
1	4	3	"A14"	"A14"	4465	255	100	502	516	221	42	350	350	371	160	43	48	22	0	10374	9804	5728	58	1332	1332	1380	498	36	87	80	0	0.000	0.000	0.000	0.000	0.000	0.000	0.000	0.000	0.000	0.000	0.000	0.000	0.000	0.000	0.017	0.020	0.024	0.026	3.638	0.019	0.219	316	2384	100	152	9042	9194	166	8472	8638	Error	Error	-5.894	152	9042	166	8472	163073	3097953	0.906	16.916	0	0	0
1	5	3	"A14"	"A14"	4765	255	100	506	534	236	44	363	363	394	347	88	18	1	0	8016	9272	6289	67	1372	1372	1464	753	51	79	75	0	0.000	0.000	0.000	0.000	0.000	0.000	0.000	0.000	0.000	0.000	0.000	0.000	0.000	0.000	0.022	0.022	0.030	0.038	5.715	0.020	0.048	316	2384	100	143	6644	6787	171	7900	8071	Error	Error	-5.538	143	6644	171	7900	168623	2929882	0.403	10.369	0	0	0
1	6	3	"A14"	"A14"	5065	255	100	496	531	232	43	367	367	391	239	61	33	10	0	8421	9751	6641	68	1386	1386	1502	968	64	76	75	0	0.000	0.000	0.000	0.000	0.000	0.000	0.000	0.000	0.000	0.000	0.000	0.000	0.000	0.000	0.018	0.020	0.027	0.032	4.156	0.020	0.124	316	2384	100	129	7035	7164	164	8365	8529	Error	Error	-5.769	129	7035	164	8365	167884	3081218	0.586	8.522	0	0	0
1	7	3	"A15"	"A15"	5365	255	100	452	486	220	45	371	371	390	174	44	35	15	0	6953	8140	5216	64	1376	1376	1422	405	28	87	84	0	0.000	0.000	0.000	0.000	0.000	0.000	0.000	0.000	0.000	0.000	0.000	0.000	0.000	0.000	0.015	0.017	0.028	0.030	4.433	0.018	0.156	316	2384	100	81	5577	5658	115	6764	6879	Error	Error	-6.105	81	5577	115	6764	153553	2572266	0.552	16.588	0	0	0
1	8	3	"A15"	"A15"	5665	255	100	500	529	239	45	382	382	405	280	69	24	5	0	6751	8576	5860	68	1404	1404	1470	642	43	82	79	0	0.000	0.000	0.000	0.000	0.000	0.000	0.000	0.000	0.000	0.000	0.000	0.000	0.000	0.000	0.022	0.020	0.027	0.032	4.230	0.020	0.180	316	2384	100	118	5347	5465	147	7172	7319	Error	Error	-5.502	118	5347	147	7172	167059	2710011	0.443	11.069	0	0	0
1	9	3	"A15"	"A15"	5960	255	100	499	538	241	44	393	393	432	512	118	7	0	0	6052	7762	5498	70	1437	1437	1555	1475	94	72	68	0	0.000	0.000	0.000	0.000	0.000	0.000	0.000	0.000	0.000	0.000	0.000	0.000	0.000	0.000	0.023	0.023	0.035	0.046	4.839	0.020	0.138	316	2384	100	106	4615	4721	145	6325	6470	Error	Error	-5.444	106	4615	145	6325	170159	2452864	0.207	4.208	0	0	0
1	10	3	"A16"	"A16"	6260	250	100	524	548	232	42	408	408	429	185	43	38	15	0	7747	10069	7493	74	1462	1462	1569	967	61	75	71	0	0.000	0.000	0.000	0.000	0.000	0.000	0.000	0.000	0.000	0.000	0.000	0.000	0.000	0.000	0.018	0.016	0.024	0.033	5.192	0.015	0.173	316	2384	100	116	6285	6401	140	8607	8747	Error	Error	-5.760	116	6285	140	8607	173180	3181905	0.643	8.790	0	0	0
1	11	3	"A16"	"A16"	6560	250	100	545	561	234	41	422	422	443	204	46	34	13	0	5958	8895	7563	85	1513	1513	1803	2216	122	66	50	0	0.000	0.000	0.000	0.000	0.000	0.000	0.000	0.000	0.000	0.000	0.000	0.000	0.000	0.000	0.028	0.019	0.032	0.050	6.035	0.017	0.266	316	2384	100	123	4445	4568	139	7382	7521	Error	Error	-5.175	123	4445	139	7382	177325	2810774	0.578	3.200	0	0	0
1	12	3	"A16"	"A16"	6860	250	100	492	547	241	44	424	424	447	216	48	31	10	0	5340	8129	7277	89	1506	1506	1792	2135	119	64	45	0	0.000	0.000	0.000	0.000	0.000	0.000	0.000	0.000	0.000	0.000	0.000	0.000	0.000	0.000	0.018	0.019	0.035	0.048	6.585	0.015	0.188	316	2384	100	68	3834	3902	123	6623	6746	Error	Error	-5.817	68	3834	123	6623	172840	2568805	0.463	2.968	0	0	0
1	13	3	"A17"	"A17"	7160	250	100	521	538	210	39	422	422	446	205	45	29	7	0	5478	6327	3856	60	1502	1502	1561	624	39	79	76	0	0.000	0.000	0.000	0.000	0.000	0.000	0.000	0.000	0.000	0.000	0.000	0.000	0.000	0.000	0.025	0.024	0.040	0.046	4.802	0.024	0.157	316	2384	100	99	3976	4075	116	4825	4941	Error	Error	-5.328	99	3976	116	4825	170157	1999355	0.449	7.638	0	0	0
1	14	3	"A17"	"A17"	7460	250	100	472	501	218	43	425	425	447	210	46	22	8	0	4135	5416	4234	78	1540	1540	1732	1508	87	66	44	0	0.000	0.000	0.000	0.000	0.000	0.000	0.000	0.000	0.000	0.000	0.000	0.000	0.000	0.000	0.018	0.020	0.045	0.056	5.426	0.019	0.087	316	2384	100	47	2595	2642	76	3876	3952	Error	Error	-5.787	47	2595	76	3876	158247	1711596	0.257	2.443	0	0	0
1	15	3	"A17"	"A17"	7760	250	100	504	531	214	40	439	439	464	245	52	21	4	0	4275	5822	4544	78	1602	1602	1771	1366	77	70	49	0	0.000	0.000	0.000	0.000	0.000	0.000	0.000	0.000	0.000	0.000	0.000	0.000	0.000	0.000	0.024	0.022	0.050	0.054	5.668	0.018	0.111	316	2384	100	65	2673	2738	92	4220	4312	Error	Error	-5.362	65	2673	92	4220	167837	1839669	0.273	2.966	0	0	0
1	16	3	"A18"	"A18"	8060	250	100	630	641	255	39	453	453	468	181	38	49	24	0	9305	10431	6386	61	1684	1684	1725	473	27	91	87	0	0.000	0.000	0.000	0.000	0.000	0.000	0.000	0.000	0.000	0.000	0.000	0.000	0.000	0.000	0.023	0.021	0.032	0.028	3.677	0.019	0.215	316	2384	100	177	7621	7798	188	8747	8935	Error	Error	-5.428	177	7621	188	8747	202575	3296141	0.956	18.406	0	0	0
1	17	3	"A18"	"A18"	8360	250	100	602	647	357	55	476	476	497	217	43	36	14	0	5395	8400	6629	78	1774	1774	1858	793	42	82	78	0	0.000	0.000	0.000	0.000	0.000	0.000	0.000	0.000	0.000	0.000	0.000	0.000	0.000	0.000	0.035	0.026	0.039	0.043	4.325	0.023	0.147	316	2384	100	126	3621	3747	171	6626	6797	Error	Error	-4.845	126	3621	171	6626	204602	2654425	0.691	8.250	0	0	0
1	18	3	"A18"	"A18"	8660	245	100	592	620	236	38	492	492	510	214	41	31	10	0	5806	8114	6050	74	1811	1811	1943	980	50	77	75	0	0.000	0.000	0.000	0.000	0.000	0.000	0.000	0.000	0.000	0.000	0.000	0.000	0.000	0.000	0.025	0.020	0.035	0.044	4.677	0.018	0.120	316	2384	100	100	3995	4095	128	6303	6431	Error	Error	-5.320	100	3995	128	6303	195974	2563962	0.514	6.297	0	0	0
1	1	4	"A19"	"A19"	3565	555	100	421	460	224	48	384	384	417	308	73	13	3	0	4370	5710	4767	83	1479	1479	1662	1405	84	67	51	0	0.000	0.000	0.000	0.000	0.000	0.000	0.000	0.000	0.000	0.000	0.000	0.000	0.000	0.000	0.013	0.018	0.048	0.053	5.006	0.029	0.142	316	2384	100	37	2891	2928	76	4231	4307	Error	Error	-6.288	37	2891	76	4231	145221	1804389	0.140	2.881	0	0	0
1	2	4	"A19"	"A19"	3865	555	100	466	511	236	46	382	382	400	167	41	38	19	0	3933	6144	5864	95	1481	1481	1674	1224	73	59	50	0	0.000	0.000	0.000	0.000	0.000	0.000	0.000	0.000	0.000	0.000	0.000	0.000	0.000	0.000	0.034	0.028	0.060	0.078	5.795	0.021	0.196	316	2384	100	84	2452	2536	129	4663	4792	Error	Error	-4.867	84	2452	129	4663	161409	1941610	0.665	3.652	0	0	0
1	3	4	"A19"	"A19"	4165	555	100	475	517	225	43	383	383	401	175	43	37	16	0	4666	7118	6048	84	1475	1475	1596	972	60	73	65	0	0.000	0.000	0.000	0.000	0.000	0.000	0.000	0.000	0.000	0.000	0.000	0.000	0.000	0.000	0.029	0.024	0.039	0.051	7.411	0.020	0.183	316	2384	100	92	3191	3283	134	5643	5777	Error	Error	-5.116	92	3191	134	5643	163508	2249257	0.663	5.681	0	0	0
1	4	4	"A20"	"A20"	4465	555	100	526	573	322	56	386	386	403	180	44	42	20	0	6860	8997	7152	79	1501	1501	1729	1832	105	66	61	0	0.000	0.000	0.000	0.000	0.000	0.000	0.000	0.000	0.000	0.000	0.000	0.000	0.000	0.000	0.026	0.025	0.033	0.050	5.407	0.022	0.257	316	2384	100	140	5359	5499	187	7496	7683	Error	Error	-5.258	140	5359	187	7496	181120	2842917	0.944	3.967	0	0	0
1	5	4	"A20"	"A20"	4765	555	100	480	527	233	44	392	392	416	206	49	31	13	0	5011	7957	7477	93	1524	1524	1792	2012	112	64	44	0	0.000	0.000	0.000	0.000	0.000	0.000	0.000	0.000	0.000	0.000	0.000	0.000	0.000	0.000	0.025	0.021	0.033	0.045	5.969	0.018	0.240	316	2384	100	88	3487	3575	135	6433	6568	Error	Error	-5.308	88	3487	135	6433	166414	2514407	0.539	3.064	0	0	0
1	6	4	"A20"	"A20"	5065	555	100	476	501	224	44	386	386	419	302	72	20	2	0	4845	8540	8263	96	1527	1527	1823	1941	106	62	44	0	0.000	0.000	0.000	0.000	0.000	0.000	0.000	0.000	0.000	0.000	0.000	0.000	0.000	0.000	0.027	0.016	0.026	0.039	6.617	0.015	0.055	316	2384	100	90	3318	3408	115	7013	7128	Error	Error	-5.204	90	3318	115	7013	158310	2698501	0.272	3.461	0	0	0
1	7	4	"A21"	"A21"	5365	555	100	566	613	290	47	391	391	415	202	48	46	20	0	10023	11529	7277	63	1534	1534	1633	859	52	82	79	0	0.000	0.000	0.000	0.000	0.000	0.000	0.000	0.000	0.000	0.000	0.000	0.000	0.000	0.000	0.021	0.022	0.024	0.028	4.808	0.020	0.282	316	2384	100	175	8489	8664	222	9995	10217	Error	Error	-5.600	175	8489	222	9995	193617	3643026	0.980	11.520	0	0	0
1	8	4	"A21"	"A21"	5665	555	100	538	557	231	41	398	398	420	180	42	39	15	0	7760	10191	7387	72	1542	1542	1746	1551	88	77	73	0	0.000	0.000	0.000	0.000	0.000	0.000	0.000	0.000	0.000	0.000	0.000	0.000	0.000	0.000	0.023	0.018	0.027	0.033	4.484	0.017	0.235	316	2384	100	140	6218	6358	159	8649	8808	Error	Error	-5.473	140	6218	159	8649	175886	3220317	0.761	5.445	0	0	0
1	9	4	"A21"	"A21"	5965	555	100	563	582	255	43	417	417	438	320	73	25	5	0	9206	11070	7821	70	1578	1578	1753	1268	72	71	70	0	0.000	0.000	0.000	0.000	0.000	0.000	0.000	0.000	0.000	0.000	0.000	0.000	0.000	0.000	0.019	0.017	0.025	0.030	5.200	0.020	0.089	316	2384	100	146	7628	7774	165	9492	9657	Error	Error	-5.707	146	7628	165	9492	183972	3498247	0.450	7.348	0	0	0
1	10	4	"A22"	"A22"	6265	550	100	598	631	254	40	420	420	451	285	63	35	10	0	12610	11572	6956	60	1620	1620	1929	2138	110	74	70	0	0.000	0.000	0.000	0.000	0.000	0.000	0.000	0.000	0.000	0.000	0.000	0.000	0.000	0.000	0.016	0.021	0.026	0.030	4.532	0.023	0.169	316	2384	100	178	10990	11168	211	9952	10163	Error	Error	-5.948	178	10990	211	9952	199411	3656713	0.632	4.510	0	0	0
1	11	4	"A22"	"A22"	6565	550	100	556	578	243	42	427	427	446	188	42	40	19	0	10210	10309	7712	74	1640	1640	2152	3070	142	56	51	0	0.000	0.000	0.000	0.000	0.000	0.000	0.000	0.000	0.000	0.000	0.000	0.000	0.000	0.000	0.015	0.017	0.023	0.034	4.829	0.016	0.245	316	2384	100	129	8570	8699	151	8669	8820	Error	Error	-6.054	129	8570	151	8669	182497	3257508	0.702	2.657	0	0	0
1	12	4	"A22"	"A22"	6865	550	100	605	637	272	42	432	432	452	206	45	44	20	0	5523	9373	7446	79	1653	1653	2195	3049	138	51	46	0	0.000	0.000	0.000	0.000	0.000	0.000	0.000	0.000	0.000	0.000	0.000	0.000	0.000	0.000	0.045	0.027	0.035	0.045	4.332	0.018	0.198	316	2384	100	173	3870	4043	205	7720	7925	Error	Error	-4.483	173	3870	205	7720	201377	2961869	0.898	2.354	0	0	0
1	13	4	"A23"	"A23"	7165	550	100	556	592	230	38	419	419	454	495	109	9	0	0	9693	10386	6269	60	1664	1664	1789	1200	67	81	79	0	0.000	0.000	0.000	0.000	0.000	0.000	0.000	0.000	0.000	0.000	0.000	0.000	0.000	0.000	0.017	0.020	0.024	0.028	4.897	0.018	0.203	316	2384	100	137	8029	8166	173	8722	8895	Error	Error	-5.873	137	8029	173	8722	187014	3281909	0.279	7.164	0	0	0
1	14	4	"A23"	"A23"	7465	550	100	511	537	225	41	424	424	452	233	51	25	6	0	5392	8659	7707	89	1677	1677	1910	1644	86	70	55	0	0.000	0.000	0.000	0.000	0.000	0.000	0.000	0.000	0.000	0.000	0.000	0.000	0.000	0.000	0.023	0.016	0.028	0.042	5.998	0.014	0.174	316	2384	100	87	3715	3802	113	6982	7095	Error	Error	-5.416	87	3715	113	6982	169721	2736216	0.365	4.105	0	0	0
1	15	4	"A23"	"A23"	7765	550	100	538	566	239	42	436	436	460	207	45	32	10	0	6451	10097	8533	84	1692	1692	1977	2227	112	72	52	0	0.000	0.000	0.000	0.000	0.000	0.000	0.000	0.000	0.000	0.000	0.000	0.000	0.000	0.000	0.021	0.015	0.027	0.032	5.153	0.014	0.142	316	2384	100	102	4759	4861	130	8405	8535	Error	Error	-5.544	102	4759	130	8405	178700	3190691	0.512	3.646	0	0	0
1	16	4	"A24"	"A24"	8065	550	100	611	624	249	39	435	435	466	302	64	28	6	0	9999	11361	6828	60	1708	1708	1804	872	48	87	84	0	0.000	0.000	0.000	0.000	0.000	0.000	0.000	0.000	0.000	0.000	0.000	0.000	0.000	0.000	0.021	0.020	0.027	0.029	4.234	0.019	0.109	316	2384	100	176	8291	8467	189	9653	9842	Error	Error	-5.558	176	8291	189	9653	197224	3590189	0.523	10.960	0	0	0
1	17	4	"A24"	"A24"	8365	550	100	587	658	322	48	450	450	464	175	37	44	24	0	5077	8450	6992	82	1743	1743	1844	778	42	79	76	0	0.000	0.000	0.000	0.000	0.000	0.000	0.000	0.000	0.000	0.000	0.000	0.000	0.000	0.000	0.041	0.031	0.041	0.049	4.355	0.020	0.174	316	2384	100	137	3334	3471	208	6707	6915	Error	Error	-4.605	137	3334	208	6707	207988	2670155	1.109	8.491	0	0	0
1	18	4	"A24"	"A24"	8665	545	100	568	593	245	41	455	455	479	215	44	33	13	0	6005	8752	7125	81	1771	1771	1917	1028	53	76	71	0	0.000	0.000	0.000	0.000	0.000	0.000	0.000	0.000	0.000	0.000	0.000	0.000	0.000	0.000	0.027	0.020	0.035	0.042	5.068	0.017	0.150	316	2384	100	113	4234	4347	138	6981	7119	Error	Error	-5.228	113	4234	138	6981	187533	2765676	0.530	6.649	0	0	0
1	1	5	"A25"	"A25"	3570	855	100	516	545	242	44	364	364	383	175	45	44	21	0	9271	12059	7912	65	1414	1414	1460	419	28	90	86	0	0.000	0.000	0.000	0.000	0.000	0.000	0.000	0.000	0.000	0.000	0.000	0.000	0.000	0.000	0.019	0.017	0.020	0.022	3.827	0.017	0.259	316	2384	100	152	7857	8009	181	10645	10826	Error	Error	-5.692	152	7857	181	10645	172206	3810720	0.926	25.296	0	0	0
1	2	5	"A25"	"A25"	3870	855	100	474	498	235	47	362	362	386	187	48	38	16	0	7177	9911	7724	77	1461	1461	1613	1212	75	78	74	0	0.000	0.000	0.000	0.000	0.000	0.000	0.000	0.000	0.000	0.000	0.000	0.000	0.000	0.000	0.020	0.016	0.026	0.031	4.721	0.016	0.214	316	2384	100	112	5716	5828	136	8450	8586	Error	Error	-5.673	112	5716	136	8450	157487	3131939	0.599	6.847	0	0	0
1	3	5	"A25"	"A25"	4170	855	100	549	574	261	45	367	367	387	170	43	51	26	0	8768	12006	8452	70	1433	1433	1537	867	56	84	81	0	0.000	0.000	0.000	0.000	0.000	0.000	0.000	0.000	0.000	0.000	0.000	0.000	0.000	0.000	0.025	0.020	0.023	0.027	3.852	0.017	0.284	316	2384	100	182	7335	7517	207	10573	10780	Error	Error	-5.333	182	7335	207	10573	181243	3793825	1.100	12.075	0	0	0
1	4	5	"A26"	"A26"	4470	855	100	506	515	199	38	359	359	381	173	45	45	16	0	10634	11036	5587	50	1442	1442	1482	384	25	95	93	0	0.000	0.000	0.000	0.000	0.000	0.000	0.000	0.000	0.000	0.000	0.000	0.000	0.000	0.000	0.016	0.016	0.021	0.019	3.827	0.014	0.165	316	2384	100	147	9192	9339	156	9594	9750	Error	Error	-5.966	147	9192	156	9594	162677	3487274	0.775	24.880	0	0	0
1	5	5	"A26"	"A26"	4770	855	100	475	505	202	40	367	367	385	178	46	38	14	0	10169	10529	6154	58	1459	1459	1535	594	38	89	85	0	0.000	0.000	0.000	0.000	0.000	0.000	0.000	0.000	0.000	0.000	0.000	0.000	0.000	0.000	0.012	0.015	0.020	0.021	4.555	0.013	0.130	316	2384	100	108	8710	8818	138	9070	9208	Error	Error	-6.334	108	8710	138	9070	159602	3327275	0.674	15.141	0	0	0
1	6	5	"A26"	"A26"	5070	855	100	512	544	222	40	363	363	395	266	67	26	10	0	9732	10601	5537	52	1462	1462	1560	711	45	91	87	0	0.000	0.000	0.000	0.000	0.000	0.000	0.000	0.000	0.000	0.000	0.000	0.000	0.000	0.000	0.018	0.020	0.024	0.023	3.509	0.016	0.140	316	2384	100	149	8270	8419	181	9139	9320	Error	Error	-5.795	149	8270	181	9139	171950	3349863	0.560	12.716	0	0	0
1	7	5	"A27"	"A27"	5370	855	100	521	535	190	35	369	369	391	176	45	48	16	0	11540	12036	7055	58	1471	1471	1528	494	32	92	86	0	0.000	0.000	0.000	0.000	0.000	0.000	0.000	0.000	0.000	0.000	0.000	0.000	0.000	0.000	0.015	0.016	0.022	0.022	3.734	0.015	0.143	316	2384	100	152	10069	10221	166	10565	10731	Error	Error	-6.050	152	10069	166	10565	169050	3803360	0.818	21.271	0	0	0
1	8	5	"A27"	"A27"	5670	855	100	502	525	215	40	373	373	393	171	43	43	18	0	6856	9165	6475	70	1483	1483	1572	822	52	85	82	0	0.000	0.000	0.000	0.000	0.000	0.000	0.000	0.000	0.000	0.000	0.000	0.000	0.000	0.000	0.024	0.020	0.029	0.031	4.586	0.015	0.145	316	2384	100	129	5373	5502	152	7682	7834	Error	Error	-5.380	129	5373	152	7682	165832	2896142	0.772	9.237	0	0	0
1	9	5	"A27"	"A27"	5970	850	100	492	519	210	40	373	373	390	164	42	41	18	0	10523	11557	7454	64	1495	1495	1693	1644	97	77	75	0	0.000	0.000	0.000	0.000	0.000	0.000	0.000	0.000	0.000	0.000	0.000	0.000	0.000	0.000	0.013	0.015	0.019	0.023	5.123	0.013	0.182	316	2384	100	119	9028	9147	146	10062	10208	Error	Error	-6.245	119	9028	146	10062	163953	3652016	0.787	6.000	0	0	0
1	10	5	"A28"	"A28"	6270	850	100	633	638	230	36	385	385	405	183	45	61	30	0	19946	17541	9177	52	1538	1538	1666	994	59	87	81	0	0.000	0.000	0.000	0.000	0.000	0.000	0.000	0.000	0.000	0.000	0.000	0.000	0.000	0.000	0.013	0.016	0.018	0.019	3.526	0.014	0.286	316	2384	100	248	18408	18656	253	16003	16256	Error	Error	-6.214	248	18408	253	16003	201533	5542855	1.273	15.971	0	0	0
1	11	5	"A28"	"A28"	6570	850	100	592	608	245	40	377	377	399	173	43	56	31	0	19245	16464	9410	57	1540	1540	1737	1496	86	81	75	0	0.000	0.000	0.000	0.000	0.000	0.000	0.000	0.000	0.000	0.000	0.000	0.000	0.000	0.000	0.012	0.015	0.017	0.020	4.317	0.015	0.300	316	2384	100	215	17705	17920	231	14924	15155	Error	Error	-6.364	215	17705	231	14924	192095	5202557	1.208	9.844	0	0	0
1	12	5	"A28"	"A28"	6870	850	100	639	723	820	113	388	388	407	173	42	62	34	0	19894	17483	9514	54	1573	1573	1816	1828	100	81	78	0	0.000	0.000	0.000	0.000	0.000	0.000	0.000	0.000	0.000	0.000	0.000	0.000	0.000	0.000	0.014	0.021	0.018	0.024	4.052	0.020	0.164	316	2384	100	251	18321	18572	335	15910	16245	Error	Error	-6.190	251	18321	335	15910	228489	5524575	1.827	8.571	0	0	0
1	13	5	"A29"	"A29"	7170	850	100	542	618	806	130	395	395	429	354	82	21	2	0	13688	12696	6306	49	1596	1596	1646	608	36	92	87	0	0.000	0.000	0.000	0.000	0.000	0.000	0.000	0.000	0.000	0.000	0.000	0.000	0.000	0.000	0.012	0.020	0.020	0.021	4.028	0.020	0.073	316	2384	100	147	12092	12239	223	11100	11323	Error	Error	-6.362	147	12092	223	11100	195175	4011843	0.534	18.174	0	0	0
1	14	5	"A29"	"A29"	7470	850	100	551	614	961	156	392	392	416	179	43	43	21	0	10641	10909	5933	54	1591	1591	1694	920	54	86	82	0	0.000	0.000	0.000	0.000	0.000	0.000	0.000	0.000	0.000	0.000	0.000	0.000	0.000	0.000	0.018	0.024	0.023	0.024	4.308	0.026	0.059	316	2384	100	159	9050	9209	222	9318	9540	Error	Error	-5.831	159	9050	222	9318	194006	3447092	1.106	10.016	0	0	0
1	15	5	"A29"	"A29"	7770	850	100	561	580	231	39	405	405	429	182	42	45	19	0	10904	12075	7804	64	1643	1643	1790	1256	70	82	80	0	0.000	0.000	0.000	0.000	0.000	0.000	0.000	0.000	0.000	0.000	0.000	0.000	0.000	0.000	0.017	0.017	0.019	0.022	3.973	0.014	0.207	316	2384	100	156	9261	9417	175	10432	10607	Error	Error	-5.892	156	9261	175	10432	183375	3815666	0.830	8.189	0	0	0
1	16	5	"A30"	"A30"	8065	850	100	611	630	247	39	402	402	428	211	49	49	20	0	13504	15396	8349	54	1648	1648	1695	509	30	96	93	0	0.000	0.000	0.000	0.000	0.000	0.000	0.000	0.000	0.000	0.000	0.000	0.000	0.000	0.000	0.018	0.017	0.020	0.019	3.097	0.015	0.225	316	2384	100	209	11856	12065	228	13748	13976	Error	Error	-5.826	209	11856	228	13748	199090	4865109	0.957	26.917	0	0	0
1	17	5	"A30"	"A30"	8365	850	100	620	664	338	50	427	427	451	214	47	46	17	0	12803	14791	8892	60	1695	1695	1746	586	33	95	92	0	0.000	0.000	0.000	0.000	0.000	0.000	0.000	0.000	0.000	0.000	0.000	0.000	0.000	0.000	0.017	0.018	0.019	0.019	3.576	0.015	0.147	316	2384	100	193	11108	11301	237	13096	13333	Error	Error	-5.847	193	11108	237	13096	209787	4673934	0.995	22.261	0	0	0
1	18	5	"A30"	"A30"	8665	845	100	555	596	241	40	436	436	466	300	64	24	4	0	7962	11310	9761	86	1731	1731	1915	1445	75	75	74	0	0.000	0.000	0.000	0.000	0.000	0.000	0.000	0.000	0.000	0.000	0.000	0.000	0.000	0.000	0.019	0.017	0.024	0.030	5.084	0.014	0.237	316	2384	100	119	6231	6350	160	9579	9739	Error	Error	-5.710	119	6231	160	9579	188468	3573935	0.433	6.502	0	0	0
1	1	6	"A31"	"A31"	3575	1155	100	556	584	257	44	373	373	394	172	43	52	27	0	16404	13738	8987	65	1440	1440	1756	2102	119	72	68	0	0.000	0.000	0.000	0.000	0.000	0.000	0.000	0.000	0.000	0.000	0.000	0.000	0.000	0.000	0.012	0.017	0.020	0.023	4.355	0.016	0.291	316	2384	100	183	14964	15147	211	12298	12509	Error	Error	-6.354	183	14964	211	12298	184678	4341254	1.105	5.700	0	0	0
1	2	6	"A31"	"A31"	3875	1155	100	495	528	232	43	379	379	421	336	79	19	2	0	7332	10526	9130	86	1485	1485	2105	3265	155	66	45	0	0.000	0.000	0.000	0.000	0.000	0.000	0.000	0.000	0.000	0.000	0.000	0.000	0.000	0.000	0.020	0.016	0.025	0.037	5.383	0.015	0.190	316	2384	100	116	5847	5963	149	9041	9190	Error	Error	-5.655	116	5847	149	9041	166892	3326212	0.318	2.579	0	0	0
1	3	6	"A31"	"A31"	4175	1155	100	496	525	259	49	373	373	404	212	52	35	14	0	8470	11046	9047	81	1473	1473	1985	2858	143	69	56	0	0.000	0.000	0.000	0.000	0.000	0.000	0.000	0.000	0.000	0.000	0.000	0.000	0.000	0.000	0.018	0.016	0.023	0.030	4.953	0.014	0.226	316	2384	100	123	6997	7120	152	9573	9725	Error	Error	-5.830	123	6997	152	9573	165827	3490389	0.571	3.170	0	0	0
1	4	6	"A32"	"A32"	4475	1155	100	491	516	234	45	377	377	407	291	71	22	4	0	8335	10562	7852	74	1461	1461	1687	1469	87	74	70	0	0.000	0.000	0.000	0.000	0.000	0.000	0.000	0.000	0.000	0.000	0.000	0.000	0.000	0.000	0.017	0.015	0.022	0.027	6.252	0.017	0.089	316	2384	100	114	6874	6988	139	9101	9240	Error	Error	-5.914	114	6874	139	9101	163196	3337743	0.375	6.042	0	0	0
1	5	6	"A32"	"A32"	4775	1155	100	484	524	235	44	370	370	391	178	45	38	18	0	8461	10692	8330	77	1464	1464	1685	1519	90	68	66	0	0.000	0.000	0.000	0.000	0.000	0.000	0.000	0.000	0.000	0.000	0.000	0.000	0.000	0.000	0.016	0.017	0.023	0.032	5.642	0.015	0.205	316	2384	100	114	6997	7111	154	9228	9382	Error	Error	-5.940	114	6997	154	9228	165683	3378647	0.747	5.930	0	0	0
1	6	6	"A32"	"A32"	5075	1155	100	495	531	256	48	387	387	463	1254	270	0	0	0	8416	9754	7380	75	1500	1500	1858	2907	156	67	56	0	0.000	0.000	0.000	0.000	0.000	0.000	0.000	0.000	0.000	0.000	0.000	0.000	0.000	0.000	0.016	0.017	0.026	0.040	7.189	0.015	0.168	316	2384	100	108	6916	7024	144	8254	8398	Error	Error	-6.001	108	6916	144	8254	167929	3082377	0.054	2.716	0	0	0
1	7	6	"A33"	"A33"	5370	1155	100	448	481	218	45	375	375	452	1449	320	0	0	0	6193	8762	7385	84	1483	1483	1625	2083	128	70	55	0	0.000	0.000	0.000	0.000	0.000	0.000	0.000	0.000	0.000	0.000	0.000	0.000	0.000	0.000	0.015	0.015	0.027	0.037	6.383	0.012	0.102	316	2384	100	73	4710	4783	106	7279	7385	Error	Error	-6.012	73	4710	106	7279	151992	2768647	0.020	3.426	0	0	0
1	8	6	"A33"	"A33"	5670	1155	100	460	484	222	45	383	383	408	252	61	23	5	0	4257	7464	7494	100	1498	1498	1588	715	45	72	66	0	0.000	0.000	0.000	0.000	0.000	0.000	0.000	0.000	0.000	0.000	0.000	0.000	0.000	0.000	0.028	0.017	0.040	0.051	6.038	0.015	0.128	316	2384	100	77	2759	2836	101	5966	6067	Error	Error	-5.163	77	2759	101	5966	153054	2358539	0.302	8.218	0	0	0
1	9	6	"A33"	"A33"	5970	1150	100	452	488	221	45	377	377	395	219	55	24	6	0	4975	7979	7514	94	1493	1493	1575	653	41	71	65	0	0.000	0.000	0.000	0.000	0.000	0.000	0.000	0.000	0.000	0.000	0.000	0.000	0.000	0.000	0.022	0.017	0.033	0.045	6.892	0.016	0.162	316	2384	100	75	3482	3557	111	6486	6597	Error	Error	-5.537	75	3482	111	6486	154230	2521380	0.425	9.807	0	0	0
1	10	6	"A34"	"A34"	6270	1150	100	542	948	4164	439	373	373	401	212	52	44	19	0	9789	11685	9267	79	1505	1505	1705	1368	80	66	62	0	0.000	0.000	0.000	0.000	0.000	0.000	0.000	0.000	0.000	0.000	0.000	0.000	0.000	0.000	0.020	0.056	0.028	0.047	6.755	0.028	0.006	316	2384	100	169	8284	8453	575	10180	10755	Error	Error	-5.615	169	8284	575	10180	299698	3692582	2.580	7.295	0	0	0
1	11	6	"A34"	"A34"	6570	1150	100	483	524	241	45	380	380	406	222	54	31	12	0	6919	10679	9272	86	1534	1534	1824	2031	111	64	60	0	0.000	0.000	0.000	0.000	0.000	0.000	0.000	0.000	0.000	0.000	0.000	0.000	0.000	0.000	0.019	0.016	0.025	0.037	6.361	0.017	0.173	316	2384	100	103	5385	5488	144	9145	9289	Error	Error	-5.708	103	5385	144	9145	165515	3374638	0.532	4.360	0	0	0
1	12	6	"A34"	"A34"	6870	1150	100	480	517	224	43	384	384	417	267	64	23	6	0	5592	8852	8288	93	1579	1579	1932	2372	122	63	44	0	0.000	0.000	0.000	0.000	0.000	0.000	0.000	0.000	0.000	0.000	0.000	0.000	0.000	0.000	0.024	0.018	0.029	0.040	6.050	0.018	0.115	316	2384	100	96	4013	4109	133	7273	7406	Error	Error	-5.386	96	4013	133	7273	163295	2797202	0.375	2.917	0	0	0
1	13	6	"A35"	"A35"	7170	1150	100	503	532	214	40	388	388	401	166	41	41	20	0	11805	10508	5969	56	1611	1611	1838	1406	76	76	74	0	0.000	0.000	0.000	0.000	0.000	0.000	0.000	0.000	0.000	0.000	0.000	0.000	0.000	0.000	0.011	0.016	0.023	0.027	4.915	0.015	0.161	316	2384	100	115	10194	10309	144	8897	9041	Error	Error	-6.470	115	10194	144	8897	168069	3320391	0.789	6.166	0	0	0
1	14	6	"A35"	"A35"	7470	1150	100	532	572	509	88	398	398	425	341	80	16	1	0	10046	9843	6645	67	1621	1621	2003	2251	112	68	66	0	0.000	0.000	0.000	0.000	0.000	0.000	0.000	0.000	0.000	0.000	0.000	0.000	0.000	0.000	0.016	0.021	0.024	0.032	6.271	0.016	0.088	316	2384	100	134	8425	8559	174	8222	8396	Error	Error	-5.974	134	8425	174	8222	180738	3110309	0.431	3.483	0	0	0
1	15	6	"A35"	"A35"	7770	1150	100	542	573	226	39	402	402	427	173	40	43	18	0	10733	10765	7683	71	1638	1638	1971	1999	101	68	68	0	0.000	0.000	0.000	0.000	0.000	0.000	0.000	0.000	0.000	0.000	0.000	0.000	0.000	0.000	0.015	0.019	0.024	0.030	5.507	0.016	0.242	316	2384	100	140	9095	9235	171	9127	9298	Error	Error	-6.022	140	9095	171	9127	181003	3401624	0.844	4.399	0	0	0
1	16	6	"A36"	"A36"	8070	1150	100	582	968	3569	368	408	408	435	215	49	41	17	0	11888	12449	8579	68	1655	1655	1831	1246	68	80	78	0	0.000	0.000	0.000	0.000	0.000	0.000	0.000	0.000	0.000	0.000	0.000	0.000	0.000	0.000	0.017	0.052	0.022	0.030	4.710	0.114	0.159	316	2384	100	174	10233	10407	560	10794	11354	Error	Error	-5.878	174	10233	560	10794	305790	3933772	2.479	8.522	0	0	0
1	17	6	"A36"	"A36"	8370	1150	100	557	577	239	41	413	413	440	186	42	43	17	0	11534	12901	9118	70	1675	1675	1859	1304	70	76	72	0	0.000	0.000	0.000	0.000	0.000	0.000	0.000	0.000	0.000	0.000	0.000	0.000	0.000	0.000	0.015	0.015	0.020	0.027	5.960	0.014	0.230	316	2384	100	144	9859	10003	164	11226	11390	Error	Error	-6.097	144	9859	164	11226	182407	4076703	0.737	8.468	0	0	0
1	18	6	"A36"	"A36"	8670	1145	100	576	610	256	41	427	427	450	278	61	34	8	0	9070	12612	10546	83	1691	1691	1903	1299	68	69	66	0	0.000	0.000	0.000	0.000	0.000	0.000	0.000	0.000	0.000	0.000	0.000	0.000	0.000	0.000	0.020	0.017	0.024	0.032	5.712	0.014	0.249	316	2384	100	149	7379	7528	183	10921	11104	Error	Error	-5.630	149	7379	183	10921	192791	3985284	0.576	8.244	0	0	0
1	1	7	"A37"	"A37"	3575	1455	100	512	535	214	40	367	367	390	186	47	42	15	0	9597	9497	4868	51	1432	1432	1511	662	43	88	82	0	0.000	0.000	0.000	0.000	0.000	0.000	0.000	0.000	0.000	0.000	0.000	0.000	0.000	0.000	0.018	0.021	0.025	0.024	3.626	0.019	0.187	316	2384	100	145	8165	8310	168	8065	8233	Error	Error	-5.815	145	8165	168	8065	169077	3001018	0.780	12.063	0	0	0
1	2	7	"A37"	"A37"	3875	1455	100	496	511	197	38	369	369	400	251	62	27	3	0	8570	7821	4452	56	1456	1456	1628	999	61	76	73	0	0.000	0.000	0.000	0.000	0.000	0.000	0.000	0.000	0.000	0.000	0.000	0.000	0.000	0.000	0.018	0.022	0.031	0.037	4.775	0.022	0.074	316	2384	100	127	7114	7241	142	6365	6507	Error	Error	-5.808	127	7114	142	6365	161428	2471279	0.442	6.199	0	0	0
1	3	7	"A37"	"A37"	4175	1455	100	506	526	205	38	369	369	396	229	57	31	8	0	9855	8978	4526	50	1443	1443	1576	812	51	83	81	0	0.000	0.000	0.000	0.000	0.000	0.000	0.000	0.000	0.000	0.000	0.000	0.000	0.000	0.000	0.016	0.021	0.023	0.022	4.256	0.017	0.125	316	2384	100	137	8412	8549	157	7535	7692	Error	Error	-5.940	137	8412	157	7535	166070	2837188	0.568	9.116	0	0	0
1	4	7	"A38"	"A38"	4475	1455	100	614	622	265	42	365	365	386	166	43	62	38	0	18126	16351	8376	51	1463	1463	1542	648	42	93	88	0	0.000	0.000	0.000	0.000	0.000	0.000	0.000	0.000	0.000	0.000	0.000	0.000	0.000	0.000	0.015	0.017	0.020	0.019	2.952	0.016	0.322	316	2384	100	249	16663	16912	257	14888	15145	Error	Error	-6.064	249	16663	257	14888	196656	5166972	1.422	22.853	0	0	0
1	5	7	"A38"	"A38"	4775	1455	100	529	559	237	42	382	382	411	225	54	37	12	0	13480	13416	8175	60	1480	1480	1656	1226	74	81	79	0	0.000	0.000	0.000	0.000	0.000	0.000	0.000	0.000	0.000	0.000	0.000	0.000	0.000	0.000	0.012	0.015	0.019	0.020	4.702	0.014	0.190	316	2384	100	147	12000	12147	177	11936	12113	Error	Error	-6.351	147	12000	177	11936	176518	4239324	0.658	9.592	0	0	0
1	6	7	"A38"	"A38"	5075	1455	100	573	593	300	50	372	372	404	299	74	31	6	0	15716	14419	8078	56	1489	1489	1610	1189	73	83	80	0	0.000	0.000	0.000	0.000	0.000	0.000	0.000	0.000	0.000	0.000	0.000	0.000	0.000	0.000	0.014	0.017	0.019	0.020	3.874	0.017	0.263	316	2384	100	201	14227	14428	221	12930	13151	Error	Error	-6.145	201	14227	221	12930	187289	4556305	0.632	10.773	0	0	0
1	7	7	"A39"	"A39"	5375	1455	100	482	522	230	44	372	372	396	207	52	35	12	0	7819	10534	7434	70	1459	1459	1499	407	27	92	87	0	0.000	0.000	0.000	0.000	0.000	0.000	0.000	0.000	0.000	0.000	0.000	0.000	0.000	0.000	0.017	0.017	0.022	0.022	3.835	0.016	0.193	316	2384	100	110	6360	6470	150	9075	9225	Error	Error	-5.853	110	6360	150	9075	164957	3328733	0.609	22.199	0	0	0
1	8	7	"A39"	"A39"	5675	1455	100	480	497	205	41	368	368	404	329	81	14	1	0	7885	10324	7667	74	1468	1468	1555	853	54	79	74	0	0.000	0.000	0.000	0.000	0.000	0.000	0.000	0.000	0.000	0.000	0.000	0.000	0.000	0.000	0.017	0.015	0.021	0.025	4.795	0.012	0.094	316	2384	100	112	6417	6529	129	8856	8985	Error	Error	-5.840	112	6417	129	8856	156901	3262257	0.283	10.280	0	0	0
1	9	7	"A39"	"A39"	5975	1450	100	488	507	223	43	364	364	397	257	64	25	7	0	6604	9315	7228	77	1482	1482	1588	804	50	80	76	0	0.000	0.000	0.000	0.000	0.000	0.000	0.000	0.000	0.000	0.000	0.000	0.000	0.000	0.000	0.024	0.018	0.030	0.036	4.521	0.015	0.146	316	2384	100	124	5122	5246	143	7833	7976	Error	Error	-5.368	124	5122	143	7833	160264	2943584	0.428	9.611	0	0	0
1	10	7	"A40"	"A40"	6275	1450	100	455	493	219	44	359	359	378	200	52	33	10	0	7565	10589	8263	78	1452	1452	1498	444	29	88	81	0	0.000	0.000	0.000	0.000	0.000	0.000	0.000	0.000	0.000	0.000	0.000	0.000	0.000	0.000	0.016	0.015	0.020	0.027	5.410	0.014	0.175	316	2384	100	96	6113	6209	134	9137	9271	Error	Error	-5.993	96	6113	134	9137	155787	3346066	0.575	20.475	0	0	0
1	11	7	"A40"	"A40"	6575	1450	100	499	523	227	43	363	363	386	208	53	35	12	0	6663	10445	8580	82	1489	1489	1552	601	38	85	78	0	0.000	0.000	0.000	0.000	0.000	0.000	0.000	0.000	0.000	0.000	0.000	0.000	0.000	0.000	0.026	0.018	0.027	0.031	4.534	0.016	0.193	316	2384	100	136	5174	5310	160	8956	9116	Error	Error	-5.250	136	5174	160	8956	165163	3300550	0.659	14.797	0	0	0
1	12	7	"A40"	"A40"	6875	1450	100	464	496	231	46	370	370	389	193	49	32	12	0	5354	9665	9132	94	1517	1517	1581	591	37	81	75	0	0.000	0.000	0.000	0.000	0.000	0.000	0.000	0.000	0.000	0.000	0.000	0.000	0.000	0.000	0.024	0.015	0.024	0.034	4.942	0.015	0.145	316	2384	100	94	3837	3931	126	8148	8274	Error	Error	-5.351	94	3837	126	8148	156759	3054021	0.554	13.679	0	0	0
1	13	7	"A41"	"A41"	7175	1450	100	601	610	234	38	382	382	408	197	48	53	24	0	17806	16395	7632	46	1551	1551	1668	819	49	92	88	0	0.000	0.000	0.000	0.000	0.000	0.000	0.000	0.000	0.000	0.000	0.000	0.000	0.000	0.000	0.013	0.015	0.017	0.018	3.077	0.014	0.250	316	2384	100	219	16255	16474	228	14844	15072	Error	Error	-6.214	219	16255	228	14844	192738	5180685	1.025	17.982	0	0	0
1	14	7	"A41"	"A41"	7475	1450	100	601	613	227	37	384	384	427	833	195	0	0	0	18722	16569	8575	51	1598	1598	1857	1863	100	83	80	0	0.000	0.000	0.000	0.000	0.000	0.000	0.000	0.000	0.000	0.000	0.000	0.000	0.000	0.000	0.013	0.015	0.017	0.019	3.300	0.015	0.012	316	2384	100	217	17124	17341	229	14971	15200	Error	Error	-6.302	217	17124	229	14971	193629	5235804	0.223	7.897	0	0	0
1	15	7	"A41"	"A41"	7775	1450	100	569	592	231	39	403	403	469	1410	300	0	0	0	13440	15547	9529	61	1638	1638	1896	2555	134	82	77	0	0.000	0.000	0.000	0.000	0.000	0.000	0.000	0.000	0.000	0.000	0.000	0.000	0.000	0.000	0.014	0.014	0.018	0.020	3.880	0.014	0.266	316	2384	100	166	11802	11968	189	13909	14098	Error	Error	-6.152	166	11802	189	13909	187104	4912888	0.087	5.343	0	0	0
1	16	7	"A42"	"A42"	8075	1450	100	568	588	228	38	408	408	436	248	56	35	9	0	11257	14169	9057	63	1643	1643	1695	772	45	90	88	0	0.000	0.000	0.000	0.000	0.000	0.000	0.000	0.000	0.000	0.000	0.000	0.000	0.000	0.000	0.017	0.014	0.019	0.019	3.473	0.012	0.178	316	2384	100	160	9614	9774	180	12526	12706	Error	Error	-5.909	160	9614	180	12526	185872	4477269	0.613	16.158	0	0	0
1	17	7	"A42"	"A42"	8375	1450	100	524	575	252	43	419	419	439	260	59	29	9	0	6288	10377	9471	91	1666	1666	1700	501	29	92	86	0	0.000	0.000	0.000	0.000	0.000	0.000	0.000	0.000	0.000	0.000	0.000	0.000	0.000	0.000	0.023	0.018	0.025	0.029	4.215	0.017	0.252	316	2384	100	105	4622	4727	156	8711	8867	Error	Error	-5.460	105	4622	156	8711	181785	3279082	0.523	17.319	0	0	0
1	18	7	"A42"	"A42"	8675	1445	100	528	567	237	41	427	427	456	302	66	22	4	0	7224	9709	8139	83	1705	1705	1776	635	35	85	81	0	0.000	0.000	0.000	0.000	0.000	0.000	0.000	0.000	0.000	0.000	0.000	0.000	0.000	0.000	0.018	0.017	0.028	0.036	5.574	0.015	0.135	316	2384	100	101	5519	5620	140	8004	8144	Error	Error	-5.772	101	5519	140	8004	179262	3068173	0.368	12.493	0	0	0
1	1	8	"A43"	"A43"	3580	1755	100	584	612	265	43	364	364	388	181	46	57	31	0	18192	14749	8685	58	1445	1445	1730	2023	116	78	75	0	0.000	0.000	0.000	0.000	0.000	0.000	0.000	0.000	0.000	0.000	0.000	0.000	0.000	0.000	0.013	0.019	0.021	0.024	3.954	0.017	0.329	316	2384	100	220	16747	16967	248	13304	13552	Error	Error	-6.250	220	16747	248	13304	193360	4660572	1.238	6.435	0	0	0
1	2	8	"A43"	"A43"	3880	1755	100	584	607	262	43	375	375	395	177	44	53	31	0	18593	14734	9519	64	1433	1433	1823	2482	136	76	70	0	0.000	0.000	0.000	0.000	0.000	0.000	0.000	0.000	0.000	0.000	0.000	0.000	0.000	0.000	0.012	0.017	0.020	0.025	4.442	0.016	0.334	316	2384	100	209	17160	17369	232	13301	13533	Error	Error	-6.359	209	17160	232	13301	191845	4655852	1.198	5.202	0	0	0
1	3	8	"A43"	"A43"	4180	1755	100	547	580	285	49	372	372	401	306	76	33	5	0	17974	14395	8913	61	1457	1457	1900	2724	143	75	71	0	0.000	0.000	0.000	0.000	0.000	0.000	0.000	0.000	0.000	0.000	0.000	0.000	0.000	0.000	0.011	0.016	0.019	0.022	3.447	0.019	0.141	316	2384	100	175	16517	16692	208	12938	13146	Error	Error	-6.560	175	16517	208	12938	183437	4548924	0.585	4.587	0	0	0
1	4	8	"A44"	"A44"	4480	1755	100	567	611	342	55	368	368	397	210	52	48	20	0	11594	10648	5858	55	1468	1468	1651	1105	66	82	77	0	0.000	0.000	0.000	0.000	0.000	0.000	0.000	0.000	0.000	0.000	0.000	0.000	0.000	0.000	0.020	0.026	0.028	0.031	4.181	0.031	0.115	316	2384	100	199	10126	10325	243	9180	9423	Error	Error	-5.669	199	10126	243	9180	193155	3364855	1.019	8.142	0	0	0
1	5	8	"A44"	"A44"	4780	1755	100	530	559	246	44	374	374	407	240	58	34	11	0	9935	9693	5920	61	1472	1472	1671	1223	73	77	74	0	0.000	0.000	0.000	0.000	0.000	0.000	0.000	0.000	0.000	0.000	0.000	0.000	0.000	0.000	0.018	0.023	0.029	0.033	4.465	0.019	0.142	316	2384	100	156	8463	8619	185	8221	8406	Error	Error	-5.762	156	8463	185	8221	176563	3062956	0.633	6.559	0	0	0
1	6	8	"A44"	"A44"	5080	1755	100	461	514	238	46	365	365	388	176	45	37	17	0	8148	9206	6351	68	1455	1455	1683	1433	85	77	69	0	0.000	0.000	0.000	0.000	0.000	0.000	0.000	0.000	0.000	0.000	0.000	0.000	0.000	0.000	0.014	0.019	0.027	0.030	4.953	0.017	0.180	316	2384	100	96	6693	6789	149	7751	7900	Error	Error	-6.123	96	6693	149	7751	162510	2909095	0.716	5.250	0	0	0
1	7	8	"A45"	"A45"	5380	1755	100	493	534	238	44	367	367	389	172	44	43	18	0	9093	10161	6770	66	1460	1460	1546	663	42	83	79	0	0.000	0.000	0.000	0.000	0.000	0.000	0.000	0.000	0.000	0.000	0.000	0.000	0.000	0.000	0.017	0.019	0.023	0.029	3.672	0.017	0.212	316	2384	100	126	7633	7759	167	8701	8868	Error	Error	-5.921	126	7633	167	8701	168796	3210942	0.843	12.994	0	0	0
1	8	8	"A45"	"A45"	5680	1755	100	480	511	235	45	370	370	390	172	44	41	16	0	8450	9565	6889	72	1493	1493	1675	1323	78	74	71	0	0.000	0.000	0.000	0.000	0.000	0.000	0.000	0.000	0.000	0.000	0.000	0.000	0.000	0.000	0.016	0.017	0.024	0.034	5.158	0.015	0.168	316	2384	100	110	6957	7067	141	8072	8213	Error	Error	-5.983	110	6957	141	8072	161548	3022669	0.703	5.964	0	0	0
1	9	8	"A45"	"A45"	5980	1750	100	476	497	222	44	366	366	393	209	53	31	6	0	7973	8449	6195	73	1491	1491	1764	1801	102	69	67	0	0.000	0.000	0.000	0.000	0.000	0.000	0.000	0.000	0.000	0.000	0.000	0.000	0.000	0.000	0.017	0.019	0.026	0.034	4.161	0.017	0.199	316	2384	100	110	6482	6592	131	6958	7089	Error	Error	-5.881	110	6482	131	6958	156919	2669796	0.498	3.712	0	0	0
1	10	8	"A47"	"A47"	6280	1750	100	488	535	213	39	367	367	388	178	45	42	19	0	10926	10866	6773	62	1506	1506	1668	1259	75	76	73	0	0.000	0.000	0.000	0.000	0.000	0.000	0.000	0.000	0.000	0.000	0.000	0.000	0.000	0.000	0.013	0.018	0.022	0.024	5.033	0.015	0.160	316	2384	100	121	9420	9541	168	9360	9528	Error	Error	-6.283	121	9420	168	9360	169115	3433519	0.826	7.306	0	0	0
1	11	8	"A47"	"A47"	6580	1750	100	486	513	225	43	376	376	399	220	55	30	10	0	10357	10608	7636	71	1523	1523	1778	1593	89	71	69	0	0.000	0.000	0.000	0.000	0.000	0.000	0.000	0.000	0.000	0.000	0.000	0.000	0.000	0.000	0.012	0.015	0.021	0.026	5.378	0.014	0.179	316	2384	100	110	8834	8944	137	9085	9222	Error	Error	-6.327	110	8834	137	9085	162172	3352104	0.518	5.543	0	0	0
1	12	8	"A47"	"A47"	6880	1750	100	521	527	211	40	388	388	402	172	42	43	14	0	9168	10615	8155	76	1563	1563	1893	1944	102	70	68	0	0.000	0.000	0.000	0.000	0.000	0.000	0.000	0.000	0.000	0.000	0.000	0.000	0.000	0.000	0.017	0.015	0.022	0.030	5.535	0.014	0.200	316	2384	100	133	7605	7738	139	9052	9191	Error	Error	-5.837	133	7605	139	9052	166610	3354233	0.727	4.487	0	0	0
1	13	8	"A48"	"A48"	7180	1750	100	616	736	1516	205	389	389	407	187	45	53	28	0	20886	17179	9995	58	1556	1556	1665	1060	63	84	82	0	0.000	0.000	0.000	0.000	0.000	0.000	0.000	0.000	0.000	0.000	0.000	0.000	0.000	0.000	0.012	0.022	0.017	0.018	3.494	0.028	0.099	316	2384	100	227	19330	19557	347	15623	15970	Error	Error	-6.412	227	19330	347	15623	232496	5428413	1.759	14.636	0	0	0
1	14	8	"A48"	"A48"	7475	1750	100	511	553	230	41	382	382	403	178	44	41	21	0	7954	12042	10114	83	1585	1585	2089	3196	152	70	49	0	0.000	0.000	0.000	0.000	0.000	0.000	0.000	0.000	0.000	0.000	0.000	0.000	0.000	0.000	0.020	0.016	0.022	0.031	6.004	0.015	0.324	316	2384	100	129	6369	6498	171	10457	10628	Error	Error	-5.626	129	6369	171	10457	174820	3805350	0.843	3.114	0	0	0
1	15	8	"A48"	"A48"	7775	1750	100	541	561	234	41	400	400	419	181	43	42	17	0	8378	12357	10229	82	1609	1609	2036	2918	143	72	57	0	0.000	0.000	0.000	0.000	0.000	0.000	0.000	0.000	0.000	0.000	0.000	0.000	0.000	0.000	0.021	0.015	0.022	0.030	6.085	0.014	0.276	316	2384	100	141	6769	6910	161	10748	10909	Error	Error	-5.585	141	6769	161	10748	177296	3904738	0.785	3.537	0	0	0
1	16	8	"A49"	"A49"	8075	1750	100	587	616	329	53	407	407	422	169	40	52	24	0	12911	14021	8559	61	1637	1637	1708	763	44	87	82	0	0.000	0.000	0.000	0.000	0.000	0.000	0.000	0.000	0.000	0.000	0.000	0.000	0.000	0.000	0.016	0.017	0.019	0.020	3.911	0.016	0.221	316	2384	100	180	11274	11454	209	12384	12593	Error	Error	-5.969	180	11274	209	12384	194717	4430589	1.148	16.138	0	0	0
1	17	8	"A49"	"A49"	8375	1750	100	556	599	266	44	419	419	440	183	41	40	19	0	8526	11162	8649	77	1683	1683	1803	965	53	80	78	0	0.000	0.000	0.000	0.000	0.000	0.000	0.000	0.000	0.000	0.000	0.000	0.000	0.000	0.000	0.020	0.019	0.024	0.030	4.712	0.017	0.221	316	2384	100	137	6843	6980	180	9479	9659	Error	Error	-5.642	137	6843	180	9479	189174	3527347	0.869	9.698	0	0	0
1	18	8	"A49"	"A49"	8675	1745	100	523	562	266	47	410	410	434	177	40	40	18	0	9196	10786	8002	74	1686	1686	1930	1647	85	72	70	0	0.000	0.000	0.000	0.000	0.000	0.000	0.000	0.000	0.000	0.000	0.000	0.000	0.000	0.000	0.015	0.017	0.025	0.031	5.372	0.016	0.199	316	2384	100	113	7510	7623	152	9100	9252	Error	Error	-6.054	113	7510	152	9100	177591	3408314	0.723	5.377	0	0	0
1	1	9	"A50"	"A50"	3585	2055	100	476	510	283	55	364	364	391	205	52	31	11	0	7183	9238	6189	66	1379	1379	1462	1070	73	86	82	0	0.000	0.000	0.000	0.000	0.000	0.000	0.000	0.000	0.000	0.000	0.000	0.000	0.000	0.000	0.019	0.019	0.024	0.024	3.422	0.019	0.116	316	2384	100	112	5804	5916	146	7859	8005	Error	Error	-5.695	112	5804	146	7859	161317	2919342	0.580	7.267	0	0	0
1	2	9	"A50"	"A50"	3885	2055	100	446	484	224	46	359	359	392	454	115	9	0	0	6895	9308	6361	68	1403	1403	1487	1121	75	91	83	0	0.000	0.000	0.000	0.000	0.000	0.000	0.000	0.000	0.000	0.000	0.000	0.000	0.000	0.000	0.016	0.016	0.024	0.021	3.522	0.032	0.105	316	2384	100	87	5492	5579	125	7905	8030	Error	Error	-5.980	87	5492	125	7905	152861	2941305	0.203	6.977	0	0	0
1	3	9	"A50"	"A50"	4185	2055	100	467	500	230	46	355	355	380	183	48	37	12	0	7303	9884	6490	65	1388	1388	1448	845	58	93	88	0	0.000	0.000	0.000	0.000	0.000	0.000	0.000	0.000	0.000	0.000	0.000	0.000	0.000	0.000	0.019	0.017	0.024	0.023	2.932	0.017	0.158	316	2384	100	112	5915	6027	145	8496	8641	Error	Error	-5.723	112	5915	145	8496	157864	3123385	0.656	9.983	0	0	0
1	4	9	"A51"	"A51"	4485	2055	100	498	527	232	44	367	367	390	177	45	40	16	0	11981	12247	5680	46	1409	1409	1465	565	38	96	94	0	0.000	0.000	0.000	0.000	0.000	0.000	0.000	0.000	0.000	0.000	0.000	0.000	0.000	0.000	0.012	0.015	0.018	0.018	3.337	0.014	0.158	316	2384	100	131	10572	10703	160	10838	10998	Error	Error	-6.335	131	10572	160	10838	166508	3870191	0.774	19.083	0	0	0
1	5	9	"A51"	"A51"	4780	2055	100	515	523	213	40	365	365	388	176	45	45	17	0	11271	12385	6927	55	1434	1434	1473	387	26	95	92	0	0.000	0.000	0.000	0.000	0.000	0.000	0.000	0.000	0.000	0.000	0.000	0.000	0.000	0.000	0.015	0.014	0.019	0.020	3.399	0.014	0.158	316	2384	100	150	9837	9987	158	10951	11109	Error	Error	-6.035	150	9837	158	10951	165284	3913790	0.767	28.196	0	0	0
1	6	9	"A51"	"A51"	5080	2055	100	501	523	225	43	369	369	392	182	46	41	15	0	11284	11606	5886	50	1454	1454	1496	406	27	94	93	0	0.000	0.000	0.000	0.000	0.000	0.000	0.000	0.000	0.000	0.000	0.000	0.000	0.000	0.000	0.013	0.015	0.021	0.020	3.858	0.014	0.146	316	2384	100	132	9830	9962	154	10152	10306	Error	Error	-6.219	132	9830	154	10152	165369	3667364	0.720	24.901	0	0	0
1	7	9	"A52"	"A52"	5380	2055	100	514	534	214	40	362	362	383	195	50	40	14	0	9247	9508	4264	44	1442	1442	1483	387	26	95	93	0	0.000	0.000	0.000	0.000	0.000	0.000	0.000	0.000	0.000	0.000	0.000	0.000	0.000	0.000	0.019	0.021	0.027	0.025	3.702	0.018	0.146	316	2384	100	152	7805	7957	172	8066	8238	Error	Error	-5.682	152	7805	172	8066	168837	3004447	0.774	20.736	0	0	0
1	8	9	"A52"	"A52"	5680	2055	100	473	500	201	40	369	369	410	678	165	0	0	0	9003	9283	4775	51	1467	1467	1542	983	63	87	85	0	0.000	0.000	0.000	0.000	0.000	0.000	0.000	0.000	0.000	0.000	0.000	0.000	0.000	0.000	0.014	0.017	0.022	0.023	4.604	0.016	0.086	316	2384	100	104	7536	7640	131	7816	7947	Error	Error	-6.179	104	7536	131	7816	157890	2933328	0.133	7.875	0	0	0
1	9	9	"A52"	"A52"	5980	2050	100	477	503	229	45	366	366	384	173	45	36	17	0	8603	8889	5138	57	1490	1490	1558	578	37	86	81	0	0.000	0.000	0.000	0.000	0.000	0.000	0.000	0.000	0.000	0.000	0.000	0.000	0.000	0.000	0.016	0.019	0.026	0.029	4.945	0.015	0.112	316	2384	100	111	7113	7224	137	7399	7536	Error	Error	-6.002	111	7113	137	7399	159092	2809031	0.688	12.683	0	0	0
1	10	9	"A53"	"A53"	6280	2050	100	522	543	209	38	369	369	389	199	51	43	13	0	11039	10592	5065	47	1498	1498	1554	486	31	93	89	0	0.000	0.000	0.000	0.000	0.000	0.000	0.000	0.000	0.000	0.000	0.000	0.000	0.000	0.000	0.016	0.019	0.024	0.024	4.277	0.015	0.109	316	2384	100	153	9541	9694	174	9094	9268	Error	Error	-5.963	153	9541	174	9094	171509	3347149	0.774	18.597	0	0	0
1	11	9	"A53"	"A53"	6580	2050	100	547	575	362	62	366	366	390	171	43	51	23	0	11422	10189	4994	49	1506	1506	1581	666	42	89	83	0	0.000	0.000	0.000	0.000	0.000	0.000	0.000	0.000	0.000	0.000	0.000	0.000	0.000	0.000	0.018	0.024	0.026	0.027	3.419	0.017	0.103	316	2384	100	181	9916	10097	209	8683	8892	Error	Error	-5.776	181	9916	209	8683	181721	3219630	1.082	12.925	0	0	0
1	12	9	"A53"	"A53"	6880	2050	100	526	558	277	49	380	380	396	167	42	45	21	0	11325	10669	5208	48	1544	1544	1625	663	40	89	86	0	0.000	0.000	0.000	0.000	0.000	0.000	0.000	0.000	0.000	0.000	0.000	0.000	0.000	0.000	0.015	0.020	0.023	0.025	3.570	0.019	0.181	316	2384	100	146	9781	9927	178	9125	9303	Error	Error	-6.066	146	9781	178	9125	176261	3371464	0.970	13.641	0	0	0
1	13	9	"A54"	"A54"	7180	2050	100	518	545	215	39	389	389	405	170	41	45	18	0	11993	11508	5350	46	1568	1568	1596	355	22	95	92	0	0.000	0.000	0.000	0.000	0.000	0.000	0.000	0.000	0.000	0.000	0.000	0.000	0.000	0.000	0.012	0.016	0.020	0.019	3.684	0.015	0.150	316	2384	100	129	10425	10554	156	9940	10096	Error	Error	-6.337	129	10425	156	9940	172107	3636624	0.824	27.921	0	0	0
1	14	9	"A54"	"A54"	7480	2050	100	517	545	214	39	388	388	405	180	44	39	18	0	10945	10530	5259	49	1592	1592	1656	662	39	88	85	0	0.000	0.000	0.000	0.000	0.000	0.000	0.000	0.000	0.000	0.000	0.000	0.000	0.000	0.000	0.014	0.018	0.021	0.021	3.848	0.014	0.119	316	2384	100	129	9353	9482	157	8938	9095	Error	Error	-6.180	129	9353	157	8938	172066	3327586	0.778	13.405	0	0	0
1	15	9	"A54"	"A54"	7780	2050	100	536	546	204	37	396	396	413	168	40	41	17	0	10616	11500	6339	55	1592	1592	1635	507	31	92	89	0	0.000	0.000	0.000	0.000	0.000	0.000	0.000	0.000	0.000	0.000	0.000	0.000	0.000	0.000	0.016	0.015	0.019	0.020	3.656	0.013	0.147	316	2384	100	140	9024	9164	150	9908	10058	Error	Error	-6.010	140	9024	150	9908	172608	3633992	0.792	19.458	0	0	0
1	16	9	"A55"	"A55"	8080	2050	100	535	547	208	38	399	399	418	194	46	38	12	0	12092	12858	6390	49	1617	1617	1630	321	19	97	95	0	0.000	0.000	0.000	0.000	0.000	0.000	0.000	0.000	0.000	0.000	0.000	0.000	0.000	0.000	0.013	0.013	0.019	0.019	3.908	0.013	0.127	316	2384	100	136	10475	10611	148	11241	11389	Error	Error	-6.267	136	10475	148	11241	172853	4063088	0.665	34.978	0	0	0
1	17	9	"A55"	"A55"	8380	2045	100	529	551	222	40	416	416	438	172	39	39	17	0	8033	10580	7784	73	1675	1675	1730	637	36	88	85	0	0.000	0.000	0.000	0.000	0.000	0.000	0.000	0.000	0.000	0.000	0.000	0.000	0.000	0.000	0.018	0.015	0.023	0.025	3.963	0.014	0.159	316	2384	100	113	6358	6471	135	8905	9040	Error	Error	-5.814	113	6358	135	8905	174270	3343364	0.657	13.893	0	0	0
1	18	9	"A55"	"A55"	8680	2045	100	514	554	229	41	418	418	475	931	196	0	0	0	8408	10436	7522	72	1703	1703	1827	1667	91	84	71	0	0.000	0.000	0.000	0.000	0.000	0.000	0.000	0.000	0.000	0.000	0.000	0.000	0.000	0.000	0.014	0.016	0.022	0.023	4.844	0.081	0.125	316	2384	100	96	6705	6801	136	8733	8869	Error	Error	-6.126	96	6705	136	8733	174997	3297741	0.085	5.164	0	0	0
1	1	10	"A56"	"A56"	3585	2355	100	464	505	264	52	349	349	372	174	46	38	16	0	10256	9601	5521	57	1406	1406	1593	1312	82	79	76	0	0.000	0.000	0.000	0.000	0.000	0.000	0.000	0.000	0.000	0.000	0.000	0.000	0.000	0.000	0.013	0.019	0.026	0.029	4.855	0.015	0.126	316	2384	100	115	8850	8965	156	8195	8351	Error	Error	-6.266	115	8850	156	8195	159664	3033994	0.764	6.104	0	0	0
1	2	10	"A56"	"A56"	3885	2355	100	448	479	224	46	359	359	380	168	44	33	14	0	9023	8951	5823	65	1415	1415	1632	1456	89	74	71	0	0.000	0.000	0.000	0.000	0.000	0.000	0.000	0.000	0.000	0.000	0.000	0.000	0.000	0.000	0.012	0.016	0.023	0.029	5.188	0.015	0.144	316	2384	100	89	7608	7697	120	7536	7656	Error	Error	-6.418	89	7608	120	7536	151329	2828410	0.589	5.027	0	0	0
1	3	10	"A56"	"A56"	4185	2355	100	467	491	215	43	354	354	373	168	45	34	16	0	8852	8479	5293	62	1419	1419	1599	1222	76	74	70	0	0.000	0.000	0.000	0.000	0.000	0.000	0.000	0.000	0.000	0.000	0.000	0.000	0.000	0.000	0.015	0.019	0.026	0.028	5.522	0.018	0.176	316	2384	100	113	7433	7546	137	7060	7197	Error	Error	-6.040	113	7433	137	7060	155191	2679224	0.702	5.630	0	0	0
1	4	10	"A57"	"A57"	4485	2355	100	1800	3747	4013	107	360	360	389	196	50	83	75	0	11303	11964	7670	64	1401	1401	1496	737	49	83	80	0	0.000	0.000	0.000	0.000	0.000	0.000	0.000	0.000	0.000	0.000	0.000	0.000	0.000	0.000	0.145	0.321	0.237	0.225	2.545	0.360	0.700	316	2384	100	1440	9902	11342	3387	10563	13950	Error	Error	-2.782	1440	9902	3387	10563	1183946	3780667	17.133	14.204	0	0	0
1	5	10	"A57"	"A57"	4785	2355	100	1369	3789	4487	118	371	371	453	1390	306	44	39	0	9012	10917	7675	70	1424	1424	1646	2132	129	74	68	0	0.000	0.000	0.000	0.000	0.000	0.000	0.000	0.000	0.000	0.000	0.000	0.000	0.000	0.000	0.132	0.360	0.226	0.233	2.843	0.439	0.682	316	2384	100	998	7588	8586	3418	9493	12911	Error	Error	-2.927	998	7588	3418	9493	1197407	3449646	2.400	4.348	0	0	0
1	6	10	"A57"	"A57"	5085	2355	100	1115	3228	3930	121	370	370	437	650	148	54	40	0	7426	9915	7732	77	1424	1424	1632	1583	96	72	65	0	0.000	0.000	0.000	0.000	0.000	0.000	0.000	0.000	0.000	0.000	0.000	0.000	0.000	0.000	0.124	0.337	0.242	0.232	2.815	0.407	0.760	316	2384	100	745	6002	6747	2858	8491	11349	Error	Error	-3.010	745	6002	2858	8491	1020079	3133064	4.294	5.232	0	0	0
1	7	10	"A58"	"A58"	5385	2355	100	480	507	233	45	363	363	392	197	50	32	10	0	10155	10718	6259	58	1450	1450	1518	527	34	88	83	0	0.000	0.000	0.000	0.000	0.000	0.000	0.000	0.000	0.000	0.000	0.000	0.000	0.000	0.000	0.013	0.016	0.020	0.022	4.411	0.015	0.134	316	2384	100	117	8705	8822	144	9268	9412	Error	Error	-6.217	117	8705	144	9268	160342	3387019	0.584	17.457	0	0	0
1	8	10	"A58"	"A58"	5685	2355	100	472	500	214	42	364	364	388	179	46	35	15	0	7709	9420	6557	69	1458	1458	1594	985	61	78	76	0	0.000	0.000	0.000	0.000	0.000	0.000	0.000	0.000	0.000	0.000	0.000	0.000	0.000	0.000	0.017	0.017	0.025	0.030	4.889	0.015	0.132	316	2384	100	108	6251	6359	136	7962	8098	Error	Error	-5.855	108	6251	136	7962	158024	2976847	0.626	7.945	0	0	0
1	9	10	"A58"	"A58"	5985	2350	100	478	504	215	42	361	361	384	224	58	27	9	0	9544	10001	7307	73	1479	1479	1731	1652	95	66	64	0	0.000	0.000	0.000	0.000	0.000	0.000	0.000	0.000	0.000	0.000	0.000	0.000	0.000	0.000	0.015	0.017	0.024	0.032	5.313	0.017	0.128	316	2384	100	117	8065	8182	143	8522	8665	Error	Error	-6.107	117	8065	143	8522	159238	3160171	0.536	5.006	0	0	0
1	10	10	"A59"	"A59"	6285	2350	100	479	519	219	42	373	373	414	513	123	6	0	0	11375	10243	6019	58	1547	1547	1840	1793	97	73	71	0	0.000	0.000	0.000	0.000	0.000	0.000	0.000	0.000	0.000	0.000	0.000	0.000	0.000	0.000	0.011	0.017	0.023	0.025	4.258	0.046	0.124	316	2384	100	106	9828	9934	146	8696	8842	Error	Error	-6.535	106	9828	146	8696	163973	3236757	0.205	4.687	0	0	0
1	11	10	"A59"	"A59"	6585	2350	100	481	502	266	52	372	372	398	177	44	36	12	0	10010	9661	5613	58	1544	1544	1823	1521	83	77	75	0	0.000	0.000	0.000	0.000	0.000	0.000	0.000	0.000	0.000	0.000	0.000	0.000	0.000	0.000	0.013	0.016	0.023	0.031	5.322	0.017	0.132	316	2384	100	109	8466	8575	130	8117	8247	Error	Error	-6.279	109	8466	130	8117	158660	3052961	0.588	5.153	0	0	0
1	12	10	"A59"	"A59"	6885	2350	100	473	512	225	43	379	379	406	224	55	29	7	0	9168	8559	4861	56	1587	1587	1904	1676	88	78	69	0	0.000	0.000	0.000	0.000	0.000	0.000	0.000	0.000	0.000	0.000	0.000	0.000	0.000	0.000	0.012	0.019	0.028	0.031	4.773	0.022	0.119	316	2384	100	94	7581	7675	133	6972	7105	Error	Error	-6.334	94	7581	133	6972	161912	2704718	0.473	3.971	0	0	0
1	13	10	"A60"	"A60"	7185	2350	100	463	497	208	41	383	383	400	169	42	35	12	0	6881	9148	7015	76	1565	1565	1597	406	25	84	79	0	0.000	0.000	0.000	0.000	0.000	0.000	0.000	0.000	0.000	0.000	0.000	0.000	0.000	0.000	0.015	0.015	0.021	0.029	5.587	0.014	0.129	316	2384	100	80	5316	5396	114	7583	7697	Error	Error	-6.054	80	5316	114	7583	157005	2890626	0.574	18.599	0	0	0
1	14	10	"A60"	"A60"	7485	2350	100	445	466	199	42	385	385	408	211	51	21	7	0	4181	7373	7525	102	1579	1579	1644	520	31	78	71	0	0.000	0.000	0.000	0.000	0.000	0.000	0.000	0.000	0.000	0.000	0.000	0.000	0.000	0.000	0.023	0.014	0.031	0.040	5.936	0.013	0.054	316	2384	100	60	2602	2662	81	5794	5875	Error	Error	-5.439	60	2602	81	5794	147106	2329891	0.275	11.017	0	0	0
1	15	10	"A60"	"A60"	7785	2350	100	474	502	216	43	394	394	414	170	41	34	13	0	3982	7193	7227	100	1607	1607	1654	473	28	81	70	0	0.000	0.000	0.000	0.000	0.000	0.000	0.000	0.000	0.000	0.000	0.000	0.000	0.000	0.000	0.034	0.019	0.043	0.051	5.158	0.015	0.126	316	2384	100	80	2375	2455	108	5586	5694	Error	Error	-4.892	80	2375	108	5586	158697	2272930	0.518	11.710	0	0	0
1	16	10	"A61"	"A61"	8085	2350	100	564	583	224	38	409	409	427	172	40	47	22	0	13888	15463	8400	54	1649	1649	1726	939	54	92	89	0	0.000	0.000	0.000	0.000	0.000	0.000	0.000	0.000	0.000	0.000	0.000	0.000	0.000	0.000	0.013	0.013	0.017	0.015	3.232	0.012	0.206	316	2384	100	155	12239	12394	174	13814	13988	Error	Error	-6.303	155	12239	174	13814	184373	4886464	0.907	14.629	0	0	0
1	17	10	"A61"	"A61"	8385	2345	100	544	570	242	42	406	406	474	1018	214	0	0	0	8521	12303	9355	76	1670	1670	1932	2038	105	76	68	0	0.000	0.000	0.000	0.000	0.000	0.000	0.000	0.000	0.000	0.000	0.000	0.000	0.000	0.000	0.020	0.015	0.019	0.025	4.629	0.015	0.235	316	2384	100	138	6851	6989	164	10633	10797	Error	Error	-5.634	138	6851	164	10633	180228	3887767	0.094	5.089	0	0	0
1	18	10	"A61"	"A61"	8685	2345	100	548	595	252	42	409	409	431	202	46	42	21	0	9622	13666	10437	76	1666	1666	1901	2008	105	77	73	0	0.000	0.000	0.000	0.000	0.000	0.000	0.000	0.000	0.000	0.000	0.000	0.000	0.000	0.000	0.017	0.015	0.020	0.024	4.103	0.014	0.244	316	2384	100	139	7956	8095	186	12000	12186	Error	Error	-5.839	139	7956	186	12000	187994	4318338	0.812	5.859	0	0	0
1	1	11	"A62"	"A62"	3590	2655	100	501	525	231	44	351	351	367	161	43	47	25	0	12840	11680	6290	53	1381	1381	1423	408	28	96	92	0	0.000	0.000	0.000	0.000	0.000	0.000	0.000	0.000	0.000	0.000	0.000	0.000	0.000	0.000	0.013	0.017	0.021	0.021	3.451	0.016	0.201	316	2384	100	150	11459	11609	174	10299	10473	Error	Error	-6.255	150	11459	174	10299	165821	3690901	0.981	25.140	0	0	0
1	2	11	"A62"	"A62"	3890	2655	100	471	509	243	47	354	354	377	175	46	39	18	0	10126	10342	7186	69	1385	1385	1507	820	54	87	75	0	0.000	0.000	0.000	0.000	0.000	0.000	0.000	0.000	0.000	0.000	0.000	0.000	0.000	0.000	0.013	0.017	0.024	0.024	4.401	0.018	0.249	316	2384	100	117	8741	8858	155	8957	9112	Error	Error	-6.223	117	8741	155	8957	160822	3268020	0.754	10.774	0	0	0
1	3	11	"A62"	"A62"	4190	2655	100	496	530	258	48	357	357	379	175	46	42	21	0	10891	10736	7006	65	1404	1404	1552	1099	70	84	73	0	0.000	0.000	0.000	0.000	0.000	0.000	0.000	0.000	0.000	0.000	0.000	0.000	0.000	0.000	0.015	0.019	0.025	0.024	3.944	0.018	0.245	316	2384	100	139	9487	9626	173	9332	9505	Error	Error	-6.093	139	9487	173	9332	167609	3392455	0.863	8.357	0	0	0
1	4	11	"A63"	"A63"	4490	2655	100	610	626	273	43	359	359	381	195	51	57	29	0	19298	17076	7713	45	1433	1433	1525	524	34	96	93	0	0.000	0.000	0.000	0.000	0.000	0.000	0.000	0.000	0.000	0.000	0.000	0.000	0.000	0.000	0.014	0.017	0.018	0.018	3.450	0.017	0.334	316	2384	100	251	17865	18116	267	15643	15910	Error	Error	-6.153	251	17865	267	15643	197788	5396140	1.256	29.677	0	0	0
1	5	11	"A63"	"A63"	4790	2655	100	550	566	249	43	355	355	379	181	47	53	24	0	14051	14030	8047	57	1428	1428	1487	569	38	93	86	0	0.000	0.000	0.000	0.000	0.000	0.000	0.000	0.000	0.000	0.000	0.000	0.000	0.000	0.000	0.015	0.017	0.019	0.018	3.667	0.016	0.243	316	2384	100	195	12623	12818	211	12602	12813	Error	Error	-6.016	195	12623	211	12602	178989	4433519	1.033	22.044	0	0	0
1	6	11	"A63"	"A63"	5090	2655	100	511	531	236	44	359	359	382	178	46	45	18	0	9458	11358	7781	68	1412	1412	1529	1003	65	83	81	0	0.000	0.000	0.000	0.000	0.000	0.000	0.000	0.000	0.000	0.000	0.000	0.000	0.000	0.000	0.019	0.017	0.022	0.025	4.185	0.015	0.205	316	2384	100	152	8046	8198	172	9946	10118	Error	Error	-5.726	152	8046	172	9946	167696	3589111	0.837	9.800	0	0	0
1	7	11	"A64"	"A64"	5390	2655	100	522	542	237	43	357	357	385	200	51	42	16	0	13111	13025	6611	50	1426	1426	1496	524	35	96	90	0	0.000	0.000	0.000	0.000	0.000	0.000	0.000	0.000	0.000	0.000	0.000	0.000	0.000	0.000	0.014	0.016	0.019	0.019	3.678	0.014	0.140	316	2384	100	165	11685	11850	185	11599	11784	Error	Error	-6.146	165	11685	185	11599	171266	4115848	0.785	22.002	0	0	0
1	8	11	"A64"	"A64"	5690	2655	100	520	540	238	44	373	373	508	2180	429	0	0	0	10269	12218	7642	62	1510	1510	1792	3059	170	83	62	0	0.000	0.000	0.000	0.000	0.000	0.000	0.000	0.000	0.000	0.000	0.000	0.000	0.000	0.000	0.017	0.016	0.021	0.022	3.892	0.014	0.155	316	2384	100	147	8759	8906	167	10708	10875	Error	Error	-5.897	147	8759	167	10708	170705	3861004	0.015	3.408	0	0	0
1	9	11	"A64"	"A64"	5990	2650	100	491	527	229	43	378	378	402	205	50	37	12	0	10061	10949	6649	60	1505	1505	1677	1299	77	82	79	0	0.000	0.000	0.000	0.000	0.000	0.000	0.000	0.000	0.000	0.000	0.000	0.000	0.000	0.000	0.013	0.016	0.022	0.026	4.709	0.015	0.118	316	2384	100	113	8556	8669	149	9444	9593	Error	Error	-6.243	113	8556	149	9444	166670	3459998	0.610	7.138	0	0	0
1	10	11	"A65"	"A65"	6290	2650	100	626	650	255	39	366	366	389	177	45	64	34	0	19168	18199	6952	38	1523	1523	1680	1177	70	94	92	0	0.000	0.000	0.000	0.000	0.000	0.000	0.000	0.000	0.000	0.000	0.000	0.000	0.000	0.000	0.015	0.017	0.018	0.016	2.827	0.016	0.328	316	2384	100	260	17645	17905	284	16676	16960	Error	Error	-6.085	260	17645	284	16676	205297	5750845	1.475	14.035	0	0	0
1	11	11	"A65"	"A65"	6590	2650	100	537	652	998	153	357	357	383	178	46	50	29	0	17241	15818	7204	45	1514	1514	1825	2264	124	88	85	0	0.000	0.000	0.000	0.000	0.000	0.000	0.000	0.000	0.000	0.000	0.000	0.000	0.000	0.000	0.011	0.021	0.018	0.017	4.020	0.023	0.096	316	2384	100	180	15727	15907	295	14304	14599	Error	Error	-6.449	180	15727	295	14304	206141	4998368	1.511	6.181	0	0	0
1	12	11	"A65"	"A65"	6890	2650	100	583	595	248	41	366	366	388	176	45	56	27	0	17639	15806	8530	53	1522	1522	1848	2296	124	85	78	0	0.000	0.000	0.000	0.000	0.000	0.000	0.000	0.000	0.000	0.000	0.000	0.000	0.000	0.000	0.013	0.016	0.018	0.019	3.065	0.014	0.285	316	2384	100	217	16117	16334	229	14284	14513	Error	Error	-6.215	217	16117	229	14284	187896	4994675	1.176	6.079	0	0	0
1	13	11	"A66"	"A66"	7185	2650	100	614	616	248	40	376	376	392	175	44	58	32	0	19734	17776	9517	53	1547	1547	1636	701	42	89	85	0	0.000	0.000	0.000	0.000	0.000	0.000	0.000	0.000	0.000	0.000	0.000	0.000	0.000	0.000	0.013	0.015	0.017	0.020	3.965	0.014	0.326	316	2384	100	238	18187	18425	240	16229	16469	Error	Error	-6.256	238	18187	240	16229	194750	5617147	1.280	23.024	0	0	0
1	14	11	"A66"	"A66"	7485	2650	100	571	580	240	41	385	385	406	219	53	43	14	0	13911	15493	10097	65	1545	1545	1672	866	51	86	82	0	0.000	0.000	0.000	0.000	0.000	0.000	0.000	0.000	0.000	0.000	0.000	0.000	0.000	0.000	0.015	0.014	0.018	0.021	4.085	0.013	0.157	316	2384	100	186	12366	12552	195	13948	14143	Error	Error	-6.055	186	12366	195	13948	183124	4895850	0.795	15.960	0	0	0
1	15	11	"A66"	"A66"	7785	2650	100	590	610	253	41	394	394	412	179	43	52	28	0	16955	16854	10320	61	1575	1575	1666	766	45	89	85	0	0.000	0.000	0.000	0.000	0.000	0.000	0.000	0.000	0.000	0.000	0.000	0.000	0.000	0.000	0.013	0.014	0.018	0.018	3.486	0.014	0.256	316	2384	100	196	15380	15576	216	15279	15495	Error	Error	-6.294	196	15380	216	15279	192782	5325731	1.106	19.828	0	0	0
1	16	11	"A67"	"A67"	8085	2650	100	604	617	260	42	412	412	466	984	211	0	0	0	13749	15938	8656	54	1632	1632	1736	1987	114	92	86	0	0.000	0.000	0.000	0.000	0.000	0.000	0.000	0.000	0.000	0.000	0.000	0.000	0.000	0.000	0.016	0.014	0.018	0.016	3.872	0.014	0.230	316	2384	100	192	12117	12309	205	14306	14511	Error	Error	-5.980	192	12117	205	14306	195005	5036370	0.153	7.147	0	0	0
1	17	11	"A67"	"A67"	8385	2645	100	554	595	243	40	422	422	442	182	41	41	19	0	9408	12553	9050	72	1673	1673	1709	455	26	94	88	0	0.000	0.000	0.000	0.000	0.000	0.000	0.000	0.000	0.000	0.000	0.000	0.000	0.000	0.000	0.017	0.016	0.022	0.023	3.639	0.014	0.193	316	2384	100	132	7735	7867	173	10880	11053	Error	Error	-5.873	132	7735	173	10880	188019	3966610	0.841	23.833	0	0	0
1	18	11	"A67"	"A67"	8685	2645	100	533	576	237	41	426	426	450	267	59	26	7	0	7603	11586	9575	82	1682	1682	1771	798	45	85	81	0	0.000	0.000	0.000	0.000	0.000	0.000	0.000	0.000	0.000	0.000	0.000	0.000	0.000	0.000	0.018	0.015	0.021	0.023	4.174	0.015	0.226	316	2384	100	107	5921	6028	150	9904	10054	Error	Error	-5.790	107	5921	150	9904	181879	3661195	0.472	12.299	0	0	0
1	1	12	"A68"	"A68"	3595	2955	100	491	539	264	48	356	356	378	171	45	46	25	0	12074	10743	6693	62	1376	1376	1473	740	50	89	84	0	0.000	0.000	0.000	0.000	0.000	0.000	0.000	0.000	0.000	0.000	0.000	0.000	0.000	0.000	0.013	0.020	0.027	0.026	4.275	0.019	0.230	316	2384	100	135	10698	10833	183	9367	9550	Error	Error	-6.308	135	10698	183	9367	170327	3394652	0.942	12.527	0	0	0
1	2	12	"A68"	"A68"	3895	2955	100	524	548	237	43	359	359	385	186	48	47	21	0	15073	12972	8060	62	1387	1387	1608	1612	100	80	76	0	0.000	0.000	0.000	0.000	0.000	0.000	0.000	0.000	0.000	0.000	0.000	0.000	0.000	0.000	0.012	0.016	0.021	0.025	4.172	0.015	0.235	316	2384	100	165	13686	13851	189	11585	11774	Error	Error	-6.374	165	13686	189	11585	173129	4099055	0.876	7.050	0	0	0
1	3	12	"A68"	"A68"	4195	2955	100	547	579	274	47	363	363	387	195	50	48	20	0	14082	12623	6992	55	1406	1406	1578	1156	73	82	80	0	0.000	0.000	0.000	0.000	0.000	0.000	0.000	0.000	0.000	0.000	0.000	0.000	0.000	0.000	0.015	0.019	0.022	0.025	4.255	0.019	0.270	316	2384	100	184	12676	12860	216	11217	11433	Error	Error	-6.106	184	12676	216	11217	182882	3988790	0.985	9.554	0	0	0
1	4	12	"A69"	"A69"	4490	2955	100	608	627	311	49	366	366	394	223	56	52	24	0	21042	17702	9979	56	1424	1424	1621	1549	95	81	78	0	0.000	0.000	0.000	0.000	0.000	0.000	0.000	0.000	0.000	0.000	0.000	0.000	0.000	0.000	0.012	0.016	0.019	0.019	3.487	0.017	0.299	316	2384	100	242	19618	19860	261	16278	16539	Error	Error	-6.341	242	19618	261	16278	198255	5593874	1.045	10.382	0	0	0
1	5	12	"A69"	"A69"	4790	2955	100	532	572	254	44	364	364	390	178	45	48	25	0	15204	15064	9959	66	1404	1404	1662	1968	118	75	74	0	0.000	0.000	0.000	0.000	0.000	0.000	0.000	0.000	0.000	0.000	0.000	0.000	0.000	0.000	0.012	0.015	0.019	0.022	3.944	0.014	0.273	316	2384	100	168	13800	13968	208	13660	13868	Error	Error	-6.360	168	13800	208	13660	180657	4760155	1.022	6.810	0	0	0
1	6	12	"A69"	"A69"	5090	2955	100	557	596	260	43	368	368	395	189	47	49	26	0	15140	14457	9387	64	1423	1423	1689	1860	110	75	73	0	0.000	0.000	0.000	0.000	0.000	0.000	0.000	0.000	0.000	0.000	0.000	0.000	0.000	0.000	0.014	0.017	0.020	0.023	4.240	0.015	0.262	316	2384	100	189	13717	13906	228	13034	13262	Error	Error	-6.181	189	13717	228	13034	188302	4568260	1.063	6.865	0	0	0
1	7	12	"A70"	"A70"	5390	2955	100	537	578	303	52	364	364	390	185	47	47	24	0	12820	12736	8017	62	1425	1425	1512	926	61	84	79	0	0.000	0.000	0.000	0.000	0.000	0.000	0.000	0.000	0.000	0.000	0.000	0.000	0.000	0.000	0.015	0.019	0.022	0.024	3.930	0.019	0.212	316	2384	100	173	11395	11568	214	11311	11525	Error	Error	-6.041	173	11395	214	11311	182660	4024602	1.016	12.121	0	0	0
1	8	12	"A70"	"A70"	5690	2950	100	508	560	341	60	380	380	404	178	44	43	20	0	8505	11246	9046	80	1467	1467	1672	1209	72	72	68	0	0.000	0.000	0.000	0.000	0.000	0.000	0.000	0.000	0.000	0.000	0.000	0.000	0.000	0.000	0.018	0.018	0.025	0.037	6.001	0.016	0.178	316	2384	100	128	7038	7166	180	9779	9959	Error	Error	-5.781	128	7038	180	9779	176892	3553844	0.876	7.919	0	0	0
1	9	12	"A70"	"A70"	5990	2950	100	496	553	283	51	381	381	405	178	43	40	23	0	6816	10899	8928	81	1499	1499	1685	1205	71	72	69	0	0.000	0.000	0.000	0.000	0.000	0.000	0.000	0.000	0.000	0.000	0.000	0.000	0.000	0.000	0.022	0.018	0.024	0.030	4.507	0.019	0.266	316	2384	100	115	5317	5432	172	9400	9572	Error	Error	-5.531	115	5317	172	9400	174666	3444003	0.831	7.646	0	0	0
1	10	12	"A71"	"A71"	6290	2950	100	604	617	246	39	389	389	817	4068	497	0	0	0	17241	15055	7076	47	1525	1525	2458	5716	232	80	72	0	0.000	0.000	0.000	0.000	0.000	0.000	0.000	0.000	0.000	0.000	0.000	0.000	0.000	0.000	0.014	0.017	0.019	0.019	4.050	0.017	0.219	316	2384	100	215	15716	15931	228	13530	13758	Error	Error	-6.192	215	15716	228	13530	195001	4757470	-0.049	2.204	0	0	0
1	11	12	"A71"	"A71"	6590	2950	100	571	586	242	41	374	374	422	945	223	0	0	0	17312	14615	8200	56	1504	1504	1935	2873	148	81	74	0	0.000	0.000	0.000	0.000	0.000	0.000	0.000	0.000	0.000	0.000	0.000	0.000	0.000	0.000	0.012	0.016	0.017	0.020	3.801	0.017	0.332	316	2384	100	197	15808	16005	212	13111	13323	Error	Error	-6.326	197	15808	212	13111	185189	4618362	0.174	4.414	0	0	0
1	12	12	"A71"	"A71"	6890	2950	100	560	563	249	44	375	375	399	186	46	49	22	0	16793	14175	8840	62	1520	1520	2065	3239	156	75	65	0	0.000	0.000	0.000	0.000	0.000	0.000	0.000	0.000	0.000	0.000	0.000	0.000	0.000	0.000	0.012	0.015	0.019	0.021	3.743	0.016	0.345	316	2384	100	185	15273	15458	188	12655	12843	Error	Error	-6.367	185	15273	188	12655	177897	4479157	0.882	3.739	0	0	0
1	13	12	"A72"	"A72"	7190	2950	100	536	563	235	41	376	376	400	186	46	44	19	0	11248	11457	6951	60	1507	1507	1621	811	50	82	81	0	0.000	0.000	0.000	0.000	0.000	0.000	0.000	0.000	0.000	0.000	0.000	0.000	0.000	0.000	0.016	0.019	0.023	0.024	4.180	0.017	0.220	316	2384	100	160	9741	9901	187	9950	10137	Error	Error	-5.928	160	9741	187	9950	177990	3620300	0.876	12.128	0	0	0
1	14	12	"A72"	"A72"	7490	2950	100	496	520	233	44	389	389	404	170	42	38	16	0	7717	8709	5989	68	1547	1547	1769	1418	80	75	70	0	0.000	0.000	0.000	0.000	0.000	0.000	0.000	0.000	0.000	0.000	0.000	0.000	0.000	0.000	0.017	0.018	0.027	0.035	4.767	0.018	0.182	316	2384	100	107	6170	6277	131	7162	7293	Error	Error	-5.850	107	6170	131	7162	164338	2752073	0.682	4.894	0	0	0
1	15	12	"A72"	"A72"	7790	2950	100	520	526	213	40	398	398	421	195	46	36	9	0	7971	9030	6081	67	1587	1587	1768	1293	73	76	74	0	0.000	0.000	0.000	0.000	0.000	0.000	0.000	0.000	0.000	0.000	0.000	0.000	0.000	0.000	0.019	0.017	0.028	0.032	4.226	0.018	0.178	316	2384	100	122	6384	6506	128	7443	7571	Error	Error	-5.710	122	6384	128	7443	166303	2853403	0.538	5.616	0	0	0
1	16	12	"A73"	"A73"	8090	2950	100	459	483	209	43	412	412	429	174	40	25	9	0	3652	5468	4638	84	1593	1593	1612	325	20	88	82	0	0.000	0.000	0.000	0.000	0.000	0.000	0.000	0.000	0.000	0.000	0.000	0.000	0.000	0.000	0.023	0.018	0.050	0.053	4.220	0.017	0.065	316	2384	100	47	2059	2106	71	3875	3946	Error	Error	-5.453	47	2059	71	3875	152764	1727733	0.310	11.865	0	0	0
1	17	12	"A73"	"A73"	8390	2945	100	477	507	217	42	428	428	446	178	39	32	10	0	3357	5340	5277	98	1643	1643	1694	633	37	73	59	0	0.000	0.000	0.000	0.000	0.000	0.000	0.000	0.000	0.000	0.000	0.000	0.000	0.000	0.000	0.029	0.021	0.070	0.076	6.599	0.017	0.073	316	2384	100	49	1714	1763	79	3697	3776	Error	Error	-5.128	49	1714	79	3697	160066	1687537	0.343	5.760	0	0	0
1	18	12	"A73"	"A73"	8690	2945	100	480	498	191	38	440	440	461	194	42	21	5	0	3739	5181	4649	89	1662	1662	1711	440	25	77	74	0	0.000	0.000	0.000	0.000	0.000	0.000	0.000	0.000	0.000	0.000	0.000	0.000	0.000	0.000	0.019	0.016	0.043	0.054	4.527	0.019	0.058	316	2384	100	40	2077	2117	58	3519	3577	Error	Error	-5.698	40	2077	58	3519	157460	1637232	0.191	7.886	0	0	0
1	1	13	"A74"	"A74"	3595	3255	100	491	532	231	43	356	356	385	240	62	35	11	0	10840	11481	6447	56	1370	1370	1477	1038	70	91	88	0	0.000	0.000	0.000	0.000	0.000	0.000	0.000	0.000	0.000	0.000	0.000	0.000	0.000	0.000	0.014	0.017	0.022	0.021	3.666	0.017	0.194	316	2384	100	135	9470	9605	176	10111	10287	Error	Error	-6.132	135	9470	176	10111	168217	3628105	0.613	9.638	0	0	0
1	2	13	"A74"	"A74"	3895	3255	100	512	530	226	42	353	353	379	178	46	44	16	0	10475	10888	6440	59	1384	1384	1427	422	29	93	91	0	0.000	0.000	0.000	0.000	0.000	0.000	0.000	0.000	0.000	0.000	0.000	0.000	0.000	0.000	0.017	0.019	0.021	0.021	3.789	0.017	0.194	316	2384	100	159	9091	9250	177	9504	9681	Error	Error	-5.837	159	9091	177	9504	167448	3440479	0.848	22.419	0	0	0
1	3	13	"A74"	"A74"	4195	3255	100	522	533	232	43	353	353	378	185	48	46	15	0	10515	11267	6717	59	1381	1381	1447	534	36	91	86	0	0.000	0.000	0.000	0.000	0.000	0.000	0.000	0.000	0.000	0.000	0.000	0.000	0.000	0.000	0.019	0.018	0.021	0.024	5.077	0.016	0.172	316	2384	100	169	9134	9303	180	9886	10066	Error	Error	-5.756	169	9134	180	9886	168555	3560258	0.838	18.390	0	0	0
1	4	13	"A75"	"A75"	4495	3255	100	516	546	228	41	368	368	395	268	67	29	6	0	10414	10379	3990	38	1408	1408	1445	361	24	97	94	0	0.000	0.000	0.000	0.000	0.000	0.000	0.000	0.000	0.000	0.000	0.000	0.000	0.000	0.000	0.016	0.020	0.023	0.020	3.052	0.019	0.160	316	2384	100	148	9006	9154	178	8971	9149	Error	Error	-5.927	148	9006	178	8971	172575	3279831	0.563	24.748	0	0	0
1	5	13	"A75"	"A75"	4795	3255	100	544	553	233	42	359	359	387	229	59	41	10	0	10219	10372	5630	54	1408	1408	1470	549	37	92	87	0	0.000	0.000	0.000	0.000	0.000	0.000	0.000	0.000	0.000	0.000	0.000	0.000	0.000	0.000	0.021	0.022	0.026	0.028	3.463	0.020	0.122	316	2384	100	185	8811	8996	194	8964	9158	Error	Error	-5.574	185	8811	194	8964	174658	3277555	0.725	16.215	0	0	0
1	6	13	"A75"	"A75"	5095	3255	100	491	520	274	52	369	369	392	196	50	35	11	0	10699	10410	5870	56	1420	1420	1504	646	42	87	85	0	0.000	0.000	0.000	0.000	0.000	0.000	0.000	0.000	0.000	0.000	0.000	0.000	0.000	0.000	0.013	0.017	0.022	0.023	4.046	0.018	0.157	316	2384	100	122	9279	9401	151	8990	9141	Error	Error	-6.249	122	9279	151	8990	164307	3289469	0.653	13.786	0	0	0
1	7	13	"A76"	"A76"	5395	3255	100	540	564	230	40	369	369	399	213	53	40	14	0	11419	11336	5254	46	1454	1454	1498	415	27	97	95	0	0.000	0.000	0.000	0.000	0.000	0.000	0.000	0.000	0.000	0.000	0.000	0.000	0.000	0.000	0.017	0.020	0.024	0.022	3.645	0.016	0.117	316	2384	100	171	9965	10136	195	9882	10077	Error	Error	-5.865	171	9965	195	9882	178199	3582225	0.775	23.706	0	0	0
1	8	13	"A76"	"A76"	5695	3250	100	512	551	290	52	371	371	405	238	58	35	12	0	9093	10314	6358	61	1486	1486	1551	579	37	90	86	0	0.000	0.000	0.000	0.000	0.000	0.000	0.000	0.000	0.000	0.000	0.000	0.000	0.000	0.000	0.019	0.020	0.024	0.026	3.561	0.017	0.132	316	2384	100	141	7607	7748	180	8828	9008	Error	Error	-5.754	141	7607	180	8828	173986	3259312	0.613	15.135	0	0	0
1	9	13	"A76"	"A76"	5995	3250	100	479	514	230	44	358	358	389	192	49	39	13	0	9426	9772	5570	56	1449	1449	1540	697	45	88	84	0	0.000	0.000	0.000	0.000	0.000	0.000	0.000	0.000	0.000	0.000	0.000	0.000	0.000	0.000	0.015	0.019	0.024	0.027	3.947	0.016	0.121	316	2384	100	121	7977	8098	156	8323	8479	Error	Error	-6.043	121	7977	156	8323	162364	3088006	0.651	11.811	0	0	0
1	10	13	"A77"	"A77"	6295	3250	100	746	768	335	43	343	343	368	176	47	73	55	0	9747	9998	5391	53	1434	1434	1509	521	34	92	88	0	0.000	0.000	0.000	0.000	0.000	0.000	0.000	0.000	0.000	0.000	0.000	0.000	0.000	0.000	0.048	0.050	0.051	0.053	2.710	0.044	0.507	316	2384	100	403	8313	8716	425	8564	8989	Error	Error	-4.367	403	8313	425	8564	242535	3159261	2.273	16.294	0	0	0
1	11	13	"A77"	"A77"	6595	3250	100	644	729	376	51	368	368	396	276	69	50	30	0	9635	9772	5236	53	1456	1456	1547	753	48	87	83	0	0.000	0.000	0.000	0.000	0.000	0.000	0.000	0.000	0.000	0.000	0.000	0.000	0.000	0.000	0.034	0.043	0.047	0.044	2.978	0.044	0.490	316	2384	100	276	8179	8455	361	8316	8677	Error	Error	-4.889	276	8179	361	8316	230312	3088066	1.207	10.923	0	0	0
1	12	13	"A77"	"A77"	6895	3250	100	726	820	557	67	373	373	396	181	45	65	49	0	9913	10096	5398	53	1511	1511	1646	924	56	86	84	0	0.000	0.000	0.000	0.000	0.000	0.000	0.000	0.000	0.000	0.000	0.000	0.000	0.000	0.000	0.042	0.052	0.050	0.047	2.883	0.050	0.435	316	2384	100	353	8402	8755	447	8585	9032	Error	Error	-4.573	353	8402	447	8585	259082	3190287	2.343	9.145	0	0	0
1	13	13	"A78"	"A78"	7195	3250	100	501	546	283	51	364	364	388	184	47	43	17	0	12763	12116	5496	45	1512	1512	1588	615	38	95	93	0	0.000	0.000	0.000	0.000	0.000	0.000	0.000	0.000	0.000	0.000	0.000	0.000	0.000	0.000	0.012	0.017	0.019	0.018	3.268	0.016	0.162	316	2384	100	137	11251	11388	182	10604	10786	Error	Error	-6.360	137	11251	182	10604	172573	3828605	0.859	17.119	0	0	0
1	14	13	"A78"	"A78"	7495	3250	100	553	571	244	42	387	387	418	375	89	19	1	0	11918	11641	4841	41	1563	1563	1720	1500	87	89	87	0	0.000	0.000	0.000	0.000	0.000	0.000	0.000	0.000	0.000	0.000	0.000	0.000	0.000	0.000	0.016	0.018	0.023	0.020	3.371	0.024	0.053	316	2384	100	166	10355	10521	184	10078	10262	Error	Error	-5.963	166	10355	184	10078	180334	3678432	0.408	6.614	0	0	0
1	15	13	"A78"	"A78"	7795	3250	100	562	574	216	37	397	397	416	182	43	48	18	0	12381	12485	5985	47	1576	1576	1667	686	41	95	93	0	0.000	0.000	0.000	0.000	0.000	0.000	0.000	0.000	0.000	0.000	0.000	0.000	0.000	0.000	0.015	0.016	0.022	0.020	3.263	0.014	0.167	316	2384	100	165	10805	10970	177	10909	11086	Error	Error	-6.033	165	10805	177	10909	181269	3945181	0.868	15.770	0	0	0
1	16	13	"A79"	"A79"	8095	3250	100	596	614	240	39	403	403	429	176	41	52	25	0	13101	14461	7386	51	1611	1611	1622	313	19	98	96	0	0.000	0.000	0.000	0.000	0.000	0.000	0.000	0.000	0.000	0.000	0.000	0.000	0.000	0.000	0.017	0.016	0.020	0.019	3.250	0.015	0.216	316	2384	100	193	11490	11683	211	12850	13061	Error	Error	-5.896	193	11490	211	12850	194141	4569654	1.051	41.019	0	0	0
1	17	13	"A79"	"A79"	8395	3245	100	541	565	244	43	417	417	439	180	41	40	18	0	7964	10612	7669	72	1617	1617	1656	406	24	94	89	0	0.000	0.000	0.000	0.000	0.000	0.000	0.000	0.000	0.000	0.000	0.000	0.000	0.000	0.000	0.020	0.016	0.024	0.024	3.723	0.016	0.177	316	2384	100	124	6347	6471	148	8995	9143	Error	Error	-5.678	124	6347	148	8995	178549	3353413	0.700	22.059	0	0	0
1	18	13	"A79"	"A79"	8695	3245	100	592	626	245	39	419	419	445	219	49	43	16	0	11063	12438	6793	54	1660	1660	1685	368	21	97	93	0	0.000	0.000	0.000	0.000	0.000	0.000	0.000	0.000	0.000	0.000	0.000	0.000	0.000	0.000	0.018	0.019	0.023	0.022	3.421	0.015	0.164	316	2384	100	173	9403	9576	207	10778	10985	Error	Error	-5.764	173	9403	207	10778	197669	3930510	0.826	29.220	0	0	0
1	1	14	"A80"	"A80"	3600	3555	100	473	507	228	44	347	347	373	187	50	40	17	0	6828	8302	5632	67	1380	1380	1439	426	29	93	87	0	0.000	0.000	0.000	0.000	0.000	0.000	0.000	0.000	0.000	0.000	0.000	0.000	0.000	0.000	0.023	0.023	0.031	0.035	3.672	0.021	0.196	316	2384	100	126	5448	5574	160	6922	7082	Error	Error	-5.434	126	5448	160	6922	160156	2623428	0.717	16.110	0	0	0
1	2	14	"A80"	"A80"	3900	3555	100	449	486	228	46	352	352	378	181	47	37	12	0	7135	9178	6710	73	1368	1368	1468	771	52	83	80	0	0.000	0.000	0.000	0.000	0.000	0.000	0.000	0.000	0.000	0.000	0.000	0.000	0.000	0.000	0.017	0.017	0.027	0.027	4.552	0.015	0.134	316	2384	100	97	5767	5864	134	7810	7944	Error	Error	-5.894	97	5767	134	7810	153601	2900174	0.597	10.000	0	0	0
1	3	14	"A80"	"A80"	4200	3555	100	484	496	223	44	357	357	379	173	45	41	16	0	9047	9993	6461	64	1400	1400	1481	696	46	83	80	0	0.000	0.000	0.000	0.000	0.000	0.000	0.000	0.000	0.000	0.000	0.000	0.000	0.000	0.000	0.017	0.016	0.024	0.029	4.717	0.015	0.143	316	2384	100	127	7647	7774	139	8593	8732	Error	Error	-5.912	127	7647	139	8593	156884	3157857	0.676	12.230	0	0	0
1	4	14	"A81"	"A81"	4500	3555	100	524	569	274	48	356	356	381	180	47	46	23	0	12863	13128	7658	58	1432	1432	1484	504	33	94	86	0	0.000	0.000	0.000	0.000	0.000	0.000	0.000	0.000	0.000	0.000	0.000	0.000	0.000	0.000	0.015	0.018	0.019	0.020	3.355	0.016	0.210	316	2384	100	168	11431	11599	213	11696	11909	Error	Error	-6.088	168	11431	213	11696	179849	4148479	1.044	23.103	0	0	0
1	5	14	"A81"	"A81"	4800	3555	100	507	540	265	49	361	361	386	191	49	40	20	0	9312	11210	7772	69	1413	1413	1503	703	46	87	81	0	0.000	0.000	0.000	0.000	0.000	0.000	0.000	0.000	0.000	0.000	0.000	0.000	0.000	0.000	0.018	0.018	0.024	0.026	4.361	0.017	0.199	316	2384	100	146	7899	8045	179	9797	9976	Error	Error	-5.758	146	7899	179	9797	170732	3542403	0.806	13.808	0	0	0
1	6	14	"A81"	"A81"	5100	3555	100	505	534	257	48	362	362	402	258	64	30	7	0	10476	11301	7353	65	1446	1446	1566	855	54	81	79	0	0.000	0.000	0.000	0.000	0.000	0.000	0.000	0.000	0.000	0.000	0.000	0.000	0.000	0.000	0.016	0.017	0.023	0.026	4.389	0.014	0.090	316	2384	100	143	9030	9173	172	9855	10027	Error	Error	-5.981	143	9030	172	9855	168672	3571204	0.512	11.386	0	0	0
1	7	14	"A82"	"A82"	5400	3555	100	559	612	355	58	370	370	398	212	53	46	21	0	11741	13381	7985	59	1460	1460	1510	428	28	95	91	0	0.000	0.000	0.000	0.000	0.000	0.000	0.000	0.000	0.000	0.000	0.000	0.000	0.000	0.000	0.018	0.020	0.024	0.023	3.691	0.020	0.229	316	2384	100	189	10281	10470	242	11921	12163	Error	Error	-5.765	189	10281	242	11921	193273	4228307	1.009	27.736	0	0	0
1	8	14	"A82"	"A82"	5700	3550	100	509	537	237	44	371	371	530	2335	440	0	0	0	8913	10497	7255	69	1466	1466	1725	2664	154	73	61	0	0.000	0.000	0.000	0.000	0.000	0.000	0.000	0.000	0.000	0.000	0.000	0.000	0.000	0.000	0.019	0.018	0.023	0.025	4.018	0.017	0.110	316	2384	100	138	7447	7585	166	9031	9197	Error	Error	-5.754	138	7447	166	9031	169727	3317074	0.003	3.293	0	0	0
1	9	14	"A82"	"A82"	6000	3550	100	488	502	214	42	348	348	377	181	48	39	15	0	7024	9824	7350	74	1415	1415	1539	884	57	82	78	0	0.000	0.000	0.000	0.000	0.000	0.000	0.000	0.000	0.000	0.000	0.000	0.000	0.000	0.000	0.025	0.018	0.025	0.030	3.962	0.015	0.178	316	2384	100	140	5609	5749	154	8409	8563	Error	Error	-5.324	140	5609	154	8409	158708	3104353	0.691	9.372	0	0	0
1	10	14	"A83"	"A83"	6300	3550	100	405	448	211	47	348	348	377	198	52	29	8	0	7021	6781	4264	62	1453	1453	1746	1721	98	69	68	0	0.000	0.000	0.000	0.000	0.000	0.000	0.000	0.000	0.000	0.000	0.000	0.000	0.000	0.000	0.010	0.019	0.031	0.033	5.111	0.017	0.089	316	2384	100	57	5568	5625	100	5328	5428	Error	Error	-6.610	57	5568	100	5328	141488	2142881	0.359	2.926	0	0	0
1	11	14	"A83"	"A83"	6595	3550	100	450	497	245	49	359	359	380	169	44	37	17	0	8427	8075	4737	58	1455	1455	1727	1610	93	75	72	0	0.000	0.000	0.000	0.000	0.000	0.000	0.000	0.000	0.000	0.000	0.000	0.000	0.000	0.000	0.013	0.021	0.029	0.033	3.965	0.021	0.200	316	2384	100	91	6972	7063	138	6620	6758	Error	Error	-6.260	91	6972	138	6620	157035	2551710	0.692	3.943	0	0	0
1	12	14	"A83"	"A83"	6895	3550	100	452	494	223	45	358	358	379	170	44	38	19	0	8222	9161	6380	69	1504	1504	1976	2408	121	71	62	0	0.000	0.000	0.000	0.000	0.000	0.000	0.000	0.000	0.000	0.000	0.000	0.000	0.000	0.000	0.014	0.018	0.027	0.036	5.224	0.017	0.243	316	2384	100	94	6718	6812	136	7657	7793	Error	Error	-6.159	94	6718	136	7657	155949	2894936	0.676	2.984	0	0	0
1	13	14	"A84"	"A84"	7195	3550	100	506	547	231	42	375	375	408	331	81	20	4	0	11748	11699	6381	54	1548	1548	1604	522	32	93	88	0	0.000	0.000	0.000	0.000	0.000	0.000	0.000	0.000	0.000	0.000	0.000	0.000	0.000	0.000	0.013	0.017	0.020	0.020	3.690	0.017	0.170	316	2384	100	131	10200	10331	172	10151	10323	Error	Error	-6.283	131	10200	172	10151	172851	3696931	0.420	19.339	0	0	0
1	14	14	"A84"	"A84"	7495	3550	100	540	569	235	41	379	379	403	329	81	25	3	0	11692	11053	5903	53	1557	1557	1670	1060	63	83	79	0	0.000	0.000	0.000	0.000	0.000	0.000	0.000	0.000	0.000	0.000	0.000	0.000	0.000	0.000	0.016	0.020	0.023	0.026	3.935	0.017	0.194	316	2384	100	161	10135	10296	190	9496	9686	Error	Error	-5.976	161	10135	190	9496	179841	3492616	0.505	8.852	0	0	0
1	15	14	"A84"	"A84"	7795	3550	100	547	565	243	43	393	393	410	179	43	44	17	0	9683	9909	5311	53	1590	1590	1647	605	36	91	84	0	0.000	0.000	0.000	0.000	0.000	0.000	0.000	0.000	0.000	0.000	0.000	0.000	0.000	0.000	0.019	0.021	0.025	0.026	4.752	0.017	0.139	316	2384	100	154	8093	8247	172	8319	8491	Error	Error	-5.716	154	8093	172	8319	178590	3131168	0.866	13.656	0	0	0
1	16	14	"A85"	"A85"	8095	3550	100	542	570	214	37	395	395	414	169	40	47	22	0	9671	10347	5792	55	1617	1617	1630	315	19	98	95	0	0.000	0.000	0.000	0.000	0.000	0.000	0.000	0.000	0.000	0.000	0.000	0.000	0.000	0.000	0.018	0.020	0.022	0.022	3.494	0.017	0.178	316	2384	100	147	8054	8201	175	8730	8905	Error	Error	-5.776	147	8054	175	8730	180157	3269697	0.923	27.673	0	0	0
1	17	14	"A85"	"A85"	8395	3545	100	523	570	312	54	406	406	421	174	41	37	19	0	6705	9572	6942	72	1629	1629	1703	686	40	86	83	0	0.000	0.000	0.000	0.000	0.000	0.000	0.000	0.000	0.000	0.000	0.000	0.000	0.000	0.000	0.023	0.021	0.028	0.030	4.216	0.019	0.173	316	2384	100	117	5076	5193	164	7943	8107	Error	Error	-5.439	117	5076	164	7943	180091	3024871	0.856	11.471	0	0	0
1	18	14	"A85"	"A85"	8695	3545	100	558	593	267	45	409	409	432	182	42	43	22	0	8034	10536	7586	72	1665	1665	1741	831	47	84	81	0	0.000	0.000	0.000	0.000	0.000	0.000	0.000	0.000	0.000	0.000	0.000	0.000	0.000	0.000	0.023	0.021	0.030	0.028	3.710	0.019	0.238	316	2384	100	149	6369	6518	184	8871	9055	Error	Error	-5.418	149	6369	184	8871	187437	3329320	0.885	10.584	0	0	0
1	1	15	"A86"	"A86"	3605	3855	100	496	516	218	42	333	333	361	196	54	44	14	0	10960	10306	3942	38	1364	1364	1407	427	30	96	93	0	0.000	0.000	0.000	0.000	0.000	0.000	0.000	0.000	0.000	0.000	0.000	0.000	0.000	0.000	0.017	0.020	0.023	0.022	2.901	0.020	0.191	316	2384	100	163	9596	9759	183	8942	9125	Error	Error	-5.879	163	9596	183	8942	163213	3256677	0.791	20.841	0	0	0
1	2	15	"A86"	"A86"	3900	3855	100	484	531	331	62	349	349	371	174	46	45	18	0	10271	9885	4426	44	1371	1371	1421	417	29	98	95	0	0.000	0.000	0.000	0.000	0.000	0.000	0.000	0.000	0.000	0.000	0.000	0.000	0.000	0.000	0.015	0.021	0.025	0.023	3.043	0.020	0.136	316	2384	100	135	8900	9035	182	8514	8696	Error	Error	-6.043	135	8900	182	8514	167819	3123545	0.920	20.297	0	0	0
1	3	15	"A86"	"A86"	4200	3855	100	499	547	354	64	354	354	384	220	57	35	12	0	10055	9888	4530	45	1389	1389	1435	431	30	97	97	0	0.000	0.000	0.000	0.000	0.000	0.000	0.000	0.000	0.000	0.000	0.000	0.000	0.000	0.000	0.017	0.023	0.027	0.023	3.221	0.020	0.110	316	2384	100	145	8666	8811	193	8499	8692	Error	Error	-5.901	145	8666	193	8499	172840	3124516	0.741	19.613	0	0	0
1	4	15	"A87"	"A87"	4500	3855	100	489	509	218	42	356	356	383	225	58	36	7	0	11073	11423	5932	51	1390	1390	1436	384	26	97	93	0	0.000	0.000	0.000	0.000	0.000	0.000	0.000	0.000	0.000	0.000	0.000	0.000	0.000	0.000	0.014	0.015	0.020	0.021	3.438	0.013	0.103	316	2384	100	133	9683	9816	153	10033	10186	Error	Error	-6.186	133	9683	153	10033	160932	3609723	0.560	26.008	0	0	0
1	5	15	"A87"	"A87"	4800	3855	100	499	526	264	50	352	352	384	206	53	37	11	0	10042	10613	5538	52	1420	1420	1460	372	25	96	93	0	0.000	0.000	0.000	0.000	0.000	0.000	0.000	0.000	0.000	0.000	0.000	0.000	0.000	0.000	0.017	0.019	0.022	0.020	3.685	0.016	0.112	316	2384	100	147	8622	8769	174	9193	9367	Error	Error	-5.874	147	8622	174	9193	166070	3353671	0.689	24.605	0	0	0
1	6	15	"A87"	"A87"	5100	3855	100	496	515	209	40	359	359	388	209	53	37	11	0	9569	10595	5757	54	1430	1430	1472	384	26	96	92	0	0.000	0.000	0.000	0.000	0.000	0.000	0.000	0.000	0.000	0.000	0.000	0.000	0.000	0.000	0.017	0.017	0.022	0.024	4.461	0.014	0.121	316	2384	100	137	8139	8276	156	9165	9321	Error	Error	-5.893	137	8139	156	9165	162662	3347863	0.608	23.758	0	0	0
1	7	15	"A88"	"A88"	5400	3855	100	524	556	233	41	352	352	385	229	59	41	14	0	11362	11555	5734	49	1455	1455	1495	377	25	97	95	0	0.000	0.000	0.000	0.000	0.000	0.000	0.000	0.000	0.000	0.000	0.000	0.000	0.000	0.000	0.017	0.020	0.025	0.022	3.122	0.018	0.124	316	2384	100	172	9907	10079	204	10100	10304	Error	Error	-5.848	172	9907	204	10100	175601	3651345	0.747	26.684	0	0	0
1	8	15	"A88"	"A88"	5700	3850	100	505	525	229	43	363	363	388	197	50	38	14	0	7949	9995	6902	69	1462	1462	1521	518	34	93	88	0	0.000	0.000	0.000	0.000	0.000	0.000	0.000	0.000	0.000	0.000	0.000	0.000	0.000	0.000	0.022	0.019	0.024	0.028	4.502	0.016	0.147	316	2384	100	142	6487	6629	162	8533	8695	Error	Error	-5.514	142	6487	162	8533	165963	3158364	0.695	16.359	0	0	0
1	9	15	"A88"	"A88"	6000	3850	100	472	490	211	43	354	354	382	285	74	24	3	0	6838	8662	5594	64	1453	1453	1530	684	44	91	88	0	0.000	0.000	0.000	0.000	0.000	0.000	0.000	0.000	0.000	0.000	0.000	0.000	0.000	0.000	0.022	0.019	0.028	0.029	3.758	0.017	0.051	316	2384	100	118	5385	5503	136	7209	7345	Error	Error	-5.512	118	5385	136	7209	154904	2737104	0.379	10.427	0	0	0
1	10	15	"A89"	"A89"	6300	3850	100	545	588	244	41	356	356	381	205	53	46	19	0	13613	13170	4868	36	1475	1475	1544	515	33	98	97	0	0.000	0.000	0.000	0.000	0.000	0.000	0.000	0.000	0.000	0.000	0.000	0.000	0.000	0.000	0.016	0.020	0.021	0.018	2.887	0.020	0.247	316	2384	100	189	12138	12327	232	11695	11927	Error	Error	-6.005	189	12138	232	11695	185679	4161578	1.010	22.575	0	0	0
1	11	15	"A89"	"A89"	6600	3850	100	534	541	229	42	348	348	368	162	44	52	25	0	11418	10679	6459	60	1463	1463	1610	1210	75	88	74	0	0.000	0.000	0.000	0.000	0.000	0.000	0.000	0.000	0.000	0.000	0.000	0.000	0.000	0.000	0.019	0.021	0.026	0.027	3.024	0.019	0.292	316	2384	100	186	9955	10141	193	9216	9409	Error	Error	-5.742	186	9955	193	9216	171047	3374638	1.068	7.495	0	0	0
1	12	15	"A89"	"A89"	6900	3850	100	505	535	238	44	358	358	387	269	69	29	7	0	13215	11431	6817	59	1491	1491	1653	1369	82	87	74	0	0.000	0.000	0.000	0.000	0.000	0.000	0.000	0.000	0.000	0.000	0.000	0.000	0.000	0.000	0.013	0.018	0.024	0.023	3.402	0.015	0.204	316	2384	100	147	11724	11871	177	9940	10117	Error	Error	-6.318	147	11724	177	9940	169214	3612211	0.550	7.142	0	0	0
1	13	15	"A90"	"A90"	7200	3850	100	538	572	231	40	368	368	383	167	43	50	28	0	13302	12870	5029	39	1516	1516	1549	321	20	98	97	0	0.000	0.000	0.000	0.000	0.000	0.000	0.000	0.000	0.000	0.000	0.000	0.000	0.000	0.000	0.014	0.018	0.019	0.019	3.067	0.017	0.202	316	2384	100	170	11786	11956	204	11354	11558	Error	Error	-6.115	170	11786	204	11354	180762	4066884	1.132	35.268	0	0	0
1	14	15	"A90"	"A90"	7500	3850	100	573	582	230	39	380	380	477	1867	391	0	0	0	12181	12240	5405	44	1575	1575	1732	2440	140	90	85	0	0.000	0.000	0.000	0.000	0.000	0.000	0.000	0.000	0.000	0.000	0.000	0.000	0.000	0.000	0.018	0.019	0.022	0.022	3.416	0.230	0.237	316	2384	100	193	10606	10799	202	10665	10867	Error	Error	-5.780	193	10606	202	10665	183887	3867691	0.056	4.307	0	0	0
1	15	15	"A90"	"A90"	7800	3850	100	590	606	221	36	390	390	429	633	147	5	0	0	12653	12946	5284	40	1575	1575	1610	395	24	98	96	0	0.000	0.000	0.000	0.000	0.000	0.000	0.000	0.000	0.000	0.000	0.000	0.000	0.000	0.000	0.018	0.019	0.022	0.020	2.998	0.022	0.020	316	2384	100	200	11078	11278	216	11371	11587	Error	Error	-5.792	200	11078	216	11371	191416	4091084	0.280	28.699	0	0	0
1	16	15	"A91"	"A91"	8100	3850	100	577	602	224	37	398	398	415	203	48	44	18	0	12331	12634	5376	42	1594	1594	1627	402	24	98	96	0	0.000	0.000	0.000	0.000	0.000	0.000	0.000	0.000	0.000	0.000	0.000	0.000	0.000	0.000	0.017	0.018	0.020	0.018	3.391	0.018	0.232	316	2384	100	179	10737	10916	204	11040	11244	Error	Error	-5.906	179	10737	204	11040	190252	3992467	0.921	27.381	0	0	0
1	17	15	"A91"	"A91"	8400	3845	100	596	606	243	40	402	402	428	237	55	42	14	0	10214	11495	6501	56	1629	1629	1674	536	32	95	92	0	0.000	0.000	0.000	0.000	0.000	0.000	0.000	0.000	0.000	0.000	0.000	0.000	0.000	0.000	0.023	0.021	0.026	0.026	3.782	0.020	0.135	316	2384	100	194	8585	8779	204	9866	10070	Error	Error	-5.468	194	8585	204	9866	191482	3632310	0.751	18.323	0	0	0
1	18	15	"A91"	"A91"	8700	3845	100	532	556	234	42	398	398	418	172	41	42	21	0	8782	9781	5740	58	1635	1635	1654	312	18	96	93	0	0.000	0.000	0.000	0.000	0.000	0.000	0.000	0.000	0.000	0.000	0.000	0.000	0.000	0.000	0.019	0.019	0.026	0.025	3.323	0.017	0.147	316	2384	100	134	7147	7281	158	8146	8304	Error	Error	-5.737	134	7147	158	8146	175619	3090937	0.802	26.048	0	0	0
1	1	16	"A92"	"A92"	3605	4155	100	548	564	217	38	334	334	362	188	51	55	21	0	14300	13181	5331	40	1345	1345	1399	466	33	98	93	0	0.000	0.000	0.000	0.000	0.000	0.000	0.000	0.000	0.000	0.000	0.000	0.000	0.000	0.000	0.017	0.019	0.021	0.019	2.858	0.018	0.206	316	2384	100	214	12955	13169	230	11836	12066	Error	Error	-5.920	214	12955	230	11836	178219	4165190	1.074	25.283	0	0	0
1	2	16	"A92"	"A92"	3905	4155	100	548	601	329	54	344	344	372	181	48	53	26	0	15809	14004	6363	45	1362	1362	1466	840	57	90	87	0	0.000	0.000	0.000	0.000	0.000	0.000	0.000	0.000	0.000	0.000	0.000	0.000	0.000	0.000	0.014	0.020	0.019	0.019	3.454	0.018	0.213	316	2384	100	204	14447	14651	257	12642	12899	Error	Error	-6.146	204	14447	257	12642	189926	4425172	1.265	14.926	0	0	0
1	3	16	"A92"	"A92"	4205	4155	100	559	586	263	44	357	357	375	174	46	54	30	0	16070	14288	6554	45	1367	1367	1496	981	65	90	88	0	0.000	0.000	0.000	0.000	0.000	0.000	0.000	0.000	0.000	0.000	0.000	0.000	0.000	0.000	0.014	0.018	0.020	0.019	3.119	0.016	0.238	316	2384	100	202	14703	14905	229	12921	13150	Error	Error	-6.186	202	14703	229	12921	185217	4514878	1.213	13.040	0	0	0
1	4	16	"A93"	"A93"	4505	4155	100	489	520	217	41	352	352	377	181	48	42	17	0	9622	10661	6824	64	1397	1397	1458	962	65	88	82	0	0.000	0.000	0.000	0.000	0.000	0.000	0.000	0.000	0.000	0.000	0.000	0.000	0.000	0.000	0.017	0.018	0.021	0.023	3.477	0.015	0.150	316	2384	100	137	8225	8362	168	9264	9432	Error	Error	-5.908	137	8225	168	9264	164307	3368982	0.790	9.567	0	0	0
1	5	16	"A93"	"A93"	4805	4155	100	454	487	247	50	362	362	391	207	52	29	8	0	6899	8802	6495	73	1413	1413	1496	650	43	81	79	0	0.000	0.000	0.000	0.000	0.000	0.000	0.000	0.000	0.000	0.000	0.000	0.000	0.000	0.000	0.017	0.017	0.027	0.030	4.946	0.014	0.072	316	2384	100	92	5486	5578	125	7389	7514	Error	Error	-5.898	92	5486	125	7389	154013	2781286	0.464	11.240	0	0	0
1	6	16	"A93"	"A93"	5105	4155	100	452	475	201	42	365	365	397	290	73	18	2	0	7679	8278	5503	66	1410	1410	1498	688	45	82	79	0	0.000	0.000	0.000	0.000	0.000	0.000	0.000	0.000	0.000	0.000	0.000	0.000	0.000	0.000	0.014	0.016	0.028	0.031	4.735	0.014	0.057	316	2384	100	87	6269	6356	110	6868	6978	Error	Error	-6.171	87	6269	110	6868	150052	2615777	0.269	9.855	0	0	0
1	7	16	"A94"	"A94"	5405	4155	100	589	622	288	46	374	374	404	214	52	50	20	0	14707	13575	6881	50	1466	1466	1527	520	34	97	92	0	0.000	0.000	0.000	0.000	0.000	0.000	0.000	0.000	0.000	0.000	0.000	0.000	0.000	0.000	0.016	0.020	0.023	0.023	3.208	0.017	0.175	316	2384	100	215	13241	13456	248	12109	12357	Error	Error	-5.945	215	13241	248	12109	196542	4289634	1.019	23.169	0	0	0
1	8	16	"A94"	"A94"	5705	4150	100	493	538	317	58	358	358	391	269	68	26	6	0	8015	10897	7817	71	1443	1443	1616	1178	72	81	80	0	0.000	0.000	0.000	0.000	0.000	0.000	0.000	0.000	0.000	0.000	0.000	0.000	0.000	0.000	0.021	0.019	0.023	0.025	4.423	0.016	0.177	316	2384	100	135	6572	6707	180	9454	9634	Error	Error	-5.605	135	6572	180	9454	169851	3443316	0.546	7.879	0	0	0
1	9	16	"A94"	"A94"	6005	4150	100	540	558	259	46	361	361	383	178	46	50	24	0	10975	11821	7953	67	1447	1447	1603	1152	71	77	75	0	0.000	0.000	0.000	0.000	0.000	0.000	0.000	0.000	0.000	0.000	0.000	0.000	0.000	0.000	0.019	0.019	0.024	0.032	5.367	0.017	0.236	316	2384	100	179	9528	9707	197	10374	10571	Error	Error	-5.734	179	9528	197	10374	176190	3735490	0.983	8.870	0	0	0
1	10	16	"A95"	"A95"	6305	4150	100	592	601	224	37	359	359	377	186	49	58	23	0	16497	15932	6180	38	1462	1462	1585	947	59	94	93	0	0.000	0.000	0.000	0.000	0.000	0.000	0.000	0.000	0.000	0.000	0.000	0.000	0.000	0.000	0.015	0.017	0.017	0.017	2.827	0.015	0.231	316	2384	100	233	15035	15268	242	14470	14712	Error	Error	-6.012	233	15035	242	14470	190056	5034593	1.204	15.150	0	0	0
1	11	16	"A95"	"A95"	6605	4150	100	553	570	242	42	349	349	371	165	44	56	32	0	15035	12854	6910	53	1463	1463	1706	1690	99	87	75	0	0.000	0.000	0.000	0.000	0.000	0.000	0.000	0.000	0.000	0.000	0.000	0.000	0.000	0.000	0.015	0.019	0.024	0.027	4.194	0.016	0.250	316	2384	100	204	13572	13776	221	11391	11612	Error	Error	-6.056	204	13572	221	11391	180150	4061721	1.206	6.596	0	0	0
1	12	16	"A95"	"A95"	6905	4150	100	545	564	224	39	353	353	378	175	46	54	22	0	16379	13178	7796	59	1479	1479	1791	2159	120	83	68	0	0.000	0.000	0.000	0.000	0.000	0.000	0.000	0.000	0.000	0.000	0.000	0.000	0.000	0.000	0.013	0.018	0.021	0.023	4.024	0.015	0.257	316	2384	100	192	14900	15092	211	11699	11910	Error	Error	-6.278	192	14900	211	11699	178209	4164108	1.063	5.274	0	0	0
1	13	16	"A96"	"A96"	7205	4150	100	504	541	232	42	362	362	387	212	54	39	15	0	12870	13597	6933	50	1497	1497	1544	512	33	95	94	0	0.000	0.000	0.000	0.000	0.000	0.000	0.000	0.000	0.000	0.000	0.000	0.000	0.000	0.000	0.012	0.015	0.018	0.015	3.446	0.015	0.218	316	2384	100	142	11373	11515	179	12100	12279	Error	Error	-6.324	142	11373	179	12100	170827	4296556	0.726	23.541	0	0	0
1	14	16	"A96"	"A96"	7505	4150	100	515	557	329	59	383	383	401	175	43	41	18	0	8265	10971	7617	69	1557	1557	1670	1125	67	86	83	0	0.000	0.000	0.000	0.000	0.000	0.000	0.000	0.000	0.000	0.000	0.000	0.000	0.000	0.000	0.020	0.018	0.023	0.025	4.332	0.016	0.159	316	2384	100	132	6708	6840	174	9414	9588	Error	Error	-5.667	132	6708	174	9414	176135	3466792	0.891	8.268	0	0	0
1	15	16	"A96"	"A96"	7805	4150	100	509	541	228	42	386	386	407	185	45	37	15	0	8974	11257	7445	66	1587	1587	1686	1078	63	89	86	0	0.000	0.000	0.000	0.000	0.000	0.000	0.000	0.000	0.000	0.000	0.000	0.000	0.000	0.000	0.017	0.016	0.023	0.022	3.290	0.014	0.181	316	2384	100	123	7387	7510	155	9670	9825	Error	Error	-5.908	123	7387	155	9670	170948	3557174	0.724	8.878	0	0	0
1	16	16	"A97"	"A97"	8105	4145	100	559	577	225	38	391	391	407	173	42	49	22	0	13950	12938	6140	47	1608	1608	1686	701	41	97	95	0	0.000	0.000	0.000	0.000	0.000	0.000	0.000	0.000	0.000	0.000	0.000	0.000	0.000	0.000	0.014	0.016	0.019	0.019	2.961	0.015	0.189	316	2384	100	168	12342	12510	186	11330	11516	Error	Error	-6.199	168	12342	186	11330	182343	4088553	0.983	16.051	0	0	0
1	17	16	"A97"	"A97"	8405	4145	100	538	561	206	36	398	398	423	204	48	37	12	0	11539	11404	6320	55	1615	1615	1738	1005	57	92	90	0	0.000	0.000	0.000	0.000	0.000	0.000	0.000	0.000	0.000	0.000	0.000	0.000	0.000	0.000	0.014	0.017	0.021	0.020	3.244	0.015	0.174	316	2384	100	140	9924	10064	163	9789	9952	Error	Error	-6.147	140	9924	163	9789	177225	3603658	0.676	9.618	0	0	0
1	18	16	"A97"	"A97"	8700	4145	100	540	566	224	39	421	421	478	574	120	5	0	0	6901	8558	4950	57	1650	1650	1803	1353	75	90	76	0	0.000	0.000	0.000	0.000	0.000	0.000	0.000	0.000	0.000	0.000	0.000	0.000	0.000	0.000	0.023	0.021	0.030	0.028	3.143	0.031	0.094	316	2384	100	119	5251	5370	145	6908	7053	Error	Error	-5.464	119	5251	145	6908	179007	2704410	0.153	4.993	0	0	0
1	1	17	"A98"	"A98"	3610	4455	100	375	394	169	42	339	339	368	215	58	17	2	0	2600	3719	3206	86	1316	1316	1362	733	53	70	46	0	0.000	0.000	0.000	0.000	0.000	0.000	0.000	0.000	0.000	0.000	0.000	0.000	0.000	0.000	0.028	0.023	0.057	0.077	5.533	0.017	0.030	316	2384	100	36	1284	1320	55	2403	2458	Error	Error	-5.157	36	1284	55	2403	124586	1175080	0.121	3.216	0	0	0
1	2	17	"A98"	"A98"	3910	4455	100	389	415	202	48	343	343	368	176	47	24	7	0	2381	3095	2133	68	1344	1344	1367	337	24	79	65	0	0.000	0.000	0.000	0.000	0.000	0.000	0.000	0.000	0.000	0.000	0.000	0.000	0.000	0.000	0.044	0.041	0.098	0.112	4.295	0.035	0.065	316	2384	100	46	1037	1083	72	1751	1823	Error	Error	-4.495	46	1037	72	1751	131068	978041	0.267	5.128	0	0	0
1	3	17	"A98"	"A98"	4210	4455	100	368	399	205	51	344	344	380	314	82	7	1	0	2319	3183	2447	76	1346	1346	1377	347	25	79	63	0	0.000	0.000	0.000	0.000	0.000	0.000	0.000	0.000	0.000	0.000	0.000	0.000	0.000	0.000	0.025	0.030	0.097	0.089	5.785	0.022	0.026	316	2384	100	24	973	997	55	1837	1892	Error	Error	-5.341	24	973	55	1837	126187	1005718	0.061	5.205	0	0	0
1	4	17	"A99"	"A99"	4510	4455	100	1597	2068	1863	90	348	348	373	214	57	78	67	0	6343	6609	3412	51	1363	1363	1395	339	24	93	90	0	0.000	0.000	0.000	0.000	0.000	0.000	0.000	0.000	0.000	0.000	0.000	0.000	0.000	0.000	0.251	0.328	0.265	0.234	2.386	0.376	0.730	316	2384	100	1249	4980	6229	1720	5246	6966	Error	Error	-1.995	1249	4980	1720	5246	653553	2088510	7.921	15.381	0	0	0
1	5	17	"A99"	"A99"	4810	4455	100	848	1851	2143	115	362	362	393	317	80	57	44	0	4464	5655	3573	63	1390	1390	1421	370	26	90	80	0	0.000	0.000	0.000	0.000	0.000	0.000	0.000	0.000	0.000	0.000	0.000	0.000	0.000	0.000	0.158	0.349	0.244	0.215	2.861	0.431	0.687	316	2384	100	486	3074	3560	1489	4265	5754	Error	Error	-2.661	486	3074	1489	4265	584816	1787085	4.599	11.443	0	0	0
1	6	17	"A99"	"A99"	5110	4455	100	948	1991	2075	104	352	352	378	202	53	71	58	0	4478	6047	3730	61	1369	1369	1410	405	28	91	86	0	0.000	0.000	0.000	0.000	0.000	0.000	0.000	0.000	0.000	0.000	0.000	0.000	0.000	0.000	0.192	0.350	0.282	0.236	2.805	0.408	0.746	316	2384	100	596	3109	3705	1639	4678	6317	Error	Error	-2.383	596	3109	1639	4678	629267	1910698	7.985	11.449	0	0	0
1	7	17	"A100"	"A100"	5410	4455	100	474	506	203	40	358	358	389	259	66	27	4	0	9800	9798	5020	51	1412	1412	1463	567	38	94	91	0	0.000	0.000	0.000	0.000	0.000	0.000	0.000	0.000	0.000	0.000	0.000	0.000	0.000	0.000	0.014	0.018	0.022	0.020	3.366	0.020	0.079	316	2384	100	116	8388	8504	148	8386	8534	Error	Error	-6.176	116	8388	148	8386	159802	3096209	0.452	14.700	0	0	0
1	8	17	"A100"	"A100"	5710	4450	100	471	498	220	44	355	355	386	213	55	34	10	0	5922	8757	6417	73	1426	1426	1511	609	40	87	86	0	0.000	0.000	0.000	0.000	0.000	0.000	0.000	0.000	0.000	0.000	0.000	0.000	0.000	0.000	0.026	0.020	0.029	0.035	4.749	0.016	0.117	316	2384	100	116	4496	4612	143	7331	7474	Error	Error	-5.276	116	4496	143	7331	157337	2767129	0.526	11.898	0	0	0
1	9	17	"A100"	"A100"	6005	4450	100	464	498	220	44	350	350	375	182	48	37	15	0	8164	9869	6074	61	1439	1439	1506	638	42	89	89	0	0.000	0.000	0.000	0.000	0.000	0.000	0.000	0.000	0.000	0.000	0.000	0.000	0.000	0.000	0.017	0.018	0.021	0.020	4.593	0.016	0.140	316	2384	100	114	6725	6839	148	8430	8578	Error	Error	-5.882	114	6725	148	8430	157375	3118475	0.676	13.108	0	0	0
1	10	17	"A101"	"A101"	6305	4450	100	433	464	214	46	353	353	382	182	47	32	11	0	4608	6890	5513	80	1427	1427	1460	350	23	93	85	0	0.000	0.000	0.000	0.000	0.000	0.000	0.000	0.000	0.000	0.000	0.000	0.000	0.000	0.000	0.025	0.020	0.033	0.039	4.034	0.018	0.130	316	2384	100	80	3181	3261	111	5463	5574	Error	Error	-5.313	80	3181	111	5463	146564	2177104	0.451	15.514	0	0	0
1	11	17	"A101"	"A101"	6605	4450	100	409	437	204	46	356	356	373	177	47	27	10	0	3309	5653	5436	96	1416	1416	1462	403	27	88	75	0	0.000	0.000	0.000	0.000	0.000	0.000	0.000	0.000	0.000	0.000	0.000	0.000	0.000	0.000	0.028	0.019	0.045	0.051	4.792	0.017	0.085	316	2384	100	53	1893	1946	81	4237	4318	Error	Error	-5.159	53	1893	81	4237	138147	1786423	0.362	10.400	0	0	0
1	12	17	"A101"	"A101"	6905	4450	100	418	456	282	61	352	352	369	174	47	32	11	0	3963	6158	5631	91	1449	1449	1493	383	25	88	81	0	0.000	0.000	0.000	0.000	0.000	0.000	0.000	0.000	0.000	0.000	0.000	0.000	0.000	0.000	0.026	0.022	0.034	0.043	4.890	0.017	0.083	316	2384	100	66	2514	2580	104	4709	4813	Error	Error	-5.251	66	2514	104	4709	144032	1945848	0.500	12.180	0	0	0
1	13	17	"A102"	"A102"	7205	4450	100	480	660	2259	342	358	358	374	161	43	45	20	0	5940	8331	6647	79	1464	1464	1489	325	21	96	92	0	0.000	0.000	0.000	0.000	0.000	0.000	0.000	0.000	0.000	0.000	0.000	0.000	0.000	0.000	0.027	0.044	0.032	0.036	4.556	0.044	0.026	316	2384	100	122	4476	4598	302	6867	7169	Error	Error	-5.197	122	4476	302	6867	208415	2632504	1.776	21.052	0	0	0
1	14	17	"A102"	"A102"	7505	4450	100	424	458	206	44	374	374	388	163	42	31	13	0	3957	6820	6369	93	1511	1511	1534	340	22	93	88	0	0.000	0.000	0.000	0.000	0.000	0.000	0.000	0.000	0.000	0.000	0.000	0.000	0.000	0.000	0.020	0.016	0.038	0.040	4.013	0.014	0.097	316	2384	100	50	2446	2496	84	5309	5393	Error	Error	-5.612	50	2446	84	5309	144883	2155217	0.429	15.547	0	0	0
1	15	17	"A102"	"A102"	7805	4450	100	427	463	214	46	373	373	394	184	46	28	11	0	4871	7344	5975	81	1525	1525	1549	377	24	95	89	0	0.000	0.000	0.000	0.000	0.000	0.000	0.000	0.000	0.000	0.000	0.000	0.000	0.000	0.000	0.016	0.015	0.032	0.033	4.109	0.017	0.106	316	2384	100	54	3346	3400	90	5819	5909	Error	Error	-5.953	54	3346	90	5819	146456	2320718	0.375	15.371	0	0	0
1	16	17	"A103"	"A103"	8105	4445	100	481	514	213	41	385	385	401	190	47	32	13	0	8787	9066	4684	51	1551	1551	1576	341	21	95	93	0	0.000	0.000	0.000	0.000	0.000	0.000	0.000	0.000	0.000	0.000	0.000	0.000	0.000	0.000	0.013	0.017	0.027	0.023	3.586	0.017	0.138	316	2384	100	96	7236	7332	129	7515	7644	Error	Error	-6.236	96	7236	129	7515	162573	2864837	0.595	21.965	0	0	0
1	17	17	"A103"	"A103"	8405	4445	100	484	573	581	101	394	394	417	184	44	37	14	0	5791	7790	5330	68	1600	1600	1631	417	25	92	88	0	0.000	0.000	0.000	0.000	0.000	0.000	0.000	0.000	0.000	0.000	0.000	0.000	0.000	0.000	0.021	0.029	0.036	0.037	4.280	0.029	0.088	316	2384	100	90	4191	4281	179	6190	6369	Error	Error	-5.541	90	4191	179	6190	181048	2461592	0.848	14.770	0	0	0
1	18	17	"A103"	"A103"	8705	4445	100	535	563	237	42	398	398	425	184	43	41	18	0	7471	9288	5559	59	1631	1631	1665	395	23	93	92	0	0.000	0.000	0.000	0.000	0.000	0.000	0.000	0.000	0.000	0.000	0.000	0.000	0.000	0.000	0.023	0.022	0.028	0.029	3.714	0.018	0.152	316	2384	100	137	5840	5977	165	7657	7822	Error	Error	-5.414	137	5840	165	7657	178056	2934884	0.750	19.299	0	0	0
1	1	18	"A104"	"A104"	3610	4755	100	448	477	200	41	344	344	388	629	162	2	0	0	7876	8400	4730	56	1301	1301	1337	369	27	92	87	0	0.000	0.000	0.000	0.000	0.000	0.000	0.000	0.000	0.000	0.000	0.000	0.000	0.000	0.000	0.016	0.019	0.026	0.027	4.036	0.017	0.125	316	2384	100	104	6575	6679	133	7099	7232	Error	Error	-5.982	104	6575	133	7099	150852	2654538	0.141	19.141	0	0	0
1	2	18	"A104"	"A104"	3910	4755	100	448	496	292	58	344	344	423	791	186	1	0	0	5620	7555	5206	68	1331	1331	1533	1717	112	79	61	0	0.000	0.000	0.000	0.000	0.000	0.000	0.000	0.000	0.000	0.000	0.000	0.000	0.000	0.000	0.024	0.024	0.032	0.034	5.275	0.021	0.121	316	2384	100	104	4289	4393	152	6224	6376	Error	Error	-5.366	104	4289	152	6224	156748	2387290	0.092	3.507	0	0	0
1	3	18	"A104"	"A104"	4210	4755	100	475	508	255	50	372	372	484	1855	383	0	0	0	7843	9127	5752	63	1371	1371	1580	2411	152	78	64	0	0.000	0.000	0.000	0.000	0.000	0.000	0.000	0.000	0.000	0.000	0.000	0.000	0.000	0.000	0.016	0.018	0.025	0.031	5.014	0.021	0.174	316	2384	100	103	6472	6575	136	7756	7892	Error	Error	-5.973	103	6472	136	7756	160520	2883984	0.013	3.130	0	0	0
1	4	18	"A105"	"A105"	4510	4755	100	496	528	218	41	359	359	394	278	70	30	4	0	10301	10732	5922	55	1361	1361	1443	773	53	90	85	0	0.000	0.000	0.000	0.000	0.000	0.000	0.000	0.000	0.000	0.000	0.000	0.000	0.000	0.000	0.015	0.018	0.023	0.025	3.801	0.016	0.164	316	2384	100	137	8940	9077	169	9371	9540	Error	Error	-6.028	137	8940	169	9371	166770	3391206	0.482	12.017	0	0	0
1	5	18	"A105"	"A105"	4810	4755	100	505	509	227	44	356	356	387	239	61	31	4	0	7571	7765	4397	56	1356	1356	1422	538	37	83	80	0	0.000	0.000	0.000	0.000	0.000	0.000	0.000	0.000	0.000	0.000	0.000	0.000	0.000	0.000	0.024	0.024	0.032	0.034	3.853	0.020	0.129	316	2384	100	149	6215	6364	153	6409	6562	Error	Error	-5.382	149	6215	153	6409	160989	2453872	0.510	11.790	0	0	0
1	6	18	"A105"	"A105"	5110	4755	100	523	576	562	97	357	357	384	186	48	45	17	0	9038	9789	5975	61	1386	1386	1469	671	45	85	81	0	0.000	0.000	0.000	0.000	0.000	0.000	0.000	0.000	0.000	0.000	0.000	0.000	0.000	0.000	0.022	0.026	0.026	0.030	5.061	0.022	0.096	316	2384	100	166	7652	7818	219	8403	8622	Error	Error	-5.527	166	7652	219	8403	182088	3093265	1.032	12.399	0	0	0
1	7	18	"A106"	"A106"	5410	4755	100	377	393	200	50	354	354	388	304	78	6	0	0	2224	2654	1494	56	1372	1372	1426	794	55	54	18	0	0.000	0.000	0.000	0.000	0.000	0.000	0.000	0.000	0.000	0.000	0.000	0.000	0.000	0.000	0.027	0.030	0.109	0.121	4.431	0.026	0.016	316	2384	100	23	852	875	39	1282	1321	Error	Error	-5.211	23	852	39	1282	124345	838602	0.016	1.547	0	0	0
1	8	18	"A106"	"A106"	5710	4750	100	370	412	248	60	365	365	392	201	51	15	4	0	2160	2834	1941	68	1399	1399	1439	356	24	72	54	0	0.000	0.000	0.000	0.000	0.000	0.000	0.000	0.000	0.000	0.000	0.000	0.000	0.000	0.000	0.007	0.033	0.169	0.132	6.037	0.036	0.033	316	2384	100	5	761	766	47	1435	1482	Error	Error	-7.250	5	761	47	1435	130232	895660	0.100	3.919	0	0	0
1	9	18	"A106"	"A106"	6010	4750	100	408	763	2015	264	362	362	425	1190	280	3	3	0	2350	3544	5274	148	1400	1400	1444	424	29	70	53	0	0.000	0.000	0.000	0.000	0.000	0.000	0.000	0.000	0.000	0.000	0.000	0.000	0.000	0.000	0.048	0.187	0.145	0.138	4.587	0.334	0.782	316	2384	100	46	950	996	401	2144	2545	Error	Error	-4.368	46	950	401	2144	241013	1119934	0.284	4.953	0	0	0
1	10	18	"A107"	"A107"	6310	4750	100	414	433	208	48	356	356	388	225	57	20	3	0	4073	5478	4240	77	1427	1427	1481	440	29	87	78	0	0.000	0.000	0.000	0.000	0.000	0.000	0.000	0.000	0.000	0.000	0.000	0.000	0.000	0.000	0.022	0.019	0.041	0.050	4.801	0.015	0.044	316	2384	100	58	2646	2704	77	4051	4128	Error	Error	-5.512	58	2646	77	4051	136926	1730933	0.200	9.084	0	0	0
1	11	18	"A107"	"A107"	6610	4750	100	405	426	195	45	353	353	375	184	49	24	4	0	3254	4975	4234	85	1423	1423	1463	364	24	84	77	0	0.000	0.000	0.000	0.000	0.000	0.000	0.000	0.000	0.000	0.000	0.000	0.000	0.000	0.000	0.028	0.021	0.041	0.057	5.451	0.015	0.041	316	2384	100	52	1831	1883	73	3552	3625	Error	Error	-5.138	52	1831	73	3552	134681	1572003	0.277	9.648	0	0	0
1	12	18	"A107"	"A107"	6910	4750	100	394	428	201	46	363	363	390	206	52	18	5	0	3146	4842	4296	88	1448	1448	1480	367	24	86	78	0	0.000	0.000	0.000	0.000	0.000	0.000	0.000	0.000	0.000	0.000	0.000	0.000	0.000	0.000	0.018	0.019	0.045	0.056	5.566	0.017	0.037	316	2384	100	31	1698	1729	65	3394	3459	Error	Error	-5.775	31	1698	65	3394	135271	1530033	0.184	9.161	0	0	0
1	13	18	"A108"	"A108"	7210	4750	100	423	445	190	42	360	360	380	169	44	29	8	0	4478	5953	4419	74	1459	1459	1481	314	21	89	85	0	0.000	0.000	0.000	0.000	0.000	0.000	0.000	0.000	0.000	0.000	0.000	0.000	0.000	0.000	0.021	0.019	0.039	0.039	4.255	0.018	0.099	316	2384	100	63	3019	3082	85	4494	4579	Error	Error	-5.583	63	3019	85	4494	140696	1881016	0.385	14.242	0	0	0
1	14	18	"A108"	"A108"	7510	4750	100	404	433	204	47	366	366	384	182	47	26	9	0	3512	4695	3628	77	1437	1437	1465	356	24	88	81	0	0.000	0.000	0.000	0.000	0.000	0.000	0.000	0.000	0.000	0.000	0.000	0.000	0.000	0.000	0.018	0.021	0.058	0.066	4.756	0.018	0.059	316	2384	100	38	2075	2113	67	3258	3325	Error	Error	-5.771	38	2075	67	3258	136973	1483531	0.269	9.073	0	0	0
1	15	18	"A108"	"A108"	7810	4750	100	448	461	205	44	380	380	407	217	53	22	5	0	3936	5537	4498	81	1504	1504	1539	361	23	87	82	0	0.000	0.000	0.000	0.000	0.000	0.000	0.000	0.000	0.000	0.000	0.000	0.000	0.000	0.000	0.028	0.020	0.053	0.051	4.558	0.018	0.061	316	2384	100	68	2432	2500	81	4033	4114	Error	Error	-5.160	68	2432	81	4033	145738	1749812	0.249	11.075	0	0	0
1	16	18	"A109"	"A109"	8110	4745	100	510	596	371	62	389	389	412	175	42	40	21	0	2314	2619	1240	47	1542	1542	1564	306	19	78	62	0	0.000	0.000	0.000	0.000	0.000	0.000	0.000	0.000	0.000	0.000	0.000	0.000	0.000	0.000	0.157	0.192	0.235	0.209	3.346	0.194	0.306	316	2384	100	121	772	893	207	1077	1284	Error	Error	-2.674	121	772	207	1077	188364	827507	1.051	3.448	0	0	0
1	17	18	"A109"	"A109"	8410	4745	100	494	593	371	62	405	405	423	178	42	35	15	0	2237	2632	1394	52	1569	1569	1585	302	19	76	56	0	0.000	0.000	0.000	0.000	0.000	0.000	0.000	0.000	0.000	0.000	0.000	0.000	0.000	0.000	0.133	0.177	0.206	0.197	3.016	0.195	0.412	316	2384	100	89	668	757	188	1063	1251	Error	Error	-2.908	89	668	188	1063	187500	831679	0.955	3.467	0	0	0
1	18	18	"A109"	"A109"	8710	4745	100	515	591	382	64	410	410	429	177	41	36	19	0	2368	2713	1377	50	1584	1584	1605	303	18	77	61	0	0.000	0.000	0.000	0.000	0.000	0.000	0.000	0.000	0.000	0.000	0.000	0.000	0.000	0.000	0.134	0.160	0.223	0.228	3.429	0.173	0.318	316	2384	100	105	784	889	181	1129	1310	Error	Error	-2.900	105	784	181	1129	186679	857395	0.915	3.657	0	0	0
1	1	19	"A110"	"A110"	3615	5055	100	441	459	204	44	341	341	364	210	57	27	6	0	4937	6963	5156	74	1326	1326	1364	364	26	94	90	0	0.000	0.000	0.000	0.000	0.000	0.000	0.000	0.000	0.000	0.000	0.000	0.000	0.000	0.000	0.028	0.021	0.036	0.037	3.832	0.016	0.086	316	2384	100	100	3611	3711	118	5637	5755	Error	Error	-5.174	100	3611	118	5637	145108	2200416	0.452	15.382	0	0	0
1	2	19	"A110"	"A110"	3915	5055	100	398	429	214	49	341	341	363	171	47	28	11	0	4262	6439	5422	84	1326	1326	1373	413	30	93	87	0	0.000	0.000	0.000	0.000	0.000	0.000	0.000	0.000	0.000	0.000	0.000	0.000	0.000	0.000	0.019	0.017	0.036	0.034	3.741	0.017	0.104	316	2384	100	57	2936	2993	88	5113	5201	Error	Error	-5.687	57	2936	88	5113	135621	2034702	0.386	12.266	0	0	0
1	3	19	"A110"	"A110"	4215	5055	100	417	448	210	46	347	347	377	193	51	27	9	0	4213	6345	5255	82	1334	1334	1376	362	26	92	87	0	0.000	0.000	0.000	0.000	0.000	0.000	0.000	0.000	0.000	0.000	0.000	0.000	0.000	0.000	0.024	0.020	0.039	0.043	3.769	0.017	0.092	316	2384	100	70	2879	2949	101	5011	5112	Error	Error	-5.362	70	2879	101	5011	141605	2005002	0.368	13.727	0	0	0
1	4	19	"A111"	"A111"	4515	5055	100	409	424	191	45	359	359	387	201	51	22	3	0	3906	4803	3324	69	1375	1375	1418	390	27	89	84	0	0.000	0.000	0.000	0.000	0.000	0.000	0.000	0.000	0.000	0.000	0.000	0.000	0.000	0.000	0.020	0.019	0.049	0.054	5.011	0.021	0.051	316	2384	100	50	2531	2581	65	3428	3493	Error	Error	-5.662	50	2531	65	3428	133976	1517801	0.184	8.679	0	0	0
1	5	19	"A111"	"A111"	4815	5055	100	426	467	288	61	365	365	392	191	48	27	9	0	3202	4970	4214	84	1393	1393	1435	381	26	85	77	0	0.000	0.000	0.000	0.000	0.000	0.000	0.000	0.000	0.000	0.000	0.000	0.000	0.000	0.000	0.034	0.029	0.051	0.056	4.010	0.020	0.055	316	2384	100	61	1809	1870	102	3577	3679	Error	Error	-4.890	61	1809	102	3577	147417	1570434	0.393	9.278	0	0	0
1	6	19	"A111"	"A111"	5115	5055	100	423	457	240	52	379	379	1121	5838	520	0	0	0	3362	4862	4038	83	1447	1447	2647	7535	284	13	2	0	0.000	0.000	0.000	0.000	0.000	0.000	0.000	0.000	0.000	0.000	0.000	0.000	0.000	0.000	0.023	0.023	0.056	0.062	4.650	0.019	0.043	316	2384	100	44	1915	1959	78	3415	3493	Error	Error	-5.444	44	1915	78	3415	144269	1536292	-0.114	0.294	0	0	0
1	7	19	"A112"	"A112"	5415	5050	100	448	486	239	49	358	358	393	228	58	30	6	0	7020	8432	5438	64	1407	1407	1453	461	31	91	84	0	0.000	0.000	0.000	0.000	0.000	0.000	0.000	0.000	0.000	0.000	0.000	0.000	0.000	0.000	0.016	0.018	0.028	0.031	3.759	0.017	0.082	316	2384	100	90	5613	5703	128	7025	7153	Error	Error	-5.963	90	5613	128	7025	153432	2664619	0.408	15.139	0	0	0
1	8	19	"A112"	"A112"	5715	5050	100	421	479	281	58	366	366	392	304	77	15	3	0	4536	7101	5576	78	1427	1427	1478	475	32	91	82	0	0.000	0.000	0.000	0.000	0.000	0.000	0.000	0.000	0.000	0.000	0.000	0.000	0.000	0.000	0.018	0.020	0.033	0.036	4.878	0.019	0.032	316	2384	100	55	3109	3164	113	5674	5787	Error	Error	-5.821	55	3109	113	5674	151252	2243961	0.286	11.838	0	0	0
1	9	19	"A112"	"A112"	6015	5050	100	448	482	237	49	348	348	378	186	49	34	12	0	6085	8130	5798	71	1425	1425	1478	490	33	91	85	0	0.000	0.000	0.000	0.000	0.000	0.000	0.000	0.000	0.000	0.000	0.000	0.000	0.000	0.000	0.021	0.020	0.031	0.032	4.124	0.017	0.109	316	2384	100	100	4660	4760	134	6705	6839	Error	Error	-5.542	100	4660	134	6705	152384	2569124	0.559	13.576	0	0	0
1	10	19	"A113"	"A113"	6315	5050	100	448	477	210	44	356	356	381	212	55	28	7	0	5225	7371	5777	78	1442	1442	1486	427	28	91	86	0	0.000	0.000	0.000	0.000	0.000	0.000	0.000	0.000	0.000	0.000	0.000	0.000	0.000	0.000	0.024	0.020	0.032	0.034	4.268	0.017	0.131	316	2384	100	92	3783	3875	121	5929	6050	Error	Error	-5.362	92	3783	121	5929	150728	2329336	0.453	13.782	0	0	0
1	11	19	"A113"	"A113"	6615	5050	100	432	468	228	48	363	363	400	236	59	23	6	0	4564	6957	5655	81	1477	1477	1515	378	24	94	90	0	0.000	0.000	0.000	0.000	0.000	0.000	0.000	0.000	0.000	0.000	0.000	0.000	0.000	0.000	0.022	0.019	0.030	0.033	4.505	0.018	0.057	316	2384	100	69	3087	3156	105	5480	5585	Error	Error	-5.483	69	3087	105	5480	148019	2198492	0.288	14.397	0	0	0
1	12	19	"A113"	"A113"	6915	5050	100	440	480	218	45	373	373	400	218	54	26	6	0	4430	6885	5891	85	1534	1534	1583	455	28	91	84	0	0.000	0.000	0.000	0.000	0.000	0.000	0.000	0.000	0.000	0.000	0.000	0.000	0.000	0.000	0.023	0.020	0.034	0.040	4.263	0.017	0.094	316	2384	100	67	2896	2963	107	5351	5458	Error	Error	-5.434	67	2896	107	5351	151677	2175525	0.367	11.653	0	0	0
1	13	19	"A114"	"A114"	7215	5050	100	548	556	233	41	367	367	388	178	45	50	23	0	13196	12353	6292	50	1522	1522	1551	339	21	96	94	0	0.000	0.000	0.000	0.000	0.000	0.000	0.000	0.000	0.000	0.000	0.000	0.000	0.000	0.000	0.016	0.017	0.022	0.020	2.895	0.017	0.222	316	2384	100	181	11674	11855	189	10831	11020	Error	Error	-6.011	181	11674	189	10831	175735	3903567	0.944	31.864	0	0	0
1	14	19	"A114"	"A114"	7515	5050	100	476	512	257	50	368	368	396	234	59	29	7	0	8237	9336	5486	58	1484	1484	1523	461	30	95	93	0	0.000	0.000	0.000	0.000	0.000	0.000	0.000	0.000	0.000	0.000	0.000	0.000	0.000	0.000	0.016	0.018	0.024	0.026	3.674	0.017	0.132	316	2384	100	108	6753	6861	144	7852	7996	Error	Error	-5.966	108	6753	144	7852	161793	2950035	0.496	16.948	0	0	0
1	15	19	"A114"	"A114"	7815	5050	100	484	510	210	41	387	387	538	2336	434	0	0	0	10814	11268	5859	51	1501	1501	1632	2139	131	92	78	0	0.000	0.000	0.000	0.000	0.000	0.000	0.000	0.000	0.000	0.000	0.000	0.000	0.000	0.000	0.010	0.013	0.019	0.018	3.231	0.013	0.108	316	2384	100	97	9313	9410	123	9767	9890	Error	Error	-6.585	97	9313	123	9767	161316	3560610	-0.012	4.505	0	0	0
1	16	19	"A115"	"A115"	8115	5045	100	427	447	177	39	384	384	421	312	74	9	0	0	3556	4455	2839	63	1559	1559	1585	330	20	90	84	0	0.000	0.000	0.000	0.000	0.000	0.000	0.000	0.000	0.000	0.000	0.000	0.000	0.000	0.000	0.022	0.022	0.055	0.061	4.729	0.019	0.017	316	2384	100	43	1997	2040	63	2896	2959	Error	Error	-5.537	43	1997	63	2896	141200	1407845	0.083	8.697	0	0	0
1	17	19	"A115"	"A115"	8410	5045	100	415	442	184	41	387	387	413	194	46	22	3	0	3789	4794	3268	68	1559	1559	1588	324	20	92	87	0	0.000	0.000	0.000	0.000	0.000	0.000	0.000	0.000	0.000	0.000	0.000	0.000	0.000	0.000	0.013	0.017	0.049	0.049	4.583	0.014	0.022	316	2384	100	28	2230	2258	55	3235	3290	Error	Error	-6.315	28	2230	55	3235	139669	1515040	0.149	9.895	0	0	0
1	18	19	"A115"	"A115"	8710	5045	100	457	477	198	41	393	393	415	170	40	23	9	0	4286	5181	3406	65	1586	1586	1600	301	18	94	91	0	0.000	0.000	0.000	0.000	0.000	0.000	0.000	0.000	0.000	0.000	0.000	0.000	0.000	0.000	0.024	0.023	0.046	0.042	3.930	0.016	0.040	316	2384	100	64	2700	2764	84	3595	3679	Error	Error	-5.399	64	2700	84	3595	150683	1637149	0.365	11.897	0	0	0
1	1	20	"A116"	"A116"	3620	5355	100	570	610	297	48	338	338	364	180	49	57	34	0	11274	10130	5616	55	1322	1322	1371	416	30	92	87	0	0.000	0.000	0.000	0.000	0.000	0.000	0.000	0.000	0.000	0.000	0.000	0.000	0.000	0.000	0.023	0.031	0.033	0.032	3.542	0.030	0.318	316	2384	100	232	9952	10184	272	8808	9080	Error	Error	-5.423	232	9952	272	8808	192635	3201229	1.367	21.055	0	0	0
1	2	20	"A116"	"A116"	3920	5355	100	482	552	300	54	345	345	380	259	68	35	14	0	6764	8321	5590	67	1340	1340	1441	790	54	80	79	0	0.000	0.000	0.000	0.000	0.000	0.000	0.000	0.000	0.000	0.000	0.000	0.000	0.000	0.000	0.025	0.030	0.035	0.042	5.165	0.031	0.230	316	2384	100	137	5424	5561	207	6981	7188	Error	Error	-5.307	137	5424	207	6981	174529	2629364	0.664	8.709	0	0	0
1	3	20	"A116"	"A116"	4220	5355	100	567	599	279	46	338	338	366	193	52	53	31	0	9823	9775	6047	61	1354	1354	1413	579	40	84	78	0	0.000	0.000	0.000	0.000	0.000	0.000	0.000	0.000	0.000	0.000	0.000	0.000	0.000	0.000	0.027	0.031	0.035	0.040	3.553	0.028	0.283	316	2384	100	229	8469	8698	261	8421	8682	Error	Error	-5.209	229	8469	261	8421	189303	3088846	1.207	14.442	0	0	0
1	4	20	"A117"	"A117"	4520	5355	100	396	435	221	50	356	356	393	260	66	16	4	0	2090	2387	1140	47	1378	1378	1429	487	34	63	37	0	0.000	0.000	0.000	0.000	0.000	0.000	0.000	0.000	0.000	0.000	0.000	0.000	0.000	0.000	0.056	0.078	0.166	0.153	4.410	0.093	0.116	316	2384	100	40	712	752	79	1009	1088	Error	Error	-4.154	40	712	79	1009	137320	754222	0.162	1.967	0	0	0
1	5	20	"A117"	"A117"	4820	5355	100	386	459	272	59	360	360	391	211	53	23	11	0	2156	2528	1480	58	1379	1379	1424	423	29	67	45	0	0.000	0.000	0.000	0.000	0.000	0.000	0.000	0.000	0.000	0.000	0.000	0.000	0.000	0.000	0.033	0.086	0.148	0.176	4.451	0.118	0.255	316	2384	100	26	777	803	99	1149	1248	Error	Error	-4.901	26	777	99	1149	144901	798876	0.322	2.610	0	0	0
1	6	20	"A117"	"A117"	5120	5355	100	397	435	240	55	354	354	389	275	70	15	3	0	2017	2381	1281	53	1384	1384	1436	439	30	62	36	0	0.000	0.000	0.000	0.000	0.000	0.000	0.000	0.000	0.000	0.000	0.000	0.000	0.000	0.000	0.068	0.081	0.175	0.181	3.980	0.145	0.236	316	2384	100	43	633	676	81	997	1078	Error	Error	-3.880	43	633	81	997	137586	752345	0.167	2.153	0	0	0
1	7	20	"A118"	"A118"	5420	5350	100	420	449	208	46	349	349	378	219	57	23	6	0	4689	6455	4930	76	1391	1391	1440	428	29	87	82	0	0.000	0.000	0.000	0.000	0.000	0.000	0.000	0.000	0.000	0.000	0.000	0.000	0.000	0.000	0.022	0.020	0.033	0.039	5.035	0.018	0.066	316	2384	100	71	3298	3369	100	5064	5164	Error	Error	-5.538	71	3298	100	5064	141987	2039640	0.324	11.717	0	0	0
1	8	20	"A118"	"A118"	5715	5350	100	424	437	203	46	354	354	393	310	78	10	1	0	3650	5739	5077	88	1443	1443	1526	777	50	77	62	0	0.000	0.000	0.000	0.000	0.000	0.000	0.000	0.000	0.000	0.000	0.000	0.000	0.000	0.000	0.032	0.019	0.047	0.049	4.929	0.040	0.111	316	2384	100	70	2207	2277	83	4296	4379	Error	Error	-4.979	70	2207	83	4296	138244	1813375	0.142	5.422	0	0	0
1	9	20	"A118"	"A118"	6015	5350	100	409	445	219	49	360	360	395	252	63	18	4	0	4345	6504	5660	87	1447	1447	1525	535	35	82	75	0	0.000	0.000	0.000	0.000	0.000	0.000	0.000	0.000	0.000	0.000	0.000	0.000	0.000	0.000	0.017	0.017	0.040	0.042	5.113	0.018	0.052	316	2384	100	49	2898	2947	85	5057	5142	Error	Error	-5.886	49	2898	85	5057	140662	2055313	0.198	9.307	0	0	0
1	10	20	"A119"	"A119"	6315	5350	100	420	432	198	45	366	366	399	216	54	20	2	0	3516	4246	2713	63	1485	1485	1525	429	28	84	76	0	0.000	0.000	0.000	0.000	0.000	0.000	0.000	0.000	0.000	0.000	0.000	0.000	0.000	0.000	0.027	0.024	0.060	0.064	4.260	0.022	0.041	316	2384	100	54	2031	2085	66	2761	2827	Error	Error	-5.233	54	2031	66	2761	136656	1341845	0.153	6.343	0	0	0
1	11	20	"A119"	"A119"	6615	5350	100	416	437	192	43	374	374	398	191	47	20	5	0	3506	4406	3404	77	1517	1517	1560	413	26	78	72	0	0.000	0.000	0.000	0.000	0.000	0.000	0.000	0.000	0.000	0.000	0.000	0.000	0.000	0.000	0.021	0.022	0.063	0.061	4.815	0.018	0.041	316	2384	100	42	1989	2031	63	2889	2952	Error	Error	-5.566	42	1989	63	2889	138068	1392304	0.204	6.891	0	0	0
1	12	20	"A119"	"A119"	6915	5350	100	398	446	353	79	368	368	394	206	52	19	6	0	3489	4515	3574	79	1511	1511	1547	372	24	80	76	0	0.000	0.000	0.000	0.000	0.000	0.000	0.000	0.000	0.000	0.000	0.000	0.000	0.000	0.000	0.015	0.026	0.054	0.064	6.143	0.025	0.036	316	2384	100	30	1978	2008	78	3004	3082	Error	Error	-6.043	30	1978	78	3004	141036	1426743	0.252	7.978	0	0	0
1	13	20	"A120"	"A120"	7215	5350	100	398	418	174	41	374	374	397	201	50	17	4	0	2866	3442	1975	57	1548	1548	1576	372	23	88	75	0	0.000	0.000	0.000	0.000	0.000	0.000	0.000	0.000	0.000	0.000	0.000	0.000	0.000	0.000	0.018	0.023	0.089	0.081	5.012	0.021	0.022	316	2384	100	24	1318	1342	44	1894	1938	Error	Error	-5.779	24	1318	44	1894	131970	1087649	0.104	5.016	0	0	0
1	14	20	"A120"	"A120"	7515	5350	100	385	418	189	45	370	370	398	215	54	15	3	0	2545	2998	1674	55	1521	1521	1562	443	28	80	56	0	0.000	0.000	0.000	0.000	0.000	0.000	0.000	0.000	0.000	0.000	0.000	0.000	0.000	0.000	0.015	0.032	0.116	0.110	4.668	0.026	0.020	316	2384	100	15	1024	1039	48	1477	1525	Error	Error	-6.093	15	1024	48	1477	132035	947478	0.093	3.242	0	0	0
1	15	20	"A120"	"A120"	7815	5350	100	378	405	177	43	377	377	402	319	79	6	0	0	2509	2832	1455	51	1514	1514	1532	329	21	80	68	0	0.000	0.000	0.000	0.000	0.000	0.000	0.000	0.000	0.000	0.000	0.000	0.000	0.000	0.000	0.001	0.021	0.115	0.115	5.162	0.023	0.016	316	2384	100	1	995	996	28	1318	1346	Error	Error	-9.959	1	995	28	1318	127932	895059	0.009	3.951	0	0	0
1	16	20	"A121"	"A121"	8115	5345	100	509	567	576	101	390	390	413	200	48	33	12	0	8482	9972	6481	64	1565	1565	1609	475	29	87	84	0	0.000	0.000	0.000	0.000	0.000	0.000	0.000	0.000	0.000	0.000	0.000	0.000	0.000	0.000	0.017	0.021	0.022	0.027	4.544	0.018	0.066	316	2384	100	119	6917	7036	177	8407	8584	Error	Error	-5.861	119	6917	177	8407	179100	3151024	0.770	17.606	0	0	0
1	17	20	"A121"	"A121"	8415	5345	100	494	545	420	77	385	385	413	199	48	33	12	0	5536	9003	7797	86	1590	1590	1636	488	29	88	83	0	0.000	0.000	0.000	0.000	0.000	0.000	0.000	0.000	0.000	0.000	0.000	0.000	0.000	0.000	0.028	0.022	0.034	0.034	4.794	0.021	0.138	316	2384	100	109	3946	4055	160	7413	7573	Error	Error	-5.178	109	3946	160	7413	172317	2844993	0.663	15.096	0	0	0
1	18	20	"A121"	"A121"	8715	5345	100	517	558	261	46	402	402	438	400	91	13	1	0	7175	9923	7739	77	1636	1636	1718	832	48	87	82	0	0.000	0.000	0.000	0.000	0.000	0.000	0.000	0.000	0.000	0.000	0.000	0.000	0.000	0.000	0.021	0.019	0.027	0.030	4.071	0.016	0.158	316	2384	100	115	5539	5654	156	8287	8443	Error	Error	-5.590	115	5539	156	8287	176374	3135596	0.300	9.862	0	0	0
1	1	21	"Blank"	"Blank"	3620	5655	100	355	380	178	46	351	351	374	189	50	15	3	0	1346	1376	325	23	1325	1325	1350	322	23	13	3	0	0.000	0.000	0.000	0.000	0.000	0.000	0.000	0.000	0.000	0.000	0.000	0.000	0.000	0.000	0.190	0.569	0.673	0.614	3.658	0.228	0.090	316	2384	100	4	21	25	29	51	80	Error	Error	-2.392	4	21	29	51	120189	434874	0.032	0.081	0	0	0
1	2	21	"Blank"	"Blank"	3920	5655	100	369	377	182	48	344	344	368	184	50	15	2	0	1306	1363	358	26	1315	1315	1348	320	23	15	3	0	0.000	0.000	0.000	0.000	0.000	0.000	0.000	0.000	0.000	0.000	0.000	0.000	0.000	0.000	-2.778	0.688	0.593	0.521	4.351	0.078	0.009	316	2384	100	25	-9	16	33	48	81	Error	Error	Error	25	-9	33	48	119014	430852	0.049	0.047	0	0	0
1	3	21	"Blank"	"Blank"	4220	5655	100	328	351	161	45	347	347	377	209	55	11	1	0	1340	1365	327	23	1335	1335	1382	439	31	8	0	0	0.000	0.000	0.000	0.000	0.000	0.000	0.000	0.000	0.000	0.000	0.000	0.000	0.000	0.000	-3.800	0.133	0.563	0.577	3.861	0.279	0.217	316	2384	100	-19	5	-14	4	30	34	Error	Error	Error	-19	5	4	30	111043	431346	-0.124	-0.039	0	0	0
1	4	21	"Blank"	"Blank"	4520	5655	100	383	508	646	127	355	355	382	195	51	21	8	0	1421	1611	913	56	1386	1386	1416	370	26	20	7	0	0.000	0.000	0.000	0.000	0.000	0.000	0.000	0.000	0.000	0.000	0.000	0.000	0.000	0.000	0.800	0.680	0.511	0.495	3.666	0.526	0.436	316	2384	100	28	35	63	153	225	378	Error	Error	-0.322	28	35	153	225	160438	509091	0.646	0.527	0	0	0
1	5	21	"Blank"	"Blank"	4820	5655	100	361	381	168	44	350	350	379	219	57	11	3	0	1368	1434	415	28	1391	1391	1426	378	26	10	2	0	0.000	0.000	0.000	0.000	0.000	0.000	0.000	0.000	0.000	0.000	0.000	0.000	0.000	0.000	-0.478	0.721	0.574	0.638	4.836	0.215	0.050	316	2384	100	11	-23	-12	31	43	74	Error	Error	Error	11	-23	31	43	120418	453259	0.009	0.021	0	0	0
1	6	21	"Blank"	"Blank"	5120	5655	100	351	405	337	83	365	365	404	342	84	6	1	0	1450	1483	364	24	1429	1429	1499	728	48	4	0	0	0.000	0.000	0.000	0.000	0.000	0.000	0.000	0.000	0.000	0.000	0.000	0.000	0.000	0.000	-0.667	0.741	0.530	0.538	3.910	0.187	0.066	316	2384	100	-14	21	7	40	54	94	Error	Error	Error	-14	21	40	54	128110	468728	0.003	-0.022	0	0	0
1	7	21	"Blank"	"Blank"	5420	5650	100	364	392	231	58	359	359	432	1401	324	0	0	0	1391	1416	332	23	1413	1413	1476	827	56	0	0	0	0.000	0.000	0.000	0.000	0.000	0.000	0.000	0.000	0.000	0.000	0.000	0.000	0.000	0.000	-0.227	11.000	0.584	0.545	3.937	0.205	0.062	316	2384	100	5	-22	-17	33	3	36	Error	Error	Error	5	-22	33	3	123751	447610	-0.029	-0.073	0	0	0
1	8	21	"Blank"	"Blank"	5720	5650	100	356	391	196	50	368	368	393	190	48	13	3	0	1442	1488	406	27	1438	1438	1473	398	27	12	1	0	0.000	0.000	0.000	0.000	0.000	0.000	0.000	0.000	0.000	0.000	0.000	0.000	0.000	0.000	-3.000	0.460	0.528	0.581	4.867	0.184	0.139	316	2384	100	-12	4	-8	23	50	73	Error	Error	Error	-12	4	23	50	123430	470096	-0.011	0.038	0	0	0
1	9	21	"Blank"	"Blank"	6020	5650	100	369	396	179	45	357	357	394	236	59	12	1	0	1473	1505	351	23	1474	1474	1517	517	34	6	1	0	0.000	0.000	0.000	0.000	0.000	0.000	0.000	0.000	0.000	0.000	0.000	0.000	0.000	0.000	-12.000	1.258	0.601	0.617	5.320	0.200	0.087	316	2384	100	12	-1	11	39	31	70	Error	Error	Error	12	-1	39	31	125279	475633	0.008	-0.023	0	0	0
1	10	21	"Blank"	"Blank"	6320	5650	100	374	389	175	44	378	378	406	209	51	9	1	0	1479	1533	435	28	1493	1493	1535	387	25	12	4	0	0.000	0.000	0.000	0.000	0.000	0.000	0.000	0.000	0.000	0.000	0.000	0.000	0.000	0.000	0.286	0.275	0.529	0.518	3.730	0.150	0.093	316	2384	100	-4	-14	-18	11	40	51	Error	Error	-1.807	-4	-14	11	40	122840	484488	-0.081	-0.005	0	0	0
1	11	21	"Blank"	"Blank"	6620	5650	100	388	404	182	45	394	394	422	198	46	14	2	0	1531	1553	310	19	1571	1571	1619	401	24	7	1	0	0.000	0.000	0.000	0.000	0.000	0.000	0.000	0.000	0.000	0.000	0.000	0.000	0.000	0.000	0.150	-0.556	0.612	0.648	4.930	0.094	0.021	316	2384	100	-6	-40	-46	10	-18	-8	Error	Error	-2.737	-6	-40	10	-18	127618	490866	-0.091	-0.165	0	0	0
1	12	21	"Blank"	"Blank"	6920	5650	100	390	422	187	44	401	401	467	1315	281	0	0	0	1558	1621	432	26	1585	1585	1739	2177	125	0	0	0	0.000	0.000	0.000	0.000	0.000	0.000	0.000	0.000	0.000	0.000	0.000	0.000	0.000	0.000	0.407	0.583	0.504	0.538	4.319	0.387	0.411	316	2384	100	-11	-27	-38	21	36	57	Error	Error	-1.295	-11	-27	21	36	133335	512263	-0.034	-0.054	0	0	0
1	13	21	"Blank"	"Blank"	7220	5650	100	412	471	670	142	410	410	441	219	49	12	3	0	1685	1851	2507	135	1629	1629	1674	382	22	14	2	0	0.000	0.000	0.000	0.000	0.000	0.000	0.000	0.000	0.000	0.000	0.000	0.000	0.000	0.000	0.036	0.275	0.468	0.527	5.109	0.253	0.704	316	2384	100	2	56	58	61	222	283	Error	Error	-4.807	2	56	61	222	148708	584766	0.137	0.463	0	0	0
1	14	21	"Blank"	"Blank"	7520	5650	100	400	456	305	66	412	412	434	193	44	17	4	0	1598	1720	1029	59	1605	1605	1637	363	22	15	3	0	0.000	0.000	0.000	0.000	0.000	0.000	0.000	0.000	0.000	0.000	0.000	0.000	0.000	0.000	1.714	0.383	0.567	0.582	3.890	0.207	0.254	316	2384	100	-12	-7	-19	44	115	159	Error	Error	0.778	-12	-7	44	115	144080	543516	0.114	0.229	0	0	0
1	15	21	"Blank"	"Blank"	7820	5650	100	395	421	173	41	414	414	432	193	44	14	2	0	1662	1698	347	20	1605	1605	1640	345	21	19	5	0	0.000	0.000	0.000	0.000	0.000	0.000	0.000	0.000	0.000	0.000	0.000	0.000	0.000	0.000	-0.333	0.075	0.478	0.489	4.579	0.143	0.032	316	2384	100	-19	57	38	7	93	100	Error	Error	Error	-19	57	7	93	133109	536426	-0.057	0.168	0	0	0
1	16	21	"Blank"	"Blank"	8120	5645	100	394	429	208	48	401	401	453	785	173	0	0	0	1611	1684	401	23	1618	1618	1666	523	31	8	1	0	0.000	0.000	0.000	0.000	0.000	0.000	0.000	0.000	0.000	0.000	0.000	0.000	0.000	0.000	1.000	0.424	0.646	0.666	4.258	0.136	0.030	316	2384	100	-7	-7	-14	28	66	94	Error	Error	0.000	-7	-7	28	66	135613	532111	-0.031	0.034	0	0	0
1	17	21	"Blank"	"Blank"	8420	5645	100	433	459	249	54	406	406	434	246	56	13	2	0	1716	1805	798	44	1631	1631	1673	493	29	12	3	0	0.000	0.000	0.000	0.000	0.000	0.000	0.000	0.000	0.000	0.000	0.000	0.000	0.000	0.000	0.318	0.305	0.450	0.498	4.524	0.303	0.413	316	2384	100	27	85	112	53	174	227	Error	Error	-1.655	27	85	53	174	145114	570391	0.102	0.268	0	0	0
1	18	21	"Blank"	"Blank"	8720	5645	100	453	564	1014	179	410	410	432	207	47	25	8	0	1838	2100	2379	113	1676	1676	1710	510	29	20	8	0	0.000	0.000	0.000	0.000	0.000	0.000	0.000	0.000	0.000	0.000	0.000	0.000	0.000	0.000	0.265	0.363	0.477	0.482	3.985	0.402	0.814	316	2384	100	43	162	205	154	424	578	Error	Error	-1.914	43	162	154	424	178148	663708	0.638	0.765	0	0	0
