# Supplementary material for: Application of hybridization control probe to increase accuracy on ligation detection or minisequencing diagnostic microarrays
Source: BMC Res Notes. 2009 Dec 14;2:249. doi: 10.1186/1756-0500-2-249 (PMC2799435; doi:10.1186/1756-0500-2-249)
Supplement: Additional file 3 — Gpr_files. Zip-compressed file containing raw microarray data in GenePix results format (.gpr) and GAL (GenePix Array List) files. [file 1756-0500-2-249-S3.ZIP › gpr_files/slide2/lasi2_12-16.gpr]

ATF	1.0
30	76    
"Type=GenePix Results 3"
"DateTime=2009/03/31 15:08:42"
"Settings=C:\Axon\Data\HPV\310309\lasi2.gps"
"GalFile=C:\Axon\Data\HPV\ArrayIt_032009_InstiBioGalfile.gal"
"ArrayOfArrays=12-16"
"PixelSize=5"
"Wavelengths=532	488"
"ImageFiles=C:\Axon\Data\HPV\310309\lasi2.tif 2	C:\Axon\Data\HPV\310309\lasi2.tif 3"
"NormalizationMethod=None"
"NormalizationFactors=1	1"
"JpegImage="
"StdDev=Type 1"
"RatioFormulations=W1/W3 (#1/532)	W1/W4 (#1/488)	W3/W4 (532/488)"
"FeatureType=Circular"
"Barcode="
"BackgroundSubtraction=LocalFeature"
"ImageOrigin=0, 0"
"JpegOrigin=0, 0"
"Creator=GenePix Pro 6.1.0.2"
"Scanner=GenePix 4200A 01 Autoloader [2]"
"FocusPosition=0"
"Temperature=24.25"
"LinesAveraged=2"
"Comment="
"PMTGain=580	550"
"ScanPower=100	100"
"LaserPower=2.68311	2.56775"
"Filters=Standard Green	Standard Blue"
"ScanRegion=600,16,3776,13800"
"Supplier="
"Block"	"Column"	"Row"	"Name"	"ID"	"X"	"Y"	"Dia."	"F532 Median"	"F532 Mean"	"F532 SD"	"F532 CV"	"B532"	"B532 Median"	"B532 Mean"	"B532 SD"	"B532 CV"	"% > B532+1SD"	"% > B532+2SD"	"F532 % Sat."	"F488 Median"	"F488 Mean"	"F488 SD"	"F488 CV"	"B488"	"B488 Median"	"B488 Mean"	"B488 SD"	"B488 CV"	"% > B488+1SD"	"% > B488+2SD"	"F488 % Sat."	"Ratio of Medians (#1/532)"	"Ratio of Means (#1/532)"	"Median of Ratios (#1/532)"	"Mean of Ratios (#1/532)"	"Ratios SD (#1/532)"	"Rgn Ratio (#1/532)"	"Rgn R2 (#1/532)"	"Ratio of Medians (#1/488)"	"Ratio of Means (#1/488)"	"Median of Ratios (#1/488)"	"Mean of Ratios (#1/488)"	"Ratios SD (#1/488)"	"Rgn Ratio (#1/488)"	"Rgn R2 (#1/488)"	"Ratio of Medians (532/488)"	"Ratio of Means (532/488)"	"Median of Ratios (532/488)"	"Mean of Ratios (532/488)"	"Ratios SD (532/488)"	"Rgn Ratio (532/488)"	"Rgn R2 (532/488)"	"F Pixels"	"B Pixels"	"Circularity"	"Sum of Medians (#1/532)"	"Sum of Medians (#1/488)"	"Sum of Medians (532/488)"	"Sum of Means (#1/532)"	"Sum of Means (#1/488)"	"Sum of Means (532/488)"	"Log Ratio (#1/532)"	"Log Ratio (#1/488)"	"Log Ratio (532/488)"	"F532 Median - B532"	"F488 Median - B488"	"F532 Mean - B532"	"F488 Mean - B488"	"F532 Total Intensity"	"F488 Total Intensity"	"SNR 532"	"SNR 488"	"Flags"	"Normalize"	"Autoflag"
1	1	1	"A1"	"A1"	13075	44640	100	640	681	310	45	367	367	389	185	47	60	38	0	16561	18723	11631	62	1921	1921	1962	721	36	97	93	0	0.000	0.000	0.000	0.000	0.000	0.000	0.000	0.000	0.000	0.000	0.000	0.000	0.000	0.000	0.019	0.019	0.020	0.017	2.754	0.018	0.403	316	2384	100	273	14640	14913	314	16802	17116	Error	Error	-5.745	273	14640	314	16802	215166	5916490	1.578	23.247	0	0	0
1	2	1	"A1"	"A1"	13370	44635	100	694	717	334	46	368	368	394	233	59	57	33	0	17955	19424	13922	71	1938	1938	1994	626	31	87	81	0	0.000	0.000	0.000	0.000	0.000	0.000	0.000	0.000	0.000	0.000	0.000	0.000	0.000	0.000	0.020	0.020	0.022	0.025	3.287	0.019	0.505	316	2384	100	326	16017	16343	349	17486	17835	Error	Error	-5.619	326	16017	349	17486	226423	6137945	1.386	27.843	0	0	0
1	3	1	"A1"	"A1"	13670	44635	100	654	830	2005	241	415	415	441	197	44	57	31	0	16012	16768	11451	68	2011	2011	2059	517	25	90	83	0	0.000	0.000	0.000	0.000	0.000	0.000	0.000	0.000	0.000	0.000	0.000	0.000	0.000	0.000	0.017	0.028	0.021	0.023	3.409	0.042	0.123	316	2384	100	239	14001	14240	415	14757	15172	Error	Error	-5.872	239	14001	415	14757	262215	5298784	1.975	28.451	0	0	0
1	4	1	"A2"	"A2"	13970	44635	100	717	744	327	43	390	390	415	189	45	63	44	0	25115	20788	13129	63	1987	1987	2126	1445	67	79	73	0	0.000	0.000	0.000	0.000	0.000	0.000	0.000	0.000	0.000	0.000	0.000	0.000	0.000	0.000	0.014	0.019	0.022	0.025	3.584	0.019	0.476	316	2384	100	327	23128	23455	354	18801	19155	Error	Error	-6.144	327	23128	354	18801	234956	6569164	1.741	12.915	0	0	0
1	5	1	"A2"	"A2"	14270	44635	100	772	765	334	43	396	396	424	192	45	67	48	0	26852	24340	13655	56	2009	2009	2175	1751	80	87	82	0	0.000	0.000	0.000	0.000	0.000	0.000	0.000	0.000	0.000	0.000	0.000	0.000	0.000	0.000	0.015	0.017	0.018	0.018	2.593	0.017	0.480	316	2384	100	376	24843	25219	369	22331	22700	Error	Error	-6.046	376	24843	369	22331	241868	7691307	1.776	12.658	0	0	0
1	6	1	"A2"	"A2"	14570	44635	100	800	820	367	44	421	421	443	205	46	66	44	0	26993	23904	11883	49	2036	2036	2195	1615	73	91	86	0	0.000	0.000	0.000	0.000	0.000	0.000	0.000	0.000	0.000	0.000	0.000	0.000	0.000	0.000	0.015	0.018	0.018	0.017	2.573	0.019	0.478	316	2384	100	379	24957	25336	399	21868	22267	Error	Error	-6.041	379	24957	399	21868	259129	7553753	1.839	13.442	0	0	0
1	7	1	"A3"	"A3"	14870	44635	100	610	638	295	46	390	390	420	268	63	41	14	0	13058	13876	9166	66	1943	1943	2037	1024	50	82	75	0	0.000	0.000	0.000	0.000	0.000	0.000	0.000	0.000	0.000	0.000	0.000	0.000	0.000	0.000	0.020	0.021	0.022	0.026	3.284	0.023	0.246	316	2384	100	220	11115	11335	248	11933	12181	Error	Error	-5.659	220	11115	248	11933	201520	4384733	0.813	11.562	0	0	0
1	8	1	"A3"	"A3"	15170	44635	100	568	608	284	46	368	368	392	260	66	40	15	0	9453	13445	10323	76	1939	1939	1986	659	33	89	81	0	0.000	0.000	0.000	0.000	0.000	0.000	0.000	0.000	0.000	0.000	0.000	0.000	0.000	0.000	0.027	0.021	0.026	0.027	3.424	0.021	0.324	316	2384	100	200	7514	7714	240	11506	11746	Error	Error	-5.232	200	7514	240	11506	191986	4248650	0.831	17.388	0	0	0
1	9	1	"A3"	"A3"	15470	44635	100	636	690	309	44	387	387	424	506	119	22	2	0	15629	16815	11153	66	1972	1972	2060	970	47	87	80	0	0.000	0.000	0.000	0.000	0.000	0.000	0.000	0.000	0.000	0.000	0.000	0.000	0.000	0.000	0.018	0.020	0.022	0.024	2.955	0.019	0.416	316	2384	100	249	13657	13906	303	14843	15146	Error	Error	-5.777	249	13657	303	14843	217893	5313467	0.526	15.211	0	0	0
1	10	1	"A4"	"A4"	15770	44630	100	612	652	313	48	365	365	391	203	51	54	33	0	17041	16328	10672	65	1954	1954	2066	1580	76	73	71	0	0.000	0.000	0.000	0.000	0.000	0.000	0.000	0.000	0.000	0.000	0.000	0.000	0.000	0.000	0.016	0.020	0.023	0.026	3.725	0.019	0.343	316	2384	100	247	15087	15334	287	14374	14661	Error	Error	-5.933	247	15087	287	14374	205995	5159532	1.286	9.027	0	0	0
1	11	1	"A4"	"A4"	16070	44630	100	633	666	315	47	368	368	405	256	63	50	23	0	13994	16182	11136	68	2002	2002	2145	1422	66	80	75	0	0.000	0.000	0.000	0.000	0.000	0.000	0.000	0.000	0.000	0.000	0.000	0.000	0.000	0.000	0.022	0.021	0.024	0.027	3.496	0.019	0.289	316	2384	100	265	11992	12257	298	14180	14478	Error	Error	-5.500	265	11992	298	14180	210394	5113560	1.020	9.871	0	0	0
1	12	1	"A4"	"A4"	16370	44630	100	583	626	290	46	357	357	384	211	54	52	28	0	13905	15434	10347	67	1970	1970	2039	748	36	85	79	0	0.000	0.000	0.000	0.000	0.000	0.000	0.000	0.000	0.000	0.000	0.000	0.000	0.000	0.000	0.019	0.020	0.025	0.028	3.473	0.019	0.419	316	2384	100	226	11935	12161	269	13464	13733	Error	Error	-5.723	226	11935	269	13464	197812	4877092	1.147	17.908	0	0	0
1	13	1	"A5"	"A5"	16670	44630	100	416	462	266	57	365	365	386	179	46	27	11	0	4692	6027	5346	88	1995	1995	2067	605	29	66	58	0	0.000	0.000	0.000	0.000	0.000	0.000	0.000	0.000	0.000	0.000	0.000	0.000	0.000	0.000	0.019	0.024	0.045	0.064	7.021	0.022	0.113	316	2384	100	51	2697	2748	97	4032	4129	Error	Error	-5.725	51	2697	97	4032	146101	1904490	0.425	6.545	0	0	0
1	14	1	"A5"	"A5"	16970	44630	100	445	484	225	46	383	383	408	199	48	27	9	0	4990	5963	4172	69	2057	2057	2096	484	23	83	77	0	0.000	0.000	0.000	0.000	0.000	0.000	0.000	0.000	0.000	0.000	0.000	0.000	0.000	0.000	0.021	0.026	0.046	0.055	4.594	0.026	0.115	316	2384	100	62	2933	2995	101	3906	4007	Error	Error	-5.564	62	2933	101	3906	152832	1884272	0.382	7.990	0	0	0
1	15	1	"A5"	"A5"	17270	44630	100	464	488	192	39	378	378	400	188	47	30	8	0	4769	5781	3843	66	2054	2054	2129	1292	60	72	52	0	0.000	0.000	0.000	0.000	0.000	0.000	0.000	0.000	0.000	0.000	0.000	0.000	0.000	0.000	0.032	0.030	0.051	0.053	5.185	0.021	0.087	316	2384	100	86	2715	2801	110	3727	3837	Error	Error	-4.980	86	2715	110	3727	154294	1826687	0.468	2.827	0	0	0
1	16	1	"A6"	"A6"	17570	44630	100	568	611	355	58	385	385	401	170	42	50	27	0	11929	11819	6952	58	2118	2118	2176	857	39	84	79	0	0.000	0.000	0.000	0.000	0.000	0.000	0.000	0.000	0.000	0.000	0.000	0.000	0.000	0.000	0.019	0.023	0.026	0.029	4.116	0.020	0.204	316	2384	100	183	9811	9994	226	9701	9927	Error	Error	-5.744	183	9811	226	9701	193224	3734809	1.235	11.252	0	0	0
1	17	1	"A6"	"A6"	17870	44630	100	581	620	285	45	415	415	573	2187	381	0	0	0	10217	11705	7200	61	2193	2193	2572	3527	137	80	53	0	0.000	0.000	0.000	0.000	0.000	0.000	0.000	0.000	0.000	0.000	0.000	0.000	0.000	0.000	0.021	0.022	0.028	0.027	3.717	0.021	0.282	316	2384	100	166	8024	8190	205	9512	9717	Error	Error	-5.595	166	8024	205	9512	195880	3698846	0.021	2.589	0	0	0
1	18	1	"A6"	"A6"	18170	44630	100	633	652	269	41	402	402	427	198	46	54	26	0	13737	14043	7641	54	2226	2226	2280	922	40	92	86	0	0.000	0.000	0.000	0.000	0.000	0.000	0.000	0.000	0.000	0.000	0.000	0.000	0.000	0.000	0.020	0.021	0.024	0.023	2.827	0.020	0.286	316	2384	100	231	11511	11742	250	11817	12067	Error	Error	-5.639	231	11511	250	11817	206064	4437487	1.136	12.758	0	0	0
1	1	2	"A7"	"A7"	13075	44935	100	417	443	207	46	360	360	385	222	57	20	5	0	4318	5438	3624	66	1905	1905	1994	994	49	62	53	0	0.000	0.000	0.000	0.000	0.000	0.000	0.000	0.000	0.000	0.000	0.000	0.000	0.000	0.000	0.024	0.023	0.046	0.061	5.296	0.022	0.093	316	2384	100	57	2413	2470	83	3533	3616	Error	Error	-5.404	57	2413	83	3533	139857	1718534	0.261	3.465	0	0	0
1	2	2	"A7"	"A7"	13375	44935	100	457	483	214	44	357	357	385	196	50	33	11	0	4598	6414	5238	81	1899	1899	1983	678	34	67	62	0	0.000	0.000	0.000	0.000	0.000	0.000	0.000	0.000	0.000	0.000	0.000	0.000	0.000	0.000	0.037	0.028	0.044	0.064	5.484	0.024	0.155	316	2384	100	100	2699	2799	126	4515	4641	Error	Error	-4.754	100	2699	126	4515	152690	2026752	0.500	6.535	0	0	0
1	3	2	"A7"	"A7"	13675	44935	100	413	450	260	57	356	356	381	187	49	26	7	0	4161	5664	4747	83	1865	1865	1973	1278	64	62	46	0	0.000	0.000	0.000	0.000	0.000	0.000	0.000	0.000	0.000	0.000	0.000	0.000	0.000	0.000	0.025	0.025	0.063	0.066	4.537	0.020	0.097	316	2384	100	57	2296	2353	94	3799	3893	Error	Error	-5.332	57	2296	94	3799	142339	1789921	0.369	2.888	0	0	0
1	4	2	"A8"	"A8"	13975	44935	100	565	605	357	59	351	351	376	204	54	50	26	0	12144	13855	9401	67	1870	1870	1932	714	36	84	78	0	0.000	0.000	0.000	0.000	0.000	0.000	0.000	0.000	0.000	0.000	0.000	0.000	0.000	0.000	0.021	0.021	0.022	0.025	3.356	0.020	0.267	316	2384	100	214	10274	10488	254	11985	12239	Error	Error	-5.585	214	10274	254	11985	191246	4378292	1.123	16.699	0	0	0
1	5	2	"A8"	"A8"	14275	44935	100	583	626	330	52	374	374	396	177	44	53	31	0	11450	13573	10659	78	1901	1901	2023	1147	56	75	70	0	0.000	0.000	0.000	0.000	0.000	0.000	0.000	0.000	0.000	0.000	0.000	0.000	0.000	0.000	0.022	0.022	0.025	0.030	3.955	0.020	0.412	316	2384	100	209	9549	9758	252	11672	11924	Error	Error	-5.514	209	9549	252	11672	197831	4289052	1.299	10.070	0	0	0
1	6	2	"A8"	"A8"	14575	44935	100	556	655	523	79	363	363	391	242	61	44	19	0	11118	13472	9810	72	1911	1911	1995	881	44	86	83	0	0.000	0.000	0.000	0.000	0.000	0.000	0.000	0.000	0.000	0.000	0.000	0.000	0.000	0.000	0.021	0.025	0.025	0.028	3.513	0.025	0.207	316	2384	100	193	9207	9400	292	11561	11853	Error	Error	-5.576	193	9207	292	11561	207054	4257068	1.091	13.027	0	0	0
1	7	2	"A9"	"A9"	14875	44935	100	462	505	242	47	360	360	388	220	56	31	11	0	6556	8182	6615	80	1895	1895	2005	1109	55	67	64	0	0.000	0.000	0.000	0.000	0.000	0.000	0.000	0.000	0.000	0.000	0.000	0.000	0.000	0.000	0.022	0.023	0.031	0.043	4.858	0.024	0.212	316	2384	100	102	4661	4763	145	6287	6432	Error	Error	-5.514	102	4661	145	6287	159612	2585432	0.532	5.570	0	0	0
1	8	2	"A9"	"A9"	15175	44935	100	502	542	268	49	367	367	398	352	88	21	4	0	8151	10429	8188	78	1908	1908	1990	787	39	79	75	0	0.000	0.000	0.000	0.000	0.000	0.000	0.000	0.000	0.000	0.000	0.000	0.000	0.000	0.000	0.022	0.021	0.027	0.032	4.534	0.021	0.288	316	2384	100	135	6243	6378	175	8521	8696	Error	Error	-5.531	135	6243	175	8521	171413	3295601	0.409	10.723	0	0	0
1	9	2	"A9"	"A9"	15475	44935	100	520	584	600	102	362	362	389	195	50	42	18	0	8159	9719	7492	77	1929	1929	2052	1211	59	73	70	0	0.000	0.000	0.000	0.000	0.000	0.000	0.000	0.000	0.000	0.000	0.000	0.000	0.000	0.000	0.025	0.028	0.031	0.036	4.507	0.022	0.134	316	2384	100	158	6230	6388	222	7790	8012	Error	Error	-5.301	158	6230	222	7790	184686	3071307	1.000	6.331	0	0	0
1	10	2	"A10"	"A10"	15775	44930	100	552	611	289	47	354	354	385	204	52	49	27	0	12883	15673	11831	75	1933	1933	2036	998	49	78	73	0	0.000	0.000	0.000	0.000	0.000	0.000	0.000	0.000	0.000	0.000	0.000	0.000	0.000	0.000	0.018	0.019	0.022	0.027	4.003	0.018	0.442	316	2384	100	198	10950	11148	257	13740	13997	Error	Error	-5.789	198	10950	257	13740	192988	4952788	1.108	13.664	0	0	0
1	11	2	"A10"	"A10"	16075	44930	100	567	641	447	69	363	363	399	296	74	36	15	0	11959	16450	13272	80	1931	1931	2077	1482	71	74	71	0	0.000	0.000	0.000	0.000	0.000	0.000	0.000	0.000	0.000	0.000	0.000	0.000	0.000	0.000	0.020	0.019	0.020	0.027	3.734	0.019	0.233	316	2384	100	204	10028	10232	278	14519	14797	Error	Error	-5.619	204	10028	278	14519	202508	5198225	0.818	9.698	0	0	0
1	12	2	"A10"	"A10"	16375	44930	100	543	643	426	66	349	349	377	205	54	49	28	0	11681	16822	13857	82	1917	1917	2019	1043	51	82	76	0	0.000	0.000	0.000	0.000	0.000	0.000	0.000	0.000	0.000	0.000	0.000	0.000	0.000	0.000	0.020	0.020	0.022	0.025	4.501	0.018	0.343	316	2384	100	194	9764	9958	294	14905	15199	Error	Error	-5.653	194	9764	294	14905	203075	5315648	1.298	14.193	0	0	0
1	13	2	"A11"	"A11"	16675	44930	100	434	513	298	58	363	363	386	203	52	31	15	0	5027	8888	9198	103	1966	1966	2155	1442	66	57	50	0	0.000	0.000	0.000	0.000	0.000	0.000	0.000	0.000	0.000	0.000	0.000	0.000	0.000	0.000	0.023	0.022	0.036	0.050	6.407	0.024	0.235	316	2384	100	71	3061	3132	150	6922	7072	Error	Error	-5.430	71	3061	150	6922	162004	2808606	0.626	4.669	0	0	0
1	14	2	"A11"	"A11"	16975	44930	100	494	568	410	72	354	354	377	193	51	42	19	0	7109	10969	10211	93	1979	1979	2036	660	32	82	77	0	0.000	0.000	0.000	0.000	0.000	0.000	0.000	0.000	0.000	0.000	0.000	0.000	0.000	0.000	0.027	0.024	0.026	0.032	3.844	0.021	0.222	316	2384	100	140	5130	5270	214	8990	9204	Error	Error	-5.195	140	5130	214	8990	179590	3466313	0.990	13.535	0	0	0
1	15	2	"A11"	"A11"	17275	44930	100	510	565	285	50	374	374	399	227	56	33	17	0	8415	11384	10022	88	2030	2030	2120	1334	62	75	72	0	0.000	0.000	0.000	0.000	0.000	0.000	0.000	0.000	0.000	0.000	0.000	0.000	0.000	0.000	0.021	0.020	0.026	0.032	4.051	0.020	0.276	316	2384	100	136	6385	6521	191	9354	9545	Error	Error	-5.553	136	6385	191	9354	178554	3597292	0.731	6.945	0	0	0
1	16	2	"A12"	"A12"	17575	44930	100	543	596	315	52	377	377	410	352	85	25	6	0	10440	13892	11047	79	2054	2054	2152	1263	58	85	81	0	0.000	0.000	0.000	0.000	0.000	0.000	0.000	0.000	0.000	0.000	0.000	0.000	0.000	0.000	0.020	0.018	0.022	0.026	4.033	0.020	0.208	316	2384	100	166	8386	8552	219	11838	12057	Error	Error	-5.659	166	8386	219	11838	188250	4390016	0.528	9.295	0	0	0
1	17	2	"A12"	"A12"	17875	44930	100	543	617	292	47	387	387	411	235	57	40	20	0	10753	14360	11168	77	2083	2083	2160	1095	50	86	82	0	0.000	0.000	0.000	0.000	0.000	0.000	0.000	0.000	0.000	0.000	0.000	0.000	0.000	0.000	0.018	0.019	0.021	0.023	4.236	0.018	0.327	316	2384	100	156	8670	8826	230	12277	12507	Error	Error	-5.796	156	8670	230	12277	194842	4537778	0.877	11.142	0	0	0
1	18	2	"A12"	"A12"	18170	44925	100	534	597	281	47	396	396	428	263	61	32	12	0	8708	12089	11047	91	2200	2200	2314	1255	54	74	71	0	0.000	0.000	0.000	0.000	0.000	0.000	0.000	0.000	0.000	0.000	0.000	0.000	0.000	0.000	0.021	0.020	0.026	0.032	4.445	0.019	0.306	316	2384	100	138	6508	6646	201	9889	10090	Error	Error	-5.559	138	6508	201	9889	188730	3819967	0.643	7.789	0	0	0
1	1	3	"A13"	"A13"	13080	45235	100	604	643	324	50	368	368	392	177	45	56	34	0	16728	15573	10985	70	1919	1919	2032	1149	56	74	68	0	0.000	0.000	0.000	0.000	0.000	0.000	0.000	0.000	0.000	0.000	0.000	0.000	0.000	0.000	0.016	0.020	0.022	0.028	3.897	0.019	0.387	316	2384	100	236	14809	15045	275	13654	13929	Error	Error	-5.972	236	14809	275	13654	203207	4921106	1.418	11.785	0	0	0
1	2	3	"A13"	"A13"	13380	45235	100	687	722	338	46	364	364	393	190	48	64	46	0	23306	19543	12450	63	1885	1885	2136	1885	88	74	71	0	0.000	0.000	0.000	0.000	0.000	0.000	0.000	0.000	0.000	0.000	0.000	0.000	0.000	0.000	0.015	0.020	0.022	0.026	3.230	0.019	0.491	316	2384	100	323	21421	21744	358	17658	18016	Error	Error	-6.051	323	21421	358	17658	228304	6175614	1.732	9.234	0	0	0
1	3	3	"A13"	"A13"	13680	45235	100	574	617	293	47	348	348	377	193	51	55	33	0	12005	15176	11445	75	1847	1847	2027	1747	86	74	69	0	0.000	0.000	0.000	0.000	0.000	0.000	0.000	0.000	0.000	0.000	0.000	0.000	0.000	0.000	0.022	0.020	0.022	0.028	3.948	0.018	0.432	316	2384	100	226	10158	10384	269	13329	13598	Error	Error	-5.490	226	10158	269	13329	194828	4795566	1.244	7.527	0	0	0
1	4	3	"A14"	"A14"	13980	45235	100	534	569	276	48	358	358	382	184	48	48	27	0	15126	14598	11758	80	1847	1847	2095	1916	91	63	59	0	0.000	0.000	0.000	0.000	0.000	0.000	0.000	0.000	0.000	0.000	0.000	0.000	0.000	0.000	0.013	0.017	0.021	0.030	4.950	0.016	0.364	316	2384	100	176	13279	13455	211	12751	12962	Error	Error	-6.237	176	13279	211	12751	179861	4612815	1.016	6.526	0	0	0
1	5	3	"A14"	"A14"	14280	45235	100	616	735	799	108	373	373	397	214	53	53	29	0	15089	15940	10821	67	1908	1908	2027	1155	56	78	75	0	0.000	0.000	0.000	0.000	0.000	0.000	0.000	0.000	0.000	0.000	0.000	0.000	0.000	0.000	0.018	0.026	0.023	0.029	3.986	0.021	0.161	316	2384	100	243	13181	13424	362	14032	14394	Error	Error	-5.761	243	13181	362	14032	232198	5037048	1.579	12.046	0	0	0
1	6	3	"A14"	"A14"	14580	45235	100	705	696	302	43	353	353	379	211	55	62	41	0	25082	22328	11712	52	1841	1841	1920	746	38	94	89	0	0.000	0.000	0.000	0.000	0.000	0.000	0.000	0.000	0.000	0.000	0.000	0.000	0.000	0.000	0.015	0.017	0.018	0.016	2.638	0.017	0.440	316	2384	100	352	23241	23593	343	20487	20830	Error	Error	-6.045	352	23241	343	20487	220015	7055783	1.502	27.357	0	0	0
1	7	3	"A15"	"A15"	14880	45235	100	509	549	258	46	365	365	390	213	54	39	15	0	9165	9306	6547	70	1880	1880	1991	985	49	70	67	0	0.000	0.000	0.000	0.000	0.000	0.000	0.000	0.000	0.000	0.000	0.000	0.000	0.000	0.000	0.020	0.025	0.031	0.044	4.650	0.021	0.227	316	2384	100	144	7285	7429	184	7426	7610	Error	Error	-5.661	144	7285	184	7426	173513	2940830	0.746	7.426	0	0	0
1	8	3	"A15"	"A15"	15180	45235	100	530	553	262	47	358	358	383	213	55	43	18	0	10258	11277	6828	60	1875	1875	1947	701	36	86	81	0	0.000	0.000	0.000	0.000	0.000	0.000	0.000	0.000	0.000	0.000	0.000	0.000	0.000	0.000	0.021	0.021	0.025	0.028	3.656	0.021	0.234	316	2384	100	172	8383	8555	195	9402	9597	Error	Error	-5.607	172	8383	195	9402	174678	3563377	0.798	13.310	0	0	0
1	9	3	"A15"	"A15"	15475	45235	100	518	598	532	88	357	357	397	523	131	11	2	0	8728	10879	8420	77	1874	1874	2016	1458	72	77	72	0	0.000	0.000	0.000	0.000	0.000	0.000	0.000	0.000	0.000	0.000	0.000	0.000	0.000	0.000	0.023	0.027	0.027	0.035	4.014	0.032	0.097	316	2384	100	161	6854	7015	241	9005	9246	Error	Error	-5.412	161	6854	241	9005	188892	3437790	0.384	6.079	0	0	0
1	10	3	"A16"	"A16"	15775	45230	100	570	671	742	110	356	356	380	251	66	46	21	0	11900	15541	13206	84	1896	1896	2088	1702	81	67	63	0	0.000	0.000	0.000	0.000	0.000	0.000	0.000	0.000	0.000	0.000	0.000	0.000	0.000	0.000	0.021	0.023	0.024	0.037	4.970	0.020	0.207	316	2384	100	214	10004	10218	315	13645	13960	Error	Error	-5.547	214	10004	315	13645	211911	4910964	1.159	7.904	0	0	0
1	11	3	"A16"	"A16"	16075	45230	100	492	550	283	51	348	348	380	275	72	32	12	0	9779	13553	11669	86	1876	1876	2053	1626	79	72	68	0	0.000	0.000	0.000	0.000	0.000	0.000	0.000	0.000	0.000	0.000	0.000	0.000	0.000	0.000	0.018	0.017	0.021	0.028	4.971	0.018	0.274	316	2384	100	144	7903	8047	202	11677	11879	Error	Error	-5.778	144	7903	202	11677	173924	4282858	0.618	7.073	0	0	0
1	12	3	"A16"	"A16"	16375	45230	100	530	586	286	48	349	349	383	273	71	37	17	0	11402	15886	13344	83	1889	1889	2021	1225	60	75	71	0	0.000	0.000	0.000	0.000	0.000	0.000	0.000	0.000	0.000	0.000	0.000	0.000	0.000	0.000	0.019	0.017	0.020	0.028	4.395	0.016	0.419	316	2384	100	181	9513	9694	237	13997	14234	Error	Error	-5.716	181	9513	237	13997	185162	5020042	0.744	11.318	0	0	0
1	13	3	"A17"	"A17"	16675	45230	100	443	511	300	58	354	354	383	224	58	32	11	0	6917	7922	6282	79	1912	1912	2152	1698	78	57	53	0	0.000	0.000	0.000	0.000	0.000	0.000	0.000	0.000	0.000	0.000	0.000	0.000	0.000	0.000	0.018	0.026	0.035	0.050	5.799	0.022	0.149	316	2384	100	89	5005	5094	157	6010	6167	Error	Error	-5.813	89	5005	157	6010	161336	2503331	0.571	3.398	0	0	0
1	14	3	"A17"	"A17"	16975	45230	100	508	542	272	50	361	361	390	241	61	33	11	0	7915	10040	6950	69	1959	1959	2067	1163	56	78	75	0	0.000	0.000	0.000	0.000	0.000	0.000	0.000	0.000	0.000	0.000	0.000	0.000	0.000	0.000	0.025	0.022	0.027	0.032	4.074	0.024	0.191	316	2384	100	147	5956	6103	181	8081	8262	Error	Error	-5.340	147	5956	181	8081	171228	3172501	0.631	6.856	0	0	0
1	15	3	"A17"	"A17"	17275	45230	100	554	619	364	58	371	371	406	375	92	25	5	0	10836	11594	8094	69	2018	2018	2151	1244	57	74	70	0	0.000	0.000	0.000	0.000	0.000	0.000	0.000	0.000	0.000	0.000	0.000	0.000	0.000	0.000	0.021	0.026	0.030	0.037	4.897	0.023	0.237	316	2384	100	183	8818	9001	248	9576	9824	Error	Error	-5.591	183	8818	248	9576	195562	3663768	0.568	7.591	0	0	0
1	16	3	"A18"	"A18"	17575	45230	100	518	549	287	52	380	380	416	264	63	29	8	0	8021	8963	6483	72	2049	2049	2232	1420	63	65	63	0	0.000	0.000	0.000	0.000	0.000	0.000	0.000	0.000	0.000	0.000	0.000	0.000	0.000	0.000	0.023	0.024	0.033	0.040	4.056	0.022	0.217	316	2384	100	138	5972	6110	169	6914	7083	Error	Error	-5.435	138	5972	169	6914	173436	2832396	0.504	4.740	0	0	0
1	17	3	"A18"	"A18"	17875	45230	100	534	608	384	63	379	379	409	254	62	38	13	0	9871	10504	6318	60	2061	2061	2163	972	44	81	78	0	0.000	0.000	0.000	0.000	0.000	0.000	0.000	0.000	0.000	0.000	0.000	0.000	0.000	0.000	0.020	0.027	0.028	0.029	3.700	0.025	0.146	316	2384	100	155	7810	7965	229	8443	8672	Error	Error	-5.655	155	7810	229	8443	192122	3319355	0.783	8.581	0	0	0
1	18	3	"A18"	"A18"	18175	45225	100	605	636	291	45	400	400	432	258	59	42	16	0	10114	12374	8491	68	2179	2179	2272	1043	45	84	80	0	0.000	0.000	0.000	0.000	0.000	0.000	0.000	0.000	0.000	0.000	0.000	0.000	0.000	0.000	0.026	0.023	0.028	0.032	3.464	0.022	0.310	316	2384	100	205	7935	8140	236	10195	10431	Error	Error	-5.275	205	7935	236	10195	201015	3910182	0.791	9.686	0	0	0
1	1	4	"A19"	"A19"	13080	45535	100	481	531	264	49	399	399	414	188	45	32	16	0	6945	8112	6358	78	1924	1924	2049	1065	51	66	62	0	0.000	0.000	0.000	0.000	0.000	0.000	0.000	0.000	0.000	0.000	0.000	0.000	0.000	0.000	0.016	0.021	0.032	0.043	5.884	0.019	0.151	316	2384	100	82	5021	5103	132	6188	6320	Error	Error	-5.936	82	5021	132	6188	167915	2563529	0.622	5.693	0	0	0
1	2	4	"A19"	"A19"	13380	45535	100	500	534	259	48	382	382	401	181	45	39	19	0	7755	9881	8376	84	1916	1916	2032	1105	54	73	70	0	0.000	0.000	0.000	0.000	0.000	0.000	0.000	0.000	0.000	0.000	0.000	0.000	0.000	0.000	0.020	0.019	0.028	0.038	5.448	0.019	0.272	316	2384	100	118	5839	5957	152	7965	8117	Error	Error	-5.629	118	5839	152	7965	168813	3122546	0.735	7.103	0	0	0
1	3	4	"A19"	"A19"	13680	45535	100	485	517	230	44	360	360	390	255	65	30	6	0	9247	10157	7515	73	1879	1879	2026	1232	60	69	68	0	0.000	0.000	0.000	0.000	0.000	0.000	0.000	0.000	0.000	0.000	0.000	0.000	0.000	0.000	0.017	0.019	0.024	0.032	5.058	0.019	0.186	316	2384	100	125	7368	7493	157	8278	8435	Error	Error	-5.881	125	7368	157	8278	163376	3209522	0.498	6.600	0	0	0
1	4	4	"A20"	"A20"	13980	45535	100	600	678	350	51	368	368	398	233	58	49	29	0	14544	18801	15035	79	1881	1881	2059	1648	80	73	70	0	0.000	0.000	0.000	0.000	0.000	0.000	0.000	0.000	0.000	0.000	0.000	0.000	0.000	0.000	0.018	0.018	0.021	0.028	4.490	0.018	0.445	316	2384	100	232	12663	12895	310	16920	17230	Error	Error	-5.770	232	12663	310	16920	214238	5941122	1.202	10.159	0	0	0
1	5	4	"A20"	"A20"	14280	45535	100	572	656	321	48	380	380	409	273	66	41	22	0	11825	17391	14433	82	1924	1924	2081	1519	72	76	73	0	0.000	0.000	0.000	0.000	0.000	0.000	0.000	0.000	0.000	0.000	0.000	0.000	0.000	0.000	0.019	0.018	0.020	0.027	3.777	0.018	0.423	316	2384	100	192	9901	10093	276	15467	15743	Error	Error	-5.688	192	9901	276	15467	207179	5495414	0.905	10.079	0	0	0
1	6	4	"A20"	"A20"	14580	45535	100	732	755	362	47	354	354	380	193	50	70	49	0	28136	24267	15069	62	1844	1844	1970	1168	59	86	80	0	0.000	0.000	0.000	0.000	0.000	0.000	0.000	0.000	0.000	0.000	0.000	0.000	0.000	0.000	0.014	0.018	0.019	0.021	2.816	0.017	0.539	316	2384	100	378	26292	26670	401	22423	22824	Error	Error	-6.120	378	26292	401	22423	238449	7668242	1.943	19.090	0	0	0
1	7	4	"A21"	"A21"	14880	45535	100	717	752	453	60	352	352	376	200	53	66	45	0	21978	20525	11542	56	1827	1827	1952	1345	68	85	82	0	0.000	0.000	0.000	0.000	0.000	0.000	0.000	0.000	0.000	0.000	0.000	0.000	0.000	0.000	0.018	0.021	0.020	0.020	2.900	0.021	0.449	316	2384	100	365	20151	20516	400	18698	19098	Error	Error	-5.787	365	20151	400	18698	237678	6485964	1.880	13.809	0	0	0
1	8	4	"A21"	"A21"	15180	45535	100	777	810	403	49	358	358	387	252	65	64	41	0	23847	21280	10639	49	1850	1850	2142	2056	95	84	80	0	0.000	0.000	0.000	0.000	0.000	0.000	0.000	0.000	0.000	0.000	0.000	0.000	0.000	0.000	0.019	0.023	0.023	0.023	2.791	0.021	0.457	316	2384	100	419	21997	22416	452	19430	19882	Error	Error	-5.714	419	21997	452	19430	255892	6724474	1.679	9.308	0	0	0
1	9	4	"A21"	"A21"	15480	45535	100	746	1026	3772	367	345	345	374	211	56	68	47	0	26579	22515	12959	57	1857	1857	2145	2022	94	80	75	0	0.000	0.000	0.000	0.000	0.000	0.000	0.000	0.000	0.000	0.000	0.000	0.000	0.000	0.000	0.016	0.033	0.021	0.023	2.636	0.048	0.078	316	2384	100	401	24722	25123	681	20658	21339	Error	Error	-5.946	401	24722	681	20658	324275	7114589	3.090	10.074	0	0	0
1	10	4	"A22"	"A22"	15780	45530	100	594	655	336	51	351	351	379	249	65	49	24	0	15219	18204	13553	74	1870	1870	2035	1516	74	73	71	0	0.000	0.000	0.000	0.000	0.000	0.000	0.000	0.000	0.000	0.000	0.000	0.000	0.000	0.000	0.018	0.019	0.020	0.026	3.664	0.018	0.354	316	2384	100	243	13349	13592	304	16334	16638	Error	Error	-5.780	243	13349	304	16334	206914	5752436	1.108	10.666	0	0	0
1	11	4	"A22"	"A22"	16080	45530	100	632	678	370	54	355	355	388	288	74	48	20	0	13838	18584	13579	73	1884	1884	2024	1469	72	83	80	0	0.000	0.000	0.000	0.000	0.000	0.000	0.000	0.000	0.000	0.000	0.000	0.000	0.000	0.000	0.023	0.019	0.020	0.021	2.943	0.017	0.198	316	2384	100	277	11954	12231	323	16700	17023	Error	Error	-5.431	277	11954	323	16700	214271	5872589	1.007	11.273	0	0	0
1	12	4	"A22"	"A22"	16380	45530	100	674	702	334	47	352	352	373	175	46	64	46	0	20199	21543	13250	61	1890	1890	1951	816	41	92	86	0	0.000	0.000	0.000	0.000	0.000	0.000	0.000	0.000	0.000	0.000	0.000	0.000	0.000	0.000	0.018	0.018	0.019	0.019	2.881	0.017	0.478	316	2384	100	322	18309	18631	350	19653	20003	Error	Error	-5.829	322	18309	350	19653	221826	6807574	1.880	24.010	0	0	0
1	13	4	"A23"	"A23"	16680	45530	100	591	633	302	47	353	353	383	207	54	53	30	0	14955	16987	11904	70	1892	1892	2018	1256	62	77	73	0	0.000	0.000	0.000	0.000	0.000	0.000	0.000	0.000	0.000	0.000	0.000	0.000	0.000	0.000	0.018	0.019	0.020	0.024	4.002	0.017	0.304	316	2384	100	238	13063	13301	280	15095	15375	Error	Error	-5.778	238	13063	280	15095	200139	5367772	1.208	11.918	0	0	0
1	14	4	"A23"	"A23"	16980	45530	100	558	615	299	48	359	359	387	211	54	48	27	0	12679	16452	11083	67	1932	1932	2003	1009	50	94	89	0	0.000	0.000	0.000	0.000	0.000	0.000	0.000	0.000	0.000	0.000	0.000	0.000	0.000	0.000	0.019	0.018	0.020	0.019	2.887	0.017	0.312	316	2384	100	199	10747	10946	256	14520	14776	Error	Error	-5.755	199	10747	256	14520	194331	5198710	1.081	14.320	0	0	0
1	15	4	"A23"	"A23"	17280	45530	100	566	644	303	47	368	368	405	440	108	27	4	0	14538	17818	11191	62	1932	1932	2025	1664	82	92	88	0	0.000	0.000	0.000	0.000	0.000	0.000	0.000	0.000	0.000	0.000	0.000	0.000	0.000	0.000	0.016	0.017	0.018	0.018	2.568	0.017	0.358	316	2384	100	198	12606	12804	276	15886	16162	Error	Error	-5.992	198	12606	276	15886	203365	5630568	0.543	9.491	0	0	0
1	16	4	"A24"	"A24"	17580	45530	100	597	637	288	45	378	378	404	241	59	46	18	0	12458	14323	9213	64	2005	2005	2080	895	43	89	85	0	0.000	0.000	0.000	0.000	0.000	0.000	0.000	0.000	0.000	0.000	0.000	0.000	0.000	0.000	0.021	0.021	0.024	0.025	3.278	0.020	0.276	316	2384	100	219	10453	10672	259	12318	12577	Error	Error	-5.577	219	10453	259	12318	201274	4526015	0.967	13.679	0	0	0
1	17	4	"A24"	"A24"	17880	45530	100	548	608	308	50	384	384	467	1361	291	0	0	0	10078	12255	7755	63	2076	2076	2181	1309	60	91	84	0	0.000	0.000	0.000	0.000	0.000	0.000	0.000	0.000	0.000	0.000	0.000	0.000	0.000	0.000	0.020	0.022	0.026	0.025	3.011	0.026	0.006	316	2384	100	164	8002	8166	224	10179	10403	Error	Error	-5.609	164	8002	224	10179	192080	3872516	0.104	7.696	0	0	0
1	18	4	"A24"	"A24"	18180	45525	100	608	643	287	44	397	397	450	1248	277	0	0	0	10758	13982	8955	64	2146	2146	2202	571	25	94	90	0	0.000	0.000	0.000	0.000	0.000	0.000	0.000	0.000	0.000	0.000	0.000	0.000	0.000	0.000	0.025	0.021	0.024	0.023	2.892	0.029	0.012	316	2384	100	211	8612	8823	246	11836	12082	Error	Error	-5.351	211	8612	246	11836	203121	4418360	0.155	20.630	0	0	0
1	1	5	"A25"	"A25"	13085	45835	100	697	755	395	52	455	455	475	210	44	53	29	0	15126	17570	12084	68	2079	2079	2150	779	36	85	77	0	0.000	0.000	0.000	0.000	0.000	0.000	0.000	0.000	0.000	0.000	0.000	0.000	0.000	0.000	0.019	0.019	0.022	0.024	3.653	0.018	0.292	316	2384	100	242	13047	13289	300	15491	15791	Error	Error	-5.753	242	13047	300	15491	238460	5552219	1.333	19.795	0	0	0
1	2	5	"A25"	"A25"	13385	45835	100	622	667	303	45	392	392	410	174	42	58	37	0	12367	16517	12379	74	1957	1957	2023	811	40	87	80	0	0.000	0.000	0.000	0.000	0.000	0.000	0.000	0.000	0.000	0.000	0.000	0.000	0.000	0.000	0.022	0.019	0.022	0.026	3.637	0.017	0.388	316	2384	100	230	10410	10640	275	14560	14835	Error	Error	-5.500	230	10410	275	14560	210853	5219467	1.477	17.872	0	0	0
1	3	5	"A25"	"A25"	13685	45835	100	635	687	332	48	368	368	411	497	120	29	2	0	15442	18996	14477	76	1910	1910	2085	1511	72	74	70	0	0.000	0.000	0.000	0.000	0.000	0.000	0.000	0.000	0.000	0.000	0.000	0.000	0.000	0.000	0.020	0.019	0.020	0.024	3.685	0.016	0.312	316	2384	100	267	13532	13799	319	17086	17405	Error	Error	-5.663	267	13532	319	17086	217097	6002700	0.555	11.192	0	0	0
1	4	5	"A26"	"A26"	13985	45835	100	620	654	330	50	359	359	389	230	59	54	25	0	17445	19068	12340	64	1891	1891	1938	663	34	95	89	0	0.000	0.000	0.000	0.000	0.000	0.000	0.000	0.000	0.000	0.000	0.000	0.000	0.000	0.000	0.017	0.017	0.018	0.019	2.781	0.015	0.249	316	2384	100	261	15554	15815	295	17177	17472	Error	Error	-5.897	261	15554	295	17177	206708	6025590	1.152	25.837	0	0	0
1	5	5	"A26"	"A26"	14285	45835	100	624	712	822	115	373	373	404	247	61	50	19	0	16961	17524	10248	58	1894	1894	1966	826	42	92	86	0	0.000	0.000	0.000	0.000	0.000	0.000	0.000	0.000	0.000	0.000	0.000	0.000	0.000	0.000	0.017	0.022	0.019	0.021	3.170	0.018	0.093	316	2384	100	251	15067	15318	339	15630	15969	Error	Error	-5.908	251	15067	339	15630	224884	5537594	1.247	18.835	0	0	0
1	6	5	"A26"	"A26"	14585	45835	100	581	619	289	46	354	354	385	247	64	45	18	0	16780	18825	12534	66	1885	1885	1980	1061	53	85	81	0	0.000	0.000	0.000	0.000	0.000	0.000	0.000	0.000	0.000	0.000	0.000	0.000	0.000	0.000	0.015	0.016	0.018	0.017	3.255	0.014	0.304	316	2384	100	227	14895	15122	265	16940	17205	Error	Error	-6.036	227	14895	265	16940	195488	5948600	0.947	15.877	0	0	0
1	7	5	"A27"	"A27"	14885	45835	100	643	671	290	43	349	349	377	228	60	57	32	0	18578	21547	13124	60	1847	1847	1902	666	35	95	91	0	0.000	0.000	0.000	0.000	0.000	0.000	0.000	0.000	0.000	0.000	0.000	0.000	0.000	0.000	0.018	0.016	0.018	0.017	2.805	0.015	0.323	316	2384	100	294	16731	17025	322	19700	20022	Error	Error	-5.831	294	16731	322	19700	211903	6808954	1.289	29.497	0	0	0
1	8	5	"A27"	"A27"	15185	45835	100	534	584	307	52	349	349	375	232	61	41	17	0	11973	15834	11063	69	1830	1830	1873	599	31	95	90	0	0.000	0.000	0.000	0.000	0.000	0.000	0.000	0.000	0.000	0.000	0.000	0.000	0.000	0.000	0.018	0.017	0.018	0.018	3.332	0.016	0.286	316	2384	100	185	10143	10328	235	14004	14239	Error	Error	-5.777	185	10143	235	14004	184611	5003391	0.901	23.307	0	0	0
1	9	5	"A27"	"A27"	15485	45830	100	625	632	286	45	347	347	382	349	91	38	8	0	16671	18991	13003	68	1838	1838	1906	824	43	90	82	0	0.000	0.000	0.000	0.000	0.000	0.000	0.000	0.000	0.000	0.000	0.000	0.000	0.000	0.000	0.019	0.017	0.018	0.020	2.725	0.015	0.127	316	2384	100	278	14833	15111	285	17153	17438	Error	Error	-5.738	278	14833	285	17153	199558	6001011	0.716	20.734	0	0	0
1	10	5	"A28"	"A28"	15785	45830	100	694	746	392	52	348	348	372	197	52	63	45	0	33713	26823	20183	75	1864	1864	2273	3624	159	66	61	0	0.000	0.000	0.000	0.000	0.000	0.000	0.000	0.000	0.000	0.000	0.000	0.000	0.000	0.000	0.011	0.016	0.017	0.027	4.863	0.015	0.546	316	2384	100	346	31849	32195	398	24959	25357	Error	Error	-6.524	346	31849	398	24959	235668	8476010	1.898	6.774	0	0	0
1	11	5	"A28"	"A28"	16085	45830	100	768	793	443	55	349	349	378	239	63	67	43	0	35232	29482	17173	58	1869	1869	2010	1502	74	84	79	0	0.000	0.000	0.000	0.000	0.000	0.000	0.000	0.000	0.000	0.000	0.000	0.000	0.000	0.000	0.013	0.016	0.017	0.018	2.646	0.016	0.485	316	2384	100	419	33363	33782	444	27613	28057	Error	Error	-6.315	419	33363	444	27613	250650	9316284	1.736	18.290	0	0	0
1	12	5	"A28"	"A28"	16385	45830	100	868	844	374	44	349	349	377	321	85	68	33	0	38951	32697	17002	51	1883	1883	1989	1207	60	93	86	0	0.000	0.000	0.000	0.000	0.000	0.000	0.000	0.000	0.000	0.000	0.000	0.000	0.000	0.000	0.014	0.016	0.017	0.017	2.347	0.015	0.569	316	2384	100	519	37068	37587	495	30814	31309	Error	Error	-6.158	519	37068	495	30814	266790	10332395	1.455	25.442	0	0	0
1	13	5	"A29"	"A29"	16685	45830	100	611	650	319	49	356	356	400	932	233	2	0	0	18950	18947	10933	57	1897	1897	1970	670	34	92	86	0	0.000	0.000	0.000	0.000	0.000	0.000	0.000	0.000	0.000	0.000	0.000	0.000	0.000	0.000	0.015	0.017	0.019	0.020	3.313	0.019	0.018	316	2384	100	255	17053	17308	294	17050	17344	Error	Error	-6.063	255	17053	294	17050	205269	5987329	0.268	25.339	0	0	0
1	14	5	"A29"	"A29"	16985	45830	100	634	675	319	47	364	364	410	716	174	12	0	0	20409	20606	11983	58	1958	1958	2040	1356	66	87	82	0	0.000	0.000	0.000	0.000	0.000	0.000	0.000	0.000	0.000	0.000	0.000	0.000	0.000	0.000	0.015	0.017	0.018	0.018	2.951	0.017	0.315	316	2384	100	270	18451	18721	311	18648	18959	Error	Error	-6.095	270	18451	311	18648	213283	6511395	0.370	13.692	0	0	0
1	15	5	"A29"	"A29"	17285	45830	100	641	672	303	45	366	366	406	278	68	49	20	0	20423	20747	12475	60	1980	1980	2033	579	28	94	89	0	0.000	0.000	0.000	0.000	0.000	0.000	0.000	0.000	0.000	0.000	0.000	0.000	0.000	0.000	0.015	0.016	0.017	0.018	3.012	0.016	0.302	316	2384	100	275	18443	18718	306	18767	19073	Error	Error	-6.067	275	18443	306	18767	212401	6556187	0.957	32.321	0	0	0
1	16	5	"A30"	"A30"	17580	45830	100	633	668	355	53	374	374	402	214	53	53	26	0	16193	17641	13139	74	2018	2018	2142	1318	61	78	73	0	0.000	0.000	0.000	0.000	0.000	0.000	0.000	0.000	0.000	0.000	0.000	0.000	0.000	0.000	0.018	0.019	0.022	0.024	3.436	0.018	0.406	316	2384	100	259	14175	14434	294	15623	15917	Error	Error	-5.774	259	14175	294	15623	211096	5574693	1.243	11.759	0	0	0
1	17	5	"A30"	"A30"	17880	45830	100	632	634	269	42	380	380	431	523	121	12	0	0	15046	16404	11123	67	2057	2057	2163	1561	72	85	80	0	0.000	0.000	0.000	0.000	0.000	0.000	0.000	0.000	0.000	0.000	0.000	0.000	0.000	0.000	0.019	0.018	0.020	0.019	3.326	0.030	0.136	316	2384	100	252	12989	13241	254	14347	14601	Error	Error	-5.688	252	12989	254	14347	200305	5183772	0.388	9.123	0	0	0
1	18	5	"A30"	"A30"	18180	45825	100	630	686	318	46	407	407	427	192	44	54	32	0	14901	14439	8199	56	2155	2155	2222	853	38	86	81	0	0.000	0.000	0.000	0.000	0.000	0.000	0.000	0.000	0.000	0.000	0.000	0.000	0.000	0.000	0.017	0.023	0.026	0.026	3.517	0.023	0.375	316	2384	100	223	12746	12969	279	12284	12563	Error	Error	-5.837	223	12746	279	12284	216878	4562639	1.349	14.322	0	0	0
1	1	6	"A31"	"A31"	13090	46135	100	958	974	368	37	575	575	609	270	44	59	37	0	26455	25253	13674	54	2293	2293	2342	513	21	98	93	0	0.000	0.000	0.000	0.000	0.000	0.000	0.000	0.000	0.000	0.000	0.000	0.000	0.000	0.000	0.016	0.017	0.019	0.019	2.512	0.017	0.412	316	2384	100	383	24162	24545	399	22960	23359	Error	Error	-5.979	383	24162	399	22960	307789	7980013	1.352	44.661	0	0	0
1	2	6	"A31"	"A31"	13390	46135	100	817	858	355	41	523	523	573	300	52	49	22	0	19613	22138	13698	61	2216	2216	2332	848	36	90	86	0	0.000	0.000	0.000	0.000	0.000	0.000	0.000	0.000	0.000	0.000	0.000	0.000	0.000	0.000	0.017	0.017	0.019	0.017	3.236	0.017	0.355	316	2384	100	294	17397	17691	335	19922	20257	Error	Error	-5.887	294	17397	335	19922	271034	6995673	0.950	23.356	0	0	0
1	3	6	"A31"	"A31"	13690	46135	100	719	745	340	45	352	352	380	197	51	64	46	0	21418	23614	15792	66	1879	1879	2001	1405	70	82	78	0	0.000	0.000	0.000	0.000	0.000	0.000	0.000	0.000	0.000	0.000	0.000	0.000	0.000	0.000	0.019	0.018	0.020	0.023	3.430	0.017	0.514	316	2384	100	367	19539	19906	393	21735	22128	Error	Error	-5.734	367	19539	393	21735	235312	7461890	1.853	15.383	0	0	0
1	4	6	"A32"	"A32"	13990	46135	100	676	713	335	46	360	360	390	297	76	51	23	0	20977	22608	14593	64	1865	1865	1913	618	32	94	87	0	0.000	0.000	0.000	0.000	0.000	0.000	0.000	0.000	0.000	0.000	0.000	0.000	0.000	0.000	0.017	0.017	0.018	0.019	2.804	0.016	0.203	316	2384	100	316	19112	19428	353	20743	21096	Error	Error	-5.918	316	19112	353	20743	225182	7144041	1.088	33.487	0	0	0
1	5	6	"A32"	"A32"	14290	46135	100	653	692	329	47	364	364	392	204	52	59	35	0	18374	19589	13741	70	1881	1881	1961	835	42	86	77	0	0.000	0.000	0.000	0.000	0.000	0.000	0.000	0.000	0.000	0.000	0.000	0.000	0.000	0.000	0.018	0.019	0.020	0.023	3.207	0.017	0.385	316	2384	100	289	16493	16782	328	17708	18036	Error	Error	-5.835	289	16493	328	17708	218558	6190100	1.471	21.111	0	0	0
1	6	6	"A32"	"A32"	14590	46135	100	717	720	329	45	367	367	398	400	100	44	9	0	19735	21770	14633	67	1860	1860	1924	718	37	89	84	0	0.000	0.000	0.000	0.000	0.000	0.000	0.000	0.000	0.000	0.000	0.000	0.000	0.000	0.000	0.020	0.018	0.019	0.021	3.202	0.020	0.297	316	2384	100	350	17875	18225	353	19910	20263	Error	Error	-5.674	350	17875	353	19910	227562	6879169	0.805	27.641	0	0	0
1	7	6	"A33"	"A33"	14885	46135	100	514	549	253	46	365	365	396	230	58	33	12	0	8010	11521	9734	84	1852	1852	1888	541	28	94	89	0	0.000	0.000	0.000	0.000	0.000	0.000	0.000	0.000	0.000	0.000	0.000	0.000	0.000	0.000	0.024	0.019	0.024	0.027	3.010	0.017	0.217	316	2384	100	149	6158	6307	184	9669	9853	Error	Error	-5.369	149	6158	184	9669	173332	3640608	0.665	17.806	0	0	0
1	8	6	"A33"	"A33"	15185	46135	100	542	632	528	83	360	360	389	299	76	34	12	0	7904	11208	9205	82	1852	1852	1903	837	43	91	85	0	0.000	0.000	0.000	0.000	0.000	0.000	0.000	0.000	0.000	0.000	0.000	0.000	0.000	0.000	0.030	0.029	0.031	0.033	4.333	0.030	0.222	316	2384	100	182	6052	6234	272	9356	9628	Error	Error	-5.055	182	6052	272	9356	199625	3541579	0.813	11.117	0	0	0
1	9	6	"A33"	"A33"	15485	46130	100	512	557	270	48	356	356	382	245	64	34	14	0	8668	12256	10714	87	1842	1842	1884	519	27	93	85	0	0.000	0.000	0.000	0.000	0.000	0.000	0.000	0.000	0.000	0.000	0.000	0.000	0.000	0.000	0.023	0.019	0.025	0.028	3.673	0.017	0.142	316	2384	100	156	6826	6982	201	10414	10615	Error	Error	-5.451	156	6826	201	10414	175974	3872848	0.714	19.985	0	0	0
1	10	6	"A34"	"A34"	15785	46130	100	624	680	340	50	356	356	383	198	51	58	36	0	14616	19239	14608	75	1852	1852	1933	771	39	85	78	0	0.000	0.000	0.000	0.000	0.000	0.000	0.000	0.000	0.000	0.000	0.000	0.000	0.000	0.000	0.021	0.019	0.022	0.025	3.436	0.018	0.468	316	2384	100	268	12764	13032	324	17387	17711	Error	Error	-5.574	268	12764	324	17387	214835	6079523	1.500	22.446	0	0	0
1	11	6	"A34"	"A34"	16085	46130	100	603	685	408	59	356	356	385	239	62	50	28	0	13374	18834	13887	73	1853	1853	1919	729	37	88	81	0	0.000	0.000	0.000	0.000	0.000	0.000	0.000	0.000	0.000	0.000	0.000	0.000	0.000	0.000	0.021	0.019	0.021	0.023	3.421	0.020	0.394	316	2384	100	247	11521	11768	329	16981	17310	Error	Error	-5.544	247	11521	329	16981	216408	5951569	1.255	23.203	0	0	0
1	12	6	"A34"	"A34"	16385	46130	100	654	701	345	49	353	353	383	257	67	53	28	0	15456	20589	14879	72	1874	1874	1944	860	44	92	85	0	0.000	0.000	0.000	0.000	0.000	0.000	0.000	0.000	0.000	0.000	0.000	0.000	0.000	0.000	0.022	0.019	0.019	0.021	3.320	0.017	0.441	316	2384	100	301	13582	13883	348	18715	19063	Error	Error	-5.496	301	13582	348	18715	221626	6505996	1.237	21.680	0	0	0
1	13	6	"A35"	"A35"	16685	46130	100	623	666	336	50	355	355	411	535	130	20	1	0	20566	18473	11907	64	1926	1926	2146	2351	109	75	71	0	0.000	0.000	0.000	0.000	0.000	0.000	0.000	0.000	0.000	0.000	0.000	0.000	0.000	0.000	0.014	0.019	0.020	0.026	4.142	0.024	0.151	316	2384	100	268	18640	18908	311	16547	16858	Error	Error	-6.120	268	18640	311	16547	210306	5837609	0.477	6.945	0	0	0
1	14	6	"A35"	"A35"	16985	46130	100	606	637	330	51	383	383	469	885	188	1	0	0	17230	16119	8969	55	1972	1972	2280	3076	134	79	75	0	0.000	0.000	0.000	0.000	0.000	0.000	0.000	0.000	0.000	0.000	0.000	0.000	0.000	0.000	0.015	0.018	0.020	0.019	3.531	0.020	0.178	316	2384	100	223	15258	15481	254	14147	14401	Error	Error	-6.096	223	15258	254	14147	201314	5093524	0.190	4.499	0	0	0
1	15	6	"A35"	"A35"	17285	46130	100	641	684	426	62	375	375	406	299	73	44	16	0	20228	18839	10485	55	1967	1967	2022	934	46	89	83	0	0.000	0.000	0.000	0.000	0.000	0.000	0.000	0.000	0.000	0.000	0.000	0.000	0.000	0.000	0.015	0.018	0.019	0.018	3.035	0.019	0.241	316	2384	100	266	18261	18527	309	16872	17181	Error	Error	-6.101	266	18261	309	16872	216152	5953143	0.930	18.005	0	0	0
1	16	6	"A36"	"A36"	17585	46130	100	701	728	351	48	380	380	402	205	50	64	38	0	17070	20740	14159	68	1976	1976	2033	678	33	91	85	0	0.000	0.000	0.000	0.000	0.000	0.000	0.000	0.000	0.000	0.000	0.000	0.000	0.000	0.000	0.021	0.019	0.020	0.023	3.118	0.017	0.425	316	2384	100	321	15094	15415	348	18764	19112	Error	Error	-5.555	321	15094	348	18764	230144	6553801	1.590	27.591	0	0	0
1	17	6	"A36"	"A36"	17885	46130	100	587	622	343	55	379	379	410	246	60	43	18	0	12948	16708	13410	80	2047	2047	2177	1291	59	80	74	0	0.000	0.000	0.000	0.000	0.000	0.000	0.000	0.000	0.000	0.000	0.000	0.000	0.000	0.000	0.019	0.017	0.020	0.024	4.509	0.016	0.353	316	2384	100	208	10901	11109	243	14661	14904	Error	Error	-5.712	208	10901	243	14661	196527	5279833	0.862	11.256	0	0	0
1	18	6	"A36"	"A36"	18185	46125	100	715	768	410	53	395	395	424	228	53	56	36	0	16830	20798	14537	69	2147	2147	2219	1046	47	87	83	0	0.000	0.000	0.000	0.000	0.000	0.000	0.000	0.000	0.000	0.000	0.000	0.000	0.000	0.000	0.022	0.020	0.020	0.022	3.652	0.018	0.393	316	2384	100	320	14683	15003	373	18651	19024	Error	Error	-5.520	320	14683	373	18651	242648	6572072	1.509	17.762	0	0	0
1	1	7	"A37"	"A37"	13090	46435	100	834	846	348	41	472	472	512	279	54	57	29	0	24051	23749	15174	63	2139	2139	2262	1229	54	83	79	0	0.000	0.000	0.000	0.000	0.000	0.000	0.000	0.000	0.000	0.000	0.000	0.000	0.000	0.000	0.017	0.017	0.020	0.023	3.652	0.017	0.476	316	2384	100	362	21912	22274	374	21610	21984	Error	Error	-5.920	362	21912	374	21610	267468	7504782	1.197	17.483	0	0	0
1	2	7	"A37"	"A37"	13390	46435	100	665	715	307	42	463	463	517	270	52	42	14	0	15735	14541	8903	61	2131	2131	2378	1857	78	76	73	0	0.000	0.000	0.000	0.000	0.000	0.000	0.000	0.000	0.000	0.000	0.000	0.000	0.000	0.000	0.015	0.020	0.023	0.026	4.144	0.018	0.244	316	2384	100	202	13604	13806	252	12410	12662	Error	Error	-6.074	202	13604	252	12410	225828	4595039	0.733	6.550	0	0	0
1	3	7	"A37"	"A37"	13690	46435	100	578	621	288	46	356	356	381	177	46	56	31	0	13889	13784	8897	64	1860	1860	1968	1141	57	81	76	0	0.000	0.000	0.000	0.000	0.000	0.000	0.000	0.000	0.000	0.000	0.000	0.000	0.000	0.000	0.018	0.022	0.026	0.029	3.872	0.020	0.329	316	2384	100	222	12029	12251	265	11924	12189	Error	Error	-5.760	222	12029	265	11924	196198	4355763	1.356	10.356	0	0	0
1	4	7	"A38"	"A38"	13990	46435	100	745	762	345	45	358	358	389	213	54	67	46	0	30283	27148	16182	59	1888	1888	1971	805	40	91	86	0	0.000	0.000	0.000	0.000	0.000	0.000	0.000	0.000	0.000	0.000	0.000	0.000	0.000	0.000	0.014	0.016	0.017	0.018	2.700	0.015	0.498	316	2384	100	387	28395	28782	404	25260	25664	Error	Error	-6.197	387	28395	404	25260	240699	8578827	1.751	31.276	0	0	0
1	5	7	"A38"	"A38"	14290	46435	100	739	753	330	43	370	370	401	271	67	60	32	0	24422	23380	15038	64	1903	1903	2032	1247	61	83	77	0	0.000	0.000	0.000	0.000	0.000	0.000	0.000	0.000	0.000	0.000	0.000	0.000	0.000	0.000	0.016	0.018	0.019	0.022	2.738	0.017	0.490	316	2384	100	369	22519	22888	383	21477	21860	Error	Error	-5.931	369	22519	383	21477	237930	7387976	1.299	17.119	0	0	0
1	6	7	"A38"	"A38"	14590	46435	100	702	726	340	46	355	355	384	186	48	65	47	0	28534	23597	15223	64	1887	1887	2047	1692	82	79	74	0	0.000	0.000	0.000	0.000	0.000	0.000	0.000	0.000	0.000	0.000	0.000	0.000	0.000	0.000	0.013	0.017	0.019	0.022	4.034	0.017	0.543	316	2384	100	347	26647	26994	371	21710	22081	Error	Error	-6.263	347	26647	371	21710	229282	7456578	1.839	12.736	0	0	0
1	7	7	"A39"	"A39"	14890	46435	100	542	597	321	53	381	381	481	832	172	2	0	0	9877	12511	8810	70	1910	1910	2255	3390	150	78	59	0	0.000	0.000	0.000	0.000	0.000	0.000	0.000	0.000	0.000	0.000	0.000	0.000	0.000	0.000	0.020	0.020	0.025	0.024	3.749	0.020	0.265	316	2384	100	161	7967	8128	216	10601	10817	Error	Error	-5.629	161	7967	216	10601	188556	3953472	0.139	3.025	0	0	0
1	8	7	"A39"	"A39"	15190	46435	100	605	660	359	54	368	368	392	204	52	54	30	0	12374	16298	12835	78	1906	1906	1953	546	27	90	82	0	0.000	0.000	0.000	0.000	0.000	0.000	0.000	0.000	0.000	0.000	0.000	0.000	0.000	0.000	0.023	0.020	0.024	0.024	3.242	0.019	0.353	316	2384	100	237	10468	10705	292	14392	14684	Error	Error	-5.465	237	10468	292	14392	208655	5150084	1.314	26.273	0	0	0
1	9	7	"A39"	"A39"	15490	46430	100	567	654	335	51	368	368	394	207	52	48	30	0	12851	16877	13636	80	1904	1904	1992	920	46	82	80	0	0.000	0.000	0.000	0.000	0.000	0.000	0.000	0.000	0.000	0.000	0.000	0.000	0.000	0.000	0.018	0.019	0.021	0.025	3.545	0.018	0.396	316	2384	100	199	10947	11146	286	14973	15259	Error	Error	-5.782	199	10947	286	14973	206772	5333032	1.256	16.179	0	0	0
1	10	7	"A40"	"A40"	15790	46430	100	550	632	366	57	377	377	408	310	75	32	12	0	10717	15452	13532	87	1933	1933	2012	793	39	81	75	0	0.000	0.000	0.000	0.000	0.000	0.000	0.000	0.000	0.000	0.000	0.000	0.000	0.000	0.000	0.020	0.019	0.022	0.027	3.867	0.017	0.169	316	2384	100	173	8784	8957	255	13519	13774	Error	Error	-5.666	173	8784	255	13519	199850	4882740	0.723	16.948	0	0	0
1	11	7	"A40"	"A40"	16090	46430	100	558	638	448	70	365	365	404	262	64	41	19	0	10267	15435	13546	87	1943	1943	2003	745	37	89	84	0	0.000	0.000	0.000	0.000	0.000	0.000	0.000	0.000	0.000	0.000	0.000	0.000	0.000	0.000	0.023	0.020	0.025	0.027	3.702	0.018	0.176	316	2384	100	193	8324	8517	273	13492	13765	Error	Error	-5.431	193	8324	273	13492	201682	4877329	0.893	18.030	0	0	0
1	12	7	"A40"	"A40"	16390	46430	100	635	698	371	53	381	381	413	257	62	49	26	0	13521	18143	14562	80	1913	1913	1975	711	36	90	83	0	0.000	0.000	0.000	0.000	0.000	0.000	0.000	0.000	0.000	0.000	0.000	0.000	0.000	0.000	0.022	0.020	0.021	0.025	3.282	0.018	0.376	316	2384	100	254	11608	11862	317	16230	16547	Error	Error	-5.514	254	11608	317	16230	220450	5733276	1.109	22.740	0	0	0
1	13	7	"A41"	"A41"	16690	46430	100	685	716	349	48	371	371	400	222	55	60	36	0	23028	22064	13725	62	1948	1948	2083	1443	69	83	75	0	0.000	0.000	0.000	0.000	0.000	0.000	0.000	0.000	0.000	0.000	0.000	0.000	0.000	0.000	0.015	0.017	0.017	0.020	3.219	0.017	0.407	316	2384	100	314	21080	21394	345	20116	20461	Error	Error	-6.069	314	21080	345	20116	226163	6972343	1.423	13.847	0	0	0
1	14	7	"A41"	"A41"	16990	46430	100	721	750	330	44	382	382	419	357	85	47	16	0	21310	22018	13495	61	1992	1992	2080	926	44	89	83	0	0.000	0.000	0.000	0.000	0.000	0.000	0.000	0.000	0.000	0.000	0.000	0.000	0.000	0.000	0.018	0.018	0.019	0.021	3.568	0.017	0.183	316	2384	100	339	19318	19657	368	20026	20394	Error	Error	-5.833	339	19318	368	20026	237146	6957721	0.927	21.531	0	0	0
1	15	7	"A41"	"A41"	17290	46430	100	704	724	299	41	369	369	397	208	52	68	40	0	21571	22147	13019	58	1961	1961	2027	660	32	92	87	0	0.000	0.000	0.000	0.000	0.000	0.000	0.000	0.000	0.000	0.000	0.000	0.000	0.000	0.000	0.017	0.018	0.018	0.020	2.957	0.017	0.404	316	2384	100	335	19610	19945	355	20186	20541	Error	Error	-5.871	335	19610	355	20186	228645	6998541	1.572	30.485	0	0	0
1	16	7	"A42"	"A42"	17590	46430	100	519	559	277	49	367	367	395	216	54	38	14	0	8656	11553	10210	88	1976	1976	2051	1015	49	85	78	0	0.000	0.000	0.000	0.000	0.000	0.000	0.000	0.000	0.000	0.000	0.000	0.000	0.000	0.000	0.023	0.020	0.027	0.030	3.523	0.017	0.242	316	2384	100	152	6680	6832	192	9577	9769	Error	Error	-5.458	152	6680	192	9577	176605	3650867	0.759	9.362	0	0	0
1	17	7	"A42"	"A42"	17890	46430	100	536	573	310	54	374	374	405	220	54	38	14	0	8884	10979	9369	85	2036	2036	2078	528	25	92	86	0	0.000	0.000	0.000	0.000	0.000	0.000	0.000	0.000	0.000	0.000	0.000	0.000	0.000	0.000	0.024	0.022	0.028	0.030	3.182	0.021	0.224	316	2384	100	162	6848	7010	199	8943	9142	Error	Error	-5.402	162	6848	199	8943	181081	3469427	0.764	16.858	0	0	0
1	18	7	"A42"	"A42"	18190	46425	100	491	554	271	48	403	403	446	341	76	20	5	0	8005	9884	9117	92	2156	2156	2279	1319	57	76	68	0	0.000	0.000	0.000	0.000	0.000	0.000	0.000	0.000	0.000	0.000	0.000	0.000	0.000	0.000	0.015	0.020	0.027	0.034	4.664	0.018	0.113	316	2384	100	88	5849	5937	151	7728	7879	Error	Error	-6.055	88	5849	151	7728	174942	3123234	0.317	5.766	0	0	0
1	1	8	"A43"	"A43"	13095	46735	100	800	830	379	45	412	412	431	203	47	67	48	0	24471	25368	15692	61	1963	1963	1999	453	22	96	93	0	0.000	0.000	0.000	0.000	0.000	0.000	0.000	0.000	0.000	0.000	0.000	0.000	0.000	0.000	0.017	0.018	0.019	0.019	2.785	0.018	0.552	316	2384	100	388	22508	22896	418	23405	23823	Error	Error	-5.858	388	22508	418	23405	262430	8016258	1.966	51.587	0	0	0
1	2	8	"A43"	"A43"	13395	46735	100	775	766	337	43	373	373	394	181	45	68	52	0	24473	24464	15189	62	1885	1885	1950	709	36	93	86	0	0.000	0.000	0.000	0.000	0.000	0.000	0.000	0.000	0.000	0.000	0.000	0.000	0.000	0.000	0.018	0.017	0.019	0.019	2.517	0.016	0.508	316	2384	100	402	22588	22990	393	22579	22972	Error	Error	-5.812	402	22588	393	22579	241937	7730697	2.055	31.755	0	0	0
1	3	8	"A43"	"A43"	13695	46735	100	757	773	379	49	364	364	388	189	48	68	51	0	26886	25975	17200	66	1866	1866	1995	1258	63	81	75	0	0.000	0.000	0.000	0.000	0.000	0.000	0.000	0.000	0.000	0.000	0.000	0.000	0.000	0.000	0.016	0.017	0.018	0.022	3.024	0.017	0.531	316	2384	100	393	25020	25413	409	24109	24518	Error	Error	-5.992	393	25020	409	24109	244130	8208155	2.037	19.062	0	0	0
1	4	8	"A44"	"A44"	13995	46735	100	643	666	313	46	361	361	385	181	47	62	37	0	17860	17647	10001	56	1864	1864	1955	670	34	94	90	0	0.000	0.000	0.000	0.000	0.000	0.000	0.000	0.000	0.000	0.000	0.000	0.000	0.000	0.000	0.018	0.019	0.021	0.019	2.659	0.018	0.374	316	2384	100	282	15996	16278	305	15783	16088	Error	Error	-5.826	282	15996	305	15783	210486	5576530	1.552	23.421	0	0	0
1	5	8	"A44"	"A44"	14295	46735	100	686	719	371	51	376	376	404	197	48	61	36	0	18892	18486	10138	54	1909	1909	1994	717	35	95	91	0	0.000	0.000	0.000	0.000	0.000	0.000	0.000	0.000	0.000	0.000	0.000	0.000	0.000	0.000	0.018	0.021	0.020	0.020	2.832	0.019	0.339	316	2384	100	310	16983	17293	343	16577	16920	Error	Error	-5.776	310	16983	343	16577	227080	5841577	1.599	23.001	0	0	0
1	6	8	"A44"	"A44"	14595	46735	100	638	666	305	45	360	360	394	256	64	52	22	0	19205	18251	9453	51	1895	1895	1990	838	42	94	88	0	0.000	0.000	0.000	0.000	0.000	0.000	0.000	0.000	0.000	0.000	0.000	0.000	0.000	0.000	0.016	0.019	0.020	0.020	3.159	0.017	0.315	316	2384	100	278	17310	17588	306	16356	16662	Error	Error	-5.960	278	17310	306	16356	210345	5767260	1.063	19.405	0	0	0
1	7	8	"A45"	"A45"	14895	46735	100	646	661	307	46	367	367	391	176	45	62	37	0	17014	15951	7813	48	1884	1884	1948	844	43	91	86	0	0.000	0.000	0.000	0.000	0.000	0.000	0.000	0.000	0.000	0.000	0.000	0.000	0.000	0.000	0.018	0.021	0.023	0.022	2.794	0.021	0.352	316	2384	100	279	15130	15409	294	14067	14361	Error	Error	-5.761	279	15130	294	14067	208920	5040371	1.534	16.591	0	0	0
1	8	8	"A45"	"A45"	15195	46735	100	702	748	331	44	379	379	410	306	74	53	20	0	18581	22297	14525	65	1915	1915	1989	863	43	94	88	0	0.000	0.000	0.000	0.000	0.000	0.000	0.000	0.000	0.000	0.000	0.000	0.000	0.000	0.000	0.019	0.018	0.019	0.021	3.143	0.017	0.332	316	2384	100	323	16666	16989	369	20382	20751	Error	Error	-5.689	323	16666	369	20382	236254	7045800	1.105	23.532	0	0	0
1	9	8	"A45"	"A45"	15495	46730	100	645	672	308	45	371	371	399	215	53	59	30	0	17218	17184	10625	61	1917	1917	1990	608	30	91	87	0	0.000	0.000	0.000	0.000	0.000	0.000	0.000	0.000	0.000	0.000	0.000	0.000	0.000	0.000	0.018	0.020	0.023	0.023	3.540	0.019	0.392	316	2384	100	274	15301	15575	301	15267	15568	Error	Error	-5.803	274	15301	301	15267	212288	5430082	1.270	24.990	0	0	0
1	10	8	"A47"	"A47"	15795	46730	100	755	801	383	47	377	377	405	217	53	68	43	0	20036	21297	12967	60	1926	1926	1987	581	29	93	87	0	0.000	0.000	0.000	0.000	0.000	0.000	0.000	0.000	0.000	0.000	0.000	0.000	0.000	0.000	0.021	0.022	0.023	0.025	3.217	0.020	0.434	316	2384	100	378	18110	18488	424	19371	19795	Error	Error	-5.582	378	18110	424	19371	253143	6729839	1.825	33.236	0	0	0
1	11	8	"A47"	"A47"	16095	46730	100	716	765	361	47	385	385	413	247	59	60	32	0	19564	19685	12426	63	1972	1972	2066	886	42	85	81	0	0.000	0.000	0.000	0.000	0.000	0.000	0.000	0.000	0.000	0.000	0.000	0.000	0.000	0.000	0.019	0.021	0.022	0.026	3.440	0.018	0.257	316	2384	100	331	17592	17923	380	17713	18093	Error	Error	-5.732	331	17592	380	17713	241796	6220611	1.425	19.886	0	0	0
1	12	8	"A47"	"A47"	16395	46730	100	715	745	365	48	380	380	406	193	47	64	44	0	20173	21916	15965	72	1963	1963	2146	1691	78	77	75	0	0.000	0.000	0.000	0.000	0.000	0.000	0.000	0.000	0.000	0.000	0.000	0.000	0.000	0.000	0.018	0.018	0.020	0.023	3.563	0.016	0.341	316	2384	100	335	18210	18545	365	19953	20318	Error	Error	-5.764	335	18210	365	19953	235474	6925435	1.756	11.691	0	0	0
1	13	8	"A48"	"A48"	16695	46730	100	880	884	343	38	372	372	417	355	85	66	28	0	33566	31073	12276	39	1982	1982	2225	1967	88	92	88	0	0.000	0.000	0.000	0.000	0.000	0.000	0.000	0.000	0.000	0.000	0.000	0.000	0.000	0.000	0.016	0.018	0.017	0.016	2.134	0.018	0.423	316	2384	100	508	31584	32092	512	29091	29603	Error	Error	-5.958	508	31584	512	29091	279285	9819058	1.315	14.666	0	0	0
1	14	8	"A48"	"A48"	16990	46730	100	863	883	369	41	382	382	427	319	74	68	34	0	30733	28597	13565	47	2011	2011	2548	4158	163	83	82	0	0.000	0.000	0.000	0.000	0.000	0.000	0.000	0.000	0.000	0.000	0.000	0.000	0.000	0.000	0.017	0.019	0.019	0.020	2.626	0.019	0.399	316	2384	100	481	28722	29203	501	26586	27087	Error	Error	-5.900	481	28722	501	26586	279020	9036512	1.429	6.265	0	0	0
1	15	8	"A48"	"A48"	17290	46730	100	865	922	718	77	387	387	433	354	81	63	19	0	31350	29226	12633	43	2041	2041	2380	2786	117	87	85	0	0.000	0.000	0.000	0.000	0.000	0.000	0.000	0.000	0.000	0.000	0.000	0.000	0.000	0.000	0.016	0.020	0.018	0.017	2.323	0.020	0.363	316	2384	100	478	29309	29787	535	27185	27720	Error	Error	-5.938	478	29309	535	27185	291308	9235309	1.381	9.636	0	0	0
1	16	8	"A49"	"A49"	17590	46730	100	596	661	344	52	378	378	407	237	58	46	20	0	15060	16370	9947	60	1995	1995	2069	890	43	91	86	0	0.000	0.000	0.000	0.000	0.000	0.000	0.000	0.000	0.000	0.000	0.000	0.000	0.000	0.000	0.017	0.020	0.023	0.021	3.085	0.020	0.340	316	2384	100	218	13065	13283	283	14375	14658	Error	Error	-5.905	218	13065	283	14375	208833	5172840	1.072	16.069	0	0	0
1	17	8	"A49"	"A49"	17890	46730	100	633	694	474	68	389	389	432	368	85	33	6	0	16080	16608	10161	61	2049	2049	2162	1128	52	87	83	0	0.000	0.000	0.000	0.000	0.000	0.000	0.000	0.000	0.000	0.000	0.000	0.000	0.000	0.000	0.017	0.021	0.021	0.023	3.373	0.024	0.161	316	2384	100	244	14031	14275	305	14559	14864	Error	Error	-5.846	244	14031	305	14559	219325	5248129	0.712	12.807	0	0	0
1	18	8	"A49"	"A49"	18190	46725	100	564	609	331	54	388	388	418	212	50	46	18	0	14936	14739	8764	59	2101	2101	2159	556	25	92	86	0	0.000	0.000	0.000	0.000	0.000	0.000	0.000	0.000	0.000	0.000	0.000	0.000	0.000	0.000	0.014	0.017	0.021	0.021	3.309	0.018	0.264	316	2384	100	176	12835	13011	221	12638	12859	Error	Error	-6.188	176	12835	221	12638	192327	4657624	0.901	22.626	0	0	0
1	1	9	"A50"	"A50"	13100	47035	100	559	609	299	49	377	377	402	204	50	46	21	0	11251	14055	9573	68	1887	1887	1931	963	49	92	87	0	0.000	0.000	0.000	0.000	0.000	0.000	0.000	0.000	0.000	0.000	0.000	0.000	0.000	0.000	0.019	0.019	0.022	0.023	3.185	0.020	0.300	316	2384	100	182	9364	9546	232	12168	12400	Error	Error	-5.685	182	9364	232	12168	192517	4441439	1.015	12.590	0	0	0
1	2	9	"A50"	"A50"	13400	47035	100	599	647	302	46	358	358	384	188	48	58	34	0	12220	15807	10119	64	1870	1870	1902	482	25	94	92	0	0.000	0.000	0.000	0.000	0.000	0.000	0.000	0.000	0.000	0.000	0.000	0.000	0.000	0.000	0.023	0.021	0.023	0.023	2.755	0.020	0.395	316	2384	100	241	10350	10591	289	13937	14226	Error	Error	-5.424	241	10350	289	13937	204457	4995115	1.399	28.849	0	0	0
1	3	9	"A50"	"A50"	13700	47035	100	592	631	310	49	365	365	392	195	49	54	30	0	11430	15299	10549	68	1858	1858	1899	497	26	97	92	0	0.000	0.000	0.000	0.000	0.000	0.000	0.000	0.000	0.000	0.000	0.000	0.000	0.000	0.000	0.024	0.020	0.024	0.023	3.349	0.019	0.339	316	2384	100	227	9572	9799	266	13441	13707	Error	Error	-5.398	227	9572	266	13441	199244	4834373	1.226	26.962	0	0	0
1	4	9	"A51"	"A51"	14000	47035	100	648	682	298	43	361	361	387	203	52	60	36	0	17115	17761	9737	54	1865	1865	1902	476	25	98	95	0	0.000	0.000	0.000	0.000	0.000	0.000	0.000	0.000	0.000	0.000	0.000	0.000	0.000	0.000	0.019	0.020	0.020	0.018	2.927	0.019	0.317	316	2384	100	287	15250	15537	321	15896	16217	Error	Error	-5.732	287	15250	321	15896	215618	5612545	1.453	33.317	0	0	0
1	5	9	"A51"	"A51"	14295	47035	100	653	694	305	43	381	381	408	258	63	52	22	0	18665	18858	10280	54	1895	1895	1953	611	31	97	93	0	0.000	0.000	0.000	0.000	0.000	0.000	0.000	0.000	0.000	0.000	0.000	0.000	0.000	0.000	0.016	0.018	0.019	0.018	2.550	0.018	0.337	316	2384	100	272	16770	17042	313	16963	17276	Error	Error	-5.946	272	16770	313	16963	219297	5959067	1.109	27.668	0	0	0
1	6	9	"A51"	"A51"	14595	47035	100	623	659	261	39	370	370	411	364	88	38	6	0	18132	19613	10273	52	1890	1890	1937	538	27	99	96	0	0.000	0.000	0.000	0.000	0.000	0.000	0.000	0.000	0.000	0.000	0.000	0.000	0.000	0.000	0.016	0.016	0.017	0.016	2.499	0.015	0.350	316	2384	100	253	16242	16495	289	17723	18012	Error	Error	-6.004	253	16242	289	17723	208114	6197583	0.681	32.855	0	0	0
1	7	9	"A52"	"A52"	14895	47035	100	596	625	245	39	378	378	410	222	54	49	19	0	14552	13540	6542	48	1923	1923	1990	694	34	92	87	0	0.000	0.000	0.000	0.000	0.000	0.000	0.000	0.000	0.000	0.000	0.000	0.000	0.000	0.000	0.017	0.021	0.022	0.023	3.120	0.018	0.209	316	2384	100	218	12629	12847	247	11617	11864	Error	Error	-5.856	218	12629	247	11617	197475	4278611	0.968	16.643	0	0	0
1	8	9	"A52"	"A52"	15195	47035	100	600	637	276	43	380	380	412	257	62	42	15	0	15265	14582	6292	43	1908	1908	1956	504	25	98	94	0	0.000	0.000	0.000	0.000	0.000	0.000	0.000	0.000	0.000	0.000	0.000	0.000	0.000	0.000	0.016	0.020	0.023	0.022	2.761	0.018	0.237	316	2384	100	220	13357	13577	257	12674	12931	Error	Error	-5.924	220	13357	257	12674	201366	4607948	0.875	25.052	0	0	0
1	9	9	"A52"	"A52"	15495	47030	100	645	721	570	79	381	381	425	321	75	40	9	0	15366	15026	7566	50	1940	1940	2011	702	34	94	89	0	0.000	0.000	0.000	0.000	0.000	0.000	0.000	0.000	0.000	0.000	0.000	0.000	0.000	0.000	0.020	0.026	0.023	0.024	3.197	0.021	0.105	316	2384	100	264	13426	13690	340	13086	13426	Error	Error	-5.668	264	13426	340	13086	227974	4748354	0.922	18.540	0	0	0
1	10	9	"A53"	"A53"	15795	47030	100	12480	11588	7144	61	369	369	400	229	57	93	89	0	19082	18081	8842	48	1907	1907	1944	545	28	95	92	0	0.000	0.000	0.000	0.000	0.000	0.000	0.000	0.000	0.000	0.000	0.000	0.000	0.000	0.000	0.705	0.694	0.577	0.582	2.038	0.683	0.724	316	2384	100	12111	17175	29286	11219	16174	27393	Error	Error	-0.504	12111	17175	11219	16174	3661693	5713727	48.856	29.609	0	0	0
1	11	9	"A53"	"A53"	16095	47030	100	4619	7090	7256	102	377	377	417	562	134	79	62	0	18978	18715	9131	48	1862	1862	1920	575	29	96	91	0	0.000	0.000	0.000	0.000	0.000	0.000	0.000	0.000	0.000	0.000	0.000	0.000	0.000	0.000	0.248	0.398	0.265	0.211	3.589	0.437	0.513	316	2384	100	4242	17116	21358	6713	16853	23566	Error	Error	-2.013	4242	17116	6713	16853	2240331	5914088	11.874	29.209	0	0	0
1	12	9	"A53"	"A53"	16395	47030	100	5716	7358	7507	102	376	376	402	203	50	91	83	0	19780	20124	10139	50	1910	1910	1963	519	26	97	92	0	0.000	0.000	0.000	0.000	0.000	0.000	0.000	0.000	0.000	0.000	0.000	0.000	0.000	0.000	0.299	0.383	0.265	0.209	3.531	0.407	0.494	316	2384	100	5340	17870	23210	6982	18214	25196	Error	Error	-1.743	5340	17870	6982	18214	2325263	6359319	34.266	34.992	0	0	0
1	13	9	"A54"	"A54"	16695	47030	100	635	661	295	44	378	378	419	571	136	16	0	0	16245	16007	8908	55	1956	1956	2009	580	28	92	87	0	0.000	0.000	0.000	0.000	0.000	0.000	0.000	0.000	0.000	0.000	0.000	0.000	0.000	0.000	0.018	0.020	0.022	0.022	2.818	0.018	0.308	316	2384	100	257	14289	14546	283	14051	14334	Error	Error	-5.797	257	14289	283	14051	209029	5058210	0.424	24.134	0	0	0
1	14	9	"A54"	"A54"	16995	47030	100	648	692	316	45	380	380	409	305	74	43	13	0	17720	18388	10064	54	1952	1952	2022	782	38	93	87	0	0.000	0.000	0.000	0.000	0.000	0.000	0.000	0.000	0.000	0.000	0.000	0.000	0.000	0.000	0.017	0.019	0.019	0.020	2.753	0.020	0.175	316	2384	100	268	15768	16036	312	16436	16748	Error	Error	-5.879	268	15768	312	16436	218726	5810468	0.928	20.928	0	0	0
1	15	9	"A54"	"A54"	17295	47030	100	662	722	364	50	385	385	459	731	159	9	1	0	18428	19337	11457	59	2034	2034	2158	1113	51	90	83	0	0.000	0.000	0.000	0.000	0.000	0.000	0.000	0.000	0.000	0.000	0.000	0.000	0.000	0.000	0.017	0.019	0.020	0.021	2.981	0.017	0.038	316	2384	100	277	16394	16671	337	17303	17640	Error	Error	-5.887	277	16394	337	17303	228224	6110491	0.360	15.435	0	0	0
1	16	9	"A55"	"A55"	17595	47030	100	601	660	320	48	377	377	404	183	45	57	33	0	11217	14221	10295	72	2026	2026	2077	552	26	93	86	0	0.000	0.000	0.000	0.000	0.000	0.000	0.000	0.000	0.000	0.000	0.000	0.000	0.000	0.000	0.024	0.023	0.025	0.028	3.101	0.021	0.353	316	2384	100	224	9191	9415	283	12195	12478	Error	Error	-5.359	224	9191	283	12195	208640	4493901	1.399	22.000	0	0	0
1	17	9	"A55"	"A55"	17895	47025	100	561	600	263	43	387	387	421	357	84	25	4	0	11286	12349	8661	70	2046	2046	2125	733	34	83	79	0	0.000	0.000	0.000	0.000	0.000	0.000	0.000	0.000	0.000	0.000	0.000	0.000	0.000	0.000	0.019	0.021	0.024	0.030	4.302	0.019	0.279	316	2384	100	174	9240	9414	213	10303	10516	Error	Error	-5.731	174	9240	213	10303	189477	3902435	0.501	13.948	0	0	0
1	18	9	"A55"	"A55"	18195	47025	100	548	606	321	52	406	406	453	423	93	18	3	0	8816	11186	8381	74	2170	2170	2272	995	43	83	77	0	0.000	0.000	0.000	0.000	0.000	0.000	0.000	0.000	0.000	0.000	0.000	0.000	0.000	0.000	0.021	0.022	0.028	0.031	4.160	0.022	0.259	316	2384	100	142	6646	6788	200	9016	9216	Error	Error	-5.549	142	6646	200	9016	191648	3534828	0.362	8.959	0	0	0
1	1	10	"A56"	"A56"	13100	47335	100	648	685	296	43	377	377	398	196	49	59	36	0	19277	18091	10465	57	1915	1915	1978	940	47	88	82	0	0.000	0.000	0.000	0.000	0.000	0.000	0.000	0.000	0.000	0.000	0.000	0.000	0.000	0.000	0.016	0.019	0.021	0.022	3.758	0.018	0.399	316	2384	100	271	17362	17633	308	16176	16484	Error	Error	-6.001	271	17362	308	16176	216341	5716651	1.464	17.141	0	0	0
1	2	10	"A56"	"A56"	13400	47335	100	642	657	273	41	369	369	389	191	49	61	33	0	17001	15968	8785	55	1906	1906	1968	707	35	90	82	0	0.000	0.000	0.000	0.000	0.000	0.000	0.000	0.000	0.000	0.000	0.000	0.000	0.000	0.000	0.018	0.020	0.021	0.022	3.466	0.018	0.350	316	2384	100	273	15095	15368	288	14062	14350	Error	Error	-5.789	273	15095	288	14062	207660	5045783	1.403	19.802	0	0	0
1	3	10	"A56"	"A56"	13700	47335	100	629	651	273	41	375	375	399	218	54	55	26	0	19607	17105	9972	58	1901	1901	1984	959	48	86	80	0	0.000	0.000	0.000	0.000	0.000	0.000	0.000	0.000	0.000	0.000	0.000	0.000	0.000	0.000	0.014	0.018	0.019	0.020	3.521	0.016	0.298	316	2384	100	254	17706	17960	276	15204	15480	Error	Error	-6.123	254	17706	276	15204	205721	5405300	1.156	15.767	0	0	0
1	4	10	"A57"	"A57"	14000	47335	100	654	670	272	40	386	386	412	197	47	59	32	0	17606	18228	11426	62	1906	1906	1973	732	37	90	85	0	0.000	0.000	0.000	0.000	0.000	0.000	0.000	0.000	0.000	0.000	0.000	0.000	0.000	0.000	0.017	0.017	0.018	0.021	3.340	0.015	0.308	316	2384	100	268	15700	15968	284	16322	16606	Error	Error	-5.872	268	15700	284	16322	211581	5760172	1.310	22.206	0	0	0
1	5	10	"A57"	"A57"	14300	47335	100	595	642	296	46	405	405	433	268	61	39	14	0	13692	16185	10605	65	1971	1971	2048	921	44	86	80	0	0.000	0.000	0.000	0.000	0.000	0.000	0.000	0.000	0.000	0.000	0.000	0.000	0.000	0.000	0.016	0.017	0.021	0.024	3.918	0.016	0.151	316	2384	100	190	11721	11911	237	14214	14451	Error	Error	-5.947	190	11721	237	14214	202860	5114442	0.780	15.350	0	0	0
1	6	10	"A57"	"A57"	14600	47335	100	651	709	377	53	400	400	429	266	62	48	20	0	16957	18355	10751	58	1943	1943	1992	535	26	94	88	0	0.000	0.000	0.000	0.000	0.000	0.000	0.000	0.000	0.000	0.000	0.000	0.000	0.000	0.000	0.017	0.019	0.020	0.021	3.347	0.017	0.174	316	2384	100	251	15014	15265	309	16412	16721	Error	Error	-5.902	251	15014	309	16412	224144	5800093	1.053	30.585	0	0	0
1	7	10	"A58"	"A58"	14900	47335	100	671	680	298	43	399	399	415	194	46	58	31	0	14362	15760	8680	55	1937	1937	1989	723	36	93	89	0	0.000	0.000	0.000	0.000	0.000	0.000	0.000	0.000	0.000	0.000	0.000	0.000	0.000	0.000	0.022	0.020	0.023	0.023	2.875	0.019	0.352	316	2384	100	272	12425	12697	281	13823	14104	Error	Error	-5.513	272	12425	281	13823	214860	4980136	1.366	19.047	0	0	0
1	8	10	"A58"	"A58"	15200	47335	100	612	655	283	43	382	382	415	281	67	43	14	0	16083	17236	9888	57	1927	1927	1997	720	36	93	87	0	0.000	0.000	0.000	0.000	0.000	0.000	0.000	0.000	0.000	0.000	0.000	0.000	0.000	0.000	0.016	0.018	0.019	0.019	3.150	0.016	0.286	316	2384	100	230	14156	14386	273	15309	15582	Error	Error	-5.944	230	14156	273	15309	207005	5446443	0.854	21.165	0	0	0
1	9	10	"A58"	"A58"	15500	47330	100	582	631	288	45	373	373	411	363	88	32	7	0	15105	16930	10841	64	1875	1875	1964	976	49	84	80	0	0.000	0.000	0.000	0.000	0.000	0.000	0.000	0.000	0.000	0.000	0.000	0.000	0.000	0.000	0.016	0.017	0.020	0.023	3.716	0.016	0.298	316	2384	100	209	13230	13439	258	15055	15313	Error	Error	-5.984	209	13230	258	15055	199391	5349806	0.606	15.334	0	0	0
1	10	10	"A59"	"A59"	15800	47330	100	599	618	280	45	371	371	393	184	46	55	25	0	13969	13613	7544	55	1887	1887	1952	890	45	86	81	0	0.000	0.000	0.000	0.000	0.000	0.000	0.000	0.000	0.000	0.000	0.000	0.000	0.000	0.000	0.019	0.021	0.022	0.024	4.098	0.018	0.259	316	2384	100	228	12082	12310	247	11726	11973	Error	Error	-5.728	228	12082	247	11726	195345	4301810	1.223	13.102	0	0	0
1	11	10	"A59"	"A59"	16100	47330	100	642	687	611	88	363	363	391	194	49	63	30	0	19235	17378	9696	55	1873	1873	1937	623	32	90	85	0	0.000	0.000	0.000	0.000	0.000	0.000	0.000	0.000	0.000	0.000	0.000	0.000	0.000	0.000	0.016	0.021	0.020	0.023	3.482	0.019	0.185	316	2384	100	279	17362	17641	324	15505	15829	Error	Error	-5.960	279	17362	324	15505	217007	5491579	1.526	24.785	0	0	0
1	12	10	"A59"	"A59"	16400	47330	100	616	636	269	42	372	372	407	353	86	32	6	0	18363	15981	9301	58	1895	1895	2044	1427	69	78	76	0	0.000	0.000	0.000	0.000	0.000	0.000	0.000	0.000	0.000	0.000	0.000	0.000	0.000	0.000	0.015	0.019	0.020	0.021	3.611	0.019	0.173	316	2384	100	244	16468	16712	264	14086	14350	Error	Error	-6.077	244	16468	264	14086	200961	5050059	0.649	9.767	0	0	0
1	13	10	"A60"	"A60"	16700	47330	100	447	488	252	51	373	373	398	191	47	29	10	0	5951	8296	7749	93	1907	1907	1966	848	43	81	71	0	0.000	0.000	0.000	0.000	0.000	0.000	0.000	0.000	0.000	0.000	0.000	0.000	0.000	0.000	0.018	0.018	0.032	0.036	5.565	0.019	0.199	316	2384	100	74	4044	4118	115	6389	6504	Error	Error	-5.772	74	4044	115	6389	154202	2621502	0.471	7.465	0	0	0
1	14	10	"A60"	"A60"	17000	47330	100	452	489	228	46	366	366	396	242	61	26	7	0	5167	8047	7697	95	1887	1887	1930	513	26	86	78	0	0.000	0.000	0.000	0.000	0.000	0.000	0.000	0.000	0.000	0.000	0.000	0.000	0.000	0.000	0.026	0.020	0.037	0.043	4.127	0.018	0.134	316	2384	100	86	3280	3366	123	6160	6283	Error	Error	-5.253	86	3280	123	6160	154629	2542943	0.384	11.924	0	0	0
1	15	10	"A60"	"A60"	17300	47330	100	454	513	371	72	374	374	424	666	157	3	0	0	5191	8047	7379	91	1952	1952	1993	607	30	84	75	0	0.000	0.000	0.000	0.000	0.000	0.000	0.000	0.000	0.000	0.000	0.000	0.000	0.000	0.000	0.025	0.023	0.032	0.037	4.310	0.022	0.097	316	2384	100	80	3239	3319	139	6095	6234	Error	Error	-5.339	80	3239	139	6095	162230	2542956	0.134	9.974	0	0	0
1	16	10	"A61"	"A61"	17600	47330	100	726	767	347	45	389	389	417	218	52	62	37	0	17772	19035	11431	60	2005	2005	2056	595	28	96	89	0	0.000	0.000	0.000	0.000	0.000	0.000	0.000	0.000	0.000	0.000	0.000	0.000	0.000	0.000	0.021	0.022	0.023	0.023	2.659	0.020	0.452	316	2384	100	337	15767	16104	378	17030	17408	Error	Error	-5.548	337	15767	378	17030	242322	6014968	1.606	28.536	0	0	0
1	17	10	"A61"	"A61"	17900	47325	100	634	671	299	44	396	396	419	190	45	56	34	0	16139	17090	11322	66	2062	2062	2141	877	40	84	79	0	0.000	0.000	0.000	0.000	0.000	0.000	0.000	0.000	0.000	0.000	0.000	0.000	0.000	0.000	0.017	0.018	0.021	0.023	4.010	0.017	0.354	316	2384	100	238	14077	14315	275	15028	15303	Error	Error	-5.886	238	14077	275	15028	211903	5400494	1.326	17.046	0	0	0
1	18	10	"A61"	"A61"	18200	47325	100	613	677	342	50	406	406	430	216	50	48	27	0	13955	15283	10614	69	2160	2160	2228	793	35	87	80	0	0.000	0.000	0.000	0.000	0.000	0.000	0.000	0.000	0.000	0.000	0.000	0.000	0.000	0.000	0.018	0.021	0.023	0.025	3.615	0.019	0.260	316	2384	100	207	11795	12002	271	13123	13394	Error	Error	-5.832	207	11795	271	13123	214060	4829397	1.144	16.463	0	0	0
1	1	11	"A62"	"A62"	13105	47635	100	561	619	309	49	361	361	382	178	46	54	31	0	13244	16156	11466	70	1843	1843	1888	670	35	92	85	0	0.000	0.000	0.000	0.000	0.000	0.000	0.000	0.000	0.000	0.000	0.000	0.000	0.000	0.000	0.018	0.018	0.020	0.020	3.222	0.018	0.367	316	2384	100	200	11401	11601	258	14313	14571	Error	Error	-5.833	200	11401	258	14313	195465	5105322	1.331	21.296	0	0	0
1	2	11	"A62"	"A62"	13405	47635	100	515	568	281	49	351	351	377	201	53	46	23	0	11029	15343	12132	79	1828	1828	1912	951	49	76	73	0	0.000	0.000	0.000	0.000	0.000	0.000	0.000	0.000	0.000	0.000	0.000	0.000	0.000	0.000	0.018	0.016	0.018	0.024	4.366	0.016	0.290	316	2384	100	164	9201	9365	217	13515	13732	Error	Error	-5.810	164	9201	217	13515	179342	4848483	0.950	14.123	0	0	0
1	3	11	"A62"	"A62"	13705	47635	100	526	632	356	56	373	373	399	237	59	41	23	0	12357	16235	12800	78	1851	1851	1969	1572	79	73	70	0	0.000	0.000	0.000	0.000	0.000	0.000	0.000	0.000	0.000	0.000	0.000	0.000	0.000	0.000	0.015	0.018	0.019	0.024	3.638	0.017	0.361	316	2384	100	153	10506	10659	259	14384	14643	Error	Error	-6.102	153	10506	259	14384	199593	5130221	0.983	9.075	0	0	0
1	4	11	"A63"	"A63"	14005	47635	100	670	706	376	53	381	381	402	219	54	61	30	0	26792	22527	12148	53	1905	1905	1972	714	36	93	87	0	0.000	0.000	0.000	0.000	0.000	0.000	0.000	0.000	0.000	0.000	0.000	0.000	0.000	0.000	0.012	0.016	0.016	0.018	3.266	0.015	0.313	316	2384	100	289	24887	25176	325	20622	20947	Error	Error	-6.428	289	24887	325	20622	223245	7118680	1.388	28.789	0	0	0
1	5	11	"A63"	"A63"	14305	47635	100	683	727	389	53	378	378	407	220	54	61	32	0	24730	23246	13110	56	1899	1899	1970	821	41	93	87	0	0.000	0.000	0.000	0.000	0.000	0.000	0.000	0.000	0.000	0.000	0.000	0.000	0.000	0.000	0.013	0.016	0.017	0.018	3.223	0.016	0.397	316	2384	100	305	22831	23136	349	21347	21696	Error	Error	-6.226	305	22831	349	21347	229795	7345831	1.455	25.915	0	0	0
1	6	11	"A63"	"A63"	14605	47635	100	708	754	355	47	400	400	431	262	60	56	26	0	21845	20794	11218	53	1928	1928	1994	622	31	94	90	0	0.000	0.000	0.000	0.000	0.000	0.000	0.000	0.000	0.000	0.000	0.000	0.000	0.000	0.000	0.015	0.019	0.020	0.020	3.101	0.016	0.206	316	2384	100	308	19917	20225	354	18866	19220	Error	Error	-6.015	308	19917	354	18866	238282	6570957	1.233	30.225	0	0	0
1	7	11	"A64"	"A64"	14905	47635	100	662	707	466	65	393	393	414	183	44	62	40	0	22765	20704	10431	50	1944	1944	1972	448	22	97	95	0	0.000	0.000	0.000	0.000	0.000	0.000	0.000	0.000	0.000	0.000	0.000	0.000	0.000	0.000	0.013	0.017	0.017	0.017	2.975	0.017	0.262	316	2384	100	269	20821	21090	314	18760	19074	Error	Error	-6.274	269	20821	314	18760	223417	6542444	1.601	41.813	0	0	0
1	8	11	"A64"	"A64"	15205	47635	100	635	669	257	38	397	397	425	244	57	49	20	0	17676	18886	10762	56	1924	1924	1986	809	40	92	88	0	0.000	0.000	0.000	0.000	0.000	0.000	0.000	0.000	0.000	0.000	0.000	0.000	0.000	0.000	0.015	0.016	0.016	0.017	3.169	0.015	0.292	316	2384	100	238	15752	15990	272	16962	17234	Error	Error	-6.048	238	15752	272	16962	211449	5968011	1.000	20.890	0	0	0
1	9	11	"A64"	"A64"	15505	47630	100	649	661	361	54	366	366	393	205	52	57	30	0	16384	17022	10049	59	1874	1874	1945	694	35	89	85	0	0.000	0.000	0.000	0.000	0.000	0.000	0.000	0.000	0.000	0.000	0.000	0.000	0.000	0.000	0.020	0.019	0.022	0.021	3.475	0.017	0.239	316	2384	100	283	14510	14793	295	15148	15443	Error	Error	-5.680	283	14510	295	15148	209018	5378822	1.307	21.725	0	0	0
1	10	11	"A65"	"A65"	15805	47630	100	788	792	358	45	381	381	427	681	159	18	1	0	33106	26473	14157	53	1910	1910	2011	1009	50	88	81	0	0.000	0.000	0.000	0.000	0.000	0.000	0.000	0.000	0.000	0.000	0.000	0.000	0.000	0.000	0.013	0.017	0.017	0.019	3.093	0.015	0.044	316	2384	100	407	31196	31603	411	24563	24974	Error	Error	-6.260	407	31196	411	24563	250193	8365350	0.536	24.244	0	0	0
1	11	11	"A65"	"A65"	16105	47630	100	823	798	329	41	374	374	410	260	63	68	38	0	35440	28146	15780	56	1890	1890	2001	993	49	88	80	0	0.000	0.000	0.000	0.000	0.000	0.000	0.000	0.000	0.000	0.000	0.000	0.000	0.000	0.000	0.013	0.016	0.017	0.020	2.886	0.015	0.476	316	2384	100	449	33550	33999	424	26256	26680	Error	Error	-6.223	449	33550	424	26256	252128	8894104	1.492	26.329	0	0	0
1	12	11	"A65"	"A65"	16405	47630	100	701	741	381	51	373	373	409	302	73	53	21	0	30351	24297	14180	58	1902	1902	1993	837	41	88	83	0	0.000	0.000	0.000	0.000	0.000	0.000	0.000	0.000	0.000	0.000	0.000	0.000	0.000	0.000	0.012	0.016	0.016	0.017	3.307	0.015	0.321	316	2384	100	328	28449	28777	368	22395	22763	Error	Error	-6.439	328	28449	368	22395	234199	7677719	1.099	26.648	0	0	0
1	13	11	"A66"	"A66"	16700	47630	100	714	747	335	44	376	376	398	194	48	66	43	0	22910	24769	15161	61	1915	1915	1978	658	33	93	89	0	0.000	0.000	0.000	0.000	0.000	0.000	0.000	0.000	0.000	0.000	0.000	0.000	0.000	0.000	0.016	0.016	0.017	0.018	3.267	0.015	0.458	316	2384	100	338	20995	21333	371	22854	23225	Error	Error	-5.957	338	20995	371	22854	235967	7827027	1.799	34.637	0	0	0
1	14	11	"A66"	"A66"	17000	47630	100	661	694	316	45	381	381	403	212	52	59	32	0	24098	24348	14947	61	1927	1927	2009	1097	54	89	83	0	0.000	0.000	0.000	0.000	0.000	0.000	0.000	0.000	0.000	0.000	0.000	0.000	0.000	0.000	0.013	0.014	0.015	0.016	3.275	0.014	0.327	316	2384	100	280	22171	22451	313	22421	22734	Error	Error	-6.307	280	22171	313	22421	219206	7693974	1.373	20.364	0	0	0
1	15	11	"A66"	"A66"	17300	47630	100	725	760	355	46	381	381	409	208	50	67	40	0	23044	23965	15431	64	1953	1953	2021	755	37	89	82	0	0.000	0.000	0.000	0.000	0.000	0.000	0.000	0.000	0.000	0.000	0.000	0.000	0.000	0.000	0.016	0.017	0.019	0.022	3.421	0.016	0.387	316	2384	100	344	21091	21435	379	22012	22391	Error	Error	-5.938	344	21091	379	22012	240010	7572917	1.688	29.065	0	0	0
1	16	11	"A67"	"A67"	17600	47630	100	617	657	315	47	386	386	417	232	55	49	24	0	14886	16171	11141	68	1959	1959	2006	556	27	92	86	0	0.000	0.000	0.000	0.000	0.000	0.000	0.000	0.000	0.000	0.000	0.000	0.000	0.000	0.000	0.018	0.019	0.022	0.025	3.340	0.019	0.361	316	2384	100	231	12927	13158	271	14212	14483	Error	Error	-5.806	231	12927	271	14212	207463	5109902	1.034	25.477	0	0	0
1	17	11	"A67"	"A67"	17900	47625	100	609	641	293	45	405	405	437	285	65	41	12	0	14348	15381	10786	70	2046	2046	2141	1015	47	82	78	0	0.000	0.000	0.000	0.000	0.000	0.000	0.000	0.000	0.000	0.000	0.000	0.000	0.000	0.000	0.017	0.018	0.020	0.023	3.664	0.017	0.186	316	2384	100	204	12302	12506	236	13335	13571	Error	Error	-5.914	204	12302	236	13335	202575	4860264	0.716	13.044	0	0	0
1	18	11	"A67"	"A67"	18200	47625	100	585	628	305	48	417	417	442	288	65	36	12	0	11386	13645	10494	76	2116	2116	2188	757	34	83	77	0	0.000	0.000	0.000	0.000	0.000	0.000	0.000	0.000	0.000	0.000	0.000	0.000	0.000	0.000	0.018	0.018	0.024	0.027	4.100	0.018	0.285	316	2384	100	168	9270	9438	211	11529	11740	Error	Error	-5.786	168	9270	211	11529	198519	4311758	0.646	15.135	0	0	0
1	1	12	"A68"	"A68"	13110	47935	100	587	619	319	51	370	370	400	218	54	49	21	0	13726	15991	10466	65	1859	1859	1912	732	38	92	86	0	0.000	0.000	0.000	0.000	0.000	0.000	0.000	0.000	0.000	0.000	0.000	0.000	0.000	0.000	0.018	0.018	0.020	0.021	3.490	0.016	0.295	316	2384	100	217	11867	12084	249	14132	14381	Error	Error	-5.773	217	11867	249	14132	195482	5053101	1.005	19.234	0	0	0
1	2	12	"A68"	"A68"	13410	47935	100	558	590	254	43	373	373	397	239	60	42	15	0	13025	14646	10324	70	1864	1864	1975	1234	62	81	77	0	0.000	0.000	0.000	0.000	0.000	0.000	0.000	0.000	0.000	0.000	0.000	0.000	0.000	0.000	0.017	0.017	0.020	0.023	4.570	0.016	0.248	316	2384	100	185	11161	11346	217	12782	12999	Error	Error	-5.915	185	11161	217	12782	186403	4628198	0.808	10.268	0	0	0
1	3	12	"A68"	"A68"	13710	47935	100	601	614	260	42	384	384	415	260	62	42	14	0	13374	15422	11585	75	1899	1899	2005	1108	55	75	71	0	0.000	0.000	0.000	0.000	0.000	0.000	0.000	0.000	0.000	0.000	0.000	0.000	0.000	0.000	0.019	0.017	0.021	0.028	4.273	0.016	0.229	316	2384	100	217	11475	11692	230	13523	13753	Error	Error	-5.725	217	11475	230	13523	194158	4873499	0.765	12.109	0	0	0
1	4	12	"A69"	"A69"	14005	47935	100	806	805	432	53	367	367	397	248	62	68	43	0	35218	29217	15487	53	1855	1855	1930	817	42	93	89	0	0.000	0.000	0.000	0.000	0.000	0.000	0.000	0.000	0.000	0.000	0.000	0.000	0.000	0.000	0.013	0.016	0.016	0.016	2.481	0.015	0.469	316	2384	100	439	33363	33802	438	27362	27800	Error	Error	-6.248	439	33363	438	27362	254224	9232433	1.645	33.399	0	0	0
1	5	12	"A69"	"A69"	14305	47935	100	715	747	361	48	366	366	405	314	77	55	25	0	33525	27447	19011	69	1867	1867	2161	2629	121	73	68	0	0.000	0.000	0.000	0.000	0.000	0.000	0.000	0.000	0.000	0.000	0.000	0.000	0.000	0.000	0.011	0.015	0.017	0.021	3.173	0.014	0.414	316	2384	100	349	31658	32007	381	25580	25961	Error	Error	-6.503	349	31658	381	25580	236110	8673234	1.089	9.618	0	0	0
1	6	12	"A69"	"A69"	14605	47935	100	797	808	416	51	406	406	438	242	55	67	40	0	31583	27296	14190	51	1935	1935	2037	1095	53	92	84	0	0.000	0.000	0.000	0.000	0.000	0.000	0.000	0.000	0.000	0.000	0.000	0.000	0.000	0.000	0.013	0.016	0.016	0.017	3.018	0.015	0.377	316	2384	100	391	29648	30039	402	25361	25763	Error	Error	-6.245	391	29648	402	25361	255470	8625678	1.529	23.068	0	0	0
1	7	12	"A70"	"A70"	14905	47935	100	679	700	296	42	389	389	427	307	71	47	16	0	18478	19977	11968	59	1918	1918	1972	604	30	94	87	0	0.000	0.000	0.000	0.000	0.000	0.000	0.000	0.000	0.000	0.000	0.000	0.000	0.000	0.000	0.018	0.017	0.019	0.020	3.340	0.016	0.297	316	2384	100	290	16560	16850	311	18059	18370	Error	Error	-5.836	290	16560	311	18059	221167	6312802	0.889	29.810	0	0	0
1	8	12	"A70"	"A70"	15205	47930	100	568	615	284	46	395	395	425	350	82	28	7	0	10714	14204	11023	77	1930	1930	2088	1321	63	71	69	0	0.000	0.000	0.000	0.000	0.000	0.000	0.000	0.000	0.000	0.000	0.000	0.000	0.000	0.000	0.020	0.018	0.023	0.029	4.788	0.019	0.123	316	2384	100	173	8784	8957	220	12274	12494	Error	Error	-5.666	173	8784	220	12274	194198	4488389	0.543	9.172	0	0	0
1	9	12	"A70"	"A70"	15505	47930	100	588	612	282	46	380	380	411	366	89	31	4	0	14473	17451	12694	72	1872	1872	2024	1364	67	75	73	0	0.000	0.000	0.000	0.000	0.000	0.000	0.000	0.000	0.000	0.000	0.000	0.000	0.000	0.000	0.017	0.015	0.017	0.023	4.549	0.014	0.336	316	2384	100	208	12601	12809	232	15579	15811	Error	Error	-5.921	208	12601	232	15579	193239	5514396	0.549	11.310	0	0	0
1	10	12	"A71"	"A71"	15805	47930	100	661	707	372	52	378	378	413	223	53	60	32	0	24406	20398	11677	57	1902	1902	2118	1925	90	80	76	0	0.000	0.000	0.000	0.000	0.000	0.000	0.000	0.000	0.000	0.000	0.000	0.000	0.000	0.000	0.013	0.018	0.018	0.021	3.461	0.016	0.292	316	2384	100	283	22504	22787	329	18496	18825	Error	Error	-6.313	283	22504	329	18496	223346	6445694	1.318	9.496	0	0	0
1	11	12	"A71"	"A71"	16105	47930	100	691	786	830	105	372	372	409	273	66	58	24	0	23860	20997	10302	49	1893	1893	1972	855	43	94	90	0	0.000	0.000	0.000	0.000	0.000	0.000	0.000	0.000	0.000	0.000	0.000	0.000	0.000	0.000	0.015	0.022	0.019	0.019	2.647	0.021	0.178	316	2384	100	319	21967	22286	414	19104	19518	Error	Error	-6.106	319	21967	414	19104	248330	6634965	1.381	22.251	0	0	0
1	12	12	"A71"	"A71"	16405	47930	100	738	755	305	40	376	376	406	212	52	69	41	0	23931	21837	9454	43	1913	1913	2038	1081	53	92	89	0	0.000	0.000	0.000	0.000	0.000	0.000	0.000	0.000	0.000	0.000	0.000	0.000	0.000	0.000	0.016	0.019	0.019	0.019	2.557	0.017	0.326	316	2384	100	362	22018	22380	379	19924	20303	Error	Error	-5.927	362	22018	379	19924	238667	6900430	1.646	18.315	0	0	0
1	13	12	"A72"	"A72"	16705	47930	100	593	626	278	44	379	379	411	237	57	45	18	0	18000	17088	10251	59	1907	1907	1988	889	44	87	81	0	0.000	0.000	0.000	0.000	0.000	0.000	0.000	0.000	0.000	0.000	0.000	0.000	0.000	0.000	0.013	0.016	0.017	0.018	4.020	0.015	0.186	316	2384	100	214	16093	16307	247	15181	15428	Error	Error	-6.233	214	16093	247	15181	197973	5399759	0.907	16.985	0	0	0
1	14	12	"A72"	"A72"	17005	47930	100	605	633	251	39	393	393	426	256	60	44	13	0	16775	16503	9784	59	1940	1940	2002	564	28	89	84	0	0.000	0.000	0.000	0.000	0.000	0.000	0.000	0.000	0.000	0.000	0.000	0.000	0.000	0.000	0.014	0.016	0.019	0.020	3.802	0.014	0.139	316	2384	100	212	14835	15047	240	14563	14803	Error	Error	-6.129	212	14835	240	14563	199922	5215017	0.809	25.711	0	0	0
1	15	12	"A72"	"A72"	17305	47930	100	604	623	255	40	392	392	425	380	89	25	2	0	15682	15306	8754	57	1940	1940	1991	481	24	93	87	0	0.000	0.000	0.000	0.000	0.000	0.000	0.000	0.000	0.000	0.000	0.000	0.000	0.000	0.000	0.015	0.017	0.020	0.019	3.031	0.016	0.163	316	2384	100	212	13742	13954	231	13366	13597	Error	Error	-6.018	212	13742	231	13366	196867	4836608	0.521	27.682	0	0	0
1	16	12	"A73"	"A73"	17605	47930	100	462	506	243	48	386	386	411	201	48	27	10	0	5463	7323	5554	75	1937	1937	1990	495	24	85	75	0	0.000	0.000	0.000	0.000	0.000	0.000	0.000	0.000	0.000	0.000	0.000	0.000	0.000	0.000	0.022	0.022	0.033	0.042	4.802	0.017	0.083	316	2384	100	76	3526	3602	120	5386	5506	Error	Error	-5.536	76	3526	120	5386	159987	2314152	0.473	10.774	0	0	0
1	17	12	"A73"	"A73"	17905	47925	100	490	528	239	45	407	407	434	219	50	31	9	0	5299	7053	5618	79	2047	2047	2114	1262	59	69	55	0	0.000	0.000	0.000	0.000	0.000	0.000	0.000	0.000	0.000	0.000	0.000	0.000	0.000	0.000	0.026	0.024	0.043	0.048	4.039	0.023	0.145	316	2384	100	83	3252	3335	121	5006	5127	Error	Error	-5.292	83	3252	121	5006	166976	2228671	0.429	3.914	0	0	0
1	18	12	"A73"	"A73"	18205	47925	100	445	493	225	45	419	419	502	1517	302	0	0	0	3785	5586	4908	87	2166	2166	2307	2182	94	38	22	0	0.000	0.000	0.000	0.000	0.000	0.000	0.000	0.000	0.000	0.000	0.000	0.000	0.000	0.000	0.016	0.022	0.056	0.063	5.823	0.023	0.069	316	2384	100	26	1619	1645	74	3420	3494	Error	Error	-5.960	26	1619	74	3420	155632	1765086	-0.006	1.503	0	0	0
1	1	13	"A74"	"A74"	13110	48235	100	584	609	249	40	358	358	383	172	44	58	35	0	15620	16069	9302	57	1876	1876	1911	504	26	95	92	0	0.000	0.000	0.000	0.000	0.000	0.000	0.000	0.000	0.000	0.000	0.000	0.000	0.000	0.000	0.016	0.018	0.020	0.019	3.140	0.015	0.283	316	2384	100	226	13744	13970	251	14193	14444	Error	Error	-5.926	226	13744	251	14193	192333	5077933	1.314	28.091	0	0	0
1	2	13	"A74"	"A74"	13410	48235	100	588	631	306	48	367	367	397	215	54	51	21	0	13353	14650	9307	63	1865	1865	1946	858	44	89	84	0	0.000	0.000	0.000	0.000	0.000	0.000	0.000	0.000	0.000	0.000	0.000	0.000	0.000	0.000	0.019	0.021	0.022	0.024	3.377	0.018	0.241	316	2384	100	221	11488	11709	264	12785	13049	Error	Error	-5.700	221	11488	264	12785	199429	4629308	1.088	14.807	0	0	0
1	3	13	"A74"	"A74"	13710	48235	100	608	620	256	41	373	373	395	197	49	55	25	0	16378	16494	8783	53	1862	1862	1936	676	34	93	89	0	0.000	0.000	0.000	0.000	0.000	0.000	0.000	0.000	0.000	0.000	0.000	0.000	0.000	0.000	0.016	0.017	0.019	0.019	3.450	0.015	0.256	316	2384	100	235	14516	14751	247	14632	14879	Error	Error	-5.949	235	14516	247	14632	195804	5211996	1.142	21.536	0	0	0
1	4	13	"A75"	"A75"	14010	48235	100	582	612	247	40	378	378	414	363	87	28	4	0	15124	14908	8396	56	1885	1885	1954	574	29	92	86	0	0.000	0.000	0.000	0.000	0.000	0.000	0.000	0.000	0.000	0.000	0.000	0.000	0.000	0.000	0.015	0.018	0.022	0.021	3.394	0.017	0.065	316	2384	100	204	13239	13443	234	13023	13257	Error	Error	-6.020	204	13239	234	13023	193327	4710965	0.545	22.568	0	0	0
1	5	13	"A75"	"A75"	14310	48235	100	622	645	277	42	375	375	406	212	52	56	26	0	16841	16166	9817	60	1871	1871	1981	1068	53	81	77	0	0.000	0.000	0.000	0.000	0.000	0.000	0.000	0.000	0.000	0.000	0.000	0.000	0.000	0.000	0.016	0.019	0.019	0.022	3.339	0.018	0.295	316	2384	100	247	14970	15217	270	14295	14565	Error	Error	-5.921	247	14970	270	14295	203679	5108317	1.127	13.282	0	0	0
1	6	13	"A75"	"A75"	14610	48235	100	603	641	332	51	386	386	425	240	56	44	19	0	13200	14128	8711	61	1915	1915	1998	885	44	83	78	0	0.000	0.000	0.000	0.000	0.000	0.000	0.000	0.000	0.000	0.000	0.000	0.000	0.000	0.000	0.019	0.021	0.025	0.026	3.421	0.020	0.265	316	2384	100	217	11285	11502	255	12213	12468	Error	Error	-5.701	217	11285	255	12213	202500	4464312	0.900	13.706	0	0	0
1	7	13	"A76"	"A76"	14910	48235	100	654	664	308	46	383	383	412	237	57	53	21	0	15204	15842	8559	54	1887	1887	1934	553	28	94	90	0	0.000	0.000	0.000	0.000	0.000	0.000	0.000	0.000	0.000	0.000	0.000	0.000	0.000	0.000	0.020	0.020	0.024	0.023	3.273	0.020	0.211	316	2384	100	271	13317	13588	281	13955	14236	Error	Error	-5.619	271	13317	281	13955	209894	5005925	1.063	25.150	0	0	0
1	8	13	"A76"	"A76"	15210	48230	100	560	604	266	44	385	385	413	224	54	40	15	0	14627	14830	8615	58	1881	1881	1946	666	34	90	85	0	0.000	0.000	0.000	0.000	0.000	0.000	0.000	0.000	0.000	0.000	0.000	0.000	0.000	0.000	0.014	0.017	0.019	0.019	3.955	0.017	0.208	316	2384	100	175	12746	12921	219	12949	13168	Error	Error	-6.187	175	12746	219	12949	190715	4686423	0.853	19.345	0	0	0
1	9	13	"A76"	"A76"	15510	48230	100	597	619	251	40	378	378	408	260	63	43	12	0	15646	15122	8726	57	1858	1858	1914	715	37	92	83	0	0.000	0.000	0.000	0.000	0.000	0.000	0.000	0.000	0.000	0.000	0.000	0.000	0.000	0.000	0.016	0.018	0.021	0.023	3.730	0.017	0.236	316	2384	100	219	13788	14007	241	13264	13505	Error	Error	-5.976	219	13788	241	13264	195687	4778469	0.812	18.473	0	0	0
1	10	13	"A77"	"A77"	15810	48230	100	955	937	445	47	376	376	411	323	78	67	40	0	14929	14297	8710	60	1883	1883	1956	683	34	83	80	0	0.000	0.000	0.000	0.000	0.000	0.000	0.000	0.000	0.000	0.000	0.000	0.000	0.000	0.000	0.044	0.045	0.048	0.056	2.885	0.041	0.571	316	2384	100	579	13046	13625	561	12414	12975	Error	Error	-4.494	579	13046	561	12414	296243	4517716	1.628	18.069	0	0	0
1	11	13	"A77"	"A77"	16110	48230	100	894	938	475	50	382	382	415	246	59	68	52	0	14275	13348	7542	56	1889	1889	1994	997	50	81	80	0	0.000	0.000	0.000	0.000	0.000	0.000	0.000	0.000	0.000	0.000	0.000	0.000	0.000	0.000	0.041	0.049	0.053	0.055	3.277	0.043	0.533	316	2384	100	512	12386	12898	556	11459	12015	Error	Error	-4.596	512	12386	556	11459	296551	4218110	2.126	11.388	0	0	0
1	12	13	"A77"	"A77"	16410	48230	100	832	943	501	53	398	398	430	317	73	59	41	0	8849	8564	4367	50	1954	1954	2042	1061	51	81	78	0	0.000	0.000	0.000	0.000	0.000	0.000	0.000	0.000	0.000	0.000	0.000	0.000	0.000	0.000	0.063	0.082	0.092	0.086	3.326	0.065	0.259	316	2384	100	434	6895	7329	545	6610	7155	Error	Error	-3.990	434	6895	545	6610	298005	2706233	1.618	6.147	0	0	0
1	13	13	"A78"	"A78"	16710	48230	100	585	637	552	86	403	403	440	347	78	25	5	0	14978	14570	9465	64	1942	1942	2070	1299	62	77	72	0	0.000	0.000	0.000	0.000	0.000	0.000	0.000	0.000	0.000	0.000	0.000	0.000	0.000	0.000	0.014	0.019	0.019	0.023	4.162	0.017	0.078	316	2384	100	182	13036	13218	234	12628	12862	Error	Error	-6.162	182	13036	234	12628	201214	4604213	0.568	9.623	0	0	0
1	14	13	"A78"	"A78"	17010	48230	100	628	656	310	47	390	390	416	210	50	54	23	0	17027	17313	9515	54	1945	1945	1997	572	28	92	89	0	0.000	0.000	0.000	0.000	0.000	0.000	0.000	0.000	0.000	0.000	0.000	0.000	0.000	0.000	0.016	0.017	0.019	0.020	3.279	0.016	0.254	316	2384	100	238	15082	15320	266	15368	15634	Error	Error	-5.986	238	15082	266	15368	207156	5470911	1.143	26.776	0	0	0
1	15	13	"A78"	"A78"	17310	48230	100	596	622	267	42	384	384	411	191	46	53	28	0	16254	16166	8845	54	1911	1911	1942	418	21	95	90	0	0.000	0.000	0.000	0.000	0.000	0.000	0.000	0.000	0.000	0.000	0.000	0.000	0.000	0.000	0.015	0.017	0.019	0.018	3.499	0.016	0.307	316	2384	100	212	14343	14555	238	14255	14493	Error	Error	-6.080	212	14343	238	14255	196432	5108305	1.105	34.029	0	0	0
1	16	13	"A79"	"A79"	17610	48230	100	569	617	293	47	381	381	402	185	46	51	29	0	14108	15935	10106	63	1922	1922	1958	474	24	93	87	0	0.000	0.000	0.000	0.000	0.000	0.000	0.000	0.000	0.000	0.000	0.000	0.000	0.000	0.000	0.015	0.017	0.018	0.020	3.255	0.016	0.289	316	2384	100	188	12186	12374	236	14013	14249	Error	Error	-6.018	188	12186	236	14013	194844	5035444	1.162	29.487	0	0	0
1	17	13	"A79"	"A79"	17910	48225	100	570	582	230	39	393	393	421	215	51	44	12	0	13603	14420	8910	61	2008	2008	2055	568	27	87	83	0	0.000	0.000	0.000	0.000	0.000	0.000	0.000	0.000	0.000	0.000	0.000	0.000	0.000	0.000	0.015	0.015	0.017	0.021	4.659	0.013	0.148	316	2384	100	177	11595	11772	189	12412	12601	Error	Error	-6.034	177	11595	189	12412	183992	4556650	0.749	21.769	0	0	0
1	18	13	"A79"	"A79"	18210	48225	100	628	640	259	40	419	419	446	225	50	48	19	0	13643	14435	8996	62	2161	2161	2218	965	43	83	79	0	0.000	0.000	0.000	0.000	0.000	0.000	0.000	0.000	0.000	0.000	0.000	0.000	0.000	0.000	0.018	0.018	0.023	0.024	3.859	0.016	0.170	316	2384	100	209	11482	11691	221	12274	12495	Error	Error	-5.780	209	11482	221	12274	202083	4561305	0.862	12.660	0	0	0
1	1	14	"A80"	"A80"	13115	48535	100	574	607	272	44	366	366	388	191	49	52	25	0	13593	15108	8790	58	1879	1879	1913	470	24	97	93	0	0.000	0.000	0.000	0.000	0.000	0.000	0.000	0.000	0.000	0.000	0.000	0.000	0.000	0.000	0.018	0.018	0.020	0.021	2.719	0.018	0.318	316	2384	100	208	11714	11922	241	13229	13470	Error	Error	-5.816	208	11714	241	13229	191857	4774033	1.147	28.074	0	0	0
1	2	14	"A80"	"A80"	13415	48535	100	601	631	289	45	365	365	385	173	44	59	34	0	14399	15387	9324	60	1893	1893	1929	505	26	90	85	0	0.000	0.000	0.000	0.000	0.000	0.000	0.000	0.000	0.000	0.000	0.000	0.000	0.000	0.000	0.019	0.020	0.022	0.025	3.523	0.017	0.297	316	2384	100	236	12506	12742	266	13494	13760	Error	Error	-5.728	236	12506	266	13494	199510	4862324	1.422	26.650	0	0	0
1	3	14	"A80"	"A80"	13715	48535	100	597	626	268	42	372	372	418	928	222	0	0	0	15225	15396	9320	60	1904	1904	2024	1584	78	80	76	0	0.000	0.000	0.000	0.000	0.000	0.000	0.000	0.000	0.000	0.000	0.000	0.000	0.000	0.000	0.017	0.019	0.022	0.022	3.436	0.018	0.254	316	2384	100	225	13321	13546	254	13492	13746	Error	Error	-5.888	225	13321	254	13492	197880	4865059	0.224	8.442	0	0	0
1	4	14	"A81"	"A81"	14015	48535	100	606	618	258	41	383	383	409	235	57	48	15	0	17907	18367	9839	53	1907	1907	1949	647	33	96	93	0	0.000	0.000	0.000	0.000	0.000	0.000	0.000	0.000	0.000	0.000	0.000	0.000	0.000	0.000	0.014	0.014	0.017	0.016	2.618	0.014	0.259	316	2384	100	223	16000	16223	235	16460	16695	Error	Error	-6.165	223	16000	235	16460	195156	5804094	0.889	25.376	0	0	0
1	5	14	"A81"	"A81"	14315	48535	100	596	635	266	41	365	365	388	205	52	52	25	0	18322	17816	10284	57	1883	1883	1948	651	33	90	85	0	0.000	0.000	0.000	0.000	0.000	0.000	0.000	0.000	0.000	0.000	0.000	0.000	0.000	0.000	0.014	0.017	0.018	0.020	3.569	0.016	0.383	316	2384	100	231	16439	16670	270	15933	16203	Error	Error	-6.153	231	16439	270	15933	200558	5629775	1.205	24.375	0	0	0
1	6	14	"A81"	"A81"	14615	48535	100	616	660	295	44	385	385	432	384	88	30	3	0	16446	16073	8074	50	1926	1926	2004	1129	56	91	87	0	0.000	0.000	0.000	0.000	0.000	0.000	0.000	0.000	0.000	0.000	0.000	0.000	0.000	0.000	0.016	0.019	0.021	0.021	3.342	0.019	0.041	316	2384	100	231	14520	14751	275	14147	14422	Error	Error	-5.974	231	14520	275	14147	208716	5078971	0.594	12.461	0	0	0
1	7	14	"A82"	"A82"	14915	48535	100	624	658	370	56	377	377	408	216	52	53	26	0	17143	17736	10201	57	1887	1887	1949	722	37	95	88	0	0.000	0.000	0.000	0.000	0.000	0.000	0.000	0.000	0.000	0.000	0.000	0.000	0.000	0.000	0.016	0.018	0.019	0.017	3.046	0.017	0.236	316	2384	100	247	15256	15503	281	15849	16130	Error	Error	-5.949	247	15256	281	15849	208066	5604477	1.157	21.866	0	0	0
1	8	14	"A82"	"A82"	15215	48530	100	617	656	342	52	385	385	413	215	52	52	25	0	16231	16744	10376	61	1920	1920	1983	671	33	89	83	0	0.000	0.000	0.000	0.000	0.000	0.000	0.000	0.000	0.000	0.000	0.000	0.000	0.000	0.000	0.016	0.018	0.019	0.021	3.616	0.016	0.246	316	2384	100	232	14311	14543	271	14824	15095	Error	Error	-5.947	232	14311	271	14824	207182	5291106	1.130	21.999	0	0	0
1	9	14	"A82"	"A82"	15515	48530	100	554	596	292	48	372	372	399	241	60	41	16	0	15104	16238	10248	63	1878	1878	1958	810	41	87	82	0	0.000	0.000	0.000	0.000	0.000	0.000	0.000	0.000	0.000	0.000	0.000	0.000	0.000	0.000	0.014	0.016	0.017	0.018	4.012	0.016	0.294	316	2384	100	182	13226	13408	224	14360	14584	Error	Error	-6.183	182	13226	224	14360	188461	5131261	0.817	17.630	0	0	0
1	10	14	"A83"	"A83"	15815	48530	100	594	621	247	39	369	369	397	243	61	47	18	0	15863	15266	6715	43	1847	1847	1904	612	32	98	94	0	0.000	0.000	0.000	0.000	0.000	0.000	0.000	0.000	0.000	0.000	0.000	0.000	0.000	0.000	0.016	0.019	0.020	0.018	2.909	0.018	0.182	316	2384	100	225	14016	14241	252	13419	13671	Error	Error	-5.961	225	14016	252	13419	196332	4824152	0.922	21.833	0	0	0
1	11	14	"A83"	"A83"	16110	48530	100	573	590	236	40	374	374	407	264	64	38	9	0	16372	14955	7086	47	1900	1900	1985	891	44	89	84	0	0.000	0.000	0.000	0.000	0.000	0.000	0.000	0.000	0.000	0.000	0.000	0.000	0.000	0.000	0.014	0.017	0.018	0.017	3.742	0.016	0.194	316	2384	100	199	14472	14671	216	13055	13271	Error	Error	-6.184	199	14472	216	13055	186306	4725813	0.693	14.557	0	0	0
1	12	14	"A83"	"A83"	16410	48530	100	580	602	250	41	377	377	406	219	53	46	20	0	15233	14801	7039	47	1929	1929	2004	705	35	93	90	0	0.000	0.000	0.000	0.000	0.000	0.000	0.000	0.000	0.000	0.000	0.000	0.000	0.000	0.000	0.015	0.017	0.019	0.017	2.986	0.018	0.230	316	2384	100	203	13304	13507	225	12872	13097	Error	Error	-6.034	203	13304	225	12872	190117	4677167	0.895	18.152	0	0	0
1	13	14	"A84"	"A84"	16710	48530	100	603	642	303	47	382	382	411	218	53	50	24	0	15724	15228	8431	55	1923	1923	1988	654	32	88	85	0	0.000	0.000	0.000	0.000	0.000	0.000	0.000	0.000	0.000	0.000	0.000	0.000	0.000	0.000	0.016	0.020	0.022	0.023	3.228	0.017	0.234	316	2384	100	221	13801	14022	260	13305	13565	Error	Error	-5.965	221	13801	260	13305	202990	4812115	1.060	20.245	0	0	0
1	14	14	"A84"	"A84"	17010	48530	100	556	571	235	41	374	374	430	1360	316	0	0	0	13331	13162	7436	56	1921	1921	1999	1618	80	84	80	0	0.000	0.000	0.000	0.000	0.000	0.000	0.000	0.000	0.000	0.000	0.000	0.000	0.000	0.000	0.016	0.018	0.022	0.023	4.451	0.016	0.210	316	2384	100	182	11410	11592	197	11241	11438	Error	Error	-5.970	182	11410	197	11241	180512	4159205	0.104	6.899	0	0	0
1	15	14	"A84"	"A84"	17310	48530	100	585	621	384	61	371	371	396	185	46	54	28	0	15607	14752	8209	55	1930	1930	1968	520	26	92	84	0	0.000	0.000	0.000	0.000	0.000	0.000	0.000	0.000	0.000	0.000	0.000	0.000	0.000	0.000	0.016	0.019	0.021	0.021	3.917	0.018	0.166	316	2384	100	214	13677	13891	250	12822	13072	Error	Error	-5.998	214	13677	250	12822	196110	4661658	1.216	24.585	0	0	0
1	16	14	"A85"	"A85"	17610	48530	100	584	609	228	37	382	382	413	344	83	29	3	0	14460	14899	8021	53	1968	1968	2008	538	26	94	90	0	0.000	0.000	0.000	0.000	0.000	0.000	0.000	0.000	0.000	0.000	0.000	0.000	0.000	0.000	0.016	0.018	0.021	0.020	3.100	0.015	0.058	316	2384	100	202	12492	12694	227	12931	13158	Error	Error	-5.951	202	12492	227	12931	192355	4708124	0.570	23.961	0	0	0
1	17	14	"A85"	"A85"	17910	48525	100	652	695	337	48	413	413	432	251	58	48	20	0	15888	16549	9972	60	2066	2066	2144	1172	54	87	82	0	0.000	0.000	0.000	0.000	0.000	0.000	0.000	0.000	0.000	0.000	0.000	0.000	0.000	0.000	0.017	0.019	0.022	0.021	3.300	0.020	0.256	316	2384	100	239	13822	14061	282	14483	14765	Error	Error	-5.854	239	13822	282	14483	219612	5229632	1.048	12.291	0	0	0
1	18	14	"A85"	"A85"	18210	48525	100	621	664	283	42	432	432	467	357	76	28	4	0	11565	13490	8918	66	2263	2263	2337	1106	47	88	85	0	0.000	0.000	0.000	0.000	0.000	0.000	0.000	0.000	0.000	0.000	0.000	0.000	0.000	0.000	0.020	0.021	0.027	0.029	3.545	0.018	0.203	316	2384	100	189	9302	9491	232	11227	11459	Error	Error	-5.621	189	9302	232	11227	209773	4262846	0.552	10.084	0	0	0
1	1	15	"A86"	"A86"	13120	48835	100	633	646	311	48	360	360	385	187	48	60	35	0	17397	16847	9768	57	1893	1893	1952	676	34	88	85	0	0.000	0.000	0.000	0.000	0.000	0.000	0.000	0.000	0.000	0.000	0.000	0.000	0.000	0.000	0.018	0.019	0.021	0.023	3.439	0.037	0.148	316	2384	100	273	15504	15777	286	14954	15240	Error	Error	-5.828	273	15504	286	14954	204019	5323659	1.396	22.034	0	0	0
1	2	15	"A86"	"A86"	13415	48835	100	607	615	298	48	364	364	387	189	48	56	31	0	15870	15629	9378	60	1876	1876	1943	675	34	90	86	0	0.000	0.000	0.000	0.000	0.000	0.000	0.000	0.000	0.000	0.000	0.000	0.000	0.000	0.000	0.017	0.018	0.022	0.020	3.085	0.018	0.335	316	2384	100	243	13994	14237	251	13753	14004	Error	Error	-5.848	243	13994	251	13753	194319	4938771	1.206	20.276	0	0	0
1	3	15	"A86"	"A86"	13715	48835	100	580	628	315	50	363	363	390	212	54	50	22	0	14594	15060	9701	64	1898	1898	2001	1040	51	82	78	0	0.000	0.000	0.000	0.000	0.000	0.000	0.000	0.000	0.000	0.000	0.000	0.000	0.000	0.000	0.017	0.020	0.022	0.023	3.909	0.019	0.253	316	2384	100	217	12696	12913	265	13162	13427	Error	Error	-5.871	217	12696	265	13162	198415	4758877	1.123	12.557	0	0	0
1	4	15	"A87"	"A87"	14015	48835	100	589	617	283	45	369	369	395	207	52	51	24	0	14878	15189	8088	53	1878	1878	1930	522	27	95	88	0	0.000	0.000	0.000	0.000	0.000	0.000	0.000	0.000	0.000	0.000	0.000	0.000	0.000	0.000	0.017	0.019	0.020	0.019	3.444	0.017	0.287	316	2384	100	220	13000	13220	248	13311	13559	Error	Error	-5.885	220	13000	248	13311	195078	4799675	1.072	25.400	0	0	0
1	5	15	"A87"	"A87"	14315	48835	100	580	627	358	57	381	381	409	230	56	44	17	0	14324	13550	8027	59	1909	1909	1986	1010	50	80	77	0	0.000	0.000	0.000	0.000	0.000	0.000	0.000	0.000	0.000	0.000	0.000	0.000	0.000	0.000	0.016	0.021	0.024	0.029	4.143	0.019	0.230	316	2384	100	199	12415	12614	246	11641	11887	Error	Error	-5.963	199	12415	246	11641	198269	4281909	0.948	11.450	0	0	0
1	6	15	"A87"	"A87"	14615	48835	100	607	645	308	47	397	397	430	367	85	29	4	0	14645	14844	8309	55	1963	1963	2013	781	38	90	84	0	0.000	0.000	0.000	0.000	0.000	0.000	0.000	0.000	0.000	0.000	0.000	0.000	0.000	0.000	0.017	0.019	0.022	0.023	3.212	0.017	0.087	316	2384	100	210	12682	12892	248	12881	13129	Error	Error	-5.916	210	12682	248	12881	203826	4690598	0.586	16.429	0	0	0
1	7	15	"A88"	"A88"	14915	48835	100	614	623	272	43	378	378	417	386	92	25	2	0	14458	15051	7821	51	1887	1887	1933	537	27	97	94	0	0.000	0.000	0.000	0.000	0.000	0.000	0.000	0.000	0.000	0.000	0.000	0.000	0.000	0.000	0.019	0.019	0.020	0.020	2.820	0.018	0.092	316	2384	100	236	12571	12807	245	13164	13409	Error	Error	-5.735	236	12571	245	13164	196801	4756193	0.534	24.428	0	0	0
1	8	15	"A88"	"A88"	15215	48830	100	591	638	345	54	389	389	413	209	50	48	21	0	15492	15191	9056	59	1916	1916	1960	567	28	90	85	0	0.000	0.000	0.000	0.000	0.000	0.000	0.000	0.000	0.000	0.000	0.000	0.000	0.000	0.000	0.015	0.019	0.020	0.021	3.708	0.018	0.202	316	2384	100	202	13576	13778	249	13275	13524	Error	Error	-6.071	202	13576	249	13275	201712	4800435	1.077	23.335	0	0	0
1	9	15	"A88"	"A88"	15515	48830	100	612	635	317	49	387	387	449	1017	226	1	0	0	17154	16528	10145	61	1917	1917	2018	1045	51	81	77	0	0.000	0.000	0.000	0.000	0.000	0.000	0.000	0.000	0.000	0.000	0.000	0.000	0.000	0.000	0.015	0.017	0.018	0.022	4.076	0.014	0.128	316	2384	100	225	15237	15462	248	14611	14859	Error	Error	-6.082	225	15237	248	14611	200536	5222789	0.183	13.885	0	0	0
1	10	15	"A89"	"A89"	15815	48830	100	635	667	307	46	372	372	420	460	109	29	1	0	19440	18293	11319	61	1912	1912	1998	889	44	86	81	0	0.000	0.000	0.000	0.000	0.000	0.000	0.000	0.000	0.000	0.000	0.000	0.000	0.000	0.000	0.015	0.018	0.020	0.021	3.390	0.017	0.375	316	2384	100	263	17528	17791	295	16381	16676	Error	Error	-6.058	263	17528	295	16381	210890	5780636	0.537	18.330	0	0	0
1	11	15	"A89"	"A89"	16115	48830	100	614	655	420	64	355	355	387	240	62	53	22	0	16399	17383	10663	61	1881	1881	1948	765	39	88	83	0	0.000	0.000	0.000	0.000	0.000	0.000	0.000	0.000	0.000	0.000	0.000	0.000	0.000	0.000	0.018	0.019	0.021	0.022	3.310	0.019	0.284	316	2384	100	259	14518	14777	300	15502	15802	Error	Error	-5.809	259	14518	300	15502	206952	5493114	1.117	20.176	0	0	0
1	12	15	"A89"	"A89"	16415	48830	100	643	679	337	49	361	361	389	243	62	52	25	0	18638	17827	10066	56	1892	1892	1966	735	37	89	84	0	0.000	0.000	0.000	0.000	0.000	0.000	0.000	0.000	0.000	0.000	0.000	0.000	0.000	0.000	0.017	0.020	0.022	0.025	3.402	0.020	0.368	316	2384	100	282	16746	17028	318	15935	16253	Error	Error	-5.892	282	16746	318	15935	214541	5633323	1.193	21.580	0	0	0
1	13	15	"A90"	"A90"	16715	48830	100	575	615	398	64	357	357	384	444	115	16	2	0	13701	12934	7151	55	1851	1851	1902	654	34	89	83	0	0.000	0.000	0.000	0.000	0.000	0.000	0.000	0.000	0.000	0.000	0.000	0.000	0.000	0.000	0.018	0.023	0.025	0.026	3.262	0.020	0.159	316	2384	100	218	11850	12068	258	11083	11341	Error	Error	-5.764	218	11850	258	11083	194191	4087092	0.520	16.869	0	0	0
1	14	15	"A90"	"A90"	17015	48830	100	563	581	249	42	366	366	477	1868	391	0	0	0	14312	14017	7379	52	1885	1885	1963	1459	74	81	81	0	0.000	0.000	0.000	0.000	0.000	0.000	0.000	0.000	0.000	0.000	0.000	0.000	0.000	0.000	0.016	0.018	0.020	0.019	4.039	0.017	0.271	316	2384	100	197	12427	12624	215	12132	12347	Error	Error	-5.979	197	12427	215	12132	183727	4429401	0.056	8.262	0	0	0
1	15	15	"A90"	"A90"	17315	48830	100	624	634	249	39	367	367	394	205	52	58	28	0	15990	15532	8151	52	1910	1910	1950	469	24	94	89	0	0.000	0.000	0.000	0.000	0.000	0.000	0.000	0.000	0.000	0.000	0.000	0.000	0.000	0.000	0.018	0.020	0.023	0.024	3.063	0.018	0.316	316	2384	100	257	14080	14337	267	13622	13889	Error	Error	-5.776	257	14080	267	13622	200435	4908028	1.171	28.959	0	0	0
1	16	15	"A91"	"A91"	17615	48830	100	613	649	309	47	387	387	419	258	61	45	14	0	15096	14927	8788	58	2036	2036	2089	724	34	92	86	0	0.000	0.000	0.000	0.000	0.000	0.000	0.000	0.000	0.000	0.000	0.000	0.000	0.000	0.000	0.017	0.020	0.021	0.022	3.678	0.018	0.235	316	2384	100	226	13060	13286	262	12891	13153	Error	Error	-5.853	226	13060	262	12891	204956	4717076	0.891	17.732	0	0	0
1	17	15	"A91"	"A91"	17915	48825	100	577	611	267	43	417	417	438	228	52	41	15	0	10514	12303	8447	68	2133	2133	2195	711	32	87	81	0	0.000	0.000	0.000	0.000	0.000	0.000	0.000	0.000	0.000	0.000	0.000	0.000	0.000	0.000	0.019	0.019	0.024	0.027	4.361	0.019	0.239	316	2384	100	160	8381	8541	194	10170	10364	Error	Error	-5.711	160	8381	194	10170	193118	3887665	0.759	14.217	0	0	0
1	18	15	"A91"	"A91"	18215	48825	100	616	678	536	79	442	442	518	1463	282	0	0	0	11924	13670	9347	68	2279	2279	2464	2231	90	80	68	0	0.000	0.000	0.000	0.000	0.000	0.000	0.000	0.000	0.000	0.000	0.000	0.000	0.000	0.000	0.018	0.021	0.024	0.026	4.126	0.104	0.133	316	2384	100	174	9645	9819	236	11391	11627	Error	Error	-5.793	174	9645	236	11391	214297	4319566	0.109	5.023	0	0	0
1	1	16	"A92"	"A92"	13120	49135	100	733	739	343	46	356	356	383	224	58	63	42	0	23289	22862	12997	56	1893	1893	1961	982	50	93	89	0	0.000	0.000	0.000	0.000	0.000	0.000	0.000	0.000	0.000	0.000	0.000	0.000	0.000	0.000	0.018	0.018	0.019	0.019	2.690	0.017	0.334	316	2384	100	377	21396	21773	383	20969	21352	Error	Error	-5.827	377	21396	383	20969	233518	7224463	1.589	21.284	0	0	0
1	2	16	"A92"	"A92"	13420	49135	100	637	675	359	53	362	362	392	212	54	54	34	0	19879	20014	14009	69	1893	1893	2029	1193	58	77	74	0	0.000	0.000	0.000	0.000	0.000	0.000	0.000	0.000	0.000	0.000	0.000	0.000	0.000	0.000	0.015	0.017	0.019	0.024	3.782	0.016	0.376	316	2384	100	275	17986	18261	313	18121	18434	Error	Error	-6.031	275	17986	313	18121	213451	6324460	1.335	15.075	0	0	0
1	3	16	"A92"	"A92"	13720	49135	100	664	691	312	45	358	358	377	182	48	66	43	0	21010	21612	14933	69	1892	1892	1995	1137	56	80	75	0	0.000	0.000	0.000	0.000	0.000	0.000	0.000	0.000	0.000	0.000	0.000	0.000	0.000	0.000	0.016	0.017	0.018	0.023	3.871	0.015	0.469	316	2384	100	306	19118	19424	333	19720	20053	Error	Error	-5.965	306	19118	333	19720	218232	6829484	1.725	17.253	0	0	0
1	4	16	"A93"	"A93"	14020	49135	100	606	634	274	43	367	367	394	231	58	51	21	0	15801	16558	10021	60	1897	1897	1947	625	32	96	91	0	0.000	0.000	0.000	0.000	0.000	0.000	0.000	0.000	0.000	0.000	0.000	0.000	0.000	0.000	0.017	0.018	0.019	0.019	3.247	0.016	0.286	316	2384	100	239	13904	14143	267	14661	14928	Error	Error	-5.862	239	13904	267	14661	200488	5232383	1.039	23.378	0	0	0
1	5	16	"A93"	"A93"	14320	49135	100	582	606	255	42	401	401	426	216	50	43	19	0	11158	11649	7019	60	2026	2026	2138	1261	58	79	77	0	0.000	0.000	0.000	0.000	0.000	0.000	0.000	0.000	0.000	0.000	0.000	0.000	0.000	0.000	0.020	0.021	0.028	0.031	3.813	0.023	0.258	316	2384	100	181	9132	9313	205	9623	9828	Error	Error	-5.657	181	9132	205	9623	191515	3681228	0.833	7.542	0	0	0
1	6	16	"A93"	"A93"	14620	49135	100	593	691	882	127	395	395	426	259	60	37	13	0	12471	14132	9108	64	1997	1997	2063	709	34	88	84	0	0.000	0.000	0.000	0.000	0.000	0.000	0.000	0.000	0.000	0.000	0.000	0.000	0.000	0.000	0.019	0.024	0.021	0.025	4.253	0.018	0.065	316	2384	100	198	10474	10672	296	12135	12431	Error	Error	-5.725	198	10474	296	12135	218417	4465749	1.023	17.023	0	0	0
1	7	16	"A94"	"A94"	14920	49135	100	713	749	372	49	388	388	419	239	57	58	31	0	20425	21090	11114	52	1965	1965	2023	853	42	95	91	0	0.000	0.000	0.000	0.000	0.000	0.000	0.000	0.000	0.000	0.000	0.000	0.000	0.000	0.000	0.018	0.019	0.019	0.019	2.357	0.019	0.421	316	2384	100	325	18460	18785	361	19125	19486	Error	Error	-5.828	325	18460	361	19125	236666	6664414	1.381	22.353	0	0	0
1	8	16	"A94"	"A94"	15220	49130	100	735	749	352	46	376	376	407	323	79	53	18	0	20104	20158	12252	60	1940	1940	2022	842	41	89	83	0	0.000	0.000	0.000	0.000	0.000	0.000	0.000	0.000	0.000	0.000	0.000	0.000	0.000	0.000	0.020	0.020	0.022	0.025	3.103	0.020	0.429	316	2384	100	359	18164	18523	373	18218	18591	Error	Error	-5.661	359	18164	373	18218	236727	6370016	1.059	21.539	0	0	0
1	9	16	"A94"	"A94"	15520	49130	100	665	701	315	44	371	371	399	210	52	61	37	0	19767	20019	12866	64	1956	1956	2075	1325	63	81	77	0	0.000	0.000	0.000	0.000	0.000	0.000	0.000	0.000	0.000	0.000	0.000	0.000	0.000	0.000	0.017	0.018	0.021	0.024	3.575	0.016	0.364	316	2384	100	294	17811	18105	330	18063	18393	Error	Error	-5.921	294	17811	330	18063	221591	6325940	1.438	13.543	0	0	0
1	10	16	"A95"	"A95"	15820	49130	100	715	771	491	63	364	364	391	240	61	66	34	0	22264	19465	9156	47	1936	1936	2010	801	39	92	89	0	0.000	0.000	0.000	0.000	0.000	0.000	0.000	0.000	0.000	0.000	0.000	0.000	0.000	0.000	0.017	0.023	0.022	0.023	3.497	0.020	0.292	316	2384	100	351	20328	20679	407	17529	17936	Error	Error	-5.856	351	20328	407	17529	243562	6150906	1.583	21.792	0	0	0
1	11	16	"A95"	"A95"	16120	49130	100	701	720	332	46	365	365	392	224	57	66	32	0	21637	18912	9003	47	1903	1903	1992	777	39	91	87	0	0.000	0.000	0.000	0.000	0.000	0.000	0.000	0.000	0.000	0.000	0.000	0.000	0.000	0.000	0.017	0.021	0.021	0.022	2.931	0.019	0.405	316	2384	100	336	19734	20070	355	17009	17364	Error	Error	-5.876	336	19734	355	17009	227366	5976111	1.464	21.776	0	0	0
1	12	16	"A95"	"A95"	16420	49130	100	696	736	322	43	366	366	400	404	101	41	8	0	22835	20280	9277	45	1942	1942	2036	1154	56	90	87	0	0.000	0.000	0.000	0.000	0.000	0.000	0.000	0.000	0.000	0.000	0.000	0.000	0.000	0.000	0.016	0.020	0.022	0.021	2.779	0.020	0.387	316	2384	100	330	20893	21223	370	18338	18708	Error	Error	-5.984	330	20893	370	18338	232708	6408512	0.832	15.809	0	0	0
1	13	16	"A96"	"A96"	16720	49130	100	626	663	387	58	370	370	394	206	52	55	27	0	17315	16360	9896	60	1921	1921	2063	1106	53	82	77	0	0.000	0.000	0.000	0.000	0.000	0.000	0.000	0.000	0.000	0.000	0.000	0.000	0.000	0.000	0.017	0.020	0.021	0.025	3.560	0.020	0.335	316	2384	100	256	15394	15650	293	14439	14732	Error	Error	-5.910	256	15394	293	14439	209358	5169767	1.306	12.927	0	0	0
1	14	16	"A96"	"A96"	17020	49130	100	621	634	258	40	378	378	449	1378	306	0	0	0	17758	16844	8455	50	1966	1966	2046	1116	54	90	88	0	0.000	0.000	0.000	0.000	0.000	0.000	0.000	0.000	0.000	0.000	0.000	0.000	0.000	0.000	0.015	0.017	0.019	0.017	3.021	0.052	0.042	316	2384	100	243	15792	16035	256	14878	15134	Error	Error	-6.022	243	15792	256	14878	200393	5322729	0.134	13.260	0	0	0
1	15	16	"A96"	"A96"	17320	49130	100	663	689	315	45	385	385	409	238	58	56	23	0	18073	16826	7948	47	2048	2048	2100	565	26	96	93	0	0.000	0.000	0.000	0.000	0.000	0.000	0.000	0.000	0.000	0.000	0.000	0.000	0.000	0.000	0.017	0.021	0.020	0.021	2.643	0.020	0.331	316	2384	100	278	16025	16303	304	14778	15082	Error	Error	-5.849	278	16025	304	14778	217839	5317031	1.176	26.064	0	0	0
1	16	16	"A97"	"A97"	17620	49125	100	741	744	304	40	392	392	421	261	61	59	27	0	21467	18746	9148	48	2085	2085	2165	811	37	91	86	0	0.000	0.000	0.000	0.000	0.000	0.000	0.000	0.000	0.000	0.000	0.000	0.000	0.000	0.000	0.018	0.021	0.022	0.021	3.031	0.020	0.262	316	2384	100	349	19382	19731	352	16661	17013	Error	Error	-5.795	349	19382	352	16661	235128	5923686	1.238	20.445	0	0	0
1	17	16	"A97"	"A97"	17920	49125	100	718	1091	4069	372	403	403	427	190	44	62	41	0	20535	20579	14077	68	2116	2116	2210	874	39	89	83	2	0.000	0.000	0.000	0.000	0.000	0.000	0.000	0.000	0.000	0.000	0.000	0.000	0.000	0.000	0.017	0.037	0.022	0.022	3.643	0.055	0.088	316	2384	100	315	18419	18734	688	18463	19151	Error	Error	-5.870	315	18419	688	18463	344738	6503053	3.495	21.017	0	0	0
1	18	16	"A97"	"A97"	18215	49125	100	707	749	354	47	415	415	444	230	51	58	29	0	18468	17755	10646	59	2249	2249	2311	733	31	92	88	0	0.000	0.000	0.000	0.000	0.000	0.000	0.000	0.000	0.000	0.000	0.000	0.000	0.000	0.000	0.018	0.022	0.023	0.024	3.219	0.021	0.366	316	2384	100	292	16219	16511	334	15506	15840	Error	Error	-5.796	292	16219	334	15506	236575	5610598	1.326	21.070	0	0	0
1	1	17	"A98"	"A98"	13125	49435	100	390	406	168	41	375	375	399	251	62	10	0	0	3968	4394	2718	61	1877	1877	1919	623	32	75	68	0	0.000	0.000	0.000	0.000	0.000	0.000	0.000	0.000	0.000	0.000	0.000	0.000	0.000	0.000	0.007	0.012	0.065	0.053	5.291	0.022	0.022	316	2384	100	15	2091	2106	31	2517	2548	Error	Error	-7.123	15	2091	31	2517	128275	1388396	0.028	3.973	0	0	0
1	2	17	"A98"	"A98"	13425	49435	100	401	419	195	46	359	359	383	203	53	18	2	0	3806	4520	2924	64	1870	1870	1912	559	29	79	66	0	0.000	0.000	0.000	0.000	0.000	0.000	0.000	0.000	0.000	0.000	0.000	0.000	0.000	0.000	0.022	0.023	0.052	0.057	5.204	0.019	0.042	316	2384	100	42	1936	1978	60	2650	2710	Error	Error	-5.527	42	1936	60	2650	132270	1428369	0.177	4.665	0	0	0
1	3	17	"A98"	"A98"	13725	49435	100	389	427	197	46	362	362	390	202	51	19	6	0	3524	4598	3613	78	1884	1884	1924	433	22	81	70	0	0.000	0.000	0.000	0.000	0.000	0.000	0.000	0.000	0.000	0.000	0.000	0.000	0.000	0.000	0.016	0.024	0.068	0.072	4.954	0.018	0.032	316	2384	100	27	1640	1667	65	2714	2779	Error	Error	-5.925	27	1640	65	2714	134806	1453059	0.183	6.176	0	0	0
1	4	17	"A99"	"A99"	14025	49435	100	565	610	315	51	365	365	392	222	56	45	21	0	11750	11779	7012	59	1947	1947	1989	518	26	91	86	0	0.000	0.000	0.000	0.000	0.000	0.000	0.000	0.000	0.000	0.000	0.000	0.000	0.000	0.000	0.020	0.025	0.027	0.031	4.381	0.020	0.203	316	2384	100	200	9803	10003	245	9832	10077	Error	Error	-5.615	200	9803	245	9832	192772	3722082	0.982	18.900	0	0	0
1	5	17	"A99"	"A99"	14325	49435	100	486	532	222	41	384	384	409	223	54	33	10	0	8784	10113	6340	62	1989	1989	2047	794	38	80	78	0	0.000	0.000	0.000	0.000	0.000	0.000	0.000	0.000	0.000	0.000	0.000	0.000	0.000	0.000	0.015	0.018	0.025	0.026	4.266	0.017	0.133	316	2384	100	102	6795	6897	148	8124	8272	Error	Error	-6.058	102	6795	148	8124	168210	3195727	0.552	10.159	0	0	0
1	6	17	"A99"	"A99"	14625	49435	100	496	532	215	40	376	376	405	276	68	27	4	0	9545	9641	5543	57	1939	1939	1992	773	38	83	80	0	0.000	0.000	0.000	0.000	0.000	0.000	0.000	0.000	0.000	0.000	0.000	0.000	0.000	0.000	0.016	0.020	0.026	0.030	4.558	0.017	0.148	316	2384	100	120	7606	7726	156	7702	7858	Error	Error	-5.986	120	7606	156	7702	168078	3046653	0.460	9.895	0	0	0
1	7	17	"A100"	"A100"	14925	49435	100	596	631	333	52	373	373	401	218	54	51	22	0	13495	13412	7705	57	1932	1932	1972	590	29	89	84	0	0.000	0.000	0.000	0.000	0.000	0.000	0.000	0.000	0.000	0.000	0.000	0.000	0.000	0.000	0.019	0.022	0.025	0.026	4.182	0.020	0.195	316	2384	100	223	11563	11786	258	11480	11738	Error	Error	-5.696	223	11563	258	11480	199280	4238236	1.055	19.390	0	0	0
1	8	17	"A100"	"A100"	15225	49430	100	567	621	429	69	367	367	392	213	54	48	24	0	14500	14949	9437	63	1918	1918	1994	1099	55	83	81	0	0.000	0.000	0.000	0.000	0.000	0.000	0.000	0.000	0.000	0.000	0.000	0.000	0.000	0.000	0.016	0.019	0.021	0.022	3.786	0.018	0.223	316	2384	100	200	12582	12782	254	13031	13285	Error	Error	-5.975	200	12582	254	13031	196260	4723959	1.075	11.788	0	0	0
1	9	17	"A100"	"A100"	15520	49430	100	577	625	293	46	370	370	405	234	57	44	19	0	13084	13891	8327	59	1936	1936	2009	823	40	85	81	0	0.000	0.000	0.000	0.000	0.000	0.000	0.000	0.000	0.000	0.000	0.000	0.000	0.000	0.000	0.019	0.021	0.023	0.025	3.669	0.019	0.249	316	2384	100	207	11148	11355	255	11955	12210	Error	Error	-5.751	207	11148	255	11955	197636	4389513	0.940	14.437	0	0	0
1	10	17	"A101"	"A101"	15820	49430	100	457	474	202	42	376	376	401	238	59	23	3	0	6097	8249	6774	82	1916	1916	1985	811	40	78	73	0	0.000	0.000	0.000	0.000	0.000	0.000	0.000	0.000	0.000	0.000	0.000	0.000	0.000	0.000	0.019	0.015	0.029	0.037	5.022	0.015	0.095	316	2384	100	81	4181	4262	98	6333	6431	Error	Error	-5.690	81	4181	98	6333	149764	2606718	0.307	7.724	0	0	0
1	11	17	"A101"	"A101"	16120	49430	100	460	489	217	44	365	365	393	207	52	30	8	0	5626	7771	6522	83	1927	1927	1993	834	41	81	74	0	0.000	0.000	0.000	0.000	0.000	0.000	0.000	0.000	0.000	0.000	0.000	0.000	0.000	0.000	0.026	0.021	0.032	0.041	4.788	0.017	0.117	316	2384	100	95	3699	3794	124	5844	5968	Error	Error	-5.283	95	3699	124	5844	154492	2455734	0.464	6.928	0	0	0
1	12	17	"A101"	"A101"	16420	49430	100	481	523	254	48	407	407	437	246	56	22	6	0	5813	7970	6442	80	2001	2001	2052	703	34	81	75	0	0.000	0.000	0.000	0.000	0.000	0.000	0.000	0.000	0.000	0.000	0.000	0.000	0.000	0.000	0.019	0.019	0.031	0.035	4.344	0.021	0.178	316	2384	100	74	3812	3886	116	5969	6085	Error	Error	-5.687	74	3812	116	5969	165226	2518567	0.350	8.418	0	0	0
1	13	17	"A102"	"A102"	16720	49430	100	496	535	259	48	379	379	414	375	90	15	2	0	7706	10887	9568	87	1967	1967	2061	1059	51	80	70	0	0.000	0.000	0.000	0.000	0.000	0.000	0.000	0.000	0.000	0.000	0.000	0.000	0.000	0.000	0.020	0.017	0.025	0.032	4.892	0.017	0.155	316	2384	100	117	5739	5856	156	8920	9076	Error	Error	-5.616	117	5739	156	8920	169039	3440266	0.323	8.334	0	0	0
1	14	17	"A102"	"A102"	17020	49430	100	524	581	389	66	381	381	408	253	62	33	12	0	6782	10341	9047	87	2003	2003	2059	788	38	89	78	0	0.000	0.000	0.000	0.000	0.000	0.000	0.000	0.000	0.000	0.000	0.000	0.000	0.000	0.000	0.030	0.024	0.030	0.034	3.648	0.023	0.223	316	2384	100	143	4779	4922	200	8338	8538	Error	Error	-5.063	143	4779	200	8338	183485	3267866	0.684	10.510	0	0	0
1	15	17	"A102"	"A102"	17320	49430	100	495	527	251	47	369	369	393	201	51	36	15	0	6312	9629	8834	91	2018	2018	2054	531	25	89	83	0	0.000	0.000	0.000	0.000	0.000	0.000	0.000	0.000	0.000	0.000	0.000	0.000	0.000	0.000	0.029	0.021	0.032	0.038	3.462	0.019	0.258	316	2384	100	126	4294	4420	158	7611	7769	Error	Error	-5.091	126	4294	158	7611	166393	3042780	0.667	14.266	0	0	0
1	16	17	"A103"	"A103"	17620	49425	100	564	590	249	42	389	389	415	241	58	40	13	0	12159	12958	8435	65	2037	2037	2086	603	28	84	77	0	0.000	0.000	0.000	0.000	0.000	0.000	0.000	0.000	0.000	0.000	0.000	0.000	0.000	0.000	0.017	0.018	0.022	0.029	4.792	0.019	0.087	316	2384	100	175	10122	10297	201	10921	11122	Error	Error	-5.854	175	10122	201	10921	186415	4094785	0.726	18.030	0	0	0
1	17	17	"A103"	"A103"	17920	49425	100	545	570	256	44	400	400	425	209	49	38	16	0	9480	10853	6972	64	2116	2116	2161	611	28	86	80	0	0.000	0.000	0.000	0.000	0.000	0.000	0.000	0.000	0.000	0.000	0.000	0.000	0.000	0.000	0.020	0.019	0.027	0.029	4.127	0.019	0.193	316	2384	100	145	7364	7509	170	8737	8907	Error	Error	-5.666	145	7364	170	8737	180224	3429567	0.694	14.226	0	0	0
1	18	17	"A103"	"A103"	18220	49425	100	605	642	288	44	407	407	440	323	73	33	7	0	12592	12003	6689	55	2197	2197	2272	976	42	85	79	0	0.000	0.000	0.000	0.000	0.000	0.000	0.000	0.000	0.000	0.000	0.000	0.000	0.000	0.000	0.019	0.024	0.026	0.029	3.592	0.023	0.204	316	2384	100	198	10395	10593	235	9806	10041	Error	Error	-5.714	198	10395	235	9806	202828	3792804	0.625	9.970	0	0	0
1	1	18	"A104"	"A104"	13125	49735	100	576	600	252	42	366	366	386	167	43	55	28	0	14266	14308	7778	54	1940	1940	2027	1437	70	85	82	0	0.000	0.000	0.000	0.000	0.000	0.000	0.000	0.000	0.000	0.000	0.000	0.000	0.000	0.000	0.017	0.019	0.021	0.022	3.416	0.016	0.244	316	2384	100	210	12326	12536	234	12368	12602	Error	Error	-5.875	210	12326	234	12368	189477	4521441	1.281	8.546	0	0	0
1	2	18	"A104"	"A104"	13425	49735	100	539	564	240	42	379	379	399	192	48	46	19	0	8923	12046	8133	67	1973	1973	2055	991	48	86	84	0	0.000	0.000	0.000	0.000	0.000	0.000	0.000	0.000	0.000	0.000	0.000	0.000	0.000	0.000	0.023	0.018	0.024	0.026	3.244	0.017	0.211	316	2384	100	160	6950	7110	185	10073	10258	Error	Error	-5.441	160	6950	185	10073	178343	3806616	0.859	10.082	0	0	0
1	3	18	"A104"	"A104"	13725	49735	100	572	608	301	49	372	372	396	232	58	47	20	0	14177	13981	9382	67	2013	2013	2109	1023	48	79	74	0	0.000	0.000	0.000	0.000	0.000	0.000	0.000	0.000	0.000	0.000	0.000	0.000	0.000	0.000	0.016	0.020	0.023	0.028	4.577	0.018	0.185	316	2384	100	200	12164	12364	236	11968	12204	Error	Error	-5.926	200	12164	236	11968	192042	4418004	0.914	11.605	0	0	0
1	4	18	"A105"	"A105"	14025	49735	100	1722	4325	4821	111	373	373	396	216	54	84	74	0	17483	17183	10089	58	1972	1972	2033	753	37	89	84	0	0.000	0.000	0.000	0.000	0.000	0.000	0.000	0.000	0.000	0.000	0.000	0.000	0.000	0.000	0.087	0.260	0.143	0.157	3.322	0.244	0.424	316	2384	100	1349	15511	16860	3952	15211	19163	Error	Error	-3.523	1349	15511	3952	15211	1366795	5429946	18.190	20.120	0	0	0
1	5	18	"A105"	"A105"	14325	49735	100	1546	3858	4350	112	369	369	390	189	48	82	73	0	16041	16020	8899	55	1948	1948	2002	576	28	90	87	0	0.000	0.000	0.000	0.000	0.000	0.000	0.000	0.000	0.000	0.000	0.000	0.000	0.000	0.000	0.084	0.248	0.141	0.141	3.193	0.256	0.486	316	2384	100	1177	14093	15270	3489	14072	17561	Error	Error	-3.582	1177	14093	3489	14072	1219180	5062475	18.349	24.337	0	0	0
1	6	18	"A105"	"A105"	14625	49735	100	2205	4378	4468	102	376	376	407	255	62	85	71	0	16239	16272	8997	55	1985	1985	2034	664	32	90	86	0	0.000	0.000	0.000	0.000	0.000	0.000	0.000	0.000	0.000	0.000	0.000	0.000	0.000	0.000	0.128	0.280	0.167	0.179	3.186	0.273	0.485	316	2384	100	1829	14254	16083	4002	14287	18289	Error	Error	-2.962	1829	14254	4002	14287	1383312	5141899	15.573	21.443	0	0	0
1	7	18	"A106"	"A106"	14925	49735	100	419	448	235	52	382	382	404	201	49	19	6	0	2856	3289	1618	49	1977	1977	2009	491	24	69	43	0	0.000	0.000	0.000	0.000	0.000	0.000	0.000	0.000	0.000	0.000	0.000	0.000	0.000	0.000	0.042	0.050	0.147	0.131	4.049	0.040	0.036	316	2384	100	37	879	916	66	1312	1378	Error	Error	-4.570	37	879	66	1312	141492	1039370	0.219	2.607	0	0	0
1	8	18	"A106"	"A106"	15225	49730	100	386	409	180	44	374	374	401	188	46	17	5	0	2790	3259	1860	57	1957	1957	1981	384	19	68	53	0	0.000	0.000	0.000	0.000	0.000	0.000	0.000	0.000	0.000	0.000	0.000	0.000	0.000	0.000	0.014	0.027	0.122	0.133	5.337	0.016	0.011	316	2384	100	12	833	845	35	1302	1337	Error	Error	-6.117	12	833	35	1302	129271	1029832	0.043	3.328	0	0	0
1	9	18	"A106"	"A106"	15525	49730	100	408	424	176	41	379	379	401	201	50	19	2	0	2706	3231	1790	55	1938	1938	1996	571	28	61	36	0	0.000	0.000	0.000	0.000	0.000	0.000	0.000	0.000	0.000	0.000	0.000	0.000	0.000	0.000	0.038	0.035	0.153	0.134	4.782	0.044	0.052	316	2384	100	29	768	797	45	1293	1338	Error	Error	-4.727	29	768	45	1293	133966	1020912	0.114	2.163	0	0	0
1	10	18	"A107"	"A107"	15825	49730	100	444	480	255	53	373	373	398	197	49	28	12	0	4938	6768	5606	82	1955	1955	1986	421	21	83	78	0	0.000	0.000	0.000	0.000	0.000	0.000	0.000	0.000	0.000	0.000	0.000	0.000	0.000	0.000	0.024	0.022	0.036	0.047	4.813	0.024	0.149	316	2384	100	71	2983	3054	107	4813	4920	Error	Error	-5.393	71	2983	107	4813	151822	2138580	0.416	11.359	0	0	0
1	11	18	"A107"	"A107"	16125	49730	100	454	504	257	50	373	373	392	180	45	33	13	0	4360	6275	5206	82	1978	1978	2003	434	21	85	78	0	0.000	0.000	0.000	0.000	0.000	0.000	0.000	0.000	0.000	0.000	0.000	0.000	0.000	0.000	0.034	0.030	0.048	0.051	4.238	0.023	0.125	316	2384	100	81	2382	2463	131	4297	4428	Error	Error	-4.878	81	2382	131	4297	159392	1982852	0.622	9.843	0	0	0
1	12	18	"A107"	"A107"	16425	49730	100	452	480	224	46	398	398	467	876	187	0	0	0	4448	6383	5746	90	2045	2045	2203	2263	102	51	26	0	0.000	0.000	0.000	0.000	0.000	0.000	0.000	0.000	0.000	0.000	0.000	0.000	0.000	0.000	0.022	0.019	0.048	0.055	5.300	0.017	0.088	316	2384	100	54	2403	2457	82	4338	4420	Error	Error	-5.476	54	2403	82	4338	151775	2017184	0.015	1.847	0	0	0
1	13	18	"A108"	"A108"	16725	49730	100	496	532	252	47	380	380	405	237	58	29	8	0	5949	7800	5831	74	1997	1997	2042	841	41	82	76	0	0.000	0.000	0.000	0.000	0.000	0.000	0.000	0.000	0.000	0.000	0.000	0.000	0.000	0.000	0.029	0.026	0.033	0.039	4.656	0.024	0.169	316	2384	100	116	3952	4068	152	5803	5955	Error	Error	-5.090	116	3952	152	5803	168008	2464905	0.536	6.847	0	0	0
1	14	18	"A108"	"A108"	17025	49730	100	462	497	255	51	371	371	395	194	49	29	8	0	5861	7655	5473	71	2008	2008	2038	440	21	88	83	0	0.000	0.000	0.000	0.000	0.000	0.000	0.000	0.000	0.000	0.000	0.000	0.000	0.000	0.000	0.024	0.022	0.030	0.034	4.637	0.019	0.097	316	2384	100	91	3853	3944	126	5647	5773	Error	Error	-5.404	91	3853	126	5647	157196	2418888	0.526	12.766	0	0	0
1	15	18	"A108"	"A108"	17325	49730	100	458	489	225	46	387	387	410	211	51	28	5	0	6415	8307	6439	77	2044	2044	2085	626	30	81	75	0	0.000	0.000	0.000	0.000	0.000	0.000	0.000	0.000	0.000	0.000	0.000	0.000	0.000	0.000	0.016	0.016	0.032	0.037	5.613	0.018	0.134	316	2384	100	71	4371	4442	102	6263	6365	Error	Error	-5.944	71	4371	102	6263	154668	2624951	0.374	9.939	0	0	0
1	16	18	"A109"	"A109"	17625	49725	100	412	438	210	47	382	382	407	197	48	21	4	0	3147	3552	1762	49	2043	2043	2079	514	24	71	53	0	0.000	0.000	0.000	0.000	0.000	0.000	0.000	0.000	0.000	0.000	0.000	0.000	0.000	0.000	0.027	0.037	0.119	0.122	4.880	0.038	0.051	316	2384	100	30	1104	1134	56	1509	1565	Error	Error	-5.202	30	1104	56	1509	138250	1122390	0.157	2.866	0	0	0
1	17	18	"A109"	"A109"	17925	49725	100	434	455	212	46	390	390	407	173	42	23	9	0	3067	3460	1791	51	2079	2079	2108	455	21	67	52	0	0.000	0.000	0.000	0.000	0.000	0.000	0.000	0.000	0.000	0.000	0.000	0.000	0.000	0.000	0.045	0.047	0.132	0.144	5.118	0.032	0.035	316	2384	100	44	988	1032	65	1381	1446	Error	Error	-4.489	44	988	65	1381	143674	1093440	0.277	2.971	0	0	0
1	18	18	"A109"	"A109"	18225	49725	100	416	463	218	47	418	418	444	215	48	18	5	0	3227	3520	1476	41	2229	2229	2262	498	22	72	50	0	0.000	0.000	0.000	0.000	0.000	0.000	0.000	0.000	0.000	0.000	0.000	0.000	0.000	0.000	-0.002	0.035	0.151	0.160	4.435	0.033	0.028	316	2384	100	-2	998	996	45	1291	1336	Error	Error	Error	-2	998	45	1291	146367	1112180	0.088	2.526	0	0	0
1	1	19	"A110"	"A110"	13130	50035	100	495	523	221	42	382	382	404	206	50	31	12	0	8089	9625	7412	77	2017	2017	2062	902	43	80	76	0	0.000	0.000	0.000	0.000	0.000	0.000	0.000	0.000	0.000	0.000	0.000	0.000	0.000	0.000	0.019	0.019	0.026	0.034	5.645	0.017	0.155	316	2384	100	113	6072	6185	141	7608	7749	Error	Error	-5.748	113	6072	141	7608	165312	3041499	0.578	8.385	0	0	0
1	2	19	"A110"	"A110"	13430	50035	100	468	500	320	64	383	383	408	215	52	26	6	0	5912	8249	7049	85	2024	2024	2079	810	38	82	74	0	0.000	0.000	0.000	0.000	0.000	0.000	0.000	0.000	0.000	0.000	0.000	0.000	0.000	0.000	0.022	0.019	0.028	0.035	4.536	0.016	0.097	316	2384	100	85	3888	3973	117	6225	6342	Error	Error	-5.515	85	3888	117	6225	158009	2606745	0.428	7.617	0	0	0
1	3	19	"A110"	"A110"	13730	50035	100	473	508	209	41	384	384	414	232	56	27	5	0	6315	8651	7344	84	2018	2018	2058	460	22	86	80	0	0.000	0.000	0.000	0.000	0.000	0.000	0.000	0.000	0.000	0.000	0.000	0.000	0.000	0.000	0.021	0.019	0.031	0.034	4.609	0.015	0.108	316	2384	100	89	4297	4386	124	6633	6757	Error	Error	-5.593	89	4297	124	6633	160464	2733567	0.405	14.333	0	0	0
1	4	19	"A111"	"A111"	14030	50035	100	426	467	215	46	374	374	391	169	43	31	13	0	6057	7001	5113	73	1963	1963	2005	782	39	81	75	0	0.000	0.000	0.000	0.000	0.000	0.000	0.000	0.000	0.000	0.000	0.000	0.000	0.000	0.000	0.013	0.018	0.038	0.038	4.942	0.019	0.115	316	2384	100	52	4094	4146	93	5038	5131	Error	Error	-6.299	52	4094	93	5038	147443	2212248	0.450	6.389	0	0	0
1	5	19	"A111"	"A111"	14330	50035	100	442	475	199	41	371	371	390	176	45	31	11	0	6115	7371	5388	73	1966	1966	1984	398	20	86	81	0	0.000	0.000	0.000	0.000	0.000	0.000	0.000	0.000	0.000	0.000	0.000	0.000	0.000	0.000	0.017	0.019	0.029	0.031	4.032	0.018	0.139	316	2384	100	71	4149	4220	104	5405	5509	Error	Error	-5.869	71	4149	104	5405	149943	2329186	0.483	13.535	0	0	0
1	6	19	"A111"	"A111"	14630	50035	100	446	498	467	93	361	361	382	172	45	34	11	0	6031	7074	5045	71	1956	1956	1984	508	25	87	82	0	0.000	0.000	0.000	0.000	0.000	0.000	0.000	0.000	0.000	0.000	0.000	0.000	0.000	0.000	0.021	0.027	0.033	0.038	4.306	0.019	0.051	316	2384	100	85	4075	4160	137	5118	5255	Error	Error	-5.583	85	4075	137	5118	157292	2235361	0.674	10.020	0	0	0
1	7	19	"A112"	"A112"	14930	50030	100	519	538	208	38	365	365	384	168	43	46	21	0	10065	11465	7727	67	1973	1973	2038	1350	66	79	73	0	0.000	0.000	0.000	0.000	0.000	0.000	0.000	0.000	0.000	0.000	0.000	0.000	0.000	0.000	0.019	0.018	0.023	0.030	4.531	0.014	0.174	316	2384	100	154	8092	8246	173	9492	9665	Error	Error	-5.715	154	8092	173	9492	170127	3622952	0.917	6.983	0	0	0
1	8	19	"A112"	"A112"	15230	50030	100	486	546	384	70	384	384	397	163	41	39	18	0	6459	9185	7123	77	2004	2004	2081	1161	55	81	71	0	0.000	0.000	0.000	0.000	0.000	0.000	0.000	0.000	0.000	0.000	0.000	0.000	0.000	0.000	0.023	0.023	0.029	0.036	5.342	0.019	0.145	316	2384	100	102	4455	4557	162	7181	7343	Error	Error	-5.449	102	4455	162	7181	172539	2902349	0.914	6.119	0	0	0
1	9	19	"A112"	"A112"	15530	50030	100	483	513	232	45	375	375	404	292	72	23	4	0	8097	10352	7475	72	1990	1990	2054	742	36	86	78	0	0.000	0.000	0.000	0.000	0.000	0.000	0.000	0.000	0.000	0.000	0.000	0.000	0.000	0.000	0.018	0.017	0.026	0.028	4.508	0.016	0.163	316	2384	100	108	6107	6215	138	8362	8500	Error	Error	-5.821	108	6107	138	8362	162173	3271291	0.373	11.183	0	0	0
1	10	19	"A113"	"A113"	15830	50030	100	450	491	219	44	386	386	411	261	63	20	4	0	6094	8260	6600	79	2009	2009	2064	563	27	88	77	0	0.000	0.000	0.000	0.000	0.000	0.000	0.000	0.000	0.000	0.000	0.000	0.000	0.000	0.000	0.016	0.017	0.030	0.033	4.712	0.016	0.110	316	2384	100	64	4085	4149	105	6251	6356	Error	Error	-5.996	64	4085	105	6251	155147	2610145	0.307	11.005	0	0	0
1	11	19	"A113"	"A113"	16130	50030	100	489	506	224	44	375	375	401	268	66	21	4	0	5424	7768	6486	83	1994	1994	2044	687	33	83	76	0	0.000	0.000	0.000	0.000	0.000	0.000	0.000	0.000	0.000	0.000	0.000	0.000	0.000	0.000	0.033	0.023	0.032	0.041	4.311	0.018	0.145	316	2384	100	114	3430	3544	131	5774	5905	Error	Error	-4.911	114	3430	131	5774	159939	2454802	0.392	8.332	0	0	0
1	12	19	"A113"	"A113"	16430	50030	100	467	487	223	45	373	373	390	214	54	27	7	0	6113	8507	6799	79	1981	1981	2013	418	20	90	85	0	0.000	0.000	0.000	0.000	0.000	0.000	0.000	0.000	0.000	0.000	0.000	0.000	0.000	0.000	0.023	0.017	0.030	0.035	4.542	0.016	0.137	316	2384	100	94	4132	4226	114	6526	6640	Error	Error	-5.458	94	4132	114	6526	153943	2688138	0.453	15.536	0	0	0
1	13	19	"A114"	"A114"	16730	50030	100	580	615	275	44	367	367	392	180	45	56	33	0	17298	16993	10029	59	2015	2015	2030	474	23	94	90	0	0.000	0.000	0.000	0.000	0.000	0.000	0.000	0.000	0.000	0.000	0.000	0.000	0.000	0.000	0.014	0.017	0.019	0.019	3.507	0.016	0.342	316	2384	100	213	15283	15496	248	14978	15226	Error	Error	-6.165	213	15283	248	14978	194449	5369879	1.239	31.568	0	0	0
1	14	19	"A114"	"A114"	17030	50030	100	620	639	325	50	377	377	396	179	45	59	33	0	20703	18233	11024	60	2024	2024	2080	583	28	90	85	0	0.000	0.000	0.000	0.000	0.000	0.000	0.000	0.000	0.000	0.000	0.000	0.000	0.000	0.000	0.013	0.016	0.017	0.019	4.010	0.016	0.344	316	2384	100	243	18679	18922	262	16209	16471	Error	Error	-6.264	243	18679	262	16209	201993	5761472	1.358	27.707	0	0	0
1	15	19	"A114"	"A114"	17330	50030	100	609	632	268	42	368	368	388	171	44	60	34	0	18729	17642	10027	56	2044	2044	2077	418	20	94	90	0	0.000	0.000	0.000	0.000	0.000	0.000	0.000	0.000	0.000	0.000	0.000	0.000	0.000	0.000	0.014	0.017	0.019	0.019	3.050	0.016	0.359	316	2384	100	241	16685	16926	264	15598	15862	Error	Error	-6.113	241	16685	264	15598	199559	5574836	1.427	37.237	0	0	0
1	16	19	"A115"	"A115"	17630	50025	100	447	478	193	40	388	388	402	166	41	31	11	0	5544	6994	5189	74	2066	2066	2083	382	18	84	80	0	0.000	0.000	0.000	0.000	0.000	0.000	0.000	0.000	0.000	0.000	0.000	0.000	0.000	0.000	0.017	0.018	0.032	0.036	4.662	0.016	0.090	316	2384	100	59	3478	3537	90	4928	5018	Error	Error	-5.881	59	3478	90	4928	151164	2210065	0.458	12.856	0	0	0
1	17	19	"A115"	"A115"	17925	50025	100	432	460	193	41	394	394	417	338	81	10	1	0	5245	6168	4249	68	2111	2111	2141	574	26	82	75	0	0.000	0.000	0.000	0.000	0.000	0.000	0.000	0.000	0.000	0.000	0.000	0.000	0.000	0.000	0.012	0.016	0.045	0.057	4.897	0.015	0.046	316	2384	100	38	3134	3172	66	4057	4123	Error	Error	-6.366	38	3134	66	4057	145234	1948944	0.127	7.016	0	0	0
1	18	19	"A115"	"A115"	18225	50025	100	443	473	186	39	398	398	419	177	42	26	7	0	4976	5726	3674	64	2186	2186	2205	393	17	84	79	0	0.000	0.000	0.000	0.000	0.000	0.000	0.000	0.000	0.000	0.000	0.000	0.000	0.000	0.000	0.016	0.021	0.048	0.052	4.722	0.016	0.042	316	2384	100	45	2790	2835	75	3540	3615	Error	Error	-5.954	45	2790	75	3540	149342	1809402	0.305	8.959	0	0	0
1	1	20	"A116"	"A116"	13135	50335	100	738	771	366	47	396	396	417	199	47	62	43	0	15885	14875	8282	55	2040	2040	2095	502	23	91	84	0	0.000	0.000	0.000	0.000	0.000	0.000	0.000	0.000	0.000	0.000	0.000	0.000	0.000	0.000	0.025	0.029	0.031	0.031	3.404	0.027	0.389	316	2384	100	342	13845	14187	375	12835	13210	Error	Error	-5.339	342	13845	375	12835	243605	4700646	1.779	25.458	0	0	0
1	2	20	"A116"	"A116"	13435	50335	100	689	739	314	42	390	390	413	197	47	62	41	0	15133	14953	8763	58	2029	2029	2073	495	23	91	86	0	0.000	0.000	0.000	0.000	0.000	0.000	0.000	0.000	0.000	0.000	0.000	0.000	0.000	0.000	0.023	0.027	0.028	0.029	3.686	0.025	0.397	316	2384	100	299	13104	13403	349	12924	13273	Error	Error	-5.454	299	13104	349	12924	233509	4725281	1.655	26.020	0	0	0
1	3	20	"A116"	"A116"	13735	50335	100	677	736	349	47	380	380	399	178	44	64	44	0	14377	14216	8878	62	2018	2018	2089	757	36	83	78	0	0.000	0.000	0.000	0.000	0.000	0.000	0.000	0.000	0.000	0.000	0.000	0.000	0.000	0.000	0.024	0.029	0.032	0.038	3.640	0.027	0.474	316	2384	100	297	12359	12656	356	12198	12554	Error	Error	-5.379	297	12359	356	12198	232642	4492182	1.893	16.020	0	0	0
1	4	20	"A117"	"A117"	14035	50335	100	394	430	235	54	376	376	397	221	55	15	2	0	2900	3087	1267	41	1976	1976	2000	417	20	73	54	0	0.000	0.000	0.000	0.000	0.000	0.000	0.000	0.000	0.000	0.000	0.000	0.000	0.000	0.000	0.019	0.049	0.149	0.147	4.437	0.035	0.021	316	2384	100	18	924	942	54	1111	1165	Error	Error	-5.682	18	924	54	1111	136012	975601	0.149	2.607	0	0	0
1	5	20	"A117"	"A117"	14335	50335	100	408	434	249	57	376	376	401	190	47	18	5	0	2841	3122	1372	43	1996	1996	2026	452	22	72	48	0	0.000	0.000	0.000	0.000	0.000	0.000	0.000	0.000	0.000	0.000	0.000	0.000	0.000	0.000	0.038	0.052	0.157	0.161	4.196	0.051	0.046	316	2384	100	32	845	877	58	1126	1184	Error	Error	-4.723	32	845	58	1126	137198	986606	0.174	2.425	0	0	0
1	6	20	"A117"	"A117"	14635	50335	100	395	417	191	45	372	372	391	174	44	20	6	0	2911	3224	1429	44	1993	1993	2017	447	22	73	52	0	0.000	0.000	0.000	0.000	0.000	0.000	0.000	0.000	0.000	0.000	0.000	0.000	0.000	0.000	0.025	0.037	0.143	0.134	5.219	0.034	0.029	316	2384	100	23	918	941	45	1231	1276	Error	Error	-5.319	23	918	45	1231	131671	1018938	0.149	2.700	0	0	0
1	7	20	"A118"	"A118"	14935	50330	100	473	526	386	73	384	384	406	231	56	29	9	0	6428	8349	6200	74	2002	2002	2044	455	22	86	80	0	0.000	0.000	0.000	0.000	0.000	0.000	0.000	0.000	0.000	0.000	0.000	0.000	0.000	0.000	0.020	0.022	0.032	0.040	4.235	0.023	0.141	316	2384	100	89	4426	4515	142	6347	6489	Error	Error	-5.636	89	4426	142	6347	166130	2638415	0.519	13.857	0	0	0
1	8	20	"A118"	"A118"	15230	50330	100	464	496	224	45	385	385	417	370	88	10	1	0	6187	8177	6308	77	2018	2018	2063	635	30	85	80	0	0.000	0.000	0.000	0.000	0.000	0.000	0.000	0.000	0.000	0.000	0.000	0.000	0.000	0.000	0.019	0.018	0.029	0.035	4.625	0.022	0.037	316	2384	100	79	4169	4248	111	6159	6270	Error	Error	-5.722	79	4169	111	6159	156776	2583842	0.214	9.628	0	0	0
1	9	20	"A118"	"A118"	15530	50330	100	413	454	241	53	377	377	404	206	50	21	6	0	4811	6808	5495	80	2006	2006	2041	481	23	86	80	0	0.000	0.000	0.000	0.000	0.000	0.000	0.000	0.000	0.000	0.000	0.000	0.000	0.000	0.000	0.013	0.016	0.031	0.033	4.497	0.015	0.076	316	2384	100	36	2805	2841	77	4802	4879	Error	Error	-6.284	36	2805	77	4802	143402	2151375	0.243	9.911	0	0	0
1	10	20	"A119"	"A119"	15830	50330	100	443	461	203	44	399	399	424	232	54	16	3	0	5066	5623	3374	60	2056	2056	2110	692	32	79	73	0	0.000	0.000	0.000	0.000	0.000	0.000	0.000	0.000	0.000	0.000	0.000	0.000	0.000	0.000	0.015	0.017	0.042	0.045	5.238	0.033	0.099	316	2384	100	44	3010	3054	62	3567	3629	Error	Error	-6.096	44	3010	62	3567	145776	1776996	0.159	5.077	0	0	0
1	11	20	"A119"	"A119"	16130	50330	100	450	455	189	41	375	375	411	295	71	13	0	0	4835	5426	3442	63	2015	2015	2092	1027	49	72	64	0	0.000	0.000	0.000	0.000	0.000	0.000	0.000	0.000	0.000	0.000	0.000	0.000	0.000	0.000	0.027	0.023	0.049	0.055	3.930	0.022	0.053	316	2384	100	75	2820	2895	80	3411	3491	Error	Error	-5.233	75	2820	80	3411	143800	1714500	0.149	3.246	0	0	0
1	12	20	"A119"	"A119"	16430	50330	100	423	441	193	43	387	387	423	359	84	6	0	0	5037	5677	3368	59	2042	2042	2176	1652	75	72	44	0	0.000	0.000	0.000	0.000	0.000	0.000	0.000	0.000	0.000	0.000	0.000	0.000	0.000	0.000	0.012	0.015	0.043	0.050	5.670	0.062	0.156	316	2384	100	36	2995	3031	54	3635	3689	Error	Error	-6.378	36	2995	54	3635	139387	1794072	0.050	2.119	0	0	0
1	13	20	"A120"	"A120"	16730	50330	100	418	448	272	60	378	378	403	211	52	18	3	0	3654	4307	2705	62	2018	2018	2078	860	41	69	47	0	0.000	0.000	0.000	0.000	0.000	0.000	0.000	0.000	0.000	0.000	0.000	0.000	0.000	0.000	0.024	0.031	0.084	0.094	5.951	0.018	0.025	316	2384	100	40	1636	1676	70	2289	2359	Error	Error	-5.354	40	1636	70	2289	141528	1360927	0.213	2.592	0	0	0
1	14	20	"A120"	"A120"	17030	50330	100	422	445	190	42	379	379	399	180	45	23	6	0	3678	4184	2379	56	2078	2078	2097	456	21	78	68	0	0.000	0.000	0.000	0.000	0.000	0.000	0.000	0.000	0.000	0.000	0.000	0.000	0.000	0.000	0.027	0.031	0.098	0.085	4.234	0.022	0.032	316	2384	100	43	1600	1643	66	2106	2172	Error	Error	-5.218	43	1600	66	2106	140657	1322052	0.256	4.577	0	0	0
1	15	20	"A120"	"A120"	17330	50330	100	402	428	179	41	380	380	402	180	44	23	6	0	3631	4095	2111	51	2075	2075	2109	447	21	81	68	0	0.000	0.000	0.000	0.000	0.000	0.000	0.000	0.000	0.000	0.000	0.000	0.000	0.000	0.000	0.014	0.024	0.078	0.077	4.955	0.017	0.018	316	2384	100	22	1556	1578	48	2020	2068	Error	Error	-6.144	22	1556	48	2020	135098	1293872	0.144	4.443	0	0	0
1	16	20	"A121"	"A121"	17630	50325	100	522	582	280	48	385	385	405	176	43	43	25	0	8963	12877	10878	84	2094	2094	2144	651	30	87	81	0	0.000	0.000	0.000	0.000	0.000	0.000	0.000	0.000	0.000	0.000	0.000	0.000	0.000	0.000	0.020	0.018	0.025	0.026	3.507	0.017	0.282	316	2384	100	137	6869	7006	197	10783	10980	Error	Error	-5.648	137	6869	197	10783	183950	4069243	1.006	16.487	0	0	0
1	17	20	"A121"	"A121"	17930	50325	100	476	551	271	49	399	399	419	183	43	36	18	0	8408	12053	10204	84	2161	2161	2198	554	25	87	81	0	0.000	0.000	0.000	0.000	0.000	0.000	0.000	0.000	0.000	0.000	0.000	0.000	0.000	0.000	0.012	0.015	0.025	0.029	4.996	0.016	0.210	316	2384	100	77	6247	6324	152	9892	10044	Error	Error	-6.342	77	6247	152	9892	174151	3808889	0.721	17.789	0	0	0
1	18	20	"A121"	"A121"	18230	50325	100	542	596	283	47	415	415	453	674	148	3	0	0	8445	11938	9910	83	2271	2271	2313	573	24	89	84	0	0.000	0.000	0.000	0.000	0.000	0.000	0.000	0.000	0.000	0.000	0.000	0.000	0.000	0.000	0.021	0.019	0.025	0.024	3.592	0.017	0.254	316	2384	100	127	6174	6301	181	9667	9848	Error	Error	-5.603	127	6174	181	9667	188461	3772452	0.212	16.798	0	0	0
1	1	21	"Blank"	"Blank"	13135	50635	100	408	415	162	39	387	387	408	188	46	16	2	0	2018	2058	374	18	2037	2037	2062	424	20	14	2	0	0.000	0.000	0.000	0.000	0.000	0.000	0.000	0.000	0.000	0.000	0.000	0.000	0.000	0.000	-1.105	1.333	0.386	0.406	4.335	0.087	0.020	316	2384	100	21	-19	2	28	21	49	Error	Error	Error	21	-19	28	21	131230	650455	0.037	-0.009	0	0	0
1	2	21	"Blank"	"Blank"	13435	50635	100	371	387	148	38	391	391	424	445	104	0	0	0	2026	2030	359	17	2041	2041	2077	489	23	8	0	0	0.000	0.000	0.000	0.000	0.000	0.000	0.000	0.000	0.000	0.000	0.000	0.000	0.000	0.000	1.333	0.364	0.433	0.393	4.044	0.102	0.025	316	2384	100	-20	-15	-35	-4	-11	-15	Error	Error	0.415	-20	-15	-4	-11	122418	641545	-0.083	-0.096	0	0	0
1	3	21	"Blank"	"Blank"	13735	50635	100	370	393	167	42	382	382	409	226	55	9	1	0	2006	2013	383	19	2028	2028	2073	778	37	2	0	0	0.000	0.000	0.000	0.000	0.000	0.000	0.000	0.000	0.000	0.000	0.000	0.000	0.000	0.000	0.545	-0.733	0.552	0.540	4.399	0.124	0.047	316	2384	100	-12	-22	-34	11	-15	-4	Error	Error	-0.874	-12	-22	11	-15	124186	636165	-0.071	-0.077	0	0	0
1	4	21	"Blank"	"Blank"	14035	50635	100	396	403	145	35	396	396	419	206	49	7	0	0	2001	2041	364	17	2056	2056	2082	491	23	8	0	0	0.000	0.000	0.000	0.000	0.000	0.000	0.000	0.000	0.000	0.000	0.000	0.000	0.000	0.000	0.000	-0.467	0.403	0.422	4.312	0.069	0.032	316	2384	100	0	-55	-55	7	-15	-8	Error	Error	Error	0	-55	7	-15	127473	644851	-0.078	-0.084	0	0	0
1	5	21	"Blank"	"Blank"	14335	50635	100	377	395	165	41	383	383	417	324	77	4	0	0	1972	1989	449	22	2043	2043	2109	796	37	1	0	0	0.000	0.000	0.000	0.000	0.000	0.000	0.000	0.000	0.000	0.000	0.000	0.000	0.000	0.000	0.085	-0.222	0.403	0.376	5.669	0.359	0.654	316	2384	100	-6	-71	-77	12	-54	-42	Error	Error	-3.565	-6	-71	12	-54	124696	628626	-0.068	-0.151	0	0	0
1	6	21	"Blank"	"Blank"	14635	50635	100	407	647	3308	511	388	388	410	201	49	16	5	0	2071	2449	4009	163	2069	2069	2088	407	19	16	6	0	0.000	0.000	0.000	0.000	0.000	0.000	0.000	0.000	0.000	0.000	0.000	0.000	0.000	0.000	9.500	0.682	0.355	0.407	4.275	0.790	0.848	316	2384	100	19	2	21	259	380	639	Error	Error	3.248	19	2	259	380	204329	774038	1.179	0.887	0	0	0
1	7	21	"Blank"	"Blank"	14935	50630	100	394	414	176	42	390	390	417	242	58	11	1	0	2062	2072	373	18	2049	2049	2086	548	26	7	0	0	0.000	0.000	0.000	0.000	0.000	0.000	0.000	0.000	0.000	0.000	0.000	0.000	0.000	0.000	0.308	1.043	0.460	0.452	4.935	0.050	0.007	316	2384	100	4	13	17	24	23	47	Error	Error	-1.700	4	13	24	23	130866	654694	-0.012	-0.026	0	0	0
1	8	21	"Blank"	"Blank"	15235	50630	100	372	390	167	42	400	400	465	852	183	0	0	0	2005	2023	349	17	2105	2105	2272	2312	101	0	0	0	0.000	0.000	0.000	0.000	0.000	0.000	0.000	0.000	0.000	0.000	0.000	0.000	0.000	0.000	0.280	0.122	0.541	0.463	4.646	0.054	0.027	316	2384	100	-28	-100	-128	-10	-82	-92	Error	Error	-1.837	-28	-100	-10	-82	123283	639325	-0.088	-0.108	0	0	0
1	9	21	"Blank"	"Blank"	15535	50630	100	404	423	169	39	396	396	420	207	49	15	2	0	2048	2063	354	17	2060	2060	2096	455	21	11	0	0	0.000	0.000	0.000	0.000	0.000	0.000	0.000	0.000	0.000	0.000	0.000	0.000	0.000	0.000	-0.667	9.000	0.457	0.438	3.673	0.151	0.102	316	2384	100	8	-12	-4	27	3	30	Error	Error	Error	8	-12	27	3	133820	652022	0.014	-0.073	0	0	0
1	10	21	"Blank"	"Blank"	15835	50630	100	382	410	191	46	402	402	428	220	51	10	2	0	2074	2120	562	26	2100	2100	2120	494	23	7	1	0	0.000	0.000	0.000	0.000	0.000	0.000	0.000	0.000	0.000	0.000	0.000	0.000	0.000	0.000	0.769	0.400	0.459	0.497	3.884	0.156	0.074	316	2384	100	-20	-26	-46	8	20	28	Error	Error	-0.379	-20	-26	8	20	129589	669921	-0.082	0.000	0	0	0
1	11	21	"Blank"	"Blank"	16135	50630	100	392	412	179	43	402	402	428	222	51	10	1	0	1994	2055	403	19	2088	2088	2145	829	38	1	0	0	0.000	0.000	0.000	0.000	0.000	0.000	0.000	0.000	0.000	0.000	0.000	0.000	0.000	0.000	0.106	-0.303	0.371	0.392	3.929	0.186	0.348	316	2384	100	-10	-94	-104	10	-33	-23	Error	Error	-3.233	-10	-94	10	-33	130236	649535	-0.072	-0.109	0	0	0
1	12	21	"Blank"	"Blank"	16435	50630	100	432	455	194	42	406	406	428	242	56	11	2	0	2159	2213	657	29	2100	2100	2124	420	19	18	6	0	0.000	0.000	0.000	0.000	0.000	0.000	0.000	0.000	0.000	0.000	0.000	0.000	0.000	0.000	0.441	0.434	0.408	0.416	4.462	0.073	0.029	316	2384	100	26	59	85	49	113	162	Error	Error	-1.182	26	59	49	113	143810	699374	0.112	0.212	0	0	0
1	13	21	"Blank"	"Blank"	16735	50630	100	414	432	200	46	400	400	429	228	53	12	1	0	2106	2170	548	25	2122	2122	2151	444	20	13	2	0	0.000	0.000	0.000	0.000	0.000	0.000	0.000	0.000	0.000	0.000	0.000	0.000	0.000	0.000	-0.875	0.667	0.436	0.548	4.500	0.222	0.066	316	2384	100	14	-16	-2	32	48	80	Error	Error	Error	14	-16	32	48	136411	685650	0.013	0.043	0	0	0
1	14	21	"Blank"	"Blank"	17035	50630	100	473	487	174	35	429	429	487	768	157	0	0	0	2363	2384	439	18	2208	2208	2384	2290	96	0	0	0	0.000	0.000	0.000	0.000	0.000	0.000	0.000	0.000	0.000	0.000	0.000	0.000	0.000	0.000	0.284	0.330	0.385	0.449	4.553	0.155	0.188	316	2384	100	44	155	199	58	176	234	Error	Error	-1.817	44	155	58	176	153969	753339	0.000	0.000	0	0	0
1	15	21	"Blank"	"Blank"	17335	50630	100	394	415	176	42	398	398	419	174	41	16	5	0	2171	2156	399	18	2122	2122	2152	410	19	13	1	0	0.000	0.000	0.000	0.000	0.000	0.000	0.000	0.000	0.000	0.000	0.000	0.000	0.000	0.000	-0.082	0.500	0.500	0.485	4.459	-0.005	0.000	316	2384	100	-4	49	45	17	34	51	Error	Error	Error	-4	49	17	34	131177	681171	-0.023	0.010	0	0	0
1	16	21	"Blank"	"Blank"	17635	50625	100	405	442	233	52	399	399	424	188	44	18	3	0	2116	2167	623	28	2134	2134	2171	815	37	3	1	0	0.000	0.000	0.000	0.000	0.000	0.000	0.000	0.000	0.000	0.000	0.000	0.000	0.000	0.000	-0.333	1.303	0.351	0.337	4.514	0.120	0.062	316	2384	100	6	-18	-12	43	33	76	Error	Error	Error	6	-18	43	33	139526	684690	0.096	-0.005	0	0	0
1	17	21	"Blank"	"Blank"	17935	50625	100	423	427	171	40	413	413	436	316	72	5	0	0	2242	2283	476	20	2194	2194	2221	474	21	15	2	0	0.000	0.000	0.000	0.000	0.000	0.000	0.000	0.000	0.000	0.000	0.000	0.000	0.000	0.000	0.208	0.157	0.473	0.463	4.554	0.037	0.005	316	2384	100	10	48	58	14	89	103	Error	Error	-2.263	10	48	14	89	134942	721389	-0.028	0.131	0	0	0
1	18	21	"Blank"	"Blank"	18235	50625	100	432	450	178	39	431	431	453	194	42	16	3	0	2346	2385	462	19	2340	2340	2367	486	20	13	1	0	0.000	0.000	0.000	0.000	0.000	0.000	0.000	0.000	0.000	0.000	0.000	0.000	0.000	0.000	0.167	0.422	0.389	0.415	5.193	0.071	0.018	316	2384	100	1	6	7	19	45	64	Error	Error	-2.585	1	6	19	45	142259	753538	-0.015	0.037	0	0	0
