# Supplementary material for: Application of hybridization control probe to increase accuracy on ligation detection or minisequencing diagnostic microarrays
Source: BMC Res Notes. 2009 Dec 14;2:249. doi: 10.1186/1756-0500-2-249 (PMC2799435; doi:10.1186/1756-0500-2-249)
Supplement: Additional file 3 — Gpr_files. Zip-compressed file containing raw microarray data in GenePix results format (.gpr) and GAL (GenePix Array List) files. [file 1756-0500-2-249-S3.ZIP › gpr_files/slide2/lasi2_13-16.gpr]

ATF	1.0
30	76    
"Type=GenePix Results 3"
"DateTime=2009/03/31 15:08:42"
"Settings=C:\Axon\Data\HPV\310309\lasi2.gps"
"GalFile=C:\Axon\Data\HPV\ArrayIt_032009_InstiBioGalfile.gal"
"ArrayOfArrays=13-16"
"PixelSize=5"
"Wavelengths=532	488"
"ImageFiles=C:\Axon\Data\HPV\310309\lasi2.tif 2	C:\Axon\Data\HPV\310309\lasi2.tif 3"
"NormalizationMethod=None"
"NormalizationFactors=1	1"
"JpegImage="
"StdDev=Type 1"
"RatioFormulations=W1/W3 (#1/532)	W1/W4 (#1/488)	W3/W4 (532/488)"
"FeatureType=Circular"
"Barcode="
"BackgroundSubtraction=LocalFeature"
"ImageOrigin=0, 0"
"JpegOrigin=0, 0"
"Creator=GenePix Pro 6.1.0.2"
"Scanner=GenePix 4200A 01 Autoloader [2]"
"FocusPosition=0"
"Temperature=24.25"
"LinesAveraged=2"
"Comment="
"PMTGain=580	550"
"ScanPower=100	100"
"LaserPower=2.68311	2.56775"
"Filters=Standard Green	Standard Blue"
"ScanRegion=600,16,3776,13800"
"Supplier="
"Block"	"Column"	"Row"	"Name"	"ID"	"X"	"Y"	"Dia."	"F532 Median"	"F532 Mean"	"F532 SD"	"F532 CV"	"B532"	"B532 Median"	"B532 Mean"	"B532 SD"	"B532 CV"	"% > B532+1SD"	"% > B532+2SD"	"F532 % Sat."	"F488 Median"	"F488 Mean"	"F488 SD"	"F488 CV"	"B488"	"B488 Median"	"B488 Mean"	"B488 SD"	"B488 CV"	"% > B488+1SD"	"% > B488+2SD"	"F488 % Sat."	"Ratio of Medians (#1/532)"	"Ratio of Means (#1/532)"	"Median of Ratios (#1/532)"	"Mean of Ratios (#1/532)"	"Ratios SD (#1/532)"	"Rgn Ratio (#1/532)"	"Rgn R2 (#1/532)"	"Ratio of Medians (#1/488)"	"Ratio of Means (#1/488)"	"Median of Ratios (#1/488)"	"Mean of Ratios (#1/488)"	"Ratios SD (#1/488)"	"Rgn Ratio (#1/488)"	"Rgn R2 (#1/488)"	"Ratio of Medians (532/488)"	"Ratio of Means (532/488)"	"Median of Ratios (532/488)"	"Mean of Ratios (532/488)"	"Ratios SD (532/488)"	"Rgn Ratio (532/488)"	"Rgn R2 (532/488)"	"F Pixels"	"B Pixels"	"Circularity"	"Sum of Medians (#1/532)"	"Sum of Medians (#1/488)"	"Sum of Medians (532/488)"	"Sum of Means (#1/532)"	"Sum of Means (#1/488)"	"Sum of Means (532/488)"	"Log Ratio (#1/532)"	"Log Ratio (#1/488)"	"Log Ratio (532/488)"	"F532 Median - B532"	"F488 Median - B488"	"F532 Mean - B532"	"F488 Mean - B488"	"F532 Total Intensity"	"F488 Total Intensity"	"SNR 532"	"SNR 488"	"Flags"	"Normalize"	"Autoflag"
1	1	1	"A1"	"A1"	4165	53600	100	588	608	249	40	391	391	418	230	55	46	14	0	12056	12826	7607	59	1828	1828	1868	637	34	93	84	0	0.000	0.000	0.000	0.000	0.000	0.000	0.000	0.000	0.000	0.000	0.000	0.000	0.000	0.000	0.019	0.020	0.024	0.026	3.203	0.017	0.244	316	2384	100	197	10228	10425	217	10998	11215	Error	Error	-5.698	197	10228	217	10998	192230	4052890	0.826	17.203	0	0	0
1	2	1	"A1"	"A1"	4460	53595	100	545	569	252	44	377	377	405	225	55	40	15	0	12179	12092	7278	60	1807	1807	1827	362	19	92	86	0	0.000	0.000	0.000	0.000	0.000	0.000	0.000	0.000	0.000	0.000	0.000	0.000	0.000	0.000	0.016	0.019	0.022	0.023	3.970	0.018	0.262	316	2384	100	168	10372	10540	192	10285	10477	Error	Error	-5.948	168	10372	192	10285	179687	3821079	0.729	28.356	0	0	0
1	3	1	"A1"	"A1"	4760	53595	100	530	550	222	40	371	371	392	177	45	46	20	0	11276	10886	6321	58	1771	1771	1793	345	19	90	82	0	0.000	0.000	0.000	0.000	0.000	0.000	0.000	0.000	0.000	0.000	0.000	0.000	0.000	0.000	0.017	0.020	0.026	0.027	4.287	0.019	0.208	316	2384	100	159	9505	9664	179	9115	9294	Error	Error	-5.902	159	9505	179	9115	173874	3439978	0.893	26.357	0	0	0
1	4	1	"A2"	"A2"	5060	53595	100	538	562	220	39	365	365	385	187	48	46	18	0	13611	11892	6563	55	1784	1784	1855	669	36	83	80	0	0.000	0.000	0.000	0.000	0.000	0.000	0.000	0.000	0.000	0.000	0.000	0.000	0.000	0.000	0.015	0.019	0.023	0.026	4.107	0.017	0.159	316	2384	100	173	11827	12000	197	10108	10305	Error	Error	-6.095	173	11827	197	10108	177686	3757996	0.947	15.003	0	0	0
1	5	1	"A2"	"A2"	5360	53595	100	546	561	201	35	374	374	391	163	41	51	23	0	13502	12765	4690	36	1774	1774	1808	377	20	98	97	0	0.000	0.000	0.000	0.000	0.000	0.000	0.000	0.000	0.000	0.000	0.000	0.000	0.000	0.000	0.015	0.017	0.019	0.018	2.975	0.016	0.201	316	2384	100	172	11728	11900	187	10991	11178	Error	Error	-6.091	172	11728	187	10991	177323	4033642	1.043	29.064	0	0	0
1	6	1	"A2"	"A2"	5660	53595	100	544	558	207	37	379	379	396	172	43	48	20	0	12290	11526	5422	47	1810	1810	1860	513	27	92	88	0	0.000	0.000	0.000	0.000	0.000	0.000	0.000	0.000	0.000	0.000	0.000	0.000	0.000	0.000	0.016	0.018	0.023	0.021	3.002	0.016	0.180	316	2384	100	165	10480	10645	179	9716	9895	Error	Error	-5.989	165	10480	179	9716	176246	3642208	0.942	18.842	0	0	0
1	7	1	"A3"	"A3"	5960	53595	100	484	506	195	38	379	379	394	164	41	37	13	0	7057	7571	3939	52	1807	1807	1823	358	19	92	86	0	0.000	0.000	0.000	0.000	0.000	0.000	0.000	0.000	0.000	0.000	0.000	0.000	0.000	0.000	0.020	0.022	0.031	0.030	3.883	0.019	0.112	316	2384	100	105	5250	5355	127	5764	5891	Error	Error	-5.644	105	5250	127	5764	159929	2392464	0.683	16.056	0	0	0
1	8	1	"A3"	"A3"	6260	53595	100	475	503	211	41	388	388	402	160	39	35	15	0	7099	7597	3896	51	1822	1822	1839	344	18	93	90	0	0.000	0.000	0.000	0.000	0.000	0.000	0.000	0.000	0.000	0.000	0.000	0.000	0.000	0.000	0.016	0.020	0.031	0.032	4.067	0.019	0.109	316	2384	100	87	5277	5364	115	5775	5890	Error	Error	-5.923	87	5277	115	5775	158877	2400623	0.631	16.738	0	0	0
1	9	1	"A3"	"A3"	6560	53595	100	466	496	208	41	384	384	408	186	45	32	12	0	7095	7235	3403	47	1832	1832	1860	347	18	92	88	0	0.000	0.000	0.000	0.000	0.000	0.000	0.000	0.000	0.000	0.000	0.000	0.000	0.000	0.000	0.016	0.021	0.034	0.035	3.321	0.021	0.105	316	2384	100	82	5263	5345	112	5403	5515	Error	Error	-6.004	82	5263	112	5403	156794	2286280	0.473	15.490	0	0	0
1	10	1	"A4"	"A4"	6860	53590	100	497	523	220	42	394	394	415	181	43	37	13	0	6338	6655	3420	51	1864	1864	1897	483	25	85	79	0	0.000	0.000	0.000	0.000	0.000	0.000	0.000	0.000	0.000	0.000	0.000	0.000	0.000	0.000	0.023	0.027	0.039	0.044	4.567	0.054	0.195	316	2384	100	103	4474	4577	129	4791	4920	Error	Error	-5.441	103	4474	129	4791	165369	2102947	0.597	9.851	0	0	0
1	11	1	"A4"	"A4"	7160	53590	100	508	550	299	54	393	393	412	178	43	37	16	0	6575	6978	3375	48	1856	1856	1875	362	19	94	89	0	0.000	0.000	0.000	0.000	0.000	0.000	0.000	0.000	0.000	0.000	0.000	0.000	0.000	0.000	0.024	0.031	0.038	0.037	3.669	0.025	0.094	316	2384	100	115	4719	4834	157	5122	5279	Error	Error	-5.359	115	4719	157	5122	173920	2205043	0.775	14.097	0	0	0
1	12	1	"A4"	"A4"	7460	53590	100	524	527	189	35	401	401	1043	5663	542	0	0	0	6634	7086	3549	50	1911	1911	3049	7464	244	21	1	0	0.000	0.000	0.000	0.000	0.000	0.000	0.000	0.000	0.000	0.000	0.000	0.000	0.000	0.000	0.026	0.024	0.033	0.034	3.329	0.022	0.127	316	2384	100	123	4723	4846	126	5175	5301	Error	Error	-5.263	123	4723	126	5175	166628	2239198	-0.091	0.541	0	0	0
1	13	1	"A5"	"A5"	7760	53590	100	419	445	191	42	378	378	399	167	41	25	9	0	3886	4166	2034	48	1843	1843	1861	353	18	85	77	0	0.000	0.000	0.000	0.000	0.000	0.000	0.000	0.000	0.000	0.000	0.000	0.000	0.000	0.000	0.020	0.029	0.066	0.063	4.265	0.024	0.039	316	2384	100	41	2043	2084	67	2323	2390	Error	Error	-5.639	41	2043	67	2323	140548	1316314	0.275	6.530	0	0	0
1	14	1	"A5"	"A5"	8060	53590	100	400	423	174	41	385	385	401	163	40	23	6	0	3679	3977	1912	48	1859	1859	1882	343	18	87	82	0	0.000	0.000	0.000	0.000	0.000	0.000	0.000	0.000	0.000	0.000	0.000	0.000	0.000	0.000	0.008	0.018	0.078	0.076	4.774	0.016	0.016	316	2384	100	15	1820	1835	38	2118	2156	Error	Error	-6.923	15	1820	38	2118	133540	1256690	0.135	6.108	0	0	0
1	15	1	"A5"	"A5"	8360	53590	100	410	430	182	42	381	381	399	180	45	20	5	0	4107	4602	2479	53	1881	1881	1897	345	18	91	85	0	0.000	0.000	0.000	0.000	0.000	0.000	0.000	0.000	0.000	0.000	0.000	0.000	0.000	0.000	0.013	0.018	0.050	0.058	4.047	0.016	0.018	316	2384	100	29	2226	2255	49	2721	2770	Error	Error	-6.262	29	2226	49	2721	135785	1454307	0.172	7.841	0	0	0
1	16	1	"A6"	"A6"	8660	53590	100	508	531	210	39	394	394	410	171	41	37	16	0	8003	8150	4151	50	1934	1934	1960	377	19	90	86	0	0.000	0.000	0.000	0.000	0.000	0.000	0.000	0.000	0.000	0.000	0.000	0.000	0.000	0.000	0.019	0.022	0.031	0.031	3.896	0.020	0.125	316	2384	100	114	6069	6183	137	6216	6353	Error	Error	-5.734	114	6069	137	6216	167881	2575548	0.708	16.419	0	0	0
1	17	1	"A6"	"A6"	8960	53590	100	494	530	232	43	389	389	410	170	41	37	15	0	7613	8375	4001	47	1935	1935	1961	395	20	96	92	0	0.000	0.000	0.000	0.000	0.000	0.000	0.000	0.000	0.000	0.000	0.000	0.000	0.000	0.000	0.018	0.022	0.027	0.027	3.133	0.021	0.139	316	2384	100	105	5678	5783	141	6440	6581	Error	Error	-5.757	105	5678	141	6440	167467	2646446	0.706	16.238	0	0	0
1	18	1	"A6"	"A6"	9260	53590	100	531	550	218	39	396	396	419	182	43	43	16	0	8609	9464	4736	50	2056	2056	2092	422	20	97	93	0	0.000	0.000	0.000	0.000	0.000	0.000	0.000	0.000	0.000	0.000	0.000	0.000	0.000	0.000	0.021	0.021	0.031	0.029	3.328	0.021	0.183	316	2384	100	135	6553	6688	154	7408	7562	Error	Error	-5.601	135	6553	154	7408	173645	2990721	0.720	17.469	0	0	0
1	1	2	"A7"	"A7"	4165	53895	100	469	501	233	46	402	402	453	545	120	2	0	0	3848	5275	3806	72	1830	1830	1955	1568	80	57	34	0	0.000	0.000	0.000	0.000	0.000	0.000	0.000	0.000	0.000	0.000	0.000	0.000	0.000	0.000	0.033	0.029	0.055	0.065	4.354	0.023	0.094	316	2384	100	67	2018	2085	99	3445	3544	Error	Error	-4.913	67	2018	99	3445	158270	1667028	0.088	2.117	0	0	0
1	2	2	"A7"	"A7"	4465	53895	100	429	458	188	41	393	393	411	179	43	22	6	0	4438	5421	3711	68	1806	1806	1837	378	20	86	77	0	0.000	0.000	0.000	0.000	0.000	0.000	0.000	0.000	0.000	0.000	0.000	0.000	0.000	0.000	0.014	0.018	0.047	0.053	4.883	0.016	0.049	316	2384	100	36	2632	2668	65	3615	3680	Error	Error	-6.192	36	2632	65	3615	144806	1713031	0.263	9.481	0	0	0
1	3	2	"A7"	"A7"	4765	53895	100	453	467	188	40	385	385	404	189	46	26	9	0	4071	5507	3727	67	1806	1806	1834	357	19	92	86	0	0.000	0.000	0.000	0.000	0.000	0.000	0.000	0.000	0.000	0.000	0.000	0.000	0.000	0.000	0.030	0.022	0.047	0.052	4.482	0.017	0.055	316	2384	100	68	2265	2333	82	3701	3783	Error	Error	-5.058	68	2265	82	3701	147448	1740319	0.333	10.289	0	0	0
1	4	2	"A8"	"A8"	5065	53895	100	503	527	195	37	380	380	402	172	42	42	15	0	7155	7487	4011	53	1819	1819	1846	407	22	88	82	0	0.000	0.000	0.000	0.000	0.000	0.000	0.000	0.000	0.000	0.000	0.000	0.000	0.000	0.000	0.023	0.026	0.033	0.037	5.077	0.019	0.101	316	2384	100	123	5336	5459	147	5668	5815	Error	Error	-5.439	123	5336	147	5668	166689	2366038	0.727	13.860	0	0	0
1	5	2	"A8"	"A8"	5365	53895	100	502	523	197	37	381	381	401	173	43	40	16	0	7920	8600	4707	54	1820	1820	1837	332	18	96	94	0	0.000	0.000	0.000	0.000	0.000	0.000	0.000	0.000	0.000	0.000	0.000	0.000	0.000	0.000	0.020	0.021	0.030	0.027	3.713	0.015	0.098	316	2384	100	121	6100	6221	142	6780	6922	Error	Error	-5.656	121	6100	142	6780	165220	2717610	0.705	20.370	0	0	0
1	6	2	"A8"	"A8"	5665	53895	100	512	527	207	39	390	390	408	176	43	37	14	0	8574	9099	4568	50	1840	1840	1859	334	17	97	93	0	0.000	0.000	0.000	0.000	0.000	0.000	0.000	0.000	0.000	0.000	0.000	0.000	0.000	0.000	0.018	0.019	0.024	0.024	3.403	0.017	0.128	316	2384	100	122	6734	6856	137	7259	7396	Error	Error	-5.787	122	6734	137	7259	166674	2875274	0.676	21.677	0	0	0
1	7	2	"A9"	"A9"	5965	53895	100	496	510	200	39	390	390	409	172	42	37	14	0	6419	6788	3772	55	1849	1849	1885	476	25	85	80	0	0.000	0.000	0.000	0.000	0.000	0.000	0.000	0.000	0.000	0.000	0.000	0.000	0.000	0.000	0.023	0.024	0.038	0.039	4.576	0.020	0.107	316	2384	100	106	4570	4676	120	4939	5059	Error	Error	-5.430	106	4570	120	4939	161091	2144860	0.587	10.300	0	0	0
1	8	2	"A9"	"A9"	6265	53895	100	526	553	209	37	401	401	416	174	41	39	15	0	6809	7711	4049	52	1877	1877	1898	357	18	96	92	0	0.000	0.000	0.000	0.000	0.000	0.000	0.000	0.000	0.000	0.000	0.000	0.000	0.000	0.000	0.025	0.026	0.035	0.031	3.529	0.023	0.157	316	2384	100	125	4932	5057	152	5834	5986	Error	Error	-5.302	125	4932	152	5834	174841	2436636	0.787	16.283	0	0	0
1	9	2	"A9"	"A9"	6565	53895	100	502	525	202	38	402	402	422	221	52	29	7	0	7233	7109	3436	48	1889	1889	1916	424	22	89	86	0	0.000	0.000	0.000	0.000	0.000	0.000	0.000	0.000	0.000	0.000	0.000	0.000	0.000	0.000	0.019	0.024	0.037	0.034	3.641	0.022	0.114	316	2384	100	100	5344	5444	123	5220	5343	Error	Error	-5.740	100	5344	123	5220	165981	2246565	0.466	12.248	0	0	0
1	10	2	"A10"	"A10"	6865	53890	100	484	532	300	56	412	412	432	178	41	33	11	0	7650	7691	4211	54	1889	1889	1930	492	25	84	78	0	0.000	0.000	0.000	0.000	0.000	0.000	0.000	0.000	0.000	0.000	0.000	0.000	0.000	0.000	0.012	0.021	0.032	0.035	5.760	0.015	0.049	316	2384	100	72	5761	5833	120	5802	5922	Error	Error	-6.322	72	5761	120	5802	168269	2430222	0.562	11.709	0	0	0
1	11	2	"A10"	"A10"	7165	53890	100	523	543	207	38	399	399	429	281	65	23	4	0	8280	8472	4135	48	1874	1874	1905	377	19	93	87	0	0.000	0.000	0.000	0.000	0.000	0.000	0.000	0.000	0.000	0.000	0.000	0.000	0.000	0.000	0.019	0.022	0.032	0.032	3.746	0.017	0.028	316	2384	100	124	6406	6530	144	6598	6742	Error	Error	-5.691	124	6406	144	6598	171525	2677270	0.406	17.419	0	0	0
1	12	2	"A10"	"A10"	7465	53890	100	545	561	223	39	394	394	417	185	44	45	16	0	8869	9207	4527	49	1885	1885	1904	356	18	94	90	0	0.000	0.000	0.000	0.000	0.000	0.000	0.000	0.000	0.000	0.000	0.000	0.000	0.000	0.000	0.022	0.023	0.029	0.029	3.597	0.021	0.177	316	2384	100	151	6984	7135	167	7322	7489	Error	Error	-5.531	151	6984	167	7322	177275	2909548	0.778	20.514	0	0	0
1	13	2	"A11"	"A11"	7765	53890	100	952	10089	20590	204	405	405	430	212	49	63	55	10	3362	15986	22768	142	1929	1929	1955	382	19	68	57	13	0.000	0.000	0.000	0.000	0.000	0.000	0.000	0.000	0.000	0.000	0.000	0.000	0.000	0.000	0.382	0.689	0.321	0.375	2.628	0.851	0.855	316	2384	100	547	1433	1980	9684	14057	23741	Error	Error	-1.389	547	1433	9684	14057	3188274	5051651	45.561	36.730	0	0	0
1	14	2	"A11"	"A11"	8065	53890	100	525	613	773	126	404	404	423	169	39	43	21	0	6482	7829	4888	62	1945	1945	1977	405	20	93	87	0	0.000	0.000	0.000	0.000	0.000	0.000	0.000	0.000	0.000	0.000	0.000	0.000	0.000	0.000	0.027	0.036	0.036	0.042	3.764	0.029	0.057	316	2384	100	121	4537	4658	209	5884	6093	Error	Error	-5.229	121	4537	209	5884	193722	2473996	1.124	14.449	0	0	0
1	15	2	"A11"	"A11"	8365	53890	100	503	531	224	42	397	397	416	180	43	34	16	0	6734	8129	4584	56	1933	1933	1960	396	20	96	91	0	0.000	0.000	0.000	0.000	0.000	0.000	0.000	0.000	0.000	0.000	0.000	0.000	0.000	0.000	0.022	0.022	0.031	0.031	3.718	0.021	0.149	316	2384	100	106	4801	4907	134	6196	6330	Error	Error	-5.501	106	4801	134	6196	167681	2568752	0.639	15.578	0	0	0
1	16	2	"A12"	"A12"	8665	53890	100	477	502	203	40	388	388	417	222	53	25	6	0	6795	7628	4384	57	1946	1946	1996	684	34	85	80	0	0.000	0.000	0.000	0.000	0.000	0.000	0.000	0.000	0.000	0.000	0.000	0.000	0.000	0.000	0.018	0.020	0.035	0.034	3.944	0.018	0.105	316	2384	100	89	4849	4938	114	5682	5796	Error	Error	-5.768	89	4849	114	5682	158737	2410340	0.383	8.234	0	0	0
1	17	2	"A12"	"A12"	8965	53890	100	533	567	237	41	398	398	419	178	42	45	20	0	6804	8101	4562	56	2020	2020	2036	401	19	95	91	0	0.000	0.000	0.000	0.000	0.000	0.000	0.000	0.000	0.000	0.000	0.000	0.000	0.000	0.000	0.028	0.028	0.034	0.036	3.430	0.023	0.164	316	2384	100	135	4784	4919	169	6081	6250	Error	Error	-5.147	135	4784	169	6081	179052	2559803	0.831	15.125	0	0	0
1	18	2	"A12"	"A12"	9260	53885	100	517	545	218	40	410	410	432	212	49	31	9	0	7306	8037	4624	57	2089	2089	2125	527	24	87	81	0	0.000	0.000	0.000	0.000	0.000	0.000	0.000	0.000	0.000	0.000	0.000	0.000	0.000	0.000	0.021	0.023	0.032	0.032	4.396	0.020	0.154	316	2384	100	107	5217	5324	135	5948	6083	Error	Error	-5.608	107	5217	135	5948	172071	2539576	0.533	11.218	0	0	0
1	1	3	"A13"	"A13"	4170	54195	100	594	647	428	66	382	382	410	204	49	51	21	0	11107	10851	5287	48	1821	1821	1867	445	23	94	90	0	0.000	0.000	0.000	0.000	0.000	0.000	0.000	0.000	0.000	0.000	0.000	0.000	0.000	0.000	0.023	0.029	0.030	0.030	3.148	0.025	0.167	316	2384	100	212	9286	9498	265	9030	9295	Error	Error	-5.453	212	9286	265	9030	204499	3428948	1.162	20.189	0	0	0
1	2	3	"A13"	"A13"	4470	54195	100	613	644	415	64	372	372	405	245	60	48	14	0	11112	10992	5217	47	1830	1830	1877	516	27	97	91	0	0.000	0.000	0.000	0.000	0.000	0.000	0.000	0.000	0.000	0.000	0.000	0.000	0.000	0.000	0.026	0.030	0.030	0.031	2.888	0.032	0.156	316	2384	100	241	9282	9523	272	9162	9434	Error	Error	-5.267	241	9282	272	9162	203475	3473355	0.976	17.665	0	0	0
1	3	3	"A13"	"A13"	4770	54195	100	532	554	230	41	383	383	411	277	67	27	6	0	11608	11052	5214	47	1852	1852	1871	361	19	97	92	0	0.000	0.000	0.000	0.000	0.000	0.000	0.000	0.000	0.000	0.000	0.000	0.000	0.000	0.000	0.015	0.019	0.021	0.022	3.120	0.018	0.185	316	2384	100	149	9756	9905	171	9200	9371	Error	Error	-6.033	149	9756	171	9200	175069	3492436	0.516	25.432	0	0	0
1	4	3	"A14"	"A14"	5070	54195	100	497	540	354	65	378	378	395	171	43	39	18	0	9764	8560	3684	43	1829	1829	1850	377	20	94	89	0	0.000	0.000	0.000	0.000	0.000	0.000	0.000	0.000	0.000	0.000	0.000	0.000	0.000	0.000	0.015	0.024	0.029	0.028	4.825	0.022	0.104	316	2384	100	119	7935	8054	162	6731	6893	Error	Error	-6.059	119	7935	162	6731	170504	2705092	0.848	17.798	0	0	0
1	5	3	"A14"	"A14"	5370	54195	100	530	536	196	36	377	377	394	166	42	47	18	0	9663	8828	3390	38	1822	1822	1846	359	19	96	91	0	0.000	0.000	0.000	0.000	0.000	0.000	0.000	0.000	0.000	0.000	0.000	0.000	0.000	0.000	0.020	0.023	0.029	0.028	3.328	0.019	0.128	316	2384	100	153	7841	7994	159	7006	7165	Error	Error	-5.679	153	7841	159	7006	169258	2789513	0.855	19.448	0	0	0
1	6	3	"A14"	"A14"	5670	54195	100	514	527	198	37	377	377	398	175	43	40	13	0	9471	8998	3210	35	1839	1839	1852	342	18	97	94	0	0.000	0.000	0.000	0.000	0.000	0.000	0.000	0.000	0.000	0.000	0.000	0.000	0.000	0.000	0.018	0.021	0.025	0.024	3.043	0.017	0.095	316	2384	100	137	7632	7769	150	7159	7309	Error	Error	-5.800	137	7632	150	7159	166403	2843273	0.737	20.895	0	0	0
1	7	3	"A15"	"A15"	5970	54195	100	522	542	212	39	379	379	401	162	40	47	20	0	8197	8311	4008	48	1855	1855	1883	376	19	93	88	0	0.000	0.000	0.000	0.000	0.000	0.000	0.000	0.000	0.000	0.000	0.000	0.000	0.000	0.000	0.023	0.025	0.031	0.028	3.469	0.024	0.203	316	2384	100	143	6342	6485	163	6456	6619	Error	Error	-5.471	143	6342	163	6456	171327	2626334	0.870	17.096	0	0	0
1	8	3	"A15"	"A15"	6270	54195	100	516	545	213	39	397	397	416	170	40	40	16	0	8766	9220	4188	45	1921	1921	1935	351	18	96	93	0	0.000	0.000	0.000	0.000	0.000	0.000	0.000	0.000	0.000	0.000	0.000	0.000	0.000	0.000	0.017	0.020	0.024	0.022	3.571	0.019	0.143	316	2384	100	119	6845	6964	148	7299	7447	Error	Error	-5.846	119	6845	148	7299	172337	2913413	0.759	20.755	0	0	0
1	9	3	"A15"	"A15"	6565	54195	100	522	554	223	40	400	400	426	238	55	31	10	0	9075	9218	4709	51	1935	1935	1970	437	22	91	87	0	0.000	0.000	0.000	0.000	0.000	0.000	0.000	0.000	0.000	0.000	0.000	0.000	0.000	0.000	0.017	0.021	0.026	0.026	2.765	0.022	0.200	316	2384	100	122	7140	7262	154	7283	7437	Error	Error	-5.871	122	7140	154	7283	175069	2912793	0.538	16.586	0	0	0
1	10	3	"A16"	"A16"	6865	54190	100	568	588	251	42	410	410	425	169	39	48	22	0	6896	7981	5066	63	1942	1942	1993	588	29	81	75	0	0.000	0.000	0.000	0.000	0.000	0.000	0.000	0.000	0.000	0.000	0.000	0.000	0.000	0.000	0.032	0.029	0.039	0.049	4.582	0.023	0.180	316	2384	100	158	4954	5112	178	6039	6217	Error	Error	-4.971	158	4954	178	6039	185778	2521870	0.964	10.184	0	0	0
1	11	3	"A16"	"A16"	7165	54190	100	526	537	201	37	403	403	420	172	40	38	15	0	7658	9110	5585	61	1945	1945	1987	473	23	89	84	0	0.000	0.000	0.000	0.000	0.000	0.000	0.000	0.000	0.000	0.000	0.000	0.000	0.000	0.000	0.022	0.019	0.027	0.028	4.742	0.018	0.173	316	2384	100	123	5713	5836	134	7165	7299	Error	Error	-5.538	123	5713	134	7165	169578	2878916	0.680	15.059	0	0	0
1	12	3	"A16"	"A16"	7465	54190	100	523	550	237	43	386	386	414	185	44	38	16	0	8372	9669	5822	60	1947	1947	1975	399	20	93	88	0	0.000	0.000	0.000	0.000	0.000	0.000	0.000	0.000	0.000	0.000	0.000	0.000	0.000	0.000	0.021	0.021	0.028	0.027	3.231	0.019	0.160	316	2384	100	137	6425	6562	164	7722	7886	Error	Error	-5.551	137	6425	164	7722	173843	3055294	0.735	19.283	0	0	0
1	13	3	"A17"	"A17"	7765	54190	100	469	487	199	40	392	392	422	261	61	20	3	0	6474	6691	3405	50	1934	1934	1981	484	24	88	80	0	0.000	0.000	0.000	0.000	0.000	0.000	0.000	0.000	0.000	0.000	0.000	0.000	0.000	0.000	0.017	0.020	0.039	0.037	4.081	0.019	0.076	316	2384	100	77	4540	4617	95	4757	4852	Error	Error	-5.882	77	4540	95	4757	153900	2114227	0.249	9.731	0	0	0
1	14	3	"A17"	"A17"	8065	54190	100	525	579	327	56	403	403	427	211	49	34	13	0	7201	7600	3597	47	1955	1955	2019	546	27	92	87	0	0.000	0.000	0.000	0.000	0.000	0.000	0.000	0.000	0.000	0.000	0.000	0.000	0.000	0.000	0.023	0.031	0.041	0.039	4.221	0.038	0.180	316	2384	100	122	5246	5368	176	5645	5821	Error	Error	-5.426	122	5246	176	5645	183060	2401444	0.720	10.222	0	0	0
1	15	3	"A17"	"A17"	8365	54190	100	482	497	202	40	394	394	411	174	42	33	10	0	6021	6370	3029	47	1933	1933	1963	389	19	90	86	0	0.000	0.000	0.000	0.000	0.000	0.000	0.000	0.000	0.000	0.000	0.000	0.000	0.000	0.000	0.022	0.023	0.040	0.042	4.029	0.022	0.078	316	2384	100	88	4088	4176	103	4437	4540	Error	Error	-5.538	88	4088	103	4437	157151	2012799	0.494	11.329	0	0	0
1	16	3	"A18"	"A18"	8665	54190	100	516	530	213	40	412	412	451	308	68	18	2	0	5662	5911	2528	42	2015	2015	2086	970	46	83	77	0	0.000	0.000	0.000	0.000	0.000	0.000	0.000	0.000	0.000	0.000	0.000	0.000	0.000	0.000	0.029	0.030	0.050	0.050	3.897	0.027	0.080	316	2384	100	104	3647	3751	118	3896	4014	Error	Error	-5.132	104	3647	118	3896	167330	1867905	0.256	3.943	0	0	0
1	17	3	"A18"	"A18"	8965	54190	100	523	537	201	37	423	423	444	194	43	31	10	0	5877	6273	2874	45	2044	2044	2075	410	19	93	88	0	0.000	0.000	0.000	0.000	0.000	0.000	0.000	0.000	0.000	0.000	0.000	0.000	0.000	0.000	0.026	0.027	0.045	0.048	3.983	0.022	0.069	316	2384	100	100	3833	3933	114	4229	4343	Error	Error	-5.260	100	3833	114	4229	169614	1982118	0.479	10.239	0	0	0
1	18	3	"A18"	"A18"	9265	54185	100	494	523	212	40	422	422	443	176	39	35	12	0	5270	5643	2349	41	2146	2146	2169	401	18	92	85	0	0.000	0.000	0.000	0.000	0.000	0.000	0.000	0.000	0.000	0.000	0.000	0.000	0.000	0.000	0.023	0.029	0.059	0.055	4.318	0.024	0.064	316	2384	100	72	3124	3196	101	3497	3598	Error	Error	-5.439	72	3124	101	3497	165364	1783099	0.455	8.663	0	0	0
1	1	4	"A19"	"A19"	4170	54495	100	445	467	209	44	364	364	389	218	56	23	6	0	6837	7020	3233	46	1743	1743	1791	717	40	88	85	0	0.000	0.000	0.000	0.000	0.000	0.000	0.000	0.000	0.000	0.000	0.000	0.000	0.000	0.000	0.016	0.020	0.032	0.029	3.251	0.032	0.155	316	2384	100	81	5094	5175	103	5277	5380	Error	Error	-5.975	81	5094	103	5277	147589	2218303	0.358	7.293	0	0	0
1	2	4	"A19"	"A19"	4470	54495	100	492	514	225	43	371	371	396	203	51	32	11	0	7171	7681	4296	55	1780	1780	1814	439	24	90	86	0	0.000	0.000	0.000	0.000	0.000	0.000	0.000	0.000	0.000	0.000	0.000	0.000	0.000	0.000	0.022	0.024	0.033	0.035	3.658	0.021	0.099	316	2384	100	121	5391	5512	143	5901	6044	Error	Error	-5.477	121	5391	143	5901	162387	2427336	0.581	13.364	0	0	0
1	3	4	"A19"	"A19"	4770	54495	100	507	537	219	40	386	386	417	259	62	25	6	0	7701	8137	4043	49	1811	1811	1840	395	21	96	92	0	0.000	0.000	0.000	0.000	0.000	0.000	0.000	0.000	0.000	0.000	0.000	0.000	0.000	0.000	0.021	0.024	0.031	0.030	3.571	0.018	0.040	316	2384	100	121	5890	6011	151	6326	6477	Error	Error	-5.605	121	5890	151	6326	169759	2571427	0.463	15.942	0	0	0
1	4	4	"A20"	"A20"	5070	54495	100	514	534	215	40	386	386	414	197	47	37	12	0	9167	8944	5115	57	1852	1852	1902	583	30	82	76	0	0.000	0.000	0.000	0.000	0.000	0.000	0.000	0.000	0.000	0.000	0.000	0.000	0.000	0.000	0.017	0.021	0.028	0.034	4.310	0.018	0.121	316	2384	100	128	7315	7443	148	7092	7240	Error	Error	-5.837	128	7315	148	7092	168860	2826290	0.609	12.079	0	0	0
1	5	4	"A20"	"A20"	5370	54495	100	508	545	288	52	376	376	398	191	47	38	14	0	9169	8899	4337	48	1815	1815	1838	404	21	91	87	0	0.000	0.000	0.000	0.000	0.000	0.000	0.000	0.000	0.000	0.000	0.000	0.000	0.000	0.000	0.018	0.024	0.031	0.030	3.484	0.022	0.159	316	2384	100	132	7354	7486	169	7084	7253	Error	Error	-5.800	132	7354	169	7084	172265	2811968	0.770	17.478	0	0	0
1	6	4	"A20"	"A20"	5670	54495	100	504	547	227	41	379	379	396	181	45	40	18	0	10241	9803	4598	46	1825	1825	1856	403	21	93	88	0	0.000	0.000	0.000	0.000	0.000	0.000	0.000	0.000	0.000	0.000	0.000	0.000	0.000	0.000	0.015	0.021	0.027	0.027	3.834	0.019	0.156	316	2384	100	125	8416	8541	168	7978	8146	Error	Error	-6.073	125	8416	168	7978	172819	3097883	0.834	19.720	0	0	0
1	7	4	"A21"	"A21"	5970	54495	100	488	509	200	39	389	389	432	842	194	0	0	0	8077	8083	4084	50	1861	1861	1968	1778	90	77	71	0	0.000	0.000	0.000	0.000	0.000	0.000	0.000	0.000	0.000	0.000	0.000	0.000	0.000	0.000	0.016	0.019	0.028	0.030	4.597	0.160	0.295	316	2384	100	99	6216	6315	120	6222	6342	Error	Error	-5.972	99	6216	120	6222	160945	2554243	0.091	3.439	0	0	0
1	8	4	"A21"	"A21"	6270	54495	100	513	539	201	37	388	388	408	184	45	38	13	0	8772	9500	4425	46	1881	1881	1915	508	26	95	92	0	0.000	0.000	0.000	0.000	0.000	0.000	0.000	0.000	0.000	0.000	0.000	0.000	0.000	0.000	0.018	0.020	0.025	0.024	3.445	0.019	0.165	316	2384	100	125	6891	7016	151	7619	7770	Error	Error	-5.785	125	6891	151	7619	170369	3001870	0.712	14.931	0	0	0
1	9	4	"A21"	"A21"	6570	54495	100	529	548	200	36	394	394	411	170	41	43	18	0	8297	8761	4113	46	1867	1867	1895	371	19	95	91	0	0.000	0.000	0.000	0.000	0.000	0.000	0.000	0.000	0.000	0.000	0.000	0.000	0.000	0.000	0.021	0.022	0.030	0.028	3.327	0.022	0.183	316	2384	100	135	6430	6565	154	6894	7048	Error	Error	-5.574	135	6430	154	6894	173036	2768363	0.806	18.507	0	0	0
1	10	4	"A22"	"A22"	6870	54490	100	560	590	236	40	397	397	417	179	42	46	20	0	13362	11226	5158	45	1904	1904	1947	546	28	90	84	0	0.000	0.000	0.000	0.000	0.000	0.000	0.000	0.000	0.000	0.000	0.000	0.000	0.000	0.000	0.014	0.021	0.022	0.024	3.882	0.019	0.200	316	2384	100	163	11458	11621	193	9322	9515	Error	Error	-6.135	163	11458	193	9322	186422	3547392	0.966	16.995	0	0	0
1	11	4	"A22"	"A22"	7170	54490	100	554	591	269	45	390	390	416	193	46	44	15	0	11979	11376	3833	33	1902	1902	1931	417	21	98	96	0	0.000	0.000	0.000	0.000	0.000	0.000	0.000	0.000	0.000	0.000	0.000	0.000	0.000	0.000	0.016	0.021	0.022	0.021	2.844	0.020	0.174	316	2384	100	164	10077	10241	201	9474	9675	Error	Error	-5.941	164	10077	201	9474	186831	3594848	0.907	22.650	0	0	0
1	12	4	"A22"	"A22"	7470	54490	100	593	648	478	73	388	388	409	174	42	56	27	0	14363	13252	4634	34	1904	1904	1935	470	24	98	96	0	0.000	0.000	0.000	0.000	0.000	0.000	0.000	0.000	0.000	0.000	0.000	0.000	0.000	0.000	0.016	0.023	0.022	0.020	3.263	0.020	0.144	316	2384	100	205	12459	12664	260	11348	11608	Error	Error	-5.925	205	12459	260	11348	204628	4187599	1.374	24.079	0	0	0
1	13	4	"A23"	"A23"	7770	54490	100	542	563	238	42	400	400	418	185	44	41	17	0	10180	10124	4294	42	1929	1929	1959	424	21	97	94	0	0.000	0.000	0.000	0.000	0.000	0.000	0.000	0.000	0.000	0.000	0.000	0.000	0.000	0.000	0.017	0.020	0.026	0.025	3.846	0.019	0.155	316	2384	100	142	8251	8393	163	8195	8358	Error	Error	-5.861	142	8251	163	8195	177823	3199218	0.784	19.257	0	0	0
1	14	4	"A23"	"A23"	8070	54490	100	564	589	241	40	399	399	424	251	59	37	9	0	9237	10338	5069	49	2008	2008	2068	869	42	94	91	0	0.000	0.000	0.000	0.000	0.000	0.000	0.000	0.000	0.000	0.000	0.000	0.000	0.000	0.000	0.023	0.023	0.027	0.025	2.978	0.030	0.184	316	2384	100	165	7229	7394	190	8330	8520	Error	Error	-5.453	165	7229	190	8330	186222	3266662	0.657	9.517	0	0	0
1	15	4	"A23"	"A23"	8370	54490	100	556	591	278	47	415	415	492	1523	309	0	0	0	9726	10305	4725	45	2008	2008	2132	2080	97	91	73	0	0.000	0.000	0.000	0.000	0.000	0.000	0.000	0.000	0.000	0.000	0.000	0.000	0.000	0.000	0.018	0.021	0.027	0.022	3.219	0.236	0.254	316	2384	100	141	7718	7859	176	8297	8473	Error	Error	-5.774	141	7718	176	8297	186642	3256428	0.065	3.929	0	0	0
1	16	4	"A24"	"A24"	8670	54490	100	490	527	208	39	398	398	422	180	42	37	13	0	7719	7539	3624	48	1977	1977	2019	573	28	87	79	0	0.000	0.000	0.000	0.000	0.000	0.000	0.000	0.000	0.000	0.000	0.000	0.000	0.000	0.000	0.016	0.023	0.035	0.035	4.042	0.019	0.091	316	2384	100	92	5742	5834	129	5562	5691	Error	Error	-5.964	92	5742	129	5562	166580	2382382	0.583	9.634	0	0	0
1	17	4	"A24"	"A24"	8970	54490	100	522	539	229	42	419	419	441	197	44	31	9	0	6487	7761	4315	55	2028	2028	2059	450	21	94	92	0	0.000	0.000	0.000	0.000	0.000	0.000	0.000	0.000	0.000	0.000	0.000	0.000	0.000	0.000	0.023	0.021	0.032	0.030	3.728	0.021	0.120	316	2384	100	103	4459	4562	120	5733	5853	Error	Error	-5.436	103	4459	120	5733	170352	2452325	0.497	12.671	0	0	0
1	18	4	"A24"	"A24"	9270	54485	100	529	584	521	89	422	422	441	175	39	38	14	0	6344	7192	3462	48	2121	2121	2135	389	18	96	92	0	0.000	0.000	0.000	0.000	0.000	0.000	0.000	0.000	0.000	0.000	0.000	0.000	0.000	0.000	0.025	0.032	0.039	0.034	3.754	0.026	0.059	316	2384	100	107	4223	4330	162	5071	5233	Error	Error	-5.303	107	4223	162	5071	184496	2272628	0.817	13.000	0	0	0
1	1	5	"A25"	"A25"	4175	54795	100	460	478	200	41	355	355	378	201	53	27	8	0	7602	6960	2995	43	1696	1696	1729	394	22	89	84	0	0.000	0.000	0.000	0.000	0.000	0.000	0.000	0.000	0.000	0.000	0.000	0.000	0.000	0.000	0.018	0.023	0.032	0.039	4.672	0.020	0.063	316	2384	100	105	5906	6011	123	5264	5387	Error	Error	-5.814	105	5906	123	5264	151081	2199510	0.498	13.277	0	0	0
1	2	5	"A25"	"A25"	4475	54795	100	449	474	201	42	346	346	366	166	45	36	15	0	7652	7303	2616	35	1742	1742	1764	382	21	95	93	0	0.000	0.000	0.000	0.000	0.000	0.000	0.000	0.000	0.000	0.000	0.000	0.000	0.000	0.000	0.017	0.023	0.031	0.027	3.085	0.019	0.077	316	2384	100	103	5910	6013	128	5561	5689	Error	Error	-5.842	103	5910	128	5561	149829	2307741	0.651	14.500	0	0	0
1	3	5	"A25"	"A25"	4775	54795	100	478	514	199	38	372	372	390	170	43	37	14	0	8925	8353	2520	30	1801	1801	1828	373	20	97	95	0	0.000	0.000	0.000	0.000	0.000	0.000	0.000	0.000	0.000	0.000	0.000	0.000	0.000	0.000	0.015	0.022	0.029	0.023	3.234	0.021	0.133	316	2384	100	106	7124	7230	142	6552	6694	Error	Error	-6.071	106	7124	142	6552	162279	2639492	0.729	17.493	0	0	0
1	4	5	"A26"	"A26"	5075	54795	100	507	529	205	38	386	386	415	307	73	18	3	0	9307	8661	3283	37	1888	1888	1952	685	35	91	87	0	0.000	0.000	0.000	0.000	0.000	0.000	0.000	0.000	0.000	0.000	0.000	0.000	0.000	0.000	0.016	0.021	0.028	0.025	3.849	0.019	0.073	316	2384	100	121	7419	7540	143	6773	6916	Error	Error	-5.938	121	7419	143	6773	167304	2736834	0.371	9.794	0	0	0
1	5	5	"A26"	"A26"	5375	54795	100	514	531	203	38	391	391	448	1091	243	0	0	0	9427	9288	3516	37	1920	1920	2124	2034	95	91	86	0	0.000	0.000	0.000	0.000	0.000	0.000	0.000	0.000	0.000	0.000	0.000	0.000	0.000	0.000	0.016	0.019	0.025	0.022	3.879	0.020	0.113	316	2384	100	123	7507	7630	140	7368	7508	Error	Error	-5.932	123	7507	140	7368	167669	2935094	0.076	3.522	0	0	0
1	6	5	"A26"	"A26"	5675	54795	100	505	530	186	35	378	378	394	176	44	42	12	0	8754	8862	3083	34	1873	1873	1907	472	24	95	94	0	0.000	0.000	0.000	0.000	0.000	0.000	0.000	0.000	0.000	0.000	0.000	0.000	0.000	0.000	0.018	0.022	0.027	0.024	2.838	0.020	0.145	316	2384	100	127	6881	7008	152	6989	7141	Error	Error	-5.760	127	6881	152	6989	167462	2800317	0.773	14.735	0	0	0
1	7	5	"A27"	"A27"	5975	54795	100	458	492	199	40	374	374	411	417	101	7	0	0	7028	6940	3635	52	1844	1844	1945	1440	74	75	72	0	0.000	0.000	0.000	0.000	0.000	0.000	0.000	0.000	0.000	0.000	0.000	0.000	0.000	0.000	0.016	0.023	0.038	0.041	4.721	0.071	0.256	316	2384	100	84	5184	5268	118	5096	5214	Error	Error	-5.948	84	5184	118	5096	155479	2193195	0.194	3.469	0	0	0
1	8	5	"A27"	"A27"	6275	54795	100	489	524	265	50	391	391	408	190	46	31	10	0	7591	7679	3535	46	1879	1879	1920	498	25	91	87	0	0.000	0.000	0.000	0.000	0.000	0.000	0.000	0.000	0.000	0.000	0.000	0.000	0.000	0.000	0.017	0.023	0.029	0.028	3.768	0.022	0.104	316	2384	100	98	5712	5810	133	5800	5933	Error	Error	-5.865	98	5712	133	5800	165492	2426600	0.611	11.564	0	0	0
1	9	5	"A27"	"A27"	6575	54790	100	505	536	231	43	389	389	412	185	44	37	17	0	6962	7803	3923	50	1908	1908	1941	403	20	94	90	0	0.000	0.000	0.000	0.000	0.000	0.000	0.000	0.000	0.000	0.000	0.000	0.000	0.000	0.000	0.023	0.025	0.035	0.033	3.901	0.025	0.146	316	2384	100	116	5054	5170	147	5895	6042	Error	Error	-5.445	116	5054	147	5895	169247	2465895	0.670	14.546	0	0	0
1	10	5	"A28"	"A28"	6875	54790	100	565	588	235	39	394	394	411	189	45	44	18	0	12175	10726	4939	46	1929	1929	1996	635	31	90	82	0	0.000	0.000	0.000	0.000	0.000	0.000	0.000	0.000	0.000	0.000	0.000	0.000	0.000	0.000	0.017	0.022	0.024	0.024	3.588	0.020	0.211	316	2384	100	171	10246	10417	194	8797	8991	Error	Error	-5.905	171	10246	194	8797	185727	3389389	0.937	13.748	0	0	0
1	11	5	"A28"	"A28"	7175	54790	100	602	595	206	34	391	391	413	175	42	55	21	0	10899	10221	3950	38	1959	1959	1980	381	19	96	93	0	0.000	0.000	0.000	0.000	0.000	0.000	0.000	0.000	0.000	0.000	0.000	0.000	0.000	0.000	0.024	0.025	0.028	0.028	2.650	0.023	0.222	316	2384	100	211	8940	9151	204	8262	8466	Error	Error	-5.405	211	8940	204	8262	187973	3229700	1.040	21.630	0	0	0
1	12	5	"A28"	"A28"	7475	54790	100	590	619	241	38	395	395	416	179	43	53	25	0	12244	11239	4593	40	1954	1954	1981	391	19	97	93	0	0.000	0.000	0.000	0.000	0.000	0.000	0.000	0.000	0.000	0.000	0.000	0.000	0.000	0.000	0.019	0.024	0.027	0.025	3.019	0.022	0.236	316	2384	100	195	10290	10485	224	9285	9509	Error	Error	-5.722	195	10290	224	9285	195655	3551432	1.134	23.678	0	0	0
1	13	5	"A29"	"A29"	7775	54790	100	540	560	257	45	401	401	423	191	45	37	13	0	9327	8531	3341	39	1965	1965	2009	412	20	92	88	0	0.000	0.000	0.000	0.000	0.000	0.000	0.000	0.000	0.000	0.000	0.000	0.000	0.000	0.000	0.019	0.024	0.031	0.030	4.097	0.020	0.092	316	2384	100	139	7362	7501	159	6566	6725	Error	Error	-5.727	139	7362	159	6566	177029	2695769	0.717	15.830	0	0	0
1	14	5	"A29"	"A29"	8075	54790	100	557	582	246	42	412	412	426	183	42	42	15	0	10189	9676	3074	31	2014	2014	2045	386	18	98	96	0	0.000	0.000	0.000	0.000	0.000	0.000	0.000	0.000	0.000	0.000	0.000	0.000	0.000	0.000	0.018	0.022	0.025	0.024	3.240	0.020	0.113	316	2384	100	145	8175	8320	170	7662	7832	Error	Error	-5.817	145	8175	170	7662	183814	3057561	0.852	19.769	0	0	0
1	15	5	"A29"	"A29"	8375	54790	100	562	579	200	34	401	401	419	178	42	45	18	0	10244	9553	3056	31	1969	1969	1992	361	18	97	96	0	0.000	0.000	0.000	0.000	0.000	0.000	0.000	0.000	0.000	0.000	0.000	0.000	0.000	0.000	0.019	0.023	0.026	0.025	3.623	0.022	0.165	316	2384	100	161	8275	8436	178	7584	7762	Error	Error	-5.684	161	8275	178	7584	183006	3018608	0.899	20.945	0	0	0
1	16	5	"A30"	"A30"	8670	54790	100	540	551	216	39	406	406	427	248	58	30	5	0	9340	9251	4723	51	1968	1968	2043	1146	56	85	80	0	0.000	0.000	0.000	0.000	0.000	0.000	0.000	0.000	0.000	0.000	0.000	0.000	0.000	0.000	0.018	0.020	0.027	0.029	4.313	0.018	0.140	316	2384	100	134	7372	7506	145	7283	7428	Error	Error	-5.782	134	7372	145	7283	174260	2923428	0.500	6.290	0	0	0
1	17	5	"A30"	"A30"	8970	54790	100	565	583	221	37	407	407	430	180	41	44	17	0	8787	9307	4258	45	2040	2040	2059	395	19	98	94	0	0.000	0.000	0.000	0.000	0.000	0.000	0.000	0.000	0.000	0.000	0.000	0.000	0.000	0.000	0.023	0.024	0.029	0.027	3.105	0.021	0.165	316	2384	100	158	6747	6905	176	7267	7443	Error	Error	-5.416	158	6747	176	7267	184079	2941150	0.850	18.349	0	0	0
1	18	5	"A30"	"A30"	9270	54785	100	591	619	234	37	439	439	452	185	40	44	18	0	8520	9838	4919	50	2172	2172	2194	427	19	98	94	0	0.000	0.000	0.000	0.000	0.000	0.000	0.000	0.000	0.000	0.000	0.000	0.000	0.000	0.000	0.024	0.023	0.027	0.028	2.966	0.021	0.170	316	2384	100	152	6348	6500	180	7666	7846	Error	Error	-5.384	152	6348	180	7666	195520	3108812	0.903	17.902	0	0	0
1	1	6	"A31"	"A31"	4180	55095	100	497	522	224	42	348	348	369	167	45	47	22	0	9596	9193	4122	44	1695	1695	1726	385	22	94	90	0	0.000	0.000	0.000	0.000	0.000	0.000	0.000	0.000	0.000	0.000	0.000	0.000	0.000	0.000	0.019	0.023	0.029	0.027	3.563	0.022	0.172	316	2384	100	149	7901	8050	174	7498	7672	Error	Error	-5.729	149	7901	174	7498	165018	2905064	0.916	19.395	0	0	0
1	2	6	"A31"	"A31"	4480	55095	100	501	503	205	40	361	361	384	197	51	37	11	0	9330	8970	4353	48	1766	1766	1813	486	26	89	85	0	0.000	0.000	0.000	0.000	0.000	0.000	0.000	0.000	0.000	0.000	0.000	0.000	0.000	0.000	0.019	0.020	0.028	0.027	4.149	0.018	0.118	316	2384	100	140	7564	7704	142	7204	7346	Error	Error	-5.756	140	7564	142	7204	158803	2834657	0.604	14.726	0	0	0
1	3	6	"A31"	"A31"	4780	55095	100	516	583	325	55	353	353	382	226	59	40	15	0	9310	9582	4931	51	1787	1787	1823	396	21	95	90	0	0.000	0.000	0.000	0.000	0.000	0.000	0.000	0.000	0.000	0.000	0.000	0.000	0.000	0.000	0.022	0.030	0.032	0.033	3.258	0.032	0.327	316	2384	100	163	7523	7686	230	7795	8025	Error	Error	-5.528	163	7523	230	7795	184184	3028028	0.889	19.593	0	0	0
1	4	6	"A32"	"A32"	5080	55095	100	495	509	208	40	370	370	404	267	66	24	4	0	9714	8664	3795	43	1850	1850	1890	455	24	89	86	0	0.000	0.000	0.000	0.000	0.000	0.000	0.000	0.000	0.000	0.000	0.000	0.000	0.000	0.000	0.016	0.020	0.029	0.031	3.457	0.021	0.080	316	2384	100	125	7864	7989	139	6814	6953	Error	Error	-5.975	125	7864	139	6814	160806	2737757	0.393	14.888	0	0	0
1	5	6	"A32"	"A32"	5380	55095	100	489	513	201	39	384	384	414	336	81	16	0	0	9859	9513	3886	40	1903	1903	1941	391	20	96	93	0	0.000	0.000	0.000	0.000	0.000	0.000	0.000	0.000	0.000	0.000	0.000	0.000	0.000	0.000	0.013	0.017	0.025	0.024	3.330	0.016	0.119	316	2384	100	105	7956	8061	129	7610	7739	Error	Error	-6.244	105	7956	129	7610	162215	3005996	0.295	19.366	0	0	0
1	6	6	"A32"	"A32"	5680	55095	100	509	547	351	64	390	390	413	221	53	31	7	0	9613	9216	4181	45	1893	1893	1934	427	22	93	87	0	0.000	0.000	0.000	0.000	0.000	0.000	0.000	0.000	0.000	0.000	0.000	0.000	0.000	0.000	0.015	0.021	0.026	0.027	4.305	0.025	0.110	316	2384	100	119	7720	7839	157	7323	7480	Error	Error	-6.020	119	7720	157	7323	172939	2912364	0.606	17.054	0	0	0
1	7	6	"A33"	"A33"	5975	55095	100	475	500	209	41	374	374	394	160	40	37	17	0	5549	7102	4499	63	1843	1843	1873	381	20	91	84	0	0.000	0.000	0.000	0.000	0.000	0.000	0.000	0.000	0.000	0.000	0.000	0.000	0.000	0.000	0.027	0.024	0.036	0.039	4.482	0.017	0.099	316	2384	100	101	3706	3807	126	5259	5385	Error	Error	-5.197	101	3706	126	5259	158150	2244235	0.663	13.724	0	0	0
1	8	6	"A33"	"A33"	6275	55095	100	468	502	237	47	374	374	400	239	59	23	6	0	6748	7406	4133	55	1847	1847	1881	580	30	87	82	0	0.000	0.000	0.000	0.000	0.000	0.000	0.000	0.000	0.000	0.000	0.000	0.000	0.000	0.000	0.019	0.023	0.030	0.034	3.841	0.019	0.083	316	2384	100	94	4901	4995	128	5559	5687	Error	Error	-5.704	94	4901	128	5559	158476	2340450	0.427	9.526	0	0	0
1	9	6	"A33"	"A33"	6575	55090	100	469	491	232	47	378	378	400	176	44	34	9	0	6545	7138	3999	56	1882	1882	1905	383	20	89	85	0	0.000	0.000	0.000	0.000	0.000	0.000	0.000	0.000	0.000	0.000	0.000	0.000	0.000	0.000	0.020	0.021	0.032	0.034	4.324	0.020	0.106	316	2384	100	91	4663	4754	113	5256	5369	Error	Error	-5.679	91	4663	113	5256	155098	2255736	0.517	13.663	0	0	0
1	10	6	"A34"	"A34"	6875	55090	100	512	517	217	41	383	383	403	169	41	40	14	0	6627	8379	5492	65	1888	1888	1924	461	23	84	79	0	0.000	0.000	0.000	0.000	0.000	0.000	0.000	0.000	0.000	0.000	0.000	0.000	0.000	0.000	0.027	0.021	0.033	0.037	4.264	0.017	0.141	316	2384	100	129	4739	4868	134	6491	6625	Error	Error	-5.199	129	4739	134	6491	163395	2647775	0.675	14.002	0	0	0
1	11	6	"A34"	"A34"	7175	55090	100	500	527	251	47	379	379	409	319	77	17	2	0	6627	7835	4497	57	1917	1917	1961	637	32	90	85	0	0.000	0.000	0.000	0.000	0.000	0.000	0.000	0.000	0.000	0.000	0.000	0.000	0.000	0.000	0.026	0.025	0.032	0.035	4.323	0.021	0.134	316	2384	100	121	4710	4831	148	5918	6066	Error	Error	-5.283	121	4710	148	5918	166404	2475797	0.370	9.221	0	0	0
1	12	6	"A34"	"A34"	7475	55090	100	500	512	206	40	391	391	408	167	40	36	14	0	6969	7616	3884	50	1913	1913	1937	363	18	95	90	0	0.000	0.000	0.000	0.000	0.000	0.000	0.000	0.000	0.000	0.000	0.000	0.000	0.000	0.000	0.022	0.021	0.031	0.033	3.620	0.018	0.103	316	2384	100	109	5056	5165	121	5703	5824	Error	Error	-5.536	109	5056	121	5703	161871	2406504	0.623	15.645	0	0	0
1	13	6	"A35"	"A35"	7775	55090	100	505	518	191	36	388	388	408	168	41	40	13	0	9544	8591	3613	42	1987	1987	2142	950	44	84	81	0	0.000	0.000	0.000	0.000	0.000	0.000	0.000	0.000	0.000	0.000	0.000	0.000	0.000	0.000	0.015	0.020	0.029	0.028	3.785	0.016	0.100	316	2384	100	117	7557	7674	130	6604	6734	Error	Error	-6.013	117	7557	130	6604	163671	2714704	0.655	6.788	0	0	0
1	14	6	"A35"	"A35"	8075	55090	100	580	596	225	37	402	402	419	166	39	52	22	0	10829	10726	4135	38	2006	2006	2109	624	29	98	93	0	0.000	0.000	0.000	0.000	0.000	0.000	0.000	0.000	0.000	0.000	0.000	0.000	0.000	0.000	0.020	0.022	0.024	0.024	2.826	0.057	0.241	316	2384	100	178	8823	9001	194	8720	8914	Error	Error	-5.631	178	8823	194	8720	188431	3389258	1.066	13.809	0	0	0
1	15	6	"A35"	"A35"	8375	55090	100	534	558	206	36	395	395	412	170	41	46	16	0	11092	10597	3638	34	1996	1996	2090	601	28	95	93	0	0.000	0.000	0.000	0.000	0.000	0.000	0.000	0.000	0.000	0.000	0.000	0.000	0.000	0.000	0.015	0.019	0.022	0.020	3.084	0.017	0.143	316	2384	100	139	9096	9235	163	8601	8764	Error	Error	-6.032	139	9096	163	8601	176327	3348774	0.859	14.155	0	0	0
1	16	6	"A36"	"A36"	8675	55090	100	516	547	215	39	409	409	431	220	51	31	9	0	8348	8412	4140	49	1991	1991	2047	820	40	87	81	0	0.000	0.000	0.000	0.000	0.000	0.000	0.000	0.000	0.000	0.000	0.000	0.000	0.000	0.000	0.017	0.021	0.033	0.029	3.679	0.028	0.147	316	2384	100	107	6357	6464	138	6421	6559	Error	Error	-5.893	107	6357	138	6421	172708	2658084	0.527	7.762	0	0	0
1	17	6	"A36"	"A36"	8975	55090	100	539	558	209	37	413	413	437	212	48	37	9	0	8188	8332	3646	43	2039	2039	2071	412	19	96	93	0	0.000	0.000	0.000	0.000	0.000	0.000	0.000	0.000	0.000	0.000	0.000	0.000	0.000	0.000	0.020	0.023	0.032	0.029	3.470	0.020	0.126	316	2384	100	126	6149	6275	145	6293	6438	Error	Error	-5.609	126	6149	145	6293	176468	2632792	0.571	15.197	0	0	0
1	18	6	"A36"	"A36"	9275	55085	100	564	572	193	33	426	426	446	205	45	38	10	0	8830	9058	3814	42	2120	2120	2146	396	18	98	95	0	0.000	0.000	0.000	0.000	0.000	0.000	0.000	0.000	0.000	0.000	0.000	0.000	0.000	0.000	0.021	0.021	0.031	0.027	3.131	0.019	0.084	316	2384	100	138	6710	6848	146	6938	7084	Error	Error	-5.604	138	6710	146	6938	180849	2862328	0.615	17.455	0	0	0
1	1	7	"A37"	"A37"	4180	55395	100	507	544	235	43	361	361	380	186	48	43	18	0	8813	9795	6146	62	1805	1805	2396	2259	94	81	74	0	0.000	0.000	0.000	0.000	0.000	0.000	0.000	0.000	0.000	0.000	0.000	0.000	0.000	0.000	0.021	0.023	0.027	0.028	4.266	0.017	0.176	316	2384	100	146	7008	7154	183	7990	8173	Error	Error	-5.585	146	7008	183	7990	171761	3095079	0.882	3.275	0	0	0
1	2	7	"A37"	"A37"	4480	55395	100	539	545	234	42	363	363	395	413	104	13	1	0	9593	9589	5196	54	1854	1854	2430	2285	94	80	76	0	0.000	0.000	0.000	0.000	0.000	0.000	0.000	0.000	0.000	0.000	0.000	0.000	0.000	0.000	0.023	0.024	0.029	0.030	3.314	0.017	0.128	316	2384	100	176	7739	7915	182	7735	7917	Error	Error	-5.458	176	7739	182	7735	172236	3030011	0.363	3.133	0	0	0
1	3	7	"A37"	"A37"	4780	55395	100	567	580	212	36	388	388	679	3386	498	0	0	0	9684	9754	4238	43	1917	1917	2592	3730	143	85	55	0	0.000	0.000	0.000	0.000	0.000	0.000	0.000	0.000	0.000	0.000	0.000	0.000	0.000	0.000	0.023	0.024	0.030	0.029	2.961	0.505	0.237	316	2384	100	179	7767	7946	192	7837	8029	Error	Error	-5.439	179	7767	192	7837	183363	3082245	-0.029	1.920	0	0	0
1	4	7	"A38"	"A38"	5080	55395	100	502	524	222	42	369	369	408	494	121	7	0	0	10947	9521	4658	48	1892	1892	1989	802	40	81	78	0	0.000	0.000	0.000	0.000	0.000	0.000	0.000	0.000	0.000	0.000	0.000	0.000	0.000	0.000	0.015	0.020	0.025	0.028	4.193	0.018	0.135	316	2384	100	133	9055	9188	155	7629	7784	Error	Error	-6.089	133	9055	155	7629	165426	3008569	0.235	9.392	0	0	0
1	5	7	"A38"	"A38"	5380	55395	100	499	517	212	41	360	360	407	775	190	0	0	0	9962	9378	4005	42	1826	1826	1920	1912	99	83	80	0	0.000	0.000	0.000	0.000	0.000	0.000	0.000	0.000	0.000	0.000	0.000	0.000	0.000	0.000	0.017	0.021	0.031	0.030	3.503	0.018	0.148	316	2384	100	139	8136	8275	157	7552	7709	Error	Error	-5.871	139	8136	157	7552	163444	2963338	0.142	3.901	0	0	0
1	6	7	"A38"	"A38"	5680	55395	100	535	562	254	45	365	365	382	172	45	49	21	0	11238	10536	4529	42	1829	1829	1864	424	22	94	90	0	0.000	0.000	0.000	0.000	0.000	0.000	0.000	0.000	0.000	0.000	0.000	0.000	0.000	0.000	0.018	0.023	0.025	0.026	3.608	0.020	0.177	316	2384	100	170	9409	9579	197	8707	8904	Error	Error	-5.790	170	9409	197	8707	177592	3329464	1.047	20.453	0	0	0
1	7	7	"A39"	"A39"	5980	55395	100	476	504	209	41	373	373	412	576	139	2	0	0	7133	8109	5136	63	1821	1821	1875	622	33	83	81	0	0.000	0.000	0.000	0.000	0.000	0.000	0.000	0.000	0.000	0.000	0.000	0.000	0.000	0.000	0.019	0.021	0.031	0.036	4.836	0.022	0.133	316	2384	100	103	5312	5415	131	6288	6419	Error	Error	-5.689	103	5312	131	6288	159277	2562565	0.160	10.023	0	0	0
1	8	7	"A39"	"A39"	6280	55395	100	477	522	321	61	371	371	400	240	60	25	5	0	7834	8426	4803	57	1832	1832	1875	426	22	92	88	0	0.000	0.000	0.000	0.000	0.000	0.000	0.000	0.000	0.000	0.000	0.000	0.000	0.000	0.000	0.018	0.023	0.028	0.030	4.106	0.019	0.099	316	2384	100	106	6002	6108	151	6594	6745	Error	Error	-5.823	106	6002	151	6594	164850	2662544	0.508	15.378	0	0	0
1	9	7	"A39"	"A39"	6580	55390	100	446	465	188	40	367	367	385	204	52	27	5	0	6964	7533	4116	54	1831	1831	1856	409	22	93	88	0	0.000	0.000	0.000	0.000	0.000	0.000	0.000	0.000	0.000	0.000	0.000	0.000	0.000	0.000	0.015	0.017	0.026	0.029	3.761	0.015	0.042	316	2384	100	79	5133	5212	98	5702	5800	Error	Error	-6.022	79	5133	98	5702	146858	2380369	0.392	13.880	0	0	0
1	10	7	"A40"	"A40"	6880	55390	100	470	485	190	39	370	370	388	199	51	31	6	0	8247	7779	4029	51	1855	1855	1888	456	24	86	80	0	0.000	0.000	0.000	0.000	0.000	0.000	0.000	0.000	0.000	0.000	0.000	0.000	0.000	0.000	0.016	0.019	0.026	0.029	3.867	0.019	0.075	316	2384	100	100	6392	6492	115	5924	6039	Error	Error	-5.998	100	6392	115	5924	153199	2458233	0.487	12.919	0	0	0
1	11	7	"A40"	"A40"	7180	55390	100	478	502	216	43	363	363	390	259	66	22	6	0	7584	7677	3638	47	1845	1845	1886	401	21	92	87	0	0.000	0.000	0.000	0.000	0.000	0.000	0.000	0.000	0.000	0.000	0.000	0.000	0.000	0.000	0.020	0.024	0.032	0.033	4.157	0.023	0.048	316	2384	100	115	5739	5854	139	5832	5971	Error	Error	-5.641	115	5739	139	5832	158610	2425974	0.432	14.441	0	0	0
1	12	7	"A40"	"A40"	7480	55390	100	471	478	200	41	379	379	404	236	58	24	3	0	6381	6793	3266	48	1893	1893	1913	360	18	93	88	0	0.000	0.000	0.000	0.000	0.000	0.000	0.000	0.000	0.000	0.000	0.000	0.000	0.000	0.000	0.020	0.020	0.039	0.040	3.955	0.019	0.086	316	2384	100	92	4488	4580	99	4900	4999	Error	Error	-5.608	92	4488	99	4900	151048	2146682	0.314	13.556	0	0	0
1	13	7	"A41"	"A41"	7780	55390	100	542	556	200	35	380	380	396	167	42	48	24	0	9749	9261	3416	36	1981	1981	2101	826	39	92	86	0	0.000	0.000	0.000	0.000	0.000	0.000	0.000	0.000	0.000	0.000	0.000	0.000	0.000	0.000	0.021	0.024	0.031	0.028	3.192	0.021	0.174	316	2384	100	162	7768	7930	176	7280	7456	Error	Error	-5.583	162	7768	176	7280	175849	2926423	0.958	8.668	0	0	0
1	14	7	"A41"	"A41"	8080	55390	100	537	584	246	42	387	387	409	200	48	40	16	0	11474	12978	8020	61	1992	1992	2047	542	26	97	93	0	0.000	0.000	0.000	0.000	0.000	0.000	0.000	0.000	0.000	0.000	0.000	0.000	0.000	0.000	0.016	0.018	0.020	0.018	3.145	0.018	0.280	316	2384	100	150	9482	9632	197	10986	11183	Error	Error	-5.982	150	9482	197	10986	184567	4100894	0.875	20.168	0	0	0
1	15	7	"A41"	"A41"	8380	55390	100	544	566	217	38	388	388	409	172	42	47	20	0	9991	9545	3192	33	1978	1978	2007	426	21	97	93	0	0.000	0.000	0.000	0.000	0.000	0.000	0.000	0.000	0.000	0.000	0.000	0.000	0.000	0.000	0.019	0.024	0.028	0.024	2.915	0.022	0.158	316	2384	100	156	8013	8169	178	7567	7745	Error	Error	-5.683	156	8013	178	7567	178730	3016139	0.913	17.695	0	0	0
1	16	7	"A42"	"A42"	8680	55390	100	469	502	197	39	393	393	410	173	42	33	12	0	6540	7118	3667	51	1983	1983	2000	381	19	91	87	0	0.000	0.000	0.000	0.000	0.000	0.000	0.000	0.000	0.000	0.000	0.000	0.000	0.000	0.000	0.017	0.021	0.034	0.031	4.466	0.020	0.099	316	2384	100	76	4557	4633	109	5135	5244	Error	Error	-5.906	76	4557	109	5135	158564	2249326	0.532	13.433	0	0	0
1	17	7	"A42"	"A42"	8980	55390	100	481	512	217	42	410	410	427	176	41	33	13	0	5931	7143	3958	55	1983	1983	2013	370	18	96	92	0	0.000	0.000	0.000	0.000	0.000	0.000	0.000	0.000	0.000	0.000	0.000	0.000	0.000	0.000	0.018	0.020	0.035	0.032	3.409	0.019	0.094	316	2384	100	71	3948	4019	102	5160	5262	Error	Error	-5.797	71	3948	102	5160	161908	2257297	0.483	13.865	0	0	0
1	18	7	"A42"	"A42"	9280	55385	100	521	552	232	42	428	428	449	185	41	37	14	0	7078	8269	4355	52	2125	2125	2161	440	20	97	94	0	0.000	0.000	0.000	0.000	0.000	0.000	0.000	0.000	0.000	0.000	0.000	0.000	0.000	0.000	0.019	0.020	0.037	0.028	3.585	0.020	0.108	316	2384	100	93	4953	5046	124	6144	6268	Error	Error	-5.735	93	4953	124	6144	174335	2613123	0.557	13.882	0	0	0
1	1	8	"A43"	"A43"	4185	55695	100	492	508	189	37	354	354	378	235	62	31	5	0	10272	9818	4454	45	1761	1761	1796	376	20	93	88	0	0.000	0.000	0.000	0.000	0.000	0.000	0.000	0.000	0.000	0.000	0.000	0.000	0.000	0.000	0.016	0.019	0.025	0.025	3.683	0.016	0.134	316	2384	100	138	8511	8649	154	8057	8211	Error	Error	-5.947	138	8511	154	8057	160561	3102559	0.553	21.335	0	0	0
1	2	8	"A43"	"A43"	4485	55695	100	524	546	207	37	362	362	378	162	42	50	24	0	10867	10612	4662	43	1802	1802	1827	399	21	96	92	0	0.000	0.000	0.000	0.000	0.000	0.000	0.000	0.000	0.000	0.000	0.000	0.000	0.000	0.000	0.018	0.021	0.026	0.024	3.606	0.018	0.195	316	2384	100	162	9065	9227	184	8810	8994	Error	Error	-5.806	162	9065	184	8810	172540	3353536	1.037	22.018	0	0	0
1	3	8	"A43"	"A43"	4785	55695	100	521	553	222	40	370	370	432	1396	323	0	0	0	11277	10924	4720	43	1847	1847	1962	1704	86	85	83	0	0.000	0.000	0.000	0.000	0.000	0.000	0.000	0.000	0.000	0.000	0.000	0.000	0.000	0.000	0.016	0.020	0.024	0.022	4.099	0.018	0.171	316	2384	100	151	9430	9581	183	9077	9260	Error	Error	-5.965	151	9430	183	9077	174777	3452133	0.087	5.259	0	0	0
1	4	8	"A44"	"A44"	5085	55695	100	515	528	194	36	366	366	396	363	91	13	0	0	9295	9201	4121	44	1896	1896	2238	1609	71	87	85	0	0.000	0.000	0.000	0.000	0.000	0.000	0.000	0.000	0.000	0.000	0.000	0.000	0.000	0.000	0.020	0.022	0.026	0.024	3.198	0.028	0.069	316	2384	100	149	7399	7548	162	7305	7467	Error	Error	-5.634	149	7399	162	7305	166715	2907389	0.364	4.328	0	0	0
1	5	8	"A44"	"A44"	5385	55695	100	502	576	794	137	400	400	440	274	62	22	5	0	8820	9128	4122	45	1933	1933	2181	1212	55	93	90	0	0.000	0.000	0.000	0.000	0.000	0.000	0.000	0.000	0.000	0.000	0.000	0.000	0.000	0.000	0.015	0.024	0.024	0.022	3.711	0.022	0.043	316	2384	100	102	6887	6989	176	7195	7371	Error	Error	-6.077	102	6887	176	7195	181862	2884459	0.496	5.732	0	0	0
1	6	8	"A44"	"A44"	5685	55695	100	513	556	319	57	370	370	397	215	54	37	9	0	8356	8715	3685	42	1860	1860	2102	1303	61	93	89	0	0.000	0.000	0.000	0.000	0.000	0.000	0.000	0.000	0.000	0.000	0.000	0.000	0.000	0.000	0.022	0.027	0.032	0.026	3.340	0.020	0.117	316	2384	100	143	6496	6639	186	6855	7041	Error	Error	-5.505	143	6496	186	6855	175601	2753815	0.740	5.075	0	0	0
1	7	8	"A45"	"A45"	5985	55695	100	480	487	201	41	359	359	376	168	44	39	14	0	9004	8962	4692	52	1814	1814	1863	458	24	93	88	0	0.000	0.000	0.000	0.000	0.000	0.000	0.000	0.000	0.000	0.000	0.000	0.000	0.000	0.000	0.017	0.018	0.024	0.024	3.904	0.017	0.131	316	2384	100	121	7190	7311	128	7148	7276	Error	Error	-5.893	121	7190	128	7148	153751	2832050	0.661	15.500	0	0	0
1	8	8	"A45"	"A45"	6285	55695	100	492	527	227	43	369	369	398	220	55	36	9	0	10094	10005	4358	43	1877	1877	1929	484	25	96	95	0	0.000	0.000	0.000	0.000	0.000	0.000	0.000	0.000	0.000	0.000	0.000	0.000	0.000	0.000	0.015	0.019	0.023	0.023	3.259	0.018	0.133	316	2384	100	123	8217	8340	158	8128	8286	Error	Error	-6.062	123	8217	158	8128	166388	3161612	0.586	16.686	0	0	0
1	9	8	"A45"	"A45"	6585	55690	100	490	504	195	38	379	379	428	668	156	0	0	0	9416	9519	4084	42	1916	1916	1991	632	31	94	90	0	0.000	0.000	0.000	0.000	0.000	0.000	0.000	0.000	0.000	0.000	0.000	0.000	0.000	0.000	0.015	0.016	0.023	0.022	3.244	0.018	0.006	316	2384	100	111	7500	7611	125	7603	7728	Error	Error	-6.078	111	7500	125	7603	159151	3007965	0.114	11.911	0	0	0
1	10	8	"A47"	"A47"	6885	55690	100	508	537	220	40	363	363	385	234	60	36	10	0	10505	10199	4535	44	1937	1937	2079	809	38	91	87	0	0.000	0.000	0.000	0.000	0.000	0.000	0.000	0.000	0.000	0.000	0.000	0.000	0.000	0.000	0.017	0.021	0.025	0.023	3.747	0.021	0.168	316	2384	100	145	8568	8713	174	8262	8436	Error	Error	-5.885	145	8568	174	8262	169536	3222765	0.650	10.037	0	0	0
1	11	8	"A47"	"A47"	7185	55690	100	544	577	250	43	375	375	398	215	54	41	13	0	11406	10987	3592	32	1967	1967	2098	845	40	96	94	0	0.000	0.000	0.000	0.000	0.000	0.000	0.000	0.000	0.000	0.000	0.000	0.000	0.000	0.000	0.018	0.022	0.024	0.022	2.850	0.020	0.168	316	2384	100	169	9439	9608	202	9020	9222	Error	Error	-5.804	169	9439	202	9020	182486	3471821	0.833	10.520	0	0	0
1	12	8	"A47"	"A47"	7485	55690	100	513	533	214	40	368	368	385	167	43	45	20	0	10321	10291	3586	34	1955	1955	2285	1780	77	95	90	0	0.000	0.000	0.000	0.000	0.000	0.000	0.000	0.000	0.000	0.000	0.000	0.000	0.000	0.000	0.017	0.020	0.025	0.020	3.174	0.018	0.205	316	2384	100	145	8366	8511	165	8336	8501	Error	Error	-5.850	145	8366	165	8336	168326	3252110	0.886	4.498	0	0	0
1	13	8	"A48"	"A48"	7785	55690	100	499	517	204	39	368	368	400	299	74	20	3	0	10808	9872	4214	42	1893	1893	1920	373	19	95	90	0	0.000	0.000	0.000	0.000	0.000	0.000	0.000	0.000	0.000	0.000	0.000	0.000	0.000	0.000	0.015	0.019	0.022	0.023	3.343	0.019	0.163	316	2384	100	131	8915	9046	149	7979	8128	Error	Error	-6.089	131	8915	149	7979	163419	3119414	0.391	21.319	0	0	0
1	14	8	"A48"	"A48"	8080	55690	100	549	563	193	34	369	369	387	187	48	47	15	0	11333	11116	3520	31	1896	1896	1918	368	19	99	98	0	0.000	0.000	0.000	0.000	0.000	0.000	0.000	0.000	0.000	0.000	0.000	0.000	0.000	0.000	0.019	0.021	0.023	0.019	2.979	0.018	0.128	316	2384	100	180	9437	9617	194	9220	9414	Error	Error	-5.712	180	9437	194	9220	177954	3512774	0.941	24.995	0	0	0
1	15	8	"A48"	"A48"	8380	55690	100	500	535	216	40	384	384	407	200	49	33	13	0	10700	10434	3431	32	1910	1910	1966	531	27	99	96	0	0.000	0.000	0.000	0.000	0.000	0.000	0.000	0.000	0.000	0.000	0.000	0.000	0.000	0.000	0.013	0.018	0.021	0.019	2.825	0.018	0.145	316	2384	100	116	8790	8906	151	8524	8675	Error	Error	-6.244	116	8790	151	8524	169197	3297178	0.640	15.947	0	0	0
1	16	8	"A49"	"A49"	8680	55690	100	495	597	1165	195	381	381	407	223	54	30	9	0	9826	9808	4728	48	1930	1930	1957	396	20	96	93	0	0.000	0.000	0.000	0.000	0.000	0.000	0.000	0.000	0.000	0.000	0.000	0.000	0.000	0.000	0.014	0.027	0.025	0.024	3.545	0.049	0.102	316	2384	100	114	7896	8010	216	7878	8094	Error	Error	-6.114	114	7896	216	7878	188799	3099289	0.852	19.826	0	0	0
1	17	8	"A49"	"A49"	8980	55690	100	538	590	310	52	380	380	407	222	54	39	15	0	10337	10283	4530	44	1962	1962	1989	553	27	96	92	0	0.000	0.000	0.000	0.000	0.000	0.000	0.000	0.000	0.000	0.000	0.000	0.000	0.000	0.000	0.019	0.025	0.030	0.024	3.158	0.026	0.138	316	2384	100	158	8375	8533	210	8321	8531	Error	Error	-5.728	158	8375	210	8321	186334	3249400	0.824	14.998	0	0	0
1	18	8	"A49"	"A49"	9280	55685	100	568	579	209	36	409	409	433	195	45	43	15	0	9632	10395	4974	47	2098	2098	2128	418	19	97	94	0	0.000	0.000	0.000	0.000	0.000	0.000	0.000	0.000	0.000	0.000	0.000	0.000	0.000	0.000	0.021	0.020	0.025	0.023	3.111	0.018	0.144	316	2384	100	159	7534	7693	170	8297	8467	Error	Error	-5.566	159	7534	170	8297	182979	3284975	0.749	19.778	0	0	0
1	1	9	"A50"	"A50"	4190	55995	100	451	478	251	52	342	342	364	192	52	34	9	0	5866	6062	2872	47	1684	1684	1705	365	21	92	86	0	0.000	0.000	0.000	0.000	0.000	0.000	0.000	0.000	0.000	0.000	0.000	0.000	0.000	0.000	0.026	0.031	0.044	0.045	3.592	0.026	0.069	316	2384	100	109	4182	4291	136	4378	4514	Error	Error	-5.262	109	4182	136	4378	151100	1915740	0.594	11.937	0	0	0
1	2	9	"A50"	"A50"	4490	55995	100	425	455	211	46	349	349	374	216	57	21	5	0	5419	5747	2603	45	1711	1711	1741	385	22	93	86	0	0.000	0.000	0.000	0.000	0.000	0.000	0.000	0.000	0.000	0.000	0.000	0.000	0.000	0.000	0.020	0.026	0.041	0.039	4.084	0.018	0.048	316	2384	100	76	3708	3784	106	4036	4142	Error	Error	-5.608	76	3708	106	4036	143870	1816055	0.375	10.405	0	0	0
1	3	9	"A50"	"A50"	4790	55995	100	445	474	199	41	373	373	658	3277	498	0	0	0	5807	6111	3064	50	1802	1802	2179	3511	161	59	20	0	0.000	0.000	0.000	0.000	0.000	0.000	0.000	0.000	0.000	0.000	0.000	0.000	0.000	0.000	0.018	0.023	0.037	0.041	4.883	0.031	0.072	316	2384	100	72	4005	4077	101	4309	4410	Error	Error	-5.798	72	4005	101	4309	149941	1930945	-0.056	1.120	0	0	0
1	4	9	"A51"	"A51"	5090	55995	100	452	475	188	39	353	353	401	814	202	0	0	0	8430	7939	3374	42	1806	1806	1860	1072	57	88	83	0	0.000	0.000	0.000	0.000	0.000	0.000	0.000	0.000	0.000	0.000	0.000	0.000	0.000	0.000	0.015	0.020	0.028	0.026	3.188	0.017	0.077	316	2384	100	99	6624	6723	122	6133	6255	Error	Error	-6.064	99	6624	122	6133	150216	2508684	0.091	5.671	0	0	0
1	5	9	"A51"	"A51"	5385	55995	100	487	504	201	39	372	372	440	762	173	0	0	0	8385	8198	3445	42	1865	1865	1979	1547	78	85	80	0	0.000	0.000	0.000	0.000	0.000	0.000	0.000	0.000	0.000	0.000	0.000	0.000	0.000	0.000	0.018	0.021	0.031	0.029	3.360	0.020	0.109	316	2384	100	115	6520	6635	132	6333	6465	Error	Error	-5.825	115	6520	132	6333	159384	2590494	0.084	4.020	0	0	0
1	6	9	"A51"	"A51"	5685	55995	100	445	473	207	43	343	343	365	180	49	35	12	0	8392	7965	3426	43	1814	1814	1869	584	31	89	85	0	0.000	0.000	0.000	0.000	0.000	0.000	0.000	0.000	0.000	0.000	0.000	0.000	0.000	0.000	0.016	0.021	0.029	0.029	4.084	0.019	0.107	316	2384	100	102	6578	6680	130	6151	6281	Error	Error	-6.011	102	6578	130	6151	149366	2516899	0.600	10.438	0	0	0
1	7	9	"A52"	"A52"	5985	55995	100	474	487	205	42	351	351	376	224	59	33	6	0	8039	7869	3916	49	1833	1833	1908	638	33	90	85	0	0.000	0.000	0.000	0.000	0.000	0.000	0.000	0.000	0.000	0.000	0.000	0.000	0.000	0.000	0.020	0.023	0.035	0.032	3.635	0.019	0.108	316	2384	100	123	6206	6329	136	6036	6172	Error	Error	-5.657	123	6206	136	6036	153885	2486467	0.496	9.343	0	0	0
1	8	9	"A52"	"A52"	6285	55995	100	473	506	263	51	346	346	365	163	44	43	18	0	8269	8648	3409	39	1833	1833	1958	781	39	98	94	0	0.000	0.000	0.000	0.000	0.000	0.000	0.000	0.000	0.000	0.000	0.000	0.000	0.000	0.000	0.020	0.023	0.029	0.027	2.873	0.017	0.099	316	2384	100	127	6436	6563	160	6815	6975	Error	Error	-5.663	127	6436	160	6815	159832	2732727	0.865	8.566	0	0	0
1	9	9	"A52"	"A52"	6585	55990	100	478	519	264	50	355	355	372	167	44	40	18	0	8961	8890	3296	37	1846	1846	1925	627	32	96	93	0	0.000	0.000	0.000	0.000	0.000	0.000	0.000	0.000	0.000	0.000	0.000	0.000	0.000	0.000	0.017	0.023	0.030	0.026	3.081	0.020	0.124	316	2384	100	123	7115	7238	164	7044	7208	Error	Error	-5.854	123	7115	164	7044	164046	2809162	0.880	11.108	0	0	0
1	10	9	"A53"	"A53"	6885	55990	100	480	512	223	43	351	351	372	179	48	42	16	0	9346	8805	3443	39	1890	1890	1956	540	27	92	88	0	0.000	0.000	0.000	0.000	0.000	0.000	0.000	0.000	0.000	0.000	0.000	0.000	0.000	0.000	0.017	0.023	0.032	0.028	3.912	0.020	0.153	316	2384	100	129	7456	7585	161	6915	7076	Error	Error	-5.853	129	7456	161	6915	161943	2782377	0.782	12.683	0	0	0
1	11	9	"A53"	"A53"	7185	55990	100	500	526	205	38	358	358	383	187	48	41	15	0	10587	10047	3514	34	1913	1913	1929	389	20	98	95	0	0.000	0.000	0.000	0.000	0.000	0.000	0.000	0.000	0.000	0.000	0.000	0.000	0.000	0.000	0.016	0.021	0.024	0.022	3.162	0.018	0.104	316	2384	100	142	8674	8816	168	8134	8302	Error	Error	-5.933	142	8674	168	8134	166184	3174799	0.765	20.869	0	0	0
1	12	9	"A53"	"A53"	7485	55990	100	506	517	213	41	358	358	385	202	52	39	12	0	9651	9078	3337	36	1904	1904	1954	453	23	96	92	0	0.000	0.000	0.000	0.000	0.000	0.000	0.000	0.000	0.000	0.000	0.000	0.000	0.000	0.000	0.019	0.022	0.026	0.023	3.490	0.018	0.108	316	2384	100	148	7747	7895	159	7174	7333	Error	Error	-5.710	148	7747	159	7174	163402	2868662	0.653	15.726	0	0	0
1	13	9	"A54"	"A54"	7785	55990	100	472	497	189	38	361	361	379	170	44	37	14	0	8089	8012	3774	47	1883	1883	1920	427	22	92	87	0	0.000	0.000	0.000	0.000	0.000	0.000	0.000	0.000	0.000	0.000	0.000	0.000	0.000	0.000	0.018	0.022	0.028	0.028	3.593	0.016	0.093	316	2384	100	111	6206	6317	136	6129	6265	Error	Error	-5.805	111	6206	136	6129	157008	2531667	0.694	14.267	0	0	0
1	14	9	"A54"	"A54"	8085	55990	100	499	517	195	37	362	362	399	315	78	21	1	0	9661	9444	3490	36	1910	1910	1972	611	30	98	95	0	0.000	0.000	0.000	0.000	0.000	0.000	0.000	0.000	0.000	0.000	0.000	0.000	0.000	0.000	0.018	0.021	0.028	0.025	2.860	0.018	0.062	316	2384	100	137	7751	7888	155	7534	7689	Error	Error	-5.822	137	7751	155	7534	163347	2984426	0.375	12.229	0	0	0
1	15	9	"A54"	"A54"	8385	55990	100	502	525	199	37	370	370	395	262	66	28	3	0	9059	8814	3343	37	1896	1896	1932	394	20	98	95	0	0.000	0.000	0.000	0.000	0.000	0.000	0.000	0.000	0.000	0.000	0.000	0.000	0.000	0.000	0.018	0.022	0.029	0.025	3.053	0.020	0.139	316	2384	100	132	7163	7295	155	6918	7073	Error	Error	-5.762	132	7163	155	6918	165747	2785200	0.496	17.467	0	0	0
1	16	9	"A55"	"A55"	8685	55990	100	491	513	200	38	375	375	396	193	48	33	12	0	9513	9218	4107	44	1907	1907	1943	526	27	95	91	0	0.000	0.000	0.000	0.000	0.000	0.000	0.000	0.000	0.000	0.000	0.000	0.000	0.000	0.000	0.015	0.019	0.025	0.024	3.135	0.022	0.134	316	2384	100	116	7606	7722	138	7311	7449	Error	Error	-6.035	116	7606	138	7311	161981	2912922	0.606	13.831	0	0	0
1	17	9	"A55"	"A55"	8985	55985	100	446	482	206	42	373	373	389	169	43	32	14	0	7384	7806	3503	44	1911	1911	1930	371	19	96	94	0	0.000	0.000	0.000	0.000	0.000	0.000	0.000	0.000	0.000	0.000	0.000	0.000	0.000	0.000	0.013	0.018	0.029	0.027	3.426	0.019	0.107	316	2384	100	73	5473	5546	109	5895	6004	Error	Error	-6.228	73	5473	109	5895	152298	2466568	0.550	15.838	0	0	0
1	18	9	"A55"	"A55"	9285	55985	100	524	529	216	40	384	384	409	192	46	39	12	0	8795	9026	3731	41	2013	2013	2043	399	19	97	93	0	0.000	0.000	0.000	0.000	0.000	0.000	0.000	0.000	0.000	0.000	0.000	0.000	0.000	0.000	0.021	0.021	0.029	0.026	3.031	0.020	0.117	316	2384	100	140	6782	6922	145	7013	7158	Error	Error	-5.598	140	6782	145	7013	167136	2852128	0.625	17.501	0	0	0
1	1	10	"A56"	"A56"	4190	56295	100	522	535	232	43	366	366	382	166	43	48	18	0	9307	9015	4463	49	1739	1739	1764	386	21	93	89	0	0.000	0.000	0.000	0.000	0.000	0.000	0.000	0.000	0.000	0.000	0.000	0.000	0.000	0.000	0.021	0.023	0.028	0.026	3.448	0.022	0.198	316	2384	100	156	7568	7724	169	7276	7445	Error	Error	-5.600	156	7568	169	7276	169140	2848864	0.922	18.785	0	0	0
1	2	10	"A56"	"A56"	4490	56295	100	451	493	259	52	352	352	373	169	45	36	15	0	6469	6667	3190	47	1760	1760	1809	487	26	93	89	0	0.000	0.000	0.000	0.000	0.000	0.000	0.000	0.000	0.000	0.000	0.000	0.000	0.000	0.000	0.021	0.029	0.036	0.032	3.942	0.019	0.079	316	2384	100	99	4709	4808	141	4907	5048	Error	Error	-5.572	99	4709	141	4907	155689	2106838	0.710	9.975	0	0	0
1	3	10	"A56"	"A56"	4790	56295	100	470	491	200	40	350	350	378	246	65	26	6	0	8073	7913	3652	46	1784	1784	1871	609	32	92	90	0	0.000	0.000	0.000	0.000	0.000	0.000	0.000	0.000	0.000	0.000	0.000	0.000	0.000	0.000	0.019	0.023	0.032	0.030	3.409	0.020	0.134	316	2384	100	120	6289	6409	141	6129	6270	Error	Error	-5.712	120	6289	141	6129	155189	2500515	0.459	9.921	0	0	0
1	4	10	"A57"	"A57"	5090	56295	100	451	536	830	154	352	352	372	164	44	36	15	0	8972	7885	3376	42	1790	1790	1814	335	18	92	87	0	0.000	0.000	0.000	0.000	0.000	0.000	0.000	0.000	0.000	0.000	0.000	0.000	0.000	0.000	0.014	0.030	0.032	0.034	3.943	0.049	0.115	316	2384	100	99	7182	7281	184	6095	6279	Error	Error	-6.181	99	7182	184	6095	169324	2491649	1.000	18.122	0	0	0
1	5	10	"A57"	"A57"	5390	56295	100	472	481	188	39	345	345	402	1148	285	0	0	0	9024	8339	3014	36	1793	1793	1893	2016	106	87	80	0	0.000	0.000	0.000	0.000	0.000	0.000	0.000	0.000	0.000	0.000	0.000	0.000	0.000	0.000	0.018	0.021	0.029	0.024	3.200	0.018	0.090	316	2384	100	127	7231	7358	136	6546	6682	Error	Error	-5.831	127	7231	136	6546	152040	2634991	0.069	3.197	0	0	0
1	6	10	"A57"	"A57"	5690	56295	100	474	492	187	38	348	348	377	310	82	17	1	0	8369	7838	2840	36	1757	1757	1791	484	27	94	91	0	0.000	0.000	0.000	0.000	0.000	0.000	0.000	0.000	0.000	0.000	0.000	0.000	0.000	0.000	0.019	0.024	0.027	0.028	3.305	0.031	0.054	316	2384	100	126	6612	6738	144	6081	6225	Error	Error	-5.714	126	6612	144	6081	155351	2476951	0.371	12.494	0	0	0
1	7	10	"A58"	"A58"	5990	56295	100	440	471	196	41	341	341	360	168	46	36	15	0	8204	7582	2850	37	1792	1792	1808	346	19	96	93	0	0.000	0.000	0.000	0.000	0.000	0.000	0.000	0.000	0.000	0.000	0.000	0.000	0.000	0.000	0.015	0.022	0.030	0.028	3.865	0.021	0.104	316	2384	100	99	6412	6511	130	5790	5920	Error	Error	-6.017	99	6412	130	5790	148771	2395927	0.661	16.688	0	0	0
1	8	10	"A58"	"A58"	6290	56295	100	440	460	196	42	348	348	368	291	79	16	1	0	7795	7414	2467	33	1806	1806	1816	338	18	96	93	0	0.000	0.000	0.000	0.000	0.000	0.000	0.000	0.000	0.000	0.000	0.000	0.000	0.000	0.000	0.015	0.020	0.032	0.028	3.498	0.018	0.072	316	2384	100	92	5989	6081	112	5608	5720	Error	Error	-6.025	92	5989	112	5608	145469	2342679	0.316	16.562	0	0	0
1	9	10	"A58"	"A58"	6590	56290	100	424	455	185	40	340	340	361	161	44	34	13	0	8328	7785	2781	35	1822	1822	1839	343	18	95	92	0	0.000	0.000	0.000	0.000	0.000	0.000	0.000	0.000	0.000	0.000	0.000	0.000	0.000	0.000	0.013	0.019	0.028	0.024	3.359	0.018	0.094	316	2384	100	84	6506	6590	115	5963	6078	Error	Error	-6.275	84	6506	115	5963	143678	2459930	0.584	17.335	0	0	0
1	10	10	"A59"	"A59"	6890	56290	100	488	507	223	43	346	346	364	168	46	43	18	0	8777	7897	3409	43	1857	1857	1904	501	26	90	84	0	0.000	0.000	0.000	0.000	0.000	0.000	0.000	0.000	0.000	0.000	0.000	0.000	0.000	0.000	0.021	0.027	0.031	0.036	3.596	0.022	0.124	316	2384	100	142	6920	7062	161	6040	6201	Error	Error	-5.607	142	6920	161	6040	160234	2495409	0.851	11.962	0	0	0
1	11	10	"A59"	"A59"	7190	56290	100	452	470	199	42	343	343	368	182	49	35	12	0	8709	7995	3194	39	1857	1857	1905	538	28	90	83	0	0.000	0.000	0.000	0.000	0.000	0.000	0.000	0.000	0.000	0.000	0.000	0.000	0.000	0.000	0.016	0.021	0.031	0.030	4.098	0.017	0.100	316	2384	100	109	6852	6961	127	6138	6265	Error	Error	-5.974	109	6852	127	6138	148653	2526282	0.560	11.320	0	0	0
1	12	10	"A59"	"A59"	7490	56290	100	469	518	284	54	329	329	361	242	67	33	7	0	8915	8547	3604	42	1863	1863	1940	664	34	89	84	0	0.000	0.000	0.000	0.000	0.000	0.000	0.000	0.000	0.000	0.000	0.000	0.000	0.000	0.000	0.020	0.028	0.034	0.033	4.181	0.064	0.216	316	2384	100	140	7052	7192	189	6684	6873	Error	Error	-5.655	140	7052	189	6684	163643	2700764	0.649	9.950	0	0	0
1	13	10	"A60"	"A60"	7790	56290	100	421	442	183	41	343	343	364	169	46	29	11	0	6140	7142	4473	62	1848	1848	1873	363	19	88	83	0	0.000	0.000	0.000	0.000	0.000	0.000	0.000	0.000	0.000	0.000	0.000	0.000	0.000	0.000	0.018	0.019	0.031	0.032	4.573	0.016	0.099	316	2384	100	78	4292	4370	99	5294	5393	Error	Error	-5.782	78	4292	99	5294	139577	2256718	0.462	14.515	0	0	0
1	14	10	"A60"	"A60"	8090	56290	100	404	426	170	39	378	378	738	3668	497	0	0	0	5814	6245	3227	51	1933	1933	2637	5209	197	25	7	0	0.000	0.000	0.000	0.000	0.000	0.000	0.000	0.000	0.000	0.000	0.000	0.000	0.000	0.000	0.007	0.011	0.031	0.030	4.266	0.014	0.043	316	2384	100	26	3881	3907	48	4312	4360	Error	Error	-7.222	26	3881	48	4312	134477	1973516	-0.085	0.693	0	0	0
1	15	10	"A60"	"A60"	8390	56290	100	432	559	949	169	381	381	2862	11585	404	0	0	0	5340	6526	5294	81	1993	1993	5245	12993	247	6	0	0	0.000	0.000	0.000	0.000	0.000	0.000	0.000	0.000	0.000	0.000	0.000	0.000	0.000	0.000	0.015	0.039	0.038	0.038	3.991	0.092	0.359	316	2384	100	51	3347	3398	178	4533	4711	Error	Error	-6.036	51	3347	178	4533	176754	2062191	-0.199	0.099	0	0	0
1	16	10	"A61"	"A61"	8690	56290	100	554	603	385	63	365	365	381	168	44	53	26	0	12574	12041	6214	51	1909	1909	1943	446	22	92	88	0	0.000	0.000	0.000	0.000	0.000	0.000	0.000	0.000	0.000	0.000	0.000	0.000	0.000	0.000	0.018	0.023	0.024	0.026	3.740	0.023	0.191	316	2384	100	189	10665	10854	238	10132	10370	Error	Error	-5.818	189	10665	238	10132	190559	3804886	1.321	22.641	0	0	0
1	17	10	"A61"	"A61"	8990	56285	100	509	530	221	41	372	372	401	261	65	28	5	0	11621	10966	4928	44	1943	1943	1972	403	20	97	94	0	0.000	0.000	0.000	0.000	0.000	0.000	0.000	0.000	0.000	0.000	0.000	0.000	0.000	0.000	0.014	0.018	0.021	0.020	3.311	0.017	0.072	316	2384	100	137	9678	9815	158	9023	9181	Error	Error	-6.142	137	9678	158	9023	167578	3465318	0.494	22.318	0	0	0
1	18	10	"A61"	"A61"	9290	56285	100	530	553	239	43	383	383	432	892	206	0	0	0	11780	11707	5457	46	2038	2038	2160	2183	101	88	82	0	0.000	0.000	0.000	0.000	0.000	0.000	0.000	0.000	0.000	0.000	0.000	0.000	0.000	0.000	0.015	0.018	0.022	0.021	3.139	0.017	0.175	316	2384	100	147	9742	9889	170	9669	9839	Error	Error	-6.050	147	9742	170	9669	174868	3699561	0.136	4.373	0	0	0
1	1	11	"A62"	"A62"	4195	56595	100	459	467	179	38	364	364	384	167	43	32	11	0	7407	7717	3793	49	1733	1733	1754	368	20	91	87	0	0.000	0.000	0.000	0.000	0.000	0.000	0.000	0.000	0.000	0.000	0.000	0.000	0.000	0.000	0.017	0.017	0.026	0.026	4.405	0.014	0.073	316	2384	100	95	5674	5769	103	5984	6087	Error	Error	-5.900	95	5674	103	5984	147514	2438713	0.497	16.204	0	0	0
1	2	11	"A62"	"A62"	4495	56595	100	469	486	199	40	366	366	397	260	65	23	2	0	7147	7776	4027	51	1769	1769	1804	549	30	91	87	0	0.000	0.000	0.000	0.000	0.000	0.000	0.000	0.000	0.000	0.000	0.000	0.000	0.000	0.000	0.019	0.020	0.032	0.031	3.670	0.018	0.099	316	2384	100	103	5378	5481	120	6007	6127	Error	Error	-5.706	103	5378	120	6007	153717	2457172	0.342	10.878	0	0	0
1	3	11	"A62"	"A62"	4795	56595	100	482	509	236	46	362	362	384	188	48	38	12	0	7711	8514	4383	51	1810	1810	1843	361	19	94	91	0	0.000	0.000	0.000	0.000	0.000	0.000	0.000	0.000	0.000	0.000	0.000	0.000	0.000	0.000	0.020	0.022	0.031	0.029	3.503	0.021	0.143	316	2384	100	120	5901	6021	147	6704	6851	Error	Error	-5.620	120	5901	147	6704	160779	2690490	0.665	18.479	0	0	0
1	4	11	"A63"	"A63"	5095	56595	100	544	561	224	39	369	369	400	214	53	44	14	0	13733	12240	5647	46	1881	1881	1950	588	30	91	87	0	0.000	0.000	0.000	0.000	0.000	0.000	0.000	0.000	0.000	0.000	0.000	0.000	0.000	0.000	0.015	0.019	0.023	0.025	3.410	0.017	0.186	316	2384	100	175	11852	12027	192	10359	10551	Error	Error	-6.082	175	11852	192	10359	177275	3867920	0.752	17.500	0	0	0
1	5	11	"A63"	"A63"	5395	56595	100	577	571	212	37	365	365	390	189	48	52	20	0	13275	12151	5042	41	1878	1878	1920	467	24	95	91	0	0.000	0.000	0.000	0.000	0.000	0.000	0.000	0.000	0.000	0.000	0.000	0.000	0.000	0.000	0.019	0.020	0.024	0.024	2.818	0.018	0.181	316	2384	100	212	11397	11609	206	10273	10479	Error	Error	-5.748	212	11397	206	10273	180500	3839573	0.958	21.908	0	0	0
1	6	11	"A63"	"A63"	5695	56595	100	533	685	1108	161	371	371	396	198	50	45	17	0	13367	12490	6188	49	1883	1883	2006	964	48	93	90	0	0.000	0.000	0.000	0.000	0.000	0.000	0.000	0.000	0.000	0.000	0.000	0.000	0.000	0.000	0.014	0.030	0.022	0.020	3.169	0.053	0.269	316	2384	100	162	11484	11646	314	10607	10921	Error	Error	-6.147	162	11484	314	10607	216447	3946766	1.460	10.876	0	0	0
1	7	11	"A64"	"A64"	5995	56595	100	471	499	217	43	362	362	389	239	61	26	7	0	10367	9959	4671	46	1837	1837	1879	452	24	92	88	0	0.000	0.000	0.000	0.000	0.000	0.000	0.000	0.000	0.000	0.000	0.000	0.000	0.000	0.000	0.013	0.017	0.024	0.024	3.886	0.016	0.059	316	2384	100	109	8530	8639	137	8122	8259	Error	Error	-6.290	109	8530	137	8122	157686	3147110	0.460	17.876	0	0	0
1	8	11	"A64"	"A64"	6295	56595	100	490	506	199	39	348	348	368	180	48	43	16	0	9654	9643	4251	44	1798	1798	1830	379	20	96	94	0	0.000	0.000	0.000	0.000	0.000	0.000	0.000	0.000	0.000	0.000	0.000	0.000	0.000	0.000	0.018	0.020	0.026	0.023	3.735	0.019	0.119	316	2384	100	142	7856	7998	158	7845	8003	Error	Error	-5.790	142	7856	158	7845	159871	3047339	0.767	20.615	0	0	0
1	9	11	"A64"	"A64"	6595	56590	100	500	518	202	38	352	352	401	666	166	0	0	0	8906	8755	3830	43	1822	1822	1965	2017	102	87	78	0	0.000	0.000	0.000	0.000	0.000	0.000	0.000	0.000	0.000	0.000	0.000	0.000	0.000	0.000	0.021	0.024	0.031	0.030	3.193	0.023	0.175	316	2384	100	148	7084	7232	166	6933	7099	Error	Error	-5.581	148	7084	166	6933	163588	2766650	0.176	3.366	0	0	0
1	10	11	"A65"	"A65"	6895	56590	100	461	497	216	43	347	347	415	1086	261	0	0	0	12539	11492	5450	47	1822	1822	1962	2059	104	83	79	0	0.000	0.000	0.000	0.000	0.000	0.000	0.000	0.000	0.000	0.000	0.000	0.000	0.000	0.000	0.011	0.016	0.019	0.020	4.515	0.013	0.063	316	2384	100	114	10717	10831	150	9670	9820	Error	Error	-6.555	114	10717	150	9670	156923	3631571	0.076	4.628	0	0	0
1	11	11	"A65"	"A65"	7195	56590	100	482	508	267	52	338	338	378	488	129	6	0	0	11865	10625	4660	43	1834	1834	1887	795	42	89	85	0	0.000	0.000	0.000	0.000	0.000	0.000	0.000	0.000	0.000	0.000	0.000	0.000	0.000	0.000	0.014	0.019	0.023	0.023	3.088	0.028	0.131	316	2384	100	144	10031	10175	170	8791	8961	Error	Error	-6.122	144	10031	170	8791	160510	3357637	0.266	10.991	0	0	0
1	12	11	"A65"	"A65"	7495	56590	100	488	500	202	40	337	337	360	202	56	34	11	0	11196	10843	4589	42	1816	1816	1848	465	25	96	93	0	0.000	0.000	0.000	0.000	0.000	0.000	0.000	0.000	0.000	0.000	0.000	0.000	0.000	0.000	0.016	0.018	0.022	0.021	3.294	0.017	0.186	316	2384	100	151	9380	9531	163	9027	9190	Error	Error	-5.957	151	9380	163	9027	158120	3426321	0.693	19.344	0	0	0
1	13	11	"A66"	"A66"	7790	56590	100	487	504	216	42	340	340	363	159	43	45	21	0	11319	9829	4303	43	1840	1840	1865	399	21	91	87	0	0.000	0.000	0.000	0.000	0.000	0.000	0.000	0.000	0.000	0.000	0.000	0.000	0.000	0.000	0.016	0.021	0.024	0.026	3.521	0.018	0.152	316	2384	100	147	9479	9626	164	7989	8153	Error	Error	-6.011	147	9479	164	7989	159153	3105870	0.887	19.960	0	0	0
1	14	11	"A66"	"A66"	8090	56590	100	481	501	196	39	370	370	396	243	61	29	4	0	10832	10414	4636	44	1902	1902	1973	544	27	94	91	0	0.000	0.000	0.000	0.000	0.000	0.000	0.000	0.000	0.000	0.000	0.000	0.000	0.000	0.000	0.012	0.015	0.022	0.020	3.288	0.016	0.156	316	2384	100	111	8930	9041	131	8512	8643	Error	Error	-6.330	111	8930	131	8512	158394	3290753	0.432	15.517	0	0	0
1	15	11	"A66"	"A66"	8390	56590	100	552	561	219	39	354	354	377	177	46	53	21	0	12050	11864	4975	41	1916	1916	1952	423	21	97	96	0	0.000	0.000	0.000	0.000	0.000	0.000	0.000	0.000	0.000	0.000	0.000	0.000	0.000	0.000	0.020	0.021	0.024	0.021	3.284	0.019	0.136	316	2384	100	198	10134	10332	207	9948	10155	Error	Error	-5.678	198	10134	207	9948	177387	3748938	1.040	23.433	0	0	0
1	16	11	"A67"	"A67"	8690	56590	100	544	586	251	42	364	364	391	312	79	30	5	0	13026	13176	6549	49	1905	1905	1930	418	21	97	94	0	0.000	0.000	0.000	0.000	0.000	0.000	0.000	0.000	0.000	0.000	0.000	0.000	0.000	0.000	0.016	0.020	0.022	0.020	3.080	0.018	0.211	316	2384	100	180	11121	11301	222	11271	11493	Error	Error	-5.949	180	11121	222	11271	185022	4163718	0.625	26.904	0	0	0
1	17	11	"A67"	"A67"	8990	56585	100	558	571	212	37	365	365	440	1416	321	0	0	0	13029	12815	5777	45	1919	1919	2040	1958	95	89	86	0	0.000	0.000	0.000	0.000	0.000	0.000	0.000	0.000	0.000	0.000	0.000	0.000	0.000	0.000	0.017	0.019	0.022	0.020	2.824	0.017	0.091	316	2384	100	193	11110	11303	206	10896	11102	Error	Error	-5.847	193	11110	206	10896	180567	4049470	0.093	5.503	0	0	0
1	18	11	"A67"	"A67"	9290	56585	100	528	545	211	38	376	376	421	597	141	3	0	0	12286	11946	5605	46	2016	2016	2071	894	43	94	89	0	0.000	0.000	0.000	0.000	0.000	0.000	0.000	0.000	0.000	0.000	0.000	0.000	0.000	0.000	0.015	0.017	0.019	0.019	3.157	0.016	0.175	316	2384	100	152	10270	10422	169	9930	10099	Error	Error	-6.078	152	10270	169	9930	172178	3774945	0.208	11.046	0	0	0
1	1	12	"A68"	"A68"	4200	56895	100	475	490	198	40	361	361	384	221	57	27	6	0	9232	9463	4877	51	1740	1740	1773	415	23	94	91	0	0.000	0.000	0.000	0.000	0.000	0.000	0.000	0.000	0.000	0.000	0.000	0.000	0.000	0.000	0.015	0.017	0.021	0.021	3.506	0.016	0.138	316	2384	100	114	7492	7606	129	7723	7852	Error	Error	-6.038	114	7492	129	7723	154995	2990439	0.480	18.530	0	0	0
1	2	12	"A68"	"A68"	4500	56895	100	519	954	3443	360	348	348	370	182	49	48	20	0	8040	9433	7064	74	1771	1771	1793	351	19	94	92	0	0.000	0.000	0.000	0.000	0.000	0.000	0.000	0.000	0.000	0.000	0.000	0.000	0.000	0.000	0.027	0.079	0.036	0.037	3.747	0.246	0.403	316	2384	100	171	6269	6440	606	7662	8268	Error	Error	-5.196	171	6269	606	7662	301510	2980727	3.209	21.766	0	0	0
1	3	12	"A68"	"A68"	4800	56895	100	481	522	219	41	373	373	407	569	139	4	0	0	9199	9689	4962	51	1815	1815	1858	392	21	95	92	0	0.000	0.000	0.000	0.000	0.000	0.000	0.000	0.000	0.000	0.000	0.000	0.000	0.000	0.000	0.015	0.019	0.024	0.022	4.004	0.024	0.015	316	2384	100	108	7384	7492	149	7874	8023	Error	Error	-6.095	108	7384	149	7874	165041	3061688	0.202	19.977	0	0	0
1	4	12	"A69"	"A69"	5095	56895	100	503	546	221	40	361	361	394	330	83	25	3	0	11551	10253	5086	49	1831	1831	1888	730	38	85	80	0	0.000	0.000	0.000	0.000	0.000	0.000	0.000	0.000	0.000	0.000	0.000	0.000	0.000	0.000	0.015	0.022	0.027	0.024	3.176	0.019	0.134	316	2384	100	142	9720	9862	185	8422	8607	Error	Error	-6.097	142	9720	185	8422	172391	3240068	0.461	11.459	0	0	0
1	5	12	"A69"	"A69"	5395	56895	100	525	533	204	38	369	369	526	2613	496	0	0	0	11726	10696	4136	38	1861	1861	2098	3110	148	84	75	0	0.000	0.000	0.000	0.000	0.000	0.000	0.000	0.000	0.000	0.000	0.000	0.000	0.000	0.000	0.016	0.019	0.023	0.022	3.165	0.017	0.075	316	2384	100	156	9865	10021	164	8835	8999	Error	Error	-5.983	156	9865	164	8835	168350	3379973	0.003	2.765	0	0	0
1	6	12	"A69"	"A69"	5695	56895	100	515	549	227	41	354	354	412	979	237	0	0	0	10830	10352	3970	38	1818	1818	1935	2079	107	89	83	0	0.000	0.000	0.000	0.000	0.000	0.000	0.000	0.000	0.000	0.000	0.000	0.000	0.000	0.000	0.018	0.023	0.025	0.023	3.098	0.020	0.181	316	2384	100	161	9012	9173	195	8534	8729	Error	Error	-5.807	161	9012	195	8534	173489	3271324	0.140	4.049	0	0	0
1	7	12	"A70"	"A70"	5995	56895	100	509	567	354	62	371	371	402	270	67	30	6	0	8623	9769	5213	53	1870	1870	1938	732	37	91	88	0	0.000	0.000	0.000	0.000	0.000	0.000	0.000	0.000	0.000	0.000	0.000	0.000	0.000	0.000	0.020	0.025	0.028	0.028	3.948	0.030	0.140	316	2384	100	138	6753	6891	196	7899	8095	Error	Error	-5.613	138	6753	196	7899	179231	3087155	0.611	10.698	0	0	0
1	8	12	"A70"	"A70"	6295	56890	100	505	531	223	41	366	366	405	382	94	16	1	0	9883	10501	5671	54	1884	1884	1929	788	40	90	85	0	0.000	0.000	0.000	0.000	0.000	0.000	0.000	0.000	0.000	0.000	0.000	0.000	0.000	0.000	0.017	0.019	0.024	0.021	3.442	0.017	0.061	316	2384	100	139	7999	8138	165	8617	8782	Error	Error	-5.847	139	7999	165	8617	167923	3318317	0.330	10.878	0	0	0
1	9	12	"A70"	"A70"	6595	56890	100	506	558	321	57	368	368	407	422	103	12	3	0	9083	10537	5752	54	1879	1879	1918	565	29	93	89	0	0.000	0.000	0.000	0.000	0.000	0.000	0.000	0.000	0.000	0.000	0.000	0.000	0.000	0.000	0.019	0.022	0.025	0.025	3.678	0.029	0.065	316	2384	100	138	7204	7342	190	8658	8848	Error	Error	-5.706	138	7204	190	8658	176301	3329812	0.358	15.255	0	0	0
1	10	12	"A71"	"A71"	6895	56890	100	530	581	297	51	368	368	413	362	87	23	4	0	13773	12858	6058	47	1912	1912	1995	956	47	88	85	0	0.000	0.000	0.000	0.000	0.000	0.000	0.000	0.000	0.000	0.000	0.000	0.000	0.000	0.000	0.014	0.019	0.022	0.020	3.732	0.036	0.142	316	2384	100	162	11861	12023	213	10946	11159	Error	Error	-6.194	162	11861	213	10946	183538	4063173	0.464	11.363	0	0	0
1	11	12	"A71"	"A71"	7195	56890	100	547	570	222	38	377	377	405	209	51	42	16	0	12227	12227	5263	43	1958	1958	2016	517	25	97	94	0	0.000	0.000	0.000	0.000	0.000	0.000	0.000	0.000	0.000	0.000	0.000	0.000	0.000	0.000	0.017	0.019	0.021	0.019	3.049	0.017	0.180	316	2384	100	170	10269	10439	193	10269	10462	Error	Error	-5.917	170	10269	193	10269	180088	3863741	0.789	19.750	0	0	0
1	12	12	"A71"	"A71"	7495	56890	100	547	712	2177	305	379	379	420	411	97	15	1	0	11113	11481	5368	46	1951	1951	2032	969	47	95	92	0	0.000	0.000	0.000	0.000	0.000	0.000	0.000	0.000	0.000	0.000	0.000	0.000	0.000	0.000	0.018	0.035	0.024	0.022	3.068	0.106	0.203	316	2384	100	168	9162	9330	333	9530	9863	Error	Error	-5.769	168	9162	333	9530	225004	3627900	0.710	9.751	0	0	0
1	13	12	"A72"	"A72"	7795	56890	100	531	623	779	125	360	360	496	2411	486	0	0	0	10506	10265	4203	40	1922	1922	2239	3032	135	89	75	0	0.000	0.000	0.000	0.000	0.000	0.000	0.000	0.000	0.000	0.000	0.000	0.000	0.000	0.000	0.020	0.032	0.028	0.026	3.450	0.042	0.174	316	2384	100	171	8584	8755	263	8343	8606	Error	Error	-5.650	171	8584	263	8343	196870	3243736	0.053	2.647	0	0	0
1	14	12	"A72"	"A72"	8095	56890	100	506	534	211	39	354	354	389	327	84	19	2	0	10615	10663	4131	38	1886	1886	2046	1066	52	95	94	0	0.000	0.000	0.000	0.000	0.000	0.000	0.000	0.000	0.000	0.000	0.000	0.000	0.000	0.000	0.017	0.021	0.023	0.020	3.109	0.019	0.152	316	2384	100	152	8729	8881	180	8777	8957	Error	Error	-5.844	152	8729	180	8777	168586	3369488	0.443	8.083	0	0	0
1	15	12	"A72"	"A72"	8395	56890	100	575	590	228	38	349	349	375	231	61	48	13	0	11645	11693	4355	37	1871	1871	1943	499	25	98	96	0	0.000	0.000	0.000	0.000	0.000	0.000	0.000	0.000	0.000	0.000	0.000	0.000	0.000	0.000	0.023	0.025	0.027	0.023	2.615	0.022	0.280	316	2384	100	226	9774	10000	241	9822	10063	Error	Error	-5.435	226	9774	241	9822	186296	3695113	0.931	19.539	0	0	0
1	16	12	"A73"	"A73"	8695	56890	100	401	423	227	53	359	359	399	356	89	5	0	0	3625	4240	2270	53	1868	1868	1894	378	19	90	82	0	0.000	0.000	0.000	0.000	0.000	0.000	0.000	0.000	0.000	0.000	0.000	0.000	0.000	0.000	0.024	0.027	0.055	0.054	4.286	0.025	0.044	316	2384	100	42	1757	1799	64	2372	2436	Error	Error	-5.387	42	1757	64	2372	133600	1339908	0.067	6.206	0	0	0
1	17	12	"A73"	"A73"	8995	56885	100	439	497	429	86	377	377	415	303	73	12	1	0	3723	4143	2161	52	1920	1920	1950	517	26	89	74	0	0.000	0.000	0.000	0.000	0.000	0.000	0.000	0.000	0.000	0.000	0.000	0.000	0.000	0.000	0.034	0.054	0.081	0.071	4.911	0.502	0.635	316	2384	100	62	1803	1865	120	2223	2343	Error	Error	-4.862	62	1803	120	2223	156932	1309303	0.271	4.242	0	0	0
1	18	12	"A73"	"A73"	9295	56885	100	421	460	338	73	385	385	441	430	97	4	0	0	3755	4075	1755	43	1990	1990	2099	1146	54	70	33	0	0.000	0.000	0.000	0.000	0.000	0.000	0.000	0.000	0.000	0.000	0.000	0.000	0.000	0.000	0.020	0.036	0.078	0.086	4.040	0.040	0.046	316	2384	100	36	1765	1801	75	2085	2160	Error	Error	-5.616	36	1765	75	2085	145497	1287655	0.044	1.724	0	0	0
1	1	13	"A74"	"A74"	4200	57195	100	533	568	223	39	363	363	411	555	135	6	0	0	11752	11824	5028	42	1774	1774	1904	1260	66	92	92	0	0.000	0.000	0.000	0.000	0.000	0.000	0.000	0.000	0.000	0.000	0.000	0.000	0.000	0.000	0.017	0.020	0.021	0.020	3.630	0.016	0.136	316	2384	100	170	9978	10148	205	10050	10255	Error	Error	-5.875	170	9978	205	10050	179583	3736397	0.283	7.873	0	0	0
1	2	13	"A74"	"A74"	4500	57195	100	523	574	392	68	360	360	405	440	108	12	1	0	10652	10750	4766	44	1809	1809	1889	676	35	94	91	0	0.000	0.000	0.000	0.000	0.000	0.000	0.000	0.000	0.000	0.000	0.000	0.000	0.000	0.000	0.018	0.024	0.027	0.024	3.329	0.033	0.061	316	2384	100	163	8843	9006	214	8941	9155	Error	Error	-5.762	163	8843	214	8941	181335	3397006	0.384	13.108	0	0	0
1	3	13	"A74"	"A74"	4800	57195	100	513	530	203	38	355	355	393	293	74	25	4	0	9661	9743	4007	41	1788	1788	1871	726	38	95	90	0	0.000	0.000	0.000	0.000	0.000	0.000	0.000	0.000	0.000	0.000	0.000	0.000	0.000	0.000	0.020	0.022	0.026	0.022	3.375	0.030	0.122	316	2384	100	158	7873	8031	175	7955	8130	Error	Error	-5.639	158	7873	175	7955	167568	3078915	0.468	10.843	0	0	0
1	4	13	"A75"	"A75"	5100	57195	100	535	553	217	39	366	366	396	215	54	40	12	0	12154	11759	6169	52	1869	1869	1947	575	29	92	85	0	0.000	0.000	0.000	0.000	0.000	0.000	0.000	0.000	0.000	0.000	0.000	0.000	0.000	0.000	0.016	0.019	0.021	0.021	3.637	0.015	0.156	316	2384	100	169	10285	10454	187	9890	10077	Error	Error	-5.927	169	10285	187	9890	174810	3715985	0.730	17.064	0	0	0
1	5	13	"A75"	"A75"	5400	57195	100	535	559	225	40	381	381	689	3776	548	0	0	0	10827	11761	5232	44	1912	1912	2477	4561	184	89	47	0	0.000	0.000	0.000	0.000	0.000	0.000	0.000	0.000	0.000	0.000	0.000	0.000	0.000	0.000	0.017	0.018	0.022	0.019	3.339	0.581	0.501	316	2384	100	154	8915	9069	178	9849	10027	Error	Error	-5.855	154	8915	178	9849	176746	3716580	-0.034	2.036	0	0	0
1	6	13	"A75"	"A75"	5700	57195	100	532	549	208	37	364	364	389	186	47	45	21	0	10931	11294	4943	43	1883	1883	2094	1123	53	95	91	0	0.000	0.000	0.000	0.000	0.000	0.000	0.000	0.000	0.000	0.000	0.000	0.000	0.000	0.000	0.019	0.020	0.026	0.020	3.059	0.016	0.110	316	2384	100	168	9048	9216	185	9411	9596	Error	Error	-5.751	168	9048	185	9411	173412	3568748	0.860	8.192	0	0	0
1	7	13	"A76"	"A76"	6000	57195	100	539	560	230	41	376	376	403	253	62	35	7	0	11010	10922	5115	46	1925	1925	2089	856	40	92	88	0	0.000	0.000	0.000	0.000	0.000	0.000	0.000	0.000	0.000	0.000	0.000	0.000	0.000	0.000	0.018	0.020	0.024	0.026	3.335	0.020	0.156	316	2384	100	163	9085	9248	184	8997	9181	Error	Error	-5.801	163	9085	184	8997	177087	3451289	0.621	10.319	0	0	0
1	8	13	"A76"	"A76"	6300	57190	100	543	560	201	35	369	369	407	297	72	28	3	0	11638	11174	4883	43	1936	1936	2076	821	39	93	89	0	0.000	0.000	0.000	0.000	0.000	0.000	0.000	0.000	0.000	0.000	0.000	0.000	0.000	0.000	0.018	0.021	0.025	0.023	3.509	0.016	0.059	316	2384	100	174	9702	9876	191	9238	9429	Error	Error	-5.801	174	9702	191	9238	176887	3530871	0.515	11.082	0	0	0
1	9	13	"A76"	"A76"	6600	57190	100	528	573	245	42	371	371	401	274	68	33	6	0	12089	11913	5037	42	1981	1981	2078	827	39	93	88	0	0.000	0.000	0.000	0.000	0.000	0.000	0.000	0.000	0.000	0.000	0.000	0.000	0.000	0.000	0.016	0.020	0.022	0.020	3.715	0.018	0.202	316	2384	100	157	10108	10265	202	9932	10134	Error	Error	-6.009	157	10108	202	9932	180950	3764446	0.628	11.892	0	0	0
1	10	13	"A77"	"A77"	6900	57190	100	850	1400	5070	362	374	374	415	229	55	69	52	0	12280	13146	8309	63	1996	1996	2585	2557	98	85	81	0	0.000	0.000	0.000	0.000	0.000	0.000	0.000	0.000	0.000	0.000	0.000	0.000	0.000	0.000	0.046	0.092	0.050	0.048	2.821	0.195	0.236	316	2384	100	476	10284	10760	1026	11150	12176	Error	Error	-4.433	476	10284	1026	11150	442489	4154074	4.301	4.130	0	0	0
1	11	13	"A77"	"A77"	7200	57190	100	752	886	747	84	379	379	399	188	47	72	49	0	11981	12432	5395	43	2006	2006	2297	1519	66	95	93	0	0.000	0.000	0.000	0.000	0.000	0.000	0.000	0.000	0.000	0.000	0.000	0.000	0.000	0.000	0.037	0.049	0.042	0.037	2.786	0.042	0.268	316	2384	100	373	9975	10348	507	10426	10933	Error	Error	-4.741	373	9975	507	10426	280031	3928395	2.590	6.672	0	0	0
1	12	13	"A77"	"A77"	7500	57190	100	924	1036	723	69	383	383	481	986	204	10	2	0	12668	13088	4750	36	1971	1971	2281	1587	69	97	95	0	0.000	0.000	0.000	0.000	0.000	0.000	0.000	0.000	0.000	0.000	0.000	0.000	0.000	0.000	0.051	0.059	0.051	0.047	2.343	0.358	0.267	316	2384	100	541	10697	11238	653	11117	11770	Error	Error	-4.305	541	10697	653	11117	327384	4135672	0.563	6.810	0	0	0
1	13	13	"A78"	"A78"	7800	57190	100	495	514	209	40	358	358	402	341	84	14	1	0	11160	10716	4306	40	1928	1928	2201	1142	51	91	88	0	0.000	0.000	0.000	0.000	0.000	0.000	0.000	0.000	0.000	0.000	0.000	0.000	0.000	0.000	0.015	0.018	0.022	0.020	3.529	0.013	0.029	316	2384	100	137	9232	9369	156	8788	8944	Error	Error	-6.074	137	9232	156	8788	162384	3386126	0.328	7.456	0	0	0
1	14	13	"A78"	"A78"	8100	57190	100	540	616	752	122	360	360	415	514	123	9	1	0	11970	12533	6905	55	1918	1918	2154	1622	75	92	89	0	0.000	0.000	0.000	0.000	0.000	0.000	0.000	0.000	0.000	0.000	0.000	0.000	0.000	0.000	0.018	0.024	0.021	0.019	3.215	0.059	0.214	316	2384	100	180	10052	10232	256	10615	10871	Error	Error	-5.803	180	10052	256	10615	194799	3960406	0.391	6.399	0	0	0
1	15	13	"A78"	"A78"	8400	57190	100	582	637	332	52	386	386	1773	8492	478	0	0	0	12561	12364	3908	31	1992	1992	4076	9907	243	58	1	0	0.000	0.000	0.000	0.000	0.000	0.000	0.000	0.000	0.000	0.000	0.000	0.000	0.000	0.000	0.019	0.024	0.024	0.022	3.386	0.837	0.756	316	2384	100	196	10569	10765	251	10372	10623	Error	Error	-5.753	196	10569	251	10372	201329	3907102	-0.134	0.837	0	0	0
1	16	13	"A79"	"A79"	8700	57190	100	560	586	228	38	359	359	407	281	69	34	8	0	13286	13041	5303	40	1914	1914	1972	555	28	97	93	0	0.000	0.000	0.000	0.000	0.000	0.000	0.000	0.000	0.000	0.000	0.000	0.000	0.000	0.000	0.018	0.020	0.020	0.021	3.394	0.018	0.159	316	2384	100	201	11372	11573	227	11127	11354	Error	Error	-5.822	201	11372	227	11127	185205	4120990	0.637	19.944	0	0	0
1	17	13	"A79"	"A79"	9000	57185	100	595	616	226	36	394	394	428	260	60	40	10	0	13818	13700	5778	42	1994	1994	2041	444	21	97	95	0	0.000	0.000	0.000	0.000	0.000	0.000	0.000	0.000	0.000	0.000	0.000	0.000	0.000	0.000	0.017	0.019	0.021	0.019	3.029	0.018	0.189	316	2384	100	201	11824	12025	222	11706	11928	Error	Error	-5.878	201	11824	222	11706	194611	4329182	0.723	26.259	0	0	0
1	18	13	"A79"	"A79"	9300	57185	100	565	609	246	40	414	414	490	910	185	0	0	0	14086	13962	5901	42	2092	2092	2193	1014	46	95	89	0	0.000	0.000	0.000	0.000	0.000	0.000	0.000	0.000	0.000	0.000	0.000	0.000	0.000	0.000	0.013	0.016	0.019	0.018	2.716	0.016	0.179	316	2384	100	151	11994	12145	195	11870	12065	Error	Error	-6.312	151	11994	195	11870	192444	4412129	0.131	11.607	0	0	0
1	1	14	"A80"	"A80"	4205	57495	100	478	508	193	37	359	359	386	314	81	16	1	0	8829	8938	4015	44	1751	1751	1794	479	26	94	89	0	0.000	0.000	0.000	0.000	0.000	0.000	0.000	0.000	0.000	0.000	0.000	0.000	0.000	0.000	0.017	0.021	0.025	0.025	3.768	0.019	0.115	316	2384	100	119	7078	7197	149	7187	7336	Error	Error	-5.894	119	7078	149	7187	160416	2824302	0.389	14.914	0	0	0
1	2	14	"A80"	"A80"	4505	57495	100	501	632	1234	195	367	367	480	1729	360	1	1	0	8811	8617	3705	42	1808	1808	2069	3115	150	82	58	0	0.000	0.000	0.000	0.000	0.000	0.000	0.000	0.000	0.000	0.000	0.000	0.000	0.000	0.000	0.019	0.039	0.029	0.031	3.821	0.332	0.432	316	2384	100	134	7003	7137	265	6809	7074	Error	Error	-5.708	134	7003	265	6809	199633	2722979	0.088	2.102	0	0	0
1	3	14	"A80"	"A80"	4805	57495	100	481	520	342	65	367	367	459	667	145	1	0	0	9263	9385	4047	43	1843	1843	2103	1996	94	89	80	0	0.000	0.000	0.000	0.000	0.000	0.000	0.000	0.000	0.000	0.000	0.000	0.000	0.000	0.000	0.015	0.020	0.023	0.022	3.260	0.109	0.293	316	2384	100	114	7420	7534	153	7542	7695	Error	Error	-6.024	114	7420	153	7542	164204	2965766	0.091	3.648	0	0	0
1	4	14	"A81"	"A81"	5105	57495	100	533	563	374	66	352	352	375	185	49	48	19	0	10655	10424	5142	49	1796	1796	1863	527	28	92	88	0	0.000	0.000	0.000	0.000	0.000	0.000	0.000	0.000	0.000	0.000	0.000	0.000	0.000	0.000	0.020	0.024	0.025	0.027	3.148	0.022	0.152	316	2384	100	181	8859	9040	211	8628	8839	Error	Error	-5.613	181	8859	211	8628	177897	3293856	1.016	16.245	0	0	0
1	5	14	"A81"	"A81"	5405	57495	100	502	518	204	39	355	355	373	176	47	44	18	0	11124	11638	5340	45	1834	1834	1952	828	42	95	91	0	0.000	0.000	0.000	0.000	0.000	0.000	0.000	0.000	0.000	0.000	0.000	0.000	0.000	0.000	0.016	0.017	0.021	0.019	3.478	0.015	0.179	316	2384	100	147	9290	9437	163	9804	9967	Error	Error	-5.982	147	9290	163	9804	163816	3677623	0.824	11.698	0	0	0
1	6	14	"A81"	"A81"	5705	57495	100	465	494	196	39	356	356	411	934	227	0	0	0	11150	11053	4055	36	1846	1846	2017	1692	83	92	90	0	0.000	0.000	0.000	0.000	0.000	0.000	0.000	0.000	0.000	0.000	0.000	0.000	0.000	0.000	0.012	0.015	0.019	0.017	2.932	0.017	0.108	316	2384	100	109	9304	9413	138	9207	9345	Error	Error	-6.415	109	9304	138	9207	156157	3492638	0.089	5.340	0	0	0
1	7	14	"A82"	"A82"	6005	57495	100	516	521	211	40	340	340	363	166	45	51	23	0	10615	10385	4887	47	1838	1838	1861	439	23	92	88	0	0.000	0.000	0.000	0.000	0.000	0.000	0.000	0.000	0.000	0.000	0.000	0.000	0.000	0.000	0.020	0.021	0.027	0.026	3.141	0.019	0.185	316	2384	100	176	8777	8953	181	8547	8728	Error	Error	-5.640	176	8777	181	8547	164528	3281762	0.952	19.417	0	0	0
1	8	14	"A82"	"A82"	6305	57490	100	483	554	557	100	350	350	366	171	46	43	19	0	10757	10761	5192	48	1834	1834	1939	852	43	92	87	0	0.000	0.000	0.000	0.000	0.000	0.000	0.000	0.000	0.000	0.000	0.000	0.000	0.000	0.000	0.015	0.023	0.024	0.022	3.673	0.025	0.172	316	2384	100	133	8923	9056	204	8927	9131	Error	Error	-6.068	133	8923	204	8927	175113	3400576	1.099	10.354	0	0	0
1	9	14	"A82"	"A82"	6605	57490	100	507	518	197	38	352	352	401	365	91	13	0	0	10940	10826	4948	45	1857	1857	1971	1018	51	93	88	0	0.000	0.000	0.000	0.000	0.000	0.000	0.000	0.000	0.000	0.000	0.000	0.000	0.000	0.000	0.017	0.019	0.022	0.022	3.807	0.016	0.077	316	2384	100	155	9083	9238	166	8969	9135	Error	Error	-5.873	155	9083	166	8969	163826	3420957	0.321	8.698	0	0	0
1	10	14	"A83"	"A83"	6905	57490	100	666	789	457	57	361	361	475	865	182	17	1	0	9586	9076	4033	44	1906	1906	2346	2487	106	81	76	0	0.000	0.000	0.000	0.000	0.000	0.000	0.000	0.000	0.000	0.000	0.000	0.000	0.000	0.000	0.040	0.060	0.055	0.052	3.450	0.050	0.369	316	2384	100	305	7680	7985	428	7170	7598	Error	Error	-4.654	305	7680	428	7170	249413	2867976	0.363	2.706	0	0	0
1	11	14	"A83"	"A83"	7200	57490	100	643	785	584	74	350	350	388	372	95	43	20	0	9602	9439	3970	42	1890	1890	2083	1659	79	90	82	0	0.000	0.000	0.000	0.000	0.000	0.000	0.000	0.000	0.000	0.000	0.000	0.000	0.000	0.000	0.038	0.058	0.052	0.050	3.611	0.076	0.342	316	2384	100	293	7712	8005	435	7549	7984	Error	Error	-4.718	293	7712	435	7549	248072	2982639	1.067	4.434	0	0	0
1	12	14	"A83"	"A83"	7500	57490	100	727	903	1049	116	368	368	419	556	132	34	8	0	11153	10813	3800	35	1933	1933	2088	1058	50	95	93	0	0.000	0.000	0.000	0.000	0.000	0.000	0.000	0.000	0.000	0.000	0.000	0.000	0.000	0.000	0.039	0.060	0.049	0.044	3.012	0.060	0.207	316	2384	100	359	9220	9579	535	8880	9415	Error	Error	-4.683	359	9220	535	8880	285195	3416984	0.871	8.247	0	0	0
1	13	14	"A84"	"A84"	7800	57490	100	529	543	212	39	363	363	400	285	71	31	3	0	11216	11584	5914	51	1977	1977	2245	1288	57	87	84	0	0.000	0.000	0.000	0.000	0.000	0.000	0.000	0.000	0.000	0.000	0.000	0.000	0.000	0.000	0.018	0.019	0.025	0.020	3.674	0.016	0.106	316	2384	100	166	9239	9405	180	9607	9787	Error	Error	-5.798	166	9239	180	9607	171611	3660408	0.502	7.251	0	0	0
1	14	14	"A84"	"A84"	8100	57490	100	533	566	247	43	373	373	427	807	188	0	0	0	12303	12381	5188	41	1945	1945	2317	2452	105	92	88	0	0.000	0.000	0.000	0.000	0.000	0.000	0.000	0.000	0.000	0.000	0.000	0.000	0.000	0.000	0.015	0.018	0.021	0.018	3.108	0.083	0.209	316	2384	100	160	10358	10518	193	10436	10629	Error	Error	-6.017	160	10358	193	10436	178786	3912248	0.172	4.104	0	0	0
1	15	14	"A84"	"A84"	8400	57490	100	529	558	242	43	365	365	397	265	66	32	5	0	12132	12255	4541	37	1933	1933	2106	842	39	97	94	0	0.000	0.000	0.000	0.000	0.000	0.000	0.000	0.000	0.000	0.000	0.000	0.000	0.000	0.000	0.016	0.019	0.020	0.019	3.105	0.016	0.128	316	2384	100	164	10199	10363	193	10322	10515	Error	Error	-5.959	164	10199	193	10322	176213	3872617	0.608	12.053	0	0	0
1	16	14	"A85"	"A85"	8700	57490	100	3739	7464	7537	100	384	384	439	414	94	88	79	0	13213	13292	6275	47	1949	1949	2099	836	39	94	90	0	0.000	0.000	0.000	0.000	0.000	0.000	0.000	0.000	0.000	0.000	0.000	0.000	0.000	0.000	0.298	0.624	0.341	0.373	2.694	0.762	0.528	316	2384	100	3355	11264	14619	7080	11343	18423	Error	Error	-1.747	3355	11264	7080	11343	2358644	4200294	16.969	13.389	0	0	0
1	17	14	"A85"	"A85"	9000	57485	100	2039	6578	8181	124	394	394	448	512	114	81	65	0	12096	12706	6104	48	1968	1968	2063	664	32	97	95	0	0.000	0.000	0.000	0.000	0.000	0.000	0.000	0.000	0.000	0.000	0.000	0.000	0.000	0.000	0.162	0.576	0.198	0.258	2.929	0.827	0.551	316	2384	100	1645	10128	11773	6184	10738	16922	Error	Error	-2.622	1645	10128	6184	10738	2078681	4014942	11.973	16.029	0	0	0
1	18	14	"A85"	"A85"	9300	57485	100	1830	5293	7465	141	416	416	440	195	44	89	81	0	11777	12009	6138	51	2151	2151	2186	467	21	99	96	0	0.000	0.000	0.000	0.000	0.000	0.000	0.000	0.000	0.000	0.000	0.000	0.000	0.000	0.000	0.147	0.495	0.171	0.211	2.909	0.730	0.524	316	2384	100	1414	9626	11040	4877	9858	14735	Error	Error	-2.767	1414	9626	4877	9858	1672553	3794988	24.887	21.034	0	0	0
1	1	15	"A86"	"A86"	4210	57795	100	487	505	195	38	365	365	393	281	71	22	2	0	9158	9443	3615	38	1797	1797	1888	924	48	94	91	0	0.000	0.000	0.000	0.000	0.000	0.000	0.000	0.000	0.000	0.000	0.000	0.000	0.000	0.000	0.017	0.018	0.026	0.023	2.965	0.018	0.094	316	2384	100	122	7361	7483	140	7646	7786	Error	Error	-5.915	122	7361	140	7646	159496	2984089	0.399	8.176	0	0	0
1	2	15	"A86"	"A86"	4505	57795	100	489	517	203	39	363	363	379	162	42	41	17	0	8120	8304	3597	43	1779	1779	1926	885	45	91	89	0	0.000	0.000	0.000	0.000	0.000	0.000	0.000	0.000	0.000	0.000	0.000	0.000	0.000	0.000	0.020	0.024	0.030	0.027	3.503	0.018	0.101	316	2384	100	126	6341	6467	154	6525	6679	Error	Error	-5.653	126	6341	154	6525	163413	2624106	0.852	7.207	0	0	0
1	3	15	"A86"	"A86"	4805	57795	100	499	531	215	40	370	370	412	498	120	7	0	0	8831	9397	4272	45	1858	1858	2062	1314	63	91	88	0	0.000	0.000	0.000	0.000	0.000	0.000	0.000	0.000	0.000	0.000	0.000	0.000	0.000	0.000	0.018	0.021	0.026	0.027	2.961	0.019	0.137	316	2384	100	129	6973	7102	161	7539	7700	Error	Error	-5.756	129	6973	161	7539	167916	2969490	0.239	5.582	0	0	0
1	4	15	"A87"	"A87"	5105	57795	100	464	491	216	43	356	356	384	265	69	23	3	0	8552	8341	3643	43	1846	1846	2023	1149	56	87	83	0	0.000	0.000	0.000	0.000	0.000	0.000	0.000	0.000	0.000	0.000	0.000	0.000	0.000	0.000	0.016	0.021	0.028	0.027	4.169	0.016	0.098	316	2384	100	108	6706	6814	135	6495	6630	Error	Error	-5.956	108	6706	135	6495	155313	2635851	0.404	5.499	0	0	0
1	5	15	"A87"	"A87"	5405	57795	100	479	647	1923	297	357	357	384	205	53	34	12	0	9059	8977	3833	42	1843	1843	1925	534	27	93	92	0	0.000	0.000	0.000	0.000	0.000	0.000	0.000	0.000	0.000	0.000	0.000	0.000	0.000	0.000	0.017	0.041	0.026	0.024	4.360	0.055	0.038	316	2384	100	122	7216	7338	290	7134	7424	Error	Error	-5.886	122	7216	290	7134	204447	2836662	1.283	13.206	0	0	0
1	6	15	"A87"	"A87"	5705	57795	100	460	491	192	39	356	356	397	561	141	2	0	0	8500	8550	3971	46	1861	1861	2009	1096	54	91	87	0	0.000	0.000	0.000	0.000	0.000	0.000	0.000	0.000	0.000	0.000	0.000	0.000	0.000	0.000	0.016	0.020	0.027	0.024	3.617	0.015	0.123	316	2384	100	104	6639	6743	135	6689	6824	Error	Error	-5.996	104	6639	135	6689	155211	2701863	0.168	5.968	0	0	0
1	7	15	"A88"	"A88"	6005	57795	100	527	547	222	40	366	366	468	1438	307	0	0	0	10252	9899	4405	44	1868	1868	2095	2262	107	87	78	0	0.000	0.000	0.000	0.000	0.000	0.000	0.000	0.000	0.000	0.000	0.000	0.000	0.000	0.000	0.019	0.023	0.027	0.025	3.842	0.190	0.230	316	2384	100	161	8384	8545	181	8031	8212	Error	Error	-5.703	161	8384	181	8031	172974	3127991	0.055	3.450	0	0	0
1	8	15	"A88"	"A88"	6305	57790	100	501	515	217	42	363	363	403	594	147	2	0	0	8997	8877	4248	47	1902	1902	2078	1234	59	86	82	0	0.000	0.000	0.000	0.000	0.000	0.000	0.000	0.000	0.000	0.000	0.000	0.000	0.000	0.000	0.019	0.022	0.028	0.031	4.676	0.018	0.140	316	2384	100	138	7095	7233	152	6975	7127	Error	Error	-5.684	138	7095	152	6975	162720	2805020	0.189	5.510	0	0	0
1	9	15	"A88"	"A88"	6605	57790	100	563	579	214	36	370	370	392	210	53	47	15	0	9509	9095	4229	46	1890	1890	1943	500	25	93	89	0	0.000	0.000	0.000	0.000	0.000	0.000	0.000	0.000	0.000	0.000	0.000	0.000	0.000	0.000	0.025	0.029	0.033	0.033	3.767	0.020	0.108	316	2384	100	193	7619	7812	209	7205	7414	Error	Error	-5.303	193	7619	209	7205	182993	2874035	0.890	14.304	0	0	0
1	10	15	"A89"	"A89"	6905	57790	100	490	505	188	37	356	356	394	285	72	25	1	0	9618	8918	3630	40	1883	1883	1920	439	22	93	89	0	0.000	0.000	0.000	0.000	0.000	0.000	0.000	0.000	0.000	0.000	0.000	0.000	0.000	0.000	0.017	0.021	0.027	0.026	3.737	0.018	0.099	316	2384	100	134	7735	7869	149	7035	7184	Error	Error	-5.851	134	7735	149	7035	159495	2818243	0.389	15.941	0	0	0
1	11	15	"A89"	"A89"	7205	57790	100	469	478	193	40	354	354	385	288	74	16	1	0	8638	8495	3408	40	1857	1857	1900	767	40	93	90	0	0.000	0.000	0.000	0.000	0.000	0.000	0.000	0.000	0.000	0.000	0.000	0.000	0.000	0.000	0.017	0.019	0.024	0.022	3.295	0.037	0.125	316	2384	100	115	6781	6896	124	6638	6762	Error	Error	-5.882	115	6781	124	6638	150973	2684333	0.323	8.598	0	0	0
1	12	15	"A89"	"A89"	7505	57790	100	470	520	484	93	358	358	380	205	53	31	9	0	8420	8501	3146	37	1866	1866	1906	614	32	96	94	0	0.000	0.000	0.000	0.000	0.000	0.000	0.000	0.000	0.000	0.000	0.000	0.000	0.000	0.000	0.017	0.024	0.027	0.025	3.598	0.020	0.054	316	2384	100	112	6554	6666	162	6635	6797	Error	Error	-5.871	112	6554	162	6635	164213	2686176	0.683	10.741	0	0	0
1	13	15	"A90"	"A90"	7805	57790	100	536	798	3680	461	373	373	395	207	52	40	13	0	9174	9813	5362	54	1962	1962	2159	978	45	93	90	0	0.000	0.000	0.000	0.000	0.000	0.000	0.000	0.000	0.000	0.000	0.000	0.000	0.000	0.000	0.023	0.054	0.029	0.027	3.140	0.170	0.161	316	2384	100	163	7212	7375	425	7851	8276	Error	Error	-5.467	163	7212	425	7851	252294	3100902	1.947	7.826	0	0	0
1	14	15	"A90"	"A90"	8105	57790	100	495	526	189	35	365	365	405	372	91	13	0	0	9562	9902	3481	35	1902	1902	2038	1057	51	97	95	0	0.000	0.000	0.000	0.000	0.000	0.000	0.000	0.000	0.000	0.000	0.000	0.000	0.000	0.000	0.017	0.020	0.023	0.019	2.846	0.019	0.180	316	2384	100	130	7660	7790	161	8000	8161	Error	Error	-5.881	130	7660	161	8000	166255	3129135	0.325	7.440	0	0	0
1	15	15	"A90"	"A90"	8405	57790	100	510	567	380	67	379	379	416	382	91	15	1	0	9685	9884	3463	35	1923	1923	1993	503	25	99	98	0	0.000	0.000	0.000	0.000	0.000	0.000	0.000	0.000	0.000	0.000	0.000	0.000	0.000	0.000	0.017	0.024	0.026	0.022	2.740	0.024	0.119	316	2384	100	131	7762	7893	188	7961	8149	Error	Error	-5.889	131	7762	188	7961	179077	3123219	0.395	15.688	0	0	0
1	16	15	"A91"	"A91"	8705	57790	100	552	600	288	48	403	403	448	417	93	17	0	0	11469	11362	4627	40	2035	2035	2127	846	39	95	90	0	0.000	0.000	0.000	0.000	0.000	0.000	0.000	0.000	0.000	0.000	0.000	0.000	0.000	0.000	0.016	0.021	0.022	0.022	3.291	0.019	0.133	316	2384	100	149	9434	9583	197	9327	9524	Error	Error	-5.984	149	9434	197	9327	189748	3590405	0.365	10.916	0	0	0
1	17	15	"A91"	"A91"	9005	57785	100	575	599	268	44	415	415	483	546	113	6	1	0	11617	11999	5003	41	2093	2093	2205	1022	46	94	92	0	0.000	0.000	0.000	0.000	0.000	0.000	0.000	0.000	0.000	0.000	0.000	0.000	0.000	0.000	0.017	0.019	0.021	0.019	3.400	0.026	0.063	316	2384	100	160	9524	9684	184	9906	10090	Error	Error	-5.895	160	9524	184	9906	189320	3791687	0.212	9.583	0	0	0
1	18	15	"A91"	"A91"	9305	57785	100	645	727	449	61	424	424	469	632	134	10	2	0	12034	12532	5252	41	2228	2228	2299	785	34	99	96	0	0.000	0.000	0.000	0.000	0.000	0.000	0.000	0.000	0.000	0.000	0.000	0.000	0.000	0.000	0.023	0.029	0.026	0.024	3.433	0.045	0.068	316	2384	100	221	9806	10027	303	10304	10607	Error	Error	-5.472	221	9806	303	10304	229842	3960121	0.408	13.036	0	0	0
1	1	16	"A92"	"A92"	4210	58095	100	489	514	203	39	355	355	385	249	64	30	5	0	8606	8578	3876	45	1756	1756	1808	683	37	95	91	0	0.000	0.000	0.000	0.000	0.000	0.000	0.000	0.000	0.000	0.000	0.000	0.000	0.000	0.000	0.020	0.023	0.029	0.026	3.145	0.021	0.137	316	2384	100	134	6850	6984	159	6822	6981	Error	Error	-5.676	134	6850	159	6822	162280	2710646	0.518	9.912	0	0	0
1	2	16	"A92"	"A92"	4510	58095	100	474	499	207	41	372	372	568	2690	473	0	0	0	7989	7996	3381	42	1792	1792	2074	3382	163	77	45	0	0.000	0.000	0.000	0.000	0.000	0.000	0.000	0.000	0.000	0.000	0.000	0.000	0.000	0.000	0.016	0.020	0.030	0.027	4.085	0.545	0.459	316	2384	100	102	6197	6299	127	6204	6331	Error	Error	-5.925	102	6197	127	6204	157533	2526765	-0.026	1.751	0	0	0
1	3	16	"A92"	"A92"	4810	58095	100	529	552	440	79	381	381	759	3035	399	0	0	0	9070	8971	4044	45	1843	1843	2712	6051	223	59	10	0	0.000	0.000	0.000	0.000	0.000	0.000	0.000	0.000	0.000	0.000	0.000	0.000	0.000	0.000	0.020	0.024	0.029	0.027	3.797	0.196	0.462	316	2384	100	148	7227	7375	171	7128	7299	Error	Error	-5.610	148	7227	171	7128	174311	2834853	-0.068	1.034	0	0	0
1	4	16	"A93"	"A93"	5110	58095	100	503	519	218	42	362	362	389	179	46	41	15	0	8693	9406	4320	45	1843	1843	1960	702	35	93	92	0	0.000	0.000	0.000	0.000	0.000	0.000	0.000	0.000	0.000	0.000	0.000	0.000	0.000	0.000	0.021	0.021	0.029	0.024	3.205	0.020	0.158	316	2384	100	141	6850	6991	157	7563	7720	Error	Error	-5.602	141	6850	157	7563	163999	2972219	0.726	10.607	0	0	0
1	5	16	"A93"	"A93"	5410	58095	100	489	639	1142	178	367	367	430	711	165	4	1	0	10474	11758	6557	55	1875	1875	2081	1433	68	92	90	0	0.000	0.000	0.000	0.000	0.000	0.000	0.000	0.000	0.000	0.000	0.000	0.000	0.000	0.000	0.014	0.028	0.020	0.018	3.634	0.051	0.191	316	2384	100	122	8599	8721	272	9883	10155	Error	Error	-6.139	122	8599	272	9883	201853	3715652	0.294	6.753	0	0	0
1	6	16	"A93"	"A93"	5710	58095	100	470	502	211	42	347	347	370	175	47	40	17	0	9717	10553	4926	46	1840	1840	1989	968	48	93	92	0	0.000	0.000	0.000	0.000	0.000	0.000	0.000	0.000	0.000	0.000	0.000	0.000	0.000	0.000	0.016	0.018	0.022	0.022	3.418	0.017	0.161	316	2384	100	123	7877	8000	155	8713	8868	Error	Error	-6.001	123	7877	155	8713	158780	3334813	0.754	8.847	0	0	0
1	7	16	"A94"	"A94"	6010	58095	100	541	567	239	42	367	367	432	830	192	1	0	0	11581	11703	6189	52	1852	1852	1948	1227	62	85	81	0	0.000	0.000	0.000	0.000	0.000	0.000	0.000	0.000	0.000	0.000	0.000	0.000	0.000	0.000	0.018	0.020	0.025	0.025	4.313	0.018	0.094	316	2384	100	174	9729	9903	200	9851	10051	Error	Error	-5.805	174	9729	200	9851	179242	3698221	0.163	7.950	0	0	0
1	8	16	"A94"	"A94"	6310	58090	100	524	552	263	47	358	358	382	212	55	38	14	0	10020	10278	5412	52	1856	1856	1911	529	27	93	90	0	0.000	0.000	0.000	0.000	0.000	0.000	0.000	0.000	0.000	0.000	0.000	0.000	0.000	0.000	0.020	0.023	0.026	0.026	3.867	0.018	0.130	316	2384	100	166	8164	8330	194	8422	8616	Error	Error	-5.620	166	8164	194	8422	174384	3247860	0.802	15.817	0	0	0
1	9	16	"A94"	"A94"	6610	58090	100	497	564	371	65	357	357	391	385	98	15	3	0	9935	9913	4595	46	1851	1851	1917	664	34	92	89	0	0.000	0.000	0.000	0.000	0.000	0.000	0.000	0.000	0.000	0.000	0.000	0.000	0.000	0.000	0.017	0.026	0.025	0.026	3.534	0.023	0.039	316	2384	100	140	8084	8224	207	8062	8269	Error	Error	-5.852	140	8084	207	8062	178346	3132363	0.449	12.042	0	0	0
1	10	16	"A95"	"A95"	6910	58090	100	517	542	275	50	355	355	411	1047	254	0	0	0	11972	11128	5136	46	1851	1851	1924	768	39	88	85	0	0.000	0.000	0.000	0.000	0.000	0.000	0.000	0.000	0.000	0.000	0.000	0.000	0.000	0.000	0.016	0.020	0.024	0.025	3.661	0.057	0.034	316	2384	100	162	10121	10283	187	9277	9464	Error	Error	-5.965	162	10121	187	9277	171250	3516480	0.125	11.984	0	0	0
1	11	16	"A95"	"A95"	7210	58090	100	532	545	205	37	363	363	448	844	188	0	0	0	11528	11239	4891	43	1871	1871	2141	2838	132	87	76	0	0.000	0.000	0.000	0.000	0.000	0.000	0.000	0.000	0.000	0.000	0.000	0.000	0.000	0.000	0.018	0.019	0.022	0.021	3.029	0.019	0.132	316	2384	100	169	9657	9826	182	9368	9550	Error	Error	-5.836	169	9657	182	9368	172100	3551375	0.115	3.206	0	0	0
1	12	16	"A95"	"A95"	7510	58090	100	578	564	216	38	365	365	420	560	133	3	0	0	12460	11565	5111	44	1874	1874	1954	1101	56	87	85	0	0.000	0.000	0.000	0.000	0.000	0.000	0.000	0.000	0.000	0.000	0.000	0.000	0.000	0.000	0.020	0.021	0.024	0.024	2.927	0.020	0.219	316	2384	100	213	10586	10799	199	9691	9890	Error	Error	-5.635	213	10586	199	9691	178234	3654532	0.257	8.729	0	0	0
1	13	16	"A96"	"A96"	7810	58090	100	558	580	234	40	374	374	396	205	51	45	18	0	13952	13591	5858	43	1957	1957	2071	726	35	96	93	0	0.000	0.000	0.000	0.000	0.000	0.000	0.000	0.000	0.000	0.000	0.000	0.000	0.000	0.000	0.015	0.018	0.021	0.018	3.148	0.017	0.205	316	2384	100	184	11995	12179	206	11634	11840	Error	Error	-6.027	184	11995	206	11634	183251	4294807	0.898	15.868	0	0	0
1	14	16	"A96"	"A96"	8110	58090	100	527	562	226	40	365	365	395	231	58	37	13	0	13058	12740	5923	46	1897	1897	2081	996	47	99	95	0	0.000	0.000	0.000	0.000	0.000	0.000	0.000	0.000	0.000	0.000	0.000	0.000	0.000	0.000	0.015	0.018	0.020	0.019	2.733	0.016	0.193	316	2384	100	162	11161	11323	197	10843	11040	Error	Error	-6.106	162	11161	197	10843	177440	4025687	0.723	10.702	0	0	0
1	15	16	"A96"	"A96"	8410	58090	100	629	621	223	35	372	372	398	306	76	39	5	0	15517	14585	5449	37	1929	1929	2007	554	27	100	100	0	0.000	0.000	0.000	0.000	0.000	0.000	0.000	0.000	0.000	0.000	0.000	0.000	0.000	0.000	0.019	0.020	0.021	0.019	2.319	0.019	0.267	316	2384	100	257	13588	13845	249	12656	12905	Error	Error	-5.724	257	13588	249	12656	196302	4608918	0.729	22.704	0	0	0
1	16	16	"A97"	"A97"	8710	58085	100	575	605	273	45	383	383	410	237	57	42	12	0	14763	13222	5609	42	1957	1957	2009	559	27	97	93	0	0.000	0.000	0.000	0.000	0.000	0.000	0.000	0.000	0.000	0.000	0.000	0.000	0.000	0.000	0.015	0.020	0.021	0.020	2.881	0.078	0.109	316	2384	100	192	12806	12998	222	11265	11487	Error	Error	-6.060	192	12806	222	11265	191182	4178001	0.823	20.059	0	0	0
1	17	16	"A97"	"A97"	9010	58085	100	616	626	262	41	386	386	434	475	109	17	0	0	14225	13096	5472	41	1969	1969	2032	922	45	97	95	0	0.000	0.000	0.000	0.000	0.000	0.000	0.000	0.000	0.000	0.000	0.000	0.000	0.000	0.000	0.019	0.022	0.023	0.022	2.912	0.019	0.058	316	2384	100	230	12256	12486	240	11127	11367	Error	Error	-5.736	230	12256	240	11127	197726	4138191	0.404	12.000	0	0	0
1	18	16	"A97"	"A97"	9305	58085	100	554	580	225	38	383	383	417	262	62	34	8	0	11624	12083	5607	46	2062	2062	2107	643	30	99	95	0	0.000	0.000	0.000	0.000	0.000	0.000	0.000	0.000	0.000	0.000	0.000	0.000	0.000	0.000	0.018	0.020	0.022	0.020	2.800	0.019	0.218	316	2384	100	171	9562	9733	197	10021	10218	Error	Error	-5.805	171	9562	197	10021	183358	3818319	0.622	15.515	0	0	0
1	1	17	"A98"	"A98"	4215	58395	100	397	464	419	90	368	368	393	200	50	19	6	0	3284	3639	2021	55	1740	1740	1775	376	21	84	74	0	0.000	0.000	0.000	0.000	0.000	0.000	0.000	0.000	0.000	0.000	0.000	0.000	0.000	0.000	0.019	0.051	0.092	0.085	4.001	0.102	0.128	316	2384	100	29	1544	1573	96	1899	1995	Error	Error	-5.734	29	1544	96	1899	146717	1149768	0.355	4.957	0	0	0
1	2	17	"A98"	"A98"	4515	58395	100	386	496	1085	218	358	358	391	290	74	15	2	0	3147	3598	1742	48	1752	1752	1789	532	29	82	61	0	0.000	0.000	0.000	0.000	0.000	0.000	0.000	0.000	0.000	0.000	0.000	0.000	0.000	0.000	0.020	0.075	0.080	0.086	4.977	0.124	0.043	316	2384	100	28	1395	1423	138	1846	1984	Error	Error	-5.639	28	1395	138	1846	156780	1136825	0.362	3.400	0	0	0
1	3	17	"A98"	"A98"	4815	58395	100	407	419	171	40	367	367	406	352	86	5	0	0	3305	3702	1908	51	1756	1756	1835	907	49	65	42	0	0.000	0.000	0.000	0.000	0.000	0.000	0.000	0.000	0.000	0.000	0.000	0.000	0.000	0.000	0.026	0.027	0.062	0.074	4.916	0.024	0.030	316	2384	100	40	1549	1589	52	1946	1998	Error	Error	-5.275	40	1549	52	1946	132436	1169932	0.037	2.058	0	0	0
1	4	17	"A99"	"A99"	5115	58395	100	437	465	188	40	355	355	383	273	71	19	3	0	6183	6623	2999	45	1776	1776	1815	396	21	93	89	0	0.000	0.000	0.000	0.000	0.000	0.000	0.000	0.000	0.000	0.000	0.000	0.000	0.000	0.000	0.019	0.023	0.033	0.038	4.273	0.021	0.026	316	2384	100	82	4407	4489	110	4847	4957	Error	Error	-5.748	82	4407	110	4847	146959	2092855	0.300	12.141	0	0	0
1	5	17	"A99"	"A99"	5415	58395	100	454	473	198	41	360	360	394	275	69	20	3	0	6414	6991	3450	49	1807	1807	1842	439	23	91	88	0	0.000	0.000	0.000	0.000	0.000	0.000	0.000	0.000	0.000	0.000	0.000	0.000	0.000	0.000	0.020	0.022	0.032	0.029	4.222	0.020	0.086	316	2384	100	94	4607	4701	113	5184	5297	Error	Error	-5.615	94	4607	113	5184	149473	2209007	0.287	11.729	0	0	0
1	6	17	"A99"	"A99"	5715	58395	100	423	448	187	41	346	346	371	191	51	28	8	0	6095	6525	3088	47	1772	1772	1800	359	19	95	89	0	0.000	0.000	0.000	0.000	0.000	0.000	0.000	0.000	0.000	0.000	0.000	0.000	0.000	0.000	0.018	0.021	0.033	0.033	3.877	0.018	0.051	316	2384	100	77	4323	4400	102	4753	4855	Error	Error	-5.811	77	4323	102	4753	141623	2062016	0.403	13.162	0	0	0
1	7	17	"A100"	"A100"	6015	58395	100	526	552	231	41	367	367	388	215	55	41	14	0	9561	9814	4774	48	1883	1883	2024	850	41	92	87	0	0.000	0.000	0.000	0.000	0.000	0.000	0.000	0.000	0.000	0.000	0.000	0.000	0.000	0.000	0.021	0.023	0.027	0.026	3.407	0.019	0.179	316	2384	100	159	7678	7837	185	7931	8116	Error	Error	-5.594	159	7678	185	7931	174393	3101284	0.763	9.165	0	0	0
1	8	17	"A100"	"A100"	6315	58390	100	492	557	351	63	355	355	381	218	57	37	14	0	8665	9291	4840	52	1878	1878	2062	1104	53	89	87	0	0.000	0.000	0.000	0.000	0.000	0.000	0.000	0.000	0.000	0.000	0.000	0.000	0.000	0.000	0.020	0.027	0.031	0.031	3.236	0.024	0.198	316	2384	100	137	6787	6924	202	7413	7615	Error	Error	-5.631	137	6787	202	7413	175957	2936031	0.807	6.548	0	0	0
1	9	17	"A100"	"A100"	6610	58390	100	602	1424	2848	200	353	353	406	1105	272	11	10	0	10311	12195	9136	74	1822	1822	1969	1808	91	89	85	0	0.000	0.000	0.000	0.000	0.000	0.000	0.000	0.000	0.000	0.000	0.000	0.000	0.000	0.000	0.029	0.103	0.037	0.039	3.638	0.188	0.609	316	2384	100	249	8489	8738	1071	10373	11444	Error	Error	-5.091	249	8489	1071	10373	449903	3853565	0.921	5.656	0	0	0
1	10	17	"A101"	"A101"	6910	58390	100	419	448	250	55	347	347	368	191	51	24	7	0	5277	5894	3184	54	1785	1785	1800	351	19	91	85	0	0.000	0.000	0.000	0.000	0.000	0.000	0.000	0.000	0.000	0.000	0.000	0.000	0.000	0.000	0.021	0.025	0.034	0.039	4.832	0.028	0.096	316	2384	100	72	3492	3564	101	4109	4210	Error	Error	-5.600	72	3492	101	4109	141599	1862639	0.419	11.664	0	0	0
1	11	17	"A101"	"A101"	7210	58390	100	436	449	188	41	360	360	623	3377	542	0	0	0	4699	5464	2720	49	1844	1844	2421	4798	198	24	5	0	0.000	0.000	0.000	0.000	0.000	0.000	0.000	0.000	0.000	0.000	0.000	0.000	0.000	0.000	0.027	0.025	0.049	0.047	3.486	0.661	0.653	316	2384	100	76	2855	2931	89	3620	3709	Error	Error	-5.231	76	2855	89	3620	142035	1726653	-0.052	0.634	0	0	0
1	12	17	"A101"	"A101"	7510	58390	100	410	434	190	43	351	351	381	251	65	18	2	0	4373	5275	3064	58	1802	1802	1839	407	22	92	86	0	0.000	0.000	0.000	0.000	0.000	0.000	0.000	0.000	0.000	0.000	0.000	0.000	0.000	0.000	0.023	0.024	0.039	0.041	4.005	0.028	0.040	316	2384	100	59	2571	2630	83	3473	3556	Error	Error	-5.445	59	2571	83	3473	137180	1667016	0.211	8.442	0	0	0
1	13	17	"A102"	"A102"	7810	58390	100	451	579	1023	176	357	357	466	2088	448	1	0	0	5443	6427	3844	59	1824	1824	2015	2757	136	62	32	0	0.000	0.000	0.000	0.000	0.000	0.000	0.000	0.000	0.000	0.000	0.000	0.000	0.000	0.000	0.026	0.048	0.040	0.046	3.866	0.551	0.552	316	2384	100	94	3619	3713	222	4603	4825	Error	Error	-5.267	94	3619	222	4603	182871	2030783	0.054	1.600	0	0	0
1	14	17	"A102"	"A102"	8110	58390	100	401	414	180	43	351	351	384	268	69	12	1	0	4155	4724	2413	51	1810	1810	1841	454	24	88	80	0	0.000	0.000	0.000	0.000	0.000	0.000	0.000	0.000	0.000	0.000	0.000	0.000	0.000	0.000	0.021	0.022	0.048	0.049	3.574	0.022	0.047	316	2384	100	50	2345	2395	63	2914	2977	Error	Error	-5.552	50	2345	63	2914	130756	1492719	0.112	6.350	0	0	0
1	15	17	"A102"	"A102"	8410	58390	100	418	462	322	69	364	364	444	617	138	3	0	0	4385	4867	2386	49	1848	1848	1998	1319	66	73	47	0	0.000	0.000	0.000	0.000	0.000	0.000	0.000	0.000	0.000	0.000	0.000	0.000	0.000	0.000	0.021	0.032	0.057	0.060	4.354	0.025	0.041	316	2384	100	54	2537	2591	98	3019	3117	Error	Error	-5.554	54	2537	98	3019	145981	1538055	0.029	2.175	0	0	0
1	16	17	"A103"	"A103"	8710	58385	100	517	565	451	79	403	403	437	335	76	18	2	0	8178	9026	5083	56	2039	2039	2116	537	25	92	87	0	0.000	0.000	0.000	0.000	0.000	0.000	0.000	0.000	0.000	0.000	0.000	0.000	0.000	0.000	0.019	0.023	0.027	0.028	3.614	0.026	0.133	316	2384	100	114	6139	6253	162	6987	7149	Error	Error	-5.751	114	6139	162	6987	178683	2852139	0.382	12.868	0	0	0
1	17	17	"A103"	"A103"	9010	58385	100	554	583	269	46	444	444	494	528	106	5	0	0	10050	10143	5072	50	2155	2155	2282	1256	55	89	82	0	0.000	0.000	0.000	0.000	0.000	0.000	0.000	0.000	0.000	0.000	0.000	0.000	0.000	0.000	0.014	0.017	0.024	0.024	3.172	0.021	0.112	316	2384	100	110	7895	8005	139	7988	8127	Error	Error	-6.165	110	7895	139	7988	184089	3205156	0.169	6.259	0	0	0
1	18	17	"A103"	"A103"	9310	58385	100	525	545	201	36	401	401	442	416	94	10	0	0	7093	8017	3837	47	2057	2057	2121	682	32	95	89	0	0.000	0.000	0.000	0.000	0.000	0.000	0.000	0.000	0.000	0.000	0.000	0.000	0.000	0.000	0.025	0.024	0.030	0.027	3.911	0.024	0.023	316	2384	100	124	5036	5160	144	5960	6104	Error	Error	-5.344	124	5036	144	5960	172219	2533358	0.248	8.645	0	0	0
1	1	18	"A104"	"A104"	4215	58695	100	514	545	248	45	379	379	473	604	127	4	0	0	8758	8204	3461	42	1802	1802	2029	1537	75	85	79	0	0.000	0.000	0.000	0.000	0.000	0.000	0.000	0.000	0.000	0.000	0.000	0.000	0.000	0.000	0.019	0.026	0.031	0.030	2.890	0.059	0.132	316	2384	100	135	6956	7091	166	6402	6568	Error	Error	-5.687	135	6956	166	6402	172259	2592571	0.119	4.018	0	0	0
1	2	18	"A104"	"A104"	4515	58695	100	497	547	283	51	385	385	421	357	84	15	2	0	7928	7751	3663	47	1817	1817	1890	854	45	87	83	0	0.000	0.000	0.000	0.000	0.000	0.000	0.000	0.000	0.000	0.000	0.000	0.000	0.000	0.000	0.018	0.027	0.033	0.033	3.905	0.023	0.060	316	2384	100	112	6111	6223	162	5934	6096	Error	Error	-5.770	112	6111	162	5934	172730	2449259	0.353	6.863	0	0	0
1	3	18	"A104"	"A104"	4815	58695	100	507	535	245	45	376	376	435	702	161	2	0	0	8834	8365	3536	42	1808	1808	1939	1331	68	87	82	0	0.000	0.000	0.000	0.000	0.000	0.000	0.000	0.000	0.000	0.000	0.000	0.000	0.000	0.000	0.019	0.024	0.032	0.031	3.591	0.122	0.214	316	2384	100	131	7026	7157	159	6557	6716	Error	Error	-5.745	131	7026	159	6557	169024	2643450	0.142	4.828	0	0	0
1	4	18	"A105"	"A105"	5115	58695	100	512	560	256	45	375	375	406	313	77	27	4	0	9816	9039	4119	45	1887	1887	2101	1190	56	83	79	0	0.000	0.000	0.000	0.000	0.000	0.000	0.000	0.000	0.000	0.000	0.000	0.000	0.000	0.000	0.017	0.026	0.031	0.032	4.186	0.022	0.115	316	2384	100	137	7929	8066	185	7152	7337	Error	Error	-5.855	137	7929	185	7152	177033	2856327	0.492	5.830	0	0	0
1	5	18	"A105"	"A105"	5415	58695	100	514	532	201	37	362	362	449	1385	308	0	0	0	9977	9776	3646	37	1856	1856	2131	2953	138	90	73	0	0.000	0.000	0.000	0.000	0.000	0.000	0.000	0.000	0.000	0.000	0.000	0.000	0.000	0.000	0.019	0.021	0.025	0.022	2.871	0.223	0.361	316	2384	100	152	8121	8273	170	7920	8090	Error	Error	-5.740	152	8121	170	7920	168161	3089065	0.060	2.589	0	0	0
1	6	18	"A105"	"A105"	5715	58695	100	526	538	224	41	371	371	425	430	101	9	0	0	9572	9533	3492	36	1880	1880	2069	1090	52	93	92	0	0.000	0.000	0.000	0.000	0.000	0.000	0.000	0.000	0.000	0.000	0.000	0.000	0.000	0.000	0.020	0.022	0.025	0.023	3.349	0.019	0.117	316	2384	100	155	7692	7847	167	7653	7820	Error	Error	-5.633	155	7692	167	7653	170077	3012503	0.263	6.848	0	0	0
1	7	18	"A106"	"A106"	6015	58695	100	386	401	183	45	367	367	395	266	67	9	0	0	2788	3103	1307	42	1853	1853	1897	613	32	66	36	0	0.000	0.000	0.000	0.000	0.000	0.000	0.000	0.000	0.000	0.000	0.000	0.000	0.000	0.000	0.020	0.027	0.111	0.099	4.670	0.039	0.037	316	2384	100	19	935	954	34	1250	1284	Error	Error	-5.621	19	935	34	1250	126710	980623	0.023	1.967	0	0	0
1	8	18	"A106"	"A106"	6315	58690	100	460	500	250	50	384	384	419	465	110	6	0	0	2952	3355	1538	45	1872	1872	1930	737	38	68	34	0	0.000	0.000	0.000	0.000	0.000	0.000	0.000	0.000	0.000	0.000	0.000	0.000	0.000	0.000	0.070	0.078	0.133	0.126	4.945	0.322	0.395	316	2384	100	76	1080	1156	116	1483	1599	Error	Error	-3.829	76	1080	116	1483	157900	1060289	0.174	1.934	0	0	0
1	9	18	"A106"	"A106"	6615	58690	100	399	402	168	41	347	347	382	275	71	8	0	0	2513	2850	1241	43	1808	1808	1849	715	38	49	21	0	0.000	0.000	0.000	0.000	0.000	0.000	0.000	0.000	0.000	0.000	0.000	0.000	0.000	0.000	0.074	0.053	0.168	0.188	5.266	0.176	0.417	316	2384	100	52	705	757	55	1042	1097	Error	Error	-3.761	52	705	55	1042	126909	900505	0.073	1.400	0	0	0
1	10	18	"A107"	"A107"	6915	58690	100	393	428	203	47	353	353	380	187	49	25	7	0	4428	5012	2854	56	1799	1799	1820	353	19	87	79	0	0.000	0.000	0.000	0.000	0.000	0.000	0.000	0.000	0.000	0.000	0.000	0.000	0.000	0.000	0.015	0.023	0.046	0.053	5.329	0.023	0.062	316	2384	100	40	2629	2669	75	3213	3288	Error	Error	-6.038	40	2629	75	3213	135280	1583802	0.257	9.042	0	0	0
1	11	18	"A107"	"A107"	7215	58690	100	404	461	508	110	369	369	408	380	93	6	0	0	3896	4737	2710	57	1820	1820	1859	463	24	89	80	0	0.000	0.000	0.000	0.000	0.000	0.000	0.000	0.000	0.000	0.000	0.000	0.000	0.000	0.000	0.017	0.032	0.052	0.055	4.051	0.051	0.100	316	2384	100	35	2076	2111	92	2917	3009	Error	Error	-5.890	35	2076	92	2917	145642	1496772	0.139	6.216	0	0	0
1	12	18	"A107"	"A107"	7515	58690	100	398	467	367	78	364	364	404	415	102	7	1	0	3597	4306	2200	51	1807	1807	1852	561	30	87	70	0	0.000	0.000	0.000	0.000	0.000	0.000	0.000	0.000	0.000	0.000	0.000	0.000	0.000	0.000	0.019	0.041	0.066	0.060	4.114	0.052	0.035	316	2384	100	34	1790	1824	103	2499	2602	Error	Error	-5.718	34	1790	103	2499	147610	1360756	0.152	4.374	0	0	0
1	13	18	"A108"	"A108"	7815	58690	100	406	428	176	41	356	356	381	242	63	15	3	0	4524	5371	3051	56	1814	1814	1857	793	42	83	71	0	0.000	0.000	0.000	0.000	0.000	0.000	0.000	0.000	0.000	0.000	0.000	0.000	0.000	0.000	0.018	0.020	0.044	0.044	4.226	0.021	0.031	316	2384	100	50	2710	2760	72	3557	3629	Error	Error	-5.760	50	2710	72	3557	135344	1697266	0.194	4.431	0	0	0
1	14	18	"A108"	"A108"	8115	58690	100	394	421	191	45	374	374	424	319	75	9	0	0	3733	4460	2303	51	1938	1938	2075	950	45	74	47	0	0.000	0.000	0.000	0.000	0.000	0.000	0.000	0.000	0.000	0.000	0.000	0.000	0.000	0.000	0.011	0.019	0.052	0.059	3.876	0.060	0.092	316	2384	100	20	1795	1815	47	2522	2569	Error	Error	-6.488	20	1795	47	2522	133077	1409209	-0.009	2.511	0	0	0
1	15	18	"A108"	"A108"	8415	58690	100	511	539	256	47	435	435	550	529	96	6	0	0	4331	5449	3505	64	2126	2126	2662	1969	73	53	26	0	0.000	0.000	0.000	0.000	0.000	0.000	0.000	0.000	0.000	0.000	0.000	0.000	0.000	0.000	0.034	0.031	0.061	0.062	3.882	0.118	0.297	316	2384	100	76	2205	2281	104	3323	3427	Error	Error	-4.859	76	2205	104	3323	170480	1722038	-0.021	1.415	0	0	0
1	16	18	"A109"	"A109"	8715	58685	100	399	413	180	43	399	399	438	490	111	0	0	0	2500	2754	1094	39	1989	1989	2089	1237	59	17	6	0	0.000	0.000	0.000	0.000	0.000	0.000	0.000	0.000	0.000	0.000	0.000	0.000	0.000	0.000	0.000	0.018	0.219	0.225	5.356	0.026	0.008	316	2384	100	0	511	511	14	765	779	Error	Error	Error	0	511	14	765	130426	870336	-0.051	0.538	0	0	0
1	17	18	"A109"	"A109"	9015	58685	100	392	445	351	78	379	379	434	602	138	1	1	0	2612	2829	1031	36	1906	1906	1987	1225	61	22	7	0	0.000	0.000	0.000	0.000	0.000	0.000	0.000	0.000	0.000	0.000	0.000	0.000	0.000	0.000	0.018	0.072	0.153	0.159	4.498	0.078	0.047	316	2384	100	13	706	719	66	923	989	Error	Error	-5.763	13	706	66	923	140712	893970	0.018	0.687	0	0	0
1	18	18	"A109"	"A109"	9315	58685	100	428	446	201	45	396	396	469	1433	305	0	0	0	2769	2939	921	31	2073	2073	2201	1973	89	7	2	0	0.000	0.000	0.000	0.000	0.000	0.000	0.000	0.000	0.000	0.000	0.000	0.000	0.000	0.000	0.046	0.058	0.156	0.186	4.813	0.064	0.051	316	2384	100	32	696	728	50	866	916	Error	Error	-4.443	32	696	50	866	141057	928872	-0.016	0.374	0	0	0
1	1	19	"A110"	"A110"	4220	58995	100	492	766	3610	471	399	399	422	207	49	27	12	0	6048	6363	4540	71	1828	1828	1881	496	26	90	87	0	0.000	0.000	0.000	0.000	0.000	0.000	0.000	0.000	0.000	0.000	0.000	0.000	0.000	0.000	0.022	0.081	0.046	0.044	3.907	0.471	0.414	316	2384	100	93	4220	4313	367	4535	4902	Error	Error	-5.504	93	4220	367	4535	242145	2010670	1.662	9.036	0	0	0
1	2	19	"A110"	"A110"	4520	58995	100	466	491	256	52	386	386	418	297	71	14	3	0	5836	6154	2671	43	1841	1841	1901	899	47	87	81	0	0.000	0.000	0.000	0.000	0.000	0.000	0.000	0.000	0.000	0.000	0.000	0.000	0.000	0.000	0.020	0.024	0.038	0.036	3.286	0.026	0.062	316	2384	100	80	3995	4075	105	4313	4418	Error	Error	-5.642	80	3995	105	4313	155246	1944585	0.246	4.731	0	0	0
1	3	19	"A110"	"A110"	4820	58995	100	431	465	186	40	376	376	408	286	70	15	1	0	6119	6598	2997	45	1844	1844	1888	645	34	91	87	0	0.000	0.000	0.000	0.000	0.000	0.000	0.000	0.000	0.000	0.000	0.000	0.000	0.000	0.000	0.013	0.019	0.033	0.033	3.815	0.016	0.037	316	2384	100	55	4275	4330	89	4754	4843	Error	Error	-6.280	55	4275	89	4754	146966	2085083	0.199	7.302	0	0	0
1	4	19	"A111"	"A111"	5120	58995	100	443	473	236	49	376	376	409	265	64	15	4	0	4720	5385	3020	56	1880	1880	1937	778	40	84	71	0	0.000	0.000	0.000	0.000	0.000	0.000	0.000	0.000	0.000	0.000	0.000	0.000	0.000	0.000	0.024	0.028	0.050	0.047	4.145	0.046	0.138	316	2384	100	67	2840	2907	97	3505	3602	Error	Error	-5.406	67	2840	97	3505	149370	1701650	0.242	4.432	0	0	0
1	5	19	"A111"	"A111"	5420	58995	100	430	456	191	41	371	371	446	1451	325	0	0	0	4778	5646	3218	56	1880	1880	1954	1037	53	83	64	0	0.000	0.000	0.000	0.000	0.000	0.000	0.000	0.000	0.000	0.000	0.000	0.000	0.000	0.000	0.020	0.023	0.039	0.038	3.721	0.566	0.222	316	2384	100	59	2898	2957	85	3766	3851	Error	Error	-5.618	59	2898	85	3766	144104	1784230	0.007	3.560	0	0	0
1	6	19	"A111"	"A111"	5720	58995	100	438	579	1948	336	361	361	407	675	165	2	0	0	5015	6118	3675	60	1846	1846	1919	1458	75	78	55	0	0.000	0.000	0.000	0.000	0.000	0.000	0.000	0.000	0.000	0.000	0.000	0.000	0.000	0.000	0.024	0.051	0.043	0.042	4.021	0.062	0.019	316	2384	100	77	3169	3246	218	4272	4490	Error	Error	-5.363	77	3169	218	4272	183041	1933219	0.255	2.880	0	0	0
1	7	19	"A112"	"A112"	6020	58990	100	809	1048	768	73	375	375	404	226	55	67	49	0	7326	8039	3971	49	1862	1862	1895	386	20	95	92	0	0.000	0.000	0.000	0.000	0.000	0.000	0.000	0.000	0.000	0.000	0.000	0.000	0.000	0.000	0.079	0.109	0.095	0.090	2.546	0.117	0.596	316	2384	100	434	5464	5898	673	6177	6850	Error	Error	-3.654	434	5464	673	6177	331268	2540304	2.850	15.917	0	0	0
1	8	19	"A112"	"A112"	6320	58990	100	705	965	773	80	371	371	403	283	70	54	33	0	6377	7254	4007	55	1889	1889	1909	393	20	93	88	0	0.000	0.000	0.000	0.000	0.000	0.000	0.000	0.000	0.000	0.000	0.000	0.000	0.000	0.000	0.074	0.111	0.090	0.093	2.755	0.121	0.432	316	2384	100	334	4488	4822	594	5365	5959	Error	Error	-3.748	334	4488	594	5365	304893	2292316	1.986	13.601	0	0	0
1	9	19	"A112"	"A112"	6620	58990	100	656	960	806	83	381	381	576	2629	456	4	0	0	6616	7259	3797	52	1837	1837	1930	921	47	89	83	0	0.000	0.000	0.000	0.000	0.000	0.000	0.000	0.000	0.000	0.000	0.000	0.000	0.000	0.000	0.058	0.107	0.082	0.072	2.890	0.137	0.528	316	2384	100	275	4779	5054	579	5422	6001	Error	Error	-4.119	275	4779	579	5422	303230	2293916	0.146	5.786	0	0	0
1	10	19	"A113"	"A113"	6920	58990	100	440	490	311	63	375	375	429	555	129	2	0	0	6648	6855	3386	49	1860	1860	1926	606	31	87	82	0	0.000	0.000	0.000	0.000	0.000	0.000	0.000	0.000	0.000	0.000	0.000	0.000	0.000	0.000	0.014	0.023	0.031	0.034	4.660	0.031	0.055	316	2384	100	65	4788	4853	115	4995	5110	Error	Error	-6.203	65	4788	115	4995	154715	2166265	0.110	8.134	0	0	0
1	11	19	"A113"	"A113"	7220	58990	100	435	461	182	39	360	360	391	275	70	18	1	0	6322	6701	3033	45	1821	1821	1864	660	35	93	85	0	0.000	0.000	0.000	0.000	0.000	0.000	0.000	0.000	0.000	0.000	0.000	0.000	0.000	0.000	0.017	0.021	0.033	0.032	3.425	0.017	0.071	316	2384	100	75	4501	4576	101	4880	4981	Error	Error	-5.907	75	4501	101	4880	145733	2117658	0.255	7.329	0	0	0
1	12	19	"A113"	"A113"	7520	58990	100	460	490	318	64	359	359	385	213	55	28	5	0	7042	7398	3688	49	1848	1848	1866	366	19	96	92	0	0.000	0.000	0.000	0.000	0.000	0.000	0.000	0.000	0.000	0.000	0.000	0.000	0.000	0.000	0.019	0.024	0.032	0.032	3.670	0.022	0.085	316	2384	100	101	5194	5295	131	5550	5681	Error	Error	-5.684	101	5194	131	5550	154838	2337827	0.493	15.115	0	0	0
1	13	19	"A114"	"A114"	7820	58990	100	2455	3699	3169	85	366	366	407	311	76	82	72	0	9218	8419	3805	45	1866	1866	1892	378	19	95	90	0	0.000	0.000	0.000	0.000	0.000	0.000	0.000	0.000	0.000	0.000	0.000	0.000	0.000	0.000	0.284	0.509	0.423	0.356	2.252	0.600	0.808	316	2384	100	2089	7352	9441	3333	6553	9886	Error	Error	-1.815	2089	7352	3333	6553	1168922	2660461	10.585	17.267	0	0	0
1	14	19	"A114"	"A114"	8120	58990	100	2443	3926	3568	90	382	382	411	348	84	87	77	0	9143	9185	4003	43	1873	1873	1904	397	20	96	94	0	0.000	0.000	0.000	0.000	0.000	0.000	0.000	0.000	0.000	0.000	0.000	0.000	0.000	0.000	0.283	0.485	0.363	0.333	2.320	0.590	0.767	316	2384	100	2061	7270	9331	3544	7312	10856	Error	Error	-1.819	2061	7270	3544	7312	1240661	2902516	10.101	18.340	0	0	0
1	15	19	"A114"	"A114"	8420	58990	100	2827	5418	6131	113	390	390	427	379	88	86	78	0	9736	10666	5288	49	1962	1962	2005	459	22	96	94	0	0.000	0.000	0.000	0.000	0.000	0.000	0.000	0.000	0.000	0.000	0.000	0.000	0.000	0.000	0.313	0.578	0.354	0.358	2.259	0.783	0.692	316	2384	100	2437	7774	10211	5028	8704	13732	Error	Error	-1.674	2437	7774	5028	8704	1712175	3370522	13.169	18.869	0	0	0
1	16	19	"A115"	"A115"	8720	58985	100	437	459	200	43	387	387	476	1201	252	0	0	0	4884	5455	2932	53	1900	1900	1963	673	34	87	80	0	0.000	0.000	0.000	0.000	0.000	0.000	0.000	0.000	0.000	0.000	0.000	0.000	0.000	0.000	0.017	0.020	0.047	0.050	4.403	0.250	0.054	316	2384	100	50	2984	3034	72	3555	3627	Error	Error	-5.899	50	2984	72	3555	145052	1723780	-0.014	5.189	0	0	0
1	17	19	"A115"	"A115"	9015	58985	100	453	474	203	42	390	390	417	192	46	27	7	0	5163	5776	2936	50	1959	1959	2010	436	21	93	89	0	0.000	0.000	0.000	0.000	0.000	0.000	0.000	0.000	0.000	0.000	0.000	0.000	0.000	0.000	0.020	0.022	0.042	0.041	4.697	0.020	0.045	316	2384	100	63	3204	3267	84	3817	3901	Error	Error	-5.668	63	3204	84	3817	149919	1825074	0.297	8.638	0	0	0
1	18	19	"A115"	"A115"	9315	58985	100	485	503	196	38	420	420	435	181	41	27	10	0	5674	6240	3218	51	2135	2135	2177	447	20	91	85	0	0.000	0.000	0.000	0.000	0.000	0.000	0.000	0.000	0.000	0.000	0.000	0.000	0.000	0.000	0.018	0.020	0.038	0.042	3.863	0.020	0.059	316	2384	100	65	3539	3604	83	4105	4188	Error	Error	-5.767	65	3539	83	4105	159054	1971941	0.376	9.089	0	0	0
1	1	20	"A116"	"A116"	4225	59295	100	1633	2112	1595	75	457	457	482	224	46	84	75	0	8482	8342	3011	36	1950	1950	1991	470	23	98	97	0	0.000	0.000	0.000	0.000	0.000	0.000	0.000	0.000	0.000	0.000	0.000	0.000	0.000	0.000	0.180	0.259	0.195	0.171	2.632	0.297	0.697	316	2384	100	1176	6532	7708	1655	6392	8047	Error	Error	-2.474	1176	6532	1655	6392	667274	2636181	7.277	13.513	0	0	0
1	2	20	"A116"	"A116"	4525	59295	100	1896	2191	1609	73	441	441	477	390	81	76	63	0	9110	8638	3140	36	1946	1946	2019	940	46	96	89	0	0.000	0.000	0.000	0.000	0.000	0.000	0.000	0.000	0.000	0.000	0.000	0.000	0.000	0.000	0.203	0.262	0.221	0.186	2.587	0.288	0.668	316	2384	100	1455	7164	8619	1750	6692	8442	Error	Error	-2.300	1455	7164	1750	6692	692454	2729729	4.395	7.041	0	0	0
1	3	20	"A116"	"A116"	4825	59295	100	2167	2407	1731	71	427	427	480	513	106	72	63	0	9853	9265	3003	32	1982	1982	2098	936	44	96	94	0	0.000	0.000	0.000	0.000	0.000	0.000	0.000	0.000	0.000	0.000	0.000	0.000	0.000	0.000	0.221	0.272	0.226	0.198	2.429	0.290	0.648	316	2384	100	1740	7871	9611	1980	7283	9263	Error	Error	-2.177	1740	7871	1980	7283	760583	2927836	3.756	7.657	0	0	0
1	4	20	"A117"	"A117"	5125	59295	100	416	445	193	43	405	405	452	476	105	1	0	0	2661	2816	957	33	1900	1900	1956	600	30	58	26	0	0.000	0.000	0.000	0.000	0.000	0.000	0.000	0.000	0.000	0.000	0.000	0.000	0.000	0.000	0.014	0.044	0.196	0.198	5.014	0.171	0.055	316	2384	100	11	761	772	40	916	956	Error	Error	-6.112	11	761	40	916	140704	889966	-0.015	1.433	0	0	0
1	5	20	"A117"	"A117"	5425	59295	100	404	443	282	63	409	409	442	253	57	12	2	0	2688	2927	1119	38	1923	1923	1965	509	25	65	34	0	0.000	0.000	0.000	0.000	0.000	0.000	0.000	0.000	0.000	0.000	0.000	0.000	0.000	0.000	-0.007	0.034	0.144	0.158	6.323	0.071	0.053	316	2384	100	-5	765	760	34	1004	1038	Error	Error	Error	-5	765	34	1004	139935	924965	0.004	1.890	0	0	0
1	6	20	"A117"	"A117"	5725	59295	100	408	451	235	52	394	394	464	1353	291	0	0	0	2667	2905	1137	39	1915	1915	1965	688	35	53	21	0	0.000	0.000	0.000	0.000	0.000	0.000	0.000	0.000	0.000	0.000	0.000	0.000	0.000	0.000	0.019	0.058	0.178	0.175	4.805	0.092	0.108	316	2384	100	14	752	766	57	990	1047	Error	Error	-5.747	14	752	57	990	142421	918021	-0.010	1.366	0	0	0
1	7	20	"A118"	"A118"	6025	59290	100	467	486	197	40	395	395	446	444	99	5	0	0	5738	6484	3687	56	1953	1953	2061	1452	70	79	62	0	0.000	0.000	0.000	0.000	0.000	0.000	0.000	0.000	0.000	0.000	0.000	0.000	0.000	0.000	0.019	0.020	0.047	0.045	4.455	0.070	0.243	316	2384	100	72	3785	3857	91	4531	4622	Error	Error	-5.716	72	3785	91	4531	153631	2048786	0.090	3.046	0	0	0
1	8	20	"A118"	"A118"	6320	59290	100	429	468	208	44	378	378	429	492	114	3	0	0	5565	6376	3362	52	1911	1911	1980	1045	52	85	75	0	0.000	0.000	0.000	0.000	0.000	0.000	0.000	0.000	0.000	0.000	0.000	0.000	0.000	0.000	0.014	0.020	0.038	0.042	4.767	0.016	0.044	316	2384	100	51	3654	3705	90	4465	4555	Error	Error	-6.163	51	3654	90	4465	147780	2014858	0.079	4.207	0	0	0
1	9	20	"A118"	"A118"	6620	59290	100	824	895	414	46	437	437	468	255	54	68	33	0	5870	6103	2749	45	1952	1952	1984	401	20	94	87	0	0.000	0.000	0.000	0.000	0.000	0.000	0.000	0.000	0.000	0.000	0.000	0.000	0.000	0.000	0.099	0.110	0.114	0.115	3.159	0.085	0.289	316	2384	100	387	3918	4305	458	4151	4609	Error	Error	-3.340	387	3918	458	4151	282923	1928609	1.675	10.272	0	0	0
1	10	20	"A119"	"A119"	6920	59290	100	409	422	172	40	388	388	427	333	77	5	0	0	4026	4419	2298	52	1885	1885	1927	425	22	83	77	0	0.000	0.000	0.000	0.000	0.000	0.000	0.000	0.000	0.000	0.000	0.000	0.000	0.000	0.000	0.010	0.013	0.051	0.055	4.723	0.020	0.020	316	2384	100	21	2141	2162	34	2534	2568	Error	Error	-6.672	21	2141	34	2534	133225	1396455	-0.015	5.864	0	0	0
1	11	20	"A119"	"A119"	7220	59290	100	413	463	374	80	385	385	421	320	76	9	1	0	4011	4570	2320	50	1886	1886	1943	719	37	86	72	0	0.000	0.000	0.000	0.000	0.000	0.000	0.000	0.000	0.000	0.000	0.000	0.000	0.000	0.000	0.013	0.029	0.055	0.057	3.828	0.097	0.210	316	2384	100	28	2125	2153	78	2684	2762	Error	Error	-6.246	28	2125	78	2684	146351	1444021	0.131	3.654	0	0	0
1	12	20	"A119"	"A119"	7520	59290	100	509	1712	7116	415	390	390	473	843	178	10	7	0	4267	7453	10001	134	1922	1922	2124	2257	106	51	27	1	0.000	0.000	0.000	0.000	0.000	0.000	0.000	0.000	0.000	0.000	0.000	0.000	0.000	0.000	0.051	0.239	0.078	0.076	3.333	0.550	0.651	316	2384	100	119	2345	2464	1322	5531	6853	Error	Error	-4.301	119	2345	1322	5531	541057	2355109	1.470	2.361	0	0	0
1	13	20	"A120"	"A120"	7820	59290	100	398	412	171	41	397	397	498	1774	356	0	0	0	2630	2872	1107	38	1899	1899	1966	1095	55	30	8	0	0.000	0.000	0.000	0.000	0.000	0.000	0.000	0.000	0.000	0.000	0.000	0.000	0.000	0.000	0.001	0.015	0.163	0.164	5.581	0.064	0.014	316	2384	100	1	731	732	15	973	988	Error	Error	-9.514	1	731	15	973	130227	907431	-0.048	0.827	0	0	0
1	14	20	"A120"	"A120"	8120	59290	100	415	440	195	44	402	402	556	1326	238	0	0	0	2893	3274	1382	42	1911	1911	2170	2434	112	13	4	0	0.000	0.000	0.000	0.000	0.000	0.000	0.000	0.000	0.000	0.000	0.000	0.000	0.000	0.000	0.013	0.028	0.102	0.101	5.261	0.392	0.769	316	2384	100	13	982	995	38	1363	1401	Error	Error	-6.239	13	982	38	1363	139126	1034627	-0.087	0.454	0	0	0
1	15	20	"A120"	"A120"	8420	59290	100	403	467	425	91	396	396	427	236	55	14	2	0	3073	3396	1463	43	1928	1928	1955	383	19	84	65	0	0.000	0.000	0.000	0.000	0.000	0.000	0.000	0.000	0.000	0.000	0.000	0.000	0.000	0.000	0.006	0.048	0.102	0.105	5.153	0.041	0.014	316	2384	100	7	1145	1152	71	1468	1539	Error	Error	-7.354	7	1145	71	1468	147503	1072984	0.169	3.762	0	0	0
1	16	20	"A121"	"A121"	8720	59285	100	495	542	260	47	398	398	474	1175	247	0	0	0	9153	9763	5014	51	1966	1966	2030	817	40	93	89	0	0.000	0.000	0.000	0.000	0.000	0.000	0.000	0.000	0.000	0.000	0.000	0.000	0.000	0.000	0.013	0.018	0.026	0.026	3.508	0.046	0.041	316	2384	100	97	7187	7284	144	7797	7941	Error	Error	-6.211	97	7187	144	7797	171126	3084972	0.058	9.465	0	0	0
1	17	20	"A121"	"A121"	9020	59285	100	527	675	1091	161	394	394	422	248	58	33	10	0	7775	8885	4567	51	1987	1987	2023	439	21	96	93	0	0.000	0.000	0.000	0.000	0.000	0.000	0.000	0.000	0.000	0.000	0.000	0.000	0.000	0.000	0.023	0.041	0.030	0.028	3.998	0.032	0.040	316	2384	100	133	5788	5921	281	6898	7179	Error	Error	-5.444	133	5788	281	6898	213434	2807654	1.020	15.631	0	0	0
1	18	20	"A121"	"A121"	9320	59285	100	596	624	285	45	427	427	509	1570	308	0	0	0	9716	10347	5173	49	2215	2215	2333	1895	81	91	75	0	0.000	0.000	0.000	0.000	0.000	0.000	0.000	0.000	0.000	0.000	0.000	0.000	0.000	0.000	0.023	0.024	0.027	0.027	3.303	0.021	0.168	316	2384	100	169	7501	7670	197	8132	8329	Error	Error	-5.472	169	7501	197	8132	197266	3269617	0.073	4.229	0	0	0
1	1	21	"Blank"	"Blank"	4225	59595	100	464	492	177	35	487	487	543	836	153	0	0	0	1930	1948	361	18	1986	1986	2138	2169	101	0	0	0	0.000	0.000	0.000	0.000	0.000	0.000	0.000	0.000	0.000	0.000	0.000	0.000	0.000	0.000	0.411	-0.132	0.665	0.633	4.636	0.377	0.941	316	2384	100	-23	-56	-79	5	-38	-33	Error	Error	-1.284	-23	-56	5	-38	155447	615554	-0.061	-0.088	0	0	0
1	2	21	"Blank"	"Blank"	4525	59595	100	435	466	185	39	454	454	493	401	81	2	0	0	1930	1959	338	17	1961	1961	2035	882	43	0	0	0	0.000	0.000	0.000	0.000	0.000	0.000	0.000	0.000	0.000	0.000	0.000	0.000	0.000	0.000	0.613	-6.000	0.508	0.557	3.621	0.129	0.061	316	2384	100	-19	-31	-50	12	-2	10	Error	Error	-0.706	-19	-31	12	-2	147356	618985	-0.067	-0.086	0	0	0
1	3	21	"Blank"	"Blank"	4825	59595	100	531	1358	2516	185	448	448	487	331	67	25	17	0	2187	3803	4841	127	2004	2004	2068	670	32	25	16	0	0.000	0.000	0.000	0.000	0.000	0.000	0.000	0.000	0.000	0.000	0.000	0.000	0.000	0.000	0.454	0.506	0.463	0.516	3.664	0.474	0.780	316	2384	100	83	183	266	910	1799	2709	Error	Error	-1.141	83	183	910	1799	429054	1201866	2.631	2.590	0	0	0
1	4	21	"Blank"	"Blank"	5125	59595	100	426	455	191	41	447	447	498	448	89	3	0	0	1953	1974	353	17	1991	1991	2039	549	26	6	0	0	0.000	0.000	0.000	0.000	0.000	0.000	0.000	0.000	0.000	0.000	0.000	0.000	0.000	0.000	0.553	-0.471	0.598	0.645	4.182	0.659	0.259	316	2384	100	-21	-38	-59	8	-17	-9	Error	Error	-0.856	-21	-38	8	-17	143895	623755	-0.096	-0.118	0	0	0
1	5	21	"Blank"	"Blank"	5425	59595	100	447	472	190	40	485	485	551	485	88	1	0	0	1989	2008	419	20	2074	2074	2229	1597	71	0	0	0	0.000	0.000	0.000	0.000	0.000	0.000	0.000	0.000	0.000	0.000	0.000	0.000	0.000	0.000	0.447	0.197	0.612	0.572	5.111	0.332	0.526	316	2384	100	-38	-85	-123	-13	-66	-79	Error	Error	-1.161	-38	-85	-13	-66	149159	634559	-0.163	-0.138	0	0	0
1	6	21	"Blank"	"Blank"	5725	59595	100	426	442	176	39	439	439	489	507	103	0	0	0	1962	1975	366	18	2014	2014	2087	672	32	3	0	0	0.000	0.000	0.000	0.000	0.000	0.000	0.000	0.000	0.000	0.000	0.000	0.000	0.000	0.000	0.250	-0.077	0.432	0.475	3.923	0.177	0.045	316	2384	100	-13	-52	-65	3	-39	-36	Error	Error	-2.000	-13	-52	3	-39	139700	623982	-0.093	-0.167	0	0	0
1	7	21	"Blank"	"Blank"	6025	59590	100	484	529	375	70	437	437	488	908	186	2	0	0	2030	2083	405	19	2007	2007	2063	582	28	8	1	0	0.000	0.000	0.000	0.000	0.000	0.000	0.000	0.000	0.000	0.000	0.000	0.000	0.000	0.000	2.043	1.211	0.670	0.664	4.073	0.274	0.102	316	2384	100	47	23	70	92	76	168	Error	Error	1.031	47	23	92	76	167074	658320	0.045	0.034	0	0	0
1	8	21	"Blank"	"Blank"	6325	59590	100	436	451	173	38	431	431	457	250	54	10	0	0	1910	1944	411	21	1975	1975	2008	687	34	3	0	0	0.000	0.000	0.000	0.000	0.000	0.000	0.000	0.000	0.000	0.000	0.000	0.000	0.000	0.000	-0.077	-0.645	0.500	0.457	4.501	0.097	0.028	316	2384	100	5	-65	-60	20	-31	-11	Error	Error	Error	5	-65	20	-31	142358	614313	-0.024	-0.093	0	0	0
1	9	21	"Blank"	"Blank"	6625	59590	100	405	446	285	63	412	412	438	224	51	11	3	0	1919	1954	495	25	1927	1927	1956	378	19	13	2	0	0.000	0.000	0.000	0.000	0.000	0.000	0.000	0.000	0.000	0.000	0.000	0.000	0.000	0.000	0.875	1.259	0.541	0.500	4.347	0.618	0.229	316	2384	100	-7	-8	-15	34	27	61	Error	Error	-0.193	-7	-8	34	27	140891	617611	0.036	-0.005	0	0	0
1	10	21	"Blank"	"Blank"	6925	59590	100	375	426	290	68	385	385	576	2743	476	0	0	0	1906	1925	521	27	1915	1915	2003	1531	76	0	0	0	0.000	0.000	0.000	0.000	0.000	0.000	0.000	0.000	0.000	0.000	0.000	0.000	0.000	0.000	1.111	4.100	0.507	0.490	4.044	0.265	0.179	316	2384	100	-10	-9	-19	41	10	51	Error	Error	0.152	-10	-9	41	10	134671	608356	-0.055	-0.051	0	0	0
1	11	21	"Blank"	"Blank"	7225	59590	100	373	391	163	41	386	386	421	388	92	3	0	0	1882	1912	381	19	1916	1916	1989	920	46	0	0	0	0.000	0.000	0.000	0.000	0.000	0.000	0.000	0.000	0.000	0.000	0.000	0.000	0.000	0.000	0.382	-1.250	0.398	0.457	3.943	0.189	0.141	316	2384	100	-13	-34	-47	5	-4	1	Error	Error	-1.387	-13	-34	5	-4	123513	604181	-0.077	-0.084	0	0	0
1	12	21	"Blank"	"Blank"	7525	59590	100	423	442	173	39	401	401	449	460	102	2	0	0	1971	1963	351	17	1986	1986	2071	1250	60	0	0	0	0.000	0.000	0.000	0.000	0.000	0.000	0.000	0.000	0.000	0.000	0.000	0.000	0.000	0.000	-1.467	-1.783	0.576	0.571	4.111	0.243	0.790	316	2384	100	22	-15	7	41	-23	18	Error	Error	Error	22	-15	41	-23	139626	620306	-0.015	-0.086	0	0	0
1	13	21	"Blank"	"Blank"	7825	59590	100	421	437	178	40	396	396	436	461	105	1	0	0	1983	1988	386	19	1972	1972	2043	1131	55	0	0	0	0.000	0.000	0.000	0.000	0.000	0.000	0.000	0.000	0.000	0.000	0.000	0.000	0.000	0.000	2.273	2.563	0.398	0.468	5.225	0.118	0.046	316	2384	100	25	11	36	41	16	57	Error	Error	1.184	25	11	41	16	137983	628351	0.002	-0.049	0	0	0
1	14	21	"Blank"	"Blank"	8125	59590	100	410	425	164	38	440	440	503	770	153	0	0	0	1988	1988	353	17	2035	2035	2150	1657	77	0	0	0	0.000	0.000	0.000	0.000	0.000	0.000	0.000	0.000	0.000	0.000	0.000	0.000	0.000	0.000	0.638	0.319	0.465	0.472	4.646	0.326	0.757	316	2384	100	-30	-47	-77	-15	-47	-62	Error	Error	-0.648	-30	-47	-15	-47	134392	628115	-0.101	-0.098	0	0	0
1	15	21	"Blank"	"Blank"	8425	59590	100	576	1438	3634	252	471	471	509	269	52	25	12	0	2624	9378	17874	190	2165	2165	2375	2567	108	22	18	8	0.000	0.000	0.000	0.000	0.000	0.000	0.000	0.000	0.000	0.000	0.000	0.000	0.000	0.000	0.229	0.134	0.207	0.211	4.306	0.147	0.624	316	2384	100	105	459	564	967	7213	8180	Error	Error	-2.128	105	459	967	7213	454452	2963527	3.454	2.728	0	0	0
1	16	21	"Blank"	"Blank"	8725	59585	100	401	475	439	92	410	410	437	303	69	8	2	0	2037	2157	902	41	2016	2016	2062	499	24	16	3	0	0.000	0.000	0.000	0.000	0.000	0.000	0.000	0.000	0.000	0.000	0.000	0.000	0.000	0.000	-0.429	0.461	0.409	0.403	3.980	0.489	0.386	316	2384	100	-9	21	12	65	141	206	Error	Error	Error	-9	21	65	141	150044	681499	0.125	0.190	0	0	0
1	17	21	"Blank"	"Blank"	9025	59585	100	409	449	257	57	410	410	432	191	44	16	5	0	1996	2073	606	29	2041	2041	2074	408	19	13	3	0	0.000	0.000	0.000	0.000	0.000	0.000	0.000	0.000	0.000	0.000	0.000	0.000	0.000	0.000	0.022	1.219	0.488	0.529	4.136	0.181	0.115	316	2384	100	-1	-45	-46	39	32	71	Error	Error	-5.492	-1	-45	39	32	141990	655044	0.089	-0.002	0	0	0
1	18	21	"Blank"	"Blank"	9325	59585	100	457	617	1940	314	438	438	458	186	40	18	5	0	2266	2762	4371	158	2253	2253	2292	453	19	17	5	0	0.000	0.000	0.000	0.000	0.000	0.000	0.000	0.000	0.000	0.000	0.000	0.000	0.000	0.000	1.462	0.352	0.438	0.412	4.987	0.414	0.820	316	2384	100	19	13	32	179	509	688	Error	Error	0.547	19	13	179	509	194869	872828	0.855	1.038	0	0	0
