# Supplementary material for: Application of hybridization control probe to increase accuracy on ligation detection or minisequencing diagnostic microarrays
Source: BMC Res Notes. 2009 Dec 14;2:249. doi: 10.1186/1756-0500-2-249 (PMC2799435; doi:10.1186/1756-0500-2-249)
Supplement: Additional file 3 — Gpr_files. Zip-compressed file containing raw microarray data in GenePix results format (.gpr) and GAL (GenePix Array List) files. [file 1756-0500-2-249-S3.ZIP › gpr_files/slide2/lasi2_14-16.gpr]

ATF	1.0
30	76    
"Type=GenePix Results 3"
"DateTime=2009/03/31 15:08:42"
"Settings=C:\Axon\Data\HPV\310309\lasi2.gps"
"GalFile=C:\Axon\Data\HPV\ArrayIt_032009_InstiBioGalfile.gal"
"ArrayOfArrays=14-16"
"PixelSize=5"
"Wavelengths=532	488"
"ImageFiles=C:\Axon\Data\HPV\310309\lasi2.tif 2	C:\Axon\Data\HPV\310309\lasi2.tif 3"
"NormalizationMethod=None"
"NormalizationFactors=1	1"
"JpegImage="
"StdDev=Type 1"
"RatioFormulations=W1/W3 (#1/532)	W1/W4 (#1/488)	W3/W4 (532/488)"
"FeatureType=Circular"
"Barcode="
"BackgroundSubtraction=LocalFeature"
"ImageOrigin=0, 0"
"JpegOrigin=0, 0"
"Creator=GenePix Pro 6.1.0.2"
"Scanner=GenePix 4200A 01 Autoloader [2]"
"FocusPosition=0"
"Temperature=24.25"
"LinesAveraged=2"
"Comment="
"PMTGain=580	550"
"ScanPower=100	100"
"LaserPower=2.68311	2.56775"
"Filters=Standard Green	Standard Blue"
"ScanRegion=600,16,3776,13800"
"Supplier="
"Block"	"Column"	"Row"	"Name"	"ID"	"X"	"Y"	"Dia."	"F532 Median"	"F532 Mean"	"F532 SD"	"F532 CV"	"B532"	"B532 Median"	"B532 Mean"	"B532 SD"	"B532 CV"	"% > B532+1SD"	"% > B532+2SD"	"F532 % Sat."	"F488 Median"	"F488 Mean"	"F488 SD"	"F488 CV"	"B488"	"B488 Median"	"B488 Mean"	"B488 SD"	"B488 CV"	"% > B488+1SD"	"% > B488+2SD"	"F488 % Sat."	"Ratio of Medians (#1/532)"	"Ratio of Means (#1/532)"	"Median of Ratios (#1/532)"	"Mean of Ratios (#1/532)"	"Ratios SD (#1/532)"	"Rgn Ratio (#1/532)"	"Rgn R2 (#1/532)"	"Ratio of Medians (#1/488)"	"Ratio of Means (#1/488)"	"Median of Ratios (#1/488)"	"Mean of Ratios (#1/488)"	"Ratios SD (#1/488)"	"Rgn Ratio (#1/488)"	"Rgn R2 (#1/488)"	"Ratio of Medians (532/488)"	"Ratio of Means (532/488)"	"Median of Ratios (532/488)"	"Mean of Ratios (532/488)"	"Ratios SD (532/488)"	"Rgn Ratio (532/488)"	"Rgn R2 (532/488)"	"F Pixels"	"B Pixels"	"Circularity"	"Sum of Medians (#1/532)"	"Sum of Medians (#1/488)"	"Sum of Medians (532/488)"	"Sum of Means (#1/532)"	"Sum of Means (#1/488)"	"Sum of Means (532/488)"	"Log Ratio (#1/532)"	"Log Ratio (#1/488)"	"Log Ratio (532/488)"	"F532 Median - B532"	"F488 Median - B488"	"F532 Mean - B532"	"F488 Mean - B488"	"F532 Total Intensity"	"F488 Total Intensity"	"SNR 532"	"SNR 488"	"Flags"	"Normalize"	"Autoflag"
1	1	1	"A1"	"A1"	13180	53580	100	664	693	274	39	393	393	426	313	73	44	11	0	15532	14989	8150	54	2197	2197	2285	1065	46	87	80	0	0.000	0.000	0.000	0.000	0.000	0.000	0.000	0.000	0.000	0.000	0.000	0.000	0.000	0.000	0.020	0.023	0.026	0.027	3.210	0.021	0.213	316	2384	100	271	13335	13606	300	12792	13092	Error	Error	-5.621	271	13335	300	12792	218924	4736370	0.853	11.929	0	0	0
1	2	1	"A1"	"A1"	13475	53575	100	588	614	278	45	397	397	437	904	206	1	0	0	13361	13249	8839	66	2191	2191	2340	1576	67	73	68	0	0.000	0.000	0.000	0.000	0.000	0.000	0.000	0.000	0.000	0.000	0.000	0.000	0.000	0.000	0.017	0.020	0.025	0.029	4.306	0.018	0.286	316	2384	100	191	11170	11361	217	11058	11275	Error	Error	-5.870	191	11170	217	11058	194178	4186828	0.196	6.922	0	0	0
1	3	1	"A1"	"A1"	13775	53575	100	591	612	269	43	384	384	405	181	44	53	29	0	12643	13161	9132	69	2159	2159	2220	717	32	81	74	0	0.000	0.000	0.000	0.000	0.000	0.000	0.000	0.000	0.000	0.000	0.000	0.000	0.000	0.000	0.020	0.021	0.026	0.032	4.312	0.018	0.318	316	2384	100	207	10484	10691	228	11002	11230	Error	Error	-5.662	207	10484	228	11002	193342	4158912	1.144	15.259	0	0	0
1	4	1	"A2"	"A2"	14075	53575	100	670	694	303	43	384	384	408	181	44	64	41	0	19216	17186	8930	51	2213	2213	2321	1163	50	91	83	0	0.000	0.000	0.000	0.000	0.000	0.000	0.000	0.000	0.000	0.000	0.000	0.000	0.000	0.000	0.017	0.021	0.022	0.022	3.113	0.020	0.417	316	2384	100	286	17003	17289	310	14973	15283	Error	Error	-5.894	286	17003	310	14973	219366	5430675	1.580	12.782	0	0	0
1	5	1	"A2"	"A2"	14375	53575	100	724	744	306	41	389	389	432	572	132	21	0	0	22341	19932	9811	49	2252	2252	2388	1446	60	91	83	0	0.000	0.000	0.000	0.000	0.000	0.000	0.000	0.000	0.000	0.000	0.000	0.000	0.000	0.000	0.017	0.020	0.020	0.020	2.426	0.022	0.176	316	2384	100	335	20089	20424	355	17680	18035	Error	Error	-5.906	335	20089	355	17680	235034	6298661	0.545	12.133	0	0	0
1	6	1	"A2"	"A2"	14675	53575	100	716	730	333	45	402	402	585	2713	463	0	0	0	23992	21256	10332	48	2289	2289	2703	3303	122	82	79	0	0.000	0.000	0.000	0.000	0.000	0.000	0.000	0.000	0.000	0.000	0.000	0.000	0.000	0.000	0.014	0.017	0.019	0.017	2.655	0.081	0.087	316	2384	100	314	21703	22017	328	18967	19295	Error	Error	-6.111	314	21703	328	18967	230802	6717003	0.053	5.617	0	0	0
1	7	1	"A3"	"A3"	14975	53575	100	574	600	246	41	379	379	405	187	46	50	25	0	12469	12879	6883	53	2165	2165	2227	801	35	91	86	0	0.000	0.000	0.000	0.000	0.000	0.000	0.000	0.000	0.000	0.000	0.000	0.000	0.000	0.000	0.019	0.021	0.023	0.022	3.172	0.019	0.243	316	2384	100	195	10304	10499	221	10714	10935	Error	Error	-5.724	195	10304	221	10714	189515	4069830	1.043	13.298	0	0	0
1	8	1	"A3"	"A3"	15275	53575	100	533	578	268	46	390	390	413	200	48	42	20	0	9691	11499	7422	64	2156	2156	2207	634	28	92	86	0	0.000	0.000	0.000	0.000	0.000	0.000	0.000	0.000	0.000	0.000	0.000	0.000	0.000	0.000	0.019	0.020	0.026	0.026	3.013	0.020	0.212	316	2384	100	143	7535	7678	188	9343	9531	Error	Error	-5.720	143	7535	188	9343	182545	3633836	0.825	14.656	0	0	0
1	9	1	"A3"	"A3"	15575	53575	100	576	615	273	44	392	392	487	1750	359	0	0	0	11635	13073	7932	60	2157	2157	2288	2018	88	83	79	0	0.000	0.000	0.000	0.000	0.000	0.000	0.000	0.000	0.000	0.000	0.000	0.000	0.000	0.000	0.019	0.020	0.023	0.024	3.428	0.156	0.154	316	2384	100	184	9478	9662	223	10916	11139	Error	Error	-5.687	184	9478	223	10916	194206	4131041	0.073	5.344	0	0	0
1	10	1	"A4"	"A4"	15875	53570	100	528	566	261	46	392	392	434	748	172	2	0	0	9678	10264	6202	60	2133	2133	2263	1610	71	77	74	0	0.000	0.000	0.000	0.000	0.000	0.000	0.000	0.000	0.000	0.000	0.000	0.000	0.000	0.000	0.018	0.021	0.029	0.030	3.569	0.022	0.211	316	2384	100	136	7545	7681	174	8131	8305	Error	Error	-5.794	136	7545	174	8131	178942	3243480	0.176	4.970	0	0	0
1	11	1	"A4"	"A4"	16175	53570	100	543	574	256	44	391	391	417	251	60	31	10	0	8549	9837	5887	59	2167	2167	2240	1143	51	85	81	0	0.000	0.000	0.000	0.000	0.000	0.000	0.000	0.000	0.000	0.000	0.000	0.000	0.000	0.000	0.024	0.024	0.031	0.031	4.232	0.030	0.179	316	2384	100	152	6382	6534	183	7670	7853	Error	Error	-5.392	152	6382	183	7670	181474	3108476	0.625	6.647	0	0	0
1	12	1	"A4"	"A4"	16475	53570	100	590	620	259	41	418	418	441	189	42	46	22	0	8502	10184	6026	59	2223	2223	2272	667	29	90	85	0	0.000	0.000	0.000	0.000	0.000	0.000	0.000	0.000	0.000	0.000	0.000	0.000	0.000	0.000	0.027	0.025	0.030	0.031	3.319	0.024	0.247	316	2384	100	172	6279	6451	202	7961	8163	Error	Error	-5.190	172	6279	202	7961	195953	3217991	0.947	11.862	0	0	0
1	13	1	"A5"	"A5"	16775	53570	100	504	529	210	39	449	449	483	412	85	5	0	0	4483	5628	4067	72	2375	2375	2466	818	33	65	56	0	0.000	0.000	0.000	0.000	0.000	0.000	0.000	0.000	0.000	0.000	0.000	0.000	0.000	0.000	0.026	0.025	0.047	0.058	4.993	0.018	0.064	316	2384	100	55	2108	2163	80	3253	3333	Error	Error	-5.260	55	2108	80	3253	167223	1778604	0.112	3.866	0	0	0
1	14	1	"A5"	"A5"	17075	53570	100	502	532	225	42	457	457	490	506	103	5	0	0	4734	5532	3251	58	2421	2421	2463	663	26	81	73	0	0.000	0.000	0.000	0.000	0.000	0.000	0.000	0.000	0.000	0.000	0.000	0.000	0.000	0.000	0.019	0.024	0.056	0.058	4.079	0.028	0.086	316	2384	100	45	2313	2358	75	3111	3186	Error	Error	-5.684	45	2313	75	3111	168220	1748192	0.083	4.629	0	0	0
1	15	1	"A5"	"A5"	17375	53570	100	528	554	224	40	473	473	498	231	46	22	6	0	4896	5556	3169	57	2450	2450	2555	1223	47	71	50	0	0.000	0.000	0.000	0.000	0.000	0.000	0.000	0.000	0.000	0.000	0.000	0.000	0.000	0.000	0.022	0.026	0.056	0.067	5.149	0.026	0.077	316	2384	100	55	2446	2501	81	3106	3187	Error	Error	-5.475	55	2446	81	3106	174973	1755727	0.242	2.454	0	0	0
1	16	1	"A6"	"A6"	17675	53570	100	583	630	266	42	448	448	470	187	39	41	25	0	9568	10456	7104	67	2391	2391	2458	849	34	77	73	0	0.000	0.000	0.000	0.000	0.000	0.000	0.000	0.000	0.000	0.000	0.000	0.000	0.000	0.000	0.019	0.023	0.030	0.033	4.210	0.022	0.268	316	2384	100	135	7177	7312	182	8065	8247	Error	Error	-5.732	135	7177	182	8065	199027	3303967	0.856	9.420	0	0	0
1	17	1	"A6"	"A6"	17975	53570	100	656	674	276	40	455	455	473	182	38	52	27	0	10315	12165	6857	56	2402	2402	2481	1025	41	91	88	0	0.000	0.000	0.000	0.000	0.000	0.000	0.000	0.000	0.000	0.000	0.000	0.000	0.000	0.000	0.025	0.022	0.028	0.028	3.234	0.020	0.257	316	2384	100	201	7913	8114	219	9763	9982	Error	Error	-5.299	201	7913	219	9763	212877	3844202	1.104	9.448	0	0	0
1	18	1	"A6"	"A6"	18275	53570	100	667	706	257	36	468	468	508	857	168	2	0	0	11761	13094	6067	46	2513	2513	2652	2127	80	93	89	0	0.000	0.000	0.000	0.000	0.000	0.000	0.000	0.000	0.000	0.000	0.000	0.000	0.000	0.000	0.022	0.022	0.024	0.023	2.837	0.074	0.147	316	2384	100	199	9248	9447	238	10581	10819	Error	Error	-5.538	199	9248	238	10581	222950	4137807	0.231	4.909	0	0	0
1	1	2	"A7"	"A7"	13180	53875	100	444	466	191	40	396	396	418	185	44	23	6	0	4468	5279	3169	60	2171	2171	2296	1481	64	66	40	0	0.000	0.000	0.000	0.000	0.000	0.000	0.000	0.000	0.000	0.000	0.000	0.000	0.000	0.000	0.021	0.023	0.056	0.057	4.255	0.010	0.022	316	2384	100	48	2297	2345	70	3108	3178	Error	Error	-5.581	48	2297	70	3108	147341	1668062	0.259	2.014	0	0	0
1	2	2	"A7"	"A7"	13480	53875	100	458	486	205	42	395	395	415	184	44	27	10	0	4326	5612	3899	69	2190	2190	2244	695	30	76	63	0	0.000	0.000	0.000	0.000	0.000	0.000	0.000	0.000	0.000	0.000	0.000	0.000	0.000	0.000	0.029	0.027	0.060	0.063	5.385	0.025	0.111	316	2384	100	63	2136	2199	91	3422	3513	Error	Error	-5.083	63	2136	91	3422	153538	1773479	0.386	4.846	0	0	0
1	3	2	"A7"	"A7"	13780	53875	100	503	866	3477	401	400	400	437	413	94	12	4	0	5338	7187	6259	87	2211	2211	2328	1289	55	80	61	0	0.000	0.000	0.000	0.000	0.000	0.000	0.000	0.000	0.000	0.000	0.000	0.000	0.000	0.000	0.033	0.094	0.044	0.049	4.638	0.523	0.594	316	2384	100	103	3127	3230	466	4976	5442	Error	Error	-4.924	103	3127	466	4976	273813	2271030	1.039	3.770	0	0	0
1	4	2	"A8"	"A8"	14080	53875	100	566	589	269	45	397	397	424	242	57	38	12	0	12617	12500	7106	56	2251	2251	2346	768	32	87	81	0	0.000	0.000	0.000	0.000	0.000	0.000	0.000	0.000	0.000	0.000	0.000	0.000	0.000	0.000	0.016	0.019	0.024	0.026	3.826	0.021	0.234	316	2384	100	169	10366	10535	192	10249	10441	Error	Error	-5.939	169	10366	192	10249	186042	3950064	0.682	13.221	0	0	0
1	5	2	"A8"	"A8"	14380	53875	100	557	596	276	46	392	392	416	221	53	41	17	0	11903	12895	8561	66	2300	2300	2426	1055	43	81	74	0	0.000	0.000	0.000	0.000	0.000	0.000	0.000	0.000	0.000	0.000	0.000	0.000	0.000	0.000	0.017	0.019	0.026	0.028	3.903	0.018	0.272	316	2384	100	165	9603	9768	204	10595	10799	Error	Error	-5.863	165	9603	204	10595	188254	4074959	0.814	9.923	0	0	0
1	6	2	"A8"	"A8"	14680	53875	100	574	601	264	43	389	389	414	216	52	43	17	0	11431	12905	7334	56	2324	2324	2387	725	30	92	88	0	0.000	0.000	0.000	0.000	0.000	0.000	0.000	0.000	0.000	0.000	0.000	0.000	0.000	0.000	0.020	0.020	0.024	0.022	3.043	0.021	0.268	316	2384	100	185	9107	9292	212	10581	10793	Error	Error	-5.621	185	9107	212	10581	189846	4077864	0.866	14.508	0	0	0
1	7	2	"A9"	"A9"	14980	53875	100	493	525	237	45	378	378	408	234	57	29	9	0	7868	9314	6328	67	2183	2183	2293	1172	51	76	70	0	0.000	0.000	0.000	0.000	0.000	0.000	0.000	0.000	0.000	0.000	0.000	0.000	0.000	0.000	0.020	0.021	0.031	0.033	4.656	0.022	0.194	316	2384	100	115	5685	5800	147	7131	7278	Error	Error	-5.627	115	5685	147	7131	166045	2943228	0.500	5.991	0	0	0
1	8	2	"A9"	"A9"	15280	53875	100	509	561	405	72	377	377	408	307	75	22	4	0	8344	10317	6528	63	2129	2129	2204	795	36	90	85	0	0.000	0.000	0.000	0.000	0.000	0.000	0.000	0.000	0.000	0.000	0.000	0.000	0.000	0.000	0.021	0.022	0.025	0.027	3.650	0.023	0.067	316	2384	100	132	6215	6347	184	8188	8372	Error	Error	-5.557	132	6215	184	8188	177268	3260128	0.498	10.205	0	0	0
1	9	2	"A9"	"A9"	15580	53875	100	520	564	255	45	386	386	412	312	75	24	5	0	8634	10487	7336	69	2127	2127	2205	665	30	85	81	0	0.000	0.000	0.000	0.000	0.000	0.000	0.000	0.000	0.000	0.000	0.000	0.000	0.000	0.000	0.021	0.021	0.026	0.031	4.843	0.020	0.246	316	2384	100	134	6507	6641	178	8360	8538	Error	Error	-5.602	134	6507	178	8360	178098	3313971	0.487	12.454	0	0	0
1	10	2	"A10"	"A10"	15880	53870	100	603	635	264	41	398	398	423	236	55	44	18	0	12450	13208	8472	64	2164	2164	2265	951	41	83	79	0	0.000	0.000	0.000	0.000	0.000	0.000	0.000	0.000	0.000	0.000	0.000	0.000	0.000	0.000	0.020	0.021	0.025	0.031	3.836	0.019	0.264	316	2384	100	205	10286	10491	237	11044	11281	Error	Error	-5.649	205	10286	237	11044	200538	4173882	0.898	11.507	0	0	0
1	11	2	"A10"	"A10"	16180	53870	100	605	638	301	47	395	395	446	924	207	2	0	0	12788	13902	8464	60	2164	2164	2288	1749	76	80	77	0	0.000	0.000	0.000	0.000	0.000	0.000	0.000	0.000	0.000	0.000	0.000	0.000	0.000	0.000	0.020	0.021	0.024	0.026	3.570	0.018	0.167	316	2384	100	210	10624	10834	243	11738	11981	Error	Error	-5.661	210	10624	243	11738	201707	4393147	0.208	6.640	0	0	0
1	12	2	"A10"	"A10"	16480	53870	100	737	2667	7150	268	419	419	460	554	120	30	12	0	12462	14351	9714	67	2207	2207	2307	913	39	88	81	0	0.000	0.000	0.000	0.000	0.000	0.000	0.000	0.000	0.000	0.000	0.000	0.000	0.000	0.000	0.031	0.185	0.036	0.052	4.761	0.268	0.203	316	2384	100	318	10255	10573	2248	12144	14392	Error	Error	-5.011	318	10255	2248	12144	842631	4534871	3.984	13.192	0	0	0
1	13	2	"A11"	"A11"	16780	53870	100	470	531	335	63	414	414	485	1361	280	1	0	0	6281	8560	7547	88	2241	2241	2363	1031	43	69	62	0	0.000	0.000	0.000	0.000	0.000	0.000	0.000	0.000	0.000	0.000	0.000	0.000	0.000	0.000	0.014	0.019	0.030	0.040	5.060	0.024	0.241	316	2384	100	56	4040	4096	117	6319	6436	Error	Error	-6.173	56	4040	117	6319	167820	2704969	0.034	6.011	0	0	0
1	14	2	"A11"	"A11"	17080	53870	100	536	587	327	55	410	410	434	204	47	37	16	0	8143	10155	7001	68	2239	2239	2299	779	33	87	83	0	0.000	0.000	0.000	0.000	0.000	0.000	0.000	0.000	0.000	0.000	0.000	0.000	0.000	0.000	0.021	0.022	0.031	0.035	4.256	0.022	0.208	316	2384	100	126	5904	6030	177	7916	8093	Error	Error	-5.550	126	5904	177	7916	185488	3209003	0.750	10.085	0	0	0
1	15	2	"A11"	"A11"	17380	53870	100	563	593	265	44	421	421	440	186	42	40	19	0	8185	10829	8742	80	2243	2243	2307	742	32	86	78	0	0.000	0.000	0.000	0.000	0.000	0.000	0.000	0.000	0.000	0.000	0.000	0.000	0.000	0.000	0.024	0.020	0.027	0.032	3.601	0.018	0.243	316	2384	100	142	5942	6084	172	8586	8758	Error	Error	-5.387	142	5942	172	8586	187380	3421890	0.823	11.485	0	0	0
1	16	2	"A12"	"A12"	17680	53870	100	594	691	898	129	424	424	448	227	50	40	14	0	7945	11026	8531	77	2291	2291	2372	1362	57	81	75	0	0.000	0.000	0.000	0.000	0.000	0.000	0.000	0.000	0.000	0.000	0.000	0.000	0.000	0.000	0.030	0.031	0.030	0.034	3.672	0.029	0.120	316	2384	100	170	5654	5824	267	8735	9002	Error	Error	-5.056	170	5654	267	8735	218244	3484115	1.070	6.354	0	0	0
1	17	2	"A12"	"A12"	17980	53870	100	605	641	262	40	437	437	479	580	121	8	0	0	8188	10992	7782	70	2337	2337	2422	1576	65	86	75	0	0.000	0.000	0.000	0.000	0.000	0.000	0.000	0.000	0.000	0.000	0.000	0.000	0.000	0.000	0.029	0.024	0.028	0.028	3.510	0.035	0.067	316	2384	100	168	5851	6019	204	8655	8859	Error	Error	-5.122	168	5851	204	8655	202468	3473583	0.279	5.438	0	0	0
1	18	2	"A12"	"A12"	18275	53865	100	603	621	261	42	440	440	459	184	40	46	19	0	8234	10078	6651	65	2385	2385	2460	752	30	87	81	0	0.000	0.000	0.000	0.000	0.000	0.000	0.000	0.000	0.000	0.000	0.000	0.000	0.000	0.000	0.028	0.024	0.032	0.034	3.160	0.019	0.198	316	2384	100	163	5849	6012	181	7693	7874	Error	Error	-5.165	163	5849	181	7693	196188	3184796	0.880	10.130	0	0	0
1	1	3	"A13"	"A13"	13185	54175	100	569	596	247	41	387	387	415	187	45	49	25	0	12165	11328	5955	52	2164	2164	2280	1348	59	79	77	0	0.000	0.000	0.000	0.000	0.000	0.000	0.000	0.000	0.000	0.000	0.000	0.000	0.000	0.000	0.018	0.023	0.027	0.029	3.781	0.021	0.257	316	2384	100	182	10001	10183	209	9164	9373	Error	Error	-5.780	182	10001	209	9164	188360	3579644	0.968	6.712	0	0	0
1	2	3	"A13"	"A13"	13485	54175	100	587	623	277	44	400	400	471	1017	215	1	0	0	12832	12569	6303	50	2205	2205	2335	1441	61	85	81	0	0.000	0.000	0.000	0.000	0.000	0.000	0.000	0.000	0.000	0.000	0.000	0.000	0.000	0.000	0.018	0.022	0.024	0.023	3.152	0.028	0.017	316	2384	100	187	10627	10814	223	10364	10587	Error	Error	-5.829	187	10627	223	10364	196839	3971839	0.149	7.102	0	0	0
1	3	3	"A13"	"A13"	13785	54175	100	641	676	278	41	392	392	417	200	47	56	27	0	15866	15080	7481	49	2244	2244	2332	961	41	91	85	0	0.000	0.000	0.000	0.000	0.000	0.000	0.000	0.000	0.000	0.000	0.000	0.000	0.000	0.000	0.018	0.022	0.022	0.023	3.421	0.019	0.295	316	2384	100	249	13622	13871	284	12836	13120	Error	Error	-5.774	249	13622	284	12836	213482	4765173	1.295	13.265	0	0	0
1	4	3	"A14"	"A14"	14085	54175	100	598	642	423	65	387	387	412	184	44	54	28	0	13070	11996	6845	57	2265	2265	2371	1124	47	78	72	0	0.000	0.000	0.000	0.000	0.000	0.000	0.000	0.000	0.000	0.000	0.000	0.000	0.000	0.000	0.020	0.026	0.029	0.034	4.200	0.024	0.228	316	2384	100	211	10805	11016	255	9731	9986	Error	Error	-5.678	211	10805	255	9731	202898	3790716	1.250	8.563	0	0	0
1	5	3	"A14"	"A14"	14385	54175	100	555	598	257	42	382	382	406	200	49	46	21	0	12916	12251	6107	49	2213	2213	2299	790	34	88	83	0	0.000	0.000	0.000	0.000	0.000	0.000	0.000	0.000	0.000	0.000	0.000	0.000	0.000	0.000	0.016	0.022	0.024	0.025	3.393	0.021	0.289	316	2384	100	173	10703	10876	216	10038	10254	Error	Error	-5.951	173	10703	216	10038	189073	3871275	0.960	12.597	0	0	0
1	6	3	"A14"	"A14"	14685	54175	100	561	592	242	40	387	387	414	209	50	45	16	0	12553	12332	4503	36	2239	2239	2315	814	35	96	90	0	0.000	0.000	0.000	0.000	0.000	0.000	0.000	0.000	0.000	0.000	0.000	0.000	0.000	0.000	0.017	0.020	0.023	0.020	2.989	0.020	0.173	316	2384	100	174	10314	10488	205	10093	10298	Error	Error	-5.889	174	10314	205	10093	187217	3897050	0.852	12.306	0	0	0
1	7	3	"A15"	"A15"	14985	54175	100	549	567	240	42	375	375	411	268	65	37	7	0	10681	10584	6361	60	2174	2174	2289	1065	46	77	73	0	0.000	0.000	0.000	0.000	0.000	0.000	0.000	0.000	0.000	0.000	0.000	0.000	0.000	0.000	0.020	0.023	0.029	0.035	4.037	0.023	0.171	316	2384	100	174	8507	8681	192	8410	8602	Error	Error	-5.611	174	8507	192	8410	179029	3344676	0.582	7.789	0	0	0
1	8	3	"A15"	"A15"	15285	54175	100	572	607	251	41	382	382	410	226	55	42	16	0	10152	11406	6071	53	2106	2106	2207	1035	46	92	87	0	0.000	0.000	0.000	0.000	0.000	0.000	0.000	0.000	0.000	0.000	0.000	0.000	0.000	0.000	0.024	0.024	0.026	0.028	2.729	0.022	0.271	316	2384	100	190	8046	8236	225	9300	9525	Error	Error	-5.404	190	8046	225	9300	191910	3604379	0.872	8.888	0	0	0
1	9	3	"A15"	"A15"	15580	54175	100	513	539	244	45	380	380	409	207	50	35	13	0	9446	9992	5800	58	2117	2117	2236	1006	44	84	79	0	0.000	0.000	0.000	0.000	0.000	0.000	0.000	0.000	0.000	0.000	0.000	0.000	0.000	0.000	0.018	0.020	0.028	0.026	3.587	0.020	0.201	316	2384	100	133	7329	7462	159	7875	8034	Error	Error	-5.784	133	7329	159	7875	170458	3157453	0.628	7.710	0	0	0
1	10	3	"A16"	"A16"	15880	54170	100	550	599	307	51	386	386	421	336	79	28	9	0	10103	11407	8637	75	2152	2152	2265	981	43	72	69	0	0.000	0.000	0.000	0.000	0.000	0.000	0.000	0.000	0.000	0.000	0.000	0.000	0.000	0.000	0.021	0.023	0.030	0.039	4.536	0.023	0.152	316	2384	100	164	7951	8115	213	9255	9468	Error	Error	-5.599	164	7951	213	9255	189184	3604597	0.530	9.319	0	0	0
1	11	3	"A16"	"A16"	16180	54170	100	547	608	319	52	386	386	418	247	59	39	15	0	9062	12623	9502	75	2182	2182	2334	1430	61	82	75	0	0.000	0.000	0.000	0.000	0.000	0.000	0.000	0.000	0.000	0.000	0.000	0.000	0.000	0.000	0.023	0.021	0.025	0.029	3.855	0.018	0.222	316	2384	100	161	6880	7041	222	10441	10663	Error	Error	-5.417	161	6880	222	10441	192272	3988737	0.769	7.195	0	0	0
1	12	3	"A16"	"A16"	16480	54170	100	576	619	320	51	387	387	434	423	97	20	2	0	10180	13906	10117	72	2206	2206	2313	901	38	87	79	0	0.000	0.000	0.000	0.000	0.000	0.000	0.000	0.000	0.000	0.000	0.000	0.000	0.000	0.000	0.024	0.020	0.024	0.025	4.046	0.018	0.149	316	2384	100	189	7974	8163	232	11700	11932	Error	Error	-5.399	189	7974	232	11700	195731	4394209	0.437	12.867	0	0	0
1	13	3	"A17"	"A17"	16780	54170	100	547	580	259	44	395	395	431	360	83	23	2	0	9674	9731	6442	66	2186	2186	2316	1395	60	68	66	0	0.000	0.000	0.000	0.000	0.000	0.000	0.000	0.000	0.000	0.000	0.000	0.000	0.000	0.000	0.020	0.025	0.032	0.038	4.017	0.022	0.209	316	2384	100	152	7488	7640	185	7545	7730	Error	Error	-5.622	152	7488	185	7545	183390	3074874	0.414	5.315	0	0	0
1	14	3	"A17"	"A17"	17080	54170	100	567	601	278	46	397	397	421	235	55	39	18	0	8241	10517	6729	63	2173	2173	2256	1079	47	86	83	0	0.000	0.000	0.000	0.000	0.000	0.000	0.000	0.000	0.000	0.000	0.000	0.000	0.000	0.000	0.028	0.024	0.030	0.031	2.716	0.025	0.335	316	2384	100	170	6068	6238	204	8344	8548	Error	Error	-5.158	170	6068	204	8344	189938	3323386	0.766	7.656	0	0	0
1	15	3	"A17"	"A17"	17380	54170	100	526	595	281	47	402	402	428	259	60	32	13	0	9437	10073	6431	63	2179	2179	2264	846	37	79	75	0	0.000	0.000	0.000	0.000	0.000	0.000	0.000	0.000	0.000	0.000	0.000	0.000	0.000	0.000	0.017	0.024	0.032	0.035	3.888	0.025	0.297	316	2384	100	124	7258	7382	193	7894	8087	Error	Error	-5.871	124	7258	193	7894	188067	3183065	0.645	9.230	0	0	0
1	16	3	"A18"	"A18"	17680	54170	100	510	570	346	60	407	407	431	212	49	35	12	0	6369	6450	3734	57	2218	2218	2340	1170	50	68	62	0	0.000	0.000	0.000	0.000	0.000	0.000	0.000	0.000	0.000	0.000	0.000	0.000	0.000	0.000	0.025	0.039	0.051	0.054	4.791	0.028	0.137	316	2384	100	103	4151	4254	163	4232	4395	Error	Error	-5.333	103	4151	163	4232	180026	2038356	0.656	3.513	0	0	0
1	17	3	"A18"	"A18"	17980	54170	100	564	617	383	62	427	427	452	258	57	28	9	0	8503	8998	4199	46	2289	2289	2356	744	31	92	87	0	0.000	0.000	0.000	0.000	0.000	0.000	0.000	0.000	0.000	0.000	0.000	0.000	0.000	0.000	0.022	0.028	0.033	0.034	3.634	0.030	0.184	316	2384	100	137	6214	6351	190	6709	6899	Error	Error	-5.503	137	6214	190	6709	194897	2843301	0.640	8.927	0	0	0
1	18	3	"A18"	"A18"	18280	54165	100	591	619	284	45	436	436	487	940	193	0	0	0	8504	9413	4881	51	2411	2411	2586	2315	89	85	64	0	0.000	0.000	0.000	0.000	0.000	0.000	0.000	0.000	0.000	0.000	0.000	0.000	0.000	0.000	0.025	0.026	0.035	0.032	2.978	0.020	0.127	316	2384	100	155	6093	6248	183	7002	7185	Error	Error	-5.297	155	6093	183	7002	195541	2974368	0.140	2.949	0	0	0
1	1	4	"A19"	"A19"	13185	54475	100	519	565	245	43	397	397	413	169	40	43	23	0	8704	8874	5137	57	2201	2201	2291	1104	48	75	72	0	0.000	0.000	0.000	0.000	0.000	0.000	0.000	0.000	0.000	0.000	0.000	0.000	0.000	0.000	0.019	0.025	0.036	0.035	3.404	0.024	0.197	316	2384	100	122	6503	6625	168	6673	6841	Error	Error	-5.736	122	6503	168	6673	178470	2804221	0.899	5.963	0	0	0
1	2	4	"A19"	"A19"	13485	54475	100	510	550	239	43	412	412	442	341	77	17	2	0	8305	8849	4753	53	2242	2242	2387	1523	63	80	77	0	0.000	0.000	0.000	0.000	0.000	0.000	0.000	0.000	0.000	0.000	0.000	0.000	0.000	0.000	0.016	0.021	0.028	0.029	4.622	0.021	0.169	316	2384	100	98	6063	6161	138	6607	6745	Error	Error	-5.951	98	6063	138	6607	173875	2796194	0.317	4.243	0	0	0
1	3	4	"A19"	"A19"	13785	54475	100	538	564	234	41	390	390	422	195	46	40	15	0	8789	9333	5012	53	2283	2283	2345	635	27	88	84	0	0.000	0.000	0.000	0.000	0.000	0.000	0.000	0.000	0.000	0.000	0.000	0.000	0.000	0.000	0.023	0.025	0.030	0.033	3.534	0.023	0.216	316	2384	100	148	6506	6654	174	7050	7224	Error	Error	-5.458	148	6506	174	7050	178343	2949251	0.728	11.005	0	0	0
1	4	4	"A20"	"A20"	14085	54475	100	611	634	251	39	400	400	425	190	44	52	24	0	13930	12839	7022	54	2303	2303	2443	1485	60	79	73	0	0.000	0.000	0.000	0.000	0.000	0.000	0.000	0.000	0.000	0.000	0.000	0.000	0.000	0.000	0.018	0.022	0.027	0.030	3.884	0.021	0.312	316	2384	100	211	11627	11838	234	10536	10770	Error	Error	-5.784	211	11627	234	10536	200376	4057172	1.100	7.001	0	0	0
1	5	4	"A20"	"A20"	14385	54475	100	609	678	562	82	389	389	418	239	57	48	17	0	12182	13572	7712	56	2289	2289	2415	1171	48	88	83	0	0.000	0.000	0.000	0.000	0.000	0.000	0.000	0.000	0.000	0.000	0.000	0.000	0.000	0.000	0.022	0.026	0.024	0.025	3.093	0.022	0.168	316	2384	100	220	9893	10113	289	11283	11572	Error	Error	-5.491	220	9893	289	11283	214158	4288884	1.088	9.528	0	0	0
1	6	4	"A20"	"A20"	14685	54475	100	621	658	269	40	400	400	427	225	52	49	22	0	12553	14013	7371	52	2250	2250	2358	974	41	89	85	0	0.000	0.000	0.000	0.000	0.000	0.000	0.000	0.000	0.000	0.000	0.000	0.000	0.000	0.000	0.021	0.022	0.025	0.023	3.482	0.021	0.229	316	2384	100	221	10303	10524	258	11763	12021	Error	Error	-5.543	221	10303	258	11763	207912	4427994	1.027	11.966	0	0	0
1	7	4	"A21"	"A21"	14985	54475	100	559	645	688	106	395	395	435	304	69	31	6	0	12050	11606	6348	54	2213	2213	2406	1796	74	77	74	0	0.000	0.000	0.000	0.000	0.000	0.000	0.000	0.000	0.000	0.000	0.000	0.000	0.000	0.000	0.017	0.027	0.025	0.027	4.092	0.030	0.105	316	2384	100	164	9837	10001	250	9393	9643	Error	Error	-5.906	164	9837	250	9393	203721	3667369	0.691	5.122	0	0	0
1	8	4	"A21"	"A21"	15285	54475	100	590	615	243	39	392	392	418	209	50	47	21	0	14871	13743	6527	47	2188	2188	2332	1269	54	91	87	0	0.000	0.000	0.000	0.000	0.000	0.000	0.000	0.000	0.000	0.000	0.000	0.000	0.000	0.000	0.016	0.019	0.022	0.021	2.864	0.020	0.241	316	2384	100	198	12683	12881	223	11555	11778	Error	Error	-6.001	198	12683	223	11555	194471	4342910	0.943	8.992	0	0	0
1	9	4	"A21"	"A21"	15585	54475	100	584	626	332	53	385	385	425	307	72	37	7	0	11154	12111	6380	52	2168	2168	2345	1667	71	85	80	0	0.000	0.000	0.000	0.000	0.000	0.000	0.000	0.000	0.000	0.000	0.000	0.000	0.000	0.000	0.022	0.024	0.026	0.028	3.671	0.020	0.184	316	2384	100	199	8986	9185	241	9943	10184	Error	Error	-5.497	199	8986	241	9943	197926	3827071	0.655	5.858	0	0	0
1	10	4	"A22"	"A22"	15885	54470	100	601	675	383	56	394	394	419	229	54	48	25	0	15148	13434	7837	58	2159	2159	2333	1590	68	77	73	0	0.000	0.000	0.000	0.000	0.000	0.000	0.000	0.000	0.000	0.000	0.000	0.000	0.000	0.000	0.016	0.025	0.025	0.030	3.727	0.023	0.264	316	2384	100	207	12989	13196	281	11275	11556	Error	Error	-5.972	207	12989	281	11275	213453	4245297	1.118	6.982	0	0	0
1	11	4	"A22"	"A22"	16185	54470	100	679	701	306	43	394	394	429	295	68	48	16	0	18151	16759	6632	39	2195	2195	2323	1153	49	96	93	0	0.000	0.000	0.000	0.000	0.000	0.000	0.000	0.000	0.000	0.000	0.000	0.000	0.000	0.000	0.018	0.021	0.022	0.019	2.452	0.020	0.322	316	2384	100	285	15956	16241	307	14564	14871	Error	Error	-5.807	285	15956	307	14564	221487	5295766	0.922	12.520	0	0	0
1	12	4	"A22"	"A22"	16485	54470	100	697	730	275	37	388	388	429	424	98	33	5	0	19750	18629	7645	41	2207	2207	2429	1699	69	96	94	0	0.000	0.000	0.000	0.000	0.000	0.000	0.000	0.000	0.000	0.000	0.000	0.000	0.000	0.000	0.018	0.021	0.021	0.019	2.579	0.020	0.289	316	2384	100	309	17543	17852	342	16422	16764	Error	Error	-5.827	309	17543	342	16422	230693	5886852	0.710	9.535	0	0	0
1	13	4	"A23"	"A23"	16785	54470	100	559	605	314	51	388	388	426	239	56	42	16	0	10222	11752	8115	69	2141	2141	2247	976	43	83	76	0	0.000	0.000	0.000	0.000	0.000	0.000	0.000	0.000	0.000	0.000	0.000	0.000	0.000	0.000	0.021	0.023	0.029	0.032	4.171	0.019	0.175	316	2384	100	171	8081	8252	217	9611	9828	Error	Error	-5.562	171	8081	217	9611	191065	3713602	0.749	9.739	0	0	0
1	14	4	"A23"	"A23"	17085	54470	100	648	672	262	38	401	401	424	217	51	53	25	0	16231	16306	7744	47	2181	2181	2278	970	42	98	97	0	0.000	0.000	0.000	0.000	0.000	0.000	0.000	0.000	0.000	0.000	0.000	0.000	0.000	0.000	0.018	0.019	0.021	0.018	2.491	0.019	0.292	316	2384	100	247	14050	14297	271	14125	14396	Error	Error	-5.830	247	14050	271	14125	212471	5152849	1.143	14.462	0	0	0
1	15	4	"A23"	"A23"	17385	54470	100	659	685	265	38	405	405	478	1467	306	0	0	0	16642	16662	7529	45	2212	2212	2366	1856	78	96	93	0	0.000	0.000	0.000	0.000	0.000	0.000	0.000	0.000	0.000	0.000	0.000	0.000	0.000	0.000	0.018	0.019	0.021	0.020	2.302	0.086	0.095	316	2384	100	254	14430	14684	280	14450	14730	Error	Error	-5.828	254	14430	280	14450	216506	5265101	0.141	7.703	0	0	0
1	16	4	"A24"	"A24"	17685	54470	100	585	650	294	45	413	413	439	232	52	42	21	0	11599	12141	7433	61	2222	2222	2307	1208	52	82	79	0	0.000	0.000	0.000	0.000	0.000	0.000	0.000	0.000	0.000	0.000	0.000	0.000	0.000	0.000	0.018	0.024	0.027	0.026	3.825	0.024	0.326	316	2384	100	172	9377	9549	237	9919	10156	Error	Error	-5.769	172	9377	237	9919	205508	3836402	0.909	8.141	0	0	0
1	17	4	"A24"	"A24"	17985	54470	100	724	748	301	40	440	440	497	895	180	4	0	0	14508	15239	6887	45	2328	2328	2418	1460	60	96	92	0	0.000	0.000	0.000	0.000	0.000	0.000	0.000	0.000	0.000	0.000	0.000	0.000	0.000	0.000	0.023	0.024	0.025	0.022	2.522	0.058	0.119	316	2384	100	284	12180	12464	308	12911	13219	Error	Error	-5.422	284	12180	308	12911	236261	4815382	0.280	8.782	0	0	0
1	18	4	"A24"	"A24"	18285	54465	100	733	760	295	38	449	449	486	289	59	49	18	0	14889	15822	7375	46	2453	2453	2616	1633	62	94	93	0	0.000	0.000	0.000	0.000	0.000	0.000	0.000	0.000	0.000	0.000	0.000	0.000	0.000	0.000	0.023	0.023	0.026	0.024	2.497	0.022	0.355	316	2384	100	284	12436	12720	311	13369	13680	Error	Error	-5.452	284	12436	311	13369	240002	4999867	0.948	8.087	0	0	0
1	1	5	"A25"	"A25"	13190	54775	100	569	588	242	41	414	414	442	282	63	27	6	0	9691	8908	4150	46	2260	2260	2358	1170	49	80	75	0	0.000	0.000	0.000	0.000	0.000	0.000	0.000	0.000	0.000	0.000	0.000	0.000	0.000	0.000	0.021	0.026	0.032	0.034	5.248	0.119	0.245	316	2384	100	155	7431	7586	174	6648	6822	Error	Error	-5.583	155	7431	174	6648	185953	2814809	0.518	5.598	0	0	0
1	2	5	"A25"	"A25"	13490	54775	100	531	546	207	37	409	409	434	191	44	37	12	0	9413	9116	3633	39	2287	2287	2366	905	38	91	87	0	0.000	0.000	0.000	0.000	0.000	0.000	0.000	0.000	0.000	0.000	0.000	0.000	0.000	0.000	0.017	0.020	0.030	0.028	3.504	0.020	0.124	316	2384	100	122	7126	7248	137	6829	6966	Error	Error	-5.868	122	7126	137	6829	172472	2880774	0.586	7.459	0	0	0
1	3	5	"A25"	"A25"	13790	54775	100	565	639	993	155	404	404	431	244	56	32	7	0	9878	9202	3678	39	2310	2310	2395	928	38	88	81	0	0.000	0.000	0.000	0.000	0.000	0.000	0.000	0.000	0.000	0.000	0.000	0.000	0.000	0.000	0.021	0.034	0.030	0.033	4.158	0.035	0.055	316	2384	100	161	7568	7729	235	6892	7127	Error	Error	-5.555	161	7568	235	6892	201813	2907751	0.852	7.335	0	0	0
1	4	5	"A26"	"A26"	14090	54775	100	554	579	244	42	403	403	427	219	51	36	12	0	9849	9390	4132	44	2370	2370	2589	1157	44	86	83	0	0.000	0.000	0.000	0.000	0.000	0.000	0.000	0.000	0.000	0.000	0.000	0.000	0.000	0.000	0.020	0.025	0.033	0.031	4.052	0.023	0.166	316	2384	100	151	7479	7630	176	7020	7196	Error	Error	-5.630	151	7479	176	7020	183087	2967153	0.694	5.878	0	0	0
1	5	5	"A26"	"A26"	14390	54775	100	585	620	295	47	399	399	426	187	43	49	25	0	10411	10342	4134	39	2505	2505	2622	789	30	93	88	0	0.000	0.000	0.000	0.000	0.000	0.000	0.000	0.000	0.000	0.000	0.000	0.000	0.000	0.000	0.024	0.028	0.033	0.032	3.205	0.025	0.181	316	2384	100	186	7906	8092	221	7837	8058	Error	Error	-5.410	186	7906	221	7837	196073	3268134	1.037	9.785	0	0	0
1	6	5	"A26"	"A26"	14690	54775	100	591	611	254	41	406	406	427	191	44	47	19	0	10704	10608	4516	42	2393	2393	2533	882	34	90	87	0	0.000	0.000	0.000	0.000	0.000	0.000	0.000	0.000	0.000	0.000	0.000	0.000	0.000	0.000	0.022	0.025	0.028	0.028	3.855	0.023	0.215	316	2384	100	185	8311	8496	205	8215	8420	Error	Error	-5.489	185	8311	205	8215	193111	3352269	0.963	9.155	0	0	0
1	7	5	"A27"	"A27"	14990	54775	100	573	620	373	60	400	400	423	204	48	45	20	0	9785	10296	5610	54	2313	2313	2413	956	39	87	80	0	0.000	0.000	0.000	0.000	0.000	0.000	0.000	0.000	0.000	0.000	0.000	0.000	0.000	0.000	0.023	0.028	0.032	0.034	4.150	0.028	0.173	316	2384	100	173	7472	7645	220	7983	8203	Error	Error	-5.433	173	7472	220	7983	196065	3253506	0.966	8.246	0	0	0
1	8	5	"A27"	"A27"	15290	54775	100	562	593	293	49	394	394	418	186	44	44	20	0	9167	9872	4700	47	2365	2365	2448	692	28	94	93	0	0.000	0.000	0.000	0.000	0.000	0.000	0.000	0.000	0.000	0.000	0.000	0.000	0.000	0.000	0.025	0.027	0.032	0.030	3.072	0.024	0.180	316	2384	100	168	6802	6970	199	7507	7706	Error	Error	-5.339	168	6802	199	7507	187231	3119512	0.941	10.728	0	0	0
1	9	5	"A27"	"A27"	15590	54770	100	540	583	282	48	392	392	424	230	54	33	11	0	9338	9534	4446	46	2288	2288	2385	691	28	93	89	0	0.000	0.000	0.000	0.000	0.000	0.000	0.000	0.000	0.000	0.000	0.000	0.000	0.000	0.000	0.021	0.026	0.030	0.027	3.642	0.024	0.149	316	2384	100	148	7050	7198	191	7246	7437	Error	Error	-5.574	148	7050	191	7246	184273	3012844	0.691	10.346	0	0	0
1	10	5	"A28"	"A28"	15890	54770	100	586	614	256	41	410	410	440	259	58	38	10	0	13626	11448	6659	58	2359	2359	2636	1334	50	72	69	0	0.000	0.000	0.000	0.000	0.000	0.000	0.000	0.000	0.000	0.000	0.000	0.000	0.000	0.000	0.016	0.022	0.027	0.031	5.250	0.022	0.179	316	2384	100	176	11267	11443	204	9089	9293	Error	Error	-6.000	176	11267	204	9089	193992	3617618	0.672	6.606	0	0	0
1	11	5	"A28"	"A28"	16190	54770	100	625	657	329	50	393	393	460	787	171	2	0	0	14895	13620	6576	48	2350	2350	2610	1709	65	83	79	0	0.000	0.000	0.000	0.000	0.000	0.000	0.000	0.000	0.000	0.000	0.000	0.000	0.000	0.000	0.018	0.023	0.026	0.028	3.101	0.024	0.261	316	2384	100	232	12545	12777	264	11270	11534	Error	Error	-5.757	232	12545	264	11270	207707	4304049	0.250	6.442	0	0	0
1	12	5	"A28"	"A28"	16490	54770	100	653	737	575	78	404	404	438	268	61	46	17	0	16273	15515	6330	40	2315	2315	2520	988	39	95	90	0	0.000	0.000	0.000	0.000	0.000	0.000	0.000	0.000	0.000	0.000	0.000	0.000	0.000	0.000	0.018	0.025	0.024	0.022	2.834	0.030	0.215	316	2384	100	249	13958	14207	333	13200	13533	Error	Error	-5.809	249	13958	333	13200	232771	4902659	1.116	13.153	0	0	0
1	13	5	"A29"	"A29"	16790	54770	100	591	612	257	41	407	407	443	304	68	30	4	0	12584	11000	5497	49	2288	2288	2396	878	36	83	76	0	0.000	0.000	0.000	0.000	0.000	0.000	0.000	0.000	0.000	0.000	0.000	0.000	0.000	0.000	0.018	0.024	0.029	0.034	4.051	0.026	0.165	316	2384	100	184	10296	10480	205	8712	8917	Error	Error	-5.806	184	10296	205	8712	193419	3475913	0.556	9.800	0	0	0
1	14	5	"A29"	"A29"	17090	54770	100	613	612	218	35	410	410	471	1315	279	0	0	0	12257	11681	4366	37	2314	2314	2455	1815	73	89	86	0	0.000	0.000	0.000	0.000	0.000	0.000	0.000	0.000	0.000	0.000	0.000	0.000	0.000	0.000	0.020	0.022	0.028	0.025	2.993	0.021	0.223	316	2384	100	203	9943	10146	202	9367	9569	Error	Error	-5.614	203	9943	202	9367	193508	3691104	0.107	5.083	0	0	0
1	15	5	"A29"	"A29"	17390	54770	100	630	674	294	43	419	419	485	878	181	1	0	0	13425	12604	4565	36	2333	2333	2468	1730	70	91	87	0	0.000	0.000	0.000	0.000	0.000	0.000	0.000	0.000	0.000	0.000	0.000	0.000	0.000	0.000	0.019	0.025	0.027	0.024	2.981	0.089	0.155	316	2384	100	211	11092	11303	255	10271	10526	Error	Error	-5.716	211	11092	255	10271	212975	3982869	0.215	5.859	0	0	0
1	16	5	"A30"	"A30"	17685	54770	100	585	642	337	52	425	425	465	421	90	21	3	0	12063	11788	7498	63	2335	2335	2523	1605	63	71	68	0	0.000	0.000	0.000	0.000	0.000	0.000	0.000	0.000	0.000	0.000	0.000	0.000	0.000	0.000	0.016	0.023	0.029	0.036	4.698	0.022	0.227	316	2384	100	160	9728	9888	217	9453	9670	Error	Error	-5.926	160	9728	217	9453	202812	3724893	0.420	5.773	0	0	0
1	17	5	"A30"	"A30"	17985	54770	100	647	662	260	39	446	446	567	2043	360	0	0	0	12074	12548	6218	49	2377	2377	2633	2552	96	87	79	0	0.000	0.000	0.000	0.000	0.000	0.000	0.000	0.000	0.000	0.000	0.000	0.000	0.000	0.000	0.021	0.021	0.026	0.024	3.191	0.024	0.252	316	2384	100	201	9697	9898	216	10171	10387	Error	Error	-5.592	201	9697	216	10171	209232	3965135	0.047	3.885	0	0	0
1	18	5	"A30"	"A30"	18285	54765	100	654	690	296	42	460	460	491	476	96	18	1	0	12566	13776	7252	52	2442	2442	2606	1481	56	91	85	0	0.000	0.000	0.000	0.000	0.000	0.000	0.000	0.000	0.000	0.000	0.000	0.000	0.000	0.000	0.019	0.020	0.024	0.023	2.875	0.020	0.304	316	2384	100	194	10124	10318	230	11334	11564	Error	Error	-5.706	194	10124	230	11334	218078	4353327	0.418	7.542	0	0	0
1	1	6	"A31"	"A31"	13195	55075	100	604	634	247	38	424	424	448	209	46	43	20	0	12217	11542	5841	50	2325	2325	2415	996	41	84	79	0	0.000	0.000	0.000	0.000	0.000	0.000	0.000	0.000	0.000	0.000	0.000	0.000	0.000	0.000	0.018	0.023	0.027	0.027	4.016	0.023	0.246	316	2384	100	180	9892	10072	210	9217	9427	Error	Error	-5.780	180	9892	210	9217	200474	3647398	0.890	9.164	0	0	0
1	2	6	"A31"	"A31"	13495	55075	100	564	596	271	45	414	414	444	238	53	37	7	0	11766	11349	4577	40	2309	2309	2420	886	36	92	88	0	0.000	0.000	0.000	0.000	0.000	0.000	0.000	0.000	0.000	0.000	0.000	0.000	0.000	0.000	0.016	0.020	0.026	0.023	3.307	0.021	0.185	316	2384	100	150	9457	9607	182	9040	9222	Error	Error	-5.978	150	9457	182	9040	188256	3586417	0.639	10.078	0	0	0
1	3	6	"A31"	"A31"	13795	55075	100	614	638	295	46	410	410	432	194	44	51	25	0	12507	11533	4748	41	2351	2351	2420	889	36	89	85	0	0.000	0.000	0.000	0.000	0.000	0.000	0.000	0.000	0.000	0.000	0.000	0.000	0.000	0.000	0.020	0.025	0.030	0.027	3.006	0.026	0.264	316	2384	100	204	10156	10360	228	9182	9410	Error	Error	-5.638	204	10156	228	9182	201622	3644379	1.062	10.251	0	0	0
1	4	6	"A32"	"A32"	14095	55075	100	571	601	229	38	405	405	433	231	53	38	12	0	11656	10568	5356	50	2417	2417	2513	740	29	80	76	0	0.000	0.000	0.000	0.000	0.000	0.000	0.000	0.000	0.000	0.000	0.000	0.000	0.000	0.000	0.018	0.024	0.026	0.029	4.427	0.022	0.189	316	2384	100	166	9239	9405	196	8151	8347	Error	Error	-5.798	166	9239	196	8151	190044	3339526	0.727	10.885	0	0	0
1	5	6	"A32"	"A32"	14395	55075	100	561	584	230	39	399	399	449	592	131	3	0	0	11870	11114	5640	50	2449	2449	2694	1907	70	79	73	0	0.000	0.000	0.000	0.000	0.000	0.000	0.000	0.000	0.000	0.000	0.000	0.000	0.000	0.000	0.017	0.021	0.026	0.027	3.843	0.020	0.210	316	2384	100	162	9421	9583	185	8665	8850	Error	Error	-5.862	162	9421	185	8665	184576	3512126	0.228	4.415	0	0	0
1	6	6	"A32"	"A32"	14695	55075	100	578	600	235	39	399	399	425	253	59	35	8	0	12186	11551	5046	43	2445	2445	2560	925	36	91	85	0	0.000	0.000	0.000	0.000	0.000	0.000	0.000	0.000	0.000	0.000	0.000	0.000	0.000	0.000	0.018	0.022	0.026	0.025	3.088	0.020	0.098	316	2384	100	179	9741	9920	201	9106	9307	Error	Error	-5.766	179	9741	201	9106	189622	3650261	0.692	9.720	0	0	0
1	7	6	"A33"	"A33"	14990	55075	100	504	549	262	47	406	406	432	266	61	27	6	0	7680	9211	6127	66	2365	2365	2440	846	34	83	77	0	0.000	0.000	0.000	0.000	0.000	0.000	0.000	0.000	0.000	0.000	0.000	0.000	0.000	0.000	0.018	0.021	0.029	0.031	4.740	0.021	0.071	316	2384	100	98	5315	5413	143	6846	6989	Error	Error	-5.761	98	5315	143	6846	173340	2910733	0.440	8.004	0	0	0
1	8	6	"A33"	"A33"	15290	55075	100	481	517	233	45	412	412	533	1960	367	0	0	0	6448	8277	5657	68	2361	2361	2583	2680	103	66	36	0	0.000	0.000	0.000	0.000	0.000	0.000	0.000	0.000	0.000	0.000	0.000	0.000	0.000	0.000	0.017	0.018	0.031	0.032	3.638	0.370	0.387	316	2384	100	69	4087	4156	105	5916	6021	Error	Error	-5.888	69	4087	105	5916	163222	2615457	-0.008	2.125	0	0	0
1	9	6	"A33"	"A33"	15590	55070	100	497	571	423	74	395	395	431	344	79	18	2	0	6297	8229	5644	68	2362	2362	2444	956	39	84	76	0	0.000	0.000	0.000	0.000	0.000	0.000	0.000	0.000	0.000	0.000	0.000	0.000	0.000	0.000	0.026	0.030	0.034	0.035	3.471	0.048	0.166	316	2384	100	102	3935	4037	176	5867	6043	Error	Error	-5.270	102	3935	176	5867	180335	2600242	0.407	6.051	0	0	0
1	10	6	"A34"	"A34"	15890	55070	100	537	563	250	44	411	411	453	387	85	15	1	0	8361	10081	6984	69	2530	2530	2720	1289	47	69	64	0	0.000	0.000	0.000	0.000	0.000	0.000	0.000	0.000	0.000	0.000	0.000	0.000	0.000	0.000	0.022	0.020	0.028	0.033	4.157	0.020	0.160	316	2384	100	126	5831	5957	152	7551	7703	Error	Error	-5.532	126	5831	152	7551	177774	3185663	0.284	5.711	0	0	0
1	11	6	"A34"	"A34"	16190	55070	100	540	600	563	93	397	397	423	219	51	35	12	0	7014	9254	6192	66	2372	2372	2430	615	25	89	83	0	0.000	0.000	0.000	0.000	0.000	0.000	0.000	0.000	0.000	0.000	0.000	0.000	0.000	0.000	0.031	0.029	0.034	0.034	4.192	0.027	0.134	316	2384	100	143	4642	4785	203	6882	7085	Error	Error	-5.021	143	4642	203	6882	189499	2924138	0.808	11.096	0	0	0
1	12	6	"A34"	"A34"	16490	55070	100	584	634	426	67	407	407	436	239	54	40	15	0	10446	11995	6844	57	2420	2420	2521	934	37	93	88	0	0.000	0.000	0.000	0.000	0.000	0.000	0.000	0.000	0.000	0.000	0.000	0.000	0.000	0.000	0.022	0.024	0.026	0.027	3.318	0.025	0.204	316	2384	100	177	8026	8203	227	9575	9802	Error	Error	-5.503	177	8026	227	9575	200268	3790372	0.828	10.143	0	0	0
1	13	6	"A35"	"A35"	16790	55070	100	557	614	399	64	400	400	438	326	74	26	6	0	11096	10484	5098	48	2484	2484	2708	1280	47	82	75	0	0.000	0.000	0.000	0.000	0.000	0.000	0.000	0.000	0.000	0.000	0.000	0.000	0.000	0.000	0.018	0.027	0.031	0.030	3.838	0.026	0.129	316	2384	100	157	8612	8769	214	8000	8214	Error	Error	-5.778	157	8612	214	8000	194006	3312870	0.540	6.075	0	0	0
1	14	6	"A35"	"A35"	17090	55070	100	600	619	227	36	407	407	437	231	52	42	13	0	12544	12314	4836	39	2398	2398	2532	909	35	92	87	0	0.000	0.000	0.000	0.000	0.000	0.000	0.000	0.000	0.000	0.000	0.000	0.000	0.000	0.000	0.019	0.021	0.024	0.023	2.841	0.022	0.195	316	2384	100	193	10146	10339	212	9916	10128	Error	Error	-5.716	193	10146	212	9916	195677	3891313	0.788	10.761	0	0	0
1	15	6	"A35"	"A35"	17390	55070	100	606	629	240	38	410	410	438	234	53	42	13	0	13256	12506	4960	39	2427	2427	2544	728	28	93	90	0	0.000	0.000	0.000	0.000	0.000	0.000	0.000	0.000	0.000	0.000	0.000	0.000	0.000	0.000	0.018	0.022	0.025	0.025	3.277	0.020	0.191	316	2384	100	196	10829	11025	219	10079	10298	Error	Error	-5.788	196	10829	219	10079	198866	3951799	0.816	13.684	0	0	0
1	16	6	"A36"	"A36"	17690	55070	100	574	623	260	41	435	435	479	359	74	25	4	0	13923	12195	6353	52	2388	2388	2591	1602	61	77	74	0	0.000	0.000	0.000	0.000	0.000	0.000	0.000	0.000	0.000	0.000	0.000	0.000	0.000	0.000	0.012	0.019	0.025	0.026	4.046	0.024	0.142	316	2384	100	139	11535	11674	188	9807	9995	Error	Error	-6.375	139	11535	188	9807	196781	3853756	0.401	5.995	0	0	0
1	17	6	"A36"	"A36"	17990	55070	100	615	660	320	48	431	431	465	290	62	33	11	0	12341	12183	6689	54	2371	2371	2533	1287	50	81	77	0	0.000	0.000	0.000	0.000	0.000	0.000	0.000	0.000	0.000	0.000	0.000	0.000	0.000	0.000	0.018	0.023	0.026	0.027	3.748	0.025	0.273	316	2384	100	184	9970	10154	229	9812	10041	Error	Error	-5.760	184	9970	229	9812	208489	3849950	0.672	7.498	0	0	0
1	18	6	"A36"	"A36"	18290	55065	100	621	662	283	42	442	442	474	381	80	21	3	0	11684	12391	5960	48	2395	2395	2544	1763	69	91	87	0	0.000	0.000	0.000	0.000	0.000	0.000	0.000	0.000	0.000	0.000	0.000	0.000	0.000	0.000	0.019	0.022	0.024	0.023	2.790	0.101	0.078	316	2384	100	179	9289	9468	220	9996	10216	Error	Error	-5.697	179	9289	220	9996	209166	3915426	0.493	5.585	0	0	0
1	1	7	"A37"	"A37"	13195	55375	100	574	603	266	44	428	428	454	207	45	35	16	0	9009	9014	5144	57	2391	2391	2810	1745	62	74	67	0	0.000	0.000	0.000	0.000	0.000	0.000	0.000	0.000	0.000	0.000	0.000	0.000	0.000	0.000	0.022	0.026	0.036	0.040	4.419	0.023	0.175	316	2384	100	146	6618	6764	175	6623	6798	Error	Error	-5.502	146	6618	175	6623	190501	2848301	0.720	3.555	0	0	0
1	2	7	"A37"	"A37"	13495	55375	100	582	625	356	56	415	415	443	347	78	22	4	0	10372	10080	4989	49	2380	2380	2678	1464	54	82	80	0	0.000	0.000	0.000	0.000	0.000	0.000	0.000	0.000	0.000	0.000	0.000	0.000	0.000	0.000	0.021	0.027	0.030	0.033	3.949	0.026	0.197	316	2384	100	167	7992	8159	210	7700	7910	Error	Error	-5.581	167	7992	210	7700	197518	3185437	0.524	5.056	0	0	0
1	3	7	"A37"	"A37"	13795	55375	100	592	610	244	40	416	416	442	189	42	48	22	0	11971	11143	5323	47	2467	2467	2819	1518	53	84	80	0	0.000	0.000	0.000	0.000	0.000	0.000	0.000	0.000	0.000	0.000	0.000	0.000	0.000	0.000	0.019	0.022	0.026	0.027	3.785	0.019	0.192	316	2384	100	176	9504	9680	194	8676	8870	Error	Error	-5.755	176	9504	194	8676	192867	3521296	0.889	5.484	0	0	0
1	4	7	"A38"	"A38"	14095	55375	100	577	603	254	42	409	409	432	201	46	43	16	0	12163	11065	5924	53	2383	2383	2512	880	35	81	75	0	0.000	0.000	0.000	0.000	0.000	0.000	0.000	0.000	0.000	0.000	0.000	0.000	0.000	0.000	0.017	0.022	0.026	0.030	3.973	0.022	0.216	316	2384	100	168	9780	9948	194	8682	8876	Error	Error	-5.863	168	9780	194	8682	190457	3496392	0.851	9.719	0	0	0
1	5	7	"A38"	"A38"	14395	55375	100	582	612	262	42	396	396	430	233	54	41	12	0	12908	11788	5770	48	2336	2336	2430	793	32	88	82	0	0.000	0.000	0.000	0.000	0.000	0.000	0.000	0.000	0.000	0.000	0.000	0.000	0.000	0.000	0.018	0.023	0.027	0.026	4.280	0.022	0.188	316	2384	100	186	10572	10758	216	9452	9668	Error	Error	-5.829	186	10572	216	9452	193424	3724973	0.781	11.801	0	0	0
1	6	7	"A38"	"A38"	14695	55375	100	611	614	241	39	399	399	436	389	89	21	1	0	12832	11576	5657	48	2370	2370	2624	1723	65	81	76	0	0.000	0.000	0.000	0.000	0.000	0.000	0.000	0.000	0.000	0.000	0.000	0.000	0.000	0.000	0.020	0.023	0.028	0.029	3.303	0.022	0.193	316	2384	100	212	10462	10674	215	9206	9421	Error	Error	-5.625	212	10462	215	9206	193983	3657951	0.458	5.196	0	0	0
1	7	7	"A39"	"A39"	14995	55375	100	523	550	219	39	392	392	427	383	89	15	0	0	10635	11120	6578	59	2294	2294	2371	877	36	86	79	0	0.000	0.000	0.000	0.000	0.000	0.000	0.000	0.000	0.000	0.000	0.000	0.000	0.000	0.000	0.016	0.018	0.024	0.025	3.762	0.019	0.038	316	2384	100	131	8341	8472	158	8826	8984	Error	Error	-5.993	131	8341	158	8826	173873	3514065	0.321	9.976	0	0	0
1	8	7	"A39"	"A39"	15295	55375	100	542	570	237	41	395	395	421	213	50	37	13	0	10436	10938	6346	58	2330	2330	2405	845	35	84	81	0	0.000	0.000	0.000	0.000	0.000	0.000	0.000	0.000	0.000	0.000	0.000	0.000	0.000	0.000	0.018	0.020	0.027	0.028	3.617	0.017	0.151	316	2384	100	147	8106	8253	175	8608	8783	Error	Error	-5.785	147	8106	175	8608	180139	3456349	0.700	10.098	0	0	0
1	9	7	"A39"	"A39"	15595	55370	100	544	586	316	53	388	388	417	208	49	37	15	0	9216	10427	6262	60	2343	2343	2402	594	24	95	88	0	0.000	0.000	0.000	0.000	0.000	0.000	0.000	0.000	0.000	0.000	0.000	0.000	0.000	0.000	0.023	0.024	0.030	0.028	3.510	0.024	0.230	316	2384	100	156	6873	7029	198	8084	8282	Error	Error	-5.461	156	6873	198	8084	185091	3295015	0.813	13.510	0	0	0
1	10	7	"A40"	"A40"	15895	55370	100	528	575	414	72	397	397	433	278	64	28	5	0	10401	10126	5469	54	2392	2392	2498	1097	43	81	75	0	0.000	0.000	0.000	0.000	0.000	0.000	0.000	0.000	0.000	0.000	0.000	0.000	0.000	0.000	0.016	0.023	0.030	0.032	4.973	0.020	0.086	316	2384	100	131	8009	8140	178	7734	7912	Error	Error	-5.934	131	8009	178	7734	181550	3199668	0.511	6.954	0	0	0
1	11	7	"A40"	"A40"	16195	55370	100	522	541	209	38	391	391	430	256	59	26	5	0	8131	9296	5161	55	2432	2432	2528	1005	39	87	80	0	0.000	0.000	0.000	0.000	0.000	0.000	0.000	0.000	0.000	0.000	0.000	0.000	0.000	0.000	0.023	0.022	0.029	0.029	4.077	0.018	0.112	316	2384	100	131	5699	5830	150	6864	7014	Error	Error	-5.443	131	5699	150	6864	170972	2937610	0.434	6.734	0	0	0
1	12	7	"A40"	"A40"	16495	55370	100	519	567	299	52	406	406	432	231	53	33	14	0	9038	10536	6621	62	2475	2475	2604	986	37	77	73	0	0.000	0.000	0.000	0.000	0.000	0.000	0.000	0.000	0.000	0.000	0.000	0.000	0.000	0.000	0.017	0.020	0.025	0.031	5.059	0.020	0.137	316	2384	100	113	6563	6676	161	8061	8222	Error	Error	-5.860	113	6563	161	8061	179157	3329274	0.584	8.045	0	0	0
1	13	7	"A41"	"A41"	16795	55370	100	575	638	341	53	429	429	606	1828	301	0	0	0	11292	11154	6050	54	2644	2644	3130	2674	85	74	70	0	0.000	0.000	0.000	0.000	0.000	0.000	0.000	0.000	0.000	0.000	0.000	0.000	0.000	0.000	0.017	0.025	0.031	0.033	4.047	0.026	0.056	316	2384	100	146	8648	8794	209	8510	8719	Error	Error	-5.888	146	8648	209	8510	201660	3524615	0.018	3.001	0	0	0
1	14	7	"A41"	"A41"	17095	55370	100	621	634	242	38	430	430	464	310	66	31	3	0	12075	12302	4578	37	2546	2546	2813	1621	57	93	89	0	0.000	0.000	0.000	0.000	0.000	0.000	0.000	0.000	0.000	0.000	0.000	0.000	0.000	0.000	0.020	0.021	0.025	0.025	2.984	0.021	0.201	316	2384	100	191	9529	9720	204	9756	9960	Error	Error	-5.641	191	9529	204	9756	200390	3887364	0.548	5.854	0	0	0
1	15	7	"A41"	"A41"	17395	55370	100	615	655	256	39	415	415	451	289	64	36	10	0	12172	12390	4681	37	2445	2445	2554	759	29	95	92	0	0.000	0.000	0.000	0.000	0.000	0.000	0.000	0.000	0.000	0.000	0.000	0.000	0.000	0.000	0.021	0.024	0.026	0.024	3.058	0.022	0.120	316	2384	100	200	9727	9927	240	9945	10185	Error	Error	-5.604	200	9727	240	9945	207127	3915393	0.706	12.959	0	0	0
1	16	7	"A42"	"A42"	17695	55370	100	550	596	266	44	417	417	477	1354	283	0	0	0	8397	9399	5799	61	2351	2351	2418	777	32	82	77	0	0.000	0.000	0.000	0.000	0.000	0.000	0.000	0.000	0.000	0.000	0.000	0.000	0.000	0.000	0.022	0.025	0.031	0.034	4.379	0.042	0.007	316	2384	100	133	6046	6179	179	7048	7227	Error	Error	-5.506	133	6046	179	7048	188375	2970198	0.088	8.985	0	0	0
1	17	7	"A42"	"A42"	17995	55370	100	543	574	232	40	432	432	458	232	50	31	9	0	7801	9853	6127	62	2321	2321	2388	928	38	91	86	0	0.000	0.000	0.000	0.000	0.000	0.000	0.000	0.000	0.000	0.000	0.000	0.000	0.000	0.000	0.020	0.019	0.028	0.028	3.818	0.021	0.151	316	2384	100	111	5480	5591	142	7532	7674	Error	Error	-5.626	111	5480	142	7532	181248	3113525	0.500	8.044	0	0	0
1	18	7	"A42"	"A42"	18295	55365	100	590	643	303	47	444	444	468	220	47	37	16	0	9152	10655	6199	58	2451	2451	2495	644	25	94	93	0	0.000	0.000	0.000	0.000	0.000	0.000	0.000	0.000	0.000	0.000	0.000	0.000	0.000	0.000	0.022	0.024	0.028	0.027	3.117	0.024	0.253	316	2384	100	146	6701	6847	199	8204	8403	Error	Error	-5.520	146	6701	199	8204	203139	3367119	0.795	12.671	0	0	0
1	1	8	"A43"	"A43"	13200	55675	100	591	614	236	38	423	423	467	633	135	5	0	0	12744	11418	6100	53	2376	2376	2560	1764	68	74	70	0	0.000	0.000	0.000	0.000	0.000	0.000	0.000	0.000	0.000	0.000	0.000	0.000	0.000	0.000	0.016	0.021	0.027	0.031	4.079	0.053	0.106	316	2384	100	168	10368	10536	191	9042	9233	Error	Error	-5.948	168	10368	191	9042	194026	3608189	0.232	5.022	0	0	0
1	2	8	"A43"	"A43"	13500	55675	100	618	644	256	39	422	422	445	204	45	48	17	0	13075	12038	4704	39	2397	2397	2494	1007	40	88	85	0	0.000	0.000	0.000	0.000	0.000	0.000	0.000	0.000	0.000	0.000	0.000	0.000	0.000	0.000	0.018	0.023	0.023	0.023	3.919	0.022	0.179	316	2384	100	196	10678	10874	222	9641	9863	Error	Error	-5.768	196	10678	222	9641	203570	3804085	0.975	9.478	0	0	0
1	3	8	"A43"	"A43"	13800	55675	100	579	583	216	37	415	415	448	417	93	13	0	0	12188	10778	4759	44	2360	2360	2515	1331	52	81	79	0	0.000	0.000	0.000	0.000	0.000	0.000	0.000	0.000	0.000	0.000	0.000	0.000	0.000	0.000	0.017	0.020	0.025	0.028	4.011	0.022	0.117	316	2384	100	164	9828	9992	168	8418	8586	Error	Error	-5.905	164	9828	168	8418	184206	3405911	0.324	6.208	0	0	0
1	4	8	"A44"	"A44"	14100	55675	100	615	635	255	40	421	421	596	2727	457	0	0	0	9767	10009	4480	44	2402	2402	2937	3298	112	83	60	0	0.000	0.000	0.000	0.000	0.000	0.000	0.000	0.000	0.000	0.000	0.000	0.000	0.000	0.000	0.026	0.028	0.034	0.032	3.323	0.025	0.103	316	2384	100	194	7365	7559	214	7607	7821	Error	Error	-5.247	194	7365	214	7607	200695	3162696	0.014	2.144	0	0	0
1	5	8	"A44"	"A44"	14400	55675	100	562	608	390	64	396	396	425	219	51	38	15	0	10642	10633	4912	46	2371	2371	2580	1082	41	93	89	0	0.000	0.000	0.000	0.000	0.000	0.000	0.000	0.000	0.000	0.000	0.000	0.000	0.000	0.000	0.020	0.026	0.028	0.027	2.852	0.030	0.209	316	2384	100	166	8271	8437	212	8262	8474	Error	Error	-5.639	166	8271	212	8262	192193	3360102	0.836	7.443	0	0	0
1	6	8	"A44"	"A44"	14700	55675	100	570	596	265	44	397	397	435	276	63	29	8	0	10149	10525	3875	36	2428	2428	2593	954	36	96	93	0	0.000	0.000	0.000	0.000	0.000	0.000	0.000	0.000	0.000	0.000	0.000	0.000	0.000	0.000	0.022	0.025	0.029	0.024	2.792	0.023	0.171	316	2384	100	173	7721	7894	199	8097	8296	Error	Error	-5.480	173	7721	199	8097	188185	3325883	0.583	8.314	0	0	0
1	7	8	"A45"	"A45"	15000	55675	100	588	621	352	56	390	390	417	198	47	49	20	0	12983	11709	6229	53	2285	2285	2354	817	34	86	80	0	0.000	0.000	0.000	0.000	0.000	0.000	0.000	0.000	0.000	0.000	0.000	0.000	0.000	0.000	0.019	0.025	0.027	0.029	3.568	0.024	0.184	316	2384	100	198	10698	10896	231	9424	9655	Error	Error	-5.756	198	10698	231	9424	196176	3700122	1.030	11.450	0	0	0
1	8	8	"A45"	"A45"	15300	55675	100	579	621	410	66	390	390	426	314	73	29	4	0	10863	11351	5066	44	2303	2303	2407	1147	47	93	88	0	0.000	0.000	0.000	0.000	0.000	0.000	0.000	0.000	0.000	0.000	0.000	0.000	0.000	0.000	0.022	0.026	0.031	0.028	3.111	0.030	0.177	316	2384	100	189	8560	8749	231	9048	9279	Error	Error	-5.501	189	8560	231	9048	196161	3586914	0.621	7.798	0	0	0
1	9	8	"A45"	"A45"	15600	55670	100	581	606	242	39	401	401	443	622	140	4	0	0	12715	12042	5282	43	2327	2327	2460	1618	65	89	86	0	0.000	0.000	0.000	0.000	0.000	0.000	0.000	0.000	0.000	0.000	0.000	0.000	0.000	0.000	0.017	0.021	0.023	0.023	3.384	0.065	0.167	316	2384	100	180	10388	10568	205	9715	9920	Error	Error	-5.851	180	10388	205	9715	191532	3805195	0.262	5.922	0	0	0
1	10	8	"A47"	"A47"	15900	55670	100	595	605	246	40	410	410	469	633	134	2	0	0	11016	10534	5120	48	2485	2485	2769	1791	64	79	76	0	0.000	0.000	0.000	0.000	0.000	0.000	0.000	0.000	0.000	0.000	0.000	0.000	0.000	0.000	0.022	0.024	0.030	0.029	3.577	0.077	0.191	316	2384	100	185	8531	8716	195	8049	8244	Error	Error	-5.527	185	8531	195	8049	191154	3328618	0.215	4.336	0	0	0
1	11	8	"A47"	"A47"	16200	55670	100	594	653	430	65	399	399	462	1364	295	0	0	0	12325	12463	4288	34	2483	2483	2724	1264	46	96	93	0	0.000	0.000	0.000	0.000	0.000	0.000	0.000	0.000	0.000	0.000	0.000	0.000	0.000	0.000	0.020	0.025	0.024	0.022	2.931	0.028	0.191	316	2384	100	195	9842	10037	254	9980	10234	Error	Error	-5.657	195	9842	254	9980	206237	3938161	0.140	7.705	0	0	0
1	12	8	"A47"	"A47"	16500	55670	100	659	674	314	46	405	405	447	368	82	31	2	0	14743	14534	4451	30	2532	2532	2953	1703	57	98	95	0	0.000	0.000	0.000	0.000	0.000	0.000	0.000	0.000	0.000	0.000	0.000	0.000	0.000	0.000	0.021	0.022	0.025	0.020	2.882	0.021	0.192	316	2384	100	254	12211	12465	269	12002	12271	Error	Error	-5.587	254	12211	269	12002	212839	4592833	0.617	6.800	0	0	0
1	13	8	"A48"	"A48"	16800	55670	100	657	676	282	41	423	423	493	518	105	15	1	0	15748	14748	6706	45	2666	2666	2876	1922	66	86	81	0	0.000	0.000	0.000	0.000	0.000	0.000	0.000	0.000	0.000	0.000	0.000	0.000	0.000	0.000	0.018	0.021	0.025	0.023	3.323	0.025	0.097	316	2384	100	234	13082	13316	253	12082	12335	Error	Error	-5.805	234	13082	253	12082	213464	4660492	0.353	6.177	0	0	0
1	14	8	"A48"	"A48"	17095	55670	100	665	737	550	74	428	428	470	369	78	32	6	0	15077	15335	5982	39	2589	2589	2789	1480	53	94	92	0	0.000	0.000	0.000	0.000	0.000	0.000	0.000	0.000	0.000	0.000	0.000	0.000	0.000	0.000	0.019	0.024	0.024	0.020	3.096	0.033	0.186	316	2384	100	237	12488	12725	309	12746	13055	Error	Error	-5.720	237	12488	309	12746	232868	4845889	0.724	8.477	0	0	0
1	15	8	"A48"	"A48"	17395	55670	100	679	712	407	57	427	427	508	1341	263	1	0	0	14736	14743	5675	38	2533	2533	2738	1712	62	94	93	0	0.000	0.000	0.000	0.000	0.000	0.000	0.000	0.000	0.000	0.000	0.000	0.000	0.000	0.000	0.021	0.023	0.024	0.021	3.122	0.056	0.031	316	2384	100	252	12203	12455	285	12210	12495	Error	Error	-5.598	252	12203	285	12210	225115	4658634	0.152	7.012	0	0	0
1	16	8	"A49"	"A49"	17695	55670	100	661	672	308	45	429	429	476	470	98	14	0	0	14574	13692	5767	42	2400	2400	2485	969	38	93	87	0	0.000	0.000	0.000	0.000	0.000	0.000	0.000	0.000	0.000	0.000	0.000	0.000	0.000	0.000	0.019	0.022	0.024	0.022	3.001	0.021	0.191	316	2384	100	232	12174	12406	243	11292	11535	Error	Error	-5.714	232	12174	243	11292	212310	4326804	0.417	11.566	0	0	0
1	17	8	"A49"	"A49"	17995	55670	100	629	677	350	51	435	435	465	268	57	40	12	0	12506	12676	4996	39	2367	2367	2449	861	35	97	93	0	0.000	0.000	0.000	0.000	0.000	0.000	0.000	0.000	0.000	0.000	0.000	0.000	0.000	0.000	0.019	0.023	0.026	0.024	2.896	0.024	0.196	316	2384	100	194	10139	10333	242	10309	10551	Error	Error	-5.708	194	10139	242	10309	213819	4005655	0.791	11.878	0	0	0
1	18	8	"A49"	"A49"	18295	55665	100	634	665	273	41	450	450	477	295	61	33	7	0	11958	12252	5665	46	2453	2453	2507	597	23	94	88	0	0.000	0.000	0.000	0.000	0.000	0.000	0.000	0.000	0.000	0.000	0.000	0.000	0.000	0.000	0.019	0.022	0.025	0.027	3.762	0.022	0.165	316	2384	100	184	9505	9689	215	9799	10014	Error	Error	-5.691	184	9505	215	9799	210037	3871525	0.637	16.323	0	0	0
1	1	9	"A50"	"A50"	13205	55975	100	527	571	291	50	425	425	448	193	43	34	13	0	7582	8395	4401	52	2301	2301	2368	1086	45	85	78	0	0.000	0.000	0.000	0.000	0.000	0.000	0.000	0.000	0.000	0.000	0.000	0.000	0.000	0.000	0.019	0.024	0.037	0.035	3.483	0.025	0.160	316	2384	100	102	5281	5383	146	6094	6240	Error	Error	-5.694	102	5281	146	6094	180446	2652731	0.637	5.550	0	0	0
1	2	9	"A50"	"A50"	13505	55975	100	514	573	269	46	414	414	443	359	81	18	2	0	8068	9143	4800	52	2323	2323	2375	827	34	93	88	0	0.000	0.000	0.000	0.000	0.000	0.000	0.000	0.000	0.000	0.000	0.000	0.000	0.000	0.000	0.017	0.023	0.032	0.028	3.554	0.020	0.126	316	2384	100	100	5745	5845	159	6820	6979	Error	Error	-5.844	100	5745	159	6820	180940	2889239	0.362	8.184	0	0	0
1	3	9	"A50"	"A50"	13805	55975	100	515	558	325	58	421	421	461	549	119	4	0	0	7986	8347	3963	47	2340	2340	2428	925	38	88	83	0	0.000	0.000	0.000	0.000	0.000	0.000	0.000	0.000	0.000	0.000	0.000	0.000	0.000	0.000	0.017	0.023	0.029	0.028	3.882	0.033	0.021	316	2384	100	94	5646	5740	137	6007	6144	Error	Error	-5.908	94	5646	137	6007	176428	2637681	0.177	6.399	0	0	0
1	4	9	"A51"	"A51"	14105	55975	100	596	621	269	43	424	424	470	352	74	25	1	0	11751	11161	4050	36	2348	2348	2420	783	32	96	92	0	0.000	0.000	0.000	0.000	0.000	0.000	0.000	0.000	0.000	0.000	0.000	0.000	0.000	0.000	0.018	0.022	0.027	0.023	2.872	0.030	0.073	316	2384	100	172	9403	9575	197	8813	9010	Error	Error	-5.773	172	9403	197	8813	196206	3527008	0.429	11.163	0	0	0
1	5	9	"A51"	"A51"	14400	55975	100	521	555	250	45	386	386	413	210	50	37	11	0	10091	9560	3796	39	2298	2298	2370	696	29	94	88	0	0.000	0.000	0.000	0.000	0.000	0.000	0.000	0.000	0.000	0.000	0.000	0.000	0.000	0.000	0.017	0.023	0.027	0.026	3.606	0.023	0.156	316	2384	100	135	7793	7928	169	7262	7431	Error	Error	-5.851	135	7793	169	7262	175523	3020806	0.676	10.330	0	0	0
1	6	9	"A51"	"A51"	14700	55975	100	532	562	214	38	384	384	412	233	56	36	6	0	10195	9829	3547	36	2298	2298	2365	665	28	95	91	0	0.000	0.000	0.000	0.000	0.000	0.000	0.000	0.000	0.000	0.000	0.000	0.000	0.000	0.000	0.019	0.024	0.028	0.026	2.937	0.022	0.163	316	2384	100	148	7897	8045	178	7531	7709	Error	Error	-5.738	148	7897	178	7531	177530	3106039	0.644	11.224	0	0	0
1	7	9	"A52"	"A52"	15000	55975	100	512	552	247	44	380	380	420	297	70	22	4	0	8204	8121	3848	47	2274	2274	2404	948	39	82	78	0	0.000	0.000	0.000	0.000	0.000	0.000	0.000	0.000	0.000	0.000	0.000	0.000	0.000	0.000	0.022	0.029	0.042	0.042	4.129	0.027	0.131	316	2384	100	132	5930	6062	172	5847	6019	Error	Error	-5.489	132	5930	172	5847	174306	2566081	0.444	6.031	0	0	0
1	8	9	"A52"	"A52"	15300	55975	100	551	566	221	39	381	381	419	278	66	30	4	0	9416	9302	3004	32	2312	2312	2462	893	36	97	95	0	0.000	0.000	0.000	0.000	0.000	0.000	0.000	0.000	0.000	0.000	0.000	0.000	0.000	0.000	0.024	0.026	0.031	0.030	2.980	0.022	0.106	316	2384	100	170	7104	7274	185	6990	7175	Error	Error	-5.385	170	7104	185	6990	178950	2939456	0.529	7.660	0	0	0
1	9	9	"A52"	"A52"	15600	55970	100	573	584	269	46	388	388	446	1358	304	0	0	0	9838	9495	3338	35	2306	2306	2452	1061	43	94	91	0	0.000	0.000	0.000	0.000	0.000	0.000	0.000	0.000	0.000	0.000	0.000	0.000	0.000	0.000	0.025	0.027	0.031	0.027	3.201	0.025	0.119	316	2384	100	185	7532	7717	196	7189	7385	Error	Error	-5.347	185	7532	196	7189	184445	3000274	0.102	6.638	0	0	0
1	10	9	"A53"	"A53"	15900	55970	100	548	641	733	114	408	408	620	3062	493	1	0	0	9537	9101	4445	48	2399	2399	2794	3817	136	73	46	0	0.000	0.000	0.000	0.000	0.000	0.000	0.000	0.000	0.000	0.000	0.000	0.000	0.000	0.000	0.020	0.035	0.032	0.036	3.874	0.042	0.162	316	2384	100	140	7138	7278	233	6702	6935	Error	Error	-5.672	140	7138	233	6702	202524	2876003	0.007	1.652	0	0	0
1	11	9	"A53"	"A53"	16200	55970	100	568	614	432	70	405	405	458	482	105	9	1	0	10960	10560	3650	34	2414	2414	2556	1677	65	91	87	0	0.000	0.000	0.000	0.000	0.000	0.000	0.000	0.000	0.000	0.000	0.000	0.000	0.000	0.000	0.019	0.026	0.028	0.026	2.698	0.036	0.118	316	2384	100	163	8546	8709	209	8146	8355	Error	Error	-5.712	163	8546	209	8146	194036	3336815	0.324	4.773	0	0	0
1	12	9	"A53"	"A53"	16500	55970	100	559	617	375	60	401	401	442	344	77	25	2	0	11113	11423	3506	30	2477	2477	2605	972	37	98	96	0	0.000	0.000	0.000	0.000	0.000	0.000	0.000	0.000	0.000	0.000	0.000	0.000	0.000	0.000	0.018	0.024	0.025	0.022	3.066	0.025	0.078	316	2384	100	158	8636	8794	216	8946	9162	Error	Error	-5.772	158	8636	216	8946	195085	3609722	0.509	9.072	0	0	0
1	13	9	"A54"	"A54"	16800	55970	100	536	609	472	77	413	413	450	284	63	25	7	0	9918	9791	4714	48	2420	2420	2547	894	35	85	80	0	0.000	0.000	0.000	0.000	0.000	0.000	0.000	0.000	0.000	0.000	0.000	0.000	0.000	0.000	0.016	0.027	0.030	0.029	4.609	0.031	0.141	316	2384	100	123	7498	7621	196	7371	7567	Error	Error	-5.930	123	7498	196	7371	192306	3093944	0.560	8.103	0	0	0
1	14	9	"A54"	"A54"	17100	55970	100	572	608	344	56	417	417	512	1091	213	0	0	0	11052	11151	4571	40	2454	2454	2639	2172	82	90	84	0	0.000	0.000	0.000	0.000	0.000	0.000	0.000	0.000	0.000	0.000	0.000	0.000	0.000	0.000	0.018	0.022	0.025	0.024	3.123	0.123	0.158	316	2384	100	155	8598	8753	191	8697	8888	Error	Error	-5.794	155	8598	191	8697	192179	3523607	0.088	3.919	0	0	0
1	15	9	"A54"	"A54"	17400	55970	100	611	646	257	39	424	424	480	515	107	11	0	0	11600	11500	4329	37	2460	2460	2592	1330	51	94	91	0	0.000	0.000	0.000	0.000	0.000	0.000	0.000	0.000	0.000	0.000	0.000	0.000	0.000	0.000	0.020	0.025	0.028	0.025	2.528	0.024	0.186	316	2384	100	187	9140	9327	222	9040	9262	Error	Error	-5.611	187	9140	222	9040	204201	3634012	0.322	6.698	0	0	0
1	16	9	"A55"	"A55"	17700	55970	100	581	638	378	59	423	423	456	251	55	32	10	0	10270	9926	4673	47	2351	2351	2422	656	27	85	80	0	0.000	0.000	0.000	0.000	0.000	0.000	0.000	0.000	0.000	0.000	0.000	0.000	0.000	0.000	0.020	0.028	0.028	0.030	3.859	0.026	0.141	316	2384	100	158	7919	8077	215	7575	7790	Error	Error	-5.647	158	7919	215	7575	201541	3136751	0.725	11.439	0	0	0
1	17	9	"A55"	"A55"	18000	55965	100	579	649	722	111	436	436	470	339	72	23	1	0	9792	9834	3929	39	2349	2349	2424	939	38	94	90	0	0.000	0.000	0.000	0.000	0.000	0.000	0.000	0.000	0.000	0.000	0.000	0.000	0.000	0.000	0.019	0.028	0.028	0.026	3.647	0.043	0.092	316	2384	100	143	7443	7586	213	7485	7698	Error	Error	-5.702	143	7443	213	7485	204987	3107600	0.528	7.891	0	0	0
1	18	9	"A55"	"A55"	18300	55965	100	601	626	223	35	453	453	497	347	69	22	1	0	11254	11090	4507	40	2462	2462	2577	956	37	91	87	0	0.000	0.000	0.000	0.000	0.000	0.000	0.000	0.000	0.000	0.000	0.000	0.000	0.000	0.000	0.017	0.020	0.025	0.021	3.407	0.027	0.122	316	2384	100	148	8792	8940	173	8628	8801	Error	Error	-5.893	148	8792	173	8628	197899	3504553	0.372	8.905	0	0	0
1	1	10	"A56"	"A56"	13205	56275	100	593	629	283	44	439	439	476	295	61	27	6	0	12106	11484	5865	51	2366	2366	2499	1305	52	83	79	0	0.000	0.000	0.000	0.000	0.000	0.000	0.000	0.000	0.000	0.000	0.000	0.000	0.000	0.000	0.016	0.021	0.026	0.026	3.856	0.019	0.116	316	2384	100	154	9740	9894	190	9118	9308	Error	Error	-5.983	154	9740	190	9118	198806	3628913	0.519	6.885	0	0	0
1	2	10	"A56"	"A56"	13505	56275	100	612	673	357	53	436	436	463	218	47	43	18	0	11883	11873	5247	44	2374	2374	2466	769	31	94	89	0	0.000	0.000	0.000	0.000	0.000	0.000	0.000	0.000	0.000	0.000	0.000	0.000	0.000	0.000	0.019	0.025	0.025	0.023	3.489	0.021	0.165	316	2384	100	176	9509	9685	237	9499	9736	Error	Error	-5.756	176	9509	237	9499	212710	3752011	0.963	12.233	0	0	0
1	3	10	"A56"	"A56"	13805	56275	100	611	614	246	40	439	439	468	233	49	37	9	0	10749	10711	4816	44	2362	2362	2477	953	38	88	85	0	0.000	0.000	0.000	0.000	0.000	0.000	0.000	0.000	0.000	0.000	0.000	0.000	0.000	0.000	0.021	0.021	0.026	0.026	3.725	0.021	0.139	316	2384	100	172	8387	8559	175	8349	8524	Error	Error	-5.608	172	8387	175	8349	194125	3384651	0.627	8.640	0	0	0
1	4	10	"A57"	"A57"	14105	56275	100	707	735	281	38	495	495	538	292	54	37	11	0	10091	9084	3627	39	2478	2478	2559	734	28	88	82	0	0.000	0.000	0.000	0.000	0.000	0.000	0.000	0.000	0.000	0.000	0.000	0.000	0.000	0.000	0.028	0.036	0.040	0.042	3.840	0.029	0.074	316	2384	100	212	7613	7825	240	6606	6846	Error	Error	-5.166	212	7613	240	6606	232114	2870617	0.675	8.890	0	0	0
1	5	10	"A57"	"A57"	14405	56275	100	536	569	214	37	401	401	431	273	63	28	6	0	10219	9872	3824	38	2293	2293	2358	636	26	93	87	0	0.000	0.000	0.000	0.000	0.000	0.000	0.000	0.000	0.000	0.000	0.000	0.000	0.000	0.000	0.017	0.022	0.027	0.025	3.580	0.023	0.078	316	2384	100	135	7926	8061	168	7579	7747	Error	Error	-5.876	135	7926	168	7579	179856	3119630	0.505	11.814	0	0	0
1	6	10	"A57"	"A57"	14705	56275	100	543	565	266	47	396	396	426	255	59	26	6	0	9485	9082	3272	36	2295	2295	2348	575	24	95	92	0	0.000	0.000	0.000	0.000	0.000	0.000	0.000	0.000	0.000	0.000	0.000	0.000	0.000	0.000	0.020	0.025	0.030	0.027	3.635	0.025	0.096	316	2384	100	147	7190	7337	169	6787	6956	Error	Error	-5.612	147	7190	169	6787	178552	2869889	0.545	11.711	0	0	0
1	7	10	"A58"	"A58"	15005	56275	100	535	583	398	68	407	407	476	1127	236	1	0	0	10627	9051	4674	51	2324	2324	2550	2365	92	70	65	0	0.000	0.000	0.000	0.000	0.000	0.000	0.000	0.000	0.000	0.000	0.000	0.000	0.000	0.000	0.015	0.026	0.031	0.038	5.015	0.029	0.118	316	2384	100	128	8303	8431	176	6727	6903	Error	Error	-6.019	128	8303	176	6727	184140	2860039	0.095	2.749	0	0	0
1	8	10	"A58"	"A58"	15305	56275	100	554	614	460	74	391	391	425	361	84	21	4	0	8985	8738	3482	39	2294	2294	2340	625	26	91	87	0	0.000	0.000	0.000	0.000	0.000	0.000	0.000	0.000	0.000	0.000	0.000	0.000	0.000	0.000	0.024	0.035	0.034	0.034	3.706	0.039	0.168	316	2384	100	163	6691	6854	223	6444	6667	Error	Error	-5.359	163	6691	223	6444	194171	2761205	0.524	10.237	0	0	0
1	9	10	"A58"	"A58"	15605	56270	100	526	545	202	37	382	382	426	475	111	6	0	0	9741	9093	3402	37	2269	2269	2352	980	41	88	84	0	0.000	0.000	0.000	0.000	0.000	0.000	0.000	0.000	0.000	0.000	0.000	0.000	0.000	0.000	0.019	0.024	0.030	0.029	3.071	0.039	0.192	316	2384	100	144	7472	7616	163	6824	6987	Error	Error	-5.697	144	7472	163	6824	172171	2873382	0.251	6.879	0	0	0
1	10	10	"A59"	"A59"	15905	56270	100	604	684	387	56	393	393	440	390	88	25	6	0	9376	8900	4243	47	2361	2361	2487	904	36	85	79	0	0.000	0.000	0.000	0.000	0.000	0.000	0.000	0.000	0.000	0.000	0.000	0.000	0.000	0.000	0.030	0.045	0.040	0.050	3.646	0.070	0.113	316	2384	100	211	7015	7226	291	6539	6830	Error	Error	-5.055	211	7015	291	6539	216103	2812466	0.626	7.094	0	0	0
1	11	10	"A59"	"A59"	16205	56270	100	537	588	302	51	394	394	427	294	68	25	5	0	9362	9175	3758	40	2336	2336	2475	945	38	91	85	0	0.000	0.000	0.000	0.000	0.000	0.000	0.000	0.000	0.000	0.000	0.000	0.000	0.000	0.000	0.020	0.028	0.031	0.031	3.177	0.028	0.126	316	2384	100	143	7026	7169	194	6839	7033	Error	Error	-5.619	143	7026	194	6839	185760	2899416	0.548	7.090	0	0	0
1	12	10	"A59"	"A59"	16505	56270	100	532	563	222	39	406	406	440	320	72	22	3	0	9527	9136	4442	48	2306	2306	2434	1155	47	77	74	0	0.000	0.000	0.000	0.000	0.000	0.000	0.000	0.000	0.000	0.000	0.000	0.000	0.000	0.000	0.017	0.023	0.030	0.031	4.963	0.021	0.074	316	2384	100	126	7221	7347	157	6830	6987	Error	Error	-5.841	126	7221	157	6830	177789	2886882	0.384	5.803	0	0	0
1	13	10	"A60"	"A60"	16805	56270	100	479	500	211	42	393	393	434	532	122	4	0	0	5572	6799	5603	82	2274	2274	2362	821	34	68	62	0	0.000	0.000	0.000	0.000	0.000	0.000	0.000	0.000	0.000	0.000	0.000	0.000	0.000	0.000	0.026	0.024	0.041	0.055	4.927	0.022	0.119	316	2384	100	86	3298	3384	107	4525	4632	Error	Error	-5.261	86	3298	107	4525	158150	2148346	0.124	5.404	0	0	0
1	14	10	"A60"	"A60"	17105	56270	100	477	513	272	53	409	409	450	360	80	11	2	0	5636	7112	4385	61	2295	2295	2389	1143	47	82	65	0	0.000	0.000	0.000	0.000	0.000	0.000	0.000	0.000	0.000	0.000	0.000	0.000	0.000	0.000	0.020	0.022	0.036	0.034	4.376	0.055	0.196	316	2384	100	68	3341	3409	104	4817	4921	Error	Error	-5.619	68	3341	104	4817	162033	2247415	0.175	4.132	0	0	0
1	15	10	"A60"	"A60"	17405	56270	100	505	528	280	53	425	425	505	1000	198	0	0	0	5923	6827	3750	54	2309	2309	2429	1793	73	74	50	0	0.000	0.000	0.000	0.000	0.000	0.000	0.000	0.000	0.000	0.000	0.000	0.000	0.000	0.000	0.022	0.023	0.037	0.037	4.446	0.024	0.056	316	2384	100	80	3614	3694	103	4518	4621	Error	Error	-5.497	80	3614	103	4518	166993	2157195	0.023	2.453	0	0	0
1	16	10	"A61"	"A61"	17705	56270	100	632	670	317	47	441	441	676	3181	470	0	0	0	14279	13236	7101	53	2367	2367	2783	4034	144	74	64	0	0.000	0.000	0.000	0.000	0.000	0.000	0.000	0.000	0.000	0.000	0.000	0.000	0.000	0.000	0.016	0.021	0.024	0.029	4.218	0.419	0.391	316	2384	100	191	11912	12103	229	10869	11098	Error	Error	-5.963	191	11912	229	10869	211808	4182699	-0.002	2.591	0	0	0
1	17	10	"A61"	"A61"	18005	56265	100	637	704	661	93	430	430	477	499	104	15	2	0	11654	12494	6774	54	2337	2337	2430	1355	55	86	84	0	0.000	0.000	0.000	0.000	0.000	0.000	0.000	0.000	0.000	0.000	0.000	0.000	0.000	0.000	0.022	0.027	0.029	0.030	3.488	0.044	0.156	316	2384	100	207	9317	9524	274	10157	10431	Error	Error	-5.492	207	9317	274	10157	222476	3948201	0.455	7.427	0	0	0
1	18	10	"A61"	"A61"	18305	56265	100	674	690	278	40	458	458	543	1380	254	0	0	0	11708	13270	6480	48	2453	2453	2633	2195	83	93	85	0	0.000	0.000	0.000	0.000	0.000	0.000	0.000	0.000	0.000	0.000	0.000	0.000	0.000	0.000	0.023	0.021	0.025	0.024	2.950	0.026	0.180	316	2384	100	216	9255	9471	232	10817	11049	Error	Error	-5.421	216	9255	232	10817	218010	4193406	0.107	4.846	0	0	0
1	1	11	"A62"	"A62"	13210	56575	100	563	593	263	44	430	430	465	325	69	20	5	0	10449	10115	5402	53	2363	2363	2470	1182	47	78	75	0	0.000	0.000	0.000	0.000	0.000	0.000	0.000	0.000	0.000	0.000	0.000	0.000	0.000	0.000	0.016	0.021	0.025	0.029	3.621	0.021	0.147	316	2384	100	133	8086	8219	163	7752	7915	Error	Error	-5.926	133	8086	163	7752	187312	3196345	0.394	6.468	0	0	0
1	2	11	"A62"	"A62"	13510	56575	100	539	577	240	41	417	417	444	206	46	36	14	0	8297	9105	4834	53	2328	2328	2384	545	22	89	83	0	0.000	0.000	0.000	0.000	0.000	0.000	0.000	0.000	0.000	0.000	0.000	0.000	0.000	0.000	0.020	0.024	0.031	0.031	4.300	0.020	0.144	316	2384	100	122	5969	6091	160	6777	6937	Error	Error	-5.613	122	5969	160	6777	182412	2877119	0.646	12.332	0	0	0
1	3	11	"A62"	"A62"	13810	56575	100	589	605	284	46	438	438	473	326	68	21	2	0	10817	10103	4935	48	2383	2383	2416	573	23	85	82	0	0.000	0.000	0.000	0.000	0.000	0.000	0.000	0.000	0.000	0.000	0.000	0.000	0.000	0.000	0.018	0.022	0.026	0.030	4.644	0.022	0.053	316	2384	100	151	8434	8585	167	7720	7887	Error	Error	-5.804	151	8434	167	7720	191271	3192593	0.405	13.415	0	0	0
1	4	11	"A63"	"A63"	14110	56575	100	654	677	237	35	473	473	510	285	55	33	5	0	12952	11018	5584	50	2399	2399	2490	1219	48	76	75	0	0.000	0.000	0.000	0.000	0.000	0.000	0.000	0.000	0.000	0.000	0.000	0.000	0.000	0.000	0.017	0.024	0.029	0.033	4.785	0.024	0.150	316	2384	100	181	10553	10734	204	8619	8823	Error	Error	-5.866	181	10553	204	8619	213883	3481714	0.586	6.996	0	0	0
1	5	11	"A63"	"A63"	14410	56575	100	609	645	259	40	392	392	421	224	53	49	18	0	12719	11968	5327	44	2298	2298	2348	554	23	94	90	0	0.000	0.000	0.000	0.000	0.000	0.000	0.000	0.000	0.000	0.000	0.000	0.000	0.000	0.000	0.021	0.026	0.029	0.030	3.071	0.021	0.152	316	2384	100	217	10421	10638	253	9670	9923	Error	Error	-5.586	217	10421	253	9670	203725	3781850	1.000	17.365	0	0	0
1	6	11	"A63"	"A63"	14710	56575	100	584	592	260	43	392	392	419	231	55	40	11	0	11634	11297	4359	38	2247	2247	2311	595	25	94	90	0	0.000	0.000	0.000	0.000	0.000	0.000	0.000	0.000	0.000	0.000	0.000	0.000	0.000	0.000	0.020	0.022	0.025	0.026	3.396	0.023	0.142	316	2384	100	192	9387	9579	200	9050	9250	Error	Error	-5.611	192	9387	200	9050	187101	3569990	0.749	15.103	0	0	0
1	7	11	"A64"	"A64"	15010	56575	100	546	585	325	55	382	382	418	267	63	30	7	0	10928	10553	4549	43	2265	2265	2356	694	29	91	88	0	0.000	0.000	0.000	0.000	0.000	0.000	0.000	0.000	0.000	0.000	0.000	0.000	0.000	0.000	0.019	0.024	0.027	0.026	3.269	0.024	0.193	316	2384	100	164	8663	8827	203	8288	8491	Error	Error	-5.723	164	8663	203	8288	184738	3334768	0.625	11.811	0	0	0
1	8	11	"A64"	"A64"	15310	56575	100	828	6243	16242	260	414	414	641	2708	422	18	13	5	16552	22264	17921	80	2393	2393	3023	4283	141	96	75	10	0.000	0.000	0.000	0.000	0.000	0.000	0.000	0.000	0.000	0.000	0.000	0.000	0.000	0.000	0.029	0.293	0.037	0.040	4.655	0.662	0.612	316	2384	100	414	14159	14573	5829	19871	25700	Error	Error	-5.096	414	14159	5829	19871	1972802	7035350	2.069	4.492	0	0	0
1	9	11	"A64"	"A64"	15610	56570	100	589	726	1619	223	402	402	671	2127	316	1	0	0	11370	11394	4883	42	2345	2345	3108	6095	196	78	19	0	0.000	0.000	0.000	0.000	0.000	0.000	0.000	0.000	0.000	0.000	0.000	0.000	0.000	0.000	0.021	0.036	0.027	0.023	3.212	0.217	0.536	316	2384	100	187	9025	9212	324	9049	9373	Error	Error	-5.593	187	9025	324	9049	229289	3600623	0.026	1.359	0	0	0
1	10	11	"A65"	"A65"	15910	56570	100	634	727	684	94	397	397	430	271	63	43	15	0	13568	12651	5973	47	2288	2288	2387	882	36	89	82	0	0.000	0.000	0.000	0.000	0.000	0.000	0.000	0.000	0.000	0.000	0.000	0.000	0.000	0.000	0.021	0.032	0.028	0.029	3.506	0.150	0.184	316	2384	100	237	11280	11517	330	10363	10693	Error	Error	-5.573	237	11280	330	10363	229780	3997849	1.096	11.637	0	0	0
1	11	11	"A65"	"A65"	16210	56570	100	630	659	260	39	405	405	453	414	91	25	3	0	14458	13528	6206	45	2299	2299	2427	1039	42	91	87	0	0.000	0.000	0.000	0.000	0.000	0.000	0.000	0.000	0.000	0.000	0.000	0.000	0.000	0.000	0.019	0.023	0.026	0.025	2.831	0.023	0.216	316	2384	100	225	12159	12384	254	11229	11483	Error	Error	-5.756	225	12159	254	11229	208280	4274707	0.498	10.684	0	0	0
1	12	11	"A65"	"A65"	16510	56570	100	678	736	521	70	397	397	448	526	117	17	2	0	14808	14051	5517	39	2280	2280	2366	854	36	95	93	0	0.000	0.000	0.000	0.000	0.000	0.000	0.000	0.000	0.000	0.000	0.000	0.000	0.000	0.000	0.022	0.029	0.028	0.027	2.656	0.034	0.166	316	2384	100	281	12528	12809	339	11771	12110	Error	Error	-5.478	281	12528	339	11771	232480	4439983	0.548	13.683	0	0	0
1	13	11	"A66"	"A66"	16805	56570	100	578	613	303	49	405	405	454	466	102	14	0	0	12851	11590	6449	55	2268	2268	2432	1359	55	77	72	0	0.000	0.000	0.000	0.000	0.000	0.000	0.000	0.000	0.000	0.000	0.000	0.000	0.000	0.000	0.016	0.022	0.026	0.032	4.221	0.032	0.178	316	2384	100	173	10583	10756	208	9322	9530	Error	Error	-5.935	173	10583	208	9322	193754	3662405	0.341	6.739	0	0	0
1	14	11	"A66"	"A66"	17105	56570	100	619	661	344	52	407	407	459	383	83	25	3	0	12390	12078	4355	36	2271	2271	2388	1018	42	93	91	0	0.000	0.000	0.000	0.000	0.000	0.000	0.000	0.000	0.000	0.000	0.000	0.000	0.000	0.000	0.021	0.026	0.029	0.025	2.983	0.028	0.158	316	2384	100	212	10119	10331	254	9807	10061	Error	Error	-5.577	212	10119	254	9807	208983	3816514	0.527	9.519	0	0	0
1	15	11	"A66"	"A66"	17405	56570	100	608	681	371	54	427	427	494	917	185	3	0	0	13058	12186	4836	39	2288	2288	2436	2012	82	86	83	0	0.000	0.000	0.000	0.000	0.000	0.000	0.000	0.000	0.000	0.000	0.000	0.000	0.000	0.000	0.017	0.026	0.025	0.025	3.322	0.089	0.152	316	2384	100	181	10770	10951	254	9898	10152	Error	Error	-5.895	181	10770	254	9898	215171	3850909	0.204	4.846	0	0	0
1	16	11	"A67"	"A67"	17705	56570	100	638	690	435	63	441	441	534	1194	223	0	0	0	15354	13593	7047	51	2342	2342	2599	2430	93	78	75	0	0.000	0.000	0.000	0.000	0.000	0.000	0.000	0.000	0.000	0.000	0.000	0.000	0.000	0.000	0.015	0.022	0.024	0.026	3.885	0.048	0.088	316	2384	100	197	13012	13209	249	11251	11500	Error	Error	-6.046	197	13012	249	11251	217945	4295512	0.131	4.524	0	0	0
1	17	11	"A67"	"A67"	18005	56565	100	620	687	475	69	436	436	530	783	147	4	1	0	11159	12030	6383	53	2294	2294	2409	1508	62	84	81	0	0.000	0.000	0.000	0.000	0.000	0.000	0.000	0.000	0.000	0.000	0.000	0.000	0.000	0.000	0.021	0.026	0.024	0.027	4.342	0.032	0.050	316	2384	100	184	8865	9049	251	9736	9987	Error	Error	-5.590	184	8865	251	9736	217193	3801617	0.201	6.380	0	0	0
1	18	11	"A67"	"A67"	18305	56565	100	686	717	380	52	449	449	500	790	158	4	0	0	13687	14287	6457	45	2417	2417	2531	1622	64	93	91	0	0.000	0.000	0.000	0.000	0.000	0.000	0.000	0.000	0.000	0.000	0.000	0.000	0.000	0.000	0.021	0.023	0.024	0.022	3.022	0.024	0.251	316	2384	100	237	11270	11507	268	11870	12138	Error	Error	-5.571	237	11270	268	11870	226558	4514601	0.275	7.248	0	0	0
1	1	12	"A68"	"A68"	13215	56875	100	608	613	242	39	425	425	469	468	99	13	0	0	11371	10810	5822	53	2339	2339	2409	768	31	83	77	0	0.000	0.000	0.000	0.000	0.000	0.000	0.000	0.000	0.000	0.000	0.000	0.000	0.000	0.000	0.020	0.022	0.032	0.036	4.360	0.021	0.168	316	2384	100	183	9032	9215	188	8471	8659	Error	Error	-5.625	183	9032	188	8471	193849	3415957	0.308	10.939	0	0	0
1	2	12	"A68"	"A68"	13515	56875	100	525	547	219	40	408	408	440	251	57	25	6	0	9723	9892	4231	42	2306	2306	2358	520	22	94	90	0	0.000	0.000	0.000	0.000	0.000	0.000	0.000	0.000	0.000	0.000	0.000	0.000	0.000	0.000	0.016	0.018	0.026	0.027	3.485	0.016	0.056	316	2384	100	117	7417	7534	139	7586	7725	Error	Error	-5.986	117	7417	139	7586	172977	3125919	0.426	14.488	0	0	0
1	3	12	"A68"	"A68"	13815	56875	100	580	624	377	60	435	435	469	318	67	24	4	0	10249	10021	4495	44	2375	2375	2450	845	34	85	82	0	0.000	0.000	0.000	0.000	0.000	0.000	0.000	0.000	0.000	0.000	0.000	0.000	0.000	0.000	0.018	0.025	0.031	0.032	4.194	0.028	0.174	316	2384	100	145	7874	8019	189	7646	7835	Error	Error	-5.763	145	7874	189	7646	197028	3166636	0.487	8.960	0	0	0
1	4	12	"A69"	"A69"	14110	56875	100	579	716	970	135	463	463	581	1018	175	2	1	0	11073	10174	6689	65	2438	2438	2704	2109	77	67	65	0	0.000	0.000	0.000	0.000	0.000	0.000	0.000	0.000	0.000	0.000	0.000	0.000	0.000	0.000	0.013	0.033	0.031	0.033	4.847	0.060	0.148	316	2384	100	116	8635	8751	253	7736	7989	Error	Error	-6.218	116	8635	253	7736	226300	3215035	0.133	3.542	0	0	0
1	5	12	"A69"	"A69"	14410	56875	100	634	909	3692	406	418	418	454	293	64	37	10	0	14147	12615	6366	50	2384	2384	2465	763	30	88	81	0	0.000	0.000	0.000	0.000	0.000	0.000	0.000	0.000	0.000	0.000	0.000	0.000	0.000	0.000	0.018	0.048	0.028	0.032	3.978	0.095	0.062	316	2384	100	216	11763	11979	491	10231	10722	Error	Error	-5.767	216	11763	491	10231	287131	3986342	1.553	13.303	0	0	0
1	6	12	"A69"	"A69"	14710	56875	100	619	636	254	39	418	418	501	1424	284	0	0	0	12320	11555	5070	43	2330	2330	2445	1483	60	87	82	0	0.000	0.000	0.000	0.000	0.000	0.000	0.000	0.000	0.000	0.000	0.000	0.000	0.000	0.000	0.020	0.024	0.027	0.025	3.613	0.024	0.122	316	2384	100	201	9990	10191	218	9225	9443	Error	Error	-5.635	201	9990	218	9225	201020	3651344	0.095	6.143	0	0	0
1	7	12	"A70"	"A70"	15010	56875	100	527	580	275	47	396	396	434	342	78	22	3	0	11347	10965	5535	50	2258	2258	2346	956	40	83	77	0	0.000	0.000	0.000	0.000	0.000	0.000	0.000	0.000	0.000	0.000	0.000	0.000	0.000	0.000	0.014	0.021	0.025	0.027	3.906	0.024	0.141	316	2384	100	131	9089	9220	184	8707	8891	Error	Error	-6.116	131	9089	184	8707	183260	3464807	0.427	9.016	0	0	0
1	8	12	"A70"	"A70"	15310	56870	100	541	590	396	67	388	388	417	265	63	36	8	0	11091	10767	5200	48	2252	2252	2340	995	42	85	82	0	0.000	0.000	0.000	0.000	0.000	0.000	0.000	0.000	0.000	0.000	0.000	0.000	0.000	0.000	0.017	0.024	0.028	0.028	3.709	0.027	0.153	316	2384	100	153	8839	8992	202	8515	8717	Error	Error	-5.852	153	8839	202	8515	186432	3402246	0.653	8.469	0	0	0
1	9	12	"A70"	"A70"	15610	56870	100	535	657	649	98	388	388	427	293	68	31	8	0	10931	10620	5240	49	2259	2259	2355	1572	66	83	80	0	0.000	0.000	0.000	0.000	0.000	0.000	0.000	0.000	0.000	0.000	0.000	0.000	0.000	0.000	0.017	0.032	0.029	0.027	4.220	0.043	0.186	316	2384	100	147	8672	8819	269	8361	8630	Error	Error	-5.882	147	8672	269	8361	207655	3355839	0.785	5.258	0	0	0
1	10	12	"A71"	"A71"	15910	56870	100	566	603	262	43	380	380	417	314	75	31	6	0	12120	10759	5405	50	2213	2213	2323	1103	47	81	75	0	0.000	0.000	0.000	0.000	0.000	0.000	0.000	0.000	0.000	0.000	0.000	0.000	0.000	0.000	0.019	0.026	0.028	0.032	3.492	0.029	0.137	316	2384	100	186	9907	10093	223	8546	8769	Error	Error	-5.735	186	9907	223	8546	190486	3399723	0.592	7.648	0	0	0
1	11	12	"A71"	"A71"	16210	56870	100	611	640	367	57	389	389	441	684	155	4	0	0	12649	12152	4480	36	2236	2236	2326	1089	46	93	90	0	0.000	0.000	0.000	0.000	0.000	0.000	0.000	0.000	0.000	0.000	0.000	0.000	0.000	0.000	0.021	0.025	0.029	0.026	3.034	0.030	0.148	316	2384	100	222	10413	10635	251	9916	10167	Error	Error	-5.552	222	10413	251	9916	202229	3840174	0.291	9.023	0	0	0
1	12	12	"A71"	"A71"	16510	56870	100	613	686	404	58	400	400	441	374	84	30	6	0	13089	11809	6922	58	2251	2251	2439	1349	55	75	71	0	0.000	0.000	0.000	0.000	0.000	0.000	0.000	0.000	0.000	0.000	0.000	0.000	0.000	0.000	0.020	0.030	0.030	0.037	4.389	0.026	0.225	316	2384	100	213	10838	11051	286	9558	9844	Error	Error	-5.669	213	10838	286	9558	216721	3731617	0.655	6.946	0	0	0
1	13	12	"A72"	"A72"	16810	56870	100	597	631	267	42	401	401	445	333	74	29	5	0	11835	11433	6454	56	2256	2256	2588	1893	73	76	73	0	0.000	0.000	0.000	0.000	0.000	0.000	0.000	0.000	0.000	0.000	0.000	0.000	0.000	0.000	0.020	0.025	0.026	0.029	3.821	0.021	0.113	316	2384	100	196	9579	9775	230	9177	9407	Error	Error	-5.611	196	9579	230	9177	199354	3612853	0.559	4.672	0	0	0
1	14	12	"A72"	"A72"	17110	56870	100	604	636	356	55	400	400	448	324	72	29	5	0	11410	11697	4714	40	2242	2242	2552	1698	66	93	91	0	0.000	0.000	0.000	0.000	0.000	0.000	0.000	0.000	0.000	0.000	0.000	0.000	0.000	0.000	0.022	0.025	0.027	0.024	2.976	0.025	0.200	316	2384	100	204	9168	9372	236	9455	9691	Error	Error	-5.490	204	9168	236	9455	201086	3696238	0.580	5.386	0	0	0
1	15	12	"A72"	"A72"	17410	56870	100	620	708	661	93	409	409	446	301	67	37	9	0	11464	11857	5691	47	2206	2206	2420	1382	57	92	91	0	0.000	0.000	0.000	0.000	0.000	0.000	0.000	0.000	0.000	0.000	0.000	0.000	0.000	0.000	0.023	0.031	0.028	0.025	3.340	0.036	0.192	316	2384	100	211	9258	9469	299	9651	9950	Error	Error	-5.455	211	9258	299	9651	223695	3746849	0.870	6.829	0	0	0
1	16	12	"A73"	"A73"	17710	56870	100	460	495	207	41	430	430	487	564	115	2	0	0	3872	4833	3013	62	2217	2217	2273	771	33	75	55	0	0.000	0.000	0.000	0.000	0.000	0.000	0.000	0.000	0.000	0.000	0.000	0.000	0.000	0.000	0.018	0.025	0.076	0.073	4.549	0.085	0.051	316	2384	100	30	1655	1685	65	2616	2681	Error	Error	-5.786	30	1655	65	2616	156473	1527318	0.014	3.320	0	0	0
1	17	12	"A73"	"A73"	18010	56865	100	514	591	512	86	435	435	484	352	72	17	3	0	4160	5046	3053	60	2297	2297	2354	866	36	78	53	0	0.000	0.000	0.000	0.000	0.000	0.000	0.000	0.000	0.000	0.000	0.000	0.000	0.000	0.000	0.042	0.057	0.077	0.081	4.270	0.077	0.139	316	2384	100	79	1863	1942	156	2749	2905	Error	Error	-4.560	79	1863	156	2749	186655	1594576	0.304	3.109	0	0	0
1	18	12	"A73"	"A73"	18310	56865	100	516	542	240	44	460	460	506	435	85	6	0	0	4470	5497	3283	59	2407	2407	2503	1242	49	69	42	0	0.000	0.000	0.000	0.000	0.000	0.000	0.000	0.000	0.000	0.000	0.000	0.000	0.000	0.000	0.027	0.027	0.055	0.062	4.019	0.044	0.062	316	2384	100	56	2063	2119	82	3090	3172	Error	Error	-5.203	56	2063	82	3090	171271	1737116	0.083	2.411	0	0	0
1	1	13	"A74"	"A74"	13215	57175	100	574	612	302	49	416	416	444	282	63	30	6	0	12412	12377	5785	46	2361	2361	2451	1042	42	89	86	0	0.000	0.000	0.000	0.000	0.000	0.000	0.000	0.000	0.000	0.000	0.000	0.000	0.000	0.000	0.016	0.020	0.023	0.020	3.816	0.020	0.164	316	2384	100	158	10051	10209	196	10016	10212	Error	Error	-5.991	158	10051	196	10016	193491	3911064	0.596	9.526	0	0	0
1	2	13	"A74"	"A74"	13515	57175	100	600	684	400	58	424	424	464	397	85	23	6	0	12295	12776	5591	43	2355	2355	2453	737	30	97	94	0	0.000	0.000	0.000	0.000	0.000	0.000	0.000	0.000	0.000	0.000	0.000	0.000	0.000	0.000	0.018	0.025	0.025	0.022	3.102	0.028	0.084	316	2384	100	176	9940	10116	260	10421	10681	Error	Error	-5.820	176	9940	260	10421	216248	4037240	0.554	14.007	0	0	0
1	3	13	"A74"	"A74"	13815	57175	100	635	669	234	34	443	443	471	220	46	44	18	0	12861	13160	4739	36	2439	2439	2549	691	27	98	95	0	0.000	0.000	0.000	0.000	0.000	0.000	0.000	0.000	0.000	0.000	0.000	0.000	0.000	0.000	0.018	0.021	0.023	0.020	2.699	0.020	0.193	316	2384	100	192	10422	10614	226	10721	10947	Error	Error	-5.762	192	10422	226	10721	211549	4158480	0.900	15.356	0	0	0
1	4	13	"A75"	"A75"	14115	57175	100	667	708	387	54	448	448	500	310	62	34	10	0	12835	13012	7021	53	2569	2569	2923	1710	58	83	82	0	0.000	0.000	0.000	0.000	0.000	0.000	0.000	0.000	0.000	0.000	0.000	0.000	0.000	0.000	0.021	0.025	0.027	0.027	3.587	0.021	0.125	316	2384	100	219	10266	10485	260	10443	10703	Error	Error	-5.551	219	10266	260	10443	223881	4111894	0.671	5.900	0	0	0
1	5	13	"A75"	"A75"	14415	57175	100	584	639	333	52	421	421	460	284	61	29	8	0	11579	11980	5081	42	2416	2416	2506	692	27	95	90	0	0.000	0.000	0.000	0.000	0.000	0.000	0.000	0.000	0.000	0.000	0.000	0.000	0.000	0.000	0.018	0.023	0.024	0.023	3.121	0.030	0.125	316	2384	100	163	9163	9326	218	9564	9782	Error	Error	-5.813	163	9163	218	9564	201985	3785642	0.630	13.691	0	0	0
1	6	13	"A75"	"A75"	14715	57175	100	614	684	527	77	404	404	450	508	112	12	1	0	10814	10550	4604	43	2382	2382	2534	1138	44	87	85	0	0.000	0.000	0.000	0.000	0.000	0.000	0.000	0.000	0.000	0.000	0.000	0.000	0.000	0.000	0.025	0.034	0.033	0.032	3.740	0.029	0.131	316	2384	100	210	8432	8642	280	8168	8448	Error	Error	-5.327	210	8432	280	8168	216131	3333749	0.461	7.044	0	0	0
1	7	13	"A76"	"A76"	15015	57175	100	564	600	272	45	411	411	449	321	71	21	3	0	11352	10776	4510	41	2331	2331	2484	1142	45	88	84	0	0.000	0.000	0.000	0.000	0.000	0.000	0.000	0.000	0.000	0.000	0.000	0.000	0.000	0.000	0.017	0.022	0.026	0.025	3.519	0.021	0.136	316	2384	100	153	9021	9174	189	8445	8634	Error	Error	-5.882	153	9021	189	8445	189584	3405323	0.470	7.261	0	0	0
1	8	13	"A76"	"A76"	15315	57170	100	559	611	328	53	406	406	451	381	84	19	1	0	10505	10332	4376	42	2355	2355	2488	1218	48	87	85	0	0.000	0.000	0.000	0.000	0.000	0.000	0.000	0.000	0.000	0.000	0.000	0.000	0.000	0.000	0.019	0.026	0.033	0.027	4.235	0.039	0.165	316	2384	100	153	8150	8303	205	7977	8182	Error	Error	-5.735	153	8150	205	7977	193091	3264890	0.420	6.440	0	0	0
1	9	13	"A76"	"A76"	15615	57170	100	552	584	326	55	394	394	434	366	84	15	1	0	10220	9973	3568	35	2277	2277	2353	758	32	96	92	0	0.000	0.000	0.000	0.000	0.000	0.000	0.000	0.000	0.000	0.000	0.000	0.000	0.000	0.000	0.020	0.025	0.028	0.025	2.980	0.027	0.046	316	2384	100	158	7943	8101	190	7696	7886	Error	Error	-5.652	158	7943	190	7696	184501	3151531	0.410	10.053	0	0	0
1	10	13	"A77"	"A77"	15915	57170	100	771	795	569	71	387	387	427	267	62	61	32	0	10941	10340	5546	53	2302	2302	2705	1826	67	82	76	0	0.000	0.000	0.000	0.000	0.000	0.000	0.000	0.000	0.000	0.000	0.000	0.000	0.000	0.000	0.044	0.051	0.054	0.051	3.222	0.053	0.396	316	2384	100	384	8639	9023	408	8038	8446	Error	Error	-4.492	384	8639	408	8038	251305	3267521	1.378	4.181	0	0	0
1	11	13	"A77"	"A77"	16215	57170	100	801	831	407	48	386	386	434	380	87	55	14	0	11030	11023	4205	38	2231	2231	2395	1172	48	94	90	0	0.000	0.000	0.000	0.000	0.000	0.000	0.000	0.000	0.000	0.000	0.000	0.000	0.000	0.000	0.047	0.051	0.050	0.046	2.714	0.055	0.296	316	2384	100	415	8799	9214	445	8792	9237	Error	Error	-4.406	415	8799	445	8792	262670	3483296	1.045	7.362	0	0	0
1	12	13	"A77"	"A77"	16515	57170	100	799	833	334	40	400	400	459	511	111	37	6	0	11077	11208	4768	42	2205	2205	2554	1754	68	96	90	0	0.000	0.000	0.000	0.000	0.000	0.000	0.000	0.000	0.000	0.000	0.000	0.000	0.000	0.000	0.045	0.048	0.050	0.042	2.949	0.044	0.324	316	2384	100	399	8872	9271	433	9003	9436	Error	Error	-4.475	399	8872	433	9003	263124	3541878	0.732	4.934	0	0	0
1	13	13	"A78"	"A78"	16815	57170	100	522	550	244	44	411	411	494	1329	269	0	0	0	8707	8563	4977	58	2254	2254	2509	1464	58	72	68	0	0.000	0.000	0.000	0.000	0.000	0.000	0.000	0.000	0.000	0.000	0.000	0.000	0.000	0.000	0.017	0.022	0.028	0.038	4.763	0.054	0.016	316	2384	100	111	6453	6564	139	6309	6448	Error	Error	-5.861	111	6453	139	6309	173839	2705934	0.042	4.135	0	0	0
1	14	13	"A78"	"A78"	17115	57170	100	598	628	431	68	405	405	482	925	191	0	0	0	10665	10473	3607	34	2230	2230	2443	2170	88	93	88	0	0.000	0.000	0.000	0.000	0.000	0.000	0.000	0.000	0.000	0.000	0.000	0.000	0.000	0.000	0.023	0.027	0.029	0.029	2.791	0.036	0.141	316	2384	100	193	8435	8628	223	8243	8466	Error	Error	-5.450	193	8435	223	8243	198582	3309401	0.158	3.700	0	0	0
1	15	13	"A78"	"A78"	17415	57170	100	597	642	438	68	398	398	436	471	108	11	1	0	12283	11673	4413	37	2215	2215	2331	1319	56	94	92	0	0.000	0.000	0.000	0.000	0.000	0.000	0.000	0.000	0.000	0.000	0.000	0.000	0.000	0.000	0.020	0.026	0.026	0.021	2.930	0.055	0.215	316	2384	100	199	10068	10267	244	9458	9702	Error	Error	-5.661	199	10068	244	9458	202798	3688727	0.437	7.083	0	0	0
1	16	13	"A79"	"A79"	17715	57170	100	575	595	247	41	412	412	443	264	59	33	6	0	11644	11042	5242	47	2245	2245	2298	802	34	87	82	0	0.000	0.000	0.000	0.000	0.000	0.000	0.000	0.000	0.000	0.000	0.000	0.000	0.000	0.000	0.017	0.021	0.027	0.029	3.436	0.024	0.137	316	2384	100	163	9399	9562	183	8797	8980	Error	Error	-5.850	163	9399	183	8797	187951	3489377	0.576	10.903	0	0	0
1	17	13	"A79"	"A79"	18015	57165	100	640	730	704	96	442	442	480	292	60	33	9	0	11695	11735	5386	45	2325	2325	2422	900	37	92	89	0	0.000	0.000	0.000	0.000	0.000	0.000	0.000	0.000	0.000	0.000	0.000	0.000	0.000	0.000	0.021	0.031	0.028	0.027	3.099	0.048	0.279	316	2384	100	198	9370	9568	288	9410	9698	Error	Error	-5.564	198	9370	288	9410	230566	3708374	0.856	10.348	0	0	0
1	18	13	"A79"	"A79"	18315	57165	100	650	679	324	47	471	471	513	374	72	21	3	0	11897	12243	5320	43	2465	2465	2540	898	35	96	93	0	0.000	0.000	0.000	0.000	0.000	0.000	0.000	0.000	0.000	0.000	0.000	0.000	0.000	0.000	0.019	0.021	0.023	0.020	3.064	0.020	0.122	316	2384	100	179	9432	9611	208	9778	9986	Error	Error	-5.720	179	9432	208	9778	214613	3868936	0.444	10.805	0	0	0
1	1	14	"A80"	"A80"	13220	57475	100	580	643	379	58	424	424	456	277	60	30	9	0	12321	12449	6663	53	2362	2362	2411	566	23	90	86	0	0.000	0.000	0.000	0.000	0.000	0.000	0.000	0.000	0.000	0.000	0.000	0.000	0.000	0.000	0.016	0.022	0.025	0.025	3.085	0.022	0.181	316	2384	100	156	9959	10115	219	10087	10306	Error	Error	-5.996	156	9959	219	10087	203310	3933756	0.675	17.735	0	0	0
1	2	14	"A80"	"A80"	13520	57475	100	571	614	254	41	418	418	480	836	174	2	0	0	11844	11562	5151	44	2380	2380	2485	1291	51	89	86	0	0.000	0.000	0.000	0.000	0.000	0.000	0.000	0.000	0.000	0.000	0.000	0.000	0.000	0.000	0.016	0.021	0.024	0.023	3.427	0.071	0.104	316	2384	100	153	9464	9617	196	9182	9378	Error	Error	-5.951	153	9464	196	9182	194101	3653436	0.160	7.031	0	0	0
1	3	14	"A80"	"A80"	13820	57475	100	583	645	694	107	406	406	440	342	77	25	4	0	11173	10600	4771	45	2345	2345	2421	710	29	90	83	0	0.000	0.000	0.000	0.000	0.000	0.000	0.000	0.000	0.000	0.000	0.000	0.000	0.000	0.000	0.020	0.029	0.028	0.028	3.769	0.026	0.046	316	2384	100	177	8828	9005	239	8255	8494	Error	Error	-5.640	177	8828	239	8255	203710	3349605	0.599	11.520	0	0	0
1	4	14	"A81"	"A81"	14120	57475	100	582	650	477	73	401	401	446	413	92	17	2	0	11258	10488	4710	44	2339	2339	2522	1896	75	83	79	0	0.000	0.000	0.000	0.000	0.000	0.000	0.000	0.000	0.000	0.000	0.000	0.000	0.000	0.000	0.020	0.031	0.028	0.032	4.059	0.046	0.156	316	2384	100	181	8919	9100	249	8149	8398	Error	Error	-5.623	181	8919	249	8149	205409	3314113	0.494	4.201	0	0	0
1	5	14	"A81"	"A81"	14420	57475	100	560	585	297	50	388	388	430	461	107	11	0	0	10941	10556	4630	43	2285	2285	2387	741	31	92	86	0	0.000	0.000	0.000	0.000	0.000	0.000	0.000	0.000	0.000	0.000	0.000	0.000	0.000	0.000	0.020	0.024	0.027	0.026	3.517	0.024	0.130	316	2384	100	172	8656	8828	197	8271	8468	Error	Error	-5.653	172	8656	197	8271	184866	3335557	0.336	11.024	0	0	0
1	6	14	"A81"	"A81"	14720	57475	100	587	613	227	37	400	400	445	403	90	17	0	0	11279	11266	4324	38	2306	2306	2413	789	32	96	92	0	0.000	0.000	0.000	0.000	0.000	0.000	0.000	0.000	0.000	0.000	0.000	0.000	0.000	0.000	0.021	0.024	0.025	0.024	2.932	0.026	0.063	316	2384	100	187	8973	9160	213	8960	9173	Error	Error	-5.584	187	8973	213	8960	193649	3560062	0.417	11.221	0	0	0
1	7	14	"A82"	"A82"	15020	57475	100	577	617	311	50	392	392	430	301	70	31	7	0	11283	10659	4547	42	2302	2302	2397	975	40	88	82	0	0.000	0.000	0.000	0.000	0.000	0.000	0.000	0.000	0.000	0.000	0.000	0.000	0.000	0.000	0.021	0.027	0.028	0.029	3.096	0.034	0.202	316	2384	100	185	8981	9166	225	8357	8582	Error	Error	-5.601	185	8981	225	8357	195094	3368255	0.621	8.474	0	0	0
1	8	14	"A82"	"A82"	15320	57470	100	559	597	333	55	397	397	444	397	89	15	3	0	11132	10328	4467	43	2311	2311	2446	1449	59	86	80	0	0.000	0.000	0.000	0.000	0.000	0.000	0.000	0.000	0.000	0.000	0.000	0.000	0.000	0.000	0.018	0.025	0.027	0.027	3.944	0.032	0.123	316	2384	100	162	8821	8983	200	8017	8217	Error	Error	-5.767	162	8821	200	8017	188605	3263776	0.385	5.440	0	0	0
1	9	14	"A82"	"A82"	15620	57470	100	542	585	311	53	402	402	445	355	79	18	4	0	10621	9952	4973	49	2318	2318	2445	1149	46	83	79	0	0.000	0.000	0.000	0.000	0.000	0.000	0.000	0.000	0.000	0.000	0.000	0.000	0.000	0.000	0.017	0.024	0.029	0.034	4.097	0.030	0.123	316	2384	100	140	8303	8443	183	7634	7817	Error	Error	-5.890	140	8303	183	7634	185016	3144959	0.394	6.534	0	0	0
1	10	14	"A83"	"A83"	15920	57470	100	559	569	234	41	407	407	452	336	74	20	2	0	10082	9399	4172	44	2278	2278	2449	1145	46	83	79	0	0.000	0.000	0.000	0.000	0.000	0.000	0.000	0.000	0.000	0.000	0.000	0.000	0.000	0.000	0.019	0.023	0.033	0.032	3.820	0.028	0.130	316	2384	100	152	7804	7956	162	7121	7283	Error	Error	-5.682	152	7804	162	7121	179657	2970230	0.348	6.070	0	0	0
1	11	14	"A83"	"A83"	16215	57470	100	532	572	338	59	385	385	416	243	58	34	8	0	9544	9214	3857	41	2195	2195	2316	1082	46	87	84	0	0.000	0.000	0.000	0.000	0.000	0.000	0.000	0.000	0.000	0.000	0.000	0.000	0.000	0.000	0.020	0.027	0.032	0.027	3.261	0.025	0.154	316	2384	100	147	7349	7496	187	7019	7206	Error	Error	-5.644	147	7349	187	7019	180680	2911772	0.642	6.375	0	0	0
1	12	14	"A83"	"A83"	16515	57470	100	509	525	213	40	396	396	430	294	68	18	3	0	9790	9048	3539	39	2201	2201	2345	1248	53	87	84	0	0.000	0.000	0.000	0.000	0.000	0.000	0.000	0.000	0.000	0.000	0.000	0.000	0.000	0.000	0.015	0.019	0.025	0.025	3.387	0.028	0.106	316	2384	100	113	7589	7702	129	6847	6976	Error	Error	-6.070	113	7589	129	6847	165807	2859136	0.323	5.371	0	0	0
1	13	14	"A84"	"A84"	16815	57470	100	605	625	377	60	406	406	467	887	189	1	0	0	10595	10128	4706	46	2279	2279	2668	1957	73	84	77	0	0.000	0.000	0.000	0.000	0.000	0.000	0.000	0.000	0.000	0.000	0.000	0.000	0.000	0.000	0.024	0.028	0.033	0.032	3.454	0.029	0.099	316	2384	100	199	8316	8515	219	7849	8068	Error	Error	-5.385	199	8316	219	7849	197384	3200407	0.178	3.812	0	0	0
1	14	14	"A84"	"A84"	17115	57470	100	575	653	738	113	410	410	462	560	121	6	1	0	9456	9458	3367	35	2244	2244	2354	967	41	94	90	0	0.000	0.000	0.000	0.000	0.000	0.000	0.000	0.000	0.000	0.000	0.000	0.000	0.000	0.000	0.023	0.034	0.030	0.027	3.428	0.027	0.050	316	2384	100	165	7212	7377	243	7214	7457	Error	Error	-5.450	165	7212	243	7214	206200	2988636	0.341	7.346	0	0	0
1	15	14	"A84"	"A84"	17415	57470	100	576	607	308	50	408	408	461	525	113	8	0	0	10537	10373	3926	37	2261	2261	2498	2022	80	92	86	0	0.000	0.000	0.000	0.000	0.000	0.000	0.000	0.000	0.000	0.000	0.000	0.000	0.000	0.000	0.020	0.025	0.026	0.023	3.138	0.029	0.126	316	2384	100	168	8276	8444	199	8112	8311	Error	Error	-5.622	168	8276	199	8112	191910	3277872	0.278	3.895	0	0	0
1	16	14	"A85"	"A85"	17715	57470	100	574	663	724	109	425	425	484	675	139	4	1	0	10696	10541	5270	49	2264	2264	2389	1625	68	83	80	0	0.000	0.000	0.000	0.000	0.000	0.000	0.000	0.000	0.000	0.000	0.000	0.000	0.000	0.000	0.018	0.029	0.028	0.030	4.509	0.028	0.092	316	2384	100	149	8432	8581	238	8277	8515	Error	Error	-5.822	149	8432	238	8277	209499	3331007	0.265	5.017	0	0	0
1	17	14	"A85"	"A85"	18015	57465	100	598	614	247	40	431	431	467	285	61	27	4	0	9755	10069	4261	42	2307	2307	2409	808	33	94	92	0	0.000	0.000	0.000	0.000	0.000	0.000	0.000	0.000	0.000	0.000	0.000	0.000	0.000	0.000	0.022	0.024	0.033	0.028	3.422	0.023	0.140	316	2384	100	167	7448	7615	183	7762	7945	Error	Error	-5.479	167	7448	183	7762	194089	3181867	0.516	9.480	0	0	0
1	18	14	"A85"	"A85"	18315	57465	100	617	633	237	37	454	454	519	871	167	0	0	0	10250	10660	4555	42	2465	2465	2683	2302	85	92	73	0	0.000	0.000	0.000	0.000	0.000	0.000	0.000	0.000	0.000	0.000	0.000	0.000	0.000	0.000	0.021	0.022	0.026	0.026	2.986	0.020	0.109	316	2384	100	163	7785	7948	179	8195	8374	Error	Error	-5.578	163	7785	179	8195	200033	3368474	0.131	3.465	0	0	0
1	1	15	"A86"	"A86"	13225	57775	100	571	636	331	52	425	425	684	1346	196	0	0	0	13212	12821	5522	43	2362	2362	3076	3538	115	85	76	0	0.000	0.000	0.000	0.000	0.000	0.000	0.000	0.000	0.000	0.000	0.000	0.000	0.000	0.000	0.013	0.020	0.025	0.023	3.605	0.055	0.137	316	2384	100	146	10850	10996	211	10459	10670	Error	Error	-6.216	146	10850	211	10459	201040	4051555	-0.036	2.754	0	0	0
1	2	15	"A86"	"A86"	13520	57775	100	567	636	466	73	419	419	479	556	116	6	1	0	10108	10173	4696	46	2347	2347	2632	2412	91	85	75	0	0.000	0.000	0.000	0.000	0.000	0.000	0.000	0.000	0.000	0.000	0.000	0.000	0.000	0.000	0.019	0.028	0.029	0.028	3.430	0.027	0.175	316	2384	100	148	7761	7909	217	7826	8043	Error	Error	-5.713	148	7761	217	7826	200834	3214526	0.282	3.126	0	0	0
1	3	15	"A86"	"A86"	13820	57775	100	550	589	266	45	401	401	461	484	104	10	0	0	10339	9804	4812	49	2322	2322	2474	1413	57	82	79	0	0.000	0.000	0.000	0.000	0.000	0.000	0.000	0.000	0.000	0.000	0.000	0.000	0.000	0.000	0.019	0.025	0.032	0.030	3.903	0.037	0.135	316	2384	100	149	8017	8166	188	7482	7670	Error	Error	-5.750	149	8017	188	7482	186165	3097971	0.264	5.188	0	0	0
1	4	15	"A87"	"A87"	14120	57775	100	568	592	251	42	410	410	468	519	110	7	0	0	9513	9307	4700	50	2293	2293	2463	1232	50	81	79	0	0.000	0.000	0.000	0.000	0.000	0.000	0.000	0.000	0.000	0.000	0.000	0.000	0.000	0.000	0.022	0.026	0.030	0.033	3.933	0.026	0.089	316	2384	100	158	7220	7378	182	7014	7196	Error	Error	-5.514	158	7220	182	7014	186928	2940922	0.239	5.555	0	0	0
1	5	15	"A87"	"A87"	14420	57775	100	546	568	259	45	388	388	426	377	88	17	2	0	8912	8485	3771	44	2268	2268	2386	1084	45	82	80	0	0.000	0.000	0.000	0.000	0.000	0.000	0.000	0.000	0.000	0.000	0.000	0.000	0.000	0.000	0.024	0.029	0.034	0.033	4.232	0.025	0.129	316	2384	100	158	6644	6802	180	6217	6397	Error	Error	-5.394	158	6644	180	6217	179637	2681346	0.377	5.626	0	0	0
1	6	15	"A87"	"A87"	14720	57775	100	570	584	213	36	396	396	427	331	77	24	2	0	10126	9699	3961	40	2286	2286	2357	716	30	91	87	0	0.000	0.000	0.000	0.000	0.000	0.000	0.000	0.000	0.000	0.000	0.000	0.000	0.000	0.000	0.022	0.025	0.031	0.030	3.669	0.037	0.161	316	2384	100	174	7840	8014	188	7413	7601	Error	Error	-5.494	174	7840	188	7413	184612	3064736	0.474	10.254	0	0	0
1	7	15	"A88"	"A88"	15020	57775	100	545	591	296	50	393	393	437	361	82	20	2	0	8815	8188	4110	50	2302	2302	2457	1115	45	80	74	0	0.000	0.000	0.000	0.000	0.000	0.000	0.000	0.000	0.000	0.000	0.000	0.000	0.000	0.000	0.023	0.034	0.042	0.042	4.569	0.035	0.120	316	2384	100	152	6513	6665	198	5886	6084	Error	Error	-5.421	152	6513	198	5886	186688	2587293	0.427	5.140	0	0	0
1	8	15	"A88"	"A88"	15320	57770	100	539	564	257	45	395	395	442	531	120	3	0	0	9635	9537	4559	47	2298	2298	2410	913	37	90	84	0	0.000	0.000	0.000	0.000	0.000	0.000	0.000	0.000	0.000	0.000	0.000	0.000	0.000	0.000	0.020	0.023	0.028	0.029	3.174	0.020	0.081	316	2384	100	144	7337	7481	169	7239	7408	Error	Error	-5.671	144	7337	169	7239	178249	3013686	0.230	7.806	0	0	0
1	9	15	"A88"	"A88"	15620	57770	100	515	557	267	47	391	391	448	869	193	0	0	0	9549	8781	4001	45	2276	2276	2474	1762	71	81	78	0	0.000	0.000	0.000	0.000	0.000	0.000	0.000	0.000	0.000	0.000	0.000	0.000	0.000	0.000	0.017	0.026	0.032	0.033	4.124	0.028	0.009	316	2384	100	124	7273	7397	166	6505	6671	Error	Error	-5.874	124	7273	166	6505	175888	2774801	0.125	3.579	0	0	0
1	10	15	"A89"	"A89"	15920	57770	100	527	567	230	40	405	405	455	583	128	4	0	0	9622	8729	3777	43	2232	2232	2353	1423	60	83	78	0	0.000	0.000	0.000	0.000	0.000	0.000	0.000	0.000	0.000	0.000	0.000	0.000	0.000	0.000	0.017	0.025	0.032	0.028	4.387	0.040	0.183	316	2384	100	122	7390	7512	162	6497	6659	Error	Error	-5.921	122	7390	162	6497	179318	2758277	0.192	4.481	0	0	0
1	11	15	"A89"	"A89"	16220	57770	100	559	585	283	48	396	396	450	591	131	3	0	0	9488	8915	2981	33	2185	2185	2289	1410	61	90	86	0	0.000	0.000	0.000	0.000	0.000	0.000	0.000	0.000	0.000	0.000	0.000	0.000	0.000	0.000	0.022	0.028	0.033	0.031	3.034	0.039	0.172	316	2384	100	163	7303	7466	189	6730	6919	Error	Error	-5.486	163	7303	189	6730	184739	2817225	0.228	4.699	0	0	0
1	12	15	"A89"	"A89"	16520	57770	100	544	654	1165	178	394	394	434	298	68	23	4	0	8938	9044	3592	39	2193	2193	2302	1120	48	96	92	0	0.000	0.000	0.000	0.000	0.000	0.000	0.000	0.000	0.000	0.000	0.000	0.000	0.000	0.000	0.022	0.038	0.030	0.028	3.041	0.091	0.235	316	2384	100	150	6745	6895	260	6851	7111	Error	Error	-5.491	150	6745	260	6851	206628	2857913	0.738	6.020	0	0	0
1	13	15	"A90"	"A90"	16820	57770	100	531	559	298	53	405	405	456	428	93	10	0	0	8047	8117	3975	48	2213	2213	2402	1205	50	83	80	0	0.000	0.000	0.000	0.000	0.000	0.000	0.000	0.000	0.000	0.000	0.000	0.000	0.000	0.000	0.022	0.026	0.034	0.031	4.080	0.049	0.143	316	2384	100	126	5834	5960	154	5904	6058	Error	Error	-5.533	126	5834	154	5904	176486	2564820	0.241	4.743	0	0	0
1	14	15	"A90"	"A90"	17120	57770	100	546	585	268	45	396	396	432	269	62	31	5	0	9236	9610	3433	35	2233	2233	2369	986	41	97	96	0	0.000	0.000	0.000	0.000	0.000	0.000	0.000	0.000	0.000	0.000	0.000	0.000	0.000	0.000	0.021	0.026	0.031	0.024	3.317	0.022	0.125	316	2384	100	150	7003	7153	189	7377	7566	Error	Error	-5.545	150	7003	189	7377	184971	3036904	0.569	7.344	0	0	0
1	15	15	"A90"	"A90"	17420	57770	100	548	578	231	39	407	407	444	287	64	23	5	0	9230	9203	2704	29	2232	2232	2308	770	33	98	96	0	0.000	0.000	0.000	0.000	0.000	0.000	0.000	0.000	0.000	0.000	0.000	0.000	0.000	0.000	0.020	0.025	0.029	0.026	2.967	0.026	0.114	316	2384	100	141	6998	7139	171	6971	7142	Error	Error	-5.633	141	6998	171	6971	182780	2908116	0.467	8.955	0	0	0
1	16	15	"A91"	"A91"	17720	57770	100	1613	3369	4261	126	422	422	461	324	70	75	66	0	9927	9072	4444	48	2240	2240	2325	765	32	86	80	0	0.000	0.000	0.000	0.000	0.000	0.000	0.000	0.000	0.000	0.000	0.000	0.000	0.000	0.000	0.155	0.431	0.256	0.249	2.950	0.532	0.450	316	2384	100	1191	7687	8878	2947	6832	9779	Error	Error	-2.690	1191	7687	2947	6832	1064634	2866776	8.975	8.820	0	0	0
1	17	15	"A91"	"A91"	18020	57765	100	1874	3881	4308	111	427	427	464	294	63	84	76	0	11545	10801	4616	42	2300	2300	2406	1089	45	88	85	0	0.000	0.000	0.000	0.000	0.000	0.000	0.000	0.000	0.000	0.000	0.000	0.000	0.000	0.000	0.157	0.406	0.208	0.239	3.232	0.457	0.410	316	2384	100	1447	9245	10692	3454	8501	11955	Error	Error	-2.676	1447	9245	3454	8501	1226512	3413016	11.622	7.709	0	0	0
1	18	15	"A91"	"A91"	18320	57765	100	1892	4463	5374	120	448	448	485	280	57	86	75	0	11901	11754	4614	39	2446	2446	2568	999	38	91	88	0	0.000	0.000	0.000	0.000	0.000	0.000	0.000	0.000	0.000	0.000	0.000	0.000	0.000	0.000	0.153	0.431	0.191	0.225	3.450	0.503	0.374	316	2384	100	1444	9455	10899	4015	9308	13323	Error	Error	-2.711	1444	9455	4015	9308	1410351	3714415	14.207	9.195	0	0	0
1	1	16	"A92"	"A92"	13225	58075	100	546	626	460	73	405	405	465	1108	238	1	0	0	12191	11999	6544	54	2241	2241	2343	1539	65	83	79	0	0.000	0.000	0.000	0.000	0.000	0.000	0.000	0.000	0.000	0.000	0.000	0.000	0.000	0.000	0.014	0.023	0.025	0.028	4.394	0.024	0.188	316	2384	100	141	9950	10091	221	9758	9979	Error	Error	-6.141	141	9950	221	9758	197814	3791704	0.145	6.274	0	0	0
1	2	16	"A92"	"A92"	13525	58075	100	531	575	241	41	397	397	431	269	62	32	6	0	10166	10475	5460	52	2229	2229	2304	810	35	89	84	0	0.000	0.000	0.000	0.000	0.000	0.000	0.000	0.000	0.000	0.000	0.000	0.000	0.000	0.000	0.017	0.022	0.029	0.028	4.314	0.021	0.164	316	2384	100	134	7937	8071	178	8246	8424	Error	Error	-5.888	134	7937	178	8246	181830	3310154	0.535	10.088	0	0	0
1	3	16	"A92"	"A92"	13825	58075	100	623	2739	8570	312	399	399	433	290	66	40	19	0	12615	15076	14368	95	2231	2231	2351	1101	46	84	82	6	0.000	0.000	0.000	0.000	0.000	0.000	0.000	0.000	0.000	0.000	0.000	0.000	0.000	0.000	0.022	0.182	0.032	0.038	4.876	0.420	0.690	316	2384	100	224	10384	10608	2340	12845	15185	Error	Error	-5.535	224	10384	2340	12845	865531	4763957	7.952	11.558	0	0	0
1	4	16	"A93"	"A93"	14125	58075	100	533	620	501	80	394	394	444	904	203	2	1	0	10828	10770	5278	49	2210	2210	2337	1544	66	83	81	0	0.000	0.000	0.000	0.000	0.000	0.000	0.000	0.000	0.000	0.000	0.000	0.000	0.000	0.000	0.016	0.026	0.025	0.026	4.486	0.027	0.115	316	2384	100	139	8618	8757	226	8560	8786	Error	Error	-5.954	139	8618	226	8560	196027	3403188	0.195	5.462	0	0	0
1	5	16	"A93"	"A93"	14425	58075	100	526	569	327	57	391	391	423	251	59	31	8	0	9233	9622	4483	46	2221	2221	2327	878	37	89	86	0	0.000	0.000	0.000	0.000	0.000	0.000	0.000	0.000	0.000	0.000	0.000	0.000	0.000	0.000	0.019	0.024	0.030	0.027	4.443	0.027	0.134	316	2384	100	135	7012	7147	178	7401	7579	Error	Error	-5.699	135	7012	178	7401	179768	3040511	0.582	8.309	0	0	0
1	6	16	"A93"	"A93"	14725	58075	100	528	558	280	50	382	382	424	308	72	24	3	0	9296	9351	4117	44	2196	2196	2315	888	38	89	86	0	0.000	0.000	0.000	0.000	0.000	0.000	0.000	0.000	0.000	0.000	0.000	0.000	0.000	0.000	0.021	0.025	0.029	0.028	3.518	0.025	0.105	316	2384	100	146	7100	7246	176	7155	7331	Error	Error	-5.604	146	7100	176	7155	176199	2954989	0.435	7.923	0	0	0
1	7	16	"A94"	"A94"	15025	58075	100	537	590	458	77	395	395	427	283	66	28	4	0	10653	10249	5782	56	2229	2229	2289	657	28	87	79	0	0.000	0.000	0.000	0.000	0.000	0.000	0.000	0.000	0.000	0.000	0.000	0.000	0.000	0.000	0.017	0.024	0.029	0.030	4.081	0.035	0.242	316	2384	100	142	8424	8566	195	8020	8215	Error	Error	-5.891	142	8424	195	8020	186315	3238591	0.576	12.116	0	0	0
1	8	16	"A94"	"A94"	15325	58070	100	560	601	320	53	392	392	436	302	69	27	5	0	11089	10700	4660	43	2215	2215	2322	950	40	91	87	0	0.000	0.000	0.000	0.000	0.000	0.000	0.000	0.000	0.000	0.000	0.000	0.000	0.000	0.000	0.019	0.025	0.026	0.025	3.214	0.024	0.135	316	2384	100	168	8874	9042	209	8485	8694	Error	Error	-5.723	168	8874	209	8485	189904	3381356	0.546	8.819	0	0	0
1	9	16	"A94"	"A94"	15625	58070	100	533	580	305	52	404	404	457	469	102	8	0	0	11185	10467	4264	40	2235	2235	2362	1342	56	89	85	0	0.000	0.000	0.000	0.000	0.000	0.000	0.000	0.000	0.000	0.000	0.000	0.000	0.000	0.000	0.014	0.021	0.025	0.024	3.571	0.028	0.109	316	2384	100	129	8950	9079	176	8232	8408	Error	Error	-6.116	129	8950	176	8232	183363	3307690	0.262	6.039	0	0	0
1	10	16	"A95"	"A95"	15925	58070	100	535	606	575	94	412	412	453	398	87	19	2	0	10513	9793	5820	59	2212	2212	2339	952	40	76	71	0	0.000	0.000	0.000	0.000	0.000	0.000	0.000	0.000	0.000	0.000	0.000	0.000	0.000	0.000	0.015	0.026	0.029	0.032	4.587	0.039	0.112	316	2384	100	123	8301	8424	194	7581	7775	Error	Error	-6.077	123	8301	194	7581	191548	3094577	0.384	7.830	0	0	0
1	11	16	"A95"	"A95"	16225	58070	100	550	609	435	71	402	402	452	392	86	15	1	0	10178	9820	4130	42	2158	2158	2285	1124	49	89	85	0	0.000	0.000	0.000	0.000	0.000	0.000	0.000	0.000	0.000	0.000	0.000	0.000	0.000	0.000	0.018	0.027	0.030	0.026	3.195	0.031	0.165	316	2384	100	148	8020	8168	207	7662	7869	Error	Error	-5.760	148	8020	207	7662	192506	3103196	0.401	6.704	0	0	0
1	12	16	"A95"	"A95"	16525	58070	100	531	568	242	42	389	389	440	362	82	18	2	0	9616	9714	4777	49	2153	2153	2261	1321	58	93	89	0	0.000	0.000	0.000	0.000	0.000	0.000	0.000	0.000	0.000	0.000	0.000	0.000	0.000	0.000	0.019	0.024	0.029	0.026	3.306	0.023	0.077	316	2384	100	142	7463	7605	179	7561	7740	Error	Error	-5.716	142	7463	179	7561	179501	3069606	0.354	5.642	0	0	0
1	13	16	"A96"	"A96"	16825	58070	100	555	636	793	124	396	396	427	256	59	32	10	0	12407	11236	6466	57	2179	2179	2391	1393	58	77	73	0	0.000	0.000	0.000	0.000	0.000	0.000	0.000	0.000	0.000	0.000	0.000	0.000	0.000	0.000	0.016	0.026	0.025	0.027	3.795	0.036	0.179	316	2384	100	159	10228	10387	240	9057	9297	Error	Error	-6.007	159	10228	240	9057	201113	3550539	0.816	6.350	0	0	0
1	14	16	"A96"	"A96"	17125	58070	100	581	592	270	45	384	384	435	417	95	12	0	0	9836	10067	3945	39	2182	2182	2386	1298	54	96	95	0	0.000	0.000	0.000	0.000	0.000	0.000	0.000	0.000	0.000	0.000	0.000	0.000	0.000	0.000	0.026	0.026	0.030	0.025	2.540	0.039	0.100	316	2384	100	197	7654	7851	208	7885	8093	Error	Error	-5.280	197	7654	208	7885	187184	3181088	0.376	5.918	0	0	0
1	15	16	"A96"	"A96"	17425	58070	100	613	643	320	49	411	411	438	223	50	44	18	0	12254	11859	4813	40	2238	2238	2336	772	33	96	95	0	0.000	0.000	0.000	0.000	0.000	0.000	0.000	0.000	0.000	0.000	0.000	0.000	0.000	0.000	0.020	0.024	0.026	0.024	3.186	0.021	0.149	316	2384	100	202	10016	10218	232	9621	9853	Error	Error	-5.632	202	10016	232	9621	203096	3747302	0.919	12.335	0	0	0
1	16	16	"A97"	"A97"	17725	58065	100	666	694	248	35	441	441	489	387	79	25	3	0	14263	13466	6155	45	2312	2312	2433	1237	50	89	85	0	0.000	0.000	0.000	0.000	0.000	0.000	0.000	0.000	0.000	0.000	0.000	0.000	0.000	0.000	0.019	0.023	0.024	0.025	3.464	0.026	0.080	316	2384	100	225	11951	12176	253	11154	11407	Error	Error	-5.731	225	11951	253	11154	219328	4255329	0.530	8.919	0	0	0
1	17	16	"A97"	"A97"	18025	58065	100	677	698	253	36	442	442	476	247	51	49	18	0	15461	14629	6205	42	2358	2358	2427	602	24	98	96	0	0.000	0.000	0.000	0.000	0.000	0.000	0.000	0.000	0.000	0.000	0.000	0.000	0.000	0.000	0.018	0.021	0.022	0.020	2.660	0.019	0.243	316	2384	100	235	13103	13338	256	12271	12527	Error	Error	-5.801	235	13103	256	12271	220454	4622693	0.899	20.269	0	0	0
1	18	16	"A97"	"A97"	18320	58065	100	684	689	245	35	454	454	520	1285	247	0	0	0	12692	12099	5318	43	2478	2478	2569	1364	53	92	88	0	0.000	0.000	0.000	0.000	0.000	0.000	0.000	0.000	0.000	0.000	0.000	0.000	0.000	0.000	0.023	0.024	0.026	0.027	2.939	0.023	0.242	316	2384	100	230	10214	10444	235	9621	9856	Error	Error	-5.473	230	10214	235	9621	217727	3823367	0.132	6.987	0	0	0
1	1	17	"A98"	"A98"	13230	58375	100	446	484	213	44	407	407	443	286	64	12	3	0	3984	4434	2108	47	2247	2247	2329	884	37	74	49	0	0.000	0.000	0.000	0.000	0.000	0.000	0.000	0.000	0.000	0.000	0.000	0.000	0.000	0.000	0.022	0.035	0.069	0.071	4.254	0.048	0.057	316	2384	100	39	1737	1776	77	2187	2264	Error	Error	-5.477	39	1737	77	2187	153041	1401201	0.143	2.381	0	0	0
1	2	17	"A98"	"A98"	13530	58375	100	421	449	192	42	400	400	426	219	51	17	4	0	3745	4211	2009	47	2194	2194	2266	830	36	72	46	0	0.000	0.000	0.000	0.000	0.000	0.000	0.000	0.000	0.000	0.000	0.000	0.000	0.000	0.000	0.014	0.024	0.086	0.089	3.885	0.042	0.074	316	2384	100	21	1551	1572	49	2017	2066	Error	Error	-6.207	21	1551	49	2017	142038	1330658	0.105	2.343	0	0	0
1	3	17	"A98"	"A98"	13830	58375	100	431	470	249	52	388	388	425	386	90	7	1	0	3478	4008	2067	51	2150	2150	2240	1283	57	51	19	0	0.000	0.000	0.000	0.000	0.000	0.000	0.000	0.000	0.000	0.000	0.000	0.000	0.000	0.000	0.032	0.044	0.085	0.086	4.442	0.176	0.554	316	2384	100	43	1328	1371	82	1858	1940	Error	Error	-4.949	43	1328	82	1858	148474	1266585	0.117	1.378	0	0	0
1	4	17	"A99"	"A99"	14130	58375	100	480	538	363	67	385	385	419	276	65	22	4	0	6493	6827	3110	45	2170	2170	2228	766	34	84	81	0	0.000	0.000	0.000	0.000	0.000	0.000	0.000	0.000	0.000	0.000	0.000	0.000	0.000	0.000	0.022	0.033	0.039	0.039	4.577	0.062	0.201	316	2384	100	95	4323	4418	153	4657	4810	Error	Error	-5.508	95	4323	153	4657	169859	2157454	0.431	6.004	0	0	0
1	5	17	"A99"	"A99"	14430	58375	100	482	532	283	53	385	385	411	225	54	33	8	0	6828	7180	3211	44	2143	2143	2200	583	26	92	87	0	0.000	0.000	0.000	0.000	0.000	0.000	0.000	0.000	0.000	0.000	0.000	0.000	0.000	0.000	0.021	0.029	0.036	0.037	3.612	0.031	0.138	316	2384	100	97	4685	4782	147	5037	5184	Error	Error	-5.594	97	4685	147	5037	168020	2268845	0.538	8.542	0	0	0
1	6	17	"A99"	"A99"	14730	58375	100	508	547	288	52	406	406	434	257	59	22	6	0	6852	7002	2993	42	2189	2189	2255	782	34	89	85	0	0.000	0.000	0.000	0.000	0.000	0.000	0.000	0.000	0.000	0.000	0.000	0.000	0.000	0.000	0.022	0.029	0.039	0.039	3.858	0.050	0.118	316	2384	100	102	4663	4765	141	4813	4954	Error	Error	-5.515	102	4663	141	4813	172747	2212643	0.440	6.070	0	0	0
1	7	17	"A100"	"A100"	15030	58375	100	507	563	391	69	384	384	420	286	68	28	3	0	10251	9974	5007	50	2147	2147	2222	817	36	87	81	0	0.000	0.000	0.000	0.000	0.000	0.000	0.000	0.000	0.000	0.000	0.000	0.000	0.000	0.000	0.015	0.023	0.028	0.026	3.218	0.032	0.235	316	2384	100	123	8104	8227	179	7827	8006	Error	Error	-6.042	123	8104	179	7827	177776	3151707	0.500	9.488	0	0	0
1	8	17	"A100"	"A100"	15330	58370	100	539	591	288	48	396	396	422	226	53	36	10	0	9038	9288	4211	45	2159	2159	2217	713	32	92	87	0	0.000	0.000	0.000	0.000	0.000	0.000	0.000	0.000	0.000	0.000	0.000	0.000	0.000	0.000	0.021	0.027	0.031	0.029	3.302	0.027	0.185	316	2384	100	143	6879	7022	195	7129	7324	Error	Error	-5.588	143	6879	195	7129	186691	2934872	0.748	9.917	0	0	0
1	9	17	"A100"	"A100"	15625	58370	100	511	550	238	43	389	389	425	292	68	25	6	0	9174	9538	4516	47	2145	2145	2199	653	29	88	84	0	0.000	0.000	0.000	0.000	0.000	0.000	0.000	0.000	0.000	0.000	0.000	0.000	0.000	0.000	0.017	0.022	0.028	0.027	3.929	0.021	0.084	316	2384	100	122	7029	7151	161	7393	7554	Error	Error	-5.848	122	7029	161	7393	173669	3014121	0.428	11.239	0	0	0
1	10	17	"A101"	"A101"	15925	58370	100	475	510	225	44	410	410	447	306	68	17	2	0	5363	6235	3817	61	2161	2161	2216	674	30	75	71	0	0.000	0.000	0.000	0.000	0.000	0.000	0.000	0.000	0.000	0.000	0.000	0.000	0.000	0.000	0.020	0.025	0.045	0.051	4.864	0.028	0.056	316	2384	100	65	3202	3267	100	4074	4174	Error	Error	-5.622	65	3202	100	4074	161055	1970175	0.206	5.963	0	0	0
1	11	17	"A101"	"A101"	16225	58370	100	495	509	197	38	416	416	454	282	62	16	1	0	5649	6261	2963	47	2198	2198	2267	709	31	90	81	0	0.000	0.000	0.000	0.000	0.000	0.000	0.000	0.000	0.000	0.000	0.000	0.000	0.000	0.000	0.023	0.023	0.042	0.038	4.279	0.026	0.053	316	2384	100	79	3451	3530	93	4063	4156	Error	Error	-5.449	79	3451	93	4063	160864	1978494	0.195	5.633	0	0	0
1	12	17	"A101"	"A101"	16525	58370	100	496	524	274	52	408	408	505	1509	298	0	0	0	6252	6694	2928	43	2185	2185	2285	902	39	92	84	0	0.000	0.000	0.000	0.000	0.000	0.000	0.000	0.000	0.000	0.000	0.000	0.000	0.000	0.000	0.022	0.026	0.038	0.037	3.312	0.046	0.127	316	2384	100	88	4067	4155	116	4509	4625	Error	Error	-5.530	88	4067	116	4509	165651	2115406	0.013	4.888	0	0	0
1	13	17	"A102"	"A102"	16825	58370	100	502	516	300	58	405	405	469	725	154	1	0	0	6896	6977	3490	50	2183	2183	2310	1252	54	77	71	0	0.000	0.000	0.000	0.000	0.000	0.000	0.000	0.000	0.000	0.000	0.000	0.000	0.000	0.000	0.021	0.023	0.033	0.038	4.960	0.064	0.043	316	2384	100	97	4713	4810	111	4794	4905	Error	Error	-5.603	97	4713	111	4794	163169	2204697	0.065	3.728	0	0	0
1	14	17	"A102"	"A102"	17125	58370	100	496	594	519	87	408	408	457	402	87	12	4	0	6240	7094	3502	49	2214	2214	2282	858	37	90	80	0	0.000	0.000	0.000	0.000	0.000	0.000	0.000	0.000	0.000	0.000	0.000	0.000	0.000	0.000	0.022	0.038	0.048	0.046	3.968	0.063	0.170	316	2384	100	88	4026	4114	186	4880	5066	Error	Error	-5.516	88	4026	186	4880	187790	2241804	0.341	5.608	0	0	0
1	15	17	"A102"	"A102"	17425	58370	100	466	505	220	43	419	419	597	2543	425	0	0	0	6286	6782	3295	48	2290	2290	2665	3769	141	51	18	0	0.000	0.000	0.000	0.000	0.000	0.000	0.000	0.000	0.000	0.000	0.000	0.000	0.000	0.000	0.012	0.019	0.037	0.035	4.146	0.129	0.357	316	2384	100	47	3996	4043	86	4492	4578	Error	Error	-6.410	47	3996	86	4492	159441	2143241	-0.036	1.092	0	0	0
1	16	17	"A103"	"A103"	17725	58365	100	639	1358	3020	222	434	434	627	1526	243	7	5	0	9962	11927	12204	102	2337	2337	3113	6132	196	59	18	2	0.000	0.000	0.000	0.000	0.000	0.000	0.000	0.000	0.000	0.000	0.000	0.000	0.000	0.000	0.027	0.096	0.040	0.050	4.139	0.233	0.858	316	2384	100	205	7625	7830	924	9590	10514	Error	Error	-5.217	205	7625	924	9590	429001	3768832	0.479	1.437	0	0	0
1	17	17	"A103"	"A103"	18025	58365	100	575	601	219	36	437	437	463	253	54	29	7	0	8369	8810	3577	40	2375	2375	2436	581	23	95	93	0	0.000	0.000	0.000	0.000	0.000	0.000	0.000	0.000	0.000	0.000	0.000	0.000	0.000	0.000	0.023	0.025	0.029	0.029	3.247	0.024	0.046	316	2384	100	138	5994	6132	164	6435	6599	Error	Error	-5.441	138	5994	164	6435	189772	2783965	0.545	10.971	0	0	0
1	18	17	"A103"	"A103"	18325	58365	100	602	634	269	42	463	463	499	273	54	29	5	0	9863	9127	3922	42	2473	2473	2544	912	35	89	81	0	0.000	0.000	0.000	0.000	0.000	0.000	0.000	0.000	0.000	0.000	0.000	0.000	0.000	0.000	0.019	0.026	0.034	0.030	3.749	0.024	0.114	316	2384	100	139	7390	7529	171	6654	6825	Error	Error	-5.732	139	7390	171	6654	200316	2884189	0.495	7.218	0	0	0
1	1	18	"A104"	"A104"	13230	58675	100	596	635	238	37	437	437	466	245	52	37	11	0	12601	11094	5617	50	2287	2287	2386	1034	43	83	77	0	0.000	0.000	0.000	0.000	0.000	0.000	0.000	0.000	0.000	0.000	0.000	0.000	0.000	0.000	0.015	0.022	0.029	0.031	3.933	0.045	0.077	316	2384	100	159	10314	10473	198	8807	9005	Error	Error	-6.019	159	10314	198	8807	200550	3505684	0.690	8.422	0	0	0
1	2	18	"A104"	"A104"	13530	58675	100	578	627	465	74	417	417	446	257	57	32	10	0	10769	10624	4525	42	2249	2249	2344	1140	48	90	88	0	0.000	0.000	0.000	0.000	0.000	0.000	0.000	0.000	0.000	0.000	0.000	0.000	0.000	0.000	0.019	0.025	0.027	0.025	3.609	0.024	0.094	316	2384	100	161	8520	8681	210	8375	8585	Error	Error	-5.726	161	8520	210	8375	198145	3357056	0.704	7.263	0	0	0
1	3	18	"A104"	"A104"	13830	58675	100	598	641	307	47	415	415	477	748	156	3	0	0	11454	10869	4915	45	2240	2240	2333	1146	49	88	83	0	0.000	0.000	0.000	0.000	0.000	0.000	0.000	0.000	0.000	0.000	0.000	0.000	0.000	0.000	0.020	0.026	0.028	0.028	3.884	0.029	0.029	316	2384	100	183	9214	9397	226	8629	8855	Error	Error	-5.654	183	9214	226	8629	202467	3434743	0.219	7.449	0	0	0
1	4	18	"A105"	"A105"	14130	58675	100	567	634	417	65	420	420	455	310	68	29	4	0	10483	9991	4871	48	2234	2234	2354	885	37	84	80	0	0.000	0.000	0.000	0.000	0.000	0.000	0.000	0.000	0.000	0.000	0.000	0.000	0.000	0.000	0.018	0.028	0.033	0.032	3.806	0.026	0.166	316	2384	100	147	8249	8396	214	7757	7971	Error	Error	-5.810	147	8249	214	7757	200305	3157290	0.577	8.629	0	0	0
1	5	18	"A105"	"A105"	14430	58675	100	581	630	344	54	426	426	863	4062	470	0	0	0	9888	9616	3759	39	2287	2287	3327	6731	202	64	3	0	0.000	0.000	0.000	0.000	0.000	0.000	0.000	0.000	0.000	0.000	0.000	0.000	0.000	0.000	0.020	0.028	0.034	0.031	3.430	0.037	0.170	316	2384	100	155	7601	7756	204	7329	7533	Error	Error	-5.616	155	7601	204	7329	198959	3038776	-0.057	0.934	0	0	0
1	6	18	"A105"	"A105"	14730	58675	100	572	599	274	45	417	417	652	2637	404	0	0	0	9843	9779	3022	30	2252	2252	2884	5039	174	85	16	0	0.000	0.000	0.000	0.000	0.000	0.000	0.000	0.000	0.000	0.000	0.000	0.000	0.000	0.000	0.020	0.024	0.030	0.026	3.133	0.023	0.104	316	2384	100	155	7591	7746	182	7527	7709	Error	Error	-5.614	155	7591	182	7527	189306	3090092	-0.020	1.368	0	0	0
1	7	18	"A106"	"A106"	15030	58675	100	447	492	373	75	404	404	436	246	56	14	2	0	3086	3588	1958	54	2206	2206	2261	684	30	58	32	0	0.000	0.000	0.000	0.000	0.000	0.000	0.000	0.000	0.000	0.000	0.000	0.000	0.000	0.000	0.049	0.064	0.150	0.156	4.073	0.085	0.145	316	2384	100	43	880	923	88	1382	1470	Error	Error	-4.355	43	880	88	1382	155482	1133937	0.228	1.940	0	0	0
1	8	18	"A106"	"A106"	15330	58670	100	422	458	218	47	406	406	446	375	84	7	0	0	3039	3557	1689	47	2200	2200	2269	693	30	57	31	0	0.000	0.000	0.000	0.000	0.000	0.000	0.000	0.000	0.000	0.000	0.000	0.000	0.000	0.000	0.019	0.038	0.153	0.142	4.653	0.144	0.099	316	2384	100	16	839	855	52	1357	1409	Error	Error	-5.713	16	839	52	1357	144738	1123956	0.032	1.859	0	0	0
1	9	18	"A106"	"A106"	15630	58670	100	430	449	201	44	416	416	455	321	70	7	0	0	3039	3375	1400	41	2201	2201	2282	908	39	47	19	0	0.000	0.000	0.000	0.000	0.000	0.000	0.000	0.000	0.000	0.000	0.000	0.000	0.000	0.000	0.017	0.028	0.116	0.109	4.036	0.081	0.149	316	2384	100	14	838	852	33	1174	1207	Error	Error	-5.903	14	838	33	1174	141908	1066482	-0.019	1.204	0	0	0
1	10	18	"A107"	"A107"	15930	58670	100	508	558	421	75	413	413	483	1087	225	1	0	0	5581	6185	3384	54	2194	2194	2289	1064	46	77	63	0	0.000	0.000	0.000	0.000	0.000	0.000	0.000	0.000	0.000	0.000	0.000	0.000	0.000	0.000	0.028	0.036	0.045	0.054	4.299	0.048	0.146	316	2384	100	95	3387	3482	145	3991	4136	Error	Error	-5.156	95	3387	145	3991	176182	1954319	0.069	3.662	0	0	0
1	11	18	"A107"	"A107"	16230	58670	100	480	531	271	51	401	401	506	1728	341	0	0	0	5109	6013	3103	51	2182	2182	2367	2326	98	59	28	0	0.000	0.000	0.000	0.000	0.000	0.000	0.000	0.000	0.000	0.000	0.000	0.000	0.000	0.000	0.027	0.034	0.048	0.046	4.062	0.046	0.137	316	2384	100	79	2927	3006	130	3831	3961	Error	Error	-5.211	79	2927	130	3831	167798	1900212	0.014	1.567	0	0	0
1	12	18	"A107"	"A107"	16530	58670	100	462	817	3842	470	405	405	445	320	71	14	3	0	4952	5868	3623	61	2168	2168	2250	1155	51	88	57	0	0.000	0.000	0.000	0.000	0.000	0.000	0.000	0.000	0.000	0.000	0.000	0.000	0.000	0.000	0.020	0.111	0.049	0.047	4.085	0.654	0.322	316	2384	100	57	2784	2841	412	3700	4112	Error	Error	-5.610	57	2784	412	3700	258066	1854204	1.163	3.132	0	0	0
1	13	18	"A108"	"A108"	16830	58670	100	492	522	309	59	413	413	494	837	169	0	0	0	5385	6021	3327	55	2174	2174	2283	986	43	73	62	0	0.000	0.000	0.000	0.000	0.000	0.000	0.000	0.000	0.000	0.000	0.000	0.000	0.000	0.000	0.025	0.028	0.054	0.059	4.785	0.047	0.104	316	2384	100	79	3211	3290	109	3847	3956	Error	Error	-5.345	79	3211	109	3847	164953	1902646	0.033	3.791	0	0	0
1	14	18	"A108"	"A108"	17130	58670	100	454	477	206	43	400	400	435	270	62	14	3	0	5403	6153	3059	49	2178	2178	2220	477	21	91	86	0	0.000	0.000	0.000	0.000	0.000	0.000	0.000	0.000	0.000	0.000	0.000	0.000	0.000	0.000	0.017	0.019	0.039	0.039	3.708	0.021	0.026	316	2384	100	54	3225	3279	77	3975	4052	Error	Error	-5.900	54	3225	77	3975	150866	1944204	0.156	8.245	0	0	0
1	15	18	"A108"	"A108"	17430	58670	100	492	521	211	40	417	417	453	281	62	17	3	0	5249	5903	2668	45	2191	2191	2241	717	31	92	80	0	0.000	0.000	0.000	0.000	0.000	0.000	0.000	0.000	0.000	0.000	0.000	0.000	0.000	0.000	0.025	0.028	0.044	0.046	3.769	0.037	0.063	316	2384	100	75	3058	3133	104	3712	3816	Error	Error	-5.350	75	3058	104	3712	164631	1865327	0.242	5.107	0	0	0
1	16	18	"A109"	"A109"	17730	58665	100	468	503	242	48	435	435	521	1282	246	0	0	0	3163	3474	1449	41	2252	2252	2445	2528	103	10	3	0	0.000	0.000	0.000	0.000	0.000	0.000	0.000	0.000	0.000	0.000	0.000	0.000	0.000	0.000	0.036	0.056	0.147	0.137	4.661	0.139	0.304	316	2384	100	33	911	944	68	1222	1290	Error	Error	-4.787	33	911	68	1222	158907	1097781	-0.014	0.407	0	0	0
1	17	18	"A109"	"A109"	18030	58665	100	453	489	230	47	433	433	457	223	48	17	4	0	3139	3616	1548	42	2276	2276	2312	524	22	70	43	0	0.000	0.000	0.000	0.000	0.000	0.000	0.000	0.000	0.000	0.000	0.000	0.000	0.000	0.000	0.023	0.042	0.144	0.133	4.342	0.065	0.065	316	2384	100	20	863	883	56	1340	1396	Error	Error	-5.431	20	863	56	1340	154635	1142642	0.143	2.489	0	0	0
1	18	18	"A109"	"A109"	18330	58665	100	497	511	231	45	460	460	501	433	86	2	0	0	3313	3839	1935	50	2442	2442	2491	531	21	68	38	0	0.000	0.000	0.000	0.000	0.000	0.000	0.000	0.000	0.000	0.000	0.000	0.000	0.000	0.000	0.042	0.037	0.161	0.143	5.005	0.072	0.109	316	2384	100	37	871	908	51	1397	1448	Error	Error	-4.557	37	871	51	1397	161536	1213166	0.023	2.539	0	0	0
1	1	19	"A110"	"A110"	13235	58975	100	610	659	528	80	450	450	491	320	65	25	6	0	8181	8799	4812	54	2357	2357	2429	711	29	88	82	0	0.000	0.000	0.000	0.000	0.000	0.000	0.000	0.000	0.000	0.000	0.000	0.000	0.000	0.000	0.027	0.032	0.039	0.043	3.521	0.032	0.135	316	2384	100	160	5824	5984	209	6442	6651	Error	Error	-5.186	160	5824	209	6442	208176	2780576	0.525	8.959	0	0	0
1	2	19	"A110"	"A110"	13535	58975	100	539	575	339	58	440	440	504	723	143	2	0	0	7368	8259	4045	48	2289	2289	2416	1690	69	84	72	0	0.000	0.000	0.000	0.000	0.000	0.000	0.000	0.000	0.000	0.000	0.000	0.000	0.000	0.000	0.019	0.023	0.034	0.035	3.740	0.025	0.121	316	2384	100	99	5079	5178	135	5970	6105	Error	Error	-5.681	99	5079	135	5970	181680	2609828	0.098	3.457	0	0	0
1	3	19	"A110"	"A110"	13835	58975	100	526	564	334	59	428	428	467	317	67	18	2	0	7422	8065	4014	49	2261	2261	2326	718	30	85	81	0	0.000	0.000	0.000	0.000	0.000	0.000	0.000	0.000	0.000	0.000	0.000	0.000	0.000	0.000	0.019	0.023	0.032	0.031	4.388	0.030	0.079	316	2384	100	98	5161	5259	136	5804	5940	Error	Error	-5.719	98	5161	136	5804	178153	2548539	0.306	7.993	0	0	0
1	4	19	"A111"	"A111"	14135	58975	100	479	525	293	55	423	423	500	747	149	2	0	0	4899	5854	3572	61	2243	2243	2345	1195	50	72	52	0	0.000	0.000	0.000	0.000	0.000	0.000	0.000	0.000	0.000	0.000	0.000	0.000	0.000	0.000	0.021	0.028	0.051	0.055	4.801	0.110	0.181	316	2384	100	56	2656	2712	102	3611	3713	Error	Error	-5.568	56	2656	102	3611	165973	1849827	0.033	2.936	0	0	0
1	5	19	"A111"	"A111"	14435	58975	100	496	539	339	62	422	422	510	1373	269	0	0	0	5280	6133	3546	57	2240	2240	2426	2304	94	61	31	0	0.000	0.000	0.000	0.000	0.000	0.000	0.000	0.000	0.000	0.000	0.000	0.000	0.000	0.000	0.024	0.030	0.049	0.053	4.037	0.044	0.138	316	2384	100	74	3040	3114	117	3893	4010	Error	Error	-5.360	74	3040	117	3893	170166	1938062	0.021	1.609	0	0	0
1	6	19	"A111"	"A111"	14735	58975	100	462	499	240	48	418	418	456	535	117	3	1	0	4945	5829	3305	56	2189	2189	2280	1509	66	67	47	0	0.000	0.000	0.000	0.000	0.000	0.000	0.000	0.000	0.000	0.000	0.000	0.000	0.000	0.000	0.016	0.022	0.047	0.048	4.806	0.036	0.101	316	2384	100	44	2756	2800	81	3640	3721	Error	Error	-5.969	44	2756	81	3640	157762	1841821	0.080	2.352	0	0	0
1	7	19	"A112"	"A112"	15035	58970	100	522	540	205	37	420	420	455	312	68	16	1	0	8367	7923	3705	46	2211	2211	2288	900	39	79	75	0	0.000	0.000	0.000	0.000	0.000	0.000	0.000	0.000	0.000	0.000	0.000	0.000	0.000	0.000	0.017	0.021	0.034	0.037	4.282	0.028	0.127	316	2384	100	102	6156	6258	120	5712	5832	Error	Error	-5.915	102	6156	120	5712	170613	2503587	0.272	6.261	0	0	0
1	8	19	"A112"	"A112"	15335	58970	100	510	559	244	43	428	428	582	1688	290	0	0	0	7759	8120	3374	41	2254	2254	2591	3313	127	74	40	0	0.000	0.000	0.000	0.000	0.000	0.000	0.000	0.000	0.000	0.000	0.000	0.000	0.000	0.000	0.015	0.022	0.030	0.028	4.559	0.029	0.080	316	2384	100	82	5505	5587	131	5866	5997	Error	Error	-6.069	82	5505	131	5866	176722	2565881	-0.014	1.669	0	0	0
1	9	19	"A112"	"A112"	15635	58970	100	536	594	402	67	423	423	455	267	58	25	5	0	7947	7865	2912	37	2206	2206	2277	741	32	93	90	0	0.000	0.000	0.000	0.000	0.000	0.000	0.000	0.000	0.000	0.000	0.000	0.000	0.000	0.000	0.020	0.030	0.036	0.031	3.772	0.033	0.093	316	2384	100	113	5741	5854	171	5659	5830	Error	Error	-5.667	113	5741	171	5659	187772	2485226	0.521	7.541	0	0	0
1	10	19	"A113"	"A113"	15935	58970	100	514	540	209	38	427	427	478	481	100	6	0	0	7125	7044	3394	48	2238	2238	2363	1101	46	77	71	0	0.000	0.000	0.000	0.000	0.000	0.000	0.000	0.000	0.000	0.000	0.000	0.000	0.000	0.000	0.018	0.024	0.040	0.039	4.624	0.026	0.085	316	2384	100	87	4887	4974	113	4806	4919	Error	Error	-5.812	87	4887	113	4806	170712	2226021	0.129	4.252	0	0	0
1	11	19	"A113"	"A113"	16235	58970	100	532	552	225	40	437	437	472	420	88	8	0	0	8449	8016	3766	46	2239	2239	2314	729	31	88	79	0	0.000	0.000	0.000	0.000	0.000	0.000	0.000	0.000	0.000	0.000	0.000	0.000	0.000	0.000	0.015	0.020	0.033	0.034	3.905	0.029	0.110	316	2384	100	95	6210	6305	115	5777	5892	Error	Error	-6.031	95	6210	115	5777	174360	2532899	0.190	7.822	0	0	0
1	12	19	"A113"	"A113"	16535	58970	100	545	588	266	45	428	428	468	343	73	16	4	0	7918	7734	3571	46	2234	2234	2338	1019	43	85	77	0	0.000	0.000	0.000	0.000	0.000	0.000	0.000	0.000	0.000	0.000	0.000	0.000	0.000	0.000	0.021	0.029	0.038	0.039	4.237	0.037	0.148	316	2384	100	117	5684	5801	160	5500	5660	Error	Error	-5.602	117	5684	160	5500	185654	2444076	0.350	5.295	0	0	0
1	13	19	"A114"	"A114"	16835	58970	100	550	571	257	45	432	432	492	607	123	2	0	0	9707	8659	4193	48	2235	2235	2367	1339	56	76	74	0	0.000	0.000	0.000	0.000	0.000	0.000	0.000	0.000	0.000	0.000	0.000	0.000	0.000	0.000	0.016	0.022	0.032	0.036	4.635	0.029	0.106	316	2384	100	118	7472	7590	139	6424	6563	Error	Error	-5.985	118	7472	139	6424	180478	2736272	0.130	4.699	0	0	0
1	14	19	"A114"	"A114"	17135	58970	100	555	594	286	48	439	439	659	2155	327	0	0	0	8280	8739	3303	37	2257	2257	2694	4387	162	71	27	0	0.000	0.000	0.000	0.000	0.000	0.000	0.000	0.000	0.000	0.000	0.000	0.000	0.000	0.000	0.019	0.024	0.030	0.027	3.022	0.030	0.062	316	2384	100	116	6023	6139	155	6482	6637	Error	Error	-5.698	116	6023	155	6482	187771	2761463	-0.030	1.378	0	0	0
1	15	19	"A114"	"A114"	17435	58970	100	571	609	297	48	439	439	528	1224	231	0	0	0	9457	9114	3242	35	2285	2285	2472	2176	88	89	75	0	0.000	0.000	0.000	0.000	0.000	0.000	0.000	0.000	0.000	0.000	0.000	0.000	0.000	0.000	0.018	0.025	0.028	0.023	3.515	0.040	0.113	316	2384	100	132	7172	7304	170	6829	6999	Error	Error	-5.764	132	7172	170	6829	192525	2880133	0.066	3.052	0	0	0
1	16	19	"A115"	"A115"	17735	58965	100	472	524	255	48	431	431	473	337	71	13	2	0	5477	5904	3005	50	2251	2251	2324	862	37	78	71	0	0.000	0.000	0.000	0.000	0.000	0.000	0.000	0.000	0.000	0.000	0.000	0.000	0.000	0.000	0.013	0.025	0.048	0.049	5.394	0.027	0.072	316	2384	100	41	3226	3267	93	3653	3746	Error	Error	-6.298	41	3226	93	3653	165558	1865766	0.151	4.153	0	0	0
1	17	19	"A115"	"A115"	18030	58965	100	497	523	286	54	455	455	510	575	112	1	0	0	5119	5752	3016	52	2343	2343	2453	1618	65	70	43	0	0.000	0.000	0.000	0.000	0.000	0.000	0.000	0.000	0.000	0.000	0.000	0.000	0.000	0.000	0.015	0.020	0.044	0.052	4.395	0.031	0.063	316	2384	100	42	2776	2818	68	3409	3477	Error	Error	-6.046	42	2776	68	3409	165391	1817643	0.023	2.039	0	0	0
1	18	19	"A115"	"A115"	18330	58965	100	564	578	267	46	466	466	511	378	73	11	1	0	5193	5861	2768	47	2484	2484	2534	687	27	87	79	0	0.000	0.000	0.000	0.000	0.000	0.000	0.000	0.000	0.000	0.000	0.000	0.000	0.000	0.000	0.036	0.033	0.066	0.061	3.800	0.036	0.074	316	2384	100	98	2709	2807	112	3377	3489	Error	Error	-4.789	98	2709	112	3377	182603	1852097	0.177	4.843	0	0	0
1	1	20	"A116"	"A116"	13240	59275	100	1152	1382	1052	76	445	445	501	1067	212	36	12	0	10175	9555	4317	45	2293	2293	2389	885	37	87	83	0	0.000	0.000	0.000	0.000	0.000	0.000	0.000	0.000	0.000	0.000	0.000	0.000	0.000	0.000	0.090	0.129	0.113	0.098	2.707	0.149	0.633	316	2384	100	707	7882	8589	937	7262	8199	Error	Error	-3.479	707	7882	937	7262	436837	3019338	0.826	8.097	0	0	0
1	2	20	"A116"	"A116"	13540	59275	100	1245	1699	1425	83	464	464	846	3489	412	6	0	0	10665	10272	4288	41	2371	2371	3360	6073	180	67	14	0	0.000	0.000	0.000	0.000	0.000	0.000	0.000	0.000	0.000	0.000	0.000	0.000	0.000	0.000	0.094	0.156	0.126	0.102	2.843	0.201	0.546	316	2384	100	781	8294	9075	1235	7901	9136	Error	Error	-3.409	781	8294	1235	7901	536801	3245794	0.244	1.138	0	0	0
1	3	20	"A116"	"A116"	13840	59275	100	1660	1982	1589	80	438	438	479	531	110	68	55	0	11557	10943	4650	42	2298	2298	2412	1270	52	90	84	0	0.000	0.000	0.000	0.000	0.000	0.000	0.000	0.000	0.000	0.000	0.000	0.000	0.000	0.000	0.132	0.179	0.149	0.134	2.520	0.188	0.609	316	2384	100	1222	9259	10481	1544	8645	10189	Error	Error	-2.922	1222	9259	1544	8645	626221	3457929	2.831	6.717	0	0	0
1	4	20	"A117"	"A117"	14140	59275	100	465	497	334	67	441	441	493	693	140	1	0	0	3147	3491	1787	51	2281	2281	2386	1128	47	36	10	0	0.000	0.000	0.000	0.000	0.000	0.000	0.000	0.000	0.000	0.000	0.000	0.000	0.000	0.000	0.028	0.046	0.136	0.134	3.884	0.168	0.379	316	2384	100	24	866	890	56	1210	1266	Error	Error	-5.173	24	866	56	1210	157135	1103016	0.006	0.980	0	0	0
1	5	20	"A117"	"A117"	14440	59275	100	434	531	977	183	427	427	643	1990	309	0	0	0	3129	3447	1740	50	2272	2272	2840	4843	170	3	0	0	0.000	0.000	0.000	0.000	0.000	0.000	0.000	0.000	0.000	0.000	0.000	0.000	0.000	0.000	0.008	0.089	0.163	0.164	5.038	0.277	0.323	316	2384	100	7	857	864	104	1175	1279	Error	Error	-6.936	7	857	104	1175	167843	1089198	-0.056	0.125	0	0	0
1	6	20	"A117"	"A117"	14740	59275	100	454	474	192	40	430	430	564	1956	346	0	0	0	3040	3269	1235	37	2230	2230	2468	2514	101	7	2	0	0.000	0.000	0.000	0.000	0.000	0.000	0.000	0.000	0.000	0.000	0.000	0.000	0.000	0.000	0.030	0.042	0.136	0.140	4.288	0.295	0.644	316	2384	100	24	810	834	44	1039	1083	Error	Error	-5.077	24	810	44	1039	149869	1033140	-0.046	0.319	0	0	0
1	7	20	"A118"	"A118"	15040	59270	100	495	527	231	43	427	427	489	582	119	2	0	0	6771	7041	3547	50	2241	2241	2368	1191	50	78	73	0	0.000	0.000	0.000	0.000	0.000	0.000	0.000	0.000	0.000	0.000	0.000	0.000	0.000	0.000	0.015	0.021	0.033	0.036	4.779	0.054	0.197	316	2384	100	68	4530	4598	100	4800	4900	Error	Error	-6.058	68	4530	100	4800	166388	2224822	0.065	3.924	0	0	0
1	8	20	"A118"	"A118"	15335	59270	100	495	554	350	63	430	430	467	403	86	8	1	0	5809	6739	3334	49	2233	2233	2320	768	33	90	83	0	0.000	0.000	0.000	0.000	0.000	0.000	0.000	0.000	0.000	0.000	0.000	0.000	0.000	0.000	0.018	0.028	0.042	0.037	3.597	0.029	0.099	316	2384	100	65	3576	3641	124	4506	4630	Error	Error	-5.782	65	3576	124	4506	174972	2129612	0.216	5.754	0	0	0
1	9	20	"A118"	"A118"	15635	59270	100	495	526	235	44	433	433	509	737	144	1	0	0	6075	6629	2707	40	2250	2250	2389	1654	69	85	61	0	0.000	0.000	0.000	0.000	0.000	0.000	0.000	0.000	0.000	0.000	0.000	0.000	0.000	0.000	0.016	0.021	0.035	0.034	3.689	0.120	0.237	316	2384	100	62	3825	3887	93	4379	4472	Error	Error	-5.947	62	3825	93	4379	166330	2094626	0.023	2.563	0	0	0
1	10	20	"A119"	"A119"	15935	59270	100	498	571	941	164	442	442	514	635	123	1	0	0	4842	5390	2950	54	2258	2258	2406	1495	62	68	40	0	0.000	0.000	0.000	0.000	0.000	0.000	0.000	0.000	0.000	0.000	0.000	0.000	0.000	0.000	0.022	0.041	0.055	0.066	5.319	0.058	0.049	316	2384	100	56	2584	2640	129	3132	3261	Error	Error	-5.528	56	2584	129	3132	180561	1703210	0.090	1.996	0	0	0
1	11	20	"A119"	"A119"	16235	59270	100	486	553	425	76	448	448	498	416	83	9	2	0	4417	5232	3303	63	2273	2273	2385	968	40	68	53	0	0.000	0.000	0.000	0.000	0.000	0.000	0.000	0.000	0.000	0.000	0.000	0.000	0.000	0.000	0.018	0.035	0.059	0.070	4.688	0.084	0.147	316	2384	100	38	2144	2182	105	2959	3064	Error	Error	-5.818	38	2144	105	2959	174687	1653347	0.132	2.941	0	0	0
1	12	20	"A119"	"A119"	16535	59270	100	484	534	316	59	454	454	503	329	65	11	2	0	4550	5296	2719	51	2261	2261	2344	794	33	84	63	0	0.000	0.000	0.000	0.000	0.000	0.000	0.000	0.000	0.000	0.000	0.000	0.000	0.000	0.000	0.013	0.026	0.057	0.059	4.019	0.035	0.050	316	2384	100	30	2289	2319	80	3035	3115	Error	Error	-6.254	30	2289	80	3035	168622	1673620	0.094	3.718	0	0	0
1	13	20	"A120"	"A120"	16835	59270	100	452	492	217	44	458	458	516	465	90	3	0	0	3326	3763	1813	48	2280	2280	2388	1033	43	50	20	0	0.000	0.000	0.000	0.000	0.000	0.000	0.000	0.000	0.000	0.000	0.000	0.000	0.000	0.000	-0.006	0.023	0.143	0.133	4.634	0.207	0.326	316	2384	100	-6	1046	1040	34	1483	1517	Error	Error	Error	-6	1046	34	1483	155457	1189055	-0.052	1.331	0	0	0
1	14	20	"A120"	"A120"	17135	59270	100	473	531	387	72	483	483	767	2951	384	0	0	0	3560	4028	2020	50	2400	2400	3054	4435	145	8	0	0	0.000	0.000	0.000	0.000	0.000	0.000	0.000	0.000	0.000	0.000	0.000	0.000	0.000	0.000	-0.009	0.029	0.104	0.109	4.946	0.276	0.563	316	2384	100	-10	1160	1150	48	1628	1676	Error	Error	Error	-10	1160	48	1628	167719	1272943	-0.080	0.220	0	0	0
1	15	20	"A120"	"A120"	17435	59270	100	500	571	443	77	457	457	524	607	115	3	1	0	3364	3959	2040	51	2328	2328	2433	911	37	56	25	0	0.000	0.000	0.000	0.000	0.000	0.000	0.000	0.000	0.000	0.000	0.000	0.000	0.000	0.000	0.042	0.070	0.124	0.115	5.020	0.142	0.126	316	2384	100	43	1036	1079	114	1631	1745	Error	Error	-4.591	43	1036	114	1631	180376	1250977	0.077	1.675	0	0	0
1	16	20	"A121"	"A121"	17735	59265	100	595	649	337	51	463	463	531	528	99	9	1	0	9301	9598	4990	51	2343	2343	2452	804	32	85	79	0	0.000	0.000	0.000	0.000	0.000	0.000	0.000	0.000	0.000	0.000	0.000	0.000	0.000	0.000	0.019	0.026	0.032	0.032	4.067	0.037	0.160	316	2384	100	132	6958	7090	186	7255	7441	Error	Error	-5.720	132	6958	186	7255	205182	3033085	0.223	8.888	0	0	0
1	17	20	"A121"	"A121"	18035	59265	100	614	644	259	40	495	495	566	840	148	1	0	0	7541	9109	4470	49	2438	2438	2622	2066	78	91	62	0	0.000	0.000	0.000	0.000	0.000	0.000	0.000	0.000	0.000	0.000	0.000	0.000	0.000	0.000	0.023	0.022	0.030	0.028	3.704	0.029	0.132	316	2384	100	119	5103	5222	149	6671	6820	Error	Error	-5.422	119	5103	149	6671	203537	2878468	0.093	3.140	0	0	0
1	18	20	"A121"	"A121"	18335	59265	100	657	691	266	38	521	521	580	1357	233	0	0	0	9402	10208	4334	42	2615	2615	2700	1459	54	95	88	0	0.000	0.000	0.000	0.000	0.000	0.000	0.000	0.000	0.000	0.000	0.000	0.000	0.000	0.000	0.020	0.022	0.028	0.024	3.409	0.036	0.100	316	2384	100	136	6787	6923	170	7593	7763	Error	Error	-5.641	136	6787	170	7593	218448	3225666	0.082	5.146	0	0	0
1	1	21	"Blank"	"Blank"	13240	59575	100	427	459	230	50	461	461	572	904	158	0	0	0	2320	2383	644	27	2378	2378	2726	3306	121	0	0	0	0.000	0.000	0.000	0.000	0.000	0.000	0.000	0.000	0.000	0.000	0.000	0.000	0.000	0.000	0.586	-0.400	0.493	0.426	3.709	0.262	0.110	316	2384	100	-34	-58	-92	-2	5	3	Error	Error	-0.771	-34	-58	-2	5	144997	752993	-0.125	-0.104	0	0	0
1	2	21	"Blank"	"Blank"	13540	59575	100	482	800	3752	469	461	461	513	476	92	6	2	0	2327	2603	2452	94	2314	2314	2397	779	32	6	2	0	0.000	0.000	0.000	0.000	0.000	0.000	0.000	0.000	0.000	0.000	0.000	0.000	0.000	0.000	1.615	1.173	0.509	0.522	5.765	1.531	0.520	316	2384	100	21	13	34	339	289	628	Error	Error	0.692	21	13	339	289	252911	822622	0.603	0.264	0	0	0
1	3	21	"Blank"	"Blank"	13840	59575	100	440	486	298	61	461	461	503	337	66	5	1	0	2332	2416	790	32	2375	2375	2473	907	36	2	1	0	0.000	0.000	0.000	0.000	0.000	0.000	0.000	0.000	0.000	0.000	0.000	0.000	0.000	0.000	0.488	0.610	0.437	0.452	3.840	0.241	0.445	316	2384	100	-21	-43	-64	25	41	66	Error	Error	-1.034	-21	-43	25	41	153660	763309	-0.050	-0.063	0	0	0
1	4	21	"Blank"	"Blank"	14140	59575	100	454	483	204	42	460	460	526	583	110	1	0	0	2346	2375	434	18	2342	2342	2469	1502	60	0	0	0	0.000	0.000	0.000	0.000	0.000	0.000	0.000	0.000	0.000	0.000	0.000	0.000	0.000	0.000	-1.500	0.697	0.448	0.408	4.042	0.267	0.501	316	2384	100	-6	4	-2	23	33	56	Error	Error	Error	-6	4	23	33	152588	750471	-0.074	-0.063	0	0	0
1	5	21	"Blank"	"Blank"	14440	59575	100	457	495	262	52	465	465	562	836	148	1	0	0	2373	2442	639	26	2349	2349	2573	1885	73	1	0	0	0.000	0.000	0.000	0.000	0.000	0.000	0.000	0.000	0.000	0.000	0.000	0.000	0.000	0.000	-0.333	0.323	0.405	0.421	4.458	0.212	0.457	316	2384	100	-8	24	16	30	93	123	Error	Error	Error	-8	24	30	93	156514	771780	-0.080	-0.069	0	0	0
1	6	21	"Blank"	"Blank"	14740	59575	100	468	776	1138	146	444	444	519	747	143	8	7	0	2347	3018	2643	87	2265	2265	2415	1680	69	8	7	0	0.000	0.000	0.000	0.000	0.000	0.000	0.000	0.000	0.000	0.000	0.000	0.000	0.000	0.000	0.293	0.441	0.417	0.446	3.683	0.417	0.865	316	2384	100	24	82	106	332	753	1085	Error	Error	-1.773	24	82	332	753	245350	953842	0.344	0.359	0	0	0
1	7	21	"Blank"	"Blank"	15040	59570	100	441	472	271	57	447	447	549	1611	293	0	0	0	2312	2359	718	30	2297	2297	2392	1098	45	1	0	0	0.000	0.000	0.000	0.000	0.000	0.000	0.000	0.000	0.000	0.000	0.000	0.000	0.000	0.000	-0.400	0.403	0.367	0.371	4.954	0.191	0.146	316	2384	100	-6	15	9	25	62	87	Error	Error	Error	-6	15	25	62	149059	745318	-0.048	-0.030	0	0	0
1	8	21	"Blank"	"Blank"	15340	59570	100	457	549	952	173	453	453	610	2457	402	0	0	0	2283	2427	1477	60	2307	2307	2486	2300	92	0	0	0	0.000	0.000	0.000	0.000	0.000	0.000	0.000	0.000	0.000	0.000	0.000	0.000	0.000	0.000	-0.167	0.800	0.485	0.458	4.280	1.061	0.873	316	2384	100	4	-24	-20	96	120	216	Error	Error	Error	4	-24	96	120	173410	766796	-0.025	-0.026	0	0	0
1	9	21	"Blank"	"Blank"	15640	59570	100	456	530	667	125	439	439	523	518	99	2	1	0	2301	2560	2953	115	2276	2276	2458	1285	52	2	1	0	0.000	0.000	0.000	0.000	0.000	0.000	0.000	0.000	0.000	0.000	0.000	0.000	0.000	0.000	0.680	0.320	0.419	0.444	4.733	0.206	0.521	316	2384	100	17	25	42	91	284	375	Error	Error	-0.556	17	25	91	284	167388	809006	0.014	0.079	0	0	0
1	10	21	"Blank"	"Blank"	15940	59570	100	433	462	233	50	439	439	524	1173	223	0	0	0	2242	2306	689	29	2285	2285	2484	2559	103	0	0	0	0.000	0.000	0.000	0.000	0.000	0.000	0.000	0.000	0.000	0.000	0.000	0.000	0.000	0.000	0.140	1.095	0.478	0.526	4.418	0.278	0.849	316	2384	100	-6	-43	-49	23	21	44	Error	Error	-2.841	-6	-43	23	21	146064	728836	-0.053	-0.070	0	0	0
1	11	21	"Blank"	"Blank"	16240	59570	100	454	506	399	78	460	460	511	458	89	2	1	0	2301	2347	748	31	2326	2326	2487	2111	84	0	0	0	0.000	0.000	0.000	0.000	0.000	0.000	0.000	0.000	0.000	0.000	0.000	0.000	0.000	0.000	0.240	2.190	0.501	0.503	5.071	0.070	0.140	316	2384	100	-6	-25	-31	46	21	67	Error	Error	-2.059	-6	-25	46	21	160021	741753	-0.011	-0.066	0	0	0
1	12	21	"Blank"	"Blank"	16540	59570	100	463	1021	4244	415	458	458	507	489	96	6	4	0	2358	3752	8216	218	2294	2294	2357	659	27	15	7	1	0.000	0.000	0.000	0.000	0.000	0.000	0.000	0.000	0.000	0.000	0.000	0.000	0.000	0.000	0.078	0.386	0.384	0.403	4.423	0.414	0.727	316	2384	100	5	64	69	563	1458	2021	Error	Error	-3.678	5	64	563	1458	322767	1185562	1.051	2.117	0	0	0
1	13	21	"Blank"	"Blank"	16840	59570	100	482	545	446	81	496	496	579	1151	198	1	0	0	2369	2476	1371	55	2324	2324	2460	1765	71	0	0	0	0.000	0.000	0.000	0.000	0.000	0.000	0.000	0.000	0.000	0.000	0.000	0.000	0.000	0.000	-0.311	0.322	0.561	0.557	3.894	1.927	0.300	316	2384	100	-14	45	31	49	152	201	Error	Error	Error	-14	45	49	152	172064	782521	-0.030	0.009	0	0	0
1	14	21	"Blank"	"Blank"	17140	59570	100	491	520	232	44	503	503	643	1765	274	0	0	0	2300	2351	444	18	2384	2384	2639	2699	102	0	0	0	0.000	0.000	0.000	0.000	0.000	0.000	0.000	0.000	0.000	0.000	0.000	0.000	0.000	0.000	0.143	-0.515	0.444	0.452	5.010	0.528	0.706	316	2384	100	-12	-84	-96	17	-33	-16	Error	Error	-2.807	-12	-84	17	-33	164285	742778	-0.070	-0.107	0	0	0
1	15	21	"Blank"	"Blank"	17440	59570	100	476	533	426	79	497	497	634	2034	320	0	0	0	2395	2495	1255	50	2457	2457	2645	2225	84	0	0	0	0.000	0.000	0.000	0.000	0.000	0.000	0.000	0.000	0.000	0.000	0.000	0.000	0.000	0.000	0.339	0.947	0.351	0.404	4.321	1.997	0.356	316	2384	100	-21	-62	-83	36	38	74	Error	Error	-1.562	-21	-62	36	38	168525	788370	-0.050	-0.067	0	0	0
1	16	21	"Blank"	"Blank"	17740	59565	100	477	502	196	39	501	501	543	317	58	6	0	0	2403	2421	389	16	2465	2465	2536	846	33	1	0	0	0.000	0.000	0.000	0.000	0.000	0.000	0.000	0.000	0.000	0.000	0.000	0.000	0.000	0.000	0.387	-0.023	0.546	0.556	3.849	0.198	0.186	316	2384	100	-24	-62	-86	1	-44	-43	Error	Error	-1.369	-24	-62	1	-44	158481	764945	-0.129	-0.136	0	0	0
1	17	21	"Blank"	"Blank"	18040	59565	100	482	508	219	43	513	513	626	1603	256	0	0	0	2421	2493	585	23	2501	2501	2648	1862	70	0	0	0	0.000	0.000	0.000	0.000	0.000	0.000	0.000	0.000	0.000	0.000	0.000	0.000	0.000	0.000	0.387	0.625	0.415	0.443	4.838	0.286	0.564	316	2384	100	-31	-80	-111	-5	-8	-13	Error	Error	-1.368	-31	-80	-5	-8	160504	787919	-0.074	-0.083	0	0	0
1	18	21	"Blank"	"Blank"	18340	59565	100	563	597	249	41	549	549	609	859	141	0	0	0	2674	2740	672	24	2696	2696	2747	653	23	6	2	0	0.000	0.000	0.000	0.000	0.000	0.000	0.000	0.000	0.000	0.000	0.000	0.000	0.000	0.000	-0.636	1.091	0.509	0.523	4.881	3.707	0.137	316	2384	100	14	-22	-8	48	44	92	Error	Error	Error	14	-22	48	44	188547	865986	-0.014	-0.011	0	0	0
