# Supplementary material for: Application of hybridization control probe to increase accuracy on ligation detection or minisequencing diagnostic microarrays
Source: BMC Res Notes. 2009 Dec 14;2:249. doi: 10.1186/1756-0500-2-249 (PMC2799435; doi:10.1186/1756-0500-2-249)
Supplement: Additional file 3 — Gpr_files. Zip-compressed file containing raw microarray data in GenePix results format (.gpr) and GAL (GenePix Array List) files. [file 1756-0500-2-249-S3.ZIP › gpr_files/slide2/lasi2_15-16.gpr]

ATF	1.0
30	76    
"Type=GenePix Results 3"
"DateTime=2009/03/31 15:08:42"
"Settings=C:\Axon\Data\HPV\310309\lasi2.gps"
"GalFile=C:\Axon\Data\HPV\ArrayIt_032009_InstiBioGalfile.gal"
"ArrayOfArrays=15-16"
"PixelSize=5"
"Wavelengths=532	488"
"ImageFiles=C:\Axon\Data\HPV\310309\lasi2.tif 2	C:\Axon\Data\HPV\310309\lasi2.tif 3"
"NormalizationMethod=None"
"NormalizationFactors=1	1"
"JpegImage="
"StdDev=Type 1"
"RatioFormulations=W1/W3 (#1/532)	W1/W4 (#1/488)	W3/W4 (532/488)"
"FeatureType=Circular"
"Barcode="
"BackgroundSubtraction=LocalFeature"
"ImageOrigin=0, 0"
"JpegOrigin=0, 0"
"Creator=GenePix Pro 6.1.0.2"
"Scanner=GenePix 4200A 01 Autoloader [2]"
"FocusPosition=0"
"Temperature=24.25"
"LinesAveraged=2"
"Comment="
"PMTGain=580	550"
"ScanPower=100	100"
"LaserPower=2.68311	2.56775"
"Filters=Standard Green	Standard Blue"
"ScanRegion=600,16,3776,13800"
"Supplier="
"Block"	"Column"	"Row"	"Name"	"ID"	"X"	"Y"	"Dia."	"F532 Median"	"F532 Mean"	"F532 SD"	"F532 CV"	"B532"	"B532 Median"	"B532 Mean"	"B532 SD"	"B532 CV"	"% > B532+1SD"	"% > B532+2SD"	"F532 % Sat."	"F488 Median"	"F488 Mean"	"F488 SD"	"F488 CV"	"B488"	"B488 Median"	"B488 Mean"	"B488 SD"	"B488 CV"	"% > B488+1SD"	"% > B488+2SD"	"F488 % Sat."	"Ratio of Medians (#1/532)"	"Ratio of Means (#1/532)"	"Median of Ratios (#1/532)"	"Mean of Ratios (#1/532)"	"Ratios SD (#1/532)"	"Rgn Ratio (#1/532)"	"Rgn R2 (#1/532)"	"Ratio of Medians (#1/488)"	"Ratio of Means (#1/488)"	"Median of Ratios (#1/488)"	"Mean of Ratios (#1/488)"	"Ratios SD (#1/488)"	"Rgn Ratio (#1/488)"	"Rgn R2 (#1/488)"	"Ratio of Medians (532/488)"	"Ratio of Means (532/488)"	"Median of Ratios (532/488)"	"Mean of Ratios (532/488)"	"Ratios SD (532/488)"	"Rgn Ratio (532/488)"	"Rgn R2 (532/488)"	"F Pixels"	"B Pixels"	"Circularity"	"Sum of Medians (#1/532)"	"Sum of Medians (#1/488)"	"Sum of Medians (532/488)"	"Sum of Means (#1/532)"	"Sum of Means (#1/488)"	"Sum of Means (532/488)"	"Log Ratio (#1/532)"	"Log Ratio (#1/488)"	"Log Ratio (532/488)"	"F532 Median - B532"	"F488 Median - B488"	"F532 Mean - B532"	"F488 Mean - B488"	"F532 Total Intensity"	"F488 Total Intensity"	"SNR 532"	"SNR 488"	"Flags"	"Normalize"	"Autoflag"
1	1	1	"A1"	"A1"	4295	62575	100	403	455	485	106	410	410	640	1485	232	0	0	0	1891	1930	404	20	1982	1982	2569	3996	155	0	0	0	0.000	0.000	0.000	0.000	0.000	0.000	0.000	0.000	0.000	0.000	0.000	0.000	0.000	0.000	0.077	-0.865	0.394	0.405	4.755	0.337	0.865	316	2384	100	-7	-91	-98	45	-52	-7	Error	Error	-3.700	-7	-91	45	-52	143855	610022	-0.125	-0.160	0	0	0
1	2	1	"A1"	"A1"	4590	62570	100	410	452	365	80	395	395	418	215	51	15	2	0	2000	2101	882	41	1973	1973	2018	540	26	13	3	0	0.000	0.000	0.000	0.000	0.000	0.000	0.000	0.000	0.000	0.000	0.000	0.000	0.000	0.000	0.556	0.445	0.401	0.385	4.654	0.258	0.292	316	2384	100	15	27	42	57	128	185	Error	Error	-0.848	15	27	57	128	142821	663945	0.158	0.154	0	0	0
1	3	1	"A1"	"A1"	4890	62570	100	396	410	157	38	390	390	411	173	42	15	3	0	1931	1985	389	19	1949	1949	1986	420	21	13	3	0	0.000	0.000	0.000	0.000	0.000	0.000	0.000	0.000	0.000	0.000	0.000	0.000	0.000	0.000	-0.333	0.556	0.413	0.434	4.500	0.093	0.040	316	2384	100	6	-18	-12	20	36	56	Error	Error	Error	6	-18	20	36	129640	627154	-0.006	-0.002	0	0	0
1	4	1	"A2"	"A2"	5190	62570	100	521	554	317	57	396	396	422	190	45	38	14	0	7955	7997	5645	70	2047	2047	2176	890	40	65	60	0	0.000	0.000	0.000	0.000	0.000	0.000	0.000	0.000	0.000	0.000	0.000	0.000	0.000	0.000	0.021	0.027	0.037	0.052	6.178	0.022	0.137	316	2384	100	125	5908	6033	158	5950	6108	Error	Error	-5.563	125	5908	158	5950	175075	2527049	0.695	6.540	0	0	0
1	5	1	"A2"	"A2"	5490	62570	100	573	600	261	43	422	422	444	205	46	38	15	0	9944	9307	5604	60	2083	2083	2140	584	27	79	75	0	0.000	0.000	0.000	0.000	0.000	0.000	0.000	0.000	0.000	0.000	0.000	0.000	0.000	0.000	0.019	0.025	0.032	0.037	4.373	0.019	0.154	316	2384	100	151	7861	8012	178	7224	7402	Error	Error	-5.702	151	7861	178	7224	189476	2941158	0.761	12.272	0	0	0
1	6	1	"A2"	"A2"	5790	62570	100	584	645	668	103	432	432	451	203	45	39	13	0	10090	10157	6340	62	2115	2115	2211	791	35	79	77	0	0.000	0.000	0.000	0.000	0.000	0.000	0.000	0.000	0.000	0.000	0.000	0.000	0.000	0.000	0.019	0.026	0.026	0.032	4.172	0.037	0.198	316	2384	100	152	7975	8127	213	8042	8255	Error	Error	-5.713	152	7975	213	8042	203914	3209509	0.956	10.046	0	0	0
1	7	1	"A3"	"A3"	6090	62570	100	477	489	191	39	423	423	449	215	47	21	3	0	4726	5529	3650	66	2071	2071	2203	1033	46	59	54	0	0.000	0.000	0.000	0.000	0.000	0.000	0.000	0.000	0.000	0.000	0.000	0.000	0.000	0.000	0.020	0.019	0.055	0.068	7.210	0.019	0.091	316	2384	100	54	2655	2709	66	3458	3524	Error	Error	-5.620	54	2655	66	3458	154638	1747124	0.186	3.220	0	0	0
1	8	1	"A3"	"A3"	6390	62570	100	495	517	212	41	403	403	438	351	80	12	0	0	5817	6296	3783	60	2062	2062	2168	937	43	69	63	0	0.000	0.000	0.000	0.000	0.000	0.000	0.000	0.000	0.000	0.000	0.000	0.000	0.000	0.000	0.025	0.027	0.045	0.056	6.435	0.060	0.187	316	2384	100	92	3755	3847	114	4234	4348	Error	Error	-5.351	92	3755	114	4234	163321	1989524	0.225	4.406	0	0	0
1	9	1	"A3"	"A3"	6690	62570	100	491	541	265	48	388	388	420	350	83	20	2	0	8658	8994	5874	65	2016	2016	2140	1343	62	69	67	0	0.000	0.000	0.000	0.000	0.000	0.000	0.000	0.000	0.000	0.000	0.000	0.000	0.000	0.000	0.016	0.022	0.032	0.036	6.135	0.020	0.070	316	2384	100	103	6642	6745	153	6978	7131	Error	Error	-6.011	103	6642	153	6978	171106	2842005	0.346	5.103	0	0	0
1	10	1	"A4"	"A4"	6990	62570	100	537	604	372	61	447	447	528	674	127	4	1	0	6635	6710	4308	64	2094	2094	2475	2139	86	57	52	0	0.000	0.000	0.000	0.000	0.000	0.000	0.000	0.000	0.000	0.000	0.000	0.000	0.000	0.000	0.020	0.034	0.047	0.063	5.978	0.092	0.186	316	2384	100	90	4541	4631	157	4616	4773	Error	Error	-5.657	90	4541	157	4616	190872	2120434	0.113	1.980	0	0	0
1	11	1	"A4"	"A4"	7290	62570	100	524	554	239	43	389	389	416	223	53	36	12	0	10297	9778	6919	70	2026	2026	2202	1345	61	64	61	0	0.000	0.000	0.000	0.000	0.000	0.000	0.000	0.000	0.000	0.000	0.000	0.000	0.000	0.000	0.016	0.021	0.031	0.049	5.884	0.019	0.235	316	2384	100	135	8271	8406	165	7752	7917	Error	Error	-5.937	135	8271	165	7752	174940	3089951	0.619	5.633	0	0	0
1	12	1	"A4"	"A4"	7590	62570	100	500	533	242	45	386	386	410	186	45	37	13	0	9113	9454	6417	67	2028	2028	2209	1373	62	68	64	0	0.000	0.000	0.000	0.000	0.000	0.000	0.000	0.000	0.000	0.000	0.000	0.000	0.000	0.000	0.016	0.020	0.026	0.034	4.574	0.019	0.085	316	2384	100	114	7085	7199	147	7426	7573	Error	Error	-5.958	114	7085	147	7426	168385	2987558	0.661	5.277	0	0	0
1	13	1	"A5"	"A5"	7890	62570	100	440	478	267	55	413	413	616	1760	285	0	0	0	3930	4218	2420	57	2105	2105	2577	3526	136	20	3	0	0.000	0.000	0.000	0.000	0.000	0.000	0.000	0.000	0.000	0.000	0.000	0.000	0.000	0.000	0.015	0.031	0.092	0.095	6.145	0.446	0.784	316	2384	100	27	1825	1852	65	2113	2178	Error	Error	-6.079	27	1825	65	2113	151123	1332784	-0.078	0.465	0	0	0
1	14	1	"A5"	"A5"	8190	62565	100	442	501	393	78	411	411	482	1455	301	1	0	0	4554	4844	2810	58	2076	2076	2141	1224	57	65	50	0	0.000	0.000	0.000	0.000	0.000	0.000	0.000	0.000	0.000	0.000	0.000	0.000	0.000	0.000	0.013	0.033	0.065	0.075	5.649	0.684	0.356	316	2384	100	31	2478	2509	90	2768	2858	Error	Error	-6.321	31	2478	90	2768	158401	1530836	0.013	2.208	0	0	0
1	15	1	"A5"	"A5"	8490	62565	100	459	471	181	38	411	411	432	190	43	21	4	0	4548	4813	2549	52	2135	2135	2188	506	23	73	65	0	0.000	0.000	0.000	0.000	0.000	0.000	0.000	0.000	0.000	0.000	0.000	0.000	0.000	0.000	0.020	0.022	0.055	0.066	5.527	0.024	0.047	316	2384	100	48	2413	2461	60	2678	2738	Error	Error	-5.652	48	2413	60	2678	148741	1521042	0.205	5.188	0	0	0
1	16	1	"A6"	"A6"	8790	62565	100	534	581	486	83	435	435	459	263	57	20	5	0	6773	7525	5132	68	2195	2195	2350	1266	53	65	59	0	0.000	0.000	0.000	0.000	0.000	0.000	0.000	0.000	0.000	0.000	0.000	0.000	0.000	0.000	0.022	0.027	0.039	0.046	5.512	0.035	0.175	316	2384	100	99	4578	4677	146	5330	5476	Error	Error	-5.531	99	4578	146	5330	183556	2377831	0.464	4.088	0	0	0
1	17	1	"A6"	"A6"	9090	62565	100	560	576	207	35	452	452	478	237	49	27	5	0	9152	8902	4291	48	2306	2306	2389	835	34	84	78	0	0.000	0.000	0.000	0.000	0.000	0.000	0.000	0.000	0.000	0.000	0.000	0.000	0.000	0.000	0.016	0.019	0.030	0.030	3.768	0.019	0.068	316	2384	100	108	6846	6954	124	6596	6720	Error	Error	-5.986	108	6846	124	6596	181875	2813068	0.414	7.800	0	0	0
1	18	1	"A6"	"A6"	9390	62565	100	579	607	211	34	480	480	562	1508	268	0	0	0	10313	9527	4563	47	2475	2475	2564	945	36	81	77	0	0.000	0.000	0.000	0.000	0.000	0.000	0.000	0.000	0.000	0.000	0.000	0.000	0.000	0.000	0.013	0.018	0.026	0.028	4.352	0.015	0.101	316	2384	100	99	7838	7937	127	7052	7179	Error	Error	-6.307	99	7838	127	7052	191857	3010629	0.030	7.368	0	0	0
1	1	2	"A7"	"A7"	4295	62875	100	418	444	194	43	398	398	641	3032	473	0	0	0	3167	3635	1855	51	1994	1994	2438	4103	168	11	0	0	0.000	0.000	0.000	0.000	0.000	0.000	0.000	0.000	0.000	0.000	0.000	0.000	0.000	0.000	0.017	0.028	0.109	0.115	5.231	0.037	0.078	316	2384	100	20	1173	1193	46	1641	1687	Error	Error	-5.874	20	1173	46	1641	140347	1148721	-0.065	0.292	0	0	0
1	2	2	"A7"	"A7"	4595	62875	100	462	492	232	47	402	402	521	1631	313	0	0	0	3160	4211	2815	66	1957	1957	2173	2307	106	32	15	0	0.000	0.000	0.000	0.000	0.000	0.000	0.000	0.000	0.000	0.000	0.000	0.000	0.000	0.000	0.050	0.040	0.105	0.127	4.961	0.572	0.672	316	2384	100	60	1203	1263	90	2254	2344	Error	Error	-4.326	60	1203	90	2254	155619	1330757	-0.018	0.883	0	0	0
1	3	2	"A7"	"A7"	4895	62875	100	414	437	172	39	383	383	482	1199	248	0	0	0	3267	3862	2242	58	1958	1958	2277	3513	154	18	5	0	0.000	0.000	0.000	0.000	0.000	0.000	0.000	0.000	0.000	0.000	0.000	0.000	0.000	0.000	0.024	0.028	0.081	0.095	5.606	0.293	0.761	316	2384	100	31	1309	1340	54	1904	1958	Error	Error	-5.400	31	1309	54	1904	138001	1220371	-0.038	0.451	0	0	0
1	4	2	"A8"	"A8"	5195	62875	100	450	513	452	88	385	385	405	181	44	31	10	0	6380	5822	3169	54	1945	1945	2060	932	45	68	62	0	0.000	0.000	0.000	0.000	0.000	0.000	0.000	0.000	0.000	0.000	0.000	0.000	0.000	0.000	0.015	0.033	0.043	0.064	7.360	0.018	0.027	316	2384	100	65	4435	4500	128	3877	4005	Error	Error	-6.092	65	4435	128	3877	162160	1839675	0.597	4.036	0	0	0
1	5	2	"A8"	"A8"	5495	62875	100	479	501	210	41	374	374	402	276	68	19	3	0	8148	7806	4056	51	1949	1949	2036	797	39	80	74	0	0.000	0.000	0.000	0.000	0.000	0.000	0.000	0.000	0.000	0.000	0.000	0.000	0.000	0.000	0.017	0.022	0.032	0.035	4.629	0.019	0.090	316	2384	100	105	6199	6304	127	5857	5984	Error	Error	-5.884	105	6199	127	5857	158364	2466637	0.359	7.240	0	0	0
1	6	2	"A8"	"A8"	5795	62870	100	487	498	200	40	378	378	407	460	113	6	0	0	7574	6990	3723	53	1912	1912	2037	939	46	73	68	0	0.000	0.000	0.000	0.000	0.000	0.000	0.000	0.000	0.000	0.000	0.000	0.000	0.000	0.000	0.019	0.024	0.035	0.046	5.347	0.063	0.286	316	2384	100	109	5662	5771	120	5078	5198	Error	Error	-5.699	109	5662	120	5078	157312	2208741	0.198	5.275	0	0	0
1	7	2	"A9"	"A9"	6095	62870	100	454	467	183	39	373	373	397	172	43	33	9	0	5391	5340	3201	59	1933	1933	2084	1007	48	61	59	0	0.000	0.000	0.000	0.000	0.000	0.000	0.000	0.000	0.000	0.000	0.000	0.000	0.000	0.000	0.023	0.028	0.050	0.063	5.690	0.022	0.104	316	2384	100	81	3458	3539	94	3407	3501	Error	Error	-5.416	81	3458	94	3407	147563	1687460	0.407	3.233	0	0	0
1	8	2	"A9"	"A9"	6395	62870	100	469	502	217	43	398	398	1017	5573	547	0	0	0	6528	6537	3900	59	2012	2012	2942	6392	217	29	3	0	0.000	0.000	0.000	0.000	0.000	0.000	0.000	0.000	0.000	0.000	0.000	0.000	0.000	0.000	0.016	0.023	0.047	0.062	5.488	0.245	0.416	316	2384	100	71	4516	4587	104	4525	4629	Error	Error	-5.991	71	4516	104	4525	158511	2065537	-0.092	0.562	0	0	0
1	9	2	"A9"	"A9"	6695	62870	100	449	473	199	42	396	396	425	234	55	19	4	0	6093	6426	4119	64	2015	2015	2127	808	37	69	65	0	0.000	0.000	0.000	0.000	0.000	0.000	0.000	0.000	0.000	0.000	0.000	0.000	0.000	0.000	0.013	0.017	0.036	0.048	6.461	0.017	0.083	316	2384	100	53	4078	4131	77	4411	4488	Error	Error	-6.266	53	4078	77	4411	149382	2030691	0.205	5.321	0	0	0
1	10	2	"A10"	"A10"	6995	62870	100	473	566	554	97	386	386	408	189	46	33	14	0	7493	6832	4363	63	2013	2013	2155	977	45	62	58	0	0.000	0.000	0.000	0.000	0.000	0.000	0.000	0.000	0.000	0.000	0.000	0.000	0.000	0.000	0.016	0.037	0.045	0.052	6.215	0.030	0.102	316	2384	100	87	5480	5567	180	4819	4999	Error	Error	-5.977	87	5480	180	4819	178955	2158806	0.836	4.787	0	0	0
1	11	2	"A10"	"A10"	7295	62870	100	522	544	223	40	381	381	421	599	142	3	0	0	11173	9857	5598	56	1986	1986	2116	1269	59	73	70	0	0.000	0.000	0.000	0.000	0.000	0.000	0.000	0.000	0.000	0.000	0.000	0.000	0.000	0.000	0.015	0.021	0.027	0.032	3.867	0.041	0.057	316	2384	100	141	9187	9328	163	7871	8034	Error	Error	-6.026	141	9187	163	7871	171776	3114668	0.205	6.100	0	0	0
1	12	2	"A10"	"A10"	7595	62870	100	567	580	244	42	388	388	443	1157	261	0	0	0	11301	10598	6102	57	2057	2057	2154	1560	72	74	70	0	0.000	0.000	0.000	0.000	0.000	0.000	0.000	0.000	0.000	0.000	0.000	0.000	0.000	0.000	0.019	0.022	0.029	0.031	4.619	0.135	0.159	316	2384	100	179	9244	9423	192	8541	8733	Error	Error	-5.690	179	9244	192	8541	183177	3348847	0.118	5.413	0	0	0
1	13	2	"A11"	"A11"	7895	62870	100	434	500	352	70	392	392	416	185	44	28	10	0	4361	5475	4052	74	2072	2072	2183	1106	50	64	50	0	0.000	0.000	0.000	0.000	0.000	0.000	0.000	0.000	0.000	0.000	0.000	0.000	0.000	0.000	0.018	0.032	0.072	0.067	5.171	0.027	0.123	316	2384	100	42	2289	2331	108	3403	3511	Error	Error	-5.768	42	2289	108	3403	157936	1729952	0.454	2.976	0	0	0
1	14	2	"A11"	"A11"	8195	62870	100	455	484	214	44	394	394	431	350	81	12	0	0	5218	6164	4174	67	2079	2079	2182	943	43	75	65	0	0.000	0.000	0.000	0.000	0.000	0.000	0.000	0.000	0.000	0.000	0.000	0.000	0.000	0.000	0.019	0.022	0.041	0.050	4.655	0.024	0.139	316	2384	100	61	3139	3200	90	4085	4175	Error	Error	-5.685	61	3139	90	4085	152996	1947896	0.151	4.223	0	0	0
1	15	2	"A11"	"A11"	8495	62870	100	492	519	203	39	402	402	429	218	50	29	7	0	5443	7012	4705	67	2112	2112	2174	668	30	81	75	0	0.000	0.000	0.000	0.000	0.000	0.000	0.000	0.000	0.000	0.000	0.000	0.000	0.000	0.000	0.027	0.024	0.040	0.045	4.381	0.020	0.083	316	2384	100	90	3331	3421	117	4900	5017	Error	Error	-5.210	90	3331	117	4900	163969	2215927	0.413	7.243	0	0	0
1	16	2	"A12"	"A12"	8795	62870	100	471	484	198	40	410	410	450	535	118	1	0	0	5852	6475	4348	67	2151	2151	2316	2102	90	63	43	0	0.000	0.000	0.000	0.000	0.000	0.000	0.000	0.000	0.000	0.000	0.000	0.000	0.000	0.000	0.016	0.017	0.039	0.051	6.063	0.019	0.099	316	2384	100	61	3701	3762	74	4324	4398	Error	Error	-5.923	61	3701	74	4324	152990	2045991	0.064	1.979	0	0	0
1	17	2	"A12"	"A12"	9095	62870	100	501	523	205	39	423	423	509	1334	262	0	0	0	6194	7773	4979	64	2209	2209	2320	1361	58	76	58	0	0.000	0.000	0.000	0.000	0.000	0.000	0.000	0.000	0.000	0.000	0.000	0.000	0.000	0.000	0.020	0.018	0.032	0.036	4.190	0.048	0.010	316	2384	100	78	3985	4063	100	5564	5664	Error	Error	-5.675	78	3985	100	5564	165292	2456131	0.010	4.007	0	0	0
1	18	2	"A12"	"A12"	9395	62870	100	519	543	214	39	443	443	588	2388	406	0	0	0	6689	8207	5390	65	2342	2342	2603	2741	105	65	42	0	0.000	0.000	0.000	0.000	0.000	0.000	0.000	0.000	0.000	0.000	0.000	0.000	0.000	0.000	0.017	0.017	0.034	0.038	5.012	0.480	0.391	316	2384	100	76	4347	4423	100	5865	5965	Error	Error	-5.838	76	4347	100	5865	171454	2593319	-0.019	2.045	0	0	0
1	1	3	"A13"	"A13"	4300	63175	100	499	518	212	40	384	384	410	199	48	34	12	0	7160	6321	3472	54	1942	1942	2024	600	29	73	68	0	0.000	0.000	0.000	0.000	0.000	0.000	0.000	0.000	0.000	0.000	0.000	0.000	0.000	0.000	0.022	0.031	0.049	0.058	4.895	0.026	0.101	316	2384	100	115	5218	5333	134	4379	4513	Error	Error	-5.504	115	5218	134	4379	163703	1997492	0.543	7.162	0	0	0
1	2	3	"A13"	"A13"	4600	63175	100	460	493	219	44	384	384	433	416	96	7	0	0	6815	6599	3702	56	1980	1980	2108	933	44	71	67	0	0.000	0.000	0.000	0.000	0.000	0.000	0.000	0.000	0.000	0.000	0.000	0.000	0.000	0.000	0.016	0.024	0.040	0.047	5.303	0.041	0.133	316	2384	100	76	4835	4911	109	4619	4728	Error	Error	-5.991	76	4835	109	4619	155788	2085127	0.144	4.814	0	0	0
1	3	3	"A13"	"A13"	4900	63175	100	469	499	240	48	378	378	404	214	52	29	7	0	6786	6174	2930	47	1957	1957	2025	573	28	80	74	0	0.000	0.000	0.000	0.000	0.000	0.000	0.000	0.000	0.000	0.000	0.000	0.000	0.000	0.000	0.019	0.029	0.048	0.053	5.450	0.032	0.118	316	2384	100	91	4829	4920	121	4217	4338	Error	Error	-5.730	91	4829	121	4217	157589	1951026	0.444	7.241	0	0	0
1	4	3	"A14"	"A14"	5200	63175	100	476	499	205	41	387	387	434	332	76	11	1	0	7585	6441	3622	56	1977	1977	2149	1039	48	67	61	0	0.000	0.000	0.000	0.000	0.000	0.000	0.000	0.000	0.000	0.000	0.000	0.000	0.000	0.000	0.016	0.025	0.035	0.044	4.591	0.039	0.092	316	2384	100	89	5608	5697	112	4464	4576	Error	Error	-5.978	89	5608	112	4464	157807	2035444	0.196	4.131	0	0	0
1	5	3	"A14"	"A14"	5500	63175	100	554	920	1914	208	381	381	500	1117	223	5	4	0	9271	9003	5062	56	1973	1973	2241	2546	113	79	70	0	0.000	0.000	0.000	0.000	0.000	0.000	0.000	0.000	0.000	0.000	0.000	0.000	0.000	0.000	0.024	0.077	0.037	0.042	3.942	0.299	0.649	316	2384	100	173	7298	7471	539	7030	7569	Error	Error	-5.399	173	7298	539	7030	290785	2845028	0.376	2.656	0	0	0
1	6	3	"A14"	"A14"	5800	63175	100	544	650	1156	177	379	379	415	314	75	22	4	0	9688	8552	3919	45	1944	1944	2062	932	45	81	78	0	0.000	0.000	0.000	0.000	0.000	0.000	0.000	0.000	0.000	0.000	0.000	0.000	0.000	0.000	0.021	0.041	0.030	0.034	3.564	0.055	0.101	316	2384	100	165	7744	7909	271	6608	6879	Error	Error	-5.553	165	7744	271	6608	205452	2702435	0.748	6.964	0	0	0
1	7	3	"A15"	"A15"	6100	63175	100	443	483	255	52	384	384	411	294	71	15	2	0	6322	6180	3549	57	1969	1969	2092	826	39	67	63	0	0.000	0.000	0.000	0.000	0.000	0.000	0.000	0.000	0.000	0.000	0.000	0.000	0.000	0.000	0.014	0.024	0.044	0.059	5.897	0.020	0.022	316	2384	100	59	4353	4412	99	4211	4310	Error	Error	-6.205	59	4353	99	4211	152511	1953034	0.245	4.949	0	0	0
1	8	3	"A15"	"A15"	6400	63175	100	455	483	193	39	377	377	429	1278	297	0	0	0	8012	7140	3354	46	1959	1959	2063	801	38	77	75	0	0.000	0.000	0.000	0.000	0.000	0.000	0.000	0.000	0.000	0.000	0.000	0.000	0.000	0.000	0.013	0.020	0.031	0.033	4.880	0.157	0.036	316	2384	100	78	6053	6131	106	5181	5287	Error	Error	-6.278	78	6053	106	5181	152632	2256275	0.042	6.338	0	0	0
1	9	3	"A15"	"A15"	6700	63175	100	482	503	196	38	383	383	407	186	45	33	9	0	8256	7579	3958	52	1968	1968	2049	700	34	77	75	0	0.000	0.000	0.000	0.000	0.000	0.000	0.000	0.000	0.000	0.000	0.000	0.000	0.000	0.000	0.016	0.021	0.031	0.037	4.384	0.021	0.142	316	2384	100	99	6288	6387	120	5611	5731	Error	Error	-5.989	99	6288	120	5611	159090	2394935	0.516	7.900	0	0	0
1	10	3	"A16"	"A16"	7000	63175	100	455	480	210	43	366	366	411	647	157	1	0	0	5665	6705	4704	70	1899	1899	2082	1335	64	61	56	0	0.000	0.000	0.000	0.000	0.000	0.000	0.000	0.000	0.000	0.000	0.000	0.000	0.000	0.000	0.024	0.024	0.036	0.043	5.207	0.022	0.173	316	2384	100	89	3766	3855	114	4806	4920	Error	Error	-5.403	89	3766	114	4806	151729	2118782	0.107	3.463	0	0	0
1	11	3	"A16"	"A16"	7300	63170	100	484	1334	3654	273	367	367	457	1107	242	9	6	0	7112	9412	11660	123	1877	1877	2119	2815	132	62	46	0	0.000	0.000	0.000	0.000	0.000	0.000	0.000	0.000	0.000	0.000	0.000	0.000	0.000	0.000	0.022	0.128	0.049	0.058	4.857	0.242	0.714	316	2384	100	117	5235	5352	967	7535	8502	Error	Error	-5.484	117	5235	967	7535	421635	2974111	0.792	2.591	0	0	0
1	12	3	"A16"	"A16"	7600	63170	100	506	805	3161	392	387	387	479	1639	342	1	1	0	9285	9451	7012	74	1991	1991	2192	2510	114	70	57	0	0.000	0.000	0.000	0.000	0.000	0.000	0.000	0.000	0.000	0.000	0.000	0.000	0.000	0.000	0.016	0.056	0.029	0.038	5.716	0.167	0.228	316	2384	100	119	7294	7413	418	7460	7878	Error	Error	-5.938	119	7294	418	7460	254317	2986578	0.199	2.892	0	0	0
1	13	3	"A17"	"A17"	7900	63170	100	492	771	3700	479	385	385	436	603	138	4	0	0	5622	5904	4741	80	2024	2024	2150	1513	70	62	54	0	0.000	0.000	0.000	0.000	0.000	0.000	0.000	0.000	0.000	0.000	0.000	0.000	0.000	0.000	0.030	0.099	0.050	0.066	5.121	0.466	0.387	316	2384	100	107	3598	3705	386	3880	4266	Error	Error	-5.072	107	3598	386	3880	243719	1865673	0.556	2.481	0	0	0
1	14	3	"A17"	"A17"	8200	63170	100	477	552	433	78	390	390	492	1666	338	0	0	0	6970	6769	3913	57	2031	2031	2125	1011	47	77	74	0	0.000	0.000	0.000	0.000	0.000	0.000	0.000	0.000	0.000	0.000	0.000	0.000	0.000	0.000	0.018	0.034	0.044	0.048	4.284	0.420	0.127	316	2384	100	87	4939	5026	162	4738	4900	Error	Error	-5.827	87	4939	162	4738	174543	2138954	0.036	4.593	0	0	0
1	15	3	"A17"	"A17"	8500	63170	100	565	609	322	52	414	414	443	379	85	18	3	0	7905	8096	4701	58	2130	2130	2190	507	23	90	86	0	0.000	0.000	0.000	0.000	0.000	0.000	0.000	0.000	0.000	0.000	0.000	0.000	0.000	0.000	0.026	0.033	0.040	0.040	3.638	0.042	0.106	316	2384	100	151	5775	5926	195	5966	6161	Error	Error	-5.257	151	5775	195	5966	192368	2558375	0.438	11.649	0	0	0
1	16	3	"A18"	"A18"	8800	63170	100	486	549	408	74	412	412	454	349	76	14	2	0	5517	6008	3292	54	2158	2158	2252	785	34	72	67	0	0.000	0.000	0.000	0.000	0.000	0.000	0.000	0.000	0.000	0.000	0.000	0.000	0.000	0.000	0.022	0.036	0.047	0.050	5.705	0.040	0.063	316	2384	100	74	3359	3433	137	3850	3987	Error	Error	-5.504	74	3359	137	3850	173376	1898516	0.272	4.785	0	0	0
1	17	3	"A18"	"A18"	9100	63170	100	486	523	208	39	426	426	510	599	117	1	0	0	6363	6847	2951	43	2219	2219	2416	1561	64	83	67	0	0.000	0.000	0.000	0.000	0.000	0.000	0.000	0.000	0.000	0.000	0.000	0.000	0.000	0.000	0.014	0.021	0.039	0.035	3.894	0.021	0.075	316	2384	100	60	4144	4204	97	4628	4725	Error	Error	-6.110	60	4144	97	4628	165174	2163672	0.022	2.839	0	0	0
1	18	3	"A18"	"A18"	9400	63170	100	517	559	457	81	424	424	445	206	46	29	10	0	7480	8038	3952	49	2319	2319	2362	464	19	91	86	0	0.000	0.000	0.000	0.000	0.000	0.000	0.000	0.000	0.000	0.000	0.000	0.000	0.000	0.000	0.018	0.024	0.034	0.033	4.216	0.020	0.052	316	2384	100	93	5161	5254	135	5719	5854	Error	Error	-5.794	93	5161	135	5719	176775	2539953	0.553	12.233	0	0	0
1	1	4	"A19"	"A19"	4305	63480	100	460	480	208	43	372	372	394	249	63	20	5	0	5264	5120	2798	54	1886	1886	1975	637	32	69	66	0	0.000	0.000	0.000	0.000	0.000	0.000	0.000	0.000	0.000	0.000	0.000	0.000	0.000	0.000	0.026	0.033	0.056	0.060	4.705	0.045	0.097	316	2384	100	88	3378	3466	108	3234	3342	Error	Error	-5.263	88	3378	108	3234	151739	1617956	0.345	4.937	0	0	0
1	2	4	"A19"	"A19"	4605	63480	100	445	543	730	134	366	366	396	207	52	30	8	0	5416	5308	2733	51	1896	1896	1985	686	34	73	68	0	0.000	0.000	0.000	0.000	0.000	0.000	0.000	0.000	0.000	0.000	0.000	0.000	0.000	0.000	0.022	0.052	0.055	0.060	5.704	0.072	0.129	316	2384	100	79	3520	3599	177	3412	3589	Error	Error	-5.478	79	3520	177	3412	171599	1677257	0.710	4.844	0	0	0
1	3	4	"A19"	"A19"	4905	63475	100	463	476	198	41	372	372	398	189	47	28	8	0	6279	5871	2995	51	1909	1909	1991	628	31	74	69	0	0.000	0.000	0.000	0.000	0.000	0.000	0.000	0.000	0.000	0.000	0.000	0.000	0.000	0.000	0.021	0.026	0.042	0.049	4.544	0.025	0.103	316	2384	100	91	4370	4461	104	3962	4066	Error	Error	-5.586	91	4370	104	3962	150471	1855355	0.413	6.178	0	0	0
1	4	4	"A20"	"A20"	5205	63475	100	520	546	240	43	371	371	400	215	53	37	13	0	8737	7705	5032	65	1936	1936	2085	1023	49	64	60	0	0.000	0.000	0.000	0.000	0.000	0.000	0.000	0.000	0.000	0.000	0.000	0.000	0.000	0.000	0.022	0.030	0.035	0.054	4.868	0.027	0.190	316	2384	100	149	6801	6950	175	5769	5944	Error	Error	-5.512	149	6801	175	5769	172536	2434854	0.679	5.494	0	0	0
1	5	4	"A20"	"A20"	5505	63475	100	526	559	273	48	372	372	397	193	48	42	18	0	9879	8612	4881	56	1947	1947	2040	739	36	76	72	0	0.000	0.000	0.000	0.000	0.000	0.000	0.000	0.000	0.000	0.000	0.000	0.000	0.000	0.000	0.019	0.028	0.035	0.040	3.940	0.027	0.155	316	2384	100	154	7932	8086	187	6665	6852	Error	Error	-5.687	154	7932	187	6665	176596	2721519	0.839	8.893	0	0	0
1	6	4	"A20"	"A20"	5805	63475	100	510	621	938	151	363	363	384	188	48	39	15	0	10150	8665	4716	54	1943	1943	2062	795	38	77	73	0	0.000	0.000	0.000	0.000	0.000	0.000	0.000	0.000	0.000	0.000	0.000	0.000	0.000	0.000	0.018	0.038	0.034	0.038	4.496	0.039	0.094	316	2384	100	147	8207	8354	258	6722	6980	Error	Error	-5.803	147	8207	258	6722	196103	2738221	1.261	8.306	0	0	0
1	7	4	"A21"	"A21"	6105	63475	100	460	462	183	39	362	362	387	187	48	26	8	0	8392	7356	4653	63	1889	1889	2040	1043	51	64	61	0	0.000	0.000	0.000	0.000	0.000	0.000	0.000	0.000	0.000	0.000	0.000	0.000	0.000	0.000	0.015	0.018	0.027	0.043	6.052	0.016	0.099	316	2384	100	98	6503	6601	100	5467	5567	Error	Error	-6.052	98	6503	100	5467	145932	2324514	0.401	5.097	0	0	0
1	8	4	"A21"	"A21"	6405	63475	100	444	469	192	40	360	360	384	193	50	29	9	0	8160	7660	3927	51	1878	1878	1980	791	39	77	74	0	0.000	0.000	0.000	0.000	0.000	0.000	0.000	0.000	0.000	0.000	0.000	0.000	0.000	0.000	0.013	0.019	0.028	0.033	4.974	0.018	0.103	316	2384	100	84	6282	6366	109	5782	5891	Error	Error	-6.225	84	6282	109	5782	148224	2420617	0.440	7.181	0	0	0
1	9	4	"A21"	"A21"	6705	63475	100	442	482	212	43	361	361	383	167	43	36	16	0	9605	8619	4612	53	1890	1890	2001	836	41	78	73	0	0.000	0.000	0.000	0.000	0.000	0.000	0.000	0.000	0.000	0.000	0.000	0.000	0.000	0.000	0.010	0.018	0.028	0.029	4.887	0.027	0.119	316	2384	100	81	7715	7796	121	6729	6850	Error	Error	-6.574	81	7715	121	6729	152327	2723604	0.593	7.916	0	0	0
1	10	4	"A22"	"A22"	7005	63475	100	503	506	221	43	379	379	543	2434	448	0	0	0	9699	8609	5085	59	1930	1930	2321	3285	141	65	56	0	0.000	0.000	0.000	0.000	0.000	0.000	0.000	0.000	0.000	0.000	0.000	0.000	0.000	0.000	0.016	0.019	0.030	0.039	5.298	0.028	0.082	316	2384	100	124	7769	7893	127	6679	6806	Error	Error	-5.969	124	7769	127	6679	160011	2720350	-0.015	1.914	0	0	0
1	11	4	"A22"	"A22"	7305	63475	100	525	549	222	40	369	369	396	197	49	41	12	0	11380	10423	4307	41	1955	1955	2029	590	29	91	86	0	0.000	0.000	0.000	0.000	0.000	0.000	0.000	0.000	0.000	0.000	0.000	0.000	0.000	0.000	0.017	0.021	0.025	0.022	3.814	0.020	0.165	316	2384	100	156	9425	9581	180	8468	8648	Error	Error	-5.917	156	9425	180	8468	173390	3293684	0.777	14.227	0	0	0
1	12	4	"A22"	"A22"	7605	63475	100	526	546	209	38	368	368	391	190	48	44	15	0	11371	10435	4154	39	1959	1959	2030	603	29	93	87	0	0.000	0.000	0.000	0.000	0.000	0.000	0.000	0.000	0.000	0.000	0.000	0.000	0.000	0.000	0.017	0.021	0.024	0.024	2.986	0.020	0.171	316	2384	100	158	9412	9570	178	8476	8654	Error	Error	-5.897	158	9412	178	8476	172494	3297347	0.816	13.939	0	0	0
1	13	4	"A23"	"A23"	7905	63475	100	466	490	198	40	375	375	403	217	53	26	7	0	7135	7135	4226	59	1960	1960	2087	894	42	69	68	0	0.000	0.000	0.000	0.000	0.000	0.000	0.000	0.000	0.000	0.000	0.000	0.000	0.000	0.000	0.018	0.022	0.029	0.039	4.654	0.018	0.072	316	2384	100	91	5175	5266	115	5175	5290	Error	Error	-5.830	91	5175	115	5175	154997	2254582	0.401	5.647	0	0	0
1	14	4	"A23"	"A23"	8205	63475	100	528	572	348	60	384	384	406	229	56	35	9	0	9292	8880	4208	47	2022	2022	2087	636	30	88	82	0	0.000	0.000	0.000	0.000	0.000	0.000	0.000	0.000	0.000	0.000	0.000	0.000	0.000	0.000	0.020	0.027	0.032	0.032	3.415	0.028	0.159	316	2384	100	144	7270	7414	188	6858	7046	Error	Error	-5.658	144	7270	188	6858	180667	2805991	0.725	10.681	0	0	0
1	15	4	"A23"	"A23"	8505	63475	100	552	574	209	36	391	391	415	235	56	36	9	0	9722	9259	3986	43	2128	2128	2178	584	26	91	86	0	0.000	0.000	0.000	0.000	0.000	0.000	0.000	0.000	0.000	0.000	0.000	0.000	0.000	0.000	0.021	0.026	0.029	0.029	3.313	0.023	0.085	316	2384	100	161	7594	7755	183	7131	7314	Error	Error	-5.560	161	7594	183	7131	181431	2925712	0.677	12.125	0	0	0
1	16	4	"A24"	"A24"	8805	63470	100	502	518	216	41	403	403	428	234	54	25	6	0	6290	6530	3487	53	2131	2131	2189	582	26	79	74	0	0.000	0.000	0.000	0.000	0.000	0.000	0.000	0.000	0.000	0.000	0.000	0.000	0.000	0.000	0.024	0.026	0.043	0.047	4.797	0.027	0.138	316	2384	100	99	4159	4258	115	4399	4514	Error	Error	-5.393	99	4159	115	4399	163771	2063463	0.385	7.459	0	0	0
1	17	4	"A24"	"A24"	9105	63470	100	517	553	227	41	416	416	437	241	55	31	8	0	7356	7425	3033	40	2203	2203	2223	448	20	93	90	0	0.000	0.000	0.000	0.000	0.000	0.000	0.000	0.000	0.000	0.000	0.000	0.000	0.000	0.000	0.020	0.026	0.035	0.033	3.277	0.030	0.079	316	2384	100	101	5153	5254	137	5222	5359	Error	Error	-5.673	101	5153	137	5222	174734	2346239	0.481	11.612	0	0	0
1	18	4	"A24"	"A24"	9400	63470	100	545	573	234	40	427	427	572	2152	376	0	0	0	8868	8532	3909	45	2334	2334	2498	1862	74	80	76	0	0.000	0.000	0.000	0.000	0.000	0.000	0.000	0.000	0.000	0.000	0.000	0.000	0.000	0.000	0.018	0.024	0.032	0.034	4.225	0.067	0.160	316	2384	100	118	6534	6652	146	6198	6344	Error	Error	-5.791	118	6534	146	6198	181020	2696002	0.000	3.241	0	0	0
1	1	5	"A25"	"A25"	4310	63780	100	437	467	235	50	374	374	402	223	55	21	5	0	5943	5821	3370	57	1873	1873	1977	711	35	72	70	0	0.000	0.000	0.000	0.000	0.000	0.000	0.000	0.000	0.000	0.000	0.000	0.000	0.000	0.000	0.015	0.024	0.043	0.060	5.594	0.029	0.130	316	2384	100	63	4070	4133	93	3948	4041	Error	Error	-6.014	63	4070	93	3948	147659	1839411	0.291	5.406	0	0	0
1	2	5	"A25"	"A25"	4610	63780	100	462	491	251	51	369	369	393	194	49	31	8	0	6261	6194	3197	51	1888	1888	1988	732	36	79	74	0	0.000	0.000	0.000	0.000	0.000	0.000	0.000	0.000	0.000	0.000	0.000	0.000	0.000	0.000	0.021	0.028	0.042	0.048	4.298	0.098	0.495	316	2384	100	93	4373	4466	122	4306	4428	Error	Error	-5.555	93	4373	122	4306	155225	1957362	0.505	5.746	0	0	0
1	3	5	"A25"	"A25"	4910	63780	100	481	504	213	42	376	376	404	342	84	12	1	0	6567	6240	2804	44	1892	1892	1968	781	39	81	77	0	0.000	0.000	0.000	0.000	0.000	0.000	0.000	0.000	0.000	0.000	0.000	0.000	0.000	0.000	0.022	0.029	0.040	0.045	4.566	0.035	0.165	316	2384	100	105	4675	4780	128	4348	4476	Error	Error	-5.477	105	4675	128	4348	159188	1971875	0.292	5.470	0	0	0
1	4	5	"A26"	"A26"	5210	63780	100	417	458	237	51	374	374	411	268	65	17	2	0	5575	5752	3721	64	1939	1939	2259	1594	70	66	56	0	0.000	0.000	0.000	0.000	0.000	0.000	0.000	0.000	0.000	0.000	0.000	0.000	0.000	0.000	0.012	0.022	0.040	0.045	4.329	0.030	0.113	316	2384	100	43	3636	3679	84	3813	3897	Error	Error	-6.402	43	3636	84	3813	144676	1817676	0.175	2.191	0	0	0
1	5	5	"A26"	"A26"	5510	63780	100	478	519	338	65	363	363	385	179	46	36	13	0	7355	7461	3995	53	1889	1889	2024	774	38	82	80	0	0.000	0.000	0.000	0.000	0.000	0.000	0.000	0.000	0.000	0.000	0.000	0.000	0.000	0.000	0.021	0.028	0.034	0.036	3.698	0.029	0.181	316	2384	100	115	5466	5581	156	5572	5728	Error	Error	-5.571	115	5466	156	5572	164135	2357567	0.749	7.025	0	0	0
1	6	5	"A26"	"A26"	5810	63780	100	477	500	233	46	365	365	408	358	87	15	1	0	8245	8074	3852	47	1910	1910	2074	1201	57	84	79	0	0.000	0.000	0.000	0.000	0.000	0.000	0.000	0.000	0.000	0.000	0.000	0.000	0.000	0.000	0.018	0.022	0.033	0.035	3.932	0.021	0.117	316	2384	100	112	6335	6447	135	6164	6299	Error	Error	-5.822	112	6335	135	6164	158041	2551366	0.257	4.996	0	0	0
1	7	5	"A27"	"A27"	6110	63780	100	443	466	206	44	363	363	387	194	50	26	9	0	6259	6549	4222	64	1869	1869	2025	997	49	64	60	0	0.000	0.000	0.000	0.000	0.000	0.000	0.000	0.000	0.000	0.000	0.000	0.000	0.000	0.000	0.018	0.022	0.033	0.037	5.204	0.022	0.140	316	2384	100	80	4390	4470	103	4680	4783	Error	Error	-5.778	80	4390	103	4680	147364	2069436	0.407	4.538	0	0	0
1	8	5	"A27"	"A27"	6410	63775	100	451	482	200	41	358	358	380	224	58	29	6	0	8533	7638	4057	53	1804	1804	1912	901	47	77	70	0	0.000	0.000	0.000	0.000	0.000	0.000	0.000	0.000	0.000	0.000	0.000	0.000	0.000	0.000	0.014	0.021	0.032	0.034	5.375	0.019	0.126	316	2384	100	93	6729	6822	124	5834	5958	Error	Error	-6.177	93	6729	124	5834	152393	2413465	0.455	6.355	0	0	0
1	9	5	"A27"	"A27"	6710	63775	100	430	458	193	42	356	356	381	204	53	29	7	0	7437	7597	4475	58	1862	1862	1925	548	28	81	75	0	0.000	0.000	0.000	0.000	0.000	0.000	0.000	0.000	0.000	0.000	0.000	0.000	0.000	0.000	0.013	0.018	0.029	0.035	4.331	0.019	0.126	316	2384	100	74	5575	5649	102	5735	5837	Error	Error	-6.235	74	5575	102	5735	144750	2400501	0.377	10.350	0	0	0
1	10	5	"A28"	"A28"	7010	63775	100	489	512	228	44	375	375	886	4633	522	0	0	0	10563	9130	6055	66	1928	1928	3129	6878	219	54	14	0	0.000	0.000	0.000	0.000	0.000	0.000	0.000	0.000	0.000	0.000	0.000	0.000	0.000	0.000	0.013	0.019	0.030	0.042	5.605	0.021	0.198	316	2384	100	114	8635	8749	137	7202	7339	Error	Error	-6.243	114	8635	137	7202	161681	2884980	-0.081	0.872	0	0	0
1	11	5	"A28"	"A28"	7310	63775	100	517	560	224	40	379	379	477	1234	258	0	0	0	11188	9909	5538	55	1965	1965	2157	1958	90	73	69	0	0.000	0.000	0.000	0.000	0.000	0.000	0.000	0.000	0.000	0.000	0.000	0.000	0.000	0.000	0.015	0.023	0.029	0.032	3.741	0.021	0.110	316	2384	100	138	9223	9361	181	7944	8125	Error	Error	-6.062	138	9223	181	7944	176959	3131243	0.067	3.959	0	0	0
1	12	5	"A28"	"A28"	7610	63775	100	518	562	256	45	363	363	400	439	109	15	1	0	11943	10597	5427	51	1956	1956	2041	704	34	85	81	0	0.000	0.000	0.000	0.000	0.000	0.000	0.000	0.000	0.000	0.000	0.000	0.000	0.000	0.000	0.016	0.023	0.027	0.029	4.515	0.023	0.212	316	2384	100	155	9987	10142	199	8641	8840	Error	Error	-6.010	155	9987	199	8641	177653	3348753	0.369	12.153	0	0	0
1	13	5	"A29"	"A29"	7910	63775	100	437	459	193	42	376	376	440	1145	260	0	0	0	6524	6445	3524	54	1994	1994	2242	1801	80	68	56	0	0.000	0.000	0.000	0.000	0.000	0.000	0.000	0.000	0.000	0.000	0.000	0.000	0.000	0.000	0.013	0.019	0.039	0.052	5.581	0.017	0.034	316	2384	100	61	4530	4591	83	4451	4534	Error	Error	-6.215	61	4530	83	4451	144904	2036514	0.017	2.334	0	0	0
1	14	5	"A29"	"A29"	8210	63775	100	494	535	222	41	378	378	403	206	51	36	16	0	9770	9133	4325	47	1998	1998	2098	889	42	83	80	0	0.000	0.000	0.000	0.000	0.000	0.000	0.000	0.000	0.000	0.000	0.000	0.000	0.000	0.000	0.015	0.022	0.027	0.027	4.204	0.020	0.104	316	2384	100	116	7772	7888	157	7135	7292	Error	Error	-6.066	116	7772	157	7135	168914	2885890	0.641	7.913	0	0	0
1	15	5	"A29"	"A29"	8505	63775	100	561	610	280	45	411	411	455	348	76	24	5	0	11238	11520	7842	68	2124	2124	2324	1522	65	79	74	0	0.000	0.000	0.000	0.000	0.000	0.000	0.000	0.000	0.000	0.000	0.000	0.000	0.000	0.000	0.016	0.021	0.027	0.029	3.860	0.021	0.229	316	2384	100	150	9114	9264	199	9396	9595	Error	Error	-5.925	150	9114	199	9396	192763	3640461	0.445	6.042	0	0	0
1	16	5	"A30"	"A30"	8805	63775	100	547	571	220	38	440	440	463	208	44	34	11	0	7884	8656	5887	68	2228	2228	2471	1662	67	68	62	0	0.000	0.000	0.000	0.000	0.000	0.000	0.000	0.000	0.000	0.000	0.000	0.000	0.000	0.000	0.019	0.020	0.032	0.039	5.136	0.018	0.161	316	2384	100	107	5656	5763	131	6428	6559	Error	Error	-5.724	107	5656	131	6428	180279	2735391	0.519	3.721	0	0	0
1	17	5	"A30"	"A30"	9105	63775	100	560	587	283	48	436	436	459	227	49	33	8	0	8607	9635	5537	57	2247	2247	2362	1049	44	80	78	0	0.000	0.000	0.000	0.000	0.000	0.000	0.000	0.000	0.000	0.000	0.000	0.000	0.000	0.000	0.019	0.020	0.026	0.032	5.481	0.019	0.112	316	2384	100	124	6360	6484	151	7388	7539	Error	Error	-5.681	124	6360	151	7388	185473	3044811	0.564	6.933	0	0	0
1	18	5	"A30"	"A30"	9405	63775	100	609	646	243	37	457	457	477	199	41	43	17	0	11817	12439	6981	56	2404	2404	2470	669	27	89	83	0	0.000	0.000	0.000	0.000	0.000	0.000	0.000	0.000	0.000	0.000	0.000	0.000	0.000	0.000	0.016	0.019	0.023	0.023	3.702	0.017	0.180	316	2384	100	152	9413	9565	189	10035	10224	Error	Error	-5.953	152	9413	189	10035	204291	3930801	0.849	14.901	0	0	0
1	1	6	"A31"	"A31"	4315	64080	100	461	511	246	48	369	369	402	216	53	31	9	0	7858	8117	4977	61	1879	1879	1973	713	36	77	73	0	0.000	0.000	0.000	0.000	0.000	0.000	0.000	0.000	0.000	0.000	0.000	0.000	0.000	0.000	0.015	0.023	0.032	0.035	3.966	0.023	0.149	316	2384	100	92	5979	6071	142	6238	6380	Error	Error	-6.022	92	5979	142	6238	161586	2565084	0.505	8.617	0	0	0
1	2	6	"A31"	"A31"	4615	64080	100	516	525	218	41	375	375	405	207	51	37	12	0	8644	8878	5744	64	1893	1893	2002	760	37	76	71	0	0.000	0.000	0.000	0.000	0.000	0.000	0.000	0.000	0.000	0.000	0.000	0.000	0.000	0.000	0.021	0.021	0.028	0.034	4.309	0.022	0.200	316	2384	100	141	6751	6892	150	6985	7135	Error	Error	-5.581	141	6751	150	6985	165793	2805550	0.580	9.047	0	0	0
1	3	6	"A31"	"A31"	4915	64080	100	475	521	264	50	372	372	405	215	53	32	11	0	8325	7908	4397	55	1883	1883	1976	676	34	83	79	0	0.000	0.000	0.000	0.000	0.000	0.000	0.000	0.000	0.000	0.000	0.000	0.000	0.000	0.000	0.016	0.025	0.033	0.036	5.649	0.024	0.120	316	2384	100	103	6442	6545	149	6025	6174	Error	Error	-5.967	103	6442	149	6025	164622	2498973	0.540	8.775	0	0	0
1	4	6	"A32"	"A32"	5215	64080	100	479	512	229	44	381	381	495	1492	301	0	0	0	6803	7247	4370	60	1906	1906	2180	2701	123	67	44	0	0.000	0.000	0.000	0.000	0.000	0.000	0.000	0.000	0.000	0.000	0.000	0.000	0.000	0.000	0.020	0.025	0.037	0.041	5.002	0.313	0.438	316	2384	100	98	4897	4995	131	5341	5472	Error	Error	-5.643	98	4897	131	5341	161715	2289894	0.011	1.876	0	0	0
1	5	6	"A32"	"A32"	5515	64080	100	467	490	212	43	371	371	394	189	47	33	10	0	7192	7454	3975	53	1848	1848	1916	485	25	87	82	0	0.000	0.000	0.000	0.000	0.000	0.000	0.000	0.000	0.000	0.000	0.000	0.000	0.000	0.000	0.018	0.021	0.033	0.036	4.355	0.022	0.119	316	2384	100	96	5344	5440	119	5606	5725	Error	Error	-5.799	96	5344	119	5606	154976	2355364	0.508	11.419	0	0	0
1	6	6	"A32"	"A32"	5815	64080	100	488	526	250	47	362	362	387	185	47	37	15	0	8684	8261	3863	46	1884	1884	1936	552	28	86	83	0	0.000	0.000	0.000	0.000	0.000	0.000	0.000	0.000	0.000	0.000	0.000	0.000	0.000	0.000	0.019	0.026	0.031	0.035	4.653	0.023	0.149	316	2384	100	126	6800	6926	164	6377	6541	Error	Error	-5.754	126	6800	164	6377	166131	2610514	0.751	11.458	0	0	0
1	7	6	"A33"	"A33"	6115	64080	100	421	447	204	45	367	367	389	186	47	25	7	0	4319	5733	3962	69	1887	1887	1941	631	32	75	68	0	0.000	0.000	0.000	0.000	0.000	0.000	0.000	0.000	0.000	0.000	0.000	0.000	0.000	0.000	0.022	0.021	0.049	0.057	5.913	0.027	0.030	316	2384	100	54	2432	2486	80	3846	3926	Error	Error	-5.493	54	2432	80	3846	141242	1811613	0.312	6.010	0	0	0
1	8	6	"A33"	"A33"	6415	64080	100	428	463	266	57	373	373	484	668	138	2	0	0	4521	5694	3630	63	1888	1888	2186	1974	90	60	35	0	0.000	0.000	0.000	0.000	0.000	0.000	0.000	0.000	0.000	0.000	0.000	0.000	0.000	0.000	0.021	0.024	0.044	0.049	5.068	0.171	0.488	316	2384	100	55	2633	2688	90	3806	3896	Error	Error	-5.581	55	2633	90	3806	146199	1799445	-0.031	1.777	0	0	0
1	9	6	"A33"	"A33"	6715	64080	100	416	438	172	39	375	375	459	1524	332	0	0	0	5291	6352	3876	61	1913	1913	2108	2611	123	59	31	0	0.000	0.000	0.000	0.000	0.000	0.000	0.000	0.000	0.000	0.000	0.000	0.000	0.000	0.000	0.012	0.014	0.030	0.031	4.998	0.386	0.424	316	2384	100	41	3378	3419	63	4439	4502	Error	Error	-6.364	41	3378	63	4439	138323	2007113	-0.014	1.625	0	0	0
1	10	6	"A34"	"A34"	7015	64080	100	473	499	223	44	381	381	417	409	98	10	0	0	7040	7131	4269	59	1946	1946	2079	1080	51	72	64	0	0.000	0.000	0.000	0.000	0.000	0.000	0.000	0.000	0.000	0.000	0.000	0.000	0.000	0.000	0.018	0.023	0.045	0.051	6.894	0.022	0.139	316	2384	100	92	5094	5186	118	5185	5303	Error	Error	-5.791	92	5094	118	5185	157666	2253519	0.200	4.678	0	0	0
1	11	6	"A34"	"A34"	7315	64080	100	491	516	225	43	381	381	415	346	83	14	2	0	7558	7877	3984	50	1961	1961	2017	767	38	85	80	0	0.000	0.000	0.000	0.000	0.000	0.000	0.000	0.000	0.000	0.000	0.000	0.000	0.000	0.000	0.020	0.023	0.035	0.036	4.616	0.021	0.128	316	2384	100	110	5597	5707	135	5916	6051	Error	Error	-5.669	110	5597	135	5916	162956	2489216	0.292	7.640	0	0	0
1	12	6	"A34"	"A34"	7610	64080	100	466	488	194	39	391	391	418	222	53	25	5	0	7046	7898	4352	55	1999	1999	2070	691	33	82	80	0	0.000	0.000	0.000	0.000	0.000	0.000	0.000	0.000	0.000	0.000	0.000	0.000	0.000	0.000	0.015	0.016	0.027	0.028	3.922	0.017	0.069	316	2384	100	75	5047	5122	97	5899	5996	Error	Error	-6.072	75	5047	97	5899	154267	2495626	0.315	8.434	0	0	0
1	13	6	"A35"	"A35"	7910	64075	100	480	514	212	41	389	389	430	358	83	13	0	0	9234	8969	5335	59	2064	2064	2563	2262	88	70	68	0	0.000	0.000	0.000	0.000	0.000	0.000	0.000	0.000	0.000	0.000	0.000	0.000	0.000	0.000	0.013	0.018	0.026	0.032	4.697	0.015	0.082	316	2384	100	91	7170	7261	125	6905	7030	Error	Error	-6.300	91	7170	125	6905	162271	2834088	0.235	2.832	0	0	0
1	14	6	"A35"	"A35"	8210	64075	100	554	570	221	38	411	411	454	703	154	1	0	0	9496	10017	5587	55	2148	2148	2971	3353	112	76	60	0	0.000	0.000	0.000	0.000	0.000	0.000	0.000	0.000	0.000	0.000	0.000	0.000	0.000	0.000	0.019	0.020	0.027	0.030	3.852	0.017	0.191	316	2384	100	143	7348	7491	159	7869	8028	Error	Error	-5.683	143	7348	159	7869	180247	3165337	0.165	2.101	0	0	0
1	15	6	"A35"	"A35"	8510	64075	100	537	573	229	39	415	415	458	357	77	18	1	0	11151	10842	4869	44	2166	2166	2625	2028	77	83	81	0	0.000	0.000	0.000	0.000	0.000	0.000	0.000	0.000	0.000	0.000	0.000	0.000	0.000	0.000	0.014	0.018	0.022	0.023	3.782	0.019	0.083	316	2384	100	122	8985	9107	158	8676	8834	Error	Error	-6.203	122	8985	158	8676	181198	3426168	0.322	4.052	0	0	0
1	16	6	"A36"	"A36"	8810	64075	100	548	691	1451	209	460	460	1283	6268	488	0	0	0	8497	8509	5001	58	2276	2276	3854	8463	219	36	2	0	0.000	0.000	0.000	0.000	0.000	0.000	0.000	0.000	0.000	0.000	0.000	0.000	0.000	0.000	0.014	0.037	0.035	0.040	5.373	0.056	0.083	316	2384	100	88	6221	6309	231	6233	6464	Error	Error	-6.143	88	6221	231	6233	218331	2688701	-0.094	0.550	0	0	0
1	17	6	"A36"	"A36"	9110	64075	100	588	734	1112	151	430	430	522	1821	348	1	1	0	9453	9853	4908	49	2183	2183	2271	1378	60	89	85	0	0.000	0.000	0.000	0.000	0.000	0.000	0.000	0.000	0.000	0.000	0.000	0.000	0.000	0.000	0.022	0.040	0.032	0.031	3.644	0.102	0.269	316	2384	100	158	7270	7428	304	7670	7974	Error	Error	-5.524	158	7270	304	7670	232065	3113627	0.116	5.502	0	0	0
1	18	6	"A36"	"A36"	9410	64075	100	569	668	636	95	439	439	513	825	160	2	1	0	9605	10091	5198	51	2288	2288	2475	2343	94	82	74	0	0.000	0.000	0.000	0.000	0.000	0.000	0.000	0.000	0.000	0.000	0.000	0.000	0.000	0.000	0.018	0.029	0.028	0.028	4.693	0.130	0.378	316	2384	100	130	7317	7447	229	7803	8032	Error	Error	-5.815	130	7317	229	7803	210958	3188655	0.188	3.251	0	0	0
1	1	7	"A37"	"A37"	4320	64385	100	541	566	240	42	371	371	404	204	50	43	15	0	11602	12890	6924	53	2047	2047	2565	1827	71	91	88	0	0.000	0.000	0.000	0.000	0.000	0.000	0.000	0.000	0.000	0.000	0.000	0.000	0.000	0.000	0.018	0.018	0.022	0.020	3.152	0.015	0.171	316	2384	100	170	9555	9725	195	10843	11038	Error	Error	-5.813	170	9555	195	10843	178928	4073260	0.794	5.651	0	0	0
1	2	7	"A37"	"A37"	4620	64385	100	582	624	288	46	385	385	427	338	79	27	5	0	12347	13788	7040	51	2030	2030	2920	2944	100	94	81	0	0.000	0.000	0.000	0.000	0.000	0.000	0.000	0.000	0.000	0.000	0.000	0.000	0.000	0.000	0.019	0.020	0.022	0.020	2.840	0.017	0.154	316	2384	100	197	10317	10514	239	11758	11997	Error	Error	-5.711	197	10317	239	11758	197132	4356870	0.583	3.692	0	0	0
1	3	7	"A37"	"A37"	4920	64385	100	557	633	344	54	415	415	1087	5663	520	0	0	0	10880	12073	5736	47	2226	2226	4330	7710	178	56	15	0	0.000	0.000	0.000	0.000	0.000	0.000	0.000	0.000	0.000	0.000	0.000	0.000	0.000	0.000	0.016	0.022	0.023	0.021	3.028	0.045	0.171	316	2384	100	142	8654	8796	218	9847	10065	Error	Error	-5.929	142	8654	218	9847	199980	3815089	-0.080	1.004	0	0	0
1	4	7	"A38"	"A38"	5220	64385	100	514	593	646	108	385	385	971	5435	559	0	0	0	8947	8643	5327	61	2033	2033	3026	6514	215	55	7	0	0.000	0.000	0.000	0.000	0.000	0.000	0.000	0.000	0.000	0.000	0.000	0.000	0.000	0.000	0.019	0.031	0.033	0.039	4.855	0.040	0.192	316	2384	100	129	6914	7043	208	6610	6818	Error	Error	-5.744	129	6914	208	6610	187352	2731104	-0.070	0.862	0	0	0
1	5	7	"A38"	"A38"	5520	64380	100	503	534	254	47	369	369	495	1981	400	0	0	0	10779	10243	5398	52	1986	1986	2390	3207	134	76	69	0	0.000	0.000	0.000	0.000	0.000	0.000	0.000	0.000	0.000	0.000	0.000	0.000	0.000	0.000	0.015	0.020	0.025	0.025	4.977	0.019	0.118	316	2384	100	134	8793	8927	165	8257	8422	Error	Error	-6.036	134	8793	165	8257	168838	3236944	0.020	2.449	0	0	0
1	6	7	"A38"	"A38"	5820	64380	100	510	529	204	38	355	355	378	167	44	48	20	0	10926	11185	5653	50	1936	1936	1996	527	26	91	88	0	0.000	0.000	0.000	0.000	0.000	0.000	0.000	0.000	0.000	0.000	0.000	0.000	0.000	0.000	0.017	0.019	0.022	0.022	3.215	0.016	0.177	316	2384	100	155	8990	9145	174	9249	9423	Error	Error	-5.858	155	8990	174	9249	167234	3534520	0.904	17.436	0	0	0
1	7	7	"A39"	"A39"	6120	64380	100	416	442	243	54	368	368	392	191	48	22	6	0	5135	5908	4174	70	1929	1929	2025	913	45	72	63	0	0.000	0.000	0.000	0.000	0.000	0.000	0.000	0.000	0.000	0.000	0.000	0.000	0.000	0.000	0.015	0.019	0.044	0.051	6.610	0.023	0.136	316	2384	100	48	3206	3254	74	3979	4053	Error	Error	-6.062	48	3206	74	3979	139556	1866803	0.262	4.253	0	0	0
1	8	7	"A39"	"A39"	6420	64380	100	422	452	259	57	370	370	398	201	50	20	6	0	4725	5784	3477	60	1930	1930	1976	495	25	85	78	0	0.000	0.000	0.000	0.000	0.000	0.000	0.000	0.000	0.000	0.000	0.000	0.000	0.000	0.000	0.019	0.021	0.040	0.042	4.932	0.017	0.040	316	2384	100	52	2795	2847	82	3854	3936	Error	Error	-5.748	52	2795	82	3854	142921	1827645	0.269	7.693	0	0	0
1	9	7	"A39"	"A39"	6715	64380	100	436	457	211	46	362	362	402	479	119	4	0	0	4824	5953	3723	62	1909	1909	2064	1607	77	69	47	0	0.000	0.000	0.000	0.000	0.000	0.000	0.000	0.000	0.000	0.000	0.000	0.000	0.000	0.000	0.025	0.023	0.048	0.051	4.120	0.070	0.121	316	2384	100	74	2915	2989	95	4044	4139	Error	Error	-5.300	74	2915	95	4044	144287	1881269	0.115	2.420	0	0	0
1	10	7	"A40"	"A40"	7015	64380	100	476	853	2264	265	371	371	397	183	46	37	17	0	6243	8926	10233	114	1995	1995	2103	810	38	72	67	1	0.000	0.000	0.000	0.000	0.000	0.000	0.000	0.000	0.000	0.000	0.000	0.000	0.000	0.000	0.025	0.070	0.050	0.062	5.223	0.140	0.524	316	2384	100	105	4248	4353	482	6931	7413	Error	Error	-5.338	105	4248	482	6931	269585	2820516	2.492	8.423	0	0	0
1	11	7	"A40"	"A40"	7315	64380	100	507	1255	4559	363	379	379	402	225	55	36	16	0	7069	10013	10326	103	1996	1996	2044	524	25	89	84	1	0.000	0.000	0.000	0.000	0.000	0.000	0.000	0.000	0.000	0.000	0.000	0.000	0.000	0.000	0.025	0.109	0.038	0.038	4.534	0.268	0.453	316	2384	100	128	5073	5201	876	8017	8893	Error	Error	-5.309	128	5073	876	8017	396517	3164065	3.791	15.208	0	0	0
1	12	7	"A40"	"A40"	7615	64380	100	549	749	1023	136	383	383	429	424	98	18	6	0	8249	9923	8098	81	2027	2027	2111	1037	49	85	77	0	0.000	0.000	0.000	0.000	0.000	0.000	0.000	0.000	0.000	0.000	0.000	0.000	0.000	0.000	0.027	0.046	0.039	0.043	4.592	0.083	0.407	316	2384	100	166	6222	6388	366	7896	8262	Error	Error	-5.228	166	6222	366	7896	236645	3135693	0.755	7.533	0	0	0
1	13	7	"A41"	"A41"	7915	64380	100	581	614	243	39	398	398	425	240	56	43	14	0	12287	12237	6238	50	2233	2233	3078	2798	90	83	76	0	0.000	0.000	0.000	0.000	0.000	0.000	0.000	0.000	0.000	0.000	0.000	0.000	0.000	0.000	0.018	0.022	0.026	0.028	3.703	0.018	0.231	316	2384	100	183	10054	10237	216	10004	10220	Error	Error	-5.780	183	10054	216	10004	194032	3866807	0.788	3.273	0	0	0
1	14	7	"A41"	"A41"	8215	64380	100	584	598	211	35	405	405	437	283	64	30	4	0	11887	11922	4869	40	2238	2238	2678	1718	64	92	87	0	0.000	0.000	0.000	0.000	0.000	0.000	0.000	0.000	0.000	0.000	0.000	0.000	0.000	0.000	0.019	0.020	0.024	0.022	2.770	0.018	0.072	316	2384	100	179	9649	9828	193	9684	9877	Error	Error	-5.752	179	9649	193	9684	188925	3767223	0.569	5.381	0	0	0
1	15	7	"A41"	"A41"	8515	64380	100	605	619	251	40	413	413	437	232	53	43	14	0	13305	13261	5387	40	2256	2256	2662	1814	68	91	88	0	0.000	0.000	0.000	0.000	0.000	0.000	0.000	0.000	0.000	0.000	0.000	0.000	0.000	0.000	0.017	0.019	0.022	0.020	2.466	0.019	0.188	316	2384	100	192	11049	11241	206	11005	11211	Error	Error	-5.847	192	11049	206	11005	195637	4190492	0.784	5.843	0	0	0
1	16	7	"A42"	"A42"	8815	64380	100	491	534	241	45	411	411	433	202	46	32	9	0	6514	8090	5786	71	2146	2146	2228	809	36	76	72	0	0.000	0.000	0.000	0.000	0.000	0.000	0.000	0.000	0.000	0.000	0.000	0.000	0.000	0.000	0.018	0.021	0.030	0.034	4.608	0.019	0.166	316	2384	100	80	4368	4448	123	5944	6067	Error	Error	-5.771	80	4368	123	5944	168683	2556389	0.500	7.246	0	0	0
1	17	7	"A42"	"A42"	9115	64380	100	519	679	1893	278	417	417	437	201	45	31	12	0	7061	8589	6079	70	2180	2180	2219	439	19	93	89	0	0.000	0.000	0.000	0.000	0.000	0.000	0.000	0.000	0.000	0.000	0.000	0.000	0.000	0.000	0.021	0.041	0.031	0.033	4.491	0.101	0.176	316	2384	100	102	4881	4983	262	6409	6671	Error	Error	-5.581	102	4881	262	6409	214528	2714000	1.204	14.510	0	0	0
1	18	7	"A42"	"A42"	9415	64375	100	494	534	227	42	425	425	465	449	96	7	0	0	6669	8169	5258	64	2283	2283	2355	1189	50	83	72	0	0.000	0.000	0.000	0.000	0.000	0.000	0.000	0.000	0.000	0.000	0.000	0.000	0.000	0.000	0.016	0.019	0.031	0.031	3.886	0.021	0.165	316	2384	100	69	4386	4455	109	5886	5995	Error	Error	-5.990	69	4386	109	5886	168712	2581269	0.154	4.890	0	0	0
1	1	8	"A43"	"A43"	4325	64685	100	500	534	246	46	370	370	392	178	45	40	17	0	9946	9897	5075	51	1895	1895	1980	1091	55	84	80	0	0.000	0.000	0.000	0.000	0.000	0.000	0.000	0.000	0.000	0.000	0.000	0.000	0.000	0.000	0.016	0.020	0.027	0.026	3.849	0.019	0.171	316	2384	100	130	8051	8181	164	8002	8166	Error	Error	-5.953	130	8051	164	8002	168860	3127479	0.798	7.257	0	0	0
1	2	8	"A43"	"A43"	4625	64685	100	510	581	477	82	377	377	443	762	172	2	1	0	10789	10137	4785	47	1927	1927	2131	1322	62	85	83	0	0.000	0.000	0.000	0.000	0.000	0.000	0.000	0.000	0.000	0.000	0.000	0.000	0.000	0.000	0.015	0.025	0.025	0.026	3.962	0.026	0.161	316	2384	100	133	8862	8995	204	8210	8414	Error	Error	-6.058	133	8862	204	8210	183718	3203277	0.181	6.056	0	0	0
1	3	8	"A43"	"A43"	4925	64685	100	526	570	293	51	371	371	406	258	63	31	8	0	10514	10050	4382	43	1915	1915	2001	579	28	93	90	0	0.000	0.000	0.000	0.000	0.000	0.000	0.000	0.000	0.000	0.000	0.000	0.000	0.000	0.000	0.018	0.024	0.028	0.025	3.305	0.024	0.115	316	2384	100	155	8599	8754	199	8135	8334	Error	Error	-5.794	155	8599	199	8135	180254	3175752	0.636	13.902	0	0	0
1	4	8	"A44"	"A44"	5225	64685	100	515	546	240	43	378	378	403	181	44	42	17	0	8984	9870	5155	52	2038	2038	3189	3450	108	84	50	0	0.000	0.000	0.000	0.000	0.000	0.000	0.000	0.000	0.000	0.000	0.000	0.000	0.000	0.000	0.020	0.021	0.028	0.025	3.492	0.016	0.230	316	2384	100	137	6946	7083	168	7832	8000	Error	Error	-5.664	137	6946	168	7832	172610	3118900	0.790	1.937	0	0	0
1	5	8	"A44"	"A44"	5525	64685	100	539	560	231	41	387	387	441	804	182	1	0	0	10606	11914	5536	46	2031	2031	2444	1816	74	94	90	0	0.000	0.000	0.000	0.000	0.000	0.000	0.000	0.000	0.000	0.000	0.000	0.000	0.000	0.000	0.018	0.018	0.021	0.019	2.935	0.066	0.121	316	2384	100	152	8575	8727	173	9883	10056	Error	Error	-5.818	152	8575	173	9883	176820	3764890	0.148	5.215	0	0	0
1	6	8	"A44"	"A44"	5820	64685	100	561	585	231	39	380	380	553	2614	472	0	0	0	11270	12750	7176	56	2064	2064	3002	3967	132	86	57	0	0.000	0.000	0.000	0.000	0.000	0.000	0.000	0.000	0.000	0.000	0.000	0.000	0.000	0.000	0.020	0.019	0.022	0.022	3.472	0.018	0.266	316	2384	100	181	9206	9387	205	10686	10891	Error	Error	-5.669	181	9206	205	10686	184723	4029098	0.012	2.457	0	0	0
1	7	8	"A45"	"A45"	6120	64685	100	436	479	232	48	374	374	410	293	71	18	3	0	5601	6931	5042	72	1912	1912	2013	1199	59	72	61	0	0.000	0.000	0.000	0.000	0.000	0.000	0.000	0.000	0.000	0.000	0.000	0.000	0.000	0.000	0.017	0.021	0.036	0.044	4.461	0.037	0.184	316	2384	100	62	3689	3751	105	5019	5124	Error	Error	-5.895	62	3689	105	5019	151389	2190278	0.235	4.102	0	0	0
1	8	8	"A45"	"A45"	6420	64685	100	453	482	225	46	367	367	401	296	73	16	2	0	7059	7704	4872	63	1863	1863	1943	1001	51	86	74	0	0.000	0.000	0.000	0.000	0.000	0.000	0.000	0.000	0.000	0.000	0.000	0.000	0.000	0.000	0.017	0.020	0.032	0.038	4.526	0.032	0.176	316	2384	100	86	5196	5282	115	5841	5956	Error	Error	-5.917	86	5196	115	5841	152401	2434317	0.274	5.755	0	0	0
1	9	8	"A45"	"A45"	6720	64685	100	496	506	223	44	375	375	406	254	62	24	5	0	7746	8273	4941	59	1941	1941	1978	464	23	92	88	0	0.000	0.000	0.000	0.000	0.000	0.000	0.000	0.000	0.000	0.000	0.000	0.000	0.000	0.000	0.021	0.021	0.029	0.030	3.811	0.019	0.048	316	2384	100	121	5805	5926	131	6332	6463	Error	Error	-5.584	121	5805	131	6332	160021	2614425	0.394	13.567	0	0	0
1	10	8	"A47"	"A47"	7020	64680	100	529	561	319	56	395	395	430	411	95	12	0	0	9938	9456	5653	59	2038	2038	2356	1636	69	73	68	0	0.000	0.000	0.000	0.000	0.000	0.000	0.000	0.000	0.000	0.000	0.000	0.000	0.000	0.000	0.017	0.022	0.029	0.033	4.666	0.017	0.140	316	2384	100	134	7900	8034	166	7418	7584	Error	Error	-5.882	134	7900	166	7418	177387	2988233	0.319	4.340	0	0	0
1	11	8	"A47"	"A47"	7320	64680	100	560	584	344	58	380	380	423	893	211	0	0	0	9895	10145	4306	42	2054	2054	2408	1439	59	91	89	0	0.000	0.000	0.000	0.000	0.000	0.000	0.000	0.000	0.000	0.000	0.000	0.000	0.000	0.000	0.023	0.025	0.028	0.029	3.281	0.034	0.016	316	2384	100	180	7841	8021	204	8091	8295	Error	Error	-5.445	180	7841	204	8091	184536	3205818	0.180	5.377	0	0	0
1	12	8	"A47"	"A47"	7620	64680	100	529	573	308	53	367	367	395	200	50	41	16	0	9974	10916	5185	47	2075	2075	2791	2547	91	91	78	0	0.000	0.000	0.000	0.000	0.000	0.000	0.000	0.000	0.000	0.000	0.000	0.000	0.000	0.000	0.021	0.023	0.024	0.024	3.344	0.016	0.137	316	2384	100	162	7899	8061	206	8841	9047	Error	Error	-5.608	162	7899	206	8841	181014	3449487	0.890	3.190	0	0	0
1	13	8	"A48"	"A48"	7920	64680	100	498	504	212	42	370	370	398	222	55	33	7	0	8799	9606	5539	57	1999	1999	2083	685	32	86	82	0	0.000	0.000	0.000	0.000	0.000	0.000	0.000	0.000	0.000	0.000	0.000	0.000	0.000	0.000	0.019	0.018	0.024	0.030	4.605	0.017	0.095	316	2384	100	128	6800	6928	134	7607	7741	Error	Error	-5.731	128	6800	134	7607	159144	3035429	0.477	10.982	0	0	0
1	14	8	"A48"	"A48"	8220	64680	100	579	609	294	48	380	380	415	285	68	32	7	0	13890	13601	4815	35	2057	2057	2133	589	27	99	96	0	0.000	0.000	0.000	0.000	0.000	0.000	0.000	0.000	0.000	0.000	0.000	0.000	0.000	0.000	0.017	0.020	0.020	0.018	2.837	0.020	0.191	316	2384	100	199	11833	12032	229	11544	11773	Error	Error	-5.894	199	11833	229	11544	192487	4297886	0.681	19.470	0	0	0
1	15	8	"A48"	"A48"	8520	64680	100	614	631	227	35	392	392	417	203	48	53	22	0	16189	14900	5203	34	2143	2143	2244	694	30	96	95	0	0.000	0.000	0.000	0.000	0.000	0.000	0.000	0.000	0.000	0.000	0.000	0.000	0.000	0.000	0.016	0.019	0.022	0.019	2.717	0.017	0.235	316	2384	100	222	14046	14268	239	12757	12996	Error	Error	-5.983	222	14046	239	12757	199391	4708475	1.054	18.236	0	0	0
1	16	8	"A49"	"A49"	8820	64680	100	545	559	215	38	413	413	459	658	143	1	0	0	11053	10518	5234	49	2129	2129	2237	1119	50	87	80	0	0.000	0.000	0.000	0.000	0.000	0.000	0.000	0.000	0.000	0.000	0.000	0.000	0.000	0.000	0.015	0.017	0.025	0.025	3.976	0.016	0.084	316	2384	100	132	8924	9056	146	8389	8535	Error	Error	-6.079	132	8924	146	8389	176745	3323584	0.152	7.400	0	0	0
1	17	8	"A49"	"A49"	9120	64680	100	560	575	231	40	416	416	452	390	86	16	0	0	9920	10164	4316	42	2184	2184	2229	936	41	96	91	0	0.000	0.000	0.000	0.000	0.000	0.000	0.000	0.000	0.000	0.000	0.000	0.000	0.000	0.000	0.019	0.020	0.028	0.025	2.976	0.021	0.074	316	2384	100	144	7736	7880	159	7980	8139	Error	Error	-5.747	144	7736	159	7980	181745	3211960	0.315	8.478	0	0	0
1	18	8	"A49"	"A49"	9420	64680	100	550	571	226	39	432	432	468	299	63	21	2	0	9682	9896	4390	44	2267	2267	2329	688	29	95	89	0	0.000	0.000	0.000	0.000	0.000	0.000	0.000	0.000	0.000	0.000	0.000	0.000	0.000	0.000	0.016	0.018	0.026	0.024	3.072	0.018	0.078	316	2384	100	118	7415	7533	139	7629	7768	Error	Error	-5.974	118	7415	139	7629	180334	3126998	0.344	10.999	0	0	0
1	1	9	"A50"	"A50"	4330	64990	100	424	448	200	44	381	381	404	200	49	20	6	0	4735	5122	2359	46	1907	1907	1954	529	27	88	81	0	0.000	0.000	0.000	0.000	0.000	0.000	0.000	0.000	0.000	0.000	0.000	0.000	0.000	0.000	0.015	0.021	0.045	0.049	4.197	0.030	0.076	316	2384	100	43	2828	2871	67	3215	3282	Error	Error	-6.039	43	2828	67	3215	141442	1618563	0.220	5.989	0	0	0
1	2	9	"A50"	"A50"	4630	64985	100	450	462	201	43	384	384	416	333	80	8	0	0	4512	5402	2883	53	1913	1913	2004	763	38	86	68	0	0.000	0.000	0.000	0.000	0.000	0.000	0.000	0.000	0.000	0.000	0.000	0.000	0.000	0.000	0.025	0.022	0.049	0.048	3.823	0.051	0.137	316	2384	100	66	2599	2665	78	3489	3567	Error	Error	-5.299	66	2599	78	3489	146087	1706962	0.138	4.453	0	0	0
1	3	9	"A50"	"A50"	4925	64985	100	443	478	227	47	395	395	440	442	100	6	0	0	5146	5899	2926	49	1946	1946	2034	967	47	86	68	0	0.000	0.000	0.000	0.000	0.000	0.000	0.000	0.000	0.000	0.000	0.000	0.000	0.000	0.000	0.015	0.021	0.042	0.038	4.213	0.026	0.077	316	2384	100	48	3200	3248	83	3953	4036	Error	Error	-6.059	48	3200	83	3953	150926	1864141	0.086	3.997	0	0	0
1	4	9	"A51"	"A51"	5225	64985	100	452	480	218	45	368	368	402	223	55	25	8	0	5240	5646	3121	55	1895	1895	1962	557	28	82	79	0	0.000	0.000	0.000	0.000	0.000	0.000	0.000	0.000	0.000	0.000	0.000	0.000	0.000	0.000	0.025	0.030	0.043	0.044	4.283	0.036	0.118	316	2384	100	84	3345	3429	112	3751	3863	Error	Error	-5.315	84	3345	112	3751	151554	1784036	0.350	6.614	0	0	0
1	5	9	"A51"	"A51"	5525	64985	100	483	698	1218	174	374	374	438	847	193	4	2	0	6498	7466	4099	54	1915	1915	2034	1880	92	87	62	0	0.000	0.000	0.000	0.000	0.000	0.000	0.000	0.000	0.000	0.000	0.000	0.000	0.000	0.000	0.024	0.058	0.043	0.039	3.333	0.099	0.226	316	2384	100	109	4583	4692	324	5551	5875	Error	Error	-5.394	109	4583	324	5551	220535	2359277	0.307	2.889	0	0	0
1	6	9	"A51"	"A51"	5825	64985	100	459	495	224	45	383	383	437	567	129	3	0	0	7144	7263	2588	35	1913	1913	2037	1685	82	93	77	0	0.000	0.000	0.000	0.000	0.000	0.000	0.000	0.000	0.000	0.000	0.000	0.000	0.000	0.000	0.015	0.021	0.031	0.026	3.246	0.046	0.100	316	2384	100	76	5231	5307	112	5350	5462	Error	Error	-6.105	76	5231	112	5350	156415	2295035	0.102	3.101	0	0	0
1	7	9	"A52"	"A52"	6125	64985	100	491	620	1049	169	380	380	410	214	52	32	11	0	7048	7017	3544	50	2050	2050	2460	1614	65	77	68	0	0.000	0.000	0.000	0.000	0.000	0.000	0.000	0.000	0.000	0.000	0.000	0.000	0.000	0.000	0.022	0.048	0.039	0.039	5.214	0.048	0.079	316	2384	100	111	4998	5109	240	4967	5207	Error	Error	-5.493	111	4998	240	4967	195816	2217519	0.981	2.823	0	0	0
1	8	9	"A52"	"A52"	6425	64985	100	504	523	233	44	392	392	426	262	61	25	6	0	8288	8467	3664	43	2063	2063	2427	1630	67	91	84	0	0.000	0.000	0.000	0.000	0.000	0.000	0.000	0.000	0.000	0.000	0.000	0.000	0.000	0.000	0.018	0.020	0.029	0.028	3.589	0.018	0.120	316	2384	100	112	6225	6337	131	6404	6535	Error	Error	-5.797	112	6225	131	6404	165288	2675558	0.370	3.706	0	0	0
1	9	9	"A52"	"A52"	6725	64985	100	524	995	4148	416	384	384	418	291	69	28	11	0	6802	8358	7170	85	2032	2032	2581	1774	68	90	73	0	0.000	0.000	0.000	0.000	0.000	0.000	0.000	0.000	0.000	0.000	0.000	0.000	0.000	0.000	0.029	0.097	0.043	0.040	2.916	0.267	0.335	316	2384	100	140	4770	4910	611	6326	6937	Error	Error	-5.090	140	4770	611	6326	314334	2641084	1.983	3.256	0	0	0
1	10	9	"A53"	"A53"	7025	64985	100	416	449	197	43	358	358	392	289	73	14	1	0	6160	5775	2524	43	1842	1842	1947	906	46	78	73	0	0.000	0.000	0.000	0.000	0.000	0.000	0.000	0.000	0.000	0.000	0.000	0.000	0.000	0.000	0.013	0.023	0.045	0.045	5.193	0.030	0.096	316	2384	100	58	4318	4376	91	3933	4024	Error	Error	-6.218	58	4318	91	3933	141844	1824837	0.197	4.225	0	0	0
1	11	9	"A53"	"A53"	7325	64985	100	482	500	203	40	363	363	393	256	65	26	3	0	7238	7109	2498	35	1907	1907	1992	732	36	93	89	0	0.000	0.000	0.000	0.000	0.000	0.000	0.000	0.000	0.000	0.000	0.000	0.000	0.000	0.000	0.022	0.026	0.037	0.032	3.361	0.021	0.082	316	2384	100	119	5331	5450	137	5202	5339	Error	Error	-5.485	119	5331	137	5202	158032	2246490	0.418	6.990	0	0	0
1	12	9	"A53"	"A53"	7625	64985	100	483	575	1036	180	362	362	390	230	58	25	6	0	7515	7687	3053	39	1906	1906	2009	848	42	92	87	0	0.000	0.000	0.000	0.000	0.000	0.000	0.000	0.000	0.000	0.000	0.000	0.000	0.000	0.000	0.022	0.037	0.029	0.030	3.339	0.039	0.057	316	2384	100	121	5609	5730	213	5781	5994	Error	Error	-5.535	121	5609	213	5781	181785	2429247	0.804	6.696	0	0	0
1	13	9	"A54"	"A54"	7925	64985	100	506	527	233	44	368	368	385	169	43	43	16	0	7420	7836	3961	50	1950	1950	2026	603	29	91	87	0	0.000	0.000	0.000	0.000	0.000	0.000	0.000	0.000	0.000	0.000	0.000	0.000	0.000	0.000	0.025	0.027	0.036	0.035	3.928	0.020	0.127	316	2384	100	138	5470	5608	159	5886	6045	Error	Error	-5.309	138	5470	159	5886	166523	2476329	0.840	9.635	0	0	0
1	14	9	"A54"	"A54"	8225	64985	100	504	531	205	38	381	381	407	309	75	21	1	0	8941	9047	3793	41	1991	1991	2076	916	44	96	93	0	0.000	0.000	0.000	0.000	0.000	0.000	0.000	0.000	0.000	0.000	0.000	0.000	0.000	0.000	0.018	0.021	0.029	0.025	3.459	0.035	0.142	316	2384	100	123	6950	7073	150	7056	7206	Error	Error	-5.820	123	6950	150	7056	167670	2858697	0.401	7.610	0	0	0
1	15	9	"A54"	"A54"	8525	64980	100	527	580	471	81	387	387	416	248	59	32	7	0	9360	9464	3758	39	2041	2041	2081	517	24	97	94	0	0.000	0.000	0.000	0.000	0.000	0.000	0.000	0.000	0.000	0.000	0.000	0.000	0.000	0.000	0.019	0.026	0.028	0.027	3.227	0.016	0.031	316	2384	100	140	7319	7459	193	7423	7616	Error	Error	-5.708	140	7319	193	7423	183128	2990687	0.661	14.280	0	0	0
1	16	9	"A55"	"A55"	8825	64980	100	527	547	214	39	396	396	422	203	48	35	10	0	8802	8607	4495	52	2113	2113	2154	631	29	87	83	0	0.000	0.000	0.000	0.000	0.000	0.000	0.000	0.000	0.000	0.000	0.000	0.000	0.000	0.000	0.020	0.023	0.033	0.034	3.908	0.020	0.163	316	2384	100	131	6689	6820	151	6494	6645	Error	Error	-5.674	131	6689	151	6494	172724	2719697	0.616	10.227	0	0	0
1	17	9	"A55"	"A55"	9125	64980	100	551	589	253	42	433	433	662	2954	446	0	0	0	8881	9504	4592	48	2165	2165	2288	2081	90	89	70	0	0.000	0.000	0.000	0.000	0.000	0.000	0.000	0.000	0.000	0.000	0.000	0.000	0.000	0.000	0.018	0.021	0.027	0.023	3.432	0.021	0.050	316	2384	100	118	6716	6834	156	7339	7495	Error	Error	-5.831	118	6716	156	7339	186190	3003380	-0.025	3.468	0	0	0
1	18	9	"A55"	"A55"	9425	64980	100	554	566	220	38	411	411	443	276	62	23	4	0	7797	8855	4697	53	2224	2224	2237	407	18	97	95	0	0.000	0.000	0.000	0.000	0.000	0.000	0.000	0.000	0.000	0.000	0.000	0.000	0.000	0.000	0.026	0.023	0.031	0.033	3.291	0.017	0.047	316	2384	100	143	5573	5716	155	6631	6786	Error	Error	-5.284	143	5573	155	6631	178843	2798259	0.446	16.260	0	0	0
1	1	10	"A56"	"A56"	4330	65290	100	499	533	228	42	384	384	428	388	90	13	1	0	8157	7756	3628	46	1929	1929	2173	1728	79	81	74	0	0.000	0.000	0.000	0.000	0.000	0.000	0.000	0.000	0.000	0.000	0.000	0.000	0.000	0.000	0.018	0.026	0.033	0.034	4.167	0.055	0.225	316	2384	100	115	6228	6343	149	5827	5976	Error	Error	-5.759	115	6228	149	5827	168319	2450943	0.271	3.231	0	0	0
1	2	10	"A56"	"A56"	4630	65290	100	526	557	243	43	396	396	452	484	107	8	0	0	8875	10184	6025	59	2062	2062	2608	2387	91	84	73	0	0.000	0.000	0.000	0.000	0.000	0.000	0.000	0.000	0.000	0.000	0.000	0.000	0.000	0.000	0.019	0.020	0.029	0.026	3.358	0.017	0.129	316	2384	100	130	6813	6943	161	8122	8283	Error	Error	-5.712	130	6813	161	8122	176029	3218158	0.217	3.174	0	0	0
1	3	10	"A56"	"A56"	4930	65290	100	576	602	233	38	396	396	426	210	49	44	16	0	9039	10647	6378	59	2082	2082	2849	2401	84	89	79	0	0.000	0.000	0.000	0.000	0.000	0.000	0.000	0.000	0.000	0.000	0.000	0.000	0.000	0.000	0.026	0.024	0.029	0.027	3.207	0.017	0.206	316	2384	100	180	6957	7137	206	8565	8771	Error	Error	-5.272	180	6957	206	8565	190293	3364528	0.838	3.248	0	0	0
1	4	10	"A57"	"A57"	5230	65290	100	469	495	226	45	374	374	400	191	47	32	9	0	5891	5946	3090	51	1892	1892	1935	474	24	81	75	0	0.000	0.000	0.000	0.000	0.000	0.000	0.000	0.000	0.000	0.000	0.000	0.000	0.000	0.000	0.024	0.030	0.043	0.046	4.264	0.027	0.091	316	2384	100	95	3999	4094	121	4054	4175	Error	Error	-5.396	95	3999	121	4054	156568	1878790	0.497	8.462	0	0	0
1	5	10	"A57"	"A57"	5530	65290	100	481	503	200	39	384	384	444	1040	234	0	0	0	6545	6633	2719	40	1926	1926	2034	1547	76	86	71	0	0.000	0.000	0.000	0.000	0.000	0.000	0.000	0.000	0.000	0.000	0.000	0.000	0.000	0.000	0.021	0.025	0.036	0.033	3.555	0.023	0.052	316	2384	100	97	4619	4716	119	4707	4826	Error	Error	-5.573	97	4619	119	4707	158808	2095883	0.057	2.973	0	0	0
1	6	10	"A57"	"A57"	5830	65290	100	459	479	201	41	381	381	420	380	90	8	0	0	6707	6716	2581	38	1932	1932	1987	501	25	94	89	0	0.000	0.000	0.000	0.000	0.000	0.000	0.000	0.000	0.000	0.000	0.000	0.000	0.000	0.000	0.016	0.020	0.037	0.036	3.879	0.031	0.027	316	2384	100	78	4775	4853	98	4784	4882	Error	Error	-5.936	78	4775	98	4784	151314	2122237	0.155	9.439	0	0	0
1	7	10	"A58"	"A58"	6130	65285	100	437	490	374	76	389	389	442	728	164	1	0	0	6257	6105	2853	46	1954	1954	2031	756	37	82	76	0	0.000	0.000	0.000	0.000	0.000	0.000	0.000	0.000	0.000	0.000	0.000	0.000	0.000	0.000	0.011	0.024	0.039	0.039	4.247	0.034	0.080	316	2384	100	48	4303	4351	101	4151	4252	Error	Error	-6.486	48	4303	101	4151	154761	1929188	0.066	5.389	0	0	0
1	8	10	"A58"	"A58"	6430	65285	100	439	465	223	47	374	374	396	193	48	26	8	0	6067	6001	2177	36	1905	1905	1973	929	47	91	82	0	0.000	0.000	0.000	0.000	0.000	0.000	0.000	0.000	0.000	0.000	0.000	0.000	0.000	0.000	0.016	0.022	0.038	0.035	3.373	0.023	0.070	316	2384	100	65	4162	4227	91	4096	4187	Error	Error	-6.001	65	4162	91	4096	146820	1896259	0.358	4.336	0	0	0
1	9	10	"A58"	"A58"	6730	65285	100	407	451	212	47	354	354	384	200	52	23	6	0	6266	6091	2071	34	1832	1832	1870	393	21	93	92	0	0.000	0.000	0.000	0.000	0.000	0.000	0.000	0.000	0.000	0.000	0.000	0.000	0.000	0.000	0.012	0.023	0.034	0.030	4.004	0.029	0.071	316	2384	100	53	4434	4487	97	4259	4356	Error	Error	-6.386	53	4434	97	4259	142534	1924829	0.335	10.740	0	0	0
1	10	10	"A59"	"A59"	7030	65285	100	421	464	201	43	357	357	402	474	117	4	0	0	6944	6608	3015	45	1864	1864	1984	1132	57	78	76	0	0.000	0.000	0.000	0.000	0.000	0.000	0.000	0.000	0.000	0.000	0.000	0.000	0.000	0.000	0.013	0.023	0.033	0.036	5.249	0.020	0.038	316	2384	100	64	5080	5144	107	4744	4851	Error	Error	-6.311	64	5080	107	4744	146515	2088248	0.131	4.085	0	0	0
1	11	10	"A59"	"A59"	7330	65285	100	657	4312	13875	321	367	367	392	247	63	56	32	3	10441	15773	15321	97	1929	1929	2151	1285	59	97	96	6	0.000	0.000	0.000	0.000	0.000	0.000	0.000	0.000	0.000	0.000	0.000	0.000	0.000	0.000	0.034	0.285	0.044	0.047	3.721	0.669	0.579	316	2384	100	290	8512	8802	3945	13844	17789	Error	Error	-4.875	290	8512	3945	13844	1362454	4984340	15.870	10.601	0	0	0
1	12	10	"A59"	"A59"	7630	65285	100	466	490	195	39	371	371	405	411	101	6	0	0	8067	8063	3126	38	1924	1924	2030	1328	65	93	89	0	0.000	0.000	0.000	0.000	0.000	0.000	0.000	0.000	0.000	0.000	0.000	0.000	0.000	0.000	0.015	0.019	0.031	0.028	3.202	0.142	0.368	316	2384	100	95	6143	6238	119	6139	6258	Error	Error	-6.015	95	6143	119	6139	154971	2547976	0.207	4.543	0	0	0
1	13	10	"A60"	"A60"	7930	65285	100	389	422	196	46	371	371	409	331	80	8	1	0	4182	4854	2805	57	1898	1898	1960	644	32	77	62	0	0.000	0.000	0.000	0.000	0.000	0.000	0.000	0.000	0.000	0.000	0.000	0.000	0.000	0.000	0.008	0.017	0.054	0.061	4.653	0.026	0.028	316	2384	100	18	2284	2302	51	2956	3007	Error	Error	-6.987	18	2284	51	2956	133374	1533782	0.039	4.494	0	0	0
1	14	10	"A60"	"A60"	8230	65285	100	434	452	181	40	389	389	523	2086	398	0	0	0	4314	5036	2580	51	1935	1935	2139	2517	117	47	18	0	0.000	0.000	0.000	0.000	0.000	0.000	0.000	0.000	0.000	0.000	0.000	0.000	0.000	0.000	0.019	0.020	0.046	0.046	4.304	0.021	0.022	316	2384	100	45	2379	2424	63	3101	3164	Error	Error	-5.724	45	2379	63	3101	142936	1591513	-0.034	1.151	0	0	0
1	15	10	"A60"	"A60"	8530	65285	100	414	449	221	49	385	385	414	252	60	15	1	0	4247	5409	3376	62	2001	2001	2048	836	40	83	62	0	0.000	0.000	0.000	0.000	0.000	0.000	0.000	0.000	0.000	0.000	0.000	0.000	0.000	0.000	0.013	0.019	0.044	0.046	4.625	0.159	0.427	316	2384	100	29	2246	2275	64	3408	3472	Error	Error	-6.275	29	2246	64	3408	141943	1709338	0.139	4.020	0	0	0
1	16	10	"A61"	"A61"	8830	65285	100	561	578	231	39	400	400	442	667	150	2	0	0	11528	11365	5943	52	2093	2093	2129	503	23	92	88	0	0.000	0.000	0.000	0.000	0.000	0.000	0.000	0.000	0.000	0.000	0.000	0.000	0.000	0.000	0.017	0.019	0.024	0.025	3.775	0.018	0.111	316	2384	100	161	9435	9596	178	9272	9450	Error	Error	-5.873	161	9435	178	9272	182790	3591309	0.204	18.362	0	0	0
1	17	10	"A61"	"A61"	9130	65285	100	612	613	210	34	413	413	440	201	45	49	18	0	11838	11437	4772	41	2231	2231	2259	486	21	99	95	0	0.000	0.000	0.000	0.000	0.000	0.000	0.000	0.000	0.000	0.000	0.000	0.000	0.000	0.000	0.021	0.022	0.028	0.025	2.771	0.020	0.150	316	2384	100	199	9607	9806	200	9206	9406	Error	Error	-5.593	199	9607	200	9206	193717	3614057	0.861	18.885	0	0	0
1	18	10	"A61"	"A61"	9430	65285	100	581	591	224	37	430	430	462	289	62	25	3	0	10488	11222	6258	55	2319	2319	2361	717	30	95	89	0	0.000	0.000	0.000	0.000	0.000	0.000	0.000	0.000	0.000	0.000	0.000	0.000	0.000	0.000	0.018	0.018	0.023	0.024	3.402	0.021	0.121	316	2384	100	151	8169	8320	161	8903	9064	Error	Error	-5.758	151	8169	161	8903	186672	3546034	0.446	12.358	0	0	0
1	1	11	"A62"	"A62"	4335	65590	100	449	483	205	42	387	387	416	239	57	21	5	0	8291	8018	3788	47	1889	1889	1975	912	46	86	82	0	0.000	0.000	0.000	0.000	0.000	0.000	0.000	0.000	0.000	0.000	0.000	0.000	0.000	0.000	0.010	0.016	0.026	0.025	3.888	0.028	0.130	316	2384	100	62	6402	6464	96	6129	6225	Error	Error	-6.690	62	6402	96	6129	152653	2533611	0.280	6.626	0	0	0
1	2	11	"A62"	"A62"	4635	65590	100	540	922	2735	296	380	380	411	252	61	35	11	0	8058	8709	6966	79	1845	1845	1907	555	29	94	91	0	0.000	0.000	0.000	0.000	0.000	0.000	0.000	0.000	0.000	0.000	0.000	0.000	0.000	0.000	0.026	0.079	0.040	0.039	3.694	0.231	0.525	316	2384	100	160	6213	6373	542	6864	7406	Error	Error	-5.279	160	6213	542	6864	291425	2751898	2.028	12.256	0	0	0
1	3	11	"A62"	"A62"	4935	65590	100	501	591	902	152	401	401	508	844	166	2	0	0	7541	8395	4146	49	1929	1929	2179	2227	102	84	59	0	0.000	0.000	0.000	0.000	0.000	0.000	0.000	0.000	0.000	0.000	0.000	0.000	0.000	0.000	0.018	0.029	0.032	0.031	3.853	0.039	0.027	316	2384	100	100	5612	5712	190	6466	6656	Error	Error	-5.810	100	5612	190	6466	186605	2652962	0.098	2.791	0	0	0
1	4	11	"A63"	"A63"	5235	65590	100	490	607	1125	185	373	373	400	221	55	31	9	0	8024	8541	4458	52	1869	1869	1932	590	30	87	82	0	0.000	0.000	0.000	0.000	0.000	0.000	0.000	0.000	0.000	0.000	0.000	0.000	0.000	0.000	0.019	0.035	0.032	0.032	4.084	0.041	0.064	316	2384	100	117	6155	6272	234	6672	6906	Error	Error	-5.717	117	6155	234	6672	191770	2698937	0.937	11.202	0	0	0
1	5	11	"A63"	"A63"	5535	65590	100	507	523	213	40	375	375	400	190	47	39	12	0	8474	8451	3067	36	1890	1890	1996	777	38	97	94	0	0.000	0.000	0.000	0.000	0.000	0.000	0.000	0.000	0.000	0.000	0.000	0.000	0.000	0.000	0.020	0.023	0.028	0.026	2.964	0.018	0.107	316	2384	100	132	6584	6716	148	6561	6709	Error	Error	-5.640	132	6584	148	6561	165265	2670570	0.647	8.308	0	0	0
1	6	11	"A63"	"A63"	5835	65590	100	503	531	199	37	379	379	436	552	126	3	0	0	9360	9573	3210	33	1888	1888	1964	799	40	98	96	0	0.000	0.000	0.000	0.000	0.000	0.000	0.000	0.000	0.000	0.000	0.000	0.000	0.000	0.000	0.017	0.020	0.024	0.019	3.736	0.029	0.112	316	2384	100	124	7472	7596	152	7685	7837	Error	Error	-5.913	124	7472	152	7685	167825	3024992	0.172	9.523	0	0	0
1	7	11	"A64"	"A64"	6135	65590	100	497	534	250	46	388	388	435	452	103	8	0	0	9519	8897	3787	42	1931	1931	2011	829	41	91	86	0	0.000	0.000	0.000	0.000	0.000	0.000	0.000	0.000	0.000	0.000	0.000	0.000	0.000	0.000	0.014	0.021	0.027	0.028	3.991	0.020	0.129	316	2384	100	109	7588	7697	146	6966	7112	Error	Error	-6.121	109	7588	146	6966	168589	2811386	0.219	8.306	0	0	0
1	8	11	"A64"	"A64"	6435	65590	100	453	486	242	49	359	359	389	358	92	14	1	0	7540	8034	3467	43	1828	1828	1975	1430	72	94	88	0	0.000	0.000	0.000	0.000	0.000	0.000	0.000	0.000	0.000	0.000	0.000	0.000	0.000	0.000	0.016	0.020	0.030	0.026	2.648	0.018	0.115	316	2384	100	94	5712	5806	127	6206	6333	Error	Error	-5.925	94	5712	127	6206	153634	2538804	0.271	4.237	0	0	0
1	9	11	"A64"	"A64"	6735	65590	100	503	509	196	38	371	371	447	1462	327	0	0	0	7985	9107	4078	44	1947	1947	2504	2624	104	93	65	0	0.000	0.000	0.000	0.000	0.000	0.000	0.000	0.000	0.000	0.000	0.000	0.000	0.000	0.000	0.022	0.019	0.026	0.024	3.043	0.014	0.115	316	2384	100	132	6038	6170	138	7160	7298	Error	Error	-5.515	132	6038	138	7160	160942	2877670	0.042	2.516	0	0	0
1	10	11	"A65"	"A65"	7035	65590	100	541	567	231	40	364	364	389	255	65	36	6	0	9892	8985	3580	39	1860	1860	1907	479	25	93	89	0	0.000	0.000	0.000	0.000	0.000	0.000	0.000	0.000	0.000	0.000	0.000	0.000	0.000	0.000	0.022	0.028	0.033	0.033	3.223	0.024	0.177	316	2384	100	177	8032	8209	203	7125	7328	Error	Error	-5.504	177	8032	203	7125	179137	2839410	0.698	14.777	0	0	0
1	11	11	"A65"	"A65"	7335	65590	100	495	509	179	35	363	363	396	225	56	30	5	0	10900	10403	2992	28	1875	1875	1909	404	21	99	99	0	0.000	0.000	0.000	0.000	0.000	0.000	0.000	0.000	0.000	0.000	0.000	0.000	0.000	0.000	0.015	0.017	0.022	0.020	2.563	0.014	0.044	316	2384	100	132	9025	9157	146	8528	8674	Error	Error	-6.095	132	9025	146	8528	160828	3287366	0.502	21.025	0	0	0
1	12	11	"A65"	"A65"	7635	65585	100	533	554	221	39	367	367	389	193	49	44	15	0	11541	11147	3194	28	1881	1881	1916	397	20	99	98	0	0.000	0.000	0.000	0.000	0.000	0.000	0.000	0.000	0.000	0.000	0.000	0.000	0.000	0.000	0.017	0.020	0.024	0.021	2.603	0.018	0.117	316	2384	100	166	9660	9826	187	9266	9453	Error	Error	-5.863	166	9660	187	9266	175094	3522380	0.855	23.252	0	0	0
1	13	11	"A66"	"A66"	7935	65585	100	510	524	206	39	363	363	389	195	50	38	13	0	9253	9029	3835	42	1916	1916	1949	377	19	95	90	0	0.000	0.000	0.000	0.000	0.000	0.000	0.000	0.000	0.000	0.000	0.000	0.000	0.000	0.000	0.020	0.023	0.030	0.027	3.111	0.020	0.098	316	2384	100	147	7337	7484	161	7113	7274	Error	Error	-5.641	147	7337	161	7113	165466	2853229	0.692	18.780	0	0	0
1	14	11	"A66"	"A66"	8235	65585	100	495	529	225	42	375	375	410	367	89	17	0	0	9702	9900	3888	39	1955	1955	2021	1359	67	93	91	0	0.000	0.000	0.000	0.000	0.000	0.000	0.000	0.000	0.000	0.000	0.000	0.000	0.000	0.000	0.015	0.019	0.025	0.021	3.141	0.056	0.194	316	2384	100	120	7747	7867	154	7945	8099	Error	Error	-6.013	120	7747	154	7945	167087	3128291	0.324	5.798	0	0	0
1	15	11	"A66"	"A66"	8535	65585	100	536	552	214	38	387	387	432	472	109	8	0	0	11604	11440	4481	39	2004	2004	2054	569	27	99	96	0	0.000	0.000	0.000	0.000	0.000	0.000	0.000	0.000	0.000	0.000	0.000	0.000	0.000	0.000	0.016	0.017	0.021	0.020	3.006	0.023	0.029	316	2384	100	149	9600	9749	165	9436	9601	Error	Error	-6.010	149	9600	165	9436	174574	3615133	0.254	16.496	0	0	0
1	16	11	"A67"	"A67"	8835	65585	100	535	544	198	36	390	390	412	195	47	40	10	0	9911	9688	4628	47	2036	2036	2069	398	19	95	92	0	0.000	0.000	0.000	0.000	0.000	0.000	0.000	0.000	0.000	0.000	0.000	0.000	0.000	0.000	0.018	0.020	0.024	0.023	3.374	0.018	0.093	316	2384	100	145	7875	8020	154	7652	7806	Error	Error	-5.763	145	7875	154	7652	171848	3061535	0.677	19.143	0	0	0
1	17	11	"A67"	"A67"	9135	65585	100	536	571	301	52	405	405	430	203	47	37	12	0	9585	9897	4487	45	2182	2182	2209	411	18	97	95	0	0.000	0.000	0.000	0.000	0.000	0.000	0.000	0.000	0.000	0.000	0.000	0.000	0.000	0.000	0.018	0.022	0.026	0.024	2.888	0.021	0.104	316	2384	100	131	7403	7534	166	7715	7881	Error	Error	-5.820	131	7403	166	7715	180483	3127553	0.695	18.706	0	0	0
1	18	11	"A67"	"A67"	9435	65585	100	576	597	292	48	421	421	445	274	61	27	5	0	11292	11644	5425	46	2277	2277	2288	417	18	98	97	0	0.000	0.000	0.000	0.000	0.000	0.000	0.000	0.000	0.000	0.000	0.000	0.000	0.000	0.000	0.017	0.019	0.022	0.020	3.295	0.017	0.135	316	2384	100	155	9015	9170	176	9367	9543	Error	Error	-5.862	155	9015	176	9367	188623	3679519	0.555	22.436	0	0	0
1	1	12	"A68"	"A68"	4340	65895	100	502	536	218	40	379	379	402	187	46	41	12	0	8802	8893	3944	44	1882	1882	1944	493	25	96	92	0	0.000	0.000	0.000	0.000	0.000	0.000	0.000	0.000	0.000	0.000	0.000	0.000	0.000	0.000	0.018	0.022	0.030	0.028	3.311	0.021	0.154	316	2384	100	123	6920	7043	157	7011	7168	Error	Error	-5.814	123	6920	157	7011	169515	2810263	0.717	14.095	0	0	0
1	2	12	"A68"	"A68"	4640	65895	100	470	506	236	46	373	373	398	196	49	32	10	0	8532	8795	3926	44	1869	1869	1913	451	23	96	94	0	0.000	0.000	0.000	0.000	0.000	0.000	0.000	0.000	0.000	0.000	0.000	0.000	0.000	0.000	0.015	0.019	0.025	0.024	3.488	0.018	0.106	316	2384	100	97	6663	6760	133	6926	7059	Error	Error	-6.102	97	6663	133	6926	159778	2779271	0.551	15.259	0	0	0
1	3	12	"A68"	"A68"	4940	65895	100	517	562	351	62	382	382	411	250	60	30	9	0	8850	8563	3273	38	1917	1917	1978	560	28	96	93	0	0.000	0.000	0.000	0.000	0.000	0.000	0.000	0.000	0.000	0.000	0.000	0.000	0.000	0.000	0.019	0.027	0.032	0.027	3.285	0.038	0.141	316	2384	100	135	6933	7068	180	6646	6826	Error	Error	-5.682	135	6933	180	6646	177481	2705791	0.604	11.759	0	0	0
1	4	12	"A69"	"A69"	5240	65890	100	515	545	215	39	376	376	414	286	69	28	4	0	10246	10257	3568	34	1909	1909	1972	609	30	96	94	0	0.000	0.000	0.000	0.000	0.000	0.000	0.000	0.000	0.000	0.000	0.000	0.000	0.000	0.000	0.017	0.020	0.024	0.020	3.406	0.023	0.146	316	2384	100	139	8337	8476	169	8348	8517	Error	Error	-5.906	139	8337	169	8348	172066	3241356	0.458	13.604	0	0	0
1	5	12	"A69"	"A69"	5540	65890	100	481	522	231	44	372	372	403	220	54	30	9	0	9678	9282	3347	36	1876	1876	1922	535	27	97	95	0	0.000	0.000	0.000	0.000	0.000	0.000	0.000	0.000	0.000	0.000	0.000	0.000	0.000	0.000	0.014	0.020	0.024	0.023	3.497	0.017	0.071	316	2384	100	109	7802	7911	150	7406	7556	Error	Error	-6.161	109	7802	150	7406	164942	2933177	0.541	13.757	0	0	0
1	6	12	"A69"	"A69"	5840	65890	100	551	565	208	36	390	390	417	257	61	31	5	0	10644	10083	3318	32	1915	1915	1972	567	28	98	96	0	0.000	0.000	0.000	0.000	0.000	0.000	0.000	0.000	0.000	0.000	0.000	0.000	0.000	0.000	0.018	0.021	0.028	0.024	2.940	0.021	0.152	316	2384	100	161	8729	8890	175	8168	8343	Error	Error	-5.761	161	8729	175	8168	178546	3186078	0.576	14.305	0	0	0
1	7	12	"A70"	"A70"	6140	65890	100	450	478	220	46	368	368	399	267	66	19	4	0	6593	6593	2783	42	1863	1863	1924	507	26	92	85	0	0.000	0.000	0.000	0.000	0.000	0.000	0.000	0.000	0.000	0.000	0.000	0.000	0.000	0.000	0.017	0.023	0.038	0.033	4.048	0.026	0.098	316	2384	100	82	4730	4812	110	4730	4840	Error	Error	-5.850	82	4730	110	4730	151025	2083539	0.296	9.209	0	0	0
1	8	12	"A70"	"A70"	6440	65890	100	452	479	199	41	360	360	403	366	90	12	0	0	7362	7184	2823	39	1828	1828	1909	892	46	94	87	0	0.000	0.000	0.000	0.000	0.000	0.000	0.000	0.000	0.000	0.000	0.000	0.000	0.000	0.000	0.017	0.022	0.033	0.030	3.385	0.042	0.106	316	2384	100	92	5534	5626	119	5356	5475	Error	Error	-5.911	92	5534	119	5356	151433	2270288	0.208	5.914	0	0	0
1	9	12	"A70"	"A70"	6740	65890	100	479	486	191	39	367	367	401	332	82	11	0	0	7249	7423	3223	43	1826	1826	1869	486	26	96	94	0	0.000	0.000	0.000	0.000	0.000	0.000	0.000	0.000	0.000	0.000	0.000	0.000	0.000	0.000	0.021	0.021	0.030	0.029	3.553	0.031	0.053	316	2384	100	112	5423	5535	119	5597	5716	Error	Error	-5.598	112	5423	119	5597	153724	2345627	0.256	11.428	0	0	0
1	10	12	"A71"	"A71"	7040	65890	100	477	652	1188	182	362	362	395	339	85	19	4	0	8729	8473	3402	40	1848	1848	1888	459	24	95	90	0	0.000	0.000	0.000	0.000	0.000	0.000	0.000	0.000	0.000	0.000	0.000	0.000	0.000	0.000	0.017	0.044	0.028	0.030	4.028	0.085	0.101	316	2384	100	115	6881	6996	290	6625	6915	Error	Error	-5.903	115	6881	290	6625	205909	2677413	0.758	14.346	0	0	0
1	11	12	"A71"	"A71"	7340	65890	100	497	530	260	49	371	371	392	168	42	40	18	0	10169	9622	3972	41	1874	1874	1907	365	19	99	97	0	0.000	0.000	0.000	0.000	0.000	0.000	0.000	0.000	0.000	0.000	0.000	0.000	0.000	0.000	0.015	0.021	0.023	0.021	3.178	0.020	0.135	316	2384	100	126	8295	8421	159	7748	7907	Error	Error	-6.041	126	8295	159	7748	167379	3040537	0.821	21.137	0	0	0
1	12	12	"A71"	"A71"	7640	65890	100	505	524	209	39	376	376	395	172	43	41	13	0	10866	10184	3156	30	1890	1890	1919	364	18	99	97	0	0.000	0.000	0.000	0.000	0.000	0.000	0.000	0.000	0.000	0.000	0.000	0.000	0.000	0.000	0.014	0.018	0.022	0.018	2.928	0.017	0.117	316	2384	100	129	8976	9105	148	8294	8442	Error	Error	-6.121	129	8976	148	8294	165563	3218199	0.750	22.706	0	0	0
1	13	12	"A72"	"A72"	7940	65890	100	573	589	212	35	387	387	429	441	102	12	0	0	11228	12860	6141	47	2172	2172	2664	2039	76	98	90	0	0.000	0.000	0.000	0.000	0.000	0.000	0.000	0.000	0.000	0.000	0.000	0.000	0.000	0.000	0.021	0.019	0.023	0.020	2.882	0.015	0.181	316	2384	100	186	9056	9242	202	10688	10890	Error	Error	-5.605	186	9056	202	10688	186045	4063837	0.363	5.000	0	0	0
1	14	12	"A72"	"A72"	8240	65890	100	588	611	270	44	393	393	424	276	65	35	7	0	12201	13850	6266	45	2107	2107	2523	1526	60	100	100	0	0.000	0.000	0.000	0.000	0.000	0.000	0.000	0.000	0.000	0.000	0.000	0.000	0.000	0.000	0.019	0.019	0.021	0.019	2.658	0.017	0.115	316	2384	100	195	10094	10289	218	11743	11961	Error	Error	-5.694	195	10094	218	11743	193136	4376502	0.678	7.423	0	0	0
1	15	12	"A72"	"A72"	8540	65890	100	576	601	229	38	395	395	417	202	48	43	18	0	12651	13833	6098	44	2195	2195	2701	1779	65	99	99	0	0.000	0.000	0.000	0.000	0.000	0.000	0.000	0.000	0.000	0.000	0.000	0.000	0.000	0.000	0.017	0.018	0.020	0.019	2.374	0.015	0.201	316	2384	100	181	10456	10637	206	11638	11844	Error	Error	-5.852	181	10456	206	11638	189851	4371353	0.911	6.257	0	0	0
1	16	12	"A73"	"A73"	8840	65885	100	404	426	180	42	402	402	431	296	68	7	0	0	3534	3927	1843	46	2064	2064	2106	654	31	78	56	0	0.000	0.000	0.000	0.000	0.000	0.000	0.000	0.000	0.000	0.000	0.000	0.000	0.000	0.000	0.001	0.013	0.071	0.075	4.557	0.054	0.063	316	2384	100	2	1470	1472	24	1863	1887	Error	Error	-9.522	2	1470	24	1863	134764	1241013	-0.017	2.784	0	0	0
1	17	12	"A73"	"A73"	9140	65885	100	433	458	229	50	406	406	442	620	140	0	0	0	3848	4202	1891	45	2155	2155	2260	2193	97	31	9	0	0.000	0.000	0.000	0.000	0.000	0.000	0.000	0.000	0.000	0.000	0.000	0.000	0.000	0.000	0.016	0.025	0.081	0.080	4.467	0.022	0.024	316	2384	100	27	1693	1720	52	2047	2099	Error	Error	-5.970	27	1693	52	2047	144719	1327875	0.026	0.886	0	0	0
1	18	12	"A73"	"A73"	9440	65885	100	466	481	195	40	423	423	478	554	115	1	0	0	4065	4259	1681	39	2286	2286	2407	1373	57	62	20	0	0.000	0.000	0.000	0.000	0.000	0.000	0.000	0.000	0.000	0.000	0.000	0.000	0.000	0.000	0.024	0.029	0.080	0.082	3.925	0.028	0.032	316	2384	100	43	1779	1822	58	1973	2031	Error	Error	-5.371	43	1779	58	1973	152068	1345966	0.005	1.349	0	0	0
1	1	13	"A74"	"A74"	4345	66195	100	541	628	958	152	411	411	547	2443	446	0	0	0	9974	11529	5718	49	1973	1973	2129	1722	80	94	90	0	0.000	0.000	0.000	0.000	0.000	0.000	0.000	0.000	0.000	0.000	0.000	0.000	0.000	0.000	0.016	0.023	0.021	0.020	3.642	0.153	0.141	316	2384	100	130	8001	8131	217	9556	9773	Error	Error	-5.944	130	8001	217	9556	198331	3643284	0.033	5.459	0	0	0
1	2	13	"A74"	"A74"	4645	66195	100	526	556	243	43	380	380	414	240	57	32	8	0	9435	10016	4129	41	1955	1955	2084	713	34	99	98	0	0.000	0.000	0.000	0.000	0.000	0.000	0.000	0.000	0.000	0.000	0.000	0.000	0.000	0.000	0.020	0.022	0.025	0.023	2.608	0.024	0.171	316	2384	100	146	7480	7626	176	8061	8237	Error	Error	-5.679	146	7480	176	8061	175635	3165119	0.592	11.125	0	0	0
1	3	13	"A74"	"A74"	4945	66195	100	583	622	295	47	410	410	464	516	111	10	1	0	11007	12525	6182	49	2039	2039	2327	1356	58	100	97	0	0.000	0.000	0.000	0.000	0.000	0.000	0.000	0.000	0.000	0.000	0.000	0.000	0.000	0.000	0.019	0.020	0.023	0.021	2.850	0.036	0.087	316	2384	100	173	8968	9141	212	10486	10698	Error	Error	-5.696	173	8968	212	10486	196518	3957869	0.306	7.521	0	0	0
1	4	13	"A75"	"A75"	5245	66195	100	571	608	264	43	400	400	436	274	62	35	8	0	11177	12300	6388	51	2063	2063	2922	3211	109	87	73	0	0.000	0.000	0.000	0.000	0.000	0.000	0.000	0.000	0.000	0.000	0.000	0.000	0.000	0.000	0.019	0.020	0.025	0.023	3.228	0.016	0.190	316	2384	100	171	9114	9285	208	10237	10445	Error	Error	-5.736	171	9114	208	10237	192125	3886701	0.628	2.921	0	0	0
1	5	13	"A75"	"A75"	5545	66195	100	541	609	396	65	421	421	742	2127	286	0	0	0	9909	12011	6451	53	2088	2088	3852	6290	163	66	24	0	0.000	0.000	0.000	0.000	0.000	0.000	0.000	0.000	0.000	0.000	0.000	0.000	0.000	0.000	0.015	0.019	0.022	0.020	2.703	0.035	0.214	316	2384	100	120	7821	7941	188	9923	10111	Error	Error	-6.026	120	7821	188	9923	192331	3795478	-0.063	1.297	0	0	0
1	6	13	"A75"	"A75"	5845	66195	100	614	624	247	39	405	405	456	713	156	2	0	0	12047	13478	6998	51	2088	2088	2858	2890	101	98	73	0	0.000	0.000	0.000	0.000	0.000	0.000	0.000	0.000	0.000	0.000	0.000	0.000	0.000	0.000	0.021	0.019	0.022	0.019	2.803	0.016	0.018	316	2384	100	209	9959	10168	219	11390	11609	Error	Error	-5.574	209	9959	219	11390	197069	4259015	0.236	3.675	0	0	0
1	7	13	"A76"	"A76"	6145	66195	100	487	519	277	53	360	360	389	199	51	38	10	0	8299	9171	5177	56	1884	1884	2225	1466	65	88	85	0	0.000	0.000	0.000	0.000	0.000	0.000	0.000	0.000	0.000	0.000	0.000	0.000	0.000	0.000	0.020	0.022	0.027	0.027	3.014	0.019	0.161	316	2384	100	127	6415	6542	159	7287	7446	Error	Error	-5.659	127	6415	159	7287	164113	2898050	0.653	4.738	0	0	0
1	8	13	"A76"	"A76"	6445	66190	100	523	538	226	42	372	372	400	196	49	41	14	0	8789	10118	5480	54	1922	1922	2478	2036	82	94	80	0	0.000	0.000	0.000	0.000	0.000	0.000	0.000	0.000	0.000	0.000	0.000	0.000	0.000	0.000	0.022	0.020	0.029	0.024	2.792	0.014	0.148	316	2384	100	151	6867	7018	166	8196	8362	Error	Error	-5.507	151	6867	166	8196	169876	3197137	0.704	3.752	0	0	0
1	9	13	"A76"	"A76"	6745	66190	100	505	552	317	57	381	381	425	513	120	6	0	0	10490	11932	6122	51	2014	2014	2882	3379	117	92	63	0	0.000	0.000	0.000	0.000	0.000	0.000	0.000	0.000	0.000	0.000	0.000	0.000	0.000	0.000	0.015	0.017	0.019	0.017	3.346	0.046	0.209	316	2384	100	124	8476	8600	171	9918	10089	Error	Error	-6.095	124	8476	171	9918	174447	3770584	0.248	2.678	0	0	0
1	10	13	"A77"	"A77"	7045	66190	100	865	895	371	41	382	382	419	222	52	77	53	0	11741	13161	6951	52	2060	2060	2624	2061	78	93	86	0	0.000	0.000	0.000	0.000	0.000	0.000	0.000	0.000	0.000	0.000	0.000	0.000	0.000	0.000	0.050	0.046	0.048	0.045	2.286	0.041	0.596	316	2384	100	483	9681	10164	513	11101	11614	Error	Error	-4.325	483	9681	513	11101	282768	4158736	2.144	5.113	0	0	0
1	11	13	"A77"	"A77"	7345	66190	100	871	895	371	41	402	402	431	218	50	75	54	0	11339	12107	4801	39	2112	2112	2832	2270	80	100	89	0	0.000	0.000	0.000	0.000	0.000	0.000	0.000	0.000	0.000	0.000	0.000	0.000	0.000	0.000	0.051	0.049	0.049	0.044	2.229	0.044	0.505	316	2384	100	469	9227	9696	493	9995	10488	Error	Error	-4.298	469	9227	493	9995	282848	3825754	2.128	4.086	0	0	0
1	12	13	"A77"	"A77"	7645	66190	100	919	947	376	39	403	403	438	264	60	75	47	0	10236	12376	5979	48	2074	2074	2716	2356	86	100	95	0	0.000	0.000	0.000	0.000	0.000	0.000	0.000	0.000	0.000	0.000	0.000	0.000	0.000	0.000	0.063	0.053	0.056	0.047	2.257	0.044	0.599	316	2384	100	516	8162	8678	544	10302	10846	Error	Error	-3.983	516	8162	544	10302	299276	3910779	1.928	4.100	0	0	0
1	13	13	"A78"	"A78"	7945	66190	100	596	611	226	36	396	396	417	199	47	50	19	0	10767	11812	5116	43	2194	2194	3045	2732	89	93	83	0	0.000	0.000	0.000	0.000	0.000	0.000	0.000	0.000	0.000	0.000	0.000	0.000	0.000	0.000	0.023	0.022	0.026	0.023	2.595	0.017	0.240	316	2384	100	200	8573	8773	215	9618	9833	Error	Error	-5.422	200	8573	215	9618	192980	3732674	0.975	3.209	0	0	0
1	14	13	"A78"	"A78"	8245	66190	100	598	633	259	40	407	407	436	302	69	34	8	0	11686	14363	7330	51	2232	2232	3013	2437	80	98	92	0	0.000	0.000	0.000	0.000	0.000	0.000	0.000	0.000	0.000	0.000	0.000	0.000	0.000	0.000	0.020	0.019	0.021	0.019	2.770	0.020	0.134	316	2384	100	191	9454	9645	226	12131	12357	Error	Error	-5.629	191	9454	226	12131	200060	4538698	0.652	4.657	0	0	0
1	15	13	"A78"	"A78"	8545	66190	100	695	740	307	41	410	410	446	247	55	56	25	0	15161	16720	7333	43	2299	2299	2872	1977	68	100	98	0	0.000	0.000	0.000	0.000	0.000	0.000	0.000	0.000	0.000	0.000	0.000	0.000	0.000	0.000	0.022	0.023	0.025	0.020	2.522	0.021	0.229	316	2384	100	285	12862	13147	330	14421	14751	Error	Error	-5.496	285	12862	330	14421	233799	5283398	1.190	7.005	0	0	0
1	16	13	"A79"	"A79"	8845	66190	100	561	639	931	145	399	399	426	200	46	42	16	0	11877	12115	5339	44	2184	2184	2267	550	24	97	94	0	0.000	0.000	0.000	0.000	0.000	0.000	0.000	0.000	0.000	0.000	0.000	0.000	0.000	0.000	0.017	0.024	0.023	0.020	2.972	0.029	0.081	316	2384	100	162	9693	9855	240	9931	10171	Error	Error	-5.903	162	9693	240	9931	201929	3828236	1.065	17.905	0	0	0
1	17	13	"A79"	"A79"	9140	66190	100	621	650	246	37	408	408	441	283	64	39	10	0	13053	14019	5221	37	2233	2233	2352	664	28	100	100	0	0.000	0.000	0.000	0.000	0.000	0.000	0.000	0.000	0.000	0.000	0.000	0.000	0.000	0.000	0.020	0.021	0.022	0.018	2.728	0.065	0.202	316	2384	100	213	10820	11033	242	11786	12028	Error	Error	-5.667	213	10820	242	11786	205526	4429977	0.739	17.571	0	0	0
1	18	13	"A79"	"A79"	9440	66190	100	576	616	234	37	422	422	449	243	54	33	13	0	12331	12879	5993	46	2298	2298	2337	510	21	98	95	0	0.000	0.000	0.000	0.000	0.000	0.000	0.000	0.000	0.000	0.000	0.000	0.000	0.000	0.000	0.015	0.018	0.022	0.018	2.968	0.018	0.113	316	2384	100	154	10033	10187	194	10581	10775	Error	Error	-6.026	154	10033	194	10581	194665	4069836	0.687	20.671	0	0	0
1	1	14	"A80"	"A80"	4350	66495	100	505	558	257	46	395	395	427	295	69	24	5	0	8866	10362	5488	52	1954	1954	2060	696	33	93	92	0	0.000	0.000	0.000	0.000	0.000	0.000	0.000	0.000	0.000	0.000	0.000	0.000	0.000	0.000	0.016	0.019	0.024	0.022	3.860	0.024	0.146	316	2384	100	110	6912	7022	163	8408	8571	Error	Error	-5.974	110	6912	163	8408	176292	3274481	0.444	11.928	0	0	0
1	2	14	"A80"	"A80"	4650	66495	100	526	595	456	76	398	398	422	230	54	32	14	0	8279	9442	5486	58	1967	1967	2023	486	24	98	95	0	0.000	0.000	0.000	0.000	0.000	0.000	0.000	0.000	0.000	0.000	0.000	0.000	0.000	0.000	0.020	0.026	0.031	0.027	2.740	0.036	0.217	316	2384	100	128	6312	6440	197	7475	7672	Error	Error	-5.624	128	6312	197	7475	187992	2983640	0.752	15.265	0	0	0
1	3	14	"A80"	"A80"	4950	66495	100	568	615	292	47	400	400	437	287	65	35	12	0	8944	10658	6353	59	2016	2016	2093	689	32	99	95	0	0.000	0.000	0.000	0.000	0.000	0.000	0.000	0.000	0.000	0.000	0.000	0.000	0.000	0.000	0.024	0.025	0.032	0.029	2.552	0.026	0.284	316	2384	100	168	6928	7096	215	8642	8857	Error	Error	-5.366	168	6928	215	8642	194493	3367827	0.620	12.431	0	0	0
1	4	14	"A81"	"A81"	5250	66495	100	561	581	212	36	395	395	436	315	72	25	2	0	10519	10532	4690	44	2010	2010	2075	537	25	97	93	0	0.000	0.000	0.000	0.000	0.000	0.000	0.000	0.000	0.000	0.000	0.000	0.000	0.000	0.000	0.020	0.022	0.025	0.024	3.397	0.018	0.135	316	2384	100	166	8509	8675	186	8522	8708	Error	Error	-5.680	166	8509	186	8522	183557	3327994	0.460	15.749	0	0	0
1	5	14	"A81"	"A81"	5550	66495	100	530	568	328	57	393	393	423	224	52	33	11	0	10128	11310	5477	48	1999	1999	2076	598	28	99	97	0	0.000	0.000	0.000	0.000	0.000	0.000	0.000	0.000	0.000	0.000	0.000	0.000	0.000	0.000	0.017	0.019	0.024	0.021	2.911	0.019	0.121	316	2384	100	137	8129	8266	175	9311	9486	Error	Error	-5.891	137	8129	175	9311	179425	3574008	0.647	15.441	0	0	0
1	6	14	"A81"	"A81"	5850	66495	100	558	626	401	64	410	410	498	1056	212	0	0	0	10755	11771	5278	44	2031	2031	2231	1660	74	97	94	0	0.000	0.000	0.000	0.000	0.000	0.000	0.000	0.000	0.000	0.000	0.000	0.000	0.000	0.000	0.017	0.022	0.023	0.022	2.430	0.108	0.157	316	2384	100	148	8724	8872	216	9740	9956	Error	Error	-5.881	148	8724	216	9740	197799	3719667	0.121	5.747	0	0	0
1	7	14	"A82"	"A82"	6150	66495	100	471	513	206	40	380	380	413	255	61	24	4	0	8780	8619	3585	41	1883	1883	1938	599	30	93	89	0	0.000	0.000	0.000	0.000	0.000	0.000	0.000	0.000	0.000	0.000	0.000	0.000	0.000	0.000	0.013	0.020	0.026	0.024	3.049	0.017	0.059	316	2384	100	91	6897	6988	133	6736	6869	Error	Error	-6.244	91	6897	133	6736	161998	2723650	0.392	11.154	0	0	0
1	8	14	"A82"	"A82"	6450	66495	100	515	554	249	44	374	374	398	220	55	35	11	0	9954	11500	5144	44	1908	1908	1969	566	28	100	100	0	0.000	0.000	0.000	0.000	0.000	0.000	0.000	0.000	0.000	0.000	0.000	0.000	0.000	0.000	0.018	0.019	0.020	0.018	2.853	0.019	0.188	316	2384	100	141	8046	8187	180	9592	9772	Error	Error	-5.835	141	8046	180	9592	175177	3634137	0.709	16.839	0	0	0
1	9	14	"A82"	"A82"	6750	66495	100	487	509	216	42	367	367	396	200	50	32	10	0	9903	9938	3900	39	1929	1929	2046	1472	71	95	89	0	0.000	0.000	0.000	0.000	0.000	0.000	0.000	0.000	0.000	0.000	0.000	0.000	0.000	0.000	0.015	0.018	0.023	0.020	3.434	0.014	0.087	316	2384	100	120	7974	8094	142	8009	8151	Error	Error	-6.054	120	7974	142	8009	160984	3140346	0.565	5.361	0	0	0
1	10	14	"A83"	"A83"	7050	66495	100	1171	1256	722	57	382	382	402	188	46	80	70	0	10265	11701	5924	50	2122	2122	2581	1626	62	93	89	0	0.000	0.000	0.000	0.000	0.000	0.000	0.000	0.000	0.000	0.000	0.000	0.000	0.000	0.000	0.097	0.091	0.086	0.078	2.680	0.065	0.440	316	2384	100	789	8143	8932	874	9579	10453	Error	Error	-3.367	789	8143	874	9579	396799	3697443	4.543	5.609	0	0	0
1	11	14	"A83"	"A83"	7350	66495	100	1044	1193	714	59	385	385	416	268	64	71	57	0	9181	10471	4876	46	2140	2140	2405	1284	53	99	97	0	0.000	0.000	0.000	0.000	0.000	0.000	0.000	0.000	0.000	0.000	0.000	0.000	0.000	0.000	0.094	0.097	0.092	0.073	2.870	0.072	0.456	316	2384	100	659	7041	7700	808	8331	9139	Error	Error	-3.417	659	7041	808	8331	376843	3308765	2.899	6.282	0	0	0
1	12	14	"A83"	"A83"	7650	66495	100	1273	1358	792	58	389	389	426	357	83	72	59	0	10196	11276	4567	40	2052	2052	2261	1030	45	100	100	0	0.000	0.000	0.000	0.000	0.000	0.000	0.000	0.000	0.000	0.000	0.000	0.000	0.000	0.000	0.109	0.105	0.097	0.085	2.648	0.077	0.385	316	2384	100	884	8144	9028	969	9224	10193	Error	Error	-3.204	884	8144	969	9224	429205	3563238	2.611	8.752	0	0	0
1	13	14	"A84"	"A84"	7950	66490	100	568	589	215	36	388	388	423	283	66	33	6	0	10489	12109	6689	55	2167	2167	2841	2430	85	93	81	0	0.000	0.000	0.000	0.000	0.000	0.000	0.000	0.000	0.000	0.000	0.000	0.000	0.000	0.000	0.022	0.020	0.023	0.020	3.337	0.016	0.176	316	2384	100	180	8322	8502	201	9942	10143	Error	Error	-5.531	180	8322	201	9942	186172	3826527	0.587	3.814	0	0	0
1	14	14	"A84"	"A84"	8245	66490	100	593	604	216	35	402	402	428	186	43	50	18	0	11292	13074	6885	52	2241	2241	3163	3030	95	94	75	0	0.000	0.000	0.000	0.000	0.000	0.000	0.000	0.000	0.000	0.000	0.000	0.000	0.000	0.000	0.021	0.019	0.024	0.020	2.937	0.014	0.209	316	2384	100	191	9051	9242	202	10833	11035	Error	Error	-5.566	191	9051	202	10833	190986	4131508	0.946	3.271	0	0	0
1	15	14	"A84"	"A84"	8545	66490	100	571	586	213	36	381	381	410	222	54	43	12	0	11273	12489	6085	48	2162	2162	2840	2202	77	97	90	0	0.000	0.000	0.000	0.000	0.000	0.000	0.000	0.000	0.000	0.000	0.000	0.000	0.000	0.000	0.021	0.020	0.023	0.020	2.804	0.014	0.091	316	2384	100	190	9111	9301	205	10327	10532	Error	Error	-5.584	190	9111	205	10327	185136	3946529	0.793	4.382	0	0	0
1	16	14	"A85"	"A85"	8845	66490	100	1829	8213	12383	150	412	412	460	345	75	78	65	0	9307	11446	7340	64	2092	2092	2185	1101	50	86	81	0	0.000	0.000	0.000	0.000	0.000	0.000	0.000	0.000	0.000	0.000	0.000	0.000	0.000	0.000	0.196	0.834	0.234	0.296	3.303	1.389	0.621	316	2384	100	1417	7215	8632	7801	9354	17155	Error	Error	-2.348	1417	7215	7801	9354	2595308	3616898	22.472	8.411	0	0	0
1	17	14	"A85"	"A85"	9145	66490	100	1242	6896	11253	163	401	401	425	212	49	76	66	0	6624	9199	6706	72	2095	2095	2146	535	24	95	90	0	0.000	0.000	0.000	0.000	0.000	0.000	0.000	0.000	0.000	0.000	0.000	0.000	0.000	0.000	0.186	0.914	0.262	0.287	3.719	1.450	0.720	316	2384	100	841	4529	5370	6495	7104	13599	Error	Error	-2.429	841	4529	6495	7104	2179173	2906904	30.524	13.183	0	0	0
1	18	14	"A85"	"A85"	9445	66490	100	1179	6348	10709	168	422	422	453	285	62	68	57	0	8295	9534	6073	63	2181	2181	2242	557	24	96	89	0	0.000	0.000	0.000	0.000	0.000	0.000	0.000	0.000	0.000	0.000	0.000	0.000	0.000	0.000	0.124	0.806	0.195	0.238	3.655	1.438	0.610	316	2384	100	757	6114	6871	5926	7353	13279	Error	Error	-3.014	757	6114	5926	7353	2005842	3012662	20.684	13.092	0	0	0
1	1	15	"A86"	"A86"	4355	66800	100	533	552	216	39	403	403	472	1262	267	0	0	0	9399	10932	5755	52	2036	2036	2160	729	33	97	94	0	0.000	0.000	0.000	0.000	0.000	0.000	0.000	0.000	0.000	0.000	0.000	0.000	0.000	0.000	0.018	0.017	0.023	0.022	2.897	0.046	0.013	316	2384	100	130	7363	7493	149	8896	9045	Error	Error	-5.824	130	7363	149	8896	174339	3454453	0.063	12.033	0	0	0
1	2	15	"A86"	"A86"	4655	66800	100	519	569	336	59	395	395	427	253	59	30	8	0	9326	10728	6732	62	2016	2016	2131	842	39	98	93	0	0.000	0.000	0.000	0.000	0.000	0.000	0.000	0.000	0.000	0.000	0.000	0.000	0.000	0.000	0.017	0.020	0.030	0.026	2.943	0.023	0.191	316	2384	100	124	7310	7434	174	8712	8886	Error	Error	-5.881	124	7310	174	8712	179894	3390034	0.561	10.210	0	0	0
1	3	15	"A86"	"A86"	4955	66800	100	553	599	307	51	402	402	437	339	77	20	4	0	9853	10627	5131	48	2047	2047	2200	875	39	99	97	0	0.000	0.000	0.000	0.000	0.000	0.000	0.000	0.000	0.000	0.000	0.000	0.000	0.000	0.000	0.019	0.023	0.029	0.024	2.995	0.022	0.156	316	2384	100	151	7806	7957	197	8580	8777	Error	Error	-5.692	151	7806	197	8580	189142	3357988	0.478	9.631	0	0	0
1	4	15	"A87"	"A87"	5255	66800	100	572	602	257	42	406	406	450	680	151	3	0	0	10188	12400	6915	55	2092	2092	2298	965	41	96	94	0	0.000	0.000	0.000	0.000	0.000	0.000	0.000	0.000	0.000	0.000	0.000	0.000	0.000	0.000	0.021	0.019	0.023	0.020	2.796	0.019	0.199	316	2384	100	166	8096	8262	196	10308	10504	Error	Error	-5.608	166	8096	196	10308	190365	3918302	0.224	10.468	0	0	0
1	5	15	"A87"	"A87"	5555	66795	100	585	605	224	37	409	409	435	215	49	42	13	0	9593	11534	6197	53	2116	2116	2346	1058	45	98	97	0	0.000	0.000	0.000	0.000	0.000	0.000	0.000	0.000	0.000	0.000	0.000	0.000	0.000	0.000	0.024	0.021	0.025	0.023	2.505	0.016	0.134	316	2384	100	176	7477	7653	196	9418	9614	Error	Error	-5.409	176	7477	196	9418	191160	3644828	0.791	8.684	0	0	0
1	6	15	"A87"	"A87"	5855	66795	100	538	594	330	55	405	405	472	563	119	8	0	0	9039	10846	6069	55	2077	2077	2396	1946	81	99	96	0	0.000	0.000	0.000	0.000	0.000	0.000	0.000	0.000	0.000	0.000	0.000	0.000	0.000	0.000	0.019	0.022	0.024	0.022	3.146	0.014	0.075	316	2384	100	133	6962	7095	189	8769	8958	Error	Error	-5.710	133	6962	189	8769	187663	3427410	0.217	4.342	0	0	0
1	7	15	"A88"	"A88"	6155	66795	100	548	598	291	48	385	385	411	236	57	39	12	0	9690	10987	6348	57	2017	2017	2450	1792	73	94	88	0	0.000	0.000	0.000	0.000	0.000	0.000	0.000	0.000	0.000	0.000	0.000	0.000	0.000	0.000	0.021	0.024	0.026	0.025	3.177	0.016	0.189	316	2384	100	163	7673	7836	213	8970	9183	Error	Error	-5.557	163	7673	213	8970	188905	3471923	0.792	4.764	0	0	0
1	8	15	"A88"	"A88"	6455	66795	100	554	574	225	39	373	373	461	1496	324	0	0	0	9336	10967	5634	51	1991	1991	2356	1902	80	100	93	0	0.000	0.000	0.000	0.000	0.000	0.000	0.000	0.000	0.000	0.000	0.000	0.000	0.000	0.000	0.025	0.022	0.027	0.024	2.745	0.020	0.118	316	2384	100	181	7345	7526	201	8976	9177	Error	Error	-5.343	181	7345	201	8976	181293	3465479	0.076	4.527	0	0	0
1	9	15	"A88"	"A88"	6755	66795	100	531	575	277	48	385	385	471	815	173	1	0	0	9856	11450	5320	46	1980	1980	2322	2371	102	100	85	0	0.000	0.000	0.000	0.000	0.000	0.000	0.000	0.000	0.000	0.000	0.000	0.000	0.000	0.000	0.019	0.020	0.025	0.021	2.681	0.018	0.146	316	2384	100	146	7876	8022	190	9470	9660	Error	Error	-5.753	146	7876	190	9470	181784	3618259	0.128	3.850	0	0	0
1	10	15	"A89"	"A89"	7055	66795	100	513	546	233	42	374	374	413	333	80	20	4	0	7974	8043	2872	35	1990	1990	2057	694	33	97	94	0	0.000	0.000	0.000	0.000	0.000	0.000	0.000	0.000	0.000	0.000	0.000	0.000	0.000	0.000	0.023	0.028	0.032	0.029	3.345	0.185	0.129	316	2384	100	139	5984	6123	172	6053	6225	Error	Error	-5.428	139	5984	172	6053	172563	2541450	0.399	8.625	0	0	0
1	11	15	"A89"	"A89"	7350	66795	100	534	610	591	96	391	391	463	554	119	5	2	0	7587	7915	2861	36	2010	2010	2131	1078	50	98	91	0	0.000	0.000	0.000	0.000	0.000	0.000	0.000	0.000	0.000	0.000	0.000	0.000	0.000	0.000	0.026	0.037	0.035	0.033	2.800	0.138	0.239	316	2384	100	143	5577	5720	219	5905	6124	Error	Error	-5.285	143	5577	219	5905	192851	2501129	0.265	5.365	0	0	0
1	12	15	"A89"	"A89"	7650	66795	100	554	589	275	46	412	412	684	2146	313	0	0	0	9029	9146	2951	32	2105	2105	2852	4954	173	77	13	0	0.000	0.000	0.000	0.000	0.000	0.000	0.000	0.000	0.000	0.000	0.000	0.000	0.000	0.000	0.021	0.025	0.029	0.026	2.733	0.027	0.129	316	2384	100	142	6924	7066	177	7041	7218	Error	Error	-5.608	142	6924	177	7041	186194	2890162	-0.044	1.270	0	0	0
1	13	15	"A90"	"A90"	7950	66795	100	554	581	220	37	408	408	467	1259	269	0	0	0	9034	11464	6963	60	2396	2396	3700	3520	95	92	45	0	0.000	0.000	0.000	0.000	0.000	0.000	0.000	0.000	0.000	0.000	0.000	0.000	0.000	0.000	0.022	0.019	0.026	0.022	3.082	0.013	0.189	316	2384	100	146	6638	6784	173	9068	9241	Error	Error	-5.507	146	6638	173	9068	183719	3622573	0.091	2.206	0	0	0
1	14	15	"A90"	"A90"	8250	66795	100	552	578	221	38	380	380	407	255	62	36	9	0	8258	10598	6218	58	2245	2245	2839	2006	70	98	87	0	0.000	0.000	0.000	0.000	0.000	0.000	0.000	0.000	0.000	0.000	0.000	0.000	0.000	0.000	0.029	0.024	0.029	0.026	3.088	0.018	0.093	316	2384	100	172	6013	6185	198	8353	8551	Error	Error	-5.128	172	6013	198	8353	182579	3349024	0.671	3.868	0	0	0
1	15	15	"A90"	"A90"	8550	66795	100	572	653	757	115	406	406	426	193	45	43	16	0	7908	9760	5225	53	2199	2199	2435	1004	41	98	96	0	0.000	0.000	0.000	0.000	0.000	0.000	0.000	0.000	0.000	0.000	0.000	0.000	0.000	0.000	0.029	0.033	0.030	0.027	3.124	0.027	0.057	316	2384	100	166	5709	5875	247	7561	7808	Error	Error	-5.104	166	5709	247	7561	206447	3084161	1.176	7.296	0	0	0
1	16	15	"A91"	"A91"	8850	66795	100	573	607	320	52	402	402	431	228	52	38	13	0	9966	10498	5231	49	2117	2117	2195	653	29	93	90	0	0.000	0.000	0.000	0.000	0.000	0.000	0.000	0.000	0.000	0.000	0.000	0.000	0.000	0.000	0.022	0.024	0.027	0.028	3.505	0.019	0.134	316	2384	100	171	7849	8020	205	8381	8586	Error	Error	-5.520	171	7849	205	8381	191665	3317471	0.772	12.715	0	0	0
1	17	15	"A91"	"A91"	9150	66795	100	497	542	225	41	393	393	423	305	72	21	2	0	8668	9175	4255	46	2139	2139	2196	661	30	96	93	0	0.000	0.000	0.000	0.000	0.000	0.000	0.000	0.000	0.000	0.000	0.000	0.000	0.000	0.000	0.016	0.021	0.026	0.025	3.350	0.019	0.079	316	2384	100	104	6529	6633	149	7036	7185	Error	Error	-5.972	104	6529	149	7036	171191	2899456	0.390	10.558	0	0	0
1	18	15	"A91"	"A91"	9450	66790	100	533	563	317	56	398	398	429	263	61	27	6	0	9103	9202	4012	43	2214	2214	2261	568	25	98	94	0	0.000	0.000	0.000	0.000	0.000	0.000	0.000	0.000	0.000	0.000	0.000	0.000	0.000	0.000	0.020	0.024	0.029	0.028	2.950	0.022	0.110	316	2384	100	135	6889	7024	165	6988	7153	Error	Error	-5.673	135	6889	165	6988	177829	2907725	0.510	12.220	0	0	0
1	1	16	"A92"	"A92"	4360	67100	100	534	568	246	43	406	406	442	288	65	27	6	0	10180	10764	5282	49	2021	2021	2072	544	26	97	93	0	0.000	0.000	0.000	0.000	0.000	0.000	0.000	0.000	0.000	0.000	0.000	0.000	0.000	0.000	0.016	0.019	0.024	0.022	2.906	0.019	0.142	316	2384	100	128	8159	8287	162	8743	8905	Error	Error	-5.994	128	8159	162	8743	179527	3401323	0.438	15.978	0	0	0
1	2	16	"A92"	"A92"	4660	67100	100	529	583	339	58	400	400	430	216	50	35	13	0	10212	10217	4939	48	2011	2011	2118	1284	60	93	86	0	0.000	0.000	0.000	0.000	0.000	0.000	0.000	0.000	0.000	0.000	0.000	0.000	0.000	0.000	0.016	0.022	0.024	0.023	3.029	0.023	0.166	316	2384	100	129	8201	8330	183	8206	8389	Error	Error	-5.990	129	8201	183	8206	184203	3228623	0.708	6.308	0	0	0
1	3	16	"A92"	"A92"	4960	67100	100	521	547	230	42	400	400	429	277	64	26	5	0	9743	10337	5462	52	2006	2006	2061	696	33	96	88	0	0.000	0.000	0.000	0.000	0.000	0.000	0.000	0.000	0.000	0.000	0.000	0.000	0.000	0.000	0.016	0.018	0.026	0.023	3.032	0.018	0.143	316	2384	100	121	7737	7858	147	8331	8478	Error	Error	-5.999	121	7737	147	8331	172694	3266533	0.426	11.891	0	0	0
1	4	16	"A93"	"A93"	5260	67100	100	568	602	244	40	415	415	442	220	49	39	14	0	10265	13358	7951	59	2094	2094	2419	1367	56	97	92	0	0.000	0.000	0.000	0.000	0.000	0.000	0.000	0.000	0.000	0.000	0.000	0.000	0.000	0.000	0.019	0.017	0.020	0.018	3.242	0.015	0.157	316	2384	100	153	8171	8324	187	11264	11451	Error	Error	-5.739	153	8171	187	11264	190112	4221232	0.727	8.002	0	0	0
1	5	16	"A93"	"A93"	5560	67100	100	619	648	254	39	403	403	433	221	51	48	23	0	14619	15449	8261	53	2119	2119	2382	1185	49	99	96	0	0.000	0.000	0.000	0.000	0.000	0.000	0.000	0.000	0.000	0.000	0.000	0.000	0.000	0.000	0.017	0.018	0.019	0.018	2.925	0.016	0.255	316	2384	100	216	12500	12716	245	13330	13575	Error	Error	-5.855	216	12500	245	13330	204739	4881854	0.973	11.027	0	0	0
1	6	16	"A93"	"A93"	5860	67100	100	612	695	611	87	418	418	452	402	88	24	3	0	13732	15295	8612	56	2154	2154	2429	1513	62	99	94	0	0.000	0.000	0.000	0.000	0.000	0.000	0.000	0.000	0.000	0.000	0.000	0.000	0.000	0.000	0.017	0.021	0.021	0.019	2.867	0.028	0.287	316	2384	100	194	11578	11772	277	13141	13418	Error	Error	-5.899	194	11578	277	13141	219704	4833196	0.604	8.504	0	0	0
1	7	16	"A94"	"A94"	6160	67100	100	516	550	252	45	391	391	421	197	46	36	13	0	8193	9288	5104	54	2006	2006	2066	642	31	93	88	0	0.000	0.000	0.000	0.000	0.000	0.000	0.000	0.000	0.000	0.000	0.000	0.000	0.000	0.000	0.020	0.022	0.028	0.028	3.566	0.018	0.103	316	2384	100	125	6187	6312	159	7282	7441	Error	Error	-5.629	125	6187	159	7282	173880	2934998	0.655	11.249	0	0	0
1	8	16	"A94"	"A94"	6455	67100	100	525	541	200	36	384	384	419	284	67	22	2	0	10724	10457	4031	38	1988	1988	2024	457	22	99	95	0	0.000	0.000	0.000	0.000	0.000	0.000	0.000	0.000	0.000	0.000	0.000	0.000	0.000	0.000	0.016	0.019	0.023	0.021	2.799	0.017	0.137	316	2384	100	141	8736	8877	157	8469	8626	Error	Error	-5.953	141	8736	157	8469	171052	3304395	0.430	18.453	0	0	0
1	9	16	"A94"	"A94"	6755	67100	100	475	509	229	44	377	377	398	188	47	31	11	0	9394	8972	3408	37	1926	1926	1966	482	24	97	95	0	0.000	0.000	0.000	0.000	0.000	0.000	0.000	0.000	0.000	0.000	0.000	0.000	0.000	0.000	0.013	0.019	0.021	0.022	3.090	0.019	0.111	316	2384	100	98	7468	7566	132	7046	7178	Error	Error	-6.252	98	7468	132	7046	160710	2835003	0.590	14.535	0	0	0
1	10	16	"A95"	"A95"	7055	67095	100	492	535	238	44	383	383	411	213	51	36	12	0	8523	8870	4780	53	1993	1993	2158	1311	60	84	79	0	0.000	0.000	0.000	0.000	0.000	0.000	0.000	0.000	0.000	0.000	0.000	0.000	0.000	0.000	0.017	0.022	0.030	0.027	4.367	0.024	0.203	316	2384	100	109	6530	6639	152	6877	7029	Error	Error	-5.905	109	6530	152	6877	169166	2802853	0.582	5.120	0	0	0
1	11	16	"A95"	"A95"	7355	67095	100	544	604	345	57	384	384	416	296	71	31	9	0	9419	10989	6899	62	1983	1983	2015	434	21	100	97	0	0.000	0.000	0.000	0.000	0.000	0.000	0.000	0.000	0.000	0.000	0.000	0.000	0.000	0.000	0.022	0.024	0.029	0.025	2.846	0.028	0.126	316	2384	100	160	7436	7596	220	9006	9226	Error	Error	-5.538	160	7436	220	9006	190836	3472597	0.635	20.677	0	0	0
1	12	16	"A95"	"A95"	7655	67095	100	503	565	294	52	372	372	396	186	46	42	18	0	9371	10761	6824	63	1944	1944	1995	551	27	98	97	0	0.000	0.000	0.000	0.000	0.000	0.000	0.000	0.000	0.000	0.000	0.000	0.000	0.000	0.000	0.018	0.022	0.027	0.022	2.858	0.024	0.299	316	2384	100	131	7427	7558	193	8817	9010	Error	Error	-5.825	131	7427	193	8817	178465	3400629	0.909	15.909	0	0	0
1	13	16	"A96"	"A96"	7955	67095	100	590	623	294	47	390	390	419	246	58	41	18	0	14417	14288	9132	63	2131	2131	2625	2150	81	86	68	0	0.000	0.000	0.000	0.000	0.000	0.000	0.000	0.000	0.000	0.000	0.000	0.000	0.000	0.000	0.016	0.019	0.024	0.022	3.498	0.017	0.246	316	2384	100	200	12286	12486	233	12157	12390	Error	Error	-5.941	200	12286	233	12157	196941	4515026	0.829	5.425	0	0	0
1	14	16	"A96"	"A96"	8255	67095	100	621	689	556	80	384	384	401	169	42	60	37	0	14405	14735	7906	53	2097	2097	2317	1145	49	98	88	0	0.000	0.000	0.000	0.000	0.000	0.000	0.000	0.000	0.000	0.000	0.000	0.000	0.000	0.000	0.019	0.024	0.023	0.023	2.731	0.020	0.168	316	2384	100	237	12308	12545	305	12638	12943	Error	Error	-5.699	237	12308	305	12638	217859	4656202	1.704	10.845	0	0	0
1	15	16	"A96"	"A96"	8555	67095	100	685	750	446	59	421	421	458	331	72	40	14	0	18015	17279	8849	51	2273	2273	2523	1228	48	99	94	0	0.000	0.000	0.000	0.000	0.000	0.000	0.000	0.000	0.000	0.000	0.000	0.000	0.000	0.000	0.017	0.022	0.021	0.020	2.542	0.023	0.211	316	2384	100	264	15742	16006	329	15006	15335	Error	Error	-5.898	264	15742	329	15006	236902	5460135	0.882	12.016	0	0	0
1	16	16	"A97"	"A97"	8855	67095	100	489	524	284	54	413	413	438	206	47	28	6	0	6456	8517	5436	63	2156	2156	2316	1124	48	85	75	0	0.000	0.000	0.000	0.000	0.000	0.000	0.000	0.000	0.000	0.000	0.000	0.000	0.000	0.000	0.018	0.017	0.025	0.031	4.781	0.019	0.122	316	2384	100	76	4300	4376	111	6361	6472	Error	Error	-5.822	76	4300	111	6361	165427	2691417	0.417	5.517	0	0	0
1	17	16	"A97"	"A97"	9155	67095	100	505	534	220	41	405	405	436	297	68	20	3	0	7053	9270	5765	62	2170	2170	2230	692	31	97	91	0	0.000	0.000	0.000	0.000	0.000	0.000	0.000	0.000	0.000	0.000	0.000	0.000	0.000	0.000	0.020	0.018	0.031	0.028	3.178	0.017	0.117	316	2384	100	100	4883	4983	129	7100	7229	Error	Error	-5.610	100	4883	129	7100	168606	2929209	0.330	10.173	0	0	0
1	18	16	"A97"	"A97"	9455	67095	100	509	538	208	38	414	414	442	236	53	28	6	0	7137	8659	5180	59	2255	2255	2315	683	29	93	86	0	0.000	0.000	0.000	0.000	0.000	0.000	0.000	0.000	0.000	0.000	0.000	0.000	0.000	0.000	0.019	0.019	0.029	0.027	3.798	0.018	0.075	316	2384	100	95	4882	4977	124	6404	6528	Error	Error	-5.683	95	4882	124	6404	169986	2736142	0.407	9.288	0	0	0
1	1	17	"A98"	"A98"	4365	67405	100	448	476	202	42	416	416	442	212	47	20	4	0	3356	3677	1573	42	2036	2036	2081	465	22	80	64	0	0.000	0.000	0.000	0.000	0.000	0.000	0.000	0.000	0.000	0.000	0.000	0.000	0.000	0.000	0.024	0.037	0.106	0.101	4.293	0.048	0.069	316	2384	100	32	1320	1352	60	1641	1701	Error	Error	-5.366	32	1320	60	1641	150458	1161877	0.160	3.432	0	0	0
1	2	17	"A98"	"A98"	4665	67400	100	424	436	178	40	398	398	420	174	41	18	5	0	3116	3422	1307	38	1974	1974	2006	410	20	82	65	0	0.000	0.000	0.000	0.000	0.000	0.000	0.000	0.000	0.000	0.000	0.000	0.000	0.000	0.000	0.023	0.026	0.099	0.098	3.842	0.025	0.017	316	2384	100	26	1142	1168	38	1448	1486	Error	Error	-5.457	26	1142	38	1448	137692	1081250	0.092	3.454	0	0	0
1	3	17	"A98"	"A98"	4965	67400	100	448	474	234	49	387	387	420	276	65	13	2	0	3354	3610	1454	40	1968	1968	2010	452	22	79	67	0	0.000	0.000	0.000	0.000	0.000	0.000	0.000	0.000	0.000	0.000	0.000	0.000	0.000	0.000	0.044	0.053	0.099	0.104	4.223	0.043	0.052	316	2384	100	61	1386	1447	87	1642	1729	Error	Error	-4.506	61	1386	87	1642	149743	1140768	0.196	3.540	0	0	0
1	4	17	"A99"	"A99"	5265	67400	100	524	542	212	39	403	403	419	176	42	39	12	0	6194	6651	2650	39	2023	2023	2058	420	20	96	93	0	0.000	0.000	0.000	0.000	0.000	0.000	0.000	0.000	0.000	0.000	0.000	0.000	0.000	0.000	0.029	0.030	0.041	0.038	3.661	0.026	0.099	316	2384	100	121	4171	4292	139	4628	4767	Error	Error	-5.107	121	4171	139	4628	171259	2101853	0.699	10.936	0	0	0
1	5	17	"A99"	"A99"	5560	67400	100	510	563	532	94	404	404	424	237	55	26	5	0	7547	7402	3043	41	2045	2045	2092	521	24	95	93	0	0.000	0.000	0.000	0.000	0.000	0.000	0.000	0.000	0.000	0.000	0.000	0.000	0.000	0.000	0.019	0.030	0.034	0.032	3.479	0.026	0.051	316	2384	100	106	5502	5608	159	5357	5516	Error	Error	-5.698	106	5502	159	5357	177959	2339160	0.586	10.192	0	0	0
1	6	17	"A99"	"A99"	5860	67400	100	481	511	206	40	404	404	430	211	49	26	8	0	7414	7019	2750	39	2076	2076	2110	436	20	97	92	0	0.000	0.000	0.000	0.000	0.000	0.000	0.000	0.000	0.000	0.000	0.000	0.000	0.000	0.000	0.014	0.022	0.040	0.032	3.530	0.022	0.061	316	2384	100	77	5338	5415	107	4943	5050	Error	Error	-6.115	77	5338	107	4943	161471	2218042	0.384	11.259	0	0	0
1	7	17	"A100"	"A100"	6160	67400	100	646	2240	8898	397	423	423	449	292	65	42	19	1	7032	9378	7847	83	2104	2104	2241	1129	50	88	81	0	0.000	0.000	0.000	0.000	0.000	0.000	0.000	0.000	0.000	0.000	0.000	0.000	0.000	0.000	0.045	0.250	0.050	0.061	4.529	0.849	0.380	316	2384	100	223	4928	5151	1817	7274	9091	Error	Error	-4.466	223	4928	1817	7274	707819	2963351	6.134	6.322	0	0	0
1	8	17	"A100"	"A100"	6460	67400	100	517	539	216	40	382	382	405	184	45	42	12	0	9317	10144	4284	42	1998	1998	2102	689	32	99	97	0	0.000	0.000	0.000	0.000	0.000	0.000	0.000	0.000	0.000	0.000	0.000	0.000	0.000	0.000	0.018	0.019	0.023	0.021	2.865	0.017	0.137	316	2384	100	135	7319	7454	157	8146	8303	Error	Error	-5.761	135	7319	157	8146	170270	3205546	0.728	11.672	0	0	0
1	9	17	"A100"	"A100"	6760	67400	100	536	614	831	135	391	391	413	196	47	43	15	0	9547	11028	5321	48	2007	2007	2109	694	32	99	98	0	0.000	0.000	0.000	0.000	0.000	0.000	0.000	0.000	0.000	0.000	0.000	0.000	0.000	0.000	0.019	0.025	0.024	0.021	3.026	0.023	0.065	316	2384	100	145	7540	7685	223	9021	9244	Error	Error	-5.700	145	7540	223	9021	193879	3484923	1.026	12.852	0	0	0
1	10	17	"A101"	"A101"	7060	67400	100	565	1107	4295	387	393	393	416	213	51	39	20	0	5001	6114	5824	95	1974	1974	2009	400	19	92	85	0	0.000	0.000	0.000	0.000	0.000	0.000	0.000	0.000	0.000	0.000	0.000	0.000	0.000	0.000	0.057	0.172	0.081	0.087	4.489	0.563	0.600	316	2384	100	172	3027	3199	714	4140	4854	Error	Error	-4.137	172	3027	714	4140	349684	1932019	3.244	10.263	0	0	0
1	11	17	"A101"	"A101"	7360	67400	100	437	462	223	48	389	389	429	367	85	8	1	0	4805	5042	1920	38	1986	1986	2021	459	22	91	86	0	0.000	0.000	0.000	0.000	0.000	0.000	0.000	0.000	0.000	0.000	0.000	0.000	0.000	0.000	0.017	0.024	0.055	0.046	3.858	0.055	0.032	316	2384	100	48	2819	2867	73	3056	3129	Error	Error	-5.876	48	2819	73	3056	146062	1593269	0.090	6.582	0	0	0
1	12	17	"A101"	"A101"	7660	67400	100	446	474	197	41	388	388	448	686	153	0	0	0	4997	5488	2255	41	1993	1993	2092	1392	66	84	54	0	0.000	0.000	0.000	0.000	0.000	0.000	0.000	0.000	0.000	0.000	0.000	0.000	0.000	0.000	0.019	0.025	0.045	0.046	4.661	0.234	0.320	316	2384	100	58	3004	3062	86	3495	3581	Error	Error	-5.695	58	3004	86	3495	149803	1734149	0.038	2.440	0	0	0
1	13	17	"A102"	"A102"	7960	67400	100	468	500	226	45	388	388	408	177	43	31	11	0	5471	5809	2580	44	2019	2019	2052	399	19	91	85	0	0.000	0.000	0.000	0.000	0.000	0.000	0.000	0.000	0.000	0.000	0.000	0.000	0.000	0.000	0.023	0.030	0.044	0.044	4.358	0.023	0.064	316	2384	100	80	3452	3532	112	3790	3902	Error	Error	-5.431	80	3452	112	3790	158039	1835492	0.520	9.416	0	0	0
1	14	17	"A102"	"A102"	8260	67400	100	479	490	187	38	411	411	432	201	46	23	6	0	5339	6753	3796	56	2130	2130	2180	562	25	90	80	0	0.000	0.000	0.000	0.000	0.000	0.000	0.000	0.000	0.000	0.000	0.000	0.000	0.000	0.000	0.021	0.017	0.036	0.036	4.717	0.018	0.074	316	2384	100	68	3209	3277	79	4623	4702	Error	Error	-5.560	68	3209	79	4623	154966	2134085	0.289	8.137	0	0	0
1	15	17	"A102"	"A102"	8560	67395	100	503	530	195	36	440	440	468	290	61	16	1	0	5962	6692	3156	47	2230	2230	2275	487	21	93	86	0	0.000	0.000	0.000	0.000	0.000	0.000	0.000	0.000	0.000	0.000	0.000	0.000	0.000	0.000	0.017	0.020	0.036	0.035	4.104	0.030	0.043	316	2384	100	63	3732	3795	90	4462	4552	Error	Error	-5.888	63	3732	90	4462	167373	2114726	0.214	9.070	0	0	0
1	16	17	"A103"	"A103"	8860	67395	100	534	581	277	47	429	429	457	239	52	28	7	0	7230	7861	3313	42	2207	2207	2248	504	22	94	89	0	0.000	0.000	0.000	0.000	0.000	0.000	0.000	0.000	0.000	0.000	0.000	0.000	0.000	0.000	0.021	0.027	0.030	0.029	3.189	0.028	0.142	316	2384	100	105	5023	5128	152	5654	5806	Error	Error	-5.580	105	5023	152	5654	183509	2483942	0.519	11.137	0	0	0
1	17	17	"A103"	"A103"	9160	67395	100	530	542	209	38	432	432	453	199	43	32	9	0	6620	7508	3468	46	2229	2229	2266	444	19	98	93	0	0.000	0.000	0.000	0.000	0.000	0.000	0.000	0.000	0.000	0.000	0.000	0.000	0.000	0.000	0.022	0.021	0.034	0.032	3.208	0.019	0.081	316	2384	100	98	4391	4489	110	5279	5389	Error	Error	-5.486	98	4391	110	5279	171420	2372551	0.447	11.806	0	0	0
1	18	17	"A103"	"A103"	9460	67395	100	535	572	314	54	432	432	455	186	40	35	11	0	6503	7237	3585	49	2335	2335	2378	509	21	91	83	0	0.000	0.000	0.000	0.000	0.000	0.000	0.000	0.000	0.000	0.000	0.000	0.000	0.000	0.000	0.025	0.029	0.040	0.040	3.950	0.024	0.084	316	2384	100	103	4168	4271	140	4902	5042	Error	Error	-5.339	103	4168	140	4902	180854	2286768	0.629	9.546	0	0	0
1	1	18	"A104"	"A104"	4370	67705	100	508	548	234	42	422	422	441	187	42	32	12	0	8853	8823	4248	48	2057	2057	2109	466	22	93	89	0	0.000	0.000	0.000	0.000	0.000	0.000	0.000	0.000	0.000	0.000	0.000	0.000	0.000	0.000	0.013	0.019	0.025	0.025	3.471	0.019	0.107	316	2384	100	86	6796	6882	126	6766	6892	Error	Error	-6.304	86	6796	126	6766	173117	2788143	0.572	14.408	0	0	0
1	2	18	"A104"	"A104"	4665	67705	100	512	525	205	39	402	402	430	203	47	30	8	0	7814	8039	3772	46	2035	2035	2084	458	21	95	91	0	0.000	0.000	0.000	0.000	0.000	0.000	0.000	0.000	0.000	0.000	0.000	0.000	0.000	0.000	0.019	0.020	0.032	0.031	3.478	0.020	0.099	316	2384	100	110	5779	5889	123	6004	6127	Error	Error	-5.715	110	5779	123	6004	165889	2540419	0.468	13.002	0	0	0
1	3	18	"A104"	"A104"	4965	67705	100	521	540	230	42	418	418	790	3816	483	0	0	0	7582	7907	3904	49	2026	2026	2724	5803	213	49	7	0	0.000	0.000	0.000	0.000	0.000	0.000	0.000	0.000	0.000	0.000	0.000	0.000	0.000	0.000	0.019	0.021	0.032	0.033	3.594	0.023	0.114	316	2384	100	103	5556	5659	122	5881	6003	Error	Error	-5.753	103	5556	122	5881	170502	2498705	-0.066	0.893	0	0	0
1	4	18	"A105"	"A105"	5265	67705	100	574	614	264	42	401	401	428	227	53	40	14	0	12449	13511	5687	42	2093	2093	2153	591	27	99	97	0	0.000	0.000	0.000	0.000	0.000	0.000	0.000	0.000	0.000	0.000	0.000	0.000	0.000	0.000	0.017	0.019	0.021	0.019	2.655	0.017	0.189	316	2384	100	173	10356	10529	213	11418	11631	Error	Error	-5.904	173	10356	213	11418	193965	4269489	0.819	19.218	0	0	0
1	5	18	"A105"	"A105"	5565	67705	100	554	582	236	40	393	393	414	231	55	37	10	0	11056	11371	5416	47	2073	2073	2188	807	36	93	91	0	0.000	0.000	0.000	0.000	0.000	0.000	0.000	0.000	0.000	0.000	0.000	0.000	0.000	0.000	0.018	0.020	0.022	0.023	3.069	0.018	0.197	316	2384	100	161	8983	9144	189	9298	9487	Error	Error	-5.802	161	8983	189	9298	183947	3593199	0.727	11.379	0	0	0
1	6	18	"A105"	"A105"	5865	67705	100	554	568	222	39	396	396	421	201	47	39	14	0	9906	10170	4772	46	2047	2047	2170	729	33	94	93	0	0.000	0.000	0.000	0.000	0.000	0.000	0.000	0.000	0.000	0.000	0.000	0.000	0.000	0.000	0.020	0.021	0.028	0.026	3.394	0.019	0.156	316	2384	100	158	7859	8017	172	8123	8295	Error	Error	-5.636	158	7859	172	8123	179535	3213584	0.731	10.974	0	0	0
1	7	18	"A106"	"A106"	6165	67700	100	399	421	180	42	401	401	447	528	118	1	0	0	2495	2665	755	28	2017	2017	2144	1759	82	7	0	0	0.000	0.000	0.000	0.000	0.000	0.000	0.000	0.000	0.000	0.000	0.000	0.000	0.000	0.000	-0.004	0.031	0.267	0.272	4.919	0.210	0.634	316	2384	100	-2	478	476	20	648	668	Error	Error	Error	-2	478	20	648	133009	842100	-0.049	0.296	0	0	0
1	8	18	"A106"	"A106"	6465	67700	100	446	562	725	129	410	410	439	291	66	15	5	0	2865	3068	1043	33	2042	2042	2096	530	25	65	38	0	0.000	0.000	0.000	0.000	0.000	0.000	0.000	0.000	0.000	0.000	0.000	0.000	0.000	0.000	0.044	0.148	0.228	0.220	5.273	0.185	0.068	316	2384	100	36	823	859	152	1026	1178	Error	Error	-4.515	36	823	152	1026	177468	969527	0.423	1.834	0	0	0
1	9	18	"A106"	"A106"	6765	67700	100	616	5869	15993	272	406	406	530	2083	393	17	12	3	3103	10293	18267	177	2021	2021	2259	2766	122	27	18	8	0.000	0.000	0.000	0.000	0.000	0.000	0.000	0.000	0.000	0.000	0.000	0.000	0.000	0.000	0.194	0.660	0.271	0.256	3.307	0.839	0.867	316	2384	100	210	1082	1292	5463	8272	13735	Error	Error	-2.365	210	1082	5463	8272	1854620	3252591	2.563	2.905	0	0	0
1	10	18	"A107"	"A107"	7065	67700	100	419	456	198	43	394	394	693	3486	503	0	0	0	4205	4679	2140	45	2035	2035	2587	5140	198	14	0	0	0.000	0.000	0.000	0.000	0.000	0.000	0.000	0.000	0.000	0.000	0.000	0.000	0.000	0.000	0.012	0.023	0.056	0.059	5.114	0.618	0.731	316	2384	100	25	2170	2195	62	2644	2706	Error	Error	-6.440	25	2170	62	2644	144076	1478711	-0.068	0.407	0	0	0
1	11	18	"A107"	"A107"	7365	67700	100	441	465	180	38	385	385	407	170	41	26	7	0	4707	4838	1720	35	2008	2008	2028	373	18	91	87	0	0.000	0.000	0.000	0.000	0.000	0.000	0.000	0.000	0.000	0.000	0.000	0.000	0.000	0.000	0.021	0.028	0.050	0.047	3.957	0.040	0.094	316	2384	100	56	2699	2755	80	2830	2910	Error	Error	-5.591	56	2699	80	2830	146829	1528658	0.341	7.534	0	0	0
1	12	18	"A107"	"A107"	7665	67700	100	428	458	177	38	400	400	642	3330	518	0	0	0	4309	4574	1729	37	2041	2041	2512	4387	174	13	0	0	0.000	0.000	0.000	0.000	0.000	0.000	0.000	0.000	0.000	0.000	0.000	0.000	0.000	0.000	0.012	0.023	0.047	0.049	4.006	0.024	0.030	316	2384	100	28	2268	2296	58	2533	2591	Error	Error	-6.340	28	2268	58	2533	144656	1445415	-0.055	0.470	0	0	0
1	13	18	"A108"	"A108"	7965	67700	100	467	481	177	36	421	421	444	192	43	20	4	0	5020	5478	2592	47	2135	2135	2164	407	18	89	80	0	0.000	0.000	0.000	0.000	0.000	0.000	0.000	0.000	0.000	0.000	0.000	0.000	0.000	0.000	0.016	0.018	0.042	0.046	4.392	0.020	0.046	316	2384	100	46	2885	2931	60	3343	3403	Error	Error	-5.971	46	2885	60	3343	152099	1730993	0.193	8.143	0	0	0
1	14	18	"A108"	"A108"	8265	67700	100	513	706	1046	148	449	449	502	509	101	6	3	0	4529	5640	4281	75	2223	2223	2363	1580	66	63	35	0	0.000	0.000	0.000	0.000	0.000	0.000	0.000	0.000	0.000	0.000	0.000	0.000	0.000	0.000	0.028	0.075	0.068	0.064	4.917	0.230	0.756	316	2384	100	64	2306	2370	257	3417	3674	Error	Error	-5.171	64	2306	257	3417	222961	1782276	0.401	2.074	0	0	0
1	15	18	"A108"	"A108"	8565	67700	100	458	495	219	44	443	443	501	1266	252	0	0	0	5251	5639	2790	49	2214	2214	2273	642	28	81	75	0	0.000	0.000	0.000	0.000	0.000	0.000	0.000	0.000	0.000	0.000	0.000	0.000	0.000	0.000	0.005	0.015	0.055	0.055	4.817	0.026	0.054	316	2384	100	15	3037	3052	52	3425	3477	Error	Error	-7.662	15	3037	52	3425	156419	1781869	-0.005	5.243	0	0	0
1	16	18	"A109"	"A109"	8865	67700	100	421	448	183	40	424	424	456	410	89	3	0	0	3063	3231	971	30	2191	2191	2216	405	18	72	52	0	0.000	0.000	0.000	0.000	0.000	0.000	0.000	0.000	0.000	0.000	0.000	0.000	0.000	0.000	-0.003	0.023	0.146	0.149	3.946	0.033	0.015	316	2384	100	-3	872	869	24	1040	1064	Error	Error	Error	-3	872	24	1040	141418	1021016	-0.020	2.506	0	0	0
1	17	18	"A109"	"A109"	9165	67700	100	447	456	169	37	431	431	455	244	53	9	0	0	3088	3263	1029	31	2247	2247	2287	419	18	71	50	0	0.000	0.000	0.000	0.000	0.000	0.000	0.000	0.000	0.000	0.000	0.000	0.000	0.000	0.000	0.019	0.025	0.119	0.132	4.165	0.078	0.035	316	2384	100	16	841	857	25	1016	1041	Error	Error	-5.716	16	841	25	1016	144000	1031249	0.004	2.329	0	0	0
1	18	18	"A109"	"A109"	9465	67700	100	455	488	222	45	445	445	487	635	130	0	0	0	3181	3292	892	27	2362	2362	2440	1717	70	14	1	0	0.000	0.000	0.000	0.000	0.000	0.000	0.000	0.000	0.000	0.000	0.000	0.000	0.000	0.000	0.012	0.046	0.138	0.139	4.723	0.312	0.722	316	2384	100	10	819	829	43	930	973	Error	Error	-6.356	10	819	43	930	154174	1040370	0.002	0.496	0	0	0
1	1	19	"A110"	"A110"	4370	68005	100	490	526	220	41	451	451	786	4036	513	0	0	0	5270	6756	3885	57	2154	2154	2533	4140	163	41	21	0	0.000	0.000	0.000	0.000	0.000	0.000	0.000	0.000	0.000	0.000	0.000	0.000	0.000	0.000	0.013	0.016	0.037	0.040	3.891	0.885	0.791	316	2384	100	39	3116	3155	75	4602	4677	Error	Error	-6.320	39	3116	75	4602	166185	2134970	-0.064	1.020	0	0	0
1	2	19	"A110"	"A110"	4670	68005	100	474	491	207	42	421	421	444	196	44	26	6	0	6120	6916	3600	52	2103	2103	2141	491	22	92	84	0	0.000	0.000	0.000	0.000	0.000	0.000	0.000	0.000	0.000	0.000	0.000	0.000	0.000	0.000	0.013	0.015	0.031	0.035	4.803	0.019	0.052	316	2384	100	53	4017	4070	70	4813	4883	Error	Error	-6.244	53	4017	70	4813	155182	2185440	0.240	9.725	0	0	0
1	3	19	"A110"	"A110"	4970	68005	100	502	550	387	70	426	426	447	198	44	27	6	0	7206	7541	3915	51	2088	2088	2133	454	21	90	84	0	0.000	0.000	0.000	0.000	0.000	0.000	0.000	0.000	0.000	0.000	0.000	0.000	0.000	0.000	0.015	0.023	0.029	0.032	4.676	0.031	0.111	316	2384	100	76	5118	5194	124	5453	5577	Error	Error	-6.073	76	5118	124	5453	173823	2383096	0.520	11.912	0	0	0
1	4	19	"A111"	"A111"	5270	68005	100	469	472	176	37	414	414	477	640	134	0	0	0	5491	5917	2846	48	2087	2087	2247	1839	81	75	45	0	0.000	0.000	0.000	0.000	0.000	0.000	0.000	0.000	0.000	0.000	0.000	0.000	0.000	0.000	0.016	0.015	0.039	0.044	3.887	0.202	0.541	316	2384	100	55	3404	3459	58	3830	3888	Error	Error	-5.952	55	3404	58	3830	149059	1869846	-0.008	1.996	0	0	0
1	5	19	"A111"	"A111"	5570	68005	100	474	615	873	141	393	393	417	194	46	30	10	0	4699	5539	3459	62	2038	2038	2075	438	21	82	77	0	0.000	0.000	0.000	0.000	0.000	0.000	0.000	0.000	0.000	0.000	0.000	0.000	0.000	0.000	0.030	0.063	0.062	0.070	5.530	0.094	0.202	316	2384	100	81	2661	2742	222	3501	3723	Error	Error	-5.038	81	2661	222	3501	194289	1750355	1.021	7.909	0	0	0
1	6	19	"A111"	"A111"	5870	68005	100	449	454	173	38	407	407	443	428	96	2	0	0	4431	5008	2481	49	2047	2047	2127	1407	66	72	42	0	0.000	0.000	0.000	0.000	0.000	0.000	0.000	0.000	0.000	0.000	0.000	0.000	0.000	0.000	0.018	0.016	0.047	0.043	4.927	0.018	0.026	316	2384	100	42	2384	2426	47	2961	3008	Error	Error	-5.827	42	2384	47	2961	143524	1582524	0.026	2.048	0	0	0
1	7	19	"A112"	"A112"	6170	68005	100	797	1295	1140	88	402	402	494	1800	364	19	3	0	6739	6735	2537	37	2058	2058	2128	906	42	87	83	0	0.000	0.000	0.000	0.000	0.000	0.000	0.000	0.000	0.000	0.000	0.000	0.000	0.000	0.000	0.084	0.191	0.128	0.118	3.479	0.929	0.211	316	2384	100	395	4681	5076	893	4677	5570	Error	Error	-3.567	395	4681	893	4677	409233	2128378	0.445	5.085	0	0	0
1	8	19	"A112"	"A112"	6470	68005	100	778	1110	928	83	422	422	1118	5609	501	0	0	0	6615	6327	2413	38	2152	2152	3285	7780	236	4	0	0	0.000	0.000	0.000	0.000	0.000	0.000	0.000	0.000	0.000	0.000	0.000	0.000	0.000	0.000	0.080	0.165	0.128	0.122	3.030	0.188	0.501	316	2384	100	356	4463	4819	688	4175	4863	Error	Error	-3.648	356	4463	688	4175	350837	1999419	-0.001	0.391	0	0	0
1	9	19	"A112"	"A112"	6770	68005	100	876	1365	1078	78	423	423	447	224	50	70	50	0	8152	7782	3352	43	2163	2163	2217	600	27	86	81	0	0.000	0.000	0.000	0.000	0.000	0.000	0.000	0.000	0.000	0.000	0.000	0.000	0.000	0.000	0.076	0.168	0.124	0.126	2.632	0.188	0.617	316	2384	100	453	5989	6442	942	5619	6561	Error	Error	-3.725	453	5989	942	5619	431274	2459051	4.098	9.275	0	0	0
1	10	19	"A113"	"A113"	7070	68005	100	475	526	449	85	428	428	446	181	40	24	8	0	5034	5328	2347	44	2183	2183	2212	424	19	89	82	0	0.000	0.000	0.000	0.000	0.000	0.000	0.000	0.000	0.000	0.000	0.000	0.000	0.000	0.000	0.016	0.031	0.048	0.045	4.293	0.022	0.023	316	2384	100	47	2851	2898	98	3145	3243	Error	Error	-5.923	47	2851	98	3145	166308	1683770	0.442	7.349	0	0	0
1	11	19	"A113"	"A113"	7370	68005	100	491	523	237	45	435	435	461	188	40	28	7	0	5434	5552	2487	44	2230	2230	2277	448	19	85	77	0	0.000	0.000	0.000	0.000	0.000	0.000	0.000	0.000	0.000	0.000	0.000	0.000	0.000	0.000	0.017	0.026	0.054	0.060	4.286	0.017	0.025	316	2384	100	56	3204	3260	88	3322	3410	Error	Error	-5.838	56	3204	88	3322	165279	1754585	0.330	7.310	0	0	0
1	12	19	"A113"	"A113"	7670	68000	100	463	480	184	38	434	434	465	272	58	12	1	0	5102	5249	2067	39	2218	2218	2249	437	19	89	82	0	0.000	0.000	0.000	0.000	0.000	0.000	0.000	0.000	0.000	0.000	0.000	0.000	0.000	0.000	0.010	0.015	0.047	0.046	3.982	0.030	0.025	316	2384	100	29	2884	2913	46	3031	3077	Error	Error	-6.636	29	2884	46	3031	151666	1658556	0.055	6.865	0	0	0
1	13	19	"A114"	"A114"	7970	68000	100	4199	5227	4394	84	434	434	513	992	193	77	63	0	9791	9158	3381	36	2238	2238	2368	1912	80	88	80	0	0.000	0.000	0.000	0.000	0.000	0.000	0.000	0.000	0.000	0.000	0.000	0.000	0.000	0.000	0.498	0.693	0.568	0.497	2.018	0.871	0.788	316	2384	100	3765	7553	11318	4793	6920	11713	Error	Error	-1.004	3765	7553	4793	6920	1651708	2894082	4.752	3.551	0	0	0
1	14	19	"A114"	"A114"	8270	68000	100	5577	7013	5451	77	456	456	487	226	46	93	89	0	10847	10266	4051	39	2300	2300	2360	597	25	91	87	0	0.000	0.000	0.000	0.000	0.000	0.000	0.000	0.000	0.000	0.000	0.000	0.000	0.000	0.000	0.599	0.823	0.719	0.658	1.894	0.962	0.786	316	2384	100	5121	8547	13668	6557	7966	14523	Error	Error	-0.739	5121	8547	6557	7966	2216250	3244047	28.876	13.243	0	0	0
1	15	19	"A114"	"A114"	8570	68000	100	5103	5893	5006	84	443	443	521	1408	270	70	56	0	10000	9195	3780	41	2291	2291	2392	925	38	85	82	0	0.000	0.000	0.000	0.000	0.000	0.000	0.000	0.000	0.000	0.000	0.000	0.000	0.000	0.000	0.604	0.789	0.667	0.561	2.057	0.933	0.751	316	2384	100	4660	7709	12369	5450	6904	12354	Error	Error	-0.726	4660	7709	5450	6904	1862131	2905587	3.815	7.355	0	0	0
1	16	19	"A115"	"A115"	8870	68000	100	509	577	667	115	434	434	456	234	51	21	6	0	4729	4968	1998	40	2282	2282	2312	532	23	85	79	0	0.000	0.000	0.000	0.000	0.000	0.000	0.000	0.000	0.000	0.000	0.000	0.000	0.000	0.000	0.031	0.053	0.081	0.085	3.814	0.106	0.152	316	2384	100	75	2447	2522	143	2686	2829	Error	Error	-5.028	75	2447	143	2686	182300	1570011	0.517	4.992	0	0	0
1	17	19	"A115"	"A115"	9170	68000	100	464	501	186	37	450	450	466	188	40	24	6	0	4415	4696	2185	46	2361	2361	2391	444	18	76	67	0	0.000	0.000	0.000	0.000	0.000	0.000	0.000	0.000	0.000	0.000	0.000	0.000	0.000	0.000	0.007	0.022	0.067	0.078	5.420	0.024	0.036	316	2384	100	14	2054	2068	51	2335	2386	Error	Error	-7.197	14	2054	51	2335	158174	1483801	0.186	5.191	0	0	0
1	18	19	"A115"	"A115"	9470	68000	100	489	509	203	39	468	468	487	197	40	18	6	0	4607	4849	2172	44	2444	2444	2483	465	18	76	71	0	0.000	0.000	0.000	0.000	0.000	0.000	0.000	0.000	0.000	0.000	0.000	0.000	0.000	0.000	0.010	0.017	0.064	0.069	5.354	0.015	0.016	316	2384	100	21	2163	2184	41	2405	2446	Error	Error	-6.687	21	2163	41	2405	160810	1532259	0.112	5.088	0	0	0
1	1	20	"A116"	"A116"	4375	68310	100	3011	4559	4279	93	451	451	559	1475	263	55	48	0	11728	13295	7130	53	2174	2174	2457	2897	117	91	70	0	0.000	0.000	0.000	0.000	0.000	0.000	0.000	0.000	0.000	0.000	0.000	0.000	0.000	0.000	0.268	0.369	0.269	0.207	2.985	0.417	0.663	316	2384	100	2560	9554	12114	4108	11121	15229	Error	Error	-1.900	2560	9554	4108	11121	1440618	4201237	2.712	3.741	0	0	0
1	2	20	"A116"	"A116"	4675	68310	100	3544	4531	3897	86	451	451	521	727	139	70	59	0	12004	13076	5758	44	2165	2165	2382	1816	76	98	94	0	0.000	0.000	0.000	0.000	0.000	0.000	0.000	0.000	0.000	0.000	0.000	0.000	0.000	0.000	0.314	0.374	0.265	0.220	2.897	0.399	0.589	316	2384	100	3093	9839	12932	4080	10911	14991	Error	Error	-1.670	3093	9839	4080	10911	1431676	4131997	5.516	5.889	0	0	0
1	3	20	"A116"	"A116"	4975	68310	100	4216	4554	3413	74	433	433	463	207	44	93	85	0	12147	12639	5344	42	2135	2135	2247	822	36	99	99	0	0.000	0.000	0.000	0.000	0.000	0.000	0.000	0.000	0.000	0.000	0.000	0.000	0.000	0.000	0.378	0.392	0.334	0.258	2.972	0.394	0.607	316	2384	100	3783	10012	13795	4121	10504	14625	Error	Error	-1.404	3783	10012	4121	10504	1439027	3993924	19.763	12.642	0	0	0
1	4	20	"A117"	"A117"	5275	68305	100	428	454	188	41	423	423	457	298	65	11	0	0	2449	2653	840	31	2060	2060	2105	527	25	41	17	0	0.000	0.000	0.000	0.000	0.000	0.000	0.000	0.000	0.000	0.000	0.000	0.000	0.000	0.000	0.013	0.052	0.264	0.244	5.467	0.081	0.035	316	2384	100	5	389	394	31	593	624	Error	Error	-6.282	5	389	31	593	143609	838335	-0.010	1.040	0	0	0
1	5	20	"A117"	"A117"	5575	68305	100	394	413	175	42	417	417	436	177	40	16	2	0	2518	2642	777	29	2058	2058	2089	420	20	52	23	0	0.000	0.000	0.000	0.000	0.000	0.000	0.000	0.000	0.000	0.000	0.000	0.000	0.000	0.000	-0.050	-0.007	0.270	0.307	5.716	0.033	0.010	316	2384	100	-23	460	437	-4	584	580	Error	Error	Error	-23	460	-4	584	130622	834985	-0.130	1.317	0	0	0
1	6	20	"A117"	"A117"	5875	68305	100	423	444	183	41	413	413	431	176	40	17	4	0	2557	2758	874	31	2068	2068	2095	400	19	56	34	0	0.000	0.000	0.000	0.000	0.000	0.000	0.000	0.000	0.000	0.000	0.000	0.000	0.000	0.000	0.020	0.045	0.197	0.206	4.977	0.077	0.035	316	2384	100	10	489	499	31	690	721	Error	Error	-5.612	10	489	31	690	140152	871521	0.074	1.658	0	0	0
1	7	20	"A118"	"A118"	6175	68305	100	449	472	186	39	419	419	441	187	42	22	6	0	4487	4951	2248	45	2099	2099	2123	431	20	90	80	0	0.000	0.000	0.000	0.000	0.000	0.000	0.000	0.000	0.000	0.000	0.000	0.000	0.000	0.000	0.013	0.019	0.055	0.054	3.642	0.019	0.025	316	2384	100	30	2388	2418	53	2852	2905	Error	Error	-6.315	30	2388	53	2852	149171	1564488	0.166	6.561	0	0	0
1	8	20	"A118"	"A118"	6475	68305	100	502	536	216	40	428	428	466	331	71	13	1	0	4623	5548	3021	54	2211	2211	2270	859	37	80	62	0	0.000	0.000	0.000	0.000	0.000	0.000	0.000	0.000	0.000	0.000	0.000	0.000	0.000	0.000	0.031	0.032	0.051	0.057	4.339	0.040	0.071	316	2384	100	74	2412	2486	108	3337	3445	Error	Error	-5.027	74	2412	108	3337	169334	1753318	0.211	3.816	0	0	0
1	9	20	"A118"	"A118"	6775	68305	100	473	518	226	43	422	422	505	1614	319	0	0	0	5446	6058	2834	46	2161	2161	2225	947	42	88	72	0	0.000	0.000	0.000	0.000	0.000	0.000	0.000	0.000	0.000	0.000	0.000	0.000	0.000	0.000	0.016	0.025	0.048	0.046	3.891	0.781	0.203	316	2384	100	51	3285	3336	96	3897	3993	Error	Error	-6.009	51	3285	96	3897	163844	1914425	0.008	4.048	0	0	0
1	10	20	"A119"	"A119"	7075	68305	100	459	491	238	48	444	444	462	199	43	16	5	0	4067	4273	1616	37	2196	2196	2221	442	19	83	73	0	0.000	0.000	0.000	0.000	0.000	0.000	0.000	0.000	0.000	0.000	0.000	0.000	0.000	0.000	0.008	0.023	0.083	0.086	5.410	0.020	0.014	316	2384	100	15	1871	1886	47	2077	2124	Error	Error	-6.963	15	1871	47	2077	155129	1350186	0.146	4.643	0	0	0
1	11	20	"A119"	"A119"	7375	68305	100	487	574	866	150	443	443	468	248	52	15	3	0	4843	5188	3685	71	2197	2197	2233	517	23	86	80	0	0.000	0.000	0.000	0.000	0.000	0.000	0.000	0.000	0.000	0.000	0.000	0.000	0.000	0.000	0.017	0.044	0.053	0.053	3.557	0.148	0.493	316	2384	100	44	2646	2690	131	2991	3122	Error	Error	-5.910	44	2646	131	2991	181373	1639346	0.427	5.716	0	0	0
1	12	20	"A119"	"A119"	7675	68305	100	506	537	239	44	446	446	466	191	40	27	8	0	4299	4501	1534	34	2212	2212	2238	416	18	86	80	0	0.000	0.000	0.000	0.000	0.000	0.000	0.000	0.000	0.000	0.000	0.000	0.000	0.000	0.000	0.029	0.040	0.085	0.079	4.566	0.026	0.027	316	2384	100	60	2087	2147	91	2289	2380	Error	Error	-5.120	60	2087	91	2289	169734	1422242	0.372	5.440	0	0	0
1	13	20	"A120"	"A120"	7975	68305	100	477	502	252	50	461	461	495	338	68	6	0	0	3157	3369	1084	32	2241	2241	2282	491	21	70	47	0	0.000	0.000	0.000	0.000	0.000	0.000	0.000	0.000	0.000	0.000	0.000	0.000	0.000	0.000	0.017	0.036	0.118	0.115	4.994	0.118	0.133	316	2384	100	16	916	932	41	1128	1169	Error	Error	-5.839	16	916	41	1128	158494	1064531	0.021	2.214	0	0	0
1	14	20	"A120"	"A120"	8275	68305	100	493	531	269	50	457	457	582	2324	399	0	0	0	3281	3419	1008	29	2262	2262	2421	2548	105	11	0	0	0.000	0.000	0.000	0.000	0.000	0.000	0.000	0.000	0.000	0.000	0.000	0.000	0.000	0.000	0.035	0.064	0.185	0.172	3.540	0.851	0.881	316	2384	100	36	1019	1055	74	1157	1231	Error	Error	-4.823	36	1019	74	1157	167886	1080296	-0.022	0.392	0	0	0
1	15	20	"A120"	"A120"	8575	68305	100	449	479	225	46	451	451	478	196	41	16	4	0	3151	3331	1112	33	2304	2304	2352	474	20	68	44	0	0.000	0.000	0.000	0.000	0.000	0.000	0.000	0.000	0.000	0.000	0.000	0.000	0.000	0.000	-0.002	0.027	0.149	0.158	4.363	0.059	0.050	316	2384	100	-2	847	845	28	1027	1055	Error	Error	Error	-2	847	28	1027	151230	1052589	0.005	2.065	0	0	0
1	16	20	"A121"	"A121"	8875	68305	100	599	1100	2049	186	468	468	519	865	166	9	7	0	7720	9396	7282	77	2330	2330	2486	1669	67	75	61	0	0.000	0.000	0.000	0.000	0.000	0.000	0.000	0.000	0.000	0.000	0.000	0.000	0.000	0.000	0.024	0.089	0.036	0.042	4.387	0.253	0.633	316	2384	100	131	5390	5521	632	7066	7698	Error	Error	-5.363	131	5390	632	7066	347616	2969164	0.672	4.140	0	0	0
1	17	20	"A121"	"A121"	9175	68300	100	584	659	625	94	469	469	491	200	40	35	12	0	6971	7996	4617	57	2390	2390	2454	575	23	86	78	0	0.000	0.000	0.000	0.000	0.000	0.000	0.000	0.000	0.000	0.000	0.000	0.000	0.000	0.000	0.025	0.034	0.042	0.052	4.892	0.023	0.045	316	2384	100	115	4581	4696	190	5606	5796	Error	Error	-5.316	115	4581	190	5606	208283	2526791	0.840	9.638	0	0	0
1	18	20	"A121"	"A121"	9475	68300	100	677	712	300	42	516	516	550	299	54	31	5	0	7540	9190	5242	57	2593	2593	2699	780	28	91	81	0	0.000	0.000	0.000	0.000	0.000	0.000	0.000	0.000	0.000	0.000	0.000	0.000	0.000	0.000	0.033	0.030	0.038	0.043	4.132	0.014	0.043	316	2384	100	161	4947	5108	196	6597	6793	Error	Error	-4.941	161	4947	196	6597	224961	2903985	0.542	8.322	0	0	0
1	1	21	"Blank"	"Blank"	4380	68610	100	507	535	242	45	492	492	631	2542	402	0	0	0	2130	2150	420	19	2106	2106	2348	2809	119	0	0	0	0.000	0.000	0.000	0.000	0.000	0.000	0.000	0.000	0.000	0.000	0.000	0.000	0.000	0.000	0.625	0.977	0.554	0.560	5.414	0.878	0.918	316	2384	100	15	24	39	43	44	87	Error	Error	-0.678	15	24	43	44	168944	679427	-0.038	-0.070	0	0	0
1	2	21	"Blank"	"Blank"	4680	68610	100	455	483	191	39	472	472	574	1434	249	0	0	0	2083	2089	379	18	2072	2072	2289	2780	121	0	0	0	0.000	0.000	0.000	0.000	0.000	0.000	0.000	0.000	0.000	0.000	0.000	0.000	0.000	0.000	-1.545	0.647	0.468	0.530	3.659	0.469	0.743	316	2384	100	-17	11	-6	11	17	28	Error	Error	Error	-17	11	11	17	152771	660111	-0.063	-0.072	0	0	0
1	3	21	"Blank"	"Blank"	4980	68610	100	473	570	676	118	474	474	546	894	163	2	1	0	2140	2305	1199	52	2042	2042	2126	893	42	6	2	0	0.000	0.000	0.000	0.000	0.000	0.000	0.000	0.000	0.000	0.000	0.000	0.000	0.000	0.000	-0.010	0.365	0.554	0.545	5.455	0.716	0.551	316	2384	100	-1	98	97	96	263	359	Error	Error	Error	-1	98	96	263	180081	728319	0.027	0.200	0	0	0
1	4	21	"Blank"	"Blank"	5280	68610	100	459	494	417	84	476	476	531	669	125	0	0	0	2082	2193	1029	46	2088	2088	2206	1957	88	0	0	0	0.000	0.000	0.000	0.000	0.000	0.000	0.000	0.000	0.000	0.000	0.000	0.000	0.000	0.000	2.833	0.171	0.421	0.389	4.765	0.323	0.710	316	2384	100	-17	-6	-23	18	105	123	Error	Error	1.503	-17	-6	18	105	155989	692929	-0.055	-0.007	0	0	0
1	5	21	"Blank"	"Blank"	5580	68610	100	475	491	189	38	459	459	480	198	41	15	3	0	2081	2143	487	22	2055	2055	2076	378	18	17	5	0	0.000	0.000	0.000	0.000	0.000	0.000	0.000	0.000	0.000	0.000	0.000	0.000	0.000	0.000	0.615	0.364	0.491	0.442	3.882	0.063	0.011	316	2384	100	16	26	42	32	88	120	Error	Error	-0.700	16	26	32	88	155077	677120	0.056	0.177	0	0	0
1	6	21	"Blank"	"Blank"	5880	68610	100	474	499	192	38	463	463	490	270	55	11	1	0	2098	2137	401	18	2097	2097	2129	547	25	9	0	0	0.000	0.000	0.000	0.000	0.000	0.000	0.000	0.000	0.000	0.000	0.000	0.000	0.000	0.000	11.000	0.900	0.421	0.415	4.142	0.194	0.026	316	2384	100	11	1	12	36	40	76	Error	Error	3.459	11	1	36	40	157593	675331	0.033	0.015	0	0	0
1	7	21	"Blank"	"Blank"	6180	68610	100	511	655	993	151	481	481	503	195	38	23	9	0	2260	2367	830	35	2191	2191	2233	983	44	4	1	0	0.000	0.000	0.000	0.000	0.000	0.000	0.000	0.000	0.000	0.000	0.000	0.000	0.000	0.000	0.435	0.989	0.536	0.492	4.608	0.979	0.382	316	2384	100	30	69	99	174	176	350	Error	Error	-1.202	30	69	174	176	206923	747979	0.779	0.136	0	0	0
1	8	21	"Blank"	"Blank"	6480	68610	100	484	492	198	40	499	499	534	524	98	0	0	0	2289	2310	393	17	2283	2283	2357	1245	52	0	0	0	0.000	0.000	0.000	0.000	0.000	0.000	0.000	0.000	0.000	0.000	0.000	0.000	0.000	0.000	-2.500	-0.259	0.503	0.522	4.580	0.071	0.012	316	2384	100	-15	6	-9	-7	27	20	Error	Error	Error	-15	6	-7	27	155397	730017	-0.080	-0.038	0	0	0
1	9	21	"Blank"	"Blank"	6780	68605	100	473	493	237	48	466	466	555	1760	317	0	0	0	2106	2143	497	23	2163	2163	2277	2027	89	0	0	0	0.000	0.000	0.000	0.000	0.000	0.000	0.000	0.000	0.000	0.000	0.000	0.000	0.000	0.000	-0.123	-1.350	0.529	0.534	4.482	0.898	0.909	316	2384	100	7	-57	-50	27	-20	7	Error	Error	Error	7	-57	27	-20	155721	677150	-0.035	-0.066	0	0	0
1	10	21	"Blank"	"Blank"	7080	68605	100	476	491	195	39	513	513	1293	5866	453	0	0	0	2098	2155	367	17	2222	2222	3562	8006	224	0	0	0	0.000	0.000	0.000	0.000	0.000	0.000	0.000	0.000	0.000	0.000	0.000	0.000	0.000	0.000	0.298	0.328	0.516	0.538	4.682	0.414	0.853	316	2384	100	-37	-124	-161	-22	-67	-89	Error	Error	-1.745	-37	-124	-22	-67	155298	681008	-0.137	-0.176	0	0	0
1	11	21	"Blank"	"Blank"	7380	68605	100	470	485	183	37	478	478	500	205	41	13	2	0	2137	2169	373	17	2167	2167	2202	449	20	11	1	0	0.000	0.000	0.000	0.000	0.000	0.000	0.000	0.000	0.000	0.000	0.000	0.000	0.000	0.000	0.267	3.500	0.502	0.540	4.591	0.183	0.138	316	2384	100	-8	-30	-38	7	2	9	Error	Error	-1.907	-8	-30	7	2	153400	685549	-0.073	-0.073	0	0	0
1	12	21	"Blank"	"Blank"	7680	68605	100	494	522	193	36	500	500	520	207	39	16	3	0	2282	2276	374	16	2245	2245	2266	411	18	15	1	0	0.000	0.000	0.000	0.000	0.000	0.000	0.000	0.000	0.000	0.000	0.000	0.000	0.000	0.000	-0.162	0.710	0.430	0.537	4.751	0.135	0.041	316	2384	100	-6	37	31	22	31	53	Error	Error	Error	-6	37	22	31	164857	719103	0.010	0.024	0	0	0
1	13	21	"Blank"	"Blank"	7980	68605	100	474	502	193	38	515	515	639	2058	322	0	0	0	2247	2276	390	17	2306	2306	2523	2499	99	0	0	0	0.000	0.000	0.000	0.000	0.000	0.000	0.000	0.000	0.000	0.000	0.000	0.000	0.000	0.000	0.695	0.433	0.428	0.494	4.178	0.144	0.035	316	2384	100	-41	-59	-100	-13	-30	-43	Error	Error	-0.525	-41	-59	-13	-30	158658	719176	-0.067	-0.099	0	0	0
1	14	21	"Blank"	"Blank"	8280	68605	100	467	480	182	37	487	487	548	1199	218	0	0	0	2206	2211	348	15	2244	2244	2369	1899	80	0	0	0	0.000	0.000	0.000	0.000	0.000	0.000	0.000	0.000	0.000	0.000	0.000	0.000	0.000	0.000	0.526	0.212	0.489	0.482	4.660	0.012	0.000	316	2384	100	-20	-38	-58	-7	-33	-40	Error	Error	-0.926	-20	-38	-7	-33	151685	698744	-0.057	-0.083	0	0	0
1	15	21	"Blank"	"Blank"	8580	68605	100	507	723	1250	172	484	484	505	201	39	18	8	0	2304	2940	3747	127	2269	2269	2304	421	18	20	6	0	0.000	0.000	0.000	0.000	0.000	0.000	0.000	0.000	0.000	0.000	0.000	0.000	0.000	0.000	0.657	0.356	0.456	0.518	4.527	0.313	0.821	316	2384	100	23	35	58	239	671	910	Error	Error	-0.606	23	35	239	671	228616	929149	1.085	1.511	0	0	0
1	16	21	"Blank"	"Blank"	8880	68605	100	497	501	188	37	492	492	517	261	50	9	0	0	2255	2272	368	16	2308	2308	2380	943	39	0	0	0	0.000	0.000	0.000	0.000	0.000	0.000	0.000	0.000	0.000	0.000	0.000	0.000	0.000	0.000	-0.094	-0.250	0.468	0.512	4.241	0.063	0.010	316	2384	100	5	-53	-48	9	-36	-27	Error	Error	Error	5	-53	9	-36	158405	717823	-0.061	-0.115	0	0	0
1	17	21	"Blank"	"Blank"	9180	68605	100	547	824	3370	408	509	509	588	1621	275	0	0	0	2455	2536	1002	39	2437	2437	2567	2387	92	0	0	0	0.000	0.000	0.000	0.000	0.000	0.000	0.000	0.000	0.000	0.000	0.000	0.000	0.000	0.000	2.111	3.182	0.565	0.489	5.086	7.950	0.095	316	2384	100	38	18	56	315	99	414	Error	Error	1.078	38	18	315	99	260331	801422	0.146	-0.013	0	0	0
1	18	21	"Blank"	"Blank"	9480	68605	100	517	559	261	46	536	536	558	264	47	11	1	0	2536	2606	654	25	2596	2596	2642	751	28	3	0	0	0.000	0.000	0.000	0.000	0.000	0.000	0.000	0.000	0.000	0.000	0.000	0.000	0.000	0.000	0.317	2.300	0.393	0.443	5.084	0.141	0.066	316	2384	100	-19	-60	-79	23	10	33	Error	Error	-1.659	-19	-60	23	10	176626	823525	0.004	-0.048	0	0	0
