# Supplementary material for: Application of hybridization control probe to increase accuracy on ligation detection or minisequencing diagnostic microarrays
Source: BMC Res Notes. 2009 Dec 14;2:249. doi: 10.1186/1756-0500-2-249 (PMC2799435; doi:10.1186/1756-0500-2-249)
Supplement: Additional file 3 — Gpr_files. Zip-compressed file containing raw microarray data in GenePix results format (.gpr) and GAL (GenePix Array List) files. [file 1756-0500-2-249-S3.ZIP › gpr_files/slide2/lasi2_16-16.gpr]

ATF	1.0
30	76    
"Type=GenePix Results 3"
"DateTime=2009/03/31 15:08:42"
"Settings=C:\Axon\Data\HPV\310309\lasi2.gps"
"GalFile=C:\Axon\Data\HPV\ArrayIt_032009_InstiBioGalfile.gal"
"ArrayOfArrays=16-16"
"PixelSize=5"
"Wavelengths=532	488"
"ImageFiles=C:\Axon\Data\HPV\310309\lasi2.tif 2	C:\Axon\Data\HPV\310309\lasi2.tif 3"
"NormalizationMethod=None"
"NormalizationFactors=1	1"
"JpegImage="
"StdDev=Type 1"
"RatioFormulations=W1/W3 (#1/532)	W1/W4 (#1/488)	W3/W4 (532/488)"
"FeatureType=Circular"
"Barcode="
"BackgroundSubtraction=LocalFeature"
"ImageOrigin=0, 0"
"JpegOrigin=0, 0"
"Creator=GenePix Pro 6.1.0.2"
"Scanner=GenePix 4200A 01 Autoloader [2]"
"FocusPosition=0"
"Temperature=24.25"
"LinesAveraged=2"
"Comment="
"PMTGain=580	550"
"ScanPower=100	100"
"LaserPower=2.68311	2.56775"
"Filters=Standard Green	Standard Blue"
"ScanRegion=600,16,3776,13800"
"Supplier="
"Block"	"Column"	"Row"	"Name"	"ID"	"X"	"Y"	"Dia."	"F532 Median"	"F532 Mean"	"F532 SD"	"F532 CV"	"B532"	"B532 Median"	"B532 Mean"	"B532 SD"	"B532 CV"	"% > B532+1SD"	"% > B532+2SD"	"F532 % Sat."	"F488 Median"	"F488 Mean"	"F488 SD"	"F488 CV"	"B488"	"B488 Median"	"B488 Mean"	"B488 SD"	"B488 CV"	"% > B488+1SD"	"% > B488+2SD"	"F488 % Sat."	"Ratio of Medians (#1/532)"	"Ratio of Means (#1/532)"	"Median of Ratios (#1/532)"	"Mean of Ratios (#1/532)"	"Ratios SD (#1/532)"	"Rgn Ratio (#1/532)"	"Rgn R2 (#1/532)"	"Ratio of Medians (#1/488)"	"Ratio of Means (#1/488)"	"Median of Ratios (#1/488)"	"Mean of Ratios (#1/488)"	"Ratios SD (#1/488)"	"Rgn Ratio (#1/488)"	"Rgn R2 (#1/488)"	"Ratio of Medians (532/488)"	"Ratio of Means (532/488)"	"Median of Ratios (532/488)"	"Mean of Ratios (532/488)"	"Ratios SD (532/488)"	"Rgn Ratio (532/488)"	"Rgn R2 (532/488)"	"F Pixels"	"B Pixels"	"Circularity"	"Sum of Medians (#1/532)"	"Sum of Medians (#1/488)"	"Sum of Medians (532/488)"	"Sum of Means (#1/532)"	"Sum of Means (#1/488)"	"Sum of Means (532/488)"	"Log Ratio (#1/532)"	"Log Ratio (#1/488)"	"Log Ratio (532/488)"	"F532 Median - B532"	"F488 Median - B488"	"F532 Mean - B532"	"F488 Mean - B488"	"F532 Total Intensity"	"F488 Total Intensity"	"SNR 532"	"SNR 488"	"Flags"	"Normalize"	"Autoflag"
1	1	1	"A1"	"A1"	13325	62575	100	473	523	321	61	454	454	485	398	82	6	2	0	2382	2518	1182	46	2387	2387	2442	723	29	7	2	0	0.000	0.000	0.000	0.000	0.000	0.000	0.000	0.000	0.000	0.000	0.000	0.000	0.000	0.000	-3.800	0.527	0.427	0.409	4.936	0.143	0.172	316	2384	100	19	-5	14	69	131	200	Error	Error	Error	19	-5	69	131	165389	795603	0.095	0.105	0	0	0
1	2	1	"A1"	"A1"	13620	62570	100	443	463	197	42	454	454	657	3097	471	0	0	0	2366	2452	1184	48	2362	2362	2578	3035	117	0	0	0	0.000	0.000	0.000	0.000	0.000	0.000	0.000	0.000	0.000	0.000	0.000	0.000	0.000	0.000	-2.750	0.100	0.547	0.513	3.887	0.026	0.008	316	2384	100	-11	4	-7	9	90	99	Error	Error	Error	-11	4	9	90	146276	774795	-0.063	-0.042	0	0	0
1	3	1	"A1"	"A1"	13920	62570	100	418	458	242	52	440	440	463	212	45	13	1	0	2286	2397	698	29	2361	2361	2404	834	34	4	1	0	0.000	0.000	0.000	0.000	0.000	0.000	0.000	0.000	0.000	0.000	0.000	0.000	0.000	0.000	0.293	0.500	0.435	0.459	4.286	0.201	0.124	316	2384	100	-22	-75	-97	18	36	54	Error	Error	-1.769	-22	-75	18	36	144833	757586	-0.024	-0.008	0	0	0
1	4	1	"A2"	"A2"	14220	62570	100	685	731	592	80	438	438	478	372	77	31	3	0	13860	13479	6178	45	2393	2393	2474	1306	52	91	87	0	0.000	0.000	0.000	0.000	0.000	0.000	0.000	0.000	0.000	0.000	0.000	0.000	0.000	0.000	0.022	0.026	0.025	0.023	3.082	0.028	0.152	316	2384	100	247	11467	11714	293	11086	11379	Error	Error	-5.537	247	11467	293	11086	230987	4259414	0.680	8.426	0	0	0
1	5	1	"A2"	"A2"	14520	62570	100	692	719	299	41	441	441	471	265	56	49	13	0	14753	14992	6590	43	2371	2371	2449	854	34	97	93	0	0.000	0.000	0.000	0.000	0.000	0.000	0.000	0.000	0.000	0.000	0.000	0.000	0.000	0.000	0.020	0.022	0.025	0.022	2.635	0.019	0.137	316	2384	100	251	12382	12633	278	12621	12899	Error	Error	-5.624	251	12382	278	12621	227046	4737375	0.936	14.687	0	0	0
1	6	1	"A2"	"A2"	14820	62570	100	659	653	242	37	432	432	493	886	179	0	0	0	13484	13018	5642	43	2363	2363	2784	3558	127	83	74	0	0.000	0.000	0.000	0.000	0.000	0.000	0.000	0.000	0.000	0.000	0.000	0.000	0.000	0.000	0.020	0.021	0.024	0.022	2.968	0.027	0.111	316	2384	100	227	11121	11348	221	10655	10876	Error	Error	-5.614	227	11121	221	10655	206312	4113631	0.181	2.876	0	0	0
1	7	1	"A3"	"A3"	15120	62570	100	567	603	253	41	430	430	460	256	55	33	11	0	9450	9515	5111	53	2308	2308	2363	633	26	86	80	0	0.000	0.000	0.000	0.000	0.000	0.000	0.000	0.000	0.000	0.000	0.000	0.000	0.000	0.000	0.019	0.024	0.033	0.036	4.003	0.020	0.137	316	2384	100	137	7142	7279	173	7207	7380	Error	Error	-5.704	137	7142	173	7207	190441	3006731	0.559	11.299	0	0	0
1	8	1	"A3"	"A3"	15420	62570	100	660	852	1060	124	442	442	491	642	130	11	6	0	11586	13140	10002	76	2360	2360	2444	781	31	92	82	0	0.000	0.000	0.000	0.000	0.000	0.000	0.000	0.000	0.000	0.000	0.000	0.000	0.000	0.000	0.024	0.038	0.032	0.033	3.758	0.058	0.454	316	2384	100	218	9226	9444	410	10780	11190	Error	Error	-5.403	218	9226	410	10780	269089	4152383	0.562	13.695	0	0	0
1	9	1	"A3"	"A3"	15720	62570	100	623	675	499	73	441	441	485	431	88	15	2	0	11991	11343	5531	48	2368	2368	2459	1061	43	87	79	0	0.000	0.000	0.000	0.000	0.000	0.000	0.000	0.000	0.000	0.000	0.000	0.000	0.000	0.000	0.019	0.026	0.024	0.027	3.282	0.033	0.152	316	2384	100	182	9623	9805	234	8975	9209	Error	Error	-5.724	182	9623	234	8975	213213	3584519	0.441	8.373	0	0	0
1	10	1	"A4"	"A4"	16020	62565	100	605	644	310	48	454	454	484	248	51	31	11	0	10631	10002	5097	50	2401	2401	2493	1032	41	80	75	0	0.000	0.000	0.000	0.000	0.000	0.000	0.000	0.000	0.000	0.000	0.000	0.000	0.000	0.000	0.018	0.025	0.027	0.031	3.885	0.023	0.154	316	2384	100	151	8230	8381	190	7601	7791	Error	Error	-5.768	151	8230	190	7601	203512	3160681	0.645	7.276	0	0	0
1	11	1	"A4"	"A4"	16320	62565	100	600	627	245	39	438	438	489	804	164	1	0	0	11045	10031	4843	48	2342	2342	2462	1604	65	78	75	0	0.000	0.000	0.000	0.000	0.000	0.000	0.000	0.000	0.000	0.000	0.000	0.000	0.000	0.000	0.019	0.025	0.031	0.032	4.232	0.030	0.239	316	2384	100	162	8703	8865	189	7689	7878	Error	Error	-5.747	162	8703	189	7689	198251	3169681	0.172	4.719	0	0	0
1	12	1	"A4"	"A4"	16620	62565	100	624	648	267	41	458	458	493	339	68	24	3	0	11328	10324	4630	44	2397	2397	2483	1062	42	81	77	0	0.000	0.000	0.000	0.000	0.000	0.000	0.000	0.000	0.000	0.000	0.000	0.000	0.000	0.000	0.019	0.024	0.028	0.028	3.623	0.028	0.130	316	2384	100	166	8931	9097	190	7927	8117	Error	Error	-5.750	166	8931	190	7927	204923	3262258	0.457	7.383	0	0	0
1	13	1	"A5"	"A5"	16920	62565	100	515	564	303	53	452	452	509	528	103	4	1	0	4894	5346	2945	55	2430	2430	2530	1317	52	71	45	0	0.000	0.000	0.000	0.000	0.000	0.000	0.000	0.000	0.000	0.000	0.000	0.000	0.000	0.000	0.026	0.038	0.077	0.089	4.656	0.146	0.319	316	2384	100	63	2464	2527	112	2916	3028	Error	Error	-5.290	63	2464	112	2916	178195	1689365	0.104	2.138	0	0	0
1	14	1	"A5"	"A5"	17220	62565	100	486	548	616	112	458	458	496	496	100	2	0	0	4910	5333	2540	47	2439	2439	2541	1859	73	64	26	0	0.000	0.000	0.000	0.000	0.000	0.000	0.000	0.000	0.000	0.000	0.000	0.000	0.000	0.000	0.011	0.031	0.066	0.067	4.963	0.148	0.343	316	2384	100	28	2471	2499	90	2894	2984	Error	Error	-6.464	28	2471	90	2894	173213	1685223	0.105	1.502	0	0	0
1	15	1	"A5"	"A5"	17520	62565	100	519	541	209	38	450	450	481	273	56	14	2	0	5031	5589	2723	48	2426	2426	2479	887	35	79	72	0	0.000	0.000	0.000	0.000	0.000	0.000	0.000	0.000	0.000	0.000	0.000	0.000	0.000	0.000	0.026	0.029	0.055	0.056	4.772	0.028	0.038	316	2384	100	69	2605	2674	91	3163	3254	Error	Error	-5.239	69	2605	91	3163	171001	1766126	0.220	3.506	0	0	0
1	16	1	"A6"	"A6"	17820	62565	100	668	916	2614	285	456	456	479	195	40	53	27	0	10723	10370	6043	58	2470	2470	2512	518	20	96	89	0	0.000	0.000	0.000	0.000	0.000	0.000	0.000	0.000	0.000	0.000	0.000	0.000	0.000	0.000	0.026	0.058	0.037	0.038	3.666	0.177	0.339	316	2384	100	212	8253	8465	460	7900	8360	Error	Error	-5.283	212	8253	460	7900	289337	3277064	2.241	15.170	0	0	0
1	17	1	"A6"	"A6"	18120	62565	100	647	694	405	58	481	481	604	1249	206	1	0	0	12709	11473	4516	39	2557	2557	2879	3538	122	81	71	0	0.000	0.000	0.000	0.000	0.000	0.000	0.000	0.000	0.000	0.000	0.000	0.000	0.000	0.000	0.016	0.024	0.027	0.024	4.112	0.022	0.137	316	2384	100	166	10152	10318	213	8916	9129	Error	Error	-5.934	166	10152	213	8916	219369	3625337	0.072	2.429	0	0	0
1	18	1	"A6"	"A6"	18420	62565	100	655	662	234	35	505	505	682	2171	318	0	0	0	10970	10325	3729	36	2689	2689	3039	3960	130	82	54	0	0.000	0.000	0.000	0.000	0.000	0.000	0.000	0.000	0.000	0.000	0.000	0.000	0.000	0.000	0.018	0.021	0.030	0.029	3.292	0.021	0.107	316	2384	100	150	8281	8431	157	7636	7793	Error	Error	-5.787	150	8281	157	7636	209085	3262688	-0.009	1.840	0	0	0
1	1	2	"A7"	"A7"	13325	62870	100	576	609	377	61	444	444	479	299	62	24	5	0	6651	7281	3752	51	2392	2392	2494	1322	53	79	71	0	0.000	0.000	0.000	0.000	0.000	0.000	0.000	0.000	0.000	0.000	0.000	0.000	0.000	0.000	0.031	0.034	0.047	0.050	3.810	0.030	0.096	316	2384	100	132	4259	4391	165	4889	5054	Error	Error	-5.012	132	4259	165	4889	192485	2300711	0.435	3.621	0	0	0
1	2	2	"A7"	"A7"	13625	62870	100	534	579	287	49	444	444	540	1724	319	0	0	0	6343	7601	4401	57	2360	2360	2544	2236	87	75	40	0	0.000	0.000	0.000	0.000	0.000	0.000	0.000	0.000	0.000	0.000	0.000	0.000	0.000	0.000	0.023	0.026	0.042	0.042	3.640	0.030	0.103	316	2384	100	90	3983	4073	135	5241	5376	Error	Error	-5.468	90	3983	135	5241	182900	2401943	0.023	2.262	0	0	0
1	3	2	"A7"	"A7"	13925	62870	100	550	595	477	80	444	444	532	1805	339	0	0	0	5164	6723	4142	61	2349	2349	2485	2146	86	61	32	0	0.000	0.000	0.000	0.000	0.000	0.000	0.000	0.000	0.000	0.000	0.000	0.000	0.000	0.000	0.038	0.035	0.044	0.044	3.477	0.354	0.309	316	2384	100	106	2815	2921	151	4374	4525	Error	Error	-4.731	106	2815	151	4374	188118	2124419	0.035	1.975	0	0	0
1	4	2	"A8"	"A8"	14225	62870	100	598	624	241	38	443	443	512	1240	242	0	0	0	12710	11666	5060	43	2379	2379	2532	2012	79	83	78	0	0.000	0.000	0.000	0.000	0.000	0.000	0.000	0.000	0.000	0.000	0.000	0.000	0.000	0.000	0.015	0.019	0.023	0.023	3.494	0.019	0.180	316	2384	100	155	10331	10486	181	9287	9468	Error	Error	-6.059	155	10331	181	9287	197193	3686503	0.090	4.540	0	0	0
1	5	2	"A8"	"A8"	14525	62870	100	611	624	234	37	421	421	480	890	185	0	0	0	12819	12312	4978	40	2276	2276	2376	1252	52	93	87	0	0.000	0.000	0.000	0.000	0.000	0.000	0.000	0.000	0.000	0.000	0.000	0.000	0.000	0.000	0.018	0.020	0.023	0.023	2.982	0.028	0.112	316	2384	100	190	10543	10733	203	10036	10239	Error	Error	-5.794	190	10543	203	10036	197214	3890450	0.162	7.936	0	0	0
1	6	2	"A8"	"A8"	14825	62870	100	645	665	240	36	428	428	463	275	59	40	9	0	13043	12616	4321	34	2351	2351	2410	599	24	99	95	0	0.000	0.000	0.000	0.000	0.000	0.000	0.000	0.000	0.000	0.000	0.000	0.000	0.000	0.000	0.020	0.023	0.026	0.022	2.943	0.022	0.105	316	2384	100	217	10692	10909	237	10265	10502	Error	Error	-5.623	217	10692	237	10265	210162	3986513	0.735	17.038	0	0	0
1	7	2	"A9"	"A9"	15125	62870	100	561	621	384	61	434	434	486	498	102	8	1	0	9651	9244	4743	51	2315	2315	2455	1437	58	78	73	0	0.000	0.000	0.000	0.000	0.000	0.000	0.000	0.000	0.000	0.000	0.000	0.000	0.000	0.000	0.017	0.027	0.036	0.038	3.609	0.031	0.129	316	2384	100	127	7336	7463	187	6929	7116	Error	Error	-5.852	127	7336	187	6929	196385	2921030	0.271	4.724	0	0	0
1	8	2	"A9"	"A9"	15425	62870	100	555	588	239	40	418	418	458	469	102	8	0	0	9406	9100	3953	43	2267	2267	2321	618	26	88	86	0	0.000	0.000	0.000	0.000	0.000	0.000	0.000	0.000	0.000	0.000	0.000	0.000	0.000	0.000	0.019	0.025	0.028	0.028	4.088	0.026	0.119	316	2384	100	137	7139	7276	170	6833	7003	Error	Error	-5.703	137	7139	170	6833	185921	2875657	0.277	10.969	0	0	0
1	9	2	"A9"	"A9"	15725	62870	100	584	618	267	43	428	428	492	640	130	3	0	0	9918	9553	4100	42	2306	2306	2439	1281	52	85	82	0	0.000	0.000	0.000	0.000	0.000	0.000	0.000	0.000	0.000	0.000	0.000	0.000	0.000	0.000	0.020	0.026	0.031	0.032	3.183	0.026	0.143	316	2384	100	156	7612	7768	190	7247	7437	Error	Error	-5.609	156	7612	190	7247	195444	3018691	0.197	5.553	0	0	0
1	10	2	"A10"	"A10"	16025	62865	100	638	685	359	52	440	440	497	741	149	2	0	0	12947	11767	5099	43	2369	2369	2576	2348	91	80	78	0	0.000	0.000	0.000	0.000	0.000	0.000	0.000	0.000	0.000	0.000	0.000	0.000	0.000	0.000	0.019	0.026	0.027	0.026	3.504	0.022	0.164	316	2384	100	198	10578	10776	245	9398	9643	Error	Error	-5.739	198	10578	245	9398	216485	3718240	0.254	3.914	0	0	0
1	11	2	"A10"	"A10"	16325	62865	100	686	741	477	64	438	438	478	372	77	31	6	0	12249	11979	4723	39	2345	2345	2407	769	31	95	89	0	0.000	0.000	0.000	0.000	0.000	0.000	0.000	0.000	0.000	0.000	0.000	0.000	0.000	0.000	0.025	0.031	0.029	0.029	2.783	0.033	0.089	316	2384	100	248	9904	10152	303	9634	9937	Error	Error	-5.320	248	9904	303	9634	234071	3785506	0.707	12.447	0	0	0
1	12	2	"A10"	"A10"	16625	62865	100	640	692	393	56	436	436	471	329	69	31	6	0	12400	11792	4819	40	2377	2377	2457	1222	49	90	85	0	0.000	0.000	0.000	0.000	0.000	0.000	0.000	0.000	0.000	0.000	0.000	0.000	0.000	0.000	0.020	0.027	0.027	0.025	3.026	0.062	0.289	316	2384	100	204	10023	10227	256	9415	9671	Error	Error	-5.619	204	10023	256	9415	218778	3726216	0.672	7.639	0	0	0
1	13	2	"A11"	"A11"	16925	62865	100	533	560	221	39	448	448	557	814	146	1	0	0	7408	7981	4777	59	2405	2405	2587	1187	45	75	67	0	0.000	0.000	0.000	0.000	0.000	0.000	0.000	0.000	0.000	0.000	0.000	0.000	0.000	0.000	0.017	0.020	0.031	0.038	5.078	0.100	0.105	316	2384	100	85	5003	5088	112	5576	5688	Error	Error	-5.879	85	5003	112	5576	177055	2522104	0.004	4.544	0	0	0
1	14	2	"A11"	"A11"	17225	62865	100	615	919	3235	352	463	463	503	322	64	27	10	0	8108	9570	6224	65	2455	2455	2565	1135	44	87	79	0	0.000	0.000	0.000	0.000	0.000	0.000	0.000	0.000	0.000	0.000	0.000	0.000	0.000	0.000	0.027	0.064	0.042	0.039	3.503	0.513	0.458	316	2384	100	152	5653	5805	456	7115	7571	Error	Error	-5.217	152	5653	456	7115	290533	3024140	1.292	6.172	0	0	0
1	15	2	"A11"	"A11"	17525	62865	100	564	609	260	42	466	466	512	448	87	13	0	0	8615	9147	4883	53	2454	2454	2544	1211	47	85	75	0	0.000	0.000	0.000	0.000	0.000	0.000	0.000	0.000	0.000	0.000	0.000	0.000	0.000	0.000	0.016	0.021	0.032	0.031	3.730	0.023	0.128	316	2384	100	98	6161	6259	143	6693	6836	Error	Error	-5.974	98	6161	143	6693	192323	2890405	0.217	5.453	0	0	0
1	16	2	"A12"	"A12"	17825	62865	100	607	636	267	41	477	477	599	943	157	0	0	0	10493	10803	6354	58	2504	2504	2761	2144	77	76	69	0	0.000	0.000	0.000	0.000	0.000	0.000	0.000	0.000	0.000	0.000	0.000	0.000	0.000	0.000	0.016	0.019	0.026	0.028	4.812	0.025	0.128	316	2384	100	130	7989	8119	159	8299	8458	Error	Error	-5.941	130	7989	159	8299	200925	3413675	0.039	3.751	0	0	0
1	17	2	"A12"	"A12"	18125	62865	100	605	648	252	38	469	469	492	220	44	37	14	0	10021	10590	5632	53	2522	2522	2562	552	21	92	87	0	0.000	0.000	0.000	0.000	0.000	0.000	0.000	0.000	0.000	0.000	0.000	0.000	0.000	0.000	0.018	0.022	0.030	0.028	3.330	0.022	0.178	316	2384	100	136	7499	7635	179	8068	8247	Error	Error	-5.785	136	7499	179	8068	204824	3346327	0.709	14.543	0	0	0
1	18	2	"A12"	"A12"	18420	62860	100	625	778	1400	179	485	485	520	490	94	13	2	0	8377	10256	6732	65	2654	2654	2737	1470	53	81	74	0	0.000	0.000	0.000	0.000	0.000	0.000	0.000	0.000	0.000	0.000	0.000	0.000	0.000	0.000	0.024	0.039	0.034	0.038	3.428	0.047	0.088	316	2384	100	140	5723	5863	293	7602	7895	Error	Error	-5.353	140	5723	293	7602	246003	3240922	0.527	5.115	0	0	0
1	1	3	"A13"	"A13"	13330	63170	100	591	638	292	45	430	430	463	267	57	36	12	0	10379	9905	4533	45	2343	2343	2430	991	40	85	80	0	0.000	0.000	0.000	0.000	0.000	0.000	0.000	0.000	0.000	0.000	0.000	0.000	0.000	0.000	0.020	0.028	0.033	0.034	3.962	0.023	0.138	316	2384	100	161	8036	8197	208	7562	7770	Error	Error	-5.641	161	8036	208	7562	201734	3130063	0.655	7.543	0	0	0
1	2	3	"A13"	"A13"	13630	63170	100	596	626	262	41	423	423	457	232	50	38	16	0	11781	10934	4491	41	2359	2359	2422	740	30	95	87	0	0.000	0.000	0.000	0.000	0.000	0.000	0.000	0.000	0.000	0.000	0.000	0.000	0.000	0.000	0.018	0.024	0.029	0.027	2.955	0.021	0.083	316	2384	100	173	9422	9595	203	8575	8778	Error	Error	-5.767	173	9422	203	8575	197691	3455141	0.728	11.503	0	0	0
1	3	3	"A13"	"A13"	13930	63170	100	600	653	335	51	424	424	467	374	80	22	4	0	12631	11585	5170	44	2334	2334	2411	894	37	92	85	0	0.000	0.000	0.000	0.000	0.000	0.000	0.000	0.000	0.000	0.000	0.000	0.000	0.000	0.000	0.017	0.025	0.026	0.027	3.338	0.029	0.088	316	2384	100	176	10297	10473	229	9251	9480	Error	Error	-5.871	176	10297	229	9251	206465	3660926	0.497	10.262	0	0	0
1	4	3	"A14"	"A14"	14230	63170	100	602	653	352	53	431	431	569	748	131	4	1	0	12764	11208	5012	44	2342	2342	2724	2306	84	79	75	0	0.000	0.000	0.000	0.000	0.000	0.000	0.000	0.000	0.000	0.000	0.000	0.000	0.000	0.000	0.016	0.025	0.028	0.029	3.479	0.029	0.128	316	2384	100	171	10422	10593	222	8866	9088	Error	Error	-5.929	171	10422	222	8866	206305	3541852	0.112	3.679	0	0	0
1	5	3	"A14"	"A14"	14530	63170	100	620	675	445	65	429	429	459	262	57	37	11	0	12822	11829	4675	39	2310	2310	2361	564	23	96	92	0	0.000	0.000	0.000	0.000	0.000	0.000	0.000	0.000	0.000	0.000	0.000	0.000	0.000	0.000	0.018	0.026	0.026	0.024	3.030	0.027	0.136	316	2384	100	191	10512	10703	246	9519	9765	Error	Error	-5.782	191	10512	246	9519	213457	3738003	0.824	16.787	0	0	0
1	6	3	"A14"	"A14"	14830	63170	100	624	637	216	33	430	430	492	672	136	3	0	0	13321	12167	3784	31	2329	2329	2438	1137	46	93	89	0	0.000	0.000	0.000	0.000	0.000	0.000	0.000	0.000	0.000	0.000	0.000	0.000	0.000	0.000	0.018	0.021	0.024	0.024	3.039	0.030	0.095	316	2384	100	194	10992	11186	207	9838	10045	Error	Error	-5.824	194	10992	207	9838	201393	3844621	0.216	8.557	0	0	0
1	7	3	"A15"	"A15"	15130	63170	100	620	932	3728	400	432	432	485	646	133	7	2	0	9893	9346	5402	57	2326	2326	2430	1139	46	82	77	0	0.000	0.000	0.000	0.000	0.000	0.000	0.000	0.000	0.000	0.000	0.000	0.000	0.000	0.000	0.025	0.071	0.039	0.040	4.143	0.253	0.229	316	2384	100	188	7567	7755	500	7020	7520	Error	Error	-5.331	188	7567	500	7020	294359	2953245	0.692	6.072	0	0	0
1	8	3	"A15"	"A15"	15430	63170	100	637	988	3638	368	430	430	461	253	54	41	13	0	10528	10631	5952	55	2313	2313	2385	635	26	96	90	0	0.000	0.000	0.000	0.000	0.000	0.000	0.000	0.000	0.000	0.000	0.000	0.000	0.000	0.000	0.025	0.067	0.034	0.037	3.048	0.296	0.372	316	2384	100	207	8215	8422	558	8318	8876	Error	Error	-5.311	207	8215	558	8318	312133	3359398	2.083	12.986	0	0	0
1	9	3	"A15"	"A15"	15725	63170	100	567	594	228	38	429	429	471	501	106	6	0	0	11018	10015	4177	41	2296	2296	2412	996	41	85	80	0	0.000	0.000	0.000	0.000	0.000	0.000	0.000	0.000	0.000	0.000	0.000	0.000	0.000	0.000	0.016	0.021	0.029	0.026	3.484	0.029	0.151	316	2384	100	138	8722	8860	165	7719	7884	Error	Error	-5.982	138	8722	165	7719	187622	3164607	0.246	7.634	0	0	0
1	10	3	"A16"	"A16"	16025	63165	100	597	624	268	42	423	423	468	353	75	27	2	0	12693	10945	5975	54	2329	2329	2420	978	40	79	72	0	0.000	0.000	0.000	0.000	0.000	0.000	0.000	0.000	0.000	0.000	0.000	0.000	0.000	0.000	0.017	0.023	0.027	0.029	4.694	0.023	0.165	316	2384	100	174	10364	10538	201	8616	8817	Error	Error	-5.896	174	10364	201	8616	197060	3458719	0.442	8.717	0	0	0
1	11	3	"A16"	"A16"	16325	63165	100	630	647	265	40	445	445	673	2853	423	0	0	0	13015	11598	5425	46	2372	2372	2639	2957	112	75	73	0	0.000	0.000	0.000	0.000	0.000	0.000	0.000	0.000	0.000	0.000	0.000	0.000	0.000	0.000	0.017	0.022	0.027	0.028	4.366	0.440	0.358	316	2384	100	185	10643	10828	202	9226	9428	Error	Error	-5.846	185	10643	202	9226	204588	3664932	-0.009	3.030	0	0	0
1	12	3	"A16"	"A16"	16625	63165	100	622	646	295	45	444	444	470	231	49	41	13	0	12839	11793	5296	44	2378	2378	2482	1134	45	87	79	0	0.000	0.000	0.000	0.000	0.000	0.000	0.000	0.000	0.000	0.000	0.000	0.000	0.000	0.000	0.017	0.021	0.025	0.026	3.579	0.022	0.208	316	2384	100	178	10461	10639	202	9415	9617	Error	Error	-5.877	178	10461	202	9415	204202	3726564	0.762	8.211	0	0	0
1	13	3	"A17"	"A17"	16925	63165	100	578	687	560	81	443	443	470	288	61	30	10	0	9271	8929	5653	63	2380	2380	2461	965	39	79	72	0	0.000	0.000	0.000	0.000	0.000	0.000	0.000	0.000	0.000	0.000	0.000	0.000	0.000	0.000	0.020	0.037	0.040	0.040	4.671	0.049	0.333	316	2384	100	135	6891	7026	244	6549	6793	Error	Error	-5.674	135	6891	244	6549	217080	2821553	0.753	6.703	0	0	0
1	14	3	"A17"	"A17"	17225	63165	100	577	635	354	55	441	441	480	341	71	20	4	0	9310	8720	4016	46	2389	2389	2460	644	26	88	84	0	0.000	0.000	0.000	0.000	0.000	0.000	0.000	0.000	0.000	0.000	0.000	0.000	0.000	0.000	0.020	0.031	0.039	0.037	3.411	0.032	0.064	316	2384	100	136	6921	7057	194	6331	6525	Error	Error	-5.669	136	6921	194	6331	200561	2755570	0.455	9.720	0	0	0
1	15	3	"A17"	"A17"	17525	63165	100	609	901	3689	409	461	461	505	382	75	19	5	0	8898	8435	4928	58	2430	2430	2523	1133	44	81	77	0	0.000	0.000	0.000	0.000	0.000	0.000	0.000	0.000	0.000	0.000	0.000	0.000	0.000	0.000	0.023	0.073	0.043	0.045	4.459	0.330	0.289	316	2384	100	148	6468	6616	440	6005	6445	Error	Error	-5.450	148	6468	440	6005	284616	2665389	1.037	5.218	0	0	0
1	16	3	"A18"	"A18"	17825	63165	100	572	601	266	44	466	466	565	1663	294	0	0	0	8092	7916	4204	53	2479	2479	2675	2198	82	69	58	0	0.000	0.000	0.000	0.000	0.000	0.000	0.000	0.000	0.000	0.000	0.000	0.000	0.000	0.000	0.019	0.025	0.035	0.037	4.432	0.044	0.008	316	2384	100	106	5613	5719	135	5437	5572	Error	Error	-5.727	106	5613	135	5437	190036	2501449	0.022	2.384	0	0	0
1	17	3	"A18"	"A18"	18125	63165	100	594	646	281	43	472	472	536	1278	238	0	0	0	8821	8937	4127	46	2497	2497	2604	1516	58	80	76	0	0.000	0.000	0.000	0.000	0.000	0.000	0.000	0.000	0.000	0.000	0.000	0.000	0.000	0.000	0.019	0.027	0.035	0.037	3.978	0.242	0.227	316	2384	100	122	6324	6446	174	6440	6614	Error	Error	-5.696	122	6324	174	6440	204132	2824033	0.086	4.177	0	0	0
1	18	3	"A18"	"A18"	18425	63160	100	639	661	303	45	481	481	509	274	53	28	5	0	10476	10124	4156	41	2626	2626	2682	677	25	94	87	0	0.000	0.000	0.000	0.000	0.000	0.000	0.000	0.000	0.000	0.000	0.000	0.000	0.000	0.000	0.020	0.024	0.030	0.031	3.116	0.028	0.099	316	2384	100	158	7850	8008	180	7498	7678	Error	Error	-5.635	158	7850	180	7498	208886	3199329	0.555	10.993	0	0	0
1	1	4	"A19"	"A19"	13330	63470	100	517	571	300	52	423	423	449	222	49	29	8	0	8200	8017	4281	53	2294	2294	2357	731	31	78	74	0	0.000	0.000	0.000	0.000	0.000	0.000	0.000	0.000	0.000	0.000	0.000	0.000	0.000	0.000	0.016	0.026	0.031	0.035	4.766	0.027	0.042	316	2384	100	94	5906	6000	148	5723	5871	Error	Error	-5.973	94	5906	148	5723	180457	2533256	0.550	7.743	0	0	0
1	2	4	"A19"	"A19"	13630	63470	100	588	693	1488	214	424	424	472	435	92	14	1	0	9754	9584	4594	47	2344	2344	2448	1090	44	87	81	0	0.000	0.000	0.000	0.000	0.000	0.000	0.000	0.000	0.000	0.000	0.000	0.000	0.000	0.000	0.022	0.037	0.037	0.035	3.822	0.078	0.145	316	2384	100	164	7410	7574	269	7240	7509	Error	Error	-5.498	164	7410	269	7240	218885	3028502	0.508	6.547	0	0	0
1	3	4	"A19"	"A19"	13930	63470	100	608	631	261	41	422	422	463	379	81	21	1	0	10748	10209	4600	45	2287	2287	2432	1729	71	81	77	0	0.000	0.000	0.000	0.000	0.000	0.000	0.000	0.000	0.000	0.000	0.000	0.000	0.000	0.000	0.022	0.026	0.031	0.031	3.321	0.025	0.188	316	2384	100	186	8461	8647	209	7922	8131	Error	Error	-5.507	186	8461	209	7922	199410	3225963	0.443	4.498	0	0	0
1	4	4	"A20"	"A20"	14230	63470	100	612	659	354	53	414	414	460	356	77	31	5	0	13743	11626	5915	50	2317	2317	2455	1151	46	78	72	0	0.000	0.000	0.000	0.000	0.000	0.000	0.000	0.000	0.000	0.000	0.000	0.000	0.000	0.000	0.017	0.026	0.028	0.029	3.447	0.025	0.151	316	2384	100	198	11426	11624	245	9309	9554	Error	Error	-5.851	198	11426	245	9309	208255	3673773	0.559	7.968	0	0	0
1	5	4	"A20"	"A20"	14530	63470	100	601	621	270	43	418	418	492	766	155	2	0	0	15270	12822	5559	43	2305	2305	2467	1567	63	84	79	0	0.000	0.000	0.000	0.000	0.000	0.000	0.000	0.000	0.000	0.000	0.000	0.000	0.000	0.000	0.014	0.019	0.021	0.021	3.114	0.027	0.049	316	2384	100	183	12965	13148	203	10517	10720	Error	Error	-6.147	183	12965	203	10517	196079	4051696	0.168	6.608	0	0	0
1	6	4	"A20"	"A20"	14830	63470	100	642	689	350	50	417	417	454	456	100	21	2	0	13520	12235	4871	39	2282	2282	2371	901	38	92	86	0	0.000	0.000	0.000	0.000	0.000	0.000	0.000	0.000	0.000	0.000	0.000	0.000	0.000	0.000	0.020	0.027	0.030	0.029	2.637	0.027	0.167	316	2384	100	225	11238	11463	272	9953	10225	Error	Error	-5.642	225	11238	272	9953	217630	3866400	0.515	10.948	0	0	0
1	7	4	"A21"	"A21"	15130	63470	100	570	819	1693	206	429	429	466	384	82	22	5	0	11334	10624	6026	56	2287	2287	2458	1430	58	75	73	0	0.000	0.000	0.000	0.000	0.000	0.000	0.000	0.000	0.000	0.000	0.000	0.000	0.000	0.000	0.016	0.047	0.032	0.038	4.400	0.098	0.250	316	2384	100	141	9047	9188	390	8337	8727	Error	Error	-6.004	141	9047	390	8337	258897	3357259	0.919	5.710	0	0	0
1	8	4	"A21"	"A21"	15430	63470	100	577	619	259	41	430	430	536	1753	327	0	0	0	12900	11826	4128	34	2304	2304	2569	2773	107	88	81	0	0.000	0.000	0.000	0.000	0.000	0.000	0.000	0.000	0.000	0.000	0.000	0.000	0.000	0.000	0.014	0.020	0.023	0.019	3.435	0.025	0.126	316	2384	100	147	10596	10743	189	9522	9711	Error	Error	-6.172	147	10596	189	9522	195511	3737055	0.047	3.338	0	0	0
1	9	4	"A21"	"A21"	15730	63470	100	567	617	256	41	422	422	455	242	53	35	11	0	11715	10471	4030	38	2256	2256	2364	1129	47	85	82	0	0.000	0.000	0.000	0.000	0.000	0.000	0.000	0.000	0.000	0.000	0.000	0.000	0.000	0.000	0.015	0.024	0.026	0.026	3.913	0.021	0.144	316	2384	100	145	9459	9604	195	8215	8410	Error	Error	-6.028	145	9459	195	8215	194883	3308730	0.669	7.181	0	0	0
1	10	4	"A22"	"A22"	16030	63465	100	579	612	330	53	430	430	505	674	133	3	0	0	10372	9658	4655	48	2304	2304	2551	2021	79	76	72	0	0.000	0.000	0.000	0.000	0.000	0.000	0.000	0.000	0.000	0.000	0.000	0.000	0.000	0.000	0.018	0.025	0.029	0.031	3.931	0.038	0.123	316	2384	100	149	8068	8217	182	7354	7536	Error	Error	-5.759	149	8068	182	7354	193323	3051781	0.159	3.517	0	0	0
1	11	4	"A22"	"A22"	16330	63465	100	619	637	234	36	442	442	665	2867	431	0	0	0	11539	10594	3654	34	2361	2361	2785	3653	131	84	71	0	0.000	0.000	0.000	0.000	0.000	0.000	0.000	0.000	0.000	0.000	0.000	0.000	0.000	0.000	0.019	0.024	0.027	0.024	2.941	0.238	0.264	316	2384	100	177	9178	9355	195	8233	8428	Error	Error	-5.696	177	9178	195	8233	201360	3347778	-0.010	2.138	0	0	0
1	12	4	"A22"	"A22"	16630	63465	100	633	819	1903	232	438	438	491	595	121	7	1	0	10839	10439	3492	33	2345	2345	2555	1569	61	91	89	0	0.000	0.000	0.000	0.000	0.000	0.000	0.000	0.000	0.000	0.000	0.000	0.000	0.000	0.000	0.023	0.047	0.031	0.027	3.556	0.080	0.064	316	2384	100	195	8494	8689	381	8094	8475	Error	Error	-5.445	195	8494	381	8094	258937	3298832	0.551	5.025	0	0	0
1	13	4	"A23"	"A23"	16930	63465	100	565	600	253	42	448	448	1101	5764	523	0	0	0	10188	8929	4345	48	2379	2379	3473	6881	198	56	0	0	0.000	0.000	0.000	0.000	0.000	0.000	0.000	0.000	0.000	0.000	0.000	0.000	0.000	0.000	0.015	0.023	0.031	0.031	4.753	0.024	0.161	316	2384	100	117	7809	7926	152	6550	6702	Error	Error	-6.061	117	7809	152	6550	189549	2821684	-0.087	0.793	0	0	0
1	14	4	"A23"	"A23"	17230	63465	100	590	625	234	37	431	431	490	611	124	4	0	0	10804	9914	3054	30	2360	2360	2531	1853	73	89	86	0	0.000	0.000	0.000	0.000	0.000	0.000	0.000	0.000	0.000	0.000	0.000	0.000	0.000	0.000	0.019	0.026	0.029	0.025	3.033	0.049	0.093	316	2384	100	159	8444	8603	194	7554	7748	Error	Error	-5.731	159	8444	194	7554	197357	3132700	0.221	3.984	0	0	0
1	15	4	"A23"	"A23"	17530	63465	100	625	638	240	37	454	454	489	339	69	22	2	0	10347	9438	3527	37	2421	2421	2503	956	38	86	83	0	0.000	0.000	0.000	0.000	0.000	0.000	0.000	0.000	0.000	0.000	0.000	0.000	0.000	0.000	0.022	0.026	0.030	0.031	3.653	0.046	0.157	316	2384	100	171	7926	8097	184	7017	7201	Error	Error	-5.535	171	7926	184	7017	201617	2982373	0.440	7.254	0	0	0
1	16	4	"A24"	"A24"	17830	63465	100	674	744	574	77	461	461	495	263	53	41	14	0	12031	11018	5300	48	2480	2480	2638	1898	71	77	74	0	0.000	0.000	0.000	0.000	0.000	0.000	0.000	0.000	0.000	0.000	0.000	0.000	0.000	0.000	0.022	0.033	0.034	0.036	3.727	0.030	0.151	316	2384	100	213	9551	9764	283	8538	8821	Error	Error	-5.487	213	9551	283	8538	235115	3481690	0.947	4.415	0	0	0
1	17	4	"A24"	"A24"	18130	63465	100	715	764	386	50	475	475	510	422	82	27	4	0	13980	12755	4914	38	2537	2537	2632	1025	38	89	84	0	0.000	0.000	0.000	0.000	0.000	0.000	0.000	0.000	0.000	0.000	0.000	0.000	0.000	0.000	0.021	0.028	0.028	0.028	3.139	0.028	0.214	316	2384	100	240	11443	11683	289	10218	10507	Error	Error	-5.575	240	11443	289	10218	241572	4030682	0.602	9.876	0	0	0
1	18	4	"A24"	"A24"	18430	63460	100	779	796	377	47	503	503	543	492	90	19	1	0	13193	12813	4152	32	2652	2652	2754	1629	59	93	89	0	0.000	0.000	0.000	0.000	0.000	0.000	0.000	0.000	0.000	0.000	0.000	0.000	0.000	0.000	0.026	0.029	0.031	0.025	2.850	0.059	0.243	316	2384	100	276	10541	10817	293	10161	10454	Error	Error	-5.255	276	10541	293	10161	251453	4048842	0.514	6.175	0	0	0
1	1	5	"A25"	"A25"	13335	63770	100	540	568	214	37	417	417	454	278	61	25	4	0	9585	8925	4378	49	2282	2282	2372	913	38	80	75	0	0.000	0.000	0.000	0.000	0.000	0.000	0.000	0.000	0.000	0.000	0.000	0.000	0.000	0.000	0.017	0.023	0.031	0.032	3.692	0.021	0.086	316	2384	100	123	7303	7426	151	6643	6794	Error	Error	-5.892	123	7303	151	6643	179359	2820436	0.410	7.177	0	0	0
1	2	5	"A25"	"A25"	13635	63770	100	531	577	283	49	421	421	501	959	191	1	0	0	9661	9031	3110	34	2312	2312	2420	1058	43	90	85	0	0.000	0.000	0.000	0.000	0.000	0.000	0.000	0.000	0.000	0.000	0.000	0.000	0.000	0.000	0.015	0.023	0.032	0.030	3.813	0.026	0.098	316	2384	100	110	7349	7459	156	6719	6875	Error	Error	-6.062	110	7349	156	6719	182296	2853911	0.079	6.249	0	0	0
1	3	5	"A25"	"A25"	13935	63770	100	544	591	314	53	424	424	473	380	80	14	2	0	9612	8681	3599	41	2318	2318	2406	721	29	88	81	0	0.000	0.000	0.000	0.000	0.000	0.000	0.000	0.000	0.000	0.000	0.000	0.000	0.000	0.000	0.016	0.026	0.032	0.032	4.184	0.026	0.067	316	2384	100	120	7294	7414	167	6363	6530	Error	Error	-5.926	120	7294	167	6363	186715	2743051	0.311	8.703	0	0	0
1	4	5	"A26"	"A26"	14235	63770	100	662	1226	2432	198	440	440	561	1118	199	9	6	0	10446	12323	10947	88	2434	2434	3248	4682	144	74	36	1	0.000	0.000	0.000	0.000	0.000	0.000	0.000	0.000	0.000	0.000	0.000	0.000	0.000	0.000	0.028	0.079	0.039	0.044	4.134	0.251	0.350	316	2384	100	222	8012	8234	786	9889	10675	Error	Error	-5.174	222	8012	786	9889	387337	3893988	0.595	1.938	0	0	0
1	5	5	"A26"	"A26"	14535	63770	100	567	584	224	38	421	421	497	1351	271	0	0	0	10116	11370	5531	48	2354	2354	2674	1874	70	92	89	0	0.000	0.000	0.000	0.000	0.000	0.000	0.000	0.000	0.000	0.000	0.000	0.000	0.000	0.000	0.019	0.018	0.024	0.023	3.347	0.017	0.140	316	2384	100	146	7762	7908	163	9016	9179	Error	Error	-5.732	146	7762	163	9016	184423	3592940	0.064	4.640	0	0	0
1	6	5	"A26"	"A26"	14835	63770	100	560	601	247	41	418	418	468	457	97	10	0	0	10245	11041	4322	39	2371	2371	2694	1523	56	97	93	0	0.000	0.000	0.000	0.000	0.000	0.000	0.000	0.000	0.000	0.000	0.000	0.000	0.000	0.000	0.018	0.021	0.023	0.022	2.987	0.021	0.047	316	2384	100	142	7874	8016	183	8670	8853	Error	Error	-5.793	142	7874	183	8670	189979	3488807	0.291	5.481	0	0	0
1	7	5	"A27"	"A27"	15135	63770	100	530	592	721	121	412	412	449	299	66	24	3	0	9291	8948	5654	63	2274	2274	2349	842	35	80	75	0	0.000	0.000	0.000	0.000	0.000	0.000	0.000	0.000	0.000	0.000	0.000	0.000	0.000	0.000	0.017	0.027	0.035	0.036	4.010	0.061	0.268	316	2384	100	118	7017	7135	180	6674	6854	Error	Error	-5.894	118	7017	180	6674	187211	2827539	0.478	7.837	0	0	0
1	8	5	"A27"	"A27"	15435	63770	100	612	656	287	43	457	457	490	258	52	33	7	0	9211	9337	3148	33	2350	2350	2467	1366	55	95	88	0	0.000	0.000	0.000	0.000	0.000	0.000	0.000	0.000	0.000	0.000	0.000	0.000	0.000	0.000	0.023	0.028	0.033	0.030	3.157	0.021	0.070	316	2384	100	155	6861	7016	199	6987	7186	Error	Error	-5.468	155	6861	199	6987	207411	2950521	0.643	5.029	0	0	0
1	9	5	"A27"	"A27"	15735	63765	100	649	1014	1696	167	419	419	451	277	61	42	14	0	9561	11723	9515	81	2290	2290	2394	998	41	93	90	0	0.000	0.000	0.000	0.000	0.000	0.000	0.000	0.000	0.000	0.000	0.000	0.000	0.000	0.000	0.032	0.063	0.038	0.035	3.894	0.116	0.620	316	2384	100	230	7271	7501	595	9433	10028	Error	Error	-4.982	230	7271	595	9433	320282	3704625	2.032	9.348	0	0	0
1	10	5	"A28"	"A28"	16035	63765	100	592	612	250	40	430	430	517	1050	203	0	0	0	12531	11301	6112	54	2368	2368	2554	1725	67	76	72	0	0.000	0.000	0.000	0.000	0.000	0.000	0.000	0.000	0.000	0.000	0.000	0.000	0.000	0.000	0.016	0.020	0.027	0.029	4.285	0.095	0.116	316	2384	100	162	10163	10325	182	8933	9115	Error	Error	-5.971	162	10163	182	8933	193476	3570997	0.090	5.071	0	0	0
1	11	5	"A28"	"A28"	16335	63765	100	641	650	255	39	421	421	458	315	68	29	5	0	12340	11599	4993	43	2282	2282	2364	740	31	90	85	0	0.000	0.000	0.000	0.000	0.000	0.000	0.000	0.000	0.000	0.000	0.000	0.000	0.000	0.000	0.022	0.025	0.026	0.028	3.387	0.027	0.168	316	2384	100	220	10058	10278	229	9317	9546	Error	Error	-5.515	220	10058	229	9317	205266	3665352	0.610	12.480	0	0	0
1	12	5	"A28"	"A28"	16635	63765	100	621	661	335	50	435	435	563	871	154	1	0	0	11507	10868	4375	40	2318	2318	2590	1660	64	90	84	0	0.000	0.000	0.000	0.000	0.000	0.000	0.000	0.000	0.000	0.000	0.000	0.000	0.000	0.000	0.020	0.026	0.029	0.026	3.485	0.037	0.146	316	2384	100	186	9189	9375	226	8550	8776	Error	Error	-5.627	186	9189	226	8550	208964	3434187	0.113	4.987	0	0	0
1	13	5	"A29"	"A29"	16935	63765	100	549	587	247	42	430	430	484	820	169	1	0	0	8513	7943	4054	51	2296	2296	2425	1724	71	72	68	0	0.000	0.000	0.000	0.000	0.000	0.000	0.000	0.000	0.000	0.000	0.000	0.000	0.000	0.000	0.019	0.028	0.038	0.044	5.099	0.054	0.225	316	2384	100	119	6217	6336	157	5647	5804	Error	Error	-5.707	119	6217	157	5647	185349	2509836	0.126	3.201	0	0	0
1	14	5	"A29"	"A29"	17235	63765	100	603	844	2707	320	459	459	1448	7215	498	0	0	0	8422	8680	3854	44	2385	2385	3804	8337	219	25	1	0	0.000	0.000	0.000	0.000	0.000	0.000	0.000	0.000	0.000	0.000	0.000	0.000	0.000	0.000	0.024	0.061	0.038	0.034	3.329	0.123	0.078	316	2384	100	144	6037	6181	385	6295	6680	Error	Error	-5.390	144	6037	385	6295	266832	2742951	-0.084	0.585	0	0	0
1	15	5	"A29"	"A29"	17535	63765	100	564	601	255	42	443	443	470	229	48	32	8	0	7590	7983	3286	41	2373	2373	2424	615	25	93	89	0	0.000	0.000	0.000	0.000	0.000	0.000	0.000	0.000	0.000	0.000	0.000	0.000	0.000	0.000	0.023	0.028	0.036	0.036	3.781	0.026	0.066	316	2384	100	121	5217	5338	158	5610	5768	Error	Error	-5.430	121	5217	158	5610	190054	2522586	0.572	9.039	0	0	0
1	16	5	"A30"	"A30"	17830	63765	100	553	605	345	57	462	462	521	825	158	1	0	0	7715	8666	5983	69	2442	2442	2615	1376	52	73	68	0	0.000	0.000	0.000	0.000	0.000	0.000	0.000	0.000	0.000	0.000	0.000	0.000	0.000	0.000	0.017	0.023	0.033	0.040	4.731	0.023	0.055	316	2384	100	91	5273	5364	143	6224	6367	Error	Error	-5.857	91	5273	143	6224	191333	2738565	0.102	4.398	0	0	0
1	17	5	"A30"	"A30"	18130	63765	100	590	619	227	36	475	475	502	224	44	35	7	0	8651	9364	4264	45	2516	2516	2662	1254	47	88	84	0	0.000	0.000	0.000	0.000	0.000	0.000	0.000	0.000	0.000	0.000	0.000	0.000	0.000	0.000	0.019	0.021	0.032	0.034	3.240	0.016	0.090	316	2384	100	115	6135	6250	144	6848	6992	Error	Error	-5.737	115	6135	144	6848	195547	2959045	0.522	5.344	0	0	0
1	18	5	"A30"	"A30"	18430	63760	100	664	678	259	38	517	517	553	343	62	19	3	0	10242	10828	5420	50	2712	2712	2782	745	26	94	90	0	0.000	0.000	0.000	0.000	0.000	0.000	0.000	0.000	0.000	0.000	0.000	0.000	0.000	0.000	0.020	0.020	0.031	0.029	3.027	0.019	0.062	316	2384	100	147	7530	7677	161	8116	8277	Error	Error	-5.679	147	7530	161	8116	214161	3421622	0.364	10.800	0	0	0
1	1	6	"A31"	"A31"	13340	64070	100	607	745	1077	144	424	424	453	251	55	39	15	0	13212	12434	6904	55	2328	2328	2386	614	25	90	85	0	0.000	0.000	0.000	0.000	0.000	0.000	0.000	0.000	0.000	0.000	0.000	0.000	0.000	0.000	0.017	0.032	0.027	0.027	3.566	0.054	0.263	316	2384	100	183	10884	11067	321	10106	10427	Error	Error	-5.894	183	10884	321	10106	235384	3929158	1.163	16.365	0	0	0
1	2	6	"A31"	"A31"	13640	64070	100	658	689	271	39	426	426	461	397	86	27	3	0	14440	13985	5671	40	2301	2301	2406	1049	43	94	90	0	0.000	0.000	0.000	0.000	0.000	0.000	0.000	0.000	0.000	0.000	0.000	0.000	0.000	0.000	0.019	0.023	0.024	0.022	2.676	0.021	0.241	316	2384	100	232	12139	12371	263	11684	11947	Error	Error	-5.709	232	12139	263	11684	217800	4419271	0.574	11.038	0	0	0
1	3	6	"A31"	"A31"	13940	64070	100	677	765	542	70	431	431	542	1563	288	1	0	0	15107	14213	6162	43	2317	2317	2573	2971	115	86	80	0	0.000	0.000	0.000	0.000	0.000	0.000	0.000	0.000	0.000	0.000	0.000	0.000	0.000	0.000	0.019	0.028	0.025	0.024	3.167	0.030	0.233	316	2384	100	246	12790	13036	334	11896	12230	Error	Error	-5.700	246	12790	334	11896	241753	4491253	0.143	3.918	0	0	0
1	4	6	"A32"	"A32"	14240	64070	100	558	589	274	46	416	416	451	248	54	32	7	0	11092	10717	5297	49	2269	2269	2326	584	25	90	83	0	0.000	0.000	0.000	0.000	0.000	0.000	0.000	0.000	0.000	0.000	0.000	0.000	0.000	0.000	0.016	0.020	0.027	0.026	3.332	0.020	0.158	316	2384	100	142	8823	8965	173	8448	8621	Error	Error	-5.957	142	8823	173	8448	186024	3386452	0.556	14.368	0	0	0
1	5	6	"A32"	"A32"	14540	64070	100	537	585	276	47	427	427	543	667	122	4	0	0	10883	10715	4769	44	2284	2284	2685	2263	84	86	79	0	0.000	0.000	0.000	0.000	0.000	0.000	0.000	0.000	0.000	0.000	0.000	0.000	0.000	0.000	0.013	0.019	0.023	0.022	3.041	0.021	0.119	316	2384	100	110	8599	8709	158	8431	8589	Error	Error	-6.289	110	8599	158	8431	184754	3385791	0.063	3.548	0	0	0
1	6	6	"A32"	"A32"	14840	64070	100	547	614	613	99	412	412	447	276	61	28	6	0	9862	9939	4493	45	2220	2220	2265	496	21	94	89	0	0.000	0.000	0.000	0.000	0.000	0.000	0.000	0.000	0.000	0.000	0.000	0.000	0.000	0.000	0.018	0.026	0.029	0.027	3.714	0.025	0.061	316	2384	100	135	7642	7777	202	7719	7921	Error	Error	-5.823	135	7642	202	7719	193884	3140696	0.605	15.472	0	0	0
1	7	6	"A33"	"A33"	15135	64070	100	490	526	289	54	416	416	560	1661	296	0	0	0	5923	6696	3827	57	2243	2243	2514	2770	110	61	31	0	0.000	0.000	0.000	0.000	0.000	0.000	0.000	0.000	0.000	0.000	0.000	0.000	0.000	0.000	0.020	0.025	0.041	0.047	5.069	0.039	0.091	316	2384	100	74	3680	3754	110	4453	4563	Error	Error	-5.636	74	3680	110	4453	166224	2116010	-0.020	1.510	0	0	0
1	8	6	"A33"	"A33"	15435	64070	100	458	509	293	57	424	424	457	457	100	6	0	0	5912	6331	2984	47	2214	2214	2259	772	34	85	79	0	0.000	0.000	0.000	0.000	0.000	0.000	0.000	0.000	0.000	0.000	0.000	0.000	0.000	0.000	0.009	0.021	0.041	0.040	4.578	0.088	0.086	316	2384	100	34	3698	3732	85	4117	4202	Error	Error	-6.765	34	3698	85	4117	160894	2000561	0.114	5.275	0	0	0
1	9	6	"A33"	"A33"	15735	64065	100	513	535	215	40	429	429	501	573	114	2	0	0	6001	6584	3857	58	2252	2252	2455	1712	69	77	54	0	0.000	0.000	0.000	0.000	0.000	0.000	0.000	0.000	0.000	0.000	0.000	0.000	0.000	0.000	0.022	0.024	0.039	0.043	4.682	0.031	0.089	316	2384	100	84	3749	3833	106	4332	4438	Error	Error	-5.480	84	3749	106	4332	168950	2080477	0.059	2.412	0	0	0
1	10	6	"A34"	"A34"	16035	64065	100	501	600	442	73	425	425	489	726	148	4	2	0	6602	7139	4417	61	2275	2275	2433	1285	52	70	65	0	0.000	0.000	0.000	0.000	0.000	0.000	0.000	0.000	0.000	0.000	0.000	0.000	0.000	0.000	0.018	0.036	0.047	0.057	5.264	0.139	0.263	316	2384	100	76	4327	4403	175	4864	5039	Error	Error	-5.831	76	4327	175	4864	189453	2256028	0.153	3.662	0	0	0
1	11	6	"A34"	"A34"	16335	64065	100	546	558	243	43	436	436	742	3326	448	0	0	0	7217	7618	3547	46	2247	2247	2602	3366	129	67	39	0	0.000	0.000	0.000	0.000	0.000	0.000	0.000	0.000	0.000	0.000	0.000	0.000	0.000	0.000	0.022	0.023	0.036	0.039	3.887	0.829	0.621	316	2384	100	110	4970	5080	122	5371	5493	Error	Error	-5.498	110	4970	122	5371	176247	2407272	-0.055	1.490	0	0	0
1	12	6	"A34"	"A34"	16635	64065	100	584	716	1428	199	427	427	493	1384	280	1	0	0	8307	8479	3918	46	2280	2280	2412	1930	80	85	69	0	0.000	0.000	0.000	0.000	0.000	0.000	0.000	0.000	0.000	0.000	0.000	0.000	0.000	0.000	0.026	0.047	0.037	0.039	3.590	0.087	0.144	316	2384	100	157	6027	6184	289	6199	6488	Error	Error	-5.263	157	6027	289	6199	226304	2679331	0.161	3.144	0	0	0
1	13	6	"A35"	"A35"	16935	64065	100	541	640	794	124	441	441	524	1554	296	0	0	0	9020	10083	6703	66	2430	2430	3124	3125	100	74	53	0	0.000	0.000	0.000	0.000	0.000	0.000	0.000	0.000	0.000	0.000	0.000	0.000	0.000	0.000	0.015	0.026	0.028	0.031	5.056	0.150	0.167	316	2384	100	100	6590	6690	199	7653	7852	Error	Error	-6.042	100	6590	199	7653	202250	3186241	0.075	2.227	0	0	0
1	14	6	"A35"	"A35"	17235	64065	100	576	608	238	39	461	461	759	3166	417	0	0	0	8879	9895	5542	56	2467	2467	3522	5277	149	65	20	0	0.000	0.000	0.000	0.000	0.000	0.000	0.000	0.000	0.000	0.000	0.000	0.000	0.000	0.000	0.018	0.020	0.030	0.029	3.926	0.018	0.149	316	2384	100	115	6412	6527	147	7428	7575	Error	Error	-5.801	115	6412	147	7428	192233	3126787	-0.048	1.208	0	0	0
1	15	6	"A35"	"A35"	17535	64065	100	603	677	894	132	443	443	484	446	92	12	1	0	9260	9971	4584	45	2411	2411	2838	2140	75	89	81	0	0.000	0.000	0.000	0.000	0.000	0.000	0.000	0.000	0.000	0.000	0.000	0.000	0.000	0.000	0.023	0.031	0.031	0.028	4.195	0.029	0.089	316	2384	100	160	6849	7009	234	7560	7794	Error	Error	-5.420	160	6849	234	7560	213999	3150906	0.433	3.333	0	0	0
1	16	6	"A36"	"A36"	17835	64065	100	565	589	205	34	448	448	518	926	178	0	0	0	7926	8413	4602	54	2402	2402	2536	1642	64	77	70	0	0.000	0.000	0.000	0.000	0.000	0.000	0.000	0.000	0.000	0.000	0.000	0.000	0.000	0.000	0.021	0.023	0.032	0.038	4.073	0.140	0.186	316	2384	100	117	5524	5641	141	6011	6152	Error	Error	-5.561	117	5524	141	6011	186138	2658459	0.077	3.579	0	0	0
1	17	6	"A36"	"A36"	18135	64065	100	591	609	251	41	470	470	506	499	98	8	1	0	8314	8657	4027	46	2416	2416	2515	1354	53	82	77	0	0.000	0.000	0.000	0.000	0.000	0.000	0.000	0.000	0.000	0.000	0.000	0.000	0.000	0.000	0.021	0.022	0.032	0.030	3.674	0.020	0.114	316	2384	100	121	5898	6019	139	6241	6380	Error	Error	-5.607	121	5898	139	6241	192440	2735617	0.206	4.536	0	0	0
1	18	6	"A36"	"A36"	18435	64060	100	587	611	230	37	485	485	528	458	86	7	0	0	8060	8643	3837	44	2622	2622	2694	993	36	90	86	0	0.000	0.000	0.000	0.000	0.000	0.000	0.000	0.000	0.000	0.000	0.000	0.000	0.000	0.000	0.019	0.021	0.033	0.031	3.722	0.070	0.157	316	2384	100	102	5438	5540	126	6021	6147	Error	Error	-5.736	102	5438	126	6021	193175	2731159	0.181	5.991	0	0	0
1	1	7	"A37"	"A37"	13340	64370	100	646	703	336	47	455	455	554	1566	282	0	0	0	11586	12740	4992	39	2540	2540	3243	3162	97	95	84	0	0.000	0.000	0.000	0.000	0.000	0.000	0.000	0.000	0.000	0.000	0.000	0.000	0.000	0.000	0.021	0.024	0.026	0.024	3.133	0.165	0.201	316	2384	100	191	9046	9237	248	10200	10448	Error	Error	-5.566	191	9046	248	10200	222271	4025978	0.095	3.003	0	0	0
1	2	7	"A37"	"A37"	13640	64370	100	654	696	234	33	435	435	469	246	52	45	16	0	11343	12417	4706	37	2516	2516	3245	2341	72	98	95	0	0.000	0.000	0.000	0.000	0.000	0.000	0.000	0.000	0.000	0.000	0.000	0.000	0.000	0.000	0.025	0.026	0.027	0.024	2.947	0.018	0.138	316	2384	100	219	8827	9046	261	9901	10162	Error	Error	-5.333	219	8827	261	9901	219859	3923645	0.923	3.918	0	0	0
1	3	7	"A37"	"A37"	13940	64370	100	641	678	243	35	439	439	505	1359	269	0	0	0	11136	12582	4900	38	2434	2434	3184	2772	87	98	88	0	0.000	0.000	0.000	0.000	0.000	0.000	0.000	0.000	0.000	0.000	0.000	0.000	0.000	0.000	0.023	0.024	0.024	0.022	2.812	0.018	0.196	316	2384	100	202	8702	8904	239	10148	10387	Error	Error	-5.429	202	8702	239	10148	214230	3975939	0.127	3.390	0	0	0
1	4	7	"A38"	"A38"	14240	64370	100	640	667	298	44	418	418	455	247	54	47	15	0	13220	13122	6842	52	2292	2292	2462	1092	44	89	84	0	0.000	0.000	0.000	0.000	0.000	0.000	0.000	0.000	0.000	0.000	0.000	0.000	0.000	0.000	0.020	0.023	0.027	0.025	3.414	0.019	0.160	316	2384	100	222	10928	11150	249	10830	11079	Error	Error	-5.621	222	10928	249	10830	210783	4146573	0.858	9.762	0	0	0
1	5	7	"A38"	"A38"	14540	64370	100	611	634	275	43	414	414	441	224	50	45	14	0	12555	12652	5512	43	2300	2300	2463	950	38	96	93	0	0.000	0.000	0.000	0.000	0.000	0.000	0.000	0.000	0.000	0.000	0.000	0.000	0.000	0.000	0.019	0.021	0.023	0.021	2.997	0.021	0.208	316	2384	100	197	10255	10452	220	10352	10572	Error	Error	-5.702	197	10255	220	10352	200370	3997919	0.862	10.725	0	0	0
1	6	7	"A38"	"A38"	14840	64370	100	603	628	263	41	432	432	1663	7876	473	0	0	0	11710	12250	5195	42	2359	2359	4328	9360	216	49	5	0	0.000	0.000	0.000	0.000	0.000	0.000	0.000	0.000	0.000	0.000	0.000	0.000	0.000	0.000	0.018	0.020	0.023	0.023	3.306	0.600	0.571	316	2384	100	171	9351	9522	196	9891	10087	Error	Error	-5.773	171	9351	196	9891	198507	3870901	-0.131	0.846	0	0	0
1	7	7	"A39"	"A39"	15140	64370	100	490	524	241	45	411	411	577	2523	437	0	0	0	7524	8259	5076	61	2242	2242	2524	2961	117	68	45	0	0.000	0.000	0.000	0.000	0.000	0.000	0.000	0.000	0.000	0.000	0.000	0.000	0.000	0.000	0.015	0.019	0.030	0.030	4.619	0.553	0.471	316	2384	100	79	5282	5361	113	6017	6130	Error	Error	-6.063	79	5282	113	6017	165579	2609796	-0.021	1.937	0	0	0
1	8	7	"A39"	"A39"	15440	64370	100	522	553	280	50	412	412	450	356	79	13	1	0	6949	7459	3764	50	2258	2258	2308	624	27	86	80	0	0.000	0.000	0.000	0.000	0.000	0.000	0.000	0.000	0.000	0.000	0.000	0.000	0.000	0.000	0.023	0.027	0.036	0.035	4.852	0.029	0.105	316	2384	100	110	4691	4801	141	5201	5342	Error	Error	-5.414	110	4691	141	5201	174843	2357050	0.289	8.255	0	0	0
1	9	7	"A39"	"A39"	15740	64365	100	519	549	211	38	434	434	480	392	81	8	0	0	8190	8619	4204	48	2268	2268	2339	645	27	89	82	0	0.000	0.000	0.000	0.000	0.000	0.000	0.000	0.000	0.000	0.000	0.000	0.000	0.000	0.000	0.014	0.018	0.031	0.030	4.125	0.022	0.044	316	2384	100	85	5922	6007	115	6351	6466	Error	Error	-6.122	85	5922	115	6351	173543	2723572	0.176	9.736	0	0	0
1	10	7	"A40"	"A40"	16040	64365	100	559	626	528	84	417	417	463	461	99	10	1	0	8730	8203	4478	54	2257	2257	2378	1599	67	77	65	0	0.000	0.000	0.000	0.000	0.000	0.000	0.000	0.000	0.000	0.000	0.000	0.000	0.000	0.000	0.022	0.035	0.036	0.037	4.468	0.089	0.314	316	2384	100	142	6473	6615	209	5946	6155	Error	Error	-5.510	142	6473	209	5946	197749	2592030	0.354	3.643	0	0	0
1	11	7	"A40"	"A40"	16340	64365	100	582	698	1223	175	421	421	482	620	128	3	1	0	8423	8143	3852	47	2259	2259	2382	1546	64	83	67	0	0.000	0.000	0.000	0.000	0.000	0.000	0.000	0.000	0.000	0.000	0.000	0.000	0.000	0.000	0.026	0.047	0.038	0.042	3.249	0.144	0.301	316	2384	100	161	6164	6325	277	5884	6161	Error	Error	-5.259	161	6164	277	5884	220677	2573103	0.348	3.726	0	0	0
1	12	7	"A40"	"A40"	16640	64365	100	536	574	313	54	428	428	465	451	96	8	1	0	7484	8176	3974	48	2276	2276	2366	1466	61	85	75	0	0.000	0.000	0.000	0.000	0.000	0.000	0.000	0.000	0.000	0.000	0.000	0.000	0.000	0.000	0.021	0.025	0.032	0.031	3.181	0.028	0.078	316	2384	100	108	5208	5316	146	5900	6046	Error	Error	-5.592	108	5208	146	5900	181375	2583703	0.242	3.963	0	0	0
1	13	7	"A41"	"A41"	16940	64365	100	622	664	379	57	448	448	500	781	156	2	0	0	11258	12347	6124	49	2433	2433	3009	2749	91	90	81	0	0.000	0.000	0.000	0.000	0.000	0.000	0.000	0.000	0.000	0.000	0.000	0.000	0.000	0.000	0.020	0.022	0.025	0.024	2.808	0.058	0.133	316	2384	100	174	8825	8999	216	9914	10130	Error	Error	-5.664	174	8825	216	9914	209864	3901750	0.210	3.397	0	0	0
1	14	7	"A41"	"A41"	17240	64365	100	643	654	220	33	444	444	482	383	79	18	1	0	11036	11647	4067	34	2451	2451	2726	1202	44	97	96	0	0.000	0.000	0.000	0.000	0.000	0.000	0.000	0.000	0.000	0.000	0.000	0.000	0.000	0.000	0.023	0.023	0.028	0.025	2.602	0.020	0.136	316	2384	100	199	8585	8784	210	9196	9406	Error	Error	-5.431	199	8585	210	9196	206651	3680546	0.449	7.422	0	0	0
1	15	7	"A41"	"A41"	17540	64365	100	697	999	2846	284	457	457	507	1177	232	1	1	0	11390	13355	6761	50	2518	2518	2901	2117	72	97	93	0	0.000	0.000	0.000	0.000	0.000	0.000	0.000	0.000	0.000	0.000	0.000	0.000	0.000	0.000	0.027	0.050	0.029	0.027	2.704	0.090	0.136	316	2384	100	240	8872	9112	542	10837	11379	Error	Error	-5.208	240	8872	542	10837	315674	4220327	0.418	4.938	0	0	0
1	16	7	"A42"	"A42"	17840	64365	100	569	641	298	46	459	459	494	268	54	31	11	0	6372	7060	3122	44	2428	2428	2529	951	37	88	80	0	0.000	0.000	0.000	0.000	0.000	0.000	0.000	0.000	0.000	0.000	0.000	0.000	0.000	0.000	0.028	0.039	0.055	0.047	3.634	0.041	0.204	316	2384	100	110	3944	4054	182	4632	4814	Error	Error	-5.164	110	3944	182	4632	202545	2230947	0.549	4.764	0	0	0
1	17	7	"A42"	"A42"	18140	64365	100	613	680	425	62	460	460	498	318	63	25	6	0	7652	7637	2856	37	2449	2449	2552	986	38	89	83	0	0.000	0.000	0.000	0.000	0.000	0.000	0.000	0.000	0.000	0.000	0.000	0.000	0.000	0.000	0.029	0.042	0.045	0.042	3.284	0.069	0.176	316	2384	100	153	5203	5356	220	5188	5408	Error	Error	-5.088	153	5203	220	5188	214848	2413285	0.572	5.157	0	0	0
1	18	7	"A42"	"A42"	18440	64360	100	614	647	283	43	479	479	520	340	65	22	3	0	6840	7406	2967	40	2652	2652	2736	1150	42	87	76	0	0.000	0.000	0.000	0.000	0.000	0.000	0.000	0.000	0.000	0.000	0.000	0.000	0.000	0.000	0.032	0.035	0.053	0.042	3.321	0.037	0.049	316	2384	100	135	4188	4323	168	4754	4922	Error	Error	-4.955	135	4188	168	4754	204536	2340412	0.374	4.061	0	0	0
1	1	8	"A43"	"A43"	13345	64670	100	606	621	230	37	423	423	451	206	45	43	15	0	12388	12288	6085	49	2365	2365	2558	1509	58	85	80	0	0.000	0.000	0.000	0.000	0.000	0.000	0.000	0.000	0.000	0.000	0.000	0.000	0.000	0.000	0.018	0.020	0.023	0.025	4.387	0.017	0.157	316	2384	100	183	10023	10206	198	9923	10121	Error	Error	-5.775	183	10023	198	9923	196277	3882881	0.825	6.448	0	0	0
1	2	8	"A43"	"A43"	13645	64670	100	645	690	317	45	435	435	515	1504	292	0	0	0	14263	14577	5912	40	2337	2337	2516	2077	82	94	89	0	0.000	0.000	0.000	0.000	0.000	0.000	0.000	0.000	0.000	0.000	0.000	0.000	0.000	0.000	0.018	0.021	0.022	0.021	2.354	0.021	0.185	316	2384	100	210	11926	12136	255	12240	12495	Error	Error	-5.828	210	11926	255	12240	218195	4606227	0.116	5.807	0	0	0
1	3	8	"A43"	"A43"	13945	64670	100	618	637	272	42	426	426	462	274	59	34	6	0	13657	13169	5039	38	2330	2330	2473	828	33	93	92	0	0.000	0.000	0.000	0.000	0.000	0.000	0.000	0.000	0.000	0.000	0.000	0.000	0.000	0.000	0.017	0.019	0.023	0.021	3.114	0.018	0.104	316	2384	100	192	11327	11519	211	10839	11050	Error	Error	-5.883	192	11327	211	10839	201167	4161474	0.639	12.918	0	0	0
1	4	8	"A44"	"A44"	14245	64670	100	585	632	346	54	423	423	454	251	55	33	9	0	10229	10433	4544	43	2377	2377	2795	1617	57	89	85	0	0.000	0.000	0.000	0.000	0.000	0.000	0.000	0.000	0.000	0.000	0.000	0.000	0.000	0.000	0.021	0.026	0.029	0.028	3.796	0.021	0.124	316	2384	100	162	7852	8014	209	8056	8265	Error	Error	-5.599	162	7852	209	8056	199852	3296784	0.709	4.724	0	0	0
1	5	8	"A44"	"A44"	14545	64670	100	639	662	297	44	415	415	449	503	112	12	0	0	10486	12968	6369	49	2368	2368	2981	2265	75	99	91	0	0.000	0.000	0.000	0.000	0.000	0.000	0.000	0.000	0.000	0.000	0.000	0.000	0.000	0.000	0.028	0.023	0.026	0.023	2.762	0.042	0.138	316	2384	100	224	8118	8342	247	10600	10847	Error	Error	-5.180	224	8118	247	10600	209254	4097913	0.423	4.409	0	0	0
1	6	8	"A44"	"A44"	14845	64670	100	643	658	236	35	409	409	438	267	60	45	12	0	10861	12550	5079	40	2313	2313	2598	1268	48	100	100	0	0.000	0.000	0.000	0.000	0.000	0.000	0.000	0.000	0.000	0.000	0.000	0.000	0.000	0.000	0.027	0.024	0.029	0.023	2.786	0.020	0.122	316	2384	100	234	8548	8782	249	10237	10486	Error	Error	-5.191	234	8548	249	10237	208023	3965833	0.824	7.849	0	0	0
1	7	8	"A45"	"A45"	15145	64670	100	512	551	251	45	412	412	459	773	168	1	0	0	9311	9065	4914	54	2204	2204	2287	1037	45	85	79	0	0.000	0.000	0.000	0.000	0.000	0.000	0.000	0.000	0.000	0.000	0.000	0.000	0.000	0.000	0.014	0.020	0.027	0.027	3.767	0.020	0.126	316	2384	100	100	7107	7207	139	6861	7000	Error	Error	-6.151	100	7107	139	6861	173983	2864673	0.119	6.536	0	0	0
1	8	8	"A45"	"A45"	15445	64670	100	547	594	279	46	419	419	459	372	81	14	3	0	9742	9950	4193	42	2252	2252	2342	970	41	93	91	0	0.000	0.000	0.000	0.000	0.000	0.000	0.000	0.000	0.000	0.000	0.000	0.000	0.000	0.000	0.017	0.023	0.028	0.026	3.063	0.034	0.125	316	2384	100	128	7490	7618	175	7698	7873	Error	Error	-5.871	128	7490	175	7698	187684	3144079	0.363	7.843	0	0	0
1	9	8	"A45"	"A45"	15745	64665	100	532	563	216	38	422	422	448	237	52	29	7	0	9282	9738	4567	46	2274	2274	2318	528	22	95	93	0	0.000	0.000	0.000	0.000	0.000	0.000	0.000	0.000	0.000	0.000	0.000	0.000	0.000	0.000	0.016	0.019	0.023	0.024	3.028	0.016	0.068	316	2384	100	110	7008	7118	141	7464	7605	Error	Error	-5.993	110	7008	141	7464	177960	3077352	0.485	14.053	0	0	0
1	10	8	"A47"	"A47"	16045	64665	100	597	658	371	56	443	443	479	260	54	34	10	0	9573	10457	6239	59	2391	2391	2518	797	31	88	83	0	0.000	0.000	0.000	0.000	0.000	0.000	0.000	0.000	0.000	0.000	0.000	0.000	0.000	0.000	0.021	0.027	0.032	0.031	3.764	0.023	0.141	316	2384	100	154	7182	7336	215	8066	8281	Error	Error	-5.543	154	7182	215	8066	207969	3304343	0.688	9.961	0	0	0
1	11	8	"A47"	"A47"	16345	64665	100	651	677	319	47	434	434	505	995	197	0	0	0	11414	13565	6480	47	2350	2350	2710	1656	61	99	98	0	0.000	0.000	0.000	0.000	0.000	0.000	0.000	0.000	0.000	0.000	0.000	0.000	0.000	0.000	0.024	0.022	0.023	0.020	2.696	0.022	0.223	316	2384	100	217	9064	9281	243	11215	11458	Error	Error	-5.384	217	9064	243	11215	214048	4286672	0.173	6.555	0	0	0
1	12	8	"A47"	"A47"	16645	64665	100	655	681	245	35	441	441	478	445	93	17	1	0	13094	14928	6764	45	2400	2400	3032	2234	73	98	97	0	0.000	0.000	0.000	0.000	0.000	0.000	0.000	0.000	0.000	0.000	0.000	0.000	0.000	0.000	0.020	0.019	0.022	0.019	2.713	0.015	0.200	316	2384	100	214	10694	10908	240	12528	12768	Error	Error	-5.643	214	10694	240	12528	215287	4717147	0.456	5.325	0	0	0
1	13	8	"A48"	"A48"	16945	64665	100	579	593	208	35	466	466	1479	7514	508	0	0	0	10511	9888	4677	47	2352	2352	3655	8177	223	50	1	0	0.000	0.000	0.000	0.000	0.000	0.000	0.000	0.000	0.000	0.000	0.000	0.000	0.000	0.000	0.014	0.017	0.025	0.023	3.742	0.021	0.114	316	2384	100	113	8159	8272	127	7536	7663	Error	Error	-6.174	113	8159	127	7536	187261	3124703	-0.118	0.762	0	0	0
1	14	8	"A48"	"A48"	17240	64665	100	622	644	227	35	448	448	487	543	111	7	0	0	12543	11665	3986	34	2366	2366	2457	1446	58	93	89	0	0.000	0.000	0.000	0.000	0.000	0.000	0.000	0.000	0.000	0.000	0.000	0.000	0.000	0.000	0.017	0.021	0.024	0.021	2.752	0.020	0.129	316	2384	100	174	10177	10351	196	9299	9495	Error	Error	-5.870	174	10177	196	9299	203420	3686019	0.289	6.368	0	0	0
1	15	8	"A48"	"A48"	17540	64665	100	632	711	566	79	455	455	544	1474	270	1	0	0	12259	11487	4587	39	2397	2397	2571	1938	75	89	83	0	0.000	0.000	0.000	0.000	0.000	0.000	0.000	0.000	0.000	0.000	0.000	0.000	0.000	0.000	0.018	0.028	0.028	0.027	3.208	0.030	0.113	316	2384	100	177	9862	10039	256	9090	9346	Error	Error	-5.800	177	9862	256	9090	224577	3630022	0.113	4.601	0	0	0
1	16	8	"A49"	"A49"	17840	64665	100	589	611	217	35	441	441	472	217	45	37	11	0	8840	8618	3867	44	2386	2386	2440	594	24	86	81	0	0.000	0.000	0.000	0.000	0.000	0.000	0.000	0.000	0.000	0.000	0.000	0.000	0.000	0.000	0.023	0.027	0.032	0.034	3.744	0.025	0.137	316	2384	100	148	6454	6602	170	6232	6402	Error	Error	-5.447	148	6454	170	6232	193032	2723334	0.641	10.401	0	0	0
1	17	8	"A49"	"A49"	18140	64665	100	616	630	240	38	461	461	504	725	143	1	0	0	9984	9992	4165	41	2436	2436	2547	1725	67	87	82	0	0.000	0.000	0.000	0.000	0.000	0.000	0.000	0.000	0.000	0.000	0.000	0.000	0.000	0.000	0.021	0.022	0.030	0.028	3.278	0.022	0.042	316	2384	100	155	7548	7703	169	7556	7725	Error	Error	-5.606	155	7548	169	7556	199163	3157532	0.174	4.316	0	0	0
1	18	8	"A49"	"A49"	18440	64660	100	605	645	296	45	471	471	502	259	51	31	9	0	9869	9927	4134	41	2567	2567	2626	1181	44	91	85	0	0.000	0.000	0.000	0.000	0.000	0.000	0.000	0.000	0.000	0.000	0.000	0.000	0.000	0.000	0.018	0.024	0.030	0.029	3.893	0.025	0.106	316	2384	100	134	7302	7436	174	7360	7534	Error	Error	-5.768	134	7302	174	7360	203862	3136886	0.552	6.182	0	0	0
1	1	9	"A50"	"A50"	13350	64970	100	504	523	223	42	428	428	468	317	67	12	2	0	5347	6690	3740	55	2292	2292	2373	891	37	88	71	0	0.000	0.000	0.000	0.000	0.000	0.000	0.000	0.000	0.000	0.000	0.000	0.000	0.000	0.000	0.025	0.022	0.045	0.046	3.485	0.022	0.065	316	2384	100	76	3055	3131	95	4398	4493	Error	Error	-5.329	76	3055	95	4398	165415	2114036	0.174	4.845	0	0	0
1	2	9	"A50"	"A50"	13650	64970	100	498	525	211	40	414	414	443	215	48	25	6	0	7167	7938	3661	46	2258	2258	2301	578	25	95	92	0	0.000	0.000	0.000	0.000	0.000	0.000	0.000	0.000	0.000	0.000	0.000	0.000	0.000	0.000	0.017	0.020	0.030	0.028	3.838	0.019	0.076	316	2384	100	84	4909	4993	111	5680	5791	Error	Error	-5.869	84	4909	111	5680	166019	2508381	0.381	9.753	0	0	0
1	3	9	"A50"	"A50"	13950	64970	100	509	550	371	67	419	419	449	234	52	27	6	0	7138	7682	3844	50	2269	2269	2330	857	36	90	78	0	0.000	0.000	0.000	0.000	0.000	0.000	0.000	0.000	0.000	0.000	0.000	0.000	0.000	0.000	0.018	0.024	0.031	0.030	4.337	0.032	0.115	316	2384	100	90	4869	4959	131	5413	5544	Error	Error	-5.758	90	4869	131	5413	173872	2427462	0.432	6.245	0	0	0
1	4	9	"A51"	"A51"	14250	64970	100	544	573	342	59	402	402	436	258	59	30	5	0	8236	9034	4208	46	2264	2264	2335	672	28	92	89	0	0.000	0.000	0.000	0.000	0.000	0.000	0.000	0.000	0.000	0.000	0.000	0.000	0.000	0.000	0.024	0.025	0.030	0.033	3.268	0.021	0.050	316	2384	100	142	5972	6114	171	6770	6941	Error	Error	-5.394	142	5972	171	6770	181144	2854666	0.531	9.969	0	0	0
1	5	9	"A51"	"A51"	14545	64970	100	480	506	204	40	411	411	441	334	75	12	0	0	7906	8364	3783	45	2263	2263	2355	685	29	90	87	0	0.000	0.000	0.000	0.000	0.000	0.000	0.000	0.000	0.000	0.000	0.000	0.000	0.000	0.000	0.012	0.016	0.032	0.031	4.102	0.015	0.053	316	2384	100	69	5643	5712	95	6101	6196	Error	Error	-6.354	69	5643	95	6101	160042	2643070	0.195	8.772	0	0	0
1	6	9	"A51"	"A51"	14845	64970	100	511	527	193	36	409	409	433	211	48	26	7	0	7999	8115	3287	40	2253	2253	2325	600	25	95	88	0	0.000	0.000	0.000	0.000	0.000	0.000	0.000	0.000	0.000	0.000	0.000	0.000	0.000	0.000	0.018	0.020	0.028	0.027	3.485	0.018	0.086	316	2384	100	102	5746	5848	118	5862	5980	Error	Error	-5.816	102	5746	118	5862	166648	2564495	0.445	9.650	0	0	0
1	7	9	"A52"	"A52"	15145	64970	100	526	568	243	42	425	425	455	312	68	19	3	0	7741	8198	4000	48	2350	2350	2770	1860	67	80	73	0	0.000	0.000	0.000	0.000	0.000	0.000	0.000	0.000	0.000	0.000	0.000	0.000	0.000	0.000	0.019	0.024	0.035	0.033	3.422	0.036	0.130	316	2384	100	101	5391	5492	143	5848	5991	Error	Error	-5.738	101	5391	143	5848	179378	2590659	0.362	2.918	0	0	0
1	8	9	"A52"	"A52"	15445	64970	100	582	603	244	40	429	429	470	670	142	3	0	0	8951	10635	4713	44	2343	2343	2897	2100	72	99	83	0	0.000	0.000	0.000	0.000	0.000	0.000	0.000	0.000	0.000	0.000	0.000	0.000	0.000	0.000	0.023	0.021	0.027	0.023	2.831	0.018	0.107	316	2384	100	153	6608	6761	174	8292	8466	Error	Error	-5.433	153	6608	174	8292	190636	3360582	0.199	3.685	0	0	0
1	9	9	"A52"	"A52"	15745	64965	100	577	610	310	50	418	418	438	191	43	41	15	0	8015	9170	3806	41	2309	2309	2834	2018	71	95	85	0	0.000	0.000	0.000	0.000	0.000	0.000	0.000	0.000	0.000	0.000	0.000	0.000	0.000	0.000	0.028	0.028	0.033	0.028	2.799	0.017	0.109	316	2384	100	159	5706	5865	192	6861	7053	Error	Error	-5.165	159	5706	192	6861	192891	2897719	0.901	3.140	0	0	0
1	10	9	"A53"	"A53"	16045	64965	100	524	681	1228	180	428	428	468	296	63	20	5	0	7890	7888	5488	69	2314	2314	2533	1398	55	74	72	0	0.000	0.000	0.000	0.000	0.000	0.000	0.000	0.000	0.000	0.000	0.000	0.000	0.000	0.000	0.017	0.045	0.036	0.038	3.757	0.102	0.333	316	2384	100	96	5576	5672	253	5574	5827	Error	Error	-5.860	96	5576	253	5574	215243	2492685	0.720	3.830	0	0	0
1	11	9	"A53"	"A53"	16345	64965	100	571	643	499	77	430	430	467	318	68	23	5	0	8288	9197	3726	40	2321	2321	2400	627	26	98	97	0	0.000	0.000	0.000	0.000	0.000	0.000	0.000	0.000	0.000	0.000	0.000	0.000	0.000	0.000	0.024	0.031	0.030	0.028	3.212	0.032	0.116	316	2384	100	141	5967	6108	213	6876	7089	Error	Error	-5.403	141	5967	213	6876	203156	2906356	0.553	10.841	0	0	0
1	12	9	"A53"	"A53"	16645	64965	100	569	575	197	34	426	426	532	1629	306	0	0	0	7871	8438	3308	39	2365	2365	2707	2740	101	89	50	0	0.000	0.000	0.000	0.000	0.000	0.000	0.000	0.000	0.000	0.000	0.000	0.000	0.000	0.000	0.026	0.025	0.034	0.028	3.290	0.230	0.235	316	2384	100	143	5506	5649	149	6073	6222	Error	Error	-5.267	143	5506	149	6073	181722	2666263	0.026	2.092	0	0	0
1	13	9	"A54"	"A54"	16945	64965	100	578	585	223	38	433	433	461	272	59	25	5	0	7266	7994	5019	62	2311	2311	2442	1142	46	84	79	0	0.000	0.000	0.000	0.000	0.000	0.000	0.000	0.000	0.000	0.000	0.000	0.000	0.000	0.000	0.029	0.027	0.038	0.038	3.211	0.019	0.146	316	2384	100	145	4955	5100	152	5683	5835	Error	Error	-5.095	145	4955	152	5683	184905	2526005	0.456	4.862	0	0	0
1	14	9	"A54"	"A54"	17245	64965	100	578	589	199	33	440	440	490	619	126	0	0	0	8327	9011	4418	49	2424	2424	2578	1562	60	93	85	0	0.000	0.000	0.000	0.000	0.000	0.000	0.000	0.000	0.000	0.000	0.000	0.000	0.000	0.000	0.023	0.023	0.036	0.029	3.125	0.018	0.065	316	2384	100	138	5903	6041	149	6587	6736	Error	Error	-5.419	138	5903	149	6587	186069	2847483	0.160	4.118	0	0	0
1	15	9	"A54"	"A54"	17545	64965	100	594	610	231	37	452	452	495	383	77	17	1	0	8202	9257	4821	52	2429	2429	2524	969	38	93	91	0	0.000	0.000	0.000	0.000	0.000	0.000	0.000	0.000	0.000	0.000	0.000	0.000	0.000	0.000	0.025	0.023	0.032	0.030	3.310	0.019	0.109	316	2384	100	142	5773	5915	158	6828	6986	Error	Error	-5.345	142	5773	158	6828	192687	2925181	0.300	6.948	0	0	0
1	16	9	"A55"	"A55"	17845	64965	100	529	555	206	37	460	460	502	600	119	2	0	0	6880	6886	3182	46	2372	2372	2485	1387	55	79	65	0	0.000	0.000	0.000	0.000	0.000	0.000	0.000	0.000	0.000	0.000	0.000	0.000	0.000	0.000	0.015	0.021	0.034	0.037	4.386	0.021	0.058	316	2384	100	69	4508	4577	95	4514	4609	Error	Error	-6.030	69	4508	95	4514	175375	2176035	0.088	3.173	0	0	0
1	17	9	"A55"	"A55"	18145	64960	100	599	615	262	42	460	460	490	452	92	8	0	0	7830	7979	3233	40	2440	2440	2484	817	32	92	88	0	0.000	0.000	0.000	0.000	0.000	0.000	0.000	0.000	0.000	0.000	0.000	0.000	0.000	0.000	0.026	0.028	0.039	0.037	3.268	0.020	0.102	316	2384	100	139	5390	5529	155	5539	5694	Error	Error	-5.277	139	5390	155	5539	194229	2521375	0.277	6.726	0	0	0
1	18	9	"A55"	"A55"	18445	64960	100	590	747	1058	141	478	478	495	196	39	38	14	0	8873	8905	3450	38	2549	2549	2634	1780	67	90	80	0	0.000	0.000	0.000	0.000	0.000	0.000	0.000	0.000	0.000	0.000	0.000	0.000	0.000	0.000	0.018	0.042	0.033	0.030	3.598	0.059	0.108	316	2384	100	112	6324	6436	269	6356	6625	Error	Error	-5.819	112	6324	269	6356	235938	2813948	1.286	3.523	0	0	0
1	1	10	"A56"	"A56"	13350	65270	100	601	637	258	40	425	425	457	275	60	32	9	0	11082	11337	5975	52	2357	2357	2854	2528	88	83	74	0	0.000	0.000	0.000	0.000	0.000	0.000	0.000	0.000	0.000	0.000	0.000	0.000	0.000	0.000	0.020	0.024	0.027	0.027	3.399	0.020	0.257	316	2384	100	176	8725	8901	212	8980	9192	Error	Error	-5.632	176	8725	212	8980	201379	3582397	0.655	3.356	0	0	0
1	2	10	"A56"	"A56"	13650	65270	100	581	601	271	45	414	414	455	455	100	11	0	0	9530	9957	4907	49	2360	2360	2990	2692	90	86	67	0	0.000	0.000	0.000	0.000	0.000	0.000	0.000	0.000	0.000	0.000	0.000	0.000	0.000	0.000	0.023	0.025	0.028	0.028	3.124	0.019	0.172	316	2384	100	167	7170	7337	187	7597	7784	Error	Error	-5.424	167	7170	187	7597	189776	3146528	0.321	2.588	0	0	0
1	3	10	"A56"	"A56"	13950	65270	100	569	615	251	40	424	424	449	235	52	37	9	0	9646	10721	6095	56	2357	2357	2950	2192	74	88	78	0	0.000	0.000	0.000	0.000	0.000	0.000	0.000	0.000	0.000	0.000	0.000	0.000	0.000	0.000	0.020	0.023	0.025	0.025	3.531	0.018	0.105	316	2384	100	145	7289	7434	191	8364	8555	Error	Error	-5.652	145	7289	191	8364	194416	3387882	0.706	3.545	0	0	0
1	4	10	"A57"	"A57"	14250	65270	100	513	594	671	112	413	413	441	288	65	20	4	0	7898	7607	4056	53	2199	2199	2272	816	35	80	77	0	0.000	0.000	0.000	0.000	0.000	0.000	0.000	0.000	0.000	0.000	0.000	0.000	0.000	0.000	0.018	0.033	0.036	0.037	4.354	0.035	0.077	316	2384	100	100	5699	5799	181	5408	5589	Error	Error	-5.833	100	5699	181	5408	187573	2403700	0.531	6.538	0	0	0
1	5	10	"A57"	"A57"	14550	65270	100	506	550	246	44	418	418	466	792	169	1	0	0	7897	7826	3460	44	2211	2211	2280	1021	44	87	84	0	0.000	0.000	0.000	0.000	0.000	0.000	0.000	0.000	0.000	0.000	0.000	0.000	0.000	0.000	0.015	0.024	0.034	0.033	4.128	0.086	0.108	316	2384	100	88	5686	5774	132	5615	5747	Error	Error	-6.014	88	5686	132	5615	173833	2472923	0.106	5.432	0	0	0
1	6	10	"A57"	"A57"	14850	65270	100	543	553	205	37	415	415	449	248	55	27	6	0	8987	8614	2590	30	2247	2247	2319	1396	60	90	87	0	0.000	0.000	0.000	0.000	0.000	0.000	0.000	0.000	0.000	0.000	0.000	0.000	0.000	0.000	0.019	0.022	0.033	0.027	3.807	0.022	0.061	316	2384	100	128	6740	6868	138	6367	6505	Error	Error	-5.719	128	6740	138	6367	174811	2721955	0.419	4.509	0	0	0
1	7	10	"A58"	"A58"	15150	65270	100	491	522	213	40	411	411	444	246	55	23	5	0	7818	7162	2998	41	2224	2224	2298	1398	60	77	73	0	0.000	0.000	0.000	0.000	0.000	0.000	0.000	0.000	0.000	0.000	0.000	0.000	0.000	0.000	0.014	0.022	0.037	0.035	4.025	0.020	0.045	316	2384	100	80	5594	5674	111	4938	5049	Error	Error	-6.128	80	5594	111	4938	164794	2263138	0.317	3.479	0	0	0
1	8	10	"A58"	"A58"	15450	65270	100	528	562	280	49	416	416	501	1421	283	0	0	0	7832	7568	2699	35	2249	2249	2356	1536	65	88	79	0	0.000	0.000	0.000	0.000	0.000	0.000	0.000	0.000	0.000	0.000	0.000	0.000	0.000	0.000	0.020	0.027	0.038	0.032	3.228	0.372	0.297	316	2384	100	112	5583	5695	146	5319	5465	Error	Error	-5.639	112	5583	146	5319	177637	2391438	0.043	3.393	0	0	0
1	9	10	"A58"	"A58"	15750	65265	100	524	546	213	39	419	419	440	193	43	35	11	0	7493	7184	2428	33	2229	2229	2295	748	32	92	87	0	0.000	0.000	0.000	0.000	0.000	0.000	0.000	0.000	0.000	0.000	0.000	0.000	0.000	0.000	0.020	0.026	0.042	0.038	2.974	0.051	0.121	316	2384	100	105	5264	5369	127	4955	5082	Error	Error	-5.648	105	5264	127	4955	172582	2270071	0.549	6.536	0	0	0
1	10	10	"A59"	"A59"	16050	65265	100	536	586	332	56	435	435	457	250	54	27	7	0	7391	7315	3453	47	2306	2306	2471	1295	52	77	74	0	0.000	0.000	0.000	0.000	0.000	0.000	0.000	0.000	0.000	0.000	0.000	0.000	0.000	0.000	0.020	0.030	0.038	0.040	5.001	0.023	0.080	316	2384	100	101	5085	5186	151	5009	5160	Error	Error	-5.654	101	5085	151	5009	185082	2311458	0.516	3.741	0	0	0
1	11	10	"A59"	"A59"	16350	65265	100	553	576	211	36	423	423	486	947	194	0	0	0	7468	7629	4307	56	2243	2243	2590	2418	93	86	58	0	0.000	0.000	0.000	0.000	0.000	0.000	0.000	0.000	0.000	0.000	0.000	0.000	0.000	0.000	0.025	0.028	0.042	0.039	3.833	0.149	0.327	316	2384	100	130	5225	5355	153	5386	5539	Error	Error	-5.329	130	5225	153	5386	181886	2410672	0.095	2.084	0	0	0
1	12	10	"A59"	"A59"	16650	65265	100	538	570	228	40	421	421	459	364	79	16	1	0	7353	7773	3040	39	2248	2248	2606	1811	69	90	78	0	0.000	0.000	0.000	0.000	0.000	0.000	0.000	0.000	0.000	0.000	0.000	0.000	0.000	0.000	0.023	0.027	0.036	0.034	3.149	0.020	0.120	316	2384	100	117	5105	5222	149	5525	5674	Error	Error	-5.447	117	5105	149	5525	179982	2456317	0.305	2.853	0	0	0
1	13	10	"A60"	"A60"	16950	65265	100	533	1188	1825	153	433	433	474	504	106	17	13	0	4009	6369	6197	97	2232	2232	2285	605	26	77	59	0	0.000	0.000	0.000	0.000	0.000	0.000	0.000	0.000	0.000	0.000	0.000	0.000	0.000	0.000	0.056	0.182	0.144	0.124	3.874	0.258	0.844	316	2384	100	100	1777	1877	755	4137	4892	Error	Error	-4.151	100	1777	755	4137	375507	2012532	1.417	6.750	0	0	0
1	14	10	"A60"	"A60"	17250	65265	100	471	501	227	45	427	427	467	596	127	1	0	0	4271	5062	2359	46	2258	2258	2310	1369	59	67	37	0	0.000	0.000	0.000	0.000	0.000	0.000	0.000	0.000	0.000	0.000	0.000	0.000	0.000	0.000	0.022	0.026	0.067	0.061	4.687	0.024	0.043	316	2384	100	44	2013	2057	74	2804	2878	Error	Error	-5.516	44	2013	74	2804	158293	1599456	0.057	2.010	0	0	0
1	15	10	"A60"	"A60"	17550	65265	100	489	518	214	41	433	433	471	362	76	7	1	0	4256	4688	2096	44	2307	2307	2379	1407	59	67	25	0	0.000	0.000	0.000	0.000	0.000	0.000	0.000	0.000	0.000	0.000	0.000	0.000	0.000	0.000	0.029	0.036	0.060	0.062	4.001	0.037	0.030	316	2384	100	56	1949	2005	85	2381	2466	Error	Error	-5.121	56	1949	85	2381	163596	1481491	0.130	1.641	0	0	0
1	16	10	"A61"	"A61"	17850	65265	100	597	614	241	39	449	449	481	345	71	18	2	0	8439	9512	5821	61	2398	2398	2467	728	29	83	77	0	0.000	0.000	0.000	0.000	0.000	0.000	0.000	0.000	0.000	0.000	0.000	0.000	0.000	0.000	0.024	0.023	0.033	0.038	4.847	0.020	0.140	316	2384	100	148	6041	6189	165	7114	7279	Error	Error	-5.351	148	6041	165	7114	194032	3005852	0.386	9.677	0	0	0
1	17	10	"A61"	"A61"	18150	65260	100	586	624	237	37	464	464	581	775	133	1	0	0	10743	10771	4209	39	2455	2455	2872	2891	100	84	75	0	0.000	0.000	0.000	0.000	0.000	0.000	0.000	0.000	0.000	0.000	0.000	0.000	0.000	0.000	0.015	0.019	0.025	0.021	3.129	0.020	0.138	316	2384	100	122	8288	8410	160	8316	8476	Error	Error	-6.086	122	8288	160	8316	197079	3403543	0.055	2.732	0	0	0
1	18	10	"A61"	"A61"	18450	65260	100	648	666	255	38	465	465	493	265	53	32	8	0	12426	13031	5312	40	2548	2548	2589	568	21	98	97	0	0.000	0.000	0.000	0.000	0.000	0.000	0.000	0.000	0.000	0.000	0.000	0.000	0.000	0.000	0.019	0.019	0.024	0.022	2.848	0.018	0.128	316	2384	100	183	9878	10061	201	10483	10684	Error	Error	-5.754	183	9878	201	10483	210501	4117898	0.653	18.384	0	0	0
1	1	11	"A62"	"A62"	13355	65570	100	545	573	238	41	414	414	445	221	49	32	13	0	10198	10106	5383	53	2251	2251	2297	593	25	86	81	0	0.000	0.000	0.000	0.000	0.000	0.000	0.000	0.000	0.000	0.000	0.000	0.000	0.000	0.000	0.016	0.020	0.025	0.028	4.360	0.017	0.132	316	2384	100	131	7947	8078	159	7855	8014	Error	Error	-5.923	131	7947	159	7855	181035	3193631	0.579	13.169	0	0	0
1	2	11	"A62"	"A62"	13655	65570	100	547	1058	2192	207	448	448	2188	9349	427	1	0	0	4883	7053	6702	95	2254	2254	4601	10805	234	5	2	0	0.000	0.000	0.000	0.000	0.000	0.000	0.000	0.000	0.000	0.000	0.000	0.000	0.000	0.000	0.038	0.127	0.074	0.077	4.313	0.832	0.855	316	2384	100	99	2629	2728	610	4799	5409	Error	Error	-4.731	99	2629	610	4799	334343	2228635	-0.121	0.227	0	0	0
1	3	11	"A62"	"A62"	13955	65570	100	511	543	244	44	415	415	704	2579	366	0	0	0	8328	8323	3913	47	2189	2189	3013	6445	213	47	2	0	0.000	0.000	0.000	0.000	0.000	0.000	0.000	0.000	0.000	0.000	0.000	0.000	0.000	0.000	0.016	0.021	0.028	0.029	4.056	0.021	0.108	316	2384	100	96	6139	6235	128	6134	6262	Error	Error	-5.999	96	6139	128	6134	171517	2629999	-0.062	0.824	0	0	0
1	4	11	"A63"	"A63"	14255	65570	100	563	578	203	35	401	401	431	211	48	39	11	0	10559	10309	4805	46	2228	2228	2506	2055	82	81	78	0	0.000	0.000	0.000	0.000	0.000	0.000	0.000	0.000	0.000	0.000	0.000	0.000	0.000	0.000	0.019	0.022	0.026	0.026	3.860	0.017	0.163	316	2384	100	162	8331	8493	177	8081	8258	Error	Error	-5.684	162	8331	177	8081	182521	3257690	0.697	3.797	0	0	0
1	5	11	"A63"	"A63"	14555	65570	100	630	635	223	35	415	415	468	1019	217	0	0	0	12602	12483	4815	38	2268	2268	2495	2142	85	89	87	0	0.000	0.000	0.000	0.000	0.000	0.000	0.000	0.000	0.000	0.000	0.000	0.000	0.000	0.000	0.021	0.022	0.023	0.023	2.765	0.088	0.123	316	2384	100	215	10334	10549	220	10215	10435	Error	Error	-5.587	215	10334	220	10215	200535	3944708	0.164	4.663	0	0	0
1	6	11	"A63"	"A63"	14855	65570	100	643	677	270	39	421	421	487	1263	259	0	0	0	12322	12068	4323	35	2265	2265	2406	1259	52	93	91	0	0.000	0.000	0.000	0.000	0.000	0.000	0.000	0.000	0.000	0.000	0.000	0.000	0.000	0.000	0.022	0.026	0.026	0.025	2.909	0.075	0.048	316	2384	100	222	10057	10279	256	9803	10059	Error	Error	-5.501	222	10057	256	9803	213980	3813628	0.150	7.674	0	0	0
1	7	11	"A64"	"A64"	15155	65570	100	584	618	244	39	435	435	754	3606	478	0	0	0	10155	9879	4527	45	2313	2313	2855	4317	151	77	41	0	0.000	0.000	0.000	0.000	0.000	0.000	0.000	0.000	0.000	0.000	0.000	0.000	0.000	0.000	0.019	0.024	0.031	0.031	3.429	0.645	0.565	316	2384	100	149	7842	7991	183	7566	7749	Error	Error	-5.718	149	7842	183	7566	195435	3121710	-0.038	1.627	0	0	0
1	8	11	"A64"	"A64"	15455	65570	100	569	593	225	37	421	421	624	1784	285	0	0	0	10414	10933	4167	38	2280	2280	2702	3023	111	93	75	0	0.000	0.000	0.000	0.000	0.000	0.000	0.000	0.000	0.000	0.000	0.000	0.000	0.000	0.000	0.018	0.020	0.023	0.021	3.141	0.018	0.010	316	2384	100	148	8134	8282	172	8653	8825	Error	Error	-5.780	148	8134	172	8653	187410	3454858	-0.017	2.723	0	0	0
1	9	11	"A64"	"A64"	15755	65565	100	580	606	263	43	409	409	443	292	65	31	4	0	9690	10630	4570	42	2235	2235	2304	599	25	97	96	0	0.000	0.000	0.000	0.000	0.000	0.000	0.000	0.000	0.000	0.000	0.000	0.000	0.000	0.000	0.023	0.023	0.027	0.024	2.859	0.028	0.060	316	2384	100	171	7455	7626	197	8395	8592	Error	Error	-5.446	171	7455	197	8395	191486	3358931	0.558	13.900	0	0	0
1	10	11	"A65"	"A65"	16055	65565	100	548	574	207	36	411	411	439	375	85	15	0	0	10852	9311	3960	42	2194	2194	2254	1073	47	81	76	0	0.000	0.000	0.000	0.000	0.000	0.000	0.000	0.000	0.000	0.000	0.000	0.000	0.000	0.000	0.016	0.023	0.031	0.030	3.715	0.020	0.074	316	2384	100	137	8658	8795	163	7117	7280	Error	Error	-5.982	137	8658	163	7117	181247	2942187	0.360	6.577	0	0	0
1	11	11	"A65"	"A65"	16355	65565	100	577	608	404	66	406	406	429	209	48	44	15	0	10302	9640	3237	33	2160	2160	2194	461	21	97	93	0	0.000	0.000	0.000	0.000	0.000	0.000	0.000	0.000	0.000	0.000	0.000	0.000	0.000	0.000	0.021	0.027	0.032	0.028	2.895	0.026	0.124	316	2384	100	171	8142	8313	202	7480	7682	Error	Error	-5.573	171	8142	202	7480	192283	3046250	0.856	16.152	0	0	0
1	12	11	"A65"	"A65"	16655	65565	100	576	592	207	34	401	401	479	1549	323	0	0	0	10393	9558	3090	32	2147	2147	2194	657	29	97	93	0	0.000	0.000	0.000	0.000	0.000	0.000	0.000	0.000	0.000	0.000	0.000	0.000	0.000	0.000	0.021	0.026	0.026	0.024	3.256	0.024	0.152	316	2384	100	175	8246	8421	191	7411	7602	Error	Error	-5.558	175	8246	191	7411	187209	3020470	0.073	11.209	0	0	0
1	13	11	"A66"	"A66"	16950	65565	100	534	552	211	38	417	417	454	359	79	13	1	0	7800	7059	3554	50	2187	2187	2266	800	35	76	72	0	0.000	0.000	0.000	0.000	0.000	0.000	0.000	0.000	0.000	0.000	0.000	0.000	0.000	0.000	0.021	0.028	0.035	0.041	4.626	0.035	0.090	316	2384	100	117	5613	5730	135	4872	5007	Error	Error	-5.584	117	5613	135	4872	174483	2230597	0.273	5.991	0	0	0
1	14	11	"A66"	"A66"	17250	65565	100	584	588	201	34	419	419	445	215	48	39	9	0	9067	8809	2983	33	2244	2244	2288	504	22	96	94	0	0.000	0.000	0.000	0.000	0.000	0.000	0.000	0.000	0.000	0.000	0.000	0.000	0.000	0.000	0.024	0.026	0.034	0.030	2.903	0.022	0.089	316	2384	100	165	6823	6988	169	6565	6734	Error	Error	-5.370	165	6823	169	6565	185654	2783720	0.665	12.938	0	0	0
1	15	11	"A66"	"A66"	17550	65565	100	603	615	271	44	429	429	462	389	84	17	2	0	9175	9089	4047	44	2305	2305	2400	1585	66	87	83	0	0.000	0.000	0.000	0.000	0.000	0.000	0.000	0.000	0.000	0.000	0.000	0.000	0.000	0.000	0.025	0.027	0.036	0.035	3.208	0.116	0.386	316	2384	100	174	6870	7044	186	6784	6970	Error	Error	-5.303	174	6870	186	6784	194365	2872042	0.393	4.220	0	0	0
1	16	11	"A67"	"A67"	17850	65565	100	581	628	305	48	456	456	589	961	163	1	0	0	9615	9507	5134	54	2410	2410	3059	4909	160	62	39	0	0.000	0.000	0.000	0.000	0.000	0.000	0.000	0.000	0.000	0.000	0.000	0.000	0.000	0.000	0.017	0.024	0.034	0.036	3.809	0.027	0.229	316	2384	100	125	7205	7330	172	7097	7269	Error	Error	-5.849	125	7205	172	7097	198437	3004368	0.041	1.314	0	0	0
1	17	11	"A67"	"A67"	18150	65560	100	628	650	245	37	460	460	479	192	40	44	19	0	9665	9591	4040	42	2418	2418	2448	661	27	92	88	0	0.000	0.000	0.000	0.000	0.000	0.000	0.000	0.000	0.000	0.000	0.000	0.000	0.000	0.000	0.023	0.026	0.033	0.031	3.528	0.021	0.133	316	2384	100	168	7247	7415	190	7173	7363	Error	Error	-5.431	168	7247	190	7173	205399	3030767	0.891	10.806	0	0	0
1	18	11	"A67"	"A67"	18450	65560	100	595	635	254	40	487	487	531	583	109	5	0	0	9921	10464	3949	37	2581	2581	2652	939	35	96	93	0	0.000	0.000	0.000	0.000	0.000	0.000	0.000	0.000	0.000	0.000	0.000	0.000	0.000	0.000	0.015	0.019	0.024	0.022	3.234	0.028	0.150	316	2384	100	108	7340	7448	148	7883	8031	Error	Error	-6.087	108	7340	148	7883	200733	3306539	0.178	8.319	0	0	0
1	1	12	"A68"	"A68"	13360	65870	100	597	680	921	135	415	415	455	446	98	14	1	0	9261	9734	5351	54	2255	2255	2338	1039	44	87	80	0	0.000	0.000	0.000	0.000	0.000	0.000	0.000	0.000	0.000	0.000	0.000	0.000	0.000	0.000	0.026	0.035	0.032	0.036	3.632	0.066	0.156	316	2384	100	182	7006	7188	265	7479	7744	Error	Error	-5.267	182	7006	265	7479	214971	3075995	0.504	7.118	0	0	0
1	2	12	"A68"	"A68"	13660	65870	100	552	591	284	48	422	422	454	290	63	27	3	0	9125	9656	4696	48	2284	2284	2404	1191	49	90	87	0	0.000	0.000	0.000	0.000	0.000	0.000	0.000	0.000	0.000	0.000	0.000	0.000	0.000	0.000	0.019	0.023	0.032	0.028	3.862	0.026	0.133	316	2384	100	130	6841	6971	169	7372	7541	Error	Error	-5.718	130	6841	169	7372	186784	3051371	0.472	6.089	0	0	0
1	3	12	"A68"	"A68"	13960	65870	100	554	631	676	107	419	419	491	653	132	4	0	0	8778	9873	5769	58	2283	2283	2584	2801	108	84	59	0	0.000	0.000	0.000	0.000	0.000	0.000	0.000	0.000	0.000	0.000	0.000	0.000	0.000	0.000	0.021	0.028	0.032	0.032	3.630	0.039	0.129	316	2384	100	135	6495	6630	212	7590	7802	Error	Error	-5.588	135	6495	212	7590	199465	3119752	0.214	2.602	0	0	0
1	4	12	"A69"	"A69"	14255	65870	100	543	604	308	50	402	402	442	329	74	30	5	0	12003	10952	5144	46	2208	2208	2302	746	32	90	85	0	0.000	0.000	0.000	0.000	0.000	0.000	0.000	0.000	0.000	0.000	0.000	0.000	0.000	0.000	0.014	0.023	0.027	0.023	3.886	0.025	0.151	316	2384	100	141	9795	9936	202	8744	8946	Error	Error	-6.118	141	9795	202	8744	190976	3460907	0.492	11.595	0	0	0
1	5	12	"A69"	"A69"	14555	65870	100	577	604	262	43	415	415	444	300	67	26	5	0	11153	10230	4265	41	2220	2220	2298	900	39	87	82	0	0.000	0.000	0.000	0.000	0.000	0.000	0.000	0.000	0.000	0.000	0.000	0.000	0.000	0.000	0.018	0.024	0.027	0.028	3.305	0.025	0.104	316	2384	100	162	8933	9095	189	8010	8199	Error	Error	-5.785	162	8933	189	8010	190747	3232544	0.533	8.813	0	0	0
1	6	12	"A69"	"A69"	14855	65870	100	573	597	233	39	397	397	439	1013	230	0	0	0	12023	11096	4195	37	2206	2206	2276	1376	60	89	85	0	0.000	0.000	0.000	0.000	0.000	0.000	0.000	0.000	0.000	0.000	0.000	0.000	0.000	0.000	0.018	0.022	0.027	0.025	3.410	0.133	0.182	316	2384	100	176	9817	9993	200	8890	9090	Error	Error	-5.802	176	9817	200	8890	188517	3506455	0.156	6.410	0	0	0
1	7	12	"A70"	"A70"	15155	65870	100	493	513	212	41	412	412	487	811	166	0	0	0	7578	7649	3956	51	2259	2259	2382	1275	53	76	70	0	0.000	0.000	0.000	0.000	0.000	0.000	0.000	0.000	0.000	0.000	0.000	0.000	0.000	0.000	0.015	0.019	0.032	0.037	5.508	0.077	0.149	316	2384	100	81	5319	5400	101	5390	5491	Error	Error	-6.037	81	5319	101	5390	162121	2417001	0.032	4.131	0	0	0
1	8	12	"A70"	"A70"	15455	65865	100	518	547	246	44	406	406	454	689	151	0	0	0	7437	7956	4040	50	2210	2210	2345	1964	83	81	64	0	0.000	0.000	0.000	0.000	0.000	0.000	0.000	0.000	0.000	0.000	0.000	0.000	0.000	0.000	0.021	0.025	0.033	0.035	4.012	0.132	0.331	316	2384	100	112	5227	5339	141	5746	5887	Error	Error	-5.544	112	5227	141	5746	172811	2514159	0.135	2.857	0	0	0
1	9	12	"A70"	"A70"	15755	65865	100	532	594	360	60	413	413	448	415	92	12	3	0	8104	8373	4029	48	2239	2239	2308	1116	48	85	79	0	0.000	0.000	0.000	0.000	0.000	0.000	0.000	0.000	0.000	0.000	0.000	0.000	0.000	0.000	0.020	0.030	0.032	0.035	3.801	0.026	0.134	316	2384	100	119	5865	5984	181	6134	6315	Error	Error	-5.623	119	5865	181	6134	187644	2645967	0.352	5.435	0	0	0
1	10	12	"A71"	"A71"	16055	65865	100	550	705	1234	175	409	409	429	193	44	39	20	0	8811	8538	4854	56	2176	2176	2226	602	27	88	81	0	0.000	0.000	0.000	0.000	0.000	0.000	0.000	0.000	0.000	0.000	0.000	0.000	0.000	0.000	0.021	0.047	0.036	0.034	4.293	0.363	0.423	316	2384	100	141	6635	6776	296	6362	6658	Error	Error	-5.556	141	6635	296	6362	222898	2698017	1.430	10.485	0	0	0
1	11	12	"A71"	"A71"	16355	65865	100	629	2818	9729	345	419	419	456	382	83	31	17	1	8256	12141	13878	114	2212	2212	2268	709	31	96	94	4	0.000	0.000	0.000	0.000	0.000	0.000	0.000	0.000	0.000	0.000	0.000	0.000	0.000	0.000	0.035	0.242	0.054	0.057	3.511	0.458	0.535	316	2384	100	210	6044	6254	2399	9929	12328	Error	Error	-4.847	210	6044	2399	9929	890350	3836399	6.183	13.925	0	0	0
1	12	12	"A71"	"A71"	16655	65865	100	546	566	201	35	428	428	602	1499	249	0	0	0	8918	9155	3977	43	2234	2234	2803	4432	158	62	38	0	0.000	0.000	0.000	0.000	0.000	0.000	0.000	0.000	0.000	0.000	0.000	0.000	0.000	0.000	0.018	0.020	0.028	0.025	3.093	0.021	0.124	316	2384	100	118	6684	6802	138	6921	7059	Error	Error	-5.824	118	6684	138	6921	178777	2893044	-0.024	1.433	0	0	0
1	13	12	"A72"	"A72"	16955	65865	100	575	599	246	41	437	437	589	1187	201	0	0	0	9721	10627	6646	62	2308	2308	3392	4696	138	65	40	0	0.000	0.000	0.000	0.000	0.000	0.000	0.000	0.000	0.000	0.000	0.000	0.000	0.000	0.000	0.019	0.019	0.026	0.028	4.070	0.122	0.342	316	2384	100	138	7413	7551	162	8319	8481	Error	Error	-5.747	138	7413	162	8319	189345	3358084	0.008	1.541	0	0	0
1	14	12	"A72"	"A72"	17255	65865	100	597	628	249	39	444	444	485	387	79	20	1	0	9019	11521	6372	55	2476	2476	3639	3484	95	87	46	0	0.000	0.000	0.000	0.000	0.000	0.000	0.000	0.000	0.000	0.000	0.000	0.000	0.000	0.000	0.023	0.020	0.026	0.024	3.123	0.017	0.181	316	2384	100	153	6543	6696	184	9045	9229	Error	Error	-5.418	153	6543	184	9045	198552	3640793	0.370	2.262	0	0	0
1	15	12	"A72"	"A72"	17555	65865	100	596	628	242	38	435	435	459	196	42	43	17	0	9327	11419	6191	54	2424	2424	3271	3154	96	88	55	0	0.000	0.000	0.000	0.000	0.000	0.000	0.000	0.000	0.000	0.000	0.000	0.000	0.000	0.000	0.023	0.021	0.027	0.022	3.484	0.016	0.190	316	2384	100	161	6903	7064	193	8995	9188	Error	Error	-5.422	161	6903	193	8995	198303	3608531	0.862	2.583	0	0	0
1	16	12	"A73"	"A73"	17855	65865	100	537	1222	4569	373	456	456	478	196	41	37	21	0	3642	5135	6260	121	2379	2379	2413	490	20	75	60	0	0.000	0.000	0.000	0.000	0.000	0.000	0.000	0.000	0.000	0.000	0.000	0.000	0.000	0.000	0.064	0.278	0.169	0.154	4.058	0.625	0.632	316	2384	100	81	1263	1344	766	2756	3522	Error	Error	-3.963	81	1263	766	2756	386253	1622503	3.796	5.555	0	0	0
1	17	12	"A73"	"A73"	18155	65860	100	496	554	368	66	473	473	530	1378	260	0	0	0	3473	3899	1682	43	2420	2420	2496	1672	66	24	8	0	0.000	0.000	0.000	0.000	0.000	0.000	0.000	0.000	0.000	0.000	0.000	0.000	0.000	0.000	0.022	0.055	0.130	0.122	4.366	0.717	0.631	316	2384	100	23	1053	1076	81	1479	1560	Error	Error	-5.517	23	1053	81	1479	174985	1232099	0.017	0.839	0	0	0
1	18	12	"A73"	"A73"	18455	65860	100	519	525	214	40	495	495	521	266	51	12	1	0	3607	3903	1412	36	2577	2577	2628	658	25	68	37	0	0.000	0.000	0.000	0.000	0.000	0.000	0.000	0.000	0.000	0.000	0.000	0.000	0.000	0.000	0.023	0.023	0.126	0.128	3.799	0.055	0.045	316	2384	100	24	1030	1054	30	1326	1356	Error	Error	-5.423	24	1030	30	1326	165982	1233254	0.015	1.938	0	0	0
1	1	13	"A74"	"A74"	13360	66170	100	538	573	232	40	408	408	468	1113	237	0	0	0	9468	10939	6569	60	2257	2257	2439	1405	57	85	81	0	0.000	0.000	0.000	0.000	0.000	0.000	0.000	0.000	0.000	0.000	0.000	0.000	0.000	0.000	0.018	0.019	0.023	0.024	3.447	0.040	0.018	316	2384	100	130	7211	7341	165	8682	8847	Error	Error	-5.794	130	7211	165	8682	181120	3456737	0.094	6.050	0	0	0
1	2	13	"A74"	"A74"	13660	66170	100	579	645	726	112	421	421	527	1750	332	0	0	0	10870	12018	6305	52	2320	2320	2603	2617	100	91	71	0	0.000	0.000	0.000	0.000	0.000	0.000	0.000	0.000	0.000	0.000	0.000	0.000	0.000	0.000	0.018	0.023	0.023	0.020	3.493	0.217	0.249	316	2384	100	158	8550	8708	224	9698	9922	Error	Error	-5.758	158	8550	224	9698	203959	3797614	0.067	3.598	0	0	0
1	3	13	"A74"	"A74"	13960	66170	100	558	595	244	41	411	411	441	233	52	34	12	0	10349	11993	6589	54	2313	2313	2450	1012	41	95	93	0	0.000	0.000	0.000	0.000	0.000	0.000	0.000	0.000	0.000	0.000	0.000	0.000	0.000	0.000	0.018	0.019	0.024	0.023	2.829	0.017	0.173	316	2384	100	147	8036	8183	184	9680	9864	Error	Error	-5.773	147	8036	184	9680	188152	3789944	0.661	9.430	0	0	0
1	4	13	"A75"	"A75"	14260	66170	100	571	609	268	44	426	426	502	1210	241	0	0	0	8948	10261	5835	56	2402	2402	3400	3875	113	79	36	0	0.000	0.000	0.000	0.000	0.000	0.000	0.000	0.000	0.000	0.000	0.000	0.000	0.000	0.000	0.022	0.023	0.029	0.029	4.408	0.100	0.138	316	2384	100	145	6546	6691	183	7859	8042	Error	Error	-5.496	145	6546	183	7859	192340	3242401	0.088	1.771	0	0	0
1	5	13	"A75"	"A75"	14560	66170	100	607	626	259	41	429	429	448	202	45	43	16	0	10429	12218	6054	49	2412	2412	3650	3646	99	94	57	0	0.000	0.000	0.000	0.000	0.000	0.000	0.000	0.000	0.000	0.000	0.000	0.000	0.000	0.000	0.022	0.020	0.023	0.021	3.086	0.017	0.241	316	2384	100	178	8017	8195	197	9806	10003	Error	Error	-5.493	178	8017	197	9806	197839	3860989	0.881	2.350	0	0	0
1	6	13	"A75"	"A75"	14860	66170	100	637	643	241	37	429	429	468	333	71	29	4	0	11579	13109	6365	48	2345	2345	3253	3003	92	95	76	0	0.000	0.000	0.000	0.000	0.000	0.000	0.000	0.000	0.000	0.000	0.000	0.000	0.000	0.000	0.023	0.020	0.024	0.021	3.012	0.015	0.204	316	2384	100	208	9234	9442	214	10764	10978	Error	Error	-5.472	208	9234	214	10764	203194	4142481	0.526	3.282	0	0	0
1	7	13	"A76"	"A76"	15160	66170	100	547	569	222	39	418	418	555	1215	218	0	0	0	9645	10978	6329	57	2306	2306	3011	3852	127	78	47	0	0.000	0.000	0.000	0.000	0.000	0.000	0.000	0.000	0.000	0.000	0.000	0.000	0.000	0.000	0.018	0.017	0.022	0.023	4.397	0.140	0.362	316	2384	100	129	7339	7468	151	8672	8823	Error	Error	-5.830	129	7339	151	8672	179736	3469132	0.012	2.068	0	0	0
1	8	13	"A76"	"A76"	15460	66165	100	575	627	443	70	428	428	544	1570	288	0	0	0	9213	10830	5778	53	2340	2340	2924	3000	102	86	59	0	0.000	0.000	0.000	0.000	0.000	0.000	0.000	0.000	0.000	0.000	0.000	0.000	0.000	0.000	0.021	0.023	0.027	0.025	3.527	0.022	0.105	316	2384	100	147	6873	7020	199	8490	8689	Error	Error	-5.547	147	6873	199	8490	198012	3422276	0.053	2.635	0	0	0
1	9	13	"A76"	"A76"	15760	66165	100	574	622	290	46	444	444	767	2795	364	0	0	0	10455	11540	5328	46	2383	2383	3600	5688	158	71	28	0	0.000	0.000	0.000	0.000	0.000	0.000	0.000	0.000	0.000	0.000	0.000	0.000	0.000	0.000	0.016	0.019	0.023	0.019	3.463	0.017	0.106	316	2384	100	130	8072	8202	178	9157	9335	Error	Error	-5.956	130	8072	178	9157	196398	3646635	-0.052	1.396	0	0	0
1	10	13	"A77"	"A77"	16060	66165	100	723	932	2164	232	436	436	540	1470	272	1	0	0	7889	9031	5789	64	2330	2330	3352	3740	111	68	36	0	0.000	0.000	0.000	0.000	0.000	0.000	0.000	0.000	0.000	0.000	0.000	0.000	0.000	0.000	0.052	0.074	0.064	0.068	2.964	0.092	0.175	316	2384	100	287	5559	5846	496	6701	7197	Error	Error	-4.276	287	5559	496	6701	294412	2853920	0.267	1.518	0	0	0
1	11	13	"A77"	"A77"	16360	66165	100	880	992	996	100	440	440	584	1988	340	1	0	0	8103	9756	5200	53	2318	2318	3552	4580	128	70	28	0	0.000	0.000	0.000	0.000	0.000	0.000	0.000	0.000	0.000	0.000	0.000	0.000	0.000	0.000	0.076	0.074	0.066	0.062	2.343	0.062	0.381	316	2384	100	440	5785	6225	552	7438	7990	Error	Error	-3.717	440	5785	552	7438	313595	3082823	0.205	1.355	0	0	0
1	12	13	"A77"	"A77"	16660	66165	100	919	940	481	51	440	440	508	510	100	47	9	0	8739	10318	4772	46	2303	2303	3525	3860	109	84	41	0	0.000	0.000	0.000	0.000	0.000	0.000	0.000	0.000	0.000	0.000	0.000	0.000	0.000	0.000	0.074	0.062	0.062	0.057	2.504	0.050	0.499	316	2384	100	479	6436	6915	500	8015	8515	Error	Error	-3.748	479	6436	500	8015	297129	3260352	0.847	1.760	0	0	0
1	13	13	"A78"	"A78"	16960	66165	100	579	621	269	43	425	425	476	486	102	13	1	0	8448	10400	6640	63	2324	2324	3225	3551	110	74	45	0	0.000	0.000	0.000	0.000	0.000	0.000	0.000	0.000	0.000	0.000	0.000	0.000	0.000	0.000	0.025	0.024	0.029	0.028	3.655	0.020	0.106	316	2384	100	154	6124	6278	196	8076	8272	Error	Error	-5.313	154	6124	196	8076	196206	3286316	0.298	2.021	0	0	0
1	14	13	"A78"	"A78"	17260	66165	100	688	1462	4265	291	448	448	539	1472	273	5	4	0	11554	14561	10868	74	2527	2527	3952	4791	121	85	46	2	0.000	0.000	0.000	0.000	0.000	0.000	0.000	0.000	0.000	0.000	0.000	0.000	0.000	0.000	0.027	0.084	0.033	0.030	3.026	0.157	0.325	316	2384	100	240	9027	9267	1014	12034	13048	Error	Error	-5.233	240	9027	1014	12034	461916	4601198	0.627	2.214	0	0	0
1	15	13	"A78"	"A78"	17560	66165	100	659	695	255	36	458	458	661	2744	415	0	0	0	10644	12005	5484	45	2495	2495	3623	4169	115	90	48	0	0.000	0.000	0.000	0.000	0.000	0.000	0.000	0.000	0.000	0.000	0.000	0.000	0.000	0.000	0.025	0.025	0.029	0.024	2.624	0.016	0.205	316	2384	100	201	8149	8350	237	9510	9747	Error	Error	-5.341	201	8149	237	9510	219628	3793527	0.012	2.011	0	0	0
1	16	13	"A79"	"A79"	17860	66165	100	568	595	325	54	457	457	736	3572	485	0	0	0	8437	9519	5586	58	2386	2386	2554	2000	78	78	65	0	0.000	0.000	0.000	0.000	0.000	0.000	0.000	0.000	0.000	0.000	0.000	0.000	0.000	0.000	0.018	0.019	0.027	0.032	4.683	0.021	0.124	316	2384	100	111	6051	6162	138	7133	7271	Error	Error	-5.769	111	6051	138	7133	187878	3007902	-0.039	3.483	0	0	0
1	17	13	"A79"	"A79"	18160	66160	100	586	636	271	42	510	510	1269	6281	494	0	0	0	8001	8684	4333	49	2529	2529	3700	7275	196	33	5	0	0.000	0.000	0.000	0.000	0.000	0.000	0.000	0.000	0.000	0.000	0.000	0.000	0.000	0.000	0.014	0.020	0.030	0.030	3.738	0.804	0.714	316	2384	100	76	5472	5548	126	6155	6281	Error	Error	-6.170	76	5472	126	6155	201043	2744062	-0.101	0.685	0	0	0
1	18	13	"A79"	"A79"	18460	66160	100	691	1588	3330	209	506	506	584	868	148	9	8	0	10113	12751	9721	76	2637	2637	2797	2267	81	93	77	0	0.000	0.000	0.000	0.000	0.000	0.000	0.000	0.000	0.000	0.000	0.000	0.000	0.000	0.000	0.025	0.107	0.031	0.035	3.446	0.246	0.719	316	2384	100	185	7476	7661	1082	10114	11196	Error	Error	-5.337	185	7476	1082	10114	501874	4029165	1.157	4.391	0	0	0
1	1	14	"A80"	"A80"	13365	66470	100	560	586	233	39	418	418	458	543	118	6	0	0	10469	10303	5311	51	2263	2263	2365	1580	66	81	77	0	0.000	0.000	0.000	0.000	0.000	0.000	0.000	0.000	0.000	0.000	0.000	0.000	0.000	0.000	0.017	0.021	0.029	0.030	4.275	0.018	0.067	316	2384	100	142	8206	8348	168	8040	8208	Error	Error	-5.853	142	8206	168	8040	185227	3255842	0.236	5.024	0	0	0
1	2	14	"A80"	"A80"	13665	66470	100	576	688	860	125	416	416	458	472	103	14	3	0	9343	10508	5554	52	2286	2286	2432	1982	81	89	80	0	0.000	0.000	0.000	0.000	0.000	0.000	0.000	0.000	0.000	0.000	0.000	0.000	0.000	0.000	0.023	0.033	0.028	0.027	3.347	0.090	0.395	316	2384	100	160	7057	7217	272	8222	8494	Error	Error	-5.463	160	7057	272	8222	217445	3320630	0.487	4.075	0	0	0
1	3	14	"A80"	"A80"	13965	66470	100	540	589	368	62	412	412	443	241	54	31	9	0	9189	9707	5217	53	2268	2268	2336	550	23	93	89	0	0.000	0.000	0.000	0.000	0.000	0.000	0.000	0.000	0.000	0.000	0.000	0.000	0.000	0.000	0.018	0.024	0.027	0.028	3.536	0.026	0.186	316	2384	100	128	6921	7049	177	7439	7616	Error	Error	-5.757	128	6921	177	7439	186061	3067313	0.606	13.402	0	0	0
1	4	14	"A81"	"A81"	14265	66470	100	536	549	208	37	421	421	451	245	54	26	5	0	9067	9583	5162	53	2329	2329	2583	1437	55	82	80	0	0.000	0.000	0.000	0.000	0.000	0.000	0.000	0.000	0.000	0.000	0.000	0.000	0.000	0.000	0.017	0.018	0.028	0.028	4.220	0.016	0.081	316	2384	100	115	6738	6853	128	7254	7382	Error	Error	-5.873	115	6738	128	7254	173509	3028233	0.400	4.871	0	0	0
1	5	14	"A81"	"A81"	14565	66470	100	600	656	407	62	426	426	494	1018	206	1	0	0	9994	10726	5799	54	2396	2396	2748	1907	69	86	81	0	0.000	0.000	0.000	0.000	0.000	0.000	0.000	0.000	0.000	0.000	0.000	0.000	0.000	0.000	0.023	0.028	0.028	0.027	4.173	0.058	0.051	316	2384	100	174	7598	7772	230	8330	8560	Error	Error	-5.448	174	7598	230	8330	207154	3389403	0.159	4.184	0	0	0
1	6	14	"A81"	"A81"	14865	66470	100	569	622	359	57	414	414	451	341	75	25	5	0	9564	11432	7006	61	2281	2281	2456	1031	41	94	91	0	0.000	0.000	0.000	0.000	0.000	0.000	0.000	0.000	0.000	0.000	0.000	0.000	0.000	0.000	0.021	0.023	0.027	0.025	2.875	0.024	0.266	316	2384	100	155	7283	7438	208	9151	9359	Error	Error	-5.554	155	7283	208	9151	196699	3612471	0.501	8.706	0	0	0
1	7	14	"A82"	"A82"	15165	66470	100	559	564	229	40	412	412	434	195	44	38	12	0	9289	9957	5179	52	2262	2262	2333	579	24	89	87	0	0.000	0.000	0.000	0.000	0.000	0.000	0.000	0.000	0.000	0.000	0.000	0.000	0.000	0.000	0.021	0.020	0.026	0.026	3.641	0.019	0.137	316	2384	100	147	7027	7174	152	7695	7847	Error	Error	-5.579	147	7027	152	7695	178195	3146532	0.667	13.168	0	0	0
1	8	14	"A82"	"A82"	15465	66465	100	548	564	229	40	413	413	446	272	60	27	4	0	9146	9876	5110	51	2271	2271	2375	684	28	90	87	0	0.000	0.000	0.000	0.000	0.000	0.000	0.000	0.000	0.000	0.000	0.000	0.000	0.000	0.000	0.020	0.020	0.030	0.026	3.474	0.023	0.124	316	2384	100	135	6875	7010	151	7605	7756	Error	Error	-5.670	135	6875	151	7605	178257	3120831	0.434	10.966	0	0	0
1	9	14	"A82"	"A82"	15765	66465	100	552	576	270	46	419	419	461	413	89	11	1	0	9704	10498	5602	53	2350	2350	2868	3436	119	80	51	0	0.000	0.000	0.000	0.000	0.000	0.000	0.000	0.000	0.000	0.000	0.000	0.000	0.000	0.000	0.018	0.019	0.024	0.024	3.680	0.018	0.188	316	2384	100	133	7354	7487	157	8148	8305	Error	Error	-5.789	133	7354	157	8148	182008	3317332	0.278	2.221	0	0	0
1	10	14	"A83"	"A83"	16065	66465	100	476	493	202	40	411	411	453	424	93	5	0	0	6812	7322	4254	58	2198	2198	2642	2505	94	73	43	0	0.000	0.000	0.000	0.000	0.000	0.000	0.000	0.000	0.000	0.000	0.000	0.000	0.000	0.000	0.014	0.016	0.033	0.034	4.247	0.015	0.122	316	2384	100	65	4614	4679	82	5124	5206	Error	Error	-6.149	65	4614	82	5124	155761	2313882	0.094	1.868	0	0	0
1	11	14	"A83"	"A83"	16360	66465	100	536	561	257	45	404	404	448	417	93	10	0	0	7397	8521	4569	53	2209	2209	2525	1718	68	84	71	0	0.000	0.000	0.000	0.000	0.000	0.000	0.000	0.000	0.000	0.000	0.000	0.000	0.000	0.000	0.025	0.025	0.032	0.031	3.751	0.019	0.089	316	2384	100	132	5188	5320	157	6312	6469	Error	Error	-5.297	132	5188	157	6312	177305	2692480	0.271	3.490	0	0	0
1	12	14	"A83"	"A83"	16660	66465	100	499	531	214	40	423	423	536	1055	196	0	0	0	6972	7618	4015	52	2347	2347	3154	4014	127	57	18	0	0.000	0.000	0.000	0.000	0.000	0.000	0.000	0.000	0.000	0.000	0.000	0.000	0.000	0.000	0.016	0.020	0.035	0.035	4.085	0.034	0.175	316	2384	100	76	4625	4701	108	5271	5379	Error	Error	-5.927	76	4625	108	5271	167832	2407374	-0.005	1.112	0	0	0
1	13	14	"A84"	"A84"	16960	66465	100	543	559	250	44	430	430	491	1048	213	0	0	0	8478	9631	5131	53	2384	2384	3798	4713	124	68	31	0	0.000	0.000	0.000	0.000	0.000	0.000	0.000	0.000	0.000	0.000	0.000	0.000	0.000	0.000	0.019	0.018	0.028	0.029	3.545	0.014	0.144	316	2384	100	113	6094	6207	129	7247	7376	Error	Error	-5.753	113	6094	129	7247	176594	3043249	0.065	1.238	0	0	0
1	14	14	"A84"	"A84"	17260	66465	100	602	624	246	39	443	443	505	1294	256	0	0	0	9109	10585	4954	46	2472	2472	3964	5016	126	73	27	0	0.000	0.000	0.000	0.000	0.000	0.000	0.000	0.000	0.000	0.000	0.000	0.000	0.000	0.000	0.024	0.022	0.029	0.027	3.582	0.015	0.200	316	2384	100	159	6637	6796	181	8113	8294	Error	Error	-5.383	159	6637	181	8113	197316	3344779	0.092	1.320	0	0	0
1	15	14	"A84"	"A84"	17560	66465	100	613	639	228	35	443	443	486	453	93	12	0	0	8538	9788	4981	50	2462	2462	3734	4201	112	79	27	0	0.000	0.000	0.000	0.000	0.000	0.000	0.000	0.000	0.000	0.000	0.000	0.000	0.000	0.000	0.028	0.027	0.031	0.030	3.135	0.018	0.198	316	2384	100	170	6076	6246	196	7326	7522	Error	Error	-5.160	170	6076	196	7326	202004	3093041	0.338	1.441	0	0	0
1	16	14	"A85"	"A85"	17860	66465	100	614	626	248	39	454	454	477	214	44	39	13	0	7763	9458	6242	65	2417	2417	2762	2398	86	74	53	0	0.000	0.000	0.000	0.000	0.000	0.000	0.000	0.000	0.000	0.000	0.000	0.000	0.000	0.000	0.030	0.024	0.037	0.039	4.532	0.017	0.188	316	2384	100	160	5346	5506	172	7041	7213	Error	Error	-5.062	160	5346	172	7041	197690	2988800	0.696	2.792	0	0	0
1	17	14	"A85"	"A85"	18160	66460	100	574	607	225	37	466	466	498	318	63	20	2	0	8386	9267	4598	49	2465	2465	3004	3149	104	77	43	0	0.000	0.000	0.000	0.000	0.000	0.000	0.000	0.000	0.000	0.000	0.000	0.000	0.000	0.000	0.018	0.021	0.029	0.024	3.539	0.030	0.207	316	2384	100	108	5921	6029	141	6802	6943	Error	Error	-5.777	108	5921	141	6802	191892	2928509	0.343	1.989	0	0	0
1	18	14	"A85"	"A85"	18460	66460	100	623	643	236	36	491	491	513	229	44	32	12	0	9722	10108	3858	38	2633	2633	2848	1265	44	97	91	0	0.000	0.000	0.000	0.000	0.000	0.000	0.000	0.000	0.000	0.000	0.000	0.000	0.000	0.000	0.019	0.020	0.030	0.025	2.983	0.022	0.189	316	2384	100	132	7089	7221	152	7475	7627	Error	Error	-5.747	132	7089	152	7475	203162	3194173	0.568	5.739	0	0	0
1	1	15	"A86"	"A86"	13370	66770	100	590	607	236	38	419	419	449	244	54	34	11	0	10047	10797	5982	55	2315	2315	2442	1210	49	83	80	0	0.000	0.000	0.000	0.000	0.000	0.000	0.000	0.000	0.000	0.000	0.000	0.000	0.000	0.000	0.022	0.022	0.029	0.032	4.207	0.016	0.095	316	2384	100	171	7732	7903	188	8482	8670	Error	Error	-5.499	171	7732	188	8482	191723	3411965	0.648	6.905	0	0	0
1	2	15	"A86"	"A86"	13665	66770	100	588	610	246	40	417	417	493	1388	281	0	0	0	9416	10459	5557	53	2380	2380	2824	2664	94	83	68	0	0.000	0.000	0.000	0.000	0.000	0.000	0.000	0.000	0.000	0.000	0.000	0.000	0.000	0.000	0.024	0.024	0.030	0.031	3.252	0.121	0.137	316	2384	100	171	7036	7207	193	8079	8272	Error	Error	-5.363	171	7036	193	8079	192877	3305061	0.084	2.866	0	0	0
1	3	15	"A86"	"A86"	13965	66770	100	525	554	224	40	429	429	450	198	44	32	12	0	8528	9115	4935	54	2341	2341	2764	2318	83	79	72	0	0.000	0.000	0.000	0.000	0.000	0.000	0.000	0.000	0.000	0.000	0.000	0.000	0.000	0.000	0.016	0.018	0.029	0.029	4.088	0.015	0.113	316	2384	100	96	6187	6283	125	6774	6899	Error	Error	-6.010	96	6187	125	6774	175082	2880317	0.525	2.740	0	0	0
1	4	15	"A87"	"A87"	14265	66770	100	574	590	236	40	429	429	470	436	92	10	0	0	9508	9482	5248	55	2341	2341	3046	3170	104	72	56	0	0.000	0.000	0.000	0.000	0.000	0.000	0.000	0.000	0.000	0.000	0.000	0.000	0.000	0.000	0.020	0.023	0.032	0.043	4.962	0.015	0.142	316	2384	100	145	7167	7312	161	7141	7302	Error	Error	-5.627	145	7167	161	7141	186430	2996362	0.275	2.030	0	0	0
1	5	15	"A87"	"A87"	14565	66770	100	581	601	254	42	425	425	471	471	100	9	1	0	8839	9356	4520	48	2340	2340	3001	2578	85	84	69	0	0.000	0.000	0.000	0.000	0.000	0.000	0.000	0.000	0.000	0.000	0.000	0.000	0.000	0.000	0.024	0.025	0.032	0.031	3.383	0.020	0.152	316	2384	100	156	6499	6655	176	7016	7192	Error	Error	-5.381	156	6499	176	7016	189804	2956585	0.276	2.465	0	0	0
1	6	15	"A87"	"A87"	14865	66770	100	549	604	350	57	414	414	461	848	183	1	0	0	7659	8281	3940	47	2364	2364	2996	2722	90	85	46	0	0.000	0.000	0.000	0.000	0.000	0.000	0.000	0.000	0.000	0.000	0.000	0.000	0.000	0.000	0.025	0.032	0.039	0.036	3.390	0.037	0.123	316	2384	100	135	5295	5430	190	5917	6107	Error	Error	-5.294	135	5295	190	5917	190855	2616812	0.169	1.942	0	0	0
1	7	15	"A88"	"A88"	15165	66770	100	534	545	208	38	414	414	444	369	83	10	0	0	8341	8089	4019	49	2272	2272	2666	2082	78	77	70	0	0.000	0.000	0.000	0.000	0.000	0.000	0.000	0.000	0.000	0.000	0.000	0.000	0.000	0.000	0.020	0.023	0.032	0.035	4.504	0.020	0.155	316	2384	100	120	6069	6189	131	5817	5948	Error	Error	-5.660	120	6069	131	5817	172223	2556272	0.274	2.605	0	0	0
1	8	15	"A88"	"A88"	15465	66765	100	557	685	1217	177	433	433	497	1366	274	0	0	0	8970	9163	4881	53	2288	2288	2719	2302	84	84	78	0	0.000	0.000	0.000	0.000	0.000	0.000	0.000	0.000	0.000	0.000	0.000	0.000	0.000	0.000	0.019	0.037	0.032	0.032	3.578	0.058	0.199	316	2384	100	124	6682	6806	252	6875	7127	Error	Error	-5.752	124	6682	252	6875	216520	2895639	0.138	2.799	0	0	0
1	9	15	"A88"	"A88"	15765	66765	100	567	595	244	41	433	433	742	2686	361	0	0	0	8776	9425	4477	47	2350	2350	3484	6686	191	46	9	0	0.000	0.000	0.000	0.000	0.000	0.000	0.000	0.000	0.000	0.000	0.000	0.000	0.000	0.000	0.021	0.023	0.032	0.033	3.152	0.194	0.401	316	2384	100	134	6426	6560	162	7075	7237	Error	Error	-5.584	134	6426	162	7075	187875	2978409	-0.055	0.889	0	0	0
1	10	15	"A89"	"A89"	16065	66765	100	497	539	250	46	422	422	534	1814	339	0	0	0	7025	6959	3335	47	2281	2281	2521	2413	95	76	48	0	0.000	0.000	0.000	0.000	0.000	0.000	0.000	0.000	0.000	0.000	0.000	0.000	0.000	0.000	0.016	0.025	0.040	0.041	5.222	0.024	0.071	316	2384	100	75	4744	4819	117	4678	4795	Error	Error	-5.983	75	4744	117	4678	170358	2198898	0.003	1.839	0	0	0
1	11	15	"A89"	"A89"	16365	66765	100	520	539	200	37	401	401	426	188	44	36	13	0	7205	6985	2457	35	2180	2180	2231	702	31	93	88	0	0.000	0.000	0.000	0.000	0.000	0.000	0.000	0.000	0.000	0.000	0.000	0.000	0.000	0.000	0.024	0.029	0.039	0.038	3.374	0.025	0.081	316	2384	100	119	5025	5144	138	4805	4943	Error	Error	-5.400	119	5025	138	4805	170364	2207290	0.601	6.772	0	0	0
1	12	15	"A89"	"A89"	16665	66765	100	524	556	222	39	418	418	484	687	141	1	0	0	7073	7048	2327	33	2252	2252	2445	2189	89	87	56	0	0.000	0.000	0.000	0.000	0.000	0.000	0.000	0.000	0.000	0.000	0.000	0.000	0.000	0.000	0.022	0.029	0.041	0.033	3.171	0.026	0.090	316	2384	100	106	4821	4927	138	4796	4934	Error	Error	-5.507	106	4821	138	4796	175691	2227147	0.105	2.103	0	0	0
1	13	15	"A90"	"A90"	16965	66765	100	604	612	224	36	451	451	679	2762	406	0	0	0	7922	8748	4562	52	2529	2529	4389	6168	140	38	10	0	0.000	0.000	0.000	0.000	0.000	0.000	0.000	0.000	0.000	0.000	0.000	0.000	0.000	0.000	0.028	0.026	0.035	0.035	4.071	0.279	0.301	316	2384	100	153	5393	5546	161	6219	6380	Error	Error	-5.139	153	5393	161	6219	193450	2764509	-0.024	0.707	0	0	0
1	14	15	"A90"	"A90"	17265	66765	100	558	580	210	36	427	427	447	192	42	37	13	0	7101	7611	2629	34	2397	2397	3069	2663	86	89	40	0	0.000	0.000	0.000	0.000	0.000	0.000	0.000	0.000	0.000	0.000	0.000	0.000	0.000	0.000	0.028	0.029	0.039	0.034	3.556	0.018	0.137	316	2384	100	131	4704	4835	153	5214	5367	Error	Error	-5.166	131	4704	153	5214	183396	2405083	0.693	1.706	0	0	0
1	15	15	"A90"	"A90"	17565	66765	100	618	631	223	35	445	445	471	216	45	40	13	0	7806	8353	2749	32	2503	2503	3597	3785	105	84	18	0	0.000	0.000	0.000	0.000	0.000	0.000	0.000	0.000	0.000	0.000	0.000	0.000	0.000	0.000	0.033	0.032	0.043	0.034	2.723	0.015	0.099	316	2384	100	173	5303	5476	186	5850	6036	Error	Error	-4.938	173	5303	186	5850	199404	2639583	0.741	1.257	0	0	0
1	16	15	"A91"	"A91"	17865	66765	100	1529	7223	9483	131	492	492	651	995	152	50	46	0	8878	10549	6093	57	2499	2499	3082	3028	98	75	54	0	0.000	0.000	0.000	0.000	0.000	0.000	0.000	0.000	0.000	0.000	0.000	0.000	0.000	0.000	0.163	0.836	0.375	0.316	4.302	0.845	0.441	316	2384	100	1037	6379	7416	6731	8050	14781	Error	Error	-2.621	1037	6379	6731	8050	2282326	3333565	6.605	2.466	0	0	0
1	17	15	"A91"	"A91"	18165	66760	100	1566	4840	5738	118	479	479	548	502	91	67	51	0	9174	9565	3863	40	2506	2506	2757	1704	61	93	87	0	0.000	0.000	0.000	0.000	0.000	0.000	0.000	0.000	0.000	0.000	0.000	0.000	0.000	0.000	0.163	0.618	0.298	0.269	3.834	0.637	0.459	316	2384	100	1087	6668	7755	4361	7059	11420	Error	Error	-2.617	1087	6668	4361	7059	1529362	3022657	8.550	3.995	0	0	0
1	18	15	"A91"	"A91"	18465	66760	100	1387	5691	7436	130	514	514	660	1585	240	42	38	0	10239	10672	4208	39	2689	2689	3134	3285	104	87	61	0	0.000	0.000	0.000	0.000	0.000	0.000	0.000	0.000	0.000	0.000	0.000	0.000	0.000	0.000	0.116	0.649	0.172	0.224	3.996	0.742	0.489	316	2384	100	873	7550	8423	5177	7983	13160	Error	Error	-3.112	873	7550	5177	7983	1798268	3372265	3.174	2.295	0	0	0
1	1	16	"A92"	"A92"	13370	67070	100	568	599	239	39	429	429	461	299	64	20	4	0	8887	9150	5208	56	2302	2302	2540	1906	75	75	65	0	0.000	0.000	0.000	0.000	0.000	0.000	0.000	0.000	0.000	0.000	0.000	0.000	0.000	0.000	0.021	0.025	0.030	0.034	4.788	0.017	0.119	316	2384	100	139	6585	6724	170	6848	7018	Error	Error	-5.566	139	6585	170	6848	189196	2891535	0.462	3.468	0	0	0
1	2	16	"A92"	"A92"	13670	67070	100	565	583	229	39	423	423	456	292	64	26	4	0	9684	9792	4882	49	2302	2302	2417	1568	64	83	76	0	0.000	0.000	0.000	0.000	0.000	0.000	0.000	0.000	0.000	0.000	0.000	0.000	0.000	0.000	0.019	0.021	0.028	0.030	3.718	0.018	0.079	316	2384	100	142	7382	7524	160	7490	7650	Error	Error	-5.700	142	7382	160	7490	184253	3094231	0.435	4.703	0	0	0
1	3	16	"A92"	"A92"	13970	67070	100	572	582	231	39	422	422	457	395	86	12	1	0	10121	9800	4276	43	2297	2297	2432	1859	76	82	79	0	0.000	0.000	0.000	0.000	0.000	0.000	0.000	0.000	0.000	0.000	0.000	0.000	0.000	0.000	0.019	0.021	0.028	0.032	3.750	0.018	0.110	316	2384	100	150	7824	7974	160	7503	7663	Error	Error	-5.705	150	7824	160	7503	183934	3096723	0.316	3.963	0	0	0
1	4	16	"A93"	"A93"	14270	67070	100	565	613	331	53	417	417	445	218	48	37	14	0	8269	10085	6972	69	2318	2318	2789	2715	97	76	55	0	0.000	0.000	0.000	0.000	0.000	0.000	0.000	0.000	0.000	0.000	0.000	0.000	0.000	0.000	0.025	0.025	0.032	0.036	4.186	0.017	0.160	316	2384	100	148	5951	6099	196	7767	7963	Error	Error	-5.329	148	5951	196	7767	193649	3186863	0.771	2.687	0	0	0
1	5	16	"A93"	"A93"	14570	67070	100	567	587	247	42	426	426	470	478	101	8	0	0	9493	11221	7376	65	2392	2392	3057	2763	90	80	61	0	0.000	0.000	0.000	0.000	0.000	0.000	0.000	0.000	0.000	0.000	0.000	0.000	0.000	0.000	0.020	0.018	0.023	0.024	3.203	0.019	0.101	316	2384	100	141	7101	7242	161	8829	8990	Error	Error	-5.654	141	7101	161	8829	185395	3545851	0.245	2.955	0	0	0
1	6	16	"A93"	"A93"	14870	67070	100	569	595	234	39	433	433	529	653	123	4	0	0	10726	11937	6756	56	2379	2379	2992	2609	87	85	69	0	0.000	0.000	0.000	0.000	0.000	0.000	0.000	0.000	0.000	0.000	0.000	0.000	0.000	0.000	0.016	0.017	0.022	0.021	3.362	0.018	0.168	316	2384	100	136	8347	8483	162	9558	9720	Error	Error	-5.940	136	8347	162	9558	188135	3772144	0.101	3.429	0	0	0
1	7	16	"A94"	"A94"	15170	67070	100	544	567	216	38	414	414	464	870	187	0	0	0	10056	10006	5559	55	2250	2250	2354	1178	50	78	76	0	0.000	0.000	0.000	0.000	0.000	0.000	0.000	0.000	0.000	0.000	0.000	0.000	0.000	0.000	0.017	0.020	0.024	0.027	4.310	0.044	0.029	316	2384	100	130	7806	7936	153	7756	7909	Error	Error	-5.908	130	7806	153	7756	179204	3161894	0.118	6.496	0	0	0
1	8	16	"A94"	"A94"	15470	67065	100	555	553	226	40	415	415	462	703	152	0	0	0	9394	9802	4569	46	2265	2265	2474	1512	61	85	81	0	0.000	0.000	0.000	0.000	0.000	0.000	0.000	0.000	0.000	0.000	0.000	0.000	0.000	0.000	0.020	0.018	0.026	0.025	3.655	0.023	0.095	316	2384	100	140	7129	7269	138	7537	7675	Error	Error	-5.670	140	7129	138	7537	174783	3097487	0.129	4.847	0	0	0
1	9	16	"A94"	"A94"	15770	67065	100	549	572	204	35	408	408	441	329	74	21	1	0	10774	10324	4511	43	2232	2232	2328	963	41	86	83	0	0.000	0.000	0.000	0.000	0.000	0.000	0.000	0.000	0.000	0.000	0.000	0.000	0.000	0.000	0.017	0.020	0.023	0.024	3.960	0.023	0.095	316	2384	100	141	8542	8683	164	8092	8256	Error	Error	-5.921	141	8542	164	8092	180640	3262316	0.398	8.303	0	0	0
1	10	16	"A95"	"A95"	16070	67065	100	599	681	586	86	426	426	475	487	102	13	3	0	11031	11040	7742	70	2281	2281	2434	1158	47	78	75	0	0.000	0.000	0.000	0.000	0.000	0.000	0.000	0.000	0.000	0.000	0.000	0.000	0.000	0.000	0.020	0.029	0.029	0.035	4.827	0.044	0.174	316	2384	100	173	8750	8923	255	8759	9014	Error	Error	-5.660	173	8750	255	8759	215288	3488560	0.423	7.432	0	0	0
1	11	16	"A95"	"A95"	16370	67065	100	680	1118	4100	366	415	415	446	326	73	40	13	0	12202	13100	9301	71	2278	2278	2387	1299	54	87	83	0	0.000	0.000	0.000	0.000	0.000	0.000	0.000	0.000	0.000	0.000	0.000	0.000	0.000	0.000	0.027	0.065	0.032	0.035	3.001	0.202	0.249	316	2384	100	265	9924	10189	703	10822	11525	Error	Error	-5.227	265	9924	703	10822	353396	4139499	2.061	8.247	0	0	0
1	12	16	"A95"	"A95"	16670	67065	100	628	678	340	50	425	425	732	3452	471	0	0	0	12711	12716	6584	51	2298	2298	2818	4711	167	77	56	0	0.000	0.000	0.000	0.000	0.000	0.000	0.000	0.000	0.000	0.000	0.000	0.000	0.000	0.000	0.019	0.024	0.026	0.027	2.867	0.461	0.472	316	2384	100	203	10413	10616	253	10418	10671	Error	Error	-5.681	203	10413	253	10418	214242	4018293	-0.016	2.101	0	0	0
1	13	16	"A96"	"A96"	16970	67065	100	615	651	310	47	424	424	454	235	51	43	15	0	11243	12219	7982	65	2362	2362	2990	3201	107	71	56	0	0.000	0.000	0.000	0.000	0.000	0.000	0.000	0.000	0.000	0.000	0.000	0.000	0.000	0.000	0.022	0.023	0.029	0.030	3.706	0.021	0.347	316	2384	100	191	8881	9072	227	9857	10084	Error	Error	-5.539	191	8881	227	9857	205852	3861223	0.838	2.883	0	0	0
1	14	16	"A96"	"A96"	17270	67065	100	695	740	348	47	446	446	611	2112	345	0	0	0	16156	16078	7041	43	2428	2428	2881	3681	127	91	78	0	0.000	0.000	0.000	0.000	0.000	0.000	0.000	0.000	0.000	0.000	0.000	0.000	0.000	0.000	0.018	0.022	0.022	0.019	2.701	0.031	0.088	316	2384	100	249	13728	13977	294	13650	13944	Error	Error	-5.785	249	13728	294	13650	233807	5080512	0.061	3.585	0	0	0
1	15	16	"A96"	"A96"	17570	67065	100	622	677	377	55	451	451	475	238	50	41	14	0	10747	12489	8148	65	2449	2449	2916	2378	81	81	59	0	0.000	0.000	0.000	0.000	0.000	0.000	0.000	0.000	0.000	0.000	0.000	0.000	0.000	0.000	0.021	0.023	0.026	0.026	3.349	0.018	0.215	316	2384	100	171	8298	8469	226	10040	10266	Error	Error	-5.601	171	8298	226	10040	213853	3946377	0.849	4.026	0	0	0
1	16	16	"A97"	"A97"	17870	67060	100	545	581	243	41	449	449	515	1347	261	0	0	0	6766	7813	5201	66	2418	2418	2863	2803	97	61	39	0	0.000	0.000	0.000	0.000	0.000	0.000	0.000	0.000	0.000	0.000	0.000	0.000	0.000	0.000	0.022	0.024	0.038	0.048	4.420	0.017	0.112	316	2384	100	96	4348	4444	132	5395	5527	Error	Error	-5.501	96	4348	132	5395	183496	2469020	0.049	1.766	0	0	0
1	17	16	"A97"	"A97"	18170	67060	100	586	622	261	41	459	459	483	195	40	41	17	0	8197	9504	5379	56	2466	2466	2585	963	37	87	84	0	0.000	0.000	0.000	0.000	0.000	0.000	0.000	0.000	0.000	0.000	0.000	0.000	0.000	0.000	0.022	0.023	0.032	0.034	3.690	0.021	0.187	316	2384	100	127	5731	5858	163	7038	7201	Error	Error	-5.496	127	5731	163	7038	196642	3003349	0.713	7.185	0	0	0
1	18	16	"A97"	"A97"	18465	67060	100	614	649	252	38	507	507	642	867	135	0	0	0	8931	10226	5450	53	2651	2651	3033	2225	73	84	65	0	0.000	0.000	0.000	0.000	0.000	0.000	0.000	0.000	0.000	0.000	0.000	0.000	0.000	0.000	0.017	0.019	0.030	0.026	3.636	0.051	0.126	316	2384	100	107	6280	6387	142	7575	7717	Error	Error	-5.875	107	6280	142	7575	205047	3231407	0.008	3.233	0	0	0
1	1	17	"A98"	"A98"	13375	67370	100	452	471	175	37	445	445	466	242	51	11	0	0	3334	3943	3567	90	2322	2322	2454	1382	56	32	10	0	0.000	0.000	0.000	0.000	0.000	0.000	0.000	0.000	0.000	0.000	0.000	0.000	0.000	0.000	0.007	0.016	0.129	0.131	4.882	0.005	0.002	316	2384	100	7	1012	1019	26	1621	1647	Error	Error	-7.176	7	1012	26	1621	148798	1246109	0.021	1.077	0	0	0
1	2	17	"A98"	"A98"	13675	67370	100	475	534	550	102	426	426	468	328	70	9	1	0	3362	3849	2385	61	2350	2350	2575	2350	91	15	4	0	0.000	0.000	0.000	0.000	0.000	0.000	0.000	0.000	0.000	0.000	0.000	0.000	0.000	0.000	0.048	0.072	0.144	0.135	4.580	0.014	0.008	316	2384	100	49	1012	1061	108	1499	1607	Error	Error	-4.368	49	1012	108	1499	168790	1216148	0.201	0.542	0	0	0
1	3	17	"A98"	"A98"	13975	67370	100	472	481	183	38	444	444	472	496	105	1	0	0	3240	3707	1868	50	2326	2326	2395	1015	42	44	18	0	0.000	0.000	0.000	0.000	0.000	0.000	0.000	0.000	0.000	0.000	0.000	0.000	0.000	0.000	0.031	0.027	0.117	0.109	4.640	0.013	0.010	316	2384	100	28	914	942	37	1381	1418	Error	Error	-5.029	28	914	37	1381	152028	1171406	0.018	1.293	0	0	0
1	4	17	"A99"	"A99"	14275	67370	100	508	540	236	43	439	439	471	369	78	11	1	0	6038	6421	3285	51	2336	2336	2441	1680	68	77	52	0	0.000	0.000	0.000	0.000	0.000	0.000	0.000	0.000	0.000	0.000	0.000	0.000	0.000	0.000	0.019	0.025	0.048	0.046	4.856	0.021	0.046	316	2384	100	69	3702	3771	101	4085	4186	Error	Error	-5.746	69	3702	101	4085	170729	2028967	0.187	2.369	0	0	0
1	5	17	"A99"	"A99"	14575	67370	100	498	528	214	40	433	433	484	1019	210	0	0	0	5949	6310	2502	39	2368	2368	2492	1410	56	82	60	0	0.000	0.000	0.000	0.000	0.000	0.000	0.000	0.000	0.000	0.000	0.000	0.000	0.000	0.000	0.018	0.024	0.050	0.050	4.172	0.248	0.146	316	2384	100	65	3581	3646	95	3942	4037	Error	Error	-5.784	65	3581	95	3942	166841	1994044	0.043	2.708	0	0	0
1	6	17	"A99"	"A99"	14875	67370	100	506	578	524	90	418	418	451	282	62	17	3	0	5834	6133	2825	46	2286	2286	2412	1595	66	82	55	0	0.000	0.000	0.000	0.000	0.000	0.000	0.000	0.000	0.000	0.000	0.000	0.000	0.000	0.000	0.025	0.042	0.046	0.040	3.476	0.047	0.094	316	2384	100	88	3548	3636	160	3847	4007	Error	Error	-5.333	88	3548	160	3847	182637	1938163	0.450	2.333	0	0	0
1	7	17	"A100"	"A100"	15175	67370	100	530	550	218	39	441	441	587	2285	389	0	0	0	5981	8033	5557	69	2355	2355	2954	4113	139	46	27	0	0.000	0.000	0.000	0.000	0.000	0.000	0.000	0.000	0.000	0.000	0.000	0.000	0.000	0.000	0.025	0.019	0.035	0.044	4.431	0.343	0.389	316	2384	100	89	3626	3715	109	5678	5787	Error	Error	-5.348	89	3626	109	5678	173944	2538585	-0.016	1.235	0	0	0
1	8	17	"A100"	"A100"	15475	67365	100	537	586	315	53	426	426	453	232	51	31	10	0	8263	9265	4933	53	2378	2378	3070	2939	95	83	50	0	0.000	0.000	0.000	0.000	0.000	0.000	0.000	0.000	0.000	0.000	0.000	0.000	0.000	0.000	0.019	0.023	0.031	0.028	3.564	0.021	0.114	316	2384	100	111	5885	5996	160	6887	7047	Error	Error	-5.728	111	5885	160	6887	185324	2927791	0.573	2.108	0	0	0
1	9	17	"A100"	"A100"	15770	67365	100	565	618	499	80	441	441	564	1012	179	1	0	0	6131	7681	5452	70	2364	2364	3237	4075	125	46	18	0	0.000	0.000	0.000	0.000	0.000	0.000	0.000	0.000	0.000	0.000	0.000	0.000	0.000	0.000	0.033	0.033	0.048	0.051	4.322	0.155	0.376	316	2384	100	124	3767	3891	177	5317	5494	Error	Error	-4.925	124	3767	177	5317	195299	2427159	0.053	1.091	0	0	0
1	10	17	"A101"	"A101"	16070	67365	100	460	483	189	39	436	436	462	361	78	5	0	0	3970	4461	2497	55	2295	2295	2399	1142	47	61	37	0	0.000	0.000	0.000	0.000	0.000	0.000	0.000	0.000	0.000	0.000	0.000	0.000	0.000	0.000	0.014	0.022	0.084	0.096	5.115	0.016	0.025	316	2384	100	24	1675	1699	47	2166	2213	Error	Error	-6.125	24	1675	47	2166	152674	1409605	0.058	1.806	0	0	0
1	11	17	"A101"	"A101"	16370	67365	100	495	513	192	37	435	435	672	3144	467	0	0	0	5146	5551	2827	50	2329	2329	2732	3781	138	31	5	0	0.000	0.000	0.000	0.000	0.000	0.000	0.000	0.000	0.000	0.000	0.000	0.000	0.000	0.000	0.021	0.024	0.048	0.049	4.012	0.016	0.025	316	2384	100	60	2817	2877	78	3222	3300	Error	Error	-5.553	60	2817	78	3222	162218	1754060	-0.051	0.746	0	0	0
1	12	17	"A101"	"A101"	16670	67365	100	451	474	196	41	418	418	453	301	66	10	1	0	4825	5100	1970	38	2291	2291	2416	1417	58	73	44	0	0.000	0.000	0.000	0.000	0.000	0.000	0.000	0.000	0.000	0.000	0.000	0.000	0.000	0.000	0.013	0.020	0.050	0.049	4.806	0.091	0.152	316	2384	100	33	2534	2567	56	2809	2865	Error	Error	-6.263	33	2534	56	2809	149849	1611540	0.070	1.894	0	0	0
1	13	17	"A102"	"A102"	16970	67365	100	477	506	208	41	436	436	456	259	56	17	3	0	3999	4729	2471	52	2311	2311	2391	821	34	67	51	0	0.000	0.000	0.000	0.000	0.000	0.000	0.000	0.000	0.000	0.000	0.000	0.000	0.000	0.000	0.024	0.029	0.076	0.083	4.705	0.051	0.099	316	2384	100	41	1688	1729	70	2418	2488	Error	Error	-5.364	41	1688	70	2418	160031	1494439	0.193	2.848	0	0	0
1	14	17	"A102"	"A102"	17270	67365	100	495	507	187	36	450	450	672	2640	392	0	0	0	5072	5557	2558	46	2393	2393	2804	3654	130	37	8	0	0.000	0.000	0.000	0.000	0.000	0.000	0.000	0.000	0.000	0.000	0.000	0.000	0.000	0.000	0.017	0.018	0.053	0.051	4.509	0.088	0.165	316	2384	100	45	2679	2724	57	3164	3221	Error	Error	-5.896	45	2679	57	3164	160365	1756060	-0.062	0.753	0	0	0
1	15	17	"A102"	"A102"	17570	67365	100	512	521	223	42	445	445	464	196	42	23	6	0	4812	5511	3079	55	2378	2378	2427	627	25	81	68	0	0.000	0.000	0.000	0.000	0.000	0.000	0.000	0.000	0.000	0.000	0.000	0.000	0.000	0.000	0.028	0.024	0.053	0.059	4.666	0.019	0.038	316	2384	100	67	2434	2501	76	3133	3209	Error	Error	-5.183	67	2434	76	3133	164740	1741369	0.291	4.919	0	0	0
1	16	17	"A103"	"A103"	17870	67360	100	547	582	265	45	465	465	516	749	145	1	0	0	5692	6581	3736	56	2465	2465	2716	2081	76	64	39	0	0.000	0.000	0.000	0.000	0.000	0.000	0.000	0.000	0.000	0.000	0.000	0.000	0.000	0.000	0.025	0.028	0.046	0.054	5.187	0.141	0.259	316	2384	100	82	3227	3309	117	4116	4233	Error	Error	-5.298	82	3227	117	4116	183842	2079618	0.088	1.857	0	0	0
1	17	17	"A103"	"A103"	18170	67360	100	580	596	222	37	465	465	492	230	46	30	9	0	7045	7840	3754	47	2491	2491	2546	690	27	91	86	0	0.000	0.000	0.000	0.000	0.000	0.000	0.000	0.000	0.000	0.000	0.000	0.000	0.000	0.000	0.025	0.024	0.039	0.037	3.395	0.021	0.106	316	2384	100	115	4554	4669	131	5349	5480	Error	Error	-5.307	115	4554	131	5349	188407	2477319	0.452	7.672	0	0	0
1	18	17	"A103"	"A103"	18470	67360	100	600	646	493	76	495	495	517	209	40	32	9	0	7027	8135	3887	47	2621	2621	2688	708	26	94	87	0	0.000	0.000	0.000	0.000	0.000	0.000	0.000	0.000	0.000	0.000	0.000	0.000	0.000	0.000	0.024	0.027	0.035	0.035	3.385	0.022	0.061	316	2384	100	105	4406	4511	151	5514	5665	Error	Error	-5.391	105	4406	151	5514	204258	2570627	0.617	7.694	0	0	0
1	1	18	"A104"	"A104"	13375	67670	100	490	524	290	55	436	436	515	1583	307	0	0	0	5840	6230	3240	52	2355	2355	2606	2222	85	61	41	0	0.000	0.000	0.000	0.000	0.000	0.000	0.000	0.000	0.000	0.000	0.000	0.000	0.000	0.000	0.015	0.023	0.050	0.059	5.031	0.389	0.324	316	2384	100	54	3485	3539	88	3875	3963	Error	Error	-6.012	54	3485	88	3875	165585	1968579	0.006	1.631	0	0	0
1	2	18	"A104"	"A104"	13675	67670	100	510	588	689	117	426	426	475	469	98	8	1	0	7219	7294	2960	40	2323	2323	2476	1460	58	83	75	0	0.000	0.000	0.000	0.000	0.000	0.000	0.000	0.000	0.000	0.000	0.000	0.000	0.000	0.000	0.017	0.033	0.037	0.038	3.755	0.034	0.053	316	2384	100	84	4896	4980	162	4971	5133	Error	Error	-5.865	84	4896	162	4971	185931	2304774	0.241	3.300	0	0	0
1	3	18	"A104"	"A104"	13975	67670	100	526	553	219	39	439	439	466	239	51	26	6	0	7337	7547	3566	47	2383	2383	2513	1278	50	81	73	0	0.000	0.000	0.000	0.000	0.000	0.000	0.000	0.000	0.000	0.000	0.000	0.000	0.000	0.000	0.018	0.022	0.035	0.038	4.185	0.020	0.059	316	2384	100	87	4954	5041	114	5164	5278	Error	Error	-5.831	87	4954	114	5164	174603	2384715	0.364	3.939	0	0	0
1	4	18	"A105"	"A105"	14275	67670	100	599	649	330	50	433	433	474	619	130	4	1	0	9510	10056	4419	43	2406	2406	2548	1129	44	92	89	0	0.000	0.000	0.000	0.000	0.000	0.000	0.000	0.000	0.000	0.000	0.000	0.000	0.000	0.000	0.023	0.028	0.029	0.028	2.957	0.022	0.083	316	2384	100	166	7104	7270	216	7650	7866	Error	Error	-5.419	166	7104	216	7650	205057	3177561	0.283	6.650	0	0	0
1	5	18	"A105"	"A105"	14575	67670	100	573	601	222	36	428	428	457	250	54	33	7	0	9573	10317	4783	46	2370	2370	2588	1717	66	91	88	0	0.000	0.000	0.000	0.000	0.000	0.000	0.000	0.000	0.000	0.000	0.000	0.000	0.000	0.000	0.020	0.022	0.027	0.026	3.090	0.027	0.207	316	2384	100	145	7203	7348	173	7947	8120	Error	Error	-5.634	145	7203	173	7947	189884	3260038	0.576	4.501	0	0	0
1	6	18	"A105"	"A105"	14875	67670	100	556	582	217	37	421	421	448	213	47	35	11	0	10551	10744	5058	47	2332	2332	2478	1455	58	90	84	0	0.000	0.000	0.000	0.000	0.000	0.000	0.000	0.000	0.000	0.000	0.000	0.000	0.000	0.000	0.016	0.019	0.026	0.024	3.503	0.017	0.151	316	2384	100	135	8219	8354	161	8412	8573	Error	Error	-5.928	135	8219	161	8412	183769	3395217	0.629	5.681	0	0	0
1	7	18	"A106"	"A106"	15175	67670	100	445	453	175	38	425	425	454	298	65	7	0	0	2981	3294	1846	56	2276	2276	2381	1465	61	18	7	0	0.000	0.000	0.000	0.000	0.000	0.000	0.000	0.000	0.000	0.000	0.000	0.000	0.000	0.000	0.028	0.028	0.149	0.145	4.634	0.090	0.189	316	2384	100	20	705	725	28	1018	1046	Error	Error	-5.140	20	705	28	1018	143266	1040788	-0.003	0.623	0	0	0
1	8	18	"A106"	"A106"	15475	67665	100	433	488	356	72	437	437	607	1186	195	0	0	0	2853	3208	1456	45	2348	2348	2856	3795	132	1	0	0	0.000	0.000	0.000	0.000	0.000	0.000	0.000	0.000	0.000	0.000	0.000	0.000	0.000	0.000	-0.008	0.059	0.199	0.212	4.243	0.141	0.217	316	2384	100	-4	505	501	51	860	911	Error	Error	Error	-4	505	51	860	154317	1013750	-0.100	0.093	0	0	0
1	9	18	"A106"	"A106"	15775	67665	100	452	525	381	72	436	436	452	203	44	22	8	0	2860	3159	1322	41	2340	2340	2395	1048	43	25	9	0	0.000	0.000	0.000	0.000	0.000	0.000	0.000	0.000	0.000	0.000	0.000	0.000	0.000	0.000	0.031	0.109	0.243	0.268	4.461	0.060	0.063	316	2384	100	16	520	536	89	819	908	Error	Error	-5.022	16	520	89	819	165744	998275	0.360	0.729	0	0	0
1	10	18	"A107"	"A107"	16075	67665	100	481	527	327	62	443	443	535	1659	310	0	0	0	3673	4068	1714	42	2346	2346	2542	2477	97	22	7	0	0.000	0.000	0.000	0.000	0.000	0.000	0.000	0.000	0.000	0.000	0.000	0.000	0.000	0.000	0.029	0.049	0.107	0.108	4.989	0.303	0.655	316	2384	100	38	1327	1365	84	1722	1806	Error	Error	-5.126	38	1327	84	1722	166392	1285381	-0.005	0.616	0	0	0
1	11	18	"A107"	"A107"	16375	67665	100	475	482	175	36	426	426	459	569	123	0	0	0	3933	4268	1590	37	2331	2331	2377	679	28	82	60	0	0.000	0.000	0.000	0.000	0.000	0.000	0.000	0.000	0.000	0.000	0.000	0.000	0.000	0.000	0.031	0.029	0.077	0.082	4.279	0.030	0.032	316	2384	100	49	1602	1651	56	1937	1993	Error	Error	-5.031	49	1602	56	1937	152156	1348614	0.040	2.785	0	0	0
1	12	18	"A107"	"A107"	16675	67665	100	447	480	200	41	428	428	483	1295	268	0	0	0	3990	4431	2462	55	2336	2336	2399	1026	42	71	37	0	0.000	0.000	0.000	0.000	0.000	0.000	0.000	0.000	0.000	0.000	0.000	0.000	0.000	0.000	0.011	0.025	0.070	0.076	4.325	1.343	0.055	316	2384	100	19	1654	1673	52	2095	2147	Error	Error	-6.444	19	1654	52	2095	151835	1400265	-0.002	1.981	0	0	0
1	13	18	"A108"	"A108"	16975	67665	100	494	521	241	46	453	453	608	993	163	0	0	0	4015	4428	1936	43	2419	2419	2867	3205	111	22	3	0	0.000	0.000	0.000	0.000	0.000	0.000	0.000	0.000	0.000	0.000	0.000	0.000	0.000	0.000	0.026	0.034	0.096	0.094	3.834	0.070	0.116	316	2384	100	41	1596	1637	68	2009	2077	Error	Error	-5.283	41	1596	68	2009	164709	1399341	-0.088	0.487	0	0	0
1	14	18	"A108"	"A108"	17275	67665	100	510	528	188	35	457	457	778	2735	351	0	0	0	4708	5084	2595	51	2448	2448	3159	5325	168	13	0	0	0.000	0.000	0.000	0.000	0.000	0.000	0.000	0.000	0.000	0.000	0.000	0.000	0.000	0.000	0.023	0.027	0.061	0.060	4.644	0.280	0.637	316	2384	100	53	2260	2313	71	2636	2707	Error	Error	-5.414	53	2260	71	2636	166801	1606677	-0.091	0.362	0	0	0
1	15	18	"A108"	"A108"	17575	67665	100	508	516	204	39	452	452	471	190	40	21	4	0	4974	5290	1973	37	2422	2422	2453	474	19	91	84	0	0.000	0.000	0.000	0.000	0.000	0.000	0.000	0.000	0.000	0.000	0.000	0.000	0.000	0.000	0.022	0.022	0.053	0.052	4.354	0.019	0.025	316	2384	100	56	2552	2608	64	2868	2932	Error	Error	-5.510	56	2552	64	2868	163028	1671742	0.237	5.985	0	0	0
1	16	18	"A109"	"A109"	17875	67660	100	479	493	193	39	458	458	484	226	46	15	3	0	3189	3319	901	27	2488	2488	2522	689	27	50	19	0	0.000	0.000	0.000	0.000	0.000	0.000	0.000	0.000	0.000	0.000	0.000	0.000	0.000	0.000	0.030	0.042	0.169	0.160	4.049	0.037	0.014	316	2384	100	21	701	722	35	831	866	Error	Error	-5.061	21	701	35	831	155794	1048663	0.040	1.157	0	0	0
1	17	18	"A109"	"A109"	18175	67660	100	500	520	230	44	492	492	537	392	72	4	0	0	3137	3347	957	28	2534	2534	2600	818	31	38	10	0	0.000	0.000	0.000	0.000	0.000	0.000	0.000	0.000	0.000	0.000	0.000	0.000	0.000	0.000	0.013	0.034	0.190	0.172	5.678	0.056	0.020	316	2384	100	8	603	611	28	813	841	Error	Error	-6.236	8	603	28	813	164372	1057565	-0.043	0.913	0	0	0
1	18	18	"A109"	"A109"	18475	67660	100	497	518	185	35	498	498	534	380	71	4	0	0	3269	3412	832	24	2616	2616	2737	1390	50	14	4	0	0.000	0.000	0.000	0.000	0.000	0.000	0.000	0.000	0.000	0.000	0.000	0.000	0.000	0.000	-0.002	0.025	0.186	0.188	4.131	0.033	0.009	316	2384	100	-1	653	652	20	796	816	Error	Error	Error	-1	653	20	796	163583	1078271	-0.042	0.486	0	0	0
1	1	19	"A110"	"A110"	13380	67970	100	499	527	245	46	444	444	487	472	96	3	0	0	5195	5821	3088	53	2456	2456	2671	1895	70	61	34	0	0.000	0.000	0.000	0.000	0.000	0.000	0.000	0.000	0.000	0.000	0.000	0.000	0.000	0.000	0.020	0.025	0.049	0.055	4.820	0.025	0.050	316	2384	100	55	2739	2794	83	3365	3448	Error	Error	-5.638	55	2739	83	3365	166559	1839328	0.085	1.662	0	0	0
1	2	19	"A110"	"A110"	13680	67970	100	517	532	221	41	439	439	462	217	46	25	5	0	6881	7153	3803	53	2435	2435	2592	1690	65	81	65	0	0.000	0.000	0.000	0.000	0.000	0.000	0.000	0.000	0.000	0.000	0.000	0.000	0.000	0.000	0.018	0.020	0.038	0.035	3.424	0.015	0.053	316	2384	100	78	4446	4524	93	4718	4811	Error	Error	-5.833	78	4446	93	4718	167955	2260473	0.323	2.699	0	0	0
1	3	19	"A110"	"A110"	13980	67970	100	508	564	344	60	458	458	495	332	67	13	3	0	6471	7020	3936	56	2480	2480	2666	2112	79	74	46	0	0.000	0.000	0.000	0.000	0.000	0.000	0.000	0.000	0.000	0.000	0.000	0.000	0.000	0.000	0.013	0.023	0.042	0.043	4.269	0.019	0.053	316	2384	100	50	3991	4041	106	4540	4646	Error	Error	-6.319	50	3991	106	4540	178312	2218179	0.208	2.062	0	0	0
1	4	19	"A111"	"A111"	14280	67970	100	494	521	208	39	465	465	515	872	169	0	0	0	4490	5322	3618	67	2504	2504	2644	1544	58	60	27	0	0.000	0.000	0.000	0.000	0.000	0.000	0.000	0.000	0.000	0.000	0.000	0.000	0.000	0.000	0.015	0.020	0.067	0.073	4.287	0.023	0.060	316	2384	100	29	1986	2015	56	2818	2874	Error	Error	-6.098	29	1986	56	2818	164666	1681697	0.007	1.734	0	0	0
1	5	19	"A111"	"A111"	14580	67970	100	494	512	201	39	455	455	480	332	69	9	0	0	5223	5811	2918	50	2481	2481	2592	1257	48	73	56	0	0.000	0.000	0.000	0.000	0.000	0.000	0.000	0.000	0.000	0.000	0.000	0.000	0.000	0.000	0.014	0.017	0.045	0.051	4.956	0.056	0.090	316	2384	100	39	2742	2781	57	3330	3387	Error	Error	-6.136	39	2742	57	3330	161745	1836353	0.096	2.561	0	0	0
1	6	19	"A111"	"A111"	14880	67970	100	481	501	185	36	444	444	467	198	42	19	4	0	5430	5981	3194	53	2439	2439	2570	1750	68	71	37	0	0.000	0.000	0.000	0.000	0.000	0.000	0.000	0.000	0.000	0.000	0.000	0.000	0.000	0.000	0.012	0.016	0.049	0.046	3.466	0.013	0.023	316	2384	100	37	2991	3028	57	3542	3599	Error	Error	-6.337	37	2991	57	3542	158168	1890069	0.172	1.949	0	0	0
1	7	19	"A112"	"A112"	15180	67965	100	538	568	295	51	429	429	461	332	72	13	1	0	7427	7303	3603	49	2429	2429	2590	1742	67	75	68	0	0.000	0.000	0.000	0.000	0.000	0.000	0.000	0.000	0.000	0.000	0.000	0.000	0.000	0.000	0.022	0.029	0.038	0.045	4.621	0.016	0.054	316	2384	100	109	4998	5107	139	4874	5013	Error	Error	-5.519	109	4998	139	4874	179485	2307729	0.322	2.706	0	0	0
1	8	19	"A112"	"A112"	15480	67965	100	551	567	211	37	429	429	466	431	92	9	0	0	8110	7966	3200	40	2459	2459	2586	1509	58	87	82	0	0.000	0.000	0.000	0.000	0.000	0.000	0.000	0.000	0.000	0.000	0.000	0.000	0.000	0.000	0.022	0.025	0.039	0.038	4.326	0.016	0.056	316	2384	100	122	5651	5773	138	5507	5645	Error	Error	-5.534	122	5651	138	5507	179189	2517133	0.234	3.565	0	0	0
1	9	19	"A112"	"A112"	15780	67965	100	505	545	203	37	449	449	470	199	42	26	9	0	7703	7520	2911	38	2419	2419	2464	522	21	90	87	0	0.000	0.000	0.000	0.000	0.000	0.000	0.000	0.000	0.000	0.000	0.000	0.000	0.000	0.000	0.011	0.019	0.033	0.031	3.862	0.015	0.047	316	2384	100	56	5284	5340	96	5101	5197	Error	Error	-6.560	56	5284	96	5101	172273	2376348	0.377	9.686	0	0	0
1	10	19	"A113"	"A113"	16080	67965	100	510	695	1056	151	446	446	469	190	40	27	12	0	3717	4639	3143	67	2472	2472	2581	1458	56	45	27	0	0.000	0.000	0.000	0.000	0.000	0.000	0.000	0.000	0.000	0.000	0.000	0.000	0.000	0.000	0.051	0.115	0.125	0.130	4.924	0.099	0.154	316	2384	100	64	1245	1309	249	2167	2416	Error	Error	-4.282	64	1245	249	2167	219521	1466052	1.189	1.412	0	0	0
1	11	19	"A113"	"A113"	16380	67965	100	507	550	422	76	461	461	596	979	164	0	0	0	4509	5118	3110	60	2513	2513	2936	3088	105	35	5	0	0.000	0.000	0.000	0.000	0.000	0.000	0.000	0.000	0.000	0.000	0.000	0.000	0.000	0.000	0.023	0.034	0.065	0.071	4.891	0.063	0.235	316	2384	100	46	1996	2042	89	2605	2694	Error	Error	-5.439	46	1996	89	2605	173698	1617135	-0.047	0.707	0	0	0
1	12	19	"A113"	"A113"	16680	67965	100	474	520	343	65	455	455	483	295	61	11	1	0	4468	5166	2539	49	2496	2496	2619	1466	55	57	39	0	0.000	0.000	0.000	0.000	0.000	0.000	0.000	0.000	0.000	0.000	0.000	0.000	0.000	0.000	0.010	0.024	0.061	0.062	5.056	0.025	0.061	316	2384	100	19	1972	1991	65	2670	2735	Error	Error	-6.698	19	1972	65	2670	164372	1632545	0.125	1.737	0	0	0
1	13	19	"A114"	"A114"	16980	67965	100	556	559	204	36	468	468	595	955	160	0	0	0	7759	7583	3203	42	2511	2511	2989	3317	110	70	37	0	0.000	0.000	0.000	0.000	0.000	0.000	0.000	0.000	0.000	0.000	0.000	0.000	0.000	0.000	0.017	0.018	0.037	0.036	4.239	0.018	0.082	316	2384	100	88	5248	5336	91	5072	5163	Error	Error	-5.898	88	5248	91	5072	176540	2396094	-0.038	1.385	0	0	0
1	14	19	"A114"	"A114"	17280	67965	100	577	587	189	32	457	457	490	372	75	8	0	0	9786	9308	2352	25	2491	2491	2563	991	38	95	93	0	0.000	0.000	0.000	0.000	0.000	0.000	0.000	0.000	0.000	0.000	0.000	0.000	0.000	0.000	0.016	0.019	0.023	0.022	2.918	0.019	0.100	316	2384	100	120	7295	7415	130	6817	6947	Error	Error	-5.926	120	7295	130	6817	185424	2941368	0.261	6.806	0	0	0
1	15	19	"A114"	"A114"	17580	67965	100	604	611	219	35	465	465	482	200	41	39	12	0	9992	9497	2868	30	2499	2499	2597	1535	59	92	88	0	0.000	0.000	0.000	0.000	0.000	0.000	0.000	0.000	0.000	0.000	0.000	0.000	0.000	0.000	0.019	0.021	0.031	0.026	3.167	0.016	0.075	316	2384	100	139	7493	7632	146	6998	7144	Error	Error	-5.752	139	7493	146	6998	193004	3000920	0.645	4.495	0	0	0
1	16	19	"A115"	"A115"	17880	67960	100	560	835	1459	174	478	478	531	484	91	10	4	0	4081	5204	4511	86	2525	2525	2694	1601	59	48	20	0	0.000	0.000	0.000	0.000	0.000	0.000	0.000	0.000	0.000	0.000	0.000	0.000	0.000	0.000	0.053	0.133	0.116	0.118	4.569	0.295	0.746	316	2384	100	82	1556	1638	357	2679	3036	Error	Error	-4.246	82	1556	357	2679	263841	1644535	0.628	1.568	0	0	0
1	17	19	"A115"	"A115"	18175	67960	100	509	525	189	36	485	485	503	186	36	20	6	0	4320	4664	1894	40	2582	2582	2670	1342	50	62	24	0	0.000	0.000	0.000	0.000	0.000	0.000	0.000	0.000	0.000	0.000	0.000	0.000	0.000	0.000	0.014	0.019	0.081	0.079	5.102	0.010	0.006	316	2384	100	24	1738	1762	40	2082	2122	Error	Error	-6.178	24	1738	40	2082	165786	1473934	0.118	1.486	0	0	0
1	18	19	"A115"	"A115"	18475	67960	100	530	559	207	37	520	520	550	284	51	13	1	0	4456	4981	2201	44	2731	2731	2792	1059	37	64	40	0	0.000	0.000	0.000	0.000	0.000	0.000	0.000	0.000	0.000	0.000	0.000	0.000	0.000	0.000	0.006	0.017	0.077	0.066	4.698	0.023	0.029	316	2384	100	10	1725	1735	39	2250	2289	Error	Error	-7.430	10	1725	39	2250	176489	1573844	0.032	2.067	0	0	0
1	1	20	"A116"	"A116"	13385	68270	100	831	1975	2227	112	478	478	563	673	119	37	33	0	9580	10480	6169	58	2553	2553	3004	2429	80	79	65	0	0.000	0.000	0.000	0.000	0.000	0.000	0.000	0.000	0.000	0.000	0.000	0.000	0.000	0.000	0.050	0.189	0.136	0.106	3.784	0.245	0.557	316	2384	100	353	7027	7380	1497	7927	9424	Error	Error	-4.315	353	7027	1497	7927	623984	3311770	2.098	3.078	0	0	0
1	2	20	"A116"	"A116"	13685	68270	100	823	1787	1962	109	464	464	531	704	132	32	29	0	8442	9394	5051	53	2545	2545	2948	2757	93	80	52	0	0.000	0.000	0.000	0.000	0.000	0.000	0.000	0.000	0.000	0.000	0.000	0.000	0.000	0.000	0.061	0.193	0.109	0.094	3.916	0.253	0.614	316	2384	100	359	5897	6256	1323	6849	8172	Error	Error	-4.038	359	5897	1323	6849	564671	2968465	1.784	2.338	0	0	0
1	3	20	"A116"	"A116"	13985	68270	100	993	2275	2304	101	487	487	560	436	77	52	42	0	9773	10199	4818	47	2607	2607	3291	3209	97	82	61	0	0.000	0.000	0.000	0.000	0.000	0.000	0.000	0.000	0.000	0.000	0.000	0.000	0.000	0.000	0.071	0.236	0.165	0.121	4.102	0.217	0.439	316	2384	100	506	7166	7672	1788	7592	9380	Error	Error	-3.824	506	7166	1788	7592	718886	3222949	3.933	2.153	0	0	0
1	4	20	"A117"	"A117"	14285	68270	100	462	488	243	49	462	462	516	565	109	0	0	0	3071	3260	1392	42	2541	2541	2638	1364	51	13	4	0	0.000	0.000	0.000	0.000	0.000	0.000	0.000	0.000	0.000	0.000	0.000	0.000	0.000	0.000	0.000	0.036	0.270	0.236	5.651	0.199	0.325	316	2384	100	0	530	530	26	719	745	Error	Error	Error	0	530	26	719	154117	1030142	-0.050	0.456	0	0	0
1	5	20	"A117"	"A117"	14585	68270	100	457	481	209	43	444	444	473	202	42	16	5	0	3067	3249	982	30	2509	2509	2619	1429	54	12	5	0	0.000	0.000	0.000	0.000	0.000	0.000	0.000	0.000	0.000	0.000	0.000	0.000	0.000	0.000	0.023	0.050	0.203	0.200	4.807	0.007	0.007	316	2384	100	13	558	571	37	740	777	Error	Error	-5.424	13	558	37	740	151956	1026790	0.040	0.441	0	0	0
1	6	20	"A117"	"A117"	14885	68270	100	494	534	401	75	456	456	482	227	47	16	3	0	3113	3304	916	27	2520	2520	2632	1432	54	14	5	0	0.000	0.000	0.000	0.000	0.000	0.000	0.000	0.000	0.000	0.000	0.000	0.000	0.000	0.000	0.064	0.099	0.226	0.203	4.285	0.025	0.013	316	2384	100	38	593	631	78	784	862	Error	Error	-3.964	38	593	78	784	168660	1044170	0.229	0.469	0	0	0
1	7	20	"A118"	"A118"	15185	68265	100	511	750	1688	225	461	461	485	243	50	20	5	0	4680	5357	3103	57	2537	2537	2661	1694	63	58	32	0	0.000	0.000	0.000	0.000	0.000	0.000	0.000	0.000	0.000	0.000	0.000	0.000	0.000	0.000	0.023	0.102	0.090	0.088	4.346	0.156	0.203	316	2384	100	50	2143	2193	289	2820	3109	Error	Error	-5.422	50	2143	289	2820	237066	1692953	1.091	1.591	0	0	0
1	8	20	"A118"	"A118"	15480	68265	100	510	532	217	40	460	460	485	228	47	19	5	0	5002	5439	2349	43	2504	2504	2651	1657	62	69	33	0	0.000	0.000	0.000	0.000	0.000	0.000	0.000	0.000	0.000	0.000	0.000	0.000	0.000	0.000	0.020	0.025	0.059	0.064	4.119	0.064	0.103	316	2384	100	50	2498	2548	72	2935	3007	Error	Error	-5.643	50	2498	72	2935	168071	1718871	0.206	1.683	0	0	0
1	9	20	"A118"	"A118"	15780	68265	100	501	535	213	39	458	458	490	395	80	8	0	0	4457	4990	2429	48	2514	2514	2633	1380	52	59	33	0	0.000	0.000	0.000	0.000	0.000	0.000	0.000	0.000	0.000	0.000	0.000	0.000	0.000	0.000	0.022	0.031	0.084	0.091	5.126	0.091	0.093	316	2384	100	43	1943	1986	77	2476	2553	Error	Error	-5.498	43	1943	77	2476	168948	1576947	0.114	1.708	0	0	0
1	10	20	"A119"	"A119"	16080	68265	100	448	475	181	38	452	452	474	196	41	16	2	0	3678	4096	1659	40	2544	2544	2656	1386	52	43	17	0	0.000	0.000	0.000	0.000	0.000	0.000	0.000	0.000	0.000	0.000	0.000	0.000	0.000	0.000	-0.004	0.015	0.095	0.101	5.617	0.011	0.006	316	2384	100	-4	1134	1130	23	1552	1575	Error	Error	Error	-4	1134	23	1552	150056	1294196	0.005	1.039	0	0	0
1	11	20	"A119"	"A119"	16380	68265	100	482	511	199	38	456	456	491	275	56	12	1	0	4068	4403	1803	40	2521	2521	2621	1274	48	56	25	0	0.000	0.000	0.000	0.000	0.000	0.000	0.000	0.000	0.000	0.000	0.000	0.000	0.000	0.000	0.017	0.029	0.094	0.091	5.381	0.037	0.036	316	2384	100	26	1547	1573	55	1882	1937	Error	Error	-5.895	26	1547	55	1882	161631	1391402	0.073	1.399	0	0	0
1	12	20	"A119"	"A119"	16680	68265	100	480	533	329	61	469	469	520	1123	215	0	0	0	3755	4277	2395	55	2563	2563	2689	1548	57	39	14	0	0.000	0.000	0.000	0.000	0.000	0.000	0.000	0.000	0.000	0.000	0.000	0.000	0.000	0.000	0.009	0.037	0.128	0.124	4.809	0.066	0.096	316	2384	100	11	1192	1203	64	1714	1778	Error	Error	-6.760	11	1192	64	1714	168486	1351594	0.012	1.026	0	0	0
1	13	20	"A120"	"A120"	16980	68265	100	514	563	334	59	474	474	491	191	38	22	7	0	3691	4099	1634	39	2539	2539	2643	1523	57	39	14	0	0.000	0.000	0.000	0.000	0.000	0.000	0.000	0.000	0.000	0.000	0.000	0.000	0.000	0.000	0.035	0.057	0.102	0.117	5.217	0.043	0.056	316	2384	100	40	1152	1192	89	1560	1649	Error	Error	-4.848	40	1152	89	1560	177872	1295221	0.377	0.956	0	0	0
1	14	20	"A120"	"A120"	17280	68265	100	486	513	203	39	477	477	518	745	143	0	0	0	3574	3784	1152	30	2557	2557	2719	2327	85	10	1	0	0.000	0.000	0.000	0.000	0.000	0.000	0.000	0.000	0.000	0.000	0.000	0.000	0.000	0.000	0.009	0.029	0.145	0.130	4.975	0.009	0.005	316	2384	100	9	1017	1026	36	1227	1263	Error	Error	-6.820	9	1017	36	1227	162092	1195811	-0.007	0.458	0	0	0
1	15	20	"A120"	"A120"	17580	68265	100	490	512	196	38	479	479	510	310	60	10	0	0	3502	3716	1164	31	2537	2537	2623	1285	48	31	10	0	0.000	0.000	0.000	0.000	0.000	0.000	0.000	0.000	0.000	0.000	0.000	0.000	0.000	0.000	0.011	0.028	0.115	0.125	4.991	0.013	0.003	316	2384	100	11	965	976	33	1179	1212	Error	Error	-6.455	11	965	33	1179	161933	1174312	0.006	0.851	0	0	0
1	16	20	"A121"	"A121"	17880	68260	100	540	565	204	36	484	484	510	205	40	26	6	0	6043	7044	4224	59	2606	2606	2729	1299	47	69	56	0	0.000	0.000	0.000	0.000	0.000	0.000	0.000	0.000	0.000	0.000	0.000	0.000	0.000	0.000	0.016	0.018	0.043	0.048	5.255	0.012	0.034	316	2384	100	56	3437	3493	81	4438	4519	Error	Error	-5.940	56	3437	81	4438	178478	2225834	0.268	3.322	0	0	0
1	17	20	"A121"	"A121"	18180	68260	100	596	644	344	53	516	516	539	321	59	16	3	0	9224	9973	4773	47	2677	2677	2755	1135	41	92	84	0	0.000	0.000	0.000	0.000	0.000	0.000	0.000	0.000	0.000	0.000	0.000	0.000	0.000	0.000	0.012	0.018	0.026	0.027	3.694	0.026	0.123	316	2384	100	80	6547	6627	128	7296	7424	Error	Error	-6.355	80	6547	128	7296	203474	3151608	0.327	6.359	0	0	0
1	18	20	"A121"	"A121"	18480	68260	100	627	640	218	34	561	561	602	433	71	6	0	0	7549	7990	3750	46	2898	2898	2989	1125	37	82	68	0	0.000	0.000	0.000	0.000	0.000	0.000	0.000	0.000	0.000	0.000	0.000	0.000	0.000	0.000	0.014	0.016	0.034	0.034	3.838	0.026	0.081	316	2384	100	66	4651	4717	79	5092	5171	Error	Error	-6.139	66	4651	79	5092	202139	2524932	0.088	4.445	0	0	0
1	1	21	"Blank"	"Blank"	13385	68570	100	522	697	1288	184	514	514	558	383	68	10	3	0	2684	3153	4168	132	2636	2636	2842	1882	66	2	2	0	0.000	0.000	0.000	0.000	0.000	0.000	0.000	0.000	0.000	0.000	0.000	0.000	0.000	0.000	0.167	0.354	0.443	0.454	4.547	0.283	0.738	316	2384	100	8	48	56	183	517	700	Error	Error	-2.585	8	48	183	517	220216	996281	0.363	0.165	0	0	0
1	2	21	"Blank"	"Blank"	13685	68570	100	518	546	238	43	501	501	524	210	40	17	4	0	2621	2649	425	16	2581	2581	2753	1958	71	0	0	0	0.000	0.000	0.000	0.000	0.000	0.000	0.000	0.000	0.000	0.000	0.000	0.000	0.000	0.000	0.425	0.662	0.460	0.475	4.102	0.014	0.007	316	2384	100	17	40	57	45	68	113	Error	Error	-1.234	17	40	45	68	172616	837184	0.105	-0.053	0	0	0
1	3	21	"Blank"	"Blank"	13985	68570	100	575	608	226	37	542	542	569	238	41	20	3	0	2638	2769	1388	50	2642	2642	2830	2097	74	0	0	0	0.000	0.000	0.000	0.000	0.000	0.000	0.000	0.000	0.000	0.000	0.000	0.000	0.000	0.000	-8.250	0.520	0.499	0.512	4.808	0.002	0.000	316	2384	100	33	-4	29	66	127	193	Error	Error	Error	33	-4	66	127	192284	875151	0.164	-0.029	0	0	0
1	4	21	"Blank"	"Blank"	14285	68570	100	519	597	369	61	512	512	539	232	43	18	8	0	2614	2867	2030	70	2598	2598	2660	1037	38	6	2	0	0.000	0.000	0.000	0.000	0.000	0.000	0.000	0.000	0.000	0.000	0.000	0.000	0.000	0.000	0.438	0.316	0.399	0.478	5.820	0.067	0.082	316	2384	100	7	16	23	85	269	354	Error	Error	-1.193	7	16	85	269	188496	906065	0.250	0.200	0	0	0
1	5	21	"Blank"	"Blank"	14585	68570	100	564	2323	8900	383	490	490	510	238	46	32	22	1	2816	6372	11230	176	2599	2599	2687	1315	48	24	17	1	0.000	0.000	0.000	0.000	0.000	0.000	0.000	0.000	0.000	0.000	0.000	0.000	0.000	0.000	0.341	0.486	0.293	0.329	3.638	0.716	0.676	316	2384	100	74	217	291	1833	3773	5606	Error	Error	-1.552	74	217	1833	3773	734087	2013514	7.618	2.802	0	0	0
1	6	21	"Blank"	"Blank"	14885	68570	100	507	546	257	47	475	475	498	202	40	21	7	0	2662	2874	1718	59	2598	2598	2733	1759	64	1	0	0	0.000	0.000	0.000	0.000	0.000	0.000	0.000	0.000	0.000	0.000	0.000	0.000	0.000	0.000	0.500	0.257	0.490	0.490	4.877	0.009	0.007	316	2384	100	32	64	96	71	276	347	Error	Error	-1.000	32	64	71	276	172516	908119	0.238	0.080	0	0	0
1	7	21	"Blank"	"Blank"	15185	68565	100	460	484	179	36	490	490	522	390	74	2	0	0	2566	2562	390	15	2619	2619	2751	1541	56	0	0	0	0.000	0.000	0.000	0.000	0.000	0.000	0.000	0.000	0.000	0.000	0.000	0.000	0.000	0.000	0.566	0.105	0.444	0.436	5.347	0.051	0.010	316	2384	100	-30	-53	-83	-6	-57	-63	Error	Error	-0.821	-30	-53	-6	-57	152903	809671	-0.097	-0.123	0	0	0
1	8	21	"Blank"	"Blank"	15485	68565	100	482	502	189	37	478	478	568	646	113	0	0	0	2528	2540	374	14	2597	2597	2946	2601	88	0	0	0	0.000	0.000	0.000	0.000	0.000	0.000	0.000	0.000	0.000	0.000	0.000	0.000	0.000	0.000	-0.058	-0.421	0.479	0.543	4.566	0.190	0.451	316	2384	100	4	-69	-65	24	-57	-33	Error	Error	Error	4	-69	24	-57	158707	802683	-0.102	-0.156	0	0	0
1	9	21	"Blank"	"Blank"	15785	68565	100	513	783	3684	470	474	474	496	203	40	24	8	0	2538	2858	3690	129	2555	2555	2697	1711	63	1	1	0	0.000	0.000	0.000	0.000	0.000	0.000	0.000	0.000	0.000	0.000	0.000	0.000	0.000	0.000	-2.294	1.020	0.493	0.520	5.268	0.716	0.478	316	2384	100	39	-17	22	309	303	612	Error	Error	Error	39	-17	309	303	247526	903283	1.414	0.094	0	0	0
1	10	21	"Blank"	"Blank"	16085	68565	100	482	500	175	35	473	473	491	191	38	16	3	0	2572	2566	384	14	2582	2582	2668	1265	47	0	0	0	0.000	0.000	0.000	0.000	0.000	0.000	0.000	0.000	0.000	0.000	0.000	0.000	0.000	0.000	-0.900	-1.687	0.415	0.419	4.491	0.027	0.006	316	2384	100	9	-10	-1	27	-16	11	Error	Error	Error	9	-10	27	-16	158020	811006	0.047	-0.081	0	0	0
1	11	21	"Blank"	"Blank"	16385	68565	100	499	513	178	34	473	473	502	216	43	15	1	0	2594	2621	388	14	2573	2573	2699	1526	56	0	0	0	0.000	0.000	0.000	0.000	0.000	0.000	0.000	0.000	0.000	0.000	0.000	0.000	0.000	0.000	1.238	0.833	0.528	0.498	5.273	0.012	0.008	316	2384	100	26	21	47	40	48	88	Error	Error	0.308	26	21	40	48	162014	828148	0.051	-0.051	0	0	0
1	12	21	"Blank"	"Blank"	16685	68565	100	487	507	207	40	478	478	510	532	104	1	0	0	2548	2561	408	15	2583	2583	2666	1545	57	0	0	0	0.000	0.000	0.000	0.000	0.000	0.000	0.000	0.000	0.000	0.000	0.000	0.000	0.000	0.000	-0.257	-1.318	0.442	0.429	4.643	0.002	0.000	316	2384	100	9	-35	-26	29	-22	7	Error	Error	Error	9	-35	29	-22	160155	809407	-0.006	-0.068	0	0	0
1	13	21	"Blank"	"Blank"	16985	68565	100	476	511	346	67	489	489	511	231	45	11	2	0	2576	2741	1479	53	2586	2586	2673	1212	45	1	1	0	0.000	0.000	0.000	0.000	0.000	0.000	0.000	0.000	0.000	0.000	0.000	0.000	0.000	0.000	1.300	0.142	0.564	0.623	5.734	0.056	0.072	316	2384	100	-13	-10	-23	22	155	177	Error	Error	0.379	-13	-10	22	155	161581	866065	0.000	0.056	0	0	0
1	14	21	"Blank"	"Blank"	17285	68565	100	510	529	244	46	499	499	524	250	47	9	2	0	2609	2748	1828	66	2654	2654	2733	1244	45	0	0	0	0.000	0.000	0.000	0.000	0.000	0.000	0.000	0.000	0.000	0.000	0.000	0.000	0.000	0.000	-0.244	0.319	0.508	0.483	4.825	0.003	0.001	316	2384	100	11	-45	-34	30	94	124	Error	Error	Error	11	-45	30	94	167319	868261	0.020	0.012	0	0	0
1	15	21	"Blank"	"Blank"	17585	68565	100	546	564	231	40	518	518	537	225	41	18	4	0	2690	2771	1541	55	2663	2663	2712	740	27	3	0	0	0.000	0.000	0.000	0.000	0.000	0.000	0.000	0.000	0.000	0.000	0.000	0.000	0.000	0.000	1.037	0.426	0.460	0.466	4.826	0.121	0.132	316	2384	100	28	27	55	46	108	154	Error	Error	0.052	28	27	46	108	178184	875587	0.120	0.080	0	0	0
1	16	21	"Blank"	"Blank"	17885	68560	100	515	531	189	35	530	530	550	207	37	11	2	0	2609	2776	1838	66	2708	2708	2820	1954	69	0	0	0	0.000	0.000	0.000	0.000	0.000	0.000	0.000	0.000	0.000	0.000	0.000	0.000	0.000	0.000	0.152	0.015	0.381	0.383	4.110	0.001	0.000	316	2384	100	-15	-99	-114	1	68	69	Error	Error	-2.722	-15	-99	1	68	167935	877234	-0.092	-0.023	0	0	0
1	17	21	"Blank"	"Blank"	18185	68560	100	520	555	235	42	545	545	659	1654	250	0	0	0	2735	2737	420	15	2755	2755	3059	3072	100	0	0	0	0.000	0.000	0.000	0.000	0.000	0.000	0.000	0.000	0.000	0.000	0.000	0.000	0.000	0.000	1.250	-0.556	0.493	0.468	4.308	0.235	0.156	316	2384	100	-25	-20	-45	10	-18	-8	Error	Error	0.322	-25	-20	10	-18	175254	864899	-0.063	-0.105	0	0	0
1	18	21	"Blank"	"Blank"	18485	68560	100	587	607	207	34	601	601	621	226	36	14	1	0	2929	3077	1679	54	2940	2940	2995	836	27	5	0	0	0.000	0.000	0.000	0.000	0.000	0.000	0.000	0.000	0.000	0.000	0.000	0.000	0.000	0.000	1.273	0.044	0.425	0.421	5.440	0.004	0.000	316	2384	100	-14	-11	-25	6	137	143	Error	Error	0.348	-14	-11	6	137	191868	972192	-0.062	0.098	0	0	0
