# Supplementary material for: Application of hybridization control probe to increase accuracy on ligation detection or minisequencing diagnostic microarrays
Source: BMC Res Notes. 2009 Dec 14;2:249. doi: 10.1186/1756-0500-2-249 (PMC2799435; doi:10.1186/1756-0500-2-249)
Supplement: Additional file 3 — Gpr_files. Zip-compressed file containing raw microarray data in GenePix results format (.gpr) and GAL (GenePix Array List) files. [file 1756-0500-2-249-S3.ZIP › gpr_files/slide2/lasi2_2-16.gpr]

ATF	1.0
30	76    
"Type=GenePix Results 3"
"DateTime=2009/03/31 15:08:42"
"Settings=C:\Axon\Data\HPV\310309\lasi2.gps"
"GalFile=C:\Axon\Data\HPV\ArrayIt_032009_InstiBioGalfile.gal"
"ArrayOfArrays=2-16"
"PixelSize=5"
"Wavelengths=532	488"
"ImageFiles=C:\Axon\Data\HPV\310309\lasi2.tif 2	C:\Axon\Data\HPV\310309\lasi2.tif 3"
"NormalizationMethod=None"
"NormalizationFactors=1	1"
"JpegImage="
"StdDev=Type 1"
"RatioFormulations=W1/W3 (#1/532)	W1/W4 (#1/488)	W3/W4 (532/488)"
"FeatureType=Circular"
"Barcode="
"BackgroundSubtraction=LocalFeature"
"ImageOrigin=0, 0"
"JpegOrigin=0, 0"
"Creator=GenePix Pro 6.1.0.2"
"Scanner=GenePix 4200A 01 Autoloader [2]"
"FocusPosition=0"
"Temperature=24.25"
"LinesAveraged=2"
"Comment="
"PMTGain=580	550"
"ScanPower=100	100"
"LaserPower=2.68311	2.56775"
"Filters=Standard Green	Standard Blue"
"ScanRegion=600,16,3776,13800"
"Supplier="
"Block"	"Column"	"Row"	"Name"	"ID"	"X"	"Y"	"Dia."	"F532 Median"	"F532 Mean"	"F532 SD"	"F532 CV"	"B532"	"B532 Median"	"B532 Mean"	"B532 SD"	"B532 CV"	"% > B532+1SD"	"% > B532+2SD"	"F532 % Sat."	"F488 Median"	"F488 Mean"	"F488 SD"	"F488 CV"	"B488"	"B488 Median"	"B488 Mean"	"B488 SD"	"B488 CV"	"% > B488+1SD"	"% > B488+2SD"	"F488 % Sat."	"Ratio of Medians (#1/532)"	"Ratio of Means (#1/532)"	"Median of Ratios (#1/532)"	"Mean of Ratios (#1/532)"	"Ratios SD (#1/532)"	"Rgn Ratio (#1/532)"	"Rgn R2 (#1/532)"	"Ratio of Medians (#1/488)"	"Ratio of Means (#1/488)"	"Median of Ratios (#1/488)"	"Mean of Ratios (#1/488)"	"Ratios SD (#1/488)"	"Rgn Ratio (#1/488)"	"Rgn R2 (#1/488)"	"Ratio of Medians (532/488)"	"Ratio of Means (532/488)"	"Median of Ratios (532/488)"	"Mean of Ratios (532/488)"	"Ratios SD (532/488)"	"Rgn Ratio (532/488)"	"Rgn R2 (532/488)"	"F Pixels"	"B Pixels"	"Circularity"	"Sum of Medians (#1/532)"	"Sum of Medians (#1/488)"	"Sum of Medians (532/488)"	"Sum of Means (#1/532)"	"Sum of Means (#1/488)"	"Sum of Means (532/488)"	"Log Ratio (#1/532)"	"Log Ratio (#1/488)"	"Log Ratio (532/488)"	"F532 Median - B532"	"F488 Median - B488"	"F532 Mean - B532"	"F488 Mean - B488"	"F532 Total Intensity"	"F488 Total Intensity"	"SNR 532"	"SNR 488"	"Flags"	"Normalize"	"Autoflag"
1	1	1	"A1"	"A1"	12575	-340	100	0	0	0	0	0	0	0	0	0	0	0	0	0	0	0	0	0	0	0	0	0	0	0	0	0.000	0.000	0.000	0.000	0.000	0.000	0.000	0.000	0.000	0.000	0.000	0.000	0.000	0.000	0.000	0.000	0.000	0.000	0.000	0.000	0.000	0	0	100	0	0	0	0	0	0	Error	Error	Error	0	0	0	0	0	0	0.000	0.000	0	0	0
1	2	1	"A1"	"A1"	12870	-340	100	0	0	0	0	0	0	0	0	0	0	0	0	0	0	0	0	0	0	0	0	0	0	0	0	0.000	0.000	0.000	0.000	0.000	0.000	0.000	0.000	0.000	0.000	0.000	0.000	0.000	0.000	0.000	0.000	0.000	0.000	0.000	0.000	0.000	0	0	100	0	0	0	0	0	0	Error	Error	Error	0	0	0	0	0	0	0.000	0.000	0	0	0
1	3	1	"A1"	"A1"	13170	-340	100	0	0	0	0	0	0	0	0	0	0	0	0	0	0	0	0	0	0	0	0	0	0	0	0	0.000	0.000	0.000	0.000	0.000	0.000	0.000	0.000	0.000	0.000	0.000	0.000	0.000	0.000	0.000	0.000	0.000	0.000	0.000	0.000	0.000	0	0	100	0	0	0	0	0	0	Error	Error	Error	0	0	0	0	0	0	0.000	0.000	0	0	0
1	4	1	"A2"	"A2"	13470	-340	100	0	0	0	0	0	0	0	0	0	0	0	0	0	0	0	0	0	0	0	0	0	0	0	0	0.000	0.000	0.000	0.000	0.000	0.000	0.000	0.000	0.000	0.000	0.000	0.000	0.000	0.000	0.000	0.000	0.000	0.000	0.000	0.000	0.000	0	0	100	0	0	0	0	0	0	Error	Error	Error	0	0	0	0	0	0	0.000	0.000	0	0	0
1	5	1	"A2"	"A2"	13770	-340	100	0	0	0	0	0	0	0	0	0	0	0	0	0	0	0	0	0	0	0	0	0	0	0	0	0.000	0.000	0.000	0.000	0.000	0.000	0.000	0.000	0.000	0.000	0.000	0.000	0.000	0.000	0.000	0.000	0.000	0.000	0.000	0.000	0.000	0	0	100	0	0	0	0	0	0	Error	Error	Error	0	0	0	0	0	0	0.000	0.000	0	0	0
1	6	1	"A2"	"A2"	14070	-340	100	0	0	0	0	0	0	0	0	0	0	0	0	0	0	0	0	0	0	0	0	0	0	0	0	0.000	0.000	0.000	0.000	0.000	0.000	0.000	0.000	0.000	0.000	0.000	0.000	0.000	0.000	0.000	0.000	0.000	0.000	0.000	0.000	0.000	0	0	100	0	0	0	0	0	0	Error	Error	Error	0	0	0	0	0	0	0.000	0.000	0	0	0
1	7	1	"A3"	"A3"	14370	-340	100	0	0	0	0	0	0	0	0	0	0	0	0	0	0	0	0	0	0	0	0	0	0	0	0	0.000	0.000	0.000	0.000	0.000	0.000	0.000	0.000	0.000	0.000	0.000	0.000	0.000	0.000	0.000	0.000	0.000	0.000	0.000	0.000	0.000	0	0	100	0	0	0	0	0	0	Error	Error	Error	0	0	0	0	0	0	0.000	0.000	0	0	0
1	8	1	"A3"	"A3"	14670	-340	100	0	0	0	0	0	0	0	0	0	0	0	0	0	0	0	0	0	0	0	0	0	0	0	0	0.000	0.000	0.000	0.000	0.000	0.000	0.000	0.000	0.000	0.000	0.000	0.000	0.000	0.000	0.000	0.000	0.000	0.000	0.000	0.000	0.000	0	0	100	0	0	0	0	0	0	Error	Error	Error	0	0	0	0	0	0	0.000	0.000	0	0	0
1	9	1	"A3"	"A3"	14970	-340	100	0	0	0	0	0	0	0	0	0	0	0	0	0	0	0	0	0	0	0	0	0	0	0	0	0.000	0.000	0.000	0.000	0.000	0.000	0.000	0.000	0.000	0.000	0.000	0.000	0.000	0.000	0.000	0.000	0.000	0.000	0.000	0.000	0.000	0	0	100	0	0	0	0	0	0	Error	Error	Error	0	0	0	0	0	0	0.000	0.000	0	0	0
1	10	1	"A4"	"A4"	15270	-345	100	0	0	0	0	0	0	0	0	0	0	0	0	0	0	0	0	0	0	0	0	0	0	0	0	0.000	0.000	0.000	0.000	0.000	0.000	0.000	0.000	0.000	0.000	0.000	0.000	0.000	0.000	0.000	0.000	0.000	0.000	0.000	0.000	0.000	0	0	100	0	0	0	0	0	0	Error	Error	Error	0	0	0	0	0	0	0.000	0.000	0	0	0
1	11	1	"A4"	"A4"	15570	-345	100	0	0	0	0	0	0	0	0	0	0	0	0	0	0	0	0	0	0	0	0	0	0	0	0	0.000	0.000	0.000	0.000	0.000	0.000	0.000	0.000	0.000	0.000	0.000	0.000	0.000	0.000	0.000	0.000	0.000	0.000	0.000	0.000	0.000	0	0	100	0	0	0	0	0	0	Error	Error	Error	0	0	0	0	0	0	0.000	0.000	0	0	0
1	12	1	"A4"	"A4"	15870	-345	100	0	0	0	0	0	0	0	0	0	0	0	0	0	0	0	0	0	0	0	0	0	0	0	0	0.000	0.000	0.000	0.000	0.000	0.000	0.000	0.000	0.000	0.000	0.000	0.000	0.000	0.000	0.000	0.000	0.000	0.000	0.000	0.000	0.000	0	0	100	0	0	0	0	0	0	Error	Error	Error	0	0	0	0	0	0	0.000	0.000	0	0	0
1	13	1	"A5"	"A5"	16170	-345	100	0	0	0	0	0	0	0	0	0	0	0	0	0	0	0	0	0	0	0	0	0	0	0	0	0.000	0.000	0.000	0.000	0.000	0.000	0.000	0.000	0.000	0.000	0.000	0.000	0.000	0.000	0.000	0.000	0.000	0.000	0.000	0.000	0.000	0	0	100	0	0	0	0	0	0	Error	Error	Error	0	0	0	0	0	0	0.000	0.000	0	0	0
1	14	1	"A5"	"A5"	16470	-345	100	0	0	0	0	0	0	0	0	0	0	0	0	0	0	0	0	0	0	0	0	0	0	0	0	0.000	0.000	0.000	0.000	0.000	0.000	0.000	0.000	0.000	0.000	0.000	0.000	0.000	0.000	0.000	0.000	0.000	0.000	0.000	0.000	0.000	0	0	100	0	0	0	0	0	0	Error	Error	Error	0	0	0	0	0	0	0.000	0.000	0	0	0
1	15	1	"A5"	"A5"	16770	-345	100	0	0	0	0	0	0	0	0	0	0	0	0	0	0	0	0	0	0	0	0	0	0	0	0	0.000	0.000	0.000	0.000	0.000	0.000	0.000	0.000	0.000	0.000	0.000	0.000	0.000	0.000	0.000	0.000	0.000	0.000	0.000	0.000	0.000	0	0	100	0	0	0	0	0	0	Error	Error	Error	0	0	0	0	0	0	0.000	0.000	0	0	0
1	16	1	"A6"	"A6"	17070	-345	100	0	0	0	0	0	0	0	0	0	0	0	0	0	0	0	0	0	0	0	0	0	0	0	0	0.000	0.000	0.000	0.000	0.000	0.000	0.000	0.000	0.000	0.000	0.000	0.000	0.000	0.000	0.000	0.000	0.000	0.000	0.000	0.000	0.000	0	0	100	0	0	0	0	0	0	Error	Error	Error	0	0	0	0	0	0	0.000	0.000	0	0	0
1	17	1	"A6"	"A6"	17370	-345	100	0	0	0	0	0	0	0	0	0	0	0	0	0	0	0	0	0	0	0	0	0	0	0	0	0.000	0.000	0.000	0.000	0.000	0.000	0.000	0.000	0.000	0.000	0.000	0.000	0.000	0.000	0.000	0.000	0.000	0.000	0.000	0.000	0.000	0	0	100	0	0	0	0	0	0	Error	Error	Error	0	0	0	0	0	0	0.000	0.000	0	0	0
1	18	1	"A6"	"A6"	17670	-345	100	0	0	0	0	0	0	0	0	0	0	0	0	0	0	0	0	0	0	0	0	0	0	0	0	0.000	0.000	0.000	0.000	0.000	0.000	0.000	0.000	0.000	0.000	0.000	0.000	0.000	0.000	0.000	0.000	0.000	0.000	0.000	0.000	0.000	0	0	100	0	0	0	0	0	0	Error	Error	Error	0	0	0	0	0	0	0.000	0.000	0	0	0
1	1	2	"A7"	"A7"	12575	-40	100	0	0	0	0	0	0	0	0	0	0	0	0	0	0	0	0	0	0	0	0	0	0	0	0	0.000	0.000	0.000	0.000	0.000	0.000	0.000	0.000	0.000	0.000	0.000	0.000	0.000	0.000	0.000	0.000	0.000	0.000	0.000	0.000	0.000	0	0	100	0	0	0	0	0	0	Error	Error	Error	0	0	0	0	0	0	0.000	0.000	0	0	0
1	2	2	"A7"	"A7"	12875	-40	100	0	0	0	0	0	0	0	0	0	0	0	0	0	0	0	0	0	0	0	0	0	0	0	0	0.000	0.000	0.000	0.000	0.000	0.000	0.000	0.000	0.000	0.000	0.000	0.000	0.000	0.000	0.000	0.000	0.000	0.000	0.000	0.000	0.000	0	0	100	0	0	0	0	0	0	Error	Error	Error	0	0	0	0	0	0	0.000	0.000	0	0	0
1	3	2	"A7"	"A7"	13175	-40	100	0	0	0	0	0	0	0	0	0	0	0	0	0	0	0	0	0	0	0	0	0	0	0	0	0.000	0.000	0.000	0.000	0.000	0.000	0.000	0.000	0.000	0.000	0.000	0.000	0.000	0.000	0.000	0.000	0.000	0.000	0.000	0.000	0.000	0	0	100	0	0	0	0	0	0	Error	Error	Error	0	0	0	0	0	0	0.000	0.000	0	0	0
1	4	2	"A8"	"A8"	13475	-40	100	0	0	0	0	0	0	0	0	0	0	0	0	0	0	0	0	0	0	0	0	0	0	0	0	0.000	0.000	0.000	0.000	0.000	0.000	0.000	0.000	0.000	0.000	0.000	0.000	0.000	0.000	0.000	0.000	0.000	0.000	0.000	0.000	0.000	0	0	100	0	0	0	0	0	0	Error	Error	Error	0	0	0	0	0	0	0.000	0.000	0	0	0
1	5	2	"A8"	"A8"	13775	-40	100	0	0	0	0	0	0	0	0	0	0	0	0	0	0	0	0	0	0	0	0	0	0	0	0	0.000	0.000	0.000	0.000	0.000	0.000	0.000	0.000	0.000	0.000	0.000	0.000	0.000	0.000	0.000	0.000	0.000	0.000	0.000	0.000	0.000	0	0	100	0	0	0	0	0	0	Error	Error	Error	0	0	0	0	0	0	0.000	0.000	0	0	0
1	6	2	"A8"	"A8"	14075	-40	100	0	0	0	0	0	0	0	0	0	0	0	0	0	0	0	0	0	0	0	0	0	0	0	0	0.000	0.000	0.000	0.000	0.000	0.000	0.000	0.000	0.000	0.000	0.000	0.000	0.000	0.000	0.000	0.000	0.000	0.000	0.000	0.000	0.000	0	0	100	0	0	0	0	0	0	Error	Error	Error	0	0	0	0	0	0	0.000	0.000	0	0	0
1	7	2	"A9"	"A9"	14375	-40	100	0	0	0	0	0	0	0	0	0	0	0	0	0	0	0	0	0	0	0	0	0	0	0	0	0.000	0.000	0.000	0.000	0.000	0.000	0.000	0.000	0.000	0.000	0.000	0.000	0.000	0.000	0.000	0.000	0.000	0.000	0.000	0.000	0.000	0	0	100	0	0	0	0	0	0	Error	Error	Error	0	0	0	0	0	0	0.000	0.000	0	0	0
1	8	2	"A9"	"A9"	14675	-40	100	0	0	0	0	0	0	0	0	0	0	0	0	0	0	0	0	0	0	0	0	0	0	0	0	0.000	0.000	0.000	0.000	0.000	0.000	0.000	0.000	0.000	0.000	0.000	0.000	0.000	0.000	0.000	0.000	0.000	0.000	0.000	0.000	0.000	0	0	100	0	0	0	0	0	0	Error	Error	Error	0	0	0	0	0	0	0.000	0.000	0	0	0
1	9	2	"A9"	"A9"	14975	-40	100	0	0	0	0	0	0	0	0	0	0	0	0	0	0	0	0	0	0	0	0	0	0	0	0	0.000	0.000	0.000	0.000	0.000	0.000	0.000	0.000	0.000	0.000	0.000	0.000	0.000	0.000	0.000	0.000	0.000	0.000	0.000	0.000	0.000	0	0	100	0	0	0	0	0	0	Error	Error	Error	0	0	0	0	0	0	0.000	0.000	0	0	0
1	10	2	"A10"	"A10"	15275	-45	100	0	0	0	0	0	0	0	0	0	0	0	0	0	0	0	0	0	0	0	0	0	0	0	0	0.000	0.000	0.000	0.000	0.000	0.000	0.000	0.000	0.000	0.000	0.000	0.000	0.000	0.000	0.000	0.000	0.000	0.000	0.000	0.000	0.000	0	0	100	0	0	0	0	0	0	Error	Error	Error	0	0	0	0	0	0	0.000	0.000	0	0	0
1	11	2	"A10"	"A10"	15575	-45	100	0	0	0	0	0	0	0	0	0	0	0	0	0	0	0	0	0	0	0	0	0	0	0	0	0.000	0.000	0.000	0.000	0.000	0.000	0.000	0.000	0.000	0.000	0.000	0.000	0.000	0.000	0.000	0.000	0.000	0.000	0.000	0.000	0.000	0	0	100	0	0	0	0	0	0	Error	Error	Error	0	0	0	0	0	0	0.000	0.000	0	0	0
1	12	2	"A10"	"A10"	15875	-45	100	0	0	0	0	0	0	0	0	0	0	0	0	0	0	0	0	0	0	0	0	0	0	0	0	0.000	0.000	0.000	0.000	0.000	0.000	0.000	0.000	0.000	0.000	0.000	0.000	0.000	0.000	0.000	0.000	0.000	0.000	0.000	0.000	0.000	0	0	100	0	0	0	0	0	0	Error	Error	Error	0	0	0	0	0	0	0.000	0.000	0	0	0
1	13	2	"A11"	"A11"	16175	-45	100	0	0	0	0	0	0	0	0	0	0	0	0	0	0	0	0	0	0	0	0	0	0	0	0	0.000	0.000	0.000	0.000	0.000	0.000	0.000	0.000	0.000	0.000	0.000	0.000	0.000	0.000	0.000	0.000	0.000	0.000	0.000	0.000	0.000	0	0	100	0	0	0	0	0	0	Error	Error	Error	0	0	0	0	0	0	0.000	0.000	0	0	0
1	14	2	"A11"	"A11"	16475	-45	100	0	0	0	0	0	0	0	0	0	0	0	0	0	0	0	0	0	0	0	0	0	0	0	0	0.000	0.000	0.000	0.000	0.000	0.000	0.000	0.000	0.000	0.000	0.000	0.000	0.000	0.000	0.000	0.000	0.000	0.000	0.000	0.000	0.000	0	0	100	0	0	0	0	0	0	Error	Error	Error	0	0	0	0	0	0	0.000	0.000	0	0	0
1	15	2	"A11"	"A11"	16775	-45	100	0	0	0	0	0	0	0	0	0	0	0	0	0	0	0	0	0	0	0	0	0	0	0	0	0.000	0.000	0.000	0.000	0.000	0.000	0.000	0.000	0.000	0.000	0.000	0.000	0.000	0.000	0.000	0.000	0.000	0.000	0.000	0.000	0.000	0	0	100	0	0	0	0	0	0	Error	Error	Error	0	0	0	0	0	0	0.000	0.000	0	0	0
1	16	2	"A12"	"A12"	17075	-45	100	0	0	0	0	0	0	0	0	0	0	0	0	0	0	0	0	0	0	0	0	0	0	0	0	0.000	0.000	0.000	0.000	0.000	0.000	0.000	0.000	0.000	0.000	0.000	0.000	0.000	0.000	0.000	0.000	0.000	0.000	0.000	0.000	0.000	0	0	100	0	0	0	0	0	0	Error	Error	Error	0	0	0	0	0	0	0.000	0.000	0	0	0
1	17	2	"A12"	"A12"	17375	-45	100	0	0	0	0	0	0	0	0	0	0	0	0	0	0	0	0	0	0	0	0	0	0	0	0	0.000	0.000	0.000	0.000	0.000	0.000	0.000	0.000	0.000	0.000	0.000	0.000	0.000	0.000	0.000	0.000	0.000	0.000	0.000	0.000	0.000	0	0	100	0	0	0	0	0	0	Error	Error	Error	0	0	0	0	0	0	0.000	0.000	0	0	0
1	18	2	"A12"	"A12"	17670	-50	100	0	0	0	0	0	0	0	0	0	0	0	0	0	0	0	0	0	0	0	0	0	0	0	0	0.000	0.000	0.000	0.000	0.000	0.000	0.000	0.000	0.000	0.000	0.000	0.000	0.000	0.000	0.000	0.000	0.000	0.000	0.000	0.000	0.000	0	0	100	0	0	0	0	0	0	Error	Error	Error	0	0	0	0	0	0	0.000	0.000	0	0	0
1	1	3	"A13"	"A13"	12580	255	100	729	769	328	42	492	492	542	363	66	31	8	0	12722	14597	9558	65	2132	2132	2514	3140	124	79	71	0	0.000	0.000	0.000	0.000	0.000	0.000	0.000	0.000	0.000	0.000	0.000	0.000	0.000	0.000	0.022	0.022	0.025	0.030	4.299	0.018	0.310	316	2384	100	237	10590	10827	277	12465	12742	Error	Error	-5.482	237	10590	277	12465	242934	4612785	0.625	3.848	0	0	0
1	2	3	"A13"	"A13"	12880	255	100	728	767	306	39	508	508	568	516	90	18	0	0	14891	15506	9351	60	2144	2144	2779	4277	153	77	71	0	0.000	0.000	0.000	0.000	0.000	0.000	0.000	0.000	0.000	0.000	0.000	0.000	0.000	0.000	0.017	0.019	0.022	0.024	4.685	0.016	0.162	316	2384	100	220	12747	12967	259	13362	13621	Error	Error	-5.857	220	12747	259	13362	242460	4899770	0.386	2.976	0	0	0
1	3	3	"A13"	"A13"	13180	255	100	730	778	329	42	502	502	532	299	56	39	14	0	15088	16667	10544	63	2141	2141	2487	3011	121	78	76	0	0.000	0.000	0.000	0.000	0.000	0.000	0.000	0.000	0.000	0.000	0.000	0.000	0.000	0.000	0.018	0.019	0.022	0.024	3.516	0.017	0.395	316	2384	100	228	12947	13175	276	14526	14802	Error	Error	-5.827	228	12947	276	14526	245934	5266884	0.823	4.709	0	0	0
1	4	3	"A14"	"A14"	13480	255	100	723	757	313	41	495	495	521	271	52	45	16	0	14815	16162	9361	57	2164	2164	2293	1391	60	85	80	0	0.000	0.000	0.000	0.000	0.000	0.000	0.000	0.000	0.000	0.000	0.000	0.000	0.000	0.000	0.018	0.019	0.022	0.022	3.412	0.018	0.248	316	2384	100	228	12651	12879	262	13998	14260	Error	Error	-5.794	228	12651	262	13998	239224	5107084	0.871	9.971	0	0	0
1	5	3	"A14"	"A14"	13780	255	100	757	813	323	39	491	491	537	438	81	31	6	0	18878	18448	9864	53	2171	2171	2287	1091	47	91	85	0	0.000	0.000	0.000	0.000	0.000	0.000	0.000	0.000	0.000	0.000	0.000	0.000	0.000	0.000	0.016	0.020	0.021	0.021	3.578	0.018	0.302	316	2384	100	266	16707	16973	322	16277	16599	Error	Error	-5.973	266	16707	322	16277	256763	5829584	0.630	14.813	0	0	0
1	6	3	"A14"	"A14"	14080	255	100	836	874	475	54	490	490	528	408	77	44	9	0	22937	20580	9671	46	2200	2200	2299	1112	48	96	92	0	0.000	0.000	0.000	0.000	0.000	0.000	0.000	0.000	0.000	0.000	0.000	0.000	0.000	0.000	0.017	0.021	0.022	0.020	3.033	0.019	0.271	316	2384	100	346	20737	21083	384	18380	18764	Error	Error	-5.905	346	20737	384	18380	276049	6503322	0.848	16.440	0	0	0
1	7	3	"A15"	"A15"	14380	255	100	687	714	270	37	509	509	541	373	68	26	3	0	9608	10959	7609	69	2220	2220	2360	1126	47	78	75	0	0.000	0.000	0.000	0.000	0.000	0.000	0.000	0.000	0.000	0.000	0.000	0.000	0.000	0.000	0.024	0.023	0.029	0.039	4.304	0.018	0.055	316	2384	100	178	7388	7566	205	8739	8944	Error	Error	-5.375	178	7388	205	8739	225579	3462922	0.464	7.637	0	0	0
1	8	3	"A15"	"A15"	14680	255	100	689	753	331	43	510	510	541	246	45	39	18	0	8436	11352	8582	75	2269	2269	2403	1305	54	83	78	0	0.000	0.000	0.000	0.000	0.000	0.000	0.000	0.000	0.000	0.000	0.000	0.000	0.000	0.000	0.029	0.027	0.032	0.037	3.657	0.026	0.322	316	2384	100	179	6167	6346	243	9083	9326	Error	Error	-5.107	179	6167	243	9083	237966	3587129	0.862	6.857	0	0	0
1	9	3	"A15"	"A15"	14975	255	100	661	692	254	36	519	519	545	227	41	35	13	0	6815	8959	6844	76	2302	2302	2512	1753	69	76	63	0	0.000	0.000	0.000	0.000	0.000	0.000	0.000	0.000	0.000	0.000	0.000	0.000	0.000	0.000	0.031	0.026	0.037	0.045	5.319	0.019	0.170	316	2384	100	142	4513	4655	173	6657	6830	Error	Error	-4.990	142	4513	173	6657	218724	2831139	0.648	3.678	0	0	0
1	10	3	"A16"	"A16"	15275	250	100	765	814	359	44	536	536	569	533	93	20	3	0	14021	16559	11218	67	2357	2357	2455	973	39	86	81	0	0.000	0.000	0.000	0.000	0.000	0.000	0.000	0.000	0.000	0.000	0.000	0.000	0.000	0.000	0.020	0.020	0.026	0.027	4.443	0.018	0.367	316	2384	100	229	11664	11893	278	14202	14480	Error	Error	-5.671	229	11664	278	14202	257272	5232743	0.460	14.495	0	0	0
1	11	3	"A16"	"A16"	15575	250	100	858	898	354	39	585	585	632	438	69	31	7	0	9368	13211	9771	73	2504	2504	2679	1429	53	80	72	0	0.000	0.000	0.000	0.000	0.000	0.000	0.000	0.000	0.000	0.000	0.000	0.000	0.000	0.000	0.040	0.029	0.035	0.041	3.901	0.022	0.316	316	2384	100	273	6864	7137	313	10707	11020	Error	Error	-4.652	273	6864	313	10707	283828	4174581	0.607	7.370	0	0	0
1	12	3	"A16"	"A16"	15875	250	100	721	749	304	40	544	544	566	235	41	41	18	0	8662	12789	10594	82	2391	2391	2609	2300	88	80	61	0	0.000	0.000	0.000	0.000	0.000	0.000	0.000	0.000	0.000	0.000	0.000	0.000	0.000	0.000	0.028	0.020	0.026	0.032	3.792	0.021	0.418	316	2384	100	177	6271	6448	205	10398	10603	Error	Error	-5.147	177	6271	205	10398	236701	4041337	0.779	4.426	0	0	0
1	13	3	"A17"	"A17"	16175	250	100	627	651	253	38	537	537	602	1307	217	0	0	0	7229	7366	4100	55	2418	2418	2611	2162	82	67	56	0	0.000	0.000	0.000	0.000	0.000	0.000	0.000	0.000	0.000	0.000	0.000	0.000	0.000	0.000	0.019	0.023	0.050	0.054	5.085	0.022	0.122	316	2384	100	90	4811	4901	114	4948	5062	Error	Error	-5.740	90	4811	114	4948	205766	2327780	0.037	2.199	0	0	0
1	14	3	"A17"	"A17"	16475	250	100	632	688	407	59	538	538	585	727	124	3	0	0	5523	7259	4906	67	2413	2413	2496	915	36	84	71	0	0.000	0.000	0.000	0.000	0.000	0.000	0.000	0.000	0.000	0.000	0.000	0.000	0.000	0.000	0.030	0.031	0.050	0.051	3.806	0.037	0.111	316	2384	100	94	3110	3204	150	4846	4996	Error	Error	-5.048	94	3110	150	4846	217415	2293954	0.142	5.205	0	0	0
1	15	3	"A17"	"A17"	16775	250	100	664	698	258	36	549	549	585	284	48	25	6	0	6791	7758	4338	55	2470	2470	2519	567	22	88	82	0	0.000	0.000	0.000	0.000	0.000	0.000	0.000	0.000	0.000	0.000	0.000	0.000	0.000	0.000	0.027	0.028	0.041	0.043	3.778	0.020	0.077	316	2384	100	115	4321	4436	149	5288	5437	Error	Error	-5.232	115	4321	149	5288	220627	2451606	0.398	9.240	0	0	0
1	16	3	"A18"	"A18"	17075	250	100	673	706	263	37	563	563	667	1927	288	0	0	0	7866	8108	4118	50	2501	2501	2665	2021	75	74	65	0	0.000	0.000	0.000	0.000	0.000	0.000	0.000	0.000	0.000	0.000	0.000	0.000	0.000	0.000	0.021	0.026	0.038	0.038	4.680	0.025	0.130	316	2384	100	110	5365	5475	143	5607	5750	Error	Error	-5.608	110	5365	143	5607	223001	2562119	0.020	2.693	0	0	0
1	17	3	"A18"	"A18"	17375	250	100	682	707	279	39	573	573	601	246	40	29	9	0	5740	7832	5374	68	2556	2556	2694	1180	43	79	62	0	0.000	0.000	0.000	0.000	0.000	0.000	0.000	0.000	0.000	0.000	0.000	0.000	0.000	0.000	0.034	0.025	0.043	0.049	4.253	0.022	0.163	316	2384	100	109	3184	3293	134	5276	5410	Error	Error	-4.868	109	3184	134	5276	223502	2474789	0.431	4.354	0	0	0
1	18	3	"A18"	"A18"	17675	245	100	737	785	319	40	625	625	704	742	105	5	0	0	7613	9995	6884	68	2727	2727	3019	2177	72	78	51	0	0.000	0.000	0.000	0.000	0.000	0.000	0.000	0.000	0.000	0.000	0.000	0.000	0.000	0.000	0.023	0.022	0.034	0.036	5.326	0.020	0.089	316	2384	100	112	4886	4998	160	7268	7428	Error	Error	-5.447	112	4886	160	7268	248070	3158270	0.109	3.204	0	0	0
1	1	4	"A19"	"A19"	12580	555	100	561	603	239	39	488	488	520	284	54	22	4	0	5838	6986	5150	73	2144	2144	2546	2592	101	62	31	0	0.000	0.000	0.000	0.000	0.000	0.000	0.000	0.000	0.000	0.000	0.000	0.000	0.000	0.000	0.020	0.024	0.041	0.047	5.725	0.022	0.201	316	2384	100	73	3694	3767	115	4842	4957	Error	Error	-5.661	73	3694	115	4842	190540	2207656	0.292	1.713	0	0	0
1	2	4	"A19"	"A19"	12880	555	100	559	620	281	45	478	478	513	331	64	18	5	0	7545	8770	6598	75	2138	2138	2690	3067	114	68	42	0	0.000	0.000	0.000	0.000	0.000	0.000	0.000	0.000	0.000	0.000	0.000	0.000	0.000	0.000	0.015	0.021	0.039	0.047	5.312	0.024	0.156	316	2384	100	81	5407	5488	142	6632	6774	Error	Error	-6.061	81	5407	142	6632	195857	2771422	0.323	1.982	0	0	0
1	3	4	"A19"	"A19"	13180	555	100	585	620	257	41	478	478	513	263	51	28	6	0	7522	9142	7429	81	2118	2118	2662	3263	122	66	36	0	0.000	0.000	0.000	0.000	0.000	0.000	0.000	0.000	0.000	0.000	0.000	0.000	0.000	0.000	0.020	0.020	0.033	0.036	4.228	0.019	0.214	316	2384	100	107	5404	5511	142	7024	7166	Error	Error	-5.658	107	5404	142	7024	195885	2888750	0.407	1.986	0	0	0
1	4	4	"A20"	"A20"	13480	555	100	621	674	410	60	477	477	516	255	49	33	13	0	10049	12590	10671	84	2149	2149	3030	5226	172	63	31	0	0.000	0.000	0.000	0.000	0.000	0.000	0.000	0.000	0.000	0.000	0.000	0.000	0.000	0.000	0.018	0.019	0.026	0.032	4.577	0.018	0.330	316	2384	100	144	7900	8044	197	10441	10638	Error	Error	-5.778	144	7900	197	10441	213080	3978540	0.620	1.829	0	0	0
1	5	4	"A20"	"A20"	13780	555	100	629	673	311	46	490	490	530	404	76	22	3	0	9259	13163	11039	83	2176	2176	2703	3582	132	68	49	0	0.000	0.000	0.000	0.000	0.000	0.000	0.000	0.000	0.000	0.000	0.000	0.000	0.000	0.000	0.020	0.017	0.023	0.031	5.460	0.019	0.376	316	2384	100	139	7083	7222	183	10987	11170	Error	Error	-5.671	139	7083	183	10987	212791	4159498	0.354	2.920	0	0	0
1	6	4	"A20"	"A20"	14080	555	100	629	793	826	104	477	477	507	274	54	37	15	0	7905	12463	11277	90	2176	2176	2699	3666	135	65	41	0	0.000	0.000	0.000	0.000	0.000	0.000	0.000	0.000	0.000	0.000	0.000	0.000	0.000	0.000	0.027	0.031	0.032	0.038	4.896	0.024	0.211	316	2384	100	152	5729	5881	316	10287	10603	Error	Error	-5.236	152	5729	316	10287	250633	3938423	1.044	2.663	0	0	0
1	7	4	"A21"	"A21"	14380	555	100	767	831	445	53	483	483	509	228	44	57	31	0	14494	18081	11862	65	2252	2252	2555	2486	97	83	78	0	0.000	0.000	0.000	0.000	0.000	0.000	0.000	0.000	0.000	0.000	0.000	0.000	0.000	0.000	0.023	0.022	0.023	0.025	3.361	0.020	0.356	316	2384	100	284	12242	12526	348	15829	16177	Error	Error	-5.430	284	12242	348	15829	262487	5713696	1.412	6.245	0	0	0
1	8	4	"A21"	"A21"	14680	555	100	723	827	909	109	509	509	542	340	62	35	13	0	9897	16009	12587	78	2283	2283	2862	3711	129	80	52	0	0.000	0.000	0.000	0.000	0.000	0.000	0.000	0.000	0.000	0.000	0.000	0.000	0.000	0.000	0.028	0.023	0.022	0.026	4.069	0.021	0.114	316	2384	100	214	7614	7828	318	13726	14044	Error	Error	-5.153	214	7614	318	13726	261189	5058913	0.838	3.543	0	0	0
1	9	4	"A21"	"A21"	14980	555	100	695	758	327	43	496	496	529	233	44	44	22	0	9770	14902	12128	81	2322	2322	2932	3830	130	77	48	0	0.000	0.000	0.000	0.000	0.000	0.000	0.000	0.000	0.000	0.000	0.000	0.000	0.000	0.000	0.027	0.021	0.026	0.030	3.939	0.019	0.390	316	2384	100	199	7448	7647	262	12580	12842	Error	Error	-5.226	199	7448	262	12580	239545	4708945	0.983	3.125	0	0	0
1	10	4	"A22"	"A22"	15280	550	100	715	737	276	37	503	503	533	306	57	37	9	0	11883	12064	7152	59	2323	2323	2592	2217	85	79	73	0	0.000	0.000	0.000	0.000	0.000	0.000	0.000	0.000	0.000	0.000	0.000	0.000	0.000	0.000	0.022	0.024	0.029	0.033	3.293	0.021	0.241	316	2384	100	212	9560	9772	234	9741	9975	Error	Error	-5.495	212	9560	234	9741	232878	3812216	0.667	4.272	0	0	0
1	11	4	"A22"	"A22"	15580	550	100	678	748	462	61	538	538	603	624	103	9	0	0	5449	9586	7847	81	2421	2421	3116	3761	120	44	32	0	0.000	0.000	0.000	0.000	0.000	0.000	0.000	0.000	0.000	0.000	0.000	0.000	0.000	0.000	0.046	0.029	0.038	0.040	3.485	0.023	0.240	316	2384	100	140	3028	3168	210	7165	7375	Error	Error	-4.435	140	3028	210	7165	236322	3029234	0.232	1.720	0	0	0
1	12	4	"A22"	"A22"	15880	550	100	683	720	279	38	526	526	602	526	87	11	0	0	6038	10774	8308	77	2441	2441	3073	3569	116	50	41	0	0.000	0.000	0.000	0.000	0.000	0.000	0.000	0.000	0.000	0.000	0.000	0.000	0.000	0.000	0.044	0.023	0.032	0.036	3.735	0.021	0.336	316	2384	100	157	3597	3754	194	8333	8527	Error	Error	-4.518	157	3597	194	8333	227472	3404716	0.224	2.158	0	0	0
1	13	4	"A23"	"A23"	16180	550	100	714	771	358	46	510	510	534	228	42	46	22	0	13528	13438	8648	64	2387	2387	2491	1020	40	81	73	0	0.000	0.000	0.000	0.000	0.000	0.000	0.000	0.000	0.000	0.000	0.000	0.000	0.000	0.000	0.018	0.024	0.027	0.030	3.791	0.021	0.278	316	2384	100	204	11141	11345	261	11051	11312	Error	Error	-5.771	204	11141	261	11051	243570	4246513	1.039	10.732	0	0	0
1	14	4	"A23"	"A23"	16480	550	100	733	784	338	43	512	512	568	662	116	12	0	0	8977	13313	9382	70	2397	2397	2529	1706	67	90	79	0	0.000	0.000	0.000	0.000	0.000	0.000	0.000	0.000	0.000	0.000	0.000	0.000	0.000	0.000	0.034	0.025	0.029	0.030	2.844	0.023	0.254	316	2384	100	221	6580	6801	272	10916	11188	Error	Error	-4.896	221	6580	272	10916	247790	4206981	0.326	6.321	0	0	0
1	15	4	"A23"	"A23"	16780	550	100	762	802	342	42	530	530	558	228	40	50	22	0	11536	13157	7885	59	2466	2466	2514	588	23	96	94	0	0.000	0.000	0.000	0.000	0.000	0.000	0.000	0.000	0.000	0.000	0.000	0.000	0.000	0.000	0.026	0.025	0.030	0.028	3.009	0.023	0.270	316	2384	100	232	9070	9302	272	10691	10963	Error	Error	-5.289	232	9070	272	10691	253516	4157472	1.070	18.100	0	0	0
1	16	4	"A24"	"A24"	17080	550	100	738	828	496	59	531	531	559	261	46	41	18	0	12295	13092	8057	61	2507	2507	2600	896	34	81	74	0	0.000	0.000	0.000	0.000	0.000	0.000	0.000	0.000	0.000	0.000	0.000	0.000	0.000	0.000	0.021	0.028	0.027	0.034	4.951	0.022	0.199	316	2384	100	207	9788	9995	297	10585	10882	Error	Error	-5.563	207	9788	297	10585	261730	4137227	1.031	11.710	0	0	0
1	17	4	"A24"	"A24"	17380	550	100	684	795	967	121	552	552	662	1524	230	0	0	0	7132	10167	7134	70	2543	2543	2748	2261	82	79	50	0	0.000	0.000	0.000	0.000	0.000	0.000	0.000	0.000	0.000	0.000	0.000	0.000	0.000	0.000	0.029	0.032	0.035	0.038	3.858	0.131	0.137	316	2384	100	132	4589	4721	243	7624	7867	Error	Error	-5.120	132	4589	243	7624	251250	3212648	0.087	3.281	0	0	0
1	18	4	"A24"	"A24"	17680	545	100	712	752	302	40	568	568	653	1358	207	0	0	0	7248	10924	8079	73	2634	2634	2872	2481	86	78	46	0	0.000	0.000	0.000	0.000	0.000	0.000	0.000	0.000	0.000	0.000	0.000	0.000	0.000	0.000	0.031	0.022	0.031	0.035	3.755	0.022	0.236	316	2384	100	144	4614	4758	184	8290	8474	Error	Error	-5.002	144	4614	184	8290	237750	3452019	0.073	3.245	0	0	0
1	1	5	"A25"	"A25"	12585	855	100	606	659	299	45	462	462	492	242	49	35	13	0	10439	12463	10167	81	2076	2076	2834	4496	158	69	44	0	0.000	0.000	0.000	0.000	0.000	0.000	0.000	0.000	0.000	0.000	0.000	0.000	0.000	0.000	0.017	0.019	0.026	0.030	5.002	0.015	0.244	316	2384	100	144	8363	8507	197	10387	10584	Error	Error	-5.860	144	8363	197	10387	208317	3938298	0.690	2.142	0	0	0
1	2	5	"A25"	"A25"	12885	855	100	772	782	320	40	475	475	549	461	83	31	3	0	26204	22930	14345	62	2143	2143	2563	2001	78	80	77	0	0.000	0.000	0.000	0.000	0.000	0.000	0.000	0.000	0.000	0.000	0.000	0.000	0.000	0.000	0.012	0.015	0.017	0.020	3.737	0.014	0.148	316	2384	100	297	24061	24358	307	20787	21094	Error	Error	-6.340	297	24061	307	20787	247186	7245868	0.505	10.178	0	0	0
1	3	5	"A25"	"A25"	13185	855	100	711	760	314	41	465	465	507	387	76	33	6	0	13838	17923	12952	72	2132	2132	2615	2962	113	77	73	0	0.000	0.000	0.000	0.000	0.000	0.000	0.000	0.000	0.000	0.000	0.000	0.000	0.000	0.000	0.021	0.019	0.021	0.025	3.446	0.016	0.222	316	2384	100	246	11706	11952	295	15791	16086	Error	Error	-5.572	246	11706	295	15791	240124	5663526	0.654	5.168	0	0	0
1	4	5	"A26"	"A26"	13485	855	100	769	798	332	41	457	457	494	299	60	51	21	0	23158	23745	15655	65	2131	2131	2731	3971	145	77	71	0	0.000	0.000	0.000	0.000	0.000	0.000	0.000	0.000	0.000	0.000	0.000	0.000	0.000	0.000	0.015	0.016	0.016	0.017	3.372	0.014	0.330	316	2384	100	312	21027	21339	341	21614	21955	Error	Error	-6.075	312	21027	341	21614	252171	7503484	1.017	5.292	0	0	0
1	5	5	"A26"	"A26"	13785	855	100	668	700	320	45	465	465	501	260	51	42	14	0	14706	16242	10942	67	2172	2172	2631	3200	121	79	74	0	0.000	0.000	0.000	0.000	0.000	0.000	0.000	0.000	0.000	0.000	0.000	0.000	0.000	0.000	0.016	0.017	0.022	0.024	3.960	0.014	0.204	316	2384	100	203	12534	12737	235	14070	14305	Error	Error	-5.948	203	12534	235	14070	221315	5132413	0.765	4.253	0	0	0
1	6	5	"A26"	"A26"	14085	855	100	653	679	251	36	483	483	521	420	80	18	1	0	13778	15461	9634	62	2176	2176	2604	2794	107	84	77	0	0.000	0.000	0.000	0.000	0.000	0.000	0.000	0.000	0.000	0.000	0.000	0.000	0.000	0.000	0.015	0.015	0.018	0.019	3.390	0.014	0.109	316	2384	100	170	11602	11772	196	13285	13481	Error	Error	-6.093	170	11602	196	13285	214643	4885662	0.376	4.602	0	0	0
1	7	5	"A27"	"A27"	14385	855	100	615	664	280	42	465	465	492	212	43	40	19	0	10730	14375	11215	78	2204	2204	2651	3153	118	76	61	0	0.000	0.000	0.000	0.000	0.000	0.000	0.000	0.000	0.000	0.000	0.000	0.000	0.000	0.000	0.018	0.016	0.019	0.024	4.170	0.014	0.276	316	2384	100	150	8526	8676	199	12171	12370	Error	Error	-5.829	150	8526	199	12171	209852	4542510	0.811	3.718	0	0	0
1	8	5	"A27"	"A27"	14685	855	100	668	779	708	90	464	464	492	285	57	38	12	0	12132	15701	11372	72	2175	2175	2552	2950	115	87	71	0	0.000	0.000	0.000	0.000	0.000	0.000	0.000	0.000	0.000	0.000	0.000	0.000	0.000	0.000	0.020	0.023	0.023	0.023	2.818	0.024	0.298	316	2384	100	204	9957	10161	315	13526	13841	Error	Error	-5.609	204	9957	315	13526	246051	4961436	1.007	4.457	0	0	0
1	9	5	"A27"	"A27"	14985	850	100	679	700	285	40	472	472	614	2233	363	0	0	0	11664	15792	11645	73	2223	2223	2593	3022	116	84	63	0	0.000	0.000	0.000	0.000	0.000	0.000	0.000	0.000	0.000	0.000	0.000	0.000	0.000	0.000	0.022	0.017	0.022	0.020	3.272	0.016	0.358	316	2384	100	207	9441	9648	228	13569	13797	Error	Error	-5.511	207	9441	228	13569	221151	4990293	0.039	4.368	0	0	0
1	10	5	"A28"	"A28"	15285	850	100	935	943	349	37	469	469	506	453	89	50	10	0	35120	29743	14891	50	2242	2242	2436	1817	74	92	86	0	0.000	0.000	0.000	0.000	0.000	0.000	0.000	0.000	0.000	0.000	0.000	0.000	0.000	0.000	0.014	0.017	0.018	0.019	2.521	0.017	0.386	316	2384	100	466	32878	33344	474	27501	27975	Error	Error	-6.141	466	32878	474	27501	297999	9398891	0.965	15.029	0	0	0
1	11	5	"A28"	"A28"	15585	850	100	776	835	349	41	500	500	643	1264	196	0	0	0	18978	22724	14348	63	2343	2343	3061	4577	149	80	76	0	0.000	0.000	0.000	0.000	0.000	0.000	0.000	0.000	0.000	0.000	0.000	0.000	0.000	0.000	0.017	0.016	0.018	0.018	3.486	0.053	0.180	316	2384	100	276	16635	16911	335	20381	20716	Error	Error	-5.913	276	16635	335	20381	263991	7180908	0.152	4.296	0	0	0
1	12	5	"A28"	"A28"	15885	850	100	786	847	463	54	486	486	535	719	134	14	0	0	20561	23341	13662	58	2333	2333	2514	1986	78	87	84	0	0.000	0.000	0.000	0.000	0.000	0.000	0.000	0.000	0.000	0.000	0.000	0.000	0.000	0.000	0.016	0.017	0.018	0.018	2.696	0.023	0.105	316	2384	100	300	18228	18528	361	21008	21369	Error	Error	-5.925	300	18228	361	21008	267599	7375624	0.434	10.487	0	0	0
1	13	5	"A29"	"A29"	16185	850	100	714	731	290	39	478	478	530	604	113	12	0	0	17605	17857	10414	58	2336	2336	2496	1681	67	83	79	0	0.000	0.000	0.000	0.000	0.000	0.000	0.000	0.000	0.000	0.000	0.000	0.000	0.000	0.000	0.015	0.016	0.018	0.019	3.367	0.016	0.139	316	2384	100	236	15269	15505	253	15521	15774	Error	Error	-6.016	236	15269	253	15521	230920	5642663	0.333	9.138	0	0	0
1	14	5	"A29"	"A29"	16485	850	100	717	713	269	37	493	493	547	732	133	4	0	0	15029	16606	8515	51	2355	2355	2476	1872	75	92	89	0	0.000	0.000	0.000	0.000	0.000	0.000	0.000	0.000	0.000	0.000	0.000	0.000	0.000	0.000	0.018	0.015	0.019	0.018	3.033	0.027	0.089	316	2384	100	224	12674	12898	220	14251	14471	Error	Error	-5.822	224	12674	220	14251	225299	5247590	0.227	7.548	0	0	0
1	15	5	"A29"	"A29"	16785	850	100	786	792	306	38	490	490	543	383	70	37	6	0	18075	19161	9895	51	2391	2391	2501	869	34	97	95	0	0.000	0.000	0.000	0.000	0.000	0.000	0.000	0.000	0.000	0.000	0.000	0.000	0.000	0.000	0.019	0.018	0.021	0.020	2.711	0.020	0.147	316	2384	100	296	15684	15980	302	16770	17072	Error	Error	-5.728	296	15684	302	16770	250342	6055013	0.650	19.171	0	0	0
1	16	5	"A30"	"A30"	17080	850	100	736	789	432	54	510	510	565	442	78	25	4	0	14500	15485	10999	71	2466	2466	2732	1778	65	74	68	0	0.000	0.000	0.000	0.000	0.000	0.000	0.000	0.000	0.000	0.000	0.000	0.000	0.000	0.000	0.019	0.021	0.023	0.031	4.802	0.020	0.159	316	2384	100	226	12034	12260	279	13019	13298	Error	Error	-5.735	226	12034	279	13019	249243	4893104	0.507	7.173	0	0	0
1	17	5	"A30"	"A30"	17380	850	100	711	761	334	43	502	502	556	430	77	21	4	0	12675	16018	11296	70	2452	2452	2606	1440	55	81	77	0	0.000	0.000	0.000	0.000	0.000	0.000	0.000	0.000	0.000	0.000	0.000	0.000	0.000	0.000	0.020	0.019	0.023	0.027	3.762	0.020	0.141	316	2384	100	209	10223	10432	259	13566	13825	Error	Error	-5.612	209	10223	259	13566	240616	5061756	0.477	9.314	0	0	0
1	18	5	"A30"	"A30"	17680	845	100	618	676	302	44	503	503	549	527	95	12	1	0	8015	10747	7943	73	2452	2452	2584	1317	50	82	76	0	0.000	0.000	0.000	0.000	0.000	0.000	0.000	0.000	0.000	0.000	0.000	0.000	0.000	0.000	0.021	0.021	0.031	0.031	4.909	0.017	0.165	316	2384	100	115	5563	5678	173	8295	8468	Error	Error	-5.596	115	5563	173	8295	213748	3395925	0.241	6.198	0	0	0
1	1	6	"A31"	"A31"	12590	1155	100	850	884	516	58	456	456	489	282	57	63	30	0	30842	27798	15043	54	2054	2054	2322	1675	72	90	85	0	0.000	0.000	0.000	0.000	0.000	0.000	0.000	0.000	0.000	0.000	0.000	0.000	0.000	0.000	0.014	0.017	0.016	0.017	2.832	0.015	0.237	316	2384	100	394	28788	29182	428	25744	26172	Error	Error	-6.191	394	28788	428	25744	279354	8784306	1.401	15.210	0	0	0
1	2	6	"A31"	"A31"	12890	1155	100	782	792	331	41	439	439	467	213	45	61	39	0	24831	24454	15888	64	2036	2036	2544	2225	87	81	79	0	0.000	0.000	0.000	0.000	0.000	0.000	0.000	0.000	0.000	0.000	0.000	0.000	0.000	0.000	0.015	0.016	0.018	0.020	3.876	0.015	0.449	316	2384	100	343	22795	23138	353	22418	22771	Error	Error	-6.054	343	22795	353	22418	250276	7727389	1.526	9.847	0	0	0
1	3	6	"A31"	"A31"	13190	1155	100	780	816	351	43	434	434	465	235	50	61	39	0	33250	26275	16000	60	2057	2057	2488	2063	82	79	78	0	0.000	0.000	0.000	0.000	0.000	0.000	0.000	0.000	0.000	0.000	0.000	0.000	0.000	0.000	0.011	0.016	0.017	0.019	3.291	0.015	0.381	316	2384	100	346	31193	31539	382	24218	24600	Error	Error	-6.494	346	31193	382	24218	257719	8302912	1.494	11.530	0	0	0
1	4	6	"A32"	"A32"	13490	1155	100	645	691	349	50	441	441	477	250	52	41	18	0	13513	16210	10714	66	2044	2044	2259	1835	81	83	80	0	0.000	0.000	0.000	0.000	0.000	0.000	0.000	0.000	0.000	0.000	0.000	0.000	0.000	0.000	0.018	0.018	0.020	0.023	3.574	0.015	0.216	316	2384	100	204	11469	11673	250	14166	14416	Error	Error	-5.813	204	11469	250	14166	218387	5122262	0.856	7.603	0	0	0
1	5	6	"A32"	"A32"	13790	1155	100	833	3959	13111	331	460	460	491	306	62	53	31	3	12071	17431	14344	82	2154	2154	2366	1408	59	85	83	4	0.000	0.000	0.000	0.000	0.000	0.000	0.000	0.000	0.000	0.000	0.000	0.000	0.000	0.000	0.038	0.229	0.031	0.046	4.758	0.638	0.506	316	2384	100	373	9917	10290	3499	15277	18776	Error	Error	-4.733	373	9917	3499	15277	1251078	5508067	11.333	10.700	0	0	0
1	6	6	"A32"	"A32"	14090	1155	100	604	682	338	49	474	474	757	3232	426	0	0	0	8232	13169	11841	89	2153	2153	2869	4479	156	62	37	0	0.000	0.000	0.000	0.000	0.000	0.000	0.000	0.000	0.000	0.000	0.000	0.000	0.000	0.000	0.021	0.019	0.024	0.030	4.218	0.021	0.045	316	2384	100	130	6079	6209	208	11016	11224	Error	Error	-5.547	130	6079	208	11016	215583	4161340	-0.023	2.300	0	0	0
1	7	6	"A33"	"A33"	14385	1155	100	605	648	283	43	456	456	488	273	55	31	11	0	8198	11411	9738	85	2120	2120	2209	865	39	80	76	0	0.000	0.000	0.000	0.000	0.000	0.000	0.000	0.000	0.000	0.000	0.000	0.000	0.000	0.000	0.025	0.021	0.029	0.035	4.021	0.097	0.103	316	2384	100	149	6078	6227	192	9291	9483	Error	Error	-5.350	149	6078	192	9291	204785	3605849	0.586	10.638	0	0	0
1	8	6	"A33"	"A33"	14685	1155	100	548	616	385	62	455	455	482	222	46	32	13	0	4846	8843	9166	103	2139	2139	2266	907	40	80	64	0	0.000	0.000	0.000	0.000	0.000	0.000	0.000	0.000	0.000	0.000	0.000	0.000	0.000	0.000	0.034	0.024	0.037	0.048	3.851	0.021	0.221	316	2384	100	93	2707	2800	161	6704	6865	Error	Error	-4.863	93	2707	161	6704	194737	2794368	0.604	7.251	0	0	0
1	9	6	"A33"	"A33"	14985	1150	100	555	586	278	47	475	475	659	2778	421	0	0	0	5216	8680	8768	101	2215	2215	2635	3485	132	46	25	0	0.000	0.000	0.000	0.000	0.000	0.000	0.000	0.000	0.000	0.000	0.000	0.000	0.000	0.000	0.027	0.017	0.042	0.052	5.010	0.310	0.281	316	2384	100	80	3001	3081	111	6465	6576	Error	Error	-5.229	80	3001	111	6465	185228	2742851	-0.026	1.735	0	0	0
1	10	6	"A34"	"A34"	15285	1150	100	635	700	310	44	457	457	481	223	46	44	23	0	11688	15759	11278	71	2158	2158	2226	774	34	85	80	0	0.000	0.000	0.000	0.000	0.000	0.000	0.000	0.000	0.000	0.000	0.000	0.000	0.000	0.000	0.019	0.018	0.020	0.026	4.398	0.018	0.387	316	2384	100	178	9530	9708	243	13601	13844	Error	Error	-5.743	178	9530	243	13601	221173	4979705	0.982	17.484	0	0	0
1	11	6	"A34"	"A34"	15585	1150	100	581	636	280	44	476	476	501	307	61	24	6	0	6815	10650	9520	89	2223	2223	2488	2213	88	74	51	0	0.000	0.000	0.000	0.000	0.000	0.000	0.000	0.000	0.000	0.000	0.000	0.000	0.000	0.000	0.023	0.019	0.027	0.032	4.776	0.019	0.130	316	2384	100	105	4592	4697	160	8427	8587	Error	Error	-5.451	105	4592	160	8427	200982	3365486	0.440	3.688	0	0	0
1	12	6	"A34"	"A34"	15885	1150	100	607	648	276	42	467	467	500	231	46	36	15	0	8191	12573	10952	87	2249	2249	2438	1528	62	81	74	0	0.000	0.000	0.000	0.000	0.000	0.000	0.000	0.000	0.000	0.000	0.000	0.000	0.000	0.000	0.024	0.018	0.024	0.032	4.137	0.015	0.178	316	2384	100	140	5942	6082	181	10324	10505	Error	Error	-5.407	140	5942	181	10324	204740	3973192	0.641	6.633	0	0	0
1	13	6	"A35"	"A35"	16185	1150	100	675	724	300	41	467	467	489	199	40	51	27	0	17210	17921	11409	63	2263	2263	2446	1408	57	81	76	0	0.000	0.000	0.000	0.000	0.000	0.000	0.000	0.000	0.000	0.000	0.000	0.000	0.000	0.000	0.014	0.016	0.018	0.021	4.127	0.016	0.322	316	2384	100	208	14947	15155	257	15658	15915	Error	Error	-6.167	208	14947	257	15658	228768	5663181	1.181	10.991	0	0	0
1	14	6	"A35"	"A35"	16485	1150	100	734	749	288	38	468	468	498	268	53	49	15	0	18919	19784	11284	57	2294	2294	2458	1310	53	88	83	0	0.000	0.000	0.000	0.000	0.000	0.000	0.000	0.000	0.000	0.000	0.000	0.000	0.000	0.000	0.016	0.016	0.019	0.019	3.266	0.028	0.038	316	2384	100	266	16625	16891	281	17490	17771	Error	Error	-5.966	266	16625	281	17490	236716	6251617	0.937	13.226	0	0	0
1	15	6	"A35"	"A35"	16785	1150	100	714	815	881	108	481	481	550	920	167	4	0	0	17883	18700	10671	57	2352	2352	2499	1024	40	87	84	0	0.000	0.000	0.000	0.000	0.000	0.000	0.000	0.000	0.000	0.000	0.000	0.000	0.000	0.000	0.015	0.020	0.018	0.020	3.497	0.022	0.147	316	2384	100	233	15531	15764	334	16348	16682	Error	Error	-6.059	233	15531	334	16348	257675	5909207	0.288	15.821	0	0	0
1	16	6	"A36"	"A36"	17085	1150	100	772	1093	3693	337	496	496	539	459	85	35	6	0	14701	17136	11824	69	2374	2374	2511	1166	46	87	80	0	0.000	0.000	0.000	0.000	0.000	0.000	0.000	0.000	0.000	0.000	0.000	0.000	0.000	0.000	0.022	0.040	0.024	0.030	3.434	0.038	0.030	316	2384	100	276	12327	12603	597	14762	15359	Error	Error	-5.481	276	12327	597	14762	345408	5415045	1.207	12.543	0	0	0
1	17	6	"A36"	"A36"	17385	1150	100	664	718	293	40	492	492	533	400	75	26	3	0	10336	13894	10658	76	2390	2390	2488	987	39	84	80	0	0.000	0.000	0.000	0.000	0.000	0.000	0.000	0.000	0.000	0.000	0.000	0.000	0.000	0.000	0.022	0.020	0.024	0.028	3.773	0.017	0.255	316	2384	100	172	7946	8118	226	11504	11730	Error	Error	-5.530	172	7946	226	11504	226885	4390574	0.463	11.556	0	0	0
1	18	6	"A36"	"A36"	17685	1145	100	705	740	304	41	498	498	533	289	54	39	13	0	11819	14393	10077	70	2465	2465	2561	1136	44	81	78	0	0.000	0.000	0.000	0.000	0.000	0.000	0.000	0.000	0.000	0.000	0.000	0.000	0.000	0.000	0.022	0.020	0.026	0.028	3.866	0.018	0.189	316	2384	100	207	9354	9561	242	11928	12170	Error	Error	-5.498	207	9354	242	11928	233864	4548237	0.716	10.415	0	0	0
1	1	7	"A37"	"A37"	12590	1455	100	667	683	274	40	424	424	445	185	41	59	30	0	16240	15703	9269	59	1979	1979	2446	2390	97	77	74	0	0.000	0.000	0.000	0.000	0.000	0.000	0.000	0.000	0.000	0.000	0.000	0.000	0.000	0.000	0.017	0.019	0.021	0.023	3.633	0.019	0.380	316	2384	100	243	14261	14504	259	13724	13983	Error	Error	-5.875	243	14261	259	13724	215899	4962148	1.286	5.547	0	0	0
1	2	7	"A37"	"A37"	12890	1455	100	641	651	281	43	424	424	449	224	49	48	18	0	17232	15822	8560	54	1945	1945	2421	2394	98	80	77	0	0.000	0.000	0.000	0.000	0.000	0.000	0.000	0.000	0.000	0.000	0.000	0.000	0.000	0.000	0.014	0.016	0.018	0.019	3.430	0.015	0.181	316	2384	100	217	15287	15504	227	13877	14104	Error	Error	-6.138	217	15287	227	13877	205606	4999720	0.902	5.598	0	0	0
1	3	7	"A37"	"A37"	13190	1455	100	613	654	258	39	424	424	463	294	63	35	9	0	15920	15621	8603	55	2010	2010	2539	2488	97	82	78	0	0.000	0.000	0.000	0.000	0.000	0.000	0.000	0.000	0.000	0.000	0.000	0.000	0.000	0.000	0.014	0.017	0.019	0.020	3.540	0.015	0.218	316	2384	100	189	13910	14099	230	13611	13841	Error	Error	-6.202	189	13910	230	13611	206702	4936173	0.650	5.258	0	0	0
1	4	7	"A38"	"A38"	13490	1455	100	901	885	340	38	441	441	472	255	54	67	44	0	37957	30843	16224	52	2078	2078	2758	4506	163	84	80	0	0.000	0.000	0.000	0.000	0.000	0.000	0.000	0.000	0.000	0.000	0.000	0.000	0.000	0.000	0.013	0.015	0.016	0.017	2.455	0.014	0.486	316	2384	100	460	35879	36339	444	28765	29209	Error	Error	-6.285	460	35879	444	28765	279729	9746460	1.620	6.233	0	0	0
1	5	7	"A38"	"A38"	13790	1455	100	723	741	302	40	450	450	477	202	42	59	33	0	18168	20429	13777	67	2105	2105	2851	4614	161	76	70	0	0.000	0.000	0.000	0.000	0.000	0.000	0.000	0.000	0.000	0.000	0.000	0.000	0.000	0.000	0.017	0.016	0.017	0.021	3.663	0.015	0.470	316	2384	100	273	16063	16336	291	18324	18615	Error	Error	-5.879	273	16063	291	18324	234182	6455469	1.307	3.810	0	0	0
1	6	7	"A38"	"A38"	14090	1455	100	693	739	350	47	438	438	475	269	56	47	20	0	15432	19428	12920	66	2086	2086	2730	3993	146	82	77	0	0.000	0.000	0.000	0.000	0.000	0.000	0.000	0.000	0.000	0.000	0.000	0.000	0.000	0.000	0.019	0.017	0.018	0.019	2.833	0.017	0.453	316	2384	100	255	13346	13601	301	17342	17643	Error	Error	-5.710	255	13346	301	17342	233657	6139374	0.981	4.182	0	0	0
1	7	7	"A39"	"A39"	14390	1455	100	592	634	278	43	435	435	460	220	47	41	17	0	11076	13360	10092	75	2051	2051	2136	989	46	85	81	0	0.000	0.000	0.000	0.000	0.000	0.000	0.000	0.000	0.000	0.000	0.000	0.000	0.000	0.000	0.017	0.018	0.023	0.025	3.555	0.016	0.184	316	2384	100	157	9025	9182	199	11309	11508	Error	Error	-5.845	157	9025	199	11309	200336	4221887	0.791	11.349	0	0	0
1	8	7	"A39"	"A39"	14690	1455	100	553	587	264	44	436	436	464	255	54	28	8	0	7136	11747	11020	93	2085	2085	2241	1762	78	80	65	0	0.000	0.000	0.000	0.000	0.000	0.000	0.000	0.000	0.000	0.000	0.000	0.000	0.000	0.000	0.023	0.016	0.023	0.028	4.903	0.015	0.128	316	2384	100	117	5051	5168	151	9662	9813	Error	Error	-5.432	117	5051	151	9662	185517	3712007	0.482	5.395	0	0	0
1	9	7	"A39"	"A39"	14990	1450	100	595	692	677	97	442	442	538	946	175	4	0	0	8163	11529	9863	85	2103	2103	2412	2581	107	76	58	0	0.000	0.000	0.000	0.000	0.000	0.000	0.000	0.000	0.000	0.000	0.000	0.000	0.000	0.000	0.025	0.027	0.029	0.034	3.829	0.027	0.245	316	2384	100	153	6060	6213	250	9426	9676	Error	Error	-5.308	153	6060	250	9426	218576	3643035	0.163	3.532	0	0	0
1	10	7	"A40"	"A40"	15290	1450	100	602	659	306	46	447	447	486	404	83	25	4	0	10011	15426	12184	78	2115	2115	2223	1694	76	79	73	0	0.000	0.000	0.000	0.000	0.000	0.000	0.000	0.000	0.000	0.000	0.000	0.000	0.000	0.000	0.020	0.016	0.022	0.027	4.923	0.025	0.201	316	2384	100	155	7896	8051	212	13311	13523	Error	Error	-5.671	155	7896	212	13311	208341	4874522	0.428	7.794	0	0	0
1	11	7	"A40"	"A40"	15590	1450	100	569	613	253	41	458	458	486	227	46	32	14	0	8007	11983	10367	86	2174	2174	2237	740	33	91	85	0	0.000	0.000	0.000	0.000	0.000	0.000	0.000	0.000	0.000	0.000	0.000	0.000	0.000	0.000	0.019	0.016	0.024	0.026	3.895	0.014	0.220	316	2384	100	111	5833	5944	155	9809	9964	Error	Error	-5.716	111	5833	155	9809	193809	3786530	0.559	13.170	0	0	0
1	12	7	"A40"	"A40"	15890	1450	100	581	637	335	52	460	460	488	235	48	34	12	0	8767	13556	12100	89	2201	2201	2267	681	30	93	90	0	0.000	0.000	0.000	0.000	0.000	0.000	0.000	0.000	0.000	0.000	0.000	0.000	0.000	0.000	0.018	0.016	0.021	0.021	3.390	0.013	0.152	316	2384	100	121	6566	6687	177	11355	11532	Error	Error	-5.762	121	6566	177	11355	201150	4283644	0.634	16.577	0	0	0
1	13	7	"A41"	"A41"	16190	1450	100	835	842	314	37	469	469	506	380	75	48	11	0	29996	26260	13430	51	2254	2254	2413	1453	60	93	88	0	0.000	0.000	0.000	0.000	0.000	0.000	0.000	0.000	0.000	0.000	0.000	0.000	0.000	0.000	0.013	0.016	0.016	0.016	2.457	0.015	0.371	316	2384	100	366	27742	28108	373	24006	24379	Error	Error	-6.244	366	27742	373	24006	265991	8298302	0.884	16.412	0	0	0
1	14	7	"A41"	"A41"	16490	1450	100	693	737	304	41	463	463	572	1772	309	0	0	0	18643	21981	11694	53	2277	2277	2587	2618	101	95	93	0	0.000	0.000	0.000	0.000	0.000	0.000	0.000	0.000	0.000	0.000	0.000	0.000	0.000	0.000	0.014	0.014	0.016	0.014	2.630	0.031	0.063	316	2384	100	230	16366	16596	274	19704	19978	Error	Error	-6.153	230	16366	274	19704	232874	6946072	0.093	7.408	0	0	0
1	15	7	"A41"	"A41"	16790	1450	100	880	889	316	35	476	476	506	250	49	69	34	0	25255	26473	11326	42	2353	2353	2452	767	31	100	99	0	0.000	0.000	0.000	0.000	0.000	0.000	0.000	0.000	0.000	0.000	0.000	0.000	0.000	0.000	0.018	0.017	0.017	0.016	2.195	0.015	0.274	316	2384	100	404	22902	23306	413	24120	24533	Error	Error	-5.825	404	22902	413	24120	280832	8365433	1.532	31.318	0	0	0
1	16	7	"A42"	"A42"	17090	1450	100	661	758	399	52	484	484	522	372	71	31	11	0	11621	16718	14243	85	2338	2338	2558	1803	70	75	65	0	0.000	0.000	0.000	0.000	0.000	0.000	0.000	0.000	0.000	0.000	0.000	0.000	0.000	0.000	0.019	0.019	0.021	0.027	3.877	0.020	0.343	316	2384	100	177	9283	9460	274	14380	14654	Error	Error	-5.713	177	9283	274	14380	239542	5282857	0.634	7.854	0	0	0
1	17	7	"A42"	"A42"	17390	1450	100	673	713	325	45	482	482	535	486	90	15	1	0	13115	16788	11432	68	2339	2339	2411	734	30	93	86	0	0.000	0.000	0.000	0.000	0.000	0.000	0.000	0.000	0.000	0.000	0.000	0.000	0.000	0.000	0.018	0.016	0.019	0.020	3.055	0.017	0.088	316	2384	100	191	10776	10967	231	14449	14680	Error	Error	-5.818	191	10776	231	14449	225256	5304955	0.366	19.587	0	0	0
1	18	7	"A42"	"A42"	17690	1445	100	597	666	299	44	518	518	635	894	140	1	0	0	8890	13343	11244	84	2455	2455	2716	2259	83	79	63	0	0.000	0.000	0.000	0.000	0.000	0.000	0.000	0.000	0.000	0.000	0.000	0.000	0.000	0.000	0.012	0.014	0.022	0.022	4.100	0.021	0.092	316	2384	100	79	6435	6514	148	10888	11036	Error	Error	-6.348	79	6435	148	10888	210419	4216293	0.035	4.704	0	0	0
1	1	8	"A43"	"A43"	12595	1755	100	705	720	278	38	428	428	448	278	62	49	19	0	26222	21751	11893	54	1950	1950	2155	1832	85	87	84	0	0.000	0.000	0.000	0.000	0.000	0.000	0.000	0.000	0.000	0.000	0.000	0.000	0.000	0.000	0.011	0.015	0.016	0.015	2.368	0.015	0.448	316	2384	100	277	24272	24549	292	19801	20093	Error	Error	-6.453	277	24272	292	19801	227514	6873385	0.978	10.697	0	0	0
1	2	8	"A43"	"A43"	12895	1755	100	626	665	308	46	436	436	475	299	62	39	12	0	12195	17787	13326	74	1973	1973	2497	3482	139	79	58	0	0.000	0.000	0.000	0.000	0.000	0.000	0.000	0.000	0.000	0.000	0.000	0.000	0.000	0.000	0.019	0.014	0.019	0.021	4.165	0.014	0.393	316	2384	100	190	10222	10412	229	15814	16043	Error	Error	-5.750	190	10222	229	15814	210038	5620772	0.635	4.391	0	0	0
1	3	8	"A43"	"A43"	13195	1755	100	677	707	317	44	433	433	474	307	64	43	12	0	14527	17725	11939	67	2010	2010	2548	3708	145	81	62	0	0.000	0.000	0.000	0.000	0.000	0.000	0.000	0.000	0.000	0.000	0.000	0.000	0.000	0.000	0.019	0.017	0.019	0.021	3.578	0.019	0.247	316	2384	100	244	12517	12761	274	15715	15989	Error	Error	-5.681	244	12517	274	15715	223422	5601158	0.759	4.093	0	0	0
1	4	8	"A44"	"A44"	13495	1755	100	682	716	365	50	447	447	475	216	45	52	25	0	16899	15907	9203	57	2051	2051	2591	3400	131	79	72	0	0.000	0.000	0.000	0.000	0.000	0.000	0.000	0.000	0.000	0.000	0.000	0.000	0.000	0.000	0.016	0.019	0.022	0.024	3.654	0.017	0.250	316	2384	100	235	14848	15083	269	13856	14125	Error	Error	-5.981	235	14848	269	13856	226413	5026694	1.116	3.916	0	0	0
1	5	8	"A44"	"A44"	13795	1755	100	610	664	289	43	455	455	502	317	63	26	7	0	11470	13545	9367	69	2118	2118	3142	4708	149	70	49	0	0.000	0.000	0.000	0.000	0.000	0.000	0.000	0.000	0.000	0.000	0.000	0.000	0.000	0.000	0.017	0.018	0.022	0.027	4.327	0.017	0.287	316	2384	100	155	9352	9507	209	11427	11636	Error	Error	-5.915	155	9352	209	11427	209828	4280162	0.511	2.210	0	0	0
1	6	8	"A44"	"A44"	14095	1755	100	596	640	270	42	469	469	525	375	71	21	2	0	11938	14185	9574	67	2117	2117	3041	4230	139	73	56	0	0.000	0.000	0.000	0.000	0.000	0.000	0.000	0.000	0.000	0.000	0.000	0.000	0.000	0.000	0.013	0.014	0.019	0.019	4.172	0.020	0.128	316	2384	100	127	9821	9948	171	12068	12239	Error	Error	-6.273	127	9821	171	12068	202288	4482411	0.307	2.635	0	0	0
1	7	8	"A45"	"A45"	14395	1755	100	677	694	278	40	431	431	463	340	73	37	8	0	13571	17451	11879	68	2040	2040	2196	1703	77	86	83	0	0.000	0.000	0.000	0.000	0.000	0.000	0.000	0.000	0.000	0.000	0.000	0.000	0.000	0.000	0.021	0.017	0.020	0.021	3.273	0.015	0.113	316	2384	100	246	11531	11777	263	15411	15674	Error	Error	-5.551	246	11531	263	15411	219290	5514536	0.679	8.958	0	0	0
1	8	8	"A45"	"A45"	14695	1755	100	646	676	295	43	440	440	463	244	52	43	17	0	9372	12751	8511	66	2062	2062	2468	3116	126	85	58	0	0.000	0.000	0.000	0.000	0.000	0.000	0.000	0.000	0.000	0.000	0.000	0.000	0.000	0.000	0.028	0.022	0.026	0.027	3.150	0.015	0.224	316	2384	100	206	7310	7516	236	10689	10925	Error	Error	-5.149	206	7310	236	10689	213692	4029158	0.873	3.300	0	0	0
1	9	8	"A45"	"A45"	14995	1750	100	627	685	587	85	444	444	470	237	50	40	14	0	11147	13803	9339	67	2062	2062	2297	1933	84	86	82	0	0.000	0.000	0.000	0.000	0.000	0.000	0.000	0.000	0.000	0.000	0.000	0.000	0.000	0.000	0.020	0.021	0.022	0.022	3.138	0.014	0.103	316	2384	100	183	9085	9268	241	11741	11982	Error	Error	-5.634	183	9085	241	11741	216424	4361745	0.907	5.952	0	0	0
1	10	8	"A47"	"A47"	15295	1750	100	726	765	290	37	438	438	464	227	48	61	29	0	24220	22887	10507	45	2087	2087	2165	782	36	97	95	0	0.000	0.000	0.000	0.000	0.000	0.000	0.000	0.000	0.000	0.000	0.000	0.000	0.000	0.000	0.013	0.016	0.017	0.016	2.574	0.014	0.238	316	2384	100	288	22133	22421	327	20800	21127	Error	Error	-6.264	288	22133	327	20800	241638	7232208	1.326	26.499	0	0	0
1	11	8	"A47"	"A47"	15595	1750	100	696	719	254	35	455	455	482	354	73	32	4	0	16390	19261	10726	55	2147	2147	2280	1107	48	97	94	0	0.000	0.000	0.000	0.000	0.000	0.000	0.000	0.000	0.000	0.000	0.000	0.000	0.000	0.000	0.017	0.015	0.017	0.015	2.851	0.013	0.085	316	2384	100	241	14243	14484	264	17114	17378	Error	Error	-5.885	241	14243	264	17114	227195	6086344	0.669	15.340	0	0	0
1	12	8	"A47"	"A47"	15895	1750	100	710	756	386	51	468	468	499	280	56	44	15	0	15853	19490	11405	58	2188	2188	2424	1753	72	92	90	0	0.000	0.000	0.000	0.000	0.000	0.000	0.000	0.000	0.000	0.000	0.000	0.000	0.000	0.000	0.018	0.017	0.018	0.018	3.494	0.016	0.305	316	2384	100	242	13665	13907	288	17302	17590	Error	Error	-5.819	242	13665	288	17302	238872	6158907	0.918	9.735	0	0	0
1	13	8	"A48"	"A48"	16195	1750	100	873	882	325	36	460	460	492	325	66	60	25	0	37531	31109	14846	47	2237	2237	2325	973	41	98	95	0	0.000	0.000	0.000	0.000	0.000	0.000	0.000	0.000	0.000	0.000	0.000	0.000	0.000	0.000	0.012	0.015	0.015	0.015	2.311	0.014	0.373	316	2384	100	413	35294	35707	422	28872	29294	Error	Error	-6.417	413	35294	422	28872	278802	9830365	1.200	29.583	0	0	0
1	14	8	"A48"	"A48"	16490	1750	100	746	834	795	95	463	463	505	326	64	44	14	0	15458	20552	13375	65	2226	2226	2441	1880	77	88	86	0	0.000	0.000	0.000	0.000	0.000	0.000	0.000	0.000	0.000	0.000	0.000	0.000	0.000	0.000	0.021	0.020	0.019	0.020	3.216	0.020	0.169	316	2384	100	283	13232	13515	371	18326	18697	Error	Error	-5.547	283	13232	371	18326	263468	6494496	1.009	9.634	0	0	0
1	15	8	"A48"	"A48"	16790	1750	100	720	808	507	62	473	473	504	319	63	43	17	0	15817	20470	13609	66	2283	2283	2448	1529	62	93	89	0	0.000	0.000	0.000	0.000	0.000	0.000	0.000	0.000	0.000	0.000	0.000	0.000	0.000	0.000	0.018	0.018	0.020	0.020	3.213	0.017	0.324	316	2384	100	247	13534	13781	335	18187	18522	Error	Error	-5.776	247	13534	335	18187	255241	6468429	0.953	11.787	0	0	0
1	16	8	"A49"	"A49"	17090	1750	100	795	810	298	36	481	481	506	229	45	59	28	0	21855	22415	11072	49	2305	2305	2351	505	21	97	95	0	0.000	0.000	0.000	0.000	0.000	0.000	0.000	0.000	0.000	0.000	0.000	0.000	0.000	0.000	0.016	0.016	0.017	0.016	2.936	0.015	0.267	316	2384	100	314	19550	19864	329	20110	20439	Error	Error	-5.960	314	19550	329	20110	255867	7083266	1.328	39.731	0	0	0
1	17	8	"A49"	"A49"	17390	1750	100	700	771	410	53	468	468	538	570	105	19	1	0	16371	17891	11109	62	2306	2306	2430	1403	57	90	87	0	0.000	0.000	0.000	0.000	0.000	0.000	0.000	0.000	0.000	0.000	0.000	0.000	0.000	0.000	0.016	0.019	0.020	0.021	3.212	0.018	0.110	316	2384	100	232	14065	14297	303	15585	15888	Error	Error	-5.922	232	14065	303	15585	243631	5653498	0.409	11.020	0	0	0
1	18	8	"A49"	"A49"	17690	1745	100	663	736	334	45	475	475	506	320	63	35	11	0	14949	17414	10639	61	2321	2321	2376	632	26	95	91	0	0.000	0.000	0.000	0.000	0.000	0.000	0.000	0.000	0.000	0.000	0.000	0.000	0.000	0.000	0.015	0.017	0.020	0.018	3.082	0.017	0.299	316	2384	100	188	12628	12816	261	15093	15354	Error	Error	-6.070	188	12628	261	15093	232601	5502791	0.719	23.794	0	0	0
1	1	9	"A50"	"A50"	12600	2055	100	488	517	227	43	424	424	454	228	50	23	6	0	5410	7676	6410	83	1902	1902	2030	1410	69	75	61	0	0.000	0.000	0.000	0.000	0.000	0.000	0.000	0.000	0.000	0.000	0.000	0.000	0.000	0.000	0.018	0.016	0.036	0.039	5.340	0.015	0.074	316	2384	100	64	3508	3572	93	5774	5867	Error	Error	-5.776	64	3508	93	5774	163255	2425683	0.276	4.004	0	0	0
1	2	9	"A50"	"A50"	12900	2055	100	538	565	257	45	426	426	455	217	47	31	11	0	8465	10973	8089	73	1936	1936	2019	682	33	85	78	0	0.000	0.000	0.000	0.000	0.000	0.000	0.000	0.000	0.000	0.000	0.000	0.000	0.000	0.000	0.017	0.015	0.023	0.029	4.570	0.015	0.158	316	2384	100	112	6529	6641	139	9037	9176	Error	Error	-5.865	112	6529	139	9037	178478	3467363	0.507	13.129	0	0	0
1	3	9	"A50"	"A50"	13200	2055	100	574	627	328	52	436	436	464	274	59	32	10	0	9728	13071	9779	74	1950	1950	2048	848	41	79	73	0	0.000	0.000	0.000	0.000	0.000	0.000	0.000	0.000	0.000	0.000	0.000	0.000	0.000	0.000	0.018	0.017	0.022	0.026	3.432	0.019	0.173	316	2384	100	138	7778	7916	191	11121	11312	Error	Error	-5.817	138	7778	191	11121	198048	4130513	0.595	12.999	0	0	0
1	4	9	"A51"	"A51"	13500	2055	100	675	772	914	118	441	441	484	613	126	11	1	0	16529	17694	10234	57	2048	2048	2191	1524	69	87	83	0	0.000	0.000	0.000	0.000	0.000	0.000	0.000	0.000	0.000	0.000	0.000	0.000	0.000	0.000	0.016	0.021	0.020	0.019	3.397	0.020	0.126	316	2384	100	234	14481	14715	331	15646	15977	Error	Error	-5.952	234	14481	331	15646	243869	5591263	0.470	10.173	0	0	0
1	5	9	"A51"	"A51"	13795	2055	100	578	610	265	43	448	448	478	244	51	34	10	0	11384	14860	10811	72	2058	2058	2218	1448	65	85	77	0	0.000	0.000	0.000	0.000	0.000	0.000	0.000	0.000	0.000	0.000	0.000	0.000	0.000	0.000	0.014	0.013	0.018	0.020	4.257	0.014	0.156	316	2384	100	130	9326	9456	162	12802	12964	Error	Error	-6.165	130	9326	162	12802	192621	4695660	0.541	8.731	0	0	0
1	6	9	"A51"	"A51"	14095	2055	100	620	627	269	42	444	444	500	1061	212	0	0	0	12330	14472	10036	69	2036	2036	2279	1816	79	79	75	0	0.000	0.000	0.000	0.000	0.000	0.000	0.000	0.000	0.000	0.000	0.000	0.000	0.000	0.000	0.017	0.015	0.021	0.023	4.265	0.016	0.008	316	2384	100	176	10294	10470	183	12436	12619	Error	Error	-5.870	176	10294	183	12436	198128	4573243	0.120	6.714	0	0	0
1	7	9	"A52"	"A52"	14395	2055	100	605	628	247	39	446	446	470	219	46	42	14	0	15719	15259	8905	58	2041	2041	2179	1303	59	82	77	0	0.000	0.000	0.000	0.000	0.000	0.000	0.000	0.000	0.000	0.000	0.000	0.000	0.000	0.000	0.012	0.014	0.019	0.017	3.906	0.014	0.229	316	2384	100	159	13678	13837	182	13218	13400	Error	Error	-6.427	159	13678	182	13218	198328	4821835	0.721	10.038	0	0	0
1	8	9	"A52"	"A52"	14695	2055	100	597	616	248	40	441	441	467	251	53	34	7	0	11248	12970	7813	60	2060	2060	2241	1485	66	86	82	0	0.000	0.000	0.000	0.000	0.000	0.000	0.000	0.000	0.000	0.000	0.000	0.000	0.000	0.000	0.017	0.016	0.021	0.021	3.932	0.014	0.140	316	2384	100	156	9188	9344	175	10910	11085	Error	Error	-5.880	156	9188	175	10910	194589	4098675	0.594	7.225	0	0	0
1	9	9	"A52"	"A52"	14995	2050	100	642	675	290	42	453	453	488	364	74	25	3	0	13137	14128	7185	50	2098	2098	2247	1313	58	88	85	0	0.000	0.000	0.000	0.000	0.000	0.000	0.000	0.000	0.000	0.000	0.000	0.000	0.000	0.000	0.017	0.018	0.021	0.020	3.381	0.016	0.091	316	2384	100	189	11039	11228	222	12030	12252	Error	Error	-5.868	189	11039	222	12030	213260	4464406	0.514	9.049	0	0	0
1	10	9	"A53"	"A53"	15295	2050	100	662	681	244	35	443	443	474	252	53	42	13	0	17298	16489	9019	54	2084	2084	2243	1379	61	84	82	0	0.000	0.000	0.000	0.000	0.000	0.000	0.000	0.000	0.000	0.000	0.000	0.000	0.000	0.000	0.014	0.017	0.019	0.021	3.042	0.015	0.209	316	2384	100	219	15214	15433	238	14405	14643	Error	Error	-6.118	219	15214	238	14405	215202	5210622	0.821	10.331	0	0	0
1	11	9	"A53"	"A53"	15595	2050	100	622	648	269	41	456	456	492	371	75	22	3	0	15111	15730	9065	57	2134	2134	2370	1613	68	83	79	0	0.000	0.000	0.000	0.000	0.000	0.000	0.000	0.000	0.000	0.000	0.000	0.000	0.000	0.000	0.013	0.014	0.017	0.018	3.517	0.014	0.185	316	2384	100	166	12977	13143	192	13596	13788	Error	Error	-6.289	166	12977	192	13596	204739	4970581	0.420	8.283	0	0	0
1	12	9	"A53"	"A53"	15895	2050	100	737	761	313	41	465	465	491	290	59	46	14	0	22067	20609	9520	46	2189	2189	2369	1366	57	92	88	0	0.000	0.000	0.000	0.000	0.000	0.000	0.000	0.000	0.000	0.000	0.000	0.000	0.000	0.000	0.014	0.016	0.016	0.016	3.099	0.016	0.187	316	2384	100	272	19878	20150	296	18420	18716	Error	Error	-6.191	272	19878	296	18420	240515	6512523	0.931	13.353	0	0	0
1	13	9	"A54"	"A54"	16195	2050	100	653	685	269	39	453	453	481	223	46	45	20	0	21284	19661	10305	52	2146	2146	2207	797	36	94	87	0	0.000	0.000	0.000	0.000	0.000	0.000	0.000	0.000	0.000	0.000	0.000	0.000	0.000	0.000	0.010	0.013	0.016	0.016	3.279	0.013	0.207	316	2384	100	200	19138	19338	232	17515	17747	Error	Error	-6.580	200	19138	232	17515	216385	6212811	0.915	21.900	0	0	0
1	14	9	"A54"	"A54"	16495	2050	100	683	720	260	36	451	451	491	311	63	41	10	0	21339	21012	10152	48	2184	2184	2241	692	30	98	94	0	0.000	0.000	0.000	0.000	0.000	0.000	0.000	0.000	0.000	0.000	0.000	0.000	0.000	0.000	0.012	0.014	0.016	0.015	2.803	0.013	0.117	316	2384	100	232	19155	19387	269	18828	19097	Error	Error	-6.367	232	19155	269	18828	227610	6639785	0.736	27.126	0	0	0
1	15	9	"A54"	"A54"	16795	2050	100	713	721	304	42	470	470	501	245	48	49	17	0	18799	18700	9095	48	2231	2231	2282	599	26	99	96	0	0.000	0.000	0.000	0.000	0.000	0.000	0.000	0.000	0.000	0.000	0.000	0.000	0.000	0.000	0.015	0.015	0.017	0.015	3.003	0.015	0.188	316	2384	100	243	16568	16811	251	16469	16720	Error	Error	-6.091	243	16568	251	16469	227716	5909221	0.898	27.409	0	0	0
1	16	9	"A55"	"A55"	17095	2050	100	672	739	614	83	470	470	528	860	162	2	0	0	15308	16501	10057	60	2255	2255	2341	993	42	87	81	0	0.000	0.000	0.000	0.000	0.000	0.000	0.000	0.000	0.000	0.000	0.000	0.000	0.000	0.000	0.015	0.019	0.020	0.020	3.338	0.036	0.036	316	2384	100	202	13053	13255	269	14246	14515	Error	Error	-6.014	202	13053	269	14246	233678	5214287	0.245	14.260	0	0	0
1	17	9	"A55"	"A55"	17395	2045	100	572	603	236	39	461	461	488	245	50	27	8	0	11006	12539	7123	56	2240	2240	2266	422	18	99	95	0	0.000	0.000	0.000	0.000	0.000	0.000	0.000	0.000	0.000	0.000	0.000	0.000	0.000	0.000	0.013	0.014	0.021	0.019	2.995	0.014	0.147	316	2384	100	111	8766	8877	142	10299	10441	Error	Error	-6.303	111	8766	142	10299	190635	3962268	0.469	24.344	0	0	0
1	18	9	"A55"	"A55"	17695	2045	100	581	609	246	40	465	465	496	238	47	32	8	0	10072	11183	6214	55	2249	2249	2280	491	21	97	94	0	0.000	0.000	0.000	0.000	0.000	0.000	0.000	0.000	0.000	0.000	0.000	0.000	0.000	0.000	0.015	0.016	0.022	0.023	3.100	0.015	0.063	316	2384	100	116	7823	7939	144	8934	9078	Error	Error	-6.076	116	7823	144	8934	192499	3533825	0.475	18.132	0	0	0
1	1	10	"A56"	"A56"	12600	2355	100	619	672	288	42	423	423	460	340	73	32	5	0	17966	18257	9523	52	1919	1919	2078	1316	63	93	90	0	0.000	0.000	0.000	0.000	0.000	0.000	0.000	0.000	0.000	0.000	0.000	0.000	0.000	0.000	0.012	0.015	0.015	0.015	3.065	0.013	0.077	316	2384	100	196	16047	16243	249	16338	16587	Error	Error	-6.355	196	16047	249	16338	212241	5769317	0.624	12.294	0	0	0
1	2	10	"A56"	"A56"	12900	2355	100	603	635	245	38	448	448	498	384	77	20	1	0	14731	15321	8870	57	1996	1996	2268	1753	77	84	81	0	0.000	0.000	0.000	0.000	0.000	0.000	0.000	0.000	0.000	0.000	0.000	0.000	0.000	0.000	0.012	0.014	0.018	0.018	3.871	0.013	0.168	316	2384	100	155	12735	12890	187	13325	13512	Error	Error	-6.360	155	12735	187	13325	200653	4841588	0.357	7.446	0	0	0
1	3	10	"A56"	"A56"	13200	2355	100	569	593	247	41	430	430	454	239	52	35	9	0	11880	13096	8147	62	1978	1978	2147	1361	63	82	80	0	0.000	0.000	0.000	0.000	0.000	0.000	0.000	0.000	0.000	0.000	0.000	0.000	0.000	0.000	0.014	0.015	0.019	0.022	4.271	0.014	0.164	316	2384	100	139	9902	10041	163	11118	11281	Error	Error	-6.155	139	9902	163	11118	187276	4138465	0.582	8.045	0	0	0
1	4	10	"A57"	"A57"	13500	2355	100	650	708	468	66	427	427	475	389	81	26	5	0	15203	16437	8838	53	1952	1952	1985	505	25	95	93	0	0.000	0.000	0.000	0.000	0.000	0.000	0.000	0.000	0.000	0.000	0.000	0.000	0.000	0.000	0.017	0.019	0.020	0.020	3.900	0.016	0.066	316	2384	100	223	13251	13474	281	14485	14766	Error	Error	-5.893	223	13251	281	14485	223634	5193944	0.599	28.618	0	0	0
1	5	10	"A57"	"A57"	13800	2355	100	565	614	293	47	445	445	497	468	94	13	0	0	9821	13248	9692	73	2007	2007	2225	1629	73	81	78	0	0.000	0.000	0.000	0.000	0.000	0.000	0.000	0.000	0.000	0.000	0.000	0.000	0.000	0.000	0.015	0.015	0.019	0.020	3.548	0.015	0.163	316	2384	100	120	7814	7934	169	11241	11410	Error	Error	-6.025	120	7814	169	11241	194075	4186375	0.250	6.767	0	0	0
1	6	10	"A57"	"A57"	14100	2355	100	615	649	318	48	435	435	467	334	71	27	5	0	11159	14107	9736	69	2014	2014	2191	1627	74	84	82	0	0.000	0.000	0.000	0.000	0.000	0.000	0.000	0.000	0.000	0.000	0.000	0.000	0.000	0.000	0.020	0.018	0.021	0.023	4.242	0.013	0.171	316	2384	100	180	9145	9325	214	12093	12307	Error	Error	-5.667	180	9145	214	12093	204970	4457757	0.545	7.324	0	0	0
1	7	10	"A58"	"A58"	14400	2355	100	649	705	485	68	444	444	470	216	45	47	21	0	15699	16896	9466	56	2044	2044	2111	751	35	93	89	0	0.000	0.000	0.000	0.000	0.000	0.000	0.000	0.000	0.000	0.000	0.000	0.000	0.000	0.000	0.015	0.018	0.018	0.020	3.019	0.018	0.191	316	2384	100	205	13655	13860	261	14852	15113	Error	Error	-6.058	205	13655	261	14852	222794	5339024	1.088	19.687	0	0	0
1	8	10	"A58"	"A58"	14700	2355	100	549	607	298	49	448	448	503	405	80	14	2	0	10246	13561	9237	68	2048	2048	2266	1716	75	84	82	0	0.000	0.000	0.000	0.000	0.000	0.000	0.000	0.000	0.000	0.000	0.000	0.000	0.000	0.000	0.012	0.014	0.017	0.019	4.145	0.016	0.084	316	2384	100	101	8198	8299	159	11513	11672	Error	Error	-6.343	101	8198	159	11513	191945	4285165	0.257	6.582	0	0	0
1	9	10	"A58"	"A58"	15000	2350	100	615	637	260	40	435	435	459	210	45	46	17	0	11942	14394	9002	62	2074	2074	2189	1160	52	85	83	0	0.000	0.000	0.000	0.000	0.000	0.000	0.000	0.000	0.000	0.000	0.000	0.000	0.000	0.000	0.018	0.016	0.020	0.022	3.864	0.015	0.228	316	2384	100	180	9868	10048	202	12320	12522	Error	Error	-5.777	180	9868	202	12320	201174	4548511	0.848	10.522	0	0	0
1	10	10	"A59"	"A59"	15300	2350	100	732	741	239	32	447	447	476	244	51	55	18	0	22353	20659	7760	37	2149	2149	2256	812	35	97	93	0	0.000	0.000	0.000	0.000	0.000	0.000	0.000	0.000	0.000	0.000	0.000	0.000	0.000	0.000	0.014	0.016	0.016	0.015	2.785	0.014	0.284	316	2384	100	285	20204	20489	294	18510	18804	Error	Error	-6.148	285	20204	294	18510	234305	6528200	1.086	22.664	0	0	0
1	11	10	"A59"	"A59"	15600	2350	100	711	714	240	33	467	467	493	283	57	41	10	0	22032	20367	8075	39	2196	2196	2369	1228	51	94	89	0	0.000	0.000	0.000	0.000	0.000	0.000	0.000	0.000	0.000	0.000	0.000	0.000	0.000	0.000	0.012	0.014	0.016	0.014	2.475	0.014	0.129	316	2384	100	244	19836	20080	247	18171	18418	Error	Error	-6.345	244	19836	247	18171	225551	6435932	0.781	14.656	0	0	0
1	12	10	"A59"	"A59"	15900	2350	100	782	1116	2910	260	462	462	507	757	149	9	2	0	21775	20539	7788	37	2220	2220	2377	1244	52	96	92	0	0.000	0.000	0.000	0.000	0.000	0.000	0.000	0.000	0.000	0.000	0.000	0.000	0.000	0.000	0.016	0.036	0.019	0.018	3.317	0.023	0.012	316	2384	100	320	19555	19875	654	18319	18973	Error	Error	-5.933	320	19555	654	18319	352554	6490247	0.804	14.600	0	0	0
1	13	10	"A60"	"A60"	16200	2350	100	545	625	506	80	460	460	496	300	60	22	6	0	7010	10986	9217	83	2157	2157	2194	413	18	90	85	0	0.000	0.000	0.000	0.000	0.000	0.000	0.000	0.000	0.000	0.000	0.000	0.000	0.000	0.000	0.018	0.019	0.026	0.033	5.768	0.017	0.098	316	2384	100	85	4853	4938	165	8829	8994	Error	Error	-5.835	85	4853	165	8829	197361	3471481	0.430	21.288	0	0	0
1	14	10	"A60"	"A60"	16500	2350	100	519	541	222	41	450	450	487	399	81	8	0	0	5221	7672	6909	90	2148	2148	2224	1100	49	84	64	0	0.000	0.000	0.000	0.000	0.000	0.000	0.000	0.000	0.000	0.000	0.000	0.000	0.000	0.000	0.022	0.016	0.035	0.037	4.477	0.040	0.106	316	2384	100	69	3073	3142	91	5524	5615	Error	Error	-5.477	69	3073	91	5524	171060	2424461	0.135	4.953	0	0	0
1	15	10	"A60"	"A60"	16800	2350	100	495	520	211	40	442	442	477	288	60	15	3	0	4930	7501	6125	81	2164	2164	2191	387	17	93	86	0	0.000	0.000	0.000	0.000	0.000	0.000	0.000	0.000	0.000	0.000	0.000	0.000	0.000	0.000	0.019	0.015	0.034	0.039	5.235	0.011	0.020	316	2384	100	53	2766	2819	78	5337	5415	Error	Error	-5.706	53	2766	78	5337	164394	2370162	0.149	13.721	0	0	0
1	16	10	"A61"	"A61"	17100	2350	100	690	825	1308	158	459	459	489	333	68	35	8	0	17446	18610	11201	60	2214	2214	2268	640	28	97	91	0	0.000	0.000	0.000	0.000	0.000	0.000	0.000	0.000	0.000	0.000	0.000	0.000	0.000	0.000	0.015	0.022	0.018	0.018	3.119	0.026	0.101	316	2384	100	231	15232	15463	366	16396	16762	Error	Error	-6.043	231	15232	366	16396	260720	5880812	1.009	25.534	0	0	0
1	17	10	"A61"	"A61"	17400	2345	100	611	674	541	80	467	467	506	427	84	15	2	0	10008	13157	8529	64	2233	2233	2343	1253	53	90	88	0	0.000	0.000	0.000	0.000	0.000	0.000	0.000	0.000	0.000	0.000	0.000	0.000	0.000	0.000	0.019	0.019	0.022	0.022	4.030	0.016	0.068	316	2384	100	144	7775	7919	207	10924	11131	Error	Error	-5.755	144	7775	207	10924	213098	4157648	0.393	8.630	0	0	0
1	18	10	"A61"	"A61"	17700	2345	100	668	700	280	40	475	475	506	276	54	37	9	0	13413	15719	8903	56	2288	2288	2344	631	26	97	93	0	0.000	0.000	0.000	0.000	0.000	0.000	0.000	0.000	0.000	0.000	0.000	0.000	0.000	0.000	0.017	0.017	0.020	0.019	3.039	0.015	0.143	316	2384	100	193	11125	11318	225	13431	13656	Error	Error	-5.849	193	11125	225	13431	221099	4967092	0.703	21.197	0	0	0
1	1	11	"A62"	"A62"	12605	2655	100	503	537	207	38	421	421	456	404	88	8	0	0	5907	6372	2965	46	1880	1880	2003	937	46	87	81	0	0.000	0.000	0.000	0.000	0.000	0.000	0.000	0.000	0.000	0.000	0.000	0.000	0.000	0.000	0.020	0.026	0.046	0.046	3.916	0.017	0.066	316	2384	100	82	4027	4109	116	4492	4608	Error	Error	-5.618	82	4027	116	4492	169806	2013516	0.200	4.663	0	0	0
1	2	11	"A62"	"A62"	12905	2655	100	516	552	241	43	441	441	471	244	51	25	7	0	6503	8353	5763	68	1947	1947	2193	1989	90	68	52	0	0.000	0.000	0.000	0.000	0.000	0.000	0.000	0.000	0.000	0.000	0.000	0.000	0.000	0.000	0.016	0.017	0.030	0.035	5.081	0.018	0.170	316	2384	100	75	4556	4631	111	6406	6517	Error	Error	-5.925	75	4556	111	6406	174561	2639537	0.332	3.097	0	0	0
1	3	11	"A62"	"A62"	13205	2655	100	543	570	237	41	436	436	493	1079	218	0	0	0	7811	9847	7181	72	1964	1964	2184	2137	97	67	55	0	0.000	0.000	0.000	0.000	0.000	0.000	0.000	0.000	0.000	0.000	0.000	0.000	0.000	0.000	0.018	0.017	0.029	0.031	3.991	0.016	0.168	316	2384	100	107	5847	5954	134	7883	8017	Error	Error	-5.772	107	5847	134	7883	180108	3111628	0.071	3.586	0	0	0
1	4	11	"A63"	"A63"	13505	2655	100	732	756	283	37	441	441	467	225	48	59	32	0	22339	20121	10140	50	2008	2008	2206	1412	64	87	83	0	0.000	0.000	0.000	0.000	0.000	0.000	0.000	0.000	0.000	0.000	0.000	0.000	0.000	0.000	0.014	0.017	0.019	0.020	2.967	0.016	0.307	316	2384	100	291	20331	20622	315	18113	18428	Error	Error	-6.127	291	20331	315	18113	238779	6358256	1.284	12.688	0	0	0
1	5	11	"A63"	"A63"	13805	2655	100	653	866	2208	254	429	429	475	635	133	10	1	0	14068	17642	12692	71	1971	1971	2146	1483	69	88	85	1	0.000	0.000	0.000	0.000	0.000	0.000	0.000	0.000	0.000	0.000	0.000	0.000	0.000	0.000	0.019	0.028	0.020	0.020	2.833	0.043	0.092	316	2384	100	224	12097	12321	437	15671	16108	Error	Error	-5.755	224	12097	437	15671	273552	5574823	0.616	10.449	0	0	0
1	6	11	"A63"	"A63"	14105	2655	100	662	699	288	41	419	419	446	271	60	46	18	0	14921	16684	9455	56	1947	1947	2115	1367	64	91	87	0	0.000	0.000	0.000	0.000	0.000	0.000	0.000	0.000	0.000	0.000	0.000	0.000	0.000	0.000	0.019	0.019	0.022	0.022	2.998	0.016	0.138	316	2384	100	243	12974	13217	280	14737	15017	Error	Error	-5.739	243	12974	280	14737	220941	5272177	0.934	10.658	0	0	0
1	7	11	"A64"	"A64"	14405	2655	100	637	653	245	37	425	425	461	281	60	38	9	0	19115	17774	9772	54	2000	2000	2135	1216	56	87	82	0	0.000	0.000	0.000	0.000	0.000	0.000	0.000	0.000	0.000	0.000	0.000	0.000	0.000	0.000	0.012	0.014	0.016	0.016	3.304	0.013	0.166	316	2384	100	212	17115	17327	228	15774	16002	Error	Error	-6.335	212	17115	228	15774	206496	5616690	0.683	12.861	0	0	0
1	8	11	"A64"	"A64"	14705	2655	100	630	664	274	41	431	431	461	241	52	42	16	0	12136	15912	9606	60	2021	2021	2254	1845	81	90	87	0	0.000	0.000	0.000	0.000	0.000	0.000	0.000	0.000	0.000	0.000	0.000	0.000	0.000	0.000	0.020	0.017	0.020	0.019	3.369	0.015	0.175	316	2384	100	199	10115	10314	233	13891	14124	Error	Error	-5.668	199	10115	233	13891	209755	5028308	0.842	7.403	0	0	0
1	9	11	"A64"	"A64"	15005	2650	100	661	704	313	44	449	449	480	231	48	46	20	0	15121	18363	10659	58	2088	2088	2292	1945	84	93	90	0	0.000	0.000	0.000	0.000	0.000	0.000	0.000	0.000	0.000	0.000	0.000	0.000	0.000	0.000	0.016	0.016	0.018	0.017	2.784	0.013	0.273	316	2384	100	212	13033	13245	255	16275	16530	Error	Error	-5.942	212	13033	255	16275	222437	5802726	0.970	8.263	0	0	0
1	10	11	"A65"	"A65"	15305	2650	100	875	892	284	31	465	465	558	871	156	6	0	0	28462	28193	9700	34	2230	2230	2559	2550	99	99	93	0	0.000	0.000	0.000	0.000	0.000	0.000	0.000	0.000	0.000	0.000	0.000	0.000	0.000	0.000	0.016	0.016	0.016	0.015	2.331	0.027	0.091	316	2384	100	410	26232	26642	427	25963	26390	Error	Error	-6.000	410	26232	427	25963	281863	8909046	0.383	10.053	0	0	0
1	11	11	"A65"	"A65"	15605	2650	100	711	780	417	53	459	459	520	813	156	6	0	0	19558	19189	9442	49	2188	2188	2443	2487	101	95	84	0	0.000	0.000	0.000	0.000	0.000	0.000	0.000	0.000	0.000	0.000	0.000	0.000	0.000	0.000	0.015	0.019	0.018	0.017	2.636	0.016	0.267	316	2384	100	252	17370	17622	321	17001	17322	Error	Error	-6.107	252	17370	321	17001	246389	6063640	0.320	6.733	0	0	0
1	12	11	"A65"	"A65"	15905	2650	100	651	676	266	39	458	458	489	263	53	40	12	0	16637	16460	9411	57	2168	2168	2327	1302	55	97	92	0	0.000	0.000	0.000	0.000	0.000	0.000	0.000	0.000	0.000	0.000	0.000	0.000	0.000	0.000	0.013	0.015	0.017	0.016	3.057	0.014	0.263	316	2384	100	193	14469	14662	218	14292	14510	Error	Error	-6.228	193	14469	218	14292	213459	5201259	0.711	10.855	0	0	0
1	13	11	"A66"	"A66"	16200	2650	100	686	725	306	42	457	457	504	385	76	30	5	0	19163	19899	11590	58	2174	2174	2293	1205	52	92	84	0	0.000	0.000	0.000	0.000	0.000	0.000	0.000	0.000	0.000	0.000	0.000	0.000	0.000	0.000	0.013	0.015	0.016	0.016	2.892	0.014	0.253	316	2384	100	229	16989	17218	268	17725	17993	Error	Error	-6.213	229	16989	268	17725	229024	6287943	0.574	14.611	0	0	0
1	14	11	"A66"	"A66"	16500	2650	100	696	720	280	38	444	444	474	291	61	43	13	0	22811	21470	10379	48	2144	2144	2223	683	30	97	94	0	0.000	0.000	0.000	0.000	0.000	0.000	0.000	0.000	0.000	0.000	0.000	0.000	0.000	0.000	0.012	0.014	0.015	0.014	2.626	0.013	0.262	316	2384	100	252	20667	20919	276	19326	19602	Error	Error	-6.358	252	20667	276	19326	227647	6784497	0.845	28.180	0	0	0
1	15	11	"A66"	"A66"	16800	2650	100	722	751	374	49	454	454	525	1132	215	0	0	0	21918	21605	10864	50	2155	2155	2235	746	33	98	94	0	0.000	0.000	0.000	0.000	0.000	0.000	0.000	0.000	0.000	0.000	0.000	0.000	0.000	0.000	0.014	0.015	0.016	0.015	2.740	0.014	0.072	316	2384	100	268	19763	20031	297	19450	19747	Error	Error	-6.204	268	19763	297	19450	237357	6827308	0.200	25.965	0	0	0
1	16	11	"A67"	"A67"	17100	2650	100	590	629	277	44	457	457	492	270	54	31	9	0	12385	14732	10910	74	2168	2168	2349	1670	71	75	70	0	0.000	0.000	0.000	0.000	0.000	0.000	0.000	0.000	0.000	0.000	0.000	0.000	0.000	0.000	0.013	0.014	0.017	0.023	4.966	0.014	0.188	316	2384	100	133	10217	10350	172	12564	12736	Error	Error	-6.263	133	10217	172	12564	198862	4655187	0.507	7.415	0	0	0
1	17	11	"A67"	"A67"	17400	2645	100	623	676	318	47	469	469	530	512	96	13	1	0	11409	13729	8937	65	2208	2208	2294	1000	43	95	90	0	0.000	0.000	0.000	0.000	0.000	0.000	0.000	0.000	0.000	0.000	0.000	0.000	0.000	0.000	0.017	0.018	0.021	0.020	3.387	0.016	0.077	316	2384	100	154	9201	9355	207	11521	11728	Error	Error	-5.901	154	9201	207	11521	213579	4338295	0.285	11.435	0	0	0
1	18	11	"A67"	"A67"	17700	2645	100	616	650	257	39	485	485	524	429	81	15	0	0	11244	12951	8164	63	2246	2246	2277	434	19	99	95	0	0.000	0.000	0.000	0.000	0.000	0.000	0.000	0.000	0.000	0.000	0.000	0.000	0.000	0.000	0.015	0.015	0.020	0.020	3.550	0.014	0.080	316	2384	100	131	8998	9129	165	10705	10870	Error	Error	-6.102	131	8998	165	10705	205259	4092442	0.294	24.594	0	0	0
1	1	12	"A68"	"A68"	12610	2955	100	623	645	240	37	425	425	460	298	64	34	7	0	15795	14787	7646	51	1873	1873	1946	644	33	97	95	0	0.000	0.000	0.000	0.000	0.000	0.000	0.000	0.000	0.000	0.000	0.000	0.000	0.000	0.000	0.014	0.017	0.019	0.018	2.984	0.014	0.180	316	2384	100	198	13922	14120	220	12914	13134	Error	Error	-6.136	198	13922	220	12914	203750	4672554	0.621	19.939	0	0	0
1	2	12	"A68"	"A68"	12910	2955	100	612	653	269	41	427	427	468	284	60	36	11	0	11200	12771	8636	67	1936	1936	2109	1462	69	87	73	0	0.000	0.000	0.000	0.000	0.000	0.000	0.000	0.000	0.000	0.000	0.000	0.000	0.000	0.000	0.020	0.021	0.024	0.027	3.482	0.020	0.159	316	2384	100	185	9264	9449	226	10835	11061	Error	Error	-5.646	185	9264	226	10835	206459	4035517	0.651	7.293	0	0	0
1	3	12	"A68"	"A68"	13210	2955	100	669	742	494	66	447	447	473	239	50	47	20	0	17844	16428	9205	56	1969	1969	2113	1152	54	90	88	0	0.000	0.000	0.000	0.000	0.000	0.000	0.000	0.000	0.000	0.000	0.000	0.000	0.000	0.000	0.014	0.020	0.020	0.020	3.268	0.018	0.213	316	2384	100	222	15875	16097	295	14459	14754	Error	Error	-6.160	222	15875	295	14459	234422	5191258	1.126	12.426	0	0	0
1	4	12	"A69"	"A69"	13505	2955	100	780	820	352	42	451	451	495	432	87	38	6	0	27196	23910	12361	51	1984	1984	2182	1605	73	91	87	0	0.000	0.000	0.000	0.000	0.000	0.000	0.000	0.000	0.000	0.000	0.000	0.000	0.000	0.000	0.013	0.017	0.017	0.017	2.511	0.016	0.214	316	2384	100	329	25212	25541	369	21926	22295	Error	Error	-6.260	329	25212	369	21926	259266	7555632	0.752	13.538	0	0	0
1	5	12	"A69"	"A69"	13805	2955	100	671	677	260	38	431	431	463	269	58	45	12	0	10761	14923	11278	75	1994	1994	2448	3206	130	80	69	0	0.000	0.000	0.000	0.000	0.000	0.000	0.000	0.000	0.000	0.000	0.000	0.000	0.000	0.000	0.027	0.019	0.023	0.029	4.179	0.015	0.371	316	2384	100	240	8767	9007	246	12929	13175	Error	Error	-5.191	240	8767	246	12929	213989	4715585	0.796	3.891	0	0	0
1	6	12	"A69"	"A69"	14105	2955	100	671	677	280	41	457	457	504	460	91	19	1	0	10675	14473	10973	75	2002	2002	2682	3963	147	79	53	0	0.000	0.000	0.000	0.000	0.000	0.000	0.000	0.000	0.000	0.000	0.000	0.000	0.000	0.000	0.025	0.018	0.022	0.024	4.019	0.020	0.120	316	2384	100	214	8673	8887	220	12471	12691	Error	Error	-5.341	214	8673	220	12471	214031	4573426	0.376	2.975	0	0	0
1	7	12	"A70"	"A70"	14405	2955	100	680	754	390	51	452	452	483	355	73	37	8	0	15538	16841	9101	54	1978	1978	2050	590	28	95	90	0	0.000	0.000	0.000	0.000	0.000	0.000	0.000	0.000	0.000	0.000	0.000	0.000	0.000	0.000	0.017	0.020	0.020	0.020	2.882	0.019	0.239	316	2384	100	228	13560	13788	302	14863	15165	Error	Error	-5.894	228	13560	302	14863	238218	5321904	0.763	25.069	0	0	0
1	8	12	"A70"	"A70"	14705	2950	100	649	683	313	45	458	458	502	451	89	19	3	0	8242	13412	10928	81	2030	2030	2267	2211	97	84	63	0	0.000	0.000	0.000	0.000	0.000	0.000	0.000	0.000	0.000	0.000	0.000	0.000	0.000	0.000	0.031	0.020	0.026	0.029	3.230	0.016	0.211	316	2384	100	191	6212	6403	225	11382	11607	Error	Error	-5.023	191	6212	225	11382	215685	4238228	0.401	5.041	0	0	0
1	9	12	"A70"	"A70"	15005	2950	100	604	664	356	53	467	467	514	803	156	3	0	0	10946	14915	10444	70	2017	2017	2178	1378	63	85	82	0	0.000	0.000	0.000	0.000	0.000	0.000	0.000	0.000	0.000	0.000	0.000	0.000	0.000	0.000	0.015	0.015	0.018	0.019	3.299	0.015	0.146	316	2384	100	137	8929	9066	197	12898	13095	Error	Error	-6.026	137	8929	197	12898	209929	4713264	0.187	9.243	0	0	0
1	10	12	"A71"	"A71"	15305	2950	100	747	799	302	37	457	457	507	484	95	27	3	0	20693	20689	7322	35	2087	2087	2156	774	35	100	98	0	0.000	0.000	0.000	0.000	0.000	0.000	0.000	0.000	0.000	0.000	0.000	0.000	0.000	0.000	0.016	0.018	0.019	0.015	2.785	0.016	0.076	316	2384	100	290	18606	18896	342	18602	18944	Error	Error	-6.004	290	18606	342	18602	252333	6537586	0.603	23.944	0	0	0
1	11	12	"A71"	"A71"	15605	2950	100	723	727	310	42	447	447	468	195	41	58	32	0	18491	16331	8834	54	2062	2062	2191	1252	57	93	90	0	0.000	0.000	0.000	0.000	0.000	0.000	0.000	0.000	0.000	0.000	0.000	0.000	0.000	0.000	0.017	0.020	0.022	0.023	3.209	0.018	0.347	316	2384	100	276	16429	16705	280	14269	14549	Error	Error	-5.895	276	16429	280	14269	229589	5160668	1.328	11.294	0	0	0
1	12	12	"A71"	"A71"	15905	2950	100	735	755	271	35	459	459	541	1225	226	0	0	0	20323	19414	8221	42	2122	2122	2308	1468	63	96	93	0	0.000	0.000	0.000	0.000	0.000	0.000	0.000	0.000	0.000	0.000	0.000	0.000	0.000	0.000	0.015	0.017	0.019	0.017	2.586	0.023	0.020	316	2384	100	276	18201	18477	296	17292	17588	Error	Error	-6.043	276	18201	296	17292	238535	6134853	0.175	11.653	0	0	0
1	13	12	"A72"	"A72"	16205	2950	100	670	704	306	43	462	462	496	467	94	18	1	0	15908	15640	7665	49	2085	2085	2133	651	30	97	90	0	0.000	0.000	0.000	0.000	0.000	0.000	0.000	0.000	0.000	0.000	0.000	0.000	0.000	0.000	0.015	0.018	0.020	0.020	3.345	0.021	0.058	316	2384	100	208	13823	14031	242	13555	13797	Error	Error	-6.054	208	13823	242	13555	222498	4942227	0.445	20.748	0	0	0
1	14	12	"A72"	"A72"	16505	2950	100	700	720	265	36	458	458	528	965	182	1	0	0	18170	17918	8506	47	2107	2107	2225	1493	67	91	88	0	0.000	0.000	0.000	0.000	0.000	0.000	0.000	0.000	0.000	0.000	0.000	0.000	0.000	0.000	0.015	0.017	0.019	0.017	2.926	0.015	0.190	316	2384	100	242	16063	16305	262	15811	16073	Error	Error	-6.053	242	16063	262	15811	227431	5662208	0.199	10.511	0	0	0
1	15	12	"A72"	"A72"	16805	2950	100	650	688	358	52	464	464	511	466	91	14	2	0	13679	14851	8098	54	2112	2112	2172	793	36	96	91	0	0.000	0.000	0.000	0.000	0.000	0.000	0.000	0.000	0.000	0.000	0.000	0.000	0.000	0.000	0.016	0.018	0.020	0.019	3.356	0.016	0.112	316	2384	100	186	11567	11753	224	12739	12963	Error	Error	-5.959	186	11567	224	12739	217293	4693029	0.380	15.989	0	0	0
1	16	12	"A73"	"A73"	17105	2950	100	477	498	190	38	468	468	497	326	65	7	0	0	3952	5165	4051	78	2094	2094	2132	482	22	80	72	0	0.000	0.000	0.000	0.000	0.000	0.000	0.000	0.000	0.000	0.000	0.000	0.000	0.000	0.000	0.005	0.010	0.061	0.068	4.627	0.015	0.009	316	2384	100	9	1858	1867	30	3071	3101	Error	Error	-7.690	9	1858	30	3071	157418	1632174	0.003	6.293	0	0	0
1	17	12	"A73"	"A73"	17405	2945	100	523	555	265	47	476	476	843	3953	468	0	0	0	4053	5504	4158	75	2155	2155	2683	4816	179	17	9	0	0.000	0.000	0.000	0.000	0.000	0.000	0.000	0.000	0.000	0.000	0.000	0.000	0.000	0.000	0.025	0.024	0.071	0.066	4.200	0.025	0.013	316	2384	100	47	1898	1945	79	3349	3428	Error	Error	-5.336	47	1898	79	3349	175500	1739383	-0.073	0.586	0	0	0
1	18	12	"A73"	"A73"	17705	2945	100	517	531	201	37	485	485	517	322	62	6	1	0	4218	5325	3757	70	2219	2219	2250	527	23	87	75	0	0.000	0.000	0.000	0.000	0.000	0.000	0.000	0.000	0.000	0.000	0.000	0.000	0.000	0.000	0.016	0.015	0.063	0.058	4.136	0.023	0.040	316	2384	100	32	1999	2031	46	3106	3152	Error	Error	-5.965	32	1999	46	3106	167783	1682557	0.043	5.835	0	0	0
1	1	13	"A74"	"A74"	12610	3255	100	649	688	338	49	421	421	459	389	84	26	4	0	15105	15600	9188	58	1880	1880	2008	1339	66	87	84	0	0.000	0.000	0.000	0.000	0.000	0.000	0.000	0.000	0.000	0.000	0.000	0.000	0.000	0.000	0.017	0.019	0.021	0.020	3.583	0.021	0.111	316	2384	100	228	13225	13453	267	13720	13987	Error	Error	-5.858	228	13225	267	13720	217536	4929461	0.589	10.151	0	0	0
1	2	13	"A74"	"A74"	12910	3255	100	609	647	271	41	426	426	455	266	58	36	12	0	9137	12163	8673	71	1902	1902	2251	2709	120	84	65	0	0.000	0.000	0.000	0.000	0.000	0.000	0.000	0.000	0.000	0.000	0.000	0.000	0.000	0.000	0.025	0.022	0.026	0.028	3.604	0.016	0.197	316	2384	100	183	7235	7418	221	10261	10482	Error	Error	-5.305	183	7235	221	10261	204576	3843451	0.722	3.659	0	0	0
1	3	13	"A74"	"A74"	13210	3255	100	720	783	628	80	444	444	483	455	94	25	2	0	16159	17298	9732	56	1990	1990	2193	1369	62	88	85	0	0.000	0.000	0.000	0.000	0.000	0.000	0.000	0.000	0.000	0.000	0.000	0.000	0.000	0.000	0.019	0.022	0.021	0.023	3.238	0.020	0.060	316	2384	100	276	14169	14445	339	15308	15647	Error	Error	-5.682	276	14169	339	15308	247582	5466292	0.659	11.034	0	0	0
1	4	13	"A75"	"A75"	13510	3255	100	629	676	322	47	431	431	456	224	49	45	19	0	13447	13576	7008	51	1934	1934	2041	835	40	91	85	0	0.000	0.000	0.000	0.000	0.000	0.000	0.000	0.000	0.000	0.000	0.000	0.000	0.000	0.000	0.017	0.021	0.022	0.022	2.891	0.020	0.259	316	2384	100	198	11513	11711	245	11642	11887	Error	Error	-5.862	198	11513	245	11642	213674	4290057	0.982	13.814	0	0	0
1	5	13	"A75"	"A75"	13810	3255	100	622	640	272	42	427	427	469	478	101	16	1	0	10180	12560	7358	58	1953	1953	2172	1506	69	89	85	0	0.000	0.000	0.000	0.000	0.000	0.000	0.000	0.000	0.000	0.000	0.000	0.000	0.000	0.000	0.024	0.020	0.025	0.026	3.098	0.030	0.093	316	2384	100	195	8227	8422	213	10607	10820	Error	Error	-5.399	195	8227	213	10607	202397	3968957	0.358	6.898	0	0	0
1	6	13	"A75"	"A75"	14110	3255	100	615	654	261	39	434	434	464	258	55	38	13	0	12068	12703	6566	51	1963	1963	2148	1099	51	93	87	0	0.000	0.000	0.000	0.000	0.000	0.000	0.000	0.000	0.000	0.000	0.000	0.000	0.000	0.000	0.018	0.020	0.024	0.023	2.950	0.020	0.254	316	2384	100	181	10105	10286	220	10740	10960	Error	Error	-5.803	181	10105	220	10740	206658	4014181	0.736	9.604	0	0	0
1	7	13	"A76"	"A76"	14410	3255	100	621	670	291	43	419	419	459	396	86	26	3	0	13847	13176	7169	54	1923	1923	1993	737	36	90	82	0	0.000	0.000	0.000	0.000	0.000	0.000	0.000	0.000	0.000	0.000	0.000	0.000	0.000	0.000	0.017	0.022	0.024	0.024	3.895	0.019	0.050	316	2384	100	202	11924	12126	251	11253	11504	Error	Error	-5.883	202	11924	251	11253	211855	4163731	0.533	15.174	0	0	0
1	8	13	"A76"	"A76"	14710	3250	100	605	640	269	42	436	436	461	230	49	40	16	0	11822	13389	7098	53	1969	1969	2041	887	43	96	92	0	0.000	0.000	0.000	0.000	0.000	0.000	0.000	0.000	0.000	0.000	0.000	0.000	0.000	0.000	0.017	0.018	0.021	0.020	3.104	0.016	0.196	316	2384	100	169	9853	10022	204	11420	11624	Error	Error	-5.865	169	9853	204	11420	202247	4230989	0.778	12.794	0	0	0
1	9	13	"A76"	"A76"	15010	3250	100	652	728	605	83	427	427	463	253	54	44	16	0	14139	14186	6471	45	1987	1987	2041	576	28	97	92	0	0.000	0.000	0.000	0.000	0.000	0.000	0.000	0.000	0.000	0.000	0.000	0.000	0.000	0.000	0.019	0.025	0.022	0.021	3.281	0.024	0.156	316	2384	100	225	12152	12377	301	12199	12500	Error	Error	-5.755	225	12152	301	12199	229976	4482859	1.047	21.085	0	0	0
1	10	13	"A77"	"A77"	15310	3250	100	1056	1114	574	51	436	436	460	198	43	80	64	0	15176	14421	6914	47	2007	2007	2078	750	36	95	86	0	0.000	0.000	0.000	0.000	0.000	0.000	0.000	0.000	0.000	0.000	0.000	0.000	0.000	0.000	0.047	0.055	0.054	0.052	2.239	0.052	0.564	316	2384	100	620	13169	13789	678	12414	13092	Error	Error	-4.409	620	13169	678	12414	352016	4557171	3.303	16.457	0	0	0
1	11	13	"A77"	"A77"	15610	3250	100	957	1046	514	49	441	441	480	315	65	65	39	0	13095	13805	6764	48	2047	2047	2130	909	42	95	92	0	0.000	0.000	0.000	0.000	0.000	0.000	0.000	0.000	0.000	0.000	0.000	0.000	0.000	0.000	0.047	0.051	0.053	0.047	2.344	0.056	0.515	316	2384	100	516	11048	11564	605	11758	12363	Error	Error	-4.420	516	11048	605	11758	330496	4362269	1.797	12.844	0	0	0
1	12	13	"A77"	"A77"	15910	3250	100	1215	1256	566	45	438	438	463	223	48	85	66	0	17239	17009	7517	44	2039	2039	2087	539	25	99	97	0	0.000	0.000	0.000	0.000	0.000	0.000	0.000	0.000	0.000	0.000	0.000	0.000	0.000	0.000	0.051	0.055	0.051	0.050	2.072	0.051	0.594	316	2384	100	777	15200	15977	818	14970	15788	Error	Error	-4.290	777	15200	818	14970	396931	5374804	3.556	27.685	0	0	0
1	13	13	"A78"	"A78"	16210	3250	100	668	711	356	50	439	439	467	240	51	48	21	0	16510	14677	9018	61	2070	2070	2235	1305	58	79	71	0	0.000	0.000	0.000	0.000	0.000	0.000	0.000	0.000	0.000	0.000	0.000	0.000	0.000	0.000	0.016	0.022	0.023	0.027	4.583	0.016	0.111	316	2384	100	229	14440	14669	272	12607	12879	Error	Error	-5.979	229	14440	272	12607	224763	4637782	1.017	9.534	0	0	0
1	14	13	"A78"	"A78"	16510	3250	100	730	843	1287	152	447	447	480	326	67	42	7	0	15116	15313	6712	43	2105	2105	2163	675	31	98	95	0	0.000	0.000	0.000	0.000	0.000	0.000	0.000	0.000	0.000	0.000	0.000	0.000	0.000	0.000	0.022	0.030	0.023	0.023	2.892	0.022	0.047	316	2384	100	283	13011	13294	396	13208	13604	Error	Error	-5.523	283	13011	396	13208	266449	4838827	1.113	19.481	0	0	0
1	15	13	"A78"	"A78"	16810	3250	100	665	715	403	56	428	428	460	247	53	48	19	0	15947	15795	7666	48	2056	2056	2101	454	21	99	96	0	0.000	0.000	0.000	0.000	0.000	0.000	0.000	0.000	0.000	0.000	0.000	0.000	0.000	0.000	0.017	0.021	0.021	0.021	3.461	0.019	0.177	316	2384	100	237	13891	14128	287	13739	14026	Error	Error	-5.873	237	13891	287	13739	225915	4991347	1.032	30.163	0	0	0
1	16	13	"A79"	"A79"	17110	3250	100	572	616	269	43	452	452	486	350	72	19	3	0	8914	10491	7854	74	2136	2136	2271	1495	65	73	67	0	0.000	0.000	0.000	0.000	0.000	0.000	0.000	0.000	0.000	0.000	0.000	0.000	0.000	0.000	0.018	0.020	0.026	0.033	5.475	0.014	0.159	316	2384	100	120	6778	6898	164	8355	8519	Error	Error	-5.820	120	6778	164	8355	194714	3315008	0.371	5.498	0	0	0
1	17	13	"A79"	"A79"	17410	3245	100	628	668	284	42	468	468	515	460	89	14	1	0	11543	13588	8825	64	2157	2157	2243	1040	46	92	88	0	0.000	0.000	0.000	0.000	0.000	0.000	0.000	0.000	0.000	0.000	0.000	0.000	0.000	0.000	0.017	0.017	0.023	0.022	3.473	0.015	0.146	316	2384	100	160	9386	9546	200	11431	11631	Error	Error	-5.874	160	9386	200	11431	211052	4293825	0.333	10.909	0	0	0
1	18	13	"A79"	"A79"	17710	3245	100	676	771	825	107	500	500	652	1876	287	0	0	0	11625	13135	7585	57	2249	2249	2545	3644	143	83	59	0	0.000	0.000	0.000	0.000	0.000	0.000	0.000	0.000	0.000	0.000	0.000	0.000	0.000	0.000	0.019	0.025	0.026	0.026	3.209	0.281	0.388	316	2384	100	176	9376	9552	271	10886	11157	Error	Error	-5.735	176	9376	271	10886	243530	4150760	0.063	2.906	0	0	0
1	1	14	"A80"	"A80"	12615	3555	100	569	612	303	49	431	431	473	441	93	15	2	0	10529	12361	8111	65	1923	1923	2133	2047	95	81	75	0	0.000	0.000	0.000	0.000	0.000	0.000	0.000	0.000	0.000	0.000	0.000	0.000	0.000	0.000	0.016	0.017	0.021	0.022	3.615	0.014	0.066	316	2384	100	138	8606	8744	181	10438	10619	Error	Error	-5.963	138	8606	181	10438	193410	3906177	0.315	4.997	0	0	0
1	2	14	"A80"	"A80"	12915	3555	100	578	625	295	47	421	421	457	351	76	23	4	0	7876	11143	8078	72	1911	1911	2198	2167	98	87	70	0	0.000	0.000	0.000	0.000	0.000	0.000	0.000	0.000	0.000	0.000	0.000	0.000	0.000	0.000	0.026	0.022	0.027	0.027	4.471	0.017	0.213	316	2384	100	157	5965	6122	204	9232	9436	Error	Error	-5.248	157	5965	204	9232	197361	3521203	0.479	4.128	0	0	0
1	3	14	"A80"	"A80"	13215	3555	100	593	605	252	41	421	421	447	247	55	36	10	0	8604	11792	8851	75	1954	1954	2205	2030	92	84	71	0	0.000	0.000	0.000	0.000	0.000	0.000	0.000	0.000	0.000	0.000	0.000	0.000	0.000	0.000	0.026	0.019	0.024	0.027	3.329	0.017	0.273	316	2384	100	172	6650	6822	184	9838	10022	Error	Error	-5.273	172	6650	184	9838	191318	3726409	0.640	4.723	0	0	0
1	4	14	"A81"	"A81"	13515	3555	100	702	802	835	104	419	419	456	288	63	49	18	0	17391	18313	10154	55	1980	1980	2173	1259	57	90	84	0	0.000	0.000	0.000	0.000	0.000	0.000	0.000	0.000	0.000	0.000	0.000	0.000	0.000	0.000	0.018	0.023	0.022	0.023	2.814	0.021	0.150	316	2384	100	283	15411	15694	383	16333	16716	Error	Error	-5.767	283	15411	383	16333	253504	5786823	1.201	12.820	0	0	0
1	5	14	"A81"	"A81"	13815	3555	100	576	618	265	42	424	424	458	339	74	24	5	0	11507	13222	8429	63	1916	1916	2142	1774	82	82	79	0	0.000	0.000	0.000	0.000	0.000	0.000	0.000	0.000	0.000	0.000	0.000	0.000	0.000	0.000	0.016	0.017	0.020	0.022	3.946	0.015	0.214	316	2384	100	152	9591	9743	194	11306	11500	Error	Error	-5.980	152	9591	194	11306	195255	4178039	0.472	6.246	0	0	0
1	6	14	"A81"	"A81"	14115	3555	100	638	686	392	57	420	420	451	263	58	42	13	0	13417	14965	8290	55	1932	1932	2037	1173	57	92	88	0	0.000	0.000	0.000	0.000	0.000	0.000	0.000	0.000	0.000	0.000	0.000	0.000	0.000	0.000	0.019	0.020	0.020	0.019	3.323	0.015	0.106	316	2384	100	218	11485	11703	266	13033	13299	Error	Error	-5.719	218	11485	266	13033	216730	4728980	0.894	11.021	0	0	0
1	7	14	"A82"	"A82"	14415	3555	100	652	729	649	89	422	422	461	440	95	21	4	0	12021	13059	8110	62	1950	1950	2051	1077	52	85	80	0	0.000	0.000	0.000	0.000	0.000	0.000	0.000	0.000	0.000	0.000	0.000	0.000	0.000	0.000	0.023	0.028	0.027	0.029	3.741	0.024	0.107	316	2384	100	230	10071	10301	307	11109	11416	Error	Error	-5.452	230	10071	307	11109	230328	4126603	0.609	10.221	0	0	0
1	8	14	"A82"	"A82"	14715	3550	100	631	678	311	45	427	427	454	333	73	32	7	0	10385	13514	8341	61	1993	1993	2172	1876	86	93	87	0	0.000	0.000	0.000	0.000	0.000	0.000	0.000	0.000	0.000	0.000	0.000	0.000	0.000	0.000	0.024	0.022	0.023	0.023	2.941	0.019	0.273	316	2384	100	204	8392	8596	251	11521	11772	Error	Error	-5.362	204	8392	251	11521	214309	4270553	0.673	6.046	0	0	0
1	9	14	"A82"	"A82"	15015	3550	100	598	633	266	42	436	436	460	273	59	31	10	0	9374	13180	9279	70	1988	1988	2115	1151	54	92	89	0	0.000	0.000	0.000	0.000	0.000	0.000	0.000	0.000	0.000	0.000	0.000	0.000	0.000	0.000	0.022	0.018	0.022	0.023	3.143	0.015	0.149	316	2384	100	162	7386	7548	197	11192	11389	Error	Error	-5.511	162	7386	197	11192	200144	4164895	0.634	9.613	0	0	0
1	10	14	"A83"	"A83"	15315	3550	100	697	737	329	44	440	440	465	198	42	56	30	0	14877	15066	5552	36	2039	2039	2140	1255	58	95	92	0	0.000	0.000	0.000	0.000	0.000	0.000	0.000	0.000	0.000	0.000	0.000	0.000	0.000	0.000	0.020	0.023	0.023	0.019	3.208	0.022	0.272	316	2384	100	257	12838	13095	297	13027	13324	Error	Error	-5.643	257	12838	297	13027	232943	4760780	1.374	10.300	0	0	0
1	11	14	"A83"	"A83"	15610	3550	100	664	708	296	41	446	446	491	492	100	18	1	0	15193	15055	5498	36	2091	2091	2150	714	33	98	97	0	0.000	0.000	0.000	0.000	0.000	0.000	0.000	0.000	0.000	0.000	0.000	0.000	0.000	0.000	0.017	0.020	0.021	0.019	2.558	0.017	0.033	316	2384	100	218	13102	13320	262	12964	13226	Error	Error	-5.909	218	13102	262	12964	223674	4757471	0.441	18.074	0	0	0
1	12	14	"A83"	"A83"	15910	3550	100	709	731	282	38	430	430	453	254	56	53	23	0	14730	14800	5690	38	2026	2026	2094	527	25	99	98	0	0.000	0.000	0.000	0.000	0.000	0.000	0.000	0.000	0.000	0.000	0.000	0.000	0.000	0.000	0.022	0.024	0.026	0.022	2.955	0.021	0.271	316	2384	100	279	12704	12983	301	12774	13075	Error	Error	-5.509	279	12704	301	12774	231137	4676742	1.094	24.110	0	0	0
1	13	14	"A84"	"A84"	16210	3550	100	638	673	302	44	426	426	487	1131	232	0	0	0	15308	15374	7535	49	2066	2066	2144	898	41	95	89	0	0.000	0.000	0.000	0.000	0.000	0.000	0.000	0.000	0.000	0.000	0.000	0.000	0.000	0.000	0.016	0.019	0.021	0.020	2.806	0.036	0.025	316	2384	100	212	13242	13454	247	13308	13555	Error	Error	-5.965	212	13242	247	13308	212537	4858184	0.164	14.733	0	0	0
1	14	14	"A84"	"A84"	16510	3550	100	676	730	392	53	440	440	523	1560	298	1	0	0	14797	16092	7448	46	2087	2087	2217	1567	70	93	91	0	0.000	0.000	0.000	0.000	0.000	0.000	0.000	0.000	0.000	0.000	0.000	0.000	0.000	0.000	0.019	0.021	0.020	0.019	3.243	0.095	0.090	316	2384	100	236	12710	12946	290	14005	14295	Error	Error	-5.751	236	12710	290	14005	230705	5085213	0.133	8.854	0	0	0
1	15	14	"A84"	"A84"	16810	3550	100	644	690	374	54	438	438	477	433	90	22	1	0	14014	14739	7268	49	2083	2083	2182	1015	46	94	91	0	0.000	0.000	0.000	0.000	0.000	0.000	0.000	0.000	0.000	0.000	0.000	0.000	0.000	0.000	0.017	0.020	0.023	0.021	3.123	0.018	0.167	316	2384	100	206	11931	12137	252	12656	12908	Error	Error	-5.856	206	11931	252	12656	218149	4657613	0.492	12.371	0	0	0
1	16	14	"A85"	"A85"	17110	3550	100	609	664	384	57	435	435	473	341	72	25	5	0	12177	12883	8225	63	2115	2115	2158	656	30	89	85	0	0.000	0.000	0.000	0.000	0.000	0.000	0.000	0.000	0.000	0.000	0.000	0.000	0.000	0.000	0.017	0.021	0.023	0.026	3.324	0.018	0.172	316	2384	100	174	10062	10236	229	10768	10997	Error	Error	-5.854	174	10062	229	10768	209680	4070949	0.560	16.349	0	0	0
1	17	14	"A85"	"A85"	17410	3545	100	669	712	428	60	457	457	487	244	50	44	14	0	11568	13735	7937	57	2188	2188	2199	417	18	99	96	0	0.000	0.000	0.000	0.000	0.000	0.000	0.000	0.000	0.000	0.000	0.000	0.000	0.000	0.000	0.023	0.022	0.024	0.023	2.636	0.019	0.139	316	2384	100	212	9380	9592	255	11547	11802	Error	Error	-5.467	212	9380	255	11547	224922	4340359	0.922	27.664	0	0	0
1	18	14	"A85"	"A85"	17710	3545	100	693	711	299	42	460	460	517	538	104	14	1	0	12423	13959	7401	53	2241	2241	2330	919	39	98	97	0	0.000	0.000	0.000	0.000	0.000	0.000	0.000	0.000	0.000	0.000	0.000	0.000	0.000	0.000	0.023	0.021	0.025	0.023	2.980	0.019	0.196	316	2384	100	233	10182	10415	251	11718	11969	Error	Error	-5.450	233	10182	251	11718	224794	4410958	0.361	12.654	0	0	0
1	1	15	"A86"	"A86"	12620	3855	100	584	627	309	49	424	424	452	229	50	39	17	0	8365	10059	6638	65	1912	1912	2165	1920	88	80	62	0	0.000	0.000	0.000	0.000	0.000	0.000	0.000	0.000	0.000	0.000	0.000	0.000	0.000	0.000	0.025	0.025	0.034	0.037	4.710	0.023	0.250	316	2384	100	160	6453	6613	203	8147	8350	Error	Error	-5.334	160	6453	203	8147	198190	3178662	0.764	4.111	0	0	0
1	2	15	"A86"	"A86"	12915	3855	100	543	602	276	45	428	428	465	331	71	24	7	0	6333	10319	7922	76	1920	1920	2294	2370	103	65	48	0	0.000	0.000	0.000	0.000	0.000	0.000	0.000	0.000	0.000	0.000	0.000	0.000	0.000	0.000	0.026	0.021	0.029	0.034	3.772	0.025	0.143	316	2384	100	115	4413	4528	174	8399	8573	Error	Error	-5.262	115	4413	174	8399	190313	3260850	0.414	3.386	0	0	0
1	3	15	"A86"	"A86"	13215	3855	100	602	631	270	42	428	428	455	235	51	40	15	0	8164	10643	7365	69	1922	1922	2205	2039	92	79	58	0	0.000	0.000	0.000	0.000	0.000	0.000	0.000	0.000	0.000	0.000	0.000	0.000	0.000	0.000	0.028	0.023	0.033	0.038	4.497	0.020	0.287	316	2384	100	174	6242	6416	203	8721	8924	Error	Error	-5.165	174	6242	203	8721	199363	3363282	0.749	4.138	0	0	0
1	4	15	"A87"	"A87"	13515	3855	100	607	631	268	42	412	412	445	316	71	30	8	0	13833	13398	7689	57	1926	1926	2029	1144	56	83	79	0	0.000	0.000	0.000	0.000	0.000	0.000	0.000	0.000	0.000	0.000	0.000	0.000	0.000	0.000	0.016	0.019	0.023	0.024	3.431	0.017	0.225	316	2384	100	195	11907	12102	219	11472	11691	Error	Error	-5.932	195	11907	219	11472	199411	4233674	0.589	9.938	0	0	0
1	5	15	"A87"	"A87"	13815	3855	100	600	621	262	42	414	414	461	455	98	16	1	0	9575	11037	7294	66	1921	1921	2062	1390	67	79	75	0	0.000	0.000	0.000	0.000	0.000	0.000	0.000	0.000	0.000	0.000	0.000	0.000	0.000	0.000	0.024	0.023	0.028	0.033	3.663	0.018	0.146	316	2384	100	186	7654	7840	207	9116	9323	Error	Error	-5.363	186	7654	207	9116	196232	3487571	0.352	6.457	0	0	0
1	6	15	"A87"	"A87"	14115	3855	100	613	628	253	40	406	406	430	197	45	52	25	0	11601	12215	7410	60	1917	1917	2019	1174	58	84	81	0	0.000	0.000	0.000	0.000	0.000	0.000	0.000	0.000	0.000	0.000	0.000	0.000	0.000	0.000	0.021	0.022	0.027	0.028	3.172	0.018	0.250	316	2384	100	207	9684	9891	222	10298	10520	Error	Error	-5.548	207	9684	222	10298	198397	3859968	1.005	8.685	0	0	0
1	7	15	"A88"	"A88"	14415	3855	100	587	610	259	42	408	408	435	288	66	33	8	0	12041	12156	8447	69	1943	1943	2104	1511	71	72	68	0	0.000	0.000	0.000	0.000	0.000	0.000	0.000	0.000	0.000	0.000	0.000	0.000	0.000	0.000	0.018	0.020	0.027	0.033	3.918	0.017	0.122	316	2384	100	179	10098	10277	202	10213	10415	Error	Error	-5.818	179	10098	202	10213	192916	3841434	0.608	6.653	0	0	0
1	8	15	"A88"	"A88"	14715	3850	100	570	614	267	43	428	428	508	772	151	2	0	0	8764	11017	7272	66	1964	1964	2250	2278	101	81	72	0	0.000	0.000	0.000	0.000	0.000	0.000	0.000	0.000	0.000	0.000	0.000	0.000	0.000	0.000	0.021	0.021	0.027	0.026	3.590	0.017	0.075	316	2384	100	142	6800	6942	186	9053	9239	Error	Error	-5.582	142	6800	186	9053	194018	3481407	0.137	3.849	0	0	0
1	9	15	"A88"	"A88"	15015	3850	100	549	592	270	45	418	418	451	261	57	33	8	0	9515	11280	7439	65	1959	1959	2122	1773	83	81	75	0	0.000	0.000	0.000	0.000	0.000	0.000	0.000	0.000	0.000	0.000	0.000	0.000	0.000	0.000	0.017	0.019	0.025	0.028	3.993	0.021	0.178	316	2384	100	131	7556	7687	174	9321	9495	Error	Error	-5.850	131	7556	174	9321	187128	3564367	0.540	5.165	0	0	0
1	10	15	"A89"	"A89"	15315	3850	100	629	647	247	38	417	417	444	213	47	48	20	0	13752	13273	6993	52	1989	1989	2090	999	47	88	81	0	0.000	0.000	0.000	0.000	0.000	0.000	0.000	0.000	0.000	0.000	0.000	0.000	0.000	0.000	0.018	0.020	0.023	0.023	3.651	0.024	0.282	316	2384	100	212	11763	11975	230	11284	11514	Error	Error	-5.794	212	11763	230	11284	204341	4194118	0.953	11.194	0	0	0
1	11	15	"A89"	"A89"	15615	3850	100	620	666	326	48	428	428	465	394	84	23	4	0	12737	12173	6308	51	2017	2017	2148	1351	62	89	85	0	0.000	0.000	0.000	0.000	0.000	0.000	0.000	0.000	0.000	0.000	0.000	0.000	0.000	0.000	0.018	0.023	0.027	0.025	3.819	0.021	0.141	316	2384	100	192	10720	10912	238	10156	10394	Error	Error	-5.803	192	10720	238	10156	210423	3846812	0.510	7.420	0	0	0
1	12	15	"A89"	"A89"	15915	3850	100	676	733	318	43	425	425	461	292	63	44	15	0	12635	12535	5602	44	2040	2040	2118	949	44	94	91	0	0.000	0.000	0.000	0.000	0.000	0.000	0.000	0.000	0.000	0.000	0.000	0.000	0.000	0.000	0.024	0.029	0.030	0.028	3.619	0.023	0.178	316	2384	100	251	10595	10846	308	10495	10803	Error	Error	-5.400	251	10595	308	10495	231572	3960969	0.932	10.977	0	0	0
1	13	15	"A90"	"A90"	16215	3850	100	616	651	335	51	422	422	457	298	65	37	7	0	15123	13806	7963	57	2040	2040	2173	1279	58	80	77	0	0.000	0.000	0.000	0.000	0.000	0.000	0.000	0.000	0.000	0.000	0.000	0.000	0.000	0.000	0.015	0.019	0.023	0.023	3.660	0.018	0.168	316	2384	100	194	13083	13277	229	11766	11995	Error	Error	-6.075	194	13083	229	11766	205675	4362684	0.651	9.095	0	0	0
1	14	15	"A90"	"A90"	16515	3850	100	649	683	277	40	428	428	527	1807	342	0	0	0	15146	14801	6030	40	2072	2072	2157	1387	64	93	91	0	0.000	0.000	0.000	0.000	0.000	0.000	0.000	0.000	0.000	0.000	0.000	0.000	0.000	0.000	0.017	0.020	0.022	0.021	2.757	0.019	0.020	316	2384	100	221	13074	13295	255	12729	12984	Error	Error	-5.887	221	13074	255	12729	215684	4676960	0.086	9.116	0	0	0
1	15	15	"A90"	"A90"	16815	3850	100	642	693	284	40	437	437	473	383	80	29	3	0	14715	15930	7647	48	2090	2090	2174	907	41	98	94	0	0.000	0.000	0.000	0.000	0.000	0.000	0.000	0.000	0.000	0.000	0.000	0.000	0.000	0.000	0.016	0.018	0.020	0.019	2.639	0.020	0.196	316	2384	100	205	12625	12830	256	13840	14096	Error	Error	-5.945	205	12625	256	13840	218919	5033732	0.574	15.166	0	0	0
1	16	15	"A91"	"A91"	17115	3850	100	597	670	429	64	435	435	467	278	59	32	13	0	11834	12196	8064	66	2109	2109	2208	1122	50	79	74	0	0.000	0.000	0.000	0.000	0.000	0.000	0.000	0.000	0.000	0.000	0.000	0.000	0.000	0.000	0.017	0.023	0.026	0.033	4.879	0.017	0.122	316	2384	100	162	9725	9887	235	10087	10322	Error	Error	-5.908	162	9725	235	10087	211668	3853951	0.730	8.902	0	0	0
1	17	15	"A91"	"A91"	17415	3845	100	630	650	256	39	447	447	478	312	65	30	6	0	10590	12586	7611	60	2149	2149	2210	725	32	93	87	0	0.000	0.000	0.000	0.000	0.000	0.000	0.000	0.000	0.000	0.000	0.000	0.000	0.000	0.000	0.022	0.019	0.025	0.025	2.747	0.018	0.157	316	2384	100	183	8441	8624	203	10437	10640	Error	Error	-5.527	183	8441	203	10437	205506	3977288	0.551	14.312	0	0	0
1	18	15	"A91"	"A91"	17715	3845	100	661	676	273	40	457	457	490	417	85	21	1	0	12906	13880	7810	56	2213	2213	2305	1557	67	88	84	0	0.000	0.000	0.000	0.000	0.000	0.000	0.000	0.000	0.000	0.000	0.000	0.000	0.000	0.000	0.019	0.019	0.024	0.023	3.359	0.017	0.210	316	2384	100	204	10693	10897	219	11667	11886	Error	Error	-5.712	204	10693	219	11667	213631	4386121	0.446	7.434	0	0	0
1	1	16	"A92"	"A92"	12620	4155	100	610	649	296	45	423	423	480	477	99	17	0	0	12478	13291	7612	57	1938	1938	2184	1713	78	86	83	0	0.000	0.000	0.000	0.000	0.000	0.000	0.000	0.000	0.000	0.000	0.000	0.000	0.000	0.000	0.018	0.020	0.023	0.023	3.358	0.018	0.204	316	2384	100	187	10540	10727	226	11353	11579	Error	Error	-5.817	187	10540	226	11353	204985	4199921	0.354	6.484	0	0	0
1	2	16	"A92"	"A92"	12920	4155	100	573	644	363	56	406	406	434	217	50	43	21	0	11543	12445	8459	67	1888	1888	2027	925	45	91	82	0	0.000	0.000	0.000	0.000	0.000	0.000	0.000	0.000	0.000	0.000	0.000	0.000	0.000	0.000	0.017	0.023	0.025	0.028	3.402	0.021	0.318	316	2384	100	167	9655	9822	238	10557	10795	Error	Error	-5.853	167	9655	238	10557	203606	3932616	0.968	11.263	0	0	0
1	3	16	"A92"	"A92"	13220	4155	100	605	656	273	41	407	407	430	193	44	51	30	0	14999	14784	9155	61	1890	1890	1986	831	41	92	89	0	0.000	0.000	0.000	0.000	0.000	0.000	0.000	0.000	0.000	0.000	0.000	0.000	0.000	0.000	0.015	0.019	0.022	0.022	3.196	0.017	0.313	316	2384	100	198	13109	13307	249	12894	13143	Error	Error	-6.049	198	13109	249	12894	207159	4671823	1.171	15.401	0	0	0
1	4	16	"A93"	"A93"	13520	4155	100	589	628	351	55	408	408	429	195	45	47	21	0	10777	12134	8234	67	1888	1888	1946	742	38	86	81	0	0.000	0.000	0.000	0.000	0.000	0.000	0.000	0.000	0.000	0.000	0.000	0.000	0.000	0.000	0.020	0.021	0.026	0.027	3.640	0.018	0.213	316	2384	100	181	8889	9070	220	10246	10466	Error	Error	-5.618	181	8889	220	10246	198519	3834459	1.021	13.730	0	0	0
1	5	16	"A93"	"A93"	13820	4155	100	542	578	256	44	410	410	435	234	53	32	14	0	6859	9467	7634	80	1879	1879	2152	1975	91	77	64	0	0.000	0.000	0.000	0.000	0.000	0.000	0.000	0.000	0.000	0.000	0.000	0.000	0.000	0.000	0.027	0.022	0.033	0.032	4.028	0.018	0.245	316	2384	100	132	4980	5112	168	7588	7756	Error	Error	-5.238	132	4980	168	7588	182539	2991472	0.611	3.704	0	0	0
1	6	16	"A93"	"A93"	14120	4155	100	596	640	391	61	416	416	447	305	68	31	8	0	9461	11846	8168	68	1903	1903	2093	1425	68	85	82	0	0.000	0.000	0.000	0.000	0.000	0.000	0.000	0.000	0.000	0.000	0.000	0.000	0.000	0.000	0.024	0.023	0.026	0.029	3.405	0.019	0.081	316	2384	100	180	7558	7738	224	9943	10167	Error	Error	-5.392	180	7558	224	9943	202104	3743245	0.633	6.844	0	0	0
1	7	16	"A94"	"A94"	14420	4155	100	652	690	300	43	428	428	472	427	90	27	4	0	17320	17035	9513	55	1925	1925	1995	885	44	91	85	0	0.000	0.000	0.000	0.000	0.000	0.000	0.000	0.000	0.000	0.000	0.000	0.000	0.000	0.000	0.015	0.017	0.020	0.018	2.628	0.017	0.112	316	2384	100	224	15395	15619	262	15110	15372	Error	Error	-6.103	224	15395	262	15110	218050	5383109	0.511	16.994	0	0	0
1	8	16	"A94"	"A94"	14720	4150	100	614	647	258	39	418	418	448	236	52	42	16	0	11652	13837	8224	59	1935	1935	2121	1648	77	90	87	0	0.000	0.000	0.000	0.000	0.000	0.000	0.000	0.000	0.000	0.000	0.000	0.000	0.000	0.000	0.020	0.019	0.022	0.021	3.425	0.018	0.183	316	2384	100	196	9717	9913	229	11902	12131	Error	Error	-5.632	196	9717	229	11902	204317	4372535	0.843	7.109	0	0	0
1	9	16	"A94"	"A94"	15020	4150	100	649	691	311	45	415	415	440	263	59	46	18	0	15454	17474	8940	51	1951	1951	1992	526	26	98	94	0	0.000	0.000	0.000	0.000	0.000	0.000	0.000	0.000	0.000	0.000	0.000	0.000	0.000	0.000	0.017	0.018	0.020	0.018	2.966	0.017	0.299	316	2384	100	234	13503	13737	276	15523	15799	Error	Error	-5.851	234	13503	276	15523	218413	5521853	0.954	29.433	0	0	0
1	10	16	"A95"	"A95"	15320	4150	100	705	764	500	65	427	427	479	921	192	2	0	0	19433	17896	7137	39	1991	1991	2044	635	31	99	94	0	0.000	0.000	0.000	0.000	0.000	0.000	0.000	0.000	0.000	0.000	0.000	0.000	0.000	0.000	0.016	0.021	0.020	0.018	2.746	0.022	0.018	316	2384	100	278	17442	17720	337	15905	16242	Error	Error	-5.971	278	17442	337	15905	241569	5655129	0.309	24.964	0	0	0
1	11	16	"A95"	"A95"	15620	4150	100	700	758	344	45	424	424	452	242	53	55	26	0	18890	17480	7145	40	2007	2007	2038	447	21	99	98	0	0.000	0.000	0.000	0.000	0.000	0.000	0.000	0.000	0.000	0.000	0.000	0.000	0.000	0.000	0.016	0.022	0.021	0.019	2.893	0.019	0.227	316	2384	100	276	16883	17159	334	15473	15807	Error	Error	-5.935	276	16883	334	15473	239509	5523720	1.264	34.546	0	0	0
1	12	16	"A95"	"A95"	15920	4150	100	705	729	273	37	417	417	455	423	92	30	2	0	18445	17371	6955	40	1997	1997	2054	484	23	100	99	0	0.000	0.000	0.000	0.000	0.000	0.000	0.000	0.000	0.000	0.000	0.000	0.000	0.000	0.000	0.018	0.020	0.021	0.018	2.516	0.018	0.061	316	2384	100	288	16448	16736	312	15374	15686	Error	Error	-5.836	288	16448	312	15374	230511	5489240	0.648	31.647	0	0	0
1	13	16	"A96"	"A96"	16220	4150	100	687	714	292	40	426	426	458	306	66	43	13	0	19084	18109	10589	58	2043	2043	2180	1398	64	84	79	0	0.000	0.000	0.000	0.000	0.000	0.000	0.000	0.000	0.000	0.000	0.000	0.000	0.000	0.000	0.015	0.018	0.020	0.019	3.354	0.017	0.395	316	2384	100	261	17041	17302	288	16066	16354	Error	Error	-6.029	261	17041	288	16066	225779	5722399	0.837	11.394	0	0	0
1	14	16	"A96"	"A96"	16520	4150	100	656	688	267	38	428	428	453	198	43	54	26	0	12746	16565	10210	61	2062	2062	2184	1252	57	93	89	0	0.000	0.000	0.000	0.000	0.000	0.000	0.000	0.000	0.000	0.000	0.000	0.000	0.000	0.000	0.021	0.018	0.021	0.020	2.894	0.016	0.311	316	2384	100	228	10684	10912	260	14503	14763	Error	Error	-5.550	228	10684	260	14503	217363	5234429	1.187	11.486	0	0	0
1	15	16	"A96"	"A96"	16820	4150	100	619	655	258	39	427	427	452	242	53	41	14	0	12561	14421	8943	62	2053	2053	2084	567	27	95	92	0	0.000	0.000	0.000	0.000	0.000	0.000	0.000	0.000	0.000	0.000	0.000	0.000	0.000	0.000	0.018	0.018	0.022	0.021	3.355	0.016	0.209	316	2384	100	192	10508	10700	228	12368	12596	Error	Error	-5.774	192	10508	228	12368	206975	4556900	0.839	21.758	0	0	0
1	16	16	"A97"	"A97"	17120	4145	100	734	762	301	39	429	429	462	264	57	56	23	0	18589	17349	6470	37	2079	2079	2110	435	20	98	97	0	0.000	0.000	0.000	0.000	0.000	0.000	0.000	0.000	0.000	0.000	0.000	0.000	0.000	0.000	0.018	0.022	0.023	0.021	2.731	0.020	0.268	316	2384	100	305	16510	16815	333	15270	15603	Error	Error	-5.758	305	16510	333	15270	240706	5482253	1.136	35.032	0	0	0
1	17	16	"A97"	"A97"	17420	4145	100	708	712	276	38	441	441	460	195	42	58	32	0	15360	15199	8304	54	2137	2137	2180	886	40	97	95	0	0.000	0.000	0.000	0.000	0.000	0.000	0.000	0.000	0.000	0.000	0.000	0.000	0.000	0.000	0.020	0.021	0.024	0.024	2.691	0.019	0.331	316	2384	100	267	13223	13490	271	13062	13333	Error	Error	-5.630	267	13223	271	13062	224847	4802980	1.292	14.694	0	0	0
1	18	16	"A97"	"A97"	17715	4145	100	641	690	374	54	445	445	464	187	40	51	26	0	11458	13224	8084	61	2171	2171	2199	423	19	99	97	0	0.000	0.000	0.000	0.000	0.000	0.000	0.000	0.000	0.000	0.000	0.000	0.000	0.000	0.000	0.021	0.022	0.024	0.022	2.937	0.021	0.248	316	2384	100	196	9287	9483	245	11053	11298	Error	Error	-5.566	196	9287	245	11053	217958	4178828	1.209	26.064	0	0	0
1	1	17	"A98"	"A98"	12625	4455	100	454	498	202	40	419	419	442	198	44	25	6	0	4002	4742	3162	66	1896	1896	1914	356	18	81	74	0	0.000	0.000	0.000	0.000	0.000	0.000	0.000	0.000	0.000	0.000	0.000	0.000	0.000	0.000	0.017	0.028	0.060	0.066	4.842	0.026	0.072	316	2384	100	35	2106	2141	79	2846	2925	Error	Error	-5.911	35	2106	79	2846	157516	1498540	0.283	7.944	0	0	0
1	2	17	"A98"	"A98"	12925	4455	100	466	485	204	42	421	421	444	203	45	23	7	0	3692	4396	2620	59	1878	1878	1917	526	27	83	72	0	0.000	0.000	0.000	0.000	0.000	0.000	0.000	0.000	0.000	0.000	0.000	0.000	0.000	0.000	0.025	0.025	0.073	0.077	5.006	0.028	0.056	316	2384	100	45	1814	1859	64	2518	2582	Error	Error	-5.333	45	1814	64	2518	153408	1389169	0.202	4.713	0	0	0
1	3	17	"A98"	"A98"	13225	4455	100	446	510	491	96	409	409	438	288	65	12	2	0	3427	3989	2420	60	1851	1851	1879	353	18	84	77	0	0.000	0.000	0.000	0.000	0.000	0.000	0.000	0.000	0.000	0.000	0.000	0.000	0.000	0.000	0.023	0.047	0.087	0.093	4.292	0.044	0.027	316	2384	100	37	1576	1613	101	2138	2239	Error	Error	-5.413	37	1576	101	2138	161190	1260521	0.250	5.977	0	0	0
1	4	17	"A99"	"A99"	13525	4455	100	484	509	209	41	409	409	428	173	40	34	14	0	5722	6784	4233	62	1880	1880	1980	1003	50	75	69	0	0.000	0.000	0.000	0.000	0.000	0.000	0.000	0.000	0.000	0.000	0.000	0.000	0.000	0.000	0.020	0.020	0.041	0.048	4.374	0.020	0.129	316	2384	100	75	3842	3917	100	4904	5004	Error	Error	-5.679	75	3842	100	4904	160692	2143715	0.468	4.790	0	0	0
1	5	17	"A99"	"A99"	13825	4455	100	478	566	761	134	405	405	444	519	116	6	0	0	4132	5803	4182	72	1891	1891	2070	1380	66	70	39	0	0.000	0.000	0.000	0.000	0.000	0.000	0.000	0.000	0.000	0.000	0.000	0.000	0.000	0.000	0.033	0.041	0.059	0.056	4.415	0.029	0.017	316	2384	100	73	2241	2314	161	3912	4073	Error	Error	-4.940	73	2241	161	3912	178955	1833672	0.235	2.705	0	0	0
1	6	17	"A99"	"A99"	14125	4455	100	500	524	225	42	415	415	435	192	44	33	8	0	4331	6435	4557	70	1912	1912	2045	1090	53	80	55	0	0.000	0.000	0.000	0.000	0.000	0.000	0.000	0.000	0.000	0.000	0.000	0.000	0.000	0.000	0.035	0.024	0.041	0.047	3.829	0.022	0.159	316	2384	100	85	2419	2504	109	4523	4632	Error	Error	-4.831	85	2419	109	4523	165581	2033444	0.464	4.028	0	0	0
1	7	17	"A100"	"A100"	14425	4455	100	613	635	269	42	421	421	451	234	51	43	14	0	11926	12596	7364	58	1960	1960	2050	958	46	85	79	0	0.000	0.000	0.000	0.000	0.000	0.000	0.000	0.000	0.000	0.000	0.000	0.000	0.000	0.000	0.019	0.020	0.024	0.024	3.334	0.018	0.195	316	2384	100	192	9966	10158	214	10636	10850	Error	Error	-5.698	192	9966	214	10636	200752	3980359	0.786	11.008	0	0	0
1	8	17	"A100"	"A100"	14725	4450	100	561	600	240	40	422	422	449	213	47	40	14	0	8655	10626	6251	58	1973	1973	2013	574	28	96	93	0	0.000	0.000	0.000	0.000	0.000	0.000	0.000	0.000	0.000	0.000	0.000	0.000	0.000	0.000	0.021	0.021	0.025	0.023	3.443	0.020	0.113	316	2384	100	139	6682	6821	178	8653	8831	Error	Error	-5.587	139	6682	178	8653	189564	3357659	0.709	15.005	0	0	0
1	9	17	"A100"	"A100"	15020	4450	100	577	590	247	41	417	417	446	244	54	34	10	0	10437	11771	7171	60	1949	1949	2037	990	48	88	85	0	0.000	0.000	0.000	0.000	0.000	0.000	0.000	0.000	0.000	0.000	0.000	0.000	0.000	0.000	0.019	0.018	0.021	0.023	3.380	0.017	0.096	316	2384	100	160	8488	8648	173	9822	9995	Error	Error	-5.729	160	8488	173	9822	186532	3719596	0.590	9.832	0	0	0
1	10	17	"A101"	"A101"	15320	4450	100	506	581	444	76	424	424	451	225	49	30	8	0	4498	6038	4836	80	1967	1967	2004	490	24	76	70	0	0.000	0.000	0.000	0.000	0.000	0.000	0.000	0.000	0.000	0.000	0.000	0.000	0.000	0.000	0.032	0.039	0.046	0.066	5.590	0.028	0.094	316	2384	100	82	2531	2613	157	4071	4228	Error	Error	-4.948	82	2531	157	4071	183559	1907864	0.578	8.233	0	0	0
1	11	17	"A101"	"A101"	15620	4450	100	469	510	229	44	421	421	446	217	48	23	7	0	4582	6074	4539	74	1973	1973	1990	378	18	88	81	0	0.000	0.000	0.000	0.000	0.000	0.000	0.000	0.000	0.000	0.000	0.000	0.000	0.000	0.000	0.018	0.022	0.037	0.044	4.448	0.021	0.082	316	2384	100	48	2609	2657	89	4101	4190	Error	Error	-5.764	48	2609	89	4101	161018	1919477	0.295	10.804	0	0	0
1	12	17	"A101"	"A101"	15920	4450	100	501	554	306	55	416	416	446	226	50	26	9	0	4490	6449	5371	83	1997	1997	2014	374	18	89	83	0	0.000	0.000	0.000	0.000	0.000	0.000	0.000	0.000	0.000	0.000	0.000	0.000	0.000	0.000	0.034	0.031	0.048	0.046	4.691	0.023	0.104	316	2384	100	85	2493	2578	138	4452	4590	Error	Error	-4.874	85	2493	138	4452	175150	2037746	0.478	11.858	0	0	0
1	13	17	"A102"	"A102"	16220	4450	100	527	698	1226	175	422	422	449	223	49	32	16	0	5724	8023	6505	81	2020	2020	2077	651	31	81	73	0	0.000	0.000	0.000	0.000	0.000	0.000	0.000	0.000	0.000	0.000	0.000	0.000	0.000	0.000	0.028	0.046	0.041	0.052	4.378	0.041	0.088	316	2384	100	105	3704	3809	276	6003	6279	Error	Error	-5.141	105	3704	276	6003	220416	2535202	1.117	9.134	0	0	0
1	14	17	"A102"	"A102"	16520	4450	100	514	560	341	60	422	422	443	195	44	35	11	0	5110	7466	6407	85	2031	2031	2073	599	28	89	81	0	0.000	0.000	0.000	0.000	0.000	0.000	0.000	0.000	0.000	0.000	0.000	0.000	0.000	0.000	0.030	0.025	0.042	0.049	3.930	0.021	0.162	316	2384	100	92	3079	3171	138	5435	5573	Error	Error	-5.065	92	3079	138	5435	177015	2359159	0.600	9.003	0	0	0
1	15	17	"A102"	"A102"	16820	4450	100	502	541	242	44	430	430	461	319	69	16	3	0	6002	7831	6131	78	2066	2066	2131	691	32	86	80	0	0.000	0.000	0.000	0.000	0.000	0.000	0.000	0.000	0.000	0.000	0.000	0.000	0.000	0.000	0.018	0.019	0.032	0.042	4.732	0.024	0.089	316	2384	100	72	3936	4008	111	5765	5876	Error	Error	-5.773	72	3936	111	5765	170813	2474585	0.251	8.249	0	0	0
1	16	17	"A103"	"A103"	17120	4445	100	554	609	256	42	426	426	456	456	100	14	0	0	8541	10761	7541	70	2059	2059	2175	1046	48	78	73	0	0.000	0.000	0.000	0.000	0.000	0.000	0.000	0.000	0.000	0.000	0.000	0.000	0.000	0.000	0.020	0.021	0.026	0.032	4.740	0.020	0.253	316	2384	100	128	6482	6610	183	8702	8885	Error	Error	-5.662	128	6482	183	8702	192525	3400341	0.336	8.208	0	0	0
1	17	17	"A103"	"A103"	17420	4445	100	564	616	265	43	445	445	473	312	65	26	6	0	8099	10269	6551	63	2138	2138	2176	499	22	97	92	0	0.000	0.000	0.000	0.000	0.000	0.000	0.000	0.000	0.000	0.000	0.000	0.000	0.000	0.000	0.020	0.021	0.029	0.028	3.296	0.021	0.217	316	2384	100	119	5961	6080	171	8131	8302	Error	Error	-5.647	119	5961	171	8131	194545	3244910	0.458	16.218	0	0	0
1	18	17	"A103"	"A103"	17720	4445	100	666	689	254	36	451	451	500	800	160	1	0	0	12920	13431	6506	48	2199	2199	2255	610	27	97	93	0	0.000	0.000	0.000	0.000	0.000	0.000	0.000	0.000	0.000	0.000	0.000	0.000	0.000	0.000	0.020	0.021	0.025	0.022	2.950	0.020	0.296	316	2384	100	215	10721	10936	238	11232	11470	Error	Error	-5.640	215	10721	238	11232	217804	4244199	0.236	18.321	0	0	0
1	1	18	"A104"	"A104"	12625	4755	100	569	606	264	43	442	442	485	501	103	9	0	0	9255	10814	7129	65	1898	1898	1997	987	49	83	78	0	0.000	0.000	0.000	0.000	0.000	0.000	0.000	0.000	0.000	0.000	0.000	0.000	0.000	0.000	0.017	0.018	0.026	0.026	3.579	0.018	0.130	316	2384	100	127	7357	7484	164	8916	9080	Error	Error	-5.856	127	7357	164	8916	191347	3417353	0.242	8.933	0	0	0
1	2	18	"A104"	"A104"	12925	4755	100	542	569	273	47	436	436	457	205	44	31	13	0	5988	8854	7159	80	1925	1925	2131	1691	79	81	58	0	0.000	0.000	0.000	0.000	0.000	0.000	0.000	0.000	0.000	0.000	0.000	0.000	0.000	0.000	0.026	0.019	0.033	0.034	3.912	0.018	0.078	316	2384	100	106	4063	4169	133	6929	7062	Error	Error	-5.260	106	4063	133	6929	179860	2797954	0.546	3.976	0	0	0
1	3	18	"A104"	"A104"	13225	4755	100	580	588	231	39	415	415	437	207	47	40	13	0	8723	10210	6387	62	1884	1884	1992	1098	55	87	83	0	0.000	0.000	0.000	0.000	0.000	0.000	0.000	0.000	0.000	0.000	0.000	0.000	0.000	0.000	0.024	0.021	0.025	0.028	3.626	0.018	0.196	316	2384	100	165	6839	7004	173	8326	8499	Error	Error	-5.373	165	6839	173	8326	185680	3226283	0.729	7.485	0	0	0
1	4	18	"A105"	"A105"	13525	4755	100	636	652	258	39	420	420	449	235	52	46	20	0	15256	14768	8245	55	1903	1903	1952	716	36	94	88	0	0.000	0.000	0.000	0.000	0.000	0.000	0.000	0.000	0.000	0.000	0.000	0.000	0.000	0.000	0.016	0.018	0.021	0.021	3.080	0.016	0.156	316	2384	100	216	13353	13569	232	12865	13097	Error	Error	-5.950	216	13353	232	12865	206061	4666657	0.864	17.899	0	0	0
1	5	18	"A105"	"A105"	13825	4755	100	544	592	251	42	428	428	509	1657	325	0	0	0	7391	10092	6784	67	1895	1895	1986	1051	52	89	84	0	0.000	0.000	0.000	0.000	0.000	0.000	0.000	0.000	0.000	0.000	0.000	0.000	0.000	0.000	0.021	0.020	0.026	0.025	3.763	0.016	0.140	316	2384	100	116	5496	5612	164	8197	8361	Error	Error	-5.566	116	5496	164	8197	187082	3188921	0.050	7.713	0	0	0
1	6	18	"A105"	"A105"	14125	4755	100	551	577	229	39	417	417	441	184	41	42	16	0	10558	11325	6266	55	1918	1918	1968	626	31	98	94	0	0.000	0.000	0.000	0.000	0.000	0.000	0.000	0.000	0.000	0.000	0.000	0.000	0.000	0.000	0.016	0.017	0.023	0.020	2.768	0.017	0.193	316	2384	100	134	8640	8774	160	9407	9567	Error	Error	-6.011	134	8640	160	9407	182478	3578831	0.739	14.947	0	0	0
1	7	18	"A106"	"A106"	14425	4755	100	432	460	201	43	429	429	465	292	62	10	1	0	2744	3129	1459	46	1939	1939	1968	439	22	67	47	0	0.000	0.000	0.000	0.000	0.000	0.000	0.000	0.000	0.000	0.000	0.000	0.000	0.000	0.000	0.004	0.026	0.148	0.143	4.440	0.046	0.030	316	2384	100	3	805	808	31	1190	1221	Error	Error	-8.068	3	805	31	1190	145490	988649	-0.017	2.645	0	0	0
1	8	18	"A106"	"A106"	14725	4750	100	427	446	172	38	433	433	467	534	114	0	0	0	2654	3127	1482	47	1935	1935	1953	355	18	75	50	0	0.000	0.000	0.000	0.000	0.000	0.000	0.000	0.000	0.000	0.000	0.000	0.000	0.000	0.000	-0.008	0.011	0.130	0.131	5.616	0.193	0.019	316	2384	100	-6	719	713	13	1192	1205	Error	Error	Error	-6	719	13	1192	140786	988254	-0.039	3.307	0	0	0
1	9	18	"A106"	"A106"	15025	4750	100	426	440	177	40	421	421	440	193	43	14	2	0	2737	3018	1319	43	1931	1931	1948	336	17	72	56	0	0.000	0.000	0.000	0.000	0.000	0.000	0.000	0.000	0.000	0.000	0.000	0.000	0.000	0.000	0.006	0.017	0.153	0.144	4.710	0.022	0.007	316	2384	100	5	806	811	19	1087	1106	Error	Error	-7.333	5	806	19	1087	139028	953749	0.000	3.185	0	0	0
1	10	18	"A107"	"A107"	15325	4750	100	470	509	242	47	421	421	449	205	45	23	7	0	4579	6145	4628	75	1947	1947	1979	390	19	84	77	0	0.000	0.000	0.000	0.000	0.000	0.000	0.000	0.000	0.000	0.000	0.000	0.000	0.000	0.000	0.019	0.021	0.040	0.051	5.252	0.019	0.067	316	2384	100	49	2632	2681	88	4198	4286	Error	Error	-5.747	49	2632	88	4198	160946	1941899	0.293	10.682	0	0	0
1	11	18	"A107"	"A107"	15625	4750	100	483	508	213	41	434	434	464	275	59	15	2	0	4352	5445	3261	59	1994	1994	2038	521	25	88	80	0	0.000	0.000	0.000	0.000	0.000	0.000	0.000	0.000	0.000	0.000	0.000	0.000	0.000	0.000	0.021	0.021	0.047	0.049	4.671	0.017	0.024	316	2384	100	49	2358	2407	74	3451	3525	Error	Error	-5.589	49	2358	74	3451	160589	1720699	0.160	6.539	0	0	0
1	12	18	"A107"	"A107"	15925	4750	100	486	529	230	43	432	432	460	251	54	21	6	0	4106	5309	3587	67	2005	2005	2053	766	37	86	66	0	0.000	0.000	0.000	0.000	0.000	0.000	0.000	0.000	0.000	0.000	0.000	0.000	0.000	0.000	0.026	0.029	0.054	0.053	3.744	0.022	0.063	316	2384	100	54	2101	2155	97	3304	3401	Error	Error	-5.282	54	2101	97	3304	167142	1677587	0.275	4.251	0	0	0
1	13	18	"A108"	"A108"	16225	4750	100	497	554	319	57	428	428	463	274	59	19	6	0	4978	6776	5218	77	2035	2035	2075	575	27	81	74	0	0.000	0.000	0.000	0.000	0.000	0.000	0.000	0.000	0.000	0.000	0.000	0.000	0.000	0.000	0.023	0.027	0.046	0.056	5.733	0.029	0.111	316	2384	100	69	2943	3012	126	4741	4867	Error	Error	-5.415	69	2943	126	4741	174918	2141263	0.332	8.176	0	0	0
1	14	18	"A108"	"A108"	16525	4750	100	479	521	245	47	421	421	451	297	65	14	4	0	4323	6240	4891	78	2038	2038	2058	379	18	91	84	0	0.000	0.000	0.000	0.000	0.000	0.000	0.000	0.000	0.000	0.000	0.000	0.000	0.000	0.000	0.025	0.024	0.047	0.043	4.396	0.024	0.132	316	2384	100	58	2285	2343	100	4202	4302	Error	Error	-5.300	58	2285	100	4202	164581	1971715	0.236	11.034	0	0	0
1	15	18	"A108"	"A108"	16825	4750	100	477	507	265	52	437	437	455	188	41	24	10	0	4336	6000	4580	76	2031	2031	2063	370	17	91	84	0	0.000	0.000	0.000	0.000	0.000	0.000	0.000	0.000	0.000	0.000	0.000	0.000	0.000	0.000	0.017	0.018	0.045	0.042	4.244	0.024	0.107	316	2384	100	40	2305	2345	70	3969	4039	Error	Error	-5.849	40	2305	70	3969	160288	1896146	0.277	10.641	0	0	0
1	16	18	"A109"	"A109"	17125	4745	100	431	448	198	44	431	431	456	195	42	16	5	0	2975	3144	1114	35	2043	2043	2070	370	17	76	58	0	0.000	0.000	0.000	0.000	0.000	0.000	0.000	0.000	0.000	0.000	0.000	0.000	0.000	0.000	0.000	0.015	0.146	0.132	4.410	0.021	0.006	316	2384	100	0	932	932	17	1101	1118	Error	Error	Error	0	932	17	1101	141466	993489	-0.041	2.903	0	0	0
1	17	18	"A109"	"A109"	17425	4745	100	475	499	219	43	438	438	481	448	93	4	0	0	3073	3392	1342	39	2115	2115	2146	970	45	49	16	0	0.000	0.000	0.000	0.000	0.000	0.000	0.000	0.000	0.000	0.000	0.000	0.000	0.000	0.000	0.039	0.048	0.147	0.153	4.458	0.029	0.016	316	2384	100	37	958	995	61	1277	1338	Error	Error	-4.694	37	958	61	1277	157768	1071860	0.040	1.285	0	0	0
1	18	18	"A109"	"A109"	17725	4745	100	481	526	271	51	466	466	503	289	57	13	2	0	3034	3400	1422	41	2213	2213	2239	393	17	75	52	0	0.000	0.000	0.000	0.000	0.000	0.000	0.000	0.000	0.000	0.000	0.000	0.000	0.000	0.000	0.018	0.051	0.133	0.128	4.892	0.092	0.046	316	2384	100	15	821	836	60	1187	1247	Error	Error	-5.774	15	821	60	1187	166248	1074251	0.080	2.954	0	0	0
1	1	19	"A110"	"A110"	12630	5055	100	487	542	255	47	426	426	461	409	88	12	1	0	5885	8161	6821	83	1909	1909	1976	783	39	78	69	0	0.000	0.000	0.000	0.000	0.000	0.000	0.000	0.000	0.000	0.000	0.000	0.000	0.000	0.000	0.015	0.019	0.031	0.038	5.385	0.019	0.053	316	2384	100	61	3976	4037	116	6252	6368	Error	Error	-6.026	61	3976	116	6252	171196	2578815	0.198	7.899	0	0	0
1	2	19	"A110"	"A110"	12930	5055	100	501	544	245	45	422	422	446	194	43	31	12	0	5574	7937	6629	83	1915	1915	2015	829	41	82	78	0	0.000	0.000	0.000	0.000	0.000	0.000	0.000	0.000	0.000	0.000	0.000	0.000	0.000	0.000	0.022	0.020	0.035	0.041	4.394	0.017	0.116	316	2384	100	79	3659	3738	122	6022	6144	Error	Error	-5.533	79	3659	122	6022	172018	2508095	0.505	7.144	0	0	0
1	3	19	"A110"	"A110"	13230	5055	100	464	500	213	42	419	419	442	203	45	27	5	0	4537	6489	6011	92	1912	1912	2012	941	46	80	66	0	0.000	0.000	0.000	0.000	0.000	0.000	0.000	0.000	0.000	0.000	0.000	0.000	0.000	0.000	0.017	0.018	0.050	0.050	4.672	0.016	0.099	316	2384	100	45	2625	2670	81	4577	4658	Error	Error	-5.866	45	2625	81	4577	157913	2050446	0.286	4.758	0	0	0
1	4	19	"A111"	"A111"	13530	5055	100	453	493	452	91	419	419	441	203	46	21	4	0	4301	5763	4432	76	1905	1905	1934	426	22	80	74	0	0.000	0.000	0.000	0.000	0.000	0.000	0.000	0.000	0.000	0.000	0.000	0.000	0.000	0.000	0.014	0.019	0.041	0.051	4.910	0.017	0.027	316	2384	100	34	2396	2430	74	3858	3932	Error	Error	-6.139	34	2396	74	3858	155853	1821137	0.256	8.988	0	0	0
1	5	19	"A111"	"A111"	13830	5055	100	446	486	200	41	427	427	447	209	46	20	6	0	4402	5613	4356	77	1911	1911	1955	453	23	80	74	0	0.000	0.000	0.000	0.000	0.000	0.000	0.000	0.000	0.000	0.000	0.000	0.000	0.000	0.000	0.008	0.016	0.050	0.047	5.919	0.016	0.056	316	2384	100	19	2491	2510	59	3702	3761	Error	Error	-7.035	19	2491	59	3702	153487	1773703	0.187	8.075	0	0	0
1	6	19	"A111"	"A111"	14130	5055	100	447	489	214	43	412	412	434	185	42	25	9	0	4721	6198	5070	81	1895	1895	1930	414	21	82	76	0	0.000	0.000	0.000	0.000	0.000	0.000	0.000	0.000	0.000	0.000	0.000	0.000	0.000	0.000	0.012	0.018	0.040	0.048	5.286	0.016	0.073	316	2384	100	35	2826	2861	77	4303	4380	Error	Error	-6.335	35	2826	77	4303	154404	1958530	0.297	10.309	0	0	0
1	7	19	"A112"	"A112"	14430	5050	100	512	557	253	45	420	420	454	409	90	14	1	0	8450	10038	6895	68	1929	1929	1966	449	22	92	85	0	0.000	0.000	0.000	0.000	0.000	0.000	0.000	0.000	0.000	0.000	0.000	0.000	0.000	0.000	0.014	0.017	0.023	0.023	3.865	0.018	0.179	316	2384	100	92	6521	6613	137	8109	8246	Error	Error	-6.147	92	6521	137	8109	176125	3171982	0.252	17.978	0	0	0
1	8	19	"A112"	"A112"	14730	5050	100	532	594	521	87	437	437	458	198	43	32	13	0	6252	8604	6395	74	1966	1966	1986	370	18	97	93	0	0.000	0.000	0.000	0.000	0.000	0.000	0.000	0.000	0.000	0.000	0.000	0.000	0.000	0.000	0.022	0.024	0.032	0.032	3.303	0.028	0.145	316	2384	100	95	4286	4381	157	6638	6795	Error	Error	-5.496	95	4286	157	6638	187724	2719017	0.687	17.886	0	0	0
1	9	19	"A112"	"A112"	15030	5050	100	557	582	245	42	486	486	579	1537	265	0	0	0	6533	8288	5887	71	2090	2090	2222	1854	83	76	56	0	0.000	0.000	0.000	0.000	0.000	0.000	0.000	0.000	0.000	0.000	0.000	0.000	0.000	0.000	0.016	0.015	0.030	0.029	4.044	0.227	0.204	316	2384	100	71	4443	4514	96	6198	6294	Error	Error	-5.968	71	4443	96	6198	184006	2618862	0.002	3.272	0	0	0
1	10	19	"A113"	"A113"	15330	5050	100	502	585	596	101	435	435	467	238	50	25	10	0	5169	7017	5388	76	2002	2002	2039	489	23	83	75	0	0.000	0.000	0.000	0.000	0.000	0.000	0.000	0.000	0.000	0.000	0.000	0.000	0.000	0.000	0.021	0.030	0.042	0.053	5.119	0.028	0.084	316	2384	100	67	3167	3234	150	5015	5165	Error	Error	-5.563	67	3167	150	5015	184714	2217349	0.496	10.180	0	0	0
1	11	19	"A113"	"A113"	15630	5050	100	475	511	221	43	452	452	496	526	106	2	0	0	4627	5852	4139	70	2002	2002	2060	692	33	83	76	0	0.000	0.000	0.000	0.000	0.000	0.000	0.000	0.000	0.000	0.000	0.000	0.000	0.000	0.000	0.009	0.015	0.045	0.056	4.501	0.022	0.093	316	2384	100	23	2625	2648	59	3850	3909	Error	Error	-6.835	23	2625	59	3850	161483	1849189	0.029	5.480	0	0	0
1	12	19	"A113"	"A113"	15930	5050	100	455	495	249	50	419	419	445	208	46	22	7	0	5121	6396	4526	70	2003	2003	2027	389	19	88	83	0	0.000	0.000	0.000	0.000	0.000	0.000	0.000	0.000	0.000	0.000	0.000	0.000	0.000	0.000	0.012	0.017	0.034	0.038	4.620	0.018	0.073	316	2384	100	36	3118	3154	76	4393	4469	Error	Error	-6.436	36	3118	76	4393	156469	2021269	0.240	11.231	0	0	0
1	13	19	"A114"	"A114"	16230	5050	100	577	593	252	42	433	433	464	300	64	27	3	0	10922	10861	6963	64	2024	2024	2162	1349	62	72	67	0	0.000	0.000	0.000	0.000	0.000	0.000	0.000	0.000	0.000	0.000	0.000	0.000	0.000	0.000	0.016	0.018	0.024	0.031	5.181	0.017	0.108	316	2384	100	144	8898	9042	160	8837	8997	Error	Error	-5.949	144	8898	160	8837	187348	3432003	0.430	6.448	0	0	0
1	14	19	"A114"	"A114"	16530	5050	100	601	637	292	45	436	436	462	237	51	40	14	0	12788	12927	7525	58	2046	2046	2115	834	39	87	81	0	0.000	0.000	0.000	0.000	0.000	0.000	0.000	0.000	0.000	0.000	0.000	0.000	0.000	0.000	0.015	0.018	0.024	0.023	3.677	0.019	0.073	316	2384	100	165	10742	10907	201	10881	11082	Error	Error	-6.025	165	10742	201	10881	201406	4084888	0.738	12.964	0	0	0
1	15	19	"A114"	"A114"	16830	5050	100	574	603	243	40	433	433	459	197	42	39	18	0	10097	11169	6943	62	2095	2095	2170	846	38	85	80	0	0.000	0.000	0.000	0.000	0.000	0.000	0.000	0.000	0.000	0.000	0.000	0.000	0.000	0.000	0.018	0.019	0.025	0.026	4.126	0.019	0.233	316	2384	100	141	8002	8143	170	9074	9244	Error	Error	-5.827	141	8002	170	9074	190588	3529274	0.731	10.637	0	0	0
1	16	19	"A115"	"A115"	17130	5045	100	483	512	201	39	445	445	476	316	66	10	1	0	4809	5791	3894	67	2120	2120	2162	477	22	82	74	0	0.000	0.000	0.000	0.000	0.000	0.000	0.000	0.000	0.000	0.000	0.000	0.000	0.000	0.000	0.014	0.018	0.049	0.054	4.898	0.022	0.039	316	2384	100	38	2689	2727	67	3671	3738	Error	Error	-6.145	38	2689	67	3671	161935	1829977	0.114	7.608	0	0	0
1	17	19	"A115"	"A115"	17425	5045	100	459	476	217	45	443	443	469	226	48	18	4	0	4405	5430	3687	67	2130	2130	2167	478	22	79	71	0	0.000	0.000	0.000	0.000	0.000	0.000	0.000	0.000	0.000	0.000	0.000	0.000	0.000	0.000	0.007	0.010	0.052	0.062	4.262	0.019	0.032	316	2384	100	16	2275	2291	33	3300	3333	Error	Error	-7.152	16	2275	33	3300	150562	1715752	0.031	6.826	0	0	0
1	18	19	"A115"	"A115"	17725	5045	100	494	523	223	42	453	453	484	256	52	16	5	0	4558	5294	3121	58	2170	2170	2194	418	19	84	78	0	0.000	0.000	0.000	0.000	0.000	0.000	0.000	0.000	0.000	0.000	0.000	0.000	0.000	0.000	0.017	0.022	0.059	0.064	3.990	0.022	0.030	316	2384	100	41	2388	2429	70	3124	3194	Error	Error	-5.864	41	2388	70	3124	165359	1672987	0.152	7.416	0	0	0
1	1	20	"A116"	"A116"	12635	5355	100	921	1518	1450	95	430	430	464	284	61	61	45	0	13770	13908	7932	57	1938	1938	2014	927	46	89	82	0	0.000	0.000	0.000	0.000	0.000	0.000	0.000	0.000	0.000	0.000	0.000	0.000	0.000	0.000	0.041	0.091	0.060	0.060	2.961	0.098	0.469	316	2384	100	491	11832	12323	1088	11970	13058	Error	Error	-4.591	491	11832	1088	11970	479831	4394890	3.711	12.831	0	0	0
1	2	20	"A116"	"A116"	12935	5355	100	1217	1844	1463	79	425	425	460	277	60	77	61	0	17753	16512	8364	50	1939	1939	1976	473	23	98	93	0	0.000	0.000	0.000	0.000	0.000	0.000	0.000	0.000	0.000	0.000	0.000	0.000	0.000	0.000	0.050	0.097	0.076	0.074	2.261	0.098	0.604	316	2384	100	792	15814	16606	1419	14573	15992	Error	Error	-4.320	792	15814	1419	14573	582574	5217782	4.996	30.732	0	0	0
1	3	20	"A116"	"A116"	13235	5355	100	730	1398	1431	102	424	424	460	242	52	55	38	0	9929	13350	8670	64	1966	1966	2033	711	34	96	91	0	0.000	0.000	0.000	0.000	0.000	0.000	0.000	0.000	0.000	0.000	0.000	0.000	0.000	0.000	0.038	0.086	0.055	0.047	2.913	0.107	0.575	316	2384	100	306	7963	8269	974	11384	12358	Error	Error	-4.702	306	7963	974	11384	441670	4218678	3.876	15.917	0	0	0
1	4	20	"A117"	"A117"	13535	5355	100	472	593	1065	179	437	437	469	346	73	9	2	0	2885	3336	1778	53	1990	1990	2023	519	25	68	43	0	0.000	0.000	0.000	0.000	0.000	0.000	0.000	0.000	0.000	0.000	0.000	0.000	0.000	0.000	0.039	0.116	0.153	0.152	5.277	0.351	0.296	316	2384	100	35	895	930	156	1346	1502	Error	Error	-4.676	35	895	156	1346	187535	1054135	0.358	2.530	0	0	0
1	5	20	"A117"	"A117"	13835	5355	100	472	509	487	95	436	436	461	203	44	19	3	0	2867	3201	1385	43	1970	1970	1998	399	19	79	55	0	0.000	0.000	0.000	0.000	0.000	0.000	0.000	0.000	0.000	0.000	0.000	0.000	0.000	0.000	0.040	0.059	0.150	0.145	4.830	0.121	0.109	316	2384	100	36	897	933	73	1231	1304	Error	Error	-4.639	36	897	73	1231	160710	1011591	0.236	3.015	0	0	0
1	6	20	"A117"	"A117"	14135	5355	100	436	497	467	93	420	420	453	397	87	6	1	0	2771	3004	1227	40	1938	1938	1965	610	31	63	25	0	0.000	0.000	0.000	0.000	0.000	0.000	0.000	0.000	0.000	0.000	0.000	0.000	0.000	0.000	0.019	0.072	0.177	0.165	5.282	0.053	0.022	316	2384	100	16	833	849	77	1066	1143	Error	Error	-5.702	16	833	77	1066	157207	949298	0.111	1.703	0	0	0
1	7	20	"A118"	"A118"	14435	5350	100	479	512	224	43	414	414	451	287	63	17	2	0	5756	7249	4968	68	1951	1951	1965	376	19	87	83	0	0.000	0.000	0.000	0.000	0.000	0.000	0.000	0.000	0.000	0.000	0.000	0.000	0.000	0.000	0.017	0.018	0.037	0.039	4.344	0.016	0.066	316	2384	100	65	3805	3870	98	5298	5396	Error	Error	-5.871	65	3805	98	5298	161941	2290585	0.213	14.053	0	0	0
1	8	20	"A118"	"A118"	14730	5350	100	477	502	198	39	429	429	454	212	46	23	4	0	4977	6493	4825	74	1975	1975	1985	339	17	91	88	0	0.000	0.000	0.000	0.000	0.000	0.000	0.000	0.000	0.000	0.000	0.000	0.000	0.000	0.000	0.016	0.016	0.044	0.041	3.783	0.014	0.032	316	2384	100	48	3002	3050	73	4518	4591	Error	Error	-5.967	48	3002	73	4518	158786	2051816	0.226	13.298	0	0	0
1	9	20	"A118"	"A118"	15030	5350	100	518	535	207	38	446	446	471	258	54	16	3	0	5473	6982	5265	75	1999	1999	2030	562	27	90	85	0	0.000	0.000	0.000	0.000	0.000	0.000	0.000	0.000	0.000	0.000	0.000	0.000	0.000	0.000	0.021	0.018	0.038	0.036	3.917	0.015	0.036	316	2384	100	72	3474	3546	89	4983	5072	Error	Error	-5.592	72	3474	89	4983	169106	2206318	0.248	8.811	0	0	0
1	10	20	"A119"	"A119"	15330	5350	100	452	467	177	37	434	434	492	844	171	0	0	0	4142	4872	3021	62	2009	2009	2036	746	36	80	69	0	0.000	0.000	0.000	0.000	0.000	0.000	0.000	0.000	0.000	0.000	0.000	0.000	0.000	0.000	0.008	0.012	0.047	0.060	4.975	0.031	0.001	316	2384	100	18	2133	2151	33	2863	2896	Error	Error	-6.889	18	2133	33	2863	147691	1539637	-0.030	3.802	0	0	0
1	11	20	"A119"	"A119"	15630	5350	100	463	507	332	65	458	458	474	201	42	18	5	0	3928	4600	2581	56	2039	2039	2059	436	21	87	81	0	0.000	0.000	0.000	0.000	0.000	0.000	0.000	0.000	0.000	0.000	0.000	0.000	0.000	0.000	0.003	0.019	0.072	0.071	4.179	0.021	0.027	316	2384	100	5	1889	1894	49	2561	2610	Error	Error	-8.561	5	1889	49	2561	160208	1453745	0.164	5.828	0	0	0
1	12	20	"A119"	"A119"	15930	5350	100	481	525	609	116	430	430	461	247	53	16	1	0	4040	4767	2650	55	2033	2033	2060	379	18	93	86	0	0.000	0.000	0.000	0.000	0.000	0.000	0.000	0.000	0.000	0.000	0.000	0.000	0.000	0.000	0.025	0.035	0.062	0.064	3.221	0.029	0.021	316	2384	100	51	2007	2058	95	2734	2829	Error	Error	-5.298	51	2007	95	2734	165999	1506501	0.259	7.142	0	0	0
1	13	20	"A120"	"A120"	16230	5350	100	436	475	299	62	420	420	446	209	46	16	3	0	3177	3505	1784	50	2052	2052	2070	368	17	76	62	0	0.000	0.000	0.000	0.000	0.000	0.000	0.000	0.000	0.000	0.000	0.000	0.000	0.000	0.000	0.014	0.038	0.131	0.132	6.677	0.015	0.005	316	2384	100	16	1125	1141	55	1453	1508	Error	Error	-6.136	16	1125	55	1453	150137	1107644	0.139	3.899	0	0	0
1	14	20	"A120"	"A120"	16530	5350	100	440	483	348	72	449	449	733	3385	461	0	0	0	3322	3773	1821	48	2129	2129	2649	4823	182	7	0	0	0.000	0.000	0.000	0.000	0.000	0.000	0.000	0.000	0.000	0.000	0.000	0.000	0.000	0.000	-0.008	0.021	0.088	0.084	3.932	0.325	0.706	316	2384	100	-9	1193	1184	34	1644	1678	Error	Error	Error	-9	1193	34	1644	152588	1192156	-0.074	0.233	0	0	0
1	15	20	"A120"	"A120"	16830	5350	100	432	445	167	37	434	434	456	226	49	10	0	0	3424	3765	1614	42	2089	2089	2116	528	24	84	64	0	0.000	0.000	0.000	0.000	0.000	0.000	0.000	0.000	0.000	0.000	0.000	0.000	0.000	0.000	-0.001	0.007	0.076	0.076	3.892	0.051	0.071	316	2384	100	-2	1335	1333	11	1676	1687	Error	Error	Error	-2	1335	11	1676	140617	1189785	-0.049	3.123	0	0	0
1	16	20	"A121"	"A121"	17130	5345	100	590	645	648	100	450	450	478	302	63	28	6	0	10090	13073	9172	70	2140	2140	2183	603	27	92	87	0	0.000	0.000	0.000	0.000	0.000	0.000	0.000	0.000	0.000	0.000	0.000	0.000	0.000	0.000	0.018	0.018	0.020	0.022	3.703	0.023	0.112	316	2384	100	140	7950	8090	195	10933	11128	Error	Error	-5.827	140	7950	195	10933	203753	4131194	0.553	18.060	0	0	0
1	17	20	"A121"	"A121"	17430	5345	100	535	565	231	40	442	442	478	385	80	13	0	0	8134	10687	7494	70	2145	2145	2166	377	17	96	95	0	0.000	0.000	0.000	0.000	0.000	0.000	0.000	0.000	0.000	0.000	0.000	0.000	0.000	0.000	0.016	0.014	0.021	0.022	4.051	0.014	0.100	316	2384	100	93	5989	6082	123	8542	8665	Error	Error	-6.009	93	5989	123	8542	178482	3377190	0.226	22.602	0	0	0
1	18	20	"A121"	"A121"	17730	5345	100	584	590	213	36	452	452	495	743	150	0	0	0	8400	10388	6049	58	2152	2152	2244	1707	76	91	84	0	0.000	0.000	0.000	0.000	0.000	0.000	0.000	0.000	0.000	0.000	0.000	0.000	0.000	0.000	0.021	0.017	0.021	0.022	3.137	0.076	0.155	316	2384	100	132	6248	6380	138	8236	8374	Error	Error	-5.565	132	6248	138	8236	186361	3282761	0.128	4.771	0	0	0
1	1	21	"Blank"	"Blank"	12635	5655	100	480	1992	8358	419	440	440	468	346	73	15	9	0	2097	4729	11119	235	1916	1916	1953	663	33	21	13	2	0.000	0.000	0.000	0.000	0.000	0.000	0.000	0.000	0.000	0.000	0.000	0.000	0.000	0.000	0.221	0.552	0.318	0.383	4.006	0.718	0.840	316	2384	100	40	181	221	1552	2813	4365	Error	Error	-2.178	40	181	1552	2813	629530	1494353	4.405	4.187	0	0	0
1	2	21	"Blank"	"Blank"	12935	5655	100	442	455	167	36	431	431	455	201	44	13	2	0	2093	2143	413	19	1969	1969	1985	361	18	26	8	0	0.000	0.000	0.000	0.000	0.000	0.000	0.000	0.000	0.000	0.000	0.000	0.000	0.000	0.000	0.089	0.138	0.383	0.429	4.492	0.054	0.004	316	2384	100	11	124	135	24	174	198	Error	Error	-3.495	11	124	24	174	143720	677281	0.000	0.438	0	0	0
1	3	21	"Blank"	"Blank"	13235	5655	100	417	432	193	44	451	451	524	773	147	0	0	0	1927	1961	326	16	2004	2004	2075	983	47	0	0	0	0.000	0.000	0.000	0.000	0.000	0.000	0.000	0.000	0.000	0.000	0.000	0.000	0.000	0.000	0.442	0.442	0.404	0.421	4.187	0.180	0.034	316	2384	100	-34	-77	-111	-19	-43	-62	Error	Error	-1.179	-34	-77	-19	-43	136384	619676	-0.119	-0.116	0	0	0
1	4	21	"Blank"	"Blank"	13535	5655	100	456	463	198	42	443	443	468	215	45	12	1	0	2037	2051	360	17	1982	1982	2022	814	40	2	0	0	0.000	0.000	0.000	0.000	0.000	0.000	0.000	0.000	0.000	0.000	0.000	0.000	0.000	0.000	0.236	0.290	0.634	0.593	3.440	0.010	0.002	316	2384	100	13	55	68	20	69	89	Error	Error	-2.081	13	55	20	69	146270	648194	-0.023	0.036	0	0	0
1	5	21	"Blank"	"Blank"	13835	5655	100	432	475	315	66	437	437	463	211	45	14	3	0	2014	2024	388	19	1985	1985	2013	378	18	15	2	0	0.000	0.000	0.000	0.000	0.000	0.000	0.000	0.000	0.000	0.000	0.000	0.000	0.000	0.000	-0.172	0.974	0.492	0.476	4.205	0.256	0.055	316	2384	100	-5	29	24	38	39	77	Error	Error	Error	-5	29	38	39	150014	639461	0.057	0.029	0	0	0
1	6	21	"Blank"	"Blank"	14135	5655	100	430	450	178	39	425	425	443	178	40	19	3	0	1982	1980	331	16	1962	1962	1973	338	17	15	2	0	0.000	0.000	0.000	0.000	0.000	0.000	0.000	0.000	0.000	0.000	0.000	0.000	0.000	0.000	0.250	1.389	0.479	0.467	4.889	0.000	0.000	316	2384	100	5	20	25	25	18	43	Error	Error	-2.000	5	20	25	18	142233	625578	0.039	0.021	0	0	0
1	7	21	"Blank"	"Blank"	14435	5650	100	427	459	337	73	435	435	460	216	46	12	2	0	1948	1961	319	16	1988	1988	2018	359	17	11	0	0	0.000	0.000	0.000	0.000	0.000	0.000	0.000	0.000	0.000	0.000	0.000	0.000	0.000	0.000	0.200	-0.889	0.640	0.622	3.935	0.077	0.003	316	2384	100	-8	-40	-48	24	-27	-3	Error	Error	-2.322	-8	-40	24	-27	144940	619700	-0.005	-0.159	0	0	0
1	8	21	"Blank"	"Blank"	14735	5650	100	431	462	205	44	449	449	477	310	64	8	1	0	2043	2053	335	16	2002	2002	2036	699	34	2	0	0	0.000	0.000	0.000	0.000	0.000	0.000	0.000	0.000	0.000	0.000	0.000	0.000	0.000	0.000	-0.439	0.255	0.601	0.637	4.165	0.017	0.000	316	2384	100	-18	41	23	13	51	64	Error	Error	Error	-18	41	13	51	145861	648674	-0.048	0.024	0	0	0
1	9	21	"Blank"	"Blank"	15035	5650	100	444	447	184	41	444	444	495	799	161	0	0	0	2045	2050	360	17	2027	2027	2060	573	27	7	0	0	0.000	0.000	0.000	0.000	0.000	0.000	0.000	0.000	0.000	0.000	0.000	0.000	0.000	0.000	0.000	0.130	0.455	0.479	3.975	1.920	0.645	316	2384	100	0	18	18	3	23	26	Error	Error	Error	0	18	3	23	141342	647954	-0.060	-0.017	0	0	0
1	10	21	"Blank"	"Blank"	15335	5650	100	464	577	1135	196	427	427	456	202	44	18	6	0	2071	2105	493	23	2051	2051	2091	636	30	6	1	0	0.000	0.000	0.000	0.000	0.000	0.000	0.000	0.000	0.000	0.000	0.000	0.000	0.000	0.000	1.850	2.778	0.597	0.660	4.127	1.116	0.020	316	2384	100	37	20	57	150	54	204	Error	Error	0.888	37	20	150	54	182345	665026	0.599	0.022	0	0	0
1	11	21	"Blank"	"Blank"	15635	5650	100	427	454	181	39	443	443	475	373	78	3	0	0	2015	2061	350	16	2065	2065	2083	400	19	14	1	0	0.000	0.000	0.000	0.000	0.000	0.000	0.000	0.000	0.000	0.000	0.000	0.000	0.000	0.000	0.320	-2.750	0.448	0.456	4.036	1.136	0.124	316	2384	100	-16	-50	-66	11	-4	7	Error	Error	-1.644	-16	-50	11	-4	143324	651405	-0.056	-0.055	0	0	0
1	12	21	"Blank"	"Blank"	15935	5650	100	436	446	183	41	445	445	490	457	93	1	0	0	2086	2091	385	18	2043	2043	2102	1095	52	0	0	0	0.000	0.000	0.000	0.000	0.000	0.000	0.000	0.000	0.000	0.000	0.000	0.000	0.000	0.000	-0.209	0.021	0.508	0.568	4.095	0.353	0.785	316	2384	100	-9	43	34	1	48	49	Error	Error	Error	-9	43	1	48	141083	660644	-0.096	-0.010	0	0	0
1	13	21	"Blank"	"Blank"	16235	5650	100	423	531	871	164	450	450	474	213	44	14	3	0	2128	2341	2064	88	2084	2084	2112	368	17	19	3	0	0.000	0.000	0.000	0.000	0.000	0.000	0.000	0.000	0.000	0.000	0.000	0.000	0.000	0.000	-0.614	0.315	0.549	0.472	4.062	0.393	0.734	316	2384	100	-27	44	17	81	257	338	Error	Error	Error	-27	44	81	257	167941	739600	0.268	0.622	0	0	0
1	14	21	"Blank"	"Blank"	16535	5650	100	451	480	230	47	439	439	485	484	99	1	0	0	2092	2122	423	19	2135	2135	2154	391	18	11	1	0	0.000	0.000	0.000	0.000	0.000	0.000	0.000	0.000	0.000	0.000	0.000	0.000	0.000	0.000	-0.279	-3.154	0.490	0.476	4.089	1.752	0.084	316	2384	100	12	-43	-31	41	-13	28	Error	Error	Error	12	-43	41	-13	151643	670412	-0.010	-0.082	0	0	0
1	15	21	"Blank"	"Blank"	16835	5650	100	447	496	382	77	445	445	469	263	56	11	1	0	2069	2146	866	40	2104	2104	2145	560	26	6	0	0	0.000	0.000	0.000	0.000	0.000	0.000	0.000	0.000	0.000	0.000	0.000	0.000	0.000	0.000	-0.057	1.214	0.576	0.521	4.439	0.147	0.094	316	2384	100	2	-35	-33	51	42	93	Error	Error	Error	2	-35	51	42	156677	678030	0.103	0.002	0	0	0
1	16	21	"Blank"	"Blank"	17135	5645	100	437	469	223	47	442	442	480	334	69	5	0	0	2117	2137	353	16	2148	2148	2210	823	37	0	0	0	0.000	0.000	0.000	0.000	0.000	0.000	0.000	0.000	0.000	0.000	0.000	0.000	0.000	0.000	0.161	-2.455	0.518	0.512	3.830	0.284	0.364	316	2384	100	-5	-31	-36	27	-11	16	Error	Error	-2.632	-5	-31	27	-11	148215	675298	-0.033	-0.089	0	0	0
1	17	21	"Blank"	"Blank"	17435	5645	100	424	440	179	40	451	451	474	263	55	8	0	0	2191	2194	340	15	2191	2191	2203	366	16	14	0	0	0.000	0.000	0.000	0.000	0.000	0.000	0.000	0.000	0.000	0.000	0.000	0.000	0.000	0.000	100000.000	-3.667	0.484	0.485	4.789	0.013	0.000	316	2384	100	-27	0	-27	-11	3	-8	Error	Error	16.610	-27	0	-11	3	138924	693415	-0.129	-0.025	0	0	0
1	18	21	"Blank"	"Blank"	17735	5645	100	470	488	227	46	475	475	529	655	123	0	0	0	2240	2273	420	18	2266	2266	2343	989	42	1	0	0	0.000	0.000	0.000	0.000	0.000	0.000	0.000	0.000	0.000	0.000	0.000	0.000	0.000	0.000	0.192	1.857	0.467	0.479	4.911	0.659	0.776	316	2384	100	-5	-26	-31	13	7	20	Error	Error	-2.379	-5	-26	13	7	154116	718117	-0.063	-0.071	0	0	0
