# Supplementary material for: Application of hybridization control probe to increase accuracy on ligation detection or minisequencing diagnostic microarrays
Source: BMC Res Notes. 2009 Dec 14;2:249. doi: 10.1186/1756-0500-2-249 (PMC2799435; doi:10.1186/1756-0500-2-249)
Supplement: Additional file 3 — Gpr_files. Zip-compressed file containing raw microarray data in GenePix results format (.gpr) and GAL (GenePix Array List) files. [file 1756-0500-2-249-S3.ZIP › gpr_files/slide2/lasi2_3-16.gpr]

ATF	1.0
30	76    
"Type=GenePix Results 3"
"DateTime=2009/03/31 15:08:42"
"Settings=C:\Axon\Data\HPV\310309\lasi2.gps"
"GalFile=C:\Axon\Data\HPV\ArrayIt_032009_InstiBioGalfile.gal"
"ArrayOfArrays=3-16"
"PixelSize=5"
"Wavelengths=532	488"
"ImageFiles=C:\Axon\Data\HPV\310309\lasi2.tif 2	C:\Axon\Data\HPV\310309\lasi2.tif 3"
"NormalizationMethod=None"
"NormalizationFactors=1	1"
"JpegImage="
"StdDev=Type 1"
"RatioFormulations=W1/W3 (#1/532)	W1/W4 (#1/488)	W3/W4 (532/488)"
"FeatureType=Circular"
"Barcode="
"BackgroundSubtraction=LocalFeature"
"ImageOrigin=0, 0"
"JpegOrigin=0, 0"
"Creator=GenePix Pro 6.1.0.2"
"Scanner=GenePix 4200A 01 Autoloader [2]"
"FocusPosition=0"
"Temperature=24.25"
"LinesAveraged=2"
"Comment="
"PMTGain=580	550"
"ScanPower=100	100"
"LaserPower=2.68311	2.56775"
"Filters=Standard Green	Standard Blue"
"ScanRegion=600,16,3776,13800"
"Supplier="
"Block"	"Column"	"Row"	"Name"	"ID"	"X"	"Y"	"Dia."	"F532 Median"	"F532 Mean"	"F532 SD"	"F532 CV"	"B532"	"B532 Median"	"B532 Mean"	"B532 SD"	"B532 CV"	"% > B532+1SD"	"% > B532+2SD"	"F532 % Sat."	"F488 Median"	"F488 Mean"	"F488 SD"	"F488 CV"	"B488"	"B488 Median"	"B488 Mean"	"B488 SD"	"B488 CV"	"% > B488+1SD"	"% > B488+2SD"	"F488 % Sat."	"Ratio of Medians (#1/532)"	"Ratio of Means (#1/532)"	"Median of Ratios (#1/532)"	"Mean of Ratios (#1/532)"	"Ratios SD (#1/532)"	"Rgn Ratio (#1/532)"	"Rgn R2 (#1/532)"	"Ratio of Medians (#1/488)"	"Ratio of Means (#1/488)"	"Median of Ratios (#1/488)"	"Mean of Ratios (#1/488)"	"Ratios SD (#1/488)"	"Rgn Ratio (#1/488)"	"Rgn R2 (#1/488)"	"Ratio of Medians (532/488)"	"Ratio of Means (532/488)"	"Median of Ratios (532/488)"	"Mean of Ratios (532/488)"	"Ratios SD (532/488)"	"Rgn Ratio (532/488)"	"Rgn R2 (532/488)"	"F Pixels"	"B Pixels"	"Circularity"	"Sum of Medians (#1/532)"	"Sum of Medians (#1/488)"	"Sum of Medians (532/488)"	"Sum of Means (#1/532)"	"Sum of Means (#1/488)"	"Sum of Means (532/488)"	"Log Ratio (#1/532)"	"Log Ratio (#1/488)"	"Log Ratio (532/488)"	"F532 Median - B532"	"F488 Median - B488"	"F532 Mean - B532"	"F488 Mean - B488"	"F532 Total Intensity"	"F488 Total Intensity"	"SNR 532"	"SNR 488"	"Flags"	"Normalize"	"Autoflag"
1	1	1	"A1"	"A1"	3710	8675	100	761	778	281	36	583	583	614	286	46	33	9	0	10865	11656	6776	58	1918	1918	2102	1056	50	87	80	0	0.000	0.000	0.000	0.000	0.000	0.000	0.000	0.000	0.000	0.000	0.000	0.000	0.000	0.000	0.020	0.020	0.024	0.026	4.423	0.020	0.126	316	2384	100	178	8947	9125	195	9738	9933	Error	Error	-5.651	178	8947	195	9738	245887	3683330	0.573	9.047	0	0	0
1	2	1	"A1"	"A1"	4005	8670	100	679	726	316	43	540	540	575	246	42	35	13	0	9796	10507	7295	69	1895	1895	1979	645	32	76	70	0	0.000	0.000	0.000	0.000	0.000	0.000	0.000	0.000	0.000	0.000	0.000	0.000	0.000	0.000	0.018	0.022	0.028	0.035	4.897	0.023	0.208	316	2384	100	139	7901	8040	186	8612	8798	Error	Error	-5.829	139	7901	186	8612	229336	3320363	0.614	13.222	0	0	0
1	3	1	"A1"	"A1"	4305	8670	100	730	758	343	45	569	569	606	316	52	29	8	0	9150	10524	7062	67	1896	1896	1991	1033	51	79	70	0	0.000	0.000	0.000	0.000	0.000	0.000	0.000	0.000	0.000	0.000	0.000	0.000	0.000	0.000	0.022	0.022	0.029	0.036	4.481	0.023	0.154	316	2384	100	161	7254	7415	189	8628	8817	Error	Error	-5.494	161	7254	189	8628	239457	3325720	0.481	8.260	0	0	0
1	4	1	"A2"	"A2"	4605	8670	100	704	764	373	48	565	565	625	448	71	17	2	0	11375	10959	7652	69	1923	1923	2238	1911	85	68	60	0	0.000	0.000	0.000	0.000	0.000	0.000	0.000	0.000	0.000	0.000	0.000	0.000	0.000	0.000	0.015	0.022	0.027	0.038	6.199	0.019	0.098	316	2384	100	139	9452	9591	199	9036	9235	Error	Error	-6.087	139	9452	199	9036	241550	3462985	0.310	4.564	0	0	0
1	5	1	"A2"	"A2"	4905	8670	100	687	748	372	49	526	526	564	325	57	29	8	0	15070	12632	7176	56	1861	1861	2165	1909	88	76	71	0	0.000	0.000	0.000	0.000	0.000	0.000	0.000	0.000	0.000	0.000	0.000	0.000	0.000	0.000	0.012	0.021	0.023	0.028	3.646	0.021	0.215	316	2384	100	161	13209	13370	222	10771	10993	Error	Error	-6.358	161	13209	222	10771	236266	3991731	0.566	5.483	0	0	0
1	6	1	"A2"	"A2"	5205	8670	100	708	744	323	43	510	510	548	284	51	38	10	0	15228	13503	7527	55	1817	1817	2096	1899	90	79	72	0	0.000	0.000	0.000	0.000	0.000	0.000	0.000	0.000	0.000	0.000	0.000	0.000	0.000	0.000	0.015	0.020	0.023	0.026	4.041	0.020	0.167	316	2384	100	198	13411	13609	234	11686	11920	Error	Error	-6.082	198	13411	234	11686	234955	4266968	0.690	6.007	0	0	0
1	7	1	"A3"	"A3"	5505	8670	100	620	669	286	42	501	501	530	241	45	34	12	0	8828	9555	6184	64	1779	1779	1863	638	34	82	77	0	0.000	0.000	0.000	0.000	0.000	0.000	0.000	0.000	0.000	0.000	0.000	0.000	0.000	0.000	0.017	0.022	0.030	0.035	4.455	0.023	0.156	316	2384	100	119	7049	7168	168	7776	7944	Error	Error	-5.888	119	7049	168	7776	211325	3019449	0.577	12.056	0	0	0
1	8	1	"A3"	"A3"	5805	8670	100	644	690	382	55	487	487	527	278	52	32	8	0	8336	10126	7135	70	1796	1796	1886	794	42	81	75	0	0.000	0.000	0.000	0.000	0.000	0.000	0.000	0.000	0.000	0.000	0.000	0.000	0.000	0.000	0.024	0.024	0.028	0.035	4.311	0.022	0.165	316	2384	100	157	6540	6697	203	8330	8533	Error	Error	-5.380	157	6540	203	8330	217998	3199726	0.586	10.378	0	0	0
1	9	1	"A3"	"A3"	6105	8670	100	608	635	247	38	475	475	501	236	47	32	12	0	7567	9708	7032	72	1758	1758	1870	841	44	77	73	0	0.000	0.000	0.000	0.000	0.000	0.000	0.000	0.000	0.000	0.000	0.000	0.000	0.000	0.000	0.023	0.020	0.029	0.038	4.597	0.019	0.182	316	2384	100	133	5809	5942	160	7950	8110	Error	Error	-5.449	133	5809	160	7950	200671	3067818	0.568	9.320	0	0	0
1	10	1	"A4"	"A4"	6405	8665	100	638	650	271	41	473	473	505	237	46	38	13	0	9310	10277	7424	72	1753	1753	1917	1090	56	69	64	0	0.000	0.000	0.000	0.000	0.000	0.000	0.000	0.000	0.000	0.000	0.000	0.000	0.000	0.000	0.022	0.021	0.028	0.041	5.772	0.021	0.178	316	2384	100	165	7557	7722	177	8524	8701	Error	Error	-5.517	165	7557	177	8524	205426	3247659	0.612	7.670	0	0	0
1	11	1	"A4"	"A4"	6705	8665	100	596	643	291	45	462	462	495	262	52	32	10	0	8034	8584	6120	71	1779	1779	1948	1146	58	68	64	0	0.000	0.000	0.000	0.000	0.000	0.000	0.000	0.000	0.000	0.000	0.000	0.000	0.000	0.000	0.021	0.027	0.035	0.041	4.629	0.022	0.083	316	2384	100	134	6255	6389	181	6805	6986	Error	Error	-5.545	134	6255	181	6805	203166	2712604	0.565	5.791	0	0	0
1	12	1	"A4"	"A4"	7005	8665	100	610	624	261	41	459	459	486	220	45	39	12	0	7916	8817	6691	75	1785	1785	2042	1753	85	63	60	0	0.000	0.000	0.000	0.000	0.000	0.000	0.000	0.000	0.000	0.000	0.000	0.000	0.000	0.000	0.025	0.023	0.036	0.052	6.427	0.022	0.227	316	2384	100	151	6131	6282	165	7032	7197	Error	Error	-5.344	151	6131	165	7032	197102	2786308	0.627	3.865	0	0	0
1	13	1	"A5"	"A5"	7305	8665	100	531	869	2273	261	452	452	476	205	43	29	12	0	3400	5142	5770	112	1734	1734	1799	504	28	73	63	0	0.000	0.000	0.000	0.000	0.000	0.000	0.000	0.000	0.000	0.000	0.000	0.000	0.000	0.000	0.047	0.122	0.086	0.088	4.458	0.273	0.533	316	2384	100	79	1666	1745	417	3408	3825	Error	Error	-4.398	79	1666	417	3408	274471	1624872	1.917	6.633	0	0	0
1	14	1	"A5"	"A5"	7605	8665	100	498	536	234	43	463	463	552	627	113	1	0	0	3562	4523	3661	80	1822	1822	2010	1457	72	55	28	0	0.000	0.000	0.000	0.000	0.000	0.000	0.000	0.000	0.000	0.000	0.000	0.000	0.000	0.000	0.020	0.027	0.074	0.091	4.919	0.026	0.073	316	2384	100	35	1740	1775	73	2701	2774	Error	Error	-5.636	35	1740	73	2701	169483	1429265	-0.026	1.725	0	0	0
1	15	1	"A5"	"A5"	7905	8665	100	546	620	455	73	485	485	515	274	53	21	8	0	3684	5395	4702	87	1872	1872	1983	759	38	68	55	0	0.000	0.000	0.000	0.000	0.000	0.000	0.000	0.000	0.000	0.000	0.000	0.000	0.000	0.000	0.034	0.038	0.065	0.082	5.505	0.032	0.088	316	2384	100	61	1812	1873	135	3523	3658	Error	Error	-4.893	61	1812	135	3523	196001	1704708	0.383	4.495	0	0	0
1	16	1	"A6"	"A6"	8205	8665	100	882	7879	18716	237	477	477	550	1079	196	29	23	7	10720	16278	18980	116	1856	1856	2096	2362	112	68	64	10	0.000	0.000	0.000	0.000	0.000	0.000	0.000	0.000	0.000	0.000	0.000	0.000	0.000	0.000	0.046	0.513	0.106	0.122	4.228	0.809	0.792	316	2384	100	405	8864	9269	7402	14422	21824	Error	Error	-4.452	405	8864	7402	14422	2489638	5143723	6.792	6.004	0	0	0
1	17	1	"A6"	"A6"	8505	8665	100	641	662	264	39	460	460	488	216	44	44	16	0	11344	11444	7332	64	1848	1848	1981	982	49	79	73	0	0.000	0.000	0.000	0.000	0.000	0.000	0.000	0.000	0.000	0.000	0.000	0.000	0.000	0.000	0.019	0.021	0.028	0.034	4.150	0.019	0.213	316	2384	100	181	9496	9677	202	9596	9798	Error	Error	-5.713	181	9496	202	9596	209110	3616383	0.806	9.636	0	0	0
1	18	1	"A6"	"A6"	8805	8665	100	603	646	261	40	473	473	506	451	89	9	1	0	10070	9839	5869	59	1918	1918	2095	1713	81	74	70	0	0.000	0.000	0.000	0.000	0.000	0.000	0.000	0.000	0.000	0.000	0.000	0.000	0.000	0.000	0.016	0.022	0.029	0.031	3.868	0.022	0.201	316	2384	100	130	8152	8282	173	7921	8094	Error	Error	-5.971	130	8152	173	7921	204036	3109207	0.310	4.521	0	0	0
1	1	2	"A7"	"A7"	3710	8970	100	576	703	965	137	507	507	571	1009	176	2	0	0	3747	4785	2986	62	1806	1806	1865	617	33	81	66	0	0.000	0.000	0.000	0.000	0.000	0.000	0.000	0.000	0.000	0.000	0.000	0.000	0.000	0.000	0.036	0.066	0.098	0.089	4.831	0.614	0.447	316	2384	100	69	1941	2010	196	2979	3175	Error	Error	-4.814	69	1941	196	2979	222179	1512033	0.131	4.733	0	0	0
1	2	2	"A7"	"A7"	4010	8970	100	610	665	414	62	548	548	582	288	49	18	3	0	2535	3575	2638	73	1877	1877	2007	971	48	41	23	0	0.000	0.000	0.000	0.000	0.000	0.000	0.000	0.000	0.000	0.000	0.000	0.000	0.000	0.000	0.094	0.069	0.176	0.185	4.940	0.063	0.120	316	2384	100	62	658	720	117	1698	1815	Error	Error	-3.408	62	658	117	1698	210226	1129659	0.288	1.615	0	0	0
1	3	2	"A7"	"A7"	4310	8970	100	599	642	279	43	562	562	642	898	139	0	0	0	2972	4344	3237	74	1900	1900	2145	2548	118	29	21	0	0.000	0.000	0.000	0.000	0.000	0.000	0.000	0.000	0.000	0.000	0.000	0.000	0.000	0.000	0.035	0.033	0.082	0.108	5.206	0.036	0.095	316	2384	100	37	1072	1109	80	2444	2524	Error	Error	-4.857	37	1072	80	2444	202880	1372628	0.000	0.863	0	0	0
1	4	2	"A8"	"A8"	4610	8970	100	720	759	306	40	551	551	604	579	95	8	0	0	9090	10637	6124	57	1895	1895	1998	1098	54	86	84	0	0.000	0.000	0.000	0.000	0.000	0.000	0.000	0.000	0.000	0.000	0.000	0.000	0.000	0.000	0.023	0.024	0.027	0.030	3.771	0.022	0.146	316	2384	100	169	7195	7364	208	8742	8950	Error	Error	-5.412	169	7195	208	8742	239770	3361297	0.268	7.868	0	0	0
1	5	2	"A8"	"A8"	4910	8970	100	628	707	428	60	523	523	563	274	48	30	11	0	6504	8478	7043	83	1873	1873	2054	1503	73	66	62	0	0.000	0.000	0.000	0.000	0.000	0.000	0.000	0.000	0.000	0.000	0.000	0.000	0.000	0.000	0.023	0.028	0.037	0.046	6.876	0.023	0.149	316	2384	100	105	4631	4736	184	6605	6789	Error	Error	-5.463	105	4631	184	6605	223483	2678970	0.526	4.274	0	0	0
1	6	2	"A8"	"A8"	5210	8970	100	692	740	307	41	526	526	566	354	62	26	7	0	8141	9526	7267	76	1828	1828	2005	1299	64	67	63	0	0.000	0.000	0.000	0.000	0.000	0.000	0.000	0.000	0.000	0.000	0.000	0.000	0.000	0.000	0.026	0.028	0.036	0.051	5.267	0.026	0.117	316	2384	100	166	6313	6479	214	7698	7912	Error	Error	-5.249	166	6313	214	7698	233961	3010358	0.492	5.790	0	0	0
1	7	2	"A9"	"A9"	5510	8970	100	598	656	293	44	514	514	559	313	55	21	5	0	6903	8382	6033	71	1796	1796	1909	739	38	79	72	0	0.000	0.000	0.000	0.000	0.000	0.000	0.000	0.000	0.000	0.000	0.000	0.000	0.000	0.000	0.016	0.022	0.036	0.042	5.040	0.022	0.118	316	2384	100	84	5107	5191	142	6586	6728	Error	Error	-5.926	84	5107	142	6586	207164	2648846	0.310	8.759	0	0	0
1	8	2	"A9"	"A9"	5810	8970	100	581	637	314	49	500	500	530	268	50	27	7	0	6041	7314	6030	82	1775	1775	1957	1154	58	63	61	0	0.000	0.000	0.000	0.000	0.000	0.000	0.000	0.000	0.000	0.000	0.000	0.000	0.000	0.000	0.019	0.025	0.042	0.059	6.204	0.023	0.120	316	2384	100	81	4266	4347	137	5539	5676	Error	Error	-5.719	81	4266	137	5539	201328	2311173	0.399	4.642	0	0	0
1	9	2	"A9"	"A9"	6110	8970	100	551	616	323	52	465	465	498	251	50	28	8	0	5563	6686	5348	79	1741	1741	1961	1491	76	63	58	0	0.000	0.000	0.000	0.000	0.000	0.000	0.000	0.000	0.000	0.000	0.000	0.000	0.000	0.000	0.023	0.031	0.058	0.070	6.085	0.027	0.151	316	2384	100	86	3822	3908	151	4945	5096	Error	Error	-5.474	86	3822	151	4945	194579	2112909	0.470	3.169	0	0	0
1	10	2	"A10"	"A10"	6410	8965	100	599	648	316	48	468	468	571	805	140	2	0	0	8669	10343	7441	71	1740	1740	2051	2422	118	69	66	0	0.000	0.000	0.000	0.000	0.000	0.000	0.000	0.000	0.000	0.000	0.000	0.000	0.000	0.000	0.019	0.021	0.026	0.038	5.320	0.089	0.270	316	2384	100	131	6929	7060	180	8603	8783	Error	Error	-5.725	131	6929	180	8603	204721	3268498	0.096	3.424	0	0	0
1	11	2	"A10"	"A10"	6710	8965	100	550	573	228	39	454	454	490	266	54	24	4	0	6544	7281	6042	82	1730	1730	2106	2392	113	57	50	0	0.000	0.000	0.000	0.000	0.000	0.000	0.000	0.000	0.000	0.000	0.000	0.000	0.000	0.000	0.020	0.021	0.035	0.054	5.954	0.020	0.141	316	2384	100	96	4814	4910	119	5551	5670	Error	Error	-5.648	96	4814	119	5551	181023	2300709	0.312	2.163	0	0	0
1	12	2	"A10"	"A10"	7010	8965	100	575	660	408	61	443	443	483	277	57	31	14	0	6668	8767	7599	86	1727	1727	2117	2528	119	57	49	0	0.000	0.000	0.000	0.000	0.000	0.000	0.000	0.000	0.000	0.000	0.000	0.000	0.000	0.000	0.027	0.031	0.038	0.058	5.643	0.021	0.202	316	2384	100	132	4941	5073	217	7040	7257	Error	Error	-5.226	132	4941	217	7040	208557	2770298	0.639	2.631	0	0	0
1	13	2	"A11"	"A11"	7310	8965	100	543	584	266	45	434	434	463	212	45	37	13	0	6813	8948	7179	80	1696	1696	1753	508	28	89	84	0	0.000	0.000	0.000	0.000	0.000	0.000	0.000	0.000	0.000	0.000	0.000	0.000	0.000	0.000	0.021	0.021	0.030	0.036	4.677	0.017	0.113	316	2384	100	109	5117	5226	150	7252	7402	Error	Error	-5.553	109	5117	150	7252	184479	2827581	0.571	14.163	0	0	0
1	14	2	"A11"	"A11"	7610	8965	100	505	545	246	45	437	437	530	1433	270	0	0	0	3919	6908	7402	107	1753	1753	2007	2241	111	49	27	0	0.000	0.000	0.000	0.000	0.000	0.000	0.000	0.000	0.000	0.000	0.000	0.000	0.000	0.000	0.031	0.021	0.043	0.060	6.901	0.020	0.086	316	2384	100	68	2166	2234	108	5155	5263	Error	Error	-4.993	68	2166	108	5155	172338	2182938	0.010	2.187	0	0	0
1	15	2	"A11"	"A11"	7910	8965	100	508	567	280	49	434	434	458	200	43	32	13	0	5561	8217	7682	93	1748	1748	1869	788	42	68	64	0	0.000	0.000	0.000	0.000	0.000	0.000	0.000	0.000	0.000	0.000	0.000	0.000	0.000	0.000	0.019	0.021	0.043	0.052	5.317	0.019	0.171	316	2384	100	74	3813	3887	133	6469	6602	Error	Error	-5.687	74	3813	133	6469	179282	2596435	0.545	8.056	0	0	0
1	16	2	"A12"	"A12"	8210	8965	100	631	694	392	56	434	434	479	394	82	25	3	0	12413	14119	9046	64	1754	1754	1826	822	45	93	89	0	0.000	0.000	0.000	0.000	0.000	0.000	0.000	0.000	0.000	0.000	0.000	0.000	0.000	0.000	0.018	0.021	0.021	0.024	3.668	0.018	0.092	316	2384	100	197	10659	10856	260	12365	12625	Error	Error	-5.758	197	10659	260	12365	219394	4461622	0.546	14.955	0	0	0
1	17	2	"A12"	"A12"	8510	8965	100	538	588	274	46	437	437	496	1276	257	0	0	0	4661	7412	7620	102	1785	1785	2043	2217	108	58	34	0	0.000	0.000	0.000	0.000	0.000	0.000	0.000	0.000	0.000	0.000	0.000	0.000	0.000	0.000	0.035	0.027	0.045	0.065	6.426	0.174	0.123	316	2384	100	101	2876	2977	151	5627	5778	Error	Error	-4.832	101	2876	151	5627	185820	2342197	0.072	2.422	0	0	0
1	18	2	"A12"	"A12"	8805	8960	100	583	651	372	57	463	463	490	222	45	37	16	0	5510	9234	9914	107	1855	1855	2240	2507	111	54	39	0	0.000	0.000	0.000	0.000	0.000	0.000	0.000	0.000	0.000	0.000	0.000	0.000	0.000	0.000	0.033	0.025	0.041	0.072	6.515	0.017	0.233	316	2384	100	120	3655	3775	188	7379	7567	Error	Error	-4.929	120	3655	188	7379	205671	2917991	0.725	2.790	0	0	0
1	1	3	"A13"	"A13"	3715	9270	100	658	685	253	36	548	548	594	375	63	13	1	0	6716	6638	2806	42	1863	1863	1946	659	33	89	84	0	0.000	0.000	0.000	0.000	0.000	0.000	0.000	0.000	0.000	0.000	0.000	0.000	0.000	0.000	0.023	0.029	0.043	0.044	3.823	0.035	0.107	316	2384	100	110	4853	4963	137	4775	4912	Error	Error	-5.463	110	4853	137	4775	216563	2097673	0.243	7.120	0	0	0
1	2	3	"A13"	"A13"	4015	9270	100	668	683	253	37	550	550	602	450	74	12	0	0	7055	7928	4838	61	1852	1852	1982	1051	53	76	71	0	0.000	0.000	0.000	0.000	0.000	0.000	0.000	0.000	0.000	0.000	0.000	0.000	0.000	0.000	0.023	0.022	0.040	0.048	5.244	0.023	0.107	316	2384	100	118	5203	5321	133	6076	6209	Error	Error	-5.462	118	5203	133	6076	215861	2505373	0.180	5.657	0	0	0
1	3	3	"A13"	"A13"	4315	9270	100	719	743	298	40	558	558	605	415	68	17	2	0	9427	10402	6525	62	1863	1863	2076	2232	107	73	69	0	0.000	0.000	0.000	0.000	0.000	0.000	0.000	0.000	0.000	0.000	0.000	0.000	0.000	0.000	0.021	0.022	0.030	0.032	4.572	0.127	0.159	316	2384	100	161	7564	7725	185	8539	8724	Error	Error	-5.554	161	7564	185	8539	234652	3286882	0.333	3.730	0	0	0
1	4	3	"A14"	"A14"	4615	9270	100	740	750	232	30	554	554	587	345	58	22	3	0	11347	12133	5790	47	1861	1861	1952	877	44	93	89	0	0.000	0.000	0.000	0.000	0.000	0.000	0.000	0.000	0.000	0.000	0.000	0.000	0.000	0.000	0.020	0.019	0.025	0.025	2.861	0.018	0.142	316	2384	100	186	9486	9672	196	10272	10468	Error	Error	-5.672	186	9486	196	10272	236845	3833971	0.472	11.609	0	0	0
1	5	3	"A14"	"A14"	4915	9270	100	705	754	369	48	541	541	577	301	52	33	9	0	9992	10790	6701	62	1831	1831	1928	789	40	81	76	0	0.000	0.000	0.000	0.000	0.000	0.000	0.000	0.000	0.000	0.000	0.000	0.000	0.000	0.000	0.020	0.024	0.031	0.038	4.819	0.022	0.125	316	2384	100	164	8161	8325	213	8959	9172	Error	Error	-5.637	164	8161	213	8959	238138	3409790	0.588	11.232	0	0	0
1	6	3	"A14"	"A14"	5215	9270	100	692	721	306	42	530	530	583	433	74	18	1	0	9585	10633	6943	65	1839	1839	2002	1221	60	75	72	0	0.000	0.000	0.000	0.000	0.000	0.000	0.000	0.000	0.000	0.000	0.000	0.000	0.000	0.000	0.021	0.022	0.028	0.031	4.272	0.020	0.045	316	2384	100	162	7746	7908	191	8794	8985	Error	Error	-5.579	162	7746	191	8794	227958	3360054	0.319	7.069	0	0	0
1	7	3	"A15"	"A15"	5515	9270	100	719	819	678	82	537	537	586	366	62	26	7	0	10491	11881	6245	52	1879	1879	1970	675	34	94	90	0	0.000	0.000	0.000	0.000	0.000	0.000	0.000	0.000	0.000	0.000	0.000	0.000	0.000	0.000	0.021	0.028	0.030	0.029	3.482	0.029	0.131	316	2384	100	182	8612	8794	282	10002	10284	Error	Error	-5.564	182	8612	282	10002	258681	3754424	0.637	14.683	0	0	0
1	8	3	"A15"	"A15"	5815	9270	100	647	704	343	48	530	530	568	286	50	28	8	0	7598	8948	6365	71	1843	1843	1992	933	46	77	72	0	0.000	0.000	0.000	0.000	0.000	0.000	0.000	0.000	0.000	0.000	0.000	0.000	0.000	0.000	0.020	0.024	0.033	0.041	5.178	0.022	0.128	316	2384	100	117	5755	5872	174	7105	7279	Error	Error	-5.620	117	5755	174	7105	222594	2827526	0.476	7.456	0	0	0
1	9	3	"A15"	"A15"	6110	9270	100	652	687	292	42	512	512	549	279	50	28	9	0	6621	8149	6488	79	1799	1799	2150	2244	104	60	52	0	0.000	0.000	0.000	0.000	0.000	0.000	0.000	0.000	0.000	0.000	0.000	0.000	0.000	0.000	0.029	0.028	0.038	0.057	5.350	0.018	0.099	316	2384	100	140	4822	4962	175	6350	6525	Error	Error	-5.106	140	4822	175	6350	216973	2575091	0.495	2.673	0	0	0
1	10	3	"A16"	"A16"	6410	9265	100	687	728	298	40	482	482	510	223	43	48	21	0	10047	12050	8071	66	1755	1755	1845	722	39	81	76	0	0.000	0.000	0.000	0.000	0.000	0.000	0.000	0.000	0.000	0.000	0.000	0.000	0.000	0.000	0.025	0.024	0.026	0.032	4.688	0.021	0.266	316	2384	100	205	8292	8497	246	10295	10541	Error	Error	-5.338	205	8292	246	10295	230015	3807796	0.978	14.134	0	0	0
1	11	3	"A16"	"A16"	6710	9265	100	574	646	626	96	464	464	504	283	56	25	6	0	6829	8587	7343	85	1730	1730	2202	3127	142	59	39	0	0.000	0.000	0.000	0.000	0.000	0.000	0.000	0.000	0.000	0.000	0.000	0.000	0.000	0.000	0.022	0.027	0.034	0.058	6.371	0.022	0.163	316	2384	100	110	5099	5209	182	6857	7039	Error	Error	-5.535	110	5099	182	6857	203998	2713495	0.502	2.042	0	0	0
1	12	3	"A16"	"A16"	7010	9265	100	559	617	324	52	440	440	473	235	49	32	12	0	6860	9427	8281	87	1681	1681	2170	3053	140	62	42	0	0.000	0.000	0.000	0.000	0.000	0.000	0.000	0.000	0.000	0.000	0.000	0.000	0.000	0.000	0.023	0.023	0.033	0.051	6.449	0.017	0.214	316	2384	100	119	5179	5298	177	7746	7923	Error	Error	-5.444	119	5179	177	7746	195038	2978774	0.613	2.377	0	0	0
1	13	3	"A17"	"A17"	7310	9265	100	638	1324	5191	392	444	444	486	380	78	27	10	0	8448	9525	7556	79	1677	1677	1780	1261	70	86	81	0	0.000	0.000	0.000	0.000	0.000	0.000	0.000	0.000	0.000	0.000	0.000	0.000	0.000	0.000	0.029	0.112	0.043	0.041	4.232	0.394	0.435	316	2384	100	194	6771	6965	880	7848	8728	Error	Error	-5.125	194	6771	880	7848	418315	3009744	2.205	6.142	0	0	0
1	14	3	"A17"	"A17"	7610	9265	100	525	542	241	44	432	432	461	225	48	26	6	0	5852	6854	4725	68	1699	1699	1895	1267	66	67	62	0	0.000	0.000	0.000	0.000	0.000	0.000	0.000	0.000	0.000	0.000	0.000	0.000	0.000	0.000	0.022	0.021	0.037	0.053	5.109	0.024	0.153	316	2384	100	93	4153	4246	110	5155	5265	Error	Error	-5.481	93	4153	110	5155	171256	2165759	0.360	3.914	0	0	0
1	15	3	"A17"	"A17"	7910	9265	100	523	564	234	41	423	423	458	248	54	29	6	0	5423	6588	4648	70	1710	1710	1884	1092	57	65	61	0	0.000	0.000	0.000	0.000	0.000	0.000	0.000	0.000	0.000	0.000	0.000	0.000	0.000	0.000	0.027	0.029	0.040	0.059	7.459	0.023	0.118	316	2384	100	100	3713	3813	141	4878	5019	Error	Error	-5.215	100	3713	141	4878	178224	2081759	0.427	4.308	0	0	0
1	16	3	"A18"	"A18"	8210	9265	100	604	638	267	41	422	422	453	227	50	42	17	0	11205	10982	5188	47	1725	1725	1781	576	32	93	89	0	0.000	0.000	0.000	0.000	0.000	0.000	0.000	0.000	0.000	0.000	0.000	0.000	0.000	0.000	0.019	0.023	0.027	0.028	2.938	0.022	0.168	316	2384	100	182	9480	9662	216	9257	9473	Error	Error	-5.703	182	9480	216	9257	201635	3470187	0.815	15.974	0	0	0
1	17	3	"A18"	"A18"	8510	9265	100	599	625	275	44	437	437	464	226	48	39	13	0	6435	8714	6418	73	1758	1758	1941	1294	66	75	68	0	0.000	0.000	0.000	0.000	0.000	0.000	0.000	0.000	0.000	0.000	0.000	0.000	0.000	0.000	0.035	0.027	0.038	0.044	4.497	0.022	0.198	316	2384	100	162	4677	4839	188	6956	7144	Error	Error	-4.852	162	4677	188	6956	197652	2753506	0.712	5.234	0	0	0
1	18	3	"A18"	"A18"	8810	9260	100	591	636	277	43	448	448	483	371	76	24	5	0	10692	10741	7413	69	1805	1805	2097	1639	78	70	66	0	0.000	0.000	0.000	0.000	0.000	0.000	0.000	0.000	0.000	0.000	0.000	0.000	0.000	0.000	0.016	0.021	0.025	0.030	5.090	0.026	0.123	316	2384	100	143	8887	9030	188	8936	9124	Error	Error	-5.958	143	8887	188	8936	201050	3394261	0.412	5.274	0	0	0
1	1	4	"A19"	"A19"	3715	9570	100	635	665	247	37	543	543	570	237	41	27	6	0	3856	4862	2734	56	1852	1852	1913	528	27	82	74	0	0.000	0.000	0.000	0.000	0.000	0.000	0.000	0.000	0.000	0.000	0.000	0.000	0.000	0.000	0.046	0.041	0.068	0.073	4.225	0.037	0.089	316	2384	100	92	2004	2096	122	3010	3132	Error	Error	-4.445	92	2004	122	3010	210013	1536266	0.401	5.585	0	0	0
1	2	4	"A19"	"A19"	4015	9570	100	645	710	385	54	559	559	597	301	50	20	6	0	3660	5499	4417	80	1891	1891	2070	1094	52	55	46	0	0.000	0.000	0.000	0.000	0.000	0.000	0.000	0.000	0.000	0.000	0.000	0.000	0.000	0.000	0.049	0.042	0.085	0.107	7.108	0.038	0.099	316	2384	100	86	1769	1855	151	3608	3759	Error	Error	-4.362	86	1769	151	3608	224257	1737747	0.375	3.134	0	0	0
1	3	4	"A19"	"A19"	4315	9570	100	693	723	334	46	551	551	604	575	95	7	1	0	4860	6110	4315	70	1888	1888	2058	1584	76	63	48	0	0.000	0.000	0.000	0.000	0.000	0.000	0.000	0.000	0.000	0.000	0.000	0.000	0.000	0.000	0.048	0.041	0.050	0.071	5.081	0.038	0.149	316	2384	100	142	2972	3114	172	4222	4394	Error	Error	-4.387	142	2972	172	4222	228440	1930721	0.207	2.558	0	0	0
1	4	4	"A20"	"A20"	4615	9570	100	735	760	335	44	560	560	592	278	46	36	10	0	10124	11450	7100	62	1899	1899	1994	725	36	85	80	0	0.000	0.000	0.000	0.000	0.000	0.000	0.000	0.000	0.000	0.000	0.000	0.000	0.000	0.000	0.021	0.021	0.029	0.031	4.454	0.023	0.162	316	2384	100	175	8225	8400	200	9551	9751	Error	Error	-5.555	175	8225	200	9551	240200	3618326	0.604	13.043	0	0	0
1	5	4	"A20"	"A20"	4915	9570	100	687	718	298	41	576	576	607	271	44	28	9	0	6597	9897	8418	85	1958	1958	2232	1902	85	63	54	0	0.000	0.000	0.000	0.000	0.000	0.000	0.000	0.000	0.000	0.000	0.000	0.000	0.000	0.000	0.024	0.018	0.032	0.044	5.219	0.017	0.123	316	2384	100	111	4639	4750	142	7939	8081	Error	Error	-5.385	111	4639	142	7939	226737	3127308	0.410	4.030	0	0	0
1	6	4	"A20"	"A20"	5215	9570	100	628	702	343	48	549	549	582	255	43	29	10	0	5583	8081	6692	82	1919	1919	2281	2218	97	60	43	0	0.000	0.000	0.000	0.000	0.000	0.000	0.000	0.000	0.000	0.000	0.000	0.000	0.000	0.000	0.022	0.025	0.039	0.061	5.929	0.020	0.153	316	2384	100	79	3664	3743	153	6162	6315	Error	Error	-5.535	79	3664	153	6162	221795	2553612	0.471	2.615	0	0	0
1	7	4	"A21"	"A21"	5515	9570	100	799	819	327	39	565	565	615	418	67	25	3	0	15903	13987	6736	48	1912	1912	2078	1705	82	89	85	0	0.000	0.000	0.000	0.000	0.000	0.000	0.000	0.000	0.000	0.000	0.000	0.000	0.000	0.000	0.017	0.021	0.023	0.023	3.443	0.021	0.145	316	2384	100	234	13991	14225	254	12075	12329	Error	Error	-5.902	234	13991	254	12075	258928	4419879	0.488	6.985	0	0	0
1	8	4	"A21"	"A21"	5815	9570	100	631	685	322	47	531	531	575	318	55	19	5	0	6737	8413	6339	75	1853	1853	2352	2778	118	66	44	0	0.000	0.000	0.000	0.000	0.000	0.000	0.000	0.000	0.000	0.000	0.000	0.000	0.000	0.000	0.020	0.023	0.033	0.043	5.465	0.019	0.153	316	2384	100	100	4884	4984	154	6560	6714	Error	Error	-5.610	100	4884	154	6560	216404	2658515	0.346	2.182	0	0	0
1	9	4	"A21"	"A21"	6115	9570	100	616	658	303	46	522	522	619	1145	184	0	0	0	7572	9009	7105	78	1837	1837	2483	3752	151	57	39	0	0.000	0.000	0.000	0.000	0.000	0.000	0.000	0.000	0.000	0.000	0.000	0.000	0.000	0.000	0.016	0.019	0.034	0.053	6.148	0.114	0.257	316	2384	100	94	5735	5829	136	7172	7308	Error	Error	-5.931	94	5735	136	7172	207950	2846980	0.034	1.739	0	0	0
1	10	4	"A22"	"A22"	6415	9565	100	686	706	285	40	471	471	507	266	52	40	14	0	17182	14331	7095	49	1727	1727	1811	585	32	95	90	0	0.000	0.000	0.000	0.000	0.000	0.000	0.000	0.000	0.000	0.000	0.000	0.000	0.000	0.000	0.014	0.019	0.021	0.019	3.753	0.018	0.195	316	2384	100	215	15455	15670	235	12604	12839	Error	Error	-6.168	215	15455	235	12604	223155	4528713	0.748	21.402	0	0	0
1	11	4	"A22"	"A22"	6715	9565	100	645	660	255	38	452	452	488	237	48	41	16	0	9280	11051	7616	68	1724	1724	1929	1673	86	70	68	0	0.000	0.000	0.000	0.000	0.000	0.000	0.000	0.000	0.000	0.000	0.000	0.000	0.000	0.000	0.026	0.022	0.028	0.037	4.932	0.021	0.229	316	2384	100	193	7556	7749	208	9327	9535	Error	Error	-5.291	193	7556	208	9327	208523	3492120	0.726	5.452	0	0	0
1	12	4	"A22"	"A22"	7015	9565	100	651	673	298	44	436	436	466	209	44	50	23	0	10999	12032	8080	67	1688	1688	1814	1012	55	79	75	0	0.000	0.000	0.000	0.000	0.000	0.000	0.000	0.000	0.000	0.000	0.000	0.000	0.000	0.000	0.023	0.023	0.026	0.030	3.939	0.021	0.287	316	2384	100	215	9311	9526	237	10344	10581	Error	Error	-5.437	215	9311	237	10344	212761	3802228	0.990	10.097	0	0	0
1	13	4	"A23"	"A23"	7315	9565	100	650	711	468	65	429	429	482	603	125	10	2	0	13064	13449	6987	51	1689	1689	1759	603	34	96	93	0	0.000	0.000	0.000	0.000	0.000	0.000	0.000	0.000	0.000	0.000	0.000	0.000	0.000	0.000	0.019	0.024	0.023	0.023	3.437	0.022	0.171	316	2384	100	221	11375	11596	282	11760	12042	Error	Error	-5.686	221	11375	282	11760	224569	4249946	0.380	19.386	0	0	0
1	14	4	"A23"	"A23"	7615	9565	100	572	644	597	92	444	444	538	1649	306	0	0	0	7199	9641	7332	76	1759	1759	2066	2514	121	69	55	0	0.000	0.000	0.000	0.000	0.000	0.000	0.000	0.000	0.000	0.000	0.000	0.000	0.000	0.000	0.024	0.025	0.032	0.039	4.922	0.153	0.163	316	2384	100	128	5440	5568	200	7882	8082	Error	Error	-5.409	128	5440	200	7882	203515	3046590	0.064	3.013	0	0	0
1	15	4	"A23"	"A23"	7915	9565	100	551	616	314	50	448	448	480	245	51	29	13	0	6250	9255	7472	80	1775	1775	2015	1564	77	70	60	0	0.000	0.000	0.000	0.000	0.000	0.000	0.000	0.000	0.000	0.000	0.000	0.000	0.000	0.000	0.023	0.022	0.031	0.040	4.531	0.020	0.212	316	2384	100	103	4475	4578	168	7480	7648	Error	Error	-5.441	103	4475	168	7480	194520	2924528	0.555	4.629	0	0	0
1	16	4	"A24"	"A24"	8215	9565	100	651	703	298	42	451	451	484	233	48	44	21	0	13104	13392	6555	48	1787	1787	1857	515	27	98	95	0	0.000	0.000	0.000	0.000	0.000	0.000	0.000	0.000	0.000	0.000	0.000	0.000	0.000	0.000	0.018	0.022	0.022	0.023	2.889	0.021	0.241	316	2384	100	200	11317	11517	252	11605	11857	Error	Error	-5.822	200	11317	252	11605	222305	4231978	0.940	22.398	0	0	0
1	17	4	"A24"	"A24"	8515	9565	100	586	636	286	44	446	446	560	970	173	0	0	0	8420	10095	6830	67	1807	1807	2168	2830	130	74	58	0	0.000	0.000	0.000	0.000	0.000	0.000	0.000	0.000	0.000	0.000	0.000	0.000	0.000	0.000	0.021	0.023	0.033	0.037	4.620	0.060	0.251	316	2384	100	140	6613	6753	190	8288	8478	Error	Error	-5.562	140	6613	190	8288	200985	3190098	0.078	2.801	0	0	0
1	18	4	"A24"	"A24"	8815	9560	100	518	561	250	44	437	437	480	410	85	12	1	0	7338	8351	5766	69	1786	1786	1944	948	48	72	69	0	0.000	0.000	0.000	0.000	0.000	0.000	0.000	0.000	0.000	0.000	0.000	0.000	0.000	0.000	0.015	0.019	0.032	0.040	5.554	0.019	0.121	316	2384	100	81	5552	5633	124	6565	6689	Error	Error	-6.099	81	5552	124	6565	177375	2638853	0.198	6.758	0	0	0
1	1	5	"A25"	"A25"	3720	9870	100	689	716	289	40	536	536	774	3242	418	0	0	0	8905	10791	6128	56	1799	1799	2184	4088	187	73	44	0	0.000	0.000	0.000	0.000	0.000	0.000	0.000	0.000	0.000	0.000	0.000	0.000	0.000	0.000	0.022	0.020	0.027	0.028	3.772	0.019	0.125	316	2384	100	153	7106	7259	180	8992	9172	Error	Error	-5.537	153	7106	180	8992	226286	3409902	-0.018	2.105	0	0	0
1	2	5	"A25"	"A25"	4020	9870	100	681	705	283	40	563	563	621	859	138	1	0	0	7441	9532	6481	67	1877	1877	2017	1274	63	75	73	0	0.000	0.000	0.000	0.000	0.000	0.000	0.000	0.000	0.000	0.000	0.000	0.000	0.000	0.000	0.021	0.019	0.028	0.032	4.496	0.020	0.141	316	2384	100	118	5564	5682	142	7655	7797	Error	Error	-5.559	118	5564	142	7655	222930	3012084	0.098	5.899	0	0	0
1	3	5	"A25"	"A25"	4320	9870	100	720	765	297	38	590	590	632	305	48	29	6	0	7553	9570	6097	63	1964	1964	2044	710	34	83	77	0	0.000	0.000	0.000	0.000	0.000	0.000	0.000	0.000	0.000	0.000	0.000	0.000	0.000	0.000	0.023	0.023	0.032	0.036	4.993	0.021	0.095	316	2384	100	130	5589	5719	175	7606	7781	Error	Error	-5.426	130	5589	175	7606	241849	3024275	0.436	10.600	0	0	0
1	4	5	"A26"	"A26"	4620	9870	100	703	730	259	35	571	571	615	423	68	13	0	0	9676	10854	5654	52	1911	1911	2008	728	36	95	91	0	0.000	0.000	0.000	0.000	0.000	0.000	0.000	0.000	0.000	0.000	0.000	0.000	0.000	0.000	0.017	0.018	0.026	0.024	3.518	0.020	0.102	316	2384	100	132	7765	7897	159	8943	9102	Error	Error	-5.878	132	7765	159	8943	230526	3429969	0.272	12.151	0	0	0
1	5	5	"A26"	"A26"	4920	9870	100	661	698	289	41	555	555	598	319	53	22	2	0	8946	9779	6085	62	1874	1874	1995	961	48	81	78	0	0.000	0.000	0.000	0.000	0.000	0.000	0.000	0.000	0.000	0.000	0.000	0.000	0.000	0.000	0.015	0.018	0.029	0.031	5.757	0.021	0.090	316	2384	100	106	7072	7178	143	7905	8048	Error	Error	-6.060	106	7072	143	7905	220515	3090216	0.313	8.100	0	0	0
1	6	5	"A26"	"A26"	5220	9870	100	646	723	411	56	555	555	600	383	63	17	2	0	9451	10331	6639	64	1878	1878	2021	924	45	81	75	0	0.000	0.000	0.000	0.000	0.000	0.000	0.000	0.000	0.000	0.000	0.000	0.000	0.000	0.000	0.012	0.020	0.027	0.029	5.367	0.020	0.109	316	2384	100	91	7573	7664	168	8453	8621	Error	Error	-6.379	91	7573	168	8453	228391	3264732	0.321	8.994	0	0	0
1	7	5	"A27"	"A27"	5520	9870	100	703	753	402	53	541	541	574	285	49	30	8	0	10041	10785	5616	52	1866	1866	1949	789	40	92	86	0	0.000	0.000	0.000	0.000	0.000	0.000	0.000	0.000	0.000	0.000	0.000	0.000	0.000	0.000	0.020	0.024	0.027	0.026	3.628	0.031	0.179	316	2384	100	162	8175	8337	212	8919	9131	Error	Error	-5.657	162	8175	212	8919	238090	3408107	0.628	11.199	0	0	0
1	8	5	"A27"	"A27"	5820	9870	100	651	688	278	40	553	553	610	535	87	7	0	0	6818	8636	5758	66	1876	1876	2002	807	40	80	76	0	0.000	0.000	0.000	0.000	0.000	0.000	0.000	0.000	0.000	0.000	0.000	0.000	0.000	0.000	0.020	0.020	0.035	0.037	4.079	0.025	0.076	316	2384	100	98	4942	5040	135	6760	6895	Error	Error	-5.656	98	4942	135	6760	217355	2728916	0.146	8.221	0	0	0
1	9	5	"A27"	"A27"	6120	9865	100	622	672	303	45	525	525	597	455	76	11	1	0	9181	10414	7226	69	1819	1819	2069	1540	74	74	70	0	0.000	0.000	0.000	0.000	0.000	0.000	0.000	0.000	0.000	0.000	0.000	0.000	0.000	0.000	0.013	0.017	0.022	0.025	5.310	0.023	0.134	316	2384	100	97	7362	7459	147	8595	8742	Error	Error	-6.246	97	7362	147	8595	212299	3290699	0.165	5.419	0	0	0
1	10	5	"A28"	"A28"	6420	9865	100	781	832	407	48	489	489	561	916	163	2	0	0	22174	20177	8826	43	1776	1776	1896	1171	61	94	90	0	0.000	0.000	0.000	0.000	0.000	0.000	0.000	0.000	0.000	0.000	0.000	0.000	0.000	0.000	0.014	0.019	0.019	0.018	2.581	0.029	0.102	316	2384	100	292	20398	20690	343	18401	18744	Error	Error	-6.126	292	20398	343	18401	263054	6376024	0.296	15.611	0	0	0
1	11	5	"A28"	"A28"	6720	9865	100	743	748	320	42	461	461	512	394	76	38	4	0	22821	18902	11208	59	1742	1742	1977	1661	84	78	73	0	0.000	0.000	0.000	0.000	0.000	0.000	0.000	0.000	0.000	0.000	0.000	0.000	0.000	0.000	0.013	0.017	0.020	0.021	3.553	0.019	0.177	316	2384	100	282	21079	21361	287	17160	17447	Error	Error	-6.224	282	21079	287	17160	236234	5973041	0.599	10.190	0	0	0
1	12	5	"A28"	"A28"	7020	9865	100	747	815	398	48	471	471	528	823	155	6	1	0	22672	20211	11867	58	1738	1738	2011	2568	127	77	74	0	0.000	0.000	0.000	0.000	0.000	0.000	0.000	0.000	0.000	0.000	0.000	0.000	0.000	0.000	0.013	0.019	0.020	0.024	3.844	0.017	0.267	316	2384	100	276	20934	21210	344	18473	18817	Error	Error	-6.245	276	20934	344	18473	257542	6386626	0.349	7.087	0	0	0
1	13	5	"A29"	"A29"	7320	9865	100	642	681	297	43	443	443	475	242	50	43	14	0	17382	16216	6621	40	1747	1747	1808	554	30	98	94	0	0.000	0.000	0.000	0.000	0.000	0.000	0.000	0.000	0.000	0.000	0.000	0.000	0.000	0.000	0.013	0.016	0.018	0.016	2.891	0.016	0.137	316	2384	100	199	15635	15834	238	14469	14707	Error	Error	-6.296	199	15635	238	14469	215102	5124393	0.851	26.007	0	0	0
1	14	5	"A29"	"A29"	7620	9865	100	660	671	255	38	444	444	494	324	65	30	4	0	16412	15150	8046	53	1757	1757	1874	854	45	87	82	0	0.000	0.000	0.000	0.000	0.000	0.000	0.000	0.000	0.000	0.000	0.000	0.000	0.000	0.000	0.015	0.017	0.020	0.021	4.125	0.019	0.025	316	2384	100	216	14655	14871	227	13393	13620	Error	Error	-6.084	216	14655	227	13393	212047	4787456	0.546	15.546	0	0	0
1	15	5	"A29"	"A29"	7920	9865	100	647	664	252	37	434	434	466	236	50	44	15	0	17220	15449	7740	50	1715	1715	1796	652	36	91	85	0	0.000	0.000	0.000	0.000	0.000	0.000	0.000	0.000	0.000	0.000	0.000	0.000	0.000	0.000	0.014	0.017	0.019	0.017	3.083	0.016	0.227	316	2384	100	213	15505	15718	230	13734	13964	Error	Error	-6.186	213	15505	230	13734	209829	4882037	0.839	20.940	0	0	0
1	16	5	"A30"	"A30"	8215	9865	100	633	669	261	39	440	440	481	508	105	12	1	0	14046	15213	8219	54	1705	1705	1814	1044	57	94	88	0	0.000	0.000	0.000	0.000	0.000	0.000	0.000	0.000	0.000	0.000	0.000	0.000	0.000	0.000	0.016	0.017	0.019	0.019	2.822	0.017	0.247	316	2384	100	193	12341	12534	229	13508	13737	Error	Error	-5.999	193	12341	229	13508	211531	4807203	0.370	12.834	0	0	0
1	17	5	"A30"	"A30"	8515	9865	100	641	725	490	67	423	423	463	267	57	44	18	0	12683	14929	10661	71	1726	1726	1803	660	36	89	82	0	0.000	0.000	0.000	0.000	0.000	0.000	0.000	0.000	0.000	0.000	0.000	0.000	0.000	0.000	0.020	0.023	0.022	0.027	3.545	0.019	0.213	316	2384	100	218	10957	11175	302	13203	13505	Error	Error	-5.651	218	10957	302	13203	229042	4717627	0.981	19.888	0	0	0
1	18	5	"A30"	"A30"	8815	9860	100	623	659	259	39	425	425	475	354	74	31	3	0	13943	14912	10023	67	1746	1746	1873	1207	64	82	77	0	0.000	0.000	0.000	0.000	0.000	0.000	0.000	0.000	0.000	0.000	0.000	0.000	0.000	0.000	0.016	0.018	0.022	0.026	4.012	0.016	0.168	316	2384	100	198	12197	12395	234	13166	13400	Error	Error	-5.945	198	12197	234	13166	208257	4712213	0.520	10.803	0	0	0
1	1	6	"A31"	"A31"	3725	10170	100	1048	1072	302	28	802	802	866	845	97	3	0	0	14829	13039	6406	49	2338	2338	2441	754	30	89	83	0	0.000	0.000	0.000	0.000	0.000	0.000	0.000	0.000	0.000	0.000	0.000	0.000	0.000	0.000	0.020	0.025	0.030	0.033	3.164	0.020	0.125	316	2384	100	246	12491	12737	270	10701	10971	Error	Error	-5.666	246	12491	270	10701	338689	4120299	0.244	14.056	0	0	0
1	2	6	"A31"	"A31"	4025	10170	100	730	773	347	44	589	589	615	232	37	34	16	0	11486	11197	6543	58	1933	1933	2032	701	34	85	80	0	0.000	0.000	0.000	0.000	0.000	0.000	0.000	0.000	0.000	0.000	0.000	0.000	0.000	0.000	0.015	0.020	0.027	0.032	4.402	0.019	0.148	316	2384	100	141	9553	9694	184	9264	9448	Error	Error	-6.082	141	9553	184	9264	244237	3538164	0.681	13.074	0	0	0
1	3	6	"A31"	"A31"	4325	10170	100	704	728	283	38	560	560	594	281	47	31	8	0	13097	11232	6556	58	1881	1881	1984	754	38	82	77	0	0.000	0.000	0.000	0.000	0.000	0.000	0.000	0.000	0.000	0.000	0.000	0.000	0.000	0.000	0.013	0.018	0.026	0.032	4.898	0.019	0.103	316	2384	100	144	11216	11360	168	9351	9519	Error	Error	-6.283	144	11216	168	9351	230145	3549315	0.477	12.265	0	0	0
1	4	6	"A32"	"A32"	4625	10170	100	676	704	306	43	565	565	618	440	71	10	1	0	8812	9938	5851	58	1879	1879	2008	1119	55	90	84	0	0.000	0.000	0.000	0.000	0.000	0.000	0.000	0.000	0.000	0.000	0.000	0.000	0.000	0.000	0.016	0.017	0.025	0.026	3.388	0.021	0.092	316	2384	100	111	6933	7044	139	8059	8198	Error	Error	-5.965	111	6933	139	8059	222468	3140516	0.195	7.087	0	0	0
1	5	6	"A32"	"A32"	4925	10170	100	683	736	429	58	567	567	664	1275	192	1	0	0	9344	10805	7145	66	1895	1895	2154	2615	121	71	62	0	0.000	0.000	0.000	0.000	0.000	0.000	0.000	0.000	0.000	0.000	0.000	0.000	0.000	0.000	0.016	0.019	0.029	0.033	4.893	0.023	0.150	316	2384	100	116	7449	7565	169	8910	9079	Error	Error	-6.005	116	7449	169	8910	232676	3414362	0.056	3.308	0	0	0
1	6	6	"A32"	"A32"	5225	10170	100	711	747	307	41	548	548	580	272	46	33	7	0	11556	11280	7329	64	1860	1860	1987	843	42	75	72	0	0.000	0.000	0.000	0.000	0.000	0.000	0.000	0.000	0.000	0.000	0.000	0.000	0.000	0.000	0.017	0.021	0.026	0.031	4.899	0.019	0.161	316	2384	100	163	9696	9859	199	9420	9619	Error	Error	-5.894	163	9696	199	9420	235923	3564420	0.614	11.024	0	0	0
1	7	6	"A33"	"A33"	5520	10170	100	632	679	310	45	570	570	609	306	50	17	4	0	4589	6801	5162	75	1885	1885	1960	581	29	86	79	0	0.000	0.000	0.000	0.000	0.000	0.000	0.000	0.000	0.000	0.000	0.000	0.000	0.000	0.000	0.023	0.022	0.039	0.042	4.146	0.032	0.099	316	2384	100	62	2704	2766	109	4916	5025	Error	Error	-5.447	62	2704	109	4916	214644	2149131	0.229	8.332	0	0	0
1	8	6	"A33"	"A33"	5820	10170	100	605	664	319	48	552	552	594	329	55	16	4	0	3990	5951	4700	78	1870	1870	1981	799	40	72	60	0	0.000	0.000	0.000	0.000	0.000	0.000	0.000	0.000	0.000	0.000	0.000	0.000	0.000	0.000	0.025	0.027	0.061	0.057	5.835	0.027	0.076	316	2384	100	53	2120	2173	112	4081	4193	Error	Error	-5.322	53	2120	112	4081	209850	1880536	0.213	4.969	0	0	0
1	9	6	"A33"	"A33"	6120	10165	100	608	646	288	44	518	518	551	259	47	27	7	0	4927	7703	7088	92	1803	1803	1911	785	41	67	63	0	0.000	0.000	0.000	0.000	0.000	0.000	0.000	0.000	0.000	0.000	0.000	0.000	0.000	0.000	0.029	0.022	0.045	0.053	5.016	0.020	0.102	316	2384	100	90	3124	3214	128	5900	6028	Error	Error	-5.117	90	3124	128	5900	204136	2434290	0.367	7.378	0	0	0
1	10	6	"A34"	"A34"	6420	10165	100	610	673	349	51	494	494	541	301	55	28	6	0	9683	10880	6594	60	1778	1778	1904	862	45	81	77	0	0.000	0.000	0.000	0.000	0.000	0.000	0.000	0.000	0.000	0.000	0.000	0.000	0.000	0.000	0.015	0.020	0.027	0.031	5.184	0.019	0.120	316	2384	100	116	7905	8021	179	9102	9281	Error	Error	-6.091	116	7905	179	9102	212702	3437994	0.439	10.413	0	0	0
1	11	6	"A34"	"A34"	6720	10165	100	604	679	522	76	490	490	541	363	67	19	3	0	7761	10201	8179	80	1769	1769	1936	1086	56	71	66	0	0.000	0.000	0.000	0.000	0.000	0.000	0.000	0.000	0.000	0.000	0.000	0.000	0.000	0.000	0.019	0.022	0.026	0.042	6.407	0.017	0.080	316	2384	100	114	5992	6106	189	8432	8621	Error	Error	-5.716	114	5992	189	8432	214691	3223462	0.380	7.610	0	0	0
1	12	6	"A34"	"A34"	7020	10165	100	690	714	299	41	469	469	503	276	54	42	12	0	17934	15631	9404	60	1772	1772	1960	1508	76	78	72	0	0.000	0.000	0.000	0.000	0.000	0.000	0.000	0.000	0.000	0.000	0.000	0.000	0.000	0.000	0.014	0.018	0.019	0.023	4.405	0.015	0.164	316	2384	100	221	16162	16383	245	13859	14104	Error	Error	-6.192	221	16162	245	13859	225577	4939402	0.764	9.066	0	0	0
1	13	6	"A35"	"A35"	7320	10165	100	617	674	355	52	451	451	488	299	61	30	7	0	12540	12834	6856	53	1736	1736	1821	757	41	92	88	0	0.000	0.000	0.000	0.000	0.000	0.000	0.000	0.000	0.000	0.000	0.000	0.000	0.000	0.000	0.015	0.020	0.021	0.023	3.398	0.020	0.063	316	2384	100	166	10804	10970	223	11098	11321	Error	Error	-6.024	166	10804	223	11098	212986	4055530	0.622	14.548	0	0	0
1	14	6	"A35"	"A35"	7620	10165	100	601	662	432	65	453	453	488	272	55	30	11	0	14181	12519	7933	63	1786	1786	1951	1043	53	74	71	0	0.000	0.000	0.000	0.000	0.000	0.000	0.000	0.000	0.000	0.000	0.000	0.000	0.000	0.000	0.012	0.019	0.023	0.026	5.458	0.021	0.193	316	2384	100	148	12395	12543	209	10733	10942	Error	Error	-6.388	148	12395	209	10733	209185	3955915	0.640	10.132	0	0	0
1	15	6	"A35"	"A35"	7920	10165	100	566	620	291	46	440	440	477	292	61	31	6	0	13770	12013	7848	65	1746	1746	1930	1274	66	70	68	0	0.000	0.000	0.000	0.000	0.000	0.000	0.000	0.000	0.000	0.000	0.000	0.000	0.000	0.000	0.010	0.018	0.024	0.032	5.589	0.017	0.086	316	2384	100	126	12024	12150	180	10267	10447	Error	Error	-6.576	126	12024	180	10267	195928	3796181	0.490	7.914	0	0	0
1	16	6	"A36"	"A36"	8220	10165	100	568	605	353	58	427	427	468	435	92	11	1	0	12365	13618	7231	53	1685	1685	1772	584	32	96	92	0	0.000	0.000	0.000	0.000	0.000	0.000	0.000	0.000	0.000	0.000	0.000	0.000	0.000	0.000	0.013	0.015	0.019	0.018	2.791	0.017	0.163	316	2384	100	141	10680	10821	178	11933	12111	Error	Error	-6.243	141	10680	178	11933	191131	4303332	0.315	20.284	0	0	0
1	17	6	"A36"	"A36"	8520	10165	100	633	670	270	40	442	442	495	433	87	18	1	0	13214	14794	10590	71	1741	1741	1867	807	43	82	75	0	0.000	0.000	0.000	0.000	0.000	0.000	0.000	0.000	0.000	0.000	0.000	0.000	0.000	0.000	0.017	0.017	0.023	0.029	4.115	0.015	0.155	316	2384	100	191	11473	11664	228	13053	13281	Error	Error	-5.909	191	11473	228	13053	211758	4674967	0.404	16.019	0	0	0
1	18	6	"A36"	"A36"	8820	10160	100	578	628	285	45	440	440	483	405	83	21	2	0	11946	13940	11669	83	1775	1775	1968	1218	61	66	62	0	0.000	0.000	0.000	0.000	0.000	0.000	0.000	0.000	0.000	0.000	0.000	0.000	0.000	0.000	0.014	0.015	0.022	0.032	6.796	0.015	0.057	316	2384	100	138	10171	10309	188	12165	12353	Error	Error	-6.204	138	10171	188	12165	198400	4405036	0.358	9.829	0	0	0
1	1	7	"A37"	"A37"	3725	10470	100	1064	1070	310	28	986	986	1019	381	37	14	1	0	8372	7938	3034	38	2658	2658	2706	625	23	90	86	0	0.000	0.000	0.000	0.000	0.000	0.000	0.000	0.000	0.000	0.000	0.000	0.000	0.000	0.000	0.014	0.016	0.038	0.040	4.035	0.024	0.035	316	2384	100	78	5714	5792	84	5280	5364	Error	Error	-6.195	78	5714	84	5280	338167	2508373	0.134	8.371	0	0	0
1	2	7	"A37"	"A37"	4025	10470	100	688	707	245	34	617	617	646	271	41	18	4	0	4431	4178	1740	41	1984	1984	2127	806	37	68	64	0	0.000	0.000	0.000	0.000	0.000	0.000	0.000	0.000	0.000	0.000	0.000	0.000	0.000	0.000	0.029	0.041	0.088	0.104	6.062	0.058	0.120	316	2384	100	71	2447	2518	90	2194	2284	Error	Error	-5.107	71	2447	90	2194	223446	1320343	0.225	2.545	0	0	0
1	3	7	"A37"	"A37"	4325	10470	100	667	717	392	54	558	558	606	582	96	4	1	0	5708	5886	3332	56	1863	1863	2031	1445	71	75	64	0	0.000	0.000	0.000	0.000	0.000	0.000	0.000	0.000	0.000	0.000	0.000	0.000	0.000	0.000	0.028	0.040	0.051	0.062	4.217	0.054	0.180	316	2384	100	109	3845	3954	159	4023	4182	Error	Error	-5.141	109	3845	159	4023	226493	1860069	0.191	2.668	0	0	0
1	4	7	"A38"	"A38"	4625	10470	100	711	805	664	82	548	548	597	325	54	30	5	0	16225	14655	6421	43	1811	1811	1905	734	38	94	90	0	0.000	0.000	0.000	0.000	0.000	0.000	0.000	0.000	0.000	0.000	0.000	0.000	0.000	0.000	0.011	0.020	0.020	0.019	3.933	0.021	0.053	316	2384	100	163	14414	14577	257	12844	13101	Error	Error	-6.466	163	14414	257	12844	254244	4630949	0.640	17.371	0	0	0
1	5	7	"A38"	"A38"	4925	10470	100	710	784	534	68	543	543	583	316	54	30	9	0	14785	13115	7778	59	1831	1831	1941	799	41	84	77	0	0.000	0.000	0.000	0.000	0.000	0.000	0.000	0.000	0.000	0.000	0.000	0.000	0.000	0.000	0.013	0.021	0.023	0.024	3.884	0.027	0.163	316	2384	100	167	12954	13121	241	11284	11525	Error	Error	-6.277	167	12954	241	11284	247708	4144183	0.636	13.985	0	0	0
1	6	7	"A38"	"A38"	5225	10470	100	719	755	400	52	540	540	582	315	54	27	7	0	13880	12661	7027	55	1852	1852	1949	791	40	86	80	0	0.000	0.000	0.000	0.000	0.000	0.000	0.000	0.000	0.000	0.000	0.000	0.000	0.000	0.000	0.015	0.020	0.024	0.025	4.008	0.021	0.116	316	2384	100	179	12028	12207	215	10809	11024	Error	Error	-6.070	179	12028	215	10809	238654	4000967	0.549	13.542	0	0	0
1	7	7	"A39"	"A39"	5525	10470	100	637	684	430	62	543	543	595	365	61	11	2	0	7541	8843	5126	57	1837	1837	1964	948	48	92	85	0	0.000	0.000	0.000	0.000	0.000	0.000	0.000	0.000	0.000	0.000	0.000	0.000	0.000	0.000	0.016	0.020	0.029	0.028	3.487	0.031	0.089	316	2384	100	94	5704	5798	141	7006	7147	Error	Error	-5.923	94	5704	141	7006	216077	2794400	0.244	7.256	0	0	0
1	8	7	"A39"	"A39"	5825	10470	100	654	716	351	49	551	551	589	343	58	22	6	0	6893	11564	9794	84	1884	1884	1973	668	33	89	79	0	0.000	0.000	0.000	0.000	0.000	0.000	0.000	0.000	0.000	0.000	0.000	0.000	0.000	0.000	0.021	0.017	0.025	0.029	6.015	0.014	0.085	316	2384	100	103	5009	5112	165	9680	9845	Error	Error	-5.604	103	5009	165	9680	226104	3654302	0.370	14.358	0	0	0
1	9	7	"A39"	"A39"	6125	10465	100	686	773	570	73	534	534	581	438	75	18	4	0	7121	9068	6364	70	1855	1855	1954	689	35	79	75	0	0.000	0.000	0.000	0.000	0.000	0.000	0.000	0.000	0.000	0.000	0.000	0.000	0.000	0.000	0.029	0.033	0.038	0.050	5.272	0.032	0.110	316	2384	100	152	5266	5418	239	7213	7452	Error	Error	-5.115	152	5266	239	7213	244246	2865378	0.438	10.325	0	0	0
1	10	7	"A40"	"A40"	6425	10465	100	564	627	336	53	503	503	553	370	66	12	3	0	6019	8468	5828	68	1818	1818	1917	827	43	89	81	0	0.000	0.000	0.000	0.000	0.000	0.000	0.000	0.000	0.000	0.000	0.000	0.000	0.000	0.000	0.015	0.019	0.032	0.035	4.366	0.026	0.144	316	2384	100	61	4201	4262	124	6650	6774	Error	Error	-6.106	61	4201	124	6650	198138	2675934	0.200	7.921	0	0	0
1	11	7	"A40"	"A40"	6725	10465	100	627	857	974	113	484	484	542	441	81	18	7	0	8560	10385	7254	69	1752	1752	1878	916	48	79	75	0	0.000	0.000	0.000	0.000	0.000	0.000	0.000	0.000	0.000	0.000	0.000	0.000	0.000	0.000	0.021	0.043	0.029	0.041	4.754	0.038	0.126	316	2384	100	143	6808	6951	373	8633	9006	Error	Error	-5.573	143	6808	373	8633	270944	3281667	0.714	9.287	0	0	0
1	12	7	"A40"	"A40"	7025	10465	100	630	672	279	41	473	473	520	318	61	28	7	0	7902	11675	8680	74	1753	1753	1854	683	36	85	80	0	0.000	0.000	0.000	0.000	0.000	0.000	0.000	0.000	0.000	0.000	0.000	0.000	0.000	0.000	0.026	0.020	0.026	0.035	4.717	0.018	0.084	316	2384	100	157	6149	6306	199	9922	10121	Error	Error	-5.292	157	6149	199	9922	212223	3689430	0.478	14.379	0	0	0
1	13	7	"A41"	"A41"	7325	10465	100	700	725	275	37	434	434	460	211	45	61	25	0	20835	19325	7994	41	1711	1711	1765	521	29	99	97	0	0.000	0.000	0.000	0.000	0.000	0.000	0.000	0.000	0.000	0.000	0.000	0.000	0.000	0.000	0.014	0.017	0.017	0.017	2.354	0.015	0.251	316	2384	100	266	19124	19390	291	17614	17905	Error	Error	-6.168	266	19124	291	17614	229150	6106557	1.256	33.704	0	0	0
1	14	7	"A41"	"A41"	7625	10465	100	608	649	258	39	432	432	466	238	51	41	16	0	18043	16037	8763	54	1729	1729	1875	1265	67	83	79	0	0.000	0.000	0.000	0.000	0.000	0.000	0.000	0.000	0.000	0.000	0.000	0.000	0.000	0.000	0.011	0.015	0.017	0.019	3.809	0.015	0.229	316	2384	100	176	16314	16490	217	14308	14525	Error	Error	-6.534	176	16314	217	14308	205084	5067539	0.769	11.195	0	0	0
1	15	7	"A41"	"A41"	7925	10465	100	648	682	313	45	430	430	488	537	110	13	2	0	17861	15801	9096	57	1707	1707	1854	1007	54	86	79	0	0.000	0.000	0.000	0.000	0.000	0.000	0.000	0.000	0.000	0.000	0.000	0.000	0.000	0.000	0.013	0.018	0.019	0.020	3.882	0.018	0.250	316	2384	100	218	16154	16372	252	14094	14346	Error	Error	-6.211	218	16154	252	14094	215480	4993216	0.361	13.850	0	0	0
1	16	7	"A42"	"A42"	8225	10465	100	607	637	261	40	429	429	470	408	86	21	1	0	10090	13103	9556	72	1681	1681	1766	789	44	91	87	0	0.000	0.000	0.000	0.000	0.000	0.000	0.000	0.000	0.000	0.000	0.000	0.000	0.000	0.000	0.021	0.018	0.024	0.029	3.594	0.019	0.107	316	2384	100	178	8409	8587	208	11422	11630	Error	Error	-5.562	178	8409	208	11422	201307	4140663	0.409	14.369	0	0	0
1	17	7	"A42"	"A42"	8525	10465	100	642	683	344	50	426	426	466	422	90	25	3	0	11254	14964	10437	69	1704	1704	1777	812	45	92	89	0	0.000	0.000	0.000	0.000	0.000	0.000	0.000	0.000	0.000	0.000	0.000	0.000	0.000	0.000	0.023	0.019	0.022	0.023	3.406	0.018	0.247	316	2384	100	216	9550	9766	257	13260	13517	Error	Error	-5.466	216	9550	257	13260	215928	4728638	0.514	16.240	0	0	0
1	18	7	"A42"	"A42"	8825	10460	100	555	611	285	46	430	430	455	200	43	42	19	0	9892	12170	9649	79	1731	1731	1801	592	32	82	78	0	0.000	0.000	0.000	0.000	0.000	0.000	0.000	0.000	0.000	0.000	0.000	0.000	0.000	0.000	0.015	0.017	0.022	0.026	3.521	0.017	0.265	316	2384	100	125	8161	8286	181	10439	10620	Error	Error	-6.029	125	8161	181	10439	193007	3845563	0.780	17.515	0	0	0
1	1	8	"A43"	"A43"	3730	10770	100	1082	1119	341	30	1011	1011	1049	346	32	20	5	0	8803	9234	4091	44	2749	2749	2800	598	21	88	83	0	0.000	0.000	0.000	0.000	0.000	0.000	0.000	0.000	0.000	0.000	0.000	0.000	0.000	0.000	0.012	0.017	0.035	0.042	5.536	0.022	0.054	316	2384	100	71	6054	6125	108	6485	6593	Error	Error	-6.414	71	6054	108	6485	353504	2918078	0.202	10.759	0	0	0
1	2	8	"A43"	"A43"	4030	10770	100	854	876	275	31	718	718	783	554	70	6	0	0	10806	11423	6917	60	2161	2161	2346	1673	71	73	71	0	0.000	0.000	0.000	0.000	0.000	0.000	0.000	0.000	0.000	0.000	0.000	0.000	0.000	0.000	0.016	0.017	0.026	0.031	6.427	0.019	0.090	316	2384	100	136	8645	8781	158	9262	9420	Error	Error	-5.990	136	8645	158	9262	276895	3609740	0.168	5.426	0	0	0
1	3	8	"A43"	"A43"	4330	10770	100	738	800	371	46	551	551	585	281	48	38	13	0	13386	12467	7274	58	1861	1861	1981	1043	52	81	77	0	0.000	0.000	0.000	0.000	0.000	0.000	0.000	0.000	0.000	0.000	0.000	0.000	0.000	0.000	0.016	0.023	0.028	0.031	4.812	0.024	0.207	316	2384	100	187	11525	11712	249	10606	10855	Error	Error	-5.946	187	11525	249	10606	252745	3939535	0.765	10.054	0	0	0
1	4	8	"A44"	"A44"	4630	10770	100	670	730	427	58	547	547	622	985	158	1	0	0	9589	9375	4326	46	1853	1853	1951	848	43	88	86	0	0.000	0.000	0.000	0.000	0.000	0.000	0.000	0.000	0.000	0.000	0.000	0.000	0.000	0.000	0.016	0.024	0.035	0.033	3.735	0.027	0.099	316	2384	100	123	7736	7859	183	7522	7705	Error	Error	-5.975	123	7736	183	7522	230799	2962342	0.110	8.755	0	0	0
1	5	8	"A44"	"A44"	4930	10770	100	802	1806	6193	342	563	563	633	650	102	19	9	0	11163	11856	8701	73	1905	1905	2042	1033	50	89	84	1	0.000	0.000	0.000	0.000	0.000	0.000	0.000	0.000	0.000	0.000	0.000	0.000	0.000	0.000	0.026	0.125	0.041	0.040	4.662	0.400	0.435	316	2384	100	239	9258	9497	1243	9951	11194	Error	Error	-5.276	239	9258	1243	9951	570562	3746387	1.805	9.500	0	0	0
1	6	8	"A44"	"A44"	5230	10770	100	696	735	343	46	534	534	584	347	59	24	3	0	10753	10556	5137	48	1865	1865	1998	932	46	87	81	0	0.000	0.000	0.000	0.000	0.000	0.000	0.000	0.000	0.000	0.000	0.000	0.000	0.000	0.000	0.018	0.023	0.026	0.028	3.916	0.028	0.117	316	2384	100	162	8888	9050	201	8691	8892	Error	Error	-5.778	162	8888	201	8691	232357	3335731	0.435	9.182	0	0	0
1	7	8	"A45"	"A45"	5530	10770	100	678	715	292	40	539	539	594	440	74	14	1	0	11338	12365	6619	53	1853	1853	1958	965	49	91	85	0	0.000	0.000	0.000	0.000	0.000	0.000	0.000	0.000	0.000	0.000	0.000	0.000	0.000	0.000	0.015	0.017	0.022	0.022	3.938	0.029	0.087	316	2384	100	139	9485	9624	176	10512	10688	Error	Error	-6.092	139	9485	176	10512	226019	3907451	0.275	10.784	0	0	0
1	8	8	"A45"	"A45"	5830	10770	100	710	758	355	46	543	543	610	441	72	16	2	0	11760	13409	8881	66	1886	1886	2007	865	43	82	79	0	0.000	0.000	0.000	0.000	0.000	0.000	0.000	0.000	0.000	0.000	0.000	0.000	0.000	0.000	0.017	0.019	0.022	0.026	4.801	0.020	0.105	316	2384	100	167	9874	10041	215	11523	11738	Error	Error	-5.886	167	9874	215	11523	239612	4237283	0.336	13.182	0	0	0
1	9	8	"A45"	"A45"	6130	10765	100	672	717	321	44	535	535	579	340	58	26	3	0	11352	11618	7784	66	1856	1856	2017	1101	54	74	72	0	0.000	0.000	0.000	0.000	0.000	0.000	0.000	0.000	0.000	0.000	0.000	0.000	0.000	0.000	0.014	0.019	0.028	0.038	5.612	0.019	0.093	316	2384	100	137	9496	9633	182	9762	9944	Error	Error	-6.115	137	9496	182	9762	226463	3671341	0.406	8.720	0	0	0
1	10	8	"A47"	"A47"	6430	10765	100	738	798	341	42	525	525	584	464	79	22	2	0	15916	15055	6908	45	1874	1874	1990	843	42	95	89	0	0.000	0.000	0.000	0.000	0.000	0.000	0.000	0.000	0.000	0.000	0.000	0.000	0.000	0.000	0.015	0.021	0.023	0.024	3.341	0.019	0.170	316	2384	100	213	14042	14255	273	13181	13454	Error	Error	-6.043	213	14042	273	13181	252149	4757279	0.461	15.498	0	0	0
1	11	8	"A47"	"A47"	6730	10765	100	681	756	585	77	512	512	578	651	112	6	1	0	13085	12871	7571	58	1829	1829	2071	2121	102	79	72	0	0.000	0.000	0.000	0.000	0.000	0.000	0.000	0.000	0.000	0.000	0.000	0.000	0.000	0.000	0.015	0.022	0.022	0.027	4.868	0.057	0.184	316	2384	100	169	11256	11425	244	11042	11286	Error	Error	-6.058	169	11256	244	11042	238912	4067176	0.273	5.092	0	0	0
1	12	8	"A47"	"A47"	7030	10765	100	646	698	348	49	480	480	531	784	147	2	1	0	14912	13399	7892	58	1787	1787	1910	876	45	82	75	0	0.000	0.000	0.000	0.000	0.000	0.000	0.000	0.000	0.000	0.000	0.000	0.000	0.000	0.000	0.013	0.019	0.022	0.027	4.938	0.019	0.166	316	2384	100	166	13125	13291	218	11612	11830	Error	Error	-6.305	166	13125	218	11612	220433	4233958	0.213	13.115	0	0	0
1	13	8	"A48"	"A48"	7330	10765	100	792	1285	4109	319	461	461	501	281	56	56	24	0	16767	16915	9612	56	1747	1747	1921	1310	68	88	86	0	0.000	0.000	0.000	0.000	0.000	0.000	0.000	0.000	0.000	0.000	0.000	0.000	0.000	0.000	0.022	0.054	0.026	0.029	3.210	0.110	0.182	316	2384	100	331	15020	15351	824	15168	15992	Error	Error	-5.504	331	15020	824	15168	406105	5345136	2.790	11.446	0	0	0
1	14	8	"A48"	"A48"	7625	10765	100	728	828	639	77	448	448	499	418	83	31	6	0	17406	17017	7512	44	1765	1765	2033	1793	88	90	87	0	0.000	0.000	0.000	0.000	0.000	0.000	0.000	0.000	0.000	0.000	0.000	0.000	0.000	0.000	0.018	0.025	0.021	0.022	3.198	0.032	0.164	316	2384	100	280	15641	15921	380	15252	15632	Error	Error	-5.804	280	15641	380	15252	261492	5377483	0.787	8.357	0	0	0
1	15	8	"A48"	"A48"	7925	10765	100	717	788	534	67	440	440	481	285	59	48	16	0	20023	19160	8547	44	1734	1734	1987	1591	80	89	87	0	0.000	0.000	0.000	0.000	0.000	0.000	0.000	0.000	0.000	0.000	0.000	0.000	0.000	0.000	0.015	0.020	0.019	0.018	2.897	0.021	0.226	316	2384	100	277	18289	18566	348	17426	17774	Error	Error	-6.045	277	18289	348	17426	249124	6054515	1.077	10.794	0	0	0
1	16	8	"A49"	"A49"	8225	10765	100	671	701	313	44	428	428	506	809	159	4	0	0	16449	18228	9336	51	1715	1715	1847	1578	85	94	88	0	0.000	0.000	0.000	0.000	0.000	0.000	0.000	0.000	0.000	0.000	0.000	0.000	0.000	0.000	0.016	0.017	0.017	0.017	3.156	0.017	0.037	316	2384	100	243	14734	14977	273	16513	16786	Error	Error	-5.922	243	14734	273	16513	221532	5760017	0.241	10.381	0	0	0
1	17	8	"A49"	"A49"	8525	10765	100	647	676	314	46	426	426	455	206	45	52	25	0	15334	17136	10302	60	1727	1727	1783	501	28	93	87	0	0.000	0.000	0.000	0.000	0.000	0.000	0.000	0.000	0.000	0.000	0.000	0.000	0.000	0.000	0.016	0.016	0.020	0.019	4.040	0.015	0.221	316	2384	100	221	13607	13828	250	15409	15659	Error	Error	-5.944	221	13607	250	15409	213470	5415100	1.073	30.645	0	0	0
1	18	8	"A49"	"A49"	8825	10760	100	620	673	372	55	432	432	469	318	67	31	10	0	14057	14143	9102	64	1753	1753	1844	772	41	83	77	0	0.000	0.000	0.000	0.000	0.000	0.000	0.000	0.000	0.000	0.000	0.000	0.000	0.000	0.000	0.015	0.019	0.022	0.025	4.239	0.019	0.106	316	2384	100	188	12304	12492	241	12390	12631	Error	Error	-6.032	188	12304	241	12390	212768	4469217	0.642	15.931	0	0	0
1	1	9	"A50"	"A50"	3735	11070	100	965	1057	974	92	938	938	972	400	41	12	3	0	5425	6821	3957	58	2572	2572	2661	1024	38	75	64	0	0.000	0.000	0.000	0.000	0.000	0.000	0.000	0.000	0.000	0.000	0.000	0.000	0.000	0.000	0.009	0.028	0.066	0.104	6.463	0.066	0.077	316	2384	100	27	2853	2880	119	4249	4368	Error	Error	-6.723	27	2853	119	4249	333876	2155561	0.213	4.063	0	0	0
1	2	9	"A50"	"A50"	4035	11070	100	877	907	303	33	831	831	874	347	39	12	3	0	5713	7659	4572	59	2371	2371	2441	636	26	88	80	0	0.000	0.000	0.000	0.000	0.000	0.000	0.000	0.000	0.000	0.000	0.000	0.000	0.000	0.000	0.014	0.014	0.045	0.047	4.738	0.023	0.056	316	2384	100	46	3342	3388	76	5288	5364	Error	Error	-6.183	46	3342	76	5288	286642	2420307	0.095	8.204	0	0	0
1	3	9	"A50"	"A50"	4335	11070	100	656	757	931	122	589	589	634	404	63	12	2	0	5949	8149	5220	64	1872	1872	1957	671	34	86	82	0	0.000	0.000	0.000	0.000	0.000	0.000	0.000	0.000	0.000	0.000	0.000	0.000	0.000	0.000	0.016	0.027	0.032	0.035	4.659	0.023	0.018	316	2384	100	67	4077	4144	168	6277	6445	Error	Error	-5.927	67	4077	168	6277	239150	2575069	0.304	9.228	0	0	0
1	4	9	"A51"	"A51"	4635	11070	100	704	744	286	38	531	531	577	317	54	30	6	0	11108	12024	6623	55	1788	1788	1892	805	42	90	86	0	0.000	0.000	0.000	0.000	0.000	0.000	0.000	0.000	0.000	0.000	0.000	0.000	0.000	0.000	0.019	0.021	0.027	0.025	3.978	0.021	0.145	316	2384	100	173	9320	9493	213	10236	10449	Error	Error	-5.751	173	9320	213	10236	235181	3799450	0.527	12.586	0	0	0
1	5	9	"A51"	"A51"	4930	11070	100	738	764	283	37	546	546	593	316	53	28	5	0	12694	12617	6510	51	1841	1841	1949	863	44	89	85	0	0.000	0.000	0.000	0.000	0.000	0.000	0.000	0.000	0.000	0.000	0.000	0.000	0.000	0.000	0.018	0.020	0.021	0.025	4.366	0.020	0.133	316	2384	100	192	10853	11045	218	10776	10994	Error	Error	-5.821	192	10853	218	10776	241559	3986909	0.541	12.362	0	0	0
1	6	9	"A51"	"A51"	5230	11070	100	679	723	352	48	541	541	582	317	54	23	4	0	13614	12796	6327	49	1835	1835	1955	925	47	93	86	0	0.000	0.000	0.000	0.000	0.000	0.000	0.000	0.000	0.000	0.000	0.000	0.000	0.000	0.000	0.012	0.017	0.021	0.021	3.039	0.022	0.171	316	2384	100	138	11779	11917	182	10961	11143	Error	Error	-6.415	138	11779	182	10961	228434	4043590	0.445	11.720	0	0	0
1	7	9	"A52"	"A52"	5530	11070	100	675	738	354	47	538	538	582	322	55	25	8	0	7056	7124	3383	47	1856	1856	1955	769	39	93	88	0	0.000	0.000	0.000	0.000	0.000	0.000	0.000	0.000	0.000	0.000	0.000	0.000	0.000	0.000	0.026	0.038	0.045	0.042	3.181	0.059	0.243	316	2384	100	137	5200	5337	200	5268	5468	Error	Error	-5.246	137	5200	200	5268	233186	2251109	0.484	6.722	0	0	0
1	8	9	"A52"	"A52"	5830	11070	100	658	722	377	52	546	546	604	378	62	17	3	0	10558	9753	4866	49	1857	1857	1996	957	47	83	78	0	0.000	0.000	0.000	0.000	0.000	0.000	0.000	0.000	0.000	0.000	0.000	0.000	0.000	0.000	0.013	0.022	0.029	0.029	4.539	0.024	0.080	316	2384	100	112	8701	8813	176	7896	8072	Error	Error	-6.280	112	8701	176	7896	228143	3082009	0.312	8.106	0	0	0
1	9	9	"A52"	"A52"	6130	11065	100	662	727	380	52	531	531	569	302	53	26	6	0	9564	9036	4801	53	1837	1837	1964	875	44	80	76	0	0.000	0.000	0.000	0.000	0.000	0.000	0.000	0.000	0.000	0.000	0.000	0.000	0.000	0.000	0.017	0.027	0.033	0.034	4.529	0.033	0.182	316	2384	100	131	7727	7858	196	7199	7395	Error	Error	-5.882	131	7727	196	7199	229696	2855320	0.523	8.082	0	0	0
1	10	9	"A53"	"A53"	6430	11065	100	749	783	363	46	523	523	564	338	59	31	5	0	13329	12618	5024	39	1842	1842	1956	890	45	94	90	0	0.000	0.000	0.000	0.000	0.000	0.000	0.000	0.000	0.000	0.000	0.000	0.000	0.000	0.000	0.020	0.024	0.027	0.024	3.045	0.026	0.198	316	2384	100	226	11487	11713	260	10776	11036	Error	Error	-5.668	226	11487	260	10776	247298	3987406	0.648	11.980	0	0	0
1	11	9	"A53"	"A53"	6730	11065	100	682	725	333	45	511	511	557	342	61	23	5	0	12892	12451	6671	53	1855	1855	1944	794	40	89	82	0	0.000	0.000	0.000	0.000	0.000	0.000	0.000	0.000	0.000	0.000	0.000	0.000	0.000	0.000	0.015	0.020	0.024	0.023	4.083	0.021	0.155	316	2384	100	171	11037	11208	214	10596	10810	Error	Error	-6.012	171	11037	214	10596	229036	3934546	0.491	13.233	0	0	0
1	12	9	"A53"	"A53"	7030	11065	100	705	822	584	71	508	508	546	288	52	41	16	0	14574	13419	6588	49	1839	1839	1919	703	36	92	87	0	0.000	0.000	0.000	0.000	0.000	0.000	0.000	0.000	0.000	0.000	0.000	0.000	0.000	0.000	0.015	0.027	0.026	0.025	3.854	0.023	0.121	316	2384	100	197	12735	12932	314	11580	11894	Error	Error	-6.014	197	12735	314	11580	259727	4240399	0.958	16.358	0	0	0
1	13	9	"A54"	"A54"	7330	11065	100	644	736	508	69	481	481	553	1363	246	2	1	0	13867	13843	6255	45	1784	1784	1859	645	34	98	94	0	0.000	0.000	0.000	0.000	0.000	0.000	0.000	0.000	0.000	0.000	0.000	0.000	0.000	0.000	0.013	0.021	0.019	0.018	3.348	0.023	0.159	316	2384	100	163	12083	12246	255	12059	12314	Error	Error	-6.212	163	12083	255	12059	232593	4374390	0.134	18.580	0	0	0
1	14	9	"A54"	"A54"	7630	11065	100	599	635	250	39	461	461	525	522	99	7	0	0	12742	12947	6630	51	1776	1776	1889	743	39	92	87	0	0.000	0.000	0.000	0.000	0.000	0.000	0.000	0.000	0.000	0.000	0.000	0.000	0.000	0.000	0.013	0.016	0.018	0.018	3.985	0.016	0.059	316	2384	100	138	10966	11104	174	11171	11345	Error	Error	-6.312	138	10966	174	11171	200506	4091226	0.211	14.883	0	0	0
1	15	9	"A54"	"A54"	7930	11065	100	680	738	371	50	452	452	486	240	49	48	20	0	18191	16424	7445	45	1770	1770	1878	706	37	96	92	0	0.000	0.000	0.000	0.000	0.000	0.000	0.000	0.000	0.000	0.000	0.000	0.000	0.000	0.000	0.014	0.020	0.020	0.018	3.226	0.017	0.166	316	2384	100	228	16421	16649	286	14654	14940	Error	Error	-6.170	228	16421	286	14654	233313	5190069	1.050	20.603	0	0	0
1	16	9	"A55"	"A55"	8230	11065	100	600	635	285	44	422	422	457	223	48	41	16	0	11709	11309	5159	45	1711	1711	1771	543	30	93	92	0	0.000	0.000	0.000	0.000	0.000	0.000	0.000	0.000	0.000	0.000	0.000	0.000	0.000	0.000	0.018	0.022	0.027	0.025	3.555	0.019	0.126	316	2384	100	178	9998	10176	213	9598	9811	Error	Error	-5.812	178	9998	213	9598	200528	3573617	0.798	17.565	0	0	0
1	17	9	"A55"	"A55"	8530	11060	100	578	639	321	50	432	432	468	308	65	27	9	0	11720	11970	6459	53	1748	1748	1864	1539	82	87	83	0	0.000	0.000	0.000	0.000	0.000	0.000	0.000	0.000	0.000	0.000	0.000	0.000	0.000	0.000	0.015	0.020	0.022	0.022	4.069	0.020	0.172	316	2384	100	146	9972	10118	207	10222	10429	Error	Error	-6.094	146	9972	207	10222	201886	3782668	0.555	6.567	0	0	0
1	18	9	"A55"	"A55"	8830	11060	100	594	613	281	45	434	434	469	287	61	27	8	0	11816	12369	6949	56	1747	1747	1822	602	33	89	86	0	0.000	0.000	0.000	0.000	0.000	0.000	0.000	0.000	0.000	0.000	0.000	0.000	0.000	0.000	0.016	0.017	0.021	0.022	3.958	0.017	0.155	316	2384	100	160	10069	10229	179	10622	10801	Error	Error	-5.976	160	10069	179	10622	193634	3908531	0.502	17.520	0	0	0
1	1	10	"A56"	"A56"	3735	11370	100	1011	1054	492	46	912	912	943	317	33	20	6	0	10119	9349	4187	44	2551	2551	2632	700	26	84	79	0	0.000	0.000	0.000	0.000	0.000	0.000	0.000	0.000	0.000	0.000	0.000	0.000	0.000	0.000	0.013	0.021	0.032	0.042	5.304	0.027	0.071	316	2384	100	99	7568	7667	142	6798	6940	Error	Error	-6.256	99	7568	142	6798	333221	2954396	0.350	9.596	0	0	0
1	2	10	"A56"	"A56"	4035	11370	100	1072	1190	751	63	934	934	983	420	42	21	6	0	7451	6978	2954	42	2645	2645	2778	1010	36	77	72	0	0.000	0.000	0.000	0.000	0.000	0.000	0.000	0.000	0.000	0.000	0.000	0.000	0.000	0.000	0.029	0.059	0.069	0.076	4.416	0.069	0.117	316	2384	100	138	4806	4944	256	4333	4589	Error	Error	-5.122	138	4806	256	4333	376106	2204915	0.493	4.158	0	0	0
1	3	10	"A56"	"A56"	4335	11370	100	652	683	296	43	586	586	630	351	55	12	2	0	7826	7101	3537	49	1895	1895	2003	817	40	78	76	0	0.000	0.000	0.000	0.000	0.000	0.000	0.000	0.000	0.000	0.000	0.000	0.000	0.000	0.000	0.011	0.019	0.037	0.039	4.095	0.031	0.097	316	2384	100	66	5931	5997	97	5206	5303	Error	Error	-6.490	66	5931	97	5206	215981	2243830	0.151	6.240	0	0	0
1	4	10	"A57"	"A57"	4635	11370	100	1892	2759	2304	83	535	535	586	377	64	72	62	0	11692	11415	6334	55	1805	1805	1904	677	35	88	84	0	0.000	0.000	0.000	0.000	0.000	0.000	0.000	0.000	0.000	0.000	0.000	0.000	0.000	0.000	0.137	0.231	0.194	0.171	3.101	0.259	0.776	316	2384	100	1357	9887	11244	2224	9610	11834	Error	Error	-2.865	1357	9887	2224	9610	871738	3607113	5.764	14.049	0	0	0
1	5	10	"A57"	"A57"	4935	11370	100	1840	3679	3671	99	546	546	592	351	59	76	64	0	11210	11841	7351	62	1826	1826	1967	893	45	79	75	0	0.000	0.000	0.000	0.000	0.000	0.000	0.000	0.000	0.000	0.000	0.000	0.000	0.000	0.000	0.138	0.313	0.241	0.232	2.655	0.353	0.670	316	2384	100	1294	9384	10678	3133	10015	13148	Error	Error	-2.858	1294	9384	3133	10015	1162453	3741709	8.795	11.057	0	0	0
1	6	10	"A57"	"A57"	5235	11370	100	1365	3086	3332	107	540	540	605	499	82	60	45	0	8910	10772	7549	70	1845	1845	2007	1148	57	75	70	0	0.000	0.000	0.000	0.000	0.000	0.000	0.000	0.000	0.000	0.000	0.000	0.000	0.000	0.000	0.117	0.285	0.214	0.194	2.695	0.362	0.746	316	2384	100	825	7065	7890	2546	8927	11473	Error	Error	-3.098	825	7065	2546	8927	975037	3404066	4.972	7.635	0	0	0
1	7	10	"A58"	"A58"	5535	11370	100	684	715	284	39	531	531	570	277	48	32	7	0	10345	11454	5712	49	1805	1805	1904	778	40	91	88	0	0.000	0.000	0.000	0.000	0.000	0.000	0.000	0.000	0.000	0.000	0.000	0.000	0.000	0.000	0.018	0.019	0.025	0.025	3.784	0.023	0.136	316	2384	100	153	8540	8693	184	9649	9833	Error	Error	-5.803	153	8540	184	9649	226073	3619433	0.523	12.275	0	0	0
1	8	10	"A58"	"A58"	5835	11370	100	652	701	285	40	525	525	589	725	123	2	0	0	8983	9735	6033	61	1844	1844	1996	1079	54	77	74	0	0.000	0.000	0.000	0.000	0.000	0.000	0.000	0.000	0.000	0.000	0.000	0.000	0.000	0.000	0.018	0.022	0.032	0.034	4.882	0.028	0.019	316	2384	100	127	7139	7266	176	7891	8067	Error	Error	-5.813	127	7139	176	7891	221383	3076148	0.154	7.172	0	0	0
1	9	10	"A58"	"A58"	6135	11365	100	657	677	308	45	524	524	573	364	63	21	2	0	10889	10820	7377	68	1845	1845	2049	1213	59	69	65	0	0.000	0.000	0.000	0.000	0.000	0.000	0.000	0.000	0.000	0.000	0.000	0.000	0.000	0.000	0.015	0.017	0.028	0.035	4.911	0.020	0.141	316	2384	100	133	9044	9177	153	8975	9128	Error	Error	-6.087	133	9044	153	8975	214026	3419033	0.286	7.231	0	0	0
1	10	10	"A59"	"A59"	6435	11365	100	680	773	573	74	524	524	566	322	56	29	6	0	12602	11546	5918	51	1871	1871	1988	881	44	85	82	0	0.000	0.000	0.000	0.000	0.000	0.000	0.000	0.000	0.000	0.000	0.000	0.000	0.000	0.000	0.015	0.026	0.027	0.027	3.394	0.036	0.214	316	2384	100	156	10731	10887	249	9675	9924	Error	Error	-6.104	156	10731	249	9675	244110	3648625	0.643	10.849	0	0	0
1	11	10	"A59"	"A59"	6735	11365	100	635	666	269	40	511	511	555	402	72	15	1	0	11578	9874	5636	57	1850	1850	2022	1186	58	75	69	0	0.000	0.000	0.000	0.000	0.000	0.000	0.000	0.000	0.000	0.000	0.000	0.000	0.000	0.000	0.013	0.019	0.027	0.031	5.445	0.025	0.138	316	2384	100	124	9728	9852	155	8024	8179	Error	Error	-6.294	124	9728	155	8024	210324	3120297	0.276	6.621	0	0	0
1	12	10	"A59"	"A59"	7035	11365	100	679	679	246	36	517	517	552	314	56	24	3	0	12644	10973	6078	55	1861	1861	1994	1072	53	77	74	0	0.000	0.000	0.000	0.000	0.000	0.000	0.000	0.000	0.000	0.000	0.000	0.000	0.000	0.000	0.015	0.018	0.024	0.029	4.242	0.018	0.135	316	2384	100	162	10783	10945	162	9112	9274	Error	Error	-6.057	162	10783	162	9112	214701	3467557	0.404	8.376	0	0	0
1	13	10	"A60"	"A60"	7335	11365	100	550	592	251	42	486	486	535	414	77	9	1	0	5032	7511	6032	80	1804	1804	1877	625	33	87	77	0	0.000	0.000	0.000	0.000	0.000	0.000	0.000	0.000	0.000	0.000	0.000	0.000	0.000	0.000	0.020	0.019	0.034	0.034	3.545	0.023	0.114	316	2384	100	64	3228	3292	106	5707	5813	Error	Error	-5.656	64	3228	106	5707	187011	2373427	0.138	9.014	0	0	0
1	14	10	"A60"	"A60"	7635	11365	100	518	573	291	50	461	461	497	310	62	16	4	0	4912	7349	6039	82	1747	1747	1845	688	37	75	70	0	0.000	0.000	0.000	0.000	0.000	0.000	0.000	0.000	0.000	0.000	0.000	0.000	0.000	0.000	0.018	0.020	0.041	0.046	5.698	0.022	0.120	316	2384	100	57	3165	3222	112	5602	5714	Error	Error	-5.795	57	3165	112	5602	180956	2322238	0.245	8.000	0	0	0
1	15	10	"A60"	"A60"	7935	11365	100	525	569	260	45	432	432	468	248	52	28	9	0	5112	8197	7137	87	1689	1689	1804	659	36	77	68	0	0.000	0.000	0.000	0.000	0.000	0.000	0.000	0.000	0.000	0.000	0.000	0.000	0.000	0.000	0.027	0.021	0.034	0.039	4.221	0.021	0.105	316	2384	100	93	3423	3516	137	6508	6645	Error	Error	-5.202	93	3423	137	6508	179713	2590155	0.407	9.701	0	0	0
1	16	10	"A61"	"A61"	8235	11365	100	654	686	335	48	430	430	458	234	51	48	19	0	17499	16535	7710	46	1706	1706	1793	624	34	94	93	0	0.000	0.000	0.000	0.000	0.000	0.000	0.000	0.000	0.000	0.000	0.000	0.000	0.000	0.000	0.014	0.017	0.017	0.018	3.333	0.017	0.180	316	2384	100	224	15793	16017	256	14829	15085	Error	Error	-6.140	224	15793	256	14829	216733	5225181	0.974	23.625	0	0	0
1	17	10	"A61"	"A61"	8535	11360	100	584	625	276	44	419	419	447	207	46	44	19	0	14200	13601	8079	59	1708	1708	1820	806	44	84	80	0	0.000	0.000	0.000	0.000	0.000	0.000	0.000	0.000	0.000	0.000	0.000	0.000	0.000	0.000	0.013	0.017	0.019	0.022	4.901	0.017	0.227	316	2384	100	165	12492	12657	206	11893	12099	Error	Error	-6.242	165	12492	206	11893	197419	4298023	0.860	14.617	0	0	0
1	18	10	"A61"	"A61"	8835	11360	100	626	665	329	49	421	421	464	285	61	36	14	0	14321	14533	10079	69	1734	1734	1875	1041	55	75	71	0	0.000	0.000	0.000	0.000	0.000	0.000	0.000	0.000	0.000	0.000	0.000	0.000	0.000	0.000	0.016	0.019	0.021	0.027	4.832	0.018	0.239	316	2384	100	205	12587	12792	244	12799	13043	Error	Error	-5.940	205	12587	244	12799	210159	4592480	0.705	12.159	0	0	0
1	1	11	"A62"	"A62"	3740	11670	100	1079	1125	417	37	954	954	1003	438	43	17	2	0	8061	10025	5453	54	2701	2701	2763	794	28	90	87	0	0.000	0.000	0.000	0.000	0.000	0.000	0.000	0.000	0.000	0.000	0.000	0.000	0.000	0.000	0.023	0.023	0.034	0.039	4.406	0.021	0.067	316	2384	100	125	5360	5485	171	7324	7495	Error	Error	-5.422	125	5360	171	7324	355349	3167976	0.279	9.146	0	0	0
1	2	11	"A62"	"A62"	4040	11670	100	1010	1035	297	28	911	911	973	706	72	4	0	0	6725	8884	5663	63	2618	2618	2724	1495	54	69	61	0	0.000	0.000	0.000	0.000	0.000	0.000	0.000	0.000	0.000	0.000	0.000	0.000	0.000	0.000	0.024	0.020	0.042	0.054	6.683	0.015	0.029	316	2384	100	99	4107	4206	124	6266	6390	Error	Error	-5.375	99	4107	124	6266	327151	2807299	0.088	4.120	0	0	0
1	3	11	"A62"	"A62"	4340	11670	100	690	754	557	73	537	537	574	292	50	28	7	0	6829	9317	6946	74	1829	1829	1932	792	40	74	69	0	0.000	0.000	0.000	0.000	0.000	0.000	0.000	0.000	0.000	0.000	0.000	0.000	0.000	0.000	0.031	0.029	0.034	0.048	5.486	0.024	0.125	316	2384	100	153	5000	5153	217	7488	7705	Error	Error	-5.030	153	5000	217	7488	238361	2944020	0.616	9.324	0	0	0
1	4	11	"A63"	"A63"	4640	11670	100	773	816	310	37	545	545	643	1047	162	0	0	0	19179	17649	8042	45	1870	1870	2029	1109	54	93	89	0	0.000	0.000	0.000	0.000	0.000	0.000	0.000	0.000	0.000	0.000	0.000	0.000	0.000	0.000	0.013	0.017	0.019	0.018	2.796	0.022	0.017	316	2384	100	228	17309	17537	271	15779	16050	Error	Error	-6.246	228	17309	271	15779	257983	5577233	0.165	14.085	0	0	0
1	5	11	"A63"	"A63"	4940	11670	100	724	769	408	53	528	528	571	289	50	36	9	0	15930	14519	8136	56	1849	1849	1972	905	45	88	82	0	0.000	0.000	0.000	0.000	0.000	0.000	0.000	0.000	0.000	0.000	0.000	0.000	0.000	0.000	0.014	0.019	0.020	0.020	4.214	0.020	0.146	316	2384	100	196	14081	14277	241	12670	12911	Error	Error	-6.167	196	14081	241	12670	243061	4587996	0.685	13.864	0	0	0
1	6	11	"A63"	"A63"	5240	11670	100	758	803	325	40	521	521	580	410	70	30	4	0	19359	16144	8648	53	1848	1848	2011	1157	57	83	78	0	0.000	0.000	0.000	0.000	0.000	0.000	0.000	0.000	0.000	0.000	0.000	0.000	0.000	0.000	0.014	0.020	0.021	0.024	4.638	0.018	0.141	316	2384	100	237	17511	17748	282	14296	14578	Error	Error	-6.207	237	17511	282	14296	253904	5101526	0.544	12.215	0	0	0
1	7	11	"A64"	"A64"	5540	11670	100	725	757	324	42	527	527	574	413	71	18	3	0	12274	11830	4866	41	1824	1824	1928	916	47	93	90	0	0.000	0.000	0.000	0.000	0.000	0.000	0.000	0.000	0.000	0.000	0.000	0.000	0.000	0.000	0.019	0.023	0.025	0.025	3.173	0.026	0.149	316	2384	100	198	10450	10648	230	10006	10236	Error	Error	-5.722	198	10450	230	10006	239093	3738131	0.443	10.810	0	0	0
1	8	11	"A64"	"A64"	5840	11670	100	745	815	674	82	535	535	586	465	79	19	2	0	15028	14021	6925	49	1836	1836	1963	977	49	89	86	0	0.000	0.000	0.000	0.000	0.000	0.000	0.000	0.000	0.000	0.000	0.000	0.000	0.000	0.000	0.016	0.023	0.023	0.023	4.078	0.027	0.100	316	2384	100	210	13192	13402	280	12185	12465	Error	Error	-5.973	210	13192	280	12185	257398	4430659	0.492	12.342	0	0	0
1	9	11	"A64"	"A64"	6140	11665	100	689	738	451	61	531	531	808	3274	405	0	0	0	13109	11963	6286	52	1882	1882	2498	4651	186	75	62	0	0.000	0.000	0.000	0.000	0.000	0.000	0.000	0.000	0.000	0.000	0.000	0.000	0.000	0.000	0.014	0.021	0.023	0.024	3.855	0.420	0.394	316	2384	100	158	11227	11385	207	10081	10288	Error	Error	-6.151	158	11227	207	10081	233351	3780327	-0.021	2.035	0	0	0
1	10	11	"A65"	"A65"	6440	11665	100	844	879	381	43	505	505	572	564	98	20	3	0	22624	20158	8118	40	1864	1864	1941	638	32	98	92	0	0.000	0.000	0.000	0.000	0.000	0.000	0.000	0.000	0.000	0.000	0.000	0.000	0.000	0.000	0.016	0.020	0.019	0.018	2.818	0.020	0.235	316	2384	100	339	20760	21099	374	18294	18668	Error	Error	-5.936	339	20760	374	18294	277753	6369860	0.544	28.553	0	0	0
1	11	11	"A65"	"A65"	6740	11665	100	845	882	393	44	513	513	589	627	106	21	1	0	22867	18246	9954	54	1870	1870	2057	1623	78	79	75	0	0.000	0.000	0.000	0.000	0.000	0.000	0.000	0.000	0.000	0.000	0.000	0.000	0.000	0.000	0.016	0.023	0.023	0.025	3.414	0.023	0.139	316	2384	100	332	20997	21329	369	16376	16745	Error	Error	-5.983	332	20997	369	16376	278708	5765724	0.467	9.975	0	0	0
1	12	11	"A65"	"A65"	7040	11665	100	826	866	420	48	507	507	541	258	47	56	26	0	23090	19281	9462	49	1867	1867	2016	1357	67	85	82	0	0.000	0.000	0.000	0.000	0.000	0.000	0.000	0.000	0.000	0.000	0.000	0.000	0.000	0.000	0.015	0.021	0.020	0.019	3.173	0.040	0.074	316	2384	100	319	21223	21542	359	17414	17773	Error	Error	-6.056	319	21223	359	17414	273740	6092643	1.260	12.723	0	0	0
1	13	11	"A66"	"A66"	7335	11665	100	817	852	349	40	491	491	587	1321	225	1	0	0	24283	21284	8647	40	1853	1853	2124	2698	127	89	85	0	0.000	0.000	0.000	0.000	0.000	0.000	0.000	0.000	0.000	0.000	0.000	0.000	0.000	0.000	0.015	0.019	0.018	0.018	2.824	0.072	0.149	316	2384	100	326	22430	22756	361	19431	19792	Error	Error	-6.104	326	22430	361	19431	269091	6725671	0.201	7.102	0	0	0
1	14	11	"A66"	"A66"	7635	11665	100	750	771	369	47	462	462	507	388	76	36	6	0	23401	19427	10057	51	1793	1793	1963	1125	57	86	80	0	0.000	0.000	0.000	0.000	0.000	0.000	0.000	0.000	0.000	0.000	0.000	0.000	0.000	0.000	0.013	0.018	0.019	0.022	3.900	0.019	0.296	316	2384	100	288	21608	21896	309	17634	17943	Error	Error	-6.229	288	21608	309	17634	243526	6138988	0.680	15.524	0	0	0
1	15	11	"A66"	"A66"	7935	11665	100	745	778	341	43	443	443	494	349	70	43	12	0	24376	19193	10531	54	1763	1763	1919	1067	55	85	80	0	0.000	0.000	0.000	0.000	0.000	0.000	0.000	0.000	0.000	0.000	0.000	0.000	0.000	0.000	0.013	0.019	0.020	0.025	4.213	0.016	0.115	316	2384	100	302	22613	22915	335	17430	17765	Error	Error	-6.226	302	22613	335	17430	245775	6065117	0.814	16.189	0	0	0
1	16	11	"A67"	"A67"	8235	11665	100	680	706	292	41	428	428	459	295	64	39	12	0	14354	14974	7745	51	1724	1724	1790	556	31	98	95	0	0.000	0.000	0.000	0.000	0.000	0.000	0.000	0.000	0.000	0.000	0.000	0.000	0.000	0.000	0.020	0.021	0.021	0.021	2.735	0.020	0.240	316	2384	100	252	12630	12882	278	13250	13528	Error	Error	-5.647	252	12630	278	13250	223234	4731802	0.837	23.712	0	0	0
1	17	11	"A67"	"A67"	8535	11660	100	632	677	324	47	421	421	449	230	51	47	21	0	11908	14195	9520	67	1734	1734	1817	700	38	83	79	0	0.000	0.000	0.000	0.000	0.000	0.000	0.000	0.000	0.000	0.000	0.000	0.000	0.000	0.000	0.021	0.021	0.022	0.028	4.205	0.020	0.258	316	2384	100	211	10174	10385	256	12461	12717	Error	Error	-5.592	211	10174	256	12461	213793	4485616	0.991	17.683	0	0	0
1	18	11	"A67"	"A67"	8835	11660	100	640	682	353	51	437	437	465	228	49	46	17	0	11616	13801	9453	68	1777	1777	1879	771	41	81	77	0	0.000	0.000	0.000	0.000	0.000	0.000	0.000	0.000	0.000	0.000	0.000	0.000	0.000	0.000	0.021	0.020	0.022	0.026	3.914	0.019	0.270	316	2384	100	203	9839	10042	245	12024	12269	Error	Error	-5.599	203	9839	245	12024	215588	4360972	0.952	15.463	0	0	0
1	1	12	"A68"	"A68"	3745	11970	100	1171	1209	305	25	1097	1097	1118	305	27	22	6	0	7959	9176	4465	48	2947	2947	2968	471	15	92	87	0	0.000	0.000	0.000	0.000	0.000	0.000	0.000	0.000	0.000	0.000	0.000	0.000	0.000	0.000	0.015	0.018	0.039	0.041	3.801	0.015	0.027	316	2384	100	74	5012	5086	112	6229	6341	Error	Error	-6.082	74	5012	112	6229	382031	2899582	0.298	13.180	0	0	0
1	2	12	"A68"	"A68"	4045	11970	100	812	847	302	35	719	719	883	2491	282	0	0	0	8484	9583	5838	60	2190	2190	2358	2014	85	73	69	0	0.000	0.000	0.000	0.000	0.000	0.000	0.000	0.000	0.000	0.000	0.000	0.000	0.000	0.000	0.015	0.017	0.029	0.038	7.869	0.449	0.220	316	2384	100	93	6294	6387	128	7393	7521	Error	Error	-6.081	93	6294	128	7393	267737	3028269	-0.014	3.587	0	0	0
1	3	12	"A68"	"A68"	4345	11970	100	635	668	299	44	517	517	552	249	45	28	6	0	10496	10740	7351	68	1775	1775	1895	858	45	76	71	0	0.000	0.000	0.000	0.000	0.000	0.000	0.000	0.000	0.000	0.000	0.000	0.000	0.000	0.000	0.014	0.017	0.023	0.029	5.927	0.015	0.097	316	2384	100	118	8721	8839	151	8965	9116	Error	Error	-6.208	118	8721	151	8965	210973	3393768	0.466	10.309	0	0	0
1	4	12	"A69"	"A69"	4640	11970	100	679	704	262	37	500	500	588	916	155	1	0	0	18460	15694	8095	51	1783	1783	2027	2583	127	88	81	0	0.000	0.000	0.000	0.000	0.000	0.000	0.000	0.000	0.000	0.000	0.000	0.000	0.000	0.000	0.011	0.015	0.016	0.016	3.373	0.060	0.156	316	2384	100	179	16677	16856	204	13911	14115	Error	Error	-6.542	179	16677	204	13911	222317	4959251	0.127	5.291	0	0	0
1	5	12	"A69"	"A69"	4940	11970	100	749	779	366	46	511	511	558	385	68	31	4	0	20496	16601	10289	61	1790	1790	2031	1630	80	74	70	0	0.000	0.000	0.000	0.000	0.000	0.000	0.000	0.000	0.000	0.000	0.000	0.000	0.000	0.000	0.013	0.018	0.020	0.026	4.185	0.018	0.229	316	2384	100	238	18706	18944	268	14811	15079	Error	Error	-6.296	238	18706	268	14811	246256	5246017	0.574	8.939	0	0	0
1	6	12	"A69"	"A69"	5240	11970	100	779	806	357	44	516	516	566	345	60	36	9	0	22281	18952	10296	54	1821	1821	2013	1346	66	82	78	0	0.000	0.000	0.000	0.000	0.000	0.000	0.000	0.000	0.000	0.000	0.000	0.000	0.000	0.000	0.013	0.017	0.019	0.023	4.034	0.016	0.217	316	2384	100	263	20460	20723	290	17131	17421	Error	Error	-6.282	263	20460	290	17131	254711	5988773	0.696	12.585	0	0	0
1	7	12	"A70"	"A70"	5540	11970	100	720	745	306	41	523	523	566	316	55	35	8	0	12866	12423	7039	56	1802	1802	1914	794	41	89	83	0	0.000	0.000	0.000	0.000	0.000	0.000	0.000	0.000	0.000	0.000	0.000	0.000	0.000	0.000	0.018	0.021	0.026	0.029	3.727	0.023	0.146	316	2384	100	197	11064	11261	222	10621	10843	Error	Error	-5.812	197	11064	222	10621	235372	3925595	0.566	13.236	0	0	0
1	8	12	"A70"	"A70"	5840	11965	100	649	712	389	54	502	502	566	818	144	4	0	0	8499	11825	8837	74	1785	1785	1978	1311	66	73	70	0	0.000	0.000	0.000	0.000	0.000	0.000	0.000	0.000	0.000	0.000	0.000	0.000	0.000	0.000	0.022	0.021	0.025	0.035	5.658	0.016	0.010	316	2384	100	147	6714	6861	210	10040	10250	Error	Error	-5.513	147	6714	210	10040	225095	3736569	0.178	7.511	0	0	0
1	9	12	"A70"	"A70"	6140	11965	100	654	729	445	61	513	513	557	314	56	30	8	0	7911	10687	8328	77	1792	1792	2064	1779	86	67	62	0	0.000	0.000	0.000	0.000	0.000	0.000	0.000	0.000	0.000	0.000	0.000	0.000	0.000	0.000	0.023	0.024	0.027	0.046	5.637	0.024	0.190	316	2384	100	141	6119	6260	216	8895	9111	Error	Error	-5.440	141	6119	216	8895	230404	3377047	0.548	4.847	0	0	0
1	10	12	"A71"	"A71"	6440	11965	100	727	767	344	44	495	495	537	303	56	37	11	0	16180	15541	6464	41	1793	1793	1884	693	36	97	95	0	0.000	0.000	0.000	0.000	0.000	0.000	0.000	0.000	0.000	0.000	0.000	0.000	0.000	0.000	0.016	0.020	0.021	0.018	2.713	0.018	0.132	316	2384	100	232	14387	14619	272	13748	14020	Error	Error	-5.954	232	14387	272	13748	242325	4910808	0.759	19.707	0	0	0
1	11	12	"A71"	"A71"	6740	11965	100	696	728	588	80	502	502	558	439	78	16	2	0	13239	11519	7512	65	1808	1808	2346	3081	131	67	64	0	0.000	0.000	0.000	0.000	0.000	0.000	0.000	0.000	0.000	0.000	0.000	0.000	0.000	0.000	0.017	0.023	0.027	0.037	5.644	0.020	0.104	316	2384	100	194	11431	11625	226	9711	9937	Error	Error	-5.881	194	11431	226	9711	229941	3640160	0.387	2.977	0	0	0
1	12	12	"A71"	"A71"	7040	11965	100	716	783	411	52	487	487	532	271	50	44	16	0	14138	13163	8014	60	1822	1822	2149	2331	108	77	72	0	0.000	0.000	0.000	0.000	0.000	0.000	0.000	0.000	0.000	0.000	0.000	0.000	0.000	0.000	0.019	0.026	0.026	0.029	4.672	0.020	0.170	316	2384	100	229	12316	12545	296	11341	11637	Error	Error	-5.749	229	12316	296	11341	247347	4159444	0.926	4.725	0	0	0
1	13	12	"A72"	"A72"	7340	11965	100	660	690	302	43	485	485	542	585	107	8	1	0	11216	10576	5320	50	1794	1794	1890	669	35	88	83	0	0.000	0.000	0.000	0.000	0.000	0.000	0.000	0.000	0.000	0.000	0.000	0.000	0.000	0.000	0.019	0.023	0.028	0.030	4.044	0.023	0.129	316	2384	100	175	9422	9597	205	8782	8987	Error	Error	-5.751	175	9422	205	8782	218140	3341951	0.253	12.984	0	0	0
1	14	12	"A72"	"A72"	7640	11965	100	591	624	281	45	457	457	504	389	77	16	1	0	10661	10011	6085	60	1745	1745	1947	1092	56	75	70	0	0.000	0.000	0.000	0.000	0.000	0.000	0.000	0.000	0.000	0.000	0.000	0.000	0.000	0.000	0.015	0.020	0.027	0.034	5.503	0.024	0.081	316	2384	100	134	8916	9050	167	8266	8433	Error	Error	-6.056	134	8916	167	8266	197318	3163442	0.308	7.385	0	0	0
1	15	12	"A72"	"A72"	7940	11965	100	561	612	372	60	440	440	485	338	69	18	2	0	11660	10256	6700	65	1738	1738	1950	1186	60	71	67	0	0.000	0.000	0.000	0.000	0.000	0.000	0.000	0.000	0.000	0.000	0.000	0.000	0.000	0.000	0.012	0.020	0.024	0.034	5.958	0.022	0.085	316	2384	100	121	9922	10043	172	8518	8690	Error	Error	-6.358	121	9922	172	8518	193331	3240819	0.376	7.003	0	0	0
1	16	12	"A73"	"A73"	8240	11965	100	544	571	242	42	428	428	476	628	131	3	0	0	6834	7794	4007	51	1719	1719	1790	573	32	97	95	0	0.000	0.000	0.000	0.000	0.000	0.000	0.000	0.000	0.000	0.000	0.000	0.000	0.000	0.000	0.023	0.024	0.033	0.033	3.101	0.023	0.100	316	2384	100	116	5115	5231	143	6075	6218	Error	Error	-5.463	116	5115	143	6075	180339	2462999	0.151	10.478	0	0	0
1	17	12	"A73"	"A73"	8540	11960	100	531	562	272	48	425	425	457	282	61	19	6	0	6054	6881	4751	69	1708	1708	1779	534	30	80	67	0	0.000	0.000	0.000	0.000	0.000	0.000	0.000	0.000	0.000	0.000	0.000	0.000	0.000	0.000	0.024	0.026	0.038	0.048	5.912	0.025	0.144	316	2384	100	106	4346	4452	137	5173	5310	Error	Error	-5.358	106	4346	137	5173	177613	2174466	0.372	9.554	0	0	0
1	18	12	"A73"	"A73"	8840	11960	100	525	570	248	43	434	434	474	366	77	17	1	0	3471	6296	5351	84	1780	1780	1852	551	29	74	58	0	0.000	0.000	0.000	0.000	0.000	0.000	0.000	0.000	0.000	0.000	0.000	0.000	0.000	0.000	0.054	0.030	0.057	0.077	4.848	0.030	0.057	316	2384	100	91	1691	1782	136	4516	4652	Error	Error	-4.216	91	1691	136	4516	180160	1989556	0.262	8.065	0	0	0
1	1	13	"A74"	"A74"	3745	12270	100	1140	1178	327	27	1061	1061	1097	358	32	20	5	0	10716	10661	4576	42	2863	2863	2909	559	19	91	87	0	0.000	0.000	0.000	0.000	0.000	0.000	0.000	0.000	0.000	0.000	0.000	0.000	0.000	0.000	0.010	0.015	0.032	0.031	4.627	0.017	0.038	316	2384	100	79	7853	7932	117	7798	7915	Error	Error	-6.635	79	7853	117	7798	372126	3368982	0.226	13.868	0	0	0
1	2	13	"A74"	"A74"	4045	12270	100	752	864	885	102	638	638	673	295	43	25	6	0	10734	11100	5992	53	2003	2003	2114	757	35	88	86	0	0.000	0.000	0.000	0.000	0.000	0.000	0.000	0.000	0.000	0.000	0.000	0.000	0.000	0.000	0.013	0.025	0.027	0.033	5.009	0.039	0.141	316	2384	100	114	8731	8845	226	9097	9323	Error	Error	-6.259	114	8731	226	9097	273109	3507621	0.647	11.871	0	0	0
1	3	13	"A74"	"A74"	4345	12270	100	626	655	269	41	498	498	541	331	61	18	3	0	11454	11671	6570	56	1716	1716	1903	1121	58	81	79	0	0.000	0.000	0.000	0.000	0.000	0.000	0.000	0.000	0.000	0.000	0.000	0.000	0.000	0.000	0.013	0.016	0.020	0.024	4.501	0.017	0.122	316	2384	100	128	9738	9866	157	9955	10112	Error	Error	-6.249	128	9738	157	9955	206937	3688050	0.344	8.714	0	0	0
1	4	13	"A75"	"A75"	4645	12270	100	641	702	447	63	478	478	535	390	72	18	4	0	10249	10312	4367	42	1727	1727	1939	1564	80	94	87	0	0.000	0.000	0.000	0.000	0.000	0.000	0.000	0.000	0.000	0.000	0.000	0.000	0.000	0.000	0.019	0.026	0.028	0.026	3.614	0.083	0.238	316	2384	100	163	8522	8685	224	8585	8809	Error	Error	-5.708	163	8522	224	8585	221779	3258469	0.428	5.354	0	0	0
1	5	13	"A75"	"A75"	4945	12270	100	675	1382	5455	394	477	477	538	494	91	18	6	0	10756	10668	6428	60	1735	1735	1903	1449	76	85	81	0	0.000	0.000	0.000	0.000	0.000	0.000	0.000	0.000	0.000	0.000	0.000	0.000	0.000	0.000	0.022	0.101	0.033	0.042	4.318	0.286	0.156	316	2384	100	198	9021	9219	905	8933	9838	Error	Error	-5.510	198	9021	905	8933	436702	3370992	1.709	6.049	0	0	0
1	6	13	"A75"	"A75"	5245	12270	100	613	643	291	45	497	497	541	323	59	18	3	0	9159	9164	4839	52	1771	1771	1901	962	50	86	83	0	0.000	0.000	0.000	0.000	0.000	0.000	0.000	0.000	0.000	0.000	0.000	0.000	0.000	0.000	0.016	0.020	0.029	0.029	4.323	0.027	0.111	316	2384	100	116	7388	7504	146	7393	7539	Error	Error	-5.993	116	7388	146	7393	203162	2895708	0.316	7.550	0	0	0
1	7	13	"A76"	"A76"	5545	12270	100	621	660	282	42	496	496	549	374	68	16	3	0	11491	11208	5082	45	1782	1782	1893	836	44	93	90	0	0.000	0.000	0.000	0.000	0.000	0.000	0.000	0.000	0.000	0.000	0.000	0.000	0.000	0.000	0.013	0.017	0.023	0.020	4.070	0.021	0.111	316	2384	100	125	9709	9834	164	9426	9590	Error	Error	-6.279	125	9709	164	9426	208424	3541810	0.297	11.142	0	0	0
1	8	13	"A76"	"A76"	5845	12265	100	606	670	306	45	481	481	526	321	61	25	6	0	11571	11716	6526	55	1755	1755	1871	892	47	84	80	0	0.000	0.000	0.000	0.000	0.000	0.000	0.000	0.000	0.000	0.000	0.000	0.000	0.000	0.000	0.013	0.019	0.022	0.023	3.905	0.021	0.124	316	2384	100	125	9816	9941	189	9961	10150	Error	Error	-6.295	125	9816	189	9961	211640	3702397	0.449	11.037	0	0	0
1	9	13	"A76"	"A76"	6145	12265	100	625	659	311	47	488	488	530	311	58	21	6	0	13189	11676	5907	50	1791	1791	1927	901	46	84	80	0	0.000	0.000	0.000	0.000	0.000	0.000	0.000	0.000	0.000	0.000	0.000	0.000	0.000	0.000	0.012	0.017	0.021	0.023	4.090	0.020	0.072	316	2384	100	137	11398	11535	171	9885	10056	Error	Error	-6.378	137	11398	171	9885	208103	3689597	0.415	10.820	0	0	0
1	10	13	"A77"	"A77"	6445	12265	100	1010	1012	359	35	524	524	583	456	78	53	8	0	9205	9545	3823	40	1834	1834	2036	961	47	94	90	0	0.000	0.000	0.000	0.000	0.000	0.000	0.000	0.000	0.000	0.000	0.000	0.000	0.000	0.000	0.066	0.063	0.064	0.061	2.133	0.060	0.371	316	2384	100	486	7371	7857	488	7711	8199	Error	Error	-3.923	486	7371	488	7711	319795	3016140	0.941	7.814	0	0	0
1	11	13	"A77"	"A77"	6745	12265	100	928	985	586	59	499	499	546	320	58	64	25	0	8631	8104	3670	45	1821	1821	2028	1050	51	85	81	0	0.000	0.000	0.000	0.000	0.000	0.000	0.000	0.000	0.000	0.000	0.000	0.000	0.000	0.000	0.063	0.077	0.070	0.073	2.773	0.076	0.322	316	2384	100	429	6810	7239	486	6283	6769	Error	Error	-3.989	429	6810	486	6283	311261	2560721	1.372	5.787	0	0	0
1	12	13	"A77"	"A77"	7045	12265	100	1010	1039	467	44	498	498	566	477	84	55	13	0	9362	9223	4102	44	1876	1876	2113	1144	54	90	84	0	0.000	0.000	0.000	0.000	0.000	0.000	0.000	0.000	0.000	0.000	0.000	0.000	0.000	0.000	0.068	0.074	0.074	0.076	2.200	0.077	0.225	316	2384	100	512	7486	7998	541	7347	7888	Error	Error	-3.870	512	7486	541	7347	328322	2914508	0.992	6.215	0	0	0
1	13	13	"A78"	"A78"	7345	12265	100	624	650	287	44	475	475	522	329	63	19	3	0	11462	11409	4703	41	1800	1800	1913	779	40	97	93	0	0.000	0.000	0.000	0.000	0.000	0.000	0.000	0.000	0.000	0.000	0.000	0.000	0.000	0.000	0.015	0.018	0.023	0.021	3.167	0.020	0.110	316	2384	100	149	9662	9811	175	9609	9784	Error	Error	-6.019	149	9662	175	9609	205418	3605272	0.389	12.190	0	0	0
1	14	13	"A78"	"A78"	7645	12265	100	642	685	318	46	457	457	494	289	58	37	9	0	12822	12361	6838	55	1781	1781	1931	951	49	84	78	0	0.000	0.000	0.000	0.000	0.000	0.000	0.000	0.000	0.000	0.000	0.000	0.000	0.000	0.000	0.017	0.022	0.026	0.028	3.692	0.021	0.187	316	2384	100	185	11041	11226	228	10580	10808	Error	Error	-5.899	185	11041	228	10580	216519	3906083	0.661	10.967	0	0	0
1	15	13	"A78"	"A78"	7945	12265	100	604	623	249	39	453	453	492	375	76	16	2	0	14064	12651	6017	47	1788	1788	1922	863	44	89	84	0	0.000	0.000	0.000	0.000	0.000	0.000	0.000	0.000	0.000	0.000	0.000	0.000	0.000	0.000	0.012	0.016	0.020	0.021	3.891	0.017	0.126	316	2384	100	151	12276	12427	170	10863	11033	Error	Error	-6.345	151	12276	170	10863	196975	3997674	0.349	12.432	0	0	0
1	16	13	"A79"	"A79"	8245	12265	100	615	661	316	47	431	431	459	212	46	43	18	0	12993	13451	6824	50	1742	1742	1828	642	35	94	90	0	0.000	0.000	0.000	0.000	0.000	0.000	0.000	0.000	0.000	0.000	0.000	0.000	0.000	0.000	0.016	0.020	0.022	0.021	3.312	0.019	0.149	316	2384	100	184	11251	11435	230	11709	11939	Error	Error	-5.934	184	11251	230	11709	208965	4250600	0.953	18.104	0	0	0
1	17	13	"A79"	"A79"	8545	12260	100	632	673	334	49	423	423	453	263	58	38	11	0	13656	13235	5998	45	1739	1739	1829	578	31	97	92	0	0.000	0.000	0.000	0.000	0.000	0.000	0.000	0.000	0.000	0.000	0.000	0.000	0.000	0.000	0.018	0.022	0.023	0.023	3.754	0.020	0.167	316	2384	100	209	11917	12126	250	11496	11746	Error	Error	-5.833	209	11917	250	11496	212660	4182231	0.837	19.734	0	0	0
1	18	13	"A79"	"A79"	8845	12260	100	663	680	239	35	450	450	485	301	62	31	6	0	11974	12663	6801	53	1813	1813	1896	669	35	95	87	0	0.000	0.000	0.000	0.000	0.000	0.000	0.000	0.000	0.000	0.000	0.000	0.000	0.000	0.000	0.021	0.021	0.025	0.024	3.181	0.019	0.144	316	2384	100	213	10161	10374	230	10850	11080	Error	Error	-5.576	213	10161	230	10850	214763	4001626	0.648	16.094	0	0	0
1	1	14	"A80"	"A80"	3750	12570	100	886	910	284	31	810	810	850	342	40	16	2	0	8720	10147	5342	52	2392	2392	2460	611	24	95	90	0	0.000	0.000	0.000	0.000	0.000	0.000	0.000	0.000	0.000	0.000	0.000	0.000	0.000	0.000	0.012	0.013	0.026	0.026	3.816	0.016	0.030	316	2384	100	76	6328	6404	100	7755	7855	Error	Error	-6.380	76	6328	100	7755	287709	3206380	0.175	12.581	0	0	0
1	2	14	"A80"	"A80"	4050	12570	100	646	703	433	61	560	560	596	280	46	22	4	0	10635	10521	5914	56	1876	1876	1992	854	42	83	80	0	0.000	0.000	0.000	0.000	0.000	0.000	0.000	0.000	0.000	0.000	0.000	0.000	0.000	0.000	0.010	0.017	0.025	0.024	6.229	0.033	0.110	316	2384	100	86	8759	8845	143	8645	8788	Error	Error	-6.670	86	8759	143	8645	222061	3324515	0.382	9.987	0	0	0
1	3	14	"A80"	"A80"	4350	12570	100	614	674	338	50	460	460	501	255	50	37	10	0	10481	11005	6044	54	1690	1690	1799	881	48	86	83	0	0.000	0.000	0.000	0.000	0.000	0.000	0.000	0.000	0.000	0.000	0.000	0.000	0.000	0.000	0.018	0.023	0.026	0.028	4.267	0.023	0.143	316	2384	100	154	8791	8945	214	9315	9529	Error	Error	-5.835	154	8791	214	9315	213090	3477584	0.678	10.449	0	0	0
1	4	14	"A81"	"A81"	4650	12570	100	624	662	390	58	463	463	502	313	62	27	5	0	13717	13715	6826	49	1703	1703	1819	949	52	91	88	0	0.000	0.000	0.000	0.000	0.000	0.000	0.000	0.000	0.000	0.000	0.000	0.000	0.000	0.000	0.013	0.017	0.019	0.020	3.241	0.021	0.171	316	2384	100	161	12014	12175	199	12012	12211	Error	Error	-6.222	161	12014	199	12012	209217	4333898	0.511	12.535	0	0	0
1	5	14	"A81"	"A81"	4950	12570	100	616	652	495	75	463	463	499	252	50	31	8	0	11871	12614	7386	58	1716	1716	1830	796	43	90	84	0	0.000	0.000	0.000	0.000	0.000	0.000	0.000	0.000	0.000	0.000	0.000	0.000	0.000	0.000	0.015	0.017	0.020	0.020	3.412	0.022	0.165	316	2384	100	153	10155	10308	189	10898	11087	Error	Error	-6.053	153	10155	189	10898	206023	3986109	0.607	13.548	0	0	0
1	6	14	"A81"	"A81"	5250	12570	100	634	709	523	73	490	490	531	358	67	21	4	0	12549	12620	6773	53	1766	1766	1883	899	47	91	85	0	0.000	0.000	0.000	0.000	0.000	0.000	0.000	0.000	0.000	0.000	0.000	0.000	0.000	0.000	0.013	0.020	0.021	0.023	3.676	0.025	0.134	316	2384	100	144	10783	10927	219	10854	11073	Error	Error	-6.227	144	10783	219	10854	224098	3987985	0.497	11.943	0	0	0
1	7	14	"A82"	"A82"	5550	12570	100	627	653	246	37	518	518	788	3133	397	0	0	0	12671	12178	5766	47	1805	1805	2267	3960	174	82	64	0	0.000	0.000	0.000	0.000	0.000	0.000	0.000	0.000	0.000	0.000	0.000	0.000	0.000	0.000	0.010	0.013	0.018	0.019	3.888	0.017	0.097	316	2384	100	109	10866	10975	135	10373	10508	Error	Error	-6.639	109	10866	135	10373	206402	3848142	-0.043	2.503	0	0	0
1	8	14	"A82"	"A82"	5850	12565	100	624	685	399	58	489	489	524	295	56	25	8	0	12547	13033	7960	61	1765	1765	1893	951	50	84	79	0	0.000	0.000	0.000	0.000	0.000	0.000	0.000	0.000	0.000	0.000	0.000	0.000	0.000	0.000	0.013	0.017	0.020	0.022	4.150	0.020	0.189	316	2384	100	135	10782	10917	196	11268	11464	Error	Error	-6.320	135	10782	196	11268	216370	4118415	0.546	11.714	0	0	0
1	9	14	"A82"	"A82"	6150	12565	100	656	697	364	52	493	493	581	470	80	11	2	0	12978	13111	8166	62	1823	1823	2015	1162	57	81	79	0	0.000	0.000	0.000	0.000	0.000	0.000	0.000	0.000	0.000	0.000	0.000	0.000	0.000	0.000	0.015	0.018	0.022	0.027	4.690	0.018	0.082	316	2384	100	163	11155	11318	204	11288	11492	Error	Error	-6.097	163	11155	204	11288	220164	4143174	0.247	9.549	0	0	0
1	10	14	"A83"	"A83"	6450	12565	100	648	690	360	52	474	474	518	297	57	29	6	0	12299	12141	3666	30	1797	1797	1898	810	42	99	96	0	0.000	0.000	0.000	0.000	0.000	0.000	0.000	0.000	0.000	0.000	0.000	0.000	0.000	0.000	0.017	0.021	0.021	0.018	3.183	0.023	0.118	316	2384	100	174	10502	10676	216	10344	10560	Error	Error	-5.915	174	10502	216	10344	218142	3836455	0.579	12.646	0	0	0
1	11	14	"A83"	"A83"	6745	12565	100	611	645	261	40	467	467	529	521	98	10	0	0	13341	11981	6428	53	1815	1815	2009	1150	57	81	79	0	0.000	0.000	0.000	0.000	0.000	0.000	0.000	0.000	0.000	0.000	0.000	0.000	0.000	0.000	0.012	0.018	0.024	0.028	5.093	0.018	0.113	316	2384	100	144	11526	11670	178	10166	10344	Error	Error	-6.323	144	11526	178	10166	203888	3785908	0.223	8.671	0	0	0
1	12	14	"A83"	"A83"	7045	12565	100	608	636	241	37	487	487	530	327	61	22	3	0	11896	10728	5309	49	1846	1846	2028	1083	53	82	79	0	0.000	0.000	0.000	0.000	0.000	0.000	0.000	0.000	0.000	0.000	0.000	0.000	0.000	0.000	0.012	0.017	0.026	0.029	3.959	0.016	0.060	316	2384	100	121	10050	10171	149	8882	9031	Error	Error	-6.376	121	10050	149	8882	200847	3390096	0.324	8.033	0	0	0
1	13	14	"A84"	"A84"	7345	12565	100	585	609	289	47	473	473	513	334	65	17	3	0	11026	10878	4957	45	1814	1814	1945	867	44	94	90	0	0.000	0.000	0.000	0.000	0.000	0.000	0.000	0.000	0.000	0.000	0.000	0.000	0.000	0.000	0.012	0.015	0.021	0.021	4.190	0.023	0.142	316	2384	100	112	9212	9324	136	9064	9200	Error	Error	-6.362	112	9212	136	9064	192405	3437386	0.287	10.303	0	0	0
1	14	14	"A84"	"A84"	7645	12565	100	595	618	262	42	449	449	493	395	80	14	2	0	11378	11035	7025	63	1785	1785	1959	1224	62	76	73	0	0.000	0.000	0.000	0.000	0.000	0.000	0.000	0.000	0.000	0.000	0.000	0.000	0.000	0.000	0.015	0.018	0.024	0.028	5.229	0.016	0.166	316	2384	100	146	9593	9739	169	9250	9419	Error	Error	-6.038	146	9593	169	9250	195195	3486979	0.316	7.415	0	0	0
1	15	14	"A84"	"A84"	7945	12565	100	632	653	310	47	455	455	492	273	55	33	6	0	12852	12505	7075	56	1817	1817	1942	924	47	85	81	0	0.000	0.000	0.000	0.000	0.000	0.000	0.000	0.000	0.000	0.000	0.000	0.000	0.000	0.000	0.016	0.019	0.023	0.024	4.383	0.019	0.176	316	2384	100	177	11035	11212	198	10688	10886	Error	Error	-5.962	177	11035	198	10688	206226	3951550	0.590	11.432	0	0	0
1	16	14	"A85"	"A85"	8245	12565	100	603	626	259	41	441	441	532	1417	266	0	0	0	11590	11903	5503	46	1804	1804	1895	860	45	92	90	0	0.000	0.000	0.000	0.000	0.000	0.000	0.000	0.000	0.000	0.000	0.000	0.000	0.000	0.000	0.017	0.018	0.022	0.021	3.479	0.032	0.063	316	2384	100	162	9786	9948	185	10099	10284	Error	Error	-5.917	162	9786	185	10099	197906	3761449	0.066	11.637	0	0	0
1	17	14	"A85"	"A85"	8545	12560	100	584	625	307	49	432	432	470	308	65	27	4	0	12245	12120	7006	57	1797	1797	1899	723	38	85	80	0	0.000	0.000	0.000	0.000	0.000	0.000	0.000	0.000	0.000	0.000	0.000	0.000	0.000	0.000	0.015	0.019	0.022	0.024	4.318	0.016	0.134	316	2384	100	152	10448	10600	193	10323	10516	Error	Error	-6.103	152	10448	193	10323	197449	3829913	0.503	14.137	0	0	0
1	18	14	"A85"	"A85"	8845	12560	100	577	616	267	43	450	450	480	233	48	33	11	0	11875	11920	7367	61	1860	1860	1996	1467	73	78	75	0	0.000	0.000	0.000	0.000	0.000	0.000	0.000	0.000	0.000	0.000	0.000	0.000	0.000	0.000	0.013	0.017	0.022	0.026	4.596	0.017	0.176	316	2384	100	127	10015	10142	166	10060	10226	Error	Error	-6.301	127	10015	166	10060	194499	3766771	0.584	6.765	0	0	0
1	1	15	"A86"	"A86"	3755	12870	100	733	788	305	38	639	639	698	413	59	12	1	0	9109	9804	5251	53	2081	2081	2211	920	41	85	80	0	0.000	0.000	0.000	0.000	0.000	0.000	0.000	0.000	0.000	0.000	0.000	0.000	0.000	0.000	0.013	0.019	0.028	0.029	4.449	0.023	0.079	316	2384	100	94	7028	7122	149	7723	7872	Error	Error	-6.224	94	7028	149	7723	248975	3098206	0.218	8.253	0	0	0
1	2	15	"A86"	"A86"	4050	12870	100	642	664	243	36	489	489	539	345	64	22	2	0	9307	9346	5253	56	1773	1773	1956	1517	77	79	75	0	0.000	0.000	0.000	0.000	0.000	0.000	0.000	0.000	0.000	0.000	0.000	0.000	0.000	0.000	0.020	0.023	0.030	0.034	4.265	0.032	0.156	316	2384	100	153	7534	7687	175	7573	7748	Error	Error	-5.622	153	7534	175	7573	209680	2953419	0.362	4.871	0	0	0
1	3	15	"A86"	"A86"	4350	12870	100	588	655	628	95	461	461	577	1423	246	1	0	0	11183	10921	6576	60	1727	1727	1921	1396	72	81	79	0	0.000	0.000	0.000	0.000	0.000	0.000	0.000	0.000	0.000	0.000	0.000	0.000	0.000	0.000	0.013	0.021	0.023	0.027	5.139	0.038	0.057	316	2384	100	127	9456	9583	194	9194	9388	Error	Error	-6.218	127	9456	194	9194	206960	3450886	0.055	6.447	0	0	0
1	4	15	"A87"	"A87"	4650	12870	100	551	584	231	39	449	449	488	291	59	23	4	0	10134	10445	4767	45	1696	1696	1832	1057	57	93	88	0	0.000	0.000	0.000	0.000	0.000	0.000	0.000	0.000	0.000	0.000	0.000	0.000	0.000	0.000	0.012	0.015	0.022	0.018	3.553	0.020	0.112	316	2384	100	102	8438	8540	135	8749	8884	Error	Error	-6.370	102	8438	135	8749	184599	3300542	0.330	8.149	0	0	0
1	5	15	"A87"	"A87"	4950	12870	100	595	649	309	47	453	453	491	269	54	28	10	0	11022	10978	6081	55	1730	1730	1852	919	49	85	80	0	0.000	0.000	0.000	0.000	0.000	0.000	0.000	0.000	0.000	0.000	0.000	0.000	0.000	0.000	0.015	0.021	0.027	0.027	4.217	0.040	0.014	316	2384	100	142	9292	9434	196	9248	9444	Error	Error	-6.032	142	9292	196	9248	205079	3469146	0.587	9.930	0	0	0
1	6	15	"A87"	"A87"	5250	12870	100	609	656	314	47	473	473	517	302	58	26	6	0	11039	10871	6137	56	1782	1782	1910	989	51	82	79	0	0.000	0.000	0.000	0.000	0.000	0.000	0.000	0.000	0.000	0.000	0.000	0.000	0.000	0.000	0.015	0.020	0.023	0.025	4.983	0.019	0.098	316	2384	100	136	9257	9393	183	9089	9272	Error	Error	-6.089	136	9257	183	9089	207246	3435199	0.460	9.061	0	0	0
1	7	15	"A88"	"A88"	5550	12870	100	601	659	404	61	472	472	520	321	61	23	4	0	12434	12622	6679	52	1760	1760	1881	884	46	90	85	0	0.000	0.000	0.000	0.000	0.000	0.000	0.000	0.000	0.000	0.000	0.000	0.000	0.000	0.000	0.012	0.017	0.021	0.020	3.577	0.021	0.125	316	2384	100	129	10674	10803	187	10862	11049	Error	Error	-6.371	129	10674	187	10862	208168	3988529	0.433	12.150	0	0	0
1	8	15	"A88"	"A88"	5850	12865	100	611	661	316	47	477	477	551	686	124	4	0	0	12894	12822	6744	52	1810	1810	1955	1241	63	88	86	0	0.000	0.000	0.000	0.000	0.000	0.000	0.000	0.000	0.000	0.000	0.000	0.000	0.000	0.000	0.012	0.017	0.021	0.021	3.820	0.019	0.165	316	2384	100	134	11084	11218	184	11012	11196	Error	Error	-6.370	134	11084	184	11012	208936	4051688	0.160	8.757	0	0	0
1	9	15	"A88"	"A88"	6150	12865	100	624	646	266	41	473	473	514	273	53	29	6	0	11793	11843	6584	55	1780	1780	1902	717	37	87	82	0	0.000	0.000	0.000	0.000	0.000	0.000	0.000	0.000	0.000	0.000	0.000	0.000	0.000	0.000	0.015	0.017	0.022	0.025	4.379	0.015	0.072	316	2384	100	151	10013	10164	173	10063	10236	Error	Error	-6.051	151	10013	173	10063	204092	3742467	0.484	13.865	0	0	0
1	10	15	"A89"	"A89"	6450	12865	100	662	688	289	42	481	481	529	354	66	25	3	0	16104	15136	6886	45	1805	1805	1911	941	49	94	93	0	0.000	0.000	0.000	0.000	0.000	0.000	0.000	0.000	0.000	0.000	0.000	0.000	0.000	0.000	0.013	0.016	0.017	0.016	3.032	0.016	0.131	316	2384	100	181	14299	14480	207	13331	13538	Error	Error	-6.304	181	14299	207	13331	217487	4782845	0.449	14.054	0	0	0
1	11	15	"A89"	"A89"	6750	12865	100	586	633	242	38	474	474	525	423	80	14	1	0	9661	12363	8430	68	1815	1815	1979	1042	52	77	73	0	0.000	0.000	0.000	0.000	0.000	0.000	0.000	0.000	0.000	0.000	0.000	0.000	0.000	0.000	0.014	0.015	0.021	0.023	5.008	0.015	0.114	316	2384	100	112	7846	7958	159	10548	10707	Error	Error	-6.130	112	7846	159	10548	200181	3906772	0.255	9.965	0	0	0
1	12	15	"A89"	"A89"	7050	12865	100	650	701	395	56	479	479	518	267	51	36	10	0	12989	13481	7888	58	1854	1854	1973	877	44	87	83	0	0.000	0.000	0.000	0.000	0.000	0.000	0.000	0.000	0.000	0.000	0.000	0.000	0.000	0.000	0.015	0.019	0.022	0.027	4.460	0.017	0.130	316	2384	100	171	11135	11306	222	11627	11849	Error	Error	-6.025	171	11135	222	11627	221462	4259914	0.685	13.122	0	0	0
1	13	15	"A90"	"A90"	7350	12865	100	619	672	316	47	471	471	511	320	62	23	5	0	12060	11897	4834	40	1881	1881	1972	713	36	96	94	0	0.000	0.000	0.000	0.000	0.000	0.000	0.000	0.000	0.000	0.000	0.000	0.000	0.000	0.000	0.015	0.020	0.022	0.020	3.336	0.023	0.080	316	2384	100	148	10179	10327	201	10016	10217	Error	Error	-6.104	148	10179	201	10016	212235	3759582	0.503	13.920	0	0	0
1	14	15	"A90"	"A90"	7650	12865	100	585	610	231	37	451	451	491	281	57	28	3	0	13451	12175	6784	55	1813	1813	1948	912	46	83	78	0	0.000	0.000	0.000	0.000	0.000	0.000	0.000	0.000	0.000	0.000	0.000	0.000	0.000	0.000	0.012	0.015	0.020	0.021	4.924	0.014	0.073	316	2384	100	134	11638	11772	159	10362	10521	Error	Error	-6.440	134	11638	159	10362	192694	3847203	0.423	11.214	0	0	0
1	15	15	"A90"	"A90"	7950	12865	100	579	628	327	52	445	445	480	271	56	30	6	0	13360	12119	6960	57	1860	1860	2037	1125	55	82	77	0	0.000	0.000	0.000	0.000	0.000	0.000	0.000	0.000	0.000	0.000	0.000	0.000	0.000	0.000	0.012	0.018	0.021	0.024	5.086	0.015	0.089	316	2384	100	134	11500	11634	183	10259	10442	Error	Error	-6.423	134	11500	183	10259	198580	3829506	0.546	8.962	0	0	0
1	16	15	"A91"	"A91"	8250	12865	100	612	647	283	43	449	449	471	220	46	40	14	0	11432	12100	6383	52	1821	1821	1899	676	35	93	88	0	0.000	0.000	0.000	0.000	0.000	0.000	0.000	0.000	0.000	0.000	0.000	0.000	0.000	0.000	0.017	0.019	0.023	0.021	4.002	0.020	0.153	316	2384	100	163	9611	9774	198	10279	10477	Error	Error	-5.882	163	9611	198	10279	204606	3823723	0.800	15.090	0	0	0
1	17	15	"A91"	"A91"	8550	12860	100	599	643	376	58	434	434	468	242	51	35	11	0	12702	12951	7399	57	1817	1817	1894	578	30	93	87	0	0.000	0.000	0.000	0.000	0.000	0.000	0.000	0.000	0.000	0.000	0.000	0.000	0.000	0.000	0.015	0.019	0.021	0.022	3.458	0.020	0.171	316	2384	100	165	10885	11050	209	11134	11343	Error	Error	-6.044	165	10885	209	11134	203283	4092511	0.723	19.130	0	0	0
1	18	15	"A91"	"A91"	8850	12860	100	584	622	265	42	439	439	477	251	52	32	10	0	11042	11465	7475	65	1869	1869	1979	827	41	82	77	0	0.000	0.000	0.000	0.000	0.000	0.000	0.000	0.000	0.000	0.000	0.000	0.000	0.000	0.000	0.016	0.019	0.023	0.026	5.008	0.016	0.101	316	2384	100	145	9173	9318	183	9596	9779	Error	Error	-5.983	145	9173	183	9596	196513	3622797	0.578	11.470	0	0	0
1	1	16	"A92"	"A92"	3755	13170	100	700	741	318	42	548	548	591	320	54	27	5	0	9632	11681	6767	57	1900	1900	2009	735	36	90	84	0	0.000	0.000	0.000	0.000	0.000	0.000	0.000	0.000	0.000	0.000	0.000	0.000	0.000	0.000	0.020	0.020	0.023	0.026	3.842	0.019	0.081	316	2384	100	152	7732	7884	193	9781	9974	Error	Error	-5.669	152	7732	193	9781	234242	3691243	0.469	13.159	0	0	0
1	2	16	"A92"	"A92"	4055	13170	100	616	662	360	54	458	458	492	259	52	36	7	0	12503	13398	9080	67	1740	1740	1884	1007	53	79	74	0	0.000	0.000	0.000	0.000	0.000	0.000	0.000	0.000	0.000	0.000	0.000	0.000	0.000	0.000	0.015	0.017	0.020	0.028	5.506	0.018	0.181	316	2384	100	158	10763	10921	204	11658	11862	Error	Error	-6.090	158	10763	204	11658	209056	4233729	0.656	11.434	0	0	0
1	3	16	"A92"	"A92"	4355	13170	100	663	696	326	46	446	446	486	279	57	37	11	0	13294	14307	8985	62	1739	1739	1898	1111	58	81	76	0	0.000	0.000	0.000	0.000	0.000	0.000	0.000	0.000	0.000	0.000	0.000	0.000	0.000	0.000	0.019	0.020	0.023	0.027	4.958	0.019	0.168	316	2384	100	217	11555	11772	250	12568	12818	Error	Error	-5.735	217	11555	250	12568	219807	4520926	0.753	11.169	0	0	0
1	4	16	"A93"	"A93"	4655	13170	100	578	601	231	38	464	464	513	329	64	17	1	0	10136	11437	6239	54	1761	1761	1919	1173	61	94	91	0	0.000	0.000	0.000	0.000	0.000	0.000	0.000	0.000	0.000	0.000	0.000	0.000	0.000	0.000	0.014	0.014	0.020	0.017	3.478	0.016	0.103	316	2384	100	114	8375	8489	137	9676	9813	Error	Error	-6.199	114	8375	137	9676	189850	3614213	0.267	8.114	0	0	0
1	5	16	"A93"	"A93"	4955	13170	100	576	621	319	51	453	453	496	306	61	26	3	0	10821	11995	7276	60	1726	1726	1855	1081	58	88	84	0	0.000	0.000	0.000	0.000	0.000	0.000	0.000	0.000	0.000	0.000	0.000	0.000	0.000	0.000	0.014	0.016	0.023	0.022	4.394	0.019	0.098	316	2384	100	123	9095	9218	168	10269	10437	Error	Error	-6.208	123	9095	168	10269	196383	3790565	0.408	9.380	0	0	0
1	6	16	"A93"	"A93"	5255	13170	100	587	628	353	56	459	459	499	311	62	24	4	0	9606	11147	6902	61	1766	1766	1880	998	53	88	83	0	0.000	0.000	0.000	0.000	0.000	0.000	0.000	0.000	0.000	0.000	0.000	0.000	0.000	0.000	0.016	0.018	0.021	0.023	4.757	0.023	0.104	316	2384	100	128	7840	7968	169	9381	9550	Error	Error	-5.937	128	7840	169	9381	198315	3522599	0.415	9.286	0	0	0
1	7	16	"A94"	"A94"	5555	13170	100	655	686	286	41	457	457	494	246	49	40	12	0	15340	15172	7884	51	1777	1777	1887	811	42	94	92	0	0.000	0.000	0.000	0.000	0.000	0.000	0.000	0.000	0.000	0.000	0.000	0.000	0.000	0.000	0.015	0.017	0.017	0.017	3.588	0.017	0.170	316	2384	100	198	13563	13761	229	13395	13624	Error	Error	-6.098	198	13563	229	13395	216710	4794316	0.780	16.381	0	0	0
1	8	16	"A94"	"A94"	5855	13165	100	607	666	339	50	478	478	523	325	62	22	6	0	10643	12659	8594	67	1812	1812	2012	1224	60	81	78	0	0.000	0.000	0.000	0.000	0.000	0.000	0.000	0.000	0.000	0.000	0.000	0.000	0.000	0.000	0.015	0.017	0.024	0.029	5.273	0.019	0.126	316	2384	100	129	8831	8960	188	10847	11035	Error	Error	-6.097	129	8831	188	10847	210366	4000160	0.440	8.699	0	0	0
1	9	16	"A94"	"A94"	6155	13165	100	649	695	332	47	480	480	523	308	58	30	10	0	16181	15928	10743	67	1834	1834	2068	1332	64	77	74	0	0.000	0.000	0.000	0.000	0.000	0.000	0.000	0.000	0.000	0.000	0.000	0.000	0.000	0.000	0.012	0.015	0.019	0.026	5.648	0.014	0.173	316	2384	100	169	14347	14516	215	14094	14309	Error	Error	-6.408	169	14347	215	14094	219749	5033232	0.558	10.405	0	0	0
1	10	16	"A95"	"A95"	6455	13165	100	647	737	419	56	470	470	502	286	56	36	12	0	17573	16862	4488	26	1810	1810	1892	670	35	99	99	0	0.000	0.000	0.000	0.000	0.000	0.000	0.000	0.000	0.000	0.000	0.000	0.000	0.000	0.000	0.011	0.018	0.015	0.014	3.036	0.021	0.168	316	2384	100	177	15763	15940	267	15052	15319	Error	Error	-6.477	177	15763	267	15052	233013	5328409	0.822	22.343	0	0	0
1	11	16	"A95"	"A95"	6755	13165	100	661	712	302	42	469	469	551	1396	253	0	0	0	17629	15539	6370	40	1837	1837	2093	1961	93	88	83	0	0.000	0.000	0.000	0.000	0.000	0.000	0.000	0.000	0.000	0.000	0.000	0.000	0.000	0.000	0.012	0.018	0.017	0.018	3.701	0.148	0.143	316	2384	100	192	15792	15984	243	13702	13945	Error	Error	-6.362	192	15792	243	13702	224948	4910253	0.115	6.857	0	0	0
1	12	16	"A95"	"A95"	7055	13165	100	649	693	383	55	472	472	536	597	111	7	1	0	17597	15388	7327	47	1881	1881	2081	1419	68	89	85	0	0.000	0.000	0.000	0.000	0.000	0.000	0.000	0.000	0.000	0.000	0.000	0.000	0.000	0.000	0.011	0.016	0.018	0.018	3.429	0.020	0.212	316	2384	100	177	15716	15893	221	13507	13728	Error	Error	-6.472	177	15716	221	13507	219030	4862484	0.263	9.378	0	0	0
1	13	16	"A96"	"A96"	7355	13165	100	614	671	288	42	458	458	496	234	47	36	14	0	15353	14937	4660	31	1864	1864	1951	729	37	99	98	0	0.000	0.000	0.000	0.000	0.000	0.000	0.000	0.000	0.000	0.000	0.000	0.000	0.000	0.000	0.012	0.016	0.018	0.016	2.703	0.016	0.144	316	2384	100	156	13489	13645	213	13073	13286	Error	Error	-6.434	156	13489	213	13073	211970	4720062	0.748	17.813	0	0	0
1	14	16	"A96"	"A96"	7655	13165	100	624	632	236	37	453	453	485	236	48	37	10	0	15031	13520	6780	50	1863	1863	2030	1039	51	85	82	0	0.000	0.000	0.000	0.000	0.000	0.000	0.000	0.000	0.000	0.000	0.000	0.000	0.000	0.000	0.013	0.015	0.019	0.022	4.278	0.014	0.123	316	2384	100	171	13168	13339	179	11657	11836	Error	Error	-6.267	171	13168	179	11657	199763	4272357	0.623	11.059	0	0	0
1	15	16	"A96"	"A96"	7955	13165	100	632	684	319	46	449	449	550	1918	348	0	0	0	17341	15433	7771	50	1851	1851	2122	2390	112	81	78	0	0.000	0.000	0.000	0.000	0.000	0.000	0.000	0.000	0.000	0.000	0.000	0.000	0.000	0.000	0.012	0.017	0.020	0.019	3.676	0.019	0.240	316	2384	100	183	15490	15673	235	13582	13817	Error	Error	-6.403	183	15490	235	13582	216092	4876883	0.070	5.569	0	0	0
1	16	16	"A97"	"A97"	8255	13160	100	671	712	452	63	432	432	464	224	48	51	21	0	18837	17655	6491	36	1831	1831	1923	673	34	98	96	0	0.000	0.000	0.000	0.000	0.000	0.000	0.000	0.000	0.000	0.000	0.000	0.000	0.000	0.000	0.014	0.018	0.017	0.017	2.541	0.019	0.174	316	2384	100	239	17006	17245	280	15824	16104	Error	Error	-6.153	239	17006	280	15824	224970	5579038	1.107	23.376	0	0	0
1	17	16	"A97"	"A97"	8555	13160	100	666	691	299	43	425	425	458	202	44	57	25	0	16946	15315	6823	44	1831	1831	1953	800	40	92	86	0	0.000	0.000	0.000	0.000	0.000	0.000	0.000	0.000	0.000	0.000	0.000	0.000	0.000	0.000	0.016	0.020	0.020	0.023	3.492	0.018	0.229	316	2384	100	241	15115	15356	266	13484	13750	Error	Error	-5.971	241	15115	266	13484	218472	4839648	1.153	16.703	0	0	0
1	18	16	"A97"	"A97"	8850	13160	100	631	678	356	52	444	444	473	251	53	40	12	0	16122	14074	8152	57	1912	1912	2068	969	46	84	80	0	0.000	0.000	0.000	0.000	0.000	0.000	0.000	0.000	0.000	0.000	0.000	0.000	0.000	0.000	0.013	0.019	0.021	0.022	4.161	0.019	0.224	316	2384	100	187	14210	14397	234	12162	12396	Error	Error	-6.248	187	14210	234	12162	214164	4447519	0.817	12.390	0	0	0
1	1	17	"A98"	"A98"	3760	13470	100	556	584	265	45	522	522	564	266	47	16	3	0	2857	3484	2020	57	1831	1831	1911	624	32	70	41	0	0.000	0.000	0.000	0.000	0.000	0.000	0.000	0.000	0.000	0.000	0.000	0.000	0.000	0.000	0.033	0.038	0.143	0.126	5.279	0.053	0.073	316	2384	100	34	1026	1060	62	1653	1715	Error	Error	-4.915	34	1026	62	1653	184627	1100819	0.075	2.521	0	0	0
1	2	17	"A98"	"A98"	4060	13470	100	486	506	216	42	462	462	498	250	50	13	3	0	3086	3866	2538	65	1738	1738	1818	735	40	71	46	0	0.000	0.000	0.000	0.000	0.000	0.000	0.000	0.000	0.000	0.000	0.000	0.000	0.000	0.000	0.018	0.021	0.084	0.085	5.052	0.056	0.126	316	2384	100	24	1348	1372	44	2128	2172	Error	Error	-5.812	24	1348	44	2128	159775	1221623	0.032	2.786	0	0	0
1	3	17	"A98"	"A98"	4360	13470	100	480	512	251	49	459	459	495	289	58	12	2	0	3014	3830	2373	61	1715	1715	1814	806	44	67	40	0	0.000	0.000	0.000	0.000	0.000	0.000	0.000	0.000	0.000	0.000	0.000	0.000	0.000	0.000	0.016	0.025	0.087	0.091	5.460	0.054	0.121	316	2384	100	21	1299	1320	53	2115	2168	Error	Error	-5.951	21	1299	53	2115	161665	1210437	0.059	2.501	0	0	0
1	4	17	"A99"	"A99"	4660	13470	100	1728	2301	1829	79	460	460	499	297	59	77	66	0	7289	7343	3718	50	1707	1707	1820	932	51	89	81	0	0.000	0.000	0.000	0.000	0.000	0.000	0.000	0.000	0.000	0.000	0.000	0.000	0.000	0.000	0.227	0.327	0.281	0.247	2.433	0.362	0.783	316	2384	100	1268	5582	6850	1841	5636	7477	Error	Error	-2.138	1268	5582	1841	5636	727131	2320343	6.067	5.926	0	0	0
1	5	17	"A99"	"A99"	4960	13470	100	2286	2646	2116	79	454	454	491	288	58	76	69	0	8317	7787	3850	49	1721	1721	1825	855	46	90	82	0	0.000	0.000	0.000	0.000	0.000	0.000	0.000	0.000	0.000	0.000	0.000	0.000	0.000	0.000	0.278	0.361	0.323	0.260	2.319	0.408	0.812	316	2384	100	1832	6596	8428	2192	6066	8258	Error	Error	-1.848	1832	6596	2192	6066	836293	2460690	7.483	6.973	0	0	0
1	6	17	"A99"	"A99"	5260	13470	100	1776	2448	2133	87	479	479	525	326	62	69	56	0	7115	7230	3712	51	1770	1770	1891	875	46	90	81	0	0.000	0.000	0.000	0.000	0.000	0.000	0.000	0.000	0.000	0.000	0.000	0.000	0.000	0.000	0.243	0.361	0.280	0.239	2.526	0.413	0.772	316	2384	100	1297	5345	6642	1969	5460	7429	Error	Error	-2.043	1297	5345	1969	5460	773453	2284592	5.899	6.102	0	0	0
1	7	17	"A100"	"A100"	5560	13470	100	619	639	244	38	488	488	537	478	89	8	0	0	13503	12512	6368	50	1812	1812	1929	936	48	91	86	0	0.000	0.000	0.000	0.000	0.000	0.000	0.000	0.000	0.000	0.000	0.000	0.000	0.000	0.000	0.011	0.014	0.018	0.020	4.285	0.017	0.126	316	2384	100	131	11691	11822	151	10700	10851	Error	Error	-6.480	131	11691	151	10700	201971	3953850	0.213	11.307	0	0	0
1	8	17	"A100"	"A100"	5860	13465	100	557	618	331	53	493	493	537	335	62	15	1	0	9000	9992	5500	55	1831	1831	1938	930	47	92	89	0	0.000	0.000	0.000	0.000	0.000	0.000	0.000	0.000	0.000	0.000	0.000	0.000	0.000	0.000	0.009	0.015	0.023	0.023	3.660	0.021	0.073	316	2384	100	64	7169	7233	125	8161	8286	Error	Error	-6.808	64	7169	125	8161	195243	3157624	0.242	8.660	0	0	0
1	9	17	"A100"	"A100"	6155	13465	100	658	673	358	53	470	470	520	406	78	16	1	0	10980	11853	6049	51	1835	1835	1919	672	35	94	89	0	0.000	0.000	0.000	0.000	0.000	0.000	0.000	0.000	0.000	0.000	0.000	0.000	0.000	0.000	0.021	0.020	0.027	0.026	3.136	0.019	0.025	316	2384	100	188	9145	9333	203	10018	10221	Error	Error	-5.604	188	9145	203	10018	212812	3745605	0.377	14.783	0	0	0
1	10	17	"A101"	"A101"	6455	13465	100	576	595	240	40	473	473	505	241	47	25	7	0	5628	7375	4778	64	1797	1797	1882	648	34	91	84	0	0.000	0.000	0.000	0.000	0.000	0.000	0.000	0.000	0.000	0.000	0.000	0.000	0.000	0.000	0.027	0.022	0.041	0.037	3.783	0.023	0.108	316	2384	100	103	3831	3934	122	5578	5700	Error	Error	-5.217	103	3831	122	5578	187910	2330376	0.373	8.477	0	0	0
1	11	17	"A101"	"A101"	6755	13465	100	529	644	670	104	462	462	515	329	63	17	4	0	4739	7020	5888	83	1799	1799	1904	754	39	77	71	0	0.000	0.000	0.000	0.000	0.000	0.000	0.000	0.000	0.000	0.000	0.000	0.000	0.000	0.000	0.023	0.035	0.039	0.050	5.116	0.027	0.057	316	2384	100	67	2940	3007	182	5221	5403	Error	Error	-5.456	67	2940	182	5221	203568	2218231	0.392	6.785	0	0	0
1	12	17	"A101"	"A101"	7055	13465	100	515	552	278	50	460	460	523	632	120	1	0	0	4718	6580	5324	80	1780	1780	1899	919	48	80	64	0	0.000	0.000	0.000	0.000	0.000	0.000	0.000	0.000	0.000	0.000	0.000	0.000	0.000	0.000	0.019	0.019	0.041	0.042	5.024	0.025	0.092	316	2384	100	55	2938	2993	92	4800	4892	Error	Error	-5.739	55	2938	92	4800	174529	2079188	0.046	5.094	0	0	0
1	13	17	"A102"	"A102"	7355	13465	100	555	611	320	52	459	459	500	288	57	25	6	0	6466	8960	6326	70	1819	1819	1908	603	31	92	86	0	0.000	0.000	0.000	0.000	0.000	0.000	0.000	0.000	0.000	0.000	0.000	0.000	0.000	0.000	0.021	0.021	0.030	0.034	4.038	0.022	0.138	316	2384	100	96	4647	4743	152	7141	7293	Error	Error	-5.597	96	4647	152	7141	192958	2831235	0.385	11.695	0	0	0
1	14	17	"A102"	"A102"	7655	13465	100	538	590	265	44	474	474	522	345	66	18	3	0	5395	8535	7265	85	1900	1900	2018	766	37	79	72	0	0.000	0.000	0.000	0.000	0.000	0.000	0.000	0.000	0.000	0.000	0.000	0.000	0.000	0.000	0.018	0.017	0.031	0.036	5.204	0.015	0.084	316	2384	100	64	3495	3559	116	6635	6751	Error	Error	-5.771	64	3495	116	6635	186568	2697162	0.197	8.508	0	0	0
1	15	17	"A102"	"A102"	7955	13465	100	557	585	264	45	458	458	500	285	57	19	4	0	6337	9101	7068	77	1867	1867	1949	626	32	88	82	0	0.000	0.000	0.000	0.000	0.000	0.000	0.000	0.000	0.000	0.000	0.000	0.000	0.000	0.000	0.022	0.018	0.029	0.031	3.845	0.014	0.073	316	2384	100	99	4470	4569	127	7234	7361	Error	Error	-5.497	99	4470	127	7234	185010	2875795	0.298	11.425	0	0	0
1	16	17	"A103"	"A103"	8255	13460	100	562	609	279	45	437	437	475	265	55	30	6	0	10614	10849	5775	53	1823	1823	1918	724	37	93	89	0	0.000	0.000	0.000	0.000	0.000	0.000	0.000	0.000	0.000	0.000	0.000	0.000	0.000	0.000	0.014	0.019	0.023	0.023	3.406	0.024	0.147	316	2384	100	125	8791	8916	172	9026	9198	Error	Error	-6.136	125	8791	172	9026	192529	3428420	0.506	12.336	0	0	0
1	17	17	"A103"	"A103"	8555	13460	100	537	563	233	41	425	425	453	204	45	30	12	0	8298	10019	6157	61	1822	1822	1900	563	29	83	81	0	0.000	0.000	0.000	0.000	0.000	0.000	0.000	0.000	0.000	0.000	0.000	0.000	0.000	0.000	0.017	0.017	0.023	0.026	4.263	0.016	0.138	316	2384	100	112	6476	6588	138	8197	8335	Error	Error	-5.854	112	6476	138	8197	178022	3165913	0.539	14.421	0	0	0
1	18	17	"A103"	"A103"	8855	13460	100	587	635	434	68	438	438	474	398	83	19	2	0	9067	10394	6204	59	1849	1849	1909	506	26	89	85	0	0.000	0.000	0.000	0.000	0.000	0.000	0.000	0.000	0.000	0.000	0.000	0.000	0.000	0.000	0.021	0.023	0.028	0.031	3.678	0.022	0.052	316	2384	100	149	7218	7367	197	8545	8742	Error	Error	-5.598	149	7218	197	8545	200589	3284527	0.405	16.769	0	0	0
1	1	18	"A104"	"A104"	3760	13770	100	665	709	272	38	527	527	562	265	47	31	7	0	10887	11187	5825	52	1825	1825	1885	517	27	92	91	0	0.000	0.000	0.000	0.000	0.000	0.000	0.000	0.000	0.000	0.000	0.000	0.000	0.000	0.000	0.015	0.019	0.025	0.025	3.336	0.018	0.119	316	2384	100	138	9062	9200	182	9362	9544	Error	Error	-6.037	138	9062	182	9362	224135	3535044	0.555	17.992	0	0	0
1	2	18	"A104"	"A104"	4060	13770	100	633	663	257	38	524	524	555	258	46	27	6	0	7833	9959	6660	66	1833	1833	1947	924	47	76	74	0	0.000	0.000	0.000	0.000	0.000	0.000	0.000	0.000	0.000	0.000	0.000	0.000	0.000	0.000	0.018	0.017	0.028	0.031	5.191	0.018	0.146	316	2384	100	109	6000	6109	139	8126	8265	Error	Error	-5.783	109	6000	139	8126	209481	3147038	0.419	8.671	0	0	0
1	3	18	"A104"	"A104"	4360	13770	100	636	655	239	36	478	478	524	296	56	28	3	0	9122	10600	6365	60	1774	1774	1881	821	43	85	81	0	0.000	0.000	0.000	0.000	0.000	0.000	0.000	0.000	0.000	0.000	0.000	0.000	0.000	0.000	0.022	0.020	0.025	0.027	3.335	0.021	0.123	316	2384	100	158	7348	7506	177	8826	9003	Error	Error	-5.539	158	7348	177	8826	206971	3349578	0.443	10.620	0	0	0
1	4	18	"A105"	"A105"	4660	13770	100	608	660	286	43	457	457	502	308	61	28	5	0	12923	12570	6242	49	1721	1721	1803	705	39	94	91	0	0.000	0.000	0.000	0.000	0.000	0.000	0.000	0.000	0.000	0.000	0.000	0.000	0.000	0.000	0.013	0.019	0.022	0.022	2.967	0.018	0.101	316	2384	100	151	11202	11353	203	10849	11052	Error	Error	-6.213	151	11202	203	10849	208420	3972177	0.513	15.272	0	0	0
1	5	18	"A105"	"A105"	4960	13770	100	633	672	315	46	468	468	533	541	101	10	1	0	16039	14138	7822	55	1801	1801	1984	1160	58	81	76	0	0.000	0.000	0.000	0.000	0.000	0.000	0.000	0.000	0.000	0.000	0.000	0.000	0.000	0.000	0.012	0.017	0.019	0.022	4.776	0.015	0.025	316	2384	100	165	14238	14403	204	12337	12541	Error	Error	-6.431	165	14238	204	12337	212451	4467547	0.257	10.478	0	0	0
1	6	18	"A105"	"A105"	5260	13770	100	648	687	290	42	477	477	513	353	68	21	4	0	15318	13454	6616	49	1804	1804	1945	992	51	84	81	0	0.000	0.000	0.000	0.000	0.000	0.000	0.000	0.000	0.000	0.000	0.000	0.000	0.000	0.000	0.013	0.018	0.019	0.020	4.376	0.017	0.183	316	2384	100	171	13514	13685	210	11650	11860	Error	Error	-6.304	171	13514	210	11650	217070	4251595	0.493	11.602	0	0	0
1	7	18	"A106"	"A106"	5560	13770	100	510	523	217	41	487	487	522	277	53	10	2	0	2504	2967	1379	46	1782	1782	1883	843	44	43	21	0	0.000	0.000	0.000	0.000	0.000	0.000	0.000	0.000	0.000	0.000	0.000	0.000	0.000	0.000	0.032	0.030	0.153	0.153	4.534	0.137	0.319	316	2384	100	23	722	745	36	1185	1221	Error	Error	-4.972	23	722	36	1185	165137	937450	0.004	1.286	0	0	0
1	8	18	"A106"	"A106"	5860	13765	100	471	544	361	66	493	493	541	373	68	7	2	0	2393	2862	1676	58	1820	1820	1928	820	42	40	18	0	0.000	0.000	0.000	0.000	0.000	0.000	0.000	0.000	0.000	0.000	0.000	0.000	0.000	0.000	-0.038	0.049	0.221	0.192	5.656	0.125	0.143	316	2384	100	-22	573	551	51	1042	1093	Error	Error	Error	-22	573	51	1042	171917	904431	0.008	1.139	0	0	0
1	9	18	"A106"	"A106"	6160	13765	100	494	528	272	51	472	472	530	623	117	1	0	0	2512	3161	1879	59	1830	1830	1934	755	39	44	23	0	0.000	0.000	0.000	0.000	0.000	0.000	0.000	0.000	0.000	0.000	0.000	0.000	0.000	0.000	0.032	0.042	0.141	0.149	4.301	0.108	0.143	316	2384	100	22	682	704	56	1331	1387	Error	Error	-4.954	22	682	56	1331	166894	998979	-0.003	1.625	0	0	0
1	10	18	"A107"	"A107"	6460	13765	100	506	540	224	41	460	460	501	297	59	13	1	0	4341	5503	3676	66	1775	1775	1858	720	38	83	73	0	0.000	0.000	0.000	0.000	0.000	0.000	0.000	0.000	0.000	0.000	0.000	0.000	0.000	0.000	0.018	0.021	0.042	0.044	4.570	0.031	0.065	316	2384	100	46	2566	2612	80	3728	3808	Error	Error	-5.802	46	2566	80	3728	170635	1738826	0.131	5.063	0	0	0
1	11	18	"A107"	"A107"	6760	13765	100	494	561	341	60	464	464	515	364	70	12	2	0	4288	5968	4636	77	1795	1795	1929	1454	75	65	45	0	0.000	0.000	0.000	0.000	0.000	0.000	0.000	0.000	0.000	0.000	0.000	0.000	0.000	0.000	0.012	0.023	0.047	0.058	6.147	0.061	0.210	316	2384	100	30	2493	2523	97	4173	4270	Error	Error	-6.377	30	2493	97	4173	177175	1885757	0.126	2.778	0	0	0
1	12	18	"A107"	"A107"	7060	13765	100	516	551	259	47	445	445	473	214	45	27	7	0	4215	6170	5182	83	1792	1792	1861	600	32	77	68	0	0.000	0.000	0.000	0.000	0.000	0.000	0.000	0.000	0.000	0.000	0.000	0.000	0.000	0.000	0.029	0.024	0.040	0.052	4.971	0.023	0.101	316	2384	100	71	2423	2494	106	4378	4484	Error	Error	-5.093	71	2423	106	4378	174206	1949633	0.364	7.182	0	0	0
1	13	18	"A108"	"A108"	7360	13765	100	533	574	368	64	448	448	491	333	67	13	2	0	4800	6655	4844	72	1795	1795	1896	732	38	88	79	0	0.000	0.000	0.000	0.000	0.000	0.000	0.000	0.000	0.000	0.000	0.000	0.000	0.000	0.000	0.028	0.026	0.037	0.042	4.486	0.027	0.075	316	2384	100	85	3005	3090	126	4860	4986	Error	Error	-5.144	85	3005	126	4860	181336	2102830	0.249	6.501	0	0	0
1	14	18	"A108"	"A108"	7660	13765	100	531	572	381	66	458	458	514	943	183	1	0	0	4648	6438	4594	71	1833	1833	1914	617	32	84	74	0	0.000	0.000	0.000	0.000	0.000	0.000	0.000	0.000	0.000	0.000	0.000	0.000	0.000	0.000	0.026	0.025	0.043	0.051	4.778	0.029	0.102	316	2384	100	73	2815	2888	114	4605	4719	Error	Error	-5.269	73	2815	114	4605	180870	2034293	0.062	7.332	0	0	0
1	15	18	"A108"	"A108"	7960	13765	100	510	554	240	43	467	467	502	260	51	17	4	0	4709	6631	5043	76	1861	1861	1936	556	28	84	78	0	0.000	0.000	0.000	0.000	0.000	0.000	0.000	0.000	0.000	0.000	0.000	0.000	0.000	0.000	0.015	0.018	0.035	0.042	4.804	0.021	0.051	316	2384	100	43	2848	2891	87	4770	4857	Error	Error	-6.049	43	2848	87	4770	174941	2095399	0.200	8.444	0	0	0
1	16	18	"A109"	"A109"	8260	13760	100	585	664	367	55	442	442	476	245	51	32	16	0	2885	3342	1732	51	1834	1834	1895	578	30	70	44	0	0.000	0.000	0.000	0.000	0.000	0.000	0.000	0.000	0.000	0.000	0.000	0.000	0.000	0.000	0.136	0.147	0.192	0.189	3.238	0.157	0.410	316	2384	100	143	1051	1194	222	1508	1730	Error	Error	-2.878	143	1051	222	1508	209886	1055986	0.767	2.503	0	0	0
1	17	18	"A109"	"A109"	8560	13760	100	543	629	375	59	434	434	459	219	47	33	14	0	2550	3001	1643	54	1810	1810	1868	455	24	66	41	0	0.000	0.000	0.000	0.000	0.000	0.000	0.000	0.000	0.000	0.000	0.000	0.000	0.000	0.000	0.147	0.164	0.227	0.225	4.044	0.166	0.400	316	2384	100	109	740	849	195	1191	1386	Error	Error	-2.763	109	740	195	1191	198642	948170	0.776	2.490	0	0	0
1	18	18	"A109"	"A109"	8860	13760	100	498	574	317	55	429	429	455	262	57	23	9	0	2606	2993	1564	52	1810	1810	1867	478	25	64	43	0	0.000	0.000	0.000	0.000	0.000	0.000	0.000	0.000	0.000	0.000	0.000	0.000	0.000	0.000	0.087	0.123	0.180	0.186	4.276	0.136	0.332	316	2384	100	69	796	865	145	1183	1328	Error	Error	-3.528	69	796	145	1183	181282	945937	0.454	2.356	0	0	0
1	1	19	"A110"	"A110"	3765	14070	100	567	617	293	47	509	509	554	349	62	16	3	0	3164	3796	3488	91	1737	1737	1816	632	34	75	54	0	0.000	0.000	0.000	0.000	0.000	0.000	0.000	0.000	0.000	0.000	0.000	0.000	0.000	0.000	0.041	0.052	0.118	0.122	3.414	0.062	0.113	316	2384	100	58	1427	1485	108	2059	2167	Error	Error	-4.621	58	1427	108	2059	194830	1199668	0.181	3.133	0	0	0
1	2	19	"A110"	"A110"	4065	14070	100	564	582	242	41	494	494	541	395	73	8	0	0	5009	6868	5050	73	1720	1720	1799	603	33	90	83	0	0.000	0.000	0.000	0.000	0.000	0.000	0.000	0.000	0.000	0.000	0.000	0.000	0.000	0.000	0.021	0.017	0.036	0.042	4.333	0.029	0.086	316	2384	100	70	3289	3359	88	5148	5236	Error	Error	-5.554	70	3289	88	5148	183858	2170430	0.104	8.406	0	0	0
1	3	19	"A110"	"A110"	4365	14070	100	574	598	257	42	464	464	507	296	58	21	5	0	4859	6940	5277	76	1697	1697	1787	696	38	85	78	0	0.000	0.000	0.000	0.000	0.000	0.000	0.000	0.000	0.000	0.000	0.000	0.000	0.000	0.000	0.035	0.026	0.048	0.049	4.295	0.024	0.137	316	2384	100	110	3162	3272	134	5243	5377	Error	Error	-4.845	110	3162	134	5243	189058	2193163	0.307	7.404	0	0	0
1	4	19	"A111"	"A111"	4665	14070	100	531	582	292	50	493	493	526	297	56	14	4	0	4105	5256	3681	70	1744	1744	1834	680	37	83	71	0	0.000	0.000	0.000	0.000	0.000	0.000	0.000	0.000	0.000	0.000	0.000	0.000	0.000	0.000	0.016	0.025	0.072	0.069	4.856	0.033	0.077	316	2384	100	38	2361	2399	89	3512	3601	Error	Error	-5.957	38	2361	89	3512	183821	1660795	0.189	5.032	0	0	0
1	5	19	"A111"	"A111"	4965	14070	100	533	560	217	38	489	489	544	621	114	1	0	0	4046	5553	4133	74	1762	1762	1861	800	42	81	62	0	0.000	0.000	0.000	0.000	0.000	0.000	0.000	0.000	0.000	0.000	0.000	0.000	0.000	0.000	0.019	0.019	0.051	0.053	5.528	0.028	0.095	316	2384	100	44	2284	2328	71	3791	3862	Error	Error	-5.698	44	2284	71	3791	176884	1754729	0.026	4.615	0	0	0
1	6	19	"A111"	"A111"	5265	14070	100	525	547	234	42	472	472	522	451	86	4	0	0	3707	5356	4287	80	1750	1750	1871	1151	61	70	44	0	0.000	0.000	0.000	0.000	0.000	0.000	0.000	0.000	0.000	0.000	0.000	0.000	0.000	0.000	0.027	0.021	0.059	0.060	5.368	0.085	0.224	316	2384	100	53	1957	2010	75	3606	3681	Error	Error	-5.207	53	1957	75	3606	172818	1692467	0.055	3.028	0	0	0
1	7	19	"A112"	"A112"	5565	14065	100	555	598	366	61	481	481	699	2252	322	0	0	0	7700	8521	5163	60	1790	1790	2256	4439	196	59	29	0	0.000	0.000	0.000	0.000	0.000	0.000	0.000	0.000	0.000	0.000	0.000	0.000	0.000	0.000	0.013	0.017	0.029	0.031	3.652	0.024	0.104	316	2384	100	74	5910	5984	117	6731	6848	Error	Error	-6.319	74	5910	117	6731	189076	2692617	-0.045	1.411	0	0	0
1	8	19	"A112"	"A112"	5865	14065	100	552	601	246	40	497	497	563	498	88	7	0	0	5485	8675	6852	78	1831	1831	1955	788	40	81	73	0	0.000	0.000	0.000	0.000	0.000	0.000	0.000	0.000	0.000	0.000	0.000	0.000	0.000	0.000	0.015	0.015	0.028	0.031	4.849	0.030	0.059	316	2384	100	55	3654	3709	104	6844	6948	Error	Error	-6.054	55	3654	104	6844	189888	2741359	0.076	8.528	0	0	0
1	9	19	"A112"	"A112"	6165	14065	100	649	740	943	127	479	479	515	278	53	32	9	0	8292	10748	6481	60	1786	1786	1856	617	33	95	92	0	0.000	0.000	0.000	0.000	0.000	0.000	0.000	0.000	0.000	0.000	0.000	0.000	0.000	0.000	0.026	0.029	0.026	0.028	3.786	0.039	0.074	316	2384	100	170	6506	6676	261	8962	9223	Error	Error	-5.258	170	6506	261	8962	233788	3396342	0.809	14.412	0	0	0
1	10	19	"A113"	"A113"	6465	14065	100	597	673	427	63	466	466	538	718	133	6	2	0	6219	8465	6071	71	1777	1777	1868	706	37	86	81	0	0.000	0.000	0.000	0.000	0.000	0.000	0.000	0.000	0.000	0.000	0.000	0.000	0.000	0.000	0.029	0.031	0.037	0.042	3.849	0.032	0.021	316	2384	100	131	4442	4573	207	6688	6895	Error	Error	-5.084	131	4442	207	6688	212766	2675015	0.188	9.344	0	0	0
1	11	19	"A113"	"A113"	6765	14065	100	572	595	242	40	479	479	536	391	72	12	1	0	5942	9338	7250	77	1834	1834	1957	989	50	80	69	0	0.000	0.000	0.000	0.000	0.000	0.000	0.000	0.000	0.000	0.000	0.000	0.000	0.000	0.000	0.023	0.015	0.025	0.036	4.947	0.023	0.062	316	2384	100	93	4108	4201	116	7504	7620	Error	Error	-5.465	93	4108	116	7504	187951	2950816	0.151	7.463	0	0	0
1	12	19	"A113"	"A113"	7065	14065	100	604	661	280	42	482	482	524	308	58	25	7	0	5726	8364	6094	72	1824	1824	1923	806	41	86	75	0	0.000	0.000	0.000	0.000	0.000	0.000	0.000	0.000	0.000	0.000	0.000	0.000	0.000	0.000	0.031	0.027	0.039	0.041	4.791	0.026	0.118	316	2384	100	122	3902	4024	179	6540	6719	Error	Error	-4.999	122	3902	179	6540	208743	2643015	0.445	7.991	0	0	0
1	13	19	"A114"	"A114"	7365	14065	100	618	671	385	57	448	448	480	227	47	39	18	0	12425	12582	6891	54	1749	1749	1825	515	28	93	88	0	0.000	0.000	0.000	0.000	0.000	0.000	0.000	0.000	0.000	0.000	0.000	0.000	0.000	0.000	0.016	0.021	0.025	0.024	3.532	0.020	0.176	316	2384	100	170	10676	10846	223	10833	11056	Error	Error	-5.973	170	10676	223	10833	211956	3975913	0.841	20.887	0	0	0
1	14	19	"A114"	"A114"	7665	14065	100	630	657	295	44	457	457	515	733	142	2	0	0	16155	13810	7610	55	1779	1779	1894	1085	57	84	79	0	0.000	0.000	0.000	0.000	0.000	0.000	0.000	0.000	0.000	0.000	0.000	0.000	0.000	0.000	0.012	0.017	0.021	0.021	2.885	0.018	0.186	316	2384	100	173	14376	14549	200	12031	12231	Error	Error	-6.377	173	14376	200	12031	207471	4363982	0.194	10.982	0	0	0
1	15	19	"A114"	"A114"	7965	14065	100	648	666	310	46	460	460	511	427	83	17	1	0	15033	13841	7138	51	1832	1832	1950	1140	58	90	86	0	0.000	0.000	0.000	0.000	0.000	0.000	0.000	0.000	0.000	0.000	0.000	0.000	0.000	0.000	0.014	0.017	0.020	0.019	3.786	0.027	0.106	316	2384	100	188	13201	13389	206	12009	12215	Error	Error	-6.134	188	13201	206	12009	210386	4373758	0.363	10.431	0	0	0
1	16	19	"A115"	"A115"	8265	14060	100	550	610	360	59	463	463	505	267	52	23	6	0	4446	5600	3858	68	1853	1853	1922	478	24	84	80	0	0.000	0.000	0.000	0.000	0.000	0.000	0.000	0.000	0.000	0.000	0.000	0.000	0.000	0.000	0.034	0.039	0.057	0.061	5.292	0.040	0.054	316	2384	100	87	2593	2680	147	3747	3894	Error	Error	-4.897	87	2593	147	3747	192891	1769547	0.393	7.695	0	0	0
1	17	19	"A115"	"A115"	8560	14060	100	537	555	225	40	459	459	483	206	42	27	6	0	4549	5887	4224	71	1866	1866	1925	507	26	83	76	0	0.000	0.000	0.000	0.000	0.000	0.000	0.000	0.000	0.000	0.000	0.000	0.000	0.000	0.000	0.029	0.024	0.043	0.055	4.796	0.020	0.065	316	2384	100	78	2683	2761	96	4021	4117	Error	Error	-5.104	78	2683	96	4021	175396	1860418	0.350	7.815	0	0	0
1	18	19	"A115"	"A115"	8860	14060	100	500	540	207	38	450	450	477	253	53	20	4	0	4463	5297	3765	71	1832	1832	1882	430	22	82	76	0	0.000	0.000	0.000	0.000	0.000	0.000	0.000	0.000	0.000	0.000	0.000	0.000	0.000	0.000	0.019	0.026	0.050	0.054	4.718	0.024	0.037	316	2384	100	50	2631	2681	90	3465	3555	Error	Error	-5.718	50	2631	90	3465	170637	1673699	0.249	7.942	0	0	0
1	1	20	"A116"	"A116"	3770	14370	100	747	797	343	43	501	501	558	573	102	16	3	0	9672	10023	4826	48	1757	1757	1862	895	48	92	88	0	0.000	0.000	0.000	0.000	0.000	0.000	0.000	0.000	0.000	0.000	0.000	0.000	0.000	0.000	0.031	0.036	0.037	0.035	3.434	0.116	0.232	316	2384	100	246	7915	8161	296	8266	8562	Error	Error	-5.008	246	7915	296	8266	251697	3167247	0.417	9.118	0	0	0
1	2	20	"A116"	"A116"	4070	14370	100	756	788	370	46	485	485	519	273	52	49	18	0	10481	10769	5996	55	1768	1768	1853	694	37	88	83	0	0.000	0.000	0.000	0.000	0.000	0.000	0.000	0.000	0.000	0.000	0.000	0.000	0.000	0.000	0.031	0.034	0.036	0.039	2.973	0.035	0.139	316	2384	100	271	8713	8984	303	9001	9304	Error	Error	-5.007	271	8713	303	9001	248938	3403087	0.985	12.847	0	0	0
1	3	20	"A116"	"A116"	4370	14370	100	714	751	353	47	466	466	521	574	110	17	1	0	11001	10739	5682	52	1750	1750	1838	639	34	90	85	0	0.000	0.000	0.000	0.000	0.000	0.000	0.000	0.000	0.000	0.000	0.000	0.000	0.000	0.000	0.027	0.032	0.035	0.036	3.295	0.031	0.253	316	2384	100	248	9251	9499	285	8989	9274	Error	Error	-5.221	248	9251	285	8989	237310	3393505	0.401	13.930	0	0	0
1	4	20	"A117"	"A117"	4670	14370	100	534	587	330	56	483	483	522	275	52	16	4	0	2373	2685	1162	43	1763	1763	1839	580	31	51	21	0	0.000	0.000	0.000	0.000	0.000	0.000	0.000	0.000	0.000	0.000	0.000	0.000	0.000	0.000	0.084	0.113	0.153	0.162	4.297	0.147	0.216	316	2384	100	51	610	661	104	922	1026	Error	Error	-3.580	51	610	104	922	185480	848467	0.236	1.459	0	0	0
1	5	20	"A117"	"A117"	4970	14370	100	496	544	263	48	464	464	502	304	60	13	4	0	2296	2607	1214	46	1755	1755	1820	572	31	47	20	0	0.000	0.000	0.000	0.000	0.000	0.000	0.000	0.000	0.000	0.000	0.000	0.000	0.000	0.000	0.059	0.094	0.202	0.200	3.677	0.127	0.191	316	2384	100	32	541	573	80	852	932	Error	Error	-4.079	32	541	80	852	171960	823792	0.138	1.376	0	0	0
1	6	20	"A117"	"A117"	5270	14370	100	530	574	256	44	479	479	516	244	47	22	7	0	2312	2667	1146	42	1794	1794	1867	543	29	48	24	0	0.000	0.000	0.000	0.000	0.000	0.000	0.000	0.000	0.000	0.000	0.000	0.000	0.000	0.000	0.098	0.109	0.212	0.240	5.006	0.160	0.167	316	2384	100	51	518	569	95	873	968	Error	Error	-3.344	51	518	95	873	181525	842908	0.238	1.473	0	0	0
1	7	20	"A118"	"A118"	5570	14365	100	552	593	232	39	481	481	536	519	96	5	0	0	4878	6162	4102	66	1787	1787	1893	936	49	87	72	0	0.000	0.000	0.000	0.000	0.000	0.000	0.000	0.000	0.000	0.000	0.000	0.000	0.000	0.000	0.023	0.026	0.046	0.047	4.289	0.030	0.030	316	2384	100	71	3091	3162	112	4375	4487	Error	Error	-5.444	71	3091	112	4375	187441	1947039	0.110	4.561	0	0	0
1	8	20	"A118"	"A118"	5865	14365	100	533	578	285	49	473	473	561	1292	230	0	0	0	3860	5890	5329	90	1781	1781	1920	1378	71	63	39	0	0.000	0.000	0.000	0.000	0.000	0.000	0.000	0.000	0.000	0.000	0.000	0.000	0.000	0.000	0.029	0.026	0.068	0.065	4.727	0.153	0.066	316	2384	100	60	2079	2139	105	4109	4214	Error	Error	-5.115	60	2079	105	4109	182683	1861231	0.013	2.881	0	0	0
1	9	20	"A118"	"A118"	6165	14365	100	531	578	272	47	469	469	501	271	54	20	4	0	4724	7012	5859	83	1777	1777	1855	556	29	81	75	0	0.000	0.000	0.000	0.000	0.000	0.000	0.000	0.000	0.000	0.000	0.000	0.000	0.000	0.000	0.021	0.021	0.044	0.050	6.210	0.016	0.068	316	2384	100	62	2947	3009	109	5235	5344	Error	Error	-5.571	62	2947	109	5235	182581	2215653	0.284	9.275	0	0	0
1	10	20	"A119"	"A119"	6465	14365	100	505	523	215	41	468	468	508	269	52	11	2	0	4049	5000	3033	60	1769	1769	1854	712	38	88	74	0	0.000	0.000	0.000	0.000	0.000	0.000	0.000	0.000	0.000	0.000	0.000	0.000	0.000	0.000	0.016	0.017	0.048	0.051	4.822	0.029	0.072	316	2384	100	37	2280	2317	55	3231	3286	Error	Error	-5.945	37	2280	55	3231	165193	1579891	0.056	4.419	0	0	0
1	11	20	"A119"	"A119"	6765	14365	100	546	599	302	50	503	503	960	3900	406	0	0	0	4133	5286	3863	73	1836	1836	2047	2521	123	46	22	0	0.000	0.000	0.000	0.000	0.000	0.000	0.000	0.000	0.000	0.000	0.000	0.000	0.000	0.000	0.019	0.028	0.062	0.082	6.316	1.475	0.405	316	2384	100	43	2297	2340	96	3450	3546	Error	Error	-5.739	43	2297	96	3450	189146	1670306	-0.093	1.285	0	0	0
1	12	20	"A119"	"A119"	7065	14365	100	523	538	210	39	460	460	494	250	50	21	3	0	4005	5148	3631	70	1817	1817	1896	543	28	76	69	0	0.000	0.000	0.000	0.000	0.000	0.000	0.000	0.000	0.000	0.000	0.000	0.000	0.000	0.000	0.029	0.023	0.070	0.073	5.626	0.022	0.035	316	2384	100	63	2188	2251	78	3331	3409	Error	Error	-5.118	63	2188	78	3331	169940	1626746	0.176	5.989	0	0	0
1	13	20	"A120"	"A120"	7365	14365	100	488	507	225	44	454	454	482	230	47	12	2	0	3074	3821	2321	60	1799	1799	1874	835	44	70	36	0	0.000	0.000	0.000	0.000	0.000	0.000	0.000	0.000	0.000	0.000	0.000	0.000	0.000	0.000	0.027	0.026	0.078	0.078	3.929	0.046	0.106	316	2384	100	34	1275	1309	53	2022	2075	Error	Error	-5.229	34	1275	53	2022	160273	1207550	0.109	2.332	0	0	0
1	14	20	"A120"	"A120"	7665	14365	100	507	785	3712	472	461	461	490	230	46	21	6	0	2975	3508	2107	60	1817	1817	1884	536	28	69	53	0	0.000	0.000	0.000	0.000	0.000	0.000	0.000	0.000	0.000	0.000	0.000	0.000	0.000	0.000	0.040	0.192	0.123	0.122	5.411	2.310	0.128	316	2384	100	46	1158	1204	324	1691	2015	Error	Error	-4.654	46	1158	324	1691	248096	1108654	1.283	3.030	0	0	0
1	15	20	"A120"	"A120"	7965	14365	100	511	549	283	51	472	472	532	503	94	3	0	0	3231	3758	2239	59	1905	1905	1983	713	35	68	44	0	0.000	0.000	0.000	0.000	0.000	0.000	0.000	0.000	0.000	0.000	0.000	0.000	0.000	0.000	0.029	0.042	0.082	0.089	4.963	0.113	0.061	316	2384	100	39	1326	1365	77	1853	1930	Error	Error	-5.087	39	1326	77	1853	173408	1187667	0.034	2.489	0	0	0
1	16	20	"A121"	"A121"	8265	14360	100	627	649	249	38	483	483	507	211	41	39	14	0	11504	14176	9602	67	1923	1923	1977	476	24	94	91	0	0.000	0.000	0.000	0.000	0.000	0.000	0.000	0.000	0.000	0.000	0.000	0.000	0.000	0.000	0.015	0.014	0.018	0.020	3.617	0.014	0.215	316	2384	100	144	9581	9725	166	12253	12419	Error	Error	-6.056	144	9581	166	12253	205105	4479633	0.673	25.628	0	0	0
1	17	20	"A121"	"A121"	8565	14360	100	560	582	252	43	480	480	510	276	54	21	4	0	6519	10329	9297	90	1912	1912	2024	864	42	72	69	0	0.000	0.000	0.000	0.000	0.000	0.000	0.000	0.000	0.000	0.000	0.000	0.000	0.000	0.000	0.017	0.012	0.023	0.033	5.619	0.016	0.097	316	2384	100	80	4607	4687	102	8417	8519	Error	Error	-5.848	80	4607	102	8417	183853	3264058	0.261	9.612	0	0	0
1	18	20	"A121"	"A121"	8865	14360	100	556	586	238	40	447	447	478	336	70	16	3	0	6227	9253	7963	86	1847	1847	1910	564	29	79	75	0	0.000	0.000	0.000	0.000	0.000	0.000	0.000	0.000	0.000	0.000	0.000	0.000	0.000	0.000	0.025	0.019	0.026	0.036	4.278	0.017	0.155	316	2384	100	109	4380	4489	139	7406	7545	Error	Error	-5.329	109	4380	139	7406	185047	2923885	0.321	13.020	0	0	0
1	1	21	"Blank"	"Blank"	3770	14670	100	474	1007	1926	191	469	469	504	229	45	22	12	0	1893	3130	4421	141	1806	1806	1873	508	27	21	13	0	0.000	0.000	0.000	0.000	0.000	0.000	0.000	0.000	0.000	0.000	0.000	0.000	0.000	0.000	0.057	0.406	0.461	0.463	3.430	0.414	0.893	316	2384	100	5	87	92	538	1324	1862	Error	Error	-4.121	5	87	538	1324	318250	989219	2.197	2.474	0	0	0
1	2	21	"Blank"	"Blank"	4070	14670	100	484	511	211	41	493	493	542	324	59	6	1	0	1812	1891	492	26	1862	1862	1973	795	40	5	1	0	0.000	0.000	0.000	0.000	0.000	0.000	0.000	0.000	0.000	0.000	0.000	0.000	0.000	0.000	0.180	0.621	0.439	0.445	4.397	0.268	0.383	316	2384	100	-9	-50	-59	18	29	47	Error	Error	-2.474	-9	-50	18	29	161581	597487	-0.096	-0.103	0	0	0
1	3	21	"Blank"	"Blank"	4370	14670	100	494	539	256	47	498	498	553	607	109	1	0	0	1879	1926	498	25	1875	1875	1960	799	40	3	0	0	0.000	0.000	0.000	0.000	0.000	0.000	0.000	0.000	0.000	0.000	0.000	0.000	0.000	0.000	-1.000	0.804	0.580	0.643	4.120	2.631	0.099	316	2384	100	-4	4	0	41	51	92	Error	Error	Error	-4	4	41	51	170254	608570	-0.023	-0.043	0	0	0
1	4	21	"Blank"	"Blank"	4670	14670	100	488	563	644	114	494	494	674	2132	316	1	0	0	1834	1915	535	27	1892	1892	2160	2711	125	0	0	0	0.000	0.000	0.000	0.000	0.000	0.000	0.000	0.000	0.000	0.000	0.000	0.000	0.000	0.000	0.103	3.000	0.582	0.573	4.813	2.121	0.490	316	2384	100	-6	-58	-64	69	23	92	Error	Error	-3.273	-6	-58	69	23	177793	605012	-0.052	-0.090	0	0	0
1	5	21	"Blank"	"Blank"	4970	14670	100	547	650	861	132	490	490	524	277	52	19	6	0	1970	2050	561	27	1917	1917	1986	661	33	10	3	0	0.000	0.000	0.000	0.000	0.000	0.000	0.000	0.000	0.000	0.000	0.000	0.000	0.000	0.000	1.075	1.203	0.616	0.563	4.811	0.992	0.134	316	2384	100	57	53	110	160	133	293	Error	Error	0.105	57	53	160	133	205261	647945	0.455	0.097	0	0	0
1	6	21	"Blank"	"Blank"	5270	14670	100	475	498	193	38	476	476	508	286	56	11	0	0	1948	1988	460	23	1887	1887	1947	526	27	9	1	0	0.000	0.000	0.000	0.000	0.000	0.000	0.000	0.000	0.000	0.000	0.000	0.000	0.000	0.000	-0.016	0.218	0.667	0.560	4.285	0.195	0.159	316	2384	100	-1	61	60	22	101	123	Error	Error	Error	-1	61	22	101	157441	628318	-0.035	0.078	0	0	0
1	7	21	"Blank"	"Blank"	5570	14665	100	480	534	356	66	480	480	525	425	80	5	1	0	1879	2002	630	31	1911	1911	2008	1253	62	3	1	0	0.000	0.000	0.000	0.000	0.000	0.000	0.000	0.000	0.000	0.000	0.000	0.000	0.000	0.000	0.000	0.593	0.517	0.534	4.432	0.249	0.181	316	2384	100	0	-32	-32	54	91	145	Error	Error	Error	0	-32	54	91	168699	632711	0.021	-0.005	0	0	0
1	8	21	"Blank"	"Blank"	5870	14665	100	495	685	2772	404	475	475	527	396	75	6	1	0	1872	1979	967	48	1852	1852	1920	566	29	9	2	0	0.000	0.000	0.000	0.000	0.000	0.000	0.000	0.000	0.000	0.000	0.000	0.000	0.000	0.000	1.000	1.654	0.539	0.650	3.803	3.046	0.494	316	2384	100	20	20	40	210	127	337	Error	Error	0.000	20	20	210	127	216359	625317	0.399	0.104	0	0	0
1	9	21	"Blank"	"Blank"	6170	14665	100	464	494	234	47	475	475	511	285	55	8	1	0	1853	1922	582	30	1851	1851	1935	664	34	6	2	0	0.000	0.000	0.000	0.000	0.000	0.000	0.000	0.000	0.000	0.000	0.000	0.000	0.000	0.000	-5.500	0.268	0.609	0.529	4.292	0.291	0.313	316	2384	100	-11	2	-9	19	71	90	Error	Error	Error	-11	2	19	71	156187	607301	-0.060	-0.020	0	0	0
1	10	21	"Blank"	"Blank"	6470	14665	100	465	500	232	46	454	454	498	312	62	9	1	0	1855	1949	642	32	1846	1846	1909	610	31	7	2	0	0.000	0.000	0.000	0.000	0.000	0.000	0.000	0.000	0.000	0.000	0.000	0.000	0.000	0.000	1.222	0.447	0.508	0.495	3.750	0.196	0.237	316	2384	100	11	9	20	46	103	149	Error	Error	0.290	11	9	46	103	157876	615847	0.006	0.066	0	0	0
1	11	21	"Blank"	"Blank"	6770	14665	100	448	453	166	36	451	451	500	363	72	2	0	0	1814	1847	423	22	1833	1833	1927	784	40	2	0	0	0.000	0.000	0.000	0.000	0.000	0.000	0.000	0.000	0.000	0.000	0.000	0.000	0.000	0.000	0.158	0.143	0.525	0.523	5.415	0.319	0.140	316	2384	100	-3	-19	-22	2	14	16	Error	Error	-2.663	-3	-19	2	14	143292	583675	-0.129	-0.102	0	0	0
1	12	21	"Blank"	"Blank"	7070	14665	100	453	480	203	42	461	461	497	329	66	6	0	0	1823	1880	465	24	1882	1882	1967	905	46	2	0	0	0.000	0.000	0.000	0.000	0.000	0.000	0.000	0.000	0.000	0.000	0.000	0.000	0.000	0.000	0.136	-9.500	0.603	0.566	5.327	0.172	0.119	316	2384	100	-8	-59	-67	19	-2	17	Error	Error	-2.883	-8	-59	19	-2	151607	593962	-0.052	-0.096	0	0	0
1	13	21	"Blank"	"Blank"	7370	14665	100	434	473	208	43	456	456	483	216	44	13	4	0	1856	1935	538	27	1862	1862	1916	476	24	12	2	0	0.000	0.000	0.000	0.000	0.000	0.000	0.000	0.000	0.000	0.000	0.000	0.000	0.000	0.000	3.667	0.233	0.492	0.549	3.928	0.208	0.190	316	2384	100	-22	-6	-28	17	73	90	Error	Error	1.874	-22	-6	17	73	149483	611376	-0.046	0.040	0	0	0
1	14	21	"Blank"	"Blank"	7670	14665	100	427	465	192	41	457	457	482	202	41	17	2	0	1921	1934	392	20	1917	1917	1962	470	23	10	1	0	0.000	0.000	0.000	0.000	0.000	0.000	0.000	0.000	0.000	0.000	0.000	0.000	0.000	0.000	-7.500	0.471	0.395	0.442	4.203	0.140	0.086	316	2384	100	-30	4	-26	8	17	25	Error	Error	Error	-30	4	8	17	146876	611257	-0.084	-0.060	0	0	0
1	15	21	"Blank"	"Blank"	7970	14665	100	471	498	237	47	478	478	512	275	53	9	2	0	1946	2030	562	27	1967	1967	2029	609	30	6	2	0	0.000	0.000	0.000	0.000	0.000	0.000	0.000	0.000	0.000	0.000	0.000	0.000	0.000	0.000	0.333	0.317	0.572	0.584	3.706	0.234	0.215	316	2384	100	-7	-21	-28	20	63	83	Error	Error	-1.585	-7	-21	20	63	157260	641530	-0.051	0.002	0	0	0
1	16	21	"Blank"	"Blank"	8270	14660	100	482	508	217	42	471	471	504	319	63	8	1	0	1947	2023	543	26	1957	1957	2008	517	25	12	1	0	0.000	0.000	0.000	0.000	0.000	0.000	0.000	0.000	0.000	0.000	0.000	0.000	0.000	0.000	-1.100	0.561	0.466	0.491	4.830	0.513	0.128	316	2384	100	11	-10	1	37	66	103	Error	Error	Error	11	-10	37	66	160675	639375	0.013	0.029	0	0	0
1	17	21	"Blank"	"Blank"	8570	14660	100	452	473	185	39	459	459	490	261	53	8	0	0	1938	1970	408	20	1979	1979	2027	482	23	9	1	0	0.000	0.000	0.000	0.000	0.000	0.000	0.000	0.000	0.000	0.000	0.000	0.000	0.000	0.000	0.171	-1.556	0.455	0.428	4.052	0.110	0.044	316	2384	100	-7	-41	-48	14	-9	5	Error	Error	-2.550	-7	-41	14	-9	149320	622378	-0.065	-0.118	0	0	0
1	18	21	"Blank"	"Blank"	8870	14660	100	504	519	196	37	482	482	504	284	56	12	0	0	2144	2204	450	20	2097	2097	2132	431	20	19	2	0	0.000	0.000	0.000	0.000	0.000	0.000	0.000	0.000	0.000	0.000	0.000	0.000	0.000	0.000	0.468	0.346	0.557	0.570	4.523	0.104	0.034	316	2384	100	22	47	69	37	107	144	Error	Error	-1.095	22	47	37	107	163883	696437	0.053	0.167	0	0	0
