# Supplementary material for: Application of hybridization control probe to increase accuracy on ligation detection or minisequencing diagnostic microarrays
Source: BMC Res Notes. 2009 Dec 14;2:249. doi: 10.1186/1756-0500-2-249 (PMC2799435; doi:10.1186/1756-0500-2-249)
Supplement: Additional file 3 — Gpr_files. Zip-compressed file containing raw microarray data in GenePix results format (.gpr) and GAL (GenePix Array List) files. [file 1756-0500-2-249-S3.ZIP › gpr_files/slide2/lasi2_4-16.gpr]

ATF	1.0
30	76    
"Type=GenePix Results 3"
"DateTime=2009/03/31 15:08:42"
"Settings=C:\Axon\Data\HPV\310309\lasi2.gps"
"GalFile=C:\Axon\Data\HPV\ArrayIt_032009_InstiBioGalfile.gal"
"ArrayOfArrays=4-16"
"PixelSize=5"
"Wavelengths=532	488"
"ImageFiles=C:\Axon\Data\HPV\310309\lasi2.tif 2	C:\Axon\Data\HPV\310309\lasi2.tif 3"
"NormalizationMethod=None"
"NormalizationFactors=1	1"
"JpegImage="
"StdDev=Type 1"
"RatioFormulations=W1/W3 (#1/532)	W1/W4 (#1/488)	W3/W4 (532/488)"
"FeatureType=Circular"
"Barcode="
"BackgroundSubtraction=LocalFeature"
"ImageOrigin=0, 0"
"JpegOrigin=0, 0"
"Creator=GenePix Pro 6.1.0.2"
"Scanner=GenePix 4200A 01 Autoloader [2]"
"FocusPosition=0"
"Temperature=24.25"
"LinesAveraged=2"
"Comment="
"PMTGain=580	550"
"ScanPower=100	100"
"LaserPower=2.68311	2.56775"
"Filters=Standard Green	Standard Blue"
"ScanRegion=600,16,3776,13800"
"Supplier="
"Block"	"Column"	"Row"	"Name"	"ID"	"X"	"Y"	"Dia."	"F532 Median"	"F532 Mean"	"F532 SD"	"F532 CV"	"B532"	"B532 Median"	"B532 Mean"	"B532 SD"	"B532 CV"	"% > B532+1SD"	"% > B532+2SD"	"F532 % Sat."	"F488 Median"	"F488 Mean"	"F488 SD"	"F488 CV"	"B488"	"B488 Median"	"B488 Mean"	"B488 SD"	"B488 CV"	"% > B488+1SD"	"% > B488+2SD"	"F488 % Sat."	"Ratio of Medians (#1/532)"	"Ratio of Means (#1/532)"	"Median of Ratios (#1/532)"	"Mean of Ratios (#1/532)"	"Ratios SD (#1/532)"	"Rgn Ratio (#1/532)"	"Rgn R2 (#1/532)"	"Ratio of Medians (#1/488)"	"Ratio of Means (#1/488)"	"Median of Ratios (#1/488)"	"Mean of Ratios (#1/488)"	"Ratios SD (#1/488)"	"Rgn Ratio (#1/488)"	"Rgn R2 (#1/488)"	"Ratio of Medians (532/488)"	"Ratio of Means (532/488)"	"Median of Ratios (532/488)"	"Mean of Ratios (532/488)"	"Ratios SD (532/488)"	"Rgn Ratio (532/488)"	"Rgn R2 (532/488)"	"F Pixels"	"B Pixels"	"Circularity"	"Sum of Medians (#1/532)"	"Sum of Medians (#1/488)"	"Sum of Medians (532/488)"	"Sum of Means (#1/532)"	"Sum of Means (#1/488)"	"Sum of Means (532/488)"	"Log Ratio (#1/532)"	"Log Ratio (#1/488)"	"Log Ratio (532/488)"	"F532 Median - B532"	"F488 Median - B488"	"F532 Mean - B532"	"F488 Mean - B488"	"F532 Total Intensity"	"F488 Total Intensity"	"SNR 532"	"SNR 488"	"Flags"	"Normalize"	"Autoflag"
1	1	1	"A1"	"A1"	12735	8655	100	878	943	665	70	591	591	637	586	91	20	1	0	15717	18657	10887	58	2254	2254	2385	1431	60	95	91	0	0.000	0.000	0.000	0.000	0.000	0.000	0.000	0.000	0.000	0.000	0.000	0.000	0.000	0.000	0.021	0.021	0.021	0.021	2.830	0.021	0.200	316	2384	100	287	13463	13750	352	16403	16755	Error	Error	-5.552	287	13463	352	16403	298082	5895638	0.522	11.371	0	0	0
1	2	1	"A1"	"A1"	13030	8650	100	822	857	341	39	573	573	702	2058	293	0	0	0	17249	17976	11195	62	2253	2253	2560	3116	121	76	70	0	0.000	0.000	0.000	0.000	0.000	0.000	0.000	0.000	0.000	0.000	0.000	0.000	0.000	0.000	0.017	0.018	0.022	0.025	3.750	0.119	0.141	316	2384	100	249	14996	15245	284	15723	16007	Error	Error	-5.912	249	14996	284	15723	270669	5680310	0.075	4.947	0	0	0
1	3	1	"A1"	"A1"	13330	8650	100	851	886	327	36	561	561	586	281	47	50	26	0	18892	19100	11421	59	2224	2224	2257	446	19	93	87	0	0.000	0.000	0.000	0.000	0.000	0.000	0.000	0.000	0.000	0.000	0.000	0.000	0.000	0.000	0.017	0.019	0.022	0.021	4.216	0.018	0.087	316	2384	100	290	16668	16958	325	16876	17201	Error	Error	-5.845	290	16668	325	16876	279948	6035513	1.068	37.765	0	0	0
1	4	1	"A2"	"A2"	13630	8650	100	900	935	361	38	558	558	588	267	45	59	31	0	24367	20682	12231	59	2264	2264	2454	1752	71	79	73	0	0.000	0.000	0.000	0.000	0.000	0.000	0.000	0.000	0.000	0.000	0.000	0.000	0.000	0.000	0.015	0.020	0.021	0.026	3.673	0.019	0.405	316	2384	100	342	22103	22445	377	18418	18795	Error	Error	-6.014	342	22103	377	18418	295591	6535571	1.300	10.404	0	0	0
1	5	1	"A2"	"A2"	13930	8650	100	1000	1011	366	36	558	558	584	249	42	68	44	0	28493	23725	12096	50	2292	2292	2598	2550	98	83	80	0	0.000	0.000	0.000	0.000	0.000	0.000	0.000	0.000	0.000	0.000	0.000	0.000	0.000	0.000	0.017	0.021	0.022	0.022	2.594	0.020	0.538	316	2384	100	442	26201	26643	453	21433	21886	Error	Error	-5.889	442	26201	453	21433	319366	7497175	1.715	8.285	0	0	0
1	6	1	"A2"	"A2"	14230	8650	100	928	959	466	48	556	556	580	217	37	67	42	0	25479	22503	10606	47	2286	2286	2445	1667	68	89	85	0	0.000	0.000	0.000	0.000	0.000	0.000	0.000	0.000	0.000	0.000	0.000	0.000	0.000	0.000	0.016	0.020	0.021	0.021	2.689	0.021	0.327	316	2384	100	372	23193	23565	403	20217	20620	Error	Error	-5.962	372	23193	403	20217	302950	7110908	1.747	12.032	0	0	0
1	7	1	"A3"	"A3"	14530	8650	100	769	839	404	48	567	567	584	227	38	46	27	0	14868	15963	10086	63	2257	2257	2321	744	32	88	84	0	0.000	0.000	0.000	0.000	0.000	0.000	0.000	0.000	0.000	0.000	0.000	0.000	0.000	0.000	0.016	0.020	0.022	0.022	3.114	0.021	0.318	316	2384	100	202	12611	12813	272	13706	13978	Error	Error	-5.964	202	12611	272	13706	265015	5044398	1.123	18.336	0	0	0
1	8	1	"A3"	"A3"	14830	8650	100	811	841	312	37	553	553	692	2039	294	0	0	0	15768	16535	9411	56	2226	2226	2314	1507	65	86	83	0	0.000	0.000	0.000	0.000	0.000	0.000	0.000	0.000	0.000	0.000	0.000	0.000	0.000	0.000	0.019	0.020	0.023	0.023	3.331	0.019	0.311	316	2384	100	258	13542	13800	288	14309	14597	Error	Error	-5.714	258	13542	288	14309	265785	5225072	0.073	9.437	0	0	0
1	9	1	"A3"	"A3"	15130	8650	100	780	814	305	37	532	532	555	215	38	55	27	0	13667	15164	9451	62	2238	2238	2289	621	27	91	85	0	0.000	0.000	0.000	0.000	0.000	0.000	0.000	0.000	0.000	0.000	0.000	0.000	0.000	0.000	0.022	0.022	0.025	0.030	3.244	0.019	0.317	316	2384	100	248	11429	11677	282	12926	13208	Error	Error	-5.526	248	11429	282	12926	257285	4791860	1.205	20.733	0	0	0
1	10	1	"A4"	"A4"	15430	8645	100	811	842	327	38	537	537	558	201	36	58	35	0	16053	16084	9940	61	2280	2280	2409	1279	53	80	74	0	0.000	0.000	0.000	0.000	0.000	0.000	0.000	0.000	0.000	0.000	0.000	0.000	0.000	0.000	0.020	0.022	0.025	0.028	3.765	0.020	0.361	316	2384	100	274	13773	14047	305	13804	14109	Error	Error	-5.652	274	13773	305	13804	266034	5082511	1.413	10.692	0	0	0
1	11	1	"A4"	"A4"	15730	8645	100	765	818	336	41	551	551	591	690	116	11	0	0	14256	14890	9819	65	2283	2283	2426	1524	62	75	71	0	0.000	0.000	0.000	0.000	0.000	0.000	0.000	0.000	0.000	0.000	0.000	0.000	0.000	0.000	0.018	0.021	0.026	0.034	4.857	0.020	0.300	316	2384	100	214	11973	12187	267	12607	12874	Error	Error	-5.806	214	11973	267	12607	258345	4705152	0.329	8.178	0	0	0
1	12	1	"A4"	"A4"	16030	8645	100	768	798	302	37	526	526	581	663	114	10	0	0	15110	16193	10110	62	2289	2289	2465	2207	89	77	75	0	0.000	0.000	0.000	0.000	0.000	0.000	0.000	0.000	0.000	0.000	0.000	0.000	0.000	0.000	0.019	0.020	0.022	0.022	3.157	0.037	0.182	316	2384	100	242	12821	13063	272	13904	14176	Error	Error	-5.727	242	12821	272	13904	252198	5116925	0.327	6.220	0	0	0
1	13	1	"A5"	"A5"	16330	8645	100	582	622	241	38	540	540	564	370	65	11	1	0	4792	6295	5869	93	2284	2284	2343	532	22	72	66	0	0.000	0.000	0.000	0.000	0.000	0.000	0.000	0.000	0.000	0.000	0.000	0.000	0.000	0.000	0.017	0.020	0.049	0.059	5.911	0.017	0.015	316	2384	100	42	2508	2550	82	4011	4093	Error	Error	-5.900	42	2508	82	4011	196655	1989250	0.157	7.429	0	0	0
1	14	1	"A5"	"A5"	16630	8645	100	585	612	223	36	529	529	553	216	39	24	6	0	4662	5871	4558	77	2321	2321	2348	426	18	73	66	0	0.000	0.000	0.000	0.000	0.000	0.000	0.000	0.000	0.000	0.000	0.000	0.000	0.000	0.000	0.024	0.023	0.051	0.064	5.447	0.018	0.058	316	2384	100	56	2341	2397	83	3550	3633	Error	Error	-5.386	56	2341	83	3550	193416	1855157	0.273	8.270	0	0	0
1	15	1	"A5"	"A5"	16930	8645	100	583	613	237	38	541	541	557	194	34	25	10	0	4782	5804	4323	74	2342	2342	2362	416	17	76	68	0	0.000	0.000	0.000	0.000	0.000	0.000	0.000	0.000	0.000	0.000	0.000	0.000	0.000	0.000	0.017	0.021	0.070	0.078	5.036	0.022	0.081	316	2384	100	42	2440	2482	72	3462	3534	Error	Error	-5.860	42	2440	72	3462	193723	1834197	0.289	8.274	0	0	0
1	16	1	"A6"	"A6"	17230	8645	100	733	771	301	39	535	535	557	204	36	49	26	0	11395	12454	8726	70	2386	2386	2560	1497	58	72	68	0	0.000	0.000	0.000	0.000	0.000	0.000	0.000	0.000	0.000	0.000	0.000	0.000	0.000	0.000	0.022	0.023	0.032	0.038	3.641	0.020	0.268	316	2384	100	198	9009	9207	236	10068	10304	Error	Error	-5.508	198	9009	236	10068	243764	3935443	1.049	6.609	0	0	0
1	17	1	"A6"	"A6"	17530	8645	100	793	833	303	36	552	552	574	218	37	52	26	0	14335	14616	7869	53	2455	2455	2481	519	20	95	88	0	0.000	0.000	0.000	0.000	0.000	0.000	0.000	0.000	0.000	0.000	0.000	0.000	0.000	0.000	0.020	0.023	0.027	0.026	3.304	0.021	0.254	316	2384	100	241	11880	12121	281	12161	12442	Error	Error	-5.623	241	11880	281	12161	263148	4618502	1.188	23.382	0	0	0
1	18	1	"A6"	"A6"	17830	8645	100	814	839	291	34	587	587	606	207	34	52	25	0	13354	13301	6461	48	2581	2581	2611	632	24	92	87	0	0.000	0.000	0.000	0.000	0.000	0.000	0.000	0.000	0.000	0.000	0.000	0.000	0.000	0.000	0.021	0.024	0.027	0.028	3.135	0.022	0.249	316	2384	100	227	10773	11000	252	10720	10972	Error	Error	-5.569	227	10773	252	10720	265179	4203216	1.126	16.915	0	0	0
1	1	2	"A7"	"A7"	12735	8950	100	672	707	251	35	550	550	570	209	36	38	14	0	6284	7533	5341	70	2193	2193	2219	441	19	79	72	0	0.000	0.000	0.000	0.000	0.000	0.000	0.000	0.000	0.000	0.000	0.000	0.000	0.000	0.000	0.030	0.029	0.045	0.057	4.755	0.026	0.149	316	2384	100	122	4091	4213	157	5340	5497	Error	Error	-5.068	122	4091	157	5340	223527	2380331	0.656	12.050	0	0	0
1	2	2	"A7"	"A7"	13035	8950	100	602	647	258	39	531	531	556	265	47	24	7	0	5160	7541	6153	81	2124	2124	2245	1152	51	64	57	0	0.000	0.000	0.000	0.000	0.000	0.000	0.000	0.000	0.000	0.000	0.000	0.000	0.000	0.000	0.023	0.021	0.043	0.053	5.064	0.023	0.132	316	2384	100	71	3036	3107	116	5417	5533	Error	Error	-5.418	71	3036	116	5417	204422	2382921	0.343	4.597	0	0	0
1	3	2	"A7"	"A7"	13335	8950	100	636	689	426	61	533	533	561	426	75	13	1	0	5028	7955	6788	85	2129	2129	2287	1556	68	61	48	0	0.000	0.000	0.000	0.000	0.000	0.000	0.000	0.000	0.000	0.000	0.000	0.000	0.000	0.000	0.036	0.027	0.047	0.065	5.918	0.021	0.101	316	2384	100	103	2899	3002	156	5826	5982	Error	Error	-4.815	103	2899	156	5826	217652	2513696	0.300	3.643	0	0	0
1	4	2	"A8"	"A8"	13635	8950	100	760	810	334	41	520	520	534	193	36	54	34	0	13019	14313	10978	76	2152	2152	2270	1231	54	71	66	0	0.000	0.000	0.000	0.000	0.000	0.000	0.000	0.000	0.000	0.000	0.000	0.000	0.000	0.000	0.022	0.024	0.030	0.035	3.685	0.021	0.400	316	2384	100	240	10867	11107	290	12161	12451	Error	Error	-5.501	240	10867	290	12161	255889	4523020	1.430	9.783	0	0	0
1	5	2	"A8"	"A8"	13935	8950	100	750	789	327	41	518	518	544	214	39	52	28	0	11827	14197	10522	74	2156	2156	2286	1219	53	71	69	0	0.000	0.000	0.000	0.000	0.000	0.000	0.000	0.000	0.000	0.000	0.000	0.000	0.000	0.000	0.024	0.023	0.028	0.036	4.188	0.020	0.342	316	2384	100	232	9671	9903	271	12041	12312	Error	Error	-5.381	232	9671	271	12041	249468	4486123	1.145	9.771	0	0	0
1	6	2	"A8"	"A8"	14235	8950	100	737	789	318	40	532	532	549	204	37	50	30	0	11674	14611	10863	74	2202	2202	2317	1134	48	76	72	0	0.000	0.000	0.000	0.000	0.000	0.000	0.000	0.000	0.000	0.000	0.000	0.000	0.000	0.000	0.022	0.021	0.025	0.032	4.156	0.021	0.419	316	2384	100	205	9472	9677	257	12409	12666	Error	Error	-5.530	205	9472	257	12409	249472	4617033	1.176	10.841	0	0	0
1	7	2	"A9"	"A9"	14535	8950	100	727	782	289	36	534	534	572	390	68	28	4	0	9961	10234	7202	70	2210	2210	2342	1551	66	66	62	0	0.000	0.000	0.000	0.000	0.000	0.000	0.000	0.000	0.000	0.000	0.000	0.000	0.000	0.000	0.025	0.031	0.040	0.050	4.174	0.040	0.189	316	2384	100	193	7751	7944	248	8024	8272	Error	Error	-5.328	193	7751	248	8024	247168	3234055	0.538	5.088	0	0	0
1	8	2	"A9"	"A9"	14835	8950	100	731	785	332	42	518	518	545	300	55	39	15	0	12969	13013	8788	67	2170	2170	2376	1522	64	72	67	0	0.000	0.000	0.000	0.000	0.000	0.000	0.000	0.000	0.000	0.000	0.000	0.000	0.000	0.000	0.020	0.025	0.028	0.035	3.963	0.023	0.359	316	2384	100	213	10799	11012	267	10843	11110	Error	Error	-5.664	213	10799	267	10843	248087	4112172	0.800	6.989	0	0	0
1	9	2	"A9"	"A9"	15135	8950	100	717	776	519	66	523	523	545	224	41	47	21	0	9750	11889	9137	76	2186	2186	2311	994	43	76	70	0	0.000	0.000	0.000	0.000	0.000	0.000	0.000	0.000	0.000	0.000	0.000	0.000	0.000	0.000	0.026	0.026	0.032	0.041	4.213	0.026	0.212	316	2384	100	194	7564	7758	253	9703	9956	Error	Error	-5.285	194	7564	253	9703	245085	3756960	1.031	9.636	0	0	0
1	10	2	"A10"	"A10"	15435	8945	100	802	836	321	38	512	512	547	267	48	53	27	0	15605	18390	13589	73	2214	2214	2435	1482	60	73	67	0	0.000	0.000	0.000	0.000	0.000	0.000	0.000	0.000	0.000	0.000	0.000	0.000	0.000	0.000	0.022	0.020	0.022	0.031	3.979	0.018	0.300	316	2384	100	290	13391	13681	324	16176	16500	Error	Error	-5.529	290	13391	324	16176	264115	5811153	1.082	10.766	0	0	0
1	11	2	"A10"	"A10"	15735	8945	100	756	819	352	42	524	524	621	1977	318	0	0	0	12638	15643	12157	77	2220	2220	2474	2422	97	69	65	0	0.000	0.000	0.000	0.000	0.000	0.000	0.000	0.000	0.000	0.000	0.000	0.000	0.000	0.000	0.022	0.022	0.025	0.034	5.131	0.090	0.103	316	2384	100	232	10418	10650	295	13423	13718	Error	Error	-5.489	232	10418	295	13423	258793	4943245	0.100	5.437	0	0	0
1	12	2	"A10"	"A10"	16035	8945	100	803	841	344	40	506	506	537	303	56	49	21	0	15517	18285	12978	70	2260	2260	2417	1382	57	76	70	0	0.000	0.000	0.000	0.000	0.000	0.000	0.000	0.000	0.000	0.000	0.000	0.000	0.000	0.000	0.022	0.021	0.023	0.030	3.703	0.019	0.420	316	2384	100	297	13257	13554	335	16025	16360	Error	Error	-5.480	297	13257	335	16025	265649	5778165	1.003	11.482	0	0	0
1	13	2	"A11"	"A11"	16335	8945	100	665	733	386	52	508	508	552	514	93	14	3	0	6722	11394	10868	95	2209	2209	2315	850	36	72	66	0	0.000	0.000	0.000	0.000	0.000	0.000	0.000	0.000	0.000	0.000	0.000	0.000	0.000	0.000	0.035	0.024	0.032	0.048	5.857	0.021	0.221	316	2384	100	157	4513	4670	225	9185	9410	Error	Error	-4.845	157	4513	225	9185	231485	3600520	0.352	10.681	0	0	0
1	14	2	"A11"	"A11"	16635	8945	100	662	702	297	42	510	510	527	207	39	42	19	0	6353	9917	9511	95	2241	2241	2310	771	33	72	66	0	0.000	0.000	0.000	0.000	0.000	0.000	0.000	0.000	0.000	0.000	0.000	0.000	0.000	0.000	0.037	0.025	0.039	0.049	5.090	0.021	0.279	316	2384	100	152	4112	4264	192	7676	7868	Error	Error	-4.758	152	4112	192	7676	221869	3133878	0.845	9.866	0	0	0
1	15	2	"A11"	"A11"	16935	8945	100	663	706	294	41	513	513	544	359	65	26	6	0	7222	11300	10627	94	2281	2281	2410	1116	46	67	62	0	0.000	0.000	0.000	0.000	0.000	0.000	0.000	0.000	0.000	0.000	0.000	0.000	0.000	0.000	0.030	0.021	0.031	0.046	5.488	0.020	0.087	316	2384	100	150	4941	5091	193	9019	9212	Error	Error	-5.042	150	4941	193	9019	222980	3570883	0.451	7.966	0	0	0
1	16	2	"A12"	"A12"	17235	8945	100	728	761	318	41	528	528	555	270	48	38	17	0	10697	14326	12004	83	2334	2334	2492	1315	52	68	62	0	0.000	0.000	0.000	0.000	0.000	0.000	0.000	0.000	0.000	0.000	0.000	0.000	0.000	0.000	0.024	0.019	0.025	0.036	4.570	0.018	0.310	316	2384	100	200	8363	8563	233	11992	12225	Error	Error	-5.386	200	8363	233	11992	240552	4527088	0.763	8.999	0	0	0
1	17	2	"A12"	"A12"	17535	8945	100	741	765	314	41	548	548	562	196	34	49	25	0	9042	13430	11389	84	2383	2383	2462	1196	48	77	74	0	0.000	0.000	0.000	0.000	0.000	0.000	0.000	0.000	0.000	0.000	0.000	0.000	0.000	0.000	0.029	0.020	0.029	0.038	4.840	0.018	0.314	316	2384	100	193	6659	6852	217	11047	11264	Error	Error	-5.109	193	6659	217	11047	241820	4243916	1.036	9.171	0	0	0
1	18	2	"A12"	"A12"	17830	8940	100	740	761	280	36	557	557	598	359	60	25	5	0	9770	12608	9722	77	2480	2480	2636	1422	53	72	68	0	0.000	0.000	0.000	0.000	0.000	0.000	0.000	0.000	0.000	0.000	0.000	0.000	0.000	0.000	0.025	0.020	0.029	0.035	4.516	0.024	0.138	316	2384	100	183	7290	7473	204	10128	10332	Error	Error	-5.316	183	7290	204	10128	240570	3984258	0.454	7.013	0	0	0
1	1	3	"A13"	"A13"	12740	9250	100	764	811	361	44	521	521	537	198	36	54	35	0	16059	16514	12450	75	2126	2126	2435	2355	96	66	63	0	0.000	0.000	0.000	0.000	0.000	0.000	0.000	0.000	0.000	0.000	0.000	0.000	0.000	0.000	0.017	0.020	0.023	0.032	4.619	0.019	0.416	316	2384	100	243	13933	14176	290	14388	14678	Error	Error	-5.841	243	13933	290	14388	256360	5218385	1.384	5.978	0	0	0
1	2	3	"A13"	"A13"	13040	9250	100	877	867	354	40	515	515	535	208	38	61	43	0	23895	20149	12930	64	2111	2111	2453	2335	95	71	69	0	0.000	0.000	0.000	0.000	0.000	0.000	0.000	0.000	0.000	0.000	0.000	0.000	0.000	0.000	0.017	0.020	0.021	0.027	3.388	0.019	0.460	316	2384	100	362	21784	22146	352	18038	18390	Error	Error	-5.911	362	21784	352	18038	273976	6367233	1.596	7.579	0	0	0
1	3	3	"A13"	"A13"	13340	9250	100	792	977	2062	211	519	519	550	359	65	39	13	0	15843	15822	11353	71	2122	2122	2430	2434	100	68	66	0	0.000	0.000	0.000	0.000	0.000	0.000	0.000	0.000	0.000	0.000	0.000	0.000	0.000	0.000	0.020	0.033	0.026	0.036	4.897	0.040	0.133	316	2384	100	273	13721	13994	458	13700	14158	Error	Error	-5.651	273	13721	458	13700	308854	4999683	1.189	5.502	0	0	0
1	4	3	"A14"	"A14"	13640	9250	100	815	851	327	38	510	510	531	196	36	66	43	0	21133	18341	11226	61	2112	2112	2252	1412	62	77	71	0	0.000	0.000	0.000	0.000	0.000	0.000	0.000	0.000	0.000	0.000	0.000	0.000	0.000	0.000	0.016	0.021	0.024	0.028	2.942	0.019	0.430	316	2384	100	305	19021	19326	341	16229	16570	Error	Error	-5.963	305	19021	341	16229	269047	5795626	1.633	11.394	0	0	0
1	5	3	"A14"	"A14"	13940	9250	100	711	764	302	39	512	512	546	648	118	10	0	0	15391	16436	10021	60	2112	2112	2219	1174	52	81	77	0	0.000	0.000	0.000	0.000	0.000	0.000	0.000	0.000	0.000	0.000	0.000	0.000	0.000	0.000	0.015	0.018	0.020	0.026	3.729	0.017	0.340	316	2384	100	199	13279	13478	252	14324	14576	Error	Error	-6.060	199	13279	252	14324	241475	5193780	0.336	12.110	0	0	0
1	6	3	"A14"	"A14"	14240	9250	100	793	835	337	40	517	517	539	200	37	61	34	0	18950	19267	11260	58	2125	2125	2207	927	42	87	81	0	0.000	0.000	0.000	0.000	0.000	0.000	0.000	0.000	0.000	0.000	0.000	0.000	0.000	0.000	0.016	0.019	0.021	0.023	3.168	0.018	0.391	316	2384	100	276	16825	17101	318	17142	17460	Error	Error	-5.930	276	16825	318	17142	263921	6088514	1.480	18.403	0	0	0
1	7	3	"A15"	"A15"	14540	9250	100	755	800	330	41	535	535	555	205	36	52	30	0	12450	13393	9320	69	2173	2173	2292	1065	46	76	70	0	0.000	0.000	0.000	0.000	0.000	0.000	0.000	0.000	0.000	0.000	0.000	0.000	0.000	0.000	0.021	0.024	0.028	0.035	4.099	0.022	0.355	316	2384	100	220	10277	10497	265	11220	11485	Error	Error	-5.546	220	10277	265	11220	252705	4232109	1.195	10.423	0	0	0
1	8	3	"A15"	"A15"	14840	9250	100	758	809	335	41	542	542	564	214	37	50	27	0	12499	15410	10913	70	2200	2200	2276	768	33	83	79	0	0.000	0.000	0.000	0.000	0.000	0.000	0.000	0.000	0.000	0.000	0.000	0.000	0.000	0.000	0.021	0.020	0.025	0.029	4.126	0.020	0.356	316	2384	100	216	10299	10515	267	13210	13477	Error	Error	-5.575	216	10299	267	13210	255584	4869585	1.145	17.102	0	0	0
1	9	3	"A15"	"A15"	15135	9250	100	699	768	368	47	508	508	528	197	37	49	27	0	10309	11811	8895	75	2176	2176	2399	2046	85	68	66	0	0.000	0.000	0.000	0.000	0.000	0.000	0.000	0.000	0.000	0.000	0.000	0.000	0.000	0.000	0.023	0.027	0.031	0.040	4.986	0.023	0.389	316	2384	100	191	8133	8324	260	9635	9895	Error	Error	-5.412	191	8133	260	9635	242692	3732313	1.218	4.600	0	0	0
1	10	3	"A16"	"A16"	15435	9245	100	789	847	357	42	504	504	539	338	62	46	19	0	15867	18471	14264	77	2173	2173	2398	1628	67	71	66	0	0.000	0.000	0.000	0.000	0.000	0.000	0.000	0.000	0.000	0.000	0.000	0.000	0.000	0.000	0.021	0.021	0.023	0.031	3.841	0.019	0.456	316	2384	100	285	13694	13979	343	16298	16641	Error	Error	-5.586	285	13694	343	16298	267803	5836788	0.911	9.873	0	0	0
1	11	3	"A16"	"A16"	15735	9245	100	709	756	343	45	514	514	540	274	50	41	19	0	11955	14511	11848	81	2186	2186	2636	3379	128	62	58	0	0.000	0.000	0.000	0.000	0.000	0.000	0.000	0.000	0.000	0.000	0.000	0.000	0.000	0.000	0.020	0.020	0.024	0.038	5.602	0.019	0.320	316	2384	100	195	9769	9964	242	12325	12567	Error	Error	-5.647	195	9769	242	12325	238878	4585436	0.788	3.514	0	0	0
1	12	3	"A16"	"A16"	16035	9245	100	729	821	417	50	500	500	565	773	136	11	1	0	13127	15755	11395	72	2188	2188	2406	2334	97	75	71	0	0.000	0.000	0.000	0.000	0.000	0.000	0.000	0.000	0.000	0.000	0.000	0.000	0.000	0.000	0.021	0.024	0.026	0.033	3.557	0.021	0.382	316	2384	100	229	10939	11168	321	13567	13888	Error	Error	-5.578	229	10939	321	13567	259433	4978441	0.331	5.719	0	0	0
1	13	3	"A17"	"A17"	16335	9245	100	696	730	302	41	501	501	525	346	65	31	6	0	11729	12202	7697	63	2156	2156	2323	1751	75	74	70	0	0.000	0.000	0.000	0.000	0.000	0.000	0.000	0.000	0.000	0.000	0.000	0.000	0.000	0.000	0.020	0.023	0.025	0.030	3.470	0.037	0.250	316	2384	100	195	9573	9768	229	10046	10275	Error	Error	-5.617	195	9573	229	10046	230771	3855781	0.592	5.642	0	0	0
1	14	3	"A17"	"A17"	16635	9245	100	708	719	284	39	488	488	508	204	40	51	25	0	10231	10938	6530	59	2161	2161	2221	696	31	80	75	0	0.000	0.000	0.000	0.000	0.000	0.000	0.000	0.000	0.000	0.000	0.000	0.000	0.000	0.000	0.027	0.026	0.032	0.036	3.832	0.024	0.279	316	2384	100	220	8070	8290	231	8777	9008	Error	Error	-5.197	220	8070	231	8777	227145	3456286	1.034	12.524	0	0	0
1	15	3	"A17"	"A17"	16935	9245	100	679	709	276	38	499	499	524	321	61	31	7	0	9830	10087	6075	60	2225	2225	2281	672	29	80	74	0	0.000	0.000	0.000	0.000	0.000	0.000	0.000	0.000	0.000	0.000	0.000	0.000	0.000	0.000	0.024	0.027	0.034	0.037	3.916	0.025	0.290	316	2384	100	180	7605	7785	210	7862	8072	Error	Error	-5.401	180	7605	210	7862	224099	3187419	0.576	11.616	0	0	0
1	16	3	"A18"	"A18"	17235	9245	100	742	793	315	39	517	517	543	223	41	50	25	0	13684	12414	8322	67	2319	2319	2490	1282	51	69	65	0	0.000	0.000	0.000	0.000	0.000	0.000	0.000	0.000	0.000	0.000	0.000	0.000	0.000	0.000	0.020	0.027	0.031	0.039	5.241	0.023	0.290	316	2384	100	225	11365	11590	276	10095	10371	Error	Error	-5.659	225	11365	276	10095	250518	3922959	1.121	7.741	0	0	0
1	17	3	"A18"	"A18"	17535	9245	100	798	849	362	42	532	532	555	225	40	55	31	0	12855	13178	7557	57	2362	2362	2410	710	29	87	82	0	0.000	0.000	0.000	0.000	0.000	0.000	0.000	0.000	0.000	0.000	0.000	0.000	0.000	0.000	0.025	0.029	0.032	0.036	3.377	0.025	0.317	316	2384	100	266	10493	10759	317	10816	11133	Error	Error	-5.302	266	10493	317	10816	268245	4164276	1.307	15.166	0	0	0
1	18	3	"A18"	"A18"	17835	9240	100	817	849	305	35	538	538	556	197	35	60	36	0	11361	12242	6731	54	2426	2426	2469	671	27	88	82	0	0.000	0.000	0.000	0.000	0.000	0.000	0.000	0.000	0.000	0.000	0.000	0.000	0.000	0.000	0.031	0.032	0.033	0.037	3.877	0.025	0.296	316	2384	100	279	8935	9214	311	9816	10127	Error	Error	-5.001	279	8935	311	9816	268424	3868470	1.487	14.565	0	0	0
1	1	4	"A19"	"A19"	12740	9550	100	681	701	259	36	530	530	557	527	94	9	0	0	7653	9363	7670	81	2106	2106	2312	1650	71	59	58	0	0.000	0.000	0.000	0.000	0.000	0.000	0.000	0.000	0.000	0.000	0.000	0.000	0.000	0.000	0.027	0.024	0.033	0.049	5.914	0.018	0.233	316	2384	100	151	5547	5698	171	7257	7428	Error	Error	-5.199	151	5547	171	7257	221391	2958604	0.273	4.273	0	0	0
1	2	4	"A19"	"A19"	13040	9550	100	638	681	277	40	495	495	518	218	42	41	16	0	10439	11159	7915	70	2025	2025	2213	1259	56	68	66	0	0.000	0.000	0.000	0.000	0.000	0.000	0.000	0.000	0.000	0.000	0.000	0.000	0.000	0.000	0.017	0.020	0.029	0.038	5.114	0.019	0.217	316	2384	100	143	8414	8557	186	9134	9320	Error	Error	-5.879	143	8414	186	9134	215160	3526387	0.748	7.106	0	0	0
1	3	4	"A19"	"A19"	13340	9550	100	661	716	323	45	499	499	516	203	39	45	23	0	8468	10032	7959	79	2060	2060	2266	1783	78	64	62	0	0.000	0.000	0.000	0.000	0.000	0.000	0.000	0.000	0.000	0.000	0.000	0.000	0.000	0.000	0.025	0.027	0.037	0.048	4.537	0.025	0.363	316	2384	100	162	6408	6570	217	7972	8189	Error	Error	-5.306	162	6408	217	7972	226240	3170173	0.985	4.356	0	0	0
1	4	4	"A20"	"A20"	13640	9550	100	769	814	374	45	506	506	534	300	56	45	19	0	25000	18571	13057	70	2119	2119	2450	2645	107	66	61	0	0.000	0.000	0.000	0.000	0.000	0.000	0.000	0.000	0.000	0.000	0.000	0.000	0.000	0.000	0.011	0.019	0.021	0.028	4.091	0.018	0.432	316	2384	100	263	22881	23144	308	16452	16760	Error	Error	-6.443	263	22881	308	16452	257259	5868460	0.933	6.095	0	0	0
1	5	4	"A20"	"A20"	13940	9550	100	720	792	460	58	513	513	541	256	47	44	19	0	11188	14056	11288	80	2110	2110	2462	2829	114	64	59	0	0.000	0.000	0.000	0.000	0.000	0.000	0.000	0.000	0.000	0.000	0.000	0.000	0.000	0.000	0.023	0.023	0.025	0.034	5.204	0.019	0.244	316	2384	100	207	9078	9285	279	11946	12225	Error	Error	-5.455	207	9078	279	11946	250167	4441677	0.980	4.098	0	0	0
1	6	4	"A20"	"A20"	14240	9550	100	968	947	415	43	507	507	527	258	48	64	42	0	35671	25987	17576	67	2124	2124	2496	3312	132	68	65	0	0.000	0.000	0.000	0.000	0.000	0.000	0.000	0.000	0.000	0.000	0.000	0.000	0.000	0.000	0.014	0.018	0.020	0.025	3.563	0.018	0.428	316	2384	100	461	33547	34008	440	23863	24303	Error	Error	-6.185	461	33547	440	23863	299144	8211757	1.628	7.093	0	0	0
1	7	4	"A21"	"A21"	14540	9550	100	922	936	435	46	552	552	590	272	46	57	31	0	29647	21810	14874	68	2213	2213	2940	4295	146	67	61	0	0.000	0.000	0.000	0.000	0.000	0.000	0.000	0.000	0.000	0.000	0.000	0.000	0.000	0.000	0.013	0.020	0.021	0.028	4.522	0.021	0.515	316	2384	100	370	27434	27804	384	19597	19981	Error	Error	-6.212	370	27434	384	19597	295859	6892015	1.272	4.393	0	0	0
1	8	4	"A21"	"A21"	14840	9550	100	1064	1166	1249	107	543	543	573	337	58	66	37	0	32543	25954	14158	54	2225	2225	2768	3663	132	76	74	0	0.000	0.000	0.000	0.000	0.000	0.000	0.000	0.000	0.000	0.000	0.000	0.000	0.000	0.000	0.017	0.026	0.023	0.027	2.783	0.025	0.235	316	2384	100	521	30318	30839	623	23729	24352	Error	Error	-5.863	521	30318	623	23729	368605	8201536	1.760	6.330	0	0	0
1	9	4	"A21"	"A21"	15140	9550	100	1043	1022	421	41	534	534	566	246	43	68	52	0	30658	24187	13956	57	2230	2230	2775	3542	127	76	69	0	0.000	0.000	0.000	0.000	0.000	0.000	0.000	0.000	0.000	0.000	0.000	0.000	0.000	0.000	0.018	0.022	0.024	0.028	3.010	0.020	0.511	316	2384	100	509	28428	28937	488	21957	22445	Error	Error	-5.804	509	28428	488	21957	322964	7643017	1.854	6.045	0	0	0
1	10	4	"A22"	"A22"	15440	9545	100	820	857	359	41	505	505	546	548	100	27	2	0	25297	19139	12799	66	2172	2172	2336	1262	54	77	70	0	0.000	0.000	0.000	0.000	0.000	0.000	0.000	0.000	0.000	0.000	0.000	0.000	0.000	0.000	0.014	0.021	0.023	0.031	4.016	0.018	0.069	316	2384	100	315	23125	23440	352	16967	17319	Error	Error	-6.198	315	23125	352	16967	270849	6047880	0.568	13.315	0	0	0
1	11	4	"A22"	"A22"	15740	9545	100	814	929	891	95	498	498	551	848	153	9	1	0	17588	18008	11805	65	2148	2148	2374	2161	91	75	71	0	0.000	0.000	0.000	0.000	0.000	0.000	0.000	0.000	0.000	0.000	0.000	0.000	0.000	0.000	0.020	0.027	0.026	0.033	3.870	0.025	0.199	316	2384	100	316	15440	15756	431	15860	16291	Error	Error	-5.611	316	15440	431	15860	293600	5690663	0.446	7.235	0	0	0
1	12	4	"A22"	"A22"	16040	9545	100	786	846	359	42	483	483	509	262	51	54	30	0	15852	18105	11551	63	2144	2144	2287	1686	73	80	79	0	0.000	0.000	0.000	0.000	0.000	0.000	0.000	0.000	0.000	0.000	0.000	0.000	0.000	0.000	0.022	0.023	0.025	0.026	3.660	0.021	0.441	316	2384	100	303	13708	14011	363	15961	16324	Error	Error	-5.500	303	13708	363	15961	267367	5721248	1.286	9.382	0	0	0
1	13	4	"A23"	"A23"	16340	9545	100	734	775	363	46	486	486	506	212	41	52	33	0	15327	16654	11595	69	2152	2152	2344	1426	60	77	69	0	0.000	0.000	0.000	0.000	0.000	0.000	0.000	0.000	0.000	0.000	0.000	0.000	0.000	0.000	0.019	0.020	0.022	0.027	3.663	0.021	0.443	316	2384	100	248	13175	13423	289	14502	14791	Error	Error	-5.731	248	13175	289	14502	244879	5262765	1.269	10.035	0	0	0
1	14	4	"A23"	"A23"	16640	9545	100	777	804	323	40	487	487	504	207	41	60	36	0	14583	17662	10675	60	2152	2152	2218	950	42	90	86	0	0.000	0.000	0.000	0.000	0.000	0.000	0.000	0.000	0.000	0.000	0.000	0.000	0.000	0.000	0.023	0.020	0.021	0.023	3.129	0.019	0.388	316	2384	100	290	12431	12721	317	15510	15827	Error	Error	-5.422	290	12431	317	15510	253941	5581089	1.449	16.257	0	0	0
1	15	4	"A23"	"A23"	16940	9545	100	845	876	362	41	502	502	522	203	38	67	42	0	17276	17033	9582	56	2223	2223	2275	587	25	91	84	0	0.000	0.000	0.000	0.000	0.000	0.000	0.000	0.000	0.000	0.000	0.000	0.000	0.000	0.000	0.023	0.025	0.026	0.030	2.651	0.023	0.375	316	2384	100	343	15053	15396	374	14810	15184	Error	Error	-5.456	343	15053	374	14810	276758	5382398	1.744	25.141	0	0	0
1	16	4	"A24"	"A24"	17240	9545	100	760	857	563	65	508	508	532	210	39	56	32	0	13021	14125	8502	60	2281	2281	2304	507	22	93	86	0	0.000	0.000	0.000	0.000	0.000	0.000	0.000	0.000	0.000	0.000	0.000	0.000	0.000	0.000	0.023	0.029	0.028	0.034	3.287	0.027	0.248	316	2384	100	252	10740	10992	349	11844	12193	Error	Error	-5.413	252	10740	349	11844	270966	4463535	1.548	23.316	0	0	0
1	17	4	"A24"	"A24"	17540	9545	100	796	823	321	39	520	520	540	198	36	56	33	0	14657	15765	8510	53	2321	2321	2338	375	16	95	93	0	0.000	0.000	0.000	0.000	0.000	0.000	0.000	0.000	0.000	0.000	0.000	0.000	0.000	0.000	0.022	0.023	0.026	0.023	2.798	0.022	0.346	316	2384	100	276	12336	12612	303	13444	13747	Error	Error	-5.482	276	12336	303	13444	259967	4981826	1.429	35.805	0	0	0
1	18	4	"A24"	"A24"	17840	9540	100	727	786	325	41	540	540	558	205	36	48	27	0	12272	13068	7515	57	2393	2393	2419	757	31	88	84	0	0.000	0.000	0.000	0.000	0.000	0.000	0.000	0.000	0.000	0.000	0.000	0.000	0.000	0.000	0.019	0.023	0.030	0.031	3.495	0.023	0.288	316	2384	100	187	9879	10066	246	10675	10921	Error	Error	-5.723	187	9879	246	10675	248315	4129551	1.112	14.067	0	0	0
1	1	5	"A25"	"A25"	12745	9850	100	731	779	325	41	480	480	508	206	40	54	32	0	15493	18188	12337	67	1991	1991	2060	780	37	87	81	0	0.000	0.000	0.000	0.000	0.000	0.000	0.000	0.000	0.000	0.000	0.000	0.000	0.000	0.000	0.019	0.018	0.022	0.022	3.328	0.018	0.375	316	2384	100	251	13502	13753	299	16197	16496	Error	Error	-5.749	251	13502	299	16197	246262	5747413	1.316	20.677	0	0	0
1	2	5	"A25"	"A25"	13045	9850	100	753	778	336	43	484	484	506	204	40	56	31	0	13760	16632	12063	72	2000	2000	2181	1503	68	75	72	0	0.000	0.000	0.000	0.000	0.000	0.000	0.000	0.000	0.000	0.000	0.000	0.000	0.000	0.000	0.023	0.020	0.022	0.029	4.413	0.018	0.370	316	2384	100	269	11760	12029	294	14632	14926	Error	Error	-5.450	269	11760	294	14632	245942	5255606	1.333	9.615	0	0	0
1	3	5	"A25"	"A25"	13345	9850	100	747	793	391	49	498	498	523	252	48	48	23	0	14949	17324	11833	68	2009	2009	2098	813	38	84	79	0	0.000	0.000	0.000	0.000	0.000	0.000	0.000	0.000	0.000	0.000	0.000	0.000	0.000	0.000	0.019	0.019	0.020	0.022	3.545	0.019	0.359	316	2384	100	249	12940	13189	295	15315	15610	Error	Error	-5.700	249	12940	295	15315	250466	5474399	1.071	18.728	0	0	0
1	4	5	"A26"	"A26"	13645	9850	100	722	750	300	40	504	504	527	288	54	38	11	0	15710	15456	9207	59	2072	2072	2157	917	42	87	81	0	0.000	0.000	0.000	0.000	0.000	0.000	0.000	0.000	0.000	0.000	0.000	0.000	0.000	0.000	0.016	0.018	0.022	0.023	3.347	0.016	0.212	316	2384	100	218	13638	13856	246	13384	13630	Error	Error	-5.967	218	13638	246	13384	237118	4884102	0.774	14.503	0	0	0
1	5	5	"A26"	"A26"	13945	9850	100	764	857	779	90	500	500	522	208	39	58	31	0	17792	17472	10903	62	2044	2044	2135	977	45	86	81	0	0.000	0.000	0.000	0.000	0.000	0.000	0.000	0.000	0.000	0.000	0.000	0.000	0.000	0.000	0.017	0.023	0.020	0.023	4.042	0.016	0.104	316	2384	100	264	15748	16012	357	15428	15785	Error	Error	-5.898	264	15748	357	15428	270736	5521149	1.611	15.698	0	0	0
1	6	5	"A26"	"A26"	14245	9850	100	866	876	313	35	498	498	529	314	59	54	23	0	27843	24375	12894	52	2069	2069	2106	601	28	97	93	0	0.000	0.000	0.000	0.000	0.000	0.000	0.000	0.000	0.000	0.000	0.000	0.000	0.000	0.000	0.014	0.017	0.018	0.018	2.684	0.016	0.378	316	2384	100	368	25774	26142	378	22306	22684	Error	Error	-6.130	368	25774	378	22306	276685	7702349	1.105	37.053	0	0	0
1	7	5	"A27"	"A27"	14545	9850	100	885	891	301	33	509	509	537	241	44	68	37	0	27485	24289	10874	44	2094	2094	2129	409	19	99	98	0	0.000	0.000	0.000	0.000	0.000	0.000	0.000	0.000	0.000	0.000	0.000	0.000	0.000	0.000	0.015	0.017	0.018	0.017	2.801	0.017	0.390	316	2384	100	376	25391	25767	382	22195	22577	Error	Error	-6.077	376	25391	382	22195	281620	7675325	1.469	54.181	0	0	0
1	8	5	"A27"	"A27"	14845	9850	100	787	813	300	36	522	522	557	278	49	47	17	0	17944	19805	11047	55	2129	2129	2176	505	23	98	93	0	0.000	0.000	0.000	0.000	0.000	0.000	0.000	0.000	0.000	0.000	0.000	0.000	0.000	0.000	0.017	0.016	0.017	0.017	3.010	0.016	0.186	316	2384	100	265	15815	16080	291	17676	17967	Error	Error	-5.899	265	15815	291	17676	256912	6258409	0.921	34.909	0	0	0
1	9	5	"A27"	"A27"	15145	9845	100	758	888	1027	115	497	497	523	215	41	58	31	0	14336	17553	11376	64	2108	2108	2201	825	37	86	81	0	0.000	0.000	0.000	0.000	0.000	0.000	0.000	0.000	0.000	0.000	0.000	0.000	0.000	0.000	0.021	0.025	0.022	0.027	4.060	0.022	0.124	316	2384	100	261	12228	12489	391	15445	15836	Error	Error	-5.550	261	12228	391	15445	280603	5546733	1.698	18.608	0	0	0
1	10	5	"A28"	"A28"	15445	9845	100	944	939	379	40	508	508	527	223	42	68	49	0	30322	26426	15241	57	2125	2125	2320	1726	74	84	79	0	0.000	0.000	0.000	0.000	0.000	0.000	0.000	0.000	0.000	0.000	0.000	0.000	0.000	0.000	0.015	0.018	0.019	0.021	2.848	0.017	0.496	316	2384	100	436	28197	28633	431	24301	24732	Error	Error	-6.015	436	28197	431	24301	296601	8350684	1.848	13.966	0	0	0
1	11	5	"A28"	"A28"	15745	9845	100	961	981	389	39	507	507	548	386	70	58	22	0	31517	27430	14838	54	2147	2147	2229	927	41	93	85	0	0.000	0.000	0.000	0.000	0.000	0.000	0.000	0.000	0.000	0.000	0.000	0.000	0.000	0.000	0.015	0.019	0.019	0.020	2.646	0.017	0.264	316	2384	100	454	29370	29824	474	25283	25757	Error	Error	-6.016	454	29370	474	25283	309923	8667806	1.122	27.186	0	0	0
1	12	5	"A28"	"A28"	16045	9845	100	987	994	426	42	485	485	529	411	77	59	19	0	35034	29602	14545	49	2128	2128	2253	1714	76	89	84	0	0.000	0.000	0.000	0.000	0.000	0.000	0.000	0.000	0.000	0.000	0.000	0.000	0.000	0.000	0.015	0.019	0.018	0.019	2.406	0.020	0.250	316	2384	100	502	32906	33408	509	27474	27983	Error	Error	-6.035	502	32906	509	27474	314221	9354335	1.131	15.956	0	0	0
1	13	5	"A29"	"A29"	16345	9845	100	793	797	292	36	486	486	528	495	93	28	0	0	20615	19001	9347	49	2142	2142	2222	681	30	96	90	0	0.000	0.000	0.000	0.000	0.000	0.000	0.000	0.000	0.000	0.000	0.000	0.000	0.000	0.000	0.017	0.018	0.021	0.019	2.927	0.018	0.384	316	2384	100	307	18473	18780	311	16859	17170	Error	Error	-5.911	307	18473	311	16859	251868	6004472	0.543	24.639	0	0	0
1	14	5	"A29"	"A29"	16645	9845	100	819	823	317	38	488	488	518	257	49	58	22	0	18955	18732	9474	50	2174	2174	2255	644	28	93	90	0	0.000	0.000	0.000	0.000	0.000	0.000	0.000	0.000	0.000	0.000	0.000	0.000	0.000	0.000	0.020	0.020	0.022	0.022	3.154	0.022	0.080	316	2384	100	331	16781	17112	335	16558	16893	Error	Error	-5.664	331	16781	335	16558	260145	5919371	1.187	25.585	0	0	0
1	15	5	"A29"	"A29"	16945	9845	100	779	807	290	35	508	508	533	241	45	54	25	0	18930	19132	9566	50	2228	2228	2265	489	21	98	93	0	0.000	0.000	0.000	0.000	0.000	0.000	0.000	0.000	0.000	0.000	0.000	0.000	0.000	0.000	0.016	0.018	0.018	0.018	2.838	0.017	0.336	316	2384	100	271	16702	16973	299	16904	17203	Error	Error	-5.946	271	16702	299	16904	254963	6045556	1.137	34.493	0	0	0
1	16	5	"A30"	"A30"	17240	9845	100	776	829	377	45	509	509	531	205	38	55	35	0	15070	18194	12781	70	2274	2274	2375	1147	48	84	77	0	0.000	0.000	0.000	0.000	0.000	0.000	0.000	0.000	0.000	0.000	0.000	0.000	0.000	0.000	0.021	0.020	0.022	0.025	3.638	0.020	0.427	316	2384	100	267	12796	13063	320	15920	16240	Error	Error	-5.583	267	12796	320	15920	262016	5749235	1.454	13.792	0	0	0
1	17	5	"A30"	"A30"	17540	9845	100	775	823	304	36	522	522	542	206	38	57	34	0	16656	17983	10528	58	2312	2312	2343	617	26	95	91	0	0.000	0.000	0.000	0.000	0.000	0.000	0.000	0.000	0.000	0.000	0.000	0.000	0.000	0.000	0.018	0.019	0.022	0.022	2.695	0.018	0.358	316	2384	100	253	14344	14597	301	15671	15972	Error	Error	-5.825	253	14344	301	15671	260022	5682620	1.364	25.348	0	0	0
1	18	5	"A30"	"A30"	17840	9840	100	826	850	317	37	541	541	560	226	40	57	31	0	17264	19224	11608	60	2365	2365	2420	905	37	92	85	0	0.000	0.000	0.000	0.000	0.000	0.000	0.000	0.000	0.000	0.000	0.000	0.000	0.000	0.000	0.019	0.018	0.021	0.020	3.222	0.018	0.261	316	2384	100	285	14899	15184	309	16859	17168	Error	Error	-5.708	285	14899	309	16859	268562	6074654	1.283	18.568	0	0	0
1	1	6	"A31"	"A31"	12750	10150	100	859	915	640	69	482	482	509	225	44	65	43	0	29823	25936	16182	62	1989	1989	2229	1952	87	78	74	0	0.000	0.000	0.000	0.000	0.000	0.000	0.000	0.000	0.000	0.000	0.000	0.000	0.000	0.000	0.014	0.018	0.018	0.022	3.438	0.018	0.308	316	2384	100	377	27834	28211	433	23947	24380	Error	Error	-6.206	377	27834	433	23947	289163	8195776	1.804	12.145	0	0	0
1	2	6	"A31"	"A31"	13050	10150	100	846	870	344	39	483	483	520	381	73	47	13	0	29210	24737	14615	59	2015	2015	2370	2237	94	77	75	0	0.000	0.000	0.000	0.000	0.000	0.000	0.000	0.000	0.000	0.000	0.000	0.000	0.000	0.000	0.013	0.017	0.018	0.021	3.758	0.015	0.457	316	2384	100	363	27195	27558	387	22722	23109	Error	Error	-6.227	363	27195	387	22722	274890	7816791	0.919	9.999	0	0	0
1	3	6	"A31"	"A31"	13350	10150	100	788	831	376	45	484	484	511	208	40	57	38	0	24580	21398	14351	67	2049	2049	2370	2741	115	73	67	0	0.000	0.000	0.000	0.000	0.000	0.000	0.000	0.000	0.000	0.000	0.000	0.000	0.000	0.000	0.013	0.018	0.021	0.027	4.421	0.018	0.300	316	2384	100	304	22531	22835	347	19349	19696	Error	Error	-6.212	304	22531	347	19349	262636	6761738	1.538	6.942	0	0	0
1	4	6	"A32"	"A32"	13650	10150	100	797	838	363	43	499	499	580	1412	243	0	0	0	20762	19411	12979	66	2047	2047	2209	1901	86	75	71	0	0.000	0.000	0.000	0.000	0.000	0.000	0.000	0.000	0.000	0.000	0.000	0.000	0.000	0.000	0.016	0.020	0.020	0.026	4.661	0.050	0.068	316	2384	100	298	18715	19013	339	17364	17703	Error	Error	-5.973	298	18715	339	17364	264721	6133748	0.183	9.049	0	0	0
1	5	6	"A32"	"A32"	13950	10150	100	830	868	337	38	515	515	561	795	141	9	0	0	24183	21266	13240	62	2084	2084	2254	1822	80	79	72	0	0.000	0.000	0.000	0.000	0.000	0.000	0.000	0.000	0.000	0.000	0.000	0.000	0.000	0.000	0.014	0.018	0.021	0.026	4.061	0.017	0.418	316	2384	100	315	22099	22414	353	19182	19535	Error	Error	-6.132	315	22099	353	19182	274188	6720106	0.386	10.435	0	0	0
1	6	6	"A32"	"A32"	14250	10150	100	868	870	326	37	495	495	520	253	48	62	34	0	31020	25696	14223	55	2063	2063	2163	835	38	88	84	0	0.000	0.000	0.000	0.000	0.000	0.000	0.000	0.000	0.000	0.000	0.000	0.000	0.000	0.000	0.013	0.016	0.017	0.019	3.401	0.015	0.325	316	2384	100	373	28957	29330	375	23633	24008	Error	Error	-6.279	373	28957	375	23633	274817	8119897	1.383	28.183	0	0	0
1	7	6	"A33"	"A33"	14545	10150	100	631	697	349	50	504	504	546	391	71	24	5	0	8896	11724	10098	86	2074	2074	2136	721	33	79	72	0	0.000	0.000	0.000	0.000	0.000	0.000	0.000	0.000	0.000	0.000	0.000	0.000	0.000	0.000	0.019	0.020	0.028	0.038	4.891	0.017	0.098	316	2384	100	127	6822	6949	193	9650	9843	Error	Error	-5.747	127	6822	193	9650	220152	3704781	0.386	13.298	0	0	0
1	8	6	"A33"	"A33"	14845	10150	100	671	719	319	44	510	510	532	245	46	37	15	0	7470	11216	9938	88	2072	2072	2103	466	22	85	80	0	0.000	0.000	0.000	0.000	0.000	0.000	0.000	0.000	0.000	0.000	0.000	0.000	0.000	0.000	0.030	0.023	0.031	0.040	5.118	0.020	0.208	316	2384	100	161	5398	5559	209	9144	9353	Error	Error	-5.067	161	5398	209	9144	227360	3544216	0.763	19.556	0	0	0
1	9	6	"A33"	"A33"	15145	10145	100	629	687	296	43	502	502	527	228	43	35	16	0	7279	10861	9606	88	2115	2115	2148	463	21	86	77	0	0.000	0.000	0.000	0.000	0.000	0.000	0.000	0.000	0.000	0.000	0.000	0.000	0.000	0.000	0.025	0.021	0.028	0.040	5.996	0.020	0.247	316	2384	100	127	5164	5291	185	8746	8931	Error	Error	-5.346	127	5164	185	8746	216940	3432141	0.702	18.819	0	0	0
1	10	6	"A34"	"A34"	15445	10145	100	818	859	372	43	521	521	558	270	48	51	27	0	17809	18987	12277	64	2128	2128	2203	883	40	87	82	0	0.000	0.000	0.000	0.000	0.000	0.000	0.000	0.000	0.000	0.000	0.000	0.000	0.000	0.000	0.019	0.020	0.022	0.024	3.633	0.018	0.281	316	2384	100	297	15681	15978	338	16859	17197	Error	Error	-5.722	297	15681	338	16859	271323	5999937	1.115	19.008	0	0	0
1	11	6	"A34"	"A34"	15745	10145	100	801	825	366	44	490	490	511	199	38	60	39	0	17327	18591	11665	62	2097	2097	2158	775	35	88	81	0	0.000	0.000	0.000	0.000	0.000	0.000	0.000	0.000	0.000	0.000	0.000	0.000	0.000	0.000	0.020	0.020	0.021	0.023	3.028	0.019	0.386	316	2384	100	311	15230	15541	335	16494	16829	Error	Error	-5.614	311	15230	335	16494	260692	5874742	1.578	21.204	0	0	0
1	12	6	"A34"	"A34"	16045	10145	100	742	780	319	40	506	506	546	634	116	16	0	0	11618	15328	11311	73	2169	2169	2254	934	41	79	75	0	0.000	0.000	0.000	0.000	0.000	0.000	0.000	0.000	0.000	0.000	0.000	0.000	0.000	0.000	0.025	0.021	0.024	0.033	4.324	0.020	0.353	316	2384	100	236	9449	9685	274	13159	13433	Error	Error	-5.323	236	9449	274	13159	246399	4843643	0.369	13.998	0	0	0
1	13	6	"A35"	"A35"	16345	10145	100	744	825	1053	127	499	499	532	375	70	32	6	0	16398	15270	9735	63	2168	2168	2334	1228	52	78	71	0	0.000	0.000	0.000	0.000	0.000	0.000	0.000	0.000	0.000	0.000	0.000	0.000	0.000	0.000	0.017	0.025	0.023	0.030	4.689	0.022	0.081	316	2384	100	245	14230	14475	326	13102	13428	Error	Error	-5.860	245	14230	326	13102	260603	4825285	0.781	10.534	0	0	0
1	14	6	"A35"	"A35"	16645	10145	100	722	742	292	39	501	501	571	1283	224	0	0	0	14038	13022	7808	59	2189	2189	2395	1615	67	76	71	0	0.000	0.000	0.000	0.000	0.000	0.000	0.000	0.000	0.000	0.000	0.000	0.000	0.000	0.000	0.019	0.022	0.026	0.030	4.533	0.019	0.171	316	2384	100	221	11849	12070	241	10833	11074	Error	Error	-5.745	221	11849	241	10833	234439	4114860	0.133	6.580	0	0	0
1	15	6	"A35"	"A35"	16945	10145	100	802	814	318	39	492	492	520	220	42	61	34	0	20458	18663	11431	61	2221	2221	2384	1203	50	81	77	0	0.000	0.000	0.000	0.000	0.000	0.000	0.000	0.000	0.000	0.000	0.000	0.000	0.000	0.000	0.017	0.020	0.021	0.027	4.494	0.017	0.254	316	2384	100	310	18237	18547	322	16442	16764	Error	Error	-5.878	310	18237	322	16442	257320	5897370	1.336	13.532	0	0	0
1	16	6	"A36"	"A36"	17245	10145	100	776	811	327	40	516	516	580	1110	191	0	0	0	18604	18774	12309	65	2244	2244	2387	1657	69	81	78	0	0.000	0.000	0.000	0.000	0.000	0.000	0.000	0.000	0.000	0.000	0.000	0.000	0.000	0.000	0.016	0.018	0.019	0.024	3.754	0.016	0.180	316	2384	100	260	16360	16620	295	16530	16825	Error	Error	-5.976	260	16360	295	16530	256152	5932499	0.208	9.890	0	0	0
1	17	6	"A36"	"A36"	17545	10145	100	762	804	323	40	522	522	547	227	41	51	27	0	15293	15378	9813	63	2306	2306	2427	1051	43	77	73	0	0.000	0.000	0.000	0.000	0.000	0.000	0.000	0.000	0.000	0.000	0.000	0.000	0.000	0.000	0.018	0.022	0.025	0.028	4.280	0.020	0.321	316	2384	100	240	12987	13227	282	13072	13354	Error	Error	-5.758	240	12987	282	13072	254080	4859312	1.132	12.323	0	0	0
1	18	6	"A36"	"A36"	17845	10140	100	800	832	354	42	529	529	566	672	118	10	0	0	14317	16163	11149	68	2369	2369	2490	1149	46	78	73	0	0.000	0.000	0.000	0.000	0.000	0.000	0.000	0.000	0.000	0.000	0.000	0.000	0.000	0.000	0.023	0.022	0.025	0.031	4.440	0.019	0.336	316	2384	100	271	11948	12219	303	13794	14097	Error	Error	-5.462	271	11948	303	13794	262866	5107444	0.396	11.900	0	0	0
1	1	7	"A37"	"A37"	12750	10450	100	684	765	471	61	488	488	506	203	40	49	22	0	7970	9824	7285	74	2002	2002	2094	875	41	93	86	0	0.000	0.000	0.000	0.000	0.000	0.000	0.000	0.000	0.000	0.000	0.000	0.000	0.000	0.000	0.033	0.035	0.039	0.040	3.098	0.039	0.406	316	2384	100	196	5968	6164	277	7822	8099	Error	Error	-4.928	196	5968	277	7822	241776	3104474	1.276	8.834	0	0	0
1	2	7	"A37"	"A37"	13050	10450	100	616	641	242	37	481	481	503	206	40	39	15	0	7497	8176	5339	65	2005	2005	2162	1242	57	72	68	0	0.000	0.000	0.000	0.000	0.000	0.000	0.000	0.000	0.000	0.000	0.000	0.000	0.000	0.000	0.025	0.026	0.036	0.037	4.190	0.021	0.131	316	2384	100	135	5492	5627	160	6171	6331	Error	Error	-5.346	135	5492	160	6171	202444	2583723	0.670	4.842	0	0	0
1	3	7	"A37"	"A37"	13350	10450	100	651	679	257	37	475	475	501	219	43	43	18	0	8790	8786	5311	60	2023	2023	2161	1092	50	76	71	0	0.000	0.000	0.000	0.000	0.000	0.000	0.000	0.000	0.000	0.000	0.000	0.000	0.000	0.000	0.026	0.030	0.037	0.041	3.719	0.026	0.199	316	2384	100	176	6767	6943	204	6763	6967	Error	Error	-5.265	176	6767	204	6763	214611	2776343	0.813	6.067	0	0	0
1	4	7	"A38"	"A38"	13650	10450	100	797	808	300	37	494	494	516	208	40	63	32	0	27291	22592	12381	54	2029	2029	2164	1236	57	86	81	0	0.000	0.000	0.000	0.000	0.000	0.000	0.000	0.000	0.000	0.000	0.000	0.000	0.000	0.000	0.012	0.015	0.015	0.017	3.233	0.015	0.347	316	2384	100	303	25262	25565	314	20563	20877	Error	Error	-6.382	303	25262	314	20563	255416	7139193	1.404	16.528	0	0	0
1	5	7	"A38"	"A38"	13950	10450	100	816	835	306	36	501	501	541	292	53	53	20	0	22541	18883	11696	61	2068	2068	2264	1599	70	77	73	0	0.000	0.000	0.000	0.000	0.000	0.000	0.000	0.000	0.000	0.000	0.000	0.000	0.000	0.000	0.015	0.020	0.021	0.029	4.807	0.037	0.031	316	2384	100	315	20473	20788	334	16815	17149	Error	Error	-6.022	315	20473	334	16815	263816	5966877	1.007	10.393	0	0	0
1	6	7	"A38"	"A38"	14250	10450	100	856	857	346	40	485	485	507	216	42	66	41	0	27925	24735	13468	54	2030	2030	2077	631	30	94	90	0	0.000	0.000	0.000	0.000	0.000	0.000	0.000	0.000	0.000	0.000	0.000	0.000	0.000	0.000	0.014	0.016	0.018	0.018	2.684	0.016	0.418	316	2384	100	371	25895	26266	372	22705	23077	Error	Error	-6.125	371	25895	372	22705	270924	7816402	1.620	35.908	0	0	0
1	7	7	"A39"	"A39"	14550	10450	100	727	1046	2709	258	497	497	527	238	45	48	28	0	13193	16753	11390	67	2038	2038	2066	422	20	98	97	0	0.000	0.000	0.000	0.000	0.000	0.000	0.000	0.000	0.000	0.000	0.000	0.000	0.000	0.000	0.021	0.037	0.023	0.023	2.941	0.053	0.101	316	2384	100	230	11155	11385	549	14715	15264	Error	Error	-5.600	230	11155	549	14715	330596	5293790	2.181	34.803	0	0	0
1	8	7	"A39"	"A39"	14850	10450	100	704	757	347	45	501	501	529	225	42	46	19	0	11651	14779	9948	67	2074	2074	2111	444	21	98	95	0	0.000	0.000	0.000	0.000	0.000	0.000	0.000	0.000	0.000	0.000	0.000	0.000	0.000	0.000	0.021	0.020	0.023	0.023	3.165	0.052	0.099	316	2384	100	203	9577	9780	256	12705	12961	Error	Error	-5.560	203	9577	256	12705	239107	4670063	1.013	28.532	0	0	0
1	9	7	"A39"	"A39"	15150	10445	100	779	834	491	58	542	542	584	371	63	32	8	0	11232	14835	11333	76	2145	2145	2215	675	30	85	78	0	0.000	0.000	0.000	0.000	0.000	0.000	0.000	0.000	0.000	0.000	0.000	0.000	0.000	0.000	0.026	0.023	0.027	0.032	4.714	0.015	0.078	316	2384	100	237	9087	9324	292	12690	12982	Error	Error	-5.261	237	9087	292	12690	263682	4687871	0.674	18.696	0	0	0
1	10	7	"A40"	"A40"	15450	10445	100	684	733	320	43	486	486	519	254	48	43	21	0	11206	15756	12229	77	2084	2084	2135	636	29	86	79	0	0.000	0.000	0.000	0.000	0.000	0.000	0.000	0.000	0.000	0.000	0.000	0.000	0.000	0.000	0.022	0.018	0.021	0.028	3.821	0.016	0.246	316	2384	100	198	9122	9320	247	13672	13919	Error	Error	-5.526	198	9122	247	13672	231676	4978837	0.843	21.417	0	0	0
1	11	7	"A40"	"A40"	15750	10445	100	696	834	1630	195	499	499	536	308	57	36	10	0	12290	15830	11286	71	2111	2111	2136	396	18	92	87	0	0.000	0.000	0.000	0.000	0.000	0.000	0.000	0.000	0.000	0.000	0.000	0.000	0.000	0.000	0.019	0.024	0.021	0.023	4.129	0.018	0.028	316	2384	100	197	10179	10376	335	13719	14054	Error	Error	-5.691	197	10179	335	13719	263422	5002167	0.968	34.581	0	0	0
1	12	7	"A40"	"A40"	16050	10445	100	671	715	331	46	500	500	524	237	45	41	18	0	10532	14839	11362	76	2136	2136	2158	376	17	95	92	0	0.000	0.000	0.000	0.000	0.000	0.000	0.000	0.000	0.000	0.000	0.000	0.000	0.000	0.000	0.020	0.017	0.022	0.025	3.189	0.017	0.254	316	2384	100	171	8396	8567	215	12703	12918	Error	Error	-5.618	171	8396	215	12703	226035	4689154	0.806	33.726	0	0	0
1	13	7	"A41"	"A41"	16350	10445	100	766	769	278	36	511	511	537	309	57	41	9	0	21269	19394	10411	53	2171	2171	2284	1206	52	87	80	0	0.000	0.000	0.000	0.000	0.000	0.000	0.000	0.000	0.000	0.000	0.000	0.000	0.000	0.000	0.013	0.015	0.018	0.020	3.809	0.017	0.161	316	2384	100	255	19098	19353	258	17223	17481	Error	Error	-6.227	255	19098	258	17223	243045	6128447	0.751	14.187	0	0	0
1	14	7	"A41"	"A41"	16650	10445	100	905	955	784	82	501	501	525	228	43	71	41	0	27448	25897	11885	45	2191	2191	2264	625	27	99	95	0	0.000	0.000	0.000	0.000	0.000	0.000	0.000	0.000	0.000	0.000	0.000	0.000	0.000	0.000	0.016	0.019	0.018	0.017	2.300	0.018	0.194	316	2384	100	404	25257	25661	454	23706	24160	Error	Error	-5.966	404	25257	454	23706	301703	8183388	1.886	37.813	0	0	0
1	15	7	"A41"	"A41"	16950	10445	100	871	879	309	35	501	501	599	1664	277	0	0	0	25680	24021	11041	45	2204	2204	2328	1678	72	93	90	0	0.000	0.000	0.000	0.000	0.000	0.000	0.000	0.000	0.000	0.000	0.000	0.000	0.000	0.000	0.016	0.017	0.018	0.018	2.248	0.019	0.155	316	2384	100	370	23476	23846	378	21817	22195	Error	Error	-5.988	370	23476	378	21817	277650	7590684	0.168	12.928	0	0	0
1	16	7	"A42"	"A42"	17250	10445	100	728	761	312	40	507	507	525	221	42	50	25	0	10414	14788	12354	83	2206	2206	2254	669	29	90	82	0	0.000	0.000	0.000	0.000	0.000	0.000	0.000	0.000	0.000	0.000	0.000	0.000	0.000	0.000	0.027	0.020	0.024	0.031	4.280	0.018	0.286	316	2384	100	221	8208	8429	254	12582	12836	Error	Error	-5.215	221	8208	254	12582	240458	4673091	1.068	18.735	0	0	0
1	17	7	"A42"	"A42"	17550	10445	100	683	751	355	47	517	517	545	473	86	19	1	0	12451	15195	10576	69	2274	2274	2297	434	18	97	92	0	0.000	0.000	0.000	0.000	0.000	0.000	0.000	0.000	0.000	0.000	0.000	0.000	0.000	0.000	0.016	0.018	0.022	0.023	3.310	0.017	0.221	316	2384	100	166	10177	10343	234	12921	13155	Error	Error	-5.938	166	10177	234	12921	237346	4801569	0.436	29.719	0	0	0
1	18	7	"A42"	"A42"	17850	10440	100	653	702	293	41	541	541	696	975	140	1	0	0	8664	10957	9031	82	2357	2357	2727	2430	89	72	57	0	0.000	0.000	0.000	0.000	0.000	0.000	0.000	0.000	0.000	0.000	0.000	0.000	0.000	0.000	0.018	0.019	0.027	0.031	4.350	0.090	0.209	316	2384	100	112	6307	6419	161	8600	8761	Error	Error	-5.815	112	6307	161	8600	221859	3462486	0.006	3.387	0	0	0
1	1	8	"A43"	"A43"	12755	10750	100	835	841	323	38	475	475	498	252	50	60	35	0	30495	25053	14135	56	1991	1991	2119	1175	55	87	81	0	0.000	0.000	0.000	0.000	0.000	0.000	0.000	0.000	0.000	0.000	0.000	0.000	0.000	0.000	0.013	0.016	0.017	0.017	2.953	0.015	0.270	316	2384	100	360	28504	28864	366	23062	23428	Error	Error	-6.307	360	28504	366	23062	265822	7916688	1.361	19.518	0	0	0
1	2	8	"A43"	"A43"	13055	10750	100	775	818	342	41	472	472	489	188	38	63	43	0	19592	21993	14971	68	1973	1973	2118	1223	57	80	74	0	0.000	0.000	0.000	0.000	0.000	0.000	0.000	0.000	0.000	0.000	0.000	0.000	0.000	0.000	0.017	0.017	0.018	0.022	3.875	0.016	0.450	316	2384	100	303	17619	17922	346	20020	20366	Error	Error	-5.862	303	17619	346	20020	258332	6949823	1.750	16.251	0	0	0
1	3	8	"A43"	"A43"	13355	10750	100	844	844	342	40	473	473	495	211	42	66	46	0	32973	25570	16552	64	2018	2018	2313	2274	98	73	70	0	0.000	0.000	0.000	0.000	0.000	0.000	0.000	0.000	0.000	0.000	0.000	0.000	0.000	0.000	0.012	0.016	0.017	0.023	3.919	0.015	0.505	316	2384	100	371	30955	31326	371	23552	23923	Error	Error	-6.383	371	30955	371	23552	266708	8080238	1.654	10.227	0	0	0
1	4	8	"A44"	"A44"	13655	10750	100	759	770	268	34	485	485	504	191	37	61	33	0	21986	20664	10529	50	2023	2023	2053	429	20	97	94	0	0.000	0.000	0.000	0.000	0.000	0.000	0.000	0.000	0.000	0.000	0.000	0.000	0.000	0.000	0.014	0.015	0.016	0.016	3.044	0.014	0.322	316	2384	100	274	19963	20237	285	18641	18926	Error	Error	-6.187	274	19963	285	18641	243457	6529792	1.393	43.382	0	0	0
1	5	8	"A44"	"A44"	13955	10750	100	701	741	273	36	493	493	519	253	48	44	18	0	18638	17597	9396	53	2037	2037	2105	560	26	92	89	0	0.000	0.000	0.000	0.000	0.000	0.000	0.000	0.000	0.000	0.000	0.000	0.000	0.000	0.000	0.013	0.016	0.017	0.017	3.443	0.015	0.213	316	2384	100	208	16601	16809	248	15560	15808	Error	Error	-6.319	208	16601	248	15560	234138	5560609	0.877	27.664	0	0	0
1	6	8	"A44"	"A44"	14255	10750	100	759	757	281	37	489	489	521	252	48	53	17	0	19196	18393	9459	51	2076	2076	2158	691	32	94	87	0	0.000	0.000	0.000	0.000	0.000	0.000	0.000	0.000	0.000	0.000	0.000	0.000	0.000	0.000	0.016	0.016	0.019	0.018	2.957	0.015	0.187	316	2384	100	270	17120	17390	268	16317	16585	Error	Error	-5.987	270	17120	268	16317	239113	5812101	0.937	23.495	0	0	0
1	7	8	"A45"	"A45"	14555	10750	100	759	790	298	37	493	493	521	241	46	53	26	0	21430	20598	10681	51	2059	2059	2080	398	19	95	91	0	0.000	0.000	0.000	0.000	0.000	0.000	0.000	0.000	0.000	0.000	0.000	0.000	0.000	0.000	0.014	0.016	0.017	0.017	3.275	0.015	0.291	316	2384	100	266	19371	19637	297	18539	18836	Error	Error	-6.186	266	19371	297	18539	249638	6508915	1.116	46.528	0	0	0
1	8	8	"A45"	"A45"	14855	10750	100	743	771	287	37	505	505	535	283	52	43	15	0	16991	18294	10437	57	2091	2091	2151	1209	56	86	84	0	0.000	0.000	0.000	0.000	0.000	0.000	0.000	0.000	0.000	0.000	0.000	0.000	0.000	0.000	0.016	0.016	0.018	0.021	3.440	0.015	0.290	316	2384	100	238	14900	15138	266	16203	16469	Error	Error	-5.968	238	14900	266	16203	243661	5780902	0.834	13.352	0	0	0
1	9	8	"A45"	"A45"	15155	10745	100	756	805	497	61	516	516	638	1333	208	0	0	0	22458	19941	11651	58	2156	2156	2392	2101	87	78	75	0	0.000	0.000	0.000	0.000	0.000	0.000	0.000	0.000	0.000	0.000	0.000	0.000	0.000	0.000	0.012	0.016	0.017	0.021	4.562	0.017	0.089	316	2384	100	240	20302	20542	289	17785	18074	Error	Error	-6.402	240	20302	289	17785	254453	6301393	0.125	8.353	0	0	0
1	10	8	"A47"	"A47"	15455	10745	100	802	842	515	61	507	507	543	254	46	55	25	0	20791	18797	9862	52	2133	2133	2226	810	36	91	84	0	0.000	0.000	0.000	0.000	0.000	0.000	0.000	0.000	0.000	0.000	0.000	0.000	0.000	0.000	0.016	0.020	0.022	0.021	2.750	0.018	0.200	316	2384	100	295	18658	18953	335	16664	16999	Error	Error	-5.983	295	18658	335	16664	266171	5939917	1.177	20.458	0	0	0
1	11	8	"A47"	"A47"	15755	10745	100	777	772	288	37	497	497	539	328	60	43	9	0	20525	20782	11756	56	2125	2125	2265	1088	48	88	83	0	0.000	0.000	0.000	0.000	0.000	0.000	0.000	0.000	0.000	0.000	0.000	0.000	0.000	0.000	0.015	0.015	0.018	0.018	3.042	0.014	0.250	316	2384	100	280	18400	18680	275	18657	18932	Error	Error	-6.038	280	18400	275	18657	243937	6566955	0.710	17.019	0	0	0
1	12	8	"A47"	"A47"	16055	10745	100	813	834	321	38	520	520	543	213	39	59	32	0	22097	21129	12029	56	2202	2202	2372	1178	49	86	81	0	0.000	0.000	0.000	0.000	0.000	0.000	0.000	0.000	0.000	0.000	0.000	0.000	0.000	0.000	0.015	0.017	0.018	0.019	3.619	0.016	0.389	316	2384	100	293	19895	20188	314	18927	19241	Error	Error	-6.085	293	19895	314	18927	263634	6676746	1.366	15.923	0	0	0
1	13	8	"A48"	"A48"	16355	10745	100	898	970	457	47	500	500	534	386	72	52	15	0	25835	24959	9477	37	2177	2177	2281	1058	46	97	92	0	0.000	0.000	0.000	0.000	0.000	0.000	0.000	0.000	0.000	0.000	0.000	0.000	0.000	0.000	0.017	0.021	0.019	0.018	2.508	0.019	0.290	316	2384	100	398	23658	24056	470	22782	23252	Error	Error	-5.893	398	23658	470	22782	306376	7886892	1.130	21.435	0	0	0
1	14	8	"A48"	"A48"	16650	10745	100	839	847	381	44	504	504	533	222	41	62	33	0	25776	23955	10132	42	2187	2187	2386	1989	83	88	86	0	0.000	0.000	0.000	0.000	0.000	0.000	0.000	0.000	0.000	0.000	0.000	0.000	0.000	0.000	0.014	0.016	0.016	0.015	2.911	0.019	0.335	316	2384	100	335	23589	23924	343	21768	22111	Error	Error	-6.138	335	23589	343	21768	267501	7569701	1.414	10.844	0	0	0
1	15	8	"A48"	"A48"	16950	10745	100	875	1043	1436	137	486	486	530	479	90	38	8	0	27121	25326	10833	42	2177	2177	2412	2291	94	89	87	0	0.000	0.000	0.000	0.000	0.000	0.000	0.000	0.000	0.000	0.000	0.000	0.000	0.000	0.000	0.016	0.024	0.019	0.018	2.658	0.107	0.139	316	2384	100	389	24944	25333	557	23149	23706	Error	Error	-6.003	389	24944	557	23149	329697	8002902	1.071	10.002	0	0	0
1	16	8	"A49"	"A49"	17250	10745	100	783	802	287	35	502	502	533	442	82	29	3	0	19593	19151	10354	54	2216	2216	2270	790	34	93	87	0	0.000	0.000	0.000	0.000	0.000	0.000	0.000	0.000	0.000	0.000	0.000	0.000	0.000	0.000	0.016	0.018	0.019	0.019	3.284	0.016	0.064	316	2384	100	281	17377	17658	300	16935	17235	Error	Error	-5.950	281	17377	300	16935	253505	6051619	0.609	21.368	0	0	0
1	17	8	"A49"	"A49"	17550	10745	100	813	876	497	56	519	519	546	264	48	51	25	0	19115	21726	12951	59	2307	2307	2377	868	36	88	83	0	0.000	0.000	0.000	0.000	0.000	0.000	0.000	0.000	0.000	0.000	0.000	0.000	0.000	0.000	0.017	0.018	0.018	0.020	3.226	0.015	0.237	316	2384	100	294	16808	17102	357	19419	19776	Error	Error	-5.837	294	16808	357	19419	276731	6865488	1.250	22.291	0	0	0
1	18	8	"A49"	"A49"	17850	10740	100	788	829	333	40	542	542	569	392	68	36	6	0	16472	18238	12477	68	2394	2394	2477	926	37	81	75	0	0.000	0.000	0.000	0.000	0.000	0.000	0.000	0.000	0.000	0.000	0.000	0.000	0.000	0.000	0.017	0.018	0.022	0.025	3.764	0.017	0.364	316	2384	100	246	14078	14324	287	15844	16131	Error	Error	-5.839	246	14078	287	15844	261842	5763292	0.663	17.021	0	0	0
1	1	9	"A50"	"A50"	12760	11050	100	616	664	255	38	471	471	489	210	42	41	19	0	10757	13962	9481	67	1930	1930	1949	329	16	97	93	0	0.000	0.000	0.000	0.000	0.000	0.000	0.000	0.000	0.000	0.000	0.000	0.000	0.000	0.000	0.016	0.016	0.021	0.020	3.225	0.016	0.245	316	2384	100	145	8827	8972	193	12032	12225	Error	Error	-5.928	145	8827	193	12032	209841	4412058	0.833	36.514	0	0	0
1	2	9	"A50"	"A50"	13060	11050	100	661	693	287	41	467	467	482	188	39	50	27	0	11805	15161	9459	62	1932	1932	1946	349	17	98	96	0	0.000	0.000	0.000	0.000	0.000	0.000	0.000	0.000	0.000	0.000	0.000	0.000	0.000	0.000	0.020	0.017	0.023	0.022	2.863	0.018	0.319	316	2384	100	194	9873	10067	226	13229	13455	Error	Error	-5.669	194	9873	226	13229	218984	4790828	1.122	37.865	0	0	0
1	3	9	"A50"	"A50"	13360	11050	100	671	696	284	40	462	462	506	688	135	7	0	0	11912	15286	9578	62	1928	1928	2001	1431	71	89	83	0	0.000	0.000	0.000	0.000	0.000	0.000	0.000	0.000	0.000	0.000	0.000	0.000	0.000	0.000	0.021	0.018	0.021	0.022	2.748	0.017	0.290	316	2384	100	209	9984	10193	234	13358	13592	Error	Error	-5.578	209	9984	234	13358	219803	4830408	0.276	9.284	0	0	0
1	4	9	"A51"	"A51"	13660	11050	100	713	765	449	58	480	480	536	1086	202	0	0	0	19032	19291	9624	49	1951	1951	1981	418	21	100	98	0	0.000	0.000	0.000	0.000	0.000	0.000	0.000	0.000	0.000	0.000	0.000	0.000	0.000	0.000	0.014	0.016	0.016	0.015	3.073	0.016	0.234	316	2384	100	233	17081	17314	285	17340	17625	Error	Error	-6.196	233	17081	285	17340	241877	6095971	0.211	41.411	0	0	0
1	5	9	"A51"	"A51"	13955	11050	100	742	756	271	35	492	492	511	220	43	56	24	0	19806	18521	9513	51	2028	2028	2053	425	20	98	96	0	0.000	0.000	0.000	0.000	0.000	0.000	0.000	0.000	0.000	0.000	0.000	0.000	0.000	0.000	0.014	0.016	0.019	0.017	3.058	0.015	0.309	316	2384	100	250	17778	18028	264	16493	16757	Error	Error	-6.152	250	17778	264	16493	239020	5852770	1.114	38.748	0	0	0
1	6	9	"A51"	"A51"	14255	11050	100	820	807	296	36	481	481	502	231	46	62	32	0	28461	24415	11438	46	2012	2012	2041	404	19	100	99	0	0.000	0.000	0.000	0.000	0.000	0.000	0.000	0.000	0.000	0.000	0.000	0.000	0.000	0.000	0.013	0.015	0.016	0.014	2.557	0.014	0.356	316	2384	100	339	26449	26788	326	22403	22729	Error	Error	-6.286	339	26449	326	22403	254883	7715138	1.320	55.381	0	0	0
1	7	9	"A52"	"A52"	14555	11050	100	678	704	271	38	476	476	497	193	38	51	24	0	14849	14265	6172	43	2057	2057	2085	397	19	99	96	0	0.000	0.000	0.000	0.000	0.000	0.000	0.000	0.000	0.000	0.000	0.000	0.000	0.000	0.000	0.016	0.019	0.022	0.019	3.010	0.016	0.187	316	2384	100	202	12792	12994	228	12208	12436	Error	Error	-5.985	202	12792	228	12208	222546	4507791	1.073	30.680	0	0	0
1	8	9	"A52"	"A52"	14855	11050	100	683	697	248	35	495	495	513	203	39	46	19	0	13394	12713	5438	42	2069	2069	2139	633	29	96	91	0	0.000	0.000	0.000	0.000	0.000	0.000	0.000	0.000	0.000	0.000	0.000	0.000	0.000	0.000	0.017	0.019	0.024	0.021	3.220	0.018	0.170	316	2384	100	188	11325	11513	202	10644	10846	Error	Error	-5.913	188	11325	202	10644	220241	4017220	0.906	16.705	0	0	0
1	9	9	"A52"	"A52"	15155	11045	100	644	682	326	47	473	473	519	478	92	13	0	0	12096	11672	5020	43	2054	2054	2163	1333	61	90	87	0	0.000	0.000	0.000	0.000	0.000	0.000	0.000	0.000	0.000	0.000	0.000	0.000	0.000	0.000	0.017	0.022	0.024	0.023	3.662	0.019	0.141	316	2384	100	171	10042	10213	209	9618	9827	Error	Error	-5.876	171	10042	209	9618	215609	3688387	0.341	7.134	0	0	0
1	10	9	"A53"	"A53"	15455	11045	100	713	733	369	50	494	494	538	377	70	26	3	0	18046	15328	8396	54	2130	2130	2274	1072	47	82	77	0	0.000	0.000	0.000	0.000	0.000	0.000	0.000	0.000	0.000	0.000	0.000	0.000	0.000	0.000	0.014	0.018	0.020	0.025	4.357	0.018	0.085	316	2384	100	219	15916	16135	239	13198	13437	Error	Error	-6.183	219	15916	239	13198	231614	4843768	0.517	12.177	0	0	0
1	11	9	"A53"	"A53"	15755	11045	100	717	736	272	36	495	495	531	419	78	24	0	0	18474	16865	8511	50	2110	2110	2175	921	42	89	84	0	0.000	0.000	0.000	0.000	0.000	0.000	0.000	0.000	0.000	0.000	0.000	0.000	0.000	0.000	0.014	0.016	0.019	0.019	3.273	0.015	0.054	316	2384	100	222	16364	16586	241	14755	14996	Error	Error	-6.204	222	16364	241	14755	232626	5329239	0.489	15.950	0	0	0
1	12	9	"A53"	"A53"	16055	11045	100	762	784	263	33	492	492	518	218	42	57	29	0	19301	17522	7406	42	2150	2150	2183	443	20	97	95	0	0.000	0.000	0.000	0.000	0.000	0.000	0.000	0.000	0.000	0.000	0.000	0.000	0.000	0.000	0.016	0.019	0.020	0.019	3.637	0.017	0.234	316	2384	100	270	17151	17421	292	15372	15664	Error	Error	-5.989	270	17151	292	15372	247748	5536797	1.220	34.625	0	0	0
1	13	9	"A54"	"A54"	16355	11045	100	696	718	270	37	521	521	544	233	42	41	15	0	14449	14965	8077	53	2165	2165	2204	517	23	94	89	0	0.000	0.000	0.000	0.000	0.000	0.000	0.000	0.000	0.000	0.000	0.000	0.000	0.000	0.000	0.014	0.015	0.020	0.020	4.130	0.016	0.171	316	2384	100	175	12284	12459	197	12800	12997	Error	Error	-6.133	175	12284	197	12800	226889	4729096	0.747	24.683	0	0	0
1	14	9	"A54"	"A54"	16655	11045	100	722	766	290	37	514	514	543	260	47	44	15	0	15829	16705	8973	53	2166	2166	2186	367	16	98	95	0	0.000	0.000	0.000	0.000	0.000	0.000	0.000	0.000	0.000	0.000	0.000	0.000	0.000	0.000	0.015	0.017	0.019	0.017	3.534	0.016	0.229	316	2384	100	208	13663	13871	252	14539	14791	Error	Error	-6.038	208	13663	252	14539	241973	5278802	0.858	39.561	0	0	0
1	15	9	"A54"	"A54"	16955	11045	100	711	733	256	34	535	535	562	252	44	37	12	0	15099	16183	8854	54	2241	2241	2285	495	21	94	88	0	0.000	0.000	0.000	0.000	0.000	0.000	0.000	0.000	0.000	0.000	0.000	0.000	0.000	0.000	0.014	0.014	0.018	0.018	3.585	0.013	0.176	316	2384	100	176	12858	13034	198	13942	14140	Error	Error	-6.191	176	12858	198	13942	231703	5113959	0.679	28.077	0	0	0
1	16	9	"A55"	"A55"	17255	11045	100	651	682	253	37	527	527	577	543	94	6	0	0	11230	12058	7312	60	2263	2263	2389	1909	79	79	73	0	0.000	0.000	0.000	0.000	0.000	0.000	0.000	0.000	0.000	0.000	0.000	0.000	0.000	0.000	0.014	0.016	0.024	0.024	3.787	0.056	0.222	316	2384	100	124	8967	9091	155	9795	9950	Error	Error	-6.176	124	8967	155	9795	215504	3810258	0.193	5.065	0	0	0
1	17	9	"A55"	"A55"	17555	11040	100	723	760	328	43	542	542	567	343	60	28	8	0	13429	14611	8275	56	2314	2314	2330	387	16	98	93	0	0.000	0.000	0.000	0.000	0.000	0.000	0.000	0.000	0.000	0.000	0.000	0.000	0.000	0.000	0.016	0.018	0.022	0.019	3.757	0.017	0.067	316	2384	100	181	11115	11296	218	12297	12515	Error	Error	-5.940	181	11115	218	12297	240171	4617134	0.563	31.734	0	0	0
1	18	9	"A55"	"A55"	17855	11040	100	697	731	333	45	545	545	570	218	38	38	17	0	11688	13040	7777	59	2372	2372	2391	394	16	95	91	0	0.000	0.000	0.000	0.000	0.000	0.000	0.000	0.000	0.000	0.000	0.000	0.000	0.000	0.000	0.016	0.017	0.024	0.025	3.169	0.016	0.133	316	2384	100	152	9316	9468	186	10668	10854	Error	Error	-5.938	152	9316	186	10668	231041	4120650	0.739	27.028	0	0	0
1	1	10	"A56"	"A56"	12760	11350	100	697	728	271	37	464	464	483	213	44	52	26	0	17218	15733	9061	57	1946	1946	2038	873	42	83	79	0	0.000	0.000	0.000	0.000	0.000	0.000	0.000	0.000	0.000	0.000	0.000	0.000	0.000	0.000	0.015	0.019	0.022	0.026	4.116	0.016	0.226	316	2384	100	233	15272	15505	264	13787	14051	Error	Error	-6.034	233	15272	264	13787	230021	4971626	1.150	15.687	0	0	0
1	2	10	"A56"	"A56"	13060	11350	100	687	700	263	37	467	467	487	210	43	51	21	0	16102	14545	8520	58	1967	1967	2084	1025	49	82	77	0	0.000	0.000	0.000	0.000	0.000	0.000	0.000	0.000	0.000	0.000	0.000	0.000	0.000	0.000	0.016	0.019	0.022	0.026	3.632	0.017	0.214	316	2384	100	220	14135	14355	233	12578	12811	Error	Error	-6.006	220	14135	233	12578	221219	4596355	1.014	12.157	0	0	0
1	3	10	"A56"	"A56"	13360	11350	100	638	657	256	38	468	468	517	610	117	6	0	0	13195	12186	6739	55	1957	1957	2100	1296	61	81	77	0	0.000	0.000	0.000	0.000	0.000	0.000	0.000	0.000	0.000	0.000	0.000	0.000	0.000	0.000	0.015	0.018	0.026	0.027	3.840	0.036	0.063	316	2384	100	170	11238	11408	189	10229	10418	Error	Error	-6.047	170	11238	189	10229	207594	3850911	0.230	7.782	0	0	0
1	4	10	"A57"	"A57"	13660	11350	100	735	738	288	39	461	461	488	249	51	52	21	0	20273	18747	11158	59	1958	1958	2018	779	38	87	81	0	0.000	0.000	0.000	0.000	0.000	0.000	0.000	0.000	0.000	0.000	0.000	0.000	0.000	0.000	0.015	0.016	0.019	0.022	3.651	0.016	0.300	316	2384	100	274	18315	18589	277	16789	17066	Error	Error	-6.063	274	18315	277	16789	233120	5923951	1.004	21.475	0	0	0
1	5	10	"A57"	"A57"	13960	11350	100	718	760	331	43	476	476	495	185	37	57	36	0	17417	17943	11759	65	2009	2009	2116	939	44	82	76	0	0.000	0.000	0.000	0.000	0.000	0.000	0.000	0.000	0.000	0.000	0.000	0.000	0.000	0.000	0.016	0.018	0.020	0.024	3.764	0.017	0.371	316	2384	100	242	15408	15650	284	15934	16218	Error	Error	-5.993	242	15408	284	15934	240010	5669952	1.432	16.855	0	0	0
1	6	10	"A57"	"A57"	14260	11350	100	718	740	294	39	476	476	494	201	40	53	34	0	17091	16806	10459	62	2006	2006	2116	915	43	82	75	0	0.000	0.000	0.000	0.000	0.000	0.000	0.000	0.000	0.000	0.000	0.000	0.000	0.000	0.000	0.016	0.018	0.021	0.022	4.168	0.017	0.327	316	2384	100	242	15085	15327	264	14800	15064	Error	Error	-5.962	242	15085	264	14800	233857	5310742	1.224	16.055	0	0	0
1	7	10	"A58"	"A58"	14560	11350	100	717	777	440	56	479	479	498	231	46	50	26	0	17829	17049	9406	55	2039	2039	2105	617	29	93	87	0	0.000	0.000	0.000	0.000	0.000	0.000	0.000	0.000	0.000	0.000	0.000	0.000	0.000	0.000	0.015	0.020	0.022	0.020	3.038	0.020	0.094	316	2384	100	238	15790	16028	298	15010	15308	Error	Error	-6.052	238	15790	298	15010	245383	5387432	1.208	24.220	0	0	0
1	8	10	"A58"	"A58"	14860	11350	100	701	712	259	36	482	482	498	221	44	49	21	0	15452	15307	8661	56	2097	2097	2171	765	35	86	80	0	0.000	0.000	0.000	0.000	0.000	0.000	0.000	0.000	0.000	0.000	0.000	0.000	0.000	0.000	0.016	0.017	0.021	0.022	3.192	0.017	0.290	316	2384	100	219	13355	13574	230	13210	13440	Error	Error	-5.930	219	13355	230	13210	225055	4836958	0.968	17.171	0	0	0
1	9	10	"A58"	"A58"	15160	11345	100	655	709	295	41	478	478	512	394	76	29	3	0	15297	15828	10048	63	2060	2060	2198	1255	57	76	74	0	0.000	0.000	0.000	0.000	0.000	0.000	0.000	0.000	0.000	0.000	0.000	0.000	0.000	0.000	0.013	0.017	0.021	0.025	4.243	0.022	0.116	316	2384	100	177	13237	13414	231	13768	13999	Error	Error	-6.225	177	13237	231	13768	223892	5001647	0.500	10.861	0	0	0
1	10	10	"A59"	"A59"	15460	11345	100	697	733	360	49	477	477	503	229	45	48	20	0	17377	14940	8395	56	2071	2071	2224	1026	46	81	76	0	0.000	0.000	0.000	0.000	0.000	0.000	0.000	0.000	0.000	0.000	0.000	0.000	0.000	0.000	0.014	0.020	0.021	0.026	3.789	0.016	0.186	316	2384	100	220	15306	15526	256	12869	13125	Error	Error	-6.120	220	15306	256	12869	231779	4721194	1.004	12.394	0	0	0
1	11	10	"A59"	"A59"	15760	11345	100	675	699	261	37	483	483	507	261	51	39	12	0	16208	13950	8524	61	2112	2112	2321	1342	57	76	71	0	0.000	0.000	0.000	0.000	0.000	0.000	0.000	0.000	0.000	0.000	0.000	0.000	0.000	0.000	0.014	0.018	0.022	0.029	5.271	0.019	0.205	316	2384	100	192	14096	14288	216	11838	12054	Error	Error	-6.198	192	14096	216	11838	220970	4408352	0.736	8.665	0	0	0
1	12	10	"A59"	"A59"	16060	11345	100	715	743	285	38	475	475	493	203	41	54	31	0	17259	15185	8390	55	2114	2114	2273	979	43	83	77	0	0.000	0.000	0.000	0.000	0.000	0.000	0.000	0.000	0.000	0.000	0.000	0.000	0.000	0.000	0.016	0.021	0.024	0.026	3.978	0.020	0.328	316	2384	100	240	15145	15385	268	13071	13339	Error	Error	-5.980	240	15145	268	13071	234674	4798494	1.232	13.189	0	0	0
1	13	10	"A60"	"A60"	16360	11345	100	591	658	483	73	497	497	535	709	132	3	0	0	6197	9539	8272	86	2148	2148	2174	416	19	89	82	0	0.000	0.000	0.000	0.000	0.000	0.000	0.000	0.000	0.000	0.000	0.000	0.000	0.000	0.000	0.023	0.022	0.031	0.038	4.468	0.023	0.014	316	2384	100	94	4049	4143	161	7391	7552	Error	Error	-5.429	94	4049	161	7391	208059	3014342	0.173	17.704	0	0	0
1	14	10	"A60"	"A60"	16660	11345	100	607	691	541	78	514	514	538	343	63	16	4	0	6323	9374	8244	87	2206	2206	2260	773	34	74	68	0	0.000	0.000	0.000	0.000	0.000	0.000	0.000	0.000	0.000	0.000	0.000	0.000	0.000	0.000	0.023	0.025	0.031	0.048	6.965	0.024	0.135	316	2384	100	93	4117	4210	177	7168	7345	Error	Error	-5.468	93	4117	177	7168	218355	2962317	0.446	9.203	0	0	0
1	15	10	"A60"	"A60"	16960	11345	100	652	688	262	38	547	547	578	275	47	27	6	0	5884	8671	7235	83	2266	2266	2305	602	26	83	73	0	0.000	0.000	0.000	0.000	0.000	0.000	0.000	0.000	0.000	0.000	0.000	0.000	0.000	0.000	0.029	0.022	0.036	0.049	5.121	0.022	0.113	316	2384	100	105	3618	3723	141	6405	6546	Error	Error	-5.107	105	3618	141	6405	217268	2740085	0.400	10.575	0	0	0
1	16	10	"A61"	"A61"	17260	11345	100	750	792	324	40	516	516	544	234	43	50	27	0	16067	16987	11309	66	2257	2257	2345	974	41	86	76	0	0.000	0.000	0.000	0.000	0.000	0.000	0.000	0.000	0.000	0.000	0.000	0.000	0.000	0.000	0.017	0.019	0.023	0.026	3.666	0.018	0.324	316	2384	100	234	13810	14044	276	14730	15006	Error	Error	-5.883	234	13810	276	14730	250417	5367737	1.060	15.033	0	0	0
1	17	10	"A61"	"A61"	17560	11340	100	747	790	333	42	525	525	562	277	49	42	17	0	15809	16719	11317	67	2313	2313	2452	1096	44	78	74	0	0.000	0.000	0.000	0.000	0.000	0.000	0.000	0.000	0.000	0.000	0.000	0.000	0.000	0.000	0.016	0.018	0.023	0.028	4.756	0.019	0.360	316	2384	100	222	13496	13718	265	14406	14671	Error	Error	-5.926	222	13496	265	14406	249507	5283317	0.823	13.017	0	0	0
1	18	10	"A61"	"A61"	17860	11340	100	772	806	331	41	511	511	531	210	39	55	32	0	19469	19912	12506	62	2334	2334	2433	841	34	86	79	0	0.000	0.000	0.000	0.000	0.000	0.000	0.000	0.000	0.000	0.000	0.000	0.000	0.000	0.000	0.015	0.017	0.019	0.020	3.679	0.017	0.341	316	2384	100	261	17135	17396	295	17578	17873	Error	Error	-6.037	261	17135	295	17578	254775	6292068	1.310	20.784	0	0	0
1	1	11	"A62"	"A62"	12765	11650	100	693	723	304	42	455	455	477	188	39	56	33	0	13972	16502	11483	69	1927	1927	1975	826	41	88	81	0	0.000	0.000	0.000	0.000	0.000	0.000	0.000	0.000	0.000	0.000	0.000	0.000	0.000	0.000	0.020	0.018	0.021	0.022	3.615	0.017	0.352	316	2384	100	238	12045	12283	268	14575	14843	Error	Error	-5.661	238	12045	268	14575	228372	5214673	1.309	17.587	0	0	0
1	2	11	"A62"	"A62"	13065	11650	100	683	741	323	43	455	455	478	201	42	53	34	0	12682	16717	12183	72	1940	1940	1991	688	34	85	80	0	0.000	0.000	0.000	0.000	0.000	0.000	0.000	0.000	0.000	0.000	0.000	0.000	0.000	0.000	0.021	0.019	0.022	0.025	3.574	0.018	0.395	316	2384	100	228	10742	10970	286	14777	15063	Error	Error	-5.558	228	10742	286	14777	234084	5282606	1.308	21.404	0	0	0
1	3	11	"A62"	"A62"	13365	11650	100	754	770	343	44	456	456	497	535	107	21	2	0	16448	17400	11703	67	1945	1945	2065	1963	95	75	73	0	0.000	0.000	0.000	0.000	0.000	0.000	0.000	0.000	0.000	0.000	0.000	0.000	0.000	0.000	0.021	0.020	0.023	0.031	4.209	0.019	0.401	316	2384	100	298	14503	14801	314	15455	15769	Error	Error	-5.605	298	14503	314	15455	243354	5498317	0.510	7.812	0	0	0
1	4	11	"A63"	"A63"	13665	11650	100	880	866	333	38	455	455	481	200	41	72	52	0	29806	24991	13199	52	1977	1977	2080	1092	52	88	81	0	0.000	0.000	0.000	0.000	0.000	0.000	0.000	0.000	0.000	0.000	0.000	0.000	0.000	0.000	0.015	0.018	0.019	0.022	2.730	0.017	0.495	316	2384	100	425	27829	28254	411	23014	23425	Error	Error	-6.033	425	27829	411	23014	273688	7897043	1.925	20.981	0	0	0
1	5	11	"A63"	"A63"	13965	11650	100	808	833	344	41	471	471	498	257	51	60	30	0	27375	22379	13144	58	2041	2041	2243	1799	80	79	74	0	0.000	0.000	0.000	0.000	0.000	0.000	0.000	0.000	0.000	0.000	0.000	0.000	0.000	0.000	0.013	0.018	0.019	0.023	3.853	0.016	0.293	316	2384	100	337	25334	25671	362	20338	20700	Error	Error	-6.232	337	25334	362	20338	263148	7071755	1.304	11.193	0	0	0
1	6	11	"A63"	"A63"	14265	11650	100	839	848	324	38	479	479	510	365	71	49	12	0	27974	23794	13003	54	2037	2037	2181	1339	61	84	80	0	0.000	0.000	0.000	0.000	0.000	0.000	0.000	0.000	0.000	0.000	0.000	0.000	0.000	0.000	0.014	0.017	0.018	0.020	2.865	0.016	0.318	316	2384	100	360	25937	26297	369	21757	22126	Error	Error	-6.171	360	25937	369	21757	267991	7518851	0.926	16.141	0	0	0
1	7	11	"A64"	"A64"	14565	11650	100	727	763	273	35	464	464	491	242	49	53	21	0	19948	18280	8903	48	2103	2103	2209	730	33	93	87	0	0.000	0.000	0.000	0.000	0.000	0.000	0.000	0.000	0.000	0.000	0.000	0.000	0.000	0.000	0.015	0.018	0.019	0.021	3.266	0.017	0.238	316	2384	100	263	17845	18108	299	16177	16476	Error	Error	-6.084	263	17845	299	16177	241063	5776443	1.124	22.015	0	0	0
1	8	11	"A64"	"A64"	14865	11650	100	787	804	300	37	476	476	501	231	46	62	29	0	20238	19012	8463	44	2072	2072	2159	691	32	96	91	0	0.000	0.000	0.000	0.000	0.000	0.000	0.000	0.000	0.000	0.000	0.000	0.000	0.000	0.000	0.017	0.019	0.022	0.019	3.062	0.018	0.257	316	2384	100	311	18166	18477	328	16940	17268	Error	Error	-5.868	311	18166	328	16940	254100	6007855	1.312	24.389	0	0	0
1	9	11	"A64"	"A64"	15165	11645	100	754	786	302	38	486	486	507	213	42	56	30	0	20660	19436	10135	52	2110	2110	2246	970	43	91	86	0	0.000	0.000	0.000	0.000	0.000	0.000	0.000	0.000	0.000	0.000	0.000	0.000	0.000	0.000	0.014	0.017	0.019	0.019	3.143	0.016	0.322	316	2384	100	268	18550	18818	300	17326	17626	Error	Error	-6.113	268	18550	300	17326	248233	6141863	1.310	17.722	0	0	0
1	10	11	"A65"	"A65"	15465	11645	100	927	938	356	37	476	476	509	337	66	65	27	0	33184	28405	12403	43	2112	2112	2177	611	28	97	94	0	0.000	0.000	0.000	0.000	0.000	0.000	0.000	0.000	0.000	0.000	0.000	0.000	0.000	0.000	0.015	0.018	0.018	0.017	2.220	0.017	0.516	316	2384	100	451	31072	31523	462	26293	26755	Error	Error	-6.106	451	31072	462	26293	296322	8976033	1.273	42.926	0	0	0
1	11	11	"A65"	"A65"	15765	11645	100	982	955	376	39	473	473	521	821	157	16	0	0	34589	27537	14240	51	2163	2163	2409	2297	95	83	79	0	0.000	0.000	0.000	0.000	0.000	0.000	0.000	0.000	0.000	0.000	0.000	0.000	0.000	0.000	0.016	0.019	0.019	0.021	2.481	0.017	0.513	316	2384	100	509	32426	32935	482	25374	25856	Error	Error	-5.993	509	32426	482	25374	301733	8701603	0.529	10.939	0	0	0
1	12	11	"A65"	"A65"	16065	11645	100	973	976	348	35	491	491	531	404	76	57	18	0	33386	28384	11964	42	2158	2158	2263	962	42	95	91	0	0.000	0.000	0.000	0.000	0.000	0.000	0.000	0.000	0.000	0.000	0.000	0.000	0.000	0.000	0.015	0.018	0.019	0.019	2.492	0.018	0.238	316	2384	100	482	31228	31710	485	26226	26711	Error	Error	-6.018	482	31228	485	26226	308554	8969494	1.101	27.153	0	0	0
1	13	11	"A66"	"A66"	16360	11645	100	884	885	332	37	489	489	519	315	60	56	25	0	30420	24800	13298	53	2170	2170	2305	1326	57	86	78	0	0.000	0.000	0.000	0.000	0.000	0.000	0.000	0.000	0.000	0.000	0.000	0.000	0.000	0.000	0.014	0.017	0.019	0.020	2.959	0.017	0.467	316	2384	100	395	28250	28645	396	22630	23026	Error	Error	-6.160	395	28250	396	22630	279690	7836662	1.162	16.965	0	0	0
1	14	11	"A66"	"A66"	16660	11645	100	941	948	360	37	489	489	514	204	39	74	56	0	33318	28316	13129	46	2186	2186	2248	533	23	98	95	0	0.000	0.000	0.000	0.000	0.000	0.000	0.000	0.000	0.000	0.000	0.000	0.000	0.000	0.000	0.015	0.018	0.018	0.018	2.174	0.017	0.506	316	2384	100	452	31132	31584	459	26130	26589	Error	Error	-6.106	452	31132	459	26130	299520	8947962	2.127	48.908	0	0	0
1	15	11	"A66"	"A66"	16960	11645	100	958	981	388	39	510	510	530	202	38	75	55	0	34424	28270	13902	49	2253	2253	2347	732	31	95	89	0	0.000	0.000	0.000	0.000	0.000	0.000	0.000	0.000	0.000	0.000	0.000	0.000	0.000	0.000	0.014	0.018	0.020	0.019	2.557	0.018	0.529	316	2384	100	448	32171	32619	471	26017	26488	Error	Error	-6.166	448	32171	471	26017	309896	8933205	2.233	35.414	0	0	0
1	16	11	"A67"	"A67"	17260	11645	100	829	856	331	38	533	533	559	240	42	56	31	0	16068	19798	13380	67	2301	2301	2399	1097	45	90	84	0	0.000	0.000	0.000	0.000	0.000	0.000	0.000	0.000	0.000	0.000	0.000	0.000	0.000	0.000	0.022	0.018	0.021	0.020	3.197	0.018	0.374	316	2384	100	296	13767	14063	323	17497	17820	Error	Error	-5.539	296	13767	323	17497	270351	6256309	1.238	15.861	0	0	0
1	17	11	"A67"	"A67"	17560	11640	100	885	894	342	38	547	547	583	341	58	49	17	0	17522	20022	12053	60	2359	2359	2440	719	29	91	86	0	0.000	0.000	0.000	0.000	0.000	0.000	0.000	0.000	0.000	0.000	0.000	0.000	0.000	0.000	0.022	0.020	0.021	0.022	3.270	0.018	0.372	316	2384	100	338	15163	15501	347	17663	18010	Error	Error	-5.487	338	15163	347	17663	282368	6326796	0.912	24.453	0	0	0
1	18	11	"A67"	"A67"	17860	11640	100	831	859	331	38	569	569	590	221	37	56	29	0	16320	17694	10410	58	2396	2396	2438	477	19	93	88	0	0.000	0.000	0.000	0.000	0.000	0.000	0.000	0.000	0.000	0.000	0.000	0.000	0.000	0.000	0.019	0.019	0.022	0.023	3.433	0.018	0.305	316	2384	100	262	13924	14186	290	15298	15588	Error	Error	-5.732	262	13924	290	15298	271497	5591430	1.217	31.983	0	0	0
1	1	12	"A68"	"A68"	12770	11950	100	665	727	466	64	464	464	485	218	44	47	24	0	14485	16358	11279	68	1923	1923	2003	871	43	84	78	0	0.000	0.000	0.000	0.000	0.000	0.000	0.000	0.000	0.000	0.000	0.000	0.000	0.000	0.000	0.016	0.018	0.020	0.023	3.482	0.016	0.191	316	2384	100	201	12562	12763	263	14435	14698	Error	Error	-5.966	201	12562	263	14435	229664	5169206	1.110	16.481	0	0	0
1	2	12	"A68"	"A68"	13070	11950	100	675	714	298	41	452	452	472	213	45	50	27	0	13562	16212	11618	71	1942	1942	2043	1080	52	80	75	0	0.000	0.000	0.000	0.000	0.000	0.000	0.000	0.000	0.000	0.000	0.000	0.000	0.000	0.000	0.019	0.018	0.022	0.026	4.328	0.016	0.235	316	2384	100	223	11620	11843	262	14270	14532	Error	Error	-5.703	223	11620	262	14270	225513	5123023	1.136	13.119	0	0	0
1	3	12	"A68"	"A68"	13370	11950	100	676	722	298	41	456	456	477	224	46	49	25	0	14184	16510	12690	76	1928	1928	2081	1304	62	74	70	0	0.000	0.000	0.000	0.000	0.000	0.000	0.000	0.000	0.000	0.000	0.000	0.000	0.000	0.000	0.018	0.018	0.023	0.031	4.750	0.016	0.279	316	2384	100	220	12256	12476	266	14582	14848	Error	Error	-5.800	220	12256	266	14582	228276	5217237	1.094	11.065	0	0	0
1	4	12	"A69"	"A69"	13665	11950	100	943	909	393	43	449	449	470	186	39	72	59	0	37268	29270	16520	56	1978	1978	2155	1716	79	82	79	0	0.000	0.000	0.000	0.000	0.000	0.000	0.000	0.000	0.000	0.000	0.000	0.000	0.000	0.000	0.014	0.017	0.018	0.019	2.522	0.017	0.583	316	2384	100	494	35290	35784	460	27292	27752	Error	Error	-6.159	494	35290	460	27292	287364	9249425	2.360	15.801	0	0	0
1	5	12	"A69"	"A69"	13965	11950	100	868	858	366	42	459	459	481	188	39	68	54	0	36027	26801	16727	62	2002	2002	2276	2524	110	75	70	0	0.000	0.000	0.000	0.000	0.000	0.000	0.000	0.000	0.000	0.000	0.000	0.000	0.000	0.000	0.012	0.016	0.017	0.023	4.053	0.015	0.502	316	2384	100	409	34025	34434	399	24799	25198	Error	Error	-6.378	409	34025	399	24799	270980	8469265	2.005	9.717	0	0	0
1	6	12	"A69"	"A69"	14265	11950	100	944	945	396	41	475	475	500	204	40	75	56	0	34837	28817	14274	49	2041	2041	2175	1229	56	90	85	0	0.000	0.000	0.000	0.000	0.000	0.000	0.000	0.000	0.000	0.000	0.000	0.000	0.000	0.000	0.014	0.018	0.018	0.020	2.671	0.016	0.494	316	2384	100	469	32796	33265	470	26776	27246	Error	Error	-6.128	469	32796	470	26776	298658	9106214	2.181	21.678	0	0	0
1	7	12	"A70"	"A70"	14565	11950	100	765	810	367	45	467	467	495	211	42	60	35	0	18698	19799	11790	59	2093	2093	2163	678	31	92	88	0	0.000	0.000	0.000	0.000	0.000	0.000	0.000	0.000	0.000	0.000	0.000	0.000	0.000	0.000	0.018	0.019	0.020	0.022	2.914	0.018	0.328	316	2384	100	298	16605	16903	343	17706	18049	Error	Error	-5.800	298	16605	343	17706	256011	6256470	1.493	26.012	0	0	0
1	8	12	"A70"	"A70"	14865	11945	100	769	802	333	41	470	470	495	199	40	60	37	0	16016	19121	13111	68	2079	2079	2204	1204	54	79	75	0	0.000	0.000	0.000	0.000	0.000	0.000	0.000	0.000	0.000	0.000	0.000	0.000	0.000	0.000	0.021	0.019	0.022	0.026	3.600	0.017	0.415	316	2384	100	299	13937	14236	332	17042	17374	Error	Error	-5.543	299	13937	332	17042	253352	6042256	1.543	14.051	0	0	0
1	9	12	"A70"	"A70"	15165	11945	100	683	733	336	45	478	478	505	215	42	48	28	0	12149	15782	12100	76	2086	2086	2335	2060	88	69	66	0	0.000	0.000	0.000	0.000	0.000	0.000	0.000	0.000	0.000	0.000	0.000	0.000	0.000	0.000	0.020	0.019	0.021	0.030	4.566	0.018	0.375	316	2384	100	205	10063	10268	255	13696	13951	Error	Error	-5.617	205	10063	255	13696	231682	4987195	1.060	6.528	0	0	0
1	10	12	"A71"	"A71"	15465	11945	100	795	819	309	37	478	478	511	313	61	50	15	0	23258	20387	10822	53	2115	2115	2371	1915	80	82	79	0	0.000	0.000	0.000	0.000	0.000	0.000	0.000	0.000	0.000	0.000	0.000	0.000	0.000	0.000	0.015	0.019	0.019	0.022	3.027	0.018	0.196	316	2384	100	317	21143	21460	341	18272	18613	Error	Error	-6.060	317	21143	341	18272	258704	6442228	0.984	9.408	0	0	0
1	11	12	"A71"	"A71"	15765	11945	100	765	807	313	38	498	498	521	240	46	53	29	0	20618	18302	10501	57	2172	2172	2438	2378	97	83	80	0	0.000	0.000	0.000	0.000	0.000	0.000	0.000	0.000	0.000	0.000	0.000	0.000	0.000	0.000	0.014	0.019	0.022	0.021	3.605	0.019	0.310	316	2384	100	267	18446	18713	309	16130	16439	Error	Error	-6.110	267	18446	309	16130	254995	5783330	1.192	6.671	0	0	0
1	12	12	"A71"	"A71"	16065	11945	100	898	902	381	42	492	492	522	228	43	68	41	0	25447	22506	9738	43	2192	2192	2383	1470	61	90	86	0	0.000	0.000	0.000	0.000	0.000	0.000	0.000	0.000	0.000	0.000	0.000	0.000	0.000	0.000	0.017	0.020	0.020	0.021	3.017	0.019	0.407	316	2384	100	406	23255	23661	410	20314	20724	Error	Error	-5.840	406	23255	410	20314	285114	7111876	1.667	13.689	0	0	0
1	13	12	"A72"	"A72"	16365	11945	100	703	718	259	36	474	474	505	273	54	42	13	0	16038	14504	8369	57	2146	2146	2249	831	36	85	81	0	0.000	0.000	0.000	0.000	0.000	0.000	0.000	0.000	0.000	0.000	0.000	0.000	0.000	0.000	0.016	0.020	0.023	0.023	3.823	0.018	0.195	316	2384	100	229	13892	14121	244	12358	12602	Error	Error	-5.923	229	13892	244	12358	226989	4583312	0.780	14.747	0	0	0
1	14	12	"A72"	"A72"	16665	11945	100	811	805	315	39	497	497	516	209	40	60	33	0	17662	16943	9724	57	2189	2189	2367	1012	42	85	79	0	0.000	0.000	0.000	0.000	0.000	0.000	0.000	0.000	0.000	0.000	0.000	0.000	0.000	0.000	0.020	0.021	0.024	0.026	3.267	0.020	0.357	316	2384	100	314	15473	15787	308	14754	15062	Error	Error	-5.623	314	15473	308	14754	254535	5354025	1.383	14.403	0	0	0
1	15	12	"A72"	"A72"	16965	11945	100	781	811	326	40	511	511	606	1492	246	0	0	0	17026	15230	7976	52	2241	2241	2626	3116	118	76	75	0	0.000	0.000	0.000	0.000	0.000	0.000	0.000	0.000	0.000	0.000	0.000	0.000	0.000	0.000	0.018	0.023	0.026	0.028	3.535	0.021	0.295	316	2384	100	270	14785	15055	300	12989	13289	Error	Error	-5.775	270	14785	300	12989	256204	4812736	0.137	4.045	0	0	0
1	16	12	"A73"	"A73"	17265	11945	100	612	656	265	40	533	533	559	321	57	22	2	0	6104	8366	6405	76	2280	2280	2344	830	35	74	64	0	0.000	0.000	0.000	0.000	0.000	0.000	0.000	0.000	0.000	0.000	0.000	0.000	0.000	0.000	0.021	0.020	0.035	0.041	4.474	0.021	0.136	316	2384	100	79	3824	3903	123	6086	6209	Error	Error	-5.597	79	3824	123	6086	207397	2643778	0.302	7.255	0	0	0
1	17	12	"A73"	"A73"	17565	11940	100	659	689	280	40	553	553	604	585	96	7	0	0	4446	8053	6430	79	2338	2338	2416	787	32	75	62	0	0.000	0.000	0.000	0.000	0.000	0.000	0.000	0.000	0.000	0.000	0.000	0.000	0.000	0.000	0.050	0.024	0.045	0.057	4.051	0.024	0.132	316	2384	100	106	2108	2214	136	5715	5851	Error	Error	-4.314	106	2108	136	5715	217793	2544733	0.145	7.163	0	0	0
1	18	12	"A73"	"A73"	17865	11940	100	686	698	258	36	586	586	615	246	40	28	6	0	5156	7845	5703	72	2468	2468	2500	460	18	83	74	0	0.000	0.000	0.000	0.000	0.000	0.000	0.000	0.000	0.000	0.000	0.000	0.000	0.000	0.000	0.037	0.021	0.042	0.059	6.091	0.020	0.086	316	2384	100	100	2688	2788	112	5377	5489	Error	Error	-4.748	100	2688	112	5377	220592	2478918	0.337	11.620	0	0	0
1	1	13	"A74"	"A74"	12770	12250	100	647	692	276	39	445	445	466	188	40	52	29	0	14387	15590	9977	63	1929	1929	1973	657	33	87	82	0	0.000	0.000	0.000	0.000	0.000	0.000	0.000	0.000	0.000	0.000	0.000	0.000	0.000	0.000	0.016	0.018	0.020	0.022	3.431	0.016	0.303	316	2384	100	202	12458	12660	247	13661	13908	Error	Error	-5.947	202	12458	247	13661	218735	4926412	1.202	20.726	0	0	0
1	2	13	"A74"	"A74"	13070	12250	100	661	681	255	37	444	444	464	183	39	55	31	0	14211	15261	9156	59	1947	1947	2017	764	37	88	82	0	0.000	0.000	0.000	0.000	0.000	0.000	0.000	0.000	0.000	0.000	0.000	0.000	0.000	0.000	0.018	0.018	0.021	0.023	3.107	0.016	0.257	316	2384	100	217	12264	12481	237	13314	13551	Error	Error	-5.821	217	12264	237	13314	215147	4822547	1.186	17.335	0	0	0
1	3	13	"A74"	"A74"	13370	12250	100	709	750	351	46	446	446	476	306	64	45	15	0	18723	17797	10214	57	1941	1941	2011	933	46	88	80	0	0.000	0.000	0.000	0.000	0.000	0.000	0.000	0.000	0.000	0.000	0.000	0.000	0.000	0.000	0.016	0.019	0.019	0.024	3.644	0.017	0.288	316	2384	100	263	16782	17045	304	15856	16160	Error	Error	-5.996	263	16782	304	15856	237104	5623816	0.895	16.920	0	0	0
1	4	13	"A75"	"A75"	13670	12250	100	707	741	283	38	454	454	473	181	38	61	35	0	18727	18238	8386	45	1963	1963	1984	356	17	98	96	0	0.000	0.000	0.000	0.000	0.000	0.000	0.000	0.000	0.000	0.000	0.000	0.000	0.000	0.000	0.015	0.018	0.020	0.018	3.074	0.016	0.296	316	2384	100	253	16764	17017	287	16275	16562	Error	Error	-6.050	253	16764	287	16275	234181	5763261	1.481	45.657	0	0	0
1	5	13	"A75"	"A75"	13970	12250	100	751	768	288	37	470	470	493	208	42	58	34	0	15090	16070	9253	57	2011	2011	2108	883	41	89	84	0	0.000	0.000	0.000	0.000	0.000	0.000	0.000	0.000	0.000	0.000	0.000	0.000	0.000	0.000	0.021	0.021	0.024	0.024	3.405	0.018	0.283	316	2384	100	281	13079	13360	298	14059	14357	Error	Error	-5.541	281	13079	298	14059	242815	5077994	1.322	15.812	0	0	0
1	6	13	"A75"	"A75"	14270	12250	100	722	745	278	37	475	475	503	257	51	48	17	0	15033	15709	8632	54	2033	2033	2134	874	40	92	85	0	0.000	0.000	0.000	0.000	0.000	0.000	0.000	0.000	0.000	0.000	0.000	0.000	0.000	0.000	0.019	0.020	0.022	0.023	2.991	0.018	0.253	316	2384	100	247	13000	13247	270	13676	13946	Error	Error	-5.718	247	13000	270	13676	235263	4964069	0.942	15.532	0	0	0
1	7	13	"A76"	"A76"	14570	12250	100	743	748	274	36	475	475	492	224	45	55	25	0	17175	16761	7965	47	2133	2133	2231	714	32	96	93	0	0.000	0.000	0.000	0.000	0.000	0.000	0.000	0.000	0.000	0.000	0.000	0.000	0.000	0.000	0.018	0.019	0.022	0.021	2.778	0.018	0.297	316	2384	100	268	15042	15310	273	14628	14901	Error	Error	-5.811	268	15042	273	14628	236284	5296523	1.143	20.350	0	0	0
1	8	13	"A76"	"A76"	14870	12245	100	714	733	315	42	478	478	502	226	45	51	23	0	16809	16967	9154	53	2163	2163	2249	788	35	89	83	0	0.000	0.000	0.000	0.000	0.000	0.000	0.000	0.000	0.000	0.000	0.000	0.000	0.000	0.000	0.016	0.017	0.020	0.021	3.932	0.016	0.223	316	2384	100	236	14646	14882	255	14804	15059	Error	Error	-5.956	236	14646	255	14804	231621	5361581	1.022	18.678	0	0	0
1	9	13	"A76"	"A76"	15170	12245	100	729	777	396	50	484	484	507	295	58	43	13	0	17436	17100	8340	48	2150	2150	2187	515	23	96	92	0	0.000	0.000	0.000	0.000	0.000	0.000	0.000	0.000	0.000	0.000	0.000	0.000	0.000	0.000	0.016	0.020	0.019	0.020	3.509	0.017	0.209	316	2384	100	245	15286	15531	293	14950	15243	Error	Error	-5.963	245	15286	293	14950	245533	5403549	0.915	28.957	0	0	0
1	10	13	"A77"	"A77"	15470	12245	100	1069	1097	527	48	469	469	493	213	43	76	59	0	14200	13786	7528	54	2127	2127	2254	944	41	88	83	0	0.000	0.000	0.000	0.000	0.000	0.000	0.000	0.000	0.000	0.000	0.000	0.000	0.000	0.000	0.050	0.054	0.056	0.055	2.451	0.050	0.606	316	2384	100	600	12073	12673	628	11659	12287	Error	Error	-4.331	600	12073	628	11659	346514	4356457	2.836	12.216	0	0	0
1	11	13	"A77"	"A77"	15770	12245	100	1206	1363	1878	137	507	507	539	316	58	74	53	0	16675	16625	8652	52	2173	2173	2288	858	37	93	88	0	0.000	0.000	0.000	0.000	0.000	0.000	0.000	0.000	0.000	0.000	0.000	0.000	0.000	0.000	0.048	0.059	0.050	0.050	2.302	0.075	0.290	316	2384	100	699	14502	15201	856	14452	15308	Error	Error	-4.375	699	14502	856	14452	430788	5253369	2.608	16.710	0	0	0
1	12	13	"A77"	"A77"	16070	12245	100	1300	1307	597	45	494	494	527	324	61	76	57	0	19157	17957	9138	50	2195	2195	2275	1313	57	90	86	0	0.000	0.000	0.000	0.000	0.000	0.000	0.000	0.000	0.000	0.000	0.000	0.000	0.000	0.000	0.048	0.052	0.053	0.052	2.405	0.048	0.612	316	2384	100	806	16962	17768	813	15762	16575	Error	Error	-4.395	806	16962	813	15762	412880	5674429	2.407	11.944	0	0	0
1	13	13	"A78"	"A78"	16370	12245	100	703	738	302	40	493	493	519	258	49	42	17	0	15081	15675	10376	66	2172	2172	2503	2296	91	77	73	0	0.000	0.000	0.000	0.000	0.000	0.000	0.000	0.000	0.000	0.000	0.000	0.000	0.000	0.000	0.016	0.018	0.022	0.025	3.955	0.019	0.274	316	2384	100	210	12909	13119	245	13503	13748	Error	Error	-5.942	210	12909	245	13503	233317	4953399	0.849	5.737	0	0	0
1	14	13	"A78"	"A78"	16670	12245	100	761	779	273	35	473	473	498	233	46	57	27	0	20129	19211	9324	48	2156	2156	2224	548	24	96	92	0	0.000	0.000	0.000	0.000	0.000	0.000	0.000	0.000	0.000	0.000	0.000	0.000	0.000	0.000	0.016	0.018	0.021	0.020	2.917	0.017	0.325	316	2384	100	288	17973	18261	306	17055	17361	Error	Error	-5.964	288	17973	306	17055	246014	6070804	1.206	30.998	0	0	0
1	15	13	"A78"	"A78"	16970	12245	100	709	750	397	52	471	471	495	211	42	53	24	0	17173	17344	8825	50	2129	2129	2185	534	24	97	93	0	0.000	0.000	0.000	0.000	0.000	0.000	0.000	0.000	0.000	0.000	0.000	0.000	0.000	0.000	0.016	0.018	0.018	0.019	3.145	0.016	0.206	316	2384	100	238	15044	15282	279	15215	15494	Error	Error	-5.982	238	15044	279	15215	237152	5480671	1.209	28.388	0	0	0
1	16	13	"A79"	"A79"	17270	12245	100	681	721	286	39	481	481	533	714	133	6	0	0	14512	15260	8940	58	2210	2210	2333	1545	66	87	83	0	0.000	0.000	0.000	0.000	0.000	0.000	0.000	0.000	0.000	0.000	0.000	0.000	0.000	0.000	0.016	0.018	0.021	0.021	2.869	0.018	0.268	316	2384	100	200	12302	12502	240	13050	13290	Error	Error	-5.943	200	12302	240	13050	227724	4822040	0.263	8.367	0	0	0
1	17	13	"A79"	"A79"	17570	12240	100	759	792	291	36	521	521	549	224	40	51	25	0	15538	17225	9647	56	2285	2285	2318	449	19	96	92	0	0.000	0.000	0.000	0.000	0.000	0.000	0.000	0.000	0.000	0.000	0.000	0.000	0.000	0.000	0.018	0.018	0.021	0.021	3.447	0.018	0.335	316	2384	100	238	13253	13491	271	14940	15211	Error	Error	-5.799	238	13253	271	14940	250364	5443099	1.085	33.200	0	0	0
1	18	13	"A79"	"A79"	17870	12240	100	823	829	274	33	551	551	573	212	36	55	26	0	15448	16958	9292	54	2413	2413	2459	787	32	93	87	0	0.000	0.000	0.000	0.000	0.000	0.000	0.000	0.000	0.000	0.000	0.000	0.000	0.000	0.000	0.021	0.019	0.020	0.019	3.419	0.018	0.302	316	2384	100	272	13035	13307	278	14545	14823	Error	Error	-5.583	272	13035	278	14545	262008	5358654	1.208	18.423	0	0	0
1	1	14	"A80"	"A80"	12775	12550	100	681	709	297	41	442	442	465	188	40	56	32	0	14915	16089	10232	63	1945	1945	1987	636	32	90	82	0	0.000	0.000	0.000	0.000	0.000	0.000	0.000	0.000	0.000	0.000	0.000	0.000	0.000	0.000	0.018	0.019	0.021	0.023	3.363	0.016	0.276	316	2384	100	239	12970	13209	267	14144	14411	Error	Error	-5.762	239	12970	267	14144	224174	5084101	1.298	22.173	0	0	0
1	2	14	"A80"	"A80"	13075	12550	100	635	688	292	42	440	440	460	226	49	45	23	0	15712	16418	9377	57	1939	1939	1984	509	25	92	87	0	0.000	0.000	0.000	0.000	0.000	0.000	0.000	0.000	0.000	0.000	0.000	0.000	0.000	0.000	0.014	0.017	0.019	0.019	3.317	0.017	0.332	316	2384	100	195	13773	13968	248	14479	14727	Error	Error	-6.142	195	13773	248	14479	217494	5188130	1.009	28.358	0	0	0
1	3	14	"A80"	"A80"	13375	12550	100	666	689	259	37	457	457	478	204	42	50	21	0	13450	15428	10251	66	1988	1988	2057	617	29	86	79	0	0.000	0.000	0.000	0.000	0.000	0.000	0.000	0.000	0.000	0.000	0.000	0.000	0.000	0.000	0.018	0.017	0.021	0.025	3.602	0.016	0.255	316	2384	100	209	11462	11671	232	13440	13672	Error	Error	-5.777	209	11462	232	13440	217681	4875179	1.034	21.671	0	0	0
1	4	14	"A81"	"A81"	13675	12550	100	827	829	309	37	453	453	475	195	41	69	47	0	26206	24247	12384	51	2004	2004	2075	753	36	93	88	0	0.000	0.000	0.000	0.000	0.000	0.000	0.000	0.000	0.000	0.000	0.000	0.000	0.000	0.000	0.015	0.017	0.018	0.018	3.290	0.016	0.461	316	2384	100	374	24202	24576	376	22243	22619	Error	Error	-6.016	374	24202	376	22243	262093	7661913	1.815	29.445	0	0	0
1	5	14	"A81"	"A81"	13975	12550	100	756	791	314	39	485	485	529	856	161	5	0	0	20710	19232	10729	55	2068	2068	2145	867	40	88	83	0	0.000	0.000	0.000	0.000	0.000	0.000	0.000	0.000	0.000	0.000	0.000	0.000	0.000	0.000	0.015	0.018	0.020	0.021	3.575	0.018	0.023	316	2384	100	271	18642	18913	306	17164	17470	Error	Error	-6.104	271	18642	306	17164	249933	6077353	0.306	19.708	0	0	0
1	6	14	"A81"	"A81"	14275	12550	100	788	798	312	39	464	464	489	217	44	63	37	0	25332	21485	11341	52	2076	2076	2165	843	38	90	84	0	0.000	0.000	0.000	0.000	0.000	0.000	0.000	0.000	0.000	0.000	0.000	0.000	0.000	0.000	0.014	0.017	0.018	0.019	2.944	0.016	0.368	316	2384	100	324	23256	23580	334	19409	19743	Error	Error	-6.165	324	23256	334	19409	252152	6789249	1.424	22.918	0	0	0
1	7	14	"A82"	"A82"	14575	12550	100	723	756	336	44	464	464	491	252	51	50	22	0	16591	17918	9792	54	2088	2088	2140	823	38	98	91	0	0.000	0.000	0.000	0.000	0.000	0.000	0.000	0.000	0.000	0.000	0.000	0.000	0.000	0.000	0.018	0.018	0.021	0.021	2.829	0.019	0.211	316	2384	100	259	14503	14762	292	15830	16122	Error	Error	-5.807	259	14503	292	15830	238797	5662138	1.052	19.171	0	0	0
1	8	14	"A82"	"A82"	14875	12545	100	696	727	278	38	470	470	542	1476	272	0	0	0	14270	16316	10563	64	2093	2093	2177	1339	61	85	81	0	0.000	0.000	0.000	0.000	0.000	0.000	0.000	0.000	0.000	0.000	0.000	0.000	0.000	0.000	0.019	0.018	0.023	0.023	3.420	0.020	0.014	316	2384	100	226	12177	12403	257	14223	14480	Error	Error	-5.752	226	12177	257	14223	229782	5155821	0.125	10.559	0	0	0
1	9	14	"A82"	"A82"	15175	12545	100	722	750	301	40	464	464	493	516	104	20	2	0	16116	17785	11136	62	2107	2107	2187	766	35	87	81	0	0.000	0.000	0.000	0.000	0.000	0.000	0.000	0.000	0.000	0.000	0.000	0.000	0.000	0.000	0.018	0.018	0.021	0.025	4.021	0.017	0.044	316	2384	100	258	14009	14267	286	15678	15964	Error	Error	-5.763	258	14009	286	15678	236977	5620067	0.498	20.363	0	0	0
1	10	14	"A83"	"A83"	15475	12545	100	688	717	253	35	460	460	484	283	58	43	11	0	16275	15774	6940	43	2128	2128	2220	924	41	93	89	0	0.000	0.000	0.000	0.000	0.000	0.000	0.000	0.000	0.000	0.000	0.000	0.000	0.000	0.000	0.016	0.019	0.021	0.020	3.435	0.019	0.127	316	2384	100	228	14147	14375	257	13646	13903	Error	Error	-5.955	228	14147	257	13646	226688	4984496	0.823	14.669	0	0	0
1	11	14	"A83"	"A83"	15770	12545	100	721	758	328	43	468	468	494	258	52	49	19	0	19716	17210	8176	47	2153	2153	2262	894	39	89	85	0	0.000	0.000	0.000	0.000	0.000	0.000	0.000	0.000	0.000	0.000	0.000	0.000	0.000	0.000	0.014	0.019	0.021	0.023	4.084	0.017	0.150	316	2384	100	253	17563	17816	290	15057	15347	Error	Error	-6.117	253	17563	290	15057	239657	5438386	1.023	16.720	0	0	0
1	12	14	"A83"	"A83"	16070	12545	100	719	747	279	37	471	471	511	751	146	4	0	0	16957	15626	6556	41	2186	2186	2342	1842	78	89	87	0	0.000	0.000	0.000	0.000	0.000	0.000	0.000	0.000	0.000	0.000	0.000	0.000	0.000	0.000	0.017	0.021	0.023	0.022	2.910	0.020	0.294	316	2384	100	248	14771	15019	276	13440	13716	Error	Error	-5.896	248	14771	276	13440	236182	4937701	0.314	7.212	0	0	0
1	13	14	"A84"	"A84"	16370	12545	100	723	748	276	36	483	483	507	261	51	47	17	0	15290	16287	8167	50	2204	2204	2260	489	21	96	93	0	0.000	0.000	0.000	0.000	0.000	0.000	0.000	0.000	0.000	0.000	0.000	0.000	0.000	0.000	0.018	0.019	0.020	0.021	3.185	0.017	0.253	316	2384	100	240	13086	13326	265	14083	14348	Error	Error	-5.769	240	13086	265	14083	236385	5146717	0.923	28.685	0	0	0
1	14	14	"A84"	"A84"	16670	12545	100	718	742	297	40	472	472	486	187	38	61	30	0	15576	14892	7689	51	2187	2187	2285	828	36	91	84	0	0.000	0.000	0.000	0.000	0.000	0.000	0.000	0.000	0.000	0.000	0.000	0.000	0.000	0.000	0.018	0.021	0.023	0.023	3.271	0.020	0.301	316	2384	100	246	13389	13635	270	12705	12975	Error	Error	-5.766	246	13389	270	12705	234481	4705970	1.369	15.226	0	0	0
1	15	14	"A84"	"A84"	16970	12545	100	719	760	346	45	467	467	495	224	45	52	28	0	16242	16231	8030	49	2172	2172	2214	450	20	94	91	0	0.000	0.000	0.000	0.000	0.000	0.000	0.000	0.000	0.000	0.000	0.000	0.000	0.000	0.000	0.018	0.021	0.021	0.020	3.528	0.019	0.272	316	2384	100	252	14070	14322	293	14059	14352	Error	Error	-5.803	252	14070	293	14059	240012	5129140	1.183	31.149	0	0	0
1	16	14	"A85"	"A85"	17270	12545	100	730	753	313	41	488	488	516	207	40	53	25	0	14150	16026	9533	59	2231	2231	2260	440	19	95	91	0	0.000	0.000	0.000	0.000	0.000	0.000	0.000	0.000	0.000	0.000	0.000	0.000	0.000	0.000	0.020	0.019	0.022	0.021	3.607	0.019	0.327	316	2384	100	242	11919	12161	265	13795	14060	Error	Error	-5.622	242	11919	265	13795	237803	5064115	1.145	31.286	0	0	0
1	17	14	"A85"	"A85"	17570	12540	100	759	797	308	38	494	494	527	385	73	34	7	0	15709	16770	10250	61	2278	2278	2328	535	22	91	84	0	0.000	0.000	0.000	0.000	0.000	0.000	0.000	0.000	0.000	0.000	0.000	0.000	0.000	0.000	0.020	0.021	0.023	0.026	3.480	0.019	0.090	316	2384	100	265	13431	13696	303	14492	14795	Error	Error	-5.663	265	13431	303	14492	251802	5299374	0.701	26.994	0	0	0
1	18	14	"A85"	"A85"	17870	12540	100	758	786	329	41	522	522	542	198	36	56	28	0	12818	13941	8924	64	2398	2398	2440	638	26	88	81	0	0.000	0.000	0.000	0.000	0.000	0.000	0.000	0.000	0.000	0.000	0.000	0.000	0.000	0.000	0.023	0.023	0.028	0.031	3.791	0.020	0.254	316	2384	100	236	10420	10656	264	11543	11807	Error	Error	-5.464	236	10420	264	11543	248341	4405501	1.232	18.027	0	0	0
1	1	15	"A86"	"A86"	12780	12850	100	725	757	292	38	442	442	462	192	41	62	39	0	18220	18310	10122	55	1952	1952	1991	746	37	96	89	0	0.000	0.000	0.000	0.000	0.000	0.000	0.000	0.000	0.000	0.000	0.000	0.000	0.000	0.000	0.017	0.019	0.020	0.019	3.116	0.017	0.324	316	2384	100	283	16268	16551	315	16358	16673	Error	Error	-5.845	283	16268	315	16358	239223	5785935	1.536	21.875	0	0	0
1	2	15	"A86"	"A86"	13075	12850	100	672	699	251	35	441	441	471	444	94	22	1	0	16026	16408	9073	55	1965	1965	2012	575	28	93	86	0	0.000	0.000	0.000	0.000	0.000	0.000	0.000	0.000	0.000	0.000	0.000	0.000	0.000	0.000	0.016	0.018	0.020	0.020	2.996	0.016	0.245	316	2384	100	231	14061	14292	258	14443	14701	Error	Error	-5.928	231	14061	258	14443	221031	5185024	0.514	25.037	0	0	0
1	3	15	"A86"	"A86"	13375	12850	100	686	708	262	37	452	452	472	213	45	54	23	0	17181	17278	9145	52	2049	2049	2088	504	24	94	89	0	0.000	0.000	0.000	0.000	0.000	0.000	0.000	0.000	0.000	0.000	0.000	0.000	0.000	0.000	0.015	0.017	0.019	0.019	3.920	0.015	0.213	316	2384	100	234	15132	15366	256	15229	15485	Error	Error	-6.015	234	15132	256	15229	223789	5459918	1.108	30.139	0	0	0
1	4	15	"A87"	"A87"	13675	12850	100	670	690	248	35	461	461	485	204	42	50	24	0	14728	16447	8781	53	2068	2068	2101	470	22	97	93	0	0.000	0.000	0.000	0.000	0.000	0.000	0.000	0.000	0.000	0.000	0.000	0.000	0.000	0.000	0.017	0.016	0.018	0.017	3.022	0.014	0.206	316	2384	100	209	12660	12869	229	14379	14608	Error	Error	-5.921	209	12660	229	14379	218193	5197312	1.005	30.523	0	0	0
1	5	15	"A87"	"A87"	13975	12850	100	701	705	317	44	463	463	485	188	38	55	29	0	15898	16014	9708	60	2089	2089	2178	854	39	83	79	0	0.000	0.000	0.000	0.000	0.000	0.000	0.000	0.000	0.000	0.000	0.000	0.000	0.000	0.000	0.017	0.017	0.019	0.022	3.344	0.017	0.291	316	2384	100	238	13809	14047	242	13925	14167	Error	Error	-5.859	238	13809	242	13925	222764	5060569	1.170	16.201	0	0	0
1	6	15	"A87"	"A87"	14275	12850	100	712	721	258	35	462	462	489	346	70	35	4	0	16653	16564	8408	50	2111	2111	2149	549	25	96	93	0	0.000	0.000	0.000	0.000	0.000	0.000	0.000	0.000	0.000	0.000	0.000	0.000	0.000	0.000	0.017	0.018	0.019	0.020	3.244	0.016	0.065	316	2384	100	250	14542	14792	259	14453	14712	Error	Error	-5.862	250	14542	259	14453	227715	5234355	0.671	26.257	0	0	0
1	7	15	"A88"	"A88"	14575	12850	100	663	701	263	37	461	461	484	206	42	49	23	0	15329	15607	8312	53	2123	2123	2157	485	22	97	95	0	0.000	0.000	0.000	0.000	0.000	0.000	0.000	0.000	0.000	0.000	0.000	0.000	0.000	0.000	0.015	0.018	0.021	0.020	3.162	0.017	0.300	316	2384	100	202	13206	13408	240	13484	13724	Error	Error	-6.031	202	13206	240	13484	221637	4931936	1.053	27.732	0	0	0
1	8	15	"A88"	"A88"	14875	12845	100	733	865	945	109	479	479	591	936	158	3	2	0	18129	17869	9855	55	2147	2147	2528	3083	121	85	82	0	0.000	0.000	0.000	0.000	0.000	0.000	0.000	0.000	0.000	0.000	0.000	0.000	0.000	0.000	0.016	0.025	0.020	0.022	3.497	0.101	0.334	316	2384	100	254	15982	16236	386	15722	16108	Error	Error	-5.975	254	15982	386	15722	273253	5646557	0.293	4.976	0	0	0
1	9	15	"A88"	"A88"	15175	12845	100	732	749	248	33	466	466	497	229	46	56	24	0	18109	17684	8690	49	2166	2166	2213	484	21	96	92	0	0.000	0.000	0.000	0.000	0.000	0.000	0.000	0.000	0.000	0.000	0.000	0.000	0.000	0.000	0.017	0.018	0.019	0.019	3.124	0.015	0.268	316	2384	100	266	15943	16209	283	15518	15801	Error	Error	-5.905	266	15943	283	15518	236656	5588083	1.100	31.965	0	0	0
1	10	15	"A89"	"A89"	15475	12845	100	732	746	278	37	477	477	503	245	48	51	22	0	16563	17236	9176	53	2167	2167	2209	670	30	96	93	0	0.000	0.000	0.000	0.000	0.000	0.000	0.000	0.000	0.000	0.000	0.000	0.000	0.000	0.000	0.018	0.018	0.020	0.020	2.665	0.017	0.306	316	2384	100	255	14396	14651	269	15069	15338	Error	Error	-5.819	255	14396	269	15069	235585	5446442	0.992	22.428	0	0	0
1	11	15	"A89"	"A89"	15775	12845	100	731	776	305	39	471	471	497	230	46	53	28	0	18561	18621	10496	56	2199	2199	2242	563	25	91	87	0	0.000	0.000	0.000	0.000	0.000	0.000	0.000	0.000	0.000	0.000	0.000	0.000	0.000	0.000	0.016	0.019	0.020	0.020	3.411	0.017	0.332	316	2384	100	260	16362	16622	305	16422	16727	Error	Error	-5.976	260	16362	305	16422	245234	5884213	1.213	29.092	0	0	0
1	12	15	"A89"	"A89"	16075	12845	100	787	788	292	37	468	468	497	214	43	61	34	0	19601	20401	10198	49	2205	2205	2247	1044	46	94	89	0	0.000	0.000	0.000	0.000	0.000	0.000	0.000	0.000	0.000	0.000	0.000	0.000	0.000	0.000	0.018	0.018	0.019	0.018	3.144	0.015	0.319	316	2384	100	319	17396	17715	320	18196	18516	Error	Error	-5.769	319	17396	320	18196	248878	6446597	1.360	17.389	0	0	0
1	13	15	"A90"	"A90"	16375	12845	100	686	714	257	35	478	478	532	1354	254	0	0	0	15723	15234	8451	55	2233	2233	2277	717	31	89	84	0	0.000	0.000	0.000	0.000	0.000	0.000	0.000	0.000	0.000	0.000	0.000	0.000	0.000	0.000	0.015	0.018	0.022	0.024	3.404	0.031	0.013	316	2384	100	208	13490	13698	236	13001	13237	Error	Error	-6.019	208	13490	236	13001	225626	4813983	0.134	18.071	0	0	0
1	14	15	"A90"	"A90"	16675	12845	100	740	758	264	34	494	494	514	244	47	50	18	0	18414	17742	7860	44	2249	2249	2329	751	32	97	95	0	0.000	0.000	0.000	0.000	0.000	0.000	0.000	0.000	0.000	0.000	0.000	0.000	0.000	0.000	0.015	0.017	0.019	0.018	2.898	0.016	0.281	316	2384	100	246	16165	16411	264	15493	15757	Error	Error	-6.038	246	16165	264	15493	239417	5606435	1.000	20.523	0	0	0
1	15	15	"A90"	"A90"	16975	12845	100	725	744	278	37	479	479	503	192	38	57	33	0	18192	17751	8605	48	2249	2249	2327	862	37	95	89	0	0.000	0.000	0.000	0.000	0.000	0.000	0.000	0.000	0.000	0.000	0.000	0.000	0.000	0.000	0.015	0.017	0.021	0.019	3.241	0.015	0.263	316	2384	100	246	15943	16189	265	15502	15767	Error	Error	-6.018	246	15943	265	15502	235074	5609291	1.255	17.893	0	0	0
1	16	15	"A91"	"A91"	17275	12845	100	723	748	265	35	478	478	502	225	44	54	23	0	16743	16915	9065	53	2251	2251	2280	382	16	99	97	0	0.000	0.000	0.000	0.000	0.000	0.000	0.000	0.000	0.000	0.000	0.000	0.000	0.000	0.000	0.017	0.018	0.019	0.018	2.793	0.017	0.202	316	2384	100	245	14492	14737	270	14664	14934	Error	Error	-5.886	245	14492	270	14664	236266	5345259	1.093	38.312	0	0	0
1	17	15	"A91"	"A91"	17575	12840	100	698	734	313	42	509	509	536	247	46	41	17	0	11224	13303	8084	60	2349	2349	2370	465	19	98	93	0	0.000	0.000	0.000	0.000	0.000	0.000	0.000	0.000	0.000	0.000	0.000	0.000	0.000	0.000	0.021	0.021	0.024	0.026	3.453	0.018	0.134	316	2384	100	189	8875	9064	225	10954	11179	Error	Error	-5.553	189	8875	225	10954	231931	4203702	0.802	23.512	0	0	0
1	18	15	"A91"	"A91"	17875	12840	100	734	774	289	37	548	548	569	262	46	44	14	0	13185	13250	7526	56	2459	2459	2490	600	24	96	91	0	0.000	0.000	0.000	0.000	0.000	0.000	0.000	0.000	0.000	0.000	0.000	0.000	0.000	0.000	0.017	0.021	0.026	0.024	3.277	0.020	0.229	316	2384	100	186	10726	10912	226	10791	11017	Error	Error	-5.850	186	10726	226	10791	244660	4187066	0.782	17.933	0	0	0
1	1	16	"A92"	"A92"	12780	13150	100	675	710	293	41	432	432	455	304	66	43	13	0	21092	19877	11725	58	2041	2041	2100	922	43	89	82	0	0.000	0.000	0.000	0.000	0.000	0.000	0.000	0.000	0.000	0.000	0.000	0.000	0.000	0.000	0.013	0.016	0.018	0.018	3.569	0.015	0.372	316	2384	100	243	19051	19294	278	17836	18114	Error	Error	-6.293	243	19051	278	17836	224296	6281192	0.839	19.281	0	0	0
1	2	16	"A92"	"A92"	13080	13150	100	675	711	296	41	448	448	466	185	39	54	35	0	21461	20199	12673	62	2081	2081	2132	778	36	87	81	0	0.000	0.000	0.000	0.000	0.000	0.000	0.000	0.000	0.000	0.000	0.000	0.000	0.000	0.000	0.012	0.015	0.016	0.018	3.993	0.014	0.356	316	2384	100	227	19380	19607	263	18118	18381	Error	Error	-6.416	227	19380	263	18118	224521	6382887	1.324	23.222	0	0	0
1	3	16	"A92"	"A92"	13380	13150	100	734	756	289	38	471	471	491	221	45	54	30	0	19818	21286	14568	68	2145	2145	2237	1013	45	83	76	0	0.000	0.000	0.000	0.000	0.000	0.000	0.000	0.000	0.000	0.000	0.000	0.000	0.000	0.000	0.015	0.015	0.017	0.021	3.756	0.014	0.363	316	2384	100	263	17673	17936	285	19141	19426	Error	Error	-6.070	263	17673	285	19141	238868	6726532	1.199	18.805	0	0	0
1	4	16	"A93"	"A93"	13680	13150	100	656	710	376	52	472	472	492	232	47	42	18	0	16012	16921	10087	59	2135	2135	2167	560	25	92	88	0	0.000	0.000	0.000	0.000	0.000	0.000	0.000	0.000	0.000	0.000	0.000	0.000	0.000	0.000	0.013	0.016	0.019	0.019	3.989	0.016	0.158	316	2384	100	184	13877	14061	238	14786	15024	Error	Error	-6.237	184	13877	238	14786	224437	5347162	0.940	26.346	0	0	0
1	5	16	"A93"	"A93"	13980	13150	100	654	674	261	38	466	466	483	187	38	50	25	0	13635	16145	10973	67	2148	2148	2237	937	41	85	80	0	0.000	0.000	0.000	0.000	0.000	0.000	0.000	0.000	0.000	0.000	0.000	0.000	0.000	0.000	0.016	0.015	0.019	0.021	3.961	0.013	0.229	316	2384	100	188	11487	11675	208	13997	14205	Error	Error	-5.933	188	11487	208	13997	213077	5101743	1.021	14.843	0	0	0
1	6	16	"A93"	"A93"	14280	13150	100	690	712	277	38	462	462	476	190	39	55	31	0	15102	16507	10831	65	2185	2185	2288	954	41	87	83	0	0.000	0.000	0.000	0.000	0.000	0.000	0.000	0.000	0.000	0.000	0.000	0.000	0.000	0.000	0.018	0.017	0.018	0.022	3.609	0.015	0.274	316	2384	100	228	12917	13145	250	14322	14572	Error	Error	-5.824	228	12917	250	14322	224948	5216301	1.242	14.905	0	0	0
1	7	16	"A94"	"A94"	14580	13150	100	770	785	288	36	458	458	485	292	60	51	18	0	24041	23587	10885	46	2200	2200	2229	433	19	98	96	0	0.000	0.000	0.000	0.000	0.000	0.000	0.000	0.000	0.000	0.000	0.000	0.000	0.000	0.000	0.014	0.015	0.016	0.015	2.536	0.015	0.367	316	2384	100	312	21841	22153	327	21387	21714	Error	Error	-6.129	312	21841	327	21387	247944	7453428	1.027	49.326	0	0	0
1	8	16	"A94"	"A94"	14880	13145	100	770	803	467	58	450	450	469	181	38	67	41	0	21851	21089	11750	55	2196	2196	2345	1057	45	90	84	0	0.000	0.000	0.000	0.000	0.000	0.000	0.000	0.000	0.000	0.000	0.000	0.000	0.000	0.000	0.016	0.019	0.018	0.021	3.420	0.017	0.301	316	2384	100	320	19655	19975	353	18893	19246	Error	Error	-5.941	320	19655	353	18893	253808	6664028	1.845	17.733	0	0	0
1	9	16	"A94"	"A94"	15180	13145	100	789	801	326	40	453	453	477	192	40	68	41	0	21189	21136	12340	58	2199	2199	2362	1150	48	86	79	0	0.000	0.000	0.000	0.000	0.000	0.000	0.000	0.000	0.000	0.000	0.000	0.000	0.000	0.000	0.018	0.018	0.020	0.022	3.868	0.015	0.311	316	2384	100	336	18990	19326	348	18937	19285	Error	Error	-5.821	336	18990	348	18937	253069	6678827	1.688	16.325	0	0	0
1	10	16	"A95"	"A95"	15480	13145	100	806	823	278	33	468	468	495	302	61	56	14	0	22864	22101	8332	37	2203	2203	2269	514	22	99	97	0	0.000	0.000	0.000	0.000	0.000	0.000	0.000	0.000	0.000	0.000	0.000	0.000	0.000	0.000	0.016	0.018	0.017	0.017	2.332	0.016	0.231	316	2384	100	338	20661	20999	355	19898	20253	Error	Error	-5.934	338	20661	355	19898	260125	6984060	1.086	38.584	0	0	0
1	11	16	"A95"	"A95"	15780	13145	100	791	806	307	38	477	477	499	208	41	62	37	0	23707	21413	9360	43	2236	2236	2312	656	28	95	93	0	0.000	0.000	0.000	0.000	0.000	0.000	0.000	0.000	0.000	0.000	0.000	0.000	0.000	0.000	0.015	0.017	0.019	0.018	2.597	0.017	0.404	316	2384	100	314	21471	21785	329	19177	19506	Error	Error	-6.095	314	21471	329	19177	254805	6766371	1.476	29.117	0	0	0
1	12	16	"A95"	"A95"	16080	13145	100	798	817	299	36	484	484	515	267	51	56	25	0	24213	21833	9646	44	2283	2283	2410	1202	49	93	89	0	0.000	0.000	0.000	0.000	0.000	0.000	0.000	0.000	0.000	0.000	0.000	0.000	0.000	0.000	0.014	0.017	0.017	0.017	3.224	0.017	0.250	316	2384	100	314	21930	22244	333	19550	19883	Error	Error	-6.126	314	21930	333	19550	258038	6899342	1.131	16.159	0	0	0
1	13	16	"A96"	"A96"	16380	13145	100	731	769	316	41	459	459	483	195	40	62	37	0	20640	18913	8880	46	2240	2240	2303	704	30	94	89	0	0.000	0.000	0.000	0.000	0.000	0.000	0.000	0.000	0.000	0.000	0.000	0.000	0.000	0.000	0.015	0.019	0.019	0.019	3.326	0.017	0.328	316	2384	100	272	18400	18672	310	16673	16983	Error	Error	-6.080	272	18400	310	16673	242849	5976419	1.467	23.594	0	0	0
1	14	16	"A96"	"A96"	16680	13145	100	725	755	282	37	470	470	497	280	56	46	13	0	20396	18753	7719	41	2267	2267	2312	517	22	96	93	0	0.000	0.000	0.000	0.000	0.000	0.000	0.000	0.000	0.000	0.000	0.000	0.000	0.000	0.000	0.014	0.017	0.019	0.017	2.961	0.016	0.292	316	2384	100	255	18129	18384	285	16486	16771	Error	Error	-6.152	255	18129	285	16486	238672	5925844	0.921	31.801	0	0	0
1	15	16	"A96"	"A96"	16980	13145	100	747	781	294	37	478	478	501	269	53	49	17	0	19978	19138	9315	48	2320	2320	2424	822	33	94	88	0	0.000	0.000	0.000	0.000	0.000	0.000	0.000	0.000	0.000	0.000	0.000	0.000	0.000	0.000	0.015	0.018	0.019	0.019	3.068	0.016	0.284	316	2384	100	269	17658	17927	303	16818	17121	Error	Error	-6.037	269	17658	303	16818	246919	6047511	1.041	20.333	0	0	0
1	16	16	"A97"	"A97"	17280	13140	100	841	853	276	32	506	506	528	260	49	60	26	0	23523	21351	8047	37	2394	2394	2433	469	19	99	98	0	0.000	0.000	0.000	0.000	0.000	0.000	0.000	0.000	0.000	0.000	0.000	0.000	0.000	0.000	0.016	0.018	0.018	0.016	2.717	0.017	0.191	316	2384	100	335	21129	21464	347	18957	19304	Error	Error	-5.979	335	21129	347	18957	269574	6747063	1.250	40.337	0	0	0
1	17	16	"A97"	"A97"	17580	13140	100	826	847	304	35	531	531	552	208	37	61	36	0	22633	19646	9400	47	2475	2475	2565	804	31	93	89	0	0.000	0.000	0.000	0.000	0.000	0.000	0.000	0.000	0.000	0.000	0.000	0.000	0.000	0.000	0.015	0.018	0.020	0.018	2.714	0.018	0.362	316	2384	100	295	20158	20453	316	17171	17487	Error	Error	-6.094	295	20158	316	17171	267572	6208293	1.418	21.245	0	0	0
1	18	16	"A97"	"A97"	17875	13140	100	792	801	285	35	556	556	584	212	36	51	27	0	16148	15448	8881	57	2553	2553	2651	864	32	88	82	0	0.000	0.000	0.000	0.000	0.000	0.000	0.000	0.000	0.000	0.000	0.000	0.000	0.000	0.000	0.017	0.019	0.023	0.027	4.714	0.018	0.266	316	2384	100	236	13595	13831	245	12895	13140	Error	Error	-5.848	236	13595	245	12895	253023	4881644	1.024	14.811	0	0	0
1	1	17	"A98"	"A98"	12785	13450	100	486	508	194	38	470	470	497	201	40	18	4	0	3773	4293	2474	57	2115	2115	2127	376	17	81	73	0	0.000	0.000	0.000	0.000	0.000	0.000	0.000	0.000	0.000	0.000	0.000	0.000	0.000	0.000	0.010	0.017	0.079	0.081	4.534	0.019	0.024	316	2384	100	16	1658	1674	38	2178	2216	Error	Error	-6.695	16	1658	38	2178	160648	1356447	0.055	5.761	0	0	0
1	2	17	"A98"	"A98"	13085	13450	100	514	543	217	39	476	476	493	186	37	26	9	0	3920	4690	2860	60	2096	2096	2122	361	17	84	78	0	0.000	0.000	0.000	0.000	0.000	0.000	0.000	0.000	0.000	0.000	0.000	0.000	0.000	0.000	0.021	0.026	0.070	0.080	5.555	0.022	0.043	316	2384	100	38	1824	1862	67	2594	2661	Error	Error	-5.585	38	1824	67	2594	171692	1482094	0.269	7.114	0	0	0
1	3	17	"A98"	"A98"	13385	13450	100	470	505	223	44	461	461	482	186	38	19	7	0	3742	4707	3146	66	2097	2097	2122	376	17	85	76	0	0.000	0.000	0.000	0.000	0.000	0.000	0.000	0.000	0.000	0.000	0.000	0.000	0.000	0.000	0.005	0.017	0.060	0.058	5.433	0.028	0.077	316	2384	100	9	1645	1654	44	2610	2654	Error	Error	-7.514	9	1645	44	2610	159707	1487355	0.124	6.875	0	0	0
1	4	17	"A99"	"A99"	13685	13450	100	606	626	212	33	457	457	484	216	44	37	9	0	10279	10784	5869	54	2136	2136	2164	411	18	95	92	0	0.000	0.000	0.000	0.000	0.000	0.000	0.000	0.000	0.000	0.000	0.000	0.000	0.000	0.000	0.018	0.020	0.025	0.027	3.423	0.017	0.118	316	2384	100	149	8143	8292	169	8648	8817	Error	Error	-5.772	149	8143	169	8648	197904	3407900	0.657	20.973	0	0	0
1	5	17	"A99"	"A99"	13985	13450	100	570	604	259	42	475	475	503	320	63	19	3	0	9057	9817	5386	54	2202	2202	2311	1415	61	82	77	0	0.000	0.000	0.000	0.000	0.000	0.000	0.000	0.000	0.000	0.000	0.000	0.000	0.000	0.000	0.014	0.017	0.024	0.028	4.162	0.025	0.117	316	2384	100	95	6855	6950	129	7615	7744	Error	Error	-6.173	95	6855	129	7615	190960	3102282	0.316	5.305	0	0	0
1	6	17	"A99"	"A99"	14285	13450	100	683	700	240	34	504	504	525	206	39	46	16	0	8047	10069	5598	55	2265	2265	2320	483	20	93	90	0	0.000	0.000	0.000	0.000	0.000	0.000	0.000	0.000	0.000	0.000	0.000	0.000	0.000	0.000	0.031	0.025	0.030	0.031	3.239	0.020	0.021	316	2384	100	179	5782	5961	196	7804	8000	Error	Error	-5.014	179	5782	196	7804	221044	3181796	0.850	16.043	0	0	0
1	7	17	"A100"	"A100"	14585	13450	100	757	787	285	36	482	482	504	204	40	60	34	0	16119	16758	8688	51	2222	2222	2262	441	19	99	97	0	0.000	0.000	0.000	0.000	0.000	0.000	0.000	0.000	0.000	0.000	0.000	0.000	0.000	0.000	0.020	0.021	0.025	0.023	2.733	0.018	0.281	316	2384	100	275	13897	14172	305	14536	14841	Error	Error	-5.659	275	13897	305	14536	248611	5295486	1.387	32.871	0	0	0
1	8	17	"A100"	"A100"	14885	13445	100	715	728	265	36	477	477	505	247	48	49	19	0	15136	15644	8442	53	2214	2214	2272	902	39	90	86	0	0.000	0.000	0.000	0.000	0.000	0.000	0.000	0.000	0.000	0.000	0.000	0.000	0.000	0.000	0.018	0.019	0.021	0.021	3.760	0.017	0.234	316	2384	100	238	12922	13160	251	13430	13681	Error	Error	-5.763	238	12922	251	13430	230027	4943526	0.903	14.825	0	0	0
1	9	17	"A100"	"A100"	15180	13445	100	753	796	328	41	496	496	527	245	46	51	22	0	14800	15242	8864	58	2277	2277	2334	732	31	91	82	0	0.000	0.000	0.000	0.000	0.000	0.000	0.000	0.000	0.000	0.000	0.000	0.000	0.000	0.000	0.021	0.023	0.024	0.027	3.879	0.020	0.254	316	2384	100	257	12523	12780	300	12965	13265	Error	Error	-5.607	257	12523	300	12965	251520	4816364	1.098	17.634	0	0	0
1	10	17	"A101"	"A101"	15480	13445	100	579	621	264	42	494	494	516	233	45	25	9	0	5879	8966	7538	84	2234	2234	2282	670	29	82	73	0	0.000	0.000	0.000	0.000	0.000	0.000	0.000	0.000	0.000	0.000	0.000	0.000	0.000	0.000	0.023	0.019	0.030	0.037	6.249	0.019	0.174	316	2384	100	85	3645	3730	127	6732	6859	Error	Error	-5.422	85	3645	127	6732	196097	2833109	0.451	9.976	0	0	0
1	11	17	"A101"	"A101"	15780	13445	100	616	613	234	38	528	528	560	340	60	13	1	0	5684	8109	6599	81	2324	2324	2361	495	20	90	84	0	0.000	0.000	0.000	0.000	0.000	0.000	0.000	0.000	0.000	0.000	0.000	0.000	0.000	0.000	0.026	0.015	0.034	0.041	4.126	0.016	0.102	316	2384	100	88	3360	3448	85	5785	5870	Error	Error	-5.255	88	3360	85	5785	193594	2562459	0.156	11.612	0	0	0
1	12	17	"A101"	"A101"	16080	13445	100	620	670	272	40	547	547	571	236	41	29	11	0	5913	8248	6188	75	2375	2375	2410	456	18	91	86	0	0.000	0.000	0.000	0.000	0.000	0.000	0.000	0.000	0.000	0.000	0.000	0.000	0.000	0.000	0.021	0.021	0.034	0.038	4.285	0.021	0.109	316	2384	100	73	3538	3611	123	5873	5996	Error	Error	-5.599	73	3538	123	5873	211696	2606367	0.419	12.803	0	0	0
1	13	17	"A102"	"A102"	16380	13445	100	599	643	259	40	496	496	534	334	62	22	3	0	7901	10905	8208	75	2260	2260	2343	1339	57	86	77	0	0.000	0.000	0.000	0.000	0.000	0.000	0.000	0.000	0.000	0.000	0.000	0.000	0.000	0.000	0.018	0.017	0.028	0.025	4.257	0.024	0.115	316	2384	100	103	5641	5744	147	8645	8792	Error	Error	-5.775	103	5641	147	8645	203282	3445970	0.326	6.394	0	0	0
1	14	17	"A102"	"A102"	16680	13445	100	630	702	443	63	520	520	545	219	40	36	14	0	6841	10127	8076	79	2359	2359	2376	442	18	96	92	0	0.000	0.000	0.000	0.000	0.000	0.000	0.000	0.000	0.000	0.000	0.000	0.000	0.000	0.000	0.025	0.023	0.032	0.035	3.496	0.019	0.111	316	2384	100	110	4482	4592	182	7768	7950	Error	Error	-5.349	110	4482	182	7768	221959	3200258	0.717	17.536	0	0	0
1	15	17	"A102"	"A102"	16980	13445	100	674	701	254	36	539	539	561	219	39	35	13	0	7232	9933	7774	78	2400	2400	2415	426	17	94	88	0	0.000	0.000	0.000	0.000	0.000	0.000	0.000	0.000	0.000	0.000	0.000	0.000	0.000	0.000	0.028	0.022	0.033	0.035	3.817	0.018	0.148	316	2384	100	135	4832	4967	162	7533	7695	Error	Error	-5.162	135	4832	162	7533	221387	3138730	0.639	17.648	0	0	0
1	16	17	"A103"	"A103"	17280	13440	100	748	777	285	36	560	560	581	228	39	43	18	0	9128	11723	7634	65	2462	2462	2541	1047	41	84	76	0	0.000	0.000	0.000	0.000	0.000	0.000	0.000	0.000	0.000	0.000	0.000	0.000	0.000	0.000	0.028	0.023	0.028	0.032	3.757	0.020	0.205	316	2384	100	188	6666	6854	217	9261	9478	Error	Error	-5.148	188	6666	217	9261	245387	3704543	0.860	8.770	0	0	0
1	17	17	"A103"	"A103"	17580	13440	100	745	778	254	32	563	563	591	246	41	41	13	0	12177	12804	6477	50	2474	2474	2506	485	19	94	89	0	0.000	0.000	0.000	0.000	0.000	0.000	0.000	0.000	0.000	0.000	0.000	0.000	0.000	0.000	0.019	0.021	0.029	0.029	3.308	0.016	0.120	316	2384	100	182	9703	9885	215	10330	10545	Error	Error	-5.736	182	9703	215	10330	245890	4046107	0.760	21.233	0	0	0
1	18	17	"A103"	"A103"	17880	13440	100	721	751	315	41	559	559	583	257	44	37	16	0	11505	12763	7587	59	2495	2495	2550	908	35	86	79	0	0.000	0.000	0.000	0.000	0.000	0.000	0.000	0.000	0.000	0.000	0.000	0.000	0.000	0.000	0.018	0.019	0.027	0.029	4.081	0.021	0.179	316	2384	100	162	9010	9172	192	10268	10460	Error	Error	-5.797	162	9010	192	10268	237257	4033080	0.654	11.248	0	0	0
1	1	18	"A104"	"A104"	12785	13750	100	669	689	265	38	494	494	525	397	75	20	3	0	10987	12329	8148	66	2185	2185	2270	959	42	78	75	0	0.000	0.000	0.000	0.000	0.000	0.000	0.000	0.000	0.000	0.000	0.000	0.000	0.000	0.000	0.020	0.019	0.024	0.030	4.357	0.017	0.233	316	2384	100	175	8802	8977	195	10144	10339	Error	Error	-5.652	175	8802	195	10144	217635	3895894	0.413	10.489	0	0	0
1	2	18	"A104"	"A104"	13085	13750	100	639	652	240	36	492	492	511	200	39	39	16	0	8584	11372	8000	70	2174	2174	2256	893	39	83	80	0	0.000	0.000	0.000	0.000	0.000	0.000	0.000	0.000	0.000	0.000	0.000	0.000	0.000	0.000	0.023	0.017	0.024	0.030	4.264	0.015	0.156	316	2384	100	147	6410	6557	160	9198	9358	Error	Error	-5.446	147	6410	160	9198	206097	3593625	0.705	10.208	0	0	0
1	3	18	"A104"	"A104"	13385	13750	100	608	645	261	40	493	493	510	210	41	37	15	0	9647	11451	8553	74	2174	2174	2294	947	41	75	71	0	0.000	0.000	0.000	0.000	0.000	0.000	0.000	0.000	0.000	0.000	0.000	0.000	0.000	0.000	0.015	0.016	0.023	0.031	6.040	0.018	0.210	316	2384	100	115	7473	7588	152	9277	9429	Error	Error	-6.022	115	7473	152	9277	203685	3618404	0.643	9.669	0	0	0
1	4	18	"A105"	"A105"	13685	13750	100	754	765	260	33	483	483	507	201	39	58	31	0	17763	16367	9364	57	2198	2198	2258	682	30	89	83	0	0.000	0.000	0.000	0.000	0.000	0.000	0.000	0.000	0.000	0.000	0.000	0.000	0.000	0.000	0.017	0.020	0.022	0.026	4.191	0.015	0.211	316	2384	100	271	15565	15836	282	14169	14451	Error	Error	-5.844	271	15565	282	14169	241675	5171891	1.284	20.688	0	0	0
1	5	18	"A105"	"A105"	13985	13750	100	719	741	306	41	519	519	549	277	50	39	8	0	14854	16024	9914	61	2297	2297	2406	987	41	82	79	0	0.000	0.000	0.000	0.000	0.000	0.000	0.000	0.000	0.000	0.000	0.000	0.000	0.000	0.000	0.016	0.016	0.019	0.021	3.974	0.014	0.107	316	2384	100	200	12557	12757	222	13727	13949	Error	Error	-5.972	200	12557	222	13727	234229	5063714	0.693	13.797	0	0	0
1	6	18	"A105"	"A105"	14285	13750	100	695	735	267	36	510	510	531	242	45	44	17	0	14927	15683	9577	61	2246	2246	2331	808	34	86	79	0	0.000	0.000	0.000	0.000	0.000	0.000	0.000	0.000	0.000	0.000	0.000	0.000	0.000	0.000	0.015	0.017	0.020	0.025	3.875	0.015	0.184	316	2384	100	185	12681	12866	225	13437	13662	Error	Error	-6.099	185	12681	225	13437	232366	4955929	0.843	16.525	0	0	0
1	7	18	"A106"	"A106"	14585	13750	100	460	492	201	40	464	464	486	198	40	16	4	0	3041	3454	1664	48	2151	2151	2175	392	18	73	53	0	0.000	0.000	0.000	0.000	0.000	0.000	0.000	0.000	0.000	0.000	0.000	0.000	0.000	0.000	-0.004	0.021	0.140	0.140	4.682	0.014	0.005	316	2384	100	-4	890	886	28	1303	1331	Error	Error	Error	-4	890	28	1303	155442	1091459	0.030	3.263	0	0	0
1	8	18	"A106"	"A106"	14885	13745	100	475	506	246	48	463	463	486	198	40	19	5	0	3006	3333	1561	46	2176	2176	2201	374	16	72	55	0	0.000	0.000	0.000	0.000	0.000	0.000	0.000	0.000	0.000	0.000	0.000	0.000	0.000	0.000	0.014	0.037	0.155	0.148	5.102	0.018	0.006	316	2384	100	12	830	842	43	1157	1200	Error	Error	-6.112	12	830	43	1157	159820	1053261	0.101	3.027	0	0	0
1	9	18	"A106"	"A106"	15185	13745	100	525	539	189	35	475	475	499	215	43	19	2	0	2978	3313	1447	43	2220	2220	2241	375	16	67	50	0	0.000	0.000	0.000	0.000	0.000	0.000	0.000	0.000	0.000	0.000	0.000	0.000	0.000	0.000	0.066	0.059	0.161	0.159	5.044	0.024	0.011	316	2384	100	50	758	808	64	1093	1157	Error	Error	-3.922	50	758	64	1093	170167	1046750	0.186	2.859	0	0	0
1	10	18	"A107"	"A107"	15485	13745	100	552	592	267	45	496	496	531	306	57	17	3	0	4852	6704	5213	77	2236	2236	2306	1212	52	72	53	0	0.000	0.000	0.000	0.000	0.000	0.000	0.000	0.000	0.000	0.000	0.000	0.000	0.000	0.000	0.021	0.021	0.049	0.058	4.634	0.027	0.113	316	2384	100	56	2616	2672	96	4468	4564	Error	Error	-5.546	56	2616	96	4468	187145	2118332	0.199	3.629	0	0	0
1	11	18	"A107"	"A107"	15785	13745	100	574	595	218	36	500	500	526	214	40	24	6	0	5108	6865	5153	75	2275	2275	2296	400	17	90	80	0	0.000	0.000	0.000	0.000	0.000	0.000	0.000	0.000	0.000	0.000	0.000	0.000	0.000	0.000	0.026	0.021	0.051	0.051	5.296	0.016	0.057	316	2384	100	74	2833	2907	95	4590	4685	Error	Error	-5.259	74	2833	95	4590	188170	2169246	0.322	11.423	0	0	0
1	12	18	"A107"	"A107"	16085	13745	100	555	572	240	41	511	511	556	1051	189	0	0	0	4526	6227	4533	72	2274	2274	2306	584	25	85	74	0	0.000	0.000	0.000	0.000	0.000	0.000	0.000	0.000	0.000	0.000	0.000	0.000	0.000	0.000	0.020	0.015	0.053	0.051	5.359	0.131	0.043	316	2384	100	44	2252	2296	61	3953	4014	Error	Error	-5.678	44	2252	61	3953	180821	1967711	0.015	6.714	0	0	0
1	13	18	"A108"	"A108"	16385	13745	100	514	538	220	40	485	485	507	203	40	20	7	0	5548	7710	5872	76	2261	2261	2286	456	19	88	83	0	0.000	0.000	0.000	0.000	0.000	0.000	0.000	0.000	0.000	0.000	0.000	0.000	0.000	0.000	0.009	0.010	0.028	0.034	4.380	0.016	0.085	316	2384	100	29	3287	3316	53	5449	5502	Error	Error	-6.825	29	3287	53	5449	169910	2436507	0.153	11.895	0	0	0
1	14	18	"A108"	"A108"	16685	13745	100	590	615	275	44	527	527	541	236	43	22	7	0	5442	7550	5743	76	2346	2346	2369	452	19	86	80	0	0.000	0.000	0.000	0.000	0.000	0.000	0.000	0.000	0.000	0.000	0.000	0.000	0.000	0.000	0.020	0.017	0.039	0.045	4.472	0.019	0.088	316	2384	100	63	3096	3159	88	5204	5292	Error	Error	-5.619	63	3096	88	5204	194234	2385833	0.314	11.462	0	0	0
1	15	18	"A108"	"A108"	16985	13745	100	532	566	220	38	498	498	523	220	42	22	6	0	5252	7305	5540	75	2284	2284	2316	421	18	88	83	0	0.000	0.000	0.000	0.000	0.000	0.000	0.000	0.000	0.000	0.000	0.000	0.000	0.000	0.000	0.011	0.014	0.039	0.039	3.936	0.017	0.066	316	2384	100	34	2968	3002	68	5021	5089	Error	Error	-6.448	34	2968	68	5021	178835	2308235	0.195	11.850	0	0	0
1	16	18	"A109"	"A109"	17285	13740	100	542	558	207	37	493	493	520	222	42	19	5	0	3378	3857	1927	49	2304	2304	2339	420	17	76	62	0	0.000	0.000	0.000	0.000	0.000	0.000	0.000	0.000	0.000	0.000	0.000	0.000	0.000	0.000	0.046	0.042	0.121	0.116	5.240	0.024	0.018	316	2384	100	49	1074	1123	65	1553	1618	Error	Error	-4.454	49	1074	65	1553	176262	1218802	0.171	3.614	0	0	0
1	17	18	"A109"	"A109"	17585	13740	100	512	523	192	36	498	498	517	218	42	16	1	0	3360	3798	1939	51	2351	2351	2383	537	22	66	46	0	0.000	0.000	0.000	0.000	0.000	0.000	0.000	0.000	0.000	0.000	0.000	0.000	0.000	0.000	0.014	0.017	0.142	0.141	5.265	0.030	0.021	316	2384	100	14	1009	1023	25	1447	1472	Error	Error	-6.171	14	1009	25	1447	165289	1200073	0.028	2.635	0	0	0
1	18	18	"A109"	"A109"	17885	13740	100	537	564	216	38	524	524	546	226	41	19	4	0	3268	3578	1521	42	2410	2410	2444	480	19	69	43	0	0.000	0.000	0.000	0.000	0.000	0.000	0.000	0.000	0.000	0.000	0.000	0.000	0.000	0.000	0.015	0.034	0.210	0.189	4.422	0.086	0.111	316	2384	100	13	858	871	40	1168	1208	Error	Error	-6.044	13	858	40	1168	178223	1130776	0.080	2.363	0	0	0
1	1	19	"A110"	"A110"	12790	14050	100	553	583	212	36	481	481	505	210	41	28	7	0	5822	7835	5962	76	2052	2052	2077	422	20	89	84	0	0.000	0.000	0.000	0.000	0.000	0.000	0.000	0.000	0.000	0.000	0.000	0.000	0.000	0.000	0.019	0.018	0.034	0.038	4.227	0.014	0.067	316	2384	100	72	3770	3842	102	5783	5885	Error	Error	-5.710	72	3770	102	5783	184331	2475717	0.371	13.645	0	0	0
1	2	19	"A110"	"A110"	13090	14050	100	586	615	305	49	485	485	505	200	39	33	12	0	5848	8050	6375	79	2045	2045	2066	379	18	94	88	0	0.000	0.000	0.000	0.000	0.000	0.000	0.000	0.000	0.000	0.000	0.000	0.000	0.000	0.000	0.027	0.022	0.033	0.038	3.733	0.017	0.085	316	2384	100	101	3803	3904	130	6005	6135	Error	Error	-5.235	101	3803	130	6005	194306	2543948	0.550	15.789	0	0	0
1	3	19	"A110"	"A110"	13390	14050	100	580	608	251	41	463	463	485	267	55	26	6	0	5794	7999	6455	80	2004	2004	2063	841	40	86	78	0	0.000	0.000	0.000	0.000	0.000	0.000	0.000	0.000	0.000	0.000	0.000	0.000	0.000	0.000	0.031	0.024	0.038	0.038	3.942	0.031	0.149	316	2384	100	117	3790	3907	145	5995	6140	Error	Error	-5.018	117	3790	145	5995	192158	2527685	0.461	7.058	0	0	0
1	4	19	"A111"	"A111"	13690	14050	100	523	558	205	36	497	497	525	251	47	16	2	0	5212	6606	4549	68	2089	2089	2124	522	24	85	80	0	0.000	0.000	0.000	0.000	0.000	0.000	0.000	0.000	0.000	0.000	0.000	0.000	0.000	0.000	0.008	0.014	0.041	0.047	4.410	0.018	0.081	316	2384	100	26	3123	3149	61	4517	4578	Error	Error	-6.908	26	3123	61	4517	176377	2087347	0.131	8.586	0	0	0
1	5	19	"A111"	"A111"	13990	14050	100	690	709	257	36	527	527	558	239	42	35	12	0	5218	6898	5028	72	2192	2192	2215	448	20	91	82	0	0.000	0.000	0.000	0.000	0.000	0.000	0.000	0.000	0.000	0.000	0.000	0.000	0.000	0.000	0.054	0.039	0.059	0.057	3.730	0.026	0.119	316	2384	100	163	3026	3189	182	4706	4888	Error	Error	-4.214	163	3026	182	4706	223994	2179798	0.632	10.453	0	0	0
1	6	19	"A111"	"A111"	14290	14050	100	569	595	226	37	501	501	538	417	77	8	0	0	5187	6655	4855	72	2123	2123	2165	744	34	85	73	0	0.000	0.000	0.000	0.000	0.000	0.000	0.000	0.000	0.000	0.000	0.000	0.000	0.000	0.000	0.022	0.021	0.043	0.041	4.484	0.029	0.102	316	2384	100	68	3064	3132	94	4532	4626	Error	Error	-5.494	68	3064	94	4532	188096	2102846	0.137	6.035	0	0	0
1	7	19	"A112"	"A112"	14590	14045	100	672	698	242	34	511	511	549	675	122	3	0	0	10717	12859	7986	62	2186	2186	2260	1401	61	89	81	0	0.000	0.000	0.000	0.000	0.000	0.000	0.000	0.000	0.000	0.000	0.000	0.000	0.000	0.000	0.019	0.018	0.024	0.023	3.114	0.016	0.208	316	2384	100	161	8531	8692	187	10673	10860	Error	Error	-5.728	161	8531	187	10673	220527	4063389	0.221	7.565	0	0	0
1	8	19	"A112"	"A112"	14890	14045	100	640	677	265	39	530	530	554	210	37	32	12	0	9221	11490	7625	66	2246	2246	2276	434	19	95	90	0	0.000	0.000	0.000	0.000	0.000	0.000	0.000	0.000	0.000	0.000	0.000	0.000	0.000	0.000	0.016	0.016	0.023	0.022	4.548	0.015	0.139	316	2384	100	110	6975	7085	147	9244	9391	Error	Error	-5.987	110	6975	147	9244	213808	3630971	0.586	21.230	0	0	0
1	9	19	"A112"	"A112"	15190	14045	100	692	723	278	38	541	541	574	270	47	30	10	0	8624	10862	6924	63	2289	2289	2329	553	23	95	88	0	0.000	0.000	0.000	0.000	0.000	0.000	0.000	0.000	0.000	0.000	0.000	0.000	0.000	0.000	0.024	0.021	0.030	0.031	3.654	0.019	0.118	316	2384	100	151	6335	6486	182	8573	8755	Error	Error	-5.391	151	6335	182	8573	228346	3432489	0.552	15.430	0	0	0
1	10	19	"A113"	"A113"	15490	14045	100	614	642	244	38	486	486	512	248	48	34	6	0	6455	8490	6284	74	2177	2177	2191	431	19	90	86	0	0.000	0.000	0.000	0.000	0.000	0.000	0.000	0.000	0.000	0.000	0.000	0.000	0.000	0.000	0.030	0.025	0.038	0.036	4.968	0.018	0.112	316	2384	100	128	4278	4406	156	6313	6469	Error	Error	-5.063	128	4278	156	6313	202980	2682710	0.524	14.615	0	0	0
1	11	19	"A113"	"A113"	15790	14045	100	554	582	232	39	469	469	488	194	39	31	12	0	5041	7261	5712	78	2128	2128	2152	366	17	92	88	0	0.000	0.000	0.000	0.000	0.000	0.000	0.000	0.000	0.000	0.000	0.000	0.000	0.000	0.000	0.029	0.022	0.038	0.041	3.790	0.021	0.113	316	2384	100	85	2913	2998	113	5133	5246	Error	Error	-5.099	85	2913	113	5133	184011	2294515	0.485	13.959	0	0	0
1	12	19	"A113"	"A113"	16090	14045	100	566	608	246	40	483	483	504	217	43	27	9	0	5425	7330	5312	72	2175	2175	2203	404	18	93	88	0	0.000	0.000	0.000	0.000	0.000	0.000	0.000	0.000	0.000	0.000	0.000	0.000	0.000	0.000	0.026	0.024	0.047	0.043	4.167	0.021	0.095	316	2384	100	83	3250	3333	125	5155	5280	Error	Error	-5.291	83	3250	125	5155	192082	2316215	0.479	12.691	0	0	0
1	13	19	"A114"	"A114"	16390	14045	100	738	761	312	40	467	467	491	193	39	61	34	0	15261	16801	9062	53	2158	2158	2179	384	17	99	97	0	0.000	0.000	0.000	0.000	0.000	0.000	0.000	0.000	0.000	0.000	0.000	0.000	0.000	0.000	0.021	0.020	0.022	0.021	2.800	0.018	0.288	316	2384	100	271	13103	13374	294	14643	14937	Error	Error	-5.595	271	13103	294	14643	240586	5309144	1.399	38.078	0	0	0
1	14	19	"A114"	"A114"	16690	14045	100	719	753	444	58	474	474	496	230	46	52	23	0	17476	16491	8289	50	2185	2185	2214	536	24	95	93	0	0.000	0.000	0.000	0.000	0.000	0.000	0.000	0.000	0.000	0.000	0.000	0.000	0.000	0.000	0.016	0.020	0.020	0.020	2.681	0.020	0.185	316	2384	100	245	15291	15536	279	14306	14585	Error	Error	-5.964	245	15291	279	14306	237799	5211201	1.117	26.636	0	0	0
1	15	19	"A114"	"A114"	16990	14045	100	720	731	278	38	471	471	494	209	42	56	25	0	17145	16626	8184	49	2221	2221	2234	422	18	99	97	0	0.000	0.000	0.000	0.000	0.000	0.000	0.000	0.000	0.000	0.000	0.000	0.000	0.000	0.000	0.017	0.018	0.021	0.020	2.881	0.017	0.285	316	2384	100	249	14924	15173	260	14405	14665	Error	Error	-5.905	249	14924	260	14405	231020	5253810	1.134	34.104	0	0	0
1	16	19	"A115"	"A115"	17290	14040	100	536	563	224	39	480	480	504	252	50	20	4	0	5490	7142	5210	72	2227	2227	2251	390	17	87	82	0	0.000	0.000	0.000	0.000	0.000	0.000	0.000	0.000	0.000	0.000	0.000	0.000	0.000	0.000	0.017	0.017	0.038	0.045	5.178	0.017	0.040	316	2384	100	56	3263	3319	83	4915	4998	Error	Error	-5.865	56	3263	83	4915	177789	2256915	0.234	12.541	0	0	0
1	17	19	"A115"	"A115"	17585	14040	100	608	629	214	34	496	496	519	202	38	33	10	0	5493	7300	5274	72	2294	2294	2317	406	17	91	81	0	0.000	0.000	0.000	0.000	0.000	0.000	0.000	0.000	0.000	0.000	0.000	0.000	0.000	0.000	0.035	0.027	0.042	0.050	4.312	0.016	0.064	316	2384	100	112	3199	3311	133	5006	5139	Error	Error	-4.836	112	3199	133	5006	198823	2306746	0.545	12.273	0	0	0
1	18	19	"A115"	"A115"	17885	14040	100	589	590	207	35	520	520	545	210	38	22	4	0	5039	6129	3976	64	2364	2364	2381	383	16	89	81	0	0.000	0.000	0.000	0.000	0.000	0.000	0.000	0.000	0.000	0.000	0.000	0.000	0.000	0.000	0.026	0.019	0.054	0.056	4.755	0.014	0.033	316	2384	100	69	2675	2744	70	3765	3835	Error	Error	-5.277	69	2675	70	3765	186470	1936895	0.214	9.786	0	0	0
1	1	20	"A116"	"A116"	12795	14350	100	1094	1320	774	58	534	534	561	249	44	69	53	0	14937	14058	7234	51	2167	2167	2198	460	20	96	92	0	0.000	0.000	0.000	0.000	0.000	0.000	0.000	0.000	0.000	0.000	0.000	0.000	0.000	0.000	0.044	0.066	0.061	0.058	2.808	0.062	0.523	316	2384	100	560	12770	13330	786	11891	12677	Error	Error	-4.511	560	12770	786	11891	417218	4442377	3.048	25.783	0	0	0
1	2	20	"A116"	"A116"	13095	14350	100	996	1170	704	60	511	511	540	321	59	56	42	0	15795	15100	8018	53	2140	2140	2206	708	32	89	86	0	0.000	0.000	0.000	0.000	0.000	0.000	0.000	0.000	0.000	0.000	0.000	0.000	0.000	0.000	0.036	0.051	0.049	0.047	3.154	0.051	0.394	316	2384	100	485	13655	14140	659	12960	13619	Error	Error	-4.815	485	13655	659	12960	369731	4771556	1.963	18.212	0	0	0
1	3	20	"A116"	"A116"	13395	14350	100	825	1115	787	70	467	467	489	254	51	56	41	0	12671	14005	9491	67	2050	2050	2117	686	32	86	80	0	0.000	0.000	0.000	0.000	0.000	0.000	0.000	0.000	0.000	0.000	0.000	0.000	0.000	0.000	0.034	0.054	0.049	0.056	3.974	0.056	0.477	316	2384	100	358	10621	10979	648	11955	12603	Error	Error	-4.891	358	10621	648	11955	352344	4425647	2.465	17.329	0	0	0
1	4	20	"A117"	"A117"	13695	14350	100	546	587	262	44	513	513	554	462	83	4	0	0	3076	3328	1384	41	2166	2166	2236	1088	48	40	11	0	0.000	0.000	0.000	0.000	0.000	0.000	0.000	0.000	0.000	0.000	0.000	0.000	0.000	0.000	0.036	0.064	0.179	0.181	4.585	0.295	0.581	316	2384	100	33	910	943	74	1162	1236	Error	Error	-4.785	33	910	74	1162	185537	1051613	0.071	1.004	0	0	0
1	5	20	"A117"	"A117"	13995	14350	100	519	532	194	36	507	507	538	332	61	6	0	0	2883	3300	1549	46	2135	2135	2184	678	31	55	25	0	0.000	0.000	0.000	0.000	0.000	0.000	0.000	0.000	0.000	0.000	0.000	0.000	0.000	0.000	0.016	0.021	0.173	0.162	4.326	0.030	0.010	316	2384	100	12	748	760	25	1165	1190	Error	Error	-5.962	12	748	25	1165	168099	1042852	-0.018	1.646	0	0	0
1	6	20	"A117"	"A117"	14295	14350	100	545	550	196	35	504	504	537	334	62	8	0	0	3007	3339	1454	43	2173	2173	2206	624	28	61	31	0	0.000	0.000	0.000	0.000	0.000	0.000	0.000	0.000	0.000	0.000	0.000	0.000	0.000	0.000	0.049	0.039	0.141	0.160	4.688	0.188	0.227	316	2384	100	41	834	875	46	1166	1212	Error	Error	-4.346	41	834	46	1166	173833	1055034	0.039	1.816	0	0	0
1	7	20	"A118"	"A118"	14595	14345	100	553	588	232	39	504	504	523	209	39	24	8	0	5632	7370	5701	77	2165	2165	2181	364	16	90	82	0	0.000	0.000	0.000	0.000	0.000	0.000	0.000	0.000	0.000	0.000	0.000	0.000	0.000	0.000	0.014	0.016	0.039	0.040	4.461	0.018	0.103	316	2384	100	49	3467	3516	84	5205	5289	Error	Error	-6.145	49	3467	84	5205	185878	2328772	0.311	14.255	0	0	0
1	8	20	"A118"	"A118"	14890	14345	100	583	603	221	36	508	508	546	564	103	3	0	0	4703	6444	4961	76	2210	2210	2278	1287	56	72	49	0	0.000	0.000	0.000	0.000	0.000	0.000	0.000	0.000	0.000	0.000	0.000	0.000	0.000	0.000	0.030	0.022	0.045	0.050	3.955	0.033	0.097	316	2384	100	75	2493	2568	95	4234	4329	Error	Error	-5.055	75	2493	95	4234	190663	2036238	0.101	3.237	0	0	0
1	9	20	"A118"	"A118"	15190	14345	100	610	644	237	36	543	543	568	215	37	31	8	0	5119	6757	5417	80	2294	2294	2326	502	21	77	71	0	0.000	0.000	0.000	0.000	0.000	0.000	0.000	0.000	0.000	0.000	0.000	0.000	0.000	0.000	0.024	0.023	0.049	0.061	4.801	0.022	0.079	316	2384	100	67	2825	2892	101	4463	4564	Error	Error	-5.398	67	2825	101	4463	203376	2135113	0.353	8.827	0	0	0
1	10	20	"A119"	"A119"	15490	14345	100	567	588	207	35	541	541	564	226	40	19	2	0	4656	5212	2730	52	2273	2273	2309	490	21	82	76	0	0.000	0.000	0.000	0.000	0.000	0.000	0.000	0.000	0.000	0.000	0.000	0.000	0.000	0.000	0.011	0.016	0.064	0.067	6.509	0.027	0.048	316	2384	100	26	2383	2409	47	2939	2986	Error	Error	-6.518	26	2383	47	2939	185772	1647112	0.106	5.924	0	0	0
1	11	20	"A119"	"A119"	15790	14345	100	586	601	218	36	508	508	534	211	39	26	7	0	4686	5597	3382	60	2224	2224	2251	384	17	85	80	0	0.000	0.000	0.000	0.000	0.000	0.000	0.000	0.000	0.000	0.000	0.000	0.000	0.000	0.000	0.032	0.028	0.072	0.067	4.303	0.021	0.044	316	2384	100	78	2462	2540	93	3373	3466	Error	Error	-4.980	78	2462	93	3373	189988	1768777	0.318	8.714	0	0	0
1	12	20	"A119"	"A119"	16090	14345	100	538	549	184	33	524	524	542	214	39	13	2	0	4604	5419	3339	61	2262	2262	2345	1521	64	67	36	0	0.000	0.000	0.000	0.000	0.000	0.000	0.000	0.000	0.000	0.000	0.000	0.000	0.000	0.000	0.006	0.008	0.049	0.058	4.209	0.010	0.014	316	2384	100	14	2342	2356	25	3157	3182	Error	Error	-7.386	14	2342	25	3157	173407	1712377	0.033	2.021	0	0	0
1	13	20	"A120"	"A120"	16390	14345	100	507	511	177	34	479	479	499	256	51	10	0	0	3646	4044	2074	51	2164	2164	2183	423	19	83	70	0	0.000	0.000	0.000	0.000	0.000	0.000	0.000	0.000	0.000	0.000	0.000	0.000	0.000	0.000	0.019	0.017	0.078	0.079	5.168	0.046	0.040	316	2384	100	28	1482	1510	32	1880	1912	Error	Error	-5.726	28	1482	32	1880	161517	1277803	0.047	4.400	0	0	0
1	14	20	"A120"	"A120"	16690	14345	100	528	541	190	35	490	490	509	194	38	22	4	0	3621	4179	2313	55	2216	2216	2236	372	16	84	73	0	0.000	0.000	0.000	0.000	0.000	0.000	0.000	0.000	0.000	0.000	0.000	0.000	0.000	0.000	0.027	0.026	0.088	0.098	4.362	0.027	0.041	316	2384	100	38	1405	1443	51	1963	2014	Error	Error	-5.208	38	1405	51	1963	170973	1320552	0.165	5.223	0	0	0
1	15	20	"A120"	"A120"	16990	14345	100	538	563	233	41	477	477	498	190	38	25	8	0	3709	4186	2132	50	2212	2212	2227	374	16	85	76	0	0.000	0.000	0.000	0.000	0.000	0.000	0.000	0.000	0.000	0.000	0.000	0.000	0.000	0.000	0.041	0.044	0.096	0.098	5.086	0.025	0.029	316	2384	100	61	1497	1558	86	1974	2060	Error	Error	-4.617	61	1497	86	1974	177970	1322877	0.342	5.238	0	0	0
1	16	20	"A121"	"A121"	17290	14340	100	682	696	264	37	501	501	526	206	39	45	21	0	10054	13954	10504	75	2301	2301	2351	627	26	92	84	0	0.000	0.000	0.000	0.000	0.000	0.000	0.000	0.000	0.000	0.000	0.000	0.000	0.000	0.000	0.023	0.017	0.024	0.029	4.072	0.015	0.249	316	2384	100	181	7753	7934	195	11653	11848	Error	Error	-5.421	181	7753	195	11653	219831	4409572	0.825	18.506	0	0	0
1	17	20	"A121"	"A121"	17590	14340	100	684	718	276	38	503	503	523	194	37	49	24	0	10194	13991	10714	76	2324	2324	2345	416	17	94	88	0	0.000	0.000	0.000	0.000	0.000	0.000	0.000	0.000	0.000	0.000	0.000	0.000	0.000	0.000	0.023	0.018	0.024	0.027	3.706	0.016	0.276	316	2384	100	181	7870	8051	215	11667	11882	Error	Error	-5.442	181	7870	215	11667	226791	4421139	1.005	27.995	0	0	0
1	18	20	"A121"	"A121"	17890	14340	100	684	708	262	37	533	533	552	207	37	41	17	0	10147	13171	9787	74	2422	2422	2463	772	31	88	81	0	0.000	0.000	0.000	0.000	0.000	0.000	0.000	0.000	0.000	0.000	0.000	0.000	0.000	0.000	0.020	0.016	0.022	0.027	4.438	0.016	0.187	316	2384	100	151	7725	7876	175	10749	10924	Error	Error	-5.677	151	7725	175	10749	223582	4161963	0.754	13.870	0	0	0
1	1	21	"Blank"	"Blank"	12795	14650	100	480	510	187	36	524	524	545	223	40	10	1	0	2351	2388	391	16	2398	2398	2446	582	23	6	0	0	0.000	0.000	0.000	0.000	0.000	0.000	0.000	0.000	0.000	0.000	0.000	0.000	0.000	0.000	0.936	1.400	0.520	0.551	3.876	0.114	0.084	316	2384	100	-44	-47	-91	-14	-10	-24	Error	Error	-0.095	-44	-47	-14	-10	161244	754568	-0.157	-0.100	0	0	0
1	2	21	"Blank"	"Blank"	13095	14650	100	486	510	182	35	525	525	545	237	43	8	1	0	2299	2341	389	16	2393	2393	2408	421	17	15	0	0	0.000	0.000	0.000	0.000	0.000	0.000	0.000	0.000	0.000	0.000	0.000	0.000	0.000	0.000	0.415	0.288	0.450	0.444	4.390	0.182	0.029	316	2384	100	-39	-94	-133	-15	-52	-67	Error	Error	-1.269	-39	-94	-15	-52	161091	739835	-0.148	-0.159	0	0	0
1	3	21	"Blank"	"Blank"	13395	14650	100	492	497	167	33	530	530	552	229	41	6	0	0	2312	2314	358	15	2391	2391	2410	431	17	7	0	0	0.000	0.000	0.000	0.000	0.000	0.000	0.000	0.000	0.000	0.000	0.000	0.000	0.000	0.000	0.481	0.429	0.513	0.469	4.575	0.043	0.004	316	2384	100	-38	-79	-117	-33	-77	-110	Error	Error	-1.056	-38	-79	-33	-77	157029	731260	-0.240	-0.223	0	0	0
1	4	21	"Blank"	"Blank"	13695	14650	100	569	590	225	38	567	567	593	242	40	14	4	0	2418	2463	426	17	2480	2480	2510	470	18	13	1	0	0.000	0.000	0.000	0.000	0.000	0.000	0.000	0.000	0.000	0.000	0.000	0.000	0.000	0.000	-0.032	-1.353	0.506	0.543	4.609	0.112	0.028	316	2384	100	2	-62	-60	23	-17	6	Error	Error	Error	2	-62	23	-17	186577	778323	-0.012	-0.100	0	0	0
1	5	21	"Blank"	"Blank"	13995	14650	100	496	517	192	37	520	520	548	259	47	10	0	0	2334	2324	387	16	2380	2380	2417	544	22	5	0	0	0.000	0.000	0.000	0.000	0.000	0.000	0.000	0.000	0.000	0.000	0.000	0.000	0.000	0.000	0.522	0.054	0.452	0.507	5.498	0.076	0.014	316	2384	100	-24	-46	-70	-3	-56	-59	Error	Error	-0.939	-24	-46	-3	-56	163475	734253	-0.120	-0.171	0	0	0
1	6	21	"Blank"	"Blank"	14295	14650	100	504	524	202	38	482	482	510	203	39	19	5	0	2350	2371	423	17	2309	2309	2335	438	18	17	2	0	0.000	0.000	0.000	0.000	0.000	0.000	0.000	0.000	0.000	0.000	0.000	0.000	0.000	0.000	0.537	0.677	0.537	0.592	4.473	0.073	0.016	316	2384	100	22	41	63	42	62	104	Error	Error	-0.898	22	41	42	62	165700	749093	0.069	0.082	0	0	0
1	7	21	"Blank"	"Blank"	14595	14645	100	474	517	195	37	508	508	522	191	36	16	4	0	2395	2407	384	15	2357	2357	2375	382	16	17	2	0	0.000	0.000	0.000	0.000	0.000	0.000	0.000	0.000	0.000	0.000	0.000	0.000	0.000	0.000	-0.895	0.180	0.414	0.460	4.214	0.033	0.003	316	2384	100	-34	38	4	9	50	59	Error	Error	Error	-34	38	9	50	163361	760643	-0.026	0.084	0	0	0
1	8	21	"Blank"	"Blank"	14895	14645	100	482	509	197	38	511	511	532	210	39	13	3	0	2433	2427	384	15	2419	2419	2439	426	17	13	1	0	0.000	0.000	0.000	0.000	0.000	0.000	0.000	0.000	0.000	0.000	0.000	0.000	0.000	0.000	-2.071	-0.250	0.441	0.473	4.826	0.065	0.011	316	2384	100	-29	14	-15	-2	8	6	Error	Error	Error	-29	14	-2	8	160899	766974	-0.110	-0.028	0	0	0
1	9	21	"Blank"	"Blank"	15195	14645	100	534	556	224	40	542	542	615	1505	244	0	0	0	2435	2542	1947	76	2479	2479	2576	1654	64	0	0	0	0.000	0.000	0.000	0.000	0.000	0.000	0.000	0.000	0.000	0.000	0.000	0.000	0.000	0.000	0.182	0.222	0.475	0.503	5.001	0.829	0.742	316	2384	100	-8	-44	-52	14	63	77	Error	Error	-2.459	-8	-44	14	63	175741	803194	-0.039	-0.021	0	0	0
1	10	21	"Blank"	"Blank"	15495	14645	100	516	535	195	36	548	548	565	207	36	13	2	0	2490	2508	448	17	2493	2493	2523	629	24	7	0	0	0.000	0.000	0.000	0.000	0.000	0.000	0.000	0.000	0.000	0.000	0.000	0.000	0.000	0.000	10.667	-0.867	0.434	0.419	4.628	0.006	0.001	316	2384	100	-32	-3	-35	-13	15	2	Error	Error	3.415	-32	-3	-13	15	169129	792629	-0.145	-0.024	0	0	0
1	11	21	"Blank"	"Blank"	15795	14645	100	561	570	213	37	528	528	553	218	39	19	5	0	2487	2511	394	15	2468	2468	2493	494	19	14	1	0	0.000	0.000	0.000	0.000	0.000	0.000	0.000	0.000	0.000	0.000	0.000	0.000	0.000	0.000	1.737	0.977	0.442	0.545	4.797	0.068	0.012	316	2384	100	33	19	52	42	43	85	Error	Error	0.796	33	19	42	43	180051	793399	0.078	0.036	0	0	0
1	12	21	"Blank"	"Blank"	16095	14645	100	514	563	291	51	519	519	541	213	39	17	4	0	2440	2532	798	31	2432	2432	2462	439	17	16	3	0	0.000	0.000	0.000	0.000	0.000	0.000	0.000	0.000	0.000	0.000	0.000	0.000	0.000	0.000	-0.625	0.440	0.408	0.491	4.352	0.225	0.194	316	2384	100	-5	8	3	44	100	144	Error	Error	Error	-5	8	44	100	178015	800197	0.103	0.159	0	0	0
1	13	21	"Blank"	"Blank"	16395	14645	100	579	626	300	47	588	588	612	232	37	14	4	0	2641	2663	543	20	2611	2611	2633	470	17	15	4	0	0.000	0.000	0.000	0.000	0.000	0.000	0.000	0.000	0.000	0.000	0.000	0.000	0.000	0.000	-0.300	0.731	0.406	0.449	4.567	0.190	0.070	316	2384	100	-9	30	21	38	52	90	Error	Error	Error	-9	30	38	52	197952	841651	0.060	0.064	0	0	0
1	14	21	"Blank"	"Blank"	16695	14645	100	596	622	212	34	557	557	579	210	36	24	6	0	2599	2667	425	15	2555	2555	2579	656	25	11	0	0	0.000	0.000	0.000	0.000	0.000	0.000	0.000	0.000	0.000	0.000	0.000	0.000	0.000	0.000	0.886	0.580	0.512	0.548	5.037	0.102	0.027	316	2384	100	39	44	83	65	112	177	Error	Error	-0.174	39	44	65	112	196425	842739	0.205	0.134	0	0	0
1	15	21	"Blank"	"Blank"	16995	14645	100	513	538	199	36	540	540	568	235	41	12	1	0	2530	2550	400	15	2542	2542	2564	439	17	14	2	0	0.000	0.000	0.000	0.000	0.000	0.000	0.000	0.000	0.000	0.000	0.000	0.000	0.000	0.000	2.250	-0.250	0.458	0.416	3.372	0.037	0.003	316	2384	100	-27	-12	-39	-2	8	6	Error	Error	1.170	-27	-12	-2	8	170144	805849	-0.128	-0.032	0	0	0
1	16	21	"Blank"	"Blank"	17295	14640	100	495	513	182	35	519	519	538	194	36	14	2	0	2462	2490	408	16	2487	2487	2512	417	16	15	2	0	0.000	0.000	0.000	0.000	0.000	0.000	0.000	0.000	0.000	0.000	0.000	0.000	0.000	0.000	0.960	-2.000	0.447	0.482	4.548	0.022	0.001	316	2384	100	-24	-25	-49	-6	3	-3	Error	Error	-0.059	-24	-25	-6	3	162114	786852	-0.129	-0.053	0	0	0
1	17	21	"Blank"	"Blank"	17595	14640	100	495	519	196	37	518	518	539	197	36	12	3	0	2506	2520	410	16	2524	2524	2530	416	16	17	1	0	0.000	0.000	0.000	0.000	0.000	0.000	0.000	0.000	0.000	0.000	0.000	0.000	0.000	0.000	1.278	-0.250	0.413	0.395	4.669	0.039	0.004	316	2384	100	-23	-18	-41	1	-4	-3	Error	Error	0.354	-23	-18	1	-4	163908	796209	-0.102	-0.024	0	0	0
1	18	21	"Blank"	"Blank"	17895	14640	100	551	565	187	33	566	566	582	203	34	10	3	0	2622	2659	416	15	2667	2667	2687	442	16	12	2	0	0.000	0.000	0.000	0.000	0.000	0.000	0.000	0.000	0.000	0.000	0.000	0.000	0.000	0.000	0.333	0.125	0.434	0.465	4.522	0.071	0.014	316	2384	100	-15	-45	-60	-1	-8	-9	Error	Error	-1.585	-15	-45	-1	-8	178634	840285	-0.084	-0.063	0	0	0
