# Supplementary material for: Application of hybridization control probe to increase accuracy on ligation detection or minisequencing diagnostic microarrays
Source: BMC Res Notes. 2009 Dec 14;2:249. doi: 10.1186/1756-0500-2-249 (PMC2799435; doi:10.1186/1756-0500-2-249)
Supplement: Additional file 3 — Gpr_files. Zip-compressed file containing raw microarray data in GenePix results format (.gpr) and GAL (GenePix Array List) files. [file 1756-0500-2-249-S3.ZIP › gpr_files/slide2/lasi2_5-16.gpr]

ATF	1.0
30	76    
"Type=GenePix Results 3"
"DateTime=2009/03/31 15:08:42"
"Settings=C:\Axon\Data\HPV\310309\lasi2.gps"
"GalFile=C:\Axon\Data\HPV\ArrayIt_032009_InstiBioGalfile.gal"
"ArrayOfArrays=5-16"
"PixelSize=5"
"Wavelengths=532	488"
"ImageFiles=C:\Axon\Data\HPV\310309\lasi2.tif 2	C:\Axon\Data\HPV\310309\lasi2.tif 3"
"NormalizationMethod=None"
"NormalizationFactors=1	1"
"JpegImage="
"StdDev=Type 1"
"RatioFormulations=W1/W3 (#1/532)	W1/W4 (#1/488)	W3/W4 (532/488)"
"FeatureType=Circular"
"Barcode="
"BackgroundSubtraction=LocalFeature"
"ImageOrigin=0, 0"
"JpegOrigin=0, 0"
"Creator=GenePix Pro 6.1.0.2"
"Scanner=GenePix 4200A 01 Autoloader [2]"
"FocusPosition=0"
"Temperature=24.25"
"LinesAveraged=2"
"Comment="
"PMTGain=580	550"
"ScanPower=100	100"
"LaserPower=2.68311	2.56775"
"Filters=Standard Green	Standard Blue"
"ScanRegion=600,16,3776,13800"
"Supplier="
"Block"	"Column"	"Row"	"Name"	"ID"	"X"	"Y"	"Dia."	"F532 Median"	"F532 Mean"	"F532 SD"	"F532 CV"	"B532"	"B532 Median"	"B532 Mean"	"B532 SD"	"B532 CV"	"% > B532+1SD"	"% > B532+2SD"	"F532 % Sat."	"F488 Median"	"F488 Mean"	"F488 SD"	"F488 CV"	"B488"	"B488 Median"	"B488 Mean"	"B488 SD"	"B488 CV"	"% > B488+1SD"	"% > B488+2SD"	"F488 % Sat."	"Ratio of Medians (#1/532)"	"Ratio of Means (#1/532)"	"Median of Ratios (#1/532)"	"Mean of Ratios (#1/532)"	"Ratios SD (#1/532)"	"Rgn Ratio (#1/532)"	"Rgn R2 (#1/532)"	"Ratio of Medians (#1/488)"	"Ratio of Means (#1/488)"	"Median of Ratios (#1/488)"	"Mean of Ratios (#1/488)"	"Ratios SD (#1/488)"	"Rgn Ratio (#1/488)"	"Rgn R2 (#1/488)"	"Ratio of Medians (532/488)"	"Ratio of Means (532/488)"	"Median of Ratios (532/488)"	"Mean of Ratios (532/488)"	"Ratios SD (532/488)"	"Rgn Ratio (532/488)"	"Rgn R2 (532/488)"	"F Pixels"	"B Pixels"	"Circularity"	"Sum of Medians (#1/532)"	"Sum of Medians (#1/488)"	"Sum of Medians (532/488)"	"Sum of Means (#1/532)"	"Sum of Means (#1/488)"	"Sum of Means (532/488)"	"Log Ratio (#1/532)"	"Log Ratio (#1/488)"	"Log Ratio (532/488)"	"F532 Median - B532"	"F488 Median - B488"	"F532 Mean - B532"	"F488 Mean - B488"	"F532 Total Intensity"	"F488 Total Intensity"	"SNR 532"	"SNR 488"	"Flags"	"Normalize"	"Autoflag"
1	1	1	"A1"	"A1"	3820	17605	100	513	568	280	49	382	382	424	305	71	27	8	0	11683	13467	8936	66	1475	1475	1554	670	43	88	81	0	0.000	0.000	0.000	0.000	0.000	0.000	0.000	0.000	0.000	0.000	0.000	0.000	0.000	0.000	0.013	0.016	0.021	0.019	3.512	0.018	0.101	316	2384	100	131	10208	10339	186	11992	12178	Error	Error	-6.284	131	10208	186	11992	179345	4255726	0.472	17.781	0	0	0
1	2	1	"A1"	"A1"	4115	17600	100	515	548	251	45	362	362	395	221	55	39	13	0	10053	11610	8156	70	1447	1447	1517	617	40	82	75	0	0.000	0.000	0.000	0.000	0.000	0.000	0.000	0.000	0.000	0.000	0.000	0.000	0.000	0.000	0.018	0.018	0.024	0.028	4.993	0.017	0.207	316	2384	100	153	8606	8759	186	10163	10349	Error	Error	-5.814	153	8606	186	10163	173061	3668895	0.692	16.358	0	0	0
1	3	1	"A1"	"A1"	4415	17600	100	524	555	305	54	363	363	391	242	61	37	10	0	10324	11558	8148	70	1443	1443	1493	466	31	86	78	0	0.000	0.000	0.000	0.000	0.000	0.000	0.000	0.000	0.000	0.000	0.000	0.000	0.000	0.000	0.018	0.019	0.022	0.028	3.905	0.018	0.219	316	2384	100	161	8881	9042	192	10115	10307	Error	Error	-5.786	161	8881	192	10115	175440	3652334	0.678	21.599	0	0	0
1	4	1	"A2"	"A2"	4715	17600	100	553	640	554	86	366	366	401	277	69	39	13	0	15598	14017	8809	62	1480	1480	1586	837	52	81	76	0	0.000	0.000	0.000	0.000	0.000	0.000	0.000	0.000	0.000	0.000	0.000	0.000	0.000	0.000	0.013	0.022	0.022	0.023	3.653	0.024	0.238	316	2384	100	187	14118	14305	274	12537	12811	Error	Error	-6.238	187	14118	274	12537	202093	4429500	0.863	14.852	0	0	0
1	5	1	"A2"	"A2"	5015	17600	100	593	617	273	44	394	394	447	363	81	26	3	0	16570	14675	9212	62	1511	1511	1652	965	58	81	74	0	0.000	0.000	0.000	0.000	0.000	0.000	0.000	0.000	0.000	0.000	0.000	0.000	0.000	0.000	0.013	0.017	0.019	0.023	4.399	0.016	0.140	316	2384	100	199	15059	15258	223	13164	13387	Error	Error	-6.242	199	15059	223	13164	195044	4637422	0.468	13.495	0	0	0
1	6	1	"A2"	"A2"	5315	17600	100	574	626	317	50	384	384	419	332	79	30	7	0	18470	15737	9312	59	1516	1516	1628	833	51	84	79	0	0.000	0.000	0.000	0.000	0.000	0.000	0.000	0.000	0.000	0.000	0.000	0.000	0.000	0.000	0.011	0.017	0.018	0.020	3.484	0.017	0.263	316	2384	100	190	16954	17144	242	14221	14463	Error	Error	-6.479	190	16954	242	14221	197921	4972991	0.623	16.938	0	0	0
1	7	1	"A3"	"A3"	5615	17600	100	535	586	471	80	389	389	421	251	59	32	9	0	9390	9721	5497	56	1528	1528	1590	520	32	89	84	0	0.000	0.000	0.000	0.000	0.000	0.000	0.000	0.000	0.000	0.000	0.000	0.000	0.000	0.000	0.019	0.024	0.027	0.030	3.949	0.024	0.121	316	2384	100	146	7862	8008	197	8193	8390	Error	Error	-5.751	146	7862	197	8193	185076	3071925	0.657	15.637	0	0	0
1	8	1	"A3"	"A3"	5915	17600	100	549	597	253	42	419	419	440	191	43	42	19	0	8360	10042	6743	67	1607	1607	1671	509	30	86	80	0	0.000	0.000	0.000	0.000	0.000	0.000	0.000	0.000	0.000	0.000	0.000	0.000	0.000	0.000	0.019	0.021	0.028	0.033	4.442	0.020	0.226	316	2384	100	130	6753	6883	178	8435	8613	Error	Error	-5.699	130	6753	178	8435	188757	3173408	0.822	16.446	0	0	0
1	9	1	"A3"	"A3"	6215	17600	100	592	625	289	46	432	432	461	252	54	32	12	0	10098	10247	6179	60	1653	1653	1708	572	33	87	82	0	0.000	0.000	0.000	0.000	0.000	0.000	0.000	0.000	0.000	0.000	0.000	0.000	0.000	0.000	0.019	0.022	0.029	0.029	4.238	0.020	0.167	316	2384	100	160	8445	8605	193	8594	8787	Error	Error	-5.722	160	8445	193	8594	197386	3237949	0.651	14.928	0	0	0
1	10	1	"A4"	"A4"	6515	17595	100	547	559	225	40	437	437	462	234	50	26	7	0	7187	7448	4724	63	1653	1653	1724	614	35	78	69	0	0.000	0.000	0.000	0.000	0.000	0.000	0.000	0.000	0.000	0.000	0.000	0.000	0.000	0.000	0.020	0.021	0.031	0.038	5.017	0.019	0.082	316	2384	100	110	5534	5644	122	5795	5917	Error	Error	-5.653	110	5534	122	5795	176714	2353478	0.415	9.322	0	0	0
1	11	1	"A4"	"A4"	6815	17595	100	551	579	253	43	415	415	440	194	44	41	17	0	7562	7946	4743	59	1616	1616	1675	509	30	82	77	0	0.000	0.000	0.000	0.000	0.000	0.000	0.000	0.000	0.000	0.000	0.000	0.000	0.000	0.000	0.023	0.026	0.038	0.041	4.706	0.024	0.169	316	2384	100	136	5946	6082	164	6330	6494	Error	Error	-5.450	136	5946	164	6330	183007	2510974	0.716	12.320	0	0	0
1	12	1	"A4"	"A4"	7115	17595	100	540	588	436	74	421	421	454	217	47	37	12	0	8432	7986	4722	59	1633	1633	1699	585	34	82	76	0	0.000	0.000	0.000	0.000	0.000	0.000	0.000	0.000	0.000	0.000	0.000	0.000	0.000	0.000	0.018	0.026	0.033	0.036	3.852	0.029	0.129	316	2384	100	119	6799	6918	167	6353	6520	Error	Error	-5.836	119	6799	167	6353	185790	2523495	0.618	10.747	0	0	0
1	13	1	"A5"	"A5"	7415	17595	100	439	477	203	42	422	422	446	223	50	16	6	0	3162	4474	3679	82	1618	1618	1664	427	25	79	68	0	0.000	0.000	0.000	0.000	0.000	0.000	0.000	0.000	0.000	0.000	0.000	0.000	0.000	0.000	0.011	0.019	0.065	0.064	5.504	0.022	0.071	316	2384	100	17	1544	1561	55	2856	2911	Error	Error	-6.505	17	1544	55	2856	150809	1413748	0.139	6.581	0	0	0
1	14	1	"A5"	"A5"	7715	17595	100	451	545	713	130	409	409	437	195	44	22	8	0	3588	4598	3731	81	1627	1627	1668	372	22	82	75	0	0.000	0.000	0.000	0.000	0.000	0.000	0.000	0.000	0.000	0.000	0.000	0.000	0.000	0.000	0.021	0.046	0.068	0.068	5.366	0.059	0.112	316	2384	100	42	1961	2003	136	2971	3107	Error	Error	-5.545	42	1961	136	2971	172085	1452978	0.554	7.876	0	0	0
1	15	1	"A5"	"A5"	8015	17595	100	456	503	205	40	420	420	443	199	44	21	7	0	3687	5260	4252	80	1629	1629	1669	410	24	86	79	0	0.000	0.000	0.000	0.000	0.000	0.000	0.000	0.000	0.000	0.000	0.000	0.000	0.000	0.000	0.017	0.023	0.041	0.043	5.781	0.023	0.085	316	2384	100	36	2058	2094	83	3631	3714	Error	Error	-5.837	36	2058	83	3631	159027	1662252	0.302	8.759	0	0	0
1	16	1	"A6"	"A6"	8315	17595	100	549	573	237	41	426	426	467	549	117	5	0	0	9387	8820	5057	57	1706	1706	1787	795	44	81	79	0	0.000	0.000	0.000	0.000	0.000	0.000	0.000	0.000	0.000	0.000	0.000	0.000	0.000	0.000	0.016	0.021	0.028	0.030	3.916	0.022	0.180	316	2384	100	123	7681	7804	147	7114	7261	Error	Error	-5.965	123	7681	147	7114	181048	2787246	0.193	8.847	0	0	0
1	17	1	"A6"	"A6"	8615	17595	100	586	620	256	41	441	441	497	635	127	6	0	0	8734	10075	6111	60	1741	1741	1825	804	44	89	84	0	0.000	0.000	0.000	0.000	0.000	0.000	0.000	0.000	0.000	0.000	0.000	0.000	0.000	0.000	0.021	0.021	0.031	0.029	3.432	0.021	0.194	316	2384	100	145	6993	7138	179	8334	8513	Error	Error	-5.592	145	6993	179	8334	195858	3183661	0.194	10.261	0	0	0
1	18	1	"A6"	"A6"	8915	17595	100	548	601	263	43	419	419	460	760	165	4	0	0	8285	9588	6112	63	1736	1736	1794	497	27	88	84	0	0.000	0.000	0.000	0.000	0.000	0.000	0.000	0.000	0.000	0.000	0.000	0.000	0.000	0.000	0.020	0.023	0.028	0.029	3.635	0.024	0.264	316	2384	100	129	6549	6678	182	7852	8034	Error	Error	-5.666	129	6549	182	7852	189887	3029700	0.186	15.682	0	0	0
1	1	2	"A7"	"A7"	3820	17900	100	413	453	213	47	369	369	401	225	56	24	4	0	3396	5024	4026	80	1407	1407	1489	516	34	76	66	0	0.000	0.000	0.000	0.000	0.000	0.000	0.000	0.000	0.000	0.000	0.000	0.000	0.000	0.000	0.022	0.023	0.050	0.055	5.796	0.021	0.054	316	2384	100	44	1989	2033	84	3617	3701	Error	Error	-5.498	44	1989	84	3617	143075	1587522	0.231	6.851	0	0	0
1	2	2	"A7"	"A7"	4120	17900	100	425	465	231	49	367	367	411	492	119	5	0	0	3036	4724	4090	86	1410	1410	1525	897	58	62	48	0	0.000	0.000	0.000	0.000	0.000	0.000	0.000	0.000	0.000	0.000	0.000	0.000	0.000	0.000	0.036	0.030	0.056	0.067	6.855	0.026	0.106	316	2384	100	58	1626	1684	98	3314	3412	Error	Error	-4.809	58	1626	98	3314	146922	1492876	0.110	3.566	0	0	0
1	3	2	"A7"	"A7"	4420	17900	100	452	483	264	54	367	367	397	228	57	26	7	0	3679	5548	4429	79	1423	1423	1508	632	41	72	64	0	0.000	0.000	0.000	0.000	0.000	0.000	0.000	0.000	0.000	0.000	0.000	0.000	0.000	0.000	0.038	0.028	0.052	0.063	6.006	0.031	0.105	316	2384	100	85	2256	2341	116	4125	4241	Error	Error	-4.730	85	2256	116	4125	152645	1753072	0.377	6.392	0	0	0
1	4	2	"A8"	"A8"	4720	17900	100	502	527	243	46	359	359	394	218	55	35	12	0	7820	8061	5638	69	1456	1456	1577	878	55	75	70	0	0.000	0.000	0.000	0.000	0.000	0.000	0.000	0.000	0.000	0.000	0.000	0.000	0.000	0.000	0.022	0.025	0.033	0.043	5.369	0.021	0.178	316	2384	100	143	6364	6507	168	6605	6773	Error	Error	-5.476	143	6364	168	6605	166689	2547427	0.610	7.385	0	0	0
1	5	2	"A8"	"A8"	5020	17900	100	490	536	265	49	383	383	439	418	95	12	2	0	6570	8762	6865	78	1471	1471	1687	1643	97	75	67	0	0.000	0.000	0.000	0.000	0.000	0.000	0.000	0.000	0.000	0.000	0.000	0.000	0.000	0.000	0.021	0.021	0.026	0.035	5.711	0.019	0.067	316	2384	100	107	5099	5206	153	7291	7444	Error	Error	-5.575	107	5099	153	7291	169480	2768829	0.232	4.306	0	0	0
1	6	2	"A8"	"A8"	5320	17900	100	469	498	230	46	367	367	409	295	72	22	2	0	6115	7446	5354	71	1448	1448	1653	1521	92	76	69	0	0.000	0.000	0.000	0.000	0.000	0.000	0.000	0.000	0.000	0.000	0.000	0.000	0.000	0.000	0.022	0.022	0.035	0.037	4.293	0.017	0.090	316	2384	100	102	4667	4769	131	5998	6129	Error	Error	-5.516	102	4667	131	5998	157299	2352823	0.302	3.809	0	0	0
1	7	2	"A9"	"A9"	5620	17900	100	451	516	266	51	364	364	395	201	50	33	12	0	7640	8482	5818	68	1464	1464	1546	618	39	79	75	0	0.000	0.000	0.000	0.000	0.000	0.000	0.000	0.000	0.000	0.000	0.000	0.000	0.000	0.000	0.014	0.022	0.027	0.030	4.593	0.024	0.209	316	2384	100	87	6176	6263	152	7018	7170	Error	Error	-6.150	87	6176	152	7018	163050	2680210	0.602	11.223	0	0	0
1	8	2	"A9"	"A9"	5920	17900	100	534	565	275	48	398	398	428	264	61	31	8	0	6588	8282	6105	73	1536	1536	1650	864	52	76	72	0	0.000	0.000	0.000	0.000	0.000	0.000	0.000	0.000	0.000	0.000	0.000	0.000	0.000	0.000	0.027	0.025	0.033	0.044	4.974	0.022	0.175	316	2384	100	136	5052	5188	167	6746	6913	Error	Error	-5.215	136	5052	167	6746	178677	2617045	0.519	7.676	0	0	0
1	9	2	"A9"	"A9"	6220	17900	100	551	580	250	43	415	415	448	212	47	37	12	0	7814	8551	5955	69	1577	1577	1662	731	43	78	73	0	0.000	0.000	0.000	0.000	0.000	0.000	0.000	0.000	0.000	0.000	0.000	0.000	0.000	0.000	0.022	0.024	0.030	0.039	4.458	0.020	0.171	316	2384	100	136	6237	6373	165	6974	7139	Error	Error	-5.519	136	6237	165	6974	183188	2701976	0.623	9.424	0	0	0
1	10	2	"A10"	"A10"	6520	17895	100	533	567	290	51	406	406	443	224	50	31	12	0	7959	8929	6929	77	1586	1586	1795	1531	85	64	60	0	0.000	0.000	0.000	0.000	0.000	0.000	0.000	0.000	0.000	0.000	0.000	0.000	0.000	0.000	0.020	0.022	0.030	0.048	5.949	0.022	0.259	316	2384	100	127	6373	6500	161	7343	7504	Error	Error	-5.649	127	6373	161	7343	179075	2821502	0.554	4.660	0	0	0
1	11	2	"A10"	"A10"	6820	17895	100	527	559	252	45	414	414	447	384	85	14	1	0	7539	8755	6787	77	1590	1590	1782	1800	101	67	64	0	0.000	0.000	0.000	0.000	0.000	0.000	0.000	0.000	0.000	0.000	0.000	0.000	0.000	0.000	0.019	0.020	0.031	0.042	5.706	0.018	0.208	316	2384	100	113	5949	6062	145	7165	7310	Error	Error	-5.718	113	5949	145	7165	176693	2766732	0.292	3.874	0	0	0
1	12	2	"A10"	"A10"	7120	17895	100	546	585	264	45	408	408	438	247	56	34	11	0	8514	9887	7310	73	1601	1601	1759	1395	79	71	69	0	0.000	0.000	0.000	0.000	0.000	0.000	0.000	0.000	0.000	0.000	0.000	0.000	0.000	0.000	0.020	0.021	0.030	0.041	5.704	0.021	0.208	316	2384	100	138	6913	7051	177	8286	8463	Error	Error	-5.647	138	6913	177	8286	184734	3124327	0.595	5.827	0	0	0
1	13	2	"A11"	"A11"	7420	17895	100	500	540	249	46	406	406	433	228	52	30	12	0	6342	9620	9223	95	1613	1613	1663	494	29	81	74	0	0.000	0.000	0.000	0.000	0.000	0.000	0.000	0.000	0.000	0.000	0.000	0.000	0.000	0.000	0.020	0.017	0.026	0.033	4.745	0.016	0.195	316	2384	100	94	4729	4823	134	8007	8141	Error	Error	-5.653	94	4729	134	8007	170794	3039821	0.469	16.107	0	0	0
1	14	2	"A11"	"A11"	7720	17895	100	507	564	275	48	406	406	443	323	72	22	5	0	5366	9405	9446	100	1621	1621	1689	607	35	80	75	0	0.000	0.000	0.000	0.000	0.000	0.000	0.000	0.000	0.000	0.000	0.000	0.000	0.000	0.000	0.027	0.020	0.029	0.040	4.804	0.019	0.245	316	2384	100	101	3745	3846	158	7784	7942	Error	Error	-5.213	101	3745	158	7784	178078	2971947	0.375	12.712	0	0	0
1	15	2	"A11"	"A11"	8020	17895	100	578	629	290	46	405	405	452	332	73	27	9	0	7588	11360	10381	91	1654	1654	1724	648	37	80	75	0	0.000	0.000	0.000	0.000	0.000	0.000	0.000	0.000	0.000	0.000	0.000	0.000	0.000	0.000	0.029	0.023	0.029	0.037	4.686	0.018	0.258	316	2384	100	173	5934	6107	224	9706	9930	Error	Error	-5.100	173	5934	224	9706	198649	3589764	0.533	14.870	0	0	0
1	16	2	"A12"	"A12"	8320	17895	100	533	576	265	46	416	416	446	233	52	35	12	0	7175	10643	9034	84	1678	1678	1761	720	40	81	75	0	0.000	0.000	0.000	0.000	0.000	0.000	0.000	0.000	0.000	0.000	0.000	0.000	0.000	0.000	0.021	0.018	0.025	0.034	5.080	0.018	0.220	316	2384	100	117	5497	5614	160	8965	9125	Error	Error	-5.554	117	5497	160	8965	182137	3363097	0.558	12.336	0	0	0
1	17	2	"A12"	"A12"	8620	17895	100	578	613	259	42	444	444	484	281	58	29	7	0	6736	10589	9174	86	1766	1766	1844	679	36	80	76	0	0.000	0.000	0.000	0.000	0.000	0.000	0.000	0.000	0.000	0.000	0.000	0.000	0.000	0.000	0.027	0.019	0.030	0.037	4.807	0.018	0.238	316	2384	100	134	4970	5104	169	8823	8992	Error	Error	-5.213	134	4970	169	8823	193592	3346278	0.459	12.879	0	0	0
1	18	2	"A12"	"A12"	8915	17890	100	471	524	248	47	402	402	475	1237	260	0	0	0	4704	7095	6484	91	1714	1714	1816	1217	67	68	55	0	0.000	0.000	0.000	0.000	0.000	0.000	0.000	0.000	0.000	0.000	0.000	0.000	0.000	0.000	0.023	0.023	0.036	0.050	5.252	0.021	0.133	316	2384	100	69	2990	3059	122	5381	5503	Error	Error	-5.437	69	2990	122	5381	165727	2241896	0.040	4.338	0	0	0
1	1	3	"A13"	"A13"	3825	18200	100	526	581	325	55	373	373	409	272	66	32	10	0	12962	11646	6064	52	1428	1428	1500	575	38	89	84	0	0.000	0.000	0.000	0.000	0.000	0.000	0.000	0.000	0.000	0.000	0.000	0.000	0.000	0.000	0.013	0.020	0.021	0.022	3.799	0.021	0.170	316	2384	100	153	11534	11687	208	10218	10426	Error	Error	-6.236	153	11534	208	10218	183565	3680040	0.632	17.645	0	0	0
1	2	3	"A13"	"A13"	4125	18200	100	490	539	253	46	346	346	379	211	55	37	16	0	8087	8038	4518	56	1405	1405	1476	643	43	86	79	0	0.000	0.000	0.000	0.000	0.000	0.000	0.000	0.000	0.000	0.000	0.000	0.000	0.000	0.000	0.022	0.029	0.031	0.035	3.658	0.026	0.187	316	2384	100	144	6682	6826	193	6633	6826	Error	Error	-5.536	144	6682	193	6633	170294	2539910	0.758	10.205	0	0	0
1	3	3	"A13"	"A13"	4425	18200	100	566	588	264	44	363	363	431	1007	233	0	0	0	11217	10990	5699	51	1433	1433	1589	1891	119	84	81	0	0.000	0.000	0.000	0.000	0.000	0.000	0.000	0.000	0.000	0.000	0.000	0.000	0.000	0.000	0.021	0.024	0.029	0.027	2.771	0.107	0.177	316	2384	100	203	9784	9987	225	9557	9782	Error	Error	-5.591	203	9784	225	9557	185800	3472817	0.156	4.971	0	0	0
1	4	3	"A14"	"A14"	4725	18200	100	536	585	366	62	358	358	395	290	73	35	6	0	12439	11640	6966	59	1423	1423	1521	758	49	82	77	0	0.000	0.000	0.000	0.000	0.000	0.000	0.000	0.000	0.000	0.000	0.000	0.000	0.000	0.000	0.016	0.022	0.026	0.030	4.088	0.020	0.191	316	2384	100	178	11016	11194	227	10217	10444	Error	Error	-5.952	178	11016	227	10217	184930	3678372	0.655	13.350	0	0	0
1	5	3	"A14"	"A14"	5025	18200	100	582	590	260	44	376	376	408	233	57	46	16	0	11896	11762	6677	56	1453	1453	1534	705	45	87	83	0	0.000	0.000	0.000	0.000	0.000	0.000	0.000	0.000	0.000	0.000	0.000	0.000	0.000	0.000	0.020	0.021	0.024	0.025	3.425	0.021	0.219	316	2384	100	206	10443	10649	214	10309	10523	Error	Error	-5.664	206	10443	214	10309	186368	3716853	0.781	14.508	0	0	0
1	6	3	"A14"	"A14"	5325	18200	100	566	588	265	45	377	377	426	463	108	13	1	0	11931	12617	7112	56	1485	1485	1580	785	49	89	83	0	0.000	0.000	0.000	0.000	0.000	0.000	0.000	0.000	0.000	0.000	0.000	0.000	0.000	0.000	0.018	0.019	0.022	0.025	4.097	0.018	0.150	316	2384	100	189	10446	10635	211	11132	11343	Error	Error	-5.788	189	10446	211	11132	185710	3986953	0.350	14.060	0	0	0
1	7	3	"A15"	"A15"	5625	18200	100	543	582	286	49	377	377	419	508	121	10	1	0	9955	9859	5162	52	1504	1504	1569	602	38	89	85	0	0.000	0.000	0.000	0.000	0.000	0.000	0.000	0.000	0.000	0.000	0.000	0.000	0.000	0.000	0.020	0.025	0.026	0.027	3.941	0.027	0.121	316	2384	100	166	8451	8617	205	8355	8560	Error	Error	-5.670	166	8451	205	8355	184001	3115579	0.321	13.771	0	0	0
1	8	3	"A15"	"A15"	5925	18200	100	552	575	268	46	383	383	411	210	51	44	18	0	8040	8888	5317	59	1504	1504	1564	492	31	91	85	0	0.000	0.000	0.000	0.000	0.000	0.000	0.000	0.000	0.000	0.000	0.000	0.000	0.000	0.000	0.026	0.026	0.034	0.034	3.018	0.024	0.209	316	2384	100	169	6536	6705	192	7384	7576	Error	Error	-5.273	169	6536	192	7384	181755	2808479	0.781	14.886	0	0	0
1	9	3	"A15"	"A15"	6220	18200	100	570	591	241	40	408	408	440	217	49	39	15	0	9140	9775	6496	66	1564	1564	1631	553	33	86	80	0	0.000	0.000	0.000	0.000	0.000	0.000	0.000	0.000	0.000	0.000	0.000	0.000	0.000	0.000	0.021	0.022	0.030	0.032	3.783	0.020	0.172	316	2384	100	162	7576	7738	183	8211	8394	Error	Error	-5.547	162	7576	183	8211	186813	3088800	0.696	14.727	0	0	0
1	10	3	"A16"	"A16"	6520	18195	100	564	624	308	49	404	404	435	214	49	43	23	0	9506	12128	9561	78	1599	1599	1708	874	51	72	68	0	0.000	0.000	0.000	0.000	0.000	0.000	0.000	0.000	0.000	0.000	0.000	0.000	0.000	0.000	0.020	0.021	0.028	0.036	5.126	0.019	0.273	316	2384	100	160	7907	8067	220	10529	10749	Error	Error	-5.627	160	7907	220	10529	197102	3832391	0.883	11.922	0	0	0
1	11	3	"A16"	"A16"	6820	18195	100	629	666	303	45	419	419	453	283	62	37	11	0	8531	11657	9191	78	1619	1619	1788	1557	87	74	68	0	0.000	0.000	0.000	0.000	0.000	0.000	0.000	0.000	0.000	0.000	0.000	0.000	0.000	0.000	0.030	0.025	0.027	0.039	4.592	0.021	0.291	316	2384	100	210	6912	7122	247	10038	10285	Error	Error	-5.041	210	6912	247	10038	210338	3683566	0.753	6.338	0	0	0
1	12	3	"A16"	"A16"	7120	18195	100	555	595	300	50	412	412	440	199	45	41	20	0	7665	10762	8690	80	1627	1627	1757	1195	68	78	72	0	0.000	0.000	0.000	0.000	0.000	0.000	0.000	0.000	0.000	0.000	0.000	0.000	0.000	0.000	0.024	0.020	0.029	0.036	4.915	0.019	0.277	316	2384	100	143	6038	6181	183	9135	9318	Error	Error	-5.400	143	6038	183	9135	188005	3400821	0.779	7.536	0	0	0
1	13	3	"A17"	"A17"	7420	18195	100	578	586	236	40	409	409	438	221	50	40	12	0	9446	8697	4747	54	1622	1622	1689	540	31	82	79	0	0.000	0.000	0.000	0.000	0.000	0.000	0.000	0.000	0.000	0.000	0.000	0.000	0.000	0.000	0.022	0.025	0.032	0.038	3.505	0.024	0.175	316	2384	100	169	7824	7993	177	7075	7252	Error	Error	-5.533	169	7824	177	7075	185114	2748356	0.670	12.978	0	0	0
1	14	3	"A17"	"A17"	7720	18195	100	557	594	320	53	392	392	425	221	52	39	15	0	7713	8004	4542	56	1605	1605	1675	587	35	86	81	0	0.000	0.000	0.000	0.000	0.000	0.000	0.000	0.000	0.000	0.000	0.000	0.000	0.000	0.000	0.027	0.032	0.038	0.042	4.156	0.026	0.118	316	2384	100	165	6108	6273	202	6399	6601	Error	Error	-5.210	165	6108	202	6399	187636	2529279	0.765	10.782	0	0	0
1	15	3	"A17"	"A17"	8020	18195	100	544	579	287	49	416	416	503	764	151	3	0	0	7287	7692	4368	56	1667	1667	1914	2145	112	76	61	0	0.000	0.000	0.000	0.000	0.000	0.000	0.000	0.000	0.000	0.000	0.000	0.000	0.000	0.000	0.023	0.027	0.035	0.034	3.595	0.077	0.207	316	2384	100	128	5620	5748	163	6025	6188	Error	Error	-5.456	128	5620	163	6025	183062	2430641	0.099	2.694	0	0	0
1	16	3	"A18"	"A18"	8320	18195	100	584	729	740	101	425	425	464	415	89	19	6	0	8121	8409	4602	54	1698	1698	1765	598	33	86	82	0	0.000	0.000	0.000	0.000	0.000	0.000	0.000	0.000	0.000	0.000	0.000	0.000	0.000	0.000	0.025	0.045	0.040	0.044	5.029	0.042	0.112	316	2384	100	159	6423	6582	304	6711	7015	Error	Error	-5.336	159	6423	304	6711	230316	2657273	0.639	11.110	0	0	0
1	17	3	"A18"	"A18"	8620	18195	100	587	623	266	42	436	436	494	617	124	7	0	0	8596	9006	4925	54	1752	1752	1822	613	33	91	87	0	0.000	0.000	0.000	0.000	0.000	0.000	0.000	0.000	0.000	0.000	0.000	0.000	0.000	0.000	0.022	0.026	0.030	0.031	3.707	0.021	0.082	316	2384	100	151	6844	6995	187	7254	7441	Error	Error	-5.502	151	6844	187	7254	196828	2845784	0.209	11.719	0	0	0
1	18	3	"A18"	"A18"	8920	18190	100	535	573	270	47	415	415	437	218	49	34	12	0	6697	7514	4590	61	1709	1709	1770	616	34	84	81	0	0.000	0.000	0.000	0.000	0.000	0.000	0.000	0.000	0.000	0.000	0.000	0.000	0.000	0.000	0.024	0.027	0.037	0.037	3.607	0.031	0.171	316	2384	100	120	4988	5108	158	5805	5963	Error	Error	-5.377	120	4988	158	5805	180915	2374453	0.624	9.325	0	0	0
1	1	4	"A19"	"A19"	3825	18500	100	459	530	477	90	362	362	397	220	55	32	9	0	5815	6581	4803	72	1409	1409	1534	811	52	69	67	0	0.000	0.000	0.000	0.000	0.000	0.000	0.000	0.000	0.000	0.000	0.000	0.000	0.000	0.000	0.022	0.032	0.044	0.053	5.033	0.033	0.159	316	2384	100	97	4406	4503	168	5172	5340	Error	Error	-5.505	97	4406	168	5172	167414	2079501	0.605	6.223	0	0	0
1	2	4	"A19"	"A19"	4125	18500	100	435	503	368	73	353	353	387	220	56	29	9	0	5181	5789	4324	74	1408	1408	1558	924	59	65	61	0	0.000	0.000	0.000	0.000	0.000	0.000	0.000	0.000	0.000	0.000	0.000	0.000	0.000	0.000	0.022	0.034	0.045	0.056	5.450	0.027	0.131	316	2384	100	82	3773	3855	150	4381	4531	Error	Error	-5.524	82	3773	150	4381	159009	1829387	0.527	4.579	0	0	0
1	3	4	"A19"	"A19"	4425	18500	100	455	496	232	46	353	353	395	358	90	13	1	0	5812	6454	4342	67	1423	1423	1571	1137	72	74	71	0	0.000	0.000	0.000	0.000	0.000	0.000	0.000	0.000	0.000	0.000	0.000	0.000	0.000	0.000	0.023	0.028	0.042	0.050	4.478	0.025	0.214	316	2384	100	102	4389	4491	143	5031	5174	Error	Error	-5.427	102	4389	143	5031	156765	2039604	0.282	4.295	0	0	0
1	4	4	"A20"	"A20"	4725	18500	100	601	646	390	60	359	359	392	238	60	50	22	0	18259	14279	9549	66	1460	1460	1682	1734	103	69	66	0	0.000	0.000	0.000	0.000	0.000	0.000	0.000	0.000	0.000	0.000	0.000	0.000	0.000	0.000	0.014	0.022	0.024	0.030	3.965	0.021	0.324	316	2384	100	242	16799	17041	287	12819	13106	Error	Error	-6.117	242	16799	287	12819	204217	4512062	1.067	7.265	0	0	0
1	5	4	"A20"	"A20"	5025	18500	100	510	547	249	45	384	384	525	968	184	0	0	0	9104	10268	7798	75	1503	1503	1914	2363	123	69	62	0	0.000	0.000	0.000	0.000	0.000	0.000	0.000	0.000	0.000	0.000	0.000	0.000	0.000	0.000	0.017	0.019	0.025	0.037	6.294	0.018	0.189	316	2384	100	126	7601	7727	163	8765	8928	Error	Error	-5.915	126	7601	163	8765	172937	3244618	0.023	3.535	0	0	0
1	6	4	"A20"	"A20"	5325	18500	100	529	565	326	57	361	361	392	223	56	40	15	0	8484	10671	8078	75	1477	1477	1694	1655	97	71	68	0	0.000	0.000	0.000	0.000	0.000	0.000	0.000	0.000	0.000	0.000	0.000	0.000	0.000	0.000	0.024	0.022	0.026	0.032	4.505	0.021	0.239	316	2384	100	168	7007	7175	204	9194	9398	Error	Error	-5.382	168	7007	204	9194	178597	3372167	0.776	5.424	0	0	0
1	7	4	"A21"	"A21"	5625	18500	100	529	566	262	46	368	368	399	216	54	43	18	0	9996	11043	7249	65	1499	1499	1591	859	53	81	75	0	0.000	0.000	0.000	0.000	0.000	0.000	0.000	0.000	0.000	0.000	0.000	0.000	0.000	0.000	0.019	0.021	0.025	0.026	3.608	0.020	0.241	316	2384	100	161	8497	8658	198	9544	9742	Error	Error	-5.722	161	8497	198	9544	178848	3489523	0.773	11.003	0	0	0
1	8	4	"A21"	"A21"	5925	18500	100	506	582	430	73	392	392	423	258	60	32	10	0	7151	9812	7504	76	1558	1558	1702	1269	74	77	73	0	0.000	0.000	0.000	0.000	0.000	0.000	0.000	0.000	0.000	0.000	0.000	0.000	0.000	0.000	0.020	0.023	0.028	0.033	4.564	0.019	0.137	316	2384	100	114	5593	5707	190	8254	8444	Error	Error	-5.617	114	5593	190	8254	183848	3100494	0.616	6.391	0	0	0
1	9	4	"A21"	"A21"	6225	18500	100	570	603	295	48	399	399	495	1552	313	0	0	0	8765	11208	8173	72	1588	1588	1714	1034	60	77	75	0	0.000	0.000	0.000	0.000	0.000	0.000	0.000	0.000	0.000	0.000	0.000	0.000	0.000	0.000	0.024	0.021	0.025	0.034	4.461	0.033	0.008	316	2384	100	171	7177	7348	204	9620	9824	Error	Error	-5.391	171	7177	204	9620	190493	3541863	0.070	9.182	0	0	0
1	10	4	"A22"	"A22"	6525	18495	100	656	694	307	44	422	422	459	315	68	40	11	0	16058	13556	8756	64	1625	1625	1859	1808	97	71	70	0	0.000	0.000	0.000	0.000	0.000	0.000	0.000	0.000	0.000	0.000	0.000	0.000	0.000	0.000	0.016	0.023	0.026	0.034	5.086	0.020	0.312	316	2384	100	234	14433	14667	272	11931	12203	Error	Error	-5.947	234	14433	272	11931	219277	4283733	0.746	6.470	0	0	0
1	11	4	"A22"	"A22"	6825	18495	100	673	707	338	47	422	422	452	208	46	53	27	0	13228	13063	8121	62	1658	1658	1882	1814	96	78	76	0	0.000	0.000	0.000	0.000	0.000	0.000	0.000	0.000	0.000	0.000	0.000	0.000	0.000	0.000	0.022	0.025	0.026	0.029	4.008	0.022	0.309	316	2384	100	251	11570	11821	285	11405	11690	Error	Error	-5.527	251	11570	285	11405	223337	4128046	1.226	6.164	0	0	0
1	12	4	"A22"	"A22"	7125	18495	100	660	689	301	43	415	415	441	200	45	55	30	0	11451	13103	8030	61	1647	1647	1872	1739	92	82	79	0	0.000	0.000	0.000	0.000	0.000	0.000	0.000	0.000	0.000	0.000	0.000	0.000	0.000	0.000	0.025	0.024	0.025	0.028	3.490	0.020	0.318	316	2384	100	245	9804	10049	274	11456	11730	Error	Error	-5.323	245	9804	274	11456	217773	4140627	1.240	6.458	0	0	0
1	13	4	"A23"	"A23"	7425	18495	100	612	628	312	49	400	400	431	212	49	49	21	0	11571	11499	6876	59	1656	1656	1755	895	50	82	80	0	0.000	0.000	0.000	0.000	0.000	0.000	0.000	0.000	0.000	0.000	0.000	0.000	0.000	0.000	0.021	0.023	0.028	0.033	4.395	0.021	0.215	316	2384	100	212	9915	10127	228	9843	10071	Error	Error	-5.547	212	9915	228	9843	198358	3633803	0.929	10.887	0	0	0
1	14	4	"A23"	"A23"	7725	18495	100	544	587	242	41	393	393	423	210	49	40	17	0	9402	10727	6304	58	1630	1630	1746	925	52	89	84	0	0.000	0.000	0.000	0.000	0.000	0.000	0.000	0.000	0.000	0.000	0.000	0.000	0.000	0.000	0.019	0.021	0.026	0.026	4.163	0.019	0.179	316	2384	100	151	7772	7923	194	9097	9291	Error	Error	-5.686	151	7772	194	9097	185393	3389831	0.781	9.709	0	0	0
1	15	4	"A23"	"A23"	8025	18495	100	540	569	238	41	398	398	429	292	68	25	5	0	8984	10563	6276	59	1631	1631	1726	726	42	86	85	0	0.000	0.000	0.000	0.000	0.000	0.000	0.000	0.000	0.000	0.000	0.000	0.000	0.000	0.000	0.019	0.019	0.024	0.026	4.155	0.021	0.090	316	2384	100	142	7353	7495	171	8932	9103	Error	Error	-5.694	142	7353	171	8932	179779	3337945	0.479	12.172	0	0	0
1	16	4	"A24"	"A24"	8325	18495	100	593	600	249	41	403	403	427	207	48	46	17	0	10609	10433	5431	52	1659	1659	1723	637	36	89	84	0	0.000	0.000	0.000	0.000	0.000	0.000	0.000	0.000	0.000	0.000	0.000	0.000	0.000	0.000	0.021	0.022	0.028	0.029	3.634	0.023	0.198	316	2384	100	190	8950	9140	197	8774	8971	Error	Error	-5.558	190	8950	197	8774	189708	3296889	0.836	13.673	0	0	0
1	17	4	"A24"	"A24"	8625	18495	100	557	615	266	43	410	410	439	251	57	37	12	0	9917	10355	5681	54	1717	1717	1770	585	33	90	86	0	0.000	0.000	0.000	0.000	0.000	0.000	0.000	0.000	0.000	0.000	0.000	0.000	0.000	0.000	0.018	0.024	0.028	0.028	3.768	0.022	0.236	316	2384	100	147	8200	8347	205	8638	8843	Error	Error	-5.802	147	8200	205	8638	194354	3272084	0.701	14.675	0	0	0
1	18	4	"A24"	"A24"	8925	18490	100	597	685	524	76	412	412	432	187	43	49	26	0	7720	8625	5217	60	1725	1725	1802	790	43	85	82	0	0.000	0.000	0.000	0.000	0.000	0.000	0.000	0.000	0.000	0.000	0.000	0.000	0.000	0.000	0.031	0.040	0.039	0.039	3.831	0.033	0.184	316	2384	100	185	5995	6180	273	6900	7173	Error	Error	-5.018	185	5995	273	6900	216433	2725437	1.353	8.637	0	0	0
1	1	5	"A25"	"A25"	3830	18800	100	538	552	320	57	359	359	397	258	64	37	8	0	9053	10808	7440	68	1366	1366	1478	975	65	81	79	0	0.000	0.000	0.000	0.000	0.000	0.000	0.000	0.000	0.000	0.000	0.000	0.000	0.000	0.000	0.023	0.020	0.025	0.026	4.222	0.019	0.182	316	2384	100	179	7687	7866	193	9442	9635	Error	Error	-5.424	179	7687	193	9442	174541	3415342	0.601	9.569	0	0	0
1	2	5	"A25"	"A25"	4130	18800	100	560	598	380	63	356	356	403	361	89	24	4	0	8055	10354	7221	69	1409	1409	1522	783	51	82	80	0	0.000	0.000	0.000	0.000	0.000	0.000	0.000	0.000	0.000	0.000	0.000	0.000	0.000	0.000	0.031	0.027	0.030	0.037	3.814	0.024	0.213	316	2384	100	204	6646	6850	242	8945	9187	Error	Error	-5.026	204	6646	242	8945	188916	3271896	0.540	11.280	0	0	0
1	3	5	"A25"	"A25"	4430	18800	100	500	559	281	50	357	357	393	219	55	39	16	0	7490	10893	8038	73	1418	1418	1515	708	46	88	84	0	0.000	0.000	0.000	0.000	0.000	0.000	0.000	0.000	0.000	0.000	0.000	0.000	0.000	0.000	0.024	0.021	0.025	0.025	3.931	0.019	0.214	316	2384	100	143	6072	6215	202	9475	9677	Error	Error	-5.408	143	6072	202	9475	176692	3442323	0.758	13.246	0	0	0
1	4	5	"A26"	"A26"	4730	18800	100	491	533	295	55	370	370	473	1218	257	0	0	0	11300	11803	7021	59	1460	1460	1708	2587	151	80	75	0	0.000	0.000	0.000	0.000	0.000	0.000	0.000	0.000	0.000	0.000	0.000	0.000	0.000	0.000	0.012	0.016	0.020	0.018	3.964	0.063	0.139	316	2384	100	121	9840	9961	163	10343	10506	Error	Error	-6.346	121	9840	163	10343	168393	3729738	0.049	3.902	0	0	0
1	5	5	"A26"	"A26"	5030	18800	100	544	596	454	76	373	373	421	382	90	22	2	0	11198	12193	7077	58	1508	1508	1598	707	44	92	89	0	0.000	0.000	0.000	0.000	0.000	0.000	0.000	0.000	0.000	0.000	0.000	0.000	0.000	0.000	0.018	0.021	0.023	0.023	3.697	0.022	0.069	316	2384	100	171	9690	9861	223	10685	10908	Error	Error	-5.824	171	9690	223	10685	188284	3853090	0.458	14.986	0	0	0
1	6	5	"A26"	"A26"	5330	18800	100	548	595	286	48	369	369	413	321	77	29	6	0	11065	12139	7353	60	1491	1491	1590	715	44	91	87	0	0.000	0.000	0.000	0.000	0.000	0.000	0.000	0.000	0.000	0.000	0.000	0.000	0.000	0.000	0.019	0.021	0.022	0.024	3.274	0.019	0.134	316	2384	100	179	9574	9753	226	10648	10874	Error	Error	-5.741	179	9574	226	10648	188017	3835896	0.567	14.754	0	0	0
1	7	5	"A27"	"A27"	5630	18800	100	523	553	257	46	365	365	398	229	57	38	12	0	7775	11257	9178	81	1491	1491	1571	689	43	83	79	0	0.000	0.000	0.000	0.000	0.000	0.000	0.000	0.000	0.000	0.000	0.000	0.000	0.000	0.000	0.025	0.019	0.025	0.032	4.843	0.035	0.140	316	2384	100	158	6284	6442	188	9766	9954	Error	Error	-5.314	158	6284	188	9766	174887	3557065	0.677	14.058	0	0	0
1	8	5	"A27"	"A27"	5930	18800	100	538	611	395	64	388	388	432	463	107	16	2	0	6483	10425	9030	86	1541	1541	1663	1057	63	84	77	0	0.000	0.000	0.000	0.000	0.000	0.000	0.000	0.000	0.000	0.000	0.000	0.000	0.000	0.000	0.030	0.025	0.031	0.035	3.712	0.021	0.222	316	2384	100	150	4942	5092	223	8884	9107	Error	Error	-5.042	150	4942	223	8884	193025	3294154	0.387	8.289	0	0	0
1	9	5	"A27"	"A27"	6230	18795	100	537	579	265	45	413	413	479	439	91	15	1	0	7422	11097	8896	80	1611	1611	1777	1308	73	80	75	0	0.000	0.000	0.000	0.000	0.000	0.000	0.000	0.000	0.000	0.000	0.000	0.000	0.000	0.000	0.021	0.017	0.021	0.026	4.794	0.017	0.156	316	2384	100	124	5811	5935	166	9486	9652	Error	Error	-5.550	124	5811	166	9486	182843	3506586	0.228	7.125	0	0	0
1	10	5	"A28"	"A28"	6530	18795	100	755	743	319	42	417	417	460	398	86	40	6	0	24911	20727	11954	57	1625	1625	1762	1223	69	83	76	0	0.000	0.000	0.000	0.000	0.000	0.000	0.000	0.000	0.000	0.000	0.000	0.000	0.000	0.000	0.015	0.017	0.019	0.021	3.210	0.017	0.421	316	2384	100	338	23286	23624	326	19102	19428	Error	Error	-6.106	338	23286	326	19102	234744	6549709	0.711	15.507	0	0	0
1	11	5	"A28"	"A28"	6830	18795	100	810	824	337	40	442	442	464	210	45	65	43	0	24551	21240	10829	50	1670	1670	1734	647	37	96	88	0	0.000	0.000	0.000	0.000	0.000	0.000	0.000	0.000	0.000	0.000	0.000	0.000	0.000	0.000	0.016	0.020	0.020	0.020	2.518	0.019	0.428	316	2384	100	368	22881	23249	382	19570	19952	Error	Error	-5.958	368	22881	382	19570	260502	6711966	1.714	30.148	0	0	0
1	12	5	"A28"	"A28"	7130	18795	100	782	807	343	42	431	431	458	240	52	63	33	0	23456	19943	9613	48	1672	1672	1740	595	34	96	92	0	0.000	0.000	0.000	0.000	0.000	0.000	0.000	0.000	0.000	0.000	0.000	0.000	0.000	0.000	0.016	0.021	0.021	0.021	2.855	0.019	0.404	316	2384	100	351	21784	22135	376	18271	18647	Error	Error	-5.956	351	21784	376	18271	255108	6301850	1.454	30.593	0	0	0
1	13	5	"A29"	"A29"	7430	18795	100	634	653	269	41	429	429	454	216	47	47	18	0	14892	13217	6732	50	1675	1675	1746	564	32	89	82	0	0.000	0.000	0.000	0.000	0.000	0.000	0.000	0.000	0.000	0.000	0.000	0.000	0.000	0.000	0.016	0.019	0.022	0.021	3.963	0.018	0.232	316	2384	100	205	13217	13422	224	11542	11766	Error	Error	-6.011	205	13217	224	11542	206366	4176682	0.921	20.339	0	0	0
1	14	5	"A29"	"A29"	7730	18795	100	607	638	240	37	420	420	449	234	52	42	16	0	14003	13496	6464	47	1664	1664	1730	532	30	94	90	0	0.000	0.000	0.000	0.000	0.000	0.000	0.000	0.000	0.000	0.000	0.000	0.000	0.000	0.000	0.015	0.018	0.019	0.018	3.306	0.017	0.141	316	2384	100	187	12339	12526	218	11832	12050	Error	Error	-6.044	187	12339	218	11832	201756	4264687	0.808	22.117	0	0	0
1	15	5	"A29"	"A29"	8030	18795	100	595	605	244	40	397	397	430	252	58	39	9	0	13332	13025	6859	52	1645	1645	1717	552	32	92	87	0	0.000	0.000	0.000	0.000	0.000	0.000	0.000	0.000	0.000	0.000	0.000	0.000	0.000	0.000	0.017	0.018	0.021	0.019	3.622	0.017	0.161	316	2384	100	198	11687	11885	208	11380	11588	Error	Error	-5.883	198	11687	208	11380	191256	4116023	0.694	20.486	0	0	0
1	16	5	"A30"	"A30"	8325	18795	100	618	648	261	40	414	414	435	189	43	52	25	0	12008	13857	9303	67	1658	1658	1708	454	26	93	88	0	0.000	0.000	0.000	0.000	0.000	0.000	0.000	0.000	0.000	0.000	0.000	0.000	0.000	0.000	0.020	0.019	0.022	0.025	3.362	0.018	0.306	316	2384	100	204	10350	10554	234	12199	12433	Error	Error	-5.665	204	10350	234	12199	204662	4378933	1.127	26.760	0	0	0
1	17	5	"A30"	"A30"	8625	18795	100	644	681	303	44	410	410	429	176	41	56	37	0	14198	16061	10948	68	1665	1665	1715	441	25	95	90	0	0.000	0.000	0.000	0.000	0.000	0.000	0.000	0.000	0.000	0.000	0.000	0.000	0.000	0.000	0.019	0.019	0.023	0.022	3.634	0.017	0.341	316	2384	100	234	12533	12767	271	14396	14667	Error	Error	-5.743	234	12533	271	14396	215287	5075131	1.432	32.531	0	0	0
1	18	5	"A30"	"A30"	8925	18790	100	566	619	291	47	405	405	433	209	48	44	22	0	12028	13380	9747	72	1704	1704	1768	664	37	90	85	0	0.000	0.000	0.000	0.000	0.000	0.000	0.000	0.000	0.000	0.000	0.000	0.000	0.000	0.000	0.016	0.018	0.021	0.021	3.519	0.017	0.263	316	2384	100	161	10324	10485	214	11676	11890	Error	Error	-6.003	161	10324	214	11676	195712	4228102	0.890	17.488	0	0	0
1	1	6	"A31"	"A31"	3835	19100	100	498	536	265	49	349	349	465	2116	455	0	0	0	9009	13070	10286	78	1384	1384	1555	1320	84	77	74	0	0.000	0.000	0.000	0.000	0.000	0.000	0.000	0.000	0.000	0.000	0.000	0.000	0.000	0.000	0.020	0.016	0.021	0.028	5.618	0.033	0.006	316	2384	100	149	7625	7774	187	11686	11873	Error	Error	-5.677	149	7625	187	11686	169432	4129962	0.034	8.723	0	0	0
1	2	6	"A31"	"A31"	4135	19100	100	471	497	254	51	343	343	385	289	75	20	5	0	6435	10620	8974	84	1386	1386	1665	1954	117	79	65	0	0.000	0.000	0.000	0.000	0.000	0.000	0.000	0.000	0.000	0.000	0.000	0.000	0.000	0.000	0.025	0.017	0.022	0.027	4.248	0.015	0.100	316	2384	100	128	5049	5177	154	9234	9388	Error	Error	-5.302	128	5049	154	9234	157042	3355872	0.388	4.583	0	0	0
1	3	6	"A31"	"A31"	4435	19100	100	505	578	393	67	358	358	397	272	68	32	10	0	9087	11935	9120	76	1422	1422	1665	1828	109	79	75	0	0.000	0.000	0.000	0.000	0.000	0.000	0.000	0.000	0.000	0.000	0.000	0.000	0.000	0.000	0.019	0.021	0.023	0.027	4.581	0.019	0.203	316	2384	100	147	7665	7812	220	10513	10733	Error	Error	-5.704	147	7665	220	10513	182628	3771544	0.665	5.618	0	0	0
1	4	6	"A32"	"A32"	4735	19100	100	506	569	395	69	359	359	399	293	73	29	9	0	9778	11977	8047	67	1446	1446	1563	777	49	85	78	0	0.000	0.000	0.000	0.000	0.000	0.000	0.000	0.000	0.000	0.000	0.000	0.000	0.000	0.000	0.018	0.020	0.021	0.026	4.559	0.019	0.155	316	2384	100	147	8332	8479	210	10531	10741	Error	Error	-5.825	147	8332	210	10531	179759	3784804	0.580	13.403	0	0	0
1	5	6	"A32"	"A32"	5035	19100	100	511	556	298	53	365	365	413	438	106	15	2	0	10724	12638	8938	70	1459	1459	1574	718	45	86	80	0	0.000	0.000	0.000	0.000	0.000	0.000	0.000	0.000	0.000	0.000	0.000	0.000	0.000	0.000	0.016	0.017	0.020	0.023	4.857	0.016	0.036	316	2384	100	146	9265	9411	191	11179	11370	Error	Error	-5.988	146	9265	191	11179	175827	3993481	0.326	15.409	0	0	0
1	6	6	"A32"	"A32"	5335	19100	100	555	571	251	43	382	382	464	560	120	6	0	0	12100	14845	10786	72	1517	1517	1735	1337	77	81	78	0	0.000	0.000	0.000	0.000	0.000	0.000	0.000	0.000	0.000	0.000	0.000	0.000	0.000	0.000	0.016	0.014	0.018	0.022	4.351	0.013	0.112	316	2384	100	173	10583	10756	189	13328	13517	Error	Error	-5.935	173	10583	189	13328	180367	4691050	0.191	9.806	0	0	0
1	7	6	"A33"	"A33"	5630	19100	100	450	486	257	52	367	367	411	387	94	11	2	0	4979	7528	7019	93	1493	1493	1602	1081	67	70	63	0	0.000	0.000	0.000	0.000	0.000	0.000	0.000	0.000	0.000	0.000	0.000	0.000	0.000	0.000	0.024	0.020	0.035	0.048	5.906	0.040	0.125	316	2384	100	83	3486	3569	119	6035	6154	Error	Error	-5.392	83	3486	119	6035	153709	2378935	0.194	5.482	0	0	0
1	8	6	"A33"	"A33"	5930	19100	100	478	564	530	93	381	381	416	254	61	24	7	0	4384	7352	7300	99	1553	1553	1656	672	40	79	72	0	0.000	0.000	0.000	0.000	0.000	0.000	0.000	0.000	0.000	0.000	0.000	0.000	0.000	0.000	0.034	0.032	0.048	0.054	5.289	0.021	0.065	316	2384	100	97	2831	2928	183	5799	5982	Error	Error	-4.867	97	2831	183	5799	178378	2323081	0.583	8.476	0	0	0
1	9	6	"A33"	"A33"	6230	19095	100	463	517	292	56	413	413	474	693	146	2	0	0	4765	7331	6918	94	1586	1586	1691	622	36	73	70	0	0.000	0.000	0.000	0.000	0.000	0.000	0.000	0.000	0.000	0.000	0.000	0.000	0.000	0.000	0.016	0.018	0.033	0.048	5.799	0.018	0.112	316	2384	100	50	3179	3229	104	5745	5849	Error	Error	-5.991	50	3179	104	5745	163316	2316713	0.062	9.068	0	0	0
1	10	6	"A34"	"A34"	6530	19095	100	529	556	248	44	410	410	480	452	94	9	0	0	6297	9278	7560	81	1613	1613	1877	1838	97	66	55	0	0.000	0.000	0.000	0.000	0.000	0.000	0.000	0.000	0.000	0.000	0.000	0.000	0.000	0.000	0.025	0.019	0.030	0.045	5.547	0.019	0.082	316	2384	100	119	4684	4803	146	7665	7811	Error	Error	-5.299	119	4684	146	7665	175691	2931937	0.168	4.027	0	0	0
1	11	6	"A34"	"A34"	6830	19095	100	550	565	262	46	405	405	431	203	47	37	15	0	5966	10011	8760	87	1613	1613	1717	836	48	74	68	0	0.000	0.000	0.000	0.000	0.000	0.000	0.000	0.000	0.000	0.000	0.000	0.000	0.000	0.000	0.033	0.019	0.029	0.038	5.269	0.017	0.233	316	2384	100	145	4353	4498	160	8398	8558	Error	Error	-4.908	145	4353	160	8398	178470	3163572	0.660	9.921	0	0	0
1	12	6	"A34"	"A34"	7130	19095	100	456	513	241	46	406	406	442	238	53	25	6	0	5708	8483	7244	85	1631	1631	1809	1340	74	72	63	0	0.000	0.000	0.000	0.000	0.000	0.000	0.000	0.000	0.000	0.000	0.000	0.000	0.000	0.000	0.012	0.016	0.028	0.035	5.541	0.016	0.141	316	2384	100	50	4077	4127	107	6852	6959	Error	Error	-6.349	50	4077	107	6852	161971	2680689	0.298	4.981	0	0	0
1	13	6	"A35"	"A35"	7430	19095	100	556	574	234	40	412	412	448	272	60	29	5	0	12862	11293	7310	64	1678	1678	1835	1134	61	72	68	0	0.000	0.000	0.000	0.000	0.000	0.000	0.000	0.000	0.000	0.000	0.000	0.000	0.000	0.000	0.013	0.017	0.022	0.029	5.935	0.015	0.166	316	2384	100	144	11184	11328	162	9615	9777	Error	Error	-6.279	144	11184	162	9615	181386	3568433	0.463	8.340	0	0	0
1	14	6	"A35"	"A35"	7730	19095	100	574	609	254	41	395	395	424	208	49	45	18	0	13124	12513	7094	56	1649	1649	1762	869	49	84	80	0	0.000	0.000	0.000	0.000	0.000	0.000	0.000	0.000	0.000	0.000	0.000	0.000	0.000	0.000	0.016	0.020	0.024	0.025	3.726	0.019	0.211	316	2384	100	179	11475	11654	214	10864	11078	Error	Error	-6.002	179	11475	214	10864	192558	3954189	0.889	12.372	0	0	0
1	15	6	"A35"	"A35"	8030	19095	100	535	559	217	38	410	410	478	1440	301	0	0	0	12933	12666	7223	57	1643	1643	1754	979	55	82	79	0	0.000	0.000	0.000	0.000	0.000	0.000	0.000	0.000	0.000	0.000	0.000	0.000	0.000	0.000	0.011	0.014	0.018	0.020	4.545	0.014	0.167	316	2384	100	125	11290	11415	149	11023	11172	Error	Error	-6.497	125	11290	149	11023	176797	4002479	0.056	11.146	0	0	0
1	16	6	"A36"	"A36"	8330	19095	100	571	585	243	41	409	409	437	204	46	41	16	0	9814	11424	8485	74	1686	1686	1767	729	41	78	72	0	0.000	0.000	0.000	0.000	0.000	0.000	0.000	0.000	0.000	0.000	0.000	0.000	0.000	0.000	0.020	0.018	0.025	0.031	4.653	0.016	0.145	316	2384	100	162	8128	8290	176	9738	9914	Error	Error	-5.649	162	8128	176	9738	184758	3609983	0.725	13.247	0	0	0
1	17	6	"A36"	"A36"	8630	19095	100	613	654	315	48	405	405	432	211	48	48	24	0	10924	13733	9789	71	1694	1694	1761	591	33	87	80	0	0.000	0.000	0.000	0.000	0.000	0.000	0.000	0.000	0.000	0.000	0.000	0.000	0.000	0.000	0.023	0.021	0.023	0.027	4.071	0.018	0.285	316	2384	100	208	9230	9438	249	12039	12288	Error	Error	-5.472	208	9230	249	12039	206508	4339747	1.052	20.257	0	0	0
1	18	6	"A36"	"A36"	8930	19090	100	574	599	245	40	410	410	438	247	56	35	11	0	9299	12357	10331	83	1728	1728	1800	706	39	78	74	0	0.000	0.000	0.000	0.000	0.000	0.000	0.000	0.000	0.000	0.000	0.000	0.000	0.000	0.000	0.022	0.018	0.024	0.029	4.380	0.015	0.250	316	2384	100	164	7571	7735	189	10629	10818	Error	Error	-5.529	164	7571	189	10629	189302	3904732	0.652	14.953	0	0	0
1	1	7	"A37"	"A37"	3835	19400	100	480	532	281	52	363	363	394	203	51	33	10	0	8551	8143	4421	54	1370	1370	1479	718	48	83	79	0	0.000	0.000	0.000	0.000	0.000	0.000	0.000	0.000	0.000	0.000	0.000	0.000	0.000	0.000	0.016	0.025	0.029	0.031	4.623	0.022	0.132	316	2384	100	117	7181	7298	169	6773	6942	Error	Error	-5.940	117	7181	169	6773	168244	2573196	0.680	9.281	0	0	0
1	2	7	"A37"	"A37"	4135	19400	100	469	491	230	46	366	366	410	334	81	17	0	0	7506	7152	4090	57	1395	1395	1549	961	62	79	75	0	0.000	0.000	0.000	0.000	0.000	0.000	0.000	0.000	0.000	0.000	0.000	0.000	0.000	0.000	0.017	0.022	0.030	0.038	4.564	0.024	0.064	316	2384	100	103	6111	6214	125	5757	5882	Error	Error	-5.891	103	6111	125	5757	155179	2260163	0.243	5.830	0	0	0
1	3	7	"A37"	"A37"	4435	19400	100	474	569	739	129	359	359	411	349	84	15	2	0	8585	8249	4686	56	1420	1420	1572	1024	65	83	79	0	0.000	0.000	0.000	0.000	0.000	0.000	0.000	0.000	0.000	0.000	0.000	0.000	0.000	0.000	0.016	0.031	0.027	0.030	4.277	0.059	0.155	316	2384	100	115	7165	7280	210	6829	7039	Error	Error	-5.961	115	7165	210	6829	179922	2606833	0.453	6.521	0	0	0
1	4	7	"A38"	"A38"	4735	19400	100	585	628	345	54	355	355	403	261	64	44	13	0	19149	16492	9298	56	1426	1426	1550	814	52	85	79	0	0.000	0.000	0.000	0.000	0.000	0.000	0.000	0.000	0.000	0.000	0.000	0.000	0.000	0.000	0.013	0.018	0.018	0.021	3.694	0.018	0.235	316	2384	100	230	17723	17953	273	15066	15339	Error	Error	-6.268	230	17723	273	15066	198562	5211402	0.862	18.356	0	0	0
1	5	7	"A38"	"A38"	5035	19400	100	544	571	246	43	356	356	398	266	66	38	10	0	15469	14667	7635	52	1418	1418	1555	960	61	87	84	0	0.000	0.000	0.000	0.000	0.000	0.000	0.000	0.000	0.000	0.000	0.000	0.000	0.000	0.000	0.013	0.016	0.020	0.019	3.560	0.016	0.153	316	2384	100	188	14051	14239	215	13249	13464	Error	Error	-6.224	188	14051	215	13249	180490	4634656	0.650	13.658	0	0	0
1	6	7	"A38"	"A38"	5335	19400	100	563	626	346	55	369	369	439	818	186	3	1	0	17862	17102	9428	55	1471	1471	1596	845	52	92	86	0	0.000	0.000	0.000	0.000	0.000	0.000	0.000	0.000	0.000	0.000	0.000	0.000	0.000	0.000	0.012	0.016	0.017	0.017	3.932	0.014	0.011	316	2384	100	194	16391	16585	257	15631	15888	Error	Error	-6.401	194	16391	257	15631	197951	5404112	0.229	18.350	0	0	0
1	7	7	"A39"	"A39"	5635	19400	100	508	548	272	49	376	376	426	493	115	10	1	0	8482	11522	9182	79	1496	1496	1603	1027	64	81	77	0	0.000	0.000	0.000	0.000	0.000	0.000	0.000	0.000	0.000	0.000	0.000	0.000	0.000	0.000	0.019	0.017	0.023	0.027	4.949	0.029	0.084	316	2384	100	132	6986	7118	172	10026	10198	Error	Error	-5.726	132	6986	172	10026	173287	3640838	0.247	9.658	0	0	0
1	8	7	"A39"	"A39"	5935	19400	100	489	574	586	102	380	380	469	1432	305	1	0	0	7567	11965	10200	85	1523	1523	1674	1910	114	76	61	0	0.000	0.000	0.000	0.000	0.000	0.000	0.000	0.000	0.000	0.000	0.000	0.000	0.000	0.000	0.018	0.019	0.021	0.024	4.197	0.025	0.184	316	2384	100	109	6044	6153	194	10442	10636	Error	Error	-5.793	109	6044	194	10442	181280	3780862	0.073	5.388	0	0	0
1	9	7	"A39"	"A39"	6235	19395	100	489	534	260	48	393	393	432	279	64	22	7	0	6347	9711	8679	89	1531	1531	1640	647	39	84	79	0	0.000	0.000	0.000	0.000	0.000	0.000	0.000	0.000	0.000	0.000	0.000	0.000	0.000	0.000	0.020	0.017	0.025	0.032	4.674	0.017	0.152	316	2384	100	96	4816	4912	141	8180	8321	Error	Error	-5.649	96	4816	141	8180	168766	3068590	0.366	12.474	0	0	0
1	10	7	"A40"	"A40"	6535	19395	100	527	566	293	51	402	402	444	313	70	21	5	0	7326	10751	8787	81	1582	1582	1696	683	40	79	74	0	0.000	0.000	0.000	0.000	0.000	0.000	0.000	0.000	0.000	0.000	0.000	0.000	0.000	0.000	0.022	0.018	0.027	0.036	4.897	0.018	0.191	316	2384	100	125	5744	5869	164	9169	9333	Error	Error	-5.522	125	5744	164	9169	178753	3397182	0.390	13.258	0	0	0
1	11	7	"A40"	"A40"	6835	19395	100	513	574	317	55	405	405	439	225	51	35	13	0	6428	10788	9612	89	1603	1603	1698	670	39	81	77	0	0.000	0.000	0.000	0.000	0.000	0.000	0.000	0.000	0.000	0.000	0.000	0.000	0.000	0.000	0.022	0.018	0.024	0.040	5.455	0.017	0.178	316	2384	100	108	4825	4933	169	9185	9354	Error	Error	-5.481	108	4825	169	9185	181311	3408962	0.600	13.567	0	0	0
1	12	7	"A40"	"A40"	7135	19395	100	513	580	302	52	412	412	437	213	48	34	16	0	6009	10817	9866	91	1609	1609	1692	545	32	87	83	0	0.000	0.000	0.000	0.000	0.000	0.000	0.000	0.000	0.000	0.000	0.000	0.000	0.000	0.000	0.023	0.018	0.026	0.032	3.960	0.018	0.148	316	2384	100	101	4400	4501	168	9208	9376	Error	Error	-5.445	101	4400	168	9208	183263	3418202	0.671	16.743	0	0	0
1	13	7	"A41"	"A41"	7435	19395	100	635	656	271	41	426	426	463	324	69	29	6	0	14323	13324	6969	52	1665	1665	1783	822	46	88	81	0	0.000	0.000	0.000	0.000	0.000	0.000	0.000	0.000	0.000	0.000	0.000	0.000	0.000	0.000	0.017	0.020	0.021	0.023	3.186	0.021	0.097	316	2384	100	209	12658	12867	230	11659	11889	Error	Error	-5.920	209	12658	230	11659	207225	4210247	0.596	14.040	0	0	0
1	14	7	"A41"	"A41"	7735	19395	100	628	651	261	40	413	413	443	217	48	49	16	0	16043	15454	7255	46	1674	1674	1780	716	40	93	87	0	0.000	0.000	0.000	0.000	0.000	0.000	0.000	0.000	0.000	0.000	0.000	0.000	0.000	0.000	0.015	0.017	0.018	0.018	3.008	0.017	0.214	316	2384	100	215	14369	14584	238	13780	14018	Error	Error	-6.062	215	14369	238	13780	205607	4883412	0.959	19.098	0	0	0
1	15	7	"A41"	"A41"	8035	19395	100	581	621	276	44	410	410	437	203	46	45	21	0	14116	13737	7864	57	1634	1634	1710	613	35	91	85	0	0.000	0.000	0.000	0.000	0.000	0.000	0.000	0.000	0.000	0.000	0.000	0.000	0.000	0.000	0.014	0.017	0.021	0.022	3.715	0.016	0.194	316	2384	100	171	12482	12653	211	12103	12314	Error	Error	-6.190	171	12482	211	12103	196266	4340734	0.906	19.620	0	0	0
1	16	7	"A42"	"A42"	8335	19395	100	572	616	318	51	419	419	443	195	44	43	20	0	8913	11599	8331	71	1676	1676	1717	390	22	94	90	0	0.000	0.000	0.000	0.000	0.000	0.000	0.000	0.000	0.000	0.000	0.000	0.000	0.000	0.000	0.021	0.020	0.025	0.025	4.351	0.018	0.196	316	2384	100	153	7237	7390	197	9923	10120	Error	Error	-5.564	153	7237	197	9923	194580	3665403	0.887	25.338	0	0	0
1	17	7	"A42"	"A42"	8635	19395	100	530	575	252	43	427	427	508	1522	299	0	0	0	6117	9584	8386	87	1712	1712	1887	2348	124	70	47	0	0.000	0.000	0.000	0.000	0.000	0.000	0.000	0.000	0.000	0.000	0.000	0.000	0.000	0.000	0.023	0.019	0.026	0.029	3.550	0.127	0.137	316	2384	100	103	4405	4508	148	7872	8020	Error	Error	-5.418	103	4405	148	7872	181687	3028612	0.044	3.278	0	0	0
1	18	7	"A42"	"A42"	8935	19390	100	575	608	270	44	410	410	439	248	56	38	12	0	7641	11247	9990	88	1680	1680	1723	406	23	91	87	0	0.000	0.000	0.000	0.000	0.000	0.000	0.000	0.000	0.000	0.000	0.000	0.000	0.000	0.000	0.028	0.021	0.029	0.034	3.705	0.019	0.187	316	2384	100	165	5961	6126	198	9567	9765	Error	Error	-5.175	165	5961	198	9567	191995	3554106	0.681	23.458	0	0	0
1	1	8	"A43"	"A43"	3840	19700	100	521	551	251	45	349	349	387	263	67	34	10	0	12197	13914	9787	70	1383	1383	1518	980	64	80	77	0	0.000	0.000	0.000	0.000	0.000	0.000	0.000	0.000	0.000	0.000	0.000	0.000	0.000	0.000	0.016	0.016	0.018	0.021	4.336	0.014	0.229	316	2384	100	172	10814	10986	202	12531	12733	Error	Error	-5.974	172	10814	202	12531	174009	4396886	0.624	12.649	0	0	0
1	2	8	"A43"	"A43"	4140	19700	100	516	573	326	56	360	360	416	384	92	20	4	0	10684	13120	9583	73	1427	1427	1635	1691	103	77	74	0	0.000	0.000	0.000	0.000	0.000	0.000	0.000	0.000	0.000	0.000	0.000	0.000	0.000	0.000	0.017	0.018	0.021	0.029	5.258	0.016	0.127	316	2384	100	156	9257	9413	213	11693	11906	Error	Error	-5.891	156	9257	213	11693	181129	4145909	0.409	6.792	0	0	0
1	3	8	"A43"	"A43"	4440	19700	100	535	562	286	50	343	343	382	250	65	41	15	0	12046	15205	10656	70	1396	1396	1535	1078	70	83	80	0	0.000	0.000	0.000	0.000	0.000	0.000	0.000	0.000	0.000	0.000	0.000	0.000	0.000	0.000	0.018	0.016	0.020	0.020	3.691	0.016	0.196	316	2384	100	192	10650	10842	219	13809	14028	Error	Error	-5.794	192	10650	219	13809	177461	4804924	0.720	12.681	0	0	0
1	4	8	"A44"	"A44"	4740	19700	100	473	511	272	53	347	347	409	788	192	2	0	0	9228	9296	5304	57	1391	1391	1514	802	52	84	79	0	0.000	0.000	0.000	0.000	0.000	0.000	0.000	0.000	0.000	0.000	0.000	0.000	0.000	0.000	0.016	0.021	0.024	0.026	3.711	0.022	0.120	316	2384	100	126	7837	7963	164	7905	8069	Error	Error	-5.959	126	7837	164	7905	161398	2937591	0.129	9.703	0	0	0
1	5	8	"A44"	"A44"	5040	19700	100	498	530	263	49	352	352	394	278	70	28	6	0	12394	11892	6989	58	1432	1432	1571	1073	68	86	82	0	0.000	0.000	0.000	0.000	0.000	0.000	0.000	0.000	0.000	0.000	0.000	0.000	0.000	0.000	0.013	0.017	0.018	0.020	3.786	0.019	0.141	316	2384	100	146	10962	11108	178	10460	10638	Error	Error	-6.230	146	10962	178	10460	167447	3757738	0.489	9.619	0	0	0
1	6	8	"A44"	"A44"	5340	19700	100	486	555	326	58	364	364	413	335	81	22	4	0	10443	10636	5762	54	1475	1475	1590	753	47	89	85	0	0.000	0.000	0.000	0.000	0.000	0.000	0.000	0.000	0.000	0.000	0.000	0.000	0.000	0.000	0.014	0.021	0.025	0.026	4.606	0.017	0.080	316	2384	100	122	8968	9090	191	9161	9352	Error	Error	-6.200	122	8968	191	9161	175460	3360902	0.424	12.013	0	0	0
1	7	8	"A45"	"A45"	5640	19700	100	527	561	257	45	378	378	414	233	56	35	10	0	10281	11351	7744	68	1497	1497	1599	690	43	83	80	0	0.000	0.000	0.000	0.000	0.000	0.000	0.000	0.000	0.000	0.000	0.000	0.000	0.000	0.000	0.017	0.019	0.021	0.028	5.483	0.016	0.133	316	2384	100	149	8784	8933	183	9854	10037	Error	Error	-5.881	149	8784	183	9854	177153	3586795	0.631	14.133	0	0	0
1	8	8	"A45"	"A45"	5940	19700	100	511	545	253	46	371	371	404	238	58	35	12	0	7814	10060	7548	75	1505	1505	1612	787	48	87	84	0	0.000	0.000	0.000	0.000	0.000	0.000	0.000	0.000	0.000	0.000	0.000	0.000	0.000	0.000	0.022	0.020	0.029	0.030	3.783	0.018	0.155	316	2384	100	140	6309	6449	174	8555	8729	Error	Error	-5.494	140	6309	174	8555	172342	3178970	0.592	10.734	0	0	0
1	9	8	"A45"	"A45"	6240	19695	100	497	545	267	48	377	377	421	407	96	15	2	0	8509	11331	8973	79	1528	1528	1662	966	58	81	76	0	0.000	0.000	0.000	0.000	0.000	0.000	0.000	0.000	0.000	0.000	0.000	0.000	0.000	0.000	0.017	0.017	0.024	0.027	4.422	0.017	0.123	316	2384	100	120	6981	7101	168	9803	9971	Error	Error	-5.862	120	6981	168	9803	172189	3580560	0.305	10.009	0	0	0
1	10	8	"A47"	"A47"	6540	19695	100	531	668	1284	192	376	376	418	273	65	31	8	0	11259	11000	6833	62	1519	1519	1639	788	48	81	77	0	0.000	0.000	0.000	0.000	0.000	0.000	0.000	0.000	0.000	0.000	0.000	0.000	0.000	0.000	0.016	0.031	0.026	0.030	4.208	0.041	0.103	316	2384	100	155	9740	9895	292	9481	9773	Error	Error	-5.974	155	9740	292	9481	210937	3475970	0.916	11.879	0	0	0
1	11	8	"A47"	"A47"	6840	19695	100	547	580	260	44	374	374	409	258	63	34	9	0	10550	11449	7104	62	1563	1563	1652	697	42	85	81	0	0.000	0.000	0.000	0.000	0.000	0.000	0.000	0.000	0.000	0.000	0.000	0.000	0.000	0.000	0.019	0.021	0.022	0.026	4.998	0.019	0.034	316	2384	100	173	8987	9160	206	9886	10092	Error	Error	-5.699	173	8987	206	9886	183277	3617940	0.663	14.056	0	0	0
1	12	8	"A47"	"A47"	7140	19695	100	546	566	253	44	389	389	428	284	66	28	6	0	10824	12225	7714	63	1607	1607	1746	1557	89	81	80	0	0.000	0.000	0.000	0.000	0.000	0.000	0.000	0.000	0.000	0.000	0.000	0.000	0.000	0.000	0.017	0.017	0.021	0.025	4.536	0.018	0.200	316	2384	100	157	9217	9374	177	10618	10795	Error	Error	-5.875	157	9217	177	10618	179013	3863143	0.486	6.730	0	0	0
1	13	8	"A48"	"A48"	7440	19695	100	700	723	294	40	397	397	432	302	69	50	17	0	27491	22883	11737	51	1640	1640	1742	744	42	91	86	0	0.000	0.000	0.000	0.000	0.000	0.000	0.000	0.000	0.000	0.000	0.000	0.000	0.000	0.000	0.012	0.015	0.016	0.016	3.091	0.014	0.294	316	2384	100	303	25851	26154	326	21243	21569	Error	Error	-6.415	303	25851	326	21243	228431	7231041	0.964	28.415	0	0	0
1	14	8	"A48"	"A48"	7735	19695	100	549	588	259	44	394	394	419	202	48	43	20	0	9857	13666	9748	71	1599	1599	1719	1203	69	86	82	0	0.000	0.000	0.000	0.000	0.000	0.000	0.000	0.000	0.000	0.000	0.000	0.000	0.000	0.000	0.019	0.016	0.019	0.021	4.216	0.014	0.236	316	2384	100	155	8258	8413	194	12067	12261	Error	Error	-5.735	155	8258	194	12067	185720	4318526	0.837	9.931	0	0	0
1	15	8	"A48"	"A48"	8035	19695	100	627	659	293	44	407	407	433	220	50	50	22	0	11576	16364	11691	71	1674	1674	1814	1514	83	85	83	0	0.000	0.000	0.000	0.000	0.000	0.000	0.000	0.000	0.000	0.000	0.000	0.000	0.000	0.000	0.022	0.017	0.021	0.023	3.283	0.016	0.372	316	2384	100	220	9902	10122	252	14690	14942	Error	Error	-5.492	220	9902	252	14690	208111	5171175	1.027	9.610	0	0	0
1	16	8	"A49"	"A49"	8335	19695	100	599	640	266	41	415	415	442	197	44	48	22	0	12873	13708	8507	62	1707	1707	1762	522	29	88	82	0	0.000	0.000	0.000	0.000	0.000	0.000	0.000	0.000	0.000	0.000	0.000	0.000	0.000	0.000	0.016	0.019	0.023	0.025	4.574	0.017	0.240	316	2384	100	184	11166	11350	225	12001	12226	Error	Error	-5.923	184	11166	225	12001	202368	4331852	1.005	22.885	0	0	0
1	17	8	"A49"	"A49"	8635	19695	100	600	642	314	48	425	425	456	221	48	40	19	0	10699	13225	8793	66	1727	1727	1779	566	31	91	88	0	0.000	0.000	0.000	0.000	0.000	0.000	0.000	0.000	0.000	0.000	0.000	0.000	0.000	0.000	0.020	0.019	0.023	0.024	3.769	0.017	0.193	316	2384	100	175	8972	9147	217	11498	11715	Error	Error	-5.680	175	8972	217	11498	202848	4179125	0.842	20.223	0	0	0
1	18	8	"A49"	"A49"	8935	19690	100	601	626	276	44	399	399	428	221	51	47	19	0	10470	13264	9836	74	1667	1667	1748	796	45	85	81	0	0.000	0.000	0.000	0.000	0.000	0.000	0.000	0.000	0.000	0.000	0.000	0.000	0.000	0.000	0.023	0.020	0.023	0.027	4.183	0.017	0.270	316	2384	100	202	8803	9005	227	11597	11824	Error	Error	-5.446	202	8803	227	11597	197891	4191322	0.896	14.467	0	0	0
1	1	9	"A50"	"A50"	3845	20000	100	439	491	258	52	335	335	373	261	69	27	7	0	5611	7505	5117	68	1341	1341	1419	627	44	89	86	0	0.000	0.000	0.000	0.000	0.000	0.000	0.000	0.000	0.000	0.000	0.000	0.000	0.000	0.000	0.024	0.025	0.035	0.033	3.680	0.027	0.118	316	2384	100	104	4270	4374	156	6164	6320	Error	Error	-5.360	104	4270	156	6164	155072	2371531	0.452	9.707	0	0	0
1	2	9	"A50"	"A50"	4145	20000	100	426	464	222	47	353	353	443	1277	288	0	0	0	5835	7965	5795	72	1378	1378	1476	672	45	87	83	0	0.000	0.000	0.000	0.000	0.000	0.000	0.000	0.000	0.000	0.000	0.000	0.000	0.000	0.000	0.016	0.017	0.025	0.026	3.939	0.019	0.106	316	2384	100	73	4457	4530	111	6587	6698	Error	Error	-5.932	73	4457	111	6587	146660	2516864	0.016	9.656	0	0	0
1	3	9	"A50"	"A50"	4445	20000	100	443	481	249	51	351	351	425	1157	272	0	0	0	5842	8616	6267	72	1392	1392	1465	595	40	94	87	0	0.000	0.000	0.000	0.000	0.000	0.000	0.000	0.000	0.000	0.000	0.000	0.000	0.000	0.000	0.021	0.018	0.027	0.026	4.278	0.023	0.036	316	2384	100	92	4450	4542	130	7224	7354	Error	Error	-5.596	92	4450	130	7224	151995	2722626	0.048	12.018	0	0	0
1	4	9	"A51"	"A51"	4745	20000	100	505	549	289	52	349	349	403	358	88	22	3	0	14918	14240	7459	52	1406	1406	1519	935	61	92	87	0	0.000	0.000	0.000	0.000	0.000	0.000	0.000	0.000	0.000	0.000	0.000	0.000	0.000	0.000	0.012	0.016	0.017	0.016	3.326	0.016	0.117	316	2384	100	156	13512	13668	200	12834	13034	Error	Error	-6.437	156	13512	200	12834	173567	4499750	0.408	13.605	0	0	0
1	5	9	"A51"	"A51"	5040	20000	100	498	540	363	67	340	340	378	232	61	37	12	0	9619	11852	7482	63	1445	1445	1552	790	50	90	87	0	0.000	0.000	0.000	0.000	0.000	0.000	0.000	0.000	0.000	0.000	0.000	0.000	0.000	0.000	0.019	0.019	0.024	0.023	3.918	0.021	0.164	316	2384	100	158	8174	8332	200	10407	10607	Error	Error	-5.693	158	8174	200	10407	170518	3745169	0.698	13.038	0	0	0
1	6	9	"A51"	"A51"	5340	20000	100	470	542	511	94	361	361	405	272	67	25	6	0	9113	11462	7273	63	1482	1482	1577	691	43	92	88	0	0.000	0.000	0.000	0.000	0.000	0.000	0.000	0.000	0.000	0.000	0.000	0.000	0.000	0.000	0.014	0.018	0.021	0.022	4.657	0.018	0.087	316	2384	100	109	7631	7740	181	9980	10161	Error	Error	-6.129	109	7631	181	9980	171264	3622115	0.504	14.305	0	0	0
1	7	9	"A52"	"A52"	5640	20000	100	506	530	261	49	369	369	453	1178	260	0	0	0	10256	9356	4532	48	1509	1509	1648	1125	68	83	80	0	0.000	0.000	0.000	0.000	0.000	0.000	0.000	0.000	0.000	0.000	0.000	0.000	0.000	0.000	0.016	0.021	0.026	0.031	3.747	0.074	0.030	316	2384	100	137	8747	8884	161	7847	8008	Error	Error	-5.997	137	8747	161	7847	167396	2956623	0.065	6.852	0	0	0
1	8	9	"A52"	"A52"	5940	20000	100	510	562	320	56	368	368	409	261	63	32	9	0	9393	9694	5471	56	1509	1509	1599	676	42	89	85	0	0.000	0.000	0.000	0.000	0.000	0.000	0.000	0.000	0.000	0.000	0.000	0.000	0.000	0.000	0.018	0.024	0.025	0.026	4.264	0.025	0.152	316	2384	100	142	7884	8026	194	8185	8379	Error	Error	-5.795	142	7884	194	8185	177485	3063167	0.586	11.975	0	0	0
1	9	9	"A52"	"A52"	6240	19995	100	457	495	239	48	361	361	405	400	98	9	1	0	9312	9502	5277	55	1504	1504	1587	666	41	87	84	0	0.000	0.000	0.000	0.000	0.000	0.000	0.000	0.000	0.000	0.000	0.000	0.000	0.000	0.000	0.012	0.017	0.021	0.024	4.044	0.017	0.022	316	2384	100	96	7808	7904	134	7998	8132	Error	Error	-6.346	96	7808	134	7998	156479	3002549	0.225	11.884	0	0	0
1	10	9	"A53"	"A53"	6540	19995	100	500	517	221	42	368	368	422	376	89	13	1	0	13410	11960	6913	57	1515	1515	1661	910	54	81	78	0	0.000	0.000	0.000	0.000	0.000	0.000	0.000	0.000	0.000	0.000	0.000	0.000	0.000	0.000	0.011	0.014	0.019	0.018	4.293	0.014	0.079	316	2384	100	132	11895	12027	149	10445	10594	Error	Error	-6.494	132	11895	149	10445	163234	3779399	0.253	11.318	0	0	0
1	11	9	"A53"	"A53"	6840	19995	100	520	571	529	92	361	361	399	264	66	31	6	0	11391	11649	6061	52	1524	1524	1621	673	41	91	86	0	0.000	0.000	0.000	0.000	0.000	0.000	0.000	0.000	0.000	0.000	0.000	0.000	0.000	0.000	0.016	0.021	0.022	0.024	3.575	0.021	0.115	316	2384	100	159	9867	10026	210	10125	10335	Error	Error	-5.956	159	9867	210	10125	180463	3681147	0.652	14.900	0	0	0
1	12	9	"A53"	"A53"	7140	19995	100	528	565	286	50	377	377	435	770	177	2	0	0	12117	11801	5616	47	1575	1575	1656	651	39	95	90	0	0.000	0.000	0.000	0.000	0.000	0.000	0.000	0.000	0.000	0.000	0.000	0.000	0.000	0.000	0.014	0.018	0.019	0.019	3.374	0.020	0.117	316	2384	100	151	10542	10693	188	10226	10414	Error	Error	-6.125	151	10542	188	10226	178578	3728965	0.169	15.584	0	0	0
1	13	9	"A54"	"A54"	7440	19995	100	545	557	231	41	395	395	432	352	81	18	2	0	11955	11410	6124	53	1618	1618	1687	564	33	89	84	0	0.000	0.000	0.000	0.000	0.000	0.000	0.000	0.000	0.000	0.000	0.000	0.000	0.000	0.000	0.015	0.017	0.020	0.023	4.666	0.015	0.102	316	2384	100	150	10337	10487	162	9792	9954	Error	Error	-6.107	150	10337	162	9792	176072	3605415	0.355	17.239	0	0	0
1	14	9	"A54"	"A54"	7740	19995	100	558	591	262	44	396	396	424	270	63	35	8	0	12230	12922	7384	57	1625	1625	1677	464	27	94	91	0	0.000	0.000	0.000	0.000	0.000	0.000	0.000	0.000	0.000	0.000	0.000	0.000	0.000	0.000	0.015	0.017	0.021	0.019	3.242	0.017	0.214	316	2384	100	162	10605	10767	195	11297	11492	Error	Error	-6.033	162	10605	195	11297	186735	4083240	0.619	24.235	0	0	0
1	15	9	"A54"	"A54"	8040	19995	100	544	575	232	40	398	398	430	220	51	35	12	0	10280	11699	6710	57	1653	1653	1715	791	46	91	87	0	0.000	0.000	0.000	0.000	0.000	0.000	0.000	0.000	0.000	0.000	0.000	0.000	0.000	0.000	0.017	0.018	0.023	0.021	3.231	0.018	0.143	316	2384	100	146	8627	8773	177	10046	10223	Error	Error	-5.885	146	8627	177	10046	181631	3696921	0.659	12.622	0	0	0
1	16	9	"A55"	"A55"	8340	19995	100	566	615	331	53	418	418	441	198	44	43	17	0	11241	11995	7241	60	1733	1733	1774	394	22	94	88	0	0.000	0.000	0.000	0.000	0.000	0.000	0.000	0.000	0.000	0.000	0.000	0.000	0.000	0.000	0.016	0.019	0.024	0.026	3.689	0.019	0.193	316	2384	100	148	9508	9656	197	10262	10459	Error	Error	-6.005	148	9508	197	10262	194392	3790576	0.879	25.942	0	0	0
1	17	9	"A55"	"A55"	8640	19990	100	542	580	220	37	426	426	450	195	43	37	14	0	9304	10247	5700	55	1737	1737	1784	390	21	96	91	0	0.000	0.000	0.000	0.000	0.000	0.000	0.000	0.000	0.000	0.000	0.000	0.000	0.000	0.000	0.015	0.018	0.025	0.022	4.056	0.015	0.121	316	2384	100	116	7567	7683	154	8510	8664	Error	Error	-6.028	116	7567	154	8510	183323	3238091	0.667	21.700	0	0	0
1	18	9	"A55"	"A55"	8940	19990	100	545	562	222	39	397	397	422	188	44	43	16	0	8388	10437	6625	63	1684	1684	1714	360	21	96	93	0	0.000	0.000	0.000	0.000	0.000	0.000	0.000	0.000	0.000	0.000	0.000	0.000	0.000	0.000	0.022	0.019	0.026	0.025	3.537	0.014	0.112	316	2384	100	148	6704	6852	165	8753	8918	Error	Error	-5.501	148	6704	165	8753	177720	3298117	0.745	24.231	0	0	0
1	1	10	"A56"	"A56"	3845	20300	100	480	517	332	64	349	349	378	215	56	33	10	0	8860	9157	5364	58	1389	1389	1493	728	48	84	81	0	0.000	0.000	0.000	0.000	0.000	0.000	0.000	0.000	0.000	0.000	0.000	0.000	0.000	0.000	0.018	0.022	0.027	0.030	4.133	0.024	0.155	316	2384	100	131	7471	7602	168	7768	7936	Error	Error	-5.834	131	7471	168	7768	163241	2893586	0.647	10.527	0	0	0
1	2	10	"A56"	"A56"	4145	20300	100	464	539	423	78	340	340	375	226	60	34	12	0	8491	9372	5996	63	1368	1368	1467	692	47	85	80	0	0.000	0.000	0.000	0.000	0.000	0.000	0.000	0.000	0.000	0.000	0.000	0.000	0.000	0.000	0.017	0.025	0.029	0.033	5.527	0.019	0.096	316	2384	100	124	7123	7247	199	8004	8203	Error	Error	-5.844	124	7123	199	8004	170475	2961607	0.726	11.423	0	0	0
1	3	10	"A56"	"A56"	4445	20300	100	486	526	289	54	365	365	397	226	56	29	8	0	9177	9581	5614	58	1416	1416	1513	667	44	87	83	0	0.000	0.000	0.000	0.000	0.000	0.000	0.000	0.000	0.000	0.000	0.000	0.000	0.000	0.000	0.016	0.020	0.026	0.027	4.372	0.018	0.121	316	2384	100	121	7761	7882	161	8165	8326	Error	Error	-6.003	121	7761	161	8165	166070	3027691	0.571	12.096	0	0	0
1	4	10	"A57"	"A57"	4745	20300	100	475	537	330	61	352	352	448	1454	324	0	0	0	11080	12106	8282	68	1426	1426	1576	1167	74	76	73	0	0.000	0.000	0.000	0.000	0.000	0.000	0.000	0.000	0.000	0.000	0.000	0.000	0.000	0.000	0.013	0.017	0.021	0.027	5.717	0.017	0.168	316	2384	100	123	9654	9777	185	10680	10865	Error	Error	-6.294	123	9654	185	10680	169822	3825463	0.061	9.023	0	0	0
1	5	10	"A57"	"A57"	5045	20300	100	515	540	250	46	348	348	387	258	66	34	8	0	10076	11671	7812	66	1422	1422	1526	747	48	86	81	0	0.000	0.000	0.000	0.000	0.000	0.000	0.000	0.000	0.000	0.000	0.000	0.000	0.000	0.000	0.019	0.019	0.024	0.026	4.136	0.017	0.163	316	2384	100	167	8654	8821	192	10249	10441	Error	Error	-5.695	167	8654	192	10249	170713	3688067	0.593	13.581	0	0	0
1	6	10	"A57"	"A57"	5345	20300	100	507	561	286	50	359	359	399	353	88	23	5	0	9944	12059	8327	69	1456	1456	1585	877	55	85	79	0	0.000	0.000	0.000	0.000	0.000	0.000	0.000	0.000	0.000	0.000	0.000	0.000	0.000	0.000	0.017	0.019	0.024	0.028	4.176	0.017	0.061	316	2384	100	148	8488	8636	202	10603	10805	Error	Error	-5.842	148	8488	202	10603	177410	3810577	0.459	11.943	0	0	0
1	7	10	"A58"	"A58"	5645	20300	100	477	526	260	49	366	366	417	396	94	15	1	0	8300	10754	7605	70	1479	1479	1606	1043	64	76	75	0	0.000	0.000	0.000	0.000	0.000	0.000	0.000	0.000	0.000	0.000	0.000	0.000	0.000	0.000	0.016	0.017	0.024	0.028	5.067	0.027	0.099	316	2384	100	111	6821	6932	160	9275	9435	Error	Error	-5.941	111	6821	160	9275	166182	3398195	0.275	8.771	0	0	0
1	8	10	"A58"	"A58"	5945	20300	100	510	561	337	60	367	367	401	232	57	35	12	0	7965	9968	7038	70	1513	1513	1605	699	43	87	84	0	0.000	0.000	0.000	0.000	0.000	0.000	0.000	0.000	0.000	0.000	0.000	0.000	0.000	0.000	0.022	0.023	0.028	0.032	4.157	0.020	0.179	316	2384	100	143	6452	6595	194	8455	8649	Error	Error	-5.496	143	6452	194	8455	177372	3149930	0.690	11.964	0	0	0
1	9	10	"A58"	"A58"	6245	20295	100	474	532	321	60	364	364	426	567	133	6	0	0	7125	10425	8550	82	1524	1524	1733	1597	92	71	63	0	0.000	0.000	0.000	0.000	0.000	0.000	0.000	0.000	0.000	0.000	0.000	0.000	0.000	0.000	0.020	0.019	0.026	0.040	6.224	0.018	0.062	316	2384	100	110	5601	5711	168	8901	9069	Error	Error	-5.670	110	5601	168	8901	168213	3294403	0.187	5.443	0	0	0
1	10	10	"A59"	"A59"	6545	20295	100	489	505	257	50	353	353	391	274	70	25	4	0	11212	10877	7241	66	1505	1505	1693	1338	79	72	67	0	0.000	0.000	0.000	0.000	0.000	0.000	0.000	0.000	0.000	0.000	0.000	0.000	0.000	0.000	0.014	0.016	0.019	0.027	5.742	0.018	0.182	316	2384	100	136	9707	9843	152	9372	9524	Error	Error	-6.157	136	9707	152	9372	159694	3437059	0.416	6.864	0	0	0
1	11	10	"A59"	"A59"	6845	20295	100	496	524	289	55	358	358	396	244	61	31	9	0	10590	10873	6496	59	1514	1514	1661	967	58	80	77	0	0.000	0.000	0.000	0.000	0.000	0.000	0.000	0.000	0.000	0.000	0.000	0.000	0.000	0.000	0.015	0.018	0.024	0.025	4.656	0.018	0.138	316	2384	100	138	9076	9214	166	9359	9525	Error	Error	-6.039	138	9076	166	9359	165534	3436007	0.525	9.526	0	0	0
1	12	10	"A59"	"A59"	7145	20295	100	497	531	257	48	377	377	439	884	201	1	0	0	10660	10164	5335	52	1558	1558	1746	1661	95	80	77	0	0.000	0.000	0.000	0.000	0.000	0.000	0.000	0.000	0.000	0.000	0.000	0.000	0.000	0.000	0.013	0.018	0.022	0.023	4.358	0.100	0.163	316	2384	100	120	9102	9222	154	8606	8760	Error	Error	-6.245	120	9102	154	8606	167775	3211796	0.104	5.068	0	0	0
1	13	10	"A60"	"A60"	7445	20295	100	411	455	260	57	372	372	407	229	56	18	5	0	3885	6233	5992	96	1570	1570	1650	575	34	76	67	0	0.000	0.000	0.000	0.000	0.000	0.000	0.000	0.000	0.000	0.000	0.000	0.000	0.000	0.000	0.017	0.018	0.036	0.040	5.849	0.018	0.064	316	2384	100	39	2315	2354	83	4663	4746	Error	Error	-5.891	39	2315	83	4663	143793	1969726	0.210	7.970	0	0	0
1	14	10	"A60"	"A60"	7745	20295	100	467	500	241	48	382	382	417	210	50	29	9	0	4180	6533	5912	90	1594	1594	1661	464	27	87	77	0	0.000	0.000	0.000	0.000	0.000	0.000	0.000	0.000	0.000	0.000	0.000	0.000	0.000	0.000	0.033	0.024	0.044	0.049	4.953	0.020	0.056	316	2384	100	85	2586	2671	118	4939	5057	Error	Error	-4.927	85	2586	118	4939	157845	2064541	0.395	10.500	0	0	0
1	15	10	"A60"	"A60"	8045	20295	100	477	536	375	69	389	389	423	219	51	25	10	0	4427	6133	5079	82	1635	1635	1688	427	25	85	79	0	0.000	0.000	0.000	0.000	0.000	0.000	0.000	0.000	0.000	0.000	0.000	0.000	0.000	0.000	0.032	0.033	0.053	0.059	4.508	0.033	0.126	316	2384	100	88	2792	2880	147	4498	4645	Error	Error	-4.988	88	2792	147	4498	169274	1938058	0.516	10.410	0	0	0
1	16	10	"A61"	"A61"	8345	20295	100	614	632	278	43	404	404	434	308	70	37	6	0	15601	15281	8897	58	1684	1684	1737	508	29	92	86	0	0.000	0.000	0.000	0.000	0.000	0.000	0.000	0.000	0.000	0.000	0.000	0.000	0.000	0.000	0.015	0.017	0.022	0.021	3.923	0.016	0.122	316	2384	100	210	13917	14127	228	13597	13825	Error	Error	-6.050	210	13917	228	13597	199586	4828703	0.643	26.661	0	0	0
1	17	10	"A61"	"A61"	8645	20290	100	596	640	258	40	414	414	452	272	60	37	9	0	11030	12545	7950	63	1711	1711	1779	614	34	87	83	0	0.000	0.000	0.000	0.000	0.000	0.000	0.000	0.000	0.000	0.000	0.000	0.000	0.000	0.000	0.020	0.021	0.024	0.027	4.230	0.016	0.138	316	2384	100	182	9319	9501	226	10834	11060	Error	Error	-5.678	182	9319	226	10834	202380	3964375	0.691	17.534	0	0	0
1	18	10	"A61"	"A61"	8945	20290	100	636	680	358	52	416	416	440	214	48	51	25	0	12494	13949	9339	66	1721	1721	1777	610	34	86	82	0	0.000	0.000	0.000	0.000	0.000	0.000	0.000	0.000	0.000	0.000	0.000	0.000	0.000	0.000	0.020	0.022	0.023	0.026	4.213	0.020	0.285	316	2384	100	220	10773	10993	264	12228	12492	Error	Error	-5.614	220	10773	264	12228	214823	4407923	1.121	19.954	0	0	0
1	1	11	"A62"	"A62"	3850	20600	100	450	485	234	48	333	333	369	225	60	33	10	0	5597	9046	7550	83	1344	1344	1417	504	35	85	81	0	0.000	0.000	0.000	0.000	0.000	0.000	0.000	0.000	0.000	0.000	0.000	0.000	0.000	0.000	0.028	0.020	0.028	0.035	5.435	0.018	0.127	316	2384	100	117	4253	4370	152	7702	7854	Error	Error	-5.184	117	4253	152	7702	153388	2858570	0.516	15.137	0	0	0
1	2	11	"A62"	"A62"	4150	20600	100	455	498	289	58	351	351	412	596	144	5	1	0	5742	8257	7020	85	1419	1419	1594	1681	105	73	56	0	0.000	0.000	0.000	0.000	0.000	0.000	0.000	0.000	0.000	0.000	0.000	0.000	0.000	0.000	0.024	0.021	0.032	0.044	5.337	0.018	0.136	316	2384	100	104	4323	4427	147	6838	6985	Error	Error	-5.377	104	4323	147	6838	157286	2609244	0.144	3.964	0	0	0
1	3	11	"A62"	"A62"	4450	20600	100	478	524	289	55	352	352	412	818	198	2	0	0	6239	9289	7409	79	1384	1384	1490	682	45	80	76	0	0.000	0.000	0.000	0.000	0.000	0.000	0.000	0.000	0.000	0.000	0.000	0.000	0.000	0.000	0.026	0.022	0.028	0.033	4.650	0.019	0.128	316	2384	100	126	4855	4981	172	7905	8077	Error	Error	-5.268	126	4855	172	7905	165600	2935365	0.137	11.435	0	0	0
1	4	11	"A63"	"A63"	4750	20600	100	533	591	292	49	352	352	497	2198	442	0	0	0	20038	17710	10745	60	1412	1412	1687	2655	157	78	75	0	0.000	0.000	0.000	0.000	0.000	0.000	0.000	0.000	0.000	0.000	0.000	0.000	0.000	0.000	0.010	0.015	0.016	0.017	3.743	0.121	0.124	316	2384	100	181	18626	18807	239	16298	16537	Error	Error	-6.685	181	18626	239	16298	186779	5596266	0.043	6.035	0	0	0
1	5	11	"A63"	"A63"	5050	20600	100	565	605	268	44	354	354	410	385	93	25	3	0	15128	15574	9611	61	1452	1452	1586	1034	65	83	81	0	0.000	0.000	0.000	0.000	0.000	0.000	0.000	0.000	0.000	0.000	0.000	0.000	0.000	0.000	0.015	0.018	0.019	0.023	3.776	0.015	0.229	316	2384	100	211	13676	13887	251	14122	14373	Error	Error	-6.018	211	13676	251	14122	191087	4921512	0.506	13.528	0	0	0
1	6	11	"A63"	"A63"	5350	20600	100	604	620	275	44	354	354	400	350	87	36	5	0	18999	17261	10852	62	1477	1477	1619	1120	69	82	76	0	0.000	0.000	0.000	0.000	0.000	0.000	0.000	0.000	0.000	0.000	0.000	0.000	0.000	0.000	0.014	0.017	0.019	0.021	4.108	0.015	0.128	316	2384	100	250	17522	17772	266	15784	16050	Error	Error	-6.131	250	17522	266	15784	195893	5454547	0.629	13.966	0	0	0
1	7	11	"A64"	"A64"	5650	20600	100	548	604	416	68	371	371	437	684	156	5	0	0	15408	14701	8821	60	1485	1485	1600	830	51	87	82	0	0.000	0.000	0.000	0.000	0.000	0.000	0.000	0.000	0.000	0.000	0.000	0.000	0.000	0.000	0.013	0.018	0.018	0.019	3.843	0.017	0.116	316	2384	100	177	13923	14100	233	13216	13449	Error	Error	-6.298	177	13923	233	13216	190758	4645498	0.244	15.784	0	0	0
1	8	11	"A64"	"A64"	5950	20600	100	536	554	257	46	365	365	400	249	62	33	9	0	9896	11885	7051	59	1472	1472	1585	730	46	93	91	0	0.000	0.000	0.000	0.000	0.000	0.000	0.000	0.000	0.000	0.000	0.000	0.000	0.000	0.000	0.020	0.018	0.021	0.021	3.098	0.018	0.169	316	2384	100	171	8424	8595	189	10413	10602	Error	Error	-5.622	171	8424	189	10413	174939	3755733	0.618	14.110	0	0	0
1	9	11	"A64"	"A64"	6250	20595	100	533	582	359	61	367	367	402	289	71	32	7	0	11345	12768	7847	61	1492	1492	1598	740	46	90	87	0	0.000	0.000	0.000	0.000	0.000	0.000	0.000	0.000	0.000	0.000	0.000	0.000	0.000	0.000	0.017	0.019	0.020	0.020	3.513	0.019	0.098	316	2384	100	166	9853	10019	215	11276	11491	Error	Error	-5.891	166	9853	215	11276	184043	4034574	0.623	15.095	0	0	0
1	10	11	"A65"	"A65"	6550	20595	100	657	679	333	49	360	360	410	408	99	34	5	0	24923	20503	10715	52	1512	1512	1663	1084	65	87	81	0	0.000	0.000	0.000	0.000	0.000	0.000	0.000	0.000	0.000	0.000	0.000	0.000	0.000	0.000	0.013	0.017	0.018	0.020	3.365	0.016	0.240	316	2384	100	297	23411	23708	319	18991	19310	Error	Error	-6.301	297	23411	319	18991	214709	6479084	0.659	17.380	0	0	0
1	11	11	"A65"	"A65"	6850	20595	100	646	655	269	41	397	397	3039	12059	396	0	0	0	21946	17210	10114	58	1615	1615	5155	13447	260	62	6	0	0.000	0.000	0.000	0.000	0.000	0.000	0.000	0.000	0.000	0.000	0.000	0.000	0.000	0.000	0.012	0.017	0.018	0.021	4.155	0.326	0.285	316	2384	100	249	20331	20580	258	15595	15853	Error	Error	-6.351	249	20331	258	15595	206841	5438301	-0.198	0.896	0	0	0
1	12	11	"A65"	"A65"	7150	20595	100	632	672	302	44	375	375	443	542	122	17	1	0	21332	18441	9635	52	1602	1602	1771	1324	74	91	89	0	0.000	0.000	0.000	0.000	0.000	0.000	0.000	0.000	0.000	0.000	0.000	0.000	0.000	0.000	0.013	0.018	0.018	0.019	3.101	0.026	0.141	316	2384	100	257	19730	19987	297	16839	17136	Error	Error	-6.262	257	19730	297	16839	212429	5827206	0.423	12.591	0	0	0
1	13	11	"A66"	"A66"	7445	20595	100	613	637	294	46	376	376	415	251	60	48	17	0	17664	16555	10075	60	1599	1599	1714	852	49	85	79	0	0.000	0.000	0.000	0.000	0.000	0.000	0.000	0.000	0.000	0.000	0.000	0.000	0.000	0.000	0.015	0.017	0.019	0.021	4.274	0.016	0.198	316	2384	100	237	16065	16302	261	14956	15217	Error	Error	-6.083	237	16065	261	14956	201166	5231398	0.884	17.419	0	0	0
1	14	11	"A66"	"A66"	7745	20595	100	602	645	292	45	386	386	418	250	59	46	18	0	15961	17445	10993	63	1622	1622	1695	638	37	91	84	0	0.000	0.000	0.000	0.000	0.000	0.000	0.000	0.000	0.000	0.000	0.000	0.000	0.000	0.000	0.015	0.016	0.019	0.019	4.360	0.015	0.290	316	2384	100	216	14339	14555	259	15823	16082	Error	Error	-6.053	216	14339	259	15823	203787	5512464	0.908	24.687	0	0	0
1	15	11	"A66"	"A66"	8045	20595	100	609	626	264	42	397	397	453	1056	233	0	0	0	14960	16477	10138	61	1638	1638	1714	592	34	91	87	0	0.000	0.000	0.000	0.000	0.000	0.000	0.000	0.000	0.000	0.000	0.000	0.000	0.000	0.000	0.016	0.015	0.018	0.021	4.109	0.015	0.201	316	2384	100	212	13322	13534	229	14839	15068	Error	Error	-5.974	212	13322	229	14839	197902	5206662	0.164	24.938	0	0	0
1	16	11	"A67"	"A67"	8345	20595	100	686	725	351	48	425	425	460	293	63	44	16	0	14331	15794	10472	66	1690	1690	1763	615	34	88	81	0	0.000	0.000	0.000	0.000	0.000	0.000	0.000	0.000	0.000	0.000	0.000	0.000	0.000	0.000	0.021	0.021	0.024	0.026	3.258	0.019	0.143	316	2384	100	261	12641	12902	300	14104	14404	Error	Error	-5.598	261	12641	300	14104	229017	4990795	0.904	22.815	0	0	0
1	17	11	"A67"	"A67"	8645	20590	100	600	652	287	44	424	424	451	274	60	35	14	0	11331	13515	8839	65	1718	1718	1755	401	22	94	87	0	0.000	0.000	0.000	0.000	0.000	0.000	0.000	0.000	0.000	0.000	0.000	0.000	0.000	0.000	0.018	0.019	0.022	0.022	3.329	0.017	0.127	316	2384	100	176	9613	9789	228	11797	12025	Error	Error	-5.771	176	9613	228	11797	206184	4270820	0.734	29.327	0	0	0
1	18	11	"A67"	"A67"	8945	20590	100	557	593	280	47	403	403	434	390	89	19	3	0	9906	12519	9158	73	1710	1710	1762	716	40	88	84	0	0.000	0.000	0.000	0.000	0.000	0.000	0.000	0.000	0.000	0.000	0.000	0.000	0.000	0.000	0.019	0.018	0.023	0.024	3.791	0.017	0.252	316	2384	100	154	8196	8350	190	10809	10999	Error	Error	-5.734	154	8196	190	10809	187505	3955957	0.408	15.024	0	0	0
1	1	12	"A68"	"A68"	3855	20900	100	456	488	241	49	340	340	374	252	67	30	7	0	8325	9628	6841	71	1312	1312	1399	608	43	79	76	0	0.000	0.000	0.000	0.000	0.000	0.000	0.000	0.000	0.000	0.000	0.000	0.000	0.000	0.000	0.017	0.018	0.025	0.030	5.379	0.019	0.167	316	2384	100	116	7013	7129	148	8316	8464	Error	Error	-5.918	116	7013	148	8316	154313	3042586	0.452	13.535	0	0	0
1	2	12	"A68"	"A68"	4155	20900	100	448	483	230	47	355	355	407	422	103	9	0	0	7894	8414	5257	62	1386	1386	1481	685	46	83	79	0	0.000	0.000	0.000	0.000	0.000	0.000	0.000	0.000	0.000	0.000	0.000	0.000	0.000	0.000	0.014	0.018	0.027	0.030	5.096	0.022	0.056	316	2384	100	93	6508	6601	128	7028	7156	Error	Error	-6.129	93	6508	128	7028	152663	2658908	0.180	10.121	0	0	0
1	3	12	"A68"	"A68"	4455	20900	100	476	509	241	47	354	354	402	391	97	16	1	0	8582	10283	6987	67	1380	1380	1488	760	51	84	81	0	0.000	0.000	0.000	0.000	0.000	0.000	0.000	0.000	0.000	0.000	0.000	0.000	0.000	0.000	0.017	0.017	0.024	0.028	5.688	0.018	0.082	316	2384	100	122	7202	7324	155	8903	9058	Error	Error	-5.883	122	7202	155	8903	160693	3249372	0.274	11.572	0	0	0
1	4	12	"A69"	"A69"	4750	20900	100	615	652	306	46	345	345	382	245	64	53	26	0	23442	18774	11940	63	1404	1404	1571	1369	87	77	72	0	0.000	0.000	0.000	0.000	0.000	0.000	0.000	0.000	0.000	0.000	0.000	0.000	0.000	0.000	0.012	0.018	0.020	0.024	4.230	0.016	0.343	316	2384	100	270	22038	22308	307	17370	17677	Error	Error	-6.351	270	22038	307	17370	206150	5932725	1.102	12.566	0	0	0
1	5	12	"A69"	"A69"	5050	20900	100	556	582	295	50	355	355	416	514	123	12	1	0	17005	16835	10964	65	1453	1453	1612	1320	81	81	79	0	0.000	0.000	0.000	0.000	0.000	0.000	0.000	0.000	0.000	0.000	0.000	0.000	0.000	0.000	0.013	0.015	0.016	0.017	3.975	0.018	0.118	316	2384	100	201	15552	15753	227	15382	15609	Error	Error	-6.274	201	15552	227	15382	183910	5319822	0.323	11.533	0	0	0
1	6	12	"A69"	"A69"	5350	20900	100	577	633	347	54	356	356	400	268	67	43	16	0	17104	18470	11874	64	1485	1485	1615	1069	66	86	82	0	0.000	0.000	0.000	0.000	0.000	0.000	0.000	0.000	0.000	0.000	0.000	0.000	0.000	0.000	0.014	0.016	0.016	0.017	3.585	0.016	0.262	316	2384	100	221	15619	15840	277	16985	17262	Error	Error	-6.143	221	15619	277	16985	200079	5836638	0.869	15.767	0	0	0
1	7	12	"A70"	"A70"	5650	20900	100	646	705	433	61	368	368	409	304	74	46	18	0	15068	15452	11224	72	1483	1483	1606	799	49	83	75	0	0.000	0.000	0.000	0.000	0.000	0.000	0.000	0.000	0.000	0.000	0.000	0.000	0.000	0.000	0.020	0.024	0.024	0.032	4.630	0.018	0.128	316	2384	100	278	13585	13863	337	13969	14306	Error	Error	-5.611	278	13585	337	13969	222808	4882934	0.974	17.329	0	0	0
1	8	12	"A70"	"A70"	5950	20895	100	529	676	721	106	382	382	472	623	131	13	3	0	8529	12431	10303	82	1525	1525	1830	1963	107	77	67	0	0.000	0.000	0.000	0.000	0.000	0.000	0.000	0.000	0.000	0.000	0.000	0.000	0.000	0.000	0.021	0.027	0.025	0.030	4.587	0.020	0.083	316	2384	100	147	7004	7151	294	10906	11200	Error	Error	-5.574	147	7004	294	10906	213655	3928334	0.327	5.400	0	0	0
1	9	12	"A70"	"A70"	6250	20895	100	513	595	460	77	370	370	445	734	164	5	1	0	7797	10499	8389	79	1512	1512	1723	1667	96	72	66	0	0.000	0.000	0.000	0.000	0.000	0.000	0.000	0.000	0.000	0.000	0.000	0.000	0.000	0.000	0.023	0.025	0.030	0.040	5.430	0.022	0.061	316	2384	100	143	6285	6428	225	8987	9212	Error	Error	-5.458	143	6285	225	8987	187922	3317541	0.204	5.265	0	0	0
1	10	12	"A71"	"A71"	6550	20895	100	591	651	365	56	376	376	451	855	189	3	0	0	13225	15493	10332	66	1558	1558	1828	2691	147	77	71	0	0.000	0.000	0.000	0.000	0.000	0.000	0.000	0.000	0.000	0.000	0.000	0.000	0.000	0.000	0.018	0.020	0.021	0.027	4.122	0.019	0.227	316	2384	100	215	11667	11882	275	13935	14210	Error	Error	-5.762	215	11667	275	13935	205673	4895887	0.234	5.078	0	0	0
1	11	12	"A71"	"A71"	6850	20895	100	590	639	310	48	378	378	421	285	67	41	13	0	11953	14615	10303	70	1591	1591	1785	1375	77	78	74	0	0.000	0.000	0.000	0.000	0.000	0.000	0.000	0.000	0.000	0.000	0.000	0.000	0.000	0.000	0.020	0.020	0.022	0.027	3.755	0.018	0.175	316	2384	100	212	10362	10574	261	13024	13285	Error	Error	-5.611	212	10362	261	13024	201789	4618280	0.765	9.331	0	0	0
1	12	12	"A71"	"A71"	7150	20895	100	599	667	481	72	383	383	608	2833	465	0	0	0	12319	14933	10605	71	1566	1566	2154	3996	185	77	58	0	0.000	0.000	0.000	0.000	0.000	0.000	0.000	0.000	0.000	0.000	0.000	0.000	0.000	0.000	0.020	0.021	0.024	0.026	3.455	0.216	0.218	316	2384	100	216	10753	10969	284	13367	13651	Error	Error	-5.638	216	10753	284	13367	210833	4718849	0.021	3.198	0	0	0
1	13	12	"A72"	"A72"	7450	20895	100	540	563	282	50	369	369	423	406	95	14	2	0	9767	9839	5941	60	1579	1579	1747	1306	74	81	74	0	0.000	0.000	0.000	0.000	0.000	0.000	0.000	0.000	0.000	0.000	0.000	0.000	0.000	0.000	0.021	0.023	0.028	0.032	3.921	0.037	0.164	316	2384	100	171	8188	8359	194	8260	8454	Error	Error	-5.581	171	8188	194	8260	177800	3109141	0.345	6.196	0	0	0
1	14	12	"A72"	"A72"	7750	20895	100	560	592	259	43	365	365	404	228	56	44	15	0	10964	11911	7260	60	1588	1588	1669	593	35	88	84	0	0.000	0.000	0.000	0.000	0.000	0.000	0.000	0.000	0.000	0.000	0.000	0.000	0.000	0.000	0.021	0.022	0.024	0.025	3.397	0.020	0.253	316	2384	100	195	9376	9571	227	10323	10550	Error	Error	-5.587	195	9376	227	10323	187211	3763947	0.825	17.272	0	0	0
1	15	12	"A72"	"A72"	8050	20895	100	562	598	263	43	382	382	408	195	47	47	22	0	13404	12932	7119	55	1598	1598	1659	465	28	91	87	0	0.000	0.000	0.000	0.000	0.000	0.000	0.000	0.000	0.000	0.000	0.000	0.000	0.000	0.000	0.015	0.019	0.022	0.023	4.104	0.019	0.246	316	2384	100	180	11806	11986	216	11334	11550	Error	Error	-6.035	180	11806	216	11334	188817	4086483	0.974	24.243	0	0	0
1	16	12	"A73"	"A73"	8350	20895	100	469	501	347	69	401	401	431	233	54	22	4	0	2845	3964	3325	83	1637	1637	1682	439	26	74	58	0	0.000	0.000	0.000	0.000	0.000	0.000	0.000	0.000	0.000	0.000	0.000	0.000	0.000	0.000	0.056	0.043	0.115	0.107	4.932	0.030	0.056	316	2384	100	68	1208	1276	100	2327	2427	Error	Error	-4.151	68	1208	100	2327	158224	1252617	0.300	5.198	0	0	0
1	17	12	"A73"	"A73"	8650	20890	100	468	500	230	46	425	425	452	212	46	21	5	0	3225	4509	3746	83	1716	1716	1755	395	22	83	74	0	0.000	0.000	0.000	0.000	0.000	0.000	0.000	0.000	0.000	0.000	0.000	0.000	0.000	0.000	0.028	0.027	0.082	0.090	5.197	0.020	0.038	316	2384	100	43	1509	1552	75	2793	2868	Error	Error	-5.133	43	1509	75	2793	158150	1424712	0.226	6.972	0	0	0
1	18	12	"A73"	"A73"	8950	20890	100	458	511	328	64	412	412	446	235	52	22	6	0	3151	4389	3734	85	1714	1714	1749	392	22	81	72	0	0.000	0.000	0.000	0.000	0.000	0.000	0.000	0.000	0.000	0.000	0.000	0.000	0.000	0.000	0.032	0.037	0.078	0.096	5.323	0.028	0.061	316	2384	100	46	1437	1483	99	2675	2774	Error	Error	-4.965	46	1437	99	2675	161466	1386833	0.277	6.735	0	0	0
1	1	13	"A74"	"A74"	3855	21200	100	486	505	212	41	332	332	390	567	145	3	0	0	11056	11182	6025	53	1330	1330	1424	1260	88	86	85	0	0.000	0.000	0.000	0.000	0.000	0.000	0.000	0.000	0.000	0.000	0.000	0.000	0.000	0.000	0.016	0.018	0.021	0.019	3.589	0.042	0.119	316	2384	100	154	9726	9880	173	9852	10025	Error	Error	-5.981	154	9726	173	9852	159587	3533638	0.203	7.744	0	0	0
1	2	13	"A74"	"A74"	4155	21200	100	462	513	250	48	333	333	366	242	66	32	10	0	10384	10242	5466	53	1346	1346	1407	528	37	96	93	0	0.000	0.000	0.000	0.000	0.000	0.000	0.000	0.000	0.000	0.000	0.000	0.000	0.000	0.000	0.014	0.020	0.023	0.021	3.470	0.021	0.195	316	2384	100	129	9038	9167	180	8896	9076	Error	Error	-6.131	129	9038	180	8896	161990	3236471	0.607	16.733	0	0	0
1	3	13	"A74"	"A74"	4455	21200	100	490	530	245	46	342	342	372	219	58	36	13	0	10304	10565	5609	53	1373	1373	1448	582	40	95	91	0	0.000	0.000	0.000	0.000	0.000	0.000	0.000	0.000	0.000	0.000	0.000	0.000	0.000	0.000	0.017	0.020	0.023	0.024	3.298	0.019	0.158	316	2384	100	148	8931	9079	188	9192	9380	Error	Error	-5.915	148	8931	188	9192	167424	3338645	0.721	15.665	0	0	0
1	4	13	"A75"	"A75"	4755	21200	100	493	528	227	42	352	352	486	1936	398	0	0	0	11550	10797	5448	50	1426	1426	1611	2204	136	83	77	0	0.000	0.000	0.000	0.000	0.000	0.000	0.000	0.000	0.000	0.000	0.000	0.000	0.000	0.000	0.014	0.019	0.020	0.020	3.471	0.245	0.196	316	2384	100	141	10124	10265	176	9371	9547	Error	Error	-6.166	141	10124	176	9371	166901	3411896	0.022	4.168	0	0	0
1	5	13	"A75"	"A75"	5055	21200	100	512	559	286	51	357	357	446	661	148	4	0	0	10826	11324	5820	51	1428	1428	1601	1358	84	90	86	0	0.000	0.000	0.000	0.000	0.000	0.000	0.000	0.000	0.000	0.000	0.000	0.000	0.000	0.000	0.016	0.020	0.024	0.024	3.564	0.032	0.127	316	2384	100	155	9398	9553	202	9896	10098	Error	Error	-5.922	155	9398	202	9896	176734	3578354	0.171	7.160	0	0	0
1	6	13	"A75"	"A75"	5355	21200	100	556	602	314	52	349	349	392	300	76	34	6	0	10864	11652	5208	44	1435	1435	1530	655	42	97	96	0	0.000	0.000	0.000	0.000	0.000	0.000	0.000	0.000	0.000	0.000	0.000	0.000	0.000	0.000	0.022	0.025	0.024	0.024	2.872	0.024	0.152	316	2384	100	207	9429	9636	253	10217	10470	Error	Error	-5.509	207	9429	253	10217	190089	3681884	0.700	15.453	0	0	0
1	7	13	"A76"	"A76"	5655	21200	100	517	555	254	45	353	353	407	361	88	21	3	0	11961	12389	6713	54	1434	1434	1550	790	50	93	87	0	0.000	0.000	0.000	0.000	0.000	0.000	0.000	0.000	0.000	0.000	0.000	0.000	0.000	0.000	0.016	0.018	0.023	0.020	3.538	0.017	0.124	316	2384	100	164	10527	10691	202	10955	11157	Error	Error	-6.004	164	10527	202	10955	175373	3914887	0.410	13.720	0	0	0
1	8	13	"A76"	"A76"	5955	21195	100	513	724	1798	248	360	360	420	595	141	8	2	0	11738	12093	6493	53	1486	1486	1610	995	61	91	89	0	0.000	0.000	0.000	0.000	0.000	0.000	0.000	0.000	0.000	0.000	0.000	0.000	0.000	0.000	0.015	0.034	0.023	0.023	4.138	0.045	0.068	316	2384	100	153	10252	10405	364	10607	10971	Error	Error	-6.066	153	10252	364	10607	228731	3821372	0.511	10.536	0	0	0
1	9	13	"A76"	"A76"	6255	21195	100	531	584	279	47	362	362	408	354	86	24	3	0	12439	12767	6921	54	1513	1513	1658	1094	65	91	86	0	0.000	0.000	0.000	0.000	0.000	0.000	0.000	0.000	0.000	0.000	0.000	0.000	0.000	0.000	0.015	0.020	0.021	0.019	3.466	0.028	0.148	316	2384	100	169	10926	11095	222	11254	11476	Error	Error	-6.015	169	10926	222	11254	184478	4034253	0.497	10.154	0	0	0
1	10	13	"A77"	"A77"	6555	21195	100	803	870	456	52	377	377	530	2183	411	0	0	0	11242	10362	5588	53	1561	1561	1743	1695	97	80	78	0	0.000	0.000	0.000	0.000	0.000	0.000	0.000	0.000	0.000	0.000	0.000	0.000	0.000	0.000	0.044	0.056	0.058	0.058	2.908	0.301	0.142	316	2384	100	426	9681	10107	493	8801	9294	Error	Error	-4.506	426	9681	493	8801	274854	3274479	0.156	5.085	0	0	0
1	11	13	"A77"	"A77"	6855	21195	100	750	789	377	47	365	365	426	546	128	35	5	0	11178	10853	5214	48	1549	1549	1671	906	54	92	87	0	0.000	0.000	0.000	0.000	0.000	0.000	0.000	0.000	0.000	0.000	0.000	0.000	0.000	0.000	0.040	0.046	0.046	0.043	2.601	0.045	0.134	316	2384	100	385	9629	10014	424	9304	9728	Error	Error	-4.644	385	9629	424	9304	249277	3429581	0.665	10.135	0	0	0
1	12	13	"A77"	"A77"	7155	21195	100	732	795	541	68	365	365	411	294	71	57	26	0	10424	10428	4574	43	1530	1530	1677	857	51	92	88	0	0.000	0.000	0.000	0.000	0.000	0.000	0.000	0.000	0.000	0.000	0.000	0.000	0.000	0.000	0.041	0.048	0.042	0.042	2.558	0.049	0.352	316	2384	100	367	8894	9261	430	8898	9328	Error	Error	-4.599	367	8894	430	8898	251291	3295189	1.306	10.211	0	0	0
1	13	13	"A78"	"A78"	7455	21195	100	531	557	248	44	360	360	394	212	53	43	15	0	13624	12376	6787	54	1533	1533	1646	780	47	85	79	0	0.000	0.000	0.000	0.000	0.000	0.000	0.000	0.000	0.000	0.000	0.000	0.000	0.000	0.000	0.014	0.018	0.021	0.023	3.566	0.018	0.186	316	2384	100	171	12091	12262	197	10843	11040	Error	Error	-6.144	171	12091	197	10843	176095	3910851	0.769	13.756	0	0	0
1	14	13	"A78"	"A78"	7755	21195	100	564	603	265	43	382	382	422	299	70	34	8	0	13835	13529	6764	49	1584	1584	1670	654	39	95	89	0	0.000	0.000	0.000	0.000	0.000	0.000	0.000	0.000	0.000	0.000	0.000	0.000	0.000	0.000	0.015	0.019	0.019	0.019	3.844	0.017	0.036	316	2384	100	182	12251	12433	221	11945	12166	Error	Error	-6.073	182	12251	221	11945	190537	4275139	0.605	18.133	0	0	0
1	15	13	"A78"	"A78"	8055	21195	100	543	568	236	41	371	371	403	257	63	34	6	0	12888	12736	6283	49	1587	1587	1664	581	34	94	90	0	0.000	0.000	0.000	0.000	0.000	0.000	0.000	0.000	0.000	0.000	0.000	0.000	0.000	0.000	0.015	0.018	0.021	0.020	3.072	0.016	0.105	316	2384	100	172	11301	11473	197	11149	11346	Error	Error	-6.038	172	11301	197	11149	179365	4024664	0.642	19.057	0	0	0
1	16	13	"A79"	"A79"	8355	21195	100	603	652	389	59	396	396	433	293	67	38	12	0	11902	13699	8760	63	1639	1639	1697	504	29	91	86	0	0.000	0.000	0.000	0.000	0.000	0.000	0.000	0.000	0.000	0.000	0.000	0.000	0.000	0.000	0.020	0.021	0.023	0.025	3.738	0.018	0.128	316	2384	100	207	10263	10470	256	12060	12316	Error	Error	-5.632	207	10263	256	12060	205919	4328834	0.747	23.813	0	0	0
1	17	13	"A79"	"A79"	8655	21190	100	618	641	282	43	429	429	468	438	93	20	1	0	10518	12393	7535	60	1748	1748	1802	448	24	95	92	0	0.000	0.000	0.000	0.000	0.000	0.000	0.000	0.000	0.000	0.000	0.000	0.000	0.000	0.000	0.022	0.020	0.026	0.024	3.601	0.019	0.099	316	2384	100	189	8770	8959	212	10645	10857	Error	Error	-5.536	189	8770	212	10645	202553	3916119	0.395	23.641	0	0	0
1	18	13	"A79"	"A79"	8955	21190	100	597	624	248	39	437	437	467	227	48	42	13	0	11560	12867	7873	61	1766	1766	1805	401	22	94	91	0	0.000	0.000	0.000	0.000	0.000	0.000	0.000	0.000	0.000	0.000	0.000	0.000	0.000	0.000	0.016	0.017	0.022	0.021	3.744	0.016	0.188	316	2384	100	160	9794	9954	187	11101	11288	Error	Error	-5.936	160	9794	187	11101	197141	4065860	0.692	27.586	0	0	0
1	1	14	"A80"	"A80"	3860	21500	100	495	524	249	47	335	335	370	232	62	37	9	0	8497	9755	6584	67	1337	1337	1410	560	39	84	77	0	0.000	0.000	0.000	0.000	0.000	0.000	0.000	0.000	0.000	0.000	0.000	0.000	0.000	0.000	0.022	0.022	0.025	0.031	4.705	0.018	0.168	316	2384	100	160	7160	7320	189	8418	8607	Error	Error	-5.484	160	7160	189	8418	165642	3082547	0.664	14.902	0	0	0
1	2	14	"A80"	"A80"	4160	21500	100	482	532	315	59	341	341	375	210	56	37	15	0	10927	10809	6178	57	1375	1375	1465	680	46	89	84	0	0.000	0.000	0.000	0.000	0.000	0.000	0.000	0.000	0.000	0.000	0.000	0.000	0.000	0.000	0.015	0.020	0.022	0.022	4.140	0.021	0.194	316	2384	100	141	9552	9693	191	9434	9625	Error	Error	-6.082	141	9552	191	9434	167961	3415776	0.748	13.741	0	0	0
1	3	14	"A80"	"A80"	4460	21500	100	510	596	656	110	341	341	397	508	127	11	1	0	10353	11330	6789	59	1396	1396	1505	773	51	87	85	0	0.000	0.000	0.000	0.000	0.000	0.000	0.000	0.000	0.000	0.000	0.000	0.000	0.000	0.000	0.019	0.026	0.023	0.025	4.067	0.030	0.044	316	2384	100	169	8957	9126	255	9934	10189	Error	Error	-5.728	169	8957	255	9934	188257	3580207	0.392	12.710	0	0	0
1	4	14	"A81"	"A81"	4760	21500	100	549	609	360	59	343	343	395	381	96	25	5	0	12955	13482	8199	60	1433	1433	1529	715	46	86	83	0	0.000	0.000	0.000	0.000	0.000	0.000	0.000	0.000	0.000	0.000	0.000	0.000	0.000	0.000	0.018	0.022	0.023	0.025	3.806	0.017	0.068	316	2384	100	206	11522	11728	266	12049	12315	Error	Error	-5.806	206	11522	266	12049	192595	4260397	0.562	16.717	0	0	0
1	5	14	"A81"	"A81"	5060	21500	100	520	552	274	49	346	346	396	407	102	18	2	0	12624	13088	7157	54	1414	1414	1558	1378	88	88	85	0	0.000	0.000	0.000	0.000	0.000	0.000	0.000	0.000	0.000	0.000	0.000	0.000	0.000	0.000	0.016	0.018	0.019	0.020	3.327	0.028	0.161	316	2384	100	174	11210	11384	206	11674	11880	Error	Error	-6.010	174	11210	206	11674	174461	4135951	0.383	8.367	0	0	0
1	6	14	"A81"	"A81"	5360	21500	100	532	611	568	92	333	333	382	305	79	32	6	0	12501	13231	7209	54	1410	1410	1508	678	44	93	90	0	0.000	0.000	0.000	0.000	0.000	0.000	0.000	0.000	0.000	0.000	0.000	0.000	0.000	0.000	0.018	0.024	0.021	0.021	3.758	0.024	0.135	316	2384	100	199	11091	11290	278	11821	12099	Error	Error	-5.800	199	11091	278	11821	193186	4181074	0.751	17.291	0	0	0
1	7	14	"A82"	"A82"	5660	21500	100	511	571	320	56	349	349	394	284	72	32	10	0	10542	12088	7841	64	1413	1413	1511	669	44	88	81	0	0.000	0.000	0.000	0.000	0.000	0.000	0.000	0.000	0.000	0.000	0.000	0.000	0.000	0.000	0.018	0.021	0.023	0.026	3.870	0.020	0.210	316	2384	100	162	9129	9291	222	10675	10897	Error	Error	-5.816	162	9129	222	10675	180503	3819784	0.623	15.810	0	0	0
1	8	14	"A82"	"A82"	5960	21495	100	529	616	562	91	366	366	435	744	171	6	1	0	10352	11716	7692	65	1505	1505	1641	1531	93	84	78	0	0.000	0.000	0.000	0.000	0.000	0.000	0.000	0.000	0.000	0.000	0.000	0.000	0.000	0.000	0.018	0.024	0.023	0.025	4.036	0.070	0.132	316	2384	100	163	8847	9010	250	10211	10461	Error	Error	-5.762	163	8847	250	10211	194746	3702114	0.243	6.581	0	0	0
1	9	14	"A82"	"A82"	6260	21495	100	503	541	276	51	374	374	449	706	157	3	0	0	10400	12005	8504	70	1541	1541	1711	1149	67	79	76	0	0.000	0.000	0.000	0.000	0.000	0.000	0.000	0.000	0.000	0.000	0.000	0.000	0.000	0.000	0.015	0.016	0.021	0.026	5.100	0.016	0.110	316	2384	100	129	8859	8988	167	10464	10631	Error	Error	-6.102	129	8859	167	10464	170908	3793703	0.130	8.959	0	0	0
1	10	14	"A83"	"A83"	6560	21495	100	490	527	257	48	375	375	421	381	90	13	2	0	11180	10056	5821	57	1531	1531	1657	809	48	79	73	0	0.000	0.000	0.000	0.000	0.000	0.000	0.000	0.000	0.000	0.000	0.000	0.000	0.000	0.000	0.012	0.018	0.022	0.027	6.098	0.016	0.054	316	2384	100	115	9649	9764	152	8525	8677	Error	Error	-6.391	115	9649	152	8525	166669	3177830	0.278	10.382	0	0	0
1	11	14	"A83"	"A83"	6855	21495	100	501	531	261	49	361	361	413	346	83	21	2	0	10790	10477	5956	56	1520	1520	1675	918	54	86	81	0	0.000	0.000	0.000	0.000	0.000	0.000	0.000	0.000	0.000	0.000	0.000	0.000	0.000	0.000	0.015	0.019	0.023	0.027	4.380	0.021	0.095	316	2384	100	140	9270	9410	170	8957	9127	Error	Error	-6.049	140	9270	170	8957	167881	3310806	0.341	9.588	0	0	0
1	12	14	"A83"	"A83"	7155	21495	100	466	506	204	40	358	358	428	764	178	0	0	0	9678	9764	5536	56	1529	1529	1682	883	52	86	81	0	0.000	0.000	0.000	0.000	0.000	0.000	0.000	0.000	0.000	0.000	0.000	0.000	0.000	0.000	0.013	0.018	0.023	0.021	4.383	0.022	0.010	316	2384	100	108	8149	8257	148	8235	8383	Error	Error	-6.238	108	8149	148	8235	159786	3085544	0.102	9.153	0	0	0
1	13	14	"A84"	"A84"	7455	21495	100	535	545	237	43	356	356	393	227	57	40	12	0	11581	10780	6539	60	1533	1533	1648	754	45	81	77	0	0.000	0.000	0.000	0.000	0.000	0.000	0.000	0.000	0.000	0.000	0.000	0.000	0.000	0.000	0.018	0.020	0.025	0.030	4.576	0.017	0.183	316	2384	100	179	10048	10227	189	9247	9436	Error	Error	-5.811	179	10048	189	9247	172257	3406618	0.670	12.111	0	0	0
1	14	14	"A84"	"A84"	7755	21495	100	499	539	254	47	361	361	404	371	91	20	3	0	11041	10837	6638	61	1547	1547	1640	713	43	83	81	0	0.000	0.000	0.000	0.000	0.000	0.000	0.000	0.000	0.000	0.000	0.000	0.000	0.000	0.000	0.015	0.019	0.026	0.029	3.733	0.018	0.061	316	2384	100	138	9494	9632	178	9290	9468	Error	Error	-6.104	138	9494	178	9290	170306	3424572	0.364	12.899	0	0	0
1	15	14	"A84"	"A84"	8055	21495	100	544	560	231	41	356	356	385	190	49	49	17	0	10770	11068	6294	56	1578	1578	1643	458	27	91	87	0	0.000	0.000	0.000	0.000	0.000	0.000	0.000	0.000	0.000	0.000	0.000	0.000	0.000	0.000	0.020	0.021	0.023	0.027	3.471	0.018	0.194	316	2384	100	188	9192	9380	204	9490	9694	Error	Error	-5.612	188	9192	204	9490	176894	3497371	0.921	20.579	0	0	0
1	16	14	"A85"	"A85"	8355	21495	100	494	527	254	48	378	378	408	230	56	32	8	0	10117	9861	5711	57	1634	1634	1707	634	37	87	80	0	0.000	0.000	0.000	0.000	0.000	0.000	0.000	0.000	0.000	0.000	0.000	0.000	0.000	0.000	0.014	0.018	0.024	0.024	3.807	0.018	0.151	316	2384	100	116	8483	8599	149	8227	8376	Error	Error	-6.192	116	8483	149	8227	166460	3116216	0.517	12.861	0	0	0
1	17	14	"A85"	"A85"	8655	21490	100	571	636	357	56	417	417	446	241	54	37	13	0	9895	10974	6549	59	1723	1723	1802	622	34	91	85	0	0.000	0.000	0.000	0.000	0.000	0.000	0.000	0.000	0.000	0.000	0.000	0.000	0.000	0.000	0.019	0.024	0.026	0.026	3.272	0.022	0.150	316	2384	100	154	8172	8326	219	9251	9470	Error	Error	-5.730	154	8172	219	9251	200830	3467915	0.788	14.746	0	0	0
1	18	14	"A85"	"A85"	8955	21490	100	566	591	251	42	404	404	447	351	78	23	2	0	9857	11367	7381	64	1730	1730	1789	597	33	89	84	0	0.000	0.000	0.000	0.000	0.000	0.000	0.000	0.000	0.000	0.000	0.000	0.000	0.000	0.000	0.020	0.019	0.024	0.027	3.360	0.016	0.136	316	2384	100	162	8127	8289	187	9637	9824	Error	Error	-5.649	162	8127	187	9637	186702	3591843	0.410	16.044	0	0	0
1	1	15	"A86"	"A86"	3865	21800	100	469	519	251	48	341	341	373	303	81	26	6	0	9830	9702	4675	48	1366	1366	1418	418	29	95	91	0	0.000	0.000	0.000	0.000	0.000	0.000	0.000	0.000	0.000	0.000	0.000	0.000	0.000	0.000	0.015	0.021	0.027	0.024	3.932	0.019	0.126	316	2384	100	128	8464	8592	178	8336	8514	Error	Error	-6.047	128	8464	178	8336	164149	3065691	0.482	19.818	0	0	0
1	2	15	"A86"	"A86"	4160	21800	100	507	532	267	50	339	339	368	208	56	41	13	0	10482	10377	5927	57	1389	1389	1452	511	35	92	89	0	0.000	0.000	0.000	0.000	0.000	0.000	0.000	0.000	0.000	0.000	0.000	0.000	0.000	0.000	0.018	0.021	0.025	0.027	3.543	0.019	0.179	316	2384	100	168	9093	9261	193	8988	9181	Error	Error	-5.758	168	9093	193	8988	168141	3279000	0.788	17.466	0	0	0
1	3	15	"A86"	"A86"	4460	21800	100	511	526	239	45	333	333	370	227	61	38	12	0	9980	10331	5738	55	1396	1396	1478	646	43	88	86	0	0.000	0.000	0.000	0.000	0.000	0.000	0.000	0.000	0.000	0.000	0.000	0.000	0.000	0.000	0.021	0.022	0.025	0.026	3.411	0.021	0.174	316	2384	100	178	8584	8762	193	8935	9128	Error	Error	-5.592	178	8584	193	8935	166330	3264517	0.687	13.704	0	0	0
1	4	15	"A87"	"A87"	4760	21800	100	439	524	443	84	337	337	385	353	91	17	4	0	9807	9681	5932	61	1390	1390	1495	709	47	82	79	0	0.000	0.000	0.000	0.000	0.000	0.000	0.000	0.000	0.000	0.000	0.000	0.000	0.000	0.000	0.012	0.023	0.024	0.027	4.925	0.024	0.115	316	2384	100	102	8417	8519	187	8291	8478	Error	Error	-6.367	102	8417	187	8291	165600	3059342	0.394	11.546	0	0	0
1	5	15	"A87"	"A87"	5060	21800	100	480	578	616	106	345	345	392	301	76	26	6	0	9613	9924	5706	57	1409	1409	1534	898	58	87	82	0	0.000	0.000	0.000	0.000	0.000	0.000	0.000	0.000	0.000	0.000	0.000	0.000	0.000	0.000	0.016	0.027	0.028	0.029	5.061	0.023	0.064	316	2384	100	135	8204	8339	233	8515	8748	Error	Error	-5.925	135	8204	233	8515	182598	3135929	0.618	9.343	0	0	0
1	6	15	"A87"	"A87"	5360	21800	100	483	522	258	49	342	342	391	326	83	22	4	0	9576	10218	6159	60	1399	1399	1499	728	48	87	82	0	0.000	0.000	0.000	0.000	0.000	0.000	0.000	0.000	0.000	0.000	0.000	0.000	0.000	0.000	0.017	0.020	0.025	0.024	4.309	0.018	0.041	316	2384	100	141	8177	8318	180	8819	8999	Error	Error	-5.858	141	8177	180	8819	165011	3229041	0.402	11.977	0	0	0
1	7	15	"A88"	"A88"	5660	21800	100	507	535	312	58	347	347	409	448	109	10	1	0	11861	11284	6377	56	1441	1441	1527	635	41	90	86	0	0.000	0.000	0.000	0.000	0.000	0.000	0.000	0.000	0.000	0.000	0.000	0.000	0.000	0.000	0.015	0.019	0.020	0.023	3.905	0.017	0.022	316	2384	100	160	10420	10580	188	9843	10031	Error	Error	-6.025	160	10420	188	9843	168949	3565704	0.281	15.365	0	0	0
1	8	15	"A88"	"A88"	5960	21795	100	542	597	407	68	358	358	435	1390	319	1	0	0	10415	11436	6347	55	1473	1473	1579	965	61	93	91	0	0.000	0.000	0.000	0.000	0.000	0.000	0.000	0.000	0.000	0.000	0.000	0.000	0.000	0.000	0.021	0.024	0.025	0.026	3.355	0.019	0.117	316	2384	100	184	8942	9126	239	9963	10202	Error	Error	-5.603	184	8942	239	9963	188766	3613837	0.117	10.215	0	0	0
1	9	15	"A88"	"A88"	6260	21795	100	522	580	344	59	357	357	423	384	90	21	2	0	10877	11602	6992	60	1512	1512	1662	1000	60	86	83	0	0.000	0.000	0.000	0.000	0.000	0.000	0.000	0.000	0.000	0.000	0.000	0.000	0.000	0.000	0.018	0.022	0.023	0.026	4.161	0.020	0.104	316	2384	100	165	9365	9530	223	10090	10313	Error	Error	-5.827	165	9365	223	10090	183151	3666153	0.409	9.940	0	0	0
1	10	15	"A89"	"A89"	6560	21795	100	515	558	301	53	352	352	406	372	91	20	2	0	11249	12092	8089	66	1489	1489	1587	690	43	81	74	0	0.000	0.000	0.000	0.000	0.000	0.000	0.000	0.000	0.000	0.000	0.000	0.000	0.000	0.000	0.017	0.019	0.022	0.029	5.607	0.017	0.095	316	2384	100	163	9760	9923	206	10603	10809	Error	Error	-5.904	163	9760	206	10603	176237	3820959	0.409	15.225	0	0	0
1	11	15	"A89"	"A89"	6860	21795	100	580	616	340	55	350	350	404	330	81	33	8	0	12104	13434	8578	63	1495	1495	1618	761	47	88	84	0	0.000	0.000	0.000	0.000	0.000	0.000	0.000	0.000	0.000	0.000	0.000	0.000	0.000	0.000	0.022	0.022	0.024	0.026	3.184	0.020	0.145	316	2384	100	230	10609	10839	266	11939	12205	Error	Error	-5.528	230	10609	266	11939	194583	4245196	0.642	15.527	0	0	0
1	12	15	"A89"	"A89"	7160	21795	100	529	587	369	62	362	362	397	225	56	39	14	0	11358	12875	7367	57	1532	1532	1629	639	39	93	89	0	0.000	0.000	0.000	0.000	0.000	0.000	0.000	0.000	0.000	0.000	0.000	0.000	0.000	0.000	0.017	0.020	0.017	0.019	4.363	0.016	0.130	316	2384	100	167	9826	9993	225	11343	11568	Error	Error	-5.879	167	9826	225	11343	185369	4068552	0.844	17.599	0	0	0
1	13	15	"A90"	"A90"	7460	21795	100	547	563	245	43	363	363	403	296	73	27	5	0	11600	10980	6056	55	1542	1542	1637	602	36	88	82	0	0.000	0.000	0.000	0.000	0.000	0.000	0.000	0.000	0.000	0.000	0.000	0.000	0.000	0.000	0.018	0.021	0.025	0.028	3.736	0.018	0.066	316	2384	100	184	10058	10242	200	9438	9638	Error	Error	-5.772	184	10058	200	9438	177795	3469758	0.541	15.520	0	0	0
1	14	15	"A90"	"A90"	7760	21795	100	532	549	227	41	359	359	391	246	62	36	10	0	10730	10833	5521	50	1555	1555	1646	583	35	92	86	0	0.000	0.000	0.000	0.000	0.000	0.000	0.000	0.000	0.000	0.000	0.000	0.000	0.000	0.000	0.019	0.020	0.026	0.027	3.599	0.019	0.167	316	2384	100	173	9175	9348	190	9278	9468	Error	Error	-5.729	173	9175	190	9278	173507	3423176	0.642	15.758	0	0	0
1	15	15	"A90"	"A90"	8060	21795	100	530	595	493	82	361	361	402	336	83	27	5	0	12110	12104	6487	53	1574	1574	1654	607	36	93	90	0	0.000	0.000	0.000	0.000	0.000	0.000	0.000	0.000	0.000	0.000	0.000	0.000	0.000	0.000	0.016	0.022	0.023	0.023	3.595	0.019	0.108	316	2384	100	169	10536	10705	234	10530	10764	Error	Error	-5.962	169	10536	234	10530	188003	3824839	0.574	17.216	0	0	0
1	16	15	"A91"	"A91"	8360	21795	100	526	605	539	89	369	369	394	206	52	40	15	0	9778	10848	6730	62	1597	1597	1664	503	30	90	86	0	0.000	0.000	0.000	0.000	0.000	0.000	0.000	0.000	0.000	0.000	0.000	0.000	0.000	0.000	0.019	0.026	0.024	0.029	4.246	0.021	0.111	316	2384	100	157	8181	8338	236	9251	9487	Error	Error	-5.703	157	8181	236	9251	191265	3428037	1.024	18.258	0	0	0
1	17	15	"A91"	"A91"	8660	21790	100	559	602	300	49	400	400	432	251	58	35	11	0	12160	12877	6968	54	1678	1678	1734	461	26	97	93	0	0.000	0.000	0.000	0.000	0.000	0.000	0.000	0.000	0.000	0.000	0.000	0.000	0.000	0.000	0.015	0.018	0.019	0.020	3.357	0.016	0.100	316	2384	100	159	10482	10641	202	11199	11401	Error	Error	-6.043	159	10482	202	11199	190217	4069179	0.677	24.171	0	0	0
1	18	15	"A91"	"A91"	8960	21790	100	604	641	280	43	413	413	451	295	65	36	7	0	11025	12225	7327	59	1735	1735	1826	607	33	94	88	0	0.000	0.000	0.000	0.000	0.000	0.000	0.000	0.000	0.000	0.000	0.000	0.000	0.000	0.000	0.021	0.022	0.024	0.025	3.678	0.018	0.140	316	2384	100	191	9290	9481	228	10490	10718	Error	Error	-5.604	191	9290	228	10490	202539	3863093	0.644	17.132	0	0	0
1	1	16	"A92"	"A92"	3865	22100	100	495	533	245	45	346	346	380	215	56	37	17	0	12481	10934	6339	57	1387	1387	1470	622	42	85	81	0	0.000	0.000	0.000	0.000	0.000	0.000	0.000	0.000	0.000	0.000	0.000	0.000	0.000	0.000	0.013	0.020	0.023	0.025	4.207	0.021	0.098	316	2384	100	149	11094	11243	187	9547	9734	Error	Error	-6.218	149	11094	187	9547	168369	3455246	0.712	15.215	0	0	0
1	2	16	"A92"	"A92"	4165	22100	100	488	557	382	68	331	331	359	187	52	45	21	0	9725	10823	7354	67	1390	1390	1477	714	48	83	80	0	0.000	0.000	0.000	0.000	0.000	0.000	0.000	0.000	0.000	0.000	0.000	0.000	0.000	0.000	0.019	0.024	0.025	0.030	4.991	0.018	0.150	316	2384	100	157	8335	8492	226	9433	9659	Error	Error	-5.730	157	8335	226	9433	176068	3419919	1.059	13.090	0	0	0
1	3	16	"A92"	"A92"	4465	22100	100	523	552	259	46	341	341	413	818	198	2	0	0	12464	12742	8161	64	1406	1406	1540	1327	86	86	78	0	0.000	0.000	0.000	0.000	0.000	0.000	0.000	0.000	0.000	0.000	0.000	0.000	0.000	0.000	0.016	0.019	0.021	0.025	4.012	0.018	0.158	316	2384	100	182	11058	11240	211	11336	11547	Error	Error	-5.925	182	11058	211	11336	174331	4026323	0.170	8.442	0	0	0
1	4	16	"A93"	"A93"	4765	22100	100	463	492	248	50	343	343	379	232	61	30	9	0	9407	10009	6898	68	1419	1419	1542	864	56	76	75	0	0.000	0.000	0.000	0.000	0.000	0.000	0.000	0.000	0.000	0.000	0.000	0.000	0.000	0.000	0.015	0.017	0.023	0.032	5.774	0.015	0.130	316	2384	100	120	7988	8108	149	8590	8739	Error	Error	-6.057	120	7988	149	8590	155623	3162700	0.487	9.800	0	0	0
1	5	16	"A93"	"A93"	5065	22100	100	484	503	238	47	332	332	379	294	77	24	2	0	10160	11648	6697	57	1404	1404	1509	684	45	94	92	0	0.000	0.000	0.000	0.000	0.000	0.000	0.000	0.000	0.000	0.000	0.000	0.000	0.000	0.000	0.017	0.017	0.020	0.020	3.352	0.016	0.152	316	2384	100	152	8756	8908	171	10244	10415	Error	Error	-5.848	152	8756	171	10244	158929	3680788	0.422	14.823	0	0	0
1	6	16	"A93"	"A93"	5365	22100	100	512	902	4147	459	344	344	389	342	87	22	5	0	9253	11334	6930	61	1439	1439	1533	790	51	93	91	0	0.000	0.000	0.000	0.000	0.000	0.000	0.000	0.000	0.000	0.000	0.000	0.000	0.000	0.000	0.021	0.056	0.022	0.024	3.748	0.093	0.047	316	2384	100	168	7814	7982	558	9895	10453	Error	Error	-5.540	168	7814	558	9895	285096	3581670	1.500	12.406	0	0	0
1	7	16	"A94"	"A94"	5665	22100	100	552	600	353	58	342	342	381	222	58	46	17	0	14993	15211	8985	59	1453	1453	1544	645	41	91	85	0	0.000	0.000	0.000	0.000	0.000	0.000	0.000	0.000	0.000	0.000	0.000	0.000	0.000	0.000	0.016	0.019	0.019	0.021	3.609	0.016	0.220	316	2384	100	210	13540	13750	258	13758	14016	Error	Error	-6.011	210	13540	258	13758	189644	4806604	0.986	21.189	0	0	0
1	8	16	"A94"	"A94"	5965	22095	100	484	521	243	46	341	341	389	367	94	19	2	0	8759	11877	8445	71	1475	1475	1591	847	53	87	83	0	0.000	0.000	0.000	0.000	0.000	0.000	0.000	0.000	0.000	0.000	0.000	0.000	0.000	0.000	0.020	0.017	0.022	0.023	3.969	0.016	0.195	316	2384	100	143	7284	7427	180	10402	10582	Error	Error	-5.671	143	7284	180	10402	164514	3753269	0.360	12.144	0	0	0
1	9	16	"A94"	"A94"	6265	22095	100	574	649	853	131	349	349	407	337	82	31	4	0	11724	13299	9567	71	1499	1499	1645	988	60	79	75	0	0.000	0.000	0.000	0.000	0.000	0.000	0.000	0.000	0.000	0.000	0.000	0.000	0.000	0.000	0.022	0.025	0.023	0.034	4.889	0.022	0.101	316	2384	100	225	10225	10450	300	11800	12100	Error	Error	-5.506	225	10225	300	11800	205002	4202553	0.718	11.796	0	0	0
1	10	16	"A95"	"A95"	6565	22095	100	538	591	394	66	358	358	413	540	130	11	1	0	15048	14286	9369	65	1511	1511	1643	995	60	79	75	0	0.000	0.000	0.000	0.000	0.000	0.000	0.000	0.000	0.000	0.000	0.000	0.000	0.000	0.000	0.013	0.018	0.021	0.027	4.706	0.017	0.077	316	2384	100	180	13537	13717	233	12775	13008	Error	Error	-6.233	180	13537	233	12775	186603	4514380	0.330	12.707	0	0	0
1	11	16	"A95"	"A95"	6865	22095	100	543	651	790	121	354	354	397	295	74	33	9	0	13210	13981	8320	59	1532	1532	1635	686	41	91	88	0	0.000	0.000	0.000	0.000	0.000	0.000	0.000	0.000	0.000	0.000	0.000	0.000	0.000	0.000	0.016	0.024	0.021	0.023	4.052	0.020	0.074	316	2384	100	189	11678	11867	297	12449	12746	Error	Error	-5.949	189	11678	297	12449	205764	4418147	0.861	17.997	0	0	0
1	12	16	"A95"	"A95"	7165	22095	100	564	616	368	59	354	354	398	359	90	27	6	0	12947	14420	8680	60	1532	1532	1650	770	46	93	89	0	0.000	0.000	0.000	0.000	0.000	0.000	0.000	0.000	0.000	0.000	0.000	0.000	0.000	0.000	0.018	0.020	0.020	0.022	3.329	0.017	0.133	316	2384	100	210	11415	11625	262	12888	13150	Error	Error	-5.764	210	11415	262	12888	194739	4556774	0.607	16.584	0	0	0
1	13	16	"A96"	"A96"	7465	22095	100	546	574	250	43	364	364	398	234	58	40	12	0	15101	13995	6819	48	1563	1563	1676	681	40	94	88	0	0.000	0.000	0.000	0.000	0.000	0.000	0.000	0.000	0.000	0.000	0.000	0.000	0.000	0.000	0.013	0.017	0.021	0.019	3.350	0.016	0.127	316	2384	100	182	13538	13720	210	12432	12642	Error	Error	-6.217	182	13538	210	12432	181539	4422319	0.752	18.090	0	0	0
1	14	16	"A96"	"A96"	7765	22095	100	547	596	304	51	361	361	411	357	86	25	3	0	16526	15422	6824	44	1568	1568	1649	533	32	97	94	0	0.000	0.000	0.000	0.000	0.000	0.000	0.000	0.000	0.000	0.000	0.000	0.000	0.000	0.000	0.012	0.017	0.018	0.016	3.194	0.015	0.065	316	2384	100	186	14958	15144	235	13854	14089	Error	Error	-6.329	186	14958	235	13854	188251	4873349	0.518	25.841	0	0	0
1	15	16	"A96"	"A96"	8065	22095	100	571	609	262	43	352	352	385	221	57	48	22	0	15476	14696	6180	42	1558	1558	1619	510	31	98	96	0	0.000	0.000	0.000	0.000	0.000	0.000	0.000	0.000	0.000	0.000	0.000	0.000	0.000	0.000	0.016	0.020	0.021	0.019	2.762	0.018	0.244	316	2384	100	219	13918	14137	257	13138	13395	Error	Error	-5.990	219	13918	257	13138	192397	4643909	1.014	25.641	0	0	0
1	16	16	"A97"	"A97"	8365	22090	100	589	631	274	43	368	368	410	317	77	38	9	0	18483	16490	8630	52	1622	1622	1720	675	39	88	84	0	0.000	0.000	0.000	0.000	0.000	0.000	0.000	0.000	0.000	0.000	0.000	0.000	0.000	0.000	0.013	0.018	0.019	0.019	3.472	0.016	0.082	316	2384	100	221	16861	17082	263	14868	15131	Error	Error	-6.253	221	16861	263	14868	199462	5210941	0.697	21.881	0	0	0
1	17	16	"A97"	"A97"	8665	22090	100	669	733	452	61	425	425	712	3005	422	0	0	0	19003	16926	8008	47	1719	1719	1852	1863	100	87	83	0	0.000	0.000	0.000	0.000	0.000	0.000	0.000	0.000	0.000	0.000	0.000	0.000	0.000	0.000	0.014	0.020	0.019	0.019	4.034	0.020	0.190	316	2384	100	244	17284	17528	308	15207	15515	Error	Error	-6.146	244	17284	308	15207	231730	5348587	0.007	8.091	0	0	0
1	18	16	"A97"	"A97"	8960	22090	100	606	640	260	40	399	399	433	238	54	45	14	0	15272	13682	8282	60	1730	1730	1834	680	37	87	81	0	0.000	0.000	0.000	0.000	0.000	0.000	0.000	0.000	0.000	0.000	0.000	0.000	0.000	0.000	0.015	0.020	0.022	0.026	3.680	0.017	0.182	316	2384	100	207	13542	13749	241	11952	12193	Error	Error	-6.032	207	13542	241	11952	202219	4323638	0.870	17.424	0	0	0
1	1	17	"A98"	"A98"	3870	22400	100	358	380	196	51	349	349	378	209	55	14	2	0	2244	2924	2173	74	1335	1335	1377	363	26	77	59	0	0.000	0.000	0.000	0.000	0.000	0.000	0.000	0.000	0.000	0.000	0.000	0.000	0.000	0.000	0.010	0.020	0.105	0.099	5.693	0.035	0.054	316	2384	100	9	909	918	31	1589	1620	Error	Error	-6.658	9	909	31	1589	120075	923867	0.010	4.262	0	0	0
1	2	17	"A98"	"A98"	4170	22400	100	343	372	196	52	344	344	390	335	85	4	0	0	2677	3375	2182	64	1367	1367	1444	543	37	80	60	0	0.000	0.000	0.000	0.000	0.000	0.000	0.000	0.000	0.000	0.000	0.000	0.000	0.000	0.000	-0.001	0.014	0.080	0.084	5.160	0.025	0.015	316	2384	100	-1	1310	1309	28	2008	2036	Error	Error	Error	-1	1310	28	2008	117637	1066433	-0.054	3.556	0	0	0
1	3	17	"A98"	"A98"	4470	22400	100	337	373	224	60	338	338	375	261	69	8	1	0	2760	3399	2141	62	1364	1364	1443	570	39	81	60	0	0.000	0.000	0.000	0.000	0.000	0.000	0.000	0.000	0.000	0.000	0.000	0.000	0.000	0.000	-0.001	0.017	0.075	0.071	5.198	0.062	0.108	316	2384	100	-1	1396	1395	35	2035	2070	Error	Error	Error	-1	1396	35	2035	117925	1074099	-0.008	3.432	0	0	0
1	4	17	"A99"	"A99"	4770	22400	100	409	465	261	56	334	334	365	237	64	23	8	0	6541	6740	3579	53	1351	1351	1422	518	36	90	86	0	0.000	0.000	0.000	0.000	0.000	0.000	0.000	0.000	0.000	0.000	0.000	0.000	0.000	0.000	0.014	0.024	0.031	0.033	4.163	0.026	0.101	316	2384	100	75	5190	5265	131	5389	5520	Error	Error	-6.113	75	5190	131	5389	146875	2129913	0.422	10.266	0	0	0
1	5	17	"A99"	"A99"	5070	22400	100	403	439	232	52	333	333	365	218	59	25	6	0	4930	6284	3616	57	1361	1361	1432	555	38	92	89	0	0.000	0.000	0.000	0.000	0.000	0.000	0.000	0.000	0.000	0.000	0.000	0.000	0.000	0.000	0.020	0.022	0.034	0.035	4.161	0.020	0.066	316	2384	100	70	3569	3639	106	4923	5029	Error	Error	-5.672	70	3569	106	4923	138724	1985586	0.339	8.742	0	0	0
1	6	17	"A99"	"A99"	5370	22400	100	430	480	241	50	342	342	380	273	71	19	7	0	5908	7062	3952	55	1408	1408	1477	536	36	94	90	0	0.000	0.000	0.000	0.000	0.000	0.000	0.000	0.000	0.000	0.000	0.000	0.000	0.000	0.000	0.020	0.024	0.033	0.031	3.445	0.024	0.052	316	2384	100	88	4500	4588	138	5654	5792	Error	Error	-5.676	88	4500	138	5654	151585	2231733	0.366	10.420	0	0	0
1	7	17	"A100"	"A100"	5670	22400	100	467	498	220	44	341	341	407	909	223	0	0	0	11426	11532	6335	54	1443	1443	1507	532	35	93	89	0	0.000	0.000	0.000	0.000	0.000	0.000	0.000	0.000	0.000	0.000	0.000	0.000	0.000	0.000	0.013	0.016	0.019	0.019	3.799	0.016	0.153	316	2384	100	126	9983	10109	157	10089	10246	Error	Error	-6.308	126	9983	157	10089	157355	3644213	0.100	18.844	0	0	0
1	8	17	"A100"	"A100"	5970	22395	100	498	558	593	106	333	333	379	267	70	32	8	0	8275	10020	5879	58	1449	1449	1547	621	40	96	93	0	0.000	0.000	0.000	0.000	0.000	0.000	0.000	0.000	0.000	0.000	0.000	0.000	0.000	0.000	0.024	0.026	0.028	0.026	3.577	0.020	0.066	316	2384	100	165	6826	6991	225	8571	8796	Error	Error	-5.371	165	6826	225	8571	176412	3166373	0.670	13.644	0	0	0
1	9	17	"A100"	"A100"	6265	22395	100	488	520	259	49	356	356	482	1999	414	0	0	0	9036	11016	5996	54	1476	1476	1668	2248	134	93	76	0	0.000	0.000	0.000	0.000	0.000	0.000	0.000	0.000	0.000	0.000	0.000	0.000	0.000	0.000	0.017	0.017	0.019	0.018	4.135	0.269	0.242	316	2384	100	132	7560	7692	164	9540	9704	Error	Error	-5.840	132	7560	164	9540	164223	3481054	0.019	4.158	0	0	0
1	10	17	"A101"	"A101"	6565	22395	100	576	835	741	88	340	340	386	277	71	45	26	0	4177	5991	4951	82	1464	1464	1538	524	34	78	72	0	0.000	0.000	0.000	0.000	0.000	0.000	0.000	0.000	0.000	0.000	0.000	0.000	0.000	0.000	0.087	0.109	0.113	0.111	3.389	0.123	0.606	316	2384	100	236	2713	2949	495	4527	5022	Error	Error	-3.523	236	2713	495	4527	263991	1893050	1.621	8.498	0	0	0
1	11	17	"A101"	"A101"	6865	22395	100	630	945	878	92	351	351	407	397	97	37	23	0	4273	6057	4471	73	1478	1478	1557	516	33	90	84	0	0.000	0.000	0.000	0.000	0.000	0.000	0.000	0.000	0.000	0.000	0.000	0.000	0.000	0.000	0.100	0.130	0.117	0.110	2.822	0.152	0.533	316	2384	100	279	2795	3074	594	4579	5173	Error	Error	-3.325	279	2795	594	4579	298498	1914116	1.355	8.721	0	0	0
1	12	17	"A101"	"A101"	7165	22395	100	541	816	707	86	351	351	382	295	77	41	23	0	4233	6390	5087	79	1500	1500	1571	465	29	92	87	0	0.000	0.000	0.000	0.000	0.000	0.000	0.000	0.000	0.000	0.000	0.000	0.000	0.000	0.000	0.070	0.095	0.092	0.080	2.920	0.113	0.503	316	2384	100	190	2733	2923	465	4890	5355	Error	Error	-3.846	190	2733	465	4890	257825	2019287	1.471	10.363	0	0	0
1	13	17	"A102"	"A102"	7465	22395	100	642	1368	1842	134	348	348	396	353	89	45	27	0	5496	7584	6535	86	1533	1533	1602	503	31	88	81	0	0.000	0.000	0.000	0.000	0.000	0.000	0.000	0.000	0.000	0.000	0.000	0.000	0.000	0.000	0.074	0.169	0.117	0.110	2.813	0.223	0.805	316	2384	100	294	3963	4257	1020	6051	7071	Error	Error	-3.753	294	3963	1020	6051	432426	2396637	2.754	11.893	0	0	0
1	14	17	"A102"	"A102"	7765	22395	100	671	1269	1520	119	365	365	441	722	163	27	18	0	5910	8198	6615	80	1571	1571	1701	1631	95	81	61	0	0.000	0.000	0.000	0.000	0.000	0.000	0.000	0.000	0.000	0.000	0.000	0.000	0.000	0.000	0.071	0.136	0.101	0.096	3.163	0.179	0.652	316	2384	100	306	4339	4645	904	6627	7531	Error	Error	-3.826	306	4339	904	6627	401156	2590422	1.147	3.983	0	0	0
1	15	17	"A102"	"A102"	8065	22395	100	672	1236	1538	124	354	354	420	835	198	22	15	0	5824	8071	6409	79	1545	1545	1610	458	28	90	86	0	0.000	0.000	0.000	0.000	0.000	0.000	0.000	0.000	0.000	0.000	0.000	0.000	0.000	0.000	0.074	0.135	0.094	0.093	2.997	0.186	0.667	316	2384	100	318	4279	4597	882	6526	7408	Error	Error	-3.750	318	4279	882	6526	390635	2550430	0.977	14.107	0	0	0
1	16	17	"A103"	"A103"	8365	22390	100	490	524	241	45	364	364	402	271	67	26	8	0	9871	10398	6117	58	1606	1606	1670	499	29	90	83	0	0.000	0.000	0.000	0.000	0.000	0.000	0.000	0.000	0.000	0.000	0.000	0.000	0.000	0.000	0.015	0.018	0.023	0.023	3.745	0.017	0.066	316	2384	100	126	8265	8391	160	8792	8952	Error	Error	-6.036	126	8265	160	8792	165630	3285835	0.450	17.491	0	0	0
1	17	17	"A103"	"A103"	8665	22390	100	556	583	242	41	380	380	422	349	82	23	2	0	9150	10152	5496	54	1679	1679	1727	423	24	96	93	0	0.000	0.000	0.000	0.000	0.000	0.000	0.000	0.000	0.000	0.000	0.000	0.000	0.000	0.000	0.024	0.024	0.029	0.026	3.199	0.021	0.187	316	2384	100	176	7471	7647	203	8473	8676	Error	Error	-5.408	176	7471	203	8473	184075	3208102	0.461	19.917	0	0	0
1	18	17	"A103"	"A103"	8965	22390	100	545	581	232	39	409	409	442	236	53	34	11	0	9663	9979	5585	55	1743	1743	1796	458	25	95	92	0	0.000	0.000	0.000	0.000	0.000	0.000	0.000	0.000	0.000	0.000	0.000	0.000	0.000	0.000	0.017	0.021	0.028	0.024	3.541	0.019	0.046	316	2384	100	136	7920	8056	172	8236	8408	Error	Error	-5.864	136	7920	172	8236	183456	3153387	0.589	17.867	0	0	0
1	1	18	"A104"	"A104"	3870	22700	100	453	505	334	66	369	369	557	1813	325	0	0	0	7480	8055	4672	58	1413	1413	1782	3237	181	72	47	0	0.000	0.000	0.000	0.000	0.000	0.000	0.000	0.000	0.000	0.000	0.000	0.000	0.000	0.000	0.014	0.020	0.029	0.031	5.077	0.023	0.073	316	2384	100	84	6067	6151	136	6642	6778	Error	Error	-6.174	84	6067	136	6642	159634	2545363	-0.029	1.938	0	0	0
1	2	18	"A104"	"A104"	4170	22700	100	454	501	303	60	348	348	386	265	68	24	7	0	6788	8569	5521	64	1399	1399	1462	503	34	88	86	0	0.000	0.000	0.000	0.000	0.000	0.000	0.000	0.000	0.000	0.000	0.000	0.000	0.000	0.000	0.020	0.021	0.027	0.029	4.442	0.020	0.053	316	2384	100	106	5389	5495	153	7170	7323	Error	Error	-5.668	106	5389	153	7170	158274	2707697	0.434	14.129	0	0	0
1	3	18	"A104"	"A104"	4470	22700	100	417	461	196	42	342	342	377	233	61	28	4	0	7060	8533	5281	61	1374	1374	1443	530	36	88	85	0	0.000	0.000	0.000	0.000	0.000	0.000	0.000	0.000	0.000	0.000	0.000	0.000	0.000	0.000	0.013	0.017	0.025	0.025	4.461	0.016	0.081	316	2384	100	75	5686	5761	119	7159	7278	Error	Error	-6.244	75	5686	119	7159	145532	2696536	0.361	13.377	0	0	0
1	4	18	"A105"	"A105"	4770	22700	100	489	529	272	51	340	340	382	302	79	29	5	0	12606	11439	6682	58	1406	1406	1512	774	51	80	78	0	0.000	0.000	0.000	0.000	0.000	0.000	0.000	0.000	0.000	0.000	0.000	0.000	0.000	0.000	0.013	0.019	0.022	0.023	5.288	0.017	0.170	316	2384	100	149	11200	11349	189	10033	10222	Error	Error	-6.232	149	11200	189	10033	167125	3614667	0.487	12.826	0	0	0
1	5	18	"A105"	"A105"	5070	22700	100	539	801	2174	271	339	339	378	220	58	46	18	0	9709	10939	7069	64	1441	1441	1527	633	41	91	86	0	0.000	0.000	0.000	0.000	0.000	0.000	0.000	0.000	0.000	0.000	0.000	0.000	0.000	0.000	0.024	0.049	0.028	0.030	2.964	0.106	0.251	316	2384	100	200	8268	8468	462	9498	9960	Error	Error	-5.369	200	8268	462	9498	253072	3456879	1.923	14.869	0	0	0
1	6	18	"A105"	"A105"	5370	22700	100	468	501	218	43	342	342	391	335	85	18	2	0	10394	11054	5929	53	1435	1435	1561	854	54	88	85	0	0.000	0.000	0.000	0.000	0.000	0.000	0.000	0.000	0.000	0.000	0.000	0.000	0.000	0.000	0.014	0.017	0.020	0.020	3.866	0.020	0.078	316	2384	100	126	8959	9085	159	9619	9778	Error	Error	-6.152	126	8959	159	9619	158363	3493007	0.328	11.116	0	0	0
1	7	18	"A106"	"A106"	5670	22700	100	363	390	210	53	349	349	432	1363	315	0	0	0	2153	2672	1600	59	1459	1459	1531	605	39	55	25	0	0.000	0.000	0.000	0.000	0.000	0.000	0.000	0.000	0.000	0.000	0.000	0.000	0.000	0.000	0.020	0.034	0.147	0.121	4.972	0.070	0.074	316	2384	100	14	694	708	41	1213	1254	Error	Error	-5.631	14	694	41	1213	123232	844402	-0.031	1.886	0	0	0
1	8	18	"A106"	"A106"	5970	22695	100	351	390	206	52	344	344	417	908	217	0	0	0	2052	2480	1361	54	1448	1448	1526	584	38	52	27	0	0.000	0.000	0.000	0.000	0.000	0.000	0.000	0.000	0.000	0.000	0.000	0.000	0.000	0.000	0.012	0.045	0.174	0.154	4.631	0.056	0.058	316	2384	100	7	604	611	46	1032	1078	Error	Error	-6.431	7	604	46	1032	123188	783608	-0.030	1.634	0	0	0
1	9	18	"A106"	"A106"	6270	22695	100	366	403	375	93	342	342	429	1413	329	0	0	0	2071	2527	1475	58	1460	1460	1540	636	41	49	25	0	0.000	0.000	0.000	0.000	0.000	0.000	0.000	0.000	0.000	0.000	0.000	0.000	0.000	0.000	0.039	0.057	0.134	0.159	4.153	3.652	0.178	316	2384	100	24	611	635	61	1067	1128	Error	Error	-4.670	24	611	61	1067	127320	798459	-0.018	1.552	0	0	0
1	10	18	"A107"	"A107"	6570	22695	100	379	422	232	54	345	345	385	381	98	6	0	0	3713	4864	3670	75	1466	1466	1544	512	33	77	72	0	0.000	0.000	0.000	0.000	0.000	0.000	0.000	0.000	0.000	0.000	0.000	0.000	0.000	0.000	0.015	0.023	0.046	0.052	4.965	0.034	0.027	316	2384	100	34	2247	2281	77	3398	3475	Error	Error	-6.046	34	2247	77	3398	133301	1537010	0.097	6.484	0	0	0
1	11	18	"A107"	"A107"	6870	22695	100	398	436	220	50	347	347	382	222	58	20	6	0	4084	5235	3778	72	1473	1473	1537	502	32	86	79	0	0.000	0.000	0.000	0.000	0.000	0.000	0.000	0.000	0.000	0.000	0.000	0.000	0.000	0.000	0.020	0.024	0.044	0.048	5.190	0.022	0.061	316	2384	100	51	2611	2662	89	3762	3851	Error	Error	-5.678	51	2611	89	3762	137789	1654283	0.243	7.367	0	0	0
1	12	18	"A107"	"A107"	7170	22695	100	426	510	508	99	359	359	395	320	81	14	3	0	4359	5593	3765	67	1510	1510	1598	671	41	87	80	0	0.000	0.000	0.000	0.000	0.000	0.000	0.000	0.000	0.000	0.000	0.000	0.000	0.000	0.000	0.024	0.037	0.042	0.044	4.168	0.033	0.045	316	2384	100	67	2849	2916	151	4083	4234	Error	Error	-5.410	67	2849	151	4083	161091	1767397	0.359	5.954	0	0	0
1	13	18	"A108"	"A108"	7470	22695	100	402	475	411	86	359	359	406	487	119	7	0	0	4347	5816	4686	80	1512	1512	1594	752	47	76	66	0	0.000	0.000	0.000	0.000	0.000	0.000	0.000	0.000	0.000	0.000	0.000	0.000	0.000	0.000	0.015	0.027	0.045	0.047	4.492	0.071	0.106	316	2384	100	43	2835	2878	116	4304	4420	Error	Error	-6.043	43	2835	116	4304	150057	1837801	0.142	5.614	0	0	0
1	14	18	"A108"	"A108"	7770	22695	100	403	450	348	77	350	350	387	289	74	11	2	0	4586	5847	4320	73	1496	1496	1550	402	25	89	83	0	0.000	0.000	0.000	0.000	0.000	0.000	0.000	0.000	0.000	0.000	0.000	0.000	0.000	0.000	0.017	0.023	0.037	0.042	4.203	0.021	0.032	316	2384	100	53	3090	3143	100	4351	4451	Error	Error	-5.865	53	3090	100	4351	142310	1847534	0.218	10.689	0	0	0
1	15	18	"A108"	"A108"	8070	22695	100	438	490	284	57	363	363	407	353	86	12	2	0	5079	6495	4668	71	1593	1593	1655	766	46	87	79	0	0.000	0.000	0.000	0.000	0.000	0.000	0.000	0.000	0.000	0.000	0.000	0.000	0.000	0.000	0.022	0.026	0.036	0.039	5.306	0.028	0.058	316	2384	100	75	3486	3561	127	4902	5029	Error	Error	-5.539	75	3486	127	4902	154915	2052385	0.235	6.319	0	0	0
1	16	18	"A109"	"A109"	8370	22690	100	380	412	250	60	364	364	418	561	134	1	1	0	2183	2628	1476	56	1570	1570	1633	439	26	61	37	0	0.000	0.000	0.000	0.000	0.000	0.000	0.000	0.000	0.000	0.000	0.000	0.000	0.000	0.000	0.026	0.045	0.194	0.196	4.892	0.074	0.032	316	2384	100	16	613	629	48	1058	1106	Error	Error	-5.260	16	613	48	1058	130248	830325	-0.011	2.267	0	0	0
1	17	18	"A109"	"A109"	8670	22690	100	361	406	306	75	367	367	399	216	54	12	3	0	2355	2818	1599	56	1606	1606	1655	420	25	67	44	0	0.000	0.000	0.000	0.000	0.000	0.000	0.000	0.000	0.000	0.000	0.000	0.000	0.000	0.000	-0.008	0.032	0.122	0.129	5.458	0.048	0.037	316	2384	100	-6	749	743	39	1212	1251	Error	Error	Error	-6	749	39	1212	128281	890614	0.032	2.769	0	0	0
1	18	18	"A109"	"A109"	8970	22690	100	388	406	166	40	399	399	433	239	55	6	1	0	2507	2794	1333	47	1717	1717	1784	531	29	63	35	0	0.000	0.000	0.000	0.000	0.000	0.000	0.000	0.000	0.000	0.000	0.000	0.000	0.000	0.000	-0.014	0.006	0.132	0.134	4.350	0.070	0.068	316	2384	100	-11	790	779	7	1077	1084	Error	Error	Error	-11	790	7	1077	128240	882773	-0.113	1.902	0	0	0
1	1	19	"A110"	"A110"	3875	23000	100	408	458	247	53	344	344	400	623	155	1	0	0	4375	5900	4573	77	1367	1367	1406	414	29	90	85	0	0.000	0.000	0.000	0.000	0.000	0.000	0.000	0.000	0.000	0.000	0.000	0.000	0.000	0.000	0.021	0.025	0.039	0.040	5.068	0.029	0.011	316	2384	100	64	3008	3072	114	4533	4647	Error	Error	-5.555	64	3008	114	4533	144796	1864521	0.093	10.855	0	0	0
1	2	19	"A110"	"A110"	4175	23000	100	406	449	213	47	338	338	367	218	59	25	6	0	4701	6748	4731	70	1355	1355	1401	381	27	96	93	0	0.000	0.000	0.000	0.000	0.000	0.000	0.000	0.000	0.000	0.000	0.000	0.000	0.000	0.000	0.020	0.021	0.032	0.030	3.842	0.021	0.087	316	2384	100	68	3346	3414	111	5393	5504	Error	Error	-5.621	68	3346	111	5393	141952	2132334	0.376	14.034	0	0	0
1	3	19	"A110"	"A110"	4475	23000	100	428	463	227	49	340	340	368	191	51	31	11	0	5627	7715	5361	69	1379	1379	1426	426	29	96	91	0	0.000	0.000	0.000	0.000	0.000	0.000	0.000	0.000	0.000	0.000	0.000	0.000	0.000	0.000	0.021	0.019	0.028	0.028	3.347	0.019	0.111	316	2384	100	88	4248	4336	123	6336	6459	Error	Error	-5.593	88	4248	123	6336	146435	2437994	0.497	14.763	0	0	0
1	4	19	"A111"	"A111"	4775	23000	100	381	423	243	57	341	341	368	194	52	25	8	0	3462	4632	3871	83	1374	1374	1431	456	31	84	71	0	0.000	0.000	0.000	0.000	0.000	0.000	0.000	0.000	0.000	0.000	0.000	0.000	0.000	0.000	0.019	0.025	0.061	0.067	5.046	0.025	0.041	316	2384	100	40	2088	2128	82	3258	3340	Error	Error	-5.706	40	2088	82	3258	133779	1463645	0.284	7.020	0	0	0
1	5	19	"A111"	"A111"	5075	23000	100	400	460	358	77	333	333	370	217	58	21	7	0	4034	5124	3626	70	1364	1364	1425	482	33	88	80	0	0.000	0.000	0.000	0.000	0.000	0.000	0.000	0.000	0.000	0.000	0.000	0.000	0.000	0.000	0.025	0.034	0.047	0.045	5.117	0.026	0.055	316	2384	100	67	2670	2737	127	3760	3887	Error	Error	-5.317	67	2670	127	3760	145494	1619330	0.415	7.674	0	0	0
1	6	19	"A111"	"A111"	5375	23000	100	401	514	912	177	335	335	366	206	56	23	9	0	3770	5216	4052	77	1390	1390	1458	520	35	85	79	0	0.000	0.000	0.000	0.000	0.000	0.000	0.000	0.000	0.000	0.000	0.000	0.000	0.000	0.000	0.028	0.047	0.058	0.053	4.192	0.041	0.045	316	2384	100	66	2380	2446	179	3826	4005	Error	Error	-5.172	66	2380	179	3826	162498	1648163	0.718	7.227	0	0	0
1	7	19	"A112"	"A112"	5675	22995	100	441	466	231	49	346	346	385	251	65	22	6	0	8543	9468	5746	60	1437	1437	1494	472	31	90	87	0	0.000	0.000	0.000	0.000	0.000	0.000	0.000	0.000	0.000	0.000	0.000	0.000	0.000	0.000	0.013	0.015	0.022	0.023	3.785	0.017	0.129	316	2384	100	95	7106	7201	120	8031	8151	Error	Error	-6.225	95	7106	120	8031	147351	2992040	0.323	16.894	0	0	0
1	8	19	"A112"	"A112"	5975	22995	100	422	479	297	62	351	351	385	234	60	25	9	0	4894	7411	5342	72	1446	1446	1526	529	34	91	88	0	0.000	0.000	0.000	0.000	0.000	0.000	0.000	0.000	0.000	0.000	0.000	0.000	0.000	0.000	0.021	0.021	0.036	0.035	4.639	0.021	0.116	316	2384	100	71	3448	3519	128	5965	6093	Error	Error	-5.602	71	3448	128	5965	151511	2341985	0.402	11.125	0	0	0
1	9	19	"A112"	"A112"	6275	22995	100	489	532	262	49	347	347	396	318	80	26	3	0	6893	9158	6136	67	1494	1494	1555	488	31	94	92	0	0.000	0.000	0.000	0.000	0.000	0.000	0.000	0.000	0.000	0.000	0.000	0.000	0.000	0.000	0.026	0.024	0.030	0.030	3.242	0.020	0.099	316	2384	100	142	5399	5541	185	7664	7849	Error	Error	-5.249	142	5399	185	7664	167956	2893873	0.428	15.580	0	0	0
1	10	19	"A113"	"A113"	6575	22995	100	456	491	226	46	356	356	475	731	153	1	0	0	7203	7297	3391	46	1475	1475	1813	2112	116	84	64	0	0.000	0.000	0.000	0.000	0.000	0.000	0.000	0.000	0.000	0.000	0.000	0.000	0.000	0.000	0.017	0.023	0.035	0.032	3.604	0.158	0.416	316	2384	100	100	5728	5828	135	5822	5957	Error	Error	-5.840	100	5728	135	5822	155182	2305774	0.022	2.597	0	0	0
1	11	19	"A113"	"A113"	6875	22995	100	471	522	413	79	350	350	396	398	100	13	3	0	8720	8658	4903	56	1476	1476	1533	479	31	95	88	0	0.000	0.000	0.000	0.000	0.000	0.000	0.000	0.000	0.000	0.000	0.000	0.000	0.000	0.000	0.017	0.024	0.030	0.028	3.475	0.023	0.027	316	2384	100	121	7244	7365	172	7182	7354	Error	Error	-5.904	121	7244	172	7182	164820	2735793	0.317	14.875	0	0	0
1	12	19	"A113"	"A113"	7175	22995	100	451	497	260	52	355	355	384	190	49	36	12	0	7149	8010	4508	56	1504	1504	1554	413	26	97	92	0	0.000	0.000	0.000	0.000	0.000	0.000	0.000	0.000	0.000	0.000	0.000	0.000	0.000	0.000	0.017	0.022	0.030	0.029	3.629	0.020	0.118	316	2384	100	96	5645	5741	142	6506	6648	Error	Error	-5.878	96	5645	142	6506	157176	2531093	0.595	15.632	0	0	0
1	13	19	"A114"	"A114"	7475	22995	100	527	568	333	58	358	358	396	265	66	34	8	0	11080	11152	6194	55	1529	1529	1597	463	28	94	90	0	0.000	0.000	0.000	0.000	0.000	0.000	0.000	0.000	0.000	0.000	0.000	0.000	0.000	0.000	0.018	0.022	0.023	0.023	3.414	0.019	0.157	316	2384	100	169	9551	9720	210	9623	9833	Error	Error	-5.821	169	9551	210	9623	179525	3524066	0.649	20.637	0	0	0
1	14	19	"A114"	"A114"	7775	22995	100	513	552	308	55	356	356	391	291	74	32	7	0	9526	10911	6479	59	1529	1529	1578	419	26	97	92	0	0.000	0.000	0.000	0.000	0.000	0.000	0.000	0.000	0.000	0.000	0.000	0.000	0.000	0.000	0.020	0.021	0.026	0.025	3.595	0.020	0.069	316	2384	100	157	7997	8154	196	9382	9578	Error	Error	-5.671	157	7997	196	9382	174513	3447930	0.553	22.274	0	0	0
1	15	19	"A114"	"A114"	8075	22995	100	506	541	291	53	371	371	441	740	167	3	0	0	10775	11327	6142	54	1566	1566	1623	482	29	98	95	0	0.000	0.000	0.000	0.000	0.000	0.000	0.000	0.000	0.000	0.000	0.000	0.000	0.000	0.000	0.015	0.017	0.020	0.019	3.127	0.015	0.007	316	2384	100	135	9209	9344	170	9761	9931	Error	Error	-6.092	135	9209	170	9761	170998	3579371	0.135	20.133	0	0	0
1	16	19	"A115"	"A115"	8375	22990	100	402	424	236	55	363	363	399	251	62	12	1	0	3789	4579	2998	65	1574	1574	1613	402	24	87	80	0	0.000	0.000	0.000	0.000	0.000	0.000	0.000	0.000	0.000	0.000	0.000	0.000	0.000	0.000	0.018	0.020	0.053	0.055	4.371	0.020	0.037	316	2384	100	39	2215	2254	61	3005	3066	Error	Error	-5.828	39	2215	61	3005	134106	1446895	0.100	7.378	0	0	0
1	17	19	"A115"	"A115"	8670	22990	100	418	466	316	67	376	376	427	431	100	4	0	0	4150	5122	3305	64	1617	1617	1666	508	30	87	82	0	0.000	0.000	0.000	0.000	0.000	0.000	0.000	0.000	0.000	0.000	0.000	0.000	0.000	0.000	0.017	0.026	0.047	0.052	4.396	0.024	0.038	316	2384	100	42	2533	2575	90	3505	3595	Error	Error	-5.914	42	2533	90	3505	147195	1618482	0.090	6.803	0	0	0
1	18	19	"A115"	"A115"	8970	22990	100	436	453	195	43	409	409	464	810	174	0	0	0	3992	4717	2814	59	1704	1704	1762	465	26	88	81	0	0.000	0.000	0.000	0.000	0.000	0.000	0.000	0.000	0.000	0.000	0.000	0.000	0.000	0.000	0.012	0.015	0.049	0.056	4.871	0.094	0.016	316	2384	100	27	2288	2315	44	3013	3057	Error	Error	-6.405	27	2288	44	3013	143205	1490634	-0.014	6.355	0	0	0
1	1	20	"A116"	"A116"	3880	23300	100	611	653	318	48	350	350	377	182	48	61	37	0	8078	7947	3929	49	1362	1362	1410	368	26	96	93	0	0.000	0.000	0.000	0.000	0.000	0.000	0.000	0.000	0.000	0.000	0.000	0.000	0.000	0.000	0.039	0.046	0.048	0.044	3.042	0.045	0.359	316	2384	100	261	6716	6977	303	6585	6888	Error	Error	-4.685	261	6716	303	6585	206281	2511111	1.516	17.764	0	0	0
1	2	20	"A116"	"A116"	4180	23300	100	558	635	368	57	343	343	369	198	53	53	32	0	8955	8999	5192	57	1339	1339	1409	509	36	93	88	0	0.000	0.000	0.000	0.000	0.000	0.000	0.000	0.000	0.000	0.000	0.000	0.000	0.000	0.000	0.028	0.038	0.045	0.045	2.970	0.043	0.451	316	2384	100	215	7616	7831	292	7660	7952	Error	Error	-5.147	215	7616	292	7660	200736	2843827	1.343	14.912	0	0	0
1	3	20	"A116"	"A116"	4480	23300	100	635	723	581	80	342	342	386	323	83	46	20	0	9338	9369	4697	50	1353	1353	1404	425	30	97	93	0	0.000	0.000	0.000	0.000	0.000	0.000	0.000	0.000	0.000	0.000	0.000	0.000	0.000	0.000	0.037	0.048	0.047	0.043	2.707	0.048	0.287	316	2384	100	293	7985	8278	381	8016	8397	Error	Error	-4.768	293	7985	381	8016	228554	2960448	1.043	18.741	0	0	0
1	4	20	"A117"	"A117"	4780	23300	100	333	380	227	59	353	353	426	1052	246	0	0	0	1948	2296	1195	52	1375	1375	1434	472	32	59	25	0	0.000	0.000	0.000	0.000	0.000	0.000	0.000	0.000	0.000	0.000	0.000	0.000	0.000	0.000	-0.035	0.029	0.206	0.190	4.810	0.118	0.079	316	2384	100	-20	573	553	27	921	948	Error	Error	Error	-20	573	27	921	120126	725620	-0.044	1.826	0	0	0
1	5	20	"A117"	"A117"	5080	23300	100	369	424	251	59	355	355	526	2590	492	0	0	0	2019	2434	1291	53	1407	1407	1718	3520	204	7	0	0	0.000	0.000	0.000	0.000	0.000	0.000	0.000	0.000	0.000	0.000	0.000	0.000	0.000	0.000	0.023	0.067	0.221	0.175	5.942	0.737	0.802	316	2384	100	14	612	626	69	1027	1096	Error	Error	-5.450	14	612	69	1027	133908	769292	-0.039	0.203	0	0	0
1	6	20	"A117"	"A117"	5380	23300	100	369	383	176	45	345	345	398	359	90	4	0	0	1976	2329	1212	52	1400	1400	1463	533	36	52	25	0	0.000	0.000	0.000	0.000	0.000	0.000	0.000	0.000	0.000	0.000	0.000	0.000	0.000	0.000	0.042	0.041	0.180	0.167	5.083	0.121	0.161	316	2384	100	24	576	600	38	929	967	Error	Error	-4.585	24	576	38	929	121037	735900	-0.042	1.625	0	0	0
1	7	20	"A118"	"A118"	5680	23295	100	403	427	197	46	359	359	412	432	104	4	0	0	4047	5448	4314	79	1425	1425	1525	946	62	74	60	0	0.000	0.000	0.000	0.000	0.000	0.000	0.000	0.000	0.000	0.000	0.000	0.000	0.000	0.000	0.017	0.017	0.038	0.049	6.430	0.220	0.039	316	2384	100	44	2622	2666	68	4023	4091	Error	Error	-5.897	44	2622	68	4023	134915	1721551	0.035	4.147	0	0	0
1	8	20	"A118"	"A118"	5975	23295	100	426	466	248	53	355	355	384	199	51	27	10	0	3708	5603	4618	82	1440	1440	1503	484	32	83	75	0	0.000	0.000	0.000	0.000	0.000	0.000	0.000	0.000	0.000	0.000	0.000	0.000	0.000	0.000	0.031	0.027	0.052	0.063	5.116	0.025	0.117	316	2384	100	71	2268	2339	111	4163	4274	Error	Error	-4.997	71	2268	111	4163	147294	1770550	0.412	8.471	0	0	0
1	9	20	"A118"	"A118"	6275	23295	100	454	491	248	50	367	367	459	1255	273	0	0	0	4465	6805	5656	83	1457	1457	1538	600	39	82	79	0	0.000	0.000	0.000	0.000	0.000	0.000	0.000	0.000	0.000	0.000	0.000	0.000	0.000	0.000	0.029	0.023	0.039	0.040	5.371	0.018	0.087	316	2384	100	87	3008	3095	124	5348	5472	Error	Error	-5.112	87	3008	124	5348	155307	2150430	0.025	8.778	0	0	0
1	10	20	"A119"	"A119"	6575	23295	100	447	521	352	67	345	345	380	214	56	34	15	0	3230	4528	3501	77	1442	1442	1509	460	30	79	70	0	0.000	0.000	0.000	0.000	0.000	0.000	0.000	0.000	0.000	0.000	0.000	0.000	0.000	0.000	0.057	0.057	0.080	0.098	4.107	0.056	0.216	316	2384	100	102	1788	1890	176	3086	3262	Error	Error	-4.132	102	1788	176	3086	164534	1430769	0.659	6.563	0	0	0
1	11	20	"A119"	"A119"	6875	23295	100	443	497	286	57	344	344	377	194	51	32	13	0	3366	4518	3386	74	1439	1439	1488	374	25	86	78	0	0.000	0.000	0.000	0.000	0.000	0.000	0.000	0.000	0.000	0.000	0.000	0.000	0.000	0.000	0.051	0.050	0.069	0.082	3.969	0.047	0.193	316	2384	100	99	1927	2026	153	3079	3232	Error	Error	-4.283	99	1927	153	3079	157039	1427697	0.619	8.102	0	0	0
1	12	20	"A119"	"A119"	7175	23295	100	433	524	292	55	365	365	413	388	93	18	4	0	3624	4973	3759	75	1513	1513	1597	711	44	80	67	0	0.000	0.000	0.000	0.000	0.000	0.000	0.000	0.000	0.000	0.000	0.000	0.000	0.000	0.000	0.032	0.046	0.066	0.072	3.499	0.080	0.168	316	2384	100	68	2111	2179	159	3460	3619	Error	Error	-4.956	68	2111	159	3460	165449	1571356	0.286	4.748	0	0	0
1	13	20	"A120"	"A120"	7475	23295	100	448	561	463	82	349	349	388	287	73	25	12	0	2433	2979	1952	65	1493	1493	1539	386	25	74	56	0	0.000	0.000	0.000	0.000	0.000	0.000	0.000	0.000	0.000	0.000	0.000	0.000	0.000	0.000	0.105	0.143	0.193	0.199	4.186	0.147	0.351	316	2384	100	99	940	1039	212	1486	1698	Error	Error	-3.247	99	940	212	1486	177179	941510	0.603	3.731	0	0	0
1	14	20	"A120"	"A120"	7775	23295	100	473	589	395	67	374	374	401	225	56	31	17	0	2610	3397	2226	65	1543	1543	1587	414	26	80	59	0	0.000	0.000	0.000	0.000	0.000	0.000	0.000	0.000	0.000	0.000	0.000	0.000	0.000	0.000	0.093	0.116	0.134	0.139	3.432	0.138	0.490	316	2384	100	99	1067	1166	215	1854	2069	Error	Error	-3.430	99	1067	215	1854	186003	1073555	0.836	4.372	0	0	0
1	15	20	"A120"	"A120"	8075	23295	100	504	607	388	63	377	377	420	371	88	21	10	0	2732	3357	1953	58	1582	1582	1644	664	40	72	42	0	0.000	0.000	0.000	0.000	0.000	0.000	0.000	0.000	0.000	0.000	0.000	0.000	0.000	0.000	0.110	0.130	0.158	0.160	3.130	0.257	0.453	316	2384	100	127	1150	1277	230	1775	2005	Error	Error	-3.179	127	1150	230	1775	191710	1060804	0.504	2.580	0	0	0
1	16	20	"A121"	"A121"	8375	23290	100	496	524	251	47	366	366	398	223	56	35	12	0	5809	9086	7356	80	1563	1563	1608	470	29	89	82	0	0.000	0.000	0.000	0.000	0.000	0.000	0.000	0.000	0.000	0.000	0.000	0.000	0.000	0.000	0.031	0.021	0.032	0.032	4.436	0.018	0.173	316	2384	100	130	4246	4376	158	7523	7681	Error	Error	-5.030	130	4246	158	7523	165611	2871069	0.565	15.911	0	0	0
1	17	20	"A121"	"A121"	8675	23290	100	499	558	264	47	388	388	425	340	80	22	4	0	6758	10198	8145	79	1618	1618	1656	376	22	91	88	0	0.000	0.000	0.000	0.000	0.000	0.000	0.000	0.000	0.000	0.000	0.000	0.000	0.000	0.000	0.022	0.020	0.030	0.028	3.665	0.018	0.106	316	2384	100	111	5140	5251	170	8580	8750	Error	Error	-5.533	111	5140	170	8580	176252	3222706	0.391	22.718	0	0	0
1	18	20	"A121"	"A121"	8975	23290	100	562	610	362	59	414	414	442	310	70	27	7	0	7032	9877	7678	77	1719	1719	1762	394	22	95	90	0	0.000	0.000	0.000	0.000	0.000	0.000	0.000	0.000	0.000	0.000	0.000	0.000	0.000	0.000	0.028	0.024	0.028	0.035	4.215	0.017	0.117	316	2384	100	148	5313	5461	196	8158	8354	Error	Error	-5.166	148	5313	196	8158	192711	3121067	0.542	20.596	0	0	0
1	1	21	"Blank"	"Blank"	3880	23600	100	382	396	171	43	402	402	431	226	52	10	0	0	1367	1402	336	23	1430	1430	1461	372	25	9	2	0	0.000	0.000	0.000	0.000	0.000	0.000	0.000	0.000	0.000	0.000	0.000	0.000	0.000	0.000	0.317	0.214	0.560	0.573	4.267	0.345	0.058	316	2384	100	-20	-63	-83	-6	-28	-34	Error	Error	-1.655	-20	-63	-6	-28	125234	443183	-0.155	-0.159	0	0	0
1	2	21	"Blank"	"Blank"	4180	23600	100	344	371	205	55	358	358	391	226	57	11	2	0	1330	1372	338	24	1366	1366	1401	338	24	13	3	0	0.000	0.000	0.000	0.000	0.000	0.000	0.000	0.000	0.000	0.000	0.000	0.000	0.000	0.000	0.389	2.167	0.512	0.535	4.335	0.212	0.077	316	2384	100	-14	-36	-50	13	6	19	Error	Error	-1.363	-14	-36	13	6	117385	433701	-0.088	-0.086	0	0	0
1	3	21	"Blank"	"Blank"	4480	23600	100	346	402	281	69	357	357	388	271	69	8	2	0	1410	1448	374	25	1372	1372	1416	358	25	15	4	0	0.000	0.000	0.000	0.000	0.000	0.000	0.000	0.000	0.000	0.000	0.000	0.000	0.000	0.000	-0.289	0.592	0.612	0.643	4.693	0.286	0.129	316	2384	100	-11	38	27	45	76	121	Error	Error	Error	-11	38	45	76	127033	457468	0.052	0.089	0	0	0
1	4	21	"Blank"	"Blank"	4780	23600	100	358	388	222	57	353	353	391	313	80	7	2	0	1382	1418	398	28	1360	1360	1411	387	27	12	2	0	0.000	0.000	0.000	0.000	0.000	0.000	0.000	0.000	0.000	0.000	0.000	0.000	0.000	0.000	0.227	0.603	0.563	0.540	4.940	0.449	0.113	316	2384	100	5	22	27	35	58	93	Error	Error	-2.138	5	22	35	58	122643	448110	-0.010	0.018	0	0	0
1	5	21	"Blank"	"Blank"	5080	23600	100	348	377	214	56	351	351	378	201	53	14	3	0	1386	1429	438	30	1363	1363	1406	378	26	12	2	0	0.000	0.000	0.000	0.000	0.000	0.000	0.000	0.000	0.000	0.000	0.000	0.000	0.000	0.000	-0.130	0.394	0.603	0.641	3.772	0.243	0.154	316	2384	100	-3	23	20	26	66	92	Error	Error	Error	-3	23	26	66	119286	451488	-0.005	0.061	0	0	0
1	6	21	"Blank"	"Blank"	5380	23600	100	390	828	4238	511	347	347	394	467	118	8	3	0	1430	1566	1334	85	1395	1395	1476	1184	80	2	0	0	0.000	0.000	0.000	0.000	0.000	0.000	0.000	0.000	0.000	0.000	0.000	0.000	0.000	0.000	1.229	2.813	0.687	0.655	4.300	3.248	0.679	316	2384	100	43	35	78	481	171	652	Error	Error	0.297	43	35	481	171	261498	494946	0.929	0.076	0	0	0
1	7	21	"Blank"	"Blank"	5680	23595	100	345	377	192	50	360	360	406	433	106	1	0	0	1395	1444	409	28	1419	1419	1481	472	31	6	2	0	0.000	0.000	0.000	0.000	0.000	0.000	0.000	0.000	0.000	0.000	0.000	0.000	0.000	0.000	0.625	0.680	0.591	0.490	4.399	0.310	0.138	316	2384	100	-15	-24	-39	17	25	42	Error	Error	-0.678	-15	-24	17	25	119175	456441	-0.067	-0.078	0	0	0
1	8	21	"Blank"	"Blank"	5980	23595	100	366	410	237	57	352	352	383	211	55	15	5	0	1408	1441	325	22	1426	1426	1469	406	27	7	1	0	0.000	0.000	0.000	0.000	0.000	0.000	0.000	0.000	0.000	0.000	0.000	0.000	0.000	0.000	-0.778	3.867	0.595	0.608	4.009	0.274	0.099	316	2384	100	14	-18	-4	58	15	73	Error	Error	Error	14	-18	58	15	129420	455282	0.128	-0.069	0	0	0
1	9	21	"Blank"	"Blank"	6280	23595	100	350	376	177	47	350	350	388	234	60	12	1	0	1439	1470	373	25	1430	1430	1478	405	27	9	2	0	0.000	0.000	0.000	0.000	0.000	0.000	0.000	0.000	0.000	0.000	0.000	0.000	0.000	0.000	0.000	0.650	0.627	0.668	5.889	0.236	0.099	316	2384	100	0	9	9	26	40	66	Error	Error	Error	0	9	26	40	118700	464447	-0.051	-0.020	0	0	0
1	10	21	"Blank"	"Blank"	6580	23595	100	357	374	177	47	366	366	478	1854	387	0	0	0	1463	1502	343	22	1452	1452	1568	1392	88	0	0	0	0.000	0.000	0.000	0.000	0.000	0.000	0.000	0.000	0.000	0.000	0.000	0.000	0.000	0.000	-0.818	0.160	0.563	0.588	4.520	0.286	0.263	316	2384	100	-9	11	2	8	50	58	Error	Error	Error	-9	11	8	50	118279	474668	-0.056	-0.047	0	0	0
1	11	21	"Blank"	"Blank"	6880	23595	100	371	405	227	56	360	360	515	2404	466	0	0	0	1447	1495	342	22	1449	1449	1684	2702	160	0	0	0	0.000	0.000	0.000	0.000	0.000	0.000	0.000	0.000	0.000	0.000	0.000	0.000	0.000	0.000	-5.500	0.978	0.520	0.621	5.827	0.865	0.603	316	2384	100	11	-2	9	45	46	91	Error	Error	Error	11	-2	45	46	127822	472307	-0.046	-0.070	0	0	0
1	12	21	"Blank"	"Blank"	7180	23595	100	355	375	164	43	359	359	388	213	54	9	1	0	1479	1503	324	21	1491	1491	1532	368	24	9	2	0	0.000	0.000	0.000	0.000	0.000	0.000	0.000	0.000	0.000	0.000	0.000	0.000	0.000	0.000	0.333	1.333	0.513	0.501	5.855	0.140	0.044	316	2384	100	-4	-12	-16	16	12	28	Error	Error	-1.585	-4	-12	16	12	118460	475010	-0.061	-0.079	0	0	0
1	13	21	"Blank"	"Blank"	7480	23595	100	363	398	196	49	366	366	401	265	66	10	2	0	1543	1572	383	24	1523	1523	1584	597	37	6	1	0	0.000	0.000	0.000	0.000	0.000	0.000	0.000	0.000	0.000	0.000	0.000	0.000	0.000	0.000	-0.150	0.653	0.531	0.560	3.953	0.290	0.266	316	2384	100	-3	20	17	32	49	81	Error	Error	Error	-3	20	32	49	125804	496824	-0.011	-0.020	0	0	0
1	14	21	"Blank"	"Blank"	7780	23595	100	354	379	213	56	370	370	405	256	63	9	1	0	1525	1559	324	20	1557	1557	1607	494	30	4	0	0	0.000	0.000	0.000	0.000	0.000	0.000	0.000	0.000	0.000	0.000	0.000	0.000	0.000	0.000	0.500	4.500	0.605	0.590	5.147	0.369	0.187	316	2384	100	-16	-32	-48	9	2	11	Error	Error	-1.000	-16	-32	9	2	119615	492754	-0.102	-0.097	0	0	0
1	15	21	"Blank"	"Blank"	8080	23595	100	392	465	552	118	368	368	405	363	89	7	0	0	1573	1620	390	24	1565	1565	1596	453	28	9	3	0	0.000	0.000	0.000	0.000	0.000	0.000	0.000	0.000	0.000	0.000	0.000	0.000	0.000	0.000	3.000	1.764	0.495	0.471	4.545	0.813	0.064	316	2384	100	24	8	32	97	55	152	Error	Error	1.585	24	8	97	55	146968	511871	0.165	0.053	0	0	0
1	16	21	"Blank"	"Blank"	8380	23590	100	361	379	168	44	356	356	398	410	103	3	0	0	1551	1572	313	19	1528	1528	1566	380	24	13	1	0	0.000	0.000	0.000	0.000	0.000	0.000	0.000	0.000	0.000	0.000	0.000	0.000	0.000	0.000	0.217	0.523	0.429	0.482	4.309	0.156	0.049	316	2384	100	5	23	28	23	44	67	Error	Error	-2.202	5	23	23	44	119705	496856	-0.046	0.016	0	0	0
1	17	21	"Blank"	"Blank"	8680	23590	100	376	403	180	44	380	380	405	270	66	8	0	0	1562	1598	371	23	1575	1575	1606	346	21	14	4	0	0.000	0.000	0.000	0.000	0.000	0.000	0.000	0.000	0.000	0.000	0.000	0.000	0.000	0.000	0.308	1.000	0.613	0.641	4.484	0.152	0.052	316	2384	100	-4	-13	-17	23	23	46	Error	Error	-1.700	-4	-13	23	23	127499	504835	-0.007	-0.023	0	0	0
1	18	21	"Blank"	"Blank"	8980	23590	100	418	453	309	68	403	403	444	390	87	3	0	0	1680	1711	369	21	1658	1658	1715	559	32	5	1	0	0.000	0.000	0.000	0.000	0.000	0.000	0.000	0.000	0.000	0.000	0.000	0.000	0.000	0.000	0.682	0.943	0.563	0.578	4.883	0.413	0.385	316	2384	100	15	22	37	50	53	103	Error	Error	-0.553	15	22	50	53	143073	540752	0.023	-0.007	0	0	0
