# Supplementary material for: Application of hybridization control probe to increase accuracy on ligation detection or minisequencing diagnostic microarrays
Source: BMC Res Notes. 2009 Dec 14;2:249. doi: 10.1186/1756-0500-2-249 (PMC2799435; doi:10.1186/1756-0500-2-249)
Supplement: Additional file 3 — Gpr_files. Zip-compressed file containing raw microarray data in GenePix results format (.gpr) and GAL (GenePix Array List) files. [file 1756-0500-2-249-S3.ZIP › gpr_files/slide2/lasi2_6-16.gpr]

ATF	1.0
30	76    
"Type=GenePix Results 3"
"DateTime=2009/03/31 15:08:42"
"Settings=C:\Axon\Data\HPV\310309\lasi2.gps"
"GalFile=C:\Axon\Data\HPV\ArrayIt_032009_InstiBioGalfile.gal"
"ArrayOfArrays=6-16"
"PixelSize=5"
"Wavelengths=532	488"
"ImageFiles=C:\Axon\Data\HPV\310309\lasi2.tif 2	C:\Axon\Data\HPV\310309\lasi2.tif 3"
"NormalizationMethod=None"
"NormalizationFactors=1	1"
"JpegImage="
"StdDev=Type 1"
"RatioFormulations=W1/W3 (#1/532)	W1/W4 (#1/488)	W3/W4 (532/488)"
"FeatureType=Circular"
"Barcode="
"BackgroundSubtraction=LocalFeature"
"ImageOrigin=0, 0"
"JpegOrigin=0, 0"
"Creator=GenePix Pro 6.1.0.2"
"Scanner=GenePix 4200A 01 Autoloader [2]"
"FocusPosition=0"
"Temperature=24.25"
"LinesAveraged=2"
"Comment="
"PMTGain=580	550"
"ScanPower=100	100"
"LaserPower=2.68311	2.56775"
"Filters=Standard Green	Standard Blue"
"ScanRegion=600,16,3776,13800"
"Supplier="
"Block"	"Column"	"Row"	"Name"	"ID"	"X"	"Y"	"Dia."	"F532 Median"	"F532 Mean"	"F532 SD"	"F532 CV"	"B532"	"B532 Median"	"B532 Mean"	"B532 SD"	"B532 CV"	"% > B532+1SD"	"% > B532+2SD"	"F532 % Sat."	"F488 Median"	"F488 Mean"	"F488 SD"	"F488 CV"	"B488"	"B488 Median"	"B488 Mean"	"B488 SD"	"B488 CV"	"% > B488+1SD"	"% > B488+2SD"	"F488 % Sat."	"Ratio of Medians (#1/532)"	"Ratio of Means (#1/532)"	"Median of Ratios (#1/532)"	"Mean of Ratios (#1/532)"	"Ratios SD (#1/532)"	"Rgn Ratio (#1/532)"	"Rgn R2 (#1/532)"	"Ratio of Medians (#1/488)"	"Ratio of Means (#1/488)"	"Median of Ratios (#1/488)"	"Mean of Ratios (#1/488)"	"Ratios SD (#1/488)"	"Rgn Ratio (#1/488)"	"Rgn R2 (#1/488)"	"Ratio of Medians (532/488)"	"Ratio of Means (532/488)"	"Median of Ratios (532/488)"	"Mean of Ratios (532/488)"	"Ratios SD (532/488)"	"Rgn Ratio (532/488)"	"Rgn R2 (532/488)"	"F Pixels"	"B Pixels"	"Circularity"	"Sum of Medians (#1/532)"	"Sum of Medians (#1/488)"	"Sum of Medians (532/488)"	"Sum of Means (#1/532)"	"Sum of Means (#1/488)"	"Sum of Means (532/488)"	"Log Ratio (#1/532)"	"Log Ratio (#1/488)"	"Log Ratio (532/488)"	"F532 Median - B532"	"F488 Median - B488"	"F532 Mean - B532"	"F488 Mean - B488"	"F532 Total Intensity"	"F488 Total Intensity"	"SNR 532"	"SNR 488"	"Flags"	"Normalize"	"Autoflag"
1	1	1	"A1"	"A1"	12845	17585	100	695	746	322	43	443	443	466	190	40	58	34	0	13901	17241	11248	65	1974	1974	2028	790	38	94	91	0	0.000	0.000	0.000	0.000	0.000	0.000	0.000	0.000	0.000	0.000	0.000	0.000	0.000	0.000	0.021	0.020	0.021	0.021	2.783	0.019	0.415	316	2384	100	252	11927	12179	303	15267	15570	Error	Error	-5.565	252	11927	303	15267	235823	5448183	1.474	19.257	0	0	0
1	2	1	"A1"	"A1"	13140	17580	100	722	756	313	41	452	452	496	351	70	40	10	0	13601	15706	11367	72	1995	1995	2089	1153	55	80	75	0	0.000	0.000	0.000	0.000	0.000	0.000	0.000	0.000	0.000	0.000	0.000	0.000	0.000	0.000	0.023	0.022	0.026	0.031	3.665	0.024	0.185	316	2384	100	270	11606	11876	304	13711	14015	Error	Error	-5.426	270	11606	304	13711	238801	4963084	0.741	11.810	0	0	0
1	3	1	"A1"	"A1"	13440	17580	100	671	719	327	45	459	459	509	676	132	10	0	0	15031	16175	10554	65	1976	1976	2025	630	31	88	79	0	0.000	0.000	0.000	0.000	0.000	0.000	0.000	0.000	0.000	0.000	0.000	0.000	0.000	0.000	0.016	0.018	0.020	0.022	4.094	0.019	0.373	316	2384	100	212	13055	13267	260	14199	14459	Error	Error	-5.944	212	13055	260	14199	227282	5111328	0.311	22.460	0	0	0
1	4	1	"A2"	"A2"	13740	17580	100	831	841	336	39	426	426	450	256	56	65	38	0	29519	25065	13111	52	1934	1934	1967	459	23	97	93	0	0.000	0.000	0.000	0.000	0.000	0.000	0.000	0.000	0.000	0.000	0.000	0.000	0.000	0.000	0.015	0.018	0.018	0.020	2.873	0.017	0.498	316	2384	100	405	27585	27990	415	23131	23546	Error	Error	-6.090	405	27585	415	23131	265825	7920474	1.527	50.322	0	0	0
1	5	1	"A2"	"A2"	14040	17580	100	802	819	334	40	427	427	446	188	42	69	49	0	25210	22998	11806	51	1966	1966	2013	691	34	94	90	0	0.000	0.000	0.000	0.000	0.000	0.000	0.000	0.000	0.000	0.000	0.000	0.000	0.000	0.000	0.016	0.019	0.020	0.020	2.478	0.018	0.498	316	2384	100	375	23244	23619	392	21032	21424	Error	Error	-5.954	375	23244	392	21032	258873	7267452	1.984	30.369	0	0	0
1	6	1	"A2"	"A2"	14340	17580	100	876	883	342	38	436	436	455	198	43	73	54	0	27101	24659	11360	46	1992	1992	2041	566	27	98	94	0	0.000	0.000	0.000	0.000	0.000	0.000	0.000	0.000	0.000	0.000	0.000	0.000	0.000	0.000	0.018	0.020	0.020	0.020	2.296	0.019	0.530	316	2384	100	440	25109	25549	447	22667	23114	Error	Error	-5.835	440	25109	447	22667	278935	7792322	2.162	39.961	0	0	0
1	7	1	"A3"	"A3"	14640	17580	100	726	774	332	42	452	452	474	260	54	51	25	0	16435	19073	12364	64	2033	2033	2100	762	36	93	87	0	0.000	0.000	0.000	0.000	0.000	0.000	0.000	0.000	0.000	0.000	0.000	0.000	0.000	0.000	0.019	0.019	0.021	0.022	3.161	0.018	0.440	316	2384	100	274	14402	14676	322	17040	17362	Error	Error	-5.716	274	14402	322	17040	244604	6027062	1.154	22.274	0	0	0
1	8	1	"A3"	"A3"	14940	17580	100	659	698	328	46	448	448	477	290	60	38	14	0	13739	15144	9336	61	2059	2059	2096	774	36	94	90	0	0.000	0.000	0.000	0.000	0.000	0.000	0.000	0.000	0.000	0.000	0.000	0.000	0.000	0.000	0.018	0.019	0.023	0.022	3.540	0.026	0.136	316	2384	100	211	11680	11891	250	13085	13335	Error	Error	-5.791	211	11680	250	13085	220562	4785605	0.762	16.858	0	0	0
1	9	1	"A3"	"A3"	15240	17580	100	661	704	308	43	442	442	467	314	67	36	12	0	14948	16341	10027	61	2042	2042	2077	410	19	97	93	0	0.000	0.000	0.000	0.000	0.000	0.000	0.000	0.000	0.000	0.000	0.000	0.000	0.000	0.000	0.017	0.018	0.021	0.021	2.622	0.019	0.368	316	2384	100	219	12906	13125	262	14299	14561	Error	Error	-5.881	219	12906	262	14299	222487	5163869	0.755	34.790	0	0	0
1	10	1	"A4"	"A4"	15540	17575	100	639	653	364	55	433	433	456	201	44	50	19	0	10063	11041	6920	62	2036	2036	2076	557	26	87	81	0	0.000	0.000	0.000	0.000	0.000	0.000	0.000	0.000	0.000	0.000	0.000	0.000	0.000	0.000	0.026	0.024	0.030	0.034	4.342	0.022	0.205	316	2384	100	206	8027	8233	220	9005	9225	Error	Error	-5.284	206	8027	220	9005	206327	3488921	0.980	16.095	0	0	0
1	11	1	"A4"	"A4"	15840	17575	100	633	651	256	39	424	424	442	180	40	54	25	0	11682	11915	6869	57	2015	2015	2037	375	18	92	88	0	0.000	0.000	0.000	0.000	0.000	0.000	0.000	0.000	0.000	0.000	0.000	0.000	0.000	0.000	0.022	0.023	0.026	0.027	3.125	0.022	0.308	316	2384	100	209	9667	9876	227	9900	10127	Error	Error	-5.531	209	9667	227	9900	205749	3765108	1.161	26.341	0	0	0
1	12	1	"A4"	"A4"	16140	17575	100	627	655	268	40	427	427	448	225	50	44	20	0	10382	12513	7485	59	2055	2055	2076	391	18	95	90	0	0.000	0.000	0.000	0.000	0.000	0.000	0.000	0.000	0.000	0.000	0.000	0.000	0.000	0.000	0.024	0.022	0.027	0.027	3.019	0.021	0.277	316	2384	100	200	8327	8527	228	10458	10686	Error	Error	-5.380	200	8327	228	10458	207100	3954122	0.920	26.693	0	0	0
1	13	1	"A5"	"A5"	16440	17575	100	489	525	233	44	420	420	441	192	43	28	11	0	4978	6349	4972	78	2010	2010	2071	1199	57	68	57	0	0.000	0.000	0.000	0.000	0.000	0.000	0.000	0.000	0.000	0.000	0.000	0.000	0.000	0.000	0.023	0.024	0.048	0.056	5.118	0.024	0.141	316	2384	100	69	2968	3037	105	4339	4444	Error	Error	-5.427	69	2968	105	4339	165903	2006150	0.438	3.568	0	0	0
1	14	1	"A5"	"A5"	16740	17575	100	461	493	215	43	411	411	438	181	41	32	9	0	4817	5718	3683	64	1992	1992	2026	642	31	82	73	0	0.000	0.000	0.000	0.000	0.000	0.000	0.000	0.000	0.000	0.000	0.000	0.000	0.000	0.000	0.018	0.022	0.058	0.058	5.072	0.023	0.079	316	2384	100	50	2825	2875	82	3726	3808	Error	Error	-5.820	50	2825	82	3726	155768	1806882	0.304	5.751	0	0	0
1	15	1	"A5"	"A5"	17040	17575	100	493	519	206	39	412	412	472	967	204	0	0	0	4682	5745	3945	68	2050	2050	2163	1915	88	64	31	0	0.000	0.000	0.000	0.000	0.000	0.000	0.000	0.000	0.000	0.000	0.000	0.000	0.000	0.000	0.031	0.029	0.050	0.053	3.948	0.269	0.352	316	2384	100	81	2632	2713	107	3695	3802	Error	Error	-5.022	81	2632	107	3695	164140	1815484	0.049	1.870	0	0	0
1	16	1	"A6"	"A6"	17340	17575	100	622	664	288	43	450	450	476	242	50	40	16	0	10206	11679	7513	64	2117	2117	2167	729	33	87	81	0	0.000	0.000	0.000	0.000	0.000	0.000	0.000	0.000	0.000	0.000	0.000	0.000	0.000	0.000	0.021	0.022	0.026	0.027	3.959	0.022	0.158	316	2384	100	172	8089	8261	214	9562	9776	Error	Error	-5.555	172	8089	214	9562	209961	3690545	0.777	13.048	0	0	0
1	17	1	"A6"	"A6"	17640	17575	100	683	783	651	83	439	439	456	189	41	57	32	0	10886	13703	8324	60	2151	2151	2219	1069	48	92	89	0	0.000	0.000	0.000	0.000	0.000	0.000	0.000	0.000	0.000	0.000	0.000	0.000	0.000	0.000	0.028	0.030	0.025	0.025	3.235	0.033	0.335	316	2384	100	244	8735	8979	344	11552	11896	Error	Error	-5.162	244	8735	344	11552	247457	4330127	1.730	10.743	0	0	0
1	18	1	"A6"	"A6"	17940	17575	100	675	758	427	56	442	442	498	1208	242	3	0	0	11571	14107	7922	56	2191	2191	2242	811	36	97	94	0	0.000	0.000	0.000	0.000	0.000	0.000	0.000	0.000	0.000	0.000	0.000	0.000	0.000	0.000	0.025	0.027	0.028	0.025	2.964	0.027	0.348	316	2384	100	233	9380	9613	316	11916	12232	Error	Error	-5.331	233	9380	316	11916	239511	4457779	0.215	14.630	0	0	0
1	1	2	"A7"	"A7"	12845	17880	100	488	516	224	43	405	405	430	181	42	35	13	0	4215	5989	4878	81	1862	1862	2006	1917	95	55	40	0	0.000	0.000	0.000	0.000	0.000	0.000	0.000	0.000	0.000	0.000	0.000	0.000	0.000	0.000	0.035	0.027	0.051	0.068	5.092	0.020	0.109	316	2384	100	83	2353	2436	111	4127	4238	Error	Error	-4.825	83	2353	111	4127	163140	1892652	0.475	2.078	0	0	0
1	2	2	"A7"	"A7"	13145	17880	100	509	542	242	44	430	430	461	292	63	18	4	0	4172	6257	5452	87	1909	1909	2004	1108	55	68	50	0	0.000	0.000	0.000	0.000	0.000	0.000	0.000	0.000	0.000	0.000	0.000	0.000	0.000	0.000	0.035	0.026	0.047	0.061	4.886	0.043	0.228	316	2384	100	79	2263	2342	112	4348	4460	Error	Error	-4.840	79	2263	112	4348	171139	1977316	0.277	3.838	0	0	0
1	3	2	"A7"	"A7"	13445	17880	100	496	542	245	45	431	431	452	197	43	31	10	0	4365	6553	5709	87	1916	1916	1971	584	29	74	67	0	0.000	0.000	0.000	0.000	0.000	0.000	0.000	0.000	0.000	0.000	0.000	0.000	0.000	0.000	0.027	0.024	0.048	0.065	6.061	0.023	0.185	316	2384	100	65	2449	2514	111	4637	4748	Error	Error	-5.236	65	2449	111	4637	171291	2070885	0.457	7.846	0	0	0
1	4	2	"A8"	"A8"	13745	17880	100	644	689	306	44	413	413	442	198	44	54	32	0	13102	14418	10256	71	1951	1951	2027	848	41	82	77	0	0.000	0.000	0.000	0.000	0.000	0.000	0.000	0.000	0.000	0.000	0.000	0.000	0.000	0.000	0.021	0.022	0.026	0.030	3.358	0.021	0.377	316	2384	100	231	11151	11382	276	12467	12743	Error	Error	-5.593	231	11151	276	12467	217845	4556071	1.247	14.612	0	0	0
1	5	2	"A8"	"A8"	14045	17880	100	586	649	305	46	417	417	435	176	40	49	28	0	10554	13584	10531	77	1894	1894	2015	1193	59	82	78	0	0.000	0.000	0.000	0.000	0.000	0.000	0.000	0.000	0.000	0.000	0.000	0.000	0.000	0.000	0.020	0.020	0.025	0.027	4.324	0.019	0.419	316	2384	100	169	8660	8829	232	11690	11922	Error	Error	-5.679	169	8660	232	11690	205206	4292423	1.216	9.697	0	0	0
1	6	2	"A8"	"A8"	14345	17880	100	607	652	305	46	409	409	441	278	63	41	15	0	10763	13639	10056	73	1889	1889	2020	1295	64	83	81	0	0.000	0.000	0.000	0.000	0.000	0.000	0.000	0.000	0.000	0.000	0.000	0.000	0.000	0.000	0.022	0.021	0.025	0.027	4.119	0.022	0.194	316	2384	100	198	8874	9072	243	11750	11993	Error	Error	-5.486	198	8874	243	11750	205952	4309855	0.759	8.972	0	0	0
1	7	2	"A9"	"A9"	14645	17880	100	655	678	299	44	423	423	449	223	49	50	24	0	11901	11887	7009	58	1960	1960	2008	712	35	87	80	0	0.000	0.000	0.000	0.000	0.000	0.000	0.000	0.000	0.000	0.000	0.000	0.000	0.000	0.000	0.023	0.026	0.030	0.030	3.496	0.026	0.256	316	2384	100	232	9941	10173	255	9927	10182	Error	Error	-5.421	232	9941	255	9927	214302	3756247	1.027	13.875	0	0	0
1	8	2	"A9"	"A9"	14945	17880	100	640	668	281	42	442	442	474	303	63	37	10	0	10069	11681	8116	69	1977	1977	2129	1662	78	79	76	0	0.000	0.000	0.000	0.000	0.000	0.000	0.000	0.000	0.000	0.000	0.000	0.000	0.000	0.000	0.024	0.023	0.030	0.033	3.672	0.020	0.135	316	2384	100	198	8092	8290	226	9704	9930	Error	Error	-5.353	198	8092	226	9704	210956	3691158	0.640	5.747	0	0	0
1	9	2	"A9"	"A9"	15245	17880	100	611	651	303	46	431	431	457	238	52	42	20	0	11540	12450	7858	63	2000	2000	2091	944	45	85	79	0	0.000	0.000	0.000	0.000	0.000	0.000	0.000	0.000	0.000	0.000	0.000	0.000	0.000	0.000	0.019	0.021	0.027	0.027	3.280	0.022	0.250	316	2384	100	180	9540	9720	220	10450	10670	Error	Error	-5.728	180	9540	220	10450	205688	3934078	0.815	10.974	0	0	0
1	10	2	"A10"	"A10"	15545	17875	100	663	727	369	50	428	428	457	256	56	46	22	0	14769	15481	10410	67	2010	2010	2129	1159	54	78	75	0	0.000	0.000	0.000	0.000	0.000	0.000	0.000	0.000	0.000	0.000	0.000	0.000	0.000	0.000	0.018	0.022	0.026	0.028	3.388	0.021	0.394	316	2384	100	235	12759	12994	299	13471	13770	Error	Error	-5.763	235	12759	299	13471	229695	4892021	1.055	11.520	0	0	0
1	11	2	"A10"	"A10"	15845	17875	100	643	698	322	46	425	425	464	512	110	19	1	0	13816	14982	9605	64	2019	2019	2200	1887	85	77	76	0	0.000	0.000	0.000	0.000	0.000	0.000	0.000	0.000	0.000	0.000	0.000	0.000	0.000	0.000	0.018	0.021	0.024	0.024	3.589	0.021	0.284	316	2384	100	218	11797	12015	273	12963	13236	Error	Error	-5.758	218	11797	273	12963	220500	4734285	0.457	6.774	0	0	0
1	12	2	"A10"	"A10"	16145	17875	100	641	687	306	44	415	415	443	234	52	49	23	0	14265	15474	10401	67	2000	2000	2210	2128	96	79	76	0	0.000	0.000	0.000	0.000	0.000	0.000	0.000	0.000	0.000	0.000	0.000	0.000	0.000	0.000	0.018	0.020	0.022	0.025	3.103	0.020	0.369	316	2384	100	226	12265	12491	272	13474	13746	Error	Error	-5.762	226	12265	272	13474	216941	4889631	1.043	6.233	0	0	0
1	13	2	"A11"	"A11"	16445	17875	100	609	653	313	47	412	412	438	199	45	49	24	0	10204	13176	10799	81	2008	2008	2061	628	30	81	75	0	0.000	0.000	0.000	0.000	0.000	0.000	0.000	0.000	0.000	0.000	0.000	0.000	0.000	0.000	0.024	0.022	0.026	0.030	4.815	0.021	0.349	316	2384	100	197	8196	8393	241	11168	11409	Error	Error	-5.379	197	8196	241	11168	206380	4163594	1.080	17.699	0	0	0
1	14	2	"A11"	"A11"	16745	17875	100	563	605	296	48	422	422	448	216	48	37	17	0	7727	11925	10829	90	2024	2024	2112	1158	54	78	76	0	0.000	0.000	0.000	0.000	0.000	0.000	0.000	0.000	0.000	0.000	0.000	0.000	0.000	0.000	0.025	0.018	0.026	0.032	3.830	0.018	0.350	316	2384	100	141	5703	5844	183	9901	10084	Error	Error	-5.338	141	5703	183	9901	191189	3768178	0.727	8.474	0	0	0
1	15	2	"A11"	"A11"	17045	17875	100	561	649	362	55	427	427	450	239	53	38	18	0	9138	13064	11650	89	2034	2034	2105	776	36	77	72	0	0.000	0.000	0.000	0.000	0.000	0.000	0.000	0.000	0.000	0.000	0.000	0.000	0.000	0.000	0.019	0.020	0.025	0.031	4.537	0.019	0.229	316	2384	100	134	7104	7238	222	11030	11252	Error	Error	-5.728	134	7104	222	11030	205065	4128381	0.833	14.122	0	0	0
1	16	2	"A12"	"A12"	17345	17875	100	612	648	294	45	434	434	457	202	44	45	23	0	8933	12013	9312	77	2079	2079	2152	1201	55	81	75	0	0.000	0.000	0.000	0.000	0.000	0.000	0.000	0.000	0.000	0.000	0.000	0.000	0.000	0.000	0.026	0.022	0.028	0.031	4.173	0.020	0.266	316	2384	100	178	6854	7032	214	9934	10148	Error	Error	-5.267	178	6854	214	9934	204788	3796233	0.946	8.211	0	0	0
1	17	2	"A12"	"A12"	17645	17875	100	596	651	300	46	432	432	456	187	41	45	27	0	7255	10682	8465	79	2106	2106	2147	625	29	88	84	0	0.000	0.000	0.000	0.000	0.000	0.000	0.000	0.000	0.000	0.000	0.000	0.000	0.000	0.000	0.032	0.026	0.034	0.038	3.501	0.022	0.313	316	2384	100	164	5149	5313	219	8576	8795	Error	Error	-4.973	164	5149	219	8576	205617	3375460	1.043	13.656	0	0	0
1	18	2	"A12"	"A12"	17940	17870	100	576	622	276	44	452	452	479	223	46	35	13	0	6670	10045	8648	86	2163	2163	2297	1376	59	77	71	0	0.000	0.000	0.000	0.000	0.000	0.000	0.000	0.000	0.000	0.000	0.000	0.000	0.000	0.000	0.028	0.022	0.034	0.035	4.527	0.022	0.268	316	2384	100	124	4507	4631	170	7882	8052	Error	Error	-5.184	124	4507	170	7882	196534	3174274	0.641	5.631	0	0	0
1	1	3	"A13"	"A13"	12850	18180	100	729	758	305	40	419	419	458	693	151	13	0	0	19144	17469	9458	54	1897	1897	1946	594	30	92	87	0	0.000	0.000	0.000	0.000	0.000	0.000	0.000	0.000	0.000	0.000	0.000	0.000	0.000	0.000	0.018	0.022	0.022	0.024	2.938	0.022	0.439	316	2384	100	310	17247	17557	339	15572	15911	Error	Error	-5.798	310	17247	339	15572	239463	5520048	0.433	26.133	0	0	0
1	2	3	"A13"	"A13"	13150	18180	100	693	734	306	41	419	419	447	278	62	49	21	0	14964	15682	8853	56	1888	1888	1962	984	50	90	84	0	0.000	0.000	0.000	0.000	0.000	0.000	0.000	0.000	0.000	0.000	0.000	0.000	0.000	0.000	0.021	0.023	0.026	0.025	2.883	0.021	0.221	316	2384	100	274	13076	13350	315	13794	14109	Error	Error	-5.577	274	13076	315	13794	232094	4955478	1.032	13.943	0	0	0
1	3	3	"A13"	"A13"	13450	18180	100	736	753	296	39	397	397	440	516	117	28	3	0	18961	17545	9355	53	1865	1865	1914	611	31	94	88	0	0.000	0.000	0.000	0.000	0.000	0.000	0.000	0.000	0.000	0.000	0.000	0.000	0.000	0.000	0.020	0.023	0.024	0.024	2.579	0.020	0.140	316	2384	100	339	17096	17435	356	15680	16036	Error	Error	-5.656	339	17096	356	15680	238026	5544312	0.607	25.583	0	0	0
1	4	3	"A14"	"A14"	13750	18180	100	678	734	336	45	408	408	429	182	42	62	40	0	15680	16687	9807	58	1897	1897	1934	407	21	94	91	0	0.000	0.000	0.000	0.000	0.000	0.000	0.000	0.000	0.000	0.000	0.000	0.000	0.000	0.000	0.020	0.022	0.023	0.024	3.155	0.022	0.435	316	2384	100	270	13783	14053	326	14790	15116	Error	Error	-5.674	270	13783	326	14790	232044	5272981	1.676	36.248	0	0	0
1	5	3	"A14"	"A14"	14050	18180	100	685	724	281	38	402	402	429	210	48	62	32	0	16373	17867	9833	55	1876	1876	1902	453	23	98	93	0	0.000	0.000	0.000	0.000	0.000	0.000	0.000	0.000	0.000	0.000	0.000	0.000	0.000	0.000	0.020	0.020	0.021	0.020	2.597	0.018	0.311	316	2384	100	283	14497	14780	322	15991	16313	Error	Error	-5.679	283	14497	322	15991	228940	5645961	1.405	35.243	0	0	0
1	6	3	"A14"	"A14"	14350	18180	100	718	744	319	42	390	390	421	365	86	43	13	0	15418	18409	9593	52	1822	1822	1879	1065	56	94	91	0	0.000	0.000	0.000	0.000	0.000	0.000	0.000	0.000	0.000	0.000	0.000	0.000	0.000	0.000	0.024	0.021	0.021	0.022	2.860	0.027	0.213	316	2384	100	328	13596	13924	354	16587	16941	Error	Error	-5.373	328	13596	354	16587	235100	5817286	0.885	15.521	0	0	0
1	7	3	"A15"	"A15"	14650	18180	100	665	707	317	44	413	413	488	1008	206	2	0	0	12525	13916	8269	59	1925	1925	1997	1134	56	91	86	0	0.000	0.000	0.000	0.000	0.000	0.000	0.000	0.000	0.000	0.000	0.000	0.000	0.000	0.000	0.024	0.025	0.028	0.028	2.857	0.023	0.340	316	2384	100	252	10600	10852	294	11991	12285	Error	Error	-5.394	252	10600	294	11991	223338	4397382	0.217	10.511	0	0	0
1	8	3	"A15"	"A15"	14950	18180	100	690	766	376	49	425	425	451	218	48	56	29	0	13655	16057	9503	59	1962	1962	2002	447	22	96	94	0	0.000	0.000	0.000	0.000	0.000	0.000	0.000	0.000	0.000	0.000	0.000	0.000	0.000	0.000	0.023	0.024	0.025	0.024	2.807	0.024	0.397	316	2384	100	265	11693	11958	341	14095	14436	Error	Error	-5.464	265	11693	341	14095	242006	5074031	1.445	31.443	0	0	0
1	9	3	"A15"	"A15"	15245	18180	100	650	688	296	43	421	421	454	297	65	38	13	0	12447	14942	10051	67	1973	1973	2065	926	44	88	81	0	0.000	0.000	0.000	0.000	0.000	0.000	0.000	0.000	0.000	0.000	0.000	0.000	0.000	0.000	0.022	0.021	0.023	0.024	3.280	0.020	0.258	316	2384	100	229	10474	10703	267	12969	13236	Error	Error	-5.515	229	10474	267	12969	217308	4721680	0.788	13.906	0	0	0
1	10	3	"A16"	"A16"	15545	18175	100	897	2894	9151	316	452	452	729	3195	438	11	4	1	19390	21079	14636	69	2063	2063	2577	4185	162	81	70	2	0.000	0.000	0.000	0.000	0.000	0.000	0.000	0.000	0.000	0.000	0.000	0.000	0.000	0.000	0.026	0.128	0.036	0.045	4.337	0.354	0.341	316	2384	100	445	17327	17772	2442	19016	21458	Error	Error	-5.283	445	17327	2442	19016	914488	6660899	0.678	4.421	0	0	0
1	11	3	"A16"	"A16"	15845	18175	100	681	752	376	50	418	418	440	211	47	57	37	0	15484	18125	13462	74	1993	1993	2050	656	32	87	81	0	0.000	0.000	0.000	0.000	0.000	0.000	0.000	0.000	0.000	0.000	0.000	0.000	0.000	0.000	0.019	0.021	0.023	0.027	3.270	0.020	0.494	316	2384	100	263	13491	13754	334	16132	16466	Error	Error	-5.681	263	13491	334	16132	237666	5727350	1.479	24.505	0	0	0
1	12	3	"A16"	"A16"	16145	18175	100	726	790	346	43	433	433	463	227	49	57	32	0	10622	16143	12206	75	2060	2060	2160	1310	60	86	84	0	0.000	0.000	0.000	0.000	0.000	0.000	0.000	0.000	0.000	0.000	0.000	0.000	0.000	0.000	0.034	0.025	0.029	0.030	2.895	0.020	0.367	316	2384	100	293	8562	8855	357	14083	14440	Error	Error	-4.869	293	8562	357	14083	249675	5101070	1.441	10.674	0	0	0
1	13	3	"A17"	"A17"	16445	18175	100	701	713	317	44	422	422	452	383	84	37	6	0	14903	13987	7827	55	2013	2013	2076	800	38	89	83	0	0.000	0.000	0.000	0.000	0.000	0.000	0.000	0.000	0.000	0.000	0.000	0.000	0.000	0.000	0.022	0.024	0.027	0.028	3.236	0.023	0.308	316	2384	100	279	12890	13169	291	11974	12265	Error	Error	-5.530	279	12890	291	11974	225189	4419876	0.681	14.889	0	0	0
1	14	3	"A17"	"A17"	16745	18175	100	647	695	409	58	413	413	443	231	52	50	23	0	11474	12358	6804	55	2030	2030	2068	470	22	94	91	0	0.000	0.000	0.000	0.000	0.000	0.000	0.000	0.000	0.000	0.000	0.000	0.000	0.000	0.000	0.025	0.027	0.029	0.029	3.446	0.023	0.179	316	2384	100	234	9444	9678	282	10328	10610	Error	Error	-5.335	234	9444	282	10328	219635	3905256	1.091	21.894	0	0	0
1	15	3	"A17"	"A17"	17045	18175	100	635	680	328	48	430	430	486	1019	209	2	0	0	11152	11627	6312	54	2056	2056	2092	464	22	93	90	0	0.000	0.000	0.000	0.000	0.000	0.000	0.000	0.000	0.000	0.000	0.000	0.000	0.000	0.000	0.023	0.026	0.029	0.027	2.938	0.037	0.018	316	2384	100	205	9096	9301	250	9571	9821	Error	Error	-5.472	205	9096	250	9571	214821	3674284	0.190	20.550	0	0	0
1	16	3	"A18"	"A18"	17345	18175	100	595	642	274	42	448	448	477	271	56	37	11	0	10412	10983	6615	60	2132	2132	2170	584	26	89	85	0	0.000	0.000	0.000	0.000	0.000	0.000	0.000	0.000	0.000	0.000	0.000	0.000	0.000	0.000	0.018	0.022	0.028	0.029	3.861	0.021	0.107	316	2384	100	147	8280	8427	194	8851	9045	Error	Error	-5.816	147	8280	194	8851	202909	3470550	0.609	15.091	0	0	0
1	17	3	"A18"	"A18"	17645	18175	100	678	733	358	48	457	457	481	230	47	49	25	0	11111	12032	6790	56	2161	2161	2226	932	41	92	91	0	0.000	0.000	0.000	0.000	0.000	0.000	0.000	0.000	0.000	0.000	0.000	0.000	0.000	0.000	0.025	0.028	0.031	0.029	3.065	0.027	0.229	316	2384	100	221	8950	9171	276	9871	10147	Error	Error	-5.340	221	8950	276	9871	231548	3802195	1.096	10.521	0	0	0
1	18	3	"A18"	"A18"	17945	18170	100	596	638	270	42	465	465	496	283	57	30	7	0	9273	10213	4752	46	2174	2174	2247	660	29	95	93	0	0.000	0.000	0.000	0.000	0.000	0.000	0.000	0.000	0.000	0.000	0.000	0.000	0.000	0.000	0.018	0.022	0.028	0.024	3.025	0.025	0.106	316	2384	100	131	7099	7230	173	8039	8212	Error	Error	-5.760	131	7099	173	8039	201530	3227169	0.502	12.070	0	0	0
1	1	4	"A19"	"A19"	12850	18480	100	569	594	262	44	407	407	439	266	60	34	9	0	8386	9039	6277	69	1875	1875	1965	789	40	77	72	0	0.000	0.000	0.000	0.000	0.000	0.000	0.000	0.000	0.000	0.000	0.000	0.000	0.000	0.000	0.025	0.026	0.034	0.040	4.222	0.024	0.259	316	2384	100	162	6511	6673	187	7164	7351	Error	Error	-5.329	162	6511	187	7164	187826	2856340	0.583	8.966	0	0	0
1	2	4	"A19"	"A19"	13150	18480	100	580	651	472	72	428	428	479	700	146	5	1	0	7761	9187	6030	65	1982	1982	2176	1347	61	79	76	0	0.000	0.000	0.000	0.000	0.000	0.000	0.000	0.000	0.000	0.000	0.000	0.000	0.000	0.000	0.026	0.031	0.035	0.040	3.788	0.027	0.167	316	2384	100	152	5779	5931	223	7205	7428	Error	Error	-5.249	152	5779	223	7205	205662	2903220	0.246	5.205	0	0	0
1	3	4	"A19"	"A19"	13450	18480	100	556	592	256	43	388	388	411	247	60	37	13	0	9340	9939	6423	64	1849	1849	1933	895	46	80	77	0	0.000	0.000	0.000	0.000	0.000	0.000	0.000	0.000	0.000	0.000	0.000	0.000	0.000	0.000	0.022	0.025	0.030	0.034	3.516	0.023	0.344	316	2384	100	168	7491	7659	204	8090	8294	Error	Error	-5.479	168	7491	204	8090	187177	3140833	0.733	8.945	0	0	0
1	4	4	"A20"	"A20"	13750	18480	100	725	751	365	48	387	387	417	283	67	57	25	0	21197	19712	12271	62	1856	1856	1969	1392	70	80	75	0	0.000	0.000	0.000	0.000	0.000	0.000	0.000	0.000	0.000	0.000	0.000	0.000	0.000	0.000	0.017	0.020	0.021	0.026	3.647	0.019	0.478	316	2384	100	338	19341	19679	364	17856	18220	Error	Error	-5.838	338	19341	364	17856	237180	6228848	1.180	12.746	0	0	0
1	5	4	"A20"	"A20"	14050	18480	100	727	756	350	46	394	394	411	176	42	66	48	0	21412	19546	12312	62	1880	1880	2003	1594	79	81	77	0	0.000	0.000	0.000	0.000	0.000	0.000	0.000	0.000	0.000	0.000	0.000	0.000	0.000	0.000	0.017	0.020	0.024	0.025	3.080	0.019	0.530	316	2384	100	333	19532	19865	362	17666	18028	Error	Error	-5.874	333	19532	362	17666	238753	6176472	1.960	11.006	0	0	0
1	6	4	"A20"	"A20"	14350	18480	100	685	750	377	50	404	404	443	492	111	34	6	0	19452	19306	12064	62	1853	1853	2013	1766	87	81	78	0	0.000	0.000	0.000	0.000	0.000	0.000	0.000	0.000	0.000	0.000	0.000	0.000	0.000	0.000	0.016	0.020	0.022	0.023	3.242	0.021	0.259	316	2384	100	281	17599	17880	346	17453	17799	Error	Error	-5.969	281	17599	346	17453	236867	6100841	0.624	9.792	0	0	0
1	7	4	"A21"	"A21"	14650	18480	100	710	752	350	46	394	394	419	206	49	62	37	0	18481	18139	10887	60	1903	1903	1952	699	35	89	85	0	0.000	0.000	0.000	0.000	0.000	0.000	0.000	0.000	0.000	0.000	0.000	0.000	0.000	0.000	0.019	0.022	0.023	0.025	2.834	0.022	0.474	316	2384	100	316	16578	16894	358	16236	16594	Error	Error	-5.713	316	16578	358	16236	237742	5731785	1.617	23.157	0	0	0
1	8	4	"A21"	"A21"	14950	18480	100	725	776	358	46	405	405	433	234	54	58	34	0	16287	18491	11074	59	1922	1922	2005	798	39	93	88	0	0.000	0.000	0.000	0.000	0.000	0.000	0.000	0.000	0.000	0.000	0.000	0.000	0.000	0.000	0.022	0.022	0.024	0.023	2.298	0.022	0.503	316	2384	100	320	14365	14685	371	16569	16940	Error	Error	-5.488	320	14365	371	16569	245111	5843155	1.466	20.659	0	0	0
1	9	4	"A21"	"A21"	15250	18480	100	738	756	315	41	405	405	428	240	56	59	32	0	14450	17642	10889	61	1959	1959	2057	1193	57	89	86	0	0.000	0.000	0.000	0.000	0.000	0.000	0.000	0.000	0.000	0.000	0.000	0.000	0.000	0.000	0.027	0.022	0.024	0.025	2.663	0.021	0.463	316	2384	100	333	12491	12824	351	15683	16034	Error	Error	-5.229	333	12491	351	15683	239051	5574949	1.367	13.064	0	0	0
1	10	4	"A22"	"A22"	15550	18475	100	954	947	507	53	428	428	461	250	54	74	52	0	29110	24665	12475	50	2044	2044	2190	1692	77	85	81	0	0.000	0.000	0.000	0.000	0.000	0.000	0.000	0.000	0.000	0.000	0.000	0.000	0.000	0.000	0.019	0.023	0.023	0.026	2.908	0.020	0.365	316	2384	100	526	27066	27592	519	22621	23140	Error	Error	-5.685	526	27066	519	22621	299203	7794266	1.944	13.283	0	0	0
1	11	4	"A22"	"A22"	15850	18475	100	788	809	340	42	413	413	450	313	69	56	26	0	19689	21577	12488	57	2043	2043	2353	2646	112	85	82	0	0.000	0.000	0.000	0.000	0.000	0.000	0.000	0.000	0.000	0.000	0.000	0.000	0.000	0.000	0.021	0.020	0.022	0.022	2.553	0.020	0.506	316	2384	100	375	17646	18021	396	19534	19930	Error	Error	-5.556	375	17646	396	19534	255718	6818431	1.147	7.265	0	0	0
1	12	4	"A22"	"A22"	16150	18475	100	762	804	357	44	407	407	434	235	54	62	41	0	20087	21962	12626	57	1988	1988	2432	3363	138	88	84	0	0.000	0.000	0.000	0.000	0.000	0.000	0.000	0.000	0.000	0.000	0.000	0.000	0.000	0.000	0.020	0.020	0.021	0.021	2.639	0.020	0.565	316	2384	100	355	18099	18454	397	19974	20371	Error	Error	-5.672	355	18099	397	19974	254153	6940001	1.574	5.807	0	0	0
1	13	4	"A23"	"A23"	16450	18475	100	755	822	847	103	410	410	432	197	45	62	42	0	18058	17509	10562	60	1995	1995	2073	807	38	89	84	0	0.000	0.000	0.000	0.000	0.000	0.000	0.000	0.000	0.000	0.000	0.000	0.000	0.000	0.000	0.021	0.027	0.026	0.027	2.658	0.024	0.191	316	2384	100	345	16063	16408	412	15514	15926	Error	Error	-5.541	345	16063	412	15514	259854	5532989	1.980	19.128	0	0	0
1	14	4	"A23"	"A23"	16750	18475	100	694	785	443	56	396	396	421	212	50	59	37	0	12486	18102	11434	63	2018	2018	2205	1905	86	93	93	0	0.000	0.000	0.000	0.000	0.000	0.000	0.000	0.000	0.000	0.000	0.000	0.000	0.000	0.000	0.028	0.024	0.024	0.023	2.494	0.023	0.511	316	2384	100	298	10468	10766	389	16084	16473	Error	Error	-5.135	298	10468	389	16084	247992	5720344	1.717	8.345	0	0	0
1	15	4	"A23"	"A23"	17050	18475	100	716	777	355	45	421	421	455	370	81	41	14	0	14383	17499	10690	61	2076	2076	2184	1248	57	93	92	0	0.000	0.000	0.000	0.000	0.000	0.000	0.000	0.000	0.000	0.000	0.000	0.000	0.000	0.000	0.024	0.023	0.025	0.024	2.597	0.023	0.383	316	2384	100	295	12307	12602	356	15423	15779	Error	Error	-5.383	295	12307	356	15423	245627	5529672	0.870	12.272	0	0	0
1	16	4	"A24"	"A24"	17350	18475	100	697	808	751	92	435	435	459	217	47	57	30	0	14601	14862	8846	59	2099	2099	2162	809	37	90	82	0	0.000	0.000	0.000	0.000	0.000	0.000	0.000	0.000	0.000	0.000	0.000	0.000	0.000	0.000	0.021	0.029	0.027	0.029	3.751	0.025	0.151	316	2384	100	262	12502	12764	373	12763	13136	Error	Error	-5.576	262	12502	373	12763	255198	4696270	1.608	15.698	0	0	0
1	17	4	"A24"	"A24"	17650	18475	100	744	792	325	41	442	442	474	317	66	49	18	0	13331	15904	8844	55	2175	2175	2235	685	30	96	94	0	0.000	0.000	0.000	0.000	0.000	0.000	0.000	0.000	0.000	0.000	0.000	0.000	0.000	0.000	0.027	0.025	0.028	0.025	2.778	0.022	0.213	316	2384	100	302	11156	11458	350	13729	14079	Error	Error	-5.207	302	11156	350	13729	250250	5025752	1.003	19.955	0	0	0
1	18	4	"A24"	"A24"	17950	18470	100	772	826	339	41	477	477	503	211	41	58	35	0	12886	14744	7697	52	2288	2288	2439	1624	66	90	90	0	0.000	0.000	0.000	0.000	0.000	0.000	0.000	0.000	0.000	0.000	0.000	0.000	0.000	0.000	0.028	0.028	0.030	0.027	2.898	0.025	0.384	316	2384	100	295	10598	10893	349	12456	12805	Error	Error	-5.167	295	10598	349	12456	260905	4659203	1.531	7.577	0	0	0
1	1	5	"A25"	"A25"	12855	18780	100	660	699	316	45	398	398	428	278	64	48	22	0	15595	18186	12092	66	1829	1829	1947	1344	69	83	81	0	0.000	0.000	0.000	0.000	0.000	0.000	0.000	0.000	0.000	0.000	0.000	0.000	0.000	0.000	0.019	0.018	0.020	0.022	3.537	0.018	0.469	316	2384	100	262	13766	14028	301	16357	16658	Error	Error	-5.715	262	13766	301	16357	220870	5746705	0.975	12.083	0	0	0
1	2	5	"A25"	"A25"	13155	18780	100	721	747	320	42	428	428	447	189	42	60	42	0	13816	18330	12589	68	1936	1936	2011	630	31	92	87	0	0.000	0.000	0.000	0.000	0.000	0.000	0.000	0.000	0.000	0.000	0.000	0.000	0.000	0.000	0.025	0.019	0.023	0.024	3.478	0.018	0.464	316	2384	100	293	11880	12173	319	16394	16713	Error	Error	-5.341	293	11880	319	16394	236027	5792131	1.587	25.903	0	0	0
1	3	5	"A25"	"A25"	13455	18780	100	665	693	303	43	383	383	408	261	63	51	23	0	14239	17325	10676	61	1829	1829	1888	727	38	92	87	0	0.000	0.000	0.000	0.000	0.000	0.000	0.000	0.000	0.000	0.000	0.000	0.000	0.000	0.000	0.023	0.020	0.021	0.022	3.190	0.018	0.197	316	2384	100	282	12410	12692	310	15496	15806	Error	Error	-5.460	282	12410	310	15496	218843	5474853	1.092	21.234	0	0	0
1	4	5	"A26"	"A26"	13755	18780	100	642	673	300	44	379	379	403	183	45	59	37	0	14727	17030	11147	65	1835	1835	1888	660	34	93	87	0	0.000	0.000	0.000	0.000	0.000	0.000	0.000	0.000	0.000	0.000	0.000	0.000	0.000	0.000	0.020	0.019	0.021	0.020	3.282	0.018	0.423	316	2384	100	263	12892	13155	294	15195	15489	Error	Error	-5.615	263	12892	294	15195	212654	5381537	1.475	22.942	0	0	0
1	5	5	"A26"	"A26"	14055	18780	100	640	680	289	42	383	383	406	226	55	55	24	0	14571	16756	10592	63	1830	1830	1878	475	25	95	92	0	0.000	0.000	0.000	0.000	0.000	0.000	0.000	0.000	0.000	0.000	0.000	0.000	0.000	0.000	0.020	0.020	0.022	0.023	2.989	0.019	0.407	316	2384	100	257	12741	12998	297	14926	15223	Error	Error	-5.632	257	12741	297	14926	214761	5294771	1.212	31.322	0	0	0
1	6	5	"A26"	"A26"	14355	18780	100	677	693	266	38	385	385	420	343	81	41	8	0	16074	17255	9336	54	1872	1872	1946	1040	53	94	92	0	0.000	0.000	0.000	0.000	0.000	0.000	0.000	0.000	0.000	0.000	0.000	0.000	0.000	0.000	0.021	0.020	0.021	0.021	2.736	0.020	0.245	316	2384	100	292	14202	14494	308	15383	15691	Error	Error	-5.604	292	14202	308	15383	218870	5452467	0.796	14.720	0	0	0
1	7	5	"A27"	"A27"	14655	18780	100	787	815	377	46	406	406	428	182	42	69	51	0	19431	21185	12804	60	1916	1916	1941	394	20	98	96	0	0.000	0.000	0.000	0.000	0.000	0.000	0.000	0.000	0.000	0.000	0.000	0.000	0.000	0.000	0.022	0.021	0.021	0.020	2.524	0.019	0.465	316	2384	100	381	17515	17896	409	19269	19678	Error	Error	-5.523	381	17515	409	19269	257558	6694595	2.126	48.843	0	0	0
1	8	5	"A27"	"A27"	14955	18780	100	759	1039	3728	358	392	392	417	246	58	63	34	0	15581	18688	11441	61	1894	1894	1949	540	27	98	97	0	0.000	0.000	0.000	0.000	0.000	0.000	0.000	0.000	0.000	0.000	0.000	0.000	0.000	0.000	0.027	0.039	0.024	0.025	2.604	0.034	0.026	316	2384	100	367	13687	14054	647	16794	17441	Error	Error	-5.221	367	13687	647	16794	328363	5905408	2.528	30.998	0	0	0
1	9	5	"A27"	"A27"	15255	18775	100	733	772	337	43	408	408	431	192	44	63	43	0	17380	19009	10686	56	1964	1964	1992	420	21	97	94	0	0.000	0.000	0.000	0.000	0.000	0.000	0.000	0.000	0.000	0.000	0.000	0.000	0.000	0.000	0.021	0.021	0.023	0.022	2.671	0.019	0.381	316	2384	100	325	15416	15741	364	17045	17409	Error	Error	-5.568	325	15416	364	17045	243947	6006944	1.776	40.517	0	0	0
1	10	5	"A28"	"A28"	15555	18775	100	921	938	498	53	401	401	432	325	75	66	38	0	35139	29180	15718	53	1903	1903	2022	1351	66	88	83	0	0.000	0.000	0.000	0.000	0.000	0.000	0.000	0.000	0.000	0.000	0.000	0.000	0.000	0.000	0.016	0.020	0.020	0.022	2.286	0.019	0.488	316	2384	100	520	33236	33756	537	27277	27814	Error	Error	-5.998	520	33236	537	27277	296391	9220736	1.557	20.102	0	0	0
1	11	5	"A28"	"A28"	15855	18775	100	933	926	358	38	398	398	421	219	52	80	56	0	34923	29691	14112	47	1961	1961	2023	849	41	96	91	0	0.000	0.000	0.000	0.000	0.000	0.000	0.000	0.000	0.000	0.000	0.000	0.000	0.000	0.000	0.016	0.019	0.020	0.020	2.181	0.018	0.526	316	2384	100	535	32962	33497	528	27730	28258	Error	Error	-5.945	535	32962	528	27730	292584	9382468	2.306	32.589	0	0	0
1	12	5	"A28"	"A28"	16155	18775	100	955	956	392	41	395	395	431	451	104	60	19	0	40149	33006	14795	44	1953	1953	2009	629	31	98	96	0	0.000	0.000	0.000	0.000	0.000	0.000	0.000	0.000	0.000	0.000	0.000	0.000	0.000	0.000	0.015	0.018	0.018	0.018	2.194	0.018	0.409	316	2384	100	560	38196	38756	561	31053	31614	Error	Error	-6.092	560	38196	561	31053	302164	10429981	1.164	49.280	0	0	0
1	13	5	"A29"	"A29"	16455	18775	100	796	806	330	40	421	421	446	299	67	57	26	0	23672	20653	10632	51	2000	2000	2085	757	36	91	86	0	0.000	0.000	0.000	0.000	0.000	0.000	0.000	0.000	0.000	0.000	0.000	0.000	0.000	0.000	0.017	0.021	0.022	0.023	3.108	0.019	0.422	316	2384	100	375	21672	22047	385	18653	19038	Error	Error	-5.853	375	21672	385	18653	254774	6526473	1.204	24.528	0	0	0
1	14	5	"A29"	"A29"	16755	18775	100	695	727	274	37	415	415	465	646	138	11	0	0	17984	18726	7993	42	2039	2039	2138	1207	56	95	93	0	0.000	0.000	0.000	0.000	0.000	0.000	0.000	0.000	0.000	0.000	0.000	0.000	0.000	0.000	0.018	0.019	0.020	0.017	2.793	0.017	0.295	316	2384	100	280	15945	16225	312	16687	16999	Error	Error	-5.832	280	15945	312	16687	229763	5917295	0.406	13.743	0	0	0
1	15	5	"A29"	"A29"	17055	18775	100	724	766	290	37	428	428	469	949	202	2	0	0	19080	19197	8054	41	2065	2065	2117	532	25	99	97	0	0.000	0.000	0.000	0.000	0.000	0.000	0.000	0.000	0.000	0.000	0.000	0.000	0.000	0.000	0.017	0.020	0.021	0.019	2.338	0.020	0.374	316	2384	100	296	17015	17311	338	17132	17470	Error	Error	-5.845	296	17015	338	17132	242070	6066406	0.313	32.105	0	0	0
1	16	5	"A30"	"A30"	17350	18775	100	778	799	359	44	433	433	463	336	72	51	20	0	19316	19063	12571	65	2121	2121	2185	890	40	87	80	0	0.000	0.000	0.000	0.000	0.000	0.000	0.000	0.000	0.000	0.000	0.000	0.000	0.000	0.000	0.020	0.022	0.024	0.026	3.218	0.020	0.199	316	2384	100	345	17195	17540	366	16942	17308	Error	Error	-5.639	345	17195	366	16942	252455	6023895	1.000	18.964	0	0	0
1	17	5	"A30"	"A30"	17650	18775	100	733	777	338	43	448	448	470	226	48	59	33	0	14482	17035	10998	64	2168	2168	2219	784	35	94	90	0	0.000	0.000	0.000	0.000	0.000	0.000	0.000	0.000	0.000	0.000	0.000	0.000	0.000	0.000	0.023	0.022	0.025	0.025	2.858	0.020	0.291	316	2384	100	285	12314	12599	329	14867	15196	Error	Error	-5.433	285	12314	329	14867	245684	5383089	1.358	18.898	0	0	0
1	18	5	"A30"	"A30"	17950	18770	100	746	810	461	56	470	470	503	256	50	52	25	0	12096	15952	11523	72	2281	2281	2348	731	31	91	89	0	0.000	0.000	0.000	0.000	0.000	0.000	0.000	0.000	0.000	0.000	0.000	0.000	0.000	0.000	0.028	0.025	0.027	0.028	2.835	0.020	0.293	316	2384	100	276	9815	10091	340	13671	14011	Error	Error	-5.152	276	9815	340	13671	256017	5040812	1.199	18.610	0	0	0
1	1	6	"A31"	"A31"	12860	19080	100	708	732	337	46	401	401	432	297	68	51	23	0	16094	19691	14188	72	1847	1847	2013	1524	75	79	76	0	0.000	0.000	0.000	0.000	0.000	0.000	0.000	0.000	0.000	0.000	0.000	0.000	0.000	0.000	0.022	0.019	0.021	0.023	3.672	0.017	0.320	316	2384	100	307	14247	14554	331	17844	18175	Error	Error	-5.536	307	14247	331	17844	231205	6222377	1.010	11.600	0	0	0
1	2	6	"A31"	"A31"	13160	19080	100	709	752	333	44	422	422	456	239	52	54	31	0	11311	17173	13146	76	1944	1944	2395	3218	134	81	67	0	0.000	0.000	0.000	0.000	0.000	0.000	0.000	0.000	0.000	0.000	0.000	0.000	0.000	0.000	0.031	0.022	0.024	0.028	3.557	0.017	0.409	316	2384	100	287	9367	9654	330	15229	15559	Error	Error	-5.028	287	9367	330	15229	237786	5426631	1.238	4.592	0	0	0
1	3	6	"A31"	"A31"	13460	19080	100	701	779	406	52	383	383	410	194	47	62	43	0	16945	19500	14558	74	1822	1822	2005	1731	86	79	75	0	0.000	0.000	0.000	0.000	0.000	0.000	0.000	0.000	0.000	0.000	0.000	0.000	0.000	0.000	0.021	0.022	0.023	0.028	3.445	0.021	0.567	316	2384	100	318	15123	15441	396	17678	18074	Error	Error	-5.572	318	15123	396	17678	246008	6162089	1.902	10.107	0	0	0
1	4	6	"A32"	"A32"	13760	19080	100	678	720	345	47	380	380	427	852	199	9	0	0	14409	20092	16074	80	1755	1755	1875	1110	59	80	76	0	0.000	0.000	0.000	0.000	0.000	0.000	0.000	0.000	0.000	0.000	0.000	0.000	0.000	0.000	0.024	0.019	0.020	0.028	4.472	0.017	0.186	316	2384	100	298	12654	12952	340	18337	18677	Error	Error	-5.408	298	12654	340	18337	227467	6349096	0.344	16.412	0	0	0
1	5	6	"A32"	"A32"	14060	19080	100	620	683	333	48	379	379	408	188	46	58	37	0	14651	18725	13739	73	1809	1809	1909	935	48	83	78	0	0.000	0.000	0.000	0.000	0.000	0.000	0.000	0.000	0.000	0.000	0.000	0.000	0.000	0.000	0.019	0.018	0.021	0.025	4.164	0.017	0.440	316	2384	100	241	12842	13083	304	16916	17220	Error	Error	-5.736	241	12842	304	16916	215796	5916948	1.463	17.985	0	0	0
1	6	6	"A32"	"A32"	14360	19080	100	612	669	298	44	379	379	418	460	110	25	2	0	13792	17702	12701	71	1779	1779	1964	1671	85	82	79	0	0.000	0.000	0.000	0.000	0.000	0.000	0.000	0.000	0.000	0.000	0.000	0.000	0.000	0.000	0.019	0.018	0.020	0.023	4.043	0.023	0.147	316	2384	100	233	12013	12246	290	15923	16213	Error	Error	-5.688	233	12013	290	15923	211246	5593931	0.546	9.418	0	0	0
1	7	6	"A33"	"A33"	14655	19080	100	577	631	296	46	404	404	429	217	50	42	19	0	9277	12590	10464	83	1892	1892	1924	435	22	87	78	0	0.000	0.000	0.000	0.000	0.000	0.000	0.000	0.000	0.000	0.000	0.000	0.000	0.000	0.000	0.023	0.021	0.026	0.032	4.649	0.019	0.340	316	2384	100	173	7385	7558	227	10698	10925	Error	Error	-5.416	173	7385	227	10698	199436	3978495	0.931	24.520	0	0	0
1	8	6	"A33"	"A33"	14955	19080	100	557	625	309	49	395	395	422	252	59	37	16	0	7167	11830	10867	91	1870	1870	1935	688	35	86	82	0	0.000	0.000	0.000	0.000	0.000	0.000	0.000	0.000	0.000	0.000	0.000	0.000	0.000	0.000	0.031	0.023	0.028	0.035	3.879	0.021	0.350	316	2384	100	162	5297	5459	230	9960	10190	Error	Error	-5.031	162	5297	230	9960	197461	3738171	0.806	14.382	0	0	0
1	9	6	"A33"	"A33"	15255	19075	100	555	656	446	67	403	403	440	363	82	29	7	0	8025	12077	10907	90	1911	1911	1978	696	35	81	77	0	0.000	0.000	0.000	0.000	0.000	0.000	0.000	0.000	0.000	0.000	0.000	0.000	0.000	0.000	0.025	0.025	0.028	0.034	4.509	0.021	0.179	316	2384	100	152	6114	6266	253	10166	10419	Error	Error	-5.330	152	6114	253	10166	207318	3816422	0.595	14.510	0	0	0
1	10	6	"A34"	"A34"	15555	19075	100	689	760	439	57	413	413	449	320	71	45	18	0	11548	16078	12504	77	1977	1977	2102	1228	58	79	73	0	0.000	0.000	0.000	0.000	0.000	0.000	0.000	0.000	0.000	0.000	0.000	0.000	0.000	0.000	0.029	0.025	0.029	0.038	4.292	0.019	0.251	316	2384	100	276	9571	9847	347	14101	14448	Error	Error	-5.116	276	9571	347	14101	240146	5080593	0.972	11.381	0	0	0
1	11	6	"A34"	"A34"	15855	19075	100	575	625	314	50	391	391	423	371	87	28	7	0	10878	13735	10241	74	1910	1910	2048	1524	74	78	76	0	0.000	0.000	0.000	0.000	0.000	0.000	0.000	0.000	0.000	0.000	0.000	0.000	0.000	0.000	0.021	0.020	0.025	0.027	3.902	0.019	0.340	316	2384	100	184	8968	9152	234	11825	12059	Error	Error	-5.607	184	8968	234	11825	197433	4340184	0.544	7.669	0	0	0
1	12	6	"A34"	"A34"	16155	19075	100	599	708	533	75	422	422	458	317	69	34	14	0	9908	13675	10604	77	1994	1994	2162	1745	80	80	75	0	0.000	0.000	0.000	0.000	0.000	0.000	0.000	0.000	0.000	0.000	0.000	0.000	0.000	0.000	0.022	0.024	0.025	0.031	4.433	0.021	0.219	316	2384	100	177	7914	8091	286	11681	11967	Error	Error	-5.483	177	7914	286	11681	223695	4321197	0.789	6.598	0	0	0
1	13	6	"A35"	"A35"	16455	19075	100	685	705	296	41	400	400	425	211	49	58	34	0	18736	17264	10396	60	1957	1957	2095	993	47	83	76	0	0.000	0.000	0.000	0.000	0.000	0.000	0.000	0.000	0.000	0.000	0.000	0.000	0.000	0.000	0.017	0.020	0.021	0.024	3.551	0.018	0.385	316	2384	100	285	16779	17064	305	15307	15612	Error	Error	-5.880	285	16779	305	15307	222931	5455491	1.327	15.276	0	0	0
1	14	6	"A35"	"A35"	16755	19075	100	728	730	293	40	418	418	477	987	206	0	0	0	20522	19309	10468	54	2026	2026	2297	2245	97	81	78	0	0.000	0.000	0.000	0.000	0.000	0.000	0.000	0.000	0.000	0.000	0.000	0.000	0.000	0.000	0.017	0.018	0.019	0.022	3.742	0.016	0.216	316	2384	100	310	18496	18806	312	17283	17595	Error	Error	-5.899	310	18496	312	17283	230561	6101623	0.256	7.578	0	0	0
1	15	6	"A35"	"A35"	17055	19075	100	725	740	296	40	446	446	811	4104	506	0	0	0	15950	16236	9067	55	2093	2093	2901	5574	192	78	65	0	0.000	0.000	0.000	0.000	0.000	0.000	0.000	0.000	0.000	0.000	0.000	0.000	0.000	0.000	0.020	0.021	0.023	0.027	3.525	0.226	0.227	316	2384	100	279	13857	14136	294	14143	14437	Error	Error	-5.634	279	13857	294	14143	233857	5130628	-0.017	2.392	0	0	0
1	16	6	"A36"	"A36"	17355	19075	100	657	688	284	41	437	437	470	298	63	41	13	0	14482	15988	11212	70	2087	2087	2198	952	43	80	73	0	0.000	0.000	0.000	0.000	0.000	0.000	0.000	0.000	0.000	0.000	0.000	0.000	0.000	0.000	0.018	0.018	0.022	0.025	4.111	0.017	0.342	316	2384	100	220	12395	12615	251	13901	14152	Error	Error	-5.816	220	12395	251	13901	217337	5052109	0.732	14.485	0	0	0
1	17	6	"A36"	"A36"	17655	19075	100	745	765	330	43	443	443	466	242	51	57	26	0	14541	16829	10676	63	2139	2139	2260	1014	44	87	81	0	0.000	0.000	0.000	0.000	0.000	0.000	0.000	0.000	0.000	0.000	0.000	0.000	0.000	0.000	0.024	0.022	0.025	0.024	2.627	0.021	0.442	316	2384	100	302	12402	12704	322	14690	15012	Error	Error	-5.360	302	12402	322	14690	241762	5317882	1.236	14.368	0	0	0
1	18	6	"A36"	"A36"	17955	19070	100	735	802	344	42	459	459	483	233	48	56	31	0	12729	16068	11594	72	2227	2227	2464	1645	66	81	78	0	0.000	0.000	0.000	0.000	0.000	0.000	0.000	0.000	0.000	0.000	0.000	0.000	0.000	0.000	0.026	0.025	0.026	0.030	3.617	0.018	0.285	316	2384	100	276	10502	10778	343	13841	14184	Error	Error	-5.250	276	10502	343	13841	253573	5077568	1.369	8.270	0	0	0
1	1	7	"A37"	"A37"	12860	19380	100	669	696	259	37	397	397	421	184	43	64	36	0	13314	13564	7870	58	1833	1833	1884	607	32	90	83	0	0.000	0.000	0.000	0.000	0.000	0.000	0.000	0.000	0.000	0.000	0.000	0.000	0.000	0.000	0.024	0.025	0.028	0.033	3.993	0.021	0.355	316	2384	100	272	11481	11753	299	11731	12030	Error	Error	-5.399	272	11481	299	11731	219918	4286290	1.495	19.242	0	0	0
1	2	7	"A37"	"A37"	13160	19380	100	602	633	257	40	393	393	421	422	100	22	1	0	13153	12778	6526	51	1793	1793	1859	1083	58	88	85	0	0.000	0.000	0.000	0.000	0.000	0.000	0.000	0.000	0.000	0.000	0.000	0.000	0.000	0.000	0.018	0.022	0.021	0.023	3.804	0.035	0.131	316	2384	100	209	11360	11569	240	10985	11225	Error	Error	-5.764	209	11360	240	10985	200023	4037769	0.502	10.082	0	0	0
1	3	7	"A37"	"A37"	13460	19380	100	669	681	279	40	434	434	596	1929	323	0	0	0	13767	12267	5982	48	1966	1966	2451	3870	157	80	65	0	0.000	0.000	0.000	0.000	0.000	0.000	0.000	0.000	0.000	0.000	0.000	0.000	0.000	0.000	0.020	0.024	0.026	0.027	3.260	0.023	0.241	316	2384	100	235	11801	12036	247	10301	10548	Error	Error	-5.650	235	11801	247	10301	215351	3876401	0.044	2.536	0	0	0
1	4	7	"A38"	"A38"	13760	19380	100	780	796	380	47	408	408	429	226	52	66	38	0	24102	22688	13783	60	1824	1824	1959	1485	75	82	75	0	0.000	0.000	0.000	0.000	0.000	0.000	0.000	0.000	0.000	0.000	0.000	0.000	0.000	0.000	0.017	0.019	0.020	0.023	3.338	0.017	0.478	316	2384	100	372	22278	22650	388	20864	21252	Error	Error	-5.904	372	22278	388	20864	251524	7169501	1.624	13.959	0	0	0
1	5	7	"A38"	"A38"	14060	19380	100	775	801	341	42	377	377	399	188	47	73	52	0	24435	23757	12948	54	1813	1813	1864	553	29	97	92	0	0.000	0.000	0.000	0.000	0.000	0.000	0.000	0.000	0.000	0.000	0.000	0.000	0.000	0.000	0.018	0.019	0.020	0.020	2.261	0.019	0.507	316	2384	100	398	22622	23020	424	21944	22368	Error	Error	-5.829	398	22622	424	21944	253013	7507364	2.138	39.590	0	0	0
1	6	7	"A38"	"A38"	14360	19380	100	754	788	316	40	377	377	403	197	48	75	47	0	23331	24765	12555	50	1793	1793	1844	712	38	98	93	0	0.000	0.000	0.000	0.000	0.000	0.000	0.000	0.000	0.000	0.000	0.000	0.000	0.000	0.000	0.018	0.018	0.019	0.018	2.242	0.017	0.458	316	2384	100	377	21538	21915	411	22972	23383	Error	Error	-5.836	377	21538	411	22972	248901	7825603	1.954	32.192	0	0	0
1	7	7	"A39"	"A39"	14660	19380	100	577	651	339	52	385	385	422	279	66	41	17	0	11042	14773	11507	77	1865	1865	1920	1157	60	84	77	0	0.000	0.000	0.000	0.000	0.000	0.000	0.000	0.000	0.000	0.000	0.000	0.000	0.000	0.000	0.021	0.021	0.024	0.025	3.913	0.018	0.202	316	2384	100	192	9177	9369	266	12908	13174	Error	Error	-5.579	192	9177	266	12908	205579	4668209	0.821	11.109	0	0	0
1	8	7	"A39"	"A39"	14960	19380	100	664	693	298	43	414	414	451	346	76	38	9	0	10271	16091	12713	79	1935	1935	1952	363	18	98	95	0	0.000	0.000	0.000	0.000	0.000	0.000	0.000	0.000	0.000	0.000	0.000	0.000	0.000	0.000	0.030	0.020	0.024	0.025	3.027	0.017	0.129	316	2384	100	250	8336	8586	279	14156	14435	Error	Error	-5.059	250	8336	279	14156	218948	5084656	0.699	38.950	0	0	0
1	9	7	"A39"	"A39"	15260	19375	100	624	652	278	42	406	406	487	1568	321	0	0	0	9360	14396	11862	82	1942	1942	2033	1700	83	84	78	0	0.000	0.000	0.000	0.000	0.000	0.000	0.000	0.000	0.000	0.000	0.000	0.000	0.000	0.000	0.029	0.020	0.023	0.029	3.663	0.083	0.091	316	2384	100	218	7418	7636	246	12454	12700	Error	Error	-5.089	218	7418	246	12454	205927	4549270	0.105	7.272	0	0	0
1	10	7	"A40"	"A40"	15560	19375	100	583	638	313	49	410	410	438	220	50	45	23	0	11714	16168	12497	77	1966	1966	2010	517	25	89	83	0	0.000	0.000	0.000	0.000	0.000	0.000	0.000	0.000	0.000	0.000	0.000	0.000	0.000	0.000	0.018	0.016	0.019	0.022	3.872	0.017	0.368	316	2384	100	173	9748	9921	228	14202	14430	Error	Error	-5.816	173	9748	228	14202	201689	5109146	0.909	27.385	0	0	0
1	11	7	"A40"	"A40"	15860	19375	100	616	658	303	46	412	412	445	413	92	26	4	0	8967	14787	12420	83	1947	1947	1978	403	20	94	91	0	0.000	0.000	0.000	0.000	0.000	0.000	0.000	0.000	0.000	0.000	0.000	0.000	0.000	0.000	0.029	0.019	0.023	0.024	3.266	0.017	0.356	316	2384	100	204	7020	7224	246	12840	13086	Error	Error	-5.105	204	7020	246	12840	207862	4672698	0.516	31.784	0	0	0
1	12	7	"A40"	"A40"	16160	19375	100	640	690	304	44	421	421	459	535	116	16	0	0	9695	15244	12229	80	2007	2007	2047	485	23	96	94	0	0.000	0.000	0.000	0.000	0.000	0.000	0.000	0.000	0.000	0.000	0.000	0.000	0.000	0.000	0.028	0.020	0.024	0.025	3.113	0.019	0.094	316	2384	100	219	7688	7907	269	13237	13506	Error	Error	-5.134	219	7688	269	13237	218190	4817240	0.432	27.210	0	0	0
1	13	7	"A41"	"A41"	16460	19375	100	739	748	284	37	421	421	455	317	69	50	14	0	21447	20203	9328	46	2016	2016	2074	660	31	94	91	0	0.000	0.000	0.000	0.000	0.000	0.000	0.000	0.000	0.000	0.000	0.000	0.000	0.000	0.000	0.016	0.018	0.018	0.018	2.639	0.017	0.167	316	2384	100	318	19431	19749	327	18187	18514	Error	Error	-5.933	318	19431	327	18187	236269	6383990	0.924	27.468	0	0	0
1	14	7	"A41"	"A41"	16760	19375	100	743	743	278	37	421	421	490	1441	294	0	0	0	17317	18658	8916	47	2018	2018	2157	954	44	97	95	0	0.000	0.000	0.000	0.000	0.000	0.000	0.000	0.000	0.000	0.000	0.000	0.000	0.000	0.000	0.021	0.019	0.020	0.019	2.662	0.016	0.165	316	2384	100	322	15299	15621	322	16640	16962	Error	Error	-5.570	322	15299	322	16640	234865	5895842	0.176	17.297	0	0	0
1	15	7	"A41"	"A41"	17060	19375	100	806	818	292	35	419	419	446	267	59	63	32	0	21640	22509	10205	45	2013	2013	2119	945	44	99	94	0	0.000	0.000	0.000	0.000	0.000	0.000	0.000	0.000	0.000	0.000	0.000	0.000	0.000	0.000	0.020	0.019	0.021	0.019	2.155	0.018	0.400	316	2384	100	387	19627	20014	399	20496	20895	Error	Error	-5.664	387	19627	399	20496	258332	7112925	1.393	21.577	0	0	0
1	16	7	"A42"	"A42"	17360	19375	100	679	718	318	44	427	427	454	244	53	51	26	0	13767	17081	12604	73	2045	2045	2080	588	28	87	82	0	0.000	0.000	0.000	0.000	0.000	0.000	0.000	0.000	0.000	0.000	0.000	0.000	0.000	0.000	0.021	0.019	0.022	0.027	3.644	0.018	0.279	316	2384	100	252	11722	11974	291	15036	15327	Error	Error	-5.540	252	11722	291	15036	226946	5397605	1.082	25.512	0	0	0
1	17	7	"A42"	"A42"	17660	19375	100	645	677	295	43	440	440	462	201	43	50	26	0	9149	14252	11918	83	2125	2125	2138	376	17	97	94	0	0.000	0.000	0.000	0.000	0.000	0.000	0.000	0.000	0.000	0.000	0.000	0.000	0.000	0.000	0.029	0.020	0.025	0.025	3.378	0.017	0.318	316	2384	100	205	7024	7229	237	12127	12364	Error	Error	-5.099	205	7024	237	12127	213818	4503514	1.070	32.218	0	0	0
1	18	7	"A42"	"A42"	17960	19370	100	691	870	896	102	456	456	477	235	49	50	30	0	9803	14245	11534	80	2213	2213	2241	466	20	95	92	0	0.000	0.000	0.000	0.000	0.000	0.000	0.000	0.000	0.000	0.000	0.000	0.000	0.000	0.000	0.031	0.034	0.028	0.030	3.305	0.022	0.122	316	2384	100	235	7590	7825	414	12032	12446	Error	Error	-5.013	235	7590	414	12032	274810	4501342	1.672	25.760	0	0	0
1	1	8	"A43"	"A43"	12865	19680	100	652	700	317	45	401	401	425	186	43	57	37	0	15256	19527	14272	73	1845	1845	1978	1377	69	81	76	0	0.000	0.000	0.000	0.000	0.000	0.000	0.000	0.000	0.000	0.000	0.000	0.000	0.000	0.000	0.019	0.017	0.019	0.022	3.438	0.016	0.450	316	2384	100	251	13411	13662	299	17682	17981	Error	Error	-5.740	251	13411	299	17682	221105	6170620	1.478	12.744	0	0	0
1	2	8	"A43"	"A43"	13165	19680	100	720	742	324	43	401	401	423	177	41	62	44	0	16144	20292	14141	69	1869	1869	2037	1616	79	81	80	0	0.000	0.000	0.000	0.000	0.000	0.000	0.000	0.000	0.000	0.000	0.000	0.000	0.000	0.000	0.022	0.019	0.019	0.023	3.140	0.016	0.483	316	2384	100	319	14275	14594	341	18423	18764	Error	Error	-5.484	319	14275	341	18423	234574	6412429	1.802	11.296	0	0	0
1	3	8	"A43"	"A43"	13465	19680	100	720	767	348	45	404	404	427	233	54	57	33	0	16515	20580	14317	69	1884	1884	1984	1182	59	82	80	0	0.000	0.000	0.000	0.000	0.000	0.000	0.000	0.000	0.000	0.000	0.000	0.000	0.000	0.000	0.022	0.019	0.021	0.026	4.202	0.017	0.398	316	2384	100	316	14631	14947	363	18696	19059	Error	Error	-5.533	316	14631	363	18696	242236	6503216	1.459	15.733	0	0	0
1	4	8	"A44"	"A44"	13765	19680	100	686	682	282	41	382	382	406	240	59	56	23	0	16577	17039	11123	65	1779	1779	1866	891	47	86	80	0	0.000	0.000	0.000	0.000	0.000	0.000	0.000	0.000	0.000	0.000	0.000	0.000	0.000	0.000	0.021	0.020	0.023	0.025	3.510	0.017	0.296	316	2384	100	304	14798	15102	300	15260	15560	Error	Error	-5.605	304	14798	300	15260	215501	5384223	1.150	17.029	0	0	0
1	5	8	"A44"	"A44"	14065	19680	100	692	719	302	42	385	385	405	215	53	63	34	0	21178	21302	12756	59	1788	1788	1865	821	44	91	87	0	0.000	0.000	0.000	0.000	0.000	0.000	0.000	0.000	0.000	0.000	0.000	0.000	0.000	0.000	0.016	0.017	0.018	0.019	3.485	0.024	0.127	316	2384	100	307	19390	19697	334	19514	19848	Error	Error	-5.981	307	19390	334	19514	227205	6731399	1.460	23.675	0	0	0
1	6	8	"A44"	"A44"	14365	19680	100	658	680	280	41	388	388	422	327	77	39	9	0	15198	16095	8723	54	1844	1844	1915	797	41	93	89	0	0.000	0.000	0.000	0.000	0.000	0.000	0.000	0.000	0.000	0.000	0.000	0.000	0.000	0.000	0.020	0.020	0.021	0.022	3.204	0.018	0.242	316	2384	100	270	13354	13624	292	14251	14543	Error	Error	-5.628	270	13354	292	14251	214992	5085901	0.789	17.792	0	0	0
1	7	8	"A45"	"A45"	14665	19680	100	649	691	345	49	372	372	404	241	59	54	25	0	13861	15646	10513	67	1817	1817	1863	539	28	93	87	0	0.000	0.000	0.000	0.000	0.000	0.000	0.000	0.000	0.000	0.000	0.000	0.000	0.000	0.000	0.023	0.023	0.024	0.029	4.452	0.017	0.196	316	2384	100	277	12044	12321	319	13829	14148	Error	Error	-5.442	277	12044	319	13829	218265	4944098	1.191	25.571	0	0	0
1	8	8	"A45"	"A45"	14965	19680	100	651	696	307	44	390	390	422	218	51	56	31	0	13044	17244	11845	68	1897	1897	1972	763	38	94	92	0	0.000	0.000	0.000	0.000	0.000	0.000	0.000	0.000	0.000	0.000	0.000	0.000	0.000	0.000	0.023	0.020	0.021	0.022	2.941	0.016	0.354	316	2384	100	261	11147	11408	306	15347	15653	Error	Error	-5.416	261	11147	306	15347	220019	5448952	1.257	20.016	0	0	0
1	9	8	"A45"	"A45"	15265	19675	100	668	696	270	38	403	403	439	338	76	40	8	0	13671	15558	9988	64	1956	1956	2072	1148	55	87	83	0	0.000	0.000	0.000	0.000	0.000	0.000	0.000	0.000	0.000	0.000	0.000	0.000	0.000	0.000	0.023	0.022	0.024	0.027	3.621	0.018	0.267	316	2384	100	265	11715	11980	293	13602	13895	Error	Error	-5.466	265	11715	293	13602	219894	4916323	0.760	11.747	0	0	0
1	10	8	"A47"	"A47"	15565	19675	100	701	717	320	44	387	387	411	204	49	64	36	0	20250	19396	11096	57	1913	1913	1994	633	31	91	86	0	0.000	0.000	0.000	0.000	0.000	0.000	0.000	0.000	0.000	0.000	0.000	0.000	0.000	0.000	0.017	0.019	0.019	0.020	3.237	0.017	0.306	316	2384	100	314	18337	18651	330	17483	17813	Error	Error	-5.868	314	18337	330	17483	226707	6129102	1.500	27.491	0	0	0
1	11	8	"A47"	"A47"	15865	19675	100	733	750	270	36	404	404	437	223	51	67	34	0	16687	17914	9888	55	1986	1986	2111	1004	47	90	85	0	0.000	0.000	0.000	0.000	0.000	0.000	0.000	0.000	0.000	0.000	0.000	0.000	0.000	0.000	0.022	0.022	0.023	0.025	3.484	0.018	0.367	316	2384	100	329	14701	15030	346	15928	16274	Error	Error	-5.482	329	14701	346	15928	237004	5660739	1.404	15.740	0	0	0
1	12	8	"A47"	"A47"	16165	19675	100	698	721	261	36	406	406	434	216	49	63	28	0	17698	19118	10503	54	1998	1998	2197	1540	70	88	86	0	0.000	0.000	0.000	0.000	0.000	0.000	0.000	0.000	0.000	0.000	0.000	0.000	0.000	0.000	0.019	0.018	0.019	0.020	3.371	0.016	0.406	316	2384	100	292	15700	15992	315	17120	17435	Error	Error	-5.749	292	15700	315	17120	227952	6041271	1.329	10.988	0	0	0
1	13	8	"A48"	"A48"	16465	19675	100	957	952	365	38	432	432	465	300	64	71	41	0	37970	31811	14963	47	2045	2045	2154	769	35	97	91	0	0.000	0.000	0.000	0.000	0.000	0.000	0.000	0.000	0.000	0.000	0.000	0.000	0.000	0.000	0.015	0.017	0.018	0.020	2.414	0.016	0.429	316	2384	100	525	35925	36450	520	29766	30286	Error	Error	-6.097	525	35925	520	29766	300962	10052132	1.623	38.566	0	0	0
1	14	8	"A48"	"A48"	16760	19675	100	785	814	333	40	424	424	458	309	67	54	24	0	14414	21900	14986	68	2060	2060	2468	3033	122	87	84	0	0.000	0.000	0.000	0.000	0.000	0.000	0.000	0.000	0.000	0.000	0.000	0.000	0.000	0.000	0.029	0.020	0.021	0.023	2.963	0.017	0.460	316	2384	100	361	12354	12715	390	19840	20230	Error	Error	-5.097	361	12354	390	19840	257203	6920512	1.152	6.407	0	0	0
1	15	8	"A48"	"A48"	17060	19675	100	775	807	332	41	423	423	452	366	80	47	16	0	17644	24275	15546	64	2036	2036	2314	2416	104	90	88	0	0.000	0.000	0.000	0.000	0.000	0.000	0.000	0.000	0.000	0.000	0.000	0.000	0.000	0.000	0.023	0.017	0.019	0.019	2.999	0.015	0.366	316	2384	100	352	15608	15960	384	22239	22623	Error	Error	-5.471	352	15608	384	22239	255166	7671027	0.970	9.090	0	0	0
1	16	8	"A49"	"A49"	17360	19675	100	755	753	322	42	414	414	435	189	43	64	44	0	18786	20405	11963	58	2024	2024	2069	458	22	96	91	0	0.000	0.000	0.000	0.000	0.000	0.000	0.000	0.000	0.000	0.000	0.000	0.000	0.000	0.000	0.020	0.018	0.019	0.020	2.886	0.017	0.383	316	2384	100	341	16762	17103	339	18381	18720	Error	Error	-5.619	341	16762	339	18381	238064	6448018	1.683	40.035	0	0	0
1	17	8	"A49"	"A49"	17660	19675	100	716	767	399	52	439	439	462	251	54	55	24	0	14368	18076	11254	62	2110	2110	2165	644	29	94	92	0	0.000	0.000	0.000	0.000	0.000	0.000	0.000	0.000	0.000	0.000	0.000	0.000	0.000	0.000	0.023	0.021	0.020	0.022	2.886	0.018	0.209	316	2384	100	277	12258	12535	328	15966	16294	Error	Error	-5.468	277	12258	328	15966	242437	5712004	1.215	24.707	0	0	0
1	18	8	"A49"	"A49"	17960	19670	100	784	813	379	46	458	458	478	201	42	66	37	0	13592	17069	10956	64	2215	2215	2347	1164	49	90	87	0	0.000	0.000	0.000	0.000	0.000	0.000	0.000	0.000	0.000	0.000	0.000	0.000	0.000	0.000	0.029	0.024	0.026	0.028	3.016	0.021	0.290	316	2384	100	326	11377	11703	355	14854	15209	Error	Error	-5.125	326	11377	355	14854	256769	5393800	1.667	12.648	0	0	0
1	1	9	"A50"	"A50"	12870	19980	100	496	527	218	41	400	400	429	239	55	28	5	0	6708	8675	5933	68	1815	1815	1852	621	33	93	86	0	0.000	0.000	0.000	0.000	0.000	0.000	0.000	0.000	0.000	0.000	0.000	0.000	0.000	0.000	0.020	0.019	0.028	0.031	3.611	0.017	0.111	316	2384	100	96	4893	4989	127	6860	6987	Error	Error	-5.672	96	4893	127	6860	166435	2741182	0.410	10.987	0	0	0
1	2	9	"A50"	"A50"	13170	19980	100	517	566	244	43	400	400	416	177	42	42	21	0	7329	9771	6434	65	1847	1847	1914	1053	55	95	89	0	0.000	0.000	0.000	0.000	0.000	0.000	0.000	0.000	0.000	0.000	0.000	0.000	0.000	0.000	0.021	0.021	0.027	0.026	3.326	0.019	0.196	316	2384	100	117	5482	5599	166	7924	8090	Error	Error	-5.550	117	5482	166	7924	178704	3087765	0.847	7.462	0	0	0
1	3	9	"A50"	"A50"	13470	19980	100	528	571	267	46	389	389	435	346	79	22	2	0	8793	11358	7516	66	1833	1833	1957	1174	59	91	86	0	0.000	0.000	0.000	0.000	0.000	0.000	0.000	0.000	0.000	0.000	0.000	0.000	0.000	0.000	0.020	0.019	0.023	0.023	3.251	0.018	0.185	316	2384	100	139	6960	7099	182	9525	9707	Error	Error	-5.646	139	6960	182	9525	180364	3589099	0.393	8.008	0	0	0
1	4	9	"A51"	"A51"	13770	19980	100	663	696	313	44	388	388	409	233	56	52	26	0	15538	17825	10652	59	1823	1823	1858	387	20	99	97	0	0.000	0.000	0.000	0.000	0.000	0.000	0.000	0.000	0.000	0.000	0.000	0.000	0.000	0.000	0.020	0.019	0.021	0.020	2.430	0.018	0.413	316	2384	100	275	13715	13990	308	16002	16310	Error	Error	-5.640	275	13715	308	16002	219944	5632784	1.232	41.258	0	0	0
1	5	9	"A51"	"A51"	14065	19980	100	633	697	344	49	376	376	400	180	45	62	37	0	14522	16834	9875	58	1833	1833	1890	1036	54	95	92	0	0.000	0.000	0.000	0.000	0.000	0.000	0.000	0.000	0.000	0.000	0.000	0.000	0.000	0.000	0.020	0.021	0.022	0.020	2.670	0.021	0.407	316	2384	100	257	12689	12946	321	15001	15322	Error	Error	-5.626	257	12689	321	15001	220375	5319642	1.650	14.425	0	0	0
1	6	9	"A51"	"A51"	14365	19980	100	647	650	269	41	385	385	445	1335	300	0	0	0	13206	16294	9763	59	1816	1816	1929	1734	89	93	88	0	0.000	0.000	0.000	0.000	0.000	0.000	0.000	0.000	0.000	0.000	0.000	0.000	0.000	0.000	0.023	0.018	0.021	0.019	2.473	0.017	0.358	316	2384	100	262	11390	11652	265	14478	14743	Error	Error	-5.442	262	11390	265	14478	205362	5149021	0.154	8.284	0	0	0
1	7	9	"A52"	"A52"	14665	19980	100	597	644	370	57	389	389	416	245	58	44	15	0	13102	13184	7669	58	1891	1891	1925	471	24	94	87	0	0.000	0.000	0.000	0.000	0.000	0.000	0.000	0.000	0.000	0.000	0.000	0.000	0.000	0.000	0.019	0.023	0.023	0.025	3.457	0.022	0.173	316	2384	100	208	11211	11419	255	11293	11548	Error	Error	-5.752	208	11211	255	11293	203551	4166172	0.931	23.904	0	0	0
1	8	9	"A52"	"A52"	14965	19980	100	594	628	252	40	392	392	416	200	48	50	19	0	13269	12680	5244	41	1877	1877	1914	424	22	98	96	0	0.000	0.000	0.000	0.000	0.000	0.000	0.000	0.000	0.000	0.000	0.000	0.000	0.000	0.000	0.018	0.022	0.023	0.022	2.918	0.021	0.273	316	2384	100	202	11392	11594	236	10803	11039	Error	Error	-5.818	202	11392	236	10803	198429	4006754	1.060	25.392	0	0	0
1	9	9	"A52"	"A52"	15265	19975	100	622	649	304	46	386	386	414	261	63	46	15	0	13611	13437	6582	48	1905	1905	1959	929	47	94	89	0	0.000	0.000	0.000	0.000	0.000	0.000	0.000	0.000	0.000	0.000	0.000	0.000	0.000	0.000	0.020	0.023	0.024	0.024	2.917	0.022	0.296	316	2384	100	236	11706	11942	263	11532	11795	Error	Error	-5.632	236	11706	263	11532	204981	4246005	0.900	12.355	0	0	0
1	10	9	"A53"	"A53"	15565	19975	100	672	695	324	46	406	406	431	271	62	48	17	0	15237	15559	8922	57	1956	1956	2012	635	31	90	84	0	0.000	0.000	0.000	0.000	0.000	0.000	0.000	0.000	0.000	0.000	0.000	0.000	0.000	0.000	0.020	0.021	0.023	0.023	3.330	0.019	0.179	316	2384	100	266	13281	13547	289	13603	13892	Error	Error	-5.642	266	13281	289	13603	219716	4916767	0.974	21.334	0	0	0
1	11	9	"A53"	"A53"	15865	19975	100	656	669	257	38	403	403	468	1027	219	0	0	0	15151	15419	7744	50	1977	1977	2118	2186	103	85	84	0	0.000	0.000	0.000	0.000	0.000	0.000	0.000	0.000	0.000	0.000	0.000	0.000	0.000	0.000	0.019	0.020	0.023	0.021	3.175	0.018	0.291	316	2384	100	253	13174	13427	266	13442	13708	Error	Error	-5.702	253	13174	266	13442	211346	4872420	0.196	6.085	0	0	0
1	12	9	"A53"	"A53"	16165	19975	100	669	681	258	37	414	414	435	215	49	56	26	0	15073	15550	7089	45	2004	2004	2063	537	26	97	95	0	0.000	0.000	0.000	0.000	0.000	0.000	0.000	0.000	0.000	0.000	0.000	0.000	0.000	0.000	0.020	0.020	0.022	0.019	2.749	0.018	0.312	316	2384	100	255	13069	13324	267	13546	13813	Error	Error	-5.680	255	13069	267	13546	215151	4913852	1.144	25.115	0	0	0
1	13	9	"A54"	"A54"	16465	19975	100	669	697	358	51	422	422	446	244	54	50	17	0	15468	15663	7894	50	2019	2019	2089	1110	53	92	86	0	0.000	0.000	0.000	0.000	0.000	0.000	0.000	0.000	0.000	0.000	0.000	0.000	0.000	0.000	0.018	0.020	0.020	0.020	3.372	0.017	0.148	316	2384	100	247	13449	13696	275	13644	13919	Error	Error	-5.767	247	13449	275	13644	220107	4949576	1.029	12.229	0	0	0
1	14	9	"A54"	"A54"	16765	19975	100	674	882	2967	336	414	414	441	276	62	47	18	0	14854	15630	7958	50	2007	2007	2061	791	38	96	90	0	0.000	0.000	0.000	0.000	0.000	0.000	0.000	0.000	0.000	0.000	0.000	0.000	0.000	0.000	0.020	0.034	0.026	0.025	3.268	0.024	0.011	316	2384	100	260	12847	13107	468	13623	14091	Error	Error	-5.627	260	12847	468	13623	278777	4939086	1.598	17.154	0	0	0
1	15	9	"A54"	"A54"	17065	19975	100	618	665	277	41	406	406	439	294	66	39	12	0	13738	15396	8394	54	1983	1983	2022	430	21	98	95	0	0.000	0.000	0.000	0.000	0.000	0.000	0.000	0.000	0.000	0.000	0.000	0.000	0.000	0.000	0.018	0.019	0.019	0.019	2.607	0.018	0.118	316	2384	100	212	11755	11967	259	13413	13672	Error	Error	-5.793	212	11755	259	13413	210054	4865114	0.769	31.102	0	0	0
1	16	9	"A55"	"A55"	17365	19975	100	638	674	275	40	406	406	427	201	47	55	29	0	14694	14993	8403	56	2022	2022	2050	618	30	95	90	0	0.000	0.000	0.000	0.000	0.000	0.000	0.000	0.000	0.000	0.000	0.000	0.000	0.000	0.000	0.018	0.021	0.024	0.023	2.779	0.018	0.293	316	2384	100	232	12672	12904	268	12971	13239	Error	Error	-5.771	232	12672	268	12971	213059	4737784	1.229	20.943	0	0	0
1	17	9	"A55"	"A55"	17665	19970	100	623	655	278	42	412	412	440	207	47	50	25	0	11155	13685	8440	61	2058	2058	2098	796	37	94	92	0	0.000	0.000	0.000	0.000	0.000	0.000	0.000	0.000	0.000	0.000	0.000	0.000	0.000	0.000	0.023	0.021	0.025	0.025	3.093	0.018	0.267	316	2384	100	211	9097	9308	243	11627	11870	Error	Error	-5.430	211	9097	243	11627	207075	4324391	1.039	14.557	0	0	0
1	18	9	"A55"	"A55"	17965	19970	100	638	676	265	39	447	447	471	222	47	47	21	0	11588	13193	7400	56	2190	2190	2240	854	38	95	92	0	0.000	0.000	0.000	0.000	0.000	0.000	0.000	0.000	0.000	0.000	0.000	0.000	0.000	0.000	0.020	0.021	0.024	0.022	3.410	0.018	0.225	316	2384	100	191	9398	9589	229	11003	11232	Error	Error	-5.621	191	9398	229	11003	213694	4169086	0.923	12.826	0	0	0
1	1	10	"A56"	"A56"	12870	20280	100	637	643	258	40	407	407	428	198	46	54	25	0	13967	14043	8521	60	1838	1838	1913	898	46	86	80	0	0.000	0.000	0.000	0.000	0.000	0.000	0.000	0.000	0.000	0.000	0.000	0.000	0.000	0.000	0.019	0.019	0.022	0.024	3.221	0.018	0.304	316	2384	100	230	12129	12359	236	12205	12441	Error	Error	-5.721	230	12129	236	12205	203181	4437568	1.086	13.508	0	0	0
1	2	10	"A56"	"A56"	13170	20280	100	594	619	264	42	401	401	453	698	154	4	0	0	13376	13225	7818	59	1856	1856	2056	2186	106	81	77	0	0.000	0.000	0.000	0.000	0.000	0.000	0.000	0.000	0.000	0.000	0.000	0.000	0.000	0.000	0.017	0.019	0.024	0.027	3.839	0.018	0.300	316	2384	100	193	11520	11713	218	11369	11587	Error	Error	-5.899	193	11520	218	11369	195741	4179184	0.238	5.109	0	0	0
1	3	10	"A56"	"A56"	13470	20280	100	623	638	270	42	375	375	399	193	48	57	30	0	15412	15364	9621	62	1759	1759	1851	1042	56	84	81	0	0.000	0.000	0.000	0.000	0.000	0.000	0.000	0.000	0.000	0.000	0.000	0.000	0.000	0.000	0.018	0.019	0.022	0.024	3.709	0.018	0.376	316	2384	100	248	13653	13901	263	13605	13868	Error	Error	-5.783	248	13653	263	13605	201599	4855081	1.238	12.968	0	0	0
1	4	10	"A57"	"A57"	13770	20280	100	596	639	303	47	384	384	420	409	97	29	2	0	14013	15995	11283	70	1774	1774	1882	1205	64	81	76	0	0.000	0.000	0.000	0.000	0.000	0.000	0.000	0.000	0.000	0.000	0.000	0.000	0.000	0.000	0.017	0.018	0.022	0.024	3.755	0.024	0.136	316	2384	100	212	12239	12451	255	14221	14476	Error	Error	-5.851	212	12239	255	14221	201872	5054299	0.535	11.712	0	0	0
1	5	10	"A57"	"A57"	14070	20280	100	630	690	333	48	386	386	413	247	59	49	24	0	14763	17866	12055	67	1850	1850	1925	641	33	89	83	0	0.000	0.000	0.000	0.000	0.000	0.000	0.000	0.000	0.000	0.000	0.000	0.000	0.000	0.000	0.019	0.019	0.021	0.024	3.623	0.016	0.156	316	2384	100	244	12913	13157	304	16016	16320	Error	Error	-5.726	244	12913	304	16016	217976	5645608	1.121	24.869	0	0	0
1	6	10	"A57"	"A57"	14370	20280	100	609	648	274	42	403	403	427	195	45	50	29	0	12450	15411	10281	66	1873	1873	1939	621	32	89	84	0	0.000	0.000	0.000	0.000	0.000	0.000	0.000	0.000	0.000	0.000	0.000	0.000	0.000	0.000	0.019	0.018	0.020	0.022	3.288	0.017	0.343	316	2384	100	206	10577	10783	245	13538	13783	Error	Error	-5.682	206	10577	245	13538	204665	4869862	1.133	21.694	0	0	0
1	7	10	"A58"	"A58"	14670	20280	100	616	645	291	45	403	403	431	239	55	45	21	0	11535	13970	9487	67	1909	1909	1962	524	26	89	84	0	0.000	0.000	0.000	0.000	0.000	0.000	0.000	0.000	0.000	0.000	0.000	0.000	0.000	0.000	0.022	0.020	0.024	0.025	3.472	0.018	0.209	316	2384	100	213	9626	9839	242	12061	12303	Error	Error	-5.498	213	9626	242	12061	203705	4414596	0.895	22.916	0	0	0
1	8	10	"A58"	"A58"	14970	20280	100	547	617	300	48	394	394	429	280	65	37	15	0	9707	13661	9481	69	1881	1881	1960	778	39	88	87	0	0.000	0.000	0.000	0.000	0.000	0.000	0.000	0.000	0.000	0.000	0.000	0.000	0.000	0.000	0.020	0.019	0.023	0.024	3.044	0.019	0.237	316	2384	100	153	7826	7979	223	11780	12003	Error	Error	-5.677	153	7826	223	11780	194947	4316836	0.671	15.040	0	0	0
1	9	10	"A58"	"A58"	15270	20275	100	566	624	298	47	390	390	413	242	58	41	20	0	11808	14405	9792	67	1888	1888	1980	902	45	85	82	0	0.000	0.000	0.000	0.000	0.000	0.000	0.000	0.000	0.000	0.000	0.000	0.000	0.000	0.000	0.018	0.019	0.022	0.025	3.556	0.020	0.366	316	2384	100	176	9920	10096	234	12517	12751	Error	Error	-5.817	176	9920	234	12517	197243	4551989	0.872	13.775	0	0	0
1	10	10	"A59"	"A59"	15570	20275	100	616	640	268	41	393	393	421	321	76	35	5	0	15604	14984	9119	60	1924	1924	2003	832	41	83	79	0	0.000	0.000	0.000	0.000	0.000	0.000	0.000	0.000	0.000	0.000	0.000	0.000	0.000	0.000	0.016	0.019	0.020	0.022	3.800	0.016	0.240	316	2384	100	223	13680	13903	247	13060	13307	Error	Error	-5.939	223	13680	247	13060	202165	4735072	0.682	15.602	0	0	0
1	11	10	"A59"	"A59"	15870	20275	100	606	625	242	38	396	396	422	187	44	53	25	0	16172	14924	7857	52	1935	1935	2016	785	38	89	84	0	0.000	0.000	0.000	0.000	0.000	0.000	0.000	0.000	0.000	0.000	0.000	0.000	0.000	0.000	0.015	0.018	0.020	0.021	3.263	0.015	0.240	316	2384	100	210	14237	14447	229	12989	13218	Error	Error	-6.083	210	14237	229	12989	197468	4715988	1.086	16.443	0	0	0
1	12	10	"A59"	"A59"	16170	20275	100	644	660	250	37	418	418	442	213	48	52	21	0	17659	16877	8752	51	1997	1997	2107	877	41	90	84	0	0.000	0.000	0.000	0.000	0.000	0.000	0.000	0.000	0.000	0.000	0.000	0.000	0.000	0.000	0.014	0.016	0.019	0.020	3.446	0.015	0.194	316	2384	100	226	15662	15888	242	14880	15122	Error	Error	-6.115	226	15662	242	14880	208612	5333193	1.023	16.842	0	0	0
1	13	10	"A60"	"A60"	16470	20275	100	504	532	208	39	415	415	437	190	43	31	9	0	6159	8115	6799	83	2005	2005	2024	383	18	83	77	0	0.000	0.000	0.000	0.000	0.000	0.000	0.000	0.000	0.000	0.000	0.000	0.000	0.000	0.000	0.021	0.019	0.034	0.039	5.494	0.014	0.092	316	2384	100	89	4154	4243	117	6110	6227	Error	Error	-5.545	89	4154	117	6110	168204	2564278	0.500	15.903	0	0	0
1	14	10	"A60"	"A60"	16770	20275	100	502	622	1108	178	426	426	454	245	53	24	8	0	4981	8100	7979	98	2016	2016	2043	407	19	87	79	0	0.000	0.000	0.000	0.000	0.000	0.000	0.000	0.000	0.000	0.000	0.000	0.000	0.000	0.000	0.026	0.032	0.044	0.046	4.937	0.019	0.023	316	2384	100	76	2965	3041	196	6084	6280	Error	Error	-5.286	76	2965	196	6084	196460	2559712	0.686	14.882	0	0	0
1	15	10	"A60"	"A60"	17070	20275	100	479	511	238	46	424	424	444	264	59	18	4	0	5462	7495	6698	89	2017	2017	2036	374	18	86	81	0	0.000	0.000	0.000	0.000	0.000	0.000	0.000	0.000	0.000	0.000	0.000	0.000	0.000	0.000	0.016	0.016	0.045	0.051	4.905	0.017	0.127	316	2384	100	55	3445	3500	87	5478	5565	Error	Error	-5.969	55	3445	87	5478	161415	2368466	0.254	14.596	0	0	0
1	16	10	"A61"	"A61"	17370	20275	100	727	740	323	43	420	420	470	974	207	3	0	0	18309	18976	11919	62	2054	2054	2104	678	32	92	86	0	0.000	0.000	0.000	0.000	0.000	0.000	0.000	0.000	0.000	0.000	0.000	0.000	0.000	0.000	0.019	0.019	0.022	0.022	2.979	0.018	0.401	316	2384	100	307	16255	16562	320	16922	17242	Error	Error	-5.727	307	16255	320	16922	233964	5996542	0.277	24.885	0	0	0
1	17	10	"A61"	"A61"	17670	20270	100	640	706	297	42	426	426	449	258	57	46	21	0	13306	16457	11184	67	2088	2088	2180	1013	46	87	83	0	0.000	0.000	0.000	0.000	0.000	0.000	0.000	0.000	0.000	0.000	0.000	0.000	0.000	0.000	0.019	0.019	0.021	0.023	3.738	0.018	0.401	316	2384	100	214	11218	11432	280	14369	14649	Error	Error	-5.712	214	11218	280	14369	223094	5200355	0.996	14.094	0	0	0
1	18	10	"A61"	"A61"	17970	20270	100	676	774	965	124	444	444	467	189	40	55	33	0	12502	15260	10485	68	2207	2207	2286	747	32	89	87	0	0.000	0.000	0.000	0.000	0.000	0.000	0.000	0.000	0.000	0.000	0.000	0.000	0.000	0.000	0.023	0.025	0.024	0.028	3.925	0.020	0.095	316	2384	100	232	10295	10527	330	13053	13383	Error	Error	-5.472	232	10295	330	13053	244531	4822011	1.624	17.368	0	0	0
1	1	11	"A62"	"A62"	12875	20580	100	535	613	358	58	383	383	406	200	49	43	23	0	8838	11934	9297	77	1784	1784	1869	995	53	79	74	0	0.000	0.000	0.000	0.000	0.000	0.000	0.000	0.000	0.000	0.000	0.000	0.000	0.000	0.000	0.022	0.023	0.030	0.037	4.368	0.022	0.328	316	2384	100	152	7054	7206	230	10150	10380	Error	Error	-5.536	152	7054	230	10150	193699	3771290	1.035	10.116	0	0	0
1	2	11	"A62"	"A62"	13175	20580	100	531	595	551	92	395	395	417	181	43	41	21	0	7822	11038	8829	79	1797	1797	1933	1413	73	84	75	0	0.000	0.000	0.000	0.000	0.000	0.000	0.000	0.000	0.000	0.000	0.000	0.000	0.000	0.000	0.023	0.022	0.026	0.027	3.624	0.021	0.171	316	2384	100	136	6025	6161	200	9241	9441	Error	Error	-5.469	136	6025	200	9241	188118	3487951	0.983	6.444	0	0	0
1	3	11	"A62"	"A62"	13475	20580	100	584	618	278	44	371	371	420	813	193	3	0	0	9688	13648	10476	76	1694	1694	1786	1515	84	81	78	0	0.000	0.000	0.000	0.000	0.000	0.000	0.000	0.000	0.000	0.000	0.000	0.000	0.000	0.000	0.027	0.021	0.023	0.031	4.229	0.044	0.104	316	2384	100	213	7994	8207	247	11954	12201	Error	Error	-5.230	213	7994	247	11954	195173	4312757	0.244	7.830	0	0	0
1	4	11	"A63"	"A63"	13775	20580	100	681	704	317	45	371	371	401	257	64	54	26	0	19504	20028	12335	61	1738	1738	1822	853	46	90	84	0	0.000	0.000	0.000	0.000	0.000	0.000	0.000	0.000	0.000	0.000	0.000	0.000	0.000	0.000	0.017	0.018	0.019	0.021	3.137	0.017	0.273	316	2384	100	310	17766	18076	333	18290	18623	Error	Error	-5.841	310	17766	333	18290	222442	6328971	1.179	21.343	0	0	0
1	5	11	"A63"	"A63"	14075	20580	100	703	774	580	74	391	391	419	264	63	56	28	0	21640	22113	13351	60	1801	1801	1936	1221	63	86	83	0	0.000	0.000	0.000	0.000	0.000	0.000	0.000	0.000	0.000	0.000	0.000	0.000	0.000	0.000	0.016	0.019	0.018	0.020	3.260	0.017	0.219	316	2384	100	312	19839	20151	383	20312	20695	Error	Error	-5.991	312	19839	383	20312	244633	6987671	1.345	16.525	0	0	0
1	6	11	"A63"	"A63"	14375	20580	100	720	757	330	43	395	395	414	180	43	67	47	0	19110	21432	13506	63	1860	1860	1937	832	42	87	86	0	0.000	0.000	0.000	0.000	0.000	0.000	0.000	0.000	0.000	0.000	0.000	0.000	0.000	0.000	0.019	0.018	0.019	0.020	2.654	0.017	0.469	316	2384	100	325	17250	17575	362	19572	19934	Error	Error	-5.730	325	17250	362	19572	239155	6772382	1.906	23.431	0	0	0
1	7	11	"A64"	"A64"	14675	20580	100	665	680	265	38	404	404	433	255	58	51	18	0	16279	16668	9304	55	1910	1910	1940	582	30	94	90	0	0.000	0.000	0.000	0.000	0.000	0.000	0.000	0.000	0.000	0.000	0.000	0.000	0.000	0.000	0.018	0.019	0.020	0.020	3.181	0.016	0.266	316	2384	100	261	14369	14630	276	14758	15034	Error	Error	-5.783	261	14369	276	14758	214999	5267000	0.969	25.306	0	0	0
1	8	11	"A64"	"A64"	14975	20580	100	613	655	270	41	401	401	435	320	73	33	10	0	14847	16292	8409	51	1881	1881	1928	422	21	99	98	0	0.000	0.000	0.000	0.000	0.000	0.000	0.000	0.000	0.000	0.000	0.000	0.000	0.000	0.000	0.016	0.018	0.019	0.018	2.770	0.016	0.124	316	2384	100	212	12966	13178	254	14411	14665	Error	Error	-5.935	212	12966	254	14411	206943	5148198	0.688	34.038	0	0	0
1	9	11	"A64"	"A64"	15275	20575	100	648	664	269	40	379	379	401	275	68	48	17	0	15496	17400	10022	57	1834	1834	1869	408	21	97	94	0	0.000	0.000	0.000	0.000	0.000	0.000	0.000	0.000	0.000	0.000	0.000	0.000	0.000	0.000	0.020	0.018	0.020	0.019	2.873	0.017	0.358	316	2384	100	269	13662	13931	285	15566	15851	Error	Error	-5.666	269	13662	285	15566	209796	5498523	0.956	38.066	0	0	0
1	10	11	"A65"	"A65"	15575	20575	100	796	808	319	39	386	386	411	231	56	70	41	0	28576	24090	12230	50	1891	1891	1942	726	37	97	91	0	0.000	0.000	0.000	0.000	0.000	0.000	0.000	0.000	0.000	0.000	0.000	0.000	0.000	0.000	0.015	0.019	0.019	0.020	2.336	0.018	0.467	316	2384	100	410	26685	27095	422	22199	22621	Error	Error	-6.024	410	26685	422	22199	255213	7612521	1.719	30.507	0	0	0
1	11	11	"A65"	"A65"	15875	20575	100	739	777	408	52	408	408	435	187	42	66	45	0	20822	20718	11335	54	1950	1950	2017	933	46	95	92	0	0.000	0.000	0.000	0.000	0.000	0.000	0.000	0.000	0.000	0.000	0.000	0.000	0.000	0.000	0.018	0.020	0.019	0.019	2.719	0.018	0.361	316	2384	100	331	18872	19203	369	18768	19137	Error	Error	-5.833	331	18872	369	18768	245540	6546857	1.829	20.044	0	0	0
1	12	11	"A65"	"A65"	16175	20575	100	718	759	291	38	396	396	426	260	61	60	29	0	18481	20997	11827	56	1950	1950	1996	548	27	97	95	0	0.000	0.000	0.000	0.000	0.000	0.000	0.000	0.000	0.000	0.000	0.000	0.000	0.000	0.000	0.019	0.019	0.020	0.020	2.282	0.016	0.387	316	2384	100	322	16531	16853	363	19047	19410	Error	Error	-5.682	322	16531	363	19047	239945	6634971	1.281	34.673	0	0	0
1	13	11	"A66"	"A66"	16470	20575	100	763	753	291	38	418	418	446	292	65	54	20	0	24410	20971	12133	57	1987	1987	2124	1397	65	81	76	0	0.000	0.000	0.000	0.000	0.000	0.000	0.000	0.000	0.000	0.000	0.000	0.000	0.000	0.000	0.015	0.018	0.020	0.022	2.922	0.016	0.459	316	2384	100	345	22423	22768	335	18984	19319	Error	Error	-6.022	345	22423	335	18984	237864	6626836	1.051	13.491	0	0	0
1	14	11	"A66"	"A66"	16770	20575	100	798	794	343	43	426	426	452	205	45	67	44	0	21331	22183	12303	55	2049	2049	2120	651	30	95	91	0	0.000	0.000	0.000	0.000	0.000	0.000	0.000	0.000	0.000	0.000	0.000	0.000	0.000	0.000	0.019	0.018	0.020	0.021	3.217	0.017	0.381	316	2384	100	372	19282	19654	368	20134	20502	Error	Error	-5.696	372	19282	368	20134	250938	7009944	1.668	30.819	0	0	0
1	15	11	"A66"	"A66"	17070	20575	100	770	772	324	41	427	427	463	375	80	47	9	0	18877	21360	12507	58	2064	2064	2139	736	34	93	88	0	0.000	0.000	0.000	0.000	0.000	0.000	0.000	0.000	0.000	0.000	0.000	0.000	0.000	0.000	0.020	0.018	0.020	0.021	2.872	0.017	0.379	316	2384	100	343	16813	17156	345	19296	19641	Error	Error	-5.615	343	16813	345	19296	243916	6749619	0.824	26.115	0	0	0
1	16	11	"A67"	"A67"	17370	20575	100	747	768	353	45	422	422	448	194	43	64	41	0	18960	20338	13527	66	2045	2045	2121	855	40	88	81	0	0.000	0.000	0.000	0.000	0.000	0.000	0.000	0.000	0.000	0.000	0.000	0.000	0.000	0.000	0.019	0.019	0.020	0.025	3.615	0.018	0.408	316	2384	100	325	16915	17240	346	18293	18639	Error	Error	-5.702	325	16915	346	18293	242680	6426799	1.649	21.306	0	0	0
1	17	11	"A67"	"A67"	17670	20570	100	707	771	390	50	428	428	448	188	41	63	39	0	16189	19851	12884	64	2062	2062	2104	522	24	97	93	0	0.000	0.000	0.000	0.000	0.000	0.000	0.000	0.000	0.000	0.000	0.000	0.000	0.000	0.000	0.020	0.019	0.021	0.021	2.688	0.018	0.382	316	2384	100	279	14127	14406	343	17789	18132	Error	Error	-5.662	279	14127	343	17789	243558	6273049	1.718	33.998	0	0	0
1	18	11	"A67"	"A67"	17970	20570	100	709	757	320	42	445	445	470	192	40	60	37	0	14101	17692	11430	64	2202	2202	2240	526	23	96	93	0	0.000	0.000	0.000	0.000	0.000	0.000	0.000	0.000	0.000	0.000	0.000	0.000	0.000	0.000	0.022	0.020	0.023	0.021	2.675	0.018	0.379	316	2384	100	264	11899	12163	312	15490	15802	Error	Error	-5.494	264	11899	312	15490	239166	5590731	1.495	29.376	0	0	0
1	1	12	"A68"	"A68"	12880	20880	100	572	612	273	44	394	394	426	353	82	27	4	0	11509	12675	9175	72	1767	1767	1849	1077	58	82	76	0	0.000	0.000	0.000	0.000	0.000	0.000	0.000	0.000	0.000	0.000	0.000	0.000	0.000	0.000	0.018	0.020	0.025	0.029	4.190	0.017	0.238	316	2384	100	178	9742	9920	218	10908	11126	Error	Error	-5.774	178	9742	218	10908	193496	4005259	0.527	10.052	0	0	0
1	2	12	"A68"	"A68"	13180	20880	100	614	659	351	53	390	390	412	205	49	51	25	0	10585	13580	10376	76	1807	1807	1857	567	30	88	81	0	0.000	0.000	0.000	0.000	0.000	0.000	0.000	0.000	0.000	0.000	0.000	0.000	0.000	0.000	0.026	0.023	0.027	0.031	3.927	0.022	0.384	316	2384	100	224	8778	9002	269	11773	12042	Error	Error	-5.292	224	8778	269	11773	208344	4291396	1.205	20.675	0	0	0
1	3	12	"A68"	"A68"	13480	20880	100	556	613	299	48	375	375	397	184	46	49	27	0	12301	14465	10361	71	1747	1747	1797	517	28	87	83	0	0.000	0.000	0.000	0.000	0.000	0.000	0.000	0.000	0.000	0.000	0.000	0.000	0.000	0.000	0.017	0.019	0.022	0.022	3.836	0.018	0.359	316	2384	100	181	10554	10735	238	12718	12956	Error	Error	-5.866	181	10554	238	12718	193568	4570984	1.174	24.503	0	0	0
1	4	12	"A69"	"A69"	13775	20880	100	702	723	357	49	378	378	399	179	44	64	44	0	20528	20895	14198	67	1782	1782	1903	1436	75	77	74	0	0.000	0.000	0.000	0.000	0.000	0.000	0.000	0.000	0.000	0.000	0.000	0.000	0.000	0.000	0.017	0.018	0.021	0.024	3.075	0.018	0.521	316	2384	100	324	18746	19070	345	19113	19458	Error	Error	-5.854	324	18746	345	19113	228507	6602688	1.810	13.226	0	0	0
1	5	12	"A69"	"A69"	14075	20880	100	784	867	1133	130	390	390	408	178	43	68	54	0	22732	23034	14899	64	1820	1820	1894	885	46	87	81	0	0.000	0.000	0.000	0.000	0.000	0.000	0.000	0.000	0.000	0.000	0.000	0.000	0.000	0.000	0.019	0.022	0.021	0.023	2.726	0.022	0.191	316	2384	100	394	20912	21306	477	21214	21691	Error	Error	-5.730	394	20912	477	21214	274063	7278842	2.579	23.887	0	0	0
1	6	12	"A69"	"A69"	14375	20880	100	717	766	341	44	403	403	427	189	44	67	41	0	17234	21980	14536	66	1909	1909	2021	1230	60	88	86	0	0.000	0.000	0.000	0.000	0.000	0.000	0.000	0.000	0.000	0.000	0.000	0.000	0.000	0.000	0.020	0.018	0.019	0.020	3.050	0.017	0.445	316	2384	100	314	15325	15639	363	20071	20434	Error	Error	-5.609	314	15325	363	20071	242115	6945728	1.794	16.227	0	0	0
1	7	12	"A70"	"A70"	14675	20880	100	674	710	315	44	409	409	434	213	49	55	31	0	16596	18523	12382	66	1895	1895	1951	582	29	90	82	0	0.000	0.000	0.000	0.000	0.000	0.000	0.000	0.000	0.000	0.000	0.000	0.000	0.000	0.000	0.018	0.018	0.020	0.021	3.268	0.017	0.316	316	2384	100	265	14701	14966	301	16628	16929	Error	Error	-5.794	265	14701	301	16628	224338	5853134	1.296	28.474	0	0	0
1	8	12	"A70"	"A70"	14975	20875	100	571	635	315	49	391	391	419	439	104	22	3	0	9658	14434	11852	82	1905	1905	2001	1072	53	81	79	0	0.000	0.000	0.000	0.000	0.000	0.000	0.000	0.000	0.000	0.000	0.000	0.000	0.000	0.000	0.023	0.019	0.025	0.029	4.479	0.018	0.438	316	2384	100	180	7753	7933	244	12529	12773	Error	Error	-5.429	180	7753	244	12529	200670	4561238	0.492	11.598	0	0	0
1	9	12	"A70"	"A70"	15275	20875	100	594	652	294	45	388	388	408	194	47	51	30	0	11574	15487	11608	74	1875	1875	1959	884	45	82	78	0	0.000	0.000	0.000	0.000	0.000	0.000	0.000	0.000	0.000	0.000	0.000	0.000	0.000	0.000	0.021	0.019	0.023	0.025	3.936	0.019	0.451	316	2384	100	206	9699	9905	264	13612	13876	Error	Error	-5.557	206	9699	264	13612	206068	4893937	1.258	15.303	0	0	0
1	10	12	"A71"	"A71"	15575	20875	100	737	773	370	47	392	392	413	208	50	66	40	0	28201	23425	13478	57	1916	1916	2008	895	44	88	85	0	0.000	0.000	0.000	0.000	0.000	0.000	0.000	0.000	0.000	0.000	0.000	0.000	0.000	0.000	0.013	0.018	0.017	0.020	2.964	0.017	0.363	316	2384	100	345	26285	26630	381	21509	21890	Error	Error	-6.251	345	26285	381	21509	244121	7402456	1.731	23.930	0	0	0
1	11	12	"A71"	"A71"	15875	20875	100	711	743	324	43	408	408	430	189	43	64	42	0	17766	19485	12386	63	1976	1976	2112	1291	61	85	82	0	0.000	0.000	0.000	0.000	0.000	0.000	0.000	0.000	0.000	0.000	0.000	0.000	0.000	0.000	0.019	0.019	0.022	0.023	3.058	0.018	0.463	316	2384	100	303	15790	16093	335	17509	17844	Error	Error	-5.704	303	15790	335	17509	234691	6157224	1.656	13.457	0	0	0
1	12	12	"A71"	"A71"	16175	20875	100	704	740	328	44	436	436	876	4264	486	0	0	0	18130	21085	12559	59	2007	2007	3093	6280	203	82	56	0	0.000	0.000	0.000	0.000	0.000	0.000	0.000	0.000	0.000	0.000	0.000	0.000	0.000	0.000	0.017	0.016	0.018	0.017	2.799	0.053	0.085	316	2384	100	268	16123	16391	304	19078	19382	Error	Error	-5.911	268	16123	304	19078	233922	6662950	-0.032	2.865	0	0	0
1	13	12	"A72"	"A72"	16475	20875	100	608	632	282	44	396	396	425	321	75	35	9	0	14642	14702	8572	58	1953	1953	2061	973	47	86	81	0	0.000	0.000	0.000	0.000	0.000	0.000	0.000	0.000	0.000	0.000	0.000	0.000	0.000	0.000	0.017	0.019	0.023	0.022	3.772	0.017	0.071	316	2384	100	212	12689	12901	236	12749	12985	Error	Error	-5.903	212	12689	236	12749	199670	4645767	0.645	12.992	0	0	0
1	14	12	"A72"	"A72"	16775	20875	100	710	713	249	34	438	438	465	245	52	53	19	0	14546	15184	8070	53	2057	2057	2176	789	36	92	86	0	0.000	0.000	0.000	0.000	0.000	0.000	0.000	0.000	0.000	0.000	0.000	0.000	0.000	0.000	0.022	0.021	0.023	0.022	2.833	0.018	0.223	316	2384	100	272	12489	12761	275	13127	13402	Error	Error	-5.521	272	12489	275	13127	225438	4798257	1.012	16.487	0	0	0
1	15	12	"A72"	"A72"	17075	20875	100	730	756	386	51	425	425	453	220	48	60	32	0	18256	18382	9527	51	2061	2061	2186	853	39	91	87	0	0.000	0.000	0.000	0.000	0.000	0.000	0.000	0.000	0.000	0.000	0.000	0.000	0.000	0.000	0.019	0.020	0.020	0.020	2.622	0.019	0.312	316	2384	100	305	16195	16500	331	16321	16652	Error	Error	-5.731	305	16195	331	16321	238739	5808555	1.377	18.987	0	0	0
1	16	12	"A73"	"A73"	17375	20875	100	495	525	217	41	430	430	452	201	44	26	10	0	4327	5906	4564	77	2051	2051	2081	645	30	84	72	0	0.000	0.000	0.000	0.000	0.000	0.000	0.000	0.000	0.000	0.000	0.000	0.000	0.000	0.000	0.029	0.025	0.049	0.058	4.260	0.021	0.059	316	2384	100	65	2276	2341	95	3855	3950	Error	Error	-5.130	65	2276	95	3855	165838	1866165	0.363	5.930	0	0	0
1	17	12	"A73"	"A73"	17675	20870	100	478	509	201	39	438	438	468	441	94	3	0	0	4000	5494	4558	82	2089	2089	2135	921	43	73	51	0	0.000	0.000	0.000	0.000	0.000	0.000	0.000	0.000	0.000	0.000	0.000	0.000	0.000	0.000	0.021	0.021	0.056	0.068	5.196	0.018	0.063	316	2384	100	40	1911	1951	71	3405	3476	Error	Error	-5.578	40	1911	71	3405	160737	1735967	0.093	3.647	0	0	0
1	18	12	"A73"	"A73"	17975	20870	100	546	571	244	42	447	447	471	188	39	34	12	0	4256	5795	4497	77	2166	2166	2186	399	18	87	79	0	0.000	0.000	0.000	0.000	0.000	0.000	0.000	0.000	0.000	0.000	0.000	0.000	0.000	0.000	0.047	0.034	0.053	0.054	4.217	0.030	0.145	316	2384	100	99	2090	2189	124	3629	3753	Error	Error	-4.400	99	2090	124	3629	180279	1831274	0.532	9.045	0	0	0
1	1	13	"A74"	"A74"	12880	21180	100	616	642	268	41	395	395	419	246	58	45	17	0	16101	15116	8144	53	1782	1782	1813	401	22	97	95	0	0.000	0.000	0.000	0.000	0.000	0.000	0.000	0.000	0.000	0.000	0.000	0.000	0.000	0.000	0.015	0.019	0.021	0.021	3.052	0.018	0.278	316	2384	100	221	14319	14540	247	13334	13581	Error	Error	-6.018	221	14319	247	13334	202761	4776603	0.907	33.175	0	0	0
1	2	13	"A74"	"A74"	13180	21180	100	684	694	284	40	388	388	410	203	49	61	34	0	17763	16821	8286	49	1761	1761	1798	380	21	98	97	0	0.000	0.000	0.000	0.000	0.000	0.000	0.000	0.000	0.000	0.000	0.000	0.000	0.000	0.000	0.018	0.020	0.021	0.019	2.720	0.019	0.290	316	2384	100	296	16002	16298	306	15060	15366	Error	Error	-5.757	296	16002	306	15060	219424	5315461	1.399	39.534	0	0	0
1	3	13	"A74"	"A74"	13480	21180	100	620	647	276	42	372	372	407	366	89	34	6	0	15919	16579	9015	54	1712	1712	1771	1092	61	93	88	0	0.000	0.000	0.000	0.000	0.000	0.000	0.000	0.000	0.000	0.000	0.000	0.000	0.000	0.000	0.017	0.018	0.021	0.020	2.810	0.017	0.308	316	2384	100	248	14207	14455	275	14867	15142	Error	Error	-5.840	248	14207	275	14867	204359	5238823	0.656	13.560	0	0	0
1	4	13	"A75"	"A75"	13780	21180	100	645	684	285	41	372	372	394	234	59	56	29	0	16151	17164	9680	56	1755	1755	1805	611	33	93	91	0	0.000	0.000	0.000	0.000	0.000	0.000	0.000	0.000	0.000	0.000	0.000	0.000	0.000	0.000	0.019	0.020	0.021	0.021	2.913	0.018	0.408	316	2384	100	273	14396	14669	312	15409	15721	Error	Error	-5.721	273	14396	312	15409	216254	5423678	1.239	25.137	0	0	0
1	5	13	"A75"	"A75"	14080	21180	100	668	698	268	38	397	397	415	179	43	62	37	0	14067	15787	8106	51	1845	1845	1889	448	23	99	96	0	0.000	0.000	0.000	0.000	0.000	0.000	0.000	0.000	0.000	0.000	0.000	0.000	0.000	0.000	0.022	0.022	0.024	0.021	2.597	0.020	0.332	316	2384	100	271	12222	12493	301	13942	14243	Error	Error	-5.495	271	12222	301	13942	220478	4988743	1.581	31.022	0	0	0
1	6	13	"A75"	"A75"	14380	21180	100	662	686	259	37	404	404	426	189	44	59	32	0	14353	14621	6466	44	1908	1908	1999	829	41	96	94	0	0.000	0.000	0.000	0.000	0.000	0.000	0.000	0.000	0.000	0.000	0.000	0.000	0.000	0.000	0.021	0.022	0.023	0.022	2.509	0.020	0.293	316	2384	100	258	12445	12703	282	12713	12995	Error	Error	-5.592	258	12445	282	12713	216843	4620228	1.376	15.226	0	0	0
1	7	13	"A76"	"A76"	14680	21180	100	600	626	255	40	385	385	406	191	47	52	25	0	15804	15630	8403	53	1862	1862	1908	803	42	92	87	0	0.000	0.000	0.000	0.000	0.000	0.000	0.000	0.000	0.000	0.000	0.000	0.000	0.000	0.000	0.015	0.018	0.020	0.019	3.260	0.016	0.262	316	2384	100	215	13942	14157	241	13768	14009	Error	Error	-6.019	215	13942	241	13768	197932	4938965	1.152	17.088	0	0	0
1	8	13	"A76"	"A76"	14980	21175	100	606	637	371	58	376	376	400	208	52	52	21	0	13899	15677	8482	54	1878	1878	1908	407	21	96	95	0	0.000	0.000	0.000	0.000	0.000	0.000	0.000	0.000	0.000	0.000	0.000	0.000	0.000	0.000	0.019	0.019	0.021	0.020	2.950	0.017	0.209	316	2384	100	230	12021	12251	261	13799	14060	Error	Error	-5.708	230	12021	261	13799	201262	4953864	1.139	33.830	0	0	0
1	9	13	"A76"	"A76"	15280	21175	100	666	679	265	39	392	392	411	180	43	63	36	0	16629	17149	8469	49	1913	1913	1942	396	20	97	96	0	0.000	0.000	0.000	0.000	0.000	0.000	0.000	0.000	0.000	0.000	0.000	0.000	0.000	0.000	0.019	0.019	0.021	0.017	2.909	0.018	0.343	316	2384	100	274	14716	14990	287	15236	15523	Error	Error	-5.747	274	14716	287	15236	214633	5418990	1.489	38.402	0	0	0
1	10	13	"A77"	"A77"	15580	21175	100	895	954	460	48	386	386	403	173	42	77	62	0	15811	14625	7645	52	1889	1889	1970	655	33	90	86	0	0.000	0.000	0.000	0.000	0.000	0.000	0.000	0.000	0.000	0.000	0.000	0.000	0.000	0.000	0.037	0.045	0.046	0.045	2.882	0.044	0.598	316	2384	100	509	13922	14431	568	12736	13304	Error	Error	-4.774	509	13922	568	12736	301593	4621424	3.185	19.321	0	0	0
1	11	13	"A77"	"A77"	15880	21175	100	1020	1036	474	45	391	391	413	221	53	77	62	0	16187	16146	7032	43	1915	1915	2010	684	34	97	95	0	0.000	0.000	0.000	0.000	0.000	0.000	0.000	0.000	0.000	0.000	0.000	0.000	0.000	0.000	0.044	0.045	0.047	0.041	2.293	0.044	0.534	316	2384	100	629	14272	14901	645	14231	14876	Error	Error	-4.504	629	14272	645	14231	327300	5102192	2.819	20.667	0	0	0
1	12	13	"A77"	"A77"	16180	21175	100	1009	1066	544	51	427	427	581	2271	390	0	0	0	14004	14144	5883	41	2016	2016	2226	2233	100	91	90	0	0.000	0.000	0.000	0.000	0.000	0.000	0.000	0.000	0.000	0.000	0.000	0.000	0.000	0.000	0.049	0.053	0.051	0.046	2.685	0.048	0.465	316	2384	100	582	11988	12570	639	12128	12767	Error	Error	-4.364	582	11988	639	12128	336741	4469576	0.214	5.337	0	0	0
1	13	13	"A78"	"A78"	16480	21175	100	681	689	314	45	410	410	447	630	140	9	0	0	16967	15582	8404	53	1984	1984	2082	993	47	87	82	0	0.000	0.000	0.000	0.000	0.000	0.000	0.000	0.000	0.000	0.000	0.000	0.000	0.000	0.000	0.018	0.021	0.023	0.025	3.561	0.019	0.026	316	2384	100	271	14983	15254	279	13598	13877	Error	Error	-5.789	271	14983	279	13598	217881	4924050	0.384	13.595	0	0	0
1	14	13	"A78"	"A78"	16780	21175	100	700	717	263	36	435	435	572	2349	410	0	0	0	15935	16866	7636	45	2113	2113	2429	2934	120	94	89	0	0.000	0.000	0.000	0.000	0.000	0.000	0.000	0.000	0.000	0.000	0.000	0.000	0.000	0.000	0.019	0.019	0.021	0.018	2.474	0.017	0.170	316	2384	100	265	13822	14087	282	14753	15035	Error	Error	-5.705	265	13822	282	14753	226637	5329601	0.062	4.921	0	0	0
1	15	13	"A78"	"A78"	17080	21175	100	697	728	274	37	435	435	460	226	49	55	25	0	16865	17703	8070	45	2071	2071	2167	872	40	98	93	0	0.000	0.000	0.000	0.000	0.000	0.000	0.000	0.000	0.000	0.000	0.000	0.000	0.000	0.000	0.018	0.019	0.019	0.017	2.627	0.017	0.220	316	2384	100	262	14794	15056	293	15632	15925	Error	Error	-5.819	262	14794	293	15632	229901	5594004	1.186	17.817	0	0	0
1	16	13	"A79"	"A79"	17380	21175	100	713	746	397	53	421	421	449	229	51	57	31	0	16052	17618	10199	57	2060	2060	2116	520	24	95	91	0	0.000	0.000	0.000	0.000	0.000	0.000	0.000	0.000	0.000	0.000	0.000	0.000	0.000	0.000	0.021	0.021	0.022	0.022	2.697	0.019	0.307	316	2384	100	292	13992	14284	325	15558	15883	Error	Error	-5.582	292	13992	325	15558	235680	5567344	1.297	29.812	0	0	0
1	17	13	"A79"	"A79"	17680	21170	100	646	689	319	46	449	449	477	331	69	32	7	0	12635	14976	9340	62	2135	2135	2237	1202	53	92	89	0	0.000	0.000	0.000	0.000	0.000	0.000	0.000	0.000	0.000	0.000	0.000	0.000	0.000	0.000	0.019	0.019	0.021	0.020	2.838	0.022	0.166	316	2384	100	197	10500	10697	240	12841	13081	Error	Error	-5.736	197	10500	240	12841	217715	4732560	0.640	10.598	0	0	0
1	18	13	"A79"	"A79"	17980	21170	100	668	698	288	41	442	442	465	219	47	51	25	0	12607	15155	8793	58	2190	2190	2261	874	38	97	95	0	0.000	0.000	0.000	0.000	0.000	0.000	0.000	0.000	0.000	0.000	0.000	0.000	0.000	0.000	0.022	0.020	0.022	0.021	3.022	0.019	0.249	316	2384	100	226	10417	10643	256	12965	13221	Error	Error	-5.526	226	10417	256	12965	220616	4788837	1.064	14.753	0	0	0
1	1	14	"A80"	"A80"	12885	21480	100	578	605	265	43	382	382	407	203	49	49	22	0	10171	12658	8989	71	1807	1807	1870	825	44	83	77	0	0.000	0.000	0.000	0.000	0.000	0.000	0.000	0.000	0.000	0.000	0.000	0.000	0.000	0.000	0.023	0.021	0.025	0.030	3.607	0.018	0.207	316	2384	100	196	8364	8560	223	10851	11074	Error	Error	-5.415	196	8364	223	10851	191331	3999955	0.975	13.076	0	0	0
1	2	14	"A80"	"A80"	13185	21480	100	571	660	430	65	377	377	401	257	64	43	19	0	11718	14230	9451	66	1741	1741	1810	764	42	90	85	0	0.000	0.000	0.000	0.000	0.000	0.000	0.000	0.000	0.000	0.000	0.000	0.000	0.000	0.000	0.019	0.023	0.025	0.023	3.180	0.029	0.327	316	2384	100	194	9977	10171	283	12489	12772	Error	Error	-5.684	194	9977	283	12489	208557	4496561	1.008	16.257	0	0	0
1	3	14	"A80"	"A80"	13485	21480	100	584	673	640	95	376	376	397	193	48	52	27	0	12402	13027	7904	60	1721	1721	1798	729	40	88	84	0	0.000	0.000	0.000	0.000	0.000	0.000	0.000	0.000	0.000	0.000	0.000	0.000	0.000	0.000	0.019	0.026	0.025	0.028	3.974	0.025	0.188	316	2384	100	208	10681	10889	297	11306	11603	Error	Error	-5.682	208	10681	297	11306	212824	4116432	1.430	15.403	0	0	0
1	4	14	"A81"	"A81"	13785	21480	100	651	693	289	41	375	375	400	220	55	60	31	0	16793	17461	10855	62	1800	1800	1865	863	46	88	83	0	0.000	0.000	0.000	0.000	0.000	0.000	0.000	0.000	0.000	0.000	0.000	0.000	0.000	0.000	0.018	0.020	0.023	0.024	3.346	0.018	0.324	316	2384	100	276	14993	15269	318	15661	15979	Error	Error	-5.763	276	14993	318	15661	218844	5517736	1.332	18.072	0	0	0
1	5	14	"A81"	"A81"	14085	21480	100	639	686	286	41	399	399	421	240	57	50	22	0	14931	16718	10174	60	1881	1881	1925	534	27	93	89	0	0.000	0.000	0.000	0.000	0.000	0.000	0.000	0.000	0.000	0.000	0.000	0.000	0.000	0.000	0.018	0.019	0.021	0.022	3.850	0.017	0.218	316	2384	100	240	13050	13290	287	14837	15124	Error	Error	-5.765	240	13050	287	14837	216813	5282752	1.104	27.702	0	0	0
1	6	14	"A81"	"A81"	14385	21480	100	653	687	273	39	397	397	424	200	47	58	31	0	16647	17537	10285	58	1928	1928	1975	698	35	90	86	0	0.000	0.000	0.000	0.000	0.000	0.000	0.000	0.000	0.000	0.000	0.000	0.000	0.000	0.000	0.017	0.019	0.020	0.021	3.542	0.017	0.365	316	2384	100	256	14719	14975	290	15609	15899	Error	Error	-5.845	256	14719	290	15609	217080	5541795	1.315	22.295	0	0	0
1	7	14	"A82"	"A82"	14685	21480	100	637	670	285	42	384	384	408	195	47	57	34	0	14771	16666	10223	61	1902	1902	1932	423	21	94	91	0	0.000	0.000	0.000	0.000	0.000	0.000	0.000	0.000	0.000	0.000	0.000	0.000	0.000	0.000	0.020	0.019	0.021	0.022	2.985	0.019	0.427	316	2384	100	253	12869	13122	286	14764	15050	Error	Error	-5.669	253	12869	286	14764	211651	5266504	1.344	34.832	0	0	0
1	8	14	"A82"	"A82"	14985	21475	100	623	676	286	42	390	390	411	185	45	55	35	0	13606	16039	10092	62	1889	1889	1976	825	41	91	88	0	0.000	0.000	0.000	0.000	0.000	0.000	0.000	0.000	0.000	0.000	0.000	0.000	0.000	0.000	0.020	0.020	0.023	0.023	3.030	0.018	0.373	316	2384	100	233	11717	11950	286	14150	14436	Error	Error	-5.652	233	11717	286	14150	213529	5068411	1.432	17.046	0	0	0
1	9	14	"A82"	"A82"	15285	21475	100	633	671	274	40	387	387	420	258	61	48	19	0	13702	15911	9621	60	1935	1935	2010	757	37	91	86	0	0.000	0.000	0.000	0.000	0.000	0.000	0.000	0.000	0.000	0.000	0.000	0.000	0.000	0.000	0.021	0.020	0.023	0.023	2.813	0.018	0.348	316	2384	100	246	11767	12013	284	13976	14260	Error	Error	-5.580	246	11767	284	13976	212188	5027837	0.973	18.363	0	0	0
1	10	14	"A83"	"A83"	15585	21475	100	608	636	277	43	383	383	403	217	53	51	23	0	17240	16122	8591	53	1915	1915	1976	618	31	90	85	0	0.000	0.000	0.000	0.000	0.000	0.000	0.000	0.000	0.000	0.000	0.000	0.000	0.000	0.000	0.015	0.018	0.021	0.020	2.794	0.018	0.228	316	2384	100	225	15325	15550	253	14207	14460	Error	Error	-6.090	225	15325	253	14207	201012	5094522	1.074	22.890	0	0	0
1	11	14	"A83"	"A83"	15880	21475	100	644	674	273	40	380	380	402	188	46	62	38	0	16379	16125	8427	52	1919	1919	2007	770	38	93	88	0	0.000	0.000	0.000	0.000	0.000	0.000	0.000	0.000	0.000	0.000	0.000	0.000	0.000	0.000	0.018	0.021	0.021	0.021	2.971	0.019	0.351	316	2384	100	264	14460	14724	294	14206	14500	Error	Error	-5.775	264	14460	294	14206	212873	5095353	1.447	18.335	0	0	0
1	12	14	"A83"	"A83"	16180	21475	100	651	698	324	46	392	392	426	228	53	52	25	0	13569	15066	8122	53	1973	1973	2077	826	39	93	88	0	0.000	0.000	0.000	0.000	0.000	0.000	0.000	0.000	0.000	0.000	0.000	0.000	0.000	0.000	0.022	0.023	0.024	0.023	2.935	0.021	0.243	316	2384	100	259	11596	11855	306	13093	13399	Error	Error	-5.485	259	11596	306	13093	220462	4760844	1.193	15.725	0	0	0
1	13	14	"A84"	"A84"	16480	21475	100	620	656	273	41	400	400	425	206	48	52	27	0	15184	15171	7940	52	1993	1993	2056	589	28	94	87	0	0.000	0.000	0.000	0.000	0.000	0.000	0.000	0.000	0.000	0.000	0.000	0.000	0.000	0.000	0.017	0.019	0.022	0.021	3.471	0.018	0.235	316	2384	100	220	13191	13411	256	13178	13434	Error	Error	-5.906	220	13191	256	13178	207384	4794033	1.121	22.267	0	0	0
1	14	14	"A84"	"A84"	16780	21475	100	612	673	392	58	397	397	423	203	47	51	27	0	14326	14486	7128	49	2026	2026	2124	1064	50	93	90	0	0.000	0.000	0.000	0.000	0.000	0.000	0.000	0.000	0.000	0.000	0.000	0.000	0.000	0.000	0.017	0.022	0.023	0.022	2.801	0.019	0.197	316	2384	100	215	12300	12515	276	12460	12736	Error	Error	-5.838	215	12300	276	12460	212768	4577435	1.232	11.618	0	0	0
1	15	14	"A84"	"A84"	17080	21475	100	675	685	248	36	422	422	449	268	59	46	14	0	14499	15086	7790	51	2065	2065	2206	1063	48	91	88	0	0.000	0.000	0.000	0.000	0.000	0.000	0.000	0.000	0.000	0.000	0.000	0.000	0.000	0.000	0.020	0.020	0.023	0.023	2.944	0.017	0.128	316	2384	100	253	12434	12687	263	13021	13284	Error	Error	-5.619	253	12434	263	13021	216593	4767272	0.881	12.117	0	0	0
1	16	14	"A85"	"A85"	17380	21475	100	684	713	266	37	430	430	454	246	54	50	22	0	17229	16155	8645	53	2115	2115	2148	453	21	95	89	0	0.000	0.000	0.000	0.000	0.000	0.000	0.000	0.000	0.000	0.000	0.000	0.000	0.000	0.000	0.017	0.020	0.022	0.024	3.358	0.018	0.326	316	2384	100	254	15114	15368	283	14040	14323	Error	Error	-5.895	254	15114	283	14040	225255	5105089	1.053	30.921	0	0	0
1	17	14	"A85"	"A85"	17680	21470	100	643	663	258	38	432	432	458	283	61	40	9	0	10972	13170	7973	60	2148	2148	2225	743	33	93	89	0	0.000	0.000	0.000	0.000	0.000	0.000	0.000	0.000	0.000	0.000	0.000	0.000	0.000	0.000	0.024	0.021	0.024	0.026	3.694	0.020	0.263	316	2384	100	211	8824	9035	231	11022	11253	Error	Error	-5.386	211	8824	231	11022	209524	4161820	0.724	14.731	0	0	0
1	18	14	"A85"	"A85"	17980	21470	100	716	744	358	48	437	437	467	295	63	47	13	0	12246	15297	9293	60	2240	2240	2329	1053	45	94	92	0	0.000	0.000	0.000	0.000	0.000	0.000	0.000	0.000	0.000	0.000	0.000	0.000	0.000	0.000	0.028	0.024	0.024	0.023	3.213	0.023	0.171	316	2384	100	279	10006	10285	307	13057	13364	Error	Error	-5.164	279	10006	307	13057	235113	4833923	0.939	12.315	0	0	0
1	1	15	"A86"	"A86"	12890	21780	100	623	667	285	42	393	393	415	194	46	55	31	0	12117	12783	7362	57	1819	1819	1888	1019	53	89	83	0	0.000	0.000	0.000	0.000	0.000	0.000	0.000	0.000	0.000	0.000	0.000	0.000	0.000	0.000	0.022	0.025	0.029	0.029	3.552	0.022	0.321	316	2384	100	230	10298	10528	274	10964	11238	Error	Error	-5.485	230	10298	274	10964	210798	4039561	1.299	10.692	0	0	0
1	2	15	"A86"	"A86"	13185	21780	100	587	621	239	38	380	380	440	962	218	0	0	0	11350	13466	8130	60	1736	1736	1874	2173	115	88	79	0	0.000	0.000	0.000	0.000	0.000	0.000	0.000	0.000	0.000	0.000	0.000	0.000	0.000	0.000	0.022	0.021	0.024	0.022	3.063	0.018	0.242	316	2384	100	207	9614	9821	241	11730	11971	Error	Error	-5.537	207	9614	241	11730	196313	4255197	0.188	5.335	0	0	0
1	3	15	"A86"	"A86"	13485	21780	100	610	653	290	44	386	386	408	182	44	57	32	0	13158	14155	8118	57	1789	1789	1813	334	18	96	93	0	0.000	0.000	0.000	0.000	0.000	0.000	0.000	0.000	0.000	0.000	0.000	0.000	0.000	0.000	0.020	0.022	0.025	0.023	3.192	0.020	0.325	316	2384	100	224	11369	11593	267	12366	12633	Error	Error	-5.665	224	11369	267	12366	206402	4473029	1.346	36.952	0	0	0
1	4	15	"A87"	"A87"	13785	21780	100	613	657	335	50	389	389	407	182	44	57	29	0	11562	12369	7831	63	1813	1813	1864	607	32	88	85	0	0.000	0.000	0.000	0.000	0.000	0.000	0.000	0.000	0.000	0.000	0.000	0.000	0.000	0.000	0.023	0.025	0.027	0.030	3.632	0.021	0.247	316	2384	100	224	9749	9973	268	10556	10824	Error	Error	-5.444	224	9749	268	10556	207702	3908479	1.374	17.306	0	0	0
1	5	15	"A87"	"A87"	14085	21780	100	617	646	266	41	412	412	449	369	82	28	3	0	12277	13101	7990	60	1904	1904	1954	641	32	91	87	0	0.000	0.000	0.000	0.000	0.000	0.000	0.000	0.000	0.000	0.000	0.000	0.000	0.000	0.000	0.020	0.021	0.026	0.028	2.914	0.019	0.168	316	2384	100	205	10373	10578	234	11197	11431	Error	Error	-5.661	205	10373	234	11197	204277	4139942	0.534	17.390	0	0	0
1	6	15	"A87"	"A87"	14385	21780	100	627	645	269	41	391	391	415	184	44	56	31	0	13190	14210	8144	57	1883	1883	1921	395	20	97	94	0	0.000	0.000	0.000	0.000	0.000	0.000	0.000	0.000	0.000	0.000	0.000	0.000	0.000	0.000	0.021	0.021	0.025	0.022	2.782	0.018	0.284	316	2384	100	236	11307	11543	254	12327	12581	Error	Error	-5.582	236	11307	254	12327	203709	4490302	1.250	31.111	0	0	0
1	7	15	"A88"	"A88"	14685	21780	100	625	645	267	41	383	383	401	174	43	60	34	0	14919	14828	9264	62	1883	1883	1962	962	49	84	80	0	0.000	0.000	0.000	0.000	0.000	0.000	0.000	0.000	0.000	0.000	0.000	0.000	0.000	0.000	0.019	0.020	0.022	0.026	3.513	0.018	0.347	316	2384	100	242	13036	13278	262	12945	13207	Error	Error	-5.751	242	13036	262	12945	203968	4685738	1.402	13.374	0	0	0
1	8	15	"A88"	"A88"	14985	21775	100	663	685	262	38	384	384	407	172	42	65	39	0	14194	15537	7738	49	1906	1906	1963	1151	58	93	91	0	0.000	0.000	0.000	0.000	0.000	0.000	0.000	0.000	0.000	0.000	0.000	0.000	0.000	0.000	0.023	0.022	0.022	0.023	2.504	0.020	0.237	316	2384	100	279	12288	12567	301	13631	13932	Error	Error	-5.461	279	12288	301	13631	216325	4909634	1.616	11.793	0	0	0
1	9	15	"A88"	"A88"	15285	21775	100	630	668	280	41	378	378	394	167	42	63	39	0	16033	16151	7772	48	1893	1893	1923	445	23	97	95	0	0.000	0.000	0.000	0.000	0.000	0.000	0.000	0.000	0.000	0.000	0.000	0.000	0.000	0.000	0.018	0.020	0.021	0.020	2.738	0.020	0.377	316	2384	100	252	14140	14392	290	14258	14548	Error	Error	-5.810	252	14140	290	14258	211022	5103713	1.641	31.973	0	0	0
1	10	15	"A89"	"A89"	15585	21775	100	695	705	297	42	394	394	418	197	47	60	36	0	16059	17181	10193	59	1925	1925	1957	397	20	95	92	0	0.000	0.000	0.000	0.000	0.000	0.000	0.000	0.000	0.000	0.000	0.000	0.000	0.000	0.000	0.021	0.020	0.021	0.023	3.058	0.018	0.377	316	2384	100	301	14134	14435	311	15256	15567	Error	Error	-5.553	301	14134	311	15256	222753	5429324	1.457	38.348	0	0	0
1	11	15	"A89"	"A89"	15885	21775	100	671	699	286	40	396	396	417	196	47	61	35	0	16324	16498	8674	52	1929	1929	1962	421	21	98	94	0	0.000	0.000	0.000	0.000	0.000	0.000	0.000	0.000	0.000	0.000	0.000	0.000	0.000	0.000	0.019	0.021	0.022	0.021	2.861	0.020	0.323	316	2384	100	275	14395	14670	303	14569	14872	Error	Error	-5.710	275	14395	303	14569	220759	5213212	1.439	34.527	0	0	0
1	12	15	"A89"	"A89"	16185	21775	100	675	705	327	46	391	391	416	202	48	61	38	0	14497	17172	9972	58	1937	1937	1967	377	19	98	96	0	0.000	0.000	0.000	0.000	0.000	0.000	0.000	0.000	0.000	0.000	0.000	0.000	0.000	0.000	0.023	0.021	0.024	0.022	2.659	0.019	0.339	316	2384	100	284	12560	12844	314	15235	15549	Error	Error	-5.467	284	12560	314	15235	222694	5426371	1.431	40.332	0	0	0
1	13	15	"A90"	"A90"	16485	21775	100	635	660	261	39	410	410	438	415	94	22	3	0	14295	13789	6827	49	1997	1997	2043	551	26	93	89	0	0.000	0.000	0.000	0.000	0.000	0.000	0.000	0.000	0.000	0.000	0.000	0.000	0.000	0.000	0.018	0.021	0.023	0.022	3.397	0.020	0.049	316	2384	100	225	12298	12523	250	11792	12042	Error	Error	-5.772	225	12298	250	11792	208560	4357214	0.535	21.318	0	0	0
1	14	15	"A90"	"A90"	16785	21775	100	654	676	250	36	403	403	428	198	46	56	29	0	13454	14501	6633	45	1995	1995	2070	635	30	98	96	0	0.000	0.000	0.000	0.000	0.000	0.000	0.000	0.000	0.000	0.000	0.000	0.000	0.000	0.000	0.022	0.022	0.025	0.020	2.983	0.019	0.270	316	2384	100	251	11459	11710	273	12506	12779	Error	Error	-5.513	251	11459	273	12506	213749	4582389	1.253	19.576	0	0	0
1	15	15	"A90"	"A90"	17085	21775	100	657	687	275	40	419	419	442	215	48	52	25	0	14715	14942	6543	43	2063	2063	2118	665	31	98	95	0	0.000	0.000	0.000	0.000	0.000	0.000	0.000	0.000	0.000	0.000	0.000	0.000	0.000	0.000	0.019	0.021	0.022	0.020	2.713	0.020	0.304	316	2384	100	238	12652	12890	268	12879	13147	Error	Error	-5.732	238	12652	268	12879	217084	4721632	1.140	19.284	0	0	0
1	16	15	"A91"	"A91"	17385	21775	100	669	697	278	39	430	430	500	1426	285	0	0	0	14412	15423	8434	54	2117	2117	2222	1910	85	88	83	0	0.000	0.000	0.000	0.000	0.000	0.000	0.000	0.000	0.000	0.000	0.000	0.000	0.000	0.000	0.019	0.020	0.022	0.022	3.163	0.091	0.114	316	2384	100	239	12295	12534	267	13306	13573	Error	Error	-5.685	239	12295	267	13306	220130	4873697	0.138	6.912	0	0	0
1	17	15	"A91"	"A91"	17685	21770	100	437	467	202	43	437	437	459	255	55	13	1	0	2080	2113	383	18	2130	2130	2147	370	17	15	4	0	0.000	0.000	0.000	0.000	0.000	0.000	0.000	0.000	0.000	0.000	0.000	0.000	0.000	0.000	0.000	-1.765	0.513	0.487	4.312	0.287	0.020	316	2384	100	0	-50	-50	30	-17	13	Error	Error	Error	0	-50	30	-17	147700	667789	0.031	-0.092	0	0	0
1	18	15	"A91"	"A91"	17985	21770	100	440	462	215	46	447	447	482	897	186	0	0	0	2168	2167	347	16	2178	2178	2210	446	20	8	1	0	0.000	0.000	0.000	0.000	0.000	0.000	0.000	0.000	0.000	0.000	0.000	0.000	0.000	0.000	0.700	-1.364	0.500	0.532	4.294	0.020	0.001	316	2384	100	-7	-10	-17	15	-11	4	Error	Error	-0.515	-7	-10	15	-11	146089	684622	-0.022	-0.096	0	0	0
1	1	16	"A92"	"A92"	12890	22080	100	561	595	257	43	390	390	423	307	72	31	7	0	8213	11075	8200	74	1837	1837	1917	745	38	80	77	0	0.000	0.000	0.000	0.000	0.000	0.000	0.000	0.000	0.000	0.000	0.000	0.000	0.000	0.000	0.027	0.022	0.026	0.036	4.838	0.020	0.201	316	2384	100	171	6376	6547	205	9238	9443	Error	Error	-5.221	171	6376	205	9238	188080	3499742	0.560	12.293	0	0	0
1	2	16	"A92"	"A92"	13190	22080	100	563	610	285	46	400	400	441	446	101	16	2	0	8409	11097	7934	71	1839	1839	1939	1809	93	82	66	0	0.000	0.000	0.000	0.000	0.000	0.000	0.000	0.000	0.000	0.000	0.000	0.000	0.000	0.000	0.025	0.023	0.026	0.028	3.428	0.021	0.297	316	2384	100	163	6570	6733	210	9258	9468	Error	Error	-5.333	163	6570	210	9258	192890	3506649	0.379	5.062	0	0	0
1	3	16	"A92"	"A92"	13490	22080	100	601	628	259	41	400	400	425	249	58	40	14	0	9533	13091	9679	73	1867	1867	1911	478	25	90	85	0	0.000	0.000	0.000	0.000	0.000	0.000	0.000	0.000	0.000	0.000	0.000	0.000	0.000	0.000	0.026	0.020	0.023	0.025	3.467	0.018	0.324	316	2384	100	201	7666	7867	228	11224	11452	Error	Error	-5.253	201	7666	228	11224	198573	4136608	0.815	23.389	0	0	0
1	4	16	"A93"	"A93"	13790	22080	100	631	774	1468	189	387	387	410	188	45	59	31	0	11382	14619	10704	73	1835	1835	1866	452	24	92	85	0	0.000	0.000	0.000	0.000	0.000	0.000	0.000	0.000	0.000	0.000	0.000	0.000	0.000	0.000	0.026	0.030	0.026	0.030	3.490	0.039	0.155	316	2384	100	244	9547	9791	387	12784	13171	Error	Error	-5.290	244	9547	387	12784	244447	4619757	1.936	28.215	0	0	0
1	5	16	"A93"	"A93"	14090	22080	100	635	647	259	40	410	410	431	201	46	52	21	0	11892	14313	8443	58	1947	1947	1999	549	27	94	90	0	0.000	0.000	0.000	0.000	0.000	0.000	0.000	0.000	0.000	0.000	0.000	0.000	0.000	0.000	0.023	0.019	0.022	0.021	3.424	0.018	0.307	316	2384	100	225	9945	10170	237	12366	12603	Error	Error	-5.466	225	9945	237	12366	204556	4522874	1.075	22.430	0	0	0
1	6	16	"A93"	"A93"	14390	22080	100	596	630	278	44	396	396	418	187	44	52	26	0	9981	13564	9242	68	1937	1937	1974	483	24	95	93	0	0.000	0.000	0.000	0.000	0.000	0.000	0.000	0.000	0.000	0.000	0.000	0.000	0.000	0.000	0.025	0.020	0.025	0.025	2.650	0.019	0.294	316	2384	100	200	8044	8244	234	11627	11861	Error	Error	-5.330	200	8044	234	11627	199158	4286356	1.134	23.996	0	0	0
1	7	16	"A94"	"A94"	14690	22080	100	651	690	300	43	387	387	411	237	57	52	24	0	16304	17690	9758	55	1906	1906	1943	617	31	95	91	0	0.000	0.000	0.000	0.000	0.000	0.000	0.000	0.000	0.000	0.000	0.000	0.000	0.000	0.000	0.018	0.019	0.021	0.019	2.439	0.019	0.374	316	2384	100	264	14398	14662	303	15784	16087	Error	Error	-5.769	264	14398	303	15784	218071	5590079	1.177	25.522	0	0	0
1	8	16	"A94"	"A94"	14990	22075	100	631	650	274	42	392	392	421	261	61	46	15	0	13396	16948	10862	64	1936	1936	2009	728	36	91	88	0	0.000	0.000	0.000	0.000	0.000	0.000	0.000	0.000	0.000	0.000	0.000	0.000	0.000	0.000	0.021	0.017	0.019	0.020	3.290	0.015	0.169	316	2384	100	239	11460	11699	258	15012	15270	Error	Error	-5.583	239	11460	258	15012	205249	5355474	0.877	20.521	0	0	0
1	9	16	"A94"	"A94"	15290	22075	100	693	710	298	41	393	393	421	245	58	57	22	0	15204	18940	12234	64	1940	1940	2019	657	32	94	89	0	0.000	0.000	0.000	0.000	0.000	0.000	0.000	0.000	0.000	0.000	0.000	0.000	0.000	0.000	0.023	0.019	0.021	0.022	3.147	0.016	0.215	316	2384	100	300	13264	13564	317	17000	17317	Error	Error	-5.466	300	13264	317	17000	224383	5985120	1.180	25.755	0	0	0
1	10	16	"A95"	"A95"	15590	22075	100	729	751	377	50	400	400	427	258	60	59	26	0	20922	19810	11415	57	1981	1981	2085	843	40	90	85	0	0.000	0.000	0.000	0.000	0.000	0.000	0.000	0.000	0.000	0.000	0.000	0.000	0.000	0.000	0.017	0.020	0.021	0.021	2.846	0.018	0.371	316	2384	100	329	18941	19270	351	17829	18180	Error	Error	-5.847	329	18941	351	17829	237241	6260041	1.256	21.026	0	0	0
1	11	16	"A95"	"A95"	15890	22075	100	740	761	332	43	389	389	426	332	77	53	17	0	20063	19659	10704	54	1970	1970	2065	823	39	92	90	0	0.000	0.000	0.000	0.000	0.000	0.000	0.000	0.000	0.000	0.000	0.000	0.000	0.000	0.000	0.019	0.021	0.021	0.022	2.912	0.018	0.140	316	2384	100	351	18093	18444	372	17689	18061	Error	Error	-5.688	351	18093	372	17689	240464	6212146	1.009	21.378	0	0	0
1	12	16	"A95"	"A95"	16190	22075	100	717	738	279	37	401	401	427	243	56	61	29	0	17828	20112	11507	57	1984	1984	2134	1208	56	93	92	0	0.000	0.000	0.000	0.000	0.000	0.000	0.000	0.000	0.000	0.000	0.000	0.000	0.000	0.000	0.020	0.019	0.021	0.021	2.443	0.016	0.268	316	2384	100	316	15844	16160	337	18128	18465	Error	Error	-5.648	316	15844	337	18128	233239	6355547	1.280	14.882	0	0	0
1	13	16	"A96"	"A96"	16490	22075	100	679	716	291	40	408	408	449	731	162	7	0	0	19895	17826	8519	47	1994	1994	2081	1455	69	87	85	0	0.000	0.000	0.000	0.000	0.000	0.000	0.000	0.000	0.000	0.000	0.000	0.000	0.000	0.000	0.015	0.019	0.020	0.021	2.811	0.019	0.360	316	2384	100	271	17901	18172	308	15832	16140	Error	Error	-6.046	271	17901	308	15832	226162	5632981	0.365	10.821	0	0	0
1	14	16	"A96"	"A96"	16790	22075	100	699	719	261	36	395	395	422	210	49	63	34	0	19632	17619	7379	41	2009	2009	2045	426	20	99	97	0	0.000	0.000	0.000	0.000	0.000	0.000	0.000	0.000	0.000	0.000	0.000	0.000	0.000	0.000	0.017	0.021	0.022	0.020	2.434	0.019	0.267	316	2384	100	304	17623	17927	324	15610	15934	Error	Error	-5.857	304	17623	324	15610	227346	5567503	1.414	36.559	0	0	0
1	15	16	"A96"	"A96"	17090	22075	100	805	836	450	53	446	446	705	2577	365	0	0	0	20662	18383	7299	39	2182	2182	2691	4676	173	90	78	0	0.000	0.000	0.000	0.000	0.000	0.000	0.000	0.000	0.000	0.000	0.000	0.000	0.000	0.000	0.019	0.024	0.024	0.023	2.470	0.024	0.139	316	2384	100	359	18480	18839	390	16201	16591	Error	Error	-5.686	359	18480	390	16201	264031	5809162	0.051	3.356	0	0	0
1	16	16	"A97"	"A97"	17390	22070	100	805	826	292	35	426	426	454	249	54	67	36	0	22855	20738	9846	47	2121	2121	2180	766	35	93	90	0	0.000	0.000	0.000	0.000	0.000	0.000	0.000	0.000	0.000	0.000	0.000	0.000	0.000	0.000	0.018	0.021	0.022	0.023	2.665	0.021	0.321	316	2384	100	379	20734	21113	400	18617	19017	Error	Error	-5.774	379	20734	400	18617	260875	6553158	1.494	24.227	0	0	0
1	17	16	"A97"	"A97"	17690	22070	100	750	762	304	39	445	445	471	344	73	44	12	0	20598	18217	9544	52	2156	2156	2245	721	32	92	88	0	0.000	0.000	0.000	0.000	0.000	0.000	0.000	0.000	0.000	0.000	0.000	0.000	0.000	0.000	0.017	0.020	0.021	0.022	2.663	0.020	0.408	316	2384	100	305	18442	18747	317	16061	16378	Error	Error	-5.918	305	18442	317	16061	240710	5756481	0.846	22.153	0	0	0
1	18	16	"A97"	"A97"	17985	22070	100	736	757	297	39	453	453	478	247	51	53	25	0	16575	16712	9892	59	2239	2239	2415	1906	78	87	83	0	0.000	0.000	0.000	0.000	0.000	0.000	0.000	0.000	0.000	0.000	0.000	0.000	0.000	0.000	0.020	0.021	0.024	0.024	3.411	0.019	0.229	316	2384	100	283	14336	14619	304	14473	14777	Error	Error	-5.663	283	14336	304	14473	239266	5281038	1.130	7.501	0	0	0
1	1	17	"A98"	"A98"	12895	22380	100	452	495	234	47	408	408	459	469	102	7	0	0	3397	4005	2405	60	1907	1907	2013	1283	63	54	27	0	0.000	0.000	0.000	0.000	0.000	0.000	0.000	0.000	0.000	0.000	0.000	0.000	0.000	0.000	0.030	0.041	0.081	0.085	4.986	0.104	0.141	316	2384	100	44	1490	1534	87	2098	2185	Error	Error	-5.082	44	1490	87	2098	156266	1265734	0.077	1.553	0	0	0
1	2	17	"A98"	"A98"	13195	22380	100	422	463	202	43	410	410	507	576	113	2	0	0	3461	4291	2748	64	1870	1870	2119	1766	83	45	17	0	0.000	0.000	0.000	0.000	0.000	0.000	0.000	0.000	0.000	0.000	0.000	0.000	0.000	0.000	0.008	0.022	0.076	0.074	4.057	0.022	0.031	316	2384	100	12	1591	1603	53	2421	2474	Error	Error	-7.051	12	1591	53	2421	146201	1356071	-0.076	1.230	0	0	0
1	3	17	"A98"	"A98"	13495	22380	100	443	459	230	50	391	391	417	190	45	24	7	0	3444	4077	2321	56	1850	1850	1911	1048	54	66	35	0	0.000	0.000	0.000	0.000	0.000	0.000	0.000	0.000	0.000	0.000	0.000	0.000	0.000	0.000	0.033	0.031	0.080	0.081	3.405	0.034	0.073	316	2384	100	52	1594	1646	68	2227	2295	Error	Error	-4.938	52	1594	68	2227	145039	1288455	0.221	2.067	0	0	0
1	4	17	"A99"	"A99"	13795	22380	100	524	542	230	42	408	408	443	499	112	6	0	0	6251	8014	4717	58	1860	1860	1927	1132	58	86	74	0	0.000	0.000	0.000	0.000	0.000	0.000	0.000	0.000	0.000	0.000	0.000	0.000	0.000	0.000	0.026	0.022	0.032	0.033	3.939	0.021	0.134	316	2384	100	116	4391	4507	134	6154	6288	Error	Error	-5.242	116	4391	134	6154	171380	2532276	0.198	5.377	0	0	0
1	5	17	"A99"	"A99"	14095	22380	100	567	586	229	39	404	404	426	183	42	47	20	0	7862	8997	4934	54	1923	1923	1948	466	23	95	93	0	0.000	0.000	0.000	0.000	0.000	0.000	0.000	0.000	0.000	0.000	0.000	0.000	0.000	0.000	0.027	0.026	0.032	0.029	3.410	0.026	0.118	316	2384	100	163	5939	6102	182	7074	7256	Error	Error	-5.187	163	5939	182	7074	185311	2843151	0.874	15.127	0	0	0
1	6	17	"A99"	"A99"	14395	22380	100	578	593	224	37	405	405	427	190	44	46	18	0	7457	9399	5202	55	1957	1957	2019	1119	55	93	86	0	0.000	0.000	0.000	0.000	0.000	0.000	0.000	0.000	0.000	0.000	0.000	0.000	0.000	0.000	0.031	0.025	0.032	0.032	3.537	0.019	0.143	316	2384	100	173	5500	5673	188	7442	7630	Error	Error	-4.991	173	5500	188	7442	187296	2970067	0.874	6.595	0	0	0
1	7	17	"A100"	"A100"	14695	22380	100	632	668	264	39	393	393	418	202	48	56	32	0	14542	14967	7699	51	1888	1888	1912	359	18	98	96	0	0.000	0.000	0.000	0.000	0.000	0.000	0.000	0.000	0.000	0.000	0.000	0.000	0.000	0.000	0.019	0.021	0.024	0.021	3.167	0.036	0.015	316	2384	100	239	12654	12893	275	13079	13354	Error	Error	-5.726	239	12654	275	13079	211117	4729710	1.238	36.365	0	0	0
1	8	17	"A100"	"A100"	14995	22375	100	626	663	281	42	383	383	404	185	45	56	31	0	13662	14719	7660	52	1915	1915	1944	431	22	97	95	0	0.000	0.000	0.000	0.000	0.000	0.000	0.000	0.000	0.000	0.000	0.000	0.000	0.000	0.000	0.021	0.022	0.023	0.020	2.731	0.021	0.294	316	2384	100	243	11747	11990	280	12804	13084	Error	Error	-5.595	243	11747	280	12804	209486	4651279	1.400	29.640	0	0	0
1	9	17	"A100"	"A100"	15290	22375	100	621	650	236	36	392	392	422	232	54	48	19	0	12052	14032	7268	51	1956	1956	1970	357	18	99	97	0	0.000	0.000	0.000	0.000	0.000	0.000	0.000	0.000	0.000	0.000	0.000	0.000	0.000	0.000	0.023	0.021	0.023	0.022	3.003	0.018	0.216	316	2384	100	229	10096	10325	258	12076	12334	Error	Error	-5.462	229	10096	258	12076	205290	4434230	0.983	33.787	0	0	0
1	10	17	"A101"	"A101"	15590	22375	100	513	552	243	44	398	398	444	1132	254	0	0	0	6521	8366	6180	73	1935	1935	1965	472	24	89	82	0	0.000	0.000	0.000	0.000	0.000	0.000	0.000	0.000	0.000	0.000	0.000	0.000	0.000	0.000	0.025	0.024	0.034	0.038	3.975	0.063	0.021	316	2384	100	115	4586	4701	154	6431	6585	Error	Error	-5.318	115	4586	154	6431	174411	2643628	0.095	13.561	0	0	0
1	11	17	"A101"	"A101"	15890	22375	100	491	524	219	41	397	397	419	212	50	28	9	0	5404	7287	5221	71	1942	1942	1966	342	17	94	90	0	0.000	0.000	0.000	0.000	0.000	0.000	0.000	0.000	0.000	0.000	0.000	0.000	0.000	0.000	0.027	0.024	0.035	0.035	4.095	0.021	0.079	316	2384	100	94	3462	3556	127	5345	5472	Error	Error	-5.203	94	3462	127	5345	165684	2302743	0.495	15.558	0	0	0
1	12	17	"A101"	"A101"	16190	22375	100	534	561	242	43	395	395	420	252	60	32	9	0	6043	7761	5472	70	1953	1953	1967	344	17	96	93	0	0.000	0.000	0.000	0.000	0.000	0.000	0.000	0.000	0.000	0.000	0.000	0.000	0.000	0.000	0.034	0.029	0.039	0.040	3.418	0.023	0.180	316	2384	100	139	4090	4229	166	5808	5974	Error	Error	-4.879	139	4090	166	5808	177252	2452585	0.560	16.843	0	0	0
1	13	17	"A102"	"A102"	16490	22375	100	515	570	277	48	412	412	434	206	47	36	17	0	7526	9799	7297	74	1998	1998	2020	377	18	93	88	0	0.000	0.000	0.000	0.000	0.000	0.000	0.000	0.000	0.000	0.000	0.000	0.000	0.000	0.000	0.019	0.020	0.029	0.029	3.420	0.023	0.201	316	2384	100	103	5528	5631	158	7801	7959	Error	Error	-5.746	103	5528	158	7801	180057	3096332	0.660	20.634	0	0	0
1	14	17	"A102"	"A102"	16790	22375	100	542	581	256	44	419	419	506	1380	272	0	0	0	6226	9321	7355	78	2017	2017	2059	629	30	95	92	0	0.000	0.000	0.000	0.000	0.000	0.000	0.000	0.000	0.000	0.000	0.000	0.000	0.000	0.000	0.029	0.022	0.033	0.031	3.477	0.063	0.020	316	2384	100	123	4209	4332	162	7304	7466	Error	Error	-5.097	123	4209	162	7304	183516	2945527	0.054	11.545	0	0	0
1	15	17	"A102"	"A102"	17090	22375	100	543	580	265	45	425	425	455	205	45	35	12	0	6589	8895	6509	73	2073	2073	2120	823	38	90	85	0	0.000	0.000	0.000	0.000	0.000	0.000	0.000	0.000	0.000	0.000	0.000	0.000	0.000	0.000	0.026	0.023	0.031	0.032	3.478	0.018	0.121	316	2384	100	118	4516	4634	155	6822	6977	Error	Error	-5.258	118	4516	155	6822	183415	2810910	0.610	8.232	0	0	0
1	16	17	"A103"	"A103"	17390	22370	100	641	683	428	62	446	446	476	381	80	24	2	0	12037	12691	7320	57	2166	2166	2200	589	26	90	87	0	0.000	0.000	0.000	0.000	0.000	0.000	0.000	0.000	0.000	0.000	0.000	0.000	0.000	0.000	0.020	0.023	0.026	0.030	3.984	0.019	0.161	316	2384	100	195	9871	10066	237	10525	10762	Error	Error	-5.662	195	9871	237	10525	215922	4010437	0.543	17.812	0	0	0
1	17	17	"A103"	"A103"	17690	22370	100	662	702	270	38	459	459	486	254	52	44	14	0	10278	11719	6224	53	2207	2207	2252	713	31	96	94	0	0.000	0.000	0.000	0.000	0.000	0.000	0.000	0.000	0.000	0.000	0.000	0.000	0.000	0.000	0.025	0.026	0.030	0.029	3.104	0.021	0.225	316	2384	100	203	8071	8274	243	9512	9755	Error	Error	-5.313	203	8071	243	9512	221809	3703344	0.850	13.278	0	0	0
1	18	17	"A103"	"A103"	17990	22370	100	665	691	268	38	447	447	464	186	40	55	31	0	10789	12826	6678	52	2222	2222	2266	456	20	97	96	0	0.000	0.000	0.000	0.000	0.000	0.000	0.000	0.000	0.000	0.000	0.000	0.000	0.000	0.000	0.025	0.023	0.027	0.025	2.584	0.021	0.269	316	2384	100	218	8567	8785	244	10604	10848	Error	Error	-5.296	218	8567	244	10604	218293	4053026	1.220	23.158	0	0	0
1	1	18	"A104"	"A104"	12895	22680	100	598	671	492	73	431	431	483	409	84	20	5	0	8185	10799	7447	68	1956	1956	2019	574	28	84	81	0	0.000	0.000	0.000	0.000	0.000	0.000	0.000	0.000	0.000	0.000	0.000	0.000	0.000	0.000	0.027	0.027	0.030	0.035	4.097	0.029	0.207	316	2384	100	167	6229	6396	240	8843	9083	Error	Error	-5.221	167	6229	240	8843	211963	3412581	0.460	15.296	0	0	0
1	2	18	"A104"	"A104"	13195	22680	100	1216	2100	4990	237	510	510	823	2021	245	13	4	0	15584	16132	10033	62	2132	2132	2792	3382	121	86	70	0	0.000	0.000	0.000	0.000	0.000	0.000	0.000	0.000	0.000	0.000	0.000	0.000	0.000	0.000	0.052	0.114	0.065	0.065	3.255	0.274	0.342	316	2384	100	706	13452	14158	1590	14000	15590	Error	Error	-4.252	706	13452	1590	14000	663479	5097578	0.632	3.944	0	0	0
1	3	18	"A104"	"A104"	13495	22680	100	572	629	333	52	407	407	427	215	50	41	18	0	8322	11099	7573	68	1910	1910	1943	464	23	90	86	0	0.000	0.000	0.000	0.000	0.000	0.000	0.000	0.000	0.000	0.000	0.000	0.000	0.000	0.000	0.026	0.024	0.031	0.032	3.776	0.023	0.295	316	2384	100	165	6412	6577	222	9189	9411	Error	Error	-5.280	165	6412	222	9189	198622	3507130	0.940	19.733	0	0	0
1	4	18	"A105"	"A105"	13795	22680	100	607	626	249	39	413	413	455	362	79	26	3	0	14586	14707	8274	56	1908	1908	1963	563	28	92	86	0	0.000	0.000	0.000	0.000	0.000	0.000	0.000	0.000	0.000	0.000	0.000	0.000	0.000	0.000	0.015	0.017	0.019	0.018	3.593	0.015	0.178	316	2384	100	194	12678	12872	213	12799	13012	Error	Error	-6.030	194	12678	213	12799	197803	4647348	0.472	22.636	0	0	0
1	5	18	"A105"	"A105"	14095	22680	100	591	649	268	41	410	410	430	221	51	44	19	0	13793	14632	8178	55	1924	1924	1977	727	36	91	88	0	0.000	0.000	0.000	0.000	0.000	0.000	0.000	0.000	0.000	0.000	0.000	0.000	0.000	0.000	0.015	0.019	0.021	0.022	2.872	0.025	0.177	316	2384	100	181	11869	12050	239	12708	12947	Error	Error	-6.035	181	11869	239	12708	205174	4623638	0.991	17.407	0	0	0
1	6	18	"A105"	"A105"	14395	22680	100	601	688	745	108	393	393	416	197	47	51	25	0	13359	14340	7937	55	1929	1929	1975	437	22	94	90	0	0.000	0.000	0.000	0.000	0.000	0.000	0.000	0.000	0.000	0.000	0.000	0.000	0.000	0.000	0.018	0.024	0.021	0.022	3.347	0.020	0.094	316	2384	100	208	11430	11638	295	12411	12706	Error	Error	-5.780	208	11430	295	12411	217295	4531540	1.381	28.295	0	0	0
1	7	18	"A106"	"A106"	14695	22680	100	421	439	207	47	386	386	411	268	65	10	1	0	2777	3255	1738	53	1876	1876	1901	628	33	62	36	0	0.000	0.000	0.000	0.000	0.000	0.000	0.000	0.000	0.000	0.000	0.000	0.000	0.000	0.000	0.039	0.038	0.124	0.125	3.955	0.023	0.007	316	2384	100	35	901	936	53	1379	1432	Error	Error	-4.686	35	901	53	1379	138571	1028537	0.104	2.156	0	0	0
1	8	18	"A106"	"A106"	14995	22675	100	435	456	181	39	399	399	436	389	89	4	0	0	2854	3307	1709	51	1917	1917	1948	522	26	70	44	0	0.000	0.000	0.000	0.000	0.000	0.000	0.000	0.000	0.000	0.000	0.000	0.000	0.000	0.000	0.038	0.041	0.126	0.121	4.501	0.118	0.046	316	2384	100	36	937	973	57	1390	1447	Error	Error	-4.702	36	937	57	1390	144132	1044975	0.051	2.603	0	0	0
1	9	18	"A106"	"A106"	15295	22675	100	420	459	272	59	404	404	423	233	55	15	3	0	2862	3369	1721	51	1929	1929	1976	1205	60	39	15	0	0.000	0.000	0.000	0.000	0.000	0.000	0.000	0.000	0.000	0.000	0.000	0.000	0.000	0.000	0.017	0.038	0.156	0.126	4.753	0.040	0.019	316	2384	100	16	933	949	55	1440	1495	Error	Error	-5.866	16	933	55	1440	145126	1064620	0.155	1.156	0	0	0
1	10	18	"A107"	"A107"	15595	22675	100	527	546	224	41	426	426	444	211	47	32	9	0	5526	6649	4373	65	1999	1999	2016	351	17	89	86	0	0.000	0.000	0.000	0.000	0.000	0.000	0.000	0.000	0.000	0.000	0.000	0.000	0.000	0.000	0.029	0.026	0.046	0.051	4.356	0.023	0.118	316	2384	100	101	3527	3628	120	4650	4770	Error	Error	-5.126	101	3527	120	4650	172425	2100979	0.483	13.199	0	0	0
1	11	18	"A107"	"A107"	15895	22675	100	493	531	248	46	413	413	433	183	42	32	14	0	5056	6724	4876	72	1990	1990	2004	398	19	92	88	0	0.000	0.000	0.000	0.000	0.000	0.000	0.000	0.000	0.000	0.000	0.000	0.000	0.000	0.000	0.026	0.025	0.041	0.043	3.618	0.022	0.106	316	2384	100	80	3066	3146	118	4734	4852	Error	Error	-5.260	80	3066	118	4734	167741	2124879	0.536	11.859	0	0	0
1	12	18	"A107"	"A107"	16195	22675	100	457	490	225	45	407	407	430	202	46	26	7	0	5314	6692	4928	73	2002	2002	2026	657	32	92	81	0	0.000	0.000	0.000	0.000	0.000	0.000	0.000	0.000	0.000	0.000	0.000	0.000	0.000	0.000	0.015	0.018	0.038	0.037	4.164	0.019	0.063	316	2384	100	50	3312	3362	83	4690	4773	Error	Error	-6.050	50	3312	83	4690	154834	2114629	0.297	7.102	0	0	0
1	13	18	"A108"	"A108"	16495	22675	100	524	558	235	42	413	413	454	739	162	1	0	0	6433	8106	5919	73	1996	1996	2020	383	18	88	80	0	0.000	0.000	0.000	0.000	0.000	0.000	0.000	0.000	0.000	0.000	0.000	0.000	0.000	0.000	0.025	0.024	0.036	0.039	4.926	0.018	0.110	316	2384	100	111	4437	4548	145	6110	6255	Error	Error	-5.321	111	4437	145	6110	176198	2561533	0.141	15.890	0	0	0
1	14	18	"A108"	"A108"	16795	22675	100	519	564	295	52	413	413	436	223	51	32	12	0	5727	7418	5013	67	2026	2026	2060	486	23	93	87	0	0.000	0.000	0.000	0.000	0.000	0.000	0.000	0.000	0.000	0.000	0.000	0.000	0.000	0.000	0.029	0.028	0.039	0.044	3.281	0.023	0.128	316	2384	100	106	3701	3807	151	5392	5543	Error	Error	-5.126	106	3701	151	5392	178290	2344195	0.574	11.025	0	0	0
1	15	18	"A108"	"A108"	17095	22675	100	512	546	226	41	425	425	453	255	56	26	6	0	5796	7412	5338	72	2076	2076	2089	354	16	93	90	0	0.000	0.000	0.000	0.000	0.000	0.000	0.000	0.000	0.000	0.000	0.000	0.000	0.000	0.000	0.023	0.023	0.039	0.041	3.273	0.022	0.158	316	2384	100	87	3720	3807	121	5336	5457	Error	Error	-5.418	87	3720	121	5336	172570	2342264	0.365	15.037	0	0	0
1	16	18	"A109"	"A109"	17395	22670	100	498	517	196	37	446	446	466	186	39	27	6	0	3065	3587	1923	53	2137	2137	2172	749	34	59	30	0	0.000	0.000	0.000	0.000	0.000	0.000	0.000	0.000	0.000	0.000	0.000	0.000	0.000	0.000	0.056	0.049	0.135	0.125	4.400	0.012	0.010	316	2384	100	52	928	980	71	1450	1521	Error	Error	-4.158	52	928	71	1450	163342	1133421	0.274	1.889	0	0	0
1	17	18	"A109"	"A109"	17695	22670	100	509	543	310	57	489	489	677	2014	297	0	0	0	3080	3649	1910	52	2252	2252	2543	3028	119	11	4	0	0.000	0.000	0.000	0.000	0.000	0.000	0.000	0.000	0.000	0.000	0.000	0.000	0.000	0.000	0.024	0.039	0.152	0.134	4.527	0.035	0.047	316	2384	100	20	828	848	54	1397	1451	Error	Error	-5.372	20	828	54	1397	171519	1153002	-0.067	0.365	0	0	0
1	18	18	"A109"	"A109"	17995	22670	100	459	813	2758	339	510	510	3323	10341	311	1	0	0	3109	3994	4695	117	2318	2318	6121	13229	216	1	0	0	0.000	0.000	0.000	0.000	0.000	0.000	0.000	0.000	0.000	0.000	0.000	0.000	0.000	0.000	-0.064	0.181	0.202	0.207	5.777	0.790	0.904	316	2384	100	-51	791	740	303	1676	1979	Error	Error	Error	-51	791	303	1676	256789	1262158	-0.243	-0.161	0	0	0
1	1	19	"A110"	"A110"	12900	22980	100	519	574	291	50	435	435	482	381	79	14	3	0	5807	7723	6076	78	1934	1934	2008	878	43	85	75	0	0.000	0.000	0.000	0.000	0.000	0.000	0.000	0.000	0.000	0.000	0.000	0.000	0.000	0.000	0.022	0.024	0.038	0.039	4.423	0.044	0.135	316	2384	100	84	3873	3957	139	5789	5928	Error	Error	-5.527	84	3873	139	5789	181446	2440557	0.241	6.509	0	0	0
1	2	19	"A110"	"A110"	13200	22980	100	500	581	325	55	458	458	570	1454	255	0	0	0	6722	9089	6284	69	1991	1991	2152	1612	74	89	66	0	0.000	0.000	0.000	0.000	0.000	0.000	0.000	0.000	0.000	0.000	0.000	0.000	0.000	0.000	0.009	0.017	0.028	0.027	3.444	0.026	0.086	316	2384	100	42	4731	4773	123	7098	7221	Error	Error	-6.816	42	4731	123	7098	183680	2872140	0.008	4.303	0	0	0
1	3	19	"A110"	"A110"	13500	22980	100	499	540	261	48	562	562	1085	3305	304	0	0	0	6343	8267	5971	72	2212	2212	3305	4649	140	43	19	0	0.000	0.000	0.000	0.000	0.000	0.000	0.000	0.000	0.000	0.000	0.000	0.000	0.000	0.000	-0.015	-0.004	0.025	0.034	5.933	0.201	0.183	316	2384	100	-63	4131	4068	-22	6055	6033	Error	Error	Error	-63	4131	-22	6055	170712	2612262	-0.165	1.067	0	0	0
1	4	19	"A111"	"A111"	13800	22980	100	541	616	424	68	591	591	911	1852	203	0	0	0	5891	7752	6088	78	2273	2273	2916	2700	92	56	35	0	0.000	0.000	0.000	0.000	0.000	0.000	0.000	0.000	0.000	0.000	0.000	0.000	0.000	0.000	-0.014	0.005	0.046	0.062	5.901	0.478	0.378	316	2384	100	-50	3618	3568	25	5479	5504	Error	Error	Error	-50	3618	25	5479	194594	2449631	-0.159	1.791	0	0	0
1	5	19	"A111"	"A111"	14100	22980	100	491	505	195	38	464	464	743	1348	181	0	0	0	5494	7023	5334	75	1985	1985	2524	2542	100	57	36	0	0.000	0.000	0.000	0.000	0.000	0.000	0.000	0.000	0.000	0.000	0.000	0.000	0.000	0.000	0.008	0.008	0.025	0.032	5.029	0.082	0.121	316	2384	100	27	3509	3536	41	5038	5079	Error	Error	-7.022	27	3509	41	5038	159501	2219386	-0.177	1.770	0	0	0
1	6	19	"A111"	"A111"	14400	22980	100	509	551	253	45	410	410	430	198	46	31	12	0	5309	7547	5991	79	1915	1915	1949	696	35	90	77	0	0.000	0.000	0.000	0.000	0.000	0.000	0.000	0.000	0.000	0.000	0.000	0.000	0.000	0.000	0.029	0.025	0.038	0.037	4.280	0.020	0.140	316	2384	100	99	3394	3493	141	5632	5773	Error	Error	-5.099	99	3394	141	5632	174085	2384765	0.611	8.043	0	0	0
1	7	19	"A112"	"A112"	14700	22975	100	532	560	249	44	407	407	428	183	42	41	17	0	8704	10605	6564	61	1901	1901	1937	729	37	90	87	0	0.000	0.000	0.000	0.000	0.000	0.000	0.000	0.000	0.000	0.000	0.000	0.000	0.000	0.000	0.018	0.018	0.025	0.022	3.570	0.017	0.171	316	2384	100	125	6803	6928	153	8704	8857	Error	Error	-5.766	125	6803	153	8704	177043	3351314	0.721	11.890	0	0	0
1	8	19	"A112"	"A112"	15000	22975	100	526	562	256	45	398	398	420	185	44	42	18	0	7581	10737	7629	71	1912	1912	1936	412	21	94	91	0	0.000	0.000	0.000	0.000	0.000	0.000	0.000	0.000	0.000	0.000	0.000	0.000	0.000	0.000	0.023	0.019	0.027	0.027	3.542	0.019	0.205	316	2384	100	128	5669	5797	164	8825	8989	Error	Error	-5.469	128	5669	164	8825	177568	3392891	0.768	21.362	0	0	0
1	9	19	"A112"	"A112"	15300	22975	100	541	585	290	49	412	412	433	198	45	38	14	0	7826	10514	7066	67	1938	1938	1958	409	20	97	94	0	0.000	0.000	0.000	0.000	0.000	0.000	0.000	0.000	0.000	0.000	0.000	0.000	0.000	0.000	0.022	0.020	0.024	0.023	3.314	0.021	0.189	316	2384	100	129	5888	6017	173	8576	8749	Error	Error	-5.512	129	5888	173	8576	184806	3322293	0.768	20.919	0	0	0
1	10	19	"A113"	"A113"	15600	22975	100	596	606	252	41	431	431	456	207	45	39	16	0	8324	9094	5219	57	1974	1974	1989	346	17	97	93	0	0.000	0.000	0.000	0.000	0.000	0.000	0.000	0.000	0.000	0.000	0.000	0.000	0.000	0.000	0.026	0.025	0.034	0.031	3.869	0.020	0.112	316	2384	100	165	6350	6515	175	7120	7295	Error	Error	-5.266	165	6350	175	7120	191367	2873739	0.725	20.535	0	0	0
1	11	19	"A113"	"A113"	15900	22975	100	612	648	501	77	428	428	459	318	69	30	4	0	10105	10500	5567	53	1965	1965	2018	1050	52	93	83	0	0.000	0.000	0.000	0.000	0.000	0.000	0.000	0.000	0.000	0.000	0.000	0.000	0.000	0.000	0.023	0.026	0.029	0.030	3.107	0.022	0.098	316	2384	100	184	8140	8324	220	8535	8755	Error	Error	-5.467	184	8140	220	8535	204845	3317918	0.594	8.078	0	0	0
1	12	19	"A113"	"A113"	16200	22975	100	564	587	314	53	426	426	458	296	64	24	5	0	9144	9963	5799	58	1985	1985	2013	473	23	98	93	0	0.000	0.000	0.000	0.000	0.000	0.000	0.000	0.000	0.000	0.000	0.000	0.000	0.000	0.000	0.019	0.020	0.027	0.025	3.189	0.019	0.093	316	2384	100	138	7159	7297	161	7978	8139	Error	Error	-5.697	138	7159	161	7978	185538	3148258	0.436	16.808	0	0	0
1	13	19	"A114"	"A114"	16500	22975	100	642	665	260	39	423	423	453	308	67	35	7	0	13678	14348	7972	55	2019	2019	2081	1081	51	94	90	0	0.000	0.000	0.000	0.000	0.000	0.000	0.000	0.000	0.000	0.000	0.000	0.000	0.000	0.000	0.019	0.020	0.021	0.021	2.707	0.018	0.238	316	2384	100	219	11659	11878	242	12329	12571	Error	Error	-5.734	219	11659	242	12329	210001	4533981	0.688	11.348	0	0	0
1	14	19	"A114"	"A114"	16800	22975	100	657	681	266	39	438	438	463	231	49	47	19	0	10529	13321	8384	62	2044	2044	2066	370	17	99	97	0	0.000	0.000	0.000	0.000	0.000	0.000	0.000	0.000	0.000	0.000	0.000	0.000	0.000	0.000	0.026	0.022	0.026	0.027	2.456	0.018	0.183	316	2384	100	219	8485	8704	243	11277	11520	Error	Error	-5.276	219	8485	243	11277	215155	4209532	0.944	30.419	0	0	0
1	15	19	"A114"	"A114"	17100	22975	100	662	678	258	38	447	447	466	187	40	53	29	0	12095	14297	7989	55	2078	2078	2100	368	17	99	97	0	0.000	0.000	0.000	0.000	0.000	0.000	0.000	0.000	0.000	0.000	0.000	0.000	0.000	0.000	0.021	0.019	0.022	0.021	2.698	0.019	0.286	316	2384	100	215	10017	10232	231	12219	12450	Error	Error	-5.542	215	10017	231	12219	214154	4517967	1.134	33.144	0	0	0
1	16	19	"A115"	"A115"	17400	22970	100	550	556	227	40	472	472	502	269	53	18	3	0	6002	6940	4319	62	2187	2187	2223	715	32	85	79	0	0.000	0.000	0.000	0.000	0.000	0.000	0.000	0.000	0.000	0.000	0.000	0.000	0.000	0.000	0.020	0.018	0.034	0.040	4.319	0.015	0.039	316	2384	100	78	3815	3893	84	4753	4837	Error	Error	-5.612	78	3815	84	4753	175822	2193030	0.201	6.597	0	0	0
1	17	19	"A115"	"A115"	17695	22970	100	569	593	229	38	515	515	586	1432	244	0	0	0	4509	5216	2588	49	2291	2291	2416	1988	82	58	21	0	0.000	0.000	0.000	0.000	0.000	0.000	0.000	0.000	0.000	0.000	0.000	0.000	0.000	0.000	0.024	0.027	0.066	0.068	4.028	0.518	0.518	316	2384	100	54	2218	2272	78	2925	3003	Error	Error	-5.360	54	2218	78	2925	187248	1648213	0.005	1.408	0	0	0
1	18	19	"A115"	"A115"	17995	22970	100	561	596	236	39	538	538	1710	6185	361	0	0	0	5714	6627	3746	56	2370	2370	4296	9228	214	10	0	0	0.000	0.000	0.000	0.000	0.000	0.000	0.000	0.000	0.000	0.000	0.000	0.000	0.000	0.000	0.007	0.014	0.041	0.045	4.673	0.021	0.060	316	2384	100	23	3344	3367	58	4257	4315	Error	Error	-7.184	23	3344	58	4257	188266	2094065	-0.180	0.253	0	0	0
1	1	20	"A116"	"A116"	12905	23280	100	1844	2839	3343	117	453	453	488	319	65	73	62	0	10098	9820	5762	58	1928	1928	1996	739	37	92	88	0	0.000	0.000	0.000	0.000	0.000	0.000	0.000	0.000	0.000	0.000	0.000	0.000	0.000	0.000	0.170	0.302	0.210	0.191	2.470	0.379	0.656	316	2384	100	1391	8170	9561	2386	7892	10278	Error	Error	-2.554	1391	8170	2386	7892	897265	3103201	7.370	10.587	0	0	0
1	2	20	"A116"	"A116"	13205	23280	100	1644	2776	3141	113	444	444	523	606	115	63	49	0	10177	10258	5782	56	1947	1947	2110	1286	60	86	77	0	0.000	0.000	0.000	0.000	0.000	0.000	0.000	0.000	0.000	0.000	0.000	0.000	0.000	0.000	0.146	0.281	0.180	0.178	2.657	0.392	0.675	316	2384	100	1200	8230	9430	2332	8311	10643	Error	Error	-2.778	1200	8230	2332	8311	877085	3241524	3.718	6.336	0	0	0
1	3	20	"A116"	"A116"	13505	23280	100	1689	3054	3191	104	449	449	499	344	68	73	61	0	11639	11393	5984	52	1946	1946	2042	798	39	92	90	0	0.000	0.000	0.000	0.000	0.000	0.000	0.000	0.000	0.000	0.000	0.000	0.000	0.000	0.000	0.128	0.276	0.174	0.156	2.807	0.366	0.684	316	2384	100	1240	9693	10933	2605	9447	12052	Error	Error	-2.967	1240	9693	2605	9447	965118	3600308	7.427	11.718	0	0	0
1	4	20	"A117"	"A117"	13805	23280	100	342	361	156	43	403	403	454	409	90	0	0	0	1657	1690	362	21	1753	1753	1855	1354	72	0	0	0	0.000	0.000	0.000	0.000	0.000	0.000	0.000	0.000	0.000	0.000	0.000	0.000	0.000	0.000	0.635	0.667	0.450	0.440	4.700	0.235	0.745	316	2384	100	-61	-96	-157	-42	-63	-105	Error	Error	-0.654	-61	-96	-42	-63	114100	534101	-0.227	-0.122	0	0	0
1	5	20	"A117"	"A117"	14105	23280	100	708	1219	1101	90	479	479	778	2359	303	9	1	0	3733	4877	2940	60	2034	2034	2654	3519	132	34	10	0	0.000	0.000	0.000	0.000	0.000	0.000	0.000	0.000	0.000	0.000	0.000	0.000	0.000	0.000	0.135	0.260	0.270	0.232	3.242	0.380	0.793	316	2384	100	229	1699	1928	740	2843	3583	Error	Error	-2.891	229	1699	740	2843	385120	1541174	0.187	0.632	0	0	0
1	6	20	"A117"	"A117"	14405	23280	100	405	445	177	39	425	425	447	207	46	14	2	0	2645	2881	1198	41	1929	1929	1950	338	17	68	50	0	0.000	0.000	0.000	0.000	0.000	0.000	0.000	0.000	0.000	0.000	0.000	0.000	0.000	0.000	-0.028	0.021	0.208	0.206	5.409	0.025	0.010	316	2384	100	-20	716	696	20	952	972	Error	Error	Error	-20	716	20	952	140511	910483	-0.010	2.754	0	0	0
1	7	20	"A118"	"A118"	14705	23275	100	500	529	248	46	420	420	438	204	46	28	9	0	5923	7162	5612	78	1900	1900	1922	348	18	91	85	0	0.000	0.000	0.000	0.000	0.000	0.000	0.000	0.000	0.000	0.000	0.000	0.000	0.000	0.000	0.020	0.021	0.039	0.040	3.683	0.021	0.135	316	2384	100	80	4023	4103	109	5262	5371	Error	Error	-5.652	80	4023	109	5262	167029	2263074	0.446	15.057	0	0	0
1	8	20	"A118"	"A118"	15000	23275	100	506	541	234	43	420	420	451	292	64	18	4	0	6080	7608	5580	73	1915	1915	1946	384	19	90	85	0	0.000	0.000	0.000	0.000	0.000	0.000	0.000	0.000	0.000	0.000	0.000	0.000	0.000	0.000	0.021	0.021	0.030	0.030	4.172	0.019	0.040	316	2384	100	86	4165	4251	121	5693	5814	Error	Error	-5.598	86	4165	121	5693	171083	2404023	0.308	14.745	0	0	0
1	9	20	"A118"	"A118"	15300	23275	100	534	576	407	70	431	431	460	324	70	18	2	0	6351	7430	4989	67	1950	1950	1980	511	25	88	83	0	0.000	0.000	0.000	0.000	0.000	0.000	0.000	0.000	0.000	0.000	0.000	0.000	0.000	0.000	0.023	0.026	0.040	0.039	4.795	0.036	0.082	316	2384	100	103	4401	4504	145	5480	5625	Error	Error	-5.417	103	4401	145	5480	182015	2347860	0.358	10.665	0	0	0
1	10	20	"A119"	"A119"	15600	23275	100	469	493	210	42	432	432	453	196	43	21	7	0	4418	5110	3321	64	1990	1990	2010	459	22	82	79	0	0.000	0.000	0.000	0.000	0.000	0.000	0.000	0.000	0.000	0.000	0.000	0.000	0.000	0.000	0.015	0.020	0.049	0.053	4.576	0.021	0.052	316	2384	100	37	2428	2465	61	3120	3181	Error	Error	-6.036	37	2428	61	3120	155813	1614738	0.204	6.754	0	0	0
1	11	20	"A119"	"A119"	15900	23275	100	476	493	203	41	423	423	454	225	49	19	3	0	4379	5421	3646	67	1941	1941	1975	459	23	89	83	0	0.000	0.000	0.000	0.000	0.000	0.000	0.000	0.000	0.000	0.000	0.000	0.000	0.000	0.000	0.022	0.020	0.053	0.063	4.532	0.029	0.072	316	2384	100	53	2438	2491	70	3480	3550	Error	Error	-5.524	53	2438	70	3480	155734	1713159	0.173	7.508	0	0	0
1	12	20	"A119"	"A119"	16200	23275	100	459	481	193	40	427	427	452	215	47	18	4	0	4292	5561	3938	70	1974	1974	1992	368	18	90	87	0	0.000	0.000	0.000	0.000	0.000	0.000	0.000	0.000	0.000	0.000	0.000	0.000	0.000	0.000	0.014	0.015	0.044	0.049	4.239	0.019	0.062	316	2384	100	32	2318	2350	54	3587	3641	Error	Error	-6.179	32	2318	54	3587	151988	1757269	0.135	9.698	0	0	0
1	13	20	"A120"	"A120"	16500	23275	100	456	494	223	45	449	449	476	262	55	12	2	0	3440	3912	2103	53	2038	2038	2069	414	20	81	69	0	0.000	0.000	0.000	0.000	0.000	0.000	0.000	0.000	0.000	0.000	0.000	0.000	0.000	0.000	0.005	0.024	0.088	0.091	4.750	0.031	0.034	316	2384	100	7	1402	1409	45	1874	1919	Error	Error	-7.646	7	1402	45	1874	156083	1236303	0.069	4.452	0	0	0
1	14	20	"A120"	"A120"	16800	23275	100	468	497	208	41	454	454	483	224	46	17	2	0	3369	4084	2378	58	2084	2084	2126	788	37	69	38	0	0.000	0.000	0.000	0.000	0.000	0.000	0.000	0.000	0.000	0.000	0.000	0.000	0.000	0.000	0.011	0.022	0.092	0.088	4.952	0.010	0.006	316	2384	100	14	1285	1299	43	2000	2043	Error	Error	-6.520	14	1285	43	2000	157054	1290547	0.063	2.485	0	0	0
1	15	20	"A120"	"A120"	17100	23275	100	483	510	197	38	472	472	501	357	71	6	0	0	3392	4018	2119	52	2133	2133	2141	361	16	88	73	0	0.000	0.000	0.000	0.000	0.000	0.000	0.000	0.000	0.000	0.000	0.000	0.000	0.000	0.000	0.009	0.020	0.099	0.089	4.654	0.016	0.013	316	2384	100	11	1259	1270	38	1885	1923	Error	Error	-6.839	11	1259	38	1885	161108	1269681	0.025	5.199	0	0	0
1	16	20	"A121"	"A121"	17400	23270	100	683	776	505	65	487	487	616	2102	341	0	0	0	11266	14044	9669	68	2234	2234	2438	2536	104	80	68	0	0.000	0.000	0.000	0.000	0.000	0.000	0.000	0.000	0.000	0.000	0.000	0.000	0.000	0.000	0.022	0.024	0.028	0.027	3.266	0.022	0.232	316	2384	100	196	9032	9228	289	11810	12099	Error	Error	-5.526	196	9032	289	11810	245155	4438008	0.076	4.576	0	0	0
1	17	20	"A121"	"A121"	17700	23270	100	610	676	285	42	509	509	534	220	41	36	15	0	8348	11586	8415	72	2302	2302	2346	581	24	91	86	0	0.000	0.000	0.000	0.000	0.000	0.000	0.000	0.000	0.000	0.000	0.000	0.000	0.000	0.000	0.017	0.018	0.026	0.027	4.245	0.019	0.198	316	2384	100	101	6046	6147	167	9284	9451	Error	Error	-5.904	101	6046	167	9284	213569	3661141	0.645	15.904	0	0	0
1	18	20	"A121"	"A121"	18000	23270	100	680	732	290	39	534	534	560	214	38	42	20	0	8553	13282	10629	80	2358	2358	2427	690	28	89	87	0	0.000	0.000	0.000	0.000	0.000	0.000	0.000	0.000	0.000	0.000	0.000	0.000	0.000	0.000	0.024	0.018	0.025	0.026	3.596	0.017	0.265	316	2384	100	146	6195	6341	198	10924	11122	Error	Error	-5.407	146	6195	198	10924	231293	4196999	0.804	15.732	0	0	0
1	1	21	"Blank"	"Blank"	12905	23580	100	453	482	225	46	449	449	541	1225	226	0	0	0	1965	2006	485	24	1924	1924	2085	1899	91	0	0	0	0.000	0.000	0.000	0.000	0.000	0.000	0.000	0.000	0.000	0.000	0.000	0.000	0.000	0.000	0.098	0.402	0.536	0.538	3.786	0.771	0.838	316	2384	100	4	41	45	33	82	115	Error	Error	-3.358	4	41	33	82	152440	633954	-0.048	-0.042	0	0	0
1	2	21	"Blank"	"Blank"	13205	23580	100	395	422	178	42	444	444	583	1130	193	0	0	0	1845	1872	342	18	1904	1904	2215	2447	110	0	0	0	0.000	0.000	0.000	0.000	0.000	0.000	0.000	0.000	0.000	0.000	0.000	0.000	0.000	0.000	0.831	0.688	0.531	0.565	3.863	0.465	0.457	316	2384	100	-49	-59	-108	-22	-32	-54	Error	Error	-0.268	-49	-59	-22	-32	133225	591573	-0.142	-0.140	0	0	0
1	3	21	"Blank"	"Blank"	13505	23580	100	471	480	200	41	462	462	568	1603	282	0	0	0	1991	2000	360	18	1917	1917	2124	2353	110	0	0	0	0.000	0.000	0.000	0.000	0.000	0.000	0.000	0.000	0.000	0.000	0.000	0.000	0.000	0.000	0.122	0.217	0.506	0.560	4.431	0.891	0.884	316	2384	100	9	74	83	18	83	101	Error	Error	-3.040	9	74	18	83	151827	631951	-0.055	-0.053	0	0	0
1	4	21	"Blank"	"Blank"	13805	23580	100	442	453	168	37	426	426	460	264	57	8	0	0	1957	1993	475	23	1823	1823	1873	655	34	8	0	0	0.000	0.000	0.000	0.000	0.000	0.000	0.000	0.000	0.000	0.000	0.000	0.000	0.000	0.000	0.119	0.159	0.382	0.414	4.663	0.425	0.670	316	2384	100	16	134	150	27	170	197	Error	Error	-3.066	16	134	27	170	143251	629695	-0.027	0.183	0	0	0
1	5	21	"Blank"	"Blank"	14105	23580	100	369	416	282	67	390	390	492	903	183	1	0	0	1570	1691	1239	73	1633	1633	1835	1684	91	1	0	0	0.000	0.000	0.000	0.000	0.000	0.000	0.000	0.000	0.000	0.000	0.000	0.000	0.000	0.000	0.333	0.448	0.524	0.599	4.519	0.417	0.303	316	2384	100	-21	-63	-84	26	58	84	Error	Error	-1.585	-21	-63	26	58	131332	534223	-0.084	-0.086	0	0	0
1	6	21	"Blank"	"Blank"	14405	23580	100	469	499	238	47	465	465	508	337	66	8	2	0	2060	2088	499	23	2061	2061	2114	726	34	3	1	0	0.000	0.000	0.000	0.000	0.000	0.000	0.000	0.000	0.000	0.000	0.000	0.000	0.000	0.000	-4.000	1.259	0.548	0.608	4.047	0.171	0.058	316	2384	100	4	-1	3	34	27	61	Error	Error	Error	4	-1	34	27	157660	659712	-0.027	-0.036	0	0	0
1	7	21	"Blank"	"Blank"	14705	23575	100	421	434	172	39	457	457	513	646	125	0	0	0	2032	2036	346	16	2026	2026	2130	1370	64	0	0	0	0.000	0.000	0.000	0.000	0.000	0.000	0.000	0.000	0.000	0.000	0.000	0.000	0.000	0.000	-6.000	-2.300	0.586	0.620	4.508	0.254	0.109	316	2384	100	-36	6	-30	-23	10	-13	Error	Error	Error	-36	6	-23	10	137014	643393	-0.122	-0.069	0	0	0
1	8	21	"Blank"	"Blank"	15005	23575	100	452	482	190	39	466	466	495	275	55	9	0	0	2041	2072	348	16	2015	2015	2053	503	24	11	1	0	0.000	0.000	0.000	0.000	0.000	0.000	0.000	0.000	0.000	0.000	0.000	0.000	0.000	0.000	-0.538	0.281	0.517	0.558	4.187	0.437	0.034	316	2384	100	-14	26	12	16	57	73	Error	Error	Error	-14	26	16	57	152171	654621	-0.047	0.038	0	0	0
1	9	21	"Blank"	"Blank"	15305	23575	100	452	457	178	38	456	456	478	201	42	11	2	0	1973	2047	960	46	1995	1995	2022	370	18	12	2	0	0.000	0.000	0.000	0.000	0.000	0.000	0.000	0.000	0.000	0.000	0.000	0.000	0.000	0.000	0.182	0.019	0.596	0.483	4.679	0.080	0.042	316	2384	100	-4	-22	-26	1	52	53	Error	Error	-2.459	-4	-22	1	52	144447	646828	-0.104	0.068	0	0	0
1	10	21	"Blank"	"Blank"	15605	23575	100	437	463	184	39	462	462	489	356	72	3	0	0	2053	2083	357	17	2035	2035	2063	403	19	13	4	0	0.000	0.000	0.000	0.000	0.000	0.000	0.000	0.000	0.000	0.000	0.000	0.000	0.000	0.000	-1.389	0.021	0.557	0.546	4.542	0.029	0.001	316	2384	100	-25	18	-7	1	48	49	Error	Error	Error	-25	18	1	48	146271	658247	-0.073	0.050	0	0	0
1	11	21	"Blank"	"Blank"	15905	23575	100	432	456	180	39	444	444	471	261	55	9	0	0	1966	2003	334	16	2040	2040	2046	362	17	13	0	0	0.000	0.000	0.000	0.000	0.000	0.000	0.000	0.000	0.000	0.000	0.000	0.000	0.000	0.000	0.162	-0.324	0.588	0.551	4.217	0.072	0.000	316	2384	100	-12	-74	-86	12	-37	-25	Error	Error	-2.624	-12	-74	12	-37	144033	633014	-0.057	-0.119	0	0	0
1	12	21	"Blank"	"Blank"	16205	23575	100	447	464	190	40	452	452	471	188	39	17	4	0	2039	2035	367	18	2034	2034	2055	359	17	15	2	0	0.000	0.000	0.000	0.000	0.000	0.000	0.000	0.000	0.000	0.000	0.000	0.000	0.000	0.000	-1.000	12.000	0.550	0.543	4.576	0.059	0.006	316	2384	100	-5	5	0	12	1	13	Error	Error	Error	-5	5	12	1	146736	643120	-0.037	-0.056	0	0	0
1	13	21	"Blank"	"Blank"	16505	23575	100	461	493	246	49	461	461	483	193	39	17	4	0	2087	2096	340	16	2063	2063	2079	345	16	16	2	0	0.000	0.000	0.000	0.000	0.000	0.000	0.000	0.000	0.000	0.000	0.000	0.000	0.000	0.000	0.000	0.970	0.561	0.580	4.145	0.048	0.003	316	2384	100	0	24	24	32	33	65	Error	Error	Error	0	24	32	33	155841	662346	0.052	0.049	0	0	0
1	14	21	"Blank"	"Blank"	16805	23575	100	445	467	182	38	469	469	495	209	42	10	2	0	2149	2169	351	16	2127	2127	2168	910	41	0	0	0	0.000	0.000	0.000	0.000	0.000	0.000	0.000	0.000	0.000	0.000	0.000	0.000	0.000	0.000	-1.091	-0.048	0.580	0.556	3.972	0.075	0.008	316	2384	100	-24	22	-2	-2	42	40	Error	Error	Error	-24	22	-2	42	147492	685305	-0.134	0.001	0	0	0
1	15	21	"Blank"	"Blank"	17105	23575	100	477	488	185	37	488	488	517	226	43	9	0	0	2189	2282	938	41	2191	2191	2209	366	16	17	5	0	0.000	0.000	0.000	0.000	0.000	0.000	0.000	0.000	0.000	0.000	0.000	0.000	0.000	0.000	5.500	0.000	0.541	0.493	4.702	0.032	0.005	316	2384	100	-11	-2	-13	0	91	91	Error	Error	2.459	-11	-2	0	91	154109	720989	-0.128	0.199	0	0	0
1	16	21	"Blank"	"Blank"	17405	23570	100	484	511	201	39	508	508	529	204	38	16	1	0	2233	2248	357	15	2241	2241	2255	393	17	13	2	0	0.000	0.000	0.000	0.000	0.000	0.000	0.000	0.000	0.000	0.000	0.000	0.000	0.000	0.000	3.000	0.429	0.487	0.569	3.927	0.044	0.003	316	2384	100	-24	-8	-32	3	7	10	Error	Error	1.585	-24	-8	3	7	161617	710292	-0.088	-0.018	0	0	0
1	17	21	"Blank"	"Blank"	17705	23570	100	519	535	187	34	547	547	571	219	38	9	2	0	2364	2363	386	16	2340	2340	2354	400	16	15	3	0	0.000	0.000	0.000	0.000	0.000	0.000	0.000	0.000	0.000	0.000	0.000	0.000	0.000	0.000	-1.167	-0.522	0.429	0.425	4.371	0.084	0.014	316	2384	100	-28	24	-4	-12	23	11	Error	Error	Error	-28	24	-12	23	169196	746728	-0.164	0.023	0	0	0
1	18	21	"Blank"	"Blank"	18005	23570	100	570	569	190	33	593	593	614	229	37	9	0	0	2462	2560	1591	62	2459	2459	2492	494	19	11	1	0	0.000	0.000	0.000	0.000	0.000	0.000	0.000	0.000	0.000	0.000	0.000	0.000	0.000	0.000	-7.667	-0.238	0.413	0.418	4.692	0.003	0.000	316	2384	100	-23	3	-20	-24	101	77	Error	Error	Error	-23	3	-24	101	179854	808954	-0.197	0.138	0	0	0
