# Supplementary material for: Application of hybridization control probe to increase accuracy on ligation detection or minisequencing diagnostic microarrays
Source: BMC Res Notes. 2009 Dec 14;2:249. doi: 10.1186/1756-0500-2-249 (PMC2799435; doi:10.1186/1756-0500-2-249)
Supplement: Additional file 3 — Gpr_files. Zip-compressed file containing raw microarray data in GenePix results format (.gpr) and GAL (GenePix Array List) files. [file 1756-0500-2-249-S3.ZIP › gpr_files/slide2/lasi2_7-16.gpr]

ATF	1.0
30	76    
"Type=GenePix Results 3"
"DateTime=2009/03/31 15:08:42"
"Settings=C:\Axon\Data\HPV\310309\lasi2.gps"
"GalFile=C:\Axon\Data\HPV\ArrayIt_032009_InstiBioGalfile.gal"
"ArrayOfArrays=7-16"
"PixelSize=5"
"Wavelengths=532	488"
"ImageFiles=C:\Axon\Data\HPV\310309\lasi2.tif 2	C:\Axon\Data\HPV\310309\lasi2.tif 3"
"NormalizationMethod=None"
"NormalizationFactors=1	1"
"JpegImage="
"StdDev=Type 1"
"RatioFormulations=W1/W3 (#1/532)	W1/W4 (#1/488)	W3/W4 (532/488)"
"FeatureType=Circular"
"Barcode="
"BackgroundSubtraction=LocalFeature"
"ImageOrigin=0, 0"
"JpegOrigin=0, 0"
"Creator=GenePix Pro 6.1.0.2"
"Scanner=GenePix 4200A 01 Autoloader [2]"
"FocusPosition=0"
"Temperature=24.25"
"LinesAveraged=2"
"Comment="
"PMTGain=580	550"
"ScanPower=100	100"
"LaserPower=2.68311	2.56775"
"Filters=Standard Green	Standard Blue"
"ScanRegion=600,16,3776,13800"
"Supplier="
"Block"	"Column"	"Row"	"Name"	"ID"	"X"	"Y"	"Dia."	"F532 Median"	"F532 Mean"	"F532 SD"	"F532 CV"	"B532"	"B532 Median"	"B532 Mean"	"B532 SD"	"B532 CV"	"% > B532+1SD"	"% > B532+2SD"	"F532 % Sat."	"F488 Median"	"F488 Mean"	"F488 SD"	"F488 CV"	"B488"	"B488 Median"	"B488 Mean"	"B488 SD"	"B488 CV"	"% > B488+1SD"	"% > B488+2SD"	"F488 % Sat."	"Ratio of Medians (#1/532)"	"Ratio of Means (#1/532)"	"Median of Ratios (#1/532)"	"Mean of Ratios (#1/532)"	"Ratios SD (#1/532)"	"Rgn Ratio (#1/532)"	"Rgn R2 (#1/532)"	"Ratio of Medians (#1/488)"	"Ratio of Means (#1/488)"	"Median of Ratios (#1/488)"	"Mean of Ratios (#1/488)"	"Ratios SD (#1/488)"	"Rgn Ratio (#1/488)"	"Rgn R2 (#1/488)"	"Ratio of Medians (532/488)"	"Ratio of Means (532/488)"	"Median of Ratios (532/488)"	"Mean of Ratios (532/488)"	"Ratios SD (532/488)"	"Rgn Ratio (532/488)"	"Rgn R2 (532/488)"	"F Pixels"	"B Pixels"	"Circularity"	"Sum of Medians (#1/532)"	"Sum of Medians (#1/488)"	"Sum of Medians (532/488)"	"Sum of Means (#1/532)"	"Sum of Means (#1/488)"	"Sum of Means (532/488)"	"Log Ratio (#1/532)"	"Log Ratio (#1/488)"	"Log Ratio (532/488)"	"F532 Median - B532"	"F488 Median - B488"	"F532 Mean - B532"	"F488 Mean - B488"	"F532 Total Intensity"	"F488 Total Intensity"	"SNR 532"	"SNR 488"	"Flags"	"Normalize"	"Autoflag"
1	1	1	"A1"	"A1"	3960	26595	100	389	405	176	43	385	385	400	176	44	16	5	0	1409	1443	305	21	1431	1431	1454	307	21	15	4	0	0.000	0.000	0.000	0.000	0.000	0.000	0.000	0.000	0.000	0.000	0.000	0.000	0.000	0.000	-0.182	1.667	0.608	0.561	4.399	0.086	0.010	316	2384	100	4	-22	-18	20	12	32	Error	Error	Error	4	-22	20	12	128051	456059	0.028	-0.036	0	0	0
1	2	1	"A1"	"A1"	4255	26590	100	395	415	193	46	369	369	389	170	43	22	6	0	1388	1429	338	23	1424	1424	1442	293	20	15	3	0	0.000	0.000	0.000	0.000	0.000	0.000	0.000	0.000	0.000	0.000	0.000	0.000	0.000	0.000	-0.722	9.200	0.582	0.686	4.749	0.104	0.015	316	2384	100	26	-36	-10	46	5	51	Error	Error	Error	26	-36	46	5	131129	451516	0.153	-0.044	0	0	0
1	3	1	"A1"	"A1"	4555	26590	100	375	397	179	45	374	374	397	174	43	18	5	0	1389	1404	298	21	1426	1426	1454	312	21	11	2	0	0.000	0.000	0.000	0.000	0.000	0.000	0.000	0.000	0.000	0.000	0.000	0.000	0.000	0.000	-0.027	-1.045	0.637	0.673	4.573	0.089	0.012	316	2384	100	1	-37	-36	23	-22	1	Error	Error	Error	1	-37	23	-22	125392	443512	0.000	-0.160	0	0	0
1	4	1	"A2"	"A2"	4855	26590	100	543	566	248	43	371	371	398	179	44	48	20	0	9386	9839	6399	65	1448	1448	1472	340	23	87	80	0	0.000	0.000	0.000	0.000	0.000	0.000	0.000	0.000	0.000	0.000	0.000	0.000	0.000	0.000	0.022	0.023	0.029	0.033	4.139	0.022	0.262	316	2384	100	172	7938	8110	195	8391	8586	Error	Error	-5.528	172	7938	195	8391	178717	3109109	0.939	24.609	0	0	0
1	5	1	"A2"	"A2"	5155	26590	100	549	583	268	45	381	381	405	178	43	48	25	0	10273	9461	5495	58	1478	1478	1503	334	22	89	83	0	0.000	0.000	0.000	0.000	0.000	0.000	0.000	0.000	0.000	0.000	0.000	0.000	0.000	0.000	0.019	0.025	0.031	0.030	3.797	0.024	0.245	316	2384	100	168	8795	8963	202	7983	8185	Error	Error	-5.710	168	8795	202	7983	184190	2989658	1.000	23.826	0	0	0
1	6	1	"A2"	"A2"	5455	26590	100	559	595	225	37	398	398	418	183	43	45	22	0	9576	8722	4495	51	1496	1496	1534	350	22	91	85	0	0.000	0.000	0.000	0.000	0.000	0.000	0.000	0.000	0.000	0.000	0.000	0.000	0.000	0.000	0.020	0.027	0.034	0.034	3.680	0.024	0.210	316	2384	100	161	8080	8241	197	7226	7423	Error	Error	-5.649	161	8080	197	7226	187923	2756137	0.967	20.537	0	0	0
1	7	1	"A3"	"A3"	5755	26590	100	581	604	256	42	405	405	432	196	45	46	22	0	9981	10573	6568	62	1542	1542	1581	448	28	88	81	0	0.000	0.000	0.000	0.000	0.000	0.000	0.000	0.000	0.000	0.000	0.000	0.000	0.000	0.000	0.021	0.022	0.027	0.028	3.817	0.021	0.245	316	2384	100	176	8439	8615	199	9031	9230	Error	Error	-5.583	176	8439	199	9031	190828	3340918	0.878	20.071	0	0	0
1	8	1	"A3"	"A3"	6055	26590	100	571	617	257	41	400	400	422	184	43	48	28	0	11734	10989	6372	57	1532	1532	1556	308	19	95	90	0	0.000	0.000	0.000	0.000	0.000	0.000	0.000	0.000	0.000	0.000	0.000	0.000	0.000	0.000	0.017	0.023	0.029	0.029	3.522	0.021	0.251	316	2384	100	171	10202	10373	217	9457	9674	Error	Error	-5.899	171	10202	217	9457	194939	3472420	1.060	30.627	0	0	0
1	9	1	"A3"	"A3"	6355	26590	100	576	618	272	44	387	387	450	729	162	4	0	0	13090	12887	7773	60	1537	1537	1580	473	29	92	87	0	0.000	0.000	0.000	0.000	0.000	0.000	0.000	0.000	0.000	0.000	0.000	0.000	0.000	0.000	0.016	0.020	0.024	0.023	2.998	0.020	0.307	316	2384	100	189	11553	11742	231	11350	11581	Error	Error	-5.934	189	11553	231	11350	195328	4072429	0.230	23.905	0	0	0
1	10	1	"A4"	"A4"	6655	26585	100	534	560	260	46	386	386	410	195	47	41	18	0	8642	7842	4955	63	1535	1535	1612	767	47	74	68	0	0.000	0.000	0.000	0.000	0.000	0.000	0.000	0.000	0.000	0.000	0.000	0.000	0.000	0.000	0.021	0.028	0.035	0.047	4.578	0.024	0.170	316	2384	100	148	7107	7255	174	6307	6481	Error	Error	-5.586	148	7107	174	6307	177015	2478181	0.769	8.123	0	0	0
1	11	1	"A4"	"A4"	6955	26585	100	532	567	243	42	393	393	416	199	47	38	17	0	9848	8932	5670	63	1553	1553	1615	619	38	76	71	0	0.000	0.000	0.000	0.000	0.000	0.000	0.000	0.000	0.000	0.000	0.000	0.000	0.000	0.000	0.017	0.024	0.029	0.034	4.443	0.021	0.214	316	2384	100	139	8295	8434	174	7379	7553	Error	Error	-5.899	139	8295	174	7379	179053	2822539	0.759	11.821	0	0	0
1	12	1	"A4"	"A4"	7255	26585	100	563	594	258	43	400	400	424	195	45	46	21	0	9629	9238	5916	64	1576	1576	1632	491	30	81	75	0	0.000	0.000	0.000	0.000	0.000	0.000	0.000	0.000	0.000	0.000	0.000	0.000	0.000	0.000	0.020	0.025	0.033	0.041	4.718	0.022	0.228	316	2384	100	163	8053	8216	194	7662	7856	Error	Error	-5.627	163	8053	194	7662	187848	2919230	0.872	15.491	0	0	0
1	13	1	"A5"	"A5"	7555	26585	100	453	479	207	43	400	400	418	179	42	32	10	0	3851	3949	1898	48	1545	1545	1583	342	21	84	78	0	0.000	0.000	0.000	0.000	0.000	0.000	0.000	0.000	0.000	0.000	0.000	0.000	0.000	0.000	0.023	0.033	0.085	0.084	4.475	0.028	0.045	316	2384	100	53	2306	2359	79	2404	2483	Error	Error	-5.443	53	2306	79	2404	151275	1247783	0.341	6.918	0	0	0
1	14	1	"A5"	"A5"	7855	26585	100	510	539	230	42	442	442	464	189	40	29	11	0	4044	4755	3329	70	1638	1638	1668	338	20	81	77	0	0.000	0.000	0.000	0.000	0.000	0.000	0.000	0.000	0.000	0.000	0.000	0.000	0.000	0.000	0.028	0.031	0.060	0.077	5.848	0.029	0.097	316	2384	100	68	2406	2474	97	3117	3214	Error	Error	-5.145	68	2406	97	3117	170323	1502432	0.397	9.133	0	0	0
1	15	1	"A5"	"A5"	8155	26585	100	592	632	296	46	493	493	514	205	39	31	14	0	4395	4905	3216	65	1763	1763	1790	361	20	82	76	0	0.000	0.000	0.000	0.000	0.000	0.000	0.000	0.000	0.000	0.000	0.000	0.000	0.000	0.000	0.038	0.044	0.068	0.082	4.590	0.042	0.037	316	2384	100	99	2632	2731	139	3142	3281	Error	Error	-4.733	99	2632	139	3142	199776	1550008	0.576	8.629	0	0	0
1	16	1	"A6"	"A6"	8455	26585	100	596	625	247	39	457	457	507	774	152	1	0	0	8372	8321	4496	54	1764	1764	1833	1478	80	79	73	0	0.000	0.000	0.000	0.000	0.000	0.000	0.000	0.000	0.000	0.000	0.000	0.000	0.000	0.000	0.021	0.026	0.032	0.036	4.283	0.134	0.256	316	2384	100	139	6608	6747	168	6557	6725	Error	Error	-5.571	139	6608	168	6557	197464	2629566	0.152	4.390	0	0	0
1	17	1	"A6"	"A6"	8755	26585	100	577	624	258	41	442	442	461	201	43	41	17	0	10256	9830	5161	52	1718	1718	1753	399	22	97	92	0	0.000	0.000	0.000	0.000	0.000	0.000	0.000	0.000	0.000	0.000	0.000	0.000	0.000	0.000	0.016	0.022	0.028	0.026	3.725	0.022	0.173	316	2384	100	135	8538	8673	182	8112	8294	Error	Error	-5.983	135	8538	182	8112	197076	3106386	0.811	20.243	0	0	0
1	18	1	"A6"	"A6"	9055	26585	100	681	714	270	37	439	439	465	202	43	60	26	0	10557	10539	5700	54	1816	1816	1844	375	20	97	90	0	0.000	0.000	0.000	0.000	0.000	0.000	0.000	0.000	0.000	0.000	0.000	0.000	0.000	0.000	0.028	0.032	0.034	0.035	3.065	0.027	0.271	316	2384	100	242	8741	8983	275	8723	8998	Error	Error	-5.175	242	8741	275	8723	225711	3330276	1.233	23.187	0	0	0
1	1	2	"A7"	"A7"	3960	26890	100	466	469	206	43	386	386	405	181	44	29	9	0	2662	3878	2925	75	1445	1445	1473	316	21	81	71	0	0.000	0.000	0.000	0.000	0.000	0.000	0.000	0.000	0.000	0.000	0.000	0.000	0.000	0.000	0.066	0.034	0.093	0.106	5.003	0.027	0.067	316	2384	100	80	1217	1297	83	2433	2516	Error	Error	-3.927	80	1217	83	2433	148338	1225556	0.354	7.611	0	0	0
1	2	2	"A7"	"A7"	4260	26890	100	452	472	209	44	381	381	404	179	44	27	10	0	2647	3821	2865	74	1433	1433	1466	361	24	80	67	0	0.000	0.000	0.000	0.000	0.000	0.000	0.000	0.000	0.000	0.000	0.000	0.000	0.000	0.000	0.058	0.038	0.075	0.091	4.814	0.029	0.085	316	2384	100	71	1214	1285	91	2388	2479	Error	Error	-4.096	71	1214	91	2388	148999	1207423	0.380	6.524	0	0	0
1	3	2	"A7"	"A7"	4560	26890	100	439	463	215	46	370	370	393	171	43	30	12	0	2879	4592	3962	86	1443	1443	1481	395	26	78	66	0	0.000	0.000	0.000	0.000	0.000	0.000	0.000	0.000	0.000	0.000	0.000	0.000	0.000	0.000	0.048	0.030	0.062	0.084	5.401	0.019	0.069	316	2384	100	69	1436	1505	93	3149	3242	Error	Error	-4.379	69	1436	93	3149	146322	1451200	0.409	7.876	0	0	0
1	4	2	"A8"	"A8"	4860	26890	100	525	578	315	54	373	373	398	173	43	47	23	0	7900	8211	5409	65	1480	1480	1507	348	23	91	82	0	0.000	0.000	0.000	0.000	0.000	0.000	0.000	0.000	0.000	0.000	0.000	0.000	0.000	0.000	0.024	0.030	0.037	0.037	3.865	0.025	0.185	316	2384	100	152	6420	6572	205	6731	6936	Error	Error	-5.400	152	6420	205	6731	182709	2594523	1.040	19.264	0	0	0
1	5	2	"A8"	"A8"	5160	26890	100	507	549	237	43	378	378	401	181	45	42	22	0	7542	7868	4516	57	1499	1499	1538	431	28	90	83	0	0.000	0.000	0.000	0.000	0.000	0.000	0.000	0.000	0.000	0.000	0.000	0.000	0.000	0.000	0.021	0.027	0.036	0.037	4.250	0.024	0.188	316	2384	100	129	6043	6172	171	6369	6540	Error	Error	-5.550	129	6043	171	6369	173453	2486420	0.818	14.687	0	0	0
1	6	2	"A8"	"A8"	5460	26890	100	533	547	232	42	374	374	394	170	43	46	21	0	8932	9400	5671	60	1469	1469	1507	449	29	90	83	0	0.000	0.000	0.000	0.000	0.000	0.000	0.000	0.000	0.000	0.000	0.000	0.000	0.000	0.000	0.021	0.022	0.027	0.029	4.040	0.019	0.191	316	2384	100	159	7463	7622	173	7931	8104	Error	Error	-5.553	159	7463	173	7931	172953	2970473	0.900	17.579	0	0	0
1	7	2	"A9"	"A9"	5760	26890	100	499	523	240	45	366	366	390	175	44	39	18	0	7353	7652	4980	65	1480	1480	1501	352	23	88	85	0	0.000	0.000	0.000	0.000	0.000	0.000	0.000	0.000	0.000	0.000	0.000	0.000	0.000	0.000	0.023	0.025	0.033	0.038	4.876	0.022	0.175	316	2384	100	133	5873	6006	157	6172	6329	Error	Error	-5.465	133	5873	157	6172	165274	2417983	0.760	17.474	0	0	0
1	8	2	"A9"	"A9"	6060	26890	100	509	533	249	46	368	368	386	170	44	43	20	0	6847	8004	5841	72	1491	1491	1531	427	27	85	81	0	0.000	0.000	0.000	0.000	0.000	0.000	0.000	0.000	0.000	0.000	0.000	0.000	0.000	0.000	0.026	0.025	0.032	0.045	4.617	0.022	0.223	316	2384	100	141	5356	5497	165	6513	6678	Error	Error	-5.247	141	5356	165	6513	168531	2529315	0.865	15.159	0	0	0
1	9	2	"A9"	"A9"	6360	26890	100	496	535	236	44	366	366	386	178	46	42	21	0	7853	9011	6596	73	1472	1472	1525	479	31	86	81	0	0.000	0.000	0.000	0.000	0.000	0.000	0.000	0.000	0.000	0.000	0.000	0.000	0.000	0.000	0.020	0.022	0.030	0.030	3.588	0.020	0.225	316	2384	100	130	6381	6511	169	7539	7708	Error	Error	-5.617	130	6381	169	7539	169071	2847612	0.837	15.628	0	0	0
1	10	2	"A10"	"A10"	6660	26885	100	490	526	244	46	361	361	386	176	45	43	18	0	9880	8684	5666	65	1464	1464	1554	780	50	73	67	0	0.000	0.000	0.000	0.000	0.000	0.000	0.000	0.000	0.000	0.000	0.000	0.000	0.000	0.000	0.015	0.023	0.030	0.038	4.732	0.021	0.202	316	2384	100	129	8416	8545	165	7220	7385	Error	Error	-6.028	129	8416	165	7220	166205	2744013	0.795	9.141	0	0	0
1	11	2	"A10"	"A10"	6960	26885	100	580	605	265	43	373	373	395	177	44	53	28	0	10404	10191	6474	63	1511	1511	1576	735	46	80	76	0	0.000	0.000	0.000	0.000	0.000	0.000	0.000	0.000	0.000	0.000	0.000	0.000	0.000	0.000	0.023	0.027	0.029	0.035	4.290	0.022	0.283	316	2384	100	207	8893	9100	232	8680	8912	Error	Error	-5.425	207	8893	232	8680	191270	3220220	1.186	11.721	0	0	0
1	12	2	"A10"	"A10"	7260	26885	100	557	598	255	42	378	378	402	180	44	49	25	0	11599	11496	7341	63	1567	1567	1647	789	47	81	76	0	0.000	0.000	0.000	0.000	0.000	0.000	0.000	0.000	0.000	0.000	0.000	0.000	0.000	0.000	0.018	0.022	0.025	0.029	3.740	0.022	0.323	316	2384	100	179	10032	10211	220	9929	10149	Error	Error	-5.809	179	10032	220	9929	189052	3632693	1.089	12.483	0	0	0
1	13	2	"A11"	"A11"	7560	26885	100	522	573	270	47	383	383	398	179	44	43	23	0	7335	10062	8908	88	1540	1540	1567	401	25	87	81	0	0.000	0.000	0.000	0.000	0.000	0.000	0.000	0.000	0.000	0.000	0.000	0.000	0.000	0.000	0.024	0.022	0.031	0.039	4.027	0.020	0.295	316	2384	100	139	5795	5934	190	8522	8712	Error	Error	-5.382	139	5795	190	8522	181003	3179498	0.978	21.185	0	0	0
1	14	2	"A11"	"A11"	7860	26885	100	511	577	310	53	391	391	414	188	45	41	22	0	5890	9871	9903	100	1577	1577	1615	394	24	90	85	0	0.000	0.000	0.000	0.000	0.000	0.000	0.000	0.000	0.000	0.000	0.000	0.000	0.000	0.000	0.028	0.022	0.034	0.041	4.614	0.021	0.306	316	2384	100	120	4313	4433	186	8294	8480	Error	Error	-5.168	120	4313	186	8294	182410	3119172	0.867	20.954	0	0	0
1	15	2	"A11"	"A11"	8160	26885	100	562	632	321	50	410	410	423	182	43	45	24	0	6436	10479	9978	95	1603	1603	1638	361	22	90	84	0	0.000	0.000	0.000	0.000	0.000	0.000	0.000	0.000	0.000	0.000	0.000	0.000	0.000	0.000	0.031	0.025	0.032	0.037	3.773	0.023	0.344	316	2384	100	152	4833	4985	222	8876	9098	Error	Error	-4.991	152	4833	222	8876	199825	3311277	1.148	24.490	0	0	0
1	16	2	"A12"	"A12"	8460	26885	100	526	565	262	46	400	400	423	192	45	39	17	0	6148	8531	6832	80	1656	1656	1685	434	25	85	75	0	0.000	0.000	0.000	0.000	0.000	0.000	0.000	0.000	0.000	0.000	0.000	0.000	0.000	0.000	0.028	0.024	0.033	0.040	5.079	0.021	0.193	316	2384	100	126	4492	4618	165	6875	7040	Error	Error	-5.156	126	4492	165	6875	178576	2695898	0.740	15.774	0	0	0
1	17	2	"A12"	"A12"	8760	26885	100	613	647	297	45	415	415	433	187	43	52	28	0	7345	10560	8842	83	1664	1664	1702	361	21	93	89	0	0.000	0.000	0.000	0.000	0.000	0.000	0.000	0.000	0.000	0.000	0.000	0.000	0.000	0.000	0.035	0.026	0.033	0.036	3.877	0.022	0.283	316	2384	100	198	5681	5879	232	8896	9128	Error	Error	-4.843	198	5681	232	8896	204352	3337003	1.144	24.537	0	0	0
1	18	2	"A12"	"A12"	9055	26880	100	572	610	269	44	413	413	446	319	71	27	7	0	6682	9164	7248	79	1742	1742	1803	524	29	85	79	0	0.000	0.000	0.000	0.000	0.000	0.000	0.000	0.000	0.000	0.000	0.000	0.000	0.000	0.000	0.032	0.027	0.037	0.041	4.077	0.025	0.249	316	2384	100	159	4940	5099	197	7422	7619	Error	Error	-4.957	159	4940	197	7422	192838	2895729	0.514	14.048	0	0	0
1	1	3	"A13"	"A13"	3965	27190	100	622	688	377	54	403	403	423	182	43	55	31	0	6159	7425	4554	61	1501	1501	1520	313	20	94	89	0	0.000	0.000	0.000	0.000	0.000	0.000	0.000	0.000	0.000	0.000	0.000	0.000	0.000	0.000	0.047	0.048	0.051	0.054	3.179	0.043	0.290	316	2384	100	219	4658	4877	285	5924	6209	Error	Error	-4.411	219	4658	285	5924	217560	2346235	1.456	18.866	0	0	0
1	2	3	"A13"	"A13"	4265	27190	100	541	567	240	42	388	388	413	183	44	43	20	0	7256	7342	3391	46	1472	1472	1497	336	22	96	91	0	0.000	0.000	0.000	0.000	0.000	0.000	0.000	0.000	0.000	0.000	0.000	0.000	0.000	0.000	0.026	0.030	0.037	0.035	3.194	0.029	0.169	316	2384	100	153	5784	5937	179	5870	6049	Error	Error	-5.240	153	5784	179	5870	179186	2320120	0.842	17.396	0	0	0
1	3	3	"A13"	"A13"	4565	27190	100	588	621	269	43	381	381	400	174	43	55	32	0	10050	10146	4901	48	1449	1449	1474	321	21	98	94	0	0.000	0.000	0.000	0.000	0.000	0.000	0.000	0.000	0.000	0.000	0.000	0.000	0.000	0.000	0.024	0.028	0.032	0.030	3.292	0.025	0.254	316	2384	100	207	8601	8808	240	8697	8937	Error	Error	-5.377	207	8601	240	8697	196356	3206006	1.270	27.016	0	0	0
1	4	3	"A14"	"A14"	4865	27190	100	570	595	241	40	377	377	390	168	43	54	30	0	13144	11529	5102	44	1430	1430	1460	311	21	97	93	0	0.000	0.000	0.000	0.000	0.000	0.000	0.000	0.000	0.000	0.000	0.000	0.000	0.000	0.000	0.016	0.022	0.025	0.021	3.213	0.022	0.258	316	2384	100	193	11714	11907	218	10099	10317	Error	Error	-5.923	193	11714	218	10099	188111	3643165	1.220	32.376	0	0	0
1	5	3	"A14"	"A14"	5165	27190	100	598	620	242	39	387	387	405	221	54	47	19	0	13045	11830	5355	45	1460	1460	1490	339	22	96	94	0	0.000	0.000	0.000	0.000	0.000	0.000	0.000	0.000	0.000	0.000	0.000	0.000	0.000	0.000	0.018	0.022	0.027	0.025	3.008	0.023	0.304	316	2384	100	211	11585	11796	233	10370	10603	Error	Error	-5.779	211	11585	233	10370	195820	3738244	0.973	30.501	0	0	0
1	6	3	"A14"	"A14"	5465	27190	100	609	640	254	39	375	375	397	176	44	57	36	0	15310	13452	5934	44	1455	1455	1480	339	22	98	95	0	0.000	0.000	0.000	0.000	0.000	0.000	0.000	0.000	0.000	0.000	0.000	0.000	0.000	0.000	0.017	0.022	0.026	0.022	3.045	0.022	0.330	316	2384	100	234	13855	14089	265	11997	12262	Error	Error	-5.888	234	13855	265	11997	202366	4250986	1.381	35.316	0	0	0
1	7	3	"A15"	"A15"	5765	27190	100	539	559	230	41	374	374	402	325	80	26	2	0	8810	8898	4617	51	1465	1465	1499	361	24	95	91	0	0.000	0.000	0.000	0.000	0.000	0.000	0.000	0.000	0.000	0.000	0.000	0.000	0.000	0.000	0.022	0.025	0.032	0.029	3.125	0.023	0.191	316	2384	100	165	7345	7510	185	7433	7618	Error	Error	-5.476	165	7345	185	7433	176621	2811656	0.483	20.496	0	0	0
1	8	3	"A15"	"A15"	6065	27190	100	604	652	383	58	383	383	817	4431	542	0	0	0	9280	9478	5032	53	1498	1498	2218	5725	258	69	17	0	0.000	0.000	0.000	0.000	0.000	0.000	0.000	0.000	0.000	0.000	0.000	0.000	0.000	0.000	0.028	0.034	0.034	0.034	3.437	0.618	0.619	316	2384	100	221	7782	8003	269	7980	8249	Error	Error	-5.138	221	7782	269	7980	206135	2995063	-0.037	1.268	0	0	0
1	9	3	"A15"	"A15"	6360	27190	100	512	546	238	43	373	373	408	239	58	34	13	0	7883	8662	5726	66	1492	1492	1556	576	37	87	80	0	0.000	0.000	0.000	0.000	0.000	0.000	0.000	0.000	0.000	0.000	0.000	0.000	0.000	0.000	0.022	0.024	0.032	0.031	4.176	0.022	0.136	316	2384	100	139	6391	6530	173	7170	7343	Error	Error	-5.523	139	6391	173	7170	172558	2737128	0.577	12.337	0	0	0
1	10	3	"A16"	"A16"	6660	27185	100	630	637	287	45	371	371	395	181	45	58	36	0	15961	13822	9340	67	1486	1486	1545	613	39	82	76	0	0.000	0.000	0.000	0.000	0.000	0.000	0.000	0.000	0.000	0.000	0.000	0.000	0.000	0.000	0.018	0.022	0.024	0.029	3.702	0.020	0.376	316	2384	100	259	14475	14734	266	12336	12602	Error	Error	-5.804	259	14475	266	12336	201304	4367608	1.337	20.028	0	0	0
1	11	3	"A16"	"A16"	6960	27185	100	611	631	281	44	370	370	400	202	50	56	25	0	10740	13823	9766	70	1513	1513	1575	557	35	88	83	0	0.000	0.000	0.000	0.000	0.000	0.000	0.000	0.000	0.000	0.000	0.000	0.000	0.000	0.000	0.026	0.021	0.025	0.027	3.164	0.019	0.326	316	2384	100	241	9227	9468	261	12310	12571	Error	Error	-5.259	241	9227	261	12310	199313	4368050	1.144	21.989	0	0	0
1	12	3	"A16"	"A16"	7260	27185	100	586	636	307	48	374	374	397	175	44	56	34	0	12381	14319	9645	67	1544	1544	1598	470	29	90	86	0	0.000	0.000	0.000	0.000	0.000	0.000	0.000	0.000	0.000	0.000	0.000	0.000	0.000	0.000	0.020	0.021	0.022	0.024	3.314	0.019	0.359	316	2384	100	212	10837	11049	262	12775	13037	Error	Error	-5.676	212	10837	262	12775	200851	4524673	1.366	27.066	0	0	0
1	13	3	"A17"	"A17"	7560	27185	100	534	562	243	43	375	375	400	187	46	45	18	0	8537	7497	3500	46	1527	1527	1565	381	24	87	83	0	0.000	0.000	0.000	0.000	0.000	0.000	0.000	0.000	0.000	0.000	0.000	0.000	0.000	0.000	0.023	0.031	0.040	0.040	4.394	0.030	0.187	316	2384	100	159	7010	7169	187	5970	6157	Error	Error	-5.462	159	7010	187	5970	177602	2369102	0.866	15.570	0	0	0
1	14	3	"A17"	"A17"	7860	27185	100	504	536	241	44	371	371	393	176	44	40	21	0	7706	7450	3563	47	1534	1534	1563	383	24	91	86	0	0.000	0.000	0.000	0.000	0.000	0.000	0.000	0.000	0.000	0.000	0.000	0.000	0.000	0.000	0.022	0.028	0.036	0.035	3.701	0.026	0.157	316	2384	100	133	6172	6305	165	5916	6081	Error	Error	-5.536	133	6172	165	5916	169284	2354213	0.813	15.371	0	0	0
1	15	3	"A17"	"A17"	8160	27185	100	536	558	249	44	374	374	401	227	56	39	14	0	7819	7802	4050	51	1556	1556	1593	488	30	90	86	0	0.000	0.000	0.000	0.000	0.000	0.000	0.000	0.000	0.000	0.000	0.000	0.000	0.000	0.000	0.026	0.029	0.037	0.037	3.302	0.029	0.207	316	2384	100	162	6263	6425	184	6246	6430	Error	Error	-5.273	162	6263	184	6246	176340	2465546	0.692	12.723	0	0	0
1	16	3	"A18"	"A18"	8460	27185	100	556	600	237	39	388	388	409	181	44	48	26	0	9031	8607	4612	53	1620	1620	1662	402	24	92	84	0	0.000	0.000	0.000	0.000	0.000	0.000	0.000	0.000	0.000	0.000	0.000	0.000	0.000	0.000	0.023	0.030	0.034	0.037	3.944	0.026	0.215	316	2384	100	168	7411	7579	212	6987	7199	Error	Error	-5.463	168	7411	212	6987	189457	2719865	1.055	17.276	0	0	0
1	17	3	"A18"	"A18"	8760	27185	100	579	574	224	39	397	397	426	199	46	44	14	0	7708	8439	4167	49	1646	1646	1698	1257	74	88	83	0	0.000	0.000	0.000	0.000	0.000	0.000	0.000	0.000	0.000	0.000	0.000	0.000	0.000	0.000	0.030	0.026	0.035	0.034	3.939	0.021	0.141	316	2384	100	182	6062	6244	177	6793	6970	Error	Error	-5.058	182	6062	177	6793	181464	2666618	0.744	5.363	0	0	0
1	18	3	"A18"	"A18"	9060	27180	100	583	606	235	38	410	410	430	193	44	45	21	0	7508	7991	4118	51	1690	1690	1724	378	21	92	88	0	0.000	0.000	0.000	0.000	0.000	0.000	0.000	0.000	0.000	0.000	0.000	0.000	0.000	0.000	0.030	0.031	0.039	0.040	3.084	0.028	0.197	316	2384	100	173	5818	5991	196	6301	6497	Error	Error	-5.072	173	5818	196	6301	191379	2525263	0.912	16.579	0	0	0
1	1	4	"A19"	"A19"	3965	27490	100	519	533	217	40	414	414	434	183	42	34	12	0	5801	5845	3364	57	1508	1508	1555	453	29	78	74	0	0.000	0.000	0.000	0.000	0.000	0.000	0.000	0.000	0.000	0.000	0.000	0.000	0.000	0.000	0.024	0.027	0.040	0.050	5.191	0.023	0.105	316	2384	100	105	4293	4398	119	4337	4456	Error	Error	-5.354	105	4293	119	4337	168372	1847093	0.541	9.470	0	0	0
1	2	4	"A19"	"A19"	4265	27490	100	495	523	224	42	395	395	414	186	44	37	14	0	6224	6217	4051	65	1459	1459	1542	756	49	71	68	0	0.000	0.000	0.000	0.000	0.000	0.000	0.000	0.000	0.000	0.000	0.000	0.000	0.000	0.000	0.021	0.027	0.045	0.056	5.235	0.022	0.113	316	2384	100	100	4765	4865	128	4758	4886	Error	Error	-5.574	100	4765	128	4758	165205	1964716	0.586	6.184	0	0	0
1	3	4	"A19"	"A19"	4565	27490	100	552	638	1195	187	375	375	400	176	44	50	23	0	8183	8710	5740	65	1445	1445	1492	434	29	90	82	0	0.000	0.000	0.000	0.000	0.000	0.000	0.000	0.000	0.000	0.000	0.000	0.000	0.000	0.000	0.026	0.036	0.037	0.037	4.015	0.088	0.240	316	2384	100	177	6738	6915	263	7265	7528	Error	Error	-5.250	177	6738	263	7265	201705	2752404	1.352	16.631	0	0	0
1	4	4	"A20"	"A20"	4865	27490	100	634	656	290	44	389	389	407	170	41	59	38	0	16309	13454	7894	58	1462	1462	1526	582	38	84	76	0	0.000	0.000	0.000	0.000	0.000	0.000	0.000	0.000	0.000	0.000	0.000	0.000	0.000	0.000	0.017	0.022	0.025	0.029	3.715	0.022	0.386	316	2384	100	245	14847	15092	267	11992	12259	Error	Error	-5.921	245	14847	267	11992	207308	4251545	1.465	20.495	0	0	0
1	5	4	"A20"	"A20"	5165	27490	100	646	664	281	42	378	378	402	177	44	65	37	0	16286	13749	7676	55	1465	1465	1535	642	41	86	81	0	0.000	0.000	0.000	0.000	0.000	0.000	0.000	0.000	0.000	0.000	0.000	0.000	0.000	0.000	0.018	0.023	0.026	0.029	3.944	0.021	0.353	316	2384	100	268	14821	15089	286	12284	12570	Error	Error	-5.789	268	14821	286	12284	209732	4344623	1.480	19.025	0	0	0
1	6	4	"A20"	"A20"	5465	27490	100	623	670	300	44	370	370	391	176	45	60	39	0	18016	14921	8196	54	1466	1466	1527	644	42	87	81	0	0.000	0.000	0.000	0.000	0.000	0.000	0.000	0.000	0.000	0.000	0.000	0.000	0.000	0.000	0.015	0.022	0.024	0.026	3.831	0.021	0.380	316	2384	100	253	16550	16803	300	13455	13755	Error	Error	-6.032	253	16550	300	13455	211859	4714967	1.585	20.798	0	0	0
1	7	4	"A21"	"A21"	5765	27490	100	596	652	358	54	375	375	396	181	45	58	33	0	16821	14839	8946	60	1450	1450	1518	650	42	85	79	0	0.000	0.000	0.000	0.000	0.000	0.000	0.000	0.000	0.000	0.000	0.000	0.000	0.000	0.000	0.014	0.021	0.021	0.024	3.589	0.020	0.331	316	2384	100	221	15371	15592	277	13389	13666	Error	Error	-6.120	221	15371	277	13389	206003	4689174	1.414	20.494	0	0	0
1	8	4	"A21"	"A21"	6065	27490	100	561	592	247	41	380	380	407	197	48	47	21	0	11169	12306	8474	68	1490	1490	1569	816	52	84	80	0	0.000	0.000	0.000	0.000	0.000	0.000	0.000	0.000	0.000	0.000	0.000	0.000	0.000	0.000	0.019	0.020	0.023	0.027	3.663	0.017	0.261	316	2384	100	181	9679	9860	212	10816	11028	Error	Error	-5.741	181	9679	212	10816	186942	3888712	0.939	13.158	0	0	0
1	9	4	"A21"	"A21"	6365	27490	100	569	602	235	39	368	368	391	174	44	56	29	0	12191	12600	8182	64	1470	1470	1521	546	35	89	81	0	0.000	0.000	0.000	0.000	0.000	0.000	0.000	0.000	0.000	0.000	0.000	0.000	0.000	0.000	0.019	0.021	0.023	0.026	3.743	0.019	0.329	316	2384	100	201	10721	10922	234	11130	11364	Error	Error	-5.737	201	10721	234	11130	190320	3981571	1.213	20.291	0	0	0
1	10	4	"A22"	"A22"	6665	27485	100	567	590	261	44	356	356	382	177	46	55	30	0	13061	11772	7641	64	1471	1471	1537	584	37	82	73	0	0.000	0.000	0.000	0.000	0.000	0.000	0.000	0.000	0.000	0.000	0.000	0.000	0.000	0.000	0.018	0.023	0.028	0.031	3.790	0.021	0.309	316	2384	100	211	11590	11801	234	10301	10535	Error	Error	-5.779	211	11590	234	10301	186420	3719958	1.175	17.526	0	0	0
1	11	4	"A22"	"A22"	6965	27485	100	621	631	256	40	360	360	383	181	47	59	34	0	13140	13499	8188	60	1484	1484	1564	683	43	88	84	0	0.000	0.000	0.000	0.000	0.000	0.000	0.000	0.000	0.000	0.000	0.000	0.000	0.000	0.000	0.022	0.023	0.025	0.025	3.514	0.020	0.366	316	2384	100	261	11656	11917	271	12015	12286	Error	Error	-5.481	261	11656	271	12015	199454	4265538	1.370	17.474	0	0	0
1	12	4	"A22"	"A22"	7265	27485	100	644	658	291	44	358	358	380	169	44	63	40	0	14479	14616	8984	61	1504	1504	1575	608	38	90	84	0	0.000	0.000	0.000	0.000	0.000	0.000	0.000	0.000	0.000	0.000	0.000	0.000	0.000	0.000	0.022	0.023	0.026	0.025	3.700	0.020	0.368	316	2384	100	286	12975	13261	300	13112	13412	Error	Error	-5.504	286	12975	300	13112	207819	4618659	1.645	21.449	0	0	0
1	13	4	"A23"	"A23"	7565	27485	100	569	605	274	45	369	369	400	389	97	24	3	0	12897	13049	8482	65	1512	1512	1564	502	32	89	83	0	0.000	0.000	0.000	0.000	0.000	0.000	0.000	0.000	0.000	0.000	0.000	0.000	0.000	0.000	0.018	0.020	0.023	0.027	4.201	0.018	0.265	316	2384	100	200	11385	11585	236	11537	11773	Error	Error	-5.831	200	11385	236	11537	191208	4123637	0.527	22.878	0	0	0
1	14	4	"A23"	"A23"	7865	27485	100	604	636	295	46	360	360	389	185	47	58	32	0	12131	12870	7853	61	1519	1519	1564	418	26	94	90	0	0.000	0.000	0.000	0.000	0.000	0.000	0.000	0.000	0.000	0.000	0.000	0.000	0.000	0.000	0.023	0.024	0.026	0.026	3.195	0.022	0.320	316	2384	100	244	10612	10856	276	11351	11627	Error	Error	-5.443	244	10612	276	11351	201110	4066771	1.335	27.048	0	0	0
1	15	4	"A23"	"A23"	8165	27485	100	550	614	294	47	363	363	391	179	45	50	31	0	10169	12167	8282	68	1544	1544	1572	366	23	96	91	0	0.000	0.000	0.000	0.000	0.000	0.000	0.000	0.000	0.000	0.000	0.000	0.000	0.000	0.000	0.022	0.024	0.025	0.025	3.627	0.019	0.248	316	2384	100	187	8625	8812	251	10623	10874	Error	Error	-5.527	187	8625	251	10623	193911	3844739	1.246	28.948	0	0	0
1	16	4	"A24"	"A24"	8465	27485	100	604	654	282	43	371	371	396	191	48	57	32	0	12549	11651	5596	48	1557	1557	1594	374	23	97	91	0	0.000	0.000	0.000	0.000	0.000	0.000	0.000	0.000	0.000	0.000	0.000	0.000	0.000	0.000	0.021	0.028	0.028	0.029	3.263	0.026	0.273	316	2384	100	233	10992	11225	283	10094	10377	Error	Error	-5.560	233	10992	283	10094	206562	3681637	1.351	26.890	0	0	0
1	17	4	"A24"	"A24"	8765	27485	100	679	685	292	42	396	396	420	190	45	60	34	0	10247	10445	4975	47	1652	1652	1684	383	22	96	94	0	0.000	0.000	0.000	0.000	0.000	0.000	0.000	0.000	0.000	0.000	0.000	0.000	0.000	0.000	0.033	0.033	0.037	0.033	3.454	0.028	0.263	316	2384	100	283	8595	8878	289	8793	9082	Error	Error	-4.925	283	8595	289	8793	216587	3300683	1.395	22.875	0	0	0
1	18	4	"A24"	"A24"	9065	27480	100	618	655	400	61	395	395	421	186	44	53	28	0	9766	10426	4978	47	1679	1679	1710	360	21	96	93	0	0.000	0.000	0.000	0.000	0.000	0.000	0.000	0.000	0.000	0.000	0.000	0.000	0.000	0.000	0.028	0.030	0.031	0.031	3.111	0.029	0.222	316	2384	100	223	8087	8310	260	8747	9007	Error	Error	-5.180	223	8087	260	8747	206933	3294560	1.258	24.211	0	0	0
1	1	5	"A25"	"A25"	3970	27790	100	566	599	265	44	381	381	420	632	150	6	0	0	10242	12289	7834	63	1442	1442	1510	1157	76	86	80	0	0.000	0.000	0.000	0.000	0.000	0.000	0.000	0.000	0.000	0.000	0.000	0.000	0.000	0.000	0.021	0.020	0.022	0.023	3.553	0.020	0.325	316	2384	100	185	8800	8985	218	10847	11065	Error	Error	-5.572	185	8800	218	10847	189419	3883290	0.283	9.316	0	0	0
1	2	5	"A25"	"A25"	4270	27790	100	518	553	246	44	368	368	389	172	44	45	23	0	8136	11509	8139	70	1426	1426	1448	314	21	95	91	0	0.000	0.000	0.000	0.000	0.000	0.000	0.000	0.000	0.000	0.000	0.000	0.000	0.000	0.000	0.022	0.018	0.023	0.025	4.163	0.016	0.226	316	2384	100	150	6710	6860	185	10083	10268	Error	Error	-5.483	150	6710	185	10083	174826	3636941	0.953	32.041	0	0	0
1	3	5	"A25"	"A25"	4570	27790	100	544	583	260	44	370	370	392	170	43	50	28	0	9743	12512	8187	65	1434	1434	1466	327	22	97	95	0	0.000	0.000	0.000	0.000	0.000	0.000	0.000	0.000	0.000	0.000	0.000	0.000	0.000	0.000	0.021	0.019	0.023	0.024	3.299	0.017	0.235	316	2384	100	174	8309	8483	213	11078	11291	Error	Error	-5.578	174	8309	213	11078	184370	3953888	1.124	33.780	0	0	0
1	4	5	"A26"	"A26"	4870	27790	100	568	585	250	42	368	368	389	169	43	54	28	0	11500	11725	6870	58	1448	1448	1472	313	21	96	91	0	0.000	0.000	0.000	0.000	0.000	0.000	0.000	0.000	0.000	0.000	0.000	0.000	0.000	0.000	0.020	0.021	0.025	0.028	3.485	0.019	0.239	316	2384	100	200	10052	10252	217	10277	10494	Error	Error	-5.651	200	10052	217	10277	185010	3704970	1.160	32.757	0	0	0
1	5	5	"A26"	"A26"	5170	27790	100	553	587	239	40	379	379	407	188	46	46	25	0	10549	10902	5967	54	1490	1490	1513	333	22	97	95	0	0.000	0.000	0.000	0.000	0.000	0.000	0.000	0.000	0.000	0.000	0.000	0.000	0.000	0.000	0.019	0.022	0.026	0.025	3.035	0.019	0.192	316	2384	100	174	9059	9233	208	9412	9620	Error	Error	-5.702	174	9059	208	9412	185514	3444882	0.957	28.195	0	0	0
1	6	5	"A26"	"A26"	5470	27790	100	543	568	257	45	372	372	398	191	47	46	20	0	10248	11721	7285	62	1456	1456	1490	337	22	97	94	0	0.000	0.000	0.000	0.000	0.000	0.000	0.000	0.000	0.000	0.000	0.000	0.000	0.000	0.000	0.019	0.019	0.023	0.024	3.391	0.018	0.195	316	2384	100	171	8792	8963	196	10265	10461	Error	Error	-5.684	171	8792	196	10265	179643	3703785	0.890	30.359	0	0	0
1	7	5	"A27"	"A27"	5770	27790	100	564	613	274	44	383	383	402	183	45	49	27	0	12566	14706	9458	64	1480	1480	1507	337	22	94	88	0	0.000	0.000	0.000	0.000	0.000	0.000	0.000	0.000	0.000	0.000	0.000	0.000	0.000	0.000	0.016	0.017	0.019	0.020	3.481	0.016	0.269	316	2384	100	181	11086	11267	230	13226	13456	Error	Error	-5.937	181	11086	230	13226	193697	4647031	1.153	39.166	0	0	0
1	8	5	"A27"	"A27"	6070	27790	100	533	556	235	42	360	360	388	188	48	45	18	0	8421	11028	7231	65	1459	1459	1483	333	22	96	94	0	0.000	0.000	0.000	0.000	0.000	0.000	0.000	0.000	0.000	0.000	0.000	0.000	0.000	0.000	0.025	0.020	0.026	0.027	3.446	0.017	0.200	316	2384	100	173	6962	7135	196	9569	9765	Error	Error	-5.331	173	6962	196	9569	175792	3484715	0.894	28.664	0	0	0
1	9	5	"A27"	"A27"	6370	27785	100	558	584	237	40	364	364	382	175	45	54	25	0	10064	12765	8226	64	1482	1482	1511	363	24	95	91	0	0.000	0.000	0.000	0.000	0.000	0.000	0.000	0.000	0.000	0.000	0.000	0.000	0.000	0.000	0.023	0.019	0.023	0.024	3.699	0.017	0.257	316	2384	100	194	8582	8776	220	11283	11503	Error	Error	-5.467	194	8582	220	11283	184495	4033867	1.154	31.003	0	0	0
1	10	5	"A28"	"A28"	6670	27785	100	701	709	292	41	363	363	387	178	45	69	48	0	24919	20540	11581	56	1509	1509	1572	650	41	89	83	0	0.000	0.000	0.000	0.000	0.000	0.000	0.000	0.000	0.000	0.000	0.000	0.000	0.000	0.000	0.014	0.018	0.020	0.022	3.530	0.017	0.426	316	2384	100	338	23410	23748	346	19031	19377	Error	Error	-6.114	338	23410	346	19031	223987	6490610	1.809	29.182	0	0	0
1	11	5	"A28"	"A28"	6970	27785	100	748	788	493	62	361	361	387	176	45	75	55	0	27404	23269	11824	50	1535	1535	1578	392	24	99	96	0	0.000	0.000	0.000	0.000	0.000	0.000	0.000	0.000	0.000	0.000	0.000	0.000	0.000	0.000	0.015	0.020	0.019	0.020	2.327	0.019	0.401	316	2384	100	387	25869	26256	427	21734	22161	Error	Error	-6.063	387	25869	427	21734	249160	7352956	2.278	55.334	0	0	0
1	12	5	"A28"	"A28"	7270	27785	100	756	767	324	42	368	368	400	249	62	67	36	0	29171	25084	11725	46	1517	1517	1613	800	49	98	94	0	0.000	0.000	0.000	0.000	0.000	0.000	0.000	0.000	0.000	0.000	0.000	0.000	0.000	0.000	0.014	0.017	0.017	0.016	2.495	0.017	0.497	316	2384	100	388	27654	28042	399	23567	23966	Error	Error	-6.155	388	27654	399	23567	242403	7926545	1.474	29.339	0	0	0
1	13	5	"A29"	"A29"	7570	27785	100	544	584	271	46	359	359	436	1310	300	0	0	0	14511	14062	7840	55	1505	1505	1655	2451	148	79	77	0	0.000	0.000	0.000	0.000	0.000	0.000	0.000	0.000	0.000	0.000	0.000	0.000	0.000	0.000	0.014	0.018	0.020	0.020	3.385	0.017	0.234	316	2384	100	185	13006	13191	225	12557	12782	Error	Error	-6.136	185	13006	225	12557	184508	4443715	0.113	5.062	0	0	0
1	14	5	"A29"	"A29"	7870	27785	100	570	603	251	41	368	368	385	166	43	56	31	0	13285	14566	8663	59	1528	1528	1556	339	21	97	95	0	0.000	0.000	0.000	0.000	0.000	0.000	0.000	0.000	0.000	0.000	0.000	0.000	0.000	0.000	0.017	0.018	0.021	0.020	3.015	0.017	0.323	316	2384	100	202	11757	11959	235	13038	13273	Error	Error	-5.863	202	11757	235	13038	190644	4602896	1.313	38.378	0	0	0
1	15	5	"A29"	"A29"	8170	27785	100	581	628	278	44	353	353	381	180	47	55	32	0	12997	14604	9140	62	1558	1558	1600	388	24	96	93	0	0.000	0.000	0.000	0.000	0.000	0.000	0.000	0.000	0.000	0.000	0.000	0.000	0.000	0.000	0.020	0.021	0.023	0.023	3.431	0.018	0.316	316	2384	100	228	11439	11667	275	13046	13321	Error	Error	-5.649	228	11439	275	13046	198299	4614890	1.372	33.515	0	0	0
1	16	5	"A30"	"A30"	8465	27785	100	637	647	259	40	369	369	395	191	48	63	32	0	14473	14965	9161	61	1557	1557	1606	467	29	95	89	0	0.000	0.000	0.000	0.000	0.000	0.000	0.000	0.000	0.000	0.000	0.000	0.000	0.000	0.000	0.021	0.021	0.023	0.025	2.988	0.018	0.341	316	2384	100	268	12916	13184	278	13408	13686	Error	Error	-5.591	268	12916	278	13408	204397	4728796	1.319	28.606	0	0	0
1	17	5	"A30"	"A30"	8765	27785	100	627	650	303	46	369	369	398	178	44	58	37	0	11734	13862	9811	70	1610	1610	1640	397	24	96	91	0	0.000	0.000	0.000	0.000	0.000	0.000	0.000	0.000	0.000	0.000	0.000	0.000	0.000	0.000	0.025	0.023	0.027	0.028	3.366	0.020	0.353	316	2384	100	258	10124	10382	281	12252	12533	Error	Error	-5.294	258	10124	281	12252	205251	4380540	1.416	30.786	0	0	0
1	18	5	"A30"	"A30"	9065	27780	100	593	657	306	46	385	385	403	172	42	57	37	0	11464	14606	10173	69	1648	1648	1680	399	23	94	93	0	0.000	0.000	0.000	0.000	0.000	0.000	0.000	0.000	0.000	0.000	0.000	0.000	0.000	0.000	0.021	0.021	0.023	0.021	3.066	0.020	0.385	316	2384	100	208	9816	10024	272	12958	13230	Error	Error	-5.560	208	9816	272	12958	207769	4615610	1.477	32.396	0	0	0
1	1	6	"A31"	"A31"	3975	28090	100	640	685	307	44	371	371	391	170	43	64	43	0	21274	17757	9824	55	1429	1429	1475	426	28	95	89	0	0.000	0.000	0.000	0.000	0.000	0.000	0.000	0.000	0.000	0.000	0.000	0.000	0.000	0.000	0.014	0.019	0.020	0.021	3.418	0.019	0.431	316	2384	100	269	19845	20114	314	16328	16642	Error	Error	-6.205	269	19845	314	16328	216328	5611205	1.729	38.221	0	0	0
1	2	6	"A31"	"A31"	4275	28090	100	604	626	286	45	372	372	394	171	43	55	35	0	9994	14832	10605	71	1452	1452	1510	532	35	91	87	0	0.000	0.000	0.000	0.000	0.000	0.000	0.000	0.000	0.000	0.000	0.000	0.000	0.000	0.000	0.027	0.019	0.024	0.024	3.335	0.017	0.343	316	2384	100	232	8542	8774	254	13380	13634	Error	Error	-5.202	232	8542	254	13380	197665	4686791	1.357	25.041	0	0	0
1	3	6	"A31"	"A31"	4575	28090	100	613	653	493	75	372	372	391	167	42	58	34	0	11886	14632	9674	66	1459	1459	1512	439	29	93	88	0	0.000	0.000	0.000	0.000	0.000	0.000	0.000	0.000	0.000	0.000	0.000	0.000	0.000	0.000	0.023	0.021	0.022	0.025	3.858	0.017	0.190	316	2384	100	241	10427	10668	281	13173	13454	Error	Error	-5.435	241	10427	281	13173	206504	4623614	1.569	29.886	0	0	0
1	4	6	"A32"	"A32"	4875	28090	100	599	620	276	44	375	375	398	176	44	56	30	0	11449	13935	9658	69	1487	1487	1540	541	35	88	81	0	0.000	0.000	0.000	0.000	0.000	0.000	0.000	0.000	0.000	0.000	0.000	0.000	0.000	0.000	0.022	0.020	0.022	0.025	4.125	0.016	0.284	316	2384	100	224	9962	10186	245	12448	12693	Error	Error	-5.475	224	9962	245	12448	195946	4403475	1.261	22.911	0	0	0
1	5	6	"A32"	"A32"	5175	28090	100	545	578	239	41	402	402	421	183	43	43	20	0	8390	10221	6681	65	1514	1514	1550	389	25	93	87	0	0.000	0.000	0.000	0.000	0.000	0.000	0.000	0.000	0.000	0.000	0.000	0.000	0.000	0.000	0.021	0.020	0.028	0.028	4.224	0.018	0.185	316	2384	100	143	6876	7019	176	8707	8883	Error	Error	-5.587	143	6876	176	8707	182578	3229743	0.858	22.290	0	0	0
1	6	6	"A32"	"A32"	5475	28090	100	569	590	246	41	368	368	391	169	43	55	27	0	10478	13028	8821	67	1475	1475	1520	409	26	94	88	0	0.000	0.000	0.000	0.000	0.000	0.000	0.000	0.000	0.000	0.000	0.000	0.000	0.000	0.000	0.022	0.019	0.023	0.026	3.768	0.017	0.304	316	2384	100	201	9003	9204	222	11553	11775	Error	Error	-5.485	201	9003	222	11553	186403	4116878	1.178	28.137	0	0	0
1	7	6	"A33"	"A33"	5770	28090	100	413	483	464	96	360	360	382	172	45	29	12	0	4555	6387	5809	90	1429	1429	1471	419	28	78	73	0	0.000	0.000	0.000	0.000	0.000	0.000	0.000	0.000	0.000	0.000	0.000	0.000	0.000	0.000	0.017	0.025	0.031	0.047	5.912	0.020	0.068	316	2384	100	53	3126	3179	123	4958	5081	Error	Error	-5.882	53	3126	123	4958	152751	2018204	0.587	11.733	0	0	0
1	8	6	"A33"	"A33"	6070	28090	100	445	480	245	51	357	357	381	176	46	32	16	0	4520	7914	8125	102	1446	1446	1476	342	23	87	84	0	0.000	0.000	0.000	0.000	0.000	0.000	0.000	0.000	0.000	0.000	0.000	0.000	0.000	0.000	0.029	0.019	0.033	0.038	4.959	0.017	0.172	316	2384	100	88	3074	3162	123	6468	6591	Error	Error	-5.126	88	3074	123	6468	151830	2500871	0.563	18.825	0	0	0
1	9	6	"A33"	"A33"	6370	28085	100	463	488	233	47	373	373	395	187	47	32	12	0	4262	7135	7424	104	1501	1501	1592	969	60	73	57	0	0.000	0.000	0.000	0.000	0.000	0.000	0.000	0.000	0.000	0.000	0.000	0.000	0.000	0.000	0.033	0.020	0.047	0.054	4.919	0.016	0.181	316	2384	100	90	2761	2851	115	5634	5749	Error	Error	-4.939	90	2761	115	5634	154160	2254693	0.497	5.720	0	0	0
1	10	6	"A34"	"A34"	6670	28085	100	519	537	243	45	362	362	389	175	44	45	22	0	6629	9166	7924	86	1512	1512	1683	1549	92	63	58	0	0.000	0.000	0.000	0.000	0.000	0.000	0.000	0.000	0.000	0.000	0.000	0.000	0.000	0.000	0.031	0.023	0.027	0.047	5.841	0.019	0.290	316	2384	100	157	5117	5274	175	7654	7829	Error	Error	-5.026	157	5117	175	7654	169607	2896355	0.846	4.831	0	0	0
1	11	6	"A34"	"A34"	6970	28085	100	492	523	227	43	373	373	398	185	46	39	16	0	6505	9219	7514	81	1496	1496	1560	684	43	79	75	0	0.000	0.000	0.000	0.000	0.000	0.000	0.000	0.000	0.000	0.000	0.000	0.000	0.000	0.000	0.024	0.019	0.025	0.034	4.711	0.018	0.199	316	2384	100	119	5009	5128	150	7723	7873	Error	Error	-5.395	119	5009	150	7723	165238	2913287	0.676	11.197	0	0	0
1	12	6	"A34"	"A34"	7270	28085	100	523	553	255	46	366	366	386	171	44	47	25	0	7899	10803	8510	78	1511	1511	1571	645	41	84	80	0	0.000	0.000	0.000	0.000	0.000	0.000	0.000	0.000	0.000	0.000	0.000	0.000	0.000	0.000	0.025	0.020	0.025	0.028	3.944	0.017	0.236	316	2384	100	157	6388	6545	187	9292	9479	Error	Error	-5.347	157	6388	187	9292	174864	3413785	0.977	14.313	0	0	0
1	13	6	"A35"	"A35"	7570	28085	100	536	559	316	56	351	351	377	173	45	50	24	0	13702	12488	8075	64	1523	1523	1606	776	48	78	74	0	0.000	0.000	0.000	0.000	0.000	0.000	0.000	0.000	0.000	0.000	0.000	0.000	0.000	0.000	0.015	0.019	0.022	0.028	4.750	0.017	0.229	316	2384	100	185	12179	12364	208	10965	11173	Error	Error	-6.041	185	12179	208	10965	176630	3946054	1.052	14.023	0	0	0
1	14	6	"A35"	"A35"	7870	28085	100	570	612	269	43	364	364	387	177	45	56	31	0	14620	15109	8499	56	1555	1555	1615	498	30	95	91	0	0.000	0.000	0.000	0.000	0.000	0.000	0.000	0.000	0.000	0.000	0.000	0.000	0.000	0.000	0.016	0.018	0.020	0.020	2.969	0.017	0.300	316	2384	100	206	13065	13271	248	13554	13802	Error	Error	-5.987	206	13065	248	13554	193534	4774337	1.271	27.096	0	0	0
1	15	6	"A35"	"A35"	8170	28085	100	597	585	226	38	361	361	387	185	47	58	22	0	13532	13843	7946	57	1541	1541	1580	422	26	96	91	0	0.000	0.000	0.000	0.000	0.000	0.000	0.000	0.000	0.000	0.000	0.000	0.000	0.000	0.000	0.020	0.018	0.022	0.023	2.890	0.016	0.270	316	2384	100	236	11991	12227	224	12302	12526	Error	Error	-5.667	236	11991	224	12302	184884	4374231	1.070	29.059	0	0	0
1	16	6	"A36"	"A36"	8470	28085	100	554	588	274	46	361	361	376	171	45	53	29	0	10360	11782	8270	70	1575	1575	1627	611	37	83	76	0	0.000	0.000	0.000	0.000	0.000	0.000	0.000	0.000	0.000	0.000	0.000	0.000	0.000	0.000	0.022	0.022	0.025	0.032	4.692	0.019	0.276	316	2384	100	193	8785	8978	227	10207	10434	Error	Error	-5.508	193	8785	227	10207	185935	3723187	1.240	16.620	0	0	0
1	17	6	"A36"	"A36"	8770	28085	100	535	584	253	43	367	367	389	174	44	47	28	0	10399	12765	8678	67	1579	1579	1617	478	29	91	88	0	0.000	0.000	0.000	0.000	0.000	0.000	0.000	0.000	0.000	0.000	0.000	0.000	0.000	0.000	0.019	0.019	0.022	0.023	3.446	0.017	0.269	316	2384	100	168	8820	8988	217	11186	11403	Error	Error	-5.714	168	8820	217	11186	184437	4033867	1.121	23.322	0	0	0
1	18	6	"A36"	"A36"	9070	28080	100	584	621	278	44	369	369	393	171	43	57	32	0	11676	13261	9413	70	1651	1651	1686	453	26	92	87	0	0.000	0.000	0.000	0.000	0.000	0.000	0.000	0.000	0.000	0.000	0.000	0.000	0.000	0.000	0.021	0.022	0.026	0.030	3.789	0.018	0.292	316	2384	100	215	10025	10240	252	11610	11862	Error	Error	-5.543	215	10025	252	11610	196260	4190504	1.333	25.552	0	0	0
1	1	7	"A37"	"A37"	3975	28390	100	529	546	216	39	376	376	396	167	42	46	19	0	5835	5852	2850	48	1447	1447	1478	337	22	91	86	0	0.000	0.000	0.000	0.000	0.000	0.000	0.000	0.000	0.000	0.000	0.000	0.000	0.000	0.000	0.035	0.039	0.051	0.048	3.545	0.033	0.164	316	2384	100	153	4388	4541	170	4405	4575	Error	Error	-4.842	153	4388	170	4405	172473	1849259	0.898	12.979	0	0	0
1	2	7	"A37"	"A37"	4275	28390	100	535	564	233	41	380	380	398	179	44	43	18	0	8252	8524	5321	62	1461	1461	1506	385	25	89	83	0	0.000	0.000	0.000	0.000	0.000	0.000	0.000	0.000	0.000	0.000	0.000	0.000	0.000	0.000	0.023	0.026	0.032	0.038	3.862	0.022	0.183	316	2384	100	155	6791	6946	184	7063	7247	Error	Error	-5.453	155	6791	184	7063	178245	2693513	0.927	18.229	0	0	0
1	3	7	"A37"	"A37"	4575	28390	100	546	574	245	42	374	374	398	277	69	32	6	0	8069	8701	5115	58	1475	1475	1509	348	23	92	87	0	0.000	0.000	0.000	0.000	0.000	0.000	0.000	0.000	0.000	0.000	0.000	0.000	0.000	0.000	0.026	0.028	0.037	0.038	3.132	0.021	0.055	316	2384	100	172	6594	6766	200	7226	7426	Error	Error	-5.261	172	6594	200	7226	181525	2749619	0.635	20.667	0	0	0
1	4	7	"A38"	"A38"	4875	28390	100	644	662	270	40	385	385	402	174	43	60	35	0	20069	17106	9756	57	1488	1488	1528	393	25	94	89	0	0.000	0.000	0.000	0.000	0.000	0.000	0.000	0.000	0.000	0.000	0.000	0.000	0.000	0.000	0.014	0.018	0.020	0.021	3.359	0.016	0.354	316	2384	100	259	18581	18840	277	15618	15895	Error	Error	-6.165	259	18581	277	15618	209180	5405640	1.494	39.639	0	0	0
1	5	7	"A38"	"A38"	5175	28390	100	639	667	257	38	396	396	415	182	43	59	35	0	19401	17116	8693	50	1484	1484	1524	360	23	99	95	0	0.000	0.000	0.000	0.000	0.000	0.000	0.000	0.000	0.000	0.000	0.000	0.000	0.000	0.000	0.014	0.017	0.018	0.018	3.019	0.016	0.309	316	2384	100	243	17917	18160	271	15632	15903	Error	Error	-6.204	243	17917	271	15632	210718	5408808	1.385	43.311	0	0	0
1	6	7	"A38"	"A38"	5475	28390	100	583	619	248	40	376	376	398	177	44	55	29	0	16886	14800	7428	50	1466	1466	1505	359	23	98	94	0	0.000	0.000	0.000	0.000	0.000	0.000	0.000	0.000	0.000	0.000	0.000	0.000	0.000	0.000	0.013	0.018	0.020	0.020	3.053	0.016	0.252	316	2384	100	207	15420	15627	243	13334	13577	Error	Error	-6.219	207	15420	243	13334	195552	4676734	1.249	37.033	0	0	0
1	7	7	"A39"	"A39"	5775	28390	100	438	478	226	47	359	359	384	172	44	34	12	0	6346	7784	5939	76	1424	1424	1443	303	20	89	83	0	0.000	0.000	0.000	0.000	0.000	0.000	0.000	0.000	0.000	0.000	0.000	0.000	0.000	0.000	0.016	0.019	0.030	0.032	5.141	0.015	0.102	316	2384	100	79	4922	5001	119	6360	6479	Error	Error	-5.961	79	4922	119	6360	151099	2459835	0.547	20.927	0	0	0
1	8	7	"A39"	"A39"	6075	28390	100	513	574	477	83	373	373	398	192	48	43	18	0	8394	11873	10054	84	1498	1498	1558	487	31	89	82	0	0.000	0.000	0.000	0.000	0.000	0.000	0.000	0.000	0.000	0.000	0.000	0.000	0.000	0.000	0.020	0.019	0.025	0.026	3.993	0.018	0.178	316	2384	100	140	6896	7036	201	10375	10576	Error	Error	-5.622	140	6896	201	10375	181512	3751726	0.917	21.181	0	0	0
1	9	7	"A39"	"A39"	6375	28385	100	520	558	253	45	375	375	394	169	42	45	24	0	7440	11376	9783	85	1520	1520	1546	329	21	93	89	0	0.000	0.000	0.000	0.000	0.000	0.000	0.000	0.000	0.000	0.000	0.000	0.000	0.000	0.000	0.024	0.019	0.024	0.028	3.931	0.016	0.259	316	2384	100	145	5920	6065	183	9856	10039	Error	Error	-5.351	145	5920	183	9856	176307	3594762	0.970	29.878	0	0	0
1	10	7	"A40"	"A40"	6675	28385	100	568	591	254	42	370	370	430	1221	283	0	0	0	16608	14875	8755	58	1529	1529	1574	498	31	91	84	0	0.000	0.000	0.000	0.000	0.000	0.000	0.000	0.000	0.000	0.000	0.000	0.000	0.000	0.000	0.013	0.017	0.020	0.021	3.284	0.023	0.009	316	2384	100	198	15079	15277	221	13346	13567	Error	Error	-6.251	198	15079	221	13346	186669	4700389	0.132	26.709	0	0	0
1	11	7	"A40"	"A40"	6975	28385	100	556	578	247	42	364	364	407	566	139	8	0	0	11697	13748	10195	74	1541	1541	1576	419	26	94	89	0	0.000	0.000	0.000	0.000	0.000	0.000	0.000	0.000	0.000	0.000	0.000	0.000	0.000	0.000	0.019	0.018	0.020	0.025	3.515	0.016	0.277	316	2384	100	192	10156	10348	214	12207	12421	Error	Error	-5.725	192	10156	214	12207	182602	4344392	0.302	29.050	0	0	0
1	12	7	"A40"	"A40"	7275	28385	100	590	815	2189	268	368	368	391	172	43	56	35	0	13268	15272	10868	71	1527	1527	1556	333	21	99	97	0	0.000	0.000	0.000	0.000	0.000	0.000	0.000	0.000	0.000	0.000	0.000	0.000	0.000	0.000	0.019	0.033	0.022	0.024	3.106	0.051	0.130	316	2384	100	222	11741	11963	447	13745	14192	Error	Error	-5.725	222	11741	447	13745	257422	4825908	2.465	41.189	0	0	0
1	13	7	"A41"	"A41"	7575	28385	100	578	595	248	41	358	358	382	187	48	56	28	0	16217	14814	7710	52	1524	1524	1569	436	27	95	90	0	0.000	0.000	0.000	0.000	0.000	0.000	0.000	0.000	0.000	0.000	0.000	0.000	0.000	0.000	0.015	0.018	0.021	0.020	2.773	0.017	0.237	316	2384	100	220	14693	14913	237	13290	13527	Error	Error	-6.061	220	14693	237	13290	188010	4681128	1.139	30.378	0	0	0
1	14	7	"A41"	"A41"	7875	28385	100	666	663	259	39	363	363	387	180	46	64	42	0	18941	18428	9651	52	1551	1551	1591	411	25	99	97	0	0.000	0.000	0.000	0.000	0.000	0.000	0.000	0.000	0.000	0.000	0.000	0.000	0.000	0.000	0.017	0.018	0.020	0.018	2.725	0.016	0.367	316	2384	100	303	17390	17693	300	16877	17177	Error	Error	-5.843	303	17390	300	16877	209550	5823380	1.533	40.966	0	0	0
1	15	7	"A41"	"A41"	8175	28385	100	610	630	247	39	363	363	386	182	47	59	33	0	16284	16538	9490	57	1573	1573	1617	447	27	95	92	0	0.000	0.000	0.000	0.000	0.000	0.000	0.000	0.000	0.000	0.000	0.000	0.000	0.000	0.000	0.017	0.018	0.019	0.019	3.449	0.016	0.335	316	2384	100	247	14711	14958	267	14965	15232	Error	Error	-5.896	247	14711	267	14965	198950	5226103	1.341	33.380	0	0	0
1	16	7	"A42"	"A42"	8475	28385	100	521	570	266	46	369	369	389	172	44	48	26	0	9885	12411	9232	74	1590	1590	1609	325	20	94	89	0	0.000	0.000	0.000	0.000	0.000	0.000	0.000	0.000	0.000	0.000	0.000	0.000	0.000	0.000	0.018	0.019	0.024	0.025	3.917	0.017	0.284	316	2384	100	152	8295	8447	201	10821	11022	Error	Error	-5.770	152	8295	201	10821	179988	3922028	1.052	33.237	0	0	0
1	17	7	"A42"	"A42"	8775	28385	100	541	593	279	47	371	371	391	184	47	48	26	0	8681	13386	11406	85	1609	1609	1636	364	22	97	94	0	0.000	0.000	0.000	0.000	0.000	0.000	0.000	0.000	0.000	0.000	0.000	0.000	0.000	0.000	0.024	0.019	0.023	0.024	3.467	0.017	0.321	316	2384	100	170	7072	7242	222	11777	11999	Error	Error	-5.379	170	7072	222	11777	187437	4230129	1.098	32.280	0	0	0
1	18	7	"A42"	"A42"	9075	28380	100	483	543	257	47	371	371	392	170	43	40	20	0	8109	10997	9357	85	1638	1638	1663	330	19	96	91	0	0.000	0.000	0.000	0.000	0.000	0.000	0.000	0.000	0.000	0.000	0.000	0.000	0.000	0.000	0.017	0.018	0.024	0.023	3.336	0.018	0.265	316	2384	100	112	6471	6583	172	9359	9531	Error	Error	-5.852	112	6471	172	9359	171448	3475044	0.888	28.285	0	0	0
1	1	8	"A43"	"A43"	3980	28690	100	549	571	240	42	362	362	383	175	45	51	23	0	15188	14727	8904	60	1410	1410	1435	380	26	94	88	0	0.000	0.000	0.000	0.000	0.000	0.000	0.000	0.000	0.000	0.000	0.000	0.000	0.000	0.000	0.014	0.016	0.019	0.020	3.333	0.014	0.254	316	2384	100	187	13778	13965	209	13317	13526	Error	Error	-6.203	187	13778	209	13317	180452	4653858	1.074	34.979	0	0	0
1	2	8	"A43"	"A43"	4280	28690	100	574	611	296	48	366	366	390	181	46	53	29	0	12907	14253	8862	62	1418	1418	1456	451	30	94	88	0	0.000	0.000	0.000	0.000	0.000	0.000	0.000	0.000	0.000	0.000	0.000	0.000	0.000	0.000	0.018	0.019	0.022	0.023	3.304	0.019	0.295	316	2384	100	208	11489	11697	245	12835	13080	Error	Error	-5.788	208	11489	245	12835	193223	4503813	1.221	28.375	0	0	0
1	3	8	"A43"	"A43"	4580	28690	100	589	612	260	42	364	364	387	171	44	59	32	0	13251	14978	8936	59	1432	1432	1465	315	21	96	91	0	0.000	0.000	0.000	0.000	0.000	0.000	0.000	0.000	0.000	0.000	0.000	0.000	0.000	0.000	0.019	0.018	0.020	0.022	3.517	0.017	0.330	316	2384	100	225	11819	12044	248	13546	13794	Error	Error	-5.715	225	11819	248	13546	193483	4733072	1.316	42.898	0	0	0
1	4	8	"A44"	"A44"	4880	28690	100	533	548	242	44	372	372	403	259	64	30	6	0	8606	8175	4172	51	1479	1479	1525	469	30	90	84	0	0.000	0.000	0.000	0.000	0.000	0.000	0.000	0.000	0.000	0.000	0.000	0.000	0.000	0.000	0.023	0.026	0.030	0.034	3.866	0.029	0.101	316	2384	100	161	7127	7288	176	6696	6872	Error	Error	-5.468	161	7127	176	6696	173266	2583273	0.560	14.179	0	0	0
1	5	8	"A44"	"A44"	5180	28690	100	560	599	321	53	396	396	417	177	42	47	23	0	10105	10008	5091	50	1526	1526	1557	318	20	95	91	0	0.000	0.000	0.000	0.000	0.000	0.000	0.000	0.000	0.000	0.000	0.000	0.000	0.000	0.000	0.019	0.024	0.025	0.025	3.524	0.022	0.166	316	2384	100	164	8579	8743	203	8482	8685	Error	Error	-5.709	164	8579	203	8482	189215	3162632	1.028	26.575	0	0	0
1	6	8	"A44"	"A44"	5480	28690	100	534	549	241	43	387	387	401	170	42	44	17	0	10395	9899	4814	48	1483	1483	1518	327	21	93	90	0	0.000	0.000	0.000	0.000	0.000	0.000	0.000	0.000	0.000	0.000	0.000	0.000	0.000	0.000	0.016	0.019	0.024	0.025	3.327	0.020	0.176	316	2384	100	147	8912	9059	162	8416	8578	Error	Error	-5.922	147	8912	162	8416	173407	3128002	0.871	25.630	0	0	0
1	7	8	"A45"	"A45"	5780	28690	100	556	561	240	42	373	373	397	205	51	44	15	0	13182	12528	7045	56	1461	1461	1504	365	24	93	88	0	0.000	0.000	0.000	0.000	0.000	0.000	0.000	0.000	0.000	0.000	0.000	0.000	0.000	0.000	0.016	0.017	0.022	0.023	3.486	0.017	0.242	316	2384	100	183	11721	11904	188	11067	11255	Error	Error	-6.001	183	11721	188	11067	177206	3958924	0.800	30.203	0	0	0
1	8	8	"A45"	"A45"	6080	28690	100	550	573	289	50	369	369	387	162	41	51	26	0	13435	14157	7970	56	1486	1486	1520	354	23	97	93	0	0.000	0.000	0.000	0.000	0.000	0.000	0.000	0.000	0.000	0.000	0.000	0.000	0.000	0.000	0.015	0.016	0.019	0.017	2.809	0.016	0.240	316	2384	100	181	11949	12130	204	12671	12875	Error	Error	-6.045	181	11949	204	12671	181210	4473700	1.148	35.698	0	0	0
1	9	8	"A45"	"A45"	6380	28685	100	557	589	243	41	377	377	416	636	152	5	0	0	11603	12882	8616	66	1532	1532	1637	1402	85	82	78	0	0.000	0.000	0.000	0.000	0.000	0.000	0.000	0.000	0.000	0.000	0.000	0.000	0.000	0.000	0.018	0.019	0.022	0.025	3.771	0.017	0.282	316	2384	100	180	10071	10251	212	11350	11562	Error	Error	-5.806	180	10071	212	11350	186208	4070612	0.272	8.021	0	0	0
1	10	8	"A47"	"A47"	6680	28685	100	565	571	273	47	370	370	388	165	42	54	25	0	12612	11762	7009	59	1516	1516	1582	577	36	87	79	0	0.000	0.000	0.000	0.000	0.000	0.000	0.000	0.000	0.000	0.000	0.000	0.000	0.000	0.000	0.018	0.020	0.023	0.027	4.105	0.018	0.217	316	2384	100	195	11096	11291	201	10246	10447	Error	Error	-5.830	195	11096	201	10246	180573	3716666	1.109	17.643	0	0	0
1	11	8	"A47"	"A47"	6980	28685	100	582	600	244	40	364	364	383	171	44	57	32	0	14158	14040	8186	58	1522	1522	1569	413	26	94	88	0	0.000	0.000	0.000	0.000	0.000	0.000	0.000	0.000	0.000	0.000	0.000	0.000	0.000	0.000	0.017	0.019	0.022	0.022	3.048	0.018	0.315	316	2384	100	218	12636	12854	236	12518	12754	Error	Error	-5.857	218	12636	236	12518	189756	4436747	1.269	30.196	0	0	0
1	12	8	"A47"	"A47"	7280	28685	100	577	587	230	39	369	369	387	173	44	55	28	0	14892	14649	8663	59	1533	1533	1578	417	26	95	89	0	0.000	0.000	0.000	0.000	0.000	0.000	0.000	0.000	0.000	0.000	0.000	0.000	0.000	0.000	0.016	0.017	0.019	0.020	3.589	0.015	0.280	316	2384	100	208	13359	13567	218	13116	13334	Error	Error	-6.005	208	13359	218	13116	185464	4629083	1.156	31.345	0	0	0
1	13	8	"A48"	"A48"	7580	28685	100	705	720	297	41	361	361	380	163	42	72	52	0	28982	22802	12651	55	1537	1537	1597	605	37	93	87	0	0.000	0.000	0.000	0.000	0.000	0.000	0.000	0.000	0.000	0.000	0.000	0.000	0.000	0.000	0.013	0.017	0.018	0.019	2.811	0.016	0.504	316	2384	100	344	27445	27789	359	21265	21624	Error	Error	-6.318	344	27445	359	21265	227562	7205329	2.086	35.050	0	0	0
1	14	8	"A48"	"A48"	7875	28685	100	635	653	292	44	365	365	384	171	44	63	40	0	19010	19007	11976	63	1558	1558	1595	372	23	97	94	0	0.000	0.000	0.000	0.000	0.000	0.000	0.000	0.000	0.000	0.000	0.000	0.000	0.000	0.000	0.015	0.017	0.017	0.019	2.787	0.015	0.391	316	2384	100	270	17452	17722	288	17449	17737	Error	Error	-6.014	270	17452	288	17449	206305	6006095	1.573	46.806	0	0	0
1	15	8	"A48"	"A48"	8175	28685	100	673	668	289	43	360	360	381	170	44	63	46	0	20978	21006	12649	60	1566	1566	1598	355	22	97	95	0	0.000	0.000	0.000	0.000	0.000	0.000	0.000	0.000	0.000	0.000	0.000	0.000	0.000	0.000	0.016	0.016	0.017	0.018	2.459	0.015	0.436	316	2384	100	313	19412	19725	308	19440	19748	Error	Error	-5.955	313	19412	308	19440	211011	6637821	1.688	54.670	0	0	0
1	16	8	"A49"	"A49"	8475	28685	100	558	572	241	42	366	366	388	203	52	46	21	0	12580	13273	8454	63	1613	1613	1643	377	22	93	86	0	0.000	0.000	0.000	0.000	0.000	0.000	0.000	0.000	0.000	0.000	0.000	0.000	0.000	0.000	0.018	0.018	0.022	0.022	3.165	0.017	0.188	316	2384	100	192	10967	11159	206	11660	11866	Error	Error	-5.836	192	10967	206	11660	180827	4194293	0.906	30.849	0	0	0
1	17	8	"A49"	"A49"	8775	28685	100	583	615	275	44	372	372	395	212	53	49	24	0	13726	16143	11180	69	1604	1604	1634	410	25	95	93	0	0.000	0.000	0.000	0.000	0.000	0.000	0.000	0.000	0.000	0.000	0.000	0.000	0.000	0.000	0.017	0.017	0.020	0.019	3.172	0.016	0.362	316	2384	100	211	12122	12333	243	14539	14782	Error	Error	-5.844	211	12122	243	14539	194309	5101101	1.038	35.388	0	0	0
1	18	8	"A49"	"A49"	9075	28680	100	551	591	257	43	367	367	392	176	44	51	30	0	10410	13394	9364	69	1654	1654	1679	329	19	97	93	0	0.000	0.000	0.000	0.000	0.000	0.000	0.000	0.000	0.000	0.000	0.000	0.000	0.000	0.000	0.021	0.019	0.023	0.021	3.121	0.018	0.332	316	2384	100	184	8756	8940	224	11740	11964	Error	Error	-5.572	184	8756	224	11740	186898	4232567	1.131	35.608	0	0	0
1	1	9	"A50"	"A50"	3985	28990	100	458	482	216	44	369	369	479	1623	338	0	0	0	5095	6366	4333	68	1398	1398	1543	1932	125	74	47	0	0.000	0.000	0.000	0.000	0.000	0.000	0.000	0.000	0.000	0.000	0.000	0.000	0.000	0.000	0.024	0.023	0.037	0.038	3.424	0.023	0.145	316	2384	100	89	3697	3786	113	4968	5081	Error	Error	-5.376	89	3697	113	4968	152328	2011662	0.002	2.496	0	0	0
1	2	9	"A50"	"A50"	4285	28990	100	469	497	225	45	367	367	431	640	148	2	0	0	5335	7207	5166	71	1425	1425	1514	760	50	87	79	0	0.000	0.000	0.000	0.000	0.000	0.000	0.000	0.000	0.000	0.000	0.000	0.000	0.000	0.000	0.026	0.022	0.035	0.038	4.151	0.021	0.155	316	2384	100	102	3910	4012	130	5782	5912	Error	Error	-5.261	102	3910	130	5782	157114	2277456	0.103	7.491	0	0	0
1	3	9	"A50"	"A50"	4585	28990	100	445	482	217	45	357	357	381	184	48	37	13	0	5125	7356	5562	75	1404	1404	1426	331	23	93	88	0	0.000	0.000	0.000	0.000	0.000	0.000	0.000	0.000	0.000	0.000	0.000	0.000	0.000	0.000	0.024	0.021	0.034	0.038	4.132	0.020	0.167	316	2384	100	88	3721	3809	125	5952	6077	Error	Error	-5.402	88	3721	125	5952	152306	2324411	0.549	17.915	0	0	0
1	4	9	"A51"	"A51"	4885	28990	100	534	546	225	41	359	359	383	173	45	50	22	0	10334	11515	6947	60	1427	1427	1459	303	20	96	93	0	0.000	0.000	0.000	0.000	0.000	0.000	0.000	0.000	0.000	0.000	0.000	0.000	0.000	0.000	0.020	0.019	0.024	0.023	3.352	0.016	0.205	316	2384	100	175	8907	9082	187	10088	10275	Error	Error	-5.670	175	8907	187	10088	172430	3638613	0.942	33.188	0	0	0
1	5	9	"A51"	"A51"	5180	28990	100	507	522	224	42	380	380	438	700	159	2	0	0	9726	10702	6307	58	1476	1476	1588	1643	103	86	80	0	0.000	0.000	0.000	0.000	0.000	0.000	0.000	0.000	0.000	0.000	0.000	0.000	0.000	0.000	0.015	0.015	0.021	0.020	3.542	0.015	0.141	316	2384	100	127	8250	8377	142	9226	9368	Error	Error	-6.021	127	8250	142	9226	165085	3381878	0.120	5.547	0	0	0
1	6	9	"A51"	"A51"	5480	28990	100	536	551	229	41	385	385	408	228	55	35	9	0	8623	10074	6076	60	1474	1474	1519	538	35	95	87	0	0.000	0.000	0.000	0.000	0.000	0.000	0.000	0.000	0.000	0.000	0.000	0.000	0.000	0.000	0.021	0.019	0.025	0.025	3.709	0.018	0.191	316	2384	100	151	7149	7300	166	8600	8766	Error	Error	-5.565	151	7149	166	8600	174103	3183274	0.627	15.901	0	0	0
1	7	9	"A52"	"A52"	5780	28990	100	495	514	197	38	365	365	432	1039	240	0	0	0	8604	8063	4096	50	1455	1455	1591	2091	131	76	72	0	0.000	0.000	0.000	0.000	0.000	0.000	0.000	0.000	0.000	0.000	0.000	0.000	0.000	0.000	0.018	0.023	0.030	0.030	4.086	0.020	0.154	316	2384	100	130	7149	7279	149	6608	6757	Error	Error	-5.781	130	7149	149	6608	162525	2547841	0.079	3.095	0	0	0
1	8	9	"A52"	"A52"	6080	28990	100	519	531	216	40	356	356	379	167	44	47	22	0	10636	9972	4783	47	1496	1496	1526	351	23	95	92	0	0.000	0.000	0.000	0.000	0.000	0.000	0.000	0.000	0.000	0.000	0.000	0.000	0.000	0.000	0.018	0.021	0.025	0.026	3.878	0.018	0.169	316	2384	100	163	9140	9303	175	8476	8651	Error	Error	-5.809	163	9140	175	8476	167641	3151282	0.910	24.063	0	0	0
1	9	9	"A52"	"A52"	6380	28985	100	496	521	223	42	364	364	386	169	43	43	18	0	9038	8885	4427	49	1502	1502	1537	338	21	95	88	0	0.000	0.000	0.000	0.000	0.000	0.000	0.000	0.000	0.000	0.000	0.000	0.000	0.000	0.000	0.018	0.021	0.028	0.028	3.243	0.019	0.143	316	2384	100	132	7536	7668	157	7383	7540	Error	Error	-5.835	132	7536	157	7383	164790	2807579	0.799	21.740	0	0	0
1	10	9	"A53"	"A53"	6680	28985	100	546	563	222	39	367	367	389	175	44	50	23	0	13634	11720	6814	58	1524	1524	1579	671	42	82	76	0	0.000	0.000	0.000	0.000	0.000	0.000	0.000	0.000	0.000	0.000	0.000	0.000	0.000	0.000	0.015	0.019	0.023	0.027	4.101	0.017	0.249	316	2384	100	179	12110	12289	196	10196	10392	Error	Error	-6.080	179	12110	196	10196	177895	3703591	0.994	15.113	0	0	0
1	11	9	"A53"	"A53"	6980	28985	100	573	597	250	41	364	364	383	167	43	57	31	0	13370	12704	6768	53	1509	1509	1546	339	21	97	93	0	0.000	0.000	0.000	0.000	0.000	0.000	0.000	0.000	0.000	0.000	0.000	0.000	0.000	0.000	0.018	0.021	0.023	0.022	2.987	0.020	0.300	316	2384	100	209	11861	12070	233	11195	11428	Error	Error	-5.827	209	11861	233	11195	188562	4014398	1.281	32.914	0	0	0
1	12	9	"A53"	"A53"	7280	28985	100	585	604	249	41	368	368	406	440	108	19	1	0	14005	13669	7084	51	1535	1535	1646	1224	74	92	87	0	0.000	0.000	0.000	0.000	0.000	0.000	0.000	0.000	0.000	0.000	0.000	0.000	0.000	0.000	0.017	0.019	0.021	0.020	2.911	0.034	0.136	316	2384	100	217	12470	12687	236	12134	12370	Error	Error	-5.845	217	12470	236	12134	190789	4319441	0.450	9.823	0	0	0
1	13	9	"A54"	"A54"	7580	28985	100	521	545	223	40	361	361	382	173	45	48	24	0	12399	12777	7457	58	1526	1526	1561	384	24	93	87	0	0.000	0.000	0.000	0.000	0.000	0.000	0.000	0.000	0.000	0.000	0.000	0.000	0.000	0.000	0.015	0.016	0.020	0.021	3.916	0.015	0.217	316	2384	100	160	10873	11033	184	11251	11435	Error	Error	-6.087	160	10873	184	11251	172189	4037411	0.942	29.208	0	0	0
1	14	9	"A54"	"A54"	7880	28985	100	522	553	231	41	357	357	378	169	44	48	26	0	11717	11774	5995	50	1553	1553	1574	328	20	99	96	0	0.000	0.000	0.000	0.000	0.000	0.000	0.000	0.000	0.000	0.000	0.000	0.000	0.000	0.000	0.016	0.019	0.021	0.020	3.366	0.016	0.188	316	2384	100	165	10164	10329	196	10221	10417	Error	Error	-5.945	165	10164	196	10221	174657	3720638	1.036	31.098	0	0	0
1	15	9	"A54"	"A54"	8180	28985	100	526	561	237	42	360	360	382	196	51	44	18	0	11517	11903	6622	55	1546	1546	1582	359	22	97	94	0	0.000	0.000	0.000	0.000	0.000	0.000	0.000	0.000	0.000	0.000	0.000	0.000	0.000	0.000	0.017	0.019	0.023	0.022	3.511	0.016	0.193	316	2384	100	166	9971	10137	201	10357	10558	Error	Error	-5.908	166	9971	201	10357	177123	3761416	0.913	28.749	0	0	0
1	16	9	"A55"	"A55"	8480	28985	100	529	543	227	41	357	357	380	171	45	50	23	0	11807	11842	6597	55	1599	1599	1617	319	19	96	91	0	0.000	0.000	0.000	0.000	0.000	0.000	0.000	0.000	0.000	0.000	0.000	0.000	0.000	0.000	0.017	0.018	0.024	0.022	3.137	0.017	0.236	316	2384	100	172	10208	10380	186	10243	10429	Error	Error	-5.891	172	10208	186	10243	171652	3742109	0.953	32.053	0	0	0
1	17	9	"A55"	"A55"	8780	28980	100	496	540	229	42	355	355	375	168	44	44	21	0	9003	10422	6090	58	1578	1578	1606	328	20	98	96	0	0.000	0.000	0.000	0.000	0.000	0.000	0.000	0.000	0.000	0.000	0.000	0.000	0.000	0.000	0.019	0.021	0.024	0.022	3.088	0.020	0.252	316	2384	100	141	7425	7566	185	8844	9029	Error	Error	-5.719	141	7425	185	8844	170512	3293325	0.982	26.878	0	0	0
1	18	9	"A55"	"A55"	9080	28980	100	527	600	529	88	361	361	383	168	43	49	25	0	9658	11212	7258	64	1644	1644	1659	314	18	99	97	0	0.000	0.000	0.000	0.000	0.000	0.000	0.000	0.000	0.000	0.000	0.000	0.000	0.000	0.000	0.021	0.025	0.026	0.025	3.493	0.024	0.175	316	2384	100	166	8014	8180	239	9568	9807	Error	Error	-5.593	166	8014	239	9568	189469	3543130	1.292	30.424	0	0	0
1	1	10	"A56"	"A56"	3985	29290	100	557	593	264	44	366	366	385	165	42	53	29	0	10313	9167	5068	55	1445	1445	1476	336	22	91	86	0	0.000	0.000	0.000	0.000	0.000	0.000	0.000	0.000	0.000	0.000	0.000	0.000	0.000	0.000	0.022	0.029	0.033	0.037	3.922	0.026	0.270	316	2384	100	191	8868	9059	227	7722	7949	Error	Error	-5.537	191	8868	227	7722	187387	2896776	1.261	22.890	0	0	0
1	2	10	"A56"	"A56"	4285	29290	100	515	555	240	43	368	368	386	170	44	45	22	0	9136	8870	4865	54	1443	1443	1474	375	25	89	85	0	0.000	0.000	0.000	0.000	0.000	0.000	0.000	0.000	0.000	0.000	0.000	0.000	0.000	0.000	0.019	0.025	0.030	0.031	3.739	0.023	0.221	316	2384	100	147	7693	7840	187	7427	7614	Error	Error	-5.710	147	7693	187	7427	175344	2802775	0.994	19.723	0	0	0
1	3	10	"A56"	"A56"	4585	29290	100	551	574	238	41	355	355	377	167	44	56	23	0	8572	8797	4677	53	1437	1437	1473	312	21	95	91	0	0.000	0.000	0.000	0.000	0.000	0.000	0.000	0.000	0.000	0.000	0.000	0.000	0.000	0.000	0.027	0.030	0.034	0.031	3.891	0.025	0.215	316	2384	100	196	7135	7331	219	7360	7579	Error	Error	-5.186	196	7135	219	7360	181257	2779769	1.180	23.474	0	0	0
1	4	10	"A57"	"A57"	4885	29290	100	575	583	237	40	354	354	375	168	44	59	31	0	13272	12315	7709	62	1440	1440	1499	701	46	80	73	0	0.000	0.000	0.000	0.000	0.000	0.000	0.000	0.000	0.000	0.000	0.000	0.000	0.000	0.000	0.019	0.021	0.025	0.028	3.734	0.018	0.298	316	2384	100	221	11832	12053	229	10875	11104	Error	Error	-5.743	221	11832	229	10875	184287	3891575	1.238	15.429	0	0	0
1	5	10	"A57"	"A57"	5185	29290	100	514	538	231	42	359	359	380	167	43	47	25	0	9465	11281	7338	65	1450	1450	1506	526	34	89	83	0	0.000	0.000	0.000	0.000	0.000	0.000	0.000	0.000	0.000	0.000	0.000	0.000	0.000	0.000	0.019	0.018	0.025	0.022	3.622	0.017	0.249	316	2384	100	155	8015	8170	179	9831	10010	Error	Error	-5.692	155	8015	179	9831	170033	3564701	0.946	18.584	0	0	0
1	6	10	"A57"	"A57"	5485	29290	100	537	596	358	60	366	366	392	189	48	47	23	0	11312	12320	7977	64	1467	1467	1519	475	31	89	85	0	0.000	0.000	0.000	0.000	0.000	0.000	0.000	0.000	0.000	0.000	0.000	0.000	0.000	0.000	0.017	0.021	0.023	0.024	4.165	0.019	0.233	316	2384	100	171	9845	10016	230	10853	11083	Error	Error	-5.847	171	9845	230	10853	188379	3893075	1.079	22.739	0	0	0
1	7	10	"A58"	"A58"	5785	29290	100	542	556	278	50	368	368	390	175	44	49	21	0	8579	9618	6376	66	1471	1471	1517	537	35	82	76	0	0.000	0.000	0.000	0.000	0.000	0.000	0.000	0.000	0.000	0.000	0.000	0.000	0.000	0.000	0.024	0.023	0.030	0.038	5.564	0.019	0.183	316	2384	100	174	7108	7282	188	8147	8335	Error	Error	-5.352	174	7108	188	8147	175784	3039173	0.949	15.086	0	0	0
1	8	10	"A58"	"A58"	6085	29290	100	560	581	238	40	368	368	392	171	43	52	27	0	9037	11237	7222	64	1535	1535	1568	383	24	95	90	0	0.000	0.000	0.000	0.000	0.000	0.000	0.000	0.000	0.000	0.000	0.000	0.000	0.000	0.000	0.026	0.022	0.026	0.027	3.273	0.020	0.301	316	2384	100	192	7502	7694	213	9702	9915	Error	Error	-5.288	192	7502	213	9702	183659	3550889	1.105	25.245	0	0	0
1	9	10	"A58"	"A58"	6385	29285	100	515	551	251	45	373	373	394	177	44	44	24	0	7771	9882	7173	72	1542	1542	1656	1153	69	75	72	0	0.000	0.000	0.000	0.000	0.000	0.000	0.000	0.000	0.000	0.000	0.000	0.000	0.000	0.000	0.023	0.021	0.028	0.031	4.093	0.021	0.304	316	2384	100	142	6229	6371	178	8340	8518	Error	Error	-5.455	142	6229	178	8340	174215	3122644	0.887	7.134	0	0	0
1	10	10	"A59"	"A59"	6685	29285	100	647	1092	1479	135	363	363	389	200	51	61	35	0	12822	11440	7595	66	1540	1540	1639	903	55	78	75	0	0.000	0.000	0.000	0.000	0.000	0.000	0.000	0.000	0.000	0.000	0.000	0.000	0.000	0.000	0.025	0.074	0.040	0.058	4.985	0.086	0.384	316	2384	100	284	11282	11566	729	9900	10629	Error	Error	-5.312	284	11282	729	9900	345084	3615048	3.515	10.854	0	0	0
1	11	10	"A59"	"A59"	6985	29285	100	513	527	237	44	359	359	385	197	51	41	15	0	11324	10878	6162	56	1525	1525	1574	505	32	88	83	0	0.000	0.000	0.000	0.000	0.000	0.000	0.000	0.000	0.000	0.000	0.000	0.000	0.000	0.000	0.016	0.018	0.023	0.026	4.271	0.020	0.161	316	2384	100	154	9799	9953	168	9353	9521	Error	Error	-5.992	154	9799	168	9353	166387	3437457	0.721	18.424	0	0	0
1	12	10	"A59"	"A59"	7285	29285	100	545	561	250	44	362	362	384	185	48	49	20	0	12407	12027	6611	54	1528	1528	1580	458	28	93	88	0	0.000	0.000	0.000	0.000	0.000	0.000	0.000	0.000	0.000	0.000	0.000	0.000	0.000	0.000	0.017	0.019	0.023	0.024	3.967	0.019	0.205	316	2384	100	183	10879	11062	199	10499	10698	Error	Error	-5.894	183	10879	199	10499	177275	3800634	0.957	22.810	0	0	0
1	13	10	"A60"	"A60"	7585	29285	100	445	484	232	47	354	354	377	175	46	34	16	0	4428	6268	5943	94	1551	1551	1585	405	25	79	74	0	0.000	0.000	0.000	0.000	0.000	0.000	0.000	0.000	0.000	0.000	0.000	0.000	0.000	0.000	0.032	0.028	0.049	0.066	5.693	0.020	0.135	316	2384	100	91	2877	2968	130	4717	4847	Error	Error	-4.983	91	2877	130	4717	152815	1980537	0.611	11.563	0	0	0
1	14	10	"A60"	"A60"	7885	29285	100	449	482	211	43	368	368	385	168	43	35	14	0	3682	6443	5931	92	1565	1565	1587	322	20	88	80	0	0.000	0.000	0.000	0.000	0.000	0.000	0.000	0.000	0.000	0.000	0.000	0.000	0.000	0.000	0.038	0.023	0.045	0.054	4.791	0.018	0.131	316	2384	100	81	2117	2198	114	4878	4992	Error	Error	-4.708	81	2117	114	4878	152192	2035929	0.577	15.081	0	0	0
1	15	10	"A60"	"A60"	8185	29285	100	442	489	236	48	354	354	377	179	47	34	16	0	3967	6322	5981	94	1564	1564	1584	333	21	86	80	0	0.000	0.000	0.000	0.000	0.000	0.000	0.000	0.000	0.000	0.000	0.000	0.000	0.000	0.000	0.037	0.028	0.047	0.055	4.508	0.023	0.181	316	2384	100	88	2403	2491	135	4758	4893	Error	Error	-4.771	88	2403	135	4758	154464	1997908	0.626	14.228	0	0	0
1	16	10	"A61"	"A61"	8485	29285	100	649	687	293	42	360	360	384	175	45	68	43	0	17533	16075	9383	58	1601	1601	1653	488	29	93	85	0	0.000	0.000	0.000	0.000	0.000	0.000	0.000	0.000	0.000	0.000	0.000	0.000	0.000	0.000	0.018	0.023	0.023	0.027	3.166	0.020	0.426	316	2384	100	289	15932	16221	327	14474	14801	Error	Error	-5.785	289	15932	327	14474	217040	5079672	1.731	29.553	0	0	0
1	17	10	"A61"	"A61"	8785	29280	100	579	606	262	43	356	356	374	166	44	56	35	0	12780	14573	9803	67	1611	1611	1634	329	20	96	92	0	0.000	0.000	0.000	0.000	0.000	0.000	0.000	0.000	0.000	0.000	0.000	0.000	0.000	0.000	0.020	0.019	0.021	0.022	2.790	0.018	0.386	316	2384	100	223	11169	11392	250	12962	13212	Error	Error	-5.646	223	11169	250	12962	191453	4605107	1.398	39.328	0	0	0
1	18	10	"A61"	"A61"	9085	29280	100	554	597	285	47	368	368	390	168	43	51	33	0	11837	13692	9284	67	1661	1661	1687	354	20	95	92	0	0.000	0.000	0.000	0.000	0.000	0.000	0.000	0.000	0.000	0.000	0.000	0.000	0.000	0.000	0.018	0.019	0.022	0.022	3.185	0.019	0.359	316	2384	100	186	10176	10362	229	12031	12260	Error	Error	-5.774	186	10176	229	12031	188536	4326769	1.232	33.912	0	0	0
1	1	11	"A62"	"A62"	3990	29590	100	580	604	274	45	358	358	378	162	42	57	37	0	12312	12958	8353	64	1423	1423	1451	332	22	93	88	0	0.000	0.000	0.000	0.000	0.000	0.000	0.000	0.000	0.000	0.000	0.000	0.000	0.000	0.000	0.020	0.021	0.027	0.027	4.327	0.019	0.332	316	2384	100	222	10889	11111	246	11535	11781	Error	Error	-5.616	222	10889	246	11535	190885	4094858	1.395	34.660	0	0	0
1	2	11	"A62"	"A62"	4290	29590	100	586	610	284	46	365	365	384	163	42	56	34	0	9930	12285	8683	70	1458	1458	1500	454	30	89	83	0	0.000	0.000	0.000	0.000	0.000	0.000	0.000	0.000	0.000	0.000	0.000	0.000	0.000	0.000	0.026	0.023	0.025	0.029	3.994	0.019	0.318	316	2384	100	221	8472	8693	245	10827	11072	Error	Error	-5.261	221	8472	245	10827	192808	3882074	1.387	23.756	0	0	0
1	3	11	"A62"	"A62"	4590	29590	100	578	603	252	41	371	371	392	173	44	54	29	0	11745	13313	8826	66	1463	1463	1498	370	24	93	88	0	0.000	0.000	0.000	0.000	0.000	0.000	0.000	0.000	0.000	0.000	0.000	0.000	0.000	0.000	0.020	0.020	0.022	0.022	3.798	0.018	0.336	316	2384	100	207	10282	10489	232	11850	12082	Error	Error	-5.634	207	10282	232	11850	190460	4206837	1.220	31.932	0	0	0
1	4	11	"A63"	"A63"	4890	29590	100	640	662	265	40	355	355	386	300	77	47	12	0	19710	16722	8852	52	1441	1441	1486	391	26	96	90	0	0.000	0.000	0.000	0.000	0.000	0.000	0.000	0.000	0.000	0.000	0.000	0.000	0.000	0.000	0.016	0.020	0.020	0.023	2.869	0.019	0.425	316	2384	100	285	18269	18554	307	15281	15588	Error	Error	-6.002	285	18269	307	15281	209166	5284071	0.920	38.967	0	0	0
1	5	11	"A63"	"A63"	5190	29590	100	608	635	251	39	353	353	375	166	44	62	40	0	14563	14368	7110	49	1432	1432	1462	321	21	98	96	0	0.000	0.000	0.000	0.000	0.000	0.000	0.000	0.000	0.000	0.000	0.000	0.000	0.000	0.000	0.019	0.022	0.024	0.022	2.774	0.020	0.353	316	2384	100	255	13131	13386	282	12936	13218	Error	Error	-5.686	255	13131	282	12936	200807	4540232	1.566	40.206	0	0	0
1	6	11	"A63"	"A63"	5490	29590	100	620	639	249	38	361	361	395	256	64	50	16	0	19389	16637	7792	46	1451	1451	1515	532	35	95	91	0	0.000	0.000	0.000	0.000	0.000	0.000	0.000	0.000	0.000	0.000	0.000	0.000	0.000	0.000	0.014	0.018	0.019	0.019	3.258	0.017	0.210	316	2384	100	259	17938	18197	278	15186	15464	Error	Error	-6.114	259	17938	278	15186	201813	5257381	0.953	28.425	0	0	0
1	7	11	"A64"	"A64"	5790	29590	100	507	528	224	42	356	356	406	435	107	14	0	0	10451	9265	4719	50	1448	1448	1508	557	36	87	82	0	0.000	0.000	0.000	0.000	0.000	0.000	0.000	0.000	0.000	0.000	0.000	0.000	0.000	0.000	0.017	0.022	0.026	0.028	4.320	0.019	0.022	316	2384	100	151	9003	9154	172	7817	7989	Error	Error	-5.898	151	9003	172	7817	166890	2927780	0.280	13.926	0	0	0
1	8	11	"A64"	"A64"	6090	29590	100	532	572	257	44	361	361	386	203	52	44	19	0	10914	11260	5501	48	1455	1455	1480	448	30	97	93	0	0.000	0.000	0.000	0.000	0.000	0.000	0.000	0.000	0.000	0.000	0.000	0.000	0.000	0.000	0.018	0.022	0.023	0.022	3.526	0.021	0.163	316	2384	100	171	9459	9630	211	9805	10016	Error	Error	-5.790	171	9459	211	9805	180637	3558280	0.916	21.830	0	0	0
1	9	11	"A64"	"A64"	6390	29585	100	590	609	246	40	366	366	388	176	45	54	28	0	13689	13739	6929	50	1495	1495	1524	315	20	97	93	0	0.000	0.000	0.000	0.000	0.000	0.000	0.000	0.000	0.000	0.000	0.000	0.000	0.000	0.000	0.018	0.020	0.021	0.021	2.854	0.018	0.281	316	2384	100	224	12194	12418	243	12244	12487	Error	Error	-5.767	224	12194	243	12244	192381	4341470	1.256	38.778	0	0	0
1	10	11	"A65"	"A65"	6690	29585	100	656	662	289	43	365	365	385	169	43	66	42	0	20279	16982	9162	53	1502	1502	1557	535	34	93	85	0	0.000	0.000	0.000	0.000	0.000	0.000	0.000	0.000	0.000	0.000	0.000	0.000	0.000	0.000	0.015	0.019	0.021	0.022	2.854	0.019	0.433	316	2384	100	291	18777	19068	297	15480	15777	Error	Error	-6.012	291	18777	297	15480	209344	5366305	1.639	28.832	0	0	0
1	11	11	"A65"	"A65"	6990	29585	100	630	656	267	40	358	358	380	173	45	65	37	0	18420	17115	8715	50	1502	1502	1535	363	23	97	94	0	0.000	0.000	0.000	0.000	0.000	0.000	0.000	0.000	0.000	0.000	0.000	0.000	0.000	0.000	0.016	0.019	0.021	0.022	3.171	0.018	0.411	316	2384	100	272	16918	17190	298	15613	15911	Error	Error	-5.959	272	16918	298	15613	207264	5408438	1.595	42.920	0	0	0
1	12	11	"A65"	"A65"	7290	29585	100	685	715	300	41	360	360	375	163	43	71	50	0	22742	19785	8631	43	1497	1497	1522	322	21	99	98	0	0.000	0.000	0.000	0.000	0.000	0.000	0.000	0.000	0.000	0.000	0.000	0.000	0.000	0.000	0.015	0.019	0.019	0.018	2.294	0.020	0.474	316	2384	100	325	21245	21570	355	18288	18643	Error	Error	-6.031	325	21245	355	18288	225978	6252062	2.086	56.717	0	0	0
1	13	11	"A66"	"A66"	7585	29585	100	662	679	294	43	354	354	385	362	94	43	9	0	20276	18195	11024	60	1516	1516	1565	547	34	88	82	0	0.000	0.000	0.000	0.000	0.000	0.000	0.000	0.000	0.000	0.000	0.000	0.000	0.000	0.000	0.016	0.019	0.021	0.023	3.788	0.018	0.444	316	2384	100	308	18760	19068	325	16679	17004	Error	Error	-5.929	308	18760	325	16679	214660	5749645	0.812	30.402	0	0	0
1	14	11	"A66"	"A66"	7885	29585	100	705	702	283	40	360	360	382	169	44	69	50	0	19160	17668	10205	57	1542	1542	1575	346	21	97	94	0	0.000	0.000	0.000	0.000	0.000	0.000	0.000	0.000	0.000	0.000	0.000	0.000	0.000	0.000	0.020	0.021	0.022	0.024	2.620	0.019	0.453	316	2384	100	345	17618	17963	342	16126	16468	Error	Error	-5.674	345	17618	342	16126	221908	5583064	1.893	46.512	0	0	0
1	15	11	"A66"	"A66"	8185	29585	100	670	690	294	42	355	355	375	166	44	69	48	0	16431	17938	10609	59	1556	1556	1582	326	20	98	95	0	0.000	0.000	0.000	0.000	0.000	0.000	0.000	0.000	0.000	0.000	0.000	0.000	0.000	0.000	0.021	0.020	0.022	0.022	3.188	0.019	0.456	316	2384	100	315	14875	15190	335	16382	16717	Error	Error	-5.561	315	14875	335	16382	218119	5668437	1.898	50.172	0	0	0
1	16	11	"A67"	"A67"	8485	29585	100	615	638	278	43	361	361	387	238	61	52	21	0	11950	13753	9176	66	1571	1571	1610	485	30	91	84	0	0.000	0.000	0.000	0.000	0.000	0.000	0.000	0.000	0.000	0.000	0.000	0.000	0.000	0.000	0.024	0.023	0.026	0.029	3.340	0.021	0.213	316	2384	100	254	10379	10633	277	12182	12459	Error	Error	-5.353	254	10379	277	12182	201690	4346101	1.055	25.037	0	0	0
1	17	11	"A67"	"A67"	8785	29580	100	596	628	287	45	355	355	380	190	50	56	30	0	12354	14295	9354	65	1584	1584	1616	413	25	97	93	0	0.000	0.000	0.000	0.000	0.000	0.000	0.000	0.000	0.000	0.000	0.000	0.000	0.000	0.000	0.022	0.021	0.024	0.023	2.860	0.020	0.405	316	2384	100	241	10770	11011	273	12711	12984	Error	Error	-5.482	241	10770	273	12711	198415	4517128	1.305	30.700	0	0	0
1	18	11	"A67"	"A67"	9085	29580	100	607	644	289	44	365	365	386	177	45	55	38	0	11795	14109	8982	63	1629	1629	1651	379	22	95	92	0	0.000	0.000	0.000	0.000	0.000	0.000	0.000	0.000	0.000	0.000	0.000	0.000	0.000	0.000	0.024	0.022	0.025	0.025	2.935	0.021	0.370	316	2384	100	242	10166	10408	279	12480	12759	Error	Error	-5.393	242	10166	279	12480	203495	4458501	1.458	32.871	0	0	0
1	1	12	"A68"	"A68"	3995	29890	100	517	559	238	42	371	371	390	172	44	47	26	0	9392	10524	7277	69	1458	1458	1490	397	26	89	81	0	0.000	0.000	0.000	0.000	0.000	0.000	0.000	0.000	0.000	0.000	0.000	0.000	0.000	0.000	0.018	0.021	0.028	0.031	4.180	0.018	0.240	316	2384	100	146	7934	8080	188	9066	9254	Error	Error	-5.764	146	7934	188	9066	176692	3325692	0.983	22.756	0	0	0
1	2	12	"A68"	"A68"	4295	29890	100	517	538	215	39	367	367	385	173	44	45	19	0	9510	9923	6055	61	1472	1472	1509	377	24	92	85	0	0.000	0.000	0.000	0.000	0.000	0.000	0.000	0.000	0.000	0.000	0.000	0.000	0.000	0.000	0.019	0.020	0.028	0.032	4.152	0.017	0.176	316	2384	100	150	8038	8188	171	8451	8622	Error	Error	-5.744	150	8038	171	8451	170146	3135740	0.884	22.318	0	0	0
1	3	12	"A68"	"A68"	4595	29890	100	539	548	228	41	371	371	415	333	80	23	2	0	9171	9619	5504	57	1498	1498	1573	637	40	90	85	0	0.000	0.000	0.000	0.000	0.000	0.000	0.000	0.000	0.000	0.000	0.000	0.000	0.000	0.000	0.022	0.022	0.028	0.030	3.873	0.020	0.200	316	2384	100	168	7673	7841	177	8121	8298	Error	Error	-5.513	168	7673	177	8121	173031	3039536	0.399	12.631	0	0	0
1	4	12	"A69"	"A69"	4890	29890	100	675	700	306	43	361	361	401	578	144	25	0	0	25679	20704	12110	58	1486	1486	1603	1315	82	81	76	0	0.000	0.000	0.000	0.000	0.000	0.000	0.000	0.000	0.000	0.000	0.000	0.000	0.000	0.000	0.013	0.018	0.019	0.021	3.052	0.017	0.484	316	2384	100	314	24193	24507	339	19218	19557	Error	Error	-6.268	314	24193	339	19218	221313	6542322	0.517	14.525	0	0	0
1	5	12	"A69"	"A69"	5190	29890	100	676	684	288	42	370	370	392	168	42	67	43	0	25020	21099	10334	48	1480	1480	1537	548	35	97	89	0	0.000	0.000	0.000	0.000	0.000	0.000	0.000	0.000	0.000	0.000	0.000	0.000	0.000	0.000	0.013	0.016	0.016	0.017	2.672	0.015	0.397	316	2384	100	306	23540	23846	314	19619	19933	Error	Error	-6.265	306	23540	314	19619	216226	6667133	1.738	35.697	0	0	0
1	6	12	"A69"	"A69"	5490	29890	100	682	707	273	38	366	366	386	170	44	74	47	0	23220	20083	9591	47	1480	1480	1525	456	29	98	93	0	0.000	0.000	0.000	0.000	0.000	0.000	0.000	0.000	0.000	0.000	0.000	0.000	0.000	0.000	0.015	0.018	0.019	0.020	2.916	0.017	0.426	316	2384	100	316	21740	22056	341	18603	18944	Error	Error	-6.104	316	21740	341	18603	223376	6346331	1.888	40.697	0	0	0
1	7	12	"A70"	"A70"	5790	29890	100	563	590	252	42	356	356	379	171	45	56	29	0	11039	12323	8652	70	1450	1450	1504	600	39	83	77	0	0.000	0.000	0.000	0.000	0.000	0.000	0.000	0.000	0.000	0.000	0.000	0.000	0.000	0.000	0.022	0.022	0.025	0.033	4.316	0.019	0.300	316	2384	100	207	9589	9796	234	10873	11107	Error	Error	-5.534	207	9589	234	10873	186514	3894131	1.234	18.032	0	0	0
1	8	12	"A70"	"A70"	6090	29885	100	515	568	265	46	362	362	382	176	46	48	27	0	8100	11649	8645	74	1446	1446	1511	656	43	84	81	0	0.000	0.000	0.000	0.000	0.000	0.000	0.000	0.000	0.000	0.000	0.000	0.000	0.000	0.000	0.023	0.020	0.026	0.029	4.870	0.018	0.291	316	2384	100	153	6654	6807	206	10203	10409	Error	Error	-5.443	153	6654	206	10203	179366	3680947	1.057	15.454	0	0	0
1	9	12	"A70"	"A70"	6390	29885	100	572	626	291	46	357	357	381	216	56	50	28	0	9779	13801	10534	76	1506	1506	1604	971	60	79	77	0	0.000	0.000	0.000	0.000	0.000	0.000	0.000	0.000	0.000	0.000	0.000	0.000	0.000	0.000	0.026	0.022	0.025	0.030	4.381	0.017	0.253	316	2384	100	215	8273	8488	269	12295	12564	Error	Error	-5.266	215	8273	269	12295	197791	4361142	1.134	12.561	0	0	0
1	10	12	"A71"	"A71"	6690	29885	100	632	654	284	43	372	372	390	178	45	60	38	0	22056	17564	10805	61	1526	1526	1648	1430	86	76	72	0	0.000	0.000	0.000	0.000	0.000	0.000	0.000	0.000	0.000	0.000	0.000	0.000	0.000	0.000	0.013	0.018	0.020	0.023	3.943	0.017	0.417	316	2384	100	260	20530	20790	282	16038	16320	Error	Error	-6.303	260	20530	282	16038	206516	5550066	1.483	11.130	0	0	0
1	11	12	"A71"	"A71"	6990	29885	100	582	607	268	44	365	365	381	169	44	54	32	0	12596	14679	10020	68	1526	1526	1585	689	43	85	81	0	0.000	0.000	0.000	0.000	0.000	0.000	0.000	0.000	0.000	0.000	0.000	0.000	0.000	0.000	0.020	0.018	0.020	0.024	4.561	0.017	0.351	316	2384	100	217	11070	11287	242	13153	13395	Error	Error	-5.673	217	11070	242	13153	191719	4638485	1.337	19.004	0	0	0
1	12	12	"A71"	"A71"	7290	29885	100	592	615	287	46	355	355	376	166	44	57	37	0	12225	14723	10324	70	1515	1515	1563	540	34	87	85	0	0.000	0.000	0.000	0.000	0.000	0.000	0.000	0.000	0.000	0.000	0.000	0.000	0.000	0.000	0.022	0.020	0.023	0.028	3.724	0.018	0.397	316	2384	100	237	10710	10947	260	13208	13468	Error	Error	-5.498	237	10710	260	13208	194314	4652553	1.440	24.370	0	0	0
1	13	12	"A72"	"A72"	7590	29885	100	517	551	229	41	365	365	385	170	44	47	27	0	8750	9152	5779	63	1545	1545	1570	347	22	87	84	0	0.000	0.000	0.000	0.000	0.000	0.000	0.000	0.000	0.000	0.000	0.000	0.000	0.000	0.000	0.021	0.024	0.032	0.036	4.452	0.022	0.244	316	2384	100	152	7205	7357	186	7607	7793	Error	Error	-5.567	152	7205	186	7607	174175	2891962	0.976	21.850	0	0	0
1	14	12	"A72"	"A72"	7890	29885	100	540	589	287	48	375	375	418	339	81	26	6	0	9722	10595	6087	57	1594	1594	1650	506	30	93	86	0	0.000	0.000	0.000	0.000	0.000	0.000	0.000	0.000	0.000	0.000	0.000	0.000	0.000	0.000	0.020	0.024	0.025	0.026	2.978	0.027	0.092	316	2384	100	165	8128	8293	214	9001	9215	Error	Error	-5.622	165	8128	214	9001	186253	3347980	0.504	17.678	0	0	0
1	15	12	"A72"	"A72"	8190	29885	100	532	566	235	41	354	354	377	174	46	50	25	0	10307	10363	5495	53	1555	1555	1587	404	25	93	89	0	0.000	0.000	0.000	0.000	0.000	0.000	0.000	0.000	0.000	0.000	0.000	0.000	0.000	0.000	0.020	0.024	0.027	0.026	3.717	0.021	0.211	316	2384	100	178	8752	8930	212	8808	9020	Error	Error	-5.620	178	8752	212	8808	178926	3274852	1.086	21.723	0	0	0
1	16	12	"A73"	"A73"	8490	29885	100	416	436	168	38	359	359	378	166	43	27	7	0	3158	3752	2692	71	1568	1568	1593	333	20	79	71	0	0.000	0.000	0.000	0.000	0.000	0.000	0.000	0.000	0.000	0.000	0.000	0.000	0.000	0.000	0.036	0.035	0.074	0.081	4.537	0.020	0.037	316	2384	100	57	1590	1647	77	2184	2261	Error	Error	-4.802	57	1590	77	2184	137691	1185643	0.349	6.483	0	0	0
1	17	12	"A73"	"A73"	8790	29880	100	394	423	182	43	347	347	368	164	44	30	10	0	3115	3635	2215	60	1561	1561	1582	296	18	88	82	0	0.000	0.000	0.000	0.000	0.000	0.000	0.000	0.000	0.000	0.000	0.000	0.000	0.000	0.000	0.030	0.037	0.078	0.079	3.722	0.029	0.060	316	2384	100	47	1554	1601	76	2074	2150	Error	Error	-5.047	47	1554	76	2074	133784	1148760	0.335	6.936	0	0	0
1	18	12	"A73"	"A73"	9090	29880	100	425	448	186	41	362	362	387	253	65	18	2	0	3270	3634	2059	56	1608	1608	1635	504	30	83	71	0	0.000	0.000	0.000	0.000	0.000	0.000	0.000	0.000	0.000	0.000	0.000	0.000	0.000	0.000	0.038	0.042	0.082	0.088	4.548	0.026	0.034	316	2384	100	63	1662	1725	86	2026	2112	Error	Error	-4.721	63	1662	86	2026	141579	1148476	0.241	3.966	0	0	0
1	1	13	"A74"	"A74"	3995	30190	100	557	573	242	42	364	364	378	163	43	53	27	0	12014	12412	7184	57	1435	1435	1466	321	21	96	93	0	0.000	0.000	0.000	0.000	0.000	0.000	0.000	0.000	0.000	0.000	0.000	0.000	0.000	0.000	0.018	0.019	0.023	0.021	3.500	0.017	0.224	316	2384	100	193	10579	10772	209	10977	11186	Error	Error	-5.776	193	10579	209	10977	180970	3922276	1.196	34.100	0	0	0
1	2	13	"A74"	"A74"	4295	30190	100	545	567	234	41	362	362	383	171	44	52	28	0	11760	11607	5976	51	1446	1446	1475	331	22	97	95	0	0.000	0.000	0.000	0.000	0.000	0.000	0.000	0.000	0.000	0.000	0.000	0.000	0.000	0.000	0.018	0.020	0.025	0.023	3.155	0.018	0.213	316	2384	100	183	10314	10497	205	10161	10366	Error	Error	-5.817	183	10314	205	10161	179214	3667714	1.076	30.610	0	0	0
1	3	13	"A74"	"A74"	4595	30190	100	543	555	218	39	367	367	390	180	46	47	19	0	11317	11238	5628	50	1475	1475	1515	380	25	98	93	0	0.000	0.000	0.000	0.000	0.000	0.000	0.000	0.000	0.000	0.000	0.000	0.000	0.000	0.000	0.018	0.019	0.022	0.021	3.304	0.017	0.180	316	2384	100	176	9842	10018	188	9763	9951	Error	Error	-5.805	176	9842	188	9763	175373	3551181	0.917	25.587	0	0	0
1	4	13	"A75"	"A75"	4895	30190	100	498	543	226	41	368	368	386	174	45	44	18	0	11475	10218	5431	53	1478	1478	1520	383	25	90	85	0	0.000	0.000	0.000	0.000	0.000	0.000	0.000	0.000	0.000	0.000	0.000	0.000	0.000	0.000	0.013	0.020	0.027	0.028	4.040	0.017	0.157	316	2384	100	130	9997	10127	175	8740	8915	Error	Error	-6.265	130	9997	175	8740	171558	3228884	0.902	22.710	0	0	0
1	5	13	"A75"	"A75"	5195	30190	100	555	557	214	38	365	365	384	173	45	52	22	0	8979	8874	4280	48	1487	1487	1528	377	24	98	94	0	0.000	0.000	0.000	0.000	0.000	0.000	0.000	0.000	0.000	0.000	0.000	0.000	0.000	0.000	0.025	0.026	0.034	0.031	3.379	0.022	0.171	316	2384	100	190	7492	7682	192	7387	7579	Error	Error	-5.301	190	7492	192	7387	176079	2804072	1.000	19.485	0	0	0
1	6	13	"A75"	"A75"	5495	30190	100	556	564	212	37	368	368	386	165	42	55	26	0	10139	10482	5029	47	1486	1486	1526	359	23	99	96	0	0.000	0.000	0.000	0.000	0.000	0.000	0.000	0.000	0.000	0.000	0.000	0.000	0.000	0.000	0.022	0.022	0.027	0.024	2.621	0.019	0.202	316	2384	100	188	8653	8841	196	8996	9192	Error	Error	-5.524	188	8653	196	8996	178197	3312239	1.079	24.947	0	0	0
1	7	13	"A76"	"A76"	5795	30190	100	497	543	225	41	355	355	379	173	45	46	21	0	10844	10101	5201	51	1474	1474	1506	355	23	92	86	0	0.000	0.000	0.000	0.000	0.000	0.000	0.000	0.000	0.000	0.000	0.000	0.000	0.000	0.000	0.015	0.022	0.029	0.027	4.354	0.020	0.215	316	2384	100	142	9370	9512	188	8627	8815	Error	Error	-6.044	142	9370	188	8627	171591	3191987	0.948	24.211	0	0	0
1	8	13	"A76"	"A76"	6095	30185	100	492	550	284	51	355	355	380	220	57	36	13	0	11499	11107	5652	50	1452	1452	1472	328	22	97	92	0	0.000	0.000	0.000	0.000	0.000	0.000	0.000	0.000	0.000	0.000	0.000	0.000	0.000	0.000	0.014	0.020	0.021	0.020	3.846	0.018	0.185	316	2384	100	137	10047	10184	195	9655	9850	Error	Error	-6.196	137	10047	195	9655	173652	3509822	0.773	29.375	0	0	0
1	9	13	"A76"	"A76"	6395	30185	100	512	521	204	39	359	359	374	176	47	45	17	0	9827	10492	5788	55	1469	1469	1497	318	21	96	93	0	0.000	0.000	0.000	0.000	0.000	0.000	0.000	0.000	0.000	0.000	0.000	0.000	0.000	0.000	0.018	0.018	0.024	0.022	3.362	0.017	0.191	316	2384	100	153	8358	8511	162	9023	9185	Error	Error	-5.772	153	8358	162	9023	164491	3315408	0.835	28.286	0	0	0
1	10	13	"A77"	"A77"	6695	30185	100	686	730	352	48	356	356	391	242	61	59	34	0	10759	9669	5430	56	1510	1510	1598	688	43	82	79	0	0.000	0.000	0.000	0.000	0.000	0.000	0.000	0.000	0.000	0.000	0.000	0.000	0.000	0.000	0.036	0.046	0.047	0.053	3.073	0.046	0.407	316	2384	100	330	9249	9579	374	8159	8533	Error	Error	-4.809	330	9249	374	8159	230761	3055329	1.401	11.731	0	0	0
1	11	13	"A77"	"A77"	6995	30185	100	816	823	379	46	359	359	397	521	131	43	6	0	11358	11265	5267	46	1516	1516	1544	346	22	99	96	0	0.000	0.000	0.000	0.000	0.000	0.000	0.000	0.000	0.000	0.000	0.000	0.000	0.000	0.000	0.046	0.048	0.047	0.044	2.328	0.046	0.547	316	2384	100	457	9842	10299	464	9749	10213	Error	Error	-4.429	457	9842	464	9749	260010	3559632	0.818	28.095	0	0	0
1	12	13	"A77"	"A77"	7295	30185	100	783	815	369	45	359	359	380	167	43	74	58	0	10500	10437	4859	46	1529	1529	1552	305	19	98	95	0	0.000	0.000	0.000	0.000	0.000	0.000	0.000	0.000	0.000	0.000	0.000	0.000	0.000	0.000	0.047	0.051	0.053	0.047	2.451	0.048	0.518	316	2384	100	424	8971	9395	456	8908	9364	Error	Error	-4.403	424	8971	456	8908	257602	3297954	2.605	29.131	0	0	0
1	13	13	"A78"	"A78"	7595	30185	100	627	643	286	44	365	365	388	173	44	61	36	0	9495	9368	5583	59	1563	1563	1603	536	33	84	78	0	0.000	0.000	0.000	0.000	0.000	0.000	0.000	0.000	0.000	0.000	0.000	0.000	0.000	0.000	0.033	0.036	0.040	0.043	3.498	0.032	0.386	316	2384	100	262	7932	8194	278	7805	8083	Error	Error	-4.920	262	7932	278	7805	203061	2960133	1.474	14.487	0	0	0
1	14	13	"A78"	"A78"	7895	30185	100	591	621	259	41	353	353	374	169	45	61	34	0	11382	11383	5489	48	1565	1565	1582	304	19	98	95	0	0.000	0.000	0.000	0.000	0.000	0.000	0.000	0.000	0.000	0.000	0.000	0.000	0.000	0.000	0.024	0.027	0.030	0.029	2.867	0.024	0.310	316	2384	100	238	9817	10055	268	9818	10086	Error	Error	-5.366	238	9817	268	9818	196387	3597149	1.462	32.240	0	0	0
1	15	13	"A78"	"A78"	8195	30185	100	593	610	252	41	355	355	390	563	144	11	0	0	11295	11440	5488	47	1568	1568	1617	964	59	92	87	0	0.000	0.000	0.000	0.000	0.000	0.000	0.000	0.000	0.000	0.000	0.000	0.000	0.000	0.000	0.024	0.026	0.027	0.028	3.138	0.025	0.337	316	2384	100	238	9727	9965	255	9872	10127	Error	Error	-5.353	238	9727	255	9872	192731	3614924	0.391	10.190	0	0	0
1	16	13	"A79"	"A79"	8495	30185	100	586	633	294	46	351	351	373	172	46	56	39	0	12566	14001	9278	66	1581	1581	1605	422	26	90	84	0	0.000	0.000	0.000	0.000	0.000	0.000	0.000	0.000	0.000	0.000	0.000	0.000	0.000	0.000	0.021	0.023	0.026	0.029	3.429	0.021	0.393	316	2384	100	235	10985	11220	282	12420	12702	Error	Error	-5.547	235	10985	282	12420	199902	4424245	1.512	29.374	0	0	0
1	17	13	"A79"	"A79"	8795	30180	100	566	592	249	42	357	357	376	163	43	56	32	0	10491	12887	8095	62	1601	1601	1624	308	18	97	95	0	0.000	0.000	0.000	0.000	0.000	0.000	0.000	0.000	0.000	0.000	0.000	0.000	0.000	0.000	0.024	0.021	0.025	0.025	2.788	0.020	0.348	316	2384	100	209	8890	9099	235	11286	11521	Error	Error	-5.411	209	8890	235	11286	187147	4072164	1.325	36.568	0	0	0
1	18	13	"A79"	"A79"	9095	30180	100	563	598	281	46	360	360	377	163	43	55	35	0	10746	13047	8655	66	1627	1627	1645	309	18	99	95	0	0.000	0.000	0.000	0.000	0.000	0.000	0.000	0.000	0.000	0.000	0.000	0.000	0.000	0.000	0.022	0.021	0.027	0.025	3.093	0.020	0.344	316	2384	100	203	9119	9322	238	11420	11658	Error	Error	-5.489	203	9119	238	11420	189125	4122747	1.356	36.900	0	0	0
1	1	14	"A80"	"A80"	4000	30490	100	532	555	243	43	354	354	381	203	53	44	20	0	11275	11202	7112	63	1439	1439	1485	539	36	85	78	0	0.000	0.000	0.000	0.000	0.000	0.000	0.000	0.000	0.000	0.000	0.000	0.000	0.000	0.000	0.018	0.021	0.026	0.027	3.835	0.019	0.178	316	2384	100	178	9836	10014	201	9763	9964	Error	Error	-5.788	178	9836	201	9763	175423	3539903	0.857	18.028	0	0	0
1	2	14	"A80"	"A80"	4300	30490	100	540	568	214	37	348	348	370	163	44	58	27	0	11148	10853	5912	54	1407	1407	1449	344	23	96	93	0	0.000	0.000	0.000	0.000	0.000	0.000	0.000	0.000	0.000	0.000	0.000	0.000	0.000	0.000	0.020	0.023	0.025	0.026	3.004	0.020	0.285	316	2384	100	192	9741	9933	220	9446	9666	Error	Error	-5.665	192	9741	220	9446	179465	3429651	1.215	27.337	0	0	0
1	3	14	"A80"	"A80"	4600	30490	100	532	556	234	42	357	357	384	205	53	47	17	0	10570	11087	5983	53	1466	1466	1509	472	31	96	92	0	0.000	0.000	0.000	0.000	0.000	0.000	0.000	0.000	0.000	0.000	0.000	0.000	0.000	0.000	0.019	0.021	0.026	0.024	3.248	0.018	0.203	316	2384	100	175	9104	9279	199	9621	9820	Error	Error	-5.701	175	9104	199	9621	175669	3503499	0.839	20.292	0	0	0
1	4	14	"A81"	"A81"	4900	30490	100	540	558	227	40	361	361	381	163	42	54	26	0	12060	11851	7078	59	1465	1465	1510	433	28	88	83	0	0.000	0.000	0.000	0.000	0.000	0.000	0.000	0.000	0.000	0.000	0.000	0.000	0.000	0.000	0.017	0.019	0.022	0.025	4.121	0.017	0.231	316	2384	100	179	10595	10774	197	10386	10583	Error	Error	-5.887	179	10595	197	10386	176181	3744794	1.086	23.882	0	0	0
1	5	14	"A81"	"A81"	5200	30490	100	542	583	239	40	356	356	376	167	44	52	29	0	11872	12502	6647	53	1488	1488	1528	354	23	96	92	0	0.000	0.000	0.000	0.000	0.000	0.000	0.000	0.000	0.000	0.000	0.000	0.000	0.000	0.000	0.018	0.021	0.021	0.023	3.688	0.019	0.286	316	2384	100	186	10384	10570	227	11014	11241	Error	Error	-5.803	186	10384	227	11014	184195	3950774	1.240	31.000	0	0	0
1	6	14	"A81"	"A81"	5500	30490	100	542	551	226	41	360	360	380	170	44	51	22	0	11482	11729	6589	56	1487	1487	1525	366	24	96	93	0	0.000	0.000	0.000	0.000	0.000	0.000	0.000	0.000	0.000	0.000	0.000	0.000	0.000	0.000	0.018	0.019	0.022	0.021	3.318	0.017	0.219	316	2384	100	182	9995	10177	191	10242	10433	Error	Error	-5.779	182	9995	191	10242	174133	3706262	1.006	27.880	0	0	0
1	7	14	"A82"	"A82"	5800	30490	100	504	534	233	43	354	354	379	258	68	29	8	0	11163	11835	7587	64	1507	1507	1554	701	45	86	81	0	0.000	0.000	0.000	0.000	0.000	0.000	0.000	0.000	0.000	0.000	0.000	0.000	0.000	0.000	0.016	0.017	0.020	0.024	4.064	0.016	0.243	316	2384	100	150	9656	9806	180	10328	10508	Error	Error	-6.008	150	9656	180	10328	168659	3739958	0.601	14.666	0	0	0
1	8	14	"A82"	"A82"	6100	30485	100	559	591	250	42	368	368	388	179	46	51	25	0	12328	13509	8648	64	1513	1513	1550	381	24	93	89	0	0.000	0.000	0.000	0.000	0.000	0.000	0.000	0.000	0.000	0.000	0.000	0.000	0.000	0.000	0.018	0.019	0.022	0.022	3.494	0.016	0.243	316	2384	100	191	10815	11006	223	11996	12219	Error	Error	-5.823	191	10815	223	11996	186741	4268982	1.134	31.388	0	0	0
1	9	14	"A82"	"A82"	6400	30485	100	572	657	735	111	354	354	378	191	50	55	26	0	10281	11833	7926	66	1501	1501	1553	601	38	90	85	0	0.000	0.000	0.000	0.000	0.000	0.000	0.000	0.000	0.000	0.000	0.000	0.000	0.000	0.000	0.025	0.029	0.027	0.030	3.498	0.024	0.125	316	2384	100	218	8780	8998	303	10332	10635	Error	Error	-5.332	218	8780	303	10332	207489	3739098	1.461	17.105	0	0	0
1	10	14	"A83"	"A83"	6700	30485	100	466	500	224	44	349	349	368	164	44	42	21	0	9112	8754	5777	65	1481	1481	1549	671	43	75	70	0	0.000	0.000	0.000	0.000	0.000	0.000	0.000	0.000	0.000	0.000	0.000	0.000	0.000	0.000	0.015	0.021	0.029	0.039	6.401	0.017	0.171	316	2384	100	117	7631	7748	151	7273	7424	Error	Error	-6.027	117	7631	151	7273	158124	2766224	0.805	10.738	0	0	0
1	11	14	"A83"	"A83"	6995	30485	100	518	533	219	41	370	370	393	176	44	42	18	0	10630	10576	5638	53	1567	1567	1608	408	25	94	88	0	0.000	0.000	0.000	0.000	0.000	0.000	0.000	0.000	0.000	0.000	0.000	0.000	0.000	0.000	0.016	0.018	0.023	0.024	3.842	0.016	0.147	316	2384	100	148	9063	9211	163	9009	9172	Error	Error	-5.936	148	9063	163	9009	168376	3341906	0.795	21.980	0	0	0
1	12	14	"A83"	"A83"	7295	30485	100	515	533	222	41	372	372	402	509	126	7	0	0	10150	9963	5275	52	1535	1535	1561	345	22	94	90	0	0.000	0.000	0.000	0.000	0.000	0.000	0.000	0.000	0.000	0.000	0.000	0.000	0.000	0.000	0.017	0.019	0.022	0.022	4.057	0.018	0.014	316	2384	100	143	8615	8758	161	8428	8589	Error	Error	-5.913	143	8615	161	8428	168409	3148199	0.257	24.354	0	0	0
1	13	14	"A84"	"A84"	7595	30485	100	482	526	221	42	360	360	378	166	43	43	22	0	9718	8862	5177	58	1550	1550	1613	663	41	78	75	0	0.000	0.000	0.000	0.000	0.000	0.000	0.000	0.000	0.000	0.000	0.000	0.000	0.000	0.000	0.015	0.023	0.028	0.030	4.022	0.020	0.192	316	2384	100	122	8168	8290	166	7312	7478	Error	Error	-6.065	122	8168	166	7312	166257	2800479	0.892	10.934	0	0	0
1	14	14	"A84"	"A84"	7895	30485	100	526	546	235	43	359	359	381	166	43	50	25	0	10063	9722	5426	55	1566	1566	1597	453	28	88	83	0	0.000	0.000	0.000	0.000	0.000	0.000	0.000	0.000	0.000	0.000	0.000	0.000	0.000	0.000	0.020	0.023	0.030	0.033	4.181	0.020	0.198	316	2384	100	167	8497	8664	187	8156	8343	Error	Error	-5.669	167	8497	187	8156	172453	3072129	0.994	17.936	0	0	0
1	15	14	"A84"	"A84"	8195	30485	100	537	567	244	43	350	350	367	160	43	54	30	0	11055	11163	6272	56	1567	1567	1585	360	22	95	92	0	0.000	0.000	0.000	0.000	0.000	0.000	0.000	0.000	0.000	0.000	0.000	0.000	0.000	0.000	0.020	0.023	0.025	0.027	3.790	0.019	0.239	316	2384	100	187	9488	9675	217	9596	9813	Error	Error	-5.665	187	9488	217	9596	179317	3527354	1.250	26.606	0	0	0
1	16	14	"A85"	"A85"	8495	30485	100	502	544	246	45	366	366	395	191	48	43	17	0	8821	9917	7008	70	1627	1627	1675	549	32	82	76	0	0.000	0.000	0.000	0.000	0.000	0.000	0.000	0.000	0.000	0.000	0.000	0.000	0.000	0.000	0.019	0.021	0.027	0.033	4.624	0.019	0.180	316	2384	100	136	7194	7330	178	8290	8468	Error	Error	-5.725	136	7194	178	8290	172039	3133785	0.780	15.013	0	0	0
1	17	14	"A85"	"A85"	8795	30480	100	470	509	216	42	355	355	378	170	44	39	19	0	6822	8899	6488	72	1597	1597	1622	322	19	95	90	0	0.000	0.000	0.000	0.000	0.000	0.000	0.000	0.000	0.000	0.000	0.000	0.000	0.000	0.000	0.022	0.021	0.029	0.027	3.900	0.018	0.172	316	2384	100	115	5225	5340	154	7302	7456	Error	Error	-5.506	115	5225	154	7302	160698	2812182	0.771	22.599	0	0	0
1	18	14	"A85"	"A85"	9095	30480	100	483	503	206	40	360	360	383	237	61	30	6	0	7258	8908	6302	70	1623	1623	1643	315	19	95	92	0	0.000	0.000	0.000	0.000	0.000	0.000	0.000	0.000	0.000	0.000	0.000	0.000	0.000	0.000	0.022	0.020	0.029	0.030	3.903	0.018	0.191	316	2384	100	123	5635	5758	143	7285	7428	Error	Error	-5.518	123	5635	143	7285	158862	2815068	0.506	23.063	0	0	0
1	1	15	"A86"	"A86"	4005	30790	100	545	579	305	52	366	366	391	285	72	33	5	0	12263	11556	5469	47	1436	1436	1465	356	24	98	94	0	0.000	0.000	0.000	0.000	0.000	0.000	0.000	0.000	0.000	0.000	0.000	0.000	0.000	0.000	0.017	0.021	0.022	0.021	3.156	0.019	0.172	316	2384	100	179	10827	11006	213	10120	10333	Error	Error	-5.919	179	10827	213	10120	182994	3651758	0.660	28.346	0	0	0
1	2	15	"A86"	"A86"	4300	30790	100	525	539	212	39	360	360	376	161	42	50	24	0	10998	10635	5381	50	1442	1442	1472	310	21	97	92	0	0.000	0.000	0.000	0.000	0.000	0.000	0.000	0.000	0.000	0.000	0.000	0.000	0.000	0.000	0.017	0.019	0.024	0.023	3.089	0.018	0.207	316	2384	100	165	9556	9721	179	9193	9372	Error	Error	-5.856	165	9556	179	9193	170467	3360775	1.012	29.558	0	0	0
1	3	15	"A86"	"A86"	4600	30790	100	487	534	219	41	368	368	381	167	43	43	21	0	9238	9709	5158	53	1460	1460	1488	313	21	97	93	0	0.000	0.000	0.000	0.000	0.000	0.000	0.000	0.000	0.000	0.000	0.000	0.000	0.000	0.000	0.015	0.020	0.027	0.023	4.307	0.017	0.151	316	2384	100	119	7778	7897	166	8249	8415	Error	Error	-6.030	119	7778	166	8249	168808	3068071	0.916	26.265	0	0	0
1	4	15	"A87"	"A87"	4900	30790	100	520	540	245	45	366	366	392	235	59	37	9	0	10559	10123	5615	55	1477	1477	1526	589	38	87	80	0	0.000	0.000	0.000	0.000	0.000	0.000	0.000	0.000	0.000	0.000	0.000	0.000	0.000	0.000	0.017	0.020	0.025	0.027	4.174	0.018	0.169	316	2384	100	154	9082	9236	174	8646	8820	Error	Error	-5.882	154	9082	174	8646	170553	3198818	0.630	14.596	0	0	0
1	5	15	"A87"	"A87"	5200	30790	100	504	533	225	42	359	359	379	168	44	46	21	0	9567	10284	5456	53	1487	1487	1516	342	22	96	92	0	0.000	0.000	0.000	0.000	0.000	0.000	0.000	0.000	0.000	0.000	0.000	0.000	0.000	0.000	0.018	0.020	0.024	0.024	3.483	0.018	0.178	316	2384	100	145	8080	8225	174	8797	8971	Error	Error	-5.800	145	8080	174	8797	168544	3249707	0.917	25.637	0	0	0
1	6	15	"A87"	"A87"	5500	30790	100	498	521	218	41	363	363	382	168	43	42	18	0	9591	9638	5103	52	1499	1499	1529	324	21	97	90	0	0.000	0.000	0.000	0.000	0.000	0.000	0.000	0.000	0.000	0.000	0.000	0.000	0.000	0.000	0.017	0.019	0.025	0.024	3.416	0.018	0.175	316	2384	100	135	8092	8227	158	8139	8297	Error	Error	-5.905	135	8092	158	8139	164645	3045629	0.827	25.028	0	0	0
1	7	15	"A88"	"A88"	5800	30790	100	547	580	251	43	364	364	384	168	43	51	29	0	12291	11285	5547	49	1495	1495	1527	347	22	95	90	0	0.000	0.000	0.000	0.000	0.000	0.000	0.000	0.000	0.000	0.000	0.000	0.000	0.000	0.000	0.017	0.022	0.024	0.024	3.234	0.021	0.246	316	2384	100	183	10796	10979	216	9790	10006	Error	Error	-5.883	183	10796	216	9790	183171	3565940	1.167	28.121	0	0	0
1	8	15	"A88"	"A88"	6100	30785	100	567	587	238	40	367	367	388	170	43	54	27	0	11266	11160	5747	51	1528	1528	1552	321	20	98	95	0	0.000	0.000	0.000	0.000	0.000	0.000	0.000	0.000	0.000	0.000	0.000	0.000	0.000	0.000	0.021	0.023	0.027	0.025	3.028	0.021	0.247	316	2384	100	200	9738	9938	220	9632	9852	Error	Error	-5.606	200	9738	220	9632	185462	3526553	1.171	29.931	0	0	0
1	9	15	"A88"	"A88"	6400	30785	100	555	560	240	42	375	375	391	170	43	51	22	0	11789	11888	6908	58	1557	1557	1581	331	20	94	90	0	0.000	0.000	0.000	0.000	0.000	0.000	0.000	0.000	0.000	0.000	0.000	0.000	0.000	0.000	0.018	0.018	0.022	0.025	3.645	0.017	0.237	316	2384	100	180	10232	10412	185	10331	10516	Error	Error	-5.829	180	10232	185	10331	177111	3756552	0.994	31.139	0	0	0
1	10	15	"A89"	"A89"	6700	30785	100	546	577	254	44	363	363	382	162	42	54	30	0	11546	10949	6463	59	1543	1543	1657	936	56	79	76	0	0.000	0.000	0.000	0.000	0.000	0.000	0.000	0.000	0.000	0.000	0.000	0.000	0.000	0.000	0.018	0.023	0.027	0.029	4.615	0.023	0.317	316	2384	100	183	10003	10186	214	9406	9620	Error	Error	-5.772	183	10003	214	9406	182228	3459767	1.204	9.927	0	0	0
1	11	15	"A89"	"A89"	7000	30785	100	624	636	265	41	365	365	385	174	45	60	34	0	15627	14246	5945	41	1531	1531	1574	371	23	98	97	0	0.000	0.000	0.000	0.000	0.000	0.000	0.000	0.000	0.000	0.000	0.000	0.000	0.000	0.000	0.018	0.021	0.024	0.020	2.741	0.020	0.301	316	2384	100	259	14096	14355	271	12715	12986	Error	Error	-5.766	259	14096	271	12715	201112	4501634	1.443	34.156	0	0	0
1	12	15	"A89"	"A89"	7300	30785	100	683	734	479	65	365	365	383	171	44	69	46	0	15386	13529	6221	45	1553	1553	1573	314	19	100	99	0	0.000	0.000	0.000	0.000	0.000	0.000	0.000	0.000	0.000	0.000	0.000	0.000	0.000	0.000	0.023	0.031	0.029	0.028	2.238	0.033	0.383	316	2384	100	318	13833	14151	369	11976	12345	Error	Error	-5.443	318	13833	369	11976	231996	4275160	2.053	38.076	0	0	0
1	13	15	"A90"	"A90"	7600	30785	100	569	581	228	39	376	376	392	170	43	53	26	0	9440	8882	5048	56	1551	1551	1610	693	43	81	76	0	0.000	0.000	0.000	0.000	0.000	0.000	0.000	0.000	0.000	0.000	0.000	0.000	0.000	0.000	0.024	0.028	0.034	0.039	4.569	0.022	0.201	316	2384	100	193	7889	8082	205	7331	7536	Error	Error	-5.353	193	7889	205	7331	183521	2806817	1.112	10.494	0	0	0
1	14	15	"A90"	"A90"	7900	30785	100	580	603	237	39	360	360	391	311	79	35	6	0	12246	11671	5575	47	1571	1571	1605	459	28	96	92	0	0.000	0.000	0.000	0.000	0.000	0.000	0.000	0.000	0.000	0.000	0.000	0.000	0.000	0.000	0.021	0.024	0.027	0.027	3.070	0.027	0.083	316	2384	100	220	10675	10895	243	10100	10343	Error	Error	-5.601	220	10675	243	10100	190596	3688142	0.682	21.930	0	0	0
1	15	15	"A90"	"A90"	8200	30785	100	546	564	235	41	366	366	384	171	44	51	22	0	11278	11295	5331	47	1547	1547	1566	311	19	97	93	0	0.000	0.000	0.000	0.000	0.000	0.000	0.000	0.000	0.000	0.000	0.000	0.000	0.000	0.000	0.018	0.020	0.022	0.020	3.178	0.019	0.216	316	2384	100	180	9731	9911	198	9748	9946	Error	Error	-5.757	180	9731	198	9748	178237	3569362	1.053	31.283	0	0	0
1	16	15	"A91"	"A91"	8500	30785	100	552	570	257	45	368	368	392	179	45	51	27	0	11316	11391	7156	62	1584	1584	1622	479	29	86	82	0	0.000	0.000	0.000	0.000	0.000	0.000	0.000	0.000	0.000	0.000	0.000	0.000	0.000	0.000	0.019	0.021	0.024	0.031	4.098	0.019	0.248	316	2384	100	184	9732	9916	202	9807	10009	Error	Error	-5.725	184	9732	202	9807	180204	3599654	0.994	20.395	0	0	0
1	17	15	"A91"	"A91"	8800	30780	100	546	573	234	40	369	369	389	187	48	47	23	0	10460	11364	6670	58	1591	1591	1604	312	19	97	95	0	0.000	0.000	0.000	0.000	0.000	0.000	0.000	0.000	0.000	0.000	0.000	0.000	0.000	0.000	0.020	0.021	0.026	0.024	3.871	0.019	0.191	316	2384	100	177	8869	9046	204	9773	9977	Error	Error	-5.647	177	8869	204	9773	181024	3590972	0.984	31.282	0	0	0
1	18	15	"A91"	"A91"	9100	30780	100	561	570	237	41	380	380	426	818	192	1	0	0	9898	10665	6453	60	1658	1658	1726	1511	87	89	76	0	0.000	0.000	0.000	0.000	0.000	0.000	0.000	0.000	0.000	0.000	0.000	0.000	0.000	0.000	0.022	0.021	0.025	0.026	3.597	0.089	0.175	316	2384	100	181	8240	8421	190	9007	9197	Error	Error	-5.509	181	8240	190	9007	180134	3370100	0.176	5.916	0	0	0
1	1	16	"A92"	"A92"	4005	31090	100	558	577	264	45	372	372	387	174	44	52	25	0	13480	13577	9713	71	1470	1470	1546	810	52	77	71	0	0.000	0.000	0.000	0.000	0.000	0.000	0.000	0.000	0.000	0.000	0.000	0.000	0.000	0.000	0.015	0.017	0.021	0.026	4.186	0.017	0.308	316	2384	100	186	12010	12196	205	12107	12312	Error	Error	-6.013	186	12010	205	12107	182303	4290239	1.092	14.853	0	0	0
1	2	16	"A92"	"A92"	4305	31090	100	539	579	248	42	366	366	389	170	43	50	29	0	13078	13888	9290	66	1487	1487	1528	544	35	87	84	0	0.000	0.000	0.000	0.000	0.000	0.000	0.000	0.000	0.000	0.000	0.000	0.000	0.000	0.000	0.015	0.017	0.020	0.024	3.776	0.015	0.295	316	2384	100	173	11591	11764	213	12401	12614	Error	Error	-6.066	173	11591	213	12401	182930	4388583	1.118	22.721	0	0	0
1	3	16	"A92"	"A92"	4605	31090	100	615	624	266	42	366	366	385	167	43	59	36	0	18026	15751	9430	59	1485	1485	1520	387	25	95	91	0	0.000	0.000	0.000	0.000	0.000	0.000	0.000	0.000	0.000	0.000	0.000	0.000	0.000	0.000	0.015	0.018	0.021	0.021	3.288	0.017	0.347	316	2384	100	249	16541	16790	258	14266	14524	Error	Error	-6.054	249	16541	258	14266	197112	4977264	1.431	36.773	0	0	0
1	4	16	"A93"	"A93"	4905	31090	100	520	554	247	44	361	361	382	169	44	47	22	0	10114	10222	7183	70	1490	1490	1559	672	43	80	74	0	0.000	0.000	0.000	0.000	0.000	0.000	0.000	0.000	0.000	0.000	0.000	0.000	0.000	0.000	0.018	0.022	0.028	0.036	4.583	0.020	0.262	316	2384	100	159	8624	8783	193	8732	8925	Error	Error	-5.761	159	8624	193	8732	175045	3230035	1.018	12.891	0	0	0
1	5	16	"A93"	"A93"	5205	31090	100	497	515	222	43	365	365	385	174	45	40	16	0	7887	9637	6014	62	1510	1510	1547	350	22	95	93	0	0.000	0.000	0.000	0.000	0.000	0.000	0.000	0.000	0.000	0.000	0.000	0.000	0.000	0.000	0.021	0.018	0.024	0.026	3.858	0.016	0.152	316	2384	100	132	6377	6509	150	8127	8277	Error	Error	-5.594	132	6377	150	8127	162736	3045346	0.747	23.114	0	0	0
1	6	16	"A93"	"A93"	5505	31090	100	499	523	233	44	360	360	383	176	45	42	18	0	8245	9812	6065	61	1506	1506	1536	335	21	98	95	0	0.000	0.000	0.000	0.000	0.000	0.000	0.000	0.000	0.000	0.000	0.000	0.000	0.000	0.000	0.021	0.020	0.027	0.025	4.007	0.016	0.152	316	2384	100	139	6739	6878	163	8306	8469	Error	Error	-5.599	139	6739	163	8306	165259	3100661	0.795	24.704	0	0	0
1	7	16	"A94"	"A94"	5805	31090	100	561	584	270	46	370	370	410	293	71	35	9	0	14060	14838	9926	66	1551	1551	1656	790	47	84	78	0	0.000	0.000	0.000	0.000	0.000	0.000	0.000	0.000	0.000	0.000	0.000	0.000	0.000	0.000	0.015	0.016	0.019	0.019	3.558	0.016	0.311	316	2384	100	191	12509	12700	214	13287	13501	Error	Error	-6.033	191	12509	214	13287	184653	4688656	0.594	16.686	0	0	0
1	8	16	"A94"	"A94"	6105	31085	100	514	534	255	47	374	374	392	168	42	44	21	0	7404	11337	8399	74	1533	1533	1591	531	33	91	87	0	0.000	0.000	0.000	0.000	0.000	0.000	0.000	0.000	0.000	0.000	0.000	0.000	0.000	0.000	0.024	0.016	0.021	0.023	3.162	0.016	0.263	316	2384	100	140	5871	6011	160	9804	9964	Error	Error	-5.390	140	5871	160	9804	168764	3582339	0.845	18.354	0	0	0
1	9	16	"A94"	"A94"	6405	31085	100	561	577	242	41	375	375	401	241	60	42	11	0	12501	14734	10673	72	1574	1574	1675	1016	60	82	76	0	0.000	0.000	0.000	0.000	0.000	0.000	0.000	0.000	0.000	0.000	0.000	0.000	0.000	0.000	0.017	0.015	0.018	0.024	4.464	0.016	0.166	316	2384	100	186	10927	11113	202	13160	13362	Error	Error	-5.876	186	10927	202	13160	182464	4655904	0.730	12.853	0	0	0
1	10	16	"A95"	"A95"	6705	31085	100	666	725	423	58	371	371	395	174	44	62	44	0	24628	18857	13251	70	1589	1589	1768	1843	104	71	66	0	0.000	0.000	0.000	0.000	0.000	0.000	0.000	0.000	0.000	0.000	0.000	0.000	0.000	0.000	0.013	0.021	0.022	0.028	3.629	0.020	0.504	316	2384	100	295	23039	23334	354	17268	17622	Error	Error	-6.287	295	23039	354	17268	229018	5958691	1.897	9.272	0	0	0
1	11	16	"A95"	"A95"	7005	31085	100	623	649	338	52	370	370	389	168	43	57	36	0	13245	14872	9868	66	1564	1564	1585	346	21	94	91	0	0.000	0.000	0.000	0.000	0.000	0.000	0.000	0.000	0.000	0.000	0.000	0.000	0.000	0.000	0.022	0.021	0.024	0.024	2.849	0.022	0.440	316	2384	100	253	11681	11934	279	13308	13587	Error	Error	-5.529	253	11681	279	13308	205085	4699464	1.548	38.402	0	0	0
1	12	16	"A95"	"A95"	7305	31085	100	632	655	357	54	370	370	383	171	44	56	34	0	11523	14919	10798	72	1570	1570	1592	343	21	96	91	0	0.000	0.000	0.000	0.000	0.000	0.000	0.000	0.000	0.000	0.000	0.000	0.000	0.000	0.000	0.026	0.021	0.024	0.029	3.201	0.022	0.445	316	2384	100	262	9953	10215	285	13349	13634	Error	Error	-5.247	262	9953	285	13349	207125	4714367	1.591	38.854	0	0	0
1	13	16	"A96"	"A96"	7605	31085	100	648	673	350	52	371	371	393	171	43	62	40	0	12824	11733	5621	47	1606	1606	1659	601	36	89	86	0	0.000	0.000	0.000	0.000	0.000	0.000	0.000	0.000	0.000	0.000	0.000	0.000	0.000	0.000	0.025	0.030	0.029	0.029	3.130	0.029	0.356	316	2384	100	277	11218	11495	302	10127	10429	Error	Error	-5.340	277	11218	302	10127	212602	3707523	1.637	16.762	0	0	0
1	14	16	"A96"	"A96"	7905	31085	100	715	1015	1494	147	376	376	396	174	43	71	47	0	14768	14781	9422	63	1624	1624	1644	323	19	99	99	1	0.000	0.000	0.000	0.000	0.000	0.000	0.000	0.000	0.000	0.000	0.000	0.000	0.000	0.000	0.026	0.049	0.031	0.033	2.567	0.083	0.567	316	2384	100	339	13144	13483	639	13157	13796	Error	Error	-5.277	339	13144	639	13157	320697	4670736	3.557	40.672	0	0	0
1	15	16	"A96"	"A96"	8205	31085	100	747	2305	5500	238	371	371	395	181	45	69	51	0	15058	19413	16158	83	1610	1610	1642	332	20	99	99	8	0.000	0.000	0.000	0.000	0.000	0.000	0.000	0.000	0.000	0.000	0.000	0.000	0.000	0.000	0.028	0.109	0.033	0.034	2.952	0.202	0.578	316	2384	100	376	13448	13824	1934	17803	19737	Error	Error	-5.161	376	13448	1934	17803	728505	6134617	10.552	53.527	0	0	0
1	16	16	"A97"	"A97"	8505	31080	100	558	605	285	47	371	371	392	175	44	53	31	0	11700	13091	9081	69	1615	1615	1673	685	40	82	75	0	0.000	0.000	0.000	0.000	0.000	0.000	0.000	0.000	0.000	0.000	0.000	0.000	0.000	0.000	0.019	0.020	0.024	0.029	4.032	0.019	0.347	316	2384	100	187	10085	10272	234	11476	11710	Error	Error	-5.753	187	10085	234	11476	191226	4136714	1.217	16.669	0	0	0
1	17	16	"A97"	"A97"	8805	31080	100	578	606	259	42	370	370	393	174	44	54	30	0	10866	12946	8558	66	1620	1620	1639	324	19	93	90	0	0.000	0.000	0.000	0.000	0.000	0.000	0.000	0.000	0.000	0.000	0.000	0.000	0.000	0.000	0.022	0.021	0.025	0.028	3.360	0.018	0.297	316	2384	100	208	9246	9454	236	11326	11562	Error	Error	-5.474	208	9246	236	11326	191437	4090884	1.224	34.898	0	0	0
1	18	16	"A97"	"A97"	9100	31080	100	492	543	243	44	385	385	403	171	42	41	20	0	6334	9737	7752	79	1688	1688	1744	716	41	81	77	0	0.000	0.000	0.000	0.000	0.000	0.000	0.000	0.000	0.000	0.000	0.000	0.000	0.000	0.000	0.023	0.020	0.028	0.034	4.876	0.019	0.260	316	2384	100	107	4646	4753	158	8049	8207	Error	Error	-5.440	107	4646	158	8049	171534	3077009	0.819	11.163	0	0	0
1	1	17	"A98"	"A98"	4010	31390	100	394	414	186	44	362	362	383	163	42	25	7	0	2855	3355	2167	64	1435	1435	1463	355	24	81	70	0	0.000	0.000	0.000	0.000	0.000	0.000	0.000	0.000	0.000	0.000	0.000	0.000	0.000	0.000	0.023	0.027	0.090	0.092	4.250	0.020	0.027	316	2384	100	32	1420	1452	52	1920	1972	Error	Error	-5.472	32	1420	52	1920	130805	1060252	0.190	5.330	0	0	0
1	2	17	"A98"	"A98"	4310	31390	100	411	418	176	42	371	371	388	170	43	21	5	0	3119	3693	2143	58	1466	1466	1481	293	19	87	80	0	0.000	0.000	0.000	0.000	0.000	0.000	0.000	0.000	0.000	0.000	0.000	0.000	0.000	0.000	0.024	0.021	0.072	0.067	4.817	0.021	0.031	316	2384	100	40	1653	1693	47	2227	2274	Error	Error	-5.369	40	1653	47	2227	132078	1167068	0.176	7.549	0	0	0
1	3	17	"A98"	"A98"	4610	31390	100	416	434	183	42	371	371	394	178	45	26	5	0	3220	3939	2495	63	1482	1482	1507	341	22	87	80	0	0.000	0.000	0.000	0.000	0.000	0.000	0.000	0.000	0.000	0.000	0.000	0.000	0.000	0.000	0.026	0.026	0.060	0.060	4.858	0.023	0.046	316	2384	100	45	1738	1783	63	2457	2520	Error	Error	-5.271	45	1738	63	2457	137270	1244717	0.225	7.132	0	0	0
1	4	17	"A99"	"A99"	4910	31390	100	535	535	198	37	365	365	388	168	43	50	20	0	10970	9466	4345	45	1500	1500	1514	298	19	92	88	0	0.000	0.000	0.000	0.000	0.000	0.000	0.000	0.000	0.000	0.000	0.000	0.000	0.000	0.000	0.018	0.021	0.028	0.029	4.076	0.019	0.169	316	2384	100	170	9470	9640	170	7966	8136	Error	Error	-5.800	170	9470	170	7966	169101	2991134	0.875	26.685	0	0	0
1	5	17	"A99"	"A99"	5210	31390	100	463	477	202	42	380	380	402	241	59	23	4	0	6610	7526	4264	56	1508	1508	1522	310	20	97	94	0	0.000	0.000	0.000	0.000	0.000	0.000	0.000	0.000	0.000	0.000	0.000	0.000	0.000	0.000	0.016	0.016	0.028	0.026	3.488	0.016	0.088	316	2384	100	83	5102	5185	97	6018	6115	Error	Error	-5.942	83	5102	97	6018	150668	2378179	0.311	19.368	0	0	0
1	6	17	"A99"	"A99"	5510	31390	100	465	496	207	41	372	372	408	347	85	14	0	0	6208	7818	4475	57	1516	1516	1555	506	32	96	92	0	0.000	0.000	0.000	0.000	0.000	0.000	0.000	0.000	0.000	0.000	0.000	0.000	0.000	0.000	0.020	0.020	0.028	0.025	3.929	0.019	0.123	316	2384	100	93	4692	4785	124	6302	6426	Error	Error	-5.657	93	4692	124	6302	156676	2470353	0.254	12.377	0	0	0
1	7	17	"A100"	"A100"	5810	31390	100	519	561	240	42	374	374	395	176	44	46	24	0	11356	10959	6444	58	1532	1532	1567	391	24	91	86	0	0.000	0.000	0.000	0.000	0.000	0.000	0.000	0.000	0.000	0.000	0.000	0.000	0.000	0.000	0.015	0.020	0.024	0.024	4.079	0.018	0.214	316	2384	100	145	9824	9969	187	9427	9614	Error	Error	-6.082	145	9824	187	9427	177390	3463059	0.943	24.020	0	0	0
1	8	17	"A100"	"A100"	6110	31385	100	518	550	245	44	376	376	398	179	44	43	19	0	7080	9060	5395	59	1566	1566	1589	349	21	98	96	0	0.000	0.000	0.000	0.000	0.000	0.000	0.000	0.000	0.000	0.000	0.000	0.000	0.000	0.000	0.026	0.023	0.029	0.027	3.318	0.021	0.187	316	2384	100	142	5514	5656	174	7494	7668	Error	Error	-5.279	142	5514	174	7494	173895	2862873	0.849	21.407	0	0	0
1	9	17	"A100"	"A100"	6405	31385	100	536	555	235	42	379	379	568	2770	487	0	0	0	10084	11196	6719	60	1585	1585	1922	3374	175	80	59	0	0.000	0.000	0.000	0.000	0.000	0.000	0.000	0.000	0.000	0.000	0.000	0.000	0.000	0.000	0.018	0.018	0.025	0.023	3.333	0.017	0.203	316	2384	100	157	8499	8656	176	9611	9787	Error	Error	-5.758	157	8499	176	9611	175534	3538085	-0.005	2.749	0	0	0
1	10	17	"A101"	"A101"	6705	31385	100	576	838	759	90	373	373	393	174	44	52	34	0	4028	6294	5673	90	1552	1552	1605	692	43	68	64	0	0.000	0.000	0.000	0.000	0.000	0.000	0.000	0.000	0.000	0.000	0.000	0.000	0.000	0.000	0.082	0.098	0.103	0.109	3.724	0.110	0.741	316	2384	100	203	2476	2679	465	4742	5207	Error	Error	-3.608	203	2476	465	4742	264675	1988969	2.557	6.776	0	0	0
1	11	17	"A101"	"A101"	7005	31385	100	655	920	792	86	373	373	392	168	42	63	41	0	4964	6841	5100	74	1541	1541	1556	303	19	92	89	0	0.000	0.000	0.000	0.000	0.000	0.000	0.000	0.000	0.000	0.000	0.000	0.000	0.000	0.000	0.082	0.103	0.101	0.091	2.728	0.122	0.762	316	2384	100	282	3423	3705	547	5300	5847	Error	Error	-3.601	282	3423	547	5300	290785	2161802	3.143	17.442	0	0	0
1	12	17	"A101"	"A101"	7305	31385	100	658	901	724	80	376	376	395	172	43	65	43	0	5071	6849	5115	74	1577	1577	1588	309	19	90	87	0	0.000	0.000	0.000	0.000	0.000	0.000	0.000	0.000	0.000	0.000	0.000	0.000	0.000	0.000	0.081	0.100	0.098	0.093	2.710	0.114	0.751	316	2384	100	282	3494	3776	525	5272	5797	Error	Error	-3.631	282	3494	525	5272	284840	2164380	2.942	17.026	0	0	0
1	13	17	"A102"	"A102"	7605	31385	100	830	2195	2772	126	373	373	398	177	44	68	57	0	7462	9373	6980	74	1585	1585	1617	376	23	86	80	0	0.000	0.000	0.000	0.000	0.000	0.000	0.000	0.000	0.000	0.000	0.000	0.000	0.000	0.000	0.078	0.234	0.158	0.150	2.885	0.294	0.769	316	2384	100	457	5877	6334	1822	7788	9610	Error	Error	-3.685	457	5877	1822	7788	693545	2961759	10.153	20.628	0	0	0
1	14	17	"A102"	"A102"	7905	31385	100	676	1735	2613	150	373	373	392	169	43	64	46	0	5057	8150	7073	86	1595	1595	1609	298	18	94	90	0	0.000	0.000	0.000	0.000	0.000	0.000	0.000	0.000	0.000	0.000	0.000	0.000	0.000	0.000	0.088	0.208	0.124	0.111	2.787	0.282	0.764	316	2384	100	303	3462	3765	1362	6555	7917	Error	Error	-3.514	303	3462	1362	6555	548314	2575359	7.947	21.950	0	0	0
1	15	17	"A102"	"A102"	8205	31385	100	757	2025	3125	154	391	391	642	3365	524	14	8	0	5990	8425	6371	75	1640	1640	1905	3392	178	58	32	0	0.000	0.000	0.000	0.000	0.000	0.000	0.000	0.000	0.000	0.000	0.000	0.000	0.000	0.000	0.084	0.241	0.122	0.110	3.023	0.351	0.725	316	2384	100	366	4350	4716	1634	6785	8419	Error	Error	-3.571	366	4350	1634	6785	640022	2662220	0.411	1.922	0	0	0
1	16	17	"A103"	"A103"	8505	31380	100	532	545	230	42	389	389	405	174	42	46	19	0	7344	9181	6470	70	1639	1639	1706	777	45	75	72	0	0.000	0.000	0.000	0.000	0.000	0.000	0.000	0.000	0.000	0.000	0.000	0.000	0.000	0.000	0.025	0.021	0.028	0.037	5.206	0.018	0.181	316	2384	100	143	5705	5848	156	7542	7698	Error	Error	-5.318	143	5705	156	7542	172133	2901143	0.805	9.620	0	0	0
1	17	17	"A103"	"A103"	8805	31380	100	531	545	217	39	380	380	400	190	47	43	17	0	8470	10013	5962	59	1644	1644	1656	313	18	96	93	0	0.000	0.000	0.000	0.000	0.000	0.000	0.000	0.000	0.000	0.000	0.000	0.000	0.000	0.000	0.022	0.020	0.026	0.026	3.777	0.018	0.169	316	2384	100	151	6826	6977	165	8369	8534	Error	Error	-5.498	151	6826	165	8369	172311	3163988	0.763	26.700	0	0	0
1	18	17	"A103"	"A103"	9105	31380	100	520	539	217	40	399	399	422	202	47	35	10	0	8422	9484	5358	56	1738	1738	1767	446	25	93	92	0	0.000	0.000	0.000	0.000	0.000	0.000	0.000	0.000	0.000	0.000	0.000	0.000	0.000	0.000	0.018	0.018	0.025	0.027	3.813	0.019	0.123	316	2384	100	121	6684	6805	140	7746	7886	Error	Error	-5.788	121	6684	140	7746	170255	2997025	0.579	17.303	0	0	0
1	1	18	"A104"	"A104"	4010	31690	100	476	524	255	48	375	375	400	213	53	33	16	0	7910	8473	5533	65	1486	1486	1523	503	33	82	77	0	0.000	0.000	0.000	0.000	0.000	0.000	0.000	0.000	0.000	0.000	0.000	0.000	0.000	0.000	0.016	0.021	0.031	0.035	4.178	0.022	0.215	316	2384	100	101	6424	6525	149	6987	7136	Error	Error	-5.991	101	6424	149	6987	165536	2677551	0.582	13.817	0	0	0
1	2	18	"A104"	"A104"	4310	31690	100	484	512	215	41	385	385	399	172	43	37	15	0	5685	7969	5492	68	1463	1463	1506	452	30	90	86	0	0.000	0.000	0.000	0.000	0.000	0.000	0.000	0.000	0.000	0.000	0.000	0.000	0.000	0.000	0.023	0.020	0.032	0.033	3.865	0.018	0.159	316	2384	100	99	4222	4321	127	6506	6633	Error	Error	-5.414	99	4222	127	6506	161642	2518278	0.657	14.299	0	0	0
1	3	18	"A104"	"A104"	4610	31690	100	509	537	229	42	382	382	401	170	42	41	19	0	7891	9170	5540	60	1506	1506	1525	357	23	92	89	0	0.000	0.000	0.000	0.000	0.000	0.000	0.000	0.000	0.000	0.000	0.000	0.000	0.000	0.000	0.020	0.020	0.028	0.028	3.736	0.020	0.212	316	2384	100	127	6385	6512	155	7664	7819	Error	Error	-5.652	127	6385	155	7664	169822	2897737	0.800	21.415	0	0	0
1	4	18	"A105"	"A105"	4910	31690	100	539	593	405	68	384	384	407	179	43	43	20	0	10989	10168	5910	58	1508	1508	1546	512	33	84	80	0	0.000	0.000	0.000	0.000	0.000	0.000	0.000	0.000	0.000	0.000	0.000	0.000	0.000	0.000	0.016	0.024	0.027	0.031	3.975	0.024	0.196	316	2384	100	155	9481	9636	209	8660	8869	Error	Error	-5.935	155	9481	209	8660	187360	3213077	1.039	16.840	0	0	0
1	5	18	"A105"	"A105"	5210	31690	100	563	592	248	41	384	384	409	203	49	45	23	0	12106	11773	5915	50	1532	1532	1562	351	22	94	91	0	0.000	0.000	0.000	0.000	0.000	0.000	0.000	0.000	0.000	0.000	0.000	0.000	0.000	0.000	0.017	0.020	0.024	0.022	3.470	0.019	0.232	316	2384	100	179	10574	10753	208	10241	10449	Error	Error	-5.884	179	10574	208	10241	187166	3720333	0.901	29.091	0	0	0
1	6	18	"A105"	"A105"	5510	31690	100	536	540	208	38	395	395	410	172	41	42	17	0	9695	9870	5219	52	1555	1555	1577	325	20	94	91	0	0.000	0.000	0.000	0.000	0.000	0.000	0.000	0.000	0.000	0.000	0.000	0.000	0.000	0.000	0.017	0.017	0.022	0.023	3.394	0.017	0.163	316	2384	100	141	8140	8281	145	8315	8460	Error	Error	-5.851	141	8140	145	8315	170678	3119050	0.756	25.517	0	0	0
1	7	18	"A106"	"A106"	5810	31690	100	413	433	179	41	396	396	414	171	41	20	6	0	2292	2710	1589	58	1585	1585	1606	302	18	73	57	0	0.000	0.000	0.000	0.000	0.000	0.000	0.000	0.000	0.000	0.000	0.000	0.000	0.000	0.000	0.024	0.033	0.168	0.172	4.802	0.031	0.028	316	2384	100	17	707	724	37	1125	1162	Error	Error	-5.378	17	707	37	1125	136820	856419	0.111	3.656	0	0	0
1	8	18	"A106"	"A106"	6110	31685	100	428	447	187	41	401	401	422	180	42	19	6	0	2316	2704	1459	53	1575	1575	1602	316	19	73	56	0	0.000	0.000	0.000	0.000	0.000	0.000	0.000	0.000	0.000	0.000	0.000	0.000	0.000	0.000	0.036	0.041	0.129	0.121	4.440	0.032	0.022	316	2384	100	27	741	768	46	1129	1175	Error	Error	-4.778	27	741	46	1129	141202	854567	0.139	3.487	0	0	0
1	9	18	"A106"	"A106"	6410	31685	100	403	419	175	41	400	400	451	578	128	1	0	0	2306	2660	1360	51	1603	1603	1691	1373	81	20	9	0	0.000	0.000	0.000	0.000	0.000	0.000	0.000	0.000	0.000	0.000	0.000	0.000	0.000	0.000	0.004	0.018	0.158	0.151	4.629	0.017	0.007	316	2384	100	3	703	706	19	1057	1076	Error	Error	-7.872	3	703	19	1057	132299	840577	-0.055	0.706	0	0	0
1	10	18	"A107"	"A107"	6710	31685	100	453	471	189	40	405	405	605	2790	461	0	0	0	3955	5075	4076	80	1600	1600	1712	1842	107	56	29	0	0.000	0.000	0.000	0.000	0.000	0.000	0.000	0.000	0.000	0.000	0.000	0.000	0.000	0.000	0.020	0.019	0.053	0.061	5.685	0.503	0.280	316	2384	100	48	2355	2403	66	3475	3541	Error	Error	-5.617	48	2355	66	3475	148798	1603548	-0.048	1.826	0	0	0
1	11	18	"A107"	"A107"	7010	31685	100	454	477	202	42	388	388	404	169	41	30	10	0	3843	5393	4313	79	1588	1588	1605	300	18	89	84	0	0.000	0.000	0.000	0.000	0.000	0.000	0.000	0.000	0.000	0.000	0.000	0.000	0.000	0.000	0.029	0.023	0.047	0.056	3.740	0.023	0.126	316	2384	100	66	2255	2321	89	3805	3894	Error	Error	-5.095	66	2255	89	3805	150751	1704222	0.432	12.627	0	0	0
1	12	18	"A107"	"A107"	7310	31685	100	476	515	301	58	398	398	418	178	42	33	12	0	4520	5681	3916	68	1599	1599	1620	294	18	92	87	0	0.000	0.000	0.000	0.000	0.000	0.000	0.000	0.000	0.000	0.000	0.000	0.000	0.000	0.000	0.027	0.029	0.044	0.052	3.557	0.028	0.119	316	2384	100	78	2921	2999	117	4082	4199	Error	Error	-5.227	78	2921	117	4082	162783	1795156	0.545	13.813	0	0	0
1	13	18	"A108"	"A108"	7610	31685	100	445	480	217	45	389	389	414	199	48	28	9	0	3934	5304	4353	82	1606	1606	1643	421	25	81	73	0	0.000	0.000	0.000	0.000	0.000	0.000	0.000	0.000	0.000	0.000	0.000	0.000	0.000	0.000	0.024	0.025	0.055	0.064	5.865	0.020	0.079	316	2384	100	56	2328	2384	91	3698	3789	Error	Error	-5.378	56	2328	91	3698	151620	1676044	0.332	8.696	0	0	0
1	14	18	"A108"	"A108"	7910	31685	100	468	489	212	43	388	388	403	169	41	28	13	0	4069	5718	4663	81	1623	1623	1638	300	18	91	86	0	0.000	0.000	0.000	0.000	0.000	0.000	0.000	0.000	0.000	0.000	0.000	0.000	0.000	0.000	0.033	0.025	0.045	0.050	3.709	0.023	0.129	316	2384	100	80	2446	2526	101	4095	4196	Error	Error	-4.934	80	2446	101	4095	154638	1806809	0.509	13.600	0	0	0
1	15	18	"A108"	"A108"	8210	31685	100	422	470	222	47	379	379	400	170	42	29	14	0	3985	5585	4586	82	1643	1643	1645	294	17	91	83	0	0.000	0.000	0.000	0.000	0.000	0.000	0.000	0.000	0.000	0.000	0.000	0.000	0.000	0.000	0.018	0.023	0.045	0.054	4.391	0.023	0.120	316	2384	100	43	2342	2385	91	3942	4033	Error	Error	-5.767	43	2342	91	3942	148460	1764779	0.412	13.401	0	0	0
1	16	18	"A109"	"A109"	8510	31680	100	365	383	163	42	370	370	391	168	42	16	3	0	2608	2848	1425	50	1607	1607	1623	299	18	76	66	0	0.000	0.000	0.000	0.000	0.000	0.000	0.000	0.000	0.000	0.000	0.000	0.000	0.000	0.000	-0.005	0.010	0.109	0.113	4.976	0.019	0.010	316	2384	100	-5	1001	996	13	1241	1254	Error	Error	Error	-5	1001	13	1241	120983	899858	-0.048	4.097	0	0	0
1	17	18	"A109"	"A109"	8810	31680	100	375	406	180	44	379	379	396	170	42	18	5	0	2612	2859	1217	42	1621	1621	1638	301	18	81	69	0	0.000	0.000	0.000	0.000	0.000	0.000	0.000	0.000	0.000	0.000	0.000	0.000	0.000	0.000	-0.004	0.022	0.119	0.125	4.107	0.020	0.009	316	2384	100	-4	991	987	27	1238	1265	Error	Error	Error	-4	991	27	1238	128225	903380	0.059	4.056	0	0	0
1	18	18	"A109"	"A109"	9110	31680	100	417	444	183	41	401	401	420	180	42	24	5	0	2696	2871	1091	38	1723	1723	1735	313	18	82	68	0	0.000	0.000	0.000	0.000	0.000	0.000	0.000	0.000	0.000	0.000	0.000	0.000	0.000	0.000	0.016	0.037	0.134	0.125	4.532	0.023	0.009	316	2384	100	16	973	989	43	1148	1191	Error	Error	-5.926	16	973	43	1148	140219	907231	0.133	3.629	0	0	0
1	1	19	"A110"	"A110"	4015	31990	100	536	555	225	40	381	381	408	276	67	29	6	0	8224	9547	6292	65	1483	1483	1522	567	37	89	83	0	0.000	0.000	0.000	0.000	0.000	0.000	0.000	0.000	0.000	0.000	0.000	0.000	0.000	0.000	0.023	0.022	0.028	0.032	4.053	0.019	0.211	316	2384	100	155	6741	6896	174	8064	8238	Error	Error	-5.443	155	6741	174	8064	175322	3016811	0.533	14.153	0	0	0
1	2	19	"A110"	"A110"	4315	31990	100	477	511	218	42	384	384	402	170	42	35	16	0	4828	7897	6672	84	1513	1513	1525	284	18	96	93	0	0.000	0.000	0.000	0.000	0.000	0.000	0.000	0.000	0.000	0.000	0.000	0.000	0.000	0.000	0.028	0.020	0.029	0.031	3.707	0.019	0.176	316	2384	100	93	3315	3408	127	6384	6511	Error	Error	-5.156	93	3315	127	6384	161464	2495302	0.641	22.437	0	0	0
1	3	19	"A110"	"A110"	4615	31990	100	503	536	234	43	397	397	413	171	41	40	17	0	5810	8378	6137	73	1549	1549	1564	290	18	98	96	0	0.000	0.000	0.000	0.000	0.000	0.000	0.000	0.000	0.000	0.000	0.000	0.000	0.000	0.000	0.025	0.020	0.030	0.029	4.103	0.018	0.163	316	2384	100	106	4261	4367	139	6829	6968	Error	Error	-5.329	106	4261	139	6829	169504	2647415	0.719	23.497	0	0	0
1	4	19	"A111"	"A111"	4915	31990	100	450	487	202	41	395	395	421	191	45	27	9	0	4018	5363	4377	81	1570	1570	1588	315	19	89	82	0	0.000	0.000	0.000	0.000	0.000	0.000	0.000	0.000	0.000	0.000	0.000	0.000	0.000	0.000	0.022	0.024	0.053	0.048	4.296	0.021	0.083	316	2384	100	55	2448	2503	92	3793	3885	Error	Error	-5.476	55	2448	92	3793	154034	1694663	0.346	11.984	0	0	0
1	5	19	"A111"	"A111"	5215	31990	100	486	516	226	43	399	399	422	175	41	32	13	0	3753	5447	4368	80	1651	1651	1661	306	18	93	87	0	0.000	0.000	0.000	0.000	0.000	0.000	0.000	0.000	0.000	0.000	0.000	0.000	0.000	0.000	0.041	0.031	0.054	0.053	4.083	0.026	0.127	316	2384	100	87	2102	2189	117	3796	3913	Error	Error	-4.595	87	2102	117	3796	163075	1721184	0.537	12.373	0	0	0
1	6	19	"A111"	"A111"	5515	31990	100	487	511	213	41	426	426	440	176	40	30	11	0	3700	5323	4184	78	1706	1706	1718	307	17	91	82	0	0.000	0.000	0.000	0.000	0.000	0.000	0.000	0.000	0.000	0.000	0.000	0.000	0.000	0.000	0.031	0.024	0.053	0.064	4.003	0.023	0.103	316	2384	100	61	1994	2055	85	3617	3702	Error	Error	-5.031	61	1994	85	3617	161546	1682160	0.403	11.743	0	0	0
1	7	19	"A112"	"A112"	5815	31985	100	539	572	239	41	431	431	454	239	52	32	7	0	6306	7781	5380	69	1747	1747	1767	351	19	84	80	0	0.000	0.000	0.000	0.000	0.000	0.000	0.000	0.000	0.000	0.000	0.000	0.000	0.000	0.000	0.024	0.023	0.038	0.047	4.605	0.023	0.083	316	2384	100	108	4559	4667	141	6034	6175	Error	Error	-5.400	108	4559	141	6034	180845	2458717	0.494	17.134	0	0	0
1	8	19	"A112"	"A112"	6115	31985	100	553	622	522	83	431	431	449	184	40	40	19	0	5558	8321	6054	72	1727	1727	1737	314	18	96	91	0	0.000	0.000	0.000	0.000	0.000	0.000	0.000	0.000	0.000	0.000	0.000	0.000	0.000	0.000	0.032	0.029	0.036	0.037	3.882	0.029	0.149	316	2384	100	122	3831	3953	191	6594	6785	Error	Error	-4.973	122	3831	191	6594	196428	2629465	0.940	20.968	0	0	0
1	9	19	"A112"	"A112"	6415	31985	100	551	627	659	105	418	418	442	222	50	35	12	0	5466	8154	6638	81	1702	1702	1736	466	26	93	87	0	0.000	0.000	0.000	0.000	0.000	0.000	0.000	0.000	0.000	0.000	0.000	0.000	0.000	0.000	0.035	0.032	0.036	0.041	3.219	0.051	0.318	316	2384	100	133	3764	3897	209	6452	6661	Error	Error	-4.823	133	3764	209	6452	198258	2576565	0.833	13.773	0	0	0
1	10	19	"A113"	"A113"	6715	31985	100	555	578	422	73	424	424	445	210	47	32	9	0	6833	7084	3535	49	1731	1731	1772	437	24	89	86	0	0.000	0.000	0.000	0.000	0.000	0.000	0.000	0.000	0.000	0.000	0.000	0.000	0.000	0.000	0.026	0.029	0.037	0.042	3.765	0.040	0.143	316	2384	100	131	5102	5233	154	5353	5507	Error	Error	-5.283	131	5102	154	5353	182757	2238501	0.633	12.156	0	0	0
1	11	19	"A113"	"A113"	7015	31985	100	526	527	208	39	405	405	426	176	41	37	12	0	5808	6598	3797	57	1687	1687	1702	307	18	96	89	0	0.000	0.000	0.000	0.000	0.000	0.000	0.000	0.000	0.000	0.000	0.000	0.000	0.000	0.000	0.029	0.025	0.042	0.043	4.098	0.021	0.099	316	2384	100	121	4121	4242	122	4911	5033	Error	Error	-5.090	121	4121	122	4911	166609	2084950	0.574	15.948	0	0	0
1	12	19	"A113"	"A113"	7315	31985	100	514	539	234	43	414	414	431	182	42	39	13	0	5778	6440	3822	59	1686	1686	1696	304	17	94	86	0	0.000	0.000	0.000	0.000	0.000	0.000	0.000	0.000	0.000	0.000	0.000	0.000	0.000	0.000	0.024	0.026	0.042	0.047	3.449	0.025	0.128	316	2384	100	100	4092	4192	125	4754	4879	Error	Error	-5.355	100	4092	125	4754	170360	2034963	0.593	15.605	0	0	0
1	13	19	"A114"	"A114"	7615	31985	100	687	691	277	40	401	401	423	176	41	65	38	0	18652	15714	7330	46	1682	1682	1698	305	17	99	93	0	0.000	0.000	0.000	0.000	0.000	0.000	0.000	0.000	0.000	0.000	0.000	0.000	0.000	0.000	0.017	0.021	0.022	0.022	2.698	0.020	0.358	316	2384	100	286	16970	17256	290	14032	14322	Error	Error	-5.891	286	16970	290	14032	218462	4965553	1.523	45.954	0	0	0
1	14	19	"A114"	"A114"	7915	31985	100	561	608	258	42	393	393	419	249	59	37	15	0	11745	11733	6553	55	1683	1683	1696	316	18	98	95	0	0.000	0.000	0.000	0.000	0.000	0.000	0.000	0.000	0.000	0.000	0.000	0.000	0.000	0.000	0.017	0.021	0.024	0.023	3.700	0.020	0.255	316	2384	100	168	10062	10230	215	10050	10265	Error	Error	-5.904	168	10062	215	10050	192174	3707592	0.759	31.763	0	0	0
1	15	19	"A114"	"A114"	8215	31985	100	563	606	250	41	397	397	447	785	175	1	0	0	11118	11576	6670	57	1682	1682	1707	451	26	98	95	0	0.000	0.000	0.000	0.000	0.000	0.000	0.000	0.000	0.000	0.000	0.000	0.000	0.000	0.000	0.018	0.021	0.027	0.023	3.132	0.022	0.165	316	2384	100	166	9436	9602	209	9894	10103	Error	Error	-5.829	166	9436	209	9894	191629	3658016	0.203	21.882	0	0	0
1	16	19	"A115"	"A115"	8515	31980	100	470	492	191	38	393	393	413	174	42	32	8	0	4275	4544	2546	56	1678	1678	1696	310	18	87	82	0	0.000	0.000	0.000	0.000	0.000	0.000	0.000	0.000	0.000	0.000	0.000	0.000	0.000	0.000	0.030	0.035	0.057	0.065	4.767	0.025	0.058	316	2384	100	77	2597	2674	99	2866	2965	Error	Error	-5.076	77	2597	99	2866	155329	1435991	0.454	9.187	0	0	0
1	17	19	"A115"	"A115"	8810	31980	100	457	490	206	42	407	407	425	172	40	28	11	0	4156	4982	3035	60	1748	1748	1764	306	17	91	86	0	0.000	0.000	0.000	0.000	0.000	0.000	0.000	0.000	0.000	0.000	0.000	0.000	0.000	0.000	0.021	0.026	0.052	0.056	4.691	0.026	0.087	316	2384	100	50	2408	2458	83	3234	3317	Error	Error	-5.590	50	2408	83	3234	154918	1574254	0.378	10.516	0	0	0
1	18	19	"A115"	"A115"	9110	31980	100	548	572	229	40	438	438	455	183	40	37	13	0	4526	5164	2960	57	1879	1879	1895	336	17	91	86	0	0.000	0.000	0.000	0.000	0.000	0.000	0.000	0.000	0.000	0.000	0.000	0.000	0.000	0.000	0.042	0.041	0.066	0.064	3.858	0.031	0.099	316	2384	100	110	2647	2757	134	3285	3419	Error	Error	-4.589	110	2647	134	3285	180810	1631784	0.639	9.729	0	0	0
1	1	20	"A116"	"A116"	4020	32290	100	641	741	380	51	385	385	408	229	56	53	33	0	8567	8870	5893	66	1520	1520	1556	426	27	85	80	0	0.000	0.000	0.000	0.000	0.000	0.000	0.000	0.000	0.000	0.000	0.000	0.000	0.000	0.000	0.036	0.048	0.053	0.064	3.694	0.046	0.503	316	2384	100	256	7047	7303	356	7350	7706	Error	Error	-4.783	256	7047	356	7350	234006	2802816	1.454	17.169	0	0	0
1	2	20	"A116"	"A116"	4320	32290	100	640	745	417	55	391	391	408	172	42	59	43	0	7801	9016	5375	59	1547	1547	1569	306	19	95	93	0	0.000	0.000	0.000	0.000	0.000	0.000	0.000	0.000	0.000	0.000	0.000	0.000	0.000	0.000	0.040	0.047	0.050	0.047	2.878	0.051	0.486	316	2384	100	249	6254	6503	354	7469	7823	Error	Error	-4.651	249	6254	354	7469	235399	2849153	1.959	24.337	0	0	0
1	3	20	"A116"	"A116"	4620	32290	100	721	788	385	48	411	411	423	179	42	62	46	0	9523	9743	5201	53	1592	1592	1610	301	18	96	93	0	0.000	0.000	0.000	0.000	0.000	0.000	0.000	0.000	0.000	0.000	0.000	0.000	0.000	0.000	0.039	0.046	0.049	0.046	3.206	0.049	0.514	316	2384	100	310	7931	8241	377	8151	8528	Error	Error	-4.677	310	7931	377	8151	249118	3078935	2.039	27.020	0	0	0
1	4	20	"A117"	"A117"	4920	32290	100	448	471	184	39	433	433	447	178	39	21	5	0	2280	2523	1055	41	1706	1706	1717	312	18	68	44	0	0.000	0.000	0.000	0.000	0.000	0.000	0.000	0.000	0.000	0.000	0.000	0.000	0.000	0.000	0.026	0.047	0.236	0.182	5.204	0.026	0.009	316	2384	100	15	574	589	38	817	855	Error	Error	-5.258	15	574	38	817	148758	797171	0.135	2.583	0	0	0
1	5	20	"A117"	"A117"	5220	32290	100	465	482	202	41	453	453	475	187	39	19	5	0	2322	2564	990	38	1824	1824	1842	321	17	64	35	0	0.000	0.000	0.000	0.000	0.000	0.000	0.000	0.000	0.000	0.000	0.000	0.000	0.000	0.000	0.024	0.039	0.239	0.229	6.003	0.021	0.004	316	2384	100	12	498	510	29	740	769	Error	Error	-5.375	12	498	29	740	152205	810375	0.037	2.249	0	0	0
1	6	20	"A117"	"A117"	5520	32290	100	494	514	205	39	470	470	523	871	166	0	0	0	2368	2677	1039	38	1916	1916	1995	1762	88	10	4	0	0.000	0.000	0.000	0.000	0.000	0.000	0.000	0.000	0.000	0.000	0.000	0.000	0.000	0.000	0.053	0.058	0.250	0.225	5.072	0.463	0.898	316	2384	100	24	452	476	44	761	805	Error	Error	-4.235	24	452	44	761	162441	845978	-0.010	0.387	0	0	0
1	7	20	"A118"	"A118"	5820	32285	100	572	588	227	38	482	482	498	187	37	35	10	0	4253	5444	3875	71	1934	1934	1965	393	20	79	71	0	0.000	0.000	0.000	0.000	0.000	0.000	0.000	0.000	0.000	0.000	0.000	0.000	0.000	0.000	0.039	0.030	0.057	0.076	4.710	0.026	0.103	316	2384	100	90	2319	2409	106	3510	3616	Error	Error	-4.687	90	2319	106	3510	185690	1720212	0.481	8.852	0	0	0
1	8	20	"A118"	"A118"	6115	32285	100	550	581	226	38	466	466	483	187	38	32	11	0	3930	5659	4666	82	1917	1917	1941	359	18	84	79	0	0.000	0.000	0.000	0.000	0.000	0.000	0.000	0.000	0.000	0.000	0.000	0.000	0.000	0.000	0.042	0.031	0.070	0.071	4.695	0.023	0.108	316	2384	100	84	2013	2097	115	3742	3857	Error	Error	-4.583	84	2013	115	3742	183744	1788106	0.524	10.357	0	0	0
1	9	20	"A118"	"A118"	6415	32285	100	554	577	233	40	467	467	483	188	38	33	14	0	4262	5897	4673	79	1898	1898	1929	342	17	87	80	0	0.000	0.000	0.000	0.000	0.000	0.000	0.000	0.000	0.000	0.000	0.000	0.000	0.000	0.000	0.037	0.028	0.067	0.067	4.204	0.023	0.110	316	2384	100	87	2364	2451	110	3999	4109	Error	Error	-4.764	87	2364	110	3999	182231	1863549	0.500	11.602	0	0	0
1	10	20	"A119"	"A119"	6715	32285	100	532	570	240	42	441	441	458	182	39	36	18	0	3514	3963	2248	56	1853	1853	1884	395	20	71	65	0	0.000	0.000	0.000	0.000	0.000	0.000	0.000	0.000	0.000	0.000	0.000	0.000	0.000	0.000	0.055	0.061	0.096	0.111	5.170	0.052	0.150	316	2384	100	91	1661	1752	129	2110	2239	Error	Error	-4.190	91	1661	129	2110	180028	1252370	0.615	5.263	0	0	0
1	11	20	"A119"	"A119"	7015	32285	100	532	576	271	47	429	429	452	189	41	37	18	0	3834	4444	2422	54	1792	1792	1809	321	17	86	81	0	0.000	0.000	0.000	0.000	0.000	0.000	0.000	0.000	0.000	0.000	0.000	0.000	0.000	0.000	0.050	0.055	0.077	0.096	4.902	0.654	0.621	316	2384	100	103	2042	2145	147	2652	2799	Error	Error	-4.309	103	2042	147	2652	182152	1404350	0.656	8.209	0	0	0
1	12	20	"A119"	"A119"	7315	32285	100	556	617	466	75	428	428	445	176	39	40	20	0	3893	4604	2731	59	1765	1765	1777	304	17	91	86	0	0.000	0.000	0.000	0.000	0.000	0.000	0.000	0.000	0.000	0.000	0.000	0.000	0.000	0.000	0.060	0.067	0.080	0.087	4.027	0.082	0.267	316	2384	100	128	2128	2256	189	2839	3028	Error	Error	-4.055	128	2128	189	2839	194956	1454870	0.977	9.299	0	0	0
1	13	20	"A120"	"A120"	7615	32285	100	545	622	361	58	423	423	443	180	40	41	19	0	2865	3103	1479	47	1730	1730	1751	320	18	76	64	0	0.000	0.000	0.000	0.000	0.000	0.000	0.000	0.000	0.000	0.000	0.000	0.000	0.000	0.000	0.107	0.145	0.194	0.175	3.784	0.151	0.330	316	2384	100	122	1135	1257	199	1373	1572	Error	Error	-3.218	122	1135	199	1373	196418	980585	0.994	4.225	0	0	0
1	14	20	"A120"	"A120"	7915	32285	100	539	622	354	56	416	416	434	181	41	40	19	0	2973	3228	1386	42	1760	1760	1775	314	17	83	74	0	0.000	0.000	0.000	0.000	0.000	0.000	0.000	0.000	0.000	0.000	0.000	0.000	0.000	0.000	0.101	0.140	0.162	0.157	3.051	0.159	0.353	316	2384	100	123	1213	1336	206	1468	1674	Error	Error	-3.302	123	1213	206	1468	196609	1019969	1.039	4.627	0	0	0
1	15	20	"A120"	"A120"	8215	32285	100	523	599	334	55	401	401	421	175	41	41	20	0	2930	3164	1379	43	1707	1707	1728	326	18	83	75	0	0.000	0.000	0.000	0.000	0.000	0.000	0.000	0.000	0.000	0.000	0.000	0.000	0.000	0.000	0.100	0.136	0.158	0.153	3.422	0.148	0.347	316	2384	100	122	1223	1345	198	1457	1655	Error	Error	-3.325	122	1223	198	1457	189289	999719	1.017	4.405	0	0	0
1	16	20	"A121"	"A121"	8515	32280	100	546	569	255	44	417	417	437	177	40	42	19	0	6943	8243	6018	73	1774	1774	1806	475	26	84	78	0	0.000	0.000	0.000	0.000	0.000	0.000	0.000	0.000	0.000	0.000	0.000	0.000	0.000	0.000	0.025	0.023	0.033	0.038	4.000	0.022	0.223	316	2384	100	129	5169	5298	152	6469	6621	Error	Error	-5.324	129	5169	152	6469	179806	2604734	0.746	13.552	0	0	0
1	17	20	"A121"	"A121"	8815	32280	100	578	616	267	43	433	433	452	181	40	45	22	0	6746	9189	6368	69	1842	1842	1861	343	18	93	90	0	0.000	0.000	0.000	0.000	0.000	0.000	0.000	0.000	0.000	0.000	0.000	0.000	0.000	0.000	0.030	0.025	0.034	0.035	4.112	0.024	0.251	316	2384	100	145	4904	5049	183	7347	7530	Error	Error	-5.080	145	4904	183	7347	194586	2903621	0.906	21.364	0	0	0
1	18	20	"A121"	"A121"	9115	32280	100	560	597	278	46	436	436	455	183	40	37	19	0	5093	7847	6601	84	1871	1871	1895	332	17	94	89	0	0.000	0.000	0.000	0.000	0.000	0.000	0.000	0.000	0.000	0.000	0.000	0.000	0.000	0.000	0.038	0.027	0.043	0.044	3.842	0.025	0.231	316	2384	100	124	3222	3346	161	5976	6137	Error	Error	-4.700	124	3222	161	5976	188781	2479496	0.776	17.928	0	0	0
1	1	21	"Blank"	"Blank"	4020	32590	100	402	453	444	98	396	396	422	179	42	17	6	0	1569	1602	357	22	1558	1558	1575	294	18	18	6	0	0.000	0.000	0.000	0.000	0.000	0.000	0.000	0.000	0.000	0.000	0.000	0.000	0.000	0.000	0.545	1.295	0.515	0.568	4.404	0.558	0.057	316	2384	100	6	11	17	57	44	101	Error	Error	-0.874	6	11	57	44	143000	506169	0.173	0.092	0	0	0
1	2	21	"Blank"	"Blank"	4320	32590	100	408	422	168	39	417	417	435	179	41	16	2	0	1576	1589	288	18	1589	1589	1609	300	18	16	1	0	0.000	0.000	0.000	0.000	0.000	0.000	0.000	0.000	0.000	0.000	0.000	0.000	0.000	0.000	0.692	100000.000	0.555	0.556	4.035	0.018	0.000	316	2384	100	-9	-13	-22	5	0	5	Error	Error	-0.531	-9	-13	5	0	133466	501994	-0.073	-0.067	0	0	0
1	3	21	"Blank"	"Blank"	4620	32590	100	432	441	173	39	433	433	452	185	40	14	4	0	1684	1699	292	17	1695	1695	1716	323	18	13	2	0	0.000	0.000	0.000	0.000	0.000	0.000	0.000	0.000	0.000	0.000	0.000	0.000	0.000	0.000	0.091	2.000	0.701	0.710	4.773	-0.004	0.000	316	2384	100	-1	-11	-12	8	4	12	Error	Error	-3.459	-1	-11	8	4	139236	537041	-0.059	-0.053	0	0	0
1	4	21	"Blank"	"Blank"	4920	32590	100	467	492	193	39	466	466	485	225	46	14	3	0	1803	1843	309	16	1828	1828	1838	319	17	14	4	0	0.000	0.000	0.000	0.000	0.000	0.000	0.000	0.000	0.000	0.000	0.000	0.000	0.000	0.000	-0.040	1.733	0.661	0.672	4.298	-0.028	0.001	316	2384	100	1	-25	-24	26	15	41	Error	Error	Error	1	-25	26	15	155453	582319	0.031	0.016	0	0	0
1	5	21	"Blank"	"Blank"	5220	32590	100	536	549	203	36	524	524	538	195	36	19	5	0	2002	2006	338	16	2012	2012	2032	331	16	15	2	0	0.000	0.000	0.000	0.000	0.000	0.000	0.000	0.000	0.000	0.000	0.000	0.000	0.000	0.000	-1.200	-4.167	0.630	0.652	4.562	0.031	0.001	316	2384	100	12	-10	2	25	-6	19	Error	Error	Error	12	-10	25	-6	173454	633740	0.056	-0.079	0	0	0
1	6	21	"Blank"	"Blank"	5520	32590	100	573	569	192	33	538	538	564	457	81	1	0	0	2082	2115	356	16	2050	2050	2091	726	34	4	0	0	0.000	0.000	0.000	0.000	0.000	0.000	0.000	0.000	0.000	0.000	0.000	0.000	0.000	0.000	1.094	0.477	0.629	0.674	4.726	0.013	0.000	316	2384	100	35	32	67	31	65	96	Error	Error	0.129	35	32	31	65	179944	668488	0.011	0.033	0	0	0
1	7	21	"Blank"	"Blank"	5820	32585	100	542	561	203	36	548	548	564	204	36	15	3	0	2146	2160	322	14	2151	2151	2161	347	16	14	2	0	0.000	0.000	0.000	0.000	0.000	0.000	0.000	0.000	0.000	0.000	0.000	0.000	0.000	0.000	1.200	1.444	0.657	0.674	4.284	-0.006	0.000	316	2384	100	-6	-5	-11	13	9	22	Error	Error	0.263	-6	-5	13	9	177420	682583	-0.015	-0.003	0	0	0
1	8	21	"Blank"	"Blank"	6120	32585	100	573	601	226	37	545	545	576	337	58	11	1	0	2177	2206	357	16	2178	2178	2239	856	38	1	0	0	0.000	0.000	0.000	0.000	0.000	0.000	0.000	0.000	0.000	0.000	0.000	0.000	0.000	0.000	-28.000	2.000	0.577	0.590	5.161	0.306	0.511	316	2384	100	28	-1	27	56	28	84	Error	Error	Error	28	-1	56	28	190056	697086	0.074	-0.039	0	0	0
1	9	21	"Blank"	"Blank"	6420	32585	100	493	515	191	37	521	521	545	211	38	12	1	0	2009	2039	412	20	2045	2045	2058	343	16	12	3	0	0.000	0.000	0.000	0.000	0.000	0.000	0.000	0.000	0.000	0.000	0.000	0.000	0.000	0.000	0.778	1.000	0.515	0.610	4.602	0.017	0.000	316	2384	100	-28	-36	-64	-6	-6	-12	Error	Error	-0.363	-28	-36	-6	-6	162819	644378	-0.142	-0.055	0	0	0
1	10	21	"Blank"	"Blank"	6720	32585	100	496	517	200	38	497	497	517	201	38	18	3	0	1914	1960	330	16	1965	1965	1982	350	17	13	2	0	0.000	0.000	0.000	0.000	0.000	0.000	0.000	0.000	0.000	0.000	0.000	0.000	0.000	0.000	0.020	-4.000	0.585	0.505	4.759	0.127	0.020	316	2384	100	-1	-51	-52	20	-5	15	Error	Error	-5.672	-1	-51	20	-5	163455	619484	0.000	-0.063	0	0	0
1	11	21	"Blank"	"Blank"	7020	32585	100	502	514	188	36	488	488	508	195	38	17	4	0	1948	1944	294	15	1944	1944	1950	331	16	12	2	0	0.000	0.000	0.000	0.000	0.000	0.000	0.000	0.000	0.000	0.000	0.000	0.000	0.000	0.000	3.500	100000.000	0.751	0.758	3.841	-0.013	0.000	316	2384	100	14	4	18	26	0	26	Error	Error	1.807	14	4	26	0	162407	614224	0.031	-0.018	0	0	0
1	12	21	"Blank"	"Blank"	7320	32585	100	485	506	187	36	486	486	503	191	37	18	3	0	1953	1970	323	16	1931	1931	1935	331	17	16	3	0	0.000	0.000	0.000	0.000	0.000	0.000	0.000	0.000	0.000	0.000	0.000	0.000	0.000	0.000	-0.045	0.513	0.492	0.515	4.641	0.025	0.001	316	2384	100	-1	22	21	20	39	59	Error	Error	Error	-1	22	20	39	159882	622373	0.016	0.106	0	0	0
1	13	21	"Blank"	"Blank"	7620	32585	100	481	503	188	37	470	470	490	189	38	19	4	0	1829	1837	307	16	1917	1917	1922	332	17	9	1	0	0.000	0.000	0.000	0.000	0.000	0.000	0.000	0.000	0.000	0.000	0.000	0.000	0.000	0.000	-0.125	-0.412	0.507	0.526	4.652	0.002	0.000	316	2384	100	11	-88	-77	33	-80	-47	Error	Error	Error	11	-88	33	-80	158836	580415	0.069	-0.256	0	0	0
1	14	21	"Blank"	"Blank"	7920	32585	100	468	490	186	37	457	457	475	188	39	18	5	0	1951	1955	306	15	1844	1844	1857	324	17	24	4	0	0.000	0.000	0.000	0.000	0.000	0.000	0.000	0.000	0.000	0.000	0.000	0.000	0.000	0.000	0.103	0.297	0.489	0.527	4.719	0.067	0.006	316	2384	100	11	107	118	33	111	144	Error	Error	-3.282	11	107	33	111	154945	617903	0.080	0.302	0	0	0
1	15	21	"Blank"	"Blank"	8220	32585	100	453	471	194	41	444	444	472	296	62	9	0	0	1762	1784	293	16	1799	1799	1838	578	31	2	0	0	0.000	0.000	0.000	0.000	0.000	0.000	0.000	0.000	0.000	0.000	0.000	0.000	0.000	0.000	-0.243	-1.800	0.655	0.619	3.486	0.426	0.596	316	2384	100	9	-37	-28	27	-15	12	Error	Error	Error	9	-37	27	-15	148800	563777	-0.003	-0.093	0	0	0
1	16	21	"Blank"	"Blank"	8520	32580	100	460	469	171	36	439	439	463	188	40	18	1	0	1842	1852	309	16	1841	1841	1853	322	17	16	1	0	0.000	0.000	0.000	0.000	0.000	0.000	0.000	0.000	0.000	0.000	0.000	0.000	0.000	0.000	21.000	2.727	0.447	0.512	4.473	-0.007	0.000	316	2384	100	21	1	22	30	11	41	Error	Error	4.392	21	1	30	11	148278	585167	0.032	-0.003	0	0	0
1	17	21	"Blank"	"Blank"	8820	32580	100	465	489	192	39	470	470	487	185	37	18	4	0	1917	1948	312	16	1913	1913	1936	336	17	18	2	0	0.000	0.000	0.000	0.000	0.000	0.000	0.000	0.000	0.000	0.000	0.000	0.000	0.000	0.000	-1.250	0.543	0.592	0.592	4.415	0.005	0.000	316	2384	100	-5	4	-1	19	35	54	Error	Error	Error	-5	4	19	35	154567	615467	0.011	0.036	0	0	0
1	18	21	"Blank"	"Blank"	9120	32580	100	496	506	196	38	472	472	492	269	54	11	1	0	1986	2000	331	16	2027	2027	2052	866	42	0	0	0	0.000	0.000	0.000	0.000	0.000	0.000	0.000	0.000	0.000	0.000	0.000	0.000	0.000	0.000	-0.585	-1.259	0.527	0.580	5.038	0.075	0.009	316	2384	100	24	-41	-17	34	-27	7	Error	Error	Error	24	-41	34	-27	159794	632081	0.052	-0.060	0	0	0
