# Supplementary material for: Application of hybridization control probe to increase accuracy on ligation detection or minisequencing diagnostic microarrays
Source: BMC Res Notes. 2009 Dec 14;2:249. doi: 10.1186/1756-0500-2-249 (PMC2799435; doi:10.1186/1756-0500-2-249)
Supplement: Additional file 3 — Gpr_files. Zip-compressed file containing raw microarray data in GenePix results format (.gpr) and GAL (GenePix Array List) files. [file 1756-0500-2-249-S3.ZIP › gpr_files/slide2/lasi2_8-16.gpr]

ATF	1.0
30	76    
"Type=GenePix Results 3"
"DateTime=2009/03/31 15:08:42"
"Settings=C:\Axon\Data\HPV\310309\lasi2.gps"
"GalFile=C:\Axon\Data\HPV\ArrayIt_032009_InstiBioGalfile.gal"
"ArrayOfArrays=8-16"
"PixelSize=5"
"Wavelengths=532	488"
"ImageFiles=C:\Axon\Data\HPV\310309\lasi2.tif 2	C:\Axon\Data\HPV\310309\lasi2.tif 3"
"NormalizationMethod=None"
"NormalizationFactors=1	1"
"JpegImage="
"StdDev=Type 1"
"RatioFormulations=W1/W3 (#1/532)	W1/W4 (#1/488)	W3/W4 (532/488)"
"FeatureType=Circular"
"Barcode="
"BackgroundSubtraction=LocalFeature"
"ImageOrigin=0, 0"
"JpegOrigin=0, 0"
"Creator=GenePix Pro 6.1.0.2"
"Scanner=GenePix 4200A 01 Autoloader [2]"
"FocusPosition=0"
"Temperature=24.25"
"LinesAveraged=2"
"Comment="
"PMTGain=580	550"
"ScanPower=100	100"
"LaserPower=2.68311	2.56775"
"Filters=Standard Green	Standard Blue"
"ScanRegion=600,16,3776,13800"
"Supplier="
"Block"	"Column"	"Row"	"Name"	"ID"	"X"	"Y"	"Dia."	"F532 Median"	"F532 Mean"	"F532 SD"	"F532 CV"	"B532"	"B532 Median"	"B532 Mean"	"B532 SD"	"B532 CV"	"% > B532+1SD"	"% > B532+2SD"	"F532 % Sat."	"F488 Median"	"F488 Mean"	"F488 SD"	"F488 CV"	"B488"	"B488 Median"	"B488 Mean"	"B488 SD"	"B488 CV"	"% > B488+1SD"	"% > B488+2SD"	"F488 % Sat."	"Ratio of Medians (#1/532)"	"Ratio of Means (#1/532)"	"Median of Ratios (#1/532)"	"Mean of Ratios (#1/532)"	"Ratios SD (#1/532)"	"Rgn Ratio (#1/532)"	"Rgn R2 (#1/532)"	"Ratio of Medians (#1/488)"	"Ratio of Means (#1/488)"	"Median of Ratios (#1/488)"	"Mean of Ratios (#1/488)"	"Ratios SD (#1/488)"	"Rgn Ratio (#1/488)"	"Rgn R2 (#1/488)"	"Ratio of Medians (532/488)"	"Ratio of Means (532/488)"	"Median of Ratios (532/488)"	"Mean of Ratios (532/488)"	"Ratios SD (532/488)"	"Rgn Ratio (532/488)"	"Rgn R2 (532/488)"	"F Pixels"	"B Pixels"	"Circularity"	"Sum of Medians (#1/532)"	"Sum of Medians (#1/488)"	"Sum of Medians (532/488)"	"Sum of Means (#1/532)"	"Sum of Means (#1/488)"	"Sum of Means (532/488)"	"Log Ratio (#1/532)"	"Log Ratio (#1/488)"	"Log Ratio (532/488)"	"F532 Median - B532"	"F488 Median - B488"	"F532 Mean - B532"	"F488 Mean - B488"	"F532 Total Intensity"	"F488 Total Intensity"	"SNR 532"	"SNR 488"	"Flags"	"Normalize"	"Autoflag"
1	1	1	"A1"	"A1"	12980	26575	100	522	540	198	36	541	541	575	358	62	5	0	0	2009	1984	317	15	2041	2041	2092	914	43	0	0	0	0.000	0.000	0.000	0.000	0.000	0.000	0.000	0.000	0.000	0.000	0.000	0.000	0.000	0.000	0.594	0.018	0.550	0.597	4.603	0.206	0.260	316	2384	100	-19	-32	-51	-1	-57	-58	Error	Error	-0.752	-19	-32	-1	-57	170791	627037	-0.098	-0.118	0	0	0
1	2	1	"A1"	"A1"	13275	26570	100	488	525	257	48	513	513	535	235	43	13	2	0	1998	2020	331	16	1996	1996	2025	487	24	7	0	0	0.000	0.000	0.000	0.000	0.000	0.000	0.000	0.000	0.000	0.000	0.000	0.000	0.000	0.000	-12.500	0.500	0.625	0.596	5.029	0.245	0.205	316	2384	100	-25	2	-23	12	24	36	Error	Error	Error	-25	2	12	24	165856	638315	-0.043	-0.010	0	0	0
1	3	1	"A1"	"A1"	13575	26570	100	464	492	191	38	489	489	510	207	40	14	2	0	1975	1991	362	18	1971	1971	1992	375	18	14	1	0	0.000	0.000	0.000	0.000	0.000	0.000	0.000	0.000	0.000	0.000	0.000	0.000	0.000	0.000	-6.250	0.150	0.536	0.555	5.207	0.108	0.025	316	2384	100	-25	4	-21	3	20	23	Error	Error	Error	-25	4	3	20	155555	629191	-0.087	-0.003	0	0	0
1	4	1	"A2"	"A2"	13875	26570	100	895	910	394	43	530	530	563	306	54	52	26	0	18837	16568	11094	66	2073	2073	2154	744	34	83	75	0	0.000	0.000	0.000	0.000	0.000	0.000	0.000	0.000	0.000	0.000	0.000	0.000	0.000	0.000	0.022	0.026	0.029	0.038	3.748	0.025	0.452	316	2384	100	365	16764	17129	380	14495	14875	Error	Error	-5.521	365	16764	380	14495	287499	5235631	1.134	19.374	0	0	0
1	5	1	"A2"	"A2"	14175	26570	100	874	915	395	43	556	556	699	1912	273	0	0	0	19878	17746	9663	54	2158	2158	2315	1690	73	84	76	0	0.000	0.000	0.000	0.000	0.000	0.000	0.000	0.000	0.000	0.000	0.000	0.000	0.000	0.000	0.018	0.023	0.026	0.025	2.908	0.085	0.074	316	2384	100	318	17720	18038	359	15588	15947	Error	Error	-5.800	318	17720	359	15588	289235	5607700	0.113	9.131	0	0	0
1	6	1	"A2"	"A2"	14475	26570	100	865	921	520	56	530	530	562	280	49	57	26	0	19188	16913	7985	47	2127	2127	2182	591	27	97	93	0	0.000	0.000	0.000	0.000	0.000	0.000	0.000	0.000	0.000	0.000	0.000	0.000	0.000	0.000	0.020	0.026	0.027	0.026	2.645	0.027	0.302	316	2384	100	335	17061	17396	391	14786	15177	Error	Error	-5.670	335	17061	391	14786	291184	5344573	1.282	24.926	0	0	0
1	7	1	"A3"	"A3"	14775	26570	100	880	916	412	44	539	539	573	316	55	52	27	0	19766	17958	12048	67	2167	2167	2258	1020	45	80	73	0	0.000	0.000	0.000	0.000	0.000	0.000	0.000	0.000	0.000	0.000	0.000	0.000	0.000	0.000	0.019	0.024	0.028	0.035	4.113	0.025	0.352	316	2384	100	341	17599	17940	377	15791	16168	Error	Error	-5.690	341	17599	377	15791	289543	5674835	1.085	15.392	0	0	0
1	8	1	"A3"	"A3"	15075	26570	100	968	995	409	41	518	518	538	218	40	70	51	0	23218	21105	11409	54	2125	2125	2153	410	19	99	98	0	0.000	0.000	0.000	0.000	0.000	0.000	0.000	0.000	0.000	0.000	0.000	0.000	0.000	0.000	0.021	0.025	0.025	0.024	2.536	0.024	0.493	316	2384	100	450	21093	21543	477	18980	19457	Error	Error	-5.551	450	21093	477	18980	314548	6669097	2.096	46.224	0	0	0
1	9	1	"A3"	"A3"	15375	26570	100	817	861	376	43	485	485	506	205	40	61	43	0	19578	18954	11415	60	2072	2072	2090	429	20	99	95	0	0.000	0.000	0.000	0.000	0.000	0.000	0.000	0.000	0.000	0.000	0.000	0.000	0.000	0.000	0.019	0.022	0.024	0.023	2.216	0.022	0.469	316	2384	100	332	17506	17838	376	16882	17258	Error	Error	-5.721	332	17506	376	16882	272086	5989539	1.732	39.310	0	0	0
1	10	1	"A4"	"A4"	15675	26565	100	743	792	377	47	510	510	553	282	50	46	18	0	11604	11422	7576	66	2137	2137	2300	1177	51	72	67	0	0.000	0.000	0.000	0.000	0.000	0.000	0.000	0.000	0.000	0.000	0.000	0.000	0.000	0.000	0.025	0.030	0.035	0.045	3.978	0.034	0.260	316	2384	100	233	9467	9700	282	9285	9567	Error	Error	-5.345	233	9467	282	9285	250414	3609453	0.848	7.750	0	0	0
1	11	1	"A4"	"A4"	15975	26565	100	748	806	533	66	497	497	518	206	39	55	30	0	12474	12327	7967	64	2127	2127	2196	834	37	76	72	0	0.000	0.000	0.000	0.000	0.000	0.000	0.000	0.000	0.000	0.000	0.000	0.000	0.000	0.000	0.024	0.030	0.032	0.041	4.148	0.027	0.256	316	2384	100	251	10347	10598	309	10200	10509	Error	Error	-5.365	251	10347	309	10200	254848	3895238	1.398	12.147	0	0	0
1	12	1	"A4"	"A4"	16275	26565	100	724	788	488	61	482	482	507	206	40	55	31	0	13067	12613	8189	64	2118	2118	2174	726	33	78	74	0	0.000	0.000	0.000	0.000	0.000	0.000	0.000	0.000	0.000	0.000	0.000	0.000	0.000	0.000	0.022	0.029	0.030	0.037	3.412	0.026	0.288	316	2384	100	242	10949	11191	306	10495	10801	Error	Error	-5.500	242	10949	306	10495	248981	3985844	1.364	14.379	0	0	0
1	13	1	"A5"	"A5"	16575	26565	100	594	622	253	40	507	507	529	213	40	28	11	0	5426	5888	3733	63	2162	2162	2188	445	20	76	68	0	0.000	0.000	0.000	0.000	0.000	0.000	0.000	0.000	0.000	0.000	0.000	0.000	0.000	0.000	0.027	0.031	0.069	0.078	5.443	0.029	0.103	316	2384	100	87	3264	3351	115	3726	3841	Error	Error	-5.229	87	3264	115	3726	196448	1860586	0.437	8.315	0	0	0
1	14	1	"A5"	"A5"	16875	26565	100	617	640	255	39	509	509	585	1495	255	0	0	0	5611	6595	4556	69	2203	2203	2295	1825	79	70	46	0	0.000	0.000	0.000	0.000	0.000	0.000	0.000	0.000	0.000	0.000	0.000	0.000	0.000	0.000	0.032	0.030	0.052	0.065	5.094	0.389	0.369	316	2384	100	108	3408	3516	131	4392	4523	Error	Error	-4.980	108	3408	131	4392	202377	2083985	0.037	2.356	0	0	0
1	15	1	"A5"	"A5"	17175	26565	100	596	622	240	38	524	524	542	213	39	29	9	0	5475	6093	3751	61	2214	2214	2259	1137	50	76	67	0	0.000	0.000	0.000	0.000	0.000	0.000	0.000	0.000	0.000	0.000	0.000	0.000	0.000	0.000	0.022	0.025	0.054	0.058	4.307	0.024	0.067	316	2384	100	72	3261	3333	98	3879	3977	Error	Error	-5.501	72	3261	98	3879	196708	1925486	0.376	3.372	0	0	0
1	16	1	"A6"	"A6"	17475	26565	100	762	830	362	43	542	542	574	453	78	28	4	0	13691	12567	6537	52	2328	2328	2395	1236	51	83	76	0	0.000	0.000	0.000	0.000	0.000	0.000	0.000	0.000	0.000	0.000	0.000	0.000	0.000	0.000	0.019	0.028	0.034	0.036	4.040	0.026	0.260	316	2384	100	220	11363	11583	288	10239	10527	Error	Error	-5.691	220	11363	288	10239	262208	3971089	0.565	8.230	0	0	0
1	17	1	"A6"	"A6"	17775	26565	100	827	860	331	38	560	560	587	233	39	53	27	0	13415	13723	6627	48	2375	2375	2420	503	20	95	92	0	0.000	0.000	0.000	0.000	0.000	0.000	0.000	0.000	0.000	0.000	0.000	0.000	0.000	0.000	0.024	0.026	0.032	0.029	3.449	0.024	0.283	316	2384	100	267	11040	11307	300	11348	11648	Error	Error	-5.370	267	11040	300	11348	271679	4336418	1.172	22.471	0	0	0
1	18	1	"A6"	"A6"	18075	26565	100	897	913	306	33	610	610	632	234	37	55	26	0	13378	13682	5945	43	2551	2551	2586	744	28	97	91	0	0.000	0.000	0.000	0.000	0.000	0.000	0.000	0.000	0.000	0.000	0.000	0.000	0.000	0.000	0.027	0.027	0.032	0.029	2.701	0.024	0.232	316	2384	100	287	10827	11114	303	11131	11434	Error	Error	-5.237	287	10827	303	11131	288581	4323432	1.201	14.914	0	0	0
1	1	2	"A7"	"A7"	12980	26870	100	577	615	273	44	487	487	506	197	38	32	15	0	4317	6068	4670	76	1989	1989	2034	601	29	76	69	0	0.000	0.000	0.000	0.000	0.000	0.000	0.000	0.000	0.000	0.000	0.000	0.000	0.000	0.000	0.039	0.031	0.052	0.066	5.411	0.027	0.141	316	2384	100	90	2328	2418	128	4079	4207	Error	Error	-4.693	90	2328	128	4079	194215	1917350	0.553	6.712	0	0	0
1	2	2	"A7"	"A7"	13280	26870	100	547	579	245	42	455	455	482	227	47	26	9	0	4492	5952	4648	78	1944	1944	2017	1043	51	74	57	0	0.000	0.000	0.000	0.000	0.000	0.000	0.000	0.000	0.000	0.000	0.000	0.000	0.000	0.000	0.036	0.031	0.057	0.061	3.763	0.026	0.170	316	2384	100	92	2548	2640	124	4008	4132	Error	Error	-4.792	92	2548	124	4008	182889	1880907	0.427	3.773	0	0	0
1	3	2	"A7"	"A7"	13580	26870	100	592	654	452	69	455	455	482	271	56	31	9	0	5189	7848	6657	84	1920	1920	1998	806	40	75	69	0	0.000	0.000	0.000	0.000	0.000	0.000	0.000	0.000	0.000	0.000	0.000	0.000	0.000	0.000	0.042	0.034	0.046	0.060	4.782	0.027	0.186	316	2384	100	137	3269	3406	199	5928	6127	Error	Error	-4.577	137	3269	199	5928	206517	2480014	0.635	7.258	0	0	0
1	4	2	"A8"	"A8"	13880	26870	100	726	767	371	48	466	466	500	376	75	36	8	0	12272	13239	8441	63	1975	1975	2061	1023	49	81	77	0	0.000	0.000	0.000	0.000	0.000	0.000	0.000	0.000	0.000	0.000	0.000	0.000	0.000	0.000	0.025	0.027	0.030	0.033	3.422	0.026	0.392	316	2384	100	260	10297	10557	301	11264	11565	Error	Error	-5.308	260	10297	301	11264	242452	4183630	0.710	10.927	0	0	0
1	5	2	"A8"	"A8"	14180	26870	100	725	801	448	55	470	470	498	275	55	46	20	0	12478	13241	7328	55	2005	2005	2055	736	35	90	84	0	0.000	0.000	0.000	0.000	0.000	0.000	0.000	0.000	0.000	0.000	0.000	0.000	0.000	0.000	0.024	0.029	0.031	0.029	3.331	0.029	0.329	316	2384	100	255	10473	10728	331	11236	11567	Error	Error	-5.360	255	10473	331	11236	253015	4184258	1.102	15.198	0	0	0
1	6	2	"A8"	"A8"	14480	26870	100	753	796	356	44	466	466	501	381	76	40	11	0	13490	14865	9103	61	2010	2010	2092	876	41	87	83	0	0.000	0.000	0.000	0.000	0.000	0.000	0.000	0.000	0.000	0.000	0.000	0.000	0.000	0.000	0.025	0.026	0.029	0.028	2.839	0.025	0.269	316	2384	100	287	11480	11767	330	12855	13185	Error	Error	-5.322	287	11480	330	12855	251622	4697271	0.774	14.581	0	0	0
1	7	2	"A9"	"A9"	14780	26870	100	766	816	347	42	483	483	595	1931	324	0	0	0	13417	13100	8241	62	2081	2081	2293	2524	110	77	71	0	0.000	0.000	0.000	0.000	0.000	0.000	0.000	0.000	0.000	0.000	0.000	0.000	0.000	0.000	0.025	0.030	0.034	0.037	3.051	0.027	0.373	316	2384	100	283	11336	11619	333	11019	11352	Error	Error	-5.324	283	11336	333	11019	257796	4139598	0.114	4.282	0	0	0
1	8	2	"A9"	"A9"	15080	26870	100	725	804	394	49	476	476	496	205	41	54	34	0	13324	14857	10357	69	2052	2052	2134	1025	48	83	79	0	0.000	0.000	0.000	0.000	0.000	0.000	0.000	0.000	0.000	0.000	0.000	0.000	0.000	0.000	0.022	0.026	0.031	0.036	4.666	0.026	0.464	316	2384	100	249	11272	11521	328	12805	13133	Error	Error	-5.500	249	11272	328	12805	254119	4694694	1.502	12.413	0	0	0
1	9	2	"A9"	"A9"	15380	26870	100	742	825	543	65	461	461	490	285	58	49	28	0	13474	14637	9784	66	2036	2036	2110	999	47	82	78	0	0.000	0.000	0.000	0.000	0.000	0.000	0.000	0.000	0.000	0.000	0.000	0.000	0.000	0.000	0.025	0.029	0.031	0.033	3.293	0.028	0.214	316	2384	100	281	11438	11719	364	12601	12965	Error	Error	-5.347	281	11438	364	12601	260833	4625173	1.175	12.540	0	0	0
1	10	2	"A10"	"A10"	15680	26865	100	832	884	436	49	465	465	496	217	43	62	42	0	19322	18301	11876	64	2063	2063	2188	1369	62	80	74	0	0.000	0.000	0.000	0.000	0.000	0.000	0.000	0.000	0.000	0.000	0.000	0.000	0.000	0.000	0.021	0.026	0.029	0.031	3.057	0.024	0.450	316	2384	100	367	17259	17626	419	16238	16657	Error	Error	-5.555	367	17259	419	16238	279479	5783267	1.788	11.770	0	0	0
1	11	2	"A10"	"A10"	15980	26865	100	762	805	352	43	486	486	559	1499	268	0	0	0	14928	15617	9122	58	2107	2107	2248	2052	91	81	79	0	0.000	0.000	0.000	0.000	0.000	0.000	0.000	0.000	0.000	0.000	0.000	0.000	0.000	0.000	0.022	0.024	0.026	0.027	2.937	0.025	0.418	316	2384	100	276	12821	13097	319	13510	13829	Error	Error	-5.538	276	12821	319	13510	254351	4934947	0.164	6.515	0	0	0
1	12	2	"A10"	"A10"	16280	26865	100	875	936	451	48	482	482	502	199	39	69	49	0	16922	17236	9899	57	2079	2079	2184	1239	56	85	80	0	0.000	0.000	0.000	0.000	0.000	0.000	0.000	0.000	0.000	0.000	0.000	0.000	0.000	0.000	0.026	0.030	0.031	0.033	3.258	0.029	0.482	316	2384	100	393	14843	15236	454	15157	15611	Error	Error	-5.239	393	14843	454	15157	295622	5446594	2.181	12.149	0	0	0
1	13	2	"A11"	"A11"	16580	26865	100	673	726	356	49	494	494	519	273	52	39	19	0	8313	12908	11057	85	2112	2112	2176	739	33	80	73	0	0.000	0.000	0.000	0.000	0.000	0.000	0.000	0.000	0.000	0.000	0.000	0.000	0.000	0.000	0.029	0.021	0.031	0.040	4.667	0.022	0.359	316	2384	100	179	6201	6380	232	10796	11028	Error	Error	-5.114	179	6201	232	10796	229383	4078874	0.758	14.522	0	0	0
1	14	2	"A11"	"A11"	16880	26865	100	657	734	365	49	501	501	530	237	44	39	21	0	7127	10579	9245	87	2166	2166	2266	1344	59	78	73	0	0.000	0.000	0.000	0.000	0.000	0.000	0.000	0.000	0.000	0.000	0.000	0.000	0.000	0.000	0.031	0.028	0.038	0.045	4.024	0.025	0.061	316	2384	100	156	4961	5117	233	8413	8646	Error	Error	-4.991	156	4961	233	8413	232001	3343021	0.861	6.185	0	0	0
1	15	2	"A11"	"A11"	17180	26865	100	714	774	341	44	524	524	565	478	84	21	5	0	7178	10753	9748	90	2228	2228	2374	1676	70	71	63	0	0.000	0.000	0.000	0.000	0.000	0.000	0.000	0.000	0.000	0.000	0.000	0.000	0.000	0.000	0.038	0.029	0.036	0.047	4.043	0.026	0.379	316	2384	100	190	4950	5140	250	8525	8775	Error	Error	-4.703	190	4950	250	8525	244600	3398027	0.437	4.999	0	0	0
1	16	2	"A12"	"A12"	17480	26865	100	753	1042	3262	313	544	544	577	578	100	19	3	0	11999	14634	12454	85	2279	2279	2345	932	39	82	75	0	0.000	0.000	0.000	0.000	0.000	0.000	0.000	0.000	0.000	0.000	0.000	0.000	0.000	0.000	0.022	0.040	0.028	0.033	3.541	0.072	0.102	316	2384	100	209	9720	9929	498	12355	12853	Error	Error	-5.539	209	9720	498	12355	329280	4624468	0.804	13.186	0	0	0
1	17	2	"A12"	"A12"	17780	26865	100	818	918	634	69	551	551	577	221	38	54	34	0	10917	14699	10561	71	2351	2351	2399	1004	41	91	86	0	0.000	0.000	0.000	0.000	0.000	0.000	0.000	0.000	0.000	0.000	0.000	0.000	0.000	0.000	0.031	0.030	0.031	0.034	3.169	0.027	0.263	316	2384	100	267	8566	8833	367	12348	12715	Error	Error	-5.004	267	8566	367	12348	290109	4644748	1.543	12.251	0	0	0
1	18	2	"A12"	"A12"	18075	26860	100	845	894	387	43	608	608	626	233	37	50	28	0	9711	13042	9821	75	2531	2531	2634	1415	53	79	75	0	0.000	0.000	0.000	0.000	0.000	0.000	0.000	0.000	0.000	0.000	0.000	0.000	0.000	0.000	0.033	0.027	0.034	0.046	4.441	0.024	0.332	316	2384	100	237	7180	7417	286	10511	10797	Error	Error	-4.921	237	7180	286	10511	282584	4121372	1.150	7.355	0	0	0
1	1	3	"A13"	"A13"	12985	27170	100	704	738	282	38	465	465	491	227	46	51	25	0	10492	10788	6529	60	1957	1957	2019	1003	49	82	77	0	0.000	0.000	0.000	0.000	0.000	0.000	0.000	0.000	0.000	0.000	0.000	0.000	0.000	0.000	0.028	0.031	0.037	0.042	4.085	0.025	0.258	316	2384	100	239	8535	8774	273	8831	9104	Error	Error	-5.158	239	8535	273	8831	233225	3409140	1.088	8.743	0	0	0
1	2	3	"A13"	"A13"	13285	27170	100	719	721	280	38	451	451	473	191	40	57	36	0	10414	10795	5690	52	1918	1918	1934	340	17	96	91	0	0.000	0.000	0.000	0.000	0.000	0.000	0.000	0.000	0.000	0.000	0.000	0.000	0.000	0.000	0.032	0.030	0.036	0.033	2.954	0.027	0.283	316	2384	100	268	8496	8764	270	8877	9147	Error	Error	-4.986	268	8496	270	8877	227902	3411113	1.298	26.062	0	0	0
1	3	3	"A13"	"A13"	13585	27170	100	717	741	319	43	436	436	463	215	46	58	32	0	12296	12910	7487	57	1904	1904	1930	400	20	95	90	0	0.000	0.000	0.000	0.000	0.000	0.000	0.000	0.000	0.000	0.000	0.000	0.000	0.000	0.000	0.027	0.028	0.030	0.030	3.068	0.026	0.355	316	2384	100	281	10392	10673	305	11006	11311	Error	Error	-5.209	281	10392	305	11006	234145	4079490	1.293	27.450	0	0	0
1	4	3	"A14"	"A14"	13885	27170	100	874	881	367	41	446	446	471	222	47	72	48	0	19193	18010	9550	53	1948	1948	1991	526	26	96	90	0	0.000	0.000	0.000	0.000	0.000	0.000	0.000	0.000	0.000	0.000	0.000	0.000	0.000	0.000	0.025	0.027	0.030	0.029	2.982	0.025	0.391	316	2384	100	428	17245	17673	435	16062	16497	Error	Error	-5.332	428	17245	435	16062	278347	5691280	1.847	30.454	0	0	0
1	5	3	"A14"	"A14"	14185	27170	100	797	817	335	41	444	444	473	217	45	64	36	0	17990	17406	8587	49	1924	1924	1964	493	25	99	95	0	0.000	0.000	0.000	0.000	0.000	0.000	0.000	0.000	0.000	0.000	0.000	0.000	0.000	0.000	0.022	0.024	0.025	0.024	2.495	0.023	0.361	316	2384	100	353	16066	16419	373	15482	15855	Error	Error	-5.508	353	16066	373	15482	258071	5500367	1.585	31.323	0	0	0
1	6	3	"A14"	"A14"	14485	27170	100	845	885	330	37	450	450	476	266	55	69	36	0	18547	18288	8419	46	1948	1948	1990	792	39	97	93	0	0.000	0.000	0.000	0.000	0.000	0.000	0.000	0.000	0.000	0.000	0.000	0.000	0.000	0.000	0.024	0.027	0.027	0.027	2.381	0.026	0.299	316	2384	100	395	16599	16994	435	16340	16775	Error	Error	-5.393	395	16599	435	16340	279790	5778866	1.538	20.578	0	0	0
1	7	3	"A15"	"A15"	14785	27170	100	775	786	305	38	457	457	478	203	42	64	39	0	14316	13462	7043	52	1980	1980	1998	359	17	95	93	0	0.000	0.000	0.000	0.000	0.000	0.000	0.000	0.000	0.000	0.000	0.000	0.000	0.000	0.000	0.026	0.029	0.032	0.034	3.133	0.026	0.368	316	2384	100	318	12336	12654	329	11482	11811	Error	Error	-5.278	318	12336	329	11482	248251	4253893	1.517	31.933	0	0	0
1	8	3	"A15"	"A15"	15085	27170	100	744	782	302	38	463	463	487	244	50	55	26	0	12725	13304	6715	50	2013	2013	2035	490	24	98	94	0	0.000	0.000	0.000	0.000	0.000	0.000	0.000	0.000	0.000	0.000	0.000	0.000	0.000	0.000	0.026	0.028	0.030	0.029	3.091	0.027	0.364	316	2384	100	281	10712	10993	319	11291	11610	Error	Error	-5.253	281	10712	319	11291	247033	4203952	1.209	22.998	0	0	0
1	9	3	"A15"	"A15"	15380	27170	100	774	816	354	43	457	457	480	213	44	62	39	0	12827	13568	7830	57	2019	2019	2058	778	37	90	82	0	0.000	0.000	0.000	0.000	0.000	0.000	0.000	0.000	0.000	0.000	0.000	0.000	0.000	0.000	0.029	0.031	0.034	0.039	3.255	0.028	0.375	316	2384	100	317	10808	11125	359	11549	11908	Error	Error	-5.091	317	10808	359	11549	257712	4287365	1.577	14.794	0	0	0
1	10	3	"A16"	"A16"	15680	27165	100	809	844	381	45	470	470	497	236	47	60	36	0	17822	19108	12558	65	2027	2027	2114	1202	56	82	76	0	0.000	0.000	0.000	0.000	0.000	0.000	0.000	0.000	0.000	0.000	0.000	0.000	0.000	0.000	0.021	0.022	0.023	0.027	3.253	0.021	0.466	316	2384	100	339	15795	16134	374	17081	17455	Error	Error	-5.542	339	15795	374	17081	266834	6037985	1.470	14.138	0	0	0
1	11	3	"A16"	"A16"	15980	27165	100	787	865	429	49	464	464	489	225	46	57	38	0	14229	17312	12870	74	2051	2051	2141	1252	58	78	75	0	0.000	0.000	0.000	0.000	0.000	0.000	0.000	0.000	0.000	0.000	0.000	0.000	0.000	0.000	0.027	0.026	0.028	0.034	3.998	0.025	0.549	316	2384	100	323	12178	12501	401	15261	15662	Error	Error	-5.237	323	12178	401	15261	273316	5470437	1.671	12.117	0	0	0
1	12	3	"A16"	"A16"	16280	27165	100	878	937	444	47	477	477	500	207	41	64	49	0	18704	20365	12862	63	2083	2083	2121	619	29	94	90	0	0.000	0.000	0.000	0.000	0.000	0.000	0.000	0.000	0.000	0.000	0.000	0.000	0.000	0.000	0.024	0.025	0.026	0.025	2.765	0.025	0.554	316	2384	100	401	16621	17022	460	18282	18742	Error	Error	-5.373	401	16621	460	18282	296226	6435319	2.111	29.473	0	0	0
1	13	3	"A17"	"A17"	16580	27165	100	826	836	395	47	489	489	515	219	42	58	37	0	13774	12187	6454	52	2118	2118	2161	532	24	86	80	0	0.000	0.000	0.000	0.000	0.000	0.000	0.000	0.000	0.000	0.000	0.000	0.000	0.000	0.000	0.029	0.034	0.040	0.041	3.250	0.034	0.369	316	2384	100	337	11656	11993	347	10069	10416	Error	Error	-5.112	337	11656	347	10069	264252	3851111	1.466	18.846	0	0	0
1	14	3	"A17"	"A17"	16880	27165	100	781	801	319	39	505	505	526	216	41	56	29	0	11618	11488	5947	51	2122	2122	2142	431	20	94	90	0	0.000	0.000	0.000	0.000	0.000	0.000	0.000	0.000	0.000	0.000	0.000	0.000	0.000	0.000	0.029	0.032	0.036	0.034	2.874	0.030	0.319	316	2384	100	276	9496	9772	296	9366	9662	Error	Error	-5.105	276	9496	296	9366	253121	3630259	1.273	21.684	0	0	0
1	15	3	"A17"	"A17"	17180	27165	100	739	854	668	78	509	509	530	216	40	51	28	0	10928	11000	6285	57	2160	2160	2188	380	17	93	90	0	0.000	0.000	0.000	0.000	0.000	0.000	0.000	0.000	0.000	0.000	0.000	0.000	0.000	0.000	0.026	0.039	0.038	0.037	3.667	0.047	0.334	316	2384	100	230	8768	8998	345	8840	9185	Error	Error	-5.253	230	8768	345	8840	269727	3475881	1.500	23.189	0	0	0
1	16	3	"A18"	"A18"	17480	27165	100	833	888	407	45	539	539	560	220	39	57	39	0	11627	12148	7861	64	2270	2270	2354	999	42	78	72	0	0.000	0.000	0.000	0.000	0.000	0.000	0.000	0.000	0.000	0.000	0.000	0.000	0.000	0.000	0.031	0.035	0.044	0.051	4.148	0.033	0.401	316	2384	100	294	9357	9651	349	9878	10227	Error	Error	-4.992	294	9357	349	9878	280667	3838855	1.491	9.804	0	0	0
1	17	3	"A18"	"A18"	17780	27165	100	832	842	310	36	547	547	565	238	42	55	28	0	10336	11099	5646	50	2296	2296	2322	521	22	94	88	0	0.000	0.000	0.000	0.000	0.000	0.000	0.000	0.000	0.000	0.000	0.000	0.000	0.000	0.000	0.035	0.034	0.038	0.038	3.268	0.030	0.221	316	2384	100	285	8040	8325	295	8803	9098	Error	Error	-4.818	285	8040	295	8803	266206	3507174	1.164	16.846	0	0	0
1	18	3	"A18"	"A18"	18080	27160	100	859	918	394	42	581	581	623	862	138	10	0	0	11077	12397	6399	51	2410	2410	2452	806	32	92	89	0	0.000	0.000	0.000	0.000	0.000	0.000	0.000	0.000	0.000	0.000	0.000	0.000	0.000	0.000	0.032	0.034	0.037	0.036	2.865	0.040	0.032	316	2384	100	278	8667	8945	337	9987	10324	Error	Error	-4.962	278	8667	337	9987	290005	3917594	0.342	12.339	0	0	0
1	1	4	"A19"	"A19"	12985	27470	100	608	641	262	40	465	465	486	215	44	41	16	0	7574	7881	5049	64	1919	1919	1992	707	35	76	70	0	0.000	0.000	0.000	0.000	0.000	0.000	0.000	0.000	0.000	0.000	0.000	0.000	0.000	0.000	0.025	0.030	0.045	0.053	4.959	0.028	0.185	316	2384	100	143	5655	5798	176	5962	6138	Error	Error	-5.305	143	5655	176	5962	202681	2490452	0.721	8.330	0	0	0
1	2	4	"A19"	"A19"	13285	27470	100	637	729	1010	138	450	450	478	238	49	44	16	0	8552	9579	5814	60	1935	1935	2006	950	47	83	78	0	0.000	0.000	0.000	0.000	0.000	0.000	0.000	0.000	0.000	0.000	0.000	0.000	0.000	0.000	0.028	0.036	0.035	0.038	4.094	0.037	0.109	316	2384	100	187	6617	6804	279	7644	7923	Error	Error	-5.145	187	6617	279	7644	230382	3027100	1.055	7.972	0	0	0
1	3	4	"A19"	"A19"	13585	27470	100	624	659	267	40	430	430	449	191	42	50	25	0	9627	9990	5898	59	1879	1879	1973	1137	57	79	77	0	0.000	0.000	0.000	0.000	0.000	0.000	0.000	0.000	0.000	0.000	0.000	0.000	0.000	0.000	0.025	0.028	0.037	0.038	3.773	0.024	0.251	316	2384	100	194	7748	7942	229	8111	8340	Error	Error	-5.320	194	7748	229	8111	208169	3156935	1.099	7.051	0	0	0
1	4	4	"A20"	"A20"	13885	27470	100	931	929	417	44	444	444	485	576	118	43	5	0	25176	20241	12862	63	1952	1952	2094	1549	73	76	70	0	0.000	0.000	0.000	0.000	0.000	0.000	0.000	0.000	0.000	0.000	0.000	0.000	0.000	0.000	0.021	0.027	0.029	0.035	3.157	0.025	0.592	316	2384	100	487	23224	23711	485	18289	18774	Error	Error	-5.576	487	23224	485	18289	293610	6396120	0.771	11.715	0	0	0
1	5	4	"A20"	"A20"	14185	27470	100	918	932	385	41	458	458	507	1149	226	3	0	0	23322	21289	12605	59	1978	1978	2039	790	38	89	83	0	0.000	0.000	0.000	0.000	0.000	0.000	0.000	0.000	0.000	0.000	0.000	0.000	0.000	0.000	0.022	0.025	0.026	0.028	2.371	0.023	0.584	316	2384	100	460	21344	21804	474	19311	19785	Error	Error	-5.536	460	21344	474	19311	294427	6727274	0.370	24.367	0	0	0
1	6	4	"A20"	"A20"	14485	27470	100	871	897	394	43	446	446	470	202	42	69	51	0	21562	19983	12325	61	1955	1955	2016	860	42	89	84	0	0.000	0.000	0.000	0.000	0.000	0.000	0.000	0.000	0.000	0.000	0.000	0.000	0.000	0.000	0.022	0.025	0.027	0.027	2.927	0.024	0.547	316	2384	100	425	19607	20032	451	18028	18479	Error	Error	-5.528	425	19607	451	18028	283392	6314657	2.114	20.892	0	0	0
1	7	4	"A21"	"A21"	14785	27470	100	883	897	400	44	450	450	472	215	45	68	50	0	19995	19002	12365	65	1988	1988	2048	754	36	86	77	0	0.000	0.000	0.000	0.000	0.000	0.000	0.000	0.000	0.000	0.000	0.000	0.000	0.000	0.000	0.024	0.026	0.028	0.034	3.363	0.025	0.490	316	2384	100	433	18007	18440	447	17014	17461	Error	Error	-5.378	433	18007	447	17014	283304	6004646	1.977	22.485	0	0	0
1	8	4	"A21"	"A21"	15085	27470	100	868	913	374	40	447	447	471	192	40	75	54	0	20283	20199	11331	56	1972	1972	1996	410	20	96	93	0	0.000	0.000	0.000	0.000	0.000	0.000	0.000	0.000	0.000	0.000	0.000	0.000	0.000	0.000	0.023	0.026	0.026	0.027	2.250	0.024	0.537	316	2384	100	421	18311	18732	466	18227	18693	Error	Error	-5.443	421	18311	466	18227	288360	6382913	2.302	44.398	0	0	0
1	9	4	"A21"	"A21"	15385	27470	100	862	875	368	42	472	472	503	366	72	51	17	0	19247	19354	11682	60	2031	2031	2056	456	22	96	92	0	0.000	0.000	0.000	0.000	0.000	0.000	0.000	0.000	0.000	0.000	0.000	0.000	0.000	0.000	0.023	0.023	0.025	0.026	3.010	0.022	0.172	316	2384	100	390	17216	17606	403	17323	17726	Error	Error	-5.464	390	17216	403	17323	276569	6115766	1.016	37.934	0	0	0
1	10	4	"A22"	"A22"	15685	27465	100	873	896	393	43	469	469	493	225	45	68	46	0	19916	17783	11084	62	2057	2057	2141	957	44	80	75	0	0.000	0.000	0.000	0.000	0.000	0.000	0.000	0.000	0.000	0.000	0.000	0.000	0.000	0.000	0.023	0.027	0.030	0.033	3.168	0.026	0.475	316	2384	100	404	17859	18263	427	15726	16153	Error	Error	-5.466	404	17859	427	15726	283131	5619413	1.791	16.345	0	0	0
1	11	4	"A22"	"A22"	15985	27465	100	932	989	496	50	489	489	509	205	40	74	52	0	19167	19696	9665	49	2086	2086	2179	1082	49	93	88	0	0.000	0.000	0.000	0.000	0.000	0.000	0.000	0.000	0.000	0.000	0.000	0.000	0.000	0.000	0.026	0.028	0.028	0.028	2.397	0.028	0.483	316	2384	100	443	17081	17524	500	17610	18110	Error	Error	-5.269	443	17081	500	17610	312614	6223788	2.341	16.189	0	0	0
1	12	4	"A22"	"A22"	16285	27465	100	922	971	381	39	474	474	512	277	54	74	38	0	20862	21043	9619	45	2101	2101	2206	1229	55	93	89	0	0.000	0.000	0.000	0.000	0.000	0.000	0.000	0.000	0.000	0.000	0.000	0.000	0.000	0.000	0.024	0.026	0.025	0.026	2.458	0.024	0.360	316	2384	100	448	18761	19209	497	18942	19439	Error	Error	-5.388	448	18761	497	18942	306926	6649484	1.657	15.327	0	0	0
1	13	4	"A23"	"A23"	16585	27465	100	903	907	392	43	497	497	533	258	48	62	37	0	17789	17063	10854	63	2182	2182	2259	916	40	82	76	0	0.000	0.000	0.000	0.000	0.000	0.000	0.000	0.000	0.000	0.000	0.000	0.000	0.000	0.000	0.026	0.028	0.031	0.036	3.386	0.025	0.343	316	2384	100	406	15607	16013	410	14881	15291	Error	Error	-5.265	406	15607	410	14881	286699	5391991	1.450	16.162	0	0	0
1	14	4	"A23"	"A23"	16885	27465	100	882	931	367	39	504	504	528	248	46	65	39	0	16491	17519	8497	48	2139	2139	2200	790	35	98	93	0	0.000	0.000	0.000	0.000	0.000	0.000	0.000	0.000	0.000	0.000	0.000	0.000	0.000	0.000	0.026	0.028	0.027	0.027	2.874	0.027	0.453	316	2384	100	378	14352	14730	427	15380	15807	Error	Error	-5.247	378	14352	427	15380	294182	5536102	1.625	19.391	0	0	0
1	15	4	"A23"	"A23"	17185	27465	100	924	971	391	40	504	504	537	258	48	66	41	0	17256	17947	9481	52	2175	2175	2211	584	26	98	96	0	0.000	0.000	0.000	0.000	0.000	0.000	0.000	0.000	0.000	0.000	0.000	0.000	0.000	0.000	0.028	0.030	0.030	0.030	2.454	0.027	0.357	316	2384	100	420	15081	15501	467	15772	16239	Error	Error	-5.166	420	15081	467	15772	306951	5671390	1.682	26.945	0	0	0
1	16	4	"A24"	"A24"	17485	27465	100	1009	1044	461	44	523	523	550	219	39	71	53	0	18087	16759	9444	56	2251	2251	2319	916	39	86	82	0	0.000	0.000	0.000	0.000	0.000	0.000	0.000	0.000	0.000	0.000	0.000	0.000	0.000	0.000	0.031	0.036	0.038	0.041	3.292	0.033	0.493	316	2384	100	486	15836	16322	521	14508	15029	Error	Error	-5.026	486	15836	521	14508	330057	5295902	2.256	15.764	0	0	0
1	17	4	"A24"	"A24"	17785	27465	100	889	984	683	69	528	528	551	211	38	69	43	0	14921	15004	7005	46	2267	2267	2288	403	17	99	96	0	0.000	0.000	0.000	0.000	0.000	0.000	0.000	0.000	0.000	0.000	0.000	0.000	0.000	0.000	0.029	0.036	0.038	0.034	2.469	0.033	0.253	316	2384	100	361	12654	13015	456	12737	13193	Error	Error	-5.131	361	12654	456	12737	310986	4741264	2.052	31.553	0	0	0
1	18	4	"A24"	"A24"	18085	27460	100	957	1013	434	42	573	573	595	220	36	66	45	0	13604	15395	7909	51	2434	2434	2501	842	33	95	91	0	0.000	0.000	0.000	0.000	0.000	0.000	0.000	0.000	0.000	0.000	0.000	0.000	0.000	0.000	0.034	0.034	0.035	0.034	2.691	0.032	0.440	316	2384	100	384	11170	11554	440	12961	13401	Error	Error	-4.862	384	11170	440	12961	320057	4864824	1.900	15.314	0	0	0
1	1	5	"A25"	"A25"	12990	27770	100	723	783	440	56	453	453	475	198	41	56	36	0	11346	15336	11947	77	1940	1940	2019	972	48	80	76	0	0.000	0.000	0.000	0.000	0.000	0.000	0.000	0.000	0.000	0.000	0.000	0.000	0.000	0.000	0.029	0.025	0.032	0.034	3.905	0.022	0.352	316	2384	100	270	9406	9676	330	13396	13726	Error	Error	-5.123	270	9406	330	13396	247565	4846218	1.556	13.701	0	0	0
1	2	5	"A25"	"A25"	13290	27770	100	753	770	320	41	439	439	473	358	75	43	12	0	12295	16296	11485	70	1927	1927	1971	670	33	93	89	0	0.000	0.000	0.000	0.000	0.000	0.000	0.000	0.000	0.000	0.000	0.000	0.000	0.000	0.000	0.030	0.023	0.026	0.028	2.932	0.020	0.394	316	2384	100	314	10368	10682	331	14369	14700	Error	Error	-5.045	314	10368	331	14369	243317	5149418	0.830	21.381	0	0	0
1	3	5	"A25"	"A25"	13590	27770	100	715	765	330	43	436	436	456	192	42	62	40	0	13181	16355	10874	66	1900	1900	1929	355	18	97	94	0	0.000	0.000	0.000	0.000	0.000	0.000	0.000	0.000	0.000	0.000	0.000	0.000	0.000	0.000	0.025	0.023	0.025	0.027	3.416	0.021	0.421	316	2384	100	279	11281	11560	329	14455	14784	Error	Error	-5.337	279	11281	329	14455	241595	5168201	1.609	40.637	0	0	0
1	4	5	"A26"	"A26"	13890	27770	100	755	776	319	41	443	443	464	189	40	66	38	0	13913	14896	9965	66	1957	1957	2037	999	49	84	76	0	0.000	0.000	0.000	0.000	0.000	0.000	0.000	0.000	0.000	0.000	0.000	0.000	0.000	0.000	0.026	0.026	0.030	0.033	3.417	0.023	0.417	316	2384	100	312	11956	12268	333	12939	13272	Error	Error	-5.260	312	11956	333	12939	245351	4707028	1.651	12.872	0	0	0
1	5	5	"A26"	"A26"	14190	27770	100	657	696	298	42	428	428	458	222	48	50	24	0	13537	13812	7607	55	1923	1923	1964	476	24	95	91	0	0.000	0.000	0.000	0.000	0.000	0.000	0.000	0.000	0.000	0.000	0.000	0.000	0.000	0.000	0.020	0.023	0.025	0.024	3.347	0.021	0.283	316	2384	100	229	11614	11843	268	11889	12157	Error	Error	-5.664	229	11614	268	11889	219823	4364531	1.072	24.891	0	0	0
1	6	5	"A26"	"A26"	14490	27770	100	755	769	311	40	452	452	485	678	139	13	0	0	15287	17116	10236	59	1959	1959	1982	400	20	99	96	0	0.000	0.000	0.000	0.000	0.000	0.000	0.000	0.000	0.000	0.000	0.000	0.000	0.000	0.000	0.023	0.021	0.022	0.023	2.940	0.019	0.361	316	2384	100	303	13328	13631	317	15157	15474	Error	Error	-5.459	303	13328	317	15157	243152	5408547	0.419	37.835	0	0	0
1	7	5	"A27"	"A27"	14790	27770	100	823	849	368	43	468	468	489	213	43	63	41	0	19055	19507	11158	57	2001	2001	2032	948	46	96	86	0	0.000	0.000	0.000	0.000	0.000	0.000	0.000	0.000	0.000	0.000	0.000	0.000	0.000	0.000	0.021	0.022	0.023	0.024	2.519	0.022	0.447	316	2384	100	355	17054	17409	381	17506	17887	Error	Error	-5.586	355	17054	381	17506	268230	6164118	1.690	18.434	0	0	0
1	8	5	"A27"	"A27"	15090	27770	100	795	824	314	38	450	450	473	197	41	69	43	0	14023	17478	10539	60	1977	1977	1989	344	17	99	99	0	0.000	0.000	0.000	0.000	0.000	0.000	0.000	0.000	0.000	0.000	0.000	0.000	0.000	0.000	0.029	0.024	0.027	0.025	2.318	0.022	0.470	316	2384	100	345	12046	12391	374	15501	15875	Error	Error	-5.126	345	12046	374	15501	260478	5523049	1.782	45.026	0	0	0
1	9	5	"A27"	"A27"	15390	27765	100	828	840	321	38	464	464	492	277	56	59	30	0	15333	18029	11676	64	2027	2027	2070	772	37	94	90	0	0.000	0.000	0.000	0.000	0.000	0.000	0.000	0.000	0.000	0.000	0.000	0.000	0.000	0.000	0.027	0.023	0.027	0.029	2.981	0.020	0.228	316	2384	100	364	13306	13670	376	16002	16378	Error	Error	-5.192	364	13306	376	16002	265383	5697261	1.256	20.672	0	0	0
1	10	5	"A28"	"A28"	15690	27765	100	1098	1061	432	40	486	486	521	388	74	67	33	0	36232	28877	16968	58	2110	2110	2226	1574	70	86	77	0	0.000	0.000	0.000	0.000	0.000	0.000	0.000	0.000	0.000	0.000	0.000	0.000	0.000	0.000	0.018	0.021	0.022	0.026	2.835	0.022	0.317	316	2384	100	612	34122	34734	575	26767	27342	Error	Error	-5.801	612	34122	575	26767	335289	9125065	1.392	16.932	0	0	0
1	11	5	"A28"	"A28"	15990	27765	100	997	1031	470	45	485	485	508	206	40	79	60	0	32375	27307	14851	54	2114	2114	2137	377	17	99	95	0	0.000	0.000	0.000	0.000	0.000	0.000	0.000	0.000	0.000	0.000	0.000	0.000	0.000	0.000	0.017	0.022	0.021	0.023	2.229	0.021	0.554	316	2384	100	512	30261	30773	546	25193	25739	Error	Error	-5.885	512	30261	546	25193	325642	8628970	2.539	66.764	0	0	0
1	12	5	"A28"	"A28"	16290	27765	100	1109	1102	463	42	488	488	528	447	84	60	29	0	37302	30732	15808	51	2093	2093	2142	733	34	99	95	0	0.000	0.000	0.000	0.000	0.000	0.000	0.000	0.000	0.000	0.000	0.000	0.000	0.000	0.000	0.018	0.021	0.022	0.021	2.120	0.021	0.294	316	2384	100	621	35209	35830	614	28639	29253	Error	Error	-5.825	621	35209	614	28639	348368	9711255	1.284	39.004	0	0	0
1	13	5	"A29"	"A29"	16590	27765	100	788	879	535	60	488	488	512	240	46	56	34	0	18353	18080	10945	60	2089	2089	2137	577	27	92	87	0	0.000	0.000	0.000	0.000	0.000	0.000	0.000	0.000	0.000	0.000	0.000	0.000	0.000	0.000	0.018	0.024	0.023	0.025	3.184	0.024	0.343	316	2384	100	300	16264	16564	391	15991	16382	Error	Error	-5.761	300	16264	391	15991	277647	5713156	1.529	27.631	0	0	0
1	14	5	"A29"	"A29"	16890	27765	100	817	865	454	52	496	496	520	221	42	63	34	0	15544	17792	8933	50	2157	2157	2177	372	17	99	98	0	0.000	0.000	0.000	0.000	0.000	0.000	0.000	0.000	0.000	0.000	0.000	0.000	0.000	0.000	0.024	0.024	0.024	0.022	2.818	0.021	0.262	316	2384	100	321	13387	13708	369	15635	16004	Error	Error	-5.382	321	13387	369	15635	273257	5622342	1.561	41.976	0	0	0
1	15	5	"A29"	"A29"	17190	27765	100	837	884	347	39	491	491	520	259	49	60	33	0	19275	18972	8994	47	2176	2176	2191	391	17	100	99	0	0.000	0.000	0.000	0.000	0.000	0.000	0.000	0.000	0.000	0.000	0.000	0.000	0.000	0.000	0.020	0.023	0.023	0.022	2.682	0.022	0.380	316	2384	100	346	17099	17445	393	16796	17189	Error	Error	-5.627	346	17099	393	16796	279409	5995232	1.405	42.918	0	0	0
1	16	5	"A30"	"A30"	17485	27765	100	790	844	364	43	517	517	570	869	152	8	0	0	14687	16394	12083	73	2228	2228	2339	1648	70	77	72	0	0.000	0.000	0.000	0.000	0.000	0.000	0.000	0.000	0.000	0.000	0.000	0.000	0.000	0.000	0.022	0.023	0.025	0.027	3.255	0.022	0.382	316	2384	100	273	12459	12732	327	14166	14493	Error	Error	-5.512	273	12459	327	14166	266568	5180352	0.315	8.529	0	0	0
1	17	5	"A30"	"A30"	17785	27765	100	796	840	353	42	530	530	553	219	39	55	32	0	13447	16243	10894	67	2246	2246	2269	398	17	96	93	0	0.000	0.000	0.000	0.000	0.000	0.000	0.000	0.000	0.000	0.000	0.000	0.000	0.000	0.000	0.024	0.022	0.026	0.024	3.021	0.022	0.366	316	2384	100	266	11201	11467	310	13997	14307	Error	Error	-5.396	266	11201	310	13997	265449	5132678	1.311	35.111	0	0	0
1	18	5	"A30"	"A30"	18085	27760	100	928	971	395	40	561	561	587	225	38	64	40	0	14805	17257	10797	62	2445	2445	2464	407	16	97	93	0	0.000	0.000	0.000	0.000	0.000	0.000	0.000	0.000	0.000	0.000	0.000	0.000	0.000	0.000	0.030	0.028	0.029	0.029	2.710	0.025	0.425	316	2384	100	367	12360	12727	410	14812	15222	Error	Error	-5.074	367	12360	410	14812	306721	5453160	1.707	36.346	0	0	0
1	1	6	"A31"	"A31"	12995	28070	100	799	868	492	56	452	452	468	186	39	65	48	0	16039	19591	14300	72	1930	1930	2015	974	48	84	79	0	0.000	0.000	0.000	0.000	0.000	0.000	0.000	0.000	0.000	0.000	0.000	0.000	0.000	0.000	0.025	0.024	0.025	0.029	3.448	0.020	0.406	316	2384	100	347	14109	14456	416	17661	18077	Error	Error	-5.346	347	14109	416	17661	274181	6190897	2.151	18.045	0	0	0
1	2	6	"A31"	"A31"	13295	28070	100	663	731	328	44	426	426	454	206	45	56	31	0	12664	16829	12154	72	1888	1888	1996	1203	60	86	81	0	0.000	0.000	0.000	0.000	0.000	0.000	0.000	0.000	0.000	0.000	0.000	0.000	0.000	0.000	0.022	0.020	0.023	0.027	3.542	0.018	0.380	316	2384	100	237	10776	11013	305	14941	15246	Error	Error	-5.507	237	10776	305	14941	231087	5317838	1.345	12.330	0	0	0
1	3	6	"A31"	"A31"	13595	28070	100	755	814	387	47	428	428	449	188	41	63	45	0	14539	19476	14871	76	1904	1904	1965	609	30	86	83	0	0.000	0.000	0.000	0.000	0.000	0.000	0.000	0.000	0.000	0.000	0.000	0.000	0.000	0.000	0.026	0.022	0.024	0.028	3.118	0.020	0.512	316	2384	100	327	12635	12962	386	17572	17958	Error	Error	-5.272	327	12635	386	17572	257273	6154408	1.941	28.754	0	0	0
1	4	6	"A32"	"A32"	13895	28070	100	696	761	373	49	445	445	464	191	41	55	39	0	12416	18124	15502	85	1961	1961	2123	1900	89	71	69	0	0.000	0.000	0.000	0.000	0.000	0.000	0.000	0.000	0.000	0.000	0.000	0.000	0.000	0.000	0.024	0.020	0.024	0.034	4.297	0.018	0.479	316	2384	100	251	10455	10706	316	16163	16479	Error	Error	-5.380	251	10455	316	16163	240462	5727161	1.555	8.422	0	0	0
1	5	6	"A32"	"A32"	14195	28070	100	739	774	332	42	429	429	457	227	49	60	33	0	15570	18549	13328	71	1956	1956	2017	646	32	88	83	0	0.000	0.000	0.000	0.000	0.000	0.000	0.000	0.000	0.000	0.000	0.000	0.000	0.000	0.000	0.023	0.021	0.023	0.026	3.349	0.017	0.302	316	2384	100	310	13614	13924	345	16593	16938	Error	Error	-5.457	310	13614	345	16593	244483	5861521	1.396	25.591	0	0	0
1	6	6	"A32"	"A32"	14495	28070	100	752	799	354	44	457	457	492	307	62	48	21	0	13755	17302	12434	71	2010	2010	2095	852	40	91	85	0	0.000	0.000	0.000	0.000	0.000	0.000	0.000	0.000	0.000	0.000	0.000	0.000	0.000	0.000	0.025	0.022	0.026	0.027	3.077	0.022	0.244	316	2384	100	295	11745	12040	342	15292	15634	Error	Error	-5.315	295	11745	342	15292	252484	5467295	1.000	17.849	0	0	0
1	7	6	"A33"	"A33"	14790	28070	100	637	684	336	49	465	465	486	258	53	38	14	0	7287	11819	11421	96	2006	2006	2063	862	41	72	67	0	0.000	0.000	0.000	0.000	0.000	0.000	0.000	0.000	0.000	0.000	0.000	0.000	0.000	0.000	0.033	0.022	0.034	0.047	5.634	0.019	0.169	316	2384	100	172	5281	5453	219	9813	10032	Error	Error	-4.940	172	5281	219	9813	216106	3734835	0.767	11.318	0	0	0
1	8	6	"A33"	"A33"	15090	28070	100	606	648	287	44	457	457	481	204	42	42	20	0	6598	10763	10630	98	2009	2009	2049	823	40	85	79	0	0.000	0.000	0.000	0.000	0.000	0.000	0.000	0.000	0.000	0.000	0.000	0.000	0.000	0.000	0.032	0.022	0.032	0.038	3.770	0.018	0.260	316	2384	100	149	4589	4738	191	8754	8945	Error	Error	-4.945	149	4589	191	8754	204925	3401204	0.819	10.588	0	0	0
1	9	6	"A33"	"A33"	15390	28065	100	647	699	313	44	470	470	494	250	50	39	17	0	6742	10941	10354	94	2044	2044	2085	537	25	86	81	0	0.000	0.000	0.000	0.000	0.000	0.000	0.000	0.000	0.000	0.000	0.000	0.000	0.000	0.000	0.038	0.026	0.033	0.041	3.733	0.021	0.328	316	2384	100	177	4698	4875	229	8897	9126	Error	Error	-4.730	177	4698	229	8897	220742	3457376	0.820	16.492	0	0	0
1	10	6	"A34"	"A34"	15690	28065	100	734	768	328	42	489	489	515	261	50	47	22	0	9299	13103	10491	80	2089	2089	2257	1798	79	71	66	0	0.000	0.000	0.000	0.000	0.000	0.000	0.000	0.000	0.000	0.000	0.000	0.000	0.000	0.000	0.034	0.025	0.031	0.040	4.649	0.021	0.381	316	2384	100	245	7210	7455	279	11014	11293	Error	Error	-4.879	245	7210	279	11014	242783	4140427	0.969	6.032	0	0	0
1	11	6	"A34"	"A34"	15990	28065	100	768	830	364	43	503	503	575	1423	247	0	0	0	9346	14604	12189	83	2156	2156	2336	2187	93	80	63	0	0.000	0.000	0.000	0.000	0.000	0.000	0.000	0.000	0.000	0.000	0.000	0.000	0.000	0.000	0.037	0.026	0.032	0.037	3.648	0.022	0.294	316	2384	100	265	7190	7455	327	12448	12775	Error	Error	-4.762	265	7190	327	12448	262283	4614754	0.179	5.610	0	0	0
1	12	6	"A34"	"A34"	16290	28065	100	732	822	407	49	489	489	519	221	42	52	32	0	8726	13824	11273	81	2132	2132	2243	1496	66	81	76	0	0.000	0.000	0.000	0.000	0.000	0.000	0.000	0.000	0.000	0.000	0.000	0.000	0.000	0.000	0.037	0.028	0.032	0.038	3.628	0.024	0.400	316	2384	100	243	6594	6837	333	11692	12025	Error	Error	-4.762	243	6594	333	11692	259732	4368398	1.371	7.741	0	0	0
1	13	6	"A35"	"A35"	16590	28065	100	842	869	369	42	492	492	524	281	53	57	29	0	16885	18013	13714	76	2142	2142	2270	1378	60	73	68	0	0.000	0.000	0.000	0.000	0.000	0.000	0.000	0.000	0.000	0.000	0.000	0.000	0.000	0.000	0.024	0.024	0.025	0.037	4.637	0.019	0.356	316	2384	100	350	14743	15093	377	15871	16248	Error	Error	-5.397	350	14743	377	15871	274602	5692155	1.228	11.425	0	0	0
1	14	6	"A35"	"A35"	16890	28065	100	788	814	329	40	482	482	518	410	79	38	7	0	16276	17390	10915	62	2096	2096	2165	787	36	91	84	0	0.000	0.000	0.000	0.000	0.000	0.000	0.000	0.000	0.000	0.000	0.000	0.000	0.000	0.000	0.022	0.022	0.025	0.026	2.916	0.020	0.100	316	2384	100	306	14180	14486	332	15294	15626	Error	Error	-5.534	306	14180	332	15294	257193	5495350	0.722	19.346	0	0	0
1	15	6	"A35"	"A35"	17190	28065	100	814	850	331	38	502	502	521	206	39	63	37	0	15799	17506	11228	64	2159	2159	2204	628	28	92	85	0	0.000	0.000	0.000	0.000	0.000	0.000	0.000	0.000	0.000	0.000	0.000	0.000	0.000	0.000	0.023	0.023	0.026	0.028	3.635	0.019	0.343	316	2384	100	312	13640	13952	348	15347	15695	Error	Error	-5.450	312	13640	348	15347	268726	5532028	1.597	24.366	0	0	0
1	16	6	"A36"	"A36"	17490	28065	100	806	858	404	47	509	509	577	1159	200	1	0	0	15057	16785	12565	74	2219	2219	2387	1695	71	71	68	0	0.000	0.000	0.000	0.000	0.000	0.000	0.000	0.000	0.000	0.000	0.000	0.000	0.000	0.000	0.023	0.024	0.028	0.042	4.229	0.021	0.353	316	2384	100	297	12838	13135	349	14566	14915	Error	Error	-5.434	297	12838	349	14566	271153	5303934	0.242	8.494	0	0	0
1	17	6	"A36"	"A36"	17790	28065	100	783	822	341	41	515	515	602	1910	317	0	0	0	13415	15873	10550	66	2261	2261	2409	2268	94	82	79	0	0.000	0.000	0.000	0.000	0.000	0.000	0.000	0.000	0.000	0.000	0.000	0.000	0.000	0.000	0.024	0.023	0.025	0.026	3.404	0.020	0.345	316	2384	100	268	11154	11422	307	13612	13919	Error	Error	-5.379	268	11154	307	13612	259780	5015886	0.115	5.937	0	0	0
1	18	6	"A36"	"A36"	18090	28060	100	817	841	285	33	582	582	614	363	59	32	6	0	12113	13318	7895	59	2466	2466	2507	587	23	90	84	0	0.000	0.000	0.000	0.000	0.000	0.000	0.000	0.000	0.000	0.000	0.000	0.000	0.000	0.000	0.024	0.024	0.030	0.034	4.012	0.018	0.164	316	2384	100	235	9647	9882	259	10852	11111	Error	Error	-5.359	235	9647	259	10852	265602	4208420	0.625	18.417	0	0	0
1	1	7	"A37"	"A37"	12995	28370	100	665	710	302	42	445	445	475	337	70	37	10	0	10888	12238	8527	69	1951	1951	2032	974	47	78	73	0	0.000	0.000	0.000	0.000	0.000	0.000	0.000	0.000	0.000	0.000	0.000	0.000	0.000	0.000	0.025	0.026	0.031	0.034	3.854	0.030	0.184	316	2384	100	220	8937	9157	265	10287	10552	Error	Error	-5.344	220	8937	265	10287	224236	3867171	0.697	10.478	0	0	0
1	2	7	"A37"	"A37"	13295	28370	100	660	700	270	38	410	410	439	241	54	51	23	0	15020	13945	8271	59	1883	1883	1982	1081	54	86	84	0	0.000	0.000	0.000	0.000	0.000	0.000	0.000	0.000	0.000	0.000	0.000	0.000	0.000	0.000	0.019	0.024	0.027	0.026	3.262	0.020	0.314	316	2384	100	250	13137	13387	290	12062	12352	Error	Error	-5.716	250	13137	290	12062	221227	4406681	1.083	11.067	0	0	0
1	3	7	"A37"	"A37"	13595	28370	100	664	683	277	40	418	418	448	199	44	57	27	0	10705	12450	7497	60	1946	1946	2038	834	40	92	84	0	0.000	0.000	0.000	0.000	0.000	0.000	0.000	0.000	0.000	0.000	0.000	0.000	0.000	0.000	0.028	0.025	0.028	0.028	2.742	0.022	0.300	316	2384	100	246	8759	9005	265	10504	10769	Error	Error	-5.154	246	8759	265	10504	215702	3934280	1.181	12.484	0	0	0
1	4	7	"A38"	"A38"	13895	28370	100	796	823	389	47	423	423	449	194	43	65	49	0	28621	24301	16351	67	1925	1925	2101	1970	93	76	70	0	0.000	0.000	0.000	0.000	0.000	0.000	0.000	0.000	0.000	0.000	0.000	0.000	0.000	0.000	0.014	0.018	0.020	0.024	3.422	0.017	0.552	316	2384	100	373	26696	27069	400	22376	22776	Error	Error	-6.161	373	26696	400	22376	260203	7679261	1.928	11.269	0	0	0
1	5	7	"A38"	"A38"	14195	28370	100	840	864	435	50	439	439	468	281	60	62	31	0	22534	23583	13923	59	1981	1981	2053	731	35	95	89	0	0.000	0.000	0.000	0.000	0.000	0.000	0.000	0.000	0.000	0.000	0.000	0.000	0.000	0.000	0.020	0.020	0.020	0.023	3.044	0.018	0.368	316	2384	100	401	20553	20954	425	21602	22027	Error	Error	-5.680	401	20553	425	21602	272974	7452138	1.409	29.453	0	0	0
1	6	7	"A38"	"A38"	14495	28370	100	838	873	388	44	462	462	518	554	106	33	4	0	21834	23950	13939	58	2029	2029	2131	1094	51	95	89	0	0.000	0.000	0.000	0.000	0.000	0.000	0.000	0.000	0.000	0.000	0.000	0.000	0.000	0.000	0.019	0.019	0.019	0.019	2.409	0.018	0.430	316	2384	100	376	19805	20181	411	21921	22332	Error	Error	-5.719	376	19805	411	21921	275946	7568139	0.641	19.944	0	0	0
1	7	7	"A39"	"A39"	14795	28370	100	699	728	327	44	462	462	493	223	45	51	25	0	9797	13814	11414	82	2033	2033	2089	649	31	88	82	0	0.000	0.000	0.000	0.000	0.000	0.000	0.000	0.000	0.000	0.000	0.000	0.000	0.000	0.000	0.031	0.023	0.028	0.032	3.287	0.020	0.312	316	2384	100	237	7764	8001	266	11781	12047	Error	Error	-5.034	237	7764	266	11781	230111	4365129	1.054	18.066	0	0	0
1	8	7	"A39"	"A39"	15095	28370	100	673	728	342	46	463	463	491	210	42	50	26	0	9327	14547	12320	84	2032	2032	2051	358	17	98	96	0	0.000	0.000	0.000	0.000	0.000	0.000	0.000	0.000	0.000	0.000	0.000	0.000	0.000	0.000	0.029	0.021	0.027	0.027	3.514	0.018	0.281	316	2384	100	210	7295	7505	265	12515	12780	Error	Error	-5.118	210	7295	265	12515	229928	4596850	1.129	34.905	0	0	0
1	9	7	"A39"	"A39"	15395	28365	100	682	733	299	40	483	483	515	245	47	42	18	0	8484	13270	11427	86	2127	2127	2169	889	40	89	85	0	0.000	0.000	0.000	0.000	0.000	0.000	0.000	0.000	0.000	0.000	0.000	0.000	0.000	0.000	0.031	0.022	0.028	0.032	3.689	0.015	0.141	316	2384	100	199	6357	6556	250	11143	11393	Error	Error	-4.998	199	6357	250	11143	231743	4193358	0.890	12.487	0	0	0
1	10	7	"A40"	"A40"	15695	28365	100	889	1904	4781	251	482	482	506	222	43	64	46	0	19207	21057	16515	78	2082	2082	2178	988	45	86	81	3	0.000	0.000	0.000	0.000	0.000	0.000	0.000	0.000	0.000	0.000	0.000	0.000	0.000	0.000	0.024	0.075	0.032	0.041	3.355	0.113	0.289	316	2384	100	407	17125	17532	1422	18975	20397	Error	Error	-5.395	407	17125	1422	18975	601661	6654049	6.297	19.108	0	0	0
1	11	7	"A40"	"A40"	15995	28365	100	817	1001	887	88	480	480	509	225	44	60	44	0	17871	20025	15081	75	2102	2102	2148	468	21	93	90	0	0.000	0.000	0.000	0.000	0.000	0.000	0.000	0.000	0.000	0.000	0.000	0.000	0.000	0.000	0.021	0.029	0.027	0.033	3.912	0.029	0.370	316	2384	100	337	15769	16106	521	17923	18444	Error	Error	-5.548	337	15769	521	17923	316281	6327896	2.187	38.199	0	0	0
1	12	7	"A40"	"A40"	16295	28365	100	767	859	444	51	489	489	518	375	72	41	15	0	12825	17623	13687	77	2131	2131	2165	429	19	98	96	0	0.000	0.000	0.000	0.000	0.000	0.000	0.000	0.000	0.000	0.000	0.000	0.000	0.000	0.000	0.026	0.024	0.026	0.029	2.983	0.020	0.140	316	2384	100	278	10694	10972	370	15492	15862	Error	Error	-5.266	278	10694	370	15492	271365	5568872	0.909	36.033	0	0	0
1	13	7	"A41"	"A41"	16595	28365	100	794	821	338	41	506	506	528	226	42	60	31	0	20348	18651	11133	59	2163	2163	2234	947	42	87	79	0	0.000	0.000	0.000	0.000	0.000	0.000	0.000	0.000	0.000	0.000	0.000	0.000	0.000	0.000	0.016	0.019	0.022	0.023	3.608	0.019	0.354	316	2384	100	288	18185	18473	315	16488	16803	Error	Error	-5.981	288	18185	315	16488	259360	5893668	1.296	17.336	0	0	0
1	14	7	"A41"	"A41"	16895	28365	100	823	854	337	39	484	484	504	197	39	64	42	0	19864	21709	11313	52	2117	2117	2147	448	20	99	98	0	0.000	0.000	0.000	0.000	0.000	0.000	0.000	0.000	0.000	0.000	0.000	0.000	0.000	0.000	0.019	0.019	0.021	0.018	2.673	0.017	0.388	316	2384	100	339	17747	18086	370	19592	19962	Error	Error	-5.710	339	17747	370	19592	269939	6859940	1.777	43.665	0	0	0
1	15	7	"A41"	"A41"	17195	28365	100	851	870	328	37	502	502	516	202	39	67	43	0	18957	20963	11517	54	2160	2160	2184	400	18	99	98	0	0.000	0.000	0.000	0.000	0.000	0.000	0.000	0.000	0.000	0.000	0.000	0.000	0.000	0.000	0.021	0.020	0.021	0.021	2.422	0.019	0.426	316	2384	100	349	16797	17146	368	18803	19171	Error	Error	-5.589	349	16797	368	18803	275056	6624287	1.752	46.948	0	0	0
1	16	7	"A42"	"A42"	17495	28365	100	795	849	375	44	526	526	552	248	44	52	29	0	13999	17744	13466	75	2237	2237	2302	996	43	86	77	0	0.000	0.000	0.000	0.000	0.000	0.000	0.000	0.000	0.000	0.000	0.000	0.000	0.000	0.000	0.023	0.021	0.024	0.029	3.234	0.020	0.394	316	2384	100	269	11762	12031	323	15507	15830	Error	Error	-5.450	269	11762	323	15507	268252	5606987	1.198	15.504	0	0	0
1	17	7	"A42"	"A42"	17795	28365	100	774	811	335	41	518	518	541	206	38	55	33	0	11289	12563	8240	65	2255	2255	2292	743	32	93	87	0	0.000	0.000	0.000	0.000	0.000	0.000	0.000	0.000	0.000	0.000	0.000	0.000	0.000	0.000	0.028	0.028	0.033	0.034	3.602	0.022	0.233	316	2384	100	256	9034	9290	293	10308	10601	Error	Error	-5.141	256	9034	293	10308	256196	3969903	1.311	13.824	0	0	0
1	18	7	"A42"	"A42"	18095	28360	100	928	994	414	41	581	581	612	268	43	58	33	0	14623	15812	9047	57	2486	2486	2503	418	16	97	93	0	0.000	0.000	0.000	0.000	0.000	0.000	0.000	0.000	0.000	0.000	0.000	0.000	0.000	0.000	0.029	0.031	0.032	0.032	3.220	0.025	0.316	316	2384	100	347	12137	12484	413	13326	13739	Error	Error	-5.128	347	12137	413	13326	314043	4996501	1.425	31.840	0	0	0
1	1	8	"A43"	"A43"	13000	28670	100	738	754	352	46	441	441	465	198	42	57	39	0	18337	19867	13394	67	1926	1926	1997	909	45	84	78	0	0.000	0.000	0.000	0.000	0.000	0.000	0.000	0.000	0.000	0.000	0.000	0.000	0.000	0.000	0.018	0.017	0.020	0.021	3.748	0.017	0.420	316	2384	100	297	16411	16708	313	17941	18254	Error	Error	-5.788	297	16411	313	17941	238339	6277959	1.460	19.659	0	0	0
1	2	8	"A43"	"A43"	13300	28670	100	704	757	355	46	411	411	432	199	46	61	42	0	18249	20942	13878	66	1888	1888	1950	792	40	93	85	0	0.000	0.000	0.000	0.000	0.000	0.000	0.000	0.000	0.000	0.000	0.000	0.000	0.000	0.000	0.018	0.018	0.020	0.021	2.871	0.018	0.513	316	2384	100	293	16361	16654	346	19054	19400	Error	Error	-5.803	293	16361	346	19054	239160	6617677	1.633	23.980	0	0	0
1	3	8	"A43"	"A43"	13600	28670	100	755	781	331	42	409	409	446	266	59	57	29	0	18910	23106	14959	64	1924	1924	2010	1052	52	89	84	0	0.000	0.000	0.000	0.000	0.000	0.000	0.000	0.000	0.000	0.000	0.000	0.000	0.000	0.000	0.020	0.018	0.019	0.020	3.233	0.016	0.288	316	2384	100	346	16986	17332	372	21182	21554	Error	Error	-5.617	346	16986	372	21182	246708	7301610	1.259	20.053	0	0	0
1	4	8	"A44"	"A44"	13900	28670	100	751	812	443	54	432	432	503	663	131	17	2	0	18413	18033	11187	62	1970	1970	2153	1769	82	79	75	0	0.000	0.000	0.000	0.000	0.000	0.000	0.000	0.000	0.000	0.000	0.000	0.000	0.000	0.000	0.019	0.024	0.024	0.026	3.507	0.020	0.179	316	2384	100	319	16443	16762	380	16063	16443	Error	Error	-5.688	319	16443	380	16063	256463	5698388	0.466	8.977	0	0	0
1	5	8	"A44"	"A44"	14200	28670	100	719	752	309	41	439	439	499	461	92	27	4	0	18334	17687	9816	55	1992	1992	2128	1088	51	91	87	0	0.000	0.000	0.000	0.000	0.000	0.000	0.000	0.000	0.000	0.000	0.000	0.000	0.000	0.000	0.017	0.020	0.022	0.022	2.938	0.020	0.099	316	2384	100	280	16342	16622	313	15695	16008	Error	Error	-5.867	280	16342	313	15695	237747	5588945	0.549	14.301	0	0	0
1	6	8	"A44"	"A44"	14500	28670	100	704	735	296	40	456	456	493	254	51	48	22	0	16549	16367	8280	50	2039	2039	2111	975	46	93	89	0	0.000	0.000	0.000	0.000	0.000	0.000	0.000	0.000	0.000	0.000	0.000	0.000	0.000	0.000	0.017	0.019	0.021	0.019	3.142	0.018	0.219	316	2384	100	248	14510	14758	279	14328	14607	Error	Error	-5.871	248	14510	279	14328	232229	5172003	0.953	14.622	0	0	0
1	7	8	"A45"	"A45"	14800	28670	100	770	788	331	42	482	482	520	290	55	49	18	0	15739	15710	9220	58	2088	2088	2161	814	37	91	85	0	0.000	0.000	0.000	0.000	0.000	0.000	0.000	0.000	0.000	0.000	0.000	0.000	0.000	0.000	0.021	0.022	0.024	0.026	3.478	0.020	0.271	316	2384	100	288	13651	13939	306	13622	13928	Error	Error	-5.567	288	13651	306	13622	248971	4964252	0.924	16.645	0	0	0
1	8	8	"A45"	"A45"	15100	28670	100	687	723	282	39	482	482	527	611	115	9	0	0	11640	15423	11004	71	2092	2092	2162	932	43	94	90	0	0.000	0.000	0.000	0.000	0.000	0.000	0.000	0.000	0.000	0.000	0.000	0.000	0.000	0.000	0.021	0.018	0.022	0.023	2.885	0.020	0.063	316	2384	100	205	9548	9753	241	13331	13572	Error	Error	-5.542	205	9548	241	13331	228612	4873775	0.321	14.229	0	0	0
1	9	8	"A45"	"A45"	15400	28665	100	720	751	330	43	469	469	502	430	85	34	4	0	14256	17058	11844	69	2092	2092	2134	489	22	94	88	0	0.000	0.000	0.000	0.000	0.000	0.000	0.000	0.000	0.000	0.000	0.000	0.000	0.000	0.000	0.021	0.019	0.022	0.023	3.472	0.018	0.351	316	2384	100	251	12164	12415	282	14966	15248	Error	Error	-5.599	251	12164	282	14966	237258	5390227	0.579	30.519	0	0	0
1	10	8	"A47"	"A47"	15700	28665	100	803	842	386	45	476	476	499	219	43	58	38	0	21679	20927	12948	61	2091	2091	2135	600	28	93	86	0	0.000	0.000	0.000	0.000	0.000	0.000	0.000	0.000	0.000	0.000	0.000	0.000	0.000	0.000	0.017	0.019	0.021	0.021	3.205	0.019	0.396	316	2384	100	327	19588	19915	366	18836	19202	Error	Error	-5.905	327	19588	366	18836	266160	6613086	1.566	31.320	0	0	0
1	11	8	"A47"	"A47"	16000	28665	100	750	768	279	36	475	475	502	206	41	60	30	0	16316	18148	10966	60	2109	2109	2147	462	21	96	93	0	0.000	0.000	0.000	0.000	0.000	0.000	0.000	0.000	0.000	0.000	0.000	0.000	0.000	0.000	0.019	0.018	0.020	0.023	3.099	0.016	0.294	316	2384	100	275	14207	14482	293	16039	16332	Error	Error	-5.691	275	14207	293	16039	242571	5734632	1.291	34.634	0	0	0
1	12	8	"A47"	"A47"	16300	28665	100	799	835	361	43	503	503	535	254	47	53	27	0	18405	20713	11730	56	2163	2163	2221	652	29	97	93	0	0.000	0.000	0.000	0.000	0.000	0.000	0.000	0.000	0.000	0.000	0.000	0.000	0.000	0.000	0.018	0.018	0.020	0.018	2.540	0.016	0.311	316	2384	100	296	16242	16538	332	18550	18882	Error	Error	-5.778	296	16242	332	18550	263815	6545334	1.181	28.362	0	0	0
1	13	8	"A48"	"A48"	16600	28665	100	1019	986	394	39	503	503	525	220	41	72	56	0	39398	31467	17037	54	2160	2160	2247	1092	48	90	84	0	0.000	0.000	0.000	0.000	0.000	0.000	0.000	0.000	0.000	0.000	0.000	0.000	0.000	0.000	0.014	0.016	0.017	0.020	2.767	0.017	0.587	316	2384	100	516	37238	37754	483	29307	29790	Error	Error	-6.173	516	37238	483	29307	311625	9943729	2.095	26.758	0	0	0
1	14	8	"A48"	"A48"	16895	28665	100	924	978	366	37	498	498	521	205	39	75	51	0	20970	25849	15657	60	2171	2171	2250	967	42	95	94	0	0.000	0.000	0.000	0.000	0.000	0.000	0.000	0.000	0.000	0.000	0.000	0.000	0.000	0.000	0.023	0.020	0.022	0.023	2.413	0.018	0.506	316	2384	100	426	18799	19225	480	23678	24158	Error	Error	-5.464	426	18799	480	23678	309027	8168164	2.229	24.404	0	0	0
1	15	8	"A48"	"A48"	17195	28665	100	945	983	478	48	520	520	539	208	38	66	51	0	21785	27405	16842	61	2241	2241	2303	768	33	97	94	0	0.000	0.000	0.000	0.000	0.000	0.000	0.000	0.000	0.000	0.000	0.000	0.000	0.000	0.000	0.022	0.018	0.018	0.019	2.703	0.018	0.486	316	2384	100	425	19544	19969	463	25164	25627	Error	Error	-5.523	425	19544	463	25164	310557	8659872	2.135	32.685	0	0	0
1	16	8	"A49"	"A49"	17495	28665	100	903	904	360	39	525	525	544	211	38	61	44	0	21939	21994	13024	59	2240	2240	2286	677	29	94	88	0	0.000	0.000	0.000	0.000	0.000	0.000	0.000	0.000	0.000	0.000	0.000	0.000	0.000	0.000	0.019	0.019	0.021	0.022	3.096	0.018	0.444	316	2384	100	378	19699	20077	379	19754	20133	Error	Error	-5.704	378	19699	379	19754	285757	6949980	1.706	29.111	0	0	0
1	17	8	"A49"	"A49"	17795	28665	100	832	881	327	37	554	554	588	497	84	28	2	0	15092	18944	11186	59	2354	2354	2391	777	32	98	95	0	0.000	0.000	0.000	0.000	0.000	0.000	0.000	0.000	0.000	0.000	0.000	0.000	0.000	0.000	0.022	0.020	0.020	0.020	2.712	0.017	0.055	316	2384	100	278	12738	13016	327	16590	16917	Error	Error	-5.518	278	12738	327	16590	278525	5986173	0.590	21.304	0	0	0
1	18	8	"A49"	"A49"	18095	28660	100	884	895	318	35	597	597	626	258	41	53	22	0	15845	18545	10403	56	2518	2518	2563	515	20	96	95	0	0.000	0.000	0.000	0.000	0.000	0.000	0.000	0.000	0.000	0.000	0.000	0.000	0.000	0.000	0.022	0.019	0.021	0.021	3.047	0.017	0.214	316	2384	100	287	13327	13614	298	16027	16325	Error	Error	-5.537	287	13327	298	16027	282964	5860363	1.043	31.033	0	0	0
1	1	9	"A50"	"A50"	13005	28970	100	520	576	266	46	414	414	436	178	40	41	19	0	5937	7726	6362	82	1871	1871	1887	354	18	91	85	0	0.000	0.000	0.000	0.000	0.000	0.000	0.000	0.000	0.000	0.000	0.000	0.000	0.000	0.000	0.026	0.028	0.038	0.044	4.239	0.026	0.249	316	2384	100	106	4066	4172	162	5855	6017	Error	Error	-5.261	106	4066	162	5855	181903	2441551	0.787	16.494	0	0	0
1	2	9	"A50"	"A50"	13305	28970	100	543	586	286	48	422	422	450	239	53	33	12	0	7019	10444	8653	82	1901	1901	1938	480	24	97	92	0	0.000	0.000	0.000	0.000	0.000	0.000	0.000	0.000	0.000	0.000	0.000	0.000	0.000	0.000	0.024	0.019	0.031	0.032	3.339	0.020	0.212	316	2384	100	121	5118	5239	164	8543	8707	Error	Error	-5.403	121	5118	164	8543	185293	3300379	0.569	17.721	0	0	0
1	3	9	"A50"	"A50"	13605	28970	100	614	690	514	74	440	440	508	758	149	5	1	0	8039	11527	9235	80	1944	1944	2038	1110	54	87	75	0	0.000	0.000	0.000	0.000	0.000	0.000	0.000	0.000	0.000	0.000	0.000	0.000	0.000	0.000	0.029	0.026	0.029	0.032	3.457	0.026	0.032	316	2384	100	174	6095	6269	250	9583	9833	Error	Error	-5.130	174	6095	250	9583	217937	3642632	0.240	8.549	0	0	0
1	4	9	"A51"	"A51"	13905	28970	100	663	729	365	50	441	441	495	501	101	22	2	0	14901	16702	11201	67	1956	1956	2086	1315	63	87	79	0	0.000	0.000	0.000	0.000	0.000	0.000	0.000	0.000	0.000	0.000	0.000	0.000	0.000	0.000	0.017	0.020	0.022	0.022	2.847	0.020	0.324	316	2384	100	222	12945	13167	288	14746	15034	Error	Error	-5.866	222	12945	288	14746	230504	5277892	0.467	11.115	0	0	0
1	5	9	"A51"	"A51"	14200	28970	100	644	688	311	45	431	431	462	258	55	42	19	0	13656	16245	11033	67	1970	1970	2019	873	43	91	87	0	0.000	0.000	0.000	0.000	0.000	0.000	0.000	0.000	0.000	0.000	0.000	0.000	0.000	0.000	0.018	0.018	0.020	0.021	3.150	0.017	0.309	316	2384	100	213	11686	11899	257	14275	14532	Error	Error	-5.778	213	11686	257	14275	217440	5133524	0.876	16.296	0	0	0
1	6	9	"A51"	"A51"	14500	28970	100	641	700	289	41	470	470	503	356	70	28	6	0	13187	14747	9386	63	2081	2081	2139	625	29	94	89	0	0.000	0.000	0.000	0.000	0.000	0.000	0.000	0.000	0.000	0.000	0.000	0.000	0.000	0.000	0.015	0.018	0.021	0.022	3.079	0.020	0.112	316	2384	100	171	11106	11277	230	12666	12896	Error	Error	-6.021	171	11106	230	12666	221136	4660005	0.553	20.173	0	0	0
1	7	9	"A52"	"A52"	14800	28970	100	709	751	403	53	514	514	582	523	89	14	1	0	11958	12156	7310	60	2172	2172	2283	1005	44	82	76	0	0.000	0.000	0.000	0.000	0.000	0.000	0.000	0.000	0.000	0.000	0.000	0.000	0.000	0.000	0.020	0.024	0.028	0.033	4.684	0.035	0.144	316	2384	100	195	9786	9981	237	9984	10221	Error	Error	-5.649	195	9786	237	9984	237449	3841253	0.323	9.824	0	0	0
1	8	9	"A52"	"A52"	15100	28970	100	644	675	244	36	482	482	509	246	48	35	10	0	10770	11669	6357	54	2105	2105	2139	627	29	96	90	0	0.000	0.000	0.000	0.000	0.000	0.000	0.000	0.000	0.000	0.000	0.000	0.000	0.000	0.000	0.019	0.020	0.026	0.025	2.844	0.019	0.186	316	2384	100	162	8665	8827	193	9564	9757	Error	Error	-5.741	162	8665	193	9564	213317	3687426	0.675	15.199	0	0	0
1	9	9	"A52"	"A52"	15400	28965	100	663	685	259	37	483	483	509	213	41	43	19	0	11524	11943	6445	53	2084	2084	2120	409	19	97	93	0	0.000	0.000	0.000	0.000	0.000	0.000	0.000	0.000	0.000	0.000	0.000	0.000	0.000	0.000	0.019	0.020	0.027	0.025	3.062	0.019	0.184	316	2384	100	180	9440	9620	202	9859	10061	Error	Error	-5.713	180	9440	202	9859	216364	3773871	0.826	24.017	0	0	0
1	10	9	"A53"	"A53"	15700	28965	100	759	770	312	40	498	498	526	254	48	50	20	0	15728	15693	9845	62	2148	2148	2230	891	39	81	75	0	0.000	0.000	0.000	0.000	0.000	0.000	0.000	0.000	0.000	0.000	0.000	0.000	0.000	0.000	0.019	0.020	0.023	0.030	5.045	0.018	0.248	316	2384	100	261	13580	13841	272	13545	13817	Error	Error	-5.701	261	13580	272	13545	243208	4959012	0.961	15.110	0	0	0
1	11	9	"A53"	"A53"	16000	28965	100	691	740	293	39	490	490	515	225	43	46	24	0	15109	15987	9677	60	2114	2114	2155	687	31	93	87	0	0.000	0.000	0.000	0.000	0.000	0.000	0.000	0.000	0.000	0.000	0.000	0.000	0.000	0.000	0.015	0.018	0.020	0.020	3.537	0.017	0.235	316	2384	100	201	12995	13196	250	13873	14123	Error	Error	-6.015	201	12995	250	13873	233843	5051747	1.000	20.134	0	0	0
1	12	9	"A53"	"A53"	16300	28965	100	728	784	411	52	500	500	533	272	51	43	17	0	18035	17633	9278	52	2162	2162	2188	364	16	98	96	0	0.000	0.000	0.000	0.000	0.000	0.000	0.000	0.000	0.000	0.000	0.000	0.000	0.000	0.000	0.014	0.018	0.019	0.018	2.910	0.018	0.236	316	2384	100	228	15873	16101	284	15471	15755	Error	Error	-6.121	228	15873	284	15471	247874	5572048	0.923	42.431	0	0	0
1	13	9	"A54"	"A54"	16600	28965	100	701	733	309	42	489	489	516	233	45	47	16	0	12453	13230	8304	62	2157	2157	2193	557	25	91	85	0	0.000	0.000	0.000	0.000	0.000	0.000	0.000	0.000	0.000	0.000	0.000	0.000	0.000	0.000	0.021	0.022	0.024	0.027	3.077	0.017	0.181	316	2384	100	212	10296	10508	244	11073	11317	Error	Error	-5.602	212	10296	244	11073	231555	4180836	0.931	19.815	0	0	0
1	14	9	"A54"	"A54"	16900	28965	100	757	799	332	41	540	540	559	205	36	50	28	0	13194	14775	9142	61	2260	2260	2274	384	16	98	96	0	0.000	0.000	0.000	0.000	0.000	0.000	0.000	0.000	0.000	0.000	0.000	0.000	0.000	0.000	0.020	0.021	0.022	0.022	3.076	0.020	0.291	316	2384	100	217	10934	11151	259	12515	12774	Error	Error	-5.655	217	10934	259	12515	252334	4669056	1.171	32.555	0	0	0
1	15	9	"A54"	"A54"	17200	28965	100	732	774	277	35	544	544	567	228	40	43	20	0	13780	15810	9715	61	2300	2300	2321	428	18	97	93	0	0.000	0.000	0.000	0.000	0.000	0.000	0.000	0.000	0.000	0.000	0.000	0.000	0.000	0.000	0.016	0.017	0.021	0.021	2.521	0.016	0.206	316	2384	100	188	11480	11668	230	13510	13740	Error	Error	-5.932	188	11480	230	13510	244531	4995975	0.908	31.516	0	0	0
1	16	9	"A55"	"A55"	17500	28965	100	736	761	299	39	548	548	568	222	39	45	21	0	13937	13785	9117	66	2303	2303	2350	706	30	87	81	0	0.000	0.000	0.000	0.000	0.000	0.000	0.000	0.000	0.000	0.000	0.000	0.000	0.000	0.000	0.016	0.019	0.025	0.029	3.640	0.018	0.241	316	2384	100	188	11634	11822	213	11482	11695	Error	Error	-5.951	188	11634	213	11482	240620	4356071	0.869	16.197	0	0	0
1	17	9	"A55"	"A55"	17800	28960	100	731	835	849	101	574	574	604	289	47	36	10	0	8405	12533	9020	71	2395	2395	2433	653	26	95	92	0	0.000	0.000	0.000	0.000	0.000	0.000	0.000	0.000	0.000	0.000	0.000	0.000	0.000	0.000	0.026	0.026	0.026	0.029	4.439	0.091	0.207	316	2384	100	157	6010	6167	261	10138	10399	Error	Error	-5.259	157	6010	261	10138	263874	3960378	0.799	15.467	0	0	0
1	18	9	"A55"	"A55"	18100	28960	100	779	811	298	36	609	609	633	290	45	34	11	0	9284	12925	8998	69	2504	2504	2551	575	22	97	93	0	0.000	0.000	0.000	0.000	0.000	0.000	0.000	0.000	0.000	0.000	0.000	0.000	0.000	0.000	0.025	0.019	0.026	0.025	3.286	0.019	0.213	316	2384	100	170	6780	6950	202	10421	10623	Error	Error	-5.318	170	6780	202	10421	256154	4084358	0.614	18.042	0	0	0
1	1	10	"A56"	"A56"	13005	29270	100	600	643	293	45	401	401	454	1324	291	0	0	0	11712	13169	9363	71	1851	1851	1941	990	51	77	72	0	0.000	0.000	0.000	0.000	0.000	0.000	0.000	0.000	0.000	0.000	0.000	0.000	0.000	0.000	0.020	0.021	0.026	0.033	4.657	0.021	0.350	316	2384	100	199	9861	10060	242	11318	11560	Error	Error	-5.631	199	9861	242	11318	203341	4161352	0.143	11.341	0	0	0
1	2	10	"A56"	"A56"	13305	29270	100	649	702	313	44	412	412	441	219	49	51	28	0	13841	14742	9277	62	1922	1922	1999	880	44	87	82	0	0.000	0.000	0.000	0.000	0.000	0.000	0.000	0.000	0.000	0.000	0.000	0.000	0.000	0.000	0.020	0.023	0.024	0.026	3.310	0.022	0.314	316	2384	100	237	11919	12156	290	12820	13110	Error	Error	-5.652	237	11919	290	12820	221743	4658462	1.192	14.481	0	0	0
1	3	10	"A56"	"A56"	13605	29270	100	664	696	299	42	423	423	502	1198	238	0	0	0	14288	14421	8643	59	1935	1935	2058	1398	67	81	79	0	0.000	0.000	0.000	0.000	0.000	0.000	0.000	0.000	0.000	0.000	0.000	0.000	0.000	0.000	0.020	0.022	0.025	0.026	3.634	0.022	0.293	316	2384	100	241	12353	12594	273	12486	12759	Error	Error	-5.680	241	12353	273	12486	220004	4556974	0.162	8.843	0	0	0
1	4	10	"A57"	"A57"	13905	29270	100	659	708	330	46	417	417	442	195	44	54	33	0	12714	15028	11523	76	1913	1913	2010	1023	50	78	73	0	0.000	0.000	0.000	0.000	0.000	0.000	0.000	0.000	0.000	0.000	0.000	0.000	0.000	0.000	0.022	0.022	0.026	0.034	3.907	0.019	0.355	316	2384	100	242	10801	11043	291	13115	13406	Error	Error	-5.480	242	10801	291	13115	223845	4748974	1.364	12.725	0	0	0
1	5	10	"A57"	"A57"	14205	29270	100	664	708	328	46	407	407	431	204	47	55	36	0	14692	16401	11541	70	1919	1919	2008	1301	64	82	79	0	0.000	0.000	0.000	0.000	0.000	0.000	0.000	0.000	0.000	0.000	0.000	0.000	0.000	0.000	0.020	0.021	0.023	0.026	3.457	0.019	0.395	316	2384	100	257	12773	13030	301	14482	14783	Error	Error	-5.635	257	12773	301	14482	223778	5182797	1.358	11.063	0	0	0
1	6	10	"A57"	"A57"	14505	29270	100	671	727	348	47	453	453	498	325	65	37	13	0	12977	15087	10809	71	2048	2048	2122	676	31	87	82	0	0.000	0.000	0.000	0.000	0.000	0.000	0.000	0.000	0.000	0.000	0.000	0.000	0.000	0.000	0.020	0.021	0.025	0.029	3.976	0.020	0.343	316	2384	100	218	10929	11147	274	13039	13313	Error	Error	-5.648	218	10929	274	13039	229842	4767647	0.705	19.179	0	0	0
1	7	10	"A58"	"A58"	14805	29270	100	694	763	354	46	497	497	578	1190	205	1	0	0	10524	12939	9274	71	2141	2141	2318	1927	83	74	65	0	0.000	0.000	0.000	0.000	0.000	0.000	0.000	0.000	0.000	0.000	0.000	0.000	0.000	0.000	0.023	0.025	0.029	0.036	3.371	0.024	0.287	316	2384	100	197	8383	8580	266	10798	11064	Error	Error	-5.411	197	8383	266	10798	241114	4088765	0.155	5.512	0	0	0
1	8	10	"A58"	"A58"	15105	29270	100	646	762	390	51	509	509	574	777	135	10	0	0	9723	13796	9975	72	2163	2163	2256	899	39	90	85	0	0.000	0.000	0.000	0.000	0.000	0.000	0.000	0.000	0.000	0.000	0.000	0.000	0.000	0.000	0.018	0.022	0.026	0.026	3.532	0.024	0.307	316	2384	100	137	7560	7697	253	11633	11886	Error	Error	-5.786	137	7560	253	11633	240674	4359532	0.242	12.836	0	0	0
1	9	10	"A58"	"A58"	15405	29265	100	705	754	348	46	499	499	530	331	62	33	11	0	8626	12516	9799	78	2129	2129	2211	878	39	83	78	0	0.000	0.000	0.000	0.000	0.000	0.000	0.000	0.000	0.000	0.000	0.000	0.000	0.000	0.000	0.032	0.025	0.032	0.037	3.248	0.023	0.315	316	2384	100	206	6497	6703	255	10387	10642	Error	Error	-4.979	206	6497	255	10387	238134	3955190	0.677	11.737	0	0	0
1	10	10	"A59"	"A59"	15705	29265	100	743	759	288	37	477	477	510	262	51	50	18	0	17909	14746	8993	60	2130	2130	2289	1560	68	72	68	0	0.000	0.000	0.000	0.000	0.000	0.000	0.000	0.000	0.000	0.000	0.000	0.000	0.000	0.000	0.017	0.022	0.023	0.028	4.220	0.019	0.176	316	2384	100	266	15779	16045	282	12616	12898	Error	Error	-5.890	266	15779	282	12616	239966	4659681	0.950	7.985	0	0	0
1	11	10	"A59"	"A59"	16005	29265	100	712	743	299	40	481	481	511	243	47	46	23	0	16513	16262	9627	59	2112	2112	2169	746	34	88	84	0	0.000	0.000	0.000	0.000	0.000	0.000	0.000	0.000	0.000	0.000	0.000	0.000	0.000	0.000	0.016	0.019	0.023	0.022	3.624	0.018	0.212	316	2384	100	231	14401	14632	262	14150	14412	Error	Error	-5.962	231	14401	262	14150	234790	5138720	0.955	18.891	0	0	0
1	12	10	"A59"	"A59"	16305	29265	100	746	802	461	57	482	482	529	927	175	4	0	0	18948	17364	9653	55	2144	2144	2210	933	42	89	84	0	0.000	0.000	0.000	0.000	0.000	0.000	0.000	0.000	0.000	0.000	0.000	0.000	0.000	0.000	0.016	0.021	0.021	0.024	3.395	0.022	0.199	316	2384	100	264	16804	17068	320	15220	15540	Error	Error	-5.992	264	16804	320	15220	253490	5487024	0.294	16.242	0	0	0
1	13	10	"A60"	"A60"	16605	29265	100	577	634	296	46	486	486	508	211	41	33	13	0	5826	8587	7885	91	2103	2103	2148	467	21	78	70	0	0.000	0.000	0.000	0.000	0.000	0.000	0.000	0.000	0.000	0.000	0.000	0.000	0.000	0.000	0.024	0.023	0.041	0.054	5.864	0.022	0.152	316	2384	100	91	3723	3814	148	6484	6632	Error	Error	-5.354	91	3723	148	6484	200296	2713642	0.597	13.788	0	0	0
1	14	10	"A60"	"A60"	16905	29265	100	601	656	302	46	531	531	549	218	39	30	12	0	5312	8719	8209	94	2221	2221	2246	382	17	88	81	0	0.000	0.000	0.000	0.000	0.000	0.000	0.000	0.000	0.000	0.000	0.000	0.000	0.000	0.000	0.023	0.019	0.035	0.042	4.102	0.022	0.224	316	2384	100	70	3091	3161	125	6498	6623	Error	Error	-5.465	70	3091	125	6498	207361	2755172	0.491	16.945	0	0	0
1	15	10	"A60"	"A60"	17205	29265	100	642	719	305	42	555	555	578	225	38	35	15	0	5078	8188	7649	93	2307	2307	2331	389	16	88	80	0	0.000	0.000	0.000	0.000	0.000	0.000	0.000	0.000	0.000	0.000	0.000	0.000	0.000	0.000	0.031	0.028	0.050	0.057	4.962	0.025	0.217	316	2384	100	87	2771	2858	164	5881	6045	Error	Error	-4.993	87	2771	164	5881	227251	2587380	0.627	15.057	0	0	0
1	16	10	"A61"	"A61"	17505	29265	100	835	869	378	43	550	550	585	270	46	52	26	0	16601	17365	12106	69	2368	2368	2460	1218	49	77	72	0	0.000	0.000	0.000	0.000	0.000	0.000	0.000	0.000	0.000	0.000	0.000	0.000	0.000	0.000	0.020	0.021	0.025	0.029	4.111	0.021	0.414	316	2384	100	285	14233	14518	319	14997	15316	Error	Error	-5.642	285	14233	319	14997	274677	5487477	1.052	12.237	0	0	0
1	17	10	"A61"	"A61"	17805	29260	100	788	838	349	41	574	574	606	295	48	41	18	0	10659	15516	11940	76	2415	2415	2569	1663	64	82	74	0	0.000	0.000	0.000	0.000	0.000	0.000	0.000	0.000	0.000	0.000	0.000	0.000	0.000	0.000	0.026	0.020	0.026	0.030	3.536	0.019	0.351	316	2384	100	214	8244	8458	264	13101	13365	Error	Error	-5.268	214	8244	264	13101	264883	4903061	0.786	7.785	0	0	0
1	18	10	"A61"	"A61"	18105	29260	100	827	884	381	43	599	599	617	242	39	48	25	0	11221	15571	11213	72	2495	2495	2583	1052	40	87	82	0	0.000	0.000	0.000	0.000	0.000	0.000	0.000	0.000	0.000	0.000	0.000	0.000	0.000	0.000	0.026	0.022	0.028	0.032	3.700	0.023	0.385	316	2384	100	228	8726	8954	285	13076	13361	Error	Error	-5.258	228	8726	285	13076	279244	4920321	1.103	12.346	0	0	0
1	1	11	"A62"	"A62"	13010	29570	100	627	703	346	49	430	430	454	229	50	46	30	0	7474	12674	11104	87	1893	1893	1975	982	49	73	69	0	0.000	0.000	0.000	0.000	0.000	0.000	0.000	0.000	0.000	0.000	0.000	0.000	0.000	0.000	0.035	0.025	0.034	0.046	4.386	0.024	0.324	316	2384	100	197	5581	5778	273	10781	11054	Error	Error	-4.824	197	5581	273	10781	222104	4005027	1.087	10.895	0	0	0
1	2	11	"A62"	"A62"	13310	29570	100	689	747	354	47	432	432	455	256	56	50	26	0	10419	14987	11532	76	1947	1947	2012	1027	51	87	83	0	0.000	0.000	0.000	0.000	0.000	0.000	0.000	0.000	0.000	0.000	0.000	0.000	0.000	0.000	0.030	0.024	0.029	0.031	3.324	0.022	0.441	316	2384	100	257	8472	8729	315	13040	13355	Error	Error	-5.043	257	8472	315	13040	235999	4735910	1.141	12.634	0	0	0
1	3	11	"A62"	"A62"	13610	29570	100	695	770	434	56	431	431	593	2444	412	0	0	0	11174	15060	11246	74	1936	1936	2188	2895	132	79	61	0	0.000	0.000	0.000	0.000	0.000	0.000	0.000	0.000	0.000	0.000	0.000	0.000	0.000	0.000	0.029	0.026	0.028	0.032	3.718	0.025	0.357	316	2384	100	264	9238	9502	339	13124	13463	Error	Error	-5.129	264	9238	339	13124	243270	4759014	0.072	4.446	0	0	0
1	4	11	"A63"	"A63"	13910	29570	100	770	824	413	50	422	422	454	231	50	61	37	0	20340	20795	13983	67	1934	1934	2016	1036	51	83	74	0	0.000	0.000	0.000	0.000	0.000	0.000	0.000	0.000	0.000	0.000	0.000	0.000	0.000	0.000	0.019	0.021	0.023	0.027	4.064	0.020	0.471	316	2384	100	348	18406	18754	402	18861	19263	Error	Error	-5.725	348	18406	402	18861	260335	6571067	1.602	18.126	0	0	0
1	5	11	"A63"	"A63"	14210	29570	100	780	823	359	43	427	427	473	512	108	34	5	0	19886	21433	13278	61	1922	1922	2021	1111	54	87	84	0	0.000	0.000	0.000	0.000	0.000	0.000	0.000	0.000	0.000	0.000	0.000	0.000	0.000	0.000	0.020	0.020	0.022	0.023	3.173	0.019	0.190	316	2384	100	353	17964	18317	396	19511	19907	Error	Error	-5.669	353	17964	396	19511	260092	6772726	0.684	17.473	0	0	0
1	6	11	"A63"	"A63"	14510	29570	100	769	795	336	42	438	438	479	405	84	42	8	0	20299	19958	12105	60	1960	1960	2036	1086	53	88	84	0	0.000	0.000	0.000	0.000	0.000	0.000	0.000	0.000	0.000	0.000	0.000	0.000	0.000	0.000	0.018	0.020	0.021	0.022	2.564	0.019	0.345	316	2384	100	331	18339	18670	357	17998	18355	Error	Error	-5.792	331	18339	357	17998	251167	6306602	0.780	16.503	0	0	0
1	7	11	"A64"	"A64"	14810	29570	100	770	780	332	42	481	481	528	391	74	38	7	0	17324	16846	10374	61	2057	2057	2140	788	36	88	80	0	0.000	0.000	0.000	0.000	0.000	0.000	0.000	0.000	0.000	0.000	0.000	0.000	0.000	0.000	0.019	0.020	0.022	0.025	3.205	0.021	0.172	316	2384	100	289	15267	15556	299	14789	15088	Error	Error	-5.723	289	15267	299	14789	246626	5323193	0.645	18.662	0	0	0
1	8	11	"A64"	"A64"	15110	29570	100	808	853	346	40	503	503	586	1154	196	2	0	0	15327	17062	9786	57	2143	2143	2308	2033	88	90	87	0	0.000	0.000	0.000	0.000	0.000	0.000	0.000	0.000	0.000	0.000	0.000	0.000	0.000	0.000	0.023	0.023	0.027	0.024	3.032	0.024	0.250	316	2384	100	305	13184	13489	350	14919	15269	Error	Error	-5.434	305	13184	350	14919	269565	5391579	0.231	7.257	0	0	0
1	9	11	"A64"	"A64"	15410	29565	100	710	747	329	44	473	473	509	313	61	40	15	0	15733	16687	9780	58	2053	2053	2113	741	35	94	89	0	0.000	0.000	0.000	0.000	0.000	0.000	0.000	0.000	0.000	0.000	0.000	0.000	0.000	0.000	0.017	0.019	0.021	0.019	2.962	0.019	0.318	316	2384	100	237	13680	13917	274	14634	14908	Error	Error	-5.851	237	13680	274	14634	236192	5273174	0.760	19.668	0	0	0
1	10	11	"A65"	"A65"	15710	29565	100	985	958	409	42	488	488	512	247	48	69	50	0	31186	25719	13461	52	2074	2074	2126	561	26	94	91	0	0.000	0.000	0.000	0.000	0.000	0.000	0.000	0.000	0.000	0.000	0.000	0.000	0.000	0.000	0.017	0.020	0.021	0.021	2.628	0.020	0.427	316	2384	100	497	29112	29609	470	23645	24115	Error	Error	-5.872	497	29112	470	23645	302879	8127329	1.806	42.055	0	0	0
1	11	11	"A65"	"A65"	16010	29565	100	981	992	414	41	472	472	512	511	99	49	10	0	30330	25782	12522	48	2060	2060	2129	1273	59	93	89	0	0.000	0.000	0.000	0.000	0.000	0.000	0.000	0.000	0.000	0.000	0.000	0.000	0.000	0.000	0.018	0.022	0.022	0.022	2.164	0.021	0.489	316	2384	100	509	28270	28779	520	23722	24242	Error	Error	-5.795	509	28270	520	23722	313425	8147196	0.939	18.581	0	0	0
1	12	11	"A65"	"A65"	16310	29565	100	825	865	365	42	475	475	508	268	52	60	31	0	19768	19865	10900	54	2081	2081	2102	368	17	99	95	0	0.000	0.000	0.000	0.000	0.000	0.000	0.000	0.000	0.000	0.000	0.000	0.000	0.000	0.000	0.020	0.022	0.022	0.022	2.312	0.021	0.313	316	2384	100	350	17687	18037	390	17784	18174	Error	Error	-5.659	350	17687	390	17784	273321	6277267	1.332	48.269	0	0	0
1	13	11	"A66"	"A66"	16605	29565	100	825	879	407	46	487	487	511	205	40	62	43	0	20997	19915	13542	67	2128	2128	2241	1474	65	78	73	0	0.000	0.000	0.000	0.000	0.000	0.000	0.000	0.000	0.000	0.000	0.000	0.000	0.000	0.000	0.018	0.022	0.026	0.029	4.075	0.021	0.445	316	2384	100	338	18869	19207	392	17787	18179	Error	Error	-5.803	338	18869	392	17787	277609	6293134	1.795	11.991	0	0	0
1	14	11	"A66"	"A66"	16905	29565	100	884	891	384	43	501	501	622	2268	364	0	0	0	16622	19625	12539	63	2134	2134	2284	2427	106	87	81	0	0.000	0.000	0.000	0.000	0.000	0.000	0.000	0.000	0.000	0.000	0.000	0.000	0.000	0.000	0.026	0.022	0.025	0.025	2.769	0.022	0.475	316	2384	100	383	14488	14871	390	17491	17881	Error	Error	-5.241	383	14488	390	17491	281485	6201529	0.119	7.145	0	0	0
1	15	11	"A66"	"A66"	17205	29565	100	839	898	378	42	509	509	533	214	40	62	39	0	16944	20161	13255	65	2213	2213	2234	389	17	97	91	0	0.000	0.000	0.000	0.000	0.000	0.000	0.000	0.000	0.000	0.000	0.000	0.000	0.000	0.000	0.022	0.022	0.023	0.023	3.037	0.020	0.457	316	2384	100	330	14731	15061	389	17948	18337	Error	Error	-5.480	330	14731	389	17948	283796	6370749	1.706	46.085	0	0	0
1	16	11	"A67"	"A67"	17505	29565	100	870	966	430	44	557	557	585	277	47	53	33	0	15824	19229	14717	76	2334	2334	2439	1212	49	76	71	0	0.000	0.000	0.000	0.000	0.000	0.000	0.000	0.000	0.000	0.000	0.000	0.000	0.000	0.000	0.023	0.024	0.027	0.036	3.954	0.023	0.513	316	2384	100	313	13490	13803	409	16895	17304	Error	Error	-5.430	313	13490	409	16895	305373	6076275	1.375	13.853	0	0	0
1	17	11	"A67"	"A67"	17805	29560	100	864	945	420	44	573	573	596	235	39	55	35	0	15213	19467	13351	68	2349	2349	2394	423	17	97	94	0	0.000	0.000	0.000	0.000	0.000	0.000	0.000	0.000	0.000	0.000	0.000	0.000	0.000	0.000	0.023	0.022	0.025	0.024	2.866	0.021	0.369	316	2384	100	291	12864	13155	372	17118	17490	Error	Error	-5.466	291	12864	372	17118	298761	6151454	1.485	40.362	0	0	0
1	18	11	"A67"	"A67"	18105	29560	100	858	930	483	51	580	580	612	422	68	37	10	0	12253	16451	11130	67	2420	2420	2441	421	17	97	93	0	0.000	0.000	0.000	0.000	0.000	0.000	0.000	0.000	0.000	0.000	0.000	0.000	0.000	0.000	0.028	0.025	0.027	0.028	2.961	0.024	0.335	316	2384	100	278	9833	10111	350	14031	14381	Error	Error	-5.144	278	9833	350	14031	294021	5198450	0.754	33.278	0	0	0
1	1	12	"A68"	"A68"	13015	29870	100	644	688	299	43	466	466	689	1819	264	0	0	0	10782	12554	9765	77	1984	1984	2547	3349	131	68	58	0	0.000	0.000	0.000	0.000	0.000	0.000	0.000	0.000	0.000	0.000	0.000	0.000	0.000	0.000	0.020	0.021	0.026	0.032	4.805	0.020	0.185	316	2384	100	178	8798	8976	222	10570	10792	Error	Error	-5.627	178	8798	222	10570	217439	3967159	-0.001	2.988	0	0	0
1	2	12	"A68"	"A68"	13315	29870	100	888	1141	861	75	505	505	778	1389	178	13	3	0	10340	12368	8365	67	2104	2104	2719	2569	94	84	65	0	0.000	0.000	0.000	0.000	0.000	0.000	0.000	0.000	0.000	0.000	0.000	0.000	0.000	0.000	0.047	0.062	0.046	0.058	5.073	0.045	0.109	316	2384	100	383	8236	8619	636	10264	10900	Error	Error	-4.427	383	8236	636	10264	360596	3908427	0.261	3.756	0	0	0
1	3	12	"A68"	"A68"	13615	29870	100	642	688	443	64	424	424	448	228	50	48	25	0	9417	12566	9936	79	1890	1890	1937	479	24	92	85	0	0.000	0.000	0.000	0.000	0.000	0.000	0.000	0.000	0.000	0.000	0.000	0.000	0.000	0.000	0.029	0.025	0.031	0.035	4.035	0.022	0.270	316	2384	100	218	7527	7745	264	10676	10940	Error	Error	-5.110	218	7527	264	10676	217316	3970791	1.053	22.190	0	0	0
1	4	12	"A69"	"A69"	13910	29870	100	715	783	410	52	415	415	439	231	52	59	36	0	17453	19158	14639	76	1870	1870	2050	2037	99	70	68	0	0.000	0.000	0.000	0.000	0.000	0.000	0.000	0.000	0.000	0.000	0.000	0.000	0.000	0.000	0.019	0.021	0.023	0.030	4.000	0.019	0.412	316	2384	100	300	15583	15883	368	17288	17656	Error	Error	-5.699	300	15583	368	17288	247459	6053849	1.489	8.399	0	0	0
1	5	12	"A69"	"A69"	14210	29870	100	787	832	377	45	429	429	466	356	76	50	22	0	19470	20345	13060	64	1893	1893	1962	860	43	88	84	0	0.000	0.000	0.000	0.000	0.000	0.000	0.000	0.000	0.000	0.000	0.000	0.000	0.000	0.000	0.020	0.022	0.024	0.026	3.298	0.021	0.494	316	2384	100	358	17577	17935	403	18452	18855	Error	Error	-5.618	358	17577	403	18452	262974	6429100	1.028	21.376	0	0	0
1	6	12	"A69"	"A69"	14510	29870	100	813	852	428	50	429	429	489	628	128	31	3	0	20359	24190	16363	67	1915	1915	2022	932	46	89	87	0	0.000	0.000	0.000	0.000	0.000	0.000	0.000	0.000	0.000	0.000	0.000	0.000	0.000	0.000	0.021	0.019	0.021	0.021	3.096	0.019	0.477	316	2384	100	384	18444	18828	423	22275	22698	Error	Error	-5.586	384	18444	423	22275	269298	7643993	0.578	23.785	0	0	0
1	7	12	"A70"	"A70"	14810	29870	100	762	788	340	43	466	466	497	297	59	50	19	0	10760	15373	12386	80	2007	2007	2111	1090	51	77	73	0	0.000	0.000	0.000	0.000	0.000	0.000	0.000	0.000	0.000	0.000	0.000	0.000	0.000	0.000	0.034	0.024	0.028	0.039	4.110	0.020	0.280	316	2384	100	296	8753	9049	322	13366	13688	Error	Error	-4.886	296	8753	322	13366	249064	4857802	0.980	12.167	0	0	0
1	8	12	"A70"	"A70"	15110	29865	100	648	697	312	44	444	444	482	323	67	31	10	0	8480	13559	11952	88	1960	1960	2111	1562	73	79	69	0	0.000	0.000	0.000	0.000	0.000	0.000	0.000	0.000	0.000	0.000	0.000	0.000	0.000	0.000	0.031	0.022	0.027	0.032	3.802	0.020	0.431	316	2384	100	204	6520	6724	253	11599	11852	Error	Error	-4.998	204	6520	253	11599	220132	4284741	0.666	7.329	0	0	0
1	9	12	"A70"	"A70"	15410	29865	100	737	789	370	46	466	466	499	258	51	50	26	0	9963	15668	13086	83	2040	2040	2204	1854	84	78	71	0	0.000	0.000	0.000	0.000	0.000	0.000	0.000	0.000	0.000	0.000	0.000	0.000	0.000	0.000	0.034	0.024	0.030	0.038	3.979	0.020	0.352	316	2384	100	271	7923	8194	323	13628	13951	Error	Error	-4.870	271	7923	323	13628	249384	4951160	1.124	7.262	0	0	0
1	10	12	"A71"	"A71"	15710	29865	100	835	882	421	47	473	473	511	337	65	51	27	0	26607	21818	14858	68	2052	2052	2216	1811	81	77	71	0	0.000	0.000	0.000	0.000	0.000	0.000	0.000	0.000	0.000	0.000	0.000	0.000	0.000	0.000	0.015	0.021	0.022	0.027	3.636	0.020	0.288	316	2384	100	362	24555	24917	409	19766	20175	Error	Error	-6.084	362	24555	409	19766	278636	6894425	1.101	10.824	0	0	0
1	11	12	"A71"	"A71"	16010	29865	100	793	853	391	45	459	459	485	244	50	58	37	0	11991	18328	13891	75	2062	2062	2116	780	36	86	82	0	0.000	0.000	0.000	0.000	0.000	0.000	0.000	0.000	0.000	0.000	0.000	0.000	0.000	0.000	0.034	0.024	0.027	0.030	3.295	0.022	0.517	316	2384	100	334	9929	10263	394	16266	16660	Error	Error	-4.894	334	9929	394	16266	269477	5791749	1.508	20.785	0	0	0
1	12	12	"A71"	"A71"	16310	29865	100	791	844	402	47	464	464	487	206	42	61	40	0	16448	20554	14085	68	2027	2027	2092	737	35	91	87	0	0.000	0.000	0.000	0.000	0.000	0.000	0.000	0.000	0.000	0.000	0.000	0.000	0.000	0.000	0.023	0.021	0.023	0.025	2.759	0.020	0.509	316	2384	100	327	14421	14748	380	18527	18907	Error	Error	-5.463	327	14421	380	18527	266648	6495091	1.733	25.050	0	0	0
1	13	12	"A72"	"A72"	16610	29865	100	710	741	328	44	478	478	505	247	48	48	22	0	14787	13748	9133	66	2054	2054	2114	563	26	82	74	0	0.000	0.000	0.000	0.000	0.000	0.000	0.000	0.000	0.000	0.000	0.000	0.000	0.000	0.000	0.018	0.022	0.029	0.034	4.124	0.023	0.352	316	2384	100	232	12733	12965	263	11694	11957	Error	Error	-5.778	232	12733	263	11694	234266	4344306	0.955	20.664	0	0	0
1	14	12	"A72"	"A72"	16910	29865	100	716	794	329	41	487	487	540	634	117	16	0	0	14698	15259	8447	55	2104	2104	2160	1259	58	87	82	0	0.000	0.000	0.000	0.000	0.000	0.000	0.000	0.000	0.000	0.000	0.000	0.000	0.000	0.000	0.018	0.023	0.026	0.028	3.735	0.022	0.212	316	2384	100	229	12594	12823	307	13155	13462	Error	Error	-5.781	229	12594	307	13155	250903	4821760	0.401	10.404	0	0	0
1	15	12	"A72"	"A72"	17210	29865	100	767	808	328	40	490	490	514	234	45	55	30	0	14957	16175	10039	62	2147	2147	2175	399	18	95	91	0	0.000	0.000	0.000	0.000	0.000	0.000	0.000	0.000	0.000	0.000	0.000	0.000	0.000	0.000	0.022	0.023	0.025	0.025	3.334	0.020	0.276	316	2384	100	277	12810	13087	318	14028	14346	Error	Error	-5.531	277	12810	318	14028	255222	5111347	1.256	35.088	0	0	0
1	16	12	"A73"	"A73"	17510	29865	100	588	621	279	44	512	512	537	244	45	24	6	0	3915	4905	3646	74	2219	2219	2255	529	23	72	64	0	0.000	0.000	0.000	0.000	0.000	0.000	0.000	0.000	0.000	0.000	0.000	0.000	0.000	0.000	0.045	0.041	0.081	0.093	4.658	0.033	0.105	316	2384	100	76	1696	1772	109	2686	2795	Error	Error	-4.480	76	1696	109	2686	196139	1549995	0.344	5.009	0	0	0
1	17	12	"A73"	"A73"	17810	29860	100	632	649	242	37	534	534	567	259	45	27	5	0	4230	5145	3313	64	2299	2299	2326	377	16	86	78	0	0.000	0.000	0.000	0.000	0.000	0.000	0.000	0.000	0.000	0.000	0.000	0.000	0.000	0.000	0.051	0.040	0.099	0.092	3.658	0.028	0.046	316	2384	100	98	1931	2029	115	2846	2961	Error	Error	-4.300	98	1931	115	2846	205234	1625685	0.317	7.477	0	0	0
1	18	12	"A73"	"A73"	18110	29860	100	629	652	257	39	569	569	596	317	53	14	2	0	4152	4993	3304	66	2425	2425	2447	604	24	80	64	0	0.000	0.000	0.000	0.000	0.000	0.000	0.000	0.000	0.000	0.000	0.000	0.000	0.000	0.000	0.035	0.032	0.095	0.091	4.903	0.029	0.064	316	2384	100	60	1727	1787	83	2568	2651	Error	Error	-4.847	60	1727	83	2568	205947	1577889	0.177	4.215	0	0	0
1	1	13	"A74"	"A74"	13015	30170	100	658	702	301	42	427	427	496	987	198	1	0	0	13463	15380	10023	65	1902	1902	2033	2000	98	84	79	0	0.000	0.000	0.000	0.000	0.000	0.000	0.000	0.000	0.000	0.000	0.000	0.000	0.000	0.000	0.020	0.020	0.024	0.023	2.829	0.019	0.365	316	2384	100	231	11561	11792	275	13478	13753	Error	Error	-5.645	231	11561	275	13478	221869	4859933	0.209	6.674	0	0	0
1	2	13	"A74"	"A74"	13315	30170	100	690	727	323	44	404	404	429	221	51	57	31	0	11891	15360	10672	69	1845	1845	1879	429	22	97	93	0	0.000	0.000	0.000	0.000	0.000	0.000	0.000	0.000	0.000	0.000	0.000	0.000	0.000	0.000	0.028	0.024	0.025	0.028	2.999	0.022	0.413	316	2384	100	286	10046	10332	323	13515	13838	Error	Error	-5.134	286	10046	323	13515	229594	4853805	1.348	31.424	0	0	0
1	3	13	"A74"	"A74"	13615	30170	100	632	670	278	41	406	406	436	263	60	43	17	0	11703	14177	9612	67	1864	1864	1954	1093	55	88	81	0	0.000	0.000	0.000	0.000	0.000	0.000	0.000	0.000	0.000	0.000	0.000	0.000	0.000	0.000	0.023	0.021	0.024	0.027	3.106	0.020	0.381	316	2384	100	226	9839	10065	264	12313	12577	Error	Error	-5.444	226	9839	264	12313	211828	4480070	0.890	11.183	0	0	0
1	4	13	"A75"	"A75"	13915	30170	100	633	656	265	40	395	395	422	198	46	56	28	0	14896	14742	8837	59	1797	1797	1824	389	21	92	87	0	0.000	0.000	0.000	0.000	0.000	0.000	0.000	0.000	0.000	0.000	0.000	0.000	0.000	0.000	0.018	0.020	0.021	0.023	3.461	0.019	0.309	316	2384	100	238	13099	13337	261	12945	13206	Error	Error	-5.782	238	13099	261	12945	207323	4658585	1.182	33.208	0	0	0
1	5	13	"A75"	"A75"	14215	30170	100	687	718	303	42	398	398	442	405	91	34	7	0	14735	15767	8219	52	1836	1836	1893	703	37	97	92	0	0.000	0.000	0.000	0.000	0.000	0.000	0.000	0.000	0.000	0.000	0.000	0.000	0.000	0.000	0.022	0.023	0.025	0.023	2.851	0.022	0.265	316	2384	100	289	12899	13188	320	13931	14251	Error	Error	-5.480	289	12899	320	13931	227042	4982438	0.681	19.735	0	0	0
1	6	13	"A75"	"A75"	14515	30170	100	689	710	263	37	424	424	453	254	56	52	18	0	13065	13942	6977	50	1903	1903	1953	653	33	98	93	0	0.000	0.000	0.000	0.000	0.000	0.000	0.000	0.000	0.000	0.000	0.000	0.000	0.000	0.000	0.024	0.024	0.027	0.026	2.454	0.021	0.322	316	2384	100	265	11162	11427	286	12039	12325	Error	Error	-5.396	265	11162	286	12039	224275	4405640	1.012	18.360	0	0	0
1	7	13	"A76"	"A76"	14815	30170	100	744	777	327	42	432	432	508	1184	233	0	0	0	15340	15417	9946	64	1920	1920	2087	2028	97	78	71	0	0.000	0.000	0.000	0.000	0.000	0.000	0.000	0.000	0.000	0.000	0.000	0.000	0.000	0.000	0.023	0.026	0.029	0.033	3.219	0.023	0.402	316	2384	100	312	13420	13732	345	13497	13842	Error	Error	-5.427	312	13420	345	13497	245489	4871787	0.227	6.573	0	0	0
1	8	13	"A76"	"A76"	15115	30165	100	563	605	371	61	426	426	468	489	104	12	0	0	9969	10211	5592	54	1875	1875	1932	952	49	91	84	0	0.000	0.000	0.000	0.000	0.000	0.000	0.000	0.000	0.000	0.000	0.000	0.000	0.000	0.000	0.017	0.021	0.027	0.025	3.801	0.022	0.115	316	2384	100	137	8094	8231	179	8336	8515	Error	Error	-5.885	137	8094	179	8336	191144	3226697	0.280	8.696	0	0	0
1	9	13	"A76"	"A76"	15415	30165	100	731	775	291	37	459	459	500	291	58	48	18	0	18068	18031	9567	53	2037	2037	2092	624	29	96	92	0	0.000	0.000	0.000	0.000	0.000	0.000	0.000	0.000	0.000	0.000	0.000	0.000	0.000	0.000	0.017	0.020	0.022	0.020	3.123	0.019	0.356	316	2384	100	272	16031	16303	316	15994	16310	Error	Error	-5.881	272	16031	316	15994	244975	5697679	0.945	25.543	0	0	0
1	10	13	"A77"	"A77"	15715	30165	100	1258	1184	566	47	457	457	489	245	50	73	66	0	14177	13444	8049	59	1998	1998	2059	678	32	86	76	0	0.000	0.000	0.000	0.000	0.000	0.000	0.000	0.000	0.000	0.000	0.000	0.000	0.000	0.000	0.066	0.064	0.068	0.070	2.297	0.059	0.638	316	2384	100	801	12179	12980	727	11446	12173	Error	Error	-3.926	801	12179	727	11446	374172	4248211	2.837	16.792	0	0	0
1	11	13	"A77"	"A77"	16015	30165	100	1080	1196	610	51	456	456	479	198	41	78	63	0	14570	15764	8564	54	2020	2020	2049	397	19	97	94	0	0.000	0.000	0.000	0.000	0.000	0.000	0.000	0.000	0.000	0.000	0.000	0.000	0.000	0.000	0.050	0.054	0.052	0.049	2.396	0.054	0.705	316	2384	100	624	12550	13174	740	13744	14484	Error	Error	-4.330	624	12550	740	13744	378071	4981558	3.621	34.547	0	0	0
1	12	13	"A77"	"A77"	16315	30165	100	1102	1240	791	63	464	464	493	278	56	71	54	0	14003	15275	8458	55	2048	2048	2085	776	37	96	91	0	0.000	0.000	0.000	0.000	0.000	0.000	0.000	0.000	0.000	0.000	0.000	0.000	0.000	0.000	0.053	0.059	0.059	0.055	2.071	0.060	0.496	316	2384	100	638	11955	12593	776	13227	14003	Error	Error	-4.228	638	11955	776	13227	391723	4826973	2.687	16.997	0	0	0
1	13	13	"A78"	"A78"	16615	30165	100	726	764	349	45	451	451	473	195	41	61	37	0	16419	14191	9003	63	2038	2038	2119	913	43	78	72	0	0.000	0.000	0.000	0.000	0.000	0.000	0.000	0.000	0.000	0.000	0.000	0.000	0.000	0.000	0.019	0.026	0.029	0.035	3.929	0.025	0.404	316	2384	100	275	14381	14656	313	12153	12466	Error	Error	-5.709	275	14381	313	12153	241277	4484293	1.492	13.222	0	0	0
1	14	13	"A78"	"A78"	16915	30165	100	715	776	340	43	463	463	485	200	41	58	33	0	15290	15196	6577	43	2074	2074	2111	399	18	96	94	0	0.000	0.000	0.000	0.000	0.000	0.000	0.000	0.000	0.000	0.000	0.000	0.000	0.000	0.000	0.019	0.024	0.025	0.024	2.596	0.024	0.338	316	2384	100	252	13216	13468	313	13122	13435	Error	Error	-5.713	252	13216	313	13122	245307	4801825	1.455	32.794	0	0	0
1	15	13	"A78"	"A78"	17215	30165	100	807	849	354	41	483	483	507	221	43	60	39	0	15992	16502	8527	51	2148	2148	2173	400	18	98	94	0	0.000	0.000	0.000	0.000	0.000	0.000	0.000	0.000	0.000	0.000	0.000	0.000	0.000	0.000	0.023	0.025	0.027	0.026	2.723	0.025	0.416	316	2384	100	324	13844	14168	366	14354	14720	Error	Error	-5.417	324	13844	366	14354	268417	5214659	1.548	35.823	0	0	0
1	16	13	"A79"	"A79"	17515	30165	100	795	836	376	44	485	485	519	270	52	53	29	0	13500	15816	12094	76	2197	2197	2272	882	38	78	72	0	0.000	0.000	0.000	0.000	0.000	0.000	0.000	0.000	0.000	0.000	0.000	0.000	0.000	0.000	0.027	0.026	0.031	0.041	4.147	0.023	0.343	316	2384	100	310	11303	11613	351	13619	13970	Error	Error	-5.188	310	11303	351	13619	264241	4997889	1.174	15.356	0	0	0
1	17	13	"A79"	"A79"	17815	30160	100	775	829	352	42	521	521	539	204	37	55	35	0	13022	15563	9313	59	2256	2256	2296	537	23	96	93	0	0.000	0.000	0.000	0.000	0.000	0.000	0.000	0.000	0.000	0.000	0.000	0.000	0.000	0.000	0.024	0.023	0.025	0.025	2.830	0.023	0.367	316	2384	100	254	10766	11020	308	13307	13615	Error	Error	-5.406	254	10766	308	13307	262109	4917979	1.422	24.706	0	0	0
1	18	13	"A79"	"A79"	18115	30160	100	789	865	364	42	528	528	550	238	43	52	32	0	12760	15816	9547	60	2344	2344	2368	432	18	98	94	0	0.000	0.000	0.000	0.000	0.000	0.000	0.000	0.000	0.000	0.000	0.000	0.000	0.000	0.000	0.025	0.025	0.028	0.026	3.144	0.024	0.404	316	2384	100	261	10416	10677	337	13472	13809	Error	Error	-5.319	261	10416	337	13472	273425	4997951	1.324	31.130	0	0	0
1	1	14	"A80"	"A80"	13020	30470	100	581	622	290	46	412	412	440	239	54	37	17	0	8169	10186	8384	82	1848	1848	1955	988	50	70	66	0	0.000	0.000	0.000	0.000	0.000	0.000	0.000	0.000	0.000	0.000	0.000	0.000	0.000	0.000	0.027	0.025	0.031	0.045	5.619	0.024	0.268	316	2384	100	169	6321	6490	210	8338	8548	Error	Error	-5.225	169	6321	210	8338	196642	3218844	0.762	8.331	0	0	0
1	2	14	"A80"	"A80"	13320	30470	100	589	749	666	88	396	396	437	346	79	35	13	0	8057	11057	7667	69	1814	1814	1889	746	39	89	85	0	0.000	0.000	0.000	0.000	0.000	0.000	0.000	0.000	0.000	0.000	0.000	0.000	0.000	0.000	0.031	0.038	0.035	0.037	2.994	0.038	0.303	316	2384	100	193	6243	6436	353	9243	9596	Error	Error	-5.016	193	6243	353	9243	236557	3494066	0.902	12.290	0	0	0
1	3	14	"A80"	"A80"	13620	30470	100	650	723	410	56	395	395	413	202	48	56	31	0	10364	13087	9392	71	1783	1783	1835	518	28	91	87	0	0.000	0.000	0.000	0.000	0.000	0.000	0.000	0.000	0.000	0.000	0.000	0.000	0.000	0.000	0.030	0.029	0.031	0.036	3.521	0.029	0.450	316	2384	100	255	8581	8836	328	11304	11632	Error	Error	-5.073	255	8581	328	11304	228400	4135384	1.535	21.722	0	0	0
1	4	14	"A81"	"A81"	13920	30470	100	609	650	313	48	409	409	439	256	58	42	16	0	11857	12846	9172	71	1837	1837	1905	717	37	80	75	0	0.000	0.000	0.000	0.000	0.000	0.000	0.000	0.000	0.000	0.000	0.000	0.000	0.000	0.000	0.020	0.022	0.025	0.031	4.780	0.020	0.233	316	2384	100	200	10020	10220	241	11009	11250	Error	Error	-5.647	200	10020	241	11009	205326	4059416	0.824	15.259	0	0	0
1	5	14	"A81"	"A81"	14220	30470	100	692	725	315	43	391	391	421	199	47	63	39	0	16314	17852	11594	64	1824	1824	1856	539	29	92	86	0	0.000	0.000	0.000	0.000	0.000	0.000	0.000	0.000	0.000	0.000	0.000	0.000	0.000	0.000	0.021	0.021	0.025	0.026	3.210	0.018	0.389	316	2384	100	301	14490	14791	334	16028	16362	Error	Error	-5.589	301	14490	334	16028	229078	5641340	1.528	29.677	0	0	0
1	6	14	"A81"	"A81"	14520	30470	100	636	674	321	47	410	410	447	309	69	40	13	0	10001	12800	10707	83	1857	1857	1950	1021	52	78	64	0	0.000	0.000	0.000	0.000	0.000	0.000	0.000	0.000	0.000	0.000	0.000	0.000	0.000	0.000	0.028	0.024	0.029	0.037	4.460	0.020	0.291	316	2384	100	226	8144	8370	264	10943	11207	Error	Error	-5.171	226	8144	264	10943	213053	4044820	0.735	10.627	0	0	0
1	7	14	"A82"	"A82"	14820	30470	100	678	725	311	42	423	423	466	439	94	32	4	0	15622	17845	12289	68	1908	1908	1998	1006	50	81	79	0	0.000	0.000	0.000	0.000	0.000	0.000	0.000	0.000	0.000	0.000	0.000	0.000	0.000	0.000	0.019	0.019	0.020	0.026	4.132	0.017	0.281	316	2384	100	255	13714	13969	302	15937	16239	Error	Error	-5.749	255	13714	302	15937	229094	5639022	0.590	15.752	0	0	0
1	8	14	"A82"	"A82"	15120	30465	100	392	419	187	44	395	395	442	409	92	5	0	0	2713	4483	3722	83	1703	1703	1857	884	47	51	37	0	0.000	0.000	0.000	0.000	0.000	0.000	0.000	0.000	0.000	0.000	0.000	0.000	0.000	0.000	-0.003	0.009	0.079	0.087	8.805	0.051	0.088	316	2384	100	-3	1010	1007	24	2780	2804	Error	Error	Error	-3	1010	24	2780	132393	1416497	-0.056	2.971	0	0	0
1	9	14	"A82"	"A82"	15420	30465	100	566	628	335	53	493	493	547	1038	189	1	0	0	5402	10357	9996	96	2153	2153	2211	716	32	76	66	0	0.000	0.000	0.000	0.000	0.000	0.000	0.000	0.000	0.000	0.000	0.000	0.000	0.000	0.000	0.022	0.016	0.030	0.045	5.416	0.026	0.015	316	2384	100	73	3249	3322	135	8204	8339	Error	Error	-5.476	73	3249	135	8204	198334	3272780	0.078	11.377	0	0	0
1	10	14	"A83"	"A83"	15720	30465	100	744	786	375	47	459	459	509	426	83	33	5	0	13662	14313	9379	65	2010	2010	2105	977	46	78	75	0	0.000	0.000	0.000	0.000	0.000	0.000	0.000	0.000	0.000	0.000	0.000	0.000	0.000	0.000	0.024	0.027	0.030	0.037	4.301	0.022	0.174	316	2384	100	285	11652	11937	327	12303	12630	Error	Error	-5.353	285	11652	327	12303	248296	4522774	0.650	12.495	0	0	0
1	11	14	"A83"	"A83"	16015	30465	100	643	679	277	40	434	434	462	224	48	46	18	0	11297	12429	7419	59	1993	1993	2015	385	19	93	88	0	0.000	0.000	0.000	0.000	0.000	0.000	0.000	0.000	0.000	0.000	0.000	0.000	0.000	0.000	0.022	0.023	0.025	0.025	3.492	0.024	0.136	316	2384	100	209	9304	9513	245	10436	10681	Error	Error	-5.476	209	9304	245	10436	214555	3927522	0.969	27.049	0	0	0
1	12	14	"A83"	"A83"	16315	30465	100	656	690	275	39	454	454	494	620	125	9	0	0	11606	13359	7967	59	2031	2031	2116	1486	70	87	84	0	0.000	0.000	0.000	0.000	0.000	0.000	0.000	0.000	0.000	0.000	0.000	0.000	0.000	0.000	0.021	0.021	0.024	0.023	2.906	0.019	0.254	316	2384	100	202	9575	9777	236	11328	11564	Error	Error	-5.567	202	9575	236	11328	218097	4221534	0.316	7.566	0	0	0
1	13	14	"A84"	"A84"	16615	30465	100	671	696	288	41	418	418	441	188	42	59	35	0	14994	14440	9451	65	1967	1967	2053	1229	59	76	72	0	0.000	0.000	0.000	0.000	0.000	0.000	0.000	0.000	0.000	0.000	0.000	0.000	0.000	0.000	0.019	0.022	0.025	0.032	4.152	0.018	0.216	316	2384	100	253	13027	13280	278	12473	12751	Error	Error	-5.686	253	13027	278	12473	219785	4562957	1.356	10.079	0	0	0
1	14	14	"A84"	"A84"	16915	30465	100	697	743	290	39	474	474	499	212	42	52	28	0	12276	13559	7398	54	2087	2087	2114	376	17	97	95	0	0.000	0.000	0.000	0.000	0.000	0.000	0.000	0.000	0.000	0.000	0.000	0.000	0.000	0.000	0.022	0.023	0.026	0.025	2.987	0.020	0.242	316	2384	100	223	10189	10412	269	11472	11741	Error	Error	-5.514	223	10189	269	11472	234665	4284690	1.151	30.439	0	0	0
1	15	14	"A84"	"A84"	17215	30465	100	748	785	291	37	478	478	503	226	44	56	28	0	13686	14442	8284	57	2168	2168	2186	412	18	95	91	0	0.000	0.000	0.000	0.000	0.000	0.000	0.000	0.000	0.000	0.000	0.000	0.000	0.000	0.000	0.023	0.025	0.026	0.029	3.501	0.021	0.298	316	2384	100	270	11518	11788	307	12274	12581	Error	Error	-5.415	270	11518	307	12274	247907	4563537	1.248	29.748	0	0	0
1	16	14	"A85"	"A85"	17515	30465	100	719	781	654	83	463	463	502	451	89	28	3	0	13003	12352	8215	66	2149	2149	2208	725	32	80	75	0	0.000	0.000	0.000	0.000	0.000	0.000	0.000	0.000	0.000	0.000	0.000	0.000	0.000	0.000	0.024	0.031	0.032	0.039	4.124	0.027	0.185	316	2384	100	256	10854	11110	318	10203	10521	Error	Error	-5.406	256	10854	318	10203	246695	3903233	0.619	13.992	0	0	0
1	17	14	"A85"	"A85"	17815	30460	100	686	708	272	38	483	483	506	199	39	50	24	0	9404	12179	8504	69	2189	2189	2247	816	36	88	85	0	0.000	0.000	0.000	0.000	0.000	0.000	0.000	0.000	0.000	0.000	0.000	0.000	0.000	0.000	0.028	0.023	0.030	0.030	3.328	0.020	0.285	316	2384	100	203	7215	7418	225	9990	10215	Error	Error	-5.151	203	7215	225	9990	223696	3848652	1.015	12.172	0	0	0
1	18	14	"A85"	"A85"	18115	30460	100	804	854	385	45	530	530	548	207	37	58	33	0	9867	12279	7416	60	2348	2348	2381	463	19	96	90	0	0.000	0.000	0.000	0.000	0.000	0.000	0.000	0.000	0.000	0.000	0.000	0.000	0.000	0.000	0.036	0.033	0.038	0.039	3.054	0.029	0.345	316	2384	100	274	7519	7793	324	9931	10255	Error	Error	-4.778	274	7519	324	9931	269797	3880188	1.478	21.378	0	0	0
1	1	15	"A86"	"A86"	13025	30770	100	694	890	1671	187	451	451	537	560	104	16	5	0	11252	11944	8411	70	1930	1930	2109	1507	71	83	73	0	0.000	0.000	0.000	0.000	0.000	0.000	0.000	0.000	0.000	0.000	0.000	0.000	0.000	0.000	0.026	0.044	0.033	0.035	3.575	0.090	0.276	316	2384	100	243	9322	9565	439	10014	10453	Error	Error	-5.262	243	9322	439	10014	281159	3774146	0.630	6.526	0	0	0
1	2	15	"A86"	"A86"	13320	30770	100	564	617	535	86	407	407	436	462	105	10	0	0	7647	10175	7206	70	1780	1780	1849	1165	63	87	79	0	0.000	0.000	0.000	0.000	0.000	0.000	0.000	0.000	0.000	0.000	0.000	0.000	0.000	0.000	0.027	0.025	0.027	0.031	3.834	0.045	0.122	316	2384	100	157	5867	6024	210	8395	8605	Error	Error	-5.224	157	5867	210	8395	194885	3215448	0.392	7.147	0	0	0
1	3	15	"A86"	"A86"	13620	30770	100	527	562	242	43	395	395	421	221	52	39	11	0	9530	11172	7297	65	1783	1783	1805	745	41	90	85	0	0.000	0.000	0.000	0.000	0.000	0.000	0.000	0.000	0.000	0.000	0.000	0.000	0.000	0.000	0.017	0.018	0.023	0.025	4.247	0.015	0.160	316	2384	100	132	7747	7879	167	9389	9556	Error	Error	-5.875	132	7747	167	9389	177655	3530449	0.638	12.573	0	0	0
1	4	15	"A87"	"A87"	13920	30770	100	587	615	279	45	399	399	423	195	46	49	24	0	10655	10604	6619	62	1825	1825	1863	620	33	82	75	0	0.000	0.000	0.000	0.000	0.000	0.000	0.000	0.000	0.000	0.000	0.000	0.000	0.000	0.000	0.021	0.025	0.030	0.038	4.349	0.023	0.253	316	2384	100	188	8830	9018	216	8779	8995	Error	Error	-5.554	188	8830	216	8779	194318	3350945	0.985	14.098	0	0	0
1	5	15	"A87"	"A87"	14220	30770	100	608	638	259	40	420	420	448	213	47	44	20	0	12148	12914	7385	57	1890	1890	1920	426	22	94	89	0	0.000	0.000	0.000	0.000	0.000	0.000	0.000	0.000	0.000	0.000	0.000	0.000	0.000	0.000	0.018	0.020	0.024	0.024	3.726	0.018	0.219	316	2384	100	188	10258	10446	218	11024	11242	Error	Error	-5.770	188	10258	218	11024	201607	4080904	0.892	25.808	0	0	0
1	6	15	"A87"	"A87"	14520	30770	100	636	642	258	40	410	410	436	206	47	52	20	0	12427	12689	6961	54	1824	1824	1845	346	18	96	94	0	0.000	0.000	0.000	0.000	0.000	0.000	0.000	0.000	0.000	0.000	0.000	0.000	0.000	0.000	0.021	0.021	0.023	0.024	2.898	0.019	0.198	316	2384	100	226	10603	10829	232	10865	11097	Error	Error	-5.552	226	10603	232	10865	202886	4009613	1.000	31.341	0	0	0
1	7	15	"A88"	"A88"	14820	30770	100	638	678	295	43	426	426	473	426	90	26	2	0	14378	14392	9618	66	1907	1907	2046	1204	58	78	72	0	0.000	0.000	0.000	0.000	0.000	0.000	0.000	0.000	0.000	0.000	0.000	0.000	0.000	0.000	0.017	0.020	0.025	0.030	3.827	0.020	0.253	316	2384	100	212	12471	12683	252	12485	12737	Error	Error	-5.878	212	12471	252	12485	214202	4547775	0.481	10.254	0	0	0
1	8	15	"A88"	"A88"	15120	30765	100	460	515	269	52	393	393	495	1824	368	0	0	0	3984	7198	6901	95	1720	1720	1806	1014	56	62	52	0	0.000	0.000	0.000	0.000	0.000	0.000	0.000	0.000	0.000	0.000	0.000	0.000	0.000	0.000	0.030	0.022	0.039	0.051	5.693	0.024	0.196	316	2384	100	67	2264	2331	122	5478	5600	Error	Error	-5.079	67	2264	122	5478	162657	2274455	0.011	5.318	0	0	0
1	9	15	"A88"	"A88"	15420	30765	100	722	776	330	42	445	445	469	255	54	53	24	0	13947	15145	8516	56	1992	1992	2011	760	37	96	90	0	0.000	0.000	0.000	0.000	0.000	0.000	0.000	0.000	0.000	0.000	0.000	0.000	0.000	0.000	0.023	0.025	0.026	0.026	2.765	0.022	0.329	316	2384	100	277	11955	12232	331	13153	13484	Error	Error	-5.432	277	11955	331	13153	245062	4785838	1.204	17.282	0	0	0
1	10	15	"A89"	"A89"	15720	30765	100	711	757	309	40	426	426	448	206	45	63	37	0	16188	15446	8556	55	1885	1885	1942	669	34	90	86	0	0.000	0.000	0.000	0.000	0.000	0.000	0.000	0.000	0.000	0.000	0.000	0.000	0.000	0.000	0.020	0.024	0.026	0.027	3.078	0.022	0.373	316	2384	100	285	14303	14588	331	13561	13892	Error	Error	-5.649	285	14303	331	13561	239087	4880794	1.500	20.185	0	0	0
1	11	15	"A89"	"A89"	16020	30765	100	818	876	428	48	444	444	481	260	54	62	34	0	19377	18870	7215	38	1992	1992	2064	906	43	99	97	0	0.000	0.000	0.000	0.000	0.000	0.000	0.000	0.000	0.000	0.000	0.000	0.000	0.000	0.000	0.022	0.026	0.024	0.022	2.359	0.026	0.285	316	2384	100	374	17385	17759	432	16878	17310	Error	Error	-5.539	374	17385	432	16878	276783	5962820	1.519	18.550	0	0	0
1	12	15	"A89"	"A89"	16320	30765	100	734	862	815	94	444	444	514	1423	276	2	1	0	16364	16572	9410	56	1977	1977	2027	780	38	98	96	0	0.000	0.000	0.000	0.000	0.000	0.000	0.000	0.000	0.000	0.000	0.000	0.000	0.000	0.000	0.020	0.029	0.025	0.025	2.684	0.042	0.038	316	2384	100	290	14387	14677	418	14595	15013	Error	Error	-5.633	290	14387	418	14595	272512	5236727	0.245	18.647	0	0	0
1	13	15	"A90"	"A90"	16620	30765	100	617	658	309	46	454	454	476	200	42	45	25	0	14249	12879	8498	65	2024	2024	2098	865	41	77	71	0	0.000	0.000	0.000	0.000	0.000	0.000	0.000	0.000	0.000	0.000	0.000	0.000	0.000	0.000	0.013	0.019	0.027	0.034	4.875	0.019	0.251	316	2384	100	163	12225	12388	204	10855	11059	Error	Error	-6.229	163	12225	204	10855	207957	4069875	0.910	12.464	0	0	0
1	14	15	"A90"	"A90"	16920	30765	100	793	836	363	43	496	496	526	244	46	57	28	0	15680	16116	7986	49	2156	2156	2188	408	18	99	98	0	0.000	0.000	0.000	0.000	0.000	0.000	0.000	0.000	0.000	0.000	0.000	0.000	0.000	0.000	0.022	0.024	0.027	0.025	2.561	0.024	0.290	316	2384	100	297	13524	13821	340	13960	14300	Error	Error	-5.509	297	13524	340	13960	264178	5092593	1.270	34.137	0	0	0
1	15	15	"A90"	"A90"	17220	30765	100	757	790	300	37	479	479	517	409	79	31	7	0	14624	15143	7252	47	2145	2145	2172	390	17	99	97	0	0.000	0.000	0.000	0.000	0.000	0.000	0.000	0.000	0.000	0.000	0.000	0.000	0.000	0.000	0.022	0.024	0.027	0.024	3.340	0.021	0.065	316	2384	100	278	12479	12757	311	12998	13309	Error	Error	-5.488	278	12479	311	12998	249516	4785179	0.667	33.259	0	0	0
1	16	15	"A91"	"A91"	17520	30765	100	775	803	327	40	483	483	510	245	48	56	26	0	15057	15410	9999	64	2165	2165	2204	433	19	93	85	0	0.000	0.000	0.000	0.000	0.000	0.000	0.000	0.000	0.000	0.000	0.000	0.000	0.000	0.000	0.023	0.024	0.026	0.027	3.928	0.022	0.371	316	2384	100	292	12892	13184	320	13245	13565	Error	Error	-5.464	292	12892	320	13245	253847	4869556	1.196	30.499	0	0	0
1	17	15	"A91"	"A91"	17820	30760	100	743	778	329	42	492	492	521	218	41	54	29	0	11254	13514	8041	59	2229	2229	2248	406	18	96	95	0	0.000	0.000	0.000	0.000	0.000	0.000	0.000	0.000	0.000	0.000	0.000	0.000	0.000	0.000	0.028	0.025	0.031	0.030	2.602	0.024	0.255	316	2384	100	251	9025	9276	286	11285	11571	Error	Error	-5.168	251	9025	286	11285	245849	4270579	1.179	27.749	0	0	0
1	18	15	"A91"	"A91"	18120	30760	100	795	822	340	41	510	510	533	224	42	56	31	0	14222	15870	9434	59	2296	2296	2318	410	17	98	95	0	0.000	0.000	0.000	0.000	0.000	0.000	0.000	0.000	0.000	0.000	0.000	0.000	0.000	0.000	0.024	0.023	0.028	0.027	2.834	0.021	0.326	316	2384	100	285	11926	12211	312	13574	13886	Error	Error	-5.387	285	11926	312	13574	259875	5014838	1.290	33.054	0	0	0
1	1	16	"A92"	"A92"	13025	31070	100	691	740	362	48	473	473	639	1977	309	0	0	0	11835	13816	10164	73	2002	2002	2433	3275	134	67	56	0	0.000	0.000	0.000	0.000	0.000	0.000	0.000	0.000	0.000	0.000	0.000	0.000	0.000	0.000	0.022	0.023	0.026	0.036	5.989	0.021	0.087	316	2384	100	218	9833	10051	267	11814	12081	Error	Error	-5.495	218	9833	267	11814	233751	4366013	0.051	3.476	0	0	0
1	2	16	"A92"	"A92"	13325	31070	100	647	813	926	113	419	419	500	817	163	6	2	0	10169	13231	9560	72	1834	1834	1989	1568	78	81	75	0	0.000	0.000	0.000	0.000	0.000	0.000	0.000	0.000	0.000	0.000	0.000	0.000	0.000	0.000	0.027	0.035	0.029	0.033	3.937	0.033	0.173	316	2384	100	228	8335	8563	394	11397	11791	Error	Error	-5.192	228	8335	394	11397	257007	4181050	0.383	7.170	0	0	0
1	3	16	"A92"	"A92"	13625	31070	100	593	689	513	74	411	411	470	651	138	8	1	0	9499	13973	10947	78	1826	1826	1937	1278	65	82	77	0	0.000	0.000	0.000	0.000	0.000	0.000	0.000	0.000	0.000	0.000	0.000	0.000	0.000	0.000	0.024	0.023	0.025	0.026	3.999	0.037	0.118	316	2384	100	182	7673	7855	278	12147	12425	Error	Error	-5.398	182	7673	278	12147	217846	4415512	0.336	9.418	0	0	0
1	4	16	"A93"	"A93"	13925	31070	100	596	646	354	54	395	395	420	181	43	54	29	0	10533	11848	8562	72	1800	1800	1833	470	25	87	81	0	0.000	0.000	0.000	0.000	0.000	0.000	0.000	0.000	0.000	0.000	0.000	0.000	0.000	0.000	0.023	0.025	0.030	0.035	4.477	0.021	0.266	316	2384	100	201	8733	8934	251	10048	10299	Error	Error	-5.441	201	8733	251	10048	204183	3744087	1.249	21.309	0	0	0
1	5	16	"A93"	"A93"	14225	31070	100	586	627	261	41	439	439	476	302	63	30	7	0	8767	11379	7787	68	1934	1934	1988	823	41	87	85	0	0.000	0.000	0.000	0.000	0.000	0.000	0.000	0.000	0.000	0.000	0.000	0.000	0.000	0.000	0.022	0.020	0.027	0.029	4.184	0.016	0.070	316	2384	100	147	6833	6980	188	9445	9633	Error	Error	-5.539	147	6833	188	9445	198148	3595744	0.500	11.411	0	0	0
1	6	16	"A93"	"A93"	14525	31070	100	587	627	273	43	416	416	436	202	46	46	20	0	10392	11775	7207	61	1887	1887	1916	400	20	96	92	0	0.000	0.000	0.000	0.000	0.000	0.000	0.000	0.000	0.000	0.000	0.000	0.000	0.000	0.000	0.020	0.021	0.027	0.026	3.832	0.020	0.207	316	2384	100	171	8505	8676	211	9888	10099	Error	Error	-5.636	171	8505	211	9888	198269	3721043	0.946	24.648	0	0	0
1	7	16	"A94"	"A94"	14825	31070	100	921	1570	4417	281	417	417	448	227	50	73	54	0	21679	21840	15117	69	1885	1885	1940	748	38	92	87	0	0.000	0.000	0.000	0.000	0.000	0.000	0.000	0.000	0.000	0.000	0.000	0.000	0.000	0.000	0.025	0.058	0.031	0.040	3.589	0.078	0.149	316	2384	100	504	19794	20298	1153	19955	21108	Error	Error	-5.295	504	19794	1153	19955	496046	6901340	4.943	26.604	0	0	0
1	8	16	"A94"	"A94"	15125	31065	100	878	931	430	46	465	465	500	413	82	49	18	0	13416	18992	14034	73	2084	2084	2158	928	43	93	88	0	0.000	0.000	0.000	0.000	0.000	0.000	0.000	0.000	0.000	0.000	0.000	0.000	0.000	0.000	0.036	0.028	0.029	0.033	2.871	0.023	0.479	316	2384	100	413	11332	11745	466	16908	17374	Error	Error	-4.778	413	11332	466	16908	294334	6001410	1.044	18.140	0	0	0
1	9	16	"A94"	"A94"	15425	31065	100	569	603	290	48	418	418	450	297	66	26	7	0	9938	11885	9223	77	1825	1825	1889	771	40	90	81	0	0.000	0.000	0.000	0.000	0.000	0.000	0.000	0.000	0.000	0.000	0.000	0.000	0.000	0.000	0.019	0.018	0.026	0.028	3.638	0.017	0.230	316	2384	100	151	8113	8264	185	10060	10245	Error	Error	-5.748	151	8113	185	10060	190669	3755587	0.515	12.965	0	0	0
1	10	16	"A95"	"A95"	15725	31065	100	622	707	406	57	410	410	446	415	93	33	9	0	7853	15734	14282	90	1850	1850	1924	1017	52	78	64	0	0.000	0.000	0.000	0.000	0.000	0.000	0.000	0.000	0.000	0.000	0.000	0.000	0.000	0.000	0.035	0.021	0.025	0.033	3.485	0.021	0.136	316	2384	100	212	6003	6215	297	13884	14181	Error	Error	-4.824	212	6003	297	13884	223292	4971947	0.629	13.579	0	0	0
1	11	16	"A95"	"A95"	16025	31065	100	631	719	384	53	429	429	461	428	92	27	6	0	11225	16590	12661	76	1930	1930	1978	487	24	93	90	0	0.000	0.000	0.000	0.000	0.000	0.000	0.000	0.000	0.000	0.000	0.000	0.000	0.000	0.000	0.022	0.020	0.022	0.021	3.218	0.020	0.095	316	2384	100	202	9295	9497	290	14660	14950	Error	Error	-5.524	202	9295	290	14660	227182	5242292	0.603	30.004	0	0	0
1	12	16	"A95"	"A95"	16325	31065	100	716	781	379	48	434	434	453	202	44	60	37	0	13297	18912	13277	70	1981	1981	2037	639	31	95	91	0	0.000	0.000	0.000	0.000	0.000	0.000	0.000	0.000	0.000	0.000	0.000	0.000	0.000	0.000	0.025	0.020	0.024	0.023	3.188	0.019	0.422	316	2384	100	282	11316	11598	347	16931	17278	Error	Error	-5.327	282	11316	347	16931	246856	5976194	1.624	26.408	0	0	0
1	13	16	"A96"	"A96"	16625	31065	100	880	962	710	73	467	467	496	221	44	68	46	0	19102	17158	9162	53	2114	2114	2192	877	40	87	81	0	0.000	0.000	0.000	0.000	0.000	0.000	0.000	0.000	0.000	0.000	0.000	0.000	0.000	0.000	0.024	0.033	0.032	0.036	3.403	0.035	0.400	316	2384	100	413	16988	17401	495	15044	15539	Error	Error	-5.362	413	16988	495	15044	304122	5422083	2.109	17.065	0	0	0
1	14	16	"A96"	"A96"	16925	31065	100	833	890	398	44	495	495	528	302	57	55	25	0	15726	15351	8171	53	2219	2219	2277	1040	45	96	93	0	0.000	0.000	0.000	0.000	0.000	0.000	0.000	0.000	0.000	0.000	0.000	0.000	0.000	0.000	0.025	0.030	0.030	0.030	2.640	0.027	0.233	316	2384	100	338	13507	13845	395	13132	13527	Error	Error	-5.321	338	13507	395	13132	281269	4850869	1.199	12.571	0	0	0
1	15	16	"A96"	"A96"	17225	31065	100	763	794	348	43	483	483	507	221	43	57	31	0	15189	14997	8295	55	2159	2159	2194	413	18	97	96	0	0.000	0.000	0.000	0.000	0.000	0.000	0.000	0.000	0.000	0.000	0.000	0.000	0.000	0.000	0.021	0.024	0.028	0.026	2.573	0.023	0.314	316	2384	100	280	13030	13310	311	12838	13149	Error	Error	-5.540	280	13030	311	12838	250942	4739191	1.299	31.000	0	0	0
1	16	16	"A97"	"A97"	17525	31060	100	664	731	315	43	478	478	509	288	56	39	16	0	10507	14936	12384	82	2185	2185	2289	1103	48	75	72	0	0.000	0.000	0.000	0.000	0.000	0.000	0.000	0.000	0.000	0.000	0.000	0.000	0.000	0.000	0.022	0.020	0.025	0.033	4.015	0.019	0.253	316	2384	100	186	8322	8508	253	12751	13004	Error	Error	-5.484	186	8322	253	12751	230975	4719652	0.771	11.466	0	0	0
1	17	16	"A97"	"A97"	17825	31060	100	695	741	313	42	484	484	509	213	41	49	27	0	9641	14007	10616	75	2208	2208	2249	524	23	90	86	0	0.000	0.000	0.000	0.000	0.000	0.000	0.000	0.000	0.000	0.000	0.000	0.000	0.000	0.000	0.028	0.022	0.027	0.031	3.692	0.019	0.285	316	2384	100	211	7433	7644	257	11799	12056	Error	Error	-5.139	211	7433	257	11799	233998	4426114	1.089	22.439	0	0	0
1	18	16	"A97"	"A97"	18120	31060	100	748	803	338	42	515	515	532	207	38	54	28	0	9256	13923	10935	78	2323	2323	2376	666	28	87	84	0	0.000	0.000	0.000	0.000	0.000	0.000	0.000	0.000	0.000	0.000	0.000	0.000	0.000	0.000	0.034	0.025	0.030	0.037	3.934	0.022	0.321	316	2384	100	233	6933	7166	288	11600	11888	Error	Error	-4.895	233	6933	288	11600	253825	4399573	1.309	17.338	0	0	0
1	1	17	"A98"	"A98"	13030	31370	100	435	481	221	45	421	421	446	209	46	20	5	0	3539	3699	1907	51	1825	1825	1857	562	30	72	61	0	0.000	0.000	0.000	0.000	0.000	0.000	0.000	0.000	0.000	0.000	0.000	0.000	0.000	0.000	0.008	0.032	0.107	0.114	4.810	0.024	0.029	316	2384	100	14	1714	1728	60	1874	1934	Error	Error	-6.936	14	1714	60	1874	151920	1168845	0.167	3.278	0	0	0
1	2	17	"A98"	"A98"	13330	31370	100	440	461	209	45	404	404	456	455	99	3	0	0	3449	3974	2680	67	1785	1785	1862	1033	55	68	40	0	0.000	0.000	0.000	0.000	0.000	0.000	0.000	0.000	0.000	0.000	0.000	0.000	0.000	0.000	0.022	0.026	0.086	0.085	4.261	0.153	0.313	316	2384	100	36	1664	1700	57	2189	2246	Error	Error	-5.531	36	1664	57	2189	145814	1255746	0.011	2.045	0	0	0
1	3	17	"A98"	"A98"	13630	31370	100	429	448	187	41	400	400	419	182	43	21	5	0	3243	3659	1816	49	1775	1775	1801	377	20	86	76	0	0.000	0.000	0.000	0.000	0.000	0.000	0.000	0.000	0.000	0.000	0.000	0.000	0.000	0.000	0.020	0.025	0.076	0.076	3.860	0.033	0.045	316	2384	100	29	1468	1497	48	1884	1932	Error	Error	-5.662	29	1468	48	1884	141607	1156396	0.159	4.928	0	0	0
1	4	17	"A99"	"A99"	13930	31370	100	485	514	228	44	399	399	415	179	43	32	15	0	5469	7058	4496	63	1767	1767	1786	379	21	85	80	0	0.000	0.000	0.000	0.000	0.000	0.000	0.000	0.000	0.000	0.000	0.000	0.000	0.000	0.000	0.023	0.022	0.039	0.042	4.639	0.022	0.141	316	2384	100	86	3702	3788	115	5291	5406	Error	Error	-5.428	86	3702	115	5291	162576	2230312	0.553	13.910	0	0	0
1	5	17	"A99"	"A99"	14230	31370	100	538	578	235	40	425	425	450	229	50	35	9	0	6999	8488	5043	59	1882	1882	1909	370	19	93	91	0	0.000	0.000	0.000	0.000	0.000	0.000	0.000	0.000	0.000	0.000	0.000	0.000	0.000	0.000	0.022	0.023	0.032	0.033	3.549	0.022	0.163	316	2384	100	113	5117	5230	153	6606	6759	Error	Error	-5.501	113	5117	153	6606	182713	2682072	0.559	17.781	0	0	0
1	6	17	"A99"	"A99"	14530	31370	100	559	614	321	52	424	424	450	247	54	34	13	0	6768	8573	5073	59	1881	1881	1932	662	34	95	89	0	0.000	0.000	0.000	0.000	0.000	0.000	0.000	0.000	0.000	0.000	0.000	0.000	0.000	0.000	0.028	0.028	0.037	0.035	3.390	0.025	0.154	316	2384	100	135	4887	5022	190	6692	6882	Error	Error	-5.178	135	4887	190	6692	193970	2709046	0.664	10.032	0	0	0
1	7	17	"A100"	"A100"	14830	31370	100	607	649	304	46	404	404	426	192	45	52	27	0	9717	11781	9061	76	1806	1806	1834	479	26	88	78	0	0.000	0.000	0.000	0.000	0.000	0.000	0.000	0.000	0.000	0.000	0.000	0.000	0.000	0.000	0.026	0.025	0.032	0.037	3.671	0.021	0.286	316	2384	100	203	7911	8114	245	9975	10220	Error	Error	-5.284	203	7911	245	9975	205186	3722919	1.161	20.766	0	0	0
1	8	17	"A100"	"A100"	15130	31365	100	626	654	260	39	404	404	427	189	44	53	29	0	13119	13983	8090	57	1785	1785	1811	384	21	97	95	0	0.000	0.000	0.000	0.000	0.000	0.000	0.000	0.000	0.000	0.000	0.000	0.000	0.000	0.000	0.020	0.020	0.024	0.024	3.196	0.019	0.313	316	2384	100	222	11334	11556	250	12198	12448	Error	Error	-5.674	222	11334	250	12198	206810	4418696	1.201	31.698	0	0	0
1	9	17	"A100"	"A100"	15425	31365	100	415	433	194	44	386	386	414	243	58	15	2	0	3256	4779	3327	69	1650	1650	1686	403	23	82	72	0	0.000	0.000	0.000	0.000	0.000	0.000	0.000	0.000	0.000	0.000	0.000	0.000	0.000	0.000	0.018	0.015	0.061	0.067	5.409	0.020	0.062	316	2384	100	29	1606	1635	47	3129	3176	Error	Error	-5.791	29	1606	47	3129	136747	1510135	0.078	7.675	0	0	0
1	10	17	"A101"	"A101"	15725	31365	100	512	561	258	45	429	429	453	208	45	31	11	0	6831	7642	5741	75	1918	1918	1953	444	22	80	73	0	0.000	0.000	0.000	0.000	0.000	0.000	0.000	0.000	0.000	0.000	0.000	0.000	0.000	0.000	0.017	0.023	0.037	0.041	5.178	0.022	0.153	316	2384	100	83	4913	4996	132	5724	5856	Error	Error	-5.887	83	4913	132	5724	177157	2414937	0.519	12.813	0	0	0
1	11	17	"A101"	"A101"	16025	31365	100	543	592	278	46	468	468	834	3641	436	0	0	0	6141	7733	5563	71	1990	1990	2519	4107	163	51	21	0	0.000	0.000	0.000	0.000	0.000	0.000	0.000	0.000	0.000	0.000	0.000	0.000	0.000	0.000	0.018	0.022	0.031	0.038	4.525	0.591	0.554	316	2384	100	75	4151	4226	124	5743	5867	Error	Error	-5.790	75	4151	124	5743	187017	2443646	-0.066	1.270	0	0	0
1	12	17	"A101"	"A101"	16325	31365	100	579	604	265	43	473	473	511	326	63	21	5	0	6349	8550	6377	74	2082	2082	2142	934	43	87	82	0	0.000	0.000	0.000	0.000	0.000	0.000	0.000	0.000	0.000	0.000	0.000	0.000	0.000	0.000	0.025	0.020	0.035	0.038	3.794	0.020	0.104	316	2384	100	106	4267	4373	131	6468	6599	Error	Error	-5.331	106	4267	131	6468	190763	2701803	0.285	6.861	0	0	0
1	13	17	"A102"	"A102"	16625	31365	100	608	631	256	40	482	482	506	247	48	32	10	0	7808	10112	8438	83	2094	2094	2138	514	24	82	73	0	0.000	0.000	0.000	0.000	0.000	0.000	0.000	0.000	0.000	0.000	0.000	0.000	0.000	0.000	0.022	0.019	0.030	0.040	4.724	0.018	0.139	316	2384	100	126	5714	5840	149	8018	8167	Error	Error	-5.503	126	5714	149	8018	199364	3195485	0.506	15.514	0	0	0
1	14	17	"A102"	"A102"	16925	31365	100	616	670	297	44	473	473	504	253	50	37	13	0	7860	11393	9624	84	2134	2134	2162	573	26	95	91	0	0.000	0.000	0.000	0.000	0.000	0.000	0.000	0.000	0.000	0.000	0.000	0.000	0.000	0.000	0.025	0.021	0.031	0.031	3.107	0.020	0.254	316	2384	100	143	5726	5869	197	9259	9456	Error	Error	-5.323	143	5726	197	9259	211811	3600087	0.656	16.110	0	0	0
1	15	17	"A102"	"A102"	17225	31365	100	580	643	292	45	484	484	525	453	86	15	1	0	6736	10154	8463	83	2155	2155	2203	567	25	90	85	0	0.000	0.000	0.000	0.000	0.000	0.000	0.000	0.000	0.000	0.000	0.000	0.000	0.000	0.000	0.021	0.020	0.025	0.031	4.257	0.019	0.125	316	2384	100	96	4581	4677	159	7999	8158	Error	Error	-5.576	96	4581	159	7999	203325	3208534	0.260	14.023	0	0	0
1	16	17	"A103"	"A103"	17525	31360	100	630	670	304	45	500	500	581	733	126	4	0	0	7805	11023	8961	81	2208	2208	2470	2079	84	62	54	0	0.000	0.000	0.000	0.000	0.000	0.000	0.000	0.000	0.000	0.000	0.000	0.000	0.000	0.000	0.023	0.019	0.029	0.044	5.322	0.020	0.150	316	2384	100	130	5597	5727	170	8815	8985	Error	Error	-5.428	130	5597	170	8815	211863	3483369	0.121	4.114	0	0	0
1	17	17	"A103"	"A103"	17825	31360	100	659	701	289	41	493	493	528	298	56	33	10	0	9170	12178	7891	64	2244	2244	2274	528	23	96	93	0	0.000	0.000	0.000	0.000	0.000	0.000	0.000	0.000	0.000	0.000	0.000	0.000	0.000	0.000	0.024	0.021	0.029	0.028	3.016	0.020	0.171	316	2384	100	166	6926	7092	208	9934	10142	Error	Error	-5.383	166	6926	208	9934	221493	3848218	0.581	18.758	0	0	0
1	18	17	"A103"	"A103"	18125	31360	100	748	782	290	37	525	525	543	208	38	51	26	0	13418	14505	7868	54	2335	2335	2360	386	16	97	96	0	0.000	0.000	0.000	0.000	0.000	0.000	0.000	0.000	0.000	0.000	0.000	0.000	0.000	0.000	0.020	0.021	0.024	0.023	3.159	0.020	0.265	316	2384	100	223	11083	11306	257	12170	12427	Error	Error	-5.635	223	11083	257	12170	247244	4583677	1.149	31.464	0	0	0
1	1	18	"A104"	"A104"	13030	31670	100	555	601	299	49	434	434	465	231	49	31	13	0	5812	7930	6288	79	1909	1909	2013	1227	60	71	60	0	0.000	0.000	0.000	0.000	0.000	0.000	0.000	0.000	0.000	0.000	0.000	0.000	0.000	0.000	0.031	0.028	0.039	0.046	5.672	0.023	0.221	316	2384	100	121	3903	4024	167	6021	6188	Error	Error	-5.012	121	3903	167	6021	189987	2505972	0.589	4.822	0	0	0
1	2	18	"A104"	"A104"	13330	31670	100	535	584	273	46	419	419	448	262	58	31	8	0	6717	9223	7183	77	1828	1828	1911	1294	67	81	66	0	0.000	0.000	0.000	0.000	0.000	0.000	0.000	0.000	0.000	0.000	0.000	0.000	0.000	0.000	0.024	0.022	0.032	0.034	3.717	0.021	0.122	316	2384	100	116	4889	5005	165	7395	7560	Error	Error	-5.397	116	4889	165	7395	184680	2914593	0.519	5.651	0	0	0
1	3	18	"A104"	"A104"	13630	31670	100	553	595	255	42	429	429	479	551	115	8	0	0	6753	9400	7050	75	1862	1862	1989	1598	80	79	60	0	0.000	0.000	0.000	0.000	0.000	0.000	0.000	0.000	0.000	0.000	0.000	0.000	0.000	0.000	0.025	0.022	0.029	0.029	3.619	0.059	0.187	316	2384	100	124	4891	5015	166	7538	7704	Error	Error	-5.302	124	4891	166	7538	187987	2970473	0.211	4.638	0	0	0
1	4	18	"A105"	"A105"	13930	31670	100	579	614	413	67	403	403	464	1358	292	0	0	0	10171	10157	6787	66	1798	1798	1864	813	43	77	73	0	0.000	0.000	0.000	0.000	0.000	0.000	0.000	0.000	0.000	0.000	0.000	0.000	0.000	0.000	0.021	0.025	0.030	0.038	4.135	0.053	0.017	316	2384	100	176	8373	8549	211	8359	8570	Error	Error	-5.572	176	8373	211	8359	194053	3209734	0.110	10.200	0	0	0
1	5	18	"A105"	"A105"	14230	31670	100	576	612	263	42	410	410	454	558	122	7	0	0	10060	10998	7096	64	1809	1809	1900	1468	77	81	76	0	0.000	0.000	0.000	0.000	0.000	0.000	0.000	0.000	0.000	0.000	0.000	0.000	0.000	0.000	0.020	0.022	0.029	0.031	3.787	0.020	0.239	316	2384	100	166	8251	8417	202	9189	9391	Error	Error	-5.635	166	8251	202	9189	193450	3475266	0.283	6.198	0	0	0
1	6	18	"A105"	"A105"	14530	31670	100	697	707	282	39	438	438	471	256	54	50	18	0	11862	12563	7645	60	1899	1899	1937	499	25	93	89	0	0.000	0.000	0.000	0.000	0.000	0.000	0.000	0.000	0.000	0.000	0.000	0.000	0.000	0.000	0.026	0.025	0.028	0.029	3.677	0.022	0.267	316	2384	100	259	9963	10222	269	10664	10933	Error	Error	-5.266	259	9963	269	10664	223385	3969982	0.922	21.295	0	0	0
1	7	18	"A106"	"A106"	14830	31670	100	455	469	185	39	434	434	459	199	43	15	3	0	2727	2981	1455	48	1868	1868	1910	449	23	68	46	0	0.000	0.000	0.000	0.000	0.000	0.000	0.000	0.000	0.000	0.000	0.000	0.000	0.000	0.000	0.024	0.031	0.166	0.172	4.829	0.025	0.014	316	2384	100	21	859	880	35	1113	1148	Error	Error	-5.354	21	859	35	1113	148347	941845	0.050	2.385	0	0	0
1	8	18	"A106"	"A106"	15130	31665	100	455	455	184	40	439	439	464	265	57	10	0	0	2821	3111	1451	46	1916	1916	1942	395	20	71	56	0	0.000	0.000	0.000	0.000	0.000	0.000	0.000	0.000	0.000	0.000	0.000	0.000	0.000	0.000	0.018	0.013	0.104	0.128	4.836	0.051	0.019	316	2384	100	16	905	921	16	1195	1211	Error	Error	-5.822	16	905	16	1195	143749	982995	-0.034	2.959	0	0	0
1	9	18	"A106"	"A106"	15430	31665	100	467	499	208	41	441	441	487	563	115	2	0	0	2862	3270	1596	48	1906	1906	1997	1599	80	26	8	0	0.000	0.000	0.000	0.000	0.000	0.000	0.000	0.000	0.000	0.000	0.000	0.000	0.000	0.000	0.027	0.043	0.118	0.127	4.326	0.040	0.039	316	2384	100	26	956	982	58	1364	1422	Error	Error	-5.200	26	956	58	1364	157748	1033468	0.021	0.796	0	0	0
1	10	18	"A107"	"A107"	15730	31665	100	541	621	499	80	455	455	511	1275	249	1	0	0	5836	6762	4548	67	1921	1921	2008	1571	78	74	60	0	0.000	0.000	0.000	0.000	0.000	0.000	0.000	0.000	0.000	0.000	0.000	0.000	0.000	0.000	0.022	0.034	0.046	0.058	5.458	0.034	0.103	316	2384	100	86	3915	4001	166	4841	5007	Error	Error	-5.509	86	3915	166	4841	196241	2136863	0.086	3.026	0	0	0
1	11	18	"A107"	"A107"	16030	31665	100	520	553	234	42	462	462	492	255	51	23	4	0	4867	6751	5458	80	2012	2012	2054	714	34	81	76	0	0.000	0.000	0.000	0.000	0.000	0.000	0.000	0.000	0.000	0.000	0.000	0.000	0.000	0.000	0.020	0.019	0.043	0.048	3.737	0.021	0.117	316	2384	100	58	2855	2913	91	4739	4830	Error	Error	-5.621	58	2855	91	4739	174875	2133160	0.239	6.578	0	0	0
1	12	18	"A107"	"A107"	16330	31665	100	577	627	332	52	497	497	543	500	92	9	1	0	4708	6156	4395	71	2092	2092	2154	745	34	85	75	0	0.000	0.000	0.000	0.000	0.000	0.000	0.000	0.000	0.000	0.000	0.000	0.000	0.000	0.000	0.031	0.032	0.054	0.054	4.698	0.067	0.134	316	2384	100	80	2616	2696	130	4064	4194	Error	Error	-5.031	80	2616	130	4064	198260	1945430	0.168	5.372	0	0	0
1	13	18	"A108"	"A108"	16630	31665	100	604	704	750	106	489	489	522	328	62	20	5	0	6631	7904	5917	74	2110	2110	2161	660	30	81	73	0	0.000	0.000	0.000	0.000	0.000	0.000	0.000	0.000	0.000	0.000	0.000	0.000	0.000	0.000	0.025	0.037	0.040	0.050	5.221	0.038	0.108	316	2384	100	115	4521	4636	215	5794	6009	Error	Error	-5.297	115	4521	215	5794	222560	2497821	0.555	8.702	0	0	0
1	14	18	"A108"	"A108"	16930	31665	100	579	794	2735	344	468	468	519	740	142	4	1	0	5009	7412	6852	92	2035	2035	2123	1595	75	72	49	0	0.000	0.000	0.000	0.000	0.000	0.000	0.000	0.000	0.000	0.000	0.000	0.000	0.000	0.000	0.037	0.061	0.052	0.054	5.497	0.238	0.357	316	2384	100	111	2974	3085	326	5377	5703	Error	Error	-4.744	111	2974	326	5377	250909	2342054	0.372	3.316	0	0	0
1	15	18	"A108"	"A108"	17230	31665	100	549	605	299	49	475	475	512	439	85	12	1	0	5103	6920	5172	74	2113	2113	2142	731	34	88	76	0	0.000	0.000	0.000	0.000	0.000	0.000	0.000	0.000	0.000	0.000	0.000	0.000	0.000	0.000	0.025	0.027	0.055	0.053	4.370	0.026	0.128	316	2384	100	74	2990	3064	130	4807	4937	Error	Error	-5.336	74	2990	130	4807	191123	2186805	0.212	6.536	0	0	0
1	16	18	"A109"	"A109"	17530	31660	100	540	565	208	36	495	495	533	261	48	17	2	0	3803	4173	2345	56	2182	2182	2241	510	22	73	61	0	0.000	0.000	0.000	0.000	0.000	0.000	0.000	0.000	0.000	0.000	0.000	0.000	0.000	0.000	0.028	0.035	0.102	0.117	4.928	0.024	0.021	316	2384	100	45	1621	1666	70	1991	2061	Error	Error	-5.171	45	1621	70	1991	178595	1318774	0.123	3.788	0	0	0
1	17	18	"A109"	"A109"	17830	31660	100	518	574	298	51	519	519	544	247	45	17	4	0	3609	3986	1931	48	2227	2227	2266	455	20	77	61	0	0.000	0.000	0.000	0.000	0.000	0.000	0.000	0.000	0.000	0.000	0.000	0.000	0.000	0.000	-0.001	0.031	0.121	0.122	4.635	0.046	0.043	316	2384	100	-1	1382	1381	55	1759	1814	Error	Error	Error	-1	1382	55	1759	181330	1259676	0.121	3.780	0	0	0
1	18	18	"A109"	"A109"	18130	31660	100	548	586	228	38	547	547	575	284	49	12	1	0	3589	3840	1676	43	2363	2363	2419	1087	44	53	20	0	0.000	0.000	0.000	0.000	0.000	0.000	0.000	0.000	0.000	0.000	0.000	0.000	0.000	0.000	0.001	0.026	0.124	0.146	4.777	0.011	0.005	316	2384	100	1	1226	1227	39	1477	1516	Error	Error	Error	1	1226	39	1477	185027	1213469	0.039	1.307	0	0	0
1	1	19	"A110"	"A110"	13035	31970	100	595	643	293	45	443	443	469	221	47	41	19	0	6839	9423	7658	81	1925	1925	1957	521	26	86	74	0	0.000	0.000	0.000	0.000	0.000	0.000	0.000	0.000	0.000	0.000	0.000	0.000	0.000	0.000	0.031	0.027	0.034	0.047	4.638	0.022	0.157	316	2384	100	152	4914	5066	200	7498	7698	Error	Error	-5.015	152	4914	200	7498	203141	2977543	0.787	14.330	0	0	0
1	2	19	"A110"	"A110"	13335	31970	100	528	618	327	52	420	420	450	249	55	31	14	0	5787	9402	8029	85	1887	1887	1901	387	20	97	93	0	0.000	0.000	0.000	0.000	0.000	0.000	0.000	0.000	0.000	0.000	0.000	0.000	0.000	0.000	0.028	0.026	0.034	0.034	3.124	0.026	0.218	316	2384	100	108	3900	4008	198	7515	7713	Error	Error	-5.174	108	3900	198	7515	195157	2970902	0.675	19.382	0	0	0
1	3	19	"A110"	"A110"	13635	31970	100	555	622	309	49	433	433	482	677	140	8	0	0	6800	9362	7613	81	1898	1898	1975	1596	80	84	64	0	0.000	0.000	0.000	0.000	0.000	0.000	0.000	0.000	0.000	0.000	0.000	0.000	0.000	0.000	0.025	0.025	0.038	0.037	3.739	0.076	0.212	316	2384	100	122	4902	5024	189	7464	7653	Error	Error	-5.328	122	4902	189	7464	196608	2958236	0.207	4.628	0	0	0
1	4	19	"A111"	"A111"	13935	31970	100	521	593	554	93	423	423	447	236	52	27	10	0	5239	6688	5450	81	1863	1863	1891	385	20	83	79	0	0.000	0.000	0.000	0.000	0.000	0.000	0.000	0.000	0.000	0.000	0.000	0.000	0.000	0.000	0.029	0.035	0.049	0.058	4.743	0.048	0.254	316	2384	100	98	3376	3474	170	4825	4995	Error	Error	-5.106	98	3376	170	4825	187452	2113373	0.619	12.460	0	0	0
1	5	19	"A111"	"A111"	14235	31970	100	475	507	218	42	414	414	462	649	140	1	0	0	4309	5643	4119	72	1812	1812	1860	935	50	82	62	0	0.000	0.000	0.000	0.000	0.000	0.000	0.000	0.000	0.000	0.000	0.000	0.000	0.000	0.000	0.024	0.024	0.044	0.050	5.236	0.022	0.077	316	2384	100	61	2497	2558	93	3831	3924	Error	Error	-5.355	61	2497	93	3831	160126	1783143	0.069	4.046	0	0	0
1	6	19	"A111"	"A111"	14535	31970	100	575	664	577	86	443	443	478	270	56	27	13	0	4943	6198	4686	75	1864	1864	1944	589	30	88	81	0	0.000	0.000	0.000	0.000	0.000	0.000	0.000	0.000	0.000	0.000	0.000	0.000	0.000	0.000	0.043	0.051	0.061	0.064	3.492	0.052	0.183	316	2384	100	132	3079	3211	221	4334	4555	Error	Error	-4.544	132	3079	221	4334	209767	1958420	0.689	7.222	0	0	0
1	7	19	"A112"	"A112"	14835	31965	100	655	690	308	44	484	484	555	431	77	19	2	0	9399	11102	7353	66	1999	1999	2214	939	42	86	80	0	0.000	0.000	0.000	0.000	0.000	0.000	0.000	0.000	0.000	0.000	0.000	0.000	0.000	0.000	0.023	0.023	0.030	0.032	4.560	0.026	0.111	316	2384	100	171	7400	7571	206	9103	9309	Error	Error	-5.435	171	7400	206	9103	218158	3508226	0.313	9.465	0	0	0
1	8	19	"A112"	"A112"	15135	31965	100	576	625	264	42	454	454	488	282	57	29	9	0	6926	11010	9223	83	1985	1985	2011	388	19	95	92	0	0.000	0.000	0.000	0.000	0.000	0.000	0.000	0.000	0.000	0.000	0.000	0.000	0.000	0.000	0.025	0.019	0.026	0.029	3.336	0.018	0.231	316	2384	100	122	4941	5063	171	9025	9196	Error	Error	-5.340	122	4941	171	9025	197346	3479185	0.486	23.193	0	0	0
1	9	19	"A112"	"A112"	15435	31965	100	622	677	302	44	457	457	500	381	76	24	5	0	7357	11606	9617	82	1978	1978	2016	638	31	95	89	0	0.000	0.000	0.000	0.000	0.000	0.000	0.000	0.000	0.000	0.000	0.000	0.000	0.000	0.000	0.031	0.023	0.026	0.031	3.102	0.022	0.126	316	2384	100	165	5379	5544	220	9628	9848	Error	Error	-5.027	165	5379	220	9628	213801	3667390	0.465	15.031	0	0	0
1	10	19	"A113"	"A113"	15735	31965	100	601	640	280	43	456	456	482	278	57	31	9	0	8545	9237	4784	51	1933	1933	1989	1206	60	87	81	0	0.000	0.000	0.000	0.000	0.000	0.000	0.000	0.000	0.000	0.000	0.000	0.000	0.000	0.000	0.022	0.025	0.033	0.034	3.477	0.023	0.124	316	2384	100	145	6612	6757	184	7304	7488	Error	Error	-5.511	145	6612	184	7304	202169	2918979	0.568	6.010	0	0	0
1	11	19	"A113"	"A113"	16035	31965	100	541	580	245	42	445	445	477	275	57	26	6	0	5289	7366	5114	69	1968	1968	2005	473	23	91	80	0	0.000	0.000	0.000	0.000	0.000	0.000	0.000	0.000	0.000	0.000	0.000	0.000	0.000	0.000	0.029	0.025	0.047	0.045	4.199	0.020	0.089	316	2384	100	96	3321	3417	135	5398	5533	Error	Error	-5.112	96	3321	135	5398	183176	2327512	0.375	11.334	0	0	0
1	12	19	"A113"	"A113"	16335	31965	100	554	593	255	43	453	453	476	211	44	33	12	0	5811	7773	5380	69	2014	2014	2032	367	18	96	86	0	0.000	0.000	0.000	0.000	0.000	0.000	0.000	0.000	0.000	0.000	0.000	0.000	0.000	0.000	0.027	0.024	0.039	0.039	4.021	0.023	0.134	316	2384	100	101	3797	3898	140	5759	5899	Error	Error	-5.232	101	3797	140	5759	187490	2456220	0.555	15.643	0	0	0
1	13	19	"A114"	"A114"	16635	31965	100	720	797	392	49	470	470	504	253	50	49	25	0	15735	15555	8507	54	2071	2071	2121	796	37	93	87	0	0.000	0.000	0.000	0.000	0.000	0.000	0.000	0.000	0.000	0.000	0.000	0.000	0.000	0.000	0.018	0.024	0.026	0.025	3.172	0.023	0.280	316	2384	100	250	13664	13914	327	13484	13811	Error	Error	-5.772	250	13664	327	13484	251753	4915230	1.158	16.877	0	0	0
1	14	19	"A114"	"A114"	16935	31965	100	721	793	621	78	472	472	499	223	44	52	29	0	11244	13601	8772	64	2071	2071	2099	409	19	96	93	0	0.000	0.000	0.000	0.000	0.000	0.000	0.000	0.000	0.000	0.000	0.000	0.000	0.000	0.000	0.027	0.028	0.028	0.031	3.178	0.025	0.172	316	2384	100	249	9173	9422	321	11530	11851	Error	Error	-5.203	249	9173	321	11530	250509	4297874	1.318	28.122	0	0	0
1	15	19	"A114"	"A114"	17235	31965	100	694	724	315	43	471	471	497	277	55	41	16	0	12688	14398	9041	62	2089	2089	2150	1263	58	93	86	0	0.000	0.000	0.000	0.000	0.000	0.000	0.000	0.000	0.000	0.000	0.000	0.000	0.000	0.000	0.021	0.021	0.027	0.025	2.706	0.021	0.169	316	2384	100	223	10599	10822	253	12309	12562	Error	Error	-5.571	223	10599	253	12309	228836	4549691	0.819	9.698	0	0	0
1	16	19	"A115"	"A115"	17535	31960	100	565	581	256	44	481	481	511	295	57	18	2	0	5288	5627	2926	51	2118	2118	2152	481	22	84	77	0	0.000	0.000	0.000	0.000	0.000	0.000	0.000	0.000	0.000	0.000	0.000	0.000	0.000	0.000	0.026	0.028	0.056	0.059	4.006	0.022	0.037	316	2384	100	84	3170	3254	100	3509	3609	Error	Error	-5.238	84	3170	100	3509	183748	1778184	0.237	7.225	0	0	0
1	17	19	"A115"	"A115"	17830	31960	100	586	627	250	39	512	512	531	210	39	31	10	0	5135	6514	4210	64	2230	2230	2258	391	17	88	83	0	0.000	0.000	0.000	0.000	0.000	0.000	0.000	0.000	0.000	0.000	0.000	0.000	0.000	0.000	0.025	0.027	0.051	0.054	4.573	0.025	0.094	316	2384	100	74	2905	2979	115	4284	4399	Error	Error	-5.295	74	2905	115	4284	198110	2058332	0.457	10.885	0	0	0
1	18	19	"A115"	"A115"	18130	31960	100	635	678	268	39	539	539	570	238	41	29	10	0	5898	6899	4115	59	2390	2390	2409	402	16	91	85	0	0.000	0.000	0.000	0.000	0.000	0.000	0.000	0.000	0.000	0.000	0.000	0.000	0.000	0.000	0.027	0.031	0.056	0.055	4.153	0.026	0.094	316	2384	100	96	3508	3604	139	4509	4648	Error	Error	-5.191	96	3508	139	4509	214230	2179936	0.454	11.169	0	0	0
1	1	20	"A116"	"A116"	13040	32270	100	1320	4069	4743	116	463	463	497	274	55	70	59	0	14638	13942	8776	62	1955	1955	2012	694	34	85	78	0	0.000	0.000	0.000	0.000	0.000	0.000	0.000	0.000	0.000	0.000	0.000	0.000	0.000	0.000	0.068	0.301	0.189	0.168	3.753	0.369	0.509	316	2384	100	857	12683	13540	3606	11987	15593	Error	Error	-3.887	857	12683	3606	11987	1285713	4405783	13.036	17.190	0	0	0
1	2	20	"A116"	"A116"	13340	32270	100	1231	4167	5237	125	432	432	457	200	43	74	61	0	12153	13872	9657	69	1937	1937	1976	692	35	88	82	0	0.000	0.000	0.000	0.000	0.000	0.000	0.000	0.000	0.000	0.000	0.000	0.000	0.000	0.000	0.078	0.313	0.157	0.158	3.062	0.375	0.615	316	2384	100	799	10216	11015	3735	11935	15670	Error	Error	-3.676	799	10216	3735	11935	1316829	4383678	18.550	17.191	0	0	0
1	3	20	"A116"	"A116"	13640	32270	100	933	3302	4715	142	439	439	466	217	46	68	53	0	8856	10915	7399	67	1933	1933	1978	816	41	88	83	0	0.000	0.000	0.000	0.000	0.000	0.000	0.000	0.000	0.000	0.000	0.000	0.000	0.000	0.000	0.071	0.319	0.138	0.141	3.412	0.401	0.505	316	2384	100	494	6923	7417	2863	8982	11845	Error	Error	-3.809	494	6923	2863	8982	1043282	3449214	13.069	10.952	0	0	0
1	4	20	"A117"	"A117"	13940	32270	100	451	497	274	55	438	438	467	266	56	15	3	0	2487	2695	988	36	1910	1910	1947	748	38	37	14	0	0.000	0.000	0.000	0.000	0.000	0.000	0.000	0.000	0.000	0.000	0.000	0.000	0.000	0.000	0.023	0.075	0.238	0.217	4.784	0.051	0.018	316	2384	100	13	577	590	59	785	844	Error	Error	-5.472	13	577	59	785	156908	851662	0.113	1.000	0	0	0
1	5	20	"A117"	"A117"	14240	32270	100	459	489	206	42	438	438	469	333	71	10	0	0	2548	2834	1130	39	1912	1912	1934	372	19	69	44	0	0.000	0.000	0.000	0.000	0.000	0.000	0.000	0.000	0.000	0.000	0.000	0.000	0.000	0.000	0.033	0.055	0.255	0.243	4.230	0.029	0.010	316	2384	100	21	636	657	51	922	973	Error	Error	-4.921	21	636	51	922	154512	895674	0.060	2.419	0	0	0
1	6	20	"A117"	"A117"	14540	32270	100	477	480	183	38	430	430	459	231	50	16	3	0	2460	2676	1009	37	1894	1894	1912	353	18	65	40	0	0.000	0.000	0.000	0.000	0.000	0.000	0.000	0.000	0.000	0.000	0.000	0.000	0.000	0.000	0.083	0.064	0.183	0.207	4.342	0.056	0.025	316	2384	100	47	566	613	50	782	832	Error	Error	-3.590	47	566	50	782	151627	845494	0.091	2.164	0	0	0
1	7	20	"A118"	"A118"	14840	32265	100	510	530	224	42	431	431	458	234	51	19	6	0	4545	5396	3856	71	1901	1901	1931	424	21	79	72	0	0.000	0.000	0.000	0.000	0.000	0.000	0.000	0.000	0.000	0.000	0.000	0.000	0.000	0.000	0.030	0.028	0.054	0.073	5.366	0.023	0.079	316	2384	100	79	2644	2723	99	3495	3594	Error	Error	-5.065	79	2644	99	3495	167540	1705099	0.308	8.172	0	0	0
1	8	20	"A118"	"A118"	15135	32265	100	524	571	259	45	439	439	469	292	62	22	5	0	4426	6335	5542	87	1959	1959	2016	994	49	77	58	0	0.000	0.000	0.000	0.000	0.000	0.000	0.000	0.000	0.000	0.000	0.000	0.000	0.000	0.000	0.034	0.030	0.057	0.060	4.120	0.062	0.201	316	2384	100	85	2467	2552	132	4376	4508	Error	Error	-4.859	85	2467	132	4376	180542	2001816	0.349	4.345	0	0	0
1	9	20	"A118"	"A118"	15435	32265	100	560	601	285	47	448	448	468	203	43	33	14	0	6282	7597	5772	75	1968	1968	2023	786	38	82	75	0	0.000	0.000	0.000	0.000	0.000	0.000	0.000	0.000	0.000	0.000	0.000	0.000	0.000	0.000	0.026	0.027	0.041	0.045	4.023	0.024	0.147	316	2384	100	112	4314	4426	153	5629	5782	Error	Error	-5.267	112	4314	153	5629	189840	2400675	0.655	7.092	0	0	0
1	10	20	"A119"	"A119"	15735	32265	100	480	528	252	47	453	453	475	202	42	22	7	0	4675	5070	3356	66	1989	1989	2020	388	19	78	73	0	0.000	0.000	0.000	0.000	0.000	0.000	0.000	0.000	0.000	0.000	0.000	0.000	0.000	0.000	0.010	0.024	0.062	0.075	5.085	0.026	0.068	316	2384	100	27	2686	2713	75	3081	3156	Error	Error	-6.636	27	2686	75	3081	166729	1602130	0.262	7.861	0	0	0
1	11	20	"A119"	"A119"	16035	32265	100	531	561	259	46	452	452	487	443	90	7	0	0	4408	5304	3418	64	2016	2016	2049	492	24	86	80	0	0.000	0.000	0.000	0.000	0.000	0.000	0.000	0.000	0.000	0.000	0.000	0.000	0.000	0.000	0.033	0.033	0.062	0.066	4.518	0.032	0.072	316	2384	100	79	2392	2471	109	3288	3397	Error	Error	-4.920	79	2392	109	3288	177363	1676138	0.167	6.616	0	0	0
1	12	20	"A119"	"A119"	16335	32265	100	515	551	231	41	472	472	505	280	55	17	3	0	4678	5678	3559	62	2050	2050	2099	472	22	89	81	0	0.000	0.000	0.000	0.000	0.000	0.000	0.000	0.000	0.000	0.000	0.000	0.000	0.000	0.000	0.016	0.022	0.053	0.054	4.833	0.025	0.071	316	2384	100	43	2628	2671	79	3628	3707	Error	Error	-5.933	43	2628	79	3628	173978	1794107	0.164	7.583	0	0	0
1	13	20	"A120"	"A120"	16635	32265	100	488	508	215	42	460	460	488	293	60	12	2	0	3677	3844	1802	46	2044	2044	2080	535	25	75	65	0	0.000	0.000	0.000	0.000	0.000	0.000	0.000	0.000	0.000	0.000	0.000	0.000	0.000	0.000	0.017	0.027	0.082	0.098	5.173	0.039	0.052	316	2384	100	28	1633	1661	48	1800	1848	Error	Error	-5.866	28	1633	48	1800	160521	1214761	0.068	3.297	0	0	0
1	14	20	"A120"	"A120"	16935	32265	100	521	540	232	42	474	474	499	238	47	18	3	0	3563	4141	2235	53	2091	2091	2122	433	20	82	71	0	0.000	0.000	0.000	0.000	0.000	0.000	0.000	0.000	0.000	0.000	0.000	0.000	0.000	0.000	0.032	0.032	0.080	0.083	4.609	0.027	0.024	316	2384	100	47	1472	1519	66	2050	2116	Error	Error	-4.969	47	1472	66	2050	170667	1308487	0.172	4.663	0	0	0
1	15	20	"A120"	"A120"	17235	32265	100	532	548	211	38	476	476	502	206	41	23	6	0	3631	4145	2136	51	2161	2161	2178	379	17	86	75	0	0.000	0.000	0.000	0.000	0.000	0.000	0.000	0.000	0.000	0.000	0.000	0.000	0.000	0.000	0.038	0.036	0.089	0.096	5.261	0.027	0.034	316	2384	100	56	1470	1526	72	1984	2056	Error	Error	-4.714	56	1470	72	1984	173295	1309748	0.223	5.190	0	0	0
1	16	20	"A121"	"A121"	17535	32260	100	587	657	311	47	489	489	518	295	56	28	9	0	8013	9766	8047	82	2163	2163	2209	559	25	83	76	0	0.000	0.000	0.000	0.000	0.000	0.000	0.000	0.000	0.000	0.000	0.000	0.000	0.000	0.000	0.017	0.022	0.036	0.039	4.588	0.023	0.221	316	2384	100	98	5850	5948	168	7603	7771	Error	Error	-5.900	98	5850	168	7603	207624	3086165	0.471	13.519	0	0	0
1	17	20	"A121"	"A121"	17835	32260	100	615	671	302	45	500	500	528	219	41	35	16	0	4929	8396	7819	93	2223	2223	2271	925	40	81	61	0	0.000	0.000	0.000	0.000	0.000	0.000	0.000	0.000	0.000	0.000	0.000	0.000	0.000	0.000	0.042	0.028	0.043	0.048	3.829	0.024	0.215	316	2384	100	115	2706	2821	171	6173	6344	Error	Error	-4.556	115	2706	171	6173	212001	2653155	0.653	6.622	0	0	0
1	18	20	"A121"	"A121"	18135	32260	100	657	718	333	46	541	541	577	408	70	20	3	0	5388	8983	8135	90	2397	2397	2456	741	30	85	68	0	0.000	0.000	0.000	0.000	0.000	0.000	0.000	0.000	0.000	0.000	0.000	0.000	0.000	0.000	0.039	0.027	0.045	0.054	4.141	0.025	0.219	316	2384	100	116	2991	3107	177	6586	6763	Error	Error	-4.688	116	2991	177	6586	226897	2838667	0.346	8.808	0	0	0
1	1	21	"Blank"	"Blank"	13040	32570	100	507	541	211	39	493	493	584	1650	282	0	0	0	2018	2038	339	16	2055	2055	2194	2203	100	0	0	0	0.000	0.000	0.000	0.000	0.000	0.000	0.000	0.000	0.000	0.000	0.000	0.000	0.000	0.000	-0.378	-2.824	0.553	0.589	4.524	0.732	0.819	316	2384	100	14	-37	-23	48	-17	31	Error	Error	Error	14	-37	48	-17	171059	643966	-0.026	-0.071	0	0	0
1	2	21	"Blank"	"Blank"	13340	32570	100	452	474	197	41	466	466	487	203	41	14	4	0	1988	2002	341	17	1994	1994	2022	566	27	6	0	0	0.000	0.000	0.000	0.000	0.000	0.000	0.000	0.000	0.000	0.000	0.000	0.000	0.000	0.000	2.333	1.000	0.523	0.534	4.312	0.028	0.006	316	2384	100	-14	-6	-20	8	8	16	Error	Error	1.222	-14	-6	8	8	149776	632603	-0.064	-0.035	0	0	0
1	3	21	"Blank"	"Blank"	13640	32570	100	446	467	190	40	457	457	476	192	40	14	4	0	1912	1919	333	17	1955	1955	1980	733	37	1	0	0	0.000	0.000	0.000	0.000	0.000	0.000	0.000	0.000	0.000	0.000	0.000	0.000	0.000	0.000	0.256	-0.278	0.551	0.643	4.899	0.009	0.000	316	2384	100	-11	-43	-54	10	-36	-26	Error	Error	-1.967	-11	-43	10	-36	147626	606311	-0.047	-0.083	0	0	0
1	4	21	"Blank"	"Blank"	13940	32570	100	459	479	205	42	450	450	475	226	47	16	3	0	1906	1914	349	18	1934	1934	1946	368	18	11	2	0	0.000	0.000	0.000	0.000	0.000	0.000	0.000	0.000	0.000	0.000	0.000	0.000	0.000	0.000	-0.321	-1.450	0.523	0.480	5.240	0.690	0.128	316	2384	100	9	-28	-19	29	-20	9	Error	Error	Error	9	-28	29	-20	151220	604972	0.018	-0.087	0	0	0
1	5	21	"Blank"	"Blank"	14240	32570	100	470	480	198	41	456	456	485	254	52	11	1	0	1904	1918	319	16	1956	1956	1983	499	25	4	0	0	0.000	0.000	0.000	0.000	0.000	0.000	0.000	0.000	0.000	0.000	0.000	0.000	0.000	0.000	-0.269	-0.632	0.666	0.640	4.123	0.166	0.050	316	2384	100	14	-52	-38	24	-38	-14	Error	Error	Error	14	-52	24	-38	151568	606050	-0.020	-0.130	0	0	0
1	6	21	"Blank"	"Blank"	14540	32570	100	454	479	200	41	451	451	479	222	46	16	2	0	1966	1989	404	20	1969	1969	1991	410	20	12	1	0	0.000	0.000	0.000	0.000	0.000	0.000	0.000	0.000	0.000	0.000	0.000	0.000	0.000	0.000	-1.000	1.400	0.543	0.565	4.763	0.200	0.093	316	2384	100	3	-3	0	28	20	48	Error	Error	Error	3	-3	28	20	151348	628456	0.000	-0.005	0	0	0
1	7	21	"Blank"	"Blank"	14840	32565	100	498	520	257	49	462	462	484	207	42	21	2	0	1979	2030	346	17	1985	1985	2010	471	23	10	1	0	0.000	0.000	0.000	0.000	0.000	0.000	0.000	0.000	0.000	0.000	0.000	0.000	0.000	0.000	-6.000	1.289	0.504	0.553	3.920	0.037	0.005	316	2384	100	36	-6	30	58	45	103	Error	Error	Error	36	-6	58	45	164332	641454	0.174	0.042	0	0	0
1	8	21	"Blank"	"Blank"	15140	32565	100	445	459	194	42	460	460	483	208	43	12	2	0	1984	2006	345	17	1990	1990	2007	409	20	11	2	0	0.000	0.000	0.000	0.000	0.000	0.000	0.000	0.000	0.000	0.000	0.000	0.000	0.000	0.000	2.500	-0.062	0.606	0.633	4.737	0.035	0.002	316	2384	100	-15	-6	-21	-1	16	15	Error	Error	1.322	-15	-6	-1	16	145150	634049	-0.115	-0.002	0	0	0
1	9	21	"Blank"	"Blank"	15440	32565	100	446	464	221	47	454	454	478	236	49	9	1	0	1976	1992	323	16	1992	1992	2008	347	17	13	2	0	0.000	0.000	0.000	0.000	0.000	0.000	0.000	0.000	0.000	0.000	0.000	0.000	0.000	0.000	0.500	100000.000	0.606	0.585	5.054	0.005	0.000	316	2384	100	-8	-16	-24	10	0	10	Error	Error	-1.000	-8	-16	10	0	146700	629547	-0.059	-0.046	0	0	0
1	10	21	"Blank"	"Blank"	15740	32565	100	452	476	202	42	465	465	490	204	41	16	4	0	1957	1986	344	17	2003	2003	2025	361	17	15	0	0	0.000	0.000	0.000	0.000	0.000	0.000	0.000	0.000	0.000	0.000	0.000	0.000	0.000	0.000	0.283	-0.647	0.464	0.465	4.329	-0.015	0.000	316	2384	100	-13	-46	-59	11	-17	-6	Error	Error	-1.823	-13	-46	11	-17	150379	627508	-0.069	-0.108	0	0	0
1	11	21	"Blank"	"Blank"	16040	32565	100	512	688	2614	379	482	482	511	271	53	16	2	0	2053	2249	2106	93	2085	2085	2130	960	45	2	1	0	0.000	0.000	0.000	0.000	0.000	0.000	0.000	0.000	0.000	0.000	0.000	0.000	0.000	0.000	-0.937	1.256	0.657	0.665	3.976	1.227	0.815	316	2384	100	30	-32	-2	206	164	370	Error	Error	Error	30	-32	206	164	217517	710839	0.653	0.124	0	0	0
1	12	21	"Blank"	"Blank"	16340	32565	100	494	544	318	58	478	478	506	299	59	13	3	0	2105	2169	490	22	2074	2074	2118	795	37	3	1	0	0.000	0.000	0.000	0.000	0.000	0.000	0.000	0.000	0.000	0.000	0.000	0.000	0.000	0.000	0.516	0.695	0.697	0.598	4.748	0.277	0.108	316	2384	100	16	31	47	66	95	161	Error	Error	-0.954	16	31	66	95	171766	685454	0.127	0.064	0	0	0
1	13	21	"Blank"	"Blank"	16640	32565	100	478	510	216	42	484	484	522	502	96	2	0	0	2018	2043	391	19	2083	2083	2139	1005	46	0	0	0	0.000	0.000	0.000	0.000	0.000	0.000	0.000	0.000	0.000	0.000	0.000	0.000	0.000	0.000	0.092	-0.650	0.529	0.561	4.016	0.230	0.123	316	2384	100	-6	-65	-71	26	-40	-14	Error	Error	-3.437	-6	-65	26	-40	161120	645458	-0.024	-0.096	0	0	0
1	14	21	"Blank"	"Blank"	16940	32565	100	499	513	193	37	499	499	539	509	94	1	0	0	2101	2113	351	16	2159	2159	2224	1022	45	0	0	0	0.000	0.000	0.000	0.000	0.000	0.000	0.000	0.000	0.000	0.000	0.000	0.000	0.000	0.000	0.000	-0.304	0.497	0.510	4.786	0.461	0.814	316	2384	100	0	-58	-58	14	-46	-32	Error	Error	Error	0	-58	14	-46	161986	667765	-0.051	-0.109	0	0	0
1	15	21	"Blank"	"Blank"	17240	32565	100	540	555	258	46	506	506	556	454	81	5	0	0	2152	2179	443	20	2205	2205	2272	753	33	2	0	0	0.000	0.000	0.000	0.000	0.000	0.000	0.000	0.000	0.000	0.000	0.000	0.000	0.000	0.000	-0.642	-1.885	0.561	0.605	4.221	0.335	0.278	316	2384	100	34	-53	-19	49	-26	23	Error	Error	Error	34	-53	49	-26	175510	688652	-0.002	-0.124	0	0	0
1	16	21	"Blank"	"Blank"	17540	32560	100	532	543	216	39	507	507	529	235	44	16	4	0	2209	2220	363	16	2183	2183	2222	556	25	7	0	0	0.000	0.000	0.000	0.000	0.000	0.000	0.000	0.000	0.000	0.000	0.000	0.000	0.000	0.000	0.962	0.973	0.591	0.572	4.119	0.005	0.000	316	2384	100	25	26	51	36	37	73	Error	Error	-0.057	25	26	36	37	171668	701602	0.060	-0.004	0	0	0
1	17	21	"Blank"	"Blank"	17840	32560	100	545	579	225	38	528	528	587	641	109	2	0	0	2283	2299	349	15	2297	2297	2384	1152	48	0	0	0	0.000	0.000	0.000	0.000	0.000	0.000	0.000	0.000	0.000	0.000	0.000	0.000	0.000	0.000	-1.214	25.500	0.626	0.681	4.588	0.036	0.002	316	2384	100	17	-14	3	51	2	53	Error	Error	Error	17	-14	51	2	183020	726415	-0.012	-0.074	0	0	0
1	18	21	"Blank"	"Blank"	18140	32560	100	566	584	212	36	566	566	590	233	39	14	3	0	2411	2415	361	14	2439	2439	2465	446	18	9	0	0	0.000	0.000	0.000	0.000	0.000	0.000	0.000	0.000	0.000	0.000	0.000	0.000	0.000	0.000	0.000	-0.750	0.588	0.504	4.590	0.006	0.002	316	2384	100	0	-28	-28	18	-24	-6	Error	Error	Error	0	-28	18	-24	184523	763010	-0.026	-0.112	0	0	0
