# Supplementary material for: Application of hybridization control probe to increase accuracy on ligation detection or minisequencing diagnostic microarrays
Source: BMC Res Notes. 2009 Dec 14;2:249. doi: 10.1186/1756-0500-2-249 (PMC2799435; doi:10.1186/1756-0500-2-249)
Supplement: Additional file 3 — Gpr_files. Zip-compressed file containing raw microarray data in GenePix results format (.gpr) and GAL (GenePix Array List) files. [file 1756-0500-2-249-S3.ZIP › gpr_files/slide2/lasi2_9-16.gpr]

ATF	1.0
30	76    
"Type=GenePix Results 3"
"DateTime=2009/03/31 15:08:42"
"Settings=C:\Axon\Data\HPV\310309\lasi2.gps"
"GalFile=C:\Axon\Data\HPV\ArrayIt_032009_InstiBioGalfile.gal"
"ArrayOfArrays=9-16"
"PixelSize=5"
"Wavelengths=532	488"
"ImageFiles=C:\Axon\Data\HPV\310309\lasi2.tif 2	C:\Axon\Data\HPV\310309\lasi2.tif 3"
"NormalizationMethod=None"
"NormalizationFactors=1	1"
"JpegImage="
"StdDev=Type 1"
"RatioFormulations=W1/W3 (#1/532)	W1/W4 (#1/488)	W3/W4 (532/488)"
"FeatureType=Circular"
"Barcode="
"BackgroundSubtraction=LocalFeature"
"ImageOrigin=0, 0"
"JpegOrigin=0, 0"
"Creator=GenePix Pro 6.1.0.2"
"Scanner=GenePix 4200A 01 Autoloader [2]"
"FocusPosition=0"
"Temperature=24.25"
"LinesAveraged=2"
"Comment="
"PMTGain=580	550"
"ScanPower=100	100"
"LaserPower=2.68311	2.56775"
"Filters=Standard Green	Standard Blue"
"ScanRegion=600,16,3776,13800"
"Supplier="
"Block"	"Column"	"Row"	"Name"	"ID"	"X"	"Y"	"Dia."	"F532 Median"	"F532 Mean"	"F532 SD"	"F532 CV"	"B532"	"B532 Median"	"B532 Mean"	"B532 SD"	"B532 CV"	"% > B532+1SD"	"% > B532+2SD"	"F532 % Sat."	"F488 Median"	"F488 Mean"	"F488 SD"	"F488 CV"	"B488"	"B488 Median"	"B488 Mean"	"B488 SD"	"B488 CV"	"% > B488+1SD"	"% > B488+2SD"	"F488 % Sat."	"Ratio of Medians (#1/532)"	"Ratio of Means (#1/532)"	"Median of Ratios (#1/532)"	"Mean of Ratios (#1/532)"	"Ratios SD (#1/532)"	"Rgn Ratio (#1/532)"	"Rgn R2 (#1/532)"	"Ratio of Medians (#1/488)"	"Ratio of Means (#1/488)"	"Median of Ratios (#1/488)"	"Mean of Ratios (#1/488)"	"Ratios SD (#1/488)"	"Rgn Ratio (#1/488)"	"Rgn R2 (#1/488)"	"Ratio of Medians (532/488)"	"Ratio of Means (532/488)"	"Median of Ratios (532/488)"	"Mean of Ratios (532/488)"	"Ratios SD (532/488)"	"Rgn Ratio (532/488)"	"Rgn R2 (532/488)"	"F Pixels"	"B Pixels"	"Circularity"	"Sum of Medians (#1/532)"	"Sum of Medians (#1/488)"	"Sum of Medians (532/488)"	"Sum of Means (#1/532)"	"Sum of Means (#1/488)"	"Sum of Means (532/488)"	"Log Ratio (#1/532)"	"Log Ratio (#1/488)"	"Log Ratio (532/488)"	"F532 Median - B532"	"F488 Median - B488"	"F532 Mean - B532"	"F488 Mean - B488"	"F532 Total Intensity"	"F488 Total Intensity"	"SNR 532"	"SNR 488"	"Flags"	"Normalize"	"Autoflag"
1	1	1	"A1"	"A1"	3890	35645	100	516	549	242	44	376	376	398	187	46	41	19	0	7517	8784	6579	74	1496	1496	1638	1173	71	67	62	0	0.000	0.000	0.000	0.000	0.000	0.000	0.000	0.000	0.000	0.000	0.000	0.000	0.000	0.000	0.023	0.024	0.030	0.044	5.092	0.023	0.240	316	2384	100	140	6021	6161	173	7288	7461	Error	Error	-5.427	140	6021	173	7288	173360	2775877	0.807	6.092	0	0	0
1	2	1	"A1"	"A1"	4185	35640	100	439	486	217	44	369	369	395	213	53	30	9	0	7595	8702	6315	72	1472	1472	1609	1171	72	69	65	0	0.000	0.000	0.000	0.000	0.000	0.000	0.000	0.000	0.000	0.000	0.000	0.000	0.000	0.000	0.011	0.016	0.025	0.028	5.439	0.017	0.192	316	2384	100	70	6123	6193	117	7230	7347	Error	Error	-6.451	70	6123	117	7230	153726	2749837	0.427	6.057	0	0	0
1	3	1	"A1"	"A1"	4485	35640	100	503	564	330	58	360	360	389	211	54	36	17	0	7818	9190	6318	68	1464	1464	1527	693	45	81	73	0	0.000	0.000	0.000	0.000	0.000	0.000	0.000	0.000	0.000	0.000	0.000	0.000	0.000	0.000	0.023	0.026	0.030	0.036	5.041	0.023	0.212	316	2384	100	143	6354	6497	204	7726	7930	Error	Error	-5.474	143	6354	204	7726	178302	2904174	0.829	11.058	0	0	0
1	4	1	"A2"	"A2"	4785	35640	100	448	496	368	74	366	366	404	456	112	7	0	0	7874	7480	5283	70	1480	1480	1693	1761	104	63	59	0	0.000	0.000	0.000	0.000	0.000	0.000	0.000	0.000	0.000	0.000	0.000	0.000	0.000	0.000	0.013	0.022	0.032	0.046	6.690	0.024	0.160	316	2384	100	82	6394	6476	130	6000	6130	Error	Error	-6.285	82	6394	130	6000	156626	2363556	0.202	3.286	0	0	0
1	5	1	"A2"	"A2"	5085	35640	100	509	537	215	40	353	353	410	789	192	0	0	0	9849	9712	5517	56	1458	1458	1593	2013	126	81	73	0	0.000	0.000	0.000	0.000	0.000	0.000	0.000	0.000	0.000	0.000	0.000	0.000	0.000	0.000	0.019	0.022	0.026	0.026	3.680	0.111	0.272	316	2384	100	156	8391	8547	184	8254	8438	Error	Error	-5.749	156	8391	184	8254	169638	3069064	0.161	4.033	0	0	0
1	6	1	"A2"	"A2"	5385	35640	100	478	505	224	44	335	335	367	332	90	20	3	0	10604	10998	7371	67	1439	1439	1618	1706	105	74	71	0	0.000	0.000	0.000	0.000	0.000	0.000	0.000	0.000	0.000	0.000	0.000	0.000	0.000	0.000	0.016	0.018	0.022	0.025	5.032	0.016	0.262	316	2384	100	143	9165	9308	170	9559	9729	Error	Error	-6.002	143	9165	170	9559	159511	3475385	0.416	5.498	0	0	0
1	7	1	"A3"	"A3"	5685	35640	100	466	481	222	46	343	343	402	935	232	0	0	0	7812	8061	6065	75	1446	1446	1696	2553	150	62	57	0	0.000	0.000	0.000	0.000	0.000	0.000	0.000	0.000	0.000	0.000	0.000	0.000	0.000	0.000	0.019	0.021	0.029	0.039	5.645	0.128	0.291	316	2384	100	123	6366	6489	138	6615	6753	Error	Error	-5.694	123	6366	138	6615	152003	2547206	0.084	2.493	0	0	0
1	8	1	"A3"	"A3"	5985	35640	100	474	506	336	66	339	339	362	178	49	40	11	0	6995	8770	6696	76	1461	1461	1561	968	62	77	74	0	0.000	0.000	0.000	0.000	0.000	0.000	0.000	0.000	0.000	0.000	0.000	0.000	0.000	0.000	0.024	0.023	0.029	0.033	3.741	0.020	0.140	316	2384	100	135	5534	5669	167	7309	7476	Error	Error	-5.357	135	5534	167	7309	159900	2771332	0.809	7.447	0	0	0
1	9	1	"A3"	"A3"	6285	35640	100	433	506	340	67	335	335	368	367	99	17	2	0	7840	9641	7743	80	1478	1478	1631	1327	81	72	68	0	0.000	0.000	0.000	0.000	0.000	0.000	0.000	0.000	0.000	0.000	0.000	0.000	0.000	0.000	0.015	0.021	0.024	0.030	5.048	0.019	0.218	316	2384	100	98	6362	6460	171	8163	8334	Error	Error	-6.021	98	6362	171	8163	159810	3046468	0.376	6.036	0	0	0
1	10	1	"A4"	"A4"	6585	35635	100	482	499	228	45	337	337	358	196	54	41	15	0	7748	8730	7005	80	1492	1492	1668	1201	72	60	56	0	0.000	0.000	0.000	0.000	0.000	0.000	0.000	0.000	0.000	0.000	0.000	0.000	0.000	0.000	0.023	0.022	0.032	0.054	6.216	0.020	0.209	316	2384	100	145	6256	6401	162	7238	7400	Error	Error	-5.431	145	6256	162	7238	157832	2758522	0.719	5.880	0	0	0
1	11	1	"A4"	"A4"	6885	35635	100	417	450	196	43	339	339	365	198	54	30	8	0	7325	7185	4391	61	1471	1471	1546	854	55	77	72	0	0.000	0.000	0.000	0.000	0.000	0.000	0.000	0.000	0.000	0.000	0.000	0.000	0.000	0.000	0.013	0.019	0.029	0.028	4.001	0.017	0.154	316	2384	100	78	5854	5932	111	5714	5825	Error	Error	-6.230	78	5854	111	5714	142330	2270395	0.429	6.603	0	0	0
1	12	1	"A4"	"A4"	7185	35635	100	408	460	387	84	332	332	360	229	63	22	5	0	5277	6579	4714	71	1462	1462	1548	883	57	75	73	0	0.000	0.000	0.000	0.000	0.000	0.000	0.000	0.000	0.000	0.000	0.000	0.000	0.000	0.000	0.020	0.025	0.033	0.038	4.836	0.020	0.088	316	2384	100	76	3815	3891	128	5117	5245	Error	Error	-5.650	76	3815	128	5117	145451	2078913	0.437	5.698	0	0	0
1	13	1	"A5"	"A5"	7485	35635	100	340	367	175	47	323	323	360	311	86	6	0	0	2724	3036	1912	62	1448	1448	1508	443	29	62	57	0	0.000	0.000	0.000	0.000	0.000	0.000	0.000	0.000	0.000	0.000	0.000	0.000	0.000	0.000	0.013	0.028	0.083	0.093	5.289	0.026	0.030	316	2384	100	17	1276	1293	44	1588	1632	Error	Error	-6.230	17	1276	44	1588	115850	959515	0.023	3.449	0	0	0
1	14	1	"A5"	"A5"	7785	35635	100	400	442	366	82	348	348	380	299	78	11	1	0	3446	3857	2648	68	1479	1479	1501	328	21	80	74	0	0.000	0.000	0.000	0.000	0.000	0.000	0.000	0.000	0.000	0.000	0.000	0.000	0.000	0.000	0.026	0.040	0.074	0.078	4.938	0.042	0.050	316	2384	100	52	1967	2019	94	2378	2472	Error	Error	-5.241	52	1967	94	2378	139746	1218814	0.207	7.183	0	0	0
1	15	1	"A5"	"A5"	8085	35635	100	383	404	176	43	351	351	370	229	61	15	2	0	3782	4118	2772	67	1534	1534	1546	308	19	83	75	0	0.000	0.000	0.000	0.000	0.000	0.000	0.000	0.000	0.000	0.000	0.000	0.000	0.000	0.000	0.014	0.021	0.060	0.072	4.494	0.021	0.019	316	2384	100	32	2248	2280	53	2584	2637	Error	Error	-6.134	32	2248	53	2584	127603	1301190	0.148	8.351	0	0	0
1	16	1	"A6"	"A6"	8385	35635	100	442	475	211	44	361	361	421	1156	274	0	0	0	5892	7352	5750	78	1574	1574	1719	1152	67	68	62	0	0.000	0.000	0.000	0.000	0.000	0.000	0.000	0.000	0.000	0.000	0.000	0.000	0.000	0.000	0.019	0.020	0.031	0.038	5.361	0.019	0.185	316	2384	100	81	4318	4399	114	5778	5892	Error	Error	-5.736	81	4318	114	5778	150238	2323127	0.047	4.890	0	0	0
1	17	1	"A6"	"A6"	8685	35635	100	454	485	219	45	355	355	388	376	96	13	1	0	5830	7626	5444	71	1601	1601	1632	489	29	87	83	0	0.000	0.000	0.000	0.000	0.000	0.000	0.000	0.000	0.000	0.000	0.000	0.000	0.000	0.000	0.023	0.022	0.031	0.033	4.184	0.019	0.159	316	2384	100	99	4229	4328	130	6025	6155	Error	Error	-5.417	99	4229	130	6025	153193	2409861	0.258	12.258	0	0	0
1	18	1	"A6"	"A6"	8985	35635	100	498	517	217	41	374	374	394	167	42	40	16	0	6750	8041	5408	67	1654	1654	1739	883	50	82	79	0	0.000	0.000	0.000	0.000	0.000	0.000	0.000	0.000	0.000	0.000	0.000	0.000	0.000	0.000	0.024	0.022	0.030	0.033	3.919	0.017	0.163	316	2384	100	124	5096	5220	143	6387	6530	Error	Error	-5.361	124	5096	143	6387	163513	2541056	0.737	7.137	0	0	0
1	1	2	"A7"	"A7"	3890	35940	100	420	434	183	42	386	386	399	161	40	24	6	0	2255	2915	1821	62	1509	1509	1538	333	21	69	53	0	0.000	0.000	0.000	0.000	0.000	0.000	0.000	0.000	0.000	0.000	0.000	0.000	0.000	0.000	0.046	0.034	0.158	0.131	5.112	0.022	0.026	316	2384	100	34	746	780	48	1406	1454	Error	Error	-4.456	34	746	48	1406	137203	921221	0.217	4.135	0	0	0
1	2	2	"A7"	"A7"	4190	35940	100	419	452	199	44	361	361	377	176	46	29	8	0	2500	3743	3250	86	1495	1495	1538	432	28	68	54	0	0.000	0.000	0.000	0.000	0.000	0.000	0.000	0.000	0.000	0.000	0.000	0.000	0.000	0.000	0.058	0.040	0.087	0.108	5.032	0.031	0.100	316	2384	100	58	1005	1063	91	2248	2339	Error	Error	-4.115	58	1005	91	2248	142721	1182659	0.426	5.104	0	0	0
1	3	2	"A7"	"A7"	4490	35940	100	388	415	217	52	359	359	391	386	98	3	0	0	2863	3631	2490	68	1475	1475	1533	886	57	63	38	0	0.000	0.000	0.000	0.000	0.000	0.000	0.000	0.000	0.000	0.000	0.000	0.000	0.000	0.000	0.021	0.026	0.069	0.083	4.764	0.144	0.266	316	2384	100	29	1388	1417	56	2156	2212	Error	Error	-5.581	29	1388	56	2156	131025	1147502	0.062	2.368	0	0	0
1	4	2	"A8"	"A8"	4790	35940	100	423	456	210	46	352	352	408	1041	255	0	0	0	4056	5305	4381	82	1475	1475	1630	1968	120	57	32	0	0.000	0.000	0.000	0.000	0.000	0.000	0.000	0.000	0.000	0.000	0.000	0.000	0.000	0.000	0.028	0.027	0.058	0.069	5.878	0.021	0.122	316	2384	100	71	2581	2652	104	3830	3934	Error	Error	-5.184	71	2581	104	3830	144091	1676382	0.046	1.867	0	0	0
1	5	2	"A8"	"A8"	5090	35940	100	432	466	215	46	347	347	369	183	49	34	13	0	4538	6278	4859	77	1459	1459	1492	475	31	83	78	0	0.000	0.000	0.000	0.000	0.000	0.000	0.000	0.000	0.000	0.000	0.000	0.000	0.000	0.000	0.028	0.025	0.043	0.050	3.834	0.021	0.145	316	2384	100	85	3079	3164	119	4819	4938	Error	Error	-5.179	85	3079	119	4819	147312	1983887	0.530	10.076	0	0	0
1	6	2	"A8"	"A8"	5390	35940	100	446	478	220	46	338	338	354	160	45	38	21	0	7437	9583	7272	75	1438	1438	1480	422	28	90	86	0	0.000	0.000	0.000	0.000	0.000	0.000	0.000	0.000	0.000	0.000	0.000	0.000	0.000	0.000	0.018	0.017	0.026	0.029	3.556	0.017	0.203	316	2384	100	108	5999	6107	140	8145	8285	Error	Error	-5.796	108	5999	140	8145	151183	3028383	0.775	19.201	0	0	0
1	7	2	"A9"	"A9"	5690	35940	100	446	501	293	58	340	340	363	180	49	40	19	0	5648	8063	6629	82	1452	1452	1574	869	55	65	63	0	0.000	0.000	0.000	0.000	0.000	0.000	0.000	0.000	0.000	0.000	0.000	0.000	0.000	0.000	0.025	0.024	0.031	0.043	5.290	0.023	0.215	316	2384	100	106	4196	4302	161	6611	6772	Error	Error	-5.307	106	4196	161	6611	158350	2547767	0.767	7.467	0	0	0
1	8	2	"A9"	"A9"	5990	35940	100	430	467	209	44	331	331	361	228	63	29	7	0	5315	7855	6877	87	1448	1448	1495	571	38	87	82	0	0.000	0.000	0.000	0.000	0.000	0.000	0.000	0.000	0.000	0.000	0.000	0.000	0.000	0.000	0.026	0.021	0.029	0.034	4.094	0.016	0.072	316	2384	100	99	3867	3966	136	6407	6543	Error	Error	-5.288	99	3867	136	6407	147474	2482204	0.465	11.138	0	0	0
1	9	2	"A9"	"A9"	6290	35940	100	444	511	390	76	331	331	356	207	58	34	13	0	6919	7994	6094	76	1472	1472	1577	867	54	71	68	0	0.000	0.000	0.000	0.000	0.000	0.000	0.000	0.000	0.000	0.000	0.000	0.000	0.000	0.000	0.021	0.028	0.033	0.049	6.059	0.025	0.206	316	2384	100	113	5447	5560	180	6522	6702	Error	Error	-5.591	113	5447	180	6522	161391	2526170	0.749	7.401	0	0	0
1	10	2	"A10"	"A10"	6590	35935	100	452	480	235	48	338	338	370	263	71	25	6	0	8243	10347	9658	93	1489	1489	1825	2568	140	61	58	0	0.000	0.000	0.000	0.000	0.000	0.000	0.000	0.000	0.000	0.000	0.000	0.000	0.000	0.000	0.017	0.016	0.024	0.038	5.346	0.016	0.154	316	2384	100	114	6754	6868	142	8858	9000	Error	Error	-5.889	114	6754	142	8858	151656	3269507	0.418	3.319	0	0	0
1	11	2	"A10"	"A10"	6890	35935	100	508	557	296	53	339	339	381	374	98	22	4	0	8129	10874	9269	85	1496	1496	1630	1351	82	74	70	0	0.000	0.000	0.000	0.000	0.000	0.000	0.000	0.000	0.000	0.000	0.000	0.000	0.000	0.000	0.025	0.023	0.028	0.031	3.804	0.021	0.218	316	2384	100	169	6633	6802	218	9378	9596	Error	Error	-5.295	169	6633	218	9378	175883	3436264	0.471	6.842	0	0	0
1	12	2	"A10"	"A10"	7190	35935	100	484	548	309	56	331	331	357	191	53	41	21	0	8172	10693	8287	77	1498	1498	1547	639	41	85	82	0	0.000	0.000	0.000	0.000	0.000	0.000	0.000	0.000	0.000	0.000	0.000	0.000	0.000	0.000	0.023	0.024	0.027	0.031	3.355	0.022	0.283	316	2384	100	153	6674	6827	217	9195	9412	Error	Error	-5.447	153	6674	217	9195	173098	3378922	1.000	14.313	0	0	0
1	13	2	"A11"	"A11"	7490	35935	100	388	418	194	46	331	331	359	216	60	20	5	0	4366	6230	6349	101	1481	1481	1576	804	51	68	62	0	0.000	0.000	0.000	0.000	0.000	0.000	0.000	0.000	0.000	0.000	0.000	0.000	0.000	0.000	0.020	0.018	0.041	0.048	5.358	0.017	0.123	316	2384	100	57	2885	2942	87	4749	4836	Error	Error	-5.661	57	2885	87	4749	132056	1968737	0.273	5.789	0	0	0
1	14	2	"A11"	"A11"	7790	35935	100	407	452	215	47	321	321	342	155	45	39	17	0	4563	7335	7764	105	1482	1482	1516	440	29	82	77	0	0.000	0.000	0.000	0.000	0.000	0.000	0.000	0.000	0.000	0.000	0.000	0.000	0.000	0.000	0.028	0.022	0.033	0.044	4.806	0.017	0.214	316	2384	100	86	3081	3167	131	5853	5984	Error	Error	-5.163	86	3081	131	5853	142771	2317732	0.710	13.225	0	0	0
1	15	2	"A11"	"A11"	8090	35935	100	437	465	215	46	331	331	375	565	150	4	0	0	5956	8048	6978	86	1503	1503	1524	352	23	93	90	0	0.000	0.000	0.000	0.000	0.000	0.000	0.000	0.000	0.000	0.000	0.000	0.000	0.000	0.000	0.024	0.020	0.029	0.030	3.587	0.020	0.013	316	2384	100	106	4453	4559	134	6545	6679	Error	Error	-5.393	106	4453	134	6545	146837	2543035	0.159	18.534	0	0	0
1	16	2	"A12"	"A12"	8390	35935	100	431	458	227	49	332	332	356	220	61	25	10	0	5724	8072	7646	94	1514	1514	1619	928	57	73	68	0	0.000	0.000	0.000	0.000	0.000	0.000	0.000	0.000	0.000	0.000	0.000	0.000	0.000	0.000	0.024	0.019	0.033	0.041	4.902	0.017	0.255	316	2384	100	99	4210	4309	126	6558	6684	Error	Error	-5.410	99	4210	126	6558	144604	2550730	0.464	6.954	0	0	0
1	17	2	"A12"	"A12"	8690	35935	100	448	463	218	47	334	334	381	528	138	6	0	0	6237	8141	6409	78	1525	1525	1564	518	33	89	85	0	0.000	0.000	0.000	0.000	0.000	0.000	0.000	0.000	0.000	0.000	0.000	0.000	0.000	0.000	0.024	0.019	0.032	0.035	4.465	0.018	0.159	316	2384	100	114	4712	4826	129	6616	6745	Error	Error	-5.369	114	4712	129	6616	146261	2572634	0.155	12.697	0	0	0
1	18	2	"A12"	"A12"	8985	35930	100	439	476	253	53	347	347	382	491	128	6	1	0	5225	6773	5549	81	1581	1581	1706	988	57	73	69	0	0.000	0.000	0.000	0.000	0.000	0.000	0.000	0.000	0.000	0.000	0.000	0.000	0.000	0.000	0.025	0.025	0.035	0.043	5.921	0.019	0.145	316	2384	100	92	3644	3736	129	5192	5321	Error	Error	-5.308	92	3644	129	5192	150332	2140239	0.191	5.129	0	0	0
1	1	3	"A13"	"A13"	3895	36240	100	513	537	243	45	352	352	374	159	42	50	24	0	7164	8308	5634	67	1466	1466	1528	762	49	76	73	0	0.000	0.000	0.000	0.000	0.000	0.000	0.000	0.000	0.000	0.000	0.000	0.000	0.000	0.000	0.028	0.027	0.034	0.046	5.549	0.023	0.275	316	2384	100	161	5698	5859	185	6842	7027	Error	Error	-5.145	161	5698	185	6842	169737	2625229	1.025	8.898	0	0	0
1	2	3	"A13"	"A13"	4195	36240	100	571	575	226	39	355	355	373	163	43	57	31	0	10234	11484	7107	61	1428	1428	1478	574	38	86	82	0	0.000	0.000	0.000	0.000	0.000	0.000	0.000	0.000	0.000	0.000	0.000	0.000	0.000	0.000	0.025	0.022	0.025	0.029	4.207	0.019	0.310	316	2384	100	216	8806	9022	220	10056	10276	Error	Error	-5.349	216	8806	220	10056	181669	3629092	1.239	17.432	0	0	0
1	3	3	"A13"	"A13"	4495	36240	100	504	530	222	41	361	361	422	638	151	3	0	0	7420	8893	5357	60	1487	1487	1619	1655	102	80	74	0	0.000	0.000	0.000	0.000	0.000	0.000	0.000	0.000	0.000	0.000	0.000	0.000	0.000	0.000	0.024	0.023	0.029	0.032	4.294	0.021	0.098	316	2384	100	143	5933	6076	169	7406	7575	Error	Error	-5.375	143	5933	169	7406	167567	2810083	0.169	4.395	0	0	0
1	4	3	"A14"	"A14"	4795	36240	100	492	515	227	44	349	349	369	194	52	43	17	0	6652	7638	5224	68	1441	1441	1494	524	35	79	75	0	0.000	0.000	0.000	0.000	0.000	0.000	0.000	0.000	0.000	0.000	0.000	0.000	0.000	0.000	0.027	0.027	0.035	0.037	4.063	0.023	0.139	316	2384	100	143	5211	5354	166	6197	6363	Error	Error	-5.187	143	5211	166	6197	162832	2413720	0.753	11.725	0	0	0
1	5	3	"A14"	"A14"	5095	36240	100	494	521	238	45	337	337	361	183	50	44	16	0	7792	10239	7077	69	1417	1417	1450	470	32	90	86	0	0.000	0.000	0.000	0.000	0.000	0.000	0.000	0.000	0.000	0.000	0.000	0.000	0.000	0.000	0.025	0.021	0.024	0.028	3.915	0.019	0.209	316	2384	100	157	6375	6532	184	8822	9006	Error	Error	-5.344	157	6375	184	8822	164715	3235463	0.874	18.700	0	0	0
1	6	3	"A14"	"A14"	5395	36240	100	486	530	243	45	328	328	346	166	47	48	26	0	10549	12835	8021	62	1420	1420	1453	496	34	93	88	0	0.000	0.000	0.000	0.000	0.000	0.000	0.000	0.000	0.000	0.000	0.000	0.000	0.000	0.000	0.017	0.018	0.021	0.021	3.304	0.017	0.300	316	2384	100	158	9129	9287	202	11415	11617	Error	Error	-5.852	158	9129	202	11415	167556	4055901	1.108	22.948	0	0	0
1	7	3	"A15"	"A15"	5695	36240	100	438	473	222	46	321	321	347	203	58	33	13	0	6819	8449	6104	72	1407	1407	1466	637	43	81	76	0	0.000	0.000	0.000	0.000	0.000	0.000	0.000	0.000	0.000	0.000	0.000	0.000	0.000	0.000	0.022	0.022	0.027	0.035	4.863	0.020	0.125	316	2384	100	117	5412	5529	152	7042	7194	Error	Error	-5.532	117	5412	152	7042	149453	2670005	0.621	10.962	0	0	0
1	8	3	"A15"	"A15"	5995	36240	100	426	469	222	47	327	327	346	157	45	39	19	0	5529	8602	7609	88	1444	1444	1485	541	36	87	84	0	0.000	0.000	0.000	0.000	0.000	0.000	0.000	0.000	0.000	0.000	0.000	0.000	0.000	0.000	0.024	0.020	0.029	0.031	4.480	0.018	0.242	316	2384	100	99	4085	4184	142	7158	7300	Error	Error	-5.367	99	4085	142	7158	148228	2718273	0.783	13.155	0	0	0
1	9	3	"A15"	"A15"	6290	36240	100	475	497	227	45	329	329	355	253	71	32	7	0	8019	9332	6673	71	1449	1449	1524	806	52	81	78	0	0.000	0.000	0.000	0.000	0.000	0.000	0.000	0.000	0.000	0.000	0.000	0.000	0.000	0.000	0.022	0.021	0.029	0.034	5.209	0.021	0.113	316	2384	100	146	6570	6716	168	7883	8051	Error	Error	-5.492	146	6570	168	7883	157061	2948906	0.561	9.687	0	0	0
1	10	3	"A16"	"A16"	6590	36235	100	469	521	274	52	325	325	356	336	94	28	6	0	8678	11450	10878	95	1450	1450	1889	3275	173	61	52	0	0.000	0.000	0.000	0.000	0.000	0.000	0.000	0.000	0.000	0.000	0.000	0.000	0.000	0.000	0.020	0.020	0.026	0.034	4.392	0.018	0.469	316	2384	100	144	7228	7372	196	10000	10196	Error	Error	-5.649	144	7228	196	10000	164583	3618180	0.491	2.919	0	0	0
1	11	3	"A16"	"A16"	6890	36235	100	513	558	266	47	329	329	343	154	44	54	33	0	10068	14196	11364	80	1459	1459	1575	1302	82	76	73	0	0.000	0.000	0.000	0.000	0.000	0.000	0.000	0.000	0.000	0.000	0.000	0.000	0.000	0.000	0.021	0.018	0.020	0.026	4.230	0.017	0.426	316	2384	100	184	8609	8793	229	12737	12966	Error	Error	-5.548	184	8609	229	12737	176288	4485968	1.396	9.694	0	0	0
1	12	3	"A16"	"A16"	7190	36235	100	533	560	283	50	317	317	343	179	52	53	27	0	10634	14426	11519	79	1475	1475	1630	1642	100	78	75	0	0.000	0.000	0.000	0.000	0.000	0.000	0.000	0.000	0.000	0.000	0.000	0.000	0.000	0.000	0.024	0.019	0.023	0.025	3.818	0.017	0.437	316	2384	100	216	9159	9375	243	12951	13194	Error	Error	-5.406	216	9159	243	12951	177015	4558501	1.212	7.793	0	0	0
1	13	3	"A17"	"A17"	7490	36235	100	408	428	202	47	316	316	345	314	91	16	1	0	5894	6268	4310	68	1466	1466	1644	1403	85	64	62	0	0.000	0.000	0.000	0.000	0.000	0.000	0.000	0.000	0.000	0.000	0.000	0.000	0.000	0.000	0.021	0.023	0.039	0.058	6.389	0.021	0.167	316	2384	100	92	4428	4520	112	4802	4914	Error	Error	-5.589	92	4428	112	4802	135301	1980726	0.264	3.296	0	0	0
1	14	3	"A17"	"A17"	7790	36235	100	390	409	192	46	320	320	340	188	55	28	6	0	4347	5640	4129	73	1464	1464	1534	726	47	80	76	0	0.000	0.000	0.000	0.000	0.000	0.000	0.000	0.000	0.000	0.000	0.000	0.000	0.000	0.000	0.024	0.021	0.040	0.049	4.702	0.020	0.139	316	2384	100	70	2883	2953	89	4176	4265	Error	Error	-5.364	70	2883	89	4176	129225	1782306	0.367	5.656	0	0	0
1	15	3	"A17"	"A17"	8090	36235	100	376	426	256	60	327	327	354	249	70	17	5	0	5742	6476	4198	64	1505	1505	1584	757	47	80	77	0	0.000	0.000	0.000	0.000	0.000	0.000	0.000	0.000	0.000	0.000	0.000	0.000	0.000	0.000	0.012	0.020	0.032	0.032	4.415	0.021	0.156	316	2384	100	49	4237	4286	99	4971	5070	Error	Error	-6.434	49	4237	99	4971	134488	2046273	0.289	6.462	0	0	0
1	16	3	"A18"	"A18"	8390	36235	100	442	485	263	54	331	331	354	207	58	34	10	0	8681	8261	5135	62	1506	1506	1596	750	46	77	72	0	0.000	0.000	0.000	0.000	0.000	0.000	0.000	0.000	0.000	0.000	0.000	0.000	0.000	0.000	0.015	0.023	0.030	0.038	5.097	0.020	0.153	316	2384	100	111	7175	7286	154	6755	6909	Error	Error	-6.014	111	7175	154	6755	153204	2610585	0.633	8.887	0	0	0
1	17	3	"A18"	"A18"	8690	36235	100	401	450	228	50	326	326	363	529	145	4	0	0	5480	6869	4599	66	1528	1528	1581	598	37	87	84	0	0.000	0.000	0.000	0.000	0.000	0.000	0.000	0.000	0.000	0.000	0.000	0.000	0.000	0.000	0.019	0.023	0.030	0.031	4.244	0.020	0.126	316	2384	100	75	3952	4027	124	5341	5465	Error	Error	-5.720	75	3952	124	5341	142303	2170486	0.164	8.843	0	0	0
1	18	3	"A18"	"A18"	8990	36230	100	457	491	298	60	342	342	370	226	61	28	6	0	7062	7852	5349	68	1617	1617	1700	815	47	81	76	0	0.000	0.000	0.000	0.000	0.000	0.000	0.000	0.000	0.000	0.000	0.000	0.000	0.000	0.000	0.021	0.024	0.032	0.038	3.973	0.022	0.176	316	2384	100	115	5445	5560	149	6235	6384	Error	Error	-5.565	115	5445	149	6235	155245	2481162	0.535	7.548	0	0	0
1	1	4	"A19"	"A19"	3895	36540	100	429	470	266	56	360	360	486	2191	450	0	0	0	4179	5620	4271	75	1419	1419	1661	3022	181	46	26	0	0.000	0.000	0.000	0.000	0.000	0.000	0.000	0.000	0.000	0.000	0.000	0.000	0.000	0.000	0.025	0.026	0.042	0.048	4.376	0.027	0.165	316	2384	100	69	2760	2829	110	4201	4311	Error	Error	-5.322	69	2760	110	4201	148501	1775847	-0.007	1.310	0	0	0
1	2	4	"A19"	"A19"	4195	36540	100	426	468	213	45	346	346	364	160	43	35	16	0	3873	5386	4222	78	1421	1421	1450	371	25	81	76	0	0.000	0.000	0.000	0.000	0.000	0.000	0.000	0.000	0.000	0.000	0.000	0.000	0.000	0.000	0.033	0.031	0.051	0.053	4.649	0.027	0.203	316	2384	100	80	2452	2532	122	3965	4087	Error	Error	-4.938	80	2452	122	3965	147750	1702089	0.650	10.609	0	0	0
1	3	4	"A19"	"A19"	4495	36540	100	432	456	194	42	366	366	383	162	42	33	11	0	3967	4846	2934	60	1469	1469	1496	346	23	83	80	0	0.000	0.000	0.000	0.000	0.000	0.000	0.000	0.000	0.000	0.000	0.000	0.000	0.000	0.000	0.026	0.027	0.052	0.057	5.521	0.025	0.100	316	2384	100	66	2498	2564	90	3377	3467	Error	Error	-5.242	66	2498	90	3377	143978	1531391	0.451	9.682	0	0	0
1	4	4	"A20"	"A20"	4795	36540	100	433	457	191	41	391	391	410	181	44	23	7	0	3423	4654	4099	88	1540	1540	1762	1533	87	57	26	0	0.000	0.000	0.000	0.000	0.000	0.000	0.000	0.000	0.000	0.000	0.000	0.000	0.000	0.000	0.022	0.021	0.052	0.067	5.511	0.017	0.101	316	2384	100	42	1883	1925	66	3114	3180	Error	Error	-5.486	42	1883	66	3114	144528	1470730	0.260	1.886	0	0	0
1	5	4	"A20"	"A20"	5095	36540	100	421	452	206	45	336	336	364	351	96	12	1	0	5301	7236	6152	85	1421	1421	1612	1600	99	72	60	0	0.000	0.000	0.000	0.000	0.000	0.000	0.000	0.000	0.000	0.000	0.000	0.000	0.000	0.000	0.022	0.020	0.035	0.043	5.131	0.018	0.186	316	2384	100	85	3880	3965	116	5815	5931	Error	Error	-5.512	85	3880	116	5815	142923	2286505	0.251	3.515	0	0	0
1	6	4	"A20"	"A20"	5395	36540	100	440	481	230	47	326	326	348	175	50	40	16	0	6849	9415	7885	83	1415	1415	1566	1545	98	75	68	0	0.000	0.000	0.000	0.000	0.000	0.000	0.000	0.000	0.000	0.000	0.000	0.000	0.000	0.000	0.021	0.019	0.025	0.032	4.252	0.017	0.325	316	2384	100	114	5434	5548	155	8000	8155	Error	Error	-5.575	114	5434	155	8000	151947	2975236	0.760	5.080	0	0	0
1	7	4	"A21"	"A21"	5695	36540	100	473	538	327	60	325	325	362	679	187	7	0	0	9029	11177	9080	81	1419	1419	1628	1612	99	69	65	0	0.000	0.000	0.000	0.000	0.000	0.000	0.000	0.000	0.000	0.000	0.000	0.000	0.000	0.000	0.019	0.022	0.025	0.032	5.381	0.021	0.363	316	2384	100	148	7610	7758	213	9758	9971	Error	Error	-5.684	148	7610	213	9758	170017	3531872	0.259	5.924	0	0	0
1	8	4	"A21"	"A21"	5995	36540	100	461	512	241	47	317	317	336	152	45	48	31	0	7553	11427	8878	77	1410	1410	1492	862	57	83	80	0	0.000	0.000	0.000	0.000	0.000	0.000	0.000	0.000	0.000	0.000	0.000	0.000	0.000	0.000	0.023	0.019	0.023	0.026	3.481	0.018	0.337	316	2384	100	144	6143	6287	195	10017	10212	Error	Error	-5.415	144	6143	195	10017	161712	3610952	1.158	11.526	0	0	0
1	9	4	"A21"	"A21"	6295	36540	100	446	503	259	51	322	322	345	193	55	37	19	0	8210	12471	9910	79	1405	1405	1522	1267	83	82	78	0	0.000	0.000	0.000	0.000	0.000	0.000	0.000	0.000	0.000	0.000	0.000	0.000	0.000	0.000	0.018	0.016	0.021	0.022	3.618	0.016	0.268	316	2384	100	124	6805	6929	181	11066	11247	Error	Error	-5.778	124	6805	181	11066	158874	3940690	0.819	8.642	0	0	0
1	10	4	"A22"	"A22"	6595	36535	100	437	457	212	46	316	316	336	173	51	39	16	0	6418	8732	6775	77	1430	1430	1759	2414	137	66	50	0	0.000	0.000	0.000	0.000	0.000	0.000	0.000	0.000	0.000	0.000	0.000	0.000	0.000	0.000	0.024	0.019	0.026	0.034	5.313	0.017	0.228	316	2384	100	121	4988	5109	141	7302	7443	Error	Error	-5.365	121	4988	141	7302	144324	2759162	0.699	2.889	0	0	0
1	11	4	"A22"	"A22"	6895	36535	100	499	524	283	54	315	315	335	171	51	51	28	0	8245	10741	7873	73	1432	1432	1563	1392	89	83	68	0	0.000	0.000	0.000	0.000	0.000	0.000	0.000	0.000	0.000	0.000	0.000	0.000	0.000	0.000	0.027	0.022	0.024	0.031	3.837	0.018	0.295	316	2384	100	184	6813	6997	209	9309	9518	Error	Error	-5.211	184	6813	209	9309	165530	3394042	1.105	6.593	0	0	0
1	12	4	"A22"	"A22"	7195	36535	100	483	549	476	86	322	322	378	1203	318	0	0	0	6983	10815	8566	79	1462	1462	1631	1922	117	77	54	0	0.000	0.000	0.000	0.000	0.000	0.000	0.000	0.000	0.000	0.000	0.000	0.000	0.000	0.000	0.029	0.024	0.028	0.031	4.112	0.021	0.201	316	2384	100	161	5521	5682	227	9353	9580	Error	Error	-5.100	161	5521	227	9353	173541	3417470	0.142	4.778	0	0	0
1	13	4	"A23"	"A23"	7495	36535	100	491	526	250	47	318	318	346	401	115	19	0	0	12611	12800	8192	64	1453	1453	1539	854	55	81	77	0	0.000	0.000	0.000	0.000	0.000	0.000	0.000	0.000	0.000	0.000	0.000	0.000	0.000	0.000	0.016	0.018	0.024	0.027	3.979	0.017	0.332	316	2384	100	173	11158	11331	208	11347	11555	Error	Error	-6.011	173	11158	208	11347	166129	4044956	0.449	13.186	0	0	0
1	14	4	"A23"	"A23"	7795	36535	100	447	495	241	48	320	320	341	211	61	35	14	0	7591	10980	8645	78	1493	1493	1539	594	38	91	86	0	0.000	0.000	0.000	0.000	0.000	0.000	0.000	0.000	0.000	0.000	0.000	0.000	0.000	0.000	0.021	0.018	0.023	0.023	3.504	0.017	0.337	316	2384	100	127	6098	6225	175	9487	9662	Error	Error	-5.585	127	6098	175	9487	156373	3469789	0.730	15.894	0	0	0
1	15	4	"A23"	"A23"	8095	36535	100	491	529	276	52	317	317	342	176	51	49	23	0	8999	12210	8872	72	1498	1498	1537	448	29	95	91	0	0.000	0.000	0.000	0.000	0.000	0.000	0.000	0.000	0.000	0.000	0.000	0.000	0.000	0.000	0.023	0.020	0.024	0.023	3.115	0.018	0.303	316	2384	100	174	7501	7675	212	10712	10924	Error	Error	-5.430	174	7501	212	10712	167223	3858409	1.063	23.824	0	0	0
1	16	4	"A24"	"A24"	8395	36535	100	410	454	210	46	331	331	366	411	112	9	0	0	6106	7851	6223	79	1560	1560	1762	1704	96	71	58	0	0.000	0.000	0.000	0.000	0.000	0.000	0.000	0.000	0.000	0.000	0.000	0.000	0.000	0.000	0.017	0.020	0.029	0.035	5.025	0.019	0.278	316	2384	100	79	4546	4625	123	6291	6414	Error	Error	-5.847	79	4546	123	6291	143321	2481015	0.214	3.573	0	0	0
1	17	4	"A24"	"A24"	8695	36535	100	451	507	504	99	322	322	348	249	71	30	6	0	7284	9092	6085	66	1524	1524	1566	487	31	94	90	0	0.000	0.000	0.000	0.000	0.000	0.000	0.000	0.000	0.000	0.000	0.000	0.000	0.000	0.000	0.022	0.024	0.025	0.026	3.434	0.022	0.124	316	2384	100	129	5760	5889	185	7568	7753	Error	Error	-5.481	129	5760	185	7568	160330	2873055	0.639	15.454	0	0	0
1	18	4	"A24"	"A24"	8995	36530	100	465	523	268	51	331	331	409	876	214	1	0	0	7227	10337	7161	69	1558	1558	1668	1193	71	91	85	0	0.000	0.000	0.000	0.000	0.000	0.000	0.000	0.000	0.000	0.000	0.000	0.000	0.000	0.000	0.024	0.022	0.027	0.027	3.204	0.021	0.032	316	2384	100	134	5669	5803	192	8779	8971	Error	Error	-5.403	134	5669	192	8779	165302	3266456	0.130	7.267	0	0	0
1	1	5	"A25"	"A25"	3900	36840	100	469	510	241	47	337	337	359	302	84	27	5	0	9040	10089	7501	74	1386	1386	1482	743	50	77	72	0	0.000	0.000	0.000	0.000	0.000	0.000	0.000	0.000	0.000	0.000	0.000	0.000	0.000	0.000	0.017	0.020	0.026	0.033	5.195	0.019	0.285	316	2384	100	132	7654	7786	173	8703	8876	Error	Error	-5.858	132	7654	173	8703	161225	3187972	0.500	11.584	0	0	0
1	2	5	"A25"	"A25"	4200	36840	100	474	534	431	80	353	353	386	369	95	17	2	0	7407	9759	6670	68	1459	1459	1536	863	56	87	85	0	0.000	0.000	0.000	0.000	0.000	0.000	0.000	0.000	0.000	0.000	0.000	0.000	0.000	0.000	0.020	0.022	0.026	0.025	4.089	0.019	0.127	316	2384	100	121	5948	6069	181	8300	8481	Error	Error	-5.619	121	5948	181	8300	168743	3083943	0.401	9.528	0	0	0
1	3	5	"A25"	"A25"	4500	36840	100	531	556	223	40	372	372	437	791	181	0	0	0	7899	8875	4902	55	1463	1463	1617	2016	124	82	74	0	0.000	0.000	0.000	0.000	0.000	0.000	0.000	0.000	0.000	0.000	0.000	0.000	0.000	0.000	0.025	0.025	0.029	0.031	3.550	0.117	0.265	316	2384	100	159	6436	6595	184	7412	7596	Error	Error	-5.339	159	6436	184	7412	175586	2804528	0.150	3.600	0	0	0
1	4	5	"A26"	"A26"	4800	36840	100	481	523	223	42	394	394	418	223	53	31	8	0	7418	7376	4108	55	1515	1515	1556	471	30	84	77	0	0.000	0.000	0.000	0.000	0.000	0.000	0.000	0.000	0.000	0.000	0.000	0.000	0.000	0.000	0.015	0.022	0.033	0.036	4.693	0.017	0.090	316	2384	100	87	5903	5990	129	5861	5990	Error	Error	-6.084	87	5903	129	5861	165394	2330833	0.471	12.357	0	0	0
1	5	5	"A26"	"A26"	5100	36840	100	522	536	191	35	378	378	396	172	43	41	17	0	6936	7074	3389	47	1506	1506	1522	314	20	95	89	0	0.000	0.000	0.000	0.000	0.000	0.000	0.000	0.000	0.000	0.000	0.000	0.000	0.000	0.000	0.027	0.028	0.033	0.036	3.948	0.021	0.104	316	2384	100	144	5430	5574	158	5568	5726	Error	Error	-5.237	144	5430	158	5568	169341	2235389	0.814	17.682	0	0	0
1	6	5	"A26"	"A26"	5400	36840	100	481	511	232	45	348	348	368	173	47	41	19	0	8632	9254	4520	48	1432	1432	1453	283	19	98	97	0	0.000	0.000	0.000	0.000	0.000	0.000	0.000	0.000	0.000	0.000	0.000	0.000	0.000	0.000	0.018	0.021	0.024	0.023	3.056	0.019	0.164	316	2384	100	133	7200	7333	163	7822	7985	Error	Error	-5.758	133	7200	163	7822	161613	2924181	0.827	27.565	0	0	0
1	7	5	"A27"	"A27"	5700	36840	100	492	536	307	57	331	331	354	186	52	45	21	0	10645	12593	9744	77	1441	1441	1563	1006	64	73	69	0	0.000	0.000	0.000	0.000	0.000	0.000	0.000	0.000	0.000	0.000	0.000	0.000	0.000	0.000	0.017	0.018	0.023	0.028	4.817	0.021	0.090	316	2384	100	161	9204	9365	205	11152	11357	Error	Error	-5.837	161	9204	205	11152	169330	3979317	0.978	10.964	0	0	0
1	8	5	"A27"	"A27"	6000	36840	100	462	521	350	67	327	327	348	193	55	41	18	0	8667	11128	8091	72	1406	1406	1503	1028	68	86	82	0	0.000	0.000	0.000	0.000	0.000	0.000	0.000	0.000	0.000	0.000	0.000	0.000	0.000	0.000	0.019	0.020	0.025	0.027	3.802	0.017	0.134	316	2384	100	135	7261	7396	194	9722	9916	Error	Error	-5.749	135	7261	194	9722	164690	3516507	0.896	9.363	0	0	0
1	9	5	"A27"	"A27"	6300	36835	100	497	525	241	45	324	324	355	264	74	34	10	0	12083	13941	10106	72	1418	1418	1566	1592	101	79	75	0	0.000	0.000	0.000	0.000	0.000	0.000	0.000	0.000	0.000	0.000	0.000	0.000	0.000	0.000	0.016	0.016	0.020	0.022	3.818	0.015	0.108	316	2384	100	173	10665	10838	201	12523	12724	Error	Error	-5.946	173	10665	201	12523	166024	4405487	0.644	7.773	0	0	0
1	10	5	"A28"	"A28"	6600	36835	100	639	627	287	45	314	314	340	183	53	66	41	0	26655	22351	15575	69	1446	1446	1755	2789	158	70	68	0	0.000	0.000	0.000	0.000	0.000	0.000	0.000	0.000	0.000	0.000	0.000	0.000	0.000	0.000	0.013	0.015	0.016	0.022	3.811	0.014	0.531	316	2384	100	325	25209	25534	313	20905	21218	Error	Error	-6.277	325	25209	313	20905	198282	7063013	1.568	7.385	0	0	0
1	11	5	"A28"	"A28"	6900	36835	100	613	654	317	48	309	309	337	186	55	66	41	0	23661	21754	14105	64	1448	1448	1605	1935	120	81	76	0	0.000	0.000	0.000	0.000	0.000	0.000	0.000	0.000	0.000	0.000	0.000	0.000	0.000	0.000	0.014	0.017	0.018	0.022	3.138	0.016	0.528	316	2384	100	304	22213	22517	345	20306	20651	Error	Error	-6.191	304	22213	345	20306	206714	6874114	1.704	10.413	0	0	0
1	12	5	"A28"	"A28"	7200	36835	100	617	669	363	54	317	317	335	155	46	67	48	0	21381	22423	14691	65	1464	1464	1610	1754	108	81	79	0	0.000	0.000	0.000	0.000	0.000	0.000	0.000	0.000	0.000	0.000	0.000	0.000	0.000	0.000	0.015	0.017	0.017	0.020	3.507	0.015	0.407	316	2384	100	300	19917	20217	352	20959	21311	Error	Error	-6.053	300	19917	352	20959	211319	7085757	2.155	11.866	0	0	0
1	13	5	"A29"	"A29"	7500	36835	100	491	531	241	45	324	324	347	208	59	43	22	0	13373	14457	10479	72	1494	1494	1657	1584	95	73	72	0	0.000	0.000	0.000	0.000	0.000	0.000	0.000	0.000	0.000	0.000	0.000	0.000	0.000	0.000	0.014	0.016	0.019	0.028	5.456	0.014	0.197	316	2384	100	167	11879	12046	207	12963	13170	Error	Error	-6.152	167	11879	207	12963	167897	4568361	0.885	8.081	0	0	0
1	14	5	"A29"	"A29"	7800	36835	100	547	568	235	41	334	334	371	509	137	13	0	0	15543	16048	9364	58	1507	1507	1581	824	52	91	85	0	0.000	0.000	0.000	0.000	0.000	0.000	0.000	0.000	0.000	0.000	0.000	0.000	0.000	0.000	0.015	0.016	0.019	0.019	3.677	0.014	0.056	316	2384	100	213	14036	14249	234	14541	14775	Error	Error	-6.042	213	14036	234	14541	179536	5071180	0.387	17.557	0	0	0
1	15	5	"A29"	"A29"	8100	36835	100	542	559	240	42	320	320	343	160	46	58	32	0	12856	15234	10266	67	1529	1529	1581	697	44	90	86	0	0.000	0.000	0.000	0.000	0.000	0.000	0.000	0.000	0.000	0.000	0.000	0.000	0.000	0.000	0.020	0.017	0.019	0.020	3.493	0.015	0.327	316	2384	100	222	11327	11549	239	13705	13944	Error	Error	-5.673	222	11327	239	13705	176674	4813799	1.350	19.588	0	0	0
1	16	5	"A30"	"A30"	8395	36835	100	508	516	251	48	328	328	349	179	51	50	24	0	13428	14773	11683	79	1539	1539	1643	1146	69	77	74	0	0.000	0.000	0.000	0.000	0.000	0.000	0.000	0.000	0.000	0.000	0.000	0.000	0.000	0.000	0.015	0.014	0.020	0.022	4.010	0.014	0.259	316	2384	100	180	11889	12069	188	13234	13422	Error	Error	-6.045	180	11889	188	13234	163185	4668201	0.933	11.457	0	0	0
1	17	5	"A30"	"A30"	8695	36835	100	473	516	262	50	330	330	351	167	47	45	25	0	10569	13944	11123	79	1533	1533	1562	460	29	95	90	0	0.000	0.000	0.000	0.000	0.000	0.000	0.000	0.000	0.000	0.000	0.000	0.000	0.000	0.000	0.016	0.015	0.020	0.021	3.116	0.014	0.312	316	2384	100	143	9036	9179	186	12411	12597	Error	Error	-5.982	143	9036	186	12411	163193	4406293	0.988	26.917	0	0	0
1	18	5	"A30"	"A30"	8995	36830	100	481	504	213	42	330	330	369	736	199	1	0	0	8918	11670	9289	79	1553	1553	1613	715	44	88	83	0	0.000	0.000	0.000	0.000	0.000	0.000	0.000	0.000	0.000	0.000	0.000	0.000	0.000	0.000	0.021	0.017	0.021	0.022	3.807	0.017	0.012	316	2384	100	151	7365	7516	174	10117	10291	Error	Error	-5.608	151	7365	174	10117	159248	3687621	0.183	14.066	0	0	0
1	1	6	"A31"	"A31"	3905	37140	100	537	573	248	43	331	331	347	150	43	56	37	0	13224	15091	10095	66	1405	1405	1491	1022	68	81	77	0	0.000	0.000	0.000	0.000	0.000	0.000	0.000	0.000	0.000	0.000	0.000	0.000	0.000	0.000	0.017	0.018	0.020	0.024	4.363	0.016	0.386	316	2384	100	206	11819	12025	242	13686	13928	Error	Error	-5.842	206	11819	242	13686	181188	4768736	1.507	13.307	0	0	0
1	2	6	"A31"	"A31"	4205	37140	100	496	524	243	46	328	328	349	158	45	51	26	0	10100	12203	9320	76	1427	1427	1539	1263	82	76	74	0	0.000	0.000	0.000	0.000	0.000	0.000	0.000	0.000	0.000	0.000	0.000	0.000	0.000	0.000	0.019	0.018	0.022	0.026	4.096	0.016	0.345	316	2384	100	168	8673	8841	196	10776	10972	Error	Error	-5.690	168	8673	196	10776	165485	3856002	1.108	8.443	0	0	0
1	3	6	"A31"	"A31"	4505	37140	100	494	536	239	44	337	337	358	172	48	47	26	0	11478	13224	9262	70	1415	1415	1467	627	42	90	86	0	0.000	0.000	0.000	0.000	0.000	0.000	0.000	0.000	0.000	0.000	0.000	0.000	0.000	0.000	0.016	0.017	0.021	0.022	3.455	0.015	0.288	316	2384	100	157	10063	10220	199	11809	12008	Error	Error	-6.002	157	10063	199	11809	169321	4178700	1.035	18.751	0	0	0
1	4	6	"A32"	"A32"	4805	37140	100	445	481	216	44	330	330	347	164	47	42	17	0	8257	10706	8221	76	1406	1406	1515	1035	68	75	72	0	0.000	0.000	0.000	0.000	0.000	0.000	0.000	0.000	0.000	0.000	0.000	0.000	0.000	0.000	0.017	0.016	0.021	0.025	4.760	0.015	0.205	316	2384	100	115	6851	6966	151	9300	9451	Error	Error	-5.897	115	6851	151	9300	151874	3382941	0.817	8.880	0	0	0
1	5	6	"A32"	"A32"	5105	37140	100	458	479	213	44	330	330	353	162	45	43	18	0	8181	10141	7308	72	1434	1434	1502	819	54	84	80	0	0.000	0.000	0.000	0.000	0.000	0.000	0.000	0.000	0.000	0.000	0.000	0.000	0.000	0.000	0.019	0.017	0.023	0.025	4.782	0.014	0.162	316	2384	100	128	6747	6875	149	8707	8856	Error	Error	-5.720	128	6747	149	8707	151395	3204489	0.778	10.548	0	0	0
1	6	6	"A32"	"A32"	5405	37140	100	493	755	965	127	374	374	390	175	44	41	23	0	6502	9471	11561	122	1541	1541	1626	679	41	75	72	0	0.000	0.000	0.000	0.000	0.000	0.000	0.000	0.000	0.000	0.000	0.000	0.000	0.000	0.000	0.024	0.048	0.056	0.054	4.248	0.064	0.704	316	2384	100	119	4961	5080	381	7930	8311	Error	Error	-5.382	119	4961	381	7930	238624	2992689	2.086	11.554	0	0	0
1	7	6	"A33"	"A33"	5700	37140	100	412	455	204	44	357	357	383	213	55	26	6	0	4318	6898	6527	94	1501	1501	1552	484	31	75	69	0	0.000	0.000	0.000	0.000	0.000	0.000	0.000	0.000	0.000	0.000	0.000	0.000	0.000	0.000	0.020	0.018	0.037	0.044	5.953	0.015	0.086	316	2384	100	55	2817	2872	98	5397	5495	Error	Error	-5.679	55	2817	98	5397	143881	2179661	0.338	11.045	0	0	0
1	8	6	"A33"	"A33"	6000	37140	100	425	483	296	61	324	324	357	276	77	27	7	0	5394	9091	9266	101	1414	1414	1467	533	36	82	76	0	0.000	0.000	0.000	0.000	0.000	0.000	0.000	0.000	0.000	0.000	0.000	0.000	0.000	0.000	0.025	0.021	0.029	0.036	4.096	0.016	0.147	316	2384	100	101	3980	4081	159	7677	7836	Error	Error	-5.300	101	3980	159	7677	152747	2872694	0.457	14.304	0	0	0
1	9	6	"A33"	"A33"	6300	37135	100	385	436	225	51	320	320	340	206	60	27	10	0	5118	8724	9070	103	1433	1433	1496	579	38	77	73	0	0.000	0.000	0.000	0.000	0.000	0.000	0.000	0.000	0.000	0.000	0.000	0.000	0.000	0.000	0.018	0.016	0.027	0.032	5.257	0.017	0.177	316	2384	100	65	3685	3750	116	7291	7407	Error	Error	-5.825	65	3685	116	7291	137658	2756631	0.466	12.484	0	0	0
1	10	6	"A34"	"A34"	6600	37135	100	452	492	247	50	321	321	345	189	54	42	18	0	8174	12135	11808	97	1431	1431	1675	1896	113	62	57	0	0.000	0.000	0.000	0.000	0.000	0.000	0.000	0.000	0.000	0.000	0.000	0.000	0.000	0.000	0.019	0.016	0.022	0.039	6.830	0.015	0.371	316	2384	100	131	6743	6874	171	10704	10875	Error	Error	-5.686	131	6743	171	10704	155601	3834550	0.778	5.517	0	0	0
1	11	6	"A34"	"A34"	6900	37135	100	433	518	279	53	318	318	348	268	77	32	16	0	7977	13622	12643	92	1438	1438	1529	830	54	81	77	0	0.000	0.000	0.000	0.000	0.000	0.000	0.000	0.000	0.000	0.000	0.000	0.000	0.000	0.000	0.018	0.016	0.019	0.024	3.921	0.015	0.340	316	2384	100	115	6539	6654	200	12184	12384	Error	Error	-5.829	115	6539	200	12184	163613	4304709	0.634	14.570	0	0	0
1	12	6	"A34"	"A34"	7200	37135	100	430	534	381	71	317	317	343	198	57	40	25	0	7885	13311	11555	86	1450	1450	1512	656	43	86	81	0	0.000	0.000	0.000	0.000	0.000	0.000	0.000	0.000	0.000	0.000	0.000	0.000	0.000	0.000	0.018	0.018	0.022	0.025	3.602	0.016	0.104	316	2384	100	113	6435	6548	217	11861	12078	Error	Error	-5.832	113	6435	217	11861	168743	4206182	0.965	17.986	0	0	0
1	13	6	"A35"	"A35"	7500	37135	100	489	524	253	48	316	316	344	215	62	41	18	0	13011	14021	10772	76	1490	1490	1781	2394	134	69	67	0	0.000	0.000	0.000	0.000	0.000	0.000	0.000	0.000	0.000	0.000	0.000	0.000	0.000	0.000	0.015	0.017	0.022	0.030	4.839	0.016	0.355	316	2384	100	173	11521	11694	208	12531	12739	Error	Error	-6.057	173	11521	208	12531	165694	4430631	0.837	5.113	0	0	0
1	14	6	"A35"	"A35"	7800	37135	100	516	535	237	44	325	325	357	359	100	25	1	0	14756	15615	9976	63	1509	1509	1576	777	49	90	84	0	0.000	0.000	0.000	0.000	0.000	0.000	0.000	0.000	0.000	0.000	0.000	0.000	0.000	0.000	0.014	0.015	0.018	0.019	3.541	0.014	0.055	316	2384	100	191	13247	13438	210	14106	14316	Error	Error	-6.116	191	13247	210	14106	169032	4934223	0.496	18.068	0	0	0
1	15	6	"A35"	"A35"	8100	37135	100	532	562	252	44	332	332	355	197	55	50	22	0	14578	15844	10146	64	1514	1514	1568	760	48	91	86	0	0.000	0.000	0.000	0.000	0.000	0.000	0.000	0.000	0.000	0.000	0.000	0.000	0.000	0.000	0.015	0.016	0.018	0.019	3.108	0.014	0.252	316	2384	100	200	13064	13264	230	14330	14560	Error	Error	-6.029	200	13064	230	14330	177598	5006612	1.051	18.784	0	0	0
1	16	6	"A36"	"A36"	8400	37135	100	495	530	271	51	330	330	356	216	60	41	14	0	11687	13937	10757	77	1536	1536	1640	1027	62	78	74	0	0.000	0.000	0.000	0.000	0.000	0.000	0.000	0.000	0.000	0.000	0.000	0.000	0.000	0.000	0.016	0.016	0.020	0.023	3.987	0.014	0.272	316	2384	100	165	10151	10316	200	12401	12601	Error	Error	-5.943	165	10151	200	12401	167352	4404093	0.806	11.974	0	0	0
1	17	6	"A36"	"A36"	8700	37135	100	504	546	238	43	334	334	365	410	112	18	1	0	9880	13153	9681	73	1581	1581	1619	445	27	96	91	0	0.000	0.000	0.000	0.000	0.000	0.000	0.000	0.000	0.000	0.000	0.000	0.000	0.000	0.000	0.020	0.018	0.021	0.022	3.103	0.016	0.326	316	2384	100	170	8299	8469	212	11572	11784	Error	Error	-5.609	170	8299	212	11572	172561	4156302	0.441	25.919	0	0	0
1	18	6	"A36"	"A36"	9000	37130	100	515	550	268	48	340	340	362	213	58	44	19	0	11808	14448	10822	74	1606	1606	1673	772	46	90	84	0	0.000	0.000	0.000	0.000	0.000	0.000	0.000	0.000	0.000	0.000	0.000	0.000	0.000	0.000	0.017	0.016	0.019	0.020	2.984	0.016	0.340	316	2384	100	175	10202	10377	210	12842	13052	Error	Error	-5.865	175	10202	210	12842	173805	4565547	0.883	16.548	0	0	0
1	1	7	"A37"	"A37"	3905	37440	100	485	518	204	39	333	333	357	384	107	15	1	0	11767	10655	6465	60	1402	1402	1515	1370	90	74	72	0	0.000	0.000	0.000	0.000	0.000	0.000	0.000	0.000	0.000	0.000	0.000	0.000	0.000	0.000	0.015	0.020	0.021	0.027	3.914	0.034	0.137	316	2384	100	152	10365	10517	185	9253	9438	Error	Error	-6.092	152	10365	185	9253	163625	3367094	0.419	6.672	0	0	0
1	2	7	"A37"	"A37"	4205	37440	100	484	541	366	67	326	326	345	152	44	50	26	0	10641	9810	5806	59	1413	1413	1487	763	51	80	77	0	0.000	0.000	0.000	0.000	0.000	0.000	0.000	0.000	0.000	0.000	0.000	0.000	0.000	0.000	0.017	0.026	0.026	0.032	4.219	0.025	0.239	316	2384	100	158	9228	9386	215	8397	8612	Error	Error	-5.868	158	9228	215	8397	171056	3099910	1.289	10.908	0	0	0
1	3	7	"A37"	"A37"	4505	37440	100	470	522	349	66	329	329	349	166	47	45	19	0	10431	9616	5000	51	1406	1406	1450	471	32	90	85	0	0.000	0.000	0.000	0.000	0.000	0.000	0.000	0.000	0.000	0.000	0.000	0.000	0.000	0.000	0.016	0.024	0.025	0.025	3.693	0.025	0.217	316	2384	100	141	9025	9166	193	8210	8403	Error	Error	-6.000	141	9025	193	8210	164868	3038613	1.042	17.338	0	0	0
1	4	7	"A38"	"A38"	4805	37440	100	512	534	232	43	327	327	364	375	103	21	2	0	14343	13081	8788	67	1418	1418	1506	784	52	77	72	0	0.000	0.000	0.000	0.000	0.000	0.000	0.000	0.000	0.000	0.000	0.000	0.000	0.000	0.000	0.014	0.018	0.020	0.026	4.296	0.015	0.069	316	2384	100	185	12925	13110	207	11663	11870	Error	Error	-6.126	185	12925	207	11663	168631	4133444	0.453	14.764	0	0	0
1	5	7	"A38"	"A38"	5105	37440	100	521	536	236	44	327	327	360	368	102	21	2	0	12990	12844	8241	64	1436	1436	1566	1351	86	77	75	0	0.000	0.000	0.000	0.000	0.000	0.000	0.000	0.000	0.000	0.000	0.000	0.000	0.000	0.000	0.017	0.018	0.020	0.025	4.675	0.016	0.302	316	2384	100	194	11554	11748	209	11408	11617	Error	Error	-5.896	194	11554	209	11408	169523	4058846	0.478	8.348	0	0	0
1	6	7	"A38"	"A38"	5405	37440	100	596	603	243	40	331	331	421	1614	383	0	0	0	16797	15431	8860	57	1442	1442	1534	1026	66	86	79	0	0.000	0.000	0.000	0.000	0.000	0.000	0.000	0.000	0.000	0.000	0.000	0.000	0.000	0.000	0.017	0.019	0.021	0.023	3.756	0.037	0.014	316	2384	100	265	15355	15620	272	13989	14261	Error	Error	-5.857	265	15355	272	13989	190449	4876107	0.113	13.545	0	0	0
1	7	7	"A39"	"A39"	5705	37440	100	438	468	216	46	322	322	353	255	72	23	6	0	6371	9657	8812	91	1408	1408	1491	656	43	74	70	0	0.000	0.000	0.000	0.000	0.000	0.000	0.000	0.000	0.000	0.000	0.000	0.000	0.000	0.000	0.023	0.018	0.024	0.034	5.515	0.014	0.180	316	2384	100	116	4963	5079	146	8249	8395	Error	Error	-5.419	116	4963	146	8249	147935	3051619	0.451	12.448	0	0	0
1	8	7	"A39"	"A39"	6005	37440	100	437	492	242	49	325	325	353	265	75	28	8	0	6201	10027	9312	92	1434	1434	1490	563	37	83	78	0	0.000	0.000	0.000	0.000	0.000	0.000	0.000	0.000	0.000	0.000	0.000	0.000	0.000	0.000	0.023	0.019	0.026	0.034	4.012	0.017	0.095	316	2384	100	112	4767	4879	167	8593	8760	Error	Error	-5.412	112	4767	167	8593	155583	3168558	0.525	15.163	0	0	0
1	9	7	"A39"	"A39"	6305	37435	100	472	509	235	46	315	315	334	147	44	50	33	0	9399	13787	11536	83	1425	1425	1450	404	27	92	88	0	0.000	0.000	0.000	0.000	0.000	0.000	0.000	0.000	0.000	0.000	0.000	0.000	0.000	0.000	0.020	0.016	0.018	0.020	3.382	0.015	0.363	316	2384	100	157	7974	8131	194	12362	12556	Error	Error	-5.666	157	7974	194	12362	160905	4356778	1.190	30.537	0	0	0
1	10	7	"A40"	"A40"	6605	37435	100	440	484	249	51	315	315	343	261	76	30	9	0	8135	12605	11393	90	1433	1433	1506	704	46	77	70	0	0.000	0.000	0.000	0.000	0.000	0.000	0.000	0.000	0.000	0.000	0.000	0.000	0.000	0.000	0.019	0.015	0.020	0.026	4.701	0.015	0.327	316	2384	100	125	6702	6827	169	11172	11341	Error	Error	-5.745	125	6702	169	11172	152882	3983243	0.540	15.766	0	0	0
1	11	7	"A40"	"A40"	6905	37435	100	419	481	244	50	327	327	373	743	199	2	0	0	6095	11265	11177	99	1477	1477	1580	1535	97	74	61	0	0.000	0.000	0.000	0.000	0.000	0.000	0.000	0.000	0.000	0.000	0.000	0.000	0.000	0.000	0.020	0.016	0.023	0.029	4.666	0.015	0.102	316	2384	100	92	4618	4710	154	9788	9942	Error	Error	-5.649	92	4618	154	9788	151917	3559633	0.145	6.309	0	0	0
1	12	7	"A40"	"A40"	7205	37435	100	430	487	242	49	326	326	366	449	122	12	0	0	7263	11664	10833	92	1470	1470	1517	525	34	87	82	0	0.000	0.000	0.000	0.000	0.000	0.000	0.000	0.000	0.000	0.000	0.000	0.000	0.000	0.000	0.018	0.016	0.022	0.026	4.266	0.013	0.131	316	2384	100	104	5793	5897	161	10194	10355	Error	Error	-5.800	104	5793	161	10194	153977	3685784	0.269	19.328	0	0	0
1	13	7	"A41"	"A41"	7505	37435	100	559	588	341	57	323	323	352	195	55	56	25	0	16421	16734	10796	64	1485	1485	1580	1001	63	84	78	0	0.000	0.000	0.000	0.000	0.000	0.000	0.000	0.000	0.000	0.000	0.000	0.000	0.000	0.000	0.016	0.017	0.018	0.021	3.785	0.014	0.224	316	2384	100	236	14936	15172	265	15249	15514	Error	Error	-5.984	236	14936	265	15249	185744	5288091	1.210	15.139	0	0	0
1	14	7	"A41"	"A41"	7805	37435	100	518	547	249	45	327	327	357	269	75	37	10	0	15240	16903	10757	63	1496	1496	1600	1213	75	87	83	0	0.000	0.000	0.000	0.000	0.000	0.000	0.000	0.000	0.000	0.000	0.000	0.000	0.000	0.000	0.014	0.014	0.016	0.015	3.343	0.014	0.301	316	2384	100	191	13744	13935	220	15407	15627	Error	Error	-6.169	191	13744	220	15407	172827	5341375	0.706	12.616	0	0	0
1	15	7	"A41"	"A41"	8105	37435	100	566	576	251	43	329	329	357	248	69	47	17	0	18623	19418	11351	58	1521	1521	1579	801	50	93	89	0	0.000	0.000	0.000	0.000	0.000	0.000	0.000	0.000	0.000	0.000	0.000	0.000	0.000	0.000	0.014	0.014	0.015	0.015	2.753	0.014	0.290	316	2384	100	237	17102	17339	247	17897	18144	Error	Error	-6.173	237	17102	247	17897	181922	6135955	0.883	22.271	0	0	0
1	16	7	"A42"	"A42"	8405	37435	100	476	561	399	71	337	337	372	349	93	25	6	0	9202	13007	10956	84	1546	1546	1615	670	41	83	77	0	0.000	0.000	0.000	0.000	0.000	0.000	0.000	0.000	0.000	0.000	0.000	0.000	0.000	0.000	0.018	0.020	0.021	0.027	4.706	0.016	0.140	316	2384	100	139	7656	7795	224	11461	11685	Error	Error	-5.783	139	7656	224	11461	177410	4110136	0.542	17.003	0	0	0
1	17	7	"A42"	"A42"	8705	37435	100	462	539	305	56	335	335	354	156	44	45	26	0	8412	12369	11040	89	1600	1600	1622	325	20	97	93	0	0.000	0.000	0.000	0.000	0.000	0.000	0.000	0.000	0.000	0.000	0.000	0.000	0.000	0.000	0.019	0.019	0.023	0.024	3.126	0.017	0.290	316	2384	100	127	6812	6939	204	10769	10973	Error	Error	-5.745	127	6812	204	10769	170252	3908505	1.186	33.068	0	0	0
1	18	7	"A42"	"A42"	9005	37430	100	473	513	242	47	342	342	367	251	68	30	9	0	7807	11105	9782	88	1638	1638	1667	456	27	95	88	0	0.000	0.000	0.000	0.000	0.000	0.000	0.000	0.000	0.000	0.000	0.000	0.000	0.000	0.000	0.021	0.018	0.023	0.025	4.031	0.016	0.114	316	2384	100	131	6169	6300	171	9467	9638	Error	Error	-5.557	131	6169	171	9467	162190	3509150	0.582	20.697	0	0	0
1	1	8	"A43"	"A43"	3910	37740	100	589	622	298	47	337	337	355	160	45	63	40	0	21722	18176	10466	57	1415	1415	1531	1215	79	86	82	0	0.000	0.000	0.000	0.000	0.000	0.000	0.000	0.000	0.000	0.000	0.000	0.000	0.000	0.000	0.012	0.017	0.019	0.021	3.326	0.015	0.369	316	2384	100	252	20307	20559	285	16761	17046	Error	Error	-6.332	252	20307	285	16761	196506	5743621	1.669	13.700	0	0	0
1	2	8	"A43"	"A43"	4210	37740	100	563	563	229	40	326	326	345	152	44	62	38	0	19536	16425	9234	56	1413	1413	1508	1031	68	90	87	0	0.000	0.000	0.000	0.000	0.000	0.000	0.000	0.000	0.000	0.000	0.000	0.000	0.000	0.000	0.013	0.016	0.018	0.017	3.430	0.015	0.371	316	2384	100	237	18123	18360	237	15012	15249	Error	Error	-6.257	237	18123	237	15012	177785	5190198	1.434	14.468	0	0	0
1	3	8	"A43"	"A43"	4510	37740	100	599	616	249	40	327	327	345	153	44	68	44	0	20947	17870	9184	51	1414	1414	1521	1011	66	88	86	0	0.000	0.000	0.000	0.000	0.000	0.000	0.000	0.000	0.000	0.000	0.000	0.000	0.000	0.000	0.014	0.018	0.020	0.020	3.250	0.016	0.418	316	2384	100	272	19533	19805	289	16456	16745	Error	Error	-6.166	272	19533	289	16456	194532	5647005	1.771	16.171	0	0	0
1	4	8	"A44"	"A44"	4810	37740	100	494	520	211	40	324	324	346	157	45	52	29	0	11784	11562	7389	63	1423	1423	1529	1000	65	77	74	0	0.000	0.000	0.000	0.000	0.000	0.000	0.000	0.000	0.000	0.000	0.000	0.000	0.000	0.000	0.016	0.019	0.023	0.027	4.121	0.015	0.238	316	2384	100	170	10361	10531	196	10139	10335	Error	Error	-5.929	170	10361	196	10139	164299	3653563	1.108	10.033	0	0	0
1	5	8	"A44"	"A44"	5110	37740	100	496	508	204	40	327	327	355	237	66	37	7	0	11669	11958	6787	56	1434	1434	1476	519	35	92	89	0	0.000	0.000	0.000	0.000	0.000	0.000	0.000	0.000	0.000	0.000	0.000	0.000	0.000	0.000	0.017	0.017	0.021	0.021	3.717	0.015	0.171	316	2384	100	169	10235	10404	181	10524	10705	Error	Error	-5.920	169	10235	181	10524	160505	3778601	0.646	20.197	0	0	0
1	6	8	"A44"	"A44"	5410	37740	100	531	559	238	42	327	327	444	2113	475	0	0	0	14803	14574	7829	53	1434	1434	1505	930	61	91	86	0	0.000	0.000	0.000	0.000	0.000	0.000	0.000	0.000	0.000	0.000	0.000	0.000	0.000	0.000	0.015	0.018	0.020	0.018	3.127	0.072	0.022	316	2384	100	204	13369	13573	232	13140	13372	Error	Error	-6.034	204	13369	232	13140	176519	4605424	0.054	14.053	0	0	0
1	7	8	"A45"	"A45"	5710	37740	100	505	585	526	89	313	313	343	244	71	41	12	0	11400	13038	9417	72	1400	1400	1503	1059	70	80	76	0	0.000	0.000	0.000	0.000	0.000	0.000	0.000	0.000	0.000	0.000	0.000	0.000	0.000	0.000	0.019	0.023	0.022	0.029	5.382	0.013	0.091	316	2384	100	192	10000	10192	272	11638	11910	Error	Error	-5.703	192	10000	272	11638	184720	4119919	0.992	10.892	0	0	0
1	8	8	"A45"	"A45"	6010	37740	100	489	512	223	43	319	319	383	1407	367	0	0	0	9449	12220	8158	66	1420	1420	1463	612	41	93	89	0	0.000	0.000	0.000	0.000	0.000	0.000	0.000	0.000	0.000	0.000	0.000	0.000	0.000	0.000	0.021	0.018	0.020	0.019	3.561	0.015	0.221	316	2384	100	170	8029	8199	193	10800	10993	Error	Error	-5.562	170	8029	193	10800	161908	3861604	0.092	17.577	0	0	0
1	9	8	"A45"	"A45"	6310	37735	100	463	480	199	41	316	316	353	345	97	18	0	0	7272	6892	3465	50	1420	1420	1477	629	42	86	82	0	0.000	0.000	0.000	0.000	0.000	0.000	0.000	0.000	0.000	0.000	0.000	0.000	0.000	0.000	0.025	0.030	0.037	0.035	3.947	0.023	0.081	316	2384	100	147	5852	5999	164	5472	5636	Error	Error	-5.315	147	5852	164	5472	151688	2177852	0.368	8.609	0	0	0
1	10	8	"A47"	"A47"	6610	37735	100	510	535	219	40	312	312	329	157	47	60	30	0	13909	14242	9853	69	1438	1438	1551	1196	77	77	73	0	0.000	0.000	0.000	0.000	0.000	0.000	0.000	0.000	0.000	0.000	0.000	0.000	0.000	0.000	0.016	0.017	0.021	0.027	4.502	0.015	0.345	316	2384	100	198	12471	12669	223	12804	13027	Error	Error	-5.977	198	12471	223	12804	169165	4500379	1.312	10.611	0	0	0
1	11	8	"A47"	"A47"	6910	37735	100	534	559	240	42	320	320	411	1915	465	0	0	0	12148	14606	9015	61	1473	1473	1651	2447	148	88	85	0	0.000	0.000	0.000	0.000	0.000	0.000	0.000	0.000	0.000	0.000	0.000	0.000	0.000	0.000	0.020	0.018	0.020	0.019	2.976	0.016	0.330	316	2384	100	214	10675	10889	239	13133	13372	Error	Error	-5.640	214	10675	239	13133	176499	4615595	0.077	5.294	0	0	0
1	12	8	"A47"	"A47"	7210	37735	100	521	545	231	42	323	323	345	220	63	46	15	0	13097	14439	8321	57	1501	1501	1630	1337	82	89	87	0	0.000	0.000	0.000	0.000	0.000	0.000	0.000	0.000	0.000	0.000	0.000	0.000	0.000	0.000	0.017	0.017	0.018	0.018	3.357	0.016	0.160	316	2384	100	198	11596	11794	222	12938	13160	Error	Error	-5.872	198	11596	222	12938	172159	4562627	0.909	9.580	0	0	0
1	13	8	"A48"	"A48"	7510	37735	100	616	650	324	49	319	319	355	337	94	45	15	0	19946	21781	15329	70	1524	1524	1721	2139	124	76	73	0	0.000	0.000	0.000	0.000	0.000	0.000	0.000	0.000	0.000	0.000	0.000	0.000	0.000	0.000	0.016	0.016	0.018	0.021	3.364	0.015	0.423	316	2384	100	297	18422	18719	331	20257	20588	Error	Error	-5.955	297	18422	331	20257	205320	6882805	0.875	9.378	0	0	0
1	14	8	"A48"	"A48"	7805	37735	100	556	629	459	72	317	317	343	216	62	53	30	0	11047	17300	12495	72	1504	1504	1631	1485	91	93	91	0	0.000	0.000	0.000	0.000	0.000	0.000	0.000	0.000	0.000	0.000	0.000	0.000	0.000	0.000	0.025	0.020	0.019	0.020	3.015	0.016	0.269	316	2384	100	239	9543	9782	312	15796	16108	Error	Error	-5.319	239	9543	312	15796	198639	5466891	1.324	10.552	0	0	0
1	15	8	"A48"	"A48"	8105	37735	100	584	627	307	48	314	314	343	234	68	52	29	0	15190	20248	13494	66	1521	1521	1649	1662	100	88	85	0	0.000	0.000	0.000	0.000	0.000	0.000	0.000	0.000	0.000	0.000	0.000	0.000	0.000	0.000	0.020	0.017	0.017	0.017	2.935	0.015	0.263	316	2384	100	270	13669	13939	313	18727	19040	Error	Error	-5.662	270	13669	313	18727	198018	6398376	1.214	11.191	0	0	0
1	16	8	"A49"	"A49"	8405	37735	100	539	644	432	67	330	330	358	284	79	39	17	0	14108	15425	10547	68	1552	1552	1659	975	58	84	80	0	0.000	0.000	0.000	0.000	0.000	0.000	0.000	0.000	0.000	0.000	0.000	0.000	0.000	0.000	0.017	0.023	0.024	0.024	3.246	0.024	0.337	316	2384	100	209	12556	12765	314	13873	14187	Error	Error	-5.909	209	12556	314	13873	203587	4874219	1.007	14.119	0	0	0
1	17	8	"A49"	"A49"	8705	37735	100	513	550	256	46	326	326	346	175	50	52	26	0	11398	14861	10453	70	1562	1562	1600	504	31	97	91	0	0.000	0.000	0.000	0.000	0.000	0.000	0.000	0.000	0.000	0.000	0.000	0.000	0.000	0.000	0.019	0.017	0.018	0.019	3.307	0.015	0.286	316	2384	100	187	9836	10023	224	13299	13523	Error	Error	-5.717	187	9836	224	13299	173752	4696058	1.166	26.312	0	0	0
1	18	8	"A49"	"A49"	9005	37730	100	499	547	261	47	336	336	362	279	77	35	10	0	10225	12659	8791	69	1611	1611	1671	750	44	90	86	0	0.000	0.000	0.000	0.000	0.000	0.000	0.000	0.000	0.000	0.000	0.000	0.000	0.000	0.000	0.019	0.019	0.022	0.024	3.420	0.017	0.098	316	2384	100	163	8614	8777	211	11048	11259	Error	Error	-5.724	163	8614	211	11048	172873	4000263	0.663	14.651	0	0	0
1	1	9	"A50"	"A50"	3915	38040	100	475	518	228	44	337	337	352	155	44	47	25	0	8493	10882	7243	66	1393	1393	1406	262	18	97	95	0	0.000	0.000	0.000	0.000	0.000	0.000	0.000	0.000	0.000	0.000	0.000	0.000	0.000	0.000	0.019	0.019	0.024	0.023	3.187	0.018	0.269	316	2384	100	138	7100	7238	181	9489	9670	Error	Error	-5.685	138	7100	181	9489	163585	3438846	1.071	36.168	0	0	0
1	2	9	"A50"	"A50"	4215	38040	100	466	507	228	44	326	326	346	153	44	47	25	0	8509	11602	8195	70	1408	1408	1425	283	19	100	98	0	0.000	0.000	0.000	0.000	0.000	0.000	0.000	0.000	0.000	0.000	0.000	0.000	0.000	0.000	0.020	0.018	0.020	0.020	2.934	0.017	0.287	316	2384	100	140	7101	7241	181	10194	10375	Error	Error	-5.665	140	7101	181	10194	160299	3666093	1.052	35.961	0	0	0
1	3	9	"A50"	"A50"	4515	38040	100	465	487	221	45	339	339	354	168	47	41	18	0	8610	11284	7581	67	1406	1406	1420	292	20	97	95	0	0.000	0.000	0.000	0.000	0.000	0.000	0.000	0.000	0.000	0.000	0.000	0.000	0.000	0.000	0.017	0.015	0.021	0.020	2.804	0.015	0.215	316	2384	100	126	7204	7330	148	9878	10026	Error	Error	-5.837	126	7204	148	9878	154021	3565900	0.792	33.781	0	0	0
1	4	9	"A51"	"A51"	4815	38040	100	489	507	228	44	333	333	353	183	51	46	18	0	10890	12211	7746	63	1429	1429	1459	553	37	89	84	0	0.000	0.000	0.000	0.000	0.000	0.000	0.000	0.000	0.000	0.000	0.000	0.000	0.000	0.000	0.016	0.016	0.019	0.018	3.185	0.016	0.276	316	2384	100	156	9461	9617	174	10782	10956	Error	Error	-5.922	156	9461	174	10782	160072	3858807	0.842	19.443	0	0	0
1	5	9	"A51"	"A51"	5110	38040	100	536	568	253	44	325	325	362	322	88	31	7	0	13637	15071	9039	59	1409	1409	1432	337	23	97	94	0	0.000	0.000	0.000	0.000	0.000	0.000	0.000	0.000	0.000	0.000	0.000	0.000	0.000	0.000	0.017	0.018	0.019	0.019	2.998	0.015	0.068	316	2384	100	211	12228	12439	243	13662	13905	Error	Error	-5.857	211	12228	243	13662	179427	4762471	0.640	40.472	0	0	0
1	6	9	"A51"	"A51"	5410	38040	100	486	518	231	44	327	327	354	206	58	40	17	0	11176	13799	9662	70	1429	1429	1526	934	61	82	79	0	0.000	0.000	0.000	0.000	0.000	0.000	0.000	0.000	0.000	0.000	0.000	0.000	0.000	0.000	0.016	0.015	0.019	0.024	4.107	0.021	0.118	316	2384	100	159	9747	9906	191	12370	12561	Error	Error	-5.938	159	9747	191	12370	163759	4360364	0.796	13.140	0	0	0
1	7	9	"A52"	"A52"	5710	38040	100	920	2372	2572	108	324	324	368	807	219	43	36	0	11443	11158	7322	65	1420	1420	1535	1021	66	76	73	0	0.000	0.000	0.000	0.000	0.000	0.000	0.000	0.000	0.000	0.000	0.000	0.000	0.000	0.000	0.059	0.210	0.157	0.150	3.361	0.221	0.533	316	2384	100	596	10023	10619	2048	9738	11786	Error	Error	-4.072	596	10023	2048	9738	749671	3525869	2.483	9.425	0	0	0
1	8	9	"A52"	"A52"	6010	38040	100	900	2492	2781	111	318	318	349	226	64	72	56	0	10463	11035	5621	50	1413	1413	1459	490	33	94	91	0	0.000	0.000	0.000	0.000	0.000	0.000	0.000	0.000	0.000	0.000	0.000	0.000	0.000	0.000	0.064	0.226	0.090	0.105	3.382	0.254	0.472	316	2384	100	582	9050	9632	2174	9622	11796	Error	Error	-3.959	582	9050	2174	9622	787371	3487038	9.482	19.543	0	0	0
1	9	9	"A52"	"A52"	6310	38035	100	1192	2849	2806	98	316	316	340	182	53	81	70	0	11284	11148	5732	51	1403	1403	1445	559	38	92	86	0	0.000	0.000	0.000	0.000	0.000	0.000	0.000	0.000	0.000	0.000	0.000	0.000	0.000	0.000	0.089	0.260	0.154	0.148	3.333	0.255	0.468	316	2384	100	876	9881	10757	2533	9745	12278	Error	Error	-3.496	876	9881	2533	9745	900153	3522882	13.786	17.358	0	0	0
1	10	9	"A53"	"A53"	6610	38035	100	465	488	205	42	318	318	346	243	70	32	8	0	12784	11936	7299	61	1448	1448	1576	1315	83	77	74	0	0.000	0.000	0.000	0.000	0.000	0.000	0.000	0.000	0.000	0.000	0.000	0.000	0.000	0.000	0.013	0.016	0.019	0.022	4.448	0.015	0.254	316	2384	100	147	11336	11483	170	10488	10658	Error	Error	-6.269	147	11336	170	10488	154148	3771687	0.584	7.878	0	0	0
1	11	9	"A53"	"A53"	6910	38035	100	524	544	222	40	324	324	365	367	100	26	1	0	14145	14112	6634	47	1481	1481	1500	316	21	97	95	0	0.000	0.000	0.000	0.000	0.000	0.000	0.000	0.000	0.000	0.000	0.000	0.000	0.000	0.000	0.016	0.017	0.020	0.018	2.944	0.014	0.036	316	2384	100	200	12664	12864	220	12631	12851	Error	Error	-5.985	200	12664	220	12631	171824	4459403	0.488	39.911	0	0	0
1	12	9	"A53"	"A53"	7210	38035	100	489	510	222	43	327	327	356	250	70	35	9	0	12557	11833	7004	59	1481	1481	1579	1065	67	81	76	0	0.000	0.000	0.000	0.000	0.000	0.000	0.000	0.000	0.000	0.000	0.000	0.000	0.000	0.000	0.015	0.018	0.022	0.024	3.893	0.016	0.149	316	2384	100	162	11076	11238	183	10352	10535	Error	Error	-6.095	162	11076	183	10352	161010	3739299	0.616	9.628	0	0	0
1	13	9	"A54"	"A54"	7510	38035	100	471	485	216	44	332	332	378	428	113	12	0	0	11589	12106	8036	66	1510	1510	1625	1031	63	80	75	0	0.000	0.000	0.000	0.000	0.000	0.000	0.000	0.000	0.000	0.000	0.000	0.000	0.000	0.000	0.014	0.014	0.021	0.023	4.911	0.012	0.040	316	2384	100	139	10079	10218	153	10596	10749	Error	Error	-6.180	139	10079	153	10596	153372	3825555	0.250	10.166	0	0	0
1	14	9	"A54"	"A54"	7810	38035	100	564	596	304	51	324	324	379	482	127	15	0	0	17483	16965	7902	46	1497	1497	1521	338	22	99	97	0	0.000	0.000	0.000	0.000	0.000	0.000	0.000	0.000	0.000	0.000	0.000	0.000	0.000	0.000	0.015	0.018	0.017	0.017	2.756	0.013	0.066	316	2384	100	240	15986	16226	272	15468	15740	Error	Error	-6.058	240	15986	272	15468	188351	5360803	0.450	45.692	0	0	0
1	15	9	"A54"	"A54"	8110	38035	100	588	593	218	36	326	326	382	472	123	16	0	0	18437	18538	8332	44	1485	1485	1513	316	20	99	98	0	0.000	0.000	0.000	0.000	0.000	0.000	0.000	0.000	0.000	0.000	0.000	0.000	0.000	0.000	0.015	0.016	0.017	0.015	2.816	0.014	0.117	316	2384	100	262	16952	17214	267	17053	17320	Error	Error	-6.016	262	16952	267	17053	187285	5857856	0.447	53.877	0	0	0
1	16	9	"A55"	"A55"	8410	38035	100	1980	5537	7361	132	327	327	351	220	62	85	80	0	13692	14801	8450	57	1517	1517	1554	438	28	93	89	0	0.000	0.000	0.000	0.000	0.000	0.000	0.000	0.000	0.000	0.000	0.000	0.000	0.000	0.000	0.136	0.392	0.184	0.202	2.747	0.482	0.457	316	2384	100	1653	12175	13828	5210	13284	18494	Error	Error	-2.881	1653	12175	5210	13284	1749784	4677107	23.573	30.244	0	0	0
1	17	9	"A55"	"A55"	8710	38030	100	1155	3549	5924	166	326	326	352	196	55	81	70	0	8650	11870	8463	71	1530	1530	1560	413	26	93	90	0	0.000	0.000	0.000	0.000	0.000	0.000	0.000	0.000	0.000	0.000	0.000	0.000	0.000	0.000	0.116	0.312	0.133	0.150	2.672	0.427	0.516	316	2384	100	829	7120	7949	3223	10340	13563	Error	Error	-3.102	829	7120	3223	10340	1121552	3750768	16.311	24.964	0	0	0
1	18	9	"A55"	"A55"	9010	38030	100	1119	3256	5115	157	338	338	369	285	77	76	59	0	8520	11463	8190	71	1586	1586	1613	402	24	95	91	0	0.000	0.000	0.000	0.000	0.000	0.000	0.000	0.000	0.000	0.000	0.000	0.000	0.000	0.000	0.113	0.295	0.138	0.149	2.669	0.395	0.587	316	2384	100	781	6934	7715	2918	9877	12795	Error	Error	-3.150	781	6934	2918	9877	1028945	3622350	10.130	24.502	0	0	0
1	1	10	"A56"	"A56"	3915	38340	100	520	531	209	39	329	329	358	287	80	31	4	0	13385	12464	7195	57	1397	1397	1488	1067	71	82	79	0	0.000	0.000	0.000	0.000	0.000	0.000	0.000	0.000	0.000	0.000	0.000	0.000	0.000	0.000	0.016	0.018	0.023	0.024	4.019	0.021	0.121	316	2384	100	191	11988	12179	202	11067	11269	Error	Error	-5.972	191	11988	202	11067	167871	3938553	0.603	10.287	0	0	0
1	2	10	"A56"	"A56"	4215	38340	100	513	530	227	42	323	323	346	154	44	55	30	0	12992	13319	7177	53	1424	1424	1458	533	36	94	89	0	0.000	0.000	0.000	0.000	0.000	0.000	0.000	0.000	0.000	0.000	0.000	0.000	0.000	0.000	0.016	0.017	0.021	0.019	3.038	0.016	0.283	316	2384	100	190	11568	11758	207	11895	12102	Error	Error	-5.928	190	11568	207	11895	167601	4208802	1.195	22.253	0	0	0
1	3	10	"A56"	"A56"	4515	38340	100	467	496	215	43	317	317	338	166	49	46	22	0	12036	12249	6746	55	1389	1389	1427	442	30	92	87	0	0.000	0.000	0.000	0.000	0.000	0.000	0.000	0.000	0.000	0.000	0.000	0.000	0.000	0.000	0.014	0.016	0.020	0.020	4.003	0.014	0.210	316	2384	100	150	10647	10797	179	10860	11039	Error	Error	-6.149	150	10647	179	10860	156587	3870747	0.952	24.484	0	0	0
1	4	10	"A57"	"A57"	4815	38340	100	462	502	226	45	316	316	340	269	79	33	6	0	10458	12733	9922	77	1375	1375	1516	1247	82	73	70	0	0.000	0.000	0.000	0.000	0.000	0.000	0.000	0.000	0.000	0.000	0.000	0.000	0.000	0.000	0.016	0.016	0.020	0.028	4.884	0.014	0.224	316	2384	100	146	9083	9229	186	11358	11544	Error	Error	-5.959	146	9083	186	11358	158580	4023761	0.602	8.995	0	0	0
1	5	10	"A57"	"A57"	5115	38340	100	521	548	238	43	325	325	349	206	59	48	18	0	14608	16026	9618	60	1419	1419	1460	450	30	94	90	0	0.000	0.000	0.000	0.000	0.000	0.000	0.000	0.000	0.000	0.000	0.000	0.000	0.000	0.000	0.015	0.015	0.019	0.019	3.120	0.013	0.223	316	2384	100	196	13189	13385	223	14607	14830	Error	Error	-6.072	196	13189	223	14607	173129	5064092	0.966	32.369	0	0	0
1	6	10	"A57"	"A57"	5415	38340	100	476	496	224	45	321	321	347	171	49	47	23	0	12036	14067	9364	66	1421	1421	1480	679	45	89	85	0	0.000	0.000	0.000	0.000	0.000	0.000	0.000	0.000	0.000	0.000	0.000	0.000	0.000	0.000	0.015	0.014	0.017	0.018	3.620	0.013	0.218	316	2384	100	155	10615	10770	175	12646	12821	Error	Error	-6.098	155	10615	175	12646	156816	4445085	0.871	18.538	0	0	0
1	7	10	"A58"	"A58"	5715	38340	100	499	531	230	43	336	336	361	325	90	26	3	0	12469	13906	8703	62	1420	1420	1486	826	55	86	80	0	0.000	0.000	0.000	0.000	0.000	0.000	0.000	0.000	0.000	0.000	0.000	0.000	0.000	0.000	0.015	0.016	0.018	0.017	4.307	0.019	0.117	316	2384	100	163	11049	11212	195	12486	12681	Error	Error	-6.083	163	11049	195	12486	167873	4394397	0.523	15.036	0	0	0
1	8	10	"A58"	"A58"	6015	38340	100	513	593	712	120	318	318	351	293	83	30	9	0	9922	13124	8950	68	1406	1406	1462	688	47	93	89	0	0.000	0.000	0.000	0.000	0.000	0.000	0.000	0.000	0.000	0.000	0.000	0.000	0.000	0.000	0.023	0.023	0.022	0.024	3.044	0.028	0.177	316	2384	100	195	8516	8711	275	11718	11993	Error	Error	-5.449	195	8516	275	11718	187304	4147027	0.826	16.951	0	0	0
1	9	10	"A58"	"A58"	6315	38335	100	501	560	385	68	319	319	341	231	67	41	17	0	11275	13020	8047	61	1417	1417	1482	749	50	89	84	0	0.000	0.000	0.000	0.000	0.000	0.000	0.000	0.000	0.000	0.000	0.000	0.000	0.000	0.000	0.018	0.021	0.021	0.024	3.437	0.017	0.165	316	2384	100	182	9858	10040	241	11603	11844	Error	Error	-5.759	182	9858	241	11603	176912	4114369	0.948	15.405	0	0	0
1	10	10	"A59"	"A59"	6615	38335	100	484	544	437	80	323	323	353	293	83	29	7	0	13346	11312	6846	60	1446	1446	1662	1467	88	74	69	0	0.000	0.000	0.000	0.000	0.000	0.000	0.000	0.000	0.000	0.000	0.000	0.000	0.000	0.000	0.014	0.022	0.023	0.027	4.853	0.021	0.189	316	2384	100	161	11900	12061	221	9866	10087	Error	Error	-6.208	161	11900	221	9866	171884	3574667	0.652	6.578	0	0	0
1	11	10	"A59"	"A59"	6915	38335	100	499	526	249	47	312	312	342	233	68	41	13	0	13931	12920	7387	57	1448	1448	1621	1314	81	80	76	0	0.000	0.000	0.000	0.000	0.000	0.000	0.000	0.000	0.000	0.000	0.000	0.000	0.000	0.000	0.015	0.019	0.020	0.022	3.623	0.016	0.190	316	2384	100	187	12483	12670	214	11472	11686	Error	Error	-6.061	187	12483	214	11472	166195	4082853	0.790	8.599	0	0	0
1	12	10	"A59"	"A59"	7215	38335	100	494	546	373	68	328	328	410	1156	281	0	0	0	13262	12052	6198	51	1469	1469	1696	2123	125	81	78	0	0.000	0.000	0.000	0.000	0.000	0.000	0.000	0.000	0.000	0.000	0.000	0.000	0.000	0.000	0.014	0.021	0.022	0.022	4.252	0.019	0.081	316	2384	100	166	11793	11959	218	10583	10801	Error	Error	-6.151	166	11793	218	10583	172397	3808363	0.118	4.878	0	0	0
1	13	10	"A60"	"A60"	7515	38335	100	407	431	204	47	324	324	354	268	75	18	3	0	5740	7453	6380	85	1464	1464	1501	400	26	79	74	0	0.000	0.000	0.000	0.000	0.000	0.000	0.000	0.000	0.000	0.000	0.000	0.000	0.000	0.000	0.019	0.018	0.029	0.036	6.035	0.016	0.109	316	2384	100	83	4276	4359	107	5989	6096	Error	Error	-5.687	83	4276	107	5989	136056	2355085	0.287	14.880	0	0	0
1	14	10	"A60"	"A60"	7815	38335	100	436	464	232	50	329	329	367	380	103	9	1	0	6181	7598	5910	77	1464	1464	1562	1769	113	80	62	0	0.000	0.000	0.000	0.000	0.000	0.000	0.000	0.000	0.000	0.000	0.000	0.000	0.000	0.000	0.023	0.022	0.033	0.036	3.453	0.019	0.128	316	2384	100	107	4717	4824	135	6134	6269	Error	Error	-5.462	107	4717	135	6134	146596	2400960	0.255	3.412	0	0	0
1	15	10	"A60"	"A60"	8115	38335	100	378	430	275	63	313	313	347	228	65	21	8	0	4884	6851	5962	87	1476	1476	1493	341	22	90	84	0	0.000	0.000	0.000	0.000	0.000	0.000	0.000	0.000	0.000	0.000	0.000	0.000	0.000	0.000	0.019	0.022	0.032	0.036	4.755	0.017	0.055	316	2384	100	65	3408	3473	117	5375	5492	Error	Error	-5.712	65	3408	117	5375	135943	2164865	0.364	15.713	0	0	0
1	16	10	"A61"	"A61"	8415	38335	100	493	528	235	44	330	330	357	234	65	37	16	0	15170	15710	10417	66	1521	1521	1628	1099	67	81	78	0	0.000	0.000	0.000	0.000	0.000	0.000	0.000	0.000	0.000	0.000	0.000	0.000	0.000	0.000	0.012	0.014	0.017	0.018	3.741	0.013	0.298	316	2384	100	163	13649	13812	198	14189	14387	Error	Error	-6.388	163	13649	198	14189	166802	4964452	0.731	12.813	0	0	0
1	17	10	"A61"	"A61"	8715	38330	100	496	523	238	45	334	334	359	224	62	39	15	0	11508	13033	8609	66	1533	1533	1595	666	41	90	85	0	0.000	0.000	0.000	0.000	0.000	0.000	0.000	0.000	0.000	0.000	0.000	0.000	0.000	0.000	0.016	0.016	0.019	0.019	3.393	0.016	0.204	316	2384	100	162	9975	10137	189	11500	11689	Error	Error	-5.944	162	9975	189	11500	165145	4118447	0.732	17.174	0	0	0
1	18	10	"A61"	"A61"	9015	38330	100	534	567	304	53	348	348	391	430	109	19	0	0	10811	12796	8801	68	1613	1613	1683	778	46	91	86	0	0.000	0.000	0.000	0.000	0.000	0.000	0.000	0.000	0.000	0.000	0.000	0.000	0.000	0.000	0.020	0.020	0.023	0.024	3.547	0.016	0.053	316	2384	100	186	9198	9384	219	11183	11402	Error	Error	-5.628	186	9198	219	11183	179271	4043388	0.409	14.284	0	0	0
1	1	11	"A62"	"A62"	3920	38640	100	457	480	189	39	331	331	351	156	44	43	17	0	8354	8159	4601	56	1410	1410	1508	836	55	82	78	0	0.000	0.000	0.000	0.000	0.000	0.000	0.000	0.000	0.000	0.000	0.000	0.000	0.000	0.000	0.018	0.022	0.028	0.029	3.659	0.020	0.200	316	2384	100	126	6944	7070	149	6749	6898	Error	Error	-5.784	126	6944	149	6749	151670	2578329	0.827	7.956	0	0	0
1	2	11	"A62"	"A62"	4220	38640	100	516	531	211	39	341	341	358	156	43	54	24	0	10134	10907	6237	57	1419	1419	1466	560	38	94	91	0	0.000	0.000	0.000	0.000	0.000	0.000	0.000	0.000	0.000	0.000	0.000	0.000	0.000	0.000	0.020	0.020	0.024	0.024	3.197	0.018	0.274	316	2384	100	175	8715	8890	190	9488	9678	Error	Error	-5.638	175	8715	190	9488	167720	3446746	1.109	16.859	0	0	0
1	3	11	"A62"	"A62"	4520	38640	100	535	552	243	44	325	325	340	152	44	57	32	0	14319	13942	7400	53	1405	1405	1452	461	31	94	93	0	0.000	0.000	0.000	0.000	0.000	0.000	0.000	0.000	0.000	0.000	0.000	0.000	0.000	0.000	0.016	0.018	0.020	0.019	3.333	0.017	0.336	316	2384	100	210	12914	13124	227	12537	12764	Error	Error	-5.942	210	12914	227	12537	174403	4405813	1.395	27.093	0	0	0
1	4	11	"A63"	"A63"	4820	38640	100	585	614	287	46	326	326	359	481	133	21	1	0	18313	16922	10249	60	1416	1416	1529	1284	83	80	76	0	0.000	0.000	0.000	0.000	0.000	0.000	0.000	0.000	0.000	0.000	0.000	0.000	0.000	0.000	0.015	0.019	0.019	0.022	4.081	0.016	0.045	316	2384	100	259	16897	17156	288	15506	15794	Error	Error	-6.028	259	16897	288	15506	193965	5347373	0.530	11.988	0	0	0
1	5	11	"A63"	"A63"	5120	38640	100	568	592	251	42	319	319	348	222	63	54	23	0	18707	18392	10348	56	1422	1422	1471	661	44	93	88	0	0.000	0.000	0.000	0.000	0.000	0.000	0.000	0.000	0.000	0.000	0.000	0.000	0.000	0.000	0.014	0.016	0.018	0.017	3.047	0.014	0.214	316	2384	100	249	17285	17534	273	16970	17243	Error	Error	-6.117	249	17285	273	16970	187103	5811842	1.099	25.599	0	0	0
1	6	11	"A63"	"A63"	5420	38640	100	555	645	785	121	323	323	340	180	52	60	33	0	15488	15730	8673	55	1414	1414	1486	821	55	90	87	0	0.000	0.000	0.000	0.000	0.000	0.000	0.000	0.000	0.000	0.000	0.000	0.000	0.000	0.000	0.016	0.022	0.019	0.021	3.194	0.019	0.110	316	2384	100	232	14074	14306	322	14316	14638	Error	Error	-5.923	232	14074	322	14316	203665	4970698	1.694	17.350	0	0	0
1	7	11	"A64"	"A64"	5720	38640	100	500	526	248	47	325	325	354	245	69	34	12	0	13975	13370	8963	67	1390	1390	1512	1065	70	78	73	0	0.000	0.000	0.000	0.000	0.000	0.000	0.000	0.000	0.000	0.000	0.000	0.000	0.000	0.000	0.014	0.017	0.019	0.022	3.925	0.016	0.150	316	2384	100	175	12585	12760	201	11980	12181	Error	Error	-6.168	175	12585	201	11980	166081	4225067	0.702	11.134	0	0	0
1	8	11	"A64"	"A64"	6020	38640	100	488	554	447	80	314	314	335	202	60	45	19	0	10479	12633	7837	62	1394	1394	1454	726	49	91	89	0	0.000	0.000	0.000	0.000	0.000	0.000	0.000	0.000	0.000	0.000	0.000	0.000	0.000	0.000	0.019	0.021	0.021	0.020	3.431	0.024	0.212	316	2384	100	174	9085	9259	240	11239	11479	Error	Error	-5.706	174	9085	240	11239	175121	3991901	1.084	15.398	0	0	0
1	9	11	"A64"	"A64"	6320	38635	100	510	575	476	82	326	326	339	155	45	52	31	0	12747	13630	8371	61	1415	1415	1503	913	60	86	81	0	0.000	0.000	0.000	0.000	0.000	0.000	0.000	0.000	0.000	0.000	0.000	0.000	0.000	0.000	0.016	0.020	0.021	0.023	4.125	0.019	0.217	316	2384	100	184	11332	11516	249	12215	12464	Error	Error	-5.945	184	11332	249	12215	181639	4307212	1.523	13.283	0	0	0
1	10	11	"A65"	"A65"	6620	38635	100	588	596	250	41	321	321	345	188	54	64	33	0	17280	16460	8969	54	1464	1464	1705	1927	113	81	80	0	0.000	0.000	0.000	0.000	0.000	0.000	0.000	0.000	0.000	0.000	0.000	0.000	0.000	0.000	0.017	0.018	0.020	0.021	3.075	0.017	0.308	316	2384	100	267	15816	16083	275	14996	15271	Error	Error	-5.888	267	15816	275	14996	188370	5201234	1.335	7.657	0	0	0
1	11	11	"A65"	"A65"	6920	38635	100	557	570	264	46	320	320	348	223	64	52	18	0	17238	15676	8362	53	1446	1446	1708	1911	111	82	79	0	0.000	0.000	0.000	0.000	0.000	0.000	0.000	0.000	0.000	0.000	0.000	0.000	0.000	0.000	0.015	0.018	0.018	0.020	3.104	0.017	0.283	316	2384	100	237	15792	16029	250	14230	14480	Error	Error	-6.058	237	15792	250	14230	180261	4953479	0.996	7.309	0	0	0
1	12	11	"A65"	"A65"	7220	38635	100	519	577	382	66	320	320	346	204	58	48	23	0	16654	15316	9626	62	1441	1441	1643	1823	110	91	76	0	0.000	0.000	0.000	0.000	0.000	0.000	0.000	0.000	0.000	0.000	0.000	0.000	0.000	0.000	0.013	0.019	0.017	0.018	3.218	0.015	0.160	316	2384	100	199	15213	15412	257	13875	14132	Error	Error	-6.256	199	15213	257	13875	182333	4839823	1.132	7.500	0	0	0
1	13	11	"A66"	"A66"	7515	38635	100	540	581	266	45	319	319	381	921	241	1	0	0	18465	18293	11846	64	1445	1445	1541	1011	65	84	78	0	0.000	0.000	0.000	0.000	0.000	0.000	0.000	0.000	0.000	0.000	0.000	0.000	0.000	0.000	0.013	0.016	0.018	0.019	3.803	0.015	0.417	316	2384	100	221	17020	17241	262	16848	17110	Error	Error	-6.267	221	17020	262	16848	183642	5780650	0.217	16.570	0	0	0
1	14	11	"A66"	"A66"	7815	38635	100	566	739	1509	204	335	335	382	492	128	22	3	0	17550	18967	11907	62	1483	1483	1559	794	50	89	84	0	0.000	0.000	0.000	0.000	0.000	0.000	0.000	0.000	0.000	0.000	0.000	0.000	0.000	0.000	0.014	0.023	0.017	0.021	3.850	0.024	0.056	316	2384	100	231	16067	16298	404	17484	17888	Error	Error	-6.120	231	16067	404	17484	233442	5993682	0.726	21.924	0	0	0
1	15	11	"A66"	"A66"	8115	38635	100	577	622	323	51	333	333	369	380	102	36	5	0	17022	17880	10751	60	1505	1505	1561	582	37	93	87	0	0.000	0.000	0.000	0.000	0.000	0.000	0.000	0.000	0.000	0.000	0.000	0.000	0.000	0.000	0.016	0.018	0.019	0.020	3.427	0.014	0.063	316	2384	100	244	15517	15761	289	16375	16664	Error	Error	-5.991	244	15517	289	16375	196422	5650163	0.666	28.040	0	0	0
1	16	11	"A67"	"A67"	8415	38635	100	537	556	265	47	321	321	352	218	61	49	23	0	14182	16840	11597	68	1508	1508	1599	994	62	82	78	0	0.000	0.000	0.000	0.000	0.000	0.000	0.000	0.000	0.000	0.000	0.000	0.000	0.000	0.000	0.017	0.015	0.018	0.019	3.530	0.014	0.230	316	2384	100	216	12674	12890	235	15332	15567	Error	Error	-5.875	216	12674	235	15332	175565	5321328	0.936	15.333	0	0	0
1	17	11	"A67"	"A67"	8715	38630	100	492	531	259	48	337	337	362	265	73	32	9	0	9212	12188	9054	74	1542	1542	1596	568	35	90	85	0	0.000	0.000	0.000	0.000	0.000	0.000	0.000	0.000	0.000	0.000	0.000	0.000	0.000	0.000	0.020	0.018	0.025	0.025	3.273	0.016	0.152	316	2384	100	155	7670	7825	194	10646	10840	Error	Error	-5.629	155	7670	194	10646	167888	3851506	0.638	18.648	0	0	0
1	18	11	"A67"	"A67"	9015	38630	100	522	555	239	43	347	347	371	185	49	48	23	0	11755	13430	9375	69	1614	1614	1674	690	41	88	84	0	0.000	0.000	0.000	0.000	0.000	0.000	0.000	0.000	0.000	0.000	0.000	0.000	0.000	0.000	0.017	0.018	0.019	0.020	3.274	0.016	0.300	316	2384	100	175	10141	10316	208	11816	12024	Error	Error	-5.857	175	10141	208	11816	175421	4244028	0.995	17.038	0	0	0
1	1	12	"A68"	"A68"	3925	38940	100	550	561	247	44	336	336	364	273	75	38	9	0	15665	13120	7254	55	1424	1424	1498	653	43	87	83	0	0.000	0.000	0.000	0.000	0.000	0.000	0.000	0.000	0.000	0.000	0.000	0.000	0.000	0.000	0.015	0.019	0.020	0.022	3.447	0.016	0.084	316	2384	100	214	14241	14455	225	11696	11921	Error	Error	-6.056	214	14241	225	11696	177389	4145786	0.722	17.798	0	0	0
1	2	12	"A68"	"A68"	4225	38940	100	541	568	243	42	333	333	350	174	49	55	30	0	15193	13907	7794	56	1421	1421	1493	787	52	92	90	0	0.000	0.000	0.000	0.000	0.000	0.000	0.000	0.000	0.000	0.000	0.000	0.000	0.000	0.000	0.015	0.019	0.021	0.020	3.154	0.018	0.289	316	2384	100	208	13772	13980	235	12486	12721	Error	Error	-6.049	208	13772	235	12486	179453	4394602	1.253	15.774	0	0	0
1	3	12	"A68"	"A68"	4525	38940	100	578	615	279	45	332	332	355	165	46	63	37	0	19668	16850	9109	54	1447	1447	1496	482	32	98	94	0	0.000	0.000	0.000	0.000	0.000	0.000	0.000	0.000	0.000	0.000	0.000	0.000	0.000	0.000	0.014	0.018	0.019	0.019	2.830	0.017	0.348	316	2384	100	246	18221	18467	283	15403	15686	Error	Error	-6.211	246	18221	283	15403	194487	5324472	1.576	31.855	0	0	0
1	4	12	"A69"	"A69"	4820	38940	100	535	617	568	92	334	334	355	217	61	47	24	0	14904	16181	13066	80	1414	1414	1682	1938	115	67	62	0	0.000	0.000	0.000	0.000	0.000	0.000	0.000	0.000	0.000	0.000	0.000	0.000	0.000	0.000	0.015	0.019	0.020	0.027	4.855	0.016	0.178	316	2384	100	201	13490	13691	283	14767	15050	Error	Error	-6.069	201	13490	283	14767	195095	5113184	1.207	7.481	0	0	0
1	5	12	"A69"	"A69"	5120	38940	100	530	581	267	45	329	329	433	1978	456	0	0	0	18470	19424	12062	62	1420	1420	1631	2708	166	83	81	0	0.000	0.000	0.000	0.000	0.000	0.000	0.000	0.000	0.000	0.000	0.000	0.000	0.000	0.000	0.012	0.014	0.016	0.016	3.197	0.087	0.104	316	2384	100	201	17050	17251	252	18004	18256	Error	Error	-6.406	201	17050	252	18004	183510	6138000	0.075	6.571	0	0	0
1	6	12	"A69"	"A69"	5420	38940	100	554	598	285	47	323	323	382	516	135	16	1	0	13718	17117	10656	62	1430	1430	1509	650	43	96	93	0	0.000	0.000	0.000	0.000	0.000	0.000	0.000	0.000	0.000	0.000	0.000	0.000	0.000	0.000	0.019	0.018	0.019	0.019	2.769	0.017	0.149	316	2384	100	231	12288	12519	275	15687	15962	Error	Error	-5.733	231	12288	275	15687	189117	5409060	0.419	24.012	0	0	0
1	7	12	"A70"	"A70"	5720	38940	100	484	569	578	101	327	327	355	265	74	34	11	0	10422	12706	8935	70	1413	1413	1555	1398	89	77	74	0	0.000	0.000	0.000	0.000	0.000	0.000	0.000	0.000	0.000	0.000	0.000	0.000	0.000	0.000	0.017	0.021	0.021	0.023	4.507	0.017	0.077	316	2384	100	157	9009	9166	242	11293	11535	Error	Error	-5.843	157	9009	242	11293	179689	4015048	0.808	7.976	0	0	0
1	8	12	"A70"	"A70"	6020	38935	100	461	521	270	51	322	322	345	199	57	39	21	0	8963	13576	11179	82	1443	1443	1567	1532	97	80	77	0	0.000	0.000	0.000	0.000	0.000	0.000	0.000	0.000	0.000	0.000	0.000	0.000	0.000	0.000	0.018	0.016	0.020	0.022	3.425	0.016	0.381	316	2384	100	139	7520	7659	199	12133	12332	Error	Error	-5.758	139	7520	199	12133	164740	4289952	0.884	7.839	0	0	0
1	9	12	"A70"	"A70"	6320	38935	100	505	529	237	44	322	322	352	346	98	26	3	0	11099	14473	10772	74	1444	1444	1614	1719	106	79	76	0	0.000	0.000	0.000	0.000	0.000	0.000	0.000	0.000	0.000	0.000	0.000	0.000	0.000	0.000	0.019	0.016	0.019	0.022	4.233	0.020	0.128	316	2384	100	183	9655	9838	207	13029	13236	Error	Error	-5.721	183	9655	207	13029	167204	4573340	0.512	7.481	0	0	0
1	10	12	"A71"	"A71"	6620	38935	100	558	588	290	49	316	316	372	916	246	1	0	0	18700	15801	9031	57	1450	1450	1750	2132	121	76	73	0	0.000	0.000	0.000	0.000	0.000	0.000	0.000	0.000	0.000	0.000	0.000	0.000	0.000	0.000	0.014	0.019	0.020	0.023	4.274	0.016	0.014	316	2384	100	242	17250	17492	272	14351	14623	Error	Error	-6.155	242	17250	272	14351	185947	4993173	0.236	6.591	0	0	0
1	11	12	"A71"	"A71"	6920	38935	100	551	580	240	41	322	322	374	1030	275	0	0	0	19131	16639	9389	56	1471	1471	1559	980	62	93	92	0	0.000	0.000	0.000	0.000	0.000	0.000	0.000	0.000	0.000	0.000	0.000	0.000	0.000	0.000	0.013	0.017	0.017	0.018	3.143	0.015	0.282	316	2384	100	229	17660	17889	258	15168	15426	Error	Error	-6.269	229	17660	258	15168	183351	5257901	0.200	15.388	0	0	0
1	12	12	"A71"	"A71"	7220	38935	100	544	591	359	60	325	325	351	243	69	46	16	0	19457	16261	9307	57	1472	1472	1663	1811	108	89	81	0	0.000	0.000	0.000	0.000	0.000	0.000	0.000	0.000	0.000	0.000	0.000	0.000	0.000	0.000	0.012	0.018	0.018	0.018	3.448	0.018	0.233	316	2384	100	219	17985	18204	266	14789	15055	Error	Error	-6.360	219	17985	266	14789	186607	5138423	0.988	8.061	0	0	0
1	13	12	"A72"	"A72"	7520	38935	100	486	518	231	44	320	320	360	657	182	2	0	0	12915	12542	7310	58	1467	1467	1592	1802	113	79	76	0	0.000	0.000	0.000	0.000	0.000	0.000	0.000	0.000	0.000	0.000	0.000	0.000	0.000	0.000	0.015	0.018	0.021	0.023	3.423	0.059	0.183	316	2384	100	166	11448	11614	198	11075	11273	Error	Error	-6.108	166	11448	198	11075	163590	3963425	0.240	6.077	0	0	0
1	14	12	"A72"	"A72"	7820	38935	100	521	592	500	84	320	320	349	208	59	48	21	0	13262	13830	7384	53	1489	1489	1541	486	31	96	91	0	0.000	0.000	0.000	0.000	0.000	0.000	0.000	0.000	0.000	0.000	0.000	0.000	0.000	0.000	0.017	0.022	0.022	0.021	3.148	0.018	0.135	316	2384	100	201	11773	11974	272	12341	12613	Error	Error	-5.872	201	11773	272	12341	186967	4370405	1.168	25.286	0	0	0
1	15	12	"A72"	"A72"	8120	38935	100	520	567	268	47	334	334	365	233	63	43	14	0	12968	13254	7256	54	1519	1519	1562	582	37	93	89	0	0.000	0.000	0.000	0.000	0.000	0.000	0.000	0.000	0.000	0.000	0.000	0.000	0.000	0.000	0.016	0.020	0.021	0.022	3.763	0.015	0.182	316	2384	100	186	11449	11635	233	11735	11968	Error	Error	-5.944	186	11449	233	11735	179066	4188407	0.867	20.089	0	0	0
1	16	12	"A73"	"A73"	8420	38935	100	394	428	278	64	331	331	354	193	54	25	6	0	3378	4238	3289	77	1526	1526	1564	509	32	79	74	0	0.000	0.000	0.000	0.000	0.000	0.000	0.000	0.000	0.000	0.000	0.000	0.000	0.000	0.000	0.034	0.036	0.064	0.074	4.239	0.022	0.044	316	2384	100	63	1852	1915	97	2712	2809	Error	Error	-4.878	63	1852	97	2712	135262	1339298	0.383	5.253	0	0	0
1	17	12	"A73"	"A73"	8720	38930	100	401	420	203	48	330	330	365	232	63	18	4	0	3566	4827	4168	86	1560	1560	1585	350	22	90	84	0	0.000	0.000	0.000	0.000	0.000	0.000	0.000	0.000	0.000	0.000	0.000	0.000	0.000	0.000	0.035	0.028	0.056	0.052	4.574	0.023	0.060	316	2384	100	71	2006	2077	90	3267	3357	Error	Error	-4.820	71	2006	90	3267	132697	1525393	0.237	9.263	0	0	0
1	18	12	"A73"	"A73"	9020	38930	100	395	414	198	47	346	346	367	177	48	26	8	0	3544	4735	4043	85	1615	1615	1645	528	32	85	76	0	0.000	0.000	0.000	0.000	0.000	0.000	0.000	0.000	0.000	0.000	0.000	0.000	0.000	0.000	0.025	0.022	0.059	0.063	4.280	0.021	0.090	316	2384	100	49	1929	1978	68	3120	3188	Error	Error	-5.299	49	1929	68	3120	130876	1496213	0.266	5.852	0	0	0
1	1	13	"A74"	"A74"	3925	39240	100	496	517	215	41	341	341	405	684	168	1	0	0	12084	12431	7249	58	1402	1402	1501	1269	84	87	82	0	0.000	0.000	0.000	0.000	0.000	0.000	0.000	0.000	0.000	0.000	0.000	0.000	0.000	0.000	0.015	0.016	0.020	0.021	3.443	0.014	0.087	316	2384	100	155	10682	10837	176	11029	11205	Error	Error	-6.107	155	10682	176	11029	163528	3928093	0.164	8.613	0	0	0
1	2	13	"A74"	"A74"	4225	39240	100	498	524	215	41	332	332	362	375	103	19	1	0	11442	12670	6675	52	1399	1399	1435	829	57	93	92	0	0.000	0.000	0.000	0.000	0.000	0.000	0.000	0.000	0.000	0.000	0.000	0.000	0.000	0.000	0.017	0.017	0.020	0.019	2.684	0.016	0.078	316	2384	100	166	10043	10209	192	11271	11463	Error	Error	-5.919	166	10043	192	11271	165591	4003594	0.432	13.552	0	0	0
1	3	13	"A74"	"A74"	4525	39240	100	485	524	252	48	323	323	342	157	45	50	25	0	11274	12260	6715	54	1402	1402	1417	303	21	97	95	0	0.000	0.000	0.000	0.000	0.000	0.000	0.000	0.000	0.000	0.000	0.000	0.000	0.000	0.000	0.016	0.019	0.021	0.020	2.820	0.017	0.236	316	2384	100	162	9872	10034	201	10858	11059	Error	Error	-5.929	162	9872	201	10858	165552	3874314	1.159	35.785	0	0	0
1	4	13	"A75"	"A75"	4825	39240	100	497	528	275	52	326	326	349	165	47	50	27	0	12153	11994	7355	61	1409	1409	1490	934	62	81	79	0	0.000	0.000	0.000	0.000	0.000	0.000	0.000	0.000	0.000	0.000	0.000	0.000	0.000	0.000	0.016	0.019	0.024	0.025	3.534	0.018	0.241	316	2384	100	171	10744	10915	202	10585	10787	Error	Error	-5.973	171	10744	202	10585	166907	3790055	1.085	11.246	0	0	0
1	5	13	"A75"	"A75"	5125	39240	100	527	526	237	45	329	329	356	262	73	36	7	0	11628	12185	6893	56	1407	1407	1431	338	23	96	93	0	0.000	0.000	0.000	0.000	0.000	0.000	0.000	0.000	0.000	0.000	0.000	0.000	0.000	0.000	0.019	0.018	0.024	0.023	2.930	0.017	0.279	316	2384	100	198	10221	10419	197	10778	10975	Error	Error	-5.690	198	10221	197	10778	166265	3850312	0.649	31.817	0	0	0
1	6	13	"A75"	"A75"	5425	39240	100	509	536	222	41	329	329	351	204	58	46	18	0	10840	11877	5754	48	1403	1403	1417	299	21	98	97	0	0.000	0.000	0.000	0.000	0.000	0.000	0.000	0.000	0.000	0.000	0.000	0.000	0.000	0.000	0.019	0.020	0.023	0.019	2.899	0.018	0.203	316	2384	100	180	9437	9617	207	10474	10681	Error	Error	-5.712	180	9437	207	10474	169384	3753132	0.907	34.983	0	0	0
1	7	13	"A76"	"A76"	5725	39240	100	520	550	242	44	353	353	1117	5356	479	0	0	0	13312	13086	7591	58	1488	1488	3138	8921	284	65	21	0	0.000	0.000	0.000	0.000	0.000	0.000	0.000	0.000	0.000	0.000	0.000	0.000	0.000	0.000	0.014	0.017	0.021	0.022	4.557	0.487	0.531	316	2384	100	167	11824	11991	197	11598	11795	Error	Error	-6.146	167	11824	197	11598	173747	4135119	-0.106	1.115	0	0	0
1	8	13	"A76"	"A76"	6025	39235	100	464	488	217	44	327	327	357	253	70	30	5	0	12836	13039	7396	56	1455	1455	1488	442	29	93	90	0	0.000	0.000	0.000	0.000	0.000	0.000	0.000	0.000	0.000	0.000	0.000	0.000	0.000	0.000	0.012	0.014	0.018	0.017	3.485	0.013	0.207	316	2384	100	137	11381	11518	161	11584	11745	Error	Error	-6.376	137	11381	161	11584	154115	4120268	0.518	26.133	0	0	0
1	9	13	"A76"	"A76"	6325	39235	100	475	500	241	48	311	311	333	155	46	51	27	0	11726	12276	7091	57	1441	1441	1493	637	42	89	84	0	0.000	0.000	0.000	0.000	0.000	0.000	0.000	0.000	0.000	0.000	0.000	0.000	0.000	0.000	0.016	0.017	0.021	0.021	3.219	0.016	0.245	316	2384	100	164	10285	10449	189	10835	11024	Error	Error	-5.971	164	10285	189	10835	157926	3879129	1.077	16.928	0	0	0
1	10	13	"A77"	"A77"	6625	39235	100	803	818	429	52	315	315	351	287	81	62	43	0	13270	12311	7886	64	1442	1442	1596	1528	95	75	71	0	0.000	0.000	0.000	0.000	0.000	0.000	0.000	0.000	0.000	0.000	0.000	0.000	0.000	0.000	0.041	0.046	0.050	0.054	3.063	0.039	0.407	316	2384	100	488	11828	12316	503	10869	11372	Error	Error	-4.599	488	11828	503	10869	258590	3890289	1.627	7.012	0	0	0
1	11	13	"A77"	"A77"	6925	39235	100	653	748	448	59	322	322	357	391	109	46	19	0	12415	11863	5661	47	1469	1469	1522	642	42	93	90	0	0.000	0.000	0.000	0.000	0.000	0.000	0.000	0.000	0.000	0.000	0.000	0.000	0.000	0.000	0.030	0.041	0.039	0.037	3.088	0.038	0.117	316	2384	100	331	10946	11277	426	10394	10820	Error	Error	-5.047	331	10946	426	10394	236265	3748677	1.000	16.107	0	0	0
1	12	13	"A77"	"A77"	7225	39235	100	610	703	370	52	324	324	346	172	49	65	44	0	10747	10656	4968	46	1453	1453	1518	624	41	92	90	0	0.000	0.000	0.000	0.000	0.000	0.000	0.000	0.000	0.000	0.000	0.000	0.000	0.000	0.000	0.031	0.041	0.042	0.040	3.440	0.038	0.453	316	2384	100	286	9294	9580	379	9203	9582	Error	Error	-5.022	286	9294	379	9203	222251	3367402	2.076	14.644	0	0	0
1	13	13	"A78"	"A78"	7525	39235	100	492	537	241	44	331	331	377	461	122	14	0	0	14570	14079	7965	56	1486	1486	1564	885	56	89	81	0	0.000	0.000	0.000	0.000	0.000	0.000	0.000	0.000	0.000	0.000	0.000	0.000	0.000	0.000	0.012	0.016	0.020	0.020	3.424	0.013	0.042	316	2384	100	161	13084	13245	206	12593	12799	Error	Error	-6.345	161	13084	206	12593	169627	4449004	0.347	14.141	0	0	0
1	14	13	"A78"	"A78"	7825	39235	100	499	538	245	45	330	330	426	1834	430	0	0	0	12258	12604	6467	51	1531	1531	1748	2501	143	87	81	0	0.000	0.000	0.000	0.000	0.000	0.000	0.000	0.000	0.000	0.000	0.000	0.000	0.000	0.000	0.016	0.019	0.019	0.019	3.253	0.015	0.158	316	2384	100	169	10727	10896	208	11073	11281	Error	Error	-5.988	169	10727	208	11073	170164	3982886	0.061	4.341	0	0	0
1	15	13	"A78"	"A78"	8125	39235	100	567	629	616	97	336	336	386	541	140	11	1	0	16230	15984	6985	43	1550	1550	1639	1372	83	96	95	0	0.000	0.000	0.000	0.000	0.000	0.000	0.000	0.000	0.000	0.000	0.000	0.000	0.000	0.000	0.016	0.020	0.019	0.018	2.830	0.017	0.070	316	2384	100	231	14680	14911	293	14434	14727	Error	Error	-5.990	231	14680	293	14434	198897	5051043	0.449	10.456	0	0	0
1	16	13	"A79"	"A79"	8425	39235	100	511	570	514	90	333	333	379	379	100	21	4	0	11882	12533	8076	64	1529	1529	1599	704	44	88	82	0	0.000	0.000	0.000	0.000	0.000	0.000	0.000	0.000	0.000	0.000	0.000	0.000	0.000	0.000	0.017	0.022	0.022	0.022	3.859	0.020	0.106	316	2384	100	178	10353	10531	237	11004	11241	Error	Error	-5.862	178	10353	237	11004	179966	3960407	0.504	15.531	0	0	0
1	17	13	"A79"	"A79"	8725	39230	100	476	664	2518	379	328	328	364	280	76	29	6	0	9426	10392	6976	67	1549	1549	1571	345	21	95	93	0	0.000	0.000	0.000	0.000	0.000	0.000	0.000	0.000	0.000	0.000	0.000	0.000	0.000	0.000	0.019	0.038	0.025	0.024	5.169	0.109	0.173	316	2384	100	148	7877	8025	336	8843	9179	Error	Error	-5.734	148	7877	336	8843	209685	3283912	1.071	25.568	0	0	0
1	18	13	"A79"	"A79"	9025	39230	100	490	526	330	62	335	335	362	208	57	40	15	0	8206	10061	6784	67	1598	1598	1628	396	24	97	94	0	0.000	0.000	0.000	0.000	0.000	0.000	0.000	0.000	0.000	0.000	0.000	0.000	0.000	0.000	0.023	0.023	0.028	0.026	3.064	0.023	0.259	316	2384	100	155	6608	6763	191	8463	8654	Error	Error	-5.414	155	6608	191	8463	166230	3179264	0.788	21.295	0	0	0
1	1	14	"A80"	"A80"	3930	39540	100	508	566	497	87	330	330	351	158	45	53	30	0	8966	10359	6641	64	1353	1353	1384	386	27	93	87	0	0.000	0.000	0.000	0.000	0.000	0.000	0.000	0.000	0.000	0.000	0.000	0.000	0.000	0.000	0.023	0.026	0.026	0.027	3.699	0.020	0.117	316	2384	100	178	7613	7791	236	9006	9242	Error	Error	-5.419	178	7613	236	9006	178970	3273587	1.361	23.251	0	0	0
1	2	14	"A80"	"A80"	4230	39540	100	500	521	226	43	339	339	358	166	46	48	23	0	8294	9407	5977	63	1374	1374	1410	411	29	92	88	0	0.000	0.000	0.000	0.000	0.000	0.000	0.000	0.000	0.000	0.000	0.000	0.000	0.000	0.000	0.023	0.023	0.028	0.026	3.902	0.020	0.236	316	2384	100	161	6920	7081	182	8033	8215	Error	Error	-5.426	161	6920	182	8033	164648	2972551	0.982	19.457	0	0	0
1	3	14	"A80"	"A80"	4530	39540	100	536	580	291	50	336	336	362	261	72	39	12	0	10640	11779	6299	53	1392	1392	1442	754	52	96	93	0	0.000	0.000	0.000	0.000	0.000	0.000	0.000	0.000	0.000	0.000	0.000	0.000	0.000	0.000	0.022	0.023	0.025	0.026	3.108	0.022	0.263	316	2384	100	200	9248	9448	244	10387	10631	Error	Error	-5.531	200	9248	244	10387	183200	3722180	0.835	13.710	0	0	0
1	4	14	"A81"	"A81"	4830	39540	100	485	518	227	43	336	336	374	336	89	20	3	0	11674	11959	7718	64	1420	1420	1502	837	55	83	78	0	0.000	0.000	0.000	0.000	0.000	0.000	0.000	0.000	0.000	0.000	0.000	0.000	0.000	0.000	0.015	0.017	0.020	0.026	3.853	0.017	0.105	316	2384	100	149	10254	10403	182	10539	10721	Error	Error	-6.105	149	10254	182	10539	163604	3778939	0.429	12.493	0	0	0
1	5	14	"A81"	"A81"	5130	39540	100	518	541	241	44	332	332	360	235	65	40	13	0	12047	12623	6410	50	1401	1401	1440	493	34	98	92	0	0.000	0.000	0.000	0.000	0.000	0.000	0.000	0.000	0.000	0.000	0.000	0.000	0.000	0.000	0.017	0.019	0.021	0.019	3.511	0.018	0.120	316	2384	100	186	10646	10832	209	11222	11431	Error	Error	-5.839	186	10646	209	11222	170824	3988783	0.770	22.684	0	0	0
1	6	14	"A81"	"A81"	5430	39540	100	544	572	248	43	321	321	349	253	72	43	13	0	13402	15144	8364	55	1418	1418	1441	298	20	99	98	0	0.000	0.000	0.000	0.000	0.000	0.000	0.000	0.000	0.000	0.000	0.000	0.000	0.000	0.000	0.019	0.018	0.019	0.018	2.775	0.016	0.289	316	2384	100	223	11984	12207	251	13726	13977	Error	Error	-5.748	223	11984	251	13726	180636	4785598	0.881	45.983	0	0	0
1	7	14	"A82"	"A82"	5730	39540	100	542	571	254	44	340	340	381	423	111	19	2	0	12592	14509	10128	69	1480	1480	1570	852	54	83	78	0	0.000	0.000	0.000	0.000	0.000	0.000	0.000	0.000	0.000	0.000	0.000	0.000	0.000	0.000	0.018	0.018	0.021	0.024	3.971	0.016	0.349	316	2384	100	202	11112	11314	231	13029	13260	Error	Error	-5.782	202	11112	231	13029	180497	4584748	0.449	15.187	0	0	0
1	8	14	"A82"	"A82"	6030	39535	100	495	539	245	45	338	338	368	295	80	30	6	0	10862	13385	9420	70	1453	1453	1494	512	34	93	90	0	0.000	0.000	0.000	0.000	0.000	0.000	0.000	0.000	0.000	0.000	0.000	0.000	0.000	0.000	0.017	0.017	0.019	0.019	3.225	0.015	0.166	316	2384	100	157	9409	9566	201	11932	12133	Error	Error	-5.905	157	9409	201	11932	170412	4229701	0.580	23.225	0	0	0
1	9	14	"A82"	"A82"	6330	39535	100	491	520	231	44	329	329	364	309	84	29	5	0	11333	13330	9210	69	1459	1459	1503	504	33	93	88	0	0.000	0.000	0.000	0.000	0.000	0.000	0.000	0.000	0.000	0.000	0.000	0.000	0.000	0.000	0.016	0.016	0.019	0.020	3.486	0.014	0.155	316	2384	100	162	9874	10036	191	11871	12062	Error	Error	-5.930	162	9874	191	11871	164332	4212163	0.505	23.466	0	0	0
1	10	14	"A83"	"A83"	6630	39535	100	565	581	233	40	328	328	345	174	50	61	32	0	15648	14515	5712	39	1477	1477	1575	930	59	90	89	0	0.000	0.000	0.000	0.000	0.000	0.000	0.000	0.000	0.000	0.000	0.000	0.000	0.000	0.000	0.017	0.019	0.022	0.020	3.336	0.018	0.249	316	2384	100	237	14171	14408	253	13038	13291	Error	Error	-5.902	237	14171	253	13038	183449	4586621	1.356	13.914	0	0	0
1	11	14	"A83"	"A83"	6925	39535	100	560	572	238	41	327	327	349	205	58	55	21	0	13615	12947	6193	47	1480	1480	1584	864	54	90	88	0	0.000	0.000	0.000	0.000	0.000	0.000	0.000	0.000	0.000	0.000	0.000	0.000	0.000	0.000	0.019	0.021	0.024	0.023	3.735	0.019	0.311	316	2384	100	233	12135	12368	245	11467	11712	Error	Error	-5.703	233	12135	245	11467	180783	4091227	1.088	13.152	0	0	0
1	12	14	"A83"	"A83"	7225	39535	100	518	538	226	42	329	329	366	338	92	25	2	0	13904	13123	5986	45	1489	1489	1593	945	59	90	90	0	0.000	0.000	0.000	0.000	0.000	0.000	0.000	0.000	0.000	0.000	0.000	0.000	0.000	0.000	0.015	0.018	0.020	0.020	3.594	0.018	0.300	316	2384	100	189	12415	12604	209	11634	11843	Error	Error	-6.038	189	12415	209	11634	170164	4146972	0.509	12.201	0	0	0
1	13	14	"A84"	"A84"	7525	39535	100	440	502	326	64	319	319	381	1371	359	0	0	0	10962	10682	7052	66	1465	1465	1608	1247	77	74	70	0	0.000	0.000	0.000	0.000	0.000	0.000	0.000	0.000	0.000	0.000	0.000	0.000	0.000	0.000	0.013	0.020	0.024	0.027	4.819	0.017	0.174	316	2384	100	121	9497	9618	183	9217	9400	Error	Error	-6.294	121	9497	183	9217	158766	3375477	0.088	7.277	0	0	0
1	14	14	"A84"	"A84"	7825	39535	100	499	534	200	37	327	327	349	191	54	47	20	0	13395	13317	6687	50	1510	1510	1547	511	33	95	91	0	0.000	0.000	0.000	0.000	0.000	0.000	0.000	0.000	0.000	0.000	0.000	0.000	0.000	0.000	0.014	0.018	0.020	0.019	3.003	0.016	0.291	316	2384	100	172	11885	12057	207	11807	12014	Error	Error	-6.111	172	11885	207	11807	168735	4208058	0.969	23.033	0	0	0
1	15	14	"A84"	"A84"	8125	39535	100	512	549	239	43	341	341	370	279	75	33	8	0	13018	13192	6021	45	1542	1542	1583	410	25	97	94	0	0.000	0.000	0.000	0.000	0.000	0.000	0.000	0.000	0.000	0.000	0.000	0.000	0.000	0.000	0.015	0.018	0.019	0.018	3.068	0.017	0.137	316	2384	100	171	11476	11647	208	11650	11858	Error	Error	-6.068	171	11476	208	11650	173521	4168674	0.642	28.315	0	0	0
1	16	14	"A85"	"A85"	8425	39535	100	522	574	288	50	342	342	368	216	58	43	20	0	13075	12758	8004	62	1573	1573	1677	989	58	81	77	0	0.000	0.000	0.000	0.000	0.000	0.000	0.000	0.000	0.000	0.000	0.000	0.000	0.000	0.000	0.016	0.021	0.023	0.027	4.390	0.018	0.098	316	2384	100	180	11502	11682	232	11185	11417	Error	Error	-5.998	180	11502	232	11185	181297	4031440	0.954	11.204	0	0	0
1	17	14	"A85"	"A85"	8725	39530	100	527	558	262	46	349	349	379	321	84	29	5	0	9135	11092	6968	62	1596	1596	1655	846	51	91	89	0	0.000	0.000	0.000	0.000	0.000	0.000	0.000	0.000	0.000	0.000	0.000	0.000	0.000	0.000	0.024	0.022	0.027	0.027	3.164	0.019	0.264	316	2384	100	178	7539	7717	209	9496	9705	Error	Error	-5.404	178	7539	209	9496	176275	3504936	0.558	11.155	0	0	0
1	18	14	"A85"	"A85"	9025	39530	100	501	548	252	45	352	352	385	318	82	27	6	0	8552	9775	5796	59	1606	1606	1656	590	35	93	89	0	0.000	0.000	0.000	0.000	0.000	0.000	0.000	0.000	0.000	0.000	0.000	0.000	0.000	0.000	0.021	0.024	0.027	0.027	3.472	0.021	0.058	316	2384	100	149	6946	7095	196	8169	8365	Error	Error	-5.543	149	6946	196	8169	173171	3088784	0.513	13.761	0	0	0
1	1	15	"A86"	"A86"	3935	39840	100	493	523	227	43	333	333	357	205	57	43	16	0	9943	10435	6513	62	1400	1400	1451	557	38	95	92	0	0.000	0.000	0.000	0.000	0.000	0.000	0.000	0.000	0.000	0.000	0.000	0.000	0.000	0.000	0.019	0.021	0.026	0.025	3.385	0.018	0.225	316	2384	100	160	8543	8703	190	9035	9225	Error	Error	-5.739	160	8543	190	9035	165125	3297540	0.810	16.129	0	0	0
1	2	15	"A86"	"A86"	4230	39840	100	445	460	181	39	329	329	356	231	64	25	5	0	8016	8723	5211	59	1408	1408	1467	686	46	93	89	0	0.000	0.000	0.000	0.000	0.000	0.000	0.000	0.000	0.000	0.000	0.000	0.000	0.000	0.000	0.018	0.018	0.022	0.024	3.461	0.016	0.185	316	2384	100	116	6608	6724	131	7315	7446	Error	Error	-5.832	116	6608	131	7315	145503	2756406	0.450	10.577	0	0	0
1	3	15	"A86"	"A86"	4530	39840	100	497	540	227	42	337	337	360	190	52	45	21	0	11206	10368	5281	50	1398	1398	1441	497	34	96	93	0	0.000	0.000	0.000	0.000	0.000	0.000	0.000	0.000	0.000	0.000	0.000	0.000	0.000	0.000	0.016	0.023	0.026	0.024	3.129	0.020	0.107	316	2384	100	160	9808	9968	203	8970	9173	Error	Error	-5.938	160	9808	203	8970	170705	3276235	0.947	17.962	0	0	0
1	4	15	"A87"	"A87"	4830	39840	100	451	483	234	48	327	327	356	325	91	18	3	0	9389	9613	6103	63	1385	1385	1464	790	53	80	76	0	0.000	0.000	0.000	0.000	0.000	0.000	0.000	0.000	0.000	0.000	0.000	0.000	0.000	0.000	0.015	0.019	0.025	0.026	4.554	0.019	0.223	316	2384	100	124	8004	8128	156	8228	8384	Error	Error	-6.012	124	8004	156	8228	152532	3037561	0.391	10.315	0	0	0
1	5	15	"A87"	"A87"	5130	39840	100	467	506	223	44	331	331	381	661	173	1	0	0	10345	10147	5354	52	1402	1402	1539	2227	144	86	76	0	0.000	0.000	0.000	0.000	0.000	0.000	0.000	0.000	0.000	0.000	0.000	0.000	0.000	0.000	0.015	0.020	0.027	0.026	3.427	0.028	0.010	316	2384	100	136	8943	9079	175	8745	8920	Error	Error	-6.039	136	8943	175	8745	159852	3206407	0.189	3.865	0	0	0
1	6	15	"A87"	"A87"	5430	39840	100	500	525	218	41	327	327	370	732	197	0	0	0	11743	11687	6076	51	1441	1441	1529	1458	95	88	86	0	0.000	0.000	0.000	0.000	0.000	0.000	0.000	0.000	0.000	0.000	0.000	0.000	0.000	0.000	0.017	0.019	0.023	0.022	3.590	0.068	0.150	316	2384	100	173	10302	10475	198	10246	10444	Error	Error	-5.896	173	10302	198	10246	165783	3692993	0.212	6.967	0	0	0
1	7	15	"A88"	"A88"	5730	39840	100	503	558	428	76	336	336	364	314	86	29	5	0	12978	12529	7091	56	1451	1451	1514	642	42	90	84	0	0.000	0.000	0.000	0.000	0.000	0.000	0.000	0.000	0.000	0.000	0.000	0.000	0.000	0.000	0.014	0.020	0.020	0.022	3.430	0.017	0.122	316	2384	100	167	11527	11694	222	11078	11300	Error	Error	-6.109	167	11527	222	11078	176411	3959059	0.618	17.157	0	0	0
1	8	15	"A88"	"A88"	6030	39835	100	473	503	217	43	331	331	368	365	99	17	1	0	11059	11293	6827	60	1447	1447	1512	786	51	88	84	0	0.000	0.000	0.000	0.000	0.000	0.000	0.000	0.000	0.000	0.000	0.000	0.000	0.000	0.000	0.015	0.017	0.020	0.020	3.515	0.016	0.087	316	2384	100	142	9612	9754	172	9846	10018	Error	Error	-6.081	142	9612	172	9846	159049	3568595	0.370	12.444	0	0	0
1	9	15	"A88"	"A88"	6330	39835	100	526	536	234	43	334	334	366	330	90	25	3	0	11849	12667	8007	63	1462	1462	1561	1158	74	84	80	0	0.000	0.000	0.000	0.000	0.000	0.000	0.000	0.000	0.000	0.000	0.000	0.000	0.000	0.000	0.018	0.018	0.023	0.024	4.021	0.016	0.251	316	2384	100	192	10387	10579	202	11205	11407	Error	Error	-5.758	192	10387	202	11205	169499	4002883	0.515	9.591	0	0	0
1	10	15	"A89"	"A89"	6630	39835	100	517	528	233	44	334	334	382	490	128	7	0	0	11455	10871	5867	53	1487	1487	1727	2088	120	81	76	0	0.000	0.000	0.000	0.000	0.000	0.000	0.000	0.000	0.000	0.000	0.000	0.000	0.000	0.000	0.018	0.021	0.024	0.026	3.362	0.017	0.256	316	2384	100	183	9968	10151	194	9384	9578	Error	Error	-5.767	183	9968	194	9384	166902	3435117	0.298	4.379	0	0	0
1	11	15	"A89"	"A89"	6930	39835	100	513	535	239	44	327	327	356	203	57	46	18	0	8822	11191	7665	68	1479	1479	1574	1034	65	90	84	0	0.000	0.000	0.000	0.000	0.000	0.000	0.000	0.000	0.000	0.000	0.000	0.000	0.000	0.000	0.025	0.021	0.026	0.028	3.596	0.017	0.205	316	2384	100	186	7343	7529	208	9712	9920	Error	Error	-5.303	186	7343	208	9712	169190	3536275	0.882	9.301	0	0	0
1	12	15	"A89"	"A89"	7230	39835	100	508	570	527	92	328	328	360	239	66	41	15	0	12804	12858	8358	65	1493	1493	1577	898	56	94	88	0	0.000	0.000	0.000	0.000	0.000	0.000	0.000	0.000	0.000	0.000	0.000	0.000	0.000	0.000	0.016	0.021	0.022	0.024	3.307	0.016	0.088	316	2384	100	180	11311	11491	242	11365	11607	Error	Error	-5.974	180	11311	242	11365	180267	4063043	0.879	12.562	0	0	0
1	13	15	"A90"	"A90"	7530	39835	100	502	526	231	43	315	315	340	183	53	50	22	0	13406	13197	7405	56	1468	1468	1525	661	43	90	83	0	0.000	0.000	0.000	0.000	0.000	0.000	0.000	0.000	0.000	0.000	0.000	0.000	0.000	0.000	0.016	0.018	0.019	0.020	3.786	0.016	0.255	316	2384	100	187	11938	12125	211	11729	11940	Error	Error	-5.996	187	11938	211	11729	166262	4170152	1.016	17.658	0	0	0
1	14	15	"A90"	"A90"	7830	39835	100	568	612	559	91	331	331	368	299	81	41	6	0	13766	13484	6180	45	1507	1507	1541	359	23	96	94	0	0.000	0.000	0.000	0.000	0.000	0.000	0.000	0.000	0.000	0.000	0.000	0.000	0.000	0.000	0.019	0.023	0.023	0.023	3.283	0.020	0.111	316	2384	100	237	12259	12496	281	11977	12258	Error	Error	-5.693	237	12259	281	11977	193269	4261099	0.816	33.267	0	0	0
1	15	15	"A90"	"A90"	8130	39835	100	537	575	243	42	352	352	404	779	192	2	0	0	13682	13725	6638	48	1561	1561	1596	397	24	98	95	0	0.000	0.000	0.000	0.000	0.000	0.000	0.000	0.000	0.000	0.000	0.000	0.000	0.000	0.000	0.015	0.018	0.021	0.018	2.926	0.021	0.015	316	2384	100	185	12121	12306	223	12164	12387	Error	Error	-6.034	185	12121	223	12164	181748	4336965	0.220	30.552	0	0	0
1	16	15	"A91"	"A91"	8430	39835	100	549	581	290	49	348	348	369	170	46	53	29	0	13998	13915	7663	55	1595	1595	1630	394	24	95	92	0	0.000	0.000	0.000	0.000	0.000	0.000	0.000	0.000	0.000	0.000	0.000	0.000	0.000	0.000	0.016	0.019	0.019	0.019	3.198	0.018	0.286	316	2384	100	201	12403	12604	233	12320	12553	Error	Error	-5.947	201	12403	233	12320	183558	4397065	1.247	31.180	0	0	0
1	17	15	"A91"	"A91"	8730	39830	100	579	589	239	40	344	344	371	187	50	56	26	0	11957	12687	7300	57	1607	1607	1628	343	21	97	95	0	0.000	0.000	0.000	0.000	0.000	0.000	0.000	0.000	0.000	0.000	0.000	0.000	0.000	0.000	0.023	0.022	0.025	0.024	3.202	0.019	0.218	316	2384	100	235	10350	10585	245	11080	11325	Error	Error	-5.461	235	10350	245	11080	186021	4009194	1.166	32.242	0	0	0
1	18	15	"A91"	"A91"	9030	39830	100	576	601	263	43	361	361	388	220	56	48	17	0	11725	12266	6812	55	1645	1645	1660	335	20	99	97	0	0.000	0.000	0.000	0.000	0.000	0.000	0.000	0.000	0.000	0.000	0.000	0.000	0.000	0.000	0.021	0.023	0.025	0.023	2.796	0.020	0.191	316	2384	100	215	10080	10295	240	10621	10861	Error	Error	-5.551	215	10080	240	10621	189888	3876135	0.968	31.660	0	0	0
1	1	16	"A92"	"A92"	3935	40140	100	568	579	230	39	342	342	358	163	45	62	32	0	16170	15114	7870	52	1419	1419	1469	488	33	95	92	0	0.000	0.000	0.000	0.000	0.000	0.000	0.000	0.000	0.000	0.000	0.000	0.000	0.000	0.000	0.015	0.017	0.019	0.019	3.154	0.017	0.324	316	2384	100	226	14751	14977	237	13695	13932	Error	Error	-6.028	226	14751	237	13695	182882	4776133	1.356	27.961	0	0	0
1	2	16	"A92"	"A92"	4235	40140	100	543	566	228	40	337	337	364	294	80	36	6	0	15635	14651	8192	55	1423	1423	1464	463	31	97	93	0	0.000	0.000	0.000	0.000	0.000	0.000	0.000	0.000	0.000	0.000	0.000	0.000	0.000	0.000	0.014	0.017	0.019	0.019	2.809	0.015	0.165	316	2384	100	206	14212	14418	229	13228	13457	Error	Error	-6.108	206	14212	229	13228	178921	4629635	0.687	28.482	0	0	0
1	3	16	"A92"	"A92"	4535	40140	100	522	556	241	43	329	329	353	178	50	51	31	0	14599	14041	8181	58	1421	1421	1477	573	38	95	91	0	0.000	0.000	0.000	0.000	0.000	0.000	0.000	0.000	0.000	0.000	0.000	0.000	0.000	0.000	0.015	0.018	0.021	0.019	3.252	0.018	0.329	316	2384	100	193	13178	13371	227	12620	12847	Error	Error	-6.093	193	13178	227	12620	175602	4437105	1.140	21.927	0	0	0
1	4	16	"A93"	"A93"	4835	40140	100	471	497	224	45	319	319	343	229	66	36	11	0	10828	11404	7498	65	1386	1386	1425	482	33	90	83	0	0.000	0.000	0.000	0.000	0.000	0.000	0.000	0.000	0.000	0.000	0.000	0.000	0.000	0.000	0.016	0.018	0.022	0.023	3.806	0.015	0.186	316	2384	100	152	9442	9594	178	10018	10196	Error	Error	-5.957	152	9442	178	10018	156909	3603576	0.672	20.703	0	0	0
1	5	16	"A93"	"A93"	5135	40140	100	464	506	432	85	323	323	368	485	131	6	0	0	10059	10995	6508	59	1376	1376	1410	345	24	95	93	0	0.000	0.000	0.000	0.000	0.000	0.000	0.000	0.000	0.000	0.000	0.000	0.000	0.000	0.000	0.016	0.019	0.021	0.022	3.958	0.016	0.095	316	2384	100	141	8683	8824	183	9619	9802	Error	Error	-5.944	141	8683	183	9619	159948	3474549	0.285	27.783	0	0	0
1	6	16	"A93"	"A93"	5435	40140	100	512	532	220	41	328	328	352	161	45	53	25	0	10986	12504	7253	58	1430	1430	1456	646	44	95	92	0	0.000	0.000	0.000	0.000	0.000	0.000	0.000	0.000	0.000	0.000	0.000	0.000	0.000	0.000	0.019	0.018	0.021	0.020	3.055	0.016	0.263	316	2384	100	184	9556	9740	204	11074	11278	Error	Error	-5.699	184	9556	204	11074	168198	3951117	1.118	17.102	0	0	0
1	7	16	"A94"	"A94"	5735	40140	100	529	573	296	51	335	335	356	161	45	55	33	0	16030	15693	10347	65	1478	1478	1558	930	59	81	77	0	0.000	0.000	0.000	0.000	0.000	0.000	0.000	0.000	0.000	0.000	0.000	0.000	0.000	0.000	0.013	0.017	0.019	0.020	4.183	0.015	0.302	316	2384	100	194	14552	14746	238	14215	14453	Error	Error	-6.229	194	14552	238	14215	181012	4959124	1.348	15.199	0	0	0
1	8	16	"A94"	"A94"	6035	40135	100	536	572	248	43	333	333	361	200	55	50	25	0	13364	15055	9560	63	1458	1458	1533	733	47	89	85	0	0.000	0.000	0.000	0.000	0.000	0.000	0.000	0.000	0.000	0.000	0.000	0.000	0.000	0.000	0.017	0.018	0.020	0.020	3.708	0.016	0.235	316	2384	100	203	11906	12109	239	13597	13836	Error	Error	-5.874	203	11906	239	13597	180889	4757384	1.055	18.447	0	0	0
1	9	16	"A94"	"A94"	6335	40135	100	556	578	246	42	326	326	353	183	51	57	27	0	15024	16436	10211	62	1456	1456	1532	865	56	89	84	0	0.000	0.000	0.000	0.000	0.000	0.000	0.000	0.000	0.000	0.000	0.000	0.000	0.000	0.000	0.017	0.017	0.019	0.020	3.650	0.014	0.274	316	2384	100	230	13568	13798	252	14980	15232	Error	Error	-5.882	230	13568	252	14980	182776	5193779	1.230	17.230	0	0	0
1	10	16	"A95"	"A95"	6635	40135	100	577	612	304	49	336	336	383	413	107	24	2	0	19216	15935	8683	54	1488	1488	1726	1979	114	79	76	0	0.000	0.000	0.000	0.000	0.000	0.000	0.000	0.000	0.000	0.000	0.000	0.000	0.000	0.000	0.014	0.019	0.020	0.022	3.505	0.025	0.224	316	2384	100	241	17728	17969	276	14447	14723	Error	Error	-6.201	241	17728	276	14447	193523	5035568	0.554	7.180	0	0	0
1	11	16	"A95"	"A95"	6935	40135	100	531	565	253	44	332	332	367	349	95	26	5	0	15367	13974	8335	59	1483	1483	1571	981	62	92	88	0	0.000	0.000	0.000	0.000	0.000	0.000	0.000	0.000	0.000	0.000	0.000	0.000	0.000	0.000	0.014	0.019	0.021	0.021	2.635	0.016	0.109	316	2384	100	199	13884	14083	233	12491	12724	Error	Error	-6.125	199	13884	233	12491	178498	4415936	0.567	12.643	0	0	0
1	12	16	"A95"	"A95"	7235	40135	100	602	619	257	41	335	335	378	380	100	32	3	0	20178	18088	7643	42	1501	1501	1562	682	43	97	92	0	0.000	0.000	0.000	0.000	0.000	0.000	0.000	0.000	0.000	0.000	0.000	0.000	0.000	0.000	0.014	0.017	0.018	0.017	2.485	0.016	0.141	316	2384	100	267	18677	18944	284	16587	16871	Error	Error	-6.128	267	18677	284	16587	195716	5715961	0.634	24.232	0	0	0
1	13	16	"A96"	"A96"	7535	40135	100	508	585	382	65	331	331	353	170	48	53	29	0	13320	14034	9603	68	1502	1502	1653	1388	83	81	77	0	0.000	0.000	0.000	0.000	0.000	0.000	0.000	0.000	0.000	0.000	0.000	0.000	0.000	0.000	0.015	0.020	0.020	0.024	4.154	0.016	0.211	316	2384	100	177	11818	11995	254	12532	12786	Error	Error	-6.061	177	11818	254	12532	184951	4434743	1.365	8.920	0	0	0
1	14	16	"A96"	"A96"	7835	40135	100	493	514	231	44	344	344	365	190	52	43	15	0	8689	12370	8759	70	1528	1528	1621	895	55	92	90	0	0.000	0.000	0.000	0.000	0.000	0.000	0.000	0.000	0.000	0.000	0.000	0.000	0.000	0.000	0.021	0.016	0.020	0.021	3.351	0.014	0.179	316	2384	100	149	7161	7310	170	10842	11012	Error	Error	-5.587	149	7161	170	10842	162274	3909023	0.784	12.010	0	0	0
1	15	16	"A96"	"A96"	8135	40135	100	541	576	268	46	354	354	400	947	236	0	0	0	11051	13773	8870	64	1580	1580	1640	675	41	96	92	0	0.000	0.000	0.000	0.000	0.000	0.000	0.000	0.000	0.000	0.000	0.000	0.000	0.000	0.000	0.020	0.018	0.020	0.019	2.799	0.015	0.183	316	2384	100	187	9471	9658	222	12193	12415	Error	Error	-5.662	187	9471	222	12193	181859	4352240	0.186	17.975	0	0	0
1	16	16	"A97"	"A97"	8435	40130	100	497	560	400	71	355	355	397	329	82	21	3	0	8652	10378	6628	63	1610	1610	1770	1654	93	84	72	0	0.000	0.000	0.000	0.000	0.000	0.000	0.000	0.000	0.000	0.000	0.000	0.000	0.000	0.000	0.020	0.023	0.024	0.028	3.530	0.020	0.142	316	2384	100	142	7042	7184	205	8768	8973	Error	Error	-5.632	142	7042	205	8768	176931	3279518	0.495	5.204	0	0	0
1	17	16	"A97"	"A97"	8735	40130	100	524	550	237	43	357	357	383	225	58	40	12	0	10537	12013	7153	59	1607	1607	1639	382	23	98	95	0	0.000	0.000	0.000	0.000	0.000	0.000	0.000	0.000	0.000	0.000	0.000	0.000	0.000	0.000	0.019	0.019	0.022	0.020	3.368	0.017	0.236	316	2384	100	167	8930	9097	193	10406	10599	Error	Error	-5.741	167	8930	193	10406	173856	3796078	0.742	27.157	0	0	0
1	18	16	"A97"	"A97"	9030	40130	100	493	516	213	41	367	367	402	262	65	28	4	0	6806	9330	6789	72	1654	1654	1709	565	33	93	88	0	0.000	0.000	0.000	0.000	0.000	0.000	0.000	0.000	0.000	0.000	0.000	0.000	0.000	0.000	0.024	0.019	0.027	0.028	3.597	0.018	0.204	316	2384	100	126	5152	5278	149	7676	7825	Error	Error	-5.354	126	5152	149	7676	162917	2948295	0.435	13.488	0	0	0
1	1	17	"A98"	"A98"	3940	40440	100	351	368	158	42	337	337	373	435	116	2	0	0	3555	4034	2580	63	1426	1426	1450	309	21	83	76	0	0.000	0.000	0.000	0.000	0.000	0.000	0.000	0.000	0.000	0.000	0.000	0.000	0.000	0.000	0.007	0.012	0.047	0.052	4.755	0.029	0.010	316	2384	100	14	2129	2143	31	2608	2639	Error	Error	-7.249	14	2129	31	2608	116163	1274760	-0.011	8.362	0	0	0
1	2	17	"A98"	"A98"	4240	40440	100	379	409	194	47	338	338	358	162	45	27	7	0	3632	4376	2763	63	1449	1449	1457	284	19	90	85	0	0.000	0.000	0.000	0.000	0.000	0.000	0.000	0.000	0.000	0.000	0.000	0.000	0.000	0.000	0.019	0.024	0.052	0.049	4.223	0.015	0.028	316	2384	100	41	2183	2224	71	2927	2998	Error	Error	-5.735	41	2183	71	2927	129269	1382759	0.315	10.278	0	0	0
1	3	17	"A98"	"A98"	4540	40440	100	377	402	171	42	335	335	352	160	45	26	7	0	3563	4210	2516	59	1430	1430	1446	292	20	88	84	0	0.000	0.000	0.000	0.000	0.000	0.000	0.000	0.000	0.000	0.000	0.000	0.000	0.000	0.000	0.020	0.024	0.048	0.047	4.289	0.021	0.049	316	2384	100	42	2133	2175	67	2780	2847	Error	Error	-5.666	42	2133	67	2780	126955	1330260	0.313	9.466	0	0	0
1	4	17	"A99"	"A99"	4840	40440	100	396	423	182	43	328	328	346	160	46	33	12	0	5595	6672	3839	57	1417	1417	1436	320	22	89	86	0	0.000	0.000	0.000	0.000	0.000	0.000	0.000	0.000	0.000	0.000	0.000	0.000	0.000	0.000	0.016	0.018	0.027	0.027	3.828	0.015	0.075	316	2384	100	68	4178	4246	95	5255	5350	Error	Error	-5.941	68	4178	95	5255	133560	2108489	0.481	16.363	0	0	0
1	5	17	"A99"	"A99"	5140	40440	100	414	436	191	43	323	323	351	226	64	22	3	0	5317	6400	3735	58	1385	1385	1409	314	22	92	89	0	0.000	0.000	0.000	0.000	0.000	0.000	0.000	0.000	0.000	0.000	0.000	0.000	0.000	0.000	0.023	0.023	0.033	0.034	4.569	0.018	0.078	316	2384	100	91	3932	4023	113	5015	5128	Error	Error	-5.433	91	3932	113	5015	137821	2022454	0.376	15.895	0	0	0
1	6	17	"A99"	"A99"	5440	40440	100	401	430	195	45	332	332	364	301	82	15	1	0	5032	6579	4105	62	1433	1433	1451	342	23	93	91	0	0.000	0.000	0.000	0.000	0.000	0.000	0.000	0.000	0.000	0.000	0.000	0.000	0.000	0.000	0.019	0.019	0.034	0.035	4.007	0.018	0.088	316	2384	100	69	3599	3668	98	5146	5244	Error	Error	-5.705	69	3599	98	5146	135784	2079104	0.219	14.994	0	0	0
1	7	17	"A100"	"A100"	5740	40440	100	492	520	254	48	328	328	356	226	63	36	10	0	12240	12171	7717	63	1452	1452	1520	671	44	82	77	0	0.000	0.000	0.000	0.000	0.000	0.000	0.000	0.000	0.000	0.000	0.000	0.000	0.000	0.000	0.015	0.018	0.020	0.023	4.323	0.014	0.172	316	2384	100	164	10788	10952	192	10719	10911	Error	Error	-6.040	164	10788	192	10719	164326	3845979	0.726	15.873	0	0	0
1	8	17	"A100"	"A100"	6040	40435	100	465	551	505	91	335	335	368	262	71	31	8	0	8795	11270	8041	71	1489	1489	1550	693	44	87	86	0	0.000	0.000	0.000	0.000	0.000	0.000	0.000	0.000	0.000	0.000	0.000	0.000	0.000	0.000	0.018	0.022	0.022	0.024	4.753	0.023	0.209	316	2384	100	130	7306	7436	216	9781	9997	Error	Error	-5.812	130	7306	216	9781	174262	3561335	0.698	14.026	0	0	0
1	9	17	"A100"	"A100"	6335	40435	100	513	666	1579	237	335	335	362	211	58	43	17	0	12685	13669	8480	62	1487	1487	1542	596	38	91	87	0	0.000	0.000	0.000	0.000	0.000	0.000	0.000	0.000	0.000	0.000	0.000	0.000	0.000	0.000	0.016	0.027	0.020	0.022	3.996	0.043	0.128	316	2384	100	178	11198	11376	331	12182	12513	Error	Error	-5.975	178	11198	331	12182	210437	4319484	1.441	20.347	0	0	0
1	10	17	"A101"	"A101"	6635	40435	100	440	478	235	49	327	327	362	353	97	15	1	0	5529	7349	6166	83	1486	1486	1538	464	30	75	69	0	0.000	0.000	0.000	0.000	0.000	0.000	0.000	0.000	0.000	0.000	0.000	0.000	0.000	0.000	0.028	0.026	0.037	0.047	4.996	0.019	0.045	316	2384	100	113	4043	4156	151	5863	6014	Error	Error	-5.161	113	4043	151	5863	151122	2322409	0.329	12.524	0	0	0
1	11	17	"A101"	"A101"	6935	40435	100	408	455	225	49	337	337	368	277	75	21	5	0	6402	7901	6238	78	1489	1489	1527	444	29	86	84	0	0.000	0.000	0.000	0.000	0.000	0.000	0.000	0.000	0.000	0.000	0.000	0.000	0.000	0.000	0.014	0.018	0.026	0.032	4.816	0.018	0.067	316	2384	100	71	4913	4984	118	6412	6530	Error	Error	-6.113	71	4913	118	6412	143739	2496826	0.314	14.356	0	0	0
1	12	17	"A101"	"A101"	7235	40435	100	414	447	222	49	346	346	385	347	90	11	0	0	4199	6724	6209	92	1511	1511	1546	393	25	89	83	0	0.000	0.000	0.000	0.000	0.000	0.000	0.000	0.000	0.000	0.000	0.000	0.000	0.000	0.000	0.025	0.019	0.034	0.037	4.265	0.017	0.035	316	2384	100	68	2688	2756	101	5213	5314	Error	Error	-5.305	68	2688	101	5213	141258	2124842	0.179	13.176	0	0	0
1	13	17	"A102"	"A102"	7535	40435	100	445	500	289	57	336	336	375	290	77	20	4	0	8472	11073	8596	77	1536	1536	1593	593	37	83	77	0	0.000	0.000	0.000	0.000	0.000	0.000	0.000	0.000	0.000	0.000	0.000	0.000	0.000	0.000	0.016	0.017	0.019	0.024	5.345	0.013	0.075	316	2384	100	109	6936	7045	164	9537	9701	Error	Error	-5.992	109	6936	164	9537	157847	3499091	0.431	15.987	0	0	0
1	14	17	"A102"	"A102"	7835	40435	100	415	452	210	46	345	345	397	415	104	8	0	0	6225	8792	7475	85	1552	1552	1613	1015	62	88	76	0	0.000	0.000	0.000	0.000	0.000	0.000	0.000	0.000	0.000	0.000	0.000	0.000	0.000	0.000	0.015	0.015	0.026	0.027	4.500	0.013	0.060	316	2384	100	70	4673	4743	107	7240	7347	Error	Error	-6.061	70	4673	107	7240	142957	2778254	0.133	7.073	0	0	0
1	15	17	"A102"	"A102"	8135	40435	100	462	490	224	45	356	356	391	279	71	26	3	0	6896	9116	7013	76	1571	1571	1609	410	25	92	89	0	0.000	0.000	0.000	0.000	0.000	0.000	0.000	0.000	0.000	0.000	0.000	0.000	0.000	0.000	0.020	0.018	0.027	0.028	3.667	0.016	0.082	316	2384	100	106	5325	5431	134	7545	7679	Error	Error	-5.651	106	5325	134	7545	154847	2880621	0.355	18.310	0	0	0
1	16	17	"A103"	"A103"	8435	40430	100	494	520	271	52	351	351	376	186	49	42	17	0	9271	9680	6245	64	1615	1615	1689	799	47	80	73	0	0.000	0.000	0.000	0.000	0.000	0.000	0.000	0.000	0.000	0.000	0.000	0.000	0.000	0.000	0.019	0.021	0.028	0.033	4.572	0.018	0.156	316	2384	100	143	7656	7799	169	8065	8234	Error	Error	-5.743	143	7656	169	8065	164300	3058763	0.774	10.001	0	0	0
1	17	17	"A103"	"A103"	8735	40430	100	515	541	359	66	358	358	391	311	79	25	3	0	7921	9725	6092	62	1634	1634	1670	436	26	95	92	0	0.000	0.000	0.000	0.000	0.000	0.000	0.000	0.000	0.000	0.000	0.000	0.000	0.000	0.000	0.025	0.023	0.024	0.025	3.301	0.020	0.117	316	2384	100	157	6287	6444	183	8091	8274	Error	Error	-5.324	157	6287	183	8091	170950	3072954	0.482	18.475	0	0	0
1	18	17	"A103"	"A103"	9035	40430	100	483	506	217	42	350	350	377	186	49	40	17	0	7597	9111	5701	62	1657	1657	1686	377	22	94	91	0	0.000	0.000	0.000	0.000	0.000	0.000	0.000	0.000	0.000	0.000	0.000	0.000	0.000	0.000	0.022	0.021	0.029	0.026	3.329	0.019	0.184	316	2384	100	133	5940	6073	156	7454	7610	Error	Error	-5.481	133	5940	156	7454	159783	2879049	0.694	19.695	0	0	0
1	1	18	"A104"	"A104"	3940	40740	100	700	1266	1312	103	334	334	353	159	45	68	54	0	8727	9779	6413	65	1425	1425	1465	507	34	88	82	0	0.000	0.000	0.000	0.000	0.000	0.000	0.000	0.000	0.000	0.000	0.000	0.000	0.000	0.000	0.050	0.112	0.082	0.082	3.187	0.127	0.623	316	2384	100	366	7302	7668	932	8354	9286	Error	Error	-4.318	366	7302	932	8354	399911	3090192	5.742	16.398	0	0	0
1	2	18	"A104"	"A104"	4240	40740	100	617	1226	1375	112	334	334	366	283	77	49	34	0	8080	10408	7163	68	1446	1446	1521	885	58	86	82	0	0.000	0.000	0.000	0.000	0.000	0.000	0.000	0.000	0.000	0.000	0.000	0.000	0.000	0.000	0.043	0.100	0.070	0.062	3.330	0.115	0.605	316	2384	100	283	6634	6917	892	8962	9854	Error	Error	-4.551	283	6634	892	8962	387506	3288944	3.039	10.042	0	0	0
1	3	18	"A104"	"A104"	4540	40740	100	772	1488	1481	99	335	335	356	165	46	76	57	0	10813	12345	7150	57	1463	1463	1484	372	25	98	93	0	0.000	0.000	0.000	0.000	0.000	0.000	0.000	0.000	0.000	0.000	0.000	0.000	0.000	0.000	0.047	0.106	0.073	0.068	2.862	0.119	0.617	316	2384	100	437	9350	9787	1153	10882	12035	Error	Error	-4.419	437	9350	1153	10882	470087	3901079	6.861	29.196	0	0	0
1	4	18	"A105"	"A105"	4840	40740	100	464	493	223	45	336	336	362	221	61	34	10	0	11174	10618	6577	61	1451	1451	1553	1067	68	77	74	0	0.000	0.000	0.000	0.000	0.000	0.000	0.000	0.000	0.000	0.000	0.000	0.000	0.000	0.000	0.013	0.017	0.026	0.027	4.640	0.016	0.126	316	2384	100	128	9723	9851	157	9167	9324	Error	Error	-6.247	128	9723	157	9167	155930	3355283	0.593	8.496	0	0	0
1	5	18	"A105"	"A105"	5140	40740	100	451	477	205	42	319	319	343	211	61	34	11	0	9050	9521	5508	57	1417	1417	1446	376	26	93	89	0	0.000	0.000	0.000	0.000	0.000	0.000	0.000	0.000	0.000	0.000	0.000	0.000	0.000	0.000	0.017	0.019	0.026	0.026	3.459	0.016	0.168	316	2384	100	132	7633	7765	158	8104	8262	Error	Error	-5.854	132	7633	158	8104	150748	3008768	0.635	21.476	0	0	0
1	6	18	"A105"	"A105"	5440	40740	100	478	513	224	43	333	333	357	220	61	38	13	0	10969	11213	5974	53	1413	1413	1461	512	35	92	89	0	0.000	0.000	0.000	0.000	0.000	0.000	0.000	0.000	0.000	0.000	0.000	0.000	0.000	0.000	0.015	0.018	0.023	0.021	3.891	0.017	0.215	316	2384	100	145	9556	9701	180	9800	9980	Error	Error	-6.042	145	9556	180	9800	162179	3543382	0.709	19.047	0	0	0
1	7	18	"A106"	"A106"	5740	40740	100	336	371	195	52	340	340	377	301	79	5	1	0	2546	2930	1709	58	1471	1471	1490	336	22	73	62	0	0.000	0.000	0.000	0.000	0.000	0.000	0.000	0.000	0.000	0.000	0.000	0.000	0.000	0.000	-0.004	0.021	0.107	0.102	5.791	0.032	0.008	316	2384	100	-4	1075	1071	31	1459	1490	Error	Error	Error	-4	1075	31	1459	117127	925884	-0.020	4.286	0	0	0
1	8	18	"A106"	"A106"	6040	40735	100	362	397	248	62	333	333	356	191	53	18	4	0	2532	3015	1770	58	1476	1476	1499	317	21	77	66	0	0.000	0.000	0.000	0.000	0.000	0.000	0.000	0.000	0.000	0.000	0.000	0.000	0.000	0.000	0.027	0.042	0.100	0.101	4.197	0.033	0.040	316	2384	100	29	1056	1085	64	1539	1603	Error	Error	-5.186	29	1056	64	1539	125565	952585	0.215	4.782	0	0	0
1	9	18	"A106"	"A106"	6340	40735	100	363	385	170	44	320	320	377	1167	309	0	0	0	2446	2888	1637	56	1494	1494	1518	370	24	74	58	0	0.000	0.000	0.000	0.000	0.000	0.000	0.000	0.000	0.000	0.000	0.000	0.000	0.000	0.000	0.045	0.047	0.102	0.116	5.263	0.024	0.020	316	2384	100	43	952	995	65	1394	1459	Error	Error	-4.469	43	952	65	1394	121560	912722	0.007	3.703	0	0	0
1	10	18	"A107"	"A107"	6640	40735	100	504	786	1531	194	343	343	379	621	163	16	7	0	4226	5413	4295	79	1489	1489	1525	391	25	77	70	0	0.000	0.000	0.000	0.000	0.000	0.000	0.000	0.000	0.000	0.000	0.000	0.000	0.000	0.000	0.059	0.113	0.085	0.097	3.632	0.127	0.166	316	2384	100	161	2737	2898	443	3924	4367	Error	Error	-4.087	161	2737	443	3924	248406	1710389	0.655	9.944	0	0	0
1	11	18	"A107"	"A107"	6940	40735	100	537	664	470	70	339	339	364	189	51	51	29	0	4841	5889	4061	68	1511	1511	1536	334	21	93	87	0	0.000	0.000	0.000	0.000	0.000	0.000	0.000	0.000	0.000	0.000	0.000	0.000	0.000	0.000	0.059	0.074	0.075	0.071	2.960	0.081	0.430	316	2384	100	198	3330	3528	325	4378	4703	Error	Error	-4.072	198	3330	325	4378	209806	1860852	1.587	13.033	0	0	0
1	12	18	"A107"	"A107"	7240	40735	100	466	623	499	80	341	341	386	501	129	17	8	0	4051	5687	4395	77	1533	1533	1611	1505	93	69	45	0	0.000	0.000	0.000	0.000	0.000	0.000	0.000	0.000	0.000	0.000	0.000	0.000	0.000	0.000	0.050	0.068	0.071	0.065	3.070	0.163	0.700	316	2384	100	125	2518	2643	282	4154	4436	Error	Error	-4.332	125	2518	282	4154	196926	1797051	0.473	2.708	0	0	0
1	13	18	"A108"	"A108"	7540	40735	100	401	421	196	46	341	341	372	254	68	18	2	0	5475	6548	4678	71	1543	1543	1582	562	35	81	78	0	0.000	0.000	0.000	0.000	0.000	0.000	0.000	0.000	0.000	0.000	0.000	0.000	0.000	0.000	0.015	0.016	0.033	0.034	4.311	0.017	0.051	316	2384	100	60	3932	3992	80	5005	5085	Error	Error	-6.034	60	3932	80	5005	133100	2069321	0.193	8.836	0	0	0
1	14	18	"A108"	"A108"	7840	40735	100	401	418	203	48	340	340	379	383	101	7	0	0	4352	5786	4452	76	1547	1547	1584	595	37	89	80	0	0.000	0.000	0.000	0.000	0.000	0.000	0.000	0.000	0.000	0.000	0.000	0.000	0.000	0.000	0.022	0.018	0.040	0.045	4.111	0.017	0.041	316	2384	100	61	2805	2866	78	4239	4317	Error	Error	-5.523	61	2805	78	4239	132070	1828264	0.102	7.062	0	0	0
1	15	18	"A108"	"A108"	8140	40735	100	394	416	183	43	345	345	372	183	49	23	7	0	4515	6112	4554	74	1580	1580	1592	308	19	96	92	0	0.000	0.000	0.000	0.000	0.000	0.000	0.000	0.000	0.000	0.000	0.000	0.000	0.000	0.000	0.017	0.016	0.033	0.032	3.556	0.013	0.043	316	2384	100	49	2935	2984	71	4532	4603	Error	Error	-5.904	49	2935	71	4532	131529	1931289	0.240	14.675	0	0	0
1	16	18	"A109"	"A109"	8440	40730	100	382	402	194	48	355	355	398	632	158	0	0	0	2460	2761	1383	50	1625	1625	1672	704	42	57	25	0	0.000	0.000	0.000	0.000	0.000	0.000	0.000	0.000	0.000	0.000	0.000	0.000	0.000	0.000	0.032	0.041	0.156	0.154	4.952	0.595	0.395	316	2384	100	27	835	862	47	1136	1183	Error	Error	-4.951	27	835	47	1136	126947	872423	0.006	1.547	0	0	0
1	17	18	"A109"	"A109"	8740	40730	100	372	404	229	56	355	355	382	203	53	17	2	0	2504	2832	1321	46	1640	1640	1663	383	23	76	57	0	0.000	0.000	0.000	0.000	0.000	0.000	0.000	0.000	0.000	0.000	0.000	0.000	0.000	0.000	0.020	0.041	0.135	0.123	6.118	0.030	0.017	316	2384	100	17	864	881	49	1192	1241	Error	Error	-5.667	17	864	49	1192	127588	894913	0.108	3.052	0	0	0
1	18	18	"A109"	"A109"	9040	40730	100	385	395	166	42	350	350	376	188	50	17	3	0	2451	2722	1224	44	1680	1680	1700	337	19	75	54	0	0.000	0.000	0.000	0.000	0.000	0.000	0.000	0.000	0.000	0.000	0.000	0.000	0.000	0.000	0.045	0.043	0.185	0.161	4.302	0.044	0.026	316	2384	100	35	771	806	45	1042	1087	Error	Error	-4.461	35	771	45	1042	124725	860115	0.101	3.033	0	0	0
1	1	19	"A110"	"A110"	3945	41040	100	416	438	218	49	341	341	368	293	79	15	2	0	4699	6589	5540	84	1423	1423	1489	821	55	79	71	0	0.000	0.000	0.000	0.000	0.000	0.000	0.000	0.000	0.000	0.000	0.000	0.000	0.000	0.000	0.023	0.019	0.033	0.041	4.728	0.035	0.122	316	2384	100	75	3276	3351	97	5166	5263	Error	Error	-5.449	75	3276	97	5166	138542	2082031	0.239	6.212	0	0	0
1	2	19	"A110"	"A110"	4245	41040	100	424	452	211	46	335	335	359	192	53	31	10	0	5440	7363	6339	86	1412	1412	1449	436	30	84	80	0	0.000	0.000	0.000	0.000	0.000	0.000	0.000	0.000	0.000	0.000	0.000	0.000	0.000	0.000	0.022	0.020	0.033	0.039	4.638	0.016	0.133	316	2384	100	89	4028	4117	117	5951	6068	Error	Error	-5.500	89	4028	117	5951	142939	2326860	0.484	13.564	0	0	0
1	3	19	"A110"	"A110"	4545	41040	100	478	518	353	68	332	332	354	194	54	41	16	0	6881	9192	6874	74	1428	1428	1442	304	21	93	90	0	0.000	0.000	0.000	0.000	0.000	0.000	0.000	0.000	0.000	0.000	0.000	0.000	0.000	0.000	0.027	0.024	0.029	0.034	4.272	0.021	0.129	316	2384	100	146	5453	5599	186	7764	7950	Error	Error	-5.223	146	5453	186	7764	163622	2904585	0.845	25.493	0	0	0
1	4	19	"A111"	"A111"	4845	41040	100	382	407	179	43	341	341	362	179	49	23	6	0	5107	6256	4441	70	1455	1455	1481	351	23	88	84	0	0.000	0.000	0.000	0.000	0.000	0.000	0.000	0.000	0.000	0.000	0.000	0.000	0.000	0.000	0.011	0.014	0.028	0.032	4.397	0.015	0.055	316	2384	100	41	3652	3693	66	4801	4867	Error	Error	-6.477	41	3652	66	4801	128675	1976924	0.251	13.604	0	0	0
1	5	19	"A111"	"A111"	5145	41040	100	439	490	402	82	330	330	355	166	46	35	14	0	4855	5963	4132	69	1448	1448	1458	291	19	95	91	0	0.000	0.000	0.000	0.000	0.000	0.000	0.000	0.000	0.000	0.000	0.000	0.000	0.000	0.000	0.032	0.035	0.040	0.044	4.088	0.085	0.193	316	2384	100	109	3407	3516	160	4515	4675	Error	Error	-4.966	109	3407	160	4515	154693	1884181	0.813	15.481	0	0	0
1	6	19	"A111"	"A111"	5445	41040	100	379	400	177	44	333	333	351	159	45	25	9	0	4231	5363	3821	71	1397	1397	1424	306	21	91	87	0	0.000	0.000	0.000	0.000	0.000	0.000	0.000	0.000	0.000	0.000	0.000	0.000	0.000	0.000	0.016	0.017	0.041	0.039	4.147	0.018	0.082	316	2384	100	46	2834	2880	67	3966	4033	Error	Error	-5.945	46	2834	67	3966	126396	1694806	0.308	12.873	0	0	0
1	7	19	"A112"	"A112"	5745	41035	100	426	515	674	130	325	325	349	177	50	37	15	0	6953	7774	5154	66	1415	1415	1474	615	41	83	77	0	0.000	0.000	0.000	0.000	0.000	0.000	0.000	0.000	0.000	0.000	0.000	0.000	0.000	0.000	0.018	0.030	0.029	0.033	4.751	0.032	0.107	316	2384	100	101	5538	5639	190	6359	6549	Error	Error	-5.777	101	5538	190	6359	162886	2456429	0.938	10.244	0	0	0
1	8	19	"A112"	"A112"	6045	41035	100	456	598	1366	228	350	350	386	452	117	10	2	0	6162	8849	7376	83	1479	1479	1593	1271	79	83	71	0	0.000	0.000	0.000	0.000	0.000	0.000	0.000	0.000	0.000	0.000	0.000	0.000	0.000	0.000	0.023	0.034	0.030	0.031	3.775	0.062	0.218	316	2384	100	106	4683	4789	248	7370	7618	Error	Error	-5.465	106	4683	248	7370	189117	2796210	0.469	5.709	0	0	0
1	9	19	"A112"	"A112"	6345	41035	100	460	489	222	45	344	344	375	288	76	23	4	0	7374	9368	6846	73	1491	1491	1555	967	62	84	80	0	0.000	0.000	0.000	0.000	0.000	0.000	0.000	0.000	0.000	0.000	0.000	0.000	0.000	0.000	0.020	0.018	0.026	0.029	5.130	0.027	0.139	316	2384	100	116	5883	5999	145	7877	8022	Error	Error	-5.664	116	5883	145	7877	154602	2960215	0.396	8.080	0	0	0
1	10	19	"A113"	"A113"	6645	41035	100	440	500	554	110	345	345	423	1120	264	1	0	0	6251	7251	5771	79	1535	1535	1751	2467	140	63	48	0	0.000	0.000	0.000	0.000	0.000	0.000	0.000	0.000	0.000	0.000	0.000	0.000	0.000	0.000	0.020	0.027	0.035	0.045	5.561	0.020	0.028	316	2384	100	95	4716	4811	155	5716	5871	Error	Error	-5.633	95	4716	155	5716	158016	2291424	0.069	2.229	0	0	0
1	11	19	"A113"	"A113"	6945	41035	100	402	452	222	49	338	338	362	188	51	26	11	0	5094	7399	6099	82	1501	1501	1528	442	28	89	85	0	0.000	0.000	0.000	0.000	0.000	0.000	0.000	0.000	0.000	0.000	0.000	0.000	0.000	0.000	0.018	0.019	0.032	0.033	4.335	0.019	0.143	316	2384	100	64	3593	3657	114	5898	6012	Error	Error	-5.811	64	3593	114	5898	142930	2338127	0.479	13.283	0	0	0
1	12	19	"A113"	"A113"	7245	41035	100	428	470	220	46	339	339	365	196	53	32	12	0	5435	7574	5948	78	1508	1508	1541	386	25	91	87	0	0.000	0.000	0.000	0.000	0.000	0.000	0.000	0.000	0.000	0.000	0.000	0.000	0.000	0.000	0.023	0.022	0.032	0.033	4.263	0.018	0.109	316	2384	100	89	3927	4016	131	6066	6197	Error	Error	-5.463	89	3927	131	6066	148456	2393330	0.536	15.630	0	0	0
1	13	19	"A114"	"A114"	7545	41035	100	496	531	236	44	353	353	443	1499	338	0	0	0	11371	11925	7400	62	1527	1527	1665	1442	86	80	77	0	0.000	0.000	0.000	0.000	0.000	0.000	0.000	0.000	0.000	0.000	0.000	0.000	0.000	0.000	0.015	0.017	0.020	0.023	3.634	0.017	0.092	316	2384	100	143	9844	9987	178	10398	10576	Error	Error	-6.105	143	9844	178	10398	167918	3768187	0.059	7.115	0	0	0
1	14	19	"A114"	"A114"	7845	41035	100	511	550	267	48	340	340	378	334	88	28	4	0	9133	11810	7909	66	1552	1552	1589	525	33	93	89	0	0.000	0.000	0.000	0.000	0.000	0.000	0.000	0.000	0.000	0.000	0.000	0.000	0.000	0.000	0.023	0.020	0.023	0.025	3.339	0.018	0.259	316	2384	100	171	7581	7752	210	10258	10468	Error	Error	-5.470	171	7581	210	10258	173820	3731957	0.515	19.469	0	0	0
1	15	19	"A114"	"A114"	8145	41035	100	538	573	239	41	345	345	370	186	50	51	25	0	12403	13547	7028	51	1564	1564	1589	336	21	97	97	0	0.000	0.000	0.000	0.000	0.000	0.000	0.000	0.000	0.000	0.000	0.000	0.000	0.000	0.000	0.018	0.019	0.022	0.020	3.051	0.018	0.275	316	2384	100	193	10839	11032	228	11983	12211	Error	Error	-5.811	193	10839	228	11983	181126	4280762	1.091	35.589	0	0	0
1	16	19	"A115"	"A115"	8445	41030	100	478	735	1259	171	367	367	425	512	120	11	6	0	4609	5383	3608	67	1617	1617	1700	767	45	79	74	0	0.000	0.000	0.000	0.000	0.000	0.000	0.000	0.000	0.000	0.000	0.000	0.000	0.000	0.000	0.037	0.098	0.067	0.065	4.371	0.852	0.782	316	2384	100	111	2992	3103	368	3766	4134	Error	Error	-4.752	111	2992	368	3766	232335	1700894	0.605	4.802	0	0	0
1	17	19	"A115"	"A115"	8740	41030	100	427	476	279	58	358	358	389	265	68	18	4	0	4638	5213	2967	56	1627	1627	1651	337	20	94	89	0	0.000	0.000	0.000	0.000	0.000	0.000	0.000	0.000	0.000	0.000	0.000	0.000	0.000	0.000	0.023	0.033	0.054	0.051	4.204	0.026	0.025	316	2384	100	69	3011	3080	118	3586	3704	Error	Error	-5.448	69	3011	118	3586	150317	1647176	0.328	10.570	0	0	0
1	18	19	"A115"	"A115"	9040	41030	100	425	435	186	42	361	361	383	203	53	23	5	0	4678	5129	2846	55	1667	1667	1702	402	23	91	85	0	0.000	0.000	0.000	0.000	0.000	0.000	0.000	0.000	0.000	0.000	0.000	0.000	0.000	0.000	0.021	0.021	0.043	0.048	3.828	0.017	0.036	316	2384	100	64	3011	3075	74	3462	3536	Error	Error	-5.556	64	3011	74	3462	137518	1620643	0.256	8.525	0	0	0
1	1	20	"A116"	"A116"	3950	41340	100	880	1437	1309	91	340	340	359	181	50	73	61	0	11427	12355	7725	62	1434	1434	1480	581	39	90	84	0	0.000	0.000	0.000	0.000	0.000	0.000	0.000	0.000	0.000	0.000	0.000	0.000	0.000	0.000	0.054	0.100	0.074	0.074	3.315	0.098	0.547	316	2384	100	540	9993	10533	1097	10921	12018	Error	Error	-4.210	540	9993	1097	10921	454160	3904202	5.956	18.718	0	0	0
1	2	20	"A116"	"A116"	4250	41340	100	603	1061	1063	100	340	340	360	195	54	58	41	0	9429	10802	6949	64	1434	1434	1479	612	41	87	83	0	0.000	0.000	0.000	0.000	0.000	0.000	0.000	0.000	0.000	0.000	0.000	0.000	0.000	0.000	0.033	0.077	0.057	0.054	3.234	0.093	0.502	316	2384	100	263	7995	8258	721	9368	10089	Error	Error	-4.926	263	7995	721	9368	335134	3413323	3.595	15.234	0	0	0
1	3	20	"A116"	"A116"	4550	41340	100	869	1469	1299	88	349	349	370	202	54	71	57	0	11505	12563	7448	59	1464	1464	1491	366	24	97	94	0	0.000	0.000	0.000	0.000	0.000	0.000	0.000	0.000	0.000	0.000	0.000	0.000	0.000	0.000	0.052	0.101	0.074	0.073	3.126	0.096	0.513	316	2384	100	520	10041	10561	1120	11099	12219	Error	Error	-4.271	520	10041	1120	11099	464360	3970034	5.441	30.251	0	0	0
1	4	20	"A117"	"A117"	4850	41340	100	390	400	186	46	341	341	366	200	54	19	5	0	2690	2952	1544	52	1455	1455	1483	361	24	80	70	0	0.000	0.000	0.000	0.000	0.000	0.000	0.000	0.000	0.000	0.000	0.000	0.000	0.000	0.000	0.040	0.039	0.119	0.115	3.647	0.022	0.018	316	2384	100	49	1235	1284	59	1497	1556	Error	Error	-4.656	49	1235	59	1497	126515	932862	0.170	4.069	0	0	0
1	5	20	"A117"	"A117"	5150	41340	100	362	394	184	46	339	339	364	175	48	20	5	0	2548	2792	1365	48	1458	1458	1475	289	19	84	72	0	0.000	0.000	0.000	0.000	0.000	0.000	0.000	0.000	0.000	0.000	0.000	0.000	0.000	0.000	0.021	0.041	0.108	0.107	4.176	0.027	0.018	316	2384	100	23	1090	1113	55	1334	1389	Error	Error	-5.567	23	1090	55	1334	124501	882173	0.171	4.557	0	0	0
1	6	20	"A117"	"A117"	5450	41340	100	349	372	192	51	337	337	380	755	198	0	0	0	2502	2756	1245	45	1457	1457	1516	1438	94	31	9	0	0.000	0.000	0.000	0.000	0.000	0.000	0.000	0.000	0.000	0.000	0.000	0.000	0.000	0.000	0.011	0.027	0.093	0.100	5.313	0.441	0.782	316	2384	100	12	1045	1057	35	1299	1334	Error	Error	-6.444	12	1045	35	1299	117411	870984	-0.011	0.862	0	0	0
1	7	20	"A118"	"A118"	5750	41335	100	397	453	336	74	343	343	360	179	49	26	11	0	5027	5887	4377	74	1432	1432	1483	467	31	80	75	0	0.000	0.000	0.000	0.000	0.000	0.000	0.000	0.000	0.000	0.000	0.000	0.000	0.000	0.000	0.015	0.025	0.039	0.046	5.082	0.019	0.053	316	2384	100	54	3595	3649	110	4455	4565	Error	Error	-6.057	54	3595	110	4455	143047	1860334	0.520	9.430	0	0	0
1	8	20	"A118"	"A118"	6045	41335	100	387	427	193	45	328	328	358	235	65	20	6	0	4476	5548	4310	77	1438	1438	1487	508	34	79	75	0	0.000	0.000	0.000	0.000	0.000	0.000	0.000	0.000	0.000	0.000	0.000	0.000	0.000	0.000	0.019	0.024	0.047	0.048	4.715	0.018	0.090	316	2384	100	59	3038	3097	99	4110	4209	Error	Error	-5.686	59	3038	99	4110	134822	1753277	0.294	7.994	0	0	0
1	9	20	"A118"	"A118"	6345	41335	100	382	404	202	50	330	330	369	353	95	6	0	0	4880	5120	3385	66	1421	1421	1466	499	34	76	74	0	0.000	0.000	0.000	0.000	0.000	0.000	0.000	0.000	0.000	0.000	0.000	0.000	0.000	0.000	0.015	0.020	0.042	0.047	5.894	0.028	0.036	316	2384	100	52	3459	3511	74	3699	3773	Error	Error	-6.056	52	3459	74	3699	127560	1617784	0.099	7.323	0	0	0
1	10	20	"A119"	"A119"	6645	41335	100	359	368	168	45	322	322	345	200	57	16	2	0	3322	3403	2099	61	1414	1414	1438	314	21	72	68	0	0.000	0.000	0.000	0.000	0.000	0.000	0.000	0.000	0.000	0.000	0.000	0.000	0.000	0.000	0.019	0.023	0.085	0.098	5.808	0.016	0.017	316	2384	100	37	1908	1945	46	1989	2035	Error	Error	-5.688	37	1908	46	1989	116257	1075453	0.115	6.258	0	0	0
1	11	20	"A119"	"A119"	6945	41335	100	362	393	196	49	330	330	436	1913	438	0	0	0	3603	4080	2472	60	1447	1447	1503	1276	84	72	42	0	0.000	0.000	0.000	0.000	0.000	0.000	0.000	0.000	0.000	0.000	0.000	0.000	0.000	0.000	0.015	0.024	0.058	0.059	4.346	0.025	0.019	316	2384	100	32	2156	2188	63	2633	2696	Error	Error	-6.074	32	2156	63	2633	124146	1289145	-0.022	2.020	0	0	0
1	12	20	"A119"	"A119"	7245	41335	100	377	417	203	48	331	331	362	249	68	16	2	0	3562	4141	2368	57	1500	1500	1526	327	21	91	86	0	0.000	0.000	0.000	0.000	0.000	0.000	0.000	0.000	0.000	0.000	0.000	0.000	0.000	0.000	0.022	0.033	0.057	0.056	4.121	0.026	0.050	316	2384	100	46	2062	2108	86	2641	2727	Error	Error	-5.486	46	2062	86	2641	131803	1308495	0.221	7.997	0	0	0
1	13	20	"A120"	"A120"	7545	41335	100	377	390	165	42	338	338	365	262	71	9	0	0	2702	2875	1522	52	1514	1514	1544	348	22	76	65	0	0.000	0.000	0.000	0.000	0.000	0.000	0.000	0.000	0.000	0.000	0.000	0.000	0.000	0.000	0.033	0.038	0.113	0.122	4.261	0.035	0.041	316	2384	100	39	1188	1227	52	1361	1413	Error	Error	-4.929	39	1188	52	1361	123309	908641	0.095	3.825	0	0	0
1	14	20	"A120"	"A120"	7845	41335	100	342	361	164	45	349	349	389	460	118	1	0	0	2575	2914	1370	47	1548	1548	1571	345	21	85	70	0	0.000	0.000	0.000	0.000	0.000	0.000	0.000	0.000	0.000	0.000	0.000	0.000	0.000	0.000	-0.007	0.009	0.091	0.083	4.270	0.022	0.015	316	2384	100	-7	1027	1020	12	1366	1378	Error	Error	Error	-7	1027	12	1366	114223	920922	-0.061	3.893	0	0	0
1	15	20	"A120"	"A120"	8145	41335	100	382	392	156	39	347	347	374	273	72	8	0	0	2683	2902	1285	44	1541	1541	1570	328	20	84	73	0	0.000	0.000	0.000	0.000	0.000	0.000	0.000	0.000	0.000	0.000	0.000	0.000	0.000	0.000	0.031	0.033	0.092	0.094	3.931	0.026	0.016	316	2384	100	35	1142	1177	45	1361	1406	Error	Error	-5.028	35	1142	45	1361	123789	917022	0.066	4.061	0	0	0
1	16	20	"A121"	"A121"	8445	41330	100	532	584	517	88	352	352	373	187	50	48	24	0	11178	11775	7816	66	1598	1598	1665	633	38	88	80	0	0.000	0.000	0.000	0.000	0.000	0.000	0.000	0.000	0.000	0.000	0.000	0.000	0.000	0.000	0.019	0.023	0.024	0.026	3.489	0.021	0.146	316	2384	100	180	9580	9760	232	10177	10409	Error	Error	-5.734	180	9580	232	10177	184400	3720746	1.128	15.972	0	0	0
1	17	20	"A121"	"A121"	8745	41330	100	502	639	1024	160	359	359	385	254	65	35	10	0	7195	9406	7081	75	1630	1630	1656	357	21	96	91	0	0.000	0.000	0.000	0.000	0.000	0.000	0.000	0.000	0.000	0.000	0.000	0.000	0.000	0.000	0.026	0.036	0.030	0.030	3.639	0.040	0.095	316	2384	100	143	5565	5708	280	7776	8056	Error	Error	-5.282	143	5565	280	7776	202047	2972361	1.000	21.709	0	0	0
1	18	20	"A121"	"A121"	9045	41330	100	549	577	226	39	377	377	399	192	48	46	17	0	8340	10047	6695	66	1738	1738	1762	372	21	95	93	0	0.000	0.000	0.000	0.000	0.000	0.000	0.000	0.000	0.000	0.000	0.000	0.000	0.000	0.000	0.026	0.024	0.030	0.030	3.488	0.019	0.208	316	2384	100	172	6602	6774	200	8309	8509	Error	Error	-5.262	172	6602	200	8309	182202	3175000	0.927	22.272	0	0	0
1	1	21	"Blank"	"Blank"	3950	41640	100	357	380	188	49	363	363	383	187	48	16	2	0	1489	1513	316	20	1449	1449	1481	447	30	9	1	0	0.000	0.000	0.000	0.000	0.000	0.000	0.000	0.000	0.000	0.000	0.000	0.000	0.000	0.000	-0.150	0.266	0.664	0.657	4.365	0.019	0.001	316	2384	100	-6	40	34	17	64	81	Error	Error	Error	-6	40	17	64	119991	478162	-0.016	0.072	0	0	0
1	2	21	"Blank"	"Blank"	4250	41640	100	360	368	178	48	348	348	368	176	47	17	3	0	1486	1485	318	21	1455	1455	1476	344	23	12	0	0	0.000	0.000	0.000	0.000	0.000	0.000	0.000	0.000	0.000	0.000	0.000	0.000	0.000	0.000	0.387	0.667	0.626	0.672	3.570	0.665	0.049	316	2384	100	12	31	43	20	30	50	Error	Error	-1.369	12	31	20	30	116142	469300	0.000	0.026	0	0	0
1	3	21	"Blank"	"Blank"	4550	41640	100	347	361	159	44	352	352	368	168	45	14	3	0	1479	1478	275	18	1472	1472	1488	294	19	14	1	0	0.000	0.000	0.000	0.000	0.000	0.000	0.000	0.000	0.000	0.000	0.000	0.000	0.000	0.000	-0.714	1.500	0.496	0.558	4.650	0.065	0.006	316	2384	100	-5	7	2	9	6	15	Error	Error	Error	-5	7	9	6	114129	467192	-0.042	-0.034	0	0	0
1	4	21	"Blank"	"Blank"	4850	41640	100	358	370	156	42	349	349	382	416	108	1	0	0	1478	1509	287	19	1476	1476	1495	342	22	14	1	0	0.000	0.000	0.000	0.000	0.000	0.000	0.000	0.000	0.000	0.000	0.000	0.000	0.000	0.000	4.500	0.636	0.579	0.523	4.077	0.097	0.016	316	2384	100	9	2	11	21	33	54	Error	Error	2.170	9	2	21	33	116980	476776	-0.029	0.041	0	0	0
1	5	21	"Blank"	"Blank"	5150	41640	100	360	378	166	43	340	340	371	229	61	13	1	0	1509	1511	285	18	1474	1474	1501	323	21	16	1	0	0.000	0.000	0.000	0.000	0.000	0.000	0.000	0.000	0.000	0.000	0.000	0.000	0.000	0.000	0.571	1.027	0.574	0.565	4.303	0.536	0.054	316	2384	100	20	35	55	38	37	75	Error	Error	-0.807	20	35	38	37	119537	477618	0.031	0.031	0	0	0
1	6	21	"Blank"	"Blank"	5450	41640	100	347	393	347	88	336	336	366	205	56	14	3	0	1480	1494	314	21	1454	1454	1479	314	21	17	1	0	0.000	0.000	0.000	0.000	0.000	0.000	0.000	0.000	0.000	0.000	0.000	0.000	0.000	0.000	0.423	1.425	0.515	0.521	5.060	0.249	0.033	316	2384	100	11	26	37	57	40	97	Error	Error	-1.241	11	26	57	40	124069	472119	0.132	0.048	0	0	0
1	7	21	"Blank"	"Blank"	5750	41635	100	354	383	241	62	333	333	355	180	50	15	3	0	1496	1590	715	44	1470	1470	1507	486	32	8	2	0	0.000	0.000	0.000	0.000	0.000	0.000	0.000	0.000	0.000	0.000	0.000	0.000	0.000	0.000	0.808	0.417	0.469	0.462	4.821	0.192	0.164	316	2384	100	21	26	47	50	120	170	Error	Error	-0.308	21	26	50	120	120966	502570	0.156	0.171	0	0	0
1	8	21	"Blank"	"Blank"	6050	41635	100	344	364	155	42	342	342	362	173	47	16	3	0	1495	1520	258	16	1501	1501	1524	330	21	11	0	0	0.000	0.000	0.000	0.000	0.000	0.000	0.000	0.000	0.000	0.000	0.000	0.000	0.000	0.000	-0.333	1.158	0.679	0.722	4.382	0.072	0.009	316	2384	100	2	-6	-4	22	19	41	Error	Error	Error	2	-6	22	19	115157	480433	0.012	-0.012	0	0	0
1	9	21	"Blank"	"Blank"	6350	41635	100	345	373	171	45	342	342	424	1367	322	0	0	0	1489	1511	294	19	1504	1504	1702	2928	172	0	0	0	0.000	0.000	0.000	0.000	0.000	0.000	0.000	0.000	0.000	0.000	0.000	0.000	0.000	0.000	-0.200	4.429	0.510	0.538	5.190	0.503	0.936	316	2384	100	3	-15	-12	31	7	38	Error	Error	Error	3	-15	31	7	117787	477565	-0.037	-0.065	0	0	0
1	10	21	"Blank"	"Blank"	6650	41635	100	340	358	152	42	328	328	348	162	46	17	4	0	1473	1487	291	19	1481	1481	1499	316	21	13	2	0	0.000	0.000	0.000	0.000	0.000	0.000	0.000	0.000	0.000	0.000	0.000	0.000	0.000	0.000	-1.500	5.000	0.457	0.474	5.322	0.005	0.000	316	2384	100	12	-8	4	30	6	36	Error	Error	Error	12	-8	30	6	113051	469769	0.062	-0.038	0	0	0
1	11	21	"Blank"	"Blank"	6950	41635	100	342	366	170	46	335	335	361	201	55	17	3	0	1464	1470	263	17	1490	1490	1511	316	20	9	0	0	0.000	0.000	0.000	0.000	0.000	0.000	0.000	0.000	0.000	0.000	0.000	0.000	0.000	0.000	-0.269	-1.550	0.667	0.624	4.477	0.044	0.003	316	2384	100	7	-26	-19	31	-20	11	Error	Error	Error	7	-26	31	-20	115794	464410	0.025	-0.130	0	0	0
1	12	21	"Blank"	"Blank"	7250	41635	100	342	408	581	142	345	345	364	169	46	18	5	0	1562	1574	343	21	1530	1530	1553	328	21	14	2	0	0.000	0.000	0.000	0.000	0.000	0.000	0.000	0.000	0.000	0.000	0.000	0.000	0.000	0.000	-0.094	1.432	0.827	0.685	4.819	0.992	0.047	316	2384	100	-3	32	29	63	44	107	Error	Error	Error	-3	32	63	44	128948	497460	0.260	0.064	0	0	0
1	13	21	"Blank"	"Blank"	7550	41635	100	341	371	166	44	346	346	363	160	44	18	4	0	1560	1583	290	18	1534	1534	1557	314	20	17	2	0	0.000	0.000	0.000	0.000	0.000	0.000	0.000	0.000	0.000	0.000	0.000	0.000	0.000	0.000	-0.192	0.510	0.498	0.508	3.824	0.006	0.000	316	2384	100	-5	26	21	25	49	74	Error	Error	Error	-5	26	25	49	117375	500133	0.050	0.083	0	0	0
1	14	21	"Blank"	"Blank"	7850	41635	100	372	387	176	45	355	355	383	308	80	5	0	0	1541	1569	344	21	1576	1576	1609	343	21	14	2	0	0.000	0.000	0.000	0.000	0.000	0.000	0.000	0.000	0.000	0.000	0.000	0.000	0.000	0.000	-0.486	-4.571	0.487	0.465	4.251	0.141	0.050	316	2384	100	17	-35	-18	32	-7	25	Error	Error	Error	17	-35	32	-7	122241	495907	0.013	-0.117	0	0	0
1	15	21	"Blank"	"Blank"	8150	41635	100	357	384	195	50	359	359	405	578	142	1	0	0	1578	1610	343	21	1617	1617	1636	381	23	11	1	0	0.000	0.000	0.000	0.000	0.000	0.000	0.000	0.000	0.000	0.000	0.000	0.000	0.000	0.000	0.051	-3.571	0.527	0.618	5.648	0.242	0.017	316	2384	100	-2	-39	-41	25	-7	18	Error	Error	-4.285	-2	-39	25	-7	121428	508795	-0.036	-0.068	0	0	0
1	16	21	"Blank"	"Blank"	8450	41630	100	371	395	182	46	364	364	388	202	52	14	3	0	1643	1671	299	17	1610	1610	1627	323	19	16	1	0	0.000	0.000	0.000	0.000	0.000	0.000	0.000	0.000	0.000	0.000	0.000	0.000	0.000	0.000	0.212	0.508	0.578	0.614	5.296	0.090	0.013	316	2384	100	7	33	40	31	61	92	Error	Error	-2.237	7	33	31	61	124756	528001	0.035	0.136	0	0	0
1	17	21	"Blank"	"Blank"	8750	41630	100	371	386	173	44	374	374	400	214	53	14	0	0	1640	1665	338	20	1675	1675	1704	411	24	10	1	0	0.000	0.000	0.000	0.000	0.000	0.000	0.000	0.000	0.000	0.000	0.000	0.000	0.000	0.000	0.086	-1.200	0.714	0.646	4.242	0.188	0.030	316	2384	100	-3	-35	-38	12	-10	2	Error	Error	-3.544	-3	-35	12	-10	121850	526096	-0.065	-0.095	0	0	0
1	18	21	"Blank"	"Blank"	9050	41630	100	373	401	179	44	371	371	398	178	44	17	6	0	1726	1735	303	17	1736	1736	1758	347	19	12	1	0	0.000	0.000	0.000	0.000	0.000	0.000	0.000	0.000	0.000	0.000	0.000	0.000	0.000	0.000	-0.200	-30.000	0.619	0.598	4.722	0.111	0.020	316	2384	100	2	-10	-8	30	-1	29	Error	Error	Error	2	-10	30	-1	126729	548136	0.017	-0.066	0	0	0
