# Supplementary material for: Application of hybridization control probe to increase accuracy on ligation detection or minisequencing diagnostic microarrays
Source: BMC Res Notes. 2009 Dec 14;2:249. doi: 10.1186/1756-0500-2-249 (PMC2799435; doi:10.1186/1756-0500-2-249)
Supplement: Additional file 3 — Gpr_files. Zip-compressed file containing raw microarray data in GenePix results format (.gpr) and GAL (GenePix Array List) files. [file 1756-0500-2-249-S3.ZIP › gpr_files/slide3/lasi3_10-16.gpr]

ATF	1.0
30	76    
"Type=GenePix Results 3"
"DateTime=2009/04/02 13:50:27"
"Settings=C:\Axon\Params\hpv0204lasi3.gps"
"GalFile=C:\Axon\Data\HPV\ArrayIt_032009_InstiBioGalfile.gal"
"ArrayOfArrays=10-16"
"PixelSize=5"
"Wavelengths=532	488"
"ImageFiles=C:\Axon\Data\HPV\020409\lasi3.tif 2	C:\Axon\Data\HPV\020409\lasi3.tif 3"
"NormalizationMethod=None"
"NormalizationFactors=1	1"
"JpegImage="
"StdDev=Type 1"
"RatioFormulations=W1/W3 (/532)	W1/W4 (/488)	W3/W4 (532/488)"
"FeatureType=Circular"
"Barcode="
"BackgroundSubtraction=LocalFeature"
"ImageOrigin=0, 0"
"JpegOrigin=3705, 80"
"Creator=GenePix Pro 6.1.0.2"
"Scanner=GenePix 4200A 01 Autoloader [2]"
"FocusPosition=0"
"Temperature=23.25"
"LinesAveraged=2"
"Comment="
"PMTGain=580	540"
"ScanPower=100	100"
"LaserPower=2.72	2.57"
"Filters=Standard Green	Standard Blue"
"ScanRegion=688,16,3816,13800"
"Supplier="
"Block"	"Column"	"Row"	"Name"	"ID"	"X"	"Y"	"Dia."	"F532 Median"	"F532 Mean"	"F532 SD"	"F532 CV"	"B532"	"B532 Median"	"B532 Mean"	"B532 SD"	"B532 CV"	"% > B532+1SD"	"% > B532+2SD"	"F532 % Sat."	"F488 Median"	"F488 Mean"	"F488 SD"	"F488 CV"	"B488"	"B488 Median"	"B488 Mean"	"B488 SD"	"B488 CV"	"% > B488+1SD"	"% > B488+2SD"	"F488 % Sat."	"Ratio of Medians (1/532)"	"Ratio of Means (1/532)"	"Median of Ratios (1/532)"	"Mean of Ratios (1/532)"	"Ratios SD (1/532)"	"Rgn Ratio (1/532)"	"Rgn R2 (1/532)"	"Ratio of Medians (1/488)"	"Ratio of Means (1/488)"	"Median of Ratios (1/488)"	"Mean of Ratios (1/488)"	"Ratios SD (1/488)"	"Rgn Ratio (1/488)"	"Rgn R2 (1/488)"	"Ratio of Medians (532/488)"	"Ratio of Means (532/488)"	"Median of Ratios (532/488)"	"Mean of Ratios (532/488)"	"Ratios SD (532/488)"	"Rgn Ratio (532/488)"	"Rgn R2 (532/488)"	"F Pixels"	"B Pixels"	"Circularity"	"Sum of Medians (1/532)"	"Sum of Medians (1/488)"	"Sum of Medians (532/488)"	"Sum of Means (1/532)"	"Sum of Means (1/488)"	"Sum of Means (532/488)"	"Log Ratio (1/532)"	"Log Ratio (1/488)"	"Log Ratio (532/488)"	"F532 Median - B532"	"F488 Median - B488"	"F532 Mean - B532"	"F488 Mean - B488"	"F532 Total Intensity"	"F488 Total Intensity"	"SNR 532"	"SNR 488"	"Flags"	"Normalize"	"Autoflag"
1	1	1	"A1"	"A1"	13240	35680	100	992	1142	754	66	592	592	673	673	100	32	6	0	24416	20068	12388	61	2922	2922	3200	1763	55	80	75	0	0.000	0.000	0.000	0.000	0.000	0.000	0.000	0.000	0.000	0.000	0.000	0.000	0.000	0.000	0.019	0.032	0.030	0.036	3.107	0.030	0.333	316	2384	100	400	21494	21894	550	17146	17696	Error	Error	-5.748	400	21494	550	17146	360934	6341520	0.697	9.568	0	0	0
1	2	1	"A1"	"A1"	13540	35680	100	1054	1338	1871	139	564	564	620	580	93	42	12	0	30871	26835	12476	46	2826	2826	3046	2074	68	90	88	0	0.000	0.000	0.000	0.000	0.000	0.000	0.000	0.000	0.000	0.000	0.000	0.000	0.000	0.000	0.017	0.032	0.023	0.025	2.723	0.033	0.144	316	2384	100	490	28045	28535	774	24009	24783	Error	Error	-5.839	490	28045	774	24009	422940	8479907	1.238	11.470	0	0	0
1	3	1	"A1"	"A1"	13845	35685	95	1197	1257	554	44	565	565	826	3136	379	0	0	0	35116	33787	9087	26	2810	2810	3332	3894	116	100	98	0	0.000	0.000	0.000	0.000	0.000	0.000	0.000	0.000	0.000	0.000	0.000	0.000	0.000	0.000	0.020	0.022	0.021	0.020	1.797	0.022	0.349	256	2088	100	632	32306	32938	692	30977	31669	Error	Error	-5.676	632	32306	692	30977	321743	8649485	0.137	7.821	0	0	0
1	4	1	"A2"	"A2"	14150	35685	95	1156	1405	2274	161	529	529	655	1308	199	9	1	0	33173	32009	10246	32	2728	2728	3324	3658	110	100	99	1	0.000	0.000	0.000	0.000	0.000	0.000	0.000	0.000	0.000	0.000	0.000	0.000	0.000	0.000	0.021	0.030	0.020	0.020	2.239	0.042	0.121	256	2088	100	627	30445	31072	876	29281	30157	Error	Error	-5.602	627	30445	876	29281	359589	8194355	0.573	7.842	0	0	0
1	5	1	"A2"	"A2"	14450	35685	95	1174	1348	1083	80	560	560	633	523	82	59	17	0	31653	30704	9116	29	2819	2819	3200	2473	77	100	100	0	0.000	0.000	0.000	0.000	0.000	0.000	0.000	0.000	0.000	0.000	0.000	0.000	0.000	0.000	0.021	0.028	0.023	0.021	2.098	0.030	0.292	256	2088	100	614	28834	29448	788	27885	28673	Error	Error	-5.553	614	28834	788	27885	345157	7860198	1.367	11.122	0	0	0
1	6	1	"A2"	"A2"	14750	35685	95	1115	1219	670	54	569	569	637	456	71	58	19	0	33805	31377	10447	33	2797	2797	3331	3065	92	100	100	0	0.000	0.000	0.000	0.000	0.000	0.000	0.000	0.000	0.000	0.000	0.000	0.000	0.000	0.000	0.018	0.023	0.020	0.019	2.020	0.025	0.272	256	2088	100	546	31008	31554	650	28580	29230	Error	Error	-5.828	546	31008	650	28580	312016	8032475	1.276	9.150	0	0	0
1	7	1	"A3"	"A3"	15045	35685	100	793	963	959	99	543	543	592	487	82	30	7	0	12853	16371	11567	70	2638	2638	2794	1161	41	86	80	0	0.000	0.000	0.000	0.000	0.000	0.000	0.000	0.000	0.000	0.000	0.000	0.000	0.000	0.000	0.024	0.031	0.027	0.031	3.295	0.028	0.159	316	2384	100	250	10215	10465	420	13733	14153	Error	Error	-5.353	250	10215	420	13733	304349	5173170	0.762	11.694	0	0	0
1	8	1	"A3"	"A3"	15345	35685	100	913	980	410	41	564	564	612	371	60	46	19	0	14631	19114	11409	59	2707	2707	2941	1912	65	98	96	0	0.000	0.000	0.000	0.000	0.000	0.000	0.000	0.000	0.000	0.000	0.000	0.000	0.000	0.000	0.029	0.025	0.026	0.024	2.438	0.025	0.408	316	2384	100	349	11924	12273	416	16407	16823	Error	Error	-5.094	349	11924	416	16407	309806	6040149	0.992	8.459	0	0	0
1	9	1	"A3"	"A3"	15645	35685	100	848	920	532	57	572	572	650	1112	171	2	1	0	13591	17166	9408	54	2722	2722	2904	1641	56	98	96	0	0.000	0.000	0.000	0.000	0.000	0.000	0.000	0.000	0.000	0.000	0.000	0.000	0.000	0.000	0.025	0.024	0.024	0.024	2.534	0.026	0.035	316	2384	100	276	10869	11145	348	14444	14792	Error	Error	-5.299	276	10869	348	14444	290592	5424587	0.243	8.691	0	0	0
1	10	1	"A4"	"A4"	15940	35690	95	757	812	298	36	578	578	629	422	67	21	5	0	11108	13323	5800	43	2711	2711	3094	2478	80	100	92	0	0.000	0.000	0.000	0.000	0.000	0.000	0.000	0.000	0.000	0.000	0.000	0.000	0.000	0.000	0.021	0.022	0.024	0.022	2.784	0.025	0.146	256	2088	100	179	8397	8576	234	10612	10846	Error	Error	-5.552	179	8397	234	10612	207818	3410692	0.434	4.128	0	0	0
1	11	1	"A4"	"A4"	16245	35685	100	732	811	377	46	600	600	716	792	110	5	0	0	12725	13862	6989	50	2680	2680	2937	1950	66	90	83	0	0.000	0.000	0.000	0.000	0.000	0.000	0.000	0.000	0.000	0.000	0.000	0.000	0.000	0.000	0.013	0.019	0.023	0.021	3.411	0.019	0.064	316	2384	100	132	10045	10177	211	11182	11393	Error	Error	-6.250	132	10045	211	11182	256316	4380420	0.120	5.603	0	0	0
1	12	1	"A4"	"A4"	16550	35685	100	770	828	348	42	616	616	717	926	129	3	0	0	9676	11095	7082	63	2713	2713	2888	1258	43	77	69	0	0.000	0.000	0.000	0.000	0.000	0.000	0.000	0.000	0.000	0.000	0.000	0.000	0.000	0.000	0.022	0.025	0.032	0.042	4.659	0.035	0.098	316	2384	100	154	6963	7117	212	8382	8594	Error	Error	-5.499	154	6963	212	8382	261624	3506138	0.120	6.524	0	0	0
1	13	1	"A5"	"A5"	16850	35690	90	638	675	276	40	606	606	681	554	81	4	0	0	4297	4980	2025	40	2699	2699	2865	1517	52	55	18	0	0.000	0.000	0.000	0.000	0.000	0.000	0.000	0.000	0.000	0.000	0.000	0.000	0.000	0.000	0.020	0.030	0.086	0.075	3.471	0.085	0.116	256	1924	100	32	1598	1630	69	2281	2350	Error	Error	-5.642	32	1598	69	2281	172922	1274829	-0.011	1.394	0	0	0
1	14	1	"A5"	"A5"	17150	35690	90	614	639	241	37	569	569	608	387	63	9	0	0	4882	5873	2797	47	2585	2585	2695	1455	53	82	33	0	0.000	0.000	0.000	0.000	0.000	0.000	0.000	0.000	0.000	0.000	0.000	0.000	0.000	0.000	0.020	0.021	0.054	0.053	3.593	0.048	0.132	256	1924	100	45	2297	2342	70	3288	3358	Error	Error	-5.674	45	2297	70	3288	163643	1503466	0.080	2.184	0	0	0
1	15	1	"A5"	"A5"	17455	35685	90	682	717	324	45	653	653	704	375	53	8	1	0	5138	5882	2529	42	2807	2807	2933	1270	43	82	41	0	0.000	0.000	0.000	0.000	0.000	0.000	0.000	0.000	0.000	0.000	0.000	0.000	0.000	0.000	0.012	0.021	0.051	0.048	3.684	0.051	0.090	256	1924	100	29	2331	2360	64	3075	3139	Error	Error	-6.329	29	2331	64	3075	183591	1505726	0.035	2.322	0	0	0
1	16	1	"A6"	"A6"	17750	35685	100	1025	1084	454	41	763	763	843	569	67	20	4	0	11297	15059	11330	75	3016	3016	3377	2097	62	74	67	0	0.000	0.000	0.000	0.000	0.000	0.000	0.000	0.000	0.000	0.000	0.000	0.000	0.000	0.000	0.032	0.027	0.032	0.041	4.890	0.022	0.185	316	2384	100	262	8281	8543	321	12043	12364	Error	Error	-4.982	262	8281	321	12043	342583	4758614	0.424	5.571	0	0	0
1	17	1	"A6"	"A6"	18050	35685	100	865	931	412	44	648	648	738	1448	196	1	0	0	12154	15814	10340	65	2810	2810	3275	3275	100	90	62	0	0.000	0.000	0.000	0.000	0.000	0.000	0.000	0.000	0.000	0.000	0.000	0.000	0.000	0.000	0.023	0.022	0.025	0.024	2.901	0.022	0.182	316	2384	100	217	9344	9561	283	13004	13287	Error	Error	-5.428	217	9344	283	13004	294190	4997145	0.133	3.829	0	0	0
1	18	1	"A6"	"A6"	18355	35685	100	855	890	327	36	648	648	708	892	125	4	0	0	14773	18504	12279	66	2857	2857	3265	3127	95	93	76	0	0.000	0.000	0.000	0.000	0.000	0.000	0.000	0.000	0.000	0.000	0.000	0.000	0.000	0.000	0.017	0.015	0.020	0.019	3.329	0.021	0.140	316	2384	100	207	11916	12123	242	15647	15889	Error	Error	-5.847	207	11916	242	15647	281310	5847302	0.204	4.873	0	0	0
1	1	2	"A7"	"A7"	13245	35980	100	594	649	318	48	536	536	589	430	73	9	1	0	4226	4756	2215	46	2694	2694	2813	1146	40	59	32	0	0.000	0.000	0.000	0.000	0.000	0.000	0.000	0.000	0.000	0.000	0.000	0.000	0.000	0.000	0.038	0.055	0.100	0.094	4.951	0.116	0.245	316	2384	100	58	1532	1590	113	2062	2175	Error	Error	-4.723	58	1532	113	2062	204991	1502864	0.140	1.695	0	0	0
1	2	2	"A7"	"A7"	13545	35980	100	645	708	391	55	531	531	584	390	66	14	4	0	5889	6803	3552	52	2650	2650	2776	933	33	87	73	0	0.000	0.000	0.000	0.000	0.000	0.000	0.000	0.000	0.000	0.000	0.000	0.000	0.000	0.000	0.035	0.043	0.061	0.057	4.540	0.152	0.236	316	2384	100	114	3239	3353	177	4153	4330	Error	Error	-4.828	114	3239	177	4153	223833	2149746	0.318	4.316	0	0	0
1	3	2	"A7"	"A7"	13845	35980	100	621	679	410	60	536	536	978	4023	411	0	0	0	5359	5886	2891	49	2605	2605	3326	4977	149	20	3	0	0.000	0.000	0.000	0.000	0.000	0.000	0.000	0.000	0.000	0.000	0.000	0.000	0.000	0.000	0.031	0.044	0.064	0.065	5.399	0.119	0.209	316	2384	100	85	2754	2839	143	3281	3424	Error	Error	-5.018	85	2754	143	3281	214513	1860047	-0.074	0.514	0	0	0
1	4	2	"A8"	"A8"	14145	35980	100	763	913	797	87	518	518	585	491	83	27	7	0	9918	13538	10029	74	2571	2571	2809	1850	65	86	81	0	0.000	0.000	0.000	0.000	0.000	0.000	0.000	0.000	0.000	0.000	0.000	0.000	0.000	0.000	0.033	0.036	0.032	0.037	3.326	0.032	0.237	316	2384	100	245	7347	7592	395	10967	11362	Error	Error	-4.906	245	7347	395	10967	288606	4277854	0.668	5.799	0	0	0
1	5	2	"A8"	"A8"	14445	35980	100	839	916	428	46	510	510	637	1595	250	1	0	0	15024	18567	11947	64	2561	2561	2999	3287	109	86	75	0	0.000	0.000	0.000	0.000	0.000	0.000	0.000	0.000	0.000	0.000	0.000	0.000	0.000	0.000	0.026	0.025	0.027	0.028	3.145	0.060	0.088	316	2384	100	329	12463	12792	406	16006	16412	Error	Error	-5.243	329	12463	406	16006	289373	5867318	0.175	4.736	0	0	0
1	6	2	"A8"	"A8"	14745	35980	100	775	881	429	48	521	521	590	498	84	32	9	0	14929	19652	13446	68	2550	2550	2892	2345	81	88	84	0	0.000	0.000	0.000	0.000	0.000	0.000	0.000	0.000	0.000	0.000	0.000	0.000	0.000	0.000	0.021	0.021	0.025	0.025	3.385	0.022	0.200	316	2384	100	254	12379	12633	360	17102	17462	Error	Error	-5.607	254	12379	360	17102	278371	6210092	0.584	7.147	0	0	0
1	7	2	"A9"	"A9"	15050	35980	100	786	866	691	79	531	531	610	576	94	20	1	0	11785	13505	9344	69	2566	2566	2765	1532	55	75	70	0	0.000	0.000	0.000	0.000	0.000	0.000	0.000	0.000	0.000	0.000	0.000	0.000	0.000	0.000	0.028	0.031	0.033	0.038	4.130	0.030	0.143	316	2384	100	255	9219	9474	335	10939	11274	Error	Error	-5.176	255	9219	335	10939	273692	4267665	0.444	7.010	0	0	0
1	8	2	"A9"	"A9"	15350	35980	100	812	903	492	54	533	533	574	347	60	42	18	0	12890	16406	11663	71	2540	2540	2718	1283	47	86	81	0	0.000	0.000	0.000	0.000	0.000	0.000	0.000	0.000	0.000	0.000	0.000	0.000	0.000	0.000	0.027	0.027	0.030	0.029	3.748	0.026	0.365	316	2384	100	279	10350	10629	370	13866	14236	Error	Error	-5.213	279	10350	370	13866	285370	5184355	0.948	10.669	0	0	0
1	9	2	"A9"	"A9"	15650	35980	100	706	800	377	47	523	523	570	397	69	28	10	0	10868	14249	9708	68	2481	2481	2838	2829	99	87	75	0	0.000	0.000	0.000	0.000	0.000	0.000	0.000	0.000	0.000	0.000	0.000	0.000	0.000	0.000	0.022	0.024	0.028	0.026	3.429	0.027	0.276	316	2384	100	183	8387	8570	277	11768	12045	Error	Error	-5.518	183	8387	277	11768	252868	4502558	0.579	4.034	0	0	0
1	10	2	"A10"	"A10"	15950	35980	100	745	818	382	46	532	532	587	744	126	10	0	0	10893	16329	11972	73	2472	2472	2643	1392	52	85	80	0	0.000	0.000	0.000	0.000	0.000	0.000	0.000	0.000	0.000	0.000	0.000	0.000	0.000	0.000	0.025	0.021	0.024	0.026	3.353	0.020	0.277	316	2384	100	213	8421	8634	286	13857	14143	Error	Error	-5.305	213	8421	286	13857	258331	5160054	0.310	9.832	0	0	0
1	11	2	"A10"	"A10"	16250	35980	100	779	867	489	56	520	520	585	556	95	21	3	0	11423	15557	10868	69	2512	2512	2846	2709	95	90	78	0	0.000	0.000	0.000	0.000	0.000	0.000	0.000	0.000	0.000	0.000	0.000	0.000	0.000	0.000	0.029	0.027	0.028	0.026	3.186	0.032	0.181	316	2384	100	259	8911	9170	347	13045	13392	Error	Error	-5.105	259	8911	347	13045	273945	4915918	0.507	4.692	0	0	0
1	12	2	"A10"	"A10"	16550	35980	100	774	845	416	49	528	528	646	1772	274	0	0	0	18648	20482	13110	64	2479	2479	2975	2917	98	87	75	0	0.000	0.000	0.000	0.000	0.000	0.000	0.000	0.000	0.000	0.000	0.000	0.000	0.000	0.000	0.015	0.018	0.020	0.021	3.965	0.027	0.016	316	2384	100	246	16169	16415	317	18003	18320	Error	Error	-6.038	246	16169	317	18003	266954	6472296	0.112	6.002	0	0	0
1	13	2	"A11"	"A11"	16855	35985	85	589	659	307	46	512	512	557	405	72	16	3	0	6995	9561	6307	65	2477	2477	2568	948	36	100	95	0	0.000	0.000	0.000	0.000	0.000	0.000	0.000	0.000	0.000	0.000	0.000	0.000	0.000	0.000	0.017	0.021	0.031	0.027	3.848	0.033	0.087	208	1660	100	77	4518	4595	147	7084	7231	Error	Error	-5.875	77	4518	147	7084	137002	1988704	0.252	7.377	0	0	0
1	14	2	"A11"	"A11"	17155	35985	100	658	683	366	53	552	552	770	2575	334	0	0	0	7691	7962	3199	40	2542	2542	2960	3353	113	73	26	0	0.000	0.000	0.000	0.000	0.000	0.000	0.000	0.000	0.000	0.000	0.000	0.000	0.000	0.000	0.021	0.024	0.033	0.030	4.040	0.633	0.575	316	2384	100	106	5149	5255	131	5420	5551	Error	Error	-5.602	106	5149	131	5420	215764	2515964	-0.034	1.492	0	0	0
1	15	2	"A11"	"A11"	17455	35985	100	719	778	419	53	543	543	637	1377	216	1	0	0	7858	10007	6712	67	2514	2514	2684	2000	74	91	70	0	0.000	0.000	0.000	0.000	0.000	0.000	0.000	0.000	0.000	0.000	0.000	0.000	0.000	0.000	0.033	0.031	0.038	0.038	3.751	0.041	0.158	316	2384	100	176	5344	5520	235	7493	7728	Error	Error	-4.924	176	5344	235	7493	245862	3162278	0.102	3.662	0	0	0
1	16	2	"A12"	"A12"	17755	35985	100	511	630	715	113	486	486	532	443	83	9	2	0	4358	6416	5167	80	2299	2299	2407	1318	54	63	41	0	0.000	0.000	0.000	0.000	0.000	0.000	0.000	0.000	0.000	0.000	0.000	0.000	0.000	0.000	0.012	0.035	0.058	0.062	5.226	0.050	0.129	316	2384	100	25	2059	2084	144	4117	4261	Error	Error	-6.364	25	2059	144	4117	199190	2027600	0.221	3.042	0	0	0
1	17	2	"A12"	"A12"	18055	35985	100	817	861	353	40	590	590	806	2041	253	0	0	0	18489	20737	12895	62	2532	2532	2898	2673	92	85	76	0	0.000	0.000	0.000	0.000	0.000	0.000	0.000	0.000	0.000	0.000	0.000	0.000	0.000	0.000	0.014	0.015	0.018	0.019	3.732	0.015	0.125	316	2384	100	227	15957	16184	271	18205	18476	Error	Error	-6.135	227	15957	271	18205	272172	6552870	0.027	6.674	0	0	0
1	18	2	"A12"	"A12"	18355	35985	100	858	971	598	61	587	587	657	540	82	26	4	0	13540	16949	10663	62	2618	2618	2848	1652	58	94	88	0	0.000	0.000	0.000	0.000	0.000	0.000	0.000	0.000	0.000	0.000	0.000	0.000	0.000	0.000	0.025	0.027	0.027	0.026	3.056	0.027	0.187	316	2384	100	271	10922	11193	384	14331	14715	Error	Error	-5.333	271	10922	384	14331	306807	5355805	0.581	8.536	0	0	0
1	1	3	"A13"	"A13"	13245	36285	100	754	841	468	55	524	524	573	387	67	36	13	0	12543	17014	12824	75	2639	2639	2983	2525	84	79	77	0	0.000	0.000	0.000	0.000	0.000	0.000	0.000	0.000	0.000	0.000	0.000	0.000	0.000	0.000	0.023	0.022	0.024	0.029	3.522	0.024	0.315	316	2384	100	230	9904	10134	317	14375	14692	Error	Error	-5.428	230	9904	317	14375	265906	5376483	0.693	5.557	0	0	0
1	2	3	"A13"	"A13"	13545	36285	100	879	925	359	38	533	533	583	360	61	48	17	0	16774	18743	10509	56	2631	2631	3120	3299	105	88	84	0	0.000	0.000	0.000	0.000	0.000	0.000	0.000	0.000	0.000	0.000	0.000	0.000	0.000	0.000	0.024	0.024	0.024	0.025	2.398	0.024	0.373	316	2384	100	346	14143	14489	392	16112	16504	Error	Error	-5.353	346	14143	392	16112	292399	5922792	0.950	4.736	0	0	0
1	3	3	"A13"	"A13"	13850	36285	100	996	1073	493	45	527	527	582	414	71	52	27	0	20493	24218	13269	54	2601	2601	2935	2609	88	94	93	0	0.000	0.000	0.000	0.000	0.000	0.000	0.000	0.000	0.000	0.000	0.000	0.000	0.000	0.000	0.026	0.025	0.024	0.023	2.343	0.025	0.410	316	2384	100	469	17892	18361	546	21617	22163	Error	Error	-5.254	469	17892	546	21617	339038	7652825	1.186	8.158	0	0	0
1	4	3	"A14"	"A14"	14150	36290	90	911	979	461	47	526	526	590	499	84	36	4	0	17528	21926	9169	41	2609	2609	2883	1917	66	100	100	0	0.000	0.000	0.000	0.000	0.000	0.000	0.000	0.000	0.000	0.000	0.000	0.000	0.000	0.000	0.026	0.023	0.023	0.019	2.406	0.022	0.404	256	1924	100	385	14919	15304	453	19317	19770	Error	Error	-5.276	385	14919	453	19317	250742	5612973	0.780	9.934	0	0	0
1	5	3	"A14"	"A14"	14455	36290	100	971	1024	430	41	485	485	534	392	73	60	24	0	22019	23657	10814	45	2404	2404	2548	1311	51	100	100	0	0.000	0.000	0.000	0.000	0.000	0.000	0.000	0.000	0.000	0.000	0.000	0.000	0.000	0.000	0.025	0.025	0.024	0.023	2.030	0.025	0.294	316	2384	100	486	19615	20101	539	21253	21792	Error	Error	-5.335	486	19615	539	21253	323584	7475767	1.250	16.101	0	0	0
1	6	3	"A14"	"A14"	14755	36290	100	1036	1100	442	40	523	523	578	413	71	58	24	0	26718	25089	11087	44	2533	2533	2730	1402	51	100	100	0	0.000	0.000	0.000	0.000	0.000	0.000	0.000	0.000	0.000	0.000	0.000	0.000	0.000	0.000	0.021	0.026	0.025	0.023	1.918	0.025	0.286	316	2384	100	513	24185	24698	577	22556	23133	Error	Error	-5.559	513	24185	577	22556	347553	7928210	1.264	15.948	0	0	0
1	7	3	"A15"	"A15"	15050	36285	100	766	895	519	57	531	531	595	353	59	40	18	0	10480	14477	9830	67	2527	2527	2668	1171	43	92	91	0	0.000	0.000	0.000	0.000	0.000	0.000	0.000	0.000	0.000	0.000	0.000	0.000	0.000	0.000	0.030	0.030	0.031	0.030	2.791	0.058	0.149	316	2384	100	235	7953	8188	364	11950	12314	Error	Error	-5.081	235	7953	364	11950	282773	4574798	0.850	10.085	0	0	0
1	8	3	"A15"	"A15"	15350	36285	100	854	973	507	52	566	566	648	720	111	21	2	0	11793	16235	10336	63	2605	2605	2992	2895	96	95	82	0	0.000	0.000	0.000	0.000	0.000	0.000	0.000	0.000	0.000	0.000	0.000	0.000	0.000	0.000	0.031	0.030	0.030	0.030	2.713	0.028	0.331	316	2384	100	288	9188	9476	407	13630	14037	Error	Error	-4.996	288	9188	407	13630	307488	5130305	0.451	4.574	0	0	0
1	9	3	"A15"	"A15"	15650	36285	100	783	870	388	44	525	525	572	358	62	38	17	0	11052	15240	10344	67	2497	2497	2737	1880	68	93	88	0	0.000	0.000	0.000	0.000	0.000	0.000	0.000	0.000	0.000	0.000	0.000	0.000	0.000	0.000	0.030	0.027	0.029	0.028	3.232	0.026	0.367	316	2384	100	258	8555	8813	345	12743	13088	Error	Error	-5.051	258	8555	345	12743	274806	4815892	0.832	6.651	0	0	0
1	10	3	"A16"	"A16"	15950	36290	90	905	967	422	43	528	528	579	580	100	32	4	0	20036	25511	12670	49	2535	2535	2936	2693	91	100	99	0	0.000	0.000	0.000	0.000	0.000	0.000	0.000	0.000	0.000	0.000	0.000	0.000	0.000	0.000	0.022	0.019	0.019	0.017	2.248	0.022	0.142	256	1924	100	377	17501	17878	439	22976	23415	Error	Error	-5.537	377	17501	439	22976	247570	6530776	0.669	8.383	0	0	0
1	11	3	"A16"	"A16"	16260	36290	95	896	1021	770	75	541	541	586	426	72	42	17	0	15768	21801	12723	58	2517	2517	2780	1725	62	100	99	0	0.000	0.000	0.000	0.000	0.000	0.000	0.000	0.000	0.000	0.000	0.000	0.000	0.000	0.000	0.027	0.025	0.024	0.022	2.444	0.025	0.244	256	2088	100	355	13251	13606	480	19284	19764	Error	Error	-5.222	355	13251	480	19284	261413	5581129	1.021	11.027	0	0	0
1	12	3	"A16"	"A16"	16555	36290	100	853	931	462	49	522	522	597	611	102	28	2	0	26154	24795	13215	53	2456	2456	2839	2259	79	99	94	0	0.000	0.000	0.000	0.000	0.000	0.000	0.000	0.000	0.000	0.000	0.000	0.000	0.000	0.000	0.014	0.018	0.019	0.016	2.777	0.019	0.168	316	2384	100	331	23698	24029	409	22339	22748	Error	Error	-6.162	331	23698	409	22339	294286	7835292	0.547	9.719	0	0	0
1	13	3	"A17"	"A17"	16855	36285	100	706	802	569	70	521	521	563	372	66	29	7	0	9387	9429	5291	56	2388	2388	2525	1127	44	74	72	0	0.000	0.000	0.000	0.000	0.000	0.000	0.000	0.000	0.000	0.000	0.000	0.000	0.000	0.000	0.026	0.040	0.042	0.049	4.511	0.040	0.179	316	2384	100	185	6999	7184	281	7041	7322	Error	Error	-5.242	185	6999	281	7041	253325	2979573	0.642	6.126	0	0	0
1	14	3	"A17"	"A17"	17155	36285	100	772	798	314	39	537	537	597	459	76	23	2	0	11587	11758	5838	49	2458	2458	2667	1505	56	91	83	0	0.000	0.000	0.000	0.000	0.000	0.000	0.000	0.000	0.000	0.000	0.000	0.000	0.000	0.000	0.026	0.028	0.036	0.029	3.330	0.032	0.191	316	2384	100	235	9129	9364	261	9300	9561	Error	Error	-5.280	235	9129	261	9300	252147	3715394	0.438	6.041	0	0	0
1	15	3	"A17"	"A17"	17455	36290	100	776	1030	3445	334	544	544	617	775	125	7	2	0	12958	12568	6251	49	2469	2469	2617	1084	41	91	87	0	0.000	0.000	0.000	0.000	0.000	0.000	0.000	0.000	0.000	0.000	0.000	0.000	0.000	0.000	0.022	0.048	0.028	0.030	3.257	0.083	0.060	316	2384	100	232	10489	10721	486	10099	10585	Error	Error	-5.499	232	10489	486	10099	325458	3971463	0.533	9.180	0	0	0
1	16	3	"A18"	"A18"	17760	36290	95	890	1022	697	68	555	555	827	2654	320	1	0	0	15095	18079	8929	49	2480	2480	2853	2565	89	100	96	0	0.000	0.000	0.000	0.000	0.000	0.000	0.000	0.000	0.000	0.000	0.000	0.000	0.000	0.000	0.027	0.030	0.025	0.023	3.181	0.170	0.087	256	2088	100	335	12615	12950	467	15599	16066	Error	Error	-5.235	335	12615	467	15599	261664	4628281	0.073	5.936	0	0	0
1	17	3	"A18"	"A18"	18060	36290	100	881	954	600	62	578	578	765	2161	282	0	0	0	15600	17098	8555	50	2508	2508	2743	1958	71	99	92	0	0.000	0.000	0.000	0.000	0.000	0.000	0.000	0.000	0.000	0.000	0.000	0.000	0.000	0.000	0.023	0.026	0.030	0.022	2.805	0.031	0.188	316	2384	100	303	13092	13395	376	14590	14966	Error	Error	-5.433	303	13092	376	14590	301348	5402913	0.087	7.331	0	0	0
1	18	3	"A18"	"A18"	18360	36290	100	991	1041	512	49	576	576	619	363	58	56	21	0	17498	18742	8930	47	2617	2617	2774	1314	47	100	98	0	0.000	0.000	0.000	0.000	0.000	0.000	0.000	0.000	0.000	0.000	0.000	0.000	0.000	0.000	0.028	0.029	0.027	0.026	2.480	0.023	0.213	316	2384	100	415	14881	15296	465	16125	16590	Error	Error	-5.164	415	14881	465	16125	328821	5922599	1.163	12.152	0	0	0
1	1	4	"A19"	"A19"	13255	36580	100	677	723	303	41	526	526	568	373	65	26	6	0	7891	9380	6720	71	2629	2629	2792	1383	49	66	62	0	0.000	0.000	0.000	0.000	0.000	0.000	0.000	0.000	0.000	0.000	0.000	0.000	0.000	0.000	0.029	0.029	0.042	0.054	4.472	0.037	0.170	316	2384	100	151	5262	5413	197	6751	6948	Error	Error	-5.123	151	5262	197	6751	228527	2964157	0.416	4.764	0	0	0
1	2	4	"A19"	"A19"	13555	36580	100	663	720	295	40	522	522	564	396	70	23	1	0	8458	10079	6117	60	2564	2564	2726	1442	52	81	74	0	0.000	0.000	0.000	0.000	0.000	0.000	0.000	0.000	0.000	0.000	0.000	0.000	0.000	0.000	0.024	0.026	0.033	0.036	3.812	0.027	0.135	316	2384	100	141	5894	6035	198	7515	7713	Error	Error	-5.385	141	5894	198	7515	227504	3184836	0.394	5.099	0	0	0
1	3	4	"A19"	"A19"	13855	36580	100	730	798	401	50	514	514	558	372	66	29	7	0	8615	11096	6798	61	2560	2560	2727	1493	54	87	82	0	0.000	0.000	0.000	0.000	0.000	0.000	0.000	0.000	0.000	0.000	0.000	0.000	0.000	0.000	0.036	0.033	0.038	0.036	3.897	0.035	0.214	316	2384	100	216	6055	6271	284	8536	8820	Error	Error	-4.809	216	6055	284	8536	252155	3506395	0.645	5.605	0	0	0
1	4	4	"A20"	"A20"	14155	36580	100	782	867	461	53	506	506	561	636	113	21	2	0	16452	18149	12473	68	2499	2499	2707	1973	72	76	72	0	0.000	0.000	0.000	0.000	0.000	0.000	0.000	0.000	0.000	0.000	0.000	0.000	0.000	0.000	0.020	0.023	0.024	0.028	3.959	0.023	0.088	316	2384	100	276	13953	14229	361	15650	16011	Error	Error	-5.660	276	13953	361	15650	273835	5735240	0.481	7.827	0	0	0
1	5	4	"A20"	"A20"	14455	36580	100	800	887	564	63	489	489	539	406	75	40	14	0	17407	21460	14025	65	2431	2431	2868	3431	119	90	74	0	0.000	0.000	0.000	0.000	0.000	0.000	0.000	0.000	0.000	0.000	0.000	0.000	0.000	0.000	0.021	0.021	0.022	0.023	3.090	0.022	0.352	316	2384	100	311	14976	15287	398	19029	19427	Error	Error	-5.590	311	14976	398	19029	280251	6781397	0.857	5.419	0	0	0
1	6	4	"A20"	"A20"	14755	36580	100	847	924	478	51	508	508	553	299	54	52	28	0	22102	23594	13625	57	2456	2456	2844	3210	112	91	85	0	0.000	0.000	0.000	0.000	0.000	0.000	0.000	0.000	0.000	0.000	0.000	0.000	0.000	0.000	0.017	0.020	0.021	0.020	3.014	0.021	0.419	316	2384	100	339	19646	19985	416	21138	21554	Error	Error	-5.857	339	19646	416	21138	291959	7455737	1.241	6.464	0	0	0
1	7	4	"A21"	"A21"	15060	36585	95	1015	1084	466	42	512	512	553	321	58	67	41	0	32244	26972	12463	46	2487	2487	2576	787	30	100	100	0	0.000	0.000	0.000	0.000	0.000	0.000	0.000	0.000	0.000	0.000	0.000	0.000	0.000	0.000	0.017	0.023	0.023	0.021	2.123	0.023	0.358	256	2088	100	503	29757	30260	572	24485	25057	Error	Error	-5.887	503	29757	572	24485	277463	6904710	1.654	30.999	0	0	0
1	8	4	"A21"	"A21"	15360	36580	100	1257	1255	466	37	538	538	585	377	64	78	45	0	37375	35289	11953	33	2541	2541	3060	3761	122	93	92	0	0.000	0.000	0.000	0.000	0.000	0.000	0.000	0.000	0.000	0.000	0.000	0.000	0.000	0.000	0.021	0.022	0.022	0.021	2.143	0.023	0.532	316	2384	100	719	34834	35553	717	32748	33465	Error	Error	-5.598	719	34834	717	32748	396662	11151284	1.777	8.569	0	0	0
1	9	4	"A21"	"A21"	15660	36580	100	1164	1170	456	38	515	515	593	684	115	44	5	0	36429	32759	11937	36	2490	2490	2922	3354	114	91	88	0	0.000	0.000	0.000	0.000	0.000	0.000	0.000	0.000	0.000	0.000	0.000	0.000	0.000	0.000	0.019	0.022	0.021	0.021	1.894	0.023	0.325	316	2384	100	649	33939	34588	655	30269	30924	Error	Error	-5.709	649	33939	655	30269	369700	10351977	0.844	8.896	0	0	0
1	10	4	"A22"	"A22"	15960	36580	100	737	860	761	88	529	529	578	450	77	25	4	0	11135	11144	5787	51	2475	2475	2629	1207	45	92	80	0	0.000	0.000	0.000	0.000	0.000	0.000	0.000	0.000	0.000	0.000	0.000	0.000	0.000	0.000	0.024	0.038	0.036	0.034	3.570	0.048	0.177	316	2384	100	208	8660	8868	331	8669	9000	Error	Error	-5.380	208	8660	331	8669	271647	3521524	0.627	7.055	0	0	0
1	11	4	"A22"	"A22"	16260	36580	100	886	939	444	47	552	552	620	505	81	31	5	0	15060	14911	7086	47	2507	2507	2810	1849	65	93	87	0	0.000	0.000	0.000	0.000	0.000	0.000	0.000	0.000	0.000	0.000	0.000	0.000	0.000	0.000	0.027	0.031	0.033	0.031	2.180	0.036	0.206	316	2384	100	334	12553	12887	387	12404	12791	Error	Error	-5.232	334	12553	387	12404	296571	4711862	0.632	6.545	0	0	0
1	12	4	"A22"	"A22"	16560	36580	100	937	1005	470	46	551	551	606	490	80	38	8	0	16115	16420	7123	43	2551	2551	2833	1570	55	94	92	0	0.000	0.000	0.000	0.000	0.000	0.000	0.000	0.000	0.000	0.000	0.000	0.000	0.000	0.000	0.028	0.033	0.032	0.029	2.700	0.032	0.316	316	2384	100	386	13564	13950	454	13869	14323	Error	Error	-5.135	386	13564	454	13869	317519	5188714	0.814	8.654	0	0	0
1	13	4	"A23"	"A23"	16860	36580	100	698	791	749	94	505	505	551	379	68	28	6	0	11782	15166	10723	70	2333	2333	2513	1718	68	76	74	0	0.000	0.000	0.000	0.000	0.000	0.000	0.000	0.000	0.000	0.000	0.000	0.000	0.000	0.000	0.020	0.022	0.022	0.029	4.334	0.021	0.097	316	2384	100	193	9449	9642	286	12833	13119	Error	Error	-5.613	193	9449	286	12833	249902	4792596	0.633	7.365	0	0	0
1	14	4	"A23"	"A23"	17165	36585	100	931	976	446	45	551	551	636	920	144	15	0	0	20407	23292	13171	56	2508	2508	2955	2867	97	97	84	0	0.000	0.000	0.000	0.000	0.000	0.000	0.000	0.000	0.000	0.000	0.000	0.000	0.000	0.000	0.021	0.020	0.021	0.019	2.762	0.022	0.073	316	2384	100	380	17899	18279	425	20784	21209	Error	Error	-5.558	380	17899	425	20784	308537	7360315	0.370	7.093	0	0	0
1	15	4	"A23"	"A23"	17465	36585	100	928	1018	473	46	553	553	608	497	81	37	8	0	17586	19757	10814	54	2484	2484	2654	1532	57	96	95	0	0.000	0.000	0.000	0.000	0.000	0.000	0.000	0.000	0.000	0.000	0.000	0.000	0.000	0.000	0.025	0.027	0.026	0.025	2.431	0.029	0.350	316	2384	100	375	15102	15477	465	17273	17738	Error	Error	-5.332	375	15102	465	17273	321825	6243364	0.825	11.164	0	0	0
1	16	4	"A24"	"A24"	17765	36585	90	797	861	388	45	558	558	613	514	83	22	3	0	10924	15706	9156	58	2508	2508	2657	1139	42	100	99	0	0.000	0.000	0.000	0.000	0.000	0.000	0.000	0.000	0.000	0.000	0.000	0.000	0.000	0.000	0.028	0.023	0.027	0.024	2.514	0.025	0.227	256	1924	100	239	8416	8655	303	13198	13501	Error	Error	-5.138	239	8416	303	13198	220379	4020850	0.482	11.457	0	0	0
1	17	4	"A24"	"A24"	18070	36585	95	1027	1033	356	34	534	534	585	505	86	49	7	0	22201	22383	9906	44	2436	2436	2652	1734	65	100	100	0	0.000	0.000	0.000	0.000	0.000	0.000	0.000	0.000	0.000	0.000	0.000	0.000	0.000	0.000	0.025	0.025	0.026	0.024	1.932	0.027	0.205	256	2088	100	493	19765	20258	499	19947	20446	Error	Error	-5.325	493	19765	499	19947	264324	5730157	0.887	11.379	0	0	0
1	18	4	"A24"	"A24"	18370	36585	100	813	892	542	60	568	568	782	2256	288	0	0	0	16001	17290	8132	47	2469	2469	2722	2853	104	96	90	0	0.000	0.000	0.000	0.000	0.000	0.000	0.000	0.000	0.000	0.000	0.000	0.000	0.000	0.000	0.018	0.022	0.023	0.019	2.824	0.023	0.206	316	2384	100	245	13532	13777	324	14821	15145	Error	Error	-5.787	245	13532	324	14821	281740	5463693	0.049	5.106	0	0	0
1	1	5	"A25"	"A25"	13255	36885	100	803	862	445	51	516	516	552	314	56	47	22	0	14963	18642	13636	73	2531	2531	2649	1213	45	77	74	0	0.000	0.000	0.000	0.000	0.000	0.000	0.000	0.000	0.000	0.000	0.000	0.000	0.000	0.000	0.023	0.021	0.024	0.030	3.874	0.022	0.218	316	2384	100	287	12432	12719	346	16111	16457	Error	Error	-5.437	287	12432	346	16111	272480	5890805	0.987	13.185	0	0	0
1	2	5	"A25"	"A25"	13560	36890	100	904	983	571	58	513	513	561	387	68	50	23	0	15688	21481	13568	63	2454	2454	2578	1044	40	99	98	0	0.000	0.000	0.000	0.000	0.000	0.000	0.000	0.000	0.000	0.000	0.000	0.000	0.000	0.000	0.030	0.025	0.025	0.024	2.423	0.024	0.343	316	2384	100	391	13234	13625	470	19027	19497	Error	Error	-5.081	391	13234	470	19027	310611	6787936	1.090	18.106	0	0	0
1	3	5	"A25"	"A25"	13860	36890	100	908	985	424	43	501	501	548	455	83	44	12	0	22742	22566	11090	49	2446	2446	2597	1425	54	98	98	0	0.000	0.000	0.000	0.000	0.000	0.000	0.000	0.000	0.000	0.000	0.000	0.000	0.000	0.000	0.020	0.024	0.024	0.022	2.225	0.022	0.171	316	2384	100	407	20296	20703	484	20120	20604	Error	Error	-5.640	407	20296	484	20120	311186	7130818	0.960	14.013	0	0	0
1	4	5	"A26"	"A26"	14160	36890	95	1198	1207	411	34	505	505	559	501	89	65	21	0	41295	40752	11233	27	2432	2432	2634	1933	73	100	100	0	0.000	0.000	0.000	0.000	0.000	0.000	0.000	0.000	0.000	0.000	0.000	0.000	0.000	0.000	0.018	0.018	0.018	0.016	2.038	0.019	0.326	256	2088	100	693	38863	39556	702	38320	39022	Error	Error	-5.809	693	38863	702	38320	309117	10432494	1.293	19.720	0	0	0
1	5	5	"A26"	"A26"	14465	36885	95	1075	1136	642	56	512	512	560	392	70	64	33	0	32571	30445	14176	46	2473	2473	2740	2079	75	100	100	0	0.000	0.000	0.000	0.000	0.000	0.000	0.000	0.000	0.000	0.000	0.000	0.000	0.000	0.000	0.019	0.022	0.021	0.019	2.075	0.022	0.369	256	2088	100	563	30098	30661	624	27972	28596	Error	Error	-5.740	563	30098	624	27972	290702	7793824	1.469	13.326	0	0	0
1	6	5	"A26"	"A26"	14760	36890	100	1012	1099	632	57	534	534	595	456	76	51	15	0	29873	28349	12844	45	2494	2494	2765	1825	66	100	99	0	0.000	0.000	0.000	0.000	0.000	0.000	0.000	0.000	0.000	0.000	0.000	0.000	0.000	0.000	0.017	0.022	0.020	0.018	2.160	0.022	0.242	316	2384	100	478	27379	27857	565	25855	26420	Error	Error	-5.840	478	27379	565	25855	347332	8958145	1.105	14.019	0	0	0
1	7	5	"A27"	"A27"	15060	36890	100	1031	1085	575	52	529	529	565	410	72	56	29	0	22973	27033	18657	69	2445	2445	2596	1304	50	89	82	0	0.000	0.000	0.000	0.000	0.000	0.000	0.000	0.000	0.000	0.000	0.000	0.000	0.000	0.000	0.024	0.023	0.023	0.025	2.809	0.021	0.252	316	2384	100	502	20528	21030	556	24588	25144	Error	Error	-5.354	502	20528	556	24588	342732	8542293	1.268	18.740	0	0	0
1	8	5	"A27"	"A27"	15360	36890	100	1036	1168	568	48	558	558	629	876	139	26	2	0	24517	27224	14199	52	2510	2510	2745	1934	70	100	99	0	0.000	0.000	0.000	0.000	0.000	0.000	0.000	0.000	0.000	0.000	0.000	0.000	0.000	0.000	0.022	0.025	0.024	0.021	2.239	0.026	0.393	316	2384	100	478	22007	22485	610	24714	25324	Error	Error	-5.525	478	22007	610	24714	369171	8602914	0.615	12.657	0	0	0
1	9	5	"A27"	"A27"	15660	36890	100	956	991	360	36	543	543	626	665	106	27	0	0	17669	23390	13526	57	2476	2476	2725	1998	73	98	94	0	0.000	0.000	0.000	0.000	0.000	0.000	0.000	0.000	0.000	0.000	0.000	0.000	0.000	0.000	0.027	0.021	0.023	0.022	2.150	0.020	0.467	316	2384	100	413	15193	15606	448	20914	21362	Error	Error	-5.201	413	15193	448	20914	313162	7391131	0.549	10.343	0	0	0
1	10	5	"A28"	"A28"	15960	36890	100	1093	1098	626	57	526	526	603	541	89	51	16	0	44155	33018	20388	61	2373	2373	2895	3658	126	74	71	0	0.000	0.000	0.000	0.000	0.000	0.000	0.000	0.000	0.000	0.000	0.000	0.000	0.000	0.000	0.014	0.019	0.020	0.024	3.403	0.018	0.267	316	2384	100	567	41782	42349	572	30645	31217	Error	Error	-6.203	567	41782	572	30645	346940	10433836	0.915	8.235	0	0	0
1	11	5	"A28"	"A28"	16260	36890	100	1361	1323	570	43	549	549	606	406	66	74	50	0	45145	39300	15699	39	2467	2467	2675	1906	71	99	92	0	0.000	0.000	0.000	0.000	0.000	0.000	0.000	0.000	0.000	0.000	0.000	0.000	0.000	0.000	0.019	0.021	0.020	0.019	2.035	0.021	0.523	316	2384	100	812	42678	43490	774	36833	37607	Error	Error	-5.716	812	42678	774	36833	418089	12418943	1.766	19.216	0	0	0
1	12	5	"A28"	"A28"	16560	36890	100	1297	1327	519	39	544	544	592	384	64	80	49	0	44623	40895	13984	34	2423	2423	2760	2742	99	97	94	0	0.000	0.000	0.000	0.000	0.000	0.000	0.000	0.000	0.000	0.000	0.000	0.000	0.000	0.000	0.018	0.020	0.019	0.019	1.831	0.019	0.305	316	2384	100	753	42200	42953	783	38472	39255	Error	Error	-5.808	753	42200	783	38472	419436	12922677	1.914	13.908	0	0	0
1	13	5	"A29"	"A29"	16860	36890	100	856	915	458	50	541	541	615	629	102	23	3	0	18955	19825	13476	67	2369	2369	2700	2166	80	73	68	0	0.000	0.000	0.000	0.000	0.000	0.000	0.000	0.000	0.000	0.000	0.000	0.000	0.000	0.000	0.019	0.021	0.024	0.033	4.416	0.022	0.251	316	2384	100	315	16586	16901	374	17456	17830	Error	Error	-5.718	315	16586	374	17456	289280	6264664	0.477	7.906	0	0	0
1	14	5	"A29"	"A29"	17165	36890	100	990	1327	3724	280	521	521	623	762	122	26	5	0	18585	22515	11601	51	2369	2369	2713	2481	91	94	93	0	0.000	0.000	0.000	0.000	0.000	0.000	0.000	0.000	0.000	0.000	0.000	0.000	0.000	0.000	0.029	0.040	0.027	0.026	2.750	0.050	0.072	316	2384	100	469	16216	16685	806	20146	20952	Error	Error	-5.112	469	16216	806	20146	419187	7114847	0.924	7.981	0	0	0
1	15	5	"A29"	"A29"	17470	36890	95	947	1038	1103	106	524	524	646	1345	208	2	0	0	26950	24871	8219	33	2334	2334	2546	1878	73	100	100	0	0.000	0.000	0.000	0.000	0.000	0.000	0.000	0.000	0.000	0.000	0.000	0.000	0.000	0.000	0.017	0.023	0.019	0.018	2.336	0.025	0.077	256	2088	100	423	24616	25039	514	22537	23051	Error	Error	-5.863	423	24616	514	22537	265705	6367050	0.291	11.888	0	0	0
1	16	5	"A30"	"A30"	17765	36890	100	815	902	418	46	569	569	633	682	107	17	1	0	15596	21058	12572	59	2443	2443	2576	1689	65	98	96	0	0.000	0.000	0.000	0.000	0.000	0.000	0.000	0.000	0.000	0.000	0.000	0.000	0.000	0.000	0.019	0.018	0.020	0.017	2.752	0.021	0.183	316	2384	100	246	13153	13399	333	18615	18948	Error	Error	-5.741	246	13153	333	18615	285086	6654271	0.394	10.943	0	0	0
1	17	5	"A30"	"A30"	18065	36890	95	866	1128	2319	205	523	523	578	459	79	38	8	0	16978	21814	11546	52	2400	2400	2587	1686	65	100	100	0	0.000	0.000	0.000	0.000	0.000	0.000	0.000	0.000	0.000	0.000	0.000	0.000	0.000	0.000	0.024	0.031	0.020	0.019	2.529	0.028	0.066	256	2088	100	343	14578	14921	605	19414	20019	Error	Error	-5.409	343	14578	605	19414	288881	5584473	1.198	11.404	0	0	0
1	18	5	"A30"	"A30"	18370	36895	95	1054	1129	561	49	570	570	621	448	72	53	20	0	28507	25161	9842	39	2465	2465	2628	1308	49	100	100	0	0.000	0.000	0.000	0.000	0.000	0.000	0.000	0.000	0.000	0.000	0.000	0.000	0.000	0.000	0.019	0.025	0.024	0.022	2.094	0.023	0.214	256	2088	100	484	26042	26526	559	22696	23255	Error	Error	-5.750	484	26042	559	22696	288972	6441315	1.134	17.227	0	0	0
1	1	6	"A31"	"A31"	13255	37185	100	974	1267	1041	82	532	532	581	414	71	52	36	0	18323	23513	18542	78	2591	2591	2910	2376	81	71	67	0	0.000	0.000	0.000	0.000	0.000	0.000	0.000	0.000	0.000	0.000	0.000	0.000	0.000	0.000	0.028	0.035	0.034	0.045	3.917	0.036	0.477	316	2384	100	442	15732	16174	735	20922	21657	Error	Error	-5.154	442	15732	735	20922	400321	7430080	1.657	8.671	0	0	0
1	2	6	"A31"	"A31"	13555	37185	100	923	1111	686	61	530	530	597	454	76	46	21	0	17057	23822	15337	64	2519	2519	3202	4687	146	90	78	0	0.000	0.000	0.000	0.000	0.000	0.000	0.000	0.000	0.000	0.000	0.000	0.000	0.000	0.000	0.027	0.027	0.026	0.025	2.381	0.030	0.419	316	2384	100	393	14538	14931	581	21303	21884	Error	Error	-5.209	393	14538	581	21303	350956	7527644	1.132	4.399	0	0	0
1	3	6	"A31"	"A31"	13855	37185	100	1051	1263	823	65	523	523	581	460	79	54	30	0	20203	27873	16612	59	2494	2494	3159	4586	145	94	86	0	0.000	0.000	0.000	0.000	0.000	0.000	0.000	0.000	0.000	0.000	0.000	0.000	0.000	0.000	0.030	0.029	0.027	0.024	3.004	0.031	0.444	316	2384	100	528	17709	18237	740	25379	26119	Error	Error	-5.068	528	17709	740	25379	398988	8807770	1.483	5.389	0	0	0
1	4	6	"A32"	"A32"	14155	37185	100	939	965	557	57	498	498	543	397	73	53	17	0	35866	31335	14559	46	2412	2412	2559	1619	63	90	83	0	0.000	0.000	0.000	0.000	0.000	0.000	0.000	0.000	0.000	0.000	0.000	0.000	0.000	0.000	0.013	0.016	0.016	0.015	2.679	0.019	0.304	316	2384	100	441	33454	33895	467	28923	29390	Error	Error	-6.245	441	33454	467	28923	304819	9902001	1.063	17.774	0	0	0
1	5	6	"A32"	"A32"	14455	37185	100	884	1002	815	81	520	520	564	401	71	44	22	0	16855	24397	16087	65	2451	2451	2842	3140	110	93	90	0	0.000	0.000	0.000	0.000	0.000	0.000	0.000	0.000	0.000	0.000	0.000	0.000	0.000	0.000	0.025	0.022	0.022	0.022	2.585	0.022	0.260	316	2384	100	364	14404	14768	482	21946	22428	Error	Error	-5.306	364	14404	482	21946	316476	7709482	1.092	6.865	0	0	0
1	6	6	"A32"	"A32"	14755	37185	100	871	959	415	43	521	521	589	678	115	26	1	0	16202	23722	15645	65	2414	2414	2816	3302	117	93	85	0	0.000	0.000	0.000	0.000	0.000	0.000	0.000	0.000	0.000	0.000	0.000	0.000	0.000	0.000	0.025	0.021	0.021	0.020	3.000	0.022	0.172	316	2384	100	350	13788	14138	438	21308	21746	Error	Error	-5.300	350	13788	438	21308	303107	7496196	0.546	6.331	0	0	0
1	7	6	"A33"	"A33"	15060	37185	100	695	749	375	50	525	525	568	413	72	20	5	0	8234	10989	9306	84	2410	2410	2496	812	32	72	67	0	0.000	0.000	0.000	0.000	0.000	0.000	0.000	0.000	0.000	0.000	0.000	0.000	0.000	0.000	0.029	0.026	0.033	0.041	4.593	0.032	0.260	316	2384	100	170	5824	5994	224	8579	8803	Error	Error	-5.098	170	5824	224	8579	236566	3472451	0.438	10.459	0	0	0
1	8	6	"A33"	"A33"	15360	37185	100	668	743	529	71	533	533	584	375	64	23	3	0	7878	9680	5710	58	2412	2412	2541	986	38	93	87	0	0.000	0.000	0.000	0.000	0.000	0.000	0.000	0.000	0.000	0.000	0.000	0.000	0.000	0.000	0.025	0.029	0.036	0.033	3.592	0.031	0.127	316	2384	100	135	5466	5601	210	7268	7478	Error	Error	-5.339	135	5466	210	7268	234843	3058897	0.424	7.240	0	0	0
1	9	6	"A33"	"A33"	15665	37190	90	683	767	519	67	535	535	579	341	58	26	8	0	10542	13167	8216	62	2402	2402	2509	940	37	99	95	0	0.000	0.000	0.000	0.000	0.000	0.000	0.000	0.000	0.000	0.000	0.000	0.000	0.000	0.000	0.018	0.022	0.025	0.024	3.024	0.025	0.191	256	1924	100	148	8140	8288	232	10765	10997	Error	Error	-5.781	148	8140	232	10765	196232	3370680	0.551	11.338	0	0	0
1	10	6	"A34"	"A34"	15960	37190	100	831	907	457	50	550	550	674	1547	229	0	0	0	10802	15930	13333	83	2392	2392	2751	2599	94	68	62	0	0.000	0.000	0.000	0.000	0.000	0.000	0.000	0.000	0.000	0.000	0.000	0.000	0.000	0.000	0.033	0.026	0.030	0.041	4.247	0.050	0.112	316	2384	100	281	8410	8691	357	13538	13895	Error	Error	-4.903	281	8410	357	13538	286478	5033813	0.151	5.071	0	0	0
1	11	6	"A34"	"A34"	16260	37190	95	757	854	463	54	569	569	705	1895	268	0	0	0	9935	15458	11492	74	2486	2486	2849	2760	96	96	64	0	0.000	0.000	0.000	0.000	0.000	0.000	0.000	0.000	0.000	0.000	0.000	0.000	0.000	0.000	0.025	0.022	0.027	0.025	2.812	0.022	0.336	256	2088	100	188	7449	7637	285	12972	13257	Error	Error	-5.308	188	7449	285	12972	218566	3957135	0.079	4.568	0	0	0
1	12	6	"A34"	"A34"	16560	37190	95	841	898	374	41	569	569	684	1506	220	1	0	0	11607	15709	9589	61	2459	2459	3073	4229	137	94	55	0	0.000	0.000	0.000	0.000	0.000	0.000	0.000	0.000	0.000	0.000	0.000	0.000	0.000	0.000	0.030	0.025	0.027	0.024	2.632	0.050	0.060	256	2088	100	272	9148	9420	329	13250	13579	Error	Error	-5.072	272	9148	329	13250	229807	4021446	0.142	2.988	0	0	0
1	13	6	"A35"	"A35"	16865	37190	90	1046	1082	442	40	523	523	588	428	72	57	18	0	28578	28216	11591	41	2344	2344	2508	1340	53	100	100	0	0.000	0.000	0.000	0.000	0.000	0.000	0.000	0.000	0.000	0.000	0.000	0.000	0.000	0.000	0.020	0.022	0.021	0.019	2.056	0.020	0.280	256	1924	100	523	26234	26757	559	25872	26431	Error	Error	-5.648	523	26234	559	25872	277099	7223199	1.154	19.185	0	0	0
1	14	6	"A35"	"A35"	17165	37190	100	1033	1084	520	47	529	529	615	942	153	17	1	0	29660	29162	15160	51	2337	2337	2699	2750	101	91	89	0	0.000	0.000	0.000	0.000	0.000	0.000	0.000	0.000	0.000	0.000	0.000	0.000	0.000	0.000	0.018	0.021	0.020	0.018	2.247	0.023	0.175	316	2384	100	504	27323	27827	555	26825	27380	Error	Error	-5.761	504	27323	555	26825	342546	9215304	0.498	9.623	0	0	0
1	15	6	"A35"	"A35"	17470	37190	100	901	966	569	58	514	514	567	426	75	45	13	0	22951	26104	13177	50	2322	2322	2480	1440	58	99	98	0	0.000	0.000	0.000	0.000	0.000	0.000	0.000	0.000	0.000	0.000	0.000	0.000	0.000	0.000	0.019	0.019	0.017	0.016	2.344	0.019	0.248	316	2384	100	387	20629	21016	452	23782	24234	Error	Error	-5.736	387	20629	452	23782	305174	8248909	0.937	16.406	0	0	0
1	16	6	"A36"	"A36"	17765	37190	100	868	945	451	47	558	558	618	681	110	25	3	0	12476	18697	15622	83	2417	2417	2693	2137	79	68	65	0	0.000	0.000	0.000	0.000	0.000	0.000	0.000	0.000	0.000	0.000	0.000	0.000	0.000	0.000	0.031	0.024	0.027	0.036	4.046	0.033	0.174	316	2384	100	310	10059	10369	387	16280	16667	Error	Error	-5.020	310	10059	387	16280	298702	5908387	0.480	7.489	0	0	0
1	17	6	"A36"	"A36"	18065	37190	100	810	861	409	47	557	557	600	405	67	30	7	0	12925	17404	10602	60	2416	2416	2692	2262	84	97	91	0	0.000	0.000	0.000	0.000	0.000	0.000	0.000	0.000	0.000	0.000	0.000	0.000	0.000	0.000	0.024	0.020	0.023	0.022	2.352	0.022	0.226	316	2384	100	253	10509	10762	304	14988	15292	Error	Error	-5.376	253	10509	304	14988	271933	5499812	0.644	6.504	0	0	0
1	18	6	"A36"	"A36"	18365	37190	100	918	999	602	60	571	571	621	538	86	29	5	0	15989	21077	12595	59	2446	2446	2618	1398	53	98	96	0	0.000	0.000	0.000	0.000	0.000	0.000	0.000	0.000	0.000	0.000	0.000	0.000	0.000	0.000	0.026	0.023	0.023	0.022	2.425	0.022	0.120	316	2384	100	347	13543	13890	428	18631	19059	Error	Error	-5.286	347	13543	428	18631	315545	6660437	0.703	13.204	0	0	0
1	1	7	"A37"	"A37"	13255	37485	100	880	990	685	69	529	529	573	371	64	47	24	0	19329	19739	15030	76	2563	2563	2930	2344	80	68	64	0	0.000	0.000	0.000	0.000	0.000	0.000	0.000	0.000	0.000	0.000	0.000	0.000	0.000	0.000	0.021	0.027	0.027	0.038	4.561	0.026	0.356	316	2384	100	351	16766	17117	461	17176	17637	Error	Error	-5.578	351	16766	461	17176	312743	6237456	1.124	7.171	0	0	0
1	2	7	"A37"	"A37"	13555	37485	100	891	961	529	55	539	539	587	386	65	47	15	0	18221	21163	11914	56	2548	2548	3137	3933	125	86	84	0	0.000	0.000	0.000	0.000	0.000	0.000	0.000	0.000	0.000	0.000	0.000	0.000	0.000	0.000	0.022	0.023	0.024	0.021	2.962	0.025	0.398	316	2384	100	352	15673	16025	422	18615	19037	Error	Error	-5.477	352	15673	422	18615	303760	6687500	0.969	4.583	0	0	0
1	3	7	"A37"	"A37"	13855	37485	100	894	950	418	44	530	530	588	445	75	41	8	0	20568	21410	8443	39	2511	2511	3248	4269	131	94	92	0	0.000	0.000	0.000	0.000	0.000	0.000	0.000	0.000	0.000	0.000	0.000	0.000	0.000	0.000	0.020	0.022	0.022	0.021	2.430	0.025	0.460	316	2384	100	364	18057	18421	420	18899	19319	Error	Error	-5.632	364	18057	420	18899	300160	6765425	0.813	4.254	0	0	0
1	4	7	"A38"	"A38"	14160	37485	100	1300	1251	591	47	511	511	548	363	66	70	55	0	49762	39434	20768	52	2401	2401	2589	2092	80	87	82	0	0.000	0.000	0.000	0.000	0.000	0.000	0.000	0.000	0.000	0.000	0.000	0.000	0.000	0.000	0.017	0.020	0.020	0.021	2.424	0.021	0.489	316	2384	100	789	47361	48150	740	37033	37773	Error	Error	-5.908	789	47361	740	37033	395353	12461292	1.937	17.612	0	0	0
1	5	7	"A38"	"A38"	14465	37490	110	1090	1145	740	64	510	510	551	374	67	63	36	0	25914	29684	15473	52	2391	2391	2469	910	36	98	96	0	0.000	0.000	0.000	0.000	0.000	0.000	0.000	0.000	0.000	0.000	0.000	0.000	0.000	0.000	0.025	0.023	0.022	0.022	2.148	0.021	0.314	392	2896	100	580	23523	24103	635	27293	27928	Error	Error	-5.342	580	23523	635	27293	448927	11636199	1.588	29.907	0	0	0
1	6	7	"A38"	"A38"	14760	37490	95	1277	1296	460	35	531	531	582	416	71	77	39	0	45774	39449	13500	34	2448	2448	2983	3831	128	100	100	0	0.000	0.000	0.000	0.000	0.000	0.000	0.000	0.000	0.000	0.000	0.000	0.000	0.000	0.000	0.017	0.021	0.020	0.020	1.574	0.020	0.432	256	2088	100	746	43326	44072	765	37001	37766	Error	Error	-5.860	746	43326	765	37001	331819	10098950	1.716	9.519	0	0	0
1	7	7	"A39"	"A39"	15060	37485	100	729	815	455	55	519	519	560	408	72	31	8	0	8822	14859	12897	86	2362	2362	2460	1043	42	92	90	0	0.000	0.000	0.000	0.000	0.000	0.000	0.000	0.000	0.000	0.000	0.000	0.000	0.000	0.000	0.033	0.024	0.027	0.028	3.928	0.021	0.291	316	2384	100	210	6460	6670	296	12497	12793	Error	Error	-4.943	210	6460	296	12497	257543	4695317	0.625	11.888	0	0	0
1	8	7	"A39"	"A39"	15360	37485	100	727	832	505	60	535	535	574	370	64	31	11	0	9658	15531	13264	85	2373	2373	2489	978	39	96	93	0	0.000	0.000	0.000	0.000	0.000	0.000	0.000	0.000	0.000	0.000	0.000	0.000	0.000	0.000	0.026	0.023	0.024	0.024	3.262	0.023	0.202	316	2384	100	192	7285	7477	297	13158	13455	Error	Error	-5.246	192	7285	297	13158	262927	4907683	0.697	13.335	0	0	0
1	9	7	"A39"	"A39"	15660	37490	95	814	876	402	45	535	535	589	438	74	34	8	0	17432	20945	12173	58	2382	2382	2611	1442	55	100	99	0	0.000	0.000	0.000	0.000	0.000	0.000	0.000	0.000	0.000	0.000	0.000	0.000	0.000	0.000	0.019	0.018	0.019	0.017	2.830	0.019	0.213	256	2088	100	279	15050	15329	341	18563	18904	Error	Error	-5.753	279	15050	341	18563	224275	5361954	0.655	12.714	0	0	0
1	10	7	"A40"	"A40"	15960	37490	100	788	867	409	47	530	530	571	414	72	34	12	0	11866	16682	12065	72	2362	2362	2451	902	36	95	89	0	0.000	0.000	0.000	0.000	0.000	0.000	0.000	0.000	0.000	0.000	0.000	0.000	0.000	0.000	0.027	0.024	0.027	0.025	2.952	0.023	0.237	316	2384	100	258	9504	9762	337	14320	14657	Error	Error	-5.203	258	9504	337	14320	273924	5271665	0.715	15.777	0	0	0
1	11	7	"A40"	"A40"	16265	37490	90	848	888	360	40	561	561	622	439	70	32	8	0	13065	17610	10730	60	2413	2413	2559	1208	47	100	99	0	0.000	0.000	0.000	0.000	0.000	0.000	0.000	0.000	0.000	0.000	0.000	0.000	0.000	0.000	0.027	0.022	0.025	0.023	2.417	0.022	0.106	256	1924	100	287	10652	10939	327	15197	15524	Error	Error	-5.214	287	10652	327	15197	227389	4508125	0.606	12.459	0	0	0
1	12	7	"A40"	"A40"	16565	37490	90	760	838	401	47	566	566	616	380	61	31	7	0	10513	14461	9265	64	2423	2423	2592	1167	45	100	99	0	0.000	0.000	0.000	0.000	0.000	0.000	0.000	0.000	0.000	0.000	0.000	0.000	0.000	0.000	0.024	0.023	0.025	0.022	2.907	0.023	0.234	256	1924	100	194	8090	8284	272	12038	12310	Error	Error	-5.382	194	8090	272	12038	214412	3702002	0.584	10.171	0	0	0
1	13	7	"A41"	"A41"	16870	37490	95	1197	1221	435	35	551	551	611	601	98	54	11	0	37798	33311	14422	43	2437	2437	2656	1788	67	100	100	0	0.000	0.000	0.000	0.000	0.000	0.000	0.000	0.000	0.000	0.000	0.000	0.000	0.000	0.000	0.018	0.022	0.021	0.020	2.033	0.022	0.178	256	2088	100	646	35361	36007	670	30874	31544	Error	Error	-5.774	646	35361	670	30874	312674	8527573	1.015	17.145	0	0	0
1	14	7	"A41"	"A41"	17165	37490	100	1106	1175	545	46	555	555	633	600	94	45	8	0	23970	31569	16606	52	2422	2422	3424	6219	181	99	82	0	0.000	0.000	0.000	0.000	0.000	0.000	0.000	0.000	0.000	0.000	0.000	0.000	0.000	0.000	0.026	0.021	0.021	0.019	2.117	0.020	0.222	316	2384	100	551	21548	22099	620	29147	29767	Error	Error	-5.289	551	21548	620	29147	371147	9975763	0.903	4.526	0	0	0
1	15	7	"A41"	"A41"	17465	37490	100	1122	1163	471	40	550	550	590	367	62	73	32	0	27943	30221	13638	45	2372	2372	3068	4659	151	97	94	0	0.000	0.000	0.000	0.000	0.000	0.000	0.000	0.000	0.000	0.000	0.000	0.000	0.000	0.000	0.022	0.022	0.021	0.020	1.996	0.020	0.460	316	2384	100	572	25571	26143	613	27849	28462	Error	Error	-5.482	572	25571	613	27849	367619	9549800	1.561	5.828	0	0	0
1	16	7	"A42"	"A42"	17765	37490	100	697	756	399	52	553	553	602	485	80	14	3	0	7070	10183	10027	98	2354	2354	2539	1315	51	69	63	0	0.000	0.000	0.000	0.000	0.000	0.000	0.000	0.000	0.000	0.000	0.000	0.000	0.000	0.000	0.031	0.026	0.037	0.047	4.867	0.027	0.148	316	2384	100	144	4716	4860	203	7829	8032	Error	Error	-5.033	144	4716	203	7829	239048	3217786	0.318	5.813	0	0	0
1	17	7	"A42"	"A42"	18065	37490	100	677	750	366	48	561	561	593	315	53	27	12	0	8293	12654	10055	79	2352	2352	2442	836	34	93	90	0	0.000	0.000	0.000	0.000	0.000	0.000	0.000	0.000	0.000	0.000	0.000	0.000	0.000	0.000	0.020	0.018	0.028	0.027	2.919	0.025	0.206	316	2384	100	116	5941	6057	189	10302	10491	Error	Error	-5.679	116	5941	189	10302	236939	3998559	0.498	12.215	0	0	0
1	18	7	"A42"	"A42"	18370	37490	100	779	871	429	49	601	601	743	2049	275	0	0	0	7969	13486	11593	85	2475	2475	2694	2517	93	84	54	0	0.000	0.000	0.000	0.000	0.000	0.000	0.000	0.000	0.000	0.000	0.000	0.000	0.000	0.000	0.032	0.025	0.032	0.034	3.172	0.030	0.119	316	2384	100	178	5494	5672	270	11011	11281	Error	Error	-4.948	178	5494	270	11011	275122	4261628	0.062	4.288	0	0	0
1	1	8	"A43"	"A43"	13260	37785	100	906	944	487	51	534	534	579	342	59	51	26	0	11487	20107	16348	81	2525	2525	3065	3859	125	73	51	0	0.000	0.000	0.000	0.000	0.000	0.000	0.000	0.000	0.000	0.000	0.000	0.000	0.000	0.000	0.042	0.023	0.025	0.033	3.513	0.021	0.468	316	2384	100	372	8962	9334	410	17582	17992	Error	Error	-4.590	372	8962	410	17582	298458	6353681	1.067	4.416	0	0	0
1	2	8	"A43"	"A43"	13560	37785	100	1164	1169	493	42	527	527	588	552	93	57	16	0	36899	31548	15359	48	2486	2486	3105	3959	127	90	86	0	0.000	0.000	0.000	0.000	0.000	0.000	0.000	0.000	0.000	0.000	0.000	0.000	0.000	0.000	0.019	0.022	0.022	0.022	2.103	0.022	0.373	316	2384	100	637	34413	35050	642	29062	29704	Error	Error	-5.756	637	34413	642	29062	369455	9969308	1.053	7.184	0	0	0
1	3	8	"A43"	"A43"	13860	37785	100	1221	1256	650	51	533	533	577	385	66	68	43	0	38492	34098	16118	47	2480	2480	2931	3242	110	92	89	0	0.000	0.000	0.000	0.000	0.000	0.000	0.000	0.000	0.000	0.000	0.000	0.000	0.000	0.000	0.019	0.023	0.022	0.021	2.020	0.023	0.487	316	2384	100	688	36012	36700	723	31618	32341	Error	Error	-5.710	688	36012	723	31618	397027	10774940	1.764	9.614	0	0	0
1	4	8	"A44"	"A44"	14160	37785	100	896	932	469	50	508	508	557	425	76	47	13	0	31453	25276	14252	56	2358	2358	2724	2769	101	76	73	0	0.000	0.000	0.000	0.000	0.000	0.000	0.000	0.000	0.000	0.000	0.000	0.000	0.000	0.000	0.013	0.019	0.020	0.021	3.091	0.018	0.278	316	2384	100	388	29095	29483	424	22918	23342	Error	Error	-6.229	388	29095	424	22918	294562	7987175	0.882	8.144	0	0	0
1	5	8	"A44"	"A44"	14465	37785	100	1279	1303	676	51	518	518	559	364	65	80	52	0	40446	36415	12767	35	2429	2429	2622	1720	65	98	95	0	0.000	0.000	0.000	0.000	0.000	0.000	0.000	0.000	0.000	0.000	0.000	0.000	0.000	0.000	0.020	0.023	0.022	0.021	2.022	0.023	0.426	316	2384	100	761	38017	38778	785	33986	34771	Error	Error	-5.643	761	38017	785	33986	411757	11507240	2.044	19.647	0	0	0
1	6	8	"A44"	"A44"	14765	37790	100	1321	1361	508	37	532	532	578	385	66	88	53	0	40337	38795	9825	25	2431	2431	2684	2225	82	99	98	0	0.000	0.000	0.000	0.000	0.000	0.000	0.000	0.000	0.000	0.000	0.000	0.000	0.000	0.000	0.021	0.023	0.022	0.021	1.600	0.024	0.428	316	2384	100	789	37906	38695	829	36364	37193	Error	Error	-5.586	789	37906	829	36364	429949	12259194	2.034	16.230	0	0	0
1	7	8	"A45"	"A45"	15065	37790	100	892	984	532	54	525	525	569	341	59	51	27	0	16804	20585	15082	73	2377	2377	2532	1468	57	82	78	0	0.000	0.000	0.000	0.000	0.000	0.000	0.000	0.000	0.000	0.000	0.000	0.000	0.000	0.000	0.025	0.025	0.025	0.030	3.734	0.023	0.373	316	2384	100	367	14427	14794	459	18208	18667	Error	Error	-5.297	367	14427	459	18208	310923	6504872	1.217	12.298	0	0	0
1	8	8	"A45"	"A45"	15370	37790	95	1088	1150	512	44	543	543	595	451	75	60	22	0	33067	30208	13206	43	2403	2403	2614	1585	60	100	100	0	0.000	0.000	0.000	0.000	0.000	0.000	0.000	0.000	0.000	0.000	0.000	0.000	0.000	0.000	0.018	0.022	0.022	0.019	2.246	0.022	0.346	256	2088	100	545	30664	31209	607	27805	28412	Error	Error	-5.814	545	30664	607	27805	294385	7733177	1.231	17.409	0	0	0
1	9	8	"A45"	"A45"	15670	37790	100	881	956	681	71	538	538	573	344	60	50	20	0	16045	21510	13093	60	2364	2364	2471	1140	46	99	98	0	0.000	0.000	0.000	0.000	0.000	0.000	0.000	0.000	0.000	0.000	0.000	0.000	0.000	0.000	0.025	0.022	0.022	0.022	2.297	0.020	0.193	316	2384	100	343	13681	14024	418	19146	19564	Error	Error	-5.318	343	13681	418	19146	301939	6797089	1.113	16.701	0	0	0
1	10	8	"A47"	"A47"	15965	37790	95	1060	1200	1114	92	542	542	588	375	63	68	31	0	31751	30900	14739	47	2402	2402	2826	3082	109	100	100	0	0.000	0.000	0.000	0.000	0.000	0.000	0.000	0.000	0.000	0.000	0.000	0.000	0.000	0.000	0.018	0.023	0.020	0.020	1.937	0.022	0.237	256	2088	100	518	29349	29867	658	28498	29156	Error	Error	-5.824	518	29349	658	28498	307144	7910523	1.632	9.109	0	0	0
1	11	8	"A47"	"A47"	16265	37790	100	1258	1295	735	56	545	545	605	494	81	71	23	0	41345	37510	11680	31	2418	2418	2966	3834	129	96	95	0	0.000	0.000	0.000	0.000	0.000	0.000	0.000	0.000	0.000	0.000	0.000	0.000	0.000	0.000	0.018	0.021	0.020	0.018	2.206	0.021	0.364	316	2384	100	713	38927	39640	750	35092	35842	Error	Error	-5.771	713	38927	750	35092	409270	11853256	1.397	9.010	0	0	0
1	12	8	"A47"	"A47"	16575	37795	100	1278	1293	392	30	559	559	604	448	74	77	30	0	40076	38300	8759	22	2431	2431	2646	1630	61	100	100	0	0.000	0.000	0.000	0.000	0.000	0.000	0.000	0.000	0.000	0.000	0.000	0.000	0.000	0.000	0.019	0.020	0.021	0.019	1.757	0.021	0.360	316	2384	100	719	37645	38364	734	35869	36603	Error	Error	-5.710	719	37645	734	35869	408521	12102729	1.538	21.874	0	0	0
1	13	8	"A48"	"A48"	16870	37795	95	1229	1255	641	51	558	558	608	693	113	47	5	0	36454	31545	13586	43	2403	2403	2566	1859	72	100	98	0	0.000	0.000	0.000	0.000	0.000	0.000	0.000	0.000	0.000	0.000	0.000	0.000	0.000	0.000	0.020	0.024	0.022	0.021	2.133	0.022	0.406	256	2088	100	671	34051	34722	697	29142	29839	Error	Error	-5.665	671	34051	697	29142	321380	8075540	0.934	15.588	0	0	0
1	14	8	"A48"	"A48"	17170	37795	100	1101	1180	587	49	564	564	611	363	59	63	38	0	31140	29515	16133	54	2414	2414	2829	3262	115	88	85	0	0.000	0.000	0.000	0.000	0.000	0.000	0.000	0.000	0.000	0.000	0.000	0.000	0.000	0.000	0.019	0.023	0.023	0.022	2.290	0.023	0.433	316	2384	100	537	28726	29263	616	27101	27717	Error	Error	-5.741	537	28726	616	27101	372878	9326760	1.567	8.181	0	0	0
1	15	8	"A48"	"A48"	17475	37795	100	1111	1134	417	36	549	549	579	322	55	78	43	0	39374	36814	8832	23	2340	2340	2478	1221	49	100	100	0	0.000	0.000	0.000	0.000	0.000	0.000	0.000	0.000	0.000	0.000	0.000	0.000	0.000	0.000	0.015	0.017	0.017	0.015	2.046	0.017	0.433	316	2384	100	562	37034	37596	585	34474	35059	Error	Error	-6.042	562	37034	585	34474	358309	11633375	1.724	28.121	0	0	0
1	16	8	"A49"	"A49"	17770	37790	100	973	994	515	51	567	567	608	434	71	47	14	0	20796	20464	14966	73	2348	2348	2632	2002	76	73	66	0	0.000	0.000	0.000	0.000	0.000	0.000	0.000	0.000	0.000	0.000	0.000	0.000	0.000	0.000	0.022	0.024	0.026	0.035	3.789	0.023	0.399	316	2384	100	406	18448	18854	427	18116	18543	Error	Error	-5.506	406	18448	427	18116	314202	6466647	0.889	8.907	0	0	0
1	17	8	"A49"	"A49"	18070	37790	100	1067	1100	410	37	579	579	634	1155	182	5	0	0	24015	25724	12807	49	2401	2401	2648	1855	70	95	93	0	0.000	0.000	0.000	0.000	0.000	0.000	0.000	0.000	0.000	0.000	0.000	0.000	0.000	0.000	0.023	0.022	0.023	0.022	2.083	0.023	0.355	316	2384	100	488	21614	22102	521	23323	23844	Error	Error	-5.469	488	21614	521	23323	347507	8128758	0.403	12.440	0	0	0
1	18	8	"A49"	"A49"	18370	37790	100	1078	1147	440	38	623	623	670	629	93	36	3	0	21418	24689	12599	51	2500	2500	2765	2052	74	95	93	0	0.000	0.000	0.000	0.000	0.000	0.000	0.000	0.000	0.000	0.000	0.000	0.000	0.000	0.000	0.024	0.024	0.024	0.022	2.324	0.023	0.450	316	2384	100	455	18918	19373	524	22189	22713	Error	Error	-5.378	455	18918	524	22189	362569	7801825	0.758	10.684	0	0	0
1	1	9	"A50"	"A50"	13265	38080	100	757	865	449	51	541	541	577	354	61	38	15	0	10202	13397	9465	70	2484	2484	2572	1038	40	84	79	0	0.000	0.000	0.000	0.000	0.000	0.000	0.000	0.000	0.000	0.000	0.000	0.000	0.000	0.000	0.028	0.030	0.031	0.032	3.427	0.030	0.186	316	2384	100	216	7718	7934	324	10913	11237	Error	Error	-5.159	216	7718	324	10913	273328	4233484	0.814	10.429	0	0	0
1	2	9	"A50"	"A50"	13565	38085	100	732	771	404	52	522	522	577	521	90	16	0	0	11162	13348	7515	56	2428	2428	2511	808	32	98	97	0	0.000	0.000	0.000	0.000	0.000	0.000	0.000	0.000	0.000	0.000	0.000	0.000	0.000	0.000	0.024	0.023	0.026	0.024	2.888	0.029	0.072	316	2384	100	210	8734	8944	249	10920	11169	Error	Error	-5.378	210	8734	249	10920	243637	4217957	0.372	13.412	0	0	0
1	3	9	"A50"	"A50"	13870	38080	100	776	839	595	70	510	510	553	364	65	38	8	0	14385	15405	7733	50	2378	2378	2488	1298	52	98	96	0	0.000	0.000	0.000	0.000	0.000	0.000	0.000	0.000	0.000	0.000	0.000	0.000	0.000	0.000	0.022	0.025	0.027	0.025	2.912	0.030	0.181	316	2384	100	266	12007	12273	329	13027	13356	Error	Error	-5.496	266	12007	329	13027	264980	4867859	0.786	9.951	0	0	0
1	4	9	"A51"	"A51"	14165	38080	100	961	972	492	50	519	519	568	401	70	51	18	0	18590	21185	14970	70	2360	2360	2606	1743	66	78	72	0	0.000	0.000	0.000	0.000	0.000	0.000	0.000	0.000	0.000	0.000	0.000	0.000	0.000	0.000	0.027	0.024	0.026	0.033	3.069	0.023	0.292	316	2384	100	442	16230	16672	453	18825	19278	Error	Error	-5.198	442	16230	453	18825	307244	6694349	1.007	10.659	0	0	0
1	5	9	"A51"	"A51"	14465	38085	100	943	1007	430	42	527	527	574	509	88	43	12	0	16059	22614	14068	62	2388	2388	2651	1694	63	100	99	0	0.000	0.000	0.000	0.000	0.000	0.000	0.000	0.000	0.000	0.000	0.000	0.000	0.000	0.000	0.030	0.024	0.025	0.024	2.187	0.026	0.174	316	2384	100	416	13671	14087	480	20226	20706	Error	Error	-5.038	416	13671	480	20226	318269	7146096	0.851	11.785	0	0	0
1	6	9	"A51"	"A51"	14770	38085	100	1051	1083	377	34	518	518	564	357	63	70	31	0	29182	27051	10014	37	2372	2372	2463	972	39	100	100	0	0.000	0.000	0.000	0.000	0.000	0.000	0.000	0.000	0.000	0.000	0.000	0.000	0.000	0.000	0.020	0.023	0.022	0.021	1.970	0.022	0.422	316	2384	100	533	26810	27343	565	24679	25244	Error	Error	-5.652	533	26810	565	24679	342108	8548044	1.454	25.296	0	0	0
1	7	9	"A52"	"A52"	15065	38085	100	984	1019	568	55	526	526	564	302	53	64	31	0	23202	21129	9991	47	2338	2338	2415	770	31	97	92	0	0.000	0.000	0.000	0.000	0.000	0.000	0.000	0.000	0.000	0.000	0.000	0.000	0.000	0.000	0.022	0.026	0.025	0.024	2.593	0.026	0.357	316	2384	100	458	20864	21322	493	18791	19284	Error	Error	-5.510	458	20864	493	18791	321990	6676920	1.507	24.304	0	0	0
1	8	9	"A52"	"A52"	15375	38085	110	929	973	402	41	532	532	583	389	66	50	16	0	18329	19072	8683	45	2365	2365	2438	997	40	97	94	0	0.000	0.000	0.000	0.000	0.000	0.000	0.000	0.000	0.000	0.000	0.000	0.000	0.000	0.000	0.025	0.026	0.026	0.025	2.378	0.023	0.185	392	2896	100	397	15964	16361	441	16707	17148	Error	Error	-5.330	397	15964	441	16707	381419	7476363	1.003	16.684	0	0	0
1	9	9	"A52"	"A52"	15675	38085	95	1032	1082	455	42	565	565	614	606	98	36	3	0	25557	23778	6279	26	2434	2434	2559	1603	62	100	100	0	0.000	0.000	0.000	0.000	0.000	0.000	0.000	0.000	0.000	0.000	0.000	0.000	0.000	0.000	0.020	0.024	0.024	0.019	2.536	0.031	0.223	256	2088	100	467	23123	23590	517	21344	21861	Error	Error	-5.630	467	23123	517	21344	276963	6087195	0.772	13.237	0	0	0
1	10	9	"A53"	"A53"	15970	38090	100	825	875	480	54	526	526	568	349	61	42	9	0	20124	19148	5752	30	2342	2342	2458	1294	52	100	100	0	0.000	0.000	0.000	0.000	0.000	0.000	0.000	0.000	0.000	0.000	0.000	0.000	0.000	0.000	0.017	0.021	0.020	0.018	2.519	0.020	0.234	316	2384	100	299	17782	18081	349	16806	17155	Error	Error	-5.894	299	17782	349	16806	276436	6050763	0.880	12.898	0	0	0
1	11	9	"A53"	"A53"	16275	38090	100	1037	1052	392	37	543	543	580	365	62	63	23	0	23766	24136	8900	36	2344	2344	2487	1263	50	100	99	0	0.000	0.000	0.000	0.000	0.000	0.000	0.000	0.000	0.000	0.000	0.000	0.000	0.000	0.000	0.023	0.023	0.024	0.021	2.086	0.023	0.237	316	2384	100	494	21422	21916	509	21792	22301	Error	Error	-5.438	494	21422	509	21792	332334	7627102	1.293	17.141	0	0	0
1	12	9	"A53"	"A53"	16570	38090	105	1023	1059	419	39	552	552	609	556	91	42	5	0	27090	24519	10457	42	2363	2363	2836	2772	97	100	100	0	0.000	0.000	0.000	0.000	0.000	0.000	0.000	0.000	0.000	0.000	0.000	0.000	0.000	0.000	0.019	0.023	0.023	0.020	2.139	0.023	0.269	316	2572	100	471	24727	25198	507	22156	22663	Error	Error	-5.714	471	24727	507	22156	334545	7748066	0.809	7.822	0	0	0
1	13	9	"A54"	"A54"	16865	38090	95	858	929	421	45	551	551	601	537	89	24	6	0	14538	19923	11353	56	2359	2359	2735	2568	93	100	96	0	0.000	0.000	0.000	0.000	0.000	0.000	0.000	0.000	0.000	0.000	0.000	0.000	0.000	0.000	0.025	0.022	0.022	0.020	2.393	0.022	0.189	256	2088	100	307	12179	12486	378	17564	17942	Error	Error	-5.310	307	12179	378	17564	237819	5100226	0.611	6.693	0	0	0
1	14	9	"A54"	"A54"	17170	38085	100	867	918	679	73	554	554	599	490	81	30	3	0	19281	19224	10652	55	2324	2324	2674	2524	94	84	80	0	0.000	0.000	0.000	0.000	0.000	0.000	0.000	0.000	0.000	0.000	0.000	0.000	0.000	0.000	0.018	0.022	0.023	0.025	3.597	0.021	0.140	316	2384	100	313	16957	17270	364	16900	17264	Error	Error	-5.760	313	16957	364	16900	290073	6074796	0.651	6.557	0	0	0
1	15	9	"A54"	"A54"	17475	38085	100	844	883	361	40	547	547	592	417	70	34	7	0	24883	22015	9746	44	2298	2298	2523	1815	71	94	89	0	0.000	0.000	0.000	0.000	0.000	0.000	0.000	0.000	0.000	0.000	0.000	0.000	0.000	0.000	0.013	0.017	0.018	0.016	2.791	0.020	0.221	316	2384	100	297	22585	22882	336	19717	20053	Error	Error	-6.249	297	22585	336	19717	279060	6956652	0.698	10.739	0	0	0
1	16	9	"A55"	"A55"	17780	38090	95	852	921	477	51	542	542	581	328	56	48	18	0	15563	18872	9397	49	2313	2313	2376	690	29	100	100	0	0.000	0.000	0.000	0.000	0.000	0.000	0.000	0.000	0.000	0.000	0.000	0.000	0.000	0.000	0.023	0.023	0.023	0.020	2.549	0.022	0.229	256	2088	100	310	13250	13560	379	16559	16938	Error	Error	-5.418	310	13250	379	16559	235842	4831271	1.037	23.907	0	0	0
1	17	9	"A55"	"A55"	18080	38095	100	891	956	380	39	588	588	620	385	62	43	17	0	14020	18575	11816	63	2398	2398	2529	1150	45	100	98	0	0.000	0.000	0.000	0.000	0.000	0.000	0.000	0.000	0.000	0.000	0.000	0.000	0.000	0.000	0.026	0.023	0.025	0.024	2.564	0.024	0.191	316	2384	100	303	11622	11925	368	16177	16545	Error	Error	-5.261	303	11622	368	16177	302149	5869572	0.873	13.953	0	0	0
1	18	9	"A55"	"A55"	18385	38090	95	1011	1073	476	44	619	619	656	324	49	58	28	0	17856	20314	10042	49	2467	2467	2604	1355	52	100	100	0	0.000	0.000	0.000	0.000	0.000	0.000	0.000	0.000	0.000	0.000	0.000	0.000	0.000	0.000	0.025	0.025	0.025	0.022	2.410	0.025	0.278	256	2088	100	392	15389	15781	454	17847	18301	Error	Error	-5.295	392	15389	454	17847	274610	5200457	1.287	13.070	0	0	0
1	1	10	"A56"	"A56"	13265	38385	100	963	1015	484	47	527	527	576	381	66	56	28	0	22565	21833	14473	66	2498	2498	2752	1764	64	78	72	0	0.000	0.000	0.000	0.000	0.000	0.000	0.000	0.000	0.000	0.000	0.000	0.000	0.000	0.000	0.022	0.025	0.027	0.033	4.156	0.023	0.391	316	2384	100	436	20067	20503	488	19335	19823	Error	Error	-5.524	436	20067	488	19335	320843	6899292	1.152	10.817	0	0	0
1	2	10	"A56"	"A56"	13565	38385	100	1040	1060	531	50	528	528	569	306	53	64	38	0	24801	24198	11899	49	2466	2466	2959	3285	111	87	85	0	0.000	0.000	0.000	0.000	0.000	0.000	0.000	0.000	0.000	0.000	0.000	0.000	0.000	0.000	0.023	0.024	0.024	0.023	2.385	0.024	0.364	316	2384	100	512	22335	22847	532	21732	22264	Error	Error	-5.447	512	22335	532	21732	334838	7646567	1.605	6.465	0	0	0
1	3	10	"A56"	"A56"	13875	38390	95	1039	1059	371	35	529	529	578	425	73	59	20	0	25574	26304	10488	39	2481	2481	2811	2689	95	100	100	0	0.000	0.000	0.000	0.000	0.000	0.000	0.000	0.000	0.000	0.000	0.000	0.000	0.000	0.000	0.022	0.022	0.023	0.020	2.177	0.021	0.299	256	2088	100	510	23093	23603	530	23823	24353	Error	Error	-5.501	510	23093	530	23823	271069	6733858	1.132	8.737	0	0	0
1	4	10	"A57"	"A57"	14170	38390	95	961	1003	393	39	511	511	562	389	69	55	22	0	19349	23313	11354	48	2388	2388	2603	1501	57	100	100	0	0.000	0.000	0.000	0.000	0.000	0.000	0.000	0.000	0.000	0.000	0.000	0.000	0.000	0.000	0.027	0.024	0.023	0.021	2.377	0.023	0.355	256	2088	100	450	16961	17411	492	20925	21417	Error	Error	-5.236	450	16961	492	20925	256857	5968085	1.134	13.797	0	0	0
1	5	10	"A57"	"A57"	14470	38390	95	872	963	435	45	509	509	552	366	66	49	20	0	18565	22659	10478	46	2367	2367	2583	1578	61	100	100	0	0.000	0.000	0.000	0.000	0.000	0.000	0.000	0.000	0.000	0.000	0.000	0.000	0.000	0.000	0.022	0.022	0.021	0.019	2.452	0.024	0.302	256	2088	100	363	16198	16561	454	20292	20746	Error	Error	-5.480	363	16198	454	20292	246510	5800698	1.123	12.722	0	0	0
1	6	10	"A57"	"A57"	14770	38390	100	939	1019	444	43	514	514	559	398	71	52	20	0	17840	22083	10874	49	2364	2364	2478	1112	44	99	98	0	0.000	0.000	0.000	0.000	0.000	0.000	0.000	0.000	0.000	0.000	0.000	0.000	0.000	0.000	0.027	0.026	0.025	0.023	2.268	0.026	0.281	316	2384	100	425	15476	15901	505	19719	20224	Error	Error	-5.186	425	15476	505	19719	322151	6978101	1.156	17.630	0	0	0
1	7	10	"A58"	"A58"	15070	38390	100	915	958	432	45	526	526	578	381	65	50	19	0	18459	19498	11613	59	2375	2375	2509	1151	45	92	82	0	0.000	0.000	0.000	0.000	0.000	0.000	0.000	0.000	0.000	0.000	0.000	0.000	0.000	0.000	0.024	0.025	0.025	0.027	3.751	0.023	0.249	316	2384	100	389	16084	16473	432	17123	17555	Error	Error	-5.370	389	16084	432	17123	302628	6161264	0.997	14.760	0	0	0
1	8	10	"A58"	"A58"	15375	38395	100	958	1008	347	34	546	546	598	540	90	35	4	0	23654	23443	9289	39	2375	2375	2543	1468	57	100	99	0	0.000	0.000	0.000	0.000	0.000	0.000	0.000	0.000	0.000	0.000	0.000	0.000	0.000	0.000	0.019	0.022	0.022	0.019	2.442	0.024	0.196	316	2384	100	412	21279	21691	462	21068	21530	Error	Error	-5.691	412	21279	462	21068	318471	7408123	0.759	14.237	0	0	0
1	9	10	"A58"	"A58"	15675	38390	95	945	1000	360	36	547	547	578	300	51	64	28	0	23834	21880	7666	35	2423	2423	2559	1114	43	100	100	0	0.000	0.000	0.000	0.000	0.000	0.000	0.000	0.000	0.000	0.000	0.000	0.000	0.000	0.000	0.019	0.023	0.024	0.020	2.387	0.025	0.285	256	2088	100	398	21411	21809	453	19457	19910	Error	Error	-5.749	398	21411	453	19457	256053	5601172	1.407	17.344	0	0	0
1	10	10	"A59"	"A59"	15975	38390	100	847	896	349	38	522	522	574	518	90	28	2	0	20555	20656	3337	16	2300	2300	2386	1015	42	100	100	0	0.000	0.000	0.000	0.000	0.000	0.000	0.000	0.000	0.000	0.000	0.000	0.000	0.000	0.000	0.018	0.020	0.021	0.017	2.602	0.022	0.087	316	2384	100	325	18255	18580	374	18356	18730	Error	Error	-5.812	325	18255	374	18356	283051	6527271	0.622	18.000	0	0	0
1	11	10	"A59"	"A59"	16280	38395	105	1081	1158	638	55	532	532	570	422	74	66	19	0	28674	28549	4823	16	2357	2357	2517	1670	66	100	100	0	0.000	0.000	0.000	0.000	0.000	0.000	0.000	0.000	0.000	0.000	0.000	0.000	0.000	0.000	0.021	0.024	0.021	0.019	2.008	0.024	0.363	316	2572	100	549	26317	26866	626	26192	26818	Error	Error	-5.583	549	26317	626	26192	366004	9021543	1.393	15.588	0	0	0
1	12	10	"A59"	"A59"	16580	38395	110	979	1045	767	73	532	532	573	347	60	60	21	0	25510	25175	6008	23	2322	2322	2439	1506	61	100	100	0	0.000	0.000	0.000	0.000	0.000	0.000	0.000	0.000	0.000	0.000	0.000	0.000	0.000	0.000	0.019	0.022	0.021	0.018	2.298	0.024	0.234	392	2896	100	447	23188	23635	513	22853	23366	Error	Error	-5.697	447	23188	513	22853	409482	9868751	1.360	15.097	0	0	0
1	13	10	"A60"	"A60"	16875	38390	100	665	748	653	87	503	503	554	444	80	18	1	0	6392	8867	6010	67	2189	2189	2272	873	38	97	92	0	0.000	0.000	0.000	0.000	0.000	0.000	0.000	0.000	0.000	0.000	0.000	0.000	0.000	0.000	0.039	0.037	0.040	0.041	3.572	0.029	0.040	316	2384	100	162	4203	4365	245	6678	6923	Error	Error	-4.697	162	4203	245	6678	236498	2801923	0.437	7.554	0	0	0
1	14	10	"A60"	"A60"	17180	38395	95	652	673	248	36	548	548	595	423	71	13	0	0	8469	10305	5606	54	2330	2330	2442	1116	45	99	86	0	0.000	0.000	0.000	0.000	0.000	0.000	0.000	0.000	0.000	0.000	0.000	0.000	0.000	0.000	0.017	0.016	0.028	0.025	3.049	0.018	0.047	256	2088	100	104	6139	6243	125	7975	8100	Error	Error	-5.883	104	6139	125	7975	172323	2638065	0.184	7.046	0	0	0
1	15	10	"A60"	"A60"	17480	38395	95	605	635	246	38	536	536	584	441	75	10	0	0	8318	9592	5192	54	2290	2290	2410	971	40	98	87	0	0.000	0.000	0.000	0.000	0.000	0.000	0.000	0.000	0.000	0.000	0.000	0.000	0.000	0.000	0.011	0.014	0.028	0.025	3.247	0.025	0.079	256	2088	100	69	6028	6097	99	7302	7401	Error	Error	-6.449	69	6028	99	7302	162521	2455457	0.116	7.396	0	0	0
1	16	10	"A61"	"A61"	17785	38390	90	941	972	383	39	563	563	603	466	77	41	5	0	29579	26250	10600	40	2344	2344	2420	848	35	100	100	0	0.000	0.000	0.000	0.000	0.000	0.000	0.000	0.000	0.000	0.000	0.000	0.000	0.000	0.000	0.014	0.017	0.017	0.015	2.271	0.017	0.108	256	1924	100	378	27235	27613	409	23906	24315	Error	Error	-6.171	378	27235	409	23906	248890	6719954	0.792	28.101	0	0	0
1	17	10	"A61"	"A61"	18080	38395	100	1001	1011	376	37	568	568	607	377	62	56	15	0	29780	27747	9454	34	2312	2312	2520	1471	58	100	99	0	0.000	0.000	0.000	0.000	0.000	0.000	0.000	0.000	0.000	0.000	0.000	0.000	0.000	0.000	0.016	0.017	0.017	0.015	2.435	0.017	0.299	316	2384	100	433	27468	27901	443	25435	25878	Error	Error	-5.987	433	27468	443	25435	319322	8768046	1.072	17.150	0	0	0
1	18	10	"A61"	"A61"	18380	38395	100	1069	1117	410	36	619	619	674	613	90	35	3	0	29394	27578	9486	34	2471	2471	2792	2205	78	100	100	0	0.000	0.000	0.000	0.000	0.000	0.000	0.000	0.000	0.000	0.000	0.000	0.000	0.000	0.000	0.017	0.020	0.019	0.017	2.274	0.019	0.083	316	2384	100	450	26923	27373	498	25107	25605	Error	Error	-5.903	450	26923	498	25107	352917	8714620	0.723	11.241	0	0	0
1	1	11	"A62"	"A62"	13275	38690	100	714	769	364	47	550	550	587	363	61	23	4	0	8334	9596	5692	59	2453	2453	2543	1143	44	86	76	0	0.000	0.000	0.000	0.000	0.000	0.000	0.000	0.000	0.000	0.000	0.000	0.000	0.000	0.000	0.028	0.031	0.035	0.036	3.631	0.024	0.068	316	2384	100	164	5881	6045	219	7143	7362	Error	Error	-5.164	164	5881	219	7143	242859	3032274	0.501	6.171	0	0	0
1	2	11	"A62"	"A62"	13580	38695	110	744	797	336	42	536	536	582	447	76	23	4	0	9603	11471	6405	55	2395	2395	2539	1258	49	96	89	0	0.000	0.000	0.000	0.000	0.000	0.000	0.000	0.000	0.000	0.000	0.000	0.000	0.000	0.000	0.029	0.029	0.031	0.029	2.900	0.028	0.179	392	2896	100	208	7208	7416	261	9076	9337	Error	Error	-5.115	208	7208	261	9076	312522	4496768	0.481	7.100	0	0	0
1	3	11	"A62"	"A62"	13880	38690	95	747	780	278	35	532	532	582	648	111	6	0	0	10841	11355	4345	38	2391	2391	2539	1440	56	100	94	0	0.000	0.000	0.000	0.000	0.000	0.000	0.000	0.000	0.000	0.000	0.000	0.000	0.000	0.000	0.025	0.028	0.029	0.026	2.505	0.044	0.070	256	2088	100	215	8450	8665	248	8964	9212	Error	Error	-5.297	215	8450	248	8964	199658	2906911	0.306	6.122	0	0	0
1	4	11	"A63"	"A63"	14175	38690	100	1229	1268	1005	79	508	508	560	398	71	70	42	0	36819	30099	15737	52	2330	2330	2539	1884	74	87	81	0	0.000	0.000	0.000	0.000	0.000	0.000	0.000	0.000	0.000	0.000	0.000	0.000	0.000	0.000	0.021	0.027	0.026	0.029	2.694	0.027	0.313	316	2384	100	721	34489	35210	760	27769	28529	Error	Error	-5.580	721	34489	760	27769	400660	9511418	1.779	14.628	0	0	0
1	5	11	"A63"	"A63"	14475	38690	100	1345	1345	416	30	516	516	571	444	77	82	43	0	37652	35667	10815	30	2356	2356	2692	2772	102	96	94	0	0.000	0.000	0.000	0.000	0.000	0.000	0.000	0.000	0.000	0.000	0.000	0.000	0.000	0.000	0.023	0.025	0.025	0.024	1.746	0.025	0.383	316	2384	100	829	35296	36125	829	33311	34140	Error	Error	-5.412	829	35296	829	33311	425101	11270831	1.743	11.896	0	0	0
1	6	11	"A63"	"A63"	14780	38695	100	1256	1256	392	31	526	526	574	375	65	80	46	0	34889	33163	8353	25	2360	2360	2486	1092	43	100	100	0	0.000	0.000	0.000	0.000	0.000	0.000	0.000	0.000	0.000	0.000	0.000	0.000	0.000	0.000	0.022	0.024	0.024	0.020	2.006	0.023	0.538	316	2384	100	730	32529	33259	730	30803	31533	Error	Error	-5.478	730	32529	730	30803	396781	10479617	1.819	28.092	0	0	0
1	7	11	"A64"	"A64"	15075	38690	100	848	921	513	55	540	540	583	378	64	44	14	0	22366	20628	11067	53	2350	2350	2485	1678	67	89	83	0	0.000	0.000	0.000	0.000	0.000	0.000	0.000	0.000	0.000	0.000	0.000	0.000	0.000	0.000	0.015	0.021	0.022	0.021	3.044	0.022	0.209	316	2384	100	308	20016	20324	381	18278	18659	Error	Error	-6.022	308	20016	381	18278	291081	6518310	0.894	10.812	0	0	0
1	8	11	"A64"	"A64"	15380	38690	100	1160	1190	507	42	558	558	593	363	61	77	34	0	33567	30174	9725	32	2368	2368	2526	1223	48	99	98	0	0.000	0.000	0.000	0.000	0.000	0.000	0.000	0.000	0.000	0.000	0.000	0.000	0.000	0.000	0.019	0.023	0.022	0.020	2.043	0.022	0.421	316	2384	100	602	31199	31801	632	27806	28438	Error	Error	-5.696	602	31199	632	27806	375935	9534858	1.645	22.607	0	0	0
1	9	11	"A64"	"A64"	15680	38690	105	1120	1179	509	43	559	559	599	405	67	68	25	0	30721	28252	9247	32	2359	2359	2486	1026	41	100	100	0	0.000	0.000	0.000	0.000	0.000	0.000	0.000	0.000	0.000	0.000	0.000	0.000	0.000	0.000	0.020	0.024	0.022	0.021	2.082	0.024	0.289	316	2572	100	561	28362	28923	620	25893	26513	Error	Error	-5.660	561	28362	620	25893	372424	8927746	1.432	25.113	0	0	0
1	10	11	"A65"	"A65"	15980	38690	100	883	968	435	44	558	558	610	436	71	39	13	0	17970	17295	8860	51	2359	2359	2580	1521	58	89	83	0	0.000	0.000	0.000	0.000	0.000	0.000	0.000	0.000	0.000	0.000	0.000	0.000	0.000	0.000	0.021	0.027	0.028	0.028	2.941	0.027	0.197	316	2384	100	325	15611	15936	410	14936	15346	Error	Error	-5.586	325	15611	410	14936	305847	5465311	0.821	9.675	0	0	0
1	11	11	"A65"	"A65"	16285	38695	110	1014	1120	834	74	549	549	602	476	79	48	14	0	22170	23806	8685	36	2326	2326	2449	1243	50	100	99	0	0.000	0.000	0.000	0.000	0.000	0.000	0.000	0.000	0.000	0.000	0.000	0.000	0.000	0.000	0.023	0.027	0.025	0.022	2.224	0.030	0.217	392	2896	100	465	19844	20309	571	21480	22051	Error	Error	-5.415	465	19844	571	21480	438951	9331811	1.088	17.182	0	0	0
1	12	11	"A65"	"A65"	16580	38695	110	988	1056	564	53	527	527	570	324	56	63	30	0	25024	24943	8869	35	2281	2281	2416	1057	43	100	100	0	0.000	0.000	0.000	0.000	0.000	0.000	0.000	0.000	0.000	0.000	0.000	0.000	0.000	0.000	0.020	0.023	0.022	0.019	2.366	0.024	0.346	392	2896	100	461	22743	23204	529	22662	23191	Error	Error	-5.625	461	22743	529	22662	413970	9777588	1.500	21.312	0	0	0
1	13	11	"A66"	"A66"	16885	38695	90	1111	1152	353	30	527	527	573	410	71	71	29	0	32144	30362	9696	31	2270	2270	2385	1302	54	100	100	0	0.000	0.000	0.000	0.000	0.000	0.000	0.000	0.000	0.000	0.000	0.000	0.000	0.000	0.000	0.020	0.022	0.022	0.020	1.984	0.022	0.376	256	1924	100	584	29874	30458	625	28092	28717	Error	Error	-5.677	584	29874	625	28092	294917	7772676	1.412	21.488	0	0	0
1	14	11	"A66"	"A66"	17180	38695	100	1011	1063	631	59	538	538	575	311	54	72	31	0	36346	35570	5601	15	2268	2268	2508	1950	77	100	99	0	0.000	0.000	0.000	0.000	0.000	0.000	0.000	0.000	0.000	0.000	0.000	0.000	0.000	0.000	0.014	0.016	0.015	0.013	2.065	0.015	0.218	316	2384	100	473	34078	34551	525	33302	33827	Error	Error	-6.171	473	34078	525	33302	335837	11240051	1.569	16.955	0	0	0
1	15	11	"A66"	"A66"	17485	38695	95	1095	1164	412	35	562	562	624	837	134	26	0	0	35886	35579	4933	13	2337	2337	2451	989	40	100	100	0	0.000	0.000	0.000	0.000	0.000	0.000	0.000	0.000	0.000	0.000	0.000	0.000	0.000	0.000	0.016	0.018	0.016	0.015	1.933	0.017	0.051	256	2088	100	533	33549	34082	602	33242	33844	Error	Error	-5.976	533	33549	602	33242	297956	9108214	0.645	33.496	0	0	0
1	16	11	"A67"	"A67"	17785	38700	110	1010	1091	524	48	597	597	631	347	54	55	28	0	19629	23354	14420	61	2393	2393	2488	975	39	99	98	0	0.000	0.000	0.000	0.000	0.000	0.000	0.000	0.000	0.000	0.000	0.000	0.000	0.000	0.000	0.024	0.024	0.024	0.023	2.312	0.025	0.393	392	2896	100	413	17236	17649	494	20961	21455	Error	Error	-5.383	413	17236	494	20961	427613	9154578	1.326	21.401	0	0	0
1	17	11	"A67"	"A67"	18090	38695	95	1057	1110	442	39	584	584	617	306	49	69	37	0	31894	27448	10974	39	2332	2332	2581	1668	64	100	100	0	0.000	0.000	0.000	0.000	0.000	0.000	0.000	0.000	0.000	0.000	0.000	0.000	0.000	0.000	0.016	0.021	0.020	0.018	2.642	0.020	0.364	256	2088	100	473	29562	30035	526	25116	25642	Error	Error	-5.966	473	29562	526	25116	284232	7026751	1.611	14.908	0	0	0
1	18	11	"A67"	"A67"	18385	38695	105	992	1040	554	53	613	613	659	540	81	32	3	0	29663	26141	10528	40	2327	2327	2400	720	30	100	100	0	0.000	0.000	0.000	0.000	0.000	0.000	0.000	0.000	0.000	0.000	0.000	0.000	0.000	0.000	0.014	0.018	0.017	0.015	2.674	0.018	0.073	316	2572	100	379	27336	27715	427	23814	24241	Error	Error	-6.172	379	27336	427	23814	328653	8260564	0.706	32.974	0	0	0
1	1	12	"A68"	"A68"	13270	38980	100	876	952	430	45	698	698	755	384	50	27	10	0	5086	10003	9348	93	2668	2668	2936	2099	71	51	40	0	0.000	0.000	0.000	0.000	0.000	0.000	0.000	0.000	0.000	0.000	0.000	0.000	0.000	0.000	0.074	0.035	0.059	0.065	4.272	0.032	0.242	316	2384	100	178	2418	2596	254	7335	7589	Error	Error	-3.764	178	2418	254	7335	300944	3160906	0.513	3.367	0	0	0
1	2	12	"A68"	"A68"	13570	38980	100	855	972	606	62	526	526	581	570	98	27	6	0	21388	19273	10308	53	2344	2344	2638	1841	69	87	84	0	0.000	0.000	0.000	0.000	0.000	0.000	0.000	0.000	0.000	0.000	0.000	0.000	0.000	0.000	0.017	0.026	0.025	0.027	3.458	0.025	0.258	316	2384	100	329	19044	19373	446	16929	17375	Error	Error	-5.855	329	19044	446	16929	307153	6090327	0.686	9.036	0	0	0
1	3	12	"A68"	"A68"	13870	38985	100	940	970	501	51	536	536	561	308	54	56	28	0	21131	20403	11017	53	2382	2382	2593	1405	54	92	91	0	0.000	0.000	0.000	0.000	0.000	0.000	0.000	0.000	0.000	0.000	0.000	0.000	0.000	0.000	0.022	0.024	0.024	0.025	2.763	0.026	0.313	316	2384	100	404	18749	19153	434	18021	18455	Error	Error	-5.536	404	18749	434	18021	306414	6447223	1.328	12.676	0	0	0
1	4	12	"A69"	"A69"	14170	38985	100	1091	1078	543	50	523	523	590	595	100	47	9	0	39984	29226	18505	63	2327	2327	2828	3673	129	72	69	0	0.000	0.000	0.000	0.000	0.000	0.000	0.000	0.000	0.000	0.000	0.000	0.000	0.000	0.000	0.015	0.021	0.021	0.026	3.187	0.021	0.290	316	2384	100	568	37657	38225	555	26899	27454	Error	Error	-6.051	568	37657	555	26899	340722	9235299	0.820	7.187	0	0	0
1	5	12	"A69"	"A69"	14470	38985	100	1051	1110	526	47	530	530	601	569	94	45	11	0	23132	26070	12889	49	2346	2346	2863	3622	126	92	90	0	0.000	0.000	0.000	0.000	0.000	0.000	0.000	0.000	0.000	0.000	0.000	0.000	0.000	0.000	0.025	0.024	0.024	0.024	2.175	0.025	0.321	316	2384	100	521	20786	21307	580	23724	24304	Error	Error	-5.318	521	20786	580	23724	350812	8238185	0.895	6.407	0	0	0
1	6	12	"A69"	"A69"	14770	38985	100	1122	1161	698	60	517	517	608	1138	187	11	0	0	36996	33349	12227	36	2325	2325	3100	4882	157	94	91	0	0.000	0.000	0.000	0.000	0.000	0.000	0.000	0.000	0.000	0.000	0.000	0.000	0.000	0.000	0.017	0.021	0.019	0.018	2.234	0.021	0.347	316	2384	100	605	34671	35276	644	31024	31668	Error	Error	-5.841	605	34671	644	31024	366911	10538402	0.486	6.196	0	0	0
1	7	12	"A70"	"A70"	15075	38985	100	777	862	586	67	526	526	576	505	87	27	5	0	9236	13869	10312	74	2293	2293	2411	1588	65	89	80	0	0.000	0.000	0.000	0.000	0.000	0.000	0.000	0.000	0.000	0.000	0.000	0.000	0.000	0.000	0.036	0.029	0.032	0.033	3.773	0.038	0.216	316	2384	100	251	6943	7194	336	11576	11912	Error	Error	-4.790	251	6943	336	11576	272473	4382566	0.566	7.215	0	0	0
1	8	12	"A70"	"A70"	15375	38985	100	955	1005	448	44	544	544	590	445	75	48	15	0	21301	21320	12224	57	2345	2345	2586	1826	70	89	87	0	0.000	0.000	0.000	0.000	0.000	0.000	0.000	0.000	0.000	0.000	0.000	0.000	0.000	0.000	0.022	0.024	0.025	0.026	2.652	0.023	0.403	316	2384	100	411	18956	19367	461	18975	19436	Error	Error	-5.527	411	18956	461	18975	317695	6737070	0.933	10.260	0	0	0
1	9	12	"A70"	"A70"	15675	38985	100	884	933	402	43	551	551	600	513	85	33	5	0	14100	18233	11049	60	2371	2371	2654	2253	84	90	86	0	0.000	0.000	0.000	0.000	0.000	0.000	0.000	0.000	0.000	0.000	0.000	0.000	0.000	0.000	0.028	0.024	0.025	0.025	3.530	0.024	0.169	316	2384	100	333	11729	12062	382	15862	16244	Error	Error	-5.138	333	11729	382	15862	294821	5761593	0.649	6.915	0	0	0
1	10	12	"A71"	"A71"	15975	38985	100	848	910	398	43	535	535	595	483	81	37	7	0	18210	17460	11250	64	2304	2304	2707	3075	113	78	63	0	0.000	0.000	0.000	0.000	0.000	0.000	0.000	0.000	0.000	0.000	0.000	0.000	0.000	0.000	0.020	0.025	0.026	0.026	2.772	0.023	0.311	316	2384	100	313	15906	16219	375	15156	15531	Error	Error	-5.667	313	15906	375	15156	287492	5517380	0.652	4.798	0	0	0
1	11	12	"A71"	"A71"	16275	38985	100	959	1029	449	43	524	524	574	400	69	53	20	0	21162	20539	8726	42	2263	2263	2676	2760	103	92	90	0	0.000	0.000	0.000	0.000	0.000	0.000	0.000	0.000	0.000	0.000	0.000	0.000	0.000	0.000	0.023	0.028	0.027	0.025	2.545	0.025	0.345	316	2384	100	435	18899	19334	505	18276	18781	Error	Error	-5.441	435	18899	505	18276	325012	6490401	1.138	6.472	0	0	0
1	12	12	"A71"	"A71"	16575	38985	100	914	963	476	49	524	524	573	348	60	53	20	0	22256	21013	9137	43	2285	2285	3250	5303	163	89	78	0	0.000	0.000	0.000	0.000	0.000	0.000	0.000	0.000	0.000	0.000	0.000	0.000	0.000	0.000	0.020	0.023	0.024	0.022	2.974	0.020	0.332	316	2384	100	390	19971	20361	439	18728	19167	Error	Error	-5.678	390	19971	439	18728	304217	6640264	1.121	3.350	0	0	0
1	13	12	"A72"	"A72"	16875	38985	100	896	920	376	40	545	545	585	376	64	47	16	0	26704	23553	12544	53	2311	2311	2458	1406	57	89	80	0	0.000	0.000	0.000	0.000	0.000	0.000	0.000	0.000	0.000	0.000	0.000	0.000	0.000	0.000	0.014	0.018	0.020	0.020	3.211	0.018	0.271	316	2384	100	351	24393	24744	375	21242	21617	Error	Error	-6.119	351	24393	375	21242	290850	7442817	0.891	15.004	0	0	0
1	14	12	"A72"	"A72"	17180	38985	100	929	956	344	35	561	561	606	316	52	55	25	0	25284	23442	9217	39	2345	2345	2819	3094	109	92	91	0	0.000	0.000	0.000	0.000	0.000	0.000	0.000	0.000	0.000	0.000	0.000	0.000	0.000	0.000	0.016	0.019	0.018	0.019	3.464	0.018	0.324	316	2384	100	368	22939	23307	395	21097	21492	Error	Error	-5.962	368	22939	395	21097	302043	7407611	1.108	6.665	0	0	0
1	15	12	"A72"	"A72"	17480	38985	100	903	945	392	41	568	568	609	328	53	50	19	0	23334	23131	12609	54	2333	2333	2557	1878	73	92	92	0	0.000	0.000	0.000	0.000	0.000	0.000	0.000	0.000	0.000	0.000	0.000	0.000	0.000	0.000	0.016	0.018	0.019	0.020	2.746	0.018	0.371	316	2384	100	335	21001	21336	377	20798	21175	Error	Error	-5.970	335	21001	377	20798	298678	7309274	1.024	10.955	0	0	0
1	16	12	"A73"	"A73"	17780	38985	100	611	647	272	42	612	612	648	322	49	10	1	0	3811	5040	3256	64	2394	2394	2449	731	29	75	47	0	0.000	0.000	0.000	0.000	0.000	0.000	0.000	0.000	0.000	0.000	0.000	0.000	0.000	0.000	-0.001	0.013	0.084	0.087	4.472	0.059	0.103	316	2384	100	-1	1417	1416	35	2646	2681	Error	Error	Error	-1	1417	35	2646	204310	1592514	-0.003	3.544	0	0	0
1	17	12	"A73"	"A73"	18085	38990	95	625	684	394	57	579	579	612	324	52	16	3	0	5331	6565	3549	54	2227	2227	2295	683	29	96	85	0	0.000	0.000	0.000	0.000	0.000	0.000	0.000	0.000	0.000	0.000	0.000	0.000	0.000	0.000	0.015	0.024	0.049	0.044	3.741	0.048	0.056	256	2088	100	46	3104	3150	105	4338	4443	Error	Error	-6.076	46	3104	105	4338	175085	1680752	0.222	6.252	0	0	0
1	18	12	"A73"	"A73"	18380	38990	100	701	742	325	43	641	641	683	363	53	15	2	0	4445	5147	2215	43	2365	2365	2425	710	29	93	71	0	0.000	0.000	0.000	0.000	0.000	0.000	0.000	0.000	0.000	0.000	0.000	0.000	0.000	0.000	0.029	0.036	0.076	0.068	3.513	0.059	0.096	316	2384	100	60	2080	2140	101	2782	2883	Error	Error	-5.115	60	2080	101	2782	234420	1626608	0.163	3.834	0	0	0
1	1	13	"A74"	"A74"	13275	39285	100	1209	1285	533	41	764	764	813	349	42	58	26	0	18619	20486	12599	61	2715	2715	2855	1383	48	86	78	0	0.000	0.000	0.000	0.000	0.000	0.000	0.000	0.000	0.000	0.000	0.000	0.000	0.000	0.000	0.028	0.029	0.030	0.036	3.630	0.022	0.245	316	2384	100	445	15904	16349	521	17771	18292	Error	Error	-5.159	445	15904	521	17771	405904	6473667	1.352	12.748	0	0	0
1	2	13	"A74"	"A74"	13580	39290	95	1151	1140	355	31	568	568	621	503	80	57	10	0	31855	29844	10265	34	2460	2460	2768	1902	68	100	100	0	0.000	0.000	0.000	0.000	0.000	0.000	0.000	0.000	0.000	0.000	0.000	0.000	0.000	0.000	0.020	0.021	0.022	0.018	2.031	0.022	0.227	256	2088	100	583	29395	29978	572	27384	27956	Error	Error	-5.656	583	29395	572	27384	291917	7640114	1.032	14.236	0	0	0
1	3	13	"A74"	"A74"	13875	39290	95	1322	1353	376	27	525	525	580	536	92	78	24	0	40946	39714	7137	17	2404	2404	2730	2320	84	100	100	0	0.000	0.000	0.000	0.000	0.000	0.000	0.000	0.000	0.000	0.000	0.000	0.000	0.000	0.000	0.021	0.022	0.021	0.020	1.872	0.022	0.402	256	2088	100	797	38542	39339	828	37310	38138	Error	Error	-5.596	797	38542	828	37310	346289	10166770	1.442	15.941	0	0	0
1	4	13	"A75"	"A75"	14175	39290	100	858	955	501	52	521	521	567	493	86	33	8	0	22627	22418	8862	39	2335	2335	2481	1489	60	98	98	0	0.000	0.000	0.000	0.000	0.000	0.000	0.000	0.000	0.000	0.000	0.000	0.000	0.000	0.000	0.017	0.022	0.020	0.017	2.533	0.024	0.181	316	2384	100	337	20292	20629	434	20083	20517	Error	Error	-5.912	337	20292	434	20083	301900	7084013	0.787	13.390	0	0	0
1	5	13	"A75"	"A75"	14470	39290	100	1187	1253	723	57	520	520	572	423	73	69	33	0	34480	31502	10941	34	2355	2355	2800	3274	116	93	91	0	0.000	0.000	0.000	0.000	0.000	0.000	0.000	0.000	0.000	0.000	0.000	0.000	0.000	0.000	0.021	0.025	0.024	0.022	1.973	0.026	0.315	316	2384	100	667	32125	32792	733	29147	29880	Error	Error	-5.590	667	32125	733	29147	396068	9954673	1.610	8.767	0	0	0
1	6	13	"A75"	"A75"	14770	39290	100	1062	1124	451	40	519	519	568	433	76	63	21	0	29442	28149	7550	26	2349	2349	2588	2191	84	100	100	0	0.000	0.000	0.000	0.000	0.000	0.000	0.000	0.000	0.000	0.000	0.000	0.000	0.000	0.000	0.020	0.023	0.023	0.020	2.086	0.023	0.342	316	2384	100	543	27093	27636	605	25800	26405	Error	Error	-5.641	543	27093	605	25800	355200	8895040	1.284	11.666	0	0	0
1	7	13	"A76"	"A76"	15080	39290	100	908	976	419	42	523	523	560	338	60	56	23	0	22931	21802	8279	37	2262	2262	2340	907	38	100	99	0	0.000	0.000	0.000	0.000	0.000	0.000	0.000	0.000	0.000	0.000	0.000	0.000	0.000	0.000	0.019	0.023	0.022	0.021	2.321	0.023	0.301	316	2384	100	385	20669	21054	453	19540	19993	Error	Error	-5.746	385	20669	453	19540	308342	6889295	1.231	21.458	0	0	0
1	8	13	"A76"	"A76"	15375	39290	100	1043	1078	400	37	552	552	609	469	77	52	11	0	26965	24961	9231	36	2335	2335	2672	2091	78	100	100	0	0.000	0.000	0.000	0.000	0.000	0.000	0.000	0.000	0.000	0.000	0.000	0.000	0.000	0.000	0.020	0.023	0.023	0.020	2.089	0.022	0.336	316	2384	100	491	24630	25121	526	22626	23152	Error	Error	-5.649	491	24630	526	22626	340707	7887559	1.000	10.659	0	0	0
1	9	13	"A76"	"A76"	15685	39290	105	968	1030	335	32	543	543	586	443	75	48	12	0	24100	23354	6648	28	2306	2306	2460	1437	58	100	99	0	0.000	0.000	0.000	0.000	0.000	0.000	0.000	0.000	0.000	0.000	0.000	0.000	0.000	0.000	0.020	0.023	0.022	0.019	2.305	0.023	0.253	316	2572	100	425	21794	22219	487	21048	21535	Error	Error	-5.680	425	21794	487	21048	325413	7379969	1.002	14.540	0	0	0
1	10	13	"A77"	"A77"	15980	39290	100	1084	1205	848	70	536	536	594	394	66	57	34	0	18819	18258	11268	61	2307	2307	2559	1890	73	76	73	0	0.000	0.000	0.000	0.000	0.000	0.000	0.000	0.000	0.000	0.000	0.000	0.000	0.000	0.000	0.033	0.042	0.043	0.050	3.323	0.045	0.518	316	2384	100	548	16512	17060	669	15951	16620	Error	Error	-4.913	548	16512	669	15951	380775	5769376	1.551	8.306	0	0	0
1	11	13	"A77"	"A77"	16280	39290	100	1382	1435	600	41	527	527	573	373	65	80	53	0	29930	26194	11742	44	2265	2265	2464	1642	66	93	89	0	0.000	0.000	0.000	0.000	0.000	0.000	0.000	0.000	0.000	0.000	0.000	0.000	0.000	0.000	0.031	0.038	0.036	0.036	1.899	0.039	0.624	316	2384	100	855	27665	28520	908	23929	24837	Error	Error	-5.016	855	27665	908	23929	453476	8277342	2.311	14.452	0	0	0
1	12	13	"A77"	"A77"	16580	39290	100	1461	1501	649	43	545	545	608	415	68	78	54	0	29933	27216	10173	37	2280	2280	2674	2709	101	95	93	0	0.000	0.000	0.000	0.000	0.000	0.000	0.000	0.000	0.000	0.000	0.000	0.000	0.000	0.000	0.033	0.038	0.038	0.032	2.272	0.040	0.588	316	2384	100	916	27653	28569	956	24936	25892	Error	Error	-4.916	916	27653	956	24936	474471	8600114	2.152	9.059	0	0	0
1	13	13	"A78"	"A78"	16880	39295	95	1083	1099	336	30	536	536	587	425	72	64	18	0	27617	26938	7804	28	2309	2309	2484	1465	58	100	100	0	0.000	0.000	0.000	0.000	0.000	0.000	0.000	0.000	0.000	0.000	0.000	0.000	0.000	0.000	0.022	0.023	0.022	0.021	1.967	0.022	0.210	256	2088	100	547	25308	25855	563	24629	25192	Error	Error	-5.532	547	25308	563	24629	281301	6896162	1.205	16.692	0	0	0
1	14	13	"A78"	"A78"	17180	39290	100	1095	1139	901	79	579	579	612	301	49	71	41	0	30102	26677	10296	38	2408	2408	3051	3913	128	88	86	0	0.000	0.000	0.000	0.000	0.000	0.000	0.000	0.000	0.000	0.000	0.000	0.000	0.000	0.000	0.019	0.023	0.021	0.020	2.428	0.023	0.261	316	2384	100	516	27694	28210	560	24269	24829	Error	Error	-5.746	516	27694	560	24269	359771	8429810	1.751	6.038	0	0	0
1	15	13	"A78"	"A78"	17480	39290	100	1058	1113	479	43	558	558	594	325	54	70	36	0	25316	24134	8539	35	2321	2321	2725	2605	95	93	91	0	0.000	0.000	0.000	0.000	0.000	0.000	0.000	0.000	0.000	0.000	0.000	0.000	0.000	0.000	0.022	0.025	0.025	0.023	2.241	0.025	0.384	316	2384	100	500	22995	23495	555	21813	22368	Error	Error	-5.523	500	22995	555	21813	351698	7626237	1.597	8.218	0	0	0
1	16	13	"A79"	"A79"	17785	39295	100	1171	1209	449	37	613	613	649	393	60	66	27	0	32856	29335	11119	37	2449	2449	2592	1489	57	100	99	0	0.000	0.000	0.000	0.000	0.000	0.000	0.000	0.000	0.000	0.000	0.000	0.000	0.000	0.000	0.018	0.022	0.022	0.020	1.929	0.022	0.471	316	2384	100	558	30407	30965	596	26886	27482	Error	Error	-5.768	558	30407	596	26886	382066	9269748	1.425	17.960	0	0	0
1	17	13	"A79"	"A79"	18085	39295	100	1159	1206	416	34	650	650	687	343	49	67	32	0	30687	27884	9680	34	2514	2514	2984	3104	104	100	99	0	0.000	0.000	0.000	0.000	0.000	0.000	0.000	0.000	0.000	0.000	0.000	0.000	0.000	0.000	0.018	0.022	0.021	0.019	2.268	0.022	0.336	316	2384	100	509	28173	28682	556	25370	25926	Error	Error	-5.791	509	28173	556	25370	381240	8811315	1.513	8.022	0	0	0
1	18	13	"A79"	"A79"	18390	39295	100	1097	1169	419	35	656	656	692	326	47	65	31	0	28973	29597	6435	21	2452	2452	2637	1377	52	100	100	0	0.000	0.000	0.000	0.000	0.000	0.000	0.000	0.000	0.000	0.000	0.000	0.000	0.000	0.000	0.017	0.019	0.018	0.016	2.232	0.018	0.345	316	2384	100	441	26521	26962	513	27145	27658	Error	Error	-5.910	441	26521	513	27145	369297	9352626	1.463	19.579	0	0	0
1	1	14	"A80"	"A80"	13280	39585	100	889	977	445	45	605	605	646	427	66	39	12	0	13427	16253	11206	68	2444	2444	2628	1677	63	80	75	0	0.000	0.000	0.000	0.000	0.000	0.000	0.000	0.000	0.000	0.000	0.000	0.000	0.000	0.000	0.026	0.027	0.031	0.033	3.492	0.028	0.273	316	2384	100	284	10983	11267	372	13809	14181	Error	Error	-5.273	284	10983	372	13809	308670	5135813	0.775	8.125	0	0	0
1	2	14	"A80"	"A80"	13580	39585	100	903	997	580	58	532	532	577	378	65	49	20	0	20927	20880	10032	48	2334	2334	2625	2131	81	94	91	0	0.000	0.000	0.000	0.000	0.000	0.000	0.000	0.000	0.000	0.000	0.000	0.000	0.000	0.000	0.020	0.025	0.023	0.020	2.980	0.026	0.353	316	2384	100	371	18593	18964	465	18546	19011	Error	Error	-5.647	371	18593	465	18546	315157	6597977	1.111	8.566	0	0	0
1	3	14	"A80"	"A80"	13880	39585	100	1100	1140	522	45	513	513	561	369	65	69	36	0	31492	29157	11187	38	2327	2327	2726	2699	99	93	91	0	0.000	0.000	0.000	0.000	0.000	0.000	0.000	0.000	0.000	0.000	0.000	0.000	0.000	0.000	0.020	0.023	0.023	0.022	2.004	0.024	0.478	316	2384	100	587	29165	29752	627	26830	27457	Error	Error	-5.635	587	29165	627	26830	360292	9213675	1.569	9.793	0	0	0
1	4	14	"A81"	"A81"	14180	39590	100	1099	1171	1056	90	512	512	551	358	64	65	36	0	29734	27268	10302	37	2302	2302	2438	1298	53	98	93	0	0.000	0.000	0.000	0.000	0.000	0.000	0.000	0.000	0.000	0.000	0.000	0.000	0.000	0.000	0.021	0.026	0.023	0.021	2.587	0.025	0.228	316	2384	100	587	27432	28019	659	24966	25625	Error	Error	-5.546	587	27432	659	24966	370154	8616743	1.732	19.129	0	0	0
1	5	14	"A81"	"A81"	14485	39595	100	1170	1210	473	39	505	505	564	522	92	65	16	0	32858	31551	7824	24	2307	2307	2439	1128	46	100	100	0	0.000	0.000	0.000	0.000	0.000	0.000	0.000	0.000	0.000	0.000	0.000	0.000	0.000	0.000	0.022	0.024	0.022	0.021	2.018	0.022	0.438	316	2384	100	665	30551	31216	705	29244	29949	Error	Error	-5.522	665	30551	705	29244	382478	9970048	1.238	25.809	0	0	0
1	6	14	"A81"	"A81"	14785	39590	100	1127	1200	463	38	511	511	558	361	64	80	38	0	30295	30248	8194	27	2292	2292	2432	1041	42	100	99	0	0.000	0.000	0.000	0.000	0.000	0.000	0.000	0.000	0.000	0.000	0.000	0.000	0.000	0.000	0.022	0.025	0.024	0.021	2.166	0.024	0.396	316	2384	100	616	28003	28619	689	27956	28645	Error	Error	-5.507	616	28003	689	27956	379172	9558311	1.778	26.720	0	0	0
1	7	14	"A82"	"A82"	15085	39590	100	944	972	505	51	521	521	582	650	111	28	1	0	29626	24294	12648	52	2280	2280	2471	1812	73	86	78	0	0.000	0.000	0.000	0.000	0.000	0.000	0.000	0.000	0.000	0.000	0.000	0.000	0.000	0.000	0.015	0.020	0.021	0.022	3.367	0.019	0.123	316	2384	100	423	27346	27769	451	22014	22465	Error	Error	-6.015	423	27346	451	22014	307184	7676757	0.600	12.044	0	0	0
1	8	14	"A82"	"A82"	15390	39590	95	1298	1364	621	45	535	535	601	722	120	55	4	0	37449	36674	5823	15	2320	2320	2842	3298	116	100	100	0	0.000	0.000	0.000	0.000	0.000	0.000	0.000	0.000	0.000	0.000	0.000	0.000	0.000	0.000	0.022	0.024	0.022	0.021	1.777	0.026	0.292	256	2088	100	763	35129	35892	829	34354	35183	Error	Error	-5.525	763	35129	829	34354	349147	9388504	1.057	10.258	0	0	0
1	9	14	"A82"	"A82"	15685	39590	100	1065	1107	503	45	527	527	574	556	96	48	8	0	30610	27135	10135	37	2268	2268	2395	1146	47	98	98	0	0.000	0.000	0.000	0.000	0.000	0.000	0.000	0.000	0.000	0.000	0.000	0.000	0.000	0.000	0.019	0.023	0.022	0.021	2.218	0.023	0.204	316	2384	100	538	28342	28880	580	24867	25447	Error	Error	-5.719	538	28342	580	24867	349739	8574637	0.959	21.588	0	0	0
1	10	14	"A83"	"A83"	15990	39595	95	1135	1162	322	27	535	535	576	366	63	79	36	0	25483	25315	3770	14	2329	2329	2512	1337	53	100	100	0	0.000	0.000	0.000	0.000	0.000	0.000	0.000	0.000	0.000	0.000	0.000	0.000	0.000	0.000	0.026	0.027	0.027	0.023	2.126	0.025	0.329	256	2088	100	600	23154	23754	627	22986	23613	Error	Error	-5.270	600	23154	627	22986	297526	6480590	1.601	17.055	0	0	0
1	11	14	"A83"	"A83"	16290	39595	100	1048	1089	686	62	509	509	554	381	68	63	25	0	22076	21320	6900	32	2204	2204	2396	1353	56	100	99	0	0.000	0.000	0.000	0.000	0.000	0.000	0.000	0.000	0.000	0.000	0.000	0.000	0.000	0.000	0.027	0.030	0.028	0.025	2.268	0.029	0.243	316	2384	100	539	19872	20411	580	19116	19696	Error	Error	-5.204	539	19872	580	19116	344276	6737091	1.404	13.987	0	0	0
1	12	14	"A83"	"A83"	16590	39595	100	1167	1231	535	43	533	533	570	297	52	85	56	0	27368	27239	6753	24	2281	2281	2591	2019	77	100	100	0	0.000	0.000	0.000	0.000	0.000	0.000	0.000	0.000	0.000	0.000	0.000	0.000	0.000	0.000	0.025	0.028	0.027	0.024	1.874	0.027	0.427	316	2384	100	634	25087	25721	698	24958	25656	Error	Error	-5.306	634	25087	698	24958	389117	8607668	2.226	12.208	0	0	0
1	13	14	"A84"	"A84"	16885	39590	100	932	1000	646	64	557	557	596	310	52	55	29	0	19263	18622	11838	63	2316	2316	2542	1768	69	75	72	0	0.000	0.000	0.000	0.000	0.000	0.000	0.000	0.000	0.000	0.000	0.000	0.000	0.000	0.000	0.022	0.027	0.027	0.032	3.549	0.028	0.304	316	2384	100	375	16947	17322	443	16306	16749	Error	Error	-5.498	375	16947	443	16306	315870	5884680	1.303	9.095	0	0	0
1	14	14	"A84"	"A84"	17195	39595	95	1083	1148	769	66	542	542	600	560	93	47	4	0	27436	27722	5595	20	2337	2337	2852	2959	103	100	100	0	0.000	0.000	0.000	0.000	0.000	0.000	0.000	0.000	0.000	0.000	0.000	0.000	0.000	0.000	0.022	0.024	0.023	0.019	2.292	0.024	0.270	256	2088	100	541	25099	25640	606	25385	25991	Error	Error	-5.536	541	25099	606	25385	293897	7096940	0.979	8.405	0	0	0
1	15	14	"A84"	"A84"	17495	39595	95	1163	1217	867	71	565	565	601	328	54	81	41	0	27518	27232	5098	18	2349	2349	2581	1697	65	100	100	0	0.000	0.000	0.000	0.000	0.000	0.000	0.000	0.000	0.000	0.000	0.000	0.000	0.000	0.000	0.024	0.026	0.024	0.021	1.984	0.026	0.273	256	2088	100	598	25169	25767	652	24883	25535	Error	Error	-5.395	598	25169	652	24883	311626	6971378	1.878	14.526	0	0	0
1	16	14	"A85"	"A85"	17785	39590	95	991	1041	382	36	570	570	600	320	53	59	26	0	24783	22583	10092	44	2319	2319	2478	1537	62	100	100	0	0.000	0.000	0.000	0.000	0.000	0.000	0.000	0.000	0.000	0.000	0.000	0.000	0.000	0.000	0.019	0.023	0.023	0.021	2.127	0.023	0.419	256	2088	100	421	22464	22885	471	20264	20735	Error	Error	-5.738	421	22464	471	20264	266480	5781123	1.378	13.081	0	0	0
1	17	14	"A85"	"A85"	18090	39590	100	1093	1116	380	34	607	607	652	370	56	61	29	0	26736	23408	9409	40	2407	2407	2620	1560	59	98	96	0	0.000	0.000	0.000	0.000	0.000	0.000	0.000	0.000	0.000	0.000	0.000	0.000	0.000	0.000	0.020	0.024	0.025	0.023	2.218	0.023	0.314	316	2384	100	486	24329	24815	509	21001	21510	Error	Error	-5.646	486	24329	509	21001	352657	7397045	1.254	13.326	0	0	0
1	18	14	"A85"	"A85"	18395	39595	100	1143	1153	430	37	683	683	704	259	36	68	42	0	25219	22969	7679	33	2486	2486	2563	890	34	99	99	0	0.000	0.000	0.000	0.000	0.000	0.000	0.000	0.000	0.000	0.000	0.000	0.000	0.000	0.000	0.020	0.023	0.025	0.019	2.784	0.021	0.325	316	2384	100	460	22733	23193	470	20483	20953	Error	Error	-5.627	460	22733	470	20483	364208	7258078	1.734	22.928	0	0	0
1	1	15	"A86"	"A86"	13280	39885	100	775	833	398	47	521	521	572	406	70	30	6	0	13998	14310	8019	56	2279	2279	2405	1200	49	88	86	0	0.000	0.000	0.000	0.000	0.000	0.000	0.000	0.000	0.000	0.000	0.000	0.000	0.000	0.000	0.022	0.026	0.028	0.027	3.078	0.027	0.186	316	2384	100	254	11719	11973	312	12031	12343	Error	Error	-5.528	254	11719	312	12031	263336	4522007	0.643	9.921	0	0	0
1	2	15	"A86"	"A86"	13580	39885	100	913	963	539	55	531	531	572	381	66	50	13	0	19347	18311	8675	47	2333	2333	2536	1441	56	94	91	0	0.000	0.000	0.000	0.000	0.000	0.000	0.000	0.000	0.000	0.000	0.000	0.000	0.000	0.000	0.022	0.027	0.026	0.026	3.091	0.028	0.252	316	2384	100	382	17014	17396	432	15978	16410	Error	Error	-5.477	382	17014	432	15978	304242	5786354	1.026	10.947	0	0	0
1	3	15	"A86"	"A86"	13880	39885	100	959	1000	472	47	520	520	568	363	63	57	21	0	23203	21326	8649	40	2304	2304	2540	1712	67	96	93	0	0.000	0.000	0.000	0.000	0.000	0.000	0.000	0.000	0.000	0.000	0.000	0.000	0.000	0.000	0.021	0.025	0.025	0.023	2.156	0.028	0.239	316	2384	100	439	20899	21338	480	19022	19502	Error	Error	-5.573	439	20899	480	19022	316146	6739046	1.190	10.973	0	0	0
1	4	15	"A87"	"A87"	14185	39890	100	880	953	611	64	506	506	551	438	79	41	11	0	19933	19457	11343	58	2268	2268	2413	1365	56	88	81	0	0.000	0.000	0.000	0.000	0.000	0.000	0.000	0.000	0.000	0.000	0.000	0.000	0.000	0.000	0.021	0.026	0.026	0.027	3.251	0.028	0.226	316	2384	100	374	17665	18039	447	17189	17636	Error	Error	-5.562	374	17665	447	17189	301291	6148565	0.918	12.486	0	0	0
1	5	15	"A87"	"A87"	14490	39890	100	978	1023	466	45	516	516	550	331	60	67	28	0	23787	22652	6754	29	2274	2274	2352	790	33	99	99	0	0.000	0.000	0.000	0.000	0.000	0.000	0.000	0.000	0.000	0.000	0.000	0.000	0.000	0.000	0.021	0.025	0.024	0.022	2.050	0.025	0.249	316	2384	100	462	21513	21975	507	20378	20885	Error	Error	-5.541	462	21513	507	20378	323343	7158112	1.429	25.696	0	0	0
1	6	15	"A87"	"A87"	14790	39890	100	972	997	394	39	507	507	561	457	81	51	10	0	24165	22779	7265	31	2268	2268	2385	1117	46	99	99	0	0.000	0.000	0.000	0.000	0.000	0.000	0.000	0.000	0.000	0.000	0.000	0.000	0.000	0.000	0.021	0.024	0.025	0.020	2.360	0.023	0.310	316	2384	100	465	21897	22362	490	20511	21001	Error	Error	-5.557	465	21897	490	20511	315053	7198027	0.954	18.258	0	0	0
1	7	15	"A88"	"A88"	15080	39890	95	962	1021	492	48	529	529	567	319	56	61	29	0	26269	23428	7924	33	2279	2279	2552	2139	83	100	100	0	0.000	0.000	0.000	0.000	0.000	0.000	0.000	0.000	0.000	0.000	0.000	0.000	0.000	0.000	0.018	0.023	0.022	0.020	2.178	0.023	0.302	256	2088	100	433	23990	24423	492	21149	21641	Error	Error	-5.792	433	23990	492	21149	261296	5997488	1.423	9.760	0	0	0
1	8	15	"A88"	"A88"	15390	39890	95	1119	1179	527	44	531	531	576	367	63	75	34	0	28435	29019	4695	16	2302	2302	2784	2533	90	100	100	0	0.000	0.000	0.000	0.000	0.000	0.000	0.000	0.000	0.000	0.000	0.000	0.000	0.000	0.000	0.023	0.024	0.023	0.020	2.238	0.025	0.357	256	2088	100	588	26133	26721	648	26717	27365	Error	Error	-5.474	588	26133	648	26717	301723	7428756	1.643	10.357	0	0	0
1	9	15	"A88"	"A88"	15685	39890	100	935	961	402	41	539	539	595	505	84	33	4	0	25529	24527	5750	23	2281	2281	2486	1640	65	99	98	0	0.000	0.000	0.000	0.000	0.000	0.000	0.000	0.000	0.000	0.000	0.000	0.000	0.000	0.000	0.017	0.019	0.019	0.016	2.504	0.020	0.187	316	2384	100	396	23248	23644	422	22246	22668	Error	Error	-5.875	396	23248	422	22246	303699	7750442	0.725	13.440	0	0	0
1	10	15	"A89"	"A89"	15985	39890	100	801	877	401	45	511	511	563	454	80	33	8	0	14693	14559	7488	51	2172	2172	2318	1203	51	97	88	0	0.000	0.000	0.000	0.000	0.000	0.000	0.000	0.000	0.000	0.000	0.000	0.000	0.000	0.000	0.023	0.030	0.029	0.028	2.810	0.028	0.178	316	2384	100	290	12521	12811	366	12387	12753	Error	Error	-5.432	290	12521	366	12387	277052	4600490	0.692	10.175	0	0	0
1	11	15	"A89"	"A89"	16285	39890	100	873	921	357	38	524	524	578	479	82	36	5	0	16898	17452	6743	38	2251	2251	2540	1902	74	98	96	0	0.000	0.000	0.000	0.000	0.000	0.000	0.000	0.000	0.000	0.000	0.000	0.000	0.000	0.000	0.024	0.026	0.027	0.024	2.417	0.030	0.168	316	2384	100	349	14647	14996	397	15201	15598	Error	Error	-5.391	349	14647	397	15201	291061	5514699	0.716	7.840	0	0	0
1	12	15	"A89"	"A89"	16595	39895	110	890	932	403	43	538	538	585	462	78	34	6	0	15773	16564	6439	38	2246	2246	2358	1155	48	100	100	0	0.000	0.000	0.000	0.000	0.000	0.000	0.000	0.000	0.000	0.000	0.000	0.000	0.000	0.000	0.026	0.028	0.028	0.023	2.527	0.029	0.188	392	2896	100	352	13527	13879	394	14318	14712	Error	Error	-5.264	352	13527	394	14318	365429	6493051	0.751	12.300	0	0	0
1	13	15	"A90"	"A90"	16885	39895	95	1087	1130	342	30	544	544	605	662	109	37	2	0	26208	25711	4305	16	2274	2274	2450	1425	58	100	100	0	0.000	0.000	0.000	0.000	0.000	0.000	0.000	0.000	0.000	0.000	0.000	0.000	0.000	0.000	0.023	0.025	0.024	0.021	2.135	0.024	0.195	256	2088	100	543	23934	24477	586	23437	24023	Error	Error	-5.462	543	23934	586	23437	289243	6581909	0.793	16.324	0	0	0
1	14	15	"A90"	"A90"	17185	39895	100	1141	1163	542	46	562	562	615	446	72	62	18	0	26880	24893	7810	31	2344	2344	2814	2818	100	94	91	0	0.000	0.000	0.000	0.000	0.000	0.000	0.000	0.000	0.000	0.000	0.000	0.000	0.000	0.000	0.024	0.027	0.024	0.023	2.177	0.027	0.330	316	2384	100	579	24536	25115	601	22549	23150	Error	Error	-5.405	579	24536	601	22549	367386	7866293	1.229	7.835	0	0	0
1	15	15	"A90"	"A90"	17490	39895	100	1142	1153	479	41	536	536	580	449	77	65	15	0	26466	25746	4976	19	2261	2261	2590	2249	86	100	100	0	0.000	0.000	0.000	0.000	0.000	0.000	0.000	0.000	0.000	0.000	0.000	0.000	0.000	0.000	0.025	0.026	0.025	0.022	2.037	0.026	0.395	316	2384	100	606	24205	24811	617	23485	24102	Error	Error	-5.320	606	24205	617	23485	364404	8135671	1.276	10.296	0	0	0
1	16	15	"A91"	"A91"	17790	39895	100	932	982	436	44	538	538	574	392	68	50	16	0	22966	20757	6844	32	2231	2231	2336	1099	47	100	100	0	0.000	0.000	0.000	0.000	0.000	0.000	0.000	0.000	0.000	0.000	0.000	0.000	0.000	0.000	0.019	0.024	0.024	0.020	2.236	0.027	0.315	316	2384	100	394	20735	21129	444	18526	18970	Error	Error	-5.718	394	20735	444	18526	310192	6559263	1.041	16.762	0	0	0
1	17	15	"A91"	"A91"	18095	39895	100	990	998	322	32	581	581	622	309	49	63	25	0	22037	22060	6308	28	2357	2357	2630	1979	75	99	99	0	0.000	0.000	0.000	0.000	0.000	0.000	0.000	0.000	0.000	0.000	0.000	0.000	0.000	0.000	0.021	0.021	0.023	0.019	2.127	0.021	0.278	316	2384	100	409	19680	20089	417	19703	20120	Error	Error	-5.588	409	19680	417	19703	315234	6970995	1.217	9.818	0	0	0
1	18	15	"A91"	"A91"	18400	39895	100	937	978	430	43	588	588	617	309	50	53	19	0	23676	23714	4542	19	2339	2339	2413	893	37	100	100	0	0.000	0.000	0.000	0.000	0.000	0.000	0.000	0.000	0.000	0.000	0.000	0.000	0.000	0.000	0.016	0.018	0.018	0.015	2.293	0.019	0.199	316	2384	100	349	21337	21686	390	21375	21765	Error	Error	-5.934	349	21337	390	21375	309169	7493605	1.168	23.853	0	0	0
1	1	16	"A92"	"A92"	13285	40185	100	791	825	449	54	527	527	565	334	59	40	10	0	14772	14549	7516	51	2306	2306	2458	1669	67	86	82	0	0.000	0.000	0.000	0.000	0.000	0.000	0.000	0.000	0.000	0.000	0.000	0.000	0.000	0.000	0.021	0.024	0.029	0.028	3.775	0.028	0.150	316	2384	100	264	12466	12730	298	12243	12541	Error	Error	-5.561	264	12466	298	12243	260773	4597417	0.778	7.244	0	0	0
1	2	16	"A92"	"A92"	13585	40185	100	960	978	364	37	535	535	585	479	81	43	10	0	17557	18380	8757	47	2303	2303	2701	2069	76	93	91	0	0.000	0.000	0.000	0.000	0.000	0.000	0.000	0.000	0.000	0.000	0.000	0.000	0.000	0.000	0.028	0.028	0.028	0.027	2.296	0.028	0.219	316	2384	100	425	15254	15679	443	16077	16520	Error	Error	-5.166	425	15254	443	16077	309074	5808053	0.820	7.578	0	0	0
1	3	16	"A92"	"A92"	13885	40185	100	934	961	418	43	519	519	575	455	79	45	8	0	22485	20999	9035	43	2282	2282	2690	2420	89	96	93	0	0.000	0.000	0.000	0.000	0.000	0.000	0.000	0.000	0.000	0.000	0.000	0.000	0.000	0.000	0.021	0.024	0.023	0.023	2.046	0.023	0.208	316	2384	100	415	20203	20618	442	18717	19159	Error	Error	-5.605	415	20203	442	18717	303782	6635592	0.848	7.566	0	0	0
1	4	16	"A93"	"A93"	14195	40190	95	1043	1065	440	41	515	515	562	439	78	59	18	0	28808	25393	9693	38	2253	2253	2428	1379	56	100	99	0	0.000	0.000	0.000	0.000	0.000	0.000	0.000	0.000	0.000	0.000	0.000	0.000	0.000	0.000	0.020	0.024	0.023	0.020	2.286	0.023	0.243	256	2088	100	528	26555	27083	550	23140	23690	Error	Error	-5.652	528	26555	550	23140	272557	6500623	1.146	16.653	0	0	0
1	5	16	"A93"	"A93"	14490	40190	95	1103	1116	349	31	504	504	544	385	70	72	30	0	32423	32102	6287	19	2273	2273	2614	2440	93	100	100	0	0.000	0.000	0.000	0.000	0.000	0.000	0.000	0.000	0.000	0.000	0.000	0.000	0.000	0.000	0.020	0.021	0.021	0.017	2.202	0.021	0.424	256	2088	100	599	30150	30749	612	29829	30441	Error	Error	-5.653	599	30150	612	29829	285657	8218012	1.486	12.085	0	0	0
1	6	16	"A93"	"A93"	14795	40190	95	1065	1112	440	39	508	508	562	471	83	61	13	0	31922	30759	6153	20	2265	2265	2782	2968	106	100	100	0	0.000	0.000	0.000	0.000	0.000	0.000	0.000	0.000	0.000	0.000	0.000	0.000	0.000	0.000	0.019	0.021	0.020	0.018	1.885	0.023	0.229	256	2088	100	557	29657	30214	604	28494	29098	Error	Error	-5.735	557	29657	604	28494	284550	7874349	1.168	9.426	0	0	0
1	7	16	"A94"	"A94"	15100	40190	90	1231	1286	558	43	508	508	545	311	57	85	62	0	36565	35623	8165	22	2229	2229	2337	842	36	100	100	0	0.000	0.000	0.000	0.000	0.000	0.000	0.000	0.000	0.000	0.000	0.000	0.000	0.000	0.000	0.021	0.023	0.021	0.021	1.729	0.023	0.452	256	1924	100	723	34336	35059	778	33394	34172	Error	Error	-5.570	723	34336	778	33394	329163	9119522	2.383	39.532	0	0	0
1	8	16	"A94"	"A94"	15395	40190	95	1257	1309	424	32	529	529	580	450	77	80	34	0	35410	34811	7293	20	2304	2304	2646	2269	85	100	100	0	0.000	0.000	0.000	0.000	0.000	0.000	0.000	0.000	0.000	0.000	0.000	0.000	0.000	0.000	0.022	0.024	0.024	0.022	1.679	0.024	0.365	256	2088	100	728	33106	33834	780	32507	33287	Error	Error	-5.507	728	33106	780	32507	335080	8911495	1.620	14.176	0	0	0
1	9	16	"A94"	"A94"	15690	40190	95	1281	1302	358	27	530	530	577	418	72	85	41	0	37466	36143	6609	18	2288	2288	2555	2138	83	100	100	0	0.000	0.000	0.000	0.000	0.000	0.000	0.000	0.000	0.000	0.000	0.000	0.000	0.000	0.000	0.021	0.023	0.023	0.021	1.729	0.023	0.343	256	2088	100	751	35178	35929	772	33855	34627	Error	Error	-5.550	751	35178	772	33855	333423	9252699	1.734	15.710	0	0	0
1	10	16	"A95"	"A95"	15990	40190	100	1040	1084	499	46	507	507	537	286	53	76	44	0	25450	23122	9383	40	2153	2153	2286	1215	53	96	92	0	0.000	0.000	0.000	0.000	0.000	0.000	0.000	0.000	0.000	0.000	0.000	0.000	0.000	0.000	0.023	0.028	0.026	0.026	2.269	0.028	0.413	316	2384	100	533	23297	23830	577	20969	21546	Error	Error	-5.450	533	23297	577	20969	342593	7306411	1.913	17.149	0	0	0
1	11	16	"A95"	"A95"	16295	40190	100	1002	1032	518	50	525	525	568	374	65	59	20	0	24706	22764	8525	37	2232	2232	2352	992	42	100	96	0	0.000	0.000	0.000	0.000	0.000	0.000	0.000	0.000	0.000	0.000	0.000	0.000	0.000	0.000	0.021	0.025	0.024	0.022	2.145	0.025	0.295	316	2384	100	477	22474	22951	507	20532	21039	Error	Error	-5.558	477	22474	507	20532	326039	7193527	1.241	20.577	0	0	0
1	12	16	"A95"	"A95"	16600	40195	105	1116	1141	346	30	544	544	591	420	71	68	23	0	28189	27102	8400	30	2278	2278	2479	1326	53	100	100	0	0.000	0.000	0.000	0.000	0.000	0.000	0.000	0.000	0.000	0.000	0.000	0.000	0.000	0.000	0.022	0.024	0.024	0.022	2.009	0.025	0.278	316	2572	100	572	25911	26483	597	24824	25421	Error	Error	-5.501	572	25911	597	24824	360551	8564094	1.310	18.569	0	0	0
1	13	16	"A96"	"A96"	16890	40195	95	1259	1278	375	29	561	561	614	464	75	75	25	0	35194	34435	6587	19	2315	2315	2667	2680	100	100	100	0	0.000	0.000	0.000	0.000	0.000	0.000	0.000	0.000	0.000	0.000	0.000	0.000	0.000	0.000	0.021	0.022	0.022	0.020	1.851	0.021	0.348	256	2088	100	698	32879	33577	717	32120	32837	Error	Error	-5.558	698	32879	717	32120	327105	8815399	1.431	11.854	0	0	0
1	14	16	"A96"	"A96"	17195	40195	100	1176	1188	332	27	538	538	595	600	100	56	6	0	31593	31006	6009	19	2285	2285	2751	2918	106	100	99	0	0.000	0.000	0.000	0.000	0.000	0.000	0.000	0.000	0.000	0.000	0.000	0.000	0.000	0.000	0.022	0.023	0.023	0.020	2.082	0.023	0.335	316	2384	100	638	29308	29946	650	28721	29371	Error	Error	-5.522	638	29308	650	28721	375537	9797760	0.988	9.683	0	0	0
1	15	16	"A96"	"A96"	17500	40195	95	1328	1332	300	22	536	536	588	378	64	93	52	0	37185	36850	4170	11	2282	2282	2765	3016	109	100	100	0	0.000	0.000	0.000	0.000	0.000	0.000	0.000	0.000	0.000	0.000	0.000	0.000	0.000	0.000	0.023	0.023	0.023	0.021	1.540	0.021	0.365	256	2088	100	792	34903	35695	796	34568	35364	Error	Error	-5.462	792	34903	796	34568	341085	9433578	1.968	11.301	0	0	0
1	16	16	"A97"	"A97"	17795	40190	100	982	1046	513	49	537	537	582	384	65	56	22	0	23890	21390	11736	54	2264	2264	2391	1069	44	98	96	0	0.000	0.000	0.000	0.000	0.000	0.000	0.000	0.000	0.000	0.000	0.000	0.000	0.000	0.000	0.021	0.027	0.026	0.026	2.641	0.026	0.477	316	2384	100	445	21626	22071	509	19126	19635	Error	Error	-5.603	445	21626	509	19126	330468	6759214	1.208	17.773	0	0	0
1	17	16	"A97"	"A97"	18095	40190	100	1013	1074	594	55	583	583	621	301	48	58	34	0	21536	20049	10951	54	2386	2386	2670	1624	60	97	90	0	0.000	0.000	0.000	0.000	0.000	0.000	0.000	0.000	0.000	0.000	0.000	0.000	0.000	0.000	0.022	0.028	0.029	0.027	2.806	0.026	0.341	316	2384	100	430	19150	19580	491	17663	18154	Error	Error	-5.477	430	19150	491	17663	339537	6335589	1.505	10.701	0	0	0
1	18	16	"A97"	"A97"	18400	40195	110	950	1035	638	61	599	599	627	343	54	50	24	0	17972	18372	10502	57	2335	2335	2440	959	39	100	98	0	0.000	0.000	0.000	0.000	0.000	0.000	0.000	0.000	0.000	0.000	0.000	0.000	0.000	0.000	0.022	0.027	0.028	0.024	2.646	0.029	0.237	392	2896	100	351	15637	15988	436	16037	16473	Error	Error	-5.477	351	15637	436	16037	405716	7201923	1.190	16.613	0	0	0
1	1	17	"A98"	"A98"	13285	40485	100	558	616	562	91	534	534	581	407	70	9	0	0	3852	4135	1930	46	2344	2344	2428	953	39	65	37	0	0.000	0.000	0.000	0.000	0.000	0.000	0.000	0.000	0.000	0.000	0.000	0.000	0.000	0.000	0.016	0.046	0.114	0.123	6.215	0.136	0.137	316	2384	100	24	1508	1532	82	1791	1873	Error	Error	-5.973	24	1508	82	1791	194671	1306638	0.086	1.791	0	0	0
1	2	17	"A98"	"A98"	13590	40490	90	563	621	432	69	509	509	556	389	69	10	2	0	4151	4737	2059	43	2226	2226	2301	871	37	86	57	0	0.000	0.000	0.000	0.000	0.000	0.000	0.000	0.000	0.000	0.000	0.000	0.000	0.000	0.000	0.028	0.045	0.079	0.074	3.775	0.084	0.095	256	1924	100	54	1925	1979	112	2511	2623	Error	Error	-5.156	54	1925	112	2511	158905	1212564	0.167	2.797	0	0	0
1	3	17	"A98"	"A98"	13885	40490	85	564	655	776	118	511	511	557	400	71	10	1	0	4194	4879	1962	40	2289	2289	2360	949	40	87	50	0	0.000	0.000	0.000	0.000	0.000	0.000	0.000	0.000	0.000	0.000	0.000	0.000	0.000	0.000	0.028	0.056	0.075	0.072	3.149	0.165	0.219	208	1660	100	53	1905	1958	144	2590	2734	Error	Error	-5.168	53	1905	144	2590	136232	1014812	0.245	2.654	0	0	0
1	4	17	"A99"	"A99"	14190	40495	105	778	815	371	45	500	500	545	469	86	28	3	0	9116	9971	4772	47	2260	2260	2336	1058	45	98	92	0	0.000	0.000	0.000	0.000	0.000	0.000	0.000	0.000	0.000	0.000	0.000	0.000	0.000	0.000	0.041	0.041	0.047	0.041	3.111	0.038	0.112	316	2572	100	278	6856	7134	315	7711	8026	Error	Error	-4.624	278	6856	315	7711	257634	3150910	0.576	7.216	0	0	0
1	5	17	"A99"	"A99"	14490	40495	105	815	878	567	64	500	500	559	801	143	8	0	0	11359	12156	4092	33	2250	2250	2387	1646	68	100	98	0	0.000	0.000	0.000	0.000	0.000	0.000	0.000	0.000	0.000	0.000	0.000	0.000	0.000	0.000	0.035	0.038	0.039	0.032	2.487	0.056	0.171	316	2572	100	315	9109	9424	378	9906	10284	Error	Error	-4.854	315	9109	378	9906	277325	3841190	0.398	5.935	0	0	0
1	6	17	"A99"	"A99"	14785	40495	100	806	825	279	33	504	504	556	640	115	13	0	0	10768	11403	3794	33	2246	2246	2392	1675	70	100	97	0	0.000	0.000	0.000	0.000	0.000	0.000	0.000	0.000	0.000	0.000	0.000	0.000	0.000	0.000	0.035	0.035	0.038	0.033	2.473	0.034	0.247	316	2384	100	302	8522	8824	321	9157	9478	Error	Error	-4.819	302	8522	321	9157	260754	3603355	0.420	5.380	0	0	0
1	7	17	"A100"	"A100"	15090	40490	100	771	887	722	81	486	486	535	411	76	37	12	0	23066	19701	10899	55	2182	2182	2371	1702	71	81	78	0	0.000	0.000	0.000	0.000	0.000	0.000	0.000	0.000	0.000	0.000	0.000	0.000	0.000	0.000	0.014	0.023	0.021	0.024	3.747	0.025	0.232	316	2384	100	285	20884	21169	401	17519	17920	Error	Error	-6.195	285	20884	401	17519	280413	6225578	0.856	10.182	0	0	0
1	8	17	"A100"	"A100"	15390	40490	100	1037	1086	621	57	520	520	568	484	85	54	12	0	27953	26019	7821	30	2285	2285	2727	2916	106	96	93	0	0.000	0.000	0.000	0.000	0.000	0.000	0.000	0.000	0.000	0.000	0.000	0.000	0.000	0.000	0.020	0.024	0.023	0.021	2.054	0.024	0.222	316	2384	100	517	25668	26185	566	23734	24300	Error	Error	-5.634	517	25668	566	23734	343319	8221935	1.070	7.988	0	0	0
1	9	17	"A100"	"A100"	15690	40490	100	1082	1110	521	46	518	518	572	496	86	58	11	0	27862	25368	8315	32	2301	2301	2555	2291	89	94	90	0	0.000	0.000	0.000	0.000	0.000	0.000	0.000	0.000	0.000	0.000	0.000	0.000	0.000	0.000	0.022	0.026	0.024	0.024	2.306	0.030	0.251	316	2384	100	564	25561	26125	592	23067	23659	Error	Error	-5.502	564	25561	592	23067	350804	8016189	1.085	9.958	0	0	0
1	10	17	"A101"	"A101"	15990	40495	90	803	984	637	64	517	517	568	534	94	30	11	0	6343	8042	4634	57	2255	2255	2356	1186	50	97	79	0	0.000	0.000	0.000	0.000	0.000	0.000	0.000	0.000	0.000	0.000	0.000	0.000	0.000	0.000	0.070	0.081	0.078	0.065	2.650	0.086	0.397	256	1924	100	286	4088	4374	467	5787	6254	Error	Error	-3.837	286	4088	467	5787	252026	2058811	0.779	4.794	0	0	0
1	11	17	"A101"	"A101"	16290	40495	100	814	1001	636	63	502	502	545	428	78	40	20	0	6463	8116	4496	55	2185	2185	2281	1274	55	91	80	0	0.000	0.000	0.000	0.000	0.000	0.000	0.000	0.000	0.000	0.000	0.000	0.000	0.000	0.000	0.073	0.084	0.083	0.074	3.002	0.093	0.477	316	2384	100	312	4278	4590	499	5931	6430	Error	Error	-3.777	312	4278	499	5931	316300	2564617	1.065	4.580	0	0	0
1	12	17	"A101"	"A101"	16595	40495	90	822	1051	728	69	514	514	553	344	62	45	27	0	6782	9656	6317	65	2206	2206	2308	1110	48	96	87	0	0.000	0.000	0.000	0.000	0.000	0.000	0.000	0.000	0.000	0.000	0.000	0.000	0.000	0.000	0.067	0.072	0.072	0.065	2.370	0.084	0.570	256	1924	100	308	4576	4884	537	7450	7987	Error	Error	-3.893	308	4576	537	7450	269113	2471868	1.448	6.620	0	0	0
1	13	17	"A102"	"A102"	16890	40495	100	611	670	489	72	533	533	578	380	65	13	2	0	6924	8489	6200	73	2266	2266	2366	893	37	73	70	0	0.000	0.000	0.000	0.000	0.000	0.000	0.000	0.000	0.000	0.000	0.000	0.000	0.000	0.000	0.017	0.022	0.038	0.052	5.627	0.029	0.091	316	2384	100	78	4658	4736	137	6223	6360	Error	Error	-5.900	78	4658	137	6223	211792	2682495	0.242	6.857	0	0	0
1	14	17	"A102"	"A102"	17195	40495	100	677	741	363	48	543	543	578	301	52	28	9	0	7607	10385	6724	64	2269	2269	2370	881	37	93	88	0	0.000	0.000	0.000	0.000	0.000	0.000	0.000	0.000	0.000	0.000	0.000	0.000	0.000	0.000	0.025	0.024	0.033	0.034	3.538	0.025	0.152	316	2384	100	134	5338	5472	198	8116	8314	Error	Error	-5.316	134	5338	198	8116	234005	3281635	0.542	9.098	0	0	0
1	15	17	"A102"	"A102"	17495	40495	100	728	792	427	53	526	526	565	358	63	31	7	0	7590	10662	7541	70	2242	2242	2296	634	27	94	89	0	0.000	0.000	0.000	0.000	0.000	0.000	0.000	0.000	0.000	0.000	0.000	0.000	0.000	0.000	0.038	0.032	0.037	0.036	3.810	0.031	0.179	316	2384	100	202	5348	5550	266	8420	8686	Error	Error	-4.727	202	5348	266	8420	250125	3369278	0.634	13.196	0	0	0
1	16	17	"A103"	"A103"	17795	40495	100	981	982	413	42	541	541	581	391	67	53	16	0	22607	19505	8863	45	2276	2276	2386	995	41	93	86	0	0.000	0.000	0.000	0.000	0.000	0.000	0.000	0.000	0.000	0.000	0.000	0.000	0.000	0.000	0.022	0.026	0.026	0.026	2.978	0.025	0.253	316	2384	100	440	20331	20771	441	17229	17670	Error	Error	-5.530	440	20331	441	17229	310250	6163445	1.026	17.205	0	0	0
1	17	17	"A103"	"A103"	18095	40495	100	955	1018	599	58	581	581	621	419	67	43	9	0	20768	20429	7366	36	2395	2395	2721	2275	83	100	98	0	0.000	0.000	0.000	0.000	0.000	0.000	0.000	0.000	0.000	0.000	0.000	0.000	0.000	0.000	0.020	0.024	0.023	0.020	2.335	0.025	0.261	316	2384	100	374	18373	18747	437	18034	18471	Error	Error	-5.618	374	18373	437	18034	321701	6455523	0.947	7.784	0	0	0
1	18	17	"A103"	"A103"	18400	40495	100	1042	1091	495	45	566	566	609	451	74	53	12	0	23999	22692	5236	23	2353	2353	2477	1371	55	100	99	0	0.000	0.000	0.000	0.000	0.000	0.000	0.000	0.000	0.000	0.000	0.000	0.000	0.000	0.000	0.022	0.026	0.024	0.022	2.050	0.026	0.355	316	2384	100	476	21646	22122	525	20339	20864	Error	Error	-5.507	476	21646	525	20339	344688	7170604	1.069	14.745	0	0	0
1	1	18	"A104"	"A104"	13295	40790	90	836	918	667	72	543	543	584	364	62	39	11	0	17862	16849	7374	43	2413	2413	2488	820	32	99	97	0	0.000	0.000	0.000	0.000	0.000	0.000	0.000	0.000	0.000	0.000	0.000	0.000	0.000	0.000	0.019	0.026	0.025	0.022	2.695	0.027	0.184	256	1924	100	293	15449	15742	375	14436	14811	Error	Error	-5.720	293	15449	375	14436	235130	4313322	0.918	17.513	0	0	0
1	2	18	"A104"	"A104"	13590	40785	100	959	1034	679	65	523	523	571	451	78	48	11	0	21988	20897	8737	41	2375	2375	2619	2015	76	90	87	0	0.000	0.000	0.000	0.000	0.000	0.000	0.000	0.000	0.000	0.000	0.000	0.000	0.000	0.000	0.022	0.028	0.026	0.024	2.947	0.027	0.227	316	2384	100	436	19613	20049	511	18522	19033	Error	Error	-5.491	436	19613	511	18522	326883	6603573	1.027	9.071	0	0	0
1	3	18	"A104"	"A104"	13890	40785	100	823	884	625	70	495	495	550	467	84	35	6	0	21571	20904	8708	41	2266	2266	2513	1968	78	90	88	0	0.000	0.000	0.000	0.000	0.000	0.000	0.000	0.000	0.000	0.000	0.000	0.000	0.000	0.000	0.017	0.021	0.020	0.018	3.066	0.025	0.196	316	2384	100	328	19305	19633	389	18638	19027	Error	Error	-5.879	328	19305	389	18638	279192	6605558	0.715	9.345	0	0	0
1	4	18	"A105"	"A105"	14190	40785	100	841	894	371	41	494	494	545	443	81	40	12	0	17569	20136	10219	50	2276	2276	2454	1685	68	93	91	0	0.000	0.000	0.000	0.000	0.000	0.000	0.000	0.000	0.000	0.000	0.000	0.000	0.000	0.000	0.023	0.022	0.023	0.022	2.642	0.022	0.301	316	2384	100	347	15293	15640	400	17860	18260	Error	Error	-5.462	347	15293	400	17860	282513	6363075	0.788	10.494	0	0	0
1	5	18	"A105"	"A105"	14490	40785	100	990	1049	588	56	496	496	553	541	97	46	6	0	29275	26109	9756	37	2281	2281	2586	2562	99	91	88	0	0.000	0.000	0.000	0.000	0.000	0.000	0.000	0.000	0.000	0.000	0.000	0.000	0.000	0.000	0.018	0.023	0.022	0.021	2.289	0.022	0.294	316	2384	100	494	26994	27488	553	23828	24381	Error	Error	-5.772	494	26994	553	23828	331592	8250584	0.917	9.181	0	0	0
1	6	18	"A105"	"A105"	14790	40785	100	994	1035	692	66	490	490	565	752	133	23	2	0	28270	25835	9782	37	2255	2255	2580	2818	109	90	89	0	0.000	0.000	0.000	0.000	0.000	0.000	0.000	0.000	0.000	0.000	0.000	0.000	0.000	0.000	0.019	0.023	0.021	0.021	2.551	0.026	0.303	316	2384	100	504	26015	26519	545	23580	24125	Error	Error	-5.690	504	26015	545	23580	327085	8163964	0.625	8.252	0	0	0
1	7	18	"A106"	"A106"	15095	40790	80	542	584	241	41	501	501	547	426	77	8	1	0	3541	4030	1526	37	2229	2229	2339	1419	60	45	19	0	0.000	0.000	0.000	0.000	0.000	0.000	0.000	0.000	0.000	0.000	0.000	0.000	0.000	0.000	0.031	0.046	0.104	0.109	4.392	0.149	0.344	208	1512	100	41	1312	1353	83	1801	1884	Error	Error	-5.000	41	1312	83	1801	121417	838341	0.087	1.192	0	0	0
1	8	18	"A106"	"A106"	15400	40790	90	517	579	461	79	514	514	563	483	85	3	1	0	3263	3713	1917	51	2229	2229	2332	1559	66	25	10	0	0.000	0.000	0.000	0.000	0.000	0.000	0.000	0.000	0.000	0.000	0.000	0.000	0.000	0.000	0.003	0.044	0.148	0.122	4.421	0.157	0.246	256	1924	100	3	1034	1037	65	1484	1549	Error	Error	-8.429	3	1034	65	1484	148170	950592	0.033	0.886	0	0	0
1	9	18	"A106"	"A106"	15695	40790	85	519	581	440	75	492	492	533	339	63	9	3	0	3381	4155	2641	63	2210	2210	2282	918	40	61	32	0	0.000	0.000	0.000	0.000	0.000	0.000	0.000	0.000	0.000	0.000	0.000	0.000	0.000	0.000	0.023	0.046	0.093	0.103	4.226	0.089	0.156	208	1660	100	27	1171	1198	89	1945	2034	Error	Error	-5.439	27	1171	89	1945	120921	864195	0.142	2.040	0	0	0
1	10	18	"A107"	"A107"	15995	40790	100	547	597	312	52	500	500	548	377	68	11	1	0	4235	4923	2835	57	2198	2198	2276	1076	47	69	46	0	0.000	0.000	0.000	0.000	0.000	0.000	0.000	0.000	0.000	0.000	0.000	0.000	0.000	0.000	0.023	0.036	0.074	0.080	5.206	0.059	0.131	316	2384	100	47	2037	2084	97	2725	2822	Error	Error	-5.438	47	2037	97	2725	188564	1555781	0.130	2.460	0	0	0
1	11	18	"A107"	"A107"	16295	40790	100	588	629	399	63	509	509	554	367	66	13	2	0	4594	5193	2814	54	2201	2201	2291	1002	43	75	56	0	0.000	0.000	0.000	0.000	0.000	0.000	0.000	0.000	0.000	0.000	0.000	0.000	0.000	0.000	0.033	0.040	0.071	0.076	3.819	0.046	0.066	316	2384	100	79	2393	2472	120	2992	3112	Error	Error	-4.921	79	2393	120	2992	198773	1641046	0.204	2.896	0	0	0
1	12	18	"A107"	"A107"	16595	40790	100	494	564	650	115	485	485	531	371	69	9	0	0	3921	4164	1790	42	2131	2131	2299	1603	69	56	17	0	0.000	0.000	0.000	0.000	0.000	0.000	0.000	0.000	0.000	0.000	0.000	0.000	0.000	0.000	0.005	0.039	0.108	0.093	5.170	0.086	0.114	316	2384	100	9	1790	1799	79	2033	2112	Error	Error	-7.636	9	1790	79	2033	178089	1315853	0.089	1.163	0	0	0
1	13	18	"A108"	"A108"	16895	40790	90	568	597	296	49	485	485	541	455	84	8	1	0	5766	6489	3011	46	2165	2165	2259	1049	46	94	75	0	0.000	0.000	0.000	0.000	0.000	0.000	0.000	0.000	0.000	0.000	0.000	0.000	0.000	0.000	0.023	0.026	0.044	0.040	3.033	0.074	0.113	256	1924	100	83	3601	3684	112	4324	4436	Error	Error	-5.439	83	3601	112	4324	152919	1661100	0.123	4.032	0	0	0
1	14	18	"A108"	"A108"	17200	40790	100	612	678	399	58	518	518	555	303	54	26	5	0	5560	6673	3754	56	2222	2222	2288	851	37	85	77	0	0.000	0.000	0.000	0.000	0.000	0.000	0.000	0.000	0.000	0.000	0.000	0.000	0.000	0.000	0.028	0.036	0.057	0.058	3.414	0.042	0.123	316	2384	100	94	3338	3432	160	4451	4611	Error	Error	-5.150	94	3338	160	4451	214253	2108543	0.406	5.153	0	0	0
1	15	18	"A108"	"A108"	17500	40790	100	638	654	244	37	521	521	559	313	55	19	4	0	5464	6569	3440	52	2251	2251	2340	989	42	93	75	0	0.000	0.000	0.000	0.000	0.000	0.000	0.000	0.000	0.000	0.000	0.000	0.000	0.000	0.000	0.036	0.031	0.044	0.044	3.292	0.041	0.123	316	2384	100	117	3213	3330	133	4318	4451	Error	Error	-4.779	117	3213	133	4318	206631	2075922	0.304	4.276	0	0	0
1	16	18	"A109"	"A109"	17800	40790	100	566	605	272	44	540	540	581	303	52	11	2	0	3061	3516	1602	45	2304	2304	2373	892	37	43	17	0	0.000	0.000	0.000	0.000	0.000	0.000	0.000	0.000	0.000	0.000	0.000	0.000	0.000	0.000	0.034	0.054	0.189	0.171	4.688	0.095	0.103	316	2384	100	26	757	783	65	1212	1277	Error	Error	-4.864	26	757	65	1212	191265	1110961	0.079	1.281	0	0	0
1	17	18	"A109"	"A109"	18100	40790	100	598	637	327	51	546	546	579	374	64	12	1	0	3135	3368	1415	42	2308	2308	2374	703	29	57	24	0	0.000	0.000	0.000	0.000	0.000	0.000	0.000	0.000	0.000	0.000	0.000	0.000	0.000	0.000	0.063	0.086	0.196	0.176	4.613	0.135	0.164	316	2384	100	52	827	879	91	1060	1151	Error	Error	-3.991	52	827	91	1060	201436	1064149	0.155	1.414	0	0	0
1	18	18	"A109"	"A109"	18400	40790	100	563	587	251	42	537	537	575	317	55	11	2	0	3217	3648	1444	39	2261	2261	2334	1137	48	42	20	0	0.000	0.000	0.000	0.000	0.000	0.000	0.000	0.000	0.000	0.000	0.000	0.000	0.000	0.000	0.027	0.036	0.146	0.139	4.569	0.134	0.256	316	2384	100	26	956	982	50	1387	1437	Error	Error	-5.200	26	956	50	1387	185455	1152630	0.038	1.156	0	0	0
1	1	19	"A110"	"A110"	13295	41085	100	659	723	422	58	571	571	633	425	67	15	4	0	5659	7325	5383	73	2450	2450	2560	742	28	77	67	0	0.000	0.000	0.000	0.000	0.000	0.000	0.000	0.000	0.000	0.000	0.000	0.000	0.000	0.000	0.027	0.031	0.054	0.061	4.808	0.043	0.106	316	2384	100	88	3209	3297	152	4875	5027	Error	Error	-5.188	88	3209	152	4875	228606	2314663	0.212	6.422	0	0	0
1	2	19	"A110"	"A110"	13600	41090	110	665	913	2429	266	526	526	583	516	88	15	4	0	6168	8702	6906	79	2322	2322	2425	1073	44	84	70	0	0.000	0.000	0.000	0.000	0.000	0.000	0.000	0.000	0.000	0.000	0.000	0.000	0.000	0.000	0.036	0.061	0.049	0.053	4.748	0.088	0.074	392	2896	100	139	3846	3985	387	6380	6767	Error	Error	-4.790	139	3846	387	6380	357898	3411190	0.640	5.850	0	0	0
1	3	19	"A110"	"A110"	13895	41085	100	649	717	625	87	535	535	600	659	109	5	0	0	6562	8334	6052	72	2336	2336	2429	991	40	86	76	0	0.000	0.000	0.000	0.000	0.000	0.000	0.000	0.000	0.000	0.000	0.000	0.000	0.000	0.000	0.027	0.030	0.041	0.044	3.853	0.069	0.132	316	2384	100	114	4226	4340	182	5998	6180	Error	Error	-5.212	114	4226	182	5998	226535	2633539	0.178	5.959	0	0	0
1	4	19	"A111"	"A111"	14195	41090	100	574	632	420	66	510	510	562	514	91	6	1	0	5463	6719	4745	70	2290	2290	2382	1118	46	73	64	0	0.000	0.000	0.000	0.000	0.000	0.000	0.000	0.000	0.000	0.000	0.000	0.000	0.000	0.000	0.020	0.028	0.057	0.060	4.512	0.047	0.078	316	2384	100	64	3173	3237	122	4429	4551	Error	Error	-5.632	64	3173	122	4429	199684	2123322	0.136	3.879	0	0	0
1	5	19	"A111"	"A111"	14495	41095	95	588	688	888	129	495	495	549	513	93	8	1	0	6342	7839	4411	56	2222	2222	2344	1256	53	97	73	0	0.000	0.000	0.000	0.000	0.000	0.000	0.000	0.000	0.000	0.000	0.000	0.000	0.000	0.000	0.023	0.034	0.044	0.036	3.751	0.057	0.091	256	2088	100	93	4120	4213	193	5617	5810	Error	Error	-5.469	93	4120	193	5617	176153	2006804	0.271	4.375	0	0	0
1	6	19	"A111"	"A111"	14795	41090	100	595	690	555	80	505	505	552	389	70	18	4	0	5259	6048	2959	48	2271	2271	2382	929	39	87	70	0	0.000	0.000	0.000	0.000	0.000	0.000	0.000	0.000	0.000	0.000	0.000	0.000	0.000	0.000	0.030	0.049	0.063	0.060	3.502	0.076	0.208	316	2384	100	90	2988	3078	185	3777	3962	Error	Error	-5.053	90	2988	185	3777	217990	1911270	0.355	3.946	0	0	0
1	7	19	"A112"	"A112"	15100	41090	95	830	863	330	38	512	512	566	413	72	37	8	0	13876	15220	7894	51	2266	2266	2380	1138	47	100	96	0	0.000	0.000	0.000	0.000	0.000	0.000	0.000	0.000	0.000	0.000	0.000	0.000	0.000	0.000	0.027	0.027	0.032	0.027	2.598	0.029	0.166	256	2088	100	318	11610	11928	351	12954	13305	Error	Error	-5.190	318	11610	351	12954	220889	3896406	0.719	11.283	0	0	0
1	8	19	"A112"	"A112"	15395	41095	100	801	831	339	40	512	512	554	401	72	37	7	0	12999	14523	7238	49	2267	2267	2378	898	37	100	99	0	0.000	0.000	0.000	0.000	0.000	0.000	0.000	0.000	0.000	0.000	0.000	0.000	0.000	0.000	0.027	0.026	0.028	0.025	2.561	0.029	0.132	316	2384	100	289	10732	11021	319	12256	12575	Error	Error	-5.215	289	10732	319	12256	262444	4589164	0.691	13.524	0	0	0
1	9	19	"A112"	"A112"	15705	41090	95	720	784	348	44	497	497	567	632	111	11	1	0	12857	14248	6087	42	2225	2225	2350	1084	46	100	100	0	0.000	0.000	0.000	0.000	0.000	0.000	0.000	0.000	0.000	0.000	0.000	0.000	0.000	0.000	0.021	0.024	0.024	0.022	2.667	0.028	0.126	256	2088	100	223	10632	10855	287	12023	12310	Error	Error	-5.575	223	10632	287	12023	200765	3647372	0.343	10.976	0	0	0
1	10	19	"A113"	"A113"	16010	41090	90	636	664	268	40	516	516	562	431	76	11	1	0	6511	7985	4621	57	2270	2270	2337	799	34	96	87	0	0.000	0.000	0.000	0.000	0.000	0.000	0.000	0.000	0.000	0.000	0.000	0.000	0.000	0.000	0.028	0.026	0.038	0.036	4.272	0.018	0.042	256	1924	100	120	4241	4361	148	5715	5863	Error	Error	-5.143	120	4241	148	5715	170066	2044092	0.237	7.069	0	0	0
1	11	19	"A113"	"A113"	16305	41095	90	698	715	270	37	531	531	580	552	95	9	0	0	6543	8650	4922	56	2292	2292	2397	1313	54	96	84	0	0.000	0.000	0.000	0.000	0.000	0.000	0.000	0.000	0.000	0.000	0.000	0.000	0.000	0.000	0.039	0.029	0.038	0.035	3.154	0.074	0.222	256	1924	100	167	4251	4418	184	6358	6542	Error	Error	-4.670	167	4251	184	6358	183144	2214381	0.245	4.762	0	0	0
1	12	19	"A113"	"A113"	16600	41090	100	667	703	342	48	506	506	556	578	103	8	1	0	5830	7857	5042	64	2177	2177	2245	837	37	92	85	0	0.000	0.000	0.000	0.000	0.000	0.000	0.000	0.000	0.000	0.000	0.000	0.000	0.000	0.000	0.044	0.035	0.052	0.048	3.279	0.052	0.129	316	2384	100	161	3653	3814	197	5680	5877	Error	Error	-4.504	161	3653	197	5680	222131	2482694	0.254	6.705	0	0	0
1	13	19	"A114"	"A114"	16900	41090	100	850	906	743	82	492	492	551	543	98	28	1	0	17911	14870	7900	53	2153	2153	2326	1545	66	81	74	0	0.000	0.000	0.000	0.000	0.000	0.000	0.000	0.000	0.000	0.000	0.000	0.000	0.000	0.000	0.023	0.033	0.031	0.036	3.596	0.034	0.195	316	2384	100	358	15758	16116	414	12717	13131	Error	Error	-5.460	358	15758	414	12717	286163	4698778	0.654	8.119	0	0	0
1	14	19	"A114"	"A114"	17205	41090	100	809	923	817	88	538	538	590	374	63	38	10	0	16415	16888	6530	38	2263	2263	2520	1875	74	96	95	0	0.000	0.000	0.000	0.000	0.000	0.000	0.000	0.000	0.000	0.000	0.000	0.000	0.000	0.000	0.019	0.026	0.025	0.022	2.879	0.024	0.118	316	2384	100	271	14152	14423	385	14625	15010	Error	Error	-5.707	271	14152	385	14625	291719	5336719	0.890	7.663	0	0	0
1	15	19	"A114"	"A114"	17510	41095	95	976	1033	444	42	547	547	587	332	56	64	23	0	19728	20216	4653	23	2343	2343	2481	1239	49	100	100	0	0.000	0.000	0.000	0.000	0.000	0.000	0.000	0.000	0.000	0.000	0.000	0.000	0.000	0.000	0.025	0.027	0.026	0.022	2.594	0.028	0.268	256	2088	100	429	17385	17814	486	17873	18359	Error	Error	-5.341	429	17385	486	17873	264337	5175169	1.343	14.314	0	0	0
1	16	19	"A115"	"A115"	17800	41090	95	687	734	342	46	560	560	598	379	63	22	3	0	5666	6587	3084	46	2395	2395	2461	978	39	96	80	0	0.000	0.000	0.000	0.000	0.000	0.000	0.000	0.000	0.000	0.000	0.000	0.000	0.000	0.000	0.039	0.042	0.063	0.060	2.903	0.058	0.122	256	2088	100	127	3271	3398	174	4192	4366	Error	Error	-4.687	127	3271	174	4192	187847	1686362	0.359	4.219	0	0	0
1	17	19	"A115"	"A115"	18110	41095	90	627	660	287	43	524	524	565	347	61	18	4	0	5855	7628	4067	53	2212	2212	2273	717	31	98	97	0	0.000	0.000	0.000	0.000	0.000	0.000	0.000	0.000	0.000	0.000	0.000	0.000	0.000	0.000	0.028	0.025	0.040	0.035	3.072	0.045	0.130	256	1924	100	103	3643	3746	136	5416	5552	Error	Error	-5.144	103	3643	136	5416	168864	1952884	0.274	7.469	0	0	0
1	18	19	"A115"	"A115"	18405	41095	100	689	716	253	35	557	557	599	389	64	16	2	0	5202	6368	3282	51	2328	2328	2416	770	31	96	82	0	0.000	0.000	0.000	0.000	0.000	0.000	0.000	0.000	0.000	0.000	0.000	0.000	0.000	0.000	0.046	0.039	0.061	0.048	3.709	0.035	0.067	316	2384	100	132	2874	3006	159	4040	4199	Error	Error	-4.444	132	2874	159	4040	226294	2012355	0.301	5.132	0	0	0
1	1	20	"A116"	"A116"	13290	41385	100	6277	21613	24250	112	610	610	840	2645	314	58	51	10	16078	18311	13335	72	2508	2508	2903	3267	112	70	63	0	0.000	0.000	0.000	0.000	0.000	0.000	0.000	0.000	0.000	0.000	0.000	0.000	0.000	0.000	0.418	1.329	0.953	0.756	2.551	1.656	0.853	316	2384	100	5667	13570	19237	21003	15803	36806	Error	Error	-1.260	5667	13570	21003	15803	6829593	5786257	7.854	4.716	0	0	0
1	2	20	"A116"	"A116"	13595	41385	100	4111	16222	20571	126	612	612	1192	5170	433	42	37	5	17295	20877	12361	59	2458	2458	2863	2750	96	91	85	0	0.000	0.000	0.000	0.000	0.000	0.000	0.000	0.000	0.000	0.000	0.000	0.000	0.000	0.000	0.236	0.847	0.328	0.395	2.596	1.512	0.747	316	2384	100	3499	14837	18336	15610	18419	34029	Error	Error	-2.084	3499	14837	15610	18419	5126020	6597238	2.907	6.551	0	0	0
1	3	20	"A116"	"A116"	13895	41385	100	5775	17186	20548	119	576	576	1055	4483	424	53	45	7	20485	21344	10898	51	2403	2403	2695	2077	77	92	92	0	0.000	0.000	0.000	0.000	0.000	0.000	0.000	0.000	0.000	0.000	0.000	0.000	0.000	0.000	0.288	0.877	0.408	0.427	2.669	1.551	0.691	316	2384	100	5199	18082	23281	16610	18941	35551	Error	Error	-1.798	5199	18082	16610	18941	5430758	6744837	3.598	8.979	0	0	0
1	4	20	"A117"	"A117"	14195	41385	100	539	582	338	58	529	529	604	604	100	1	0	0	2982	3288	1352	41	2257	2257	2399	1439	59	20	7	0	0.000	0.000	0.000	0.000	0.000	0.000	0.000	0.000	0.000	0.000	0.000	0.000	0.000	0.000	0.014	0.051	0.187	0.187	4.722	0.161	0.243	316	2384	100	10	725	735	53	1031	1084	Error	Error	-6.180	10	725	53	1031	183939	1039045	-0.036	0.618	0	0	0
1	5	20	"A117"	"A117"	14500	41385	85	573	631	322	51	505	505	567	503	88	7	1	0	3438	3695	1228	33	2219	2219	2320	1149	49	52	19	0	0.000	0.000	0.000	0.000	0.000	0.000	0.000	0.000	0.000	0.000	0.000	0.000	0.000	0.000	0.056	0.085	0.158	0.139	4.210	0.227	0.308	208	1660	100	68	1219	1287	126	1476	1602	Error	Error	-4.164	68	1219	126	1476	131249	768579	0.127	1.197	0	0	0
1	6	20	"A117"	"A117"	14795	41385	100	533	613	335	54	522	522	614	1285	209	1	0	0	2952	3301	1236	37	2230	2230	2369	1237	52	30	12	0	0.000	0.000	0.000	0.000	0.000	0.000	0.000	0.000	0.000	0.000	0.000	0.000	0.000	0.000	0.015	0.085	0.215	0.210	5.424	0.880	0.651	316	2384	100	11	722	733	91	1071	1162	Error	Error	-6.036	11	722	91	1071	193676	1042993	-0.001	0.753	0	0	0
1	7	20	"A118"	"A118"	15095	41390	90	633	678	283	41	490	490	539	460	85	14	2	0	5875	8163	5522	67	2155	2155	2236	1205	53	96	80	0	0.000	0.000	0.000	0.000	0.000	0.000	0.000	0.000	0.000	0.000	0.000	0.000	0.000	0.000	0.038	0.031	0.046	0.040	3.006	0.056	0.197	256	1924	100	143	3720	3863	188	6008	6196	Error	Error	-4.701	143	3720	188	6008	173600	2089755	0.302	4.919	0	0	0
1	8	20	"A118"	"A118"	15400	41395	90	671	747	425	56	489	489	526	306	58	29	10	0	6866	8800	5156	58	2177	2177	2236	745	33	100	98	0	0.000	0.000	0.000	0.000	0.000	0.000	0.000	0.000	0.000	0.000	0.000	0.000	0.000	0.000	0.039	0.039	0.042	0.037	2.958	0.044	0.279	256	1924	100	182	4689	4871	258	6623	6881	Error	Error	-4.687	182	4689	258	6623	191190	2252727	0.722	8.811	0	0	0
1	9	20	"A118"	"A118"	15695	41390	100	650	742	505	68	503	503	546	318	58	26	10	0	6408	8603	6370	74	2214	2214	2293	823	35	84	78	0	0.000	0.000	0.000	0.000	0.000	0.000	0.000	0.000	0.000	0.000	0.000	0.000	0.000	0.000	0.035	0.037	0.044	0.047	4.222	0.030	0.120	316	2384	100	147	4194	4341	239	6389	6628	Error	Error	-4.834	147	4194	239	6389	234615	2718704	0.616	7.667	0	0	0
1	10	20	"A119"	"A119"	16000	41385	85	597	660	265	40	524	524	570	463	81	8	1	0	4026	4639	2130	45	2292	2292	2357	732	31	79	55	0	0.000	0.000	0.000	0.000	0.000	0.000	0.000	0.000	0.000	0.000	0.000	0.000	0.000	0.000	0.042	0.058	0.105	0.097	3.693	0.171	0.186	208	1660	100	73	1734	1807	136	2347	2483	Error	Error	-4.570	73	1734	136	2347	137264	964986	0.194	3.117	0	0	0
1	11	20	"A119"	"A119"	16305	41395	90	622	681	370	54	538	538	576	332	57	19	4	0	4046	4695	1950	41	2294	2294	2366	833	35	89	52	0	0.000	0.000	0.000	0.000	0.000	0.000	0.000	0.000	0.000	0.000	0.000	0.000	0.000	0.000	0.048	0.060	0.089	0.083	3.270	0.072	0.081	256	1924	100	84	1752	1836	143	2401	2544	Error	Error	-4.382	84	1752	143	2401	174305	1201884	0.316	2.796	0	0	0
1	12	20	"A119"	"A119"	16600	41395	95	553	601	331	55	539	539	589	458	77	5	1	0	4336	5042	2105	41	2273	2273	2369	904	38	86	61	0	0.000	0.000	0.000	0.000	0.000	0.000	0.000	0.000	0.000	0.000	0.000	0.000	0.000	0.000	0.007	0.022	0.058	0.054	4.170	0.137	0.219	256	2088	100	14	2063	2077	62	2769	2831	Error	Error	-7.203	14	2063	62	2769	153750	1290770	0.026	2.957	0	0	0
1	13	20	"A120"	"A120"	16895	41390	85	549	583	284	48	530	530	580	433	74	5	0	0	3322	3715	1433	38	2288	2288	2386	1154	48	47	15	0	0.000	0.000	0.000	0.000	0.000	0.000	0.000	0.000	0.000	0.000	0.000	0.000	0.000	0.000	0.018	0.037	0.170	0.136	4.666	0.226	0.492	208	1660	100	19	1034	1053	53	1427	1480	Error	Error	-5.766	19	1034	53	1427	121211	772798	0.007	1.152	0	0	0
1	14	20	"A120"	"A120"	17205	41395	95	655	756	517	68	591	591	675	490	72	14	3	0	3466	3942	1515	38	2396	2396	2470	787	31	68	32	0	0.000	0.000	0.000	0.000	0.000	0.000	0.000	0.000	0.000	0.000	0.000	0.000	0.000	0.000	0.060	0.107	0.161	0.151	4.503	0.197	0.144	256	2088	100	64	1070	1134	165	1546	1711	Error	Error	-4.063	64	1070	165	1546	193523	1009088	0.165	1.870	0	0	0
1	15	20	"A120"	"A120"	17505	41390	80	632	672	303	45	574	574	636	934	146	1	0	0	3780	4365	1632	37	2419	2419	2545	1849	72	32	13	0	0.000	0.000	0.000	0.000	0.000	0.000	0.000	0.000	0.000	0.000	0.000	0.000	0.000	0.000	0.043	0.050	0.110	0.096	3.527	0.068	0.077	208	1512	100	58	1361	1419	98	1946	2044	Error	Error	-4.552	58	1361	98	1946	139730	907896	0.039	0.984	0	0	0
1	16	20	"A121"	"A121"	17805	41390	100	803	895	459	51	558	558	612	744	121	16	1	0	9501	14776	12043	81	2332	2332	2423	830	34	83	80	0	0.000	0.000	0.000	0.000	0.000	0.000	0.000	0.000	0.000	0.000	0.000	0.000	0.000	0.000	0.034	0.027	0.031	0.035	3.919	0.023	0.039	316	2384	100	245	7169	7414	337	12444	12781	Error	Error	-4.871	245	7169	337	12444	282808	4669123	0.380	14.883	0	0	0
1	17	20	"A121"	"A121"	18110	41395	95	902	955	452	47	538	538	586	361	61	50	20	0	16928	20167	10989	54	2317	2317	2436	911	37	100	100	0	0.000	0.000	0.000	0.000	0.000	0.000	0.000	0.000	0.000	0.000	0.000	0.000	0.000	0.000	0.025	0.023	0.024	0.023	2.350	0.024	0.303	256	2088	100	364	14611	14975	417	17850	18267	Error	Error	-5.327	364	14611	417	17850	244566	5162717	1.022	19.463	0	0	0
1	18	20	"A121"	"A121"	18405	41395	95	889	906	327	36	545	545	578	262	45	59	27	0	18738	20362	10724	52	2317	2317	2428	825	33	100	100	0	0.000	0.000	0.000	0.000	0.000	0.000	0.000	0.000	0.000	0.000	0.000	0.000	0.000	0.000	0.021	0.020	0.021	0.021	2.319	0.018	0.172	256	2088	100	344	16421	16765	361	18045	18406	Error	Error	-5.577	344	16421	361	18045	231841	5212688	1.252	21.738	0	0	0
1	1	21	"Blank"	"Blank"	13295	41690	100	636	714	950	133	600	600	751	2031	270	0	0	0	2509	2605	901	34	2507	2507	2727	2354	86	1	0	0	0.000	0.000	0.000	0.000	0.000	0.000	0.000	0.000	0.000	0.000	0.000	0.000	0.000	0.000	18.000	1.163	0.596	0.605	4.400	0.741	0.329	316	2384	100	36	2	38	114	98	212	Error	Error	4.170	36	2	114	98	225490	823313	-0.018	-0.052	0	0	0
1	2	21	"Blank"	"Blank"	13600	41690	100	591	733	1210	165	584	584	695	1381	198	2	1	0	2443	2624	1645	62	2402	2402	2588	2058	79	2	0	0	0.000	0.000	0.000	0.000	0.000	0.000	0.000	0.000	0.000	0.000	0.000	0.000	0.000	0.000	0.171	0.671	0.595	0.598	3.820	0.703	0.841	316	2384	100	7	41	48	149	222	371	Error	Error	-2.550	7	41	149	222	231472	829096	0.028	0.017	0	0	0
1	3	21	"Blank"	"Blank"	13900	41690	100	556	612	380	62	565	565	651	647	99	2	1	0	2320	2447	903	36	2371	2371	2514	1053	41	3	1	0	0.000	0.000	0.000	0.000	0.000	0.000	0.000	0.000	0.000	0.000	0.000	0.000	0.000	0.000	0.176	0.618	0.563	0.509	4.090	0.318	0.498	316	2384	100	-9	-51	-60	47	76	123	Error	Error	-2.503	-9	-51	47	76	193425	773291	-0.060	-0.064	0	0	0
1	4	21	"Blank"	"Blank"	14200	41690	100	560	661	772	116	549	549	643	830	129	2	1	0	2355	2472	823	33	2283	2283	2436	1373	56	2	0	0	0.000	0.000	0.000	0.000	0.000	0.000	0.000	0.000	0.000	0.000	0.000	0.000	0.000	0.000	0.153	0.593	0.630	0.599	5.056	0.449	0.499	316	2384	100	11	72	83	112	189	301	Error	Error	-2.710	11	72	112	189	208885	781070	0.022	0.026	0	0	0
1	5	21	"Blank"	"Blank"	14500	41690	100	547	610	502	82	529	529	605	605	100	4	1	0	2302	2486	1735	69	2287	2287	2417	1487	61	3	0	0	0.000	0.000	0.000	0.000	0.000	0.000	0.000	0.000	0.000	0.000	0.000	0.000	0.000	0.000	1.200	0.407	0.600	0.619	4.322	0.181	0.400	316	2384	100	18	15	33	81	199	280	Error	Error	0.263	18	15	81	199	192897	785581	0.008	0.046	0	0	0
1	6	21	"Blank"	"Blank"	14800	41690	100	508	566	288	50	557	557	656	850	129	1	0	0	2285	2310	589	25	2320	2320	2519	1699	67	0	0	0	0.000	0.000	0.000	0.000	0.000	0.000	0.000	0.000	0.000	0.000	0.000	0.000	0.000	0.000	1.400	-0.900	0.637	0.660	4.301	0.466	0.842	316	2384	100	-49	-35	-84	9	-10	-1	Error	Error	0.485	-49	-35	9	-10	178706	729962	-0.106	-0.123	0	0	0
1	7	21	"Blank"	"Blank"	15100	41690	100	572	744	968	130	561	561	655	564	86	6	3	0	2343	2632	1532	58	2294	2294	2447	949	38	6	3	0	0.000	0.000	0.000	0.000	0.000	0.000	0.000	0.000	0.000	0.000	0.000	0.000	0.000	0.000	0.224	0.541	0.625	0.701	4.272	0.534	0.498	316	2384	100	11	49	60	183	338	521	Error	Error	-2.155	11	49	183	338	235228	831664	0.158	0.195	0	0	0
1	8	21	"Blank"	"Blank"	15400	41690	100	560	612	291	47	501	501	678	2729	402	0	0	0	2376	2464	680	27	2171	2171	2391	2913	121	1	0	0	0.000	0.000	0.000	0.000	0.000	0.000	0.000	0.000	0.000	0.000	0.000	0.000	0.000	0.000	0.288	0.379	0.538	0.586	4.278	0.827	0.865	316	2384	100	59	205	264	111	293	404	Error	Error	-1.797	59	205	111	293	193326	778747	-0.024	0.025	0	0	0
1	9	21	"Blank"	"Blank"	15700	41690	100	518	556	362	65	529	529	578	381	65	5	0	0	2231	2289	539	23	2268	2268	2338	909	38	1	0	0	0.000	0.000	0.000	0.000	0.000	0.000	0.000	0.000	0.000	0.000	0.000	0.000	0.000	0.000	0.297	1.286	0.536	0.587	4.156	0.503	0.483	316	2384	100	-11	-37	-48	27	21	48	Error	Error	-1.750	-11	-37	27	21	175761	723421	-0.058	-0.054	0	0	0
1	10	21	"Blank"	"Blank"	16005	41690	100	536	575	292	50	541	541	587	348	59	7	0	0	2301	2346	645	27	2314	2314	2402	1042	43	1	0	0	0.000	0.000	0.000	0.000	0.000	0.000	0.000	0.000	0.000	0.000	0.000	0.000	0.000	0.000	0.385	1.063	0.678	0.713	5.337	0.267	0.268	316	2384	100	-5	-13	-18	34	32	66	Error	Error	-1.379	-5	-13	34	32	181670	741262	-0.034	-0.054	0	0	0
1	11	21	"Blank"	"Blank"	16305	41690	100	545	573	292	50	538	538	678	2329	343	0	0	0	2310	2329	356	15	2233	2233	2446	2729	111	0	0	0	0.000	0.000	0.000	0.000	0.000	0.000	0.000	0.000	0.000	0.000	0.000	0.000	0.000	0.000	0.091	0.365	0.759	0.805	4.264	0.240	0.132	316	2384	100	7	77	84	35	96	131	Error	Error	-3.459	7	77	35	96	181115	735857	-0.045	-0.043	0	0	0
1	12	21	"Blank"	"Blank"	16605	41690	100	572	636	396	62	547	547	593	356	60	12	2	0	2398	2535	1459	57	2294	2294	2369	768	32	5	1	0	0.000	0.000	0.000	0.000	0.000	0.000	0.000	0.000	0.000	0.000	0.000	0.000	0.000	0.000	0.240	0.369	0.482	0.576	3.859	0.146	0.158	316	2384	100	25	104	129	89	241	330	Error	Error	-2.057	25	104	89	241	200953	801132	0.121	0.216	0	0	0
1	13	21	"Blank"	"Blank"	16905	41690	100	514	582	463	79	550	550	610	385	63	5	1	0	2224	2307	585	25	2360	2360	2503	1148	45	2	0	0	0.000	0.000	0.000	0.000	0.000	0.000	0.000	0.000	0.000	0.000	0.000	0.000	0.000	0.000	0.265	-0.604	0.485	0.530	4.377	0.354	0.149	316	2384	100	-36	-136	-172	32	-53	-21	Error	Error	-1.918	-36	-136	32	-53	184003	728880	-0.073	-0.171	0	0	0
1	14	21	"Blank"	"Blank"	17205	41690	100	592	645	297	46	588	588	643	401	62	9	2	0	2395	2444	518	21	2383	2383	2470	793	32	2	1	0	0.000	0.000	0.000	0.000	0.000	0.000	0.000	0.000	0.000	0.000	0.000	0.000	0.000	0.000	0.333	0.934	0.581	0.548	5.182	0.250	0.257	316	2384	100	4	12	16	57	61	118	Error	Error	-1.585	4	12	57	61	203821	772231	0.005	-0.033	0	0	0
1	15	21	"Blank"	"Blank"	17505	41695	100	563	603	360	59	572	572	625	425	68	4	0	0	2344	2428	666	27	2386	2386	2461	839	34	2	1	0	0.000	0.000	0.000	0.000	0.000	0.000	0.000	0.000	0.000	0.000	0.000	0.000	0.000	0.000	0.214	0.738	0.466	0.468	5.991	0.366	0.488	316	2384	100	-9	-42	-51	31	42	73	Error	Error	-2.222	-9	-42	31	42	190486	767208	-0.052	-0.039	0	0	0
1	16	21	"Blank"	"Blank"	17805	41695	100	582	615	289	46	560	560	604	364	60	8	0	0	2417	2459	544	22	2348	2348	2454	1062	43	1	0	0	0.000	0.000	0.000	0.000	0.000	0.000	0.000	0.000	0.000	0.000	0.000	0.000	0.000	0.000	0.319	0.495	0.476	0.478	4.415	0.128	0.193	316	2384	100	22	69	91	55	111	166	Error	Error	-1.649	22	69	55	111	194220	776929	0.030	0.005	0	0	0
1	17	21	"Blank"	"Blank"	18110	41695	100	524	566	402	71	551	551	596	362	60	5	0	0	2117	2172	661	30	2283	2283	2373	841	35	1	0	0	0.000	0.000	0.000	0.000	0.000	0.000	0.000	0.000	0.000	0.000	0.000	0.000	0.000	0.000	0.163	-0.135	0.509	0.543	4.521	0.347	0.414	316	2384	100	-27	-166	-193	15	-111	-96	Error	Error	-2.620	-27	-166	15	-111	178746	686223	-0.083	-0.239	0	0	0
1	18	21	"Blank"	"Blank"	18410	41695	100	586	629	447	71	580	580	629	476	75	3	0	0	2418	2469	558	22	2381	2381	2454	1102	44	1	0	0	0.000	0.000	0.000	0.000	0.000	0.000	0.000	0.000	0.000	0.000	0.000	0.000	0.000	0.000	0.162	0.557	0.651	0.653	4.005	0.463	0.254	316	2384	100	6	37	43	49	88	137	Error	Error	-2.624	6	37	49	88	198868	780175	0.000	0.014	0	0	0
