# Supplementary material for: Application of hybridization control probe to increase accuracy on ligation detection or minisequencing diagnostic microarrays
Source: BMC Res Notes. 2009 Dec 14;2:249. doi: 10.1186/1756-0500-2-249 (PMC2799435; doi:10.1186/1756-0500-2-249)
Supplement: Additional file 3 — Gpr_files. Zip-compressed file containing raw microarray data in GenePix results format (.gpr) and GAL (GenePix Array List) files. [file 1756-0500-2-249-S3.ZIP › gpr_files/slide3/lasi3_11-16.gpr]

ATF	1.0
30	76    
"Type=GenePix Results 3"
"DateTime=2009/04/02 13:50:27"
"Settings=C:\Axon\Params\hpv0204lasi3.gps"
"GalFile=C:\Axon\Data\HPV\ArrayIt_032009_InstiBioGalfile.gal"
"ArrayOfArrays=11-16"
"PixelSize=5"
"Wavelengths=532	488"
"ImageFiles=C:\Axon\Data\HPV\020409\lasi3.tif 2	C:\Axon\Data\HPV\020409\lasi3.tif 3"
"NormalizationMethod=None"
"NormalizationFactors=1	1"
"JpegImage="
"StdDev=Type 1"
"RatioFormulations=W1/W3 (/532)	W1/W4 (/488)	W3/W4 (532/488)"
"FeatureType=Circular"
"Barcode="
"BackgroundSubtraction=LocalFeature"
"ImageOrigin=0, 0"
"JpegOrigin=3705, 80"
"Creator=GenePix Pro 6.1.0.2"
"Scanner=GenePix 4200A 01 Autoloader [2]"
"FocusPosition=0"
"Temperature=23.25"
"LinesAveraged=2"
"Comment="
"PMTGain=580	540"
"ScanPower=100	100"
"LaserPower=2.72	2.57"
"Filters=Standard Green	Standard Blue"
"ScanRegion=688,16,3816,13800"
"Supplier="
"Block"	"Column"	"Row"	"Name"	"ID"	"X"	"Y"	"Dia."	"F532 Median"	"F532 Mean"	"F532 SD"	"F532 CV"	"B532"	"B532 Median"	"B532 Mean"	"B532 SD"	"B532 CV"	"% > B532+1SD"	"% > B532+2SD"	"F532 % Sat."	"F488 Median"	"F488 Mean"	"F488 SD"	"F488 CV"	"B488"	"B488 Median"	"B488 Mean"	"B488 SD"	"B488 CV"	"% > B488+1SD"	"% > B488+2SD"	"F488 % Sat."	"Ratio of Medians (1/532)"	"Ratio of Means (1/532)"	"Median of Ratios (1/532)"	"Mean of Ratios (1/532)"	"Ratios SD (1/532)"	"Rgn Ratio (1/532)"	"Rgn R2 (1/532)"	"Ratio of Medians (1/488)"	"Ratio of Means (1/488)"	"Median of Ratios (1/488)"	"Mean of Ratios (1/488)"	"Ratios SD (1/488)"	"Rgn Ratio (1/488)"	"Rgn R2 (1/488)"	"Ratio of Medians (532/488)"	"Ratio of Means (532/488)"	"Median of Ratios (532/488)"	"Mean of Ratios (532/488)"	"Ratios SD (532/488)"	"Rgn Ratio (532/488)"	"Rgn R2 (532/488)"	"F Pixels"	"B Pixels"	"Circularity"	"Sum of Medians (1/532)"	"Sum of Medians (1/488)"	"Sum of Medians (532/488)"	"Sum of Means (1/532)"	"Sum of Means (1/488)"	"Sum of Means (532/488)"	"Log Ratio (1/532)"	"Log Ratio (1/488)"	"Log Ratio (532/488)"	"F532 Median - B532"	"F488 Median - B488"	"F532 Mean - B532"	"F488 Mean - B488"	"F532 Total Intensity"	"F488 Total Intensity"	"SNR 532"	"SNR 488"	"Flags"	"Normalize"	"Autoflag"
1	1	1	"A1"	"A1"	4360	44695	100	1094	1250	618	49	785	785	1358	4688	345	0	0	0	12342	18933	15016	79	2951	2951	3636	4447	122	64	51	0	0.000	0.000	0.000	0.000	0.000	0.000	0.000	0.000	0.000	0.000	0.000	0.000	0.000	0.000	0.033	0.029	0.033	0.040	3.882	0.057	0.012	316	2384	100	309	9391	9700	465	15982	16447	Error	Error	-4.926	309	9391	465	15982	394931	5982698	-0.023	3.440	0	0	0
1	2	1	"A1"	"A1"	4665	44700	90	1289	1291	393	30	720	720	752	288	38	77	49	0	27385	25919	8397	32	2847	2847	2996	1118	37	99	99	0	0.000	0.000	0.000	0.000	0.000	0.000	0.000	0.000	0.000	0.000	0.000	0.000	0.000	0.000	0.023	0.025	0.025	0.023	2.090	0.023	0.417	256	1924	100	569	24538	25107	571	23072	23643	Error	Error	-5.430	569	24538	571	23072	330501	6635309	1.872	20.504	0	0	0
1	3	1	"A1"	"A1"	4960	44695	100	1058	1094	432	39	685	685	778	1155	148	5	0	0	22468	21265	12624	59	2732	2732	2916	1333	45	87	81	0	0.000	0.000	0.000	0.000	0.000	0.000	0.000	0.000	0.000	0.000	0.000	0.000	0.000	0.000	0.019	0.022	0.024	0.024	3.110	0.020	0.021	316	2384	100	373	19736	20109	409	18533	18942	Error	Error	-5.726	373	19736	409	18533	345835	6719774	0.274	13.765	0	0	0
1	4	1	"A2"	"A2"	5260	44695	100	1363	1326	511	38	652	652	747	914	122	31	2	0	37108	31152	15920	51	2742	2742	3258	3597	110	81	79	0	0.000	0.000	0.000	0.000	0.000	0.000	0.000	0.000	0.000	0.000	0.000	0.000	0.000	0.000	0.021	0.024	0.025	0.026	2.209	0.023	0.585	316	2384	100	711	34366	35077	674	28410	29084	Error	Error	-5.595	711	34366	674	28410	418901	9844142	0.633	7.755	0	0	0
1	5	1	"A2"	"A2"	5565	44695	85	1517	1537	475	30	655	655	696	294	42	92	74	0	41416	40230	7413	18	2837	2837	3504	3980	113	100	100	0	0.000	0.000	0.000	0.000	0.000	0.000	0.000	0.000	0.000	0.000	0.000	0.000	0.000	0.000	0.022	0.024	0.022	0.020	1.906	0.022	0.587	208	1660	100	862	38579	39441	882	37393	38275	Error	Error	-5.484	862	38579	882	37393	319629	8367884	2.861	9.228	0	0	0
1	6	1	"A2"	"A2"	5860	44700	90	1447	1476	427	28	625	625	664	308	46	91	70	0	42707	40438	10290	25	2759	2759	3475	4796	138	99	98	0	0.000	0.000	0.000	0.000	0.000	0.000	0.000	0.000	0.000	0.000	0.000	0.000	0.000	0.000	0.021	0.023	0.022	0.021	1.644	0.022	0.614	256	1924	100	822	39948	40770	851	37679	38530	Error	Error	-5.603	822	39948	851	37679	377760	10352161	2.636	7.707	0	0	0
1	7	1	"A3"	"A3"	6160	44700	100	860	921	396	42	635	635	688	404	58	33	11	0	14918	16127	12007	74	2686	2686	3104	3059	98	67	61	0	0.000	0.000	0.000	0.000	0.000	0.000	0.000	0.000	0.000	0.000	0.000	0.000	0.000	0.000	0.018	0.021	0.027	0.036	4.859	0.023	0.311	316	2384	100	225	12232	12457	286	13441	13727	Error	Error	-5.765	225	12232	286	13441	291023	5096215	0.577	4.257	0	0	0
1	8	1	"A3"	"A3"	6465	44705	90	1045	1088	426	39	617	617	654	299	45	60	35	0	25208	23574	11294	47	2610	2610	2686	646	24	100	100	0	0.000	0.000	0.000	0.000	0.000	0.000	0.000	0.000	0.000	0.000	0.000	0.000	0.000	0.000	0.019	0.022	0.024	0.021	2.493	0.021	0.350	256	1924	100	428	22598	23026	471	20964	21435	Error	Error	-5.722	428	22598	471	20964	278581	6034817	1.452	32.334	0	0	0
1	9	1	"A3"	"A3"	6765	44700	100	894	952	429	45	623	623	701	743	105	16	1	0	13300	17172	11620	67	2595	2595	2680	771	28	93	87	0	0.000	0.000	0.000	0.000	0.000	0.000	0.000	0.000	0.000	0.000	0.000	0.000	0.000	0.000	0.025	0.023	0.025	0.025	3.284	0.023	0.325	316	2384	100	271	10705	10976	329	14577	14906	Error	Error	-5.304	271	10705	329	14577	300832	5426330	0.338	18.796	0	0	0
1	10	1	"A4"	"A4"	7065	44700	100	842	904	386	42	608	608	645	273	42	45	22	0	13164	16407	10971	66	2583	2583	2722	1264	46	82	79	0	0.000	0.000	0.000	0.000	0.000	0.000	0.000	0.000	0.000	0.000	0.000	0.000	0.000	0.000	0.022	0.021	0.025	0.026	3.594	0.022	0.338	316	2384	100	234	10581	10815	296	13824	14120	Error	Error	-5.499	234	10581	296	13824	285507	5184660	0.949	10.827	0	0	0
1	11	1	"A4"	"A4"	7365	44700	100	934	1018	433	42	602	602	638	339	53	49	27	0	15348	18866	11534	61	2557	2557	2687	1173	43	90	86	0	0.000	0.000	0.000	0.000	0.000	0.000	0.000	0.000	0.000	0.000	0.000	0.000	0.000	0.000	0.026	0.026	0.027	0.028	2.912	0.023	0.367	316	2384	100	332	12791	13123	416	16309	16725	Error	Error	-5.268	332	12791	416	16309	321772	5961581	1.121	13.793	0	0	0
1	12	1	"A4"	"A4"	7670	44700	90	1030	1074	389	36	617	617	659	287	43	63	34	0	19836	21029	8424	40	2642	2642	2921	2029	69	100	99	0	0.000	0.000	0.000	0.000	0.000	0.000	0.000	0.000	0.000	0.000	0.000	0.000	0.000	0.000	0.024	0.025	0.025	0.021	2.580	0.024	0.393	256	1924	100	413	17194	17607	457	18387	18844	Error	Error	-5.380	413	17194	457	18387	274893	5383324	1.446	8.925	0	0	0
1	13	1	"A5"	"A5"	7970	44700	100	592	639	288	45	614	614	672	613	91	3	0	0	3796	4546	2544	55	2568	2568	2681	804	29	57	41	0	0.000	0.000	0.000	0.000	0.000	0.000	0.000	0.000	0.000	0.000	0.000	0.000	0.000	0.000	-0.018	0.013	0.103	0.124	5.875	0.058	0.009	316	2384	100	-22	1228	1206	25	1978	2003	Error	Error	Error	-22	1228	25	1978	201937	1436580	-0.054	2.320	0	0	0
1	14	1	"A5"	"A5"	8275	44700	80	694	728	300	41	616	616	651	271	41	23	7	0	4700	5999	3156	52	2617	2617	2707	598	22	97	80	0	0.000	0.000	0.000	0.000	0.000	0.000	0.000	0.000	0.000	0.000	0.000	0.000	0.000	0.000	0.037	0.033	0.071	0.064	3.378	0.044	0.103	208	1512	100	78	2083	2161	112	3382	3494	Error	Error	-4.739	78	2083	112	3382	151463	1247865	0.284	5.505	0	0	0
1	15	1	"A5"	"A5"	8570	44700	85	750	781	274	35	644	644	680	277	40	27	8	0	4982	5441	1898	34	2691	2691	2766	619	22	98	85	0	0.000	0.000	0.000	0.000	0.000	0.000	0.000	0.000	0.000	0.000	0.000	0.000	0.000	0.000	0.046	0.050	0.087	0.066	3.817	0.054	0.085	208	1660	100	106	2291	2397	137	2750	2887	Error	Error	-4.434	106	2291	137	2750	162510	1131714	0.365	4.321	0	0	0
1	16	1	"A6"	"A6"	8870	44700	100	932	1039	539	51	624	624	656	274	41	53	34	0	15588	17093	12069	70	2679	2679	2988	1620	54	74	70	0	0.000	0.000	0.000	0.000	0.000	0.000	0.000	0.000	0.000	0.000	0.000	0.000	0.000	0.000	0.024	0.029	0.033	0.038	3.705	0.029	0.385	316	2384	100	308	12909	13217	415	14414	14829	Error	Error	-5.389	308	12909	415	14414	328233	5401322	1.398	8.707	0	0	0
1	17	1	"A6"	"A6"	9175	44705	95	1109	1165	539	46	602	602	635	283	44	73	42	0	19638	21382	8817	41	2677	2677	2787	855	30	100	98	0	0.000	0.000	0.000	0.000	0.000	0.000	0.000	0.000	0.000	0.000	0.000	0.000	0.000	0.000	0.030	0.030	0.030	0.025	2.343	0.029	0.313	256	2088	100	507	16961	17468	563	18705	19268	Error	Error	-5.064	507	16961	563	18705	298153	5473722	1.873	21.749	0	0	0
1	18	1	"A6"	"A6"	9470	44700	100	1098	1321	1693	128	611	611	815	2432	298	1	0	0	16401	19489	10534	54	2833	2833	2946	898	30	98	95	0	0.000	0.000	0.000	0.000	0.000	0.000	0.000	0.000	0.000	0.000	0.000	0.000	0.000	0.000	0.036	0.043	0.033	0.035	3.192	0.108	0.011	316	2384	100	487	13568	14055	710	16656	17366	Error	Error	-4.800	487	13568	710	16656	417332	6158651	0.208	18.422	0	0	0
1	1	2	"A7"	"A7"	4360	45000	100	743	809	378	46	651	651	679	271	39	27	10	0	4059	5898	4291	72	2589	2589	2716	776	28	56	49	0	0.000	0.000	0.000	0.000	0.000	0.000	0.000	0.000	0.000	0.000	0.000	0.000	0.000	0.000	0.063	0.048	0.115	0.129	7.047	0.041	0.128	316	2384	100	92	1470	1562	158	3309	3467	Error	Error	-3.998	92	1470	158	3309	255592	1863717	0.480	4.101	0	0	0
1	2	2	"A7"	"A7"	4660	45000	100	770	790	287	36	625	625	686	789	115	2	0	0	6071	6968	3848	55	2604	2604	2746	1531	55	71	55	0	0.000	0.000	0.000	0.000	0.000	0.000	0.000	0.000	0.000	0.000	0.000	0.000	0.000	0.000	0.042	0.038	0.057	0.064	3.908	0.038	0.132	316	2384	100	145	3467	3612	165	4364	4529	Error	Error	-4.580	145	3467	165	4364	249794	2201733	0.132	2.758	0	0	0
1	3	2	"A7"	"A7"	4960	45000	100	724	779	470	60	609	609	649	343	52	23	4	0	4928	6436	4335	67	2535	2535	2649	796	30	72	59	0	0.000	0.000	0.000	0.000	0.000	0.000	0.000	0.000	0.000	0.000	0.000	0.000	0.000	0.000	0.048	0.044	0.070	0.076	4.473	0.036	0.091	316	2384	100	115	2393	2508	170	3901	4071	Error	Error	-4.379	115	2393	170	3901	246252	2033927	0.379	4.758	0	0	0
1	4	2	"A8"	"A8"	5260	45000	100	811	977	547	55	596	596	643	325	50	43	29	0	11867	17446	15438	88	2526	2526	2840	1663	58	65	58	0	0.000	0.000	0.000	0.000	0.000	0.000	0.000	0.000	0.000	0.000	0.000	0.000	0.000	0.000	0.023	0.026	0.032	0.046	5.796	0.026	0.409	316	2384	100	215	9341	9556	381	14920	15301	Error	Error	-5.441	215	9341	381	14920	308870	5512930	1.028	8.783	0	0	0
1	5	2	"A8"	"A8"	5565	45000	100	954	1059	504	47	579	579	620	282	45	57	38	0	16783	21333	14612	68	2486	2486	2774	1878	67	84	81	0	0.000	0.000	0.000	0.000	0.000	0.000	0.000	0.000	0.000	0.000	0.000	0.000	0.000	0.000	0.026	0.025	0.029	0.031	3.110	0.024	0.497	316	2384	100	375	14297	14672	480	18847	19327	Error	Error	-5.253	375	14297	480	18847	334752	6741258	1.557	9.882	0	0	0
1	6	2	"A8"	"A8"	5865	45000	100	1123	1140	496	43	562	562	603	284	47	67	49	0	25963	26118	15388	58	2463	2463	2825	2351	83	85	82	0	0.000	0.000	0.000	0.000	0.000	0.000	0.000	0.000	0.000	0.000	0.000	0.000	0.000	0.000	0.024	0.024	0.026	0.026	2.477	0.024	0.516	316	2384	100	561	23500	24061	578	23655	24233	Error	Error	-5.389	561	23500	578	23655	360157	8253369	1.891	9.908	0	0	0
1	7	2	"A9"	"A9"	6165	45000	100	808	912	458	50	596	596	647	347	53	37	19	0	9430	13552	11685	86	2455	2455	2843	2362	83	61	58	0	0.000	0.000	0.000	0.000	0.000	0.000	0.000	0.000	0.000	0.000	0.000	0.000	0.000	0.000	0.030	0.028	0.036	0.050	5.478	0.028	0.363	316	2384	100	212	6975	7187	316	11097	11413	Error	Error	-5.040	212	6975	316	11097	288206	4282513	0.764	4.534	0	0	0
1	8	2	"A9"	"A9"	6465	45000	100	868	940	455	48	565	565	600	289	48	51	30	0	15090	17677	11064	62	2425	2425	2735	1854	67	83	81	0	0.000	0.000	0.000	0.000	0.000	0.000	0.000	0.000	0.000	0.000	0.000	0.000	0.000	0.000	0.024	0.025	0.029	0.033	3.951	0.024	0.304	316	2384	100	303	12665	12968	375	15252	15627	Error	Error	-5.385	303	12665	375	15252	296928	5585910	1.176	8.059	0	0	0
1	9	2	"A9"	"A9"	6765	45000	100	744	808	372	46	548	548	587	268	45	41	20	0	8989	10988	8454	76	2395	2395	2670	1941	72	70	69	0	0.000	0.000	0.000	0.000	0.000	0.000	0.000	0.000	0.000	0.000	0.000	0.000	0.000	0.000	0.030	0.030	0.044	0.051	4.519	0.027	0.333	316	2384	100	196	6594	6790	260	8593	8853	Error	Error	-5.072	196	6594	260	8593	255404	3472113	0.825	4.285	0	0	0
1	10	2	"A10"	"A10"	7065	45000	100	794	884	464	52	554	554	608	714	117	20	2	0	12198	17750	15799	89	2386	2386	2674	1478	55	69	64	0	0.000	0.000	0.000	0.000	0.000	0.000	0.000	0.000	0.000	0.000	0.000	0.000	0.000	0.000	0.024	0.021	0.027	0.041	4.943	0.021	0.050	316	2384	100	240	9812	10052	330	15364	15694	Error	Error	-5.353	240	9812	330	15364	279501	5608877	0.387	10.200	0	0	0
1	11	2	"A10"	"A10"	7370	45000	100	928	987	451	45	547	547	583	288	49	56	32	0	18703	20929	13835	66	2362	2362	2705	1948	72	81	75	0	0.000	0.000	0.000	0.000	0.000	0.000	0.000	0.000	0.000	0.000	0.000	0.000	0.000	0.000	0.023	0.024	0.024	0.030	3.650	0.021	0.403	316	2384	100	381	16341	16722	440	18567	19007	Error	Error	-5.423	381	16341	440	18567	311979	6613545	1.403	9.355	0	0	0
1	12	2	"A10"	"A10"	7670	45000	100	921	975	433	44	539	539	583	293	50	57	31	0	15763	21438	14479	67	2390	2390	2705	2028	74	89	86	0	0.000	0.000	0.000	0.000	0.000	0.000	0.000	0.000	0.000	0.000	0.000	0.000	0.000	0.000	0.029	0.023	0.025	0.026	2.921	0.022	0.441	316	2384	100	382	13373	13755	436	19048	19484	Error	Error	-5.130	382	13373	436	19048	308139	6774357	1.338	9.237	0	0	0
1	13	2	"A11"	"A11"	7970	45000	100	650	708	331	46	534	534	563	263	46	31	13	0	5829	8529	7331	85	2382	2382	2565	1003	39	63	58	0	0.000	0.000	0.000	0.000	0.000	0.000	0.000	0.000	0.000	0.000	0.000	0.000	0.000	0.000	0.034	0.028	0.056	0.084	6.213	0.025	0.159	316	2384	100	116	3447	3563	174	6147	6321	Error	Error	-4.893	116	3447	174	6147	223772	2695274	0.551	5.946	0	0	0
1	14	2	"A11"	"A11"	8270	45000	100	712	766	347	45	532	532	569	276	48	39	14	0	8738	11257	7923	70	2407	2407	2525	762	30	87	82	0	0.000	0.000	0.000	0.000	0.000	0.000	0.000	0.000	0.000	0.000	0.000	0.000	0.000	0.000	0.028	0.026	0.037	0.038	3.808	0.026	0.206	316	2384	100	180	6331	6511	234	8850	9084	Error	Error	-5.136	180	6331	234	8850	242065	3557313	0.714	11.459	0	0	0
1	15	2	"A11"	"A11"	8570	45000	100	713	822	439	53	544	544	579	281	48	40	18	0	7490	10333	8832	85	2446	2446	2581	882	34	75	71	0	0.000	0.000	0.000	0.000	0.000	0.000	0.000	0.000	0.000	0.000	0.000	0.000	0.000	0.000	0.034	0.035	0.045	0.059	4.694	0.030	0.244	316	2384	100	169	5044	5213	278	7887	8165	Error	Error	-4.899	169	5044	278	7887	259659	3265332	0.865	8.789	0	0	0
1	16	2	"A12"	"A12"	8870	45000	100	835	970	542	55	552	552	599	313	52	46	30	0	11860	19489	17498	89	2503	2503	2774	1508	54	77	70	0	0.000	0.000	0.000	0.000	0.000	0.000	0.000	0.000	0.000	0.000	0.000	0.000	0.000	0.000	0.030	0.025	0.027	0.035	3.739	0.023	0.367	316	2384	100	283	9357	9640	418	16986	17404	Error	Error	-5.047	283	9357	418	16986	306670	6158514	1.185	11.084	0	0	0
1	17	2	"A12"	"A12"	9175	45005	90	1137	1187	503	42	546	546	591	315	53	71	46	0	31013	30931	16062	51	2578	2578	2849	1602	56	100	99	0	0.000	0.000	0.000	0.000	0.000	0.000	0.000	0.000	0.000	0.000	0.000	0.000	0.000	0.000	0.021	0.023	0.022	0.020	2.186	0.022	0.436	256	1924	100	591	28435	29026	641	28353	28994	Error	Error	-5.588	591	28435	641	28353	303777	7918404	1.892	17.529	0	0	0
1	18	2	"A12"	"A12"	9475	45005	90	1106	1199	571	47	549	549	587	320	54	68	44	0	25944	30021	15528	51	2721	2721	2915	1371	47	100	99	0	0.000	0.000	0.000	0.000	0.000	0.000	0.000	0.000	0.000	0.000	0.000	0.000	0.000	0.000	0.024	0.024	0.023	0.022	2.050	0.024	0.429	256	1924	100	557	23223	23780	650	27300	27950	Error	Error	-5.382	557	23223	650	27300	306857	7685452	1.913	19.771	0	0	0
1	1	3	"A13"	"A13"	4370	45300	100	939	1021	979	95	619	619	652	285	43	52	28	0	17017	19250	13308	69	2550	2550	2700	983	36	88	80	0	0.000	0.000	0.000	0.000	0.000	0.000	0.000	0.000	0.000	0.000	0.000	0.000	0.000	0.000	0.022	0.024	0.024	0.027	3.450	0.023	0.158	316	2384	100	320	14467	14787	402	16700	17102	Error	Error	-5.499	320	14467	402	16700	322559	6082867	1.295	16.836	0	0	0
1	2	3	"A13"	"A13"	4675	45305	90	1188	1224	388	31	612	612	661	421	63	68	25	0	36868	34358	8974	26	2555	2555	3053	3144	102	100	100	0	0.000	0.000	0.000	0.000	0.000	0.000	0.000	0.000	0.000	0.000	0.000	0.000	0.000	0.000	0.017	0.019	0.019	0.017	1.948	0.019	0.455	256	1924	100	576	34313	34889	612	31803	32415	Error	Error	-5.897	576	34313	612	31803	313264	8795711	1.337	9.957	0	0	0
1	3	3	"A13"	"A13"	4970	45300	100	1161	1213	524	43	608	608	651	308	47	65	48	0	26803	25440	15317	60	2553	2553	2868	2123	74	87	82	0	0.000	0.000	0.000	0.000	0.000	0.000	0.000	0.000	0.000	0.000	0.000	0.000	0.000	0.000	0.023	0.026	0.028	0.029	2.755	0.026	0.557	316	2384	100	553	24250	24803	605	22887	23492	Error	Error	-5.455	553	24250	605	22887	383463	8038991	1.825	10.632	0	0	0
1	4	3	"A14"	"A14"	5270	45300	100	1037	1085	557	51	591	591	624	291	46	61	38	0	31116	26389	14230	53	2472	2472	2659	1380	51	87	80	0	0.000	0.000	0.000	0.000	0.000	0.000	0.000	0.000	0.000	0.000	0.000	0.000	0.000	0.000	0.016	0.021	0.022	0.024	3.224	0.021	0.382	316	2384	100	446	28644	29090	494	23917	24411	Error	Error	-6.005	446	28644	494	23917	342806	8338954	1.584	17.196	0	0	0
1	5	3	"A14"	"A14"	5580	45305	90	1364	1433	439	30	592	592	640	328	51	92	63	0	38469	37360	6223	16	2508	2508	2845	2178	76	100	100	0	0.000	0.000	0.000	0.000	0.000	0.000	0.000	0.000	0.000	0.000	0.000	0.000	0.000	0.000	0.021	0.024	0.022	0.022	1.727	0.023	0.505	256	1924	100	772	35961	36733	841	34852	35693	Error	Error	-5.542	772	35961	841	34852	366878	9564136	2.418	15.847	0	0	0
1	6	3	"A14"	"A14"	5880	45305	90	1328	1400	507	36	567	567	606	300	49	91	66	0	37358	36494	6730	18	2464	2464	2618	939	35	100	100	0	0.000	0.000	0.000	0.000	0.000	0.000	0.000	0.000	0.000	0.000	0.000	0.000	0.000	0.000	0.022	0.024	0.022	0.021	1.780	0.023	0.501	256	1924	100	761	34894	35655	833	34030	34863	Error	Error	-5.519	761	34894	833	34030	358477	9342384	2.647	36.077	0	0	0
1	7	3	"A15"	"A15"	6175	45300	100	759	864	431	49	579	579	651	467	71	25	7	0	10198	13726	11336	82	2434	2434	2824	2490	88	66	62	0	0.000	0.000	0.000	0.000	0.000	0.000	0.000	0.000	0.000	0.000	0.000	0.000	0.000	0.000	0.023	0.025	0.030	0.035	5.532	0.025	0.259	316	2384	100	180	7764	7944	285	11292	11577	Error	Error	-5.431	180	7764	285	11292	272902	4337267	0.456	4.378	0	0	0
1	8	3	"A15"	"A15"	6475	45300	100	962	1044	492	47	579	579	620	376	60	50	23	0	19865	20330	11406	56	2399	2399	2603	1256	48	89	86	0	0.000	0.000	0.000	0.000	0.000	0.000	0.000	0.000	0.000	0.000	0.000	0.000	0.000	0.000	0.022	0.026	0.026	0.028	2.929	0.024	0.360	316	2384	100	383	17466	17849	465	17931	18396	Error	Error	-5.511	383	17466	465	17931	329816	6424273	1.128	14.114	0	0	0
1	9	3	"A15"	"A15"	6775	45300	100	803	882	451	51	565	565	599	262	43	46	21	0	10957	13901	10171	73	2384	2384	2529	1189	47	75	73	0	0.000	0.000	0.000	0.000	0.000	0.000	0.000	0.000	0.000	0.000	0.000	0.000	0.000	0.000	0.028	0.028	0.031	0.045	4.554	0.023	0.247	316	2384	100	238	8573	8811	317	11517	11834	Error	Error	-5.171	238	8573	317	11517	278686	4392800	1.080	9.564	0	0	0
1	10	3	"A16"	"A16"	7075	45300	100	827	941	445	47	561	561	603	306	50	47	29	0	12244	18607	14992	80	2371	2371	2615	1397	53	79	72	0	0.000	0.000	0.000	0.000	0.000	0.000	0.000	0.000	0.000	0.000	0.000	0.000	0.000	0.000	0.027	0.023	0.027	0.033	4.639	0.021	0.337	316	2384	100	266	9873	10139	380	16236	16616	Error	Error	-5.214	266	9873	380	16236	297454	5879684	1.105	11.447	0	0	0
1	11	3	"A16"	"A16"	7375	45300	100	877	940	453	48	531	531	576	305	52	52	30	0	17393	21980	14660	66	2320	2320	2608	1594	61	85	81	0	0.000	0.000	0.000	0.000	0.000	0.000	0.000	0.000	0.000	0.000	0.000	0.000	0.000	0.000	0.023	0.021	0.024	0.025	3.140	0.020	0.380	316	2384	100	346	15073	15419	409	19660	20069	Error	Error	-5.445	346	15073	409	19660	297141	6945627	1.193	12.153	0	0	0
1	12	3	"A16"	"A16"	7680	45305	95	925	969	410	42	535	535	591	389	65	50	14	0	22937	23627	11705	49	2358	2358	2686	1985	73	100	100	0	0.000	0.000	0.000	0.000	0.000	0.000	0.000	0.000	0.000	0.000	0.000	0.000	0.000	0.000	0.019	0.020	0.021	0.020	2.177	0.020	0.382	256	2088	100	390	20579	20969	434	21269	21703	Error	Error	-5.722	390	20579	434	21269	248027	6048638	0.972	10.550	0	0	0
1	13	3	"A17"	"A17"	7980	45305	100	748	788	379	48	541	541	589	321	54	36	10	0	8406	9250	5530	59	2386	2386	2533	954	37	79	72	0	0.000	0.000	0.000	0.000	0.000	0.000	0.000	0.000	0.000	0.000	0.000	0.000	0.000	0.000	0.034	0.036	0.046	0.052	4.044	0.035	0.186	316	2384	100	207	6020	6227	247	6864	7111	Error	Error	-4.862	207	6020	247	6864	249121	2923142	0.620	7.041	0	0	0
1	14	3	"A17"	"A17"	8280	45305	95	912	989	480	48	563	563	628	417	66	42	10	0	16263	16084	4562	28	2444	2444	2655	1224	46	100	99	0	0.000	0.000	0.000	0.000	0.000	0.000	0.000	0.000	0.000	0.000	0.000	0.000	0.000	0.000	0.025	0.031	0.031	0.026	2.575	0.030	0.199	256	2088	100	349	13819	14168	426	13640	14066	Error	Error	-5.307	349	13819	426	13640	253233	4117557	0.866	10.971	0	0	0
1	15	3	"A17"	"A17"	8580	45305	100	844	871	367	42	535	535	582	339	58	45	15	0	13901	13317	5876	44	2423	2423	2593	1142	44	92	87	0	0.000	0.000	0.000	0.000	0.000	0.000	0.000	0.000	0.000	0.000	0.000	0.000	0.000	0.000	0.027	0.031	0.033	0.032	2.921	0.030	0.243	316	2384	100	309	11478	11787	336	10894	11230	Error	Error	-5.215	309	11478	336	10894	275131	4208069	0.853	9.391	0	0	0
1	16	3	"A18"	"A18"	8880	45305	100	878	955	544	56	541	541	610	538	88	31	7	0	14550	16145	9760	60	2468	2468	2659	1273	47	87	83	0	0.000	0.000	0.000	0.000	0.000	0.000	0.000	0.000	0.000	0.000	0.000	0.000	0.000	0.000	0.028	0.030	0.030	0.032	3.259	0.027	0.290	316	2384	100	337	12082	12419	414	13677	14091	Error	Error	-5.164	337	12082	414	13677	301913	5101800	0.641	10.594	0	0	0
1	17	3	"A18"	"A18"	9185	45305	90	1069	1098	402	36	528	528	627	1447	230	3	0	0	22388	22660	6257	27	2489	2489	2742	1524	55	100	100	0	0.000	0.000	0.000	0.000	0.000	0.000	0.000	0.000	0.000	0.000	0.000	0.000	0.000	0.000	0.027	0.028	0.027	0.024	2.123	0.027	0.327	256	1924	100	541	19899	20440	570	20171	20741	Error	Error	-5.201	541	19899	570	20171	280967	5801023	0.326	13.070	0	0	0
1	18	3	"A18"	"A18"	9485	45305	100	1005	1017	395	38	535	535	573	280	48	70	37	0	20456	21027	7077	33	2624	2624	2770	1003	36	98	95	0	0.000	0.000	0.000	0.000	0.000	0.000	0.000	0.000	0.000	0.000	0.000	0.000	0.000	0.000	0.026	0.026	0.026	0.023	2.437	0.025	0.328	316	2384	100	470	17832	18302	482	18403	18885	Error	Error	-5.246	470	17832	482	18403	321250	6644458	1.586	18.202	0	0	0
1	1	4	"A19"	"A19"	4375	45595	100	744	805	368	45	637	637	666	274	41	29	13	0	6540	8382	6058	72	2532	2532	2651	699	26	76	70	0	0.000	0.000	0.000	0.000	0.000	0.000	0.000	0.000	0.000	0.000	0.000	0.000	0.000	0.000	0.027	0.029	0.050	0.069	5.317	0.029	0.141	316	2384	100	107	4008	4115	168	5850	6018	Error	Error	-5.227	107	4008	168	5850	254253	2648700	0.507	8.199	0	0	0
1	2	4	"A19"	"A19"	4675	45595	100	861	937	378	40	610	610	648	287	44	45	21	0	11123	13093	7133	54	2482	2482	2595	845	32	92	88	0	0.000	0.000	0.000	0.000	0.000	0.000	0.000	0.000	0.000	0.000	0.000	0.000	0.000	0.000	0.029	0.031	0.036	0.036	3.173	0.028	0.271	316	2384	100	251	8641	8892	327	10611	10938	Error	Error	-5.105	251	8641	327	10611	296072	4137439	1.007	12.424	0	0	0
1	3	4	"A19"	"A19"	4975	45595	100	777	832	368	44	586	586	619	268	43	42	18	0	8865	11480	7697	67	2417	2417	2540	849	33	83	80	0	0.000	0.000	0.000	0.000	0.000	0.000	0.000	0.000	0.000	0.000	0.000	0.000	0.000	0.000	0.030	0.027	0.035	0.041	4.716	0.030	0.300	316	2384	100	191	6448	6639	246	9063	9309	Error	Error	-5.077	191	6448	246	9063	262761	3627836	0.795	10.530	0	0	0
1	4	4	"A20"	"A20"	5275	45600	100	1131	1149	595	51	597	597	676	520	76	51	18	0	33914	25852	17658	68	2452	2452	3114	4376	140	66	63	0	0.000	0.000	0.000	0.000	0.000	0.000	0.000	0.000	0.000	0.000	0.000	0.000	0.000	0.000	0.017	0.024	0.025	0.034	4.343	0.022	0.227	316	2384	100	534	31462	31996	552	23400	23952	Error	Error	-5.881	534	31462	552	23400	363112	8169116	0.910	5.196	0	0	0
1	5	4	"A20"	"A20"	5580	45600	100	1156	1214	515	42	602	602	642	358	55	66	41	0	35292	32261	12472	38	2402	2402	2606	1310	50	95	91	0	0.000	0.000	0.000	0.000	0.000	0.000	0.000	0.000	0.000	0.000	0.000	0.000	0.000	0.000	0.017	0.020	0.021	0.019	2.357	0.020	0.348	316	2384	100	554	32890	33444	612	29859	30471	Error	Error	-5.892	554	32890	612	29859	383640	10194526	1.598	22.637	0	0	0
1	6	4	"A20"	"A20"	5880	45600	100	1222	1282	553	43	585	585	623	302	48	80	54	0	37311	33158	13206	39	2397	2397	2576	1212	47	96	92	0	0.000	0.000	0.000	0.000	0.000	0.000	0.000	0.000	0.000	0.000	0.000	0.000	0.000	0.000	0.018	0.023	0.022	0.023	2.451	0.022	0.446	316	2384	100	637	34914	35551	697	30761	31458	Error	Error	-5.776	637	34914	697	30761	404978	10478016	2.182	25.233	0	0	0
1	7	4	"A21"	"A21"	6180	45600	100	1085	1097	501	45	588	588	653	667	102	36	4	0	28091	23870	13468	56	2381	2381	3002	3759	125	75	73	0	0.000	0.000	0.000	0.000	0.000	0.000	0.000	0.000	0.000	0.000	0.000	0.000	0.000	0.000	0.019	0.024	0.025	0.027	3.158	0.029	0.164	316	2384	100	497	25710	26207	509	21489	21998	Error	Error	-5.693	497	25710	509	21489	346612	7542796	0.666	5.551	0	0	0
1	8	4	"A21"	"A21"	6485	45605	95	1180	1195	383	32	597	597	643	290	45	81	50	0	26331	26341	7026	26	2399	2399	2760	1718	62	100	100	0	0.000	0.000	0.000	0.000	0.000	0.000	0.000	0.000	0.000	0.000	0.000	0.000	0.000	0.000	0.024	0.025	0.026	0.022	2.136	0.022	0.377	256	2088	100	583	23932	24515	598	23942	24540	Error	Error	-5.359	583	23932	598	23942	306011	6743308	1.903	13.726	0	0	0
1	9	4	"A21"	"A21"	6780	45600	100	1088	1144	447	39	585	585	632	288	45	71	44	0	28707	26282	11010	41	2340	2340	2733	2145	78	91	85	0	0.000	0.000	0.000	0.000	0.000	0.000	0.000	0.000	0.000	0.000	0.000	0.000	0.000	0.000	0.019	0.023	0.023	0.024	2.850	0.021	0.358	316	2384	100	503	26367	26870	559	23942	24501	Error	Error	-5.712	503	26367	559	23942	361354	8305017	1.778	10.979	0	0	0
1	10	4	"A22"	"A22"	7080	45600	100	947	1028	478	46	589	589	633	327	51	52	31	0	25573	21583	14360	66	2323	2323	2525	1014	40	88	84	0	0.000	0.000	0.000	0.000	0.000	0.000	0.000	0.000	0.000	0.000	0.000	0.000	0.000	0.000	0.015	0.023	0.025	0.027	3.304	0.022	0.301	316	2384	100	358	23250	23608	439	19260	19699	Error	Error	-6.021	358	23250	439	19260	324944	6820192	1.208	18.795	0	0	0
1	11	4	"A22"	"A22"	7380	45600	100	1009	1077	543	50	563	563	609	330	54	64	31	0	29720	26322	11505	43	2316	2316	2488	964	38	95	92	0	0.000	0.000	0.000	0.000	0.000	0.000	0.000	0.000	0.000	0.000	0.000	0.000	0.000	0.000	0.016	0.021	0.021	0.020	2.819	0.022	0.322	316	2384	100	446	27404	27850	514	24006	24520	Error	Error	-5.941	446	27404	514	24006	340342	8317663	1.418	24.724	0	0	0
1	12	4	"A22"	"A22"	7685	45605	100	1170	1219	451	36	553	553	599	312	52	77	48	0	32223	30888	9355	30	2315	2315	2435	835	34	99	99	0	0.000	0.000	0.000	0.000	0.000	0.000	0.000	0.000	0.000	0.000	0.000	0.000	0.000	0.000	0.021	0.023	0.023	0.021	2.003	0.021	0.364	316	2384	100	617	29908	30525	666	28573	29239	Error	Error	-5.599	617	29908	666	28573	385060	9760751	1.987	34.075	0	0	0
1	13	4	"A23"	"A23"	7985	45600	100	876	920	396	43	544	544	596	407	68	41	12	0	18647	17262	10223	59	2300	2300	2451	903	36	93	87	0	0.000	0.000	0.000	0.000	0.000	0.000	0.000	0.000	0.000	0.000	0.000	0.000	0.000	0.000	0.020	0.025	0.028	0.029	3.038	0.024	0.339	316	2384	100	332	16347	16679	376	14962	15338	Error	Error	-5.622	332	16347	376	14962	290608	5454700	0.796	16.402	0	0	0
1	14	4	"A23"	"A23"	8285	45600	100	1146	1189	422	35	542	542	614	507	82	61	16	0	30446	29073	9027	31	2384	2384	2581	1286	49	99	97	0	0.000	0.000	0.000	0.000	0.000	0.000	0.000	0.000	0.000	0.000	0.000	0.000	0.000	0.000	0.022	0.024	0.024	0.022	2.229	0.023	0.177	316	2384	100	604	28062	28666	647	26689	27336	Error	Error	-5.538	604	28062	647	26689	375723	9187222	1.134	20.600	0	0	0
1	15	4	"A23"	"A23"	8590	45605	95	1190	1239	475	38	536	536	579	301	51	83	55	0	32416	30602	6783	22	2400	2400	2663	1458	54	100	100	0	0.000	0.000	0.000	0.000	0.000	0.000	0.000	0.000	0.000	0.000	0.000	0.000	0.000	0.000	0.022	0.025	0.024	0.021	2.144	0.024	0.441	256	2088	100	654	30016	30670	703	28202	28905	Error	Error	-5.520	654	30016	703	28202	317191	7834002	2.193	19.163	0	0	0
1	16	4	"A24"	"A24"	8890	45600	100	947	974	390	40	519	519	567	338	59	58	26	0	20145	18866	8671	45	2375	2375	2528	1067	42	95	90	0	0.000	0.000	0.000	0.000	0.000	0.000	0.000	0.000	0.000	0.000	0.000	0.000	0.000	0.000	0.024	0.028	0.028	0.027	2.727	0.027	0.374	316	2384	100	428	17770	18198	455	16491	16946	Error	Error	-5.376	428	17770	455	16491	307640	5961782	1.204	15.312	0	0	0
1	17	4	"A24"	"A24"	9190	45600	100	995	1081	710	65	521	521	584	494	84	47	10	0	21315	21987	9521	43	2428	2428	2545	1032	40	99	97	0	0.000	0.000	0.000	0.000	0.000	0.000	0.000	0.000	0.000	0.000	0.000	0.000	0.000	0.000	0.025	0.029	0.026	0.025	2.201	0.028	0.268	316	2384	100	474	18887	19361	560	19559	20119	Error	Error	-5.316	474	18887	560	19559	341664	6947991	1.006	18.839	0	0	0
1	18	4	"A24"	"A24"	9490	45600	100	977	1020	441	43	537	537	579	345	59	59	26	0	20036	20662	8400	40	2554	2554	2726	1242	45	95	93	0	0.000	0.000	0.000	0.000	0.000	0.000	0.000	0.000	0.000	0.000	0.000	0.000	0.000	0.000	0.025	0.027	0.027	0.024	2.229	0.026	0.292	316	2384	100	440	17482	17922	483	18108	18591	Error	Error	-5.312	440	17482	483	18108	322194	6529078	1.278	14.441	0	0	0
1	1	5	"A25"	"A25"	4370	45900	100	778	884	455	51	605	605	647	311	48	38	19	0	9382	14558	13104	90	2471	2471	2920	2932	100	64	56	0	0.000	0.000	0.000	0.000	0.000	0.000	0.000	0.000	0.000	0.000	0.000	0.000	0.000	0.000	0.025	0.023	0.031	0.043	5.766	0.024	0.418	316	2384	100	173	6911	7084	279	12087	12366	Error	Error	-5.320	173	6911	279	12087	279468	4600352	0.762	3.969	0	0	0
1	2	5	"A25"	"A25"	4675	45905	95	889	917	338	36	594	594	629	274	43	52	23	0	17521	19477	10229	52	2497	2497	2618	985	37	100	100	0	0.000	0.000	0.000	0.000	0.000	0.000	0.000	0.000	0.000	0.000	0.000	0.000	0.000	0.000	0.020	0.019	0.023	0.019	3.008	0.018	0.236	256	2088	100	295	15024	15319	323	16980	17303	Error	Error	-5.670	295	15024	323	16980	234666	4986216	1.051	17.116	0	0	0
1	3	5	"A25"	"A25"	4975	45900	100	1006	1071	471	43	601	601	641	331	51	55	32	0	18568	22657	14666	64	2448	2448	2613	1129	43	89	85	0	0.000	0.000	0.000	0.000	0.000	0.000	0.000	0.000	0.000	0.000	0.000	0.000	0.000	0.000	0.025	0.023	0.025	0.026	3.139	0.023	0.428	316	2384	100	405	16120	16525	470	20209	20679	Error	Error	-5.315	405	16120	470	20209	338509	7159536	1.299	17.754	0	0	0
1	4	5	"A26"	"A26"	5275	45900	100	867	952	535	56	576	576	627	345	55	43	23	0	13622	20883	17588	84	2431	2431	2757	2045	74	72	68	0	0.000	0.000	0.000	0.000	0.000	0.000	0.000	0.000	0.000	0.000	0.000	0.000	0.000	0.000	0.026	0.020	0.025	0.035	4.156	0.021	0.411	316	2384	100	291	11191	11482	376	18452	18828	Error	Error	-5.265	291	11191	376	18452	300825	6598949	0.942	8.864	0	0	0
1	5	5	"A26"	"A26"	5580	45900	100	1210	1213	534	44	579	579	642	712	110	43	8	0	41612	35106	16559	47	2429	2429	2597	1145	44	98	91	0	0.000	0.000	0.000	0.000	0.000	0.000	0.000	0.000	0.000	0.000	0.000	0.000	0.000	0.000	0.016	0.019	0.019	0.019	2.425	0.020	0.521	316	2384	100	631	39183	39814	634	32677	33311	Error	Error	-5.956	631	39183	634	32677	383232	11093444	0.802	28.392	0	0	0
1	6	5	"A26"	"A26"	5885	45905	95	1034	1079	614	56	586	586	630	313	49	60	35	0	18160	23605	14557	61	2397	2397	2505	867	34	100	100	0	0.000	0.000	0.000	0.000	0.000	0.000	0.000	0.000	0.000	0.000	0.000	0.000	0.000	0.000	0.028	0.023	0.023	0.023	2.553	0.022	0.288	256	2088	100	448	15763	16211	493	21208	21701	Error	Error	-5.137	448	15763	493	21208	276098	6042921	1.435	24.337	0	0	0
1	7	5	"A27"	"A27"	6185	45905	105	859	955	545	57	607	607	650	349	53	41	20	0	9611	18725	15472	82	2348	2348	2448	791	32	97	95	0	0.000	0.000	0.000	0.000	0.000	0.000	0.000	0.000	0.000	0.000	0.000	0.000	0.000	0.000	0.035	0.021	0.025	0.027	2.556	0.022	0.209	316	2572	100	252	7263	7515	348	16377	16725	Error	Error	-4.849	252	7263	348	16377	301751	5917221	0.874	20.578	0	0	0
1	8	5	"A27"	"A27"	6480	45900	100	854	954	560	58	596	596	632	296	46	45	23	0	11367	18958	14791	78	2343	2343	2435	748	30	96	92	0	0.000	0.000	0.000	0.000	0.000	0.000	0.000	0.000	0.000	0.000	0.000	0.000	0.000	0.000	0.029	0.022	0.025	0.028	3.300	0.020	0.242	316	2384	100	258	9024	9282	358	16615	16973	Error	Error	-5.128	258	9024	358	16615	301409	5990650	1.088	22.090	0	0	0
1	9	5	"A27"	"A27"	6780	45900	100	885	1121	1389	123	608	608	646	306	47	46	26	0	10329	19126	16491	86	2357	2357	2563	1500	58	79	77	0	0.000	0.000	0.000	0.000	0.000	0.000	0.000	0.000	0.000	0.000	0.000	0.000	0.000	0.000	0.035	0.031	0.029	0.039	5.214	0.026	0.154	316	2384	100	277	7972	8249	513	16769	17282	Error	Error	-4.847	277	7972	513	16769	354373	6043857	1.552	11.042	0	0	0
1	10	5	"A28"	"A28"	7080	45900	100	1272	1244	630	50	572	572	655	1382	210	10	0	0	50064	38281	22472	58	2329	2329	2651	2433	91	81	75	0	0.000	0.000	0.000	0.000	0.000	0.000	0.000	0.000	0.000	0.000	0.000	0.000	0.000	0.000	0.015	0.019	0.019	0.022	2.955	0.018	0.037	316	2384	100	700	47735	48435	672	35952	36624	Error	Error	-6.092	700	47735	672	35952	393120	12096922	0.426	14.644	0	0	0
1	11	5	"A28"	"A28"	7385	45900	100	1449	1414	658	46	556	556	598	300	50	80	65	0	54600	44051	21378	48	2344	2344	2556	1677	65	92	86	0	0.000	0.000	0.000	0.000	0.000	0.000	0.000	0.000	0.000	0.000	0.000	0.000	0.000	0.000	0.017	0.021	0.020	0.021	2.284	0.020	0.593	316	2384	100	893	52256	53149	858	41707	42565	Error	Error	-5.871	893	52256	858	41707	446735	13920070	2.720	24.744	0	0	0
1	12	5	"A28"	"A28"	7690	45905	100	1179	1229	616	50	532	532	574	280	48	69	55	0	40556	34807	19858	57	2316	2316	2442	815	33	100	98	0	0.000	0.000	0.000	0.000	0.000	0.000	0.000	0.000	0.000	0.000	0.000	0.000	0.000	0.000	0.017	0.021	0.022	0.020	1.991	0.021	0.543	316	2384	100	647	38240	38887	697	32491	33188	Error	Error	-5.885	647	38240	697	32491	388413	10999086	2.339	39.712	0	0	0
1	13	5	"A29"	"A29"	7985	45905	100	940	995	464	46	529	529	572	282	49	58	38	0	16070	22053	15498	70	2339	2339	2495	948	37	89	86	0	0.000	0.000	0.000	0.000	0.000	0.000	0.000	0.000	0.000	0.000	0.000	0.000	0.000	0.000	0.030	0.024	0.027	0.030	3.114	0.022	0.424	316	2384	100	411	13731	14142	466	19714	20180	Error	Error	-5.062	411	13731	466	19714	314498	6968742	1.500	20.631	0	0	0
1	14	5	"A29"	"A29"	8290	45905	95	1119	1176	452	38	538	538	580	324	55	75	43	0	33595	30573	10050	32	2408	2408	2604	1085	41	100	100	0	0.000	0.000	0.000	0.000	0.000	0.000	0.000	0.000	0.000	0.000	0.000	0.000	0.000	0.000	0.019	0.023	0.022	0.020	2.096	0.022	0.399	256	2088	100	581	31187	31768	638	28165	28803	Error	Error	-5.746	581	31187	638	28165	301089	7826655	1.840	25.778	0	0	0
1	15	5	"A29"	"A29"	8590	45905	90	1048	1086	487	44	533	533	577	324	56	66	39	0	22917	26682	14406	53	2420	2420	2623	1165	44	100	100	0	0.000	0.000	0.000	0.000	0.000	0.000	0.000	0.000	0.000	0.000	0.000	0.000	0.000	0.000	0.025	0.023	0.023	0.022	2.034	0.021	0.409	256	1924	100	515	20497	21012	553	24262	24815	Error	Error	-5.315	515	20497	553	24262	278005	6830633	1.571	20.652	0	0	0
1	16	5	"A30"	"A30"	8890	45905	95	959	1121	710	63	521	521	570	325	57	61	37	0	19701	26081	17241	66	2405	2405	2624	1171	44	100	100	0	0.000	0.000	0.000	0.000	0.000	0.000	0.000	0.000	0.000	0.000	0.000	0.000	0.000	0.000	0.025	0.025	0.024	0.023	2.210	0.024	0.363	256	2088	100	438	17296	17734	600	23676	24276	Error	Error	-5.303	438	17296	600	23676	286848	6676721	1.695	20.032	0	0	0
1	17	5	"A30"	"A30"	9185	45905	100	1069	1079	520	48	523	523	568	341	60	61	41	0	20971	27153	18446	67	2413	2413	2545	977	38	93	89	0	0.000	0.000	0.000	0.000	0.000	0.000	0.000	0.000	0.000	0.000	0.000	0.000	0.000	0.000	0.029	0.022	0.024	0.025	2.827	0.022	0.418	316	2384	100	546	18558	19104	556	24740	25296	Error	Error	-5.087	546	18558	556	24740	341006	8580267	1.499	25.187	0	0	0
1	18	5	"A30"	"A30"	9485	45905	95	959	1063	784	73	535	535	569	277	48	65	33	0	32985	29220	15583	53	2544	2544	2667	1084	40	100	100	0	0.000	0.000	0.000	0.000	0.000	0.000	0.000	0.000	0.000	0.000	0.000	0.000	0.000	0.000	0.014	0.020	0.018	0.017	2.294	0.019	0.277	256	2088	100	424	30441	30865	528	26676	27204	Error	Error	-6.166	424	30441	528	26676	272085	7480438	1.783	24.495	0	0	0
1	1	6	"A31"	"A31"	4375	46200	100	1106	1158	591	51	622	622	737	1449	196	5	0	0	27690	26641	16928	63	2555	2555	2717	990	36	94	89	0	0.000	0.000	0.000	0.000	0.000	0.000	0.000	0.000	0.000	0.000	0.000	0.000	0.000	0.000	0.019	0.022	0.024	0.024	2.796	0.020	0.018	316	2384	100	484	25135	25619	536	24086	24622	Error	Error	-5.699	484	25135	536	24086	366010	8418651	0.291	24.166	0	0	0
1	2	6	"A31"	"A31"	4675	46200	100	1321	1316	537	40	584	584	629	326	51	77	56	0	40470	36079	15121	41	2453	2453	2647	1520	57	95	91	0	0.000	0.000	0.000	0.000	0.000	0.000	0.000	0.000	0.000	0.000	0.000	0.000	0.000	0.000	0.019	0.022	0.021	0.021	2.287	0.021	0.542	316	2384	100	737	38017	38754	732	33626	34358	Error	Error	-5.689	737	38017	732	33626	415849	11401018	2.107	21.995	0	0	0
1	3	6	"A31"	"A31"	4975	46200	100	1060	1167	586	50	610	610	664	413	62	53	25	0	16446	23370	16498	70	2497	2497	2646	960	36	94	90	0	0.000	0.000	0.000	0.000	0.000	0.000	0.000	0.000	0.000	0.000	0.000	0.000	0.000	0.000	0.032	0.027	0.027	0.030	2.793	0.026	0.424	316	2384	100	450	13949	14399	557	20873	21430	Error	Error	-4.954	450	13949	557	20873	368706	7384814	1.218	21.588	0	0	0
1	4	6	"A32"	"A32"	5275	46200	100	818	940	573	60	594	594	630	295	46	44	23	0	7635	14492	12653	87	2443	2443	2607	987	37	80	73	0	0.000	0.000	0.000	0.000	0.000	0.000	0.000	0.000	0.000	0.000	0.000	0.000	0.000	0.000	0.043	0.029	0.032	0.042	4.732	0.027	0.294	316	2384	100	224	5192	5416	346	12049	12395	Error	Error	-4.535	224	5192	346	12049	296934	4579554	1.051	12.042	0	0	0
1	5	6	"A32"	"A32"	5585	46205	90	849	897	348	38	585	585	657	1022	155	4	0	0	13641	16978	10735	63	2403	2403	2530	1105	43	100	95	0	0.000	0.000	0.000	0.000	0.000	0.000	0.000	0.000	0.000	0.000	0.000	0.000	0.000	0.000	0.023	0.021	0.024	0.024	2.992	0.023	0.022	256	1924	100	264	11238	11502	312	14575	14887	Error	Error	-5.412	264	11238	312	14575	229674	4346454	0.235	13.075	0	0	0
1	6	6	"A32"	"A32"	5885	46205	95	859	930	451	48	616	616	661	364	55	38	14	0	14541	17246	11300	65	2443	2443	2554	1057	41	99	94	0	0.000	0.000	0.000	0.000	0.000	0.000	0.000	0.000	0.000	0.000	0.000	0.000	0.000	0.000	0.020	0.021	0.028	0.023	3.011	0.024	0.198	256	2088	100	243	12098	12341	314	14803	15117	Error	Error	-5.638	243	12098	314	14803	238035	4415003	0.739	13.900	0	0	0
1	7	6	"A33"	"A33"	6180	46205	100	642	693	319	46	611	611	647	327	50	16	5	0	4172	5838	4603	78	2361	2361	2438	675	27	69	57	0	0.000	0.000	0.000	0.000	0.000	0.000	0.000	0.000	0.000	0.000	0.000	0.000	0.000	0.000	0.017	0.024	0.073	0.094	5.400	0.028	0.068	316	2384	100	31	1811	1842	82	3477	3559	Error	Error	-5.868	31	1811	82	3477	218936	1844657	0.141	5.037	0	0	0
1	8	6	"A33"	"A33"	6480	46205	90	695	742	314	42	587	587	657	694	105	5	0	0	5482	9038	7207	79	2365	2365	2524	1777	70	78	44	0	0.000	0.000	0.000	0.000	0.000	0.000	0.000	0.000	0.000	0.000	0.000	0.000	0.000	0.000	0.035	0.023	0.035	0.038	3.851	0.023	0.140	256	1924	100	108	3117	3225	155	6673	6828	Error	Error	-4.851	108	3117	155	6673	189850	2313728	0.122	3.666	0	0	0
1	9	6	"A33"	"A33"	6780	46200	100	585	640	310	48	543	543	582	290	49	21	7	0	4079	6316	5412	85	2314	2314	2439	787	32	75	55	0	0.000	0.000	0.000	0.000	0.000	0.000	0.000	0.000	0.000	0.000	0.000	0.000	0.000	0.000	0.024	0.024	0.063	0.076	5.021	0.027	0.091	316	2384	100	42	1765	1807	97	4002	4099	Error	Error	-5.393	42	1765	97	4002	202358	1995849	0.200	4.926	0	0	0
1	10	6	"A34"	"A34"	7080	46200	100	716	804	442	54	544	544	593	533	89	24	4	0	8267	15229	13641	89	2326	2326	2541	1012	39	79	71	0	0.000	0.000	0.000	0.000	0.000	0.000	0.000	0.000	0.000	0.000	0.000	0.000	0.000	0.000	0.029	0.020	0.032	0.039	4.914	0.021	0.070	316	2384	100	172	5941	6113	260	12903	13163	Error	Error	-5.110	172	5941	260	12903	253932	4812476	0.396	12.538	0	0	0
1	11	6	"A34"	"A34"	7380	46200	100	730	823	417	50	540	540	575	263	45	42	23	0	8050	13956	13020	93	2350	2350	2482	833	33	84	78	0	0.000	0.000	0.000	0.000	0.000	0.000	0.000	0.000	0.000	0.000	0.000	0.000	0.000	0.000	0.033	0.024	0.035	0.040	4.170	0.022	0.040	316	2384	100	190	5700	5890	283	11606	11889	Error	Error	-4.907	190	5700	283	11606	260147	4410230	0.943	13.774	0	0	0
1	12	6	"A34"	"A34"	7690	46205	95	837	972	489	50	527	527	566	310	54	50	32	0	14227	21013	13611	64	2375	2375	2506	899	35	100	98	0	0.000	0.000	0.000	0.000	0.000	0.000	0.000	0.000	0.000	0.000	0.000	0.000	0.000	0.000	0.026	0.024	0.025	0.023	2.495	0.024	0.404	256	2088	100	310	11852	12162	445	18638	19083	Error	Error	-5.257	310	11852	445	18638	248723	5379424	1.310	20.586	0	0	0
1	13	6	"A35"	"A35"	7985	46205	100	1039	1094	563	51	529	529	561	272	48	64	47	0	30547	27995	17737	63	2371	2371	2720	2014	74	86	81	0	0.000	0.000	0.000	0.000	0.000	0.000	0.000	0.000	0.000	0.000	0.000	0.000	0.000	0.000	0.018	0.022	0.021	0.024	2.853	0.021	0.508	316	2384	100	510	28176	28686	565	25624	26189	Error	Error	-5.788	510	28176	565	25624	345627	8846278	1.960	12.550	0	0	0
1	14	6	"A35"	"A35"	8285	46205	100	1300	1305	462	35	525	525	574	401	69	80	48	0	46419	42766	13245	30	2459	2459	2616	982	37	100	99	0	0.000	0.000	0.000	0.000	0.000	0.000	0.000	0.000	0.000	0.000	0.000	0.000	0.000	0.000	0.018	0.019	0.019	0.018	1.746	0.019	0.473	316	2384	100	775	43960	44735	780	40307	41087	Error	Error	-5.826	775	43960	780	40307	412534	13514093	1.823	40.886	0	0	0
1	15	6	"A35"	"A35"	8590	46205	95	1161	1211	597	49	518	518	553	271	49	78	57	0	35254	34323	13294	38	2448	2448	2649	1308	49	100	100	0	0.000	0.000	0.000	0.000	0.000	0.000	0.000	0.000	0.000	0.000	0.000	0.000	0.000	0.000	0.020	0.022	0.021	0.019	1.932	0.022	0.491	256	2088	100	643	32806	33449	693	31875	32568	Error	Error	-5.673	643	32806	693	31875	310018	8786569	2.428	24.216	0	0	0
1	16	6	"A36"	"A36"	8890	46205	100	788	854	444	51	523	523	559	291	52	45	22	0	14066	19965	16060	80	2412	2412	2598	1266	48	87	81	0	0.000	0.000	0.000	0.000	0.000	0.000	0.000	0.000	0.000	0.000	0.000	0.000	0.000	0.000	0.023	0.019	0.023	0.025	3.356	0.018	0.326	316	2384	100	265	11654	11919	331	17553	17884	Error	Error	-5.459	265	11654	331	17553	269945	6309041	1.014	13.718	0	0	0
1	17	6	"A36"	"A36"	9190	46205	95	891	1016	514	50	536	536	570	296	51	57	34	0	17042	25205	16663	66	2465	2465	2573	879	34	100	100	0	0.000	0.000	0.000	0.000	0.000	0.000	0.000	0.000	0.000	0.000	0.000	0.000	0.000	0.000	0.024	0.021	0.022	0.020	2.265	0.020	0.432	256	2088	100	355	14577	14932	480	22740	23220	Error	Error	-5.360	355	14577	480	22740	260090	6452389	1.507	25.747	0	0	0
1	18	6	"A36"	"A36"	9485	46205	90	998	1064	460	43	537	537	573	334	58	65	35	0	29842	27881	14266	51	2564	2564	2690	1137	42	100	100	0	0.000	0.000	0.000	0.000	0.000	0.000	0.000	0.000	0.000	0.000	0.000	0.000	0.000	0.000	0.017	0.021	0.020	0.019	2.459	0.020	0.455	256	1924	100	461	27278	27739	527	25317	25844	Error	Error	-5.887	461	27278	527	25317	272453	7137429	1.470	22.156	0	0	0
1	1	7	"A37"	"A37"	4375	46505	100	980	1048	540	51	611	611	642	263	40	58	36	0	17269	16289	9087	55	2537	2537	2684	974	36	92	83	0	0.000	0.000	0.000	0.000	0.000	0.000	0.000	0.000	0.000	0.000	0.000	0.000	0.000	0.000	0.025	0.032	0.033	0.032	3.145	0.031	0.339	316	2384	100	369	14732	15101	437	13752	14189	Error	Error	-5.319	369	14732	437	13752	331307	5147208	1.544	13.968	0	0	0
1	2	7	"A37"	"A37"	4675	46505	100	962	1028	545	53	588	588	631	299	47	56	30	0	22225	21367	9225	43	2459	2459	2760	1925	69	94	92	0	0.000	0.000	0.000	0.000	0.000	0.000	0.000	0.000	0.000	0.000	0.000	0.000	0.000	0.000	0.019	0.023	0.024	0.021	2.516	0.025	0.314	316	2384	100	374	19766	20140	440	18908	19348	Error	Error	-5.724	374	19766	440	18908	324698	6751983	1.328	9.666	0	0	0
1	3	7	"A37"	"A37"	4980	46510	90	1046	1189	1085	91	578	578	621	302	48	67	37	0	19223	19764	8533	43	2476	2476	2593	863	33	100	100	0	0.000	0.000	0.000	0.000	0.000	0.000	0.000	0.000	0.000	0.000	0.000	0.000	0.000	0.000	0.028	0.035	0.029	0.027	2.286	0.040	0.287	256	1924	100	468	16747	17215	611	17288	17899	Error	Error	-5.161	468	16747	611	17288	304483	5059469	1.881	19.897	0	0	0
1	4	7	"A38"	"A38"	5275	46505	100	1138	1169	715	61	587	587	641	343	53	62	36	0	38749	29120	16671	57	2440	2440	2664	1854	69	82	76	0	0.000	0.000	0.000	0.000	0.000	0.000	0.000	0.000	0.000	0.000	0.000	0.000	0.000	0.000	0.015	0.022	0.021	0.027	3.370	0.019	0.300	316	2384	100	551	36309	36860	582	26680	27262	Error	Error	-6.042	551	36309	582	26680	369438	9201877	1.539	14.270	0	0	0
1	5	7	"A38"	"A38"	5580	46505	100	1118	1144	465	40	578	578	630	356	56	65	34	0	41806	33748	16354	48	2398	2398	2561	1241	48	92	85	0	0.000	0.000	0.000	0.000	0.000	0.000	0.000	0.000	0.000	0.000	0.000	0.000	0.000	0.000	0.014	0.018	0.018	0.019	2.547	0.018	0.382	316	2384	100	540	39408	39948	566	31350	31916	Error	Error	-6.189	540	39408	566	31350	361648	10664284	1.444	25.131	0	0	0
1	6	7	"A38"	"A38"	5885	46510	90	1378	1387	430	31	605	605	728	1747	239	1	0	0	42767	41117	8743	21	2395	2395	2555	1096	42	100	100	0	0.000	0.000	0.000	0.000	0.000	0.000	0.000	0.000	0.000	0.000	0.000	0.000	0.000	0.000	0.019	0.020	0.020	0.019	1.851	0.016	0.014	256	1924	100	773	40372	41145	782	38722	39504	Error	Error	-5.707	773	40372	782	38722	355090	10525882	0.377	35.184	0	0	0
1	7	7	"A39"	"A39"	6180	46505	100	670	738	329	44	593	593	631	357	56	20	6	0	5504	11007	11236	102	2316	2316	2404	671	27	85	73	0	0.000	0.000	0.000	0.000	0.000	0.000	0.000	0.000	0.000	0.000	0.000	0.000	0.000	0.000	0.024	0.017	0.036	0.040	4.342	0.015	0.064	316	2384	100	77	3188	3265	145	8691	8836	Error	Error	-5.372	77	3188	145	8691	233121	3478124	0.300	12.821	0	0	0
1	8	7	"A39"	"A39"	6485	46510	100	726	798	467	58	574	574	623	319	51	32	12	0	6395	12314	11154	90	2299	2299	2401	804	33	93	87	0	0.000	0.000	0.000	0.000	0.000	0.000	0.000	0.000	0.000	0.000	0.000	0.000	0.000	0.000	0.037	0.022	0.030	0.035	4.284	0.018	0.125	316	2384	100	152	4096	4248	224	10015	10239	Error	Error	-4.752	152	4096	224	10015	252129	3891200	0.549	12.330	0	0	0
1	9	7	"A39"	"A39"	6785	46505	90	872	949	435	45	530	530	572	287	50	54	31	0	14643	21953	15182	69	2305	2305	2419	847	35	99	98	0	0.000	0.000	0.000	0.000	0.000	0.000	0.000	0.000	0.000	0.000	0.000	0.000	0.000	0.000	0.028	0.021	0.022	0.023	2.410	0.020	0.391	256	1924	100	342	12338	12680	419	19648	20067	Error	Error	-5.173	342	12338	419	19648	243064	5620063	1.314	23.063	0	0	0
1	10	7	"A40"	"A40"	7080	46505	100	671	773	444	57	511	511	547	283	51	36	18	0	8415	13888	13498	97	2313	2313	2576	1267	49	71	66	0	0.000	0.000	0.000	0.000	0.000	0.000	0.000	0.000	0.000	0.000	0.000	0.000	0.000	0.000	0.026	0.023	0.031	0.043	5.102	0.021	0.215	316	2384	100	160	6102	6262	262	11575	11837	Error	Error	-5.253	160	6102	262	11575	244221	4388601	0.799	8.928	0	0	0
1	11	7	"A40"	"A40"	7385	46505	100	756	814	398	48	504	504	568	967	170	6	0	0	12388	16597	12914	77	2278	2278	2426	950	39	90	86	0	0.000	0.000	0.000	0.000	0.000	0.000	0.000	0.000	0.000	0.000	0.000	0.000	0.000	0.000	0.025	0.022	0.026	0.025	3.146	0.021	0.318	316	2384	100	252	10110	10362	310	14319	14629	Error	Error	-5.326	252	10110	310	14319	257300	5244528	0.254	14.917	0	0	0
1	12	7	"A40"	"A40"	7685	46505	90	793	865	382	44	510	510	552	320	57	45	20	0	10941	17179	12577	73	2317	2317	2497	1071	42	98	97	0	0.000	0.000	0.000	0.000	0.000	0.000	0.000	0.000	0.000	0.000	0.000	0.000	0.000	0.000	0.033	0.024	0.026	0.024	3.083	0.020	0.284	256	1924	100	283	8624	8907	355	14862	15217	Error	Error	-4.929	283	8624	355	14862	221373	4397784	0.978	13.709	0	0	0
1	13	7	"A41"	"A41"	7985	46505	100	1190	1216	633	52	501	501	550	361	65	70	46	0	49122	39361	21741	55	2369	2369	2647	1860	70	87	80	0	0.000	0.000	0.000	0.000	0.000	0.000	0.000	0.000	0.000	0.000	0.000	0.000	0.000	0.000	0.015	0.019	0.019	0.021	2.576	0.019	0.551	316	2384	100	689	46753	47442	715	36992	37707	Error	Error	-6.084	689	46753	715	36992	384404	12437992	1.845	19.739	0	0	0
1	14	7	"A41"	"A41"	8285	46505	100	1177	1183	490	41	495	495	531	258	48	80	62	0	39786	35268	16150	45	2379	2379	2515	877	34	99	97	0	0.000	0.000	0.000	0.000	0.000	0.000	0.000	0.000	0.000	0.000	0.000	0.000	0.000	0.000	0.018	0.021	0.020	0.020	2.089	0.019	0.510	316	2384	100	682	37407	38089	688	32889	33577	Error	Error	-5.777	682	37407	688	32889	373689	11144696	2.527	37.347	0	0	0
1	15	7	"A41"	"A41"	8585	46510	100	1143	1187	508	42	507	507	531	238	44	78	60	0	29265	34418	20198	58	2354	2354	2444	705	28	100	100	1	0.000	0.000	0.000	0.000	0.000	0.000	0.000	0.000	0.000	0.000	0.000	0.000	0.000	0.000	0.024	0.021	0.020	0.020	2.234	0.020	0.559	316	2384	100	636	26911	27547	680	32064	32744	Error	Error	-5.403	636	26911	680	32064	375127	10876193	2.756	45.353	0	0	0
1	16	7	"A42"	"A42"	8890	46510	100	766	825	391	47	508	508	537	251	46	50	27	0	11836	16155	12563	77	2337	2337	2432	841	34	90	83	0	0.000	0.000	0.000	0.000	0.000	0.000	0.000	0.000	0.000	0.000	0.000	0.000	0.000	0.000	0.027	0.023	0.026	0.031	3.807	0.021	0.301	316	2384	100	258	9499	9757	317	13818	14135	Error	Error	-5.202	258	9499	317	13818	260677	5105033	1.147	16.317	0	0	0
1	17	7	"A42"	"A42"	9195	46510	90	716	775	324	41	508	508	543	253	46	45	22	0	10286	15267	10670	69	2347	2347	2399	624	26	100	99	0	0.000	0.000	0.000	0.000	0.000	0.000	0.000	0.000	0.000	0.000	0.000	0.000	0.000	0.000	0.026	0.021	0.028	0.026	2.956	0.018	0.227	256	1924	100	208	7939	8147	267	12920	13187	Error	Error	-5.254	208	7939	267	12920	198335	3908449	0.917	20.622	0	0	0
1	18	7	"A42"	"A42"	9490	46505	90	771	858	487	56	507	507	538	244	45	51	26	0	12577	18153	13853	76	2438	2438	2482	551	22	100	99	0	0.000	0.000	0.000	0.000	0.000	0.000	0.000	0.000	0.000	0.000	0.000	0.000	0.000	0.000	0.026	0.022	0.027	0.024	2.840	0.022	0.356	256	1924	100	264	10139	10403	351	15715	16066	Error	Error	-5.263	264	10139	351	15715	219695	4647255	1.311	28.441	0	0	0
1	1	8	"A43"	"A43"	4375	46800	100	1064	1147	611	53	614	614	678	831	122	30	3	0	28872	26520	19158	72	2543	2543	2858	2296	80	75	69	0	0.000	0.000	0.000	0.000	0.000	0.000	0.000	0.000	0.000	0.000	0.000	0.000	0.000	0.000	0.017	0.022	0.025	0.032	3.769	0.022	0.507	316	2384	100	450	26329	26779	533	23977	24510	Error	Error	-5.871	450	26329	533	23977	362300	8380331	0.564	10.306	0	0	0
1	2	8	"A43"	"A43"	4680	46805	100	1037	1074	450	41	575	575	609	315	51	63	31	0	31419	30746	8963	29	2384	2384	2493	965	38	100	98	0	0.000	0.000	0.000	0.000	0.000	0.000	0.000	0.000	0.000	0.000	0.000	0.000	0.000	0.000	0.016	0.018	0.018	0.015	2.415	0.018	0.358	316	2384	100	462	29035	29497	499	28362	28861	Error	Error	-5.974	462	29035	499	28362	339424	9715718	1.476	29.278	0	0	0
1	3	8	"A43"	"A43"	4980	46805	100	1106	1146	486	42	578	578	619	332	53	66	37	0	30151	28362	16178	57	2429	2429	2531	851	33	99	97	0	0.000	0.000	0.000	0.000	0.000	0.000	0.000	0.000	0.000	0.000	0.000	0.000	0.000	0.000	0.019	0.022	0.022	0.022	2.452	0.021	0.396	316	2384	100	528	27722	28250	568	25933	26501	Error	Error	-5.714	528	27722	568	25933	362002	8962323	1.587	30.354	0	0	0
1	4	8	"A44"	"A44"	5280	46805	100	932	996	454	45	564	564	623	493	79	39	11	0	23968	22308	14158	63	2404	2404	2670	1770	66	84	75	0	0.000	0.000	0.000	0.000	0.000	0.000	0.000	0.000	0.000	0.000	0.000	0.000	0.000	0.000	0.017	0.022	0.022	0.025	3.007	0.021	0.352	316	2384	100	368	21564	21932	432	19904	20336	Error	Error	-5.873	368	21564	432	19904	314578	7049438	0.757	11.095	0	0	0
1	5	8	"A44"	"A44"	5585	46810	95	1143	1217	497	40	552	552	598	313	52	82	46	0	34007	32935	7913	24	2394	2394	2529	902	35	100	100	0	0.000	0.000	0.000	0.000	0.000	0.000	0.000	0.000	0.000	0.000	0.000	0.000	0.000	0.000	0.019	0.022	0.021	0.019	2.054	0.021	0.366	256	2088	100	591	31613	32204	665	30541	31206	Error	Error	-5.741	591	31613	665	30541	311441	8431486	1.978	33.710	0	0	0
1	6	8	"A44"	"A44"	5885	46810	90	1224	1296	555	42	584	584	624	298	47	85	52	0	38906	37346	9523	25	2412	2412	2556	989	38	100	100	0	0.000	0.000	0.000	0.000	0.000	0.000	0.000	0.000	0.000	0.000	0.000	0.000	0.000	0.000	0.018	0.020	0.019	0.017	1.978	0.020	0.396	256	1924	100	640	36494	37134	712	34934	35646	Error	Error	-5.833	640	36494	712	34934	331783	9560690	2.255	35.177	0	0	0
1	7	8	"A45"	"A45"	6190	46805	95	1043	1088	469	43	559	559	599	287	47	67	43	0	29311	27279	15896	58	2359	2359	2464	804	32	100	100	0	0.000	0.000	0.000	0.000	0.000	0.000	0.000	0.000	0.000	0.000	0.000	0.000	0.000	0.000	0.018	0.021	0.021	0.021	2.580	0.019	0.387	256	2088	100	484	26952	27436	529	24920	25449	Error	Error	-5.799	484	26952	529	24920	278440	6983331	1.704	30.864	0	0	0
1	8	8	"A45"	"A45"	6480	46810	105	912	985	431	43	553	553	586	295	50	54	32	0	19087	24409	16898	69	2356	2356	2458	892	36	99	97	0	0.000	0.000	0.000	0.000	0.000	0.000	0.000	0.000	0.000	0.000	0.000	0.000	0.000	0.000	0.021	0.020	0.021	0.022	2.473	0.018	0.346	316	2572	100	359	16731	17090	432	22053	22485	Error	Error	-5.542	359	16731	432	22053	311107	7713124	1.353	24.609	0	0	0
1	9	8	"A45"	"A45"	6790	46810	90	1103	1181	519	43	504	504	538	268	49	75	55	0	36424	32971	15814	47	2386	2386	2540	1085	42	100	100	0	0.000	0.000	0.000	0.000	0.000	0.000	0.000	0.000	0.000	0.000	0.000	0.000	0.000	0.000	0.018	0.022	0.022	0.021	2.037	0.021	0.509	256	1924	100	599	34038	34637	677	30585	31262	Error	Error	-5.828	599	34038	677	30585	302386	8440535	2.399	28.047	0	0	0
1	10	8	"A47"	"A47"	7085	46805	100	1027	1037	486	46	505	505	544	260	47	65	50	0	34583	29642	18808	63	2351	2351	2580	1726	66	86	78	0	0.000	0.000	0.000	0.000	0.000	0.000	0.000	0.000	0.000	0.000	0.000	0.000	0.000	0.000	0.016	0.019	0.021	0.023	2.596	0.019	0.450	316	2384	100	522	32232	32754	532	27291	27823	Error	Error	-5.948	522	32232	532	27291	327628	9366879	1.896	15.679	0	0	0
1	11	8	"A47"	"A47"	7390	46810	90	1147	1257	793	63	532	532	568	314	55	75	48	0	42251	37028	14935	40	2379	2379	2582	1182	45	100	100	0	0.000	0.000	0.000	0.000	0.000	0.000	0.000	0.000	0.000	0.000	0.000	0.000	0.000	0.000	0.015	0.021	0.018	0.018	2.140	0.021	0.375	256	1924	100	615	39872	40487	725	34649	35374	Error	Error	-6.019	615	39872	725	34649	321902	9479092	2.194	29.142	0	0	0
1	12	8	"A47"	"A47"	7685	46810	95	1115	1131	469	41	505	505	538	241	44	76	58	0	33773	33658	17290	51	2406	2406	2570	1046	40	100	100	0	0.000	0.000	0.000	0.000	0.000	0.000	0.000	0.000	0.000	0.000	0.000	0.000	0.000	0.000	0.019	0.020	0.020	0.018	2.225	0.019	0.509	256	2088	100	610	31367	31977	626	31252	31878	Error	Error	-5.684	610	31367	626	31252	289507	8616409	2.461	29.721	0	0	0
1	13	8	"A48"	"A48"	7985	46805	100	956	984	387	39	498	498	541	262	48	68	41	0	22568	23988	11606	48	2386	2386	3043	3973	130	91	89	0	0.000	0.000	0.000	0.000	0.000	0.000	0.000	0.000	0.000	0.000	0.000	0.000	0.000	0.000	0.023	0.022	0.023	0.022	2.592	0.021	0.433	316	2384	100	458	20182	20640	486	21602	22088	Error	Error	-5.462	458	20182	486	21602	311014	7580302	1.691	5.272	0	0	0
1	14	8	"A48"	"A48"	8285	46805	110	1005	1043	454	43	507	507	545	252	46	74	48	0	23428	24418	9170	37	2408	2408	2704	2173	80	97	95	0	0.000	0.000	0.000	0.000	0.000	0.000	0.000	0.000	0.000	0.000	0.000	0.000	0.000	0.000	0.024	0.024	0.024	0.022	2.394	0.023	0.429	392	2896	100	498	21020	21518	536	22010	22546	Error	Error	-5.399	498	21020	536	22010	408968	9571865	1.976	9.993	0	0	0
1	15	8	"A48"	"A48"	8595	46810	110	925	972	360	37	518	518	590	1115	188	4	0	0	21163	23509	10589	45	2401	2401	2614	2200	84	97	96	0	0.000	0.000	0.000	0.000	0.000	0.000	0.000	0.000	0.000	0.000	0.000	0.000	0.000	0.000	0.022	0.022	0.021	0.020	2.287	0.041	0.091	392	2896	100	407	18762	19169	454	21108	21562	Error	Error	-5.527	407	18762	454	21108	381165	9215687	0.343	9.498	0	0	0
1	16	8	"A49"	"A49"	8900	46805	95	1170	1248	738	59	524	524	550	243	44	77	60	0	33850	32577	19290	59	2428	2428	2534	718	28	100	100	0	0.000	0.000	0.000	0.000	0.000	0.000	0.000	0.000	0.000	0.000	0.000	0.000	0.000	0.000	0.021	0.024	0.024	0.023	2.061	0.023	0.491	256	2088	100	646	31422	32068	724	30149	30873	Error	Error	-5.604	646	31422	724	30149	319555	8339588	2.872	41.843	0	0	0
1	17	8	"A49"	"A49"	9190	46810	95	893	934	389	41	522	522	549	251	45	61	33	0	22162	24633	12814	52	2388	2388	2479	735	29	100	100	0	0.000	0.000	0.000	0.000	0.000	0.000	0.000	0.000	0.000	0.000	0.000	0.000	0.000	0.000	0.019	0.019	0.019	0.018	2.313	0.018	0.365	256	2088	100	371	19774	20145	412	22245	22657	Error	Error	-5.736	371	19774	412	22245	239130	6306064	1.534	30.141	0	0	0
1	18	8	"A49"	"A49"	9490	46805	90	1097	1220	541	44	551	551	606	402	66	63	38	0	34214	31926	16266	50	2544	2544	2701	1069	39	100	99	0	0.000	0.000	0.000	0.000	0.000	0.000	0.000	0.000	0.000	0.000	0.000	0.000	0.000	0.000	0.017	0.023	0.023	0.021	2.068	0.022	0.539	256	1924	100	546	31670	32216	669	29382	30051	Error	Error	-5.858	546	31670	669	29382	312206	8173143	1.527	27.339	0	0	0
1	1	9	"A50"	"A50"	4380	47100	100	760	811	346	42	601	601	634	279	44	36	14	0	6689	9160	6735	73	2468	2468	2545	660	25	86	77	0	0.000	0.000	0.000	0.000	0.000	0.000	0.000	0.000	0.000	0.000	0.000	0.000	0.000	0.000	0.038	0.031	0.053	0.056	4.114	0.025	0.130	316	2384	100	159	4221	4380	210	6692	6902	Error	Error	-4.730	159	4221	210	6692	256131	2894618	0.634	10.023	0	0	0
1	2	9	"A50"	"A50"	4680	47100	100	745	782	292	37	597	597	644	317	49	30	8	0	6992	8902	5645	63	2450	2450	2586	845	32	82	76	0	0.000	0.000	0.000	0.000	0.000	0.000	0.000	0.000	0.000	0.000	0.000	0.000	0.000	0.000	0.033	0.029	0.039	0.049	5.095	0.027	0.124	316	2384	100	148	4542	4690	185	6452	6637	Error	Error	-4.940	148	4542	185	6452	247011	2813147	0.435	7.475	0	0	0
1	3	9	"A50"	"A50"	4980	47100	100	722	775	297	38	583	583	638	500	78	14	1	0	8124	9755	5309	54	2407	2407	2488	664	26	93	91	0	0.000	0.000	0.000	0.000	0.000	0.000	0.000	0.000	0.000	0.000	0.000	0.000	0.000	0.000	0.024	0.026	0.037	0.037	3.583	0.027	0.091	316	2384	100	139	5717	5856	192	7348	7540	Error	Error	-5.362	139	5717	192	7348	244985	3082629	0.274	10.944	0	0	0
1	4	9	"A51"	"A51"	5280	47100	100	808	873	406	46	573	573	607	284	46	43	20	0	11688	15567	11058	71	2420	2420	2598	1271	48	88	81	0	0.000	0.000	0.000	0.000	0.000	0.000	0.000	0.000	0.000	0.000	0.000	0.000	0.000	0.000	0.025	0.023	0.027	0.031	3.476	0.023	0.271	316	2384	100	235	9268	9503	300	13147	13447	Error	Error	-5.302	235	9268	300	13147	275725	4919201	0.937	10.204	0	0	0
1	5	9	"A51"	"A51"	5585	47100	95	894	1092	874	80	553	553	591	279	47	53	36	0	13660	19586	12410	63	2339	2339	2412	642	26	100	100	0	0.000	0.000	0.000	0.000	0.000	0.000	0.000	0.000	0.000	0.000	0.000	0.000	0.000	0.000	0.030	0.031	0.027	0.025	2.743	0.034	0.374	256	2088	100	341	11321	11662	539	17247	17786	Error	Error	-5.053	341	11321	539	17247	279526	5014073	1.796	26.751	0	0	0
1	6	9	"A51"	"A51"	5880	47100	100	793	967	775	80	576	576	657	812	123	16	3	0	18036	18966	10810	56	2344	2344	2431	782	32	99	96	0	0.000	0.000	0.000	0.000	0.000	0.000	0.000	0.000	0.000	0.000	0.000	0.000	0.000	0.000	0.014	0.024	0.023	0.021	3.117	0.025	0.107	316	2384	100	217	15692	15909	391	16622	17013	Error	Error	-6.176	217	15692	391	16622	305518	5993188	0.382	21.145	0	0	0
1	7	9	"A52"	"A52"	6180	47100	100	675	705	336	47	554	554	607	511	84	8	0	0	11277	12888	8337	64	2327	2327	2517	1365	54	75	72	0	0.000	0.000	0.000	0.000	0.000	0.000	0.000	0.000	0.000	0.000	0.000	0.000	0.000	0.000	0.014	0.014	0.023	0.029	5.479	0.019	0.159	316	2384	100	121	8950	9071	151	10561	10712	Error	Error	-6.209	121	8950	151	10561	222656	4072564	0.192	7.598	0	0	0
1	8	9	"A52"	"A52"	6485	47100	90	982	1061	621	58	554	554	590	287	48	64	37	0	24437	23813	10027	42	2410	2410	2523	845	33	100	99	0	0.000	0.000	0.000	0.000	0.000	0.000	0.000	0.000	0.000	0.000	0.000	0.000	0.000	0.000	0.019	0.024	0.022	0.021	2.118	0.024	0.331	256	1924	100	428	22027	22455	507	21403	21910	Error	Error	-5.686	428	22027	507	21403	271665	6096060	1.641	25.195	0	0	0
1	9	9	"A52"	"A52"	6790	47100	85	1089	1103	371	33	516	516	552	319	57	75	41	0	32681	32989	6048	18	2365	2365	2642	1678	63	100	100	0	0.000	0.000	0.000	0.000	0.000	0.000	0.000	0.000	0.000	0.000	0.000	0.000	0.000	0.000	0.019	0.019	0.019	0.016	2.072	0.019	0.330	208	1660	100	573	30316	30889	587	30624	31211	Error	Error	-5.725	573	30316	587	30624	229406	6861651	1.727	18.085	0	0	0
1	10	9	"A53"	"A53"	7090	47100	100	1031	1117	847	75	519	519	598	1206	201	8	1	0	33795	27623	13102	47	2332	2332	2475	1044	42	93	87	0	0.000	0.000	0.000	0.000	0.000	0.000	0.000	0.000	0.000	0.000	0.000	0.000	0.000	0.000	0.016	0.024	0.022	0.023	3.056	0.023	0.297	316	2384	100	512	31463	31975	598	25291	25889	Error	Error	-5.941	512	31463	598	25291	352867	8728804	0.430	24.088	0	0	0
1	11	9	"A53"	"A53"	7395	47105	95	1266	1370	784	57	501	501	552	382	69	83	50	0	35811	34192	7926	23	2361	2361	2521	881	34	100	100	0	0.000	0.000	0.000	0.000	0.000	0.000	0.000	0.000	0.000	0.000	0.000	0.000	0.000	0.000	0.023	0.027	0.023	0.023	1.870	0.026	0.415	256	2088	100	765	33450	34215	869	31831	32700	Error	Error	-5.450	765	33450	869	31831	350644	8753237	2.141	35.949	0	0	0
1	12	9	"A53"	"A53"	7695	47105	95	1095	1134	453	39	504	504	551	309	56	76	46	0	29786	28598	12327	43	2336	2336	2512	1162	46	100	100	0	0.000	0.000	0.000	0.000	0.000	0.000	0.000	0.000	0.000	0.000	0.000	0.000	0.000	0.000	0.022	0.024	0.022	0.021	2.129	0.023	0.444	256	2088	100	591	27450	28041	630	26262	26892	Error	Error	-5.538	591	27450	630	26262	290201	7320973	1.887	22.449	0	0	0
1	13	9	"A54"	"A54"	7990	47105	100	873	968	491	50	502	502	537	257	47	58	41	0	17791	22491	15082	67	2318	2318	2469	1014	41	95	89	0	0.000	0.000	0.000	0.000	0.000	0.000	0.000	0.000	0.000	0.000	0.000	0.000	0.000	0.000	0.024	0.023	0.025	0.024	2.560	0.022	0.441	316	2384	100	371	15473	15844	466	20173	20639	Error	Error	-5.382	371	15473	466	20173	305732	7107152	1.677	19.746	0	0	0
1	14	9	"A54"	"A54"	8290	47105	95	1074	1090	419	38	499	499	541	269	49	75	54	0	30385	27661	12425	44	2397	2397	2531	934	36	100	100	0	0.000	0.000	0.000	0.000	0.000	0.000	0.000	0.000	0.000	0.000	0.000	0.000	0.000	0.000	0.021	0.023	0.023	0.022	2.017	0.021	0.410	256	2088	100	575	27988	28563	591	25264	25855	Error	Error	-5.605	575	27988	591	25264	279028	7081270	2.041	26.906	0	0	0
1	15	9	"A54"	"A54"	8590	47105	90	1052	1073	431	40	517	517	554	257	46	74	53	0	28104	29341	13679	46	2433	2433	2537	843	33	100	100	0	0.000	0.000	0.000	0.000	0.000	0.000	0.000	0.000	0.000	0.000	0.000	0.000	0.000	0.000	0.021	0.021	0.020	0.020	2.029	0.020	0.454	256	1924	100	535	25671	26206	556	26908	27464	Error	Error	-5.584	535	25671	556	26908	274724	7511209	2.019	31.796	0	0	0
1	16	9	"A55"	"A55"	8890	47100	100	730	845	489	57	524	524	578	515	89	24	7	0	12029	16466	13477	81	2414	2414	2617	1207	46	76	73	0	0.000	0.000	0.000	0.000	0.000	0.000	0.000	0.000	0.000	0.000	0.000	0.000	0.000	0.000	0.021	0.023	0.026	0.032	4.281	0.022	0.295	316	2384	100	206	9615	9821	321	14052	14373	Error	Error	-5.545	206	9615	321	14052	266905	5203256	0.518	11.474	0	0	0
1	17	9	"A55"	"A55"	9190	47100	100	862	929	451	48	511	511	551	315	57	53	29	0	16440	20235	13595	67	2397	2397	2515	946	37	88	82	0	0.000	0.000	0.000	0.000	0.000	0.000	0.000	0.000	0.000	0.000	0.000	0.000	0.000	0.000	0.025	0.023	0.027	0.028	3.493	0.023	0.385	316	2384	100	351	14043	14394	418	17838	18256	Error	Error	-5.322	351	14043	418	17838	293517	6394280	1.200	18.732	0	0	0
1	18	9	"A55"	"A55"	9490	47105	90	905	944	372	39	521	521	555	264	47	63	35	0	17205	21754	11963	54	2487	2487	2566	668	26	100	100	0	0.000	0.000	0.000	0.000	0.000	0.000	0.000	0.000	0.000	0.000	0.000	0.000	0.000	0.000	0.026	0.022	0.023	0.021	2.387	0.021	0.312	256	1924	100	384	14718	15102	423	19267	19690	Error	Error	-5.260	384	14718	423	19267	241608	5568931	1.473	28.725	0	0	0
1	1	10	"A56"	"A56"	4380	47400	100	847	909	385	42	602	602	638	330	51	41	19	0	17794	17675	11256	63	2486	2486	2701	1584	58	80	75	0	0.000	0.000	0.000	0.000	0.000	0.000	0.000	0.000	0.000	0.000	0.000	0.000	0.000	0.000	0.016	0.020	0.023	0.027	3.758	0.021	0.193	316	2384	100	245	15308	15553	307	15189	15496	Error	Error	-5.965	245	15308	307	15189	287148	5585310	0.821	9.453	0	0	0
1	2	10	"A56"	"A56"	4685	47405	95	944	1001	622	62	572	572	617	293	47	55	31	0	14755	18873	11485	60	2435	2435	2529	742	29	100	100	0	0.000	0.000	0.000	0.000	0.000	0.000	0.000	0.000	0.000	0.000	0.000	0.000	0.000	0.000	0.030	0.026	0.027	0.025	2.840	0.024	0.259	256	2088	100	372	12320	12692	429	16438	16867	Error	Error	-5.050	372	12320	429	16438	256338	4831364	1.311	22.027	0	0	0
1	3	10	"A56"	"A56"	4985	47405	100	926	958	431	44	562	562	617	645	104	24	1	0	16656	18192	9679	53	2400	2400	2486	832	33	98	96	0	0.000	0.000	0.000	0.000	0.000	0.000	0.000	0.000	0.000	0.000	0.000	0.000	0.000	0.000	0.026	0.025	0.026	0.026	2.487	0.022	0.249	316	2384	100	364	14256	14620	396	15792	16188	Error	Error	-5.291	364	14256	396	15792	302786	5748759	0.529	18.877	0	0	0
1	4	10	"A57"	"A57"	5285	47405	100	805	848	344	40	558	558	611	360	58	36	11	0	11606	15438	10586	68	2367	2367	2469	780	31	89	81	0	0.000	0.000	0.000	0.000	0.000	0.000	0.000	0.000	0.000	0.000	0.000	0.000	0.000	0.000	0.027	0.022	0.024	0.027	3.260	0.020	0.176	316	2384	100	247	9239	9486	290	13071	13361	Error	Error	-5.225	247	9239	290	13071	267931	4878505	0.658	16.627	0	0	0
1	5	10	"A57"	"A57"	5585	47405	100	774	867	525	60	537	537	576	282	48	44	21	0	12701	16272	10983	67	2324	2324	2413	803	33	90	84	0	0.000	0.000	0.000	0.000	0.000	0.000	0.000	0.000	0.000	0.000	0.000	0.000	0.000	0.000	0.023	0.024	0.024	0.027	3.527	0.022	0.220	316	2384	100	237	10377	10614	330	13948	14278	Error	Error	-5.452	237	10377	330	13948	273826	5141823	1.032	17.259	0	0	0
1	6	10	"A57"	"A57"	5890	47410	95	858	917	441	48	543	543	583	296	50	52	25	0	15987	19201	11879	61	2307	2307	2375	708	29	100	100	0	0.000	0.000	0.000	0.000	0.000	0.000	0.000	0.000	0.000	0.000	0.000	0.000	0.000	0.000	0.023	0.022	0.024	0.022	2.726	0.020	0.255	256	2088	100	315	13680	13995	374	16894	17268	Error	Error	-5.441	315	13680	374	16894	234794	4915354	1.128	23.766	0	0	0
1	7	10	"A58"	"A58"	6190	47405	100	842	1141	1423	124	554	554	588	293	49	49	31	0	11602	16872	13016	77	2348	2348	2492	967	38	82	76	0	0.000	0.000	0.000	0.000	0.000	0.000	0.000	0.000	0.000	0.000	0.000	0.000	0.000	0.000	0.031	0.040	0.033	0.041	3.773	0.044	0.254	316	2384	100	288	9254	9542	587	14524	15111	Error	Error	-5.006	288	9254	587	14524	360660	5331641	1.887	14.871	0	0	0
1	8	10	"A58"	"A58"	6495	47405	95	1165	1319	1010	76	563	563	644	1216	188	10	2	0	30507	27013	10047	37	2422	2422	2650	2288	86	100	100	0	0.000	0.000	0.000	0.000	0.000	0.000	0.000	0.000	0.000	0.000	0.000	0.000	0.000	0.000	0.021	0.031	0.025	0.024	2.135	0.031	0.331	256	2088	100	602	28085	28687	756	24591	25347	Error	Error	-5.544	602	28085	756	24591	337606	6915283	0.555	10.648	0	0	0
1	9	10	"A58"	"A58"	6790	47405	100	771	995	1081	108	523	523	564	311	55	44	25	0	12982	17580	12721	72	2347	2347	2501	947	37	87	82	0	0.000	0.000	0.000	0.000	0.000	0.000	0.000	0.000	0.000	0.000	0.000	0.000	0.000	0.000	0.023	0.031	0.028	0.030	3.166	0.047	0.117	316	2384	100	248	10635	10883	472	15233	15705	Error	Error	-5.422	248	10635	472	15233	314388	5555404	1.386	15.923	0	0	0
1	10	10	"A59"	"A59"	7090	47405	100	996	1003	398	39	513	513	561	396	70	56	21	0	31679	26811	11775	43	2323	2323	2475	1147	46	93	87	0	0.000	0.000	0.000	0.000	0.000	0.000	0.000	0.000	0.000	0.000	0.000	0.000	0.000	0.000	0.016	0.020	0.021	0.022	2.778	0.019	0.435	316	2384	100	483	29356	29839	490	24488	24978	Error	Error	-5.925	483	29356	490	24488	317059	8472207	1.116	21.217	0	0	0
1	11	10	"A59"	"A59"	7395	47410	90	1097	1159	511	44	509	509	538	241	44	84	60	0	34114	32579	6489	19	2362	2362	2461	699	28	100	100	0	0.000	0.000	0.000	0.000	0.000	0.000	0.000	0.000	0.000	0.000	0.000	0.000	0.000	0.000	0.019	0.022	0.020	0.018	2.107	0.021	0.442	256	1924	100	588	31752	32340	650	30217	30867	Error	Error	-5.755	588	31752	650	30217	296813	8340125	2.577	43.087	0	0	0
1	12	10	"A59"	"A59"	7690	47410	90	1088	1103	369	33	518	518	558	271	48	80	52	0	34434	31475	9498	30	2343	2343	2540	1106	43	100	100	0	0.000	0.000	0.000	0.000	0.000	0.000	0.000	0.000	0.000	0.000	0.000	0.000	0.000	0.000	0.018	0.020	0.020	0.018	1.888	0.019	0.467	256	1924	100	570	32091	32661	585	29132	29717	Error	Error	-5.815	570	32091	585	29132	282264	8057672	2.011	26.162	0	0	0
1	13	10	"A60"	"A60"	7990	47405	100	571	602	315	52	492	492	528	262	49	20	6	0	4896	6846	5230	76	2248	2248	2364	830	35	76	64	0	0.000	0.000	0.000	0.000	0.000	0.000	0.000	0.000	0.000	0.000	0.000	0.000	0.000	0.000	0.030	0.024	0.056	0.060	4.699	0.030	0.131	316	2384	100	79	2648	2727	110	4598	4708	Error	Error	-5.067	79	2648	110	4598	190384	2163361	0.282	5.400	0	0	0
1	14	10	"A60"	"A60"	8295	47405	95	673	717	351	48	509	509	544	264	48	36	12	0	6311	9078	6083	67	2321	2321	2433	854	35	97	92	0	0.000	0.000	0.000	0.000	0.000	0.000	0.000	0.000	0.000	0.000	0.000	0.000	0.000	0.000	0.041	0.031	0.039	0.040	2.955	0.029	0.163	256	2088	100	164	3990	4154	208	6757	6965	Error	Error	-4.605	164	3990	208	6757	183643	2323877	0.655	7.781	0	0	0
1	15	10	"A60"	"A60"	8600	47410	90	600	658	311	47	506	506	557	439	78	13	2	0	5671	8131	5786	71	2347	2347	2462	825	33	95	80	0	0.000	0.000	0.000	0.000	0.000	0.000	0.000	0.000	0.000	0.000	0.000	0.000	0.000	0.000	0.028	0.026	0.041	0.037	3.386	0.025	0.029	256	1924	100	94	3324	3418	152	5784	5936	Error	Error	-5.144	94	3324	152	5784	168570	2081485	0.230	6.872	0	0	0
1	16	10	"A61"	"A61"	8905	47405	100	1043	1090	463	42	508	508	545	266	48	72	50	0	27197	29671	15313	51	2362	2362	2484	838	33	100	99	0	0.000	0.000	0.000	0.000	0.000	0.000	0.000	0.000	0.000	0.000	0.000	0.000	0.000	0.000	0.022	0.021	0.022	0.020	2.255	0.021	0.503	316	2384	100	535	24835	25370	582	27309	27891	Error	Error	-5.537	535	24835	582	27309	344445	9375878	2.049	32.443	0	0	0
1	17	10	"A61"	"A61"	9195	47410	95	890	997	511	51	513	513	547	300	54	57	34	0	19234	25034	15753	62	2298	2298	2462	1290	52	100	99	0	0.000	0.000	0.000	0.000	0.000	0.000	0.000	0.000	0.000	0.000	0.000	0.000	0.000	0.000	0.022	0.021	0.022	0.021	2.283	0.020	0.401	256	2088	100	377	16936	17313	484	22736	23220	Error	Error	-5.489	377	16936	484	22736	255305	6408721	1.500	17.498	0	0	0
1	18	10	"A61"	"A61"	9505	47405	95	1156	1180	471	39	508	508	556	471	84	66	20	0	35631	33191	12108	36	2427	2427	2681	1565	58	100	100	0	0.000	0.000	0.000	0.000	0.000	0.000	0.000	0.000	0.000	0.000	0.000	0.000	0.000	0.000	0.020	0.022	0.021	0.019	1.968	0.019	0.177	256	2088	100	648	33204	33852	672	30764	31436	Error	Error	-5.679	648	33204	672	30764	301978	8496856	1.325	19.495	0	0	0
1	1	11	"A62"	"A62"	4385	47705	100	788	801	313	39	592	592	622	262	42	40	16	0	6852	11178	9083	81	2432	2432	2500	571	22	88	83	0	0.000	0.000	0.000	0.000	0.000	0.000	0.000	0.000	0.000	0.000	0.000	0.000	0.000	0.000	0.044	0.024	0.037	0.042	3.867	0.020	0.168	316	2384	100	196	4420	4616	209	8746	8955	Error	Error	-4.495	196	4420	209	8746	253001	3532276	0.683	15.198	0	0	0
1	2	11	"A62"	"A62"	4690	47710	100	742	819	381	46	585	585	644	592	91	12	1	0	6552	10761	9057	84	2398	2398	2488	777	31	97	87	0	0.000	0.000	0.000	0.000	0.000	0.000	0.000	0.000	0.000	0.000	0.000	0.000	0.000	0.000	0.038	0.028	0.041	0.037	3.531	0.027	0.052	316	2384	100	157	4154	4311	234	8363	8597	Error	Error	-4.726	157	4154	234	8363	258716	3400368	0.296	10.647	0	0	0
1	3	11	"A62"	"A62"	4990	47705	100	740	819	377	46	562	562	606	320	52	34	14	0	7847	12231	9690	79	2351	2351	2416	581	24	91	87	0	0.000	0.000	0.000	0.000	0.000	0.000	0.000	0.000	0.000	0.000	0.000	0.000	0.000	0.000	0.032	0.026	0.034	0.034	3.945	0.023	0.133	316	2384	100	178	5496	5674	257	9880	10137	Error	Error	-4.948	178	5496	257	9880	258737	3864958	0.666	16.893	0	0	0
1	4	11	"A63"	"A63"	5290	47705	100	1046	1049	452	43	551	551	592	323	54	62	34	0	26932	24730	13588	54	2289	2289	2398	936	39	95	90	0	0.000	0.000	0.000	0.000	0.000	0.000	0.000	0.000	0.000	0.000	0.000	0.000	0.000	0.000	0.020	0.022	0.024	0.023	2.485	0.022	0.445	316	2384	100	495	24643	25138	498	22441	22939	Error	Error	-5.638	495	24643	498	22441	331613	7814818	1.415	23.859	0	0	0
1	5	11	"A63"	"A63"	5590	47710	90	1226	1370	984	71	538	538	573	282	49	84	61	0	36261	35139	9302	26	2334	2334	2439	799	32	100	100	0	0.000	0.000	0.000	0.000	0.000	0.000	0.000	0.000	0.000	0.000	0.000	0.000	0.000	0.000	0.020	0.025	0.021	0.020	2.127	0.024	0.314	256	1924	100	688	33927	34615	832	32805	33637	Error	Error	-5.624	688	33927	832	32805	350597	8995490	2.826	40.926	0	0	0
1	6	11	"A63"	"A63"	5895	47710	100	1081	1138	458	40	556	556	602	367	60	66	35	0	36602	31902	13742	43	2364	2364	2456	718	29	100	99	0	0.000	0.000	0.000	0.000	0.000	0.000	0.000	0.000	0.000	0.000	0.000	0.000	0.000	0.000	0.015	0.020	0.020	0.018	2.333	0.019	0.466	316	2384	100	525	34238	34763	582	29538	30120	Error	Error	-6.027	525	34238	582	29538	359683	10080888	1.460	41.011	0	0	0
1	7	11	"A64"	"A64"	6200	47710	90	1138	1182	574	48	545	545	577	282	48	77	53	0	35845	34707	8158	23	2302	2302	2415	833	34	100	100	0	0.000	0.000	0.000	0.000	0.000	0.000	0.000	0.000	0.000	0.000	0.000	0.000	0.000	0.000	0.018	0.020	0.019	0.016	2.260	0.020	0.391	256	1924	100	593	33543	34136	637	32405	33042	Error	Error	-5.822	593	33543	637	32405	302697	8884988	2.145	38.766	0	0	0
1	8	11	"A64"	"A64"	6495	47710	100	1097	1156	497	42	526	526	558	287	51	75	49	0	31578	31655	13551	42	2288	2288	2396	730	30	100	100	0	0.000	0.000	0.000	0.000	0.000	0.000	0.000	0.000	0.000	0.000	0.000	0.000	0.000	0.000	0.019	0.021	0.021	0.018	2.679	0.020	0.490	316	2384	100	571	29290	29861	630	29367	29997	Error	Error	-5.681	571	29290	630	29367	365437	10002978	2.084	40.081	0	0	0
1	9	11	"A64"	"A64"	6800	47710	90	928	1003	485	48	510	510	539	259	48	66	38	0	28278	26762	12265	45	2327	2327	2472	1117	45	100	100	0	0.000	0.000	0.000	0.000	0.000	0.000	0.000	0.000	0.000	0.000	0.000	0.000	0.000	0.000	0.016	0.020	0.020	0.018	2.556	0.020	0.382	256	1924	100	418	25951	26369	493	24435	24928	Error	Error	-5.956	418	25951	493	24435	256663	6850978	1.792	21.746	0	0	0
1	10	11	"A65"	"A65"	7095	47710	100	799	847	396	46	503	503	537	264	49	54	25	0	26141	24178	13097	54	2242	2242	2402	1025	42	96	91	0	0.000	0.000	0.000	0.000	0.000	0.000	0.000	0.000	0.000	0.000	0.000	0.000	0.000	0.000	0.012	0.016	0.017	0.015	3.470	0.014	0.258	316	2384	100	296	23899	24195	344	21936	22280	Error	Error	-6.335	296	23899	344	21936	267509	7640370	1.174	21.245	0	0	0
1	11	11	"A65"	"A65"	7405	47710	95	1163	1169	454	38	516	516	549	254	46	77	62	0	39002	33415	14311	42	2349	2349	2448	741	30	100	100	0	0.000	0.000	0.000	0.000	0.000	0.000	0.000	0.000	0.000	0.000	0.000	0.000	0.000	0.000	0.018	0.021	0.021	0.019	2.035	0.020	0.554	256	2088	100	647	36653	37300	653	31066	31719	Error	Error	-5.824	647	36653	653	31066	299246	8554329	2.441	41.791	0	0	0
1	12	11	"A65"	"A65"	7705	47710	95	1150	1142	462	40	510	510	546	255	46	82	58	0	38215	33947	13072	38	2315	2315	2460	1036	42	100	100	0	0.000	0.000	0.000	0.000	0.000	0.000	0.000	0.000	0.000	0.000	0.000	0.000	0.000	0.000	0.018	0.020	0.020	0.019	1.866	0.020	0.461	256	2088	100	640	35900	36540	632	31632	32264	Error	Error	-5.810	640	35900	632	31632	292291	8690383	2.337	30.393	0	0	0
1	13	11	"A66"	"A66"	8005	47710	90	901	925	333	36	498	498	534	267	50	67	32	0	32746	29585	11335	38	2305	2305	2448	817	33	100	100	0	0.000	0.000	0.000	0.000	0.000	0.000	0.000	0.000	0.000	0.000	0.000	0.000	0.000	0.000	0.013	0.016	0.016	0.014	2.490	0.015	0.301	256	1924	100	403	30441	30844	427	27280	27707	Error	Error	-6.239	403	30441	427	27280	236755	7573693	1.464	33.215	0	0	0
1	14	11	"A66"	"A66"	8305	47710	95	1407	1422	384	27	503	503	562	782	139	64	6	0	48640	46548	7901	16	2379	2379	2673	1675	62	100	100	0	0.000	0.000	0.000	0.000	0.000	0.000	0.000	0.000	0.000	0.000	0.000	0.000	0.000	0.000	0.020	0.021	0.020	0.019	1.779	0.020	0.590	256	2088	100	904	46261	47165	919	44169	45088	Error	Error	-5.677	904	46261	919	44169	363919	11916190	1.100	26.194	0	0	0
1	15	11	"A66"	"A66"	8605	47715	90	1479	1500	488	32	496	496	541	302	55	93	82	0	50404	47835	10327	21	2387	2387	2567	1199	46	100	100	0	0.000	0.000	0.000	0.000	0.000	0.000	0.000	0.000	0.000	0.000	0.000	0.000	0.000	0.000	0.020	0.022	0.021	0.020	1.633	0.022	0.596	256	1924	100	983	48017	49000	1004	45448	46452	Error	Error	-5.610	983	48017	1004	45448	383952	12245723	3.175	37.755	0	0	0
1	16	11	"A67"	"A67"	8900	47710	100	843	889	516	58	511	511	561	324	57	50	22	0	16983	21921	14490	66	2372	2372	2491	830	33	99	98	0	0.000	0.000	0.000	0.000	0.000	0.000	0.000	0.000	0.000	0.000	0.000	0.000	0.000	0.000	0.023	0.019	0.020	0.020	2.784	0.017	0.255	316	2384	100	332	14611	14943	378	19549	19927	Error	Error	-5.460	332	14611	378	19549	281020	6927105	1.012	23.410	0	0	0
1	17	11	"A67"	"A67"	9205	47710	90	1034	1094	474	43	505	505	542	301	55	72	42	0	33794	30546	15554	50	2394	2394	2491	793	31	100	100	0	0.000	0.000	0.000	0.000	0.000	0.000	0.000	0.000	0.000	0.000	0.000	0.000	0.000	0.000	0.017	0.021	0.020	0.019	2.097	0.020	0.493	256	1924	100	529	31400	31929	589	28152	28741	Error	Error	-5.891	529	31400	589	28152	279949	7819768	1.834	35.378	0	0	0
1	18	11	"A67"	"A67"	9505	47710	100	890	934	370	39	514	514	558	310	55	58	27	0	24071	25534	13079	51	2441	2441	2619	1014	38	99	96	0	0.000	0.000	0.000	0.000	0.000	0.000	0.000	0.000	0.000	0.000	0.000	0.000	0.000	0.000	0.017	0.018	0.019	0.019	2.409	0.017	0.322	316	2384	100	376	21630	22006	420	23093	23513	Error	Error	-5.846	376	21630	420	23093	295181	8068715	1.213	22.599	0	0	0
1	1	12	"A68"	"A68"	4390	48005	100	803	822	326	39	607	607	645	305	47	33	10	0	10517	14996	10481	69	2442	2442	2496	521	20	96	93	0	0.000	0.000	0.000	0.000	0.000	0.000	0.000	0.000	0.000	0.000	0.000	0.000	0.000	0.000	0.024	0.017	0.024	0.025	3.156	0.016	0.133	316	2384	100	196	8075	8271	215	12554	12769	Error	Error	-5.365	196	8075	215	12554	259820	4738874	0.580	23.992	0	0	0
1	2	12	"A68"	"A68"	4690	48005	100	726	825	398	48	567	567	595	274	46	40	20	0	8945	15744	12487	79	2295	2295	2399	734	30	92	88	0	0.000	0.000	0.000	0.000	0.000	0.000	0.000	0.000	0.000	0.000	0.000	0.000	0.000	0.000	0.024	0.019	0.024	0.025	3.082	0.022	0.337	316	2384	100	159	6650	6809	258	13449	13707	Error	Error	-5.386	159	6650	258	13449	260665	4975260	0.839	18.181	0	0	0
1	3	12	"A68"	"A68"	4990	48005	100	723	883	540	61	558	558	592	255	43	42	25	0	8374	16117	13957	86	2378	2378	2454	618	25	90	86	0	0.000	0.000	0.000	0.000	0.000	0.000	0.000	0.000	0.000	0.000	0.000	0.000	0.000	0.000	0.028	0.024	0.027	0.029	4.352	0.024	0.336	316	2384	100	165	5996	6161	325	13739	14064	Error	Error	-5.183	165	5996	325	13739	279021	5093079	1.141	22.108	0	0	0
1	4	12	"A69"	"A69"	5295	48005	100	1133	1135	524	46	549	549	657	1734	263	1	0	0	37069	31347	14909	47	2292	2292	2455	1343	54	90	85	0	0.000	0.000	0.000	0.000	0.000	0.000	0.000	0.000	0.000	0.000	0.000	0.000	0.000	0.000	0.017	0.020	0.020	0.019	2.618	0.022	0.515	316	2384	100	584	34777	35361	586	29055	29641	Error	Error	-5.896	584	34777	586	29055	358733	9905503	0.276	21.513	0	0	0
1	5	12	"A69"	"A69"	5595	48010	90	800	873	388	44	517	517	555	296	53	46	19	0	27157	22837	10383	45	2235	2235	2371	1246	52	100	100	0	0.000	0.000	0.000	0.000	0.000	0.000	0.000	0.000	0.000	0.000	0.000	0.000	0.000	0.000	0.011	0.017	0.016	0.015	2.691	0.017	0.243	256	1924	100	283	24922	25205	356	20602	20958	Error	Error	-6.460	283	24922	356	20602	223377	5846311	1.074	16.425	0	0	0
1	6	12	"A69"	"A69"	5890	48010	105	946	999	492	49	523	523	561	291	51	65	33	0	28582	26462	12930	48	2267	2267	2467	1663	67	100	99	0	0.000	0.000	0.000	0.000	0.000	0.000	0.000	0.000	0.000	0.000	0.000	0.000	0.000	0.000	0.016	0.020	0.020	0.018	2.405	0.019	0.307	316	2572	100	423	26315	26738	476	24195	24671	Error	Error	-5.959	423	26315	476	24195	315782	8362135	1.505	14.429	0	0	0
1	7	12	"A70"	"A70"	6195	48010	100	811	932	473	50	528	528	566	284	50	49	31	0	12140	21619	17140	79	2282	2282	2406	805	33	95	90	0	0.000	0.000	0.000	0.000	0.000	0.000	0.000	0.000	0.000	0.000	0.000	0.000	0.000	0.000	0.029	0.021	0.023	0.024	2.817	0.021	0.443	316	2384	100	283	9858	10141	404	19337	19741	Error	Error	-5.122	283	9858	404	19337	294384	6831707	1.289	23.867	0	0	0
1	8	12	"A70"	"A70"	6500	48010	100	1180	1190	458	38	518	518	545	248	45	85	61	0	37416	34026	13515	39	2292	2292	2392	716	29	100	100	0	0.000	0.000	0.000	0.000	0.000	0.000	0.000	0.000	0.000	0.000	0.000	0.000	0.000	0.000	0.019	0.021	0.021	0.019	2.043	0.020	0.509	316	2384	100	662	35124	35786	672	31734	32406	Error	Error	-5.729	662	35124	672	31734	375932	10752204	2.601	44.182	0	0	0
1	9	12	"A70"	"A70"	6800	48005	100	1022	1083	528	48	518	518	549	255	46	68	49	0	36219	29969	17443	58	2321	2321	2442	923	37	97	94	0	0.000	0.000	0.000	0.000	0.000	0.000	0.000	0.000	0.000	0.000	0.000	0.000	0.000	0.000	0.015	0.020	0.022	0.021	2.390	0.020	0.529	316	2384	100	504	33898	34402	565	27648	28213	Error	Error	-6.072	504	33898	565	27648	342360	9470110	2.094	29.823	0	0	0
1	10	12	"A71"	"A71"	7105	48005	105	1085	1130	524	46	498	498	536	260	48	78	55	0	32719	29909	13232	44	2299	2299	2408	864	35	100	100	0	0.000	0.000	0.000	0.000	0.000	0.000	0.000	0.000	0.000	0.000	0.000	0.000	0.000	0.000	0.019	0.023	0.023	0.022	2.157	0.021	0.410	316	2572	100	587	30420	31007	632	27610	28242	Error	Error	-5.696	587	30420	632	27610	357167	9451249	2.285	31.830	0	0	0
1	11	12	"A71"	"A71"	7405	48005	105	1214	1214	410	33	515	515	552	331	59	79	53	0	33616	33631	8331	24	2329	2329	2484	1126	45	100	100	0	0.000	0.000	0.000	0.000	0.000	0.000	0.000	0.000	0.000	0.000	0.000	0.000	0.000	0.000	0.022	0.022	0.021	0.019	2.205	0.022	0.503	316	2572	100	699	31287	31986	699	31302	32001	Error	Error	-5.484	699	31287	699	31302	383599	10627462	2.000	27.662	0	0	0
1	12	12	"A71"	"A71"	7700	48005	105	1177	1194	379	31	520	520	560	384	68	77	38	0	36048	35482	10728	30	2378	2378	2543	1019	40	100	100	0	0.000	0.000	0.000	0.000	0.000	0.000	0.000	0.000	0.000	0.000	0.000	0.000	0.000	0.000	0.020	0.020	0.020	0.018	1.899	0.020	0.526	316	2572	100	657	33670	34327	674	33104	33778	Error	Error	-5.679	657	33670	674	33104	377375	11212469	1.651	32.325	0	0	0
1	13	12	"A72"	"A72"	8000	48005	100	1017	1020	533	52	500	500	526	221	42	71	53	0	34506	30137	13751	45	2329	2329	2473	1017	41	96	89	0	0.000	0.000	0.000	0.000	0.000	0.000	0.000	0.000	0.000	0.000	0.000	0.000	0.000	0.000	0.016	0.019	0.019	0.018	2.547	0.020	0.461	316	2384	100	517	32177	32694	520	27808	28328	Error	Error	-5.960	517	32177	520	27808	322238	9523278	2.235	27.202	0	0	0
1	14	12	"A72"	"A72"	8300	48005	100	1202	1220	381	31	508	508	540	253	46	88	72	0	39052	37289	10044	26	2369	2369	2606	1470	56	99	98	0	0.000	0.000	0.000	0.000	0.000	0.000	0.000	0.000	0.000	0.000	0.000	0.000	0.000	0.000	0.019	0.020	0.020	0.019	1.757	0.020	0.567	316	2384	100	694	36683	37377	712	34920	35632	Error	Error	-5.724	694	36683	712	34920	385554	11783293	2.688	23.594	0	0	0
1	15	12	"A72"	"A72"	8605	48010	100	925	987	445	45	497	497	546	328	60	59	33	0	27737	25983	12928	49	2333	2333	2482	1186	47	99	97	0	0.000	0.000	0.000	0.000	0.000	0.000	0.000	0.000	0.000	0.000	0.000	0.000	0.000	0.000	0.017	0.021	0.021	0.020	2.312	0.020	0.331	316	2384	100	428	25404	25832	490	23650	24140	Error	Error	-5.891	428	25404	490	23650	311980	8210747	1.345	19.815	0	0	0
1	16	12	"A73"	"A73"	8905	48010	100	596	656	400	60	500	500	542	288	53	25	7	0	5139	7068	4672	66	2330	2330	2426	937	38	79	62	0	0.000	0.000	0.000	0.000	0.000	0.000	0.000	0.000	0.000	0.000	0.000	0.000	0.000	0.000	0.034	0.033	0.045	0.055	4.235	0.040	0.137	316	2384	100	96	2809	2905	156	4738	4894	Error	Error	-4.871	96	2809	156	4738	207371	2233513	0.396	4.954	0	0	0
1	17	12	"A73"	"A73"	9205	48010	100	649	821	1248	152	514	514	546	273	50	34	10	0	5892	7138	4159	58	2305	2305	2399	756	31	97	85	0	0.000	0.000	0.000	0.000	0.000	0.000	0.000	0.000	0.000	0.000	0.000	0.000	0.000	0.000	0.038	0.064	0.058	0.052	3.396	0.122	0.291	316	2384	100	135	3587	3722	307	4833	5140	Error	Error	-4.732	135	3587	307	4833	259333	2255495	1.007	6.269	0	0	0
1	18	12	"A73"	"A73"	9510	48005	100	641	678	292	43	533	533	576	407	70	15	3	0	5845	7005	4013	57	2463	2463	2534	710	28	90	80	0	0.000	0.000	0.000	0.000	0.000	0.000	0.000	0.000	0.000	0.000	0.000	0.000	0.000	0.000	0.032	0.032	0.052	0.050	3.634	0.031	0.098	316	2384	100	108	3382	3490	145	4542	4687	Error	Error	-4.969	108	3382	145	4542	214309	2213531	0.251	6.297	0	0	0
1	1	13	"A74"	"A74"	4400	48300	100	822	887	392	44	637	637	679	350	51	32	10	0	15867	18202	10016	55	2525	2525	2647	1019	38	100	96	0	0.000	0.000	0.000	0.000	0.000	0.000	0.000	0.000	0.000	0.000	0.000	0.000	0.000	0.000	0.014	0.016	0.020	0.018	3.313	0.016	0.143	316	2384	100	185	13342	13527	250	15677	15927	Error	Error	-6.172	185	13342	250	15677	280336	5751724	0.594	15.265	0	0	0
1	2	13	"A74"	"A74"	4690	48300	105	1056	1114	434	38	612	612	648	315	48	62	33	0	28588	26265	11688	44	2451	2451	2527	664	26	100	99	0	0.000	0.000	0.000	0.000	0.000	0.000	0.000	0.000	0.000	0.000	0.000	0.000	0.000	0.000	0.017	0.021	0.022	0.019	2.320	0.021	0.311	316	2572	100	444	26137	26581	502	23814	24316	Error	Error	-5.879	444	26137	502	23814	352044	8299691	1.479	35.750	0	0	0
1	3	13	"A74"	"A74"	4995	48305	90	795	834	329	39	579	579	632	715	113	7	1	0	17486	17145	7466	43	2394	2394	2479	633	25	100	100	0	0.000	0.000	0.000	0.000	0.000	0.000	0.000	0.000	0.000	0.000	0.000	0.000	0.000	0.000	0.014	0.017	0.022	0.018	3.036	0.015	0.130	256	1924	100	216	15092	15308	255	14751	15006	Error	Error	-6.127	216	15092	255	14751	213593	4389073	0.283	23.169	0	0	0
1	4	13	"A75"	"A75"	5300	48305	95	901	987	454	45	569	569	603	279	46	54	28	0	19478	20935	11679	55	2415	2415	2507	646	25	100	100	0	0.000	0.000	0.000	0.000	0.000	0.000	0.000	0.000	0.000	0.000	0.000	0.000	0.000	0.000	0.019	0.023	0.023	0.020	3.200	0.021	0.236	256	2088	100	332	17063	17395	418	18520	18938	Error	Error	-5.684	332	17063	418	18520	252762	5359309	1.376	28.526	0	0	0
1	5	13	"A75"	"A75"	5605	48310	90	994	1014	311	30	532	532	577	301	52	71	35	0	28720	28901	5211	18	2305	2305	2448	958	39	100	100	0	0.000	0.000	0.000	0.000	0.000	0.000	0.000	0.000	0.000	0.000	0.000	0.000	0.000	0.000	0.017	0.018	0.019	0.016	2.127	0.017	0.308	256	1924	100	462	26415	26877	482	26596	27078	Error	Error	-5.837	462	26415	482	26596	259480	7398771	1.452	27.613	0	0	0
1	6	13	"A75"	"A75"	5900	48310	100	1144	1176	413	35	543	543	592	373	63	75	32	0	35477	33964	8502	25	2366	2366	2501	1072	42	100	99	0	0.000	0.000	0.000	0.000	0.000	0.000	0.000	0.000	0.000	0.000	0.000	0.000	0.000	0.000	0.018	0.020	0.019	0.017	2.121	0.019	0.297	316	2384	100	601	33111	33712	633	31598	32231	Error	Error	-5.784	601	33111	633	31598	371597	10732660	1.566	29.350	0	0	0
1	7	13	"A76"	"A76"	6205	48310	100	986	1014	395	38	542	542	574	261	45	70	42	0	28061	24672	12356	50	2384	2384	2456	657	26	99	99	0	0.000	0.000	0.000	0.000	0.000	0.000	0.000	0.000	0.000	0.000	0.000	0.000	0.000	0.000	0.017	0.021	0.021	0.021	2.526	0.019	0.345	316	2384	100	444	25677	26121	472	22288	22760	Error	Error	-5.854	444	25677	472	22288	320336	7796323	1.686	33.814	0	0	0
1	8	13	"A76"	"A76"	6500	48310	95	1106	1152	369	32	521	521	555	253	45	84	58	0	35218	33216	9767	29	2362	2362	2533	1323	52	100	100	0	0.000	0.000	0.000	0.000	0.000	0.000	0.000	0.000	0.000	0.000	0.000	0.000	0.000	0.000	0.018	0.020	0.021	0.019	1.837	0.019	0.505	256	2088	100	585	32856	33441	631	30854	31485	Error	Error	-5.812	585	32856	631	30854	294845	8503407	2.360	23.192	0	0	0
1	9	13	"A76"	"A76"	6800	48305	100	922	969	440	45	513	513	568	567	99	33	5	0	30997	27100	12543	46	2326	2326	2552	1809	70	90	84	0	0.000	0.000	0.000	0.000	0.000	0.000	0.000	0.000	0.000	0.000	0.000	0.000	0.000	0.000	0.014	0.018	0.019	0.018	2.862	0.018	0.373	316	2384	100	409	28671	29080	456	24774	25230	Error	Error	-6.131	409	28671	456	24774	306330	8563756	0.707	13.570	0	0	0
1	10	13	"A77"	"A77"	7100	48305	100	1034	1096	513	46	540	540	919	4229	460	0	0	0	21917	20854	11248	53	2368	2368	3008	4876	162	81	76	0	0.000	0.000	0.000	0.000	0.000	0.000	0.000	0.000	0.000	0.000	0.000	0.000	0.000	0.000	0.025	0.030	0.031	0.033	2.525	0.033	0.548	316	2384	100	494	19549	20043	556	18486	19042	Error	Error	-5.306	494	19549	556	18486	346457	6589744	0.042	3.660	0	0	0
1	11	13	"A77"	"A77"	7410	48310	95	1496	1492	401	26	523	523	556	255	45	96	87	0	31314	31678	6392	20	2406	2406	2626	1202	45	100	100	0	0.000	0.000	0.000	0.000	0.000	0.000	0.000	0.000	0.000	0.000	0.000	0.000	0.000	0.000	0.034	0.033	0.033	0.030	1.681	0.032	0.660	256	2088	100	973	28908	29881	969	29272	30241	Error	Error	-4.893	973	28908	969	29272	382041	8109606	3.671	24.170	0	0	0
1	12	13	"A77"	"A77"	7705	48305	110	1446	1443	540	37	500	500	528	244	46	89	77	0	30505	28711	10514	36	2340	2340	2455	797	32	98	96	0	0.000	0.000	0.000	0.000	0.000	0.000	0.000	0.000	0.000	0.000	0.000	0.000	0.000	0.000	0.034	0.036	0.035	0.033	1.882	0.034	0.691	392	2896	100	946	28165	29111	943	26371	27314	Error	Error	-4.896	946	28165	943	26371	565706	11254559	3.750	32.944	0	0	0
1	13	13	"A78"	"A78"	8005	48310	90	1131	1174	404	34	507	507	540	294	54	85	53	0	37833	36544	8511	23	2355	2355	2478	904	36	100	100	0	0.000	0.000	0.000	0.000	0.000	0.000	0.000	0.000	0.000	0.000	0.000	0.000	0.000	0.000	0.018	0.020	0.018	0.017	1.885	0.018	0.384	256	1924	100	624	35478	36102	667	34189	34856	Error	Error	-5.829	624	35478	667	34189	300596	9355372	2.156	37.684	0	0	0
1	14	13	"A78"	"A78"	8315	48305	95	1212	1240	404	32	515	515	559	294	52	90	62	0	40112	39717	6306	15	2405	2405	2775	2189	78	100	100	0	0.000	0.000	0.000	0.000	0.000	0.000	0.000	0.000	0.000	0.000	0.000	0.000	0.000	0.000	0.018	0.019	0.018	0.017	1.788	0.020	0.444	256	2088	100	697	37707	38404	725	37312	38037	Error	Error	-5.758	697	37707	725	37312	317365	10167542	2.316	16.876	0	0	0
1	15	13	"A78"	"A78"	8615	48310	100	1080	1105	389	35	522	522	558	301	53	77	42	0	36554	34587	10390	30	2401	2401	2509	817	32	100	99	0	0.000	0.000	0.000	0.000	0.000	0.000	0.000	0.000	0.000	0.000	0.000	0.000	0.000	0.000	0.016	0.018	0.017	0.017	2.074	0.017	0.251	316	2384	100	558	34153	34711	583	32186	32769	Error	Error	-5.936	558	34153	583	32186	349049	10929335	1.817	39.263	0	0	0
1	16	13	"A79"	"A79"	8915	48305	100	872	958	543	56	504	504	541	276	51	56	34	0	20673	24466	14212	58	2338	2338	2447	1135	46	99	98	0	0.000	0.000	0.000	0.000	0.000	0.000	0.000	0.000	0.000	0.000	0.000	0.000	0.000	0.000	0.020	0.021	0.020	0.018	2.945	0.019	0.298	316	2384	100	368	18335	18703	454	22128	22582	Error	Error	-5.639	368	18335	454	22128	302572	7731157	1.511	19.400	0	0	0
1	17	13	"A79"	"A79"	9210	48310	95	998	1040	428	41	524	524	570	357	62	63	23	0	33271	32108	6597	20	2426	2426	2625	1338	50	100	100	0	0.000	0.000	0.000	0.000	0.000	0.000	0.000	0.000	0.000	0.000	0.000	0.000	0.000	0.000	0.015	0.017	0.016	0.014	2.347	0.017	0.261	256	2088	100	474	30845	31319	516	29682	30198	Error	Error	-6.024	474	30845	516	29682	266263	8219730	1.317	22.035	0	0	0
1	18	13	"A79"	"A79"	9510	48305	100	1066	1183	888	75	527	527	587	539	91	50	13	0	29092	29136	14015	48	2509	2509	2647	943	35	100	98	0	0.000	0.000	0.000	0.000	0.000	0.000	0.000	0.000	0.000	0.000	0.000	0.000	0.000	0.000	0.020	0.025	0.023	0.021	2.257	0.021	0.189	316	2384	100	539	26583	27122	656	26627	27283	Error	Error	-5.624	539	26583	656	26627	373767	9207108	1.106	28.090	0	0	0
1	1	14	"A80"	"A80"	4395	48600	100	832	877	356	40	618	618	647	256	39	44	22	0	11898	16330	11062	67	2458	2458	2536	630	24	95	90	0	0.000	0.000	0.000	0.000	0.000	0.000	0.000	0.000	0.000	0.000	0.000	0.000	0.000	0.000	0.023	0.019	0.023	0.025	3.038	0.019	0.266	316	2384	100	214	9440	9654	259	13872	14131	Error	Error	-5.463	214	9440	259	13872	277174	5160183	0.898	21.895	0	0	0
1	2	14	"A80"	"A80"	4700	48605	110	831	917	550	59	601	601	622	250	40	48	29	0	11830	17008	12242	71	2434	2434	2501	546	21	95	92	0	0.000	0.000	0.000	0.000	0.000	0.000	0.000	0.000	0.000	0.000	0.000	0.000	0.000	0.000	0.024	0.022	0.024	0.027	3.020	0.022	0.267	392	2896	100	230	9396	9626	316	14574	14890	Error	Error	-5.352	230	9396	316	14574	359304	6667157	1.180	26.570	0	0	0
1	3	14	"A80"	"A80"	5000	48605	100	906	948	454	47	577	577	606	292	48	51	25	0	21611	19571	10560	53	2398	2398	2614	1336	51	98	92	0	0.000	0.000	0.000	0.000	0.000	0.000	0.000	0.000	0.000	0.000	0.000	0.000	0.000	0.000	0.017	0.022	0.024	0.022	2.544	0.020	0.097	316	2384	100	329	19213	19542	371	17173	17544	Error	Error	-5.868	329	19213	371	17173	299492	6184322	1.171	12.692	0	0	0
1	4	14	"A81"	"A81"	5300	48605	100	968	1016	434	42	567	567	613	382	62	51	22	0	19429	21474	13377	62	2414	2414	2496	745	29	98	93	0	0.000	0.000	0.000	0.000	0.000	0.000	0.000	0.000	0.000	0.000	0.000	0.000	0.000	0.000	0.024	0.024	0.025	0.026	2.706	0.021	0.395	316	2384	100	401	17015	17416	449	19060	19509	Error	Error	-5.407	401	17015	449	19060	321145	6785851	1.055	25.474	0	0	0
1	5	14	"A81"	"A81"	5605	48605	95	1177	1200	422	35	533	533	567	252	44	86	66	0	34983	34376	7396	21	2369	2369	2477	808	32	100	100	0	0.000	0.000	0.000	0.000	0.000	0.000	0.000	0.000	0.000	0.000	0.000	0.000	0.000	0.000	0.020	0.021	0.020	0.018	2.051	0.020	0.317	256	2088	100	644	32614	33258	667	32007	32674	Error	Error	-5.662	644	32614	667	32007	307199	8800243	2.512	39.479	0	0	0
1	6	14	"A81"	"A81"	5900	48605	100	1099	1126	456	40	550	550	592	317	53	71	41	0	35571	30649	13634	44	2404	2404	2576	1450	56	100	98	0	0.000	0.000	0.000	0.000	0.000	0.000	0.000	0.000	0.000	0.000	0.000	0.000	0.000	0.000	0.017	0.020	0.021	0.020	1.984	0.019	0.325	316	2384	100	549	33167	33716	576	28245	28821	Error	Error	-5.917	549	33167	576	28245	355851	9685119	1.685	19.361	0	0	0
1	7	14	"A82"	"A82"	6205	48610	90	1279	1322	515	38	532	532	572	281	49	91	68	0	44159	42512	8602	20	2398	2398	2542	915	35	100	100	0	0.000	0.000	0.000	0.000	0.000	0.000	0.000	0.000	0.000	0.000	0.000	0.000	0.000	0.000	0.018	0.020	0.018	0.017	1.803	0.019	0.504	256	1924	100	747	41761	42508	790	40114	40904	Error	Error	-5.805	747	41761	790	40114	338450	10883133	2.669	43.683	0	0	0
1	8	14	"A82"	"A82"	6505	48610	100	1047	1078	413	38	512	512	551	285	51	74	47	0	40302	34484	14140	41	2331	2331	2717	2725	100	98	96	0	0.000	0.000	0.000	0.000	0.000	0.000	0.000	0.000	0.000	0.000	0.000	0.000	0.000	0.000	0.014	0.018	0.018	0.016	2.212	0.017	0.413	316	2384	100	535	37971	38506	566	32153	32719	Error	Error	-6.149	535	37971	566	32153	340720	10896836	1.849	11.658	0	0	0
1	9	14	"A82"	"A82"	6810	48610	90	1308	1330	412	30	497	497	532	257	48	91	80	0	44421	42868	8477	19	2396	2396	2561	1100	42	100	100	0	0.000	0.000	0.000	0.000	0.000	0.000	0.000	0.000	0.000	0.000	0.000	0.000	0.000	0.000	0.019	0.021	0.020	0.018	1.762	0.020	0.602	256	1924	100	811	42025	42836	833	40472	41305	Error	Error	-5.695	811	42025	833	40472	340508	10974234	3.105	36.643	0	0	0
1	10	14	"A83"	"A83"	7115	48610	100	942	1012	391	38	494	494	528	259	49	75	41	0	26045	25554	5792	22	2280	2280	2413	860	35	100	100	0	0.000	0.000	0.000	0.000	0.000	0.000	0.000	0.000	0.000	0.000	0.000	0.000	0.000	0.000	0.019	0.022	0.021	0.019	2.278	0.021	0.355	316	2384	100	448	23765	24213	518	23274	23792	Error	Error	-5.729	448	23765	518	23274	319699	8075186	1.869	26.908	0	0	0
1	11	14	"A83"	"A83"	7410	48610	100	910	946	373	39	482	482	515	269	52	67	37	0	24324	23998	4592	19	2226	2226	2340	795	33	100	100	0	0.000	0.000	0.000	0.000	0.000	0.000	0.000	0.000	0.000	0.000	0.000	0.000	0.000	0.000	0.019	0.021	0.020	0.018	2.466	0.021	0.323	316	2384	100	428	22098	22526	464	21772	22236	Error	Error	-5.690	428	22098	464	21772	299033	7583486	1.602	27.243	0	0	0
1	12	14	"A83"	"A83"	7710	48610	105	1023	1057	377	35	498	498	531	260	48	81	50	0	28573	27630	5707	20	2309	2309	2429	790	32	100	100	0	0.000	0.000	0.000	0.000	0.000	0.000	0.000	0.000	0.000	0.000	0.000	0.000	0.000	0.000	0.020	0.022	0.022	0.019	2.085	0.021	0.395	316	2572	100	525	26264	26789	559	25321	25880	Error	Error	-5.645	525	26264	559	25321	334111	8731187	2.023	31.900	0	0	0
1	13	14	"A84"	"A84"	8005	48610	100	1073	1062	397	37	507	507	542	300	55	75	46	0	31996	28733	13511	47	2365	2365	2483	795	32	96	92	0	0.000	0.000	0.000	0.000	0.000	0.000	0.000	0.000	0.000	0.000	0.000	0.000	0.000	0.000	0.019	0.021	0.021	0.023	2.429	0.019	0.344	316	2384	100	566	29631	30197	555	26368	26923	Error	Error	-5.710	566	29631	555	26368	335736	9079644	1.733	33.019	0	0	0
1	14	14	"A84"	"A84"	8305	48610	105	1140	1197	439	36	503	503	539	279	51	87	58	0	34890	33851	9125	26	2377	2377	2568	1274	49	100	99	0	0.000	0.000	0.000	0.000	0.000	0.000	0.000	0.000	0.000	0.000	0.000	0.000	0.000	0.000	0.020	0.022	0.021	0.020	1.808	0.021	0.432	316	2572	100	637	32513	33150	694	31474	32168	Error	Error	-5.674	637	32513	694	31474	378264	10696946	2.358	24.555	0	0	0
1	15	14	"A84"	"A84"	8615	48610	90	975	1036	414	39	503	503	538	307	57	74	33	0	29264	29693	6725	22	2382	2382	2531	984	38	100	100	0	0.000	0.000	0.000	0.000	0.000	0.000	0.000	0.000	0.000	0.000	0.000	0.000	0.000	0.000	0.018	0.020	0.019	0.016	2.253	0.020	0.387	256	1924	100	472	26882	27354	533	27311	27844	Error	Error	-5.832	472	26882	533	27311	265176	7601390	1.622	27.604	0	0	0
1	16	14	"A85"	"A85"	8915	48605	105	906	973	441	45	514	514	554	326	58	58	31	0	19674	23167	13077	56	2361	2361	2501	1036	41	99	97	0	0.000	0.000	0.000	0.000	0.000	0.000	0.000	0.000	0.000	0.000	0.000	0.000	0.000	0.000	0.023	0.022	0.024	0.022	2.453	0.021	0.330	316	2572	100	392	17313	17705	459	20806	21265	Error	Error	-5.465	392	17313	459	20806	307423	7320906	1.285	19.948	0	0	0
1	17	14	"A85"	"A85"	9215	48605	100	962	1000	437	43	471	471	515	311	60	67	35	0	27376	25337	10359	40	2293	2293	2391	796	33	99	98	0	0.000	0.000	0.000	0.000	0.000	0.000	0.000	0.000	0.000	0.000	0.000	0.000	0.000	0.000	0.020	0.023	0.022	0.019	2.635	0.022	0.331	316	2384	100	491	25083	25574	529	23044	23573	Error	Error	-5.675	491	25083	529	23044	315960	8006605	1.559	28.827	0	0	0
1	18	14	"A85"	"A85"	9515	48605	100	1159	1148	403	35	516	516	562	344	61	76	43	0	35878	32108	11560	36	2507	2507	2816	1788	63	100	97	0	0.000	0.000	0.000	0.000	0.000	0.000	0.000	0.000	0.000	0.000	0.000	0.000	0.000	0.000	0.019	0.021	0.021	0.020	1.960	0.020	0.421	316	2384	100	643	33371	34014	632	29601	30233	Error	Error	-5.698	643	33371	632	29601	362712	10146212	1.703	16.383	0	0	0
1	1	15	"A86"	"A86"	4395	48900	100	986	997	402	40	617	617	645	260	40	61	32	0	18020	19023	12047	63	2451	2451	2609	1113	42	88	83	0	0.000	0.000	0.000	0.000	0.000	0.000	0.000	0.000	0.000	0.000	0.000	0.000	0.000	0.000	0.024	0.023	0.027	0.030	3.219	0.020	0.300	316	2384	100	369	15569	15938	380	16572	16952	Error	Error	-5.399	369	15569	380	16572	314938	6011337	1.354	14.748	0	0	0
1	2	15	"A86"	"A86"	4700	48905	100	899	966	470	48	569	569	596	231	38	62	36	0	16764	19006	10621	55	2343	2343	2390	491	20	100	99	0	0.000	0.000	0.000	0.000	0.000	0.000	0.000	0.000	0.000	0.000	0.000	0.000	0.000	0.000	0.023	0.024	0.024	0.024	2.793	0.020	0.236	316	2384	100	330	14421	14751	397	16663	17060	Error	Error	-5.450	330	14421	397	16663	305151	6005929	1.602	33.841	0	0	0
1	3	15	"A86"	"A86"	5000	48910	90	1035	1070	380	35	568	568	604	395	65	58	21	0	27233	27766	7509	27	2365	2365	2450	702	28	100	100	0	0.000	0.000	0.000	0.000	0.000	0.000	0.000	0.000	0.000	0.000	0.000	0.000	0.000	0.000	0.019	0.020	0.020	0.017	2.257	0.020	0.211	256	1924	100	467	24868	25335	502	25401	25903	Error	Error	-5.735	467	24868	502	25401	273940	7108156	1.180	36.063	0	0	0
1	4	15	"A87"	"A87"	5300	48905	100	1002	1023	439	42	547	547	569	246	43	68	45	0	27916	24078	10800	44	2293	2293	2578	1837	71	89	84	0	0.000	0.000	0.000	0.000	0.000	0.000	0.000	0.000	0.000	0.000	0.000	0.000	0.000	0.000	0.018	0.022	0.022	0.022	2.674	0.023	0.458	316	2384	100	455	25623	26078	476	21785	22261	Error	Error	-5.815	455	25623	476	21785	323219	7608724	1.846	11.704	0	0	0
1	5	15	"A87"	"A87"	5610	48905	95	1008	1037	372	35	537	537	582	309	53	70	36	0	25875	23354	8987	38	2275	2275	2406	915	38	100	100	0	0.000	0.000	0.000	0.000	0.000	0.000	0.000	0.000	0.000	0.000	0.000	0.000	0.000	0.000	0.020	0.024	0.024	0.021	2.380	0.022	0.329	256	2088	100	471	23600	24071	500	21079	21579	Error	Error	-5.647	471	23600	500	21079	265359	5978578	1.472	22.894	0	0	0
1	6	15	"A87"	"A87"	5905	48905	95	1117	1135	333	29	544	544	572	249	43	87	58	0	33180	32246	5931	18	2343	2343	2482	852	34	100	100	0	0.000	0.000	0.000	0.000	0.000	0.000	0.000	0.000	0.000	0.000	0.000	0.000	0.000	0.000	0.019	0.020	0.020	0.018	1.922	0.019	0.463	256	2088	100	573	30837	31410	591	29903	30494	Error	Error	-5.750	573	30837	591	29903	290608	8254922	2.261	34.934	0	0	0
1	7	15	"A88"	"A88"	6210	48910	90	928	999	463	46	516	516	556	283	50	66	34	0	29785	29322	6082	20	2332	2332	2441	819	33	100	100	0	0.000	0.000	0.000	0.000	0.000	0.000	0.000	0.000	0.000	0.000	0.000	0.000	0.000	0.000	0.015	0.018	0.017	0.015	2.091	0.018	0.274	256	1924	100	412	27453	27865	483	26990	27473	Error	Error	-6.058	412	27453	483	26990	255829	7506517	1.565	32.822	0	0	0
1	8	15	"A88"	"A88"	6510	48905	100	977	993	389	39	500	500	536	262	48	73	43	0	29614	29373	6007	20	2263	2263	2448	1297	52	100	99	0	0.000	0.000	0.000	0.000	0.000	0.000	0.000	0.000	0.000	0.000	0.000	0.000	0.000	0.000	0.017	0.018	0.018	0.015	2.271	0.018	0.395	316	2384	100	477	27351	27828	493	27110	27603	Error	Error	-5.841	477	27351	493	27110	313800	9281908	1.744	20.759	0	0	0
1	9	15	"A88"	"A88"	6805	48905	100	1018	1048	372	35	513	513	555	424	76	60	18	0	32789	30344	8923	29	2301	2301	2544	1559	61	99	95	0	0.000	0.000	0.000	0.000	0.000	0.000	0.000	0.000	0.000	0.000	0.000	0.000	0.000	0.000	0.017	0.019	0.019	0.017	2.174	0.019	0.476	316	2384	100	505	30488	30993	535	28043	28578	Error	Error	-5.916	505	30488	535	28043	331219	9588701	1.163	17.832	0	0	0
1	10	15	"A89"	"A89"	7105	48905	100	920	939	387	41	481	481	519	256	49	64	43	0	29705	26047	12227	46	2204	2204	2358	1093	46	92	86	0	0.000	0.000	0.000	0.000	0.000	0.000	0.000	0.000	0.000	0.000	0.000	0.000	0.000	0.000	0.016	0.019	0.022	0.020	3.215	0.019	0.410	316	2384	100	439	27501	27940	458	23843	24301	Error	Error	-5.969	439	27501	458	23843	296570	8230991	1.641	21.673	0	0	0
1	11	15	"A89"	"A89"	7410	48910	95	1140	1236	768	62	516	516	544	251	46	87	66	0	33055	32585	6551	20	2327	2327	2492	1221	48	100	100	0	0.000	0.000	0.000	0.000	0.000	0.000	0.000	0.000	0.000	0.000	0.000	0.000	0.000	0.000	0.020	0.024	0.021	0.020	1.981	0.022	0.291	256	2088	100	624	30728	31352	720	30258	30978	Error	Error	-5.622	624	30728	720	30258	316471	8341775	2.757	24.646	0	0	0
1	12	15	"A89"	"A89"	7710	48905	100	1042	1060	371	35	476	476	507	255	50	79	58	0	34634	33639	8297	24	2164	2164	2329	1064	45	99	98	0	0.000	0.000	0.000	0.000	0.000	0.000	0.000	0.000	0.000	0.000	0.000	0.000	0.000	0.000	0.017	0.019	0.018	0.016	2.471	0.019	0.475	316	2384	100	566	32470	33036	584	31475	32059	Error	Error	-5.842	566	32470	584	31475	334983	10629826	2.169	29.427	0	0	0
1	13	15	"A90"	"A90"	8010	48905	100	828	882	493	55	503	503	543	299	55	51	24	0	25060	20755	11037	53	2312	2312	2536	1430	56	84	78	0	0.000	0.000	0.000	0.000	0.000	0.000	0.000	0.000	0.000	0.000	0.000	0.000	0.000	0.000	0.014	0.021	0.021	0.021	3.764	0.020	0.241	316	2384	100	325	22748	23073	379	18443	18822	Error	Error	-6.129	325	22748	379	18443	278571	6558559	1.134	12.741	0	0	0
1	14	15	"A90"	"A90"	8310	48910	100	1033	1045	341	32	504	504	548	331	60	74	35	0	28615	27741	6504	23	2337	2337	2519	1232	48	100	99	0	0.000	0.000	0.000	0.000	0.000	0.000	0.000	0.000	0.000	0.000	0.000	0.000	0.000	0.000	0.020	0.021	0.022	0.020	1.907	0.021	0.352	316	2384	100	529	26278	26807	541	25404	25945	Error	Error	-5.634	529	26278	541	25404	330106	8766230	1.502	20.472	0	0	0
1	15	15	"A90"	"A90"	8615	48910	100	992	1030	448	43	489	489	530	283	53	74	40	0	28523	27845	7330	26	2270	2270	2415	1077	44	100	99	0	0.000	0.000	0.000	0.000	0.000	0.000	0.000	0.000	0.000	0.000	0.000	0.000	0.000	0.000	0.019	0.021	0.020	0.018	2.351	0.021	0.372	316	2384	100	503	26253	26756	541	25575	26116	Error	Error	-5.706	503	26253	541	25575	325353	8799049	1.767	23.612	0	0	0
1	16	15	"A91"	"A91"	8920	48910	90	1028	1115	561	50	494	494	541	313	57	76	42	0	32242	31074	7429	23	2349	2349	2467	778	31	100	100	0	0.000	0.000	0.000	0.000	0.000	0.000	0.000	0.000	0.000	0.000	0.000	0.000	0.000	0.000	0.018	0.022	0.021	0.019	1.957	0.022	0.376	256	1924	100	534	29893	30427	621	28725	29346	Error	Error	-5.807	534	29893	621	28725	285477	7954955	1.834	36.770	0	0	0
1	17	15	"A91"	"A91"	9210	48905	90	1103	1154	446	38	506	506	548	299	54	83	50	0	33732	33507	6207	18	2410	2410	2841	2082	73	100	100	0	0.000	0.000	0.000	0.000	0.000	0.000	0.000	0.000	0.000	0.000	0.000	0.000	0.000	0.000	0.019	0.021	0.020	0.018	1.967	0.020	0.411	256	1924	100	597	31322	31919	648	31097	31745	Error	Error	-5.713	597	31322	648	31097	295444	8577869	2.027	14.729	0	0	0
1	18	15	"A91"	"A91"	9510	48900	100	1027	1059	428	40	519	519	561	310	55	68	37	0	28810	26967	11711	43	2526	2526	2688	1350	50	98	98	0	0.000	0.000	0.000	0.000	0.000	0.000	0.000	0.000	0.000	0.000	0.000	0.000	0.000	0.000	0.019	0.022	0.022	0.020	2.210	0.020	0.336	316	2384	100	508	26284	26792	540	24441	24981	Error	Error	-5.693	508	26284	540	24441	334604	8521448	1.606	17.984	0	0	0
1	1	16	"A92"	"A92"	4405	49205	100	1049	1124	694	61	612	612	651	467	71	45	16	0	25034	22769	13608	59	2462	2462	2522	524	20	99	98	0	0.000	0.000	0.000	0.000	0.000	0.000	0.000	0.000	0.000	0.000	0.000	0.000	0.000	0.000	0.019	0.025	0.024	0.025	3.046	0.022	0.275	316	2384	100	437	22572	23009	512	20307	20819	Error	Error	-5.691	437	22572	512	20307	355341	7194878	1.013	38.639	0	0	0
1	2	16	"A92"	"A92"	4705	49205	100	966	1073	642	59	581	581	614	354	57	53	24	0	25035	25054	12596	50	2380	2380	2468	1093	44	98	98	0	0.000	0.000	0.000	0.000	0.000	0.000	0.000	0.000	0.000	0.000	0.000	0.000	0.000	0.000	0.017	0.022	0.021	0.019	2.738	0.021	0.329	316	2384	100	385	22655	23040	492	22674	23166	Error	Error	-5.879	385	22655	492	22674	339005	7916909	1.297	20.664	0	0	0
1	3	16	"A92"	"A92"	5005	49205	100	1039	1689	2954	174	578	578	672	1489	221	8	5	0	26007	23739	14015	59	2377	2377	2638	2585	97	86	83	0	0.000	0.000	0.000	0.000	0.000	0.000	0.000	0.000	0.000	0.000	0.000	0.000	0.000	0.000	0.020	0.052	0.027	0.029	3.332	0.078	0.142	316	2384	100	461	23630	24091	1111	21362	22473	Error	Error	-5.680	461	23630	1111	21362	533753	7501481	0.683	8.163	0	0	0
1	4	16	"A93"	"A93"	5305	49205	100	905	961	396	41	564	564	618	414	66	44	13	0	18278	20883	13138	62	2376	2376	2477	780	31	95	89	0	0.000	0.000	0.000	0.000	0.000	0.000	0.000	0.000	0.000	0.000	0.000	0.000	0.000	0.000	0.021	0.021	0.024	0.024	2.746	0.018	0.169	316	2384	100	341	15902	16243	397	18507	18904	Error	Error	-5.543	341	15902	397	18507	303697	6599133	0.829	23.597	0	0	0
1	5	16	"A93"	"A93"	5605	49205	100	912	964	427	44	531	531	572	354	61	55	19	0	27836	26044	9436	36	2290	2290	2455	1304	53	98	95	0	0.000	0.000	0.000	0.000	0.000	0.000	0.000	0.000	0.000	0.000	0.000	0.000	0.000	0.000	0.015	0.018	0.017	0.017	2.428	0.017	0.157	316	2384	100	381	25546	25927	433	23754	24187	Error	Error	-6.067	381	25546	433	23754	304496	8230033	1.107	18.090	0	0	0
1	6	16	"A93"	"A93"	5910	49205	105	1008	1036	349	33	519	519	581	754	129	22	0	0	32823	31668	7729	24	2284	2284	2532	2096	82	100	98	0	0.000	0.000	0.000	0.000	0.000	0.000	0.000	0.000	0.000	0.000	0.000	0.000	0.000	0.000	0.016	0.018	0.017	0.015	2.133	0.017	0.356	316	2572	100	489	30539	31028	517	29384	29901	Error	Error	-5.965	489	30539	517	29384	327415	10007084	0.603	13.901	0	0	0
1	7	16	"A94"	"A94"	6215	49210	95	1218	1202	411	34	492	492	529	259	48	84	67	0	43681	38914	14160	36	2268	2268	2385	788	33	100	100	0	0.000	0.000	0.000	0.000	0.000	0.000	0.000	0.000	0.000	0.000	0.000	0.000	0.000	0.000	0.018	0.019	0.019	0.018	1.965	0.018	0.550	256	2088	100	726	41413	42139	710	36646	37356	Error	Error	-5.834	726	41413	710	36646	307824	9962067	2.598	46.357	0	0	0
1	8	16	"A94"	"A94"	6510	49205	100	1223	1240	487	39	520	520	558	302	54	80	60	0	43080	39664	12685	31	2332	2332	2492	1063	42	99	96	0	0.000	0.000	0.000	0.000	0.000	0.000	0.000	0.000	0.000	0.000	0.000	0.000	0.000	0.000	0.017	0.019	0.019	0.017	2.127	0.019	0.572	316	2384	100	703	40748	41451	720	37332	38052	Error	Error	-5.857	703	40748	720	37332	391848	12533729	2.258	34.969	0	0	0
1	9	16	"A94"	"A94"	6810	49205	100	1144	1113	477	42	502	502	539	249	46	74	62	0	43077	36797	17844	48	2314	2314	2574	2256	87	90	84	0	0.000	0.000	0.000	0.000	0.000	0.000	0.000	0.000	0.000	0.000	0.000	0.000	0.000	0.000	0.016	0.018	0.018	0.018	2.131	0.018	0.578	316	2384	100	642	40763	41405	611	34483	35094	Error	Error	-5.989	642	40763	611	34483	351692	11627883	2.305	15.170	0	0	0
1	10	16	"A95"	"A95"	7110	49205	100	838	869	344	39	486	486	522	271	51	57	30	0	28062	25414	11124	43	2214	2214	2468	1682	68	91	86	0	0.000	0.000	0.000	0.000	0.000	0.000	0.000	0.000	0.000	0.000	0.000	0.000	0.000	0.000	0.014	0.017	0.018	0.018	3.270	0.017	0.325	316	2384	100	352	25848	26200	383	23200	23583	Error	Error	-6.198	352	25848	383	23200	274562	8030690	1.280	13.642	0	0	0
1	11	16	"A95"	"A95"	7415	49210	105	1057	1076	357	33	486	486	637	2033	319	0	0	0	30785	30848	7897	25	2222	2222	2558	3043	118	100	100	0	0.000	0.000	0.000	0.000	0.000	0.000	0.000	0.000	0.000	0.000	0.000	0.000	0.000	0.000	0.020	0.021	0.021	0.018	2.046	0.063	0.086	316	2572	100	571	28563	29134	590	28626	29216	Error	Error	-5.645	571	28563	590	28626	340166	9747944	0.216	9.297	0	0	0
1	12	16	"A95"	"A95"	7715	49210	110	1000	1062	428	40	468	468	507	245	48	81	54	0	29517	29334	8740	29	2219	2219	2385	1127	47	100	99	0	0.000	0.000	0.000	0.000	0.000	0.000	0.000	0.000	0.000	0.000	0.000	0.000	0.000	0.000	0.019	0.022	0.021	0.019	2.267	0.020	0.454	392	2896	100	532	27298	27830	594	27115	27709	Error	Error	-5.681	532	27298	594	27115	416297	11498834	2.265	23.912	0	0	0
1	13	16	"A96"	"A96"	8015	49205	100	966	985	387	39	471	471	508	259	50	71	47	0	31570	27695	11153	40	2213	2213	2385	964	40	97	93	0	0.000	0.000	0.000	0.000	0.000	0.000	0.000	0.000	0.000	0.000	0.000	0.000	0.000	0.000	0.017	0.020	0.020	0.019	2.477	0.020	0.435	316	2384	100	495	29357	29852	514	25482	25996	Error	Error	-5.890	495	29357	514	25482	311160	8751773	1.842	26.255	0	0	0
1	14	16	"A96"	"A96"	8315	49205	100	910	948	344	36	488	488	519	266	51	71	37	0	28346	27556	6815	24	2293	2293	2597	1738	66	100	99	0	0.000	0.000	0.000	0.000	0.000	0.000	0.000	0.000	0.000	0.000	0.000	0.000	0.000	0.000	0.016	0.018	0.018	0.016	2.310	0.018	0.391	316	2384	100	422	26053	26475	460	25263	25723	Error	Error	-5.948	422	26053	460	25263	299575	8707816	1.613	14.361	0	0	0
1	15	16	"A96"	"A96"	8615	49205	100	938	983	455	46	484	484	540	369	68	58	23	0	29383	27542	10216	37	2313	2313	2631	1576	59	96	93	0	0.000	0.000	0.000	0.000	0.000	0.000	0.000	0.000	0.000	0.000	0.000	0.000	0.000	0.000	0.017	0.020	0.020	0.018	2.386	0.020	0.253	316	2384	100	454	27070	27524	499	25229	25728	Error	Error	-5.898	454	27070	499	25229	310608	8703330	1.201	15.806	0	0	0
1	16	16	"A97"	"A97"	8925	49210	105	1054	1081	408	37	506	506	556	383	68	68	26	0	28925	26411	10171	38	2357	2357	2468	1045	42	100	100	0	0.000	0.000	0.000	0.000	0.000	0.000	0.000	0.000	0.000	0.000	0.000	0.000	0.000	0.000	0.021	0.024	0.023	0.022	2.044	0.022	0.357	316	2572	100	548	26568	27116	575	24054	24629	Error	Error	-5.599	548	26568	575	24054	341638	8345878	1.371	22.912	0	0	0
1	17	16	"A97"	"A97"	9215	49210	105	1009	1070	544	50	530	530	574	318	55	68	33	0	27703	26627	10952	41	2404	2404	2494	711	28	100	100	0	0.000	0.000	0.000	0.000	0.000	0.000	0.000	0.000	0.000	0.000	0.000	0.000	0.000	0.000	0.019	0.022	0.022	0.021	2.047	0.022	0.371	316	2572	100	479	25299	25778	540	24223	24763	Error	Error	-5.723	479	25299	540	24223	338225	8414272	1.560	33.942	0	0	0
1	18	16	"A97"	"A97"	9520	49205	100	1015	1214	1281	105	507	507	547	306	55	74	38	0	26980	26721	8932	33	2479	2479	2562	701	27	100	100	0	0.000	0.000	0.000	0.000	0.000	0.000	0.000	0.000	0.000	0.000	0.000	0.000	0.000	0.000	0.021	0.029	0.022	0.021	2.348	0.028	0.168	316	2384	100	508	24501	25009	707	24242	24949	Error	Error	-5.592	508	24501	707	24242	383707	8443688	2.180	34.464	0	0	0
1	1	17	"A98"	"A98"	4405	49505	100	611	624	238	38	602	602	624	254	40	13	4	0	3009	3521	1553	44	2422	2422	2448	571	23	50	28	0	0.000	0.000	0.000	0.000	0.000	0.000	0.000	0.000	0.000	0.000	0.000	0.000	0.000	0.000	0.015	0.020	0.207	0.223	5.141	0.024	0.009	316	2384	100	9	587	596	22	1099	1121	Error	Error	-6.027	9	587	22	1099	197172	1112632	0.000	1.879	0	0	0
1	2	17	"A98"	"A98"	4705	49505	100	611	641	260	40	585	585	642	979	152	0	0	0	3154	3408	1078	31	2311	2311	2338	431	18	72	49	0	0.000	0.000	0.000	0.000	0.000	0.000	0.000	0.000	0.000	0.000	0.000	0.000	0.000	0.000	0.031	0.051	0.213	0.193	4.456	6.916	0.024	316	2384	100	26	843	869	56	1097	1153	Error	Error	-5.019	26	843	56	1097	202442	1077031	-0.001	2.483	0	0	0
1	3	17	"A98"	"A98"	5005	49505	100	619	659	252	38	585	585	632	583	92	3	0	0	3080	3346	1118	33	2348	2348	2384	445	18	65	41	0	0.000	0.000	0.000	0.000	0.000	0.000	0.000	0.000	0.000	0.000	0.000	0.000	0.000	0.000	0.046	0.074	0.234	0.237	5.432	0.855	0.025	316	2384	100	34	732	766	74	998	1072	Error	Error	-4.428	34	732	74	998	208395	1057421	0.046	2.162	0	0	0
1	4	17	"A99"	"A99"	5315	49505	85	647	714	463	64	546	546	572	232	40	34	11	0	9312	8783	3047	34	2265	2265	2365	683	28	99	93	0	0.000	0.000	0.000	0.000	0.000	0.000	0.000	0.000	0.000	0.000	0.000	0.000	0.000	0.000	0.014	0.026	0.034	0.030	3.452	0.025	0.069	208	1660	100	101	7047	7148	168	6518	6686	Error	Error	-6.125	101	7047	168	6518	148432	1826860	0.612	9.397	0	0	0
1	5	17	"A99"	"A99"	5615	49510	90	763	825	340	41	529	529	571	308	53	42	15	0	14062	14179	3255	22	2282	2282	2375	616	25	100	100	0	0.000	0.000	0.000	0.000	0.000	0.000	0.000	0.000	0.000	0.000	0.000	0.000	0.000	0.000	0.020	0.025	0.028	0.023	2.704	0.024	0.198	256	1924	100	234	11780	12014	296	11897	12193	Error	Error	-5.654	234	11780	296	11897	211139	3629787	0.825	19.162	0	0	0
1	6	17	"A99"	"A99"	5910	49505	100	635	664	287	43	516	516	549	235	42	31	10	0	12023	11759	4322	36	2251	2251	2381	1063	44	98	96	0	0.000	0.000	0.000	0.000	0.000	0.000	0.000	0.000	0.000	0.000	0.000	0.000	0.000	0.000	0.012	0.016	0.024	0.021	2.944	0.017	0.121	316	2384	100	119	9772	9891	148	9508	9656	Error	Error	-6.360	119	9772	148	9508	209684	3715799	0.489	8.822	0	0	0
1	7	17	"A100"	"A100"	6210	49505	100	903	991	567	57	514	514	548	256	46	65	39	0	21688	21189	12232	57	2295	2295	2372	651	27	98	94	0	0.000	0.000	0.000	0.000	0.000	0.000	0.000	0.000	0.000	0.000	0.000	0.000	0.000	0.000	0.020	0.025	0.024	0.024	2.914	0.024	0.374	316	2384	100	389	19393	19782	477	18894	19371	Error	Error	-5.640	389	19393	477	18894	313264	6695760	1.730	28.905	0	0	0
1	8	17	"A100"	"A100"	6510	49505	95	1095	1117	447	40	512	512	543	252	46	82	59	0	33182	32422	5545	17	2312	2312	2573	1734	67	100	100	0	0.000	0.000	0.000	0.000	0.000	0.000	0.000	0.000	0.000	0.000	0.000	0.000	0.000	0.000	0.019	0.020	0.019	0.017	1.880	0.019	0.422	256	2088	100	583	30870	31453	605	30110	30715	Error	Error	-5.727	583	30870	605	30110	285853	8300136	2.278	17.214	0	0	0
1	9	17	"A100"	"A100"	6815	49505	100	1010	1101	667	60	488	488	522	248	47	80	53	0	30016	27595	9241	33	2224	2224	2332	739	31	100	98	0	0.000	0.000	0.000	0.000	0.000	0.000	0.000	0.000	0.000	0.000	0.000	0.000	0.000	0.000	0.019	0.024	0.021	0.021	2.212	0.023	0.356	316	2384	100	522	27792	28314	613	25371	25984	Error	Error	-5.734	522	27792	613	25371	347768	8719885	2.335	34.185	0	0	0
1	10	17	"A101"	"A101"	7115	49505	100	607	631	285	45	497	497	531	261	49	25	9	0	5516	7611	6046	79	2218	2218	2286	573	25	82	77	0	0.000	0.000	0.000	0.000	0.000	0.000	0.000	0.000	0.000	0.000	0.000	0.000	0.000	0.000	0.033	0.025	0.045	0.052	4.898	0.023	0.093	316	2384	100	110	3298	3408	134	5393	5527	Error	Error	-4.906	110	3298	134	5393	199452	2405217	0.383	9.293	0	0	0
1	11	17	"A101"	"A101"	7410	49510	95	582	619	254	41	486	486	518	258	49	24	7	0	6416	8951	6056	67	2203	2203	2265	537	23	98	95	0	0.000	0.000	0.000	0.000	0.000	0.000	0.000	0.000	0.000	0.000	0.000	0.000	0.000	0.000	0.023	0.020	0.030	0.027	3.517	0.018	0.065	256	2088	100	96	4213	4309	133	6748	6881	Error	Error	-5.456	96	4213	133	6748	158408	2291357	0.391	12.451	0	0	0
1	12	17	"A101"	"A101"	7720	49510	90	620	659	278	42	482	482	510	249	48	33	10	0	6836	9546	6339	66	2168	2168	2228	562	25	99	98	0	0.000	0.000	0.000	0.000	0.000	0.000	0.000	0.000	0.000	0.000	0.000	0.000	0.000	0.000	0.030	0.024	0.036	0.032	3.253	0.020	0.133	256	1924	100	138	4668	4806	177	7378	7555	Error	Error	-5.080	138	4668	177	7378	168787	2443741	0.598	13.021	0	0	0
1	13	17	"A102"	"A102"	8020	49510	100	600	709	410	57	482	482	517	281	54	33	15	0	6364	10175	9109	89	2199	2199	2282	868	38	90	82	0	0.000	0.000	0.000	0.000	0.000	0.000	0.000	0.000	0.000	0.000	0.000	0.000	0.000	0.000	0.028	0.028	0.036	0.040	3.869	0.026	0.176	316	2384	100	118	4165	4283	227	7976	8203	Error	Error	-5.141	118	4165	227	7976	224046	3215422	0.683	9.093	0	0	0
1	14	17	"A102"	"A102"	8320	49510	95	687	739	328	44	483	483	514	251	48	45	21	0	8870	13123	8899	67	2231	2231	2327	670	28	100	99	0	0.000	0.000	0.000	0.000	0.000	0.000	0.000	0.000	0.000	0.000	0.000	0.000	0.000	0.000	0.031	0.024	0.030	0.027	2.597	0.023	0.245	256	2088	100	204	6639	6843	256	10892	11148	Error	Error	-5.024	204	6639	256	10892	189308	3359499	0.896	16.113	0	0	0
1	15	17	"A102"	"A102"	8625	49510	95	647	821	1406	171	517	517	552	330	59	26	9	0	7417	11270	8197	72	2285	2285	2354	632	26	100	97	0	0.000	0.000	0.000	0.000	0.000	0.000	0.000	0.000	0.000	0.000	0.000	0.000	0.000	0.000	0.025	0.034	0.030	0.030	3.136	0.030	0.050	256	2088	100	130	5132	5262	304	8985	9289	Error	Error	-5.303	130	5132	304	8985	210095	2885114	0.815	14.108	0	0	0
1	16	17	"A103"	"A103"	8920	49515	95	931	975	320	32	520	520	570	413	72	49	11	0	24994	24145	5615	23	2317	2317	2485	1381	55	100	99	0	0.000	0.000	0.000	0.000	0.000	0.000	0.000	0.000	0.000	0.000	0.000	0.000	0.000	0.000	0.018	0.021	0.020	0.018	2.266	0.019	0.256	256	2088	100	411	22677	23088	455	21828	22283	Error	Error	-5.786	411	22677	455	21828	249596	6181002	0.981	15.684	0	0	0
1	17	17	"A103"	"A103"	9225	49510	95	877	915	384	41	505	505	554	325	58	56	21	0	19939	18136	7323	40	2376	2376	2459	691	28	100	100	0	0.000	0.000	0.000	0.000	0.000	0.000	0.000	0.000	0.000	0.000	0.000	0.000	0.000	0.000	0.021	0.026	0.027	0.025	2.281	0.023	0.191	256	2088	100	372	17563	17935	410	15760	16170	Error	Error	-5.561	372	17563	410	15760	234332	4642816	1.111	22.687	0	0	0
1	18	17	"A103"	"A103"	9520	49505	100	838	893	359	40	522	522	568	351	61	44	16	0	20794	19061	8056	42	2484	2484	2581	768	29	99	98	0	0.000	0.000	0.000	0.000	0.000	0.000	0.000	0.000	0.000	0.000	0.000	0.000	0.000	0.000	0.017	0.022	0.023	0.019	2.947	0.021	0.246	316	2384	100	316	18310	18626	371	16577	16948	Error	Error	-5.857	316	18310	371	16577	282227	6023287	0.926	21.458	0	0	0
1	1	18	"A104"	"A104"	4410	49800	100	869	913	383	41	589	589	705	1970	279	0	0	0	21366	17850	10423	58	2366	2366	2665	2720	102	75	72	0	0.000	0.000	0.000	0.000	0.000	0.000	0.000	0.000	0.000	0.000	0.000	0.000	0.000	0.000	0.015	0.021	0.026	0.029	3.410	0.021	0.344	316	2384	100	280	19000	19280	324	15484	15808	Error	Error	-6.084	280	19000	324	15484	288582	5640648	0.106	5.583	0	0	0
1	2	18	"A104"	"A104"	4715	49805	95	1076	1145	382	33	582	582	616	310	50	70	40	0	24609	24171	6660	27	2415	2415	2599	1094	42	100	100	0	0.000	0.000	0.000	0.000	0.000	0.000	0.000	0.000	0.000	0.000	0.000	0.000	0.000	0.000	0.022	0.026	0.025	0.022	2.074	0.025	0.464	256	2088	100	494	22194	22688	563	21756	22319	Error	Error	-5.490	494	22194	563	21756	293162	6187840	1.706	19.718	0	0	0
1	3	18	"A104"	"A104"	5005	49805	100	714	764	351	45	593	593	622	264	42	33	13	0	11712	13120	8199	62	2400	2400	2638	1968	74	81	75	0	0.000	0.000	0.000	0.000	0.000	0.000	0.000	0.000	0.000	0.000	0.000	0.000	0.000	0.000	0.013	0.016	0.025	0.026	4.969	0.020	0.196	316	2384	100	121	9312	9433	171	10720	10891	Error	Error	-6.266	121	9312	171	10720	241343	4145770	0.538	5.326	0	0	0
1	4	18	"A105"	"A105"	5305	49805	100	854	916	394	43	556	556	592	269	45	53	27	0	17547	18420	11857	64	2341	2341	2584	1543	59	84	79	0	0.000	0.000	0.000	0.000	0.000	0.000	0.000	0.000	0.000	0.000	0.000	0.000	0.000	0.000	0.020	0.022	0.024	0.028	3.575	0.020	0.285	316	2384	100	298	15206	15504	360	16079	16439	Error	Error	-5.673	298	15206	360	16079	289488	5820562	1.204	10.263	0	0	0
1	5	18	"A105"	"A105"	5615	49810	105	877	905	352	38	526	526	553	231	41	62	36	0	26237	25486	5976	23	2309	2309	2428	906	37	100	100	0	0.000	0.000	0.000	0.000	0.000	0.000	0.000	0.000	0.000	0.000	0.000	0.000	0.000	0.000	0.015	0.016	0.017	0.015	2.325	0.016	0.283	316	2572	100	351	23928	24279	379	23177	23556	Error	Error	-6.091	351	23928	379	23177	286097	8053676	1.524	25.450	0	0	0
1	6	18	"A105"	"A105"	5910	49810	105	1037	1076	386	35	532	532	558	245	43	79	51	0	32626	31351	6716	21	2341	2341	2476	944	38	100	100	0	0.000	0.000	0.000	0.000	0.000	0.000	0.000	0.000	0.000	0.000	0.000	0.000	0.000	0.000	0.017	0.019	0.017	0.016	2.061	0.019	0.415	316	2572	100	505	30285	30790	544	29010	29554	Error	Error	-5.906	505	30285	544	29010	340132	9906983	2.114	30.588	0	0	0
1	7	18	"A106"	"A106"	6205	49810	100	534	579	253	43	512	512	554	350	63	12	1	0	2826	3290	1505	45	2238	2238	2293	492	21	54	33	0	0.000	0.000	0.000	0.000	0.000	0.000	0.000	0.000	0.000	0.000	0.000	0.000	0.000	0.000	0.037	0.064	0.211	0.223	5.688	0.056	0.014	316	2384	100	22	588	610	67	1052	1119	Error	Error	-4.740	22	588	67	1052	183051	1039660	0.071	2.026	0	0	0
1	8	18	"A106"	"A106"	6505	49810	85	563	586	222	37	509	509	544	330	60	15	0	0	3174	3606	1361	37	2233	2233	2308	773	33	58	25	0	0.000	0.000	0.000	0.000	0.000	0.000	0.000	0.000	0.000	0.000	0.000	0.000	0.000	0.000	0.057	0.056	0.147	0.148	4.648	0.058	0.058	208	1660	100	54	941	995	77	1373	1450	Error	Error	-4.123	54	941	77	1373	121797	749949	0.127	1.679	0	0	0
1	9	18	"A106"	"A106"	6810	49810	100	532	567	260	45	501	501	537	268	49	15	2	0	2909	3311	1392	42	2204	2204	2256	499	22	62	35	0	0.000	0.000	0.000	0.000	0.000	0.000	0.000	0.000	0.000	0.000	0.000	0.000	0.000	0.000	0.044	0.060	0.196	0.185	4.598	0.056	0.037	316	2384	100	31	705	736	66	1107	1173	Error	Error	-4.507	31	705	66	1107	179236	1046122	0.112	2.114	0	0	0
1	10	18	"A107"	"A107"	7115	49810	85	602	633	267	42	496	496	525	228	43	27	7	0	5530	7086	3968	55	2231	2231	2289	507	22	100	97	0	0.000	0.000	0.000	0.000	0.000	0.000	0.000	0.000	0.000	0.000	0.000	0.000	0.000	0.000	0.032	0.028	0.040	0.038	3.278	0.027	0.095	208	1660	100	106	3299	3405	137	4855	4992	Error	Error	-4.960	106	3299	137	4855	131589	1473945	0.474	9.462	0	0	0
1	11	18	"A107"	"A107"	7415	49810	85	608	642	305	47	485	485	523	284	54	26	8	0	5366	6794	3955	58	2169	2169	2236	615	27	98	93	0	0.000	0.000	0.000	0.000	0.000	0.000	0.000	0.000	0.000	0.000	0.000	0.000	0.000	0.000	0.038	0.034	0.048	0.045	3.381	0.029	0.097	208	1660	100	123	3197	3320	157	4625	4782	Error	Error	-4.700	123	3197	157	4625	133541	1413091	0.419	7.411	0	0	0
1	12	18	"A107"	"A107"	7715	49810	90	558	572	227	39	478	478	518	268	51	18	3	0	5217	6463	3648	56	2180	2180	2254	689	30	95	84	0	0.000	0.000	0.000	0.000	0.000	0.000	0.000	0.000	0.000	0.000	0.000	0.000	0.000	0.000	0.026	0.022	0.045	0.044	3.881	0.019	0.036	256	1924	100	80	3037	3117	94	4283	4377	Error	Error	-5.247	80	3037	94	4283	146423	1654622	0.201	6.109	0	0	0
1	13	18	"A108"	"A108"	8025	49805	85	613	667	318	47	492	492	521	254	48	28	12	0	6732	8279	4605	55	2270	2270	2363	657	27	99	95	0	0.000	0.000	0.000	0.000	0.000	0.000	0.000	0.000	0.000	0.000	0.000	0.000	0.000	0.000	0.027	0.029	0.036	0.039	3.010	0.029	0.147	208	1660	100	121	4462	4583	175	6009	6184	Error	Error	-5.205	121	4462	175	6009	138683	1722093	0.575	9.005	0	0	0
1	14	18	"A108"	"A108"	8315	49805	85	650	681	271	39	513	513	559	328	58	21	3	0	6059	7610	3743	49	2343	2343	2432	751	30	99	95	0	0.000	0.000	0.000	0.000	0.000	0.000	0.000	0.000	0.000	0.000	0.000	0.000	0.000	0.000	0.037	0.032	0.043	0.039	2.876	0.028	0.092	208	1660	100	137	3716	3853	168	5267	5435	Error	Error	-4.762	137	3716	168	5267	141750	1582814	0.372	6.895	0	0	0
1	15	18	"A108"	"A108"	8620	49805	85	615	648	275	42	501	501	540	270	50	28	7	0	6626	7474	3343	44	2312	2312	2394	670	27	100	96	0	0.000	0.000	0.000	0.000	0.000	0.000	0.000	0.000	0.000	0.000	0.000	0.000	0.000	0.000	0.026	0.028	0.045	0.041	3.094	0.029	0.080	208	1660	100	114	4314	4428	147	5162	5309	Error	Error	-5.242	114	4314	147	5162	134787	1554555	0.400	7.582	0	0	0
1	16	18	"A109"	"A109"	8925	49805	85	541	583	274	46	515	515	543	276	50	16	4	0	3137	3540	1275	36	2336	2336	2406	586	24	65	34	0	0.000	0.000	0.000	0.000	0.000	0.000	0.000	0.000	0.000	0.000	0.000	0.000	0.000	0.000	0.032	0.056	0.159	0.143	4.410	0.118	0.109	208	1660	100	26	801	827	68	1204	1272	Error	Error	-4.945	26	801	68	1204	121223	736379	0.145	1.935	0	0	0
1	17	18	"A109"	"A109"	9220	49805	85	562	594	295	49	526	526	570	330	57	13	1	0	3060	3482	1497	42	2333	2333	2410	623	25	54	26	0	0.000	0.000	0.000	0.000	0.000	0.000	0.000	0.000	0.000	0.000	0.000	0.000	0.000	0.000	0.050	0.059	0.197	0.204	3.799	0.127	0.140	208	1660	100	36	727	763	68	1149	1217	Error	Error	-4.336	36	727	68	1149	123518	724165	0.073	1.721	0	0	0
1	18	18	"A109"	"A109"	9520	49805	100	527	574	275	47	510	510	544	260	47	20	4	0	3045	3337	1146	34	2442	2442	2496	589	23	50	22	0	0.000	0.000	0.000	0.000	0.000	0.000	0.000	0.000	0.000	0.000	0.000	0.000	0.000	0.000	0.028	0.072	0.253	0.252	4.278	0.120	0.108	316	2384	100	17	603	620	64	895	959	Error	Error	-5.149	17	603	64	895	181487	1054562	0.115	1.428	0	0	0
1	1	19	"A110"	"A110"	4410	50105	100	622	652	257	39	573	573	605	251	41	24	6	0	5460	7403	5641	76	2320	2320	2347	409	17	85	80	0	0.000	0.000	0.000	0.000	0.000	0.000	0.000	0.000	0.000	0.000	0.000	0.000	0.000	0.000	0.016	0.016	0.050	0.055	6.626	0.012	0.032	316	2384	100	49	3140	3189	79	5083	5162	Error	Error	-6.002	49	3140	79	5083	205964	2339469	0.187	12.362	0	0	0
1	2	19	"A110"	"A110"	4715	50110	90	672	742	324	43	563	563	653	1521	232	0	0	0	7255	10090	6582	65	2358	2358	2505	2010	80	87	60	0	0.000	0.000	0.000	0.000	0.000	0.000	0.000	0.000	0.000	0.000	0.000	0.000	0.000	0.000	0.022	0.023	0.038	0.031	3.845	0.020	0.114	256	1924	100	109	4897	5006	179	7732	7911	Error	Error	-5.489	109	4897	179	7732	189951	2582935	0.059	3.774	0	0	0
1	3	19	"A110"	"A110"	5010	50105	100	673	738	323	43	550	550	576	230	39	36	19	0	6055	8267	6335	76	2290	2290	2335	463	19	89	84	0	0.000	0.000	0.000	0.000	0.000	0.000	0.000	0.000	0.000	0.000	0.000	0.000	0.000	0.000	0.033	0.031	0.042	0.049	4.371	0.029	0.199	316	2384	100	123	3765	3888	188	5977	6165	Error	Error	-4.936	123	3765	188	5977	233205	2612402	0.704	12.812	0	0	0
1	4	19	"A111"	"A111"	5310	50105	100	611	647	244	37	528	528	553	223	40	28	11	0	4324	5607	4057	72	2282	2282	2328	502	21	78	67	0	0.000	0.000	0.000	0.000	0.000	0.000	0.000	0.000	0.000	0.000	0.000	0.000	0.000	0.000	0.041	0.036	0.070	0.078	5.011	0.024	0.072	316	2384	100	83	2042	2125	119	3325	3444	Error	Error	-4.621	83	2042	119	3325	204304	1771739	0.422	6.532	0	0	0
1	5	19	"A111"	"A111"	5615	50110	85	616	669	275	41	549	549	568	230	40	31	10	0	6067	7146	3581	50	2362	2362	2408	418	17	100	98	0	0.000	0.000	0.000	0.000	0.000	0.000	0.000	0.000	0.000	0.000	0.000	0.000	0.000	0.000	0.018	0.025	0.052	0.040	3.676	0.025	0.065	208	1660	100	67	3705	3772	120	4784	4904	Error	Error	-5.789	67	3705	120	4784	139137	1486467	0.439	11.335	0	0	0
1	6	19	"A111"	"A111"	5905	50110	95	612	662	317	47	539	539	572	300	52	18	3	0	5399	6227	2857	45	2312	2312	2385	637	26	98	91	0	0.000	0.000	0.000	0.000	0.000	0.000	0.000	0.000	0.000	0.000	0.000	0.000	0.000	0.000	0.024	0.031	0.057	0.047	3.248	0.028	0.048	256	2088	100	73	3087	3160	123	3915	4038	Error	Error	-5.402	73	3087	123	3915	169451	1594199	0.300	6.031	0	0	0
1	7	19	"A112"	"A112"	6215	50110	90	808	876	372	42	520	520	556	318	57	46	21	0	15491	16966	9859	58	2235	2235	2330	803	34	99	98	0	0.000	0.000	0.000	0.000	0.000	0.000	0.000	0.000	0.000	0.000	0.000	0.000	0.000	0.000	0.022	0.024	0.027	0.024	2.757	0.024	0.202	256	1924	100	288	13256	13544	356	14731	15087	Error	Error	-5.524	288	13256	356	14731	224197	4343380	1.006	18.227	0	0	0
1	8	19	"A112"	"A112"	6515	50105	105	771	815	359	44	505	505	538	234	43	54	24	0	11151	14378	8623	59	2254	2254	2314	482	20	100	100	0	0.000	0.000	0.000	0.000	0.000	0.000	0.000	0.000	0.000	0.000	0.000	0.000	0.000	0.000	0.030	0.026	0.027	0.026	2.982	0.021	0.219	316	2572	100	266	8897	9163	310	12124	12434	Error	Error	-5.064	266	8897	310	12124	257490	4543442	1.184	25.029	0	0	0
1	9	19	"A112"	"A112"	6815	50110	90	694	743	344	46	501	501	530	231	43	44	24	0	8605	11561	7816	67	2220	2220	2277	470	20	99	98	0	0.000	0.000	0.000	0.000	0.000	0.000	0.000	0.000	0.000	0.000	0.000	0.000	0.000	0.000	0.030	0.026	0.031	0.029	3.744	0.021	0.190	256	1924	100	193	6385	6578	242	9341	9583	Error	Error	-5.048	193	6385	242	9341	190299	2959700	0.922	19.753	0	0	0
1	10	19	"A113"	"A113"	7115	50110	100	550	605	279	46	498	498	523	233	44	24	11	0	5040	7403	6245	84	2181	2181	2248	569	25	81	74	0	0.000	0.000	0.000	0.000	0.000	0.000	0.000	0.000	0.000	0.000	0.000	0.000	0.000	0.000	0.018	0.020	0.047	0.057	5.179	0.022	0.116	316	2384	100	52	2859	2911	107	5222	5329	Error	Error	-5.781	52	2859	107	5222	191124	2339220	0.352	9.060	0	0	0
1	11	19	"A113"	"A113"	7420	50110	90	637	688	412	59	474	474	506	246	48	39	14	0	6140	8842	5908	66	2156	2156	2207	530	24	99	96	0	0.000	0.000	0.000	0.000	0.000	0.000	0.000	0.000	0.000	0.000	0.000	0.000	0.000	0.000	0.041	0.032	0.045	0.041	3.454	0.023	0.087	256	1924	100	163	3984	4147	214	6686	6900	Error	Error	-4.611	163	3984	214	6686	176129	2263432	0.740	12.519	0	0	0
1	12	19	"A113"	"A113"	7720	50110	95	635	684	294	42	478	478	515	273	53	32	10	0	6654	9255	6019	65	2169	2169	2240	571	25	100	98	0	0.000	0.000	0.000	0.000	0.000	0.000	0.000	0.000	0.000	0.000	0.000	0.000	0.000	0.000	0.035	0.029	0.040	0.034	3.200	0.026	0.149	256	2088	100	157	4485	4642	206	7086	7292	Error	Error	-4.836	157	4485	206	7086	175205	2369193	0.619	12.285	0	0	0
1	13	19	"A114"	"A114"	8025	50110	90	888	922	357	38	486	486	523	242	46	69	41	0	20926	20017	7588	37	2252	2252	2334	643	27	100	100	0	0.000	0.000	0.000	0.000	0.000	0.000	0.000	0.000	0.000	0.000	0.000	0.000	0.000	0.000	0.022	0.025	0.024	0.022	2.441	0.022	0.344	256	1924	100	402	18674	19076	436	17765	18201	Error	Error	-5.538	402	18674	436	17765	235992	5124463	1.649	27.501	0	0	0
1	14	19	"A114"	"A114"	8320	50105	100	953	972	369	37	525	525	571	514	90	36	5	0	23336	22160	5906	26	2319	2319	2418	722	29	99	99	0	0.000	0.000	0.000	0.000	0.000	0.000	0.000	0.000	0.000	0.000	0.000	0.000	0.000	0.000	0.020	0.023	0.022	0.019	2.433	0.021	0.082	316	2384	100	428	21017	21445	447	19841	20288	Error	Error	-5.618	428	21017	447	19841	307242	7002557	0.780	27.343	0	0	0
1	15	19	"A114"	"A114"	8625	50105	95	962	1039	692	66	498	498	535	274	51	73	39	0	22286	22479	5348	23	2300	2300	2461	1192	48	100	100	0	0.000	0.000	0.000	0.000	0.000	0.000	0.000	0.000	0.000	0.000	0.000	0.000	0.000	0.000	0.023	0.027	0.024	0.022	2.064	0.025	0.256	256	2088	100	464	19986	20450	541	20179	20720	Error	Error	-5.429	464	19986	541	20179	265873	5754558	1.839	16.794	0	0	0
1	16	19	"A115"	"A115"	8920	50105	100	550	594	285	47	507	507	541	264	48	18	6	0	4031	4986	3137	62	2296	2296	2359	553	23	81	67	0	0.000	0.000	0.000	0.000	0.000	0.000	0.000	0.000	0.000	0.000	0.000	0.000	0.000	0.000	0.025	0.032	0.090	0.085	4.698	0.035	0.075	316	2384	100	43	1735	1778	87	2690	2777	Error	Error	-5.334	43	1735	87	2690	187655	1575651	0.201	4.750	0	0	0
1	17	19	"A115"	"A115"	9215	50105	85	572	610	245	40	518	518	556	279	50	20	3	0	5107	6483	3704	57	2322	2322	2423	681	28	96	80	0	0.000	0.000	0.000	0.000	0.000	0.000	0.000	0.000	0.000	0.000	0.000	0.000	0.000	0.000	0.019	0.022	0.046	0.042	3.461	0.027	0.069	208	1660	100	54	2785	2839	92	4161	4253	Error	Error	-5.689	54	2785	92	4161	126918	1348506	0.194	5.962	0	0	0
1	18	19	"A115"	"A115"	9525	50105	90	592	615	232	37	523	523	562	300	53	16	2	0	4888	5625	2232	39	2449	2449	2517	615	24	96	87	0	0.000	0.000	0.000	0.000	0.000	0.000	0.000	0.000	0.000	0.000	0.000	0.000	0.000	0.000	0.028	0.029	0.065	0.060	3.346	0.031	0.040	256	1924	100	69	2439	2508	92	3176	3268	Error	Error	-5.144	69	2439	92	3176	157384	1440069	0.177	5.054	0	0	0
1	1	20	"A116"	"A116"	4415	50395	100	12056	22267	22933	102	619	619	695	543	78	84	76	7	21331	19613	12088	61	2394	2394	2491	978	39	86	81	0	0.000	0.000	0.000	0.000	0.000	0.000	0.000	0.000	0.000	0.000	0.000	0.000	0.000	0.000	0.604	1.257	0.799	0.701	2.613	1.664	0.774	316	2384	100	11437	18937	30374	21648	17219	38867	Error	Error	-0.727	11437	18937	21648	17219	7036309	6197565	39.727	17.507	0	0	0
1	2	20	"A116"	"A116"	4720	50400	110	13071	25419	24893	97	591	591	633	303	47	98	95	10	22331	23833	11689	49	2384	2384	2434	501	20	100	98	0	0.000	0.000	0.000	0.000	0.000	0.000	0.000	0.000	0.000	0.000	0.000	0.000	0.000	0.000	0.626	1.158	0.722	0.583	2.800	1.575	0.803	392	2896	100	12480	19947	32427	24828	21449	46277	Error	Error	-0.677	12480	19947	24828	21449	9964393	9342621	81.802	42.713	0	0	0
1	3	20	"A116"	"A116"	5015	50400	100	39590	36406	23533	64	575	575	751	1294	172	93	87	11	32501	29682	10938	36	2349	2349	2598	1596	61	98	93	0	0.000	0.000	0.000	0.000	0.000	0.000	0.000	0.000	0.000	0.000	0.000	0.000	0.000	0.000	1.294	1.311	1.232	0.937	2.071	1.572	0.845	316	2384	100	39015	30152	69167	35831	27333	63164	Error	Error	0.372	39015	30152	35831	27333	11504278	9379371	27.554	16.970	0	0	0
1	4	20	"A117"	"A117"	5310	50400	80	601	652	306	46	556	556	595	393	66	12	1	0	3246	3401	918	26	2300	2300	2355	726	30	62	26	0	0.000	0.000	0.000	0.000	0.000	0.000	0.000	0.000	0.000	0.000	0.000	0.000	0.000	0.000	0.048	0.087	0.200	0.185	4.708	0.317	0.336	208	1512	100	45	946	991	96	1101	1197	Error	Error	-4.394	45	946	96	1101	135695	707313	0.145	1.441	0	0	0
1	5	20	"A117"	"A117"	5615	50390	95	590	619	243	39	578	578	815	3039	372	0	0	0	3017	3225	873	27	2396	2396	2848	4361	153	0	0	0	0.000	0.000	0.000	0.000	0.000	0.000	0.000	0.000	0.000	0.000	0.000	0.000	0.000	0.000	0.019	0.049	0.287	0.247	4.288	0.658	0.709	256	2088	100	12	621	633	41	829	870	Error	Error	-5.693	12	621	41	829	158374	825585	-0.064	0.086	0	0	0
1	6	20	"A117"	"A117"	5915	50395	100	571	608	248	40	551	551	578	245	42	19	5	0	2894	3132	922	29	2303	2303	2342	428	18	61	35	0	0.000	0.000	0.000	0.000	0.000	0.000	0.000	0.000	0.000	0.000	0.000	0.000	0.000	0.000	0.034	0.069	0.234	0.238	6.075	0.076	0.035	316	2384	100	20	591	611	57	829	886	Error	Error	-4.885	20	591	57	829	192171	989717	0.122	1.846	0	0	0
1	7	20	"A118"	"A118"	6220	50400	100	646	682	305	44	526	526	557	246	44	31	11	0	4915	7019	6377	90	2277	2277	2321	479	20	81	74	0	0.000	0.000	0.000	0.000	0.000	0.000	0.000	0.000	0.000	0.000	0.000	0.000	0.000	0.000	0.045	0.033	0.059	0.057	4.051	0.025	0.133	316	2384	100	120	2638	2758	156	4742	4898	Error	Error	-4.458	120	2638	156	4742	215625	2218031	0.508	9.808	0	0	0
1	8	20	"A118"	"A118"	6525	50410	90	669	705	297	42	518	518	554	379	68	24	5	0	7456	9651	6025	62	2236	2236	2304	506	21	100	98	0	0.000	0.000	0.000	0.000	0.000	0.000	0.000	0.000	0.000	0.000	0.000	0.000	0.000	0.000	0.029	0.025	0.036	0.031	3.054	0.024	0.046	256	1924	100	151	5220	5371	187	7415	7602	Error	Error	-5.111	151	5220	187	7415	180460	2470758	0.398	14.520	0	0	0
1	9	20	"A118"	"A118"	6820	50400	100	623	656	253	38	503	503	537	235	43	31	11	0	4713	6983	5704	81	2215	2215	2262	499	22	87	76	0	0.000	0.000	0.000	0.000	0.000	0.000	0.000	0.000	0.000	0.000	0.000	0.000	0.000	0.000	0.048	0.032	0.047	0.058	4.294	0.023	0.107	316	2384	100	120	2498	2618	153	4768	4921	Error	Error	-4.380	120	2498	153	4768	207264	2206538	0.506	9.461	0	0	0
1	10	20	"A119"	"A119"	7120	50400	100	525	562	233	41	508	508	544	250	45	20	4	0	3426	4072	2282	56	2211	2211	2273	533	23	69	53	0	0.000	0.000	0.000	0.000	0.000	0.000	0.000	0.000	0.000	0.000	0.000	0.000	0.000	0.000	0.014	0.029	0.135	0.143	4.641	0.031	0.034	316	2384	100	17	1215	1232	54	1861	1915	Error	Error	-6.159	17	1215	54	1861	177675	1286836	0.072	3.375	0	0	0
1	11	20	"A119"	"A119"	7425	50410	90	550	594	394	66	504	504	532	262	49	17	3	0	4096	4955	2470	49	2186	2186	2247	512	22	89	76	0	0.000	0.000	0.000	0.000	0.000	0.000	0.000	0.000	0.000	0.000	0.000	0.000	0.000	0.000	0.024	0.033	0.063	0.056	4.156	0.033	0.035	256	1924	100	46	1910	1956	90	2769	2859	Error	Error	-5.376	46	1910	90	2769	151950	1268463	0.237	5.289	0	0	0
1	12	20	"A119"	"A119"	7725	50400	100	560	616	320	51	497	497	533	260	48	21	6	0	4143	4837	2300	47	2212	2212	2270	505	22	92	83	0	0.000	0.000	0.000	0.000	0.000	0.000	0.000	0.000	0.000	0.000	0.000	0.000	0.000	0.000	0.033	0.045	0.073	0.062	4.331	0.038	0.043	316	2384	100	63	1931	1994	119	2625	2744	Error	Error	-4.938	63	1931	119	2625	194664	1528613	0.319	5.083	0	0	0
1	13	20	"A120"	"A120"	8030	50405	85	535	585	444	75	505	505	542	341	62	10	4	0	3555	4038	1604	39	2252	2252	2339	802	34	81	33	0	0.000	0.000	0.000	0.000	0.000	0.000	0.000	0.000	0.000	0.000	0.000	0.000	0.000	0.000	0.023	0.045	0.097	0.092	3.312	0.065	0.055	208	1660	100	30	1303	1333	80	1786	1866	Error	Error	-5.441	30	1303	80	1786	121593	839907	0.126	2.118	0	0	0
1	14	20	"A120"	"A120"	8325	50400	90	574	709	881	124	531	531	573	421	73	11	3	0	3379	3963	2199	55	2280	2280	2366	847	35	62	30	0	0.000	0.000	0.000	0.000	0.000	0.000	0.000	0.000	0.000	0.000	0.000	0.000	0.000	0.000	0.039	0.106	0.144	0.141	4.181	0.243	0.357	256	1924	100	43	1099	1142	178	1683	1861	Error	Error	-4.676	43	1099	178	1683	181543	1014426	0.323	1.885	0	0	0
1	15	20	"A120"	"A120"	8630	50410	85	524	556	239	42	507	507	537	283	52	14	3	0	3366	4020	1750	43	2252	2252	2286	470	20	82	58	0	0.000	0.000	0.000	0.000	0.000	0.000	0.000	0.000	0.000	0.000	0.000	0.000	0.000	0.000	0.015	0.028	0.135	0.144	4.110	0.050	0.054	208	1660	100	17	1114	1131	49	1768	1817	Error	Error	-6.034	17	1114	49	1768	115709	836085	0.067	3.689	0	0	0
1	16	20	"A121"	"A121"	8925	50400	95	825	931	430	46	520	520	551	234	42	58	38	0	13987	19157	12209	63	2310	2310	2376	580	24	100	100	0	0.000	0.000	0.000	0.000	0.000	0.000	0.000	0.000	0.000	0.000	0.000	0.000	0.000	0.000	0.026	0.024	0.025	0.025	2.384	0.023	0.379	256	2088	100	305	11677	11982	411	16847	17258	Error	Error	-5.259	305	11677	411	16847	238341	4904249	1.624	28.933	0	0	0
1	17	20	"A121"	"A121"	9230	50405	100	711	760	333	43	506	506	536	245	45	44	22	0	13069	17442	10485	60	2247	2247	2322	565	24	99	99	0	0.000	0.000	0.000	0.000	0.000	0.000	0.000	0.000	0.000	0.000	0.000	0.000	0.000	0.000	0.019	0.017	0.021	0.017	3.198	0.016	0.197	316	2384	100	205	10822	11027	254	15195	15449	Error	Error	-5.722	205	10822	254	15195	240092	5511823	0.914	26.761	0	0	0
1	18	20	"A121"	"A121"	9535	50405	105	819	904	430	47	551	551	590	383	64	37	15	0	13224	19633	13118	66	2495	2495	2578	645	25	100	99	0	0.000	0.000	0.000	0.000	0.000	0.000	0.000	0.000	0.000	0.000	0.000	0.000	0.000	0.000	0.025	0.021	0.023	0.021	2.525	0.019	0.135	316	2572	100	268	10729	10997	353	17138	17491	Error	Error	-5.323	268	10729	353	17138	285598	6204174	0.820	26.442	0	0	0
1	1	21	"Blank"	"Blank"	4415	50705	100	594	631	252	39	618	618	640	238	37	18	4	0	2440	2465	332	13	2451	2451	2475	376	15	12	2	0	0.000	0.000	0.000	0.000	0.000	0.000	0.000	0.000	0.000	0.000	0.000	0.000	0.000	0.000	2.182	0.929	0.737	0.737	4.157	0.013	0.000	316	2384	100	-24	-11	-35	13	14	27	Error	Error	1.126	-24	-11	13	14	199481	778847	-0.038	-0.027	0	0	0
1	2	21	"Blank"	"Blank"	4715	50705	100	612	640	239	37	583	583	605	235	38	21	6	0	2416	2417	362	14	2392	2392	2408	375	15	16	1	0	0.000	0.000	0.000	0.000	0.000	0.000	0.000	0.000	0.000	0.000	0.000	0.000	0.000	0.000	1.208	2.280	0.607	0.620	4.502	0.061	0.003	316	2384	100	29	24	53	57	25	82	Error	Error	0.273	29	24	57	25	202125	763897	0.149	0.024	0	0	0
1	3	21	"Blank"	"Blank"	5015	50705	100	583	592	218	36	556	556	584	235	40	15	4	0	2435	2453	391	15	2335	2335	2360	408	17	21	3	0	0.000	0.000	0.000	0.000	0.000	0.000	0.000	0.000	0.000	0.000	0.000	0.000	0.000	0.000	0.270	0.305	0.673	0.595	4.203	0.093	0.012	316	2384	100	27	100	127	36	118	154	Error	Error	-1.889	27	100	36	118	187070	775253	0.034	0.228	0	0	0
1	4	21	"Blank"	"Blank"	5315	50705	100	540	571	229	40	555	555	587	298	50	10	1	0	2370	2370	418	17	2352	2352	2403	610	25	8	1	0	0.000	0.000	0.000	0.000	0.000	0.000	0.000	0.000	0.000	0.000	0.000	0.000	0.000	0.000	-0.833	0.889	0.602	0.546	4.837	0.076	0.008	316	2384	100	-15	18	3	16	18	34	Error	Error	Error	-15	18	16	18	180303	748837	-0.054	-0.054	0	0	0
1	5	21	"Blank"	"Blank"	5620	50705	100	566	586	222	37	550	550	580	240	41	17	4	0	2343	2417	469	19	2363	2363	2395	447	18	12	3	0	0.000	0.000	0.000	0.000	0.000	0.000	0.000	0.000	0.000	0.000	0.000	0.000	0.000	0.000	-0.800	0.667	0.577	0.583	4.042	0.093	0.017	316	2384	100	16	-20	-4	36	54	90	Error	Error	Error	16	-20	36	54	185208	763893	0.025	0.049	0	0	0
1	6	21	"Blank"	"Blank"	5920	50705	100	551	599	244	40	558	558	591	274	46	17	3	0	2355	2422	600	24	2335	2335	2388	449	18	13	4	0	0.000	0.000	0.000	0.000	0.000	0.000	0.000	0.000	0.000	0.000	0.000	0.000	0.000	0.000	-0.350	0.471	0.526	0.547	4.702	0.206	0.051	316	2384	100	-7	20	13	41	87	128	Error	Error	Error	-7	20	41	87	189295	765239	0.029	0.076	0	0	0
1	7	21	"Blank"	"Blank"	6220	50705	100	530	555	251	45	549	549	576	238	41	14	3	0	2323	2363	527	22	2330	2330	2377	440	18	11	2	0	0.000	0.000	0.000	0.000	0.000	0.000	0.000	0.000	0.000	0.000	0.000	0.000	0.000	0.000	2.714	0.182	0.611	0.703	4.990	0.169	0.057	316	2384	100	-19	-7	-26	6	33	39	Error	Error	1.441	-19	-7	6	33	175227	746629	-0.088	-0.032	0	0	0
1	8	21	"Blank"	"Blank"	6520	50705	100	533	555	225	40	518	518	554	243	43	16	3	0	2280	2344	499	21	2289	2289	2343	486	20	12	0	0	0.000	0.000	0.000	0.000	0.000	0.000	0.000	0.000	0.000	0.000	0.000	0.000	0.000	0.000	-1.667	0.673	0.513	0.574	4.958	0.108	0.028	316	2384	100	15	-9	6	37	55	92	Error	Error	Error	15	-9	37	55	175344	740853	0.004	0.002	0	0	0
1	9	21	"Blank"	"Blank"	6820	50705	100	533	550	242	44	527	527	559	267	47	13	2	0	2226	2256	397	17	2255	2255	2328	651	27	4	0	0	0.000	0.000	0.000	0.000	0.000	0.000	0.000	0.000	0.000	0.000	0.000	0.000	0.000	0.000	-0.207	23.000	0.581	0.668	4.155	0.135	0.091	316	2384	100	6	-29	-23	23	1	24	Error	Error	Error	6	-29	23	1	173666	712992	-0.034	-0.111	0	0	0
1	10	21	"Blank"	"Blank"	7125	50705	100	468	509	244	47	502	502	534	250	46	13	2	0	2182	2231	473	21	2215	2215	2265	581	25	5	2	0	0.000	0.000	0.000	0.000	0.000	0.000	0.000	0.000	0.000	0.000	0.000	0.000	0.000	0.000	1.030	0.438	0.554	0.635	4.887	0.096	0.020	316	2384	100	-34	-33	-67	7	16	23	Error	Error	0.043	-34	-33	7	16	160825	705054	-0.100	-0.059	0	0	0
1	11	21	"Blank"	"Blank"	7425	50705	100	505	518	237	45	510	510	539	244	45	12	3	0	2203	2233	503	22	2202	2202	2265	503	22	7	1	0	0.000	0.000	0.000	0.000	0.000	0.000	0.000	0.000	0.000	0.000	0.000	0.000	0.000	0.000	-5.000	0.258	0.557	0.550	4.772	0.140	0.051	316	2384	100	-5	1	-4	8	31	39	Error	Error	Error	-5	1	8	31	163800	705733	-0.086	-0.064	0	0	0
1	12	21	"Blank"	"Blank"	7725	50705	100	496	556	262	47	511	511	545	268	49	16	3	0	2194	2237	519	23	2228	2228	2289	516	22	6	2	0	0.000	0.000	0.000	0.000	0.000	0.000	0.000	0.000	0.000	0.000	0.000	0.000	0.000	0.000	0.441	5.000	0.556	0.660	5.020	0.199	0.075	316	2384	100	-15	-34	-49	45	9	54	Error	Error	-1.181	-15	-34	45	9	175573	706879	0.041	-0.101	0	0	0
1	13	21	"Blank"	"Blank"	8025	50705	100	498	522	251	48	515	515	540	227	42	12	3	0	2208	2281	463	20	2259	2259	2304	466	20	11	2	0	0.000	0.000	0.000	0.000	0.000	0.000	0.000	0.000	0.000	0.000	0.000	0.000	0.000	0.000	0.333	0.318	0.543	0.603	4.540	0.187	0.087	316	2384	100	-17	-51	-68	7	22	29	Error	Error	-1.585	-17	-51	7	22	164959	720838	-0.079	-0.049	0	0	0
1	14	21	"Blank"	"Blank"	8325	50705	100	510	531	222	41	520	520	548	255	46	14	2	0	2217	2231	385	17	2255	2255	2302	455	19	8	1	0	0.000	0.000	0.000	0.000	0.000	0.000	0.000	0.000	0.000	0.000	0.000	0.000	0.000	0.000	0.263	-0.458	0.619	0.611	4.670	0.274	0.069	316	2384	100	-10	-38	-48	11	-24	-13	Error	Error	-1.926	-10	-38	11	-24	167859	705152	-0.067	-0.156	0	0	0
1	15	21	"Blank"	"Blank"	8630	50705	100	542	571	242	42	530	530	584	807	138	1	0	0	2262	2348	532	22	2290	2290	2346	537	22	8	3	0	0.000	0.000	0.000	0.000	0.000	0.000	0.000	0.000	0.000	0.000	0.000	0.000	0.000	0.000	-0.429	0.707	0.599	0.628	4.508	0.147	0.056	316	2384	100	12	-28	-16	41	58	99	Error	Error	Error	12	-28	41	58	180387	742037	-0.016	0.004	0	0	0
1	16	21	"Blank"	"Blank"	8930	50705	100	528	568	273	48	525	525	559	246	44	16	3	0	2364	2440	585	23	2336	2336	2394	541	22	9	2	0	0.000	0.000	0.000	0.000	0.000	0.000	0.000	0.000	0.000	0.000	0.000	0.000	0.000	0.000	0.107	0.413	0.554	0.619	4.808	0.153	0.066	316	2384	100	3	28	31	43	104	147	Error	Error	-3.222	3	28	43	104	179574	771045	0.037	0.085	0	0	0
1	17	21	"Blank"	"Blank"	9230	50705	100	524	547	230	42	519	519	554	263	47	12	3	0	2361	2364	425	17	2317	2317	2375	553	23	9	0	0	0.000	0.000	0.000	0.000	0.000	0.000	0.000	0.000	0.000	0.000	0.000	0.000	0.000	0.000	0.114	0.596	0.547	0.599	4.962	0.158	0.073	316	2384	100	5	44	49	28	47	75	Error	Error	-3.138	5	44	28	47	172934	747000	-0.027	-0.020	0	0	0
1	18	21	"Blank"	"Blank"	9530	50705	100	565	595	291	48	534	534	567	263	46	16	3	0	2518	2587	647	25	2480	2480	2527	568	22	10	1	0	0.000	0.000	0.000	0.000	0.000	0.000	0.000	0.000	0.000	0.000	0.000	0.000	0.000	0.000	0.816	0.570	0.564	0.565	4.098	0.265	0.248	316	2384	100	31	38	69	61	107	168	Error	Error	-0.294	31	38	61	107	188127	817595	0.106	0.106	0	0	0
