# Supplementary material for: Application of hybridization control probe to increase accuracy on ligation detection or minisequencing diagnostic microarrays
Source: BMC Res Notes. 2009 Dec 14;2:249. doi: 10.1186/1756-0500-2-249 (PMC2799435; doi:10.1186/1756-0500-2-249)
Supplement: Additional file 3 — Gpr_files. Zip-compressed file containing raw microarray data in GenePix results format (.gpr) and GAL (GenePix Array List) files. [file 1756-0500-2-249-S3.ZIP › gpr_files/slide3/lasi3_1-16.gpr]

ATF	1.0
30	76    
"Type=GenePix Results 3"
"DateTime=2009/04/02 13:50:27"
"Settings=C:\Axon\Params\hpv0204lasi3.gps"
"GalFile=C:\Axon\Data\HPV\ArrayIt_032009_InstiBioGalfile.gal"
"ArrayOfArrays=1-16"
"PixelSize=5"
"Wavelengths=532	488"
"ImageFiles=C:\Axon\Data\HPV\020409\lasi3.tif 2	C:\Axon\Data\HPV\020409\lasi3.tif 3"
"NormalizationMethod=None"
"NormalizationFactors=1	1"
"JpegImage="
"StdDev=Type 1"
"RatioFormulations=W1/W3 (/532)	W1/W4 (/488)	W3/W4 (532/488)"
"FeatureType=Circular"
"Barcode="
"BackgroundSubtraction=LocalFeature"
"ImageOrigin=0, 0"
"JpegOrigin=3705, 80"
"Creator=GenePix Pro 6.1.0.2"
"Scanner=GenePix 4200A 01 Autoloader [2]"
"FocusPosition=0"
"Temperature=23.25"
"LinesAveraged=2"
"Comment="
"PMTGain=580	540"
"ScanPower=100	100"
"LaserPower=2.72	2.57"
"Filters=Standard Green	Standard Blue"
"ScanRegion=688,16,3816,13800"
"Supplier="
"Block"	"Column"	"Row"	"Name"	"ID"	"X"	"Y"	"Dia."	"F532 Median"	"F532 Mean"	"F532 SD"	"F532 CV"	"B532"	"B532 Median"	"B532 Mean"	"B532 SD"	"B532 CV"	"% > B532+1SD"	"% > B532+2SD"	"F532 % Sat."	"F488 Median"	"F488 Mean"	"F488 SD"	"F488 CV"	"B488"	"B488 Median"	"B488 Mean"	"B488 SD"	"B488 CV"	"% > B488+1SD"	"% > B488+2SD"	"F488 % Sat."	"Ratio of Medians (1/532)"	"Ratio of Means (1/532)"	"Median of Ratios (1/532)"	"Mean of Ratios (1/532)"	"Ratios SD (1/532)"	"Rgn Ratio (1/532)"	"Rgn R2 (1/532)"	"Ratio of Medians (1/488)"	"Ratio of Means (1/488)"	"Median of Ratios (1/488)"	"Mean of Ratios (1/488)"	"Ratios SD (1/488)"	"Rgn Ratio (1/488)"	"Rgn R2 (1/488)"	"Ratio of Medians (532/488)"	"Ratio of Means (532/488)"	"Median of Ratios (532/488)"	"Mean of Ratios (532/488)"	"Ratios SD (532/488)"	"Rgn Ratio (532/488)"	"Rgn R2 (532/488)"	"F Pixels"	"B Pixels"	"Circularity"	"Sum of Medians (1/532)"	"Sum of Medians (1/488)"	"Sum of Medians (532/488)"	"Sum of Means (1/532)"	"Sum of Means (1/488)"	"Sum of Means (532/488)"	"Log Ratio (1/532)"	"Log Ratio (1/488)"	"Log Ratio (532/488)"	"F532 Median - B532"	"F488 Median - B488"	"F532 Mean - B532"	"F488 Mean - B488"	"F532 Total Intensity"	"F488 Total Intensity"	"SNR 532"	"SNR 488"	"Flags"	"Normalize"	"Autoflag"
1	1	1	"A1"	"A1"	3905	-315	100	0	0	0	0	0	0	0	0	0	0	0	0	0	0	0	0	0	0	0	0	0	0	0	0	0.000	0.000	0.000	0.000	0.000	0.000	0.000	0.000	0.000	0.000	0.000	0.000	0.000	0.000	0.000	0.000	0.000	0.000	0.000	0.000	0.000	0	0	100	0	0	0	0	0	0	Error	Error	Error	0	0	0	0	0	0	0.000	0.000	0	0	0
1	2	1	"A1"	"A1"	4205	-315	100	0	0	0	0	0	0	0	0	0	0	0	0	0	0	0	0	0	0	0	0	0	0	0	0	0.000	0.000	0.000	0.000	0.000	0.000	0.000	0.000	0.000	0.000	0.000	0.000	0.000	0.000	0.000	0.000	0.000	0.000	0.000	0.000	0.000	0	0	100	0	0	0	0	0	0	Error	Error	Error	0	0	0	0	0	0	0.000	0.000	0	0	0
1	3	1	"A1"	"A1"	4505	-315	100	0	0	0	0	0	0	0	0	0	0	0	0	0	0	0	0	0	0	0	0	0	0	0	0	0.000	0.000	0.000	0.000	0.000	0.000	0.000	0.000	0.000	0.000	0.000	0.000	0.000	0.000	0.000	0.000	0.000	0.000	0.000	0.000	0.000	0	0	100	0	0	0	0	0	0	Error	Error	Error	0	0	0	0	0	0	0.000	0.000	0	0	0
1	4	1	"A2"	"A2"	4805	-315	100	0	0	0	0	0	0	0	0	0	0	0	0	0	0	0	0	0	0	0	0	0	0	0	0	0.000	0.000	0.000	0.000	0.000	0.000	0.000	0.000	0.000	0.000	0.000	0.000	0.000	0.000	0.000	0.000	0.000	0.000	0.000	0.000	0.000	0	0	100	0	0	0	0	0	0	Error	Error	Error	0	0	0	0	0	0	0.000	0.000	0	0	0
1	5	1	"A2"	"A2"	5110	-315	100	0	0	0	0	0	0	0	0	0	0	0	0	0	0	0	0	0	0	0	0	0	0	0	0	0.000	0.000	0.000	0.000	0.000	0.000	0.000	0.000	0.000	0.000	0.000	0.000	0.000	0.000	0.000	0.000	0.000	0.000	0.000	0.000	0.000	0	0	100	0	0	0	0	0	0	Error	Error	Error	0	0	0	0	0	0	0.000	0.000	0	0	0
1	6	1	"A2"	"A2"	5410	-315	100	0	0	0	0	0	0	0	0	0	0	0	0	0	0	0	0	0	0	0	0	0	0	0	0	0.000	0.000	0.000	0.000	0.000	0.000	0.000	0.000	0.000	0.000	0.000	0.000	0.000	0.000	0.000	0.000	0.000	0.000	0.000	0.000	0.000	0	0	100	0	0	0	0	0	0	Error	Error	Error	0	0	0	0	0	0	0.000	0.000	0	0	0
1	7	1	"A3"	"A3"	5710	-315	100	0	0	0	0	0	0	0	0	0	0	0	0	0	0	0	0	0	0	0	0	0	0	0	0	0.000	0.000	0.000	0.000	0.000	0.000	0.000	0.000	0.000	0.000	0.000	0.000	0.000	0.000	0.000	0.000	0.000	0.000	0.000	0.000	0.000	0	0	100	0	0	0	0	0	0	Error	Error	Error	0	0	0	0	0	0	0.000	0.000	0	0	0
1	8	1	"A3"	"A3"	6010	-315	100	0	0	0	0	0	0	0	0	0	0	0	0	0	0	0	0	0	0	0	0	0	0	0	0	0.000	0.000	0.000	0.000	0.000	0.000	0.000	0.000	0.000	0.000	0.000	0.000	0.000	0.000	0.000	0.000	0.000	0.000	0.000	0.000	0.000	0	0	100	0	0	0	0	0	0	Error	Error	Error	0	0	0	0	0	0	0.000	0.000	0	0	0
1	9	1	"A3"	"A3"	6315	-315	100	0	0	0	0	0	0	0	0	0	0	0	0	0	0	0	0	0	0	0	0	0	0	0	0	0.000	0.000	0.000	0.000	0.000	0.000	0.000	0.000	0.000	0.000	0.000	0.000	0.000	0.000	0.000	0.000	0.000	0.000	0.000	0.000	0.000	0	0	100	0	0	0	0	0	0	Error	Error	Error	0	0	0	0	0	0	0.000	0.000	0	0	0
1	10	1	"A4"	"A4"	6615	-310	100	0	0	0	0	0	0	0	0	0	0	0	0	0	0	0	0	0	0	0	0	0	0	0	0	0.000	0.000	0.000	0.000	0.000	0.000	0.000	0.000	0.000	0.000	0.000	0.000	0.000	0.000	0.000	0.000	0.000	0.000	0.000	0.000	0.000	0	0	100	0	0	0	0	0	0	Error	Error	Error	0	0	0	0	0	0	0.000	0.000	0	0	0
1	11	1	"A4"	"A4"	6915	-310	100	0	0	0	0	0	0	0	0	0	0	0	0	0	0	0	0	0	0	0	0	0	0	0	0	0.000	0.000	0.000	0.000	0.000	0.000	0.000	0.000	0.000	0.000	0.000	0.000	0.000	0.000	0.000	0.000	0.000	0.000	0.000	0.000	0.000	0	0	100	0	0	0	0	0	0	Error	Error	Error	0	0	0	0	0	0	0.000	0.000	0	0	0
1	12	1	"A4"	"A4"	7220	-310	100	0	0	0	0	0	0	0	0	0	0	0	0	0	0	0	0	0	0	0	0	0	0	0	0	0.000	0.000	0.000	0.000	0.000	0.000	0.000	0.000	0.000	0.000	0.000	0.000	0.000	0.000	0.000	0.000	0.000	0.000	0.000	0.000	0.000	0	0	100	0	0	0	0	0	0	Error	Error	Error	0	0	0	0	0	0	0.000	0.000	0	0	0
1	13	1	"A5"	"A5"	7520	-310	100	0	0	0	0	0	0	0	0	0	0	0	0	0	0	0	0	0	0	0	0	0	0	0	0	0.000	0.000	0.000	0.000	0.000	0.000	0.000	0.000	0.000	0.000	0.000	0.000	0.000	0.000	0.000	0.000	0.000	0.000	0.000	0.000	0.000	0	0	100	0	0	0	0	0	0	Error	Error	Error	0	0	0	0	0	0	0.000	0.000	0	0	0
1	14	1	"A5"	"A5"	7820	-310	100	0	0	0	0	0	0	0	0	0	0	0	0	0	0	0	0	0	0	0	0	0	0	0	0	0.000	0.000	0.000	0.000	0.000	0.000	0.000	0.000	0.000	0.000	0.000	0.000	0.000	0.000	0.000	0.000	0.000	0.000	0.000	0.000	0.000	0	0	100	0	0	0	0	0	0	Error	Error	Error	0	0	0	0	0	0	0.000	0.000	0	0	0
1	15	1	"A5"	"A5"	8120	-310	100	0	0	0	0	0	0	0	0	0	0	0	0	0	0	0	0	0	0	0	0	0	0	0	0	0.000	0.000	0.000	0.000	0.000	0.000	0.000	0.000	0.000	0.000	0.000	0.000	0.000	0.000	0.000	0.000	0.000	0.000	0.000	0.000	0.000	0	0	100	0	0	0	0	0	0	Error	Error	Error	0	0	0	0	0	0	0.000	0.000	0	0	0
1	16	1	"A6"	"A6"	8425	-310	100	0	0	0	0	0	0	0	0	0	0	0	0	0	0	0	0	0	0	0	0	0	0	0	0	0.000	0.000	0.000	0.000	0.000	0.000	0.000	0.000	0.000	0.000	0.000	0.000	0.000	0.000	0.000	0.000	0.000	0.000	0.000	0.000	0.000	0	0	100	0	0	0	0	0	0	Error	Error	Error	0	0	0	0	0	0	0.000	0.000	0	0	0
1	17	1	"A6"	"A6"	8725	-310	100	0	0	0	0	0	0	0	0	0	0	0	0	0	0	0	0	0	0	0	0	0	0	0	0	0.000	0.000	0.000	0.000	0.000	0.000	0.000	0.000	0.000	0.000	0.000	0.000	0.000	0.000	0.000	0.000	0.000	0.000	0.000	0.000	0.000	0	0	100	0	0	0	0	0	0	Error	Error	Error	0	0	0	0	0	0	0.000	0.000	0	0	0
1	18	1	"A6"	"A6"	9025	-310	100	0	0	0	0	0	0	0	0	0	0	0	0	0	0	0	0	0	0	0	0	0	0	0	0	0.000	0.000	0.000	0.000	0.000	0.000	0.000	0.000	0.000	0.000	0.000	0.000	0.000	0.000	0.000	0.000	0.000	0.000	0.000	0.000	0.000	0	0	100	0	0	0	0	0	0	Error	Error	Error	0	0	0	0	0	0	0.000	0.000	0	0	0
1	1	2	"A7"	"A7"	3905	-20	100	0	0	0	0	0	0	0	0	0	0	0	0	0	0	0	0	0	0	0	0	0	0	0	0	0.000	0.000	0.000	0.000	0.000	0.000	0.000	0.000	0.000	0.000	0.000	0.000	0.000	0.000	0.000	0.000	0.000	0.000	0.000	0.000	0.000	0	0	100	0	0	0	0	0	0	Error	Error	Error	0	0	0	0	0	0	0.000	0.000	0	0	0
1	2	2	"A7"	"A7"	4210	-15	100	0	0	0	0	0	0	0	0	0	0	0	0	0	0	0	0	0	0	0	0	0	0	0	0	0.000	0.000	0.000	0.000	0.000	0.000	0.000	0.000	0.000	0.000	0.000	0.000	0.000	0.000	0.000	0.000	0.000	0.000	0.000	0.000	0.000	0	0	100	0	0	0	0	0	0	Error	Error	Error	0	0	0	0	0	0	0.000	0.000	0	0	0
1	3	2	"A7"	"A7"	4510	-15	100	0	0	0	0	0	0	0	0	0	0	0	0	0	0	0	0	0	0	0	0	0	0	0	0	0.000	0.000	0.000	0.000	0.000	0.000	0.000	0.000	0.000	0.000	0.000	0.000	0.000	0.000	0.000	0.000	0.000	0.000	0.000	0.000	0.000	0	0	100	0	0	0	0	0	0	Error	Error	Error	0	0	0	0	0	0	0.000	0.000	0	0	0
1	4	2	"A8"	"A8"	4810	-15	100	0	0	0	0	0	0	0	0	0	0	0	0	0	0	0	0	0	0	0	0	0	0	0	0	0.000	0.000	0.000	0.000	0.000	0.000	0.000	0.000	0.000	0.000	0.000	0.000	0.000	0.000	0.000	0.000	0.000	0.000	0.000	0.000	0.000	0	0	100	0	0	0	0	0	0	Error	Error	Error	0	0	0	0	0	0	0.000	0.000	0	0	0
1	5	2	"A8"	"A8"	5115	-15	100	0	0	0	0	0	0	0	0	0	0	0	0	0	0	0	0	0	0	0	0	0	0	0	0	0.000	0.000	0.000	0.000	0.000	0.000	0.000	0.000	0.000	0.000	0.000	0.000	0.000	0.000	0.000	0.000	0.000	0.000	0.000	0.000	0.000	0	0	100	0	0	0	0	0	0	Error	Error	Error	0	0	0	0	0	0	0.000	0.000	0	0	0
1	6	2	"A8"	"A8"	5415	-15	100	0	0	0	0	0	0	0	0	0	0	0	0	0	0	0	0	0	0	0	0	0	0	0	0	0.000	0.000	0.000	0.000	0.000	0.000	0.000	0.000	0.000	0.000	0.000	0.000	0.000	0.000	0.000	0.000	0.000	0.000	0.000	0.000	0.000	0	0	100	0	0	0	0	0	0	Error	Error	Error	0	0	0	0	0	0	0.000	0.000	0	0	0
1	7	2	"A9"	"A9"	5715	-15	100	0	0	0	0	0	0	0	0	0	0	0	0	0	0	0	0	0	0	0	0	0	0	0	0	0.000	0.000	0.000	0.000	0.000	0.000	0.000	0.000	0.000	0.000	0.000	0.000	0.000	0.000	0.000	0.000	0.000	0.000	0.000	0.000	0.000	0	0	100	0	0	0	0	0	0	Error	Error	Error	0	0	0	0	0	0	0.000	0.000	0	0	0
1	8	2	"A9"	"A9"	6015	-15	100	0	0	0	0	0	0	0	0	0	0	0	0	0	0	0	0	0	0	0	0	0	0	0	0	0.000	0.000	0.000	0.000	0.000	0.000	0.000	0.000	0.000	0.000	0.000	0.000	0.000	0.000	0.000	0.000	0.000	0.000	0.000	0.000	0.000	0	0	100	0	0	0	0	0	0	Error	Error	Error	0	0	0	0	0	0	0.000	0.000	0	0	0
1	9	2	"A9"	"A9"	6320	-15	100	0	0	0	0	0	0	0	0	0	0	0	0	0	0	0	0	0	0	0	0	0	0	0	0	0.000	0.000	0.000	0.000	0.000	0.000	0.000	0.000	0.000	0.000	0.000	0.000	0.000	0.000	0.000	0.000	0.000	0.000	0.000	0.000	0.000	0	0	100	0	0	0	0	0	0	Error	Error	Error	0	0	0	0	0	0	0.000	0.000	0	0	0
1	10	2	"A10"	"A10"	6620	-15	100	0	0	0	0	0	0	0	0	0	0	0	0	0	0	0	0	0	0	0	0	0	0	0	0	0.000	0.000	0.000	0.000	0.000	0.000	0.000	0.000	0.000	0.000	0.000	0.000	0.000	0.000	0.000	0.000	0.000	0.000	0.000	0.000	0.000	0	0	100	0	0	0	0	0	0	Error	Error	Error	0	0	0	0	0	0	0.000	0.000	0	0	0
1	11	2	"A10"	"A10"	6920	-10	100	0	0	0	0	0	0	0	0	0	0	0	0	0	0	0	0	0	0	0	0	0	0	0	0	0.000	0.000	0.000	0.000	0.000	0.000	0.000	0.000	0.000	0.000	0.000	0.000	0.000	0.000	0.000	0.000	0.000	0.000	0.000	0.000	0.000	0	0	100	0	0	0	0	0	0	Error	Error	Error	0	0	0	0	0	0	0.000	0.000	0	0	0
1	12	2	"A10"	"A10"	7220	-10	100	0	0	0	0	0	0	0	0	0	0	0	0	0	0	0	0	0	0	0	0	0	0	0	0	0.000	0.000	0.000	0.000	0.000	0.000	0.000	0.000	0.000	0.000	0.000	0.000	0.000	0.000	0.000	0.000	0.000	0.000	0.000	0.000	0.000	0	0	100	0	0	0	0	0	0	Error	Error	Error	0	0	0	0	0	0	0.000	0.000	0	0	0
1	13	2	"A11"	"A11"	7525	-10	100	0	0	0	0	0	0	0	0	0	0	0	0	0	0	0	0	0	0	0	0	0	0	0	0	0.000	0.000	0.000	0.000	0.000	0.000	0.000	0.000	0.000	0.000	0.000	0.000	0.000	0.000	0.000	0.000	0.000	0.000	0.000	0.000	0.000	0	0	100	0	0	0	0	0	0	Error	Error	Error	0	0	0	0	0	0	0.000	0.000	0	0	0
1	14	2	"A11"	"A11"	7825	-10	100	0	0	0	0	0	0	0	0	0	0	0	0	0	0	0	0	0	0	0	0	0	0	0	0	0.000	0.000	0.000	0.000	0.000	0.000	0.000	0.000	0.000	0.000	0.000	0.000	0.000	0.000	0.000	0.000	0.000	0.000	0.000	0.000	0.000	0	0	100	0	0	0	0	0	0	Error	Error	Error	0	0	0	0	0	0	0.000	0.000	0	0	0
1	15	2	"A11"	"A11"	8125	-10	100	0	0	0	0	0	0	0	0	0	0	0	0	0	0	0	0	0	0	0	0	0	0	0	0	0.000	0.000	0.000	0.000	0.000	0.000	0.000	0.000	0.000	0.000	0.000	0.000	0.000	0.000	0.000	0.000	0.000	0.000	0.000	0.000	0.000	0	0	100	0	0	0	0	0	0	Error	Error	Error	0	0	0	0	0	0	0.000	0.000	0	0	0
1	16	2	"A12"	"A12"	8430	-10	100	0	0	0	0	0	0	0	0	0	0	0	0	0	0	0	0	0	0	0	0	0	0	0	0	0.000	0.000	0.000	0.000	0.000	0.000	0.000	0.000	0.000	0.000	0.000	0.000	0.000	0.000	0.000	0.000	0.000	0.000	0.000	0.000	0.000	0	0	100	0	0	0	0	0	0	Error	Error	Error	0	0	0	0	0	0	0.000	0.000	0	0	0
1	17	2	"A12"	"A12"	8730	-10	100	0	0	0	0	0	0	0	0	0	0	0	0	0	0	0	0	0	0	0	0	0	0	0	0	0.000	0.000	0.000	0.000	0.000	0.000	0.000	0.000	0.000	0.000	0.000	0.000	0.000	0.000	0.000	0.000	0.000	0.000	0.000	0.000	0.000	0	0	100	0	0	0	0	0	0	Error	Error	Error	0	0	0	0	0	0	0.000	0.000	0	0	0
1	18	2	"A12"	"A12"	9030	-10	100	0	0	0	0	0	0	0	0	0	0	0	0	0	0	0	0	0	0	0	0	0	0	0	0	0.000	0.000	0.000	0.000	0.000	0.000	0.000	0.000	0.000	0.000	0.000	0.000	0.000	0.000	0.000	0.000	0.000	0.000	0.000	0.000	0.000	0	0	100	0	0	0	0	0	0	Error	Error	Error	0	0	0	0	0	0	0.000	0.000	0	0	0
1	1	3	"A13"	"A13"	3910	280	100	401	431	228	52	386	386	422	276	65	13	0	0	2459	3252	2122	65	1736	1736	2055	1631	79	36	13	0	0.000	0.000	0.000	0.000	0.000	0.000	0.000	0.000	0.000	0.000	0.000	0.000	0.000	0.000	0.021	0.030	0.088	0.131	6.321	0.042	0.120	316	2384	100	15	723	738	45	1516	1561	Error	Error	-5.591	15	723	45	1516	136186	1027704	0.033	0.734	0	0	0
1	2	3	"A13"	"A13"	4215	280	100	419	488	482	98	403	403	477	938	196	2	0	0	2531	2800	1068	38	1911	1911	2298	2301	100	11	0	0	0.000	0.000	0.000	0.000	0.000	0.000	0.000	0.000	0.000	0.000	0.000	0.000	0.000	0.000	0.026	0.096	0.149	0.185	6.778	0.025	0.017	316	2384	100	16	620	636	85	889	974	Error	Error	-5.276	16	620	85	889	154089	884705	0.012	0.218	0	0	0
1	3	3	"A13"	"A13"	4515	285	100	432	451	183	40	412	412	435	235	54	15	1	0	2929	3357	1503	44	1982	1982	2197	986	44	49	38	0	0.000	0.000	0.000	0.000	0.000	0.000	0.000	0.000	0.000	0.000	0.000	0.000	0.000	0.000	0.021	0.028	0.126	0.156	5.865	0.032	0.028	316	2384	100	20	947	967	39	1375	1414	Error	Error	-5.565	20	947	39	1375	142620	1060956	0.068	1.176	0	0	0
1	4	3	"A14"	"A14"	4815	285	100	449	473	194	41	415	415	430	173	40	23	9	0	3497	3878	1986	51	1980	1980	2125	905	42	62	43	0	0.000	0.000	0.000	0.000	0.000	0.000	0.000	0.000	0.000	0.000	0.000	0.000	0.000	0.000	0.022	0.031	0.082	0.092	4.930	0.035	0.117	316	2384	100	34	1517	1551	58	1898	1956	Error	Error	-5.480	34	1517	58	1898	149356	1225519	0.249	1.937	0	0	0
1	5	3	"A14"	"A14"	5115	285	100	442	518	484	93	404	404	433	231	53	21	6	0	3313	3666	1866	50	1959	1959	2109	706	33	55	49	0	0.000	0.000	0.000	0.000	0.000	0.000	0.000	0.000	0.000	0.000	0.000	0.000	0.000	0.000	0.028	0.067	0.126	0.151	6.058	0.061	0.090	316	2384	100	38	1354	1392	114	1707	1821	Error	Error	-5.155	38	1354	114	1707	163646	1158463	0.368	2.205	0	0	0
1	6	3	"A14"	"A14"	5420	285	100	414	611	1099	179	403	403	435	234	53	17	6	0	2789	3337	2118	63	1910	1910	2309	1636	70	30	12	0	0.000	0.000	0.000	0.000	0.000	0.000	0.000	0.000	0.000	0.000	0.000	0.000	0.000	0.000	0.013	0.146	0.150	0.157	6.182	0.104	0.055	316	2384	100	11	879	890	208	1427	1635	Error	Error	-6.320	11	879	208	1427	192928	1054397	0.752	0.628	0	0	0
1	7	3	"A15"	"A15"	5720	285	100	546	905	2724	300	424	424	458	242	52	31	11	0	4715	6047	6205	102	1999	1999	2183	1225	56	58	50	0	0.000	0.000	0.000	0.000	0.000	0.000	0.000	0.000	0.000	0.000	0.000	0.000	0.000	0.000	0.045	0.119	0.083	0.099	5.441	0.264	0.469	316	2384	100	122	2716	2838	481	4048	4529	Error	Error	-4.477	122	2716	481	4048	286039	1911009	1.847	3.154	0	0	0
1	8	3	"A15"	"A15"	6020	285	100	403	431	173	40	396	396	421	224	53	13	2	0	2736	2943	1233	41	1829	1829	2004	765	38	53	36	0	0.000	0.000	0.000	0.000	0.000	0.000	0.000	0.000	0.000	0.000	0.000	0.000	0.000	0.000	0.008	0.031	0.149	0.158	4.697	0.025	0.032	316	2384	100	7	907	914	35	1114	1149	Error	Error	-7.018	7	907	35	1114	136151	930026	0.045	1.227	0	0	0
1	9	3	"A15"	"A15"	6325	285	100	433	458	191	41	407	407	513	1984	386	0	0	0	2540	2880	1206	41	1808	1808	1954	1398	71	41	10	0	0.000	0.000	0.000	0.000	0.000	0.000	0.000	0.000	0.000	0.000	0.000	0.000	0.000	0.000	0.036	0.048	0.149	0.194	6.006	1.431	0.732	316	2384	100	26	732	758	51	1072	1123	Error	Error	-4.815	26	732	51	1072	144874	910213	-0.028	0.662	0	0	0
1	10	3	"A16"	"A16"	6625	285	100	409	443	187	42	412	412	431	189	43	18	4	0	2937	3264	1598	48	1834	1834	1915	590	30	54	49	0	0.000	0.000	0.000	0.000	0.000	0.000	0.000	0.000	0.000	0.000	0.000	0.000	0.000	0.000	-0.003	0.022	0.129	0.152	6.233	0.027	0.040	316	2384	100	-3	1103	1100	31	1430	1461	Error	Error	Error	-3	1103	31	1430	139906	1031436	0.063	2.286	0	0	0
1	11	3	"A16"	"A16"	6925	285	100	405	416	161	38	413	413	452	328	72	3	0	0	2805	2982	1295	43	1944	1944	2198	1210	55	44	18	0	0.000	0.000	0.000	0.000	0.000	0.000	0.000	0.000	0.000	0.000	0.000	0.000	0.000	0.000	-0.009	0.003	0.105	0.126	5.582	0.023	0.030	316	2384	100	-8	861	853	3	1038	1041	Error	Error	Error	-8	861	3	1038	131350	942409	-0.110	0.648	0	0	0
1	12	3	"A16"	"A16"	7225	290	100	429	474	470	99	398	398	454	727	160	0	0	0	2875	3663	2235	61	1901	1901	2087	802	38	50	43	0	0.000	0.000	0.000	0.000	0.000	0.000	0.000	0.000	0.000	0.000	0.000	0.000	0.000	0.000	0.032	0.043	0.090	0.106	6.011	0.044	0.029	316	2384	100	31	974	1005	76	1762	1838	Error	Error	-4.974	31	974	76	1762	149818	1157595	0.028	1.965	0	0	0
1	13	3	"A17"	"A17"	7530	290	100	414	425	183	43	393	393	424	319	75	6	0	0	2751	2882	1121	38	1934	1934	2017	566	28	58	37	0	0.000	0.000	0.000	0.000	0.000	0.000	0.000	0.000	0.000	0.000	0.000	0.000	0.000	0.000	0.026	0.034	0.106	0.135	5.659	0.077	0.078	316	2384	100	21	817	838	32	948	980	Error	Error	-5.282	21	817	32	948	134195	910833	0.003	1.528	0	0	0
1	14	3	"A17"	"A17"	7830	290	100	445	476	203	42	430	430	461	229	49	15	3	0	3016	3326	1311	39	2145	2145	2705	2005	74	27	1	0	0.000	0.000	0.000	0.000	0.000	0.000	0.000	0.000	0.000	0.000	0.000	0.000	0.000	0.000	0.017	0.039	0.150	0.152	6.134	0.025	0.071	316	2384	100	15	871	886	46	1181	1227	Error	Error	-5.860	15	871	46	1181	150458	1051034	0.066	0.310	0	0	0
1	15	3	"A17"	"A17"	8130	290	100	427	461	234	50	424	424	451	241	53	13	1	0	2812	2887	819	28	2192	2192	2363	785	33	42	15	0	0.000	0.000	0.000	0.000	0.000	0.000	0.000	0.000	0.000	0.000	0.000	0.000	0.000	0.000	0.005	0.053	0.176	0.179	4.653	0.049	0.033	316	2384	100	3	620	623	37	695	732	Error	Error	-7.691	3	620	37	695	145830	912374	0.041	0.668	0	0	0
1	16	3	"A18"	"A18"	8430	290	100	460	483	201	41	438	438	480	314	65	10	0	0	2893	3360	1586	47	2222	2222	2372	1302	54	30	13	0	0.000	0.000	0.000	0.000	0.000	0.000	0.000	0.000	0.000	0.000	0.000	0.000	0.000	0.000	0.033	0.040	0.142	0.148	4.985	0.059	0.143	316	2384	100	22	671	693	45	1138	1183	Error	Error	-4.931	22	671	45	1138	152691	1061899	0.010	0.759	0	0	0
1	17	3	"A18"	"A18"	8735	290	100	464	512	562	109	453	453	481	312	64	6	1	0	3041	3141	937	29	2347	2347	2588	1092	42	35	7	0	0.000	0.000	0.000	0.000	0.000	0.000	0.000	0.000	0.000	0.000	0.000	0.000	0.000	0.000	0.016	0.074	0.160	0.173	4.438	0.041	0.027	316	2384	100	11	694	705	59	794	853	Error	Error	-5.979	11	694	59	794	161782	992483	0.099	0.506	0	0	0
1	18	3	"A18"	"A18"	9035	290	100	480	497	179	36	479	479	672	2500	372	0	0	0	3596	3785	1375	36	2435	2435	3030	2501	82	22	0	0	0.000	0.000	0.000	0.000	0.000	0.000	0.000	0.000	0.000	0.000	0.000	0.000	0.000	0.000	0.001	0.013	0.102	0.110	5.739	0.023	0.063	316	2384	100	1	1161	1162	18	1350	1368	Error	Error	Error	1	1161	18	1350	157125	1196054	-0.070	0.302	0	0	0
1	1	4	"A19"	"A19"	3915	580	100	455	556	674	121	422	422	454	237	52	21	5	0	2343	3163	1669	52	2054	2054	2302	1193	51	33	22	0	0.000	0.000	0.000	0.000	0.000	0.000	0.000	0.000	0.000	0.000	0.000	0.000	0.000	0.000	0.114	0.121	0.204	0.234	6.085	0.031	0.017	316	2384	100	33	289	322	134	1109	1243	Error	Error	-3.131	33	289	134	1109	175692	999436	0.430	0.722	0	0	0
1	2	4	"A19"	"A19"	4220	580	100	443	453	174	38	429	429	517	1216	235	0	0	0	2498	2830	1188	41	2155	2155	2377	957	40	26	11	0	0.000	0.000	0.000	0.000	0.000	0.000	0.000	0.000	0.000	0.000	0.000	0.000	0.000	0.000	0.041	0.036	0.192	0.205	4.673	0.025	0.036	316	2384	100	14	343	357	24	675	699	Error	Error	-4.615	14	343	24	675	143157	894252	-0.053	0.473	0	0	0
1	3	4	"A19"	"A19"	4520	580	100	410	424	170	40	413	413	443	307	69	5	0	0	2397	2554	844	33	2125	2125	2345	1005	42	21	3	0	0.000	0.000	0.000	0.000	0.000	0.000	0.000	0.000	0.000	0.000	0.000	0.000	0.000	0.000	-0.011	0.026	0.168	0.188	5.323	0.021	0.020	316	2384	100	-3	272	269	11	429	440	Error	Error	Error	-3	272	11	429	133895	807056	-0.062	0.208	0	0	0
1	4	4	"A20"	"A20"	4820	585	100	510	525	198	37	431	431	519	1132	218	0	0	0	3733	5974	3922	65	2161	2161	2615	2375	90	49	44	0	0.000	0.000	0.000	0.000	0.000	0.000	0.000	0.000	0.000	0.000	0.000	0.000	0.000	0.000	0.050	0.025	0.056	0.079	6.243	0.217	0.322	316	2384	100	79	1572	1651	94	3813	3907	Error	Error	-4.315	79	1572	94	3813	165915	1887879	0.005	1.414	0	0	0
1	5	4	"A20"	"A20"	5120	585	100	416	436	186	42	419	419	468	537	114	1	0	0	2804	3458	1575	45	2126	2126	2287	748	32	49	40	0	0.000	0.000	0.000	0.000	0.000	0.000	0.000	0.000	0.000	0.000	0.000	0.000	0.000	0.000	-0.004	0.013	0.106	0.143	6.461	0.046	0.023	316	2384	100	-3	678	675	17	1332	1349	Error	Error	Error	-3	678	17	1332	137861	1092807	-0.060	1.566	0	0	0
1	6	4	"A20"	"A20"	5425	585	100	436	512	670	130	418	418	457	272	59	10	2	0	2834	3255	1465	45	2062	2062	2259	850	37	47	33	0	0.000	0.000	0.000	0.000	0.000	0.000	0.000	0.000	0.000	0.000	0.000	0.000	0.000	0.000	0.023	0.079	0.106	0.128	5.804	0.260	0.023	316	2384	100	18	772	790	94	1193	1287	Error	Error	-5.423	18	772	94	1193	161884	1028516	0.202	1.172	0	0	0
1	7	4	"A21"	"A21"	5725	585	100	503	524	220	41	432	432	494	650	131	1	0	0	3640	4487	2706	60	2053	2053	2220	919	41	59	45	0	0.000	0.000	0.000	0.000	0.000	0.000	0.000	0.000	0.000	0.000	0.000	0.000	0.000	0.000	0.045	0.038	0.080	0.101	5.849	0.072	0.173	316	2384	100	71	1587	1658	92	2434	2526	Error	Error	-4.482	71	1587	92	2434	165713	1418014	0.046	2.467	0	0	0
1	8	4	"A21"	"A21"	6025	585	100	548	619	610	98	454	454	482	268	55	22	5	0	5297	6218	3816	61	2133	2133	2803	2395	85	55	37	0	0.000	0.000	0.000	0.000	0.000	0.000	0.000	0.000	0.000	0.000	0.000	0.000	0.000	0.000	0.030	0.040	0.048	0.060	6.290	0.028	0.070	316	2384	100	94	3164	3258	165	4085	4250	Error	Error	-5.073	94	3164	165	4085	195719	1964783	0.511	1.426	0	0	0
1	9	4	"A21"	"A21"	6325	585	100	445	478	223	46	406	406	429	179	41	24	9	0	2775	3368	1649	48	2009	2009	2229	906	40	47	31	0	0.000	0.000	0.000	0.000	0.000	0.000	0.000	0.000	0.000	0.000	0.000	0.000	0.000	0.000	0.051	0.053	0.103	0.134	5.429	0.040	0.091	316	2384	100	39	766	805	72	1359	1431	Error	Error	-4.296	39	766	72	1359	150891	1064404	0.274	1.257	0	0	0
1	10	4	"A22"	"A22"	6630	585	100	547	606	536	88	454	454	604	2582	427	0	0	0	3607	4849	2904	59	2142	2142	2661	3109	116	37	15	0	0.000	0.000	0.000	0.000	0.000	0.000	0.000	0.000	0.000	0.000	0.000	0.000	0.000	0.000	0.063	0.056	0.083	0.105	5.979	0.030	0.057	316	2384	100	93	1465	1558	152	2707	2859	Error	Error	-3.978	93	1465	152	2707	191496	1532154	0.001	0.704	0	0	0
1	11	4	"A22"	"A22"	6930	585	100	441	462	182	39	415	415	443	273	61	10	0	0	2875	3567	1840	51	2037	2037	2293	1006	43	48	35	0	0.000	0.000	0.000	0.000	0.000	0.000	0.000	0.000	0.000	0.000	0.000	0.000	0.000	0.000	0.031	0.031	0.100	0.105	4.324	0.035	0.107	316	2384	100	26	838	864	47	1530	1577	Error	Error	-5.010	26	838	47	1530	146042	1127084	0.070	1.266	0	0	0
1	12	4	"A22"	"A22"	7230	590	100	432	451	173	38	423	423	467	390	83	1	0	0	2506	2901	1249	43	2176	2176	2899	2294	79	12	1	0	0.000	0.000	0.000	0.000	0.000	0.000	0.000	0.000	0.000	0.000	0.000	0.000	0.000	0.000	0.027	0.039	0.246	0.215	4.915	0.039	0.079	316	2384	100	9	330	339	28	725	753	Error	Error	-5.196	9	330	28	725	142427	916869	-0.041	0.001	0	0	0
1	13	4	"A23"	"A23"	7535	590	100	421	445	188	42	402	402	423	175	41	21	6	0	3133	3327	1152	34	2156	2156	2285	683	29	60	36	0	0.000	0.000	0.000	0.000	0.000	0.000	0.000	0.000	0.000	0.000	0.000	0.000	0.000	0.000	0.019	0.037	0.127	0.137	4.349	0.029	0.031	316	2384	100	19	977	996	43	1171	1214	Error	Error	-5.684	19	977	43	1171	140643	1051286	0.126	1.526	0	0	0
1	14	4	"A23"	"A23"	7835	590	100	420	431	176	40	442	442	517	640	123	0	0	0	2774	2824	807	28	2351	2351	2831	2520	89	1	0	0	0.000	0.000	0.000	0.000	0.000	0.000	0.000	0.000	0.000	0.000	0.000	0.000	0.000	0.000	-0.052	-0.023	0.217	0.198	5.490	0.157	0.537	316	2384	100	-22	423	401	-11	473	462	Error	Error	Error	-22	423	-11	473	136268	892376	-0.134	-0.003	0	0	0
1	15	4	"A23"	"A23"	8135	590	100	474	500	244	48	419	419	448	238	53	14	4	0	3517	4076	2079	51	2337	2337	2551	940	36	52	41	0	0.000	0.000	0.000	0.000	0.000	0.000	0.000	0.000	0.000	0.000	0.000	0.000	0.000	0.000	0.047	0.047	0.109	0.122	4.397	0.055	0.092	316	2384	100	55	1180	1235	81	1739	1820	Error	Error	-4.423	55	1180	81	1739	157843	1287919	0.218	1.622	0	0	0
1	16	4	"A24"	"A24"	8435	590	100	459	476	199	41	437	437	470	349	74	6	0	0	3540	3952	1713	43	2294	2294	2462	1216	49	51	31	0	0.000	0.000	0.000	0.000	0.000	0.000	0.000	0.000	0.000	0.000	0.000	0.000	0.000	0.000	0.018	0.024	0.091	0.102	5.555	0.063	0.181	316	2384	100	22	1246	1268	39	1658	1697	Error	Error	-5.824	22	1246	39	1658	150512	1248943	0.017	1.225	0	0	0
1	17	4	"A24"	"A24"	8740	590	100	451	469	183	39	425	425	457	240	52	14	1	0	3294	3598	1272	35	2351	2351	2478	753	30	56	35	0	0.000	0.000	0.000	0.000	0.000	0.000	0.000	0.000	0.000	0.000	0.000	0.000	0.000	0.000	0.028	0.035	0.148	0.129	4.512	0.083	0.118	316	2384	100	26	943	969	44	1247	1291	Error	Error	-5.181	26	943	44	1247	148213	1137051	0.050	1.487	0	0	0
1	18	4	"A24"	"A24"	9040	590	100	522	537	218	40	442	442	473	278	58	18	2	0	4059	4404	1944	44	2344	2344	2486	959	38	66	41	0	0.000	0.000	0.000	0.000	0.000	0.000	0.000	0.000	0.000	0.000	0.000	0.000	0.000	0.000	0.047	0.046	0.095	0.097	4.524	0.049	0.099	316	2384	100	80	1715	1795	95	2060	2155	Error	Error	-4.422	80	1715	95	2060	169571	1391570	0.230	2.000	0	0	0
1	1	5	"A25"	"A25"	3920	880	100	458	475	184	38	415	415	452	474	104	2	0	0	3163	3880	1919	49	2089	2089	2218	689	31	61	43	0	0.000	0.000	0.000	0.000	0.000	0.000	0.000	0.000	0.000	0.000	0.000	0.000	0.000	0.000	0.040	0.034	0.089	0.100	5.018	0.032	0.064	316	2384	100	43	1074	1117	60	1791	1851	Error	Error	-4.643	43	1074	60	1791	150008	1226193	0.049	2.412	0	0	0
1	2	5	"A25"	"A25"	4220	880	100	413	440	184	41	421	421	458	286	62	7	0	0	3202	3317	1144	34	2342	2342	2502	730	29	52	35	0	0.000	0.000	0.000	0.000	0.000	0.000	0.000	0.000	0.000	0.000	0.000	0.000	0.000	0.000	-0.009	0.019	0.151	0.203	5.542	0.024	0.018	316	2384	100	-8	860	852	19	975	994	Error	Error	Error	-8	860	19	975	139119	1048328	-0.063	1.116	0	0	0
1	3	5	"A25"	"A25"	4525	880	100	432	455	181	39	425	425	463	328	70	6	0	0	3114	3216	1026	31	2266	2266	2392	665	27	54	35	0	0.000	0.000	0.000	0.000	0.000	0.000	0.000	0.000	0.000	0.000	0.000	0.000	0.000	0.000	0.008	0.032	0.173	0.170	5.723	0.027	0.018	316	2384	100	7	848	855	30	950	980	Error	Error	-6.921	7	848	30	950	143859	1016112	-0.024	1.239	0	0	0
1	4	5	"A26"	"A26"	4825	880	100	441	465	190	40	412	412	453	372	82	5	0	0	4324	4253	1255	29	2172	2172	2309	678	29	83	69	0	0.000	0.000	0.000	0.000	0.000	0.000	0.000	0.000	0.000	0.000	0.000	0.000	0.000	0.000	0.013	0.025	0.069	0.060	3.950	0.020	0.016	316	2384	100	29	2152	2181	53	2081	2134	Error	Error	-6.213	29	2152	53	2081	146884	1343811	0.032	2.867	0	0	0
1	5	5	"A26"	"A26"	5125	885	100	469	499	209	41	435	435	457	203	44	22	7	0	3369	4517	3027	67	2278	2278	3043	2477	81	31	16	0	0.000	0.000	0.000	0.000	0.000	0.000	0.000	0.000	0.000	0.000	0.000	0.000	0.000	0.000	0.031	0.029	0.081	0.077	6.089	0.024	0.189	316	2384	100	34	1091	1125	64	2239	2303	Error	Error	-5.004	34	1091	64	2239	157621	1427385	0.207	0.595	0	0	0
1	6	5	"A26"	"A26"	5430	885	100	476	495	196	39	441	441	511	671	131	0	0	0	4832	5008	1978	39	2370	2370	2754	1376	49	68	43	0	0.000	0.000	0.000	0.000	0.000	0.000	0.000	0.000	0.000	0.000	0.000	0.000	0.000	0.000	0.014	0.020	0.061	0.065	3.862	0.034	0.008	316	2384	100	35	2462	2497	54	2638	2692	Error	Error	-6.136	35	2462	54	2638	156375	1582559	-0.024	1.638	0	0	0
1	7	5	"A27"	"A27"	5730	885	100	453	473	188	39	417	417	457	492	107	1	0	0	4083	4218	1746	41	2120	2120	2237	729	32	71	59	0	0.000	0.000	0.000	0.000	0.000	0.000	0.000	0.000	0.000	0.000	0.000	0.000	0.000	0.000	0.018	0.027	0.070	0.081	5.009	0.025	0.033	316	2384	100	36	1963	1999	56	2098	2154	Error	Error	-5.769	36	1963	56	2098	149330	1333011	0.033	2.717	0	0	0
1	8	5	"A27"	"A27"	6030	885	100	461	484	224	46	424	424	452	282	62	9	0	0	3742	4194	2082	49	2231	2231	2423	798	32	62	47	0	0.000	0.000	0.000	0.000	0.000	0.000	0.000	0.000	0.000	0.000	0.000	0.000	0.000	0.000	0.024	0.031	0.066	0.080	4.008	0.027	0.014	316	2384	100	37	1511	1548	60	1963	2023	Error	Error	-5.352	37	1511	60	1963	152798	1325244	0.113	2.219	0	0	0
1	9	5	"A27"	"A27"	6330	885	100	435	460	182	39	411	411	431	176	40	22	7	0	2725	2833	976	34	2172	2172	2371	818	34	43	17	0	0.000	0.000	0.000	0.000	0.000	0.000	0.000	0.000	0.000	0.000	0.000	0.000	0.000	0.000	0.043	0.074	0.152	0.148	4.103	0.027	0.027	316	2384	100	24	553	577	49	661	710	Error	Error	-4.526	24	553	49	661	145460	895155	0.165	0.565	0	0	0
1	10	5	"A28"	"A28"	6635	885	100	479	488	185	37	415	415	438	199	45	23	5	0	4876	4807	2157	44	2050	2050	2154	614	28	75	68	0	0.000	0.000	0.000	0.000	0.000	0.000	0.000	0.000	0.000	0.000	0.000	0.000	0.000	0.000	0.023	0.026	0.056	0.065	4.522	0.028	0.051	316	2384	100	64	2826	2890	73	2757	2830	Error	Error	-5.465	64	2826	73	2757	154323	1518966	0.251	4.321	0	0	0
1	11	5	"A28"	"A28"	6935	885	100	470	489	183	37	416	416	538	2036	378	0	0	0	4514	4495	1831	40	2116	2116	2589	2931	113	40	3	0	0.000	0.000	0.000	0.000	0.000	0.000	0.000	0.000	0.000	0.000	0.000	0.000	0.000	0.000	0.023	0.031	0.062	0.066	4.177	0.024	0.056	316	2384	100	54	2398	2452	73	2379	2452	Error	Error	-5.473	54	2398	73	2379	154569	1420546	-0.024	0.650	0	0	0
1	12	5	"A28"	"A28"	7235	885	100	622	658	261	39	440	440	459	183	39	49	24	0	11874	10657	5925	55	2561	2561	2830	1160	40	82	73	0	0.000	0.000	0.000	0.000	0.000	0.000	0.000	0.000	0.000	0.000	0.000	0.000	0.000	0.000	0.020	0.027	0.033	0.034	3.744	0.024	0.254	316	2384	100	182	9313	9495	218	8096	8314	Error	Error	-5.677	182	9313	218	8096	208066	3367492	1.087	6.747	0	0	0
1	13	5	"A29"	"A29"	7535	890	100	503	589	449	76	424	424	478	963	201	3	1	0	6464	7272	4437	61	2430	2430	2722	1442	52	61	53	0	0.000	0.000	0.000	0.000	0.000	0.000	0.000	0.000	0.000	0.000	0.000	0.000	0.000	0.000	0.020	0.034	0.044	0.049	5.487	0.040	0.216	316	2384	100	79	4034	4113	165	4842	5007	Error	Error	-5.674	79	4034	165	4842	186169	2297976	0.115	3.155	0	0	0
1	14	5	"A29"	"A29"	7840	890	100	428	453	180	39	407	407	431	211	48	18	3	0	4332	4442	936	21	2425	2425	2537	623	24	94	77	0	0.000	0.000	0.000	0.000	0.000	0.000	0.000	0.000	0.000	0.000	0.000	0.000	0.000	0.000	0.011	0.023	0.068	0.054	3.773	0.024	0.022	316	2384	100	21	1907	1928	46	2017	2063	Error	Error	-6.505	21	1907	46	2017	143050	1403731	0.104	3.058	0	0	0
1	15	5	"A29"	"A29"	8140	890	100	459	478	199	41	420	420	444	222	50	16	4	0	4236	4138	1376	33	2363	2363	2437	583	23	73	65	0	0.000	0.000	0.000	0.000	0.000	0.000	0.000	0.000	0.000	0.000	0.000	0.000	0.000	0.000	0.021	0.033	0.087	0.095	5.255	0.044	0.049	316	2384	100	39	1873	1912	58	1775	1833	Error	Error	-5.586	39	1873	58	1775	151129	1307461	0.153	2.918	0	0	0
1	16	5	"A30"	"A30"	8440	890	100	468	475	185	38	411	411	429	182	42	25	6	0	4481	4476	1526	34	2358	2358	2402	482	20	81	74	0	0.000	0.000	0.000	0.000	0.000	0.000	0.000	0.000	0.000	0.000	0.000	0.000	0.000	0.000	0.027	0.030	0.078	0.087	4.016	0.023	0.031	316	2384	100	57	2123	2180	64	2118	2182	Error	Error	-5.219	57	2123	64	2118	150223	1414412	0.253	4.303	0	0	0
1	17	5	"A30"	"A30"	8745	890	100	530	554	230	41	439	439	465	203	43	31	11	0	6324	7497	4894	65	2386	2386	2667	1565	58	74	59	0	0.000	0.000	0.000	0.000	0.000	0.000	0.000	0.000	0.000	0.000	0.000	0.000	0.000	0.000	0.023	0.023	0.042	0.053	4.842	0.023	0.198	316	2384	100	91	3938	4029	115	5111	5226	Error	Error	-5.435	91	3938	115	5111	175141	2369166	0.438	3.086	0	0	0
1	18	5	"A30"	"A30"	9045	890	100	508	527	205	38	444	444	474	216	45	25	5	0	5153	6234	3554	57	2433	2433	2611	945	36	68	61	0	0.000	0.000	0.000	0.000	0.000	0.000	0.000	0.000	0.000	0.000	0.000	0.000	0.000	0.000	0.024	0.022	0.044	0.053	4.390	0.026	0.122	316	2384	100	64	2720	2784	83	3801	3884	Error	Error	-5.409	64	2720	83	3801	166411	1969923	0.245	3.834	0	0	0
1	1	6	"A31"	"A31"	3925	1180	100	415	449	193	42	406	406	438	320	73	7	0	0	2618	4092	2547	62	2196	2196	2458	1201	48	42	37	0	0.000	0.000	0.000	0.000	0.000	0.000	0.000	0.000	0.000	0.000	0.000	0.000	0.000	0.000	0.021	0.023	0.089	0.119	6.270	0.022	0.064	316	2384	100	9	422	431	43	1896	1939	Error	Error	-5.551	9	422	43	1896	141854	1293097	0.034	1.361	0	0	0
1	2	6	"A31"	"A31"	4225	1180	100	448	470	288	61	429	429	479	583	121	0	0	0	3504	4052	1828	45	2415	2415	2743	1375	50	47	33	0	0.000	0.000	0.000	0.000	0.000	0.000	0.000	0.000	0.000	0.000	0.000	0.000	0.000	0.000	0.017	0.025	0.105	0.119	6.561	0.030	0.038	316	2384	100	19	1089	1108	41	1637	1678	Error	Error	-5.841	19	1089	41	1637	148582	1280351	-0.015	0.952	0	0	0
1	3	6	"A31"	"A31"	4530	1180	100	422	441	183	41	443	443	792	3838	484	0	0	0	2979	3672	1507	41	2378	2378	3142	4348	138	2	0	0	0.000	0.000	0.000	0.000	0.000	0.000	0.000	0.000	0.000	0.000	0.000	0.000	0.000	0.000	-0.035	-0.002	0.129	0.133	5.849	0.016	0.007	316	2384	100	-21	601	580	-2	1294	1292	Error	Error	Error	-21	601	-2	1294	139428	1160310	-0.091	0.122	0	0	0
1	4	6	"A32"	"A32"	4830	1180	100	550	585	289	49	449	449	493	519	105	4	0	0	3908	6946	4739	68	2456	2456	2821	1634	57	49	47	0	0.000	0.000	0.000	0.000	0.000	0.000	0.000	0.000	0.000	0.000	0.000	0.000	0.000	0.000	0.070	0.030	0.042	0.060	5.368	0.026	0.163	316	2384	100	101	1452	1553	136	4490	4626	Error	Error	-3.846	101	1452	136	4490	184981	2194992	0.177	2.524	0	0	0
1	5	6	"A32"	"A32"	5130	1185	100	445	508	662	130	442	442	490	607	123	2	0	0	3403	3793	1415	37	2732	2732	3057	1378	45	39	13	0	0.000	0.000	0.000	0.000	0.000	0.000	0.000	0.000	0.000	0.000	0.000	0.000	0.000	0.000	0.004	0.062	0.128	0.127	7.510	0.073	0.033	316	2384	100	3	671	674	66	1061	1127	Error	Error	-7.805	3	671	66	1061	160489	1198713	0.030	0.534	0	0	0
1	6	6	"A32"	"A32"	5430	1185	100	436	457	192	42	422	422	470	766	162	0	0	0	3408	3541	1145	32	2385	2385	2616	912	34	52	31	0	0.000	0.000	0.000	0.000	0.000	0.000	0.000	0.000	0.000	0.000	0.000	0.000	0.000	0.000	0.014	0.030	0.133	0.150	6.066	0.354	0.028	316	2384	100	14	1023	1037	35	1156	1191	Error	Error	-6.191	14	1023	35	1156	144298	1119090	-0.017	1.014	0	0	0
1	7	6	"A33"	"A33"	5735	1185	100	426	458	221	48	401	401	430	269	62	12	1	0	3175	3449	1354	39	2159	2159	2256	596	26	58	45	0	0.000	0.000	0.000	0.000	0.000	0.000	0.000	0.000	0.000	0.000	0.000	0.000	0.000	0.000	0.025	0.044	0.101	0.120	5.383	0.073	0.022	316	2384	100	25	1016	1041	57	1290	1347	Error	Error	-5.345	25	1016	57	1290	144696	1089777	0.104	2.002	0	0	0
1	8	6	"A33"	"A33"	6035	1185	100	423	436	179	41	418	418	507	638	125	0	0	0	2707	2941	1062	36	2042	2042	2286	1204	52	40	8	0	0.000	0.000	0.000	0.000	0.000	0.000	0.000	0.000	0.000	0.000	0.000	0.000	0.000	0.000	0.008	0.020	0.139	0.124	6.289	0.424	0.551	316	2384	100	5	665	670	18	899	917	Error	Error	-7.055	5	665	18	899	137753	929307	-0.111	0.544	0	0	0
1	9	6	"A33"	"A33"	6335	1185	100	415	433	183	42	412	412	452	384	84	2	0	0	2315	3232	1979	61	2071	2071	2225	715	32	43	36	0	0.000	0.000	0.000	0.000	0.000	0.000	0.000	0.000	0.000	0.000	0.000	0.000	0.000	0.000	0.012	0.018	0.161	0.167	5.188	0.025	0.031	316	2384	100	3	244	247	21	1161	1182	Error	Error	-6.346	3	244	21	1161	136722	1021446	-0.049	1.408	0	0	0
1	10	6	"A34"	"A34"	6640	1185	100	459	477	190	39	395	395	428	226	52	20	4	0	4236	4851	2554	52	2006	2006	2170	874	40	66	52	0	0.000	0.000	0.000	0.000	0.000	0.000	0.000	0.000	0.000	0.000	0.000	0.000	0.000	0.000	0.029	0.029	0.059	0.066	5.508	0.024	0.044	316	2384	100	64	2230	2294	82	2845	2927	Error	Error	-5.123	64	2230	82	2845	150706	1532814	0.217	3.068	0	0	0
1	11	6	"A34"	"A34"	6940	1185	100	413	433	178	41	406	406	439	323	73	7	0	0	3060	3672	1674	45	2119	2119	2330	867	37	51	40	0	0.000	0.000	0.000	0.000	0.000	0.000	0.000	0.000	0.000	0.000	0.000	0.000	0.000	0.000	0.007	0.017	0.094	0.127	5.557	0.036	0.068	316	2384	100	7	941	948	27	1553	1580	Error	Error	-7.071	7	941	27	1553	136952	1160396	-0.019	1.548	0	0	0
1	12	6	"A34"	"A34"	7240	1185	100	479	493	191	38	415	415	456	452	99	3	0	0	3570	4058	2154	53	2211	2211	2522	1212	48	50	38	0	0.000	0.000	0.000	0.000	0.000	0.000	0.000	0.000	0.000	0.000	0.000	0.000	0.000	0.000	0.047	0.042	0.096	0.120	5.045	0.055	0.083	316	2384	100	64	1359	1423	78	1847	1925	Error	Error	-4.408	64	1359	78	1847	155635	1282328	0.082	1.267	0	0	0
1	13	6	"A35"	"A35"	7540	1185	100	470	482	197	40	403	403	439	277	63	16	1	0	5758	5886	2321	39	2384	2384	2568	845	32	86	79	0	0.000	0.000	0.000	0.000	0.000	0.000	0.000	0.000	0.000	0.000	0.000	0.000	0.000	0.000	0.020	0.023	0.050	0.054	4.353	0.019	0.027	316	2384	100	67	3374	3441	79	3502	3581	Error	Error	-5.654	67	3374	79	3502	152316	1859822	0.155	3.927	0	0	0
1	14	6	"A35"	"A35"	7845	1190	100	426	452	191	42	411	411	464	763	164	0	0	0	4362	4512	1674	37	2568	2568	2782	893	32	74	50	0	0.000	0.000	0.000	0.000	0.000	0.000	0.000	0.000	0.000	0.000	0.000	0.000	0.000	0.000	0.008	0.021	0.079	0.083	4.525	-0.006	0.000	316	2384	100	15	1794	1809	41	1944	1985	Error	Error	-6.902	15	1794	41	1944	142959	1425825	-0.016	1.937	0	0	0
1	15	6	"A35"	"A35"	8145	1190	100	446	483	189	39	409	409	437	252	57	16	3	0	4595	4799	2138	44	2428	2428	2712	1014	37	65	52	0	0.000	0.000	0.000	0.000	0.000	0.000	0.000	0.000	0.000	0.000	0.000	0.000	0.000	0.000	0.017	0.031	0.076	0.082	4.931	0.027	0.070	316	2384	100	37	2167	2204	74	2371	2445	Error	Error	-5.872	37	2167	74	2371	152587	1516527	0.183	2.058	0	0	0
1	16	6	"A36"	"A36"	8445	1190	100	485	510	219	42	435	435	476	343	72	11	1	0	5168	6442	3922	60	2497	2497	2699	1215	45	67	52	0	0.000	0.000	0.000	0.000	0.000	0.000	0.000	0.000	0.000	0.000	0.000	0.000	0.000	0.000	0.019	0.019	0.047	0.062	5.700	0.021	0.089	316	2384	100	50	2671	2721	75	3945	4020	Error	Error	-5.739	50	2671	75	3945	161247	2035734	0.099	3.081	0	0	0
1	17	6	"A36"	"A36"	8745	1190	100	489	556	403	72	432	432	468	309	66	13	3	0	4834	4974	1969	39	2466	2466	2640	872	33	76	61	0	0.000	0.000	0.000	0.000	0.000	0.000	0.000	0.000	0.000	0.000	0.000	0.000	0.000	0.000	0.024	0.049	0.067	0.075	4.926	0.045	0.034	316	2384	100	57	2368	2425	124	2508	2632	Error	Error	-5.377	57	2368	124	2508	175705	1571809	0.285	2.677	0	0	0
1	18	6	"A36"	"A36"	9050	1190	100	558	581	221	38	454	454	481	232	48	30	6	0	6821	8019	5219	65	2461	2461	2785	1264	45	68	58	0	0.000	0.000	0.000	0.000	0.000	0.000	0.000	0.000	0.000	0.000	0.000	0.000	0.000	0.000	0.024	0.023	0.038	0.055	5.946	0.019	0.121	316	2384	100	104	4360	4464	127	5558	5685	Error	Error	-5.390	104	4360	127	5558	183600	2533902	0.431	4.141	0	0	0
1	1	7	"A37"	"A37"	3930	1480	100	466	488	193	39	436	436	453	181	39	21	7	0	5701	6436	2606	40	2602	2602	2740	771	28	96	89	0	0.000	0.000	0.000	0.000	0.000	0.000	0.000	0.000	0.000	0.000	0.000	0.000	0.000	0.000	0.010	0.014	0.034	0.033	3.694	0.016	0.034	316	2384	100	30	3099	3129	52	3834	3886	Error	Error	-6.691	30	3099	52	3834	154327	2033917	0.193	4.794	0	0	0
1	2	7	"A37"	"A37"	4230	1480	100	579	596	212	35	452	452	465	187	40	37	12	0	8851	8305	3884	46	2922	2922	3732	3028	81	59	48	0	0.000	0.000	0.000	0.000	0.000	0.000	0.000	0.000	0.000	0.000	0.000	0.000	0.000	0.000	0.021	0.027	0.038	0.036	4.055	0.018	0.169	316	2384	100	127	5929	6056	144	5383	5527	Error	Error	-5.545	127	5929	144	5383	188260	2624242	0.701	1.510	0	0	0
1	3	7	"A37"	"A37"	4535	1480	100	500	568	515	90	429	429	455	275	60	21	4	0	6162	6303	3876	61	2554	2554	3106	1893	60	62	47	0	0.000	0.000	0.000	0.000	0.000	0.000	0.000	0.000	0.000	0.000	0.000	0.000	0.000	0.000	0.020	0.037	0.063	0.074	5.402	0.021	0.050	316	2384	100	71	3608	3679	139	3749	3888	Error	Error	-5.667	71	3608	139	3749	179463	1991876	0.411	1.689	0	0	0
1	4	7	"A38"	"A38"	4835	1480	100	473	502	224	44	432	432	460	239	51	21	4	0	4566	4652	1618	34	2454	2454	2571	998	38	69	52	0	0.000	0.000	0.000	0.000	0.000	0.000	0.000	0.000	0.000	0.000	0.000	0.000	0.000	0.000	0.019	0.032	0.084	0.084	4.485	0.018	0.015	316	2384	100	41	2112	2153	70	2198	2268	Error	Error	-5.687	41	2112	70	2198	158726	1470057	0.176	2.085	0	0	0
1	5	7	"A38"	"A38"	5135	1480	100	416	436	186	42	419	419	445	215	48	15	2	0	4959	4963	1969	39	2538	2538	2836	1283	45	63	48	0	0.000	0.000	0.000	0.000	0.000	0.000	0.000	0.000	0.000	0.000	0.000	0.000	0.000	0.000	-0.001	0.007	0.057	0.072	5.482	0.016	0.016	316	2384	100	-3	2421	2418	17	2425	2442	Error	Error	Error	-3	2421	17	2425	137739	1568398	-0.042	1.658	0	0	0
1	6	7	"A38"	"A38"	5435	1485	100	499	533	220	41	441	441	467	246	52	24	2	0	6359	6928	3857	55	2740	2740	3192	1680	52	61	51	0	0.000	0.000	0.000	0.000	0.000	0.000	0.000	0.000	0.000	0.000	0.000	0.000	0.000	0.000	0.016	0.022	0.048	0.056	5.195	0.021	0.063	316	2384	100	58	3619	3677	92	4188	4280	Error	Error	-5.963	58	3619	92	4188	168286	2189210	0.268	2.224	0	0	0
1	7	7	"A39"	"A39"	5740	1485	100	437	457	186	40	407	407	437	246	56	13	2	0	4999	4856	2212	45	2292	2292	2413	687	28	69	64	0	0.000	0.000	0.000	0.000	0.000	0.000	0.000	0.000	0.000	0.000	0.000	0.000	0.000	0.000	0.011	0.020	0.053	0.063	4.738	0.013	0.012	316	2384	100	30	2707	2737	50	2564	2614	Error	Error	-6.496	30	2707	50	2564	144532	1534512	0.081	3.556	0	0	0
1	8	7	"A39"	"A39"	6040	1485	100	502	528	209	39	435	435	468	298	63	14	2	0	5276	6527	4125	63	2342	2342	2736	1648	60	61	46	0	0.000	0.000	0.000	0.000	0.000	0.000	0.000	0.000	0.000	0.000	0.000	0.000	0.000	0.000	0.023	0.022	0.047	0.057	5.486	0.024	0.076	316	2384	100	67	2934	3001	93	4185	4278	Error	Error	-5.453	67	2934	93	4185	166790	2062578	0.201	2.300	0	0	0
1	9	7	"A39"	"A39"	6340	1485	100	446	474	229	48	409	409	432	218	50	19	5	0	4153	4553	2409	52	2134	2134	2336	945	40	60	50	0	0.000	0.000	0.000	0.000	0.000	0.000	0.000	0.000	0.000	0.000	0.000	0.000	0.000	0.000	0.018	0.027	0.081	0.098	5.212	0.021	0.043	316	2384	100	37	2019	2056	65	2419	2484	Error	Error	-5.770	37	2019	65	2419	149644	1438677	0.193	2.346	0	0	0
1	10	7	"A40"	"A40"	6640	1485	100	431	461	192	41	405	405	428	213	49	17	4	0	4283	4145	1509	36	2161	2161	2245	571	25	74	63	0	0.000	0.000	0.000	0.000	0.000	0.000	0.000	0.000	0.000	0.000	0.000	0.000	0.000	0.000	0.012	0.028	0.076	0.088	4.787	0.015	0.008	316	2384	100	26	2122	2148	56	1984	2040	Error	Error	-6.351	26	2122	56	1984	145822	1309765	0.155	3.327	0	0	0
1	11	7	"A40"	"A40"	6945	1485	100	439	480	239	49	411	411	436	195	44	21	6	0	4882	5110	2996	58	2181	2181	2399	1132	47	57	54	0	0.000	0.000	0.000	0.000	0.000	0.000	0.000	0.000	0.000	0.000	0.000	0.000	0.000	0.000	0.010	0.024	0.072	0.086	6.269	0.023	0.072	316	2384	100	28	2701	2729	69	2929	2998	Error	Error	-6.592	28	2701	69	2929	151546	1614692	0.226	2.395	0	0	0
1	12	7	"A40"	"A40"	7245	1485	100	429	487	326	66	414	414	449	277	61	12	2	0	5129	5048	2079	41	2597	2597	2858	1016	35	63	56	0	0.000	0.000	0.000	0.000	0.000	0.000	0.000	0.000	0.000	0.000	0.000	0.000	0.000	0.000	0.006	0.030	0.072	0.084	4.392	0.024	0.028	316	2384	100	15	2532	2547	73	2451	2524	Error	Error	-7.399	15	2532	73	2451	153949	1595206	0.137	2.156	0	0	0
1	13	7	"A41"	"A41"	7545	1485	100	435	456	178	39	395	395	413	194	46	20	4	0	4489	4480	1168	26	2378	2378	2453	535	21	91	79	0	0.000	0.000	0.000	0.000	0.000	0.000	0.000	0.000	0.000	0.000	0.000	0.000	0.000	0.000	0.019	0.029	0.065	0.063	3.260	0.022	0.016	316	2384	100	40	2111	2151	61	2102	2163	Error	Error	-5.722	40	2111	61	2102	144214	1415639	0.222	3.789	0	0	0
1	14	7	"A41"	"A41"	7850	1485	100	439	455	169	37	400	400	425	192	45	19	4	0	4882	4782	1302	27	2489	2489	2679	912	34	82	62	0	0.000	0.000	0.000	0.000	0.000	0.000	0.000	0.000	0.000	0.000	0.000	0.000	0.000	0.000	0.016	0.024	0.068	0.061	3.243	0.035	0.072	316	2384	100	39	2393	2432	55	2293	2348	Error	Error	-5.939	39	2393	55	2293	143878	1511022	0.156	2.306	0	0	0
1	15	7	"A41"	"A41"	8150	1490	100	467	473	196	41	420	420	460	781	169	0	0	0	5433	5369	1914	35	2537	2537	2743	888	32	80	70	0	0.000	0.000	0.000	0.000	0.000	0.000	0.000	0.000	0.000	0.000	0.000	0.000	0.000	0.000	0.016	0.019	0.050	0.060	4.056	0.025	0.037	316	2384	100	47	2896	2943	53	2832	2885	Error	Error	-5.945	47	2896	53	2832	149384	1696513	0.017	2.957	0	0	0
1	16	7	"A42"	"A42"	8450	1490	100	459	488	201	41	441	441	459	183	39	23	6	0	4981	5331	2573	48	2693	2693	2785	767	27	72	60	0	0.000	0.000	0.000	0.000	0.000	0.000	0.000	0.000	0.000	0.000	0.000	0.000	0.000	0.000	0.008	0.018	0.069	0.073	4.158	0.021	0.057	316	2384	100	18	2288	2306	47	2638	2685	Error	Error	-6.990	18	2288	47	2638	154341	1684621	0.158	3.319	0	0	0
1	17	7	"A42"	"A42"	8750	1490	100	455	651	1979	303	426	426	478	616	128	4	2	0	4050	4295	1701	39	2698	2698	2960	1871	63	41	11	0	0.000	0.000	0.000	0.000	0.000	0.000	0.000	0.000	0.000	0.000	0.000	0.000	0.000	0.000	0.021	0.141	0.100	0.111	5.243	0.330	0.276	316	2384	100	29	1352	1381	225	1597	1822	Error	Error	-5.543	29	1352	225	1597	205848	1357276	0.281	0.714	0	0	0
1	18	7	"A42"	"A42"	9055	1490	100	538	584	485	83	430	430	485	670	138	2	0	0	6075	6601	2493	37	2640	2640	2831	1525	53	84	57	0	0.000	0.000	0.000	0.000	0.000	0.000	0.000	0.000	0.000	0.000	0.000	0.000	0.000	0.000	0.031	0.039	0.056	0.052	3.837	0.031	0.039	316	2384	100	108	3435	3543	154	3961	4115	Error	Error	-4.991	108	3435	154	3961	184671	2085966	0.148	2.472	0	0	0
1	1	8	"A43"	"A43"	3935	1780	100	611	613	234	38	450	450	470	195	41	41	16	0	7025	9341	6827	73	2335	2335	2969	2818	94	55	45	0	0.000	0.000	0.000	0.000	0.000	0.000	0.000	0.000	0.000	0.000	0.000	0.000	0.000	0.000	0.034	0.023	0.032	0.043	4.255	0.020	0.290	316	2384	100	161	4690	4851	163	7006	7169	Error	Error	-4.864	161	4690	163	7006	193585	2951698	0.733	2.261	0	0	0
1	2	8	"A43"	"A43"	4235	1780	100	492	528	239	45	422	422	450	261	58	20	4	0	5539	5956	3310	55	2480	2480	3045	1849	60	57	43	0	0.000	0.000	0.000	0.000	0.000	0.000	0.000	0.000	0.000	0.000	0.000	0.000	0.000	0.000	0.023	0.030	0.050	0.059	4.349	0.020	0.037	316	2384	100	70	3059	3129	106	3476	3582	Error	Error	-5.450	70	3059	106	3476	166880	1882252	0.299	1.574	0	0	0
1	3	8	"A43"	"A43"	4535	1780	100	503	535	213	39	439	439	469	290	61	16	1	0	4948	5501	2929	53	2509	2509	2829	1209	42	61	50	0	0.000	0.000	0.000	0.000	0.000	0.000	0.000	0.000	0.000	0.000	0.000	0.000	0.000	0.000	0.026	0.032	0.052	0.065	5.974	0.028	0.098	316	2384	100	64	2439	2503	96	2992	3088	Error	Error	-5.252	64	2439	96	2992	169011	1738423	0.228	2.210	0	0	0
1	4	8	"A44"	"A44"	4840	1780	100	641	661	253	38	440	440	469	214	45	47	18	0	10452	9190	4884	53	2467	2467	2799	1601	57	76	63	0	0.000	0.000	0.000	0.000	0.000	0.000	0.000	0.000	0.000	0.000	0.000	0.000	0.000	0.000	0.025	0.033	0.038	0.043	3.640	0.025	0.206	316	2384	100	201	7985	8186	221	6723	6944	Error	Error	-5.312	201	7985	221	6723	208977	2904035	0.897	3.992	0	0	0
1	5	8	"A44"	"A44"	5140	1780	100	501	557	310	55	416	416	462	488	105	7	1	0	4417	4704	2336	49	2332	2332	2552	890	34	60	52	0	0.000	0.000	0.000	0.000	0.000	0.000	0.000	0.000	0.000	0.000	0.000	0.000	0.000	0.000	0.041	0.059	0.083	0.094	5.041	0.035	0.063	316	2384	100	85	2085	2170	141	2372	2513	Error	Error	-4.616	85	2085	141	2372	176131	1486481	0.195	2.418	0	0	0
1	6	8	"A44"	"A44"	5440	1780	100	445	456	194	42	417	417	437	204	46	17	3	0	3811	4023	1362	33	2336	2336	2612	1084	41	59	32	0	0.000	0.000	0.000	0.000	0.000	0.000	0.000	0.000	0.000	0.000	0.000	0.000	0.000	0.000	0.019	0.023	0.085	0.093	5.611	0.030	0.047	316	2384	100	28	1475	1503	39	1687	1726	Error	Error	-5.719	28	1475	39	1687	144004	1271132	0.093	1.302	0	0	0
1	7	8	"A45"	"A45"	5745	1785	100	644	680	280	41	434	434	464	277	59	42	13	0	13281	12750	6996	54	2446	2446	2711	1141	42	90	78	0	0.000	0.000	0.000	0.000	0.000	0.000	0.000	0.000	0.000	0.000	0.000	0.000	0.000	0.000	0.019	0.024	0.029	0.028	3.310	0.020	0.187	316	2384	100	210	10835	11045	246	10304	10550	Error	Error	-5.689	210	10835	246	10304	214896	4028933	0.780	8.798	0	0	0
1	8	8	"A45"	"A45"	6045	1785	100	481	518	239	46	434	434	470	281	59	14	3	0	5222	5754	3202	55	2517	2517	3089	1819	58	56	42	0	0.000	0.000	0.000	0.000	0.000	0.000	0.000	0.000	0.000	0.000	0.000	0.000	0.000	0.000	0.017	0.026	0.050	0.064	5.618	0.023	0.094	316	2384	100	47	2705	2752	84	3237	3321	Error	Error	-5.847	47	2705	84	3237	163560	1818339	0.171	1.465	0	0	0
1	9	8	"A45"	"A45"	6345	1785	100	539	598	543	90	447	447	473	237	50	28	7	0	6106	7382	4547	61	2584	2584	2995	1794	59	70	48	0	0.000	0.000	0.000	0.000	0.000	0.000	0.000	0.000	0.000	0.000	0.000	0.000	0.000	0.000	0.026	0.031	0.047	0.051	4.446	0.030	0.127	316	2384	100	92	3522	3614	151	4798	4949	Error	Error	-5.259	92	3522	151	4798	189068	2332853	0.527	2.445	0	0	0
1	10	8	"A47"	"A47"	6645	1785	100	520	546	248	45	423	423	454	344	75	18	2	0	7999	7759	4918	63	2222	2222	2634	1875	71	61	55	0	0.000	0.000	0.000	0.000	0.000	0.000	0.000	0.000	0.000	0.000	0.000	0.000	0.000	0.000	0.017	0.022	0.041	0.052	5.282	0.023	0.204	316	2384	100	97	5777	5874	123	5537	5660	Error	Error	-5.896	97	5777	123	5537	172476	2451701	0.267	2.733	0	0	0
1	11	8	"A47"	"A47"	6950	1785	100	559	568	211	37	480	480	503	247	49	22	4	0	6563	8584	5263	61	2726	2726	3685	3063	83	52	43	0	0.000	0.000	0.000	0.000	0.000	0.000	0.000	0.000	0.000	0.000	0.000	0.000	0.000	0.000	0.021	0.015	0.028	0.034	4.771	0.017	0.085	316	2384	100	79	3837	3916	88	5858	5946	Error	Error	-5.602	79	3837	88	5858	179579	2712446	0.263	1.599	0	0	0
1	12	8	"A47"	"A47"	7250	1785	100	424	446	183	41	412	412	442	244	55	12	1	0	3889	4185	1585	37	2673	2673	3034	1236	40	49	28	0	0.000	0.000	0.000	0.000	0.000	0.000	0.000	0.000	0.000	0.000	0.000	0.000	0.000	0.000	0.010	0.022	0.107	0.106	5.423	0.023	0.031	316	2384	100	12	1216	1228	34	1512	1546	Error	Error	-6.663	12	1216	34	1512	140907	1322379	0.016	0.931	0	0	0
1	13	8	"A48"	"A48"	7550	1785	100	468	511	273	53	402	402	426	201	47	27	9	0	6507	6435	3610	56	2374	2374	2607	1053	40	66	60	0	0.000	0.000	0.000	0.000	0.000	0.000	0.000	0.000	0.000	0.000	0.000	0.000	0.000	0.000	0.016	0.027	0.038	0.057	5.565	0.020	0.060	316	2384	100	66	4133	4199	109	4061	4170	Error	Error	-5.969	66	4133	109	4061	161432	2033385	0.423	3.635	0	0	0
1	14	8	"A48"	"A48"	7855	1785	100	440	461	191	41	436	436	465	242	52	12	3	0	4765	4689	2180	46	2636	2636	3524	2923	82	38	4	0	0.000	0.000	0.000	0.000	0.000	0.000	0.000	0.000	0.000	0.000	0.000	0.000	0.000	0.000	0.002	0.012	0.084	0.102	5.225	0.020	0.101	316	2384	100	4	2129	2133	25	2053	2078	Error	Error	-9.056	4	2129	25	2053	145725	1481718	-0.017	0.399	0	0	0
1	15	8	"A48"	"A48"	8155	1790	100	533	579	270	46	429	429	478	686	143	2	0	0	7824	8159	4886	59	2514	2514	3236	3257	100	61	39	0	0.000	0.000	0.000	0.000	0.000	0.000	0.000	0.000	0.000	0.000	0.000	0.000	0.000	0.000	0.020	0.027	0.036	0.040	4.001	0.071	0.172	316	2384	100	104	5310	5414	150	5645	5795	Error	Error	-5.674	104	5310	150	5645	182889	2578381	0.147	1.512	0	0	0
1	16	8	"A49"	"A49"	8455	1790	100	640	676	252	37	475	475	513	318	61	28	6	0	14135	12221	6002	49	2746	2746	2947	1421	48	77	75	0	0.000	0.000	0.000	0.000	0.000	0.000	0.000	0.000	0.000	0.000	0.000	0.000	0.000	0.000	0.014	0.021	0.026	0.027	3.589	0.023	0.134	316	2384	100	165	11389	11554	201	9475	9676	Error	Error	-6.109	165	11389	201	9475	213657	3861765	0.513	6.526	0	0	0
1	17	8	"A49"	"A49"	8755	1790	100	491	495	180	36	432	432	504	931	184	0	0	0	4844	5000	1820	36	2717	2717	2921	945	32	71	55	0	0.000	0.000	0.000	0.000	0.000	0.000	0.000	0.000	0.000	0.000	0.000	0.000	0.000	0.000	0.028	0.028	0.066	0.083	5.401	0.027	0.050	316	2384	100	59	2127	2186	63	2283	2346	Error	Error	-5.172	59	2127	63	2283	156307	1579880	-0.010	2.200	0	0	0
1	18	8	"A49"	"A49"	9060	1790	100	475	489	184	37	434	434	458	196	42	20	4	0	5295	5230	1951	37	2633	2633	2858	974	34	74	59	0	0.000	0.000	0.000	0.000	0.000	0.000	0.000	0.000	0.000	0.000	0.000	0.000	0.000	0.000	0.015	0.021	0.055	0.063	4.980	0.029	0.078	316	2384	100	41	2662	2703	55	2597	2652	Error	Error	-6.021	41	2662	55	2597	154575	1652600	0.158	2.435	0	0	0
1	1	9	"A50"	"A50"	3940	2080	100	509	585	466	79	437	437	458	201	43	27	10	0	5282	5633	2811	49	2196	2196	2296	714	31	70	67	0	0.000	0.000	0.000	0.000	0.000	0.000	0.000	0.000	0.000	0.000	0.000	0.000	0.000	0.000	0.023	0.043	0.054	0.065	5.908	0.025	0.039	316	2384	100	72	3086	3158	148	3437	3585	Error	Error	-5.422	72	3086	148	3437	184760	1779925	0.632	4.674	0	0	0
1	2	9	"A50"	"A50"	4240	2080	100	420	449	176	39	412	412	443	309	69	8	0	0	4923	5106	2000	39	2273	2273	2514	1127	44	74	58	0	0.000	0.000	0.000	0.000	0.000	0.000	0.000	0.000	0.000	0.000	0.000	0.000	0.000	0.000	0.003	0.013	0.053	0.055	4.514	0.014	0.027	316	2384	100	8	2650	2658	37	2833	2870	Error	Error	-8.372	8	2650	37	2833	142041	1613528	0.019	2.300	0	0	0
1	3	9	"A50"	"A50"	4540	2080	100	502	541	362	66	448	448	492	409	83	7	0	0	4794	5424	3361	61	2353	2353	2522	862	34	71	61	0	0.000	0.000	0.000	0.000	0.000	0.000	0.000	0.000	0.000	0.000	0.000	0.000	0.000	0.000	0.022	0.030	0.063	0.076	4.536	0.017	0.020	316	2384	100	54	2441	2495	93	3071	3164	Error	Error	-5.498	54	2441	93	3071	170986	1713900	0.120	3.367	0	0	0
1	4	9	"A51"	"A51"	4845	2080	100	554	568	218	38	448	448	564	2000	354	0	0	0	8013	7790	3368	43	2416	2416	2636	1134	43	87	76	0	0.000	0.000	0.000	0.000	0.000	0.000	0.000	0.000	0.000	0.000	0.000	0.000	0.000	0.000	0.019	0.022	0.035	0.033	4.007	0.021	0.084	316	2384	100	106	5597	5703	120	5374	5494	Error	Error	-5.723	106	5597	120	5374	179551	2461580	0.002	4.545	0	0	0
1	5	9	"A51"	"A51"	5145	2080	100	447	472	187	39	422	422	454	247	54	16	2	0	5173	5093	2016	39	2243	2243	2410	854	35	75	66	0	0.000	0.000	0.000	0.000	0.000	0.000	0.000	0.000	0.000	0.000	0.000	0.000	0.000	0.000	0.009	0.018	0.056	0.062	5.195	0.023	0.024	316	2384	100	25	2930	2955	50	2850	2900	Error	Error	-6.873	25	2930	50	2850	149184	1609532	0.073	3.142	0	0	0
1	6	9	"A51"	"A51"	5445	2080	100	516	552	304	55	450	450	498	389	78	11	1	0	6119	7213	4361	60	2360	2360	2847	2169	76	67	41	0	0.000	0.000	0.000	0.000	0.000	0.000	0.000	0.000	0.000	0.000	0.000	0.000	0.000	0.000	0.018	0.021	0.036	0.042	3.915	0.022	0.105	316	2384	100	66	3759	3825	102	4853	4955	Error	Error	-5.832	66	3759	102	4853	174490	2279217	0.139	2.013	0	0	0
1	7	9	"A52"	"A52"	5750	2080	100	485	500	187	37	431	431	459	393	85	5	0	0	4459	4929	2138	43	2261	2261	2354	681	28	82	67	0	0.000	0.000	0.000	0.000	0.000	0.000	0.000	0.000	0.000	0.000	0.000	0.000	0.000	0.000	0.025	0.026	0.060	0.057	4.197	0.022	0.038	316	2384	100	54	2198	2252	69	2668	2737	Error	Error	-5.347	54	2198	69	2668	157940	1557575	0.104	3.781	0	0	0
1	8	9	"A52"	"A52"	6050	2085	100	445	466	190	40	404	404	432	232	53	17	3	0	3961	4210	1842	43	2122	2122	2301	866	37	75	52	0	0.000	0.000	0.000	0.000	0.000	0.000	0.000	0.000	0.000	0.000	0.000	0.000	0.000	0.000	0.022	0.030	0.084	0.082	4.047	0.025	0.039	316	2384	100	41	1839	1880	62	2088	2150	Error	Error	-5.487	41	1839	62	2088	147269	1330419	0.147	2.204	0	0	0
1	9	9	"A52"	"A52"	6350	2085	100	471	547	504	92	397	397	428	237	55	23	7	0	4727	4659	2139	45	2067	2067	2274	1168	51	67	57	0	0.000	0.000	0.000	0.000	0.000	0.000	0.000	0.000	0.000	0.000	0.000	0.000	0.000	0.000	0.028	0.058	0.068	0.089	5.488	0.030	0.044	316	2384	100	74	2660	2734	150	2592	2742	Error	Error	-5.168	74	2660	150	2592	172898	1472243	0.502	2.042	0	0	0
1	10	9	"A53"	"A53"	6650	2085	100	501	519	202	38	406	406	445	284	63	19	3	0	5684	5562	2503	45	2195	2195	2336	859	36	78	68	0	0.000	0.000	0.000	0.000	0.000	0.000	0.000	0.000	0.000	0.000	0.000	0.000	0.000	0.000	0.027	0.034	0.055	0.056	4.686	0.042	0.071	316	2384	100	95	3489	3584	113	3367	3480	Error	Error	-5.199	95	3489	113	3367	164161	1757603	0.261	3.756	0	0	0
1	11	9	"A53"	"A53"	6955	2085	100	461	486	200	41	419	419	451	259	57	16	1	0	5006	6079	3410	56	2283	2283	2645	1730	65	58	46	0	0.000	0.000	0.000	0.000	0.000	0.000	0.000	0.000	0.000	0.000	0.000	0.000	0.000	0.000	0.015	0.018	0.040	0.048	5.997	0.020	0.091	316	2384	100	42	2723	2765	67	3796	3863	Error	Error	-6.019	42	2723	67	3796	153434	1920897	0.135	1.985	0	0	0
1	12	9	"A53"	"A53"	7255	2085	100	445	454	172	37	423	423	452	196	43	17	3	0	4013	4372	2030	46	2429	2429	3060	2039	66	44	19	0	0.000	0.000	0.000	0.000	0.000	0.000	0.000	0.000	0.000	0.000	0.000	0.000	0.000	0.000	0.014	0.016	0.093	0.103	6.285	0.025	0.126	316	2384	100	22	1584	1606	31	1943	1974	Error	Error	-6.170	22	1584	31	1943	143307	1381526	0.010	0.643	0	0	0
1	13	9	"A54"	"A54"	7555	2085	100	477	493	247	50	411	411	445	311	69	10	0	0	5282	5392	2189	40	2357	2357	2505	946	37	77	66	0	0.000	0.000	0.000	0.000	0.000	0.000	0.000	0.000	0.000	0.000	0.000	0.000	0.000	0.000	0.023	0.027	0.056	0.058	4.626	0.054	0.089	316	2384	100	66	2925	2991	82	3035	3117	Error	Error	-5.470	66	2925	82	3035	155870	1703982	0.154	3.052	0	0	0
1	14	9	"A54"	"A54"	7855	2085	100	566	589	226	38	459	459	485	221	45	29	11	0	9737	9233	5304	57	2688	2688	3291	2292	69	63	59	0	0.000	0.000	0.000	0.000	0.000	0.000	0.000	0.000	0.000	0.000	0.000	0.000	0.000	0.000	0.015	0.020	0.032	0.038	4.744	0.017	0.142	316	2384	100	107	7049	7156	130	6545	6675	Error	Error	-6.042	107	7049	130	6545	186046	2917587	0.471	2.592	0	0	0
1	15	9	"A54"	"A54"	8160	2085	100	456	482	194	40	427	427	507	1659	327	0	0	0	4942	4940	1792	36	2569	2569	2851	1382	48	66	42	0	0.000	0.000	0.000	0.000	0.000	0.000	0.000	0.000	0.000	0.000	0.000	0.000	0.000	0.000	0.012	0.023	0.065	0.071	4.693	0.013	0.013	316	2384	100	29	2373	2402	55	2371	2426	Error	Error	-6.355	29	2373	55	2371	152266	1561188	-0.015	1.512	0	0	0
1	16	9	"A55"	"A55"	8460	2090	100	609	638	268	42	458	458	488	224	45	36	9	0	10470	9703	3469	35	2760	2760	2877	725	25	96	88	0	0.000	0.000	0.000	0.000	0.000	0.000	0.000	0.000	0.000	0.000	0.000	0.000	0.000	0.000	0.020	0.026	0.033	0.030	2.890	0.021	0.076	316	2384	100	151	7710	7861	180	6943	7123	Error	Error	-5.674	151	7710	180	6943	201501	3066136	0.670	9.415	0	0	0
1	17	9	"A55"	"A55"	8760	2090	100	480	507	202	39	433	433	456	194	42	26	6	0	5406	5249	1818	34	2650	2650	2823	820	29	75	66	0	0.000	0.000	0.000	0.000	0.000	0.000	0.000	0.000	0.000	0.000	0.000	0.000	0.000	0.000	0.017	0.028	0.064	0.065	4.806	0.018	0.018	316	2384	100	47	2756	2803	74	2599	2673	Error	Error	-5.874	47	2756	74	2599	160302	1658712	0.263	2.959	0	0	0
1	18	9	"A55"	"A55"	9065	2090	100	598	652	381	58	471	471	510	386	75	15	1	0	8915	8843	3035	34	2837	2837	3217	1596	49	90	81	0	0.000	0.000	0.000	0.000	0.000	0.000	0.000	0.000	0.000	0.000	0.000	0.000	0.000	0.000	0.021	0.030	0.031	0.031	4.037	0.019	0.045	316	2384	100	127	6078	6205	181	6006	6187	Error	Error	-5.581	127	6078	181	6006	206026	2794274	0.368	3.525	0	0	0
1	1	10	"A56"	"A56"	3945	2380	100	617	674	405	60	509	509	535	248	46	28	9	0	11882	11841	7187	60	2562	2562	3034	2298	75	70	60	0	0.000	0.000	0.000	0.000	0.000	0.000	0.000	0.000	0.000	0.000	0.000	0.000	0.000	0.000	0.012	0.018	0.024	0.026	4.386	0.015	0.115	316	2384	100	108	9320	9428	165	9279	9444	Error	Error	-6.431	108	9320	165	9279	213027	3741883	0.560	3.832	0	0	0
1	2	10	"A56"	"A56"	4245	2380	100	507	571	627	109	436	436	478	348	72	11	1	0	6692	6786	3782	55	2383	2383	2900	2038	70	67	51	0	0.000	0.000	0.000	0.000	0.000	0.000	0.000	0.000	0.000	0.000	0.000	0.000	0.000	0.000	0.016	0.031	0.037	0.046	6.093	0.015	0.013	316	2384	100	71	4309	4380	135	4403	4538	Error	Error	-5.923	71	4309	135	4403	180561	2144282	0.267	1.907	0	0	0
1	3	10	"A56"	"A56"	4545	2380	100	481	496	195	39	440	440	474	355	74	7	0	0	6110	6498	3233	49	2429	2429	2824	1499	53	66	55	0	0.000	0.000	0.000	0.000	0.000	0.000	0.000	0.000	0.000	0.000	0.000	0.000	0.000	0.000	0.011	0.014	0.048	0.052	5.684	0.014	0.004	316	2384	100	41	3681	3722	56	4069	4125	Error	Error	-6.488	41	3681	56	4069	156813	2053520	0.062	2.451	0	0	0
1	4	10	"A57"	"A57"	4850	2380	100	506	523	208	39	426	426	529	845	159	0	0	0	6447	6898	3946	57	2343	2343	2750	2005	72	61	50	0	0.000	0.000	0.000	0.000	0.000	0.000	0.000	0.000	0.000	0.000	0.000	0.000	0.000	0.000	0.019	0.021	0.039	0.046	5.439	0.020	0.068	316	2384	100	80	4104	4184	97	4555	4652	Error	Error	-5.681	80	4104	97	4555	165146	2179669	-0.007	2.069	0	0	0
1	5	10	"A57"	"A57"	5150	2380	100	469	487	190	39	427	427	460	257	55	13	2	0	3566	6094	4006	65	2238	2238	2798	2365	84	45	41	0	0.000	0.000	0.000	0.000	0.000	0.000	0.000	0.000	0.000	0.000	0.000	0.000	0.000	0.000	0.032	0.016	0.047	0.055	5.258	0.023	0.137	316	2384	100	42	1328	1370	60	3856	3916	Error	Error	-4.983	42	1328	60	3856	153881	1925821	0.105	1.394	0	0	0
1	6	10	"A57"	"A57"	5450	2380	100	466	482	183	37	417	417	445	252	56	15	1	0	4748	5836	3739	64	2316	2316	2854	1824	63	51	47	0	0.000	0.000	0.000	0.000	0.000	0.000	0.000	0.000	0.000	0.000	0.000	0.000	0.000	0.000	0.020	0.018	0.044	0.077	6.974	0.018	0.096	316	2384	100	49	2432	2481	65	3520	3585	Error	Error	-5.633	49	2432	65	3520	152288	1844257	0.147	1.635	0	0	0
1	7	10	"A58"	"A58"	5750	2380	100	508	549	225	40	422	422	471	675	143	2	0	0	6763	8223	5332	64	2313	2313	2688	2001	74	56	51	0	0.000	0.000	0.000	0.000	0.000	0.000	0.000	0.000	0.000	0.000	0.000	0.000	0.000	0.000	0.019	0.021	0.038	0.042	5.693	0.017	0.007	316	2384	100	86	4450	4536	127	5910	6037	Error	Error	-5.693	86	4450	127	5910	173549	2598466	0.116	2.766	0	0	0
1	8	10	"A58"	"A58"	6055	2385	100	430	450	184	40	397	397	426	209	49	17	3	0	5099	5166	2336	45	2274	2274	2744	1592	58	63	43	0	0.000	0.000	0.000	0.000	0.000	0.000	0.000	0.000	0.000	0.000	0.000	0.000	0.000	0.000	0.012	0.018	0.063	0.064	4.753	0.016	0.046	316	2384	100	33	2825	2858	53	2892	2945	Error	Error	-6.420	33	2825	53	2892	142216	1632399	0.115	1.521	0	0	0
1	9	10	"A58"	"A58"	6355	2385	100	414	461	270	58	401	401	428	222	51	16	3	0	4653	4722	2387	50	2155	2155	2534	1478	58	53	45	0	0.000	0.000	0.000	0.000	0.000	0.000	0.000	0.000	0.000	0.000	0.000	0.000	0.000	0.000	0.005	0.023	0.061	0.077	5.879	0.017	0.028	316	2384	100	13	2498	2511	60	2567	2627	Error	Error	-7.586	13	2498	60	2567	145592	1492128	0.149	1.480	0	0	0
1	10	10	"A59"	"A59"	6655	2385	100	504	528	212	40	408	408	437	291	66	20	2	0	6794	7152	3301	46	2156	2156	2337	878	37	91	81	0	0.000	0.000	0.000	0.000	0.000	0.000	0.000	0.000	0.000	0.000	0.000	0.000	0.000	0.000	0.021	0.024	0.038	0.037	3.733	0.017	0.039	316	2384	100	96	4638	4734	120	4996	5116	Error	Error	-5.594	96	4638	120	4996	166883	2259910	0.313	5.484	0	0	0
1	11	10	"A59"	"A59"	6960	2385	100	462	473	222	46	395	395	417	189	45	24	6	0	5598	5473	2098	38	2150	2150	2547	1352	53	76	60	0	0.000	0.000	0.000	0.000	0.000	0.000	0.000	0.000	0.000	0.000	0.000	0.000	0.000	0.000	0.019	0.023	0.043	0.046	3.899	0.020	0.057	316	2384	100	67	3448	3515	78	3323	3401	Error	Error	-5.685	67	3448	78	3323	149501	1729602	0.296	2.164	0	0	0
1	12	10	"A59"	"A59"	7260	2385	100	483	509	211	41	406	406	442	272	61	18	3	0	6760	7171	3091	43	2488	2488	2998	1653	55	79	57	0	0.000	0.000	0.000	0.000	0.000	0.000	0.000	0.000	0.000	0.000	0.000	0.000	0.000	0.000	0.018	0.022	0.039	0.036	4.529	0.012	0.016	316	2384	100	77	4272	4349	103	4683	4786	Error	Error	-5.794	77	4272	103	4683	160819	2266045	0.246	2.525	0	0	0
1	13	10	"A60"	"A60"	7560	2385	100	441	480	210	43	407	407	459	724	157	0	0	0	3680	4617	2955	64	2362	2362	2578	1505	58	45	29	0	0.000	0.000	0.000	0.000	0.000	0.000	0.000	0.000	0.000	0.000	0.000	0.000	0.000	0.000	0.026	0.032	0.092	0.093	5.427	0.197	0.232	316	2384	100	34	1318	1352	73	2255	2328	Error	Error	-5.277	34	1318	73	2255	151623	1459023	0.029	1.355	0	0	0
1	14	10	"A60"	"A60"	7860	2385	100	499	511	212	41	440	440	464	219	47	22	5	0	4100	5495	3789	68	2458	2458	2803	1466	52	52	28	0	0.000	0.000	0.000	0.000	0.000	0.000	0.000	0.000	0.000	0.000	0.000	0.000	0.000	0.000	0.036	0.023	0.064	0.071	4.058	0.019	0.085	316	2384	100	59	1642	1701	71	3037	3108	Error	Error	-4.799	59	1642	71	3037	161319	1736308	0.215	1.836	0	0	0
1	15	10	"A60"	"A60"	8165	2385	100	435	442	178	40	409	409	434	181	41	18	5	0	3897	4512	2112	46	2511	2511	2674	1044	39	55	38	0	0.000	0.000	0.000	0.000	0.000	0.000	0.000	0.000	0.000	0.000	0.000	0.000	0.000	0.000	0.019	0.016	0.074	0.088	5.320	0.017	0.035	316	2384	100	26	1386	1412	33	2001	2034	Error	Error	-5.736	26	1386	33	2001	139567	1425698	0.044	1.761	0	0	0
1	16	10	"A61"	"A61"	8465	2385	100	488	510	189	37	450	450	496	620	125	0	0	0	6962	6801	2824	41	2700	2700	2904	1100	37	74	69	0	0.000	0.000	0.000	0.000	0.000	0.000	0.000	0.000	0.000	0.000	0.000	0.000	0.000	0.000	0.009	0.015	0.037	0.039	5.452	0.016	0.003	316	2384	100	38	4262	4300	60	4101	4161	Error	Error	-6.809	38	4262	60	4101	161158	2148961	0.023	3.543	0	0	0
1	17	10	"A61"	"A61"	8765	2390	100	530	546	211	38	464	464	487	198	40	28	7	0	7516	7321	3530	48	2813	2813	3209	1675	52	69	59	0	0.000	0.000	0.000	0.000	0.000	0.000	0.000	0.000	0.000	0.000	0.000	0.000	0.000	0.000	0.014	0.018	0.039	0.048	5.837	0.018	0.087	316	2384	100	66	4703	4769	82	4508	4590	Error	Error	-6.155	66	4703	82	4508	172408	2313365	0.298	2.455	0	0	0
1	18	10	"A61"	"A61"	9065	2390	100	500	508	205	40	453	453	482	281	58	13	1	0	7371	7225	3091	42	2769	2769	3249	1986	61	74	58	0	0.000	0.000	0.000	0.000	0.000	0.000	0.000	0.000	0.000	0.000	0.000	0.000	0.000	0.000	0.010	0.012	0.039	0.047	5.529	0.015	0.026	316	2384	100	47	4602	4649	55	4456	4511	Error	Error	-6.613	47	4602	55	4456	160497	2283049	0.093	2.002	0	0	0
1	1	11	"A62"	"A62"	3950	2680	100	545	556	210	37	455	455	566	1365	241	0	0	0	11974	9971	5766	57	2291	2291	2913	2943	101	65	61	0	0.000	0.000	0.000	0.000	0.000	0.000	0.000	0.000	0.000	0.000	0.000	0.000	0.000	0.000	0.009	0.013	0.025	0.029	5.167	0.012	0.004	316	2384	100	90	9683	9773	101	7680	7781	Error	Error	-6.749	90	9683	101	7680	175557	3150873	-0.007	2.398	0	0	0
1	2	11	"A62"	"A62"	4250	2680	100	468	504	214	42	431	431	475	381	80	9	0	0	4812	6855	4785	69	2276	2276	3197	3318	103	44	35	0	0.000	0.000	0.000	0.000	0.000	0.000	0.000	0.000	0.000	0.000	0.000	0.000	0.000	0.000	0.015	0.016	0.041	0.054	5.579	0.019	0.161	316	2384	100	37	2536	2573	73	4579	4652	Error	Error	-6.099	37	2536	73	4579	159193	2166171	0.076	1.102	0	0	0
1	3	11	"A62"	"A62"	4550	2680	100	528	549	233	42	411	411	434	181	41	37	15	0	10276	9157	5471	59	2169	2169	3100	3306	106	63	54	0	0.000	0.000	0.000	0.000	0.000	0.000	0.000	0.000	0.000	0.000	0.000	0.000	0.000	0.000	0.014	0.020	0.028	0.037	5.489	0.017	0.209	316	2384	100	117	8107	8224	138	6988	7126	Error	Error	-6.115	117	8107	138	6988	173402	2893700	0.635	1.832	0	0	0
1	4	11	"A63"	"A63"	4855	2680	100	502	537	233	43	423	423	455	288	63	18	3	0	7520	7530	4093	54	2196	2196	2407	1327	55	70	66	0	0.000	0.000	0.000	0.000	0.000	0.000	0.000	0.000	0.000	0.000	0.000	0.000	0.000	0.000	0.015	0.021	0.029	0.034	5.326	0.020	0.084	316	2384	100	79	5324	5403	114	5334	5448	Error	Error	-6.075	79	5324	114	5334	169803	2379543	0.285	3.861	0	0	0
1	5	11	"A63"	"A63"	5155	2680	100	512	565	263	46	434	434	462	245	53	27	9	0	9648	9254	5775	62	2321	2321	2612	1296	49	66	64	0	0.000	0.000	0.000	0.000	0.000	0.000	0.000	0.000	0.000	0.000	0.000	0.000	0.000	0.000	0.011	0.019	0.030	0.035	5.097	0.021	0.181	316	2384	100	78	7327	7405	131	6933	7064	Error	Error	-6.554	78	7327	131	6933	178632	2924293	0.420	5.125	0	0	0
1	6	11	"A63"	"A63"	5455	2680	100	512	528	213	40	429	429	459	231	50	24	5	0	9410	8097	4738	58	2227	2227	2956	2826	95	61	57	0	0.000	0.000	0.000	0.000	0.000	0.000	0.000	0.000	0.000	0.000	0.000	0.000	0.000	0.000	0.012	0.017	0.028	0.038	5.512	0.018	0.116	316	2384	100	83	7183	7266	99	5870	5969	Error	Error	-6.435	83	7183	99	5870	166817	2558709	0.299	1.819	0	0	0
1	7	11	"A64"	"A64"	5755	2680	100	493	507	197	38	413	413	438	225	51	21	4	0	7224	8035	4699	58	2316	2316	2520	920	36	79	67	0	0.000	0.000	0.000	0.000	0.000	0.000	0.000	0.000	0.000	0.000	0.000	0.000	0.000	0.000	0.016	0.016	0.030	0.034	4.353	0.015	0.058	316	2384	100	80	4908	4988	94	5719	5813	Error	Error	-5.939	80	4908	94	5719	160240	2539144	0.307	5.995	0	0	0
1	8	11	"A64"	"A64"	6060	2680	100	555	593	274	46	446	446	490	275	56	25	6	0	8835	9891	6738	68	2307	2307	4095	5238	127	56	36	0	0.000	0.000	0.000	0.000	0.000	0.000	0.000	0.000	0.000	0.000	0.000	0.000	0.000	0.000	0.017	0.019	0.028	0.033	4.827	0.019	0.353	316	2384	100	109	6528	6637	147	7584	7731	Error	Error	-5.904	109	6528	147	7584	187484	3125584	0.375	1.107	0	0	0
1	9	11	"A64"	"A64"	6360	2685	100	443	489	348	71	404	404	431	222	51	18	4	0	7405	7156	4064	56	2160	2160	2466	1272	51	72	67	0	0.000	0.000	0.000	0.000	0.000	0.000	0.000	0.000	0.000	0.000	0.000	0.000	0.000	0.000	0.007	0.017	0.033	0.043	5.984	0.021	0.088	316	2384	100	39	5245	5284	85	4996	5081	Error	Error	-7.071	39	5245	85	4996	154624	2261286	0.261	3.687	0	0	0
1	10	11	"A65"	"A65"	6660	2685	100	610	647	295	45	422	422	454	217	47	45	21	0	15562	14779	7775	52	2193	2193	2856	3520	123	80	74	0	0.000	0.000	0.000	0.000	0.000	0.000	0.000	0.000	0.000	0.000	0.000	0.000	0.000	0.000	0.014	0.018	0.020	0.022	4.179	0.019	0.320	316	2384	100	188	13369	13557	225	12586	12811	Error	Error	-6.152	188	13369	225	12586	204312	4670174	0.889	3.387	0	0	0
1	11	11	"A65"	"A65"	6960	2685	100	527	555	235	42	403	403	435	231	53	30	11	0	13702	11852	6292	53	2134	2134	2984	3129	104	74	68	0	0.000	0.000	0.000	0.000	0.000	0.000	0.000	0.000	0.000	0.000	0.000	0.000	0.000	0.000	0.011	0.016	0.020	0.024	4.681	0.013	0.087	316	2384	100	124	11568	11692	152	9718	9870	Error	Error	-6.544	124	11568	152	9718	175478	3745242	0.519	2.834	0	0	0
1	12	11	"A65"	"A65"	7265	2685	100	580	627	332	52	431	431	468	269	57	33	10	0	14880	14172	8340	58	2401	2401	3668	4525	123	70	64	0	0.000	0.000	0.000	0.000	0.000	0.000	0.000	0.000	0.000	0.000	0.000	0.000	0.000	0.000	0.012	0.017	0.019	0.020	4.033	0.017	0.164	316	2384	100	149	12479	12628	196	11771	11967	Error	Error	-6.388	149	12479	196	11771	198194	4478389	0.591	2.321	0	0	0
1	13	11	"A66"	"A66"	7565	2685	100	529	559	237	42	419	419	442	209	47	34	12	0	11025	10261	6196	60	2376	2376	2553	1186	46	73	70	0	0.000	0.000	0.000	0.000	0.000	0.000	0.000	0.000	0.000	0.000	0.000	0.000	0.000	0.000	0.013	0.018	0.026	0.033	5.091	0.016	0.146	316	2384	100	110	8649	8759	140	7885	8025	Error	Error	-6.297	110	8649	140	7885	176773	3242464	0.560	6.499	0	0	0
1	14	11	"A66"	"A66"	7865	2685	100	576	620	279	45	427	427	460	267	58	31	13	0	11935	13232	10089	76	2361	2361	2893	2068	71	66	63	0	0.000	0.000	0.000	0.000	0.000	0.000	0.000	0.000	0.000	0.000	0.000	0.000	0.000	0.000	0.016	0.018	0.024	0.034	5.250	0.018	0.175	316	2384	100	149	9574	9723	193	10871	11064	Error	Error	-6.006	149	9574	193	10871	195854	4181334	0.599	5.000	0	0	0
1	15	11	"A66"	"A66"	8170	2685	100	518	571	278	48	413	413	542	994	183	0	0	0	10829	10460	6818	65	2456	2456	2975	2509	84	65	63	0	0.000	0.000	0.000	0.000	0.000	0.000	0.000	0.000	0.000	0.000	0.000	0.000	0.000	0.000	0.013	0.020	0.029	0.036	5.309	0.044	0.072	316	2384	100	105	8373	8478	158	8004	8162	Error	Error	-6.317	105	8373	158	8004	180420	3305267	0.029	2.983	0	0	0
1	16	11	"A67"	"A67"	8470	2685	100	743	790	330	41	442	442	468	210	44	60	38	0	19425	19427	11493	59	2632	2632	2866	1911	66	79	77	0	0.000	0.000	0.000	0.000	0.000	0.000	0.000	0.000	0.000	0.000	0.000	0.000	0.000	0.000	0.018	0.021	0.022	0.025	3.330	0.019	0.437	316	2384	100	301	16793	17094	348	16795	17143	Error	Error	-5.802	301	16793	348	16795	249482	6139022	1.533	8.666	0	0	0
1	17	11	"A67"	"A67"	8770	2685	100	747	778	314	40	463	463	496	215	43	58	31	0	19757	17468	10280	58	2939	2939	3470	2762	79	73	70	0	0.000	0.000	0.000	0.000	0.000	0.000	0.000	0.000	0.000	0.000	0.000	0.000	0.000	0.000	0.017	0.022	0.024	0.028	3.987	0.020	0.393	316	2384	100	284	16818	17102	315	14529	14844	Error	Error	-5.888	284	16818	315	14529	245720	5519813	1.312	5.068	0	0	0
1	18	11	"A67"	"A67"	9070	2690	100	583	601	236	39	483	483	550	1074	195	0	0	0	11747	11418	5759	50	2724	2724	3517	3779	107	75	61	0	0.000	0.000	0.000	0.000	0.000	0.000	0.000	0.000	0.000	0.000	0.000	0.000	0.000	0.000	0.011	0.014	0.023	0.027	4.576	0.072	0.111	316	2384	100	100	9023	9123	118	8694	8812	Error	Error	-6.496	100	9023	118	8694	189981	3608061	0.047	2.091	0	0	0
1	1	12	"A68"	"A68"	3955	2980	100	653	683	255	37	465	465	494	246	49	41	14	0	12923	12549	8372	66	2353	2353	2785	2144	76	66	62	0	0.000	0.000	0.000	0.000	0.000	0.000	0.000	0.000	0.000	0.000	0.000	0.000	0.000	0.000	0.018	0.021	0.027	0.034	5.372	0.016	0.190	316	2384	100	188	10570	10758	218	10196	10414	Error	Error	-5.813	188	10570	218	10196	215903	3965422	0.768	4.554	0	0	0
1	2	12	"A68"	"A68"	4255	2980	100	458	491	238	48	450	450	494	352	71	9	1	0	3854	6184	5115	82	2163	2163	3872	5302	136	28	13	0	0.000	0.000	0.000	0.000	0.000	0.000	0.000	0.000	0.000	0.000	0.000	0.000	0.000	0.000	0.005	0.010	0.049	0.063	7.956	0.018	0.173	316	2384	100	8	1691	1699	41	4021	4062	Error	Error	-7.724	8	1691	41	4021	155150	1954292	-0.009	0.436	0	0	0
1	3	12	"A68"	"A68"	4555	2980	100	452	547	613	112	419	419	449	228	50	20	8	0	3807	4982	3282	65	2139	2139	2828	2094	74	44	29	0	0.000	0.000	0.000	0.000	0.000	0.000	0.000	0.000	0.000	0.000	0.000	0.000	0.000	0.000	0.020	0.045	0.062	0.073	5.854	0.030	0.069	316	2384	100	33	1668	1701	128	2843	2971	Error	Error	-5.660	33	1668	128	2843	172837	1574442	0.430	1.029	0	0	0
1	4	12	"A69"	"A69"	4855	2980	100	510	529	212	40	418	418	446	216	48	29	7	0	6601	8621	6371	73	2180	2180	2553	2054	80	58	50	0	0.000	0.000	0.000	0.000	0.000	0.000	0.000	0.000	0.000	0.000	0.000	0.000	0.000	0.000	0.021	0.017	0.031	0.043	6.272	0.017	0.163	316	2384	100	92	4421	4513	111	6441	6552	Error	Error	-5.587	92	4421	111	6441	167181	2724364	0.384	2.954	0	0	0
1	5	12	"A69"	"A69"	5160	2980	100	584	628	260	41	457	457	490	241	49	31	14	0	10521	11326	9624	84	2234	2234	3687	5738	155	54	31	0	0.000	0.000	0.000	0.000	0.000	0.000	0.000	0.000	0.000	0.000	0.000	0.000	0.000	0.000	0.015	0.019	0.029	0.042	5.766	0.018	0.367	316	2384	100	127	8287	8414	171	9092	9263	Error	Error	-6.028	127	8287	171	9092	198458	3578891	0.573	1.331	0	0	0
1	6	12	"A69"	"A69"	5460	2980	100	618	648	273	42	479	479	519	254	48	31	9	0	8094	10532	8727	82	2431	2431	4588	7017	152	49	24	0	0.000	0.000	0.000	0.000	0.000	0.000	0.000	0.000	0.000	0.000	0.000	0.000	0.000	0.000	0.025	0.021	0.028	0.050	6.781	0.018	0.410	316	2384	100	139	5663	5802	169	8101	8270	Error	Error	-5.348	139	5663	169	8101	204888	3328210	0.508	0.847	0	0	0
1	7	12	"A70"	"A70"	5760	2980	100	617	661	292	44	453	453	477	220	46	43	20	0	11854	13577	10752	79	2304	2304	2806	2808	100	59	58	0	0.000	0.000	0.000	0.000	0.000	0.000	0.000	0.000	0.000	0.000	0.000	0.000	0.000	0.000	0.017	0.018	0.025	0.036	5.578	0.019	0.347	316	2384	100	164	9550	9714	208	11273	11481	Error	Error	-5.864	164	9550	208	11273	208876	4290375	0.836	3.836	0	0	0
1	8	12	"A70"	"A70"	6065	2980	100	452	484	211	43	417	417	449	274	61	14	3	0	4878	6916	5265	76	2239	2239	3428	3814	111	44	28	0	0.000	0.000	0.000	0.000	0.000	0.000	0.000	0.000	0.000	0.000	0.000	0.000	0.000	0.000	0.013	0.014	0.038	0.048	6.908	0.019	0.112	316	2384	100	35	2639	2674	67	4677	4744	Error	Error	-6.236	35	2639	67	4677	152829	2185515	0.128	0.915	0	0	0
1	9	12	"A70"	"A70"	6365	2980	100	471	488	228	46	409	409	437	226	51	20	6	0	5230	7358	6862	93	2110	2110	2862	3271	114	48	29	0	0.000	0.000	0.000	0.000	0.000	0.000	0.000	0.000	0.000	0.000	0.000	0.000	0.000	0.000	0.020	0.015	0.047	0.077	6.881	0.018	0.259	316	2384	100	62	3120	3182	79	5248	5327	Error	Error	-5.653	62	3120	79	5248	154359	2325055	0.226	1.375	0	0	0
1	10	12	"A71"	"A71"	6665	2985	100	561	577	228	39	429	429	485	510	105	6	0	0	12543	11528	6363	55	2126	2126	2747	3329	121	76	68	0	0.000	0.000	0.000	0.000	0.000	0.000	0.000	0.000	0.000	0.000	0.000	0.000	0.000	0.000	0.013	0.016	0.021	0.026	5.873	0.018	0.174	316	2384	100	132	10417	10549	148	9402	9550	Error	Error	-6.302	132	10417	148	9402	182174	3642938	0.180	2.638	0	0	0
1	11	12	"A71"	"A71"	6965	2985	100	617	649	283	43	437	437	487	512	105	13	0	0	16283	14313	9953	69	2199	2199	3335	4194	125	66	56	0	0.000	0.000	0.000	0.000	0.000	0.000	0.000	0.000	0.000	0.000	0.000	0.000	0.000	0.000	0.013	0.018	0.023	0.030	5.015	0.028	0.127	316	2384	100	180	14084	14264	212	12114	12326	Error	Error	-6.290	180	14084	212	12114	205196	4522985	0.316	2.618	0	0	0
1	12	12	"A71"	"A71"	7270	2985	100	643	673	289	42	441	441	462	197	42	50	25	0	18363	16911	9334	55	2303	2303	3550	4398	123	76	70	0	0.000	0.000	0.000	0.000	0.000	0.000	0.000	0.000	0.000	0.000	0.000	0.000	0.000	0.000	0.013	0.016	0.019	0.021	3.526	0.017	0.359	316	2384	100	202	16060	16262	232	14608	14840	Error	Error	-6.313	202	16060	232	14608	212696	5343727	1.071	3.038	0	0	0
1	13	12	"A72"	"A72"	7570	2985	100	556	594	275	46	422	422	451	267	59	27	11	0	9048	11510	8720	75	2383	2383	2692	1982	73	69	59	0	0.000	0.000	0.000	0.000	0.000	0.000	0.000	0.000	0.000	0.000	0.000	0.000	0.000	0.000	0.020	0.019	0.028	0.035	5.287	0.019	0.284	316	2384	100	134	6665	6799	172	9127	9299	Error	Error	-5.636	134	6665	172	9127	187771	3637139	0.536	4.449	0	0	0
1	14	12	"A72"	"A72"	7870	2985	100	451	466	195	41	403	403	433	225	51	20	3	0	6731	6403	3158	49	2441	2441	3042	1833	60	69	59	0	0.000	0.000	0.000	0.000	0.000	0.000	0.000	0.000	0.000	0.000	0.000	0.000	0.000	0.000	0.011	0.016	0.042	0.047	4.145	0.020	0.088	316	2384	100	48	4290	4338	63	3962	4025	Error	Error	-6.482	48	4290	63	3962	147260	2023422	0.147	1.834	0	0	0
1	15	12	"A72"	"A72"	8170	2985	100	545	574	227	39	432	432	452	196	43	37	15	0	8663	9279	6503	70	2406	2406	2815	1801	63	63	60	0	0.000	0.000	0.000	0.000	0.000	0.000	0.000	0.000	0.000	0.000	0.000	0.000	0.000	0.000	0.018	0.021	0.029	0.040	5.324	0.019	0.187	316	2384	100	113	6257	6370	142	6873	7015	Error	Error	-5.791	113	6257	142	6873	181349	2932154	0.622	3.589	0	0	0
1	16	12	"A73"	"A73"	8475	2985	100	435	465	207	44	431	431	479	671	140	1	0	0	3330	4395	3019	68	2447	2447	2517	669	26	59	38	0	0.000	0.000	0.000	0.000	0.000	0.000	0.000	0.000	0.000	0.000	0.000	0.000	0.000	0.000	0.005	0.017	0.089	0.113	5.258	0.029	0.070	316	2384	100	4	883	887	34	1948	1982	Error	Error	-7.786	4	883	34	1948	146864	1388971	-0.021	2.807	0	0	0
1	17	12	"A73"	"A73"	8775	2985	100	439	464	209	45	428	428	448	191	42	18	5	0	3442	4126	2321	56	2472	2472	2607	968	37	50	27	0	0.000	0.000	0.000	0.000	0.000	0.000	0.000	0.000	0.000	0.000	0.000	0.000	0.000	0.000	0.011	0.022	0.101	0.111	6.347	0.023	0.052	316	2384	100	11	970	981	36	1654	1690	Error	Error	-6.462	11	970	36	1654	146560	1303946	0.084	1.569	0	0	0
1	18	12	"A73"	"A73"	9075	2990	100	491	582	740	127	485	485	530	309	58	11	2	0	3638	4584	3138	68	2634	2634	2745	864	31	54	31	0	0.000	0.000	0.000	0.000	0.000	0.000	0.000	0.000	0.000	0.000	0.000	0.000	0.000	0.000	0.006	0.050	0.153	0.155	5.841	0.029	0.019	316	2384	100	6	1004	1010	97	1950	2047	Error	Error	-7.387	6	1004	97	1950	183918	1448576	0.168	2.128	0	0	0
1	1	13	"A74"	"A74"	3960	3275	100	534	644	961	149	427	427	465	358	76	16	2	0	8590	7927	4564	57	2152	2152	2380	1364	57	68	65	0	0.000	0.000	0.000	0.000	0.000	0.000	0.000	0.000	0.000	0.000	0.000	0.000	0.000	0.000	0.017	0.038	0.034	0.045	6.534	0.046	0.073	316	2384	100	107	6438	6545	217	5775	5992	Error	Error	-5.911	107	6438	217	5775	203418	2505017	0.500	4.067	0	0	0
1	2	13	"A74"	"A74"	4260	3280	100	473	485	186	38	464	464	508	431	84	2	0	0	7309	6742	3335	49	2371	2371	3257	2859	87	66	37	0	0.000	0.000	0.000	0.000	0.000	0.000	0.000	0.000	0.000	0.000	0.000	0.000	0.000	0.000	0.002	0.005	0.033	0.044	5.824	0.012	0.014	316	2384	100	9	4938	4947	21	4371	4392	Error	Error	-9.100	9	4938	21	4371	153226	2130482	-0.053	1.219	0	0	0
1	3	13	"A74"	"A74"	4560	3280	100	498	510	205	40	433	433	456	207	45	27	5	0	7372	6518	3718	57	2177	2177	2773	2240	80	60	56	0	0.000	0.000	0.000	0.000	0.000	0.000	0.000	0.000	0.000	0.000	0.000	0.000	0.000	0.000	0.013	0.018	0.039	0.060	7.660	0.016	0.088	316	2384	100	65	5195	5260	77	4341	4418	Error	Error	-6.321	65	5195	77	4341	161168	2059730	0.261	1.672	0	0	0
1	4	13	"A75"	"A75"	4860	3280	100	681	706	281	39	434	434	460	206	44	55	28	0	17237	14652	8421	57	2297	2297	2592	2022	78	76	70	0	0.000	0.000	0.000	0.000	0.000	0.000	0.000	0.000	0.000	0.000	0.000	0.000	0.000	0.000	0.017	0.022	0.025	0.030	3.798	0.020	0.355	316	2384	100	247	14940	15187	272	12355	12627	Error	Error	-5.919	247	14940	272	12355	223161	4629963	1.194	5.964	0	0	0
1	5	13	"A75"	"A75"	5165	3280	100	478	492	201	40	435	435	459	208	45	21	5	0	7495	6638	3029	45	2261	2261	2546	1291	50	72	69	0	0.000	0.000	0.000	0.000	0.000	0.000	0.000	0.000	0.000	0.000	0.000	0.000	0.000	0.000	0.008	0.013	0.036	0.046	5.674	0.018	0.054	316	2384	100	43	5234	5277	57	4377	4434	Error	Error	-6.927	43	5234	57	4377	155600	2097582	0.159	3.170	0	0	0
1	6	13	"A75"	"A75"	5465	3280	100	475	501	205	40	450	450	482	231	47	19	3	0	8100	7842	3476	44	2275	2275	3587	4182	116	64	22	0	0.000	0.000	0.000	0.000	0.000	0.000	0.000	0.000	0.000	0.000	0.000	0.000	0.000	0.000	0.004	0.009	0.030	0.027	3.524	0.020	0.238	316	2384	100	25	5825	5850	51	5567	5618	Error	Error	-7.864	25	5825	51	5567	158440	2478034	0.082	1.017	0	0	0
1	7	13	"A76"	"A76"	5765	3280	100	585	612	252	41	434	434	457	201	43	42	18	0	11977	11197	6507	58	2290	2290	2540	1281	50	81	73	0	0.000	0.000	0.000	0.000	0.000	0.000	0.000	0.000	0.000	0.000	0.000	0.000	0.000	0.000	0.016	0.020	0.029	0.030	3.604	0.019	0.203	316	2384	100	151	9687	9838	178	8907	9085	Error	Error	-6.003	151	9687	178	8907	193258	3538124	0.771	6.758	0	0	0
1	8	13	"A76"	"A76"	6065	3280	100	619	648	249	38	468	468	547	687	125	4	0	0	14710	13473	7174	53	2555	2555	3618	3731	103	74	64	0	0.000	0.000	0.000	0.000	0.000	0.000	0.000	0.000	0.000	0.000	0.000	0.000	0.000	0.000	0.012	0.016	0.020	0.021	3.267	0.033	0.063	316	2384	100	151	12155	12306	180	10918	11098	Error	Error	-6.331	151	12155	180	10918	204807	4257581	0.147	2.641	0	0	0
1	9	13	"A76"	"A76"	6370	3280	100	525	552	217	39	432	432	451	206	45	30	10	0	10201	10014	4696	46	2287	2287	2676	1744	65	85	77	0	0.000	0.000	0.000	0.000	0.000	0.000	0.000	0.000	0.000	0.000	0.000	0.000	0.000	0.000	0.012	0.016	0.025	0.025	3.744	0.017	0.144	316	2384	100	93	7914	8007	120	7727	7847	Error	Error	-6.411	93	7914	120	7727	174278	3164454	0.490	4.208	0	0	0
1	10	13	"A77"	"A77"	6670	3280	100	573	593	231	38	425	425	475	528	111	5	0	0	7152	7362	2741	37	2243	2243	2495	1706	68	90	72	0	0.000	0.000	0.000	0.000	0.000	0.000	0.000	0.000	0.000	0.000	0.000	0.000	0.000	0.000	0.030	0.033	0.042	0.040	3.017	0.104	0.236	316	2384	100	148	4909	5057	168	5119	5287	Error	Error	-5.052	148	4909	168	5119	187503	2326542	0.223	2.853	0	0	0
1	11	13	"A77"	"A77"	6970	3285	100	577	614	286	46	423	423	456	212	46	40	14	0	9130	9482	6302	66	2210	2210	2766	2510	90	72	60	0	0.000	0.000	0.000	0.000	0.000	0.000	0.000	0.000	0.000	0.000	0.000	0.000	0.000	0.000	0.022	0.026	0.034	0.040	3.581	0.030	0.379	316	2384	100	154	6920	7074	191	7272	7463	Error	Error	-5.490	154	6920	191	7272	193956	2996269	0.745	2.676	0	0	0
1	12	13	"A77"	"A77"	7275	3285	100	701	744	327	43	432	432	463	220	47	57	30	0	15218	13644	7137	52	2314	2314	3088	2673	86	80	72	0	0.000	0.000	0.000	0.000	0.000	0.000	0.000	0.000	0.000	0.000	0.000	0.000	0.000	0.000	0.021	0.028	0.032	0.036	3.476	0.028	0.408	316	2384	100	269	12904	13173	312	11330	11642	Error	Error	-5.584	269	12904	312	11330	235039	4311396	1.277	3.949	0	0	0
1	13	13	"A78"	"A78"	7575	3285	100	519	536	213	39	410	410	435	186	42	35	12	0	8035	8281	3200	38	2214	2214	2297	645	28	96	93	0	0.000	0.000	0.000	0.000	0.000	0.000	0.000	0.000	0.000	0.000	0.000	0.000	0.000	0.000	0.019	0.021	0.032	0.029	3.226	0.018	0.088	316	2384	100	109	5821	5930	126	6067	6193	Error	Error	-5.739	109	5821	126	6067	169259	2616664	0.543	9.278	0	0	0
1	14	13	"A78"	"A78"	7875	3285	100	460	475	185	38	417	417	450	308	68	8	0	0	5963	6455	2119	32	2390	2390	2810	1563	55	93	57	0	0.000	0.000	0.000	0.000	0.000	0.000	0.000	0.000	0.000	0.000	0.000	0.000	0.000	0.000	0.012	0.014	0.037	0.030	3.467	0.017	0.060	316	2384	100	43	3573	3616	58	4065	4123	Error	Error	-6.377	43	3573	58	4065	149978	2039851	0.081	2.332	0	0	0
1	15	13	"A78"	"A78"	8175	3285	100	528	555	219	39	444	444	483	266	55	20	4	0	8573	9367	4382	46	2367	2367	2939	2392	81	87	65	0	0.000	0.000	0.000	0.000	0.000	0.000	0.000	0.000	0.000	0.000	0.000	0.000	0.000	0.000	0.014	0.016	0.028	0.023	3.068	0.018	0.106	316	2384	100	84	6206	6290	111	7000	7111	Error	Error	-6.207	84	6206	111	7000	175371	2959853	0.271	2.687	0	0	0
1	16	13	"A79"	"A79"	8480	3285	100	555	579	225	38	431	431	456	249	54	29	6	0	11295	11100	6203	55	2328	2328	2446	963	39	84	78	0	0.000	0.000	0.000	0.000	0.000	0.000	0.000	0.000	0.000	0.000	0.000	0.000	0.000	0.000	0.014	0.017	0.025	0.025	3.695	0.016	0.137	316	2384	100	124	8967	9091	148	8772	8920	Error	Error	-6.176	124	8967	148	8772	182850	3507733	0.494	8.987	0	0	0
1	17	13	"A79"	"A79"	8780	3285	100	686	685	274	40	454	454	474	196	41	53	26	0	16788	15320	8279	54	2536	2536	3058	2450	80	77	74	0	0.000	0.000	0.000	0.000	0.000	0.000	0.000	0.000	0.000	0.000	0.000	0.000	0.000	0.000	0.016	0.018	0.023	0.025	4.198	0.017	0.290	316	2384	100	232	14252	14484	231	12784	13015	Error	Error	-5.941	232	14252	231	12784	216419	4841211	1.077	5.005	0	0	0
1	18	13	"A79"	"A79"	9080	3285	100	710	736	286	38	483	483	551	1307	237	0	0	0	16166	15554	8203	52	2583	2583	3408	3717	109	77	74	0	0.000	0.000	0.000	0.000	0.000	0.000	0.000	0.000	0.000	0.000	0.000	0.000	0.000	0.000	0.017	0.020	0.023	0.027	4.018	0.019	0.334	316	2384	100	227	13583	13810	253	12971	13224	Error	Error	-5.903	227	13583	253	12971	232585	4915039	0.142	3.268	0	0	0
1	1	14	"A80"	"A80"	3960	3575	100	498	524	212	40	439	439	466	269	57	19	2	0	9019	7482	4803	64	2320	2320	2706	1600	59	57	56	0	0.000	0.000	0.000	0.000	0.000	0.000	0.000	0.000	0.000	0.000	0.000	0.000	0.000	0.000	0.009	0.016	0.046	0.063	5.786	0.014	0.077	316	2384	100	59	6699	6758	85	5162	5247	Error	Error	-6.827	59	6699	85	5162	165707	2364251	0.216	2.985	0	0	0
1	2	14	"A80"	"A80"	4265	3575	100	512	549	301	54	460	460	620	2291	369	0	0	0	4322	4614	2189	47	2312	2312	3080	3484	113	30	2	0	0.000	0.000	0.000	0.000	0.000	0.000	0.000	0.000	0.000	0.000	0.000	0.000	0.000	0.000	0.026	0.039	0.082	0.093	5.954	0.603	0.635	316	2384	100	52	2010	2062	89	2302	2391	Error	Error	-5.273	52	2010	89	2302	173473	1458070	-0.031	0.440	0	0	0
1	3	14	"A80"	"A80"	4565	3580	100	542	570	243	42	433	433	459	213	46	31	12	0	6991	7647	5554	72	2118	2118	2703	2484	91	58	49	0	0.000	0.000	0.000	0.000	0.000	0.000	0.000	0.000	0.000	0.000	0.000	0.000	0.000	0.000	0.022	0.025	0.038	0.059	5.690	0.023	0.218	316	2384	100	109	4873	4982	137	5529	5666	Error	Error	-5.482	109	4873	137	5529	180033	2416590	0.521	1.990	0	0	0
1	4	14	"A81"	"A81"	4865	3580	100	495	512	209	40	424	424	447	231	51	21	3	0	4225	5702	4051	71	2056	2056	2449	1895	77	50	43	0	0.000	0.000	0.000	0.000	0.000	0.000	0.000	0.000	0.000	0.000	0.000	0.000	0.000	0.000	0.033	0.024	0.063	0.087	6.613	0.015	0.041	316	2384	100	71	2169	2240	88	3646	3734	Error	Error	-4.933	71	2169	88	3646	161822	1801915	0.281	1.717	0	0	0
1	5	14	"A81"	"A81"	5170	3580	100	587	612	263	42	445	445	490	528	107	8	0	0	8893	9936	7588	76	2248	2248	2947	3230	109	52	50	0	0.000	0.000	0.000	0.000	0.000	0.000	0.000	0.000	0.000	0.000	0.000	0.000	0.000	0.000	0.021	0.022	0.034	0.048	5.053	0.018	0.030	316	2384	100	142	6645	6787	167	7688	7855	Error	Error	-5.548	142	6645	167	7688	193366	3139822	0.231	2.164	0	0	0
1	6	14	"A81"	"A81"	5470	3580	100	510	541	215	39	456	456	500	425	85	7	0	0	6682	6466	3894	60	2203	2203	2973	2570	86	57	43	0	0.000	0.000	0.000	0.000	0.000	0.000	0.000	0.000	0.000	0.000	0.000	0.000	0.000	0.000	0.012	0.020	0.044	0.057	6.357	0.015	0.014	316	2384	100	54	4479	4533	85	4263	4348	Error	Error	-6.374	54	4479	85	4263	170804	2043186	0.096	1.359	0	0	0
1	7	14	"A82"	"A82"	5770	3580	100	546	586	290	49	421	421	441	190	43	43	18	0	9437	8678	5189	59	2138	2138	2380	1381	58	71	66	0	0.000	0.000	0.000	0.000	0.000	0.000	0.000	0.000	0.000	0.000	0.000	0.000	0.000	0.000	0.017	0.025	0.035	0.043	5.174	0.022	0.147	316	2384	100	125	7299	7424	165	6540	6705	Error	Error	-5.868	125	7299	165	6540	185324	2742326	0.763	4.560	0	0	0
1	8	14	"A82"	"A82"	6070	3580	100	474	506	229	45	428	428	464	282	60	15	3	0	6948	7034	3263	46	2268	2268	3019	2610	86	65	46	0	0.000	0.000	0.000	0.000	0.000	0.000	0.000	0.000	0.000	0.000	0.000	0.000	0.000	0.000	0.010	0.016	0.039	0.041	5.713	0.020	0.146	316	2384	100	46	4680	4726	78	4766	4844	Error	Error	-6.669	46	4680	78	4766	159862	2222856	0.149	1.538	0	0	0
1	9	14	"A82"	"A82"	6375	3580	100	456	484	217	44	422	422	455	244	53	17	4	0	6701	6863	4880	71	2278	2278	2891	2172	75	59	51	0	0.000	0.000	0.000	0.000	0.000	0.000	0.000	0.000	0.000	0.000	0.000	0.000	0.000	0.000	0.008	0.014	0.035	0.052	6.027	0.023	0.134	316	2384	100	34	4423	4457	62	4585	4647	Error	Error	-7.023	34	4423	62	4585	152963	2168852	0.119	1.829	0	0	0
1	10	14	"A83"	"A83"	6675	3580	100	521	543	221	40	436	436	481	399	82	9	0	0	6383	5848	3663	62	2145	2145	2376	1074	45	59	57	0	0.000	0.000	0.000	0.000	0.000	0.000	0.000	0.000	0.000	0.000	0.000	0.000	0.000	0.000	0.020	0.029	0.048	0.071	5.607	0.025	0.074	316	2384	100	85	4238	4323	107	3703	3810	Error	Error	-5.640	85	4238	107	3703	171638	1847973	0.155	3.233	0	0	0
1	11	14	"A83"	"A83"	6975	3585	100	509	544	227	41	426	426	455	205	45	32	10	0	7220	7348	4609	62	2228	2228	2792	2184	78	62	54	0	0.000	0.000	0.000	0.000	0.000	0.000	0.000	0.000	0.000	0.000	0.000	0.000	0.000	0.000	0.017	0.023	0.040	0.055	5.360	0.024	0.209	316	2384	100	83	4992	5075	118	5120	5238	Error	Error	-5.910	83	4992	118	5120	171747	2321868	0.434	2.086	0	0	0
1	12	14	"A83"	"A83"	7275	3585	100	483	504	226	44	447	447	473	221	46	20	5	0	5528	5486	3568	65	2200	2200	3159	3182	100	51	14	0	0.000	0.000	0.000	0.000	0.000	0.000	0.000	0.000	0.000	0.000	0.000	0.000	0.000	0.000	0.011	0.017	0.059	0.079	6.750	0.026	0.283	316	2384	100	36	3328	3364	57	3286	3343	Error	Error	-6.531	36	3328	57	3286	159195	1733509	0.140	0.731	0	0	0
1	13	14	"A84"	"A84"	7580	3585	100	519	535	252	47	397	397	431	272	63	27	6	0	6185	7863	4708	59	2082	2082	2236	1127	50	87	70	0	0.000	0.000	0.000	0.000	0.000	0.000	0.000	0.000	0.000	0.000	0.000	0.000	0.000	0.000	0.030	0.024	0.039	0.038	2.960	0.023	0.084	316	2384	100	122	4103	4225	138	5781	5919	Error	Error	-5.072	122	4103	138	5781	169093	2484846	0.382	4.993	0	0	0
1	14	14	"A84"	"A84"	7880	3585	100	639	661	284	42	443	443	468	265	56	41	12	0	12190	11342	5459	48	2377	2377	2995	2164	72	82	74	0	0.000	0.000	0.000	0.000	0.000	0.000	0.000	0.000	0.000	0.000	0.000	0.000	0.000	0.000	0.020	0.024	0.029	0.031	4.031	0.023	0.164	316	2384	100	196	9813	10009	218	8965	9183	Error	Error	-5.646	196	9813	218	8965	209007	3584219	0.728	3.857	0	0	0
1	15	14	"A84"	"A84"	8180	3585	100	679	703	290	41	477	477	548	365	66	27	4	0	13994	12334	7667	62	2486	2486	3023	2495	82	66	64	0	0.000	0.000	0.000	0.000	0.000	0.000	0.000	0.000	0.000	0.000	0.000	0.000	0.000	0.000	0.018	0.023	0.027	0.040	6.083	0.022	0.270	316	2384	100	202	11508	11710	226	9848	10074	Error	Error	-5.832	202	11508	226	9848	222135	3897468	0.425	3.732	0	0	0
1	16	14	"A85"	"A85"	8485	3585	100	539	579	242	41	422	422	457	379	82	14	2	0	8810	8277	4386	52	2204	2204	2340	967	41	75	73	0	0.000	0.000	0.000	0.000	0.000	0.000	0.000	0.000	0.000	0.000	0.000	0.000	0.000	0.000	0.018	0.026	0.035	0.042	4.412	0.021	0.025	316	2384	100	117	6606	6723	157	6073	6230	Error	Error	-5.819	117	6606	157	6073	182812	2615418	0.322	6.140	0	0	0
1	17	14	"A85"	"A85"	8785	3585	100	526	541	223	41	452	452	486	279	57	18	2	0	9338	8665	5123	59	2382	2382	3183	2785	87	66	59	0	0.000	0.000	0.000	0.000	0.000	0.000	0.000	0.000	0.000	0.000	0.000	0.000	0.000	0.000	0.011	0.014	0.033	0.040	5.724	0.019	0.182	316	2384	100	74	6956	7030	89	6283	6372	Error	Error	-6.555	74	6956	89	6283	170807	2738283	0.197	1.968	0	0	0
1	18	14	"A85"	"A85"	9085	3585	100	618	652	287	44	479	479	518	305	58	27	7	0	11355	10502	6410	61	2553	2553	4277	5410	126	66	34	0	0.000	0.000	0.000	0.000	0.000	0.000	0.000	0.000	0.000	0.000	0.000	0.000	0.000	0.000	0.016	0.022	0.033	0.041	5.653	0.022	0.382	316	2384	100	139	8802	8941	173	7949	8122	Error	Error	-5.985	139	8802	173	7949	206054	3318756	0.439	1.151	0	0	0
1	1	15	"A86"	"A86"	3965	3875	100	534	564	262	46	433	433	491	504	102	3	0	0	7499	7519	3961	52	2193	2193	2639	3445	130	67	39	0	0.000	0.000	0.000	0.000	0.000	0.000	0.000	0.000	0.000	0.000	0.000	0.000	0.000	0.000	0.019	0.025	0.038	0.044	5.047	0.111	0.577	316	2384	100	101	5306	5407	131	5326	5457	Error	Error	-5.715	101	5306	131	5326	178292	2375925	0.145	1.417	0	0	0
1	2	15	"A86"	"A86"	4270	3875	100	569	629	384	61	483	483	515	259	50	27	7	0	7669	8645	5577	64	2415	2415	3111	2682	86	65	49	0	0.000	0.000	0.000	0.000	0.000	0.000	0.000	0.000	0.000	0.000	0.000	0.000	0.000	0.000	0.016	0.023	0.035	0.045	5.112	0.027	0.152	316	2384	100	86	5254	5340	146	6230	6376	Error	Error	-5.933	86	5254	146	6230	198837	2731868	0.440	2.063	0	0	0
1	3	15	"A86"	"A86"	4570	3875	100	582	657	818	124	452	452	496	341	68	20	2	0	7255	6875	3194	46	2284	2284	2681	1510	56	73	67	0	0.000	0.000	0.000	0.000	0.000	0.000	0.000	0.000	0.000	0.000	0.000	0.000	0.000	0.000	0.026	0.045	0.044	0.052	3.845	0.042	0.066	316	2384	100	130	4971	5101	205	4591	4796	Error	Error	-5.257	130	4971	205	4591	207756	2172606	0.472	2.777	0	0	0
1	4	15	"A87"	"A87"	4870	3880	100	518	550	228	41	421	421	465	562	120	3	0	0	7797	7423	3717	50	2001	2001	2087	671	32	80	77	0	0.000	0.000	0.000	0.000	0.000	0.000	0.000	0.000	0.000	0.000	0.000	0.000	0.000	0.000	0.017	0.024	0.040	0.045	4.264	0.032	0.016	316	2384	100	97	5796	5893	129	5422	5551	Error	Error	-5.901	97	5796	129	5422	173895	2345794	0.151	7.952	0	0	0
1	5	15	"A87"	"A87"	5170	3880	100	571	614	270	43	450	450	486	378	77	20	2	0	8775	9548	6686	70	2165	2165	2589	2216	85	68	63	0	0.000	0.000	0.000	0.000	0.000	0.000	0.000	0.000	0.000	0.000	0.000	0.000	0.000	0.000	0.018	0.022	0.031	0.040	4.170	0.022	0.063	316	2384	100	121	6610	6731	164	7383	7547	Error	Error	-5.772	121	6610	164	7383	193972	3017162	0.339	3.140	0	0	0
1	6	15	"A87"	"A87"	5475	3880	100	588	632	256	40	482	482	512	215	41	35	14	0	9500	10119	6226	61	2392	2392	3040	2625	86	68	63	0	0.000	0.000	0.000	0.000	0.000	0.000	0.000	0.000	0.000	0.000	0.000	0.000	0.000	0.000	0.015	0.019	0.030	0.035	4.394	0.021	0.239	316	2384	100	106	7108	7214	150	7727	7877	Error	Error	-6.067	106	7108	150	7727	199567	3197732	0.558	2.697	0	0	0
1	7	15	"A88"	"A88"	5775	3880	100	504	522	204	39	432	432	461	260	56	18	2	0	6224	6172	3081	49	2188	2188	2281	678	29	75	72	0	0.000	0.000	0.000	0.000	0.000	0.000	0.000	0.000	0.000	0.000	0.000	0.000	0.000	0.000	0.018	0.023	0.045	0.052	4.286	0.023	0.083	316	2384	100	72	4036	4108	90	3984	4074	Error	Error	-5.809	72	4036	90	3984	165072	1950457	0.235	5.739	0	0	0
1	8	15	"A88"	"A88"	6075	3880	100	516	547	233	42	443	443	474	247	52	25	5	0	7214	7599	3798	49	2205	2205	2820	2028	71	76	64	0	0.000	0.000	0.000	0.000	0.000	0.000	0.000	0.000	0.000	0.000	0.000	0.000	0.000	0.000	0.015	0.019	0.035	0.032	4.446	0.020	0.123	316	2384	100	73	5009	5082	104	5394	5498	Error	Error	-6.100	73	5009	104	5394	172791	2401248	0.296	2.357	0	0	0
1	9	15	"A88"	"A88"	6380	3880	100	601	694	932	134	456	456	500	354	70	21	3	0	10198	9417	5728	60	2260	2260	3163	3153	99	68	58	0	0.000	0.000	0.000	0.000	0.000	0.000	0.000	0.000	0.000	0.000	0.000	0.000	0.000	0.000	0.018	0.033	0.036	0.044	4.940	0.151	0.189	316	2384	100	145	7938	8083	238	7157	7395	Error	Error	-5.775	145	7938	238	7157	219148	2975645	0.548	1.984	0	0	0
1	10	15	"A89"	"A89"	6680	3880	100	599	634	240	37	435	435	452	188	41	45	21	0	11931	11213	4919	43	2217	2217	2354	854	36	88	84	0	0.000	0.000	0.000	0.000	0.000	0.000	0.000	0.000	0.000	0.000	0.000	0.000	0.000	0.000	0.017	0.022	0.026	0.025	3.944	0.020	0.193	316	2384	100	164	9714	9878	199	8996	9195	Error	Error	-5.888	164	9714	199	8996	200352	3543326	0.968	10.374	0	0	0
1	11	15	"A89"	"A89"	6980	3880	100	464	483	201	41	445	445	481	336	69	7	0	0	4755	5297	2845	53	2305	2305	3193	2796	87	47	19	0	0.000	0.000	0.000	0.000	0.000	0.000	0.000	0.000	0.000	0.000	0.000	0.000	0.000	0.000	0.008	0.013	0.060	0.070	4.587	0.018	0.026	316	2384	100	19	2450	2469	38	2992	3030	Error	Error	-7.011	19	2450	38	2992	152697	1673988	0.006	0.753	0	0	0
1	12	15	"A89"	"A89"	7280	3885	100	555	643	399	62	467	467	957	3713	387	0	0	0	7738	8604	5538	64	2310	2310	4281	7526	175	33	10	0	0.000	0.000	0.000	0.000	0.000	0.000	0.000	0.000	0.000	0.000	0.000	0.000	0.000	0.000	0.016	0.028	0.036	0.039	3.705	0.435	0.690	316	2384	100	88	5428	5516	176	6294	6470	Error	Error	-5.947	88	5428	176	6294	203250	2718823	-0.085	0.574	0	0	0
1	13	15	"A90"	"A90"	7585	3885	100	488	500	187	37	409	409	432	181	41	30	8	0	5666	5511	1973	35	2111	2111	2178	504	23	92	87	0	0.000	0.000	0.000	0.000	0.000	0.000	0.000	0.000	0.000	0.000	0.000	0.000	0.000	0.000	0.022	0.027	0.047	0.046	3.597	0.025	0.063	316	2384	100	79	3555	3634	91	3400	3491	Error	Error	-5.492	79	3555	91	3400	158135	1741580	0.376	6.613	0	0	0
1	14	15	"A90"	"A90"	7885	3885	100	490	511	207	40	440	440	485	584	120	2	0	0	5471	6103	2541	41	2417	2417	2883	1848	64	73	40	0	0.000	0.000	0.000	0.000	0.000	0.000	0.000	0.000	0.000	0.000	0.000	0.000	0.000	0.000	0.016	0.019	0.050	0.043	3.951	0.028	0.011	316	2384	100	50	3054	3104	71	3686	3757	Error	Error	-5.933	50	3054	71	3686	161489	1928419	0.045	1.742	0	0	0
1	15	15	"A90"	"A90"	8185	3885	100	973	1176	870	73	504	504	657	1015	154	21	5	0	16094	14732	7718	52	2500	2500	2902	2042	70	87	74	0	0.000	0.000	0.000	0.000	0.000	0.000	0.000	0.000	0.000	0.000	0.000	0.000	0.000	0.000	0.035	0.055	0.047	0.047	2.665	0.062	0.272	316	2384	100	469	13594	14063	672	12232	12904	Error	Error	-4.857	469	13594	672	12232	371556	4655391	0.511	5.793	0	0	0
1	16	15	"A91"	"A91"	8490	3885	100	558	587	255	43	436	436	463	224	48	33	9	0	9441	9201	5063	55	2242	2242	2354	781	33	76	73	0	0.000	0.000	0.000	0.000	0.000	0.000	0.000	0.000	0.000	0.000	0.000	0.000	0.000	0.000	0.017	0.022	0.029	0.038	5.240	0.018	0.113	316	2384	100	122	7199	7321	151	6959	7110	Error	Error	-5.883	122	7199	151	6959	185602	2907428	0.554	8.767	0	0	0
1	17	15	"A91"	"A91"	8790	3885	100	720	756	403	53	469	469	504	253	50	49	18	0	15977	14552	7472	51	2371	2371	2763	2062	74	79	78	0	0.000	0.000	0.000	0.000	0.000	0.000	0.000	0.000	0.000	0.000	0.000	0.000	0.000	0.000	0.018	0.024	0.025	0.024	4.539	0.020	0.161	316	2384	100	251	13606	13857	287	12181	12468	Error	Error	-5.760	251	13606	287	12181	238790	4598324	0.996	5.717	0	0	0
1	18	15	"A91"	"A91"	9090	3885	100	652	671	236	35	462	462	486	217	44	44	16	0	11431	11059	5929	53	2394	2394	2873	2356	82	78	71	0	0.000	0.000	0.000	0.000	0.000	0.000	0.000	0.000	0.000	0.000	0.000	0.000	0.000	0.000	0.021	0.024	0.029	0.035	4.327	0.023	0.280	316	2384	100	190	9037	9227	209	8665	8874	Error	Error	-5.572	190	9037	209	8665	211967	3494612	0.853	3.475	0	0	0
1	1	16	"A92"	"A92"	3970	4175	100	684	719	278	38	446	446	484	283	58	44	16	0	17749	14441	9640	66	2106	2106	3045	4007	131	65	61	0	0.000	0.000	0.000	0.000	0.000	0.000	0.000	0.000	0.000	0.000	0.000	0.000	0.000	0.000	0.015	0.022	0.025	0.036	5.109	0.017	0.357	316	2384	100	238	15643	15881	273	12335	12608	Error	Error	-6.038	238	15643	273	12335	227073	4563325	0.830	2.844	0	0	0
1	2	16	"A92"	"A92"	4275	4175	100	582	616	258	41	515	515	567	345	60	16	2	0	4832	9009	8043	89	2411	2411	4388	5792	131	36	27	0	0.000	0.000	0.000	0.000	0.000	0.000	0.000	0.000	0.000	0.000	0.000	0.000	0.000	0.000	0.028	0.015	0.035	0.055	7.622	0.019	0.262	316	2384	100	67	2421	2488	101	6598	6699	Error	Error	-5.175	67	2421	101	6598	194796	2846970	0.142	0.798	0	0	0
1	3	16	"A92"	"A92"	4575	4175	100	517	539	223	41	443	443	475	252	53	19	5	0	6876	7430	4647	62	2124	2124	3065	3522	114	58	42	0	0.000	0.000	0.000	0.000	0.000	0.000	0.000	0.000	0.000	0.000	0.000	0.000	0.000	0.000	0.016	0.018	0.032	0.046	5.786	0.018	0.213	316	2384	100	74	4752	4826	96	5306	5402	Error	Error	-6.005	74	4752	96	5306	170480	2347919	0.254	1.239	0	0	0
1	4	16	"A93"	"A93"	4875	4180	100	509	615	575	93	427	427	451	222	49	27	10	0	7175	7359	4286	58	2015	2015	2151	834	38	74	70	0	0.000	0.000	0.000	0.000	0.000	0.000	0.000	0.000	0.000	0.000	0.000	0.000	0.000	0.000	0.016	0.035	0.033	0.046	7.373	0.013	0.016	316	2384	100	82	5160	5242	188	5344	5532	Error	Error	-5.976	82	5160	188	5344	194420	2325530	0.739	6.245	0	0	0
1	5	16	"A93"	"A93"	5175	4180	100	474	497	190	38	428	428	458	275	60	15	0	0	5289	5236	2896	55	2156	2156	2434	1313	53	63	55	0	0.000	0.000	0.000	0.000	0.000	0.000	0.000	0.000	0.000	0.000	0.000	0.000	0.000	0.000	0.015	0.022	0.061	0.068	6.036	0.012	0.017	316	2384	100	46	3133	3179	69	3080	3149	Error	Error	-6.090	46	3133	69	3080	156976	1654705	0.142	2.134	0	0	0
1	6	16	"A93"	"A93"	5480	4180	100	528	563	236	41	449	449	486	253	52	23	6	0	7054	7116	4416	62	2239	2239	3062	2899	94	61	41	0	0.000	0.000	0.000	0.000	0.000	0.000	0.000	0.000	0.000	0.000	0.000	0.000	0.000	0.000	0.016	0.023	0.038	0.049	5.800	0.022	0.211	316	2384	100	79	4815	4894	114	4877	4991	Error	Error	-5.930	79	4815	114	4877	177898	2248792	0.304	1.398	0	0	0
1	7	16	"A94"	"A94"	5780	4180	100	711	751	312	41	463	463	506	392	77	33	7	0	16572	15104	9592	63	2294	2294	2564	1857	72	71	68	0	0.000	0.000	0.000	0.000	0.000	0.000	0.000	0.000	0.000	0.000	0.000	0.000	0.000	0.000	0.017	0.022	0.027	0.032	4.611	0.020	0.186	316	2384	100	248	14278	14526	288	12810	13098	Error	Error	-5.847	248	14278	288	12810	237238	4773021	0.625	6.753	0	0	0
1	8	16	"A94"	"A94"	6080	4180	100	545	573	234	40	442	442	465	220	47	31	10	0	8533	8149	5423	66	2140	2140	2878	2676	92	61	56	0	0.000	0.000	0.000	0.000	0.000	0.000	0.000	0.000	0.000	0.000	0.000	0.000	0.000	0.000	0.016	0.022	0.036	0.051	5.466	0.022	0.225	316	2384	100	103	6393	6496	131	6009	6140	Error	Error	-5.956	103	6393	131	6009	180940	2575241	0.491	1.970	0	0	0
1	9	16	"A94"	"A94"	6385	4180	100	516	550	229	41	427	427	478	482	100	7	0	0	7592	6835	3903	57	2185	2185	2480	1290	52	63	60	0	0.000	0.000	0.000	0.000	0.000	0.000	0.000	0.000	0.000	0.000	0.000	0.000	0.000	0.000	0.016	0.026	0.041	0.061	6.335	0.017	0.014	316	2384	100	89	5407	5496	123	4650	4773	Error	Error	-5.925	89	5407	123	4650	173749	2159995	0.149	3.376	0	0	0
1	10	16	"A95"	"A95"	6685	4180	100	530	536	205	38	424	424	479	899	187	0	0	0	8049	7883	4052	51	2176	2176	2627	2366	90	73	64	0	0.000	0.000	0.000	0.000	0.000	0.000	0.000	0.000	0.000	0.000	0.000	0.000	0.000	0.000	0.018	0.020	0.033	0.038	4.492	0.021	0.012	316	2384	100	106	5873	5979	112	5707	5819	Error	Error	-5.792	106	5873	112	5707	169468	2490962	0.063	2.221	0	0	0
1	11	16	"A95"	"A95"	6985	4180	100	529	545	258	47	439	439	474	226	47	27	6	0	6619	7123	5116	71	2274	2274	3680	3922	106	51	20	0	0.000	0.000	0.000	0.000	0.000	0.000	0.000	0.000	0.000	0.000	0.000	0.000	0.000	0.000	0.021	0.022	0.042	0.055	4.557	0.019	0.204	316	2384	100	90	4345	4435	106	4849	4955	Error	Error	-5.593	90	4345	106	4849	172112	2250993	0.314	0.878	0	0	0
1	12	16	"A95"	"A95"	7285	4180	100	605	623	255	40	465	465	501	229	45	36	10	0	9395	11120	8314	74	2473	2473	4657	5757	123	53	43	0	0.000	0.000	0.000	0.000	0.000	0.000	0.000	0.000	0.000	0.000	0.000	0.000	0.000	0.000	0.020	0.018	0.026	0.041	6.329	0.022	0.438	316	2384	100	140	6922	7062	158	8647	8805	Error	Error	-5.628	140	6922	158	8647	196920	3513796	0.533	1.123	0	0	0
1	13	16	"A96"	"A96"	7590	4185	100	708	728	254	34	440	440	462	219	47	59	25	0	17575	15260	7365	48	2172	2172	2351	1162	49	84	80	0	0.000	0.000	0.000	0.000	0.000	0.000	0.000	0.000	0.000	0.000	0.000	0.000	0.000	0.000	0.017	0.022	0.023	0.026	3.453	0.019	0.308	316	2384	100	268	15403	15671	288	13088	13376	Error	Error	-5.845	268	15403	288	13088	230045	4822157	1.215	11.109	0	0	0
1	14	16	"A96"	"A96"	7890	4185	100	509	548	224	40	428	428	449	191	42	31	13	0	8692	8156	4624	56	2165	2165	2954	2868	97	69	57	0	0.000	0.000	0.000	0.000	0.000	0.000	0.000	0.000	0.000	0.000	0.000	0.000	0.000	0.000	0.012	0.020	0.034	0.039	6.157	0.016	0.134	316	2384	100	81	6527	6608	120	5991	6111	Error	Error	-6.332	81	6527	120	5991	173172	2577195	0.518	1.814	0	0	0
1	15	16	"A96"	"A96"	8190	4185	100	524	537	207	38	448	448	489	300	61	15	1	0	8755	7986	4429	55	2283	2283	2965	2571	86	69	59	0	0.000	0.000	0.000	0.000	0.000	0.000	0.000	0.000	0.000	0.000	0.000	0.000	0.000	0.000	0.012	0.016	0.031	0.040	7.507	0.015	0.063	316	2384	100	76	6472	6548	89	5703	5792	Error	Error	-6.412	76	6472	89	5703	169690	2523454	0.160	1.953	0	0	0
1	16	16	"A97"	"A97"	8490	4185	100	671	708	280	39	454	454	481	229	47	47	19	0	11195	12238	7384	60	2261	2261	2502	1512	60	86	79	0	0.000	0.000	0.000	0.000	0.000	0.000	0.000	0.000	0.000	0.000	0.000	0.000	0.000	0.000	0.024	0.025	0.029	0.029	2.966	0.021	0.203	316	2384	100	217	8934	9151	254	9977	10231	Error	Error	-5.364	217	8934	254	9977	223618	3867131	0.991	6.439	0	0	0
1	17	16	"A97"	"A97"	8795	4185	100	733	804	553	68	474	474	504	239	47	51	25	0	16570	14556	8458	58	2367	2367	3006	2812	93	79	66	0	0.000	0.000	0.000	0.000	0.000	0.000	0.000	0.000	0.000	0.000	0.000	0.000	0.000	0.000	0.018	0.027	0.027	0.028	3.581	0.020	0.111	316	2384	100	259	14203	14462	330	12189	12519	Error	Error	-5.777	259	14203	330	12189	254071	4599743	1.255	4.107	0	0	0
1	18	16	"A97"	"A97"	9095	4185	100	650	679	284	41	477	477	508	312	61	31	6	0	12282	11996	6534	54	2300	2300	2967	2702	91	81	71	0	0.000	0.000	0.000	0.000	0.000	0.000	0.000	0.000	0.000	0.000	0.000	0.000	0.000	0.000	0.017	0.021	0.027	0.025	3.830	0.029	0.033	316	2384	100	173	9982	10155	202	9696	9898	Error	Error	-5.850	173	9982	202	9696	214658	3790666	0.548	3.342	0	0	0
1	1	17	"A98"	"A98"	3975	4475	100	447	464	193	41	431	431	456	245	53	14	1	0	2892	3054	1231	40	1971	1971	2020	477	23	64	49	0	0.000	0.000	0.000	0.000	0.000	0.000	0.000	0.000	0.000	0.000	0.000	0.000	0.000	0.000	0.017	0.030	0.146	0.146	4.960	0.024	0.008	316	2384	100	16	921	937	33	1083	1116	Error	Error	-5.847	16	921	33	1083	146703	965161	0.033	2.168	0	0	0
1	2	17	"A98"	"A98"	4280	4475	100	435	469	210	44	469	469	490	207	42	15	3	0	2864	3062	1119	36	2076	2076	2142	566	26	56	39	0	0.000	0.000	0.000	0.000	0.000	0.000	0.000	0.000	0.000	0.000	0.000	0.000	0.000	0.000	-0.043	0.000	0.206	0.190	4.724	0.020	0.011	316	2384	100	-34	788	754	0	986	986	Error	Error	Error	-34	788	0	986	148112	967607	-0.101	1.625	0	0	0
1	3	17	"A98"	"A98"	4580	4475	100	467	494	210	42	416	416	457	298	65	14	1	0	2753	2836	1043	36	1888	1888	1960	446	22	61	48	0	0.000	0.000	0.000	0.000	0.000	0.000	0.000	0.000	0.000	0.000	0.000	0.000	0.000	0.000	0.059	0.082	0.189	0.190	4.615	0.034	0.012	316	2384	100	51	865	916	78	948	1026	Error	Error	-4.084	51	865	78	948	156029	896228	0.124	1.964	0	0	0
1	4	17	"A99"	"A99"	4880	4475	100	484	515	221	42	439	439	526	1144	217	0	0	0	7240	6053	2809	46	2033	2033	2207	1047	47	69	67	0	0.000	0.000	0.000	0.000	0.000	0.000	0.000	0.000	0.000	0.000	0.000	0.000	0.000	0.000	0.009	0.019	0.037	0.047	5.423	0.012	0.003	316	2384	100	45	5207	5252	76	4020	4096	Error	Error	-6.854	45	5207	76	4020	162685	1912798	-0.010	3.673	0	0	0
1	5	17	"A99"	"A99"	5180	4480	100	512	550	383	69	443	443	486	446	91	4	1	0	6192	5187	2769	53	2076	2076	2270	1064	46	59	56	0	0.000	0.000	0.000	0.000	0.000	0.000	0.000	0.000	0.000	0.000	0.000	0.000	0.000	0.000	0.017	0.034	0.050	0.075	6.070	0.017	0.022	316	2384	100	69	4116	4185	107	3111	3218	Error	Error	-5.899	69	4116	107	3111	173920	1639161	0.143	2.742	0	0	0
1	6	17	"A99"	"A99"	5485	4480	100	486	542	271	50	444	444	473	226	47	26	8	0	4276	5489	3655	66	2003	2003	2368	1577	66	58	42	0	0.000	0.000	0.000	0.000	0.000	0.000	0.000	0.000	0.000	0.000	0.000	0.000	0.000	0.000	0.018	0.028	0.058	0.072	6.029	0.033	0.179	316	2384	100	42	2273	2315	98	3486	3584	Error	Error	-5.758	42	2273	98	3486	171190	1734602	0.305	1.979	0	0	0
1	7	17	"A100"	"A100"	5785	4480	100	674	690	248	35	472	472	519	495	95	13	0	0	14914	12531	7111	56	2172	2172	2421	1852	76	73	69	0	0.000	0.000	0.000	0.000	0.000	0.000	0.000	0.000	0.000	0.000	0.000	0.000	0.000	0.000	0.016	0.021	0.026	0.032	5.982	0.020	0.231	316	2384	100	202	12742	12944	218	10359	10577	Error	Error	-5.979	202	12742	218	10359	217933	3959785	0.345	5.459	0	0	0
1	8	17	"A100"	"A100"	6085	4480	100	572	608	258	42	451	451	499	352	70	20	3	0	9813	9662	6078	62	2152	2152	2913	3039	104	68	57	0	0.000	0.000	0.000	0.000	0.000	0.000	0.000	0.000	0.000	0.000	0.000	0.000	0.000	0.000	0.016	0.021	0.030	0.039	4.988	0.020	0.069	316	2384	100	121	7661	7782	157	7510	7667	Error	Error	-5.984	121	7661	157	7510	192058	3053148	0.310	2.221	0	0	0
1	9	17	"A100"	"A100"	6385	4480	100	582	884	1393	157	439	439	522	826	158	5	4	0	6528	7072	5200	73	2047	2047	2424	1972	81	70	59	0	0.000	0.000	0.000	0.000	0.000	0.000	0.000	0.000	0.000	0.000	0.000	0.000	0.000	0.000	0.032	0.089	0.061	0.071	4.827	0.204	0.621	316	2384	100	143	4481	4624	445	5025	5470	Error	Error	-4.970	143	4481	445	5025	279454	2234878	0.438	2.357	0	0	0
1	10	17	"A101"	"A101"	6690	4480	100	513	530	195	36	414	414	446	253	56	21	4	0	5288	5807	3613	62	2002	2002	2094	654	31	78	68	0	0.000	0.000	0.000	0.000	0.000	0.000	0.000	0.000	0.000	0.000	0.000	0.000	0.000	0.000	0.030	0.030	0.047	0.059	5.286	0.021	0.067	316	2384	100	99	3286	3385	116	3805	3921	Error	Error	-5.053	99	3286	116	3805	167508	1835076	0.332	5.677	0	0	0
1	11	17	"A101"	"A101"	6990	4480	100	478	511	290	56	427	427	478	498	104	4	1	0	3989	4615	3133	67	1988	1988	2193	1172	53	61	44	0	0.000	0.000	0.000	0.000	0.000	0.000	0.000	0.000	0.000	0.000	0.000	0.000	0.000	0.000	0.025	0.032	0.056	0.073	5.829	0.020	0.052	316	2384	100	51	2001	2052	84	2627	2711	Error	Error	-5.294	51	2001	84	2627	161436	1458191	0.066	2.067	0	0	0
1	12	17	"A101"	"A101"	7290	4480	100	453	477	193	40	426	426	460	298	64	9	1	0	4686	5013	2504	49	2123	2123	2289	839	36	70	66	0	0.000	0.000	0.000	0.000	0.000	0.000	0.000	0.000	0.000	0.000	0.000	0.000	0.000	0.000	0.011	0.018	0.056	0.066	4.895	0.016	0.031	316	2384	100	27	2563	2590	51	2890	2941	Error	Error	-6.569	27	2563	51	2890	150575	1583952	0.057	3.247	0	0	0
1	13	17	"A102"	"A102"	7595	4480	100	576	704	688	97	441	441	472	299	63	24	8	0	6043	7147	5111	71	2080	2080	2209	1133	51	76	65	0	0.000	0.000	0.000	0.000	0.000	0.000	0.000	0.000	0.000	0.000	0.000	0.000	0.000	0.000	0.034	0.052	0.044	0.058	5.168	0.025	0.060	316	2384	100	135	3963	4098	263	5067	5330	Error	Error	-4.876	135	3963	263	5067	222619	2258413	0.776	4.358	0	0	0
1	14	17	"A102"	"A102"	7895	4485	100	471	508	210	41	422	422	455	380	83	7	0	0	5902	6219	3286	52	2053	2053	2264	1018	44	74	72	0	0.000	0.000	0.000	0.000	0.000	0.000	0.000	0.000	0.000	0.000	0.000	0.000	0.000	0.000	0.013	0.021	0.039	0.045	4.939	0.017	0.009	316	2384	100	49	3849	3898	86	4166	4252	Error	Error	-6.296	49	3849	86	4166	160412	1965155	0.139	3.885	0	0	0
1	15	17	"A102"	"A102"	8195	4485	100	444	491	217	44	437	437	478	471	98	3	0	0	6303	7087	3988	56	2161	2161	2268	648	28	79	76	0	0.000	0.000	0.000	0.000	0.000	0.000	0.000	0.000	0.000	0.000	0.000	0.000	0.000	0.000	0.002	0.011	0.041	0.052	5.458	0.016	0.006	316	2384	100	7	4142	4149	54	4926	4980	Error	Error	-9.209	7	4142	54	4926	155292	2239531	0.028	7.437	0	0	0
1	16	17	"A103"	"A103"	8495	4485	100	596	623	245	39	459	459	481	215	44	38	12	0	11916	10288	5139	49	2115	2115	2193	760	34	80	75	0	0.000	0.000	0.000	0.000	0.000	0.000	0.000	0.000	0.000	0.000	0.000	0.000	0.000	0.000	0.014	0.020	0.025	0.030	4.621	0.019	0.122	316	2384	100	137	9801	9938	164	8173	8337	Error	Error	-6.161	137	9801	164	8173	196824	3250875	0.660	10.651	0	0	0
1	17	17	"A103"	"A103"	8800	4485	100	672	704	339	48	464	464	499	271	54	41	13	0	10850	10690	5457	51	2281	2281	2467	1047	42	87	81	0	0.000	0.000	0.000	0.000	0.000	0.000	0.000	0.000	0.000	0.000	0.000	0.000	0.000	0.000	0.024	0.029	0.034	0.035	4.185	0.022	0.104	316	2384	100	208	8569	8777	240	8409	8649	Error	Error	-5.364	208	8569	240	8409	222510	3378148	0.756	7.854	0	0	0
1	18	17	"A103"	"A103"	9100	4485	100	569	602	235	39	484	484	519	226	43	29	9	0	8692	8555	4164	48	2253	2253	2693	1932	71	80	77	0	0.000	0.000	0.000	0.000	0.000	0.000	0.000	0.000	0.000	0.000	0.000	0.000	0.000	0.000	0.013	0.019	0.032	0.033	5.407	0.020	0.101	316	2384	100	85	6439	6524	118	6302	6420	Error	Error	-6.243	85	6439	118	6302	190215	2703400	0.367	3.034	0	0	0
1	1	18	"A104"	"A104"	3980	4775	100	626	660	347	52	486	486	526	375	71	22	2	0	14968	11372	7780	68	2192	2192	2647	2620	98	62	57	0	0.000	0.000	0.000	0.000	0.000	0.000	0.000	0.000	0.000	0.000	0.000	0.000	0.000	0.000	0.011	0.019	0.027	0.041	6.202	0.021	0.081	316	2384	100	140	12776	12916	174	9180	9354	Error	Error	-6.512	140	12776	174	9180	208688	3593458	0.357	3.330	0	0	0
1	2	18	"A104"	"A104"	4280	4775	100	489	537	315	58	448	448	494	563	113	5	1	0	6448	5726	3401	59	2003	2003	2392	1469	61	60	57	0	0.000	0.000	0.000	0.000	0.000	0.000	0.000	0.000	0.000	0.000	0.000	0.000	0.000	0.000	0.009	0.024	0.048	0.068	7.715	0.033	0.014	316	2384	100	41	4445	4486	89	3723	3812	Error	Error	-6.760	41	4445	89	3723	169780	1809389	0.076	2.270	0	0	0
1	3	18	"A104"	"A104"	4585	4775	100	522	589	357	60	428	428	474	405	85	15	2	0	4517	6967	5922	85	1911	1911	2236	1546	69	58	47	0	0.000	0.000	0.000	0.000	0.000	0.000	0.000	0.000	0.000	0.000	0.000	0.000	0.000	0.000	0.036	0.032	0.047	0.074	6.563	0.022	0.080	316	2384	100	94	2606	2700	161	5056	5217	Error	Error	-4.793	94	2606	161	5056	186126	2201517	0.284	3.060	0	0	0
1	4	18	"A105"	"A105"	4885	4775	100	586	626	321	51	489	489	4046	13980	345	0	0	0	5788	8268	6971	84	2119	2119	6720	15284	227	17	0	0	0.000	0.000	0.000	0.000	0.000	0.000	0.000	0.000	0.000	0.000	0.000	0.000	0.000	0.000	0.026	0.022	0.039	0.056	5.977	0.715	0.642	316	2384	100	97	3669	3766	137	6149	6286	Error	Error	-5.241	97	3669	137	6149	197792	2612801	-0.245	0.101	0	0	0
1	5	18	"A105"	"A105"	5185	4775	100	585	625	241	38	462	462	489	226	46	34	11	0	8885	8753	6362	72	2059	2059	2486	2026	81	56	54	0	0.000	0.000	0.000	0.000	0.000	0.000	0.000	0.000	0.000	0.000	0.000	0.000	0.000	0.000	0.018	0.024	0.035	0.048	6.333	0.020	0.166	316	2384	100	123	6826	6949	163	6694	6857	Error	Error	-5.794	123	6826	163	6694	197470	2766044	0.602	3.093	0	0	0
1	6	18	"A105"	"A105"	5490	4780	100	510	525	206	39	439	439	472	282	59	14	1	0	5571	5181	2739	52	1935	1935	2169	1086	50	62	60	0	0.000	0.000	0.000	0.000	0.000	0.000	0.000	0.000	0.000	0.000	0.000	0.000	0.000	0.000	0.020	0.026	0.054	0.068	5.179	0.018	0.040	316	2384	100	71	3636	3707	86	3246	3332	Error	Error	-5.678	71	3636	86	3246	165856	1637105	0.188	2.773	0	0	0
1	7	18	"A106"	"A106"	5790	4780	100	491	535	254	47	466	466	564	926	164	0	0	0	2653	2858	1028	35	2046	2046	2138	581	27	51	25	0	0.000	0.000	0.000	0.000	0.000	0.000	0.000	0.000	0.000	0.000	0.000	0.000	0.000	0.000	0.041	0.085	0.234	0.260	4.280	1.106	0.081	316	2384	100	25	607	632	69	812	881	Error	Error	-4.602	25	607	69	812	168970	903112	-0.031	1.239	0	0	0
1	8	18	"A106"	"A106"	6090	4780	100	409	457	219	47	439	439	466	248	53	13	2	0	2334	2707	1240	45	2049	2049	2131	589	27	36	19	0	0.000	0.000	0.000	0.000	0.000	0.000	0.000	0.000	0.000	0.000	0.000	0.000	0.000	0.000	-0.105	0.027	0.295	0.287	5.388	0.042	0.038	316	2384	100	-30	285	255	18	658	676	Error	Error	Error	-30	285	18	658	144342	855358	-0.036	0.978	0	0	0
1	9	18	"A106"	"A106"	6390	4780	100	449	480	255	53	444	444	532	1501	282	0	0	0	2216	2386	733	30	1937	1937	2037	627	30	30	11	0	0.000	0.000	0.000	0.000	0.000	0.000	0.000	0.000	0.000	0.000	0.000	0.000	0.000	0.000	0.018	0.080	0.393	0.345	4.935	0.137	0.058	316	2384	100	5	279	284	36	449	485	Error	Error	-5.802	5	279	36	449	151782	753982	-0.035	0.557	0	0	0
1	10	18	"A107"	"A107"	6695	4780	100	477	515	251	48	446	446	474	246	51	15	3	0	3612	4028	2447	60	2064	2064	2169	872	40	61	43	0	0.000	0.000	0.000	0.000	0.000	0.000	0.000	0.000	0.000	0.000	0.000	0.000	0.000	0.000	0.020	0.035	0.092	0.093	5.571	0.021	0.050	316	2384	100	31	1548	1579	69	1964	2033	Error	Error	-5.642	31	1548	69	1964	162592	1272843	0.167	2.132	0	0	0
1	11	18	"A107"	"A107"	6995	4780	100	406	440	193	43	427	427	447	205	45	17	3	0	2954	3016	1236	40	2032	2032	2179	885	40	50	28	0	0.000	0.000	0.000	0.000	0.000	0.000	0.000	0.000	0.000	0.000	0.000	0.000	0.000	0.000	-0.023	0.013	0.156	0.155	4.325	0.023	0.024	316	2384	100	-21	922	901	13	984	997	Error	Error	Error	-21	922	13	984	138964	953045	-0.034	0.946	0	0	0
1	12	18	"A107"	"A107"	7295	4780	100	413	442	192	43	419	419	512	1411	275	0	0	0	2899	3149	1294	41	1897	1897	2164	1231	56	44	21	0	0.000	0.000	0.000	0.000	0.000	0.000	0.000	0.000	0.000	0.000	0.000	0.000	0.000	0.000	-0.006	0.018	0.136	0.144	4.849	1.130	0.053	316	2384	100	-6	1002	996	23	1252	1275	Error	Error	Error	-6	1002	23	1252	139552	995012	-0.050	0.800	0	0	0
1	13	18	"A108"	"A108"	7595	4780	100	451	478	227	47	437	437	463	245	52	13	2	0	3908	4165	2112	50	1963	1963	2106	990	47	65	49	0	0.000	0.000	0.000	0.000	0.000	0.000	0.000	0.000	0.000	0.000	0.000	0.000	0.000	0.000	0.007	0.019	0.069	0.100	5.596	0.018	0.033	316	2384	100	14	1945	1959	41	2202	2243	Error	Error	-7.118	14	1945	41	2202	150982	1316214	0.061	2.080	0	0	0
1	14	18	"A108"	"A108"	7900	4785	100	512	549	286	52	486	486	518	254	49	17	2	0	4472	4617	2477	53	2166	2166	2464	1540	62	62	36	0	0.000	0.000	0.000	0.000	0.000	0.000	0.000	0.000	0.000	0.000	0.000	0.000	0.000	0.000	0.011	0.026	0.071	0.080	6.159	0.030	0.069	316	2384	100	26	2306	2332	63	2451	2514	Error	Error	-6.471	26	2306	63	2451	173525	1459113	0.122	1.398	0	0	0
1	15	18	"A108"	"A108"	8200	4785	100	476	524	268	51	474	474	504	391	77	7	1	0	4237	4471	2444	54	2047	2047	2189	882	40	67	55	0	0.000	0.000	0.000	0.000	0.000	0.000	0.000	0.000	0.000	0.000	0.000	0.000	0.000	0.000	0.001	0.021	0.078	0.091	6.087	0.026	0.012	316	2384	100	2	2190	2192	50	2424	2474	Error	Error	Error	2	2190	50	2424	165521	1412680	0.051	2.587	0	0	0
1	16	18	"A109"	"A109"	8500	4785	100	500	530	261	49	479	479	569	629	110	1	0	0	2617	2940	1222	41	2125	2125	2276	1295	56	15	8	0	0.000	0.000	0.000	0.000	0.000	0.000	0.000	0.000	0.000	0.000	0.000	0.000	0.000	0.000	0.043	0.063	0.206	0.204	4.604	0.231	0.300	316	2384	100	21	492	513	51	815	866	Error	Error	-4.550	21	492	51	815	167606	928990	-0.062	0.513	0	0	0
1	17	18	"A109"	"A109"	8805	4785	100	477	518	237	45	492	492	522	239	45	16	3	0	2749	3053	1459	47	2174	2174	2220	473	21	53	31	0	0.000	0.000	0.000	0.000	0.000	0.000	0.000	0.000	0.000	0.000	0.000	0.000	0.000	0.000	-0.026	0.030	0.198	0.188	4.539	0.051	0.039	316	2384	100	-15	575	560	26	879	905	Error	Error	Error	-15	575	26	879	163670	964786	-0.017	1.761	0	0	0
1	18	18	"A109"	"A109"	9105	4785	100	513	552	421	76	506	506	580	643	110	1	0	0	2723	2877	817	28	2236	2236	2381	1599	67	10	1	0	0.000	0.000	0.000	0.000	0.000	0.000	0.000	0.000	0.000	0.000	0.000	0.000	0.000	0.000	0.014	0.072	0.292	0.272	5.225	0.274	0.188	316	2384	100	7	487	494	46	641	687	Error	Error	-6.120	7	487	46	641	174489	909223	-0.044	0.310	0	0	0
1	1	19	"A110"	"A110"	3985	5075	100	526	566	326	57	472	472	503	265	52	15	2	0	4666	5304	3484	65	2017	2017	2166	1199	55	65	53	0	0.000	0.000	0.000	0.000	0.000	0.000	0.000	0.000	0.000	0.000	0.000	0.000	0.000	0.000	0.020	0.029	0.052	0.080	6.611	0.018	0.046	316	2384	100	54	2649	2703	94	3287	3381	Error	Error	-5.616	54	2649	94	3287	178699	1676177	0.238	2.617	0	0	0
1	2	19	"A110"	"A110"	4285	5075	100	435	468	197	42	455	455	502	388	77	4	0	0	3326	4186	2479	59	2044	2044	2351	1293	54	49	36	0	0.000	0.000	0.000	0.000	0.000	0.000	0.000	0.000	0.000	0.000	0.000	0.000	0.000	0.000	-0.016	0.006	0.109	0.116	5.587	0.020	0.054	316	2384	100	-20	1282	1262	13	2142	2155	Error	Error	Error	-20	1282	13	2142	147790	1322645	-0.088	1.419	0	0	0
1	3	19	"A110"	"A110"	4590	5075	100	538	564	229	40	463	463	506	391	77	10	0	0	3667	4761	3716	78	2027	2027	2177	861	39	60	49	0	0.000	0.000	0.000	0.000	0.000	0.000	0.000	0.000	0.000	0.000	0.000	0.000	0.000	0.000	0.046	0.037	0.083	0.097	5.796	0.017	0.033	316	2384	100	75	1640	1715	101	2734	2835	Error	Error	-4.451	75	1640	101	2734	178335	1504410	0.148	3.001	0	0	0
1	4	19	"A111"	"A111"	4890	5075	100	442	481	236	49	460	460	818	3792	463	0	0	0	3196	3874	2218	57	1931	1931	2827	6206	219	7	0	0	0.000	0.000	0.000	0.000	0.000	0.000	0.000	0.000	0.000	0.000	0.000	0.000	0.000	0.000	-0.014	0.011	0.117	0.125	6.977	0.017	0.007	316	2384	100	-18	1265	1247	21	1943	1964	Error	Error	Error	-18	1265	21	1943	152149	1224267	-0.089	0.169	0	0	0
1	5	19	"A111"	"A111"	5190	5075	100	456	479	200	41	427	427	456	219	48	17	4	0	3500	4423	3095	69	1859	1859	1946	637	32	66	56	0	0.000	0.000	0.000	0.000	0.000	0.000	0.000	0.000	0.000	0.000	0.000	0.000	0.000	0.000	0.018	0.020	0.081	0.094	5.392	0.018	0.035	316	2384	100	29	1641	1670	52	2564	2616	Error	Error	-5.822	29	1641	52	2564	151365	1397767	0.105	3.889	0	0	0
1	6	19	"A111"	"A111"	5490	5075	100	463	513	245	47	431	431	465	225	48	21	7	0	3683	4061	2092	51	1897	1897	2041	800	39	65	55	0	0.000	0.000	0.000	0.000	0.000	0.000	0.000	0.000	0.000	0.000	0.000	0.000	0.000	0.000	0.018	0.038	0.086	0.104	6.786	0.019	0.020	316	2384	100	32	1786	1818	82	2164	2246	Error	Error	-5.803	32	1786	82	2164	162064	1283327	0.213	2.525	0	0	0
1	7	19	"A112"	"A112"	5795	5080	100	495	528	210	39	435	435	461	199	43	30	8	0	6147	5552	2602	46	1893	1893	1963	544	27	77	73	0	0.000	0.000	0.000	0.000	0.000	0.000	0.000	0.000	0.000	0.000	0.000	0.000	0.000	0.000	0.014	0.025	0.052	0.059	4.530	0.024	0.055	316	2384	100	60	4254	4314	93	3659	3752	Error	Error	-6.148	60	4254	93	3659	166941	1754363	0.337	6.597	0	0	0
1	8	19	"A112"	"A112"	6095	5080	100	493	539	345	64	443	443	479	276	57	16	3	0	7150	6345	3046	48	1932	1932	2280	1596	70	72	68	0	0.000	0.000	0.000	0.000	0.000	0.000	0.000	0.000	0.000	0.000	0.000	0.000	0.000	0.000	0.010	0.022	0.039	0.052	6.699	0.025	0.071	316	2384	100	50	5218	5268	96	4413	4509	Error	Error	-6.705	50	5218	96	4413	170308	2005050	0.217	2.547	0	0	0
1	9	19	"A112"	"A112"	6395	5080	100	456	480	217	45	413	413	471	712	151	0	0	0	4463	4815	2449	50	1804	1804	1947	1025	52	72	63	0	0.000	0.000	0.000	0.000	0.000	0.000	0.000	0.000	0.000	0.000	0.000	0.000	0.000	0.000	0.016	0.022	0.064	0.074	5.940	0.207	0.181	316	2384	100	43	2659	2702	67	3011	3078	Error	Error	-5.950	43	2659	67	3011	151635	1521392	0.013	2.798	0	0	0
1	10	19	"A113"	"A113"	6700	5080	100	534	600	427	71	423	423	470	499	106	9	1	0	4950	6285	4757	75	1790	1790	1889	701	37	74	68	0	0.000	0.000	0.000	0.000	0.000	0.000	0.000	0.000	0.000	0.000	0.000	0.000	0.000	0.000	0.035	0.039	0.054	0.061	4.325	0.027	0.056	316	2384	100	111	3160	3271	177	4495	4672	Error	Error	-4.831	111	3160	177	4495	189507	1986131	0.261	6.271	0	0	0
1	11	19	"A113"	"A113"	7000	5080	100	459	476	197	41	425	425	465	442	95	2	0	0	3719	3959	2087	52	1815	1815	2149	1413	65	56	34	0	0.000	0.000	0.000	0.000	0.000	0.000	0.000	0.000	0.000	0.000	0.000	0.000	0.000	0.000	0.018	0.024	0.068	0.087	6.042	0.023	0.061	316	2384	100	34	1904	1938	51	2144	2195	Error	Error	-5.807	34	1904	51	2144	150429	1250972	0.025	1.281	0	0	0
1	12	19	"A113"	"A113"	7300	5080	100	436	466	256	54	412	412	440	212	48	18	5	0	4741	4554	2275	49	1833	1833	2169	1406	64	67	52	0	0.000	0.000	0.000	0.000	0.000	0.000	0.000	0.000	0.000	0.000	0.000	0.000	0.000	0.000	0.008	0.020	0.056	0.081	7.646	0.017	0.030	316	2384	100	24	2908	2932	54	2721	2775	Error	Error	-6.921	24	2908	54	2721	147276	1439214	0.123	1.696	0	0	0
1	13	19	"A114"	"A114"	7600	5080	100	616	650	290	44	434	434	462	265	57	35	11	0	13660	12047	6904	57	1938	1938	2126	1439	67	73	70	0	0.000	0.000	0.000	0.000	0.000	0.000	0.000	0.000	0.000	0.000	0.000	0.000	0.000	0.000	0.016	0.021	0.025	0.031	4.831	0.020	0.213	316	2384	100	182	11722	11904	216	10109	10325	Error	Error	-6.009	182	11722	216	10109	205461	3807002	0.709	6.894	0	0	0
1	14	19	"A114"	"A114"	7905	5080	100	652	682	284	41	448	448	478	236	49	45	17	0	16503	12917	7500	58	1952	1952	2872	3468	120	69	67	0	0.000	0.000	0.000	0.000	0.000	0.000	0.000	0.000	0.000	0.000	0.000	0.000	0.000	0.000	0.014	0.021	0.025	0.034	5.094	0.022	0.332	316	2384	100	204	14551	14755	234	10965	11199	Error	Error	-6.156	204	14551	234	10965	215502	4081771	0.864	2.896	0	0	0
1	15	19	"A114"	"A114"	8205	5085	100	610	644	246	38	449	449	478	219	45	40	16	0	12009	10934	4629	42	1964	1964	2121	1062	50	85	82	0	0.000	0.000	0.000	0.000	0.000	0.000	0.000	0.000	0.000	0.000	0.000	0.000	0.000	0.000	0.016	0.022	0.027	0.027	4.056	0.023	0.198	316	2384	100	161	10045	10206	195	8970	9165	Error	Error	-5.963	161	10045	195	8970	203624	3455158	0.758	8.298	0	0	0
1	16	19	"A115"	"A115"	8505	5085	100	458	490	210	42	475	475	917	4183	456	0	0	0	3804	4479	2816	62	1973	1973	2768	5498	198	14	0	0	0.000	0.000	0.000	0.000	0.000	0.000	0.000	0.000	0.000	0.000	0.000	0.000	0.000	0.000	-0.009	0.006	0.074	0.079	5.332	0.042	0.086	316	2384	100	-17	1831	1814	15	2506	2521	Error	Error	Error	-17	1831	15	2506	154850	1415210	-0.102	0.311	0	0	0
1	17	19	"A115"	"A115"	8805	5085	100	572	594	229	38	466	466	523	657	125	3	0	0	4046	5230	3291	62	1957	1957	2068	1023	49	78	50	0	0.000	0.000	0.000	0.000	0.000	0.000	0.000	0.000	0.000	0.000	0.000	0.000	0.000	0.000	0.051	0.039	0.059	0.064	3.614	0.190	0.239	316	2384	100	106	2089	2195	128	3273	3401	Error	Error	-4.301	106	2089	128	3273	187645	1652589	0.108	3.091	0	0	0
1	18	19	"A115"	"A115"	9110	5085	100	592	612	232	37	494	494	526	227	43	28	9	0	4172	5339	3329	62	2123	2123	2193	511	23	81	72	0	0.000	0.000	0.000	0.000	0.000	0.000	0.000	0.000	0.000	0.000	0.000	0.000	0.000	0.000	0.048	0.037	0.073	0.085	4.719	0.032	0.074	316	2384	100	98	2049	2147	118	3216	3334	Error	Error	-4.386	98	2049	118	3216	193301	1687023	0.379	6.157	0	0	0
1	1	20	"A116"	"A116"	3990	5375	100	2005	9701	12215	125	504	504	1083	3684	340	42	37	0	7778	6939	4114	59	1992	1992	2226	1373	61	63	59	0	0.000	0.000	0.000	0.000	0.000	0.000	0.000	0.000	0.000	0.000	0.000	0.000	0.000	0.000	0.259	1.859	1.426	0.911	3.791	3.030	0.675	316	2384	100	1501	5786	7287	9197	4947	14144	Error	Error	-1.947	1501	5786	9197	4947	3065600	2192868	2.339	3.433	0	0	0
1	2	20	"A116"	"A116"	4290	5375	100	9127	14327	15548	108	493	493	2264	8217	362	50	41	0	6681	7593	6230	82	1987	1987	2985	3910	130	51	28	0	0.000	0.000	0.000	0.000	0.000	0.000	0.000	0.000	0.000	0.000	0.000	0.000	0.000	0.000	1.839	2.468	2.322	1.678	2.827	2.483	0.754	316	2384	100	8634	4694	13328	13834	5606	19440	Error	Error	0.879	8634	4694	13834	5606	4527341	2399446	1.468	1.179	0	0	0
1	3	20	"A116"	"A116"	4595	5375	100	1201	9642	14170	146	472	472	1556	6532	419	31	27	0	5516	6092	4841	79	1923	1923	2463	2525	102	55	37	0	0.000	0.000	0.000	0.000	0.000	0.000	0.000	0.000	0.000	0.000	0.000	0.000	0.000	0.000	0.203	2.200	1.203	0.835	4.345	2.947	0.745	316	2384	100	729	3593	4322	9170	4169	13339	Error	Error	-2.301	729	3593	9170	4169	3046953	1925220	1.238	1.437	0	0	0
1	4	20	"A117"	"A117"	4895	5375	100	450	464	193	41	466	466	516	466	90	1	0	0	2273	2365	686	29	1948	1948	2079	1137	54	14	1	0	0.000	0.000	0.000	0.000	0.000	0.000	0.000	0.000	0.000	0.000	0.000	0.000	0.000	0.000	-0.049	-0.005	0.268	0.303	4.945	0.263	0.522	316	2384	100	-16	325	309	-2	417	415	Error	Error	Error	-16	325	-2	417	146744	747474	-0.112	0.252	0	0	0
1	5	20	"A117"	"A117"	5195	5375	100	470	495	270	54	434	434	462	218	47	18	3	0	2329	2456	729	29	1878	1878	1922	437	22	50	22	0	0.000	0.000	0.000	0.000	0.000	0.000	0.000	0.000	0.000	0.000	0.000	0.000	0.000	0.000	0.080	0.106	0.254	0.259	4.897	0.155	0.048	316	2384	100	36	451	487	61	578	639	Error	Error	-3.647	36	451	61	578	156311	776129	0.151	1.222	0	0	0
1	6	20	"A117"	"A117"	5495	5375	100	462	514	417	81	425	425	455	217	47	20	5	0	2162	2360	767	32	1843	1843	1897	457	24	42	25	0	0.000	0.000	0.000	0.000	0.000	0.000	0.000	0.000	0.000	0.000	0.000	0.000	0.000	0.000	0.116	0.172	0.315	0.293	5.104	0.074	0.032	316	2384	100	37	319	356	89	517	606	Error	Error	-3.108	37	319	89	517	162439	745883	0.272	1.013	0	0	0
1	7	20	"A118"	"A118"	5800	5380	100	518	559	233	41	463	463	523	608	116	3	0	0	4291	4971	3411	68	2009	2009	2198	1329	60	60	43	0	0.000	0.000	0.000	0.000	0.000	0.000	0.000	0.000	0.000	0.000	0.000	0.000	0.000	0.000	0.024	0.032	0.085	0.091	4.983	0.029	0.040	316	2384	100	55	2282	2337	96	2962	3058	Error	Error	-5.375	55	2282	96	2962	176727	1570902	0.059	2.087	0	0	0
1	8	20	"A118"	"A118"	6100	5380	100	540	560	234	41	464	464	486	223	45	23	7	0	4067	5294	4198	79	1971	1971	2249	1555	69	54	41	0	0.000	0.000	0.000	0.000	0.000	0.000	0.000	0.000	0.000	0.000	0.000	0.000	0.000	0.000	0.036	0.029	0.054	0.070	5.732	0.022	0.120	316	2384	100	76	2096	2172	96	3323	3419	Error	Error	-4.785	76	2096	96	3323	177036	1672776	0.332	1.958	0	0	0
1	9	20	"A118"	"A118"	6400	5380	100	456	486	213	43	443	443	476	258	54	13	3	0	3351	3741	2020	53	1808	1808	2016	1050	52	56	42	0	0.000	0.000	0.000	0.000	0.000	0.000	0.000	0.000	0.000	0.000	0.000	0.000	0.000	0.000	0.008	0.022	0.092	0.109	7.132	0.019	0.030	316	2384	100	13	1543	1556	43	1933	1976	Error	Error	-6.891	13	1543	43	1933	153650	1182098	0.039	1.643	0	0	0
1	10	20	"A119"	"A119"	6700	5380	100	471	511	234	45	446	446	498	531	106	3	0	0	2852	3366	1950	57	1826	1826	1913	710	37	60	39	0	0.000	0.000	0.000	0.000	0.000	0.000	0.000	0.000	0.000	0.000	0.000	0.000	0.000	0.000	0.024	0.042	0.131	0.131	4.901	0.072	0.017	316	2384	100	25	1026	1051	65	1540	1605	Error	Error	-5.359	25	1026	65	1540	161553	1063676	0.024	2.046	0	0	0
1	11	20	"A119"	"A119"	7005	5380	100	489	508	203	39	434	434	458	206	44	23	6	0	2837	3175	1433	45	1846	1846	1981	877	44	52	30	0	0.000	0.000	0.000	0.000	0.000	0.000	0.000	0.000	0.000	0.000	0.000	0.000	0.000	0.000	0.055	0.056	0.151	0.170	5.276	0.025	0.040	316	2384	100	55	991	1046	74	1329	1403	Error	Error	-4.171	55	991	74	1329	160381	1003305	0.243	1.361	0	0	0
1	12	20	"A119"	"A119"	7305	5380	100	505	528	217	41	447	447	489	443	90	5	0	0	3196	3335	1547	46	1893	1893	2024	746	36	58	47	0	0.000	0.000	0.000	0.000	0.000	0.000	0.000	0.000	0.000	0.000	0.000	0.000	0.000	0.000	0.045	0.056	0.131	0.137	6.289	0.055	0.014	316	2384	100	58	1303	1361	81	1442	1523	Error	Error	-4.490	58	1303	81	1442	166826	1053724	0.088	1.757	0	0	0
1	13	20	"A120"	"A120"	7605	5380	100	423	438	186	42	438	438	475	292	61	7	0	0	2366	2642	1138	43	1856	1856	1930	588	30	45	19	0	0.000	0.000	0.000	0.000	0.000	0.000	0.000	0.000	0.000	0.000	0.000	0.000	0.000	0.000	-0.029	0.000	0.268	0.256	5.017	0.050	0.035	316	2384	100	-15	510	495	0	786	786	Error	Error	Error	-15	510	0	786	138260	834780	-0.127	1.211	0	0	0
1	14	20	"A120"	"A120"	7910	5380	100	464	484	259	53	450	450	490	409	83	4	0	0	2535	2732	1108	40	1866	1866	1951	499	25	54	38	0	0.000	0.000	0.000	0.000	0.000	0.000	0.000	0.000	0.000	0.000	0.000	0.000	0.000	0.000	0.021	0.039	0.157	0.198	5.548	0.043	0.021	316	2384	100	14	669	683	34	866	900	Error	Error	-5.579	14	669	34	866	152956	863248	-0.015	1.565	0	0	0
1	15	20	"A120"	"A120"	8210	5380	100	431	451	190	42	431	431	457	203	44	12	3	0	2325	2638	1227	46	1825	1825	1893	570	30	48	25	0	0.000	0.000	0.000	0.000	0.000	0.000	0.000	0.000	0.000	0.000	0.000	0.000	0.000	0.000	0.000	0.025	0.190	0.165	5.179	0.023	0.015	316	2384	100	0	500	500	20	813	833	Error	Error	Error	0	500	20	813	142505	833453	-0.030	1.307	0	0	0
1	16	20	"A121"	"A121"	8510	5385	100	532	571	249	43	434	434	460	194	42	37	14	0	6388	6997	4892	69	1837	1837	2060	1360	66	62	59	0	0.000	0.000	0.000	0.000	0.000	0.000	0.000	0.000	0.000	0.000	0.000	0.000	0.000	0.000	0.022	0.027	0.048	0.067	6.428	0.022	0.101	316	2384	100	98	4551	4649	137	5160	5297	Error	Error	-5.537	98	4551	137	5160	180399	2210948	0.572	3.630	0	0	0
1	17	20	"A121"	"A121"	8810	5385	100	582	666	557	83	465	465	497	243	48	32	10	0	7486	8514	5472	64	1950	1950	2159	1235	57	73	69	0	0.000	0.000	0.000	0.000	0.000	0.000	0.000	0.000	0.000	0.000	0.000	0.000	0.000	0.000	0.021	0.031	0.039	0.050	5.492	0.016	0.034	316	2384	100	117	5536	5653	201	6564	6765	Error	Error	-5.564	117	5536	201	6564	210427	2690473	0.695	5.146	0	0	0
1	18	20	"A121"	"A121"	9115	5385	100	605	642	278	43	475	475	514	315	61	25	6	0	8053	9748	6800	69	2005	2005	2262	1565	69	73	69	0	0.000	0.000	0.000	0.000	0.000	0.000	0.000	0.000	0.000	0.000	0.000	0.000	0.000	0.000	0.021	0.022	0.033	0.046	5.484	0.029	0.152	316	2384	100	130	6048	6178	167	7743	7910	Error	Error	-5.540	130	6048	167	7743	202738	3080347	0.406	4.783	0	0	0
1	1	21	"Blank"	"Blank"	3985	5670	100	415	444	187	42	434	434	456	205	44	14	3	0	1780	1796	291	16	1854	1854	1874	313	16	10	1	0	0.000	0.000	0.000	0.000	0.000	0.000	0.000	0.000	0.000	0.000	0.000	0.000	0.000	0.000	0.257	-0.172	0.621	0.605	4.758	0.107	0.010	316	2384	100	-19	-74	-93	10	-58	-48	Error	Error	-1.962	-19	-74	10	-58	140461	567592	-0.059	-0.249	0	0	0
1	2	21	"Blank"	"Blank"	4290	5670	100	440	451	186	41	495	495	547	290	53	5	0	0	1838	1841	317	17	1922	1922	2000	455	22	5	0	0	0.000	0.000	0.000	0.000	0.000	0.000	0.000	0.000	0.000	0.000	0.000	0.000	0.000	0.000	0.655	0.543	0.673	0.708	4.481	0.377	0.180	316	2384	100	-55	-84	-139	-44	-81	-125	Error	Error	-0.611	-55	-84	-44	-81	142530	581845	-0.331	-0.349	0	0	0
1	3	21	"Blank"	"Blank"	4590	5670	100	433	460	196	42	423	423	460	287	62	9	1	0	1817	1837	316	17	1809	1809	1837	360	19	13	3	0	0.000	0.000	0.000	0.000	0.000	0.000	0.000	0.000	0.000	0.000	0.000	0.000	0.000	0.000	1.250	1.321	0.587	0.603	4.464	0.084	0.007	316	2384	100	10	8	18	37	28	65	Error	Error	0.322	10	8	37	28	145288	580568	0.000	0.000	0	0	0
1	4	21	"Blank"	"Blank"	4890	5675	100	421	443	195	44	433	433	464	246	53	11	2	0	1732	1743	315	18	1814	1814	1828	319	17	10	1	0	0.000	0.000	0.000	0.000	0.000	0.000	0.000	0.000	0.000	0.000	0.000	0.000	0.000	0.000	0.146	-0.141	0.541	0.530	4.280	0.254	0.019	316	2384	100	-12	-82	-94	10	-71	-61	Error	Error	-2.773	-12	-82	10	-71	139958	550655	-0.085	-0.266	0	0	0
1	5	21	"Blank"	"Blank"	5195	5675	100	435	466	222	47	456	456	498	512	102	2	0	0	1789	1816	364	20	1832	1832	1857	363	19	13	2	0	0.000	0.000	0.000	0.000	0.000	0.000	0.000	0.000	0.000	0.000	0.000	0.000	0.000	0.000	0.488	-0.625	0.571	0.610	3.551	5.314	0.056	316	2384	100	-21	-43	-64	10	-16	-6	Error	Error	-1.034	-21	-43	10	-16	147151	573780	-0.062	-0.113	0	0	0
1	6	21	"Blank"	"Blank"	5495	5675	100	465	493	298	60	456	456	490	322	65	7	1	0	1884	1897	348	18	1885	1885	1936	633	32	4	0	0	0.000	0.000	0.000	0.000	0.000	0.000	0.000	0.000	0.000	0.000	0.000	0.000	0.000	0.000	-9.000	3.083	0.439	0.529	5.414	0.167	0.018	316	2384	100	9	-1	8	37	12	49	Error	Error	Error	9	-1	37	12	155930	599452	0.009	-0.062	0	0	0
1	7	21	"Blank"	"Blank"	5795	5675	100	472	492	186	37	464	464	505	338	66	6	0	0	1923	1954	332	16	1958	1958	2005	577	28	4	0	0	0.000	0.000	0.000	0.000	0.000	0.000	0.000	0.000	0.000	0.000	0.000	0.000	0.000	0.000	-0.229	-7.000	0.575	0.529	4.424	0.324	0.382	316	2384	100	8	-35	-27	28	-4	24	Error	Error	Error	8	-35	28	-4	155522	617360	-0.038	-0.088	0	0	0
1	8	21	"Blank"	"Blank"	6095	5675	100	451	476	215	45	450	450	486	287	59	9	2	0	1918	1920	352	18	1870	1870	1901	454	23	9	1	0	0.000	0.000	0.000	0.000	0.000	0.000	0.000	0.000	0.000	0.000	0.000	0.000	0.000	0.000	0.021	0.520	0.606	0.612	5.056	0.293	0.087	316	2384	100	1	48	49	26	50	76	Error	Error	-5.585	1	48	26	50	150359	606707	-0.035	0.042	0	0	0
1	9	21	"Blank"	"Blank"	6400	5675	100	443	464	228	49	437	437	479	561	117	1	0	0	1751	1800	557	30	1746	1746	1776	360	20	14	3	0	0.000	0.000	0.000	0.000	0.000	0.000	0.000	0.000	0.000	0.000	0.000	0.000	0.000	0.000	1.200	0.500	0.557	0.536	4.564	0.272	0.053	316	2384	100	6	5	11	27	54	81	Error	Error	0.263	6	5	27	54	146779	568645	-0.027	0.067	0	0	0
1	10	21	"Blank"	"Blank"	6700	5675	100	383	423	200	47	417	417	446	230	51	13	3	0	1661	1696	378	22	1709	1709	1742	352	20	8	1	0	0.000	0.000	0.000	0.000	0.000	0.000	0.000	0.000	0.000	0.000	0.000	0.000	0.000	0.000	0.708	-0.462	0.744	0.749	3.377	0.150	0.029	316	2384	100	-34	-48	-82	6	-13	-7	Error	Error	-0.497	-34	-48	6	-13	133650	535923	-0.100	-0.131	0	0	0
1	11	21	"Blank"	"Blank"	7000	5675	100	391	411	176	42	425	425	454	228	50	10	1	0	1638	1642	293	17	1713	1713	1747	377	21	6	0	0	0.000	0.000	0.000	0.000	0.000	0.000	0.000	0.000	0.000	0.000	0.000	0.000	0.000	0.000	0.453	0.197	0.580	0.600	4.666	0.238	0.057	316	2384	100	-34	-75	-109	-14	-71	-85	Error	Error	-1.141	-34	-75	-14	-71	129998	518982	-0.189	-0.279	0	0	0
1	12	21	"Blank"	"Blank"	7305	5680	80	405	438	187	42	429	429	452	196	43	15	3	0	1763	1779	313	17	1786	1786	1814	379	20	9	1	0	0.000	0.000	0.000	0.000	0.000	0.000	0.000	0.000	0.000	0.000	0.000	0.000	0.000	0.000	1.043	-1.286	0.715	0.681	4.080	0.104	0.026	208	1512	100	-24	-23	-47	9	-7	2	Error	Error	0.061	-24	-23	9	-7	91073	370038	-0.071	-0.092	0	0	0
1	13	21	"Blank"	"Blank"	7605	5680	100	424	445	181	40	463	463	486	214	44	10	1	0	1856	1867	342	18	1915	1915	1943	399	20	9	1	0	0.000	0.000	0.000	0.000	0.000	0.000	0.000	0.000	0.000	0.000	0.000	0.000	0.000	0.000	0.661	0.375	0.474	0.538	5.506	0.159	0.062	316	2384	100	-39	-59	-98	-18	-48	-66	Error	Error	-0.597	-39	-59	-18	-48	140768	589867	-0.192	-0.190	0	0	0
1	14	21	"Blank"	"Blank"	7905	5680	100	493	519	204	39	472	472	495	194	39	22	6	0	1967	1996	307	15	1964	1964	1993	341	17	15	3	0	0.000	0.000	0.000	0.000	0.000	0.000	0.000	0.000	0.000	0.000	0.000	0.000	0.000	0.000	7.000	1.469	0.500	0.608	4.426	0.133	0.023	316	2384	100	21	3	24	47	32	79	Error	Error	2.807	21	3	47	32	164000	630853	0.124	0.009	0	0	0
1	15	21	"Blank"	"Blank"	8205	5680	100	458	521	432	82	441	441	501	1131	225	0	0	0	1809	1858	405	21	1811	1811	1852	417	22	12	2	0	0.000	0.000	0.000	0.000	0.000	0.000	0.000	0.000	0.000	0.000	0.000	0.000	0.000	0.000	-8.500	1.702	0.637	0.716	3.966	0.321	0.099	316	2384	100	17	-2	15	80	47	127	Error	Error	Error	17	-2	80	47	164610	587189	0.018	0.014	0	0	0
1	16	21	"Blank"	"Blank"	8510	5680	100	486	505	210	41	472	472	503	237	47	16	2	0	1986	2010	337	16	1903	1903	1944	410	21	15	2	0	0.000	0.000	0.000	0.000	0.000	0.000	0.000	0.000	0.000	0.000	0.000	0.000	0.000	0.000	0.169	0.308	0.749	0.659	5.425	0.130	0.024	316	2384	100	14	83	97	33	107	140	Error	Error	-2.568	14	83	33	107	159699	635213	0.008	0.161	0	0	0
1	17	21	"Blank"	"Blank"	8810	5680	100	470	480	193	40	455	455	483	210	43	17	2	0	1844	1865	284	15	1845	1845	1889	445	23	6	0	0	0.000	0.000	0.000	0.000	0.000	0.000	0.000	0.000	0.000	0.000	0.000	0.000	0.000	0.000	-15.000	1.250	0.655	0.640	3.848	0.176	0.061	316	2384	100	15	-1	14	25	20	45	Error	Error	Error	15	-1	25	20	151704	589400	-0.014	-0.054	0	0	0
1	18	21	"Blank"	"Blank"	9110	5680	100	496	515	220	42	481	481	508	212	41	17	2	0	1982	2032	420	20	1970	1970	2003	411	20	12	3	0	0.000	0.000	0.000	0.000	0.000	0.000	0.000	0.000	0.000	0.000	0.000	0.000	0.000	0.000	1.250	0.548	0.521	0.570	4.247	0.231	0.109	316	2384	100	15	12	27	34	62	96	Error	Error	0.322	15	12	34	62	162595	642135	0.033	0.071	0	0	0
