# Supplementary material for: Application of hybridization control probe to increase accuracy on ligation detection or minisequencing diagnostic microarrays
Source: BMC Res Notes. 2009 Dec 14;2:249. doi: 10.1186/1756-0500-2-249 (PMC2799435; doi:10.1186/1756-0500-2-249)
Supplement: Additional file 3 — Gpr_files. Zip-compressed file containing raw microarray data in GenePix results format (.gpr) and GAL (GenePix Array List) files. [file 1756-0500-2-249-S3.ZIP › gpr_files/slide3/lasi3_12-16.gpr]

ATF	1.0
30	76    
"Type=GenePix Results 3"
"DateTime=2009/04/02 13:50:27"
"Settings=C:\Axon\Params\hpv0204lasi3.gps"
"GalFile=C:\Axon\Data\HPV\ArrayIt_032009_InstiBioGalfile.gal"
"ArrayOfArrays=12-16"
"PixelSize=5"
"Wavelengths=532	488"
"ImageFiles=C:\Axon\Data\HPV\020409\lasi3.tif 2	C:\Axon\Data\HPV\020409\lasi3.tif 3"
"NormalizationMethod=None"
"NormalizationFactors=1	1"
"JpegImage="
"StdDev=Type 1"
"RatioFormulations=W1/W3 (/532)	W1/W4 (/488)	W3/W4 (532/488)"
"FeatureType=Circular"
"Barcode="
"BackgroundSubtraction=LocalFeature"
"ImageOrigin=0, 0"
"JpegOrigin=3705, 80"
"Creator=GenePix Pro 6.1.0.2"
"Scanner=GenePix 4200A 01 Autoloader [2]"
"FocusPosition=0"
"Temperature=23.25"
"LinesAveraged=2"
"Comment="
"PMTGain=580	540"
"ScanPower=100	100"
"LaserPower=2.72	2.57"
"Filters=Standard Green	Standard Blue"
"ScanRegion=688,16,3816,13800"
"Supplier="
"Block"	"Column"	"Row"	"Name"	"ID"	"X"	"Y"	"Dia."	"F532 Median"	"F532 Mean"	"F532 SD"	"F532 CV"	"B532"	"B532 Median"	"B532 Mean"	"B532 SD"	"B532 CV"	"% > B532+1SD"	"% > B532+2SD"	"F532 % Sat."	"F488 Median"	"F488 Mean"	"F488 SD"	"F488 CV"	"B488"	"B488 Median"	"B488 Mean"	"B488 SD"	"B488 CV"	"% > B488+1SD"	"% > B488+2SD"	"F488 % Sat."	"Ratio of Medians (1/532)"	"Ratio of Means (1/532)"	"Median of Ratios (1/532)"	"Mean of Ratios (1/532)"	"Ratios SD (1/532)"	"Rgn Ratio (1/532)"	"Rgn R2 (1/532)"	"Ratio of Medians (1/488)"	"Ratio of Means (1/488)"	"Median of Ratios (1/488)"	"Mean of Ratios (1/488)"	"Ratios SD (1/488)"	"Rgn Ratio (1/488)"	"Rgn R2 (1/488)"	"Ratio of Medians (532/488)"	"Ratio of Means (532/488)"	"Median of Ratios (532/488)"	"Mean of Ratios (532/488)"	"Ratios SD (532/488)"	"Rgn Ratio (532/488)"	"Rgn R2 (532/488)"	"F Pixels"	"B Pixels"	"Circularity"	"Sum of Medians (1/532)"	"Sum of Medians (1/488)"	"Sum of Medians (532/488)"	"Sum of Means (1/532)"	"Sum of Means (1/488)"	"Sum of Means (532/488)"	"Log Ratio (1/532)"	"Log Ratio (1/488)"	"Log Ratio (532/488)"	"F532 Median - B532"	"F488 Median - B488"	"F532 Mean - B532"	"F488 Mean - B488"	"F532 Total Intensity"	"F488 Total Intensity"	"SNR 532"	"SNR 488"	"Flags"	"Normalize"	"Autoflag"
1	1	1	"A1"	"A1"	13365	44705	100	909	1002	547	54	616	616	696	683	98	21	3	0	10837	14715	11684	79	2507	2507	3053	2567	84	62	54	0	0.000	0.000	0.000	0.000	0.000	0.000	0.000	0.000	0.000	0.000	0.000	0.000	0.000	0.000	0.035	0.032	0.038	0.051	4.607	0.031	0.248	316	2384	100	293	8330	8623	386	12208	12594	Error	Error	-4.829	293	8330	386	12208	316692	4650033	0.448	4.543	0	0	0
1	2	1	"A1"	"A1"	13665	44705	100	877	940	427	45	609	609	925	3574	386	0	0	0	14906	14266	8499	59	2412	2412	2960	4025	135	70	67	0	0.000	0.000	0.000	0.000	0.000	0.000	0.000	0.000	0.000	0.000	0.000	0.000	0.000	0.000	0.021	0.028	0.030	0.032	4.107	0.202	0.160	316	2384	100	268	12494	12762	331	11854	12185	Error	Error	-5.543	268	12494	331	11854	296938	4508147	0.004	2.809	0	0	0
1	3	1	"A1"	"A1"	13965	44705	100	884	947	412	43	605	605	645	351	54	44	17	0	13416	14311	10285	71	2412	2412	2641	1848	69	73	67	0	0.000	0.000	0.000	0.000	0.000	0.000	0.000	0.000	0.000	0.000	0.000	0.000	0.000	0.000	0.025	0.029	0.033	0.039	4.164	0.039	0.206	316	2384	100	279	11004	11283	342	11899	12241	Error	Error	-5.302	279	11004	342	11899	299166	4522325	0.860	6.315	0	0	0
1	4	1	"A2"	"A2"	14270	44705	100	1086	1163	763	65	568	568	635	530	83	48	15	0	28803	23507	14304	60	2359	2359	3481	5639	161	70	67	0	0.000	0.000	0.000	0.000	0.000	0.000	0.000	0.000	0.000	0.000	0.000	0.000	0.000	0.000	0.020	0.028	0.027	0.029	2.662	0.028	0.432	316	2384	100	518	26444	26962	595	21148	21743	Error	Error	-5.674	518	26444	595	21148	367545	7428174	0.996	3.551	0	0	0
1	5	1	"A2"	"A2"	14570	44705	100	1111	1098	473	43	538	538	590	423	71	62	21	0	30105	25977	13427	51	2297	2297	2662	2899	108	83	76	0	0.000	0.000	0.000	0.000	0.000	0.000	0.000	0.000	0.000	0.000	0.000	0.000	0.000	0.000	0.021	0.024	0.024	0.025	2.350	0.024	0.472	316	2384	100	573	27808	28381	560	23680	24240	Error	Error	-5.601	573	27808	560	23680	346888	8208663	1.201	8.042	0	0	0
1	6	1	"A2"	"A2"	14870	44705	100	1389	1919	3122	162	569	569	667	542	81	70	29	0	36931	32138	14425	44	2362	2362	2655	2134	80	94	86	0	0.000	0.000	0.000	0.000	0.000	0.000	0.000	0.000	0.000	0.000	0.000	0.000	0.000	0.000	0.024	0.045	0.027	0.031	2.583	0.052	0.210	316	2384	100	820	34569	35389	1350	29776	31126	Error	Error	-5.398	820	34569	1350	29776	606279	10155672	2.310	13.816	0	0	0
1	7	1	"A3"	"A3"	15175	44705	100	1868	2127	1653	77	641	641	1014	1363	134	46	16	0	15134	15204	10733	70	2459	2459	3244	2803	86	70	60	0	0.000	0.000	0.000	0.000	0.000	0.000	0.000	0.000	0.000	0.000	0.000	0.000	0.000	0.000	0.097	0.117	0.110	0.137	3.711	0.093	0.294	316	2384	100	1227	12675	13902	1486	12745	14231	Error	Error	-3.369	1227	12675	1486	12745	672001	4804448	0.817	4.267	0	0	0
1	8	1	"A3"	"A3"	15475	44705	100	882	1006	838	83	516	516	564	422	74	44	16	0	15559	20730	14310	69	2190	2190	2369	1463	61	89	84	0	0.000	0.000	0.000	0.000	0.000	0.000	0.000	0.000	0.000	0.000	0.000	0.000	0.000	0.000	0.027	0.026	0.026	0.026	2.697	0.025	0.247	316	2384	100	366	13369	13735	490	18540	19030	Error	Error	-5.191	366	13369	490	18540	317809	6550671	1.047	12.550	0	0	0
1	9	1	"A3"	"A3"	15775	44705	100	857	927	451	48	551	551	616	635	103	23	3	0	14159	18648	13102	70	2239	2239	2488	2110	84	84	82	0	0.000	0.000	0.000	0.000	0.000	0.000	0.000	0.000	0.000	0.000	0.000	0.000	0.000	0.000	0.026	0.023	0.025	0.025	2.745	0.023	0.125	316	2384	100	306	11920	12226	376	16409	16785	Error	Error	-5.284	306	11920	376	16409	292914	5892690	0.490	7.659	0	0	0
1	10	1	"A4"	"A4"	16080	44705	100	961	1023	690	67	520	520	573	442	77	50	18	0	20912	19203	11521	59	2235	2235	2437	1593	65	81	75	0	0.000	0.000	0.000	0.000	0.000	0.000	0.000	0.000	0.000	0.000	0.000	0.000	0.000	0.000	0.024	0.030	0.029	0.034	3.491	0.029	0.220	316	2384	100	441	18677	19118	503	16968	17471	Error	Error	-5.404	441	18677	503	16968	323153	6068155	1.018	10.525	0	0	0
1	11	1	"A4"	"A4"	16380	44705	100	886	911	390	42	511	511	576	591	102	27	3	0	24243	20828	11063	53	2165	2165	2423	1909	78	84	79	0	0.000	0.000	0.000	0.000	0.000	0.000	0.000	0.000	0.000	0.000	0.000	0.000	0.000	0.000	0.017	0.021	0.022	0.022	2.697	0.024	0.173	316	2384	100	375	22078	22453	400	18663	19063	Error	Error	-5.880	375	22078	400	18663	288012	6581559	0.567	9.641	0	0	0
1	12	1	"A4"	"A4"	16680	44705	100	869	961	598	62	497	497	552	456	82	43	14	0	16665	18300	12133	66	2132	2132	2446	1964	80	82	76	0	0.000	0.000	0.000	0.000	0.000	0.000	0.000	0.000	0.000	0.000	0.000	0.000	0.000	0.000	0.026	0.029	0.031	0.032	3.247	0.030	0.211	316	2384	100	372	14533	14905	464	16168	16632	Error	Error	-5.288	372	14533	464	16168	303829	5782818	0.897	8.072	0	0	0
1	13	1	"A5"	"A5"	16985	44705	100	589	642	349	54	514	514	569	595	104	4	0	0	4598	5434	3571	65	2160	2160	2267	1040	45	72	55	0	0.000	0.000	0.000	0.000	0.000	0.000	0.000	0.000	0.000	0.000	0.000	0.000	0.000	0.000	0.031	0.039	0.066	0.074	5.535	0.111	0.154	316	2384	100	75	2438	2513	128	3274	3402	Error	Error	-5.023	75	2438	128	3274	202871	1717168	0.123	3.045	0	0	0
1	14	1	"A5"	"A5"	17285	44710	100	543	594	300	50	519	519	559	457	81	6	0	0	4045	4624	2481	53	2141	2141	2262	1622	71	58	23	0	0.000	0.000	0.000	0.000	0.000	0.000	0.000	0.000	0.000	0.000	0.000	0.000	0.000	0.000	0.013	0.030	0.079	0.088	4.718	0.056	0.086	316	2384	100	24	1904	1928	75	2483	2558	Error	Error	-6.310	24	1904	75	2483	187582	1461288	0.077	1.456	0	0	0
1	15	1	"A5"	"A5"	17585	44710	100	503	546	395	72	511	511	569	508	89	3	0	0	4123	5089	3395	66	2156	2156	2261	1096	48	65	45	0	0.000	0.000	0.000	0.000	0.000	0.000	0.000	0.000	0.000	0.000	0.000	0.000	0.000	0.000	-0.004	0.012	0.063	0.087	7.027	0.087	0.112	316	2384	100	-8	1967	1959	35	2933	2968	Error	Error	Error	-8	1967	35	2933	172521	1608248	-0.045	2.580	0	0	0
1	16	1	"A6"	"A6"	17890	44710	100	779	889	540	60	494	494	566	836	147	15	0	0	12342	17455	13188	75	2117	2117	2441	1950	79	80	75	0	0.000	0.000	0.000	0.000	0.000	0.000	0.000	0.000	0.000	0.000	0.000	0.000	0.000	0.000	0.028	0.026	0.029	0.028	2.780	0.026	0.053	316	2384	100	285	10225	10510	395	15338	15733	Error	Error	-5.165	285	10225	395	15338	280931	5515700	0.386	7.699	0	0	0
1	17	1	"A6"	"A6"	18190	44710	100	975	991	529	53	501	501	562	484	86	49	9	0	25051	24245	12512	51	2140	2140	2508	2292	91	90	85	0	0.000	0.000	0.000	0.000	0.000	0.000	0.000	0.000	0.000	0.000	0.000	0.000	0.000	0.000	0.021	0.022	0.021	0.021	2.236	0.023	0.221	316	2384	100	474	22911	23385	490	22105	22595	Error	Error	-5.595	474	22911	490	22105	313268	7661410	0.886	9.484	0	0	0
1	18	1	"A6"	"A6"	18490	44710	100	1024	1029	418	40	546	546	596	611	102	36	5	0	18870	20343	11819	58	2233	2233	2394	1367	57	90	85	0	0.000	0.000	0.000	0.000	0.000	0.000	0.000	0.000	0.000	0.000	0.000	0.000	0.000	0.000	0.029	0.027	0.028	0.027	2.357	0.026	0.261	316	2384	100	478	16637	17115	483	18110	18593	Error	Error	-5.121	478	16637	483	18110	325018	6428304	0.709	13.130	0	0	0
1	1	2	"A7"	"A7"	13365	45005	100	629	729	554	75	560	560	613	388	63	13	4	0	3401	4349	2604	59	2353	2353	2554	1186	46	48	31	0	0.000	0.000	0.000	0.000	0.000	0.000	0.000	0.000	0.000	0.000	0.000	0.000	0.000	0.000	0.066	0.085	0.129	0.138	5.923	0.087	0.128	316	2384	100	69	1048	1117	169	1996	2165	Error	Error	-3.925	69	1048	169	1996	230341	1374374	0.299	1.513	0	0	0
1	2	2	"A7"	"A7"	13670	45005	100	612	665	312	46	529	529	597	852	142	2	0	0	4595	6089	4469	73	2272	2272	2433	1721	70	62	34	0	0.000	0.000	0.000	0.000	0.000	0.000	0.000	0.000	0.000	0.000	0.000	0.000	0.000	0.000	0.036	0.036	0.065	0.070	4.143	0.056	0.147	316	2384	100	83	2323	2406	136	3817	3953	Error	Error	-4.807	83	2323	136	3817	210287	1923982	0.080	2.124	0	0	0
1	3	2	"A7"	"A7"	13970	45005	100	647	1152	4488	389	519	519	584	850	145	5	1	0	5267	6570	4293	65	2225	2225	2389	1477	61	67	51	0	0.000	0.000	0.000	0.000	0.000	0.000	0.000	0.000	0.000	0.000	0.000	0.000	0.000	0.000	0.042	0.146	0.058	0.084	6.293	0.380	0.065	316	2384	100	128	3042	3170	633	4345	4978	Error	Error	-4.571	128	3042	633	4345	364106	2075982	0.668	2.831	0	0	0
1	4	2	"A8"	"A8"	14270	45005	100	673	802	491	61	514	514	562	369	65	34	17	0	5831	13189	12553	95	2240	2240	2966	3063	103	50	47	0	0.000	0.000	0.000	0.000	0.000	0.000	0.000	0.000	0.000	0.000	0.000	0.000	0.000	0.000	0.044	0.026	0.034	0.058	6.405	0.026	0.358	316	2384	100	159	3591	3750	288	10949	11237	Error	Error	-4.497	159	3591	288	10949	253452	4167811	0.650	3.338	0	0	0
1	5	2	"A8"	"A8"	14575	45005	100	751	849	478	56	485	485	566	845	149	12	0	0	13595	14661	10264	70	2190	2190	2612	2942	112	71	71	0	0.000	0.000	0.000	0.000	0.000	0.000	0.000	0.000	0.000	0.000	0.000	0.000	0.000	0.000	0.023	0.029	0.034	0.036	3.523	0.031	0.179	316	2384	100	266	11405	11671	364	12471	12835	Error	Error	-5.422	266	11405	364	12471	268339	4632881	0.335	4.096	0	0	0
1	6	2	"A8"	"A8"	14875	45005	100	785	858	525	61	483	483	520	336	64	46	21	0	16247	18559	12892	69	2170	2170	2506	2456	98	76	72	0	0.000	0.000	0.000	0.000	0.000	0.000	0.000	0.000	0.000	0.000	0.000	0.000	0.000	0.000	0.021	0.023	0.023	0.027	3.452	0.021	0.249	316	2384	100	302	14077	14379	375	16389	16764	Error	Error	-5.543	302	14077	375	16389	271064	5864726	1.006	6.536	0	0	0
1	7	2	"A9"	"A9"	15175	45005	100	672	740	375	50	480	480	533	475	89	23	6	0	5370	10325	9510	92	2141	2141	2598	2093	80	52	48	0	0.000	0.000	0.000	0.000	0.000	0.000	0.000	0.000	0.000	0.000	0.000	0.000	0.000	0.000	0.059	0.032	0.041	0.070	5.201	0.037	0.180	316	2384	100	192	3229	3421	260	8184	8444	Error	Error	-4.072	192	3229	260	8184	233805	3262586	0.436	3.692	0	0	0
1	8	2	"A9"	"A9"	15480	45005	100	802	889	870	97	483	483	528	387	73	45	14	0	14105	15138	10477	69	2157	2157	2349	1424	60	77	73	0	0.000	0.000	0.000	0.000	0.000	0.000	0.000	0.000	0.000	0.000	0.000	0.000	0.000	0.000	0.027	0.031	0.031	0.036	3.853	0.033	0.199	316	2384	100	319	11948	12267	406	12981	13387	Error	Error	-5.227	319	11948	406	12981	280969	4783714	0.933	8.981	0	0	0
1	9	2	"A9"	"A9"	15780	45005	100	858	986	881	89	489	489	548	561	102	37	9	0	16729	17809	11429	64	2149	2149	2385	1683	70	80	76	0	0.000	0.000	0.000	0.000	0.000	0.000	0.000	0.000	0.000	0.000	0.000	0.000	0.000	0.000	0.025	0.032	0.033	0.034	2.923	0.032	0.144	316	2384	100	369	14580	14949	497	15660	16157	Error	Error	-5.304	369	14580	497	15660	311465	5627767	0.781	9.165	0	0	0
1	10	2	"A10"	"A10"	16080	45005	100	719	873	833	95	510	510	560	528	94	29	7	0	10502	17240	15443	89	2195	2195	2627	2303	87	64	57	0	0.000	0.000	0.000	0.000	0.000	0.000	0.000	0.000	0.000	0.000	0.000	0.000	0.000	0.000	0.025	0.024	0.028	0.040	4.912	0.031	0.236	316	2384	100	209	8307	8516	363	15045	15408	Error	Error	-5.313	209	8307	363	15045	275843	5447707	0.593	6.345	0	0	0
1	11	2	"A10"	"A10"	16385	45005	100	792	910	603	66	487	487	547	657	120	25	3	0	13874	17772	12608	70	2120	2120	2415	2183	90	80	75	0	0.000	0.000	0.000	0.000	0.000	0.000	0.000	0.000	0.000	0.000	0.000	0.000	0.000	0.000	0.026	0.027	0.028	0.029	3.084	0.032	0.253	316	2384	100	305	11754	12059	423	15652	16075	Error	Error	-5.268	305	11754	423	15652	287637	5616043	0.553	7.035	0	0	0
1	12	2	"A10"	"A10"	16685	45005	100	803	896	942	105	473	473	542	664	122	19	1	0	19491	20568	11730	57	2072	2072	2459	2698	109	86	82	0	0.000	0.000	0.000	0.000	0.000	0.000	0.000	0.000	0.000	0.000	0.000	0.000	0.000	0.000	0.019	0.023	0.022	0.022	2.647	0.028	0.129	316	2384	100	330	17419	17749	423	18496	18919	Error	Error	-5.722	330	17419	423	18496	283049	6499581	0.533	6.712	0	0	0
1	13	2	"A11"	"A11"	16985	45010	100	573	658	603	91	482	482	564	793	140	6	0	0	5435	7801	8060	103	2122	2122	2384	1755	73	58	48	0	0.000	0.000	0.000	0.000	0.000	0.000	0.000	0.000	0.000	0.000	0.000	0.000	0.000	0.000	0.027	0.031	0.052	0.074	6.245	0.039	0.123	316	2384	100	91	3313	3404	176	5679	5855	Error	Error	-5.186	91	3313	176	5679	208039	2465220	0.119	3.087	0	0	0
1	14	2	"A11"	"A11"	17285	45010	100	603	659	368	55	480	480	539	573	106	11	1	0	6819	10070	9262	91	2109	2109	2327	1670	71	75	61	0	0.000	0.000	0.000	0.000	0.000	0.000	0.000	0.000	0.000	0.000	0.000	0.000	0.000	0.000	0.026	0.022	0.032	0.040	4.994	0.028	0.152	316	2384	100	123	4710	4833	179	7961	8140	Error	Error	-5.259	123	4710	179	7961	208360	3182066	0.209	4.637	0	0	0
1	15	2	"A11"	"A11"	17590	45010	100	697	831	858	103	486	486	553	658	118	14	2	0	8001	11658	10506	90	2140	2140	2286	1415	61	78	73	0	0.000	0.000	0.000	0.000	0.000	0.000	0.000	0.000	0.000	0.000	0.000	0.000	0.000	0.000	0.036	0.036	0.041	0.050	3.703	0.041	0.150	316	2384	100	211	5861	6072	345	9518	9863	Error	Error	-4.796	211	5861	345	9518	262654	3683776	0.422	6.623	0	0	0
1	16	2	"A12"	"A12"	17890	45010	100	684	851	712	83	484	484	546	570	104	26	6	0	9297	16513	15692	95	2154	2154	2411	1742	72	73	63	0	0.000	0.000	0.000	0.000	0.000	0.000	0.000	0.000	0.000	0.000	0.000	0.000	0.000	0.000	0.028	0.026	0.027	0.039	5.299	0.023	0.228	316	2384	100	200	7143	7343	367	14359	14726	Error	Error	-5.158	200	7143	367	14359	268863	5218102	0.535	8.095	0	0	0
1	17	2	"A12"	"A12"	18190	45010	100	879	944	571	60	484	484	535	467	87	43	13	0	17167	19453	13101	67	2138	2138	2420	1908	78	81	75	0	0.000	0.000	0.000	0.000	0.000	0.000	0.000	0.000	0.000	0.000	0.000	0.000	0.000	0.000	0.026	0.027	0.028	0.030	2.666	0.027	0.125	316	2384	100	395	15029	15424	460	17315	17775	Error	Error	-5.250	395	15029	460	17315	298336	6147145	0.876	8.927	0	0	0
1	18	2	"A12"	"A12"	18495	45010	100	821	894	527	58	482	482	542	591	109	28	5	0	17194	21808	13587	62	2059	2059	2328	2005	86	87	84	0	0.000	0.000	0.000	0.000	0.000	0.000	0.000	0.000	0.000	0.000	0.000	0.000	0.000	0.000	0.022	0.021	0.021	0.021	2.652	0.021	0.322	316	2384	100	339	15135	15474	412	19749	20161	Error	Error	-5.480	339	15135	412	19749	282487	6891271	0.596	9.716	0	0	0
1	1	3	"A13"	"A13"	13370	45305	100	680	829	568	68	523	523	588	584	99	24	4	0	4436	12860	12229	95	2319	2319	3214	4075	126	47	43	0	0.000	0.000	0.000	0.000	0.000	0.000	0.000	0.000	0.000	0.000	0.000	0.000	0.000	0.000	0.074	0.029	0.038	0.078	7.165	0.027	0.309	316	2384	100	157	2117	2274	306	10541	10847	Error	Error	-3.753	157	2117	306	10541	262059	4063899	0.413	2.367	0	0	0
1	2	3	"A13"	"A13"	13670	45305	100	831	916	564	61	495	495	545	316	57	51	26	0	18546	18365	13117	71	2220	2220	3112	4128	132	66	64	0	0.000	0.000	0.000	0.000	0.000	0.000	0.000	0.000	0.000	0.000	0.000	0.000	0.000	0.000	0.021	0.026	0.029	0.036	4.568	0.025	0.342	316	2384	100	336	16326	16662	421	16145	16566	Error	Error	-5.603	336	16326	421	16145	289384	5803474	1.174	3.695	0	0	0
1	3	3	"A13"	"A13"	13975	45305	100	1037	1017	468	46	498	498	569	584	102	46	8	0	24037	21437	12940	60	2228	2228	2703	3417	126	75	71	0	0.000	0.000	0.000	0.000	0.000	0.000	0.000	0.000	0.000	0.000	0.000	0.000	0.000	0.000	0.025	0.027	0.029	0.030	2.521	0.027	0.260	316	2384	100	539	21809	22348	519	19209	19728	Error	Error	-5.338	539	21809	519	19209	321335	6773979	0.767	5.483	0	0	0
1	4	3	"A14"	"A14"	14275	45305	100	846	912	473	51	504	504	587	895	152	14	0	0	21551	18276	14315	78	2225	2225	3116	4695	150	57	53	0	0.000	0.000	0.000	0.000	0.000	0.000	0.000	0.000	0.000	0.000	0.000	0.000	0.000	0.000	0.018	0.025	0.028	0.043	4.996	0.032	0.101	316	2384	100	342	19326	19668	408	16051	16459	Error	Error	-5.820	342	19326	408	16051	288196	5775260	0.363	3.229	0	0	0
1	5	3	"A14"	"A14"	14575	45305	100	823	890	471	52	498	498	557	470	84	39	11	0	16608	17277	12288	71	2210	2210	2767	3375	121	68	64	0	0.000	0.000	0.000	0.000	0.000	0.000	0.000	0.000	0.000	0.000	0.000	0.000	0.000	0.000	0.023	0.026	0.028	0.033	3.362	0.030	0.288	316	2384	100	325	14398	14723	392	15067	15459	Error	Error	-5.469	325	14398	392	15067	281184	5459418	0.709	4.299	0	0	0
1	6	3	"A14"	"A14"	14880	45305	100	1159	1108	525	47	492	492	557	473	84	59	26	0	33633	26897	14618	54	2244	2244	2782	3044	109	79	75	0	0.000	0.000	0.000	0.000	0.000	0.000	0.000	0.000	0.000	0.000	0.000	0.000	0.000	0.000	0.021	0.025	0.026	0.026	2.165	0.026	0.337	316	2384	100	667	31389	32056	616	24653	25269	Error	Error	-5.556	667	31389	616	24653	349994	8499455	1.165	7.922	0	0	0
1	7	3	"A15"	"A15"	15180	45305	100	672	786	514	65	481	481	543	399	73	31	13	0	9402	12517	11488	91	2189	2189	2961	4361	147	55	44	0	0.000	0.000	0.000	0.000	0.000	0.000	0.000	0.000	0.000	0.000	0.000	0.000	0.000	0.000	0.026	0.030	0.038	0.059	5.906	0.030	0.362	316	2384	100	191	7213	7404	305	10328	10633	Error	Error	-5.239	191	7213	305	10328	248531	3955274	0.609	2.191	0	0	0
1	8	3	"A15"	"A15"	15480	45305	100	798	993	1285	129	483	483	542	540	99	35	9	0	14150	17325	12789	73	2195	2195	2719	3296	121	74	68	0	0.000	0.000	0.000	0.000	0.000	0.000	0.000	0.000	0.000	0.000	0.000	0.000	0.000	0.000	0.026	0.034	0.031	0.038	3.682	0.035	0.270	316	2384	100	315	11955	12270	510	15130	15640	Error	Error	-5.246	315	11955	510	15130	313932	5474656	0.835	4.431	0	0	0
1	9	3	"A15"	"A15"	15785	45305	100	809	874	474	54	483	483	544	559	102	31	4	0	14267	17153	12475	72	2200	2200	2644	3011	113	71	68	0	0.000	0.000	0.000	0.000	0.000	0.000	0.000	0.000	0.000	0.000	0.000	0.000	0.000	0.000	0.027	0.026	0.029	0.035	3.799	0.028	0.285	316	2384	100	326	12067	12393	391	14953	15344	Error	Error	-5.210	326	12067	391	14953	276331	5420385	0.590	4.819	0	0	0
1	10	3	"A16"	"A16"	16085	45305	100	905	942	475	50	480	480	568	711	125	30	3	0	24957	22320	15547	69	2152	2152	2582	2405	93	74	69	0	0.000	0.000	0.000	0.000	0.000	0.000	0.000	0.000	0.000	0.000	0.000	0.000	0.000	0.000	0.019	0.023	0.025	0.028	3.250	0.023	0.315	316	2384	100	425	22805	23230	462	20168	20630	Error	Error	-5.746	425	22805	462	20168	297631	7053203	0.526	8.207	0	0	0
1	11	3	"A16"	"A16"	16385	45305	100	753	970	1399	144	469	469	558	716	128	29	3	0	11545	19595	16473	84	2110	2110	2368	2037	86	80	76	0	0.000	0.000	0.000	0.000	0.000	0.000	0.000	0.000	0.000	0.000	0.000	0.000	0.000	0.000	0.030	0.029	0.027	0.032	3.194	0.032	0.193	316	2384	100	284	9435	9719	501	17485	17986	Error	Error	-5.054	284	9435	501	17485	306519	6192113	0.575	8.457	0	0	0
1	12	3	"A16"	"A16"	16685	45310	100	921	1050	571	54	486	486	554	595	107	37	14	0	17533	23271	16934	72	2155	2155	2549	2910	114	81	78	0	0.000	0.000	0.000	0.000	0.000	0.000	0.000	0.000	0.000	0.000	0.000	0.000	0.000	0.000	0.028	0.027	0.028	0.032	2.989	0.025	0.300	316	2384	100	435	15378	15813	564	21116	21680	Error	Error	-5.144	435	15378	564	21116	331893	7353621	0.834	7.121	0	0	0
1	13	3	"A17"	"A17"	16990	45310	100	728	801	663	82	489	489	535	449	83	26	5	0	8846	10295	7302	70	2152	2152	2368	1793	75	66	62	0	0.000	0.000	0.000	0.000	0.000	0.000	0.000	0.000	0.000	0.000	0.000	0.000	0.000	0.000	0.036	0.038	0.039	0.053	4.503	0.042	0.265	316	2384	100	239	6694	6933	312	8143	8455	Error	Error	-4.808	239	6694	312	8143	253124	3253281	0.592	4.421	0	0	0
1	14	3	"A17"	"A17"	17290	45310	100	733	826	736	89	492	492	580	845	145	4	1	0	13307	12412	7127	57	2190	2190	2537	2070	81	76	73	0	0.000	0.000	0.000	0.000	0.000	0.000	0.000	0.000	0.000	0.000	0.000	0.000	0.000	0.000	0.022	0.033	0.033	0.038	4.153	0.051	0.077	316	2384	100	241	11117	11358	334	10222	10556	Error	Error	-5.528	241	11117	334	10222	260955	3922258	0.291	4.771	0	0	0
1	15	3	"A17"	"A17"	17590	45310	100	698	761	757	99	481	481	567	733	129	6	0	0	10194	10255	6563	63	2152	2152	2611	2608	99	66	60	0	0.000	0.000	0.000	0.000	0.000	0.000	0.000	0.000	0.000	0.000	0.000	0.000	0.000	0.000	0.027	0.035	0.036	0.049	4.967	0.034	0.120	316	2384	100	217	8042	8259	280	8103	8383	Error	Error	-5.212	217	8042	280	8103	240478	3240536	0.265	2.931	0	0	0
1	16	3	"A18"	"A18"	17895	45310	100	907	970	637	65	483	483	547	618	112	32	2	0	18160	17995	9677	53	2148	2148	2566	2283	88	83	78	0	0.000	0.000	0.000	0.000	0.000	0.000	0.000	0.000	0.000	0.000	0.000	0.000	0.000	0.000	0.026	0.031	0.030	0.032	3.070	0.033	0.164	316	2384	100	424	16012	16436	487	15847	16334	Error	Error	-5.239	424	16012	487	15847	306406	5686294	0.684	6.758	0	0	0
1	17	3	"A18"	"A18"	18195	45310	100	924	947	438	46	486	486	549	675	122	26	2	0	18233	17184	8601	50	2193	2193	2570	2366	92	82	80	0	0.000	0.000	0.000	0.000	0.000	0.000	0.000	0.000	0.000	0.000	0.000	0.000	0.000	0.000	0.027	0.031	0.031	0.033	2.546	0.036	0.181	316	2384	100	438	16040	16478	461	14991	15452	Error	Error	-5.195	438	16040	461	14991	299260	5430122	0.590	6.177	0	0	0
1	18	3	"A18"	"A18"	18495	45310	100	877	1038	680	65	496	496	557	688	123	31	6	0	13814	15609	9539	61	2147	2147	2437	1842	75	87	80	0	0.000	0.000	0.000	0.000	0.000	0.000	0.000	0.000	0.000	0.000	0.000	0.000	0.000	0.000	0.033	0.040	0.040	0.039	2.753	0.061	0.166	316	2384	100	381	11667	12048	542	13462	14004	Error	Error	-4.936	381	11667	542	13462	328025	4932534	0.699	7.151	0	0	0
1	1	4	"A19"	"A19"	13375	45595	100	603	678	400	58	516	516	554	344	62	22	7	0	2957	7543	7174	95	2274	2274	2596	1402	54	43	39	0	0.000	0.000	0.000	0.000	0.000	0.000	0.000	0.000	0.000	0.000	0.000	0.000	0.000	0.000	0.127	0.031	0.055	0.100	6.454	0.038	0.219	316	2384	100	87	683	770	162	5269	5431	Error	Error	-2.973	87	683	162	5269	214145	2383457	0.360	3.529	0	0	0
1	2	4	"A19"	"A19"	13675	45595	100	716	789	454	57	499	499	546	390	71	32	10	0	10819	11515	8338	72	2204	2204	2579	1732	67	65	63	0	0.000	0.000	0.000	0.000	0.000	0.000	0.000	0.000	0.000	0.000	0.000	0.000	0.000	0.000	0.025	0.031	0.037	0.045	4.775	0.030	0.177	316	2384	100	217	8615	8832	290	9311	9601	Error	Error	-5.311	217	8615	290	9311	249245	3638726	0.623	5.159	0	0	0
1	3	4	"A19"	"A19"	13980	45595	100	694	768	441	57	481	481	538	442	82	27	6	0	10327	11262	7549	67	2168	2168	2449	1558	63	70	69	0	0.000	0.000	0.000	0.000	0.000	0.000	0.000	0.000	0.000	0.000	0.000	0.000	0.000	0.000	0.026	0.032	0.034	0.039	3.967	0.029	0.201	316	2384	100	213	8159	8372	287	9094	9381	Error	Error	-5.259	213	8159	287	9094	242816	3558727	0.520	5.657	0	0	0
1	4	4	"A20"	"A20"	14280	45595	100	847	976	659	67	477	477	527	411	77	48	27	0	18713	20682	17292	83	2170	2170	2636	2283	86	62	55	0	0.000	0.000	0.000	0.000	0.000	0.000	0.000	0.000	0.000	0.000	0.000	0.000	0.000	0.000	0.022	0.027	0.031	0.052	5.790	0.025	0.332	316	2384	100	370	16543	16913	499	18512	19011	Error	Error	-5.483	370	16543	499	18512	308450	6535417	1.092	7.905	0	0	0
1	5	4	"A20"	"A20"	14580	45595	100	1098	1116	502	44	489	489	544	372	68	66	41	0	32885	27736	15502	55	2206	2206	3007	4875	162	81	78	0	0.000	0.000	0.000	0.000	0.000	0.000	0.000	0.000	0.000	0.000	0.000	0.000	0.000	0.000	0.020	0.025	0.027	0.027	2.370	0.025	0.558	316	2384	100	609	30679	31288	627	25530	26157	Error	Error	-5.655	609	30679	627	25530	352533	8764438	1.538	5.073	0	0	0
1	6	4	"A20"	"A20"	14880	45595	100	1169	1199	704	58	481	481	545	482	88	64	29	0	33686	28828	15069	52	2216	2216	2951	4618	156	82	76	0	0.000	0.000	0.000	0.000	0.000	0.000	0.000	0.000	0.000	0.000	0.000	0.000	0.000	0.000	0.022	0.027	0.026	0.028	2.517	0.026	0.486	316	2384	100	688	31470	32158	718	26612	27330	Error	Error	-5.515	688	31470	718	26612	378892	9109557	1.357	5.604	0	0	0
1	7	4	"A21"	"A21"	15185	45595	100	917	1000	583	58	495	495	606	954	157	19	1	0	24505	20574	15417	74	2198	2198	3490	6081	174	61	57	0	0.000	0.000	0.000	0.000	0.000	0.000	0.000	0.000	0.000	0.000	0.000	0.000	0.000	0.000	0.019	0.027	0.028	0.039	4.217	0.028	0.380	316	2384	100	422	22307	22729	505	18376	18881	Error	Error	-5.724	422	22307	505	18376	316055	6501248	0.413	2.809	0	0	0
1	8	4	"A21"	"A21"	15485	45595	100	1197	1192	902	75	474	474	536	482	89	67	25	0	33196	29084	12493	42	2158	2158	2934	4675	159	87	84	0	0.000	0.000	0.000	0.000	0.000	0.000	0.000	0.000	0.000	0.000	0.000	0.000	0.000	0.000	0.023	0.027	0.025	0.024	2.572	0.027	0.316	316	2384	100	723	31038	31761	718	26926	27644	Error	Error	-5.424	723	31038	718	26926	376733	9190446	1.361	5.594	0	0	0
1	9	4	"A21"	"A21"	15785	45595	100	998	1029	603	58	469	469	546	781	143	26	3	0	29213	25012	12702	50	2163	2163	3042	4725	155	81	76	0	0.000	0.000	0.000	0.000	0.000	0.000	0.000	0.000	0.000	0.000	0.000	0.000	0.000	0.000	0.020	0.025	0.023	0.024	2.761	0.026	0.191	316	2384	100	529	27050	27579	560	22849	23409	Error	Error	-5.676	529	27050	560	22849	325214	7903944	0.618	4.650	0	0	0
1	10	4	"A22"	"A22"	16090	45595	100	692	765	442	57	489	489	564	670	118	13	0	0	15596	17260	10565	61	2164	2164	2391	1957	81	83	81	0	0.000	0.000	0.000	0.000	0.000	0.000	0.000	0.000	0.000	0.000	0.000	0.000	0.000	0.000	0.015	0.018	0.022	0.018	3.839	0.023	0.092	316	2384	100	203	13432	13635	276	15096	15372	Error	Error	-6.048	203	13432	276	15096	241646	5454260	0.300	7.598	0	0	0
1	11	4	"A22"	"A22"	16390	45595	100	1003	1059	595	56	476	476	543	613	112	41	6	0	29208	26055	11314	43	2123	2123	2287	1773	77	91	87	0	0.000	0.000	0.000	0.000	0.000	0.000	0.000	0.000	0.000	0.000	0.000	0.000	0.000	0.000	0.019	0.024	0.024	0.025	2.240	0.026	0.235	316	2384	100	527	27085	27612	583	23932	24515	Error	Error	-5.684	527	27085	583	23932	334558	8233258	0.842	13.406	0	0	0
1	12	4	"A22"	"A22"	16690	45595	100	1032	1062	604	56	454	454	505	493	97	57	13	0	30429	27034	11234	41	2028	2028	2255	2032	90	92	87	0	0.000	0.000	0.000	0.000	0.000	0.000	0.000	0.000	0.000	0.000	0.000	0.000	0.000	0.000	0.020	0.024	0.023	0.023	2.349	0.025	0.398	316	2384	100	578	28401	28979	608	25006	25614	Error	Error	-5.619	578	28401	608	25006	335669	8542827	1.130	12.194	0	0	0
1	13	4	"A23"	"A23"	16995	45595	100	887	943	729	77	470	470	645	2117	328	0	0	0	22568	19432	12346	63	2118	2118	2561	2875	112	77	71	0	0.000	0.000	0.000	0.000	0.000	0.000	0.000	0.000	0.000	0.000	0.000	0.000	0.000	0.000	0.020	0.027	0.027	0.030	2.949	0.027	0.092	316	2384	100	417	20450	20867	473	17314	17787	Error	Error	-5.616	417	20450	473	17314	297910	6140568	0.141	5.868	0	0	0
1	14	4	"A23"	"A23"	17295	45600	95	1190	1226	476	38	496	496	562	519	92	63	22	0	30650	29887	7759	25	2210	2210	2863	4108	143	100	99	0	0.000	0.000	0.000	0.000	0.000	0.000	0.000	0.000	0.000	0.000	0.000	0.000	0.000	0.000	0.024	0.026	0.025	0.022	1.903	0.027	0.402	256	2088	100	694	28440	29134	730	27677	28407	Error	Error	-5.357	694	28440	730	27677	313761	7650991	1.279	6.578	0	0	0
1	15	4	"A23"	"A23"	17595	45595	100	897	926	650	70	484	484	582	1128	193	3	0	0	25742	23349	10351	44	2191	2191	2573	3101	120	88	85	0	0.000	0.000	0.000	0.000	0.000	0.000	0.000	0.000	0.000	0.000	0.000	0.000	0.000	0.000	0.018	0.021	0.020	0.018	2.613	0.021	0.198	316	2384	100	413	23551	23964	442	21158	21600	Error	Error	-5.834	413	23551	442	21158	292539	7378230	0.305	6.700	0	0	0
1	16	4	"A24"	"A24"	17900	45595	100	803	865	431	49	466	466	523	506	96	33	6	0	16765	16761	10148	60	2100	2100	2300	1855	80	82	79	0	0.000	0.000	0.000	0.000	0.000	0.000	0.000	0.000	0.000	0.000	0.000	0.000	0.000	0.000	0.023	0.027	0.028	0.032	3.336	0.029	0.196	316	2384	100	337	14665	15002	399	14661	15060	Error	Error	-5.443	337	14665	399	14661	273223	5296448	0.676	7.796	0	0	0
1	17	4	"A24"	"A24"	18200	45595	100	847	892	518	58	461	461	526	569	108	32	3	0	20261	19562	9859	50	2066	2066	2277	1658	72	91	84	0	0.000	0.000	0.000	0.000	0.000	0.000	0.000	0.000	0.000	0.000	0.000	0.000	0.000	0.000	0.021	0.025	0.024	0.024	2.806	0.024	0.219	316	2384	100	386	18195	18581	431	17496	17927	Error	Error	-5.559	386	18195	431	17496	282011	6181616	0.643	10.425	0	0	0
1	18	4	"A24"	"A24"	18505	45595	90	1069	1117	615	55	479	479	638	1899	297	1	0	0	25056	25052	6413	25	2127	2127	2471	3121	126	98	98	0	0.000	0.000	0.000	0.000	0.000	0.000	0.000	0.000	0.000	0.000	0.000	0.000	0.000	0.000	0.026	0.028	0.025	0.024	1.968	0.072	0.092	256	1924	100	590	22929	23519	638	22925	23563	Error	Error	-5.280	590	22929	638	22925	286058	6413276	0.252	7.235	0	0	0
1	1	5	"A25"	"A25"	13380	45895	100	713	869	527	60	508	508	560	402	71	36	16	0	7598	13772	13241	96	2257	2257	2617	1790	68	57	52	0	0.000	0.000	0.000	0.000	0.000	0.000	0.000	0.000	0.000	0.000	0.000	0.000	0.000	0.000	0.038	0.031	0.036	0.062	5.104	0.028	0.256	316	2384	100	205	5341	5546	361	11515	11876	Error	Error	-4.703	205	5341	361	11515	274527	4351902	0.769	6.232	0	0	0
1	2	5	"A25"	"A25"	13680	45895	100	868	948	459	48	490	490	542	535	98	38	9	0	20213	20862	13595	65	2193	2193	2568	2190	85	77	73	0	0.000	0.000	0.000	0.000	0.000	0.000	0.000	0.000	0.000	0.000	0.000	0.000	0.000	0.000	0.021	0.025	0.027	0.031	3.716	0.023	0.331	316	2384	100	378	18020	18398	458	18669	19127	Error	Error	-5.575	378	18020	458	18669	299657	6592466	0.759	8.353	0	0	0
1	3	5	"A25"	"A25"	13985	45895	100	802	895	491	54	491	491	546	365	66	43	17	0	14084	17480	11394	65	2211	2211	2445	1923	78	83	80	0	0.000	0.000	0.000	0.000	0.000	0.000	0.000	0.000	0.000	0.000	0.000	0.000	0.000	0.000	0.026	0.026	0.026	0.028	2.932	0.026	0.281	316	2384	100	311	11873	12184	404	15269	15673	Error	Error	-5.255	311	11873	404	15269	282742	5523539	0.956	7.819	0	0	0
1	4	5	"A26"	"A26"	14285	45895	100	682	790	580	73	491	491	548	465	84	28	6	0	14452	17326	13724	79	2171	2171	2695	3236	120	65	62	0	0.000	0.000	0.000	0.000	0.000	0.000	0.000	0.000	0.000	0.000	0.000	0.000	0.000	0.000	0.016	0.020	0.024	0.030	4.770	0.025	0.195	316	2384	100	191	12281	12472	299	15155	15454	Error	Error	-6.007	191	12281	299	15155	249722	5475025	0.520	4.521	0	0	0
1	5	5	"A26"	"A26"	14585	45895	100	855	992	702	70	476	476	558	1447	259	4	0	0	16518	22049	15743	71	2125	2125	2282	1443	63	83	80	0	0.000	0.000	0.000	0.000	0.000	0.000	0.000	0.000	0.000	0.000	0.000	0.000	0.000	0.000	0.026	0.026	0.025	0.027	2.616	0.027	0.331	316	2384	100	379	14393	14772	516	19924	20440	Error	Error	-5.247	379	14393	516	19924	313324	6967371	0.300	13.699	0	0	0
1	6	5	"A26"	"A26"	14890	45895	100	1017	1101	584	53	482	482	538	496	92	54	19	0	31513	29418	14901	50	2183	2183	2419	1795	74	95	89	0	0.000	0.000	0.000	0.000	0.000	0.000	0.000	0.000	0.000	0.000	0.000	0.000	0.000	0.000	0.018	0.023	0.022	0.020	2.349	0.025	0.349	316	2384	100	535	29330	29865	619	27235	27854	Error	Error	-5.777	535	29330	619	27235	347835	9296128	1.135	15.041	0	0	0
1	7	5	"A27"	"A27"	15190	45895	100	852	944	554	58	476	476	530	421	79	47	23	0	17070	22334	17978	80	2151	2151	2511	2014	80	75	68	0	0.000	0.000	0.000	0.000	0.000	0.000	0.000	0.000	0.000	0.000	0.000	0.000	0.000	0.000	0.025	0.023	0.025	0.032	3.861	0.024	0.355	316	2384	100	376	14919	15295	468	20183	20651	Error	Error	-5.310	376	14919	468	20183	298408	7057432	0.983	9.843	0	0	0
1	8	5	"A27"	"A27"	15495	45900	95	983	1067	553	51	455	455	527	756	143	33	1	0	28562	28202	14699	52	2110	2110	2268	1490	65	100	100	0	0.000	0.000	0.000	0.000	0.000	0.000	0.000	0.000	0.000	0.000	0.000	0.000	0.000	0.000	0.020	0.023	0.023	0.021	2.111	0.025	0.178	256	2088	100	528	26452	26980	612	26092	26704	Error	Error	-5.647	528	26452	612	26092	273092	7219722	0.714	17.405	0	0	0
1	9	5	"A27"	"A27"	15790	45895	100	1232	1258	1174	93	470	470	521	434	83	65	40	0	43636	35765	18248	51	2144	2144	2342	1675	71	92	84	0	0.000	0.000	0.000	0.000	0.000	0.000	0.000	0.000	0.000	0.000	0.000	0.000	0.000	0.000	0.018	0.023	0.022	0.022	2.511	0.023	0.315	316	2384	100	762	41492	42254	788	33621	34409	Error	Error	-5.767	762	41492	788	33621	397426	11301630	1.698	19.954	0	0	0
1	10	5	"A28"	"A28"	16095	45895	100	1050	1082	838	77	481	481	543	540	99	50	19	0	39162	30693	20915	68	2141	2141	2725	2945	108	72	67	0	0.000	0.000	0.000	0.000	0.000	0.000	0.000	0.000	0.000	0.000	0.000	0.000	0.000	0.000	0.015	0.021	0.022	0.026	3.451	0.023	0.217	316	2384	100	569	37021	37590	601	28552	29153	Error	Error	-6.024	569	37021	601	28552	341971	9699021	0.998	9.497	0	0	0
1	11	5	"A28"	"A28"	16395	45895	100	1387	1337	734	54	479	479	544	538	98	69	37	0	52646	41772	21176	50	2159	2159	2421	2423	100	87	81	0	0.000	0.000	0.000	0.000	0.000	0.000	0.000	0.000	0.000	0.000	0.000	0.000	0.000	0.000	0.018	0.022	0.021	0.023	2.084	0.022	0.615	316	2384	100	908	50487	51395	858	39613	40471	Error	Error	-5.797	908	50487	858	39613	422397	13199995	1.474	16.241	0	0	0
1	12	5	"A28"	"A28"	16700	45900	95	1512	1538	695	45	475	475	537	592	110	85	35	0	53597	50181	11799	23	2157	2157	2348	1716	73	100	100	0	0.000	0.000	0.000	0.000	0.000	0.000	0.000	0.000	0.000	0.000	0.000	0.000	0.000	0.000	0.020	0.022	0.021	0.020	1.649	0.023	0.417	256	2088	100	1037	51440	52477	1063	48024	49087	Error	Error	-5.632	1037	51440	1063	48024	393642	12846227	1.691	27.875	0	0	0
1	13	5	"A29"	"A29"	17000	45900	100	835	966	541	56	470	470	537	518	96	40	13	0	17298	21901	15417	70	2131	2131	2457	2266	92	82	77	0	0.000	0.000	0.000	0.000	0.000	0.000	0.000	0.000	0.000	0.000	0.000	0.000	0.000	0.000	0.024	0.025	0.027	0.026	2.961	0.027	0.189	316	2384	100	365	15167	15532	496	19770	20266	Error	Error	-5.377	365	15167	496	19770	305402	6920562	0.828	8.581	0	0	0
1	14	5	"A29"	"A29"	17300	45900	100	848	892	529	59	468	468	515	397	77	47	14	0	26799	24866	13639	54	2093	2093	2337	2070	88	87	84	0	0.000	0.000	0.000	0.000	0.000	0.000	0.000	0.000	0.000	0.000	0.000	0.000	0.000	0.000	0.015	0.019	0.018	0.018	2.525	0.021	0.266	316	2384	100	380	24706	25086	424	22773	23197	Error	Error	-6.023	380	24706	424	22773	281950	7857795	0.950	10.884	0	0	0
1	15	5	"A29"	"A29"	17600	45900	100	864	1019	1439	141	475	475	547	593	108	31	6	0	21591	22084	14223	64	2111	2111	2383	2196	92	80	76	0	0.000	0.000	0.000	0.000	0.000	0.000	0.000	0.000	0.000	0.000	0.000	0.000	0.000	0.000	0.020	0.027	0.024	0.028	3.052	0.032	0.213	316	2384	100	389	19480	19869	544	19973	20517	Error	Error	-5.646	389	19480	544	19973	321972	6978452	0.796	8.971	0	0	0
1	16	5	"A30"	"A30"	17900	45900	100	735	835	416	49	484	484	562	566	100	25	6	0	10939	17247	15907	92	2139	2139	2638	3630	137	76	59	0	0.000	0.000	0.000	0.000	0.000	0.000	0.000	0.000	0.000	0.000	0.000	0.000	0.000	0.000	0.029	0.023	0.026	0.029	3.190	0.025	0.189	316	2384	100	251	8800	9051	351	15108	15459	Error	Error	-5.132	251	8800	351	15108	263710	5449944	0.482	4.025	0	0	0
1	17	5	"A30"	"A30"	18205	45900	100	920	973	477	49	467	467	520	555	106	42	10	0	26959	25455	14483	56	2084	2084	2260	1739	76	91	86	0	0.000	0.000	0.000	0.000	0.000	0.000	0.000	0.000	0.000	0.000	0.000	0.000	0.000	0.000	0.018	0.022	0.022	0.023	2.440	0.022	0.357	316	2384	100	453	24875	25328	506	23371	23877	Error	Error	-5.779	453	24875	506	23371	307553	8043738	0.816	13.338	0	0	0
1	18	5	"A30"	"A30"	18505	45900	95	1125	1141	572	50	482	482	665	2369	356	0	0	0	34898	31386	13269	42	2109	2109	2440	3306	135	100	100	0	0.000	0.000	0.000	0.000	0.000	0.000	0.000	0.000	0.000	0.000	0.000	0.000	0.000	0.000	0.020	0.023	0.021	0.020	2.228	0.026	0.188	256	2088	100	643	32789	33432	659	29277	29936	Error	Error	-5.672	643	32789	659	29277	292193	8034884	0.201	8.756	0	0	0
1	1	6	"A31"	"A31"	13390	46200	100	971	1187	769	64	511	511	557	462	82	49	33	0	14790	21220	17240	81	2255	2255	2587	1954	75	74	67	0	0.000	0.000	0.000	0.000	0.000	0.000	0.000	0.000	0.000	0.000	0.000	0.000	0.000	0.000	0.037	0.036	0.037	0.044	3.258	0.038	0.341	316	2384	100	460	12535	12995	676	18965	19641	Error	Error	-4.768	460	12535	676	18965	375180	6705491	1.364	9.536	0	0	0
1	2	6	"A31"	"A31"	13690	46200	100	992	1270	954	75	501	501	538	328	60	61	41	0	17952	23924	15842	66	2219	2219	2339	1087	46	90	86	0	0.000	0.000	0.000	0.000	0.000	0.000	0.000	0.000	0.000	0.000	0.000	0.000	0.000	0.000	0.031	0.035	0.032	0.032	2.617	0.037	0.482	316	2384	100	491	15733	16224	769	21705	22474	Error	Error	-5.002	491	15733	769	21705	401377	7560074	2.232	19.857	0	0	0
1	3	6	"A31"	"A31"	14000	46200	90	1527	1808	2010	111	492	492	552	496	89	78	52	0	42389	36741	14370	39	2230	2230	2426	1575	64	100	98	0	0.000	0.000	0.000	0.000	0.000	0.000	0.000	0.000	0.000	0.000	0.000	0.000	0.000	0.000	0.026	0.038	0.028	0.028	2.031	0.041	0.322	256	1924	100	1035	40159	41194	1316	34511	35827	Error	Error	-5.278	1035	40159	1316	34511	462866	9405734	2.532	21.787	0	0	0
1	4	6	"A32"	"A32"	14300	46200	100	858	994	572	57	477	477	548	668	121	34	8	0	17166	23826	17340	72	2190	2190	2375	1821	76	83	80	0	0.000	0.000	0.000	0.000	0.000	0.000	0.000	0.000	0.000	0.000	0.000	0.000	0.000	0.000	0.025	0.024	0.025	0.027	3.053	0.023	0.140	316	2384	100	381	14976	15357	517	21636	22153	Error	Error	-5.297	381	14976	517	21636	313968	7528907	0.668	11.780	0	0	0
1	5	6	"A32"	"A32"	14600	46200	95	1071	1070	462	43	467	467	535	525	98	55	14	0	32782	28663	14848	51	2178	2178	2360	1796	76	99	98	0	0.000	0.000	0.000	0.000	0.000	0.000	0.000	0.000	0.000	0.000	0.000	0.000	0.000	0.000	0.020	0.023	0.023	0.021	2.166	0.024	0.217	256	2088	100	604	30604	31208	603	26485	27088	Error	Error	-5.663	604	30604	603	26485	273908	7337722	1.019	14.645	0	0	0
1	6	6	"A32"	"A32"	14900	46205	95	1009	1975	6323	320	469	469	523	411	78	64	25	0	33463	30300	13563	44	2134	2134	2321	1603	69	100	100	0	0.000	0.000	0.000	0.000	0.000	0.000	0.000	0.000	0.000	0.000	0.000	0.000	0.000	0.000	0.017	0.053	0.019	0.020	2.997	0.072	0.098	256	2088	100	540	31329	31869	1506	28166	29672	Error	Error	-5.858	540	31329	1506	28166	505543	7756926	3.533	17.454	0	0	0
1	7	6	"A33"	"A33"	15195	46200	100	555	652	737	113	469	469	533	599	112	8	1	0	5755	8648	8188	94	2137	2137	2364	1509	63	60	55	0	0.000	0.000	0.000	0.000	0.000	0.000	0.000	0.000	0.000	0.000	0.000	0.000	0.000	0.000	0.024	0.028	0.038	0.056	5.832	0.039	0.119	316	2384	100	86	3618	3704	183	6511	6694	Error	Error	-5.395	86	3618	183	6511	205938	2732913	0.199	4.164	0	0	0
1	8	6	"A33"	"A33"	15495	46200	90	669	816	1284	157	467	467	549	932	169	3	1	0	8215	11397	8715	76	2103	2103	2262	1478	65	95	81	0	0.000	0.000	0.000	0.000	0.000	0.000	0.000	0.000	0.000	0.000	0.000	0.000	0.000	0.000	0.033	0.038	0.033	0.032	3.429	0.057	0.225	256	1924	100	202	6112	6314	349	9294	9643	Error	Error	-4.919	202	6112	349	9294	208853	2917700	0.286	6.181	0	0	0
1	9	6	"A33"	"A33"	15805	46205	85	662	761	422	55	459	459	523	534	102	19	4	0	8980	12545	8134	64	2113	2113	2300	1726	75	99	87	0	0.000	0.000	0.000	0.000	0.000	0.000	0.000	0.000	0.000	0.000	0.000	0.000	0.000	0.000	0.030	0.029	0.032	0.029	2.747	0.029	0.298	208	1660	100	203	6867	7070	302	10432	10734	Error	Error	-5.080	203	6867	302	10432	158342	2609399	0.446	5.936	0	0	0
1	10	6	"A34"	"A34"	16105	46200	100	760	837	512	61	475	475	542	500	92	27	6	0	10442	16185	13109	80	2108	2108	2329	1653	70	87	80	0	0.000	0.000	0.000	0.000	0.000	0.000	0.000	0.000	0.000	0.000	0.000	0.000	0.000	0.000	0.034	0.026	0.030	0.032	2.912	0.028	0.196	316	2384	100	285	8334	8619	362	14077	14439	Error	Error	-4.870	285	8334	362	14077	264488	5114424	0.590	8.382	0	0	0
1	11	6	"A34"	"A34"	16405	46200	95	896	1063	987	92	484	484	545	510	93	40	14	0	17039	21761	13439	61	2125	2125	2261	1519	67	98	98	0	0.000	0.000	0.000	0.000	0.000	0.000	0.000	0.000	0.000	0.000	0.000	0.000	0.000	0.000	0.028	0.029	0.025	0.024	2.502	0.033	0.236	256	2088	100	412	14914	15326	579	19636	20215	Error	Error	-5.178	412	14914	579	19636	272077	5570734	1.016	12.837	0	0	0
1	12	6	"A34"	"A34"	16705	46200	90	1031	1055	514	48	467	467	542	921	169	19	1	0	27737	26270	12749	48	2077	2077	2222	1618	72	100	99	0	0.000	0.000	0.000	0.000	0.000	0.000	0.000	0.000	0.000	0.000	0.000	0.000	0.000	0.000	0.022	0.024	0.024	0.023	2.136	0.030	0.149	256	1924	100	564	25660	26224	588	24193	24781	Error	Error	-5.508	564	25660	588	24193	270026	6725014	0.557	14.863	0	0	0
1	13	6	"A35"	"A35"	17005	46200	100	1003	1006	420	41	475	475	539	648	120	40	4	0	27334	24830	14614	58	2143	2143	2548	3287	129	79	77	0	0.000	0.000	0.000	0.000	0.000	0.000	0.000	0.000	0.000	0.000	0.000	0.000	0.000	0.000	0.021	0.023	0.024	0.028	3.017	0.025	0.318	316	2384	100	528	25191	25719	531	22687	23218	Error	Error	-5.576	528	25191	531	22687	317763	7846408	0.721	6.779	0	0	0
1	14	6	"A35"	"A35"	17310	46200	100	1110	1154	602	52	484	484	547	548	100	60	13	0	38509	35017	13319	38	2206	2206	2452	2434	99	96	90	0	0.000	0.000	0.000	0.000	0.000	0.000	0.000	0.000	0.000	0.000	0.000	0.000	0.000	0.000	0.017	0.020	0.019	0.019	1.970	0.022	0.321	316	2384	100	626	36303	36929	670	32811	33481	Error	Error	-5.858	626	36303	670	32811	364792	11065504	1.108	13.379	0	0	0
1	15	6	"A35"	"A35"	17610	46200	100	1093	1156	749	64	495	495	625	922	147	18	1	0	35137	32925	10486	31	2201	2201	2561	2359	92	97	93	0	0.000	0.000	0.000	0.000	0.000	0.000	0.000	0.000	0.000	0.000	0.000	0.000	0.000	0.000	0.018	0.022	0.020	0.019	2.159	0.024	0.086	316	2384	100	598	32936	33534	661	30724	31385	Error	Error	-5.783	598	32936	661	30724	365208	10404414	0.576	12.872	0	0	0
1	16	6	"A36"	"A36"	17910	46200	100	706	849	667	78	471	471	551	681	123	19	1	0	14350	16151	11369	70	2111	2111	2560	2878	112	76	71	0	0.000	0.000	0.000	0.000	0.000	0.000	0.000	0.000	0.000	0.000	0.000	0.000	0.000	0.000	0.019	0.027	0.025	0.028	4.515	0.029	0.208	316	2384	100	235	12239	12474	378	14040	14418	Error	Error	-5.703	235	12239	378	14040	268422	5103752	0.438	4.722	0	0	0
1	17	6	"A36"	"A36"	18220	46200	100	936	1005	541	53	455	455	498	524	105	44	9	0	16936	19884	9288	46	2056	2056	2163	1334	61	98	96	0	0.000	0.000	0.000	0.000	0.000	0.000	0.000	0.000	0.000	0.000	0.000	0.000	0.000	0.000	0.032	0.031	0.030	0.027	2.254	0.031	0.194	316	2384	100	481	14880	15361	550	17828	18378	Error	Error	-4.951	481	14880	550	17828	317487	6283241	0.968	13.284	0	0	0
1	18	6	"A36"	"A36"	18515	46195	90	902	1022	844	82	481	481	533	557	104	38	7	0	20988	20738	8205	39	2083	2083	2208	1413	63	99	97	0	0.000	0.000	0.000	0.000	0.000	0.000	0.000	0.000	0.000	0.000	0.000	0.000	0.000	0.000	0.022	0.029	0.024	0.022	2.570	0.032	0.217	256	1924	100	421	18905	19326	541	18655	19196	Error	Error	-5.489	421	18905	541	18655	261687	5308930	0.878	13.114	0	0	0
1	1	7	"A37"	"A37"	13385	46500	100	808	973	944	97	493	493	566	585	103	35	10	0	20510	17678	13765	77	2258	2258	2838	2676	94	61	58	0	0.000	0.000	0.000	0.000	0.000	0.000	0.000	0.000	0.000	0.000	0.000	0.000	0.000	0.000	0.017	0.031	0.031	0.046	4.823	0.031	0.263	316	2384	100	315	18252	18567	480	15420	15900	Error	Error	-5.857	315	18252	480	15420	307539	5586183	0.696	5.546	0	0	0
1	2	7	"A37"	"A37"	13690	46500	100	787	911	725	79	478	478	546	489	89	33	9	0	18352	19465	10949	56	2214	2214	2471	2055	83	85	83	0	0.000	0.000	0.000	0.000	0.000	0.000	0.000	0.000	0.000	0.000	0.000	0.000	0.000	0.000	0.019	0.025	0.023	0.024	3.465	0.030	0.286	316	2384	100	309	16138	16447	433	17251	17684	Error	Error	-5.707	309	16138	433	17251	287739	6151049	0.746	8.270	0	0	0
1	3	7	"A37"	"A37"	13990	46500	100	1081	1102	651	59	482	482	557	601	107	49	7	0	25773	22411	10147	45	2320	2320	2905	3151	108	86	81	0	0.000	0.000	0.000	0.000	0.000	0.000	0.000	0.000	0.000	0.000	0.000	0.000	0.000	0.000	0.026	0.031	0.031	0.029	2.491	0.038	0.256	316	2384	100	599	23453	24052	620	20091	20711	Error	Error	-5.291	599	23453	620	20091	348328	7081817	0.907	6.190	0	0	0
1	4	7	"A38"	"A38"	14290	46500	100	968	960	562	58	471	471	534	516	96	48	14	0	30990	25995	19153	73	2179	2179	2812	4085	145	67	63	0	0.000	0.000	0.000	0.000	0.000	0.000	0.000	0.000	0.000	0.000	0.000	0.000	0.000	0.000	0.017	0.021	0.023	0.030	3.953	0.022	0.289	316	2384	100	497	28811	29308	489	23816	24305	Error	Error	-5.857	497	28811	489	23816	303333	8214577	0.826	5.675	0	0	0
1	5	7	"A38"	"A38"	14590	46500	100	1267	1296	964	74	466	466	526	414	78	70	47	0	45891	38208	18842	49	2195	2195	2332	1354	58	94	88	0	0.000	0.000	0.000	0.000	0.000	0.000	0.000	0.000	0.000	0.000	0.000	0.000	0.000	0.000	0.018	0.023	0.021	0.022	2.262	0.024	0.366	316	2384	100	801	43696	44497	830	36013	36843	Error	Error	-5.770	801	43696	830	36013	409477	12073594	1.860	26.496	0	0	0
1	6	7	"A38"	"A38"	14895	46505	90	1074	1160	728	62	462	462	532	768	144	30	2	0	39684	37520	9760	26	2124	2124	2367	2191	92	100	99	0	0.000	0.000	0.000	0.000	0.000	0.000	0.000	0.000	0.000	0.000	0.000	0.000	0.000	0.000	0.016	0.020	0.017	0.016	2.051	0.020	0.287	256	1924	100	612	37560	38172	698	35396	36094	Error	Error	-5.940	612	37560	698	35396	296982	9605038	0.818	16.044	0	0	0
1	7	7	"A39"	"A39"	15195	46500	100	594	723	562	77	470	470	530	463	87	21	6	0	7048	12428	13342	107	2125	2125	2355	1721	73	71	63	0	0.000	0.000	0.000	0.000	0.000	0.000	0.000	0.000	0.000	0.000	0.000	0.000	0.000	0.000	0.025	0.025	0.031	0.039	4.891	0.028	0.264	316	2384	100	124	4923	5047	253	10303	10556	Error	Error	-5.311	124	4923	253	10303	228513	3927393	0.417	5.853	0	0	0
1	8	7	"A39"	"A39"	15500	46500	90	754	885	668	75	468	468	532	462	86	35	10	0	10638	18255	15320	83	2152	2152	2307	1429	61	98	92	0	0.000	0.000	0.000	0.000	0.000	0.000	0.000	0.000	0.000	0.000	0.000	0.000	0.000	0.000	0.034	0.026	0.026	0.027	2.811	0.024	0.314	256	1924	100	286	8486	8772	417	16103	16520	Error	Error	-4.891	286	8486	417	16103	226544	4673264	0.764	11.160	0	0	0
1	9	7	"A39"	"A39"	15800	46500	95	759	879	458	52	466	466	520	499	95	33	10	0	12280	19758	14267	72	2105	2105	2269	1989	87	99	88	0	0.000	0.000	0.000	0.000	0.000	0.000	0.000	0.000	0.000	0.000	0.000	0.000	0.000	0.000	0.029	0.023	0.024	0.024	2.528	0.025	0.273	256	2088	100	293	10175	10468	413	17653	18066	Error	Error	-5.118	293	10175	413	17653	224915	5058031	0.719	8.793	0	0	0
1	10	7	"A40"	"A40"	16100	46500	100	703	858	630	73	475	475	543	620	114	22	5	0	10122	15550	13151	84	2167	2167	2370	1633	68	81	76	0	0.000	0.000	0.000	0.000	0.000	0.000	0.000	0.000	0.000	0.000	0.000	0.000	0.000	0.000	0.029	0.029	0.030	0.033	3.874	0.031	0.225	316	2384	100	228	7955	8183	383	13383	13766	Error	Error	-5.125	228	7955	383	13383	271249	4913954	0.508	8.071	0	0	0
1	11	7	"A40"	"A40"	16405	46505	90	682	807	534	66	470	470	524	478	91	25	5	0	11828	15185	9629	63	2081	2081	2223	1532	68	98	92	0	0.000	0.000	0.000	0.000	0.000	0.000	0.000	0.000	0.000	0.000	0.000	0.000	0.000	0.000	0.022	0.026	0.026	0.025	3.121	0.026	0.179	256	1924	100	212	9747	9959	337	13104	13441	Error	Error	-5.523	212	9747	337	13104	206679	3887359	0.592	8.461	0	0	0
1	12	7	"A40"	"A40"	16705	46500	90	748	802	411	51	474	474	559	607	108	17	2	0	11800	16074	10782	67	2113	2113	2268	1781	78	97	91	0	0.000	0.000	0.000	0.000	0.000	0.000	0.000	0.000	0.000	0.000	0.000	0.000	0.000	0.000	0.028	0.023	0.026	0.026	2.665	0.020	0.082	256	1924	100	274	9687	9961	328	13961	14289	Error	Error	-5.144	274	9687	328	13961	205349	4114873	0.400	7.752	0	0	0
1	13	7	"A41"	"A41"	17005	46500	100	1065	1083	726	67	467	467	550	606	110	49	8	0	41797	33530	19029	56	2107	2107	2492	2600	104	81	75	0	0.000	0.000	0.000	0.000	0.000	0.000	0.000	0.000	0.000	0.000	0.000	0.000	0.000	0.000	0.015	0.020	0.020	0.022	2.654	0.021	0.236	316	2384	100	598	39690	40288	616	31423	32039	Error	Error	-6.052	598	39690	616	31423	342309	10595365	0.880	11.938	0	0	0
1	14	7	"A41"	"A41"	17305	46500	100	1296	1360	1217	89	486	486	580	757	130	53	5	0	44682	40537	13321	32	2146	2146	2434	2165	88	97	95	0	0.000	0.000	0.000	0.000	0.000	0.000	0.000	0.000	0.000	0.000	0.000	0.000	0.000	0.000	0.019	0.023	0.021	0.020	1.833	0.023	0.154	316	2384	100	810	42536	43346	874	38391	39265	Error	Error	-5.715	810	42536	874	38391	429659	12809774	1.030	17.600	0	0	0
1	15	7	"A41"	"A41"	17605	46500	100	1357	1336	561	41	468	468	529	488	92	79	40	0	47933	42102	15178	36	2142	2142	2501	2701	107	97	91	0	0.000	0.000	0.000	0.000	0.000	0.000	0.000	0.000	0.000	0.000	0.000	0.000	0.000	0.000	0.019	0.022	0.021	0.020	2.124	0.023	0.417	316	2384	100	889	45791	46680	868	39960	40828	Error	Error	-5.687	889	45791	868	39960	422121	13304366	1.654	14.662	0	0	0
1	16	7	"A42"	"A42"	17910	46500	100	678	746	526	70	467	467	514	386	75	25	6	0	10311	14920	11165	74	2119	2119	2254	1110	49	93	89	0	0.000	0.000	0.000	0.000	0.000	0.000	0.000	0.000	0.000	0.000	0.000	0.000	0.000	0.000	0.026	0.022	0.024	0.026	3.039	0.022	0.131	316	2384	100	211	8192	8403	279	12801	13080	Error	Error	-5.279	211	8192	279	12801	235823	4714742	0.601	11.411	0	0	0
1	17	7	"A42"	"A42"	18210	46505	95	788	971	1243	128	478	478	861	3116	361	1	1	0	11278	14530	8516	58	2069	2069	3021	6369	210	66	43	0	0.000	0.000	0.000	0.000	0.000	0.000	0.000	0.000	0.000	0.000	0.000	0.000	0.000	0.000	0.034	0.040	0.033	0.030	2.579	0.358	0.454	256	2088	100	310	9209	9519	493	12461	12954	Error	Error	-4.893	310	9209	493	12461	248585	3719638	0.035	1.807	0	0	0
1	18	7	"A42"	"A42"	18515	46500	90	822	847	328	38	481	481	532	480	90	33	5	0	14452	19421	10964	56	2107	2107	2269	1098	48	99	97	0	0.000	0.000	0.000	0.000	0.000	0.000	0.000	0.000	0.000	0.000	0.000	0.000	0.000	0.000	0.028	0.021	0.023	0.021	2.404	0.026	0.099	256	1924	100	341	12345	12686	366	17314	17680	Error	Error	-5.178	341	12345	366	17314	216882	4971779	0.656	15.621	0	0	0
1	1	8	"A43"	"A43"	13385	46800	100	657	860	579	67	503	503	586	658	112	25	7	0	6039	18309	19146	104	2289	2289	3619	6828	188	47	40	0	0.000	0.000	0.000	0.000	0.000	0.000	0.000	0.000	0.000	0.000	0.000	0.000	0.000	0.000	0.041	0.022	0.027	0.046	5.933	0.023	0.475	316	2384	100	154	3750	3904	357	16020	16377	Error	Error	-4.606	154	3750	357	16020	271648	5785597	0.416	2.151	0	0	0
1	2	8	"A43"	"A43"	13690	46800	100	1209	1217	745	61	476	476	517	432	83	68	40	0	47826	38041	19635	51	2187	2187	2391	1904	79	88	82	0	0.000	0.000	0.000	0.000	0.000	0.000	0.000	0.000	0.000	0.000	0.000	0.000	0.000	0.000	0.016	0.021	0.020	0.021	2.502	0.021	0.498	316	2384	100	733	45639	46372	741	35854	36595	Error	Error	-5.960	733	45639	741	35854	384687	12020870	1.620	18.724	0	0	0
1	3	8	"A43"	"A43"	13990	46800	100	1091	1073	556	51	466	466	516	381	73	66	36	0	39932	32378	17328	53	2199	2199	2536	2844	112	82	78	0	0.000	0.000	0.000	0.000	0.000	0.000	0.000	0.000	0.000	0.000	0.000	0.000	0.000	0.000	0.017	0.020	0.020	0.021	2.487	0.021	0.505	316	2384	100	625	37733	38358	607	30179	30786	Error	Error	-5.916	625	37733	607	30179	338959	10231599	1.462	10.493	0	0	0
1	4	8	"A44"	"A44"	14290	46800	100	930	998	622	62	490	490	558	718	128	33	3	0	29643	23535	17011	72	2235	2235	2746	2802	102	68	62	0	0.000	0.000	0.000	0.000	0.000	0.000	0.000	0.000	0.000	0.000	0.000	0.000	0.000	0.000	0.016	0.024	0.025	0.031	3.861	0.026	0.258	316	2384	100	440	27408	27848	508	21300	21808	Error	Error	-5.961	440	27408	508	21300	315274	7436978	0.613	7.419	0	0	0
1	5	8	"A44"	"A44"	14600	46800	90	1242	1283	450	35	477	477	527	470	89	82	30	0	41538	39280	10597	26	2165	2165	2335	1445	61	100	100	0	0.000	0.000	0.000	0.000	0.000	0.000	0.000	0.000	0.000	0.000	0.000	0.000	0.000	0.000	0.019	0.022	0.021	0.021	1.602	0.021	0.453	256	1924	100	765	39373	40138	806	37115	37921	Error	Error	-5.686	765	39373	806	37115	328516	10055711	1.609	25.567	0	0	0
1	6	8	"A44"	"A44"	14895	46800	95	1169	1187	505	42	457	457	509	409	80	80	37	0	36084	36088	9463	26	2173	2173	2339	1500	64	100	99	0	0.000	0.000	0.000	0.000	0.000	0.000	0.000	0.000	0.000	0.000	0.000	0.000	0.000	0.000	0.021	0.022	0.021	0.019	1.874	0.021	0.370	256	2088	100	712	33911	34623	730	33915	34645	Error	Error	-5.574	712	33911	730	33915	303895	9238644	1.658	22.499	0	0	0
1	7	8	"A45"	"A45"	15195	46800	100	865	988	595	60	466	466	520	503	96	45	16	0	18000	24594	19198	78	2141	2141	2416	2199	91	76	72	0	0.000	0.000	0.000	0.000	0.000	0.000	0.000	0.000	0.000	0.000	0.000	0.000	0.000	0.000	0.025	0.023	0.025	0.033	3.476	0.024	0.358	316	2384	100	399	15859	16258	522	22453	22975	Error	Error	-5.313	399	15859	522	22453	312162	7771599	0.930	10.085	0	0	0
1	8	8	"A45"	"A45"	15500	46805	95	1046	1120	738	65	464	464	512	440	85	63	25	0	35405	31771	12414	39	2152	2152	2305	1486	64	100	99	0	0.000	0.000	0.000	0.000	0.000	0.000	0.000	0.000	0.000	0.000	0.000	0.000	0.000	0.000	0.018	0.022	0.021	0.020	2.118	0.022	0.233	256	2088	100	582	33253	33835	656	29619	30275	Error	Error	-5.836	582	33253	656	29619	286648	8133492	1.382	19.829	0	0	0
1	9	8	"A45"	"A45"	15805	46805	90	1217	1285	1150	89	464	464	534	727	136	51	6	0	41366	36712	14553	39	2171	2171	2397	1922	80	100	96	0	0.000	0.000	0.000	0.000	0.000	0.000	0.000	0.000	0.000	0.000	0.000	0.000	0.000	0.000	0.019	0.024	0.021	0.021	1.994	0.025	0.204	256	1924	100	753	39195	39948	821	34541	35362	Error	Error	-5.702	753	39195	821	34541	328942	9398169	1.033	17.854	0	0	0
1	10	8	"A47"	"A47"	16100	46805	95	1307	1332	532	39	476	476	540	502	92	81	33	0	42764	41065	9375	22	2175	2175	2426	2208	91	100	100	0	0.000	0.000	0.000	0.000	0.000	0.000	0.000	0.000	0.000	0.000	0.000	0.000	0.000	0.000	0.020	0.022	0.021	0.020	1.658	0.022	0.356	256	2088	100	831	40589	41420	856	38890	39746	Error	Error	-5.610	831	40589	856	38890	340912	10512667	1.578	17.500	0	0	0
1	11	8	"A47"	"A47"	16400	46805	95	1255	1266	393	31	490	490	894	4075	455	0	0	0	42870	41432	9048	21	2195	2195	2854	4734	165	100	98	0	0.000	0.000	0.000	0.000	0.000	0.000	0.000	0.000	0.000	0.000	0.000	0.000	0.000	0.000	0.019	0.020	0.019	0.018	1.655	0.020	0.140	256	2088	100	765	40675	41440	776	39237	40013	Error	Error	-5.733	765	40675	776	39237	324044	10606470	0.091	8.149	0	0	0
1	12	8	"A47"	"A47"	16700	46805	90	919	1034	898	86	472	472	547	671	122	28	2	0	34302	31806	9577	30	2113	2113	2407	2041	84	100	100	0	0.000	0.000	0.000	0.000	0.000	0.000	0.000	0.000	0.000	0.000	0.000	0.000	0.000	0.000	0.014	0.019	0.016	0.014	2.373	0.022	0.085	256	1924	100	447	32189	32636	562	29693	30255	Error	Error	-6.170	447	32189	562	29693	264620	8142413	0.726	14.404	0	0	0
1	13	8	"A48"	"A48"	17000	46800	100	825	929	578	62	478	478	590	729	123	20	2	0	17104	19692	11330	57	2132	2132	3223	5593	173	85	77	0	0.000	0.000	0.000	0.000	0.000	0.000	0.000	0.000	0.000	0.000	0.000	0.000	0.000	0.000	0.023	0.026	0.022	0.023	2.917	0.020	0.129	316	2384	100	347	14972	15319	451	17560	18011	Error	Error	-5.431	347	14972	451	17560	293679	6222522	0.465	2.945	0	0	0
1	14	8	"A48"	"A48"	17305	46800	110	952	1051	549	52	472	472	546	705	129	31	3	0	20828	23988	11491	47	2185	2185	2442	2575	105	95	94	0	0.000	0.000	0.000	0.000	0.000	0.000	0.000	0.000	0.000	0.000	0.000	0.000	0.000	0.000	0.026	0.027	0.025	0.024	2.395	0.031	0.210	392	2896	100	480	18643	19123	579	21803	22382	Error	Error	-5.279	480	18643	579	21803	411806	9403420	0.716	8.367	0	0	0
1	15	8	"A48"	"A48"	17605	46800	100	867	964	828	85	471	471	548	697	127	15	1	0	18680	21145	8706	41	2157	2157	2898	4239	146	97	96	0	0.000	0.000	0.000	0.000	0.000	0.000	0.000	0.000	0.000	0.000	0.000	0.000	0.000	0.000	0.024	0.026	0.022	0.021	2.324	0.026	0.199	316	2384	100	396	16523	16919	493	18988	19481	Error	Error	-5.383	396	16523	493	18988	304638	6681923	0.597	4.305	0	0	0
1	16	8	"A49"	"A49"	17905	46800	100	950	1027	659	64	469	469	527	526	99	46	16	0	19478	24744	17044	68	2071	2071	2358	1738	73	90	85	0	0.000	0.000	0.000	0.000	0.000	0.000	0.000	0.000	0.000	0.000	0.000	0.000	0.000	0.000	0.028	0.025	0.025	0.025	2.318	0.024	0.309	316	2384	100	481	17407	17888	558	22673	23231	Error	Error	-5.177	481	17407	558	22673	324393	7819050	0.951	12.880	0	0	0
1	17	8	"A49"	"A49"	18210	46800	90	1051	1072	409	38	460	460	492	325	66	74	44	0	28262	28741	13138	45	2067	2067	2173	1094	50	100	100	0	0.000	0.000	0.000	0.000	0.000	0.000	0.000	0.000	0.000	0.000	0.000	0.000	0.000	0.000	0.023	0.023	0.022	0.021	1.859	0.022	0.506	256	1924	100	591	26195	26786	612	26674	27286	Error	Error	-5.470	591	26195	612	26674	274365	7357773	1.785	24.285	0	0	0
1	18	8	"A49"	"A49"	18510	46800	100	935	1024	574	56	476	476	534	545	102	44	10	0	22914	24063	13412	55	2113	2113	2261	1536	67	93	89	0	0.000	0.000	0.000	0.000	0.000	0.000	0.000	0.000	0.000	0.000	0.000	0.000	0.000	0.000	0.022	0.025	0.023	0.024	2.473	0.026	0.302	316	2384	100	459	20801	21260	548	21950	22498	Error	Error	-5.502	459	20801	548	21950	323524	7603851	0.899	14.194	0	0	0
1	1	9	"A50"	"A50"	13390	47090	100	703	752	387	51	484	484	523	358	68	32	8	0	10461	12743	8909	69	2181	2181	2312	1075	46	83	78	0	0.000	0.000	0.000	0.000	0.000	0.000	0.000	0.000	0.000	0.000	0.000	0.000	0.000	0.000	0.026	0.025	0.030	0.033	4.151	0.026	0.195	316	2384	100	219	8280	8499	268	10562	10830	Error	Error	-5.241	219	8280	268	10562	237591	4026634	0.640	9.703	0	0	0
1	2	9	"A50"	"A50"	13695	47095	90	813	867	442	50	470	470	525	433	82	39	7	0	18992	18814	6927	36	2170	2170	2333	1718	73	99	98	0	0.000	0.000	0.000	0.000	0.000	0.000	0.000	0.000	0.000	0.000	0.000	0.000	0.000	0.000	0.020	0.024	0.025	0.022	2.331	0.024	0.202	256	1924	100	343	16822	17165	397	16644	17041	Error	Error	-5.616	343	16822	397	16644	221971	4816331	0.790	9.593	0	0	0
1	3	9	"A50"	"A50"	13995	47095	95	924	964	380	39	498	498	536	424	79	50	15	0	21124	20979	8681	41	2243	2243	2383	1434	60	100	98	0	0.000	0.000	0.000	0.000	0.000	0.000	0.000	0.000	0.000	0.000	0.000	0.000	0.000	0.000	0.023	0.025	0.025	0.021	2.742	0.029	0.229	256	2088	100	426	18881	19307	466	18736	19202	Error	Error	-5.470	426	18881	466	18736	246742	5370669	1.009	12.968	0	0	0
1	4	9	"A51"	"A51"	14290	47095	100	797	948	607	64	487	487	541	345	63	46	27	0	16678	19813	15345	77	2220	2220	2758	2517	91	68	61	0	0.000	0.000	0.000	0.000	0.000	0.000	0.000	0.000	0.000	0.000	0.000	0.000	0.000	0.000	0.021	0.026	0.029	0.034	4.064	0.026	0.342	316	2384	100	310	14458	14768	461	17593	18054	Error	Error	-5.543	310	14458	461	17593	299439	6260763	1.180	6.776	0	0	0
1	5	9	"A51"	"A51"	14600	47095	90	1097	1125	396	35	463	463	527	511	96	65	17	0	32131	29132	9770	33	2185	2185	2399	1560	65	100	100	0	0.000	0.000	0.000	0.000	0.000	0.000	0.000	0.000	0.000	0.000	0.000	0.000	0.000	0.000	0.021	0.025	0.025	0.021	2.059	0.024	0.384	256	1924	100	634	29946	30580	662	26947	27609	Error	Error	-5.562	634	29946	662	26947	287876	7457853	1.170	17.137	0	0	0
1	6	9	"A51"	"A51"	14900	47095	100	939	1022	652	63	462	462	516	539	104	45	9	0	28523	26481	12348	46	2129	2129	2252	1593	70	99	94	0	0.000	0.000	0.000	0.000	0.000	0.000	0.000	0.000	0.000	0.000	0.000	0.000	0.000	0.000	0.018	0.023	0.022	0.021	2.222	0.026	0.208	316	2384	100	477	26394	26871	560	24352	24912	Error	Error	-5.790	477	26394	560	24352	323076	8367854	0.939	15.210	0	0	0
1	7	9	"A52"	"A52"	15195	47095	100	846	934	748	80	468	468	525	585	111	30	4	0	19333	18797	11895	63	2106	2106	2383	2152	90	80	73	0	0.000	0.000	0.000	0.000	0.000	0.000	0.000	0.000	0.000	0.000	0.000	0.000	0.000	0.000	0.022	0.028	0.027	0.031	3.047	0.032	0.349	316	2384	100	378	17227	17605	466	16691	17157	Error	Error	-5.510	378	17227	466	16691	295007	5939770	0.699	7.627	0	0	0
1	8	9	"A52"	"A52"	15505	47095	90	1045	1086	530	48	474	474	540	594	110	46	7	0	27035	26191	7780	29	2182	2182	2374	1927	81	100	98	0	0.000	0.000	0.000	0.000	0.000	0.000	0.000	0.000	0.000	0.000	0.000	0.000	0.000	0.000	0.023	0.025	0.023	0.022	2.015	0.026	0.233	256	1924	100	571	24853	25424	612	24009	24621	Error	Error	-5.444	571	24853	612	24009	277919	6705018	0.919	12.360	0	0	0
1	9	9	"A52"	"A52"	15800	47095	100	924	982	988	100	469	469	546	798	146	18	1	0	20712	21211	12547	59	2141	2141	2379	2052	86	84	78	0	0.000	0.000	0.000	0.000	0.000	0.000	0.000	0.000	0.000	0.000	0.000	0.000	0.000	0.000	0.025	0.027	0.025	0.026	2.602	0.029	0.185	316	2384	100	455	18571	19026	513	19070	19583	Error	Error	-5.351	455	18571	513	19070	310439	6702758	0.546	9.177	0	0	0
1	10	9	"A53"	"A53"	16100	47095	100	1016	1058	895	84	458	458	514	592	115	44	6	0	29411	24967	13686	54	2101	2101	2300	1860	80	83	76	0	0.000	0.000	0.000	0.000	0.000	0.000	0.000	0.000	0.000	0.000	0.000	0.000	0.000	0.000	0.020	0.026	0.023	0.027	2.961	0.031	0.270	316	2384	100	558	27310	27868	600	22866	23466	Error	Error	-5.613	558	27310	600	22866	334371	7889465	0.919	12.187	0	0	0
1	11	9	"A53"	"A53"	16400	47095	100	855	955	878	91	487	487	561	742	132	22	1	0	23698	21238	11998	56	2180	2180	2385	1977	82	81	79	0	0.000	0.000	0.000	0.000	0.000	0.000	0.000	0.000	0.000	0.000	0.000	0.000	0.000	0.000	0.017	0.025	0.023	0.027	3.085	0.028	0.206	316	2384	100	368	21518	21886	468	19058	19526	Error	Error	-5.870	368	21518	468	19058	301660	6711308	0.531	9.536	0	0	0
1	12	9	"A53"	"A53"	16700	47100	95	1180	1215	633	52	465	465	521	456	87	73	30	0	35561	34430	7017	20	2107	2107	2516	2785	110	100	100	0	0.000	0.000	0.000	0.000	0.000	0.000	0.000	0.000	0.000	0.000	0.000	0.000	0.000	0.000	0.021	0.023	0.022	0.020	1.847	0.024	0.412	256	2088	100	715	33454	34169	750	32323	33073	Error	Error	-5.548	715	33454	750	32323	311120	8814159	1.522	11.459	0	0	0
1	13	9	"A54"	"A54"	17005	47095	100	707	795	605	76	449	449	514	596	115	21	2	0	12579	17764	13349	75	2062	2062	2339	2134	91	79	75	0	0.000	0.000	0.000	0.000	0.000	0.000	0.000	0.000	0.000	0.000	0.000	0.000	0.000	0.000	0.025	0.022	0.025	0.030	4.274	0.026	0.159	316	2384	100	258	10517	10775	346	15702	16048	Error	Error	-5.349	258	10517	346	15702	251245	5613294	0.471	7.228	0	0	0
1	14	9	"A54"	"A54"	17305	47095	100	900	959	484	50	494	494	568	633	111	31	4	0	17773	21714	14517	66	2182	2182	2567	2279	88	85	80	0	0.000	0.000	0.000	0.000	0.000	0.000	0.000	0.000	0.000	0.000	0.000	0.000	0.000	0.000	0.026	0.024	0.025	0.025	2.814	0.026	0.176	316	2384	100	406	15591	15997	465	19532	19997	Error	Error	-5.263	406	15591	465	19532	303192	6861604	0.618	8.401	0	0	0
1	15	9	"A54"	"A54"	17605	47095	100	840	907	618	68	473	473	535	692	129	23	1	0	20200	21543	12797	59	2120	2120	2270	1697	74	89	85	0	0.000	0.000	0.000	0.000	0.000	0.000	0.000	0.000	0.000	0.000	0.000	0.000	0.000	0.000	0.020	0.022	0.023	0.022	2.586	0.028	0.209	316	2384	100	367	18080	18447	434	19423	19857	Error	Error	-5.622	367	18080	434	19423	286501	6807461	0.538	11.357	0	0	0
1	16	9	"A55"	"A55"	17910	47095	100	671	804	777	96	460	460	517	529	102	25	6	0	12783	17307	13851	80	2059	2059	2262	1791	79	73	70	0	0.000	0.000	0.000	0.000	0.000	0.000	0.000	0.000	0.000	0.000	0.000	0.000	0.000	0.000	0.020	0.023	0.025	0.035	5.217	0.027	0.174	316	2384	100	211	10724	10935	344	15248	15592	Error	Error	-5.667	211	10724	344	15248	254211	5469079	0.543	8.400	0	0	0
1	17	9	"A55"	"A55"	18215	47105	90	1015	1051	497	47	475	475	520	543	104	49	10	0	18637	22798	11375	49	2146	2146	2358	1917	81	100	100	0	0.000	0.000	0.000	0.000	0.000	0.000	0.000	0.000	0.000	0.000	0.000	0.000	0.000	0.000	0.033	0.028	0.026	0.026	1.922	0.029	0.310	256	1924	100	540	16491	17031	576	20652	21228	Error	Error	-4.933	540	16491	576	20652	268986	5836258	0.978	10.662	0	0	0
1	18	9	"A55"	"A55"	18510	47100	90	902	1050	864	82	491	491	534	381	71	52	24	0	16319	20586	11819	57	2153	2153	2344	1861	79	99	96	0	0.000	0.000	0.000	0.000	0.000	0.000	0.000	0.000	0.000	0.000	0.000	0.000	0.000	0.000	0.029	0.030	0.028	0.026	2.337	0.032	0.348	256	1924	100	411	14166	14577	559	18433	18992	Error	Error	-5.107	411	14166	559	18433	268820	5269934	1.354	9.802	0	0	0
1	1	10	"A56"	"A56"	13400	47395	100	771	923	760	82	475	475	541	476	87	39	13	0	17974	17940	13525	75	2151	2151	2556	2193	85	68	64	0	0.000	0.000	0.000	0.000	0.000	0.000	0.000	0.000	0.000	0.000	0.000	0.000	0.000	0.000	0.019	0.028	0.029	0.038	4.200	0.029	0.350	316	2384	100	296	15823	16119	448	15789	16237	Error	Error	-5.740	296	15823	448	15789	291757	5669127	0.803	7.015	0	0	0
1	2	10	"A56"	"A56"	13705	47400	90	1127	1153	476	41	482	482	536	473	88	69	16	0	31647	30845	6662	21	2216	2216	2371	1815	76	100	98	0	0.000	0.000	0.000	0.000	0.000	0.000	0.000	0.000	0.000	0.000	0.000	0.000	0.000	0.000	0.022	0.023	0.022	0.020	1.827	0.025	0.289	256	1924	100	645	29431	30076	671	28629	29300	Error	Error	-5.512	645	29431	671	28629	295227	7896270	1.304	15.688	0	0	0
1	3	10	"A56"	"A56"	14005	47400	95	1129	1151	444	38	467	467	527	512	97	66	13	0	29980	28901	7408	25	2188	2188	2332	1369	58	99	98	0	0.000	0.000	0.000	0.000	0.000	0.000	0.000	0.000	0.000	0.000	0.000	0.000	0.000	0.000	0.024	0.026	0.025	0.023	1.779	0.026	0.367	256	2088	100	662	27792	28454	684	26713	27397	Error	Error	-5.392	662	27792	684	26713	294655	7398549	1.219	19.408	0	0	0
1	4	10	"A57"	"A57"	14305	47400	100	876	1039	1075	103	484	484	653	2087	319	3	1	0	15803	17797	11088	62	2193	2193	2466	2420	98	86	78	0	0.000	0.000	0.000	0.000	0.000	0.000	0.000	0.000	0.000	0.000	0.000	0.000	0.000	0.000	0.029	0.036	0.029	0.033	3.646	0.029	0.172	316	2384	100	392	13610	14002	555	15604	16159	Error	Error	-5.118	392	13610	555	15604	328469	5623937	0.185	6.335	0	0	0
1	5	10	"A57"	"A57"	14605	47405	90	853	913	473	51	463	463	522	464	88	39	7	0	23166	22223	7771	34	2106	2106	2293	1720	75	100	100	0	0.000	0.000	0.000	0.000	0.000	0.000	0.000	0.000	0.000	0.000	0.000	0.000	0.000	0.000	0.019	0.022	0.022	0.018	2.394	0.026	0.185	256	1924	100	390	21060	21450	450	20117	20567	Error	Error	-5.755	390	21060	450	20117	233835	5689039	0.843	11.587	0	0	0
1	6	10	"A57"	"A57"	14910	47405	95	1065	1213	1273	104	475	475	535	544	101	53	8	0	29797	30246	7875	26	2150	2150	2340	1633	69	100	100	0	0.000	0.000	0.000	0.000	0.000	0.000	0.000	0.000	0.000	0.000	0.000	0.000	0.000	0.000	0.021	0.026	0.021	0.020	2.000	0.029	0.213	256	2088	100	590	27647	28237	738	28096	28834	Error	Error	-5.550	590	27647	738	28096	310640	7742855	1.246	17.089	0	0	0
1	7	10	"A58"	"A58"	15210	47400	100	736	791	497	62	453	453	514	568	110	19	2	0	13703	17061	11910	69	2045	2045	2261	1572	69	87	80	0	0.000	0.000	0.000	0.000	0.000	0.000	0.000	0.000	0.000	0.000	0.000	0.000	0.000	0.000	0.024	0.023	0.025	0.027	3.364	0.024	0.155	316	2384	100	283	11658	11941	338	15016	15354	Error	Error	-5.364	283	11658	338	15016	249898	5391236	0.488	9.415	0	0	0
1	8	10	"A58"	"A58"	15510	47400	95	832	877	399	45	454	454	490	393	80	45	11	0	26383	24160	9255	38	2093	2093	2230	1489	66	100	99	0	0.000	0.000	0.000	0.000	0.000	0.000	0.000	0.000	0.000	0.000	0.000	0.000	0.000	0.000	0.016	0.019	0.018	0.017	2.241	0.023	0.214	256	2088	100	378	24290	24668	423	22067	22490	Error	Error	-6.006	378	24290	423	22067	224518	6184890	0.985	14.728	0	0	0
1	9	10	"A58"	"A58"	15815	47405	90	876	938	404	43	453	453	505	574	113	33	3	0	28709	26568	8587	32	2063	2063	2187	1098	50	100	100	0	0.000	0.000	0.000	0.000	0.000	0.000	0.000	0.000	0.000	0.000	0.000	0.000	0.000	0.000	0.016	0.020	0.019	0.017	2.267	0.019	0.293	256	1924	100	423	26646	27069	485	24505	24990	Error	Error	-5.977	423	26646	485	24505	240009	6801460	0.754	22.205	0	0	0
1	10	10	"A59"	"A59"	16110	47405	100	783	901	1129	125	450	450	500	397	79	43	12	0	21333	19521	10414	53	2042	2042	2202	1602	72	84	80	0	0.000	0.000	0.000	0.000	0.000	0.000	0.000	0.000	0.000	0.000	0.000	0.000	0.000	0.000	0.017	0.026	0.021	0.024	3.238	0.033	0.217	316	2384	100	333	19291	19624	451	17479	17930	Error	Error	-5.856	333	19291	451	17479	284647	6168772	1.010	10.811	0	0	0
1	11	10	"A59"	"A59"	16410	47405	90	1078	1138	650	57	473	473	509	455	89	71	19	0	30706	29542	6514	22	2092	2092	2252	1873	83	100	98	0	0.000	0.000	0.000	0.000	0.000	0.000	0.000	0.000	0.000	0.000	0.000	0.000	0.000	0.000	0.021	0.024	0.022	0.020	1.953	0.027	0.223	256	1924	100	605	28614	29219	665	27450	28115	Error	Error	-5.564	605	28614	665	27450	291233	7562761	1.382	14.570	0	0	0
1	12	10	"A59"	"A59"	16715	47405	90	865	909	346	38	437	437	486	349	71	57	19	0	26509	25891	4688	18	1988	1988	2182	2010	92	100	100	0	0.000	0.000	0.000	0.000	0.000	0.000	0.000	0.000	0.000	0.000	0.000	0.000	0.000	0.000	0.017	0.020	0.018	0.017	2.091	0.020	0.300	256	1924	100	428	24521	24949	472	23903	24375	Error	Error	-5.840	428	24521	472	23903	232676	6628175	1.212	11.796	0	0	0
1	13	10	"A60"	"A60"	17020	47405	100	524	589	668	113	456	456	517	485	93	8	0	0	5272	8131	6624	81	2026	2026	2166	1510	69	84	54	0	0.000	0.000	0.000	0.000	0.000	0.000	0.000	0.000	0.000	0.000	0.000	0.000	0.000	0.000	0.021	0.022	0.032	0.037	3.988	0.060	0.131	316	2384	100	68	3246	3314	133	6105	6238	Error	Error	-5.577	68	3246	133	6105	186172	2569530	0.148	3.950	0	0	0
1	14	10	"A60"	"A60"	17315	47400	100	586	692	569	82	445	445	523	638	121	11	1	0	6133	8408	6521	77	2013	2013	2188	1779	81	81	56	0	0.000	0.000	0.000	0.000	0.000	0.000	0.000	0.000	0.000	0.000	0.000	0.000	0.000	0.000	0.034	0.039	0.044	0.046	3.864	0.061	0.127	316	2384	100	141	4120	4261	247	6395	6642	Error	Error	-4.869	141	4120	247	6395	218606	2656902	0.265	3.496	0	0	0
1	15	10	"A60"	"A60"	17625	47405	85	637	705	439	62	462	462	510	439	86	22	3	0	8302	11530	8055	69	2069	2069	2229	1703	76	94	72	0	0.000	0.000	0.000	0.000	0.000	0.000	0.000	0.000	0.000	0.000	0.000	0.000	0.000	0.000	0.028	0.026	0.027	0.029	3.123	0.040	0.167	208	1660	100	175	6233	6408	243	9461	9704	Error	Error	-5.154	175	6233	243	9461	146620	2398234	0.444	5.462	0	0	0
1	16	10	"A61"	"A61"	17920	47405	95	917	981	567	57	450	450	517	555	107	42	6	0	26636	26899	15499	57	2033	2033	2227	1662	74	100	100	0	0.000	0.000	0.000	0.000	0.000	0.000	0.000	0.000	0.000	0.000	0.000	0.000	0.000	0.000	0.019	0.021	0.021	0.020	1.914	0.021	0.262	256	2088	100	467	24603	25070	531	24866	25397	Error	Error	-5.719	467	24603	531	24866	251050	6886154	0.836	14.845	0	0	0
1	17	10	"A61"	"A61"	18225	47400	95	1083	1152	524	45	474	474	539	666	123	41	4	0	35553	33681	9552	28	2112	2112	2383	1860	78	100	100	0	0.000	0.000	0.000	0.000	0.000	0.000	0.000	0.000	0.000	0.000	0.000	0.000	0.000	0.000	0.018	0.021	0.019	0.018	1.991	0.021	0.336	256	2088	100	609	33441	34050	678	31569	32247	Error	Error	-5.779	609	33441	678	31569	294823	8622351	0.920	16.827	0	0	0
1	18	10	"A61"	"A61"	18530	47400	95	1227	1242	420	33	472	472	526	450	85	77	32	0	34724	33202	11407	34	2126	2126	2470	2110	85	100	100	0	0.000	0.000	0.000	0.000	0.000	0.000	0.000	0.000	0.000	0.000	0.000	0.000	0.000	0.000	0.023	0.025	0.025	0.023	1.862	0.023	0.392	256	2088	100	755	32598	33353	770	31076	31846	Error	Error	-5.432	755	32598	770	31076	318020	8499838	1.591	14.565	0	0	0
1	1	11	"A62"	"A62"	13400	47700	100	653	711	432	60	476	476	513	308	60	30	10	0	7795	11006	9471	86	2172	2172	2327	1497	64	75	70	0	0.000	0.000	0.000	0.000	0.000	0.000	0.000	0.000	0.000	0.000	0.000	0.000	0.000	0.000	0.031	0.027	0.034	0.043	4.568	0.024	0.216	316	2384	100	177	5623	5800	235	8834	9069	Error	Error	-4.990	177	5623	235	8834	224706	3477844	0.643	5.798	0	0	0
1	2	11	"A62"	"A62"	13705	47705	90	948	968	438	45	471	471	518	378	72	57	21	0	20415	21301	10314	48	2158	2158	2279	1017	44	100	99	0	0.000	0.000	0.000	0.000	0.000	0.000	0.000	0.000	0.000	0.000	0.000	0.000	0.000	0.000	0.026	0.026	0.026	0.024	2.219	0.025	0.364	256	1924	100	477	18257	18734	497	19143	19640	Error	Error	-5.258	477	18257	497	19143	247682	5453179	1.190	18.704	0	0	0
1	3	11	"A62"	"A62"	14005	47700	100	788	874	477	54	493	493	539	445	82	37	10	0	12321	16854	10950	64	2185	2185	2292	1027	44	92	87	0	0.000	0.000	0.000	0.000	0.000	0.000	0.000	0.000	0.000	0.000	0.000	0.000	0.000	0.000	0.029	0.026	0.026	0.026	2.749	0.027	0.301	316	2384	100	295	10136	10431	381	14669	15050	Error	Error	-5.103	295	10136	381	14669	276109	5325916	0.753	14.179	0	0	0
1	4	11	"A63"	"A63"	14305	47700	100	1077	1101	721	65	493	493	541	440	81	54	31	0	33706	26545	18852	71	2220	2220	2734	2750	100	71	66	0	0.000	0.000	0.000	0.000	0.000	0.000	0.000	0.000	0.000	0.000	0.000	0.000	0.000	0.000	0.019	0.025	0.025	0.034	3.687	0.025	0.314	316	2384	100	584	31486	32070	608	24325	24933	Error	Error	-5.753	584	31486	608	24325	348029	8388318	1.273	8.659	0	0	0
1	5	11	"A63"	"A63"	14610	47705	95	1323	1352	445	32	460	460	521	452	86	84	46	0	45715	44381	7773	17	2168	2168	2529	2503	98	100	100	0	0.000	0.000	0.000	0.000	0.000	0.000	0.000	0.000	0.000	0.000	0.000	0.000	0.000	0.000	0.020	0.021	0.020	0.019	1.685	0.021	0.500	256	2088	100	863	43547	44410	892	42213	43105	Error	Error	-5.657	863	43547	892	42213	346200	11361474	1.838	16.721	0	0	0
1	6	11	"A63"	"A63"	14910	47705	90	1211	1289	855	66	439	439	491	462	94	83	34	0	42054	41285	7485	18	2037	2037	2254	1561	69	100	100	0	0.000	0.000	0.000	0.000	0.000	0.000	0.000	0.000	0.000	0.000	0.000	0.000	0.000	0.000	0.019	0.022	0.020	0.018	1.870	0.022	0.403	256	1924	100	772	40017	40789	850	39248	40098	Error	Error	-5.696	772	40017	850	39248	330060	10569073	1.727	25.004	0	0	0
1	7	11	"A64"	"A64"	15210	47705	100	792	883	473	53	454	454	517	572	110	33	3	0	22514	22359	13751	61	2097	2097	2393	2263	94	85	80	0	0.000	0.000	0.000	0.000	0.000	0.000	0.000	0.000	0.000	0.000	0.000	0.000	0.000	0.000	0.017	0.021	0.023	0.023	2.949	0.026	0.192	316	2384	100	338	20417	20755	429	20262	20691	Error	Error	-5.917	338	20417	429	20262	278900	7065482	0.640	8.823	0	0	0
1	8	11	"A64"	"A64"	15510	47705	90	964	1012	528	52	445	445	496	436	87	56	18	0	32164	30818	8242	26	2058	2058	2242	1530	68	100	100	0	0.000	0.000	0.000	0.000	0.000	0.000	0.000	0.000	0.000	0.000	0.000	0.000	0.000	0.000	0.017	0.020	0.020	0.016	2.211	0.020	0.367	256	1924	100	519	30106	30625	567	28760	29327	Error	Error	-5.858	519	30106	567	28760	259164	7889355	1.183	18.677	0	0	0
1	9	11	"A64"	"A64"	15810	47705	90	1216	1263	587	46	457	457	514	574	111	71	14	0	41121	39026	9153	23	2120	2120	2266	1290	56	100	100	0	0.000	0.000	0.000	0.000	0.000	0.000	0.000	0.000	0.000	0.000	0.000	0.000	0.000	0.000	0.019	0.022	0.021	0.020	1.721	0.023	0.261	256	1924	100	759	39001	39760	806	36906	37712	Error	Error	-5.683	759	39001	806	36906	323400	9990764	1.305	28.496	0	0	0
1	10	11	"A65"	"A65"	16115	47705	100	958	1015	491	48	469	469	533	526	98	48	12	0	28360	25244	14910	59	2103	2103	2319	1723	74	91	84	0	0.000	0.000	0.000	0.000	0.000	0.000	0.000	0.000	0.000	0.000	0.000	0.000	0.000	0.000	0.019	0.024	0.023	0.024	2.580	0.022	0.421	316	2384	100	489	26257	26746	546	23141	23687	Error	Error	-5.747	489	26257	546	23141	320711	7977046	0.916	13.305	0	0	0
1	11	11	"A65"	"A65"	16420	47705	90	1355	1394	550	39	477	477	522	501	95	85	34	0	41843	40176	7755	19	2113	2113	2279	1218	53	100	99	0	0.000	0.000	0.000	0.000	0.000	0.000	0.000	0.000	0.000	0.000	0.000	0.000	0.000	0.000	0.022	0.024	0.023	0.022	1.706	0.024	0.475	256	1924	100	878	39730	40608	917	38063	38980	Error	Error	-5.500	878	39730	917	38063	356880	10285036	1.741	31.114	0	0	0
1	12	11	"A65"	"A65"	16715	47700	100	977	994	425	42	463	463	534	555	103	45	6	0	33343	29321	12199	41	2058	2058	2318	2140	92	96	92	0	0.000	0.000	0.000	0.000	0.000	0.000	0.000	0.000	0.000	0.000	0.000	0.000	0.000	0.000	0.016	0.019	0.019	0.018	2.184	0.019	0.203	316	2384	100	514	31285	31799	531	27263	27794	Error	Error	-5.928	514	31285	531	27263	314033	9265419	0.829	12.618	0	0	0
1	13	11	"A66"	"A66"	17015	47700	100	900	932	401	43	455	455	507	495	97	43	7	0	33270	29124	13132	45	2051	2051	2225	1710	76	97	93	0	0.000	0.000	0.000	0.000	0.000	0.000	0.000	0.000	0.000	0.000	0.000	0.000	0.000	0.000	0.014	0.018	0.018	0.017	2.270	0.019	0.169	316	2384	100	445	31219	31664	477	27073	27550	Error	Error	-6.132	445	31219	477	27073	294612	9203179	0.859	15.730	0	0	0
1	14	11	"A66"	"A66"	17315	47700	100	1244	1276	469	36	458	458	555	774	139	50	4	0	47317	42718	15565	36	2093	2093	2410	2371	98	97	92	0	0.000	0.000	0.000	0.000	0.000	0.000	0.000	0.000	0.000	0.000	0.000	0.000	0.000	0.000	0.017	0.020	0.020	0.020	1.795	0.022	0.231	316	2384	100	786	45224	46010	818	40625	41443	Error	Error	-5.846	786	45224	818	40625	403268	13498826	0.932	17.000	0	0	0
1	15	11	"A66"	"A66"	17620	47700	100	1218	1208	535	44	472	472	536	555	103	65	21	0	41467	34874	15862	45	2131	2131	2397	2596	108	89	87	0	0.000	0.000	0.000	0.000	0.000	0.000	0.000	0.000	0.000	0.000	0.000	0.000	0.000	0.000	0.019	0.022	0.022	0.023	2.243	0.024	0.385	316	2384	100	746	39336	40082	736	32743	33479	Error	Error	-5.721	746	39336	736	32743	381846	11020212	1.211	12.510	0	0	0
1	16	11	"A67"	"A67"	17920	47705	95	1129	1221	783	64	472	472	552	832	150	38	2	0	35153	32980	14690	44	2137	2137	2421	2642	109	100	99	0	0.000	0.000	0.000	0.000	0.000	0.000	0.000	0.000	0.000	0.000	0.000	0.000	0.000	0.000	0.020	0.024	0.023	0.021	1.816	0.028	0.269	256	2088	100	657	33016	33673	749	30843	31592	Error	Error	-5.651	657	33016	749	30843	312658	8442815	0.804	11.567	0	0	0
1	17	11	"A67"	"A67"	18225	47700	95	951	1024	783	76	463	463	523	450	86	56	14	0	34416	29802	11310	37	2133	2133	2350	1586	67	100	100	0	0.000	0.000	0.000	0.000	0.000	0.000	0.000	0.000	0.000	0.000	0.000	0.000	0.000	0.000	0.015	0.020	0.019	0.016	2.316	0.019	0.194	256	2088	100	488	32283	32771	561	27669	28230	Error	Error	-6.048	488	32283	561	27669	262237	7629276	1.113	17.309	0	0	0
1	18	11	"A67"	"A67"	18525	47705	95	1166	1193	582	48	487	487	543	406	74	69	37	0	30416	28991	12953	44	2133	2133	2322	2052	88	99	98	0	0.000	0.000	0.000	0.000	0.000	0.000	0.000	0.000	0.000	0.000	0.000	0.000	0.000	0.000	0.024	0.026	0.025	0.023	2.175	0.027	0.245	256	2088	100	679	28283	28962	706	26858	27564	Error	Error	-5.380	679	28283	706	26858	305325	7421615	1.601	12.997	0	0	0
1	1	12	"A68"	"A68"	13400	48000	100	743	871	650	74	490	490	535	392	73	37	15	0	11199	15856	14063	88	2173	2173	2501	1886	75	68	66	0	0.000	0.000	0.000	0.000	0.000	0.000	0.000	0.000	0.000	0.000	0.000	0.000	0.000	0.000	0.028	0.028	0.028	0.039	3.982	0.029	0.427	316	2384	100	253	9026	9279	381	13683	14064	Error	Error	-5.157	253	9026	381	13683	275347	5010446	0.857	7.081	0	0	0
1	2	12	"A68"	"A68"	13700	48000	100	767	868	447	51	485	485	535	442	82	37	12	0	12062	18047	14767	81	2172	2172	2386	1476	61	80	76	0	0.000	0.000	0.000	0.000	0.000	0.000	0.000	0.000	0.000	0.000	0.000	0.000	0.000	0.000	0.029	0.024	0.028	0.034	3.686	0.023	0.397	316	2384	100	282	9890	10172	383	15875	16258	Error	Error	-5.132	282	9890	383	15875	274189	5702729	0.753	10.610	0	0	0
1	3	12	"A68"	"A68"	14005	48000	100	824	951	631	66	480	480	540	485	89	40	13	0	15132	20521	14971	72	2184	2184	2419	2011	83	82	79	0	0.000	0.000	0.000	0.000	0.000	0.000	0.000	0.000	0.000	0.000	0.000	0.000	0.000	0.000	0.027	0.026	0.026	0.029	3.251	0.026	0.307	316	2384	100	344	12948	13292	471	18337	18808	Error	Error	-5.234	344	12948	471	18337	300579	6484599	0.847	9.001	0	0	0
1	4	12	"A69"	"A69"	14305	48000	100	938	973	574	58	471	471	524	427	81	52	25	0	38352	29123	20909	71	2170	2170	2638	2567	97	74	67	0	0.000	0.000	0.000	0.000	0.000	0.000	0.000	0.000	0.000	0.000	0.000	0.000	0.000	0.000	0.013	0.019	0.019	0.026	3.935	0.019	0.300	316	2384	100	467	36182	36649	502	26953	27455	Error	Error	-6.276	467	36182	502	26953	307390	9202834	1.052	10.317	0	0	0
1	5	12	"A69"	"A69"	14605	48000	100	1470	1410	601	42	477	477	530	580	109	75	34	0	51722	44507	17911	40	2166	2166	2433	2445	100	95	88	0	0.000	0.000	0.000	0.000	0.000	0.000	0.000	0.000	0.000	0.000	0.000	0.000	0.000	0.000	0.020	0.022	0.022	0.021	1.549	0.022	0.571	316	2384	100	993	49556	50549	933	42341	43274	Error	Error	-5.641	993	49556	933	42341	445526	14064365	1.517	17.208	0	0	0
1	6	12	"A69"	"A69"	14905	48000	95	1279	1482	1432	96	462	462	529	519	98	78	32	0	44752	44417	6747	15	2127	2127	2686	3818	142	100	100	0	0.000	0.000	0.000	0.000	0.000	0.000	0.000	0.000	0.000	0.000	0.000	0.000	0.000	0.000	0.019	0.024	0.020	0.019	1.926	0.023	0.261	256	2088	100	817	42625	43442	1020	42290	43310	Error	Error	-5.705	817	42625	1020	42290	379518	11370864	1.836	10.930	0	0	0
1	7	12	"A70"	"A70"	15210	48000	100	1034	1001	626	62	449	449	511	517	101	53	11	0	34312	26865	15567	57	2067	2067	2307	1685	73	81	75	0	0.000	0.000	0.000	0.000	0.000	0.000	0.000	0.000	0.000	0.000	0.000	0.000	0.000	0.000	0.018	0.022	0.024	0.028	3.571	0.023	0.339	316	2384	100	585	32245	32830	552	24798	25350	Error	Error	-5.784	585	32245	552	24798	316325	8489311	0.948	14.574	0	0	0
1	8	12	"A70"	"A70"	15510	48000	100	1059	1107	747	67	465	465	528	615	116	46	7	0	35139	30689	13112	42	2104	2104	2326	2254	96	91	87	0	0.000	0.000	0.000	0.000	0.000	0.000	0.000	0.000	0.000	0.000	0.000	0.000	0.000	0.000	0.018	0.022	0.020	0.021	2.013	0.024	0.401	316	2384	100	594	33035	33629	642	28585	29227	Error	Error	-5.797	594	33035	642	28585	349678	9697714	0.941	12.583	0	0	0
1	9	12	"A70"	"A70"	15815	48010	90	1320	1343	689	51	462	462	528	593	112	72	21	0	41194	40736	8733	21	2125	2125	2330	1759	75	100	100	0	0.000	0.000	0.000	0.000	0.000	0.000	0.000	0.000	0.000	0.000	0.000	0.000	0.000	0.000	0.022	0.023	0.022	0.021	1.740	0.022	0.259	256	1924	100	858	39069	39927	881	38611	39492	Error	Error	-5.509	858	39069	881	38611	343721	10428327	1.374	21.834	0	0	0
1	10	12	"A71"	"A71"	16115	48005	100	860	956	801	83	459	459	513	393	76	50	22	0	23251	21986	13633	62	2063	2063	2298	1623	70	96	94	0	0.000	0.000	0.000	0.000	0.000	0.000	0.000	0.000	0.000	0.000	0.000	0.000	0.000	0.000	0.019	0.025	0.024	0.023	2.731	0.025	0.314	316	2384	100	401	21188	21589	497	19923	20420	Error	Error	-5.724	401	21188	497	19923	302240	6947504	1.127	12.131	0	0	0
1	11	12	"A71"	"A71"	16420	48005	100	1167	1209	548	45	483	483	534	489	91	69	21	0	32463	32501	9136	28	2116	2116	2272	1529	67	100	100	0	0.000	0.000	0.000	0.000	0.000	0.000	0.000	0.000	0.000	0.000	0.000	0.000	0.000	0.000	0.023	0.024	0.022	0.021	2.013	0.022	0.297	316	2384	100	684	30347	31031	726	30385	31111	Error	Error	-5.471	684	30347	726	30385	382066	10270459	1.380	19.770	0	0	0
1	12	12	"A71"	"A71"	16715	48005	100	1099	1172	657	56	480	480	542	487	89	60	25	0	31253	29987	11093	36	2105	2105	2472	2826	114	98	94	0	0.000	0.000	0.000	0.000	0.000	0.000	0.000	0.000	0.000	0.000	0.000	0.000	0.000	0.000	0.021	0.025	0.023	0.021	2.469	0.025	0.281	316	2384	100	619	29148	29767	692	27882	28574	Error	Error	-5.557	619	29148	692	27882	370425	9475883	1.294	9.736	0	0	0
1	13	12	"A72"	"A72"	17015	48005	100	863	942	697	73	439	439	499	517	103	40	9	0	24350	22855	14504	63	1993	1993	2226	1799	80	84	78	0	0.000	0.000	0.000	0.000	0.000	0.000	0.000	0.000	0.000	0.000	0.000	0.000	0.000	0.000	0.019	0.024	0.025	0.025	3.277	0.025	0.291	316	2384	100	424	22357	22781	503	20862	21365	Error	Error	-5.721	424	22357	503	20862	297731	7222056	0.857	11.467	0	0	0
1	14	12	"A72"	"A72"	17320	48000	95	1026	1134	799	70	482	482	555	746	134	29	2	0	32438	33901	7060	20	2160	2160	2632	3112	118	100	100	0	0.000	0.000	0.000	0.000	0.000	0.000	0.000	0.000	0.000	0.000	0.000	0.000	0.000	0.000	0.018	0.021	0.017	0.015	2.228	0.023	0.157	256	2088	100	544	30278	30822	652	31741	32393	Error	Error	-5.799	544	30278	652	31741	290300	8678635	0.776	10.048	0	0	0
1	15	12	"A72"	"A72"	17625	48000	95	1139	1205	663	55	478	478	563	762	135	39	3	0	33408	33503	5988	17	2223	2223	2655	2966	111	100	100	0	0.000	0.000	0.000	0.000	0.000	0.000	0.000	0.000	0.000	0.000	0.000	0.000	0.000	0.000	0.021	0.023	0.021	0.019	2.014	0.026	0.407	256	2088	100	661	31185	31846	727	31280	32007	Error	Error	-5.560	661	31185	727	31280	308357	8576887	0.843	10.401	0	0	0
1	16	12	"A73"	"A73"	17920	48005	100	582	648	446	68	470	470	546	672	123	5	0	0	5884	7873	5805	73	2103	2103	2314	2365	102	58	45	0	0.000	0.000	0.000	0.000	0.000	0.000	0.000	0.000	0.000	0.000	0.000	0.000	0.000	0.000	0.030	0.031	0.036	0.040	3.935	0.072	0.245	316	2384	100	112	3781	3893	178	5770	5948	Error	Error	-5.077	112	3781	178	5770	204802	2487732	0.152	2.351	0	0	0
1	17	12	"A73"	"A73"	18220	48005	100	572	636	418	65	472	472	525	476	90	8	1	0	6579	7385	3665	49	2052	2052	2215	1515	68	87	68	0	0.000	0.000	0.000	0.000	0.000	0.000	0.000	0.000	0.000	0.000	0.000	0.000	0.000	0.000	0.022	0.031	0.038	0.037	3.059	0.063	0.151	316	2384	100	100	4527	4627	164	5333	5497	Error	Error	-5.500	100	4527	164	5333	201013	2333621	0.233	3.413	0	0	0
1	18	12	"A73"	"A73"	18525	48005	100	582	655	502	76	484	484	541	443	81	11	2	0	5210	6535	3587	54	2121	2121	2260	1403	62	83	56	0	0.000	0.000	0.000	0.000	0.000	0.000	0.000	0.000	0.000	0.000	0.000	0.000	0.000	0.000	0.032	0.039	0.052	0.051	3.660	0.058	0.087	316	2384	100	98	3089	3187	171	4414	4585	Error	Error	-4.978	98	3089	171	4414	207136	2064917	0.257	3.047	0	0	0
1	1	13	"A74"	"A74"	13405	48300	100	781	810	361	44	472	472	524	405	77	39	9	0	12917	15897	11320	71	2154	2154	2440	1648	67	77	73	0	0.000	0.000	0.000	0.000	0.000	0.000	0.000	0.000	0.000	0.000	0.000	0.000	0.000	0.000	0.029	0.025	0.029	0.035	3.426	0.024	0.109	316	2384	100	309	10763	11072	338	13743	14081	Error	Error	-5.122	309	10763	338	13743	255914	5023414	0.706	8.166	0	0	0
1	2	13	"A74"	"A74"	13710	48305	95	1241	1361	761	55	486	486	524	359	68	94	53	0	41068	39782	7767	19	2226	2226	2510	2030	80	100	100	0	0.000	0.000	0.000	0.000	0.000	0.000	0.000	0.000	0.000	0.000	0.000	0.000	0.000	0.000	0.019	0.023	0.021	0.020	1.646	0.024	0.404	256	2088	100	755	38842	39597	875	37556	38431	Error	Error	-5.685	755	38842	875	37556	348357	10184094	2.331	18.361	0	0	0
1	3	13	"A74"	"A74"	14015	48300	95	1324	1330	435	32	473	473	528	588	111	73	16	0	40313	39934	6985	17	2200	2200	2420	1844	76	100	99	0	0.000	0.000	0.000	0.000	0.000	0.000	0.000	0.000	0.000	0.000	0.000	0.000	0.000	0.000	0.022	0.023	0.023	0.020	1.631	0.022	0.568	256	2088	100	851	38113	38964	857	37734	38591	Error	Error	-5.485	851	38113	857	37734	340571	10223132	1.364	20.344	0	0	0
1	4	13	"A75"	"A75"	14310	48300	100	953	1110	1009	90	456	456	515	578	112	43	13	0	24197	26221	14752	56	2132	2132	2287	1577	68	93	89	0	0.000	0.000	0.000	0.000	0.000	0.000	0.000	0.000	0.000	0.000	0.000	0.000	0.000	0.000	0.023	0.027	0.025	0.024	2.382	0.028	0.273	316	2384	100	497	22065	22562	654	24089	24743	Error	Error	-5.472	497	22065	654	24089	350802	8285951	1.029	15.177	0	0	0
1	5	13	"A75"	"A75"	14610	48300	100	1174	1178	653	55	469	469	525	434	82	70	33	0	38567	33784	14174	41	2175	2175	2622	3145	119	92	88	0	0.000	0.000	0.000	0.000	0.000	0.000	0.000	0.000	0.000	0.000	0.000	0.000	0.000	0.000	0.019	0.022	0.022	0.021	1.990	0.023	0.416	316	2384	100	705	36392	37097	709	31609	32318	Error	Error	-5.690	705	36392	709	31609	372286	10675796	1.505	9.908	0	0	0
1	6	13	"A75"	"A75"	14910	48300	100	1132	1173	780	66	470	470	514	374	72	74	40	0	34991	32024	11343	35	2151	2151	2336	1812	77	98	94	0	0.000	0.000	0.000	0.000	0.000	0.000	0.000	0.000	0.000	0.000	0.000	0.000	0.000	0.000	0.020	0.024	0.022	0.020	1.926	0.026	0.359	316	2384	100	662	32840	33502	703	29873	30576	Error	Error	-5.632	662	32840	703	29873	370559	10119530	1.762	16.384	0	0	0
1	7	13	"A76"	"A76"	15215	48305	95	957	1049	885	84	469	469	518	400	77	62	17	0	25211	25141	8211	32	2125	2125	2329	1733	74	100	99	0	0.000	0.000	0.000	0.000	0.000	0.000	0.000	0.000	0.000	0.000	0.000	0.000	0.000	0.000	0.021	0.025	0.023	0.021	2.058	0.026	0.208	256	2088	100	488	23086	23574	580	23016	23596	Error	Error	-5.564	488	23086	580	23016	268643	6435989	1.328	13.163	0	0	0
1	8	13	"A76"	"A76"	15515	48305	100	882	913	490	53	465	465	521	476	91	39	6	0	26278	24546	7241	29	2139	2139	2471	2298	92	97	94	0	0.000	0.000	0.000	0.000	0.000	0.000	0.000	0.000	0.000	0.000	0.000	0.000	0.000	0.000	0.017	0.020	0.018	0.017	2.308	0.024	0.201	316	2384	100	417	24139	24556	448	22407	22855	Error	Error	-5.855	417	24139	448	22407	288630	7756512	0.824	9.606	0	0	0
1	9	13	"A76"	"A76"	15820	48305	95	1014	1085	782	72	473	473	530	456	86	60	12	0	29860	29592	6977	23	2180	2180	2430	2056	84	100	100	0	0.000	0.000	0.000	0.000	0.000	0.000	0.000	0.000	0.000	0.000	0.000	0.000	0.000	0.000	0.020	0.022	0.020	0.018	2.023	0.026	0.251	256	2088	100	541	27680	28221	612	27412	28024	Error	Error	-5.677	541	27680	612	27412	277815	7575639	1.217	13.211	0	0	0
1	10	13	"A77"	"A77"	16115	48300	100	1202	1238	902	72	488	488	566	570	100	59	24	0	28505	23759	14127	59	2156	2156	2644	3095	117	74	71	0	0.000	0.000	0.000	0.000	0.000	0.000	0.000	0.000	0.000	0.000	0.000	0.000	0.000	0.000	0.027	0.035	0.034	0.038	2.858	0.039	0.427	316	2384	100	714	26349	27063	750	21603	22353	Error	Error	-5.206	714	26349	750	21603	391091	7507714	1.179	6.822	0	0	0
1	11	13	"A77"	"A77"	16425	48300	100	1141	1195	911	76	476	476	538	706	131	45	5	0	23995	23262	8130	34	2109	2109	2274	1325	58	97	96	0	0.000	0.000	0.000	0.000	0.000	0.000	0.000	0.000	0.000	0.000	0.000	0.000	0.000	0.000	0.030	0.034	0.032	0.029	2.265	0.037	0.315	316	2384	100	665	21886	22551	719	21153	21872	Error	Error	-5.041	665	21886	719	21153	377484	7350713	0.931	15.840	0	0	0
1	12	13	"A77"	"A77"	16720	48305	95	1633	1688	767	45	487	487	549	552	100	91	53	0	33482	33531	5987	17	2215	2215	2448	1954	79	100	100	0	0.000	0.000	0.000	0.000	0.000	0.000	0.000	0.000	0.000	0.000	0.000	0.000	0.000	0.000	0.037	0.038	0.036	0.035	1.550	0.039	0.406	256	2088	100	1146	31267	32413	1201	31316	32517	Error	Error	-4.770	1146	31267	1201	31316	432048	8583846	2.063	15.907	0	0	0
1	13	13	"A78"	"A78"	17020	48305	85	1183	1209	533	44	486	486	534	393	73	82	37	0	37423	37033	6650	17	2217	2217	2637	2868	108	100	100	0	0.000	0.000	0.000	0.000	0.000	0.000	0.000	0.000	0.000	0.000	0.000	0.000	0.000	0.000	0.020	0.021	0.020	0.018	1.940	0.022	0.369	208	1660	100	697	35206	35903	723	34816	35539	Error	Error	-5.659	697	35206	723	34816	251480	7702842	1.718	11.993	0	0	0
1	14	13	"A78"	"A78"	17325	48300	95	917	1076	985	91	473	473	543	606	111	30	5	0	21384	23719	9671	40	2149	2149	2424	2339	96	99	98	0	0.000	0.000	0.000	0.000	0.000	0.000	0.000	0.000	0.000	0.000	0.000	0.000	0.000	0.000	0.023	0.028	0.023	0.021	2.241	0.032	0.156	256	2088	100	444	19235	19679	603	21570	22173	Error	Error	-5.437	444	19235	603	21570	275516	6072018	0.880	9.104	0	0	0
1	15	13	"A78"	"A78"	17630	48300	90	1062	1091	356	32	464	464	537	682	127	41	1	0	32748	32693	7628	23	2174	2174	2486	2541	102	98	98	0	0.000	0.000	0.000	0.000	0.000	0.000	0.000	0.000	0.000	0.000	0.000	0.000	0.000	0.000	0.020	0.021	0.020	0.018	1.851	0.024	0.142	256	1924	100	598	30574	31172	627	30519	31146	Error	Error	-5.676	598	30574	627	30519	279171	8369399	0.812	11.888	0	0	0
1	16	13	"A79"	"A79"	17925	48300	100	919	1003	553	55	485	485	574	973	169	15	0	0	18084	24096	15737	65	2183	2183	2421	2540	104	90	88	0	0.000	0.000	0.000	0.000	0.000	0.000	0.000	0.000	0.000	0.000	0.000	0.000	0.000	0.000	0.027	0.024	0.023	0.023	3.074	0.022	0.255	316	2384	100	434	15901	16335	518	21913	22431	Error	Error	-5.195	434	15901	518	21913	316857	7614309	0.441	8.533	0	0	0
1	17	13	"A79"	"A79"	18230	48300	95	1204	1246	633	50	500	500	553	522	94	65	17	0	35584	32662	9926	30	2221	2221	2688	2945	109	100	100	0	0.000	0.000	0.000	0.000	0.000	0.000	0.000	0.000	0.000	0.000	0.000	0.000	0.000	0.000	0.021	0.025	0.022	0.021	1.843	0.024	0.357	256	2088	100	704	33363	34067	746	30441	31187	Error	Error	-5.567	704	33363	746	30441	318923	8361411	1.328	10.178	0	0	0
1	18	13	"A79"	"A79"	18535	48300	90	1267	1312	480	36	501	501	569	622	109	66	11	0	37117	37069	7178	19	2217	2217	2528	2168	85	100	100	0	0.000	0.000	0.000	0.000	0.000	0.000	0.000	0.000	0.000	0.000	0.000	0.000	0.000	0.000	0.022	0.023	0.021	0.020	1.787	0.022	0.526	256	1924	100	766	34900	35666	811	34852	35663	Error	Error	-5.510	766	34900	811	34852	335853	9489733	1.195	15.932	0	0	0
1	1	14	"A80"	"A80"	13410	48600	100	795	883	577	65	480	480	527	350	66	46	25	0	14711	18012	12641	70	2207	2207	2412	1507	62	85	78	0	0.000	0.000	0.000	0.000	0.000	0.000	0.000	0.000	0.000	0.000	0.000	0.000	0.000	0.000	0.025	0.025	0.028	0.031	3.252	0.026	0.338	316	2384	100	315	12504	12819	403	15805	16208	Error	Error	-5.311	315	12504	403	15805	278895	5691936	1.017	10.352	0	0	0
1	2	14	"A80"	"A80"	13710	48600	100	1094	1148	722	62	485	485	544	436	80	65	27	0	34696	29881	13029	43	2223	2223	2818	4134	146	88	84	0	0.000	0.000	0.000	0.000	0.000	0.000	0.000	0.000	0.000	0.000	0.000	0.000	0.000	0.000	0.019	0.024	0.022	0.021	2.676	0.024	0.393	316	2384	100	609	32473	33082	663	27658	28321	Error	Error	-5.737	609	32473	663	27658	362905	9442260	1.385	6.546	0	0	0
1	3	14	"A80"	"A80"	14010	48600	100	1070	1089	486	44	477	477	531	482	90	59	18	0	32112	29550	11466	38	2197	2197	2820	3937	139	92	88	0	0.000	0.000	0.000	0.000	0.000	0.000	0.000	0.000	0.000	0.000	0.000	0.000	0.000	0.000	0.020	0.022	0.023	0.021	2.139	0.022	0.295	316	2384	100	593	29915	30508	612	27353	27965	Error	Error	-5.657	593	29915	612	27353	344164	9337789	1.158	6.789	0	0	0
1	4	14	"A81"	"A81"	14310	48600	100	877	960	660	68	459	459	506	297	58	62	37	0	30404	24671	15232	61	2119	2119	2549	2513	98	81	75	0	0.000	0.000	0.000	0.000	0.000	0.000	0.000	0.000	0.000	0.000	0.000	0.000	0.000	0.000	0.015	0.022	0.022	0.025	2.871	0.019	0.269	316	2384	100	418	28285	28703	501	22552	23053	Error	Error	-6.080	418	28285	501	22552	303422	7796153	1.529	8.803	0	0	0
1	5	14	"A81"	"A81"	14620	48605	90	1207	1260	522	41	450	450	500	442	88	82	37	0	37711	37687	7229	19	2124	2124	2320	1391	59	100	100	0	0.000	0.000	0.000	0.000	0.000	0.000	0.000	0.000	0.000	0.000	0.000	0.000	0.000	0.000	0.021	0.023	0.022	0.020	1.857	0.022	0.435	256	1924	100	757	35587	36344	810	35563	36373	Error	Error	-5.555	757	35587	810	35563	322567	9647903	1.719	25.426	0	0	0
1	6	14	"A81"	"A81"	14915	48605	95	1140	1162	373	32	459	459	545	770	141	37	1	0	38342	37161	7543	20	2158	2158	2697	3639	134	100	99	0	0.000	0.000	0.000	0.000	0.000	0.000	0.000	0.000	0.000	0.000	0.000	0.000	0.000	0.000	0.019	0.020	0.019	0.017	1.838	0.019	0.252	256	2088	100	681	36184	36865	703	35003	35706	Error	Error	-5.732	681	36184	703	35003	297521	9513128	0.801	9.471	0	0	0
1	7	14	"A82"	"A82"	15215	48600	100	1021	1014	603	59	481	481	545	517	94	50	12	0	32880	26546	15542	58	2194	2194	2786	4135	148	74	72	0	0.000	0.000	0.000	0.000	0.000	0.000	0.000	0.000	0.000	0.000	0.000	0.000	0.000	0.000	0.018	0.022	0.022	0.024	2.712	0.022	0.290	316	2384	100	540	30686	31226	533	24352	24885	Error	Error	-5.828	540	30686	533	24352	320410	8388400	0.907	5.746	0	0	0
1	8	14	"A82"	"A82"	15520	48600	100	1126	1148	475	41	479	479	539	587	108	54	10	0	39075	35144	14804	42	2191	2191	2714	3778	139	98	97	0	0.000	0.000	0.000	0.000	0.000	0.000	0.000	0.000	0.000	0.000	0.000	0.000	0.000	0.000	0.018	0.020	0.020	0.018	1.988	0.021	0.429	316	2384	100	647	36884	37531	669	32953	33622	Error	Error	-5.833	647	36884	669	32953	362619	11105653	1.037	8.584	0	0	0
1	9	14	"A82"	"A82"	15820	48600	100	1312	1251	489	39	485	485	563	648	115	63	10	0	42598	38726	13872	35	2198	2198	2623	3276	124	95	93	0	0.000	0.000	0.000	0.000	0.000	0.000	0.000	0.000	0.000	0.000	0.000	0.000	0.000	0.000	0.020	0.021	0.021	0.019	1.786	0.020	0.201	316	2384	100	827	40400	41227	766	36528	37294	Error	Error	-5.610	827	40400	766	36528	395260	12237276	1.062	11.020	0	0	0
1	10	14	"A83"	"A83"	16120	48600	100	973	1058	1221	115	490	490	544	451	82	55	15	0	25258	22628	10403	45	2197	2197	2382	1862	78	95	89	0	0.000	0.000	0.000	0.000	0.000	0.000	0.000	0.000	0.000	0.000	0.000	0.000	0.000	0.000	0.021	0.028	0.026	0.023	2.418	0.033	0.215	316	2384	100	483	23061	23544	568	20431	20999	Error	Error	-5.577	483	23061	568	20431	334197	7150487	1.140	10.873	0	0	0
1	11	14	"A83"	"A83"	16420	48600	100	915	955	376	39	476	476	541	503	92	43	5	0	22313	21254	7031	33	2160	2160	2460	1854	75	98	97	0	0.000	0.000	0.000	0.000	0.000	0.000	0.000	0.000	0.000	0.000	0.000	0.000	0.000	0.000	0.022	0.025	0.025	0.023	2.154	0.026	0.310	316	2384	100	439	20153	20592	479	19094	19573	Error	Error	-5.521	439	20153	479	19094	301770	6716316	0.823	10.137	0	0	0
1	12	14	"A83"	"A83"	16725	48600	100	971	1071	755	70	470	470	531	492	92	52	9	0	26494	25521	6219	24	2171	2171	2387	1865	78	100	100	0	0.000	0.000	0.000	0.000	0.000	0.000	0.000	0.000	0.000	0.000	0.000	0.000	0.000	0.000	0.021	0.026	0.023	0.020	2.264	0.026	0.218	316	2384	100	501	24323	24824	601	23350	23951	Error	Error	-5.601	501	24323	601	23350	338503	8064575	1.098	12.404	0	0	0
1	13	14	"A84"	"A84"	17025	48600	100	811	863	539	62	477	477	536	614	114	21	2	0	20859	19115	10571	55	2131	2131	2353	1982	84	81	79	0	0.000	0.000	0.000	0.000	0.000	0.000	0.000	0.000	0.000	0.000	0.000	0.000	0.000	0.000	0.018	0.023	0.022	0.024	3.471	0.029	0.117	316	2384	100	334	18728	19062	386	16984	17370	Error	Error	-5.809	334	18728	386	16984	272709	6040317	0.533	8.457	0	0	0
1	14	14	"A84"	"A84"	17325	48600	95	942	1040	813	78	474	474	547	565	103	40	6	0	25109	25406	6574	25	2214	2214	2541	2589	101	100	99	0	0.000	0.000	0.000	0.000	0.000	0.000	0.000	0.000	0.000	0.000	0.000	0.000	0.000	0.000	0.020	0.024	0.022	0.018	2.390	0.032	0.230	256	2088	100	468	22895	23363	566	23192	23758	Error	Error	-5.612	468	22895	566	23192	266169	6503874	0.873	8.832	0	0	0
1	15	14	"A84"	"A84"	17630	48605	100	859	948	647	68	459	459	528	591	111	28	2	0	22755	22659	7805	34	2128	2128	2424	3033	125	94	92	0	0.000	0.000	0.000	0.000	0.000	0.000	0.000	0.000	0.000	0.000	0.000	0.000	0.000	0.000	0.019	0.024	0.021	0.020	2.082	0.031	0.249	316	2384	100	400	20627	21027	489	20531	21020	Error	Error	-5.688	400	20627	489	20531	299513	7160341	0.711	6.672	0	0	0
1	16	14	"A85"	"A85"	17930	48605	90	914	1002	631	62	445	445	513	840	163	24	1	0	29216	25969	11813	45	2059	2059	2220	1916	86	100	100	0	0.000	0.000	0.000	0.000	0.000	0.000	0.000	0.000	0.000	0.000	0.000	0.000	0.000	0.000	0.017	0.023	0.021	0.019	2.224	0.023	0.142	256	1924	100	469	27157	27626	557	23910	24467	Error	Error	-5.856	469	27157	557	23910	256557	6648161	0.582	12.395	0	0	0
1	17	14	"A85"	"A85"	18225	48600	100	832	867	424	48	480	480	537	643	119	17	0	0	22012	21141	8227	38	2151	2151	2493	2232	89	94	93	0	0.000	0.000	0.000	0.000	0.000	0.000	0.000	0.000	0.000	0.000	0.000	0.000	0.000	0.000	0.018	0.020	0.020	0.019	2.780	0.022	0.204	316	2384	100	352	19861	20213	387	18990	19377	Error	Error	-5.818	352	19861	387	18990	273861	6680469	0.513	8.355	0	0	0
1	18	14	"A85"	"A85"	18525	48600	90	1044	1089	447	41	495	495	552	529	95	52	8	0	30531	28140	9838	34	2221	2221	2600	2805	107	100	100	0	0.000	0.000	0.000	0.000	0.000	0.000	0.000	0.000	0.000	0.000	0.000	0.000	0.000	0.000	0.019	0.023	0.022	0.020	2.125	0.021	0.224	256	1924	100	549	28310	28859	594	25919	26513	Error	Error	-5.688	549	28310	594	25919	278698	7203851	1.015	9.105	0	0	0
1	1	15	"A86"	"A86"	13410	48900	100	771	846	518	61	474	474	512	339	66	45	18	0	21471	18721	11884	63	2119	2119	2286	1172	51	83	76	0	0.000	0.000	0.000	0.000	0.000	0.000	0.000	0.000	0.000	0.000	0.000	0.000	0.000	0.000	0.015	0.022	0.023	0.027	4.194	0.022	0.294	316	2384	100	297	19352	19649	372	16602	16974	Error	Error	-6.026	297	19352	372	16602	267399	5915894	0.985	14.023	0	0	0
1	2	15	"A86"	"A86"	13710	48900	100	785	849	433	51	462	462	507	300	59	51	23	0	24466	22341	10495	46	2083	2083	2318	1808	77	89	84	0	0.000	0.000	0.000	0.000	0.000	0.000	0.000	0.000	0.000	0.000	0.000	0.000	0.000	0.000	0.014	0.019	0.019	0.018	2.779	0.019	0.268	316	2384	100	323	22383	22706	387	20258	20645	Error	Error	-6.115	323	22383	387	20258	268359	7059624	1.140	11.075	0	0	0
1	3	15	"A86"	"A86"	14015	48900	100	991	1001	471	47	470	470	511	364	71	64	32	0	29482	25640	10172	39	2122	2122	2269	1379	60	93	89	0	0.000	0.000	0.000	0.000	0.000	0.000	0.000	0.000	0.000	0.000	0.000	0.000	0.000	0.000	0.019	0.023	0.023	0.021	2.535	0.023	0.386	316	2384	100	521	27360	27881	531	23518	24049	Error	Error	-5.715	521	27360	531	23518	316233	8102092	1.346	16.948	0	0	0
1	4	15	"A87"	"A87"	14315	48900	100	779	851	469	55	467	467	518	372	71	45	15	0	18397	18307	11653	63	2115	2115	2398	1600	66	83	77	0	0.000	0.000	0.000	0.000	0.000	0.000	0.000	0.000	0.000	0.000	0.000	0.000	0.000	0.000	0.019	0.024	0.025	0.028	3.671	0.023	0.232	316	2384	100	312	16282	16594	384	16192	16576	Error	Error	-5.706	312	16282	384	16192	268765	5784972	0.895	9.943	0	0	0
1	5	15	"A87"	"A87"	14620	48905	90	955	1000	598	59	457	457	498	325	65	70	32	0	28966	28402	6207	21	2120	2120	2263	1145	50	100	100	0	0.000	0.000	0.000	0.000	0.000	0.000	0.000	0.000	0.000	0.000	0.000	0.000	0.000	0.000	0.019	0.021	0.019	0.017	2.064	0.021	0.317	256	1924	100	498	26846	27344	543	26282	26825	Error	Error	-5.752	498	26846	543	26282	255976	7270931	1.545	22.829	0	0	0
1	6	15	"A87"	"A87"	14920	48905	90	999	1043	517	49	459	459	511	392	76	64	22	0	29719	28915	6363	22	2117	2117	2265	1248	55	100	100	0	0.000	0.000	0.000	0.000	0.000	0.000	0.000	0.000	0.000	0.000	0.000	0.000	0.000	0.000	0.020	0.022	0.021	0.018	2.242	0.022	0.306	256	1924	100	540	27602	28142	584	26798	27382	Error	Error	-5.676	540	27602	584	26798	267106	7402305	1.357	21.354	0	0	0
1	7	15	"A88"	"A88"	15215	48900	100	949	960	549	57	470	470	545	726	133	25	1	0	28487	22732	12303	54	2133	2133	2618	3135	119	77	74	0	0.000	0.000	0.000	0.000	0.000	0.000	0.000	0.000	0.000	0.000	0.000	0.000	0.000	0.000	0.018	0.024	0.024	0.028	3.103	0.032	0.166	316	2384	100	479	26354	26833	490	20599	21089	Error	Error	-5.782	479	26354	490	20599	303415	7183367	0.572	6.416	0	0	0
1	8	15	"A88"	"A88"	15520	48900	95	1011	1052	461	43	471	471	516	380	73	64	26	0	29413	28242	8250	29	2152	2152	2365	1815	76	100	100	0	0.000	0.000	0.000	0.000	0.000	0.000	0.000	0.000	0.000	0.000	0.000	0.000	0.000	0.000	0.020	0.022	0.022	0.019	2.042	0.021	0.230	256	2088	100	540	27261	27801	581	26090	26671	Error	Error	-5.658	540	27261	581	26090	269215	7230069	1.411	14.257	0	0	0
1	9	15	"A88"	"A88"	15825	48900	90	1133	1219	755	61	475	475	527	426	80	75	27	0	33439	33250	6419	19	2172	2172	2390	2010	84	100	100	0	0.000	0.000	0.000	0.000	0.000	0.000	0.000	0.000	0.000	0.000	0.000	0.000	0.000	0.000	0.021	0.024	0.022	0.019	1.994	0.026	0.394	256	1924	100	658	31267	31925	744	31078	31822	Error	Error	-5.570	658	31267	744	31078	311982	8511927	1.624	15.353	0	0	0
1	10	15	"A89"	"A89"	16120	48905	100	1027	1041	489	46	499	499	558	463	82	56	21	0	31981	26356	13811	52	2167	2167	2515	2658	105	81	77	0	0.000	0.000	0.000	0.000	0.000	0.000	0.000	0.000	0.000	0.000	0.000	0.000	0.000	0.000	0.018	0.022	0.022	0.023	2.854	0.021	0.381	316	2384	100	528	29814	30342	542	24189	24731	Error	Error	-5.819	528	29814	542	24189	328878	8328505	1.043	8.970	0	0	0
1	11	15	"A89"	"A89"	16420	48905	100	967	1024	513	50	513	513	574	484	84	47	14	0	30219	26171	13754	52	2187	2187	2865	3458	120	85	81	0	0.000	0.000	0.000	0.000	0.000	0.000	0.000	0.000	0.000	0.000	0.000	0.000	0.000	0.000	0.016	0.021	0.020	0.020	2.572	0.021	0.219	316	2384	100	454	28032	28486	511	23984	24495	Error	Error	-5.948	454	28032	511	23984	323574	8269986	0.930	6.740	0	0	0
1	12	15	"A89"	"A89"	16725	48905	100	1087	1138	657	57	487	487	559	961	171	18	0	0	37183	32911	11872	36	2148	2148	2328	1706	73	98	94	0	0.000	0.000	0.000	0.000	0.000	0.000	0.000	0.000	0.000	0.000	0.000	0.000	0.000	0.000	0.017	0.021	0.019	0.018	2.152	0.021	0.343	316	2384	100	600	35035	35635	651	30763	31414	Error	Error	-5.868	600	35035	651	30763	359511	10399862	0.602	17.927	0	0	0
1	13	15	"A90"	"A90"	17025	48905	100	920	990	861	86	446	446	510	470	92	50	12	0	25703	21918	10683	48	2010	2010	2186	1556	71	87	82	0	0.000	0.000	0.000	0.000	0.000	0.000	0.000	0.000	0.000	0.000	0.000	0.000	0.000	0.000	0.020	0.027	0.025	0.026	2.544	0.030	0.216	316	2384	100	474	23693	24167	544	19908	20452	Error	Error	-5.643	474	23693	544	19908	312700	6926047	1.021	12.681	0	0	0
1	14	15	"A90"	"A90"	17330	48900	95	986	1037	514	49	466	466	533	578	108	45	3	0	26405	26556	5740	21	2093	2093	2828	3711	131	100	100	0	0.000	0.000	0.000	0.000	0.000	0.000	0.000	0.000	0.000	0.000	0.000	0.000	0.000	0.000	0.021	0.023	0.021	0.019	1.983	0.024	0.172	256	2088	100	520	24312	24832	571	24463	25034	Error	Error	-5.547	520	24312	571	24463	265526	6798385	0.872	6.394	0	0	0
1	15	15	"A90"	"A90"	17625	48905	90	875	973	564	57	462	462	520	600	115	30	3	0	25045	24935	5225	20	2085	2085	2339	1921	82	100	100	0	0.000	0.000	0.000	0.000	0.000	0.000	0.000	0.000	0.000	0.000	0.000	0.000	0.000	0.000	0.018	0.022	0.019	0.017	2.362	0.028	0.144	256	1924	100	413	22960	23373	511	22850	23361	Error	Error	-5.797	413	22960	511	22850	249122	6383450	0.755	11.763	0	0	0
1	16	15	"A91"	"A91"	17930	48905	100	864	933	528	56	466	466	531	548	103	38	4	0	28887	25889	10323	39	2119	2119	2358	1952	82	93	89	0	0.000	0.000	0.000	0.000	0.000	0.000	0.000	0.000	0.000	0.000	0.000	0.000	0.000	0.000	0.015	0.020	0.020	0.018	2.441	0.020	0.266	316	2384	100	398	26768	27166	467	23770	24237	Error	Error	-6.072	398	26768	467	23770	294845	8180966	0.734	12.055	0	0	0
1	17	15	"A91"	"A91"	18225	48900	100	987	1030	505	49	488	488	565	654	115	33	3	0	27400	24829	9708	39	2139	2139	2377	1931	81	98	97	0	0.000	0.000	0.000	0.000	0.000	0.000	0.000	0.000	0.000	0.000	0.000	0.000	0.000	0.000	0.020	0.024	0.023	0.020	2.221	0.025	0.265	316	2384	100	499	25261	25760	542	22690	23232	Error	Error	-5.662	499	25261	542	22690	325429	7846115	0.711	11.627	0	0	0
1	18	15	"A91"	"A91"	18530	48900	95	1142	1173	446	38	493	493	569	651	114	48	3	0	33720	32613	6565	20	2209	2209	2516	2147	85	100	100	0	0.000	0.000	0.000	0.000	0.000	0.000	0.000	0.000	0.000	0.000	0.000	0.000	0.000	0.000	0.021	0.022	0.022	0.019	1.848	0.023	0.131	256	2088	100	649	31511	32160	680	30404	31084	Error	Error	-5.601	649	31511	680	30404	300347	8348881	0.928	14.018	0	0	0
1	1	16	"A92"	"A92"	13410	49200	100	914	945	492	52	496	496	548	363	66	54	27	0	27276	22210	15966	71	2187	2187	2546	1939	76	70	65	0	0.000	0.000	0.000	0.000	0.000	0.000	0.000	0.000	0.000	0.000	0.000	0.000	0.000	0.000	0.017	0.022	0.025	0.036	4.110	0.022	0.428	316	2384	100	418	25089	25507	449	20023	20472	Error	Error	-5.907	418	25089	449	20023	298765	7018279	1.094	10.141	0	0	0
1	2	16	"A92"	"A92"	13715	49200	100	904	943	345	36	468	468	523	418	79	52	13	0	29128	27422	9501	34	2119	2119	2686	3728	138	95	92	0	0.000	0.000	0.000	0.000	0.000	0.000	0.000	0.000	0.000	0.000	0.000	0.000	0.000	0.000	0.016	0.019	0.019	0.017	2.268	0.020	0.266	316	2384	100	436	27009	27445	475	25303	25778	Error	Error	-5.953	436	27009	475	25303	297902	8665379	1.005	6.635	0	0	0
1	3	16	"A92"	"A92"	14015	49200	100	1076	1117	544	48	481	481	524	363	69	70	37	0	31160	29180	11823	40	2128	2128	2370	2077	87	93	90	0	0.000	0.000	0.000	0.000	0.000	0.000	0.000	0.000	0.000	0.000	0.000	0.000	0.000	0.000	0.020	0.024	0.023	0.022	2.461	0.023	0.397	316	2384	100	595	29032	29627	636	27052	27688	Error	Error	-5.609	595	29032	636	27052	353002	9220966	1.634	12.908	0	0	0
1	4	16	"A93"	"A93"	14315	49200	100	831	867	488	56	464	464	508	351	69	52	17	0	27311	22196	12346	55	2086	2086	2315	1832	79	80	76	0	0.000	0.000	0.000	0.000	0.000	0.000	0.000	0.000	0.000	0.000	0.000	0.000	0.000	0.000	0.015	0.020	0.020	0.024	4.048	0.019	0.200	316	2384	100	367	25225	25592	403	20110	20513	Error	Error	-6.103	367	25225	403	20110	274097	7014038	1.023	10.852	0	0	0
1	5	16	"A93"	"A93"	14615	49200	100	1028	1039	447	43	485	485	530	440	83	58	20	0	35958	30894	13609	44	2160	2160	2365	1865	78	91	88	0	0.000	0.000	0.000	0.000	0.000	0.000	0.000	0.000	0.000	0.000	0.000	0.000	0.000	0.000	0.016	0.019	0.019	0.019	2.187	0.019	0.368	316	2384	100	543	33798	34341	554	28734	29288	Error	Error	-5.960	543	33798	554	28734	328202	9762586	1.157	15.297	0	0	0
1	6	16	"A93"	"A93"	14920	49205	90	1110	1143	361	31	462	462	523	514	98	68	12	0	33820	32775	5854	17	2166	2166	2370	1415	59	100	100	0	0.000	0.000	0.000	0.000	0.000	0.000	0.000	0.000	0.000	0.000	0.000	0.000	0.000	0.000	0.020	0.022	0.021	0.020	1.687	0.022	0.215	256	1924	100	648	31654	32302	681	30609	31290	Error	Error	-5.610	648	31654	681	30609	292571	8390296	1.206	21.488	0	0	0
1	7	16	"A94"	"A94"	15220	49200	100	1091	1116	610	54	477	477	529	459	86	61	27	0	38247	30471	17554	57	2149	2149	2502	2056	82	84	78	0	0.000	0.000	0.000	0.000	0.000	0.000	0.000	0.000	0.000	0.000	0.000	0.000	0.000	0.000	0.017	0.023	0.022	0.024	2.842	0.022	0.460	316	2384	100	614	36098	36712	639	28322	28961	Error	Error	-5.878	614	36098	639	28322	352708	9628820	1.279	13.604	0	0	0
1	8	16	"A94"	"A94"	15520	49200	100	1181	1209	617	51	484	484	527	353	66	78	49	0	42582	37176	15717	42	2179	2179	2467	2416	97	94	88	0	0.000	0.000	0.000	0.000	0.000	0.000	0.000	0.000	0.000	0.000	0.000	0.000	0.000	0.000	0.017	0.021	0.020	0.020	2.090	0.021	0.465	316	2384	100	697	40403	41100	725	34997	35722	Error	Error	-5.857	697	40403	725	34997	382092	11747487	1.932	14.366	0	0	0
1	9	16	"A94"	"A94"	15820	49200	100	1260	1216	690	56	472	472	536	696	129	55	10	0	45276	36330	20241	55	2135	2135	2509	3196	127	82	78	0	0.000	0.000	0.000	0.000	0.000	0.000	0.000	0.000	0.000	0.000	0.000	0.000	0.000	0.000	0.018	0.022	0.023	0.025	2.611	0.023	0.217	316	2384	100	788	43141	43929	744	34195	34939	Error	Error	-5.775	788	43141	744	34195	384137	11480266	0.977	10.582	0	0	0
1	10	16	"A95"	"A95"	16125	49205	100	1104	1157	726	62	479	479	541	571	105	54	14	0	29992	27381	12476	45	2092	2092	2286	1325	57	95	90	0	0.000	0.000	0.000	0.000	0.000	0.000	0.000	0.000	0.000	0.000	0.000	0.000	0.000	0.000	0.022	0.027	0.025	0.024	2.192	0.027	0.288	316	2384	100	625	27900	28525	678	25289	25967	Error	Error	-5.480	625	27900	678	25289	365720	8652316	1.079	18.940	0	0	0
1	11	16	"A95"	"A95"	16425	49205	100	1121	1150	531	46	501	501	556	514	92	60	17	0	30346	28664	11688	40	2139	2139	2330	1335	57	99	96	0	0.000	0.000	0.000	0.000	0.000	0.000	0.000	0.000	0.000	0.000	0.000	0.000	0.000	0.000	0.022	0.024	0.024	0.022	2.156	0.024	0.384	316	2384	100	620	28207	28827	649	26525	27174	Error	Error	-5.508	620	28207	649	26525	363394	9057905	1.156	19.726	0	0	0
1	12	16	"A95"	"A95"	16725	49205	100	1071	1133	478	42	481	481	554	652	117	42	6	0	29970	29289	10693	36	2109	2109	2633	3449	130	97	94	0	0.000	0.000	0.000	0.000	0.000	0.000	0.000	0.000	0.000	0.000	0.000	0.000	0.000	0.000	0.021	0.024	0.023	0.021	2.116	0.021	0.112	316	2384	100	590	27861	28451	652	27180	27832	Error	Error	-5.561	590	27861	652	27180	357882	9255408	0.888	7.729	0	0	0
1	13	16	"A96"	"A96"	17025	49205	100	1005	1057	694	65	480	480	549	470	85	54	12	0	30474	26049	12923	49	2143	2143	2447	1964	80	88	83	0	0.000	0.000	0.000	0.000	0.000	0.000	0.000	0.000	0.000	0.000	0.000	0.000	0.000	0.000	0.019	0.024	0.022	0.024	2.619	0.023	0.281	316	2384	100	525	28331	28856	577	23906	24483	Error	Error	-5.754	525	28331	577	23906	334051	8231453	1.081	12.017	0	0	0
1	14	16	"A96"	"A96"	17330	49205	100	1037	1154	1283	111	483	483	560	793	141	23	1	0	28996	27703	9340	33	2143	2143	2406	1826	75	100	100	0	0.000	0.000	0.000	0.000	0.000	0.000	0.000	0.000	0.000	0.000	0.000	0.000	0.000	0.000	0.021	0.026	0.023	0.020	2.063	0.033	0.179	316	2384	100	554	26853	27407	671	25560	26231	Error	Error	-5.599	554	26853	671	25560	364698	8754167	0.749	13.854	0	0	0
1	15	16	"A96"	"A96"	17630	49205	100	908	913	293	32	461	461	538	1046	194	1	0	0	27109	25150	8313	33	2070	2070	2454	2650	107	97	95	0	0.000	0.000	0.000	0.000	0.000	0.000	0.000	0.000	0.000	0.000	0.000	0.000	0.000	0.000	0.018	0.020	0.020	0.017	2.236	0.029	0.058	316	2384	100	447	25039	25486	452	23080	23532	Error	Error	-5.808	447	25039	452	23080	288504	7947368	0.359	8.565	0	0	0
1	16	16	"A97"	"A97"	17930	49205	100	944	1036	572	55	489	489	544	554	101	44	14	0	27627	25371	15846	62	2151	2151	2370	1696	71	91	89	0	0.000	0.000	0.000	0.000	0.000	0.000	0.000	0.000	0.000	0.000	0.000	0.000	0.000	0.000	0.018	0.024	0.024	0.024	2.593	0.024	0.222	316	2384	100	455	25476	25931	547	23220	23767	Error	Error	-5.807	455	25476	547	23220	327234	8017188	0.888	13.562	0	0	0
1	17	16	"A97"	"A97"	18230	49205	100	1060	1112	491	44	498	498	577	647	112	39	5	0	26598	26158	11027	42	2205	2205	2555	2119	82	99	95	0	0.000	0.000	0.000	0.000	0.000	0.000	0.000	0.000	0.000	0.000	0.000	0.000	0.000	0.000	0.023	0.026	0.024	0.023	2.208	0.025	0.248	316	2384	100	562	24393	24955	614	23953	24567	Error	Error	-5.440	562	24393	614	23953	351292	8266068	0.827	11.139	0	0	0
1	18	16	"A97"	"A97"	18530	49205	100	1057	1071	410	38	499	499	549	460	83	58	16	0	29322	28674	10564	36	2132	2132	2445	1753	71	99	97	0	0.000	0.000	0.000	0.000	0.000	0.000	0.000	0.000	0.000	0.000	0.000	0.000	0.000	0.000	0.021	0.022	0.022	0.020	1.868	0.021	0.425	316	2384	100	558	27190	27748	572	26542	27114	Error	Error	-5.607	558	27190	572	26542	338411	9060884	1.135	14.962	0	0	0
1	1	17	"A98"	"A98"	13420	49500	100	552	582	313	53	493	493	531	299	56	15	3	0	3121	3574	1830	51	2137	2137	2219	663	29	60	38	0	0.000	0.000	0.000	0.000	0.000	0.000	0.000	0.000	0.000	0.000	0.000	0.000	0.000	0.000	0.060	0.062	0.158	0.175	4.153	0.077	0.070	316	2384	100	59	984	1043	89	1437	1526	Error	Error	-4.060	59	984	89	1437	184061	1129449	0.171	2.044	0	0	0
1	2	17	"A98"	"A98"	13720	49500	100	527	584	393	67	484	484	525	333	63	15	1	0	3620	4013	1886	46	2101	2101	2171	623	28	77	59	0	0.000	0.000	0.000	0.000	0.000	0.000	0.000	0.000	0.000	0.000	0.000	0.000	0.000	0.000	0.028	0.052	0.131	0.128	4.101	0.114	0.159	316	2384	100	43	1519	1562	100	1912	2012	Error	Error	-5.143	43	1519	100	1912	184676	1268260	0.177	2.957	0	0	0
1	3	17	"A98"	"A98"	14020	49500	100	528	546	300	54	483	483	518	286	55	16	1	0	3614	4242	1972	46	2096	2096	2169	738	34	71	50	0	0.000	0.000	0.000	0.000	0.000	0.000	0.000	0.000	0.000	0.000	0.000	0.000	0.000	0.000	0.030	0.029	0.081	0.090	5.107	0.059	0.092	316	2384	100	45	1518	1563	63	2146	2209	Error	Error	-5.076	45	1518	63	2146	172569	1340573	0.098	2.809	0	0	0
1	4	17	"A99"	"A99"	14320	49500	100	677	729	312	42	497	497	531	394	74	25	5	0	10562	10014	5587	55	2146	2146	2268	1076	47	79	75	0	0.000	0.000	0.000	0.000	0.000	0.000	0.000	0.000	0.000	0.000	0.000	0.000	0.000	0.000	0.021	0.029	0.037	0.039	4.189	0.034	0.112	316	2384	100	180	8416	8596	232	7868	8100	Error	Error	-5.547	180	8416	232	7868	230218	3164448	0.503	7.199	0	0	0
1	5	17	"A99"	"A99"	14625	49500	100	682	733	303	41	488	488	521	309	59	32	10	0	10042	10691	4934	46	2145	2145	2218	816	36	95	93	0	0.000	0.000	0.000	0.000	0.000	0.000	0.000	0.000	0.000	0.000	0.000	0.000	0.000	0.000	0.025	0.029	0.032	0.029	3.100	0.035	0.167	316	2384	100	194	7897	8091	245	8546	8791	Error	Error	-5.347	194	7897	245	8546	231500	3378504	0.686	10.384	0	0	0
1	6	17	"A99"	"A99"	14930	49500	90	838	856	287	33	500	500	555	530	95	26	1	0	16759	16069	4195	26	2200	2200	2326	1197	51	100	100	0	0.000	0.000	0.000	0.000	0.000	0.000	0.000	0.000	0.000	0.000	0.000	0.000	0.000	0.000	0.023	0.026	0.028	0.023	2.351	0.026	0.107	256	1924	100	338	14559	14897	356	13869	14225	Error	Error	-5.429	338	14559	356	13869	219243	4113705	0.568	11.481	0	0	0
1	7	17	"A100"	"A100"	15225	49500	100	816	891	509	57	489	489	550	593	107	28	3	0	20994	19381	11915	61	2158	2158	2371	1440	60	85	79	0	0.000	0.000	0.000	0.000	0.000	0.000	0.000	0.000	0.000	0.000	0.000	0.000	0.000	0.000	0.017	0.023	0.025	0.026	3.499	0.024	0.249	316	2384	100	327	18836	19163	402	17223	17625	Error	Error	-5.848	327	18836	402	17223	281710	6124508	0.575	11.813	0	0	0
1	8	17	"A100"	"A100"	15525	49505	90	898	998	798	79	457	457	499	337	67	65	24	0	26030	26512	5865	22	2079	2079	2401	2363	98	100	100	0	0.000	0.000	0.000	0.000	0.000	0.000	0.000	0.000	0.000	0.000	0.000	0.000	0.000	0.000	0.018	0.022	0.020	0.017	2.291	0.023	0.297	256	1924	100	441	23951	24392	541	24433	24974	Error	Error	-5.763	441	23951	541	24433	255387	6786973	1.481	10.204	0	0	0
1	9	17	"A100"	"A100"	15825	49505	100	1022	1051	559	53	467	467	516	439	85	60	16	0	31206	27172	11200	41	2059	2059	2248	1788	79	95	89	0	0.000	0.000	0.000	0.000	0.000	0.000	0.000	0.000	0.000	0.000	0.000	0.000	0.000	0.000	0.019	0.023	0.022	0.021	2.196	0.024	0.300	316	2384	100	555	29147	29702	584	25113	25697	Error	Error	-5.715	555	29147	584	25113	332204	8586366	1.219	13.940	0	0	0
1	10	17	"A101"	"A101"	16130	49510	90	611	681	415	60	479	479	537	575	107	5	1	0	5794	8120	5431	66	2057	2057	2170	1110	51	96	81	0	0.000	0.000	0.000	0.000	0.000	0.000	0.000	0.000	0.000	0.000	0.000	0.000	0.000	0.000	0.035	0.033	0.039	0.038	3.294	0.029	0.110	256	1924	100	132	3737	3869	202	6063	6265	Error	Error	-4.823	132	3737	202	6063	174440	2078663	0.250	5.360	0	0	0
1	11	17	"A101"	"A101"	16430	49510	90	660	723	405	56	510	510	560	600	107	8	2	0	6168	8936	6200	69	2156	2156	2271	1360	59	98	80	0	0.000	0.000	0.000	0.000	0.000	0.000	0.000	0.000	0.000	0.000	0.000	0.000	0.000	0.000	0.037	0.031	0.039	0.035	3.431	0.059	0.110	256	1924	100	150	4012	4162	213	6780	6993	Error	Error	-4.741	150	4012	213	6780	185058	2287739	0.272	4.901	0	0	0
1	12	17	"A101"	"A101"	16730	49500	100	607	671	515	76	488	488	542	452	83	12	1	0	6449	8805	5893	66	2080	2080	2203	1132	51	88	78	0	0.000	0.000	0.000	0.000	0.000	0.000	0.000	0.000	0.000	0.000	0.000	0.000	0.000	0.000	0.027	0.027	0.034	0.034	4.239	0.035	0.098	316	2384	100	119	4369	4488	183	6725	6908	Error	Error	-5.198	119	4369	183	6725	211996	2782286	0.285	5.832	0	0	0
1	13	17	"A102"	"A102"	17030	49500	100	620	687	448	65	490	490	546	513	93	14	3	0	6326	9134	8509	93	2106	2106	2245	1512	67	63	59	0	0.000	0.000	0.000	0.000	0.000	0.000	0.000	0.000	0.000	0.000	0.000	0.000	0.000	0.000	0.031	0.028	0.043	0.064	6.060	0.030	0.128	316	2384	100	130	4220	4350	197	7028	7225	Error	Error	-5.021	130	4220	197	7028	217150	2886362	0.275	4.556	0	0	0
1	14	17	"A102"	"A102"	17335	49500	100	632	736	615	83	477	477	538	578	107	12	1	0	7445	11450	8807	76	2049	2049	2165	1125	51	96	85	0	0.000	0.000	0.000	0.000	0.000	0.000	0.000	0.000	0.000	0.000	0.000	0.000	0.000	0.000	0.029	0.028	0.031	0.030	3.348	0.026	0.098	316	2384	100	155	5396	5551	259	9401	9660	Error	Error	-5.122	155	5396	259	9401	232437	3618110	0.343	8.253	0	0	0
1	15	17	"A102"	"A102"	17635	49500	100	643	706	354	50	466	466	526	503	95	19	3	0	7980	12115	9425	77	2083	2083	2211	1186	53	88	78	0	0.000	0.000	0.000	0.000	0.000	0.000	0.000	0.000	0.000	0.000	0.000	0.000	0.000	0.000	0.030	0.024	0.033	0.031	3.456	0.030	0.101	316	2384	100	177	5897	6074	240	10032	10272	Error	Error	-5.058	177	5897	240	10032	222999	3828317	0.358	8.351	0	0	0
1	16	17	"A103"	"A103"	17940	49505	95	833	884	450	50	470	470	554	630	113	24	2	0	23521	19507	10470	53	2049	2049	2234	1274	57	100	99	0	0.000	0.000	0.000	0.000	0.000	0.000	0.000	0.000	0.000	0.000	0.000	0.000	0.000	0.000	0.017	0.024	0.022	0.023	2.059	0.024	0.191	256	2088	100	363	21472	21835	414	17458	17872	Error	Error	-5.886	363	21472	414	17458	226230	4993776	0.524	13.558	0	0	0
1	17	17	"A103"	"A103"	18240	49500	100	939	1033	646	62	488	488	538	441	81	52	12	0	25297	25510	6289	24	2130	2130	2423	2138	88	98	98	0	0.000	0.000	0.000	0.000	0.000	0.000	0.000	0.000	0.000	0.000	0.000	0.000	0.000	0.000	0.019	0.023	0.020	0.019	2.377	0.021	0.162	316	2384	100	451	23167	23618	545	23380	23925	Error	Error	-5.683	451	23167	545	23380	326374	8061249	1.122	10.798	0	0	0
1	18	17	"A103"	"A103"	18545	49500	95	1058	1091	341	31	516	516	676	1369	202	2	0	0	28513	27501	5849	21	2231	2231	2490	1530	61	100	100	0	0.000	0.000	0.000	0.000	0.000	0.000	0.000	0.000	0.000	0.000	0.000	0.000	0.000	0.000	0.021	0.023	0.021	0.019	2.293	0.023	0.283	256	2088	100	542	26282	26824	575	25270	25845	Error	Error	-5.600	542	26282	575	25270	279410	7040323	0.303	16.347	0	0	0
1	1	18	"A104"	"A104"	13425	49800	100	755	1336	4778	357	507	507	554	306	55	44	22	0	9402	11734	9169	78	2189	2189	2726	3482	127	60	50	0	0.000	0.000	0.000	0.000	0.000	0.000	0.000	0.000	0.000	0.000	0.000	0.000	0.000	0.000	0.034	0.087	0.037	0.059	6.476	0.072	0.047	316	2384	100	248	7213	7461	829	9545	10374	Error	Error	-4.862	248	7213	829	9545	422172	3708063	2.556	2.587	0	0	0
1	2	18	"A104"	"A104"	13725	49800	100	890	921	394	42	503	503	550	469	85	41	8	0	23159	21390	8785	41	2173	2173	2381	1732	72	92	88	0	0.000	0.000	0.000	0.000	0.000	0.000	0.000	0.000	0.000	0.000	0.000	0.000	0.000	0.000	0.018	0.022	0.023	0.021	2.589	0.023	0.134	316	2384	100	387	20986	21373	418	19217	19635	Error	Error	-5.761	387	20986	418	19217	290985	6759157	0.791	10.975	0	0	0
1	3	18	"A104"	"A104"	14030	49800	100	886	966	729	75	503	503	536	303	56	56	27	0	21278	20192	7434	36	2176	2176	2295	1154	50	98	93	0	0.000	0.000	0.000	0.000	0.000	0.000	0.000	0.000	0.000	0.000	0.000	0.000	0.000	0.000	0.020	0.026	0.023	0.022	2.351	0.024	0.190	316	2384	100	383	19102	19485	463	18016	18479	Error	Error	-5.640	383	19102	463	18016	305157	6380526	1.419	15.509	0	0	0
1	4	18	"A105"	"A105"	14330	49800	100	968	1026	553	53	525	525	570	502	88	43	10	0	27128	22682	10932	48	2198	2198	2374	1253	52	89	81	0	0.000	0.000	0.000	0.000	0.000	0.000	0.000	0.000	0.000	0.000	0.000	0.000	0.000	0.000	0.018	0.024	0.023	0.024	3.091	0.025	0.386	316	2384	100	443	24930	25373	501	20484	20985	Error	Error	-5.814	443	24930	501	20484	324091	7167433	0.908	16.208	0	0	0
1	5	18	"A105"	"A105"	14630	49800	100	1078	1117	469	41	502	502	541	301	55	75	47	0	28984	26290	8477	32	2193	2193	2327	1192	51	98	94	0	0.000	0.000	0.000	0.000	0.000	0.000	0.000	0.000	0.000	0.000	0.000	0.000	0.000	0.000	0.021	0.026	0.024	0.024	2.196	0.025	0.439	316	2384	100	576	26791	27367	615	24097	24712	Error	Error	-5.540	576	26791	615	24097	352920	8307706	1.914	20.103	0	0	0
1	6	18	"A105"	"A105"	14935	49805	95	1026	1062	378	35	518	518	564	311	55	74	34	0	24865	24424	5571	22	2241	2241	2387	911	38	100	100	0	0.000	0.000	0.000	0.000	0.000	0.000	0.000	0.000	0.000	0.000	0.000	0.000	0.000	0.000	0.022	0.025	0.025	0.022	1.945	0.023	0.319	256	2088	100	508	22624	23132	544	22183	22727	Error	Error	-5.477	508	22624	544	22183	271817	6252432	1.601	24.190	0	0	0
1	7	18	"A106"	"A106"	15230	49800	100	555	586	264	45	502	502	540	373	69	10	2	0	3057	3419	1477	43	2177	2177	2295	1410	61	25	11	0	0.000	0.000	0.000	0.000	0.000	0.000	0.000	0.000	0.000	0.000	0.000	0.000	0.000	0.000	0.060	0.068	0.188	0.205	4.070	0.074	0.076	316	2384	100	53	880	933	84	1242	1326	Error	Error	-4.053	53	880	84	1242	185186	1080327	0.123	0.797	0	0	0
1	8	18	"A106"	"A106"	15535	49800	100	470	570	1055	185	476	476	550	584	106	1	0	0	2832	3495	2099	60	2094	2094	2219	1599	72	23	14	0	0.000	0.000	0.000	0.000	0.000	0.000	0.000	0.000	0.000	0.000	0.000	0.000	0.000	0.000	-0.008	0.067	0.204	0.172	5.557	0.258	0.252	316	2384	100	-6	738	732	94	1401	1495	Error	Error	Error	-6	738	94	1401	180066	1104560	0.034	0.798	0	0	0
1	9	18	"A106"	"A106"	15835	49800	100	495	540	229	42	490	490	546	525	96	3	0	0	2828	3397	1656	48	2105	2105	2213	1176	53	34	17	0	0.000	0.000	0.000	0.000	0.000	0.000	0.000	0.000	0.000	0.000	0.000	0.000	0.000	0.000	0.007	0.039	0.179	0.167	6.309	0.125	0.210	316	2384	100	5	723	728	50	1292	1342	Error	Error	-7.176	5	723	50	1292	170542	1073536	-0.011	1.007	0	0	0
1	10	18	"A107"	"A107"	16135	49800	100	576	657	439	66	513	513	573	533	93	10	1	0	3464	4687	3212	68	2175	2175	2313	1374	59	47	29	0	0.000	0.000	0.000	0.000	0.000	0.000	0.000	0.000	0.000	0.000	0.000	0.000	0.000	0.000	0.049	0.057	0.107	0.110	4.280	0.065	0.071	316	2384	100	63	1289	1352	144	2512	2656	Error	Error	-4.355	63	1289	144	2512	207668	1481056	0.158	1.728	0	0	0
1	11	18	"A107"	"A107"	16440	49805	85	614	678	353	52	543	543	577	326	56	16	5	0	5351	6631	3469	52	2219	2219	2313	924	39	98	82	0	0.000	0.000	0.000	0.000	0.000	0.000	0.000	0.000	0.000	0.000	0.000	0.000	0.000	0.000	0.023	0.031	0.051	0.042	3.177	0.048	0.139	208	1660	100	71	3132	3203	135	4412	4547	Error	Error	-5.463	71	3132	135	4412	140968	1379339	0.310	4.673	0	0	0
1	12	18	"A107"	"A107"	16745	49800	90	611	646	267	41	489	489	539	466	86	12	1	0	6093	7039	4015	57	2063	2063	2179	1433	65	80	60	0	0.000	0.000	0.000	0.000	0.000	0.000	0.000	0.000	0.000	0.000	0.000	0.000	0.000	0.000	0.030	0.032	0.048	0.042	3.442	0.086	0.253	256	1924	100	122	4030	4152	157	4976	5133	Error	Error	-5.046	122	4030	157	4976	165425	1802029	0.230	3.391	0	0	0
1	13	18	"A108"	"A108"	17040	49805	85	661	730	507	69	502	502	549	371	67	23	4	0	7785	9538	4995	52	2123	2123	2206	863	39	100	99	0	0.000	0.000	0.000	0.000	0.000	0.000	0.000	0.000	0.000	0.000	0.000	0.000	0.000	0.000	0.028	0.031	0.037	0.031	3.137	0.044	0.109	208	1660	100	159	5662	5821	228	7415	7643	Error	Error	-5.154	159	5662	228	7415	151902	1983801	0.488	8.496	0	0	0
1	14	18	"A108"	"A108"	17345	49800	100	596	634	282	44	478	478	534	464	86	11	1	0	5722	7556	5119	67	2058	2058	2174	1301	59	88	64	0	0.000	0.000	0.000	0.000	0.000	0.000	0.000	0.000	0.000	0.000	0.000	0.000	0.000	0.000	0.032	0.028	0.045	0.041	3.038	0.042	0.080	316	2384	100	118	3664	3782	156	5498	5654	Error	Error	-4.957	118	3664	156	5498	200327	2387621	0.216	4.137	0	0	0
1	15	18	"A108"	"A108"	17635	49800	85	677	712	268	37	489	489	536	437	81	18	1	0	8196	9505	4624	48	2092	2092	2187	965	44	100	99	0	0.000	0.000	0.000	0.000	0.000	0.000	0.000	0.000	0.000	0.000	0.000	0.000	0.000	0.000	0.031	0.030	0.036	0.032	2.645	0.033	0.032	208	1660	100	188	6104	6292	223	7413	7636	Error	Error	-5.021	188	6104	223	7413	148086	1977074	0.403	7.583	0	0	0
1	16	18	"A109"	"A109"	17940	49800	100	487	537	490	91	480	480	524	371	70	7	1	0	2755	3275	2179	66	2085	2085	2195	1145	52	31	12	0	0.000	0.000	0.000	0.000	0.000	0.000	0.000	0.000	0.000	0.000	0.000	0.000	0.000	0.000	0.010	0.048	0.186	0.175	4.851	0.142	0.244	316	2384	100	7	670	677	57	1190	1247	Error	Error	-6.581	7	670	57	1190	169651	1035012	0.035	0.943	0	0	0
1	17	18	"A109"	"A109"	18250	49800	85	490	547	340	62	469	469	537	524	97	1	0	0	3489	4179	2035	48	2014	2014	2125	1089	51	70	32	0	0.000	0.000	0.000	0.000	0.000	0.000	0.000	0.000	0.000	0.000	0.000	0.000	0.000	0.000	0.014	0.036	0.084	0.075	4.322	0.092	0.091	208	1660	100	21	1475	1496	78	2165	2243	Error	Error	-6.134	21	1475	78	2165	113718	869254	0.019	1.886	0	0	0
1	18	18	"A109"	"A109"	18540	49800	80	598	687	548	79	531	531	677	1272	187	0	0	0	3526	4095	1662	40	2205	2205	2456	1767	71	38	18	0	0.000	0.000	0.000	0.000	0.000	0.000	0.000	0.000	0.000	0.000	0.000	0.000	0.000	0.000	0.051	0.083	0.110	0.121	4.125	0.104	0.135	208	1512	100	67	1321	1388	156	1890	2046	Error	Error	-4.301	67	1321	156	1890	142908	851832	0.008	0.928	0	0	0
1	1	19	"A110"	"A110"	13425	50100	100	629	660	322	48	510	510	539	252	46	30	11	0	4968	7219	6032	83	2171	2171	2277	755	33	76	67	0	0.000	0.000	0.000	0.000	0.000	0.000	0.000	0.000	0.000	0.000	0.000	0.000	0.000	0.000	0.043	0.030	0.048	0.058	4.666	0.027	0.118	316	2384	100	119	2797	2916	150	5048	5198	Error	Error	-4.555	119	2797	150	5048	208460	2281278	0.480	6.546	0	0	0
1	2	19	"A110"	"A110"	13735	50105	90	658	718	336	46	516	516	556	372	66	25	5	0	7172	9604	5917	61	2161	2161	2227	631	28	99	97	0	0.000	0.000	0.000	0.000	0.000	0.000	0.000	0.000	0.000	0.000	0.000	0.000	0.000	0.000	0.028	0.027	0.034	0.031	3.109	0.027	0.111	256	1924	100	142	5011	5153	202	7443	7645	Error	Error	-5.141	142	5011	202	7443	183730	2458584	0.435	11.691	0	0	0
1	3	19	"A110"	"A110"	14030	50100	100	639	681	289	42	536	536	566	292	51	25	7	0	7245	9448	6644	70	2187	2187	2261	681	30	91	88	0	0.000	0.000	0.000	0.000	0.000	0.000	0.000	0.000	0.000	0.000	0.000	0.000	0.000	0.000	0.020	0.020	0.034	0.036	4.237	0.021	0.158	316	2384	100	103	5058	5161	145	7261	7406	Error	Error	-5.618	103	5058	145	7261	215135	2985501	0.394	10.554	0	0	0
1	4	19	"A111"	"A111"	14330	50100	100	606	662	312	47	555	555	582	274	47	21	7	0	4198	5499	3989	72	2221	2221	2282	567	24	71	64	0	0.000	0.000	0.000	0.000	0.000	0.000	0.000	0.000	0.000	0.000	0.000	0.000	0.000	0.000	0.026	0.033	0.075	0.090	5.377	0.034	0.085	316	2384	100	51	1977	2028	107	3278	3385	Error	Error	-5.277	51	1977	107	3278	209066	1737794	0.292	5.674	0	0	0
1	5	19	"A111"	"A111"	14630	50105	100	586	623	244	39	516	516	550	327	59	18	2	0	4776	6046	3646	60	2158	2158	2227	733	32	88	75	0	0.000	0.000	0.000	0.000	0.000	0.000	0.000	0.000	0.000	0.000	0.000	0.000	0.000	0.000	0.027	0.028	0.049	0.051	4.343	0.035	0.070	316	2384	100	70	2618	2688	107	3888	3995	Error	Error	-5.225	70	2618	107	3888	196728	1910561	0.223	5.210	0	0	0
1	6	19	"A111"	"A111"	14935	50105	100	612	654	267	40	515	515	559	327	58	22	4	0	5384	7209	4535	62	2161	2161	2246	768	34	93	80	0	0.000	0.000	0.000	0.000	0.000	0.000	0.000	0.000	0.000	0.000	0.000	0.000	0.000	0.000	0.030	0.028	0.044	0.044	3.514	0.033	0.104	316	2384	100	97	3223	3320	139	5048	5187	Error	Error	-5.054	97	3223	139	5048	206660	2277987	0.291	6.462	0	0	0
1	7	19	"A112"	"A112"	15240	50100	95	778	842	349	41	504	504	566	804	142	10	0	0	11322	15117	9490	62	2113	2113	2221	1038	46	100	95	0	0.000	0.000	0.000	0.000	0.000	0.000	0.000	0.000	0.000	0.000	0.000	0.000	0.000	0.000	0.030	0.026	0.029	0.027	2.602	0.028	0.118	256	2088	100	274	9209	9483	338	13004	13342	Error	Error	-5.071	274	9209	338	13004	215596	3869969	0.343	12.424	0	0	0
1	8	19	"A112"	"A112"	15535	50100	100	786	848	559	65	490	490	546	577	105	18	2	0	14649	15245	7421	48	2166	2166	2280	1594	69	97	94	0	0.000	0.000	0.000	0.000	0.000	0.000	0.000	0.000	0.000	0.000	0.000	0.000	0.000	0.000	0.024	0.027	0.026	0.024	2.562	0.028	0.222	316	2384	100	296	12483	12779	358	13079	13437	Error	Error	-5.398	296	12483	358	13079	268029	4817506	0.523	8.134	0	0	0
1	9	19	"A112"	"A112"	15840	50100	95	773	841	540	64	495	495	545	403	73	35	10	0	13898	14805	8028	54	2138	2138	2239	1012	45	99	97	0	0.000	0.000	0.000	0.000	0.000	0.000	0.000	0.000	0.000	0.000	0.000	0.000	0.000	0.000	0.024	0.027	0.028	0.025	2.645	0.027	0.230	256	2088	100	278	11760	12038	346	12667	13013	Error	Error	-5.403	278	11760	346	12667	215302	3790095	0.734	12.417	0	0	0
1	10	19	"A113"	"A113"	16135	50100	100	606	677	488	72	559	559	692	1943	280	0	0	0	4690	7029	5787	82	2256	2256	2575	3051	118	42	23	0	0.000	0.000	0.000	0.000	0.000	0.000	0.000	0.000	0.000	0.000	0.000	0.000	0.000	0.000	0.019	0.025	0.048	0.059	5.286	0.347	0.339	316	2384	100	47	2434	2481	118	4773	4891	Error	Error	-5.695	47	2434	118	4773	213803	2221024	-0.008	1.460	0	0	0
1	11	19	"A113"	"A113"	16435	50100	100	644	698	480	68	531	531	580	397	68	14	2	0	5928	8465	6273	74	2176	2176	2265	1086	47	87	74	0	0.000	0.000	0.000	0.000	0.000	0.000	0.000	0.000	0.000	0.000	0.000	0.000	0.000	0.000	0.030	0.027	0.036	0.042	3.599	0.029	0.084	316	2384	100	113	3752	3865	167	6289	6456	Error	Error	-5.053	113	3752	167	6289	220486	2674788	0.297	5.709	0	0	0
1	12	19	"A113"	"A113"	16745	50105	95	604	680	469	68	515	515	576	509	88	8	1	0	8806	9764	4332	44	2117	2117	2230	1060	47	99	96	0	0.000	0.000	0.000	0.000	0.000	0.000	0.000	0.000	0.000	0.000	0.000	0.000	0.000	0.000	0.013	0.022	0.024	0.022	3.147	0.027	0.119	256	2088	100	89	6689	6778	165	7647	7812	Error	Error	-6.232	89	6689	165	7647	174076	2499576	0.204	7.108	0	0	0
1	13	19	"A114"	"A114"	17040	50100	100	865	920	417	45	524	524	575	449	78	39	9	0	19644	17480	9697	55	2172	2172	2308	1366	59	88	82	0	0.000	0.000	0.000	0.000	0.000	0.000	0.000	0.000	0.000	0.000	0.000	0.000	0.000	0.000	0.020	0.026	0.026	0.028	2.813	0.028	0.267	316	2384	100	341	17472	17813	396	15308	15704	Error	Error	-5.679	341	17472	396	15308	290831	5523647	0.768	11.107	0	0	0
1	14	19	"A114"	"A114"	17335	50100	90	798	840	505	60	474	474	551	785	142	6	1	0	19492	19068	6498	34	2076	2076	2654	3644	137	100	96	0	0.000	0.000	0.000	0.000	0.000	0.000	0.000	0.000	0.000	0.000	0.000	0.000	0.000	0.000	0.019	0.022	0.022	0.019	2.504	0.021	0.236	256	1924	100	324	17416	17740	366	16992	17358	Error	Error	-5.748	324	17416	366	16992	215038	4881499	0.368	4.504	0	0	0
1	15	19	"A114"	"A114"	17645	50100	95	838	867	291	33	477	477	571	992	173	2	0	0	22298	22609	5309	23	2083	2083	2403	2524	105	100	100	0	0.000	0.000	0.000	0.000	0.000	0.000	0.000	0.000	0.000	0.000	0.000	0.000	0.000	0.000	0.018	0.019	0.019	0.016	2.348	0.018	0.232	256	2088	100	361	20215	20576	390	20526	20916	Error	Error	-5.807	361	20215	390	20526	221982	5787795	0.298	8.006	0	0	0
1	16	19	"A115"	"A115"	17945	50105	90	569	628	527	83	500	500	547	397	72	10	2	0	5785	7243	4394	60	2102	2102	2200	919	41	92	78	0	0.000	0.000	0.000	0.000	0.000	0.000	0.000	0.000	0.000	0.000	0.000	0.000	0.000	0.000	0.019	0.025	0.045	0.041	4.242	0.048	0.081	256	1924	100	69	3683	3752	128	5141	5269	Error	Error	-5.738	69	3683	128	5141	160810	1854243	0.204	5.487	0	0	0
1	17	19	"A115"	"A115"	18250	50100	90	570	613	266	43	492	492	559	512	91	7	0	0	5958	8504	5448	64	2079	2079	2219	1154	52	98	80	0	0.000	0.000	0.000	0.000	0.000	0.000	0.000	0.000	0.000	0.000	0.000	0.000	0.000	0.000	0.020	0.019	0.033	0.028	3.158	0.036	0.085	256	1924	100	78	3879	3957	121	6425	6546	Error	Error	-5.636	78	3879	121	6425	156971	2177057	0.105	5.446	0	0	0
1	18	19	"A115"	"A115"	18550	50100	95	563	596	231	38	508	508	585	1480	252	0	0	0	5640	7951	4927	61	2110	2110	2289	2467	107	69	38	0	0.000	0.000	0.000	0.000	0.000	0.000	0.000	0.000	0.000	0.000	0.000	0.000	0.000	0.000	0.016	0.015	0.030	0.026	4.883	0.046	0.192	256	2088	100	55	3530	3585	88	5841	5929	Error	Error	-6.004	55	3530	88	5841	152449	2035450	0.007	2.295	0	0	0
1	1	20	"A116"	"A116"	13425	50400	100	7217	16431	18724	113	529	529	575	300	52	85	77	2	15415	17143	12056	70	2174	2174	2355	1204	51	80	74	0	0.000	0.000	0.000	0.000	0.000	0.000	0.000	0.000	0.000	0.000	0.000	0.000	0.000	0.000	0.505	1.062	0.676	0.576	2.726	1.366	0.743	316	2384	100	6688	13241	19929	15902	14969	30871	Error	Error	-0.985	6688	13241	15902	14969	5192268	5417034	52.853	12.282	0	0	0
1	2	20	"A116"	"A116"	13730	50405	100	22969	25685	18889	73	551	551	652	1037	159	97	93	6	28422	26327	8075	30	2204	2204	2381	1512	63	100	99	0	0.000	0.000	0.000	0.000	0.000	0.000	0.000	0.000	0.000	0.000	0.000	0.000	0.000	0.000	0.855	1.042	0.840	0.727	2.233	1.338	0.734	316	2384	100	22418	26218	48636	25134	24123	49257	Error	Error	-0.226	22418	26218	25134	24123	8116376	8319208	24.140	15.837	0	0	0
1	3	20	"A116"	"A116"	14030	50400	100	20080	22849	16924	74	561	561	741	1615	217	89	84	3	29528	26356	9596	36	2233	2233	2479	1974	79	96	92	0	0.000	0.000	0.000	0.000	0.000	0.000	0.000	0.000	0.000	0.000	0.000	0.000	0.000	0.000	0.715	0.924	0.748	0.657	2.138	1.187	0.752	316	2384	100	19519	27295	46814	22288	24123	46411	Error	Error	-0.484	19519	27295	22288	24123	7220146	8328350	13.689	12.096	0	0	0
1	4	20	"A117"	"A117"	14330	50400	100	560	579	218	37	534	534	565	265	46	16	1	0	2761	2981	1018	34	2185	2185	2230	551	24	52	29	0	0.000	0.000	0.000	0.000	0.000	0.000	0.000	0.000	0.000	0.000	0.000	0.000	0.000	0.000	0.045	0.057	0.229	0.212	4.646	0.117	0.106	316	2384	100	26	576	602	45	796	841	Error	Error	-4.469	26	576	45	796	183020	941906	0.053	1.363	0	0	0
1	5	20	"A117"	"A117"	14635	50400	85	536	593	260	43	507	507	557	378	67	11	0	0	3247	3457	957	27	2127	2127	2195	642	29	76	41	0	0.000	0.000	0.000	0.000	0.000	0.000	0.000	0.000	0.000	0.000	0.000	0.000	0.000	0.000	0.026	0.065	0.131	0.115	4.976	0.202	0.150	208	1660	100	29	1120	1149	86	1330	1416	Error	Error	-5.271	29	1120	86	1330	123361	719078	0.095	1.966	0	0	0
1	6	20	"A117"	"A117"	14935	50405	100	562	591	247	41	504	504	545	299	54	16	4	0	2883	3200	1159	36	2155	2155	2220	698	31	51	27	0	0.000	0.000	0.000	0.000	0.000	0.000	0.000	0.000	0.000	0.000	0.000	0.000	0.000	0.000	0.080	0.083	0.191	0.189	4.271	0.126	0.129	316	2384	100	58	728	786	87	1045	1132	Error	Error	-3.650	58	728	87	1045	186771	1011328	0.154	1.404	0	0	0
1	7	20	"A118"	"A118"	15240	50410	90	696	771	428	55	512	512	555	377	67	28	8	0	6960	10545	7258	68	2135	2135	2230	864	38	98	94	0	0.000	0.000	0.000	0.000	0.000	0.000	0.000	0.000	0.000	0.000	0.000	0.000	0.000	0.000	0.038	0.031	0.039	0.039	3.026	0.028	0.180	256	1924	100	184	4825	5009	259	8410	8669	Error	Error	-4.713	184	4825	259	8410	197310	2699419	0.573	9.624	0	0	0
1	8	20	"A118"	"A118"	15535	50405	90	692	785	379	48	552	552	610	449	73	19	7	0	6182	9599	7496	78	2236	2236	2371	1301	54	93	71	0	0.000	0.000	0.000	0.000	0.000	0.000	0.000	0.000	0.000	0.000	0.000	0.000	0.000	0.000	0.035	0.032	0.040	0.038	3.335	0.034	0.173	256	1924	100	140	3946	4086	233	7363	7596	Error	Error	-4.817	140	3946	233	7363	201005	2457454	0.390	5.556	0	0	0
1	9	20	"A118"	"A118"	15845	50405	95	698	775	442	57	519	519	576	489	84	18	5	0	7162	11133	7819	70	2172	2172	2257	836	37	100	97	0	0.000	0.000	0.000	0.000	0.000	0.000	0.000	0.000	0.000	0.000	0.000	0.000	0.000	0.000	0.036	0.029	0.035	0.034	2.489	0.032	0.106	256	2088	100	179	4990	5169	256	8961	9217	Error	Error	-4.801	179	4990	256	8961	198505	2850071	0.407	10.617	0	0	0
1	10	20	"A119"	"A119"	16140	50405	85	632	788	693	87	548	548	668	1072	160	5	1	0	4507	5666	3018	53	2249	2249	2587	2958	114	36	18	0	0.000	0.000	0.000	0.000	0.000	0.000	0.000	0.000	0.000	0.000	0.000	0.000	0.000	0.000	0.037	0.070	0.074	0.079	3.984	0.725	0.353	208	1660	100	84	2258	2342	240	3417	3657	Error	Error	-4.749	84	2258	240	3417	163910	1178473	0.112	1.041	0	0	0
1	11	20	"A119"	"A119"	16440	50405	90	665	699	306	43	595	595	652	508	77	8	1	0	4370	5570	2920	52	2284	2284	2411	1488	61	71	33	0	0.000	0.000	0.000	0.000	0.000	0.000	0.000	0.000	0.000	0.000	0.000	0.000	0.000	0.000	0.034	0.032	0.067	0.067	3.390	0.104	0.197	256	1924	100	70	2086	2156	104	3286	3390	Error	Error	-4.897	70	2086	104	3286	178923	1425814	0.093	2.123	0	0	0
1	12	20	"A119"	"A119"	16735	50405	90	616	701	468	66	574	574	623	406	65	10	2	0	4565	5326	2580	48	2225	2225	2339	1051	44	85	55	0	0.000	0.000	0.000	0.000	0.000	0.000	0.000	0.000	0.000	0.000	0.000	0.000	0.000	0.000	0.018	0.041	0.062	0.056	3.926	0.108	0.240	256	1924	100	42	2340	2382	127	3101	3228	Error	Error	-5.800	42	2340	127	3101	179465	1363582	0.192	2.842	0	0	0
1	13	20	"A120"	"A120"	17045	50405	90	613	646	268	41	557	557	616	477	77	8	0	0	3424	4080	1974	48	2207	2207	2321	1170	50	51	21	0	0.000	0.000	0.000	0.000	0.000	0.000	0.000	0.000	0.000	0.000	0.000	0.000	0.000	0.000	0.046	0.048	0.129	0.126	4.191	0.118	0.131	256	1924	100	56	1217	1273	89	1873	1962	Error	Error	-4.442	56	1217	89	1873	165371	1044512	0.063	1.503	0	0	0
1	14	20	"A120"	"A120"	17340	50400	90	574	602	370	61	539	539	615	858	139	1	0	0	3698	4136	1542	37	2173	2173	2300	1219	53	61	25	0	0.000	0.000	0.000	0.000	0.000	0.000	0.000	0.000	0.000	0.000	0.000	0.000	0.000	0.000	0.023	0.032	0.087	0.093	3.850	0.193	0.079	256	1924	100	35	1525	1560	63	1963	2026	Error	Error	-5.445	35	1525	63	1963	154073	1058741	-0.015	1.506	0	0	0
1	15	20	"A120"	"A120"	17645	50405	95	585	631	338	53	525	525	609	1122	184	1	0	0	3644	4337	1934	44	2119	2119	2280	1666	73	45	19	0	0.000	0.000	0.000	0.000	0.000	0.000	0.000	0.000	0.000	0.000	0.000	0.000	0.000	0.000	0.039	0.048	0.103	0.095	3.606	0.176	0.173	256	2088	100	60	1525	1585	106	2218	2324	Error	Error	-4.668	60	1525	106	2218	161601	1110228	0.020	1.235	0	0	0
1	16	20	"A121"	"A121"	17945	50400	105	691	754	363	48	492	492	648	2288	353	0	0	0	9788	17294	13337	77	2063	2063	2282	2798	122	91	67	0	0.000	0.000	0.000	0.000	0.000	0.000	0.000	0.000	0.000	0.000	0.000	0.000	0.000	0.000	0.026	0.017	0.022	0.021	2.723	0.017	0.228	316	2572	100	199	7725	7924	262	15231	15493	Error	Error	-5.279	199	7725	262	15231	238402	5464747	0.046	5.365	0	0	0
1	17	20	"A121"	"A121"	18250	50395	100	837	917	450	49	520	520	654	1919	293	0	0	0	12519	18810	13930	74	2174	2174	2398	2691	112	92	73	0	0.000	0.000	0.000	0.000	0.000	0.000	0.000	0.000	0.000	0.000	0.000	0.000	0.000	0.000	0.031	0.024	0.027	0.027	2.376	0.023	0.438	316	2384	100	317	10345	10662	397	16636	17033	Error	Error	-5.028	317	10345	397	16636	289684	5943902	0.137	6.099	0	0	0
1	18	20	"A121"	"A121"	18545	50400	100	744	846	549	64	477	477	517	432	83	34	9	0	16297	20204	12966	64	2016	2016	2127	1161	54	96	94	0	0.000	0.000	0.000	0.000	0.000	0.000	0.000	0.000	0.000	0.000	0.000	0.000	0.000	0.000	0.019	0.020	0.019	0.020	2.699	0.020	0.289	316	2384	100	267	14281	14548	369	18188	18557	Error	Error	-5.741	267	14281	369	18188	267178	6384514	0.762	15.570	0	0	0
1	1	21	"Blank"	"Blank"	13425	50705	100	584	601	231	38	562	562	585	239	40	17	3	0	2228	2280	421	18	2209	2209	2239	420	18	14	3	0	0.000	0.000	0.000	0.000	0.000	0.000	0.000	0.000	0.000	0.000	0.000	0.000	0.000	0.000	1.158	0.549	0.619	0.718	5.150	0.186	0.048	316	2384	100	22	19	41	39	71	110	Error	Error	0.212	22	19	39	71	189880	720457	0.067	0.098	0	0	0
1	2	21	"Blank"	"Blank"	13730	50705	100	614	633	244	38	526	526	558	231	41	26	5	0	2284	2287	340	14	2114	2114	2143	387	18	25	5	0	0.000	0.000	0.000	0.000	0.000	0.000	0.000	0.000	0.000	0.000	0.000	0.000	0.000	0.000	0.518	0.618	0.604	0.590	3.907	0.176	0.038	316	2384	100	88	170	258	107	173	280	Error	Error	-0.950	88	170	107	173	199881	722600	0.325	0.372	0	0	0
1	3	21	"Blank"	"Blank"	14030	50705	100	556	567	204	35	574	574	709	2198	310	0	0	0	2180	2187	311	14	2223	2223	2485	3303	132	0	0	0	0.000	0.000	0.000	0.000	0.000	0.000	0.000	0.000	0.000	0.000	0.000	0.000	0.000	0.000	0.419	0.194	0.695	0.706	4.586	0.124	0.431	316	2384	100	-18	-43	-61	-7	-36	-43	Error	Error	-1.256	-18	-43	-7	-36	179045	691027	-0.065	-0.090	0	0	0
1	4	21	"Blank"	"Blank"	14330	50705	100	556	586	228	38	526	526	575	446	77	5	0	0	2230	2275	441	19	2148	2148	2224	1314	59	1	0	0	0.000	0.000	0.000	0.000	0.000	0.000	0.000	0.000	0.000	0.000	0.000	0.000	0.000	0.000	0.366	0.472	0.491	0.454	4.487	0.129	0.050	316	2384	100	30	82	112	60	127	187	Error	Error	-1.451	30	82	60	127	185206	718868	0.025	0.039	0	0	0
1	5	21	"Blank"	"Blank"	14635	50710	85	553	572	291	50	535	535	574	278	48	9	2	0	2154	2231	711	31	2181	2181	2245	567	25	4	2	0	0.000	0.000	0.000	0.000	0.000	0.000	0.000	0.000	0.000	0.000	0.000	0.000	0.000	0.000	-0.667	0.740	0.547	0.573	4.056	0.207	0.130	208	1660	100	18	-27	-9	37	50	87	Error	Error	Error	18	-27	37	50	119038	463990	-0.007	-0.025	0	0	0
1	6	21	"Blank"	"Blank"	14940	50705	80	531	625	463	74	527	527	580	568	97	4	1	0	2272	2396	931	38	2191	2191	2532	2952	116	1	0	0	0.000	0.000	0.000	0.000	0.000	0.000	0.000	0.000	0.000	0.000	0.000	0.000	0.000	0.000	0.049	0.478	0.588	0.514	4.085	0.348	0.399	208	1512	100	4	81	85	98	205	303	Error	Error	-4.340	4	81	98	205	130066	498465	0.079	-0.046	0	0	0
1	7	21	"Blank"	"Blank"	15235	50705	100	529	553	256	46	503	503	547	406	74	6	0	0	2185	2233	431	19	2132	2132	2216	872	39	2	0	0	0.000	0.000	0.000	0.000	0.000	0.000	0.000	0.000	0.000	0.000	0.000	0.000	0.000	0.000	0.491	0.495	0.820	0.808	5.421	0.232	0.165	316	2384	100	26	53	79	50	101	151	Error	Error	-1.027	26	53	50	101	174720	705566	0.015	0.019	0	0	0
1	8	21	"Blank"	"Blank"	15535	50705	100	498	566	506	89	505	505	555	424	76	5	1	0	2196	2288	934	40	2157	2157	2267	1263	55	1	1	0	0.000	0.000	0.000	0.000	0.000	0.000	0.000	0.000	0.000	0.000	0.000	0.000	0.000	0.000	-0.179	0.466	0.600	0.639	4.551	0.351	0.394	316	2384	100	-7	39	32	61	131	192	Error	Error	Error	-7	39	61	131	178733	723035	0.026	0.017	0	0	0
1	9	21	"Blank"	"Blank"	15835	50705	100	512	573	452	78	526	526	572	430	75	4	1	0	2151	2263	691	30	2190	2190	2282	917	40	3	2	0	0.000	0.000	0.000	0.000	0.000	0.000	0.000	0.000	0.000	0.000	0.000	0.000	0.000	0.000	0.359	0.644	0.521	0.509	5.202	0.242	0.112	316	2384	100	-14	-39	-53	47	73	120	Error	Error	-1.478	-14	-39	47	73	181166	715109	0.002	-0.021	0	0	0
1	10	21	"Blank"	"Blank"	16135	50705	100	600	827	2333	282	568	568	632	498	78	6	2	0	2276	2665	4044	151	2240	2240	2371	1140	48	3	1	0	0.000	0.000	0.000	0.000	0.000	0.000	0.000	0.000	0.000	0.000	0.000	0.000	0.000	0.000	0.889	0.609	0.645	0.630	4.553	0.364	0.287	316	2384	100	32	36	68	259	425	684	Error	Error	-0.170	32	36	259	425	261313	842272	0.392	0.258	0	0	0
1	11	21	"Blank"	"Blank"	16440	50715	90	621	695	694	99	611	611	667	445	66	7	1	0	2396	2538	1000	39	2336	2336	2432	1018	41	4	2	0	0.000	0.000	0.000	0.000	0.000	0.000	0.000	0.000	0.000	0.000	0.000	0.000	0.000	0.000	0.167	0.416	0.831	0.665	4.611	0.308	0.232	256	1924	100	10	60	70	84	202	286	Error	Error	-2.585	10	60	84	202	178003	649731	0.063	0.104	0	0	0
1	12	21	"Blank"	"Blank"	16735	50715	90	649	707	530	74	653	653	700	402	57	6	1	0	2380	2467	1018	41	2380	2380	2474	930	37	2	1	0	0.000	0.000	0.000	0.000	0.000	0.000	0.000	0.000	0.000	0.000	0.000	0.000	0.000	0.000	100000.000	0.621	0.594	0.593	4.311	0.166	0.190	256	1924	100	-4	0	-4	54	87	141	Error	Error	16.610	-4	0	54	87	180924	631543	0.017	-0.008	0	0	0
1	13	21	"Blank"	"Blank"	17045	50715	90	658	715	432	60	682	682	742	477	64	3	1	0	2405	2540	1285	50	2454	2454	2582	1280	49	1	1	0	0.000	0.000	0.000	0.000	0.000	0.000	0.000	0.000	0.000	0.000	0.000	0.000	0.000	0.000	0.490	0.384	0.604	0.645	4.298	0.326	0.454	256	1924	100	-24	-49	-73	33	86	119	Error	Error	-1.030	-24	-49	33	86	182969	650154	-0.057	-0.033	0	0	0
1	14	21	"Blank"	"Blank"	17340	50710	90	640	678	352	51	604	604	657	594	90	3	0	0	2390	2470	880	35	2304	2304	2376	1047	44	3	1	0	0.000	0.000	0.000	0.000	0.000	0.000	0.000	0.000	0.000	0.000	0.000	0.000	0.000	0.000	0.419	0.446	0.551	0.586	4.454	0.261	0.146	256	1924	100	36	86	122	74	166	240	Error	Error	-1.256	36	86	74	166	173688	632388	0.035	0.090	0	0	0
1	15	21	"Blank"	"Blank"	17645	50715	95	577	662	1124	169	585	585	620	527	85	3	1	0	2194	2430	2307	94	2252	2252	2347	1320	56	3	1	0	0.000	0.000	0.000	0.000	0.000	0.000	0.000	0.000	0.000	0.000	0.000	0.000	0.000	0.000	0.138	0.433	0.504	0.500	4.341	0.300	0.388	256	2088	100	-8	-58	-66	77	178	255	Error	Error	-2.858	-8	-58	77	178	169566	622119	0.080	0.063	0	0	0
1	16	21	"Blank"	"Blank"	17945	50710	105	573	682	890	130	544	544	584	363	62	10	3	0	2172	2304	935	40	2203	2203	2286	926	40	5	2	0	0.000	0.000	0.000	0.000	0.000	0.000	0.000	0.000	0.000	0.000	0.000	0.000	0.000	0.000	-0.935	1.366	0.654	0.600	3.704	0.447	0.345	316	2572	100	29	-31	-2	138	101	239	Error	Error	Error	29	-31	138	101	215526	728190	0.270	0.019	0	0	0
1	17	21	"Blank"	"Blank"	18250	50705	100	520	568	545	95	537	537	625	894	143	2	0	0	2031	2222	1724	77	2175	2175	2343	1908	81	1	1	0	0.000	0.000	0.000	0.000	0.000	0.000	0.000	0.000	0.000	0.000	0.000	0.000	0.000	0.000	0.118	0.660	0.565	0.587	3.664	0.069	0.159	316	2384	100	-17	-144	-161	31	47	78	Error	Error	-3.082	-17	-144	31	47	179626	702024	-0.064	-0.063	0	0	0
1	18	21	"Blank"	"Blank"	18555	50705	100	504	535	217	40	545	545	591	437	73	2	0	0	2114	2165	540	24	2199	2199	2286	998	43	2	0	0	0.000	0.000	0.000	0.000	0.000	0.000	0.000	0.000	0.000	0.000	0.000	0.000	0.000	0.000	0.482	0.294	0.582	0.540	4.482	0.359	0.283	316	2384	100	-41	-85	-126	-10	-34	-44	Error	Error	-1.052	-41	-85	-10	-34	169015	684248	-0.128	-0.121	0	0	0
