# Supplementary material for: Application of hybridization control probe to increase accuracy on ligation detection or minisequencing diagnostic microarrays
Source: BMC Res Notes. 2009 Dec 14;2:249. doi: 10.1186/1756-0500-2-249 (PMC2799435; doi:10.1186/1756-0500-2-249)
Supplement: Additional file 3 — Gpr_files. Zip-compressed file containing raw microarray data in GenePix results format (.gpr) and GAL (GenePix Array List) files. [file 1756-0500-2-249-S3.ZIP › gpr_files/slide3/lasi3_13-16.gpr]

ATF	1.0
30	76    
"Type=GenePix Results 3"
"DateTime=2009/04/02 13:50:27"
"Settings=C:\Axon\Params\hpv0204lasi3.gps"
"GalFile=C:\Axon\Data\HPV\ArrayIt_032009_InstiBioGalfile.gal"
"ArrayOfArrays=13-16"
"PixelSize=5"
"Wavelengths=532	488"
"ImageFiles=C:\Axon\Data\HPV\020409\lasi3.tif 2	C:\Axon\Data\HPV\020409\lasi3.tif 3"
"NormalizationMethod=None"
"NormalizationFactors=1	1"
"JpegImage="
"StdDev=Type 1"
"RatioFormulations=W1/W3 (/532)	W1/W4 (/488)	W3/W4 (532/488)"
"FeatureType=Circular"
"Barcode="
"BackgroundSubtraction=LocalFeature"
"ImageOrigin=0, 0"
"JpegOrigin=3705, 80"
"Creator=GenePix Pro 6.1.0.2"
"Scanner=GenePix 4200A 01 Autoloader [2]"
"FocusPosition=0"
"Temperature=23.25"
"LinesAveraged=2"
"Comment="
"PMTGain=580	540"
"ScanPower=100	100"
"LaserPower=2.72	2.57"
"Filters=Standard Green	Standard Blue"
"ScanRegion=688,16,3816,13800"
"Supplier="
"Block"	"Column"	"Row"	"Name"	"ID"	"X"	"Y"	"Dia."	"F532 Median"	"F532 Mean"	"F532 SD"	"F532 CV"	"B532"	"B532 Median"	"B532 Mean"	"B532 SD"	"B532 CV"	"% > B532+1SD"	"% > B532+2SD"	"F532 % Sat."	"F488 Median"	"F488 Mean"	"F488 SD"	"F488 CV"	"B488"	"B488 Median"	"B488 Mean"	"B488 SD"	"B488 CV"	"% > B488+1SD"	"% > B488+2SD"	"F488 % Sat."	"Ratio of Medians (1/532)"	"Ratio of Means (1/532)"	"Median of Ratios (1/532)"	"Mean of Ratios (1/532)"	"Ratios SD (1/532)"	"Rgn Ratio (1/532)"	"Rgn R2 (1/532)"	"Ratio of Medians (1/488)"	"Ratio of Means (1/488)"	"Median of Ratios (1/488)"	"Mean of Ratios (1/488)"	"Ratios SD (1/488)"	"Rgn Ratio (1/488)"	"Rgn R2 (1/488)"	"Ratio of Medians (532/488)"	"Ratio of Means (532/488)"	"Median of Ratios (532/488)"	"Mean of Ratios (532/488)"	"Ratios SD (532/488)"	"Rgn Ratio (532/488)"	"Rgn R2 (532/488)"	"F Pixels"	"B Pixels"	"Circularity"	"Sum of Medians (1/532)"	"Sum of Medians (1/488)"	"Sum of Medians (532/488)"	"Sum of Means (1/532)"	"Sum of Means (1/488)"	"Sum of Means (532/488)"	"Log Ratio (1/532)"	"Log Ratio (1/488)"	"Log Ratio (532/488)"	"F532 Median - B532"	"F488 Median - B488"	"F532 Mean - B532"	"F488 Mean - B488"	"F532 Total Intensity"	"F488 Total Intensity"	"SNR 532"	"SNR 488"	"Flags"	"Normalize"	"Autoflag"
1	1	1	"A1"	"A1"	4450	53645	100	878	1018	505	49	664	664	703	283	40	44	32	0	4648	13134	12417	94	2432	2432	2819	1824	64	52	47	0	0.000	0.000	0.000	0.000	0.000	0.000	0.000	0.000	0.000	0.000	0.000	0.000	0.000	0.000	0.097	0.033	0.045	0.074	4.916	0.032	0.420	316	2384	100	214	2216	2430	354	10702	11056	Error	Error	-3.372	214	2216	354	10702	321706	4150199	1.113	5.655	0	0	0
1	2	1	"A1"	"A1"	4750	53645	100	891	992	468	47	644	644	696	330	47	43	20	0	10439	14765	10714	72	2516	2516	3314	4583	138	79	42	0	0.000	0.000	0.000	0.000	0.000	0.000	0.000	0.000	0.000	0.000	0.000	0.000	0.000	0.000	0.031	0.028	0.033	0.035	3.139	0.027	0.414	316	2384	100	247	7923	8170	348	12249	12597	Error	Error	-5.003	247	7923	348	12249	313562	4665629	0.897	2.499	0	0	0
1	3	1	"A1"	"A1"	5050	53645	100	895	978	463	47	685	685	1846	6963	377	0	0	0	12058	14453	10214	70	2679	2679	5282	10604	200	43	20	0	0.000	0.000	0.000	0.000	0.000	0.000	0.000	0.000	0.000	0.000	0.000	0.000	0.000	0.000	0.022	0.025	0.030	0.034	4.268	0.025	0.372	316	2384	100	210	9379	9589	293	11774	12067	Error	Error	-5.481	210	9379	293	11774	309116	4567131	-0.125	0.865	0	0	0
1	4	1	"A2"	"A2"	5355	53645	100	65535	65535	0	0	65535	65535	65518	320	0	0	0	100	65535	65535	0	0	65535	65535	65535	0	0	0	0	100	0.000	0.000	0.000	0.000	0.000	0.000	0.000	0.000	0.000	0.000	0.000	0.000	0.000	0.000	0.000	0.000	0.000	0.000	1.000	0.000	0.000	316	2384	100	0	0	0	0	0	0	Error	Error	Error	0	0	0	0	20709060	20709060	0.053	0.000	0	0	0
1	5	1	"A2"	"A2"	5655	53645	100	65535	65534	17	0	65535	65535	65534	34	0	0	0	99	65535	65535	0	0	65535	65535	65535	0	0	0	0	100	0.000	0.000	0.000	0.000	0.000	0.000	0.000	0.000	0.000	0.000	0.000	0.000	0.000	0.000	0.000	100000.000	0.000	0.000	1.000	100000.000	0.000	316	2384	100	0	0	0	-1	0	-1	Error	Error	Error	0	0	-1	0	20708760	20709060	0.000	0.000	0	0	0
1	6	1	"A2"	"A2"	5955	53645	100	65535	65442	409	0	65535	65535	65316	868	1	0	0	91	65535	65535	0	0	65535	65535	65535	0	0	0	0	100	0.000	0.000	0.000	0.000	0.000	0.000	0.000	0.000	0.000	0.000	0.000	0.000	0.000	0.000	0.000	100000.000	0.000	0.000	1.000	100000.000	0.000	316	2384	100	0	0	0	-93	0	-93	Error	Error	Error	0	0	-93	0	20679692	20709060	0.145	0.000	0	0	0
1	7	1	"A3"	"A3"	6255	53645	100	65535	65535	0	0	65535	65535	65430	993	1	0	0	100	65535	65535	0	0	65535	65535	65535	0	0	0	0	100	0.000	0.000	0.000	0.000	0.000	0.000	0.000	0.000	0.000	0.000	0.000	0.000	0.000	0.000	0.000	0.000	0.000	0.000	1.000	100000.000	0.000	316	2384	100	0	0	0	0	0	0	Error	Error	Error	0	0	0	0	20709060	20709060	0.106	0.000	0	0	0
1	8	1	"A3"	"A3"	6560	53645	100	65535	65535	0	0	65535	65535	62787	12174	19	0	0	100	65535	65535	0	0	65535	65535	63401	10592	16	0	0	100	0.000	0.000	0.000	0.000	0.000	0.000	0.000	0.000	0.000	0.000	0.000	0.000	0.000	0.000	0.000	0.000	0.000	0.000	1.000	0.000	0.000	316	2384	100	0	0	0	0	0	0	Error	Error	Error	0	0	0	0	20709060	20709060	0.226	0.201	0	0	0
1	9	1	"A3"	"A3"	6860	53645	100	892	1141	1856	162	641	641	4827	15300	316	0	0	0	13157	19459	14477	74	2802	2802	8014	15987	199	36	19	0	0.000	0.000	0.000	0.000	0.000	0.000	0.000	0.000	0.000	0.000	0.000	0.000	0.000	0.000	0.024	0.030	0.024	0.028	4.199	0.023	0.076	316	2384	100	251	10355	10606	500	16657	17157	Error	Error	-5.366	251	10355	500	16657	360410	6149019	-0.241	0.716	0	0	0
1	10	1	"A4"	"A4"	7160	53645	100	742	844	414	49	578	578	616	284	46	38	18	0	11025	14540	10454	71	2515	2515	2949	2391	81	81	69	0	0.000	0.000	0.000	0.000	0.000	0.000	0.000	0.000	0.000	0.000	0.000	0.000	0.000	0.000	0.019	0.022	0.029	0.029	3.609	0.023	0.291	316	2384	100	164	8510	8674	266	12025	12291	Error	Error	-5.697	164	8510	266	12025	266590	4594496	0.803	4.848	0	0	0
1	11	1	"A4"	"A4"	7460	53645	100	894	928	372	40	587	587	633	503	79	30	5	0	12982	15005	9125	60	2455	2455	2896	2489	85	87	78	0	0.000	0.000	0.000	0.000	0.000	0.000	0.000	0.000	0.000	0.000	0.000	0.000	0.000	0.000	0.029	0.027	0.029	0.031	2.996	0.028	0.410	316	2384	100	307	10527	10834	341	12550	12891	Error	Error	-5.100	307	10527	341	12550	293092	4741729	0.586	4.865	0	0	0
1	12	1	"A4"	"A4"	7765	53645	100	923	981	375	38	579	579	618	268	43	60	30	0	19065	19065	9487	49	2363	2363	2873	2557	89	97	88	0	0.000	0.000	0.000	0.000	0.000	0.000	0.000	0.000	0.000	0.000	0.000	0.000	0.000	0.000	0.021	0.024	0.024	0.024	2.279	0.023	0.392	316	2384	100	344	16702	17046	402	16702	17104	Error	Error	-5.601	344	16702	402	16702	310046	6024584	1.354	6.332	0	0	0
1	13	1	"A5"	"A5"	8065	53640	100	586	696	902	129	591	591	625	281	44	15	4	0	3675	4260	2417	56	2235	2235	2357	696	29	67	51	0	0.000	0.000	0.000	0.000	0.000	0.000	0.000	0.000	0.000	0.000	0.000	0.000	0.000	0.000	-0.003	0.052	0.104	0.134	5.569	0.098	0.079	316	2384	100	-5	1440	1435	105	2025	2130	Error	Error	Error	-5	1440	105	2025	219792	1346285	0.253	2.734	0	0	0
1	14	1	"A5"	"A5"	8365	53640	100	646	689	267	38	600	600	631	260	41	22	6	0	3908	4740	2953	62	2285	2285	2419	805	33	68	50	0	0.000	0.000	0.000	0.000	0.000	0.000	0.000	0.000	0.000	0.000	0.000	0.000	0.000	0.000	0.028	0.036	0.087	0.103	5.461	0.038	0.082	316	2384	100	46	1623	1669	89	2455	2544	Error	Error	-5.141	46	1623	89	2455	217712	1497723	0.223	2.883	0	0	0
1	15	1	"A5"	"A5"	8665	53640	100	673	689	244	35	617	617	652	281	43	18	3	0	3969	4678	2365	50	2276	2276	2384	726	30	77	56	0	0.000	0.000	0.000	0.000	0.000	0.000	0.000	0.000	0.000	0.000	0.000	0.000	0.000	0.000	0.033	0.030	0.097	0.099	4.108	0.043	0.057	316	2384	100	56	1693	1749	72	2402	2474	Error	Error	-4.918	56	1693	72	2402	217644	1478389	0.132	3.160	0	0	0
1	16	1	"A6"	"A6"	8970	53640	100	941	987	420	42	645	645	677	266	39	52	27	0	15518	14849	8449	56	2317	2317	2480	1215	48	82	79	0	0.000	0.000	0.000	0.000	0.000	0.000	0.000	0.000	0.000	0.000	0.000	0.000	0.000	0.000	0.022	0.027	0.031	0.031	2.688	0.029	0.335	316	2384	100	296	13201	13497	342	12532	12874	Error	Error	-5.479	296	13201	342	12532	311838	4692206	1.165	10.180	0	0	0
1	17	1	"A6"	"A6"	9270	53640	100	1007	1043	411	39	664	664	727	1371	188	1	0	0	16509	18098	8628	47	2354	2354	2624	1820	69	97	94	0	0.000	0.000	0.000	0.000	0.000	0.000	0.000	0.000	0.000	0.000	0.000	0.000	0.000	0.000	0.024	0.024	0.027	0.024	2.619	0.026	0.381	316	2384	100	343	14155	14498	379	15744	16123	Error	Error	-5.367	343	14155	379	15744	329681	5719025	0.230	8.502	0	0	0
1	18	1	"A6"	"A6"	9570	53640	100	1070	1152	429	37	652	652	701	483	68	45	16	0	19450	20473	9582	46	2370	2370	2892	3134	108	98	90	0	0.000	0.000	0.000	0.000	0.000	0.000	0.000	0.000	0.000	0.000	0.000	0.000	0.000	0.000	0.024	0.028	0.029	0.025	2.668	0.028	0.495	316	2384	100	418	17080	17498	500	18103	18603	Error	Error	-5.353	418	17080	500	18103	364108	6469463	0.934	5.610	0	0	0
1	1	2	"A7"	"A7"	4455	53945	100	642	677	309	45	573	573	604	261	43	25	8	0	3432	4677	3304	70	2215	2215	2332	662	28	55	48	0	0.000	0.000	0.000	0.000	0.000	0.000	0.000	0.000	0.000	0.000	0.000	0.000	0.000	0.000	0.057	0.042	0.098	0.134	6.670	0.038	0.084	316	2384	100	69	1217	1286	104	2462	2566	Error	Error	-4.141	69	1217	104	2462	213894	1478066	0.280	3.542	0	0	0
1	2	2	"A7"	"A7"	4755	53945	100	686	886	1776	200	556	556	607	383	63	24	9	0	4881	7029	4640	66	2232	2232	2399	1075	44	81	56	0	0.000	0.000	0.000	0.000	0.000	0.000	0.000	0.000	0.000	0.000	0.000	0.000	0.000	0.000	0.049	0.069	0.062	0.073	4.365	0.073	0.051	316	2384	100	130	2649	2779	330	4797	5127	Error	Error	-4.349	130	2649	330	4797	279880	2221012	0.728	4.307	0	0	0
1	3	2	"A7"	"A7"	5055	53945	100	580	639	286	44	556	556	588	269	45	21	7	0	4329	5103	3154	61	2231	2231	2469	1394	56	66	32	0	0.000	0.000	0.000	0.000	0.000	0.000	0.000	0.000	0.000	0.000	0.000	0.000	0.000	0.000	0.011	0.029	0.076	0.085	5.707	0.034	0.137	316	2384	100	24	2098	2122	83	2872	2955	Error	Error	-6.450	24	2098	83	2872	201994	1612562	0.190	1.890	0	0	0
1	4	2	"A8"	"A8"	5355	53945	100	65535	65535	0	0	65535	65535	46737	27888	59	0	0	100	65535	65535	0	0	65535	65535	50298	26016	51	0	0	100	0.000	0.000	0.000	0.000	0.000	0.000	0.000	0.000	0.000	0.000	0.000	0.000	0.000	0.000	0.000	0.000	0.000	0.000	1.000	1.219	0.827	316	2384	100	0	0	0	0	0	0	Error	Error	Error	0	0	0	0	20709060	20709060	0.674	0.586	0	0	0
1	5	2	"A8"	"A8"	5660	53945	100	65535	65535	0	0	65535	65535	65534	24	0	0	0	100	65535	65535	0	0	65535	65535	65535	0	0	0	0	100	0.000	0.000	0.000	0.000	0.000	0.000	0.000	0.000	0.000	0.000	0.000	0.000	0.000	0.000	0.000	0.000	0.000	0.000	1.000	0.000	0.000	316	2384	100	0	0	0	0	0	0	Error	Error	Error	0	0	0	0	20709060	20709060	0.042	0.000	0	0	0
1	6	2	"A8"	"A8"	5960	53945	100	65535	65402	639	0	65535	65535	65494	517	0	0	0	92	65535	65535	0	0	65535	65535	65535	0	0	0	0	100	0.000	0.000	0.000	0.000	0.000	0.000	0.000	0.000	0.000	0.000	0.000	0.000	0.000	0.000	0.000	100000.000	0.000	0.000	1.000	100000.000	0.000	316	2384	100	0	0	0	-133	0	-133	Error	Error	Error	0	0	-133	0	20666949	20709060	-0.178	0.000	0	0	0
1	7	2	"A9"	"A9"	6260	53945	100	65535	65535	0	0	65535	65535	65526	144	0	0	0	100	65535	65535	0	0	65535	65535	65535	0	0	0	0	100	0.000	0.000	0.000	0.000	0.000	0.000	0.000	0.000	0.000	0.000	0.000	0.000	0.000	0.000	0.000	0.000	0.000	0.000	1.000	100000.000	0.000	316	2384	100	0	0	0	0	0	0	Error	Error	Error	0	0	0	0	20709060	20709060	0.063	0.000	0	0	0
1	8	2	"A9"	"A9"	6560	53945	100	65535	65535	0	0	65535	65535	65535	0	0	0	0	100	65535	65535	0	0	65535	65535	65535	0	0	0	0	100	0.000	0.000	0.000	0.000	0.000	0.000	0.000	0.000	0.000	0.000	0.000	0.000	0.000	0.000	0.000	0.000	0.000	0.000	1.000	0.000	0.000	316	2384	100	0	0	0	0	0	0	Error	Error	Error	0	0	0	0	20709060	20709060	0.000	0.000	0	0	0
1	9	2	"A9"	"A9"	6865	53945	100	65535	64620	6835	10	65535	65535	42397	30847	72	0	0	97	65535	64950	4813	7	65535	65535	43595	29527	67	0	0	98	0.000	0.000	0.000	0.000	0.000	0.000	0.000	0.000	0.000	0.000	0.000	0.000	0.000	0.000	0.000	1.564	1.275	1.432	1.330	1.080	0.988	316	2384	100	0	0	0	-915	-585	-1500	Error	Error	Error	0	0	-915	-585	20419874	20524047	0.720	0.723	0	0	0
1	10	2	"A10"	"A10"	7165	53945	100	1007	1008	469	46	523	523	552	241	43	63	50	0	20640	21336	14465	67	2459	2459	2933	2305	78	77	70	0	0.000	0.000	0.000	0.000	0.000	0.000	0.000	0.000	0.000	0.000	0.000	0.000	0.000	0.000	0.027	0.026	0.030	0.036	3.480	0.025	0.562	316	2384	100	484	18181	18665	485	18877	19362	Error	Error	-5.231	484	18181	485	18877	318554	6742208	1.892	7.984	0	0	0
1	11	2	"A10"	"A10"	7465	53945	100	845	921	419	45	530	530	575	302	52	51	25	0	16604	20045	12352	61	2358	2358	3169	4382	138	88	78	0	0.000	0.000	0.000	0.000	0.000	0.000	0.000	0.000	0.000	0.000	0.000	0.000	0.000	0.000	0.022	0.022	0.025	0.024	2.933	0.022	0.423	316	2384	100	315	14246	14561	391	17687	18078	Error	Error	-5.499	315	14246	391	17687	290953	6334296	1.146	3.851	0	0	0
1	12	2	"A10"	"A10"	7765	53945	100	844	887	365	41	528	528	570	267	46	56	29	0	25279	24397	11862	48	2309	2309	3149	3888	123	96	88	0	0.000	0.000	0.000	0.000	0.000	0.000	0.000	0.000	0.000	0.000	0.000	0.000	0.000	0.000	0.014	0.016	0.018	0.016	2.637	0.017	0.368	316	2384	100	316	22970	23286	359	22088	22447	Error	Error	-6.184	316	22970	359	22088	280168	7709533	1.187	5.465	0	0	0
1	13	2	"A11"	"A11"	8070	53940	100	695	758	366	48	548	548	581	279	48	33	12	0	8167	10757	9557	88	2184	2184	2388	1046	43	73	67	0	0.000	0.000	0.000	0.000	0.000	0.000	0.000	0.000	0.000	0.000	0.000	0.000	0.000	0.000	0.025	0.024	0.037	0.046	4.880	0.022	0.167	316	2384	100	147	5983	6130	210	8573	8783	Error	Error	-5.347	147	5983	210	8573	239559	3399266	0.634	8.001	0	0	0
1	14	2	"A11"	"A11"	8370	53940	100	747	812	382	47	538	538	586	427	72	27	6	0	9257	12656	8450	66	2175	2175	2418	1057	43	96	92	0	0.000	0.000	0.000	0.000	0.000	0.000	0.000	0.000	0.000	0.000	0.000	0.000	0.000	0.000	0.030	0.026	0.030	0.028	3.159	0.025	0.263	316	2384	100	209	7082	7291	274	10481	10755	Error	Error	-5.083	209	7082	274	10481	256693	3999252	0.529	9.686	0	0	0
1	15	2	"A11"	"A11"	8670	53940	100	709	754	302	40	531	531	557	224	40	43	21	0	7607	10854	8520	78	2079	2079	2163	662	30	93	89	0	0.000	0.000	0.000	0.000	0.000	0.000	0.000	0.000	0.000	0.000	0.000	0.000	0.000	0.000	0.032	0.025	0.029	0.033	3.752	0.023	0.249	316	2384	100	178	5528	5706	223	8775	8998	Error	Error	-4.957	178	5528	223	8775	238406	3429747	0.879	13.128	0	0	0
1	16	2	"A12"	"A12"	8970	53940	100	874	949	432	45	574	574	597	235	39	55	35	0	13320	17951	13481	75	2133	2133	2249	946	42	85	77	0	0.000	0.000	0.000	0.000	0.000	0.000	0.000	0.000	0.000	0.000	0.000	0.000	0.000	0.000	0.027	0.024	0.027	0.030	3.168	0.024	0.239	316	2384	100	300	11187	11487	375	15818	16193	Error	Error	-5.221	300	11187	375	15818	300005	5672561	1.498	16.598	0	0	0
1	17	2	"A12"	"A12"	9275	53940	100	944	1019	421	41	586	586	610	233	38	62	42	0	14147	20765	14113	67	2159	2159	2280	1002	43	97	95	0	0.000	0.000	0.000	0.000	0.000	0.000	0.000	0.000	0.000	0.000	0.000	0.000	0.000	0.000	0.030	0.023	0.025	0.024	2.962	0.022	0.480	316	2384	100	358	11988	12346	433	18606	19039	Error	Error	-5.065	358	11988	433	18606	321995	6561672	1.755	18.448	0	0	0
1	18	2	"A12"	"A12"	9575	53940	100	988	1016	421	41	593	593	619	237	38	63	39	0	16499	19452	10953	56	2223	2223	2419	1277	52	98	97	0	0.000	0.000	0.000	0.000	0.000	0.000	0.000	0.000	0.000	0.000	0.000	0.000	0.000	0.000	0.028	0.025	0.027	0.026	2.206	0.023	0.433	316	2384	100	395	14276	14671	423	17229	17652	Error	Error	-5.176	395	14276	423	17229	321031	6146843	1.675	13.338	0	0	0
1	1	3	"A13"	"A13"	4450	54250	100	736	882	885	100	537	537	568	264	46	45	26	0	6842	13669	12797	93	2109	2109	2819	3426	121	50	46	0	0.000	0.000	0.000	0.000	0.000	0.000	0.000	0.000	0.000	0.000	0.000	0.000	0.000	0.000	0.042	0.030	0.036	0.056	5.798	0.029	0.270	316	2384	100	199	4733	4932	345	11560	11905	Error	Error	-4.572	199	4733	345	11560	278807	4319492	1.189	3.167	0	0	0
1	2	3	"A13"	"A13"	4750	54250	100	869	943	398	42	537	537	579	276	47	57	33	0	16313	17213	10071	58	2137	2137	3152	5105	161	84	58	0	0.000	0.000	0.000	0.000	0.000	0.000	0.000	0.000	0.000	0.000	0.000	0.000	0.000	0.000	0.023	0.027	0.026	0.027	2.793	0.024	0.462	316	2384	100	332	14176	14508	406	15076	15482	Error	Error	-5.416	332	14176	406	15076	298126	5439414	1.319	2.754	0	0	0
1	3	3	"A13"	"A13"	5055	54245	100	794	834	453	54	541	541	585	299	51	45	16	0	18791	17587	8941	50	2196	2196	2858	3662	128	85	80	0	0.000	0.000	0.000	0.000	0.000	0.000	0.000	0.000	0.000	0.000	0.000	0.000	0.000	0.000	0.015	0.019	0.023	0.020	2.869	0.022	0.295	316	2384	100	253	16595	16848	293	15391	15684	Error	Error	-6.035	253	16595	293	15391	263630	5557427	0.833	4.022	0	0	0
1	4	3	"A14"	"A14"	5355	54245	100	971	1025	508	49	684	684	16295	26619	163	0	0	0	21580	20612	12312	59	2486	2486	20378	27698	135	27	0	0	0.000	0.000	0.000	0.000	0.000	0.000	0.000	0.000	0.000	0.000	0.000	0.000	0.000	0.000	0.015	0.019	0.023	0.026	4.820	0.771	0.648	316	2384	100	287	19094	19381	341	18126	18467	Error	Error	-6.056	287	19094	341	18126	324038	6513435	-0.574	0.008	0	0	0
1	5	3	"A14"	"A14"	5655	54245	100	65535	65535	0	0	65535	65535	65535	0	0	0	0	100	65535	65535	0	0	65535	65535	65535	0	0	0	0	100	0.000	0.000	0.000	0.000	0.000	0.000	0.000	0.000	0.000	0.000	0.000	0.000	0.000	0.000	0.000	0.000	0.000	0.000	1.000	0.000	0.000	316	2384	100	0	0	0	0	0	0	Error	Error	Error	0	0	0	0	20709060	20709060	0.000	0.000	0	0	0
1	6	3	"A14"	"A14"	5955	54245	100	65535	65218	936	1	65535	65535	65419	523	0	0	0	84	65535	65535	0	0	65535	65535	65535	0	0	0	0	100	0.000	0.000	0.000	0.000	0.000	0.000	0.000	0.000	0.000	0.000	0.000	0.000	0.000	0.000	0.000	100000.000	0.000	0.000	1.000	100000.000	0.000	316	2384	100	0	0	0	-317	0	-317	Error	Error	Error	0	0	-317	0	20608972	20709060	-0.384	0.000	0	0	0
1	7	3	"A15"	"A15"	6260	54245	100	65535	65535	0	0	65535	65535	65531	82	0	0	0	100	65535	65535	0	0	65535	65535	65535	0	0	0	0	100	0.000	0.000	0.000	0.000	0.000	0.000	0.000	0.000	0.000	0.000	0.000	0.000	0.000	0.000	0.000	0.000	0.000	0.000	1.000	100000.000	0.000	316	2384	100	0	0	0	0	0	0	Error	Error	Error	0	0	0	0	20709060	20709060	0.049	0.000	0	0	0
1	8	3	"A15"	"A15"	6560	54245	100	65535	65332	884	1	65535	65535	65431	631	0	0	0	92	65535	65535	0	0	65535	65535	65535	0	0	0	0	100	0.000	0.000	0.000	0.000	0.000	0.000	0.000	0.000	0.000	0.000	0.000	0.000	0.000	0.000	0.000	100000.000	0.000	0.000	1.000	100000.000	0.000	316	2384	100	0	0	0	-203	0	-203	Error	Error	Error	0	0	-203	0	20644980	20709060	-0.157	0.000	0	0	0
1	9	3	"A15"	"A15"	6860	54245	100	65535	65535	0	0	65535	65535	65520	263	0	0	0	100	65535	65535	0	0	65535	65535	65535	0	0	0	0	100	0.000	0.000	0.000	0.000	0.000	0.000	0.000	0.000	0.000	0.000	0.000	0.000	0.000	0.000	0.000	0.000	0.000	0.000	1.000	100000.000	0.000	316	2384	100	0	0	0	0	0	0	Error	Error	Error	0	0	0	0	20709060	20709060	0.057	0.000	0	0	0
1	10	3	"A16"	"A16"	7160	54245	100	1650	22950	29783	129	775	775	23176	30357	130	34	31	30	41874	40101	22626	56	3381	3381	26058	29580	113	58	34	34	0.000	0.000	0.000	0.000	0.000	0.000	0.000	0.000	0.000	0.000	0.000	0.000	0.000	0.000	0.023	0.604	0.167	0.126	8.332	1.109	0.823	316	2384	100	875	38493	39368	22175	36720	58895	Error	Error	-5.459	875	38493	22175	36720	7252162	12671953	-0.007	0.475	0	0	0
1	11	3	"A16"	"A16"	7465	54245	100	775	879	456	51	483	483	532	400	75	40	18	0	11580	22439	18939	84	2326	2326	3199	5096	159	79	47	0	0.000	0.000	0.000	0.000	0.000	0.000	0.000	0.000	0.000	0.000	0.000	0.000	0.000	0.000	0.032	0.020	0.023	0.024	2.990	0.020	0.279	316	2384	100	292	9254	9546	396	20113	20509	Error	Error	-4.986	292	9254	396	20113	277735	7090763	0.868	3.776	0	0	0
1	12	3	"A16"	"A16"	7765	54245	100	781	859	445	51	499	499	541	275	50	50	27	0	22834	25704	17827	69	2279	2279	3365	5497	163	84	62	0	0.000	0.000	0.000	0.000	0.000	0.000	0.000	0.000	0.000	0.000	0.000	0.000	0.000	0.000	0.014	0.015	0.018	0.018	3.265	0.016	0.473	316	2384	100	282	20555	20837	360	23425	23785	Error	Error	-6.188	282	20555	360	23425	271436	8122584	1.156	4.064	0	0	0
1	13	3	"A17"	"A17"	8065	54245	100	694	747	330	44	483	483	520	250	48	43	18	0	14730	13067	7661	58	2170	2170	2559	1914	74	75	69	0	0.000	0.000	0.000	0.000	0.000	0.000	0.000	0.000	0.000	0.000	0.000	0.000	0.000	0.000	0.017	0.024	0.029	0.032	3.847	0.024	0.260	316	2384	100	211	12560	12771	264	10897	11161	Error	Error	-5.895	211	12560	264	10897	236186	4129109	0.908	5.490	0	0	0
1	14	3	"A17"	"A17"	8365	54245	100	752	785	295	37	507	507	535	235	43	50	26	0	14387	13806	6102	44	2134	2134	2698	2820	104	93	78	0	0.000	0.000	0.000	0.000	0.000	0.000	0.000	0.000	0.000	0.000	0.000	0.000	0.000	0.000	0.020	0.024	0.028	0.024	2.751	0.024	0.324	316	2384	100	245	12253	12498	278	11672	11950	Error	Error	-5.644	245	12253	278	11672	248132	4362844	1.064	3.939	0	0	0
1	15	3	"A17"	"A17"	8670	54245	100	733	781	308	39	501	501	534	237	44	48	25	0	11808	11898	5477	46	2044	2044	2255	1541	68	95	89	0	0.000	0.000	0.000	0.000	0.000	0.000	0.000	0.000	0.000	0.000	0.000	0.000	0.000	0.000	0.024	0.028	0.031	0.028	3.180	0.027	0.302	316	2384	100	232	9764	9996	280	9854	10134	Error	Error	-5.395	232	9764	280	9854	246802	3759846	1.042	6.258	0	0	0
1	16	3	"A18"	"A18"	8970	54245	100	798	805	320	39	556	556	583	227	38	51	21	0	8284	10947	6969	63	2064	2064	2250	1431	63	81	80	0	0.000	0.000	0.000	0.000	0.000	0.000	0.000	0.000	0.000	0.000	0.000	0.000	0.000	0.000	0.039	0.028	0.036	0.041	2.990	0.027	0.295	316	2384	100	242	6220	6462	249	8883	9132	Error	Error	-4.684	242	6220	249	8883	254251	3459287	0.978	6.078	0	0	0
1	17	3	"A18"	"A18"	9270	54245	100	925	945	321	33	679	679	709	291	41	43	14	0	10979	10955	5344	48	2136	2136	2271	1059	46	94	89	0	0.000	0.000	0.000	0.000	0.000	0.000	0.000	0.000	0.000	0.000	0.000	0.000	0.000	0.000	0.028	0.030	0.034	0.033	2.911	0.026	0.198	316	2384	100	246	8843	9089	266	8819	9085	Error	Error	-5.168	246	8843	266	8819	298723	3461702	0.811	8.200	0	0	0
1	18	3	"A18"	"A18"	9575	54245	100	966	997	423	42	559	559	581	226	38	70	44	0	15583	16129	6950	43	2129	2129	2299	1201	52	100	100	0	0.000	0.000	0.000	0.000	0.000	0.000	0.000	0.000	0.000	0.000	0.000	0.000	0.000	0.000	0.030	0.031	0.032	0.030	2.168	0.030	0.385	316	2384	100	407	13454	13861	438	14000	14438	Error	Error	-5.047	407	13454	438	14000	315099	5096750	1.841	11.515	0	0	0
1	1	4	"A19"	"A19"	4460	54545	100	733	814	413	50	532	532	568	267	47	42	24	0	8796	10630	8344	78	2119	2119	2452	1465	59	66	62	0	0.000	0.000	0.000	0.000	0.000	0.000	0.000	0.000	0.000	0.000	0.000	0.000	0.000	0.000	0.030	0.033	0.044	0.063	5.731	0.031	0.279	316	2384	100	201	6677	6878	282	8511	8793	Error	Error	-5.054	201	6677	282	8511	257215	3359031	0.921	5.582	0	0	0
1	2	4	"A19"	"A19"	4765	54540	100	772	819	360	43	531	531	606	1012	166	4	0	0	9924	12954	7433	57	2118	2118	2434	2019	82	98	91	0	0.000	0.000	0.000	0.000	0.000	0.000	0.000	0.000	0.000	0.000	0.000	0.000	0.000	0.000	0.031	0.027	0.033	0.030	2.588	0.069	0.104	316	2384	100	241	7806	8047	288	10836	11124	Error	Error	-5.017	241	7806	288	10836	258714	4093347	0.210	5.211	0	0	0
1	3	4	"A19"	"A19"	5065	54540	100	725	797	370	46	543	543	588	339	57	31	11	0	8990	11923	7491	62	2172	2172	2497	2169	86	96	80	0	0.000	0.000	0.000	0.000	0.000	0.000	0.000	0.000	0.000	0.000	0.000	0.000	0.000	0.000	0.027	0.026	0.031	0.028	2.969	0.028	0.336	316	2384	100	182	6818	7000	254	9751	10005	Error	Error	-5.227	182	6818	254	9751	251709	3767548	0.617	4.346	0	0	0
1	4	4	"A20"	"A20"	5365	54540	100	1057	1074	457	42	524	524	557	260	46	70	50	0	27513	25014	15476	61	2236	2236	2654	3001	113	79	76	0	0.000	0.000	0.000	0.000	0.000	0.000	0.000	0.000	0.000	0.000	0.000	0.000	0.000	0.000	0.021	0.024	0.027	0.030	3.143	0.023	0.557	316	2384	100	533	25277	25810	550	22778	23328	Error	Error	-5.568	533	25277	550	22778	339318	7904302	1.988	7.451	0	0	0
1	5	4	"A20"	"A20"	5665	54540	100	65535	65535	0	0	65535	65535	58783	18312	31	0	0	100	65535	65535	0	0	65535	65535	60998	15564	25	0	0	100	0.000	0.000	0.000	0.000	0.000	0.000	0.000	0.000	0.000	0.000	0.000	0.000	0.000	0.000	0.000	0.000	0.000	0.000	1.000	100000.000	0.000	316	2384	100	0	0	0	0	0	0	Error	Error	Error	0	0	0	0	20709060	20709060	0.369	0.292	0	0	0
1	6	4	"A20"	"A20"	5970	54540	100	65535	65535	0	0	65535	65535	65308	838	1	0	0	100	65535	65535	0	0	65535	65535	65535	0	0	0	0	100	0.000	0.000	0.000	0.000	0.000	0.000	0.000	0.000	0.000	0.000	0.000	0.000	0.000	0.000	0.000	0.000	0.000	0.000	1.000	100000.000	0.000	316	2384	100	0	0	0	0	0	0	Error	Error	Error	0	0	0	0	20709060	20709060	0.271	0.000	0	0	0
1	7	4	"A21"	"A21"	6270	54540	100	65535	65535	0	0	65535	65535	62972	6719	10	0	0	100	65535	65535	0	0	65535	65535	65535	0	0	0	0	100	0.000	0.000	0.000	0.000	0.000	0.000	0.000	0.000	0.000	0.000	0.000	0.000	0.000	0.000	0.000	0.000	0.000	0.000	1.000	100000.000	0.000	316	2384	100	0	0	0	0	0	0	Error	Error	Error	0	0	0	0	20709060	20709060	0.381	0.000	0	0	0
1	8	4	"A21"	"A21"	6570	54540	100	65535	65535	0	0	65535	65535	65462	467	0	0	0	100	65535	65535	0	0	65535	65535	65535	0	0	0	0	100	0.000	0.000	0.000	0.000	0.000	0.000	0.000	0.000	0.000	0.000	0.000	0.000	0.000	0.000	0.000	0.000	0.000	0.000	1.000	100000.000	0.000	316	2384	100	0	0	0	0	0	0	Error	Error	Error	0	0	0	0	20709060	20709060	0.156	0.000	0	0	0
1	9	4	"A21"	"A21"	6870	54540	100	65535	55687	22300	40	65535	65535	39659	31535	79	0	0	82	65535	59888	12686	21	65535	65535	41243	29930	72	0	0	82	0.000	0.000	0.000	0.000	0.000	0.000	0.000	0.000	0.000	0.000	0.000	0.000	0.000	0.000	0.000	1.744	1.731	1.704	1.241	1.189	0.919	316	2384	100	0	0	0	-9848	-5647	-15495	Error	Error	Error	0	0	-9848	-5647	17597220	18924540	0.508	0.623	0	0	0
1	10	4	"A22"	"A22"	7175	54540	100	1077	1082	544	50	528	528	1946	8868	455	0	0	0	35991	30357	17097	56	2370	2370	4647	9679	208	75	70	0	0.000	0.000	0.000	0.000	0.000	0.000	0.000	0.000	0.000	0.000	0.000	0.000	0.000	0.000	0.016	0.020	0.021	0.022	2.915	0.022	0.596	316	2384	100	549	33621	34170	554	27987	28541	Error	Error	-5.936	549	33621	554	27987	341885	9592805	-0.097	2.656	0	0	0
1	11	4	"A22"	"A22"	7475	54540	100	1092	1137	507	44	482	482	529	278	52	75	53	0	34855	33070	12526	37	2237	2237	3046	4454	146	97	94	0	0.000	0.000	0.000	0.000	0.000	0.000	0.000	0.000	0.000	0.000	0.000	0.000	0.000	0.000	0.019	0.021	0.021	0.018	2.116	0.022	0.520	316	2384	100	610	32618	33228	655	30833	31488	Error	Error	-5.741	610	32618	655	30833	359353	10450034	2.187	6.741	0	0	0
1	12	4	"A22"	"A22"	7775	54540	100	1145	1398	3173	226	502	502	552	288	52	79	55	0	33311	31198	9962	31	2267	2267	3431	5145	149	99	96	0	0.000	0.000	0.000	0.000	0.000	0.000	0.000	0.000	0.000	0.000	0.000	0.000	0.000	0.000	0.021	0.031	0.023	0.021	2.332	0.029	0.068	316	2384	100	643	31044	31687	896	28931	29827	Error	Error	-5.593	643	31044	896	28931	441915	9858578	2.938	5.397	0	0	0
1	13	4	"A23"	"A23"	8075	54540	100	932	974	566	58	490	490	524	280	53	62	39	0	25964	21391	11145	52	2111	2111	2488	2371	95	82	78	0	0.000	0.000	0.000	0.000	0.000	0.000	0.000	0.000	0.000	0.000	0.000	0.000	0.000	0.000	0.019	0.025	0.025	0.027	2.857	0.025	0.376	316	2384	100	442	23853	24295	484	19280	19764	Error	Error	-5.754	442	23853	484	19280	307796	6759494	1.607	7.973	0	0	0
1	14	4	"A23"	"A23"	8380	54540	100	878	933	469	50	486	486	517	244	47	65	41	0	23689	23494	10844	46	2050	2050	2860	4356	152	100	84	0	0.000	0.000	0.000	0.000	0.000	0.000	0.000	0.000	0.000	0.000	0.000	0.000	0.000	0.000	0.018	0.021	0.021	0.019	2.220	0.022	0.453	316	2384	100	392	21639	22031	447	21444	21891	Error	Error	-5.787	392	21639	447	21444	294780	7424127	1.705	4.737	0	0	0
1	15	4	"A23"	"A23"	8680	54540	100	1041	1073	419	39	493	493	521	220	42	79	59	0	25201	23757	10203	42	2032	2032	2220	1676	75	100	97	0	0.000	0.000	0.000	0.000	0.000	0.000	0.000	0.000	0.000	0.000	0.000	0.000	0.000	0.000	0.024	0.027	0.026	0.024	2.183	0.026	0.545	316	2384	100	548	23169	23717	580	21725	22305	Error	Error	-5.402	548	23169	580	21725	339165	7507138	2.509	12.850	0	0	0
1	16	4	"A24"	"A24"	8980	54540	100	886	940	376	40	543	543	563	222	39	62	40	0	17483	16498	8483	51	2076	2076	2152	824	38	94	91	0	0.000	0.000	0.000	0.000	0.000	0.000	0.000	0.000	0.000	0.000	0.000	0.000	0.000	0.000	0.022	0.028	0.029	0.028	2.836	0.026	0.401	316	2384	100	343	15407	15750	397	14422	14819	Error	Error	-5.489	343	15407	397	14422	297153	5213520	1.698	17.410	0	0	0
1	17	4	"A24"	"A24"	9285	54535	95	1008	1042	365	35	580	580	620	435	70	49	12	0	16342	17627	7746	43	2095	2095	2228	1161	52	100	100	0	0.000	0.000	0.000	0.000	0.000	0.000	0.000	0.000	0.000	0.000	0.000	0.000	0.000	0.000	0.030	0.030	0.031	0.028	2.191	0.026	0.128	256	2088	100	428	14247	14675	462	15532	15994	Error	Error	-5.057	428	14247	462	15532	266761	4512406	0.970	13.264	0	0	0
1	18	4	"A24"	"A24"	9585	54545	110	979	1018	397	38	534	534	564	231	40	68	46	0	18712	20846	9433	45	2097	2097	2190	676	30	100	100	0	0.000	0.000	0.000	0.000	0.000	0.000	0.000	0.000	0.000	0.000	0.000	0.000	0.000	0.000	0.027	0.026	0.027	0.023	2.290	0.025	0.463	392	2896	100	445	16615	17060	484	18749	19233	Error	Error	-5.223	445	16615	484	18749	399193	8171489	1.965	27.598	0	0	0
1	1	5	"A25"	"A25"	4465	54845	100	768	862	560	64	522	522	569	300	52	44	18	0	12692	15581	11744	75	2143	2143	2677	2965	110	73	70	0	0.000	0.000	0.000	0.000	0.000	0.000	0.000	0.000	0.000	0.000	0.000	0.000	0.000	0.000	0.023	0.025	0.026	0.033	4.302	0.021	0.238	316	2384	100	246	10549	10795	340	13438	13778	Error	Error	-5.422	246	10549	340	13438	272440	4923630	0.977	4.352	0	0	0
1	2	5	"A25"	"A25"	4765	54845	100	815	921	450	48	532	532	573	288	50	49	29	0	13768	20111	13974	69	2149	2149	2825	3705	131	92	76	0	0.000	0.000	0.000	0.000	0.000	0.000	0.000	0.000	0.000	0.000	0.000	0.000	0.000	0.000	0.024	0.022	0.023	0.021	2.526	0.021	0.423	316	2384	100	283	11619	11902	389	17962	18351	Error	Error	-5.360	283	11619	389	17962	290913	6355040	1.208	4.666	0	0	0
1	3	5	"A25"	"A25"	5065	54845	100	840	933	453	48	542	542	592	303	51	48	25	0	13475	18529	13487	72	2167	2167	3019	4688	155	85	59	0	0.000	0.000	0.000	0.000	0.000	0.000	0.000	0.000	0.000	0.000	0.000	0.000	0.000	0.000	0.026	0.024	0.027	0.027	2.829	0.023	0.470	316	2384	100	298	11308	11606	391	16362	16753	Error	Error	-5.246	298	11308	391	16362	294971	5855049	1.125	3.308	0	0	0
1	4	5	"A26"	"A26"	5370	54845	100	890	947	426	44	507	507	551	296	53	57	33	0	16298	20611	14757	71	2082	2082	2721	4065	149	81	74	0	0.000	0.000	0.000	0.000	0.000	0.000	0.000	0.000	0.000	0.000	0.000	0.000	0.000	0.000	0.027	0.024	0.026	0.028	3.375	0.020	0.433	316	2384	100	383	14216	14599	440	18529	18969	Error	Error	-5.214	383	14216	440	18529	299388	6513014	1.338	4.401	0	0	0
1	5	5	"A26"	"A26"	5670	54845	100	5400	27324	29858	109	782	782	21171	29764	140	39	35	33	34410	41970	21989	52	2642	2642	23780	29270	123	55	41	40	0.000	0.000	0.000	0.000	0.000	0.000	0.000	0.000	0.000	0.000	0.000	0.000	0.000	0.000	0.145	0.675	0.242	0.184	5.897	1.069	0.856	316	2384	100	4618	31768	36386	26542	39328	65870	Error	Error	-2.782	4618	31768	26542	39328	8634302	13262480	0.207	0.621	0	0	0
1	6	5	"A26"	"A26"	5970	54845	100	1749	19266	27694	143	1235	1235	29395	32057	109	26	25	25	24648	34585	22910	66	5978	5978	31094	30934	99	42	0	29	0.000	0.000	0.000	0.000	0.000	0.000	0.000	0.000	0.000	0.000	0.000	0.000	0.000	0.000	0.028	0.630	0.342	0.215	6.453	1.095	0.885	316	2384	100	514	18670	19184	18031	28607	46638	Error	Error	-5.183	514	18670	18031	28607	6088029	10928806	-0.316	0.113	0	0	0
1	7	5	"A27"	"A27"	6270	54845	100	1366	6505	16017	246	869	869	25681	31348	122	7	5	4	31973	30406	17949	59	2931	2931	27618	30421	110	48	8	8	0.000	0.000	0.000	0.000	0.000	0.000	0.000	0.000	0.000	0.000	0.000	0.000	0.000	0.000	0.017	0.205	0.025	0.043	5.748	1.067	0.774	316	2384	100	497	29042	29539	5636	27475	33111	Error	Error	-5.869	497	29042	5636	27475	2055677	9608337	-0.612	0.092	0	0	0
1	8	5	"A27"	"A27"	6575	54845	100	974	1035	435	42	523	523	2304	9848	427	0	0	0	24990	26108	14557	55	2230	2230	4946	10960	221	68	50	0	0.000	0.000	0.000	0.000	0.000	0.000	0.000	0.000	0.000	0.000	0.000	0.000	0.000	0.000	0.020	0.021	0.020	0.019	2.571	0.021	0.281	316	2384	100	451	22760	23211	512	23878	24390	Error	Error	-5.657	451	22760	512	23878	327082	8250093	-0.129	1.931	0	0	0
1	9	5	"A27"	"A27"	6875	54845	100	811	893	473	52	475	475	509	276	54	55	31	0	15157	23466	16269	69	2059	2059	2362	1934	81	94	93	0	0.000	0.000	0.000	0.000	0.000	0.000	0.000	0.000	0.000	0.000	0.000	0.000	0.000	0.000	0.026	0.020	0.022	0.020	2.788	0.019	0.402	316	2384	100	336	13098	13434	418	21407	21825	Error	Error	-5.285	336	13098	418	21407	282247	7415191	1.391	10.912	0	0	0
1	10	5	"A28"	"A28"	7175	54845	100	1065	1034	449	43	495	495	522	235	45	71	56	0	38148	33603	15157	45	2073	2073	2657	4064	152	87	83	0	0.000	0.000	0.000	0.000	0.000	0.000	0.000	0.000	0.000	0.000	0.000	0.000	0.000	0.000	0.016	0.017	0.018	0.016	2.795	0.018	0.579	316	2384	100	570	36075	36645	539	31530	32069	Error	Error	-5.984	570	36075	539	31530	326610	10618451	2.179	7.615	0	0	0
1	11	5	"A28"	"A28"	7475	54845	100	1327	1402	1026	73	485	485	537	365	67	77	58	0	47361	41129	16936	41	2062	2062	2790	4486	160	92	88	0	0.000	0.000	0.000	0.000	0.000	0.000	0.000	0.000	0.000	0.000	0.000	0.000	0.000	0.000	0.019	0.023	0.021	0.021	2.079	0.023	0.449	316	2384	100	842	45299	46141	917	39067	39984	Error	Error	-5.750	842	45299	917	39067	443140	12996868	2.370	8.546	0	0	0
1	12	5	"A28"	"A28"	7780	54845	100	1352	1329	424	31	493	493	538	308	57	88	71	0	46666	43429	12164	28	2116	2116	2585	3686	142	98	97	0	0.000	0.000	0.000	0.000	0.000	0.000	0.000	0.000	0.000	0.000	0.000	0.000	0.000	0.000	0.019	0.020	0.020	0.019	1.597	0.020	0.520	316	2384	100	859	44550	45409	836	41313	42149	Error	Error	-5.697	859	44550	836	41313	419822	13723702	2.568	11.081	0	0	0
1	13	5	"A29"	"A29"	8080	54845	100	884	913	433	47	496	496	530	249	46	62	37	0	18134	20686	12953	62	2065	2065	2384	2419	101	82	78	0	0.000	0.000	0.000	0.000	0.000	0.000	0.000	0.000	0.000	0.000	0.000	0.000	0.000	0.000	0.024	0.022	0.024	0.025	3.001	0.022	0.503	316	2384	100	388	16069	16457	417	18621	19038	Error	Error	-5.372	388	16069	417	18621	288634	6536832	1.538	7.566	0	0	0
1	14	5	"A29"	"A29"	8380	54845	100	950	999	381	38	499	499	544	394	72	58	20	0	27904	25373	11500	45	2108	2108	2635	3572	135	96	93	0	0.000	0.000	0.000	0.000	0.000	0.000	0.000	0.000	0.000	0.000	0.000	0.000	0.000	0.000	0.017	0.021	0.022	0.021	2.004	0.022	0.575	316	2384	100	451	25796	26247	500	23265	23765	Error	Error	-5.838	451	25796	500	23265	315693	8017780	1.155	6.366	0	0	0
1	15	5	"A29"	"A29"	8680	54845	100	972	1037	452	43	490	490	521	224	42	75	54	0	21621	25223	13057	51	2083	2083	2303	1860	80	97	94	0	0.000	0.000	0.000	0.000	0.000	0.000	0.000	0.000	0.000	0.000	0.000	0.000	0.000	0.000	0.025	0.024	0.023	0.022	2.584	0.022	0.519	316	2384	100	482	19538	20020	547	23140	23687	Error	Error	-5.341	482	19538	547	23140	327676	7970385	2.304	12.323	0	0	0
1	16	5	"A30"	"A30"	8985	54845	100	1011	1052	468	44	489	489	523	247	47	70	51	0	22779	27645	16649	60	2019	2019	2200	1494	67	96	91	0	0.000	0.000	0.000	0.000	0.000	0.000	0.000	0.000	0.000	0.000	0.000	0.000	0.000	0.000	0.025	0.022	0.023	0.021	2.659	0.021	0.529	316	2384	100	522	20760	21282	563	25626	26189	Error	Error	-5.314	522	20760	563	25626	332369	8735927	2.142	17.031	0	0	0
1	17	5	"A30"	"A30"	9290	54845	100	1027	1075	469	43	509	509	535	232	43	72	54	0	21162	26772	17730	66	2092	2092	2160	580	26	100	100	0	0.000	0.000	0.000	0.000	0.000	0.000	0.000	0.000	0.000	0.000	0.000	0.000	0.000	0.000	0.027	0.023	0.025	0.023	2.241	0.021	0.538	316	2384	100	518	19070	19588	566	24680	25246	Error	Error	-5.202	518	19070	566	24680	339719	8459930	2.328	42.434	0	0	0
1	18	5	"A30"	"A30"	9585	54845	100	929	965	366	37	501	501	539	284	52	66	32	0	20417	24311	12504	51	2094	2094	2277	1407	61	100	100	0	0.000	0.000	0.000	0.000	0.000	0.000	0.000	0.000	0.000	0.000	0.000	0.000	0.000	0.000	0.023	0.021	0.022	0.020	2.196	0.019	0.375	316	2384	100	428	18323	18751	464	22217	22681	Error	Error	-5.420	428	18323	464	22217	304970	7682308	1.500	15.660	0	0	0
1	1	6	"A31"	"A31"	4470	55145	100	973	1042	590	56	512	512	550	284	51	60	43	0	27134	26651	19360	72	2055	2055	2432	1850	76	78	73	0	0.000	0.000	0.000	0.000	0.000	0.000	0.000	0.000	0.000	0.000	0.000	0.000	0.000	0.000	0.018	0.022	0.023	0.030	3.979	0.020	0.436	316	2384	100	461	25079	25540	530	24596	25126	Error	Error	-5.766	461	25079	530	24596	329290	8421727	1.732	13.091	0	0	0
1	2	6	"A31"	"A31"	4770	55145	100	957	1016	438	43	512	512	558	294	52	62	37	0	18988	26769	17679	66	2101	2101	2872	4297	149	98	76	0	0.000	0.000	0.000	0.000	0.000	0.000	0.000	0.000	0.000	0.000	0.000	0.000	0.000	0.000	0.026	0.020	0.021	0.020	2.331	0.020	0.570	316	2384	100	445	16887	17332	504	24668	25172	Error	Error	-5.246	445	16887	504	24668	321094	8459013	1.558	5.561	0	0	0
1	3	6	"A31"	"A31"	5070	55145	100	903	1017	555	54	503	503	564	369	65	52	30	0	16584	23892	16215	67	2086	2086	2912	4442	152	95	64	0	0.000	0.000	0.000	0.000	0.000	0.000	0.000	0.000	0.000	0.000	0.000	0.000	0.000	0.000	0.028	0.024	0.025	0.022	2.579	0.026	0.465	316	2384	100	400	14498	14898	514	21806	22320	Error	Error	-5.180	400	14498	514	21806	321437	7549906	1.228	4.723	0	0	0
1	4	6	"A32"	"A32"	5375	55145	100	801	860	431	50	487	487	526	296	56	51	25	0	32458	24542	16166	65	2041	2041	2530	2553	100	74	70	0	0.000	0.000	0.000	0.000	0.000	0.000	0.000	0.000	0.000	0.000	0.000	0.000	0.000	0.000	0.010	0.017	0.018	0.021	4.604	0.016	0.376	316	2384	100	314	30417	30731	373	22501	22874	Error	Error	-6.598	314	30417	373	22501	271724	7755413	1.128	8.622	0	0	0
1	5	6	"A32"	"A32"	5675	55145	100	995	1001	434	43	491	491	549	463	84	51	18	0	21380	28209	17084	60	1995	1995	2496	3461	138	97	92	0	0.000	0.000	0.000	0.000	0.000	0.000	0.000	0.000	0.000	0.000	0.000	0.000	0.000	0.000	0.026	0.019	0.021	0.020	2.361	0.018	0.189	316	2384	100	504	19385	19889	510	26214	26724	Error	Error	-5.265	504	19385	510	26214	316391	8914031	0.976	7.429	0	0	0
1	6	6	"A32"	"A32"	5975	55145	100	1036	1126	504	44	536	536	578	384	66	60	31	0	21473	28874	17428	60	2088	2088	2753	4425	160	98	84	0	0.000	0.000	0.000	0.000	0.000	0.000	0.000	0.000	0.000	0.000	0.000	0.000	0.000	0.000	0.026	0.022	0.022	0.022	2.085	0.021	0.595	316	2384	100	500	19385	19885	590	26786	27376	Error	Error	-5.277	500	19385	590	26786	355772	9124057	1.427	5.903	0	0	0
1	7	6	"A33"	"A33"	6275	55145	100	619	651	300	46	481	481	519	270	52	31	11	0	5830	8745	7849	89	1916	1916	1999	692	34	77	72	0	0.000	0.000	0.000	0.000	0.000	0.000	0.000	0.000	0.000	0.000	0.000	0.000	0.000	0.000	0.035	0.025	0.042	0.058	5.041	0.021	0.153	316	2384	100	138	3914	4052	170	6829	6999	Error	Error	-4.826	138	3914	170	6829	205690	2763449	0.489	9.749	0	0	0
1	8	6	"A33"	"A33"	6580	55145	100	540	581	255	43	460	460	483	222	45	28	10	0	7473	10135	6620	65	1903	1903	1970	522	26	99	98	0	0.000	0.000	0.000	0.000	0.000	0.000	0.000	0.000	0.000	0.000	0.000	0.000	0.000	0.000	0.014	0.015	0.025	0.022	3.361	0.014	0.079	316	2384	100	80	5570	5650	121	8232	8353	Error	Error	-6.122	80	5570	121	8232	183719	3202774	0.441	15.642	0	0	0
1	9	6	"A33"	"A33"	6880	55145	100	617	657	286	43	450	450	487	258	52	37	12	0	7662	10683	8179	76	1885	1885	1964	605	30	90	86	0	0.000	0.000	0.000	0.000	0.000	0.000	0.000	0.000	0.000	0.000	0.000	0.000	0.000	0.000	0.029	0.024	0.036	0.035	3.698	0.019	0.181	316	2384	100	167	5777	5944	207	8798	9005	Error	Error	-5.112	167	5777	207	8798	207488	3375694	0.659	14.412	0	0	0
1	10	6	"A34"	"A34"	7180	55145	100	704	766	388	50	458	458	493	259	52	48	23	0	11567	15889	12663	79	1913	1913	2117	1214	57	81	73	0	0.000	0.000	0.000	0.000	0.000	0.000	0.000	0.000	0.000	0.000	0.000	0.000	0.000	0.000	0.025	0.022	0.025	0.032	4.210	0.020	0.239	316	2384	100	246	9654	9900	308	13976	14284	Error	Error	-5.294	246	9654	308	13976	241975	5020799	1.054	11.344	0	0	0
1	11	6	"A34"	"A34"	7480	55145	100	660	732	382	52	454	454	481	238	49	46	24	0	8920	15069	12040	79	1877	1877	2068	1306	63	94	89	0	0.000	0.000	0.000	0.000	0.000	0.000	0.000	0.000	0.000	0.000	0.000	0.000	0.000	0.000	0.029	0.021	0.024	0.027	3.153	0.020	0.284	316	2384	100	206	7043	7249	278	13192	13470	Error	Error	-5.095	206	7043	278	13192	231322	4761886	1.055	9.955	0	0	0
1	12	6	"A34"	"A34"	7785	55145	100	704	762	353	46	457	457	490	249	50	49	26	0	17372	19983	13152	65	1904	1904	2048	1088	53	100	100	0	0.000	0.000	0.000	0.000	0.000	0.000	0.000	0.000	0.000	0.000	0.000	0.000	0.000	0.000	0.016	0.017	0.019	0.019	2.208	0.018	0.405	316	2384	100	247	15468	15715	305	18079	18384	Error	Error	-5.969	247	15468	305	18079	240831	6314773	1.092	16.484	0	0	0
1	13	6	"A35"	"A35"	8085	55145	100	930	971	470	48	460	460	500	270	54	67	43	0	28510	27248	15943	58	1987	1987	2403	2702	112	83	77	0	0.000	0.000	0.000	0.000	0.000	0.000	0.000	0.000	0.000	0.000	0.000	0.000	0.000	0.000	0.018	0.020	0.021	0.023	2.900	0.020	0.414	316	2384	100	470	26523	26993	511	25261	25772	Error	Error	-5.818	470	26523	511	25261	306796	8610324	1.744	9.195	0	0	0
1	14	6	"A35"	"A35"	8390	55145	110	844	908	366	40	461	461	503	316	62	59	28	0	25217	25225	9767	38	1963	1963	2091	893	42	99	98	0	0.000	0.000	0.000	0.000	0.000	0.000	0.000	0.000	0.000	0.000	0.000	0.000	0.000	0.000	0.016	0.019	0.020	0.018	2.217	0.019	0.268	392	2896	100	383	23254	23637	447	23262	23709	Error	Error	-5.924	383	23254	447	23262	356042	9888283	1.282	25.906	0	0	0
1	15	6	"A35"	"A35"	8685	55145	100	1024	1063	437	41	470	470	505	267	52	78	52	0	26062	29696	16453	55	2017	2017	2364	2541	107	97	94	0	0.000	0.000	0.000	0.000	0.000	0.000	0.000	0.000	0.000	0.000	0.000	0.000	0.000	0.000	0.023	0.021	0.022	0.021	2.154	0.020	0.577	316	2384	100	554	24045	24599	593	27679	28272	Error	Error	-5.440	554	24045	593	27679	336006	9383974	2.090	10.756	0	0	0
1	16	6	"A36"	"A36"	8990	55145	100	901	958	430	44	468	468	502	244	48	68	45	0	23078	24234	14009	57	1987	1987	2134	1072	50	96	89	0	0.000	0.000	0.000	0.000	0.000	0.000	0.000	0.000	0.000	0.000	0.000	0.000	0.000	0.000	0.021	0.022	0.024	0.023	2.523	0.021	0.447	316	2384	100	433	21091	21524	490	22247	22737	Error	Error	-5.606	433	21091	490	22247	302631	7658085	1.869	20.616	0	0	0
1	17	6	"A36"	"A36"	9290	55140	100	898	964	458	47	477	477	524	334	63	56	32	0	19998	24460	15633	63	2014	2014	2186	1151	52	98	98	0	0.000	0.000	0.000	0.000	0.000	0.000	0.000	0.000	0.000	0.000	0.000	0.000	0.000	0.000	0.023	0.022	0.023	0.021	2.699	0.020	0.375	316	2384	100	421	17984	18405	487	22446	22933	Error	Error	-5.417	421	17984	487	22446	304547	7729457	1.317	19.352	0	0	0
1	18	6	"A36"	"A36"	9590	55145	105	907	977	450	46	482	482	522	287	54	68	36	0	25148	24762	11995	48	2034	2034	2321	1786	76	100	99	0	0.000	0.000	0.000	0.000	0.000	0.000	0.000	0.000	0.000	0.000	0.000	0.000	0.000	0.000	0.018	0.022	0.021	0.020	2.062	0.021	0.396	316	2572	100	425	23114	23539	495	22728	23223	Error	Error	-5.765	425	23114	495	22728	308682	7824754	1.585	12.565	0	0	0
1	1	7	"A37"	"A37"	4475	55445	100	853	931	546	58	517	517	564	297	52	53	25	0	19046	17214	10864	63	2160	2160	2528	1878	74	81	71	0	0.000	0.000	0.000	0.000	0.000	0.000	0.000	0.000	0.000	0.000	0.000	0.000	0.000	0.000	0.020	0.028	0.028	0.030	3.359	0.027	0.362	316	2384	100	336	16886	17222	414	15054	15468	Error	Error	-5.651	336	16886	414	15054	294139	5439541	1.236	7.820	0	0	0
1	2	7	"A37"	"A37"	4775	55445	100	941	984	398	40	516	516	552	293	53	62	34	0	19118	20684	7509	36	2212	2212	3014	3761	124	100	97	0	0.000	0.000	0.000	0.000	0.000	0.000	0.000	0.000	0.000	0.000	0.000	0.000	0.000	0.000	0.025	0.025	0.026	0.022	2.385	0.032	0.359	316	2384	100	425	16906	17331	468	18472	18940	Error	Error	-5.314	425	16906	468	18472	310787	6536012	1.474	4.698	0	0	0
1	3	7	"A37"	"A37"	5075	55445	100	853	894	455	50	484	484	524	261	49	61	36	0	17897	18693	7604	40	2052	2052	2685	3089	115	96	94	0	0.000	0.000	0.000	0.000	0.000	0.000	0.000	0.000	0.000	0.000	0.000	0.000	0.000	0.000	0.023	0.025	0.026	0.022	2.580	0.025	0.351	316	2384	100	369	15845	16214	410	16641	17051	Error	Error	-5.424	369	15845	410	16641	282635	5907087	1.418	5.182	0	0	0
1	4	7	"A38"	"A38"	5375	55445	100	1230	1253	818	65	484	484	525	280	53	78	61	0	44855	35784	18740	52	2092	2092	2616	3036	116	85	80	0	0.000	0.000	0.000	0.000	0.000	0.000	0.000	0.000	0.000	0.000	0.000	0.000	0.000	0.000	0.017	0.023	0.022	0.024	2.352	0.022	0.462	316	2384	100	746	42763	43509	769	33692	34461	Error	Error	-5.841	746	42763	769	33692	396057	11307815	2.600	10.925	0	0	0
1	5	7	"A38"	"A38"	5680	55445	100	1176	1243	456	36	491	491	538	273	50	85	63	0	40870	37646	15071	40	2051	2051	2325	1955	84	98	97	0	0.000	0.000	0.000	0.000	0.000	0.000	0.000	0.000	0.000	0.000	0.000	0.000	0.000	0.000	0.018	0.021	0.021	0.020	1.966	0.020	0.562	316	2384	100	685	38819	39504	752	35595	36347	Error	Error	-5.825	685	38819	752	35595	392700	11896260	2.582	18.067	0	0	0
1	6	7	"A38"	"A38"	5985	55445	105	1129	1154	447	38	489	489	513	232	45	81	65	0	38169	34506	14270	41	2026	2026	2219	1744	78	100	100	0	0.000	0.000	0.000	0.000	0.000	0.000	0.000	0.000	0.000	0.000	0.000	0.000	0.000	0.000	0.018	0.020	0.020	0.018	2.320	0.020	0.607	316	2572	100	640	36143	36783	665	32480	33145	Error	Error	-5.820	640	36143	665	32480	364812	10903811	2.763	18.513	0	0	0
1	7	7	"A39"	"A39"	6285	55445	100	698	801	456	56	477	477	507	242	47	47	28	0	9551	16493	15715	95	1918	1918	2012	763	37	89	82	0	0.000	0.000	0.000	0.000	0.000	0.000	0.000	0.000	0.000	0.000	0.000	0.000	0.000	0.000	0.029	0.022	0.026	0.032	3.701	0.019	0.361	316	2384	100	221	7633	7854	324	14575	14899	Error	Error	-5.110	221	7633	324	14575	253252	5211762	1.215	18.979	0	0	0
1	8	7	"A39"	"A39"	6585	55445	110	713	797	378	47	464	464	492	244	49	50	28	0	10097	17001	14672	86	1949	1949	2016	634	31	98	96	0	0.000	0.000	0.000	0.000	0.000	0.000	0.000	0.000	0.000	0.000	0.000	0.000	0.000	0.000	0.031	0.022	0.027	0.027	2.635	0.020	0.427	392	2896	100	249	8148	8397	333	15052	15385	Error	Error	-5.032	249	8148	333	15052	312449	6664274	1.250	23.636	0	0	0
1	9	7	"A39"	"A39"	6890	55440	95	739	846	451	53	460	460	492	234	47	55	33	0	11028	19711	14788	75	1948	1948	2026	666	32	100	100	0	0.000	0.000	0.000	0.000	0.000	0.000	0.000	0.000	0.000	0.000	0.000	0.000	0.000	0.000	0.031	0.022	0.025	0.023	2.613	0.021	0.416	256	2088	100	279	9080	9359	386	17763	18149	Error	Error	-5.024	279	9080	386	17763	216695	5045897	1.513	26.554	0	0	0
1	10	7	"A40"	"A40"	7185	55440	100	713	825	458	55	462	462	500	412	82	35	15	0	11543	16422	13787	83	1931	1931	2040	818	40	84	79	0	0.000	0.000	0.000	0.000	0.000	0.000	0.000	0.000	0.000	0.000	0.000	0.000	0.000	0.000	0.026	0.025	0.029	0.032	3.191	0.024	0.478	316	2384	100	251	9612	9863	363	14491	14854	Error	Error	-5.259	251	9612	363	14491	260765	5189314	0.789	17.582	0	0	0
1	11	7	"A40"	"A40"	7485	55440	100	659	717	381	53	448	448	479	267	55	43	18	0	7694	12713	11219	88	1906	1906	2033	868	42	94	91	0	0.000	0.000	0.000	0.000	0.000	0.000	0.000	0.000	0.000	0.000	0.000	0.000	0.000	0.000	0.036	0.025	0.029	0.033	3.106	0.022	0.237	316	2384	100	211	5788	5999	269	10807	11076	Error	Error	-4.778	211	5788	269	10807	226440	4017192	0.891	12.304	0	0	0
1	12	7	"A40"	"A40"	7790	55445	110	640	691	313	45	433	433	463	221	47	48	22	0	10056	14047	10247	72	1816	1816	1889	582	30	99	99	0	0.000	0.000	0.000	0.000	0.000	0.000	0.000	0.000	0.000	0.000	0.000	0.000	0.000	0.000	0.025	0.021	0.026	0.023	2.608	0.019	0.305	392	2896	100	207	8240	8447	258	12231	12489	Error	Error	-5.315	207	8240	258	12231	271001	5506493	1.032	20.890	0	0	0
1	13	7	"A41"	"A41"	8090	55440	100	923	976	440	45	453	453	492	261	53	70	45	0	27386	27628	13834	50	1971	1971	2251	2037	90	91	89	0	0.000	0.000	0.000	0.000	0.000	0.000	0.000	0.000	0.000	0.000	0.000	0.000	0.000	0.000	0.018	0.020	0.021	0.019	2.544	0.021	0.415	316	2384	100	470	25415	25885	523	25657	26180	Error	Error	-5.757	470	25415	523	25657	308362	8730392	1.854	12.458	0	0	0
1	14	7	"A41"	"A41"	8390	55440	100	1049	1085	418	38	476	476	513	275	53	77	52	0	34113	32367	11263	34	2088	2088	2758	4024	145	99	97	0	0.000	0.000	0.000	0.000	0.000	0.000	0.000	0.000	0.000	0.000	0.000	0.000	0.000	0.000	0.018	0.020	0.020	0.017	2.254	0.021	0.543	316	2384	100	573	32025	32598	609	30279	30888	Error	Error	-5.805	573	32025	609	30279	342925	10228045	2.080	7.358	0	0	0
1	15	7	"A41"	"A41"	8690	55445	110	1081	1114	473	42	459	459	495	250	50	76	59	0	35523	32769	16686	50	2004	2004	2137	894	41	100	99	0	0.000	0.000	0.000	0.000	0.000	0.000	0.000	0.000	0.000	0.000	0.000	0.000	0.000	0.000	0.019	0.021	0.021	0.019	2.237	0.020	0.543	392	2896	100	622	33519	34141	655	30765	31420	Error	Error	-5.752	622	33519	655	30765	436864	12845642	2.476	34.264	0	0	0
1	16	7	"A42"	"A42"	8990	55445	100	634	725	366	50	460	460	508	358	70	33	10	0	8054	13283	12136	91	1969	1969	2168	1326	61	89	81	0	0.000	0.000	0.000	0.000	0.000	0.000	0.000	0.000	0.000	0.000	0.000	0.000	0.000	0.000	0.029	0.023	0.027	0.030	3.387	0.021	0.301	316	2384	100	174	6085	6259	265	11314	11579	Error	Error	-5.128	174	6085	265	11314	229014	4197579	0.606	8.382	0	0	0
1	17	7	"A42"	"A42"	9295	55445	95	799	861	452	52	471	471	521	368	70	45	16	0	13251	17918	11338	63	1988	1988	2112	926	43	100	100	0	0.000	0.000	0.000	0.000	0.000	0.000	0.000	0.000	0.000	0.000	0.000	0.000	0.000	0.000	0.029	0.024	0.025	0.023	2.488	0.025	0.308	256	2088	100	328	11263	11591	390	15930	16320	Error	Error	-5.102	328	11263	390	15930	220484	4586906	0.924	17.069	0	0	0
1	18	7	"A42"	"A42"	9595	55440	110	657	722	387	53	480	480	520	326	62	30	8	0	8772	12634	8977	71	1974	1974	2066	936	45	94	91	0	0.000	0.000	0.000	0.000	0.000	0.000	0.000	0.000	0.000	0.000	0.000	0.000	0.000	0.000	0.026	0.023	0.027	0.028	3.453	0.022	0.121	392	2896	100	177	6798	6975	242	10660	10902	Error	Error	-5.263	177	6798	242	10660	283003	4952675	0.620	11.291	0	0	0
1	1	8	"A43"	"A43"	4475	55745	100	976	1044	541	51	518	518	551	243	44	63	48	0	18364	24811	18787	75	2066	2066	2437	1950	80	78	69	0	0.000	0.000	0.000	0.000	0.000	0.000	0.000	0.000	0.000	0.000	0.000	0.000	0.000	0.000	0.028	0.023	0.025	0.033	3.435	0.021	0.523	316	2384	100	458	16298	16756	526	22745	23271	Error	Error	-5.153	458	16298	526	22745	329808	7840421	2.029	11.474	0	0	0
1	2	8	"A43"	"A43"	4780	55745	100	1006	1104	489	44	520	520	564	340	60	61	38	0	23233	30100	19126	63	2116	2116	2616	3150	120	100	97	0	0.000	0.000	0.000	0.000	0.000	0.000	0.000	0.000	0.000	0.000	0.000	0.000	0.000	0.000	0.023	0.021	0.021	0.020	2.287	0.020	0.467	316	2384	100	486	21117	21603	584	27984	28568	Error	Error	-5.441	486	21117	584	27984	348790	9511487	1.588	8.725	0	0	0
1	3	8	"A43"	"A43"	5085	55745	105	930	995	447	44	505	505	541	259	47	67	42	0	28813	28006	15913	56	2043	2043	2306	1984	86	100	100	0	0.000	0.000	0.000	0.000	0.000	0.000	0.000	0.000	0.000	0.000	0.000	0.000	0.000	0.000	0.016	0.019	0.020	0.018	2.406	0.018	0.478	316	2572	100	425	26770	27195	490	25963	26453	Error	Error	-5.977	425	26770	490	25963	314575	8849910	1.753	12.954	0	0	0
1	4	8	"A44"	"A44"	5385	55740	100	975	1002	413	41	491	491	530	266	50	69	46	0	32581	28161	13431	47	2074	2074	2325	1973	84	90	85	0	0.000	0.000	0.000	0.000	0.000	0.000	0.000	0.000	0.000	0.000	0.000	0.000	0.000	0.000	0.016	0.020	0.020	0.020	3.097	0.018	0.413	316	2384	100	484	30507	30991	511	26087	26598	Error	Error	-5.978	484	30507	511	26087	316525	8898740	1.774	13.095	0	0	0
1	5	8	"A44"	"A44"	5685	55740	110	861	896	366	40	495	495	528	265	50	60	33	0	22136	21359	9308	43	2065	2065	2194	922	42	97	96	0	0.000	0.000	0.000	0.000	0.000	0.000	0.000	0.000	0.000	0.000	0.000	0.000	0.000	0.000	0.018	0.021	0.022	0.020	2.575	0.022	0.292	392	2896	100	366	20071	20437	401	19294	19695	Error	Error	-5.777	366	20071	401	19294	351266	8372807	1.389	20.786	0	0	0
1	6	8	"A44"	"A44"	5985	55740	100	906	969	391	40	478	478	513	270	52	67	40	0	26307	25693	12397	48	1992	1992	2290	1971	86	99	98	0	0.000	0.000	0.000	0.000	0.000	0.000	0.000	0.000	0.000	0.000	0.000	0.000	0.000	0.000	0.018	0.021	0.020	0.018	2.180	0.021	0.434	316	2384	100	428	24315	24743	491	23701	24192	Error	Error	-5.828	428	24315	491	23701	306327	8118984	1.689	11.874	0	0	0
1	7	8	"A45"	"A45"	6285	55740	100	899	950	414	43	459	459	496	238	47	68	47	0	27171	28325	15934	56	1934	1934	2043	800	39	98	93	0	0.000	0.000	0.000	0.000	0.000	0.000	0.000	0.000	0.000	0.000	0.000	0.000	0.000	0.000	0.017	0.019	0.019	0.018	2.634	0.018	0.489	316	2384	100	440	25237	25677	491	26391	26882	Error	Error	-5.842	440	25237	491	26391	300087	8950608	1.908	32.853	0	0	0
1	8	8	"A45"	"A45"	6585	55740	100	929	957	427	44	483	483	522	298	57	62	37	0	22472	25745	15054	58	1990	1990	2308	2318	100	98	97	0	0.000	0.000	0.000	0.000	0.000	0.000	0.000	0.000	0.000	0.000	0.000	0.000	0.000	0.000	0.022	0.020	0.020	0.019	2.486	0.019	0.444	316	2384	100	446	20482	20928	474	23755	24229	Error	Error	-5.521	446	20482	474	23755	302498	8135462	1.460	10.111	0	0	0
1	9	8	"A45"	"A45"	6890	55745	100	908	987	470	47	468	468	517	588	113	41	9	0	21541	26087	16162	61	1947	1947	2044	635	31	100	100	0	0.000	0.000	0.000	0.000	0.000	0.000	0.000	0.000	0.000	0.000	0.000	0.000	0.000	0.000	0.022	0.021	0.021	0.021	2.131	0.020	0.114	316	2384	100	440	19594	20034	519	24140	24659	Error	Error	-5.477	440	19594	519	24140	311867	8243646	0.799	37.863	0	0	0
1	10	8	"A47"	"A47"	7190	55740	100	1112	1108	408	36	461	461	493	257	52	81	64	0	38385	34640	12582	36	1970	1970	2135	1123	52	98	95	0	0.000	0.000	0.000	0.000	0.000	0.000	0.000	0.000	0.000	0.000	0.000	0.000	0.000	0.000	0.018	0.020	0.020	0.019	2.017	0.019	0.493	316	2384	100	651	36415	37066	647	32670	33317	Error	Error	-5.806	651	36415	647	32670	350012	10946341	2.393	28.945	0	0	0
1	11	8	"A47"	"A47"	7490	55740	100	999	1064	438	41	463	463	498	280	56	75	48	0	33803	30776	15160	49	1975	1975	2362	2652	112	98	98	0	0.000	0.000	0.000	0.000	0.000	0.000	0.000	0.000	0.000	0.000	0.000	0.000	0.000	0.000	0.017	0.021	0.020	0.019	2.028	0.021	0.589	316	2384	100	536	31828	32364	601	28801	29402	Error	Error	-5.892	536	31828	601	28801	336324	9725150	2.021	10.714	0	0	0
1	12	8	"A47"	"A47"	7790	55740	100	1051	1111	512	46	450	450	488	289	59	76	50	0	29583	30737	15151	49	1900	1900	2593	3968	153	98	95	0	0.000	0.000	0.000	0.000	0.000	0.000	0.000	0.000	0.000	0.000	0.000	0.000	0.000	0.000	0.022	0.023	0.023	0.021	1.964	0.022	0.589	316	2384	100	601	27683	28284	661	28837	29498	Error	Error	-5.525	601	27683	661	28837	350947	9712825	2.156	7.093	0	0	0
1	13	8	"A48"	"A48"	8095	55740	95	1499	1520	479	31	463	463	499	279	55	96	87	0	51917	50069	8526	17	1967	1967	2195	1325	60	100	100	0	0.000	0.000	0.000	0.000	0.000	0.000	0.000	0.000	0.000	0.000	0.000	0.000	0.000	0.000	0.021	0.022	0.021	0.020	1.589	0.021	0.630	256	2088	100	1036	49950	50986	1057	48102	49159	Error	Error	-5.591	1036	49950	1057	48102	389106	12817620	3.659	36.131	0	0	0
1	14	8	"A48"	"A48"	8395	55740	100	1267	1274	485	38	473	473	515	296	57	84	63	0	45491	39083	16854	43	2010	2010	2605	3723	142	99	97	0	0.000	0.000	0.000	0.000	0.000	0.000	0.000	0.000	0.000	0.000	0.000	0.000	0.000	0.000	0.018	0.022	0.021	0.021	1.684	0.021	0.606	316	2384	100	794	43481	44275	801	37073	37874	Error	Error	-5.775	794	43481	801	37073	402507	12350272	2.564	9.798	0	0	0
1	15	8	"A48"	"A48"	8695	55745	110	1011	1102	556	50	456	456	497	301	60	70	46	0	34969	33087	17794	53	1963	1963	2069	810	39	100	99	0	0.000	0.000	0.000	0.000	0.000	0.000	0.000	0.000	0.000	0.000	0.000	0.000	0.000	0.000	0.017	0.021	0.020	0.019	1.971	0.021	0.587	392	2896	100	555	33006	33561	646	31124	31770	Error	Error	-5.894	555	33006	646	31124	432143	12970198	2.010	38.294	0	0	0
1	16	8	"A49"	"A49"	8995	55745	100	1071	1094	455	41	492	492	536	275	51	75	52	0	29068	27478	14351	52	2039	2039	2233	1069	47	98	95	0	0.000	0.000	0.000	0.000	0.000	0.000	0.000	0.000	0.000	0.000	0.000	0.000	0.000	0.000	0.021	0.024	0.024	0.023	1.980	0.023	0.536	316	2384	100	579	27029	27608	602	25439	26041	Error	Error	-5.545	579	27029	602	25439	345767	8683149	2.029	23.616	0	0	0
1	17	8	"A49"	"A49"	9295	55745	105	942	1056	541	51	484	484	528	343	64	62	33	0	23035	25770	14461	56	2041	2041	2242	1399	62	100	100	0	0.000	0.000	0.000	0.000	0.000	0.000	0.000	0.000	0.000	0.000	0.000	0.000	0.000	0.000	0.022	0.024	0.023	0.021	2.314	0.024	0.339	316	2572	100	458	20994	21452	572	23729	24301	Error	Error	-5.518	458	20994	572	23729	333570	8143318	1.539	16.818	0	0	0
1	18	8	"A49"	"A49"	9600	55745	105	1101	1177	672	57	488	488	558	1104	197	16	1	0	30765	29314	13510	46	2062	2062	2377	1977	83	100	100	0	0.000	0.000	0.000	0.000	0.000	0.000	0.000	0.000	0.000	0.000	0.000	0.000	0.000	0.000	0.021	0.025	0.023	0.022	2.023	0.024	0.401	316	2572	100	613	28703	29316	689	27252	27941	Error	Error	-5.549	613	28703	689	27252	371972	9263363	0.561	13.625	0	0	0
1	1	9	"A50"	"A50"	4475	56045	100	626	688	358	52	515	515	591	1453	245	1	0	0	5672	8859	8054	90	2036	2036	2165	913	42	78	72	0	0.000	0.000	0.000	0.000	0.000	0.000	0.000	0.000	0.000	0.000	0.000	0.000	0.000	0.000	0.031	0.025	0.043	0.052	5.478	0.025	0.205	316	2384	100	111	3636	3747	173	6823	6996	Error	Error	-5.034	111	3636	173	6823	217471	2799298	0.067	7.332	0	0	0
1	2	9	"A50"	"A50"	4780	56045	100	719	792	447	56	491	491	523	249	47	47	25	0	8456	11260	6459	57	2031	2031	2153	695	32	99	97	0	0.000	0.000	0.000	0.000	0.000	0.000	0.000	0.000	0.000	0.000	0.000	0.000	0.000	0.000	0.035	0.033	0.036	0.035	3.172	0.026	0.140	316	2384	100	228	6425	6653	301	9229	9530	Error	Error	-4.817	228	6425	301	9229	250342	3558133	1.080	13.104	0	0	0
1	3	9	"A50"	"A50"	5080	56040	105	663	727	317	43	499	499	525	229	43	43	21	0	6486	9215	6520	70	2021	2021	2080	489	23	99	93	0	0.000	0.000	0.000	0.000	0.000	0.000	0.000	0.000	0.000	0.000	0.000	0.000	0.000	0.000	0.037	0.032	0.042	0.041	3.091	0.029	0.209	316	2572	100	164	4465	4629	228	7194	7422	Error	Error	-4.767	164	4465	228	7194	229700	2911799	0.882	14.591	0	0	0
1	4	9	"A51"	"A51"	5380	56045	100	857	1038	709	68	502	502	528	222	42	61	43	0	17896	20249	14339	70	2064	2064	2359	1892	80	78	71	0	0.000	0.000	0.000	0.000	0.000	0.000	0.000	0.000	0.000	0.000	0.000	0.000	0.000	0.000	0.022	0.029	0.028	0.034	3.470	0.030	0.456	316	2384	100	355	15832	16187	536	18185	18721	Error	Error	-5.479	355	15832	536	18185	328143	6398776	2.297	9.456	0	0	0
1	5	9	"A51"	"A51"	5680	56045	100	970	1075	481	44	493	493	533	281	52	72	43	0	22822	25098	13684	54	2074	2074	2272	1241	54	99	98	0	0.000	0.000	0.000	0.000	0.000	0.000	0.000	0.000	0.000	0.000	0.000	0.000	0.000	0.000	0.023	0.025	0.025	0.025	2.212	0.023	0.500	316	2384	100	477	20748	21225	582	23024	23606	Error	Error	-5.443	477	20748	582	23024	339614	7930905	1.929	18.393	0	0	0
1	6	9	"A51"	"A51"	5980	56040	100	800	849	351	41	465	465	506	267	52	60	31	0	29267	26260	9827	37	1992	1992	2638	3763	142	100	96	0	0.000	0.000	0.000	0.000	0.000	0.000	0.000	0.000	0.000	0.000	0.000	0.000	0.000	0.000	0.012	0.016	0.016	0.015	2.284	0.018	0.388	316	2384	100	335	27275	27610	384	24268	24652	Error	Error	-6.347	335	27275	384	24268	268265	8298188	1.285	6.277	0	0	0
1	7	9	"A52"	"A52"	6285	56040	100	817	830	327	39	463	463	496	253	51	61	31	0	16899	17812	9296	52	1950	1950	2302	2093	90	89	86	0	0.000	0.000	0.000	0.000	0.000	0.000	0.000	0.000	0.000	0.000	0.000	0.000	0.000	0.000	0.024	0.023	0.025	0.023	2.940	0.023	0.362	316	2384	100	354	14949	15303	367	15862	16229	Error	Error	-5.400	354	14949	367	15862	262421	5628445	1.320	7.410	0	0	0
1	8	9	"A52"	"A52"	6585	56045	110	900	911	298	32	459	459	486	225	46	75	49	0	23561	22050	5835	26	1994	1994	2147	1140	53	100	100	0	0.000	0.000	0.000	0.000	0.000	0.000	0.000	0.000	0.000	0.000	0.000	0.000	0.000	0.000	0.020	0.023	0.022	0.019	2.261	0.021	0.429	392	2896	100	441	21567	22008	452	20056	20508	Error	Error	-5.612	441	21567	452	20056	357168	8643723	1.889	17.459	0	0	0
1	9	9	"A52"	"A52"	6890	56045	100	836	866	289	33	455	455	486	236	48	71	36	0	19989	19496	5949	30	1986	1986	2221	1476	66	100	98	0	0.000	0.000	0.000	0.000	0.000	0.000	0.000	0.000	0.000	0.000	0.000	0.000	0.000	0.000	0.021	0.023	0.023	0.020	2.382	0.022	0.289	316	2384	100	381	18003	18384	411	17510	17921	Error	Error	-5.562	381	18003	411	17510	273803	6160651	1.610	11.704	0	0	0
1	10	9	"A53"	"A53"	7195	56045	100	840	907	356	39	450	450	480	252	52	70	36	0	23321	22453	7852	34	1940	1940	2070	871	42	100	100	0	0.000	0.000	0.000	0.000	0.000	0.000	0.000	0.000	0.000	0.000	0.000	0.000	0.000	0.000	0.018	0.022	0.021	0.019	2.269	0.021	0.356	316	2384	100	390	21381	21771	457	20513	20970	Error	Error	-5.777	390	21381	457	20513	286621	7095194	1.694	23.402	0	0	0
1	11	9	"A53"	"A53"	7500	56045	105	915	975	342	35	449	449	478	216	45	84	52	0	24006	24252	7763	32	1981	1981	2131	1155	54	100	100	0	0.000	0.000	0.000	0.000	0.000	0.000	0.000	0.000	0.000	0.000	0.000	0.000	0.000	0.000	0.021	0.024	0.022	0.020	2.206	0.022	0.453	316	2572	100	466	22025	22491	526	22271	22797	Error	Error	-5.563	466	22025	526	22271	308024	7663489	2.301	19.152	0	0	0
1	12	9	"A53"	"A53"	7790	56040	100	721	776	593	76	453	453	489	245	50	51	25	0	22171	20072	7486	37	2004	2004	2544	3109	122	98	91	0	0.000	0.000	0.000	0.000	0.000	0.000	0.000	0.000	0.000	0.000	0.000	0.000	0.000	0.000	0.013	0.018	0.019	0.015	3.089	0.020	0.236	316	2384	100	268	20167	20435	323	18068	18391	Error	Error	-6.234	268	20167	323	18068	245145	6342857	1.171	5.638	0	0	0
1	13	9	"A54"	"A54"	8090	56040	100	705	745	429	57	434	434	468	236	50	55	24	0	21062	19579	10527	53	1886	1886	1981	811	40	93	87	0	0.000	0.000	0.000	0.000	0.000	0.000	0.000	0.000	0.000	0.000	0.000	0.000	0.000	0.000	0.014	0.018	0.018	0.019	3.148	0.016	0.213	316	2384	100	271	19176	19447	311	17693	18004	Error	Error	-6.145	271	19176	311	17693	235358	6186903	1.174	21.699	0	0	0
1	14	9	"A54"	"A54"	8390	56040	100	890	926	373	40	462	462	519	323	62	57	28	0	21968	25144	12359	49	1986	1986	2230	1410	63	99	98	0	0.000	0.000	0.000	0.000	0.000	0.000	0.000	0.000	0.000	0.000	0.000	0.000	0.000	0.000	0.021	0.020	0.020	0.019	2.161	0.019	0.378	316	2384	100	428	19982	20410	464	23158	23622	Error	Error	-5.545	428	19982	464	23158	292635	7945356	1.260	16.251	0	0	0
1	15	9	"A54"	"A54"	8690	56040	110	830	902	393	43	460	460	691	3097	448	0	0	0	19080	20838	11761	56	1912	1912	2276	3354	147	90	84	0	0.000	0.000	0.000	0.000	0.000	0.000	0.000	0.000	0.000	0.000	0.000	0.000	0.000	0.000	0.022	0.023	0.022	0.022	2.959	0.062	0.089	392	2896	100	370	17168	17538	442	18926	19368	Error	Error	-5.536	370	17168	442	18926	353565	8168510	0.068	5.534	0	0	0
1	16	9	"A55"	"A55"	8990	56040	100	693	760	405	53	452	452	496	278	56	43	23	0	10525	16115	13886	86	1948	1948	2280	2221	97	80	70	0	0.000	0.000	0.000	0.000	0.000	0.000	0.000	0.000	0.000	0.000	0.000	0.000	0.000	0.000	0.028	0.022	0.027	0.033	3.846	0.021	0.391	316	2384	100	241	8577	8818	308	14167	14475	Error	Error	-5.153	241	8577	308	14167	240210	5092420	0.950	6.229	0	0	0
1	17	9	"A55"	"A55"	9295	56045	100	738	786	360	45	444	444	489	323	66	47	17	0	14272	18807	11019	58	1903	1903	2039	908	44	100	100	0	0.000	0.000	0.000	0.000	0.000	0.000	0.000	0.000	0.000	0.000	0.000	0.000	0.000	0.000	0.024	0.020	0.022	0.019	2.568	0.020	0.338	316	2384	100	294	12369	12663	342	16904	17246	Error	Error	-5.395	294	12369	342	16904	248505	5942857	0.920	18.467	0	0	0
1	18	9	"A55"	"A55"	9595	56045	110	756	861	421	48	469	469	540	1068	197	5	0	0	15520	19172	12270	63	1969	1969	2118	1577	74	98	95	0	0.000	0.000	0.000	0.000	0.000	0.000	0.000	0.000	0.000	0.000	0.000	0.000	0.000	0.000	0.021	0.023	0.024	0.023	2.605	0.021	0.344	392	2896	100	287	13551	13838	392	17203	17595	Error	Error	-5.561	287	13551	392	17203	337646	7515423	0.301	10.814	0	0	0
1	1	10	"A56"	"A56"	4485	56345	100	891	938	437	46	516	516	549	240	43	61	38	0	15551	19435	12271	63	2130	2130	2244	931	41	95	93	0	0.000	0.000	0.000	0.000	0.000	0.000	0.000	0.000	0.000	0.000	0.000	0.000	0.000	0.000	0.028	0.024	0.025	0.024	3.079	0.022	0.396	316	2384	100	375	13421	13796	422	17305	17727	Error	Error	-5.161	375	13421	422	17305	296316	6141464	1.621	18.465	0	0	0
1	2	10	"A56"	"A56"	4785	56345	100	974	1010	390	38	517	517	553	276	49	68	39	0	23420	22950	9517	41	2163	2163	2535	2078	81	100	99	0	0.000	0.000	0.000	0.000	0.000	0.000	0.000	0.000	0.000	0.000	0.000	0.000	0.000	0.000	0.021	0.024	0.024	0.021	2.604	0.023	0.433	316	2384	100	457	21257	21714	493	20787	21280	Error	Error	-5.540	457	21257	493	20787	319198	7252154	1.656	9.824	0	0	0
1	3	10	"A56"	"A56"	5085	56350	110	936	999	415	41	514	514	609	1688	277	0	0	0	23549	23725	12004	50	2095	2095	2205	761	34	100	100	0	0.000	0.000	0.000	0.000	0.000	0.000	0.000	0.000	0.000	0.000	0.000	0.000	0.000	0.000	0.020	0.022	0.023	0.022	2.141	0.022	0.471	392	2896	100	422	21454	21876	485	21630	22115	Error	Error	-5.668	422	21454	485	21630	391704	9300247	0.231	28.279	0	0	0
1	4	10	"A57"	"A57"	5385	56350	100	865	913	462	50	517	517	586	1219	208	5	0	0	13781	18264	14637	80	2102	2102	2363	1674	70	74	66	0	0.000	0.000	0.000	0.000	0.000	0.000	0.000	0.000	0.000	0.000	0.000	0.000	0.000	0.000	0.030	0.025	0.029	0.039	4.050	0.023	0.494	316	2384	100	348	11679	12027	396	16162	16558	Error	Error	-5.069	348	11679	396	16162	288506	5771282	0.268	9.499	0	0	0
1	5	10	"A57"	"A57"	5690	56350	105	1017	1063	447	42	489	489	523	285	54	74	45	0	22515	25502	13333	52	2038	2038	2166	1016	46	100	100	0	0.000	0.000	0.000	0.000	0.000	0.000	0.000	0.000	0.000	0.000	0.000	0.000	0.000	0.000	0.026	0.024	0.025	0.023	2.223	0.023	0.398	316	2572	100	528	20477	21005	574	23464	24038	Error	Error	-5.277	528	20477	574	23464	335889	8058783	1.895	22.969	0	0	0
1	6	10	"A57"	"A57"	5990	56350	110	939	1000	410	41	491	491	518	226	43	73	49	0	21741	25653	12627	49	2077	2077	2177	840	38	100	99	0	0.000	0.000	0.000	0.000	0.000	0.000	0.000	0.000	0.000	0.000	0.000	0.000	0.000	0.000	0.023	0.022	0.022	0.021	2.026	0.021	0.500	392	2896	100	448	19664	20112	509	23576	24085	Error	Error	-5.456	448	19664	509	23576	392119	10055816	2.133	27.948	0	0	0
1	7	10	"A58"	"A58"	6290	56345	100	866	939	488	51	498	498	532	291	54	56	35	0	16584	20098	14638	72	2095	2095	2362	1633	69	79	70	0	0.000	0.000	0.000	0.000	0.000	0.000	0.000	0.000	0.000	0.000	0.000	0.000	0.000	0.000	0.025	0.024	0.028	0.034	3.434	0.024	0.351	316	2384	100	368	14489	14857	441	18003	18444	Error	Error	-5.299	368	14489	441	18003	296620	6351094	1.399	10.861	0	0	0
1	8	10	"A58"	"A58"	6590	56345	100	945	983	431	43	477	477	504	233	46	71	50	0	19447	23358	12515	53	2074	2074	2584	3227	124	99	87	0	0.000	0.000	0.000	0.000	0.000	0.000	0.000	0.000	0.000	0.000	0.000	0.000	0.000	0.000	0.027	0.024	0.025	0.022	2.248	0.023	0.547	316	2384	100	468	17373	17841	506	21284	21790	Error	Error	-5.214	468	17373	506	21284	310525	7380976	2.056	6.438	0	0	0
1	9	10	"A58"	"A58"	6895	56345	100	843	911	398	43	471	471	507	230	45	69	42	0	16916	20693	12011	58	2040	2040	2147	797	37	100	100	0	0.000	0.000	0.000	0.000	0.000	0.000	0.000	0.000	0.000	0.000	0.000	0.000	0.000	0.000	0.025	0.024	0.026	0.024	2.258	0.022	0.441	316	2384	100	372	14876	15248	440	18653	19093	Error	Error	-5.322	372	14876	440	18653	287766	6538920	1.757	23.270	0	0	0
1	10	10	"A59"	"A59"	7195	56345	100	907	954	407	42	449	449	486	267	54	70	42	0	22692	22960	10316	44	1996	1996	2148	996	46	99	98	0	0.000	0.000	0.000	0.000	0.000	0.000	0.000	0.000	0.000	0.000	0.000	0.000	0.000	0.000	0.022	0.024	0.023	0.021	2.393	0.022	0.379	316	2384	100	458	20696	21154	505	20964	21469	Error	Error	-5.498	458	20696	505	20964	301322	7255495	1.753	20.896	0	0	0
1	11	10	"A59"	"A59"	7495	56345	100	980	1012	343	33	469	469	509	283	55	76	43	0	27192	27022	10275	38	2055	2055	2279	1395	61	100	99	0	0.000	0.000	0.000	0.000	0.000	0.000	0.000	0.000	0.000	0.000	0.000	0.000	0.000	0.000	0.020	0.022	0.023	0.019	2.110	0.022	0.496	316	2384	100	511	25137	25648	543	24967	25510	Error	Error	-5.620	511	25137	543	24967	319808	8539085	1.777	17.737	0	0	0
1	12	10	"A59"	"A59"	7795	56345	100	898	940	373	39	473	473	520	290	55	64	34	0	26546	24119	10345	42	2032	2032	2442	2385	97	99	98	0	0.000	0.000	0.000	0.000	0.000	0.000	0.000	0.000	0.000	0.000	0.000	0.000	0.000	0.000	0.017	0.021	0.021	0.019	2.185	0.022	0.400	316	2384	100	425	24514	24939	467	22087	22554	Error	Error	-5.850	425	24514	467	22087	297145	7621557	1.448	9.089	0	0	0
1	13	10	"A60"	"A60"	8100	56345	90	637	669	294	43	481	481	545	370	67	20	4	0	6433	8815	5235	59	1998	1998	2203	1146	52	96	83	0	0.000	0.000	0.000	0.000	0.000	0.000	0.000	0.000	0.000	0.000	0.000	0.000	0.000	0.000	0.035	0.028	0.039	0.036	3.053	0.028	0.100	256	1924	100	156	4435	4591	188	6817	7005	Error	Error	-4.829	156	4435	188	6817	171335	2256681	0.335	5.770	0	0	0
1	14	10	"A60"	"A60"	8400	56340	100	597	648	308	47	455	455	491	272	55	33	12	0	5974	8686	6970	80	2008	2008	2131	984	46	93	83	0	0.000	0.000	0.000	0.000	0.000	0.000	0.000	0.000	0.000	0.000	0.000	0.000	0.000	0.000	0.036	0.029	0.040	0.040	3.416	0.027	0.149	316	2384	100	142	3966	4108	193	6678	6871	Error	Error	-4.804	142	3966	193	6678	204712	2744911	0.577	6.662	0	0	0
1	15	10	"A60"	"A60"	8700	56340	95	597	644	274	42	472	472	510	310	60	26	5	0	5713	7849	5039	64	2041	2041	2166	1069	49	94	77	0	0.000	0.000	0.000	0.000	0.000	0.000	0.000	0.000	0.000	0.000	0.000	0.000	0.000	0.000	0.034	0.030	0.048	0.044	2.674	0.032	0.134	256	2088	100	125	3672	3797	172	5808	5980	Error	Error	-4.877	125	3672	172	5808	164775	2009295	0.432	5.316	0	0	0
1	16	10	"A61"	"A61"	9010	56345	100	1028	1060	488	46	506	506	1391	6370	457	0	0	0	25393	27711	14303	51	2071	2071	3311	7218	218	88	74	0	0.000	0.000	0.000	0.000	0.000	0.000	0.000	0.000	0.000	0.000	0.000	0.000	0.000	0.000	0.022	0.022	0.022	0.022	2.228	0.030	0.137	316	2384	100	522	23322	23844	554	25640	26194	Error	Error	-5.481	522	23322	554	25640	335012	8756801	-0.052	3.380	0	0	0
1	17	10	"A61"	"A61"	9305	56345	105	896	948	413	43	461	461	518	532	102	37	9	0	27715	27593	14731	53	1993	1993	2147	1253	58	100	100	0	0.000	0.000	0.000	0.000	0.000	0.000	0.000	0.000	0.000	0.000	0.000	0.000	0.000	0.000	0.017	0.019	0.019	0.018	2.344	0.020	0.126	316	2572	100	435	25722	26157	487	25600	26087	Error	Error	-5.886	435	25722	487	25600	299608	8719347	0.808	20.308	0	0	0
1	18	10	"A61"	"A61"	9605	56345	105	1086	1116	506	45	464	464	507	336	66	69	45	0	38030	32641	15403	47	2023	2023	2452	2882	117	100	94	0	0.000	0.000	0.000	0.000	0.000	0.000	0.000	0.000	0.000	0.000	0.000	0.000	0.000	0.000	0.017	0.021	0.021	0.019	1.875	0.022	0.477	316	2572	100	622	36007	36629	652	30618	31270	Error	Error	-5.855	622	36007	652	30618	352719	10314572	1.813	10.475	0	0	0
1	1	11	"A62"	"A62"	4490	56645	100	584	611	267	43	460	460	497	254	51	29	8	0	5547	7447	5313	71	1867	1867	1944	607	31	88	81	0	0.000	0.000	0.000	0.000	0.000	0.000	0.000	0.000	0.000	0.000	0.000	0.000	0.000	0.000	0.034	0.027	0.039	0.042	4.046	0.020	0.059	316	2384	100	124	3680	3804	151	5580	5731	Error	Error	-4.891	124	3680	151	5580	193018	2353101	0.449	9.066	0	0	0
1	2	11	"A62"	"A62"	4790	56645	100	619	667	332	49	455	455	483	255	52	38	17	0	6543	11206	9895	88	1837	1837	1913	591	30	99	92	0	0.000	0.000	0.000	0.000	0.000	0.000	0.000	0.000	0.000	0.000	0.000	0.000	0.000	0.000	0.035	0.023	0.032	0.033	3.024	0.020	0.171	316	2384	100	164	4706	4870	212	9369	9581	Error	Error	-4.843	164	4706	212	9369	210724	3541226	0.722	15.724	0	0	0
1	3	11	"A62"	"A62"	5090	56650	105	719	774	347	44	468	468	515	644	125	18	0	0	11027	16133	12182	75	1872	1872	1945	519	26	100	100	0	0.000	0.000	0.000	0.000	0.000	0.000	0.000	0.000	0.000	0.000	0.000	0.000	0.000	0.000	0.027	0.021	0.027	0.026	2.472	0.018	0.030	316	2572	100	251	9155	9406	306	14261	14567	Error	Error	-5.189	251	9155	306	14261	244731	5098082	0.402	27.337	0	0	0
1	4	11	"A63"	"A63"	5395	56655	105	1062	1081	366	33	478	478	515	471	91	62	17	0	29894	28094	11572	41	1923	1923	2034	752	36	100	100	0	0.000	0.000	0.000	0.000	0.000	0.000	0.000	0.000	0.000	0.000	0.000	0.000	0.000	0.000	0.021	0.023	0.023	0.021	2.050	0.021	0.530	316	2572	100	584	27971	28555	603	26171	26774	Error	Error	-5.582	584	27971	603	26171	341502	8877688	1.202	34.654	0	0	0
1	5	11	"A63"	"A63"	5695	56650	110	1007	1036	385	37	462	462	494	260	52	78	52	0	29345	28999	12991	44	1848	1848	1934	619	32	99	99	0	0.000	0.000	0.000	0.000	0.000	0.000	0.000	0.000	0.000	0.000	0.000	0.000	0.000	0.000	0.020	0.021	0.022	0.020	2.183	0.019	0.502	392	2896	100	545	27497	28042	574	27151	27725	Error	Error	-5.657	545	27497	574	27151	406040	11367599	2.085	43.724	0	0	0
1	6	11	"A63"	"A63"	5995	56650	100	1076	1122	413	36	446	446	480	243	50	86	66	0	39708	37716	11606	30	1878	1878	2270	2308	101	100	100	0	0.000	0.000	0.000	0.000	0.000	0.000	0.000	0.000	0.000	0.000	0.000	0.000	0.000	0.000	0.017	0.019	0.018	0.016	1.915	0.018	0.519	316	2384	100	630	37830	38460	676	35838	36514	Error	Error	-5.908	630	37830	676	35838	354634	11918249	2.642	15.358	0	0	0
1	7	11	"A64"	"A64"	6300	56650	95	882	903	345	38	445	445	470	215	45	74	51	0	26897	24430	10472	42	1875	1875	1988	797	40	100	100	0	0.000	0.000	0.000	0.000	0.000	0.000	0.000	0.000	0.000	0.000	0.000	0.000	0.000	0.000	0.017	0.020	0.020	0.019	2.126	0.019	0.420	256	2088	100	437	25022	25459	458	22555	23013	Error	Error	-5.839	437	25022	458	22555	231191	6254088	2.014	28.158	0	0	0
1	8	11	"A64"	"A64"	6600	56650	110	853	888	343	38	425	425	449	206	45	75	52	0	25071	24757	11299	45	1842	1842	1952	894	45	100	100	0	0.000	0.000	0.000	0.000	0.000	0.000	0.000	0.000	0.000	0.000	0.000	0.000	0.000	0.000	0.018	0.020	0.020	0.019	2.304	0.019	0.443	392	2896	100	428	23229	23657	463	22915	23378	Error	Error	-5.762	428	23229	463	22915	347907	9704750	2.131	25.509	0	0	0
1	9	11	"A64"	"A64"	6890	56645	105	833	887	367	41	443	443	472	218	46	68	44	0	21979	22876	13285	58	1889	1889	2123	1638	77	100	99	0	0.000	0.000	0.000	0.000	0.000	0.000	0.000	0.000	0.000	0.000	0.000	0.000	0.000	0.000	0.019	0.021	0.022	0.020	2.253	0.021	0.509	316	2572	100	390	20090	20480	444	20987	21431	Error	Error	-5.687	390	20090	444	20987	280155	7228924	1.904	12.670	0	0	0
1	10	11	"A65"	"A65"	7200	56645	100	824	1191	2410	202	430	430	459	213	46	66	46	0	19370	21977	14749	67	1840	1840	2009	1230	61	93	87	1	0.000	0.000	0.000	0.000	0.000	0.000	0.000	0.000	0.000	0.000	0.000	0.000	0.000	0.000	0.022	0.038	0.023	0.024	2.894	0.053	0.225	316	2384	100	394	17530	17924	761	20137	20898	Error	Error	-5.475	394	17530	761	20137	376279	6944696	3.437	16.234	0	0	0
1	11	11	"A65"	"A65"	7500	56645	100	916	938	402	42	438	438	492	382	77	57	22	0	31148	27371	14044	51	1925	1925	2165	1258	58	100	99	0	0.000	0.000	0.000	0.000	0.000	0.000	0.000	0.000	0.000	0.000	0.000	0.000	0.000	0.000	0.016	0.020	0.021	0.019	2.239	0.020	0.289	316	2384	100	478	29223	29701	500	25446	25946	Error	Error	-5.934	478	29223	500	25446	296270	8649154	1.168	20.037	0	0	0
1	12	11	"A65"	"A65"	7805	56650	110	947	966	399	41	431	431	463	264	57	72	48	0	31248	27258	14917	54	1820	1820	1956	916	46	100	99	0	0.000	0.000	0.000	0.000	0.000	0.000	0.000	0.000	0.000	0.000	0.000	0.000	0.000	0.000	0.018	0.021	0.022	0.021	2.074	0.020	0.579	392	2896	100	516	29428	29944	535	25438	25973	Error	Error	-5.834	516	29428	535	25438	378574	10685011	1.905	27.622	0	0	0
1	13	11	"A66"	"A66"	8110	56645	95	1012	1075	632	58	427	427	462	258	55	81	57	0	38010	33368	12518	37	1882	1882	2095	1210	57	100	100	0	0.000	0.000	0.000	0.000	0.000	0.000	0.000	0.000	0.000	0.000	0.000	0.000	0.000	0.000	0.016	0.021	0.020	0.018	2.023	0.019	0.361	256	2088	100	585	36128	36713	648	31486	32134	Error	Error	-5.949	585	36128	648	31486	275306	8542160	2.376	25.845	0	0	0
1	14	11	"A66"	"A66"	8405	56645	100	1135	1167	469	40	431	431	499	961	192	30	0	0	43739	37654	14765	39	1916	1916	2350	2604	110	100	99	0	0.000	0.000	0.000	0.000	0.000	0.000	0.000	0.000	0.000	0.000	0.000	0.000	0.000	0.000	0.017	0.021	0.020	0.019	1.820	0.024	0.099	316	2384	100	704	41823	42527	736	35738	36474	Error	Error	-5.893	704	41823	736	35738	368742	11898795	0.695	13.558	0	0	0
1	15	11	"A66"	"A66"	8705	56645	110	934	987	429	43	429	429	472	334	70	66	36	0	28795	28556	15702	54	1868	1868	2057	1150	55	98	96	0	0.000	0.000	0.000	0.000	0.000	0.000	0.000	0.000	0.000	0.000	0.000	0.000	0.000	0.000	0.019	0.021	0.021	0.020	2.465	0.019	0.487	392	2896	100	505	26927	27432	558	26688	27246	Error	Error	-5.737	505	26927	558	26688	387089	11194090	1.542	23.043	0	0	0
1	16	11	"A67"	"A67"	9010	56645	100	958	1010	479	47	422	422	465	294	63	69	46	0	22240	27269	15763	57	1858	1858	1982	887	44	100	99	0	0.000	0.000	0.000	0.000	0.000	0.000	0.000	0.000	0.000	0.000	0.000	0.000	0.000	0.000	0.026	0.023	0.023	0.021	2.378	0.021	0.482	316	2384	100	536	20382	20918	588	25411	25999	Error	Error	-5.249	536	20382	588	25411	319152	8616962	1.854	28.508	0	0	0
1	17	11	"A67"	"A67"	9305	56645	110	757	847	445	52	430	430	472	310	65	51	26	0	15902	21815	15668	71	1823	1823	1958	991	50	98	95	0	0.000	0.000	0.000	0.000	0.000	0.000	0.000	0.000	0.000	0.000	0.000	0.000	0.000	0.000	0.023	0.021	0.022	0.022	2.756	0.019	0.381	392	2896	100	327	14079	14406	417	19992	20409	Error	Error	-5.428	327	14079	417	19992	332150	8551628	1.210	20.037	0	0	0
1	18	11	"A67"	"A67"	9605	56640	100	746	796	411	51	422	422	464	290	62	53	20	0	23052	22847	10556	46	1824	1824	2118	1553	73	98	97	0	0.000	0.000	0.000	0.000	0.000	0.000	0.000	0.000	0.000	0.000	0.000	0.000	0.000	0.000	0.015	0.018	0.019	0.018	2.879	0.017	0.310	316	2384	100	324	21228	21552	374	21023	21397	Error	Error	-6.034	324	21228	374	21023	251519	7219577	1.145	13.348	0	0	0
1	1	12	"A68"	"A68"	4490	56945	100	725	789	368	46	494	494	531	322	60	39	15	0	12366	16032	12464	77	1986	1986	2056	607	29	91	81	0	0.000	0.000	0.000	0.000	0.000	0.000	0.000	0.000	0.000	0.000	0.000	0.000	0.000	0.000	0.022	0.021	0.026	0.027	3.734	0.019	0.152	316	2384	100	231	10380	10611	295	14046	14341	Error	Error	-5.490	231	10380	295	14046	249468	5065971	0.801	23.025	0	0	0
1	2	12	"A68"	"A68"	4790	56945	100	638	736	431	58	492	492	532	342	64	28	13	0	8201	15469	13062	84	1960	1960	2099	833	39	99	97	0	0.000	0.000	0.000	0.000	0.000	0.000	0.000	0.000	0.000	0.000	0.000	0.000	0.000	0.000	0.023	0.018	0.024	0.021	2.980	0.020	0.336	316	2384	100	146	6241	6387	244	13509	13753	Error	Error	-5.418	146	6241	244	13509	232462	4888049	0.596	16.050	0	0	0
1	3	12	"A68"	"A68"	5095	56950	105	746	903	685	75	483	483	523	381	72	39	19	0	11244	17581	12542	71	1968	1968	2051	595	29	100	100	0	0.000	0.000	0.000	0.000	0.000	0.000	0.000	0.000	0.000	0.000	0.000	0.000	0.000	0.000	0.028	0.027	0.026	0.024	2.862	0.027	0.327	316	2572	100	263	9276	9539	420	15613	16033	Error	Error	-5.140	263	9276	420	15613	285433	5555438	0.997	26.101	0	0	0
1	4	12	"A69"	"A69"	5395	56945	100	1020	1088	498	45	493	493	520	246	47	71	51	0	33303	29133	16364	56	2033	2033	2212	1236	55	95	93	0	0.000	0.000	0.000	0.000	0.000	0.000	0.000	0.000	0.000	0.000	0.000	0.000	0.000	0.000	0.017	0.022	0.023	0.021	2.339	0.021	0.549	316	2384	100	527	31270	31797	595	27100	27695	Error	Error	-5.891	527	31270	595	27100	343871	9206167	2.309	21.781	0	0	0
1	5	12	"A69"	"A69"	5695	56945	110	1067	1124	497	44	488	488	561	1031	183	20	0	0	34357	31678	17608	55	1996	1996	2172	2157	99	97	96	0	0.000	0.000	0.000	0.000	0.000	0.000	0.000	0.000	0.000	0.000	0.000	0.000	0.000	0.000	0.018	0.021	0.021	0.021	2.135	0.030	0.113	392	2896	100	579	32361	32940	636	29682	30318	Error	Error	-5.805	579	32361	636	29682	440645	12417874	0.546	13.679	0	0	0
1	6	12	"A69"	"A69"	5990	56950	110	1134	1154	451	39	462	462	490	232	47	82	66	0	44191	36908	17049	46	2003	2003	2268	2014	88	100	99	0	0.000	0.000	0.000	0.000	0.000	0.000	0.000	0.000	0.000	0.000	0.000	0.000	0.000	0.000	0.016	0.020	0.020	0.019	1.908	0.020	0.656	392	2896	100	672	42188	42860	692	34905	35597	Error	Error	-5.972	672	42188	692	34905	452506	14468021	2.862	17.200	0	0	0
1	7	12	"A70"	"A70"	6295	56945	100	736	800	369	46	457	457	490	407	83	37	12	0	13115	19957	15480	77	1949	1949	2030	600	29	94	93	0	0.000	0.000	0.000	0.000	0.000	0.000	0.000	0.000	0.000	0.000	0.000	0.000	0.000	0.000	0.025	0.019	0.023	0.022	2.999	0.018	0.456	316	2384	100	279	11166	11445	343	18008	18351	Error	Error	-5.323	279	11166	343	18008	252749	6306561	0.762	29.878	0	0	0
1	8	12	"A70"	"A70"	6595	56945	100	879	929	392	42	467	467	499	230	46	67	46	0	19294	23831	14305	60	2026	2026	2368	2627	110	98	89	0	0.000	0.000	0.000	0.000	0.000	0.000	0.000	0.000	0.000	0.000	0.000	0.000	0.000	0.000	0.024	0.021	0.021	0.019	2.928	0.020	0.501	316	2384	100	412	17268	17680	462	21805	22267	Error	Error	-5.389	412	17268	462	21805	293521	7530591	1.870	8.170	0	0	0
1	9	12	"A70"	"A70"	6895	56950	105	847	914	393	42	487	487	511	220	43	65	43	0	19640	24286	14429	59	2010	2010	2129	972	45	100	100	0	0.000	0.000	0.000	0.000	0.000	0.000	0.000	0.000	0.000	0.000	0.000	0.000	0.000	0.000	0.020	0.019	0.021	0.018	2.444	0.019	0.490	316	2572	100	360	17630	17990	427	22276	22703	Error	Error	-5.614	360	17630	427	22276	288702	7674302	1.832	22.795	0	0	0
1	10	12	"A71"	"A71"	7200	56945	100	1074	1088	461	42	451	451	484	241	49	78	61	0	42870	35108	16880	48	1927	1927	2150	1570	73	94	87	0	0.000	0.000	0.000	0.000	0.000	0.000	0.000	0.000	0.000	0.000	0.000	0.000	0.000	0.000	0.015	0.019	0.020	0.020	2.600	0.019	0.623	316	2384	100	623	40943	41566	637	33181	33818	Error	Error	-6.038	623	40943	637	33181	343935	11094152	2.506	20.992	0	0	0
1	11	12	"A71"	"A71"	7500	56945	100	733	788	360	45	446	446	483	265	54	54	25	0	28958	25719	13702	53	1962	1962	2829	4959	175	98	71	0	0.000	0.000	0.000	0.000	0.000	0.000	0.000	0.000	0.000	0.000	0.000	0.000	0.000	0.000	0.011	0.014	0.015	0.013	2.702	0.016	0.349	316	2384	100	287	26996	27283	342	23757	24099	Error	Error	-6.556	287	26996	342	23757	249118	8127314	1.151	4.616	0	0	0
1	12	12	"A71"	"A71"	7800	56945	100	1046	1069	454	42	442	442	477	254	53	78	57	0	42905	36249	15152	41	1989	1989	2462	2877	116	99	99	0	0.000	0.000	0.000	0.000	0.000	0.000	0.000	0.000	0.000	0.000	0.000	0.000	0.000	0.000	0.015	0.018	0.018	0.016	2.024	0.019	0.602	316	2384	100	604	40916	41520	627	34260	34887	Error	Error	-6.082	604	40916	627	34260	337705	11454600	2.331	11.744	0	0	0
1	13	12	"A72"	"A72"	8100	56945	100	703	733	298	40	474	474	519	278	53	43	17	0	14346	16815	9734	57	2058	2058	2644	3106	117	85	80	0	0.000	0.000	0.000	0.000	0.000	0.000	0.000	0.000	0.000	0.000	0.000	0.000	0.000	0.000	0.019	0.018	0.020	0.019	3.716	0.019	0.246	316	2384	100	229	12288	12517	259	14757	15016	Error	Error	-5.746	229	12288	259	14757	231558	5313577	0.770	4.562	0	0	0
1	14	12	"A72"	"A72"	8405	56945	100	990	1016	343	33	495	495	539	310	57	73	34	0	30812	29055	7843	26	2158	2158	2910	3515	120	100	95	0	0.000	0.000	0.000	0.000	0.000	0.000	0.000	0.000	0.000	0.000	0.000	0.000	0.000	0.000	0.017	0.019	0.020	0.017	2.051	0.019	0.445	316	2384	100	495	28654	29149	521	26897	27418	Error	Error	-5.855	495	28654	521	26897	321161	9181509	1.539	7.438	0	0	0
1	15	12	"A72"	"A72"	8705	56945	100	1002	1042	570	54	466	466	503	273	54	75	49	0	27948	25800	8979	34	2043	2043	2262	1302	57	100	100	0	0.000	0.000	0.000	0.000	0.000	0.000	0.000	0.000	0.000	0.000	0.000	0.000	0.000	0.000	0.021	0.024	0.022	0.020	2.236	0.023	0.344	316	2384	100	536	25905	26441	576	23757	24333	Error	Error	-5.595	536	25905	576	23757	329347	8152737	1.974	18.078	0	0	0
1	16	12	"A73"	"A73"	9010	56945	90	558	616	378	61	456	456	671	2663	396	0	0	0	3862	5404	3684	68	1948	1948	2263	2930	129	32	19	0	0.000	0.000	0.000	0.000	0.000	0.000	0.000	0.000	0.000	0.000	0.000	0.000	0.000	0.000	0.053	0.046	0.091	0.072	4.465	0.043	0.096	256	1924	100	102	1914	2016	160	3456	3616	Error	Error	-4.230	102	1914	160	3456	157574	1383341	-0.021	1.072	0	0	0
1	17	12	"A73"	"A73"	9315	56945	90	491	523	249	47	434	434	469	281	59	21	4	0	3961	5412	3434	63	1849	1849	1999	1181	59	78	46	0	0.000	0.000	0.000	0.000	0.000	0.000	0.000	0.000	0.000	0.000	0.000	0.000	0.000	0.000	0.027	0.025	0.060	0.052	3.481	0.036	0.098	256	1924	100	57	2112	2169	89	3563	3652	Error	Error	-5.212	57	2112	89	3563	133924	1385369	0.192	2.890	0	0	0
1	18	12	"A73"	"A73"	9615	56940	100	513	551	273	49	443	443	483	272	56	20	5	0	3761	5069	3451	68	1880	1880	1974	753	38	80	58	0	0.000	0.000	0.000	0.000	0.000	0.000	0.000	0.000	0.000	0.000	0.000	0.000	0.000	0.000	0.037	0.034	0.078	0.075	3.987	0.041	0.096	316	2384	100	70	1881	1951	108	3189	3297	Error	Error	-4.748	70	1881	108	3189	174038	1601698	0.250	4.110	0	0	0
1	1	13	"A74"	"A74"	4490	57245	100	860	900	405	45	497	497	524	241	45	63	39	0	20674	21220	14381	67	2035	2035	2119	713	33	92	83	0	0.000	0.000	0.000	0.000	0.000	0.000	0.000	0.000	0.000	0.000	0.000	0.000	0.000	0.000	0.019	0.021	0.023	0.026	2.999	0.020	0.383	316	2384	100	363	18639	19002	403	19185	19588	Error	Error	-5.682	363	18639	403	19185	284284	6705367	1.560	26.790	0	0	0
1	2	13	"A74"	"A74"	4795	57245	105	893	931	415	44	505	505	565	682	120	24	1	0	24355	24132	13326	55	2078	2078	2551	2563	100	100	90	0	0.000	0.000	0.000	0.000	0.000	0.000	0.000	0.000	0.000	0.000	0.000	0.000	0.000	0.000	0.017	0.019	0.020	0.019	2.305	0.018	0.381	316	2572	100	388	22277	22665	426	22054	22480	Error	Error	-5.843	388	22277	426	22054	294309	7625792	0.537	8.420	0	0	0
1	3	13	"A74"	"A74"	5095	57245	105	912	945	381	40	497	497	551	528	95	37	5	0	23704	23130	11178	48	2052	2052	2139	696	32	100	100	0	0.000	0.000	0.000	0.000	0.000	0.000	0.000	0.000	0.000	0.000	0.000	0.000	0.000	0.000	0.019	0.021	0.022	0.021	2.281	0.019	0.183	316	2572	100	415	21652	22067	448	21078	21526	Error	Error	-5.705	415	21652	448	21078	298620	7308937	0.746	30.159	0	0	0
1	4	13	"A75"	"A75"	5405	57245	100	894	934	370	39	498	498	536	265	49	63	36	0	24961	24559	10320	42	2052	2052	2128	619	29	100	99	0	0.000	0.000	0.000	0.000	0.000	0.000	0.000	0.000	0.000	0.000	0.000	0.000	0.000	0.000	0.017	0.019	0.019	0.016	2.395	0.019	0.382	316	2384	100	396	22909	23305	436	22507	22943	Error	Error	-5.854	396	22909	436	22507	295294	7760628	1.502	36.237	0	0	0
1	5	13	"A75"	"A75"	5700	57245	110	942	975	432	44	498	498	534	273	51	67	38	0	25024	23885	10833	45	2063	2063	2142	695	32	100	99	0	0.000	0.000	0.000	0.000	0.000	0.000	0.000	0.000	0.000	0.000	0.000	0.000	0.000	0.000	0.019	0.022	0.021	0.019	2.306	0.020	0.264	392	2896	100	444	22961	23405	477	21822	22299	Error	Error	-5.692	444	22961	477	21822	382071	9362763	1.615	31.285	0	0	0
1	6	13	"A75"	"A75"	6005	57245	100	1085	1103	345	31	489	489	523	289	55	81	52	0	33190	32739	8925	27	2096	2096	2518	2432	96	100	100	0	0.000	0.000	0.000	0.000	0.000	0.000	0.000	0.000	0.000	0.000	0.000	0.000	0.000	0.000	0.019	0.020	0.020	0.017	1.994	0.019	0.511	316	2384	100	596	31094	31690	614	30643	31257	Error	Error	-5.705	596	31094	614	30643	348432	10345604	2.007	12.426	0	0	0
1	7	13	"A76"	"A76"	6310	57245	100	786	808	325	40	456	456	477	216	45	63	39	0	22711	21743	8233	37	1997	1997	2081	644	30	100	100	0	0.000	0.000	0.000	0.000	0.000	0.000	0.000	0.000	0.000	0.000	0.000	0.000	0.000	0.000	0.016	0.018	0.019	0.017	2.542	0.017	0.339	316	2384	100	330	20714	21044	352	19746	20098	Error	Error	-5.972	330	20714	352	19746	255184	6870716	1.532	30.531	0	0	0
1	8	13	"A76"	"A76"	6600	57245	110	943	951	331	34	480	480	503	217	43	77	53	0	26869	25802	10515	40	2059	2059	2200	1064	48	100	99	0	0.000	0.000	0.000	0.000	0.000	0.000	0.000	0.000	0.000	0.000	0.000	0.000	0.000	0.000	0.019	0.020	0.020	0.018	2.158	0.019	0.461	392	2896	100	463	24810	25273	471	23743	24214	Error	Error	-5.744	463	24810	471	23743	372680	10114326	2.065	22.182	0	0	0
1	9	13	"A76"	"A76"	6905	57245	105	887	931	334	35	511	511	540	374	69	50	18	0	24511	23054	7883	34	2047	2047	2149	838	38	100	100	0	0.000	0.000	0.000	0.000	0.000	0.000	0.000	0.000	0.000	0.000	0.000	0.000	0.000	0.000	0.017	0.020	0.020	0.018	2.426	0.018	0.116	316	2572	100	376	22464	22840	420	21007	21427	Error	Error	-5.901	376	22464	420	21007	294054	7284945	1.045	24.946	0	0	0
1	10	13	"A77"	"A77"	7205	57245	110	1004	1013	425	41	459	459	483	224	46	75	58	0	19757	19665	8456	43	1964	1964	2013	505	25	98	97	0	0.000	0.000	0.000	0.000	0.000	0.000	0.000	0.000	0.000	0.000	0.000	0.000	0.000	0.000	0.031	0.031	0.032	0.029	2.185	0.031	0.555	392	2896	100	545	17793	18338	554	17701	18255	Error	Error	-5.029	545	17793	554	17701	396973	7708645	2.366	34.954	0	0	0
1	11	13	"A77"	"A77"	7505	57240	100	1134	1128	432	38	432	432	475	270	56	81	63	0	26866	25131	9063	36	1962	1962	2251	1897	84	97	96	0	0.000	0.000	0.000	0.000	0.000	0.000	0.000	0.000	0.000	0.000	0.000	0.000	0.000	0.000	0.028	0.030	0.029	0.028	1.957	0.031	0.621	316	2384	100	702	24904	25606	696	23169	23865	Error	Error	-5.149	702	24904	696	23169	356522	7941531	2.419	12.061	0	0	0
1	12	13	"A77"	"A77"	7805	57240	100	1119	1148	497	43	457	457	514	399	77	70	37	0	28085	26748	10199	38	2028	2028	2717	3178	116	97	95	0	0.000	0.000	0.000	0.000	0.000	0.000	0.000	0.000	0.000	0.000	0.000	0.000	0.000	0.000	0.025	0.028	0.028	0.024	2.242	0.032	0.438	316	2384	100	662	26057	26719	691	24720	25411	Error	Error	-5.299	662	26057	691	24720	362662	8452413	1.589	7.562	0	0	0
1	13	13	"A78"	"A78"	8115	57240	110	967	989	353	35	486	486	518	253	48	76	47	0	30427	26751	10713	40	2128	2128	2288	1036	45	98	98	0	0.000	0.000	0.000	0.000	0.000	0.000	0.000	0.000	0.000	0.000	0.000	0.000	0.000	0.000	0.017	0.020	0.021	0.020	2.068	0.019	0.450	392	2896	100	481	28299	28780	503	24623	25126	Error	Error	-5.879	481	28299	503	24623	387823	10486405	1.862	23.613	0	0	0
1	14	13	"A78"	"A78"	8415	57240	100	986	1019	339	33	490	490	526	266	50	78	45	0	27977	26649	7486	28	2184	2184	2646	2477	93	98	98	0	0.000	0.000	0.000	0.000	0.000	0.000	0.000	0.000	0.000	0.000	0.000	0.000	0.000	0.000	0.019	0.022	0.022	0.019	2.010	0.020	0.404	316	2384	100	496	25793	26289	529	24465	24994	Error	Error	-5.700	496	25793	529	24465	322129	8420946	1.853	9.690	0	0	0
1	15	13	"A78"	"A78"	8715	57240	110	943	949	345	36	477	477	522	325	62	65	27	0	28529	26281	10500	39	2069	2069	2217	1222	55	98	95	0	0.000	0.000	0.000	0.000	0.000	0.000	0.000	0.000	0.000	0.000	0.000	0.000	0.000	0.000	0.018	0.019	0.020	0.018	2.258	0.018	0.309	392	2896	100	466	26460	26926	472	24212	24684	Error	Error	-5.827	466	26460	472	24212	372018	10302334	1.314	19.692	0	0	0
1	16	13	"A79"	"A79"	9015	57240	95	1077	1167	717	61	449	449	554	1442	260	3	1	0	34139	31721	10086	31	1989	1989	2205	1573	71	100	100	0	0.000	0.000	0.000	0.000	0.000	0.000	0.000	0.000	0.000	0.000	0.000	0.000	0.000	0.000	0.020	0.024	0.021	0.020	1.972	0.024	0.369	256	2088	100	628	32150	32778	718	29732	30450	Error	Error	-5.678	628	32150	718	29732	298775	8120653	0.425	18.764	0	0	0
1	17	13	"A79"	"A79"	9310	57245	105	893	949	463	48	432	432	485	322	66	64	32	0	24936	25030	11877	47	1904	1904	2098	1385	66	100	100	0	0.000	0.000	0.000	0.000	0.000	0.000	0.000	0.000	0.000	0.000	0.000	0.000	0.000	0.000	0.020	0.022	0.022	0.021	2.118	0.021	0.377	316	2572	100	461	23032	23493	517	23126	23643	Error	Error	-5.643	461	23032	517	23126	299808	7909551	1.441	16.557	0	0	0
1	18	13	"A79"	"A79"	9610	57240	100	997	1028	397	38	445	445	488	293	60	77	45	0	28710	27450	10968	39	1936	1936	2280	2451	107	99	98	0	0.000	0.000	0.000	0.000	0.000	0.000	0.000	0.000	0.000	0.000	0.000	0.000	0.000	0.000	0.021	0.023	0.023	0.022	1.787	0.022	0.490	316	2384	100	552	26774	27326	583	25514	26097	Error	Error	-5.600	552	26774	583	25514	324726	8674145	1.843	10.269	0	0	0
1	1	14	"A80"	"A80"	4495	57545	100	733	824	413	50	500	500	531	234	44	49	31	0	10757	15043	13286	88	2055	2055	2203	859	38	73	68	0	0.000	0.000	0.000	0.000	0.000	0.000	0.000	0.000	0.000	0.000	0.000	0.000	0.000	0.000	0.027	0.025	0.035	0.044	5.121	0.023	0.387	316	2384	100	233	8702	8935	324	12988	13312	Error	Error	-5.223	233	8702	324	12988	260386	4753683	1.252	14.948	0	0	0
1	2	14	"A80"	"A80"	4800	57545	110	829	903	485	53	496	496	540	345	63	47	20	0	13856	17956	10790	60	2017	2017	2110	552	26	100	98	0	0.000	0.000	0.000	0.000	0.000	0.000	0.000	0.000	0.000	0.000	0.000	0.000	0.000	0.000	0.028	0.026	0.025	0.025	2.617	0.023	0.299	392	2896	100	333	11839	12172	407	15939	16346	Error	Error	-5.152	333	11839	407	15939	354013	7038897	1.052	28.707	0	0	0
1	3	14	"A80"	"A80"	5100	57540	100	715	812	469	57	478	478	511	264	51	47	27	0	13308	15642	11278	72	2003	2003	2468	2501	101	72	66	0	0.000	0.000	0.000	0.000	0.000	0.000	0.000	0.000	0.000	0.000	0.000	0.000	0.000	0.000	0.021	0.024	0.028	0.031	3.469	0.027	0.380	316	2384	100	237	11305	11542	334	13639	13973	Error	Error	-5.576	237	11305	334	13639	256729	4942868	1.140	5.267	0	0	0
1	4	14	"A81"	"A81"	5400	57540	100	860	905	421	46	473	473	516	342	66	53	25	0	24938	22482	14966	66	1943	1943	2290	2403	104	78	74	0	0.000	0.000	0.000	0.000	0.000	0.000	0.000	0.000	0.000	0.000	0.000	0.000	0.000	0.000	0.017	0.021	0.022	0.026	3.086	0.020	0.502	316	2384	100	387	22995	23382	432	20539	20971	Error	Error	-5.893	387	22995	432	20539	285838	7104446	1.137	8.403	0	0	0
1	5	14	"A81"	"A81"	5705	57545	105	1073	1099	425	38	500	500	533	264	49	78	56	0	34827	31360	11410	36	2048	2048	2162	879	40	100	100	0	0.000	0.000	0.000	0.000	0.000	0.000	0.000	0.000	0.000	0.000	0.000	0.000	0.000	0.000	0.017	0.020	0.020	0.018	2.189	0.020	0.442	316	2572	100	573	32779	33352	599	29312	29911	Error	Error	-5.838	573	32779	599	29312	347384	9909811	2.144	33.217	0	0	0
1	6	14	"A81"	"A81"	6005	57545	110	937	957	357	37	465	465	502	362	72	61	22	0	30294	28879	10889	37	1973	1973	2071	923	44	100	100	0	0.000	0.000	0.000	0.000	0.000	0.000	0.000	0.000	0.000	0.000	0.000	0.000	0.000	0.000	0.017	0.018	0.018	0.016	2.254	0.018	0.455	392	2896	100	472	28321	28793	492	26906	27398	Error	Error	-5.907	472	28321	492	26906	375184	11320429	1.257	29.044	0	0	0
1	7	14	"A82"	"A82"	6300	57545	100	855	898	397	44	463	463	497	295	59	59	31	0	15753	19870	13143	66	1981	1981	2111	1133	53	92	87	0	0.000	0.000	0.000	0.000	0.000	0.000	0.000	0.000	0.000	0.000	0.000	0.000	0.000	0.000	0.028	0.024	0.027	0.025	3.291	0.022	0.460	316	2384	100	392	13772	14164	435	17889	18324	Error	Error	-5.135	392	13772	435	17889	283664	6278898	1.359	15.674	0	0	0
1	8	14	"A82"	"A82"	6600	57545	110	897	933	355	38	470	470	496	217	43	74	49	0	24389	24780	11744	47	2044	2044	2297	1858	80	99	98	0	0.000	0.000	0.000	0.000	0.000	0.000	0.000	0.000	0.000	0.000	0.000	0.000	0.000	0.000	0.019	0.020	0.021	0.019	2.163	0.019	0.489	392	2896	100	427	22345	22772	463	22736	23199	Error	Error	-5.710	427	22345	463	22736	365919	9713677	2.014	12.101	0	0	0
1	9	14	"A82"	"A82"	6915	57540	110	861	896	356	39	489	489	518	241	46	65	39	0	17511	21233	11634	54	1973	1973	2019	466	23	98	97	0	0.000	0.000	0.000	0.000	0.000	0.000	0.000	0.000	0.000	0.000	0.000	0.000	0.000	0.000	0.024	0.021	0.022	0.021	2.468	0.019	0.327	392	2896	100	372	15538	15910	407	19260	19667	Error	Error	-5.384	372	15538	407	19260	351039	8323457	1.568	41.232	0	0	0
1	10	14	"A83"	"A83"	7215	57545	105	817	858	350	40	460	460	493	237	48	63	35	0	23033	22389	10465	46	1910	1910	1996	728	36	100	100	0	0.000	0.000	0.000	0.000	0.000	0.000	0.000	0.000	0.000	0.000	0.000	0.000	0.000	0.000	0.017	0.019	0.019	0.017	2.590	0.018	0.366	316	2572	100	357	21123	21480	398	20479	20877	Error	Error	-5.887	357	21123	398	20479	271014	7075066	1.540	28.012	0	0	0
1	11	14	"A83"	"A83"	7510	57540	100	781	953	1303	136	439	439	466	230	49	64	33	0	22314	21970	10523	47	1898	1898	2081	1254	60	98	97	0	0.000	0.000	0.000	0.000	0.000	0.000	0.000	0.000	0.000	0.000	0.000	0.000	0.000	0.000	0.017	0.026	0.019	0.018	2.630	0.033	0.239	316	2384	100	342	20416	20758	514	20072	20586	Error	Error	-5.900	342	20416	514	20072	301156	6942631	2.117	15.860	0	0	0
1	12	14	"A83"	"A83"	7810	57540	100	885	899	346	38	462	462	537	1396	259	0	0	0	26026	25301	10949	43	2000	2000	2405	2927	121	96	95	0	0.000	0.000	0.000	0.000	0.000	0.000	0.000	0.000	0.000	0.000	0.000	0.000	0.000	0.000	0.018	0.019	0.020	0.018	2.332	0.019	0.374	316	2384	100	423	24026	24449	437	23301	23738	Error	Error	-5.828	423	24026	437	23301	284162	7995153	0.259	7.822	0	0	0
1	13	14	"A84"	"A84"	8110	57540	100	826	855	353	41	477	477	508	245	48	61	32	0	17995	18814	9599	51	2027	2027	2261	1701	75	92	90	0	0.000	0.000	0.000	0.000	0.000	0.000	0.000	0.000	0.000	0.000	0.000	0.000	0.000	0.000	0.022	0.023	0.024	0.022	2.661	0.022	0.380	316	2384	100	349	15968	16317	378	16787	17165	Error	Error	-5.516	349	15968	378	16787	270320	5945193	1.416	9.731	0	0	0
1	14	14	"A84"	"A84"	8415	57545	105	964	987	328	33	479	479	501	219	43	81	56	0	27554	25754	7360	28	2051	2051	2297	1396	60	100	100	0	0.000	0.000	0.000	0.000	0.000	0.000	0.000	0.000	0.000	0.000	0.000	0.000	0.000	0.000	0.019	0.021	0.021	0.019	2.040	0.020	0.444	316	2572	100	485	25503	25988	508	23703	24211	Error	Error	-5.717	485	25503	508	23703	311802	8138354	2.219	16.803	0	0	0
1	15	14	"A84"	"A84"	8715	57540	110	873	907	404	44	470	470	510	300	58	63	27	0	21790	21394	9301	43	2056	2056	2180	1197	54	95	93	0	0.000	0.000	0.000	0.000	0.000	0.000	0.000	0.000	0.000	0.000	0.000	0.000	0.000	0.000	0.020	0.023	0.023	0.022	2.498	0.022	0.369	392	2896	100	403	19734	20137	437	19338	19775	Error	Error	-5.614	403	19734	437	19338	355697	8386360	1.323	16.052	0	0	0
1	16	14	"A85"	"A85"	9015	57540	95	912	1106	1739	157	436	436	474	231	48	72	50	0	25394	24179	12237	50	1975	1975	2150	1169	54	100	100	0	0.000	0.000	0.000	0.000	0.000	0.000	0.000	0.000	0.000	0.000	0.000	0.000	0.000	0.000	0.020	0.030	0.022	0.021	2.583	0.026	0.111	256	2088	100	476	23419	23895	670	22204	22874	Error	Error	-5.621	476	23419	670	22204	283036	6189704	2.736	18.844	0	0	0
1	17	14	"A85"	"A85"	9315	57545	100	876	915	490	53	430	430	469	276	58	67	38	0	25860	24720	12387	50	1929	1929	2067	1108	53	100	100	0	0.000	0.000	0.000	0.000	0.000	0.000	0.000	0.000	0.000	0.000	0.000	0.000	0.000	0.000	0.019	0.021	0.020	0.019	2.504	0.019	0.294	316	2384	100	446	23931	24377	485	22791	23276	Error	Error	-5.746	446	23931	485	22791	289132	7811379	1.616	20.445	0	0	0
1	18	14	"A85"	"A85"	9610	57545	105	925	981	413	42	449	449	483	266	55	75	42	0	30712	29013	11512	39	1969	1969	2340	2057	87	99	97	0	0.000	0.000	0.000	0.000	0.000	0.000	0.000	0.000	0.000	0.000	0.000	0.000	0.000	0.000	0.017	0.020	0.018	0.018	1.996	0.019	0.394	316	2572	100	476	28743	29219	532	27044	27576	Error	Error	-5.916	476	28743	532	27044	309883	9168108	1.872	12.967	0	0	0
1	1	15	"A86"	"A86"	4505	57845	100	692	775	548	70	519	519	570	348	61	31	9	0	13084	16060	11393	70	2118	2118	2310	991	42	84	76	0	0.000	0.000	0.000	0.000	0.000	0.000	0.000	0.000	0.000	0.000	0.000	0.000	0.000	0.000	0.016	0.018	0.022	0.025	4.317	0.021	0.233	316	2384	100	173	10966	11139	256	13942	14198	Error	Error	-5.986	173	10966	256	13942	245057	5075043	0.589	13.875	0	0	0
1	2	15	"A86"	"A86"	4805	57845	100	890	964	457	47	521	521	582	315	54	56	26	0	22587	21938	11378	51	2186	2186	2400	1040	43	100	99	0	0.000	0.000	0.000	0.000	0.000	0.000	0.000	0.000	0.000	0.000	0.000	0.000	0.000	0.000	0.018	0.022	0.023	0.020	2.992	0.020	0.258	316	2384	100	369	20401	20770	443	19752	20195	Error	Error	-5.789	369	20401	443	19752	304762	6932429	1.213	18.787	0	0	0
1	3	15	"A86"	"A86"	5110	57845	105	858	894	361	40	496	496	526	235	44	65	37	0	17908	20138	10237	50	2089	2089	2179	683	31	100	100	0	0.000	0.000	0.000	0.000	0.000	0.000	0.000	0.000	0.000	0.000	0.000	0.000	0.000	0.000	0.023	0.022	0.024	0.021	2.444	0.021	0.369	316	2572	100	362	15819	16181	398	18049	18447	Error	Error	-5.450	362	15819	398	18049	282385	6363559	1.566	26.294	0	0	0
1	4	15	"A87"	"A87"	5410	57845	100	907	931	385	41	494	494	538	780	144	17	1	0	23558	21495	11110	51	2067	2067	2228	1226	55	94	88	0	0.000	0.000	0.000	0.000	0.000	0.000	0.000	0.000	0.000	0.000	0.000	0.000	0.000	0.000	0.019	0.022	0.023	0.025	2.698	0.020	0.038	316	2384	100	413	21491	21904	437	19428	19865	Error	Error	-5.701	413	21491	437	19428	294287	6792454	0.504	15.715	0	0	0
1	5	15	"A87"	"A87"	5710	57845	110	827	892	395	44	502	502	534	244	45	61	31	0	18568	19854	10212	51	2098	2098	2163	651	30	99	98	0	0.000	0.000	0.000	0.000	0.000	0.000	0.000	0.000	0.000	0.000	0.000	0.000	0.000	0.000	0.020	0.022	0.022	0.020	2.472	0.021	0.359	392	2896	100	325	16470	16795	390	17756	18146	Error	Error	-5.663	325	16470	390	17756	349619	7782761	1.467	27.175	0	0	0
1	6	15	"A87"	"A87"	6005	57845	110	925	963	360	37	485	485	515	235	45	72	46	0	26844	26155	10567	40	2094	2094	2182	724	33	99	99	0	0.000	0.000	0.000	0.000	0.000	0.000	0.000	0.000	0.000	0.000	0.000	0.000	0.000	0.000	0.018	0.020	0.021	0.018	2.135	0.019	0.448	392	2896	100	440	24750	25190	478	24061	24539	Error	Error	-5.814	440	24750	478	24061	377507	10252788	1.906	33.112	0	0	0
1	7	15	"A88"	"A88"	6305	57845	100	835	868	355	40	501	501	550	579	105	25	1	0	16670	20736	12718	61	2148	2148	2330	1438	61	92	88	0	0.000	0.000	0.000	0.000	0.000	0.000	0.000	0.000	0.000	0.000	0.000	0.000	0.000	0.000	0.023	0.020	0.021	0.020	2.650	0.019	0.339	316	2384	100	334	14522	14856	367	18588	18955	Error	Error	-5.442	334	14522	367	18588	274277	6552421	0.549	12.800	0	0	0
1	8	15	"A88"	"A88"	6610	57845	110	956	997	430	43	495	495	527	322	61	68	27	0	28580	26216	10071	38	2134	2134	2395	2100	87	99	98	0	0.000	0.000	0.000	0.000	0.000	0.000	0.000	0.000	0.000	0.000	0.000	0.000	0.000	0.000	0.017	0.021	0.020	0.019	2.207	0.020	0.405	392	2896	100	461	26446	26907	502	24082	24584	Error	Error	-5.842	461	26446	502	24082	390700	10276822	1.460	11.343	0	0	0
1	9	15	"A88"	"A88"	6915	57845	110	896	909	352	38	476	476	511	287	56	63	32	0	23920	22010	10237	46	2016	2016	2056	490	23	100	99	0	0.000	0.000	0.000	0.000	0.000	0.000	0.000	0.000	0.000	0.000	0.000	0.000	0.000	0.000	0.019	0.022	0.022	0.020	2.476	0.021	0.432	392	2896	100	420	21904	22324	433	19994	20427	Error	Error	-5.705	420	21904	433	19994	356138	8628048	1.387	40.722	0	0	0
1	10	15	"A89"	"A89"	7220	57845	90	870	943	483	51	471	471	507	438	86	44	14	0	25002	23996	11614	48	2039	2039	2156	990	45	100	100	0	0.000	0.000	0.000	0.000	0.000	0.000	0.000	0.000	0.000	0.000	0.000	0.000	0.000	0.000	0.017	0.021	0.022	0.018	2.793	0.019	0.120	256	1924	100	399	22963	23362	472	21957	22429	Error	Error	-5.847	399	22963	472	21957	241288	6142904	0.995	22.061	0	0	0
1	11	15	"A89"	"A89"	7520	57845	105	877	916	395	43	457	457	499	596	119	32	3	0	22674	24090	12370	51	2021	2021	2199	1406	63	100	100	0	0.000	0.000	0.000	0.000	0.000	0.000	0.000	0.000	0.000	0.000	0.000	0.000	0.000	0.000	0.020	0.021	0.021	0.019	2.320	0.020	0.426	316	2572	100	420	20653	21073	459	22069	22528	Error	Error	-5.620	420	20653	459	22069	289515	7612341	0.700	15.570	0	0	0
1	12	15	"A89"	"A89"	7815	57840	100	992	1000	425	42	440	440	473	216	45	76	56	0	30054	27485	13620	49	2046	2046	2451	2752	112	98	95	0	0.000	0.000	0.000	0.000	0.000	0.000	0.000	0.000	0.000	0.000	0.000	0.000	0.000	0.000	0.020	0.022	0.022	0.020	2.363	0.021	0.599	316	2384	100	552	28008	28560	560	25439	25999	Error	Error	-5.665	552	28008	560	25439	316020	8685194	2.440	9.097	0	0	0
1	13	15	"A90"	"A90"	8115	57840	100	818	844	371	43	462	462	485	214	44	64	40	0	17757	20332	12078	59	2053	2053	2351	1888	80	85	84	0	0.000	0.000	0.000	0.000	0.000	0.000	0.000	0.000	0.000	0.000	0.000	0.000	0.000	0.000	0.023	0.021	0.021	0.022	3.062	0.021	0.458	316	2384	100	356	15704	16060	382	18279	18661	Error	Error	-5.463	356	15704	382	18279	266592	6425068	1.678	9.524	0	0	0
1	14	15	"A90"	"A90"	8410	57845	105	988	997	337	33	483	483	512	256	50	77	49	0	28847	26920	7840	29	2179	2179	2665	2792	104	100	99	0	0.000	0.000	0.000	0.000	0.000	0.000	0.000	0.000	0.000	0.000	0.000	0.000	0.000	0.000	0.019	0.021	0.021	0.017	2.466	0.021	0.502	316	2572	100	505	26668	27173	514	24741	25255	Error	Error	-5.723	505	26668	514	24741	315026	8506868	1.895	8.687	0	0	0
1	15	15	"A90"	"A90"	8720	57840	110	912	943	358	37	476	476	504	230	45	72	46	0	25884	24592	11103	45	2091	2091	2257	1035	45	96	95	0	0.000	0.000	0.000	0.000	0.000	0.000	0.000	0.000	0.000	0.000	0.000	0.000	0.000	0.000	0.018	0.021	0.021	0.020	2.600	0.019	0.449	392	2896	100	436	23793	24229	467	22501	22968	Error	Error	-5.770	436	23793	467	22501	369659	9640176	1.909	21.580	0	0	0
1	16	15	"A91"	"A91"	9020	57845	95	949	994	364	36	453	453	485	255	52	77	48	0	25903	25554	7943	31	2044	2044	2154	832	38	100	100	0	0.000	0.000	0.000	0.000	0.000	0.000	0.000	0.000	0.000	0.000	0.000	0.000	0.000	0.000	0.021	0.023	0.023	0.020	2.039	0.023	0.444	256	2088	100	496	23859	24355	541	23510	24051	Error	Error	-5.588	496	23859	541	23510	254565	6541794	1.996	28.125	0	0	0
1	17	15	"A91"	"A91"	9320	57840	100	857	879	361	41	463	463	491	241	49	66	39	0	19259	20667	11536	55	2062	2062	2231	1128	50	96	94	0	0.000	0.000	0.000	0.000	0.000	0.000	0.000	0.000	0.000	0.000	0.000	0.000	0.000	0.000	0.023	0.022	0.024	0.023	2.594	0.022	0.437	316	2384	100	394	17197	17591	416	18605	19021	Error	Error	-5.448	394	17197	416	18605	277750	6530888	1.610	16.344	0	0	0
1	18	15	"A91"	"A91"	9620	57840	100	829	903	425	47	482	482	524	298	56	56	24	0	20836	19591	7183	36	2088	2088	2470	2368	95	97	97	0	0.000	0.000	0.000	0.000	0.000	0.000	0.000	0.000	0.000	0.000	0.000	0.000	0.000	0.000	0.019	0.024	0.022	0.021	2.483	0.023	0.306	316	2384	100	347	18748	19095	421	17503	17924	Error	Error	-5.756	347	18748	421	17503	285242	6190789	1.272	7.230	0	0	0
1	1	16	"A92"	"A92"	4510	58145	100	911	981	435	44	555	555	717	743	103	19	2	0	20021	20927	14053	67	2265	2265	2662	1679	63	83	75	0	0.000	0.000	0.000	0.000	0.000	0.000	0.000	0.000	0.000	0.000	0.000	0.000	0.000	0.000	0.020	0.023	0.025	0.029	3.574	0.020	0.084	316	2384	100	356	17756	18112	426	18662	19088	Error	Error	-5.640	356	17756	426	18662	310129	6612851	0.355	10.878	0	0	0
1	2	16	"A92"	"A92"	4810	58145	100	957	1017	569	55	520	520	570	298	52	60	33	0	23536	24625	14585	59	2185	2185	2679	3422	127	96	80	0	0.000	0.000	0.000	0.000	0.000	0.000	0.000	0.000	0.000	0.000	0.000	0.000	0.000	0.000	0.020	0.022	0.023	0.020	2.354	0.023	0.516	316	2384	100	437	21351	21788	497	22440	22937	Error	Error	-5.611	437	21351	497	22440	321300	7781396	1.500	6.413	0	0	0
1	3	16	"A92"	"A92"	5115	58150	105	973	1041	513	49	509	509	532	217	40	71	51	0	22617	23898	12947	54	2159	2159	2231	667	29	100	100	0	0.000	0.000	0.000	0.000	0.000	0.000	0.000	0.000	0.000	0.000	0.000	0.000	0.000	0.000	0.023	0.024	0.024	0.022	2.209	0.024	0.468	316	2572	100	464	20458	20922	532	21739	22271	Error	Error	-5.462	464	20458	532	21739	328869	7551668	2.346	32.484	0	0	0
1	4	16	"A93"	"A93"	5415	58145	105	965	1016	445	43	514	514	560	690	123	29	2	0	21958	24767	14281	57	2175	2175	2227	553	24	100	99	0	0.000	0.000	0.000	0.000	0.000	0.000	0.000	0.000	0.000	0.000	0.000	0.000	0.000	0.000	0.023	0.022	0.022	0.021	2.364	0.020	0.430	316	2572	100	451	19783	20234	502	22592	23094	Error	Error	-5.455	451	19783	502	22592	321017	7826354	0.661	40.759	0	0	0
1	5	16	"A93"	"A93"	5710	58145	100	882	921	460	49	500	500	553	617	111	27	3	0	21825	22850	12625	55	2153	2153	2234	636	28	100	100	0	0.000	0.000	0.000	0.000	0.000	0.000	0.000	0.000	0.000	0.000	0.000	0.000	0.000	0.000	0.019	0.020	0.023	0.020	2.576	0.020	0.065	316	2384	100	382	19672	20054	421	20697	21118	Error	Error	-5.686	382	19672	421	20697	290994	7220600	0.596	32.415	0	0	0
1	6	16	"A93"	"A93"	6015	58145	100	1019	1032	391	37	491	491	532	364	68	64	28	0	28733	28214	13637	48	2168	2168	2465	2018	81	100	99	0	0.000	0.000	0.000	0.000	0.000	0.000	0.000	0.000	0.000	0.000	0.000	0.000	0.000	0.000	0.020	0.021	0.022	0.020	2.070	0.020	0.410	316	2384	100	528	26565	27093	541	26046	26587	Error	Error	-5.653	528	26565	541	26046	326039	8915729	1.374	12.760	0	0	0
1	7	16	"A94"	"A94"	6315	58145	100	999	1033	422	40	484	484	511	263	51	71	49	0	29233	28292	16282	57	2141	2141	2241	857	38	97	93	0	0.000	0.000	0.000	0.000	0.000	0.000	0.000	0.000	0.000	0.000	0.000	0.000	0.000	0.000	0.019	0.021	0.022	0.022	2.370	0.019	0.503	316	2384	100	515	27092	27607	549	26151	26700	Error	Error	-5.717	515	27092	549	26151	326405	8940264	1.985	30.398	0	0	0
1	8	16	"A94"	"A94"	6610	58150	105	1077	1085	418	38	491	491	519	221	42	78	61	0	34760	31495	15066	47	2167	2167	2396	1890	78	100	100	0	0.000	0.000	0.000	0.000	0.000	0.000	0.000	0.000	0.000	0.000	0.000	0.000	0.000	0.000	0.018	0.020	0.021	0.019	2.115	0.020	0.572	316	2572	100	586	32593	33179	594	29328	29922	Error	Error	-5.798	586	32593	594	29328	342704	9952518	2.561	15.396	0	0	0
1	9	16	"A94"	"A94"	6920	58145	110	1003	1046	462	44	483	483	515	259	50	67	50	0	25080	28450	16236	57	2083	2083	2136	434	20	98	97	0	0.000	0.000	0.000	0.000	0.000	0.000	0.000	0.000	0.000	0.000	0.000	0.000	0.000	0.000	0.023	0.021	0.021	0.019	2.395	0.020	0.526	392	2896	100	520	22997	23517	563	26367	26930	Error	Error	-5.467	520	22997	563	26367	410184	11152368	2.050	60.631	0	0	0
1	10	16	"A95"	"A95"	7215	58145	100	827	901	605	67	477	477	514	367	71	47	18	0	22038	23414	14902	63	2055	2055	2468	2606	105	87	82	0	0.000	0.000	0.000	0.000	0.000	0.000	0.000	0.000	0.000	0.000	0.000	0.000	0.000	0.000	0.018	0.020	0.019	0.021	3.508	0.017	0.137	316	2384	100	350	19983	20333	424	21359	21783	Error	Error	-5.835	350	19983	424	21359	284872	7398766	1.054	8.038	0	0	0
1	11	16	"A95"	"A95"	7525	58150	110	965	1011	436	43	463	463	494	243	49	71	51	0	33350	29735	15471	52	2024	2024	2116	919	43	100	99	0	0.000	0.000	0.000	0.000	0.000	0.000	0.000	0.000	0.000	0.000	0.000	0.000	0.000	0.000	0.016	0.020	0.020	0.018	2.259	0.019	0.497	392	2896	100	502	31326	31828	548	27711	28259	Error	Error	-5.964	502	31326	548	27711	396369	11656012	2.128	30.053	0	0	0
1	12	16	"A95"	"A95"	7820	58145	100	997	1370	3877	282	457	457	495	272	54	75	49	0	31970	31096	14416	46	2014	2014	2912	4594	157	95	89	0	0.000	0.000	0.000	0.000	0.000	0.000	0.000	0.000	0.000	0.000	0.000	0.000	0.000	0.000	0.018	0.031	0.021	0.020	2.382	0.036	0.076	316	2384	100	540	29956	30496	913	29082	29995	Error	Error	-5.794	540	29956	913	29082	432868	9826442	3.217	6.135	0	0	0
1	13	16	"A96"	"A96"	8120	58145	100	1063	1226	1162	94	475	475	501	225	44	83	64	0	31945	31369	10328	32	2154	2154	2551	1783	69	100	98	0	0.000	0.000	0.000	0.000	0.000	0.000	0.000	0.000	0.000	0.000	0.000	0.000	0.000	0.000	0.020	0.026	0.022	0.019	2.373	0.030	0.325	316	2384	100	588	29791	30379	751	29215	29966	Error	Error	-5.663	588	29791	751	29215	387315	9912580	3.222	16.163	0	0	0
1	14	16	"A96"	"A96"	8420	58145	100	1111	1145	386	33	487	487	522	255	48	85	61	0	36755	34674	8670	25	2224	2224	3288	4152	126	100	99	0	0.000	0.000	0.000	0.000	0.000	0.000	0.000	0.000	0.000	0.000	0.000	0.000	0.000	0.000	0.018	0.020	0.019	0.018	1.903	0.021	0.532	316	2384	100	624	34531	35155	658	32450	33108	Error	Error	-5.790	624	34531	658	32450	361684	10957098	2.443	7.559	0	0	0
1	15	16	"A96"	"A96"	8725	58145	100	1007	1043	453	43	460	460	489	239	48	77	56	0	33157	30188	12266	40	2081	2081	2397	1630	68	100	100	0	0.000	0.000	0.000	0.000	0.000	0.000	0.000	0.000	0.000	0.000	0.000	0.000	0.000	0.000	0.018	0.021	0.020	0.019	2.096	0.020	0.501	316	2384	100	547	31076	31623	583	28107	28690	Error	Error	-5.828	547	31076	583	28107	329571	9539507	2.318	17.050	0	0	0
1	16	16	"A97"	"A97"	9025	58140	100	1047	1083	464	42	439	439	484	320	66	75	46	0	34756	32014	10422	32	2022	2022	2298	1411	61	100	99	0	0.000	0.000	0.000	0.000	0.000	0.000	0.000	0.000	0.000	0.000	0.000	0.000	0.000	0.000	0.019	0.021	0.021	0.018	2.106	0.021	0.458	316	2384	100	608	32734	33342	644	29992	30636	Error	Error	-5.751	608	32734	644	29992	342215	10116504	1.872	21.060	0	0	0
1	17	16	"A97"	"A97"	9325	58140	100	1079	1131	478	42	478	478	512	255	49	78	59	0	33529	29521	13393	45	2173	2173	2405	1388	57	100	99	0	0.000	0.000	0.000	0.000	0.000	0.000	0.000	0.000	0.000	0.000	0.000	0.000	0.000	0.000	0.019	0.024	0.023	0.023	1.928	0.023	0.520	316	2384	100	601	31356	31957	653	27348	28001	Error	Error	-5.705	601	31356	653	27348	357438	9328681	2.427	19.536	0	0	0
1	18	16	"A97"	"A97"	9625	58140	100	1079	1111	466	41	471	471	513	286	55	79	51	0	31675	29690	9592	32	2122	2122	2418	1464	60	100	100	0	0.000	0.000	0.000	0.000	0.000	0.000	0.000	0.000	0.000	0.000	0.000	0.000	0.000	0.000	0.021	0.023	0.022	0.020	2.056	0.023	0.425	316	2384	100	608	29553	30161	640	27568	28208	Error	Error	-5.603	608	29553	640	27568	350981	9381888	2.091	18.628	0	0	0
1	1	17	"A98"	"A98"	4510	58445	100	539	556	213	38	492	492	520	237	45	19	3	0	3117	3515	1756	49	2128	2128	2169	488	22	68	50	0	0.000	0.000	0.000	0.000	0.000	0.000	0.000	0.000	0.000	0.000	0.000	0.000	0.000	0.000	0.048	0.046	0.144	0.139	4.476	0.036	0.028	316	2384	100	47	989	1036	64	1387	1451	Error	Error	-4.395	47	989	64	1387	175634	1110787	0.152	2.758	0	0	0
1	2	17	"A98"	"A98"	4810	58445	100	563	578	227	39	499	499	531	251	47	19	4	0	3165	3666	1636	44	2127	2127	2196	590	26	71	42	0	0.000	0.000	0.000	0.000	0.000	0.000	0.000	0.000	0.000	0.000	0.000	0.000	0.000	0.000	0.062	0.051	0.125	0.132	4.623	0.042	0.030	316	2384	100	64	1038	1102	79	1539	1618	Error	Error	-4.020	64	1038	79	1539	182639	1158525	0.187	2.492	0	0	0
1	3	17	"A98"	"A98"	5110	58440	95	527	554	211	38	503	503	532	235	44	19	3	0	3237	3799	1781	46	2112	2112	2170	512	23	76	55	0	0.000	0.000	0.000	0.000	0.000	0.000	0.000	0.000	0.000	0.000	0.000	0.000	0.000	0.000	0.021	0.030	0.107	0.112	4.146	0.034	0.029	256	2088	100	24	1125	1149	51	1687	1738	Error	Error	-5.551	24	1125	51	1687	141816	972436	0.094	3.182	0	0	0
1	4	17	"A99"	"A99"	5415	58440	100	697	714	276	38	488	488	516	214	41	49	22	0	7874	9154	5704	62	2107	2107	2164	516	23	87	81	0	0.000	0.000	0.000	0.000	0.000	0.000	0.000	0.000	0.000	0.000	0.000	0.000	0.000	0.000	0.036	0.032	0.044	0.049	4.060	0.026	0.165	316	2384	100	209	5767	5976	226	7047	7273	Error	Error	-4.786	209	5767	226	7047	225537	2892648	0.925	13.547	0	0	0
1	5	17	"A99"	"A99"	5715	58440	100	692	724	295	40	517	517	653	2007	307	0	0	0	8326	10355	5949	57	2175	2175	2480	3097	124	74	49	0	0.000	0.000	0.000	0.000	0.000	0.000	0.000	0.000	0.000	0.000	0.000	0.000	0.000	0.000	0.028	0.025	0.031	0.031	3.003	0.022	0.051	316	2384	100	175	6151	6326	207	8180	8387	Error	Error	-5.135	175	6151	207	8180	228826	3272258	0.035	2.543	0	0	0
1	6	17	"A99"	"A99"	6015	58440	100	704	750	323	43	493	493	545	589	108	11	0	0	10447	12043	6534	54	2153	2153	2470	1967	79	93	77	0	0.000	0.000	0.000	0.000	0.000	0.000	0.000	0.000	0.000	0.000	0.000	0.000	0.000	0.000	0.025	0.026	0.027	0.028	3.270	0.022	0.260	316	2384	100	211	8294	8505	257	9890	10147	Error	Error	-5.297	211	8294	257	9890	236884	3805543	0.348	4.867	0	0	0
1	7	17	"A100"	"A100"	6325	58445	100	841	866	365	42	466	466	511	620	121	25	1	0	21478	20739	10748	51	2063	2063	2116	556	26	99	98	0	0.000	0.000	0.000	0.000	0.000	0.000	0.000	0.000	0.000	0.000	0.000	0.000	0.000	0.000	0.019	0.021	0.022	0.022	2.256	0.020	0.403	316	2384	100	375	19415	19790	400	18676	19076	Error	Error	-5.694	375	19415	400	18676	273750	6553639	0.573	33.495	0	0	0
1	8	17	"A100"	"A100"	6615	58440	100	828	874	373	42	494	494	605	1841	304	0	0	0	21702	21428	11034	51	2182	2182	2766	3343	120	95	83	0	0.000	0.000	0.000	0.000	0.000	0.000	0.000	0.000	0.000	0.000	0.000	0.000	0.000	0.000	0.017	0.020	0.020	0.018	2.862	0.053	0.049	316	2384	100	334	19520	19854	380	19246	19626	Error	Error	-5.869	334	19520	380	19246	276194	6771281	0.146	5.582	0	0	0
1	9	17	"A100"	"A100"	6920	58440	100	742	774	317	40	462	462	483	206	42	57	33	0	18294	18569	9809	52	2048	2048	2159	896	41	97	95	0	0.000	0.000	0.000	0.000	0.000	0.000	0.000	0.000	0.000	0.000	0.000	0.000	0.000	0.000	0.017	0.019	0.021	0.019	2.737	0.019	0.385	316	2384	100	280	16246	16526	312	16521	16833	Error	Error	-5.859	280	16246	312	16521	244689	5867816	1.413	18.315	0	0	0
1	10	17	"A101"	"A101"	7220	58445	95	570	609	284	46	450	450	477	210	44	36	17	0	5446	7937	6061	76	2017	2017	2047	399	19	99	98	0	0.000	0.000	0.000	0.000	0.000	0.000	0.000	0.000	0.000	0.000	0.000	0.000	0.000	0.000	0.035	0.027	0.038	0.041	3.479	0.024	0.134	256	2088	100	120	3429	3549	159	5920	6079	Error	Error	-4.837	120	3429	159	5920	155829	2031916	0.629	14.762	0	0	0
1	11	17	"A101"	"A101"	7520	58440	100	512	543	229	42	462	462	495	361	72	11	0	0	5627	7611	5094	66	2041	2041	2080	420	20	96	93	0	0.000	0.000	0.000	0.000	0.000	0.000	0.000	0.000	0.000	0.000	0.000	0.000	0.000	0.000	0.014	0.015	0.035	0.033	3.713	0.015	0.059	316	2384	100	50	3586	3636	81	5570	5651	Error	Error	-6.164	50	3586	81	5570	171690	2405141	0.133	13.169	0	0	0
1	12	17	"A101"	"A101"	7820	58440	100	546	587	251	42	473	473	563	1219	216	0	0	0	4497	7082	5801	81	2065	2065	2200	1763	80	68	35	0	0.000	0.000	0.000	0.000	0.000	0.000	0.000	0.000	0.000	0.000	0.000	0.000	0.000	0.000	0.030	0.023	0.042	0.042	3.521	0.021	0.051	316	2384	100	73	2432	2505	114	5017	5131	Error	Error	-5.058	73	2432	114	5017	185648	2237873	0.020	2.769	0	0	0
1	13	17	"A102"	"A102"	8130	58445	90	691	768	389	50	467	467	499	232	46	49	28	0	8154	11910	8357	70	2063	2063	2099	422	20	100	100	0	0.000	0.000	0.000	0.000	0.000	0.000	0.000	0.000	0.000	0.000	0.000	0.000	0.000	0.000	0.037	0.031	0.034	0.033	2.644	0.027	0.309	256	1924	100	224	6091	6315	301	9847	10148	Error	Error	-4.765	224	6091	301	9847	196485	3048857	1.159	23.249	0	0	0
1	14	17	"A102"	"A102"	8425	58450	105	620	677	357	52	476	476	558	1007	180	1	0	0	7111	9889	7074	71	2045	2045	2184	1582	72	94	75	0	0.000	0.000	0.000	0.000	0.000	0.000	0.000	0.000	0.000	0.000	0.000	0.000	0.000	0.000	0.028	0.026	0.031	0.028	3.102	0.025	0.077	316	2572	100	144	5066	5210	201	7844	8045	Error	Error	-5.137	144	5066	201	7844	213964	3124807	0.118	4.870	0	0	0
1	15	17	"A102"	"A102"	8725	58445	100	584	630	291	46	439	439	482	420	87	18	2	0	7020	10157	7745	76	1949	1949	2019	825	40	98	94	0	0.000	0.000	0.000	0.000	0.000	0.000	0.000	0.000	0.000	0.000	0.000	0.000	0.000	0.000	0.029	0.023	0.032	0.029	2.927	0.023	0.192	316	2384	100	145	5071	5216	191	8208	8399	Error	Error	-5.128	145	5071	191	8208	198926	3209730	0.352	9.864	0	0	0
1	16	17	"A103"	"A103"	9020	58445	100	754	823	369	44	459	459	488	291	59	50	23	0	16395	19472	11231	57	2051	2051	2124	653	30	100	99	0	0.000	0.000	0.000	0.000	0.000	0.000	0.000	0.000	0.000	0.000	0.000	0.000	0.000	0.000	0.021	0.021	0.022	0.019	2.598	0.020	0.283	316	2384	100	295	14344	14639	364	17421	17785	Error	Error	-5.604	295	14344	364	17421	260151	6153008	1.151	26.567	0	0	0
1	17	17	"A103"	"A103"	9325	58445	105	701	772	364	47	453	453	494	393	79	38	10	0	14261	17669	10284	58	2042	2042	2100	583	27	100	99	0	0.000	0.000	0.000	0.000	0.000	0.000	0.000	0.000	0.000	0.000	0.000	0.000	0.000	0.000	0.020	0.020	0.022	0.020	2.647	0.020	0.132	316	2572	100	248	12219	12467	319	15627	15946	Error	Error	-5.623	248	12219	319	15627	243827	5583354	0.707	26.705	0	0	0
1	18	17	"A103"	"A103"	9620	58445	100	760	831	403	48	458	458	492	285	57	51	26	0	17194	17467	9266	53	2025	2025	2133	803	37	100	100	0	0.000	0.000	0.000	0.000	0.000	0.000	0.000	0.000	0.000	0.000	0.000	0.000	0.000	0.000	0.020	0.024	0.026	0.024	2.381	0.023	0.283	316	2384	100	302	15169	15471	373	15442	15815	Error	Error	-5.650	302	15169	373	15442	262713	5519696	1.189	19.096	0	0	0
1	1	18	"A104"	"A104"	4520	58745	90	773	957	712	74	474	474	506	243	48	57	34	0	11757	16890	10312	61	2163	2163	2235	539	24	100	100	0	0.000	0.000	0.000	0.000	0.000	0.000	0.000	0.000	0.000	0.000	0.000	0.000	0.000	0.000	0.031	0.033	0.030	0.027	2.611	0.037	0.413	256	1924	100	299	9594	9893	483	14727	15210	Error	Error	-5.004	299	9594	483	14727	244941	4323784	1.856	27.189	0	0	0
1	2	18	"A104"	"A104"	4815	58740	100	741	1098	1476	134	506	506	616	547	88	27	11	0	11141	16856	12026	71	2197	2197	2923	3517	120	85	57	0	0.000	0.000	0.000	0.000	0.000	0.000	0.000	0.000	0.000	0.000	0.000	0.000	0.000	0.000	0.026	0.040	0.027	0.026	3.328	0.071	0.358	316	2384	100	235	8944	9179	592	14659	15251	Error	Error	-5.250	235	8944	592	14659	346877	5326464	0.881	3.962	0	0	0
1	3	18	"A104"	"A104"	5115	58740	100	767	938	724	77	507	507	541	280	51	48	27	0	10260	16150	11364	70	2215	2215	2338	1173	50	96	95	0	0.000	0.000	0.000	0.000	0.000	0.000	0.000	0.000	0.000	0.000	0.000	0.000	0.000	0.000	0.032	0.031	0.028	0.029	2.857	0.041	0.295	316	2384	100	260	8045	8305	431	13935	14366	Error	Error	-4.952	260	8045	431	13935	296454	5103263	1.418	11.775	0	0	0
1	4	18	"A105"	"A105"	5415	58740	100	897	956	443	46	502	502	554	553	99	39	7	0	22724	23033	14560	63	2229	2229	2416	1267	52	88	82	0	0.000	0.000	0.000	0.000	0.000	0.000	0.000	0.000	0.000	0.000	0.000	0.000	0.000	0.000	0.019	0.022	0.024	0.026	2.722	0.021	0.519	316	2384	100	395	20495	20890	454	20804	21258	Error	Error	-5.697	395	20495	454	20804	301949	7278280	0.727	16.272	0	0	0
1	5	18	"A105"	"A105"	5720	58740	100	902	964	373	38	474	474	503	226	44	73	47	0	24550	24748	13345	53	2179	2179	2326	1147	49	96	94	0	0.000	0.000	0.000	0.000	0.000	0.000	0.000	0.000	0.000	0.000	0.000	0.000	0.000	0.000	0.019	0.022	0.022	0.023	2.462	0.020	0.515	316	2384	100	428	22371	22799	490	22569	23059	Error	Error	-5.708	428	22371	490	22569	304622	7820498	2.040	19.548	0	0	0
1	6	18	"A105"	"A105"	6020	58740	100	810	844	321	38	480	480	529	598	113	21	1	0	23625	22624	9136	40	2208	2208	2664	2687	100	95	93	0	0.000	0.000	0.000	0.000	0.000	0.000	0.000	0.000	0.000	0.000	0.000	0.000	0.000	0.000	0.015	0.018	0.018	0.017	2.656	0.017	0.051	316	2384	100	330	21417	21747	364	20416	20780	Error	Error	-6.020	330	21417	364	20416	266724	7149215	0.527	7.428	0	0	0
1	7	18	"A106"	"A106"	6320	58740	100	464	495	210	42	467	467	493	235	47	15	3	0	2682	3110	1372	44	2114	2114	2149	398	18	60	37	0	0.000	0.000	0.000	0.000	0.000	0.000	0.000	0.000	0.000	0.000	0.000	0.000	0.000	0.000	-0.005	0.028	0.209	0.208	5.241	0.033	0.010	316	2384	100	-3	568	565	28	996	1024	Error	Error	Error	-3	568	28	996	156345	982709	0.009	2.415	0	0	0
1	8	18	"A106"	"A106"	6620	58740	100	500	539	225	41	467	467	493	225	45	21	6	0	2760	3254	1445	44	2126	2126	2167	515	23	57	32	0	0.000	0.000	0.000	0.000	0.000	0.000	0.000	0.000	0.000	0.000	0.000	0.000	0.000	0.000	0.052	0.064	0.190	0.195	5.528	0.037	0.024	316	2384	100	33	634	667	72	1128	1200	Error	Error	-4.264	33	634	72	1128	170196	1028206	0.204	2.111	0	0	0
1	9	18	"A106"	"A106"	6920	58740	100	520	583	583	100	458	458	478	232	48	22	6	0	2779	3298	1517	45	2052	2052	2074	390	18	69	47	0	0.000	0.000	0.000	0.000	0.000	0.000	0.000	0.000	0.000	0.000	0.000	0.000	0.000	0.000	0.085	0.100	0.199	0.214	5.141	0.054	0.014	316	2384	100	62	727	789	125	1246	1371	Error	Error	-3.552	62	727	125	1246	184354	1042135	0.453	3.138	0	0	0
1	10	18	"A107"	"A107"	7225	58745	90	564	577	242	41	444	444	469	204	43	34	13	0	4784	6576	4779	72	2059	2059	2097	399	19	97	91	0	0.000	0.000	0.000	0.000	0.000	0.000	0.000	0.000	0.000	0.000	0.000	0.000	0.000	0.000	0.044	0.029	0.056	0.053	3.483	0.022	0.097	256	1924	100	120	2725	2845	133	4517	4650	Error	Error	-4.505	120	2725	133	4517	147691	1683507	0.529	11.226	0	0	0
1	11	18	"A107"	"A107"	7525	58745	100	523	547	233	42	438	438	465	208	44	28	8	0	4352	5777	3621	62	2000	2000	2029	427	21	96	90	0	0.000	0.000	0.000	0.000	0.000	0.000	0.000	0.000	0.000	0.000	0.000	0.000	0.000	0.000	0.036	0.029	0.058	0.053	3.367	0.024	0.076	316	2384	100	85	2352	2437	109	3777	3886	Error	Error	-4.790	85	2352	109	3777	172998	1825447	0.394	8.778	0	0	0
1	12	18	"A107"	"A107"	7830	58745	105	537	574	264	45	447	447	479	349	72	18	2	0	4356	5892	3954	67	2008	2008	2049	461	22	96	87	0	0.000	0.000	0.000	0.000	0.000	0.000	0.000	0.000	0.000	0.000	0.000	0.000	0.000	0.000	0.038	0.033	0.059	0.061	3.258	0.024	0.021	316	2572	100	90	2348	2438	127	3884	4011	Error	Error	-4.705	90	2348	127	3884	181452	1861945	0.272	8.336	0	0	0
1	13	18	"A108"	"A108"	8135	58740	85	591	642	282	43	454	454	510	629	123	7	0	0	6712	8918	5304	59	2052	2052	2101	541	25	100	100	0	0.000	0.000	0.000	0.000	0.000	0.000	0.000	0.000	0.000	0.000	0.000	0.000	0.000	0.000	0.029	0.027	0.035	0.030	3.047	0.027	0.173	208	1660	100	137	4660	4797	188	6866	7054	Error	Error	-5.088	137	4660	188	6866	133560	1854910	0.210	12.601	0	0	0
1	14	18	"A108"	"A108"	8425	58745	100	567	604	269	44	439	439	465	235	50	35	11	0	6077	7509	4379	58	2010	2010	2056	487	23	99	98	0	0.000	0.000	0.000	0.000	0.000	0.000	0.000	0.000	0.000	0.000	0.000	0.000	0.000	0.000	0.031	0.030	0.045	0.035	3.893	0.028	0.105	316	2384	100	128	4067	4195	165	5499	5664	Error	Error	-4.990	128	4067	165	5499	190882	2372903	0.591	11.197	0	0	0
1	15	18	"A108"	"A108"	8725	58740	95	542	575	259	45	421	421	456	281	61	26	6	0	5418	7476	4900	65	1967	1967	2032	587	28	100	95	0	0.000	0.000	0.000	0.000	0.000	0.000	0.000	0.000	0.000	0.000	0.000	0.000	0.000	0.000	0.035	0.028	0.041	0.040	3.417	0.020	0.065	256	2088	100	121	3451	3572	154	5509	5663	Error	Error	-4.834	121	3451	154	5509	147192	1913826	0.423	9.274	0	0	0
1	16	18	"A109"	"A109"	9025	58740	85	478	522	215	41	443	443	475	270	56	14	1	0	3270	3918	1892	48	2028	2028	2097	723	34	78	40	0	0.000	0.000	0.000	0.000	0.000	0.000	0.000	0.000	0.000	0.000	0.000	0.000	0.000	0.000	0.028	0.042	0.097	0.093	5.431	0.050	0.047	208	1660	100	35	1242	1277	79	1890	1969	Error	Error	-5.149	35	1242	79	1890	108586	814847	0.174	2.519	0	0	0
1	17	18	"A109"	"A109"	9330	58740	100	462	505	269	53	444	444	565	1967	348	0	0	0	2699	3185	1480	46	2002	2002	2139	1933	90	19	7	0	0.000	0.000	0.000	0.000	0.000	0.000	0.000	0.000	0.000	0.000	0.000	0.000	0.000	0.000	0.026	0.052	0.190	0.194	4.882	0.067	0.037	316	2384	100	18	697	715	61	1183	1244	Error	Error	-5.275	18	697	61	1183	159678	1006484	-0.031	0.541	0	0	0
1	18	18	"A109"	"A109"	9630	58740	100	504	512	199	38	461	461	503	305	60	10	1	0	2881	3440	1592	46	2044	2044	2120	602	28	60	37	0	0.000	0.000	0.000	0.000	0.000	0.000	0.000	0.000	0.000	0.000	0.000	0.000	0.000	0.000	0.051	0.037	0.124	0.141	4.746	0.040	0.028	316	2384	100	43	837	880	51	1396	1447	Error	Error	-4.283	43	837	51	1396	161924	1087066	0.030	2.193	0	0	0
1	1	19	"A110"	"A110"	4515	59050	100	557	608	284	46	495	495	518	238	45	24	9	0	5038	7262	6912	95	2157	2157	2227	586	26	78	70	0	0.000	0.000	0.000	0.000	0.000	0.000	0.000	0.000	0.000	0.000	0.000	0.000	0.000	0.000	0.022	0.022	0.047	0.057	5.120	0.020	0.126	316	2384	100	62	2881	2943	113	5105	5218	Error	Error	-5.538	62	2881	113	5105	192234	2294744	0.378	8.592	0	0	0
1	2	19	"A110"	"A110"	4820	59050	110	557	588	290	49	478	478	528	416	78	9	0	0	5933	8282	6331	76	2148	2148	2263	1224	54	89	70	0	0.000	0.000	0.000	0.000	0.000	0.000	0.000	0.000	0.000	0.000	0.000	0.000	0.000	0.000	0.021	0.018	0.031	0.034	3.856	0.014	0.047	392	2896	100	79	3785	3864	110	6134	6244	Error	Error	-5.582	79	3785	110	6134	230548	3246465	0.144	4.917	0	0	0
1	3	19	"A110"	"A110"	5120	59045	100	558	653	519	79	463	463	488	217	44	34	13	0	6052	8882	6738	75	2090	2090	2129	423	19	99	98	0	0.000	0.000	0.000	0.000	0.000	0.000	0.000	0.000	0.000	0.000	0.000	0.000	0.000	0.000	0.024	0.028	0.038	0.036	3.160	0.035	0.233	316	2384	100	95	3962	4057	190	6792	6982	Error	Error	-5.382	95	3962	190	6792	206341	2806710	0.760	15.965	0	0	0
1	4	19	"A111"	"A111"	5420	59045	100	550	579	268	46	461	461	488	240	49	24	8	0	4925	6228	4865	78	2114	2114	2159	432	20	80	73	0	0.000	0.000	0.000	0.000	0.000	0.000	0.000	0.000	0.000	0.000	0.000	0.000	0.000	0.000	0.032	0.029	0.059	0.066	4.398	0.027	0.087	316	2384	100	89	2811	2900	118	4114	4232	Error	Error	-4.981	89	2811	118	4114	183086	1968183	0.379	9.419	0	0	0
1	5	19	"A111"	"A111"	5720	59045	100	538	565	245	43	462	462	487	204	41	28	8	0	5223	6931	4499	64	2087	2087	2127	452	21	97	94	0	0.000	0.000	0.000	0.000	0.000	0.000	0.000	0.000	0.000	0.000	0.000	0.000	0.000	0.000	0.024	0.021	0.039	0.036	3.486	0.021	0.090	316	2384	100	76	3136	3212	103	4844	4947	Error	Error	-5.367	76	3136	103	4844	178592	2190259	0.382	10.628	0	0	0
1	6	19	"A111"	"A111"	6025	59045	105	542	593	307	51	454	454	485	235	48	28	9	0	4983	6710	4277	63	2091	2091	2147	470	21	99	94	0	0.000	0.000	0.000	0.000	0.000	0.000	0.000	0.000	0.000	0.000	0.000	0.000	0.000	0.000	0.030	0.030	0.047	0.043	3.673	0.026	0.101	316	2572	100	88	2892	2980	139	4619	4758	Error	Error	-5.038	88	2892	139	4619	187303	2120461	0.460	9.709	0	0	0
1	7	19	"A112"	"A112"	6320	59045	95	637	680	299	43	443	443	468	203	43	48	23	0	9446	14256	10336	72	2037	2037	2058	403	19	100	100	0	0.000	0.000	0.000	0.000	0.000	0.000	0.000	0.000	0.000	0.000	0.000	0.000	0.000	0.000	0.026	0.019	0.026	0.023	2.630	0.017	0.233	256	2088	100	194	7409	7603	237	12219	12456	Error	Error	-5.255	194	7409	237	12219	174059	3649654	1.044	30.268	0	0	0
1	8	19	"A112"	"A112"	6620	59045	100	633	690	318	46	444	444	472	216	45	46	26	0	9631	14201	10609	74	2054	2054	2162	823	38	99	96	0	0.000	0.000	0.000	0.000	0.000	0.000	0.000	0.000	0.000	0.000	0.000	0.000	0.000	0.000	0.025	0.020	0.025	0.025	3.015	0.019	0.346	316	2384	100	189	7577	7766	246	12147	12393	Error	Error	-5.325	189	7577	246	12147	218069	4487574	1.009	14.628	0	0	0
1	9	19	"A112"	"A112"	6920	59045	100	571	625	355	56	431	431	462	210	45	37	16	0	7832	12386	9174	74	2002	2002	2040	469	22	100	99	0	0.000	0.000	0.000	0.000	0.000	0.000	0.000	0.000	0.000	0.000	0.000	0.000	0.000	0.000	0.024	0.019	0.025	0.023	3.458	0.015	0.140	316	2384	100	140	5830	5970	194	10384	10578	Error	Error	-5.380	140	5830	194	10384	197374	3914077	0.776	22.060	0	0	0
1	10	19	"A113"	"A113"	7235	59045	100	651	708	305	43	455	455	472	194	41	50	28	0	11886	12898	6675	51	2054	2054	2089	404	19	100	99	0	0.000	0.000	0.000	0.000	0.000	0.000	0.000	0.000	0.000	0.000	0.000	0.000	0.000	0.000	0.020	0.023	0.026	0.021	3.228	0.022	0.249	316	2384	100	196	9832	10028	253	10844	11097	Error	Error	-5.649	196	9832	253	10844	223632	4075674	1.216	26.755	0	0	0
1	11	19	"A113"	"A113"	7525	59040	100	616	637	290	45	445	445	473	223	47	41	17	0	9932	11776	7906	67	2018	2018	2119	732	34	95	85	0	0.000	0.000	0.000	0.000	0.000	0.000	0.000	0.000	0.000	0.000	0.000	0.000	0.000	0.000	0.022	0.020	0.026	0.027	3.162	0.021	0.271	316	2384	100	171	7914	8085	192	9758	9950	Error	Error	-5.532	171	7914	192	9758	201241	3721195	0.735	13.193	0	0	0
1	12	19	"A113"	"A113"	7825	59040	100	620	655	263	40	452	452	479	220	45	42	17	0	10273	10636	5868	55	2072	2072	2191	795	36	97	92	0	0.000	0.000	0.000	0.000	0.000	0.000	0.000	0.000	0.000	0.000	0.000	0.000	0.000	0.000	0.020	0.024	0.029	0.028	2.908	0.020	0.176	316	2384	100	168	8201	8369	203	8564	8767	Error	Error	-5.609	168	8201	203	8564	207057	3360959	0.800	10.623	0	0	0
1	13	19	"A114"	"A114"	8125	59040	100	758	800	364	45	449	449	490	245	50	56	34	0	23233	20428	11003	53	2085	2085	2220	1309	58	86	80	0	0.000	0.000	0.000	0.000	0.000	0.000	0.000	0.000	0.000	0.000	0.000	0.000	0.000	0.000	0.015	0.019	0.022	0.022	4.118	0.019	0.401	316	2384	100	309	21148	21457	351	18343	18694	Error	Error	-6.097	309	21148	351	18343	252701	6455375	1.265	13.910	0	0	0
1	14	19	"A114"	"A114"	8430	59040	100	738	775	293	37	454	454	483	265	54	52	25	0	19011	19945	9471	47	2071	2071	2436	2432	99	97	93	0	0.000	0.000	0.000	0.000	0.000	0.000	0.000	0.000	0.000	0.000	0.000	0.000	0.000	0.000	0.017	0.018	0.018	0.016	2.674	0.017	0.351	316	2384	100	284	16940	17224	321	17874	18195	Error	Error	-5.898	284	16940	321	17874	244883	6302552	1.102	7.199	0	0	0
1	15	19	"A114"	"A114"	8730	59045	110	687	737	310	42	438	438	472	254	53	49	22	0	19728	19431	10316	53	2026	2026	2072	555	26	98	98	0	0.000	0.000	0.000	0.000	0.000	0.000	0.000	0.000	0.000	0.000	0.000	0.000	0.000	0.000	0.014	0.017	0.018	0.017	2.775	0.016	0.268	392	2896	100	249	17702	17951	299	17405	17704	Error	Error	-6.152	249	17702	299	17405	289069	7617079	1.043	31.277	0	0	0
1	16	19	"A115"	"A115"	9035	59040	90	534	571	380	66	441	441	493	567	115	2	0	0	5009	6310	3572	56	2016	2016	2087	644	30	97	91	0	0.000	0.000	0.000	0.000	0.000	0.000	0.000	0.000	0.000	0.000	0.000	0.000	0.000	0.000	0.031	0.030	0.047	0.048	3.164	0.042	0.027	256	1924	100	93	2993	3086	130	4294	4424	Error	Error	-5.008	93	2993	130	4294	146266	1615310	0.138	6.557	0	0	0
1	17	19	"A115"	"A115"	9330	59045	95	504	543	233	42	433	433	475	290	61	19	4	0	4997	6793	4397	64	1988	1988	2063	646	31	98	89	0	0.000	0.000	0.000	0.000	0.000	0.000	0.000	0.000	0.000	0.000	0.000	0.000	0.000	0.000	0.024	0.023	0.037	0.036	3.291	0.025	0.048	256	2088	100	71	3009	3080	110	4805	4915	Error	Error	-5.405	71	3009	110	4805	139040	1739025	0.234	7.322	0	0	0
1	18	19	"A115"	"A115"	9635	59045	100	531	580	341	58	447	447	487	264	54	23	7	0	4526	5883	3793	64	2041	2041	2121	676	31	94	77	0	0.000	0.000	0.000	0.000	0.000	0.000	0.000	0.000	0.000	0.000	0.000	0.000	0.000	0.000	0.034	0.035	0.064	0.059	3.847	0.027	0.066	316	2384	100	84	2485	2569	133	3842	3975	Error	Error	-4.887	84	2485	133	3842	183125	1859097	0.352	5.565	0	0	0
1	1	20	"A116"	"A116"	4525	59340	95	9171	12107	12476	103	495	495	551	336	60	94	87	0	20844	19875	9972	50	2245	2245	2312	567	24	100	100	0	0.000	0.000	0.000	0.000	0.000	0.000	0.000	0.000	0.000	0.000	0.000	0.000	0.000	0.000	0.466	0.659	0.427	0.373	2.554	0.994	0.631	256	2088	100	8676	18599	27275	11612	17630	29242	Error	Error	-1.100	8676	18599	11612	17630	3099436	5088124	34.393	30.975	0	0	0
1	2	20	"A116"	"A116"	4825	59340	100	9355	12371	13086	105	503	503	790	2728	345	63	56	0	20255	20610	10488	50	2225	2225	2537	1864	73	96	89	0	0.000	0.000	0.000	0.000	0.000	0.000	0.000	0.000	0.000	0.000	0.000	0.000	0.000	0.000	0.491	0.646	0.412	0.328	2.859	1.152	0.697	316	2384	100	8852	18030	26882	11868	18385	30253	Error	Error	-1.026	8852	18030	11868	18385	3909116	6512917	4.245	9.696	0	0	0
1	3	20	"A116"	"A116"	5125	59340	100	12163	14848	14375	96	514	514	588	693	117	81	70	0	24891	22505	11729	52	2220	2220	2358	792	33	99	98	0	0.000	0.000	0.000	0.000	0.000	0.000	0.000	0.000	0.000	0.000	0.000	0.000	0.000	0.000	0.514	0.707	0.481	0.363	2.881	1.031	0.695	316	2384	100	11649	22671	34320	14334	20285	34619	Error	Error	-0.961	11649	22671	14334	20285	4691949	7111585	20.577	25.438	0	0	0
1	4	20	"A117"	"A117"	5425	59340	85	491	514	205	39	463	463	490	235	47	18	2	0	3019	3374	1264	37	2124	2124	2219	1598	72	25	9	0	0.000	0.000	0.000	0.000	0.000	0.000	0.000	0.000	0.000	0.000	0.000	0.000	0.000	0.000	0.031	0.041	0.141	0.130	4.177	0.038	0.019	208	1660	100	28	895	923	51	1250	1301	Error	Error	-4.998	28	895	51	1250	106954	701813	0.102	0.723	0	0	0
1	5	20	"A117"	"A117"	5730	59340	100	464	482	192	39	440	440	466	205	43	18	4	0	2641	3024	1407	46	2056	2056	2074	399	19	60	37	0	0.000	0.000	0.000	0.000	0.000	0.000	0.000	0.000	0.000	0.000	0.000	0.000	0.000	0.000	0.041	0.043	0.208	0.200	5.295	0.033	0.019	316	2384	100	24	585	609	42	968	1010	Error	Error	-4.607	24	585	42	968	152311	955639	0.078	2.381	0	0	0
1	6	20	"A117"	"A117"	6030	59340	100	416	446	197	44	442	442	461	197	42	15	4	0	2599	2903	1099	37	2024	2024	2054	383	18	62	39	0	0.000	0.000	0.000	0.000	0.000	0.000	0.000	0.000	0.000	0.000	0.000	0.000	0.000	0.000	-0.045	0.005	0.217	0.223	5.750	0.025	0.007	316	2384	100	-26	575	549	4	879	883	Error	Error	Error	-26	575	4	879	140986	917275	-0.076	2.217	0	0	0
1	7	20	"A118"	"A118"	6335	59345	90	564	610	266	43	456	456	491	411	83	16	1	0	5871	8239	6163	74	2079	2079	2105	425	20	98	97	0	0.000	0.000	0.000	0.000	0.000	0.000	0.000	0.000	0.000	0.000	0.000	0.000	0.000	0.000	0.028	0.025	0.038	0.037	2.998	0.021	0.025	256	1924	100	108	3792	3900	154	6160	6314	Error	Error	-5.134	108	3792	154	6160	156209	2109306	0.290	14.433	0	0	0
1	8	20	"A118"	"A118"	6635	59350	105	584	640	277	43	442	442	476	436	91	18	2	0	6084	9311	7128	76	2020	2020	2081	549	26	99	98	0	0.000	0.000	0.000	0.000	0.000	0.000	0.000	0.000	0.000	0.000	0.000	0.000	0.000	0.000	0.035	0.027	0.038	0.036	2.742	0.022	0.031	316	2572	100	142	4064	4206	198	7291	7489	Error	Error	-4.839	142	4064	198	7291	202302	2942231	0.376	13.169	0	0	0
1	9	20	"A118"	"A118"	6930	59345	100	606	695	530	76	439	439	464	228	49	41	18	0	5410	8878	7694	86	1981	1981	2019	404	20	98	93	0	0.000	0.000	0.000	0.000	0.000	0.000	0.000	0.000	0.000	0.000	0.000	0.000	0.000	0.000	0.049	0.037	0.046	0.048	3.671	0.024	0.119	316	2384	100	167	3429	3596	256	6897	7153	Error	Error	-4.360	167	3429	256	6897	219703	2805571	1.013	16.978	0	0	0
1	10	20	"A119"	"A119"	7240	59340	90	472	499	208	41	446	446	472	240	50	18	1	0	4183	5200	2933	56	1997	1997	2043	511	25	94	83	0	0.000	0.000	0.000	0.000	0.000	0.000	0.000	0.000	0.000	0.000	0.000	0.000	0.000	0.000	0.012	0.017	0.054	0.058	3.968	0.020	0.041	256	1924	100	26	2186	2212	53	3203	3256	Error	Error	-6.394	26	2186	53	3203	127866	1331159	0.113	6.178	0	0	0
1	11	20	"A119"	"A119"	7540	59345	95	548	717	1103	153	446	446	470	223	47	30	12	0	4158	6275	5381	85	2063	2063	2103	429	20	94	84	0	0.000	0.000	0.000	0.000	0.000	0.000	0.000	0.000	0.000	0.000	0.000	0.000	0.000	0.000	0.049	0.064	0.061	0.062	3.726	0.105	0.320	256	2088	100	102	2095	2197	271	4212	4483	Error	Error	-4.360	102	2095	271	4212	183593	1606524	1.108	9.725	0	0	0
1	12	20	"A119"	"A119"	7835	59345	100	466	507	215	42	453	453	472	216	45	19	6	0	4293	5253	2892	55	2077	2077	2117	437	20	93	82	0	0.000	0.000	0.000	0.000	0.000	0.000	0.000	0.000	0.000	0.000	0.000	0.000	0.000	0.000	0.006	0.017	0.054	0.050	4.098	0.020	0.032	316	2384	100	13	2216	2229	54	3176	3230	Error	Error	-7.413	13	2216	54	3176	160198	1659854	0.162	7.176	0	0	0
1	13	20	"A120"	"A120"	8135	59345	80	485	515	224	43	437	437	457	205	44	24	9	0	3242	4104	1997	48	2038	2038	2069	474	22	89	61	0	0.000	0.000	0.000	0.000	0.000	0.000	0.000	0.000	0.000	0.000	0.000	0.000	0.000	0.000	0.040	0.038	0.109	0.097	4.771	0.025	0.023	208	1512	100	48	1204	1252	78	2066	2144	Error	Error	-4.649	48	1204	78	2066	107016	853615	0.283	4.293	0	0	0
1	14	20	"A120"	"A120"	8445	59345	85	517	541	228	42	440	440	463	228	49	24	7	0	3898	4797	2569	53	2050	2050	2099	520	24	88	71	0	0.000	0.000	0.000	0.000	0.000	0.000	0.000	0.000	0.000	0.000	0.000	0.000	0.000	0.000	0.042	0.037	0.078	0.076	3.893	0.031	0.057	208	1660	100	77	1848	1925	101	2747	2848	Error	Error	-4.585	77	1848	101	2747	112471	997867	0.342	5.188	0	0	0
1	15	20	"A120"	"A120"	8740	59345	85	475	490	189	38	436	436	459	222	48	18	2	0	3331	4264	2288	53	2041	2041	2075	408	19	86	68	0	0.000	0.000	0.000	0.000	0.000	0.000	0.000	0.000	0.000	0.000	0.000	0.000	0.000	0.000	0.030	0.024	0.076	0.072	4.294	0.014	0.007	208	1660	100	39	1290	1329	54	2223	2277	Error	Error	-5.048	39	1290	54	2223	101835	886887	0.140	5.365	0	0	0
1	16	20	"A121"	"A121"	9035	59345	105	685	779	451	57	443	443	469	252	53	47	24	0	9650	16468	14541	88	2068	2068	2130	591	27	99	99	0	0.000	0.000	0.000	0.000	0.000	0.000	0.000	0.000	0.000	0.000	0.000	0.000	0.000	0.000	0.032	0.023	0.027	0.028	2.611	0.021	0.347	316	2572	100	242	7582	7824	336	14400	14736	Error	Error	-4.969	242	7582	336	14400	246093	5203992	1.230	24.261	0	0	0
1	17	20	"A121"	"A121"	9340	59340	100	683	773	399	51	445	445	476	234	49	51	28	0	9848	16721	14544	86	2113	2113	2206	732	33	91	88	0	0.000	0.000	0.000	0.000	0.000	0.000	0.000	0.000	0.000	0.000	0.000	0.000	0.000	0.000	0.031	0.022	0.026	0.027	3.445	0.021	0.435	316	2384	100	238	7735	7973	328	14608	14936	Error	Error	-5.022	238	7735	328	14608	244150	5283966	1.269	19.829	0	0	0
1	18	20	"A121"	"A121"	9640	59340	100	696	800	418	52	450	450	480	249	51	49	26	0	12112	17651	13917	78	2060	2060	2219	892	40	95	91	0	0.000	0.000	0.000	0.000	0.000	0.000	0.000	0.000	0.000	0.000	0.000	0.000	0.000	0.000	0.024	0.022	0.026	0.024	2.913	0.021	0.392	316	2384	100	246	10052	10298	350	15591	15941	Error	Error	-5.353	246	10052	350	15591	252914	5577687	1.285	17.300	0	0	0
1	1	21	"Blank"	"Blank"	4525	59640	100	506	529	220	41	483	483	509	247	48	14	1	0	2180	2234	396	17	2169	2169	2198	405	18	17	4	0	0.000	0.000	0.000	0.000	0.000	0.000	0.000	0.000	0.000	0.000	0.000	0.000	0.000	0.000	2.091	0.708	0.693	0.720	5.334	0.115	0.022	316	2384	100	23	11	34	46	65	111	Error	Error	1.064	23	11	46	65	167119	705800	0.081	0.089	0	0	0
1	2	21	"Blank"	"Blank"	4825	59640	100	467	492	192	39	475	475	502	222	44	13	2	0	2172	2221	470	21	2165	2165	2212	434	19	14	3	0	0.000	0.000	0.000	0.000	0.000	0.000	0.000	0.000	0.000	0.000	0.000	0.000	0.000	0.000	-1.143	0.304	0.490	0.470	5.478	0.101	0.026	316	2384	100	-8	7	-1	17	56	73	Error	Error	Error	-8	7	17	56	155493	701803	-0.045	0.021	0	0	0
1	3	21	"Blank"	"Blank"	5125	59640	100	416	435	174	40	471	471	498	214	42	9	0	0	1989	2012	401	19	2144	2144	2172	442	20	3	1	0	0.000	0.000	0.000	0.000	0.000	0.000	0.000	0.000	0.000	0.000	0.000	0.000	0.000	0.000	0.355	0.273	0.512	0.553	4.364	0.112	0.036	316	2384	100	-55	-155	-210	-36	-132	-168	Error	Error	-1.495	-55	-155	-36	-132	137474	635920	-0.294	-0.362	0	0	0
1	4	21	"Blank"	"Blank"	5430	59640	100	444	458	175	38	454	454	475	202	42	12	1	0	2019	2058	370	17	2114	2114	2155	550	25	5	0	0	0.000	0.000	0.000	0.000	0.000	0.000	0.000	0.000	0.000	0.000	0.000	0.000	0.000	0.000	0.105	-0.071	0.517	0.492	4.164	0.104	0.032	316	2384	100	-10	-95	-105	4	-56	-52	Error	Error	-3.248	-10	-95	4	-56	144632	650383	-0.084	-0.176	0	0	0
1	5	21	"Blank"	"Blank"	5730	59640	100	443	465	183	39	453	453	477	206	43	12	1	0	2081	2143	399	18	2099	2099	2146	439	20	12	1	0	0.000	0.000	0.000	0.000	0.000	0.000	0.000	0.000	0.000	0.000	0.000	0.000	0.000	0.000	0.556	0.273	0.494	0.482	3.622	0.080	0.017	316	2384	100	-10	-18	-28	12	44	56	Error	Error	-0.848	-10	-18	12	44	146816	677112	-0.058	-0.007	0	0	0
1	6	21	"Blank"	"Blank"	6030	59640	100	440	462	236	51	448	448	477	281	58	7	1	0	1945	1982	398	20	2052	2052	2074	391	18	11	3	0	0.000	0.000	0.000	0.000	0.000	0.000	0.000	0.000	0.000	0.000	0.000	0.000	0.000	0.000	0.075	-0.200	0.465	0.489	5.155	0.111	0.021	316	2384	100	-8	-107	-115	14	-70	-56	Error	Error	-3.741	-8	-107	14	-70	145984	626364	-0.053	-0.235	0	0	0
1	7	21	"Blank"	"Blank"	6330	59640	100	464	490	200	40	454	454	481	211	43	19	4	0	2091	2144	368	17	2093	2093	2124	406	19	13	2	0	0.000	0.000	0.000	0.000	0.000	0.000	0.000	0.000	0.000	0.000	0.000	0.000	0.000	0.000	-5.000	0.706	0.546	0.600	4.595	0.061	0.010	316	2384	100	10	-2	8	36	51	87	Error	Error	Error	10	-2	36	51	154856	677416	0.043	0.049	0	0	0
1	8	21	"Blank"	"Blank"	6630	59640	100	422	456	184	40	431	431	454	192	42	19	5	0	2011	2013	363	18	1996	1996	2023	363	17	13	2	0	0.000	0.000	0.000	0.000	0.000	0.000	0.000	0.000	0.000	0.000	0.000	0.000	0.000	0.000	-0.600	1.471	0.597	0.617	4.453	0.063	0.007	316	2384	100	-9	15	6	25	17	42	Error	Error	Error	-9	15	25	17	144087	636234	0.010	-0.028	0	0	0
1	9	21	"Blank"	"Blank"	6935	59640	100	432	452	180	39	431	431	458	214	46	14	2	0	1963	1980	361	18	1984	1984	2020	378	18	12	3	0	0.000	0.000	0.000	0.000	0.000	0.000	0.000	0.000	0.000	0.000	0.000	0.000	0.000	0.000	-0.048	-5.250	0.409	0.419	4.001	0.094	0.008	316	2384	100	1	-21	-20	21	-4	17	Error	Error	Error	1	-21	21	-4	142733	625606	-0.028	-0.106	0	0	0
1	10	21	"Blank"	"Blank"	7235	59640	100	444	449	185	41	429	429	452	193	42	14	3	0	1963	1974	343	17	1975	1975	2003	376	18	13	1	0	0.000	0.000	0.000	0.000	0.000	0.000	0.000	0.000	0.000	0.000	0.000	0.000	0.000	0.000	-1.250	-20.000	0.566	0.533	4.766	0.082	0.013	316	2384	100	15	-12	3	20	-1	19	Error	Error	Error	15	-12	20	-1	141774	623888	-0.016	-0.077	0	0	0
1	11	21	"Blank"	"Blank"	7535	59640	100	452	476	189	39	435	435	457	220	48	16	3	0	2054	2083	373	17	1999	1999	2039	387	18	17	3	0	0.000	0.000	0.000	0.000	0.000	0.000	0.000	0.000	0.000	0.000	0.000	0.000	0.000	0.000	0.309	0.488	0.600	0.593	4.445	0.053	0.005	316	2384	100	17	55	72	41	84	125	Error	Error	-1.694	17	55	41	84	150534	658334	0.086	0.114	0	0	0
1	12	21	"Blank"	"Blank"	7835	59640	100	452	466	232	49	441	441	460	199	43	13	4	0	1998	2039	436	21	2029	2029	2061	392	19	12	3	0	0.000	0.000	0.000	0.000	0.000	0.000	0.000	0.000	0.000	0.000	0.000	0.000	0.000	0.000	-0.355	2.500	0.592	0.653	4.535	0.130	0.035	316	2384	100	11	-31	-20	25	10	35	Error	Error	Error	11	-31	25	10	147280	644369	0.030	-0.056	0	0	0
1	13	21	"Blank"	"Blank"	8135	59640	100	426	452	189	41	444	444	497	673	135	0	0	0	2058	2058	320	15	2061	2061	2149	1125	52	0	0	0	0.000	0.000	0.000	0.000	0.000	0.000	0.000	0.000	0.000	0.000	0.000	0.000	0.000	0.000	6.000	-2.667	0.465	0.591	4.468	0.142	0.056	316	2384	100	-18	-3	-21	8	-3	5	Error	Error	2.585	-18	-3	8	-3	142815	650285	-0.067	-0.081	0	0	0
1	14	21	"Blank"	"Blank"	8440	59640	100	424	466	385	82	446	446	477	227	47	12	2	0	1937	1946	357	18	2044	2044	2098	515	24	5	0	0	0.000	0.000	0.000	0.000	0.000	0.000	0.000	0.000	0.000	0.000	0.000	0.000	0.000	0.000	0.206	-0.204	0.488	0.498	4.741	0.227	0.067	316	2384	100	-22	-107	-129	20	-98	-78	Error	Error	-2.282	-22	-107	20	-98	147211	615083	-0.048	-0.295	0	0	0
1	15	21	"Blank"	"Blank"	8740	59640	100	479	524	260	49	448	448	483	225	46	20	5	0	2139	2167	404	18	2087	2087	2133	517	24	12	0	0	0.000	0.000	0.000	0.000	0.000	0.000	0.000	0.000	0.000	0.000	0.000	0.000	0.000	0.000	0.596	0.950	0.538	0.555	4.590	0.117	0.043	316	2384	100	31	52	83	76	80	156	Error	Error	-0.746	31	52	76	80	165628	684662	0.182	0.066	0	0	0
1	16	21	"Blank"	"Blank"	9040	59640	100	430	481	466	96	449	449	470	203	43	14	4	0	2079	2140	524	24	2067	2067	2111	462	21	10	2	0	0.000	0.000	0.000	0.000	0.000	0.000	0.000	0.000	0.000	0.000	0.000	0.000	0.000	0.000	-1.583	0.438	0.532	0.520	3.912	0.230	0.073	316	2384	100	-19	12	-7	32	73	105	Error	Error	Error	-19	12	32	73	152057	676143	0.054	0.063	0	0	0
1	17	21	"Blank"	"Blank"	9340	59640	100	435	459	200	43	431	431	460	218	47	14	4	0	2019	2078	529	25	2028	2028	2094	636	30	5	0	0	0.000	0.000	0.000	0.000	0.000	0.000	0.000	0.000	0.000	0.000	0.000	0.000	0.000	0.000	-0.444	0.560	0.543	0.535	4.766	0.113	0.053	316	2384	100	4	-9	-5	28	50	78	Error	Error	Error	4	-9	28	50	145198	656509	-0.005	-0.025	0	0	0
1	18	21	"Blank"	"Blank"	9640	59640	100	437	484	342	70	448	448	492	509	103	2	0	0	2051	2158	957	44	2029	2029	2123	961	45	2	1	0	0.000	0.000	0.000	0.000	0.000	0.000	0.000	0.000	0.000	0.000	0.000	0.000	0.000	0.000	-0.500	0.279	0.594	0.555	4.796	0.312	0.190	316	2384	100	-11	22	11	36	129	165	Error	Error	Error	-11	22	36	129	152873	681877	-0.016	0.036	0	0	0
