# Supplementary material for: Application of hybridization control probe to increase accuracy on ligation detection or minisequencing diagnostic microarrays
Source: BMC Res Notes. 2009 Dec 14;2:249. doi: 10.1186/1756-0500-2-249 (PMC2799435; doi:10.1186/1756-0500-2-249)
Supplement: Additional file 3 — Gpr_files. Zip-compressed file containing raw microarray data in GenePix results format (.gpr) and GAL (GenePix Array List) files. [file 1756-0500-2-249-S3.ZIP › gpr_files/slide3/lasi3_14-16.gpr]

ATF	1.0
30	76    
"Type=GenePix Results 3"
"DateTime=2009/04/02 13:50:27"
"Settings=C:\Axon\Params\hpv0204lasi3.gps"
"GalFile=C:\Axon\Data\HPV\ArrayIt_032009_InstiBioGalfile.gal"
"ArrayOfArrays=14-16"
"PixelSize=5"
"Wavelengths=532	488"
"ImageFiles=C:\Axon\Data\HPV\020409\lasi3.tif 2	C:\Axon\Data\HPV\020409\lasi3.tif 3"
"NormalizationMethod=None"
"NormalizationFactors=1	1"
"JpegImage="
"StdDev=Type 1"
"RatioFormulations=W1/W3 (/532)	W1/W4 (/488)	W3/W4 (532/488)"
"FeatureType=Circular"
"Barcode="
"BackgroundSubtraction=LocalFeature"
"ImageOrigin=0, 0"
"JpegOrigin=3705, 80"
"Creator=GenePix Pro 6.1.0.2"
"Scanner=GenePix 4200A 01 Autoloader [2]"
"FocusPosition=0"
"Temperature=23.25"
"LinesAveraged=2"
"Comment="
"PMTGain=580	540"
"ScanPower=100	100"
"LaserPower=2.72	2.57"
"Filters=Standard Green	Standard Blue"
"ScanRegion=688,16,3816,13800"
"Supplier="
"Block"	"Column"	"Row"	"Name"	"ID"	"X"	"Y"	"Dia."	"F532 Median"	"F532 Mean"	"F532 SD"	"F532 CV"	"B532"	"B532 Median"	"B532 Mean"	"B532 SD"	"B532 CV"	"% > B532+1SD"	"% > B532+2SD"	"F532 % Sat."	"F488 Median"	"F488 Mean"	"F488 SD"	"F488 CV"	"B488"	"B488 Median"	"B488 Mean"	"B488 SD"	"B488 CV"	"% > B488+1SD"	"% > B488+2SD"	"F488 % Sat."	"Ratio of Medians (1/532)"	"Ratio of Means (1/532)"	"Median of Ratios (1/532)"	"Mean of Ratios (1/532)"	"Ratios SD (1/532)"	"Rgn Ratio (1/532)"	"Rgn R2 (1/532)"	"Ratio of Medians (1/488)"	"Ratio of Means (1/488)"	"Median of Ratios (1/488)"	"Mean of Ratios (1/488)"	"Ratios SD (1/488)"	"Rgn Ratio (1/488)"	"Rgn R2 (1/488)"	"Ratio of Medians (532/488)"	"Ratio of Means (532/488)"	"Median of Ratios (532/488)"	"Mean of Ratios (532/488)"	"Ratios SD (532/488)"	"Rgn Ratio (532/488)"	"Rgn R2 (532/488)"	"F Pixels"	"B Pixels"	"Circularity"	"Sum of Medians (1/532)"	"Sum of Medians (1/488)"	"Sum of Medians (532/488)"	"Sum of Means (1/532)"	"Sum of Means (1/488)"	"Sum of Means (532/488)"	"Log Ratio (1/532)"	"Log Ratio (1/488)"	"Log Ratio (532/488)"	"F532 Median - B532"	"F488 Median - B488"	"F532 Mean - B532"	"F488 Mean - B488"	"F532 Total Intensity"	"F488 Total Intensity"	"SNR 532"	"SNR 488"	"Flags"	"Normalize"	"Autoflag"
1	1	1	"A1"	"A1"	13485	53635	100	865	1026	751	73	570	570	641	572	89	32	11	0	13554	17099	12274	71	2209	2209	2406	1355	56	83	79	0	0.000	0.000	0.000	0.000	0.000	0.000	0.000	0.000	0.000	0.000	0.000	0.000	0.000	0.000	0.026	0.031	0.031	0.034	3.950	0.031	0.270	316	2384	100	295	11345	11640	456	14890	15346	Error	Error	-5.265	295	11345	456	14890	324264	5403318	0.673	10.844	0	0	0
1	2	1	"A1"	"A1"	13780	53640	100	884	972	456	46	577	577	634	507	79	31	9	0	11707	16016	9921	61	2227	2227	2355	820	34	100	99	0	0.000	0.000	0.000	0.000	0.000	0.000	0.000	0.000	0.000	0.000	0.000	0.000	0.000	0.000	0.032	0.029	0.030	0.028	2.575	0.028	0.120	316	2384	100	307	9480	9787	395	13789	14184	Error	Error	-4.949	307	9480	395	13789	307104	5061127	0.667	16.660	0	0	0
1	3	1	"A1"	"A1"	14085	53640	100	963	1115	720	64	566	566	678	1555	229	4	0	0	16273	20399	11087	54	2196	2196	2387	1903	79	99	96	0	0.000	0.000	0.000	0.000	0.000	0.000	0.000	0.000	0.000	0.000	0.000	0.000	0.000	0.000	0.028	0.030	0.027	0.025	2.611	0.059	0.070	316	2384	100	397	14077	14474	549	18203	18752	Error	Error	-5.148	397	14077	549	18203	352234	6446217	0.281	9.465	0	0	0
1	4	1	"A2"	"A2"	14400	53640	105	1436	1485	521	35	639	639	697	444	63	80	43	0	38535	36956	8878	24	2337	2337	2595	1754	67	100	100	0	0.000	0.000	0.000	0.000	0.000	0.000	0.000	0.000	0.000	0.000	0.000	0.000	0.000	0.000	0.022	0.024	0.023	0.022	1.891	0.023	0.460	316	2572	100	797	36198	36995	846	34619	35465	Error	Error	-5.505	797	36198	846	34619	469415	11678080	1.775	19.590	0	0	0
1	5	1	"A2"	"A2"	14685	53640	110	1353	1421	771	54	552	552	601	361	60	85	58	0	38371	36010	10414	28	2216	2216	2383	1331	55	100	100	0	0.000	0.000	0.000	0.000	0.000	0.000	0.000	0.000	0.000	0.000	0.000	0.000	0.000	0.000	0.022	0.026	0.024	0.023	1.882	0.025	0.387	392	2896	100	801	36155	36956	869	33794	34663	Error	Error	-5.496	801	36155	869	33794	556915	14116074	2.271	25.264	0	0	0
1	6	1	"A2"	"A2"	14985	53640	110	1255	1306	451	34	517	517	561	322	57	89	58	0	39529	37482	9172	24	2153	2153	2357	1406	59	100	100	0	0.000	0.000	0.000	0.000	0.000	0.000	0.000	0.000	0.000	0.000	0.000	0.000	0.000	0.000	0.020	0.022	0.021	0.020	1.737	0.022	0.508	392	2896	100	738	37376	38114	789	35329	36118	Error	Error	-5.662	738	37376	789	35329	511935	14692791	2.314	24.982	0	0	0
1	7	1	"A3"	"A3"	15300	53640	95	1044	1168	549	47	515	515	555	320	57	65	45	0	24772	25578	14275	55	2121	2121	2264	1279	56	100	100	0	0.000	0.000	0.000	0.000	0.000	0.000	0.000	0.000	0.000	0.000	0.000	0.000	0.000	0.000	0.023	0.028	0.027	0.025	1.985	0.028	0.477	256	2088	100	529	22651	23180	653	23457	24110	Error	Error	-5.420	529	22651	653	23457	299052	6548034	1.916	18.228	0	0	0
1	8	1	"A3"	"A3"	15595	53635	100	1043	1140	576	50	501	501	541	321	59	64	44	0	26179	28497	14945	52	2069	2069	2455	2484	101	98	96	0	0.000	0.000	0.000	0.000	0.000	0.000	0.000	0.000	0.000	0.000	0.000	0.000	0.000	0.000	0.022	0.024	0.022	0.021	2.176	0.024	0.438	316	2384	100	542	24110	24652	639	26428	27067	Error	Error	-5.475	542	24110	639	26428	360221	9005175	1.866	10.484	0	0	0
1	9	1	"A3"	"A3"	15895	53635	100	1093	1118	479	42	498	498	530	244	46	75	56	0	34134	31025	15345	49	2059	2059	2362	1977	83	98	97	0	0.000	0.000	0.000	0.000	0.000	0.000	0.000	0.000	0.000	0.000	0.000	0.000	0.000	0.000	0.019	0.021	0.021	0.020	2.137	0.022	0.595	316	2384	100	595	32075	32670	620	28966	29586	Error	Error	-5.752	595	32075	620	28966	353392	9803922	2.410	14.498	0	0	0
1	10	1	"A4"	"A4"	16195	53640	100	855	881	342	38	511	511	554	381	68	46	13	0	21854	21480	9887	46	2020	2020	2116	1032	48	100	100	0	0.000	0.000	0.000	0.000	0.000	0.000	0.000	0.000	0.000	0.000	0.000	0.000	0.000	0.000	0.017	0.019	0.019	0.017	2.281	0.020	0.256	316	2384	100	344	19834	20178	370	19460	19830	Error	Error	-5.849	344	19834	370	19460	278295	6787701	0.858	18.764	0	0	0
1	11	1	"A4"	"A4"	16495	53640	110	859	915	381	41	507	507	547	315	57	55	25	0	13421	16344	10251	62	2000	2000	2101	1189	56	97	95	0	0.000	0.000	0.000	0.000	0.000	0.000	0.000	0.000	0.000	0.000	0.000	0.000	0.000	0.000	0.031	0.028	0.030	0.028	2.490	0.026	0.386	392	2896	100	352	11421	11773	408	14344	14752	Error	Error	-5.020	352	11421	408	14344	358773	6406842	1.168	11.979	0	0	0
1	12	1	"A4"	"A4"	16795	53640	105	908	928	359	38	556	556	590	283	47	57	24	0	18723	20430	9453	46	2099	2099	2218	1004	45	100	100	0	0.000	0.000	0.000	0.000	0.000	0.000	0.000	0.000	0.000	0.000	0.000	0.000	0.000	0.000	0.021	0.020	0.021	0.018	2.596	0.023	0.302	316	2572	100	352	16624	16976	372	18331	18703	Error	Error	-5.562	352	16624	372	18331	293137	6455771	1.194	18.139	0	0	0
1	13	1	"A5"	"A5"	17105	53635	90	627	675	355	52	560	560	599	295	49	19	3	0	4199	5151	2919	56	2113	2113	2201	901	40	79	54	0	0.000	0.000	0.000	0.000	0.000	0.000	0.000	0.000	0.000	0.000	0.000	0.000	0.000	0.000	0.032	0.038	0.071	0.070	3.595	0.046	0.123	256	1924	100	67	2086	2153	115	3038	3153	Error	Error	-4.960	67	2086	115	3038	172719	1318668	0.258	3.274	0	0	0
1	14	1	"A5"	"A5"	17395	53640	105	568	608	241	39	520	520	566	413	72	7	0	0	4030	4833	2680	55	2067	2067	2189	1291	58	73	34	0	0.000	0.000	0.000	0.000	0.000	0.000	0.000	0.000	0.000	0.000	0.000	0.000	0.000	0.000	0.024	0.032	0.074	0.073	3.709	0.043	0.074	316	2572	100	48	1963	2011	88	2766	2854	Error	Error	-5.354	48	1963	88	2766	192162	1527328	0.102	2.048	0	0	0
1	15	1	"A5"	"A5"	17700	53635	100	617	649	281	43	500	500	541	374	69	15	2	0	4230	4985	2635	52	2009	2009	2129	1112	52	77	49	0	0.000	0.000	0.000	0.000	0.000	0.000	0.000	0.000	0.000	0.000	0.000	0.000	0.000	0.000	0.053	0.050	0.080	0.073	4.298	0.069	0.218	316	2384	100	117	2221	2338	149	2976	3125	Error	Error	-4.247	117	2221	149	2976	205171	1575282	0.289	2.568	0	0	0
1	16	1	"A6"	"A6"	18000	53635	100	878	955	500	52	510	510	556	318	57	52	28	0	14940	17265	13101	75	2080	2080	2407	2336	97	76	72	0	0.000	0.000	0.000	0.000	0.000	0.000	0.000	0.000	0.000	0.000	0.000	0.000	0.000	0.000	0.029	0.029	0.032	0.039	3.437	0.028	0.395	316	2384	100	368	12860	13228	445	15185	15630	Error	Error	-5.127	368	12860	445	15185	301843	5455643	1.255	6.360	0	0	0
1	17	1	"A6"	"A6"	18300	53640	110	1080	1164	761	65	542	542	580	351	60	66	35	0	21866	22951	13051	56	2151	2151	2286	1138	49	98	97	0	0.000	0.000	0.000	0.000	0.000	0.000	0.000	0.000	0.000	0.000	0.000	0.000	0.000	0.000	0.027	0.030	0.030	0.028	2.297	0.030	0.339	392	2896	100	538	19715	20253	622	20800	21422	Error	Error	-5.196	538	19715	622	20800	456219	8996621	1.664	18.159	0	0	0
1	18	1	"A6"	"A6"	18605	53635	100	934	1003	374	37	557	557	593	362	61	51	22	0	20769	22626	11260	49	2223	2223	2871	3673	127	96	87	0	0.000	0.000	0.000	0.000	0.000	0.000	0.000	0.000	0.000	0.000	0.000	0.000	0.000	0.000	0.020	0.022	0.023	0.020	2.229	0.022	0.308	316	2384	100	377	18546	18923	446	20403	20849	Error	Error	-5.620	377	18546	446	20403	317089	7149685	1.133	5.378	0	0	0
1	1	2	"A7"	"A7"	13500	53940	85	646	693	324	46	508	508	559	416	74	18	2	0	7073	8472	4630	54	2066	2066	2219	1595	71	93	63	0	0.000	0.000	0.000	0.000	0.000	0.000	0.000	0.000	0.000	0.000	0.000	0.000	0.000	0.000	0.028	0.029	0.034	0.035	3.115	0.026	0.065	208	1660	100	138	5007	5145	185	6406	6591	Error	Error	-5.181	138	5007	185	6406	144110	1762251	0.322	3.920	0	0	0
1	2	2	"A7"	"A7"	13795	53940	100	658	711	354	49	514	514	655	1730	264	0	0	0	6382	7507	4161	55	2114	2114	2423	2997	123	65	34	0	0.000	0.000	0.000	0.000	0.000	0.000	0.000	0.000	0.000	0.000	0.000	0.000	0.000	0.000	0.034	0.037	0.053	0.049	3.437	0.383	0.401	316	2384	100	144	4268	4412	197	5393	5590	Error	Error	-4.889	144	4268	197	5393	224829	2372192	0.032	1.696	0	0	0
1	3	2	"A7"	"A7"	14095	53945	105	662	698	257	36	520	520	573	377	65	21	2	0	5861	7367	3790	51	2101	2101	2241	1114	49	94	75	0	0.000	0.000	0.000	0.000	0.000	0.000	0.000	0.000	0.000	0.000	0.000	0.000	0.000	0.000	0.038	0.034	0.042	0.041	2.869	0.045	0.121	316	2572	100	142	3760	3902	178	5266	5444	Error	Error	-4.727	142	3760	178	5266	220647	2327930	0.332	4.601	0	0	0
1	4	2	"A8"	"A8"	14405	53940	100	1180	1210	646	53	510	510	581	1063	182	22	1	0	26192	27681	14427	52	2086	2086	2252	1116	49	99	97	0	0.000	0.000	0.000	0.000	0.000	0.000	0.000	0.000	0.000	0.000	0.000	0.000	0.000	0.000	0.028	0.027	0.026	0.024	2.172	0.027	0.059	316	2384	100	670	24106	24776	700	25595	26295	Error	Error	-5.169	670	24106	700	25595	382394	8747241	0.592	22.786	0	0	0
1	5	2	"A8"	"A8"	14700	53940	100	996	1085	517	47	473	473	527	383	72	66	31	0	25306	27847	14507	52	2074	2074	2550	2751	107	100	97	0	0.000	0.000	0.000	0.000	0.000	0.000	0.000	0.000	0.000	0.000	0.000	0.000	0.000	0.000	0.023	0.024	0.023	0.022	2.131	0.022	0.380	316	2384	100	523	23232	23755	612	25773	26385	Error	Error	-5.473	523	23232	612	25773	342770	8799613	1.457	9.196	0	0	0
1	6	2	"A8"	"A8"	15000	53940	100	1230	1226	507	41	485	485	529	338	63	75	54	0	30623	30853	14466	46	2067	2067	2491	2266	90	99	97	0	0.000	0.000	0.000	0.000	0.000	0.000	0.000	0.000	0.000	0.000	0.000	0.000	0.000	0.000	0.026	0.026	0.024	0.024	1.813	0.024	0.485	316	2384	100	745	28556	29301	741	28786	29527	Error	Error	-5.260	745	28556	741	28786	387338	9749458	2.062	12.516	0	0	0
1	7	2	"A9"	"A9"	15310	53940	95	1031	1122	515	45	486	486	539	358	66	67	38	0	22184	23100	9884	42	2054	2054	2242	1544	68	100	98	0	0.000	0.000	0.000	0.000	0.000	0.000	0.000	0.000	0.000	0.000	0.000	0.000	0.000	0.000	0.027	0.030	0.029	0.025	2.424	0.029	0.443	256	2088	100	545	20130	20675	636	21046	21682	Error	Error	-5.207	545	20130	636	21046	287281	5913476	1.628	13.509	0	0	0
1	8	2	"A9"	"A9"	15605	53935	100	1073	1068	407	38	496	496	538	322	59	69	42	0	22013	22064	9575	43	2056	2056	2362	1924	81	95	94	0	0.000	0.000	0.000	0.000	0.000	0.000	0.000	0.000	0.000	0.000	0.000	0.000	0.000	0.000	0.029	0.029	0.028	0.025	2.548	0.027	0.522	316	2384	100	577	19957	20534	572	20008	20580	Error	Error	-5.112	577	19957	572	20008	337412	6972087	1.646	10.240	0	0	0
1	9	2	"A9"	"A9"	15905	53935	100	891	893	374	41	472	472	506	294	58	58	27	0	24745	23395	10378	44	1994	1994	2390	2342	97	93	91	0	0.000	0.000	0.000	0.000	0.000	0.000	0.000	0.000	0.000	0.000	0.000	0.000	0.000	0.000	0.018	0.020	0.020	0.019	2.437	0.021	0.337	316	2384	100	419	22751	23170	421	21401	21822	Error	Error	-5.763	419	22751	421	21401	282116	7392797	1.316	8.969	0	0	0
1	10	2	"A10"	"A10"	16210	53940	100	919	985	401	40	482	482	517	253	48	69	43	0	24787	24543	13208	53	1964	1964	2044	755	36	100	98	0	0.000	0.000	0.000	0.000	0.000	0.000	0.000	0.000	0.000	0.000	0.000	0.000	0.000	0.000	0.019	0.022	0.023	0.021	2.259	0.021	0.470	316	2384	100	437	22823	23260	503	22579	23082	Error	Error	-5.707	437	22823	503	22579	311254	7755586	1.850	29.800	0	0	0
1	11	2	"A10"	"A10"	16505	53935	100	951	995	438	44	477	477	517	314	60	63	35	0	25831	25831	13885	53	1968	1968	2297	1985	86	97	96	0	0.000	0.000	0.000	0.000	0.000	0.000	0.000	0.000	0.000	0.000	0.000	0.000	0.000	0.000	0.020	0.022	0.022	0.021	2.090	0.020	0.434	316	2384	100	474	23863	24337	518	23863	24381	Error	Error	-5.654	474	23863	518	23863	314351	8162442	1.522	11.856	0	0	0
1	12	2	"A10"	"A10"	16810	53935	100	1035	1011	403	39	488	488	529	298	56	68	44	0	32012	28344	13754	48	2023	2023	2665	3552	133	96	91	0	0.000	0.000	0.000	0.000	0.000	0.000	0.000	0.000	0.000	0.000	0.000	0.000	0.000	0.000	0.018	0.020	0.021	0.019	2.183	0.019	0.501	316	2384	100	547	29989	30536	523	26321	26844	Error	Error	-5.777	547	29989	523	26321	319326	8956717	1.617	7.229	0	0	0
1	13	2	"A11"	"A11"	17105	53935	90	731	835	416	49	477	477	519	342	65	41	14	0	9610	14170	10159	71	1985	1985	2077	825	39	98	98	0	0.000	0.000	0.000	0.000	0.000	0.000	0.000	0.000	0.000	0.000	0.000	0.000	0.000	0.000	0.033	0.029	0.031	0.029	2.866	0.027	0.363	256	1924	100	254	7625	7879	358	12185	12543	Error	Error	-4.908	254	7625	358	12185	213694	3627455	0.924	14.658	0	0	0
1	14	2	"A11"	"A11"	17410	53935	100	664	739	368	49	476	476	522	413	79	27	7	0	9867	14176	10232	72	1945	1945	2155	1338	62	95	90	0	0.000	0.000	0.000	0.000	0.000	0.000	0.000	0.000	0.000	0.000	0.000	0.000	0.000	0.000	0.024	0.022	0.027	0.024	3.621	0.022	0.121	316	2384	100	188	7922	8110	263	12231	12494	Error	Error	-5.397	188	7922	263	12231	233415	4479569	0.525	8.984	0	0	0
1	15	2	"A11"	"A11"	17705	53940	100	711	776	331	42	495	495	534	390	73	31	8	0	8551	12499	8462	67	1960	1960	2090	1042	49	99	97	0	0.000	0.000	0.000	0.000	0.000	0.000	0.000	0.000	0.000	0.000	0.000	0.000	0.000	0.000	0.033	0.027	0.029	0.025	3.034	0.027	0.281	316	2384	100	216	6591	6807	281	10539	10820	Error	Error	-4.931	216	6591	281	10539	245211	3949680	0.621	9.989	0	0	0
1	16	2	"A12"	"A12"	18015	53940	95	1169	1173	505	43	476	476	525	380	72	69	42	0	34601	29159	15127	51	1964	1964	2111	1275	60	100	100	0	0.000	0.000	0.000	0.000	0.000	0.000	0.000	0.000	0.000	0.000	0.000	0.000	0.000	0.000	0.021	0.026	0.025	0.024	2.065	0.025	0.363	256	2088	100	693	32637	33330	697	27195	27892	Error	Error	-5.558	693	32637	697	27195	300294	7464787	1.705	21.214	0	0	0
1	17	2	"A12"	"A12"	18315	53935	100	902	958	467	48	511	511	555	326	58	56	27	0	18027	22392	14585	65	2066	2066	2451	2066	84	91	90	0	0.000	0.000	0.000	0.000	0.000	0.000	0.000	0.000	0.000	0.000	0.000	0.000	0.000	0.000	0.024	0.022	0.022	0.022	2.825	0.021	0.422	316	2384	100	391	15961	16352	447	20326	20773	Error	Error	-5.351	391	15961	447	20326	302715	7075777	1.236	9.652	0	0	0
1	18	2	"A12"	"A12"	18615	53935	100	970	1053	532	50	505	505	552	381	69	57	28	0	21682	23890	14530	60	2044	2044	2801	3919	139	87	79	0	0.000	0.000	0.000	0.000	0.000	0.000	0.000	0.000	0.000	0.000	0.000	0.000	0.000	0.000	0.024	0.025	0.025	0.026	2.660	0.022	0.307	316	2384	100	465	19638	20103	548	21846	22394	Error	Error	-5.400	465	19638	548	21846	332813	7549104	1.315	5.381	0	0	0
1	1	3	"A13"	"A13"	13500	54240	95	901	938	458	48	465	465	526	631	119	28	2	0	26378	25275	8829	34	1998	1998	2221	1741	78	100	100	0	0.000	0.000	0.000	0.000	0.000	0.000	0.000	0.000	0.000	0.000	0.000	0.000	0.000	0.000	0.018	0.020	0.019	0.017	2.516	0.020	0.066	256	2088	100	436	24380	24816	473	23277	23750	Error	Error	-5.805	436	24380	473	23277	240123	6470405	0.653	13.242	0	0	0
1	2	3	"A13"	"A13"	13790	54245	110	976	1080	607	56	460	460	506	353	69	68	35	0	29083	28270	10305	36	1956	1956	2122	1383	65	100	100	0	0.000	0.000	0.000	0.000	0.000	0.000	0.000	0.000	0.000	0.000	0.000	0.000	0.000	0.000	0.019	0.024	0.020	0.019	2.192	0.023	0.383	392	2896	100	516	27127	27643	620	26314	26934	Error	Error	-5.716	516	27127	620	26314	423180	11081688	1.626	18.907	0	0	0
1	3	3	"A13"	"A13"	14090	54245	110	1144	1154	433	37	503	503	541	317	58	76	51	0	25825	26406	10437	39	2080	2080	2208	956	43	100	100	0	0.000	0.000	0.000	0.000	0.000	0.000	0.000	0.000	0.000	0.000	0.000	0.000	0.000	0.000	0.027	0.027	0.027	0.024	2.041	0.026	0.521	392	2896	100	641	23745	24386	651	24326	24977	Error	Error	-5.211	641	23745	651	24326	452290	10351176	1.934	25.312	0	0	0
1	4	3	"A14"	"A14"	14400	54240	105	1117	1135	510	44	482	482	523	327	62	75	48	0	30007	27118	10523	38	2065	2065	2294	1616	70	100	100	0	0.000	0.000	0.000	0.000	0.000	0.000	0.000	0.000	0.000	0.000	0.000	0.000	0.000	0.000	0.023	0.026	0.025	0.022	2.162	0.026	0.473	316	2572	100	635	27942	28577	653	25053	25706	Error	Error	-5.460	635	27942	653	25053	358817	8569286	1.872	15.361	0	0	0
1	5	3	"A14"	"A14"	14690	54240	105	1101	1121	442	39	476	476	528	386	73	67	34	0	30823	28887	10345	35	2056	2056	2386	2175	91	100	99	0	0.000	0.000	0.000	0.000	0.000	0.000	0.000	0.000	0.000	0.000	0.000	0.000	0.000	0.000	0.022	0.024	0.023	0.021	2.015	0.025	0.522	316	2572	100	625	28767	29392	645	26831	27476	Error	Error	-5.524	625	28767	645	26831	354146	9128276	1.536	12.184	0	0	0
1	6	3	"A14"	"A14"	14995	54240	110	1079	1178	609	51	458	458	507	333	65	79	44	0	32087	29966	9849	32	1992	1992	2183	1448	66	100	99	0	0.000	0.000	0.000	0.000	0.000	0.000	0.000	0.000	0.000	0.000	0.000	0.000	0.000	0.000	0.021	0.026	0.023	0.022	2.061	0.024	0.354	392	2896	100	621	30095	30716	720	27974	28694	Error	Error	-5.599	621	30095	720	27974	461820	11746534	2.015	19.187	0	0	0
1	7	3	"A15"	"A15"	15305	54240	95	974	1057	729	68	461	461	513	378	73	67	24	0	26935	27243	9853	36	1980	1980	2198	1624	73	100	100	0	0.000	0.000	0.000	0.000	0.000	0.000	0.000	0.000	0.000	0.000	0.000	0.000	0.000	0.000	0.021	0.024	0.020	0.019	2.130	0.024	0.262	256	2088	100	513	24955	25468	596	25263	25859	Error	Error	-5.604	513	24955	596	25263	270613	6974226	1.439	15.422	0	0	0
1	8	3	"A15"	"A15"	15600	54240	100	948	1022	621	60	465	465	506	391	77	56	27	0	24691	26117	12078	46	1972	1972	2301	2287	99	100	100	0	0.000	0.000	0.000	0.000	0.000	0.000	0.000	0.000	0.000	0.000	0.000	0.000	0.000	0.000	0.021	0.023	0.022	0.019	2.353	0.024	0.341	316	2384	100	483	22719	23202	557	24145	24702	Error	Error	-5.556	483	22719	557	24145	323056	8253023	1.320	10.414	0	0	0
1	9	3	"A15"	"A15"	15900	54240	105	1010	1054	397	37	495	495	527	258	48	76	49	0	22589	23981	9997	41	2020	2020	2181	1329	60	100	100	0	0.000	0.000	0.000	0.000	0.000	0.000	0.000	0.000	0.000	0.000	0.000	0.000	0.000	0.000	0.025	0.025	0.026	0.023	2.041	0.024	0.456	316	2572	100	515	20569	21084	559	21961	22520	Error	Error	-5.320	515	20569	559	21961	332991	7578074	2.043	16.403	0	0	0
1	10	3	"A16"	"A16"	16205	54240	100	927	960	400	41	518	518	541	218	40	65	48	0	23895	23908	13379	55	1983	1983	2023	429	21	100	100	0	0.000	0.000	0.000	0.000	0.000	0.000	0.000	0.000	0.000	0.000	0.000	0.000	0.000	0.000	0.019	0.020	0.021	0.019	2.318	0.021	0.508	316	2384	100	409	21912	22321	442	21925	22367	Error	Error	-5.743	409	21912	442	21925	303446	7554904	1.922	51.014	0	0	0
1	11	3	"A16"	"A16"	16500	54240	110	862	919	429	46	479	479	505	221	43	61	44	0	15276	23750	17259	72	1940	1940	2014	1019	50	100	99	0	0.000	0.000	0.000	0.000	0.000	0.000	0.000	0.000	0.000	0.000	0.000	0.000	0.000	0.000	0.029	0.020	0.023	0.021	2.465	0.019	0.525	392	2896	100	383	13336	13719	440	21810	22250	Error	Error	-5.122	383	13336	440	21810	360242	9310031	1.873	21.331	0	0	0
1	12	3	"A16"	"A16"	16800	54240	110	886	930	442	47	458	458	491	306	62	63	31	0	30571	28204	14338	50	1929	1929	2058	1009	49	100	100	0	0.000	0.000	0.000	0.000	0.000	0.000	0.000	0.000	0.000	0.000	0.000	0.000	0.000	0.000	0.015	0.018	0.019	0.016	2.371	0.017	0.246	392	2896	100	428	28642	29070	472	26275	26747	Error	Error	-6.064	428	28642	472	26275	364442	11056077	1.435	25.913	0	0	0
1	13	3	"A17"	"A17"	17110	54235	85	885	882	303	34	479	479	507	269	53	65	29	0	15777	15913	4665	29	1975	1975	2167	1316	60	100	100	0	0.000	0.000	0.000	0.000	0.000	0.000	0.000	0.000	0.000	0.000	0.000	0.000	0.000	0.000	0.029	0.029	0.030	0.025	2.371	0.028	0.279	208	1660	100	406	13802	14208	403	13938	14341	Error	Error	-5.087	406	13802	403	13938	183527	3309877	1.394	10.445	0	0	0
1	14	3	"A17"	"A17"	17405	54240	105	834	866	334	38	482	482	523	303	57	53	23	0	15685	14921	5145	34	2010	2010	2174	1374	63	100	100	0	0.000	0.000	0.000	0.000	0.000	0.000	0.000	0.000	0.000	0.000	0.000	0.000	0.000	0.000	0.026	0.030	0.029	0.026	2.385	0.029	0.222	316	2572	100	352	13675	14027	384	12911	13295	Error	Error	-5.280	352	13675	384	12911	273576	4715047	1.132	9.277	0	0	0
1	15	3	"A17"	"A17"	17705	54240	100	862	914	379	41	461	461	514	432	84	45	11	0	16402	15890	4057	25	1956	1956	2105	1491	70	100	100	0	0.000	0.000	0.000	0.000	0.000	0.000	0.000	0.000	0.000	0.000	0.000	0.000	0.000	0.000	0.028	0.033	0.031	0.026	2.409	0.031	0.369	316	2384	100	401	14446	14847	453	13934	14387	Error	Error	-5.171	401	14446	453	13934	288751	5021266	0.926	9.245	0	0	0
1	16	3	"A18"	"A18"	18005	54240	105	887	978	484	49	468	468	510	364	71	56	27	0	15968	18079	9846	54	1982	1982	2112	1095	51	100	100	0	0.000	0.000	0.000	0.000	0.000	0.000	0.000	0.000	0.000	0.000	0.000	0.000	0.000	0.000	0.030	0.032	0.033	0.029	2.220	0.032	0.393	316	2572	100	419	13986	14405	510	16097	16607	Error	Error	-5.061	419	13986	510	16097	309172	5713065	1.286	14.582	0	0	0
1	17	3	"A18"	"A18"	18310	54235	100	886	935	486	51	475	475	537	1118	208	5	0	0	16979	18027	9131	50	1989	1989	2266	1732	76	96	94	0	0.000	0.000	0.000	0.000	0.000	0.000	0.000	0.000	0.000	0.000	0.000	0.000	0.000	0.000	0.027	0.029	0.028	0.027	2.397	0.029	0.338	316	2384	100	411	14990	15401	460	16038	16498	Error	Error	-5.189	411	14990	460	16038	295577	5696569	0.356	9.100	0	0	0
1	18	3	"A18"	"A18"	18610	54235	100	839	896	445	49	481	481	519	285	54	60	25	0	16014	17514	8788	50	1996	1996	2376	2451	103	96	88	0	0.000	0.000	0.000	0.000	0.000	0.000	0.000	0.000	0.000	0.000	0.000	0.000	0.000	0.000	0.026	0.027	0.027	0.025	2.630	0.024	0.387	316	2384	100	358	14018	14376	415	15518	15933	Error	Error	-5.291	358	14018	415	15518	283092	5534489	1.323	6.176	0	0	0
1	1	4	"A19"	"A19"	13490	54540	100	772	843	449	53	481	481	556	1137	204	4	0	0	13329	15127	10230	67	2018	2018	2364	2214	93	81	75	0	0.000	0.000	0.000	0.000	0.000	0.000	0.000	0.000	0.000	0.000	0.000	0.000	0.000	0.000	0.026	0.028	0.029	0.033	3.026	0.026	0.293	316	2384	100	291	11311	11602	362	13109	13471	Error	Error	-5.281	291	11311	362	13109	266405	4780088	0.252	5.765	0	0	0
1	2	4	"A19"	"A19"	13795	54540	110	794	857	404	47	467	467	510	301	59	54	22	0	13146	15903	8649	54	2025	2025	2145	972	45	98	97	0	0.000	0.000	0.000	0.000	0.000	0.000	0.000	0.000	0.000	0.000	0.000	0.000	0.000	0.000	0.029	0.028	0.029	0.026	2.746	0.027	0.247	392	2896	100	327	11121	11448	390	13878	14268	Error	Error	-5.088	327	11121	390	13878	336018	6234006	1.153	14.154	0	0	0
1	3	4	"A19"	"A19"	14100	54535	100	884	930	443	47	484	484	545	453	83	44	12	0	16187	17633	8804	49	2072	2072	2406	2056	85	96	95	0	0.000	0.000	0.000	0.000	0.000	0.000	0.000	0.000	0.000	0.000	0.000	0.000	0.000	0.000	0.028	0.029	0.030	0.025	2.456	0.031	0.299	316	2384	100	400	14115	14515	446	15561	16007	Error	Error	-5.141	400	14115	446	15561	293830	5572120	0.850	7.406	0	0	0
1	4	4	"A20"	"A20"	14405	54535	95	1319	1403	779	55	483	483	545	392	71	85	54	0	31027	31890	7967	24	2108	2108	2402	1872	77	100	100	0	0.000	0.000	0.000	0.000	0.000	0.000	0.000	0.000	0.000	0.000	0.000	0.000	0.000	0.000	0.029	0.031	0.028	0.026	1.841	0.031	0.421	256	2088	100	836	28919	29755	920	29782	30702	Error	Error	-5.112	836	28919	920	29782	359113	8163959	2.189	15.752	0	0	0
1	5	4	"A20"	"A20"	14700	54535	100	1232	1273	486	38	479	479	558	549	98	71	18	0	35927	35041	11381	32	2077	2077	2915	4110	140	97	96	0	0.000	0.000	0.000	0.000	0.000	0.000	0.000	0.000	0.000	0.000	0.000	0.000	0.000	0.000	0.022	0.024	0.023	0.022	1.867	0.024	0.439	316	2384	100	753	33850	34603	794	32964	33758	Error	Error	-5.490	753	33850	794	32964	402318	11072872	1.302	7.817	0	0	0
1	6	4	"A20"	"A20"	15000	54535	100	1146	1191	561	47	487	487	547	366	66	74	43	0	31492	32412	11464	35	2130	2130	3111	4611	148	97	96	0	0.000	0.000	0.000	0.000	0.000	0.000	0.000	0.000	0.000	0.000	0.000	0.000	0.000	0.000	0.022	0.023	0.022	0.020	2.001	0.025	0.444	316	2384	100	659	29362	30021	704	30282	30986	Error	Error	-5.478	659	29362	704	30282	376400	10242213	1.760	6.355	0	0	0
1	7	4	"A21"	"A21"	15305	54540	95	1287	1347	467	34	476	476	527	390	74	90	52	0	36075	35048	8869	25	2055	2055	2280	1650	72	100	100	0	0.000	0.000	0.000	0.000	0.000	0.000	0.000	0.000	0.000	0.000	0.000	0.000	0.000	0.000	0.024	0.026	0.025	0.024	1.785	0.026	0.470	256	2088	100	811	34020	34831	871	32993	33864	Error	Error	-5.391	811	34020	871	32993	344878	8972371	2.103	19.859	0	0	0
1	8	4	"A21"	"A21"	15600	54535	100	1044	1110	825	74	483	483	534	367	68	70	36	0	30662	28880	11102	38	2053	2053	2917	4466	153	97	88	0	0.000	0.000	0.000	0.000	0.000	0.000	0.000	0.000	0.000	0.000	0.000	0.000	0.000	0.000	0.020	0.023	0.022	0.020	1.986	0.024	0.352	316	2384	100	561	28609	29170	627	26827	27454	Error	Error	-5.672	561	28609	627	26827	350850	9126163	1.569	5.813	0	0	0
1	9	4	"A21"	"A21"	15905	54535	100	1151	1172	450	38	488	488	533	277	51	84	63	0	29113	27980	9922	35	2076	2076	2708	3522	130	96	95	0	0.000	0.000	0.000	0.000	0.000	0.000	0.000	0.000	0.000	0.000	0.000	0.000	0.000	0.000	0.025	0.026	0.025	0.024	2.033	0.026	0.486	316	2384	100	663	27037	27700	684	25904	26588	Error	Error	-5.350	663	27037	684	25904	370289	8841763	2.307	7.175	0	0	0
1	10	4	"A22"	"A22"	16200	54540	105	1135	1129	386	34	509	509	541	228	42	83	64	0	27162	27384	9342	34	2027	2027	2203	1523	69	100	99	0	0.000	0.000	0.000	0.000	0.000	0.000	0.000	0.000	0.000	0.000	0.000	0.000	0.000	0.000	0.025	0.024	0.025	0.022	1.928	0.024	0.553	316	2572	100	626	25135	25761	620	25357	25977	Error	Error	-5.327	626	25135	620	25357	356839	8653189	2.579	16.534	0	0	0
1	11	4	"A22"	"A22"	16505	54535	100	1148	1181	401	33	518	518	561	687	122	46	5	0	30384	29843	10660	35	1978	1978	2561	3343	130	99	97	0	0.000	0.000	0.000	0.000	0.000	0.000	0.000	0.000	0.000	0.000	0.000	0.000	0.000	0.000	0.022	0.024	0.023	0.022	1.846	0.023	0.106	316	2384	100	630	28406	29036	663	27865	28528	Error	Error	-5.495	630	28406	663	27865	373210	9430534	0.902	8.161	0	0	0
1	12	4	"A22"	"A22"	16805	54535	100	1203	1179	427	36	487	487	528	357	67	76	50	0	31179	30215	11216	37	2012	2012	2733	3793	138	98	96	0	0.000	0.000	0.000	0.000	0.000	0.000	0.000	0.000	0.000	0.000	0.000	0.000	0.000	0.000	0.025	0.025	0.025	0.022	1.966	0.024	0.375	316	2384	100	716	29167	29883	692	28203	28895	Error	Error	-5.348	716	29167	692	28203	372651	9548041	1.824	7.245	0	0	0
1	13	4	"A23"	"A23"	17115	54535	90	1058	1109	420	37	481	481	524	310	59	83	44	0	29169	28378	6541	23	2037	2037	2207	1097	49	100	100	0	0.000	0.000	0.000	0.000	0.000	0.000	0.000	0.000	0.000	0.000	0.000	0.000	0.000	0.000	0.021	0.024	0.023	0.021	2.014	0.023	0.412	256	1924	100	577	27132	27709	628	26341	26969	Error	Error	-5.555	577	27132	628	26341	283937	7264776	1.887	23.857	0	0	0
1	14	4	"A23"	"A23"	17415	54535	100	1188	1227	629	51	487	487	538	311	57	79	55	0	31958	29585	12560	42	2095	2095	3005	3907	130	97	91	0	0.000	0.000	0.000	0.000	0.000	0.000	0.000	0.000	0.000	0.000	0.000	0.000	0.000	0.000	0.023	0.027	0.025	0.024	1.940	0.026	0.485	316	2384	100	701	29863	30564	740	27490	28230	Error	Error	-5.413	701	29863	740	27490	387719	9348960	2.215	6.803	0	0	0
1	15	4	"A23"	"A23"	17715	54540	105	1015	1112	803	72	479	479	531	441	83	59	24	0	26298	25810	11635	45	2069	2069	2577	2970	115	100	97	0	0.000	0.000	0.000	0.000	0.000	0.000	0.000	0.000	0.000	0.000	0.000	0.000	0.000	0.000	0.022	0.027	0.025	0.022	2.182	0.028	0.348	316	2572	100	536	24229	24765	633	23741	24374	Error	Error	-5.498	536	24229	633	23741	351347	8155887	1.317	7.823	0	0	0
1	16	4	"A24"	"A24"	18010	54535	100	958	994	374	37	487	487	548	477	87	49	12	0	17761	19669	9554	48	2025	2025	2262	1784	78	100	99	0	0.000	0.000	0.000	0.000	0.000	0.000	0.000	0.000	0.000	0.000	0.000	0.000	0.000	0.000	0.030	0.029	0.029	0.026	2.167	0.029	0.322	316	2384	100	471	15736	16207	507	17644	18151	Error	Error	-5.062	471	15736	507	17644	314187	6215440	0.935	9.757	0	0	0
1	17	4	"A24"	"A24"	18310	54535	105	960	1030	537	52	485	485	521	345	66	60	32	0	18961	21641	11224	51	2007	2007	2230	1675	75	100	99	0	0.000	0.000	0.000	0.000	0.000	0.000	0.000	0.000	0.000	0.000	0.000	0.000	0.000	0.000	0.028	0.028	0.027	0.024	2.177	0.029	0.354	316	2572	100	475	16954	17429	545	19634	20179	Error	Error	-5.158	475	16954	545	19634	325359	6838402	1.475	11.589	0	0	0
1	18	4	"A24"	"A24"	18610	54540	110	967	1005	419	41	509	509	545	268	49	70	41	0	18960	20193	8993	44	2078	2078	2247	1575	70	100	99	0	0.000	0.000	0.000	0.000	0.000	0.000	0.000	0.000	0.000	0.000	0.000	0.000	0.000	0.000	0.027	0.027	0.027	0.024	2.301	0.024	0.365	392	2896	100	458	16882	17340	496	18115	18611	Error	Error	-5.204	458	16882	496	18115	393804	7915686	1.716	11.394	0	0	0
1	1	5	"A25"	"A25"	13510	54840	95	1030	1119	474	42	480	480	524	349	66	71	37	0	37248	32264	13263	41	2045	2045	2197	1273	57	100	100	0	0.000	0.000	0.000	0.000	0.000	0.000	0.000	0.000	0.000	0.000	0.000	0.000	0.000	0.000	0.016	0.021	0.021	0.019	2.094	0.020	0.365	256	2088	100	550	35203	35753	639	30219	30858	Error	Error	-6.000	550	35203	639	30219	286513	8259517	1.705	23.619	0	0	0
1	2	5	"A25"	"A25"	13810	54840	100	1016	1132	731	64	469	469	509	338	66	69	40	0	28958	29952	16259	54	2033	2033	2344	1891	80	100	97	0	0.000	0.000	0.000	0.000	0.000	0.000	0.000	0.000	0.000	0.000	0.000	0.000	0.000	0.000	0.020	0.024	0.023	0.022	2.167	0.023	0.244	316	2384	100	547	26925	27472	663	27919	28582	Error	Error	-5.621	547	26925	663	27919	357757	9464814	1.843	14.600	0	0	0
1	3	5	"A25"	"A25"	14110	54840	100	943	998	475	47	447	447	511	484	94	51	15	0	33737	29650	13136	44	1984	1984	2333	2094	89	98	98	0	0.000	0.000	0.000	0.000	0.000	0.000	0.000	0.000	0.000	0.000	0.000	0.000	0.000	0.000	0.016	0.020	0.020	0.017	2.134	0.022	0.286	316	2384	100	496	31753	32249	551	27666	28217	Error	Error	-6.000	496	31753	551	27666	315244	9369269	1.006	13.045	0	0	0
1	4	5	"A26"	"A26"	14410	54840	100	869	931	619	66	448	448	515	513	99	39	6	0	27633	25802	11028	42	2009	2009	2307	2245	97	94	94	0	0.000	0.000	0.000	0.000	0.000	0.000	0.000	0.000	0.000	0.000	0.000	0.000	0.000	0.000	0.016	0.020	0.019	0.017	2.835	0.022	0.251	316	2384	100	421	25624	26045	483	23793	24276	Error	Error	-5.928	421	25624	483	23793	294188	8153352	0.811	10.465	0	0	0
1	5	5	"A26"	"A26"	14710	54840	100	1009	1096	705	64	454	454	504	358	71	64	37	0	33630	29465	15268	51	1955	1955	2346	2087	88	96	95	0	0.000	0.000	0.000	0.000	0.000	0.000	0.000	0.000	0.000	0.000	0.000	0.000	0.000	0.000	0.018	0.023	0.022	0.020	2.301	0.022	0.326	316	2384	100	555	31675	32230	642	27510	28152	Error	Error	-5.835	555	31675	642	27510	346432	9310898	1.654	12.994	0	0	0
1	6	5	"A26"	"A26"	15015	54840	100	953	987	422	42	482	482	544	480	88	48	10	0	32551	30723	11197	36	2083	2083	2650	2820	106	96	95	0	0.000	0.000	0.000	0.000	0.000	0.000	0.000	0.000	0.000	0.000	0.000	0.000	0.000	0.000	0.015	0.018	0.017	0.015	2.268	0.019	0.254	316	2384	100	471	30468	30939	505	28640	29145	Error	Error	-6.015	471	30468	505	28640	312005	9708543	0.923	9.955	0	0	0
1	7	5	"A27"	"A27"	15315	54840	100	842	883	473	53	480	480	542	626	115	20	1	0	27808	25903	11466	44	2030	2030	2285	1682	73	100	96	0	0.000	0.000	0.000	0.000	0.000	0.000	0.000	0.000	0.000	0.000	0.000	0.000	0.000	0.000	0.014	0.017	0.017	0.015	2.770	0.017	0.061	316	2384	100	362	25778	26140	403	23873	24276	Error	Error	-6.154	362	25778	403	23873	278965	8185472	0.545	14.042	0	0	0
1	8	5	"A27"	"A27"	15615	54835	100	1021	1055	461	43	463	463	510	381	74	62	30	0	29640	29126	16382	56	1989	1989	2584	3191	123	92	90	0	0.000	0.000	0.000	0.000	0.000	0.000	0.000	0.000	0.000	0.000	0.000	0.000	0.000	0.000	0.020	0.022	0.022	0.021	2.371	0.021	0.419	316	2384	100	558	27651	28209	592	27137	27729	Error	Error	-5.631	558	27651	592	27137	333486	9203897	1.430	8.318	0	0	0
1	9	5	"A27"	"A27"	15915	54835	100	871	910	378	41	502	502	545	408	74	45	11	0	23338	22388	12031	53	2061	2061	2473	2367	95	96	94	0	0.000	0.000	0.000	0.000	0.000	0.000	0.000	0.000	0.000	0.000	0.000	0.000	0.000	0.000	0.017	0.020	0.020	0.020	2.471	0.019	0.279	316	2384	100	369	21277	21646	408	20327	20735	Error	Error	-5.850	369	21277	408	20327	287669	7074684	0.895	8.414	0	0	0
1	10	5	"A28"	"A28"	16220	54840	100	1102	1124	440	39	475	475	505	270	53	81	62	0	37764	36938	11538	31	1969	1969	2075	952	45	100	100	0	0.000	0.000	0.000	0.000	0.000	0.000	0.000	0.000	0.000	0.000	0.000	0.000	0.000	0.000	0.018	0.019	0.017	0.016	2.065	0.019	0.526	316	2384	100	627	35795	36422	649	34969	35618	Error	Error	-5.835	627	35795	649	34969	355052	11672411	2.293	36.621	0	0	0
1	11	5	"A28"	"A28"	16520	54835	100	1493	1454	535	36	502	502	545	324	59	86	75	0	49249	43748	14938	34	2060	2060	2572	3084	119	93	90	0	0.000	0.000	0.000	0.000	0.000	0.000	0.000	0.000	0.000	0.000	0.000	0.000	0.000	0.000	0.021	0.023	0.023	0.022	1.664	0.022	0.648	316	2384	100	991	47189	48180	952	41688	42640	Error	Error	-5.573	991	47189	952	41688	459355	13824234	2.806	13.351	0	0	0
1	12	5	"A28"	"A28"	16820	54835	100	1404	1410	520	36	491	491	535	326	60	86	71	0	49911	44440	15763	35	2070	2070	2671	3236	121	94	92	0	0.000	0.000	0.000	0.000	0.000	0.000	0.000	0.000	0.000	0.000	0.000	0.000	0.000	0.000	0.019	0.022	0.021	0.020	1.827	0.021	0.552	316	2384	100	913	47841	48754	919	42370	43289	Error	Error	-5.711	913	47841	919	42370	445470	14042933	2.684	12.908	0	0	0
1	13	5	"A29"	"A29"	17125	54840	95	1117	1154	391	33	490	490	536	446	83	67	26	0	31165	30135	10514	34	2077	2077	2260	1640	72	100	100	0	0.000	0.000	0.000	0.000	0.000	0.000	0.000	0.000	0.000	0.000	0.000	0.000	0.000	0.000	0.022	0.024	0.023	0.022	1.736	0.023	0.265	256	2088	100	627	29088	29715	664	28058	28722	Error	Error	-5.536	627	29088	664	28058	295352	7714488	1.386	16.997	0	0	0
1	14	5	"A29"	"A29"	17420	54835	100	1027	1130	695	61	493	493	546	396	72	62	31	0	23672	25325	13076	51	2083	2083	2564	2574	100	93	91	0	0.000	0.000	0.000	0.000	0.000	0.000	0.000	0.000	0.000	0.000	0.000	0.000	0.000	0.000	0.025	0.027	0.026	0.025	2.337	0.027	0.350	316	2384	100	534	21589	22123	637	23242	23879	Error	Error	-5.337	534	21589	637	23242	356983	8002622	1.475	8.843	0	0	0
1	15	5	"A29"	"A29"	17725	54835	100	883	995	877	88	467	467	513	408	79	51	15	0	25110	23140	10360	44	2008	2008	2382	2605	109	89	85	0	0.000	0.000	0.000	0.000	0.000	0.000	0.000	0.000	0.000	0.000	0.000	0.000	0.000	0.000	0.018	0.025	0.022	0.023	2.812	0.026	0.183	316	2384	100	416	23102	23518	528	21132	21660	Error	Error	-5.795	416	23102	528	21132	314386	7312268	1.181	7.969	0	0	0
1	16	5	"A30"	"A30"	18025	54835	100	784	866	676	78	491	491	543	445	81	35	11	0	13853	19005	13516	71	2006	2006	2364	2247	95	82	78	0	0.000	0.000	0.000	0.000	0.000	0.000	0.000	0.000	0.000	0.000	0.000	0.000	0.000	0.000	0.025	0.022	0.024	0.027	3.191	0.025	0.230	316	2384	100	293	11847	12140	375	16999	17374	Error	Error	-5.337	293	11847	375	16999	273737	6005486	0.726	7.406	0	0	0
1	17	5	"A30"	"A30"	18325	54835	100	881	988	574	58	524	524	566	332	58	53	26	0	13622	20355	15694	77	2110	2110	2507	2161	86	85	82	0	0.000	0.000	0.000	0.000	0.000	0.000	0.000	0.000	0.000	0.000	0.000	0.000	0.000	0.000	0.031	0.025	0.026	0.031	3.368	0.023	0.329	316	2384	100	357	11512	11869	464	18245	18709	Error	Error	-5.011	357	11512	464	18245	312211	6432225	1.271	8.259	0	0	0
1	18	5	"A30"	"A30"	18625	54835	100	849	912	397	43	522	522	570	415	72	40	13	0	16976	20354	12702	62	2104	2104	2442	2252	92	87	87	0	0.000	0.000	0.000	0.000	0.000	0.000	0.000	0.000	0.000	0.000	0.000	0.000	0.000	0.000	0.022	0.021	0.022	0.025	2.767	0.023	0.282	316	2384	100	327	14872	15199	390	18250	18640	Error	Error	-5.507	327	14872	390	18250	288133	6431964	0.824	7.954	0	0	0
1	1	6	"A31"	"A31"	13515	55140	100	1344	1474	851	57	457	457	502	338	67	78	58	0	36107	35765	19180	53	1971	1971	2231	2089	93	98	97	0	0.000	0.000	0.000	0.000	0.000	0.000	0.000	0.000	0.000	0.000	0.000	0.000	0.000	0.000	0.026	0.030	0.028	0.026	2.295	0.030	0.576	316	2384	100	887	34136	35023	1017	33794	34811	Error	Error	-5.266	887	34136	1017	33794	465895	11301803	2.876	16.053	0	0	0
1	2	6	"A31"	"A31"	13810	55135	100	1146	1330	1013	76	454	454	528	522	98	56	29	0	29028	30724	17729	57	2035	2035	2874	4497	156	91	82	0	0.000	0.000	0.000	0.000	0.000	0.000	0.000	0.000	0.000	0.000	0.000	0.000	0.000	0.000	0.026	0.031	0.025	0.025	2.913	0.035	0.416	316	2384	100	692	26993	27685	876	28689	29565	Error	Error	-5.286	692	26993	876	28689	420319	9708909	1.536	6.193	0	0	0
1	3	6	"A31"	"A31"	14115	55135	100	1368	1533	1173	76	445	445	519	524	100	67	44	0	41213	36183	19890	54	2034	2034	2868	4188	146	93	87	0	0.000	0.000	0.000	0.000	0.000	0.000	0.000	0.000	0.000	0.000	0.000	0.000	0.000	0.000	0.024	0.032	0.027	0.028	2.130	0.033	0.408	316	2384	100	923	39179	40102	1088	34149	35237	Error	Error	-5.408	923	39179	1088	34149	484311	11433901	1.935	7.955	0	0	0
1	4	6	"A32"	"A32"	14415	55135	100	1027	1065	494	46	448	448	493	352	71	73	38	0	39080	34597	15451	44	2020	2020	2295	2207	96	94	91	0	0.000	0.000	0.000	0.000	0.000	0.000	0.000	0.000	0.000	0.000	0.000	0.000	0.000	0.000	0.016	0.019	0.018	0.019	2.116	0.019	0.361	316	2384	100	579	37060	37639	617	32577	33194	Error	Error	-6.000	579	37060	617	32577	336601	10932547	1.625	14.636	0	0	0
1	5	6	"A32"	"A32"	14715	55135	100	958	977	484	49	453	453	512	392	76	56	27	0	33334	29097	18156	62	2028	2028	2877	4463	155	88	78	0	0.000	0.000	0.000	0.000	0.000	0.000	0.000	0.000	0.000	0.000	0.000	0.000	0.000	0.000	0.016	0.019	0.019	0.019	2.580	0.019	0.460	316	2384	100	505	31306	31811	524	27069	27593	Error	Error	-5.954	505	31306	524	27069	308745	9194668	1.186	5.875	0	0	0
1	6	6	"A32"	"A32"	15015	55135	100	1043	1078	548	50	470	470	584	1388	237	6	0	0	33777	30273	17921	59	2068	2068	2929	4172	142	90	86	0	0.000	0.000	0.000	0.000	0.000	0.000	0.000	0.000	0.000	0.000	0.000	0.000	0.000	0.000	0.018	0.022	0.022	0.021	2.388	0.020	0.415	316	2384	100	573	31709	32282	608	28205	28813	Error	Error	-5.790	573	31709	608	28205	340631	9566259	0.356	6.554	0	0	0
1	7	6	"A33"	"A33"	15320	55135	90	632	704	359	50	457	457	492	379	77	25	7	0	8674	12350	8648	70	1933	1933	2092	1432	68	96	92	0	0.000	0.000	0.000	0.000	0.000	0.000	0.000	0.000	0.000	0.000	0.000	0.000	0.000	0.000	0.026	0.024	0.026	0.024	2.904	0.028	0.259	256	1924	100	175	6741	6916	247	10417	10664	Error	Error	-5.268	175	6741	247	10417	180269	3161502	0.559	7.163	0	0	0
1	8	6	"A33"	"A33"	15620	55135	100	609	664	309	46	447	447	519	774	149	5	0	0	7804	10640	8275	77	1953	1953	2142	1359	63	87	78	0	0.000	0.000	0.000	0.000	0.000	0.000	0.000	0.000	0.000	0.000	0.000	0.000	0.000	0.000	0.028	0.025	0.033	0.036	3.345	0.029	0.136	316	2384	100	162	5851	6013	217	8687	8904	Error	Error	-5.175	162	5851	217	8687	209726	3362348	0.187	6.253	0	0	0
1	9	6	"A33"	"A33"	15920	55135	100	615	690	357	51	461	461	492	325	66	29	12	0	7811	11824	10739	90	1954	1954	2086	1089	52	85	81	0	0.000	0.000	0.000	0.000	0.000	0.000	0.000	0.000	0.000	0.000	0.000	0.000	0.000	0.000	0.026	0.023	0.031	0.036	4.470	0.025	0.233	316	2384	100	154	5857	6011	229	9870	10099	Error	Error	-5.249	154	5857	229	9870	217897	3736361	0.609	8.942	0	0	0
1	10	6	"A34"	"A34"	16225	55140	100	853	947	505	53	459	459	499	306	61	55	33	0	13799	20711	13816	66	1937	1937	2059	1115	54	99	98	0	0.000	0.000	0.000	0.000	0.000	0.000	0.000	0.000	0.000	0.000	0.000	0.000	0.000	0.000	0.033	0.026	0.026	0.025	2.524	0.023	0.388	316	2384	100	394	11862	12256	488	18774	19262	Error	Error	-4.912	394	11862	488	18774	299213	6544587	1.464	16.728	0	0	0
1	11	6	"A34"	"A34"	16520	55135	100	796	861	436	50	465	465	513	368	71	46	22	0	12347	18873	15016	79	1983	1983	2223	1525	68	94	86	0	0.000	0.000	0.000	0.000	0.000	0.000	0.000	0.000	0.000	0.000	0.000	0.000	0.000	0.000	0.032	0.023	0.025	0.026	2.714	0.023	0.257	316	2384	100	331	10364	10695	396	16890	17286	Error	Error	-4.969	331	10364	396	16890	272214	5963998	0.946	10.918	0	0	0
1	12	6	"A34"	"A34"	16820	55135	100	765	803	365	45	472	472	517	310	59	49	20	0	12647	17958	12659	70	2001	2001	2311	1749	75	93	86	0	0.000	0.000	0.000	0.000	0.000	0.000	0.000	0.000	0.000	0.000	0.000	0.000	0.000	0.000	0.028	0.021	0.023	0.023	2.732	0.019	0.347	316	2384	100	293	10646	10939	331	15957	16288	Error	Error	-5.183	293	10646	331	15957	253604	5674711	0.923	8.946	0	0	0
1	13	6	"A35"	"A35"	17120	55140	100	885	926	417	45	460	460	505	334	66	58	28	0	23554	24191	11726	48	1946	1946	2117	1481	69	97	94	0	0.000	0.000	0.000	0.000	0.000	0.000	0.000	0.000	0.000	0.000	0.000	0.000	0.000	0.000	0.020	0.021	0.021	0.020	2.382	0.021	0.316	316	2384	100	425	21608	22033	466	22245	22711	Error	Error	-5.668	425	21608	466	22245	292630	7644253	1.260	14.905	0	0	0
1	14	6	"A35"	"A35"	17425	55135	100	981	1034	416	40	461	461	523	431	82	59	21	0	22359	24280	11411	46	2023	2023	2607	3244	124	92	90	0	0.000	0.000	0.000	0.000	0.000	0.000	0.000	0.000	0.000	0.000	0.000	0.000	0.000	0.000	0.026	0.026	0.025	0.024	2.384	0.024	0.284	316	2384	100	520	20336	20856	573	22257	22830	Error	Error	-5.289	520	20336	573	22257	326822	7672471	1.186	6.681	0	0	0
1	15	6	"A35"	"A35"	17725	55135	100	895	956	509	53	472	472	599	1246	208	4	0	0	26448	24136	11169	46	2038	2038	2801	3806	135	89	87	0	0.000	0.000	0.000	0.000	0.000	0.000	0.000	0.000	0.000	0.000	0.000	0.000	0.000	0.000	0.017	0.022	0.022	0.021	2.872	0.022	0.384	316	2384	100	423	24410	24833	484	22098	22582	Error	Error	-5.851	423	24410	484	22098	302002	7626931	0.287	5.606	0	0	0
1	16	6	"A36"	"A36"	18030	55140	90	865	924	434	46	482	482	527	349	66	54	21	0	16985	20482	10712	52	1981	1981	2129	1183	55	100	100	0	0.000	0.000	0.000	0.000	0.000	0.000	0.000	0.000	0.000	0.000	0.000	0.000	0.000	0.000	0.026	0.024	0.024	0.022	2.390	0.022	0.315	256	1924	100	383	15004	15387	442	18501	18943	Error	Error	-5.292	383	15004	442	18501	236467	5243352	1.138	15.514	0	0	0
1	17	6	"A36"	"A36"	18325	55135	100	928	1015	503	49	500	500	566	542	95	40	10	0	18898	23489	14053	59	2103	2103	2598	2496	96	93	91	0	0.000	0.000	0.000	0.000	0.000	0.000	0.000	0.000	0.000	0.000	0.000	0.000	0.000	0.000	0.025	0.024	0.025	0.023	2.542	0.023	0.443	316	2384	100	428	16795	17223	515	21386	21901	Error	Error	-5.294	428	16795	515	21386	320661	7422392	0.828	8.370	0	0	0
1	18	6	"A36"	"A36"	18630	55135	100	912	953	388	40	515	515	562	412	73	48	15	0	18959	20837	12670	60	2059	2059	2646	2868	108	87	81	0	0.000	0.000	0.000	0.000	0.000	0.000	0.000	0.000	0.000	0.000	0.000	0.000	0.000	0.000	0.023	0.023	0.025	0.026	2.862	0.021	0.298	316	2384	100	397	16900	17297	438	18778	19216	Error	Error	-5.412	397	16900	438	18778	301108	6584403	0.949	6.343	0	0	0
1	1	7	"A37"	"A37"	13520	55440	95	1034	1060	388	36	472	472	516	352	68	69	33	0	24531	24813	7481	30	2065	2065	2291	1659	72	100	100	0	0.000	0.000	0.000	0.000	0.000	0.000	0.000	0.000	0.000	0.000	0.000	0.000	0.000	0.000	0.025	0.026	0.024	0.022	1.998	0.026	0.302	256	2088	100	562	22466	23028	588	22748	23336	Error	Error	-5.321	562	22466	588	22748	271277	6352041	1.545	13.576	0	0	0
1	2	7	"A37"	"A37"	13815	55440	100	985	1025	446	43	461	461	522	456	87	58	13	0	23806	23849	8006	33	2107	2107	2641	3182	120	99	97	0	0.000	0.000	0.000	0.000	0.000	0.000	0.000	0.000	0.000	0.000	0.000	0.000	0.000	0.000	0.024	0.026	0.025	0.023	1.896	0.028	0.362	316	2384	100	524	21699	22223	564	21742	22306	Error	Error	-5.372	524	21699	564	21742	323827	7536354	1.103	6.665	0	0	0
1	3	7	"A37"	"A37"	14110	55440	105	925	1055	1365	129	462	462	526	536	101	40	4	0	20786	20945	6596	31	2149	2149	2614	2749	105	98	98	0	0.000	0.000	0.000	0.000	0.000	0.000	0.000	0.000	0.000	0.000	0.000	0.000	0.000	0.000	0.025	0.032	0.027	0.023	2.269	0.044	0.219	316	2572	100	463	18637	19100	593	18796	19389	Error	Error	-5.331	463	18637	593	18796	333487	6618583	0.987	6.668	0	0	0
1	4	7	"A38"	"A38"	14415	55440	100	1365	1402	590	42	465	465	523	380	72	87	64	0	48035	43855	13641	31	2164	2164	2469	2064	83	98	97	0	0.000	0.000	0.000	0.000	0.000	0.000	0.000	0.000	0.000	0.000	0.000	0.000	0.000	0.000	0.020	0.022	0.021	0.021	1.926	0.022	0.525	316	2384	100	900	45871	46771	937	41691	42628	Error	Error	-5.672	900	45871	937	41691	443184	13858083	2.313	20.051	0	0	0
1	5	7	"A38"	"A38"	14715	55440	100	1370	1402	613	43	450	450	513	546	106	74	39	0	47286	43368	15840	36	2065	2065	2709	3573	131	94	93	0	0.000	0.000	0.000	0.000	0.000	0.000	0.000	0.000	0.000	0.000	0.000	0.000	0.000	0.000	0.020	0.023	0.023	0.021	1.729	0.023	0.642	316	2384	100	920	45221	46141	952	41303	42255	Error	Error	-5.619	920	45221	952	41303	443102	13704332	1.628	11.380	0	0	0
1	6	7	"A38"	"A38"	15015	55435	100	898	980	602	61	472	472	527	393	74	55	20	0	26961	27837	11676	41	2113	2113	2768	3277	118	91	90	0	0.000	0.000	0.000	0.000	0.000	0.000	0.000	0.000	0.000	0.000	0.000	0.000	0.000	0.000	0.017	0.020	0.018	0.017	2.303	0.022	0.325	316	2384	100	426	24848	25274	508	25724	26232	Error	Error	-5.866	426	24848	508	25724	309630	8796572	1.153	7.650	0	0	0
1	7	7	"A39"	"A39"	15315	55440	95	793	899	493	54	447	447	498	374	75	45	25	0	11785	20511	15556	75	1959	1959	2145	1760	82	100	93	0	0.000	0.000	0.000	0.000	0.000	0.000	0.000	0.000	0.000	0.000	0.000	0.000	0.000	0.000	0.035	0.024	0.026	0.024	2.759	0.023	0.415	256	2088	100	346	9826	10172	452	18552	19004	Error	Error	-4.828	346	9826	452	18552	230118	5250852	1.072	10.435	0	0	0
1	8	7	"A39"	"A39"	15615	55435	100	746	851	424	49	465	465	545	1052	193	9	0	0	12252	19035	14871	78	1998	1998	2255	1901	84	93	85	0	0.000	0.000	0.000	0.000	0.000	0.000	0.000	0.000	0.000	0.000	0.000	0.000	0.000	0.000	0.027	0.023	0.024	0.024	2.821	0.023	0.280	316	2384	100	281	10254	10535	386	17037	17423	Error	Error	-5.189	281	10254	386	17037	268919	6015165	0.291	8.827	0	0	0
1	9	7	"A39"	"A39"	15910	55440	110	742	848	485	57	458	458	507	439	86	33	12	0	11019	18581	15275	82	1942	1942	2104	1284	61	94	92	0	0.000	0.000	0.000	0.000	0.000	0.000	0.000	0.000	0.000	0.000	0.000	0.000	0.000	0.000	0.031	0.023	0.024	0.025	2.877	0.022	0.166	392	2896	100	284	9077	9361	390	16639	17029	Error	Error	-4.998	284	9077	390	16639	332477	7283889	0.777	12.833	0	0	0
1	10	7	"A40"	"A40"	16215	55440	95	815	883	417	47	464	464	510	386	75	45	19	0	13586	18127	11864	65	1969	1969	2120	1452	68	100	96	0	0.000	0.000	0.000	0.000	0.000	0.000	0.000	0.000	0.000	0.000	0.000	0.000	0.000	0.000	0.030	0.026	0.028	0.025	2.579	0.025	0.300	256	2088	100	351	11617	11968	419	16158	16577	Error	Error	-5.049	351	11617	419	16158	226056	4640563	0.966	11.024	0	0	0
1	11	7	"A40"	"A40"	16520	55435	100	659	722	364	50	466	466	511	319	62	32	12	0	7899	12687	10644	83	1956	1956	2150	1386	64	90	82	0	0.000	0.000	0.000	0.000	0.000	0.000	0.000	0.000	0.000	0.000	0.000	0.000	0.000	0.000	0.032	0.024	0.030	0.031	3.429	0.022	0.203	316	2384	100	193	5943	6136	256	10731	10987	Error	Error	-4.945	193	5943	256	10731	228084	4009154	0.661	7.602	0	0	0
1	12	7	"A40"	"A40"	16820	55435	100	643	730	358	49	484	484	527	391	74	26	7	0	9021	13031	9283	71	2004	2004	2215	1426	64	92	87	0	0.000	0.000	0.000	0.000	0.000	0.000	0.000	0.000	0.000	0.000	0.000	0.000	0.000	0.000	0.023	0.022	0.025	0.026	3.292	0.023	0.155	316	2384	100	159	7017	7176	246	11027	11273	Error	Error	-5.464	159	7017	246	11027	230653	4117702	0.519	7.585	0	0	0
1	13	7	"A41"	"A41"	17115	55440	95	1231	1312	667	50	477	477	519	381	73	85	49	0	37851	35835	11794	32	1997	1997	2221	1650	74	100	100	0	0.000	0.000	0.000	0.000	0.000	0.000	0.000	0.000	0.000	0.000	0.000	0.000	0.000	0.000	0.021	0.025	0.023	0.022	1.731	0.024	0.482	256	2088	100	754	35854	36608	835	33838	34673	Error	Error	-5.571	754	35854	835	33838	335821	9173725	2.081	20.372	0	0	0
1	14	7	"A41"	"A41"	17420	55435	100	946	989	469	47	471	471	531	568	106	39	6	0	27768	25654	10110	39	2029	2029	2683	3316	123	94	93	0	0.000	0.000	0.000	0.000	0.000	0.000	0.000	0.000	0.000	0.000	0.000	0.000	0.000	0.000	0.018	0.022	0.021	0.020	2.019	0.027	0.192	316	2384	100	475	25739	26214	518	23625	24143	Error	Error	-5.760	475	25739	518	23625	312424	8106813	0.806	6.927	0	0	0
1	15	7	"A41"	"A41"	17725	55435	100	1003	1088	696	63	467	467	525	481	91	55	17	0	29896	28682	13964	48	1984	1984	2663	3398	127	93	92	0	0.000	0.000	0.000	0.000	0.000	0.000	0.000	0.000	0.000	0.000	0.000	0.000	0.000	0.000	0.019	0.023	0.021	0.021	2.425	0.026	0.480	316	2384	100	536	27912	28448	621	26698	27319	Error	Error	-5.703	536	27912	621	26698	343906	9063596	1.170	7.657	0	0	0
1	16	7	"A42"	"A42"	18025	55435	100	651	731	335	45	468	468	509	304	59	37	17	0	10527	14801	11441	77	1965	1965	2102	1255	59	88	86	0	0.000	0.000	0.000	0.000	0.000	0.000	0.000	0.000	0.000	0.000	0.000	0.000	0.000	0.000	0.021	0.020	0.024	0.025	3.811	0.021	0.281	316	2384	100	183	8562	8745	263	12836	13099	Error	Error	-5.548	183	8562	263	12836	230911	4676996	0.730	10.119	0	0	0
1	17	7	"A42"	"A42"	18325	55435	100	720	831	483	58	497	497	539	322	59	40	19	0	7270	13825	12513	90	2044	2044	2267	1408	62	86	74	0	0.000	0.000	0.000	0.000	0.000	0.000	0.000	0.000	0.000	0.000	0.000	0.000	0.000	0.000	0.043	0.028	0.034	0.039	3.535	0.025	0.264	316	2384	100	223	5226	5449	334	11781	12115	Error	Error	-4.551	223	5226	334	11781	262538	4368744	0.907	8.209	0	0	0
1	18	7	"A42"	"A42"	18625	55435	100	670	746	372	49	480	480	519	359	69	32	12	0	9176	14215	11521	81	1990	1990	2201	1273	57	86	76	0	0.000	0.000	0.000	0.000	0.000	0.000	0.000	0.000	0.000	0.000	0.000	0.000	0.000	0.000	0.026	0.022	0.029	0.034	4.143	0.024	0.185	316	2384	100	190	7186	7376	266	12225	12491	Error	Error	-5.241	190	7186	266	12225	235838	4491829	0.632	9.438	0	0	0
1	1	8	"A43"	"A43"	13510	55735	100	1023	1108	780	70	466	466	507	331	65	60	43	0	22732	30236	20800	68	1990	1990	2199	1639	74	90	85	0	0.000	0.000	0.000	0.000	0.000	0.000	0.000	0.000	0.000	0.000	0.000	0.000	0.000	0.000	0.027	0.023	0.022	0.023	2.828	0.022	0.465	316	2384	100	557	20742	21299	642	28246	28888	Error	Error	-5.219	557	20742	642	28246	350160	9554685	1.816	17.106	0	0	0
1	2	8	"A43"	"A43"	13810	55735	100	1101	1200	569	47	465	465	525	412	78	65	39	0	31688	35710	20026	56	2044	2044	2719	4237	155	95	94	1	0.000	0.000	0.000	0.000	0.000	0.000	0.000	0.000	0.000	0.000	0.000	0.000	0.000	0.000	0.021	0.022	0.022	0.021	2.188	0.022	0.496	316	2384	100	636	29644	30280	735	33666	34401	Error	Error	-5.543	636	29644	735	33666	379279	11284427	1.638	7.786	0	0	0
1	3	8	"A43"	"A43"	14115	55735	100	1288	1316	737	56	467	467	519	391	75	77	53	0	48491	39502	18818	47	2040	2040	2709	3951	145	91	90	0	0.000	0.000	0.000	0.000	0.000	0.000	0.000	0.000	0.000	0.000	0.000	0.000	0.000	0.000	0.018	0.023	0.021	0.022	2.115	0.021	0.434	316	2384	100	821	46451	47272	849	37462	38311	Error	Error	-5.822	821	46451	849	37462	415834	12482481	2.038	9.312	0	0	0
1	4	8	"A44"	"A44"	14415	55735	95	1103	1141	420	36	463	463	503	280	55	86	60	0	31584	31152	8330	26	2092	2092	2400	1891	78	100	100	0	0.000	0.000	0.000	0.000	0.000	0.000	0.000	0.000	0.000	0.000	0.000	0.000	0.000	0.000	0.022	0.023	0.023	0.021	1.842	0.026	0.462	256	2088	100	640	29492	30132	678	29060	29738	Error	Error	-5.526	640	29492	678	29060	292142	7974808	2.279	15.205	0	0	0
1	5	8	"A44"	"A44"	14715	55735	100	1020	1061	531	50	468	468	528	467	88	58	16	0	27638	27633	12505	45	2077	2077	2744	3706	135	91	89	0	0.000	0.000	0.000	0.000	0.000	0.000	0.000	0.000	0.000	0.000	0.000	0.000	0.000	0.000	0.022	0.023	0.022	0.021	1.970	0.025	0.333	316	2384	100	552	25561	26113	593	25556	26149	Error	Error	-5.533	552	25561	593	25556	335237	8731944	1.141	6.716	0	0	0
1	6	8	"A44"	"A44"	15015	55735	100	1038	1083	647	59	467	467	530	464	87	61	17	0	27532	26490	9627	36	2087	2087	2837	3566	125	93	92	0	0.000	0.000	0.000	0.000	0.000	0.000	0.000	0.000	0.000	0.000	0.000	0.000	0.000	0.000	0.022	0.025	0.024	0.022	2.057	0.028	0.275	316	2384	100	571	25445	26016	616	24403	25019	Error	Error	-5.478	571	25445	616	24403	342310	8370969	1.192	6.633	0	0	0
1	7	8	"A45"	"A45"	15315	55735	95	1051	1098	472	42	458	458	525	491	93	60	19	0	31544	31277	13637	43	2012	2012	2272	1763	77	100	99	0	0.000	0.000	0.000	0.000	0.000	0.000	0.000	0.000	0.000	0.000	0.000	0.000	0.000	0.000	0.020	0.022	0.021	0.019	2.087	0.021	0.385	256	2088	100	593	29532	30125	640	29265	29905	Error	Error	-5.638	593	29532	640	29265	281141	8006858	1.167	16.452	0	0	0
1	8	8	"A45"	"A45"	15620	55735	100	882	978	571	58	453	453	508	375	73	55	27	0	21492	23987	14439	60	1968	1968	2588	3281	126	89	84	0	0.000	0.000	0.000	0.000	0.000	0.000	0.000	0.000	0.000	0.000	0.000	0.000	0.000	0.000	0.022	0.024	0.023	0.023	2.837	0.022	0.371	316	2384	100	429	19524	19953	525	22019	22544	Error	Error	-5.508	429	19524	525	22019	308938	7579985	1.253	6.522	0	0	0
1	9	8	"A45"	"A45"	15920	55735	100	904	972	470	48	461	461	512	394	76	55	26	0	22827	24999	15651	62	1986	1986	2309	1886	81	90	87	0	0.000	0.000	0.000	0.000	0.000	0.000	0.000	0.000	0.000	0.000	0.000	0.000	0.000	0.000	0.021	0.022	0.023	0.024	3.035	0.023	0.244	316	2384	100	443	20841	21284	511	23013	23524	Error	Error	-5.556	443	20841	511	23013	307168	7899833	1.168	12.031	0	0	0
1	10	8	"A47"	"A47"	16220	55735	100	885	947	415	43	472	472	566	1475	260	1	0	0	25346	24205	11605	47	2023	2023	2533	3205	126	92	90	0	0.000	0.000	0.000	0.000	0.000	0.000	0.000	0.000	0.000	0.000	0.000	0.000	0.000	0.000	0.018	0.021	0.021	0.020	2.457	0.034	0.044	316	2384	100	413	23323	23736	475	22182	22657	Error	Error	-5.819	413	23323	475	22182	299185	7648801	0.258	6.762	0	0	0
1	11	8	"A47"	"A47"	16520	55735	100	867	908	535	58	477	477	531	423	79	45	9	0	26507	24765	9656	38	2028	2028	2702	3412	126	97	94	0	0.000	0.000	0.000	0.000	0.000	0.000	0.000	0.000	0.000	0.000	0.000	0.000	0.000	0.000	0.016	0.019	0.019	0.016	2.633	0.023	0.194	316	2384	100	390	24479	24869	431	22737	23168	Error	Error	-5.972	390	24479	431	22737	286852	7825711	0.891	6.466	0	0	0
1	12	8	"A47"	"A47"	16820	55735	100	976	1051	595	56	486	486	550	497	90	48	10	0	30097	28318	9296	32	2055	2055	2758	3527	127	95	93	0	0.000	0.000	0.000	0.000	0.000	0.000	0.000	0.000	0.000	0.000	0.000	0.000	0.000	0.000	0.017	0.022	0.020	0.018	2.361	0.021	0.299	316	2384	100	490	28042	28532	565	26263	26828	Error	Error	-5.839	490	28042	565	26263	332170	8948543	1.008	7.247	0	0	0
1	13	8	"A48"	"A48"	17125	55735	100	1390	1367	629	46	501	501	626	1915	305	4	0	0	47202	37466	19049	50	2070	2070	2335	2315	99	91	88	0	0.000	0.000	0.000	0.000	0.000	0.000	0.000	0.000	0.000	0.000	0.000	0.000	0.000	0.000	0.020	0.024	0.024	0.025	2.191	0.036	0.088	316	2384	100	889	45132	46021	866	35396	36262	Error	Error	-5.666	889	45132	866	35396	431927	11839229	0.387	15.175	0	0	0
1	14	8	"A48"	"A48"	17425	55735	100	1329	1385	616	44	487	487	544	573	105	73	27	0	46629	43271	12196	28	2012	2012	2420	2791	115	98	97	0	0.000	0.000	0.000	0.000	0.000	0.000	0.000	0.000	0.000	0.000	0.000	0.000	0.000	0.000	0.019	0.022	0.020	0.020	1.716	0.022	0.515	316	2384	100	842	44617	45459	898	41259	42157	Error	Error	-5.728	842	44617	898	41259	437552	13673749	1.468	14.637	0	0	0
1	15	8	"A48"	"A48"	17725	55735	100	1193	1197	475	39	497	497	545	355	65	72	48	0	39818	33282	17799	53	2027	2027	2558	3106	121	91	88	0	0.000	0.000	0.000	0.000	0.000	0.000	0.000	0.000	0.000	0.000	0.000	0.000	0.000	0.000	0.018	0.022	0.022	0.023	2.065	0.021	0.554	316	2384	100	696	37791	38487	700	31255	31955	Error	Error	-5.763	696	37791	700	31255	378266	10517237	1.837	9.892	0	0	0
1	16	8	"A49"	"A49"	18035	55740	95	943	985	391	39	477	477	526	382	72	60	18	0	28956	26312	10270	39	1971	1971	2155	1382	64	100	100	0	0.000	0.000	0.000	0.000	0.000	0.000	0.000	0.000	0.000	0.000	0.000	0.000	0.000	0.000	0.017	0.021	0.020	0.018	2.283	0.021	0.276	256	2088	100	466	26985	27451	508	24341	24849	Error	Error	-5.856	466	26985	508	24341	252132	6735761	1.202	17.480	0	0	0
1	17	8	"A49"	"A49"	18325	55735	100	1028	1083	600	55	479	479	521	377	72	62	35	0	24450	26610	15553	58	2026	2026	2373	2158	90	95	93	0	0.000	0.000	0.000	0.000	0.000	0.000	0.000	0.000	0.000	0.000	0.000	0.000	0.000	0.000	0.024	0.025	0.023	0.023	2.424	0.023	0.417	316	2384	100	549	22424	22973	604	24584	25188	Error	Error	-5.352	549	22424	604	24584	342166	8408635	1.491	11.231	0	0	0
1	18	8	"A49"	"A49"	18630	55735	100	966	1000	384	38	498	498	612	1594	260	0	0	0	29073	25820	13213	51	2040	2040	2534	2922	115	90	87	0	0.000	0.000	0.000	0.000	0.000	0.000	0.000	0.000	0.000	0.000	0.000	0.000	0.000	0.000	0.017	0.021	0.022	0.021	2.621	0.020	0.340	316	2384	100	468	27033	27501	502	23780	24282	Error	Error	-5.852	468	27033	502	23780	315936	8159237	0.243	7.969	0	0	0
1	1	9	"A50"	"A50"	13515	56035	95	679	745	603	80	452	452	490	289	58	39	14	0	10348	12966	7341	56	1931	1931	2071	1298	62	100	99	0	0.000	0.000	0.000	0.000	0.000	0.000	0.000	0.000	0.000	0.000	0.000	0.000	0.000	0.000	0.027	0.027	0.029	0.026	2.569	0.023	0.122	256	2088	100	227	8417	8644	293	11035	11328	Error	Error	-5.213	227	8417	293	11035	190706	3319184	0.882	8.394	0	0	0
1	2	9	"A50"	"A50"	13810	56030	100	708	818	803	98	454	454	502	377	75	37	13	0	10355	13352	9223	69	1984	1984	2255	1642	72	91	82	0	0.000	0.000	0.000	0.000	0.000	0.000	0.000	0.000	0.000	0.000	0.000	0.000	0.000	0.000	0.030	0.032	0.030	0.029	2.999	0.031	0.175	316	2384	100	254	8371	8625	364	11368	11732	Error	Error	-5.042	254	8371	364	11368	258631	4219220	0.838	6.758	0	0	0
1	3	9	"A50"	"A50"	14110	56030	100	698	791	467	59	453	453	509	478	93	25	5	0	11593	15033	10556	70	2022	2022	2293	1519	66	95	89	0	0.000	0.000	0.000	0.000	0.000	0.000	0.000	0.000	0.000	0.000	0.000	0.000	0.000	0.000	0.026	0.026	0.027	0.027	2.817	0.027	0.232	316	2384	100	245	9571	9816	338	13011	13349	Error	Error	-5.288	245	9571	338	13011	249934	4750445	0.590	8.387	0	0	0
1	4	9	"A51"	"A51"	14415	56035	100	1008	1102	727	65	452	452	500	369	73	65	35	0	23916	26683	15145	56	2025	2025	2299	1811	78	95	87	0	0.000	0.000	0.000	0.000	0.000	0.000	0.000	0.000	0.000	0.000	0.000	0.000	0.000	0.000	0.025	0.026	0.024	0.025	2.520	0.025	0.426	316	2384	100	556	21891	22447	650	24658	25308	Error	Error	-5.299	556	21891	650	24658	348260	8431765	1.631	13.464	0	0	0
1	5	9	"A51"	"A51"	14715	56035	100	992	1058	527	49	437	437	530	1034	195	13	1	0	28670	27864	13632	48	1986	1986	2487	3019	121	98	97	0	0.000	0.000	0.000	0.000	0.000	0.000	0.000	0.000	0.000	0.000	0.000	0.000	0.000	0.000	0.021	0.024	0.024	0.021	2.294	0.023	0.436	316	2384	100	555	26684	27239	621	25878	26499	Error	Error	-5.587	555	26684	621	25878	334357	8804940	0.511	8.406	0	0	0
1	6	9	"A51"	"A51"	15015	56035	100	956	992	439	44	448	448	518	609	117	39	6	0	29294	27986	13366	47	1972	1972	2522	3036	120	98	96	0	0.000	0.000	0.000	0.000	0.000	0.000	0.000	0.000	0.000	0.000	0.000	0.000	0.000	0.000	0.019	0.021	0.021	0.018	2.365	0.021	0.266	316	2384	100	508	27322	27830	544	26014	26558	Error	Error	-5.749	508	27322	544	26014	313598	8843622	0.778	8.387	0	0	0
1	7	9	"A52"	"A52"	15315	56035	100	895	1017	809	79	459	459	521	489	93	45	10	0	22518	21702	7238	33	1992	1992	2188	1569	71	99	96	0	0.000	0.000	0.000	0.000	0.000	0.000	0.000	0.000	0.000	0.000	0.000	0.000	0.000	0.000	0.021	0.028	0.025	0.023	2.269	0.029	0.225	316	2384	100	436	20526	20962	558	19710	20268	Error	Error	-5.557	436	20526	558	19710	321393	6857938	1.014	12.437	0	0	0
1	8	9	"A52"	"A52"	15615	56035	100	870	921	479	52	454	454	515	412	80	50	11	0	17777	17814	6096	34	2016	2016	2573	2745	106	99	99	0	0.000	0.000	0.000	0.000	0.000	0.000	0.000	0.000	0.000	0.000	0.000	0.000	0.000	0.000	0.026	0.030	0.028	0.024	2.626	0.028	0.226	316	2384	100	416	15761	16177	467	15798	16265	Error	Error	-5.244	416	15761	467	15798	291178	5629267	0.985	5.552	0	0	0
1	9	9	"A52"	"A52"	15920	56035	100	927	975	463	47	455	455	512	422	82	56	15	0	23949	22083	6819	30	2005	2005	2346	2518	107	95	94	0	0.000	0.000	0.000	0.000	0.000	0.000	0.000	0.000	0.000	0.000	0.000	0.000	0.000	0.000	0.022	0.026	0.025	0.023	2.122	0.027	0.363	316	2384	100	472	21944	22416	520	20078	20598	Error	Error	-5.539	472	21944	520	20078	308071	6978238	1.097	7.838	0	0	0
1	10	9	"A53"	"A53"	16220	56035	100	905	926	396	42	480	480	529	372	70	55	21	0	24182	20442	9051	44	2047	2047	2278	1567	68	97	93	0	0.000	0.000	0.000	0.000	0.000	0.000	0.000	0.000	0.000	0.000	0.000	0.000	0.000	0.000	0.019	0.024	0.023	0.023	2.427	0.025	0.329	316	2384	100	425	22135	22560	446	18395	18841	Error	Error	-5.703	425	22135	446	18395	292591	6459538	1.067	11.592	0	0	0
1	11	9	"A53"	"A53"	16520	56035	100	787	863	412	47	483	483	538	400	74	41	13	0	17985	17825	7468	41	2005	2005	2336	1923	82	95	93	0	0.000	0.000	0.000	0.000	0.000	0.000	0.000	0.000	0.000	0.000	0.000	0.000	0.000	0.000	0.019	0.024	0.025	0.023	2.534	0.024	0.217	316	2384	100	304	15980	16284	380	15820	16200	Error	Error	-5.716	304	15980	380	15820	272681	5632684	0.813	8.055	0	0	0
1	12	9	"A53"	"A53"	16820	56035	100	803	839	400	47	493	493	540	422	78	34	7	0	19330	18612	5994	32	2019	2019	2602	2733	105	97	94	0	0.000	0.000	0.000	0.000	0.000	0.000	0.000	0.000	0.000	0.000	0.000	0.000	0.000	0.000	0.018	0.021	0.021	0.019	2.342	0.024	0.298	316	2384	100	310	17311	17621	346	16593	16939	Error	Error	-5.803	310	17311	346	16593	265098	5881256	0.709	5.858	0	0	0
1	13	9	"A54"	"A54"	17120	56035	100	732	804	634	78	475	475	527	596	113	17	1	0	18349	18491	9310	50	1997	1997	2252	1953	86	92	90	0	0.000	0.000	0.000	0.000	0.000	0.000	0.000	0.000	0.000	0.000	0.000	0.000	0.000	0.000	0.016	0.020	0.020	0.018	2.946	0.023	0.108	316	2384	100	257	16352	16609	329	16494	16823	Error	Error	-5.992	257	16352	329	16494	253922	5843303	0.465	8.315	0	0	0
1	14	9	"A54"	"A54"	17425	56035	100	809	854	348	40	488	488	557	536	96	28	3	0	17068	20485	11422	55	2046	2046	2296	1485	64	95	93	0	0.000	0.000	0.000	0.000	0.000	0.000	0.000	0.000	0.000	0.000	0.000	0.000	0.000	0.000	0.021	0.020	0.020	0.020	2.697	0.019	0.188	316	2384	100	321	15022	15343	366	18439	18805	Error	Error	-5.548	321	15022	366	18439	269725	6473372	0.554	12.248	0	0	0
1	15	9	"A54"	"A54"	17725	56035	100	904	993	550	55	471	471	532	507	95	41	10	0	20094	21986	10470	47	1989	1989	2229	1551	69	97	95	0	0.000	0.000	0.000	0.000	0.000	0.000	0.000	0.000	0.000	0.000	0.000	0.000	0.000	0.000	0.024	0.026	0.024	0.022	2.454	0.025	0.186	316	2384	100	433	18105	18538	522	19997	20519	Error	Error	-5.386	433	18105	522	19997	313778	6947514	0.909	12.738	0	0	0
1	16	9	"A55"	"A55"	18025	56035	100	739	810	503	62	473	473	532	473	88	29	4	0	13504	17420	10827	62	1977	1977	2119	1100	51	93	89	0	0.000	0.000	0.000	0.000	0.000	0.000	0.000	0.000	0.000	0.000	0.000	0.000	0.000	0.000	0.023	0.022	0.022	0.022	2.732	0.025	0.171	316	2384	100	266	11527	11793	337	15443	15780	Error	Error	-5.437	266	11527	337	15443	255915	5504797	0.588	13.910	0	0	0
1	17	9	"A55"	"A55"	18325	56035	100	789	884	471	53	475	475	529	461	87	37	9	0	13687	19127	13424	70	2008	2008	2364	2428	102	91	77	0	0.000	0.000	0.000	0.000	0.000	0.000	0.000	0.000	0.000	0.000	0.000	0.000	0.000	0.000	0.027	0.024	0.025	0.027	3.246	0.021	0.161	316	2384	100	314	11679	11993	409	17119	17528	Error	Error	-5.217	314	11679	409	17119	279399	6044287	0.770	6.904	0	0	0
1	18	9	"A55"	"A55"	18625	56035	100	792	950	570	60	465	465	505	263	52	55	37	0	14087	19025	12765	67	1968	1968	2219	1468	66	94	91	0	0.000	0.000	0.000	0.000	0.000	0.000	0.000	0.000	0.000	0.000	0.000	0.000	0.000	0.000	0.027	0.028	0.029	0.027	2.462	0.027	0.453	316	2384	100	327	12119	12446	485	17057	17542	Error	Error	-5.212	327	12119	485	17057	300272	6011815	1.692	11.448	0	0	0
1	1	10	"A56"	"A56"	13515	56335	100	851	908	653	71	481	481	532	546	102	30	3	0	21565	20276	9076	44	2051	2051	2264	1732	76	91	86	0	0.000	0.000	0.000	0.000	0.000	0.000	0.000	0.000	0.000	0.000	0.000	0.000	0.000	0.000	0.019	0.023	0.022	0.021	2.560	0.025	0.213	316	2384	100	370	19514	19884	427	18225	18652	Error	Error	-5.721	370	19514	427	18225	286953	6407299	0.689	10.400	0	0	0
1	2	10	"A56"	"A56"	13815	56335	100	888	914	472	51	501	501	560	439	78	42	12	0	23215	23197	11693	50	2136	2136	2849	3808	133	94	83	0	0.000	0.000	0.000	0.000	0.000	0.000	0.000	0.000	0.000	0.000	0.000	0.000	0.000	0.000	0.018	0.020	0.019	0.018	2.752	0.022	0.315	316	2384	100	387	21079	21466	413	21061	21474	Error	Error	-5.767	387	21079	413	21061	288681	7330405	0.806	5.343	0	0	0
1	3	10	"A56"	"A56"	14120	56335	100	994	992	428	43	477	477	558	574	102	42	4	0	23531	22016	9474	43	2135	2135	3009	3909	129	92	88	0	0.000	0.000	0.000	0.000	0.000	0.000	0.000	0.000	0.000	0.000	0.000	0.000	0.000	0.000	0.024	0.026	0.026	0.024	2.204	0.026	0.262	316	2384	100	517	21396	21913	515	19881	20396	Error	Error	-5.371	517	21396	515	19881	313458	6957136	0.756	4.862	0	0	0
1	4	10	"A57"	"A57"	14420	56335	100	863	957	493	51	476	476	529	365	68	51	22	0	25111	24142	12980	53	2084	2084	2460	2212	89	94	90	0	0.000	0.000	0.000	0.000	0.000	0.000	0.000	0.000	0.000	0.000	0.000	0.000	0.000	0.000	0.017	0.022	0.022	0.021	2.232	0.023	0.372	316	2384	100	387	23027	23414	481	22058	22539	Error	Error	-5.895	387	23027	481	22058	302425	7628753	1.173	9.802	0	0	0
1	5	10	"A57"	"A57"	14720	56335	100	961	1013	472	46	463	463	533	417	78	59	21	0	20205	24249	13715	56	2071	2071	2603	2708	104	91	89	0	0.000	0.000	0.000	0.000	0.000	0.000	0.000	0.000	0.000	0.000	0.000	0.000	0.000	0.000	0.027	0.025	0.024	0.025	2.448	0.024	0.437	316	2384	100	498	18134	18632	550	22178	22728	Error	Error	-5.186	498	18134	550	22178	320244	7662535	1.151	7.993	0	0	0
1	6	10	"A57"	"A57"	15020	56335	100	785	796	302	37	461	461	521	481	92	28	2	0	19358	18514	8710	47	1956	1956	2576	3446	133	91	85	0	0.000	0.000	0.000	0.000	0.000	0.000	0.000	0.000	0.000	0.000	0.000	0.000	0.000	0.000	0.019	0.020	0.021	0.019	2.857	0.023	0.214	316	2384	100	324	17402	17726	335	16558	16893	Error	Error	-5.747	324	17402	335	16558	251574	5850423	0.572	4.625	0	0	0
1	7	10	"A58"	"A58"	15325	56340	95	907	1013	633	62	432	432	478	360	75	61	28	0	25917	24400	10135	41	1900	1900	2094	1385	66	100	100	0	0.000	0.000	0.000	0.000	0.000	0.000	0.000	0.000	0.000	0.000	0.000	0.000	0.000	0.000	0.020	0.026	0.023	0.021	2.447	0.026	0.271	256	2088	100	475	24017	24492	581	22500	23081	Error	Error	-5.660	475	24017	581	22500	259217	6246337	1.486	16.105	0	0	0
1	8	10	"A58"	"A58"	15625	56335	100	716	766	374	48	477	477	542	528	97	22	3	0	15423	18052	10745	59	2056	2056	2972	4630	155	86	63	0	0.000	0.000	0.000	0.000	0.000	0.000	0.000	0.000	0.000	0.000	0.000	0.000	0.000	0.000	0.018	0.018	0.019	0.021	3.777	0.022	0.173	316	2384	100	239	13367	13606	289	15996	16285	Error	Error	-5.806	239	13367	289	15996	242079	5704479	0.424	3.257	0	0	0
1	9	10	"A58"	"A58"	15925	56335	100	835	917	537	58	487	487	530	333	62	50	26	0	21400	21953	13175	60	2066	2066	2507	2547	101	92	88	0	0.000	0.000	0.000	0.000	0.000	0.000	0.000	0.000	0.000	0.000	0.000	0.000	0.000	0.000	0.018	0.022	0.022	0.021	2.671	0.023	0.441	316	2384	100	348	19334	19682	430	19887	20317	Error	Error	-5.796	348	19334	430	19887	289669	6937038	1.162	7.635	0	0	0
1	10	10	"A59"	"A59"	16225	56340	90	967	1001	318	31	491	491	534	427	79	55	12	0	20393	21420	7074	33	2027	2027	2249	1595	70	100	100	0	0.000	0.000	0.000	0.000	0.000	0.000	0.000	0.000	0.000	0.000	0.000	0.000	0.000	0.000	0.026	0.026	0.025	0.024	1.936	0.026	0.414	256	1924	100	476	18366	18842	510	19393	19903	Error	Error	-5.270	476	18366	510	19393	256328	5483401	1.094	12.019	0	0	0
1	11	10	"A59"	"A59"	16520	56345	105	961	1011	400	39	487	487	529	303	57	67	37	0	21925	22800	7758	34	2025	2025	2257	1542	68	100	100	0	0.000	0.000	0.000	0.000	0.000	0.000	0.000	0.000	0.000	0.000	0.000	0.000	0.000	0.000	0.024	0.025	0.024	0.021	2.344	0.024	0.362	316	2572	100	474	19900	20374	524	20775	21299	Error	Error	-5.392	474	19900	524	20775	319362	7204906	1.591	13.322	0	0	0
1	12	10	"A59"	"A59"	16825	56340	100	886	932	425	45	479	479	534	414	77	49	11	0	21793	21032	6291	29	2035	2035	2459	2420	98	100	98	0	0.000	0.000	0.000	0.000	0.000	0.000	0.000	0.000	0.000	0.000	0.000	0.000	0.000	0.000	0.021	0.024	0.023	0.019	2.654	0.026	0.200	316	2384	100	407	19758	20165	453	18997	19450	Error	Error	-5.601	407	19758	453	18997	294648	6646232	0.961	7.675	0	0	0
1	13	10	"A60"	"A60"	17130	56340	100	624	694	535	77	488	488	534	388	72	16	4	0	5727	7351	4747	64	1981	1981	2132	1398	65	84	63	0	0.000	0.000	0.000	0.000	0.000	0.000	0.000	0.000	0.000	0.000	0.000	0.000	0.000	0.000	0.036	0.038	0.049	0.045	3.750	0.051	0.132	316	2384	100	136	3746	3882	206	5370	5576	Error	Error	-4.784	136	3746	206	5370	219166	2322923	0.412	3.733	0	0	0
1	14	10	"A60"	"A60"	17430	56340	100	668	709	320	45	496	496	536	413	77	20	3	0	5258	7186	4803	66	2001	2001	2137	1294	60	86	65	0	0.000	0.000	0.000	0.000	0.000	0.000	0.000	0.000	0.000	0.000	0.000	0.000	0.000	0.000	0.053	0.041	0.054	0.059	3.128	0.044	0.199	316	2384	100	172	3257	3429	213	5185	5398	Error	Error	-4.243	172	3257	213	5185	223937	2270674	0.419	3.902	0	0	0
1	15	10	"A60"	"A60"	17730	56340	100	595	670	355	52	502	502	569	597	104	7	1	0	5420	7917	5733	72	2055	2055	2214	1371	61	80	59	0	0.000	0.000	0.000	0.000	0.000	0.000	0.000	0.000	0.000	0.000	0.000	0.000	0.000	0.000	0.028	0.029	0.045	0.049	3.923	0.074	0.138	316	2384	100	93	3365	3458	168	5862	6030	Error	Error	-5.177	93	3365	168	5862	211600	2501693	0.169	4.160	0	0	0
1	16	10	"A61"	"A61"	18035	56340	90	893	936	461	49	470	470	550	782	142	15	1	0	27193	26115	12129	46	1990	1990	2208	2034	92	100	98	0	0.000	0.000	0.000	0.000	0.000	0.000	0.000	0.000	0.000	0.000	0.000	0.000	0.000	0.000	0.017	0.019	0.019	0.017	2.160	0.020	0.276	256	1924	100	423	25203	25626	466	24125	24591	Error	Error	-5.897	423	25203	466	24125	239701	6685344	0.494	11.754	0	0	0
1	17	10	"A61"	"A61"	18330	56340	100	875	943	454	48	466	466	512	293	57	63	34	0	28645	26311	13036	49	2010	2010	2669	3312	124	99	92	0	0.000	0.000	0.000	0.000	0.000	0.000	0.000	0.000	0.000	0.000	0.000	0.000	0.000	0.000	0.015	0.020	0.019	0.019	2.127	0.018	0.364	316	2384	100	409	26635	27044	477	24301	24778	Error	Error	-6.025	409	26635	477	24301	297925	8314289	1.471	7.138	0	0	0
1	18	10	"A61"	"A61"	18635	56340	100	1216	1227	552	44	513	513	559	332	59	75	51	0	37571	31493	16071	51	2100	2100	2637	2777	105	94	92	0	0.000	0.000	0.000	0.000	0.000	0.000	0.000	0.000	0.000	0.000	0.000	0.000	0.000	0.000	0.020	0.024	0.024	0.024	2.049	0.023	0.546	316	2384	100	703	35471	36174	714	29393	30107	Error	Error	-5.657	703	35471	714	29393	387829	9951890	2.012	10.391	0	0	0
1	1	11	"A62"	"A62"	13515	56645	100	696	787	405	51	458	458	498	324	65	40	18	0	10203	16469	12465	75	1912	1912	2035	1324	65	97	95	0	0.000	0.000	0.000	0.000	0.000	0.000	0.000	0.000	0.000	0.000	0.000	0.000	0.000	0.000	0.029	0.023	0.024	0.024	2.562	0.022	0.268	316	2384	100	238	8291	8529	329	14557	14886	Error	Error	-5.123	238	8291	329	14557	248630	5204103	0.892	10.902	0	0	0
1	2	11	"A62"	"A62"	13820	56640	100	769	850	410	48	445	445	486	266	54	54	35	0	13278	18806	13140	69	1920	1920	2172	1256	57	93	91	0	0.000	0.000	0.000	0.000	0.000	0.000	0.000	0.000	0.000	0.000	0.000	0.000	0.000	0.000	0.029	0.024	0.025	0.025	2.564	0.023	0.404	316	2384	100	324	11358	11682	405	16886	17291	Error	Error	-5.132	324	11358	405	16886	268505	5942802	1.368	13.244	0	0	0
1	3	11	"A62"	"A62"	14115	56645	105	626	703	353	50	421	421	466	280	60	42	18	0	16669	18195	10865	59	1847	1847	2021	1066	52	100	99	0	0.000	0.000	0.000	0.000	0.000	0.000	0.000	0.000	0.000	0.000	0.000	0.000	0.000	0.000	0.014	0.017	0.019	0.018	2.865	0.018	0.217	316	2572	100	205	14822	15027	282	16348	16630	Error	Error	-6.176	205	14822	282	16348	222059	5749481	0.846	15.173	0	0	0
1	4	11	"A63"	"A63"	14430	56645	100	1259	1233	429	34	449	449	494	344	69	83	61	0	41662	37417	12771	34	1963	1963	2204	1566	71	99	98	0	0.000	0.000	0.000	0.000	0.000	0.000	0.000	0.000	0.000	0.000	0.000	0.000	0.000	0.000	0.020	0.022	0.021	0.019	1.987	0.022	0.633	316	2384	100	810	39699	40509	784	35454	36238	Error	Error	-5.615	810	39699	784	35454	389557	11823765	2.148	22.486	0	0	0
1	5	11	"A63"	"A63"	14725	56640	100	984	1001	424	42	446	446	501	407	81	63	19	0	33880	32315	9608	29	2001	2001	2776	3819	137	98	95	0	0.000	0.000	0.000	0.000	0.000	0.000	0.000	0.000	0.000	0.000	0.000	0.000	0.000	0.000	0.017	0.018	0.017	0.016	1.961	0.019	0.444	316	2384	100	538	31879	32417	555	30314	30869	Error	Error	-5.889	538	31879	555	30314	316347	10211461	1.229	7.735	0	0	0
1	6	11	"A63"	"A63"	15025	56640	100	1174	1184	428	36	462	462	522	436	83	76	32	0	40173	38008	11451	30	2035	2035	2752	3547	128	96	95	0	0.000	0.000	0.000	0.000	0.000	0.000	0.000	0.000	0.000	0.000	0.000	0.000	0.000	0.000	0.019	0.020	0.020	0.018	1.984	0.020	0.543	316	2384	100	712	38138	38850	722	35973	36695	Error	Error	-5.743	712	38138	722	35973	374059	12010378	1.518	9.940	0	0	0
1	7	11	"A64"	"A64"	15325	56640	90	964	1001	456	45	446	446	504	624	123	36	5	0	27580	25537	9693	37	1928	1928	2123	1505	70	100	99	0	0.000	0.000	0.000	0.000	0.000	0.000	0.000	0.000	0.000	0.000	0.000	0.000	0.000	0.000	0.020	0.024	0.024	0.021	2.014	0.027	0.128	256	1924	100	518	25652	26170	555	23609	24164	Error	Error	-5.630	518	25652	555	23609	256275	6537576	0.796	15.557	0	0	0
1	8	11	"A64"	"A64"	15625	56640	100	956	986	365	37	439	439	499	414	82	63	22	0	27369	25873	11164	43	1903	1903	2342	2320	99	98	96	0	0.000	0.000	0.000	0.000	0.000	0.000	0.000	0.000	0.000	0.000	0.000	0.000	0.000	0.000	0.020	0.023	0.022	0.021	2.042	0.022	0.369	316	2384	100	517	25466	25983	547	23970	24517	Error	Error	-5.622	517	25466	547	23970	311614	8175818	1.176	10.143	0	0	0
1	9	11	"A64"	"A64"	15925	56640	100	965	1003	378	37	455	455	496	352	70	66	34	0	34271	29419	13122	44	1959	1959	2273	1955	86	97	95	0	0.000	0.000	0.000	0.000	0.000	0.000	0.000	0.000	0.000	0.000	0.000	0.000	0.000	0.000	0.016	0.020	0.021	0.019	2.311	0.019	0.377	316	2384	100	510	32312	32822	548	27460	28008	Error	Error	-5.985	510	32312	548	27460	317058	9296340	1.440	13.885	0	0	0
1	10	11	"A65"	"A65"	16235	56645	90	1323	1339	500	37	477	477	560	1123	200	19	0	0	43382	41530	9031	21	1941	1941	2129	1578	74	100	100	0	0.000	0.000	0.000	0.000	0.000	0.000	0.000	0.000	0.000	0.000	0.000	0.000	0.000	0.000	0.020	0.022	0.021	0.020	1.661	0.020	0.051	256	1924	100	846	41441	42287	862	39589	40451	Error	Error	-5.614	846	41441	862	39589	342821	10631597	0.694	24.969	0	0	0
1	11	11	"A65"	"A65"	16530	56640	100	1136	1138	501	44	490	490	599	1877	313	2	0	0	33670	29623	14227	48	1984	1984	2494	2912	116	94	92	0	0.000	0.000	0.000	0.000	0.000	0.000	0.000	0.000	0.000	0.000	0.000	0.000	0.000	0.000	0.020	0.023	0.023	0.023	2.236	0.026	0.020	316	2384	100	646	31686	32332	648	27639	28287	Error	Error	-5.616	646	31686	648	27639	359585	9360892	0.287	9.316	0	0	0
1	12	11	"A65"	"A65"	16830	56640	100	955	998	390	39	478	478	526	375	71	66	24	0	30050	27173	9985	36	1969	1969	2813	4178	148	95	87	0	0.000	0.000	0.000	0.000	0.000	0.000	0.000	0.000	0.000	0.000	0.000	0.000	0.000	0.000	0.017	0.021	0.020	0.018	2.400	0.019	0.314	316	2384	100	477	28081	28558	520	25204	25724	Error	Error	-5.879	477	28081	520	25204	315447	8586738	1.259	5.831	0	0	0
1	13	11	"A66"	"A66"	17130	56640	85	1215	1261	466	36	477	477	523	270	51	91	67	0	38106	35024	11454	32	2012	2012	2415	2664	110	100	100	0	0.000	0.000	0.000	0.000	0.000	0.000	0.000	0.000	0.000	0.000	0.000	0.000	0.000	0.000	0.020	0.024	0.022	0.021	1.779	0.022	0.612	208	1660	100	738	36094	36832	784	33012	33796	Error	Error	-5.612	738	36094	784	33012	262355	7284970	2.733	12.241	0	0	0
1	14	11	"A66"	"A66"	17430	56640	100	1151	1173	493	42	482	482	520	309	59	77	53	0	38898	31944	15639	48	2000	2000	2366	2072	87	98	95	0	0.000	0.000	0.000	0.000	0.000	0.000	0.000	0.000	0.000	0.000	0.000	0.000	0.000	0.000	0.018	0.023	0.024	0.022	1.944	0.022	0.606	316	2384	100	669	36898	37567	691	29944	30635	Error	Error	-5.785	669	36898	691	29944	370554	10094398	2.113	14.275	0	0	0
1	15	11	"A66"	"A66"	17730	56640	100	1136	1151	449	39	479	479	511	265	51	82	61	0	34698	30910	11592	37	1979	1979	2087	1041	49	99	98	0	0.000	0.000	0.000	0.000	0.000	0.000	0.000	0.000	0.000	0.000	0.000	0.000	0.000	0.000	0.020	0.023	0.022	0.021	1.995	0.023	0.522	316	2384	100	657	32719	33376	672	28931	29603	Error	Error	-5.638	657	32719	672	28931	363726	9767468	2.415	27.688	0	0	0
1	16	11	"A67"	"A67"	18035	56640	100	794	850	375	44	476	476	541	560	103	27	2	0	21185	23053	13839	60	1956	1956	2262	1663	73	91	89	0	0.000	0.000	0.000	0.000	0.000	0.000	0.000	0.000	0.000	0.000	0.000	0.000	0.000	0.000	0.017	0.018	0.019	0.018	2.711	0.018	0.311	316	2384	100	318	19229	19547	374	21097	21471	Error	Error	-5.918	318	19229	374	21097	268553	7284764	0.552	12.502	0	0	0
1	17	11	"A67"	"A67"	18335	56640	100	931	1011	483	47	502	502	588	813	138	24	2	0	21307	23968	15381	64	2035	2035	2414	2890	119	89	78	0	0.000	0.000	0.000	0.000	0.000	0.000	0.000	0.000	0.000	0.000	0.000	0.000	0.000	0.000	0.022	0.023	0.025	0.024	2.730	0.037	0.187	316	2384	100	429	19272	19701	509	21933	22442	Error	Error	-5.489	429	19272	509	21933	319350	7573922	0.520	7.458	0	0	0
1	18	11	"A67"	"A67"	18635	56640	100	965	1047	529	50	484	484	519	284	54	69	42	0	21407	25455	15584	61	1998	1998	2287	1785	78	93	91	0	0.000	0.000	0.000	0.000	0.000	0.000	0.000	0.000	0.000	0.000	0.000	0.000	0.000	0.000	0.025	0.024	0.023	0.025	2.459	0.025	0.429	316	2384	100	481	19409	19890	563	23457	24020	Error	Error	-5.335	481	19409	563	23457	330722	8043852	1.859	12.979	0	0	0
1	1	12	"A68"	"A68"	13520	56935	100	689	763	381	49	466	466	511	381	74	32	11	0	10354	14746	12250	83	1999	1999	2181	1563	71	87	77	0	0.000	0.000	0.000	0.000	0.000	0.000	0.000	0.000	0.000	0.000	0.000	0.000	0.000	0.000	0.027	0.023	0.030	0.032	3.118	0.023	0.201	316	2384	100	223	8355	8578	297	12747	13044	Error	Error	-5.228	223	8355	297	12747	241049	4659815	0.661	8.039	0	0	0
1	2	12	"A68"	"A68"	13820	56935	100	885	1063	736	69	452	452	501	335	66	57	35	0	15686	23147	16198	69	2014	2014	2303	1670	72	93	91	0	0.000	0.000	0.000	0.000	0.000	0.000	0.000	0.000	0.000	0.000	0.000	0.000	0.000	0.000	0.032	0.029	0.025	0.027	2.909	0.026	0.386	316	2384	100	433	13672	14105	611	21133	21744	Error	Error	-4.981	433	13672	611	21133	336027	7314354	1.678	12.481	0	0	0
1	3	12	"A68"	"A68"	14120	56935	100	691	803	716	89	454	454	500	352	70	37	11	0	17878	19391	11342	58	2001	2001	2343	1851	79	94	91	0	0.000	0.000	0.000	0.000	0.000	0.000	0.000	0.000	0.000	0.000	0.000	0.000	0.000	0.000	0.015	0.020	0.018	0.018	3.474	0.020	0.182	316	2384	100	237	15877	16114	349	17390	17739	Error	Error	-6.066	237	15877	349	17390	253905	6127528	0.861	9.210	0	0	0
1	4	12	"A69"	"A69"	14430	56935	105	1367	1372	533	38	461	461	510	385	75	83	62	0	47644	40844	15425	37	2005	2005	2308	1931	83	100	97	0	0.000	0.000	0.000	0.000	0.000	0.000	0.000	0.000	0.000	0.000	0.000	0.000	0.000	0.000	0.020	0.023	0.022	0.023	1.722	0.023	0.511	316	2572	100	906	45639	46545	911	38839	39750	Error	Error	-5.655	906	45639	911	38839	433663	12906771	2.239	19.956	0	0	0
1	5	12	"A69"	"A69"	14725	56935	100	1280	1250	536	42	458	458	518	370	71	77	56	0	47760	39195	17594	44	2047	2047	2865	4167	145	92	90	0	0.000	0.000	0.000	0.000	0.000	0.000	0.000	0.000	0.000	0.000	0.000	0.000	0.000	0.000	0.018	0.021	0.021	0.021	1.761	0.021	0.554	316	2384	100	822	45713	46535	792	37148	37940	Error	Error	-5.797	822	45713	792	37148	395027	12385471	1.978	8.719	0	0	0
1	6	12	"A69"	"A69"	15025	56935	100	1336	1304	454	34	476	476	531	338	63	85	65	0	45838	41159	14473	35	2121	2121	3081	4635	150	95	90	0	0.000	0.000	0.000	0.000	0.000	0.000	0.000	0.000	0.000	0.000	0.000	0.000	0.000	0.000	0.020	0.021	0.021	0.021	1.989	0.020	0.511	316	2384	100	860	43717	44577	828	39038	39866	Error	Error	-5.668	860	43717	828	39038	411993	13006187	2.287	8.215	0	0	0
1	7	12	"A70"	"A70"	15330	56945	95	973	1015	481	47	457	457	501	351	70	61	35	0	27239	26489	14540	54	1982	1982	2154	1505	69	100	97	0	0.000	0.000	0.000	0.000	0.000	0.000	0.000	0.000	0.000	0.000	0.000	0.000	0.000	0.000	0.020	0.023	0.023	0.021	2.377	0.021	0.383	256	2088	100	516	25257	25773	558	24507	25065	Error	Error	-5.613	516	25257	558	24507	259945	6781125	1.464	16.169	0	0	0
1	8	12	"A70"	"A70"	15625	56935	100	931	1004	483	48	467	467	516	440	85	51	22	0	19910	24452	15815	64	1994	1994	2421	2677	110	92	87	0	0.000	0.000	0.000	0.000	0.000	0.000	0.000	0.000	0.000	0.000	0.000	0.000	0.000	0.000	0.026	0.024	0.025	0.024	3.306	0.023	0.428	316	2384	100	464	17916	18380	537	22458	22995	Error	Error	-5.271	464	17916	537	22458	317288	7726968	1.109	8.230	0	0	0
1	9	12	"A70"	"A70"	15925	56935	100	911	949	490	51	453	453	493	308	62	66	32	0	30720	27181	12954	47	1920	1920	2334	2661	114	95	92	0	0.000	0.000	0.000	0.000	0.000	0.000	0.000	0.000	0.000	0.000	0.000	0.000	0.000	0.000	0.016	0.020	0.019	0.018	2.672	0.019	0.367	316	2384	100	458	28800	29258	496	25261	25757	Error	Error	-5.975	458	28800	496	25261	299975	8589089	1.481	9.337	0	0	0
1	10	12	"A71"	"A71"	16230	56935	100	885	976	596	61	459	459	503	335	66	60	28	0	32867	28497	14651	51	1947	1947	2241	2094	93	96	93	0	0.000	0.000	0.000	0.000	0.000	0.000	0.000	0.000	0.000	0.000	0.000	0.000	0.000	0.000	0.014	0.019	0.019	0.018	2.511	0.019	0.332	316	2384	100	426	30920	31346	517	26550	27067	Error	Error	-6.182	426	30920	517	26550	308525	9005129	1.412	12.539	0	0	0
1	11	12	"A71"	"A71"	16530	56935	100	940	995	406	40	465	465	510	343	67	65	32	0	33067	29306	12713	43	1969	1969	2452	2957	120	95	94	0	0.000	0.000	0.000	0.000	0.000	0.000	0.000	0.000	0.000	0.000	0.000	0.000	0.000	0.000	0.015	0.019	0.020	0.019	2.271	0.019	0.471	316	2384	100	475	31098	31573	530	27337	27867	Error	Error	-6.033	475	31098	530	27337	314431	9260677	1.414	9.082	0	0	0
1	12	12	"A71"	"A71"	16830	56935	100	1103	1129	453	40	477	477	526	340	64	74	43	0	37594	31745	14841	46	1987	1987	2702	4335	160	94	89	0	0.000	0.000	0.000	0.000	0.000	0.000	0.000	0.000	0.000	0.000	0.000	0.000	0.000	0.000	0.018	0.022	0.022	0.022	2.025	0.020	0.514	316	2384	100	626	35607	36233	652	29758	30410	Error	Error	-5.830	626	35607	652	29758	356628	10031483	1.774	6.700	0	0	0
1	13	12	"A72"	"A72"	17130	56930	90	1021	1135	974	85	485	485	529	344	65	72	33	0	27420	26184	9436	36	2038	2038	2206	1361	61	100	98	0	0.000	0.000	0.000	0.000	0.000	0.000	0.000	0.000	0.000	0.000	0.000	0.000	0.000	0.000	0.021	0.027	0.023	0.022	2.322	0.026	0.267	256	1924	100	536	25382	25918	650	24146	24796	Error	Error	-5.565	536	25382	650	24146	290556	6703077	1.762	17.618	0	0	0
1	14	12	"A72"	"A72"	17430	56935	100	891	933	555	59	501	501	558	439	78	43	8	0	22255	22581	9466	41	2128	2128	3127	4632	148	93	87	0	0.000	0.000	0.000	0.000	0.000	0.000	0.000	0.000	0.000	0.000	0.000	0.000	0.000	0.000	0.019	0.021	0.020	0.018	2.471	0.019	0.161	316	2384	100	390	20127	20517	432	20453	20885	Error	Error	-5.690	390	20127	432	20453	294909	7135526	0.854	4.200	0	0	0
1	15	12	"A72"	"A72"	17735	56935	100	838	860	324	37	509	509	557	408	73	39	7	0	21307	19973	8883	44	2143	2143	2632	2769	105	90	87	0	0.000	0.000	0.000	0.000	0.000	0.000	0.000	0.000	0.000	0.000	0.000	0.000	0.000	0.000	0.017	0.020	0.021	0.020	2.746	0.018	0.197	316	2384	100	329	19164	19493	351	17830	18181	Error	Error	-5.864	329	19164	351	17830	271675	6311335	0.743	6.263	0	0	0
1	16	12	"A73"	"A73"	18030	56935	95	522	556	261	46	481	481	517	284	54	18	3	0	3917	5584	3944	70	1979	1979	2063	716	34	85	63	0	0.000	0.000	0.000	0.000	0.000	0.000	0.000	0.000	0.000	0.000	0.000	0.000	0.000	0.000	0.021	0.021	0.053	0.054	4.170	0.027	0.050	256	2088	100	41	1938	1979	75	3605	3680	Error	Error	-5.563	41	1938	75	3605	142273	1429408	0.137	4.918	0	0	0
1	17	12	"A73"	"A73"	18340	56935	85	622	866	1142	131	497	497	529	246	46	32	14	0	5122	6246	4617	73	2065	2065	2193	1127	51	84	62	0	0.000	0.000	0.000	0.000	0.000	0.000	0.000	0.000	0.000	0.000	0.000	0.000	0.000	0.000	0.041	0.088	0.065	0.067	3.768	0.115	0.244	208	1660	100	125	3057	3182	369	4181	4550	Error	Error	-4.612	125	3057	369	4181	180206	1299243	1.370	3.596	0	0	0
1	18	12	"A73"	"A73"	18640	56945	95	600	628	255	40	507	507	538	260	48	25	7	0	4838	6453	3716	57	2075	2075	2134	588	27	94	82	0	0.000	0.000	0.000	0.000	0.000	0.000	0.000	0.000	0.000	0.000	0.000	0.000	0.000	0.000	0.034	0.028	0.052	0.047	3.536	0.028	0.089	256	2088	100	93	2763	2856	121	4378	4499	Error	Error	-4.893	93	2763	121	4378	160643	1652015	0.346	7.345	0	0	0
1	1	13	"A74"	"A74"	13530	57240	105	942	1097	1150	104	465	465	512	303	59	65	40	0	23280	21331	11650	54	1995	1995	2163	1298	60	99	96	0	0.000	0.000	0.000	0.000	0.000	0.000	0.000	0.000	0.000	0.000	0.000	0.000	0.000	0.000	0.022	0.033	0.027	0.026	2.343	0.039	0.320	316	2572	100	477	21285	21762	632	19336	19968	Error	Error	-5.480	477	21285	632	19336	346541	6740586	1.931	14.767	0	0	0
1	2	13	"A74"	"A74"	13820	57245	105	956	1007	462	45	456	456	494	277	56	70	44	0	32384	30434	11186	36	1974	1974	2334	2279	97	100	100	0	0.000	0.000	0.000	0.000	0.000	0.000	0.000	0.000	0.000	0.000	0.000	0.000	0.000	0.000	0.016	0.019	0.019	0.017	2.053	0.020	0.449	316	2572	100	500	30410	30910	551	28460	29011	Error	Error	-5.926	500	30410	551	28460	318314	9617122	1.852	12.330	0	0	0
1	3	13	"A74"	"A74"	14125	57240	100	1034	1086	389	35	471	471	521	392	75	71	25	0	30710	29540	10235	34	2070	2070	2610	2665	102	99	99	0	0.000	0.000	0.000	0.000	0.000	0.000	0.000	0.000	0.000	0.000	0.000	0.000	0.000	0.000	0.020	0.022	0.021	0.020	1.913	0.023	0.303	316	2384	100	563	28640	29203	615	27470	28085	Error	Error	-5.669	563	28640	615	27470	343062	9334541	1.441	10.105	0	0	0
1	4	13	"A75"	"A75"	14425	57240	100	958	1046	1058	101	451	451	500	361	72	68	24	0	24430	24021	8219	34	2031	2031	2309	1881	81	99	99	0	0.000	0.000	0.000	0.000	0.000	0.000	0.000	0.000	0.000	0.000	0.000	0.000	0.000	0.000	0.023	0.027	0.025	0.022	2.110	0.032	0.250	316	2384	100	507	22399	22906	595	21990	22585	Error	Error	-5.465	507	22399	595	21990	330673	7590788	1.512	11.543	0	0	0
1	5	13	"A75"	"A75"	14725	57240	105	972	1049	715	68	468	468	515	335	65	70	33	0	27072	27643	7629	27	2061	2061	2382	1859	78	100	100	0	0.000	0.000	0.000	0.000	0.000	0.000	0.000	0.000	0.000	0.000	0.000	0.000	0.000	0.000	0.020	0.023	0.021	0.018	2.207	0.024	0.315	316	2572	100	504	25011	25515	581	25582	26163	Error	Error	-5.633	504	25011	581	25582	331533	8735122	1.594	13.588	0	0	0
1	6	13	"A75"	"A75"	15030	57240	100	847	878	376	42	464	464	514	407	79	44	11	0	20984	20498	7540	36	2073	2073	2579	2486	96	94	92	0	0.000	0.000	0.000	0.000	0.000	0.000	0.000	0.000	0.000	0.000	0.000	0.000	0.000	0.000	0.020	0.022	0.023	0.019	2.843	0.023	0.347	316	2384	100	383	18911	19294	414	18425	18839	Error	Error	-5.626	383	18911	414	18425	277311	6477241	0.894	7.208	0	0	0
1	7	13	"A76"	"A76"	15330	57240	100	777	942	2207	234	446	446	485	286	58	52	26	0	22356	20763	8036	38	1939	1939	2128	1401	65	94	94	0	0.000	0.000	0.000	0.000	0.000	0.000	0.000	0.000	0.000	0.000	0.000	0.000	0.000	0.000	0.016	0.026	0.020	0.018	2.991	0.037	0.082	316	2384	100	331	20417	20748	496	18824	19320	Error	Error	-5.947	331	20417	496	18824	297538	6561043	1.598	13.301	0	0	0
1	8	13	"A76"	"A76"	15630	57240	100	986	1143	1143	100	466	466	520	382	73	69	25	0	27028	26870	8040	29	2062	2062	2446	2019	82	100	100	0	0.000	0.000	0.000	0.000	0.000	0.000	0.000	0.000	0.000	0.000	0.000	0.000	0.000	0.000	0.021	0.027	0.022	0.021	2.089	0.031	0.223	316	2384	100	520	24966	25486	677	24808	25485	Error	Error	-5.585	520	24966	677	24808	361248	8490814	1.631	12.097	0	0	0
1	9	13	"A76"	"A76"	15925	57235	100	932	1002	498	49	473	473	524	392	74	56	21	0	23892	24105	6792	28	2058	2058	2347	1844	78	100	99	0	0.000	0.000	0.000	0.000	0.000	0.000	0.000	0.000	0.000	0.000	0.000	0.000	0.000	0.000	0.021	0.024	0.023	0.018	2.604	0.023	0.324	316	2384	100	459	21834	22293	529	22047	22576	Error	Error	-5.572	459	21834	529	22047	316541	7617033	1.219	11.799	0	0	0
1	10	13	"A77"	"A77"	16245	57240	110	940	1010	464	45	456	456	497	289	58	70	41	0	17498	16943	7270	42	1968	1968	2094	1332	63	95	90	0	0.000	0.000	0.000	0.000	0.000	0.000	0.000	0.000	0.000	0.000	0.000	0.000	0.000	0.000	0.031	0.037	0.035	0.033	2.376	0.035	0.409	392	2896	100	484	15530	16014	554	14975	15529	Error	Error	-5.004	484	15530	554	14975	395937	6641704	1.775	11.148	0	0	0
1	11	13	"A77"	"A77"	16530	57245	105	954	998	392	39	467	467	508	271	53	74	43	0	19931	20264	4121	20	2022	2022	2272	1411	62	100	100	0	0.000	0.000	0.000	0.000	0.000	0.000	0.000	0.000	0.000	0.000	0.000	0.000	0.000	0.000	0.027	0.029	0.028	0.025	2.189	0.029	0.368	316	2572	100	487	17909	18396	531	18242	18773	Error	Error	-5.201	487	17909	531	18242	315519	6403412	1.808	12.751	0	0	0
1	12	13	"A77"	"A77"	16835	57240	100	1184	1227	427	34	521	521	569	392	68	75	38	0	21871	21539	4606	21	2203	2203	2790	2800	100	98	98	0	0.000	0.000	0.000	0.000	0.000	0.000	0.000	0.000	0.000	0.000	0.000	0.000	0.000	0.000	0.034	0.037	0.036	0.031	2.013	0.034	0.466	316	2384	100	663	19668	20331	706	19336	20042	Error	Error	-4.891	663	19668	706	19336	387764	6806186	1.679	6.696	0	0	0
1	13	13	"A78"	"A78"	17130	57245	100	949	996	354	35	514	514	551	282	51	69	36	0	25128	24847	8196	32	2135	2135	2234	904	40	100	99	0	0.000	0.000	0.000	0.000	0.000	0.000	0.000	0.000	0.000	0.000	0.000	0.000	0.000	0.000	0.019	0.021	0.020	0.019	2.150	0.020	0.363	316	2384	100	435	22993	23428	482	22712	23194	Error	Error	-5.724	435	22993	482	22712	314886	7851517	1.578	25.014	0	0	0
1	14	13	"A78"	"A78"	17435	57240	100	893	927	430	46	488	488	517	271	52	63	33	0	22336	23041	7037	30	2050	2050	2381	1892	79	99	98	0	0.000	0.000	0.000	0.000	0.000	0.000	0.000	0.000	0.000	0.000	0.000	0.000	0.000	0.000	0.020	0.021	0.021	0.017	2.458	0.020	0.278	316	2384	100	405	20286	20691	439	20991	21430	Error	Error	-5.646	405	20286	439	20991	292796	7280901	1.513	10.920	0	0	0
1	15	13	"A78"	"A78"	17730	57245	110	924	949	337	35	498	498	534	290	54	67	33	0	24415	23944	7036	29	2091	2091	2209	1009	45	100	99	0	0.000	0.000	0.000	0.000	0.000	0.000	0.000	0.000	0.000	0.000	0.000	0.000	0.000	0.000	0.019	0.021	0.021	0.018	2.042	0.021	0.302	392	2896	100	426	22324	22750	451	21853	22304	Error	Error	-5.712	426	22324	451	21853	371916	9386239	1.431	21.541	0	0	0
1	16	13	"A79"	"A79"	18030	57245	105	1049	1084	405	37	509	509	548	327	59	67	41	0	27674	26694	10566	39	2099	2099	2213	854	38	100	100	0	0.000	0.000	0.000	0.000	0.000	0.000	0.000	0.000	0.000	0.000	0.000	0.000	0.000	0.000	0.021	0.023	0.022	0.019	2.308	0.022	0.315	316	2572	100	540	25575	26115	575	24595	25170	Error	Error	-5.566	540	25575	575	24595	342499	8435333	1.639	28.666	0	0	0
1	17	13	"A79"	"A79"	18340	57240	100	850	950	394	41	513	513	552	326	59	51	26	0	27231	25617	12364	48	2111	2111	2884	4075	141	95	85	0	0.000	0.000	0.000	0.000	0.000	0.000	0.000	0.000	0.000	0.000	0.000	0.000	0.000	0.000	0.013	0.019	0.019	0.017	2.508	0.019	0.415	316	2384	100	337	25120	25457	437	23506	23943	Error	Error	-6.220	337	25120	437	23506	300351	8095067	1.221	5.579	0	0	0
1	18	13	"A79"	"A79"	18640	57240	100	928	944	407	43	512	512	557	318	57	57	30	0	30210	25661	12829	49	2146	2146	2805	3269	116	100	91	0	0.000	0.000	0.000	0.000	0.000	0.000	0.000	0.000	0.000	0.000	0.000	0.000	0.000	0.000	0.015	0.018	0.021	0.018	2.404	0.020	0.280	316	2384	100	416	28064	28480	432	23515	23947	Error	Error	-6.076	416	28064	432	23515	298392	8108742	1.217	6.992	0	0	0
1	1	14	"A80"	"A80"	13535	57540	95	1133	1244	749	60	514	514	562	359	63	75	43	0	32423	29912	9339	31	2096	2096	2230	995	44	100	100	0	0.000	0.000	0.000	0.000	0.000	0.000	0.000	0.000	0.000	0.000	0.000	0.000	0.000	0.000	0.020	0.026	0.023	0.022	2.120	0.026	0.365	256	2088	100	619	30327	30946	730	27816	28546	Error	Error	-5.615	619	30327	730	27816	318470	7657372	1.900	27.821	0	0	0
1	2	14	"A80"	"A80"	13835	57540	100	1096	1248	982	78	481	481	525	323	61	75	47	0	32581	28735	11837	41	2048	2048	2294	1393	60	100	99	0	0.000	0.000	0.000	0.000	0.000	0.000	0.000	0.000	0.000	0.000	0.000	0.000	0.000	0.000	0.020	0.029	0.025	0.023	2.164	0.028	0.323	316	2384	100	615	30533	31148	767	26687	27454	Error	Error	-5.634	615	30533	767	26687	394502	9080114	2.238	18.981	0	0	0
1	3	14	"A80"	"A80"	14135	57535	100	740	794	296	37	463	463	503	280	55	49	23	0	15946	16620	6893	41	1969	1969	2174	1152	52	97	97	0	0.000	0.000	0.000	0.000	0.000	0.000	0.000	0.000	0.000	0.000	0.000	0.000	0.000	0.000	0.020	0.023	0.023	0.021	2.640	0.022	0.289	316	2384	100	277	13977	14254	331	14651	14982	Error	Error	-5.657	277	13977	331	14651	251031	5252042	1.039	12.540	0	0	0
1	4	14	"A81"	"A81"	14440	57535	100	1118	1222	1101	90	458	458	498	287	57	82	58	0	36710	35354	11844	33	1984	1984	2160	1299	60	99	98	0	0.000	0.000	0.000	0.000	0.000	0.000	0.000	0.000	0.000	0.000	0.000	0.000	0.000	0.000	0.019	0.023	0.019	0.019	1.962	0.024	0.301	316	2384	100	660	34726	35386	764	33370	34134	Error	Error	-5.717	660	34726	764	33370	386176	11171852	2.523	25.554	0	0	0
1	5	14	"A81"	"A81"	14735	57535	100	875	912	342	37	481	481	531	368	69	53	16	0	31626	30356	8879	29	2091	2091	2526	2394	94	98	96	0	0.000	0.000	0.000	0.000	0.000	0.000	0.000	0.000	0.000	0.000	0.000	0.000	0.000	0.000	0.013	0.015	0.015	0.014	2.234	0.016	0.292	316	2384	100	394	29535	29929	431	28265	28696	Error	Error	-6.228	394	29535	431	28265	288144	9592393	1.035	11.625	0	0	0
1	6	14	"A81"	"A81"	15030	57540	105	1068	1099	392	35	463	463	509	331	65	79	42	0	32740	31834	5712	17	2008	2008	2235	1397	62	100	100	0	0.000	0.000	0.000	0.000	0.000	0.000	0.000	0.000	0.000	0.000	0.000	0.000	0.000	0.000	0.020	0.021	0.021	0.019	1.850	0.020	0.345	316	2572	100	605	30732	31337	636	29826	30462	Error	Error	-5.667	605	30732	636	29826	347390	10059520	1.782	21.188	0	0	0
1	7	14	"A82"	"A82"	15345	57540	90	973	1016	378	37	462	462	502	314	62	74	32	0	30448	29267	8405	28	1978	1978	2119	1104	52	100	100	0	0.000	0.000	0.000	0.000	0.000	0.000	0.000	0.000	0.000	0.000	0.000	0.000	0.000	0.000	0.018	0.020	0.018	0.017	1.894	0.020	0.411	256	1924	100	511	28470	28981	554	27289	27843	Error	Error	-5.800	511	28470	554	27289	260034	7492418	1.637	24.591	0	0	0
1	8	14	"A82"	"A82"	15640	57535	100	871	943	469	49	462	462	502	348	69	58	23	0	27010	26525	9715	36	1953	1953	2477	2590	104	98	97	0	0.000	0.000	0.000	0.000	0.000	0.000	0.000	0.000	0.000	0.000	0.000	0.000	0.000	0.000	0.016	0.020	0.018	0.016	2.587	0.020	0.337	316	2384	100	409	25057	25466	481	24572	25053	Error	Error	-5.937	409	25057	481	24572	298031	8381790	1.267	9.285	0	0	0
1	9	14	"A82"	"A82"	15935	57535	110	766	792	299	37	460	460	501	354	70	42	9	0	23078	22202	7229	32	1949	1949	2083	1253	60	97	95	0	0.000	0.000	0.000	0.000	0.000	0.000	0.000	0.000	0.000	0.000	0.000	0.000	0.000	0.000	0.014	0.016	0.017	0.015	2.660	0.016	0.162	392	2896	100	306	21129	21435	332	20253	20585	Error	Error	-6.110	306	21129	332	20253	310525	8703139	0.822	16.057	0	0	0
1	10	14	"A83"	"A83"	16235	57540	100	788	858	581	67	480	480	518	378	72	40	10	0	19404	19081	6950	36	1950	1950	2033	711	34	100	99	0	0.000	0.000	0.000	0.000	0.000	0.000	0.000	0.000	0.000	0.000	0.000	0.000	0.000	0.000	0.018	0.022	0.021	0.018	2.996	0.024	0.159	316	2384	100	308	17454	17762	378	17131	17509	Error	Error	-5.824	308	17454	378	17131	271218	6029505	0.899	23.977	0	0	0
1	11	14	"A83"	"A83"	16540	57535	100	756	795	361	45	485	485	518	417	80	27	6	0	22268	20483	7495	36	1991	1991	2183	1338	61	97	96	0	0.000	0.000	0.000	0.000	0.000	0.000	0.000	0.000	0.000	0.000	0.000	0.000	0.000	0.000	0.013	0.017	0.016	0.014	2.826	0.015	0.062	316	2384	100	271	20277	20548	310	18492	18802	Error	Error	-6.225	271	20277	310	18492	251195	6472625	0.664	13.677	0	0	0
1	12	14	"A83"	"A83"	16840	57535	100	935	928	340	36	471	471	507	309	60	65	32	0	27145	25252	10565	41	1964	1964	2419	2545	105	95	94	0	0.000	0.000	0.000	0.000	0.000	0.000	0.000	0.000	0.000	0.000	0.000	0.000	0.000	0.000	0.018	0.020	0.020	0.018	2.479	0.018	0.303	316	2384	100	464	25181	25645	457	23288	23745	Error	Error	-5.762	464	25181	457	23288	293144	7979641	1.362	8.972	0	0	0
1	13	14	"A84"	"A84"	17150	57540	95	806	822	263	31	485	485	526	285	54	56	16	0	21113	21024	5381	25	2021	2021	2152	831	38	100	100	0	0.000	0.000	0.000	0.000	0.000	0.000	0.000	0.000	0.000	0.000	0.000	0.000	0.000	0.000	0.017	0.018	0.017	0.016	2.438	0.016	0.178	256	2088	100	321	19092	19413	337	19003	19340	Error	Error	-5.894	321	19092	337	19003	210536	5382232	1.039	22.710	0	0	0
1	14	14	"A84"	"A84"	17440	57535	100	820	848	333	39	521	521	551	323	58	47	12	0	21794	20506	6957	33	2100	2100	2602	2658	102	94	93	0	0.000	0.000	0.000	0.000	0.000	0.000	0.000	0.000	0.000	0.000	0.000	0.000	0.000	0.000	0.015	0.018	0.018	0.016	2.656	0.018	0.240	316	2384	100	299	19694	19993	327	18406	18733	Error	Error	-6.041	299	19694	327	18406	267879	6479965	0.920	6.736	0	0	0
1	15	14	"A84"	"A84"	17740	57545	100	1147	1175	379	32	520	520	552	266	48	86	61	0	29124	28928	6231	21	2118	2118	2284	1126	49	100	100	0	0.000	0.000	0.000	0.000	0.000	0.000	0.000	0.000	0.000	0.000	0.000	0.000	0.000	0.000	0.023	0.024	0.023	0.021	1.885	0.024	0.366	316	2384	100	627	27006	27633	655	26810	27465	Error	Error	-5.429	627	27006	655	26810	371204	9141277	2.342	23.663	0	0	0
1	16	14	"A85"	"A85"	18045	57540	100	773	808	434	53	505	505	540	267	49	50	17	0	17025	16526	8568	51	2072	2072	2232	1113	49	90	87	0	0.000	0.000	0.000	0.000	0.000	0.000	0.000	0.000	0.000	0.000	0.000	0.000	0.000	0.000	0.018	0.021	0.022	0.023	3.048	0.021	0.214	316	2384	100	268	14953	15221	303	14454	14757	Error	Error	-5.802	268	14953	303	14454	255461	5222161	1.004	12.843	0	0	0
1	17	14	"A85"	"A85"	18345	57545	100	1096	1110	364	32	535	535	572	310	54	78	42	0	29923	27038	10165	37	2161	2161	2301	1485	64	100	100	0	0.000	0.000	0.000	0.000	0.000	0.000	0.000	0.000	0.000	0.000	0.000	0.000	0.000	0.000	0.020	0.023	0.023	0.021	2.050	0.022	0.354	316	2384	100	561	27762	28323	575	24877	25452	Error	Error	-5.629	561	27762	575	24877	350814	8543863	1.735	16.658	0	0	0
1	18	14	"A85"	"A85"	18645	57545	100	876	892	317	35	514	514	548	287	52	59	29	0	22685	22495	9915	44	2069	2069	2706	3606	133	97	86	0	0.000	0.000	0.000	0.000	0.000	0.000	0.000	0.000	0.000	0.000	0.000	0.000	0.000	0.000	0.018	0.019	0.020	0.018	2.287	0.020	0.348	316	2384	100	362	20616	20978	378	20426	20804	Error	Error	-5.832	362	20616	378	20426	281848	7108293	1.199	5.488	0	0	0
1	1	15	"A86"	"A86"	13535	57835	100	922	999	605	60	528	528	571	366	64	54	25	0	26483	23686	13054	55	2145	2145	2326	1516	65	88	85	0	0.000	0.000	0.000	0.000	0.000	0.000	0.000	0.000	0.000	0.000	0.000	0.000	0.000	0.000	0.016	0.022	0.023	0.023	3.373	0.024	0.358	316	2384	100	394	24338	24732	471	21541	22012	Error	Error	-5.949	394	24338	471	21541	315611	7484703	1.169	14.090	0	0	0
1	2	15	"A86"	"A86"	13835	57835	100	1047	1058	401	37	494	494	541	321	59	72	40	0	29297	26527	12554	47	2083	2083	2466	2174	88	94	93	0	0.000	0.000	0.000	0.000	0.000	0.000	0.000	0.000	0.000	0.000	0.000	0.000	0.000	0.000	0.020	0.023	0.022	0.023	2.408	0.022	0.408	316	2384	100	553	27214	27767	564	24444	25008	Error	Error	-5.621	553	27214	564	24444	334429	8382379	1.611	11.068	0	0	0
1	3	15	"A86"	"A86"	14135	57835	100	991	1025	445	43	507	507	551	305	55	66	36	0	27858	23414	10849	46	2174	2174	2423	1537	63	94	94	0	0.000	0.000	0.000	0.000	0.000	0.000	0.000	0.000	0.000	0.000	0.000	0.000	0.000	0.000	0.019	0.024	0.024	0.022	2.636	0.023	0.337	316	2384	100	484	25684	26168	518	21240	21758	Error	Error	-5.730	484	25684	518	21240	323870	7398681	1.554	13.657	0	0	0
1	4	15	"A87"	"A87"	14445	57840	105	705	746	321	43	475	475	520	341	65	35	8	0	15401	15807	7087	44	1993	1993	2207	1573	71	96	94	0	0.000	0.000	0.000	0.000	0.000	0.000	0.000	0.000	0.000	0.000	0.000	0.000	0.000	0.000	0.017	0.020	0.021	0.018	2.742	0.019	0.159	316	2572	100	230	13408	13638	271	13814	14085	Error	Error	-5.865	230	13408	271	13814	235622	4994936	0.663	8.646	0	0	0
1	5	15	"A87"	"A87"	14735	57845	105	770	816	308	37	499	499	544	319	58	45	11	0	18881	18777	5644	30	2119	2119	2370	1755	74	100	100	0	0.000	0.000	0.000	0.000	0.000	0.000	0.000	0.000	0.000	0.000	0.000	0.000	0.000	0.000	0.016	0.019	0.021	0.017	2.439	0.019	0.107	316	2572	100	271	16762	17033	317	16658	16975	Error	Error	-5.951	271	16762	317	16658	257917	5933471	0.853	9.349	0	0	0
1	6	15	"A87"	"A87"	15035	57840	105	974	1009	406	40	524	524	565	325	57	66	27	0	24739	23354	7417	31	2158	2158	2413	1487	61	100	100	0	0.000	0.000	0.000	0.000	0.000	0.000	0.000	0.000	0.000	0.000	0.000	0.000	0.000	0.000	0.020	0.023	0.023	0.019	2.377	0.023	0.358	316	2572	100	450	22581	23031	485	21196	21681	Error	Error	-5.649	450	22581	485	21196	318899	7379832	1.366	14.083	0	0	0
1	7	15	"A88"	"A88"	15340	57835	110	732	793	369	46	481	481	558	1322	236	2	0	0	18831	17724	7962	44	2031	2031	2152	1041	48	97	95	0	0.000	0.000	0.000	0.000	0.000	0.000	0.000	0.000	0.000	0.000	0.000	0.000	0.000	0.000	0.015	0.020	0.022	0.019	2.678	0.022	0.244	392	2896	100	251	16800	17051	312	15693	16005	Error	Error	-6.065	251	16800	312	15693	310675	6947782	0.178	14.959	0	0	0
1	8	15	"A88"	"A88"	15640	57840	100	1036	1081	399	36	489	489	527	278	52	81	49	0	31204	29073	9505	32	2090	2090	2527	2386	94	100	98	0	0.000	0.000	0.000	0.000	0.000	0.000	0.000	0.000	0.000	0.000	0.000	0.000	0.000	0.000	0.019	0.022	0.022	0.020	1.843	0.021	0.424	316	2384	100	547	29114	29661	592	26983	27575	Error	Error	-5.734	547	29114	592	26983	341599	9187191	1.993	11.126	0	0	0
1	9	15	"A88"	"A88"	15940	57840	100	971	1028	457	44	505	505	552	347	62	66	25	0	24416	24244	6469	26	2105	2105	2427	1898	78	100	99	0	0.000	0.000	0.000	0.000	0.000	0.000	0.000	0.000	0.000	0.000	0.000	0.000	0.000	0.000	0.021	0.024	0.022	0.019	2.199	0.023	0.320	316	2384	100	466	22311	22777	523	22139	22662	Error	Error	-5.581	466	22311	523	22139	324720	7661131	1.372	11.495	0	0	0
1	10	15	"A89"	"A89"	16245	57840	100	825	933	669	71	489	489	559	1371	245	3	0	0	25647	22512	9604	42	2007	2007	2166	1864	86	98	96	0	0.000	0.000	0.000	0.000	0.000	0.000	0.000	0.000	0.000	0.000	0.000	0.000	0.000	0.000	0.014	0.022	0.020	0.018	2.672	0.021	0.240	316	2384	100	336	23640	23976	444	20505	20949	Error	Error	-6.137	336	23640	444	20505	294759	7113764	0.273	10.915	0	0	0
1	11	15	"A89"	"A89"	16550	57840	100	919	958	360	37	491	491	521	327	62	61	27	0	27575	23330	9110	39	1982	1982	2137	1179	55	98	98	0	0.000	0.000	0.000	0.000	0.000	0.000	0.000	0.000	0.000	0.000	0.000	0.000	0.000	0.000	0.017	0.022	0.022	0.021	2.185	0.021	0.258	316	2384	100	428	25593	26021	467	21348	21815	Error	Error	-5.902	428	25593	467	21348	302843	7372280	1.336	17.975	0	0	0
1	12	15	"A89"	"A89"	16840	57845	110	1018	1054	477	45	515	515	618	1752	283	0	0	0	28324	25387	10583	41	2066	2066	2259	2526	111	98	95	0	0.000	0.000	0.000	0.000	0.000	0.000	0.000	0.000	0.000	0.000	0.000	0.000	0.000	0.000	0.019	0.023	0.022	0.020	2.217	0.061	0.084	392	2896	100	503	26258	26761	539	23321	23860	Error	Error	-5.706	503	26258	539	23321	413157	9951665	0.249	9.156	0	0	0
1	13	15	"A90"	"A90"	17145	57840	100	967	1016	410	40	522	522	546	223	40	76	49	0	24062	21841	8725	39	2096	2096	2229	1003	44	93	89	0	0.000	0.000	0.000	0.000	0.000	0.000	0.000	0.000	0.000	0.000	0.000	0.000	0.000	0.000	0.020	0.025	0.024	0.025	2.655	0.025	0.458	316	2384	100	445	21966	22411	494	19745	20239	Error	Error	-5.625	445	21966	494	19745	321196	6901770	2.108	19.553	0	0	0
1	14	15	"A90"	"A90"	17445	57840	100	844	863	296	34	514	514	547	266	48	57	25	0	20244	19503	5302	27	2083	2083	2559	2497	97	99	98	0	0.000	0.000	0.000	0.000	0.000	0.000	0.000	0.000	0.000	0.000	0.000	0.000	0.000	0.000	0.018	0.020	0.021	0.018	2.524	0.020	0.286	316	2384	100	330	18161	18491	349	17420	17769	Error	Error	-5.782	330	18161	349	17420	272585	6163090	1.188	6.786	0	0	0
1	15	15	"A90"	"A90"	17745	57840	100	1025	1055	318	30	528	528	565	318	56	73	31	0	23172	22170	6033	27	2122	2122	2606	2463	94	98	96	0	0.000	0.000	0.000	0.000	0.000	0.000	0.000	0.000	0.000	0.000	0.000	0.000	0.000	0.000	0.024	0.026	0.025	0.024	1.998	0.024	0.405	316	2384	100	497	21050	21547	527	20048	20575	Error	Error	-5.404	497	21050	527	20048	333360	7005773	1.541	7.943	0	0	0
1	16	15	"A91"	"A91"	18050	57840	100	804	819	327	39	526	526	562	313	55	46	13	0	20131	17236	8150	47	2121	2121	2258	1038	45	92	90	0	0.000	0.000	0.000	0.000	0.000	0.000	0.000	0.000	0.000	0.000	0.000	0.000	0.000	0.000	0.015	0.019	0.023	0.021	3.475	0.020	0.248	316	2384	100	278	18010	18288	293	15115	15408	Error	Error	-6.018	278	18010	293	15115	258675	5446452	0.821	14.430	0	0	0
1	17	15	"A91"	"A91"	18350	57840	100	985	997	333	33	557	557	601	444	73	47	9	0	20872	20726	9570	46	2205	2205	2752	2768	100	95	91	0	0.000	0.000	0.000	0.000	0.000	0.000	0.000	0.000	0.000	0.000	0.000	0.000	0.000	0.000	0.023	0.024	0.024	0.023	2.287	0.022	0.448	316	2384	100	428	18667	19095	440	18521	18961	Error	Error	-5.447	428	18667	440	18521	315159	6549549	0.892	6.493	0	0	0
1	18	15	"A91"	"A91"	18650	57840	100	839	891	330	37	555	555	582	239	41	58	28	0	18702	18968	8967	47	2170	2170	2499	2173	86	94	92	0	0.000	0.000	0.000	0.000	0.000	0.000	0.000	0.000	0.000	0.000	0.000	0.000	0.000	0.000	0.017	0.020	0.021	0.019	2.617	0.020	0.266	316	2384	100	284	16532	16816	336	16798	17134	Error	Error	-5.863	284	16532	336	16798	281605	5993877	1.293	7.579	0	0	0
1	1	16	"A92"	"A92"	13535	58135	100	951	981	431	43	506	506	629	2140	340	0	0	0	25619	24866	14036	56	2086	2086	2377	2991	125	84	81	0	0.000	0.000	0.000	0.000	0.000	0.000	0.000	0.000	0.000	0.000	0.000	0.000	0.000	0.000	0.019	0.021	0.024	0.022	2.826	0.020	0.453	316	2384	100	445	23533	23978	475	22780	23255	Error	Error	-5.725	445	23533	475	22780	309959	7857694	0.164	7.519	0	0	0
1	2	16	"A92"	"A92"	13835	58135	100	981	1232	1828	148	484	484	523	273	52	70	45	0	28794	27431	12998	47	2114	2114	2630	2832	107	93	91	1	0.000	0.000	0.000	0.000	0.000	0.000	0.000	0.000	0.000	0.000	0.000	0.000	0.000	0.000	0.019	0.030	0.022	0.022	2.758	0.033	0.208	316	2384	100	497	26680	27177	748	25317	26065	Error	Error	-5.746	497	26680	748	25317	389281	8668089	2.597	8.757	0	0	0
1	3	16	"A92"	"A92"	14135	58135	100	1006	1071	593	55	492	492	548	326	59	66	34	0	29275	27576	12611	45	2147	2147	2916	4686	160	94	86	0	0.000	0.000	0.000	0.000	0.000	0.000	0.000	0.000	0.000	0.000	0.000	0.000	0.000	0.000	0.019	0.023	0.022	0.021	2.566	0.024	0.502	316	2384	100	514	27128	27642	579	25429	26008	Error	Error	-5.722	514	27128	579	25429	338392	8714086	1.604	5.262	0	0	0
1	4	16	"A93"	"A93"	14440	58140	100	1020	1039	413	39	508	508	551	349	63	64	31	0	29756	26290	10699	40	2173	2173	2427	1992	82	98	96	0	0.000	0.000	0.000	0.000	0.000	0.000	0.000	0.000	0.000	0.000	0.000	0.000	0.000	0.000	0.019	0.022	0.022	0.020	2.413	0.022	0.359	316	2384	100	512	27583	28095	531	24117	24648	Error	Error	-5.751	512	27583	531	24117	328181	8307670	1.398	11.979	0	0	0
1	5	16	"A93"	"A93"	14735	58140	110	932	976	414	42	489	489	570	1379	241	2	0	0	25849	23839	10432	43	2052	2052	2252	2342	103	95	93	0	0.000	0.000	0.000	0.000	0.000	0.000	0.000	0.000	0.000	0.000	0.000	0.000	0.000	0.000	0.019	0.022	0.021	0.020	2.380	0.022	0.369	392	2896	100	443	23797	24240	487	21787	22274	Error	Error	-5.747	443	23797	487	21787	382578	9344822	0.294	9.217	0	0	0
1	6	16	"A93"	"A93"	15040	58135	100	916	981	539	54	500	500	553	402	72	50	17	0	25472	24247	8990	37	2160	2160	2595	2432	93	95	94	0	0.000	0.000	0.000	0.000	0.000	0.000	0.000	0.000	0.000	0.000	0.000	0.000	0.000	0.000	0.018	0.022	0.020	0.019	2.603	0.022	0.330	316	2384	100	416	23312	23728	481	22087	22568	Error	Error	-5.808	416	23312	481	22087	310048	7662144	1.065	8.903	0	0	0
1	7	16	"A94"	"A94"	15345	58135	105	869	949	410	43	507	507	545	297	54	58	31	0	24795	24040	11235	46	2110	2110	2206	1118	50	98	97	0	0.000	0.000	0.000	0.000	0.000	0.000	0.000	0.000	0.000	0.000	0.000	0.000	0.000	0.000	0.016	0.020	0.021	0.019	2.330	0.020	0.344	316	2572	100	362	22685	23047	442	21930	22372	Error	Error	-5.970	362	22685	442	21930	299924	7596718	1.360	19.530	0	0	0
1	8	16	"A94"	"A94"	15640	58135	100	1046	1095	462	42	480	480	514	261	50	80	54	0	32080	29579	11551	39	2024	2024	2353	2321	98	96	94	0	0.000	0.000	0.000	0.000	0.000	0.000	0.000	0.000	0.000	0.000	0.000	0.000	0.000	0.000	0.019	0.022	0.022	0.021	2.145	0.021	0.479	316	2384	100	566	30056	30622	615	27555	28170	Error	Error	-5.731	566	30056	615	27555	345924	9346953	2.226	11.730	0	0	0
1	9	16	"A94"	"A94"	15945	58135	100	1110	1156	464	40	487	487	555	713	128	40	4	0	34696	31391	12188	38	2047	2047	2329	2213	95	95	93	0	0.000	0.000	0.000	0.000	0.000	0.000	0.000	0.000	0.000	0.000	0.000	0.000	0.000	0.000	0.019	0.023	0.022	0.022	2.260	0.022	0.106	316	2384	100	623	32649	33272	669	29344	30013	Error	Error	-5.712	623	32649	669	29344	365258	9919447	0.843	13.132	0	0	0
1	10	16	"A95"	"A95"	16245	58135	100	1022	1084	516	47	494	494	559	1379	246	3	0	0	31574	28176	13955	49	2031	2031	2226	2625	117	95	93	0	0.000	0.000	0.000	0.000	0.000	0.000	0.000	0.000	0.000	0.000	0.000	0.000	0.000	0.000	0.018	0.023	0.022	0.020	2.576	0.021	0.474	316	2384	100	528	29543	30071	590	26145	26735	Error	Error	-5.806	528	29543	590	26145	342677	8903619	0.381	9.886	0	0	0
1	11	16	"A95"	"A95"	16550	58140	100	1032	1046	384	36	506	506	540	262	48	73	50	0	31367	29815	10156	34	2075	2075	2363	2178	92	97	93	0	0.000	0.000	0.000	0.000	0.000	0.000	0.000	0.000	0.000	0.000	0.000	0.000	0.000	0.000	0.018	0.019	0.019	0.017	2.162	0.020	0.553	316	2384	100	526	29292	29818	540	27740	28280	Error	Error	-5.799	526	29292	540	27740	330618	9421693	1.931	12.604	0	0	0
1	12	16	"A95"	"A95"	16855	58145	110	1011	1023	366	35	512	512	559	806	144	19	0	0	30263	28292	8540	30	2088	2088	2371	1798	75	99	98	0	0.000	0.000	0.000	0.000	0.000	0.000	0.000	0.000	0.000	0.000	0.000	0.000	0.000	0.000	0.018	0.020	0.020	0.017	2.206	0.017	0.037	392	2896	100	499	28175	28674	511	26204	26715	Error	Error	-5.819	499	28175	511	26204	401142	11090648	0.576	14.417	0	0	0
1	13	16	"A96"	"A96"	17150	58140	105	927	931	263	28	534	534	574	307	53	61	21	0	23565	23331	4970	21	2157	2157	2323	966	41	100	100	0	0.000	0.000	0.000	0.000	0.000	0.000	0.000	0.000	0.000	0.000	0.000	0.000	0.000	0.000	0.018	0.019	0.019	0.017	2.088	0.018	0.260	316	2572	100	393	21408	21801	397	21174	21571	Error	Error	-5.767	393	21408	397	21174	294284	7372509	1.163	21.747	0	0	0
1	14	16	"A96"	"A96"	17450	58135	100	1069	1097	350	31	540	540	582	335	57	73	35	0	28907	27876	7735	27	2229	2229	3376	4632	137	99	95	0	0.000	0.000	0.000	0.000	0.000	0.000	0.000	0.000	0.000	0.000	0.000	0.000	0.000	0.000	0.020	0.022	0.022	0.019	2.028	0.021	0.409	316	2384	100	529	26678	27207	557	25647	26204	Error	Error	-5.656	529	26678	557	25647	346591	8808938	1.537	5.289	0	0	0
1	15	16	"A96"	"A96"	17750	58135	100	894	1053	686	65	548	548	599	354	59	49	26	0	8071	10584	6889	65	2195	2195	3146	3765	119	72	42	0	0.000	0.000	0.000	0.000	0.000	0.000	0.000	0.000	0.000	0.000	0.000	0.000	0.000	0.000	0.059	0.060	0.058	0.058	3.262	0.033	0.217	316	2384	100	346	5876	6222	505	8389	8894	Error	Error	-4.086	346	5876	505	8389	332698	3344457	1.282	1.976	0	0	0
1	16	16	"A97"	"A97"	18050	58135	100	1089	1130	430	38	548	548	580	263	45	75	52	0	30825	26843	12465	46	2202	2202	2592	2568	99	94	90	0	0.000	0.000	0.000	0.000	0.000	0.000	0.000	0.000	0.000	0.000	0.000	0.000	0.000	0.000	0.019	0.024	0.023	0.023	2.111	0.022	0.519	316	2384	100	541	28623	29164	582	24641	25223	Error	Error	-5.725	541	28623	582	24641	357039	8482250	2.091	9.444	0	0	0
1	17	16	"A97"	"A97"	18350	58140	100	958	992	345	34	553	553	579	243	41	68	42	0	25549	24229	10030	41	2186	2186	3002	4132	137	98	89	0	0.000	0.000	0.000	0.000	0.000	0.000	0.000	0.000	0.000	0.000	0.000	0.000	0.000	0.000	0.017	0.020	0.021	0.018	2.499	0.019	0.483	316	2384	100	405	23363	23768	439	22043	22482	Error	Error	-5.850	405	23363	439	22043	313487	7656265	1.700	5.137	0	0	0
1	18	16	"A97"	"A97"	18650	58140	100	1099	1128	343	30	647	647	705	514	72	43	5	0	23876	23001	9940	43	2349	2349	3302	4591	139	96	82	0	0.000	0.000	0.000	0.000	0.000	0.000	0.000	0.000	0.000	0.000	0.000	0.000	0.000	0.000	0.021	0.023	0.024	0.022	2.367	0.018	0.304	316	2384	100	452	21527	21979	481	20652	21133	Error	Error	-5.574	452	21527	481	20652	356365	7268228	0.823	4.291	0	0	0
1	1	17	"A98"	"A98"	13545	58440	85	476	507	228	44	458	458	489	269	55	12	3	0	3652	4650	3648	78	1925	1925	2037	1243	61	66	33	0	0.000	0.000	0.000	0.000	0.000	0.000	0.000	0.000	0.000	0.000	0.000	0.000	0.000	0.000	0.010	0.018	0.068	0.074	3.805	0.014	0.016	208	1660	100	18	1727	1745	49	2725	2774	Error	Error	-6.584	18	1727	49	2725	105361	967153	0.067	2.102	0	0	0
1	2	17	"A98"	"A98"	13835	58435	90	509	545	268	49	455	455	495	331	66	13	2	0	3553	3845	1289	33	1932	1932	2038	860	42	82	45	0	0.000	0.000	0.000	0.000	0.000	0.000	0.000	0.000	0.000	0.000	0.000	0.000	0.000	0.000	0.033	0.047	0.090	0.082	3.726	0.041	0.034	256	1924	100	54	1621	1675	90	1913	2003	Error	Error	-4.908	54	1621	90	1913	139442	984378	0.151	2.101	0	0	0
1	3	17	"A98"	"A98"	14135	58440	90	569	605	300	49	471	471	511	346	67	16	2	0	3786	4801	2596	54	2013	2013	2113	804	38	81	55	0	0.000	0.000	0.000	0.000	0.000	0.000	0.000	0.000	0.000	0.000	0.000	0.000	0.000	0.000	0.055	0.048	0.082	0.072	4.035	0.045	0.079	256	1924	100	98	1773	1871	134	2788	2922	Error	Error	-4.177	98	1773	134	2788	154771	1228964	0.272	3.343	0	0	0
1	4	17	"A99"	"A99"	14435	58445	105	596	638	304	47	447	447	499	453	90	14	3	0	11278	11224	4701	41	1916	1916	2038	1246	61	100	96	0	0.000	0.000	0.000	0.000	0.000	0.000	0.000	0.000	0.000	0.000	0.000	0.000	0.000	0.000	0.016	0.021	0.027	0.025	2.847	0.021	0.069	316	2572	100	149	9362	9511	191	9308	9499	Error	Error	-5.973	149	9362	191	9308	201613	3546820	0.307	7.372	0	0	0
1	5	17	"A99"	"A99"	14740	58445	105	739	826	575	69	474	474	515	310	60	42	13	0	12797	12521	4817	38	2050	2050	2181	986	45	100	99	0	0.000	0.000	0.000	0.000	0.000	0.000	0.000	0.000	0.000	0.000	0.000	0.000	0.000	0.000	0.025	0.034	0.032	0.029	2.378	0.032	0.161	316	2572	100	265	10747	11012	352	10471	10823	Error	Error	-5.342	265	10747	352	10471	260883	3956521	1.003	10.487	0	0	0
1	6	17	"A99"	"A99"	15045	58440	100	687	729	312	42	527	527	559	302	54	31	6	0	9952	10386	5067	48	2176	2176	2382	1272	53	91	83	0	0.000	0.000	0.000	0.000	0.000	0.000	0.000	0.000	0.000	0.000	0.000	0.000	0.000	0.000	0.021	0.025	0.031	0.030	3.848	0.020	0.109	316	2384	100	160	7776	7936	202	8210	8412	Error	Error	-5.603	160	7776	202	8210	230298	3282075	0.563	6.292	0	0	0
1	7	17	"A100"	"A100"	15350	58440	95	927	963	388	40	509	509	547	292	53	64	32	0	26708	23971	9505	39	2142	2142	2299	1287	55	100	99	0	0.000	0.000	0.000	0.000	0.000	0.000	0.000	0.000	0.000	0.000	0.000	0.000	0.000	0.000	0.017	0.021	0.020	0.018	2.352	0.020	0.247	256	2088	100	418	24566	24984	454	21829	22283	Error	Error	-5.877	418	24566	454	21829	246621	6136660	1.425	16.839	0	0	0
1	8	17	"A100"	"A100"	15650	58445	110	834	1110	1438	129	482	482	554	903	162	12	4	0	19705	20635	10136	49	2103	2103	2322	1894	81	98	95	1	0.000	0.000	0.000	0.000	0.000	0.000	0.000	0.000	0.000	0.000	0.000	0.000	0.000	0.000	0.020	0.034	0.023	0.022	2.841	0.045	0.169	392	2896	100	352	17602	17954	628	18532	19160	Error	Error	-5.644	352	17602	628	18532	435280	8089073	0.616	9.669	0	0	0
1	9	17	"A100"	"A100"	15945	58440	100	774	818	362	44	473	473	506	258	50	57	25	0	20720	20077	5301	26	2046	2046	2216	1241	56	99	99	0	0.000	0.000	0.000	0.000	0.000	0.000	0.000	0.000	0.000	0.000	0.000	0.000	0.000	0.000	0.016	0.019	0.019	0.016	2.772	0.019	0.222	316	2384	100	301	18674	18975	345	18031	18376	Error	Error	-5.955	301	18674	345	18031	258563	6344333	1.209	14.392	0	0	0
1	10	17	"A101"	"A101"	16250	58440	100	603	677	370	54	475	475	508	355	69	22	7	0	5046	7903	6792	85	1930	1930	2014	684	33	84	76	0	0.000	0.000	0.000	0.000	0.000	0.000	0.000	0.000	0.000	0.000	0.000	0.000	0.000	0.000	0.041	0.034	0.040	0.045	4.062	0.032	0.090	316	2384	100	128	3116	3244	202	5973	6175	Error	Error	-4.605	128	3116	202	5973	213807	2497360	0.476	8.610	0	0	0
1	11	17	"A101"	"A101"	16550	58440	100	523	579	265	45	492	492	530	332	62	15	3	0	5668	7460	5385	72	1993	1993	2078	850	40	90	82	0	0.000	0.000	0.000	0.000	0.000	0.000	0.000	0.000	0.000	0.000	0.000	0.000	0.000	0.000	0.008	0.016	0.034	0.034	4.475	0.020	0.077	316	2384	100	31	3675	3706	87	5467	5554	Error	Error	-6.889	31	3675	87	5467	183006	2357257	0.148	6.332	0	0	0
1	12	17	"A101"	"A101"	16850	58440	100	646	680	281	41	514	514	548	258	47	29	9	0	4829	6748	4941	73	2051	2051	2099	566	26	92	82	0	0.000	0.000	0.000	0.000	0.000	0.000	0.000	0.000	0.000	0.000	0.000	0.000	0.000	0.000	0.048	0.035	0.052	0.058	3.084	0.030	0.122	316	2384	100	132	2778	2910	166	4697	4863	Error	Error	-4.395	132	2778	166	4697	214808	2132310	0.512	8.214	0	0	0
1	13	17	"A102"	"A102"	17155	58440	85	1090	1625	1390	85	529	529	564	257	45	72	52	0	8992	12208	7107	58	2108	2108	2224	1173	52	100	98	0	0.000	0.000	0.000	0.000	0.000	0.000	0.000	0.000	0.000	0.000	0.000	0.000	0.000	0.000	0.081	0.109	0.087	0.075	2.378	0.128	0.678	208	1660	100	561	6884	7445	1096	10100	11196	Error	Error	-3.617	561	6884	1096	10100	338023	2539323	4.128	8.512	0	0	0
1	14	17	"A102"	"A102"	17450	58445	105	890	1280	1143	89	531	531	566	275	48	58	35	0	7385	9827	6347	64	2088	2088	2142	590	27	99	98	0	0.000	0.000	0.000	0.000	0.000	0.000	0.000	0.000	0.000	0.000	0.000	0.000	0.000	0.000	0.068	0.097	0.078	0.069	2.573	0.118	0.623	316	2572	100	359	5297	5656	749	7739	8488	Error	Error	-3.883	359	5297	749	7739	404381	3105353	2.596	13.025	0	0	0
1	15	17	"A102"	"A102"	17750	58440	95	898	1346	1118	83	547	547	572	231	40	65	42	0	7728	10858	6993	64	2160	2160	2219	497	22	100	99	0	0.000	0.000	0.000	0.000	0.000	0.000	0.000	0.000	0.000	0.000	0.000	0.000	0.000	0.000	0.063	0.092	0.074	0.061	2.776	0.111	0.682	256	2088	100	351	5568	5919	799	8698	9497	Error	Error	-3.988	351	5568	799	8698	344648	2779754	3.351	17.382	0	0	0
1	16	17	"A103"	"A103"	18060	58445	95	770	801	285	35	559	559	612	463	75	21	1	0	16637	15326	6765	44	2199	2199	2341	1177	50	99	99	0	0.000	0.000	0.000	0.000	0.000	0.000	0.000	0.000	0.000	0.000	0.000	0.000	0.000	0.000	0.015	0.018	0.021	0.018	2.999	0.017	0.126	256	2088	100	211	14438	14649	242	13127	13369	Error	Error	-6.096	211	14438	242	13127	205080	3923466	0.408	11.032	0	0	0
1	17	17	"A103"	"A103"	18355	58440	100	971	985	348	35	584	584	607	240	39	64	42	0	21286	19025	9200	48	2257	2257	2434	1163	47	97	94	0	0.000	0.000	0.000	0.000	0.000	0.000	0.000	0.000	0.000	0.000	0.000	0.000	0.000	0.000	0.020	0.024	0.026	0.025	2.569	0.023	0.337	316	2384	100	387	19029	19416	401	16768	17169	Error	Error	-5.620	387	19029	401	16768	311382	6011858	1.575	14.266	0	0	0
1	18	17	"A103"	"A103"	18655	58440	100	839	871	337	38	564	564	594	297	50	47	14	0	17889	17205	7517	43	2156	2156	2327	1175	50	99	97	0	0.000	0.000	0.000	0.000	0.000	0.000	0.000	0.000	0.000	0.000	0.000	0.000	0.000	0.000	0.017	0.020	0.023	0.020	2.780	0.020	0.263	316	2384	100	275	15733	16008	307	15049	15356	Error	Error	-5.838	275	15733	307	15049	275241	5436645	0.933	12.662	0	0	0
1	1	18	"A104"	"A104"	13540	58735	100	859	1004	1129	112	476	476	515	312	60	57	31	0	17895	18355	10659	58	2080	2080	2196	979	44	93	90	0	0.000	0.000	0.000	0.000	0.000	0.000	0.000	0.000	0.000	0.000	0.000	0.000	0.000	0.000	0.024	0.032	0.029	0.031	3.083	0.034	0.222	316	2384	100	383	15815	16198	528	16275	16803	Error	Error	-5.368	383	15815	528	16275	317290	5800123	1.567	16.506	0	0	0
1	2	18	"A104"	"A104"	13845	58735	100	883	1033	898	86	474	474	510	275	53	63	38	0	21479	20467	11023	53	2048	2048	2280	1569	68	93	91	0	0.000	0.000	0.000	0.000	0.000	0.000	0.000	0.000	0.000	0.000	0.000	0.000	0.000	0.000	0.021	0.030	0.026	0.026	2.756	0.028	0.255	316	2384	100	409	19431	19840	559	18419	18978	Error	Error	-5.570	409	19431	559	18419	326395	6467678	1.902	11.591	0	0	0
1	3	18	"A104"	"A104"	14145	58735	100	882	1062	1290	121	481	481	539	591	109	30	6	0	19361	19996	10552	52	2092	2092	2452	2258	92	90	89	0	0.000	0.000	0.000	0.000	0.000	0.000	0.000	0.000	0.000	0.000	0.000	0.000	0.000	0.000	0.023	0.032	0.024	0.025	2.646	0.035	0.206	316	2384	100	401	17269	17670	581	17904	18485	Error	Error	-5.428	401	17269	581	17904	335645	6318620	0.885	7.770	0	0	0
1	4	18	"A105"	"A105"	14440	58740	95	866	979	753	76	449	449	495	305	61	64	33	0	29698	26672	10094	37	1998	1998	2280	1843	80	100	100	0	0.000	0.000	0.000	0.000	0.000	0.000	0.000	0.000	0.000	0.000	0.000	0.000	0.000	0.000	0.015	0.021	0.020	0.018	2.104	0.024	0.331	256	2088	100	417	27700	28117	530	24674	25204	Error	Error	-6.054	417	27700	530	24674	250652	6828009	1.587	13.235	0	0	0
1	5	18	"A105"	"A105"	14745	58745	105	894	934	349	37	479	479	523	377	72	56	17	0	26900	25623	7746	30	2051	2051	2274	1730	76	100	100	0	0.000	0.000	0.000	0.000	0.000	0.000	0.000	0.000	0.000	0.000	0.000	0.000	0.000	0.000	0.017	0.019	0.019	0.017	2.227	0.019	0.177	316	2572	100	415	24849	25264	455	23572	24027	Error	Error	-5.904	415	24849	455	23572	295187	8097023	1.090	13.497	0	0	0
1	6	18	"A105"	"A105"	15045	58740	100	1018	1036	362	34	460	460	503	312	62	76	41	0	28457	26462	7552	28	2036	2036	2230	1317	59	99	98	0	0.000	0.000	0.000	0.000	0.000	0.000	0.000	0.000	0.000	0.000	0.000	0.000	0.000	0.000	0.021	0.024	0.023	0.021	1.913	0.022	0.412	316	2384	100	558	26421	26979	576	24426	25002	Error	Error	-5.565	558	26421	576	24426	327366	8362073	1.708	18.399	0	0	0
1	7	18	"A106"	"A106"	15340	58740	80	525	548	231	42	472	472	507	320	63	9	1	0	3307	3956	1821	46	1992	1992	2087	1021	48	59	34	0	0.000	0.000	0.000	0.000	0.000	0.000	0.000	0.000	0.000	0.000	0.000	0.000	0.000	0.000	0.040	0.039	0.134	0.111	4.570	0.049	0.046	208	1512	100	53	1315	1368	76	1964	2040	Error	Error	-4.633	53	1315	76	1964	113943	822947	0.128	1.831	0	0	0
1	8	18	"A106"	"A106"	15645	58740	80	497	518	224	43	490	490	521	239	45	10	2	0	3139	3707	1528	41	2075	2075	2135	616	28	73	41	0	0.000	0.000	0.000	0.000	0.000	0.000	0.000	0.000	0.000	0.000	0.000	0.000	0.000	0.000	0.007	0.017	0.088	0.103	4.573	0.031	0.025	208	1512	100	7	1064	1071	28	1632	1660	Error	Error	-7.248	7	1064	28	1632	107685	771061	-0.013	2.552	0	0	0
1	9	18	"A106"	"A106"	15950	58740	100	524	545	229	42	471	471	507	273	53	16	4	0	2940	3658	1903	52	2000	2000	2071	899	43	51	27	0	0.000	0.000	0.000	0.000	0.000	0.000	0.000	0.000	0.000	0.000	0.000	0.000	0.000	0.000	0.056	0.045	0.126	0.127	4.215	0.048	0.071	316	2384	100	53	940	993	74	1658	1732	Error	Error	-4.149	53	940	74	1658	172163	1155951	0.139	1.765	0	0	0
1	10	18	"A107"	"A107"	16255	58740	90	534	546	215	39	491	491	525	257	48	18	3	0	5433	6818	3965	58	2029	2029	2089	593	28	98	89	0	0.000	0.000	0.000	0.000	0.000	0.000	0.000	0.000	0.000	0.000	0.000	0.000	0.000	0.000	0.013	0.011	0.036	0.031	4.472	0.014	0.025	256	1924	100	43	3404	3447	55	4789	4844	Error	Error	-6.307	43	3404	55	4789	139778	1745372	0.082	7.975	0	0	0
1	11	18	"A107"	"A107"	16560	58745	95	601	634	281	44	509	509	545	308	56	20	4	0	4840	6430	3839	59	2128	2128	2227	838	37	93	73	0	0.000	0.000	0.000	0.000	0.000	0.000	0.000	0.000	0.000	0.000	0.000	0.000	0.000	0.000	0.034	0.029	0.063	0.053	3.526	0.027	0.081	256	2088	100	92	2712	2804	125	4302	4427	Error	Error	-4.882	92	2712	125	4302	162430	1646169	0.289	5.016	0	0	0
1	12	18	"A107"	"A107"	16855	58740	100	566	608	261	42	503	503	533	261	48	27	6	0	4558	6174	4059	65	2036	2036	2082	507	24	95	86	0	0.000	0.000	0.000	0.000	0.000	0.000	0.000	0.000	0.000	0.000	0.000	0.000	0.000	0.000	0.025	0.025	0.053	0.051	4.113	0.029	0.089	316	2384	100	63	2522	2585	105	4138	4243	Error	Error	-5.323	63	2522	105	4138	192124	1950836	0.287	8.071	0	0	0
1	13	18	"A108"	"A108"	17155	58740	100	642	673	282	41	510	510	542	264	48	27	6	0	5060	5960	3699	62	2061	2061	2119	575	27	84	75	0	0.000	0.000	0.000	0.000	0.000	0.000	0.000	0.000	0.000	0.000	0.000	0.000	0.000	0.000	0.044	0.042	0.066	0.075	5.058	0.027	0.068	316	2384	100	132	2999	3131	163	3899	4062	Error	Error	-4.506	132	2999	163	3899	212531	1883377	0.496	6.680	0	0	0
1	14	18	"A108"	"A108"	17455	58740	95	614	658	288	43	511	511	543	293	53	19	5	0	5803	6931	3510	50	2023	2023	2117	1056	49	96	80	0	0.000	0.000	0.000	0.000	0.000	0.000	0.000	0.000	0.000	0.000	0.000	0.000	0.000	0.000	0.027	0.030	0.039	0.040	3.292	0.023	0.065	256	2088	100	103	3780	3883	147	4908	5055	Error	Error	-5.198	103	3780	147	4908	168497	1774263	0.392	4.559	0	0	0
1	15	18	"A108"	"A108"	17760	58735	100	597	622	238	38	524	524	553	257	46	22	5	0	4765	5769	3326	57	2096	2096	2216	732	33	80	66	0	0.000	0.000	0.000	0.000	0.000	0.000	0.000	0.000	0.000	0.000	0.000	0.000	0.000	0.000	0.027	0.027	0.056	0.072	4.928	0.026	0.048	316	2384	100	73	2669	2742	98	3673	3771	Error	Error	-5.192	73	2669	98	3673	196702	1823138	0.268	4.854	0	0	0
1	16	18	"A109"	"A109"	18065	58735	80	602	650	260	40	552	552	588	275	46	23	4	0	3335	3844	1615	42	2169	2169	2214	528	23	80	55	0	0.000	0.000	0.000	0.000	0.000	0.000	0.000	0.000	0.000	0.000	0.000	0.000	0.000	0.000	0.043	0.059	0.157	0.127	5.669	0.074	0.078	208	1512	100	50	1166	1216	98	1675	1773	Error	Error	-4.543	50	1166	98	1675	135102	799621	0.225	3.087	0	0	0
1	17	18	"A109"	"A109"	18355	58740	100	585	627	320	51	578	578	603	245	40	20	4	0	3034	3437	1477	42	2194	2194	2218	399	17	76	51	0	0.000	0.000	0.000	0.000	0.000	0.000	0.000	0.000	0.000	0.000	0.000	0.000	0.000	0.000	0.008	0.039	0.188	0.195	5.104	0.082	0.071	316	2384	100	7	840	847	49	1243	1292	Error	Error	-6.907	7	840	49	1243	197977	1086081	0.098	3.055	0	0	0
1	18	18	"A109"	"A109"	18655	58740	100	650	675	248	36	608	608	667	557	83	3	0	0	3060	3537	1517	42	2301	2301	2381	1144	48	34	16	0	0.000	0.000	0.000	0.000	0.000	0.000	0.000	0.000	0.000	0.000	0.000	0.000	0.000	0.000	0.055	0.054	0.159	0.189	4.875	0.054	0.033	316	2384	100	42	759	801	67	1236	1303	Error	Error	-4.176	42	759	67	1236	213451	1117605	0.014	1.010	0	0	0
1	1	19	"A110"	"A110"	13550	59035	100	537	603	291	48	472	472	506	244	48	26	9	0	6560	8649	6811	78	2025	2025	2114	929	43	84	75	0	0.000	0.000	0.000	0.000	0.000	0.000	0.000	0.000	0.000	0.000	0.000	0.000	0.000	0.000	0.014	0.020	0.033	0.037	4.348	0.021	0.107	316	2384	100	65	4535	4600	131	6624	6755	Error	Error	-6.125	65	4535	131	6624	190647	2733218	0.398	7.034	0	0	0
1	2	19	"A110"	"A110"	13850	59035	100	597	656	363	55	474	474	510	265	51	30	9	0	6682	8612	6534	75	2042	2042	2143	750	34	85	82	0	0.000	0.000	0.000	0.000	0.000	0.000	0.000	0.000	0.000	0.000	0.000	0.000	0.000	0.000	0.027	0.028	0.046	0.046	4.461	0.027	0.150	316	2384	100	123	4640	4763	182	6570	6752	Error	Error	-5.237	123	4640	182	6570	207217	2721341	0.551	8.625	0	0	0
1	3	19	"A110"	"A110"	14155	59035	100	631	719	542	75	459	459	494	294	59	32	12	0	8296	11121	8388	75	1979	1979	2114	892	42	88	84	0	0.000	0.000	0.000	0.000	0.000	0.000	0.000	0.000	0.000	0.000	0.000	0.000	0.000	0.000	0.027	0.028	0.031	0.035	4.177	0.022	0.123	316	2384	100	172	6317	6489	260	9142	9402	Error	Error	-5.199	172	6317	260	9142	227147	3514255	0.765	10.098	0	0	0
1	4	19	"A111"	"A111"	14460	59040	85	557	636	409	64	474	474	589	1864	316	0	0	0	6678	8287	4826	58	2051	2051	2252	2341	103	90	49	0	0.000	0.000	0.000	0.000	0.000	0.000	0.000	0.000	0.000	0.000	0.000	0.000	0.000	0.000	0.018	0.026	0.039	0.035	3.056	0.036	0.164	208	1660	100	83	4627	4710	162	6236	6398	Error	Error	-5.801	83	4627	162	6236	132329	1723740	0.025	2.578	0	0	0
1	5	19	"A111"	"A111"	14755	59035	100	488	534	279	52	455	455	495	279	56	15	4	0	4638	6000	4178	69	1956	1956	2104	780	37	79	68	0	0.000	0.000	0.000	0.000	0.000	0.000	0.000	0.000	0.000	0.000	0.000	0.000	0.000	0.000	0.012	0.020	0.052	0.052	5.095	0.024	0.061	316	2384	100	33	2682	2715	79	4044	4123	Error	Error	-6.345	33	2682	79	4044	168644	1896074	0.140	4.995	0	0	0
1	6	19	"A111"	"A111"	15055	59035	100	524	575	297	51	454	454	485	239	49	24	9	0	4972	7132	5476	76	1969	1969	2064	613	29	84	78	0	0.000	0.000	0.000	0.000	0.000	0.000	0.000	0.000	0.000	0.000	0.000	0.000	0.000	0.000	0.023	0.023	0.041	0.048	5.260	0.025	0.114	316	2384	100	70	3003	3073	121	5163	5284	Error	Error	-5.423	70	3003	121	5163	181690	2253820	0.377	8.268	0	0	0
1	7	19	"A112"	"A112"	15355	59035	100	602	714	688	96	456	456	492	299	60	31	10	0	11125	13322	9255	69	1971	1971	2094	1060	50	82	80	0	0.000	0.000	0.000	0.000	0.000	0.000	0.000	0.000	0.000	0.000	0.000	0.000	0.000	0.000	0.016	0.023	0.024	0.027	4.191	0.025	0.172	316	2384	100	146	9154	9300	258	11351	11609	Error	Error	-5.970	146	9154	258	11351	225719	4209720	0.742	10.592	0	0	0
1	8	19	"A112"	"A112"	15655	59035	100	714	765	349	45	473	473	508	263	51	46	23	0	10082	13778	10112	73	2046	2046	2212	935	42	86	82	0	0.000	0.000	0.000	0.000	0.000	0.000	0.000	0.000	0.000	0.000	0.000	0.000	0.000	0.000	0.030	0.025	0.029	0.031	3.610	0.023	0.313	316	2384	100	241	8036	8277	292	11732	12024	Error	Error	-5.059	241	8036	292	11732	241886	4354001	0.977	12.370	0	0	0
1	9	19	"A112"	"A112"	15960	59040	100	720	767	317	41	479	479	510	297	58	43	18	0	9459	14116	10701	75	1994	1994	2144	856	39	87	85	0	0.000	0.000	0.000	0.000	0.000	0.000	0.000	0.000	0.000	0.000	0.000	0.000	0.000	0.000	0.032	0.024	0.029	0.034	3.761	0.021	0.294	316	2384	100	241	7465	7706	288	12122	12410	Error	Error	-4.953	241	7465	288	12122	242302	4460689	0.865	13.986	0	0	0
1	10	19	"A113"	"A113"	16255	59045	95	747	774	290	37	492	492	523	290	55	48	16	0	14278	14088	6580	46	2056	2056	2095	471	22	100	97	0	0.000	0.000	0.000	0.000	0.000	0.000	0.000	0.000	0.000	0.000	0.000	0.000	0.000	0.000	0.021	0.023	0.027	0.023	2.961	0.022	0.164	256	2088	100	255	12222	12477	282	12032	12314	Error	Error	-5.583	255	12222	282	12032	198116	3606641	0.866	25.463	0	0	0
1	11	19	"A113"	"A113"	16560	59040	100	714	755	435	57	501	501	537	253	47	45	18	0	14015	14640	7109	48	2080	2080	2243	974	43	98	95	0	0.000	0.000	0.000	0.000	0.000	0.000	0.000	0.000	0.000	0.000	0.000	0.000	0.000	0.000	0.018	0.020	0.024	0.019	2.840	0.028	0.213	316	2384	100	213	11935	12148	254	12560	12814	Error	Error	-5.808	213	11935	254	12560	238564	4626103	0.862	12.728	0	0	0
1	12	19	"A113"	"A113"	16860	59040	100	713	759	289	38	523	523	559	361	64	28	7	0	14183	14264	7104	49	2089	2089	2591	2739	105	85	75	0	0.000	0.000	0.000	0.000	0.000	0.000	0.000	0.000	0.000	0.000	0.000	0.000	0.000	0.000	0.016	0.019	0.022	0.021	3.139	0.016	0.075	316	2384	100	190	12094	12284	236	12175	12411	Error	Error	-5.992	190	12094	236	12175	239941	4507278	0.554	4.262	0	0	0
1	13	19	"A114"	"A114"	17160	59040	90	908	953	406	42	527	527	568	377	66	50	15	0	22059	22459	5802	25	2072	2072	2153	580	26	100	100	0	0.000	0.000	0.000	0.000	0.000	0.000	0.000	0.000	0.000	0.000	0.000	0.000	0.000	0.000	0.019	0.021	0.020	0.018	2.333	0.019	0.274	256	1924	100	381	19987	20368	426	20387	20813	Error	Error	-5.713	381	19987	426	20387	243993	5749398	1.021	35.010	0	0	0
1	14	19	"A114"	"A114"	17460	59040	100	786	834	334	40	554	554	591	350	59	37	8	0	15250	16329	7684	47	2178	2178	2588	2354	90	94	93	0	0.000	0.000	0.000	0.000	0.000	0.000	0.000	0.000	0.000	0.000	0.000	0.000	0.000	0.000	0.018	0.020	0.023	0.021	2.883	0.021	0.261	316	2384	100	232	13072	13304	280	14151	14431	Error	Error	-5.816	232	13072	280	14151	263472	5160096	0.694	5.837	0	0	0
1	15	19	"A114"	"A114"	17765	59040	100	765	799	266	33	562	562	595	256	43	43	14	0	15083	15080	5687	37	2177	2177	2408	1413	58	95	91	0	0.000	0.000	0.000	0.000	0.000	0.000	0.000	0.000	0.000	0.000	0.000	0.000	0.000	0.000	0.016	0.018	0.022	0.020	2.793	0.019	0.235	316	2384	100	203	12906	13109	237	12903	13140	Error	Error	-5.990	203	12906	237	12903	252549	4765416	0.797	8.968	0	0	0
1	16	19	"A115"	"A115"	18065	59040	100	658	675	249	36	604	604	632	243	38	20	5	0	4319	5661	3516	62	2251	2251	2304	553	24	83	73	0	0.000	0.000	0.000	0.000	0.000	0.000	0.000	0.000	0.000	0.000	0.000	0.000	0.000	0.000	0.026	0.021	0.060	0.064	5.172	0.012	0.012	316	2384	100	54	2068	2122	71	3410	3481	Error	Error	-5.259	54	2068	71	3410	213229	1788824	0.177	6.071	0	0	0
1	17	19	"A115"	"A115"	18365	59040	100	726	772	467	60	694	694	721	264	36	17	4	0	4519	5541	2928	52	2422	2422	2483	547	22	85	75	0	0.000	0.000	0.000	0.000	0.000	0.000	0.000	0.000	0.000	0.000	0.000	0.000	0.000	0.000	0.015	0.025	0.079	0.083	5.432	0.024	0.021	316	2384	100	32	2097	2129	78	3119	3197	Error	Error	-6.034	32	2097	78	3119	243867	1751039	0.193	5.590	0	0	0
1	18	19	"A115"	"A115"	18665	59040	100	800	831	266	32	746	746	778	279	35	21	4	0	4044	5357	3233	60	2474	2474	2536	539	21	82	65	0	0.000	0.000	0.000	0.000	0.000	0.000	0.000	0.000	0.000	0.000	0.000	0.000	0.000	0.000	0.034	0.029	0.091	0.103	5.456	0.020	0.023	316	2384	100	54	1570	1624	85	2883	2968	Error	Error	-4.862	54	1570	85	2883	262443	1692939	0.190	5.234	0	0	0
1	1	20	"A116"	"A116"	13540	59340	100	11479	18572	18979	102	514	514	606	1194	197	75	70	3	17829	16339	9351	57	2113	2113	2272	1139	50	84	80	0	0.000	0.000	0.000	0.000	0.000	0.000	0.000	0.000	0.000	0.000	0.000	0.000	0.000	0.000	0.698	1.269	0.895	0.798	2.522	1.751	0.706	316	2384	100	10965	15716	26681	18058	14226	32284	Error	Error	-0.519	10965	15716	18058	14226	5868665	5162989	15.047	12.350	0	0	0
1	2	20	"A116"	"A116"	13840	59340	100	18116	21065	17565	83	528	528	722	1989	275	81	75	3	26587	24600	10493	42	2158	2158	2355	1162	49	100	99	0	0.000	0.000	0.000	0.000	0.000	0.000	0.000	0.000	0.000	0.000	0.000	0.000	0.000	0.000	0.720	0.915	0.675	0.548	2.854	1.345	0.714	316	2384	100	17588	24429	42017	20537	22442	42979	Error	Error	-0.474	17588	24429	20537	22442	6656522	7773664	10.228	19.144	0	0	0
1	3	20	"A116"	"A116"	14145	59340	100	22053	25855	18681	72	502	502	731	2209	302	92	88	5	23987	23144	6518	28	2088	2088	2363	1577	66	100	99	0	0.000	0.000	0.000	0.000	0.000	0.000	0.000	0.000	0.000	0.000	0.000	0.000	0.000	0.000	0.984	1.204	0.909	0.860	2.225	1.834	0.701	316	2384	100	21551	21899	43450	25353	21056	46409	Error	Error	-0.023	21551	21899	25353	21056	8170169	7313591	11.373	13.178	0	0	0
1	4	20	"A117"	"A117"	14450	59340	85	447	494	254	51	457	457	489	262	53	15	2	0	2949	3217	1295	40	1962	1962	2023	619	30	67	36	0	0.000	0.000	0.000	0.000	0.000	0.000	0.000	0.000	0.000	0.000	0.000	0.000	0.000	0.000	-0.010	0.029	0.149	0.148	4.064	0.126	0.186	208	1660	100	-10	987	977	37	1255	1292	Error	Error	Error	-10	987	37	1255	102799	669038	0.019	1.929	0	0	0
1	5	20	"A117"	"A117"	14745	59340	95	529	566	253	44	455	455	488	253	51	23	6	0	2856	3264	1203	36	1969	1969	2046	761	37	58	27	0	0.000	0.000	0.000	0.000	0.000	0.000	0.000	0.000	0.000	0.000	0.000	0.000	0.000	0.000	0.083	0.086	0.163	0.153	4.373	0.076	0.112	256	2088	100	74	887	961	111	1295	1406	Error	Error	-3.583	74	887	111	1295	144809	835666	0.308	1.601	0	0	0
1	6	20	"A117"	"A117"	15045	59340	90	548	573	236	41	460	460	492	255	51	21	5	0	2850	3356	1329	39	1941	1941	2022	624	30	72	37	0	0.000	0.000	0.000	0.000	0.000	0.000	0.000	0.000	0.000	0.000	0.000	0.000	0.000	0.000	0.097	0.080	0.157	0.162	4.071	0.059	0.055	256	1924	100	88	909	997	113	1415	1528	Error	Error	-3.369	88	909	113	1415	146779	859096	0.318	2.138	0	0	0
1	7	20	"A118"	"A118"	15345	59340	90	595	634	275	43	472	472	504	254	50	31	7	0	6003	8389	5903	70	2014	2014	2080	666	32	99	95	0	0.000	0.000	0.000	0.000	0.000	0.000	0.000	0.000	0.000	0.000	0.000	0.000	0.000	0.000	0.031	0.025	0.042	0.035	3.471	0.019	0.083	256	1924	100	123	3989	4112	162	6375	6537	Error	Error	-5.019	123	3989	162	6375	162205	2147546	0.512	9.473	0	0	0
1	8	20	"A118"	"A118"	15645	59345	100	584	642	386	60	487	487	528	299	56	21	8	0	5349	7804	5501	70	2081	2081	2172	1120	51	94	78	0	0.000	0.000	0.000	0.000	0.000	0.000	0.000	0.000	0.000	0.000	0.000	0.000	0.000	0.000	0.030	0.027	0.039	0.038	3.270	0.023	0.056	316	2384	100	97	3268	3365	155	5723	5878	Error	Error	-5.074	97	3268	155	5723	202928	2466075	0.381	5.029	0	0	0
1	9	20	"A118"	"A118"	15955	59345	95	551	607	253	41	483	483	522	265	50	25	7	0	7006	9255	4944	53	2049	2049	2126	698	32	100	100	0	0.000	0.000	0.000	0.000	0.000	0.000	0.000	0.000	0.000	0.000	0.000	0.000	0.000	0.000	0.014	0.017	0.028	0.024	3.821	0.016	0.050	256	2088	100	68	4957	5025	124	7206	7330	Error	Error	-6.188	68	4957	124	7206	155377	2369294	0.321	10.213	0	0	0
1	10	20	"A119"	"A119"	16255	59340	100	518	558	229	41	481	481	569	1396	245	0	0	0	3602	4637	2785	60	2040	2040	2163	1855	85	43	21	0	0.000	0.000	0.000	0.000	0.000	0.000	0.000	0.000	0.000	0.000	0.000	0.000	0.000	0.000	0.024	0.030	0.069	0.081	4.878	0.493	0.409	316	2384	100	37	1562	1599	77	2597	2674	Error	Error	-5.400	37	1562	77	2597	176368	1465337	-0.008	1.334	0	0	0
1	11	20	"A119"	"A119"	16555	59340	95	581	625	270	43	526	526	564	287	50	17	3	0	4186	5179	2630	50	2141	2141	2214	708	31	92	68	0	0.000	0.000	0.000	0.000	0.000	0.000	0.000	0.000	0.000	0.000	0.000	0.000	0.000	0.000	0.027	0.033	0.066	0.062	4.028	0.041	0.062	256	2088	100	55	2045	2100	99	3038	3137	Error	Error	-5.217	55	2045	99	3038	160009	1325848	0.213	4.188	0	0	0
1	12	20	"A119"	"A119"	16850	59340	95	610	642	237	36	562	562	594	265	44	20	4	0	4362	5771	3352	58	2218	2218	2274	514	22	94	83	0	0.000	0.000	0.000	0.000	0.000	0.000	0.000	0.000	0.000	0.000	0.000	0.000	0.000	0.000	0.022	0.023	0.048	0.047	3.983	0.025	0.047	256	2088	100	48	2144	2192	80	3553	3633	Error	Error	-5.481	48	2144	80	3553	164333	1477249	0.181	6.804	0	0	0
1	13	20	"A120"	"A120"	17150	59340	100	586	662	353	53	556	556	585	235	40	23	11	0	3079	3763	1992	52	2133	2133	2179	525	24	71	45	0	0.000	0.000	0.000	0.000	0.000	0.000	0.000	0.000	0.000	0.000	0.000	0.000	0.000	0.000	0.032	0.065	0.156	0.135	4.025	0.113	0.249	316	2384	100	30	946	976	106	1630	1736	Error	Error	-4.979	30	946	106	1630	209039	1189231	0.328	3.017	0	0	0
1	14	20	"A120"	"A120"	17455	59340	100	692	773	371	47	591	591	613	241	39	32	16	0	3221	3987	2060	51	2207	2207	2261	538	23	72	47	0	0.000	0.000	0.000	0.000	0.000	0.000	0.000	0.000	0.000	0.000	0.000	0.000	0.000	0.000	0.100	0.102	0.157	0.162	3.695	0.110	0.242	316	2384	100	101	1014	1115	182	1780	1962	Error	Error	-3.328	101	1014	182	1780	244356	1260007	0.664	3.208	0	0	0
1	15	20	"A120"	"A120"	17755	59340	100	691	786	408	51	600	600	632	239	37	31	17	0	3114	4054	2305	56	2263	2263	2302	433	18	70	49	0	0.000	0.000	0.000	0.000	0.000	0.000	0.000	0.000	0.000	0.000	0.000	0.000	0.000	0.000	0.107	0.104	0.158	0.173	3.614	0.123	0.322	316	2384	100	91	851	942	186	1791	1977	Error	Error	-3.225	91	851	186	1791	248421	1280918	0.644	4.046	0	0	0
1	16	20	"A121"	"A121"	18065	59345	95	908	988	383	38	661	661	686	253	36	48	26	0	9308	15174	10860	71	2373	2373	2419	473	19	100	100	0	0.000	0.000	0.000	0.000	0.000	0.000	0.000	0.000	0.000	0.000	0.000	0.000	0.000	0.000	0.036	0.026	0.029	0.026	2.729	0.022	0.280	256	2088	100	247	6935	7182	327	12801	13128	Error	Error	-4.811	247	6935	327	12801	252816	3884613	1.194	26.966	0	0	0
1	17	20	"A121"	"A121"	18360	59345	105	1020	1054	385	36	831	831	851	296	34	35	15	0	8913	13851	9619	69	2693	2693	2759	708	25	99	97	0	0.000	0.000	0.000	0.000	0.000	0.000	0.000	0.000	0.000	0.000	0.000	0.000	0.000	0.000	0.030	0.020	0.029	0.029	2.658	0.022	0.190	316	2572	100	189	6220	6409	223	11158	11381	Error	Error	-5.040	189	6220	223	11158	333203	4376852	0.686	15.667	0	0	0
1	18	20	"A121"	"A121"	18655	59345	95	1019	1045	323	30	820	820	853	303	35	37	11	0	11930	15868	9722	61	2659	2659	2749	734	26	100	100	0	0.000	0.000	0.000	0.000	0.000	0.000	0.000	0.000	0.000	0.000	0.000	0.000	0.000	0.000	0.021	0.017	0.024	0.022	2.878	0.017	0.151	256	2088	100	199	9271	9470	225	13209	13434	Error	Error	-5.542	199	9271	225	13209	267554	4062125	0.634	17.873	0	0	0
1	1	21	"Blank"	"Blank"	13560	59630	100	539	566	300	53	548	548	573	248	43	10	1	0	2101	2282	1987	87	2150	2150	2217	689	31	4	1	0	0.000	0.000	0.000	0.000	0.000	0.000	0.000	0.000	0.000	0.000	0.000	0.000	0.000	0.000	0.184	0.136	0.572	0.598	4.534	0.073	0.081	316	2384	100	-9	-49	-58	18	132	150	Error	Error	-2.445	-9	-49	18	132	178852	720967	-0.028	0.094	0	0	0
1	2	21	"Blank"	"Blank"	13860	59630	100	494	517	220	42	519	519	554	268	48	7	1	0	2051	2113	453	21	2154	2154	2222	794	35	3	1	0	0.000	0.000	0.000	0.000	0.000	0.000	0.000	0.000	0.000	0.000	0.000	0.000	0.000	0.000	0.243	0.049	0.504	0.498	3.635	0.195	0.054	316	2384	100	-25	-103	-128	-2	-41	-43	Error	Error	-2.043	-25	-103	-2	-41	163243	667811	-0.138	-0.137	0	0	0
1	3	21	"Blank"	"Blank"	14160	59630	100	499	529	275	51	486	486	516	319	61	8	1	0	2062	2134	525	24	2053	2053	2135	994	46	1	0	0	0.000	0.000	0.000	0.000	0.000	0.000	0.000	0.000	0.000	0.000	0.000	0.000	0.000	0.000	1.444	0.531	0.663	0.628	4.851	0.141	0.214	316	2384	100	13	9	22	43	81	124	Error	Error	0.531	13	9	43	81	167082	674257	0.041	-0.001	0	0	0
1	4	21	"Blank"	"Blank"	14460	59630	100	508	533	229	42	488	488	518	251	48	15	3	0	2063	2116	476	22	2061	2061	2125	590	27	5	1	0	0.000	0.000	0.000	0.000	0.000	0.000	0.000	0.000	0.000	0.000	0.000	0.000	0.000	0.000	10.000	0.818	0.763	0.709	5.032	0.127	0.064	316	2384	100	20	2	22	45	55	100	Error	Error	3.322	20	2	45	55	168480	668568	0.060	-0.015	0	0	0
1	5	21	"Blank"	"Blank"	14765	59635	95	513	552	231	41	496	496	524	267	50	13	3	0	2176	2221	484	21	2098	2098	2145	529	24	7	2	0	0.000	0.000	0.000	0.000	0.000	0.000	0.000	0.000	0.000	0.000	0.000	0.000	0.000	0.000	0.218	0.455	0.551	0.584	5.030	0.195	0.125	256	2088	100	17	78	95	56	123	179	Error	Error	-2.198	17	78	56	123	141321	568468	0.105	0.144	0	0	0
1	6	21	"Blank"	"Blank"	15065	59630	85	545	552	209	37	474	474	514	277	53	16	2	0	2164	2219	493	22	2027	2027	2098	714	34	6	1	0	0.000	0.000	0.000	0.000	0.000	0.000	0.000	0.000	0.000	0.000	0.000	0.000	0.000	0.000	0.518	0.406	0.562	0.640	4.635	0.147	0.045	208	1660	100	71	137	208	78	192	270	Error	Error	-0.948	71	137	78	192	114820	461514	0.137	0.169	0	0	0
1	7	21	"Blank"	"Blank"	15365	59635	90	480	505	222	43	462	462	501	274	54	12	2	0	2062	2131	562	26	1946	1946	2025	637	31	7	1	0	0.000	0.000	0.000	0.000	0.000	0.000	0.000	0.000	0.000	0.000	0.000	0.000	0.000	0.000	0.155	0.232	0.777	0.762	5.635	0.146	0.087	256	1924	100	18	116	134	43	185	228	Error	Error	-2.688	18	116	43	185	129320	545662	0.015	0.166	0	0	0
1	8	21	"Blank"	"Blank"	15665	59630	100	505	539	248	46	495	495	529	252	47	12	3	0	2120	2184	583	26	2098	2098	2157	741	34	3	1	0	0.000	0.000	0.000	0.000	0.000	0.000	0.000	0.000	0.000	0.000	0.000	0.000	0.000	0.000	0.455	0.512	0.535	0.529	4.789	0.127	0.032	316	2384	100	10	22	32	44	86	130	Error	Error	-1.138	10	22	44	86	170441	690049	0.040	0.036	0	0	0
1	9	21	"Blank"	"Blank"	15965	59630	100	506	546	288	52	499	499	524	220	41	17	4	0	2131	2197	614	27	2049	2049	2104	562	26	8	1	0	0.000	0.000	0.000	0.000	0.000	0.000	0.000	0.000	0.000	0.000	0.000	0.000	0.000	0.000	0.085	0.318	0.668	0.570	4.639	0.132	0.102	316	2384	100	7	82	89	47	148	195	Error	Error	-3.550	7	82	47	148	172667	694380	0.100	0.165	0	0	0
1	10	21	"Blank"	"Blank"	16265	59630	95	505	543	240	44	545	545	579	287	49	8	1	0	1989	2061	582	28	2105	2105	2156	503	23	2	1	0	0.000	0.000	0.000	0.000	0.000	0.000	0.000	0.000	0.000	0.000	0.000	0.000	0.000	0.000	0.345	0.045	0.640	0.526	4.607	0.169	0.068	256	2088	100	-40	-116	-156	-2	-44	-46	Error	Error	-1.536	-40	-116	-2	-44	139059	527702	-0.125	-0.189	0	0	0
1	11	21	"Blank"	"Blank"	16575	59635	95	529	565	229	40	533	533	559	227	40	15	2	0	2105	2164	510	23	2075	2075	2112	442	20	12	2	0	0.000	0.000	0.000	0.000	0.000	0.000	0.000	0.000	0.000	0.000	0.000	0.000	0.000	0.000	-0.133	0.360	0.699	0.664	4.053	0.147	0.072	256	2088	100	-4	30	26	32	89	121	Error	Error	Error	-4	30	32	89	144730	554017	0.026	0.118	0	0	0
1	12	21	"Blank"	"Blank"	16870	59635	95	549	569	241	42	592	592	618	248	40	7	1	0	2015	2081	499	23	2204	2204	2257	636	28	2	0	0	0.000	0.000	0.000	0.000	0.000	0.000	0.000	0.000	0.000	0.000	0.000	0.000	0.000	0.000	0.228	0.187	0.441	0.423	4.742	0.106	0.069	256	2088	100	-43	-189	-232	-23	-123	-146	Error	Error	-2.136	-43	-189	-23	-123	145778	532641	-0.198	-0.277	0	0	0
1	13	21	"Blank"	"Blank"	17170	59635	100	648	651	217	33	641	641	685	672	98	0	0	0	2237	2254	337	14	2301	2301	2338	562	24	3	0	0	0.000	0.000	0.000	0.000	0.000	0.000	0.000	0.000	0.000	0.000	0.000	0.000	0.000	0.000	-0.109	-0.213	0.642	0.660	4.547	1.404	0.338	316	2384	100	7	-64	-57	10	-47	-37	Error	Error	Error	7	-64	10	-47	205866	712381	-0.051	-0.149	0	0	0
1	14	21	"Blank"	"Blank"	17470	59635	100	718	735	230	31	719	719	737	252	34	14	2	0	2467	2493	440	17	2465	2465	2482	410	16	15	2	0	0.000	0.000	0.000	0.000	0.000	0.000	0.000	0.000	0.000	0.000	0.000	0.000	0.000	0.000	-0.500	0.571	0.621	0.643	5.547	0.125	0.017	316	2384	100	-1	2	1	16	28	44	Error	Error	Error	-1	2	16	28	232314	787681	-0.008	0.027	0	0	0
1	15	21	"Blank"	"Blank"	17770	59635	100	709	731	239	32	704	704	733	255	34	16	2	0	2397	2404	354	14	2408	2408	2458	795	32	0	0	0	0.000	0.000	0.000	0.000	0.000	0.000	0.000	0.000	0.000	0.000	0.000	0.000	0.000	0.000	-0.455	-6.750	0.731	0.700	5.404	0.165	0.026	316	2384	100	5	-11	-6	27	-4	23	Error	Error	Error	5	-11	27	-4	230885	759717	-0.008	-0.068	0	0	0
1	16	21	"Blank"	"Blank"	18070	59635	100	711	716	205	28	720	720	758	261	34	9	0	0	2361	2452	1178	48	2470	2470	2494	377	15	10	0	0	0.000	0.000	0.000	0.000	0.000	0.000	0.000	0.000	0.000	0.000	0.000	0.000	0.000	0.000	0.083	0.222	0.500	0.524	3.669	0.038	0.009	316	2384	100	-9	-109	-118	-4	-18	-22	Error	Error	-3.598	-9	-109	-4	-18	226285	774911	-0.161	-0.111	0	0	0
1	17	21	"Blank"	"Blank"	18380	59640	105	869	890	242	27	869	869	894	282	31	14	1	0	2783	2798	355	12	2769	2769	2812	935	33	0	0	0	0.000	0.000	0.000	0.000	0.000	0.000	0.000	0.000	0.000	0.000	0.000	0.000	0.000	0.000	0.000	0.724	0.775	0.821	4.971	0.220	0.042	316	2572	100	0	14	14	21	29	50	Error	Error	Error	0	14	21	29	281237	884280	-0.014	-0.015	0	0	0
1	18	21	"Blank"	"Blank"	18675	59640	95	972	985	272	27	954	954	983	312	31	14	3	0	2839	2874	391	13	2891	2891	2919	461	15	11	0	0	0.000	0.000	0.000	0.000	0.000	0.000	0.000	0.000	0.000	0.000	0.000	0.000	0.000	0.000	-0.346	-1.824	0.680	0.620	6.083	0.261	0.038	256	2088	100	18	-52	-34	31	-17	14	Error	Error	Error	18	-52	31	-17	252191	735703	0.006	-0.098	0	0	0
