# Supplementary material for: Application of hybridization control probe to increase accuracy on ligation detection or minisequencing diagnostic microarrays
Source: BMC Res Notes. 2009 Dec 14;2:249. doi: 10.1186/1756-0500-2-249 (PMC2799435; doi:10.1186/1756-0500-2-249)
Supplement: Additional file 3 — Gpr_files. Zip-compressed file containing raw microarray data in GenePix results format (.gpr) and GAL (GenePix Array List) files. [file 1756-0500-2-249-S3.ZIP › gpr_files/slide3/lasi3_15-16.gpr]

ATF	1.0
30	76    
"Type=GenePix Results 3"
"DateTime=2009/04/02 13:50:27"
"Settings=C:\Axon\Params\hpv0204lasi3.gps"
"GalFile=C:\Axon\Data\HPV\ArrayIt_032009_InstiBioGalfile.gal"
"ArrayOfArrays=15-16"
"PixelSize=5"
"Wavelengths=532	488"
"ImageFiles=C:\Axon\Data\HPV\020409\lasi3.tif 2	C:\Axon\Data\HPV\020409\lasi3.tif 3"
"NormalizationMethod=None"
"NormalizationFactors=1	1"
"JpegImage="
"StdDev=Type 1"
"RatioFormulations=W1/W3 (/532)	W1/W4 (/488)	W3/W4 (532/488)"
"FeatureType=Circular"
"Barcode="
"BackgroundSubtraction=LocalFeature"
"ImageOrigin=0, 0"
"JpegOrigin=3705, 80"
"Creator=GenePix Pro 6.1.0.2"
"Scanner=GenePix 4200A 01 Autoloader [2]"
"FocusPosition=0"
"Temperature=23.25"
"LinesAveraged=2"
"Comment="
"PMTGain=580	540"
"ScanPower=100	100"
"LaserPower=2.72	2.57"
"Filters=Standard Green	Standard Blue"
"ScanRegion=688,16,3816,13800"
"Supplier="
"Block"	"Column"	"Row"	"Name"	"ID"	"X"	"Y"	"Dia."	"F532 Median"	"F532 Mean"	"F532 SD"	"F532 CV"	"B532"	"B532 Median"	"B532 Mean"	"B532 SD"	"B532 CV"	"% > B532+1SD"	"% > B532+2SD"	"F532 % Sat."	"F488 Median"	"F488 Mean"	"F488 SD"	"F488 CV"	"B488"	"B488 Median"	"B488 Mean"	"B488 SD"	"B488 CV"	"% > B488+1SD"	"% > B488+2SD"	"F488 % Sat."	"Ratio of Medians (1/532)"	"Ratio of Means (1/532)"	"Median of Ratios (1/532)"	"Mean of Ratios (1/532)"	"Ratios SD (1/532)"	"Rgn Ratio (1/532)"	"Rgn R2 (1/532)"	"Ratio of Medians (1/488)"	"Ratio of Means (1/488)"	"Median of Ratios (1/488)"	"Mean of Ratios (1/488)"	"Ratios SD (1/488)"	"Rgn Ratio (1/488)"	"Rgn R2 (1/488)"	"Ratio of Medians (532/488)"	"Ratio of Means (532/488)"	"Median of Ratios (532/488)"	"Mean of Ratios (532/488)"	"Ratios SD (532/488)"	"Rgn Ratio (532/488)"	"Rgn R2 (532/488)"	"F Pixels"	"B Pixels"	"Circularity"	"Sum of Medians (1/532)"	"Sum of Medians (1/488)"	"Sum of Medians (532/488)"	"Sum of Means (1/532)"	"Sum of Means (1/488)"	"Sum of Means (532/488)"	"Log Ratio (1/532)"	"Log Ratio (1/488)"	"Log Ratio (532/488)"	"F532 Median - B532"	"F488 Median - B488"	"F532 Mean - B532"	"F488 Mean - B488"	"F532 Total Intensity"	"F488 Total Intensity"	"SNR 532"	"SNR 488"	"Flags"	"Normalize"	"Autoflag"
1	1	1	"A1"	"A1"	4600	62630	100	562	560	195	34	508	508	526	203	38	22	1	0	2413	2405	371	15	2284	2284	2299	365	15	24	4	0	0.000	0.000	0.000	0.000	0.000	0.000	0.000	0.000	0.000	0.000	0.000	0.000	0.000	0.000	0.419	0.430	0.534	0.559	4.264	0.024	0.001	316	2384	100	54	129	183	52	121	173	Error	Error	-1.256	54	129	52	121	176858	759908	0.167	0.290	0	0	0
1	2	1	"A1"	"A1"	4905	62630	100	504	513	196	38	451	451	491	420	85	5	0	0	2346	2347	344	14	2102	2102	2115	393	18	32	4	0	0.000	0.000	0.000	0.000	0.000	0.000	0.000	0.000	0.000	0.000	0.000	0.000	0.000	0.000	0.217	0.253	0.558	0.562	4.508	0.142	0.012	316	2384	100	53	244	297	62	245	307	Error	Error	-2.203	53	244	62	245	162034	741734	0.052	0.590	0	0	0
1	3	1	"A1"	"A1"	5205	62630	100	457	511	319	62	464	464	617	2241	363	0	0	0	2051	2163	729	33	2195	2195	2327	1971	84	1	1	0	0.000	0.000	0.000	0.000	0.000	0.000	0.000	0.000	0.000	0.000	0.000	0.000	0.000	0.000	0.049	-1.469	0.417	0.438	3.955	0.855	0.715	316	2384	100	-7	-144	-151	47	-32	15	Error	Error	-4.363	-7	-144	47	-32	161540	683642	-0.047	-0.083	0	0	0
1	4	1	"A2"	"A2"	5505	62630	90	1097	1106	307	27	465	465	490	211	43	92	73	0	31615	31538	5954	18	2478	2478	2576	834	32	100	100	0	0.000	0.000	0.000	0.000	0.000	0.000	0.000	0.000	0.000	0.000	0.000	0.000	0.000	0.000	0.022	0.022	0.022	0.020	1.839	0.021	0.580	256	1924	100	632	29137	29769	641	29060	29701	Error	Error	-5.527	632	29137	641	29060	283176	8073668	2.919	34.727	0	0	0
1	5	1	"A2"	"A2"	5810	62625	95	1065	1104	314	28	500	500	610	1414	231	0	0	0	30847	30772	6437	20	2676	2676	3091	2998	96	99	98	0	0.000	0.000	0.000	0.000	0.000	0.000	0.000	0.000	0.000	0.000	0.000	0.000	0.000	0.000	0.020	0.021	0.021	0.020	1.759	0.031	0.106	256	2088	100	565	28171	28736	604	28096	28700	Error	Error	-5.640	565	28171	604	28096	282650	7877672	0.349	9.233	0	0	0
1	6	1	"A2"	"A2"	6110	62625	100	1028	1064	338	31	492	492	548	528	96	50	9	0	31321	31158	8286	26	2604	2604	2881	1744	60	99	97	0	0.000	0.000	0.000	0.000	0.000	0.000	0.000	0.000	0.000	0.000	0.000	0.000	0.000	0.000	0.019	0.020	0.019	0.018	2.061	0.019	0.545	316	2384	100	536	28717	29253	572	28554	29126	Error	Error	-5.744	536	28717	572	28554	336068	9846070	0.977	16.214	0	0	0
1	7	1	"A3"	"A3"	6410	62625	100	1036	1064	403	37	480	480	514	239	46	78	59	0	33946	30254	13926	46	2399	2399	2458	534	21	100	99	0	0.000	0.000	0.000	0.000	0.000	0.000	0.000	0.000	0.000	0.000	0.000	0.000	0.000	0.000	0.018	0.021	0.020	0.020	1.720	0.020	0.547	316	2384	100	556	31547	32103	584	27855	28439	Error	Error	-5.826	556	31547	584	27855	336128	9560374	2.301	52.052	0	0	0
1	8	1	"A3"	"A3"	6710	62630	95	1132	1149	442	38	487	487	550	621	112	51	6	0	34416	32540	15076	46	2413	2413	2535	1005	39	100	100	0	0.000	0.000	0.000	0.000	0.000	0.000	0.000	0.000	0.000	0.000	0.000	0.000	0.000	0.000	0.020	0.022	0.021	0.020	1.997	0.021	0.496	256	2088	100	645	32003	32648	662	30127	30789	Error	Error	-5.633	645	32003	662	30127	294018	8330255	0.965	29.856	0	0	0
1	9	1	"A3"	"A3"	7010	62625	105	1096	1126	455	40	469	469	590	2032	344	0	0	0	37553	34353	12597	36	2252	2252	2323	733	31	100	100	0	0.000	0.000	0.000	0.000	0.000	0.000	0.000	0.000	0.000	0.000	0.000	0.000	0.000	0.000	0.018	0.020	0.019	0.018	1.947	0.019	0.515	316	2572	100	627	35301	35928	657	32101	32758	Error	Error	-5.815	627	35301	657	32101	355887	10855460	0.264	43.697	0	0	0
1	10	1	"A4"	"A4"	7310	62625	100	867	890	397	44	488	488	515	252	48	63	34	0	23222	19578	11308	57	2338	2338	2614	2100	80	81	75	0	0.000	0.000	0.000	0.000	0.000	0.000	0.000	0.000	0.000	0.000	0.000	0.000	0.000	0.000	0.018	0.023	0.025	0.029	3.739	0.022	0.400	316	2384	100	379	20884	21263	402	17240	17642	Error	Error	-5.784	379	20884	402	17240	281098	6186640	1.488	8.078	0	0	0
1	11	1	"A4"	"A4"	7610	62625	100	984	968	362	37	471	471	514	475	92	54	10	0	25048	22226	10672	48	2228	2228	2449	1740	71	91	85	0	0.000	0.000	0.000	0.000	0.000	0.000	0.000	0.000	0.000	0.000	0.000	0.000	0.000	0.000	0.022	0.025	0.026	0.026	2.506	0.023	0.150	316	2384	100	513	22820	23333	497	19998	20495	Error	Error	-5.475	513	22820	497	19998	306003	7023489	0.956	11.366	0	0	0
1	12	1	"A4"	"A4"	7910	62625	100	896	929	399	42	514	514	561	463	82	40	7	0	25086	21976	10191	46	2405	2405	2855	2947	103	89	80	0	0.000	0.000	0.000	0.000	0.000	0.000	0.000	0.000	0.000	0.000	0.000	0.000	0.000	0.000	0.017	0.021	0.021	0.021	2.882	0.019	0.243	316	2384	100	382	22681	23063	415	19571	19986	Error	Error	-5.892	382	22681	415	19571	293555	6944470	0.795	6.488	0	0	0
1	13	1	"A5"	"A5"	8220	62630	85	683	700	255	36	570	570	592	219	36	31	10	0	5175	6982	4657	66	2459	2459	2497	508	20	99	96	0	0.000	0.000	0.000	0.000	0.000	0.000	0.000	0.000	0.000	0.000	0.000	0.000	0.000	0.000	0.042	0.029	0.049	0.045	2.777	0.030	0.139	208	1660	100	113	2716	2829	130	4523	4653	Error	Error	-4.587	113	2716	130	4523	145695	1452157	0.493	8.829	0	0	0
1	14	1	"A5"	"A5"	8515	62635	90	574	607	257	42	469	469	496	242	48	27	10	0	4965	6348	4183	65	2166	2166	2208	517	23	97	92	0	0.000	0.000	0.000	0.000	0.000	0.000	0.000	0.000	0.000	0.000	0.000	0.000	0.000	0.000	0.038	0.033	0.056	0.052	2.891	0.030	0.143	256	1924	100	105	2799	2904	138	4182	4320	Error	Error	-4.736	105	2799	138	4182	155519	1625136	0.459	8.008	0	0	0
1	15	1	"A5"	"A5"	8810	62630	85	600	660	498	75	505	505	525	203	38	29	12	0	5115	6353	3369	53	2312	2312	2356	440	18	100	98	0	0.000	0.000	0.000	0.000	0.000	0.000	0.000	0.000	0.000	0.000	0.000	0.000	0.000	0.000	0.034	0.038	0.050	0.046	3.261	0.031	0.056	208	1660	100	95	2803	2898	155	4041	4196	Error	Error	-4.883	95	2803	155	4041	137243	1321323	0.665	9.084	0	0	0
1	16	1	"A6"	"A6"	9115	62630	95	908	945	326	34	510	510	537	228	42	75	40	0	20094	21020	5088	24	2342	2342	2489	1369	55	100	100	0	0.000	0.000	0.000	0.000	0.000	0.000	0.000	0.000	0.000	0.000	0.000	0.000	0.000	0.000	0.022	0.023	0.023	0.021	2.233	0.020	0.320	256	2088	100	398	17752	18150	435	18678	19113	Error	Error	-5.479	398	17752	435	18678	241990	5381205	1.789	13.536	0	0	0
1	17	1	"A6"	"A6"	9415	62625	100	873	902	299	33	559	559	600	411	68	35	6	0	20480	21364	7230	33	2441	2441	2723	2123	77	96	96	0	0.000	0.000	0.000	0.000	0.000	0.000	0.000	0.000	0.000	0.000	0.000	0.000	0.000	0.000	0.017	0.018	0.019	0.018	2.587	0.014	0.078	316	2384	100	314	18039	18353	343	18923	19266	Error	Error	-5.844	314	18039	343	18923	285082	6751176	0.735	8.780	0	0	0
1	18	1	"A6"	"A6"	9715	62625	100	1105	1137	336	29	757	757	813	561	69	26	2	0	18629	18861	6012	31	2838	2838	3406	3537	103	94	93	0	0.000	0.000	0.000	0.000	0.000	0.000	0.000	0.000	0.000	0.000	0.000	0.000	0.000	0.000	0.022	0.024	0.026	0.023	2.559	0.023	0.207	316	2384	100	348	15791	16139	380	16023	16403	Error	Error	-5.504	348	15791	380	16023	359155	5960020	0.578	4.370	0	0	0
1	1	2	"A7"	"A7"	4605	62935	100	591	621	266	42	429	429	448	189	42	44	21	0	6179	9547	7428	77	2172	2172	2200	437	19	88	82	0	0.000	0.000	0.000	0.000	0.000	0.000	0.000	0.000	0.000	0.000	0.000	0.000	0.000	0.000	0.040	0.026	0.034	0.044	4.018	0.023	0.249	316	2384	100	162	4007	4169	192	7375	7567	Error	Error	-4.628	162	4007	192	7375	196379	3016847	0.915	16.812	0	0	0
1	2	2	"A7"	"A7"	4910	62935	95	628	652	281	43	410	410	433	172	39	56	32	0	8086	12314	8664	70	2124	2124	2142	409	19	100	100	0	0.000	0.000	0.000	0.000	0.000	0.000	0.000	0.000	0.000	0.000	0.000	0.000	0.000	0.000	0.037	0.024	0.028	0.031	2.395	0.021	0.304	256	2088	100	218	5962	6180	242	10190	10432	Error	Error	-4.773	218	5962	242	10190	166893	3152389	1.273	24.870	0	0	0
1	3	2	"A7"	"A7"	5210	62935	95	604	707	650	91	406	406	435	285	65	35	11	0	7555	10755	7102	66	2066	2066	2093	403	19	100	99	0	0.000	0.000	0.000	0.000	0.000	0.000	0.000	0.000	0.000	0.000	0.000	0.000	0.000	0.000	0.036	0.035	0.033	0.032	3.320	0.022	0.091	256	2088	100	198	5489	5687	301	8689	8990	Error	Error	-4.793	198	5489	301	8689	181075	2753192	0.954	21.494	0	0	0
1	4	2	"A8"	"A8"	5515	62930	95	812	835	269	32	402	402	421	174	41	83	59	0	26117	26953	8590	31	2110	2110	2186	755	34	100	100	0	0.000	0.000	0.000	0.000	0.000	0.000	0.000	0.000	0.000	0.000	0.000	0.000	0.000	0.000	0.017	0.017	0.018	0.016	2.015	0.016	0.449	256	2088	100	410	24007	24417	433	24843	25276	Error	Error	-5.872	410	24007	433	24843	213802	6899971	2.379	32.804	0	0	0
1	5	2	"A8"	"A8"	5810	62930	95	858	890	341	38	418	418	462	715	154	21	0	0	22709	26682	12985	48	2254	2254	2463	2194	89	100	100	0	0.000	0.000	0.000	0.000	0.000	0.000	0.000	0.000	0.000	0.000	0.000	0.000	0.000	0.000	0.022	0.019	0.020	0.018	2.133	0.018	0.545	256	2088	100	440	20455	20895	472	24428	24900	Error	Error	-5.539	440	20455	472	24428	227952	6830689	0.599	11.039	0	0	0
1	6	2	"A8"	"A8"	6115	62935	105	895	1144	2635	230	425	425	450	362	80	60	24	0	26996	29702	14338	48	2236	2236	2434	1873	76	100	100	0	0.000	0.000	0.000	0.000	0.000	0.000	0.000	0.000	0.000	0.000	0.000	0.000	0.000	0.000	0.019	0.026	0.018	0.017	2.234	0.036	0.075	316	2572	100	470	24760	25230	719	27466	28185	Error	Error	-5.719	470	24760	719	27466	361636	9385704	1.917	14.558	0	0	0
1	7	2	"A9"	"A9"	6415	62930	95	1071	1076	334	31	431	431	448	182	40	92	82	0	31569	31241	8857	28	2218	2218	2298	591	25	100	100	0	0.000	0.000	0.000	0.000	0.000	0.000	0.000	0.000	0.000	0.000	0.000	0.000	0.000	0.000	0.022	0.022	0.022	0.020	1.787	0.021	0.592	256	2088	100	640	29351	29991	645	29023	29668	Error	Error	-5.519	640	29351	645	29023	275332	7997679	3.451	48.973	0	0	0
1	8	2	"A9"	"A9"	6725	62940	105	907	965	360	37	420	420	460	600	130	40	5	0	27347	28758	12176	42	2103	2103	2254	1728	76	100	100	0	0.000	0.000	0.000	0.000	0.000	0.000	0.000	0.000	0.000	0.000	0.000	0.000	0.000	0.000	0.019	0.020	0.021	0.018	2.117	0.023	0.145	316	2572	100	487	25244	25731	545	26655	27200	Error	Error	-5.696	487	25244	545	26655	304896	9087594	0.842	15.338	0	0	0
1	9	2	"A9"	"A9"	7015	62930	95	935	997	354	35	412	412	477	996	208	12	0	0	28262	30893	9869	31	2099	2099	2298	2282	99	100	100	0	0.000	0.000	0.000	0.000	0.000	0.000	0.000	0.000	0.000	0.000	0.000	0.000	0.000	0.000	0.020	0.020	0.020	0.017	2.123	0.024	0.154	256	2088	100	523	26163	26686	585	28794	29379	Error	Error	-5.645	523	26163	585	28794	255314	7908527	0.522	12.531	0	0	0
1	10	2	"A10"	"A10"	7310	62930	100	954	974	395	40	419	419	436	230	52	76	56	0	32388	31913	13763	43	2082	2082	2156	818	37	100	97	0	0.000	0.000	0.000	0.000	0.000	0.000	0.000	0.000	0.000	0.000	0.000	0.000	0.000	0.000	0.018	0.019	0.019	0.017	2.249	0.018	0.448	316	2384	100	535	30306	30841	555	29831	30386	Error	Error	-5.824	535	30306	555	29831	307881	10084596	2.339	36.378	0	0	0
1	11	2	"A10"	"A10"	7610	62930	95	1145	1187	346	29	429	429	461	291	63	93	68	0	34429	37015	10412	28	2182	2182	2383	1431	60	100	100	0	0.000	0.000	0.000	0.000	0.000	0.000	0.000	0.000	0.000	0.000	0.000	0.000	0.000	0.000	0.022	0.022	0.022	0.020	1.606	0.020	0.428	256	2088	100	716	32247	32963	758	34833	35591	Error	Error	-5.493	716	32247	758	34833	303773	9475738	2.495	24.201	0	0	0
1	12	2	"A10"	"A10"	7915	62935	105	985	1016	405	39	429	429	453	211	46	80	60	0	33086	33235	13535	40	2139	2139	2543	2935	115	100	100	0	0.000	0.000	0.000	0.000	0.000	0.000	0.000	0.000	0.000	0.000	0.000	0.000	0.000	0.000	0.018	0.019	0.019	0.016	2.236	0.019	0.573	316	2572	100	556	30947	31503	587	31096	31683	Error	Error	-5.799	556	30947	587	31096	320984	10502332	2.668	10.457	0	0	0
1	13	2	"A11"	"A11"	8220	62930	90	810	851	335	39	447	447	468	194	41	73	46	0	15357	20874	13112	62	2122	2122	2148	408	18	100	100	0	0.000	0.000	0.000	0.000	0.000	0.000	0.000	0.000	0.000	0.000	0.000	0.000	0.000	0.000	0.027	0.022	0.024	0.021	2.511	0.018	0.404	256	1924	100	363	13235	13598	404	18752	19156	Error	Error	-5.188	363	13235	404	18752	217728	5343818	1.974	45.897	0	0	0
1	14	2	"A11"	"A11"	8525	62935	95	775	836	383	45	402	402	439	359	81	51	19	0	22004	24565	12776	52	2014	2014	2131	853	40	100	100	0	0.000	0.000	0.000	0.000	0.000	0.000	0.000	0.000	0.000	0.000	0.000	0.000	0.000	0.000	0.019	0.019	0.019	0.017	2.433	0.018	0.451	256	2088	100	373	19990	20363	434	22551	22985	Error	Error	-5.744	373	19990	434	22551	213930	6288566	1.106	26.300	0	0	0
1	15	2	"A11"	"A11"	8815	62930	95	723	758	288	37	437	437	469	434	92	30	3	0	19609	21631	12278	56	2155	2155	2207	500	22	100	100	0	0.000	0.000	0.000	0.000	0.000	0.000	0.000	0.000	0.000	0.000	0.000	0.000	0.000	0.000	0.016	0.016	0.017	0.016	2.264	0.015	0.359	256	2088	100	286	17454	17740	321	19476	19797	Error	Error	-5.931	286	17454	321	19476	194146	5537638	0.666	38.848	0	0	0
1	16	2	"A12"	"A12"	9120	62925	90	1012	1047	380	36	437	437	460	192	41	88	67	0	42285	39029	14220	36	2145	2145	2207	574	26	100	100	0	0.000	0.000	0.000	0.000	0.000	0.000	0.000	0.000	0.000	0.000	0.000	0.000	0.000	0.000	0.014	0.017	0.016	0.015	2.070	0.016	0.591	256	1924	100	575	40140	40715	610	36884	37494	Error	Error	-6.125	575	40140	610	36884	268048	9991470	3.057	64.150	0	0	0
1	17	2	"A12"	"A12"	9420	62930	100	962	1008	484	48	452	452	476	215	45	76	56	0	35365	32490	17396	53	2131	2131	2290	1301	56	99	97	0	0.000	0.000	0.000	0.000	0.000	0.000	0.000	0.000	0.000	0.000	0.000	0.000	0.000	0.000	0.015	0.018	0.018	0.017	2.102	0.018	0.577	316	2384	100	510	33234	33744	556	30359	30915	Error	Error	-6.026	510	33234	556	30359	318551	10266727	2.474	23.213	0	0	0
1	18	2	"A12"	"A12"	9720	62930	100	1130	1148	483	42	520	520	549	364	66	66	41	0	36003	35207	20322	57	2309	2309	2475	1250	50	98	98	0	0.000	0.000	0.000	0.000	0.000	0.000	0.000	0.000	0.000	0.000	0.000	0.000	0.000	0.000	0.018	0.019	0.020	0.019	2.230	0.018	0.582	316	2384	100	610	33694	34304	628	32898	33526	Error	Error	-5.788	610	33694	628	32898	362652	11125419	1.646	26.186	0	0	0
1	1	3	"A13"	"A13"	4610	63235	100	813	812	281	34	424	424	447	191	42	72	50	0	21257	19457	7936	40	2153	2153	2185	601	27	98	96	0	0.000	0.000	0.000	0.000	0.000	0.000	0.000	0.000	0.000	0.000	0.000	0.000	0.000	0.000	0.020	0.022	0.023	0.022	2.414	0.020	0.400	316	2384	100	389	19104	19493	388	17304	17692	Error	Error	-5.618	389	19104	388	17304	256434	6148427	1.911	28.739	0	0	0
1	2	3	"A13"	"A13"	4915	63235	105	771	804	285	35	406	406	548	2539	463	0	0	0	22887	23662	6974	29	2118	2118	2421	3162	130	99	98	0	0.000	0.000	0.000	0.000	0.000	0.000	0.000	0.000	0.000	0.000	0.000	0.000	0.000	0.000	0.018	0.018	0.017	0.016	2.175	0.017	0.404	316	2572	100	365	20769	21134	398	21544	21942	Error	Error	-5.830	365	20769	398	21544	253999	7477053	0.101	6.718	0	0	0
1	3	3	"A13"	"A13"	5205	63230	95	790	785	254	32	392	392	417	188	45	75	54	0	23973	24004	4813	20	2051	2051	2158	959	44	100	100	0	0.000	0.000	0.000	0.000	0.000	0.000	0.000	0.000	0.000	0.000	0.000	0.000	0.000	0.000	0.018	0.018	0.019	0.016	2.165	0.017	0.397	256	2088	100	398	21922	22320	393	21953	22346	Error	Error	-5.783	398	21922	393	21953	200980	6145148	1.957	22.780	0	0	0
1	4	3	"A14"	"A14"	5510	63230	90	985	995	294	29	404	404	428	212	49	90	71	0	33664	32338	6119	18	2162	2162	2249	633	28	100	100	0	0.000	0.000	0.000	0.000	0.000	0.000	0.000	0.000	0.000	0.000	0.000	0.000	0.000	0.000	0.018	0.020	0.019	0.018	1.953	0.018	0.509	256	1924	100	581	31502	32083	591	30176	30767	Error	Error	-5.761	581	31502	591	30176	254606	8278493	2.675	47.534	0	0	0
1	5	3	"A14"	"A14"	5815	63230	95	836	881	319	36	396	396	424	310	73	67	28	0	30899	30648	7081	23	2133	2133	2253	916	40	100	100	0	0.000	0.000	0.000	0.000	0.000	0.000	0.000	0.000	0.000	0.000	0.000	0.000	0.000	0.000	0.015	0.017	0.016	0.014	2.205	0.016	0.435	256	2088	100	440	28766	29206	485	28515	29000	Error	Error	-6.031	440	28766	485	28515	225434	7845927	1.474	30.999	0	0	0
1	6	3	"A14"	"A14"	6115	63225	95	807	845	312	36	391	391	419	188	44	83	55	0	30591	31000	7200	23	2182	2182	2420	2172	89	100	100	0	0.000	0.000	0.000	0.000	0.000	0.000	0.000	0.000	0.000	0.000	0.000	0.000	0.000	0.000	0.015	0.016	0.015	0.013	2.114	0.015	0.427	256	2088	100	416	28409	28825	454	28818	29272	Error	Error	-6.094	416	28409	454	28818	216305	7936017	2.266	13.158	0	0	0
1	7	3	"A15"	"A15"	6420	63230	90	810	835	318	38	408	408	439	352	80	55	16	0	24005	26960	11200	41	2137	2137	2177	492	22	100	100	0	0.000	0.000	0.000	0.000	0.000	0.000	0.000	0.000	0.000	0.000	0.000	0.000	0.000	0.000	0.018	0.017	0.018	0.015	2.236	0.015	0.153	256	1924	100	402	21868	22270	427	24823	25250	Error	Error	-5.765	402	21868	427	24823	213675	6901693	1.125	50.372	0	0	0
1	8	3	"A15"	"A15"	6715	63235	95	890	952	357	37	418	418	513	1393	271	2	0	0	23516	26352	9551	36	2172	2172	2600	3036	116	100	100	0	0.000	0.000	0.000	0.000	0.000	0.000	0.000	0.000	0.000	0.000	0.000	0.000	0.000	0.000	0.022	0.022	0.021	0.019	2.070	0.021	0.513	256	2088	100	472	21344	21816	534	24180	24714	Error	Error	-5.499	472	21344	534	24180	243606	6746158	0.315	7.823	0	0	0
1	9	3	"A15"	"A15"	7020	63230	95	724	761	285	37	401	401	429	249	58	62	30	0	21985	24316	8322	34	2038	2038	2112	609	28	100	100	0	0.000	0.000	0.000	0.000	0.000	0.000	0.000	0.000	0.000	0.000	0.000	0.000	0.000	0.000	0.016	0.016	0.016	0.014	2.279	0.015	0.362	256	2088	100	323	19947	20270	360	22278	22638	Error	Error	-5.948	323	19947	360	22278	194768	6224880	1.333	36.460	0	0	0
1	10	3	"A16"	"A16"	7325	63230	100	943	996	407	40	402	402	445	572	128	46	9	0	39067	37768	12908	34	2075	2075	2202	1329	60	100	100	0	0.000	0.000	0.000	0.000	0.000	0.000	0.000	0.000	0.000	0.000	0.000	0.000	0.000	0.000	0.015	0.017	0.016	0.015	1.919	0.017	0.455	316	2384	100	541	36992	37533	594	35693	36287	Error	Error	-6.095	541	36992	594	35693	314801	11934716	0.963	26.761	0	0	0
1	11	3	"A16"	"A16"	7615	63230	105	1001	1087	681	62	401	401	456	979	214	20	1	0	38873	37031	13385	36	2093	2093	2214	1800	81	100	99	0	0.000	0.000	0.000	0.000	0.000	0.000	0.000	0.000	0.000	0.000	0.000	0.000	0.000	0.000	0.016	0.020	0.018	0.017	2.012	0.018	0.371	316	2572	100	600	36780	37380	686	34938	35624	Error	Error	-5.938	600	36780	686	34938	343366	11701925	0.645	19.343	0	0	0
1	12	3	"A16"	"A16"	7920	63235	105	1163	1161	372	32	391	391	415	202	48	93	84	0	47837	45227	10998	24	2111	2111	2266	1039	45	100	100	0	0.000	0.000	0.000	0.000	0.000	0.000	0.000	0.000	0.000	0.000	0.000	0.000	0.000	0.000	0.017	0.018	0.018	0.016	1.806	0.017	0.612	316	2572	100	772	45726	46498	770	43116	43886	Error	Error	-5.888	772	45726	770	43116	366744	14291832	3.693	41.348	0	0	0
1	13	3	"A17"	"A17"	8225	63230	95	654	704	436	61	388	388	411	192	46	62	33	0	15294	15558	3830	24	1981	1981	2021	454	22	100	100	0	0.000	0.000	0.000	0.000	0.000	0.000	0.000	0.000	0.000	0.000	0.000	0.000	0.000	0.000	0.020	0.023	0.022	0.018	2.746	0.107	0.117	256	2088	100	266	13313	13579	316	13577	13893	Error	Error	-5.645	266	13313	316	13577	180187	3982836	1.526	29.817	0	0	0
1	14	3	"A17"	"A17"	8520	63235	110	689	726	291	40	413	413	433	191	44	64	35	0	17602	17153	6417	37	2121	2121	2177	542	24	99	99	0	0.000	0.000	0.000	0.000	0.000	0.000	0.000	0.000	0.000	0.000	0.000	0.000	0.000	0.000	0.018	0.021	0.022	0.019	2.579	0.019	0.341	392	2896	100	276	15481	15757	313	15032	15345	Error	Error	-5.810	276	15481	313	15032	284677	6724072	1.534	27.631	0	0	0
1	15	3	"A17"	"A17"	8815	63230	100	767	781	281	35	396	396	449	732	163	12	0	0	18159	18424	3992	21	2035	2035	2145	1017	47	100	100	0	0.000	0.000	0.000	0.000	0.000	0.000	0.000	0.000	0.000	0.000	0.000	0.000	0.000	0.000	0.023	0.023	0.025	0.020	2.345	0.024	0.367	316	2384	100	371	16124	16495	385	16389	16774	Error	Error	-5.442	371	16124	385	16389	246716	5821918	0.454	16.007	0	0	0
1	16	3	"A18"	"A18"	9120	63230	100	877	894	296	33	427	427	450	210	46	79	54	0	19670	21159	7327	34	2108	2108	2157	462	21	100	100	0	0.000	0.000	0.000	0.000	0.000	0.000	0.000	0.000	0.000	0.000	0.000	0.000	0.000	0.000	0.026	0.025	0.025	0.021	2.314	0.022	0.406	316	2384	100	450	17562	18012	467	19051	19518	Error	Error	-5.286	450	17562	467	19051	282486	6686167	2.114	41.130	0	0	0
1	17	3	"A18"	"A18"	9415	63230	100	961	971	291	29	458	458	479	200	41	87	61	0	21585	22510	6719	29	2192	2192	2240	562	25	100	100	0	0.000	0.000	0.000	0.000	0.000	0.000	0.000	0.000	0.000	0.000	0.000	0.000	0.000	0.000	0.026	0.025	0.026	0.022	2.143	0.023	0.478	316	2384	100	503	19393	19896	513	20318	20831	Error	Error	-5.269	503	19393	513	20318	306799	7113203	2.460	36.068	0	0	0
1	18	3	"A18"	"A18"	9715	63230	105	722	745	313	42	440	440	561	2122	378	0	0	0	18004	19861	6221	31	2152	2152	2543	3082	121	100	99	0	0.000	0.000	0.000	0.000	0.000	0.000	0.000	0.000	0.000	0.000	0.000	0.000	0.000	0.000	0.018	0.017	0.018	0.015	2.568	0.043	0.085	316	2572	100	282	15852	16134	305	17709	18014	Error	Error	-5.813	282	15852	305	17709	235270	6276102	0.087	5.619	0	0	0
1	1	4	"A19"	"A19"	4605	63530	100	728	742	310	41	407	407	438	369	84	43	10	0	17702	18608	11493	61	2132	2132	2266	1142	50	89	82	0	0.000	0.000	0.000	0.000	0.000	0.000	0.000	0.000	0.000	0.000	0.000	0.000	0.000	0.000	0.021	0.020	0.023	0.025	2.621	0.018	0.439	316	2384	100	321	15570	15891	335	16476	16811	Error	Error	-5.600	321	15570	335	16476	234487	5879997	0.824	14.310	0	0	0
1	2	4	"A19"	"A19"	4910	63530	100	732	744	267	35	399	399	425	236	55	64	28	0	18096	19927	9538	47	2051	2051	2158	807	37	100	99	0	0.000	0.000	0.000	0.000	0.000	0.000	0.000	0.000	0.000	0.000	0.000	0.000	0.000	0.000	0.021	0.019	0.021	0.017	2.520	0.017	0.392	316	2384	100	333	16045	16378	345	17876	18221	Error	Error	-5.590	333	16045	345	17876	235016	6297024	1.352	22.019	0	0	0
1	3	4	"A19"	"A19"	5210	63530	95	811	828	298	35	413	413	436	262	60	65	33	0	21060	21628	8713	40	2184	2184	2334	1119	47	100	100	0	0.000	0.000	0.000	0.000	0.000	0.000	0.000	0.000	0.000	0.000	0.000	0.000	0.000	0.000	0.021	0.021	0.020	0.019	2.122	0.020	0.504	256	2088	100	398	18876	19274	415	19444	19859	Error	Error	-5.568	398	18876	415	19444	212072	5536696	1.496	17.242	0	0	0
1	4	4	"A20"	"A20"	5510	63530	100	910	915	443	48	397	397	419	190	45	71	57	0	28683	28919	17574	60	2131	2131	2190	666	30	93	88	0	0.000	0.000	0.000	0.000	0.000	0.000	0.000	0.000	0.000	0.000	0.000	0.000	0.000	0.000	0.019	0.019	0.021	0.022	2.711	0.019	0.644	316	2384	100	513	26552	27065	518	26788	27306	Error	Error	-5.694	513	26552	518	26788	289158	9138377	2.611	40.134	0	0	0
1	5	4	"A20"	"A20"	5815	63535	100	771	777	256	32	392	392	421	320	76	58	14	0	25417	27808	9397	33	2145	2145	2314	1403	60	100	100	0	0.000	0.000	0.000	0.000	0.000	0.000	0.000	0.000	0.000	0.000	0.000	0.000	0.000	0.000	0.016	0.015	0.014	0.013	2.241	0.014	0.450	316	2384	100	379	23272	23651	385	25663	26048	Error	Error	-5.940	379	23272	385	25663	245623	8787268	1.113	18.171	0	0	0
1	6	4	"A20"	"A20"	6120	63535	105	1022	1107	555	50	389	389	497	1823	366	2	0	0	30757	33892	12405	36	2187	2187	2291	741	32	100	100	0	0.000	0.000	0.000	0.000	0.000	0.000	0.000	0.000	0.000	0.000	0.000	0.000	0.000	0.000	0.022	0.023	0.021	0.021	1.820	0.020	0.009	316	2572	100	633	28570	29203	718	31705	32423	Error	Error	-5.496	633	28570	718	31705	349820	10709980	0.335	42.646	0	0	0
1	7	4	"A21"	"A21"	6420	63535	100	745	771	306	39	397	397	509	1498	294	0	0	0	24508	27489	14061	51	2133	2133	2410	2596	107	94	91	0	0.000	0.000	0.000	0.000	0.000	0.000	0.000	0.000	0.000	0.000	0.000	0.000	0.000	0.000	0.016	0.015	0.014	0.013	2.698	0.013	0.360	316	2384	100	348	22375	22723	374	25356	25730	Error	Error	-6.007	348	22375	374	25356	243537	8686512	0.175	9.661	0	0	0
1	8	4	"A21"	"A21"	6720	63535	105	884	929	381	41	395	395	423	203	47	78	57	0	24142	29451	13891	47	2113	2113	2529	2592	102	100	100	0	0.000	0.000	0.000	0.000	0.000	0.000	0.000	0.000	0.000	0.000	0.000	0.000	0.000	0.000	0.022	0.020	0.019	0.017	2.094	0.018	0.547	316	2572	100	489	22029	22518	534	27338	27872	Error	Error	-5.493	489	22029	534	27338	293543	9306531	2.493	10.387	0	0	0
1	9	4	"A21"	"A21"	7020	63535	110	927	1233	2841	230	402	402	490	1252	255	6	1	0	26938	29947	14093	47	2029	2029	2086	565	27	100	100	0	0.000	0.000	0.000	0.000	0.000	0.000	0.000	0.000	0.000	0.000	0.000	0.000	0.000	0.000	0.021	0.030	0.020	0.019	2.255	0.040	0.090	392	2896	100	525	24909	25434	831	27918	28749	Error	Error	-5.568	525	24909	831	27918	483188	11739236	0.593	49.312	0	0	0
1	10	4	"A22"	"A22"	7320	63530	100	804	821	334	40	383	383	404	180	44	75	56	0	23522	23561	12163	51	2004	2004	2128	1076	50	96	91	0	0.000	0.000	0.000	0.000	0.000	0.000	0.000	0.000	0.000	0.000	0.000	0.000	0.000	0.000	0.020	0.020	0.021	0.021	2.124	0.019	0.509	316	2384	100	421	21518	21939	438	21557	21995	Error	Error	-5.676	421	21518	438	21557	259557	7445286	2.317	19.919	0	0	0
1	11	4	"A22"	"A22"	7620	63530	100	756	799	307	38	386	386	409	193	47	75	47	0	23246	25802	10349	40	2108	2108	2189	820	37	100	98	0	0.000	0.000	0.000	0.000	0.000	0.000	0.000	0.000	0.000	0.000	0.000	0.000	0.000	0.000	0.018	0.017	0.017	0.015	2.402	0.017	0.442	316	2384	100	370	21138	21508	413	23694	24107	Error	Error	-5.836	370	21138	413	23694	252517	8153376	2.021	28.796	0	0	0
1	12	4	"A22"	"A22"	7920	63535	105	859	880	283	32	401	401	433	234	54	82	49	0	25692	27757	8158	29	2167	2167	2420	2061	85	100	100	0	0.000	0.000	0.000	0.000	0.000	0.000	0.000	0.000	0.000	0.000	0.000	0.000	0.000	0.000	0.019	0.019	0.018	0.017	2.006	0.017	0.427	316	2572	100	458	23525	23983	479	25590	26069	Error	Error	-5.683	458	23525	479	25590	277976	8771270	1.910	12.294	0	0	0
1	13	4	"A23"	"A23"	8220	63530	100	588	623	273	43	385	385	409	236	57	44	21	0	15423	18626	12029	64	2032	2032	2074	588	28	94	93	0	0.000	0.000	0.000	0.000	0.000	0.000	0.000	0.000	0.000	0.000	0.000	0.000	0.000	0.000	0.015	0.014	0.016	0.015	3.158	0.014	0.176	316	2384	100	203	13391	13594	238	16594	16832	Error	Error	-6.044	203	13391	238	16594	196975	5885811	0.907	28.150	0	0	0
1	14	4	"A23"	"A23"	8520	63530	110	828	938	945	100	387	387	435	987	226	11	0	0	20333	25905	14965	57	2001	2001	2122	1786	84	99	97	0	0.000	0.000	0.000	0.000	0.000	0.000	0.000	0.000	0.000	0.000	0.000	0.000	0.000	0.000	0.024	0.023	0.021	0.020	2.228	0.020	0.215	392	2896	100	441	18332	18773	551	23904	24455	Error	Error	-5.377	441	18332	551	23904	367877	10154664	0.510	13.316	0	0	0
1	15	4	"A23"	"A23"	8820	63525	110	652	682	282	41	412	412	465	1124	241	0	0	0	16279	20462	12713	62	2128	2128	2226	1780	79	98	94	0	0.000	0.000	0.000	0.000	0.000	0.000	0.000	0.000	0.000	0.000	0.000	0.000	0.000	0.000	0.017	0.015	0.016	0.014	2.895	0.013	0.295	392	2896	100	240	14151	14391	270	18334	18604	Error	Error	-5.882	240	14151	270	18334	267495	8021102	0.193	10.245	0	0	0
1	16	4	"A24"	"A24"	9120	63525	100	859	883	295	33	398	398	425	203	47	83	58	0	21208	22340	7597	34	2049	2049	2085	431	20	100	99	0	0.000	0.000	0.000	0.000	0.000	0.000	0.000	0.000	0.000	0.000	0.000	0.000	0.000	0.000	0.024	0.024	0.024	0.022	2.019	0.022	0.470	316	2384	100	461	19159	19620	485	20291	20776	Error	Error	-5.377	461	19159	485	20291	279003	7059376	2.256	46.995	0	0	0
1	17	4	"A24"	"A24"	9415	63525	100	804	828	311	37	419	419	440	179	40	76	54	0	21517	21496	4426	20	2206	2206	2313	1014	43	100	99	0	0.000	0.000	0.000	0.000	0.000	0.000	0.000	0.000	0.000	0.000	0.000	0.000	0.000	0.000	0.020	0.021	0.021	0.018	2.665	0.020	0.377	316	2384	100	385	19311	19696	409	19290	19699	Error	Error	-5.648	385	19311	409	19290	261765	6792861	2.168	18.918	0	0	0
1	18	4	"A24"	"A24"	9720	63530	110	743	773	312	40	407	407	430	187	43	71	43	0	19616	19658	5206	26	2089	2089	2256	1442	63	100	99	0	0.000	0.000	0.000	0.000	0.000	0.000	0.000	0.000	0.000	0.000	0.000	0.000	0.000	0.000	0.019	0.021	0.021	0.017	2.645	0.020	0.322	392	2896	100	336	17527	17863	366	17569	17935	Error	Error	-5.705	336	17527	366	17569	302857	7705825	1.834	12.068	0	0	0
1	1	5	"A25"	"A25"	4610	63835	100	755	844	656	77	403	403	424	176	41	62	50	0	20920	27687	19503	70	2116	2116	2209	745	33	93	89	0	0.000	0.000	0.000	0.000	0.000	0.000	0.000	0.000	0.000	0.000	0.000	0.000	0.000	0.000	0.019	0.017	0.017	0.018	2.471	0.016	0.344	316	2384	100	352	18804	19156	441	25571	26012	Error	Error	-5.739	352	18804	441	25571	266791	8749152	2.386	34.199	0	0	0
1	2	5	"A25"	"A25"	4915	63835	100	824	863	361	41	401	401	424	181	42	76	56	0	20997	28338	16653	58	2159	2159	2238	611	27	100	100	0	0.000	0.000	0.000	0.000	0.000	0.000	0.000	0.000	0.000	0.000	0.000	0.000	0.000	0.000	0.022	0.018	0.019	0.017	2.195	0.016	0.567	316	2384	100	423	18838	19261	462	26179	26641	Error	Error	-5.477	423	18838	462	26179	272794	8954725	2.425	42.717	0	0	0
1	3	5	"A25"	"A25"	5220	63830	100	899	949	407	42	405	405	429	183	42	76	61	0	30788	33406	18504	55	2176	2176	2265	634	27	100	99	0	0.000	0.000	0.000	0.000	0.000	0.000	0.000	0.000	0.000	0.000	0.000	0.000	0.000	0.000	0.017	0.017	0.018	0.016	2.052	0.017	0.616	316	2384	100	494	28612	29106	544	31230	31774	Error	Error	-5.856	494	28612	544	31230	299930	10556251	2.842	49.118	0	0	0
1	4	5	"A26"	"A26"	5525	63830	95	1058	1058	344	32	411	411	426	174	40	91	81	0	43594	43171	11690	27	2176	2176	2306	992	43	100	100	0	0.000	0.000	0.000	0.000	0.000	0.000	0.000	0.000	0.000	0.000	0.000	0.000	0.000	0.000	0.016	0.016	0.015	0.014	1.817	0.015	0.613	256	2088	100	647	41418	42065	647	40995	41642	Error	Error	-6.000	647	41418	647	40995	270865	11051691	3.632	41.195	0	0	0
1	5	5	"A26"	"A26"	5825	63830	110	860	914	396	43	398	398	437	345	78	65	30	0	36536	35687	16636	46	2104	2104	2160	536	24	100	98	0	0.000	0.000	0.000	0.000	0.000	0.000	0.000	0.000	0.000	0.000	0.000	0.000	0.000	0.000	0.013	0.015	0.015	0.015	2.236	0.014	0.420	392	2896	100	462	34432	34894	516	33583	34099	Error	Error	-6.220	462	34432	516	33583	358202	13989312	1.383	62.550	0	0	0
1	6	5	"A26"	"A26"	6125	63830	100	965	1014	365	35	403	403	416	188	45	87	73	0	37640	37645	15409	40	2152	2152	2243	585	26	100	100	0	0.000	0.000	0.000	0.000	0.000	0.000	0.000	0.000	0.000	0.000	0.000	0.000	0.000	0.000	0.016	0.017	0.017	0.016	1.933	0.016	0.620	316	2384	100	562	35488	36050	611	35493	36104	Error	Error	-5.981	562	35488	611	35493	320440	11895859	3.181	60.516	0	0	0
1	7	5	"A27"	"A27"	6425	63835	95	1124	1146	361	31	382	382	406	204	50	95	83	0	52919	49031	11582	23	2095	2095	2274	1117	49	100	100	0	0.000	0.000	0.000	0.000	0.000	0.000	0.000	0.000	0.000	0.000	0.000	0.000	0.000	0.000	0.015	0.016	0.016	0.015	1.663	0.016	0.696	256	2088	100	742	50824	51566	764	46936	47700	Error	Error	-6.098	742	50824	764	46936	293484	12551977	3.627	41.859	0	0	0
1	8	5	"A27"	"A27"	6715	63835	100	907	933	388	41	396	396	420	273	65	70	46	0	42135	36316	16356	45	2084	2084	2204	951	43	100	100	0	0.000	0.000	0.000	0.000	0.000	0.000	0.000	0.000	0.000	0.000	0.000	0.000	0.000	0.000	0.013	0.016	0.015	0.014	2.275	0.016	0.617	316	2384	100	511	40051	40562	537	34232	34769	Error	Error	-6.292	511	40051	537	34232	294827	11475980	1.879	35.870	0	0	0
1	9	5	"A27"	"A27"	7025	63830	95	917	923	379	41	378	378	398	242	60	75	53	0	42975	38544	15546	40	2019	2019	2144	758	35	100	100	0	0.000	0.000	0.000	0.000	0.000	0.000	0.000	0.000	0.000	0.000	0.000	0.000	0.000	0.000	0.013	0.015	0.014	0.013	2.175	0.015	0.555	256	2088	100	539	40956	41495	545	36525	37070	Error	Error	-6.248	539	40956	545	36525	236375	9867188	2.169	48.021	0	0	0
1	10	5	"A28"	"A28"	7330	63830	105	912	957	438	45	363	363	382	171	44	93	79	0	51291	46997	12256	26	1975	1975	2087	701	33	100	100	0	0.000	0.000	0.000	0.000	0.000	0.000	0.000	0.000	0.000	0.000	0.000	0.000	0.000	0.000	0.011	0.013	0.013	0.012	1.812	0.013	0.496	316	2572	100	549	49316	49865	594	45022	45616	Error	Error	-6.489	549	49316	594	45022	302443	14851143	3.363	64.066	0	0	0
1	11	5	"A28"	"A28"	7630	63830	100	1254	1246	402	32	384	384	410	299	72	90	72	0	58696	54263	12208	22	2085	2085	2218	913	41	100	100	0	0.000	0.000	0.000	0.000	0.000	0.000	0.000	0.000	0.000	0.000	0.000	0.000	0.000	0.000	0.015	0.017	0.016	0.015	1.736	0.016	0.464	316	2384	100	870	56611	57481	862	52178	53040	Error	Error	-6.024	870	56611	862	52178	393810	17147069	2.796	57.004	0	0	0
1	12	5	"A28"	"A28"	7925	63830	100	1380	1317	504	38	426	426	1245	6265	503	0	0	0	60884	52472	18640	35	2225	2225	3685	7638	207	90	87	2	0.000	0.000	0.000	0.000	0.000	0.000	0.000	0.000	0.000	0.000	0.000	0.000	0.000	0.000	0.016	0.018	0.018	0.016	1.864	0.018	0.689	316	2384	100	954	58659	59613	891	50247	51138	Error	Error	-5.942	954	58659	891	50247	416183	16581157	0.011	6.387	0	0	0
1	13	5	"A29"	"A29"	8225	63830	100	777	777	321	41	379	379	412	293	71	62	22	0	31162	29560	9994	33	2009	2009	2158	1105	51	100	99	0	0.000	0.000	0.000	0.000	0.000	0.000	0.000	0.000	0.000	0.000	0.000	0.000	0.000	0.000	0.014	0.014	0.015	0.013	2.280	0.014	0.224	316	2384	100	398	29153	29551	398	27551	27949	Error	Error	-6.195	398	29153	398	27551	245566	9340910	1.246	24.798	0	0	0
1	14	5	"A29"	"A29"	8525	63830	100	894	930	333	35	392	392	415	194	46	85	64	0	35742	34339	10231	29	2076	2076	2383	1688	70	100	100	0	0.000	0.000	0.000	0.000	0.000	0.000	0.000	0.000	0.000	0.000	0.000	0.000	0.000	0.000	0.015	0.017	0.016	0.015	1.914	0.016	0.534	316	2384	100	502	33666	34168	538	32263	32801	Error	Error	-6.067	502	33666	538	32263	293816	10851261	2.655	18.931	0	0	0
1	15	5	"A29"	"A29"	8825	63830	110	945	1005	683	67	387	387	439	669	152	39	3	0	37772	33883	15653	46	2007	2007	2104	825	39	100	99	0	0.000	0.000	0.000	0.000	0.000	0.000	0.000	0.000	0.000	0.000	0.000	0.000	0.000	0.000	0.016	0.019	0.019	0.018	1.961	0.018	0.363	392	2896	100	558	35765	36323	618	31876	32494	Error	Error	-6.002	558	35765	618	31876	394124	13282314	0.846	38.520	0	0	0
1	16	5	"A30"	"A30"	9130	63835	100	847	884	403	45	398	398	431	311	72	63	28	0	31849	32701	12696	38	2033	2033	2110	1105	52	100	99	0	0.000	0.000	0.000	0.000	0.000	0.000	0.000	0.000	0.000	0.000	0.000	0.000	0.000	0.000	0.015	0.016	0.015	0.014	2.211	0.015	0.414	316	2384	100	449	29816	30265	486	30668	31154	Error	Error	-6.053	449	29816	486	30668	279299	10333509	1.457	27.684	0	0	0
1	17	5	"A30"	"A30"	9425	63830	100	1026	1037	421	40	408	408	445	291	65	75	52	0	32660	35801	17535	48	2101	2101	2180	636	29	100	99	0	0.000	0.000	0.000	0.000	0.000	0.000	0.000	0.000	0.000	0.000	0.000	0.000	0.000	0.000	0.020	0.019	0.018	0.017	1.985	0.018	0.507	316	2384	100	618	30559	31177	629	33700	34329	Error	Error	-5.628	618	30559	629	33700	327826	11313053	2.034	52.863	0	0	0
1	18	5	"A30"	"A30"	9725	63830	110	914	996	507	50	410	410	443	284	64	66	47	0	34351	34908	20267	58	2066	2066	2163	862	39	98	98	0	0.000	0.000	0.000	0.000	0.000	0.000	0.000	0.000	0.000	0.000	0.000	0.000	0.000	0.000	0.016	0.018	0.017	0.016	2.020	0.017	0.449	392	2896	100	504	32285	32789	586	32842	33428	Error	Error	-6.001	504	32285	586	32842	390366	13683747	1.947	37.987	0	0	0
1	1	6	"A31"	"A31"	4620	64130	100	1148	1178	591	50	404	404	427	191	44	81	70	0	54458	40955	20881	50	2124	2124	2175	516	23	100	99	0	0.000	0.000	0.000	0.000	0.000	0.000	0.000	0.000	0.000	0.000	0.000	0.000	0.000	0.000	0.014	0.020	0.020	0.019	2.109	0.020	0.676	316	2384	100	744	52334	53078	774	38831	39605	Error	Error	-6.136	744	52334	774	38831	372199	12941752	3.932	75.155	0	0	0
1	2	6	"A31"	"A31"	4920	64130	100	1198	1212	577	47	395	395	418	255	61	81	67	0	53692	41876	20390	48	2133	2133	2268	861	37	99	98	0	0.000	0.000	0.000	0.000	0.000	0.000	0.000	0.000	0.000	0.000	0.000	0.000	0.000	0.000	0.016	0.021	0.019	0.018	1.932	0.021	0.738	316	2384	100	803	51559	52362	817	39743	40560	Error	Error	-6.005	803	51559	817	39743	382979	13232665	3.114	46.002	0	0	0
1	3	6	"A31"	"A31"	5225	64135	105	1266	1271	542	42	416	416	440	201	45	88	76	0	55584	43908	18914	43	2239	2239	2500	1595	63	100	100	0	0.000	0.000	0.000	0.000	0.000	0.000	0.000	0.000	0.000	0.000	0.000	0.000	0.000	0.000	0.016	0.021	0.020	0.019	1.900	0.020	0.667	316	2572	100	850	53345	54195	855	41669	42524	Error	Error	-5.972	850	53345	855	41669	401545	13874990	4.134	25.961	0	0	0
1	4	6	"A32"	"A32"	5525	64135	100	978	972	454	46	404	404	425	266	62	69	52	0	40994	36363	21264	58	2190	2190	2261	522	23	100	99	0	0.000	0.000	0.000	0.000	0.000	0.000	0.000	0.000	0.000	0.000	0.000	0.000	0.000	0.000	0.015	0.017	0.017	0.016	2.036	0.017	0.681	316	2384	100	574	38804	39378	568	34173	34741	Error	Error	-6.079	574	38804	568	34173	307156	11490581	2.056	65.330	0	0	0
1	5	6	"A32"	"A32"	5825	64140	105	1010	1034	501	48	395	395	438	650	148	48	10	0	42277	37577	21039	55	2144	2144	2228	674	30	100	100	0	0.000	0.000	0.000	0.000	0.000	0.000	0.000	0.000	0.000	0.000	0.000	0.000	0.000	0.000	0.015	0.018	0.018	0.017	1.945	0.018	0.675	316	2572	100	615	40133	40748	639	35433	36072	Error	Error	-6.028	615	40133	639	35433	326721	11874241	0.917	52.447	0	0	0
1	6	6	"A32"	"A32"	6120	64140	100	827	869	401	46	376	376	402	204	50	70	53	0	45083	36190	21503	59	2051	2051	2183	969	44	100	100	0	0.000	0.000	0.000	0.000	0.000	0.000	0.000	0.000	0.000	0.000	0.000	0.000	0.000	0.000	0.010	0.014	0.015	0.014	2.190	0.014	0.624	316	2384	100	451	43032	43483	493	34139	34632	Error	Error	-6.576	451	43032	493	34139	274744	11436110	2.289	35.095	0	0	0
1	7	6	"A33"	"A33"	6425	64130	90	484	523	237	45	362	362	385	187	48	41	18	0	10990	14415	9007	62	1957	1957	1986	396	19	99	99	0	0.000	0.000	0.000	0.000	0.000	0.000	0.000	0.000	0.000	0.000	0.000	0.000	0.000	0.000	0.014	0.013	0.016	0.015	2.750	0.013	0.203	256	1924	100	122	9033	9155	161	12458	12619	Error	Error	-6.210	122	9033	161	12458	133823	3690191	0.738	31.386	0	0	0
1	8	6	"A33"	"A33"	6725	64135	95	523	555	234	42	388	388	533	2206	413	0	0	0	9868	12759	7339	57	1966	1966	2077	1010	48	100	97	0	0.000	0.000	0.000	0.000	0.000	0.000	0.000	0.000	0.000	0.000	0.000	0.000	0.000	0.000	0.017	0.015	0.021	0.019	3.018	0.016	0.206	256	2088	100	135	7902	8037	167	10793	10960	Error	Error	-5.871	135	7902	167	10793	142002	3266286	0.010	10.576	0	0	0
1	9	6	"A33"	"A33"	7030	64135	90	556	590	242	41	370	370	393	184	46	50	24	0	10484	13962	8028	57	2004	2004	2047	521	25	100	99	0	0.000	0.000	0.000	0.000	0.000	0.000	0.000	0.000	0.000	0.000	0.000	0.000	0.000	0.000	0.022	0.018	0.023	0.020	2.569	0.017	0.278	256	1924	100	186	8480	8666	220	11958	12178	Error	Error	-5.511	186	8480	220	11958	151004	3574292	1.071	22.869	0	0	0
1	10	6	"A34"	"A34"	7335	64135	100	660	694	277	39	360	360	380	166	43	70	46	0	27566	26318	12725	48	1955	1955	2023	478	23	100	100	0	0.000	0.000	0.000	0.000	0.000	0.000	0.000	0.000	0.000	0.000	0.000	0.000	0.000	0.000	0.012	0.014	0.014	0.013	2.318	0.013	0.425	316	2384	100	300	25611	25911	334	24363	24697	Error	Error	-6.416	300	25611	334	24363	219217	8316570	1.892	50.826	0	0	0
1	11	6	"A34"	"A34"	7625	64135	100	654	680	280	41	370	370	394	210	53	60	30	0	28482	25541	13044	51	2007	2007	2068	533	25	100	100	0	0.000	0.000	0.000	0.000	0.000	0.000	0.000	0.000	0.000	0.000	0.000	0.000	0.000	0.000	0.011	0.013	0.014	0.012	2.360	0.013	0.376	316	2384	100	284	26475	26759	310	23534	23844	Error	Error	-6.543	284	26475	310	23534	214863	8070954	1.362	44.039	0	0	0
1	12	6	"A34"	"A34"	7925	64135	100	871	922	405	43	364	364	394	234	59	76	55	0	27078	30504	16107	52	1993	1993	2084	721	34	100	100	0	0.000	0.000	0.000	0.000	0.000	0.000	0.000	0.000	0.000	0.000	0.000	0.000	0.000	0.000	0.020	0.020	0.019	0.019	1.990	0.019	0.611	316	2384	100	507	25085	25592	558	28511	29069	Error	Error	-5.629	507	25085	558	28511	291303	9639133	2.256	39.417	0	0	0
1	13	6	"A35"	"A35"	8235	64125	110	877	910	369	40	385	385	408	185	45	82	63	0	34431	34782	14279	41	2166	2166	2271	658	28	100	100	0	0.000	0.000	0.000	0.000	0.000	0.000	0.000	0.000	0.000	0.000	0.000	0.000	0.000	0.000	0.015	0.016	0.015	0.015	2.244	0.015	0.508	392	2896	100	492	32265	32757	525	32616	33141	Error	Error	-6.035	492	32265	525	32616	356619	13634636	2.714	49.409	0	0	0
1	14	6	"A35"	"A35"	8530	64125	100	977	1020	326	31	408	408	430	179	41	93	79	0	38517	38383	10293	26	2308	2308	2776	2427	87	100	99	0	0.000	0.000	0.000	0.000	0.000	0.000	0.000	0.000	0.000	0.000	0.000	0.000	0.000	0.000	0.016	0.017	0.016	0.015	1.916	0.017	0.635	316	2384	100	569	36209	36778	612	36075	36687	Error	Error	-5.992	569	36209	612	36075	322388	12129171	3.296	14.671	0	0	0
1	15	6	"A35"	"A35"	8830	64125	110	765	809	330	40	383	383	414	287	69	61	28	0	29100	28887	11397	39	2036	2036	2175	1249	57	99	98	0	0.000	0.000	0.000	0.000	0.000	0.000	0.000	0.000	0.000	0.000	0.000	0.000	0.000	0.000	0.014	0.016	0.017	0.014	2.364	0.016	0.312	392	2896	100	382	27064	27446	426	26851	27277	Error	Error	-6.147	382	27064	426	26851	316964	11323892	1.376	21.387	0	0	0
1	16	6	"A36"	"A36"	9135	64125	100	666	694	306	44	375	375	406	254	62	56	19	0	23676	23406	8152	34	1978	1978	2087	1025	49	100	100	0	0.000	0.000	0.000	0.000	0.000	0.000	0.000	0.000	0.000	0.000	0.000	0.000	0.000	0.000	0.013	0.015	0.015	0.012	2.496	0.015	0.332	316	2384	100	291	21698	21989	319	21428	21747	Error	Error	-6.220	291	21698	319	21428	219190	7396387	1.134	20.799	0	0	0
1	17	6	"A36"	"A36"	9430	64125	110	766	769	307	39	404	404	454	745	164	11	0	0	24796	25914	12413	47	2116	2116	2199	787	35	98	97	0	0.000	0.000	0.000	0.000	0.000	0.000	0.000	0.000	0.000	0.000	0.000	0.000	0.000	0.000	0.016	0.015	0.016	0.014	2.637	0.015	0.464	392	2896	100	362	22680	23042	365	23798	24163	Error	Error	-5.969	362	22680	365	23798	301341	10158432	0.423	30.133	0	0	0
1	18	6	"A36"	"A36"	9735	64130	110	940	975	390	40	419	419	450	260	57	75	50	0	34109	33935	16731	49	2128	2128	2245	1129	50	99	98	0	0.000	0.000	0.000	0.000	0.000	0.000	0.000	0.000	0.000	0.000	0.000	0.000	0.000	0.000	0.016	0.017	0.017	0.016	1.948	0.017	0.570	392	2896	100	521	31981	32502	556	31807	32363	Error	Error	-5.940	521	31981	556	31807	382202	13302633	2.019	28.069	0	0	0
1	1	7	"A37"	"A37"	4620	64430	110	841	846	389	45	402	402	428	218	50	69	50	0	23933	23803	14528	61	2336	2336	2461	781	31	96	91	0	0.000	0.000	0.000	0.000	0.000	0.000	0.000	0.000	0.000	0.000	0.000	0.000	0.000	0.000	0.020	0.021	0.021	0.023	2.727	0.018	0.440	392	2896	100	439	21597	22036	444	21467	21911	Error	Error	-5.620	439	21597	444	21467	331474	9330798	1.917	27.327	0	0	0
1	2	7	"A37"	"A37"	4920	64430	100	752	806	329	40	400	400	427	188	44	72	46	0	17655	19316	8879	45	2404	2404	2761	1810	65	98	98	0	0.000	0.000	0.000	0.000	0.000	0.000	0.000	0.000	0.000	0.000	0.000	0.000	0.000	0.000	0.023	0.024	0.024	0.023	2.159	0.020	0.361	316	2384	100	352	15251	15603	406	16912	17318	Error	Error	-5.437	352	15251	406	16912	254620	6103816	2.016	9.146	0	0	0
1	3	7	"A37"	"A37"	5220	64430	100	870	872	291	33	427	427	456	249	54	72	40	0	24122	24578	6779	27	2415	2415	3186	4111	129	98	96	0	0.000	0.000	0.000	0.000	0.000	0.000	0.000	0.000	0.000	0.000	0.000	0.000	0.000	0.000	0.020	0.020	0.020	0.017	2.069	0.020	0.419	316	2384	100	443	21707	22150	445	22163	22608	Error	Error	-5.615	443	21707	445	22163	275398	7766643	1.671	5.204	0	0	0
1	4	7	"A38"	"A38"	5535	64425	105	1001	1002	370	36	420	420	447	303	67	74	46	0	46830	40916	16287	39	2120	2120	2290	1223	53	100	98	0	0.000	0.000	0.000	0.000	0.000	0.000	0.000	0.000	0.000	0.000	0.000	0.000	0.000	0.000	0.013	0.015	0.015	0.014	2.021	0.014	0.316	316	2572	100	581	44710	45291	582	38796	39378	Error	Error	-6.266	581	44710	582	38796	316614	12929599	1.832	31.583	0	0	0
1	5	7	"A38"	"A38"	5825	64430	100	1106	1123	447	39	395	395	432	362	83	77	48	0	53733	45127	16483	36	2156	2156	2447	1980	80	99	98	0	0.000	0.000	0.000	0.000	0.000	0.000	0.000	0.000	0.000	0.000	0.000	0.000	0.000	0.000	0.014	0.017	0.016	0.015	1.795	0.017	0.709	316	2384	100	711	51577	52288	728	42971	43699	Error	Error	-6.181	711	51577	728	42971	354754	14260214	1.909	21.556	0	0	0
1	6	7	"A38"	"A38"	6125	64430	100	1054	1075	420	39	395	395	430	355	82	75	46	0	54110	44001	17645	40	2128	2128	2272	964	42	100	100	0	0.000	0.000	0.000	0.000	0.000	0.000	0.000	0.000	0.000	0.000	0.000	0.000	0.000	0.000	0.013	0.016	0.017	0.015	1.763	0.016	0.306	316	2384	100	659	51982	52641	680	41873	42553	Error	Error	-6.302	659	51982	680	41873	339688	13904187	1.817	43.287	0	0	0
1	7	7	"A39"	"A39"	6425	64430	95	672	743	397	53	379	379	402	181	45	63	43	0	14581	16574	8074	48	2031	2031	2095	489	23	100	100	0	0.000	0.000	0.000	0.000	0.000	0.000	0.000	0.000	0.000	0.000	0.000	0.000	0.000	0.000	0.023	0.025	0.024	0.022	2.531	0.023	0.309	256	2088	100	293	12550	12843	364	14543	14907	Error	Error	-5.421	293	12550	364	14543	190192	4242924	1.884	29.609	0	0	0
1	8	7	"A39"	"A39"	6720	64435	95	708	745	353	47	366	366	392	204	52	66	41	0	19215	20834	10780	51	1960	1960	2018	489	24	100	100	0	0.000	0.000	0.000	0.000	0.000	0.000	0.000	0.000	0.000	0.000	0.000	0.000	0.000	0.000	0.020	0.020	0.020	0.019	2.148	0.019	0.396	256	2088	100	342	17255	17597	379	18874	19253	Error	Error	-5.657	342	17255	379	18874	190715	5333515	1.730	38.479	0	0	0
1	9	7	"A39"	"A39"	7020	64430	95	724	761	322	42	369	369	495	2207	445	0	0	0	25738	25285	12561	49	1924	1924	2137	2661	124	100	98	0	0.000	0.000	0.000	0.000	0.000	0.000	0.000	0.000	0.000	0.000	0.000	0.000	0.000	0.000	0.015	0.017	0.017	0.014	2.550	0.017	0.502	256	2088	100	355	23814	24169	392	23361	23753	Error	Error	-6.068	355	23814	392	23361	194883	6472901	0.121	8.699	0	0	0
1	10	7	"A40"	"A40"	7335	64435	100	770	821	365	44	378	378	404	325	80	57	28	0	29571	31459	17173	54	2010	2010	2088	676	32	100	100	0	0.000	0.000	0.000	0.000	0.000	0.000	0.000	0.000	0.000	0.000	0.000	0.000	0.000	0.000	0.014	0.015	0.016	0.014	2.358	0.015	0.380	316	2384	100	392	27561	27953	443	29449	29892	Error	Error	-6.136	392	27561	443	29449	259390	9940918	1.283	43.448	0	0	0
1	11	7	"A40"	"A40"	7630	64430	100	838	1084	2594	239	369	369	395	181	45	68	55	0	30084	29284	19979	68	1998	1998	2099	607	28	100	100	0	0.000	0.000	0.000	0.000	0.000	0.000	0.000	0.000	0.000	0.000	0.000	0.000	0.000	0.000	0.017	0.026	0.019	0.019	2.378	0.028	0.111	316	2384	100	469	28086	28555	715	27286	28001	Error	Error	-5.904	469	28086	715	27286	342516	9253669	3.807	44.786	0	0	0
1	12	7	"A40"	"A40"	7930	64430	100	716	799	396	49	369	369	402	277	68	57	33	0	27553	28335	17793	62	2057	2057	2563	3469	135	97	80	0	0.000	0.000	0.000	0.000	0.000	0.000	0.000	0.000	0.000	0.000	0.000	0.000	0.000	0.000	0.014	0.016	0.017	0.015	2.398	0.015	0.568	316	2384	100	347	25496	25843	430	26278	26708	Error	Error	-6.199	347	25496	430	26278	252473	8954006	1.433	7.429	0	0	0
1	13	7	"A41"	"A41"	8230	64430	110	755	817	375	45	368	368	399	261	65	63	40	0	33107	33365	15664	46	2078	2078	2443	2344	95	96	91	0	0.000	0.000	0.000	0.000	0.000	0.000	0.000	0.000	0.000	0.000	0.000	0.000	0.000	0.000	0.012	0.014	0.015	0.013	2.342	0.015	0.416	392	2896	100	387	31029	31416	449	31287	31736	Error	Error	-6.325	387	31029	449	31287	320410	13079039	1.602	13.192	0	0	0
1	14	7	"A41"	"A41"	8530	64430	100	1054	1110	548	49	378	378	414	251	60	90	73	0	47269	45139	10255	22	2155	2155	3161	4794	151	100	100	0	0.000	0.000	0.000	0.000	0.000	0.000	0.000	0.000	0.000	0.000	0.000	0.000	0.000	0.000	0.015	0.017	0.016	0.015	1.668	0.017	0.548	316	2384	100	676	45114	45790	732	42984	43716	Error	Error	-6.060	676	45114	732	42984	350842	14263941	2.773	8.756	0	0	0
1	15	7	"A41"	"A41"	8830	64430	100	1103	1132	409	36	392	392	419	189	45	92	80	0	51350	48469	11466	23	2160	2160	2623	2141	81	100	100	0	0.000	0.000	0.000	0.000	0.000	0.000	0.000	0.000	0.000	0.000	0.000	0.000	0.000	0.000	0.014	0.016	0.015	0.014	1.900	0.016	0.629	316	2384	100	711	49190	49901	740	46309	47049	Error	Error	-6.112	711	49190	740	46309	357620	15316359	3.772	21.413	0	0	0
1	16	7	"A42"	"A42"	9130	64430	100	677	716	371	51	386	386	456	1225	268	0	0	0	24896	22369	13446	60	1997	1997	2186	2228	101	90	85	0	0.000	0.000	0.000	0.000	0.000	0.000	0.000	0.000	0.000	0.000	0.000	0.000	0.000	0.000	0.013	0.016	0.017	0.017	3.112	0.043	0.081	316	2384	100	291	22899	23190	330	20372	20702	Error	Error	-6.298	291	22899	330	20372	226305	7068737	0.212	9.059	0	0	0
1	17	7	"A42"	"A42"	9430	64430	100	781	869	435	50	413	413	469	862	183	15	1	0	17878	21305	13894	65	2109	2109	2223	912	41	97	95	0	0.000	0.000	0.000	0.000	0.000	0.000	0.000	0.000	0.000	0.000	0.000	0.000	0.000	0.000	0.023	0.024	0.023	0.025	2.592	0.022	0.185	316	2384	100	368	15769	16137	456	19196	19652	Error	Error	-5.421	368	15769	456	19196	274447	6732394	0.464	20.923	0	0	0
1	18	7	"A42"	"A42"	9735	64430	100	736	810	475	58	405	405	437	261	59	56	29	0	23065	25406	16936	66	2043	2043	2322	1692	72	93	88	0	0.000	0.000	0.000	0.000	0.000	0.000	0.000	0.000	0.000	0.000	0.000	0.000	0.000	0.000	0.016	0.017	0.018	0.017	2.464	0.017	0.373	316	2384	100	331	21022	21353	405	23363	23768	Error	Error	-5.989	331	21022	405	23363	255893	8028269	1.429	13.643	0	0	0
1	1	8	"A43"	"A43"	4620	64725	100	984	980	455	46	379	379	407	196	48	76	64	0	48505	37993	21631	56	2201	2201	2462	2512	102	89	83	0	0.000	0.000	0.000	0.000	0.000	0.000	0.000	0.000	0.000	0.000	0.000	0.000	0.000	0.000	0.013	0.017	0.018	0.018	2.165	0.017	0.694	316	2384	100	605	46304	46909	601	35792	36393	Error	Error	-6.258	605	46304	601	35792	309644	12005868	2.923	14.145	0	0	0
1	2	8	"A43"	"A43"	4920	64725	100	942	989	433	43	413	413	456	407	89	63	30	0	47164	38109	19245	50	2318	2318	2654	2130	80	96	95	0	0.000	0.000	0.000	0.000	0.000	0.000	0.000	0.000	0.000	0.000	0.000	0.000	0.000	0.000	0.012	0.016	0.016	0.016	2.351	0.015	0.235	316	2384	100	529	44846	45375	576	35791	36367	Error	Error	-6.406	529	44846	576	35791	312430	12042462	1.310	16.646	0	0	0
1	3	8	"A43"	"A43"	5225	64730	100	1106	1061	430	40	409	409	432	204	47	80	69	0	54005	43610	17541	40	2289	2289	2454	797	32	100	99	0	0.000	0.000	0.000	0.000	0.000	0.000	0.000	0.000	0.000	0.000	0.000	0.000	0.000	0.000	0.013	0.016	0.016	0.015	1.955	0.016	0.688	316	2384	100	697	51716	52413	652	41321	41973	Error	Error	-6.213	697	51716	652	41321	335152	13780855	3.083	51.639	0	0	0
1	4	8	"A44"	"A44"	5530	64730	95	856	885	311	35	378	378	409	272	66	78	42	0	31055	31410	9454	30	2063	2063	2261	1257	55	100	100	0	0.000	0.000	0.000	0.000	0.000	0.000	0.000	0.000	0.000	0.000	0.000	0.000	0.000	0.000	0.016	0.017	0.017	0.016	1.819	0.016	0.313	256	2088	100	478	28992	29470	507	29347	29854	Error	Error	-5.923	478	28992	507	29347	226519	8040887	1.750	23.189	0	0	0
1	5	8	"A44"	"A44"	5825	64730	105	860	877	375	42	396	396	423	230	54	71	50	0	33137	33361	12258	36	2112	2112	2279	1266	55	100	99	0	0.000	0.000	0.000	0.000	0.000	0.000	0.000	0.000	0.000	0.000	0.000	0.000	0.000	0.000	0.015	0.015	0.016	0.014	2.055	0.015	0.367	316	2572	100	464	31025	31489	481	31249	31730	Error	Error	-6.063	464	31025	481	31249	276975	10541977	1.974	24.551	0	0	0
1	6	8	"A44"	"A44"	6125	64730	100	788	815	298	36	393	393	428	346	80	56	16	0	29831	30343	11528	37	2121	2121	2377	1431	60	100	100	0	0.000	0.000	0.000	0.000	0.000	0.000	0.000	0.000	0.000	0.000	0.000	0.000	0.000	0.000	0.014	0.015	0.015	0.013	2.052	0.014	0.302	316	2384	100	395	27710	28105	422	28222	28644	Error	Error	-6.132	395	27710	422	28222	257395	9588376	1.118	19.543	0	0	0
1	7	8	"A45"	"A45"	6430	64730	100	910	928	368	39	380	380	404	219	54	78	57	0	44803	39298	15475	39	2005	2005	2107	868	41	100	100	0	0.000	0.000	0.000	0.000	0.000	0.000	0.000	0.000	0.000	0.000	0.000	0.000	0.000	0.000	0.012	0.015	0.015	0.013	1.918	0.014	0.501	316	2384	100	530	42798	43328	548	37293	37841	Error	Error	-6.335	530	42798	548	37293	293184	12418227	2.393	42.847	0	0	0
1	8	8	"A45"	"A45"	6725	64735	100	954	947	337	35	385	385	406	205	50	86	64	0	42461	38459	14000	36	2074	2074	2186	778	35	100	100	0	0.000	0.000	0.000	0.000	0.000	0.000	0.000	0.000	0.000	0.000	0.000	0.000	0.000	0.000	0.014	0.015	0.015	0.014	1.849	0.015	0.497	316	2384	100	569	40387	40956	562	36385	36947	Error	Error	-6.149	569	40387	562	36385	299276	12152905	2.639	46.623	0	0	0
1	9	8	"A45"	"A45"	7025	64730	95	744	762	327	42	350	350	374	202	54	78	47	0	37414	35873	8928	24	1938	1938	2046	742	36	100	100	0	0.000	0.000	0.000	0.000	0.000	0.000	0.000	0.000	0.000	0.000	0.000	0.000	0.000	0.000	0.011	0.012	0.012	0.010	2.183	0.012	0.343	256	2088	100	394	35476	35870	412	33935	34347	Error	Error	-6.493	394	35476	412	33935	195139	9183484	1.921	45.589	0	0	0
1	10	8	"A47"	"A47"	7330	64725	100	724	755	324	42	351	351	369	183	49	75	51	0	35611	31983	12072	37	1915	1915	2063	921	44	99	96	0	0.000	0.000	0.000	0.000	0.000	0.000	0.000	0.000	0.000	0.000	0.000	0.000	0.000	0.000	0.011	0.013	0.014	0.012	2.369	0.013	0.415	316	2384	100	373	33696	34069	404	30068	30472	Error	Error	-6.497	373	33696	404	30068	238707	10106490	2.109	32.486	0	0	0
1	11	8	"A47"	"A47"	7630	64725	100	966	980	301	30	384	384	410	204	49	91	75	0	45835	42888	10980	25	2231	2231	2718	2228	81	100	100	0	0.000	0.000	0.000	0.000	0.000	0.000	0.000	0.000	0.000	0.000	0.000	0.000	0.000	0.000	0.013	0.015	0.014	0.013	1.818	0.014	0.553	316	2384	100	582	43604	44186	596	40657	41253	Error	Error	-6.227	582	43604	596	40657	309601	13552555	2.794	18.030	0	0	0
1	12	8	"A47"	"A47"	7930	64725	100	768	798	329	41	375	375	405	205	50	77	48	0	34719	34182	11687	34	2134	2134	3166	4783	151	96	94	0	0.000	0.000	0.000	0.000	0.000	0.000	0.000	0.000	0.000	0.000	0.000	0.000	0.000	0.000	0.012	0.013	0.013	0.011	2.338	0.013	0.496	316	2384	100	393	32585	32978	423	32048	32471	Error	Error	-6.374	393	32585	423	32048	252263	10801357	1.917	6.485	0	0	0
1	13	8	"A48"	"A48"	8235	64730	105	1120	1107	432	39	377	377	403	251	62	86	68	0	57320	45485	19017	41	2169	2169	2426	1430	58	100	99	0	0.000	0.000	0.000	0.000	0.000	0.000	0.000	0.000	0.000	0.000	0.000	0.000	0.000	0.000	0.013	0.017	0.017	0.016	1.784	0.016	0.687	316	2572	100	743	55151	55894	730	43316	44046	Error	Error	-6.214	743	55151	730	43316	349716	14373341	2.805	30.111	0	0	0
1	14	8	"A48"	"A48"	8535	64730	100	1096	1098	407	37	372	372	408	268	65	85	66	0	56085	50103	14593	29	2064	2064	2841	4222	148	100	97	0	0.000	0.000	0.000	0.000	0.000	0.000	0.000	0.000	0.000	0.000	0.000	0.000	0.000	0.000	0.013	0.015	0.015	0.013	1.766	0.015	0.609	316	2384	100	724	54021	54745	726	48039	48765	Error	Error	-6.221	724	54021	726	48039	346906	15832438	2.575	11.194	0	0	0
1	15	8	"A48"	"A48"	8835	64730	110	939	1005	761	75	360	360	384	187	48	86	72	0	49687	43335	17755	40	1970	1970	2075	723	34	100	100	1	0.000	0.000	0.000	0.000	0.000	0.000	0.000	0.000	0.000	0.000	0.000	0.000	0.000	0.000	0.012	0.016	0.014	0.014	2.128	0.013	0.070	392	2896	100	579	47717	48296	645	41365	42010	Error	Error	-6.365	579	47717	645	41365	393887	16987340	3.321	57.068	0	0	0
1	16	8	"A49"	"A49"	9135	64725	100	832	885	537	60	389	389	430	699	162	25	1	0	34816	35162	13718	39	2132	2132	2232	697	31	99	99	0	0.000	0.000	0.000	0.000	0.000	0.000	0.000	0.000	0.000	0.000	0.000	0.000	0.000	0.000	0.014	0.015	0.015	0.013	2.093	0.016	0.459	316	2384	100	443	32684	33127	496	33030	33526	Error	Error	-6.205	443	32684	496	33030	279813	11111061	0.651	47.245	0	0	0
1	17	8	"A49"	"A49"	9435	64725	105	744	768	262	34	369	369	400	376	94	49	7	0	33585	33236	8523	25	2025	2025	2178	1158	53	100	100	0	0.000	0.000	0.000	0.000	0.000	0.000	0.000	0.000	0.000	0.000	0.000	0.000	0.000	0.000	0.012	0.013	0.012	0.011	1.988	0.013	0.112	316	2572	100	375	31560	31935	399	31211	31610	Error	Error	-6.395	375	31560	399	31211	242640	10502468	0.979	26.820	0	0	0
1	18	8	"A49"	"A49"	9735	64725	100	806	827	315	38	402	402	440	296	67	62	27	0	26461	29517	15213	51	2080	2080	2900	4845	167	94	90	0	0.000	0.000	0.000	0.000	0.000	0.000	0.000	0.000	0.000	0.000	0.000	0.000	0.000	0.000	0.017	0.015	0.016	0.015	2.175	0.014	0.449	316	2384	100	404	24381	24785	425	27437	27862	Error	Error	-5.915	404	24381	425	27437	261202	9327342	1.307	5.494	0	0	0
1	1	9	"A50"	"A50"	4620	65025	90	513	539	218	40	371	371	387	160	41	44	22	0	13594	15562	9641	61	1990	1990	2042	479	23	99	98	0	0.000	0.000	0.000	0.000	0.000	0.000	0.000	0.000	0.000	0.000	0.000	0.000	0.000	0.000	0.012	0.012	0.015	0.014	3.089	0.011	0.199	256	1924	100	142	11604	11746	168	13572	13740	Error	Error	-6.353	142	11604	168	13572	137942	3983966	0.950	28.225	0	0	0
1	2	9	"A50"	"A50"	4920	65025	100	619	671	297	44	391	391	420	251	59	46	22	0	14609	18803	13218	70	2120	2120	2196	568	25	97	96	0	0.000	0.000	0.000	0.000	0.000	0.000	0.000	0.000	0.000	0.000	0.000	0.000	0.000	0.000	0.018	0.017	0.019	0.020	2.974	0.016	0.403	316	2384	100	228	12489	12717	280	16683	16963	Error	Error	-5.775	228	12489	280	16683	212186	5941611	1.000	29.238	0	0	0
1	3	9	"A50"	"A50"	5225	65025	100	565	631	291	46	395	395	423	318	75	31	10	0	10738	14556	10816	74	2115	2115	2219	776	34	93	90	0	0.000	0.000	0.000	0.000	0.000	0.000	0.000	0.000	0.000	0.000	0.000	0.000	0.000	0.000	0.020	0.019	0.024	0.024	3.556	0.016	0.172	316	2384	100	170	8623	8793	236	12441	12677	Error	Error	-5.665	170	8623	236	12441	199256	4599751	0.654	15.898	0	0	0
1	4	9	"A51"	"A51"	5530	65025	100	664	705	317	44	383	383	404	184	45	66	35	0	26807	25301	12769	50	2112	2112	2207	817	37	99	99	0	0.000	0.000	0.000	0.000	0.000	0.000	0.000	0.000	0.000	0.000	0.000	0.000	0.000	0.000	0.011	0.014	0.014	0.013	2.610	0.013	0.353	316	2384	100	281	24695	24976	322	23189	23511	Error	Error	-6.458	281	24695	322	23189	222762	7995047	1.636	28.267	0	0	0
1	5	9	"A51"	"A51"	5825	65025	105	837	861	353	40	393	393	419	225	53	69	50	0	36775	31595	16886	53	2100	2100	2169	522	24	100	99	0	0.000	0.000	0.000	0.000	0.000	0.000	0.000	0.000	0.000	0.000	0.000	0.000	0.000	0.000	0.013	0.016	0.015	0.014	2.169	0.015	0.595	316	2572	100	444	34675	35119	468	29495	29963	Error	Error	-6.287	444	34675	468	29495	271935	9984092	1.964	56.372	0	0	0
1	6	9	"A51"	"A51"	6125	65025	100	818	901	983	109	410	410	446	497	111	39	5	0	37933	32891	13448	40	2165	2165	2710	3517	129	98	95	0	0.000	0.000	0.000	0.000	0.000	0.000	0.000	0.000	0.000	0.000	0.000	0.000	0.000	0.000	0.011	0.016	0.014	0.013	2.737	0.013	0.136	316	2384	100	408	35768	36176	491	30726	31217	Error	Error	-6.454	408	35768	491	30726	284580	10393418	0.915	8.581	0	0	0
1	7	9	"A52"	"A52"	6430	65025	95	696	703	234	33	384	384	405	200	49	67	37	0	22152	22326	4910	21	2030	2030	2218	1029	46	100	100	0	0.000	0.000	0.000	0.000	0.000	0.000	0.000	0.000	0.000	0.000	0.000	0.000	0.000	0.000	0.016	0.016	0.017	0.013	2.469	0.015	0.319	256	2088	100	312	20122	20434	319	20296	20615	Error	Error	-6.011	312	20122	319	20296	180071	5715393	1.490	19.541	0	0	0
1	8	9	"A52"	"A52"	6730	65025	100	848	865	282	32	372	372	404	341	84	69	23	0	32356	31573	7933	25	2087	2087	2305	1363	59	99	97	0	0.000	0.000	0.000	0.000	0.000	0.000	0.000	0.000	0.000	0.000	0.000	0.000	0.000	0.000	0.016	0.017	0.016	0.015	1.876	0.017	0.538	316	2384	100	476	30269	30745	493	29486	29979	Error	Error	-5.991	476	30269	493	29486	273329	9976918	1.352	21.473	0	0	0
1	9	9	"A52"	"A52"	7035	65025	105	824	836	254	30	356	356	377	191	50	87	65	0	31648	30406	7253	23	2007	2007	2101	608	28	100	100	0	0.000	0.000	0.000	0.000	0.000	0.000	0.000	0.000	0.000	0.000	0.000	0.000	0.000	0.000	0.016	0.017	0.016	0.015	1.977	0.015	0.405	316	2572	100	468	29641	30109	480	28399	28879	Error	Error	-5.985	468	29641	480	28399	264303	9608288	2.403	46.554	0	0	0
1	10	9	"A53"	"A53"	7330	65025	100	757	779	313	40	355	355	396	667	168	15	0	0	29315	27382	8764	32	1990	1990	2293	1758	76	97	95	0	0.000	0.000	0.000	0.000	0.000	0.000	0.000	0.000	0.000	0.000	0.000	0.000	0.000	0.000	0.015	0.017	0.016	0.015	2.044	0.017	0.480	316	2384	100	402	27325	27727	424	25392	25816	Error	Error	-6.087	402	27325	424	25392	246183	8652795	0.574	14.271	0	0	0
1	11	9	"A53"	"A53"	7630	65025	100	883	881	306	34	366	366	394	176	44	86	70	0	36055	33466	10461	31	2201	2201	2597	1807	69	99	97	0	0.000	0.000	0.000	0.000	0.000	0.000	0.000	0.000	0.000	0.000	0.000	0.000	0.000	0.000	0.015	0.016	0.016	0.015	1.852	0.016	0.583	316	2384	100	517	33854	34371	515	31265	31780	Error	Error	-6.033	517	33854	515	31265	278498	10575381	2.767	17.083	0	0	0
1	12	9	"A53"	"A53"	7930	65025	100	790	801	278	34	371	371	395	184	46	79	56	0	30059	30274	8087	26	2149	2149	2652	2312	87	100	100	0	0.000	0.000	0.000	0.000	0.000	0.000	0.000	0.000	0.000	0.000	0.000	0.000	0.000	0.000	0.015	0.015	0.015	0.013	2.076	0.015	0.473	316	2384	100	419	27910	28329	430	28125	28555	Error	Error	-6.058	419	27910	430	28125	253131	9566491	2.207	11.947	0	0	0
1	13	9	"A54"	"A54"	8235	65030	100	784	803	299	37	363	363	386	207	53	77	50	0	36913	32708	12624	38	1966	1966	2074	900	43	100	99	0	0.000	0.000	0.000	0.000	0.000	0.000	0.000	0.000	0.000	0.000	0.000	0.000	0.000	0.000	0.012	0.014	0.014	0.013	2.437	0.014	0.495	316	2384	100	421	34947	35368	440	30742	31182	Error	Error	-6.375	421	34947	440	30742	253767	10335787	2.014	34.038	0	0	0
1	14	9	"A54"	"A54"	8530	65035	105	918	943	354	37	394	394	533	2203	413	0	0	0	37615	35060	13291	37	2118	2118	2413	2753	114	99	97	0	0.000	0.000	0.000	0.000	0.000	0.000	0.000	0.000	0.000	0.000	0.000	0.000	0.000	0.000	0.015	0.017	0.016	0.014	2.051	0.016	0.222	316	2572	100	524	35497	36021	549	32942	33491	Error	Error	-6.082	524	35497	549	32942	298006	11079024	0.186	11.859	0	0	0
1	15	9	"A54"	"A54"	8830	65030	100	912	905	326	36	365	365	395	222	56	82	58	0	40245	35322	14643	41	1975	1975	2054	557	27	100	100	0	0.000	0.000	0.000	0.000	0.000	0.000	0.000	0.000	0.000	0.000	0.000	0.000	0.000	0.000	0.014	0.016	0.016	0.016	1.763	0.016	0.614	316	2384	100	547	38270	38817	540	33347	33887	Error	Error	-6.129	547	38270	540	33347	286050	11161843	2.297	59.727	0	0	0
1	16	9	"A55"	"A55"	9135	65025	100	796	823	417	50	379	379	397	174	43	75	56	0	36516	32253	14053	43	2016	2016	2152	928	43	97	95	0	0.000	0.000	0.000	0.000	0.000	0.000	0.000	0.000	0.000	0.000	0.000	0.000	0.000	0.000	0.012	0.015	0.015	0.014	2.634	0.014	0.443	316	2384	100	417	34500	34917	444	30237	30681	Error	Error	-6.370	417	34500	444	30237	260084	10191917	2.448	32.436	0	0	0
1	17	9	"A55"	"A55"	9435	65025	100	893	942	414	43	393	393	420	212	50	77	60	0	30733	31720	17688	55	2055	2055	2165	878	40	95	92	0	0.000	0.000	0.000	0.000	0.000	0.000	0.000	0.000	0.000	0.000	0.000	0.000	0.000	0.000	0.017	0.019	0.019	0.019	2.367	0.018	0.570	316	2384	100	500	28678	29178	549	29665	30214	Error	Error	-5.842	500	28678	549	29665	297797	10023660	2.462	33.662	0	0	0
1	18	9	"A55"	"A55"	9735	65025	100	811	869	363	41	400	400	426	239	56	70	43	0	18787	25030	15619	62	2017	2017	2273	1828	80	90	90	0	0.000	0.000	0.000	0.000	0.000	0.000	0.000	0.000	0.000	0.000	0.000	0.000	0.000	0.000	0.025	0.020	0.022	0.022	2.673	0.019	0.448	316	2384	100	411	16770	17181	469	23013	23482	Error	Error	-5.351	411	16770	469	23013	274660	7909613	1.854	12.449	0	0	0
1	1	10	"A56"	"A56"	4635	65330	110	709	732	319	43	392	392	412	190	46	63	42	0	19697	20581	11339	55	2098	2098	2210	862	39	94	91	0	0.000	0.000	0.000	0.000	0.000	0.000	0.000	0.000	0.000	0.000	0.000	0.000	0.000	0.000	0.018	0.018	0.019	0.018	2.905	0.018	0.421	392	2896	100	317	17599	17916	340	18483	18823	Error	Error	-5.795	317	17599	340	18483	286829	8067890	1.684	21.312	0	0	0
1	2	10	"A56"	"A56"	4925	65335	100	670	686	260	37	398	398	434	278	64	48	13	0	20051	20323	6421	31	2186	2186	2469	1541	62	100	100	0	0.000	0.000	0.000	0.000	0.000	0.000	0.000	0.000	0.000	0.000	0.000	0.000	0.000	0.000	0.015	0.016	0.016	0.014	2.541	0.017	0.190	316	2384	100	272	17865	18137	288	18137	18425	Error	Error	-6.037	272	17865	288	18137	216774	6422149	0.906	11.586	0	0	0
1	3	10	"A56"	"A56"	5225	65335	100	778	809	277	34	388	388	409	189	46	81	52	0	27082	26300	6657	25	2159	2159	2437	1485	60	100	100	0	0.000	0.000	0.000	0.000	0.000	0.000	0.000	0.000	0.000	0.000	0.000	0.000	0.000	0.000	0.016	0.017	0.017	0.015	2.242	0.017	0.446	316	2384	100	390	24923	25313	421	24141	24562	Error	Error	-5.998	390	24923	421	24141	255598	8310693	2.116	16.069	0	0	0
1	4	10	"A57"	"A57"	5535	65335	90	971	998	408	40	393	393	418	214	51	87	67	0	40995	36238	11786	32	2089	2089	2189	784	35	100	100	0	0.000	0.000	0.000	0.000	0.000	0.000	0.000	0.000	0.000	0.000	0.000	0.000	0.000	0.000	0.015	0.018	0.017	0.016	1.872	0.017	0.522	256	1924	100	578	38906	39484	605	34149	34754	Error	Error	-6.073	578	38906	605	34149	255518	9276946	2.710	43.430	0	0	0
1	5	10	"A57"	"A57"	5830	65340	105	887	887	342	38	412	412	432	207	47	72	55	0	38131	31746	15050	47	2088	2088	2153	541	25	100	100	0	0.000	0.000	0.000	0.000	0.000	0.000	0.000	0.000	0.000	0.000	0.000	0.000	0.000	0.000	0.013	0.016	0.016	0.014	2.212	0.015	0.448	316	2572	100	475	36043	36518	475	29658	30133	Error	Error	-6.246	475	36043	475	29658	280277	10031872	2.198	54.701	0	0	0
1	6	10	"A57"	"A57"	6125	65340	100	957	982	360	36	417	417	452	359	79	69	33	0	39856	35458	13913	39	2197	2197	2324	779	33	100	100	0	0.000	0.000	0.000	0.000	0.000	0.000	0.000	0.000	0.000	0.000	0.000	0.000	0.000	0.000	0.014	0.017	0.017	0.015	2.027	0.016	0.471	316	2384	100	540	37659	38199	565	33261	33826	Error	Error	-6.124	540	37659	565	33261	310462	11204701	1.476	42.534	0	0	0
1	7	10	"A58"	"A58"	6435	65335	95	667	692	232	33	371	371	393	180	45	71	37	0	29671	27507	8106	29	2067	2067	2164	654	30	100	100	0	0.000	0.000	0.000	0.000	0.000	0.000	0.000	0.000	0.000	0.000	0.000	0.000	0.000	0.000	0.011	0.013	0.012	0.011	2.270	0.012	0.358	256	2088	100	296	27604	27900	321	25440	25761	Error	Error	-6.543	296	27604	321	25440	177083	7041803	1.661	38.751	0	0	0
1	8	10	"A58"	"A58"	6725	65340	105	771	854	796	93	382	382	407	270	66	63	31	0	34370	32256	10276	31	2048	2048	2363	2213	93	100	100	0	0.000	0.000	0.000	0.000	0.000	0.000	0.000	0.000	0.000	0.000	0.000	0.000	0.000	0.000	0.012	0.016	0.013	0.012	2.334	0.017	0.206	316	2572	100	389	32322	32711	472	30208	30680	Error	Error	-6.377	389	32322	472	30208	269758	10192862	1.656	13.508	0	0	0
1	9	10	"A58"	"A58"	7030	65340	100	747	763	280	36	369	369	388	165	42	78	55	0	36547	33451	11992	35	2077	2077	2214	822	37	100	100	0	0.000	0.000	0.000	0.000	0.000	0.000	0.000	0.000	0.000	0.000	0.000	0.000	0.000	0.000	0.011	0.013	0.013	0.012	2.082	0.012	0.485	316	2384	100	378	34470	34848	394	31374	31768	Error	Error	-6.511	378	34470	394	31374	241000	10570393	2.273	38.001	0	0	0
1	10	10	"A59"	"A59"	7335	65330	105	758	777	250	32	373	373	397	204	51	78	45	0	30914	29331	7698	26	2167	2167	2319	794	34	100	100	0	0.000	0.000	0.000	0.000	0.000	0.000	0.000	0.000	0.000	0.000	0.000	0.000	0.000	0.000	0.013	0.015	0.015	0.013	2.055	0.014	0.455	316	2572	100	385	28747	29132	404	27164	27568	Error	Error	-6.222	385	28747	404	27164	245592	9268665	1.863	34.020	0	0	0
1	11	10	"A59"	"A59"	7635	65335	100	706	737	258	35	365	365	411	527	128	23	0	0	25801	27193	8792	32	2123	2123	2301	857	37	100	100	0	0.000	0.000	0.000	0.000	0.000	0.000	0.000	0.000	0.000	0.000	0.000	0.000	0.000	0.000	0.014	0.015	0.015	0.013	2.273	0.015	0.453	316	2384	100	341	23678	24019	372	25070	25442	Error	Error	-6.118	341	23678	372	25070	232791	8593122	0.619	29.046	0	0	0
1	12	10	"A59"	"A59"	7935	65335	100	764	759	235	30	379	379	1115	6013	539	0	0	0	26439	27344	6150	22	2185	2185	3516	6969	198	100	98	0	0.000	0.000	0.000	0.000	0.000	0.000	0.000	0.000	0.000	0.000	0.000	0.000	0.000	0.000	0.016	0.015	0.015	0.013	2.047	0.047	0.077	316	2384	100	385	24254	24639	380	25159	25539	Error	Error	-5.977	385	24254	380	25159	239869	8640637	-0.059	3.419	0	0	0
1	13	10	"A60"	"A60"	8235	65335	100	482	522	262	50	389	389	419	222	52	28	9	0	9149	10608	6270	59	2089	2089	2397	1937	80	86	70	0	0.000	0.000	0.000	0.000	0.000	0.000	0.000	0.000	0.000	0.000	0.000	0.000	0.000	0.000	0.013	0.016	0.021	0.022	3.889	0.020	0.180	316	2384	100	93	7060	7153	133	8519	8652	Error	Error	-6.246	93	7060	133	8519	165094	3352017	0.464	4.239	0	0	0
1	14	10	"A60"	"A60"	8545	65340	90	568	594	262	44	388	388	431	796	184	2	0	0	8448	11363	7447	65	2115	2115	2258	879	38	99	96	0	0.000	0.000	0.000	0.000	0.000	0.000	0.000	0.000	0.000	0.000	0.000	0.000	0.000	0.000	0.028	0.022	0.027	0.026	2.689	0.020	0.240	256	1924	100	180	6333	6513	206	9248	9454	Error	Error	-5.137	180	6333	206	9248	151961	2908910	0.205	10.358	0	0	0
1	15	10	"A60"	"A60"	8835	65335	90	506	540	231	42	371	371	398	209	52	37	12	0	9410	11134	5657	50	1998	1998	2037	415	20	100	100	0	0.000	0.000	0.000	0.000	0.000	0.000	0.000	0.000	0.000	0.000	0.000	0.000	0.000	0.000	0.018	0.018	0.023	0.019	3.249	0.015	0.092	256	1924	100	135	7412	7547	169	9136	9305	Error	Error	-5.779	135	7412	169	9136	138327	2850196	0.679	21.920	0	0	0
1	16	10	"A61"	"A61"	9135	65335	110	988	1013	408	40	386	386	499	2116	424	0	0	0	43869	38797	18091	46	2027	2027	2250	2854	126	96	92	0	0.000	0.000	0.000	0.000	0.000	0.000	0.000	0.000	0.000	0.000	0.000	0.000	0.000	0.000	0.014	0.017	0.017	0.016	1.906	0.017	0.616	392	2896	100	602	41842	42444	627	36770	37397	Error	Error	-6.119	602	41842	627	36770	397179	15208395	0.243	12.806	0	0	0
1	17	10	"A61"	"A61"	9435	65335	100	1387	1396	597	42	424	424	442	191	43	97	91	0	56328	50519	13106	25	2159	2159	2393	1390	58	100	100	0	0.000	0.000	0.000	0.000	0.000	0.000	0.000	0.000	0.000	0.000	0.000	0.000	0.000	0.000	0.018	0.020	0.019	0.018	1.651	0.020	0.634	316	2384	100	963	54169	55132	972	48360	49332	Error	Error	-5.814	963	54169	972	48360	441237	15963988	4.995	34.623	0	0	0
1	18	10	"A61"	"A61"	9735	65340	105	1004	1051	400	38	408	408	432	184	42	86	72	0	43113	38071	16008	42	2102	2102	2546	2973	116	100	100	0	0.000	0.000	0.000	0.000	0.000	0.000	0.000	0.000	0.000	0.000	0.000	0.000	0.000	0.000	0.015	0.018	0.018	0.016	1.788	0.018	0.678	316	2572	100	596	41011	41607	643	35969	36612	Error	Error	-6.105	596	41011	643	35969	332190	12030462	3.364	11.949	0	0	0
1	1	11	"A62"	"A62"	4625	65635	100	501	560	266	47	396	396	412	176	42	40	23	0	8356	13772	11438	83	2030	2030	2070	429	20	91	83	0	0.000	0.000	0.000	0.000	0.000	0.000	0.000	0.000	0.000	0.000	0.000	0.000	0.000	0.000	0.017	0.014	0.019	0.022	4.510	0.014	0.231	316	2384	100	105	6326	6431	164	11742	11906	Error	Error	-5.913	105	6326	164	11742	177051	4351809	0.841	27.277	0	0	0
1	2	11	"A62"	"A62"	4925	65635	100	613	633	264	41	397	397	415	174	41	56	31	0	13879	19638	14730	75	2087	2087	2407	2751	114	90	65	0	0.000	0.000	0.000	0.000	0.000	0.000	0.000	0.000	0.000	0.000	0.000	0.000	0.000	0.000	0.018	0.013	0.017	0.018	2.828	0.011	0.349	316	2384	100	216	11792	12008	236	17551	17787	Error	Error	-5.771	216	11792	236	17551	200087	6205596	1.253	6.264	0	0	0
1	3	11	"A62"	"A62"	5230	65640	100	693	761	349	45	406	406	427	185	43	61	42	0	14571	22077	15627	70	2093	2093	2140	455	21	100	100	0	0.000	0.000	0.000	0.000	0.000	0.000	0.000	0.000	0.000	0.000	0.000	0.000	0.000	0.000	0.023	0.018	0.019	0.019	2.507	0.016	0.407	316	2384	100	287	12478	12765	355	19984	20339	Error	Error	-5.442	287	12478	355	19984	240418	6976269	1.805	43.818	0	0	0
1	4	11	"A63"	"A63"	5535	65635	110	1045	1168	1463	125	395	395	421	235	55	84	66	0	46879	38164	18239	47	2007	2007	2074	636	30	99	98	0	0.000	0.000	0.000	0.000	0.000	0.000	0.000	0.000	0.000	0.000	0.000	0.000	0.000	0.000	0.014	0.021	0.018	0.018	2.187	0.017	0.138	392	2896	100	650	44872	45522	773	36157	36930	Error	Error	-6.109	650	44872	773	36157	457781	14960358	3.179	56.745	0	0	0
1	5	11	"A63"	"A63"	5830	65635	100	1170	1180	355	30	429	429	501	1397	278	3	0	0	55020	48649	13062	26	2180	2180	2594	3008	115	100	99	0	0.000	0.000	0.000	0.000	0.000	0.000	0.000	0.000	0.000	0.000	0.000	0.000	0.000	0.000	0.014	0.016	0.015	0.015	1.653	0.016	0.504	316	2384	100	741	52840	53581	751	46469	47220	Error	Error	-6.156	741	52840	751	46469	373035	15373020	0.486	15.311	0	0	0
1	6	11	"A63"	"A63"	6130	65640	110	1048	1076	390	36	403	403	431	250	58	87	63	0	49011	43568	14780	33	2208	2208	2375	848	35	100	100	0	0.000	0.000	0.000	0.000	0.000	0.000	0.000	0.000	0.000	0.000	0.000	0.000	0.000	0.000	0.014	0.016	0.016	0.015	1.790	0.016	0.612	392	2896	100	645	46803	47448	673	41360	42033	Error	Error	-6.181	645	46803	673	41360	421658	17078495	2.580	48.577	0	0	0
1	7	11	"A64"	"A64"	6430	65640	100	800	826	332	40	382	382	415	221	53	74	46	0	35708	33704	13913	41	2234	2234	2719	1824	67	97	93	0	0.000	0.000	0.000	0.000	0.000	0.000	0.000	0.000	0.000	0.000	0.000	0.000	0.000	0.000	0.012	0.014	0.015	0.014	2.308	0.013	0.403	316	2384	100	418	33474	33892	444	31470	31914	Error	Error	-6.323	418	33474	444	31470	260976	10650615	1.860	16.987	0	0	0
1	8	11	"A64"	"A64"	6735	65640	110	690	699	263	37	357	357	384	185	48	69	45	0	32096	29530	10452	35	2110	2110	2347	1192	50	99	99	0	0.000	0.000	0.000	0.000	0.000	0.000	0.000	0.000	0.000	0.000	0.000	0.000	0.000	0.000	0.011	0.012	0.013	0.011	2.329	0.012	0.393	392	2896	100	333	29986	30319	342	27420	27762	Error	Error	-6.493	333	29986	342	27420	273911	11575601	1.703	22.805	0	0	0
1	9	11	"A64"	"A64"	7040	65640	100	930	938	320	34	394	394	426	291	68	76	44	0	32498	34733	14046	40	2307	2307	2852	2451	85	99	97	0	0.000	0.000	0.000	0.000	0.000	0.000	0.000	0.000	0.000	0.000	0.000	0.000	0.000	0.000	0.018	0.017	0.016	0.015	2.123	0.015	0.283	316	2384	100	536	30191	30727	544	32426	32970	Error	Error	-5.816	536	30191	544	32426	296306	10975549	1.759	13.007	0	0	0
1	10	11	"A65"	"A65"	7345	65640	105	882	918	369	40	367	367	389	175	44	88	73	0	42501	38837	12206	31	2151	2151	2449	1292	52	100	100	0	0.000	0.000	0.000	0.000	0.000	0.000	0.000	0.000	0.000	0.000	0.000	0.000	0.000	0.000	0.013	0.015	0.014	0.013	2.004	0.014	0.512	316	2572	100	515	40350	40865	551	36686	37237	Error	Error	-6.292	515	40350	551	36686	290068	12272640	3.023	28.164	0	0	0
1	11	11	"A65"	"A65"	7635	65640	100	1040	1051	349	33	376	376	404	196	48	92	80	0	50359	47544	11095	23	2152	2152	2475	1367	55	100	100	0	0.000	0.000	0.000	0.000	0.000	0.000	0.000	0.000	0.000	0.000	0.000	0.000	0.000	0.000	0.014	0.015	0.015	0.014	1.686	0.015	0.641	316	2384	100	664	48207	48871	675	45392	46067	Error	Error	-6.182	664	48207	675	45392	331972	15024006	3.301	32.969	0	0	0
1	12	11	"A65"	"A65"	7940	65635	95	946	964	326	33	387	387	435	477	109	61	12	0	44170	45036	8360	18	2079	2079	2607	2777	106	100	100	0	0.000	0.000	0.000	0.000	0.000	0.000	0.000	0.000	0.000	0.000	0.000	0.000	0.000	0.000	0.013	0.013	0.013	0.011	2.036	0.014	0.591	256	2088	100	559	42091	42650	577	42957	43534	Error	Error	-6.235	559	42091	577	42957	246903	11529323	1.109	15.279	0	0	0
1	13	11	"A66"	"A66"	8235	65635	95	1211	1202	366	30	382	382	416	275	66	91	78	0	54052	51521	9019	17	2073	2073	2330	1522	65	100	100	0	0.000	0.000	0.000	0.000	0.000	0.000	0.000	0.000	0.000	0.000	0.000	0.000	0.000	0.000	0.016	0.017	0.016	0.015	1.653	0.016	0.701	256	2088	100	829	51979	52808	820	49448	50268	Error	Error	-5.970	829	51979	820	49448	307768	13189377	2.858	32.320	0	0	0
1	14	11	"A66"	"A66"	8535	65640	105	974	1003	334	33	367	367	389	204	52	93	73	0	46351	46305	9002	19	1982	1982	2310	1761	76	100	100	0	0.000	0.000	0.000	0.000	0.000	0.000	0.000	0.000	0.000	0.000	0.000	0.000	0.000	0.000	0.014	0.014	0.014	0.013	1.897	0.014	0.642	316	2572	100	607	44369	44976	636	44323	44959	Error	Error	-6.192	607	44369	636	44323	316824	14632523	3.010	24.983	0	0	0
1	15	11	"A66"	"A66"	8840	65635	100	1323	1308	429	32	385	385	418	431	103	87	58	0	56698	52118	13200	25	2040	2040	2169	660	30	100	100	0	0.000	0.000	0.000	0.000	0.000	0.000	0.000	0.000	0.000	0.000	0.000	0.000	0.000	0.000	0.017	0.018	0.018	0.017	1.701	0.018	0.327	316	2384	100	938	54658	55596	923	50078	51001	Error	Error	-5.865	938	54658	923	50078	413387	16469143	2.065	75.680	0	0	0
1	16	11	"A67"	"A67"	9135	65635	90	907	931	296	31	385	385	414	359	86	71	26	0	43295	40845	10384	25	2025	2025	2174	864	39	100	100	0	0.000	0.000	0.000	0.000	0.000	0.000	0.000	0.000	0.000	0.000	0.000	0.000	0.000	0.000	0.013	0.014	0.014	0.012	1.930	0.013	0.547	256	1924	100	522	41270	41792	546	38820	39366	Error	Error	-6.305	522	41270	546	38820	238296	10456285	1.440	44.758	0	0	0
1	17	11	"A67"	"A67"	9430	65635	95	1124	1146	453	39	405	405	428	192	44	88	75	0	42216	40435	17428	43	2117	2117	2739	3302	120	100	99	0	0.000	0.000	0.000	0.000	0.000	0.000	0.000	0.000	0.000	0.000	0.000	0.000	0.000	0.000	0.018	0.019	0.020	0.017	1.929	0.019	0.715	256	2088	100	719	40099	40818	741	38318	39059	Error	Error	-5.801	719	40099	741	38318	293256	10351428	3.740	11.416	0	0	0
1	18	11	"A67"	"A67"	9735	65640	105	1083	1104	481	43	407	407	534	2093	391	0	0	0	35523	38144	18621	48	2146	2146	2700	3723	137	100	100	0	0.000	0.000	0.000	0.000	0.000	0.000	0.000	0.000	0.000	0.000	0.000	0.000	0.000	0.000	0.020	0.019	0.019	0.018	1.817	0.020	0.738	316	2572	100	676	33377	34053	697	35998	36695	Error	Error	-5.626	676	33377	697	35998	348727	12053407	0.272	9.520	0	0	0
1	1	12	"A68"	"A68"	4640	65940	90	726	759	317	41	380	380	414	315	76	53	18	0	27181	25776	11923	46	1944	1944	2007	530	26	100	100	0	0.000	0.000	0.000	0.000	0.000	0.000	0.000	0.000	0.000	0.000	0.000	0.000	0.000	0.000	0.014	0.016	0.017	0.014	2.348	0.015	0.206	256	1924	100	346	25237	25583	379	23832	24211	Error	Error	-6.189	346	25237	379	23832	194296	6598738	1.095	44.847	0	0	0
1	2	12	"A68"	"A68"	4930	65940	100	632	685	300	43	379	379	407	268	65	48	23	0	23529	24925	13196	52	1975	1975	2030	479	23	100	100	0	0.000	0.000	0.000	0.000	0.000	0.000	0.000	0.000	0.000	0.000	0.000	0.000	0.000	0.000	0.012	0.013	0.014	0.013	2.511	0.012	0.171	316	2384	100	253	21554	21807	306	22950	23256	Error	Error	-6.413	253	21554	306	22950	216308	7876251	1.037	47.797	0	0	0
1	3	12	"A68"	"A68"	5235	65940	100	767	839	378	45	408	408	431	197	45	68	46	0	21890	27136	16502	60	2108	2108	2166	537	24	100	100	0	0.000	0.000	0.000	0.000	0.000	0.000	0.000	0.000	0.000	0.000	0.000	0.000	0.000	0.000	0.018	0.017	0.017	0.016	2.305	0.016	0.551	316	2384	100	359	19782	20141	431	25028	25459	Error	Error	-5.784	359	19782	431	25028	265217	8575048	2.071	46.499	0	0	0
1	4	12	"A69"	"A69"	5530	65935	100	1059	1077	443	41	400	400	439	437	99	68	33	0	49270	44595	15558	34	2107	2107	2338	1324	56	100	98	0	0.000	0.000	0.000	0.000	0.000	0.000	0.000	0.000	0.000	0.000	0.000	0.000	0.000	0.000	0.014	0.016	0.016	0.015	1.928	0.015	0.369	316	2384	100	659	47163	47822	677	42488	43165	Error	Error	-6.161	659	47163	677	42488	340422	14091896	1.460	31.916	0	0	0
1	5	12	"A69"	"A69"	5830	65935	100	950	998	329	32	385	385	410	202	49	91	73	0	44321	44428	9751	21	2121	2121	2336	1210	51	100	100	0	0.000	0.000	0.000	0.000	0.000	0.000	0.000	0.000	0.000	0.000	0.000	0.000	0.000	0.000	0.013	0.014	0.014	0.012	1.933	0.014	0.449	316	2384	100	565	42200	42765	613	42307	42920	Error	Error	-6.223	565	42200	613	42307	315233	14039254	2.911	34.787	0	0	0
1	6	12	"A69"	"A69"	6130	65935	100	958	994	405	40	381	381	410	245	59	81	57	0	47295	43801	15214	34	2174	2174	2819	3510	124	98	98	0	0.000	0.000	0.000	0.000	0.000	0.000	0.000	0.000	0.000	0.000	0.000	0.000	0.000	0.000	0.013	0.015	0.014	0.013	1.903	0.014	0.464	316	2384	100	577	45121	45698	613	41627	42240	Error	Error	-6.289	577	45121	613	41627	314036	13841006	2.384	11.676	0	0	0
1	7	12	"A70"	"A70"	6430	65935	110	729	780	361	46	365	365	395	266	67	63	31	0	37398	32488	18547	57	2072	2072	2437	1612	66	99	92	0	0.000	0.000	0.000	0.000	0.000	0.000	0.000	0.000	0.000	0.000	0.000	0.000	0.000	0.000	0.010	0.014	0.014	0.014	2.227	0.013	0.443	392	2896	100	364	35326	35690	415	30416	30831	Error	Error	-6.601	364	35326	415	30416	305716	12735368	1.447	18.642	0	0	0
1	8	12	"A70"	"A70"	6730	65935	100	651	694	261	37	376	376	408	275	67	50	18	0	37311	31451	13409	42	2269	2269	2933	2924	99	96	95	0	0.000	0.000	0.000	0.000	0.000	0.000	0.000	0.000	0.000	0.000	0.000	0.000	0.000	0.000	0.008	0.011	0.011	0.011	2.619	0.010	0.388	316	2384	100	275	35042	35317	318	29182	29500	Error	Error	-6.994	275	35042	318	29182	219263	9938669	1.040	9.753	0	0	0
1	9	12	"A70"	"A70"	7035	65935	100	842	882	364	41	382	382	413	300	72	67	37	0	43426	36649	17949	48	2235	2235	2689	2127	79	95	94	0	0.000	0.000	0.000	0.000	0.000	0.000	0.000	0.000	0.000	0.000	0.000	0.000	0.000	0.000	0.011	0.015	0.015	0.014	2.167	0.015	0.335	316	2384	100	460	41191	41651	500	34414	34914	Error	Error	-6.485	460	41191	500	34414	278830	11581056	1.563	15.966	0	0	0
1	10	12	"A71"	"A71"	7335	65935	110	986	977	396	40	378	378	412	390	94	69	33	0	48438	41603	18397	44	2199	2199	2484	1320	53	99	96	0	0.000	0.000	0.000	0.000	0.000	0.000	0.000	0.000	0.000	0.000	0.000	0.000	0.000	0.000	0.013	0.015	0.015	0.015	2.172	0.014	0.220	392	2896	100	608	46239	46847	599	39404	40003	Error	Error	-6.249	608	46239	599	39404	383155	16308479	1.449	29.636	0	0	0
1	11	12	"A71"	"A71"	7635	65935	100	1143	1206	755	62	417	417	564	1016	180	20	0	0	51342	48414	11281	23	2178	2178	2709	2568	94	100	100	0	0.000	0.000	0.000	0.000	0.000	0.000	0.000	0.000	0.000	0.000	0.000	0.000	0.000	0.000	0.015	0.017	0.016	0.015	1.882	0.014	0.047	316	2384	100	726	49164	49890	789	46236	47025	Error	Error	-6.081	726	49164	789	46236	381187	15298680	0.632	17.798	0	0	0
1	12	12	"A71"	"A71"	7940	65940	110	1186	1161	440	37	415	415	528	868	164	36	1	0	52184	44798	16509	36	2181	2181	2463	1633	66	100	99	0	0.000	0.000	0.000	0.000	0.000	0.000	0.000	0.000	0.000	0.000	0.000	0.000	0.000	0.000	0.015	0.018	0.017	0.016	1.871	0.016	0.247	392	2896	100	771	50003	50774	746	42617	43363	Error	Error	-6.019	771	50003	746	42617	455131	17560888	0.729	25.925	0	0	0
1	13	12	"A72"	"A72"	8235	65935	95	902	917	355	38	384	384	415	225	54	80	57	0	34707	31969	11308	35	2206	2206	2494	1373	55	100	100	0	0.000	0.000	0.000	0.000	0.000	0.000	0.000	0.000	0.000	0.000	0.000	0.000	0.000	0.000	0.016	0.018	0.018	0.015	2.201	0.018	0.464	256	2088	100	518	32501	33019	533	29763	30296	Error	Error	-5.971	518	32501	533	29763	234824	8183957	2.231	21.468	0	0	0
1	14	12	"A72"	"A72"	8535	65935	100	731	770	263	34	375	375	408	277	67	62	24	0	26992	27346	5680	20	2134	2134	2554	2275	89	100	99	0	0.000	0.000	0.000	0.000	0.000	0.000	0.000	0.000	0.000	0.000	0.000	0.000	0.000	0.000	0.014	0.016	0.015	0.013	2.228	0.015	0.460	316	2384	100	356	24858	25214	395	25212	25607	Error	Error	-6.126	356	24858	395	25212	243420	8641182	1.307	10.898	0	0	0
1	15	12	"A72"	"A72"	8835	65935	105	855	877	276	31	383	383	403	176	43	88	69	0	35046	34087	7423	21	2141	2141	2353	1157	49	100	100	0	0.000	0.000	0.000	0.000	0.000	0.000	0.000	0.000	0.000	0.000	0.000	0.000	0.000	0.000	0.014	0.015	0.015	0.014	1.771	0.015	0.514	316	2572	100	472	32905	33377	494	31946	32440	Error	Error	-6.123	472	32905	494	31946	277048	10771586	2.693	27.428	0	0	0
1	16	12	"A73"	"A73"	9140	65935	85	439	483	218	45	378	378	410	348	84	13	1	0	4608	6627	4450	67	1951	1951	2001	463	23	98	92	0	0.000	0.000	0.000	0.000	0.000	0.000	0.000	0.000	0.000	0.000	0.000	0.000	0.000	0.000	0.023	0.022	0.037	0.035	3.486	0.023	0.127	208	1660	100	61	2657	2718	105	4676	4781	Error	Error	-5.445	61	2657	105	4676	100546	1378358	0.210	9.991	0	0	0
1	17	12	"A73"	"A73"	9440	65935	90	491	828	3873	467	395	395	409	189	46	34	10	0	4812	7018	6565	93	2015	2015	2076	528	25	99	96	0	0.000	0.000	0.000	0.000	0.000	0.000	0.000	0.000	0.000	0.000	0.000	0.000	0.000	0.000	0.034	0.087	0.048	0.045	3.167	0.326	0.272	256	1924	100	96	2797	2893	433	5003	5436	Error	Error	-4.865	96	2797	433	5003	211857	1796643	2.217	9.360	0	0	0
1	18	12	"A73"	"A73"	9740	65935	90	471	500	202	40	413	413	440	234	53	20	4	0	4333	5314	2859	53	2128	2128	2184	497	22	96	91	0	0.000	0.000	0.000	0.000	0.000	0.000	0.000	0.000	0.000	0.000	0.000	0.000	0.000	0.000	0.026	0.027	0.053	0.047	3.559	0.024	0.036	256	1924	100	58	2205	2263	87	3186	3273	Error	Error	-5.249	58	2205	87	3186	127969	1360321	0.256	6.298	0	0	0
1	1	13	"A74"	"A74"	4640	66230	95	772	797	286	35	411	411	432	190	43	74	46	0	31388	30720	8656	28	2117	2117	2247	918	40	100	100	0	0.000	0.000	0.000	0.000	0.000	0.000	0.000	0.000	0.000	0.000	0.000	0.000	0.000	0.000	0.012	0.013	0.014	0.012	2.117	0.013	0.351	256	2088	100	361	29271	29632	386	28603	28989	Error	Error	-6.341	361	29271	386	28603	203949	7864317	1.921	31.016	0	0	0
1	2	13	"A74"	"A74"	4935	66230	100	788	824	300	36	394	394	441	512	116	36	3	0	30293	31357	8903	28	2188	2188	2621	2330	88	100	99	0	0.000	0.000	0.000	0.000	0.000	0.000	0.000	0.000	0.000	0.000	0.000	0.000	0.000	0.000	0.014	0.015	0.015	0.013	2.146	0.015	0.467	316	2384	100	394	28105	28499	430	29169	29599	Error	Error	-6.156	394	28105	430	29169	260516	9908821	0.748	12.333	0	0	0
1	3	13	"A74"	"A74"	5235	66230	105	742	757	277	36	391	391	412	185	44	72	46	0	28948	27965	8636	30	2103	2103	2259	1040	46	100	99	0	0.000	0.000	0.000	0.000	0.000	0.000	0.000	0.000	0.000	0.000	0.000	0.000	0.000	0.000	0.013	0.014	0.014	0.012	2.251	0.014	0.391	316	2572	100	351	26845	27196	366	25862	26228	Error	Error	-6.257	351	26845	366	25862	239130	8836994	1.865	24.717	0	0	0
1	4	13	"A75"	"A75"	5530	66230	100	805	814	317	38	392	392	416	228	54	72	44	0	29437	28582	9829	34	2122	2122	2352	1123	47	97	95	0	0.000	0.000	0.000	0.000	0.000	0.000	0.000	0.000	0.000	0.000	0.000	0.000	0.000	0.000	0.015	0.016	0.016	0.014	2.168	0.016	0.331	316	2384	100	413	27315	27728	422	26460	26882	Error	Error	-6.047	413	27315	422	26460	257291	9032011	1.746	23.357	0	0	0
1	5	13	"A75"	"A75"	5830	66235	105	857	891	334	37	395	395	427	285	66	73	37	0	31070	30937	8245	26	2355	2355	2628	1482	56	100	100	0	0.000	0.000	0.000	0.000	0.000	0.000	0.000	0.000	0.000	0.000	0.000	0.000	0.000	0.000	0.016	0.017	0.017	0.015	2.004	0.016	0.353	316	2572	100	462	28715	29177	496	28582	29078	Error	Error	-5.958	462	28715	496	28582	281477	9776240	1.628	19.102	0	0	0
1	6	13	"A75"	"A75"	6130	66230	100	852	892	295	33	371	371	398	191	47	88	67	0	34254	35505	8544	24	2377	2377	3077	2886	93	100	100	0	0.000	0.000	0.000	0.000	0.000	0.000	0.000	0.000	0.000	0.000	0.000	0.000	0.000	0.000	0.015	0.016	0.016	0.014	1.800	0.015	0.522	316	2384	100	481	31877	32358	521	33128	33649	Error	Error	-6.050	481	31877	521	33128	281927	11219711	2.586	11.236	0	0	0
1	7	13	"A76"	"A76"	6435	66230	105	670	675	247	36	360	360	387	205	52	63	32	0	26027	25705	6830	26	2159	2159	2469	1272	51	100	99	0	0.000	0.000	0.000	0.000	0.000	0.000	0.000	0.000	0.000	0.000	0.000	0.000	0.000	0.000	0.013	0.013	0.014	0.012	2.343	0.013	0.315	316	2572	100	310	23868	24178	315	23546	23861	Error	Error	-6.267	310	23868	315	23546	213350	8122636	1.405	18.267	0	0	0
1	8	13	"A76"	"A76"	6735	66230	100	845	848	317	37	384	384	406	218	53	76	52	0	34956	33739	10170	30	2206	2206	2776	2381	85	99	97	0	0.000	0.000	0.000	0.000	0.000	0.000	0.000	0.000	0.000	0.000	0.000	0.000	0.000	0.000	0.014	0.015	0.015	0.012	2.373	0.015	0.532	316	2384	100	461	32750	33211	464	31533	31997	Error	Error	-6.151	461	32750	464	31533	267950	10661606	2.028	13.004	0	0	0
1	9	13	"A76"	"A76"	7035	66230	100	967	1048	1110	105	382	382	420	290	69	82	50	0	39555	38538	8671	22	2191	2191	2540	1553	61	100	99	0	0.000	0.000	0.000	0.000	0.000	0.000	0.000	0.000	0.000	0.000	0.000	0.000	0.000	0.000	0.016	0.018	0.016	0.015	2.103	0.018	0.167	316	2384	100	585	37364	37949	666	36347	37013	Error	Error	-5.997	585	37364	666	36347	331032	12178122	2.166	23.180	0	0	0
1	10	13	"A77"	"A77"	7335	66230	100	771	790	317	40	388	388	470	686	145	15	0	0	21417	20965	6805	32	2175	2175	2697	2290	84	95	93	0	0.000	0.000	0.000	0.000	0.000	0.000	0.000	0.000	0.000	0.000	0.000	0.000	0.000	0.000	0.020	0.021	0.021	0.018	2.486	0.023	0.215	316	2384	100	383	19242	19625	402	18790	19192	Error	Error	-5.651	383	19242	402	18790	249542	6624967	0.466	7.977	0	0	0
1	11	13	"A77"	"A77"	7635	66235	105	804	832	270	32	380	380	400	187	46	86	62	0	21163	21675	4288	19	2081	2081	2548	2221	87	100	100	0	0.000	0.000	0.000	0.000	0.000	0.000	0.000	0.000	0.000	0.000	0.000	0.000	0.000	0.000	0.022	0.023	0.023	0.020	2.016	0.023	0.276	316	2572	100	424	19082	19506	452	19594	20046	Error	Error	-5.492	424	19082	452	19594	262767	6849267	2.310	8.612	0	0	0
1	12	13	"A77"	"A77"	7940	66230	100	817	878	448	51	417	417	572	1107	193	4	0	0	20729	22191	8395	37	2325	2325	3429	4460	130	95	93	0	0.000	0.000	0.000	0.000	0.000	0.000	0.000	0.000	0.000	0.000	0.000	0.000	0.000	0.000	0.022	0.023	0.021	0.020	2.196	0.036	0.412	316	2384	100	400	18404	18804	461	19866	20327	Error	Error	-5.524	400	18404	461	19866	277337	7012337	0.276	4.207	0	0	0
1	13	13	"A78"	"A78"	8240	66235	100	793	836	353	42	412	412	555	1234	222	3	0	0	24284	24137	7554	31	2399	2399	3037	3223	106	97	95	0	0.000	0.000	0.000	0.000	0.000	0.000	0.000	0.000	0.000	0.000	0.000	0.000	0.000	0.000	0.017	0.020	0.019	0.017	2.208	0.054	0.124	316	2384	100	381	21885	22266	424	21738	22162	Error	Error	-5.844	381	21885	424	21738	264073	7627426	0.228	6.547	0	0	0
1	14	13	"A78"	"A78"	8550	66240	110	925	942	347	36	392	392	431	587	136	43	4	0	31156	30359	9062	29	2277	2277	2753	1994	72	99	96	0	0.000	0.000	0.000	0.000	0.000	0.000	0.000	0.000	0.000	0.000	0.000	0.000	0.000	0.000	0.018	0.020	0.019	0.018	1.832	0.018	0.082	392	2896	100	533	28879	29412	550	28082	28632	Error	Error	-5.760	533	28879	550	28082	369330	11900558	0.871	13.845	0	0	0
1	15	13	"A78"	"A78"	8845	66235	100	1049	1063	329	30	388	388	415	251	60	90	71	0	35020	34124	8059	23	2159	2159	2506	1725	68	100	98	0	0.000	0.000	0.000	0.000	0.000	0.000	0.000	0.000	0.000	0.000	0.000	0.000	0.000	0.000	0.020	0.021	0.021	0.020	1.630	0.020	0.639	316	2384	100	661	32861	33522	675	31965	32640	Error	Error	-5.636	661	32861	675	31965	335826	10783037	2.582	18.329	0	0	0
1	16	13	"A79"	"A79"	9145	66235	100	1051	1058	340	32	394	394	414	185	44	92	82	0	44131	41023	10603	25	2092	2092	2234	1188	53	100	100	0	0.000	0.000	0.000	0.000	0.000	0.000	0.000	0.000	0.000	0.000	0.000	0.000	0.000	0.000	0.016	0.017	0.017	0.016	1.697	0.017	0.663	316	2384	100	657	42039	42696	664	38931	39595	Error	Error	-6.000	657	42039	664	38931	334236	12963299	3.481	32.651	0	0	0
1	17	13	"A79"	"A79"	9445	66235	100	1001	1029	411	39	383	383	406	196	48	90	78	0	40957	39778	9994	25	2042	2042	2332	1875	80	100	99	0	0.000	0.000	0.000	0.000	0.000	0.000	0.000	0.000	0.000	0.000	0.000	0.000	0.000	0.000	0.016	0.017	0.016	0.015	1.731	0.017	0.564	316	2384	100	618	38915	39533	646	37736	38382	Error	Error	-5.977	618	38915	646	37736	325251	12569882	3.179	19.971	0	0	0
1	18	13	"A79"	"A79"	9745	66240	110	1081	1070	339	31	417	417	436	184	42	91	79	0	38433	35871	12345	34	2109	2109	2316	1440	62	99	98	0	0.000	0.000	0.000	0.000	0.000	0.000	0.000	0.000	0.000	0.000	0.000	0.000	0.000	0.000	0.018	0.019	0.019	0.019	1.784	0.019	0.662	392	2896	100	664	36324	36988	653	33762	34415	Error	Error	-5.774	664	36324	653	33762	419580	14061563	3.446	23.302	0	0	0
1	1	14	"A80"	"A80"	4640	66530	100	907	1160	1912	164	409	409	434	194	44	79	60	0	31233	29560	10759	36	2140	2140	2339	1370	58	99	96	0	0.000	0.000	0.000	0.000	0.000	0.000	0.000	0.000	0.000	0.000	0.000	0.000	0.000	0.000	0.017	0.027	0.018	0.018	2.387	0.035	0.198	316	2384	100	498	29093	29591	751	27420	28171	Error	Error	-5.868	498	29093	751	27420	366623	9340936	3.742	19.869	0	0	0
1	2	14	"A80"	"A80"	4945	66535	105	1026	1078	420	38	410	410	433	226	52	91	67	0	38081	35885	8740	24	2145	2145	2445	1830	74	100	100	0	0.000	0.000	0.000	0.000	0.000	0.000	0.000	0.000	0.000	0.000	0.000	0.000	0.000	0.000	0.017	0.020	0.019	0.018	1.789	0.019	0.552	316	2572	100	616	35936	36552	668	33740	34408	Error	Error	-5.866	616	35936	668	33740	340660	11339704	2.854	18.273	0	0	0
1	3	14	"A80"	"A80"	5235	66530	100	698	752	324	43	393	393	430	429	99	33	6	0	28120	27255	8440	30	2138	2138	2671	2516	94	97	95	0	0.000	0.000	0.000	0.000	0.000	0.000	0.000	0.000	0.000	0.000	0.000	0.000	0.000	0.000	0.012	0.014	0.013	0.012	2.267	0.015	0.178	316	2384	100	305	25982	26287	359	25117	25476	Error	Error	-6.413	305	25982	359	25117	237584	8612628	0.751	9.771	0	0	0
1	4	14	"A81"	"A81"	5540	66530	100	936	1088	1569	144	403	403	430	250	58	83	55	0	38587	35750	10702	29	2214	2214	2442	1382	56	99	98	0	0.000	0.000	0.000	0.000	0.000	0.000	0.000	0.000	0.000	0.000	0.000	0.000	0.000	0.000	0.015	0.020	0.016	0.016	2.026	0.025	0.071	316	2384	100	533	36373	36906	685	33536	34221	Error	Error	-6.093	533	36373	685	33536	343693	11296997	2.632	24.101	0	0	0
1	5	14	"A81"	"A81"	5840	66530	100	887	916	329	35	405	405	444	337	75	70	27	0	39523	38180	9877	25	2575	2575	3231	2409	74	100	100	0	0.000	0.000	0.000	0.000	0.000	0.000	0.000	0.000	0.000	0.000	0.000	0.000	0.000	0.000	0.013	0.014	0.014	0.012	2.051	0.014	0.415	316	2384	100	482	36948	37430	511	35605	36116	Error	Error	-6.260	482	36948	511	35605	289347	12064746	1.401	14.508	0	0	0
1	6	14	"A81"	"A81"	6140	66530	100	954	962	301	31	403	403	578	2487	430	0	0	0	43994	41954	9719	23	2521	2521	3427	3785	110	98	97	0	0.000	0.000	0.000	0.000	0.000	0.000	0.000	0.000	0.000	0.000	0.000	0.000	0.000	0.000	0.013	0.014	0.014	0.013	1.786	0.009	0.004	316	2384	100	551	41473	42024	559	39433	39992	Error	Error	-6.234	551	41473	559	39433	304063	13257413	0.154	10.179	0	0	0
1	7	14	"A82"	"A82"	6445	66530	100	824	852	307	36	379	379	399	182	45	81	61	0	33512	32164	11542	35	2155	2155	2443	1389	56	100	99	0	0.000	0.000	0.000	0.000	0.000	0.000	0.000	0.000	0.000	0.000	0.000	0.000	0.000	0.000	0.014	0.016	0.015	0.014	1.974	0.015	0.535	316	2384	100	445	31357	31802	473	30009	30482	Error	Error	-6.139	445	31357	473	30009	269340	10163851	2.489	21.397	0	0	0
1	8	14	"A82"	"A82"	6740	66530	100	765	779	266	34	385	385	404	175	43	79	56	0	31791	31041	7889	25	2192	2192	2847	2856	100	99	98	0	0.000	0.000	0.000	0.000	0.000	0.000	0.000	0.000	0.000	0.000	0.000	0.000	0.000	0.000	0.013	0.014	0.013	0.012	2.208	0.013	0.419	316	2384	100	380	29599	29979	394	28849	29243	Error	Error	-6.283	380	29599	394	28849	246137	9808967	2.143	9.872	0	0	0
1	9	14	"A82"	"A82"	7040	66530	100	736	753	241	32	371	371	393	176	44	79	52	0	34029	32191	9006	27	2110	2110	2516	1973	78	99	97	0	0.000	0.000	0.000	0.000	0.000	0.000	0.000	0.000	0.000	0.000	0.000	0.000	0.000	0.000	0.011	0.013	0.013	0.011	2.159	0.013	0.442	316	2384	100	365	31919	32284	382	30081	30463	Error	Error	-6.450	365	31919	382	30081	238092	10172446	2.045	15.041	0	0	0
1	10	14	"A83"	"A83"	7350	66530	110	690	695	260	37	383	383	410	217	52	62	28	0	27739	25969	10282	39	2111	2111	2300	924	40	98	97	0	0.000	0.000	0.000	0.000	0.000	0.000	0.000	0.000	0.000	0.000	0.000	0.000	0.000	0.000	0.012	0.013	0.014	0.012	2.513	0.013	0.276	392	2896	100	307	25628	25935	312	23858	24170	Error	Error	-6.383	307	25628	312	23858	272555	10180037	1.313	25.616	0	0	0
1	11	14	"A83"	"A83"	7645	66535	100	751	771	260	33	384	384	412	252	61	67	29	0	30407	29761	6371	21	2180	2180	2532	1565	61	100	99	0	0.000	0.000	0.000	0.000	0.000	0.000	0.000	0.000	0.000	0.000	0.000	0.000	0.000	0.000	0.013	0.014	0.014	0.012	2.275	0.014	0.419	316	2384	100	367	28227	28594	387	27581	27968	Error	Error	-6.265	367	28227	387	27581	243478	9404335	1.425	17.399	0	0	0
1	12	14	"A83"	"A83"	7945	66535	110	848	937	957	102	390	390	414	183	44	82	60	0	32499	30259	11140	36	2184	2184	2533	1495	59	99	98	0	0.000	0.000	0.000	0.000	0.000	0.000	0.000	0.000	0.000	0.000	0.000	0.000	0.000	0.000	0.015	0.019	0.017	0.016	2.162	0.021	0.259	392	2896	100	458	30315	30773	547	28075	28622	Error	Error	-6.049	458	30315	547	28075	367356	11861486	2.858	18.546	0	0	0
1	13	14	"A84"	"A84"	8245	66530	105	893	904	274	30	396	396	415	183	44	88	68	0	28786	29368	7298	24	2275	2275	2606	1661	63	100	100	0	0.000	0.000	0.000	0.000	0.000	0.000	0.000	0.000	0.000	0.000	0.000	0.000	0.000	0.000	0.019	0.019	0.019	0.017	1.895	0.018	0.486	316	2572	100	497	26511	27008	508	27093	27601	Error	Error	-5.737	497	26511	508	27093	285526	9280259	2.672	16.112	0	0	0
1	14	14	"A84"	"A84"	8545	66530	100	843	870	346	39	404	404	473	476	100	43	4	0	28792	28361	7451	26	2277	2277	3115	3269	104	96	96	0	0.000	0.000	0.000	0.000	0.000	0.000	0.000	0.000	0.000	0.000	0.000	0.000	0.000	0.000	0.017	0.018	0.017	0.016	2.161	0.015	0.082	316	2384	100	439	26515	26954	466	26084	26550	Error	Error	-5.916	439	26515	466	26084	274869	8962201	0.834	7.723	0	0	0
1	15	14	"A84"	"A84"	8850	66530	110	738	780	415	53	391	391	415	200	48	73	42	0	24282	24005	7133	29	2168	2168	2432	1046	43	100	98	0	0.000	0.000	0.000	0.000	0.000	0.000	0.000	0.000	0.000	0.000	0.000	0.000	0.000	0.000	0.016	0.018	0.017	0.015	2.342	0.017	0.298	392	2896	100	347	22114	22461	389	21837	22226	Error	Error	-5.994	347	22114	389	21837	305730	9409807	1.825	20.624	0	0	0
1	16	14	"A85"	"A85"	9145	66535	105	786	794	279	35	387	387	415	309	74	61	21	0	19376	21723	10562	48	2055	2055	2142	560	26	100	100	0	0.000	0.000	0.000	0.000	0.000	0.000	0.000	0.000	0.000	0.000	0.000	0.000	0.000	0.000	0.023	0.021	0.021	0.020	2.260	0.017	0.350	316	2572	100	399	17321	17720	407	19668	20075	Error	Error	-5.440	399	17321	407	19668	250962	6864407	1.227	34.966	0	0	0
1	17	14	"A85"	"A85"	9445	66540	100	923	970	354	36	399	399	429	186	43	87	68	0	22115	22826	8795	38	2108	2108	2242	900	40	100	100	0	0.000	0.000	0.000	0.000	0.000	0.000	0.000	0.000	0.000	0.000	0.000	0.000	0.000	0.000	0.026	0.028	0.027	0.024	2.069	0.026	0.602	316	2384	100	524	20007	20531	571	20718	21289	Error	Error	-5.255	524	20007	571	20718	306602	7213054	2.909	22.871	0	0	0
1	18	14	"A85"	"A85"	9745	66540	100	1107	1127	345	30	431	431	450	199	44	93	84	0	32242	31805	9441	29	2138	2138	2496	1861	74	100	99	0	0.000	0.000	0.000	0.000	0.000	0.000	0.000	0.000	0.000	0.000	0.000	0.000	0.000	0.000	0.022	0.023	0.023	0.022	1.933	0.023	0.602	316	2384	100	676	30104	30780	696	29667	30363	Error	Error	-5.477	676	30104	696	29667	356029	10050460	3.402	15.749	0	0	0
1	1	15	"A86"	"A86"	4645	66840	95	709	725	254	35	399	399	416	174	41	69	44	0	27214	25462	7745	30	2021	2021	2147	746	34	100	100	0	0.000	0.000	0.000	0.000	0.000	0.000	0.000	0.000	0.000	0.000	0.000	0.000	0.000	0.000	0.012	0.014	0.013	0.012	2.461	0.014	0.361	256	2088	100	310	25193	25503	326	23441	23767	Error	Error	-6.345	310	25193	326	23441	185629	6518149	1.776	31.253	0	0	0
1	2	15	"A86"	"A86"	4935	66840	100	813	848	311	36	397	397	419	196	46	78	52	0	29301	27897	10026	35	2104	2104	2263	1037	45	100	100	0	0.000	0.000	0.000	0.000	0.000	0.000	0.000	0.000	0.000	0.000	0.000	0.000	0.000	0.000	0.015	0.017	0.018	0.016	2.077	0.027	0.122	316	2384	100	416	27197	27613	451	25793	26244	Error	Error	-6.031	416	27197	451	25793	268106	8815369	2.189	24.719	0	0	0
1	3	15	"A86"	"A86"	5240	66840	100	676	833	1441	172	391	391	423	207	48	59	33	0	26089	25036	8153	32	2210	2210	2431	1285	52	100	100	0	0.000	0.000	0.000	0.000	0.000	0.000	0.000	0.000	0.000	0.000	0.000	0.000	0.000	0.000	0.012	0.019	0.014	0.012	2.844	0.023	0.110	316	2384	100	285	23879	24164	442	22826	23268	Error	Error	-6.389	285	23879	442	22826	263260	7911389	1.981	17.591	0	0	0
1	4	15	"A87"	"A87"	5540	66835	100	810	844	309	36	390	390	416	208	50	79	50	0	32591	31120	7754	24	2252	2252	2621	1543	58	99	99	0	0.000	0.000	0.000	0.000	0.000	0.000	0.000	0.000	0.000	0.000	0.000	0.000	0.000	0.000	0.014	0.016	0.015	0.014	1.976	0.016	0.483	316	2384	100	420	30339	30759	454	28868	29322	Error	Error	-6.175	420	30339	454	28868	266709	9833838	2.058	18.470	0	0	0
1	5	15	"A87"	"A87"	5840	66835	100	837	851	279	32	378	378	401	182	45	85	64	0	30068	29578	6352	21	2250	2250	2639	1801	68	100	100	0	0.000	0.000	0.000	0.000	0.000	0.000	0.000	0.000	0.000	0.000	0.000	0.000	0.000	0.000	0.017	0.017	0.017	0.016	1.878	0.017	0.496	316	2384	100	459	27818	28277	473	27328	27801	Error	Error	-5.921	459	27818	473	27328	268822	9346572	2.473	14.958	0	0	0
1	6	15	"A87"	"A87"	6140	66835	100	664	700	267	38	378	378	409	280	68	50	18	0	23368	22101	6551	29	2114	2114	2602	2275	87	98	97	0	0.000	0.000	0.000	0.000	0.000	0.000	0.000	0.000	0.000	0.000	0.000	0.000	0.000	0.000	0.013	0.016	0.016	0.015	2.251	0.016	0.393	316	2384	100	286	21254	21540	322	19987	20309	Error	Error	-6.216	286	21254	322	19987	221276	6983810	1.039	8.571	0	0	0
1	7	15	"A88"	"A88"	6445	66835	105	758	791	274	34	389	389	433	598	138	21	0	0	24434	24424	6221	25	2195	2195	2492	1772	71	100	100	0	0.000	0.000	0.000	0.000	0.000	0.000	0.000	0.000	0.000	0.000	0.000	0.000	0.000	0.000	0.017	0.018	0.018	0.015	2.161	0.017	0.362	316	2572	100	369	22239	22608	402	22229	22631	Error	Error	-5.913	369	22239	402	22229	249858	7718074	0.599	12.377	0	0	0
1	8	15	"A88"	"A88"	6745	66835	100	894	906	284	31	390	390	422	201	47	86	63	0	31811	31359	5701	18	2226	2226	3039	3318	109	100	99	0	0.000	0.000	0.000	0.000	0.000	0.000	0.000	0.000	0.000	0.000	0.000	0.000	0.000	0.000	0.017	0.018	0.018	0.015	2.094	0.018	0.532	316	2384	100	504	29585	30089	516	29133	29649	Error	Error	-5.875	504	29585	516	29133	286400	9909519	2.408	8.535	0	0	0
1	9	15	"A88"	"A88"	7045	66835	100	836	854	287	33	393	393	416	196	47	82	57	0	31262	30599	6555	21	2216	2216	2797	2284	81	100	100	0	0.000	0.000	0.000	0.000	0.000	0.000	0.000	0.000	0.000	0.000	0.000	0.000	0.000	0.000	0.015	0.016	0.015	0.013	2.219	0.016	0.172	316	2384	100	443	29046	29489	461	28383	28844	Error	Error	-6.035	443	29046	461	28383	269730	9669286	2.235	12.173	0	0	0
1	10	15	"A89"	"A89"	7345	66835	100	861	875	343	39	390	390	417	199	47	79	55	0	32432	32208	6652	20	2246	2246	2801	2045	73	100	100	0	0.000	0.000	0.000	0.000	0.000	0.000	0.000	0.000	0.000	0.000	0.000	0.000	0.000	0.000	0.016	0.016	0.016	0.013	2.181	0.017	0.477	316	2384	100	471	30186	30657	485	29962	30447	Error	Error	-6.002	471	30186	485	29962	276372	10177643	2.302	14.380	0	0	0
1	11	15	"A89"	"A89"	7645	66835	100	943	955	389	40	404	404	444	381	85	64	23	0	33554	31673	10215	32	2357	2357	2843	1622	57	100	100	0	0.000	0.000	0.000	0.000	0.000	0.000	0.000	0.000	0.000	0.000	0.000	0.000	0.000	0.000	0.017	0.019	0.018	0.016	2.128	0.018	0.331	316	2384	100	539	31197	31736	551	29316	29867	Error	Error	-5.855	539	31197	551	29316	301655	10008653	1.341	17.774	0	0	0
1	12	15	"A89"	"A89"	7945	66840	100	932	982	367	37	403	403	441	267	60	84	48	0	34899	34969	5846	16	2297	2297	3283	4131	125	100	100	0	0.000	0.000	0.000	0.000	0.000	0.000	0.000	0.000	0.000	0.000	0.000	0.000	0.000	0.000	0.016	0.018	0.017	0.015	1.994	0.017	0.506	316	2384	100	529	32602	33131	579	32672	33251	Error	Error	-5.946	529	32602	579	32672	310369	11050354	2.026	7.670	0	0	0
1	13	15	"A90"	"A90"	8255	66835	105	783	803	249	31	390	390	414	189	45	82	50	0	25746	25197	6125	24	2227	2227	2576	1618	62	100	99	0	0.000	0.000	0.000	0.000	0.000	0.000	0.000	0.000	0.000	0.000	0.000	0.000	0.000	0.000	0.017	0.018	0.018	0.016	2.087	0.017	0.400	316	2572	100	393	23519	23912	413	22970	23383	Error	Error	-5.903	393	23519	413	22970	253721	7962099	2.058	13.981	0	0	0
1	14	15	"A90"	"A90"	8550	66840	100	942	976	290	29	411	411	447	379	84	71	22	0	32900	32456	6604	20	2338	2338	3136	2939	93	100	99	0	0.000	0.000	0.000	0.000	0.000	0.000	0.000	0.000	0.000	0.000	0.000	0.000	0.000	0.000	0.017	0.019	0.018	0.017	1.781	0.018	0.210	316	2384	100	531	30562	31093	565	30118	30683	Error	Error	-5.847	531	30562	565	30118	308502	10256102	1.396	9.976	0	0	0
1	15	15	"A90"	"A90"	8850	66840	100	872	903	291	32	388	388	412	180	43	89	68	0	31238	30159	7870	26	2269	2269	2868	2693	93	98	96	0	0.000	0.000	0.000	0.000	0.000	0.000	0.000	0.000	0.000	0.000	0.000	0.000	0.000	0.000	0.017	0.018	0.018	0.017	1.898	0.018	0.559	316	2384	100	484	28969	29453	515	27890	28405	Error	Error	-5.903	484	28969	515	27890	285260	9530310	2.728	10.134	0	0	0
1	16	15	"A91"	"A91"	9150	66840	100	921	907	332	36	394	394	415	175	42	83	64	0	35373	32284	11703	36	2211	2211	2475	1239	50	100	97	0	0.000	0.000	0.000	0.000	0.000	0.000	0.000	0.000	0.000	0.000	0.000	0.000	0.000	0.000	0.016	0.017	0.018	0.016	2.131	0.017	0.559	316	2384	100	527	33162	33689	513	30073	30586	Error	Error	-5.976	527	33162	513	30073	286511	10201749	2.811	24.059	0	0	0
1	17	15	"A91"	"A91"	9450	66840	100	781	828	530	64	377	377	399	191	47	82	53	0	31583	29965	7385	24	2008	2008	2235	1425	63	99	98	0	0.000	0.000	0.000	0.000	0.000	0.000	0.000	0.000	0.000	0.000	0.000	0.000	0.000	0.000	0.014	0.016	0.015	0.013	2.308	0.016	0.274	316	2384	100	404	29575	29979	451	27957	28408	Error	Error	-6.194	404	29575	451	27957	261796	9468920	2.246	19.460	0	0	0
1	18	15	"A91"	"A91"	9750	66840	100	924	968	312	32	430	430	453	186	41	88	68	0	35541	34204	10304	30	2229	2229	2693	2191	81	100	99	0	0.000	0.000	0.000	0.000	0.000	0.000	0.000	0.000	0.000	0.000	0.000	0.000	0.000	0.000	0.015	0.017	0.017	0.015	1.782	0.017	0.592	316	2384	100	494	33312	33806	538	31975	32513	Error	Error	-6.075	494	33312	538	31975	306028	10808333	2.769	14.382	0	0	0
1	1	16	"A92"	"A92"	4640	67125	100	938	944	409	43	419	419	518	1773	342	0	0	0	38739	31471	18437	58	2122	2122	2490	3200	128	85	80	0	0.000	0.000	0.000	0.000	0.000	0.000	0.000	0.000	0.000	0.000	0.000	0.000	0.000	0.000	0.014	0.018	0.019	0.020	2.570	0.018	0.178	316	2384	100	519	36617	37136	525	29349	29874	Error	Error	-6.141	519	36617	525	29349	298212	9944912	0.240	9.057	0	0	0
1	2	16	"A92"	"A92"	4940	67125	100	787	819	328	40	385	385	415	211	50	73	47	0	38049	32141	14750	45	1992	1992	3044	5676	186	87	83	0	0.000	0.000	0.000	0.000	0.000	0.000	0.000	0.000	0.000	0.000	0.000	0.000	0.000	0.000	0.011	0.014	0.015	0.015	2.882	0.014	0.533	316	2384	100	402	36057	36459	434	30149	30583	Error	Error	-6.487	402	36057	434	30149	258811	10156527	1.915	5.126	0	0	0
1	3	16	"A92"	"A92"	5240	67125	100	847	848	366	43	420	420	449	231	51	66	47	0	32461	28989	17357	59	2159	2159	2798	4110	146	79	77	0	0.000	0.000	0.000	0.000	0.000	0.000	0.000	0.000	0.000	0.000	0.000	0.000	0.000	0.000	0.014	0.016	0.016	0.018	2.718	0.016	0.500	316	2384	100	427	30302	30729	428	26830	27258	Error	Error	-6.149	427	30302	428	26830	267959	9160492	1.727	6.373	0	0	0
1	4	16	"A93"	"A93"	5545	67130	105	685	719	245	34	385	385	405	174	42	72	42	0	24564	23946	6377	26	2228	2228	2597	1789	68	99	98	0	0.000	0.000	0.000	0.000	0.000	0.000	0.000	0.000	0.000	0.000	0.000	0.000	0.000	0.000	0.013	0.015	0.015	0.013	2.231	0.016	0.419	316	2572	100	300	22336	22636	334	21718	22052	Error	Error	-6.218	300	22336	334	21718	227319	7567069	1.805	11.933	0	0	0
1	5	16	"A93"	"A93"	5845	67130	100	879	888	287	32	409	409	444	254	57	76	43	0	32439	30319	8175	26	2519	2519	3033	2259	74	99	99	0	0.000	0.000	0.000	0.000	0.000	0.000	0.000	0.000	0.000	0.000	0.000	0.000	0.000	0.000	0.016	0.017	0.017	0.015	2.031	0.017	0.437	316	2384	100	470	29920	30390	479	27800	28279	Error	Error	-5.992	470	29920	479	27800	280599	9580815	1.748	12.079	0	0	0
1	6	16	"A93"	"A93"	6145	67130	100	785	802	288	35	407	407	447	290	64	60	23	0	28502	27681	7727	27	2297	2297	3204	3367	105	97	96	0	0.000	0.000	0.000	0.000	0.000	0.000	0.000	0.000	0.000	0.000	0.000	0.000	0.000	0.000	0.014	0.016	0.016	0.013	2.225	0.015	0.420	316	2384	100	378	26205	26583	395	25384	25779	Error	Error	-6.115	378	26205	395	25384	253381	8747340	1.224	7.270	0	0	0
1	7	16	"A94"	"A94"	6445	67130	100	839	860	333	38	398	398	424	197	46	77	53	0	40556	37906	14246	37	2168	2168	2597	1805	69	99	96	0	0.000	0.000	0.000	0.000	0.000	0.000	0.000	0.000	0.000	0.000	0.000	0.000	0.000	0.000	0.011	0.013	0.013	0.012	2.070	0.013	0.508	316	2384	100	441	38388	38829	462	35738	36200	Error	Error	-6.444	441	38388	462	35738	271808	11978341	2.213	19.562	0	0	0
1	8	16	"A94"	"A94"	6745	67130	100	1008	995	367	36	397	397	435	298	68	76	50	0	46050	39552	16369	41	2202	2202	3357	5291	157	94	93	0	0.000	0.000	0.000	0.000	0.000	0.000	0.000	0.000	0.000	0.000	0.000	0.000	0.000	0.000	0.014	0.016	0.016	0.016	1.925	0.016	0.417	316	2384	100	611	43848	44459	598	37350	37948	Error	Error	-6.165	611	43848	598	37350	314348	12498543	1.879	6.841	0	0	0
1	9	16	"A94"	"A94"	7045	67130	100	994	1002	384	38	392	392	417	212	50	83	69	0	47408	41783	15720	37	2070	2070	2702	3525	130	96	94	0	0.000	0.000	0.000	0.000	0.000	0.000	0.000	0.000	0.000	0.000	0.000	0.000	0.000	0.000	0.013	0.015	0.015	0.014	1.922	0.015	0.647	316	2384	100	602	45338	45940	610	39713	40323	Error	Error	-6.235	602	45338	610	39713	316483	13203518	2.759	11.087	0	0	0
1	10	16	"A95"	"A95"	7345	67130	100	1013	1044	497	47	393	393	413	184	44	84	71	0	40835	38223	14711	38	2049	2049	2399	2102	87	98	94	0	0.000	0.000	0.000	0.000	0.000	0.000	0.000	0.000	0.000	0.000	0.000	0.000	0.000	0.000	0.016	0.018	0.017	0.016	2.099	0.018	0.602	316	2384	100	620	38786	39406	651	36174	36825	Error	Error	-5.967	620	38786	651	36174	329837	12078615	3.429	17.043	0	0	0
1	11	16	"A95"	"A95"	7645	67130	100	1054	1169	663	56	414	414	456	427	93	73	31	0	45590	41874	13792	32	2158	2158	2923	3772	129	99	98	0	0.000	0.000	0.000	0.000	0.000	0.000	0.000	0.000	0.000	0.000	0.000	0.000	0.000	0.000	0.015	0.019	0.017	0.016	1.893	0.019	0.462	316	2384	100	640	43432	44072	755	39716	40471	Error	Error	-6.085	640	43432	755	39716	369456	13232289	1.670	10.326	0	0	0
1	12	16	"A95"	"A95"	7950	67130	100	1011	1035	375	36	393	393	433	314	72	81	48	0	38743	37030	11256	30	2225	2225	3792	6220	164	98	93	0	0.000	0.000	0.000	0.000	0.000	0.000	0.000	0.000	0.000	0.000	0.000	0.000	0.000	0.000	0.017	0.018	0.018	0.016	2.035	0.016	0.314	316	2384	100	618	36518	37136	642	34805	35447	Error	Error	-5.885	618	36518	642	34805	326929	11701365	1.917	5.344	0	0	0
1	13	16	"A96"	"A96"	8250	67130	100	969	2142	4994	233	399	399	423	221	52	81	58	0	27070	28742	13566	47	2257	2257	2790	1873	67	99	96	6	0.000	0.000	0.000	0.000	0.000	0.000	0.000	0.000	0.000	0.000	0.000	0.000	0.000	0.000	0.023	0.066	0.024	0.025	2.546	0.114	0.310	316	2384	100	570	24813	25383	1743	26485	28228	Error	Error	-5.444	570	24813	1743	26485	676879	9082628	7.778	13.856	0	0	0
1	14	16	"A96"	"A96"	8550	67130	100	918	960	381	39	416	416	480	652	135	32	2	0	30956	29315	8387	28	2343	2343	3889	5440	139	98	94	0	0.000	0.000	0.000	0.000	0.000	0.000	0.000	0.000	0.000	0.000	0.000	0.000	0.000	0.000	0.018	0.020	0.019	0.018	1.939	0.033	0.233	316	2384	100	502	28613	29115	544	26972	27516	Error	Error	-5.833	502	28613	544	26972	303252	9263602	0.736	4.674	0	0	0
1	15	16	"A96"	"A96"	8850	67130	100	996	1101	728	66	392	392	423	196	46	88	72	0	33269	32260	8944	27	2189	2189	3159	3211	101	99	99	0	0.000	0.000	0.000	0.000	0.000	0.000	0.000	0.000	0.000	0.000	0.000	0.000	0.000	0.000	0.019	0.024	0.020	0.019	1.871	0.026	0.493	316	2384	100	604	31080	31684	709	30071	30780	Error	Error	-5.685	604	31080	709	30071	348053	10194317	3.459	9.063	0	0	0
1	16	16	"A97"	"A97"	9150	67130	100	1015	1059	395	37	402	402	423	178	42	93	80	0	40846	39808	10150	25	2191	2191	2522	2067	81	100	100	0	0.000	0.000	0.000	0.000	0.000	0.000	0.000	0.000	0.000	0.000	0.000	0.000	0.000	0.000	0.016	0.017	0.016	0.015	1.884	0.017	0.576	316	2384	100	613	38655	39268	657	37617	38274	Error	Error	-5.979	613	38655	657	37617	334653	12579402	3.573	18.039	0	0	0
1	17	16	"A97"	"A97"	9450	67130	100	895	955	591	61	387	387	410	189	46	82	67	0	37530	36200	11055	30	1974	1974	2458	3091	125	99	98	0	0.000	0.000	0.000	0.000	0.000	0.000	0.000	0.000	0.000	0.000	0.000	0.000	0.000	0.000	0.014	0.017	0.015	0.014	2.134	0.017	0.432	316	2384	100	508	35556	36064	568	34226	34794	Error	Error	-6.129	508	35556	568	34226	301688	11439177	2.884	10.916	0	0	0
1	18	16	"A97"	"A97"	9750	67130	100	1210	1192	392	32	425	425	455	239	52	91	74	0	47222	43339	14807	34	2160	2160	3223	5232	162	98	96	0	0.000	0.000	0.000	0.000	0.000	0.000	0.000	0.000	0.000	0.000	0.000	0.000	0.000	0.000	0.017	0.019	0.019	0.017	1.627	0.019	0.725	316	2384	100	785	45062	45847	767	41179	41946	Error	Error	-5.843	785	45062	767	41179	376615	13695183	3.084	7.667	0	0	0
1	1	17	"A98"	"A98"	4650	67440	85	483	504	227	45	428	428	462	298	64	12	4	0	4169	5860	4076	69	2129	2129	2210	701	31	87	69	0	0.000	0.000	0.000	0.000	0.000	0.000	0.000	0.000	0.000	0.000	0.000	0.000	0.000	0.000	0.027	0.020	0.046	0.047	4.477	0.022	0.043	208	1660	100	55	2040	2095	76	3731	3807	Error	Error	-5.213	55	2040	76	3731	104879	1218899	0.141	5.207	0	0	0
1	2	17	"A98"	"A98"	4950	67440	80	453	488	239	48	417	417	454	434	95	4	0	0	4245	5147	2299	44	2266	2266	2406	752	31	85	59	0	0.000	0.000	0.000	0.000	0.000	0.000	0.000	0.000	0.000	0.000	0.000	0.000	0.000	0.000	0.018	0.025	0.050	0.043	4.221	0.032	0.077	208	1512	100	36	1979	2015	71	2881	2952	Error	Error	-5.781	36	1979	71	2881	101601	1070554	0.078	3.645	0	0	0
1	3	17	"A98"	"A98"	5245	67445	90	487	506	212	41	410	410	460	709	154	0	0	0	4120	5324	3038	57	2137	2137	2209	532	24	94	77	0	0.000	0.000	0.000	0.000	0.000	0.000	0.000	0.000	0.000	0.000	0.000	0.000	0.000	0.000	0.039	0.030	0.058	0.059	3.333	0.025	0.054	256	1924	100	77	1983	2060	96	3187	3283	Error	Error	-4.687	77	1983	96	3187	129660	1362845	0.065	5.855	0	0	0
1	4	17	"A99"	"A99"	5555	67440	100	672	695	289	41	420	420	465	418	89	26	4	0	17143	16716	5319	31	2186	2186	2317	819	35	100	99	0	0.000	0.000	0.000	0.000	0.000	0.000	0.000	0.000	0.000	0.000	0.000	0.000	0.000	0.000	0.017	0.019	0.021	0.017	2.624	0.019	0.215	316	2384	100	252	14957	15209	275	14530	14805	Error	Error	-5.891	252	14957	275	14530	219496	5282138	0.550	17.581	0	0	0
1	5	17	"A99"	"A99"	5850	67440	100	719	735	265	36	451	451	481	265	55	50	17	0	18073	17066	5875	34	2495	2495	2821	1532	54	99	97	0	0.000	0.000	0.000	0.000	0.000	0.000	0.000	0.000	0.000	0.000	0.000	0.000	0.000	0.000	0.017	0.019	0.020	0.018	2.647	0.020	0.278	316	2384	100	268	15578	15846	284	14571	14855	Error	Error	-5.861	268	15578	284	14571	232242	5392888	0.958	9.298	0	0	0
1	6	17	"A99"	"A99"	6150	67440	95	660	688	230	33	418	418	451	345	76	32	5	0	17620	17608	4738	26	2193	2193	2383	1002	42	100	100	0	0.000	0.000	0.000	0.000	0.000	0.000	0.000	0.000	0.000	0.000	0.000	0.000	0.000	0.000	0.016	0.018	0.019	0.015	2.661	0.015	0.062	256	2088	100	242	15427	15669	270	15415	15685	Error	Error	-5.994	242	15427	270	15415	176017	4507625	0.687	15.195	0	0	0
1	7	17	"A100"	"A100"	6455	67440	105	718	729	262	35	407	407	448	429	95	32	3	0	26249	24183	7314	30	2150	2150	2315	942	40	100	99	0	0.000	0.000	0.000	0.000	0.000	0.000	0.000	0.000	0.000	0.000	0.000	0.000	0.000	0.000	0.013	0.015	0.015	0.012	2.743	0.013	0.057	316	2572	100	311	24099	24410	322	22033	22355	Error	Error	-6.276	311	24099	322	22033	230409	7641916	0.655	23.214	0	0	0
1	8	17	"A100"	"A100"	6750	67445	110	822	836	286	34	418	418	442	193	43	77	51	0	29152	27998	6943	24	2292	2292	2599	1405	54	99	99	0	0.000	0.000	0.000	0.000	0.000	0.000	0.000	0.000	0.000	0.000	0.000	0.000	0.000	0.000	0.015	0.016	0.016	0.014	2.357	0.016	0.435	392	2896	100	404	26860	27264	418	25706	26124	Error	Error	-6.055	404	26860	418	25706	327794	10975037	2.041	18.078	0	0	0
1	9	17	"A100"	"A100"	7050	67445	100	891	926	295	31	414	414	451	564	125	41	2	0	34655	32549	9143	28	2313	2313	2786	1942	69	100	98	0	0.000	0.000	0.000	0.000	0.000	0.000	0.000	0.000	0.000	0.000	0.000	0.000	0.000	0.000	0.015	0.017	0.017	0.015	2.241	0.016	0.500	316	2384	100	477	32342	32819	512	30236	30748	Error	Error	-6.083	477	32342	512	30236	292498	10285547	0.842	15.326	0	0	0
1	10	17	"A101"	"A101"	7355	67445	110	526	573	255	44	423	423	458	283	61	24	6	0	7116	10407	8189	78	2231	2231	2429	1082	44	86	80	0	0.000	0.000	0.000	0.000	0.000	0.000	0.000	0.000	0.000	0.000	0.000	0.000	0.000	0.000	0.021	0.018	0.027	0.028	4.596	0.016	0.103	392	2896	100	103	4885	4988	150	8176	8326	Error	Error	-5.568	103	4885	150	8176	224743	4079392	0.406	7.373	0	0	0
1	11	17	"A101"	"A101"	7655	67445	90	573	597	260	43	423	423	455	316	69	25	5	0	7583	11021	7241	65	2255	2255	2484	1004	40	100	97	0	0.000	0.000	0.000	0.000	0.000	0.000	0.000	0.000	0.000	0.000	0.000	0.000	0.000	0.000	0.028	0.020	0.029	0.027	2.431	0.019	0.225	256	1924	100	150	5328	5478	174	8766	8940	Error	Error	-5.151	150	5328	174	8766	152712	2821347	0.449	8.503	0	0	0
1	12	17	"A101"	"A101"	7960	67445	95	499	552	266	48	402	402	428	189	44	37	18	0	8438	11432	6956	60	2203	2203	2384	841	35	100	98	0	0.000	0.000	0.000	0.000	0.000	0.000	0.000	0.000	0.000	0.000	0.000	0.000	0.000	0.000	0.016	0.016	0.023	0.018	3.244	0.017	0.136	256	2088	100	97	6235	6332	150	9229	9379	Error	Error	-6.006	97	6235	150	9229	141219	2926585	0.656	10.759	0	0	0
1	13	17	"A102"	"A102"	8260	67440	90	688	761	299	39	422	422	443	221	49	57	35	0	14976	19515	10705	54	2190	2190	2294	680	29	100	100	0	0.000	0.000	0.000	0.000	0.000	0.000	0.000	0.000	0.000	0.000	0.000	0.000	0.000	0.000	0.021	0.020	0.021	0.018	2.523	0.018	0.384	256	1924	100	266	12786	13052	339	17325	17664	Error	Error	-5.587	266	12786	339	17325	194705	4995857	1.439	25.325	0	0	0
1	14	17	"A102"	"A102"	8550	67445	95	682	726	343	47	406	406	427	211	49	59	32	0	13959	18144	10583	58	2113	2113	2392	1216	50	100	99	0	0.000	0.000	0.000	0.000	0.000	0.000	0.000	0.000	0.000	0.000	0.000	0.000	0.000	0.000	0.023	0.020	0.022	0.019	2.544	0.020	0.394	256	2088	100	276	11846	12122	320	16031	16351	Error	Error	-5.424	276	11846	320	16031	185747	4644785	1.417	12.954	0	0	0
1	15	17	"A102"	"A102"	8850	67440	100	584	630	290	46	410	410	450	501	111	16	1	0	12030	15273	10321	67	2119	2119	2286	970	42	97	94	0	0.000	0.000	0.000	0.000	0.000	0.000	0.000	0.000	0.000	0.000	0.000	0.000	0.000	0.000	0.018	0.017	0.020	0.019	2.840	0.016	0.033	316	2384	100	174	9911	10085	220	13154	13374	Error	Error	-5.832	174	9911	220	13154	198970	4826238	0.359	13.389	0	0	0
1	16	17	"A103"	"A103"	9155	67440	90	911	926	268	28	413	413	436	190	43	89	67	0	31787	32078	5438	16	2157	2157	2435	1941	79	100	100	0	0.000	0.000	0.000	0.000	0.000	0.000	0.000	0.000	0.000	0.000	0.000	0.000	0.000	0.000	0.017	0.017	0.017	0.015	1.974	0.016	0.479	256	1924	100	498	29630	30128	513	29921	30434	Error	Error	-5.895	498	29630	513	29921	237042	8211903	2.579	15.272	0	0	0
1	17	17	"A103"	"A103"	9465	67435	95	988	1009	292	28	429	429	451	187	41	93	77	0	33402	32382	6106	18	2177	2177	2433	1616	66	100	100	0	0.000	0.000	0.000	0.000	0.000	0.000	0.000	0.000	0.000	0.000	0.000	0.000	0.000	0.000	0.018	0.019	0.018	0.018	1.685	0.018	0.551	256	2088	100	559	31225	31784	580	30205	30785	Error	Error	-5.804	559	31225	580	30205	258259	8289892	2.984	18.533	0	0	0
1	18	17	"A103"	"A103"	9765	67435	100	970	986	320	32	445	445	463	192	41	86	64	0	34552	30992	10619	34	2135	2135	2403	1676	69	99	97	0	0.000	0.000	0.000	0.000	0.000	0.000	0.000	0.000	0.000	0.000	0.000	0.000	0.000	0.000	0.016	0.019	0.019	0.018	1.936	0.018	0.584	316	2384	100	525	32417	32942	541	28857	29398	Error	Error	-5.948	525	32417	541	28857	311657	9793525	2.724	17.058	0	0	0
1	1	18	"A104"	"A104"	4650	67730	100	1044	1049	572	54	497	497	526	207	39	71	58	0	29730	25324	13417	52	2736	2736	2997	2226	74	83	76	0	0.000	0.000	0.000	0.000	0.000	0.000	0.000	0.000	0.000	0.000	0.000	0.000	0.000	0.000	0.020	0.024	0.025	0.027	2.799	0.025	0.538	316	2384	100	547	26994	27541	552	22588	23140	Error	Error	-5.625	547	26994	552	22588	331633	8002357	2.527	10.030	0	0	0
1	2	18	"A104"	"A104"	4950	67735	100	905	997	734	73	471	471	499	216	43	73	50	0	23705	22523	10849	48	2593	2593	2760	1374	49	96	94	0	0.000	0.000	0.000	0.000	0.000	0.000	0.000	0.000	0.000	0.000	0.000	0.000	0.000	0.000	0.021	0.026	0.024	0.023	2.351	0.024	0.219	316	2384	100	434	21112	21546	526	19930	20456	Error	Error	-5.604	434	21112	526	19930	315027	7117389	2.306	14.384	0	0	0
1	3	18	"A104"	"A104"	5250	67735	100	861	1008	1848	183	460	460	487	250	51	69	37	0	24596	23322	8250	35	2474	2474	2580	1028	39	99	96	0	0.000	0.000	0.000	0.000	0.000	0.000	0.000	0.000	0.000	0.000	0.000	0.000	0.000	0.000	0.018	0.026	0.021	0.019	2.393	0.027	0.076	316	2384	100	401	22122	22523	548	20848	21396	Error	Error	-5.786	401	22122	548	20848	318564	7369626	2.084	20.177	0	0	0
1	4	18	"A105"	"A105"	5550	67735	100	891	920	351	38	482	482	510	283	55	65	33	0	24492	22102	8711	39	2621	2621	2832	1492	52	98	94	0	0.000	0.000	0.000	0.000	0.000	0.000	0.000	0.000	0.000	0.000	0.000	0.000	0.000	0.000	0.019	0.022	0.024	0.021	2.095	0.023	0.429	316	2384	100	409	21871	22280	438	19481	19919	Error	Error	-5.741	409	21871	438	19481	290808	6984355	1.449	12.916	0	0	0
1	5	18	"A105"	"A105"	5855	67735	105	1029	1064	424	39	493	493	527	245	46	82	55	0	29006	28034	8019	28	2743	2743	3073	1659	53	99	99	0	0.000	0.000	0.000	0.000	0.000	0.000	0.000	0.000	0.000	0.000	0.000	0.000	0.000	0.000	0.020	0.023	0.022	0.021	1.804	0.024	0.274	316	2572	100	536	26263	26799	571	25291	25862	Error	Error	-5.615	536	26263	571	25291	336330	8858774	2.192	15.046	0	0	0
1	6	18	"A105"	"A105"	6150	67735	100	1002	1005	371	36	475	475	510	233	45	78	56	0	25917	25360	10115	39	2683	2683	3695	4299	116	93	90	0	0.000	0.000	0.000	0.000	0.000	0.000	0.000	0.000	0.000	0.000	0.000	0.000	0.000	0.000	0.023	0.023	0.024	0.023	2.456	0.025	0.640	316	2384	100	527	23234	23761	530	22677	23207	Error	Error	-5.462	527	23234	530	22677	317653	8013791	2.124	5.040	0	0	0
1	7	18	"A106"	"A106"	6455	67735	100	532	584	482	82	470	470	505	364	72	12	2	0	3559	4246	2162	50	2601	2601	2746	930	33	50	23	0	0.000	0.000	0.000	0.000	0.000	0.000	0.000	0.000	0.000	0.000	0.000	0.000	0.000	0.000	0.065	0.069	0.142	0.134	4.491	0.109	0.083	316	2384	100	62	958	1020	114	1645	1759	Error	Error	-3.950	62	958	114	1645	184456	1341630	0.217	1.613	0	0	0
1	8	18	"A106"	"A106"	6755	67735	100	471	503	256	50	464	464	490	263	53	12	2	0	3763	4231	1705	40	2565	2565	2724	959	35	59	30	0	0.000	0.000	0.000	0.000	0.000	0.000	0.000	0.000	0.000	0.000	0.000	0.000	0.000	0.000	0.006	0.023	0.121	0.114	4.772	0.025	0.017	316	2384	100	7	1198	1205	39	1666	1705	Error	Error	-7.419	7	1198	39	1666	159025	1336966	0.049	1.571	0	0	0
1	9	18	"A106"	"A106"	7055	67735	100	489	512	207	40	462	462	533	1386	260	0	0	0	3704	4298	1961	45	2554	2554	2761	1653	59	37	15	0	0.000	0.000	0.000	0.000	0.000	0.000	0.000	0.000	0.000	0.000	0.000	0.000	0.000	0.000	0.023	0.029	0.117	0.119	4.502	0.033	0.045	316	2384	100	27	1150	1177	50	1744	1794	Error	Error	-5.413	27	1150	50	1744	161813	1358102	-0.015	0.930	0	0	0
1	10	18	"A107"	"A107"	7355	67735	100	528	566	297	52	440	440	467	234	50	26	7	0	5869	7493	4981	66	2443	2443	2564	1081	42	80	70	0	0.000	0.000	0.000	0.000	0.000	0.000	0.000	0.000	0.000	0.000	0.000	0.000	0.000	0.000	0.026	0.025	0.038	0.041	3.922	0.022	0.072	316	2384	100	88	3426	3514	126	5050	5176	Error	Error	-5.283	88	3426	126	5050	178897	2367688	0.423	4.560	0	0	0
1	11	18	"A107"	"A107"	7655	67735	100	516	542	235	43	431	431	489	1161	237	0	0	0	6174	7899	5439	68	2402	2402	2553	901	35	81	73	0	0.000	0.000	0.000	0.000	0.000	0.000	0.000	0.000	0.000	0.000	0.000	0.000	0.000	0.000	0.023	0.020	0.037	0.039	3.874	0.021	0.150	316	2384	100	85	3772	3857	111	5497	5608	Error	Error	-5.472	85	3772	111	5497	171136	2496191	0.046	5.933	0	0	0
1	12	18	"A107"	"A107"	7960	67745	90	587	629	256	40	463	463	518	955	184	1	0	0	6444	8779	5203	59	2560	2560	2727	885	32	98	89	0	0.000	0.000	0.000	0.000	0.000	0.000	0.000	0.000	0.000	0.000	0.000	0.000	0.000	0.000	0.032	0.027	0.033	0.032	3.274	0.026	0.196	256	1924	100	124	3884	4008	166	6219	6385	Error	Error	-4.969	124	3884	166	6219	161042	2247441	0.116	6.838	0	0	0
1	13	18	"A108"	"A108"	8255	67735	100	652	678	286	42	458	458	485	231	47	43	17	0	7688	9926	6495	65	2465	2465	2608	799	30	83	76	0	0.000	0.000	0.000	0.000	0.000	0.000	0.000	0.000	0.000	0.000	0.000	0.000	0.000	0.000	0.037	0.029	0.038	0.042	3.402	0.028	0.184	316	2384	100	194	5223	5417	220	7461	7681	Error	Error	-4.751	194	5223	220	7461	214142	3136748	0.835	9.159	0	0	0
1	14	18	"A108"	"A108"	8560	67740	100	677	700	285	40	465	465	482	187	38	53	24	0	8794	10466	6050	57	2437	2437	2559	775	30	95	92	0	0.000	0.000	0.000	0.000	0.000	0.000	0.000	0.000	0.000	0.000	0.000	0.000	0.000	0.000	0.033	0.029	0.035	0.033	2.829	0.026	0.264	316	2384	100	212	6357	6569	235	8029	8264	Error	Error	-4.906	212	6357	235	8029	221185	3307119	1.166	10.203	0	0	0
1	15	18	"A108"	"A108"	8865	67735	85	592	625	236	37	453	453	469	186	39	40	18	0	8794	11211	5437	48	2363	2363	2589	991	38	100	100	0	0.000	0.000	0.000	0.000	0.000	0.000	0.000	0.000	0.000	0.000	0.000	0.000	0.000	0.000	0.022	0.019	0.023	0.020	2.949	0.022	0.233	208	1660	100	139	6431	6570	172	8848	9020	Error	Error	-5.532	139	6431	172	8848	129957	2331812	0.839	8.700	0	0	0
1	16	18	"A109"	"A109"	9160	67740	100	474	506	206	40	444	444	472	238	50	15	2	0	3448	4048	1962	48	2326	2326	2382	517	21	74	51	0	0.000	0.000	0.000	0.000	0.000	0.000	0.000	0.000	0.000	0.000	0.000	0.000	0.000	0.000	0.027	0.036	0.089	0.096	4.741	0.025	0.027	316	2384	100	30	1122	1152	62	1722	1784	Error	Error	-5.225	30	1122	62	1722	159794	1279105	0.143	3.222	0	0	0
1	17	18	"A109"	"A109"	9460	67745	90	502	519	221	42	452	452	493	723	146	0	0	0	3679	4465	2202	49	2356	2356	2410	538	22	84	59	0	0.000	0.000	0.000	0.000	0.000	0.000	0.000	0.000	0.000	0.000	0.000	0.000	0.000	0.000	0.038	0.032	0.086	0.079	4.302	0.049	0.110	256	1924	100	50	1323	1373	67	2109	2176	Error	Error	-4.726	50	1323	67	2109	132821	1143094	0.036	3.820	0	0	0
1	18	18	"A109"	"A109"	9760	67740	80	499	540	323	59	465	465	486	201	41	20	6	0	3808	4222	1345	31	2351	2351	2434	780	32	88	43	0	0.000	0.000	0.000	0.000	0.000	0.000	0.000	0.000	0.000	0.000	0.000	0.000	0.000	0.000	0.023	0.040	0.090	0.083	3.144	0.041	0.057	208	1512	100	34	1457	1491	75	1871	1946	Error	Error	-5.421	34	1457	75	1871	112392	878240	0.269	2.292	0	0	0
1	1	19	"A110"	"A110"	4655	68030	100	697	759	350	46	543	543	572	232	40	36	18	0	6774	10059	9729	96	2868	2868	3010	1165	38	63	60	0	0.000	0.000	0.000	0.000	0.000	0.000	0.000	0.000	0.000	0.000	0.000	0.000	0.000	0.000	0.039	0.030	0.045	0.056	5.075	0.025	0.313	316	2384	100	154	3906	4060	216	7191	7407	Error	Error	-4.665	154	3906	216	7191	239922	3178680	0.806	6.051	0	0	0
1	2	19	"A110"	"A110"	4960	68030	100	636	713	332	46	512	512	533	206	38	37	20	0	7555	10937	8912	81	2711	2711	2828	1018	35	87	83	0	0.000	0.000	0.000	0.000	0.000	0.000	0.000	0.000	0.000	0.000	0.000	0.000	0.000	0.000	0.026	0.024	0.033	0.030	3.629	0.028	0.431	316	2384	100	124	4844	4968	201	8226	8427	Error	Error	-5.288	124	4844	201	8226	225281	3456007	0.874	7.966	0	0	0
1	3	19	"A110"	"A110"	5260	68035	100	649	877	1953	222	507	507	530	213	40	41	25	0	8503	12555	9823	78	2695	2695	2754	592	21	91	87	0	0.000	0.000	0.000	0.000	0.000	0.000	0.000	0.000	0.000	0.000	0.000	0.000	0.000	0.000	0.024	0.038	0.030	0.030	3.648	0.030	0.036	316	2384	100	142	5808	5950	370	9860	10230	Error	Error	-5.354	142	5808	370	9860	277129	3967383	1.629	16.556	0	0	0
1	4	19	"A111"	"A111"	5560	68035	100	587	646	392	60	511	511	530	194	36	31	13	0	6029	8282	6743	81	2705	2705	2795	689	24	81	75	0	0.000	0.000	0.000	0.000	0.000	0.000	0.000	0.000	0.000	0.000	0.000	0.000	0.000	0.000	0.023	0.024	0.046	0.053	5.421	0.023	0.143	316	2384	100	76	3324	3400	135	5577	5712	Error	Error	-5.451	76	3324	135	5577	204006	2617269	0.598	7.964	0	0	0
1	5	19	"A111"	"A111"	5865	68040	90	587	617	248	40	503	503	538	251	46	27	5	0	6849	8403	4393	52	2712	2712	2955	1357	45	94	70	0	0.000	0.000	0.000	0.000	0.000	0.000	0.000	0.000	0.000	0.000	0.000	0.000	0.000	0.000	0.020	0.020	0.031	0.031	2.967	0.022	0.111	256	1924	100	84	4137	4221	114	5691	5805	Error	Error	-5.622	84	4137	114	5691	157861	2151047	0.315	4.015	0	0	0
1	6	19	"A111"	"A111"	6160	68035	100	522	555	229	41	509	509	550	337	61	11	1	0	5417	6984	4207	60	2726	2726	2971	1255	42	85	56	0	0.000	0.000	0.000	0.000	0.000	0.000	0.000	0.000	0.000	0.000	0.000	0.000	0.000	0.000	0.005	0.011	0.039	0.038	3.651	0.031	0.087	316	2384	100	13	2691	2704	46	4258	4304	Error	Error	-7.693	13	2691	46	4258	175407	2207088	0.015	3.198	0	0	0
1	7	19	"A112"	"A112"	6460	68035	100	703	795	727	91	468	468	501	478	95	26	4	0	15927	16290	9554	58	2556	2556	2664	750	28	93	84	0	0.000	0.000	0.000	0.000	0.000	0.000	0.000	0.000	0.000	0.000	0.000	0.000	0.000	0.000	0.018	0.024	0.024	0.024	3.141	0.024	0.182	316	2384	100	235	13371	13606	327	13734	14061	Error	Error	-5.830	235	13371	327	13734	251151	5147501	0.615	18.168	0	0	0
1	8	19	"A112"	"A112"	6760	68035	100	720	790	409	51	453	453	530	1222	230	1	0	0	13843	16171	8494	52	2475	2475	2839	2357	83	90	87	0	0.000	0.000	0.000	0.000	0.000	0.000	0.000	0.000	0.000	0.000	0.000	0.000	0.000	0.000	0.023	0.025	0.024	0.024	2.852	0.027	0.180	316	2384	100	267	11368	11635	337	13696	14033	Error	Error	-5.412	267	11368	337	13696	249728	5110116	0.213	5.656	0	0	0
1	9	19	"A112"	"A112"	7065	68040	90	788	852	346	40	473	473	514	400	77	39	10	0	16071	18836	7840	41	2556	2556	2742	1216	44	100	100	0	0.000	0.000	0.000	0.000	0.000	0.000	0.000	0.000	0.000	0.000	0.000	0.000	0.000	0.000	0.023	0.023	0.023	0.020	2.277	0.022	0.070	256	1924	100	315	13515	13830	379	16280	16659	Error	Error	-5.423	315	13515	379	16280	218153	4821912	0.845	13.235	0	0	0
1	10	19	"A113"	"A113"	7365	68035	100	628	673	280	41	469	469	496	254	51	39	16	0	12549	12974	7637	58	2530	2530	2675	1309	48	84	81	0	0.000	0.000	0.000	0.000	0.000	0.000	0.000	0.000	0.000	0.000	0.000	0.000	0.000	0.000	0.016	0.020	0.025	0.024	3.416	0.020	0.264	316	2384	100	159	10019	10178	204	10444	10648	Error	Error	-5.978	159	10019	204	10444	212642	4099779	0.697	7.868	0	0	0
1	11	19	"A113"	"A113"	7665	68035	100	803	844	360	42	480	480	505	237	46	60	32	0	17137	16859	8368	49	2578	2578	2748	1035	37	96	93	0	0.000	0.000	0.000	0.000	0.000	0.000	0.000	0.000	0.000	0.000	0.000	0.000	0.000	0.000	0.022	0.025	0.027	0.026	2.593	0.025	0.318	316	2384	100	323	14559	14882	364	14281	14645	Error	Error	-5.494	323	14559	364	14281	266796	5327488	1.430	13.634	0	0	0
1	12	19	"A113"	"A113"	7965	68035	100	691	764	358	46	495	495	531	276	51	41	18	0	10328	12225	8094	66	2618	2618	3057	2712	88	73	56	0	0.000	0.000	0.000	0.000	0.000	0.000	0.000	0.000	0.000	0.000	0.000	0.000	0.000	0.000	0.025	0.028	0.033	0.031	3.002	0.027	0.386	316	2384	100	196	7710	7906	269	9607	9876	Error	Error	-5.298	196	7710	269	9607	241500	3863250	0.844	3.381	0	0	0
1	13	19	"A114"	"A114"	8265	68035	100	988	1005	396	39	471	471	501	228	45	77	54	0	27576	25835	9920	38	2515	2515	2799	2026	72	96	90	0	0.000	0.000	0.000	0.000	0.000	0.000	0.000	0.000	0.000	0.000	0.000	0.000	0.000	0.000	0.021	0.023	0.023	0.021	2.342	0.022	0.332	316	2384	100	517	25061	25578	534	23320	23854	Error	Error	-5.599	517	25061	534	23320	317433	8163976	2.211	11.370	0	0	0
1	14	19	"A114"	"A114"	8565	68040	100	1022	1049	385	36	455	455	483	246	50	86	57	0	29849	28996	7472	25	2438	2438	2904	2280	78	100	99	0	0.000	0.000	0.000	0.000	0.000	0.000	0.000	0.000	0.000	0.000	0.000	0.000	0.000	0.000	0.021	0.022	0.022	0.020	1.967	0.023	0.556	316	2384	100	567	27411	27978	594	26558	27152	Error	Error	-5.595	567	27411	594	26558	331350	9162841	2.301	11.444	0	0	0
1	15	19	"A114"	"A114"	8870	68040	100	1009	1045	372	35	460	460	489	273	55	81	50	0	28895	28087	6675	23	2435	2435	2710	1708	63	100	100	0	0.000	0.000	0.000	0.000	0.000	0.000	0.000	0.000	0.000	0.000	0.000	0.000	0.000	0.000	0.021	0.023	0.021	0.020	2.091	0.022	0.531	316	2384	100	549	26460	27009	585	25652	26237	Error	Error	-5.591	549	26460	585	25652	330235	8875621	2.037	14.858	0	0	0
1	16	19	"A115"	"A115"	9170	68035	100	612	675	291	43	480	480	504	215	42	39	18	0	6975	9128	6222	68	2471	2471	2516	621	24	86	81	0	0.000	0.000	0.000	0.000	0.000	0.000	0.000	0.000	0.000	0.000	0.000	0.000	0.000	0.000	0.029	0.029	0.038	0.040	4.359	0.027	0.202	316	2384	100	132	4504	4636	195	6657	6852	Error	Error	-5.093	132	4504	195	6657	213346	2884362	0.795	10.647	0	0	0
1	17	19	"A115"	"A115"	9470	68035	85	604	636	228	35	480	480	503	203	40	36	13	0	8011	9717	4308	44	2437	2437	2531	643	25	100	100	0	0.000	0.000	0.000	0.000	0.000	0.000	0.000	0.000	0.000	0.000	0.000	0.000	0.000	0.000	0.022	0.021	0.030	0.025	2.887	0.020	0.115	208	1660	100	124	5574	5698	156	7280	7436	Error	Error	-5.490	124	5574	156	7280	132225	2021218	0.655	11.176	0	0	0
1	18	19	"A115"	"A115"	9770	68035	100	607	634	223	35	498	498	539	575	106	3	0	0	7082	7971	3667	46	2447	2447	2553	1411	55	90	81	0	0.000	0.000	0.000	0.000	0.000	0.000	0.000	0.000	0.000	0.000	0.000	0.000	0.000	0.000	0.024	0.025	0.038	0.034	3.393	0.058	0.278	316	2384	100	109	4635	4744	136	5524	5660	Error	Error	-5.410	109	4635	136	5524	200265	2518743	0.165	3.840	0	0	0
1	1	20	"A116"	"A116"	4650	68335	100	13111	22088	23828	107	593	593	1750	7666	438	51	48	8	29602	25090	19366	77	2867	2867	3719	5079	136	62	58	1	0.000	0.000	0.000	0.000	0.000	0.000	0.000	0.000	0.000	0.000	0.000	0.000	0.000	0.000	0.468	0.967	0.700	0.600	2.759	1.251	0.828	316	2384	100	12518	26735	39253	21495	22223	43718	Error	Error	-1.095	12518	26735	21495	22223	6979838	7928517	2.653	4.208	0	0	0
1	2	20	"A116"	"A116"	4950	68335	100	2665	14872	20972	141	572	572	1680	7083	421	34	29	5	18095	23197	14598	62	2824	2824	3756	5155	137	85	67	0	0.000	0.000	0.000	0.000	0.000	0.000	0.000	0.000	0.000	0.000	0.000	0.000	0.000	0.000	0.137	0.702	0.186	0.250	2.981	1.295	0.713	316	2384	100	2093	15271	17364	14300	20373	34673	Error	Error	-2.867	2093	15271	14300	20373	4699612	7330241	1.862	3.771	0	0	0
1	3	20	"A116"	"A116"	5250	68335	100	2655	15607	20586	131	546	546	1677	7402	441	38	33	4	17054	20030	12479	62	2720	2720	3639	5264	144	78	62	0	0.000	0.000	0.000	0.000	0.000	0.000	0.000	0.000	0.000	0.000	0.000	0.000	0.000	0.000	0.147	0.870	0.231	0.294	3.892	1.482	0.719	316	2384	100	2109	14334	16443	15061	17310	32371	Error	Error	-2.765	2109	14334	15061	17310	4931918	6329393	1.882	3.114	0	0	0
1	4	20	"A117"	"A117"	5550	68335	100	572	612	617	100	519	519	547	242	44	16	2	0	3367	3661	1149	31	2671	2671	2773	783	28	46	22	0	0.000	0.000	0.000	0.000	0.000	0.000	0.000	0.000	0.000	0.000	0.000	0.000	0.000	0.000	0.076	0.094	0.186	0.219	4.652	0.063	0.018	316	2384	100	53	696	749	93	990	1083	Error	Error	-3.715	53	696	93	990	193282	1156738	0.269	1.134	0	0	0
1	5	20	"A117"	"A117"	5850	68335	100	503	521	231	44	490	490	503	193	38	18	5	0	3105	3498	1295	37	2484	2484	2559	883	34	38	18	0	0.000	0.000	0.000	0.000	0.000	0.000	0.000	0.000	0.000	0.000	0.000	0.000	0.000	0.000	0.021	0.031	0.174	0.188	5.174	0.013	0.006	316	2384	100	13	621	634	31	1014	1045	Error	Error	-5.578	13	621	31	1014	164562	1105415	0.093	1.063	0	0	0
1	6	20	"A117"	"A117"	6155	68340	85	552	573	199	34	512	512	531	210	39	21	5	0	3762	4036	1127	27	2612	2612	2665	575	21	78	50	0	0.000	0.000	0.000	0.000	0.000	0.000	0.000	0.000	0.000	0.000	0.000	0.000	0.000	0.000	0.035	0.043	0.124	0.135	3.155	0.038	0.021	208	1660	100	40	1150	1190	61	1424	1485	Error	Error	-4.845	40	1150	61	1424	119263	839472	0.200	2.384	0	0	0
1	7	20	"A118"	"A118"	6455	68340	100	560	600	260	43	480	480	514	413	80	12	1	0	5415	7403	6208	83	2462	2462	2716	1807	66	64	39	0	0.000	0.000	0.000	0.000	0.000	0.000	0.000	0.000	0.000	0.000	0.000	0.000	0.000	0.000	0.027	0.024	0.042	0.054	5.823	0.034	0.105	316	2384	100	80	2953	3033	120	4941	5061	Error	Error	-5.206	80	2953	120	4941	189743	2339442	0.208	2.594	0	0	0
1	8	20	"A118"	"A118"	6755	68340	100	599	638	274	42	480	480	515	308	59	25	6	0	6643	8528	6131	71	2451	2451	2711	1660	61	78	59	0	0.000	0.000	0.000	0.000	0.000	0.000	0.000	0.000	0.000	0.000	0.000	0.000	0.000	0.000	0.028	0.026	0.043	0.044	3.767	0.024	0.235	316	2384	100	119	4192	4311	158	6077	6235	Error	Error	-5.139	119	4192	158	6077	201520	2694762	0.399	3.504	0	0	0
1	9	20	"A118"	"A118"	7055	68340	100	608	642	324	50	473	473	574	1551	270	0	0	0	8110	10689	7812	73	2428	2428	2611	1787	68	74	65	0	0.000	0.000	0.000	0.000	0.000	0.000	0.000	0.000	0.000	0.000	0.000	0.000	0.000	0.000	0.024	0.020	0.029	0.037	4.688	0.021	0.070	316	2384	100	135	5682	5817	169	8261	8430	Error	Error	-5.395	135	5682	169	8261	202880	3377574	0.044	4.520	0	0	0
1	10	20	"A119"	"A119"	7355	68340	100	540	576	341	59	465	465	501	631	125	2	0	0	4326	5071	3222	63	2444	2444	2559	778	30	67	56	0	0.000	0.000	0.000	0.000	0.000	0.000	0.000	0.000	0.000	0.000	0.000	0.000	0.000	0.000	0.040	0.042	0.090	0.091	4.980	0.033	0.108	316	2384	100	75	1882	1957	111	2627	2738	Error	Error	-4.649	75	1882	111	2627	181957	1602553	0.119	3.229	0	0	0
1	11	20	"A119"	"A119"	7655	68340	100	527	566	236	41	490	490	509	201	39	24	10	0	4511	5421	3192	58	2487	2487	2612	846	32	67	55	0	0.000	0.000	0.000	0.000	0.000	0.000	0.000	0.000	0.000	0.000	0.000	0.000	0.000	0.000	0.018	0.026	0.070	0.085	5.689	0.027	0.076	316	2384	100	37	2024	2061	76	2934	3010	Error	Error	-5.774	37	2024	76	2934	178922	1713023	0.284	3.320	0	0	0
1	12	20	"A119"	"A119"	7955	68340	100	572	611	263	43	477	477	497	191	38	34	15	0	5019	5952	3435	57	2474	2474	2595	769	29	80	68	0	0.000	0.000	0.000	0.000	0.000	0.000	0.000	0.000	0.000	0.000	0.000	0.000	0.000	0.000	0.037	0.039	0.062	0.072	4.327	0.035	0.147	316	2384	100	95	2545	2640	134	3478	3612	Error	Error	-4.744	95	2545	134	3478	193220	1880734	0.597	4.365	0	0	0
1	13	20	"A120"	"A120"	8255	68340	100	481	516	246	47	459	459	486	218	44	18	5	0	3096	4284	2933	68	2383	2383	2492	738	29	49	35	0	0.000	0.000	0.000	0.000	0.000	0.000	0.000	0.000	0.000	0.000	0.000	0.000	0.000	0.000	0.031	0.030	0.092	0.120	6.604	0.030	0.069	316	2384	100	22	713	735	57	1901	1958	Error	Error	-5.018	22	713	57	1901	163137	1353706	0.138	2.428	0	0	0
1	14	20	"A120"	"A120"	8560	68340	100	536	548	204	37	469	469	493	221	44	22	6	0	3599	4128	1812	43	2398	2398	2456	520	21	74	57	0	0.000	0.000	0.000	0.000	0.000	0.000	0.000	0.000	0.000	0.000	0.000	0.000	0.000	0.000	0.056	0.046	0.096	0.111	4.569	0.025	0.018	316	2384	100	67	1201	1268	79	1730	1809	Error	Error	-4.164	67	1201	79	1730	173118	1304579	0.249	3.215	0	0	0
1	15	20	"A120"	"A120"	8860	68340	100	546	562	228	40	477	477	504	200	39	25	7	0	3550	4268	2300	53	2426	2426	2497	577	23	67	49	0	0.000	0.000	0.000	0.000	0.000	0.000	0.000	0.000	0.000	0.000	0.000	0.000	0.000	0.000	0.061	0.046	0.116	0.114	4.521	0.039	0.079	316	2384	100	69	1124	1193	85	1842	1927	Error	Error	-4.026	69	1124	85	1842	177716	1348708	0.290	3.069	0	0	0
1	16	20	"A121"	"A121"	9160	68340	100	858	922	437	47	530	530	554	224	40	60	43	0	21172	21075	13565	64	2490	2490	2756	1670	60	85	79	0	0.000	0.000	0.000	0.000	0.000	0.000	0.000	0.000	0.000	0.000	0.000	0.000	0.000	0.000	0.018	0.021	0.023	0.025	3.379	0.023	0.507	316	2384	100	328	18682	19010	392	18585	18977	Error	Error	-5.832	328	18682	392	18585	291388	6659809	1.643	10.969	0	0	0
1	17	20	"A121"	"A121"	9460	68345	100	781	820	343	41	583	583	597	220	36	46	21	0	12108	13546	9093	67	2622	2622	2833	1204	42	83	75	0	0.000	0.000	0.000	0.000	0.000	0.000	0.000	0.000	0.000	0.000	0.000	0.000	0.000	0.000	0.021	0.022	0.028	0.032	3.675	0.023	0.333	316	2384	100	198	9486	9684	237	10924	11161	Error	Error	-5.582	198	9486	237	10924	258978	4280418	1.014	8.898	0	0	0
1	18	20	"A121"	"A121"	9760	68345	100	816	926	650	70	559	559	578	214	37	55	30	0	11469	12469	7805	62	2522	2522	2805	1828	65	87	83	0	0.000	0.000	0.000	0.000	0.000	0.000	0.000	0.000	0.000	0.000	0.000	0.000	0.000	0.000	0.029	0.037	0.035	0.031	3.237	0.041	0.433	316	2384	100	257	8947	9204	367	9947	10314	Error	Error	-5.122	257	8947	367	9947	292484	3940119	1.626	5.287	0	0	0
1	1	21	"Blank"	"Blank"	4660	68640	100	454	468	177	37	487	487	562	1486	264	0	0	0	2042	2071	337	16	2108	2108	2193	934	42	0	0	0	0.000	0.000	0.000	0.000	0.000	0.000	0.000	0.000	0.000	0.000	0.000	0.000	0.000	0.000	0.500	0.514	0.474	0.493	4.430	0.126	0.064	316	2384	100	-33	-66	-99	-19	-37	-56	Error	Error	-1.000	-33	-66	-19	-37	147907	654477	-0.063	-0.131	0	0	0
1	2	21	"Blank"	"Blank"	4960	68640	100	513	573	370	64	490	490	526	403	76	6	1	0	2242	2374	1102	46	2127	2127	2221	823	37	4	2	0	0.000	0.000	0.000	0.000	0.000	0.000	0.000	0.000	0.000	0.000	0.000	0.000	0.000	0.000	0.200	0.336	0.593	0.536	4.662	0.225	0.396	316	2384	100	23	115	138	83	247	330	Error	Error	-2.322	23	115	83	247	181155	750288	0.117	0.186	0	0	0
1	3	21	"Blank"	"Blank"	5260	68640	100	486	667	1173	175	464	464	637	2718	426	1	0	0	2254	2767	3301	119	2047	2047	2257	2699	119	4	2	0	0.000	0.000	0.000	0.000	0.000	0.000	0.000	0.000	0.000	0.000	0.000	0.000	0.000	0.000	0.106	0.282	0.383	0.423	4.173	0.951	0.887	316	2384	100	22	207	229	203	720	923	Error	Error	-3.234	22	207	203	720	210629	874266	0.011	0.189	0	0	0
1	4	21	"Blank"	"Blank"	5560	68640	100	469	491	192	39	463	463	486	219	45	16	2	0	2091	2145	457	21	2088	2088	2123	530	24	9	2	0	0.000	0.000	0.000	0.000	0.000	0.000	0.000	0.000	0.000	0.000	0.000	0.000	0.000	0.000	2.000	0.491	0.518	0.509	3.595	0.095	0.031	316	2384	100	6	3	9	28	57	85	Error	Error	1.000	6	3	28	57	155271	677745	0.023	0.042	0	0	0
1	5	21	"Blank"	"Blank"	5860	68640	100	450	467	193	41	457	457	482	228	47	13	1	0	1976	2032	412	20	2007	2007	2066	443	21	11	2	0	0.000	0.000	0.000	0.000	0.000	0.000	0.000	0.000	0.000	0.000	0.000	0.000	0.000	0.000	0.226	0.400	0.564	0.603	4.355	0.089	0.020	316	2384	100	-7	-31	-38	10	25	35	Error	Error	-2.147	-7	-31	10	25	147636	642250	-0.066	-0.077	0	0	0
1	6	21	"Blank"	"Blank"	6165	68645	85	477	497	214	43	482	482	681	2938	431	0	0	0	2141	2150	376	17	2087	2087	2312	2593	112	0	0	0	0.000	0.000	0.000	0.000	0.000	0.000	0.000	0.000	0.000	0.000	0.000	0.000	0.000	0.000	-0.093	0.238	0.538	0.557	5.024	0.073	0.028	208	1660	100	-5	54	49	15	63	78	Error	Error	Error	-5	54	15	63	103355	447265	-0.063	-0.062	0	0	0
1	7	21	"Blank"	"Blank"	6465	68645	100	462	470	177	37	474	474	620	2462	397	0	0	0	1988	2050	419	20	2098	2098	2339	3158	135	0	0	0	0.000	0.000	0.000	0.000	0.000	0.000	0.000	0.000	0.000	0.000	0.000	0.000	0.000	0.000	0.109	0.083	0.467	0.462	4.766	0.021	0.001	316	2384	100	-12	-110	-122	-4	-48	-52	Error	Error	-3.196	-12	-110	-4	-48	148381	647727	-0.061	-0.092	0	0	0
1	8	21	"Blank"	"Blank"	6765	68645	100	440	469	194	41	450	450	470	190	40	15	5	0	2097	2135	491	22	2067	2067	2086	376	18	14	1	0	0.000	0.000	0.000	0.000	0.000	0.000	0.000	0.000	0.000	0.000	0.000	0.000	0.000	0.000	-0.333	0.279	0.632	0.644	4.638	0.071	0.019	316	2384	100	-10	30	20	19	68	87	Error	Error	Error	-10	30	19	68	148289	674588	-0.005	0.130	0	0	0
1	9	21	"Blank"	"Blank"	7065	68645	100	455	475	174	36	470	470	613	2578	420	0	0	0	2036	2164	1573	72	2038	2038	2219	2488	112	0	0	0	0.000	0.000	0.000	0.000	0.000	0.000	0.000	0.000	0.000	0.000	0.000	0.000	0.000	0.000	7.500	0.040	0.627	0.629	5.147	0.011	0.002	316	2384	100	-15	-2	-17	5	126	131	Error	Error	2.907	-15	-2	5	126	150222	683753	-0.054	-0.022	0	0	0
1	10	21	"Blank"	"Blank"	7365	68645	100	437	472	188	39	454	454	475	199	41	17	3	0	2043	2075	377	18	2023	2023	2071	559	26	6	1	0	0.000	0.000	0.000	0.000	0.000	0.000	0.000	0.000	0.000	0.000	0.000	0.000	0.000	0.000	-0.850	0.346	0.546	0.552	4.266	0.023	0.004	316	2384	100	-17	20	3	18	52	70	Error	Error	Error	-17	20	18	52	149063	655554	-0.015	0.007	0	0	0
1	11	21	"Blank"	"Blank"	7665	68645	100	450	496	608	122	448	448	464	210	45	13	3	0	2037	2110	580	27	2033	2033	2068	386	18	16	5	0	0.000	0.000	0.000	0.000	0.000	0.000	0.000	0.000	0.000	0.000	0.000	0.000	0.000	0.000	0.500	0.623	0.571	0.511	4.523	-0.002	0.000	316	2384	100	2	4	6	48	77	125	Error	Error	-1.000	2	4	48	77	156655	666646	0.152	0.109	0	0	0
1	12	21	"Blank"	"Blank"	7970	68645	100	472	490	198	40	465	465	535	1581	295	0	0	0	2175	2221	581	26	2090	2090	2186	1473	67	1	0	0	0.000	0.000	0.000	0.000	0.000	0.000	0.000	0.000	0.000	0.000	0.000	0.000	0.000	0.000	0.082	0.191	0.629	0.548	4.740	0.035	0.009	316	2384	100	7	85	92	25	131	156	Error	Error	-3.602	7	85	25	131	154780	701845	-0.028	0.024	0	0	0
1	13	21	"Blank"	"Blank"	8270	68645	100	448	484	212	43	461	461	486	195	40	16	5	0	2190	2239	384	17	2164	2164	2202	445	20	13	2	0	0.000	0.000	0.000	0.000	0.000	0.000	0.000	0.000	0.000	0.000	0.000	0.000	0.000	0.000	-0.500	0.307	0.567	0.572	4.787	0.047	0.009	316	2384	100	-13	26	13	23	75	98	Error	Error	Error	-13	26	23	75	152916	707423	-0.010	0.083	0	0	0
1	14	21	"Blank"	"Blank"	8570	68645	100	490	504	199	39	461	461	492	231	46	15	2	0	2197	2218	343	15	2189	2189	2224	427	19	9	2	0	0.000	0.000	0.000	0.000	0.000	0.000	0.000	0.000	0.000	0.000	0.000	0.000	0.000	0.000	3.625	1.483	0.649	0.617	4.661	0.068	0.004	316	2384	100	29	8	37	43	29	72	Error	Error	1.858	29	8	43	29	159352	700793	0.052	-0.014	0	0	0
1	15	21	"Blank"	"Blank"	8870	68645	100	557	574	249	43	540	540	568	379	66	5	0	0	2370	2437	640	26	2352	2352	2385	515	21	7	1	0	0.000	0.000	0.000	0.000	0.000	0.000	0.000	0.000	0.000	0.000	0.000	0.000	0.000	0.000	0.944	0.400	0.597	0.618	5.861	0.130	0.009	316	2384	100	17	18	35	34	85	119	Error	Error	-0.082	17	18	34	85	181452	769999	0.016	0.101	0	0	0
1	16	21	"Blank"	"Blank"	9170	68645	100	648	671	262	39	622	622	718	1834	255	0	0	0	2558	2594	393	15	2532	2532	2682	2460	91	0	0	0	0.000	0.000	0.000	0.000	0.000	0.000	0.000	0.000	0.000	0.000	0.000	0.000	0.000	0.000	1.000	0.790	0.783	0.811	4.695	0.238	0.067	316	2384	100	26	26	52	49	62	111	Error	Error	0.000	26	26	49	62	212097	819692	-0.026	-0.036	0	0	0
1	17	21	"Blank"	"Blank"	9470	68645	100	642	681	341	50	666	666	709	678	95	0	0	0	2623	2649	393	14	2581	2581	2619	459	17	12	1	0	0.000	0.000	0.000	0.000	0.000	0.000	0.000	0.000	0.000	0.000	0.000	0.000	0.000	0.000	-0.571	0.221	0.663	0.645	4.050	0.634	0.028	316	2384	100	-24	42	18	15	68	83	Error	Error	Error	-24	42	15	68	215092	836954	-0.041	0.065	0	0	0
1	18	21	"Blank"	"Blank"	9775	68645	100	612	639	229	35	603	603	710	1694	238	0	0	0	2497	2512	345	13	2429	2429	2622	2522	96	0	0	0	0.000	0.000	0.000	0.000	0.000	0.000	0.000	0.000	0.000	0.000	0.000	0.000	0.000	0.000	0.132	0.434	0.545	0.485	4.910	0.671	0.787	316	2384	100	9	68	77	36	83	119	Error	Error	-2.918	9	68	36	83	201913	793890	-0.042	-0.044	0	0	0
