# Supplementary material for: Application of hybridization control probe to increase accuracy on ligation detection or minisequencing diagnostic microarrays
Source: BMC Res Notes. 2009 Dec 14;2:249. doi: 10.1186/1756-0500-2-249 (PMC2799435; doi:10.1186/1756-0500-2-249)
Supplement: Additional file 3 — Gpr_files. Zip-compressed file containing raw microarray data in GenePix results format (.gpr) and GAL (GenePix Array List) files. [file 1756-0500-2-249-S3.ZIP › gpr_files/slide3/lasi3_16-16.gpr]

ATF	1.0
30	76    
"Type=GenePix Results 3"
"DateTime=2009/04/02 13:50:27"
"Settings=C:\Axon\Params\hpv0204lasi3.gps"
"GalFile=C:\Axon\Data\HPV\ArrayIt_032009_InstiBioGalfile.gal"
"ArrayOfArrays=16-16"
"PixelSize=5"
"Wavelengths=532	488"
"ImageFiles=C:\Axon\Data\HPV\020409\lasi3.tif 2	C:\Axon\Data\HPV\020409\lasi3.tif 3"
"NormalizationMethod=None"
"NormalizationFactors=1	1"
"JpegImage="
"StdDev=Type 1"
"RatioFormulations=W1/W3 (/532)	W1/W4 (/488)	W3/W4 (532/488)"
"FeatureType=Circular"
"Barcode="
"BackgroundSubtraction=LocalFeature"
"ImageOrigin=0, 0"
"JpegOrigin=3705, 80"
"Creator=GenePix Pro 6.1.0.2"
"Scanner=GenePix 4200A 01 Autoloader [2]"
"FocusPosition=0"
"Temperature=23.25"
"LinesAveraged=2"
"Comment="
"PMTGain=580	540"
"ScanPower=100	100"
"LaserPower=2.72	2.57"
"Filters=Standard Green	Standard Blue"
"ScanRegion=688,16,3816,13800"
"Supplier="
"Block"	"Column"	"Row"	"Name"	"ID"	"X"	"Y"	"Dia."	"F532 Median"	"F532 Mean"	"F532 SD"	"F532 CV"	"B532"	"B532 Median"	"B532 Mean"	"B532 SD"	"B532 CV"	"% > B532+1SD"	"% > B532+2SD"	"F532 % Sat."	"F488 Median"	"F488 Mean"	"F488 SD"	"F488 CV"	"B488"	"B488 Median"	"B488 Mean"	"B488 SD"	"B488 CV"	"% > B488+1SD"	"% > B488+2SD"	"F488 % Sat."	"Ratio of Medians (1/532)"	"Ratio of Means (1/532)"	"Median of Ratios (1/532)"	"Mean of Ratios (1/532)"	"Ratios SD (1/532)"	"Rgn Ratio (1/532)"	"Rgn R2 (1/532)"	"Ratio of Medians (1/488)"	"Ratio of Means (1/488)"	"Median of Ratios (1/488)"	"Mean of Ratios (1/488)"	"Ratios SD (1/488)"	"Rgn Ratio (1/488)"	"Rgn R2 (1/488)"	"Ratio of Medians (532/488)"	"Ratio of Means (532/488)"	"Median of Ratios (532/488)"	"Mean of Ratios (532/488)"	"Ratios SD (532/488)"	"Rgn Ratio (532/488)"	"Rgn R2 (532/488)"	"F Pixels"	"B Pixels"	"Circularity"	"Sum of Medians (1/532)"	"Sum of Medians (1/488)"	"Sum of Medians (532/488)"	"Sum of Means (1/532)"	"Sum of Means (1/488)"	"Sum of Means (532/488)"	"Log Ratio (1/532)"	"Log Ratio (1/488)"	"Log Ratio (532/488)"	"F532 Median - B532"	"F488 Median - B488"	"F532 Mean - B532"	"F488 Mean - B488"	"F532 Total Intensity"	"F488 Total Intensity"	"SNR 532"	"SNR 488"	"Flags"	"Normalize"	"Autoflag"
1	1	1	"A1"	"A1"	13615	62620	100	492	524	327	62	483	483	520	302	58	8	2	0	2196	2311	1089	47	2140	2140	2272	1205	53	3	0	0	0.000	0.000	0.000	0.000	0.000	0.000	0.000	0.000	0.000	0.000	0.000	0.000	0.000	0.000	0.161	0.240	0.605	0.617	5.194	0.126	0.166	316	2384	100	9	56	65	41	171	212	Error	Error	-2.637	9	56	41	171	165635	730164	0.013	0.032	0	0	0
1	2	1	"A1"	"A1"	13915	62620	100	448	494	410	82	489	489	551	961	174	0	0	0	2118	2222	947	42	2141	2141	2317	1747	75	1	1	0	0.000	0.000	0.000	0.000	0.000	0.000	0.000	0.000	0.000	0.000	0.000	0.000	0.000	0.000	1.783	0.062	0.659	0.635	4.121	0.454	0.317	316	2384	100	-41	-23	-64	5	81	86	Error	Error	0.834	-41	-23	5	81	156214	702060	-0.059	-0.054	0	0	0
1	3	1	"A1"	"A1"	14215	62620	100	453	479	206	43	469	469	513	293	57	7	1	0	2098	2192	846	38	2127	2127	2290	1399	61	2	1	0	0.000	0.000	0.000	0.000	0.000	0.000	0.000	0.000	0.000	0.000	0.000	0.000	0.000	0.000	0.552	0.154	0.489	0.469	4.597	0.058	0.060	316	2384	100	-16	-29	-45	10	65	75	Error	Error	-0.858	-16	-29	10	65	151266	692561	-0.116	-0.070	0	0	0
1	4	1	"A2"	"A2"	14515	62620	100	840	941	837	88	522	522	572	364	63	43	11	0	24052	22769	8860	38	2322	2322	2878	3104	107	91	88	0	0.000	0.000	0.000	0.000	0.000	0.000	0.000	0.000	0.000	0.000	0.000	0.000	0.000	0.000	0.015	0.020	0.018	0.017	3.060	0.023	0.195	316	2384	100	318	21730	22048	419	20447	20866	Error	Error	-6.095	318	21730	419	20447	297486	7195083	1.014	6.408	0	0	0
1	5	1	"A2"	"A2"	14820	62620	100	940	978	472	48	487	487	545	423	77	53	10	0	23679	23431	9444	40	2264	2264	2587	2035	78	93	91	0	0.000	0.000	0.000	0.000	0.000	0.000	0.000	0.000	0.000	0.000	0.000	0.000	0.000	0.000	0.021	0.023	0.023	0.021	2.436	0.024	0.247	316	2384	100	453	21415	21868	491	21167	21658	Error	Error	-5.563	453	21415	491	21167	308965	7404091	1.024	10.243	0	0	0
1	6	1	"A2"	"A2"	15125	62625	100	1040	1110	667	60	485	485	547	444	81	60	15	0	26506	26437	7131	26	2285	2285	2607	2038	78	98	97	0	0.000	0.000	0.000	0.000	0.000	0.000	0.000	0.000	0.000	0.000	0.000	0.000	0.000	0.000	0.023	0.026	0.023	0.021	2.110	0.026	0.300	316	2384	100	555	24221	24776	625	24152	24777	Error	Error	-5.448	555	24221	625	24152	350693	8354163	1.268	11.693	0	0	0
1	7	1	"A3"	"A3"	15430	62625	95	1217	1248	503	40	481	481	541	442	81	76	33	0	37993	35373	11321	32	2192	2192	2442	1652	67	100	100	0	0.000	0.000	0.000	0.000	0.000	0.000	0.000	0.000	0.000	0.000	0.000	0.000	0.000	0.000	0.021	0.023	0.022	0.021	1.907	0.022	0.377	256	2088	100	736	35801	36537	767	33181	33948	Error	Error	-5.604	736	35801	767	33181	319560	9055443	1.600	19.934	0	0	0
1	8	1	"A3"	"A3"	15725	62625	110	908	971	578	59	478	478	532	428	80	50	16	0	25078	24823	12929	52	2137	2137	2334	1680	71	97	94	0	0.000	0.000	0.000	0.000	0.000	0.000	0.000	0.000	0.000	0.000	0.000	0.000	0.000	0.000	0.019	0.022	0.021	0.020	2.298	0.020	0.281	392	2896	100	430	22941	23371	493	22686	23179	Error	Error	-5.737	430	22941	493	22686	380813	9730523	1.026	13.386	0	0	0
1	9	1	"A3"	"A3"	16020	62625	95	1015	1078	518	48	472	472	537	480	89	57	13	0	33470	30961	10216	32	2181	2181	2498	2224	89	100	100	0	0.000	0.000	0.000	0.000	0.000	0.000	0.000	0.000	0.000	0.000	0.000	0.000	0.000	0.000	0.017	0.021	0.019	0.018	2.105	0.021	0.353	256	2088	100	543	31289	31832	606	28780	29386	Error	Error	-5.849	543	31289	606	28780	275925	7926116	1.127	12.798	0	0	0
1	10	1	"A4"	"A4"	16320	62625	100	800	838	414	49	476	476	542	485	89	31	4	0	19831	19121	10509	54	2150	2150	2481	2218	89	83	79	0	0.000	0.000	0.000	0.000	0.000	0.000	0.000	0.000	0.000	0.000	0.000	0.000	0.000	0.000	0.018	0.021	0.022	0.025	3.810	0.022	0.203	316	2384	100	324	17681	18005	362	16971	17333	Error	Error	-5.770	324	17681	362	16971	264878	6042393	0.610	7.502	0	0	0
1	11	1	"A4"	"A4"	16625	62625	100	869	891	444	49	480	480	526	385	73	50	11	0	22593	20553	10321	50	2150	2150	2437	2345	96	84	81	0	0.000	0.000	0.000	0.000	0.000	0.000	0.000	0.000	0.000	0.000	0.000	0.000	0.000	0.000	0.019	0.022	0.023	0.023	3.622	0.021	0.319	316	2384	100	389	20443	20832	411	18403	18814	Error	Error	-5.716	389	20443	411	18403	281569	6494692	0.948	7.725	0	0	0
1	12	1	"A4"	"A4"	16925	62625	100	799	845	516	61	480	480	532	414	77	38	6	0	21822	20025	10313	51	2237	2237	2545	2325	91	85	82	0	0.000	0.000	0.000	0.000	0.000	0.000	0.000	0.000	0.000	0.000	0.000	0.000	0.000	0.000	0.016	0.021	0.021	0.023	3.373	0.024	0.197	316	2384	100	319	19585	19904	365	17788	18153	Error	Error	-5.940	319	19585	365	17788	266922	6327742	0.756	7.518	0	0	0
1	13	1	"A5"	"A5"	17225	62625	100	575	654	532	81	494	494	563	499	88	8	2	0	4666	5974	3940	65	2293	2293	2482	1625	65	70	30	0	0.000	0.000	0.000	0.000	0.000	0.000	0.000	0.000	0.000	0.000	0.000	0.000	0.000	0.000	0.034	0.043	0.050	0.058	4.558	0.079	0.194	316	2384	100	81	2373	2454	160	3681	3841	Error	Error	-4.873	81	2373	160	3681	206519	1887667	0.182	2.149	0	0	0
1	14	1	"A5"	"A5"	17525	62630	95	571	691	1201	173	489	489	549	449	81	8	1	0	4806	6336	4081	64	2150	2150	2290	1086	47	91	61	0	0.000	0.000	0.000	0.000	0.000	0.000	0.000	0.000	0.000	0.000	0.000	0.000	0.000	0.000	0.031	0.048	0.049	0.043	3.944	0.107	0.169	256	2088	100	82	2656	2738	202	4186	4388	Error	Error	-5.017	82	2656	202	4186	176833	1622010	0.316	3.726	0	0	0
1	15	1	"A5"	"A5"	17830	62630	85	639	706	375	53	512	512	577	552	95	11	1	0	5183	7056	4316	61	2163	2163	2348	1290	54	91	61	0	0.000	0.000	0.000	0.000	0.000	0.000	0.000	0.000	0.000	0.000	0.000	0.000	0.000	0.000	0.042	0.040	0.047	0.048	2.827	0.045	0.094	208	1660	100	127	3020	3147	194	4893	5087	Error	Error	-4.572	127	3020	194	4893	146919	1467545	0.234	3.650	0	0	0
1	16	1	"A6"	"A6"	18125	62625	100	789	830	416	50	523	523	569	346	60	39	11	0	17296	15501	9078	58	2196	2196	2676	2688	100	73	70	0	0.000	0.000	0.000	0.000	0.000	0.000	0.000	0.000	0.000	0.000	0.000	0.000	0.000	0.000	0.018	0.023	0.025	0.031	4.098	0.022	0.216	316	2384	100	266	15100	15366	307	13305	13612	Error	Error	-5.827	266	15100	307	13305	262359	4898460	0.754	4.771	0	0	0
1	17	1	"A6"	"A6"	18435	62635	105	934	995	485	48	472	472	529	497	93	45	9	0	20236	21722	6891	31	2136	2136	2390	2034	85	100	100	0	0.000	0.000	0.000	0.000	0.000	0.000	0.000	0.000	0.000	0.000	0.000	0.000	0.000	0.000	0.026	0.027	0.025	0.022	2.314	0.024	0.250	316	2572	100	462	18100	18562	523	19586	20109	Error	Error	-5.292	462	18100	523	19586	314332	6864011	0.938	9.504	0	0	0
1	18	1	"A6"	"A6"	18730	62630	100	939	986	449	45	497	497	550	380	69	56	16	0	19886	21503	6731	31	2236	2236	2708	2803	103	100	100	0	0.000	0.000	0.000	0.000	0.000	0.000	0.000	0.000	0.000	0.000	0.000	0.000	0.000	0.000	0.025	0.025	0.026	0.022	2.045	0.023	0.218	316	2384	100	442	17650	18092	489	19267	19756	Error	Error	-5.319	442	17650	489	19267	311615	6794968	1.147	6.705	0	0	0
1	1	2	"A7"	"A7"	13630	62930	90	600	656	411	62	430	430	482	383	79	20	3	0	9234	10675	5622	52	2080	2080	2244	1475	65	96	87	0	0.000	0.000	0.000	0.000	0.000	0.000	0.000	0.000	0.000	0.000	0.000	0.000	0.000	0.000	0.024	0.026	0.029	0.026	3.150	0.033	0.119	256	1924	100	170	7154	7324	226	8595	8821	Error	Error	-5.395	170	7154	226	8595	167871	2732676	0.454	5.716	0	0	0
1	2	2	"A7"	"A7"	13930	62935	100	579	642	558	86	445	445	484	307	63	23	5	0	9010	10786	5281	48	2112	2112	2226	827	37	100	99	0	0.000	0.000	0.000	0.000	0.000	0.000	0.000	0.000	0.000	0.000	0.000	0.000	0.000	0.000	0.019	0.023	0.025	0.022	2.986	0.023	0.066	316	2384	100	134	6898	7032	197	8674	8871	Error	Error	-5.686	134	6898	197	8674	202918	3408336	0.515	10.351	0	0	0
1	3	2	"A7"	"A7"	14230	62935	100	593	632	345	54	415	415	457	317	69	27	6	0	9409	11301	6052	53	1991	1991	2142	1305	60	98	88	0	0.000	0.000	0.000	0.000	0.000	0.000	0.000	0.000	0.000	0.000	0.000	0.000	0.000	0.000	0.024	0.023	0.027	0.024	3.011	0.025	0.168	316	2384	100	178	7418	7596	217	9310	9527	Error	Error	-5.381	178	7418	217	9310	199728	3571102	0.552	7.018	0	0	0
1	4	2	"A8"	"A8"	14530	62925	95	912	996	479	48	439	439	492	391	79	63	16	0	29133	29960	6883	22	2092	2092	2382	1675	70	100	100	0	0.000	0.000	0.000	0.000	0.000	0.000	0.000	0.000	0.000	0.000	0.000	0.000	0.000	0.000	0.017	0.020	0.018	0.016	2.118	0.020	0.295	256	2088	100	473	27041	27514	557	27868	28425	Error	Error	-5.837	473	27041	557	27868	254851	7669802	1.289	16.464	0	0	0
1	5	2	"A8"	"A8"	14830	62930	100	988	1034	381	36	435	435	491	402	81	71	24	0	29760	29458	8022	27	2123	2123	2345	1684	71	100	98	0	0.000	0.000	0.000	0.000	0.000	0.000	0.000	0.000	0.000	0.000	0.000	0.000	0.000	0.000	0.020	0.022	0.020	0.019	2.123	0.021	0.297	316	2384	100	553	27637	28190	599	27335	27934	Error	Error	-5.643	553	27637	599	27335	326792	9308850	1.351	16.100	0	0	0
1	6	2	"A8"	"A8"	15135	62930	95	993	1032	415	40	435	435	493	367	74	74	23	0	29130	29912	7133	23	2119	2119	2421	1970	81	100	100	0	0.000	0.000	0.000	0.000	0.000	0.000	0.000	0.000	0.000	0.000	0.000	0.000	0.000	0.000	0.021	0.021	0.020	0.019	1.978	0.022	0.327	256	2088	100	558	27011	27569	597	27793	28390	Error	Error	-5.597	558	27011	597	27793	264260	7657452	1.469	13.955	0	0	0
1	7	2	"A9"	"A9"	15435	62925	95	1072	1139	445	39	452	452	514	461	89	68	23	0	25802	25810	7108	27	2148	2148	2378	1520	63	100	100	0	0.000	0.000	0.000	0.000	0.000	0.000	0.000	0.000	0.000	0.000	0.000	0.000	0.000	0.000	0.026	0.029	0.026	0.025	1.721	0.028	0.326	256	2088	100	620	23654	24274	687	23662	24349	Error	Error	-5.254	620	23654	687	23662	291683	6607243	1.356	15.416	0	0	0
1	8	2	"A9"	"A9"	15735	62930	95	972	1059	485	45	459	459	520	548	105	46	6	0	24979	25115	6255	24	2125	2125	2450	1887	77	100	100	0	0.000	0.000	0.000	0.000	0.000	0.000	0.000	0.000	0.000	0.000	0.000	0.000	0.000	0.000	0.022	0.026	0.024	0.022	1.967	0.025	0.307	256	2088	100	513	22854	23367	600	22990	23590	Error	Error	-5.477	513	22854	600	22990	271042	6429487	0.984	12.011	0	0	0
1	9	2	"A9"	"A9"	16035	62930	100	890	948	446	47	441	441	507	593	116	31	2	0	22277	22226	7313	32	2076	2076	2272	1395	61	99	98	0	0.000	0.000	0.000	0.000	0.000	0.000	0.000	0.000	0.000	0.000	0.000	0.000	0.000	0.000	0.022	0.025	0.023	0.022	2.187	0.025	0.150	316	2384	100	449	20201	20650	507	20150	20657	Error	Error	-5.492	449	20201	507	20150	299521	7023567	0.744	14.304	0	0	0
1	10	2	"A10"	"A10"	16335	62930	100	1085	1134	563	49	453	453	513	526	102	61	13	0	32239	29826	11676	39	2107	2107	2289	1314	57	98	95	0	0.000	0.000	0.000	0.000	0.000	0.000	0.000	0.000	0.000	0.000	0.000	0.000	0.000	0.000	0.021	0.025	0.023	0.022	1.989	0.023	0.253	316	2384	100	632	30132	30764	681	27719	28400	Error	Error	-5.575	632	30132	681	27719	358429	9424980	1.181	20.957	0	0	0
1	11	2	"A10"	"A10"	16635	62925	105	1003	1003	351	34	440	440	498	510	102	56	7	0	29445	28439	9482	33	2085	2085	2260	1295	57	99	98	0	0.000	0.000	0.000	0.000	0.000	0.000	0.000	0.000	0.000	0.000	0.000	0.000	0.000	0.000	0.021	0.021	0.021	0.019	2.051	0.022	0.143	316	2572	100	563	27360	27923	563	26354	26917	Error	Error	-5.603	563	27360	563	26354	316824	8986753	0.990	20.215	0	0	0
1	12	2	"A10"	"A10"	16940	62930	110	1037	1120	530	47	443	443	491	342	69	75	43	0	31538	31176	11942	38	2083	2083	2321	2011	86	98	97	0	0.000	0.000	0.000	0.000	0.000	0.000	0.000	0.000	0.000	0.000	0.000	0.000	0.000	0.000	0.020	0.023	0.022	0.020	2.060	0.024	0.383	392	2896	100	594	29455	30049	677	29093	29770	Error	Error	-5.632	594	29455	677	29093	438852	12220936	1.839	14.349	0	0	0
1	13	2	"A11"	"A11"	17235	62925	90	707	808	510	63	458	458	504	372	73	38	12	0	13544	18800	12709	67	2119	2119	2296	1583	68	99	94	0	0.000	0.000	0.000	0.000	0.000	0.000	0.000	0.000	0.000	0.000	0.000	0.000	0.000	0.000	0.022	0.021	0.022	0.022	2.481	0.022	0.305	256	1924	100	249	11425	11674	350	16681	17031	Error	Error	-5.520	249	11425	350	16681	206724	4812915	0.817	10.426	0	0	0
1	14	2	"A11"	"A11"	17535	62930	100	746	880	586	66	446	446	502	425	84	36	17	0	10637	18481	14769	79	2078	2078	2268	1515	66	99	94	0	0.000	0.000	0.000	0.000	0.000	0.000	0.000	0.000	0.000	0.000	0.000	0.000	0.000	0.000	0.035	0.026	0.025	0.026	2.682	0.025	0.297	316	2384	100	300	8559	8859	434	16403	16837	Error	Error	-4.834	300	8559	434	16403	278226	5839955	0.889	10.702	0	0	0
1	15	2	"A11"	"A11"	17840	62930	100	715	840	700	83	450	450	499	373	74	41	16	0	13304	18793	12999	69	2066	2066	2244	1419	63	93	90	0	0.000	0.000	0.000	0.000	0.000	0.000	0.000	0.000	0.000	0.000	0.000	0.000	0.000	0.000	0.024	0.023	0.023	0.023	3.054	0.026	0.282	316	2384	100	265	11238	11503	390	16727	17117	Error	Error	-5.406	265	11238	390	16727	265453	5938441	0.914	11.662	0	0	0
1	16	2	"A12"	"A12"	18140	62925	95	841	908	564	62	453	453	502	435	86	45	10	0	30315	25559	12646	49	2080	2080	2226	1374	61	100	100	0	0.000	0.000	0.000	0.000	0.000	0.000	0.000	0.000	0.000	0.000	0.000	0.000	0.000	0.000	0.014	0.019	0.018	0.017	2.475	0.019	0.255	256	2088	100	388	28235	28623	455	23479	23934	Error	Error	-6.185	388	28235	455	23479	232357	6543027	0.933	16.982	0	0	0
1	17	2	"A12"	"A12"	18440	62935	100	896	960	487	50	531	531	624	1501	240	1	0	0	16391	18498	11671	63	2279	2279	2529	1824	72	93	87	0	0.000	0.000	0.000	0.000	0.000	0.000	0.000	0.000	0.000	0.000	0.000	0.000	0.000	0.000	0.026	0.026	0.029	0.028	2.437	0.024	0.251	316	2384	100	365	14112	14477	429	16219	16648	Error	Error	-5.273	365	14112	429	16219	303378	5845236	0.224	8.755	0	0	0
1	18	2	"A12"	"A12"	18740	62935	110	954	1016	434	42	470	470	521	437	83	55	19	0	26217	27272	15116	55	2145	2145	2307	1476	63	99	98	0	0.000	0.000	0.000	0.000	0.000	0.000	0.000	0.000	0.000	0.000	0.000	0.000	0.000	0.000	0.020	0.022	0.022	0.020	2.364	0.021	0.259	392	2896	100	484	24072	24556	546	25127	25673	Error	Error	-5.636	484	24072	546	25127	398207	10690717	1.133	16.914	0	0	0
1	1	3	"A13"	"A13"	13625	63225	100	886	899	345	38	420	420	460	308	66	72	31	0	22196	20643	7883	38	2031	2031	2303	1979	85	93	90	0	0.000	0.000	0.000	0.000	0.000	0.000	0.000	0.000	0.000	0.000	0.000	0.000	0.000	0.000	0.023	0.026	0.026	0.024	2.157	0.025	0.424	316	2384	100	466	20165	20631	479	18612	19091	Error	Error	-5.435	466	20165	479	18612	284167	6523084	1.425	9.267	0	0	0
1	2	3	"A13"	"A13"	13930	63230	110	892	891	317	35	441	441	477	323	67	65	24	0	21178	21227	7004	32	2103	2103	2234	1104	49	98	96	0	0.000	0.000	0.000	0.000	0.000	0.000	0.000	0.000	0.000	0.000	0.000	0.000	0.000	0.000	0.024	0.024	0.025	0.022	2.292	0.021	0.231	392	2896	100	451	19075	19526	450	19124	19574	Error	Error	-5.402	451	19075	450	19124	349094	8321177	1.282	17.204	0	0	0
1	3	3	"A13"	"A13"	14230	63225	100	813	841	310	36	415	415	453	318	70	60	18	0	21549	22222	6415	28	2030	2030	2210	1359	61	98	98	0	0.000	0.000	0.000	0.000	0.000	0.000	0.000	0.000	0.000	0.000	0.000	0.000	0.000	0.000	0.020	0.021	0.021	0.018	2.426	0.020	0.251	316	2384	100	398	19519	19917	426	20192	20618	Error	Error	-5.616	398	19519	426	20192	265888	7022244	1.220	14.726	0	0	0
1	4	3	"A14"	"A14"	14535	63225	95	966	1072	728	67	425	425	478	435	91	65	15	0	27975	28879	6639	22	2112	2112	2352	1676	71	100	100	0	0.000	0.000	0.000	0.000	0.000	0.000	0.000	0.000	0.000	0.000	0.000	0.000	0.000	0.000	0.021	0.024	0.021	0.020	1.943	0.023	0.231	256	2088	100	541	25863	26404	647	26767	27414	Error	Error	-5.579	541	25863	647	26767	274506	7393040	1.366	15.828	0	0	0
1	5	3	"A14"	"A14"	14835	63225	100	835	913	595	65	433	433	513	1042	203	2	0	0	26480	25785	6029	23	2122	2122	2333	1847	79	100	98	0	0.000	0.000	0.000	0.000	0.000	0.000	0.000	0.000	0.000	0.000	0.000	0.000	0.000	0.000	0.017	0.020	0.018	0.017	2.008	0.021	0.025	316	2384	100	402	24358	24760	480	23663	24143	Error	Error	-5.921	402	24358	480	23663	288496	8147974	0.384	12.697	0	0	0
1	6	3	"A14"	"A14"	15125	63225	100	927	987	500	50	447	447	502	396	78	62	17	0	26293	25297	6514	25	2165	2165	2438	1843	75	100	98	0	0.000	0.000	0.000	0.000	0.000	0.000	0.000	0.000	0.000	0.000	0.000	0.000	0.000	0.000	0.020	0.023	0.021	0.019	2.203	0.022	0.226	316	2384	100	480	24128	24608	540	23132	23672	Error	Error	-5.652	480	24128	540	23132	311827	7993947	1.225	12.403	0	0	0
1	7	3	"A15"	"A15"	15435	63225	95	936	1012	632	62	454	454	511	383	74	64	20	0	22109	23594	8128	34	2127	2127	2388	1659	69	100	100	0	0.000	0.000	0.000	0.000	0.000	0.000	0.000	0.000	0.000	0.000	0.000	0.000	0.000	0.000	0.024	0.026	0.023	0.023	1.924	0.025	0.273	256	2088	100	482	19982	20464	558	21467	22025	Error	Error	-5.374	482	19982	558	21467	259026	6040120	1.308	12.782	0	0	0
1	8	3	"A15"	"A15"	15740	63230	105	787	845	483	57	461	461	540	725	134	9	1	0	18325	19301	6374	33	2096	2096	2385	2530	106	98	97	0	0.000	0.000	0.000	0.000	0.000	0.000	0.000	0.000	0.000	0.000	0.000	0.000	0.000	0.000	0.020	0.022	0.022	0.019	2.482	0.043	0.154	316	2572	100	326	16229	16555	384	17205	17589	Error	Error	-5.638	326	16229	384	17205	267022	6098993	0.421	6.686	0	0	0
1	9	3	"A15"	"A15"	16035	63225	90	890	922	375	40	453	453	541	928	171	7	1	0	21194	23732	8303	34	2085	2085	2374	2337	98	100	100	0	0.000	0.000	0.000	0.000	0.000	0.000	0.000	0.000	0.000	0.000	0.000	0.000	0.000	0.000	0.023	0.022	0.020	0.018	2.368	0.020	0.132	256	1924	100	437	19109	19546	469	21647	22116	Error	Error	-5.450	437	19109	469	21647	236058	6075292	0.411	9.139	0	0	0
1	10	3	"A16"	"A16"	16335	63230	105	1037	1094	508	46	424	424	471	403	85	75	28	0	37389	35008	12012	34	2020	2020	2153	1031	47	100	100	0	0.000	0.000	0.000	0.000	0.000	0.000	0.000	0.000	0.000	0.000	0.000	0.000	0.000	0.000	0.017	0.020	0.019	0.019	1.940	0.018	0.290	316	2572	100	613	35369	35982	670	32988	33658	Error	Error	-5.850	613	35369	670	32988	345559	11062513	1.546	31.867	0	0	0
1	11	3	"A16"	"A16"	16635	63225	100	1005	1090	518	47	442	442	484	329	67	72	43	0	37316	31225	15985	51	2113	2113	2291	1544	67	99	98	0	0.000	0.000	0.000	0.000	0.000	0.000	0.000	0.000	0.000	0.000	0.000	0.000	0.000	0.000	0.016	0.022	0.022	0.021	1.957	0.021	0.456	316	2384	100	563	35203	35766	648	29112	29760	Error	Error	-5.966	563	35203	648	29112	344372	9867223	1.842	18.740	0	0	0
1	12	3	"A16"	"A16"	16935	63225	100	895	962	548	56	439	439	497	413	83	54	17	0	31638	30000	14651	48	2058	2058	2820	4431	157	97	88	0	0.000	0.000	0.000	0.000	0.000	0.000	0.000	0.000	0.000	0.000	0.000	0.000	0.000	0.000	0.015	0.019	0.019	0.017	2.177	0.018	0.361	316	2384	100	456	29580	30036	523	27942	28465	Error	Error	-6.019	456	29580	523	27942	303998	9479898	1.126	6.134	0	0	0
1	13	3	"A17"	"A17"	17235	63225	100	736	794	623	78	446	446	531	1396	262	1	0	0	15261	14006	5932	42	2131	2131	2377	2415	101	84	82	0	0.000	0.000	0.000	0.000	0.000	0.000	0.000	0.000	0.000	0.000	0.000	0.000	0.000	0.000	0.022	0.029	0.029	0.028	3.024	0.037	0.180	316	2384	100	290	13130	13420	348	11875	12223	Error	Error	-5.501	290	13130	348	11875	250900	4425846	0.188	4.815	0	0	0
1	14	3	"A17"	"A17"	17530	63225	95	903	940	323	34	434	434	487	414	85	57	12	0	17717	18012	3036	16	2106	2106	2365	2059	87	100	100	0	0.000	0.000	0.000	0.000	0.000	0.000	0.000	0.000	0.000	0.000	0.000	0.000	0.000	0.000	0.030	0.032	0.030	0.028	1.856	0.030	0.350	256	2088	100	469	15611	16080	506	15906	16412	Error	Error	-5.057	469	15611	506	15906	240655	4611005	1.094	7.599	0	0	0
1	15	3	"A17"	"A17"	17830	63230	95	784	853	595	69	427	427	481	417	86	41	4	0	16154	16252	3047	18	2055	2055	2234	1529	68	100	100	0	0.000	0.000	0.000	0.000	0.000	0.000	0.000	0.000	0.000	0.000	0.000	0.000	0.000	0.000	0.025	0.030	0.027	0.023	2.317	0.030	0.216	256	2088	100	357	14099	14456	426	14197	14623	Error	Error	-5.304	357	14099	426	14197	218476	4160513	0.892	9.168	0	0	0
1	16	3	"A18"	"A18"	18140	63225	100	796	849	427	50	458	458	511	477	93	30	5	0	16306	16997	6218	36	2132	2132	2281	1082	47	98	98	0	0.000	0.000	0.000	0.000	0.000	0.000	0.000	0.000	0.000	0.000	0.000	0.000	0.000	0.000	0.024	0.026	0.025	0.022	2.513	0.026	0.188	316	2384	100	338	14174	14512	391	14865	15256	Error	Error	-5.390	338	14174	391	14865	268421	5371035	0.709	13.601	0	0	0
1	17	3	"A18"	"A18"	18440	63230	105	785	805	270	33	454	454	483	262	54	61	26	0	16178	16285	5761	35	2097	2097	2242	1059	47	100	100	0	0.000	0.000	0.000	0.000	0.000	0.000	0.000	0.000	0.000	0.000	0.000	0.000	0.000	0.000	0.024	0.025	0.025	0.023	2.111	0.025	0.289	316	2572	100	331	14081	14412	351	14188	14539	Error	Error	-5.411	331	14081	351	14188	254352	5145987	1.229	13.261	0	0	0
1	18	3	"A18"	"A18"	18740	63230	105	822	852	316	37	466	466	502	395	78	43	9	0	17001	17125	5428	31	2117	2117	2307	1741	75	100	100	0	0.000	0.000	0.000	0.000	0.000	0.000	0.000	0.000	0.000	0.000	0.000	0.000	0.000	0.000	0.024	0.026	0.026	0.021	2.523	0.026	0.303	316	2572	100	356	14884	15240	386	15008	15394	Error	Error	-5.386	356	14884	386	15008	269109	5411405	0.886	8.511	0	0	0
1	1	4	"A19"	"A19"	13625	63525	100	660	684	300	43	414	414	458	323	70	39	9	0	15553	16149	10110	62	2037	2037	2560	3139	122	78	72	0	0.000	0.000	0.000	0.000	0.000	0.000	0.000	0.000	0.000	0.000	0.000	0.000	0.000	0.000	0.018	0.019	0.022	0.025	4.128	0.017	0.250	316	2384	100	246	13516	13762	270	14112	14382	Error	Error	-5.780	246	13516	270	14112	216113	5103018	0.700	4.329	0	0	0
1	2	4	"A19"	"A19"	13930	63530	100	925	1033	640	61	411	411	461	396	85	65	22	0	25565	25333	8466	33	2067	2067	2277	1476	64	100	99	0	0.000	0.000	0.000	0.000	0.000	0.000	0.000	0.000	0.000	0.000	0.000	0.000	0.000	0.000	0.022	0.027	0.022	0.022	2.063	0.026	0.275	316	2384	100	514	23498	24012	622	23266	23888	Error	Error	-5.515	514	23498	622	23266	326481	8005360	1.444	15.621	0	0	0
1	3	4	"A19"	"A19"	14235	63530	100	975	991	319	32	436	436	524	813	155	16	0	0	24755	24650	6503	26	2182	2182	2451	2172	88	100	100	0	0.000	0.000	0.000	0.000	0.000	0.000	0.000	0.000	0.000	0.000	0.000	0.000	0.000	0.000	0.024	0.025	0.025	0.022	2.119	0.025	0.119	316	2384	100	539	22573	23112	555	22468	23023	Error	Error	-5.388	539	22573	555	22468	313145	7789330	0.574	10.221	0	0	0
1	4	4	"A20"	"A20"	14540	63525	90	895	979	665	67	410	410	517	1678	324	1	0	0	27395	28456	6868	24	2024	2024	2416	3214	133	100	99	0	0.000	0.000	0.000	0.000	0.000	0.000	0.000	0.000	0.000	0.000	0.000	0.000	0.000	0.000	0.019	0.022	0.020	0.018	1.958	0.037	0.042	256	1924	100	485	25371	25856	569	26432	27001	Error	Error	-5.709	485	25371	569	26432	250743	7284635	0.275	8.102	0	0	0
1	5	4	"A20"	"A20"	14840	63530	105	991	1009	403	39	439	439	608	2424	398	0	0	0	28788	29167	7417	25	2156	2156	2978	4544	152	100	99	0	0.000	0.000	0.000	0.000	0.000	0.000	0.000	0.000	0.000	0.000	0.000	0.000	0.000	0.000	0.021	0.021	0.020	0.018	2.102	0.020	0.320	316	2572	100	552	26632	27184	570	27011	27581	Error	Error	-5.592	552	26632	570	27011	318876	9216694	0.165	5.763	0	0	0
1	6	4	"A20"	"A20"	15140	63530	105	977	1046	482	46	426	426	476	371	77	73	29	0	28139	28357	6502	22	2105	2105	2410	1994	82	100	99	0	0.000	0.000	0.000	0.000	0.000	0.000	0.000	0.000	0.000	0.000	0.000	0.000	0.000	0.000	0.021	0.024	0.021	0.019	2.069	0.024	0.255	316	2572	100	551	26034	26585	620	26252	26872	Error	Error	-5.562	551	26034	620	26252	330387	8960826	1.536	13.013	0	0	0
1	7	4	"A21"	"A21"	15435	63525	100	913	916	377	41	436	436	493	466	94	51	8	0	21256	23692	11611	49	2098	2098	2304	1638	71	96	93	0	0.000	0.000	0.000	0.000	0.000	0.000	0.000	0.000	0.000	0.000	0.000	0.000	0.000	0.000	0.025	0.022	0.022	0.021	2.198	0.020	0.234	316	2384	100	477	19158	19635	480	21594	22074	Error	Error	-5.328	477	19158	480	21594	289505	7486683	0.908	13.057	0	0	0
1	8	4	"A21"	"A21"	15735	63525	100	792	803	292	36	443	443	540	1913	354	0	0	0	20427	23579	10784	45	2044	2044	2537	3408	134	95	93	0	0.000	0.000	0.000	0.000	0.000	0.000	0.000	0.000	0.000	0.000	0.000	0.000	0.000	0.000	0.019	0.017	0.017	0.015	2.492	0.017	0.478	316	2384	100	349	18383	18732	360	21535	21895	Error	Error	-5.719	349	18383	360	21535	253633	7450808	0.137	6.174	0	0	0
1	9	4	"A21"	"A21"	16045	63535	110	827	896	468	52	423	423	466	328	70	60	23	0	21549	24128	11249	46	2039	2039	2209	1428	64	99	96	0	0.000	0.000	0.000	0.000	0.000	0.000	0.000	0.000	0.000	0.000	0.000	0.000	0.000	0.000	0.021	0.021	0.021	0.018	2.379	0.020	0.259	392	2896	100	404	19510	19914	473	22089	22562	Error	Error	-5.594	404	19510	473	22089	351278	9458100	1.311	15.349	0	0	0
1	10	4	"A22"	"A22"	16345	63525	85	787	823	366	44	417	417	504	952	188	4	0	0	22145	21308	8102	38	2056	2056	2335	2179	93	95	90	0	0.000	0.000	0.000	0.000	0.000	0.000	0.000	0.000	0.000	0.000	0.000	0.000	0.000	0.000	0.018	0.021	0.021	0.020	2.498	0.035	0.082	208	1660	100	370	20089	20459	406	19252	19658	Error	Error	-5.763	370	20089	406	19252	171157	4432029	0.335	8.707	0	0	0
1	11	4	"A22"	"A22"	16645	63525	85	733	807	487	60	424	424	475	432	90	32	7	0	18848	19547	9320	47	2027	2027	2272	1995	87	95	88	0	0.000	0.000	0.000	0.000	0.000	0.000	0.000	0.000	0.000	0.000	0.000	0.000	0.000	0.000	0.018	0.022	0.020	0.019	2.574	0.021	0.308	208	1660	100	309	16821	17130	383	17520	17903	Error	Error	-5.767	309	16821	383	17520	167956	4065811	0.769	8.659	0	0	0
1	12	4	"A22"	"A22"	16940	63530	80	819	842	369	43	417	417	482	476	98	39	9	0	19715	20675	10043	48	2079	2079	2273	1675	73	98	91	0	0.000	0.000	0.000	0.000	0.000	0.000	0.000	0.000	0.000	0.000	0.000	0.000	0.000	0.000	0.023	0.023	0.024	0.021	2.548	0.022	0.276	208	1512	100	402	17636	18038	425	18596	19021	Error	Error	-5.455	402	17636	425	18596	175099	4300472	0.756	10.986	0	0	0
1	13	4	"A23"	"A23"	17235	63530	100	726	790	558	70	441	441	493	567	115	22	1	0	16500	17125	11989	70	2107	2107	2254	1147	50	84	80	0	0.000	0.000	0.000	0.000	0.000	0.000	0.000	0.000	0.000	0.000	0.000	0.000	0.000	0.000	0.020	0.023	0.025	0.026	2.917	0.021	0.214	316	2384	100	285	14393	14678	349	15018	15367	Error	Error	-5.658	285	14393	349	15018	249649	5411576	0.524	12.965	0	0	0
1	14	4	"A23"	"A23"	17535	63530	100	821	916	578	63	429	429	492	510	103	39	9	0	20118	23581	11677	49	2085	2085	2303	1956	84	97	95	0	0.000	0.000	0.000	0.000	0.000	0.000	0.000	0.000	0.000	0.000	0.000	0.000	0.000	0.000	0.022	0.023	0.021	0.019	2.609	0.023	0.336	316	2384	100	392	18033	18425	487	21496	21983	Error	Error	-5.524	392	18033	487	21496	289435	7451462	0.831	10.878	0	0	0
1	15	4	"A23"	"A23"	17845	63525	100	910	952	463	48	441	441	501	504	100	46	8	0	20129	22679	10580	46	2118	2118	2347	1606	68	99	97	0	0.000	0.000	0.000	0.000	0.000	0.000	0.000	0.000	0.000	0.000	0.000	0.000	0.000	0.000	0.026	0.025	0.024	0.023	2.160	0.025	0.212	316	2384	100	469	18011	18480	511	20561	21072	Error	Error	-5.263	469	18011	511	20561	300722	7166437	0.895	12.660	0	0	0
1	16	4	"A24"	"A24"	18145	63530	100	902	981	490	49	444	444	501	450	89	50	15	0	19667	19081	7512	39	2106	2106	2353	1497	63	94	90	0	0.000	0.000	0.000	0.000	0.000	0.000	0.000	0.000	0.000	0.000	0.000	0.000	0.000	0.000	0.026	0.032	0.029	0.029	2.846	0.037	0.259	316	2384	100	458	17561	18019	537	16975	17512	Error	Error	-5.261	458	17561	537	16975	310092	6029692	1.067	11.174	0	0	0
1	17	4	"A24"	"A24"	18445	63525	105	832	900	478	53	460	460	500	400	80	46	12	0	17809	17915	4658	26	2132	2132	2369	1768	74	100	100	0	0.000	0.000	0.000	0.000	0.000	0.000	0.000	0.000	0.000	0.000	0.000	0.000	0.000	0.000	0.024	0.028	0.025	0.023	2.281	0.027	0.178	316	2572	100	372	15677	16049	440	15783	16223	Error	Error	-5.397	372	15677	440	15783	284331	5661070	1.000	8.793	0	0	0
1	18	4	"A24"	"A24"	18745	63530	100	974	1032	435	42	487	487	539	621	115	37	4	0	17813	17345	6351	36	2214	2214	2593	2233	86	93	90	0	0.000	0.000	0.000	0.000	0.000	0.000	0.000	0.000	0.000	0.000	0.000	0.000	0.000	0.000	0.031	0.036	0.034	0.033	2.398	0.037	0.106	316	2384	100	487	15599	16086	545	15131	15676	Error	Error	-5.001	487	15599	545	15131	326133	5480994	0.794	6.606	0	0	0
1	1	5	"A25"	"A25"	13630	63820	100	866	959	773	80	438	438	489	460	94	47	16	0	22960	25678	17386	67	2129	2129	2598	3346	128	77	74	0	0.000	0.000	0.000	0.000	0.000	0.000	0.000	0.000	0.000	0.000	0.000	0.000	0.000	0.000	0.021	0.022	0.021	0.023	2.909	0.022	0.364	316	2384	100	428	20831	21259	521	23549	24070	Error	Error	-5.605	428	20831	521	23549	302898	8114273	1.022	6.898	0	0	0
1	2	5	"A25"	"A25"	13930	63820	100	969	1030	796	77	421	421	477	460	96	57	15	0	39603	34813	12285	35	2109	2109	2547	3144	123	98	94	0	0.000	0.000	0.000	0.000	0.000	0.000	0.000	0.000	0.000	0.000	0.000	0.000	0.000	0.000	0.015	0.019	0.016	0.015	1.997	0.019	0.241	316	2384	100	548	37494	38042	609	32704	33313	Error	Error	-6.096	548	37494	609	32704	325395	11000811	1.202	10.263	0	0	0
1	3	5	"A25"	"A25"	14230	63830	100	928	1015	812	80	425	425	474	416	87	61	14	0	36288	33637	8584	25	2102	2102	2457	2195	89	100	100	0	0.000	0.000	0.000	0.000	0.000	0.000	0.000	0.000	0.000	0.000	0.000	0.000	0.000	0.000	0.015	0.019	0.016	0.015	2.094	0.020	0.229	316	2384	100	503	34186	34689	590	31535	32125	Error	Error	-6.087	503	34186	590	31535	320596	10629444	1.300	14.205	0	0	0
1	4	5	"A26"	"A26"	14540	63825	90	922	986	479	48	411	411	465	509	109	50	8	0	35003	33889	9798	28	2042	2042	2316	1826	78	100	100	0	0.000	0.000	0.000	0.000	0.000	0.000	0.000	0.000	0.000	0.000	0.000	0.000	0.000	0.000	0.016	0.018	0.016	0.015	2.170	0.018	0.261	256	1924	100	511	32961	33472	575	31847	32422	Error	Error	-6.011	511	32961	575	31847	252529	8675488	1.024	17.291	0	0	0
1	5	5	"A26"	"A26"	14835	63820	110	952	980	635	64	412	412	464	462	99	58	16	0	38651	31853	15685	49	2053	2053	2279	2288	100	97	93	0	0.000	0.000	0.000	0.000	0.000	0.000	0.000	0.000	0.000	0.000	0.000	0.000	0.000	0.000	0.015	0.019	0.018	0.017	2.090	0.021	0.290	392	2896	100	540	36598	37138	568	29800	30368	Error	Error	-6.083	540	36598	568	29800	384002	12486521	1.117	12.926	0	0	0
1	6	5	"A26"	"A26"	15135	63825	100	808	898	722	80	427	427	485	502	103	35	3	0	29542	28953	7560	26	2161	2161	2457	2083	84	100	100	0	0.000	0.000	0.000	0.000	0.000	0.000	0.000	0.000	0.000	0.000	0.000	0.000	0.000	0.000	0.014	0.018	0.015	0.014	2.247	0.022	0.179	316	2384	100	381	27381	27762	471	26792	27263	Error	Error	-6.167	381	27381	471	26792	283884	9149244	0.823	12.720	0	0	0
1	7	5	"A27"	"A27"	15435	63825	100	1001	1015	486	47	424	424	490	615	125	44	6	0	39402	33813	15101	44	2085	2085	2398	2419	100	92	90	0	0.000	0.000	0.000	0.000	0.000	0.000	0.000	0.000	0.000	0.000	0.000	0.000	0.000	0.000	0.015	0.019	0.018	0.017	2.184	0.020	0.173	316	2384	100	577	37317	37894	591	31728	32319	Error	Error	-6.015	577	37317	591	31728	320726	10684777	0.854	12.987	0	0	0
1	8	5	"A27"	"A27"	15735	63825	95	1065	1119	418	37	442	442	496	422	85	69	30	0	40022	35969	12859	35	2106	2106	2552	2534	99	100	100	0	0.000	0.000	0.000	0.000	0.000	0.000	0.000	0.000	0.000	0.000	0.000	0.000	0.000	0.000	0.016	0.020	0.020	0.018	1.761	0.020	0.484	256	2088	100	623	37916	38539	677	33863	34540	Error	Error	-5.927	623	37916	677	33863	286352	9208102	1.476	13.187	0	0	0
1	9	5	"A27"	"A27"	16045	63825	95	1183	1244	628	50	411	411	461	352	76	90	56	0	44513	43115	7700	17	2047	2047	2341	1998	85	100	100	0	0.000	0.000	0.000	0.000	0.000	0.000	0.000	0.000	0.000	0.000	0.000	0.000	0.000	0.000	0.018	0.020	0.019	0.018	1.630	0.020	0.468	256	2088	100	772	42466	43238	833	41068	41901	Error	Error	-5.782	772	42466	833	41068	318527	11037314	2.224	20.407	0	0	0
1	10	5	"A28"	"A28"	16340	63825	100	1010	1041	531	51	407	407	462	424	91	70	27	0	44630	39617	14679	37	2016	2016	2263	1805	79	97	93	0	0.000	0.000	0.000	0.000	0.000	0.000	0.000	0.000	0.000	0.000	0.000	0.000	0.000	0.000	0.014	0.017	0.015	0.016	2.265	0.016	0.272	316	2384	100	603	42614	43217	634	37601	38235	Error	Error	-6.143	603	42614	634	37601	329074	12518966	1.366	20.695	0	0	0
1	11	5	"A28"	"A28"	16640	63830	90	1267	1299	488	37	413	413	470	693	147	69	8	0	51928	50993	6886	13	2041	2041	2354	2446	103	100	100	0	0.000	0.000	0.000	0.000	0.000	0.000	0.000	0.000	0.000	0.000	0.000	0.000	0.000	0.000	0.017	0.018	0.017	0.016	1.783	0.018	0.450	256	1924	100	854	49887	50741	886	48952	49838	Error	Error	-5.868	854	49887	886	48952	332539	13054219	1.196	19.885	0	0	0
1	12	5	"A28"	"A28"	16945	63830	100	1310	1338	476	35	428	428	483	523	108	83	35	0	52400	48194	12579	26	2099	2099	2363	2632	111	99	97	0	0.000	0.000	0.000	0.000	0.000	0.000	0.000	0.000	0.000	0.000	0.000	0.000	0.000	0.000	0.018	0.020	0.019	0.018	1.652	0.019	0.554	316	2384	100	882	50301	51183	910	46095	47005	Error	Error	-5.834	882	50301	910	46095	422676	15229216	1.635	17.413	0	0	0
1	13	5	"A29"	"A29"	17240	63830	100	927	940	422	44	442	442	501	489	97	49	10	0	27120	23912	12957	54	2149	2149	2442	2503	102	85	81	0	0.000	0.000	0.000	0.000	0.000	0.000	0.000	0.000	0.000	0.000	0.000	0.000	0.000	0.000	0.019	0.023	0.024	0.024	2.481	0.023	0.260	316	2384	100	485	24971	25456	498	21763	22261	Error	Error	-5.686	485	24971	498	21763	297091	7556121	0.898	8.578	0	0	0
1	14	5	"A29"	"A29"	17540	63830	100	952	1053	811	77	437	437	511	717	140	29	1	0	30637	29326	8286	28	2101	2101	2441	3006	123	99	98	0	0.000	0.000	0.000	0.000	0.000	0.000	0.000	0.000	0.000	0.000	0.000	0.000	0.000	0.000	0.018	0.023	0.020	0.018	2.047	0.025	0.150	316	2384	100	515	28536	29051	616	27225	27841	Error	Error	-5.792	515	28536	616	27225	332740	9266877	0.756	8.944	0	0	0
1	15	5	"A29"	"A29"	17835	63830	95	869	985	918	93	436	436	503	626	124	28	3	0	26639	26551	8162	30	2154	2154	2432	2270	93	100	100	0	0.000	0.000	0.000	0.000	0.000	0.000	0.000	0.000	0.000	0.000	0.000	0.000	0.000	0.000	0.018	0.023	0.018	0.017	2.215	0.025	0.192	256	2088	100	433	24485	24918	549	24397	24946	Error	Error	-5.821	433	24485	549	24397	252081	6797011	0.770	10.625	0	0	0
1	16	5	"A30"	"A30"	18140	63830	90	919	988	944	95	476	476	538	634	117	30	1	0	29356	25240	12974	51	2207	2207	2441	1776	72	98	97	0	0.000	0.000	0.000	0.000	0.000	0.000	0.000	0.000	0.000	0.000	0.000	0.000	0.000	0.000	0.016	0.022	0.021	0.019	2.294	0.025	0.107	256	1924	100	443	27149	27592	512	23033	23545	Error	Error	-5.937	443	27149	512	23033	252951	6461517	0.710	12.837	0	0	0
1	17	5	"A30"	"A30"	18440	63830	100	866	943	699	74	465	465	514	373	72	54	18	0	23462	23717	12104	51	2154	2154	2292	1130	49	100	99	0	0.000	0.000	0.000	0.000	0.000	0.000	0.000	0.000	0.000	0.000	0.000	0.000	0.000	0.000	0.019	0.022	0.022	0.021	2.189	0.020	0.181	316	2384	100	401	21308	21709	478	21563	22041	Error	Error	-5.732	401	21308	478	21563	298110	7494438	1.150	18.960	0	0	0
1	18	5	"A30"	"A30"	18740	63830	100	891	905	364	40	483	483	514	282	54	63	27	0	28045	25168	10702	42	2175	2175	2275	894	39	98	98	0	0.000	0.000	0.000	0.000	0.000	0.000	0.000	0.000	0.000	0.000	0.000	0.000	0.000	0.000	0.016	0.018	0.018	0.016	2.328	0.018	0.305	316	2384	100	408	25870	26278	422	22993	23415	Error	Error	-5.987	408	25870	422	22993	285919	7953063	1.387	25.607	0	0	0
1	1	6	"A31"	"A31"	13635	64125	100	1041	1150	1225	106	421	421	483	450	93	63	28	0	44931	38043	17432	45	2109	2109	2676	3568	133	92	88	0	0.000	0.000	0.000	0.000	0.000	0.000	0.000	0.000	0.000	0.000	0.000	0.000	0.000	0.000	0.014	0.020	0.018	0.018	2.099	0.022	0.257	316	2384	100	620	42822	43442	729	35934	36663	Error	Error	-6.110	620	42822	729	35934	363258	12021526	1.482	9.912	0	0	0
1	2	6	"A31"	"A31"	13935	64125	100	1256	1457	1187	81	418	418	470	369	78	86	60	0	46025	41693	12637	30	2159	2159	2605	2604	99	99	98	0	0.000	0.000	0.000	0.000	0.000	0.000	0.000	0.000	0.000	0.000	0.000	0.000	0.000	0.000	0.019	0.026	0.021	0.022	1.909	0.029	0.286	316	2384	100	838	43866	44704	1039	39534	40573	Error	Error	-5.710	838	43866	1039	39534	460423	13175042	2.675	15.011	0	0	0
1	3	6	"A31"	"A31"	14240	64135	110	1333	1524	1084	71	433	433	500	500	100	74	45	0	39450	35918	14839	41	2186	2186	2449	1987	81	99	96	0	0.000	0.000	0.000	0.000	0.000	0.000	0.000	0.000	0.000	0.000	0.000	0.000	0.000	0.000	0.024	0.032	0.026	0.026	2.105	0.033	0.362	392	2896	100	900	37264	38164	1091	33732	34823	Error	Error	-5.372	900	37264	1091	33732	597392	14079660	2.048	16.844	0	0	0
1	4	6	"A32"	"A32"	14535	64135	100	899	951	633	66	457	457	2069	9080	438	0	0	0	38475	32867	15887	48	2209	2209	4699	10617	225	79	73	0	0.000	0.000	0.000	0.000	0.000	0.000	0.000	0.000	0.000	0.000	0.000	0.000	0.000	0.000	0.012	0.016	0.015	0.015	2.560	0.419	0.300	316	2384	100	442	36266	36708	494	30658	31152	Error	Error	-6.358	442	36266	494	30658	300381	10386127	-0.123	2.653	0	0	0
1	5	6	"A32"	"A32"	14835	64135	100	1160	1218	894	73	426	426	481	482	100	74	28	0	46870	41782	13702	32	2154	2154	2410	2372	98	100	99	0	0.000	0.000	0.000	0.000	0.000	0.000	0.000	0.000	0.000	0.000	0.000	0.000	0.000	0.000	0.016	0.020	0.019	0.017	1.750	0.021	0.299	316	2384	100	734	44716	45450	792	39628	40420	Error	Error	-5.929	734	44716	792	39628	384802	13203127	1.529	16.599	0	0	0
1	6	6	"A32"	"A32"	15140	64135	100	867	885	311	35	405	405	475	590	124	33	2	0	34940	31748	10867	34	2048	2048	2320	2641	113	99	97	0	0.000	0.000	0.000	0.000	0.000	0.000	0.000	0.000	0.000	0.000	0.000	0.000	0.000	0.000	0.014	0.016	0.016	0.015	1.983	0.017	0.180	316	2384	100	462	32892	33354	480	29700	30180	Error	Error	-6.154	462	32892	480	29700	279743	10032355	0.695	11.143	0	0	0
1	7	6	"A33"	"A33"	15435	64130	100	599	649	377	58	430	430	473	377	79	21	6	0	8857	10859	7736	71	2045	2045	2207	1405	63	83	77	0	0.000	0.000	0.000	0.000	0.000	0.000	0.000	0.000	0.000	0.000	0.000	0.000	0.000	0.000	0.025	0.025	0.032	0.033	3.751	0.026	0.139	316	2384	100	169	6812	6981	219	8814	9033	Error	Error	-5.333	169	6812	219	8814	204932	3431487	0.467	6.158	0	0	0
1	8	6	"A33"	"A33"	15740	64130	100	605	669	322	48	426	426	480	595	123	12	1	0	8688	11429	7498	65	2065	2065	2252	1710	75	96	81	0	0.000	0.000	0.000	0.000	0.000	0.000	0.000	0.000	0.000	0.000	0.000	0.000	0.000	0.000	0.027	0.026	0.030	0.028	3.531	0.030	0.224	316	2384	100	179	6623	6802	243	9364	9607	Error	Error	-5.209	179	6623	243	9364	211457	3611590	0.318	5.367	0	0	0
1	9	6	"A33"	"A33"	16040	64130	100	626	712	582	81	433	433	473	307	64	36	12	0	10597	13406	9535	71	2076	2076	2260	1991	88	83	74	0	0.000	0.000	0.000	0.000	0.000	0.000	0.000	0.000	0.000	0.000	0.000	0.000	0.000	0.000	0.023	0.025	0.027	0.025	3.527	0.022	0.161	316	2384	100	193	8521	8714	279	11330	11609	Error	Error	-5.464	193	8521	279	11330	225091	4236297	0.779	5.598	0	0	0
1	10	6	"A34"	"A34"	16340	64130	100	862	945	984	104	412	412	477	586	122	36	5	0	31543	27740	13626	49	2060	2060	2313	2121	91	94	91	0	0.000	0.000	0.000	0.000	0.000	0.000	0.000	0.000	0.000	0.000	0.000	0.000	0.000	0.000	0.015	0.021	0.019	0.019	2.246	0.022	0.122	316	2384	100	450	29483	29933	533	25680	26213	Error	Error	-6.034	450	29483	533	25680	298762	8765963	0.799	11.988	0	0	0
1	11	6	"A34"	"A34"	16645	64130	100	776	834	450	53	407	407	487	935	191	8	0	0	25352	23807	12673	53	2068	2068	2331	2314	99	100	94	0	0.000	0.000	0.000	0.000	0.000	0.000	0.000	0.000	0.000	0.000	0.000	0.000	0.000	0.000	0.016	0.020	0.019	0.018	2.432	0.019	0.247	316	2384	100	369	23284	23653	427	21739	22166	Error	Error	-5.980	369	23284	427	21739	263647	7523119	0.371	9.281	0	0	0
1	12	6	"A34"	"A34"	16945	64130	105	971	1012	593	58	427	427	489	573	117	49	7	0	30556	28103	15096	53	2100	2100	2351	2218	94	99	96	0	0.000	0.000	0.000	0.000	0.000	0.000	0.000	0.000	0.000	0.000	0.000	0.000	0.000	0.000	0.019	0.022	0.022	0.021	1.999	0.024	0.245	316	2572	100	544	28456	29000	585	26003	26588	Error	Error	-5.709	544	28456	585	26003	319872	8880454	0.913	11.610	0	0	0
1	13	6	"A35"	"A35"	17240	64130	100	763	998	2386	239	434	434	526	1195	227	3	1	0	23120	21249	9564	45	2172	2172	2591	3084	119	87	84	0	0.000	0.000	0.000	0.000	0.000	0.000	0.000	0.000	0.000	0.000	0.000	0.000	0.000	0.000	0.016	0.030	0.019	0.019	2.691	0.034	0.068	316	2384	100	329	20948	21277	564	19077	19641	Error	Error	-5.993	329	20948	564	19077	315448	6714703	0.395	6.050	0	0	0
1	14	6	"A35"	"A35"	17540	64130	100	807	878	640	72	442	442	519	734	141	12	0	0	21055	21437	6643	30	2289	2289	2837	3333	117	98	97	0	0.000	0.000	0.000	0.000	0.000	0.000	0.000	0.000	0.000	0.000	0.000	0.000	0.000	0.000	0.019	0.023	0.021	0.019	2.141	0.029	0.085	316	2384	100	365	18766	19131	436	19148	19584	Error	Error	-5.684	365	18766	436	19148	277298	6774017	0.489	5.581	0	0	0
1	15	6	"A35"	"A35"	17840	64130	105	904	989	564	57	437	437	532	856	160	17	0	0	24266	26316	10802	41	2265	2265	2761	3667	132	98	96	0	0.000	0.000	0.000	0.000	0.000	0.000	0.000	0.000	0.000	0.000	0.000	0.000	0.000	0.000	0.021	0.023	0.020	0.019	2.164	0.027	0.149	316	2572	100	467	22001	22468	552	24051	24603	Error	Error	-5.558	467	22001	552	24051	312443	8315843	0.534	6.424	0	0	0
1	16	6	"A36"	"A36"	18145	64135	100	753	814	432	53	467	467	520	421	80	33	8	0	17346	19135	12505	65	2249	2249	2617	3155	120	79	74	0	0.000	0.000	0.000	0.000	0.000	0.000	0.000	0.000	0.000	0.000	0.000	0.000	0.000	0.000	0.019	0.021	0.021	0.021	3.221	0.022	0.254	316	2384	100	286	15097	15383	347	16886	17233	Error	Error	-5.722	286	15097	347	16886	257125	6046629	0.698	5.235	0	0	0
1	17	6	"A36"	"A36"	18445	64130	100	805	894	588	65	469	469	521	433	83	41	7	0	23352	22494	9789	43	2224	2224	2456	2294	93	98	97	0	0.000	0.000	0.000	0.000	0.000	0.000	0.000	0.000	0.000	0.000	0.000	0.000	0.000	0.000	0.016	0.021	0.020	0.018	2.327	0.023	0.139	316	2384	100	336	21128	21464	425	20270	20695	Error	Error	-5.975	336	21128	425	20270	282376	7108018	0.861	8.735	0	0	0
1	18	6	"A36"	"A36"	18740	64130	100	963	1079	750	69	497	497	536	389	72	59	26	0	28064	27427	12305	44	2267	2267	2503	2156	86	98	95	0	0.000	0.000	0.000	0.000	0.000	0.000	0.000	0.000	0.000	0.000	0.000	0.000	0.000	0.000	0.018	0.023	0.021	0.020	2.112	0.024	0.336	316	2384	100	466	25797	26263	582	25160	25742	Error	Error	-5.791	466	25797	582	25160	341113	8666799	1.396	11.560	0	0	0
1	1	7	"A37"	"A37"	13640	64425	110	860	982	1083	110	433	433	515	720	139	17	2	0	20759	20819	7734	37	2258	2258	2608	2823	108	98	93	0	0.000	0.000	0.000	0.000	0.000	0.000	0.000	0.000	0.000	0.000	0.000	0.000	0.000	0.000	0.023	0.030	0.026	0.023	2.252	0.045	0.171	392	2896	100	427	18501	18928	549	18561	19110	Error	Error	-5.437	427	18501	549	18561	384814	8160991	0.649	6.451	0	0	0
1	2	7	"A37"	"A37"	13935	64425	100	835	995	1127	113	462	462	526	597	113	23	3	0	14569	15442	6571	42	2723	2723	4068	4932	121	97	68	0	0.000	0.000	0.000	0.000	0.000	0.000	0.000	0.000	0.000	0.000	0.000	0.000	0.000	0.000	0.031	0.042	0.032	0.028	2.613	0.059	0.247	316	2384	100	373	11846	12219	533	12719	13252	Error	Error	-4.989	373	11846	533	12719	314352	4879723	0.786	2.306	0	0	0
1	3	7	"A37"	"A37"	14235	64425	100	758	849	956	112	453	453	523	656	125	12	0	0	11512	12377	4966	40	2731	2731	3448	3054	88	97	85	0	0.000	0.000	0.000	0.000	0.000	0.000	0.000	0.000	0.000	0.000	0.000	0.000	0.000	0.000	0.035	0.041	0.037	0.033	2.612	0.060	0.198	316	2384	100	305	8781	9086	396	9646	10042	Error	Error	-4.848	305	8781	396	9646	268280	3911040	0.497	2.924	0	0	0
1	4	7	"A38"	"A38"	14535	64425	100	986	1025	660	64	413	413	486	778	160	31	1	0	36212	32053	13993	43	2191	2191	2637	3211	121	89	85	0	0.000	0.000	0.000	0.000	0.000	0.000	0.000	0.000	0.000	0.000	0.000	0.000	0.000	0.000	0.017	0.020	0.019	0.019	2.218	0.025	0.152	316	2384	100	573	34021	34594	612	29862	30474	Error	Error	-5.892	573	34021	612	29862	323987	10128832	0.693	9.161	0	0	0
1	5	7	"A38"	"A38"	14840	64430	100	1079	1138	387	34	430	430	495	995	201	21	0	0	40740	39286	9828	25	2170	2170	2548	3475	136	100	98	0	0.000	0.000	0.000	0.000	0.000	0.000	0.000	0.000	0.000	0.000	0.000	0.000	0.000	0.000	0.017	0.019	0.018	0.017	1.721	0.025	0.110	316	2384	100	649	38570	39219	708	37116	37824	Error	Error	-5.893	649	38570	708	37116	359701	12414272	0.646	10.572	0	0	0
1	6	7	"A38"	"A38"	15140	64425	95	923	983	540	54	422	422	487	544	111	44	5	0	34866	34139	6141	17	2141	2141	2602	2977	114	100	100	0	0.000	0.000	0.000	0.000	0.000	0.000	0.000	0.000	0.000	0.000	0.000	0.000	0.000	0.000	0.015	0.018	0.016	0.014	1.892	0.019	0.303	256	2088	100	501	32725	33226	561	31998	32559	Error	Error	-6.029	501	32725	561	31998	251550	8739676	0.912	10.594	0	0	0
1	7	7	"A39"	"A39"	15440	64430	95	793	846	424	50	419	419	474	621	131	20	4	0	19352	19948	9267	46	2048	2048	2238	2177	97	100	97	0	0.000	0.000	0.000	0.000	0.000	0.000	0.000	0.000	0.000	0.000	0.000	0.000	0.000	0.000	0.022	0.024	0.021	0.021	2.652	0.025	0.122	256	2088	100	374	17304	17678	427	17900	18327	Error	Error	-5.532	374	17304	427	17900	216500	5106729	0.599	8.135	0	0	0
1	8	7	"A39"	"A39"	15740	64430	100	814	880	418	47	431	431	476	441	92	43	16	0	16120	20640	12519	60	2106	2106	2276	1782	78	100	96	0	0.000	0.000	0.000	0.000	0.000	0.000	0.000	0.000	0.000	0.000	0.000	0.000	0.000	0.000	0.027	0.024	0.025	0.022	2.433	0.023	0.251	316	2384	100	383	14014	14397	449	18534	18983	Error	Error	-5.193	383	14014	449	18534	278168	6522261	0.916	10.305	0	0	0
1	9	7	"A39"	"A39"	16040	64430	100	722	815	498	61	426	426	474	635	133	20	3	0	18165	20100	12043	59	2043	2043	2210	1815	82	98	96	0	0.000	0.000	0.000	0.000	0.000	0.000	0.000	0.000	0.000	0.000	0.000	0.000	0.000	0.000	0.018	0.022	0.021	0.019	2.570	0.024	0.395	316	2384	100	296	16122	16418	389	18057	18446	Error	Error	-5.767	296	16122	389	18057	257385	6351651	0.537	9.857	0	0	0
1	10	7	"A40"	"A40"	16345	64430	105	914	951	441	46	422	422	481	1003	208	11	0	0	32665	29604	14846	50	2053	2053	2250	2192	97	100	97	0	0.000	0.000	0.000	0.000	0.000	0.000	0.000	0.000	0.000	0.000	0.000	0.000	0.000	0.000	0.016	0.019	0.019	0.018	2.148	0.026	0.066	316	2572	100	492	30612	31104	529	27551	28080	Error	Error	-5.959	492	30612	529	27551	300663	9354850	0.469	12.479	0	0	0
1	11	7	"A40"	"A40"	16640	64425	100	805	916	451	49	423	423	511	933	182	19	0	0	25798	27480	18563	67	2066	2066	2386	2968	124	92	75	0	0.000	0.000	0.000	0.000	0.000	0.000	0.000	0.000	0.000	0.000	0.000	0.000	0.000	0.000	0.016	0.019	0.020	0.020	2.604	0.019	0.354	316	2384	100	382	23732	24114	493	25414	25907	Error	Error	-5.957	382	23732	493	25414	289416	8683614	0.434	8.455	0	0	0
1	12	7	"A40"	"A40"	16940	64430	100	687	801	937	116	432	432	502	597	118	20	2	0	22207	21791	14154	64	2093	2093	2717	3923	144	80	66	0	0.000	0.000	0.000	0.000	0.000	0.000	0.000	0.000	0.000	0.000	0.000	0.000	0.000	0.000	0.013	0.019	0.018	0.017	2.730	0.020	0.161	316	2384	100	255	20114	20369	369	19698	20067	Error	Error	-6.302	255	20114	369	19698	253268	6885801	0.501	4.862	0	0	0
1	13	7	"A41"	"A41"	17240	64430	100	902	1025	1321	128	436	436	483	426	88	54	16	0	33542	29501	13448	45	2139	2139	2468	2482	100	91	84	0	0.000	0.000	0.000	0.000	0.000	0.000	0.000	0.000	0.000	0.000	0.000	0.000	0.000	0.000	0.015	0.022	0.018	0.018	2.206	0.024	0.173	316	2384	100	466	31403	31869	589	27362	27951	Error	Error	-6.074	466	31403	589	27362	324006	9322336	1.272	10.892	0	0	0
1	14	7	"A41"	"A41"	17545	64430	105	922	969	465	47	435	435	501	539	107	43	5	0	27950	26856	8597	32	2233	2233	2858	3855	134	99	98	0	0.000	0.000	0.000	0.000	0.000	0.000	0.000	0.000	0.000	0.000	0.000	0.000	0.000	0.000	0.019	0.022	0.020	0.019	1.971	0.022	0.219	316	2572	100	487	25717	26204	534	24623	25157	Error	Error	-5.723	487	25717	534	24623	306289	8486408	0.868	6.225	0	0	0
1	15	7	"A41"	"A41"	17850	64430	110	1030	1103	645	58	456	456	530	653	123	42	5	0	34040	32658	12679	38	2267	2267	2718	3074	113	97	96	0	0.000	0.000	0.000	0.000	0.000	0.000	0.000	0.000	0.000	0.000	0.000	0.000	0.000	0.000	0.018	0.021	0.020	0.019	1.874	0.024	0.195	392	2896	100	574	31773	32347	647	30391	31038	Error	Error	-5.791	574	31773	647	30391	432299	12801752	0.877	9.740	0	0	0
1	16	7	"A42"	"A42"	18145	64430	100	750	886	749	84	472	472	524	421	80	38	13	0	16064	19472	12339	63	2189	2189	2417	1908	78	94	89	0	0.000	0.000	0.000	0.000	0.000	0.000	0.000	0.000	0.000	0.000	0.000	0.000	0.000	0.000	0.020	0.024	0.023	0.023	2.891	0.026	0.197	316	2384	100	278	13875	14153	414	17283	17697	Error	Error	-5.641	278	13875	414	17283	279924	6153050	0.860	8.939	0	0	0
1	17	7	"A42"	"A42"	18445	64430	100	774	853	480	56	482	482	539	530	98	28	3	0	13448	17001	10825	63	2185	2185	2365	1789	75	96	92	0	0.000	0.000	0.000	0.000	0.000	0.000	0.000	0.000	0.000	0.000	0.000	0.000	0.000	0.000	0.026	0.025	0.024	0.024	2.719	0.026	0.165	316	2384	100	292	11263	11555	371	14816	15187	Error	Error	-5.269	292	11263	371	14816	269524	5372241	0.592	8.181	0	0	0
1	18	7	"A42"	"A42"	18745	64435	105	777	897	428	47	503	503	548	448	81	36	13	0	14037	18255	12215	66	2243	2243	2402	1716	71	99	88	0	0.000	0.000	0.000	0.000	0.000	0.000	0.000	0.000	0.000	0.000	0.000	0.000	0.000	0.000	0.023	0.025	0.025	0.024	2.499	0.027	0.237	316	2572	100	274	11794	12068	394	16012	16406	Error	Error	-5.428	274	11794	394	16012	283594	5768524	0.779	9.238	0	0	0
1	1	8	"A43"	"A43"	13645	64725	105	893	957	884	92	402	402	488	784	160	16	0	0	35890	32320	10203	31	2104	2104	2466	3506	142	100	98	0	0.000	0.000	0.000	0.000	0.000	0.000	0.000	0.000	0.000	0.000	0.000	0.000	0.000	0.000	0.015	0.018	0.016	0.015	1.981	0.023	0.108	316	2572	100	491	33786	34277	555	30216	30771	Error	Error	-6.105	491	33786	555	30216	302530	10213078	0.598	8.515	0	0	0
1	2	8	"A43"	"A43"	13945	64735	105	1210	1312	819	62	429	429	500	862	172	40	4	0	46439	44673	9328	20	2274	2274	2651	2900	109	100	100	0	0.000	0.000	0.000	0.000	0.000	0.000	0.000	0.000	0.000	0.000	0.000	0.000	0.000	0.000	0.018	0.021	0.018	0.018	1.678	0.023	0.128	316	2572	100	781	44165	44946	883	42399	43282	Error	Error	-5.821	781	44165	883	42399	414655	14116602	0.942	14.490	0	0	0
1	3	8	"A43"	"A43"	14240	64725	110	1000	1038	472	45	421	421	501	873	174	26	1	0	42526	37120	15678	42	2298	2298	2798	4080	145	97	89	0	0.000	0.000	0.000	0.000	0.000	0.000	0.000	0.000	0.000	0.000	0.000	0.000	0.000	0.000	0.014	0.018	0.017	0.016	2.052	0.020	0.348	392	2896	100	579	40228	40807	617	34822	35439	Error	Error	-6.118	579	40228	617	34822	406989	14550973	0.615	8.412	0	0	0
1	4	8	"A44"	"A44"	14540	64725	100	720	821	643	78	411	411	471	473	100	32	3	0	24166	22794	9456	41	2189	2189	2578	2809	108	92	89	0	0.000	0.000	0.000	0.000	0.000	0.000	0.000	0.000	0.000	0.000	0.000	0.000	0.000	0.000	0.014	0.020	0.018	0.016	2.597	0.023	0.226	316	2384	100	309	21977	22286	410	20605	21015	Error	Error	-6.152	309	21977	410	20605	259442	7202915	0.740	7.197	0	0	0
1	5	8	"A44"	"A44"	14840	64730	105	858	957	755	78	433	433	481	530	110	37	5	0	27492	27383	8213	29	2366	2366	2675	2366	88	100	99	0	0.000	0.000	0.000	0.000	0.000	0.000	0.000	0.000	0.000	0.000	0.000	0.000	0.000	0.000	0.017	0.021	0.019	0.017	2.190	0.026	0.133	316	2572	100	425	25126	25551	524	25017	25541	Error	Error	-5.886	425	25126	524	25017	302262	8653023	0.898	10.443	0	0	0
1	6	8	"A44"	"A44"	15145	64730	100	782	882	1004	113	403	403	470	780	165	8	1	0	21604	22741	6443	28	2170	2170	2495	2706	108	100	98	0	0.000	0.000	0.000	0.000	0.000	0.000	0.000	0.000	0.000	0.000	0.000	0.000	0.000	0.000	0.020	0.023	0.019	0.017	2.284	0.027	0.185	316	2384	100	379	19434	19813	479	20571	21050	Error	Error	-5.680	379	19434	479	20571	278621	7186081	0.528	7.482	0	0	0
1	7	8	"A45"	"A45"	15450	64725	100	799	880	952	108	418	418	469	433	92	41	6	0	31057	28357	10189	35	2139	2139	2394	2595	108	98	96	0	0.000	0.000	0.000	0.000	0.000	0.000	0.000	0.000	0.000	0.000	0.000	0.000	0.000	0.000	0.013	0.018	0.015	0.014	2.233	0.017	0.140	316	2384	100	381	28918	29299	462	26218	26680	Error	Error	-6.246	381	28918	462	26218	277923	8960759	0.949	10.005	0	0	0
1	8	8	"A45"	"A45"	15745	64730	105	973	939	338	35	428	428	474	424	89	57	17	0	30848	30007	10041	33	2146	2146	2354	2180	92	99	96	0	0.000	0.000	0.000	0.000	0.000	0.000	0.000	0.000	0.000	0.000	0.000	0.000	0.000	0.000	0.019	0.018	0.019	0.016	2.098	0.019	0.263	316	2572	100	545	28702	29247	511	27861	28372	Error	Error	-5.719	545	28702	511	27861	296731	9482215	1.097	12.685	0	0	0
1	9	8	"A45"	"A45"	16050	64725	105	711	812	535	65	409	409	451	312	69	49	18	0	24703	23296	8298	35	2005	2005	2142	1207	56	99	97	0	0.000	0.000	0.000	0.000	0.000	0.000	0.000	0.000	0.000	0.000	0.000	0.000	0.000	0.000	0.013	0.019	0.017	0.015	2.971	0.018	0.190	316	2572	100	302	22698	23000	403	21291	21694	Error	Error	-6.232	302	22698	403	21291	256498	7361575	1.157	17.526	0	0	0
1	10	8	"A47"	"A47"	16345	64725	95	935	1010	445	44	427	427	463	342	73	75	26	0	31809	31463	6732	21	2110	2110	2465	2793	113	100	99	0	0.000	0.000	0.000	0.000	0.000	0.000	0.000	0.000	0.000	0.000	0.000	0.000	0.000	0.000	0.017	0.020	0.018	0.016	1.998	0.019	0.274	256	2088	100	508	29699	30207	583	29353	29936	Error	Error	-5.869	508	29699	583	29353	258447	8054501	1.599	10.382	0	0	0
1	11	8	"A47"	"A47"	16650	64730	105	998	1023	314	30	409	409	466	607	130	47	4	0	36641	34883	7899	22	2089	2089	2345	2220	94	100	99	0	0.000	0.000	0.000	0.000	0.000	0.000	0.000	0.000	0.000	0.000	0.000	0.000	0.000	0.000	0.017	0.019	0.018	0.017	1.730	0.018	0.352	316	2572	100	589	34552	35141	614	32794	33408	Error	Error	-5.874	589	34552	614	32794	323125	11023139	0.918	14.657	0	0	0
1	12	8	"A47"	"A47"	16950	64735	110	777	807	310	38	415	415	467	510	109	32	1	0	26989	25150	7997	31	2118	2118	2332	1891	81	100	96	0	0.000	0.000	0.000	0.000	0.000	0.000	0.000	0.000	0.000	0.000	0.000	0.000	0.000	0.000	0.015	0.017	0.017	0.014	2.408	0.018	0.121	392	2896	100	362	24871	25233	392	23032	23424	Error	Error	-6.102	362	24871	392	23032	316439	9858844	0.667	12.067	0	0	0
1	13	8	"A48"	"A48"	17250	64735	100	1154	1145	707	61	414	414	471	497	105	68	21	0	46671	40023	16082	40	2138	2138	2469	2864	115	95	87	0	0.000	0.000	0.000	0.000	0.000	0.000	0.000	0.000	0.000	0.000	0.000	0.000	0.000	0.000	0.017	0.019	0.019	0.019	1.962	0.019	0.381	316	2384	100	740	44533	45273	731	37885	38616	Error	Error	-5.911	740	44533	731	37885	361965	12647110	1.356	13.112	0	0	0
1	14	8	"A48"	"A48"	17550	64735	110	1279	1281	518	40	433	433	495	520	105	75	29	0	49882	45884	13768	30	2162	2162	2553	2773	108	100	98	0	0.000	0.000	0.000	0.000	0.000	0.000	0.000	0.000	0.000	0.000	0.000	0.000	0.000	0.000	0.018	0.019	0.018	0.017	1.809	0.019	0.545	392	2896	100	846	47720	48566	848	43722	44570	Error	Error	-5.818	846	47720	848	43722	501989	17986363	1.512	15.626	0	0	0
1	15	8	"A48"	"A48"	17845	64730	105	1187	1208	528	43	446	446	507	522	102	70	23	0	48607	43535	13796	31	2158	2158	2532	2666	105	100	99	0	0.000	0.000	0.000	0.000	0.000	0.000	0.000	0.000	0.000	0.000	0.000	0.000	0.000	0.000	0.016	0.018	0.018	0.017	1.763	0.018	0.409	316	2572	100	741	46449	47190	762	41377	42139	Error	Error	-5.970	741	46449	762	41377	381612	13757064	1.343	15.380	0	0	0
1	16	8	"A49"	"A49"	18150	64735	100	802	837	405	48	459	459	511	469	91	36	6	0	25441	23696	12616	53	2170	2170	2418	1799	74	91	86	0	0.000	0.000	0.000	0.000	0.000	0.000	0.000	0.000	0.000	0.000	0.000	0.000	0.000	0.000	0.015	0.018	0.017	0.016	2.855	0.017	0.109	316	2384	100	343	23271	23614	378	21526	21904	Error	Error	-6.084	343	23271	378	21526	264638	7487836	0.695	11.828	0	0	0
1	17	8	"A49"	"A49"	18445	64730	95	1201	1252	530	42	501	501	548	438	79	76	33	0	37158	36094	10871	30	2321	2321	2662	2364	88	100	100	0	0.000	0.000	0.000	0.000	0.000	0.000	0.000	0.000	0.000	0.000	0.000	0.000	0.000	0.000	0.020	0.022	0.020	0.020	1.644	0.022	0.346	256	2088	100	700	34837	35537	751	33773	34524	Error	Error	-5.637	700	34837	751	33773	320459	9240022	1.607	14.142	0	0	0
1	18	8	"A49"	"A49"	18750	64730	105	1014	1064	497	46	509	509	553	368	66	62	25	0	29417	28195	9905	35	2303	2303	2462	1244	50	98	97	0	0.000	0.000	0.000	0.000	0.000	0.000	0.000	0.000	0.000	0.000	0.000	0.000	0.000	0.000	0.019	0.021	0.020	0.017	2.300	0.020	0.296	316	2572	100	505	27114	27619	555	25892	26447	Error	Error	-5.747	505	27114	555	25892	336136	8909652	1.389	20.686	0	0	0
1	1	9	"A50"	"A50"	13635	65030	100	628	721	579	80	399	399	469	712	151	9	2	0	13641	14734	8684	58	1975	1975	2265	2256	99	87	79	0	0.000	0.000	0.000	0.000	0.000	0.000	0.000	0.000	0.000	0.000	0.000	0.000	0.000	0.000	0.020	0.025	0.024	0.024	2.861	0.029	0.125	316	2384	100	229	11666	11895	322	12759	13081	Error	Error	-5.671	229	11666	322	12759	227859	4655822	0.354	5.527	0	0	0
1	2	9	"A50"	"A50"	13935	65025	95	735	815	639	78	419	419	464	448	96	32	5	0	17937	18484	8327	45	2127	2127	2343	1844	78	100	98	0	0.000	0.000	0.000	0.000	0.000	0.000	0.000	0.000	0.000	0.000	0.000	0.000	0.000	0.000	0.020	0.024	0.023	0.021	2.397	0.032	0.220	256	2088	100	316	15810	16126	396	16357	16753	Error	Error	-5.645	316	15810	396	16357	208674	4731858	0.783	8.753	0	0	0
1	3	9	"A50"	"A50"	14240	65025	95	833	857	370	43	412	412	466	518	111	37	5	0	20976	21512	8551	39	2107	2107	2390	2600	108	100	100	0	0.000	0.000	0.000	0.000	0.000	0.000	0.000	0.000	0.000	0.000	0.000	0.000	0.000	0.000	0.022	0.023	0.022	0.019	2.427	0.024	0.281	256	2088	100	421	18869	19290	445	19405	19850	Error	Error	-5.486	421	18869	445	19405	219264	5507183	0.755	7.355	0	0	0
1	4	9	"A51"	"A51"	14540	65030	100	781	819	367	44	410	410	463	546	117	27	2	0	28802	25804	9774	37	2089	2089	2535	3047	120	93	90	0	0.000	0.000	0.000	0.000	0.000	0.000	0.000	0.000	0.000	0.000	0.000	0.000	0.000	0.000	0.014	0.017	0.016	0.015	2.288	0.022	0.306	316	2384	100	371	26713	27084	409	23715	24124	Error	Error	-6.170	371	26713	409	23715	258915	8154162	0.652	7.637	0	0	0
1	5	9	"A51"	"A51"	14840	65025	110	960	982	381	38	414	414	471	696	147	29	2	0	33341	30390	10282	33	2222	2222	2508	2758	109	99	96	0	0.000	0.000	0.000	0.000	0.000	0.000	0.000	0.000	0.000	0.000	0.000	0.000	0.000	0.000	0.018	0.020	0.019	0.018	1.933	0.026	0.142	392	2896	100	546	31119	31665	568	28168	28736	Error	Error	-5.833	546	31119	568	28168	384756	11913031	0.734	10.109	0	0	0
1	6	9	"A51"	"A51"	15140	65030	100	815	897	999	111	436	436	469	306	65	58	22	0	28964	27923	8381	30	2283	2283	2531	1451	57	98	96	0	0.000	0.000	0.000	0.000	0.000	0.000	0.000	0.000	0.000	0.000	0.000	0.000	0.000	0.000	0.014	0.018	0.015	0.014	2.450	0.020	0.139	316	2384	100	379	26681	27060	461	25640	26101	Error	Error	-6.137	379	26681	461	25640	283422	8823546	1.399	17.500	0	0	0
1	7	9	"A52"	"A52"	15440	65035	100	665	697	302	43	408	408	455	574	126	12	0	0	16924	15669	6209	39	2122	2122	2518	2954	117	88	84	0	0.000	0.000	0.000	0.000	0.000	0.000	0.000	0.000	0.000	0.000	0.000	0.000	0.000	0.000	0.017	0.021	0.022	0.021	3.155	0.026	0.088	316	2384	100	257	14802	15059	289	13547	13836	Error	Error	-5.848	257	14802	289	13547	220176	4951425	0.422	4.452	0	0	0
1	8	9	"A52"	"A52"	15740	65035	100	751	853	1023	119	416	416	477	596	124	21	1	0	18772	17901	7049	39	2154	2154	2614	3434	131	90	88	0	0.000	0.000	0.000	0.000	0.000	0.000	0.000	0.000	0.000	0.000	0.000	0.000	0.000	0.000	0.020	0.028	0.023	0.021	2.840	0.043	0.219	316	2384	100	335	16618	16953	437	15747	16184	Error	Error	-5.632	335	16618	437	15747	269517	5656832	0.631	4.452	0	0	0
1	9	9	"A52"	"A52"	16040	65035	100	691	753	514	68	409	409	449	375	83	38	6	0	17075	16042	6316	39	2090	2090	2342	1726	73	91	87	0	0.000	0.000	0.000	0.000	0.000	0.000	0.000	0.000	0.000	0.000	0.000	0.000	0.000	0.000	0.019	0.025	0.023	0.023	2.553	0.026	0.157	316	2384	100	282	14985	15267	344	13952	14296	Error	Error	-5.732	282	14985	344	13952	237839	5069386	0.811	7.937	0	0	0
1	10	9	"A53"	"A53"	16340	65035	100	722	742	301	40	395	395	443	401	90	38	5	0	19048	17833	6852	38	2046	2046	2341	2132	91	89	85	0	0.000	0.000	0.000	0.000	0.000	0.000	0.000	0.000	0.000	0.000	0.000	0.000	0.000	0.000	0.019	0.022	0.023	0.020	2.955	0.027	0.163	316	2384	100	327	17002	17329	347	15787	16134	Error	Error	-5.700	327	17002	347	15787	234325	5635143	0.746	7.266	0	0	0
1	11	9	"A53"	"A53"	16645	65030	105	838	876	338	38	410	410	453	407	89	51	12	0	22916	23969	8594	35	2078	2078	2301	1978	85	100	99	0	0.000	0.000	0.000	0.000	0.000	0.000	0.000	0.000	0.000	0.000	0.000	0.000	0.000	0.000	0.021	0.021	0.020	0.019	2.091	0.020	0.301	316	2572	100	428	20838	21266	466	21891	22357	Error	Error	-5.605	428	20838	466	21891	276856	7574280	1.039	10.954	0	0	0
1	12	9	"A53"	"A53"	16945	65035	100	794	812	423	52	425	425	464	341	73	51	9	0	21725	21346	6088	28	2162	2162	2485	1769	71	100	100	0	0.000	0.000	0.000	0.000	0.000	0.000	0.000	0.000	0.000	0.000	0.000	0.000	0.000	0.000	0.019	0.020	0.019	0.016	2.293	0.024	0.217	316	2384	100	369	19563	19932	387	19184	19571	Error	Error	-5.728	369	19563	387	19184	256668	6745260	1.021	10.662	0	0	0
1	13	9	"A54"	"A54"	17245	65030	100	704	745	329	44	426	426	478	444	92	27	4	0	21737	20240	9967	49	2112	2112	2466	2554	103	98	96	0	0.000	0.000	0.000	0.000	0.000	0.000	0.000	0.000	0.000	0.000	0.000	0.000	0.000	0.000	0.014	0.018	0.018	0.016	2.642	0.018	0.113	316	2384	100	278	19625	19903	319	18128	18447	Error	Error	-6.141	278	19625	319	18128	235513	6395846	0.601	6.959	0	0	0
1	14	9	"A54"	"A54"	17545	65035	100	822	845	372	44	426	426	472	367	77	53	18	0	27832	24808	12392	49	2104	2104	2478	2318	93	93	88	0	0.000	0.000	0.000	0.000	0.000	0.000	0.000	0.000	0.000	0.000	0.000	0.000	0.000	0.000	0.015	0.018	0.020	0.019	2.501	0.021	0.209	316	2384	100	396	25728	26124	419	22704	23123	Error	Error	-6.022	396	25728	419	22704	266953	7839248	1.016	9.633	0	0	0
1	15	9	"A54"	"A54"	17845	65035	105	795	913	1458	159	450	450	514	543	105	27	2	0	23709	23140	10141	43	2184	2184	2473	2558	103	100	98	0	0.000	0.000	0.000	0.000	0.000	0.000	0.000	0.000	0.000	0.000	0.000	0.000	0.000	0.000	0.016	0.022	0.018	0.017	2.282	0.029	0.121	316	2572	100	345	21525	21870	463	20956	21419	Error	Error	-5.963	345	21525	463	20956	288447	7312302	0.735	8.079	0	0	0
1	16	9	"A55"	"A55"	18150	65035	90	957	1014	828	81	458	458	497	581	116	39	5	0	32326	28305	13077	46	2178	2178	2355	1660	70	98	97	0	0.000	0.000	0.000	0.000	0.000	0.000	0.000	0.000	0.000	0.000	0.000	0.000	0.000	0.000	0.017	0.021	0.019	0.019	2.068	0.025	0.136	256	1924	100	499	30148	30647	556	26127	26683	Error	Error	-5.917	499	30148	556	26127	259647	7246058	0.890	15.633	0	0	0
1	17	9	"A55"	"A55"	18445	65030	100	798	862	401	46	497	497	534	381	71	41	9	0	19360	21475	10972	51	2232	2232	2395	1681	70	99	97	0	0.000	0.000	0.000	0.000	0.000	0.000	0.000	0.000	0.000	0.000	0.000	0.000	0.000	0.000	0.018	0.019	0.019	0.017	2.370	0.020	0.225	316	2384	100	301	17128	17429	365	19243	19608	Error	Error	-5.830	301	17128	365	19243	272408	6785983	0.861	11.350	0	0	0
1	18	9	"A55"	"A55"	18750	65040	100	852	904	340	37	533	533	563	261	46	56	27	0	19196	21459	11093	51	2373	2373	2523	1229	48	100	99	0	0.000	0.000	0.000	0.000	0.000	0.000	0.000	0.000	0.000	0.000	0.000	0.000	0.000	0.000	0.019	0.019	0.020	0.018	2.494	0.019	0.378	316	2384	100	319	16823	17142	371	19086	19457	Error	Error	-5.721	319	16823	371	19086	285633	6780890	1.307	15.408	0	0	0
1	1	10	"A56"	"A56"	13640	65330	100	827	873	374	42	426	426	461	283	61	63	32	0	26393	23401	11076	47	2129	2129	2616	2820	107	88	83	0	0.000	0.000	0.000	0.000	0.000	0.000	0.000	0.000	0.000	0.000	0.000	0.000	0.000	0.000	0.017	0.021	0.022	0.021	3.045	0.020	0.456	316	2384	100	401	24264	24665	447	21272	21719	Error	Error	-5.919	401	24264	447	21272	276000	7394647	1.456	7.371	0	0	0
1	2	10	"A56"	"A56"	13945	65330	100	858	881	303	34	403	403	457	425	92	52	11	0	24189	23195	7974	34	2176	2176	2578	2565	99	100	99	0	0.000	0.000	0.000	0.000	0.000	0.000	0.000	0.000	0.000	0.000	0.000	0.000	0.000	0.000	0.021	0.023	0.022	0.020	2.290	0.022	0.324	316	2384	100	455	22013	22468	478	21019	21497	Error	Error	-5.596	455	22013	478	21019	278359	7329565	0.998	8.038	0	0	0
1	3	10	"A56"	"A56"	14245	65330	100	826	976	1356	138	423	423	454	261	57	70	33	0	20317	20902	7144	34	2289	2289	2521	1452	57	100	99	0	0.000	0.000	0.000	0.000	0.000	0.000	0.000	0.000	0.000	0.000	0.000	0.000	0.000	0.000	0.022	0.030	0.023	0.020	2.615	0.033	0.148	316	2384	100	403	18028	18431	553	18613	19166	Error	Error	-5.483	403	18028	553	18613	308301	6604899	2.000	12.659	0	0	0
1	4	10	"A57"	"A57"	14545	65330	100	1076	1074	334	31	419	419	439	242	55	89	70	0	39066	36659	8925	24	2096	2096	2199	732	33	100	100	0	0.000	0.000	0.000	0.000	0.000	0.000	0.000	0.000	0.000	0.000	0.000	0.000	0.000	0.000	0.018	0.019	0.019	0.016	1.959	0.019	0.638	316	2384	100	657	36970	37627	655	34563	35218	Error	Error	-5.814	657	36970	655	34563	339456	11584100	2.624	47.077	0	0	0
1	5	10	"A57"	"A57"	14845	65335	100	801	829	292	35	407	407	498	1595	320	0	0	0	27414	26281	5770	21	2038	2038	2259	2347	103	100	100	0	0.000	0.000	0.000	0.000	0.000	0.000	0.000	0.000	0.000	0.000	0.000	0.000	0.000	0.000	0.016	0.017	0.017	0.015	2.214	0.047	0.052	316	2384	100	394	25376	25770	422	24243	24665	Error	Error	-6.009	394	25376	422	24243	262036	8304909	0.208	10.235	0	0	0
1	6	10	"A57"	"A57"	15145	65335	100	810	850	330	38	414	414	446	392	87	50	9	0	28991	28285	5804	20	2135	2135	2263	1220	53	100	99	0	0.000	0.000	0.000	0.000	0.000	0.000	0.000	0.000	0.000	0.000	0.000	0.000	0.000	0.000	0.015	0.017	0.016	0.014	1.989	0.019	0.154	316	2384	100	396	26856	27252	436	26150	26586	Error	Error	-6.084	396	26856	436	26150	268716	8938134	1.031	21.330	0	0	0
1	7	10	"A58"	"A58"	15445	65335	100	827	853	352	41	412	412	447	406	90	51	11	0	27912	24529	9186	37	2120	2120	2287	1421	62	98	92	0	0.000	0.000	0.000	0.000	0.000	0.000	0.000	0.000	0.000	0.000	0.000	0.000	0.000	0.000	0.016	0.020	0.019	0.018	2.156	0.020	0.329	316	2384	100	415	25792	26207	441	22409	22850	Error	Error	-5.958	415	25792	441	22409	269506	7751049	1.000	15.652	0	0	0
1	8	10	"A58"	"A58"	15750	65335	105	802	850	345	40	409	409	444	336	75	56	19	0	28883	27173	6857	25	2075	2075	2273	1596	70	100	100	0	0.000	0.000	0.000	0.000	0.000	0.000	0.000	0.000	0.000	0.000	0.000	0.000	0.000	0.000	0.015	0.018	0.017	0.015	2.187	0.018	0.342	316	2572	100	393	26808	27201	441	25098	25539	Error	Error	-6.092	393	26808	441	25098	268638	8586757	1.208	15.602	0	0	0
1	9	10	"A58"	"A58"	16045	65330	100	783	797	312	39	408	408	435	235	54	65	36	0	26502	25642	8938	34	2104	2104	2335	1414	60	99	93	0	0.000	0.000	0.000	0.000	0.000	0.000	0.000	0.000	0.000	0.000	0.000	0.000	0.000	0.000	0.015	0.017	0.016	0.015	2.300	0.017	0.403	316	2384	100	375	24398	24773	389	23538	23927	Error	Error	-6.024	375	24398	389	23538	251895	8103022	1.540	16.483	0	0	0
1	10	10	"A59"	"A59"	16350	65335	100	763	819	334	40	403	403	466	1206	258	2	0	0	22894	22194	7450	33	2028	2028	2268	2365	104	97	92	0	0.000	0.000	0.000	0.000	0.000	0.000	0.000	0.000	0.000	0.000	0.000	0.000	0.000	0.000	0.017	0.021	0.020	0.019	2.343	0.019	0.344	316	2384	100	360	20866	21226	416	20166	20582	Error	Error	-5.857	360	20866	416	20166	258728	7013419	0.293	8.425	0	0	0
1	11	10	"A59"	"A59"	16655	65335	100	780	819	283	34	409	409	522	1979	379	0	0	0	22040	22407	6285	28	2053	2053	2298	2775	120	98	98	0	0.000	0.000	0.000	0.000	0.000	0.000	0.000	0.000	0.000	0.000	0.000	0.000	0.000	0.000	0.019	0.020	0.019	0.017	2.254	0.019	0.440	316	2384	100	371	19987	20358	410	20354	20764	Error	Error	-5.751	371	19987	410	20354	258869	7080481	0.150	7.246	0	0	0
1	12	10	"A59"	"A59"	16950	65335	105	919	931	287	30	419	419	453	269	59	78	44	0	25952	25911	6743	26	2129	2129	2281	1015	44	100	100	0	0.000	0.000	0.000	0.000	0.000	0.000	0.000	0.000	0.000	0.000	0.000	0.000	0.000	0.000	0.021	0.022	0.020	0.019	1.918	0.020	0.492	316	2572	100	500	23823	24323	512	23782	24294	Error	Error	-5.574	500	23823	512	23782	294107	8188002	1.777	23.281	0	0	0
1	13	10	"A60"	"A60"	17255	65335	95	537	585	249	42	427	427	508	1403	276	0	0	0	7179	10976	7484	68	2079	2079	2345	2439	104	89	52	0	0.000	0.000	0.000	0.000	0.000	0.000	0.000	0.000	0.000	0.000	0.000	0.000	0.000	0.000	0.022	0.018	0.024	0.020	3.141	0.022	0.071	256	2088	100	110	5100	5210	158	8897	9055	Error	Error	-5.535	110	5100	158	8897	149842	2809835	0.055	3.539	0	0	0
1	14	10	"A60"	"A60"	17555	65340	95	584	615	265	43	436	436	479	351	73	20	5	0	7513	10579	6584	62	2135	2135	2351	1539	65	97	81	0	0.000	0.000	0.000	0.000	0.000	0.000	0.000	0.000	0.000	0.000	0.000	0.000	0.000	0.000	0.028	0.021	0.028	0.024	3.483	0.029	0.170	256	2088	100	148	5378	5526	179	8444	8623	Error	Error	-5.183	148	5378	179	8444	157467	2708114	0.387	5.346	0	0	0
1	15	10	"A60"	"A60"	17850	65335	95	543	620	312	50	439	439	487	666	136	5	0	0	7321	10609	6855	64	2079	2079	2230	1112	49	98	90	0	0.000	0.000	0.000	0.000	0.000	0.000	0.000	0.000	0.000	0.000	0.000	0.000	0.000	0.000	0.020	0.021	0.026	0.022	3.504	0.022	0.113	256	2088	100	104	5242	5346	181	8530	8711	Error	Error	-5.655	104	5242	181	8530	158723	2715965	0.200	7.535	0	0	0
1	16	10	"A61"	"A61"	18150	65335	100	855	890	423	47	453	453	492	348	70	57	18	0	29010	26846	14261	53	2148	2148	2351	1661	70	93	86	0	0.000	0.000	0.000	0.000	0.000	0.000	0.000	0.000	0.000	0.000	0.000	0.000	0.000	0.000	0.015	0.018	0.018	0.019	2.445	0.017	0.264	316	2384	100	402	26862	27264	437	24698	25135	Error	Error	-6.062	402	26862	437	24698	281281	8483339	1.144	14.747	0	0	0
1	17	10	"A61"	"A61"	18455	65340	110	1066	1054	362	34	484	484	600	2057	342	0	0	0	39657	33669	14206	42	2214	2214	2565	2939	114	99	92	0	0.000	0.000	0.000	0.000	0.000	0.000	0.000	0.000	0.000	0.000	0.000	0.000	0.000	0.000	0.016	0.018	0.018	0.017	2.059	0.018	0.338	392	2896	100	582	37443	38025	570	31455	32025	Error	Error	-6.008	582	37443	570	31455	413135	13198414	0.221	10.583	0	0	0
1	18	10	"A61"	"A61"	18755	65340	100	1082	1090	350	32	525	525	552	241	43	79	58	0	34799	31847	10817	33	2324	2324	2621	2198	83	100	100	0	0.000	0.000	0.000	0.000	0.000	0.000	0.000	0.000	0.000	0.000	0.000	0.000	0.000	0.000	0.017	0.019	0.019	0.016	2.106	0.019	0.501	316	2384	100	557	32475	33032	565	29523	30088	Error	Error	-5.866	557	32475	565	29523	344320	10063707	2.232	13.297	0	0	0
1	1	11	"A62"	"A62"	13655	65635	90	750	797	509	63	416	416	448	307	68	53	16	0	26865	25493	9923	38	2032	2032	2191	1489	67	100	100	0	0.000	0.000	0.000	0.000	0.000	0.000	0.000	0.000	0.000	0.000	0.000	0.000	0.000	0.000	0.013	0.016	0.015	0.014	2.409	0.017	0.275	256	1924	100	334	24833	25167	381	23461	23842	Error	Error	-6.216	334	24833	381	23461	204096	6526335	1.137	15.649	0	0	0
1	2	11	"A62"	"A62"	13955	65635	100	895	949	601	63	399	399	432	236	54	76	52	0	29092	28117	11677	41	2069	2069	2294	1620	70	100	98	0	0.000	0.000	0.000	0.000	0.000	0.000	0.000	0.000	0.000	0.000	0.000	0.000	0.000	0.000	0.018	0.021	0.019	0.018	2.153	0.021	0.349	316	2384	100	496	27023	27519	550	26048	26598	Error	Error	-5.768	496	27023	550	26048	299807	8884997	2.191	15.940	0	0	0
1	3	11	"A62"	"A62"	14255	65635	95	915	969	529	54	396	396	425	222	52	82	58	0	29053	28456	8276	29	2109	2109	2302	1221	53	100	100	0	0.000	0.000	0.000	0.000	0.000	0.000	0.000	0.000	0.000	0.000	0.000	0.000	0.000	0.000	0.019	0.022	0.020	0.018	2.001	0.021	0.407	256	2088	100	519	26944	27463	573	26347	26920	Error	Error	-5.698	519	26944	573	26347	247939	7284861	2.450	21.420	0	0	0
1	4	11	"A63"	"A63"	14555	65635	105	1070	1085	393	36	441	441	479	506	105	63	15	0	40622	37630	10079	26	2230	2230	2423	1619	66	100	100	0	0.000	0.000	0.000	0.000	0.000	0.000	0.000	0.000	0.000	0.000	0.000	0.000	0.000	0.000	0.016	0.018	0.017	0.016	2.061	0.018	0.498	316	2572	100	629	38392	39021	644	35400	36044	Error	Error	-5.932	629	38392	644	35400	342936	11891127	1.198	21.746	0	0	0
1	5	11	"A63"	"A63"	14850	65635	100	1051	1070	321	30	424	424	466	450	96	71	20	0	37825	37166	7640	20	2155	2155	2391	2373	99	99	98	0	0.000	0.000	0.000	0.000	0.000	0.000	0.000	0.000	0.000	0.000	0.000	0.000	0.000	0.000	0.018	0.018	0.019	0.017	1.862	0.020	0.315	316	2384	100	627	35670	36297	646	35011	35657	Error	Error	-5.830	627	35670	646	35011	338214	11744311	1.342	14.654	0	0	0
1	6	11	"A63"	"A63"	15150	65635	100	943	993	490	49	417	417	469	479	102	53	11	0	29282	29915	8551	28	2120	2120	2313	1433	61	100	99	0	0.000	0.000	0.000	0.000	0.000	0.000	0.000	0.000	0.000	0.000	0.000	0.000	0.000	0.000	0.019	0.021	0.019	0.017	2.084	0.022	0.080	316	2384	100	526	27162	27688	576	27795	28371	Error	Error	-5.690	526	27162	576	27795	313672	9453099	1.094	19.262	0	0	0
1	7	11	"A64"	"A64"	15455	65630	105	888	916	342	37	397	397	438	382	87	64	19	0	26921	26324	8974	34	2081	2081	2283	2158	94	99	99	0	0.000	0.000	0.000	0.000	0.000	0.000	0.000	0.000	0.000	0.000	0.000	0.000	0.000	0.000	0.020	0.021	0.021	0.019	2.241	0.023	0.270	316	2572	100	491	24840	25331	519	24243	24762	Error	Error	-5.661	491	24840	519	24243	289487	8318459	1.251	11.140	0	0	0
1	8	11	"A64"	"A64"	15750	65630	110	920	954	332	34	417	417	468	638	136	33	2	0	25830	27284	10545	38	2119	2119	2324	1599	68	98	97	0	0.000	0.000	0.000	0.000	0.000	0.000	0.000	0.000	0.000	0.000	0.000	0.000	0.000	0.000	0.021	0.021	0.021	0.020	2.027	0.020	0.447	392	2896	100	503	23711	24214	537	25165	25702	Error	Error	-5.559	503	23711	537	25165	373892	10695295	0.762	15.610	0	0	0
1	9	11	"A64"	"A64"	16055	65630	100	810	887	655	73	410	410	437	223	51	72	42	0	23757	24020	8057	33	2155	2155	2347	1696	72	100	99	0	0.000	0.000	0.000	0.000	0.000	0.000	0.000	0.000	0.000	0.000	0.000	0.000	0.000	0.000	0.019	0.022	0.019	0.017	2.402	0.023	0.166	316	2384	100	400	21602	22002	477	21865	22342	Error	Error	-5.755	400	21602	477	21865	280207	7590385	2.018	12.779	0	0	0
1	10	11	"A65"	"A65"	16355	65635	105	1011	1018	421	41	424	424	465	539	115	56	10	0	37627	33821	11131	32	2104	2104	2246	1266	56	100	100	0	0.000	0.000	0.000	0.000	0.000	0.000	0.000	0.000	0.000	0.000	0.000	0.000	0.000	0.000	0.017	0.019	0.018	0.017	1.829	0.018	0.524	316	2572	100	587	35523	36110	594	31717	32311	Error	Error	-5.919	587	35523	594	31717	321532	10687365	1.026	24.941	0	0	0
1	11	11	"A65"	"A65"	16655	65635	110	960	946	363	38	405	405	444	364	81	69	26	0	38927	33634	14198	42	2048	2048	2161	1144	52	99	97	0	0.000	0.000	0.000	0.000	0.000	0.000	0.000	0.000	0.000	0.000	0.000	0.000	0.000	0.000	0.015	0.017	0.017	0.017	1.820	0.016	0.444	392	2896	100	555	36879	37434	541	31586	32127	Error	Error	-6.054	555	36879	541	31586	370666	13184679	1.379	27.511	0	0	0
1	12	11	"A65"	"A65"	16955	65635	100	1130	1129	439	38	432	432	471	318	67	85	57	0	41955	39305	9755	24	2130	2130	2379	1965	82	100	100	0	0.000	0.000	0.000	0.000	0.000	0.000	0.000	0.000	0.000	0.000	0.000	0.000	0.000	0.000	0.018	0.019	0.018	0.017	1.849	0.019	0.482	316	2384	100	698	39825	40523	697	37175	37872	Error	Error	-5.834	698	39825	697	37175	356671	12420425	2.069	18.792	0	0	0
1	13	11	"A66"	"A66"	17255	65635	95	979	1041	453	43	436	436	488	488	100	60	11	0	34919	35277	7098	20	2156	2156	2531	2975	117	100	100	1	0.000	0.000	0.000	0.000	0.000	0.000	0.000	0.000	0.000	0.000	0.000	0.000	0.000	0.000	0.017	0.018	0.017	0.015	2.023	0.021	0.332	256	2088	100	543	32763	33306	605	33121	33726	Error	Error	-5.915	543	32763	605	33121	266623	9030798	1.133	11.007	0	0	0
1	14	11	"A66"	"A66"	17555	65635	105	1087	1117	512	45	438	438	491	624	127	52	8	0	37947	34720	11640	33	2152	2152	2430	1888	77	100	100	0	0.000	0.000	0.000	0.000	0.000	0.000	0.000	0.000	0.000	0.000	0.000	0.000	0.000	0.000	0.018	0.021	0.019	0.018	1.963	0.021	0.147	316	2572	100	649	35795	36444	679	32568	33247	Error	Error	-5.785	649	35795	679	32568	352832	10971582	1.003	17.103	0	0	0
1	15	11	"A66"	"A66"	17850	65635	100	963	1061	1096	103	438	438	488	483	98	56	9	0	37569	35092	9552	27	2106	2106	2354	2135	90	100	98	0	0.000	0.000	0.000	0.000	0.000	0.000	0.000	0.000	0.000	0.000	0.000	0.000	0.000	0.000	0.015	0.019	0.016	0.015	2.009	0.021	0.194	316	2384	100	525	35463	35988	623	32986	33609	Error	Error	-6.078	525	35463	623	32986	335254	11089142	1.186	15.334	0	0	0
1	16	11	"A67"	"A67"	18155	65635	110	922	967	424	43	444	444	492	451	91	52	16	0	37172	30907	16464	53	2129	2129	2349	2159	91	98	95	0	0.000	0.000	0.000	0.000	0.000	0.000	0.000	0.000	0.000	0.000	0.000	0.000	0.000	0.000	0.014	0.018	0.017	0.017	2.446	0.017	0.215	392	2896	100	478	35043	35521	523	28778	29301	Error	Error	-6.196	478	35043	523	28778	379172	12115362	1.053	13.227	0	0	0
1	17	11	"A67"	"A67"	18455	65635	100	918	996	514	51	481	481	532	381	71	58	23	0	36556	31056	14196	45	2199	2199	2794	3797	135	97	93	0	0.000	0.000	0.000	0.000	0.000	0.000	0.000	0.000	0.000	0.000	0.000	0.000	0.000	0.000	0.013	0.018	0.017	0.016	2.332	0.018	0.401	316	2384	100	437	34357	34794	515	28857	29372	Error	Error	-6.297	437	34357	515	28857	314707	9813604	1.218	7.443	0	0	0
1	18	11	"A67"	"A67"	18750	65635	95	1095	1087	364	33	534	534	634	1574	248	0	0	0	35132	31974	11850	37	2331	2331	2589	2786	107	100	99	0	0.000	0.000	0.000	0.000	0.000	0.000	0.000	0.000	0.000	0.000	0.000	0.000	0.000	0.000	0.017	0.019	0.019	0.017	1.971	0.029	0.039	256	2088	100	561	32801	33362	553	29643	30196	Error	Error	-5.870	561	32801	553	29643	278153	8185283	0.288	10.547	0	0	0
1	1	12	"A68"	"A68"	13650	65940	100	682	766	625	81	398	398	454	519	114	26	3	0	17434	20230	12904	63	2006	2006	2271	2218	97	99	82	0	0.000	0.000	0.000	0.000	0.000	0.000	0.000	0.000	0.000	0.000	0.000	0.000	0.000	0.000	0.018	0.020	0.021	0.020	2.389	0.024	0.170	316	2384	100	284	15428	15712	368	18224	18592	Error	Error	-5.764	284	15428	368	18224	242186	6392587	0.601	8.097	0	0	0
1	2	12	"A68"	"A68"	13955	65935	105	992	1095	816	74	418	418	463	409	88	67	29	0	26082	27618	11343	41	2075	2075	2359	2470	104	98	98	0	0.000	0.000	0.000	0.000	0.000	0.000	0.000	0.000	0.000	0.000	0.000	0.000	0.000	0.000	0.024	0.027	0.024	0.023	2.139	0.027	0.339	316	2572	100	574	24007	24581	677	25543	26220	Error	Error	-5.386	574	24007	677	25543	345996	8727241	1.545	10.226	0	0	0
1	3	12	"A68"	"A68"	14255	65935	100	1066	1077	512	47	425	425	467	434	92	65	29	0	34880	30644	11820	38	2149	2149	2376	2261	95	100	98	0	0.000	0.000	0.000	0.000	0.000	0.000	0.000	0.000	0.000	0.000	0.000	0.000	0.000	0.000	0.020	0.023	0.022	0.019	2.211	0.024	0.416	316	2384	100	641	32731	33372	652	28495	29147	Error	Error	-5.674	641	32731	652	28495	340314	9683644	1.406	12.502	0	0	0
1	4	12	"A69"	"A69"	14555	65935	100	1234	1247	414	33	435	435	484	579	119	68	19	0	47029	42230	12983	30	2214	2214	2491	2675	107	98	95	0	0.000	0.000	0.000	0.000	0.000	0.000	0.000	0.000	0.000	0.000	0.000	0.000	0.000	0.000	0.018	0.020	0.020	0.019	1.782	0.020	0.420	316	2384	100	799	44815	45614	812	40016	40828	Error	Error	-5.810	799	44815	812	40016	393897	13344581	1.318	14.856	0	0	0
1	5	12	"A69"	"A69"	14855	65935	105	1106	1194	1028	86	425	425	473	425	89	79	30	0	41877	41391	7794	18	2259	2259	2656	2762	103	100	100	0	0.000	0.000	0.000	0.000	0.000	0.000	0.000	0.000	0.000	0.000	0.000	0.000	0.000	0.000	0.017	0.020	0.017	0.016	1.880	0.020	0.246	316	2572	100	681	39618	40299	769	39132	39901	Error	Error	-5.862	681	39618	769	39132	377303	13079666	1.696	14.024	0	0	0
1	6	12	"A69"	"A69"	15150	65935	105	959	1004	360	35	417	417	466	448	96	62	13	0	39086	37905	6832	18	2261	2261	2756	2602	94	100	100	0	0.000	0.000	0.000	0.000	0.000	0.000	0.000	0.000	0.000	0.000	0.000	0.000	0.000	0.000	0.015	0.016	0.015	0.014	1.880	0.016	0.440	316	2572	100	542	36825	37367	587	35644	36231	Error	Error	-6.086	542	36825	587	35644	317311	11978095	1.201	13.508	0	0	0
1	7	12	"A70"	"A70"	15455	65935	100	936	1015	1002	98	420	420	462	526	113	49	8	0	35434	30610	12904	42	2130	2130	2342	2342	100	99	97	0	0.000	0.000	0.000	0.000	0.000	0.000	0.000	0.000	0.000	0.000	0.000	0.000	0.000	0.000	0.015	0.021	0.018	0.017	2.175	0.022	0.223	316	2384	100	516	33304	33820	595	28480	29075	Error	Error	-6.012	516	33304	595	28480	320615	9672769	1.051	12.070	0	0	0
1	8	12	"A70"	"A70"	15755	65935	100	887	902	337	37	425	425	517	1300	251	0	0	0	36587	33121	10045	30	2132	2132	2463	3126	126	99	97	0	0.000	0.000	0.000	0.000	0.000	0.000	0.000	0.000	0.000	0.000	0.000	0.000	0.000	0.000	0.013	0.015	0.015	0.013	2.253	0.024	0.037	316	2384	100	462	34455	34917	477	30989	31466	Error	Error	-6.221	462	34455	477	30989	284975	10466129	0.296	9.807	0	0	0
1	9	12	"A70"	"A70"	16055	65935	110	862	979	1081	110	426	426	495	814	164	19	2	0	35376	30624	17376	56	2115	2115	2362	2459	104	96	91	0	0.000	0.000	0.000	0.000	0.000	0.000	0.000	0.000	0.000	0.000	0.000	0.000	0.000	0.000	0.013	0.019	0.017	0.016	2.488	0.019	0.067	392	2896	100	436	33261	33697	553	28509	29062	Error	Error	-6.253	436	33261	553	28509	383885	12004549	0.595	11.493	0	0	0
1	10	12	"A71"	"A71"	16355	65935	100	1003	1091	890	81	400	400	456	635	139	46	4	0	38308	36979	9147	24	2012	2012	2258	1992	88	100	100	0	0.000	0.000	0.000	0.000	0.000	0.000	0.000	0.000	0.000	0.000	0.000	0.000	0.000	0.000	0.017	0.020	0.017	0.017	1.758	0.022	0.153	316	2384	100	603	36296	36899	691	34967	35658	Error	Error	-5.912	603	36296	691	34967	344898	11685255	1.000	17.430	0	0	0
1	11	12	"A71"	"A71"	16660	65935	100	1030	1101	672	61	426	426	472	434	91	73	23	0	39123	37638	9094	24	2119	2119	2375	2227	93	100	98	0	0.000	0.000	0.000	0.000	0.000	0.000	0.000	0.000	0.000	0.000	0.000	0.000	0.000	0.000	0.016	0.019	0.017	0.016	1.848	0.018	0.246	316	2384	100	604	37004	37608	675	35519	36194	Error	Error	-5.937	604	37004	675	35519	348028	11893578	1.449	15.834	0	0	0
1	12	12	"A71"	"A71"	16955	65935	100	1226	1193	443	37	437	437	487	470	96	75	33	0	46361	42916	13836	32	2121	2121	2552	2963	116	98	94	0	0.000	0.000	0.000	0.000	0.000	0.000	0.000	0.000	0.000	0.000	0.000	0.000	0.000	0.000	0.018	0.019	0.018	0.016	2.023	0.019	0.644	316	2384	100	789	44240	45029	756	40795	41551	Error	Error	-5.809	789	44240	756	40795	377139	13561378	1.502	13.623	0	0	0
1	13	12	"A72"	"A72"	17260	65930	105	841	910	514	56	435	435	520	934	179	5	1	0	23893	23332	7960	34	2163	2163	2595	3421	131	94	90	0	0.000	0.000	0.000	0.000	0.000	0.000	0.000	0.000	0.000	0.000	0.000	0.000	0.000	0.000	0.019	0.022	0.021	0.020	2.209	0.025	0.273	316	2572	100	406	21730	22136	475	21169	21644	Error	Error	-5.742	406	21730	475	21169	287424	7373042	0.418	6.062	0	0	0
1	14	12	"A72"	"A72"	17560	65940	110	838	905	463	51	429	429	506	695	137	20	2	0	23675	23911	8979	37	2177	2177	2545	3144	123	97	94	0	0.000	0.000	0.000	0.000	0.000	0.000	0.000	0.000	0.000	0.000	0.000	0.000	0.000	0.000	0.019	0.022	0.020	0.018	2.369	0.026	0.143	392	2896	100	409	21498	21907	476	21734	22210	Error	Error	-5.716	409	21498	476	21734	354627	9373090	0.574	6.796	0	0	0
1	15	12	"A72"	"A72"	17855	65935	100	879	945	583	61	445	445	530	827	156	12	1	0	26116	25056	7344	29	2193	2193	2697	4046	150	99	97	0	0.000	0.000	0.000	0.000	0.000	0.000	0.000	0.000	0.000	0.000	0.000	0.000	0.000	0.000	0.018	0.022	0.020	0.018	2.158	0.024	0.275	316	2384	100	434	23923	24357	500	22863	23363	Error	Error	-5.785	434	23923	500	22863	298510	7917752	0.502	5.526	0	0	0
1	16	12	"A73"	"A73"	18165	65930	90	524	565	262	46	455	455	495	378	76	14	1	0	4298	6450	4821	74	2149	2149	2401	2220	92	48	28	0	0.000	0.000	0.000	0.000	0.000	0.000	0.000	0.000	0.000	0.000	0.000	0.000	0.000	0.000	0.032	0.026	0.052	0.047	3.636	0.030	0.102	256	1924	100	69	2149	2218	110	4301	4411	Error	Error	-4.961	69	2149	110	4301	144664	1651272	0.185	1.824	0	0	0
1	17	12	"A73"	"A73"	18465	65935	90	587	631	299	47	486	486	528	373	70	14	2	0	4824	6816	4854	71	2254	2254	2422	1975	81	60	33	0	0.000	0.000	0.000	0.000	0.000	0.000	0.000	0.000	0.000	0.000	0.000	0.000	0.000	0.000	0.039	0.032	0.049	0.048	3.686	0.044	0.123	256	1924	100	101	2570	2671	145	4562	4707	Error	Error	-4.669	101	2570	145	4562	161517	1744937	0.276	2.225	0	0	0
1	18	12	"A73"	"A73"	18760	65940	95	619	666	301	45	530	530	578	437	75	13	2	0	4900	6734	4365	64	2352	2352	2456	1226	49	80	52	0	0.000	0.000	0.000	0.000	0.000	0.000	0.000	0.000	0.000	0.000	0.000	0.000	0.000	0.000	0.035	0.031	0.051	0.048	3.348	0.045	0.106	256	2088	100	89	2548	2637	136	4382	4518	Error	Error	-4.839	89	2548	136	4382	170521	1723980	0.201	3.489	0	0	0
1	1	13	"A74"	"A74"	13655	66230	110	976	995	356	35	432	432	471	325	69	75	39	0	33915	31205	12358	39	2124	2124	2355	1992	84	98	94	0	0.000	0.000	0.000	0.000	0.000	0.000	0.000	0.000	0.000	0.000	0.000	0.000	0.000	0.000	0.017	0.019	0.019	0.019	2.043	0.019	0.394	392	2896	100	544	31791	32335	563	29081	29644	Error	Error	-5.869	544	31791	563	29081	390038	12232360	1.612	14.483	0	0	0
1	2	13	"A74"	"A74"	13950	66230	105	808	853	420	49	415	415	483	696	144	15	0	0	23690	23986	5982	24	2137	2137	2636	2957	112	100	100	0	0.000	0.000	0.000	0.000	0.000	0.000	0.000	0.000	0.000	0.000	0.000	0.000	0.000	0.000	0.018	0.020	0.019	0.017	2.195	0.025	0.148	316	2572	100	393	21553	21946	438	21849	22287	Error	Error	-5.777	393	21553	438	21849	269513	7579451	0.532	7.220	0	0	0
1	3	13	"A74"	"A74"	14255	66225	110	748	794	409	51	409	409	459	429	93	34	5	0	21497	20555	6959	33	2090	2090	2345	2513	107	96	93	0	0.000	0.000	0.000	0.000	0.000	0.000	0.000	0.000	0.000	0.000	0.000	0.000	0.000	0.000	0.017	0.021	0.021	0.017	2.652	0.028	0.206	392	2896	100	339	19407	19746	385	18465	18850	Error	Error	-5.839	339	19407	385	18465	311268	8057430	0.781	7.246	0	0	0
1	4	13	"A75"	"A75"	14560	66230	110	909	1002	664	66	434	434	462	219	47	83	54	0	23702	23222	8747	37	2234	2234	2332	933	40	99	98	0	0.000	0.000	0.000	0.000	0.000	0.000	0.000	0.000	0.000	0.000	0.000	0.000	0.000	0.000	0.022	0.027	0.023	0.023	2.026	0.028	0.404	392	2896	100	475	21468	21943	568	20988	21556	Error	Error	-5.498	475	21468	568	20988	392701	9103192	2.466	22.390	0	0	0
1	5	13	"A75"	"A75"	14855	66230	100	804	853	466	54	432	432	467	345	73	52	12	0	18406	19167	5022	26	2298	2298	2542	1743	68	100	100	0	0.000	0.000	0.000	0.000	0.000	0.000	0.000	0.000	0.000	0.000	0.000	0.000	0.000	0.000	0.023	0.025	0.023	0.020	2.063	0.025	0.236	316	2384	100	372	16108	16480	421	16869	17290	Error	Error	-5.436	372	16108	421	16869	269443	6056643	1.119	9.538	0	0	0
1	6	13	"A75"	"A75"	15155	66230	100	1038	1080	324	30	434	434	492	768	156	34	0	0	32716	32628	6929	21	2355	2355	2788	2768	99	100	100	0	0.000	0.000	0.000	0.000	0.000	0.000	0.000	0.000	0.000	0.000	0.000	0.000	0.000	0.000	0.020	0.021	0.021	0.019	1.815	0.024	0.119	316	2384	100	604	30361	30965	646	30273	30919	Error	Error	-5.652	604	30361	646	30273	341278	10310327	0.766	10.780	0	0	0
1	7	13	"A76"	"A76"	15460	66230	110	750	815	616	75	414	414	480	765	159	9	1	0	20690	19739	8044	40	2125	2125	2408	2979	123	92	89	0	0.000	0.000	0.000	0.000	0.000	0.000	0.000	0.000	0.000	0.000	0.000	0.000	0.000	0.000	0.018	0.023	0.021	0.020	2.615	0.025	0.114	392	2896	100	336	18565	18901	401	17614	18015	Error	Error	-5.788	336	18565	401	17614	319493	7737604	0.438	5.818	0	0	0
1	8	13	"A76"	"A76"	15755	66230	100	872	928	336	36	420	420	463	545	117	43	5	0	26428	26526	5642	21	2191	2191	2612	3011	115	99	99	0	0.000	0.000	0.000	0.000	0.000	0.000	0.000	0.000	0.000	0.000	0.000	0.000	0.000	0.000	0.019	0.021	0.020	0.018	2.012	0.026	0.162	316	2384	100	452	24237	24689	508	24335	24843	Error	Error	-5.745	452	24237	508	24335	293288	8382336	0.853	7.942	0	0	0
1	9	13	"A76"	"A76"	16055	66230	105	917	964	415	43	414	414	458	430	93	61	16	0	26996	27029	8030	29	2126	2126	2450	2355	96	100	98	0	0.000	0.000	0.000	0.000	0.000	0.000	0.000	0.000	0.000	0.000	0.000	0.000	0.000	0.000	0.020	0.022	0.020	0.019	2.021	0.031	0.114	316	2572	100	503	24870	25373	550	24903	25453	Error	Error	-5.628	503	24870	550	24903	304601	8541272	1.177	10.437	0	0	0
1	10	13	"A77"	"A77"	16360	66230	110	909	935	341	36	411	411	432	201	46	84	59	0	19718	19047	6174	32	2117	2117	2278	843	37	100	100	0	0.000	0.000	0.000	0.000	0.000	0.000	0.000	0.000	0.000	0.000	0.000	0.000	0.000	0.000	0.028	0.031	0.030	0.028	2.226	0.029	0.446	392	2896	100	498	17601	18099	524	16930	17454	Error	Error	-5.143	498	17601	524	16930	366568	7466558	2.502	19.892	0	0	0
1	11	13	"A77"	"A77"	16660	66235	105	976	1017	328	32	413	413	440	236	53	89	64	0	18850	19624	5038	25	2107	2107	2250	1033	45	100	99	0	0.000	0.000	0.000	0.000	0.000	0.000	0.000	0.000	0.000	0.000	0.000	0.000	0.000	0.000	0.034	0.034	0.033	0.031	1.802	0.032	0.555	316	2572	100	563	16743	17306	604	17517	18121	Error	Error	-4.894	563	16743	604	17517	321261	6201209	2.445	16.819	0	0	0
1	12	13	"A77"	"A77"	16965	66240	110	991	1004	325	32	431	431	459	306	66	78	43	0	22633	21741	6543	30	2147	2147	2262	1005	44	99	97	0	0.000	0.000	0.000	0.000	0.000	0.000	0.000	0.000	0.000	0.000	0.000	0.000	0.000	0.000	0.027	0.029	0.030	0.027	1.830	0.028	0.554	392	2896	100	560	20486	21046	573	19594	20167	Error	Error	-5.193	560	20486	573	19594	393448	8522541	1.781	19.382	0	0	0
1	13	13	"A78"	"A78"	17265	66230	105	986	1069	468	43	436	436	477	479	100	58	17	0	25147	24287	8241	33	2187	2187	2460	2083	84	97	95	0	0.000	0.000	0.000	0.000	0.000	0.000	0.000	0.000	0.000	0.000	0.000	0.000	0.000	0.000	0.024	0.029	0.025	0.025	2.093	0.030	0.358	316	2572	100	550	22960	23510	633	22100	22733	Error	Error	-5.384	550	22960	633	22100	337759	7674572	1.236	10.479	0	0	0
1	14	13	"A78"	"A78"	17570	66235	105	893	971	410	42	435	435	542	1913	352	0	0	0	19842	20551	5495	26	2162	2162	2553	3424	134	100	98	0	0.000	0.000	0.000	0.000	0.000	0.000	0.000	0.000	0.000	0.000	0.000	0.000	0.000	0.000	0.026	0.029	0.027	0.024	2.212	0.029	0.509	316	2572	100	458	17680	18138	536	18389	18925	Error	Error	-5.271	458	17680	536	18389	306915	6494174	0.224	5.256	0	0	0
1	15	13	"A78"	"A78"	17860	66235	100	959	1003	395	39	442	442	470	209	44	81	62	0	22817	23573	8529	36	2200	2200	2615	2665	101	96	93	0	0.000	0.000	0.000	0.000	0.000	0.000	0.000	0.000	0.000	0.000	0.000	0.000	0.000	0.000	0.025	0.026	0.026	0.023	2.153	0.027	0.596	316	2384	100	517	20617	21134	561	21373	21934	Error	Error	-5.318	517	20617	561	21373	316978	7449197	2.550	7.864	0	0	0
1	16	13	"A79"	"A79"	18160	66235	100	1020	1583	4792	302	454	454	479	217	45	84	63	0	31617	30226	9376	31	2194	2194	2362	1405	59	100	98	1	0.000	0.000	0.000	0.000	0.000	0.000	0.000	0.000	0.000	0.000	0.000	0.000	0.000	0.000	0.019	0.040	0.021	0.020	2.580	0.060	0.096	316	2384	100	566	29423	29989	1129	28032	29161	Error	Error	-5.700	566	29423	1129	28032	500134	9551287	5.088	19.832	0	0	0
1	17	13	"A79"	"A79"	18460	66235	100	1121	1140	350	30	494	494	516	204	39	90	72	0	38440	35722	8619	24	2320	2320	2824	2747	97	99	99	0	0.000	0.000	0.000	0.000	0.000	0.000	0.000	0.000	0.000	0.000	0.000	0.000	0.000	0.000	0.017	0.019	0.018	0.017	1.756	0.019	0.618	316	2384	100	627	36120	36747	646	33402	34048	Error	Error	-5.848	627	36120	646	33402	360156	11288064	3.059	11.976	0	0	0
1	18	13	"A79"	"A79"	18760	66235	100	1004	1026	319	31	515	515	532	200	37	83	61	0	31338	28944	9005	31	2292	2292	2468	1384	56	100	99	0	0.000	0.000	0.000	0.000	0.000	0.000	0.000	0.000	0.000	0.000	0.000	0.000	0.000	0.000	0.017	0.019	0.019	0.018	2.051	0.019	0.529	316	2384	100	489	29046	29535	511	26652	27163	Error	Error	-5.892	489	29046	511	26652	324218	9146297	2.470	19.130	0	0	0
1	1	14	"A80"	"A80"	13670	66530	105	1108	1129	360	31	436	436	456	214	46	92	76	0	34539	34198	8558	25	2163	2163	2297	1161	50	100	100	0	0.000	0.000	0.000	0.000	0.000	0.000	0.000	0.000	0.000	0.000	0.000	0.000	0.000	0.000	0.021	0.022	0.021	0.020	1.706	0.021	0.638	316	2572	100	672	32376	33048	693	32035	32728	Error	Error	-5.590	672	32376	693	32035	356631	10806429	3.145	27.477	0	0	0
1	2	14	"A80"	"A80"	13965	66535	105	1166	1215	482	39	422	422	446	204	45	93	84	0	33501	33089	8283	25	2131	2131	2378	1547	65	100	99	0	0.000	0.000	0.000	0.000	0.000	0.000	0.000	0.000	0.000	0.000	0.000	0.000	0.000	0.000	0.024	0.026	0.024	0.023	1.793	0.033	0.075	316	2572	100	744	31370	32114	793	30958	31751	Error	Error	-5.398	744	31370	793	30958	383864	10456073	3.770	19.852	0	0	0
1	3	14	"A80"	"A80"	14270	66540	105	770	819	344	42	404	404	424	173	40	79	53	0	22784	23014	6078	26	2069	2069	2229	967	43	100	100	0	0.000	0.000	0.000	0.000	0.000	0.000	0.000	0.000	0.000	0.000	0.000	0.000	0.000	0.000	0.018	0.020	0.018	0.016	2.325	0.020	0.414	316	2572	100	366	20715	21081	415	20945	21360	Error	Error	-5.823	366	20715	415	20945	258952	7272398	2.283	21.494	0	0	0
1	4	14	"A81"	"A81"	14560	66530	105	981	1020	344	33	425	425	452	416	92	71	20	0	32749	31255	8098	25	2214	2214	2349	1004	42	100	100	0	0.000	0.000	0.000	0.000	0.000	0.000	0.000	0.000	0.000	0.000	0.000	0.000	0.000	0.000	0.018	0.020	0.020	0.018	1.930	0.020	0.575	316	2572	100	556	30535	31091	595	29041	29636	Error	Error	-5.779	556	30535	595	29041	322186	9876604	1.365	28.791	0	0	0
1	5	14	"A81"	"A81"	14860	66530	95	915	976	373	38	440	440	460	191	41	88	66	0	29994	30772	6347	20	2331	2331	2801	2285	81	100	100	0	0.000	0.000	0.000	0.000	0.000	0.000	0.000	0.000	0.000	0.000	0.000	0.000	0.000	0.000	0.017	0.019	0.017	0.016	1.856	0.019	0.510	256	2088	100	475	27663	28138	536	28441	28977	Error	Error	-5.864	475	27663	536	28441	249782	7877707	2.702	12.241	0	0	0
1	6	14	"A81"	"A81"	15170	66530	105	895	1032	1073	103	423	423	445	188	42	84	59	0	25733	26021	7479	28	2278	2278	2513	1610	64	100	100	1	0.000	0.000	0.000	0.000	0.000	0.000	0.000	0.000	0.000	0.000	0.000	0.000	0.000	0.000	0.020	0.026	0.020	0.019	2.111	0.030	0.303	316	2572	100	472	23455	23927	609	23743	24352	Error	Error	-5.635	472	23455	609	23743	326242	8222565	3.122	14.601	0	0	0
1	7	14	"A82"	"A82"	15460	66525	105	970	1034	540	52	428	428	455	268	58	81	50	0	32145	31715	8300	26	2248	2248	2390	966	40	99	99	0	0.000	0.000	0.000	0.000	0.000	0.000	0.000	0.000	0.000	0.000	0.000	0.000	0.000	0.000	0.018	0.021	0.018	0.018	2.214	0.018	0.379	316	2572	100	542	29897	30439	606	29467	30073	Error	Error	-5.786	542	29897	606	29467	326706	10022050	2.160	30.357	0	0	0
1	8	14	"A82"	"A82"	15765	66530	100	1055	1080	376	34	432	432	455	191	41	89	72	0	34731	33921	8513	25	2267	2267	2815	3137	111	100	99	0	0.000	0.000	0.000	0.000	0.000	0.000	0.000	0.000	0.000	0.000	0.000	0.000	0.000	0.000	0.019	0.020	0.020	0.017	1.990	0.020	0.619	316	2384	100	623	32464	33087	648	31654	32302	Error	Error	-5.703	623	32464	648	31654	341178	10719018	3.272	9.916	0	0	0
1	9	14	"A82"	"A82"	16065	66530	95	929	947	318	33	421	421	599	2757	460	0	0	0	30715	30669	7485	24	2130	2130	2747	4027	146	100	97	0	0.000	0.000	0.000	0.000	0.000	0.000	0.000	0.000	0.000	0.000	0.000	0.000	0.000	0.000	0.018	0.018	0.018	0.016	2.039	0.018	0.568	256	2088	100	508	28585	29093	526	28539	29065	Error	Error	-5.814	508	28585	526	28539	242314	7851321	0.126	6.934	0	0	0
1	10	14	"A83"	"A83"	16370	66530	105	753	766	257	33	410	410	434	190	43	73	43	0	23863	22672	5658	24	2139	2139	2290	1240	54	99	98	0	0.000	0.000	0.000	0.000	0.000	0.000	0.000	0.000	0.000	0.000	0.000	0.000	0.000	0.000	0.016	0.017	0.018	0.015	2.363	0.016	0.357	316	2572	100	343	21724	22067	356	20533	20889	Error	Error	-5.985	343	21724	356	20533	242068	7164411	1.747	16.437	0	0	0
1	11	14	"A83"	"A83"	16670	66535	105	959	1198	2645	220	424	424	450	239	53	86	57	0	31128	29919	7819	26	2140	2140	2274	1026	45	100	100	0	0.000	0.000	0.000	0.000	0.000	0.000	0.000	0.000	0.000	0.000	0.000	0.000	0.000	0.000	0.018	0.028	0.020	0.019	1.946	0.036	0.113	316	2572	100	535	28988	29523	774	27779	28553	Error	Error	-5.760	535	28988	774	27779	378495	9454258	3.130	26.944	0	0	0
1	12	14	"A83"	"A83"	16970	66535	110	766	761	267	35	429	429	510	1580	309	0	0	0	21924	20679	7365	35	2151	2151	2395	2447	102	95	93	0	0.000	0.000	0.000	0.000	0.000	0.000	0.000	0.000	0.000	0.000	0.000	0.000	0.000	0.000	0.017	0.018	0.019	0.016	2.607	0.066	0.074	392	2896	100	337	19773	20110	332	18528	18860	Error	Error	-5.875	337	19773	332	18528	298232	8106105	0.159	7.472	0	0	0
1	13	14	"A84"	"A84"	17265	66535	105	842	846	273	32	435	435	511	1388	271	0	0	0	21367	21184	6223	29	2226	2226	2568	3075	119	99	95	0	0.000	0.000	0.000	0.000	0.000	0.000	0.000	0.000	0.000	0.000	0.000	0.000	0.000	0.000	0.021	0.022	0.022	0.020	2.126	0.069	0.102	316	2572	100	407	19141	19548	411	18958	19369	Error	Error	-5.555	407	19141	411	18958	267383	6694215	0.241	6.054	0	0	0
1	14	14	"A84"	"A84"	17575	66540	110	780	809	279	34	446	446	483	362	74	45	10	0	22636	22050	5161	23	2240	2240	2427	1632	67	98	98	0	0.000	0.000	0.000	0.000	0.000	0.000	0.000	0.000	0.000	0.000	0.000	0.000	0.000	0.000	0.016	0.018	0.018	0.016	2.501	0.024	0.169	392	2896	100	334	20396	20730	363	19810	20173	Error	Error	-5.932	334	20396	363	19810	317172	8643440	0.901	12.024	0	0	0
1	15	14	"A84"	"A84"	17875	66540	105	773	845	907	107	454	454	505	465	92	27	2	0	18505	18546	4740	25	2344	2344	2625	2326	88	100	99	0	0.000	0.000	0.000	0.000	0.000	0.000	0.000	0.000	0.000	0.000	0.000	0.000	0.000	0.000	0.020	0.024	0.021	0.019	2.281	0.041	0.209	316	2572	100	319	16161	16480	391	16202	16593	Error	Error	-5.663	319	16161	391	16202	266959	5860456	0.731	6.845	0	0	0
1	16	14	"A85"	"A85"	18175	66540	100	823	924	896	96	459	459	494	394	79	47	13	0	20646	19185	8463	44	2190	2190	2475	2269	91	91	87	0	0.000	0.000	0.000	0.000	0.000	0.000	0.000	0.000	0.000	0.000	0.000	0.000	0.000	0.000	0.020	0.027	0.025	0.023	2.585	0.027	0.143	316	2384	100	364	18456	18820	465	16995	17460	Error	Error	-5.664	364	18456	465	16995	292068	6062507	1.091	7.364	0	0	0
1	17	14	"A85"	"A85"	18475	66540	105	994	1045	469	44	479	479	515	462	89	54	12	0	27097	25939	7107	27	2224	2224	2403	1343	55	100	100	0	0.000	0.000	0.000	0.000	0.000	0.000	0.000	0.000	0.000	0.000	0.000	0.000	0.000	0.000	0.021	0.024	0.022	0.019	2.354	0.025	0.216	316	2572	100	515	24873	25388	566	23715	24281	Error	Error	-5.594	515	24873	566	23715	330321	8196623	1.147	17.525	0	0	0
1	18	14	"A85"	"A85"	18770	66535	100	980	1069	638	59	514	514	561	456	81	50	12	0	24485	23181	6766	29	2309	2309	2470	1620	65	99	97	0	0.000	0.000	0.000	0.000	0.000	0.000	0.000	0.000	0.000	0.000	0.000	0.000	0.000	0.000	0.021	0.027	0.023	0.021	2.389	0.028	0.153	316	2384	100	466	22176	22642	555	20872	21427	Error	Error	-5.573	466	22176	555	20872	337797	7325346	1.114	12.785	0	0	0
1	1	15	"A86"	"A86"	13665	66835	105	1084	1065	328	30	477	477	519	313	60	80	47	0	35358	32303	9640	29	2164	2164	2354	1492	63	99	99	0	0.000	0.000	0.000	0.000	0.000	0.000	0.000	0.000	0.000	0.000	0.000	0.000	0.000	0.000	0.018	0.020	0.020	0.018	1.962	0.018	0.375	316	2572	100	607	33194	33801	588	30139	30727	Error	Error	-5.773	607	33194	588	30139	336475	10207873	1.744	20.073	0	0	0
1	2	15	"A86"	"A86"	13960	66835	110	1063	1081	439	40	489	489	538	461	85	63	14	0	34870	31605	10765	34	2251	2251	2442	2081	85	99	96	0	0.000	0.000	0.000	0.000	0.000	0.000	0.000	0.000	0.000	0.000	0.000	0.000	0.000	0.000	0.018	0.020	0.020	0.018	2.177	0.019	0.301	392	2896	100	574	32619	33193	592	29354	29946	Error	Error	-5.829	574	32619	592	29354	423860	12389091	1.178	14.014	0	0	0
1	3	15	"A86"	"A86"	14265	66835	100	893	925	284	30	483	483	537	534	99	31	3	0	30813	29770	6324	21	2290	2290	2590	1976	76	100	99	0	0.000	0.000	0.000	0.000	0.000	0.000	0.000	0.000	0.000	0.000	0.000	0.000	0.000	0.000	0.014	0.016	0.016	0.014	2.114	0.016	0.361	316	2384	100	410	28523	28933	442	27480	27922	Error	Error	-6.120	410	28523	442	27480	292215	9407447	0.727	13.755	0	0	0
1	4	15	"A87"	"A87"	14570	66835	105	908	931	362	38	488	488	560	1026	183	4	0	0	24178	23758	6291	26	2348	2348	2738	2838	103	98	97	0	0.000	0.000	0.000	0.000	0.000	0.000	0.000	0.000	0.000	0.000	0.000	0.000	0.000	0.000	0.019	0.021	0.020	0.017	2.426	0.022	0.028	316	2572	100	420	21830	22250	443	21410	21853	Error	Error	-5.700	420	21830	443	21410	294165	7507399	0.362	7.407	0	0	0
1	5	15	"A87"	"A87"	14865	66830	110	1019	2283	7689	336	488	488	991	3635	366	3	3	0	25035	25780	9243	35	2421	2421	3528	5262	149	95	92	1	0.000	0.000	0.000	0.000	0.000	0.000	0.000	0.000	0.000	0.000	0.000	0.000	0.000	0.000	0.023	0.077	0.025	0.024	2.675	0.160	0.166	392	2896	100	531	22614	23145	1795	23359	25154	Error	Error	-5.412	531	22614	1795	23359	894916	10105726	0.355	4.229	0	0	0
1	6	15	"A87"	"A87"	15155	66830	110	758	806	399	49	453	453	939	2986	317	0	0	0	19646	19986	6920	34	2292	2292	3556	4785	134	94	90	0	0.000	0.000	0.000	0.000	0.000	0.000	0.000	0.000	0.000	0.000	0.000	0.000	0.000	0.000	0.018	0.020	0.019	0.017	2.457	0.026	0.110	392	2896	100	305	17354	17659	353	17694	18047	Error	Error	-5.830	305	17354	353	17694	315800	7834452	-0.045	3.434	0	0	0
1	7	15	"A88"	"A88"	15460	66835	100	853	898	326	36	443	443	475	335	70	62	21	0	25750	25222	5935	23	2290	2290	2560	1711	66	99	98	0	0.000	0.000	0.000	0.000	0.000	0.000	0.000	0.000	0.000	0.000	0.000	0.000	0.000	0.000	0.017	0.020	0.018	0.017	1.994	0.020	0.425	316	2384	100	410	23460	23870	455	22932	23387	Error	Error	-5.838	410	23460	455	22932	283736	7970064	1.263	13.245	0	0	0
1	8	15	"A88"	"A88"	15765	66830	100	879	917	314	34	426	426	502	1256	250	1	0	0	24278	24397	6588	27	2288	2288	2948	3301	111	99	98	0	0.000	0.000	0.000	0.000	0.000	0.000	0.000	0.000	0.000	0.000	0.000	0.000	0.000	0.000	0.021	0.022	0.021	0.019	2.122	0.021	0.114	316	2384	100	453	21990	22443	491	22109	22600	Error	Error	-5.601	453	21990	491	22109	289696	7709333	0.330	6.498	0	0	0
1	9	15	"A88"	"A88"	16065	66830	100	848	903	466	51	423	423	460	345	75	62	20	0	21811	22596	7044	31	2218	2218	2706	2771	102	98	96	0	0.000	0.000	0.000	0.000	0.000	0.000	0.000	0.000	0.000	0.000	0.000	0.000	0.000	0.000	0.022	0.024	0.022	0.021	2.018	0.023	0.325	316	2384	100	425	19593	20018	480	20378	20858	Error	Error	-5.527	425	19593	480	20378	285301	7140214	1.284	7.178	0	0	0
1	10	15	"A89"	"A89"	16365	66830	105	969	1021	381	37	430	430	484	507	104	54	12	0	29548	29876	7838	26	2151	2151	2516	2491	99	100	99	0	0.000	0.000	0.000	0.000	0.000	0.000	0.000	0.000	0.000	0.000	0.000	0.000	0.000	0.000	0.020	0.021	0.021	0.018	2.047	0.020	0.279	316	2572	100	539	27397	27936	591	27725	28316	Error	Error	-5.668	539	27397	591	27725	322579	9440951	1.059	10.984	0	0	0
1	11	15	"A89"	"A89"	16665	66835	100	914	1033	1071	103	431	431	491	517	105	44	6	0	27293	27286	8390	30	2166	2166	2687	2887	107	100	99	0	0.000	0.000	0.000	0.000	0.000	0.000	0.000	0.000	0.000	0.000	0.000	0.000	0.000	0.000	0.019	0.024	0.020	0.019	2.102	0.024	0.169	316	2384	100	483	25127	25610	602	25120	25722	Error	Error	-5.701	483	25127	602	25120	326341	8622312	1.048	8.521	0	0	0
1	12	15	"A89"	"A89"	16965	66835	100	865	881	327	37	425	425	486	580	119	30	2	0	26067	24721	7053	28	2065	2065	2869	4139	144	99	97	0	0.000	0.000	0.000	0.000	0.000	0.000	0.000	0.000	0.000	0.000	0.000	0.000	0.000	0.000	0.018	0.020	0.020	0.017	2.301	0.020	0.093	316	2384	100	440	24002	24442	456	22656	23112	Error	Error	-5.770	440	24002	456	22656	278502	7811732	0.681	5.280	0	0	0
1	13	15	"A90"	"A90"	17270	66830	105	943	972	338	34	428	428	502	1051	209	6	0	0	23246	23412	6705	28	2114	2114	2462	3242	131	99	96	0	0.000	0.000	0.000	0.000	0.000	0.000	0.000	0.000	0.000	0.000	0.000	0.000	0.000	0.000	0.024	0.026	0.025	0.022	2.120	0.042	0.133	316	2572	100	515	21132	21647	544	21298	21842	Error	Error	-5.359	515	21132	544	21298	307246	7398169	0.447	6.462	0	0	0
1	14	15	"A90"	"A90"	17560	66840	100	929	1019	656	64	456	456	512	601	117	35	3	0	22294	22327	6069	27	2167	2167	2715	3262	120	99	96	0	0.000	0.000	0.000	0.000	0.000	0.000	0.000	0.000	0.000	0.000	0.000	0.000	0.000	0.000	0.024	0.028	0.024	0.022	2.254	0.032	0.143	316	2384	100	473	20127	20600	563	20160	20723	Error	Error	-5.411	473	20127	563	20160	322051	7055338	0.844	6.012	0	0	0
1	15	15	"A90"	"A90"	17865	66840	110	812	921	1233	133	454	454	507	643	126	15	2	0	19115	19073	5827	30	2203	2203	2572	2483	96	97	96	0	0.000	0.000	0.000	0.000	0.000	0.000	0.000	0.000	0.000	0.000	0.000	0.000	0.000	0.000	0.021	0.028	0.023	0.021	2.137	0.037	0.175	392	2896	100	358	16912	17270	467	16870	17337	Error	Error	-5.562	358	16912	467	16870	360961	7476662	0.644	6.646	0	0	0
1	16	15	"A91"	"A91"	18170	66835	105	883	966	628	65	464	464	519	665	128	26	1	0	28083	26617	8823	33	2194	2194	2446	1648	67	100	98	0	0.000	0.000	0.000	0.000	0.000	0.000	0.000	0.000	0.000	0.000	0.000	0.000	0.000	0.000	0.016	0.021	0.019	0.017	2.162	0.021	0.193	316	2572	100	419	25889	26308	502	24423	24925	Error	Error	-5.949	419	25889	502	24423	305394	8410929	0.672	14.667	0	0	0
1	17	15	"A91"	"A91"	18470	66840	110	1038	1052	505	48	471	471	528	587	111	47	3	0	31297	29039	9400	32	2247	2247	2515	1630	64	98	97	0	0.000	0.000	0.000	0.000	0.000	0.000	0.000	0.000	0.000	0.000	0.000	0.000	0.000	0.000	0.020	0.022	0.021	0.019	2.217	0.021	0.285	392	2896	100	567	29050	29617	581	26792	27373	Error	Error	-5.679	567	29050	581	26792	412369	11383128	0.893	16.272	0	0	0
1	18	15	"A91"	"A91"	18775	66840	105	1019	1086	372	34	502	502	558	509	91	50	12	0	28668	27721	7288	26	2291	2291	2470	1514	61	100	99	0	0.000	0.000	0.000	0.000	0.000	0.000	0.000	0.000	0.000	0.000	0.000	0.000	0.000	0.000	0.020	0.023	0.022	0.019	2.129	0.022	0.143	316	2572	100	517	26377	26894	584	25430	26014	Error	Error	-5.673	517	26377	584	25430	343290	8759946	1.037	16.678	0	0	0
1	1	16	"A92"	"A92"	13665	67130	110	957	983	443	45	439	439	478	323	67	67	36	0	31763	28448	11999	42	2043	2043	2241	1909	85	96	94	0	0.000	0.000	0.000	0.000	0.000	0.000	0.000	0.000	0.000	0.000	0.000	0.000	0.000	0.000	0.017	0.021	0.021	0.019	2.525	0.020	0.416	392	2896	100	518	29720	30238	544	26405	26949	Error	Error	-5.842	518	29720	544	26405	385236	11151798	1.563	13.728	0	0	0
1	2	16	"A92"	"A92"	13965	67130	100	1157	1199	755	62	460	460	501	498	99	67	20	0	37984	36349	10069	27	2171	2171	2769	3133	113	99	97	0	0.000	0.000	0.000	0.000	0.000	0.000	0.000	0.000	0.000	0.000	0.000	0.000	0.000	0.000	0.019	0.022	0.020	0.019	1.924	0.024	0.272	316	2384	100	697	35813	36510	739	34178	34917	Error	Error	-5.683	697	35813	739	34178	379005	11486373	1.402	10.718	0	0	0
1	3	16	"A92"	"A92"	14265	67130	100	1161	1186	360	30	456	456	520	1012	194	18	0	0	40101	37836	10708	28	2220	2220	2915	3577	122	98	96	0	0.000	0.000	0.000	0.000	0.000	0.000	0.000	0.000	0.000	0.000	0.000	0.000	0.000	0.000	0.019	0.020	0.019	0.019	1.876	0.020	0.446	316	2384	100	705	37881	38586	730	35616	36346	Error	Error	-5.748	705	37881	730	35616	374739	11956233	0.658	9.763	0	0	0
1	4	16	"A93"	"A93"	14565	67130	100	807	886	558	62	446	446	495	649	131	20	2	0	23180	22465	6261	27	2266	2266	2657	2543	95	99	96	0	0.000	0.000	0.000	0.000	0.000	0.000	0.000	0.000	0.000	0.000	0.000	0.000	0.000	0.000	0.017	0.022	0.020	0.018	2.237	0.022	0.185	316	2384	100	361	20914	21275	440	20199	20639	Error	Error	-5.856	361	20914	440	20199	279919	7099068	0.602	7.789	0	0	0
1	5	16	"A93"	"A93"	14865	67130	100	926	1310	2977	227	489	489	747	2742	367	3	2	0	23420	23845	7320	30	2453	2453	3311	3720	112	99	97	0	0.000	0.000	0.000	0.000	0.000	0.000	0.000	0.000	0.000	0.000	0.000	0.000	0.000	0.000	0.021	0.038	0.021	0.020	2.472	0.059	0.139	316	2384	100	437	20967	21404	821	21392	22213	Error	Error	-5.584	437	20967	821	21392	413902	7534963	0.205	5.520	0	0	0
1	6	16	"A93"	"A93"	15165	67130	100	1158	1935	1866	96	494	494	857	1193	139	27	20	0	29527	32287	12741	39	2442	2442	3800	4302	113	98	97	1	0.000	0.000	0.000	0.000	0.000	0.000	0.000	0.000	0.000	0.000	0.000	0.000	0.000	0.000	0.025	0.048	0.025	0.027	3.037	0.059	0.254	316	2384	100	664	27085	27749	1441	29845	31286	Error	Error	-5.350	664	27085	1441	29845	611446	10202665	0.904	6.622	0	0	0
1	7	16	"A94"	"A94"	15470	67135	105	1026	1076	436	40	453	453	525	656	124	37	3	0	37941	37742	9127	24	2264	2264	2607	2287	87	100	99	0	0.000	0.000	0.000	0.000	0.000	0.000	0.000	0.000	0.000	0.000	0.000	0.000	0.000	0.000	0.016	0.018	0.016	0.015	1.746	0.018	0.341	316	2572	100	573	35677	36250	623	35478	36101	Error	Error	-5.960	573	35677	623	35478	340032	11926462	0.840	15.363	0	0	0
1	8	16	"A94"	"A94"	15770	67135	110	1056	1078	457	42	443	443	501	629	125	47	5	0	40359	37638	12516	33	2236	2236	2538	2276	89	99	97	0	0.000	0.000	0.000	0.000	0.000	0.000	0.000	0.000	0.000	0.000	0.000	0.000	0.000	0.000	0.016	0.018	0.017	0.016	2.011	0.018	0.349	392	2896	100	613	38123	38736	635	35402	36037	Error	Error	-5.959	613	38123	635	35402	422544	14753922	0.917	15.422	0	0	0
1	9	16	"A94"	"A94"	16070	67135	105	1357	1386	584	42	450	450	512	611	119	76	22	0	48539	46091	11437	24	2186	2186	2557	2970	116	99	99	0	0.000	0.000	0.000	0.000	0.000	0.000	0.000	0.000	0.000	0.000	0.000	0.000	0.000	0.000	0.020	0.021	0.020	0.019	1.761	0.021	0.329	316	2572	100	907	46353	47260	936	43905	44841	Error	Error	-5.675	907	46353	936	43905	437951	14564718	1.430	14.658	0	0	0
1	10	16	"A95"	"A95"	16375	67135	95	1451	1552	755	48	452	452	532	1172	220	33	3	0	47119	47043	8384	17	2174	2174	2539	2866	112	100	100	2	0.000	0.000	0.000	0.000	0.000	0.000	0.000	0.000	0.000	0.000	0.000	0.000	0.000	0.000	0.022	0.025	0.022	0.021	1.770	0.024	0.592	256	2088	100	999	44945	45944	1100	44869	45969	Error	Error	-5.492	999	44945	1100	44869	397308	12042968	0.870	15.528	0	0	0
1	11	16	"A95"	"A95"	16670	67140	105	1435	1489	687	46	448	448	520	893	171	62	5	0	48373	44267	13512	30	2109	2109	2392	2431	101	99	96	0	0.000	0.000	0.000	0.000	0.000	0.000	0.000	0.000	0.000	0.000	0.000	0.000	0.000	0.000	0.021	0.025	0.022	0.023	1.761	0.025	0.395	316	2572	100	987	46264	47251	1041	42158	43199	Error	Error	-5.551	987	46264	1041	42158	470536	13988356	1.085	17.225	0	0	0
1	12	16	"A95"	"A95"	16975	67140	110	1316	1525	1380	90	448	448	494	543	109	73	33	0	43521	41911	12853	30	2105	2105	2333	1958	83	99	98	2	0.000	0.000	0.000	0.000	0.000	0.000	0.000	0.000	0.000	0.000	0.000	0.000	0.000	0.000	0.021	0.027	0.021	0.020	2.203	0.028	0.245	392	2896	100	868	41416	42284	1077	39806	40883	Error	Error	-5.576	868	41416	1077	39806	597687	16429265	1.899	20.213	0	0	0
1	13	16	"A96"	"A96"	17265	67135	110	957	1075	877	81	446	446	518	770	148	25	2	0	22940	22479	7511	33	2147	2147	2597	2787	107	97	95	0	0.000	0.000	0.000	0.000	0.000	0.000	0.000	0.000	0.000	0.000	0.000	0.000	0.000	0.000	0.025	0.031	0.027	0.026	2.109	0.035	0.199	392	2896	100	511	20793	21304	629	20332	20961	Error	Error	-5.347	511	20793	629	20332	421352	8811598	0.723	7.134	0	0	0
1	14	16	"A96"	"A96"	17570	67135	100	1043	2950	7488	253	464	464	540	689	127	36	15	0	21478	23740	13902	58	2209	2209	3106	3646	117	98	92	6	0.000	0.000	0.000	0.000	0.000	0.000	0.000	0.000	0.000	0.000	0.000	0.000	0.000	0.000	0.030	0.115	0.033	0.035	2.848	0.224	0.370	316	2384	100	579	19269	19848	2486	21531	24017	Error	Error	-5.057	579	19269	2486	21531	932327	7501904	3.498	5.659	0	0	0
1	15	16	"A96"	"A96"	17870	67135	100	893	933	383	41	464	464	523	527	100	36	3	0	20231	20077	5459	27	2204	2204	2923	3273	111	100	97	0	0.000	0.000	0.000	0.000	0.000	0.000	0.000	0.000	0.000	0.000	0.000	0.000	0.000	0.000	0.024	0.026	0.024	0.021	2.514	0.037	0.260	316	2384	100	429	18027	18456	469	17873	18342	Error	Error	-5.393	429	18027	469	17873	294750	6344372	0.778	5.241	0	0	0
1	16	16	"A97"	"A97"	18175	67135	105	1027	1055	370	35	468	468	515	427	82	66	20	0	33449	31544	9725	30	2185	2185	2411	1816	75	99	99	0	0.000	0.000	0.000	0.000	0.000	0.000	0.000	0.000	0.000	0.000	0.000	0.000	0.000	0.000	0.018	0.020	0.019	0.018	1.889	0.021	0.258	316	2572	100	559	31264	31823	587	29359	29946	Error	Error	-5.806	559	31264	587	29359	333512	9967909	1.265	16.042	0	0	0
1	17	16	"A97"	"A97"	18470	67135	100	1000	1045	439	42	477	477	535	438	81	62	22	0	32826	29981	13450	44	2207	2207	3060	4780	156	88	86	0	0.000	0.000	0.000	0.000	0.000	0.000	0.000	0.000	0.000	0.000	0.000	0.000	0.000	0.000	0.017	0.020	0.020	0.019	2.281	0.019	0.270	316	2384	100	523	30619	31142	568	27774	28342	Error	Error	-5.871	523	30619	568	27774	330181	9474038	1.164	5.632	0	0	0
1	18	16	"A97"	"A97"	18770	67135	100	1101	1197	816	68	522	522	847	3508	414	1	0	0	33554	29874	12305	41	2333	2333	3487	6180	177	90	84	0	0.000	0.000	0.000	0.000	0.000	0.000	0.000	0.000	0.000	0.000	0.000	0.000	0.000	0.000	0.019	0.025	0.021	0.020	2.356	0.124	0.143	316	2384	100	579	31221	31800	675	27541	28216	Error	Error	-5.753	579	31221	675	27541	378340	9440329	0.100	4.270	0	0	0
1	1	17	"A98"	"A98"	13680	67440	85	519	555	219	39	474	474	529	528	99	4	0	0	4662	5683	2467	43	2101	2101	2302	1954	84	66	35	0	0.000	0.000	0.000	0.000	0.000	0.000	0.000	0.000	0.000	0.000	0.000	0.000	0.000	0.000	0.018	0.023	0.053	0.042	3.652	0.024	0.046	208	1660	100	45	2561	2606	81	3582	3663	Error	Error	-5.831	45	2561	81	3582	115450	1181978	0.049	1.730	0	0	0
1	2	17	"A98"	"A98"	13975	67435	100	454	498	209	41	447	447	503	645	128	0	0	0	4052	4616	1890	40	2084	2084	2329	2503	107	37	13	0	0.000	0.000	0.000	0.000	0.000	0.000	0.000	0.000	0.000	0.000	0.000	0.000	0.000	0.000	0.004	0.020	0.067	0.066	3.594	0.093	0.150	316	2384	100	7	1968	1975	51	2532	2583	Error	Error	-8.135	7	1968	51	2532	157518	1458505	-0.008	0.914	0	0	0
1	3	17	"A98"	"A98"	14270	67435	90	507	587	777	132	445	445	506	741	146	1	0	0	4523	5519	3129	56	2120	2120	2318	1863	80	66	32	0	0.000	0.000	0.000	0.000	0.000	0.000	0.000	0.000	0.000	0.000	0.000	0.000	0.000	0.000	0.026	0.042	0.057	0.057	3.653	0.037	0.038	256	1924	100	62	2403	2465	142	3399	3541	Error	Error	-5.276	62	2403	142	3399	150397	1412777	0.109	1.718	0	0	0
1	4	17	"A99"	"A99"	14575	67435	100	725	768	329	42	472	472	518	529	102	15	1	0	15345	15432	4115	26	2276	2276	2467	1874	75	98	97	0	0.000	0.000	0.000	0.000	0.000	0.000	0.000	0.000	0.000	0.000	0.000	0.000	0.000	0.000	0.019	0.022	0.022	0.020	2.693	0.025	0.073	316	2384	100	253	13069	13322	296	13156	13452	Error	Error	-5.691	253	13069	296	13156	242733	4876589	0.473	6.918	0	0	0
1	5	17	"A99"	"A99"	14875	67440	100	682	730	278	38	453	453	507	406	80	26	3	0	14574	14477	3287	22	2209	2209	2523	2825	111	100	98	0	0.000	0.000	0.000	0.000	0.000	0.000	0.000	0.000	0.000	0.000	0.000	0.000	0.000	0.000	0.019	0.023	0.021	0.020	2.339	0.026	0.174	316	2384	100	229	12365	12594	277	12268	12545	Error	Error	-5.755	229	12365	277	12268	230651	4574834	0.549	4.232	0	0	0
1	6	17	"A99"	"A99"	15175	67435	100	788	833	380	45	458	458	532	669	125	12	0	0	17742	17723	5398	30	2224	2224	2541	2176	85	98	96	0	0.000	0.000	0.000	0.000	0.000	0.000	0.000	0.000	0.000	0.000	0.000	0.000	0.000	0.000	0.021	0.024	0.024	0.020	2.484	0.029	0.065	316	2384	100	330	15518	15848	375	15499	15874	Error	Error	-5.555	330	15518	375	15499	263336	5600365	0.450	6.977	0	0	0
1	7	17	"A100"	"A100"	15480	67435	110	751	892	1225	137	491	491	765	947	123	2	1	0	22621	21042	7961	37	2272	2272	3121	2789	89	96	90	0	0.000	0.000	0.000	0.000	0.000	0.000	0.000	0.000	0.000	0.000	0.000	0.000	0.000	0.000	0.013	0.021	0.017	0.015	2.881	0.035	0.079	392	2896	100	260	20349	20609	401	18770	19171	Error	Error	-6.290	260	20349	401	18770	349778	8248574	0.134	6.426	0	0	0
1	8	17	"A100"	"A100"	15780	67435	100	984	1053	457	43	500	500	609	471	77	51	13	0	31320	29965	8200	27	2331	2331	2945	2468	83	99	97	0	0.000	0.000	0.000	0.000	0.000	0.000	0.000	0.000	0.000	0.000	0.000	0.000	0.000	0.000	0.017	0.020	0.019	0.017	2.000	0.020	0.252	316	2384	100	484	28989	29473	553	27634	28187	Error	Error	-5.904	484	28989	553	27634	332826	9468988	0.943	10.948	0	0	0
1	9	17	"A100"	"A100"	16080	67440	105	974	1057	750	70	492	492	544	442	81	56	9	0	27811	27843	5181	18	2266	2266	2610	2075	79	100	100	0	0.000	0.000	0.000	0.000	0.000	0.000	0.000	0.000	0.000	0.000	0.000	0.000	0.000	0.000	0.019	0.022	0.020	0.017	2.202	0.023	0.219	316	2572	100	482	25545	26027	565	25577	26142	Error	Error	-5.728	482	25545	565	25577	333883	8798290	1.161	12.160	0	0	0
1	10	17	"A101"	"A101"	16375	67440	95	654	714	339	47	477	477	773	3238	418	0	0	0	8606	11818	7690	65	2185	2185	2809	4411	157	67	40	0	0.000	0.000	0.000	0.000	0.000	0.000	0.000	0.000	0.000	0.000	0.000	0.000	0.000	0.000	0.028	0.025	0.030	0.027	2.512	0.072	0.234	256	2088	100	177	6421	6598	237	9633	9870	Error	Error	-5.181	177	6421	237	9633	182659	3025421	-0.018	2.042	0	0	0
1	11	17	"A101"	"A101"	16675	67440	95	603	684	594	86	438	438	499	860	172	3	0	0	7364	10406	7280	69	2038	2038	2261	2088	92	93	66	0	0.000	0.000	0.000	0.000	0.000	0.000	0.000	0.000	0.000	0.000	0.000	0.000	0.000	0.000	0.031	0.029	0.032	0.026	3.016	0.042	0.175	256	2088	100	165	5326	5491	246	8368	8614	Error	Error	-5.013	165	5326	246	8368	175036	2664018	0.215	3.901	0	0	0
1	12	17	"A101"	"A101"	16975	67445	95	593	662	413	62	452	452	517	739	142	6	0	0	8062	10537	6054	57	2093	2093	2345	2458	104	91	60	0	0.000	0.000	0.000	0.000	0.000	0.000	0.000	0.000	0.000	0.000	0.000	0.000	0.000	0.000	0.024	0.025	0.030	0.028	2.739	0.031	0.108	256	2088	100	141	5969	6110	210	8444	8654	Error	Error	-5.404	141	5969	210	8444	169554	2697581	0.196	3.333	0	0	0
1	13	17	"A102"	"A102"	17280	67440	95	605	679	479	70	465	465	535	855	159	3	1	0	9718	12816	8244	64	2092	2092	2380	2739	115	85	60	0	0.000	0.000	0.000	0.000	0.000	0.000	0.000	0.000	0.000	0.000	0.000	0.000	0.000	0.000	0.018	0.020	0.021	0.021	3.416	0.034	0.126	256	2088	100	140	7626	7766	214	10724	10938	Error	Error	-5.767	140	7626	214	10724	173724	3280806	0.168	3.810	0	0	0
1	14	17	"A102"	"A102"	17580	67445	105	723	810	726	89	478	478	541	677	125	12	1	0	8977	12178	8196	67	2201	2201	2464	2723	110	86	62	0	0.000	0.000	0.000	0.000	0.000	0.000	0.000	0.000	0.000	0.000	0.000	0.000	0.000	0.000	0.036	0.033	0.034	0.029	2.968	0.037	0.151	316	2572	100	245	6776	7021	332	9977	10309	Error	Error	-4.790	245	6776	332	9977	255990	3848247	0.397	3.567	0	0	0
1	15	17	"A102"	"A102"	17880	67440	100	609	754	1136	150	490	490	549	562	102	9	1	0	7903	11407	8386	73	2253	2253	2509	2174	86	90	62	0	0.000	0.000	0.000	0.000	0.000	0.000	0.000	0.000	0.000	0.000	0.000	0.000	0.000	0.000	0.021	0.029	0.028	0.026	3.535	0.044	0.155	316	2384	100	119	5650	5769	264	9154	9418	Error	Error	-5.569	119	5650	264	9154	238112	3604699	0.365	4.093	0	0	0
1	16	17	"A103"	"A103"	18175	67435	95	814	977	1648	168	484	484	545	635	116	19	1	0	22978	20731	8260	39	2207	2207	2507	2156	85	99	94	0	0.000	0.000	0.000	0.000	0.000	0.000	0.000	0.000	0.000	0.000	0.000	0.000	0.000	0.000	0.016	0.027	0.019	0.018	2.532	0.027	0.075	256	2088	100	330	20771	21101	493	18524	19017	Error	Error	-5.976	330	20771	493	18524	250104	5307132	0.680	8.453	0	0	0
1	17	17	"A103"	"A103"	18475	67440	100	829	860	347	40	538	538	609	567	93	18	1	0	22371	19859	8534	42	2341	2341	2829	2570	90	98	90	0	0.000	0.000	0.000	0.000	0.000	0.000	0.000	0.000	0.000	0.000	0.000	0.000	0.000	0.000	0.015	0.018	0.019	0.017	2.331	0.021	0.100	316	2384	100	291	20030	20321	322	17518	17840	Error	Error	-6.105	291	20030	322	17518	271872	6275327	0.443	6.626	0	0	0
1	18	17	"A103"	"A103"	18780	67445	105	963	1038	522	50	529	529	790	3032	383	0	0	0	23081	22237	7972	35	2318	2318	2821	3615	128	99	90	0	0.000	0.000	0.000	0.000	0.000	0.000	0.000	0.000	0.000	0.000	0.000	0.000	0.000	0.000	0.021	0.026	0.024	0.021	2.286	0.155	0.148	316	2572	100	434	20763	21197	509	19919	20428	Error	Error	-5.580	434	20763	509	19919	328133	7026942	0.082	5.371	0	0	0
1	1	18	"A104"	"A104"	13680	67735	100	969	1041	798	76	479	479	520	458	88	52	16	0	25621	24250	9875	40	2304	2304	2593	2885	111	93	88	0	0.000	0.000	0.000	0.000	0.000	0.000	0.000	0.000	0.000	0.000	0.000	0.000	0.000	0.000	0.021	0.026	0.023	0.023	2.191	0.027	0.276	316	2384	100	490	23317	23807	562	21946	22508	Error	Error	-5.572	490	23317	562	21946	328816	7663018	1.138	7.507	0	0	0
1	2	18	"A104"	"A104"	13980	67735	100	930	1013	850	83	494	494	525	287	54	65	32	0	24094	23044	6708	29	2414	2414	2642	2362	89	96	94	0	0.000	0.000	0.000	0.000	0.000	0.000	0.000	0.000	0.000	0.000	0.000	0.000	0.000	0.000	0.020	0.025	0.022	0.020	2.250	0.026	0.232	316	2384	100	436	21680	22116	519	20630	21149	Error	Error	-5.636	436	21680	519	20630	320003	7282003	1.700	8.638	0	0	0
1	3	18	"A104"	"A104"	14275	67740	100	997	1038	381	36	486	486	844	4117	487	0	0	0	23440	23203	6593	28	2343	2343	3050	5371	176	96	93	0	0.000	0.000	0.000	0.000	0.000	0.000	0.000	0.000	0.000	0.000	0.000	0.000	0.000	0.000	0.024	0.026	0.027	0.023	2.258	0.027	0.278	316	2384	100	511	21097	21608	552	20860	21412	Error	Error	-5.368	511	21097	552	20860	327939	7332185	0.047	3.752	0	0	0
1	4	18	"A105"	"A105"	14585	67735	105	1181	1192	401	33	489	489	561	1283	228	4	0	0	30434	28916	6760	23	2424	2424	2724	2785	102	100	96	0	0.000	0.000	0.000	0.000	0.000	0.000	0.000	0.000	0.000	0.000	0.000	0.000	0.000	0.000	0.025	0.027	0.025	0.024	1.768	0.028	0.150	316	2572	100	692	28010	28702	703	26492	27195	Error	Error	-5.339	692	28010	703	26492	376756	9137303	0.492	9.405	0	0	0
1	5	18	"A105"	"A105"	14885	67735	100	1098	1125	349	31	480	480	533	704	132	40	2	0	29628	28158	6498	23	2481	2481	2822	2505	88	98	97	0	0.000	0.000	0.000	0.000	0.000	0.000	0.000	0.000	0.000	0.000	0.000	0.000	0.000	0.000	0.023	0.025	0.024	0.023	1.947	0.029	0.363	316	2384	100	618	27147	27765	645	25677	26322	Error	Error	-5.457	618	27147	645	25677	355566	8897885	0.841	10.114	0	0	0
1	6	18	"A105"	"A105"	15185	67735	110	959	1041	669	64	465	465	521	832	159	20	1	0	24706	25350	10261	40	2400	2400	2663	2003	75	95	93	0	0.000	0.000	0.000	0.000	0.000	0.000	0.000	0.000	0.000	0.000	0.000	0.000	0.000	0.000	0.022	0.025	0.023	0.022	2.298	0.028	0.069	392	2896	100	494	22306	22800	576	22950	23526	Error	Error	-5.497	494	22306	576	22950	408225	9937314	0.625	11.327	0	0	0
1	7	18	"A106"	"A106"	15485	67735	85	505	541	233	43	467	467	535	763	142	1	0	0	3978	4598	1725	37	2292	2292	2515	2476	98	29	12	0	0.000	0.000	0.000	0.000	0.000	0.000	0.000	0.000	0.000	0.000	0.000	0.000	0.000	0.000	0.023	0.032	0.075	0.059	3.739	0.048	0.044	208	1660	100	38	1686	1724	74	2306	2380	Error	Error	-5.471	38	1686	74	2306	112596	956287	0.008	0.841	0	0	0
1	8	18	"A106"	"A106"	15780	67740	100	501	578	701	121	467	467	516	440	85	7	1	0	3487	4167	2160	51	2282	2282	2468	2143	86	28	12	0	0.000	0.000	0.000	0.000	0.000	0.000	0.000	0.000	0.000	0.000	0.000	0.000	0.000	0.000	0.028	0.059	0.102	0.100	4.060	0.103	0.182	316	2384	100	34	1205	1239	111	1885	1996	Error	Error	-5.147	34	1205	111	1885	182666	1316827	0.141	0.793	0	0	0
1	9	18	"A106"	"A106"	16080	67745	85	515	546	219	40	461	461	532	780	146	0	0	0	3932	4558	1698	37	2245	2245	2417	1310	54	66	34	0	0.000	0.000	0.000	0.000	0.000	0.000	0.000	0.000	0.000	0.000	0.000	0.000	0.000	0.000	0.032	0.037	0.076	0.071	3.389	0.043	0.077	208	1660	100	54	1687	1741	85	2313	2398	Error	Error	-4.965	54	1687	85	2313	113552	948165	0.018	1.634	0	0	0
1	10	18	"A107"	"A107"	16380	67740	100	568	632	401	63	500	500	569	550	96	6	0	0	5188	7127	6312	88	2385	2385	2769	2356	85	57	28	0	0.000	0.000	0.000	0.000	0.000	0.000	0.000	0.000	0.000	0.000	0.000	0.000	0.000	0.000	0.024	0.028	0.047	0.054	4.681	0.034	0.108	316	2384	100	68	2803	2871	132	4742	4874	Error	Error	-5.365	68	2803	132	4742	199688	2252196	0.115	1.850	0	0	0
1	11	18	"A107"	"A107"	16680	67740	100	523	579	321	55	493	493	546	525	96	5	0	0	4793	6370	4832	75	2385	2385	2662	2024	76	59	32	0	0.000	0.000	0.000	0.000	0.000	0.000	0.000	0.000	0.000	0.000	0.000	0.000	0.000	0.000	0.012	0.022	0.048	0.051	4.113	0.052	0.159	316	2384	100	30	2408	2438	86	3985	4071	Error	Error	-6.327	30	2408	86	3985	183020	2012889	0.063	1.832	0	0	0
1	12	18	"A107"	"A107"	16980	67740	100	536	558	293	52	479	479	526	478	90	3	0	0	4740	6030	3935	65	2266	2266	2521	2019	80	59	29	0	0.000	0.000	0.000	0.000	0.000	0.000	0.000	0.000	0.000	0.000	0.000	0.000	0.000	0.000	0.023	0.021	0.048	0.056	4.288	0.021	0.022	316	2384	100	57	2474	2531	79	3764	3843	Error	Error	-5.440	57	2474	79	3764	176456	1905359	0.067	1.738	0	0	0
1	13	18	"A108"	"A108"	17285	67735	95	580	695	642	92	473	473	526	486	92	11	1	0	6722	8868	5415	61	2269	2269	2517	2250	89	83	49	0	0.000	0.000	0.000	0.000	0.000	0.000	0.000	0.000	0.000	0.000	0.000	0.000	0.000	0.000	0.024	0.034	0.034	0.031	3.143	0.033	0.043	256	2088	100	107	4453	4560	222	6599	6821	Error	Error	-5.379	107	4453	222	6599	177838	2270202	0.348	2.823	0	0	0
1	14	18	"A108"	"A108"	17585	67740	100	577	701	1473	210	497	497	574	778	135	2	0	0	5590	7148	4325	60	2343	2343	2753	3570	129	44	20	0	0.000	0.000	0.000	0.000	0.000	0.000	0.000	0.000	0.000	0.000	0.000	0.000	0.000	0.000	0.025	0.042	0.043	0.037	3.873	0.079	0.103	316	2384	100	80	3247	3327	204	4805	5009	Error	Error	-5.343	80	3247	204	4805	221506	2258885	0.163	1.231	0	0	0
1	15	18	"A108"	"A108"	17885	67735	110	562	615	293	47	495	495	590	1287	218	0	0	0	5518	7591	5490	72	2378	2378	2718	2871	105	54	30	0	0.000	0.000	0.000	0.000	0.000	0.000	0.000	0.000	0.000	0.000	0.000	0.000	0.000	0.000	0.021	0.023	0.043	0.045	3.631	0.066	0.055	392	2896	100	67	3140	3207	120	5213	5333	Error	Error	-5.550	67	3140	120	5213	241222	2975655	0.019	1.697	0	0	0
1	16	18	"A109"	"A109"	18185	67740	100	523	605	737	121	492	492	542	575	106	2	0	0	3281	3952	2150	54	2333	2333	2479	1680	67	24	13	0	0.000	0.000	0.000	0.000	0.000	0.000	0.000	0.000	0.000	0.000	0.000	0.000	0.000	0.000	0.033	0.070	0.098	0.136	6.211	0.059	0.053	316	2384	100	31	948	979	113	1619	1732	Error	Error	-4.935	31	948	113	1619	191311	1248917	0.110	0.877	0	0	0
1	17	18	"A109"	"A109"	18485	67740	100	518	566	335	59	514	514	585	583	99	1	0	0	3323	3786	1409	37	2358	2358	2516	1471	58	34	14	0	0.000	0.000	0.000	0.000	0.000	0.000	0.000	0.000	0.000	0.000	0.000	0.000	0.000	0.000	0.004	0.036	0.124	0.129	5.793	0.066	0.036	316	2384	100	4	965	969	52	1428	1480	Error	Error	-7.914	4	965	52	1428	178755	1196447	-0.033	0.863	0	0	0
1	18	18	"A109"	"A109"	18790	67750	90	546	587	451	76	539	539	564	321	56	7	0	0	3584	4080	1567	38	2351	2351	2489	1740	69	35	13	0	0.000	0.000	0.000	0.000	0.000	0.000	0.000	0.000	0.000	0.000	0.000	0.000	0.000	0.000	0.006	0.028	0.092	0.084	5.254	0.047	0.075	256	1924	100	7	1233	1240	48	1729	1777	Error	Error	-7.461	7	1233	48	1729	150219	1044356	0.072	0.914	0	0	0
1	1	19	"A110"	"A110"	13685	68035	100	679	749	442	59	512	512	551	429	77	18	3	0	9051	10384	6234	60	2430	2430	2668	2209	82	79	70	0	0.000	0.000	0.000	0.000	0.000	0.000	0.000	0.000	0.000	0.000	0.000	0.000	0.000	0.000	0.025	0.030	0.034	0.035	3.751	0.030	0.198	316	2384	100	167	6621	6788	237	7954	8191	Error	Error	-5.309	167	6621	237	7954	236599	3281401	0.462	3.493	0	0	0
1	2	19	"A110"	"A110"	13990	68040	90	778	866	911	105	488	488	523	339	64	42	13	0	9510	12420	6649	53	2389	2389	2663	2209	82	98	82	0	0.000	0.000	0.000	0.000	0.000	0.000	0.000	0.000	0.000	0.000	0.000	0.000	0.000	0.000	0.041	0.038	0.036	0.030	2.797	0.033	0.085	256	1924	100	290	7121	7411	378	10031	10409	Error	Error	-4.618	290	7121	378	10031	221605	3179503	1.012	4.417	0	0	0
1	3	19	"A110"	"A110"	14290	68035	100	695	740	343	46	485	485	530	410	77	22	6	0	8380	10785	7100	65	2360	2360	2657	2710	101	87	55	0	0.000	0.000	0.000	0.000	0.000	0.000	0.000	0.000	0.000	0.000	0.000	0.000	0.000	0.000	0.035	0.030	0.039	0.034	3.410	0.026	0.207	316	2384	100	210	6020	6230	255	8425	8680	Error	Error	-4.841	210	6020	255	8425	233958	3408056	0.512	2.999	0	0	0
1	4	19	"A111"	"A111"	14595	68035	90	679	711	250	35	508	508	562	519	92	9	1	0	7689	9027	3966	43	2468	2468	2738	2780	101	88	48	0	0.000	0.000	0.000	0.000	0.000	0.000	0.000	0.000	0.000	0.000	0.000	0.000	0.000	0.000	0.033	0.031	0.037	0.032	2.722	0.042	0.059	256	1924	100	171	5221	5392	203	6559	6762	Error	Error	-4.932	171	5221	203	6559	181906	2310797	0.287	2.262	0	0	0
1	5	19	"A111"	"A111"	14885	68040	90	562	642	641	99	476	476	528	700	132	4	0	0	6092	6748	2698	39	2334	2334	2691	2746	102	72	26	0	0.000	0.000	0.000	0.000	0.000	0.000	0.000	0.000	0.000	0.000	0.000	0.000	0.000	0.000	0.023	0.038	0.041	0.040	3.155	0.058	0.081	256	1924	100	86	3758	3844	166	4414	4580	Error	Error	-5.449	86	3758	166	4414	164367	1727567	0.163	1.477	0	0	0
1	6	19	"A111"	"A111"	15185	68035	100	604	650	287	44	480	480	530	433	81	17	2	0	5945	7509	4700	62	2320	2320	2539	1818	71	81	50	0	0.000	0.000	0.000	0.000	0.000	0.000	0.000	0.000	0.000	0.000	0.000	0.000	0.000	0.000	0.034	0.033	0.045	0.046	3.404	0.037	0.167	316	2384	100	124	3625	3749	170	5189	5359	Error	Error	-4.870	124	3625	170	5189	205412	2372812	0.277	2.734	0	0	0
1	7	19	"A112"	"A112"	15490	68035	90	731	750	260	34	456	456	512	804	157	3	0	0	16208	16313	5312	32	2273	2273	2595	3018	116	99	94	0	0.000	0.000	0.000	0.000	0.000	0.000	0.000	0.000	0.000	0.000	0.000	0.000	0.000	0.000	0.020	0.021	0.023	0.021	2.177	0.018	0.152	256	1924	100	275	13935	14210	294	14040	14334	Error	Error	-5.663	275	13935	294	14040	192010	4176216	0.296	4.545	0	0	0
1	8	19	"A112"	"A112"	15780	68035	95	737	792	446	56	487	487	575	1181	205	0	0	0	12975	15340	6294	41	2334	2334	2825	2492	88	100	96	0	0.000	0.000	0.000	0.000	0.000	0.000	0.000	0.000	0.000	0.000	0.000	0.000	0.000	0.000	0.023	0.023	0.023	0.020	2.640	0.025	0.024	256	2088	100	250	10641	10891	305	13006	13311	Error	Error	-5.412	250	10641	305	13006	202709	3926997	0.184	5.022	0	0	0
1	9	19	"A112"	"A112"	16085	68035	90	688	787	755	95	462	462	495	307	62	36	12	0	14608	15192	5811	38	2280	2280	2507	1593	63	100	100	0	0.000	0.000	0.000	0.000	0.000	0.000	0.000	0.000	0.000	0.000	0.000	0.000	0.000	0.000	0.018	0.025	0.022	0.019	2.635	0.025	0.109	256	1924	100	226	12328	12554	325	12912	13237	Error	Error	-5.769	226	12328	325	12912	201402	3889212	0.951	7.963	0	0	0
1	10	19	"A113"	"A113"	16390	68040	100	721	813	676	83	467	467	509	566	111	20	1	0	15035	14516	6491	44	2248	2248	2452	2141	87	95	81	0	0.000	0.000	0.000	0.000	0.000	0.000	0.000	0.000	0.000	0.000	0.000	0.000	0.000	0.000	0.020	0.028	0.026	0.024	2.604	0.025	0.045	316	2384	100	254	12787	13041	346	12268	12614	Error	Error	-5.654	254	12787	346	12268	256960	4587057	0.537	5.635	0	0	0
1	11	19	"A113"	"A113"	16700	68045	110	732	801	389	48	482	482	559	1118	200	1	0	0	10706	12666	7695	60	2268	2268	2482	2554	102	87	64	0	0.000	0.000	0.000	0.000	0.000	0.000	0.000	0.000	0.000	0.000	0.000	0.000	0.000	0.000	0.030	0.031	0.032	0.029	3.177	0.047	0.042	392	2896	100	250	8438	8688	319	10398	10717	Error	Error	-5.077	250	8438	319	10398	313972	4964884	0.216	3.987	0	0	0
1	12	19	"A113"	"A113"	17000	68045	110	661	738	470	63	468	468	582	1942	333	0	0	0	9793	11640	7213	61	2203	2203	2476	3161	127	81	54	0	0.000	0.000	0.000	0.000	0.000	0.000	0.000	0.000	0.000	0.000	0.000	0.000	0.000	0.000	0.025	0.029	0.032	0.028	3.318	0.024	0.176	392	2896	100	193	7590	7783	270	9437	9707	Error	Error	-5.297	193	7590	270	9437	289121	4562896	0.080	2.899	0	0	0
1	13	19	"A114"	"A114"	17300	68035	95	964	1013	374	36	486	486	527	503	95	48	8	0	22227	23030	6366	27	2310	2310	2533	2059	81	100	100	0	0.000	0.000	0.000	0.000	0.000	0.000	0.000	0.000	0.000	0.000	0.000	0.000	0.000	0.000	0.024	0.025	0.024	0.022	2.094	0.025	0.334	256	2088	100	478	19917	20395	527	20720	21247	Error	Error	-5.381	478	19917	527	20720	259299	5895788	0.966	9.955	0	0	0
1	14	19	"A114"	"A114"	17600	68035	100	894	954	529	55	498	498	589	884	150	12	0	0	20311	19731	7745	39	2359	2359	2882	3748	130	96	84	0	0.000	0.000	0.000	0.000	0.000	0.000	0.000	0.000	0.000	0.000	0.000	0.000	0.000	0.000	0.022	0.026	0.025	0.022	2.323	0.025	0.136	316	2384	100	396	17952	18348	456	17372	17828	Error	Error	-5.503	396	17952	456	17372	301430	6234838	0.413	4.495	0	0	0
1	15	19	"A114"	"A114"	17900	68040	100	992	1184	2643	223	490	490	550	635	115	38	3	0	21877	22553	5968	26	2301	2301	2576	2366	91	100	99	0	0.000	0.000	0.000	0.000	0.000	0.000	0.000	0.000	0.000	0.000	0.000	0.000	0.000	0.000	0.026	0.034	0.027	0.023	2.087	0.045	0.085	316	2384	100	502	19576	20078	694	20252	20946	Error	Error	-5.285	502	19576	694	20252	374267	7126689	0.998	8.443	0	0	0
1	16	19	"A115"	"A115"	18205	68035	100	581	736	1852	251	529	529	599	689	115	2	1	0	4881	6222	3906	62	2339	2339	2557	1913	74	62	32	0	0.000	0.000	0.000	0.000	0.000	0.000	0.000	0.000	0.000	0.000	0.000	0.000	0.000	0.000	0.020	0.053	0.051	0.058	4.617	0.045	0.011	316	2384	100	52	2542	2594	207	3883	4090	Error	Error	-5.611	52	2542	207	3883	232501	1966245	0.199	1.916	0	0	0
1	17	19	"A115"	"A115"	18500	68045	95	589	654	391	59	517	517	572	586	102	5	1	0	5973	7347	3965	53	2302	2302	2442	1521	62	85	58	0	0.000	0.000	0.000	0.000	0.000	0.000	0.000	0.000	0.000	0.000	0.000	0.000	0.000	0.000	0.020	0.027	0.040	0.037	3.422	0.035	0.070	256	2088	100	72	3671	3743	137	5045	5182	Error	Error	-5.672	72	3671	137	5045	167336	1880861	0.140	3.225	0	0	0
1	18	19	"A115"	"A115"	18800	68045	100	588	601	214	35	507	507	531	216	40	24	6	0	4818	6062	3192	52	2244	2244	2320	1016	43	83	62	0	0.000	0.000	0.000	0.000	0.000	0.000	0.000	0.000	0.000	0.000	0.000	0.000	0.000	0.000	0.031	0.025	0.046	0.044	4.433	0.015	0.039	316	2384	100	81	2574	2655	94	3818	3912	Error	Error	-4.990	81	2574	94	3818	189796	1915680	0.324	3.683	0	0	0
1	1	20	"A116"	"A116"	13680	68335	100	17701	21835	19635	89	519	519	1068	4249	397	72	65	4	24933	21565	11716	54	2283	2283	2897	3570	123	82	75	1	0.000	0.000	0.000	0.000	0.000	0.000	0.000	0.000	0.000	0.000	0.000	0.000	0.000	0.000	0.759	1.105	0.750	0.663	2.749	1.534	0.689	316	2384	100	17182	22650	39832	21316	19282	40598	Error	Error	-0.399	17182	22650	21316	19282	6899816	6814408	4.888	5.229	0	0	0
1	2	20	"A116"	"A116"	13985	68340	105	24378	28891	18991	65	515	515	859	2708	315	94	88	7	24994	24902	5275	21	2343	2343	3028	3884	128	100	98	0	0.000	0.000	0.000	0.000	0.000	0.000	0.000	0.000	0.000	0.000	0.000	0.000	0.000	0.000	1.054	1.258	1.013	0.936	2.294	1.654	0.585	316	2572	100	23863	22651	46514	28376	22559	50935	Error	Error	0.075	23863	22651	28376	22559	9129439	7869031	10.352	5.632	0	0	0
1	3	20	"A116"	"A116"	14285	68335	100	24399	26777	18989	70	490	490	1070	4252	397	84	78	6	28307	26911	7575	28	2300	2300	3168	4626	146	100	94	0	0.000	0.000	0.000	0.000	0.000	0.000	0.000	0.000	0.000	0.000	0.000	0.000	0.000	0.000	0.919	1.068	0.883	0.745	2.237	1.439	0.744	316	2384	100	23909	26007	49916	26287	24611	50898	Error	Error	-0.121	23909	26007	26287	24611	8461649	8504018	6.046	5.133	0	0	0
1	4	20	"A117"	"A117"	14585	68335	100	491	573	1054	183	480	480	513	354	69	6	0	0	3271	3556	2112	59	2275	2275	2508	2473	98	13	0	0	0.000	0.000	0.000	0.000	0.000	0.000	0.000	0.000	0.000	0.000	0.000	0.000	0.000	0.000	0.011	0.073	0.147	0.148	4.458	0.071	0.097	316	2384	100	11	996	1007	93	1281	1374	Error	Error	-6.501	11	996	93	1281	181181	1123849	0.169	0.424	0	0	0
1	5	20	"A117"	"A117"	14890	68335	85	573	605	215	35	510	510	554	482	87	4	0	0	3639	4044	2299	56	2405	2405	2511	1093	43	58	19	0	0.000	0.000	0.000	0.000	0.000	0.000	0.000	0.000	0.000	0.000	0.000	0.000	0.000	0.000	0.051	0.058	0.119	0.106	3.330	0.081	0.194	208	1660	100	63	1234	1297	95	1639	1734	Error	Error	-4.292	63	1234	95	1639	125887	841118	0.106	1.403	0	0	0
1	6	20	"A117"	"A117"	15185	68335	100	510	579	429	74	496	496	554	695	125	2	0	0	3249	3642	2016	55	2353	2353	2640	2437	92	11	2	0	0.000	0.000	0.000	0.000	0.000	0.000	0.000	0.000	0.000	0.000	0.000	0.000	0.000	0.000	0.016	0.064	0.152	0.158	4.731	0.144	0.146	316	2384	100	14	896	910	83	1289	1372	Error	Error	-6.000	14	896	83	1289	182887	1150842	0.036	0.411	0	0	0
1	7	20	"A118"	"A118"	15490	68335	100	671	708	303	42	508	508	586	792	135	4	0	0	7852	11799	8605	72	2355	2355	2682	2781	103	80	48	0	0.000	0.000	0.000	0.000	0.000	0.000	0.000	0.000	0.000	0.000	0.000	0.000	0.000	0.000	0.030	0.021	0.030	0.032	3.106	0.046	0.103	316	2384	100	163	5497	5660	200	9444	9644	Error	Error	-5.076	163	5497	200	9444	223871	3728625	0.154	3.278	0	0	0
1	8	20	"A118"	"A118"	15790	68335	100	608	673	316	46	509	509	562	512	91	10	1	0	7347	9203	6617	71	2367	2367	2628	1687	64	87	67	0	0.000	0.000	0.000	0.000	0.000	0.000	0.000	0.000	0.000	0.000	0.000	0.000	0.000	0.000	0.020	0.024	0.034	0.031	3.504	0.022	0.030	316	2384	100	99	4980	5079	164	6836	7000	Error	Error	-5.653	99	4980	164	6836	212676	2908142	0.217	3.897	0	0	0
1	9	20	"A118"	"A118"	16090	68335	100	637	698	310	44	532	532	765	2904	379	0	0	0	7886	9699	6188	63	2394	2394	2930	3800	129	66	32	0	0.000	0.000	0.000	0.000	0.000	0.000	0.000	0.000	0.000	0.000	0.000	0.000	0.000	0.000	0.019	0.023	0.032	0.031	3.342	0.155	0.088	316	2384	100	105	5492	5597	166	7305	7471	Error	Error	-5.709	105	5492	166	7305	220685	3064895	-0.023	1.781	0	0	0
1	10	20	"A119"	"A119"	16390	68340	100	555	615	448	72	469	469	513	414	80	9	1	0	4406	5733	4482	78	2173	2173	2395	1879	78	56	27	0	0.000	0.000	0.000	0.000	0.000	0.000	0.000	0.000	0.000	0.000	0.000	0.000	0.000	0.000	0.039	0.041	0.053	0.054	3.956	0.031	0.057	316	2384	100	86	2233	2319	146	3560	3706	Error	Error	-4.699	86	2233	146	3560	194200	1811570	0.246	1.776	0	0	0
1	11	20	"A119"	"A119"	16690	68340	100	583	1078	4094	379	464	464	495	363	73	19	6	0	4387	6320	7151	113	2125	2125	2327	1932	83	58	31	0	0.000	0.000	0.000	0.000	0.000	0.000	0.000	0.000	0.000	0.000	0.000	0.000	0.000	0.000	0.053	0.146	0.071	0.072	4.719	0.317	0.291	316	2384	100	119	2262	2381	614	4195	4809	Error	Error	-4.249	119	2262	614	4195	340661	1997262	1.606	2.067	0	0	0
1	12	20	"A119"	"A119"	16990	68340	100	1219	4775	11991	251	506	506	579	764	131	49	35	2	6885	11904	14240	119	2321	2321	2612	2476	94	69	44	4	0.000	0.000	0.000	0.000	0.000	0.000	0.000	0.000	0.000	0.000	0.000	0.000	0.000	0.000	0.156	0.445	0.205	0.181	3.695	0.692	0.577	316	2384	100	713	4564	5277	4269	9583	13852	Error	Error	-2.678	713	4564	4269	9583	1508901	3761555	5.492	3.753	0	0	0
1	13	20	"A120"	"A120"	17295	68335	90	570	653	648	99	494	494	664	2400	361	0	0	0	3557	4539	2424	53	2223	2223	2560	3433	134	21	8	0	0.000	0.000	0.000	0.000	0.000	0.000	0.000	0.000	0.000	0.000	0.000	0.000	0.000	0.000	0.057	0.069	0.096	0.094	4.282	0.139	0.256	256	1924	100	76	1334	1410	159	2316	2475	Error	Error	-4.134	76	1334	159	2316	167179	1161986	-0.005	0.576	0	0	0
1	14	20	"A120"	"A120"	17585	68345	85	559	605	264	43	519	519	857	3641	424	0	0	0	3946	4786	2226	46	2295	2295	2907	4767	163	15	0	0	0.000	0.000	0.000	0.000	0.000	0.000	0.000	0.000	0.000	0.000	0.000	0.000	0.000	0.000	0.024	0.035	0.068	0.068	3.989	0.050	0.038	208	1660	100	40	1651	1691	86	2491	2577	Error	Error	-5.367	40	1651	86	2491	125760	995497	-0.069	0.394	0	0	0
1	15	20	"A120"	"A120"	17900	68345	90	588	657	514	78	517	517	584	737	126	1	0	0	3828	4283	1570	36	2222	2222	2485	2855	114	25	3	0	0.000	0.000	0.000	0.000	0.000	0.000	0.000	0.000	0.000	0.000	0.000	0.000	0.000	0.000	0.044	0.068	0.106	0.094	3.701	0.059	0.106	256	1924	100	71	1606	1677	140	2061	2201	Error	Error	-4.500	71	1606	140	2061	168295	1096522	0.099	0.630	0	0	0
1	16	20	"A121"	"A121"	18190	68340	100	824	904	480	53	522	522	592	877	148	12	1	0	14656	17729	12922	72	2289	2289	2534	2144	84	81	72	0	0.000	0.000	0.000	0.000	0.000	0.000	0.000	0.000	0.000	0.000	0.000	0.000	0.000	0.000	0.024	0.025	0.027	0.035	4.080	0.021	0.122	316	2384	100	302	12367	12669	382	15440	15822	Error	Error	-5.356	302	12367	382	15440	285545	5602393	0.356	7.087	0	0	0
1	17	20	"A121"	"A121"	18490	68340	100	711	791	730	92	514	514	567	651	114	9	1	0	8618	12909	10518	81	2264	2264	2738	3402	124	75	45	0	0.000	0.000	0.000	0.000	0.000	0.000	0.000	0.000	0.000	0.000	0.000	0.000	0.000	0.000	0.031	0.026	0.030	0.029	3.052	0.021	0.124	316	2384	100	197	6354	6551	277	10645	10922	Error	Error	-5.011	197	6354	277	10645	249984	4079191	0.344	2.990	0	0	0
1	18	20	"A121"	"A121"	18790	68340	100	696	744	292	39	512	512	554	462	83	19	1	0	10392	13850	10643	76	2244	2244	2658	3035	114	81	59	0	0.000	0.000	0.000	0.000	0.000	0.000	0.000	0.000	0.000	0.000	0.000	0.000	0.000	0.000	0.023	0.020	0.026	0.028	3.282	0.019	0.031	316	2384	100	184	8148	8332	232	11606	11838	Error	Error	-5.469	184	8148	232	11606	235180	4376641	0.411	3.688	0	0	0
1	1	21	"Blank"	"Blank"	13685	68645	100	561	584	238	40	532	532	566	343	60	7	1	0	2253	2355	987	41	2212	2212	2397	2459	102	1	0	0	0.000	0.000	0.000	0.000	0.000	0.000	0.000	0.000	0.000	0.000	0.000	0.000	0.000	0.000	0.707	0.364	0.567	0.589	4.964	0.006	0.001	316	2384	100	29	41	70	52	143	195	Error	Error	-0.500	29	41	52	143	184680	744287	0.052	-0.017	0	0	0
1	2	21	"Blank"	"Blank"	13985	68645	100	518	643	1432	222	498	498	541	517	95	2	0	0	2127	2317	1315	56	2115	2115	2383	3051	128	1	0	0	0.000	0.000	0.000	0.000	0.000	0.000	0.000	0.000	0.000	0.000	0.000	0.000	0.000	0.000	1.667	0.718	0.612	0.597	4.778	0.098	0.067	316	2384	100	20	12	32	145	202	347	Error	Error	0.737	20	12	145	202	203103	732207	0.197	-0.022	0	0	0
1	3	21	"Blank"	"Blank"	14285	68645	100	451	515	633	122	479	479	520	462	88	2	0	0	2028	2493	3100	124	2079	2079	2235	1593	71	2	2	0	0.000	0.000	0.000	0.000	0.000	0.000	0.000	0.000	0.000	0.000	0.000	0.000	0.000	0.000	0.549	0.087	0.594	0.535	5.741	0.087	0.127	316	2384	100	-28	-51	-79	36	414	450	Error	Error	-0.865	-28	-51	36	414	162801	787939	-0.011	0.162	0	0	0
1	4	21	"Blank"	"Blank"	14590	68645	100	488	536	335	62	484	484	539	557	103	2	1	0	2115	2498	3659	146	2107	2107	2301	1921	83	2	1	0	0.000	0.000	0.000	0.000	0.000	0.000	0.000	0.000	0.000	0.000	0.000	0.000	0.000	0.000	0.500	0.133	0.580	0.642	5.485	0.028	0.024	316	2384	100	4	8	12	52	391	443	Error	Error	-1.000	4	8	52	391	169241	789452	-0.005	0.103	0	0	0
1	5	21	"Blank"	"Blank"	14890	68645	100	511	533	260	48	504	504	546	415	76	2	0	0	2229	2308	607	26	2236	2236	2445	2489	101	0	0	0	0.000	0.000	0.000	0.000	0.000	0.000	0.000	0.000	0.000	0.000	0.000	0.000	0.000	0.000	-1.000	0.403	0.667	0.566	4.132	0.031	0.069	316	2384	100	7	-7	0	29	72	101	Error	Error	Error	7	-7	29	72	168492	729231	-0.031	-0.055	0	0	0
1	6	21	"Blank"	"Blank"	15190	68650	100	507	587	580	98	503	503	541	408	75	5	1	0	2314	2654	2640	99	2213	2213	2381	1920	80	2	1	0	0.000	0.000	0.000	0.000	0.000	0.000	0.000	0.000	0.000	0.000	0.000	0.000	0.000	0.000	0.040	0.190	0.621	0.607	5.720	0.164	0.415	316	2384	100	4	101	105	84	441	525	Error	Error	-4.658	4	101	84	441	185590	838569	0.113	0.142	0	0	0
1	7	21	"Blank"	"Blank"	15490	68650	100	559	595	299	50	517	517	653	1875	287	0	0	0	2299	2930	3741	127	2227	2227	2530	3010	118	2	2	0	0.000	0.000	0.000	0.000	0.000	0.000	0.000	0.000	0.000	0.000	0.000	0.000	0.000	0.000	0.583	0.111	0.486	0.555	5.511	0.648	0.541	316	2384	100	42	72	114	78	703	781	Error	Error	-0.778	42	72	78	703	187951	925874	-0.031	0.133	0	0	0
1	8	21	"Blank"	"Blank"	15790	68650	100	491	506	299	59	492	492	539	470	87	0	0	0	2087	2177	774	35	2125	2125	2365	2323	98	1	0	0	0.000	0.000	0.000	0.000	0.000	0.000	0.000	0.000	0.000	0.000	0.000	0.000	0.000	0.000	0.026	0.269	0.516	0.521	4.162	0.006	0.004	316	2384	100	-1	-38	-39	14	52	66	Error	Error	-5.248	-1	-38	14	52	160013	687825	-0.070	-0.081	0	0	0
1	9	21	"Blank"	"Blank"	16090	68650	100	508	527	190	36	505	505	551	515	93	1	0	0	2148	2257	1029	45	2133	2133	2356	2251	95	0	0	0	0.000	0.000	0.000	0.000	0.000	0.000	0.000	0.000	0.000	0.000	0.000	0.000	0.000	0.000	0.200	0.177	0.503	0.536	5.803	0.050	0.071	316	2384	100	3	15	18	22	124	146	Error	Error	-2.322	3	15	22	124	166650	713124	-0.047	-0.044	0	0	0
1	10	21	"Blank"	"Blank"	16390	68650	100	510	654	1040	159	542	542	584	659	112	2	1	0	2247	2391	1424	59	2252	2252	2333	863	36	2	1	0	0.000	0.000	0.000	0.000	0.000	0.000	0.000	0.000	0.000	0.000	0.000	0.000	0.000	0.000	6.400	0.806	0.708	0.645	4.384	0.388	0.291	316	2384	100	-32	-5	-37	112	139	251	Error	Error	2.678	-32	-5	112	139	206556	755694	0.106	0.067	0	0	0
1	11	21	"Blank"	"Blank"	16690	68650	100	521	545	198	36	531	531	575	491	85	2	0	0	2236	2347	1087	46	2214	2214	2353	1550	65	1	0	0	0.000	0.000	0.000	0.000	0.000	0.000	0.000	0.000	0.000	0.000	0.000	0.000	0.000	0.000	-0.455	0.105	0.412	0.400	4.749	0.067	0.024	316	2384	100	-10	22	12	14	133	147	Error	Error	Error	-10	22	14	133	172128	741695	-0.061	-0.004	0	0	0
1	12	21	"Blank"	"Blank"	16990	68650	100	519	564	572	101	515	515	570	516	90	0	0	0	2166	2245	673	29	2166	2166	2318	1726	74	0	0	0	0.000	0.000	0.000	0.000	0.000	0.000	0.000	0.000	0.000	0.000	0.000	0.000	0.000	0.000	100000.000	0.620	0.573	0.560	4.891	0.055	0.023	316	2384	100	4	0	4	49	79	128	Error	Error	16.610	4	0	49	79	178313	709466	-0.012	-0.042	0	0	0
1	13	21	"Blank"	"Blank"	17290	68650	100	531	567	500	88	521	521	570	445	78	1	0	0	2155	2202	346	15	2188	2188	2302	1407	61	0	0	0	0.000	0.000	0.000	0.000	0.000	0.000	0.000	0.000	0.000	0.000	0.000	0.000	0.000	0.000	-0.303	3.286	0.495	0.541	4.883	0.178	0.085	316	2384	100	10	-33	-23	46	14	60	Error	Error	Error	10	-33	46	14	179056	695809	-0.007	-0.071	0	0	0
1	14	21	"Blank"	"Blank"	17590	68650	100	475	507	269	53	508	508	668	2012	301	0	0	0	2082	2143	813	37	2072	2072	2373	2829	119	0	0	0	0.000	0.000	0.000	0.000	0.000	0.000	0.000	0.000	0.000	0.000	0.000	0.000	0.000	0.000	-3.300	-0.014	0.640	0.611	4.988	0.595	0.448	316	2384	100	-33	10	-23	-1	71	70	Error	Error	Error	-33	10	-1	71	160193	677323	-0.080	-0.081	0	0	0
1	15	21	"Blank"	"Blank"	17890	68650	100	526	566	374	66	503	503	551	467	84	1	0	0	2216	2333	1266	54	2128	2128	2356	2884	122	0	0	0	0.000	0.000	0.000	0.000	0.000	0.000	0.000	0.000	0.000	0.000	0.000	0.000	0.000	0.000	0.261	0.307	0.595	0.521	5.153	0.043	0.106	316	2384	100	23	88	111	63	205	268	Error	Error	-1.936	23	88	63	205	178993	737141	0.032	-0.008	0	0	0
1	16	21	"Blank"	"Blank"	18195	68650	100	506	583	545	93	531	531	575	472	82	2	1	0	2085	2933	6271	213	2197	2197	2299	1198	52	2	2	0	0.000	0.000	0.000	0.000	0.000	0.000	0.000	0.000	0.000	0.000	0.000	0.000	0.000	0.000	0.223	0.071	0.554	0.516	4.610	0.043	0.090	316	2384	100	-25	-112	-137	52	736	788	Error	Error	-2.163	-25	-112	52	736	184088	926844	0.017	0.529	0	0	0
1	17	21	"Blank"	"Blank"	18495	68655	100	512	535	247	46	527	527	579	546	94	0	0	0	2110	2162	427	19	2144	2144	2234	932	41	2	0	0	0.000	0.000	0.000	0.000	0.000	0.000	0.000	0.000	0.000	0.000	0.000	0.000	0.000	0.000	0.441	0.444	0.540	0.523	4.746	0.299	0.127	316	2384	100	-15	-34	-49	8	18	26	Error	Error	-1.181	-15	-34	8	18	169140	683046	-0.081	-0.077	0	0	0
1	18	21	"Blank"	"Blank"	18795	68655	100	579	626	457	73	556	556	735	2233	303	0	0	0	2205	2404	2236	93	2181	2181	2642	4044	153	1	0	0	0.000	0.000	0.000	0.000	0.000	0.000	0.000	0.000	0.000	0.000	0.000	0.000	0.000	0.000	0.958	0.314	0.617	0.622	4.215	0.463	0.366	316	2384	100	23	24	47	70	223	293	Error	Error	-0.061	23	24	70	223	197777	759521	-0.049	-0.059	0	0	0
