# Supplementary material for: Application of hybridization control probe to increase accuracy on ligation detection or minisequencing diagnostic microarrays
Source: BMC Res Notes. 2009 Dec 14;2:249. doi: 10.1186/1756-0500-2-249 (PMC2799435; doi:10.1186/1756-0500-2-249)
Supplement: Additional file 3 — Gpr_files. Zip-compressed file containing raw microarray data in GenePix results format (.gpr) and GAL (GenePix Array List) files. [file 1756-0500-2-249-S3.ZIP › gpr_files/slide3/lasi3_2-16.gpr]

ATF	1.0
30	76    
"Type=GenePix Results 3"
"DateTime=2009/04/02 13:50:27"
"Settings=C:\Axon\Params\hpv0204lasi3.gps"
"GalFile=C:\Axon\Data\HPV\ArrayIt_032009_InstiBioGalfile.gal"
"ArrayOfArrays=2-16"
"PixelSize=5"
"Wavelengths=532	488"
"ImageFiles=C:\Axon\Data\HPV\020409\lasi3.tif 2	C:\Axon\Data\HPV\020409\lasi3.tif 3"
"NormalizationMethod=None"
"NormalizationFactors=1	1"
"JpegImage="
"StdDev=Type 1"
"RatioFormulations=W1/W3 (/532)	W1/W4 (/488)	W3/W4 (532/488)"
"FeatureType=Circular"
"Barcode="
"BackgroundSubtraction=LocalFeature"
"ImageOrigin=0, 0"
"JpegOrigin=3705, 80"
"Creator=GenePix Pro 6.1.0.2"
"Scanner=GenePix 4200A 01 Autoloader [2]"
"FocusPosition=0"
"Temperature=23.25"
"LinesAveraged=2"
"Comment="
"PMTGain=580	540"
"ScanPower=100	100"
"LaserPower=2.72	2.57"
"Filters=Standard Green	Standard Blue"
"ScanRegion=688,16,3816,13800"
"Supplier="
"Block"	"Column"	"Row"	"Name"	"ID"	"X"	"Y"	"Dia."	"F532 Median"	"F532 Mean"	"F532 SD"	"F532 CV"	"B532"	"B532 Median"	"B532 Mean"	"B532 SD"	"B532 CV"	"% > B532+1SD"	"% > B532+2SD"	"F532 % Sat."	"F488 Median"	"F488 Mean"	"F488 SD"	"F488 CV"	"B488"	"B488 Median"	"B488 Mean"	"B488 SD"	"B488 CV"	"% > B488+1SD"	"% > B488+2SD"	"F488 % Sat."	"Ratio of Medians (1/532)"	"Ratio of Means (1/532)"	"Median of Ratios (1/532)"	"Mean of Ratios (1/532)"	"Ratios SD (1/532)"	"Rgn Ratio (1/532)"	"Rgn R2 (1/532)"	"Ratio of Medians (1/488)"	"Ratio of Means (1/488)"	"Median of Ratios (1/488)"	"Mean of Ratios (1/488)"	"Ratios SD (1/488)"	"Rgn Ratio (1/488)"	"Rgn R2 (1/488)"	"Ratio of Medians (532/488)"	"Ratio of Means (532/488)"	"Median of Ratios (532/488)"	"Mean of Ratios (532/488)"	"Ratios SD (532/488)"	"Rgn Ratio (532/488)"	"Rgn R2 (532/488)"	"F Pixels"	"B Pixels"	"Circularity"	"Sum of Medians (1/532)"	"Sum of Medians (1/488)"	"Sum of Medians (532/488)"	"Sum of Means (1/532)"	"Sum of Means (1/488)"	"Sum of Means (532/488)"	"Log Ratio (1/532)"	"Log Ratio (1/488)"	"Log Ratio (532/488)"	"F532 Median - B532"	"F488 Median - B488"	"F532 Mean - B532"	"F488 Mean - B488"	"F532 Total Intensity"	"F488 Total Intensity"	"SNR 532"	"SNR 488"	"Flags"	"Normalize"	"Autoflag"
1	1	1	"A1"	"A1"	12990	-275	100	0	0	0	0	0	0	0	0	0	0	0	0	0	0	0	0	0	0	0	0	0	0	0	0	0.000	0.000	0.000	0.000	0.000	0.000	0.000	0.000	0.000	0.000	0.000	0.000	0.000	0.000	0.000	0.000	0.000	0.000	0.000	0.000	0.000	0	0	100	0	0	0	0	0	0	Error	Error	Error	0	0	0	0	0	0	0.000	0.000	0	0	0
1	2	1	"A1"	"A1"	13290	-275	100	0	0	0	0	0	0	0	0	0	0	0	0	0	0	0	0	0	0	0	0	0	0	0	0	0.000	0.000	0.000	0.000	0.000	0.000	0.000	0.000	0.000	0.000	0.000	0.000	0.000	0.000	0.000	0.000	0.000	0.000	0.000	0.000	0.000	0	0	100	0	0	0	0	0	0	Error	Error	Error	0	0	0	0	0	0	0.000	0.000	0	0	0
1	3	1	"A1"	"A1"	13590	-275	100	0	0	0	0	0	0	0	0	0	0	0	0	0	0	0	0	0	0	0	0	0	0	0	0	0.000	0.000	0.000	0.000	0.000	0.000	0.000	0.000	0.000	0.000	0.000	0.000	0.000	0.000	0.000	0.000	0.000	0.000	0.000	0.000	0.000	0	0	100	0	0	0	0	0	0	Error	Error	Error	0	0	0	0	0	0	0.000	0.000	0	0	0
1	4	1	"A2"	"A2"	13890	-275	100	0	0	0	0	0	0	0	0	0	0	0	0	0	0	0	0	0	0	0	0	0	0	0	0	0.000	0.000	0.000	0.000	0.000	0.000	0.000	0.000	0.000	0.000	0.000	0.000	0.000	0.000	0.000	0.000	0.000	0.000	0.000	0.000	0.000	0	0	100	0	0	0	0	0	0	Error	Error	Error	0	0	0	0	0	0	0.000	0.000	0	0	0
1	5	1	"A2"	"A2"	14190	-275	100	0	0	0	0	0	0	0	0	0	0	0	0	0	0	0	0	0	0	0	0	0	0	0	0	0.000	0.000	0.000	0.000	0.000	0.000	0.000	0.000	0.000	0.000	0.000	0.000	0.000	0.000	0.000	0.000	0.000	0.000	0.000	0.000	0.000	0	0	100	0	0	0	0	0	0	Error	Error	Error	0	0	0	0	0	0	0.000	0.000	0	0	0
1	6	1	"A2"	"A2"	14490	-275	100	0	0	0	0	0	0	0	0	0	0	0	0	0	0	0	0	0	0	0	0	0	0	0	0	0.000	0.000	0.000	0.000	0.000	0.000	0.000	0.000	0.000	0.000	0.000	0.000	0.000	0.000	0.000	0.000	0.000	0.000	0.000	0.000	0.000	0	0	100	0	0	0	0	0	0	Error	Error	Error	0	0	0	0	0	0	0.000	0.000	0	0	0
1	7	1	"A3"	"A3"	14790	-275	100	0	0	0	0	0	0	0	0	0	0	0	0	0	0	0	0	0	0	0	0	0	0	0	0	0.000	0.000	0.000	0.000	0.000	0.000	0.000	0.000	0.000	0.000	0.000	0.000	0.000	0.000	0.000	0.000	0.000	0.000	0.000	0.000	0.000	0	0	100	0	0	0	0	0	0	Error	Error	Error	0	0	0	0	0	0	0.000	0.000	0	0	0
1	8	1	"A3"	"A3"	15090	-275	100	0	0	0	0	0	0	0	0	0	0	0	0	0	0	0	0	0	0	0	0	0	0	0	0	0.000	0.000	0.000	0.000	0.000	0.000	0.000	0.000	0.000	0.000	0.000	0.000	0.000	0.000	0.000	0.000	0.000	0.000	0.000	0.000	0.000	0	0	100	0	0	0	0	0	0	Error	Error	Error	0	0	0	0	0	0	0.000	0.000	0	0	0
1	9	1	"A3"	"A3"	15390	-275	100	0	0	0	0	0	0	0	0	0	0	0	0	0	0	0	0	0	0	0	0	0	0	0	0	0.000	0.000	0.000	0.000	0.000	0.000	0.000	0.000	0.000	0.000	0.000	0.000	0.000	0.000	0.000	0.000	0.000	0.000	0.000	0.000	0.000	0	0	100	0	0	0	0	0	0	Error	Error	Error	0	0	0	0	0	0	0.000	0.000	0	0	0
1	10	1	"A4"	"A4"	15690	-275	100	0	0	0	0	0	0	0	0	0	0	0	0	0	0	0	0	0	0	0	0	0	0	0	0	0.000	0.000	0.000	0.000	0.000	0.000	0.000	0.000	0.000	0.000	0.000	0.000	0.000	0.000	0.000	0.000	0.000	0.000	0.000	0.000	0.000	0	0	100	0	0	0	0	0	0	Error	Error	Error	0	0	0	0	0	0	0.000	0.000	0	0	0
1	11	1	"A4"	"A4"	15990	-275	100	0	0	0	0	0	0	0	0	0	0	0	0	0	0	0	0	0	0	0	0	0	0	0	0	0.000	0.000	0.000	0.000	0.000	0.000	0.000	0.000	0.000	0.000	0.000	0.000	0.000	0.000	0.000	0.000	0.000	0.000	0.000	0.000	0.000	0	0	100	0	0	0	0	0	0	Error	Error	Error	0	0	0	0	0	0	0.000	0.000	0	0	0
1	12	1	"A4"	"A4"	16290	-275	100	0	0	0	0	0	0	0	0	0	0	0	0	0	0	0	0	0	0	0	0	0	0	0	0	0.000	0.000	0.000	0.000	0.000	0.000	0.000	0.000	0.000	0.000	0.000	0.000	0.000	0.000	0.000	0.000	0.000	0.000	0.000	0.000	0.000	0	0	100	0	0	0	0	0	0	Error	Error	Error	0	0	0	0	0	0	0.000	0.000	0	0	0
1	13	1	"A5"	"A5"	16590	-275	100	0	0	0	0	0	0	0	0	0	0	0	0	0	0	0	0	0	0	0	0	0	0	0	0	0.000	0.000	0.000	0.000	0.000	0.000	0.000	0.000	0.000	0.000	0.000	0.000	0.000	0.000	0.000	0.000	0.000	0.000	0.000	0.000	0.000	0	0	100	0	0	0	0	0	0	Error	Error	Error	0	0	0	0	0	0	0.000	0.000	0	0	0
1	14	1	"A5"	"A5"	16890	-275	100	0	0	0	0	0	0	0	0	0	0	0	0	0	0	0	0	0	0	0	0	0	0	0	0	0.000	0.000	0.000	0.000	0.000	0.000	0.000	0.000	0.000	0.000	0.000	0.000	0.000	0.000	0.000	0.000	0.000	0.000	0.000	0.000	0.000	0	0	100	0	0	0	0	0	0	Error	Error	Error	0	0	0	0	0	0	0.000	0.000	0	0	0
1	15	1	"A5"	"A5"	17190	-275	100	0	0	0	0	0	0	0	0	0	0	0	0	0	0	0	0	0	0	0	0	0	0	0	0	0.000	0.000	0.000	0.000	0.000	0.000	0.000	0.000	0.000	0.000	0.000	0.000	0.000	0.000	0.000	0.000	0.000	0.000	0.000	0.000	0.000	0	0	100	0	0	0	0	0	0	Error	Error	Error	0	0	0	0	0	0	0.000	0.000	0	0	0
1	16	1	"A6"	"A6"	17490	-275	100	0	0	0	0	0	0	0	0	0	0	0	0	0	0	0	0	0	0	0	0	0	0	0	0	0.000	0.000	0.000	0.000	0.000	0.000	0.000	0.000	0.000	0.000	0.000	0.000	0.000	0.000	0.000	0.000	0.000	0.000	0.000	0.000	0.000	0	0	100	0	0	0	0	0	0	Error	Error	Error	0	0	0	0	0	0	0.000	0.000	0	0	0
1	17	1	"A6"	"A6"	17790	-275	100	0	0	0	0	0	0	0	0	0	0	0	0	0	0	0	0	0	0	0	0	0	0	0	0	0.000	0.000	0.000	0.000	0.000	0.000	0.000	0.000	0.000	0.000	0.000	0.000	0.000	0.000	0.000	0.000	0.000	0.000	0.000	0.000	0.000	0	0	100	0	0	0	0	0	0	Error	Error	Error	0	0	0	0	0	0	0.000	0.000	0	0	0
1	18	1	"A6"	"A6"	18090	-275	100	0	0	0	0	0	0	0	0	0	0	0	0	0	0	0	0	0	0	0	0	0	0	0	0	0.000	0.000	0.000	0.000	0.000	0.000	0.000	0.000	0.000	0.000	0.000	0.000	0.000	0.000	0.000	0.000	0.000	0.000	0.000	0.000	0.000	0	0	100	0	0	0	0	0	0	Error	Error	Error	0	0	0	0	0	0	0.000	0.000	0	0	0
1	1	2	"A7"	"A7"	12990	25	100	0	0	0	0	0	0	0	0	0	0	0	0	0	0	0	0	0	0	0	0	0	0	0	0	0.000	0.000	0.000	0.000	0.000	0.000	0.000	0.000	0.000	0.000	0.000	0.000	0.000	0.000	0.000	0.000	0.000	0.000	0.000	0.000	0.000	0	0	100	0	0	0	0	0	0	Error	Error	Error	0	0	0	0	0	0	0.000	0.000	0	0	0
1	2	2	"A7"	"A7"	13290	25	100	0	0	0	0	0	0	0	0	0	0	0	0	0	0	0	0	0	0	0	0	0	0	0	0	0.000	0.000	0.000	0.000	0.000	0.000	0.000	0.000	0.000	0.000	0.000	0.000	0.000	0.000	0.000	0.000	0.000	0.000	0.000	0.000	0.000	0	0	100	0	0	0	0	0	0	Error	Error	Error	0	0	0	0	0	0	0.000	0.000	0	0	0
1	3	2	"A7"	"A7"	13590	25	100	0	0	0	0	0	0	0	0	0	0	0	0	0	0	0	0	0	0	0	0	0	0	0	0	0.000	0.000	0.000	0.000	0.000	0.000	0.000	0.000	0.000	0.000	0.000	0.000	0.000	0.000	0.000	0.000	0.000	0.000	0.000	0.000	0.000	0	0	100	0	0	0	0	0	0	Error	Error	Error	0	0	0	0	0	0	0.000	0.000	0	0	0
1	4	2	"A8"	"A8"	13890	25	100	0	0	0	0	0	0	0	0	0	0	0	0	0	0	0	0	0	0	0	0	0	0	0	0	0.000	0.000	0.000	0.000	0.000	0.000	0.000	0.000	0.000	0.000	0.000	0.000	0.000	0.000	0.000	0.000	0.000	0.000	0.000	0.000	0.000	0	0	100	0	0	0	0	0	0	Error	Error	Error	0	0	0	0	0	0	0.000	0.000	0	0	0
1	5	2	"A8"	"A8"	14190	25	100	0	0	0	0	0	0	0	0	0	0	0	0	0	0	0	0	0	0	0	0	0	0	0	0	0.000	0.000	0.000	0.000	0.000	0.000	0.000	0.000	0.000	0.000	0.000	0.000	0.000	0.000	0.000	0.000	0.000	0.000	0.000	0.000	0.000	0	0	100	0	0	0	0	0	0	Error	Error	Error	0	0	0	0	0	0	0.000	0.000	0	0	0
1	6	2	"A8"	"A8"	14490	25	100	0	0	0	0	0	0	0	0	0	0	0	0	0	0	0	0	0	0	0	0	0	0	0	0	0.000	0.000	0.000	0.000	0.000	0.000	0.000	0.000	0.000	0.000	0.000	0.000	0.000	0.000	0.000	0.000	0.000	0.000	0.000	0.000	0.000	0	0	100	0	0	0	0	0	0	Error	Error	Error	0	0	0	0	0	0	0.000	0.000	0	0	0
1	7	2	"A9"	"A9"	14790	25	100	0	0	0	0	0	0	0	0	0	0	0	0	0	0	0	0	0	0	0	0	0	0	0	0	0.000	0.000	0.000	0.000	0.000	0.000	0.000	0.000	0.000	0.000	0.000	0.000	0.000	0.000	0.000	0.000	0.000	0.000	0.000	0.000	0.000	0	0	100	0	0	0	0	0	0	Error	Error	Error	0	0	0	0	0	0	0.000	0.000	0	0	0
1	8	2	"A9"	"A9"	15090	25	100	0	0	0	0	0	0	0	0	0	0	0	0	0	0	0	0	0	0	0	0	0	0	0	0	0.000	0.000	0.000	0.000	0.000	0.000	0.000	0.000	0.000	0.000	0.000	0.000	0.000	0.000	0.000	0.000	0.000	0.000	0.000	0.000	0.000	0	0	100	0	0	0	0	0	0	Error	Error	Error	0	0	0	0	0	0	0.000	0.000	0	0	0
1	9	2	"A9"	"A9"	15390	25	100	0	0	0	0	0	0	0	0	0	0	0	0	0	0	0	0	0	0	0	0	0	0	0	0	0.000	0.000	0.000	0.000	0.000	0.000	0.000	0.000	0.000	0.000	0.000	0.000	0.000	0.000	0.000	0.000	0.000	0.000	0.000	0.000	0.000	0	0	100	0	0	0	0	0	0	Error	Error	Error	0	0	0	0	0	0	0.000	0.000	0	0	0
1	10	2	"A10"	"A10"	15690	25	100	0	0	0	0	0	0	0	0	0	0	0	0	0	0	0	0	0	0	0	0	0	0	0	0	0.000	0.000	0.000	0.000	0.000	0.000	0.000	0.000	0.000	0.000	0.000	0.000	0.000	0.000	0.000	0.000	0.000	0.000	0.000	0.000	0.000	0	0	100	0	0	0	0	0	0	Error	Error	Error	0	0	0	0	0	0	0.000	0.000	0	0	0
1	11	2	"A10"	"A10"	15990	25	100	0	0	0	0	0	0	0	0	0	0	0	0	0	0	0	0	0	0	0	0	0	0	0	0	0.000	0.000	0.000	0.000	0.000	0.000	0.000	0.000	0.000	0.000	0.000	0.000	0.000	0.000	0.000	0.000	0.000	0.000	0.000	0.000	0.000	0	0	100	0	0	0	0	0	0	Error	Error	Error	0	0	0	0	0	0	0.000	0.000	0	0	0
1	12	2	"A10"	"A10"	16290	25	100	0	0	0	0	0	0	0	0	0	0	0	0	0	0	0	0	0	0	0	0	0	0	0	0	0.000	0.000	0.000	0.000	0.000	0.000	0.000	0.000	0.000	0.000	0.000	0.000	0.000	0.000	0.000	0.000	0.000	0.000	0.000	0.000	0.000	0	0	100	0	0	0	0	0	0	Error	Error	Error	0	0	0	0	0	0	0.000	0.000	0	0	0
1	13	2	"A11"	"A11"	16590	25	100	0	0	0	0	0	0	0	0	0	0	0	0	0	0	0	0	0	0	0	0	0	0	0	0	0.000	0.000	0.000	0.000	0.000	0.000	0.000	0.000	0.000	0.000	0.000	0.000	0.000	0.000	0.000	0.000	0.000	0.000	0.000	0.000	0.000	0	0	100	0	0	0	0	0	0	Error	Error	Error	0	0	0	0	0	0	0.000	0.000	0	0	0
1	14	2	"A11"	"A11"	16890	25	100	0	0	0	0	0	0	0	0	0	0	0	0	0	0	0	0	0	0	0	0	0	0	0	0	0.000	0.000	0.000	0.000	0.000	0.000	0.000	0.000	0.000	0.000	0.000	0.000	0.000	0.000	0.000	0.000	0.000	0.000	0.000	0.000	0.000	0	0	100	0	0	0	0	0	0	Error	Error	Error	0	0	0	0	0	0	0.000	0.000	0	0	0
1	15	2	"A11"	"A11"	17190	25	100	0	0	0	0	0	0	0	0	0	0	0	0	0	0	0	0	0	0	0	0	0	0	0	0	0.000	0.000	0.000	0.000	0.000	0.000	0.000	0.000	0.000	0.000	0.000	0.000	0.000	0.000	0.000	0.000	0.000	0.000	0.000	0.000	0.000	0	0	100	0	0	0	0	0	0	Error	Error	Error	0	0	0	0	0	0	0.000	0.000	0	0	0
1	16	2	"A12"	"A12"	17490	25	100	0	0	0	0	0	0	0	0	0	0	0	0	0	0	0	0	0	0	0	0	0	0	0	0	0.000	0.000	0.000	0.000	0.000	0.000	0.000	0.000	0.000	0.000	0.000	0.000	0.000	0.000	0.000	0.000	0.000	0.000	0.000	0.000	0.000	0	0	100	0	0	0	0	0	0	Error	Error	Error	0	0	0	0	0	0	0.000	0.000	0	0	0
1	17	2	"A12"	"A12"	17790	25	100	0	0	0	0	0	0	0	0	0	0	0	0	0	0	0	0	0	0	0	0	0	0	0	0	0.000	0.000	0.000	0.000	0.000	0.000	0.000	0.000	0.000	0.000	0.000	0.000	0.000	0.000	0.000	0.000	0.000	0.000	0.000	0.000	0.000	0	0	100	0	0	0	0	0	0	Error	Error	Error	0	0	0	0	0	0	0.000	0.000	0	0	0
1	18	2	"A12"	"A12"	18090	25	100	0	0	0	0	0	0	0	0	0	0	0	0	0	0	0	0	0	0	0	0	0	0	0	0	0.000	0.000	0.000	0.000	0.000	0.000	0.000	0.000	0.000	0.000	0.000	0.000	0.000	0.000	0.000	0.000	0.000	0.000	0.000	0.000	0.000	0	0	100	0	0	0	0	0	0	Error	Error	Error	0	0	0	0	0	0	0.000	0.000	0	0	0
1	1	3	"A13"	"A13"	12995	320	100	583	640	466	72	449	449	488	383	78	18	2	0	7851	7583	3970	52	2222	2222	2473	1316	53	74	72	0	0.000	0.000	0.000	0.000	0.000	0.000	0.000	0.000	0.000	0.000	0.000	0.000	0.000	0.000	0.024	0.036	0.040	0.050	4.225	0.056	0.149	316	2384	100	134	5629	5763	191	5361	5552	Error	Error	-5.393	134	5629	191	5361	202284	2396345	0.397	3.883	0	0	0
1	2	3	"A13"	"A13"	13295	320	110	601	678	577	85	449	449	490	327	66	24	5	0	8908	9852	3937	39	2208	2208	2413	1226	50	98	96	0	0.000	0.000	0.000	0.000	0.000	0.000	0.000	0.000	0.000	0.000	0.000	0.000	0.000	0.000	0.023	0.030	0.031	0.025	3.074	0.055	0.069	392	2896	100	152	6700	6852	229	7644	7873	Error	Error	-5.462	152	6700	229	7644	265672	3861847	0.575	6.068	0	0	0
1	3	3	"A13"	"A13"	13595	320	100	611	652	335	51	444	444	481	362	75	20	4	0	6910	7673	3905	50	2178	2178	2359	1304	55	85	80	0	0.000	0.000	0.000	0.000	0.000	0.000	0.000	0.000	0.000	0.000	0.000	0.000	0.000	0.000	0.035	0.038	0.044	0.045	3.495	0.051	0.189	316	2384	100	167	4732	4899	208	5495	5703	Error	Error	-4.825	167	4732	208	5495	206024	2424531	0.472	4.075	0	0	0
1	4	3	"A14"	"A14"	13895	320	100	565	608	461	75	478	478	549	630	114	1	0	0	5696	5782	3748	64	2304	2304	2686	2005	74	61	39	0	0.000	0.000	0.000	0.000	0.000	0.000	0.000	0.000	0.000	0.000	0.000	0.000	0.000	0.000	0.026	0.037	0.054	0.075	5.120	0.119	0.321	316	2384	100	87	3392	3479	130	3478	3608	Error	Error	-5.285	87	3392	130	3478	192270	1827079	0.094	1.544	0	0	0
1	5	3	"A14"	"A14"	14195	320	100	536	571	384	67	472	472	619	1134	183	0	0	0	4989	5064	1791	35	2287	2287	2712	2194	80	62	18	0	0.000	0.000	0.000	0.000	0.000	0.000	0.000	0.000	0.000	0.000	0.000	0.000	0.000	0.000	0.024	0.036	0.063	0.061	4.996	0.355	0.298	316	2384	100	64	2702	2766	99	2777	2876	Error	Error	-5.400	64	2702	99	2777	180556	1600102	-0.042	1.072	0	0	0
1	6	3	"A14"	"A14"	14495	320	100	560	628	425	67	480	480	528	387	73	11	2	0	5324	5476	2066	37	2350	2350	2536	1188	46	83	65	0	0.000	0.000	0.000	0.000	0.000	0.000	0.000	0.000	0.000	0.000	0.000	0.000	0.000	0.000	0.027	0.047	0.061	0.059	4.626	0.072	0.178	316	2384	100	80	2974	3054	148	3126	3274	Error	Error	-5.216	80	2974	148	3126	198593	1730323	0.258	2.475	0	0	0
1	7	3	"A15"	"A15"	14795	320	100	718	880	1190	135	522	522	602	878	145	3	1	0	10447	10332	5654	54	2568	2568	2966	2728	91	70	61	0	0.000	0.000	0.000	0.000	0.000	0.000	0.000	0.000	0.000	0.000	0.000	0.000	0.000	0.000	0.025	0.046	0.032	0.043	4.502	0.260	0.615	316	2384	100	196	7879	8075	358	7764	8122	Error	Error	-5.329	196	7879	358	7764	277989	3265068	0.317	2.700	0	0	0
1	8	3	"A15"	"A15"	15095	320	100	709	747	314	42	514	514	560	325	58	33	7	0	10630	10739	5312	49	2531	2531	2894	1896	65	83	75	0	0.000	0.000	0.000	0.000	0.000	0.000	0.000	0.000	0.000	0.000	0.000	0.000	0.000	0.000	0.024	0.028	0.032	0.032	3.235	0.028	0.192	316	2384	100	195	8099	8294	233	8208	8441	Error	Error	-5.376	195	8099	233	8208	236080	3393578	0.575	4.138	0	0	0
1	9	3	"A15"	"A15"	15395	320	100	606	653	309	47	512	512	598	510	85	6	1	0	6016	6618	3312	50	2460	2460	2735	1322	48	81	67	0	0.000	0.000	0.000	0.000	0.000	0.000	0.000	0.000	0.000	0.000	0.000	0.000	0.000	0.000	0.026	0.034	0.050	0.051	3.839	0.062	0.118	316	2384	100	94	3556	3650	141	4158	4299	Error	Error	-5.241	94	3556	141	4158	206439	2091378	0.108	2.937	0	0	0
1	10	3	"A16"	"A16"	15695	320	100	684	752	354	47	527	527	588	537	91	15	2	0	10010	10395	7030	67	2558	2558	2958	2136	72	65	62	0	0.000	0.000	0.000	0.000	0.000	0.000	0.000	0.000	0.000	0.000	0.000	0.000	0.000	0.000	0.021	0.029	0.035	0.046	4.728	0.030	0.170	316	2384	100	157	7452	7609	225	7837	8062	Error	Error	-5.569	157	7452	225	7837	237508	3284738	0.305	3.482	0	0	0
1	11	3	"A16"	"A16"	15995	320	100	580	632	415	65	499	499	549	442	80	9	2	0	5864	6042	2864	47	2432	2432	2654	1195	45	83	65	0	0.000	0.000	0.000	0.000	0.000	0.000	0.000	0.000	0.000	0.000	0.000	0.000	0.000	0.000	0.024	0.037	0.053	0.049	4.327	0.084	0.120	316	2384	100	81	3432	3513	133	3610	3743	Error	Error	-5.405	81	3432	133	3610	199675	1909258	0.188	2.835	0	0	0
1	12	3	"A16"	"A16"	16295	320	100	507	580	487	83	508	508	605	1008	166	1	0	0	5650	6417	3228	50	2525	2525	2881	2185	75	65	30	0	0.000	0.000	0.000	0.000	0.000	0.000	0.000	0.000	0.000	0.000	0.000	0.000	0.000	0.000	0.000	0.018	0.045	0.038	3.588	0.178	0.234	316	2384	100	-1	3125	3124	72	3892	3964	Error	Error	Error	-1	3125	72	3892	183360	2027868	-0.025	1.618	0	0	0
1	13	3	"A17"	"A17"	16595	320	100	524	558	372	66	511	511	574	570	99	1	0	0	4114	4350	2053	47	2542	2542	2689	1541	57	50	23	0	0.000	0.000	0.000	0.000	0.000	0.000	0.000	0.000	0.000	0.000	0.000	0.000	0.000	0.000	0.008	0.026	0.093	0.111	4.937	0.242	0.532	316	2384	100	13	1572	1585	47	1808	1855	Error	Error	-6.918	13	1572	47	1808	176378	1374672	-0.028	1.078	0	0	0
1	14	3	"A17"	"A17"	16895	320	100	578	636	481	75	494	494	618	1624	262	0	0	0	5537	5790	1839	31	2473	2473	2836	2841	100	55	11	0	0.000	0.000	0.000	0.000	0.000	0.000	0.000	0.000	0.000	0.000	0.000	0.000	0.000	0.000	0.027	0.043	0.055	0.050	3.536	0.138	0.248	316	2384	100	84	3064	3148	142	3317	3459	Error	Error	-5.189	84	3064	142	3317	201082	1829719	0.011	1.040	0	0	0
1	15	3	"A17"	"A17"	17195	320	100	554	601	362	60	525	525	576	477	82	5	2	0	5394	5579	2012	36	2609	2609	2867	1817	63	73	29	0	0.000	0.000	0.000	0.000	0.000	0.000	0.000	0.000	0.000	0.000	0.000	0.000	0.000	0.000	0.010	0.026	0.060	0.047	3.920	0.086	0.198	316	2384	100	29	2785	2814	76	2970	3046	Error	Error	-6.585	29	2785	76	2970	190004	1762831	0.052	1.493	0	0	0
1	16	3	"A18"	"A18"	17495	320	100	609	647	346	53	522	522	587	633	107	3	0	0	7288	6729	3217	47	2600	2600	2865	1924	67	67	57	0	0.000	0.000	0.000	0.000	0.000	0.000	0.000	0.000	0.000	0.000	0.000	0.000	0.000	0.000	0.019	0.030	0.041	0.048	5.666	0.116	0.242	316	2384	100	87	4688	4775	125	4129	4254	Error	Error	-5.752	87	4688	125	4129	204501	2126283	0.095	2.008	0	0	0
1	17	3	"A18"	"A18"	17800	320	100	804	851	292	34	565	565	635	518	81	19	2	0	11070	11866	4078	34	2810	2810	3100	1743	56	100	95	0	0.000	0.000	0.000	0.000	0.000	0.000	0.000	0.000	0.000	0.000	0.000	0.000	0.000	0.000	0.029	0.032	0.033	0.029	2.789	0.041	0.115	316	2384	100	239	8260	8499	286	9056	9342	Error	Error	-5.111	239	8260	286	9056	268781	3749543	0.417	5.029	0	0	0
1	18	3	"A18"	"A18"	18100	320	105	710	746	264	35	605	605	708	969	136	0	0	0	7997	8524	2660	31	2947	2947	3289	2319	70	95	58	0	0.000	0.000	0.000	0.000	0.000	0.000	0.000	0.000	0.000	0.000	0.000	0.000	0.000	0.000	0.021	0.025	0.038	0.030	2.858	0.089	0.093	316	2572	100	105	5050	5155	141	5577	5718	Error	Error	-5.588	105	5050	141	5577	235841	2693723	0.039	2.257	0	0	0
1	1	4	"A19"	"A19"	12990	620	95	537	580	293	50	445	445	502	415	82	10	2	0	7199	7168	2553	35	2193	2193	2323	962	41	99	89	0	0.000	0.000	0.000	0.000	0.000	0.000	0.000	0.000	0.000	0.000	0.000	0.000	0.000	0.000	0.018	0.027	0.041	0.035	3.019	0.045	0.141	256	2088	100	92	5006	5098	135	4975	5110	Error	Error	-5.766	92	5006	135	4975	148590	1834966	0.188	5.036	0	0	0
1	2	4	"A19"	"A19"	13290	620	100	552	633	562	88	444	444	504	486	96	11	1	0	5985	6333	2474	39	2202	2202	2348	1118	47	94	78	0	0.000	0.000	0.000	0.000	0.000	0.000	0.000	0.000	0.000	0.000	0.000	0.000	0.000	0.000	0.029	0.046	0.049	0.043	3.413	0.128	0.290	316	2384	100	108	3783	3891	189	4131	4320	Error	Error	-5.130	108	3783	189	4131	199950	2001298	0.265	3.564	0	0	0
1	3	4	"A19"	"A19"	13590	620	95	516	594	513	86	469	469	661	1362	206	1	0	0	5080	5304	2116	39	2290	2290	2659	2671	100	53	2	0	0.000	0.000	0.000	0.000	0.000	0.000	0.000	0.000	0.000	0.000	0.000	0.000	0.000	0.000	0.017	0.041	0.057	0.050	2.966	0.148	0.087	256	2088	100	47	2790	2837	125	3014	3139	Error	Error	-5.891	47	2790	125	3014	152136	1357864	-0.049	0.990	0	0	0
1	4	4	"A20"	"A20"	13885	615	95	609	677	321	47	479	479	598	1763	294	0	0	0	10068	9937	4527	45	2359	2359	2562	2357	91	86	62	0	0.000	0.000	0.000	0.000	0.000	0.000	0.000	0.000	0.000	0.000	0.000	0.000	0.000	0.000	0.017	0.026	0.032	0.028	3.268	0.286	0.222	256	2088	100	130	7709	7839	198	7578	7776	Error	Error	-5.890	130	7709	198	7578	173328	2543969	0.045	3.129	0	0	0
1	5	4	"A20"	"A20"	14185	615	100	586	860	2564	298	451	451	508	486	95	11	4	0	5776	6122	2920	47	2235	2235	2362	1088	46	89	77	0	0.000	0.000	0.000	0.000	0.000	0.000	0.000	0.000	0.000	0.000	0.000	0.000	0.000	0.000	0.038	0.105	0.057	0.054	3.759	0.229	0.090	316	2384	100	135	3541	3676	409	3887	4296	Error	Error	-4.713	135	3541	409	3887	271691	1934419	0.724	3.456	0	0	0
1	6	4	"A20"	"A20"	14485	615	100	519	716	1571	219	490	490	550	480	87	8	4	0	4175	5433	3632	66	2483	2483	2671	1270	47	63	34	0	0.000	0.000	0.000	0.000	0.000	0.000	0.000	0.000	0.000	0.000	0.000	0.000	0.000	0.000	0.017	0.077	0.076	0.073	4.822	0.062	0.036	316	2384	100	29	1692	1721	226	2950	3176	Error	Error	-5.867	29	1692	226	2950	226333	1716855	0.346	2.175	0	0	0
1	7	4	"A21"	"A21"	14785	610	105	731	968	1628	168	533	533	580	367	63	32	8	0	11158	11867	5018	42	2589	2589	2676	823	30	99	97	0	0.000	0.000	0.000	0.000	0.000	0.000	0.000	0.000	0.000	0.000	0.000	0.000	0.000	0.000	0.023	0.047	0.032	0.029	3.094	0.073	0.127	316	2572	100	198	8569	8767	435	9278	9713	Error	Error	-5.436	198	8569	435	9278	305736	3749983	1.057	11.168	0	0	0
1	8	4	"A21"	"A21"	15085	615	100	634	724	532	73	503	503	622	1295	208	1	1	0	7729	9022	4316	47	2408	2408	2841	2706	95	91	48	0	0.000	0.000	0.000	0.000	0.000	0.000	0.000	0.000	0.000	0.000	0.000	0.000	0.000	0.000	0.025	0.033	0.032	0.031	3.031	0.051	0.353	316	2384	100	131	5321	5452	221	6614	6835	Error	Error	-5.344	131	5321	221	6614	228730	2851096	0.079	2.284	0	0	0
1	9	4	"A21"	"A21"	15385	615	100	678	772	518	67	486	486	536	313	58	35	10	0	8602	9141	4556	49	2442	2442	2586	844	32	98	96	0	0.000	0.000	0.000	0.000	0.000	0.000	0.000	0.000	0.000	0.000	0.000	0.000	0.000	0.000	0.031	0.043	0.041	0.037	2.924	0.062	0.372	316	2384	100	192	6160	6352	286	6699	6985	Error	Error	-5.004	192	6160	286	6699	243865	2888660	0.754	7.767	0	0	0
1	10	4	"A22"	"A22"	15685	615	100	566	666	947	142	502	502	554	387	69	13	3	0	5342	5652	2628	46	2387	2387	2526	923	36	82	67	0	0.000	0.000	0.000	0.000	0.000	0.000	0.000	0.000	0.000	0.000	0.000	0.000	0.000	0.000	0.022	0.050	0.063	0.060	4.562	0.064	0.064	316	2384	100	64	2955	3019	164	3265	3429	Error	Error	-5.529	64	2955	164	3265	210553	1786101	0.289	3.387	0	0	0
1	11	4	"A22"	"A22"	15985	615	100	760	807	322	39	505	505	551	306	55	44	11	0	9077	9690	3337	34	2551	2551	2742	1167	42	100	95	0	0.000	0.000	0.000	0.000	0.000	0.000	0.000	0.000	0.000	0.000	0.000	0.000	0.000	0.000	0.039	0.042	0.041	0.038	2.612	0.033	0.185	316	2384	100	255	6526	6781	302	7139	7441	Error	Error	-4.678	255	6526	302	7139	255086	3061949	0.837	5.954	0	0	0
1	12	4	"A22"	"A22"	16285	615	100	672	701	330	47	508	508	559	414	74	16	1	0	7257	7848	3641	46	2528	2528	3078	2477	80	72	47	0	0.000	0.000	0.000	0.000	0.000	0.000	0.000	0.000	0.000	0.000	0.000	0.000	0.000	0.000	0.035	0.036	0.046	0.045	2.826	0.051	0.226	316	2384	100	164	4729	4893	193	5320	5513	Error	Error	-4.850	164	4729	193	5320	221401	2480017	0.343	1.926	0	0	0
1	13	4	"A23"	"A23"	16585	610	95	512	537	244	45	499	499	1282	5776	450	0	0	0	4932	5368	1639	30	2423	2423	3443	6599	191	1	0	0	0.000	0.000	0.000	0.000	0.000	0.000	0.000	0.000	0.000	0.000	0.000	0.000	0.000	0.000	0.005	0.013	0.050	0.039	3.675	0.481	0.528	256	2088	100	13	2509	2522	38	2945	2983	Error	Error	-7.592	13	2509	38	2945	137459	1374276	-0.129	0.292	0	0	0
1	14	4	"A23"	"A23"	16885	615	105	731	828	681	82	517	517	585	648	110	9	1	0	12016	12209	4289	35	2560	2560	2776	1719	61	100	96	0	0.000	0.000	0.000	0.000	0.000	0.000	0.000	0.000	0.000	0.000	0.000	0.000	0.000	0.000	0.023	0.032	0.030	0.026	2.581	0.052	0.205	316	2572	100	214	9456	9670	311	9649	9960	Error	Error	-5.466	214	9456	311	9649	261757	3858012	0.375	5.487	0	0	0
1	15	4	"A23"	"A23"	17185	615	100	551	568	219	38	507	507	603	1063	176	0	0	0	5579	5825	1852	31	2482	2482	2918	2735	93	58	12	0	0.000	0.000	0.000	0.000	0.000	0.000	0.000	0.000	0.000	0.000	0.000	0.000	0.000	0.000	0.014	0.018	0.046	0.042	3.397	0.124	0.272	316	2384	100	44	3097	3141	61	3343	3404	Error	Error	-6.137	44	3097	61	3343	179526	1840742	-0.033	1.063	0	0	0
1	16	4	"A24"	"A24"	17485	615	100	626	698	440	63	532	532	644	1172	181	1	0	0	7523	7596	4138	54	2606	2606	2840	2105	74	75	55	0	0.000	0.000	0.000	0.000	0.000	0.000	0.000	0.000	0.000	0.000	0.000	0.000	0.000	0.000	0.019	0.033	0.046	0.046	4.619	0.094	0.193	316	2384	100	94	4917	5011	166	4990	5156	Error	Error	-5.709	94	4917	166	4990	220679	2400276	0.046	2.259	0	0	0
1	17	4	"A24"	"A24"	17785	615	100	595	662	535	80	523	523	611	825	135	1	0	0	6219	6318	2615	41	2625	2625	3025	2248	74	68	33	0	0.000	0.000	0.000	0.000	0.000	0.000	0.000	0.000	0.000	0.000	0.000	0.000	0.000	0.000	0.020	0.038	0.062	0.058	3.600	0.066	0.192	316	2384	100	72	3594	3666	139	3693	3832	Error	Error	-5.641	72	3594	139	3693	209274	1996508	0.062	1.465	0	0	0
1	18	4	"A24"	"A24"	18085	615	100	608	637	457	71	570	570	862	2942	341	0	0	0	6461	6327	1757	27	2908	2908	3613	4321	119	30	0	0	0.000	0.000	0.000	0.000	0.000	0.000	0.000	0.000	0.000	0.000	0.000	0.000	0.000	0.000	0.011	0.020	0.048	0.043	3.291	0.656	0.665	316	2384	100	38	3553	3591	67	3419	3486	Error	Error	-6.547	38	3553	67	3419	201179	1999387	-0.076	0.628	0	0	0
1	1	5	"A25"	"A25"	12990	925	100	552	658	783	118	470	470	528	571	108	3	2	0	6085	5720	2671	46	2383	2383	2526	1401	55	71	62	0	0.000	0.000	0.000	0.000	0.000	0.000	0.000	0.000	0.000	0.000	0.000	0.000	0.000	0.000	0.022	0.056	0.060	0.071	5.309	0.130	0.267	316	2384	100	82	3702	3784	188	3337	3525	Error	Error	-5.497	82	3702	188	3337	207866	1807402	0.228	2.280	0	0	0
1	2	5	"A25"	"A25"	13290	925	100	476	529	363	68	444	444	503	493	98	4	1	0	3771	3936	1555	39	2266	2266	2414	1218	50	59	22	0	0.000	0.000	0.000	0.000	0.000	0.000	0.000	0.000	0.000	0.000	0.000	0.000	0.000	0.000	0.021	0.051	0.120	0.113	4.347	0.241	0.377	316	2384	100	32	1505	1537	85	1670	1755	Error	Error	-5.556	32	1505	85	1670	167262	1243824	0.053	1.250	0	0	0
1	3	5	"A25"	"A25"	13590	925	100	581	653	395	60	500	500	576	594	103	6	1	0	6402	6688	3312	49	2472	2472	2733	1424	52	69	57	0	0.000	0.000	0.000	0.000	0.000	0.000	0.000	0.000	0.000	0.000	0.000	0.000	0.000	0.000	0.021	0.036	0.051	0.057	4.397	0.063	0.058	316	2384	100	81	3930	4011	153	4216	4369	Error	Error	-5.600	81	3930	153	4216	206226	2113389	0.130	2.777	0	0	0
1	4	5	"A26"	"A26"	13890	925	100	515	535	193	36	449	449	515	566	109	0	0	0	5134	4693	1687	35	2270	2270	2526	1767	69	68	28	0	0.000	0.000	0.000	0.000	0.000	0.000	0.000	0.000	0.000	0.000	0.000	0.000	0.000	0.000	0.023	0.035	0.072	0.075	5.827	0.080	0.164	316	2384	100	66	2864	2930	86	2423	2509	Error	Error	-5.439	66	2864	86	2423	168906	1482958	0.035	1.226	0	0	0
1	5	5	"A26"	"A26"	14190	925	100	674	723	520	71	499	499	628	896	142	1	0	0	9949	10046	5033	50	2473	2473	3069	2582	84	79	62	0	0.000	0.000	0.000	0.000	0.000	0.000	0.000	0.000	0.000	0.000	0.000	0.000	0.000	0.000	0.023	0.030	0.032	0.035	3.832	0.048	0.086	316	2384	100	175	7476	7651	224	7573	7797	Error	Error	-5.417	175	7476	224	7573	228351	3174632	0.106	2.702	0	0	0
1	6	5	"A26"	"A26"	14490	925	100	646	728	567	77	497	497	543	374	68	16	3	0	9737	10234	5811	56	2519	2519	3067	2418	78	83	72	0	0.000	0.000	0.000	0.000	0.000	0.000	0.000	0.000	0.000	0.000	0.000	0.000	0.000	0.000	0.021	0.030	0.030	0.029	3.846	0.038	0.205	316	2384	100	149	7218	7367	231	7715	7946	Error	Error	-5.598	149	7218	231	7715	230129	3233820	0.495	2.964	0	0	0
1	7	5	"A27"	"A27"	14790	925	100	699	731	344	47	523	523	588	459	78	18	1	0	13061	10691	5866	54	2627	2627	2927	1884	64	68	66	0	0.000	0.000	0.000	0.000	0.000	0.000	0.000	0.000	0.000	0.000	0.000	0.000	0.000	0.000	0.017	0.026	0.036	0.043	4.725	0.038	0.135	316	2384	100	176	10434	10610	208	8064	8272	Error	Error	-5.890	176	10434	208	8064	230948	3378308	0.312	4.121	0	0	0
1	8	5	"A27"	"A27"	15090	925	100	684	727	383	52	481	481	526	340	64	30	5	0	8997	10314	5908	57	2431	2431	2674	1427	53	89	73	0	0.000	0.000	0.000	0.000	0.000	0.000	0.000	0.000	0.000	0.000	0.000	0.000	0.000	0.000	0.031	0.031	0.034	0.038	3.225	0.038	0.239	316	2384	100	203	6566	6769	246	7883	8129	Error	Error	-5.015	203	6566	246	7883	229796	3259348	0.591	5.354	0	0	0
1	9	5	"A27"	"A27"	15390	925	100	542	694	1321	190	489	489	559	771	137	2	1	0	4306	5438	3784	69	2410	2410	2588	1484	57	54	36	0	0.000	0.000	0.000	0.000	0.000	0.000	0.000	0.000	0.000	0.000	0.000	0.000	0.000	0.000	0.028	0.068	0.075	0.083	4.352	0.157	0.250	316	2384	100	53	1896	1949	205	3028	3233	Error	Error	-5.161	53	1896	205	3028	219431	1718486	0.175	1.920	0	0	0
1	10	5	"A28"	"A28"	15690	925	100	548	624	611	97	463	463	521	484	92	6	2	0	5976	5750	2439	42	2335	2335	2460	1097	44	76	70	0	0.000	0.000	0.000	0.000	0.000	0.000	0.000	0.000	0.000	0.000	0.000	0.000	0.000	0.000	0.023	0.047	0.050	0.056	4.535	0.095	0.179	316	2384	100	85	3641	3726	161	3415	3576	Error	Error	-5.421	85	3641	161	3415	197229	1817059	0.213	2.999	0	0	0
1	11	5	"A28"	"A28"	15990	925	100	645	765	639	83	511	511	545	335	61	25	7	0	8085	9720	6397	65	2529	2529	2751	1446	52	77	65	0	0.000	0.000	0.000	0.000	0.000	0.000	0.000	0.000	0.000	0.000	0.000	0.000	0.000	0.000	0.024	0.035	0.035	0.044	4.396	0.043	0.249	316	2384	100	134	5556	5690	254	7191	7445	Error	Error	-5.374	134	5556	254	7191	241770	3071456	0.657	4.820	0	0	0
1	12	5	"A28"	"A28"	16290	925	100	573	605	243	40	509	509	880	2961	336	0	0	0	6820	7779	4181	53	2498	2498	3515	6599	187	29	6	0	0.000	0.000	0.000	0.000	0.000	0.000	0.000	0.000	0.000	0.000	0.000	0.000	0.000	0.000	0.015	0.018	0.040	0.041	4.478	0.364	0.580	316	2384	100	64	4322	4386	96	5281	5377	Error	Error	-6.077	64	4322	96	5281	191183	2458034	-0.093	0.646	0	0	0
1	13	5	"A29"	"A29"	16590	925	100	618	674	329	48	513	513	559	464	83	12	0	0	8024	8519	4883	57	2623	2623	2776	1183	42	75	70	0	0.000	0.000	0.000	0.000	0.000	0.000	0.000	0.000	0.000	0.000	0.000	0.000	0.000	0.000	0.019	0.027	0.042	0.045	4.745	0.038	0.158	316	2384	100	105	5401	5506	161	5896	6057	Error	Error	-5.685	105	5401	161	5896	212946	2692001	0.248	4.855	0	0	0
1	14	5	"A29"	"A29"	16890	925	100	701	746	387	51	520	520	598	812	135	3	1	0	9522	9915	4973	50	2643	2643	3123	2081	66	81	64	0	0.000	0.000	0.000	0.000	0.000	0.000	0.000	0.000	0.000	0.000	0.000	0.000	0.000	0.000	0.026	0.031	0.033	0.035	3.025	0.053	0.207	316	2384	100	181	6879	7060	226	7272	7498	Error	Error	-5.248	181	6879	226	7272	235771	3133131	0.182	3.264	0	0	0
1	15	5	"A29"	"A29"	17190	925	100	662	692	328	47	513	513	572	687	120	3	0	0	8701	9283	4246	45	2751	2751	3106	2356	75	83	68	0	0.000	0.000	0.000	0.000	0.000	0.000	0.000	0.000	0.000	0.000	0.000	0.000	0.000	0.000	0.025	0.027	0.038	0.037	3.381	0.070	0.293	316	2384	100	149	5950	6099	179	6532	6711	Error	Error	-5.320	149	5950	179	6532	218660	2933450	0.175	2.622	0	0	0
1	16	5	"A30"	"A30"	17490	925	100	710	853	1214	142	492	492	578	797	137	6	1	0	10325	11792	7919	67	2590	2590	2846	2355	82	70	64	0	0.000	0.000	0.000	0.000	0.000	0.000	0.000	0.000	0.000	0.000	0.000	0.000	0.000	0.000	0.028	0.039	0.033	0.045	4.208	0.043	0.093	316	2384	100	218	7735	7953	361	9202	9563	Error	Error	-5.149	218	7735	361	9202	269592	3726246	0.345	3.799	0	0	0
1	17	5	"A30"	"A30"	17790	925	100	658	783	1055	134	531	531	668	1430	214	1	0	0	6391	9340	6548	70	2744	2744	3276	3642	111	50	30	0	0.000	0.000	0.000	0.000	0.000	0.000	0.000	0.000	0.000	0.000	0.000	0.000	0.000	0.000	0.035	0.038	0.034	0.037	3.570	0.161	0.378	316	2384	100	127	3647	3774	252	6596	6848	Error	Error	-4.844	127	3647	252	6596	247424	2951309	0.080	1.665	0	0	0
1	18	5	"A30"	"A30"	18090	925	100	753	830	573	69	585	585	650	568	87	9	2	0	6986	9201	5675	61	3050	3050	3393	2180	64	75	45	0	0.000	0.000	0.000	0.000	0.000	0.000	0.000	0.000	0.000	0.000	0.000	0.000	0.000	0.000	0.043	0.040	0.046	0.048	4.389	0.054	0.198	316	2384	100	168	3936	4104	245	6151	6396	Error	Error	-4.550	168	3936	245	6151	262289	2907363	0.317	2.664	0	0	0
1	1	6	"A31"	"A31"	12980	1215	95	738	754	255	33	483	483	545	493	90	14	0	0	14845	14280	4280	29	2474	2474	2662	1534	57	100	99	0	0.000	0.000	0.000	0.000	0.000	0.000	0.000	0.000	0.000	0.000	0.000	0.000	0.000	0.000	0.021	0.023	0.024	0.021	2.411	0.027	0.207	256	2088	100	255	12371	12626	271	11806	12077	Error	Error	-5.600	255	12371	271	11806	192898	3655725	0.424	7.574	0	0	0
1	2	6	"A31"	"A31"	13285	1215	100	655	739	520	70	451	451	509	403	79	23	6	0	11006	11332	4548	40	2333	2333	2505	1046	41	94	93	0	0.000	0.000	0.000	0.000	0.000	0.000	0.000	0.000	0.000	0.000	0.000	0.000	0.000	0.000	0.024	0.032	0.030	0.028	3.050	0.051	0.193	316	2384	100	204	8673	8877	288	8999	9287	Error	Error	-5.410	204	8673	288	8999	233564	3580809	0.571	8.439	0	0	0
1	3	6	"A31"	"A31"	13590	1220	100	566	612	413	67	449	449	503	405	80	10	1	0	6609	7218	2722	37	2406	2406	2590	1416	54	97	85	0	0.000	0.000	0.000	0.000	0.000	0.000	0.000	0.000	0.000	0.000	0.000	0.000	0.000	0.000	0.028	0.034	0.043	0.036	2.970	0.063	0.188	316	2384	100	117	4203	4320	163	4812	4975	Error	Error	-5.167	117	4203	163	4812	193281	2280996	0.269	3.268	0	0	0
1	4	6	"A32"	"A32"	13890	1215	100	544	566	263	46	469	469	661	1544	233	0	0	0	5380	5047	1555	30	2317	2317	2652	2582	97	60	2	0	0.000	0.000	0.000	0.000	0.000	0.000	0.000	0.000	0.000	0.000	0.000	0.000	0.000	0.000	0.024	0.036	0.067	0.067	3.955	0.083	0.195	316	2384	100	75	3063	3138	97	2730	2827	Error	Error	-5.352	75	3063	97	2730	178961	1594942	-0.062	0.928	0	0	0
1	5	6	"A32"	"A32"	14190	1215	95	564	635	511	80	444	444	502	456	90	10	3	0	6105	6562	2303	35	2225	2225	2395	1442	60	98	82	0	0.000	0.000	0.000	0.000	0.000	0.000	0.000	0.000	0.000	0.000	0.000	0.000	0.000	0.000	0.031	0.044	0.055	0.047	2.783	0.071	0.118	256	2088	100	120	3880	4000	191	4337	4528	Error	Error	-5.015	120	3880	191	4337	162445	1679877	0.292	2.890	0	0	0
1	6	6	"A32"	"A32"	14490	1220	95	744	773	533	68	483	483	568	696	122	4	1	0	11714	10962	3431	31	2417	2417	2698	1469	54	99	94	0	0.000	0.000	0.000	0.000	0.000	0.000	0.000	0.000	0.000	0.000	0.000	0.000	0.000	0.000	0.028	0.034	0.037	0.032	2.600	0.054	0.082	256	2088	100	261	9297	9558	290	8545	8835	Error	Error	-5.155	261	9297	290	8545	197871	2806344	0.295	5.626	0	0	0
1	7	6	"A33"	"A33"	14785	1225	85	486	615	721	117	458	458	518	467	90	6	3	0	4103	4295	1371	31	2325	2325	2481	1376	55	62	22	0	0.000	0.000	0.000	0.000	0.000	0.000	0.000	0.000	0.000	0.000	0.000	0.000	0.000	0.000	0.016	0.080	0.115	0.102	4.792	0.120	0.180	208	1660	100	28	1778	1806	157	1970	2127	Error	Error	-5.989	28	1778	157	1970	127946	893344	0.208	1.318	0	0	0
1	8	6	"A33"	"A33"	15085	1215	100	555	629	711	113	472	472	519	348	67	14	2	0	4743	5822	4024	69	2367	2367	2505	1200	47	64	50	0	0.000	0.000	0.000	0.000	0.000	0.000	0.000	0.000	0.000	0.000	0.000	0.000	0.000	0.000	0.035	0.045	0.053	0.062	3.864	0.095	0.320	316	2384	100	83	2376	2459	157	3455	3612	Error	Error	-4.839	83	2376	157	3455	198851	1839814	0.316	2.764	0	0	0
1	9	6	"A33"	"A33"	15385	1215	100	491	540	252	46	466	466	567	761	134	1	0	0	3785	4145	1633	39	2318	2318	2524	1383	54	54	19	0	0.000	0.000	0.000	0.000	0.000	0.000	0.000	0.000	0.000	0.000	0.000	0.000	0.000	0.000	0.017	0.041	0.097	0.091	4.177	0.199	0.218	316	2384	100	25	1467	1492	74	1827	1901	Error	Error	-5.875	25	1467	74	1827	170728	1309761	-0.035	1.172	0	0	0
1	10	6	"A34"	"A34"	15685	1215	100	495	520	274	52	457	457	509	373	73	6	1	0	4477	4722	1687	35	2265	2265	2372	886	37	86	66	0	0.000	0.000	0.000	0.000	0.000	0.000	0.000	0.000	0.000	0.000	0.000	0.000	0.000	0.000	0.017	0.026	0.065	0.063	3.929	0.072	0.162	316	2384	100	38	2212	2250	63	2457	2520	Error	Error	-5.863	38	2212	63	2457	164435	1492066	0.029	2.652	0	0	0
1	11	6	"A34"	"A34"	15985	1215	100	547	622	385	61	484	484	562	746	132	5	1	0	4778	5190	2298	44	2426	2426	2559	1127	44	85	53	0	0.000	0.000	0.000	0.000	0.000	0.000	0.000	0.000	0.000	0.000	0.000	0.000	0.000	0.000	0.027	0.050	0.076	0.068	3.769	0.100	0.263	316	2384	100	63	2352	2415	138	2764	2902	Error	Error	-5.222	63	2352	138	2764	196480	1640144	0.080	2.335	0	0	0
1	12	6	"A34"	"A34"	16285	1215	100	561	627	406	64	514	514	602	1441	239	1	0	0	4427	5604	3195	57	2637	2637	2869	1370	47	62	36	0	0.000	0.000	0.000	0.000	0.000	0.000	0.000	0.000	0.000	0.000	0.000	0.000	0.000	0.000	0.026	0.038	0.065	0.079	4.496	0.201	0.023	316	2384	100	47	1790	1837	113	2967	3080	Error	Error	-5.251	47	1790	113	2967	198164	1770824	0.017	1.996	0	0	0
1	13	6	"A35"	"A35"	16585	1215	105	545	586	250	42	481	481	535	458	85	5	0	0	6022	6446	1997	30	2558	2558	2710	1345	49	95	72	0	0.000	0.000	0.000	0.000	0.000	0.000	0.000	0.000	0.000	0.000	0.000	0.000	0.000	0.000	0.018	0.027	0.045	0.039	3.228	0.066	0.152	316	2572	100	64	3464	3528	105	3888	3993	Error	Error	-5.758	64	3464	105	3888	185306	2036971	0.111	2.778	0	0	0
1	14	6	"A35"	"A35"	16885	1215	100	526	575	292	50	477	477	519	338	65	10	2	0	5553	6229	2629	42	2599	2599	2988	1645	55	81	45	0	0.000	0.000	0.000	0.000	0.000	0.000	0.000	0.000	0.000	0.000	0.000	0.000	0.000	0.000	0.017	0.027	0.045	0.043	3.327	0.076	0.158	316	2384	100	49	2954	3003	98	3630	3728	Error	Error	-5.914	49	2954	98	3630	181566	1968335	0.166	1.970	0	0	0
1	15	6	"A35"	"A35"	17185	1215	100	520	563	281	49	516	516	580	623	107	1	0	0	5748	6280	2120	33	2776	2776	3643	3009	82	49	14	0	0.000	0.000	0.000	0.000	0.000	0.000	0.000	0.000	0.000	0.000	0.000	0.000	0.000	0.000	0.001	0.013	0.045	0.043	4.391	0.083	0.227	316	2384	100	4	2972	2976	47	3504	3551	Error	Error	-9.537	4	2972	47	3504	177969	1984338	-0.027	0.876	0	0	0
1	16	6	"A36"	"A36"	17485	1215	100	603	682	585	85	504	504	569	650	114	3	1	0	6822	8268	4739	57	2503	2503	2678	1429	53	89	72	0	0.000	0.000	0.000	0.000	0.000	0.000	0.000	0.000	0.000	0.000	0.000	0.000	0.000	0.000	0.023	0.031	0.032	0.033	3.095	0.049	0.118	316	2384	100	99	4319	4418	178	5765	5943	Error	Error	-5.447	99	4319	178	5765	215366	2612841	0.174	3.912	0	0	0
1	17	6	"A36"	"A36"	17785	1215	100	779	809	296	36	544	544	656	1128	171	0	0	0	14084	13853	7010	50	2822	2822	3440	3054	88	82	68	0	0.000	0.000	0.000	0.000	0.000	0.000	0.000	0.000	0.000	0.000	0.000	0.000	0.000	0.000	0.021	0.024	0.026	0.026	2.817	0.062	0.095	316	2384	100	235	11262	11497	265	11031	11296	Error	Error	-5.583	235	11262	265	11031	255691	4377600	0.136	3.410	0	0	0
1	18	6	"A36"	"A36"	18085	1215	100	634	745	674	90	544	544	608	592	97	8	2	0	7514	7971	3451	43	2842	2842	3077	1585	51	91	75	0	0.000	0.000	0.000	0.000	0.000	0.000	0.000	0.000	0.000	0.000	0.000	0.000	0.000	0.000	0.019	0.039	0.042	0.036	3.518	0.091	0.188	316	2384	100	90	4672	4762	201	5129	5330	Error	Error	-5.698	90	4672	201	5129	235488	2518732	0.231	3.088	0	0	0
1	1	7	"A37"	"A37"	12990	1525	100	603	680	426	62	459	459	513	418	81	16	3	0	9583	9603	4871	50	2497	2497	3048	2455	80	78	72	0	0.000	0.000	0.000	0.000	0.000	0.000	0.000	0.000	0.000	0.000	0.000	0.000	0.000	0.000	0.020	0.031	0.032	0.032	4.120	0.046	0.221	316	2384	100	144	7086	7230	221	7106	7327	Error	Error	-5.621	144	7086	221	7106	215019	3034490	0.400	2.670	0	0	0
1	2	7	"A37"	"A37"	13290	1525	100	721	824	957	116	472	472	538	471	87	19	4	0	13097	13264	5859	44	2618	2618	3511	3633	103	85	79	0	0.000	0.000	0.000	0.000	0.000	0.000	0.000	0.000	0.000	0.000	0.000	0.000	0.000	0.000	0.024	0.033	0.030	0.027	3.556	0.039	0.166	316	2384	100	249	10479	10728	352	10646	10998	Error	Error	-5.395	249	10479	352	10646	260460	4191287	0.607	2.685	0	0	0
1	3	7	"A37"	"A37"	13590	1525	100	551	629	550	87	438	438	490	434	88	12	2	0	5948	6459	3290	50	2473	2473	3011	2187	72	78	37	0	0.000	0.000	0.000	0.000	0.000	0.000	0.000	0.000	0.000	0.000	0.000	0.000	0.000	0.000	0.033	0.048	0.053	0.046	3.518	0.075	0.262	316	2384	100	113	3475	3588	191	3986	4177	Error	Error	-4.943	113	3475	191	3986	198644	2041144	0.320	1.577	0	0	0
1	4	7	"A38"	"A38"	13890	1525	100	524	564	310	54	452	452	573	853	148	1	0	0	5220	4978	2080	41	2325	2325	2653	2266	85	63	16	0	0.000	0.000	0.000	0.000	0.000	0.000	0.000	0.000	0.000	0.000	0.000	0.000	0.000	0.000	0.025	0.042	0.069	0.078	4.340	0.183	0.424	316	2384	100	72	2895	2967	112	2653	2765	Error	Error	-5.329	72	2895	112	2653	178286	1573159	-0.011	1.026	0	0	0
1	5	7	"A38"	"A38"	14190	1525	100	529	596	558	93	432	432	479	402	83	8	2	0	4987	5285	3253	61	2287	2287	2515	1317	52	78	51	0	0.000	0.000	0.000	0.000	0.000	0.000	0.000	0.000	0.000	0.000	0.000	0.000	0.000	0.000	0.036	0.055	0.058	0.067	4.044	0.089	0.203	316	2384	100	97	2700	2797	164	2998	3162	Error	Error	-4.799	97	2700	164	2998	188482	1669997	0.291	2.103	0	0	0
1	6	7	"A38"	"A38"	14490	1525	100	558	583	269	46	487	487	616	1880	305	0	0	0	6498	6753	2908	43	2571	2571	2878	2009	69	76	48	0	0.000	0.000	0.000	0.000	0.000	0.000	0.000	0.000	0.000	0.000	0.000	0.000	0.000	0.000	0.018	0.023	0.044	0.045	3.577	0.052	0.118	316	2384	100	71	3927	3998	96	4182	4278	Error	Error	-5.789	71	3927	96	4182	184343	2133989	-0.018	1.929	0	0	0
1	7	7	"A39"	"A39"	14790	1525	100	455	482	191	39	458	458	519	515	99	1	0	0	4257	4201	1411	33	2436	2436	2648	1677	63	54	10	0	0.000	0.000	0.000	0.000	0.000	0.000	0.000	0.000	0.000	0.000	0.000	0.000	0.000	0.000	-0.002	0.014	0.093	0.094	4.639	0.195	0.518	316	2384	100	-3	1821	1818	24	1765	1789	Error	Error	Error	-3	1821	24	1765	152275	1327581	-0.072	0.926	0	0	0
1	8	7	"A39"	"A39"	15090	1525	100	490	524	289	55	431	431	494	469	94	4	1	0	3447	3961	1894	47	2322	2322	2510	1283	51	47	23	0	0.000	0.000	0.000	0.000	0.000	0.000	0.000	0.000	0.000	0.000	0.000	0.000	0.000	0.000	0.052	0.057	0.121	0.120	4.720	0.103	0.207	316	2384	100	59	1125	1184	93	1639	1732	Error	Error	-4.253	59	1125	93	1639	165704	1251665	0.064	1.131	0	0	0
1	9	7	"A39"	"A39"	15390	1525	100	578	624	342	54	452	452	507	455	89	10	1	0	4817	6563	3874	59	2421	2421	2551	1203	47	76	49	0	0.000	0.000	0.000	0.000	0.000	0.000	0.000	0.000	0.000	0.000	0.000	0.000	0.000	0.000	0.053	0.042	0.055	0.070	4.055	0.056	0.167	316	2384	100	126	2396	2522	172	4142	4314	Error	Error	-4.249	126	2396	172	4142	197153	2073868	0.257	3.335	0	0	0
1	10	7	"A40"	"A40"	15690	1525	100	604	680	735	108	472	472	527	454	86	13	1	0	6710	6793	3626	53	2595	2595	2726	1444	52	70	61	0	0.000	0.000	0.000	0.000	0.000	0.000	0.000	0.000	0.000	0.000	0.000	0.000	0.000	0.000	0.032	0.050	0.054	0.060	4.173	0.124	0.359	316	2384	100	132	4115	4247	208	4198	4406	Error	Error	-4.962	132	4115	208	4198	215035	2146706	0.337	2.816	0	0	0
1	11	7	"A40"	"A40"	15990	1525	100	468	510	307	60	476	476	585	1586	271	0	0	0	3674	3993	1608	40	2479	2479	2659	1598	60	36	11	0	0.000	0.000	0.000	0.000	0.000	0.000	0.000	0.000	0.000	0.000	0.000	0.000	0.000	0.000	-0.007	0.022	0.095	0.110	5.233	0.090	0.165	316	2384	100	-8	1195	1187	34	1514	1548	Error	Error	Error	-8	1195	34	1514	161164	1261633	-0.047	0.835	0	0	0
1	12	7	"A40"	"A40"	16290	1525	100	528	581	525	90	478	478	558	684	122	2	0	0	4894	5458	3184	58	2491	2491	2736	1427	52	74	39	0	0.000	0.000	0.000	0.000	0.000	0.000	0.000	0.000	0.000	0.000	0.000	0.000	0.000	0.000	0.021	0.035	0.063	0.065	4.175	0.094	0.253	316	2384	100	50	2403	2453	103	2967	3070	Error	Error	-5.587	50	2403	103	2967	183472	1724613	0.034	1.907	0	0	0
1	13	7	"A41"	"A41"	16590	1525	100	508	568	698	122	460	460	517	473	91	3	1	0	5133	5092	2966	58	2450	2450	2680	1714	63	65	31	0	0.000	0.000	0.000	0.000	0.000	0.000	0.000	0.000	0.000	0.000	0.000	0.000	0.000	0.000	0.018	0.041	0.060	0.067	4.469	0.149	0.482	316	2384	100	48	2683	2731	108	2642	2750	Error	Error	-5.805	48	2683	108	2642	179371	1608922	0.108	1.407	0	0	0
1	14	7	"A41"	"A41"	16890	1525	100	564	612	284	46	543	543	893	2962	331	0	0	0	5448	6642	3864	58	2915	2915	4171	5559	133	21	7	0	0.000	0.000	0.000	0.000	0.000	0.000	0.000	0.000	0.000	0.000	0.000	0.000	0.000	0.000	0.008	0.019	0.067	0.068	5.305	0.056	0.139	316	2384	100	21	2533	2554	69	3727	3796	Error	Error	-6.914	21	2533	69	3727	193264	2098810	-0.095	0.445	0	0	0
1	15	7	"A41"	"A41"	17190	1525	100	551	630	429	68	496	496	668	2247	336	0	0	0	5805	6176	2644	42	2666	2666	3213	3110	96	50	11	0	0.000	0.000	0.000	0.000	0.000	0.000	0.000	0.000	0.000	0.000	0.000	0.000	0.000	0.000	0.018	0.038	0.051	0.053	4.015	0.084	0.170	316	2384	100	55	3139	3194	134	3510	3644	Error	Error	-5.835	55	3139	134	3510	199144	1951540	-0.017	0.953	0	0	0
1	16	7	"A42"	"A42"	17490	1525	100	2552	17718	25462	143	571	571	2091	8749	418	33	27	18	10398	26135	25514	97	2869	2869	4926	9999	202	44	36	24	0.000	0.000	0.000	0.000	0.000	0.000	0.000	0.000	0.000	0.000	0.000	0.000	0.000	0.000	0.263	0.737	0.314	0.311	2.686	0.916	0.865	316	2384	100	1981	7529	9510	17147	23266	40413	Error	Error	-1.926	1981	7529	17147	23266	5598812	8258709	1.786	2.121	0	0	0
1	17	7	"A42"	"A42"	17790	1525	100	602	654	433	66	569	569	876	2178	248	0	0	0	5169	7477	5102	68	2848	2848	3867	5081	131	33	22	0	0.000	0.000	0.000	0.000	0.000	0.000	0.000	0.000	0.000	0.000	0.000	0.000	0.000	0.000	0.014	0.018	0.043	0.056	6.267	0.244	0.623	316	2384	100	33	2321	2354	85	4629	4714	Error	Error	-6.136	33	2321	85	4629	206687	2362868	-0.102	0.710	0	0	0
1	18	7	"A42"	"A42"	18090	1525	100	645	750	870	116	567	567	3499	12389	354	0	0	0	5327	6668	4024	60	2843	2843	6559	13468	205	1	0	0	0.000	0.000	0.000	0.000	0.000	0.000	0.000	0.000	0.000	0.000	0.000	0.000	0.000	0.000	0.031	0.048	0.067	0.076	4.858	0.322	0.601	316	2384	100	78	2484	2562	183	3825	4008	Error	Error	-4.993	78	2484	183	3825	237098	2107215	-0.222	0.008	0	0	0
1	1	8	"A43"	"A43"	12990	1825	100	544	588	338	57	443	443	498	430	86	8	1	0	7704	7801	3147	40	2465	2465	2642	1202	45	90	85	0	0.000	0.000	0.000	0.000	0.000	0.000	0.000	0.000	0.000	0.000	0.000	0.000	0.000	0.000	0.019	0.027	0.034	0.032	3.296	0.065	0.148	316	2384	100	101	5239	5340	145	5336	5481	Error	Error	-5.697	101	5239	145	5336	185890	2465273	0.209	4.292	0	0	0
1	2	8	"A43"	"A43"	13290	1825	100	523	534	183	34	435	435	486	368	75	9	0	0	7389	7742	2328	30	2413	2413	2576	1043	40	99	96	0	0.000	0.000	0.000	0.000	0.000	0.000	0.000	0.000	0.000	0.000	0.000	0.000	0.000	0.000	0.018	0.019	0.029	0.024	3.276	0.055	0.129	316	2384	100	88	4976	5064	99	5329	5428	Error	Error	-5.821	88	4976	99	5329	168685	2446413	0.130	4.953	0	0	0
1	3	8	"A43"	"A43"	13590	1825	100	539	574	353	61	445	445	519	517	99	4	0	0	6514	6780	2216	32	2407	2407	2661	1216	45	98	92	0	0.000	0.000	0.000	0.000	0.000	0.000	0.000	0.000	0.000	0.000	0.000	0.000	0.000	0.000	0.023	0.029	0.047	0.035	3.244	0.068	0.139	316	2384	100	94	4107	4201	129	4373	4502	Error	Error	-5.449	94	4107	129	4373	181351	2142379	0.106	3.387	0	0	0
1	4	8	"A44"	"A44"	13890	1825	100	674	802	976	121	469	469	549	646	117	13	1	0	11664	10808	5644	52	2536	2536	2790	1652	59	81	77	0	0.000	0.000	0.000	0.000	0.000	0.000	0.000	0.000	0.000	0.000	0.000	0.000	0.000	0.000	0.022	0.040	0.036	0.033	3.749	0.186	0.271	316	2384	100	205	9128	9333	333	8272	8605	Error	Error	-5.477	205	9128	333	8272	253380	3415344	0.392	4.854	0	0	0
1	5	8	"A44"	"A44"	14190	1825	100	639	737	633	85	472	472	580	1497	258	2	0	0	10196	10176	5086	49	2452	2452	2994	2755	92	82	70	0	0.000	0.000	0.000	0.000	0.000	0.000	0.000	0.000	0.000	0.000	0.000	0.000	0.000	0.000	0.022	0.034	0.031	0.032	3.338	0.053	0.257	316	2384	100	167	7744	7911	265	7724	7989	Error	Error	-5.535	167	7744	265	7724	232760	3215720	0.105	2.607	0	0	0
1	6	8	"A44"	"A44"	14490	1825	100	781	893	846	94	509	509	595	688	115	11	1	0	11926	11787	4788	40	3011	3011	3756	2863	76	89	78	0	0.000	0.000	0.000	0.000	0.000	0.000	0.000	0.000	0.000	0.000	0.000	0.000	0.000	0.000	0.031	0.044	0.038	0.034	3.249	0.056	0.190	316	2384	100	272	8915	9187	384	8776	9160	Error	Error	-5.035	272	8915	384	8776	282040	3724792	0.433	2.805	0	0	0
1	7	8	"A45"	"A45"	14790	1825	100	499	546	349	63	445	445	498	407	81	7	0	0	5613	6439	3985	61	2461	2461	2722	1327	48	74	54	0	0.000	0.000	0.000	0.000	0.000	0.000	0.000	0.000	0.000	0.000	0.000	0.000	0.000	0.000	0.017	0.025	0.052	0.053	4.956	0.065	0.208	316	2384	100	54	3152	3206	101	3978	4079	Error	Error	-5.867	54	3152	101	3978	172544	2034578	0.118	2.801	0	0	0
1	8	8	"A45"	"A45"	15090	1825	100	500	584	709	121	464	464	528	550	104	3	1	0	4575	5223	2749	52	2574	2574	2968	1730	58	56	17	0	0.000	0.000	0.000	0.000	0.000	0.000	0.000	0.000	0.000	0.000	0.000	0.000	0.000	0.000	0.018	0.045	0.061	0.060	3.698	0.107	0.217	316	2384	100	36	2001	2037	120	2649	2769	Error	Error	-5.797	36	2001	120	2649	184621	1650372	0.102	1.303	0	0	0
1	9	8	"A45"	"A45"	15390	1825	100	478	503	239	47	485	485	532	396	74	4	0	0	4488	5224	2800	53	2696	2696	2986	1367	45	61	31	0	0.000	0.000	0.000	0.000	0.000	0.000	0.000	0.000	0.000	0.000	0.000	0.000	0.000	0.000	-0.004	0.007	0.055	0.074	5.469	0.050	0.109	316	2384	100	-7	1792	1785	18	2528	2546	Error	Error	Error	-7	1792	18	2528	158937	1650755	-0.073	1.637	0	0	0
1	10	8	"A47"	"A47"	15690	1825	100	532	593	437	73	451	451	505	375	74	10	2	0	5147	5865	3274	55	2432	2432	2655	1269	47	78	52	0	0.000	0.000	0.000	0.000	0.000	0.000	0.000	0.000	0.000	0.000	0.000	0.000	0.000	0.000	0.030	0.041	0.059	0.060	3.855	0.076	0.229	316	2384	100	81	2715	2796	142	3433	3575	Error	Error	-5.067	81	2715	142	3433	187506	1853443	0.235	2.530	0	0	0
1	11	8	"A47"	"A47"	15990	1825	100	668	728	561	77	500	500	606	1391	229	1	0	0	8645	10388	5463	52	2747	2747	2883	1237	42	91	87	0	0.000	0.000	0.000	0.000	0.000	0.000	0.000	0.000	0.000	0.000	0.000	0.000	0.000	0.000	0.028	0.030	0.033	0.033	3.349	0.037	0.114	316	2384	100	168	5898	6066	228	7641	7869	Error	Error	-5.134	168	5898	228	7641	230077	3282743	0.088	6.067	0	0	0
1	12	8	"A47"	"A47"	16290	1825	100	557	593	250	42	481	481	543	522	96	3	0	0	7534	7968	3347	42	2635	2635	2974	1820	61	88	67	0	0.000	0.000	0.000	0.000	0.000	0.000	0.000	0.000	0.000	0.000	0.000	0.000	0.000	0.000	0.016	0.021	0.033	0.030	3.842	0.030	0.063	316	2384	100	76	4899	4975	112	5333	5445	Error	Error	-6.010	76	4899	112	5333	187531	2517918	0.096	2.744	0	0	0
1	13	8	"A48"	"A48"	16590	1825	100	560	620	433	69	505	505	560	514	91	6	1	0	5702	7407	5289	71	2581	2581	2755	1666	60	70	47	0	0.000	0.000	0.000	0.000	0.000	0.000	0.000	0.000	0.000	0.000	0.000	0.000	0.000	0.000	0.018	0.024	0.039	0.052	4.514	0.040	0.171	316	2384	100	55	3121	3176	115	4826	4941	Error	Error	-5.826	55	3121	115	4826	195852	2340562	0.117	2.792	0	0	0
1	14	8	"A48"	"A48"	16890	1825	100	640	771	882	114	522	522	585	500	85	12	2	0	7752	8739	4430	50	2770	2770	3027	1683	55	88	70	0	0.000	0.000	0.000	0.000	0.000	0.000	0.000	0.000	0.000	0.000	0.000	0.000	0.000	0.000	0.024	0.042	0.035	0.034	3.293	0.080	0.268	316	2384	100	118	4982	5100	249	5969	6218	Error	Error	-5.400	118	4982	249	5969	243690	2761415	0.372	3.394	0	0	0
1	15	8	"A48"	"A48"	17190	1825	100	567	593	272	45	517	517	584	509	87	2	0	0	6251	6320	2015	31	2745	2745	3239	2348	72	71	28	0	0.000	0.000	0.000	0.000	0.000	0.000	0.000	0.000	0.000	0.000	0.000	0.000	0.000	0.000	0.014	0.021	0.046	0.044	4.104	0.055	0.206	316	2384	100	50	3506	3556	76	3575	3651	Error	Error	-6.132	50	3506	76	3575	187462	1997008	0.018	1.312	0	0	0
1	16	8	"A49"	"A49"	17490	1825	100	553	612	412	67	504	504	568	467	82	6	1	0	5826	5915	2786	47	2518	2518	2684	1391	51	71	58	0	0.000	0.000	0.000	0.000	0.000	0.000	0.000	0.000	0.000	0.000	0.000	0.000	0.000	0.000	0.015	0.032	0.053	0.061	5.570	0.081	0.142	316	2384	100	49	3308	3357	108	3397	3505	Error	Error	-6.077	49	3308	108	3397	193323	1869196	0.094	2.323	0	0	0
1	17	8	"A49"	"A49"	17790	1825	100	585	614	272	44	534	534	605	637	105	1	0	0	6159	7142	3650	51	2684	2684	3210	2512	78	68	29	0	0.000	0.000	0.000	0.000	0.000	0.000	0.000	0.000	0.000	0.000	0.000	0.000	0.000	0.000	0.015	0.018	0.041	0.042	4.619	0.031	0.044	316	2384	100	51	3475	3526	80	4458	4538	Error	Error	-6.090	51	3475	80	4458	193920	2257004	0.014	1.565	0	0	0
1	18	8	"A49"	"A49"	18090	1825	100	616	664	335	50	543	543	598	537	89	6	1	0	6022	6686	3174	47	2742	2742	3025	1765	58	79	43	0	0.000	0.000	0.000	0.000	0.000	0.000	0.000	0.000	0.000	0.000	0.000	0.000	0.000	0.000	0.022	0.031	0.058	0.056	4.338	0.101	0.265	316	2384	100	73	3280	3353	121	3944	4065	Error	Error	-5.490	73	3280	121	3944	209972	2112647	0.123	2.074	0	0	0
1	1	9	"A50"	"A50"	12990	2125	100	462	562	621	110	436	436	493	464	94	4	2	0	4381	4637	2017	43	2397	2397	2660	1729	65	55	27	0	0.000	0.000	0.000	0.000	0.000	0.000	0.000	0.000	0.000	0.000	0.000	0.000	0.000	0.000	0.013	0.056	0.095	0.103	5.368	0.078	0.093	316	2384	100	26	1984	2010	126	2240	2366	Error	Error	-6.254	26	1984	126	2240	177574	1465248	0.149	1.143	0	0	0
1	2	9	"A50"	"A50"	13290	2125	100	486	543	372	68	450	450	512	437	85	6	1	0	4812	5217	2372	45	2461	2461	2778	1745	62	66	26	0	0.000	0.000	0.000	0.000	0.000	0.000	0.000	0.000	0.000	0.000	0.000	0.000	0.000	0.000	0.015	0.034	0.061	0.060	4.607	0.048	0.096	316	2384	100	36	2351	2387	93	2756	2849	Error	Error	-6.029	36	2351	93	2756	171522	1648503	0.071	1.398	0	0	0
1	3	9	"A50"	"A50"	13590	2125	100	559	613	350	57	464	464	522	453	86	11	2	0	5663	6121	3415	55	2562	2562	2862	1451	50	70	54	0	0.000	0.000	0.000	0.000	0.000	0.000	0.000	0.000	0.000	0.000	0.000	0.000	0.000	0.000	0.031	0.042	0.061	0.076	4.667	0.061	0.158	316	2384	100	95	3101	3196	149	3559	3708	Error	Error	-5.029	95	3101	149	3559	193616	1934308	0.201	2.246	0	0	0
1	4	9	"A51"	"A51"	13890	2125	100	505	538	267	49	473	473	552	630	114	0	0	0	5863	5575	2607	46	2379	2379	2624	1482	56	66	57	0	0.000	0.000	0.000	0.000	0.000	0.000	0.000	0.000	0.000	0.000	0.000	0.000	0.000	0.000	0.009	0.020	0.065	0.072	5.189	0.094	0.199	316	2384	100	32	3484	3516	65	3196	3261	Error	Error	-6.767	32	3484	65	3196	170081	1761612	-0.022	1.991	0	0	0
1	5	9	"A51"	"A51"	14190	2125	100	670	700	512	73	481	481	547	486	88	10	1	0	10084	9202	5285	57	2446	2446	2712	1509	55	69	64	0	0.000	0.000	0.000	0.000	0.000	0.000	0.000	0.000	0.000	0.000	0.000	0.000	0.000	0.000	0.025	0.032	0.033	0.048	5.505	0.032	0.102	316	2384	100	189	7638	7827	219	6756	6975	Error	Error	-5.337	189	7638	219	6756	221159	2907948	0.315	4.301	0	0	0
1	6	9	"A51"	"A51"	14490	2125	100	653	696	346	49	508	508	587	760	129	3	0	0	10475	10424	5730	54	2729	2729	3397	2664	78	74	66	0	0.000	0.000	0.000	0.000	0.000	0.000	0.000	0.000	0.000	0.000	0.000	0.000	0.000	0.000	0.019	0.024	0.030	0.035	4.618	0.040	0.042	316	2384	100	145	7746	7891	188	7695	7883	Error	Error	-5.739	145	7746	188	7695	219832	3293933	0.143	2.638	0	0	0
1	7	9	"A52"	"A52"	14790	2125	100	543	628	522	83	467	467	535	493	92	5	2	0	5068	5699	3501	61	2537	2537	2759	1142	41	74	56	0	0.000	0.000	0.000	0.000	0.000	0.000	0.000	0.000	0.000	0.000	0.000	0.000	0.000	0.000	0.030	0.051	0.072	0.073	4.764	0.087	0.184	316	2384	100	76	2531	2607	161	3162	3323	Error	Error	-5.058	76	2531	161	3162	198556	1800910	0.189	2.574	0	0	0
1	8	9	"A52"	"A52"	15090	2125	100	547	669	911	136	476	476	536	427	79	11	4	0	5073	5371	2436	45	2552	2552	2829	1506	53	70	39	0	0.000	0.000	0.000	0.000	0.000	0.000	0.000	0.000	0.000	0.000	0.000	0.000	0.000	0.000	0.028	0.068	0.068	0.067	4.025	0.106	0.155	316	2384	100	71	2521	2592	193	2819	3012	Error	Error	-5.150	71	2521	193	2819	211286	1697278	0.311	1.688	0	0	0
1	9	9	"A52"	"A52"	15390	2125	100	507	591	518	87	470	470	536	535	99	4	2	0	4961	5091	2511	49	2503	2503	2819	1442	51	66	40	0	0.000	0.000	0.000	0.000	0.000	0.000	0.000	0.000	0.000	0.000	0.000	0.000	0.000	0.000	0.015	0.047	0.058	0.070	4.841	0.063	0.113	316	2384	100	37	2458	2495	121	2588	2709	Error	Error	-6.054	37	2458	121	2588	186706	1608737	0.103	1.576	0	0	0
1	10	9	"A53"	"A53"	15690	2125	100	492	543	363	66	471	471	532	477	89	4	0	0	4710	4797	1938	40	2525	2525	2745	1332	48	68	37	0	0.000	0.000	0.000	0.000	0.000	0.000	0.000	0.000	0.000	0.000	0.000	0.000	0.000	0.000	0.010	0.032	0.081	0.084	5.368	0.139	0.235	316	2384	100	21	2185	2206	72	2272	2344	Error	Error	-6.701	21	2185	72	2272	171597	1515911	0.023	1.541	0	0	0
1	11	9	"A53"	"A53"	15990	2125	100	681	716	268	37	506	506	570	624	109	6	0	0	11218	10505	4545	43	2768	2768	3094	1660	53	83	77	0	0.000	0.000	0.000	0.000	0.000	0.000	0.000	0.000	0.000	0.000	0.000	0.000	0.000	0.000	0.021	0.027	0.034	0.033	3.648	0.043	0.194	316	2384	100	175	8450	8625	210	7737	7947	Error	Error	-5.594	175	8450	210	7737	226411	3319482	0.234	4.464	0	0	0
1	12	9	"A53"	"A53"	16290	2125	100	788	839	350	41	522	522	589	559	94	17	2	0	12864	11683	4875	41	2752	2752	3143	1830	58	84	80	0	0.000	0.000	0.000	0.000	0.000	0.000	0.000	0.000	0.000	0.000	0.000	0.000	0.000	0.000	0.026	0.035	0.035	0.038	3.808	0.048	0.169	316	2384	100	266	10112	10378	317	8931	9248	Error	Error	-5.248	266	10112	317	8931	264971	3691960	0.447	4.667	0	0	0
1	13	9	"A54"	"A54"	16590	2125	100	688	717	284	39	512	512	557	411	73	19	1	0	8749	9107	4658	51	2554	2554	2806	1540	54	81	70	0	0.000	0.000	0.000	0.000	0.000	0.000	0.000	0.000	0.000	0.000	0.000	0.000	0.000	0.000	0.028	0.031	0.039	0.046	4.263	0.065	0.219	316	2384	100	176	6195	6371	205	6553	6758	Error	Error	-5.137	176	6195	205	6553	226480	2877825	0.389	4.092	0	0	0
1	14	9	"A54"	"A54"	16890	2125	100	673	770	780	101	592	592	764	1122	146	1	0	0	10546	9810	5431	55	3053	3053	3758	3135	83	71	56	0	0.000	0.000	0.000	0.000	0.000	0.000	0.000	0.000	0.000	0.000	0.000	0.000	0.000	0.000	0.011	0.026	0.032	0.038	5.466	0.051	0.160	316	2384	100	81	7493	7574	178	6757	6935	Error	Error	-6.531	81	7493	178	6757	243281	3099984	0.005	1.930	0	0	0
1	15	9	"A54"	"A54"	17190	2125	100	531	577	322	55	519	519	587	499	85	5	0	0	5308	5258	2258	42	2681	2681	3137	2335	74	57	13	0	0.000	0.000	0.000	0.000	0.000	0.000	0.000	0.000	0.000	0.000	0.000	0.000	0.000	0.000	0.005	0.023	0.058	0.058	5.529	0.059	0.173	316	2384	100	12	2627	2639	58	2577	2635	Error	Error	-7.774	12	2627	58	2577	182291	1661440	-0.020	0.908	0	0	0
1	16	9	"A55"	"A55"	17490	2125	100	1992	6701	9903	147	550	550	659	787	119	61	47	0	9170	10451	6162	58	2799	2799	3092	1791	57	77	67	0	0.000	0.000	0.000	0.000	0.000	0.000	0.000	0.000	0.000	0.000	0.000	0.000	0.000	0.000	0.226	0.804	0.356	0.373	2.777	1.195	0.577	316	2384	100	1442	6371	7813	6151	7652	13803	Error	Error	-2.143	1442	6371	6151	7652	2117381	3302573	7.677	4.109	0	0	0
1	17	9	"A55"	"A55"	17790	2125	100	1616	3075	3175	103	564	564	856	1573	183	42	34	0	5279	5187	3155	60	2741	2741	3157	2236	70	56	6	0	0.000	0.000	0.000	0.000	0.000	0.000	0.000	0.000	0.000	0.000	0.000	0.000	0.000	0.000	0.414	1.027	0.666	0.625	3.358	0.772	0.356	316	2384	100	1052	2538	3590	2511	2446	4957	Error	Error	-1.271	1052	2538	2511	2446	971671	1639157	1.411	0.908	0	0	0
1	18	9	"A55"	"A55"	18090	2125	100	2304	3513	3480	99	561	561	827	1343	162	55	38	0	5530	5270	2000	37	2660	2660	3110	2386	76	59	11	0	0.000	0.000	0.000	0.000	0.000	0.000	0.000	0.000	0.000	0.000	0.000	0.000	0.000	0.000	0.607	1.131	0.897	0.759	2.704	1.213	0.449	316	2384	100	1743	2870	4613	2952	2610	5562	Error	Error	-0.719	1743	2870	2952	2610	1110147	1665405	2.000	0.905	0	0	0
1	1	10	"A56"	"A56"	12990	2425	100	654	743	486	65	458	458	525	471	89	20	3	0	12934	12679	6099	48	2437	2437	2708	1491	55	88	85	0	0.000	0.000	0.000	0.000	0.000	0.000	0.000	0.000	0.000	0.000	0.000	0.000	0.000	0.000	0.019	0.028	0.027	0.026	2.972	0.041	0.189	316	2384	100	196	10497	10693	285	10242	10527	Error	Error	-5.743	196	10497	285	10242	234833	4006692	0.463	6.687	0	0	0
1	2	10	"A56"	"A56"	13290	2425	100	542	604	304	50	457	457	512	472	92	9	2	0	8735	8779	3603	41	2372	2372	2824	1783	63	89	78	0	0.000	0.000	0.000	0.000	0.000	0.000	0.000	0.000	0.000	0.000	0.000	0.000	0.000	0.000	0.013	0.023	0.034	0.029	3.608	0.043	0.101	316	2384	100	85	6363	6448	147	6407	6554	Error	Error	-6.226	85	6363	147	6407	190853	2774161	0.195	3.340	0	0	0
1	3	10	"A56"	"A56"	13590	2425	100	590	614	337	54	487	487	564	596	105	3	0	0	8623	8664	2897	33	2540	2540	3185	2410	75	90	71	0	0.000	0.000	0.000	0.000	0.000	0.000	0.000	0.000	0.000	0.000	0.000	0.000	0.000	0.000	0.017	0.021	0.030	0.030	4.198	0.042	0.135	316	2384	100	103	6083	6186	127	6124	6251	Error	Error	-5.884	103	6083	127	6124	194040	2737886	0.084	2.273	0	0	0
1	4	10	"A57"	"A57"	13890	2425	100	659	715	463	64	482	482	601	1684	280	1	0	0	12680	12078	5193	42	2405	2405	2639	1731	65	88	85	0	0.000	0.000	0.000	0.000	0.000	0.000	0.000	0.000	0.000	0.000	0.000	0.000	0.000	0.000	0.017	0.024	0.025	0.024	3.157	0.035	0.208	316	2384	100	177	10275	10452	233	9673	9906	Error	Error	-5.859	177	10275	233	9673	225841	3816697	0.068	5.453	0	0	0
1	5	10	"A57"	"A57"	14190	2425	100	912	2827	9825	347	533	533	1750	7665	438	4	2	1	12388	13714	10390	75	2595	2595	4597	9233	200	57	6	2	0.000	0.000	0.000	0.000	0.000	0.000	0.000	0.000	0.000	0.000	0.000	0.000	0.000	0.000	0.039	0.206	0.047	0.051	3.851	0.869	0.791	316	2384	100	379	9793	10172	2294	11119	13413	Error	Error	-4.691	379	9793	2294	11119	893293	4333693	0.141	0.987	0	0	0
1	6	10	"A57"	"A57"	14490	2425	100	538	620	581	93	495	495	558	441	79	7	1	0	8133	8016	2485	31	2544	2544	3004	2116	70	90	73	0	0.000	0.000	0.000	0.000	0.000	0.000	0.000	0.000	0.000	0.000	0.000	0.000	0.000	0.000	0.008	0.023	0.036	0.032	3.733	0.044	0.079	316	2384	100	43	5589	5632	125	5472	5597	Error	Error	-7.022	43	5589	125	5472	195803	2533048	0.141	2.369	0	0	0
1	7	10	"A58"	"A58"	14790	2425	100	651	686	299	43	478	478	549	593	108	8	1	0	11682	10788	5440	50	2484	2484	2718	1527	56	81	75	0	0.000	0.000	0.000	0.000	0.000	0.000	0.000	0.000	0.000	0.000	0.000	0.000	0.000	0.000	0.019	0.025	0.030	0.033	4.267	0.045	0.151	316	2384	100	173	9198	9371	208	8304	8512	Error	Error	-5.732	173	9198	208	8304	216694	3409024	0.231	5.285	0	0	0
1	8	10	"A58"	"A58"	15090	2425	100	528	582	323	55	493	493	776	3306	426	0	0	0	7060	7434	2676	35	2558	2558	3326	4254	127	54	8	0	0.000	0.000	0.000	0.000	0.000	0.000	0.000	0.000	0.000	0.000	0.000	0.000	0.000	0.000	0.008	0.018	0.039	0.032	3.485	0.076	0.144	316	2384	100	35	4502	4537	89	4876	4965	Error	Error	-7.007	35	4502	89	4876	183898	2349073	-0.059	0.966	0	0	0
1	9	10	"A58"	"A58"	15390	2425	100	549	574	276	48	452	452	538	725	134	1	0	0	7637	7916	3143	39	2440	2440	2779	1620	58	90	79	0	0.000	0.000	0.000	0.000	0.000	0.000	0.000	0.000	0.000	0.000	0.000	0.000	0.000	0.000	0.019	0.022	0.034	0.033	3.417	0.074	0.149	316	2384	100	97	5197	5294	122	5476	5598	Error	Error	-5.744	97	5197	122	5476	181494	2501379	0.050	3.171	0	0	0
1	10	10	"A59"	"A59"	15690	2425	100	613	665	333	50	475	475	537	473	88	11	1	0	8553	8566	3027	35	2519	2519	2705	1267	46	92	87	0	0.000	0.000	0.000	0.000	0.000	0.000	0.000	0.000	0.000	0.000	0.000	0.000	0.000	0.000	0.023	0.031	0.037	0.037	3.220	0.060	0.147	316	2384	100	138	6034	6172	190	6047	6237	Error	Error	-5.450	138	6034	190	6047	210219	2706985	0.271	4.626	0	0	0
1	11	10	"A59"	"A59"	15990	2425	100	690	757	454	59	477	477	532	436	81	23	5	0	11182	11908	4561	38	2605	2605	2839	1594	56	98	93	0	0.000	0.000	0.000	0.000	0.000	0.000	0.000	0.000	0.000	0.000	0.000	0.000	0.000	0.000	0.025	0.030	0.032	0.027	2.585	0.047	0.200	316	2384	100	213	8577	8790	280	9303	9583	Error	Error	-5.332	213	8577	280	9303	239260	3762824	0.516	5.689	0	0	0
1	12	10	"A59"	"A59"	16290	2425	100	789	855	420	49	526	526	587	452	77	27	3	0	15318	15046	3338	22	2866	2866	3267	1790	54	100	99	0	0.000	0.000	0.000	0.000	0.000	0.000	0.000	0.000	0.000	0.000	0.000	0.000	0.000	0.000	0.021	0.027	0.026	0.022	2.531	0.032	0.162	316	2384	100	263	12452	12715	329	12180	12509	Error	Error	-5.565	263	12452	329	12180	270228	4754381	0.593	6.580	0	0	0
1	13	10	"A60"	"A60"	16590	2425	100	638	669	334	49	514	514	578	496	85	8	1	0	5556	7134	4470	62	2586	2586	2756	1061	38	79	65	0	0.000	0.000	0.000	0.000	0.000	0.000	0.000	0.000	0.000	0.000	0.000	0.000	0.000	0.000	0.042	0.034	0.060	0.060	4.623	0.052	0.191	316	2384	100	124	2970	3094	155	4548	4703	Error	Error	-4.582	124	2970	155	4548	211430	2254207	0.183	4.126	0	0	0
1	14	10	"A60"	"A60"	16890	2425	100	527	605	633	104	508	508	600	1392	232	1	0	0	4625	5472	3350	61	2532	2532	2768	1328	47	65	38	0	0.000	0.000	0.000	0.000	0.000	0.000	0.000	0.000	0.000	0.000	0.000	0.000	0.000	0.000	0.009	0.033	0.055	0.058	5.887	0.091	0.215	316	2384	100	19	2093	2112	97	2940	3037	Error	Error	-6.783	19	2093	97	2940	191215	1729150	0.004	2.036	0	0	0
1	15	10	"A60"	"A60"	17190	2425	100	517	554	250	45	505	505	593	679	114	1	0	0	4327	4648	1904	40	2532	2532	2763	1514	54	55	28	0	0.000	0.000	0.000	0.000	0.000	0.000	0.000	0.000	0.000	0.000	0.000	0.000	0.000	0.000	0.007	0.023	0.082	0.089	4.631	0.236	0.334	316	2384	100	12	1795	1807	49	2116	2165	Error	Error	-7.225	12	1795	49	2116	174915	1468629	-0.057	1.245	0	0	0
1	16	10	"A61"	"A61"	17490	2425	100	598	732	945	129	535	535	605	713	117	4	1	0	8510	8311	4077	49	2679	2679	2905	1557	53	83	80	0	0.000	0.000	0.000	0.000	0.000	0.000	0.000	0.000	0.000	0.000	0.000	0.000	0.000	0.000	0.011	0.035	0.042	0.039	5.699	0.107	0.310	316	2384	100	63	5831	5894	197	5632	5829	Error	Error	-6.532	63	5831	197	5632	231157	2626291	0.178	3.472	0	0	0
1	17	10	"A61"	"A61"	17790	2425	100	717	863	806	93	573	573	646	617	95	12	3	0	9190	11506	6459	56	2847	2847	3227	1990	61	92	79	0	0.000	0.000	0.000	0.000	0.000	0.000	0.000	0.000	0.000	0.000	0.000	0.000	0.000	0.000	0.023	0.033	0.029	0.029	3.124	0.049	0.216	316	2384	100	144	6343	6487	290	8659	8949	Error	Error	-5.461	144	6343	290	8659	272799	3635750	0.352	4.160	0	0	0
1	18	10	"A61"	"A61"	18090	2425	100	991	1054	538	51	619	619	695	637	91	22	3	0	10430	10847	4069	37	2997	2997	3643	2386	65	90	75	0	0.000	0.000	0.000	0.000	0.000	0.000	0.000	0.000	0.000	0.000	0.000	0.000	0.000	0.000	0.050	0.055	0.051	0.054	3.281	0.049	0.225	316	2384	100	372	7433	7805	435	7850	8285	Error	Error	-4.321	372	7433	435	7850	333044	3427699	0.564	3.019	0	0	0
1	1	11	"A62"	"A62"	12990	2725	100	587	640	342	53	453	453	501	408	81	16	3	0	9523	9173	4501	49	2355	2355	2554	1726	67	81	72	0	0.000	0.000	0.000	0.000	0.000	0.000	0.000	0.000	0.000	0.000	0.000	0.000	0.000	0.000	0.019	0.027	0.033	0.035	4.200	0.032	0.161	316	2384	100	134	7168	7302	187	6818	7005	Error	Error	-5.741	134	7168	187	6818	202177	2898603	0.341	3.835	0	0	0
1	2	11	"A62"	"A62"	13290	2725	100	614	653	285	43	447	447	508	522	102	10	1	0	12253	11636	4252	36	2339	2339	2517	1106	43	96	93	0	0.000	0.000	0.000	0.000	0.000	0.000	0.000	0.000	0.000	0.000	0.000	0.000	0.000	0.000	0.017	0.022	0.024	0.022	3.330	0.026	0.135	316	2384	100	167	9914	10081	206	9297	9503	Error	Error	-5.892	167	9914	206	9297	206423	3676912	0.278	8.245	0	0	0
1	3	11	"A62"	"A62"	13590	2725	100	645	688	306	44	476	476	532	444	83	16	1	0	11656	11946	4565	38	2385	2385	2603	1227	47	97	94	0	0.000	0.000	0.000	0.000	0.000	0.000	0.000	0.000	0.000	0.000	0.000	0.000	0.000	0.000	0.018	0.022	0.026	0.022	3.217	0.025	0.132	316	2384	100	169	9271	9440	212	9561	9773	Error	Error	-5.778	169	9271	212	9561	217537	3775041	0.351	7.615	0	0	0
1	4	11	"A63"	"A63"	13890	2725	100	667	686	354	51	458	458	522	494	94	13	1	0	13493	11748	5810	49	2301	2301	2574	1667	64	80	78	0	0.000	0.000	0.000	0.000	0.000	0.000	0.000	0.000	0.000	0.000	0.000	0.000	0.000	0.000	0.019	0.024	0.029	0.035	4.937	0.028	0.121	316	2384	100	209	11192	11401	228	9447	9675	Error	Error	-5.743	209	11192	228	9447	216925	3712325	0.332	5.503	0	0	0
1	5	11	"A63"	"A63"	14190	2725	100	796	884	698	78	486	486	538	412	76	37	10	0	15780	16295	7906	48	2443	2443	3421	3768	110	85	78	0	0.000	0.000	0.000	0.000	0.000	0.000	0.000	0.000	0.000	0.000	0.000	0.000	0.000	0.000	0.023	0.029	0.027	0.025	3.180	0.030	0.258	316	2384	100	310	13337	13647	398	13852	14250	Error	Error	-5.427	310	13337	398	13852	279440	5149078	0.840	3.417	0	0	0
1	6	11	"A63"	"A63"	14490	2725	100	715	783	438	55	471	471	521	454	87	28	5	0	13308	13600	7429	54	2302	2302	2544	1293	50	84	81	0	0.000	0.000	0.000	0.000	0.000	0.000	0.000	0.000	0.000	0.000	0.000	0.000	0.000	0.000	0.022	0.028	0.029	0.029	3.750	0.030	0.130	316	2384	100	244	11006	11250	312	11298	11610	Error	Error	-5.495	244	11006	312	11298	247474	4297680	0.577	8.551	0	0	0
1	7	11	"A64"	"A64"	14790	2725	100	613	681	689	101	455	455	530	622	117	4	0	0	10275	9938	6083	61	2270	2270	2580	2273	88	71	68	0	0.000	0.000	0.000	0.000	0.000	0.000	0.000	0.000	0.000	0.000	0.000	0.000	0.000	0.000	0.020	0.029	0.028	0.032	5.022	0.043	0.145	316	2384	100	158	8005	8163	226	7668	7894	Error	Error	-5.663	158	8005	226	7668	215137	3140372	0.243	3.237	0	0	0
1	8	11	"A64"	"A64"	15090	2725	100	947	946	349	36	478	478	554	663	119	25	0	0	21715	21017	8266	39	2422	2422	2918	2502	85	92	90	0	0.000	0.000	0.000	0.000	0.000	0.000	0.000	0.000	0.000	0.000	0.000	0.000	0.000	0.000	0.024	0.025	0.025	0.023	2.837	0.033	0.144	316	2384	100	469	19293	19762	468	18595	19063	Error	Error	-5.362	469	19293	468	18595	298980	6641482	0.591	7.234	0	0	0
1	9	11	"A64"	"A64"	15390	2725	100	808	876	458	52	505	505	543	354	65	46	16	0	18474	17908	10354	57	2499	2499	2804	1840	65	84	79	0	0.000	0.000	0.000	0.000	0.000	0.000	0.000	0.000	0.000	0.000	0.000	0.000	0.000	0.000	0.019	0.024	0.024	0.025	2.938	0.026	0.306	316	2384	100	303	15975	16278	371	15409	15780	Error	Error	-5.720	303	15975	371	15409	276788	5658948	0.941	8.209	0	0	0
1	10	11	"A65"	"A65"	15690	2725	100	776	818	398	48	507	507	584	651	111	12	0	0	14709	14371	7899	54	2600	2600	3143	3063	97	81	69	0	0.000	0.000	0.000	0.000	0.000	0.000	0.000	0.000	0.000	0.000	0.000	0.000	0.000	0.000	0.022	0.026	0.028	0.028	3.118	0.038	0.180	316	2384	100	269	12109	12378	311	11771	12082	Error	Error	-5.492	269	12109	311	11771	258394	4541285	0.359	3.666	0	0	0
1	11	11	"A65"	"A65"	15990	2725	100	614	650	275	42	502	502	594	925	155	1	0	0	11455	10853	5451	50	2522	2522	3454	4318	125	73	51	0	0.000	0.000	0.000	0.000	0.000	0.000	0.000	0.000	0.000	0.000	0.000	0.000	0.000	0.000	0.013	0.018	0.026	0.031	4.484	0.047	0.137	316	2384	100	112	8933	9045	148	8331	8479	Error	Error	-6.318	112	8933	148	8331	205321	3429476	0.061	1.714	0	0	0
1	12	11	"A65"	"A65"	16290	2725	100	577	656	680	103	506	506	575	629	109	4	1	0	8484	9128	5036	55	2590	2590	4233	5166	122	56	22	0	0.000	0.000	0.000	0.000	0.000	0.000	0.000	0.000	0.000	0.000	0.000	0.000	0.000	0.000	0.012	0.023	0.031	0.037	4.398	0.032	0.152	316	2384	100	71	5894	5965	150	6538	6688	Error	Error	-6.375	71	5894	150	6538	207436	2884320	0.129	0.948	0	0	0
1	13	11	"A66"	"A66"	16590	2725	100	621	667	317	47	493	493	566	534	94	10	1	0	13310	12097	5992	49	2467	2467	2743	1671	60	79	77	0	0.000	0.000	0.000	0.000	0.000	0.000	0.000	0.000	0.000	0.000	0.000	0.000	0.000	0.000	0.012	0.018	0.025	0.026	5.043	0.032	0.094	316	2384	100	128	10843	10971	174	9630	9804	Error	Error	-6.404	128	10843	174	9630	210914	3822620	0.189	5.598	0	0	0
1	14	11	"A66"	"A66"	16890	2725	100	936	967	373	38	526	526	590	513	86	39	4	0	25024	22425	8361	37	2689	2689	3247	2876	88	89	87	0	0.000	0.000	0.000	0.000	0.000	0.000	0.000	0.000	0.000	0.000	0.000	0.000	0.000	0.000	0.018	0.022	0.023	0.021	2.374	0.022	0.361	316	2384	100	410	22335	22745	441	19736	20177	Error	Error	-5.768	410	22335	441	19736	305561	7086429	0.735	6.668	0	0	0
1	15	11	"A66"	"A66"	17190	2725	100	998	1093	672	61	572	572	633	514	81	40	9	0	25633	22834	9870	43	2842	2842	3289	2599	79	86	82	0	0.000	0.000	0.000	0.000	0.000	0.000	0.000	0.000	0.000	0.000	0.000	0.000	0.000	0.000	0.019	0.026	0.023	0.024	2.591	0.029	0.225	316	2384	100	426	22791	23217	521	19992	20513	Error	Error	-5.741	426	22791	521	19992	345466	7215476	0.895	7.520	0	0	0
1	16	11	"A67"	"A67"	17490	2725	100	693	869	1549	178	545	545	877	2508	285	1	0	0	11251	10955	5003	45	2705	2705	3458	4325	125	78	48	0	0.000	0.000	0.000	0.000	0.000	0.000	0.000	0.000	0.000	0.000	0.000	0.000	0.000	0.000	0.017	0.039	0.030	0.033	4.883	0.386	0.423	316	2384	100	148	8546	8694	324	8250	8574	Error	Error	-5.852	148	8546	324	8250	274453	3461637	-0.003	1.733	0	0	0
1	17	11	"A67"	"A67"	17790	2725	100	698	869	1473	169	523	523	588	488	82	15	4	0	11477	11288	6047	53	2618	2618	2965	1811	61	83	80	0	0.000	0.000	0.000	0.000	0.000	0.000	0.000	0.000	0.000	0.000	0.000	0.000	0.000	0.000	0.020	0.040	0.032	0.032	4.075	0.069	0.196	316	2384	100	175	8859	9034	346	8670	9016	Error	Error	-5.662	175	8859	346	8670	274664	3566992	0.576	4.596	0	0	0
1	18	11	"A67"	"A67"	18090	2725	100	943	939	379	40	626	626	786	1107	140	1	0	0	17907	16571	7657	46	2866	2866	3302	2100	63	85	82	0	0.000	0.000	0.000	0.000	0.000	0.000	0.000	0.000	0.000	0.000	0.000	0.000	0.000	0.000	0.021	0.023	0.028	0.026	2.910	0.035	0.167	316	2384	100	317	15041	15358	313	13705	14018	Error	Error	-5.568	317	15041	313	13705	296687	5236570	0.138	6.319	0	0	0
1	1	12	"A68"	"A68"	13000	3015	100	589	642	415	64	444	444	547	1823	333	0	0	0	10711	11134	4491	40	2294	2294	2442	2045	83	100	85	0	0.000	0.000	0.000	0.000	0.000	0.000	0.000	0.000	0.000	0.000	0.000	0.000	0.000	0.000	0.017	0.022	0.026	0.023	2.565	0.026	0.080	316	2384	100	145	8417	8562	198	8840	9038	Error	Error	-5.859	145	8417	198	8840	202794	3518358	0.052	4.250	0	0	0
1	2	12	"A68"	"A68"	13295	3020	110	626	686	376	54	454	454	495	357	72	26	5	0	11499	11374	4377	38	2272	2272	2384	1094	45	100	98	0	0.000	0.000	0.000	0.000	0.000	0.000	0.000	0.000	0.000	0.000	0.000	0.000	0.000	0.000	0.019	0.025	0.026	0.023	2.990	0.030	0.124	392	2896	100	172	9227	9399	232	9102	9334	Error	Error	-5.745	172	9227	232	9102	268746	4458767	0.535	8.218	0	0	0
1	3	12	"A68"	"A68"	13600	3020	110	703	752	336	44	461	461	506	380	75	31	6	0	12170	14226	7146	50	2274	2274	2400	1234	51	99	98	0	0.000	0.000	0.000	0.000	0.000	0.000	0.000	0.000	0.000	0.000	0.000	0.000	0.000	0.000	0.024	0.024	0.025	0.024	2.608	0.024	0.224	392	2896	100	242	9896	10138	291	11952	12243	Error	Error	-5.354	242	9896	291	11952	294871	5576775	0.647	9.583	0	0	0
1	4	12	"A69"	"A69"	13895	3015	95	739	753	262	34	453	453	664	2811	423	0	0	0	18107	17441	4752	27	2232	2232	2578	3314	128	99	96	0	0.000	0.000	0.000	0.000	0.000	0.000	0.000	0.000	0.000	0.000	0.000	0.000	0.000	0.000	0.018	0.020	0.022	0.019	2.272	0.019	0.061	256	2088	100	286	15875	16161	300	15209	15509	Error	Error	-5.795	286	15875	300	15209	192755	4464771	0.032	4.485	0	0	0
1	5	12	"A69"	"A69"	14185	3020	100	834	916	434	47	468	468	521	419	80	44	14	0	20615	22382	8360	37	2322	2322	2701	2720	100	100	99	0	0.000	0.000	0.000	0.000	0.000	0.000	0.000	0.000	0.000	0.000	0.000	0.000	0.000	0.000	0.020	0.022	0.021	0.019	2.258	0.022	0.332	316	2384	100	366	18293	18659	448	20060	20508	Error	Error	-5.643	366	18293	448	20060	289431	7072850	0.943	7.236	0	0	0
1	6	12	"A69"	"A69"	14485	3020	100	1019	1014	380	37	494	494	585	1333	227	1	0	0	30219	26918	9607	35	2426	2426	2717	2592	95	99	98	0	0.000	0.000	0.000	0.000	0.000	0.000	0.000	0.000	0.000	0.000	0.000	0.000	0.000	0.000	0.019	0.021	0.022	0.020	1.888	0.038	0.063	316	2384	100	525	27793	28318	520	24492	25012	Error	Error	-5.726	525	27793	520	24492	320479	8506186	0.322	9.337	0	0	0
1	7	12	"A70"	"A70"	14795	3010	95	803	888	633	71	467	467	515	332	64	50	14	0	16328	17542	5549	31	2363	2363	2481	979	39	100	100	0	0.000	0.000	0.000	0.000	0.000	0.000	0.000	0.000	0.000	0.000	0.000	0.000	0.000	0.000	0.024	0.028	0.025	0.022	2.455	0.032	0.252	256	2088	100	336	13965	14301	421	15179	15600	Error	Error	-5.377	336	13965	421	15179	227410	4490795	1.123	15.384	0	0	0
1	8	12	"A70"	"A70"	15095	3015	100	805	871	539	61	485	485	536	387	72	42	11	0	18995	19808	7090	35	2403	2403	2546	1226	48	99	97	0	0.000	0.000	0.000	0.000	0.000	0.000	0.000	0.000	0.000	0.000	0.000	0.000	0.000	0.000	0.019	0.022	0.020	0.018	2.671	0.024	0.276	316	2384	100	320	16592	16912	386	17405	17791	Error	Error	-5.696	320	16592	386	17405	275358	6259292	0.866	14.080	0	0	0
1	9	12	"A70"	"A70"	15395	3015	95	752	759	284	37	477	477	530	502	94	16	0	0	16993	16599	3753	22	2381	2381	2609	1691	64	100	100	0	0.000	0.000	0.000	0.000	0.000	0.000	0.000	0.000	0.000	0.000	0.000	0.000	0.000	0.000	0.019	0.020	0.022	0.018	2.418	0.018	0.142	256	2088	100	275	14612	14887	282	14218	14500	Error	Error	-5.732	275	14612	282	14218	194211	4249445	0.456	8.273	0	0	0
1	10	12	"A71"	"A71"	15695	3010	100	983	1050	515	49	497	497	539	359	66	66	26	0	24014	23851	5748	24	2465	2465	2592	1210	46	100	100	0	0.000	0.000	0.000	0.000	0.000	0.000	0.000	0.000	0.000	0.000	0.000	0.000	0.000	0.000	0.023	0.026	0.024	0.021	2.134	0.027	0.303	316	2384	100	486	21549	22035	553	21386	21939	Error	Error	-5.471	486	21549	553	21386	331880	7536955	1.423	17.569	0	0	0
1	11	12	"A71"	"A71"	15995	3020	110	704	742	403	54	459	459	554	1426	257	0	0	0	15805	16301	3657	22	2293	2293	2469	1942	78	100	100	0	0.000	0.000	0.000	0.000	0.000	0.000	0.000	0.000	0.000	0.000	0.000	0.000	0.000	0.000	0.018	0.020	0.020	0.017	2.557	0.115	0.139	392	2896	100	245	13512	13757	283	14008	14291	Error	Error	-5.785	245	13512	283	14008	290760	6389983	0.132	7.123	0	0	0
1	12	12	"A71"	"A71"	16295	3015	100	779	788	250	31	486	486	627	1851	295	0	0	0	18400	18517	2929	15	2381	2381	2854	3000	105	100	100	0	0.000	0.000	0.000	0.000	0.000	0.000	0.000	0.000	0.000	0.000	0.000	0.000	0.000	0.000	0.018	0.019	0.020	0.016	2.529	0.024	0.128	316	2384	100	293	16019	16312	302	16136	16438	Error	Error	-5.773	293	16019	302	16136	248884	5851443	0.087	5.221	0	0	0
1	13	12	"A72"	"A72"	16595	3015	100	811	868	361	41	525	525	591	487	82	26	6	0	13280	14875	7207	48	2633	2633	2815	1184	42	98	96	0	0.000	0.000	0.000	0.000	0.000	0.000	0.000	0.000	0.000	0.000	0.000	0.000	0.000	0.000	0.027	0.028	0.028	0.025	2.844	0.029	0.136	316	2384	100	286	10647	10933	343	12242	12585	Error	Error	-5.218	286	10647	343	12242	274330	4700641	0.569	10.186	0	0	0
1	14	12	"A72"	"A72"	16890	3015	100	751	820	654	79	558	558	637	517	81	16	1	0	10642	14332	9207	64	2829	2829	4082	4821	118	69	43	0	0.000	0.000	0.000	0.000	0.000	0.000	0.000	0.000	0.000	0.000	0.000	0.000	0.000	0.000	0.025	0.023	0.025	0.025	2.791	0.034	0.248	316	2384	100	193	7813	8006	262	11503	11765	Error	Error	-5.339	193	7813	262	11503	259043	4528854	0.354	2.126	0	0	0
1	15	12	"A72"	"A72"	17190	3015	100	843	961	881	91	590	590	654	427	65	34	7	0	12705	15649	9621	61	3008	3008	3526	2506	71	91	75	0	0.000	0.000	0.000	0.000	0.000	0.000	0.000	0.000	0.000	0.000	0.000	0.000	0.000	0.000	0.026	0.029	0.030	0.028	2.804	0.037	0.290	316	2384	100	253	9697	9950	371	12641	13012	Error	Error	-5.260	253	9697	371	12641	303562	4945171	0.719	4.838	0	0	0
1	16	12	"A73"	"A73"	17490	3015	100	619	679	451	66	576	576	641	958	149	1	0	0	4198	5202	3036	58	2807	2807	2926	1602	54	43	23	0	0.000	0.000	0.000	0.000	0.000	0.000	0.000	0.000	0.000	0.000	0.000	0.000	0.000	0.000	0.031	0.043	0.090	0.094	4.314	0.110	0.239	316	2384	100	43	1391	1434	103	2395	2498	Error	Error	-5.016	43	1391	103	2395	214719	1643864	0.040	1.421	0	0	0
1	17	12	"A73"	"A73"	17790	3015	100	628	675	386	57	542	542	610	551	90	4	1	0	4093	4739	1867	39	2681	2681	3030	1973	65	38	16	0	0.000	0.000	0.000	0.000	0.000	0.000	0.000	0.000	0.000	0.000	0.000	0.000	0.000	0.000	0.061	0.065	0.126	0.117	4.774	0.041	0.085	316	2384	100	86	1412	1498	133	2058	2191	Error	Error	-4.037	86	1412	133	2058	213276	1497584	0.118	0.866	0	0	0
1	18	12	"A73"	"A73"	18095	3015	95	639	684	278	40	570	570	778	2381	306	0	0	0	5444	6781	3681	54	2722	2722	3077	3291	106	36	18	0	0.000	0.000	0.000	0.000	0.000	0.000	0.000	0.000	0.000	0.000	0.000	0.000	0.000	0.000	0.025	0.028	0.045	0.046	3.455	0.394	0.404	256	2088	100	69	2722	2791	114	4059	4173	Error	Error	-5.302	69	2722	114	4059	175047	1735848	-0.039	1.125	0	0	0
1	1	13	"A74"	"A74"	12990	3325	100	618	663	307	46	447	447	497	381	76	22	3	0	12778	12248	5850	47	2274	2274	2519	1505	59	83	79	0	0.000	0.000	0.000	0.000	0.000	0.000	0.000	0.000	0.000	0.000	0.000	0.000	0.000	0.000	0.016	0.022	0.026	0.027	3.885	0.022	0.118	316	2384	100	171	10504	10675	216	9974	10190	Error	Error	-5.941	171	10504	216	9974	209463	3870355	0.436	6.464	0	0	0
1	2	13	"A74"	"A74"	13290	3325	100	856	881	366	41	459	459	506	344	67	56	20	0	23020	20417	9630	47	2287	2287	2704	2476	91	90	87	0	0.000	0.000	0.000	0.000	0.000	0.000	0.000	0.000	0.000	0.000	0.000	0.000	0.000	0.000	0.019	0.023	0.023	0.023	3.065	0.024	0.335	316	2384	100	397	20733	21130	422	18130	18552	Error	Error	-5.707	397	20733	422	18130	278340	6451638	1.090	7.154	0	0	0
1	3	13	"A74"	"A74"	13590	3325	100	761	792	335	42	489	489	570	552	96	17	1	0	13600	15821	9117	57	2495	2495	3536	4333	122	81	63	0	0.000	0.000	0.000	0.000	0.000	0.000	0.000	0.000	0.000	0.000	0.000	0.000	0.000	0.000	0.024	0.023	0.025	0.024	2.906	0.024	0.165	316	2384	100	272	11105	11377	303	13326	13629	Error	Error	-5.351	272	11105	303	13326	250419	4999585	0.402	2.835	0	0	0
1	4	13	"A75"	"A75"	13890	3325	100	681	746	709	95	486	486	538	471	87	17	2	0	11712	12079	7119	58	2446	2446	2715	1522	56	77	73	0	0.000	0.000	0.000	0.000	0.000	0.000	0.000	0.000	0.000	0.000	0.000	0.000	0.000	0.000	0.021	0.027	0.029	0.031	4.147	0.043	0.158	316	2384	100	195	9266	9461	260	9633	9893	Error	Error	-5.570	195	9266	260	9633	235873	3817062	0.442	6.152	0	0	0
1	5	13	"A75"	"A75"	14190	3325	100	794	855	465	54	522	522	607	716	117	10	1	0	14589	15463	9236	59	2572	2572	3826	4938	129	75	56	0	0.000	0.000	0.000	0.000	0.000	0.000	0.000	0.000	0.000	0.000	0.000	0.000	0.000	0.000	0.023	0.026	0.026	0.030	3.630	0.023	0.210	316	2384	100	272	12017	12289	333	12891	13224	Error	Error	-5.465	272	12017	333	12891	270317	4886359	0.346	2.357	0	0	0
1	6	13	"A75"	"A75"	14490	3325	100	684	738	554	75	464	464	519	392	75	30	3	0	14090	12962	7951	61	2336	2336	2818	2413	85	70	68	0	0.000	0.000	0.000	0.000	0.000	0.000	0.000	0.000	0.000	0.000	0.000	0.000	0.000	0.000	0.019	0.026	0.029	0.038	4.312	0.030	0.170	316	2384	100	220	11754	11974	274	10626	10900	Error	Error	-5.740	220	11754	274	10626	233090	4096041	0.559	4.204	0	0	0
1	7	13	"A76"	"A76"	14790	3325	100	622	764	688	90	487	487	543	503	92	20	3	0	8139	11008	9150	83	2356	2356	2727	2122	77	66	58	0	0.000	0.000	0.000	0.000	0.000	0.000	0.000	0.000	0.000	0.000	0.000	0.000	0.000	0.000	0.023	0.032	0.036	0.046	4.431	0.041	0.337	316	2384	100	135	5783	5918	277	8652	8929	Error	Error	-5.421	135	5783	277	8652	241443	3478512	0.439	3.902	0	0	0
1	8	13	"A76"	"A76"	15090	3325	100	617	702	471	67	497	497	573	554	96	10	1	0	8842	10335	6967	67	2394	2394	2917	2619	89	75	58	0	0.000	0.000	0.000	0.000	0.000	0.000	0.000	0.000	0.000	0.000	0.000	0.000	0.000	0.000	0.019	0.026	0.027	0.030	4.391	0.030	0.208	316	2384	100	120	6448	6568	205	7941	8146	Error	Error	-5.748	120	6448	205	7941	221976	3265705	0.233	2.832	0	0	0
1	9	13	"A76"	"A76"	15390	3325	100	594	669	492	73	492	492	551	400	72	14	3	0	8506	8897	5850	65	2427	2427	3064	3089	100	69	49	0	0.000	0.000	0.000	0.000	0.000	0.000	0.000	0.000	0.000	0.000	0.000	0.000	0.000	0.000	0.017	0.027	0.033	0.038	5.058	0.035	0.229	316	2384	100	102	6079	6181	177	6470	6647	Error	Error	-5.897	102	6079	177	6470	211538	2811429	0.295	1.888	0	0	0
1	10	13	"A77"	"A77"	15690	3325	100	887	1004	738	73	508	508	598	727	121	28	3	0	14495	14714	10075	68	2523	2523	2965	2508	84	67	64	0	0.000	0.000	0.000	0.000	0.000	0.000	0.000	0.000	0.000	0.000	0.000	0.000	0.000	0.000	0.032	0.041	0.043	0.055	4.256	0.049	0.321	316	2384	100	379	11972	12351	496	12191	12687	Error	Error	-4.981	379	11972	496	12191	317112	4649505	0.558	4.685	0	0	0
1	11	13	"A77"	"A77"	15990	3325	100	998	1116	839	75	510	510	581	515	88	48	17	0	15055	16334	10175	62	2593	2593	3012	1760	58	84	80	0	0.000	0.000	0.000	0.000	0.000	0.000	0.000	0.000	0.000	0.000	0.000	0.000	0.000	0.000	0.039	0.044	0.045	0.045	2.606	0.047	0.358	316	2384	100	488	12462	12950	606	13741	14347	Error	Error	-4.675	488	12462	606	13741	352721	5161612	1.039	7.569	0	0	0
1	12	13	"A77"	"A77"	16290	3325	100	869	934	512	54	557	557	642	666	103	19	2	0	16179	14809	7873	53	2694	2694	3756	3769	100	76	69	0	0.000	0.000	0.000	0.000	0.000	0.000	0.000	0.000	0.000	0.000	0.000	0.000	0.000	0.000	0.023	0.031	0.033	0.032	2.928	0.036	0.120	316	2384	100	312	13485	13797	377	12115	12492	Error	Error	-5.434	312	13485	377	12115	295196	4679539	0.438	2.933	0	0	0
1	13	13	"A78"	"A78"	16590	3325	100	642	699	404	57	525	525	633	960	151	2	1	0	10221	9723	5268	54	2599	2599	3007	2329	77	73	64	0	0.000	0.000	0.000	0.000	0.000	0.000	0.000	0.000	0.000	0.000	0.000	0.000	0.000	0.000	0.015	0.024	0.033	0.037	3.978	0.036	0.129	316	2384	100	117	7622	7739	174	7124	7298	Error	Error	-6.026	117	7622	174	7124	220956	3072342	0.069	2.884	0	0	0
1	14	13	"A78"	"A78"	16890	3325	100	657	709	312	44	561	561	626	483	77	11	1	0	10871	10941	7029	64	2732	2732	3866	4042	104	64	50	0	0.000	0.000	0.000	0.000	0.000	0.000	0.000	0.000	0.000	0.000	0.000	0.000	0.000	0.000	0.012	0.018	0.026	0.034	5.586	0.023	0.126	316	2384	100	96	8139	8235	148	8209	8357	Error	Error	-6.406	96	8139	148	8209	223886	3457297	0.172	1.750	0	0	0
1	15	13	"A78"	"A78"	17190	3325	100	624	680	383	56	529	529	596	633	106	4	0	0	10193	9474	5322	56	2626	2626	3487	3179	91	67	56	0	0.000	0.000	0.000	0.000	0.000	0.000	0.000	0.000	0.000	0.000	0.000	0.000	0.000	0.000	0.013	0.022	0.034	0.038	5.606	0.032	0.131	316	2384	100	95	7567	7662	151	6848	6999	Error	Error	-6.316	95	7567	151	6848	214744	2993810	0.133	1.883	0	0	0
1	16	13	"A79"	"A79"	17490	3325	100	776	885	829	93	564	564	636	746	117	10	0	0	13264	14639	11033	75	2694	2694	3106	2544	81	59	56	0	0.000	0.000	0.000	0.000	0.000	0.000	0.000	0.000	0.000	0.000	0.000	0.000	0.000	0.000	0.020	0.027	0.029	0.044	5.013	0.027	0.153	316	2384	100	212	10570	10782	321	11945	12266	Error	Error	-5.640	212	10570	321	11945	279504	4626000	0.334	4.533	0	0	0
1	17	13	"A79"	"A79"	17790	3325	100	913	962	439	45	613	613	712	730	102	14	1	0	19197	16371	11029	67	2915	2915	4414	5606	127	62	55	0	0.000	0.000	0.000	0.000	0.000	0.000	0.000	0.000	0.000	0.000	0.000	0.000	0.000	0.000	0.018	0.026	0.030	0.043	4.530	0.038	0.224	316	2384	100	300	16282	16582	349	13456	13805	Error	Error	-5.762	300	16282	349	13456	304049	5173301	0.342	2.133	0	0	0
1	18	13	"A79"	"A79"	18090	3325	100	617	726	702	96	578	578	661	562	85	9	1	0	10153	9824	5848	59	2797	2797	3663	3356	91	66	56	0	0.000	0.000	0.000	0.000	0.000	0.000	0.000	0.000	0.000	0.000	0.000	0.000	0.000	0.000	0.005	0.021	0.032	0.039	5.765	0.040	0.116	316	2384	100	39	7356	7395	148	7027	7175	Error	Error	-7.559	39	7356	148	7027	229429	3104534	0.116	1.836	0	0	0
1	1	14	"A80"	"A80"	12990	3625	100	582	656	414	63	454	454	497	351	70	22	3	0	9026	9429	5846	62	2268	2268	2581	1826	70	69	67	0	0.000	0.000	0.000	0.000	0.000	0.000	0.000	0.000	0.000	0.000	0.000	0.000	0.000	0.000	0.019	0.028	0.034	0.040	4.608	0.034	0.180	316	2384	100	128	6758	6886	202	7161	7363	Error	Error	-5.722	128	6758	202	7161	207280	2979634	0.453	3.750	0	0	0
1	2	14	"A80"	"A80"	13290	3625	100	544	599	297	49	462	462	533	448	84	11	1	0	9540	9682	5034	51	2303	2303	3516	4632	131	71	31	0	0.000	0.000	0.000	0.000	0.000	0.000	0.000	0.000	0.000	0.000	0.000	0.000	0.000	0.000	0.011	0.019	0.030	0.030	5.765	0.031	0.190	316	2384	100	82	7237	7319	137	7379	7516	Error	Error	-6.464	82	7237	137	7379	189401	3059656	0.147	1.331	0	0	0
1	3	14	"A80"	"A80"	13590	3625	100	562	664	561	84	485	485	536	449	83	10	2	0	10421	9846	4489	45	2386	2386	2650	1442	54	82	79	0	0.000	0.000	0.000	0.000	0.000	0.000	0.000	0.000	0.000	0.000	0.000	0.000	0.000	0.000	0.010	0.024	0.026	0.025	4.118	0.031	0.088	316	2384	100	77	8035	8112	179	7460	7639	Error	Error	-6.705	77	8035	179	7460	209690	3111442	0.285	4.990	0	0	0
1	4	14	"A81"	"A81"	13890	3625	100	1024	1059	519	49	499	499	559	439	78	59	17	0	27576	25024	10029	40	2506	2506	2730	1728	63	92	88	0	0.000	0.000	0.000	0.000	0.000	0.000	0.000	0.000	0.000	0.000	0.000	0.000	0.000	0.000	0.021	0.025	0.024	0.024	2.171	0.025	0.387	316	2384	100	525	25070	25595	560	22518	23078	Error	Error	-5.578	525	25070	560	22518	334504	7907434	1.139	12.902	0	0	0
1	5	14	"A81"	"A81"	14190	3625	100	731	834	692	82	492	492	591	861	145	7	0	0	12651	14146	7403	52	2474	2474	2849	2647	92	89	83	0	0.000	0.000	0.000	0.000	0.000	0.000	0.000	0.000	0.000	0.000	0.000	0.000	0.000	0.000	0.023	0.029	0.029	0.026	2.689	0.063	0.179	316	2384	100	239	10177	10416	342	11672	12014	Error	Error	-5.412	239	10177	342	11672	263696	4470205	0.282	4.268	0	0	0
1	6	14	"A81"	"A81"	14490	3625	100	675	749	524	69	480	480	553	508	91	17	3	0	12082	11880	4338	36	2382	2382	2704	1783	65	92	91	0	0.000	0.000	0.000	0.000	0.000	0.000	0.000	0.000	0.000	0.000	0.000	0.000	0.000	0.000	0.020	0.028	0.028	0.025	3.496	0.040	0.190	316	2384	100	195	9700	9895	269	9498	9767	Error	Error	-5.636	195	9700	269	9498	236685	3753962	0.386	5.146	0	0	0
1	7	14	"A82"	"A82"	14790	3625	100	619	694	486	70	498	498	570	531	93	12	1	0	10761	9844	5253	53	2382	2382	2696	2095	77	73	68	0	0.000	0.000	0.000	0.000	0.000	0.000	0.000	0.000	0.000	0.000	0.000	0.000	0.000	0.000	0.014	0.026	0.033	0.039	5.110	0.030	0.090	316	2384	100	121	8379	8500	196	7462	7658	Error	Error	-6.114	121	8379	196	7462	219231	3110611	0.234	3.412	0	0	0
1	8	14	"A82"	"A82"	15090	3625	100	942	986	537	54	520	520	597	612	102	31	3	0	24752	21984	10217	46	2565	2565	2892	2035	70	87	82	0	0.000	0.000	0.000	0.000	0.000	0.000	0.000	0.000	0.000	0.000	0.000	0.000	0.000	0.000	0.019	0.024	0.025	0.023	2.573	0.026	0.301	316	2384	100	422	22187	22609	466	19419	19885	Error	Error	-5.716	422	22187	466	19419	311559	6947043	0.636	9.382	0	0	0
1	9	14	"A82"	"A82"	15390	3625	100	866	895	478	53	510	510	616	1451	235	2	0	0	20296	18111	11137	61	2435	2435	2928	2933	100	78	71	0	0.000	0.000	0.000	0.000	0.000	0.000	0.000	0.000	0.000	0.000	0.000	0.000	0.000	0.000	0.020	0.025	0.024	0.027	3.343	0.033	0.217	316	2384	100	356	17861	18217	385	15676	16061	Error	Error	-5.649	356	17861	385	15676	282879	5723099	0.192	5.177	0	0	0
1	10	14	"A83"	"A83"	15690	3625	100	780	866	787	90	503	503	573	637	111	18	1	0	12060	12466	7865	63	2406	2406	2693	1852	68	73	71	0	0.000	0.000	0.000	0.000	0.000	0.000	0.000	0.000	0.000	0.000	0.000	0.000	0.000	0.000	0.029	0.036	0.041	0.045	4.186	0.063	0.244	316	2384	100	277	9654	9931	363	10060	10423	Error	Error	-5.123	277	9654	363	10060	273616	3939394	0.460	5.277	0	0	0
1	11	14	"A83"	"A83"	15990	3625	100	686	735	511	69	526	526	594	586	98	7	0	0	9864	9689	4500	46	2509	2509	2958	2139	72	81	75	0	0.000	0.000	0.000	0.000	0.000	0.000	0.000	0.000	0.000	0.000	0.000	0.000	0.000	0.000	0.022	0.029	0.029	0.033	3.569	0.042	0.154	316	2384	100	160	7355	7515	209	7180	7389	Error	Error	-5.523	160	7355	209	7180	232147	3061612	0.241	3.147	0	0	0
1	12	14	"A83"	"A83"	16290	3625	100	866	962	639	66	567	567	643	603	93	23	2	0	17311	15292	6746	44	2653	2653	3457	3504	101	80	78	0	0.000	0.000	0.000	0.000	0.000	0.000	0.000	0.000	0.000	0.000	0.000	0.000	0.000	0.000	0.020	0.031	0.030	0.029	2.879	0.033	0.206	316	2384	100	299	14658	14957	395	12639	13034	Error	Error	-5.615	299	14658	395	12639	303908	4832151	0.529	3.378	0	0	0
1	13	14	"A84"	"A84"	16590	3625	100	636	696	562	80	535	535	612	592	96	5	1	0	8175	8481	5901	69	2616	2616	2923	1624	55	62	56	0	0.000	0.000	0.000	0.000	0.000	0.000	0.000	0.000	0.000	0.000	0.000	0.000	0.000	0.000	0.018	0.027	0.044	0.062	5.800	0.055	0.184	316	2384	100	101	5559	5660	161	5865	6026	Error	Error	-5.782	101	5559	161	5865	220045	2680059	0.142	3.422	0	0	0
1	14	14	"A84"	"A84"	16890	3625	100	766	869	930	107	574	574	667	702	105	9	2	0	10905	12174	8203	67	2762	2762	3523	2838	80	68	59	0	0.000	0.000	0.000	0.000	0.000	0.000	0.000	0.000	0.000	0.000	0.000	0.000	0.000	0.000	0.024	0.031	0.036	0.046	4.724	0.051	0.215	316	2384	100	192	8143	8335	295	9412	9707	Error	Error	-5.406	192	8143	295	9412	274607	3847031	0.288	3.048	0	0	0
1	15	14	"A84"	"A84"	17190	3625	100	715	777	450	57	632	632	701	482	68	12	2	0	11535	10636	5796	54	2813	2813	4486	5158	114	67	35	0	0.000	0.000	0.000	0.000	0.000	0.000	0.000	0.000	0.000	0.000	0.000	0.000	0.000	0.000	0.010	0.019	0.031	0.039	4.766	0.033	0.241	316	2384	100	83	8722	8805	145	7823	7968	Error	Error	-6.715	83	8722	145	7823	245627	3361035	0.158	1.192	0	0	0
1	16	14	"A85"	"A85"	17490	3625	100	852	924	526	56	598	598	686	748	109	11	1	0	12237	14354	9095	63	2874	2874	3180	2515	79	74	70	0	0.000	0.000	0.000	0.000	0.000	0.000	0.000	0.000	0.000	0.000	0.000	0.000	0.000	0.000	0.027	0.028	0.032	0.032	3.471	0.031	0.196	316	2384	100	254	9363	9617	326	11480	11806	Error	Error	-5.204	254	9363	326	11480	291994	4535712	0.318	4.443	0	0	0
1	17	14	"A85"	"A85"	17790	3625	100	701	779	420	53	622	622	696	522	75	11	3	0	9826	10484	6426	61	2881	2881	4299	4740	110	64	34	0	0.000	0.000	0.000	0.000	0.000	0.000	0.000	0.000	0.000	0.000	0.000	0.000	0.000	0.000	0.011	0.021	0.034	0.043	5.790	0.029	0.199	316	2384	100	79	6945	7024	157	7603	7760	Error	Error	-6.458	79	6945	157	7603	246241	3312920	0.159	1.305	0	0	0
1	18	14	"A85"	"A85"	18090	3625	100	721	751	305	40	610	610	687	555	80	7	0	0	10571	10360	5958	57	2858	2858	4205	4527	107	67	43	0	0.000	0.000	0.000	0.000	0.000	0.000	0.000	0.000	0.000	0.000	0.000	0.000	0.000	0.000	0.014	0.019	0.036	0.042	5.333	0.036	0.179	316	2384	100	111	7713	7824	141	7502	7643	Error	Error	-6.119	111	7713	141	7502	237299	3273740	0.115	1.360	0	0	0
1	1	15	"A86"	"A86"	12990	3925	100	619	654	329	50	455	455	500	306	61	29	6	0	10841	9672	4343	44	2313	2313	2555	1298	50	81	78	0	0.000	0.000	0.000	0.000	0.000	0.000	0.000	0.000	0.000	0.000	0.000	0.000	0.000	0.000	0.019	0.027	0.032	0.032	3.266	0.029	0.183	316	2384	100	164	8528	8692	199	7359	7558	Error	Error	-5.700	164	8528	199	7359	206569	3056242	0.503	5.483	0	0	0
1	2	15	"A86"	"A86"	13290	3925	100	644	694	369	53	487	487	542	413	76	18	2	0	10692	10883	4218	38	2471	2471	2872	1848	64	92	88	0	0.000	0.000	0.000	0.000	0.000	0.000	0.000	0.000	0.000	0.000	0.000	0.000	0.000	0.000	0.019	0.025	0.028	0.024	3.135	0.039	0.135	316	2384	100	157	8221	8378	207	8412	8619	Error	Error	-5.710	157	8221	207	8412	219324	3439044	0.368	4.335	0	0	0
1	3	15	"A86"	"A86"	13590	3925	100	746	1250	4257	340	507	507	952	4659	489	2	0	0	12702	13031	7294	55	2397	2397	3261	5371	164	79	46	0	0.000	0.000	0.000	0.000	0.000	0.000	0.000	0.000	0.000	0.000	0.000	0.000	0.000	0.000	0.023	0.070	0.032	0.034	3.391	0.795	0.681	316	2384	100	239	10305	10544	743	10634	11377	Error	Error	-5.430	239	10305	743	10634	394977	4117700	0.064	1.819	0	0	0
1	4	15	"A87"	"A87"	13890	3925	100	548	598	336	56	493	493	566	644	113	2	0	0	8294	7929	5094	64	2403	2403	2676	1838	68	64	61	0	0.000	0.000	0.000	0.000	0.000	0.000	0.000	0.000	0.000	0.000	0.000	0.000	0.000	0.000	0.009	0.019	0.036	0.046	5.881	0.050	0.156	316	2384	100	55	5891	5946	105	5526	5631	Error	Error	-6.743	55	5891	105	5526	188905	2505701	0.050	2.858	0	0	0
1	5	15	"A87"	"A87"	14190	3925	100	522	570	298	52	506	506	573	514	89	4	0	0	8018	7611	3825	50	2518	2518	3257	2631	80	66	51	0	0.000	0.000	0.000	0.000	0.000	0.000	0.000	0.000	0.000	0.000	0.000	0.000	0.000	0.000	0.003	0.013	0.040	0.043	5.303	0.032	0.075	316	2384	100	16	5500	5516	64	5093	5157	Error	Error	-8.425	16	5500	64	5093	180266	2404998	-0.006	1.655	0	0	0
1	6	15	"A87"	"A87"	14490	3925	100	798	888	684	77	575	575	1236	5497	444	0	0	0	15863	14093	7576	53	2632	2632	4891	7868	160	68	33	0	0.000	0.000	0.000	0.000	0.000	0.000	0.000	0.000	0.000	0.000	0.000	0.000	0.000	0.000	0.017	0.027	0.029	0.032	3.907	0.571	0.458	316	2384	100	223	13231	13454	313	11461	11774	Error	Error	-5.891	223	13231	313	11461	280566	4453281	-0.063	1.170	0	0	0
1	7	15	"A88"	"A88"	14790	3925	100	711	789	468	59	548	548	628	664	105	12	0	0	11129	11800	8421	71	2636	2636	3001	2189	72	61	59	0	0.000	0.000	0.000	0.000	0.000	0.000	0.000	0.000	0.000	0.000	0.000	0.000	0.000	0.000	0.019	0.026	0.034	0.041	4.532	0.036	0.159	316	2384	100	163	8493	8656	241	9164	9405	Error	Error	-5.703	163	8493	241	9164	249373	3728794	0.242	4.020	0	0	0
1	8	15	"A88"	"A88"	15090	3925	100	597	625	287	45	550	550	639	726	113	2	0	0	9526	9331	5278	56	2579	2579	4045	4683	115	64	27	0	0.000	0.000	0.000	0.000	0.000	0.000	0.000	0.000	0.000	0.000	0.000	0.000	0.000	0.000	0.007	0.011	0.027	0.033	5.686	0.047	0.166	316	2384	100	47	6947	6994	75	6752	6827	Error	Error	-7.208	47	6947	75	6752	197557	2948571	-0.019	1.129	0	0	0
1	9	15	"A88"	"A88"	15390	3925	100	984	1735	2408	138	562	562	1066	4406	413	9	3	0	21339	18193	10179	55	2608	2608	4064	6162	151	72	69	0	0.000	0.000	0.000	0.000	0.000	0.000	0.000	0.000	0.000	0.000	0.000	0.000	0.000	0.000	0.023	0.075	0.031	0.045	3.952	0.388	0.339	316	2384	100	422	18731	19153	1173	15585	16758	Error	Error	-5.472	422	18731	1173	15585	548325	5749100	0.152	2.293	0	0	0
1	10	15	"A89"	"A89"	15690	3925	100	788	859	659	76	551	551	647	581	89	14	1	0	12676	11617	7254	62	2597	2597	3217	3182	98	63	60	0	0.000	0.000	0.000	0.000	0.000	0.000	0.000	0.000	0.000	0.000	0.000	0.000	0.000	0.000	0.024	0.034	0.036	0.048	4.730	0.039	0.226	316	2384	100	237	10079	10316	308	9020	9328	Error	Error	-5.410	237	10079	308	9020	271587	3670961	0.365	2.640	0	0	0
1	11	15	"A89"	"A89"	15990	3925	100	670	751	1168	155	528	528	598	484	80	11	1	0	10958	9815	5668	57	2529	2529	3161	2425	76	72	68	0	0.000	0.000	0.000	0.000	0.000	0.000	0.000	0.000	0.000	0.000	0.000	0.000	0.000	0.000	0.017	0.031	0.031	0.039	5.007	0.071	0.220	316	2384	100	142	8429	8571	223	7286	7509	Error	Error	-5.891	142	8429	223	7286	237313	3101585	0.316	2.744	0	0	0
1	12	15	"A89"	"A89"	16290	3925	100	819	924	664	71	593	593	678	563	83	19	2	0	14685	14522	7500	51	2809	2809	3555	2735	76	81	76	0	0.000	0.000	0.000	0.000	0.000	0.000	0.000	0.000	0.000	0.000	0.000	0.000	0.000	0.000	0.019	0.028	0.027	0.028	3.952	0.029	0.131	316	2384	100	226	11876	12102	331	11713	12044	Error	Error	-5.716	226	11876	331	11713	291868	4588951	0.437	4.010	0	0	0
1	13	15	"A90"	"A90"	16590	3925	100	750	815	505	61	550	550	630	726	115	9	0	0	15779	12978	8289	63	2613	2613	3026	2621	86	64	61	0	0.000	0.000	0.000	0.000	0.000	0.000	0.000	0.000	0.000	0.000	0.000	0.000	0.000	0.000	0.015	0.026	0.029	0.038	4.630	0.041	0.226	316	2384	100	200	13166	13366	265	10365	10630	Error	Error	-6.041	200	13166	265	10365	257685	4101156	0.255	3.797	0	0	0
1	14	15	"A90"	"A90"	16890	3925	100	863	957	830	86	613	613	722	914	126	6	1	0	15144	12877	8545	66	2888	2888	4561	5090	111	61	55	0	0.000	0.000	0.000	0.000	0.000	0.000	0.000	0.000	0.000	0.000	0.000	0.000	0.000	0.000	0.020	0.034	0.034	0.047	4.522	0.037	0.134	316	2384	100	250	12256	12506	344	9989	10333	Error	Error	-5.615	250	12256	344	9989	302349	4069071	0.257	1.634	0	0	0
1	15	15	"A90"	"A90"	17190	3925	100	649	730	513	70	579	579	649	581	89	8	1	0	7635	8472	5802	68	2679	2679	3573	3296	92	59	39	0	0.000	0.000	0.000	0.000	0.000	0.000	0.000	0.000	0.000	0.000	0.000	0.000	0.000	0.000	0.014	0.026	0.050	0.067	6.382	0.055	0.232	316	2384	100	70	4956	5026	151	5793	5944	Error	Error	-6.146	70	4956	151	5793	230642	2677019	0.139	1.486	0	0	0
1	16	15	"A91"	"A91"	17490	3925	100	653	762	607	79	591	591	666	623	93	6	1	0	9887	9397	5849	62	2729	2729	3160	2677	84	63	58	0	0.000	0.000	0.000	0.000	0.000	0.000	0.000	0.000	0.000	0.000	0.000	0.000	0.000	0.000	0.009	0.026	0.044	0.057	7.035	0.066	0.232	316	2384	100	62	7158	7220	171	6668	6839	Error	Error	-6.851	62	7158	171	6668	240699	2969509	0.154	2.330	0	0	0
1	17	15	"A91"	"A91"	17790	3925	100	696	774	356	45	629	629	715	879	122	2	0	0	10428	9850	5952	60	2891	2891	3910	3426	87	61	52	0	0.000	0.000	0.000	0.000	0.000	0.000	0.000	0.000	0.000	0.000	0.000	0.000	0.000	0.000	0.009	0.021	0.033	0.040	6.016	0.058	0.171	316	2384	100	67	7537	7604	145	6959	7104	Error	Error	-6.814	67	7537	145	6959	244464	3112554	0.067	1.734	0	0	0
1	18	15	"A91"	"A91"	18090	3925	100	707	783	730	93	615	615	739	1510	204	1	0	0	9313	9191	4728	51	2814	2814	3489	3016	86	73	54	0	0.000	0.000	0.000	0.000	0.000	0.000	0.000	0.000	0.000	0.000	0.000	0.000	0.000	0.000	0.014	0.026	0.040	0.040	4.986	0.050	0.108	316	2384	100	92	6499	6591	168	6377	6545	Error	Error	-6.142	92	6499	168	6377	247341	2904496	0.029	1.891	0	0	0
1	1	16	"A92"	"A92"	12990	4225	100	631	697	427	61	454	454	514	447	86	18	2	0	13365	12310	6528	53	2370	2370	2690	1869	69	76	74	0	0.000	0.000	0.000	0.000	0.000	0.000	0.000	0.000	0.000	0.000	0.000	0.000	0.000	0.000	0.016	0.024	0.026	0.027	4.021	0.034	0.173	316	2384	100	177	10995	11172	243	9940	10183	Error	Error	-5.957	177	10995	243	9940	220338	3889898	0.409	5.147	0	0	0
1	2	16	"A92"	"A92"	13290	4225	100	586	768	1395	181	508	508	679	2427	357	1	0	0	9422	9673	5221	53	2520	2520	3740	4762	127	61	39	0	0.000	0.000	0.000	0.000	0.000	0.000	0.000	0.000	0.000	0.000	0.000	0.000	0.000	0.000	0.011	0.036	0.033	0.039	5.229	0.043	0.079	316	2384	100	78	6902	6980	260	7153	7413	Error	Error	-6.467	78	6902	260	7153	242573	3056518	0.037	1.246	0	0	0
1	3	16	"A92"	"A92"	13590	4225	100	721	784	445	56	501	501	560	395	70	28	5	0	16966	16328	5933	36	2490	2490	3293	3768	114	90	84	0	0.000	0.000	0.000	0.000	0.000	0.000	0.000	0.000	0.000	0.000	0.000	0.000	0.000	0.000	0.015	0.020	0.021	0.018	3.054	0.024	0.229	316	2384	100	220	14476	14696	283	13838	14121	Error	Error	-6.040	220	14476	283	13838	247857	5159663	0.567	3.459	0	0	0
1	4	16	"A93"	"A93"	13890	4225	100	717	762	390	51	511	511	580	527	90	15	1	0	12479	13473	9357	69	2558	2558	2756	1530	55	73	65	0	0.000	0.000	0.000	0.000	0.000	0.000	0.000	0.000	0.000	0.000	0.000	0.000	0.000	0.000	0.021	0.023	0.027	0.035	4.338	0.025	0.086	316	2384	100	206	9921	10127	251	10915	11166	Error	Error	-5.590	206	9921	251	10915	240930	4257518	0.345	7.005	0	0	0
1	5	16	"A93"	"A93"	14190	4225	100	755	802	424	52	534	534	606	525	86	17	0	0	17849	16018	7725	48	2581	2581	4476	5987	133	77	67	0	0.000	0.000	0.000	0.000	0.000	0.000	0.000	0.000	0.000	0.000	0.000	0.000	0.000	0.000	0.014	0.020	0.023	0.022	3.885	0.028	0.190	316	2384	100	221	15268	15489	268	13437	13705	Error	Error	-6.110	221	15268	268	13437	253553	5061687	0.373	1.928	0	0	0
1	6	16	"A93"	"A93"	14490	4225	100	854	886	408	46	552	552	637	684	107	11	0	0	18665	17039	7994	46	2630	2630	4072	4895	120	80	72	0	0.000	0.000	0.000	0.000	0.000	0.000	0.000	0.000	0.000	0.000	0.000	0.000	0.000	0.000	0.019	0.023	0.024	0.026	3.214	0.035	0.172	316	2384	100	302	16035	16337	334	14409	14743	Error	Error	-5.731	302	16035	334	14409	279903	5384184	0.364	2.649	0	0	0
1	7	16	"A94"	"A94"	14790	4225	100	616	665	402	60	550	550	632	499	78	9	1	0	8536	9933	7595	76	2635	2635	3384	3723	110	52	48	0	0.000	0.000	0.000	0.000	0.000	0.000	0.000	0.000	0.000	0.000	0.000	0.000	0.000	0.000	0.011	0.016	0.031	0.050	6.040	0.030	0.212	316	2384	100	66	5901	5967	115	7298	7413	Error	Error	-6.482	66	5901	115	7298	210070	3138975	0.066	1.759	0	0	0
1	8	16	"A94"	"A94"	15090	4225	100	754	850	670	78	546	546	642	641	99	18	1	0	15614	17070	11897	69	2539	2539	4550	7105	156	68	45	0	0.000	0.000	0.000	0.000	0.000	0.000	0.000	0.000	0.000	0.000	0.000	0.000	0.000	0.000	0.016	0.021	0.024	0.029	4.637	0.033	0.262	316	2384	100	208	13075	13283	304	14531	14835	Error	Error	-5.974	208	13075	304	14531	268445	5394191	0.324	1.762	0	0	0
1	9	16	"A94"	"A94"	15390	4225	100	855	914	584	63	538	538	617	487	78	36	7	0	20440	18122	13012	71	2536	2536	3177	3490	109	62	58	0	0.000	0.000	0.000	0.000	0.000	0.000	0.000	0.000	0.000	0.000	0.000	0.000	0.000	0.000	0.018	0.024	0.026	0.035	3.894	0.028	0.269	316	2384	100	317	17904	18221	376	15586	15962	Error	Error	-5.820	317	17904	376	15586	288968	5726419	0.610	4.282	0	0	0
1	10	16	"A95"	"A95"	15690	4225	100	695	771	664	86	518	518	588	531	90	12	2	0	13526	12625	6504	51	2458	2458	2915	2624	90	79	75	0	0.000	0.000	0.000	0.000	0.000	0.000	0.000	0.000	0.000	0.000	0.000	0.000	0.000	0.000	0.016	0.025	0.028	0.029	3.857	0.043	0.195	316	2384	100	177	11068	11245	253	10167	10420	Error	Error	-5.967	177	11068	253	10167	243711	3989603	0.345	3.700	0	0	0
1	11	16	"A95"	"A95"	15990	4225	100	981	1064	1063	99	535	535	615	578	93	35	3	0	24236	21923	9260	42	2518	2518	3491	4454	127	86	81	0	0.000	0.000	0.000	0.000	0.000	0.000	0.000	0.000	0.000	0.000	0.000	0.000	0.000	0.000	0.021	0.027	0.024	0.022	2.616	0.031	0.233	316	2384	100	446	21718	22164	529	19405	19934	Error	Error	-5.606	446	21718	529	19405	336103	6927541	0.777	4.138	0	0	0
1	12	16	"A95"	"A95"	16290	4225	100	969	1066	975	91	626	626	787	1669	212	2	1	0	20830	18873	10095	53	2780	2780	4334	5517	127	76	70	0	0.000	0.000	0.000	0.000	0.000	0.000	0.000	0.000	0.000	0.000	0.000	0.000	0.000	0.000	0.019	0.027	0.025	0.026	3.033	0.031	0.253	316	2384	100	343	18050	18393	440	16093	16533	Error	Error	-5.718	343	18050	440	16093	336905	5963757	0.167	2.635	0	0	0
1	13	16	"A96"	"A96"	16590	4225	100	740	821	529	64	581	581	685	698	101	8	1	0	10367	12405	9447	76	2687	2687	3541	3968	112	56	49	0	0.000	0.000	0.000	0.000	0.000	0.000	0.000	0.000	0.000	0.000	0.000	0.000	0.000	0.000	0.021	0.025	0.030	0.051	6.697	0.031	0.169	316	2384	100	159	7680	7839	240	9718	9958	Error	Error	-5.594	159	7680	240	9718	259487	3920104	0.195	2.234	0	0	0
1	14	16	"A96"	"A96"	16890	4225	100	714	776	558	71	586	586	665	648	97	6	0	0	10362	10621	6199	58	2732	2732	3630	3356	92	69	55	0	0.000	0.000	0.000	0.000	0.000	0.000	0.000	0.000	0.000	0.000	0.000	0.000	0.000	0.000	0.017	0.024	0.030	0.033	4.908	0.033	0.150	316	2384	100	128	7630	7758	190	7889	8079	Error	Error	-5.897	128	7630	190	7889	245062	3356383	0.171	2.083	0	0	0
1	15	16	"A96"	"A96"	17190	4225	100	856	923	496	53	648	648	759	763	100	9	0	0	16169	15011	9977	66	2964	2964	5366	7205	134	60	46	0	0.000	0.000	0.000	0.000	0.000	0.000	0.000	0.000	0.000	0.000	0.000	0.000	0.000	0.000	0.016	0.023	0.027	0.033	5.015	0.031	0.153	316	2384	100	208	13205	13413	275	12047	12322	Error	Error	-5.988	208	13205	275	12047	291765	4743335	0.215	1.339	0	0	0
1	16	16	"A97"	"A97"	17490	4225	100	670	752	545	72	581	581	678	1139	167	1	1	0	13372	11245	6266	55	2686	2686	3038	2415	79	73	66	0	0.000	0.000	0.000	0.000	0.000	0.000	0.000	0.000	0.000	0.000	0.000	0.000	0.000	0.000	0.008	0.020	0.028	0.030	5.509	0.035	0.138	316	2384	100	89	10686	10775	171	8559	8730	Error	Error	-6.908	89	10686	171	8559	237488	3553295	0.065	3.398	0	0	0
1	17	16	"A97"	"A97"	17790	4225	100	811	889	757	85	606	606	687	730	106	5	1	0	14385	13707	5122	37	2756	2756	3270	2385	72	88	84	0	0.000	0.000	0.000	0.000	0.000	0.000	0.000	0.000	0.000	0.000	0.000	0.000	0.000	0.000	0.018	0.026	0.025	0.025	3.660	0.063	0.165	316	2384	100	205	11629	11834	283	10951	11234	Error	Error	-5.826	205	11629	283	10951	280912	4331380	0.277	4.376	0	0	0
1	18	16	"A97"	"A97"	18090	4225	100	855	952	572	60	628	628	691	557	80	21	2	0	14588	14223	5734	40	2938	2938	3362	2181	64	87	84	0	0.000	0.000	0.000	0.000	0.000	0.000	0.000	0.000	0.000	0.000	0.000	0.000	0.000	0.000	0.019	0.029	0.029	0.025	4.009	0.042	0.155	316	2384	100	227	11650	11877	324	11285	11609	Error	Error	-5.681	227	11650	324	11285	300932	4494376	0.469	4.980	0	0	0
1	1	17	"A98"	"A98"	12990	4525	100	515	553	257	46	505	505	556	371	66	7	2	0	3408	3966	1817	45	2432	2432	2540	876	34	52	33	0	0.000	0.000	0.000	0.000	0.000	0.000	0.000	0.000	0.000	0.000	0.000	0.000	0.000	0.000	0.010	0.031	0.129	0.130	4.835	0.123	0.242	316	2384	100	10	976	986	48	1534	1582	Error	Error	-6.609	10	976	48	1534	174612	1253280	-0.008	1.628	0	0	0
1	2	17	"A98"	"A98"	13290	4525	100	544	599	297	49	515	515	557	347	62	13	2	0	3588	4181	1856	44	2528	2528	2628	856	32	54	35	0	0.000	0.000	0.000	0.000	0.000	0.000	0.000	0.000	0.000	0.000	0.000	0.000	0.000	0.000	0.027	0.051	0.146	0.150	5.392	0.099	0.111	316	2384	100	29	1060	1089	84	1653	1737	Error	Error	-5.192	29	1060	84	1653	189158	1321073	0.121	1.814	0	0	0
1	3	17	"A98"	"A98"	13590	4525	100	486	513	259	50	462	462	510	317	62	10	1	0	3560	4151	2232	53	2279	2279	2381	755	31	55	46	0	0.000	0.000	0.000	0.000	0.000	0.000	0.000	0.000	0.000	0.000	0.000	0.000	0.000	0.000	0.019	0.027	0.096	0.112	5.821	0.076	0.118	316	2384	100	24	1281	1305	51	1872	1923	Error	Error	-5.738	24	1281	51	1872	162217	1311668	0.009	2.344	0	0	0
1	4	17	"A99"	"A99"	13890	4525	100	713	747	334	44	544	544	624	654	104	5	0	0	8679	8399	3378	40	2608	2608	2769	1264	45	86	83	0	0.000	0.000	0.000	0.000	0.000	0.000	0.000	0.000	0.000	0.000	0.000	0.000	0.000	0.000	0.028	0.035	0.043	0.043	3.349	0.077	0.188	316	2384	100	169	6071	6240	203	5791	5994	Error	Error	-5.167	169	6071	203	5791	236036	2653930	0.188	4.454	0	0	0
1	5	17	"A99"	"A99"	14190	4525	100	613	677	581	85	543	543	617	567	91	6	0	0	7324	6852	2862	41	2535	2535	2938	1990	67	72	61	0	0.000	0.000	0.000	0.000	0.000	0.000	0.000	0.000	0.000	0.000	0.000	0.000	0.000	0.000	0.015	0.031	0.051	0.046	4.647	0.052	0.157	316	2384	100	70	4789	4859	134	4317	4451	Error	Error	-6.096	70	4789	134	4317	214080	2165385	0.106	1.967	0	0	0
1	6	17	"A99"	"A99"	14490	4525	100	633	708	469	66	532	532	599	461	76	12	2	0	7546	7116	3322	46	2453	2453	3007	2389	79	71	53	0	0.000	0.000	0.000	0.000	0.000	0.000	0.000	0.000	0.000	0.000	0.000	0.000	0.000	0.000	0.020	0.038	0.052	0.057	4.086	0.041	0.125	316	2384	100	101	5093	5194	176	4663	4839	Error	Error	-5.656	101	5093	176	4663	223764	2248667	0.236	1.720	0	0	0
1	7	17	"A100"	"A100"	14790	4525	100	607	678	496	73	545	545	601	450	74	7	2	0	7915	7169	3872	54	2461	2461	2811	1767	62	62	60	0	0.000	0.000	0.000	0.000	0.000	0.000	0.000	0.000	0.000	0.000	0.000	0.000	0.000	0.000	0.011	0.028	0.044	0.062	5.592	0.028	0.069	316	2384	100	62	5454	5516	133	4708	4841	Error	Error	-6.459	62	5454	133	4708	214183	2265549	0.171	2.466	0	0	0
1	8	17	"A100"	"A100"	15090	4525	100	765	821	428	52	597	597	690	750	108	7	1	0	11662	12106	7955	65	2645	2645	4592	5761	125	60	42	0	0.000	0.000	0.000	0.000	0.000	0.000	0.000	0.000	0.000	0.000	0.000	0.000	0.000	0.000	0.019	0.024	0.034	0.041	5.067	0.024	0.151	316	2384	100	168	9017	9185	224	9461	9685	Error	Error	-5.746	168	9017	224	9461	259302	3825567	0.175	1.304	0	0	0
1	9	17	"A100"	"A100"	15390	4525	100	720	1059	2781	262	560	560	615	401	65	23	7	0	12188	11699	7397	63	2561	2561	3073	2245	73	69	64	0	0.000	0.000	0.000	0.000	0.000	0.000	0.000	0.000	0.000	0.000	0.000	0.000	0.000	0.000	0.017	0.055	0.030	0.043	6.561	0.047	0.036	316	2384	100	160	9627	9787	499	9138	9637	Error	Error	-5.911	160	9627	499	9138	334534	3696884	1.107	3.842	0	0	0
1	10	17	"A101"	"A101"	15690	4525	100	565	608	352	57	562	562	1068	4631	433	0	0	0	4635	5998	4357	72	2520	2520	3328	5465	164	23	9	0	0.000	0.000	0.000	0.000	0.000	0.000	0.000	0.000	0.000	0.000	0.000	0.000	0.000	0.000	0.001	0.013	0.061	0.081	6.867	0.046	0.080	316	2384	100	3	2115	2118	46	3478	3524	Error	Error	-9.461	3	2115	46	3478	192278	1895407	-0.099	0.489	0	0	0
1	11	17	"A101"	"A101"	15990	4525	100	602	707	612	86	530	530	604	523	86	10	2	0	4625	5748	4151	72	2419	2419	2689	1798	66	54	33	0	0.000	0.000	0.000	0.000	0.000	0.000	0.000	0.000	0.000	0.000	0.000	0.000	0.000	0.000	0.033	0.053	0.086	0.100	4.874	0.092	0.265	316	2384	100	72	2206	2278	177	3329	3506	Error	Error	-4.937	72	2206	177	3329	223422	1816314	0.197	1.701	0	0	0
1	12	17	"A101"	"A101"	16290	4525	100	606	679	423	62	554	554	633	598	94	6	1	0	5987	7180	4924	68	2518	2518	2814	1573	55	63	51	0	0.000	0.000	0.000	0.000	0.000	0.000	0.000	0.000	0.000	0.000	0.000	0.000	0.000	0.000	0.015	0.027	0.053	0.065	6.056	0.077	0.154	316	2384	100	52	3469	3521	125	4662	4787	Error	Error	-6.060	52	3469	125	4662	214632	2268735	0.077	2.776	0	0	0
1	13	17	"A102"	"A102"	16590	4525	100	613	808	1518	187	610	610	693	825	119	5	2	0	4804	6350	4421	69	2715	2715	2981	1791	60	52	36	0	0.000	0.000	0.000	0.000	0.000	0.000	0.000	0.000	0.000	0.000	0.000	0.000	0.000	0.000	0.001	0.054	0.106	0.111	7.592	0.071	0.068	316	2384	100	3	2089	2092	198	3635	3833	Error	Error	-9.444	3	2089	198	3635	255292	2006557	0.139	1.881	0	0	0
1	14	17	"A102"	"A102"	16890	4525	100	595	717	691	96	614	614	686	515	75	9	1	0	4047	6416	4967	77	2748	2748	3475	2867	82	43	27	0	0.000	0.000	0.000	0.000	0.000	0.000	0.000	0.000	0.000	0.000	0.000	0.000	0.000	0.000	-0.015	0.028	0.091	0.119	7.668	0.051	0.163	316	2384	100	-19	1299	1280	103	3668	3771	Error	Error	Error	-19	1299	103	3668	226610	2027335	0.060	1.026	0	0	0
1	15	17	"A102"	"A102"	17190	4525	100	573	624	422	67	610	610	693	573	82	1	0	0	3698	5468	3733	68	2759	2759	3283	1969	59	45	33	0	0.000	0.000	0.000	0.000	0.000	0.000	0.000	0.000	0.000	0.000	0.000	0.000	0.000	0.000	-0.039	0.005	0.107	0.127	6.642	0.071	0.177	316	2384	100	-37	939	902	14	2709	2723	Error	Error	Error	-37	939	14	2709	197083	1727898	-0.120	1.110	0	0	0
1	16	17	"A103"	"A103"	17490	4525	100	771	879	762	86	610	610	675	587	86	11	2	0	13813	11612	7034	60	2705	2705	3028	1974	65	65	62	0	0.000	0.000	0.000	0.000	0.000	0.000	0.000	0.000	0.000	0.000	0.000	0.000	0.000	0.000	0.014	0.030	0.031	0.041	5.570	0.033	0.075	316	2384	100	161	11108	11269	269	8907	9176	Error	Error	-6.108	161	11108	269	8907	277631	3669459	0.348	4.349	0	0	0
1	17	17	"A103"	"A103"	17790	4525	100	692	810	618	76	635	635	714	602	84	6	2	0	5738	7363	4848	65	2856	2856	4013	3413	85	49	38	0	0.000	0.000	0.000	0.000	0.000	0.000	0.000	0.000	0.000	0.000	0.000	0.000	0.000	0.000	0.020	0.039	0.053	0.076	7.197	0.040	0.141	316	2384	100	57	2882	2939	175	4507	4682	Error	Error	-5.660	57	2882	175	4507	255959	2326585	0.159	0.982	0	0	0
1	18	17	"A103"	"A103"	18090	4525	100	700	813	706	86	674	674	755	579	76	5	2	0	7113	7468	3984	53	2927	2927	3926	3006	76	58	40	0	0.000	0.000	0.000	0.000	0.000	0.000	0.000	0.000	0.000	0.000	0.000	0.000	0.000	0.000	0.006	0.031	0.053	0.068	6.348	0.047	0.074	316	2384	100	26	4186	4212	139	4541	4680	Error	Error	-7.331	26	4186	139	4541	256762	2359759	0.100	1.178	0	0	0
1	1	18	"A104"	"A104"	12990	4825	100	675	711	295	41	522	522	579	413	71	19	3	0	7624	9234	6080	65	2429	2429	2706	1680	62	70	67	0	0.000	0.000	0.000	0.000	0.000	0.000	0.000	0.000	0.000	0.000	0.000	0.000	0.000	0.000	0.029	0.028	0.036	0.049	5.622	0.023	0.138	316	2384	100	153	5195	5348	189	6805	6994	Error	Error	-5.086	153	5195	189	6805	224807	2917809	0.320	3.886	0	0	0
1	2	18	"A104"	"A104"	13290	4825	100	702	874	813	93	559	559	614	440	71	20	11	0	8791	8570	4826	56	2499	2499	3499	3405	97	65	45	0	0.000	0.000	0.000	0.000	0.000	0.000	0.000	0.000	0.000	0.000	0.000	0.000	0.000	0.000	0.023	0.052	0.046	0.064	6.435	0.028	0.062	316	2384	100	143	6292	6435	315	6071	6386	Error	Error	-5.459	143	6292	315	6071	276260	2707989	0.591	1.489	0	0	0
1	3	18	"A104"	"A104"	13590	4825	100	549	602	285	47	509	509	548	289	52	16	5	0	8950	8004	4230	52	2294	2294	3206	2820	87	67	57	0	0.000	0.000	0.000	0.000	0.000	0.000	0.000	0.000	0.000	0.000	0.000	0.000	0.000	0.000	0.006	0.016	0.037	0.047	6.528	0.021	0.077	316	2384	100	40	6656	6696	93	5710	5803	Error	Error	-7.379	40	6656	93	5710	190111	2529417	0.187	1.701	0	0	0
1	4	18	"A105"	"A105"	13890	4825	100	764	938	1437	153	543	543	595	359	60	34	9	0	12412	12639	7980	63	2490	2490	2811	1990	70	70	67	0	0.000	0.000	0.000	0.000	0.000	0.000	0.000	0.000	0.000	0.000	0.000	0.000	0.000	0.000	0.022	0.039	0.030	0.039	4.756	0.048	0.149	316	2384	100	221	9922	10143	395	10149	10544	Error	Error	-5.489	221	9922	395	10149	296477	3993933	0.955	4.939	0	0	0
1	5	18	"A105"	"A105"	14190	4825	100	786	858	496	57	603	603	759	1820	239	1	0	0	13894	12081	6903	57	2691	2691	4459	5277	118	65	53	0	0.000	0.000	0.000	0.000	0.000	0.000	0.000	0.000	0.000	0.000	0.000	0.000	0.000	0.000	0.016	0.027	0.027	0.035	5.269	0.023	0.160	316	2384	100	183	11203	11386	255	9390	9645	Error	Error	-5.936	183	11203	255	9390	271102	3817672	0.054	1.444	0	0	0
1	6	18	"A105"	"A105"	14490	4825	100	752	821	416	50	546	546	609	420	68	31	5	0	16111	13729	7947	57	2458	2458	3208	3415	106	71	63	0	0.000	0.000	0.000	0.000	0.000	0.000	0.000	0.000	0.000	0.000	0.000	0.000	0.000	0.000	0.015	0.024	0.030	0.031	4.600	0.025	0.207	316	2384	100	206	13653	13859	275	11271	11546	Error	Error	-6.050	206	13653	275	11271	259489	4338408	0.505	3.081	0	0	0
1	7	18	"A106"	"A106"	14790	4825	100	530	573	286	49	534	534	596	425	71	8	1	0	2883	3385	1554	45	2431	2431	2536	814	32	37	20	0	0.000	0.000	0.000	0.000	0.000	0.000	0.000	0.000	0.000	0.000	0.000	0.000	0.000	0.000	-0.009	0.041	0.252	0.250	6.026	0.094	0.086	316	2384	100	-4	452	448	39	954	993	Error	Error	Error	-4	452	39	954	180953	1069725	-0.054	1.043	0	0	0
1	8	18	"A106"	"A106"	15090	4825	100	588	626	259	41	584	584	659	498	75	3	0	0	3042	3460	1207	34	2597	2597	2723	968	35	32	17	0	0.000	0.000	0.000	0.000	0.000	0.000	0.000	0.000	0.000	0.000	0.000	0.000	0.000	0.000	0.009	0.049	0.228	0.244	4.902	0.293	0.304	316	2384	100	4	445	449	42	863	905	Error	Error	-6.798	4	445	42	863	197810	1093244	-0.066	0.761	0	0	0
1	9	18	"A106"	"A106"	15390	4825	100	582	647	442	68	592	592	655	441	67	6	1	0	3191	3613	1707	47	2593	2593	2712	963	35	33	14	0	0.000	0.000	0.000	0.000	0.000	0.000	0.000	0.000	0.000	0.000	0.000	0.000	0.000	0.000	-0.017	0.054	0.243	0.263	4.952	0.230	0.344	316	2384	100	-10	598	588	55	1020	1075	Error	Error	Error	-10	598	55	1020	204359	1141611	-0.018	0.936	0	0	0
1	10	18	"A107"	"A107"	15690	4825	100	741	914	654	71	582	582	629	452	71	23	10	0	3984	5265	3596	68	2623	2623	2728	1062	38	56	35	0	0.000	0.000	0.000	0.000	0.000	0.000	0.000	0.000	0.000	0.000	0.000	0.000	0.000	0.000	0.117	0.126	0.157	0.192	4.072	0.150	0.458	316	2384	100	159	1361	1520	332	2642	2974	Error	Error	-3.098	159	1361	332	2642	288696	1663651	0.631	2.389	0	0	0
1	11	18	"A107"	"A107"	15990	4825	100	565	663	489	73	587	587	649	470	72	11	3	0	3509	3887	1866	48	2550	2550	2830	1230	43	41	18	0	0.000	0.000	0.000	0.000	0.000	0.000	0.000	0.000	0.000	0.000	0.000	0.000	0.000	0.000	-0.023	0.057	0.192	0.201	5.477	0.162	0.323	316	2384	100	-22	959	937	76	1337	1413	Error	Error	Error	-22	959	76	1337	209642	1228199	0.030	0.859	0	0	0
1	12	18	"A107"	"A107"	16290	4825	100	716	979	801	81	586	586	657	539	82	23	14	0	4447	5627	3797	67	2578	2578	2766	1336	48	56	37	0	0.000	0.000	0.000	0.000	0.000	0.000	0.000	0.000	0.000	0.000	0.000	0.000	0.000	0.000	0.070	0.129	0.152	0.155	3.892	0.191	0.532	316	2384	100	130	1869	1999	393	3049	3442	Error	Error	-3.846	130	1869	393	3049	309283	1778237	0.597	2.141	0	0	0
1	13	18	"A108"	"A108"	16590	4825	100	606	654	400	61	606	606	687	589	85	4	1	0	3630	5369	3754	69	2686	2686	2911	1366	46	46	37	0	0.000	0.000	0.000	0.000	0.000	0.000	0.000	0.000	0.000	0.000	0.000	0.000	0.000	0.000	0.000	0.018	0.131	0.124	8.329	0.053	0.103	316	2384	100	0	944	944	48	2683	2731	Error	Error	Error	0	944	48	2683	206765	1696519	-0.056	1.799	0	0	0
1	14	18	"A108"	"A108"	16890	4825	100	743	855	891	104	616	616	759	1261	166	1	1	0	5160	5608	2776	49	2685	2685	3033	2291	75	52	25	0	0.000	0.000	0.000	0.000	0.000	0.000	0.000	0.000	0.000	0.000	0.000	0.000	0.000	0.000	0.051	0.082	0.110	0.114	3.667	0.411	0.550	316	2384	100	127	2475	2602	239	2923	3162	Error	Error	-4.285	127	2475	239	2923	270291	1772217	0.076	1.124	0	0	0
1	15	18	"A108"	"A108"	17190	4825	100	637	696	361	51	613	613	667	481	72	7	1	0	5447	6320	3684	58	2647	2647	2831	1210	42	62	53	0	0.000	0.000	0.000	0.000	0.000	0.000	0.000	0.000	0.000	0.000	0.000	0.000	0.000	0.000	0.009	0.023	0.055	0.082	7.122	0.094	0.206	316	2384	100	24	2800	2824	83	3673	3756	Error	Error	-6.866	24	2800	83	3673	219970	1997036	0.060	2.883	0	0	0
1	16	18	"A109"	"A109"	17490	4825	100	638	687	393	57	622	622	692	660	95	3	0	0	3193	3705	1584	42	2732	2732	2861	1440	50	24	11	0	0.000	0.000	0.000	0.000	0.000	0.000	0.000	0.000	0.000	0.000	0.000	0.000	0.000	0.000	0.035	0.067	0.259	0.226	5.306	0.276	0.437	316	2384	100	16	461	477	65	973	1038	Error	Error	-4.849	16	461	65	973	217160	1170823	-0.008	0.586	0	0	0
1	17	18	"A109"	"A109"	17790	4825	100	608	634	248	39	644	644	729	611	83	1	0	0	2973	3198	942	29	2838	2838	3057	1688	55	7	1	0	0.000	0.000	0.000	0.000	0.000	0.000	0.000	0.000	0.000	0.000	0.000	0.000	0.000	0.000	-0.267	-0.028	0.325	0.328	4.666	0.281	0.599	316	2384	100	-36	135	99	-10	360	350	Error	Error	Error	-36	135	-10	360	200321	1010634	-0.155	0.084	0	0	0
1	18	18	"A109"	"A109"	18090	4825	100	773	930	946	101	712	712	787	617	78	8	2	0	3621	4083	1600	39	3059	3059	3208	1482	46	19	7	0	0.000	0.000	0.000	0.000	0.000	0.000	0.000	0.000	0.000	0.000	0.000	0.000	0.000	0.000	0.109	0.213	0.420	0.358	4.946	0.326	0.227	316	2384	100	61	562	623	218	1024	1242	Error	Error	-3.204	61	562	218	1024	293854	1290214	0.232	0.590	0	0	0
1	1	19	"A110"	"A110"	12990	5125	100	615	645	276	42	528	528	569	322	56	18	4	0	4624	5694	3906	68	2357	2357	2502	860	34	62	52	0	0.000	0.000	0.000	0.000	0.000	0.000	0.000	0.000	0.000	0.000	0.000	0.000	0.000	0.000	0.038	0.035	0.059	0.076	5.029	0.040	0.079	316	2384	100	87	2267	2354	117	3337	3454	Error	Error	-4.704	87	2267	117	3337	203959	1799241	0.236	3.712	0	0	0
1	2	19	"A110"	"A110"	13290	5125	100	638	673	386	57	525	525	566	321	56	19	3	0	4827	6228	4746	76	2339	2339	2657	1227	46	59	50	0	0.000	0.000	0.000	0.000	0.000	0.000	0.000	0.000	0.000	0.000	0.000	0.000	0.000	0.000	0.045	0.038	0.062	0.089	5.824	0.039	0.134	316	2384	100	113	2488	2601	148	3889	4037	Error	Error	-4.461	113	2488	148	3889	212727	1968195	0.333	2.910	0	0	0
1	3	19	"A110"	"A110"	13590	5125	100	626	655	291	44	529	529	592	491	82	8	1	0	4210	5572	3962	71	2391	2391	2740	1400	51	53	43	0	0.000	0.000	0.000	0.000	0.000	0.000	0.000	0.000	0.000	0.000	0.000	0.000	0.000	0.000	0.053	0.040	0.085	0.123	5.948	0.041	0.054	316	2384	100	97	1819	1916	126	3181	3307	Error	Error	-4.229	97	1819	126	3181	206845	1760844	0.128	2.023	0	0	0
1	4	19	"A111"	"A111"	13890	5125	100	500	565	396	70	503	503	574	919	160	1	0	0	3809	5111	3719	72	2300	2300	2433	918	37	56	45	0	0.000	0.000	0.000	0.000	0.000	0.000	0.000	0.000	0.000	0.000	0.000	0.000	0.000	0.000	-0.002	0.022	0.077	0.089	5.688	0.151	0.136	316	2384	100	-3	1509	1506	62	2811	2873	Error	Error	Error	-3	1509	62	2811	178583	1615154	-0.010	2.917	0	0	0
1	5	19	"A111"	"A111"	14190	5125	100	593	619	413	66	526	526	581	431	74	6	0	0	3572	4332	2568	59	2400	2400	2655	1255	47	48	29	0	0.000	0.000	0.000	0.000	0.000	0.000	0.000	0.000	0.000	0.000	0.000	0.000	0.000	0.000	0.057	0.048	0.138	0.140	5.608	0.034	0.033	316	2384	100	67	1172	1239	93	1932	2025	Error	Error	-4.129	67	1172	93	1932	195561	1368993	0.088	1.336	0	0	0
1	6	19	"A111"	"A111"	14490	5125	100	557	597	287	48	522	522	575	419	72	10	1	0	3948	5099	3299	64	2368	2368	2590	1017	39	60	44	0	0.000	0.000	0.000	0.000	0.000	0.000	0.000	0.000	0.000	0.000	0.000	0.000	0.000	0.000	0.022	0.027	0.071	0.098	5.843	0.046	0.084	316	2384	100	35	1580	1615	75	2731	2806	Error	Error	-5.496	35	1580	75	2731	188677	1611347	0.053	2.467	0	0	0
1	7	19	"A112"	"A112"	14790	5125	100	635	707	460	65	537	537	600	520	86	7	1	0	4565	6285	4432	70	2421	2421	2789	1854	66	51	39	0	0.000	0.000	0.000	0.000	0.000	0.000	0.000	0.000	0.000	0.000	0.000	0.000	0.000	0.000	0.046	0.044	0.069	0.080	5.567	0.056	0.153	316	2384	100	98	2144	2242	170	3864	4034	Error	Error	-4.451	98	2144	170	3864	223296	1986069	0.206	1.886	0	0	0
1	8	19	"A112"	"A112"	15090	5125	100	691	747	304	40	574	574	653	626	95	8	0	0	5345	7997	6207	77	2560	2560	3542	3378	95	46	32	0	0.000	0.000	0.000	0.000	0.000	0.000	0.000	0.000	0.000	0.000	0.000	0.000	0.000	0.000	0.042	0.032	0.049	0.072	5.032	0.048	0.133	316	2384	100	117	2785	2902	173	5437	5610	Error	Error	-4.573	117	2785	173	5437	235981	2527061	0.150	1.319	0	0	0
1	9	19	"A112"	"A112"	15390	5125	100	676	712	360	50	550	550	614	490	79	10	1	0	8815	8096	4698	58	2428	2428	2849	1885	66	62	59	0	0.000	0.000	0.000	0.000	0.000	0.000	0.000	0.000	0.000	0.000	0.000	0.000	0.000	0.000	0.020	0.029	0.044	0.064	5.905	0.057	0.161	316	2384	100	126	6387	6513	162	5668	5830	Error	Error	-5.664	126	6387	162	5668	224845	2558467	0.200	2.784	0	0	0
1	10	19	"A113"	"A113"	15690	5125	100	648	703	344	48	593	593	677	698	103	3	0	0	3616	5597	4224	75	2613	2613	2904	1755	60	43	29	0	0.000	0.000	0.000	0.000	0.000	0.000	0.000	0.000	0.000	0.000	0.000	0.000	0.000	0.000	0.055	0.037	0.099	0.128	5.955	0.102	0.224	316	2384	100	55	1003	1058	110	2984	3094	Error	Error	-4.189	55	1003	110	2984	222302	1768797	0.037	1.534	0	0	0
1	11	19	"A113"	"A113"	15990	5125	100	616	658	371	56	550	550	608	436	71	11	1	0	5613	6478	3949	60	2462	2462	2686	1255	46	62	54	0	0.000	0.000	0.000	0.000	0.000	0.000	0.000	0.000	0.000	0.000	0.000	0.000	0.000	0.000	0.021	0.027	0.051	0.062	5.812	0.067	0.133	316	2384	100	66	3151	3217	108	4016	4124	Error	Error	-5.577	66	3151	108	4016	207961	2046974	0.115	3.022	0	0	0
1	12	19	"A113"	"A113"	16290	5125	100	639	746	638	85	582	582	641	523	81	10	1	0	5304	6685	4047	60	2583	2583	2830	1396	49	60	49	0	0.000	0.000	0.000	0.000	0.000	0.000	0.000	0.000	0.000	0.000	0.000	0.000	0.000	0.000	0.021	0.040	0.057	0.071	6.199	0.061	0.146	316	2384	100	57	2721	2778	164	4102	4266	Error	Error	-5.577	57	2721	164	4102	235842	2112570	0.201	2.761	0	0	0
1	13	19	"A114"	"A114"	16590	5125	100	649	721	426	59	599	599	679	611	89	6	1	0	3799	7131	5176	72	2599	2599	3359	2989	88	44	39	0	0.000	0.000	0.000	0.000	0.000	0.000	0.000	0.000	0.000	0.000	0.000	0.000	0.000	0.000	0.042	0.027	0.064	0.091	6.812	0.046	0.100	316	2384	100	50	1200	1250	122	4532	4654	Error	Error	-4.585	50	1200	122	4532	227890	2253244	0.069	1.262	0	0	0
1	14	19	"A114"	"A114"	16890	5125	100	909	944	469	49	612	612	686	470	68	32	3	0	15269	13831	8490	61	2708	2708	3833	4349	113	64	62	0	0.000	0.000	0.000	0.000	0.000	0.000	0.000	0.000	0.000	0.000	0.000	0.000	0.000	0.000	0.024	0.030	0.031	0.042	4.162	0.028	0.184	316	2384	100	297	12561	12858	332	11123	11455	Error	Error	-5.402	297	12561	332	11123	298240	4370532	0.549	2.299	0	0	0
1	15	19	"A114"	"A114"	17190	5125	100	728	796	415	52	635	635	695	458	65	21	3	0	8177	10533	7696	73	2728	2728	3650	3896	106	51	47	0	0.000	0.000	0.000	0.000	0.000	0.000	0.000	0.000	0.000	0.000	0.000	0.000	0.000	0.000	0.017	0.021	0.040	0.056	5.264	0.028	0.149	316	2384	100	93	5449	5542	161	7805	7966	Error	Error	-5.873	93	5449	161	7805	251682	3328541	0.221	1.767	0	0	0
1	16	19	"A115"	"A115"	17490	5125	100	702	799	775	96	650	650	717	672	93	4	0	0	3593	5099	3421	67	2852	2852	3051	1463	47	42	26	0	0.000	0.000	0.000	0.000	0.000	0.000	0.000	0.000	0.000	0.000	0.000	0.000	0.000	0.000	0.070	0.066	0.159	0.171	6.648	0.213	0.403	316	2384	100	52	741	793	149	2247	2396	Error	Error	-3.833	52	741	149	2247	252347	1611185	0.122	1.400	0	0	0
1	17	19	"A115"	"A115"	17790	5125	100	794	1024	1152	112	702	702	834	859	102	6	5	0	3755	5206	3317	63	3013	3013	3402	1704	50	37	24	0	0.000	0.000	0.000	0.000	0.000	0.000	0.000	0.000	0.000	0.000	0.000	0.000	0.000	0.000	0.124	0.147	0.269	0.235	5.196	0.218	0.215	316	2384	100	92	742	834	322	2193	2515	Error	Error	-3.012	92	742	322	2193	323467	1644940	0.221	1.059	0	0	0
1	18	19	"A115"	"A115"	18090	5125	100	687	718	341	47	708	708	776	590	76	4	1	0	3524	4306	2259	52	3034	3034	3367	1604	47	27	14	0	0.000	0.000	0.000	0.000	0.000	0.000	0.000	0.000	0.000	0.000	0.000	0.000	0.000	0.000	-0.043	0.008	0.182	0.169	6.071	0.145	0.215	316	2384	100	-21	490	469	10	1272	1282	Error	Error	Error	-21	490	10	1272	226743	1360573	-0.098	0.585	0	0	0
1	1	20	"A116"	"A116"	12990	5425	100	15425	24677	24362	98	555	555	1300	5631	433	58	54	6	14353	11603	8472	73	2341	2341	2712	2124	78	59	56	0	0.000	0.000	0.000	0.000	0.000	0.000	0.000	0.000	0.000	0.000	0.000	0.000	0.000	0.000	1.238	2.604	2.394	1.965	2.412	3.082	0.814	316	2384	100	14870	12012	26882	24122	9262	33384	Error	Error	0.308	14870	12012	24122	9262	7797816	3666699	4.151	4.186	0	0	0
1	2	20	"A116"	"A116"	13290	5425	100	3080	16495	23573	142	613	613	3972	13348	336	31	23	11	8886	11747	9097	77	2416	2416	4103	5725	139	54	37	0	0.000	0.000	0.000	0.000	0.000	0.000	0.000	0.000	0.000	0.000	0.000	0.000	0.000	0.000	0.381	1.702	0.875	0.818	2.882	2.547	0.867	316	2384	100	2467	6470	8937	15882	9331	25213	Error	Error	-1.391	2467	6470	15882	9331	5212374	3711981	0.938	1.335	0	0	0
1	3	20	"A116"	"A116"	13590	5425	100	4245	21327	25927	121	591	591	5206	15310	294	36	32	10	11774	13837	9547	68	2377	2377	3899	5149	132	65	44	0	0.000	0.000	0.000	0.000	0.000	0.000	0.000	0.000	0.000	0.000	0.000	0.000	0.000	0.000	0.389	1.809	0.890	0.861	2.856	2.845	0.846	316	2384	100	3654	9397	13051	20736	11460	32196	Error	Error	-1.363	3654	9397	20736	11460	6739231	4372407	1.053	1.930	0	0	0
1	4	20	"A117"	"A117"	13890	5425	100	620	649	356	54	545	545	594	346	58	12	2	0	2871	3166	1053	33	2396	2396	2469	738	29	35	15	0	0.000	0.000	0.000	0.000	0.000	0.000	0.000	0.000	0.000	0.000	0.000	0.000	0.000	0.000	0.158	0.135	0.300	0.299	4.265	0.213	0.247	316	2384	100	75	475	550	104	770	874	Error	Error	-2.663	75	475	104	770	204973	1000343	0.159	0.944	0	0	0
1	5	20	"A117"	"A117"	14190	5425	100	613	677	497	73	528	528	613	1271	207	0	0	0	2735	2966	907	30	2309	2309	2413	834	34	25	9	0	0.000	0.000	0.000	0.000	0.000	0.000	0.000	0.000	0.000	0.000	0.000	0.000	0.000	0.000	0.200	0.227	0.325	0.322	3.926	0.295	0.284	316	2384	100	85	426	511	149	657	806	Error	Error	-2.325	85	426	149	657	213823	937277	0.050	0.663	0	0	0
1	6	20	"A117"	"A117"	14490	5425	100	529	544	220	40	517	517	594	611	102	0	0	0	2412	2569	748	29	2271	2271	2412	1431	59	9	0	0	0.000	0.000	0.000	0.000	0.000	0.000	0.000	0.000	0.000	0.000	0.000	0.000	0.000	0.000	0.085	0.091	0.358	0.364	4.586	0.343	0.574	316	2384	100	12	141	153	27	298	325	Error	Error	-3.555	12	141	27	298	172020	811796	-0.082	0.110	0	0	0
1	7	20	"A118"	"A118"	14790	5425	100	611	717	606	84	538	538	603	573	95	9	2	0	4496	6168	4548	73	2337	2337	2559	1251	48	54	48	0	0.000	0.000	0.000	0.000	0.000	0.000	0.000	0.000	0.000	0.000	0.000	0.000	0.000	0.000	0.034	0.047	0.082	0.103	6.037	0.075	0.185	316	2384	100	73	2159	2232	179	3831	4010	Error	Error	-4.886	73	2159	179	3831	226543	1949027	0.199	2.885	0	0	0
1	8	20	"A118"	"A118"	15090	5425	100	666	727	358	49	600	600	658	524	79	7	0	0	4697	6227	4582	73	2579	2579	2799	1183	42	58	47	0	0.000	0.000	0.000	0.000	0.000	0.000	0.000	0.000	0.000	0.000	0.000	0.000	0.000	0.000	0.031	0.035	0.076	0.092	5.960	0.037	0.082	316	2384	100	66	2118	2184	127	3648	3775	Error	Error	-5.004	66	2118	127	3648	229882	1967858	0.132	2.898	0	0	0
1	9	20	"A118"	"A118"	15390	5425	100	601	659	378	57	538	538	592	413	69	11	3	0	4367	6098	4307	70	2382	2382	2597	1194	45	58	45	0	0.000	0.000	0.000	0.000	0.000	0.000	0.000	0.000	0.000	0.000	0.000	0.000	0.000	0.000	0.032	0.033	0.067	0.080	4.988	0.046	0.133	316	2384	100	63	1985	2048	121	3716	3837	Error	Error	-4.978	63	1985	121	3716	208273	1926909	0.162	2.932	0	0	0
1	10	20	"A119"	"A119"	15690	5425	100	638	692	364	52	571	571	637	474	74	7	2	0	3394	4004	2005	50	2476	2476	2608	933	35	49	27	0	0.000	0.000	0.000	0.000	0.000	0.000	0.000	0.000	0.000	0.000	0.000	0.000	0.000	0.000	0.073	0.079	0.197	0.167	5.218	0.147	0.233	316	2384	100	67	918	985	121	1528	1649	Error	Error	-3.776	67	918	121	1528	218528	1265386	0.116	1.496	0	0	0
1	11	20	"A119"	"A119"	15990	5425	100	582	624	444	71	574	574	648	572	88	3	0	0	3778	4440	2524	56	2483	2483	2640	1179	44	51	29	0	0.000	0.000	0.000	0.000	0.000	0.000	0.000	0.000	0.000	0.000	0.000	0.000	0.000	0.000	0.006	0.026	0.112	0.133	5.887	0.160	0.297	316	2384	100	8	1295	1303	50	1957	2007	Error	Error	-7.339	8	1295	50	1957	197332	1402935	-0.042	1.527	0	0	0
1	12	20	"A119"	"A119"	16290	5425	100	602	665	394	59	579	579	637	559	87	5	1	0	3621	4066	1959	48	2505	2505	2674	1409	52	43	20	0	0.000	0.000	0.000	0.000	0.000	0.000	0.000	0.000	0.000	0.000	0.000	0.000	0.000	0.000	0.021	0.055	0.162	0.186	5.647	0.165	0.323	316	2384	100	23	1116	1139	86	1561	1647	Error	Error	-5.601	23	1116	86	1561	210122	1284947	0.050	0.988	0	0	0
1	13	20	"A120"	"A120"	16590	5425	100	615	685	341	49	620	620	672	445	66	7	2	0	3194	3778	2528	66	2615	2615	2727	938	34	36	17	0	0.000	0.000	0.000	0.000	0.000	0.000	0.000	0.000	0.000	0.000	0.000	0.000	0.000	0.000	-0.009	0.056	0.277	0.264	4.991	0.083	0.087	316	2384	100	-5	579	574	65	1163	1228	Error	Error	Error	-5	579	65	1163	216524	1193944	0.029	1.120	0	0	0
1	14	20	"A120"	"A120"	16890	5425	100	675	698	265	37	619	619	690	589	85	3	0	0	3339	3714	1435	38	2632	2632	2775	1239	44	33	11	0	0.000	0.000	0.000	0.000	0.000	0.000	0.000	0.000	0.000	0.000	0.000	0.000	0.000	0.000	0.079	0.073	0.195	0.194	4.350	0.311	0.483	316	2384	100	56	707	763	79	1082	1161	Error	Error	-3.658	56	707	79	1082	220581	1173685	0.014	0.758	0	0	0
1	15	20	"A120"	"A120"	17190	5425	100	714	780	589	75	630	630	694	578	83	7	1	0	3263	3792	1758	46	2712	2712	2853	1432	50	25	10	0	0.000	0.000	0.000	0.000	0.000	0.000	0.000	0.000	0.000	0.000	0.000	0.000	0.000	0.000	0.152	0.139	0.274	0.255	4.818	0.217	0.436	316	2384	100	84	551	635	150	1080	1230	Error	Error	-2.714	84	551	150	1080	246560	1198394	0.149	0.656	0	0	0
1	16	20	"A121"	"A121"	17490	5425	100	750	830	401	48	649	649	725	712	98	6	1	0	6621	10311	8149	79	2741	2741	3092	1972	63	54	49	0	0.000	0.000	0.000	0.000	0.000	0.000	0.000	0.000	0.000	0.000	0.000	0.000	0.000	0.000	0.026	0.024	0.038	0.063	6.470	0.055	0.147	316	2384	100	101	3880	3981	181	7570	7751	Error	Error	-5.264	101	3880	181	7570	262153	3258320	0.147	3.661	0	0	0
1	17	20	"A121"	"A121"	17790	5425	100	721	798	573	71	723	723	796	567	71	5	1	0	4243	5392	2976	55	3050	3050	4455	4702	105	20	1	0	0.000	0.000	0.000	0.000	0.000	0.000	0.000	0.000	0.000	0.000	0.000	0.000	0.000	0.000	-0.002	0.032	0.109	0.133	6.438	0.018	0.055	316	2384	100	-2	1193	1191	75	2342	2417	Error	Error	Error	-2	1193	75	2342	252256	1703851	0.004	0.199	0	0	0
1	18	20	"A121"	"A121"	18090	5425	100	825	923	724	78	715	715	832	797	95	5	0	0	9084	11143	6965	62	2973	2973	3547	2410	67	68	57	0	0.000	0.000	0.000	0.000	0.000	0.000	0.000	0.000	0.000	0.000	0.000	0.000	0.000	0.000	0.018	0.025	0.032	0.039	6.027	0.027	0.087	316	2384	100	110	6111	6221	208	8170	8378	Error	Error	-5.796	110	6111	208	8170	291789	3521161	0.114	3.152	0	0	0
1	1	21	"Blank"	"Blank"	12990	5725	100	593	616	237	38	576	576	613	270	44	15	3	0	2355	2450	957	39	2359	2359	2427	844	34	2	0	0	0.000	0.000	0.000	0.000	0.000	0.000	0.000	0.000	0.000	0.000	0.000	0.000	0.000	0.000	-4.250	0.440	0.490	0.553	4.184	0.132	0.135	316	2384	100	17	-4	13	40	91	131	Error	Error	Error	17	-4	40	91	194767	774141	0.011	0.027	0	0	0
1	2	21	"Blank"	"Blank"	13290	5725	100	583	619	253	40	575	575	616	365	59	9	1	0	2423	2532	1546	61	2365	2365	2416	626	25	4	1	0	0.000	0.000	0.000	0.000	0.000	0.000	0.000	0.000	0.000	0.000	0.000	0.000	0.000	0.000	0.138	0.263	0.619	0.650	5.433	0.170	0.133	316	2384	100	8	58	66	44	167	211	Error	Error	-2.858	8	58	44	167	195578	800263	0.008	0.185	0	0	0
1	3	21	"Blank"	"Blank"	13590	5725	100	515	533	217	40	539	539	583	381	65	5	0	0	2160	2206	432	19	2215	2215	2285	849	37	1	0	0	0.000	0.000	0.000	0.000	0.000	0.000	0.000	0.000	0.000	0.000	0.000	0.000	0.000	0.000	0.436	0.667	0.714	0.645	4.796	0.251	0.246	316	2384	100	-24	-55	-79	-6	-9	-15	Error	Error	-1.196	-24	-55	-6	-9	168523	697123	-0.131	-0.093	0	0	0
1	4	21	"Blank"	"Blank"	13890	5725	100	534	641	740	115	560	560	651	852	130	3	1	0	2179	2303	805	34	2298	2298	2416	1116	46	2	2	0	0.000	0.000	0.000	0.000	0.000	0.000	0.000	0.000	0.000	0.000	0.000	0.000	0.000	0.000	0.218	16.200	0.625	0.585	4.162	0.403	0.248	316	2384	100	-26	-119	-145	81	5	86	Error	Error	-2.194	-26	-119	81	5	202703	727699	-0.012	-0.101	0	0	0
1	5	21	"Blank"	"Blank"	14190	5725	100	520	594	557	93	541	541	590	366	62	6	1	0	2177	2310	1212	52	2261	2261	2335	750	32	3	1	0	0.000	0.000	0.000	0.000	0.000	0.000	0.000	0.000	0.000	0.000	0.000	0.000	0.000	0.000	0.250	1.082	0.572	0.547	4.040	0.318	0.217	316	2384	100	-21	-84	-105	53	49	102	Error	Error	-2.000	-21	-84	53	49	187724	730028	0.011	-0.033	0	0	0
1	6	21	"Blank"	"Blank"	14490	5725	100	523	570	290	50	530	530	603	685	113	1	0	0	2226	2287	501	21	2242	2242	2382	1492	62	1	0	0	0.000	0.000	0.000	0.000	0.000	0.000	0.000	0.000	0.000	0.000	0.000	0.000	0.000	0.000	0.438	0.889	0.634	0.701	4.150	0.069	0.056	316	2384	100	-7	-16	-23	40	45	85	Error	Error	-1.193	-7	-16	40	45	180231	722561	-0.048	-0.064	0	0	0
1	7	21	"Blank"	"Blank"	14790	5725	100	601	666	442	66	576	576	651	695	106	3	1	0	2454	2543	768	30	2413	2413	2510	1116	44	2	1	0	0.000	0.000	0.000	0.000	0.000	0.000	0.000	0.000	0.000	0.000	0.000	0.000	0.000	0.000	0.610	0.692	0.623	0.570	4.228	0.519	0.368	316	2384	100	25	41	66	90	130	220	Error	Error	-0.714	25	41	90	130	210455	803622	0.022	0.030	0	0	0
1	8	21	"Blank"	"Blank"	15090	5725	100	534	595	393	66	570	570	628	437	69	6	1	0	2306	2399	863	35	2367	2367	2477	1265	51	1	0	0	0.000	0.000	0.000	0.000	0.000	0.000	0.000	0.000	0.000	0.000	0.000	0.000	0.000	0.000	0.590	0.781	0.576	0.638	4.432	0.323	0.351	316	2384	100	-36	-61	-97	25	32	57	Error	Error	-0.761	-36	-61	25	32	188173	758026	-0.076	-0.062	0	0	0
1	9	21	"Blank"	"Blank"	15390	5725	100	609	668	440	65	587	587	639	413	64	8	1	0	2543	2665	996	37	2457	2457	2554	927	36	3	2	0	0.000	0.000	0.000	0.000	0.000	0.000	0.000	0.000	0.000	0.000	0.000	0.000	0.000	0.000	0.256	0.389	0.579	0.616	4.480	0.330	0.402	316	2384	100	22	86	108	81	208	289	Error	Error	-1.967	22	86	81	208	211088	842088	0.070	0.120	0	0	0
1	10	21	"Blank"	"Blank"	15690	5725	100	608	689	516	74	592	592	661	471	71	5	1	0	2653	2726	908	33	2571	2571	2681	1033	38	4	1	0	0.000	0.000	0.000	0.000	0.000	0.000	0.000	0.000	0.000	0.000	0.000	0.000	0.000	0.000	0.195	0.626	0.587	0.540	4.318	0.415	0.806	316	2384	100	16	82	98	97	155	252	Error	Error	-2.358	16	82	97	155	217612	861562	0.059	0.044	0	0	0
1	11	21	"Blank"	"Blank"	15990	5725	100	619	671	388	57	593	593	645	494	76	5	2	0	2594	2683	842	31	2526	2526	2629	1021	38	3	0	0	0.000	0.000	0.000	0.000	0.000	0.000	0.000	0.000	0.000	0.000	0.000	0.000	0.000	0.000	0.382	0.497	0.531	0.611	3.977	0.341	0.414	316	2384	100	26	68	94	78	157	235	Error	Error	-1.387	26	68	78	157	212169	847681	0.053	0.053	0	0	0
1	12	21	"Blank"	"Blank"	16290	5725	100	567	622	413	66	594	594	674	501	74	4	1	0	2433	2548	920	36	2506	2506	2632	1204	45	1	1	0	0.000	0.000	0.000	0.000	0.000	0.000	0.000	0.000	0.000	0.000	0.000	0.000	0.000	0.000	0.370	0.667	0.542	0.573	4.620	0.355	0.599	316	2384	100	-27	-73	-100	28	42	70	Error	Error	-1.435	-27	-73	28	42	196447	805173	-0.104	-0.070	0	0	0
1	13	21	"Blank"	"Blank"	16590	5725	100	641	717	539	75	666	666	768	1043	135	1	0	0	2724	2840	946	33	2779	2779	2951	1931	65	1	0	0	0.000	0.000	0.000	0.000	0.000	0.000	0.000	0.000	0.000	0.000	0.000	0.000	0.000	0.000	0.455	0.836	0.466	0.506	4.473	0.569	0.847	316	2384	100	-25	-55	-80	51	61	112	Error	Error	-1.138	-25	-55	51	61	226596	897590	-0.049	-0.057	0	0	0
1	14	21	"Blank"	"Blank"	16890	5725	100	577	658	404	61	638	638	691	447	64	5	1	0	2537	2653	918	34	2674	2674	2755	895	32	2	1	0	0.000	0.000	0.000	0.000	0.000	0.000	0.000	0.000	0.000	0.000	0.000	0.000	0.000	0.000	0.445	-0.952	0.496	0.492	4.079	0.380	0.676	316	2384	100	-61	-137	-198	20	-21	-1	Error	Error	-1.167	-61	-137	20	-21	207963	838362	-0.074	-0.114	0	0	0
1	15	21	"Blank"	"Blank"	17190	5725	100	653	692	397	57	676	676	745	574	77	2	0	0	2748	2803	870	31	2823	2823	2930	1114	38	1	0	0	0.000	0.000	0.000	0.000	0.000	0.000	0.000	0.000	0.000	0.000	0.000	0.000	0.000	0.000	0.307	-0.800	0.473	0.470	4.787	0.347	0.574	316	2384	100	-23	-75	-98	16	-20	-4	Error	Error	-1.705	-23	-75	16	-20	218746	885834	-0.092	-0.114	0	0	0
1	16	21	"Blank"	"Blank"	17490	5725	100	770	849	649	76	702	702	972	3173	326	0	0	0	3040	3137	1197	38	2892	2892	3320	3870	116	1	0	0	0.000	0.000	0.000	0.000	0.000	0.000	0.000	0.000	0.000	0.000	0.000	0.000	0.000	0.000	0.459	0.600	0.586	0.555	3.934	0.416	0.401	316	2384	100	68	148	216	147	245	392	Error	Error	-1.122	68	148	147	245	268136	991253	-0.039	-0.047	0	0	0
1	17	21	"Blank"	"Blank"	17790	5725	100	695	816	693	84	715	715	789	634	80	4	2	0	2860	3057	1496	48	2949	2949	3064	1005	32	4	2	0	0.000	0.000	0.000	0.000	0.000	0.000	0.000	0.000	0.000	0.000	0.000	0.000	0.000	0.000	0.225	0.935	0.548	0.529	4.372	0.286	0.343	316	2384	100	-20	-89	-109	101	108	209	Error	Error	-2.154	-20	-89	101	108	257890	966151	0.043	-0.007	0	0	0
1	18	21	"Blank"	"Blank"	18090	5725	100	797	868	480	55	780	780	857	658	76	4	1	0	3181	3325	1063	31	3178	3178	3306	1385	41	3	1	0	0.000	0.000	0.000	0.000	0.000	0.000	0.000	0.000	0.000	0.000	0.000	0.000	0.000	0.000	5.667	0.599	0.660	0.693	4.503	0.300	0.308	316	2384	100	17	3	20	88	147	235	Error	Error	2.503	17	3	88	147	274165	1050643	0.017	0.014	0	0	0
