# Supplementary material for: Application of hybridization control probe to increase accuracy on ligation detection or minisequencing diagnostic microarrays
Source: BMC Res Notes. 2009 Dec 14;2:249. doi: 10.1186/1756-0500-2-249 (PMC2799435; doi:10.1186/1756-0500-2-249)
Supplement: Additional file 3 — Gpr_files. Zip-compressed file containing raw microarray data in GenePix results format (.gpr) and GAL (GenePix Array List) files. [file 1756-0500-2-249-S3.ZIP › gpr_files/slide3/lasi3_3-16.gpr]

ATF	1.0
30	76    
"Type=GenePix Results 3"
"DateTime=2009/04/02 13:50:27"
"Settings=C:\Axon\Params\hpv0204lasi3.gps"
"GalFile=C:\Axon\Data\HPV\ArrayIt_032009_InstiBioGalfile.gal"
"ArrayOfArrays=3-16"
"PixelSize=5"
"Wavelengths=532	488"
"ImageFiles=C:\Axon\Data\HPV\020409\lasi3.tif 2	C:\Axon\Data\HPV\020409\lasi3.tif 3"
"NormalizationMethod=None"
"NormalizationFactors=1	1"
"JpegImage="
"StdDev=Type 1"
"RatioFormulations=W1/W3 (/532)	W1/W4 (/488)	W3/W4 (532/488)"
"FeatureType=Circular"
"Barcode="
"BackgroundSubtraction=LocalFeature"
"ImageOrigin=0, 0"
"JpegOrigin=3705, 80"
"Creator=GenePix Pro 6.1.0.2"
"Scanner=GenePix 4200A 01 Autoloader [2]"
"FocusPosition=0"
"Temperature=23.25"
"LinesAveraged=2"
"Comment="
"PMTGain=580	540"
"ScanPower=100	100"
"LaserPower=2.72	2.57"
"Filters=Standard Green	Standard Blue"
"ScanRegion=688,16,3816,13800"
"Supplier="
"Block"	"Column"	"Row"	"Name"	"ID"	"X"	"Y"	"Dia."	"F532 Median"	"F532 Mean"	"F532 SD"	"F532 CV"	"B532"	"B532 Median"	"B532 Mean"	"B532 SD"	"B532 CV"	"% > B532+1SD"	"% > B532+2SD"	"F532 % Sat."	"F488 Median"	"F488 Mean"	"F488 SD"	"F488 CV"	"B488"	"B488 Median"	"B488 Mean"	"B488 SD"	"B488 CV"	"% > B488+1SD"	"% > B488+2SD"	"F488 % Sat."	"Ratio of Medians (1/532)"	"Ratio of Means (1/532)"	"Median of Ratios (1/532)"	"Mean of Ratios (1/532)"	"Ratios SD (1/532)"	"Rgn Ratio (1/532)"	"Rgn R2 (1/532)"	"Ratio of Medians (1/488)"	"Ratio of Means (1/488)"	"Median of Ratios (1/488)"	"Mean of Ratios (1/488)"	"Ratios SD (1/488)"	"Rgn Ratio (1/488)"	"Rgn R2 (1/488)"	"Ratio of Medians (532/488)"	"Ratio of Means (532/488)"	"Median of Ratios (532/488)"	"Mean of Ratios (532/488)"	"Ratios SD (532/488)"	"Rgn Ratio (532/488)"	"Rgn R2 (532/488)"	"F Pixels"	"B Pixels"	"Circularity"	"Sum of Medians (1/532)"	"Sum of Medians (1/488)"	"Sum of Medians (532/488)"	"Sum of Means (1/532)"	"Sum of Means (1/488)"	"Sum of Means (532/488)"	"Log Ratio (1/532)"	"Log Ratio (1/488)"	"Log Ratio (532/488)"	"F532 Median - B532"	"F488 Median - B488"	"F532 Mean - B532"	"F488 Mean - B488"	"F532 Total Intensity"	"F488 Total Intensity"	"SNR 532"	"SNR 488"	"Flags"	"Normalize"	"Autoflag"
1	1	1	"A1"	"A1"	4060	8705	100	852	889	370	41	561	561	584	226	38	55	33	0	12666	12802	9289	72	2118	2118	2420	1843	76	62	60	0	0.000	0.000	0.000	0.000	0.000	0.000	0.000	0.000	0.000	0.000	0.000	0.000	0.000	0.000	0.028	0.031	0.033	0.043	4.066	0.026	0.381	316	2384	100	291	10548	10839	328	10684	11012	Error	Error	-5.180	291	10548	328	10684	280938	4045548	1.350	5.633	0	0	0
1	2	1	"A1"	"A1"	4365	8705	100	776	813	334	41	531	531	557	219	39	54	29	0	16107	15305	7142	46	2108	2108	2133	401	18	98	94	0	0.000	0.000	0.000	0.000	0.000	0.000	0.000	0.000	0.000	0.000	0.000	0.000	0.000	0.000	0.018	0.021	0.024	0.022	2.778	0.023	0.317	316	2384	100	245	13999	14244	282	13197	13479	Error	Error	-5.836	245	13999	282	13197	256818	4836354	1.169	32.848	0	0	0
1	3	1	"A1"	"A1"	4665	8705	100	913	962	402	41	592	592	617	262	42	57	31	0	13244	16170	9157	56	2438	2438	2470	507	20	94	90	0	0.000	0.000	0.000	0.000	0.000	0.000	0.000	0.000	0.000	0.000	0.000	0.000	0.000	0.000	0.030	0.027	0.029	0.029	2.562	0.027	0.327	316	2384	100	321	10806	11127	370	13732	14102	Error	Error	-5.073	321	10806	370	13732	303938	5109856	1.317	27.022	0	0	0
1	4	1	"A2"	"A2"	4965	8705	100	975	1001	426	42	583	583	662	905	136	11	0	0	24019	18646	12232	65	2599	2599	2827	1596	56	73	66	0	0.000	0.000	0.000	0.000	0.000	0.000	0.000	0.000	0.000	0.000	0.000	0.000	0.000	0.000	0.018	0.026	0.030	0.038	4.127	0.024	0.042	316	2384	100	392	21420	21812	418	16047	16465	Error	Error	-5.772	392	21420	418	16047	316266	5892181	0.375	9.912	0	0	0
1	5	1	"A2"	"A2"	5265	8705	100	921	954	380	39	583	583	626	451	72	37	8	0	19110	19351	9065	46	2639	2639	3040	2772	91	87	84	0	0.000	0.000	0.000	0.000	0.000	0.000	0.000	0.000	0.000	0.000	0.000	0.000	0.000	0.000	0.021	0.022	0.024	0.022	2.723	0.022	0.388	316	2384	100	338	16471	16809	371	16712	17083	Error	Error	-5.607	338	16471	371	16712	301598	6114890	0.727	5.884	0	0	0
1	6	1	"A2"	"A2"	5565	8715	90	822	960	977	101	544	544	622	859	138	9	1	0	19082	19876	7606	38	2654	2654	3508	3707	105	98	94	0	0.000	0.000	0.000	0.000	0.000	0.000	0.000	0.000	0.000	0.000	0.000	0.000	0.000	0.000	0.017	0.024	0.020	0.018	2.387	0.032	0.263	256	1924	100	278	16428	16706	416	17222	17638	Error	Error	-5.885	278	16428	416	17222	245708	5088299	0.393	4.415	0	0	0
1	7	1	"A3"	"A3"	5865	8710	100	808	900	451	50	537	537	570	316	55	43	22	0	15115	15355	10625	69	2504	2504	2726	1424	52	71	65	0	0.000	0.000	0.000	0.000	0.000	0.000	0.000	0.000	0.000	0.000	0.000	0.000	0.000	0.000	0.021	0.028	0.032	0.042	4.894	0.026	0.373	316	2384	100	271	12611	12882	363	12851	13214	Error	Error	-5.540	271	12611	363	12851	284256	4852189	1.044	8.869	0	0	0
1	8	1	"A3"	"A3"	6165	8710	100	763	811	368	45	497	497	537	262	48	50	26	0	16191	16553	9050	54	2460	2460	2905	2906	100	82	78	0	0.000	0.000	0.000	0.000	0.000	0.000	0.000	0.000	0.000	0.000	0.000	0.000	0.000	0.000	0.019	0.022	0.025	0.027	3.327	0.023	0.388	316	2384	100	266	13731	13997	314	14093	14407	Error	Error	-5.690	266	13731	314	14093	256337	5230693	1.046	4.696	0	0	0
1	9	1	"A3"	"A3"	6470	8710	100	933	960	378	39	523	523	557	240	43	68	41	0	21616	19873	9672	48	2465	2465	2760	1757	63	87	81	0	0.000	0.000	0.000	0.000	0.000	0.000	0.000	0.000	0.000	0.000	0.000	0.000	0.000	0.000	0.021	0.025	0.027	0.026	2.858	0.024	0.433	316	2384	100	410	19151	19561	437	17408	17845	Error	Error	-5.546	410	19151	437	17408	303383	6279810	1.679	9.740	0	0	0
1	10	1	"A4"	"A4"	6770	8710	100	871	891	357	40	520	520	580	635	109	25	1	0	20675	16684	10232	61	2332	2332	2525	1258	49	77	70	0	0.000	0.000	0.000	0.000	0.000	0.000	0.000	0.000	0.000	0.000	0.000	0.000	0.000	0.000	0.019	0.026	0.029	0.036	3.580	0.024	0.080	316	2384	100	351	18343	18694	371	14352	14723	Error	Error	-5.708	351	18343	371	14352	281439	5272055	0.490	11.255	0	0	0
1	11	1	"A4"	"A4"	7070	8710	100	912	945	426	45	501	501	536	331	61	58	26	0	21589	19069	8894	46	2244	2244	2542	1709	67	87	82	0	0.000	0.000	0.000	0.000	0.000	0.000	0.000	0.000	0.000	0.000	0.000	0.000	0.000	0.000	0.021	0.026	0.027	0.025	2.631	0.026	0.392	316	2384	100	411	19345	19756	444	16825	17269	Error	Error	-5.557	411	19345	444	16825	298569	6025917	1.236	9.671	0	0	0
1	12	1	"A4"	"A4"	7370	8710	100	877	906	353	38	517	517	555	273	49	59	31	0	21212	20028	7988	39	2351	2351	2740	1954	71	90	87	0	0.000	0.000	0.000	0.000	0.000	0.000	0.000	0.000	0.000	0.000	0.000	0.000	0.000	0.000	0.019	0.022	0.023	0.021	2.580	0.021	0.325	316	2384	100	360	18861	19221	389	17677	18066	Error	Error	-5.711	360	18861	389	17677	286172	6328891	1.286	8.847	0	0	0
1	13	1	"A5"	"A5"	7670	8710	100	575	613	290	47	513	513	547	299	54	15	3	0	3193	4483	3135	69	2155	2155	2221	537	24	64	49	0	0.000	0.000	0.000	0.000	0.000	0.000	0.000	0.000	0.000	0.000	0.000	0.000	0.000	0.000	0.060	0.043	0.110	0.108	5.635	0.039	0.083	316	2384	100	62	1038	1100	100	2328	2428	Error	Error	-4.065	62	1038	100	2328	193597	1416583	0.221	4.212	0	0	0
1	14	1	"A5"	"A5"	7970	8715	100	559	621	401	64	520	520	552	281	50	18	5	0	4160	4674	2247	48	2174	2174	2247	599	26	78	67	0	0.000	0.000	0.000	0.000	0.000	0.000	0.000	0.000	0.000	0.000	0.000	0.000	0.000	0.000	0.020	0.040	0.080	0.096	5.083	0.055	0.090	316	2384	100	39	1986	2025	101	2500	2601	Error	Error	-5.670	39	1986	101	2500	196345	1476839	0.246	4.052	0	0	0
1	15	1	"A5"	"A5"	8270	8715	100	564	627	325	51	530	530	565	247	43	23	6	0	4087	4606	2800	60	2156	2156	2226	504	22	70	62	0	0.000	0.000	0.000	0.000	0.000	0.000	0.000	0.000	0.000	0.000	0.000	0.000	0.000	0.000	0.018	0.040	0.085	0.095	5.371	0.068	0.157	316	2384	100	34	1931	1965	97	2450	2547	Error	Error	-5.828	34	1931	97	2450	198195	1455363	0.251	4.722	0	0	0
1	16	1	"A6"	"A6"	8570	8715	100	850	895	397	44	565	565	601	291	48	49	23	0	12650	13912	9923	71	2260	2260	2499	1351	54	75	66	0	0.000	0.000	0.000	0.000	0.000	0.000	0.000	0.000	0.000	0.000	0.000	0.000	0.000	0.000	0.027	0.028	0.033	0.041	3.929	0.027	0.312	316	2384	100	285	10390	10675	330	11652	11982	Error	Error	-5.188	285	10390	330	11652	282786	4396307	1.010	8.448	0	0	0
1	17	1	"A6"	"A6"	8875	8715	90	1070	1124	616	54	592	592	624	262	41	72	45	0	20047	19610	6184	31	2353	2353	2643	1587	60	100	98	0	0.000	0.000	0.000	0.000	0.000	0.000	0.000	0.000	0.000	0.000	0.000	0.000	0.000	0.000	0.027	0.031	0.027	0.025	2.347	0.028	0.248	256	1924	100	478	17694	18172	532	17257	17789	Error	Error	-5.210	478	17694	532	17257	287814	5020089	1.908	10.691	0	0	0
1	18	1	"A6"	"A6"	9180	8715	90	1257	1305	357	27	806	806	843	313	37	66	32	0	17936	18113	6160	34	2755	2755	3006	1363	45	100	99	0	0.000	0.000	0.000	0.000	0.000	0.000	0.000	0.000	0.000	0.000	0.000	0.000	0.000	0.000	0.030	0.032	0.034	0.029	2.357	0.030	0.328	256	1924	100	451	15181	15632	499	15358	15857	Error	Error	-5.073	451	15181	499	15358	333953	4636911	1.476	11.084	0	0	0
1	1	2	"A7"	"A7"	4065	9010	100	747	780	333	42	607	607	635	235	37	34	14	0	4283	5777	4104	71	2065	2065	2118	496	23	69	62	0	0.000	0.000	0.000	0.000	0.000	0.000	0.000	0.000	0.000	0.000	0.000	0.000	0.000	0.000	0.063	0.047	0.068	0.089	5.497	0.039	0.148	316	2384	100	140	2218	2358	173	3712	3885	Error	Error	-3.986	140	2218	173	3712	246595	1825549	0.617	7.377	0	0	0
1	2	2	"A7"	"A7"	4365	9010	100	666	727	301	41	554	554	580	227	39	36	15	0	4449	6164	4484	72	2210	2210	2257	511	22	76	68	0	0.000	0.000	0.000	0.000	0.000	0.000	0.000	0.000	0.000	0.000	0.000	0.000	0.000	0.000	0.050	0.044	0.060	0.085	4.632	0.035	0.155	316	2384	100	112	2239	2351	173	3954	4127	Error	Error	-4.321	112	2239	173	3954	229824	1947941	0.648	7.646	0	0	0
1	3	2	"A7"	"A7"	4665	9010	100	680	705	279	39	548	548	576	252	43	37	11	0	4342	6063	4093	67	2254	2254	2310	532	23	75	68	0	0.000	0.000	0.000	0.000	0.000	0.000	0.000	0.000	0.000	0.000	0.000	0.000	0.000	0.000	0.063	0.041	0.078	0.096	4.696	0.023	0.074	316	2384	100	132	2088	2220	157	3809	3966	Error	Error	-3.984	132	2088	157	3809	222834	1915904	0.512	7.055	0	0	0
1	4	2	"A8"	"A8"	4975	9015	85	732	795	450	56	471	471	503	254	50	50	21	0	15946	15787	4725	29	2289	2289	2404	777	32	100	100	0	0.000	0.000	0.000	0.000	0.000	0.000	0.000	0.000	0.000	0.000	0.000	0.000	0.000	0.000	0.019	0.024	0.022	0.019	2.612	0.024	0.166	208	1660	100	261	13657	13918	324	13498	13822	Error	Error	-5.709	261	13657	324	13498	165463	3283740	1.150	17.224	0	0	0
1	5	2	"A8"	"A8"	5270	9010	100	808	853	374	43	493	493	521	227	43	59	35	0	16991	17100	10268	60	2521	2521	2795	1831	65	78	77	0	0.000	0.000	0.000	0.000	0.000	0.000	0.000	0.000	0.000	0.000	0.000	0.000	0.000	0.000	0.022	0.025	0.025	0.029	3.518	0.024	0.442	316	2384	100	315	14470	14785	360	14579	14939	Error	Error	-5.522	315	14470	360	14579	269620	5403482	1.463	7.813	0	0	0
1	6	2	"A8"	"A8"	5570	9010	100	767	822	387	47	487	487	517	285	55	49	21	0	18553	17747	10091	56	2482	2482	2847	2529	88	80	77	0	0.000	0.000	0.000	0.000	0.000	0.000	0.000	0.000	0.000	0.000	0.000	0.000	0.000	0.000	0.017	0.022	0.023	0.023	2.978	0.023	0.485	316	2384	100	280	16071	16351	335	15265	15600	Error	Error	-5.843	280	16071	335	15265	259867	5608148	1.070	5.892	0	0	0
1	7	2	"A9"	"A9"	5870	9010	100	746	822	411	50	482	482	508	217	42	53	34	0	12617	14171	10828	76	2466	2466	2672	1271	47	67	63	0	0.000	0.000	0.000	0.000	0.000	0.000	0.000	0.000	0.000	0.000	0.000	0.000	0.000	0.000	0.026	0.029	0.036	0.052	4.512	0.028	0.437	316	2384	100	264	10151	10415	340	11705	12045	Error	Error	-5.265	264	10151	340	11705	259706	4478127	1.447	9.047	0	0	0
1	8	2	"A9"	"A9"	6170	9015	100	781	840	394	46	497	497	526	236	44	53	34	0	13324	15839	9676	61	2489	2489	2768	1619	58	82	78	0	0.000	0.000	0.000	0.000	0.000	0.000	0.000	0.000	0.000	0.000	0.000	0.000	0.000	0.000	0.026	0.026	0.027	0.028	3.518	0.026	0.419	316	2384	100	284	10835	11119	343	13350	13693	Error	Error	-5.254	284	10835	343	13350	265490	5005201	1.331	8.074	0	0	0
1	9	2	"A9"	"A9"	6470	9015	100	824	870	398	45	501	501	530	230	43	58	41	0	16021	15739	11305	71	2498	2498	2851	1716	60	66	62	0	0.000	0.000	0.000	0.000	0.000	0.000	0.000	0.000	0.000	0.000	0.000	0.000	0.000	0.000	0.024	0.028	0.030	0.042	4.047	0.026	0.469	316	2384	100	323	13523	13846	369	13241	13610	Error	Error	-5.388	323	13523	369	13241	274959	4973410	1.478	7.510	0	0	0
1	10	2	"A10"	"A10"	6770	9015	100	805	867	414	47	467	467	498	234	46	57	39	0	15305	17012	11575	68	2366	2366	2457	749	30	86	80	0	0.000	0.000	0.000	0.000	0.000	0.000	0.000	0.000	0.000	0.000	0.000	0.000	0.000	0.000	0.026	0.027	0.028	0.035	3.664	0.026	0.490	316	2384	100	338	12939	13277	400	14646	15046	Error	Error	-5.259	338	12939	400	14646	273996	5375931	1.577	19.433	0	0	0
1	11	2	"A10"	"A10"	7075	9015	100	882	907	387	42	493	493	519	231	44	66	43	0	25692	21396	11488	53	2364	2364	2833	2338	82	81	77	0	0.000	0.000	0.000	0.000	0.000	0.000	0.000	0.000	0.000	0.000	0.000	0.000	0.000	0.000	0.017	0.022	0.023	0.025	2.922	0.022	0.437	316	2384	100	389	23328	23717	414	19032	19446	Error	Error	-5.906	389	23328	414	19032	286729	6760996	1.680	7.940	0	0	0
1	12	2	"A10"	"A10"	7375	9015	100	903	931	409	43	487	487	528	398	75	50	19	0	18689	20292	12972	63	2336	2336	2798	2409	86	80	77	0	0.000	0.000	0.000	0.000	0.000	0.000	0.000	0.000	0.000	0.000	0.000	0.000	0.000	0.000	0.025	0.025	0.027	0.030	3.271	0.023	0.520	316	2384	100	416	16353	16769	444	17956	18400	Error	Error	-5.297	416	16353	444	17956	294305	6412394	1.013	7.262	0	0	0
1	13	2	"A11"	"A11"	7675	9015	100	633	709	346	48	480	480	512	247	48	38	19	0	5739	9457	9126	96	2217	2217	2345	864	36	62	58	0	0.000	0.000	0.000	0.000	0.000	0.000	0.000	0.000	0.000	0.000	0.000	0.000	0.000	0.000	0.043	0.032	0.048	0.073	5.381	0.028	0.316	316	2384	100	153	3522	3675	229	7240	7469	Error	Error	-4.525	153	3522	229	7240	223907	2988510	0.798	8.231	0	0	0
1	14	2	"A11"	"A11"	7975	9015	100	666	714	327	45	485	485	510	225	44	41	19	0	8167	10955	8445	77	2099	2099	2239	793	35	79	74	0	0.000	0.000	0.000	0.000	0.000	0.000	0.000	0.000	0.000	0.000	0.000	0.000	0.000	0.000	0.030	0.026	0.034	0.041	4.556	0.026	0.259	316	2384	100	181	6068	6249	229	8856	9085	Error	Error	-5.067	181	6068	229	8856	225497	3461659	0.907	10.991	0	0	0
1	15	2	"A11"	"A11"	8275	9020	100	670	737	396	53	508	508	549	334	60	28	10	0	7460	10348	8983	86	2111	2111	2308	965	41	72	68	0	0.000	0.000	0.000	0.000	0.000	0.000	0.000	0.000	0.000	0.000	0.000	0.000	0.000	0.000	0.030	0.028	0.032	0.042	5.659	0.026	0.243	316	2384	100	162	5349	5511	229	8237	8466	Error	Error	-5.045	162	5349	229	8237	232838	3269941	0.563	8.332	0	0	0
1	16	2	"A12"	"A12"	8575	9020	100	815	878	455	51	525	525	571	341	59	44	17	0	11343	15704	11837	75	2189	2189	2429	1783	73	78	75	0	0.000	0.000	0.000	0.000	0.000	0.000	0.000	0.000	0.000	0.000	0.000	0.000	0.000	0.000	0.032	0.026	0.028	0.031	3.725	0.025	0.253	316	2384	100	290	9154	9444	353	13515	13868	Error	Error	-4.980	290	9154	353	13515	277604	4962580	0.900	7.445	0	0	0
1	17	2	"A12"	"A12"	8875	9020	100	851	912	452	49	566	566	595	299	50	49	23	0	17848	17115	10274	60	2284	2284	2620	1733	66	82	76	0	0.000	0.000	0.000	0.000	0.000	0.000	0.000	0.000	0.000	0.000	0.000	0.000	0.000	0.000	0.018	0.023	0.024	0.026	4.064	0.024	0.251	316	2384	100	285	15564	15849	346	14831	15177	Error	Error	-5.771	285	15564	346	14831	288109	5408429	1.060	8.364	0	0	0
1	18	2	"A12"	"A12"	9175	9020	90	1216	1227	393	32	847	847	895	362	40	50	17	0	14579	17752	10160	57	2768	2768	2896	922	31	100	99	0	0.000	0.000	0.000	0.000	0.000	0.000	0.000	0.000	0.000	0.000	0.000	0.000	0.000	0.000	0.031	0.025	0.028	0.028	2.575	0.022	0.233	256	1924	100	369	11811	12180	380	14984	15364	Error	Error	-5.000	369	11811	380	14984	314030	4544639	0.917	16.113	0	0	0
1	1	3	"A13"	"A13"	4070	9305	100	886	890	408	45	507	507	531	274	51	58	34	0	22244	17107	11222	65	2025	2025	2270	2129	93	68	65	0	0.000	0.000	0.000	0.000	0.000	0.000	0.000	0.000	0.000	0.000	0.000	0.000	0.000	0.000	0.019	0.025	0.029	0.036	3.632	0.025	0.511	316	2384	100	379	20219	20598	383	15082	15465	Error	Error	-5.737	379	20219	383	15082	281361	5405949	1.310	6.969	0	0	0
1	2	3	"A13"	"A13"	4370	9305	100	777	844	478	56	482	482	505	215	42	61	35	0	18017	16407	9092	55	2063	2063	2575	3401	132	78	74	0	0.000	0.000	0.000	0.000	0.000	0.000	0.000	0.000	0.000	0.000	0.000	0.000	0.000	0.000	0.018	0.025	0.025	0.027	3.753	0.025	0.399	316	2384	100	295	15954	16249	362	14344	14706	Error	Error	-5.757	295	15954	362	14344	266663	5184579	1.577	4.067	0	0	0
1	3	3	"A13"	"A13"	4670	9305	100	747	771	332	43	479	479	500	207	41	58	33	0	18324	15077	9053	60	2233	2233	2650	2418	91	71	68	0	0.000	0.000	0.000	0.000	0.000	0.000	0.000	0.000	0.000	0.000	0.000	0.000	0.000	0.000	0.017	0.023	0.026	0.032	3.466	0.022	0.397	316	2384	100	268	16091	16359	292	12844	13136	Error	Error	-5.908	268	16091	292	12844	243647	4764348	1.309	5.139	0	0	0
1	4	3	"A14"	"A14"	4975	9305	100	769	821	544	66	467	467	488	213	43	59	33	0	16220	15061	8590	57	2226	2226	2316	864	37	86	79	0	0.000	0.000	0.000	0.000	0.000	0.000	0.000	0.000	0.000	0.000	0.000	0.000	0.000	0.000	0.022	0.028	0.027	0.030	3.491	0.029	0.343	316	2384	100	302	13994	14296	354	12835	13189	Error	Error	-5.534	302	13994	354	12835	259487	4759201	1.563	14.751	0	0	0
1	5	3	"A14"	"A14"	5275	9305	100	818	844	351	41	477	477	505	325	64	51	22	0	20183	17108	9560	55	2352	2352	2694	1841	68	79	74	0	0.000	0.000	0.000	0.000	0.000	0.000	0.000	0.000	0.000	0.000	0.000	0.000	0.000	0.000	0.019	0.025	0.027	0.030	3.140	0.024	0.240	316	2384	100	341	17831	18172	367	14756	15123	Error	Error	-5.708	341	17831	367	14756	266845	5406143	1.043	7.829	0	0	0
1	6	3	"A14"	"A14"	5575	9305	100	958	986	394	39	486	486	518	228	44	74	53	0	26979	21403	11254	52	2500	2500	2982	2761	92	77	74	0	0.000	0.000	0.000	0.000	0.000	0.000	0.000	0.000	0.000	0.000	0.000	0.000	0.000	0.000	0.019	0.026	0.027	0.030	2.911	0.025	0.558	316	2384	100	472	24479	24951	500	18903	19403	Error	Error	-5.697	472	24479	500	18903	311482	6763419	2.053	6.672	0	0	0
1	7	3	"A15"	"A15"	5875	9305	100	883	896	383	42	492	492	512	234	45	60	43	0	17968	18225	11645	63	2449	2449	2548	847	33	82	77	0	0.000	0.000	0.000	0.000	0.000	0.000	0.000	0.000	0.000	0.000	0.000	0.000	0.000	0.000	0.025	0.026	0.029	0.035	3.923	0.025	0.471	316	2384	100	391	15519	15910	404	15776	16180	Error	Error	-5.311	391	15519	404	15776	283184	5758990	1.641	18.509	0	0	0
1	8	3	"A15"	"A15"	6175	9310	100	973	1034	813	78	494	494	526	247	46	67	49	0	24260	20608	10984	53	2499	2499	2863	2043	71	83	77	0	0.000	0.000	0.000	0.000	0.000	0.000	0.000	0.000	0.000	0.000	0.000	0.000	0.000	0.000	0.022	0.030	0.028	0.029	3.066	0.027	0.267	316	2384	100	479	21761	22240	540	18109	18649	Error	Error	-5.506	479	21761	540	18109	326633	6512217	2.057	8.686	0	0	0
1	9	3	"A15"	"A15"	6475	9310	100	925	931	453	48	498	498	551	397	72	53	19	0	25086	20102	13247	65	2509	2509	3183	3797	119	67	63	0	0.000	0.000	0.000	0.000	0.000	0.000	0.000	0.000	0.000	0.000	0.000	0.000	0.000	0.000	0.019	0.025	0.028	0.035	3.634	0.025	0.303	316	2384	100	427	22577	23004	433	17593	18026	Error	Error	-5.724	427	22577	433	17593	294332	6352218	0.957	4.456	0	0	0
1	10	3	"A16"	"A16"	6780	9310	100	800	807	364	45	450	450	498	681	136	16	0	0	17909	17004	10267	60	2315	2315	2426	1594	65	81	75	0	0.000	0.000	0.000	0.000	0.000	0.000	0.000	0.000	0.000	0.000	0.000	0.000	0.000	0.000	0.022	0.024	0.027	0.030	2.964	0.045	0.162	316	2384	100	350	15594	15944	357	14689	15046	Error	Error	-5.477	350	15594	357	14689	254923	5373109	0.454	9.146	0	0	0
1	11	3	"A16"	"A16"	7080	9310	100	971	960	431	44	474	474	496	211	42	71	55	0	27829	23094	12315	53	2403	2403	2818	2157	76	81	77	0	0.000	0.000	0.000	0.000	0.000	0.000	0.000	0.000	0.000	0.000	0.000	0.000	0.000	0.000	0.020	0.023	0.024	0.023	2.652	0.024	0.539	316	2384	100	497	25426	25923	486	20691	21177	Error	Error	-5.677	497	25426	486	20691	303414	7297559	2.199	9.400	0	0	0
1	12	3	"A16"	"A16"	7380	9310	100	749	802	325	40	472	472	509	266	52	51	24	0	20931	18495	8570	46	2348	2348	2954	3784	128	82	78	0	0.000	0.000	0.000	0.000	0.000	0.000	0.000	0.000	0.000	0.000	0.000	0.000	0.000	0.000	0.015	0.020	0.022	0.022	3.374	0.021	0.454	316	2384	100	277	18583	18860	330	16147	16477	Error	Error	-6.068	277	18583	330	16147	253350	5844560	1.102	4.107	0	0	0
1	13	3	"A17"	"A17"	7680	9310	100	643	703	412	58	457	457	488	281	57	37	12	0	15135	12821	5992	46	2144	2144	2228	728	32	87	81	0	0.000	0.000	0.000	0.000	0.000	0.000	0.000	0.000	0.000	0.000	0.000	0.000	0.000	0.000	0.014	0.023	0.024	0.025	3.916	0.025	0.201	316	2384	100	186	12991	13177	246	10677	10923	Error	Error	-6.126	186	12991	246	10677	222086	4051492	0.765	14.551	0	0	0
1	14	3	"A17"	"A17"	7980	9310	100	887	907	343	37	478	478	517	329	63	58	26	0	17920	16003	6379	39	2155	2155	2456	1687	68	88	85	0	0.000	0.000	0.000	0.000	0.000	0.000	0.000	0.000	0.000	0.000	0.000	0.000	0.000	0.000	0.026	0.031	0.033	0.031	2.637	0.032	0.347	316	2384	100	409	15765	16174	429	13848	14277	Error	Error	-5.268	409	15765	429	13848	286621	5056808	1.185	8.030	0	0	0
1	15	3	"A17"	"A17"	8280	9310	100	805	820	336	40	487	487	517	250	48	56	27	0	15598	13277	6513	49	2131	2131	2393	1386	57	80	77	0	0.000	0.000	0.000	0.000	0.000	0.000	0.000	0.000	0.000	0.000	0.000	0.000	0.000	0.000	0.024	0.030	0.033	0.034	3.671	0.028	0.331	316	2384	100	318	13467	13785	333	11146	11479	Error	Error	-5.404	318	13467	333	11146	259157	4195517	1.212	7.853	0	0	0
1	16	3	"A18"	"A18"	8580	9315	100	849	904	439	48	514	514	552	267	48	57	31	0	18171	15112	9127	60	2177	2177	2396	1206	50	81	71	0	0.000	0.000	0.000	0.000	0.000	0.000	0.000	0.000	0.000	0.000	0.000	0.000	0.000	0.000	0.021	0.030	0.033	0.039	3.574	0.029	0.363	316	2384	100	335	15994	16329	390	12935	13325	Error	Error	-5.577	335	15994	390	12935	285687	4775540	1.318	10.544	0	0	0
1	17	3	"A18"	"A18"	8885	9315	100	954	967	346	35	530	530	567	269	47	68	36	0	18214	17805	7214	40	2226	2226	2507	1564	62	93	88	0	0.000	0.000	0.000	0.000	0.000	0.000	0.000	0.000	0.000	0.000	0.000	0.000	0.000	0.000	0.027	0.028	0.029	0.028	2.164	0.027	0.339	316	2384	100	424	15988	16412	437	15579	16016	Error	Error	-5.237	424	15988	437	15579	305429	5626478	1.487	9.781	0	0	0
1	18	3	"A18"	"A18"	9185	9315	100	1046	1063	345	32	628	628	657	269	40	69	34	0	20229	18700	6713	35	2367	2367	2692	1639	60	95	92	0	0.000	0.000	0.000	0.000	0.000	0.000	0.000	0.000	0.000	0.000	0.000	0.000	0.000	0.000	0.023	0.027	0.026	0.025	2.219	0.026	0.349	316	2384	100	418	17862	18280	435	16333	16768	Error	Error	-5.417	418	17862	435	16333	335785	5909177	1.509	9.767	0	0	0
1	1	4	"A19"	"A19"	4075	9605	100	661	702	291	41	446	446	473	213	45	50	26	0	8921	10118	7152	70	1852	1852	1936	668	34	77	68	0	0.000	0.000	0.000	0.000	0.000	0.000	0.000	0.000	0.000	0.000	0.000	0.000	0.000	0.000	0.030	0.031	0.038	0.050	4.815	0.029	0.259	316	2384	100	215	7069	7284	256	8266	8522	Error	Error	-5.039	215	7069	256	8266	221693	3197344	1.075	12.249	0	0	0
1	2	4	"A19"	"A19"	4375	9605	100	745	791	366	46	481	481	536	725	135	10	0	0	10119	11975	7684	64	2054	2054	2230	1185	53	78	75	0	0.000	0.000	0.000	0.000	0.000	0.000	0.000	0.000	0.000	0.000	0.000	0.000	0.000	0.000	0.033	0.031	0.035	0.043	3.908	0.026	0.299	316	2384	100	264	8065	8329	310	9921	10231	Error	Error	-4.933	264	8065	310	9921	249858	3784255	0.352	8.224	0	0	0
1	3	4	"A19"	"A19"	4675	9605	100	696	798	989	123	473	473	500	228	45	49	24	0	8522	10737	7721	71	2092	2092	2405	1948	80	68	67	0	0.000	0.000	0.000	0.000	0.000	0.000	0.000	0.000	0.000	0.000	0.000	0.000	0.000	0.000	0.035	0.038	0.034	0.043	4.605	0.033	0.141	316	2384	100	223	6430	6653	325	8645	8970	Error	Error	-4.850	223	6430	325	8645	252195	3392757	1.307	4.277	0	0	0
1	4	4	"A20"	"A20"	4975	9605	100	790	813	370	45	465	465	490	250	51	56	31	0	22157	18449	10716	58	2143	2143	2287	1343	58	78	73	0	0.000	0.000	0.000	0.000	0.000	0.000	0.000	0.000	0.000	0.000	0.000	0.000	0.000	0.000	0.016	0.021	0.024	0.027	4.000	0.021	0.433	316	2384	100	325	20014	20339	348	16306	16654	Error	Error	-5.944	325	20014	348	16306	256940	5829934	1.292	12.034	0	0	0
1	5	4	"A20"	"A20"	5275	9605	100	723	758	362	47	484	484	532	445	83	26	5	0	21129	16959	10403	61	2259	2259	2970	3526	118	69	67	0	0.000	0.000	0.000	0.000	0.000	0.000	0.000	0.000	0.000	0.000	0.000	0.000	0.000	0.000	0.013	0.019	0.022	0.026	4.692	0.018	0.086	316	2384	100	239	18870	19109	274	14700	14974	Error	Error	-6.303	239	18870	274	14700	239405	5359047	0.508	3.967	0	0	0
1	6	4	"A20"	"A20"	5575	9605	100	720	751	351	46	451	451	483	253	52	52	23	0	20378	16776	9875	58	2225	2225	2987	3835	128	71	69	0	0.000	0.000	0.000	0.000	0.000	0.000	0.000	0.000	0.000	0.000	0.000	0.000	0.000	0.000	0.015	0.021	0.023	0.027	4.925	0.021	0.374	316	2384	100	269	18153	18422	300	14551	14851	Error	Error	-6.076	269	18153	300	14551	237401	5301279	1.059	3.596	0	0	0
1	7	4	"A21"	"A21"	5880	9605	100	856	889	414	46	479	479	514	324	63	51	28	0	23092	18135	12509	68	2343	2343	2894	3565	123	62	61	0	0.000	0.000	0.000	0.000	0.000	0.000	0.000	0.000	0.000	0.000	0.000	0.000	0.000	0.000	0.018	0.026	0.030	0.042	4.484	0.025	0.564	316	2384	100	377	20749	21126	410	15792	16202	Error	Error	-5.782	377	20749	410	15792	280821	5730579	1.157	4.275	0	0	0
1	8	4	"A21"	"A21"	6180	9605	100	852	876	348	39	481	481	517	236	45	64	37	0	24015	20884	10877	52	2527	2527	3182	3554	111	78	75	0	0.000	0.000	0.000	0.000	0.000	0.000	0.000	0.000	0.000	0.000	0.000	0.000	0.000	0.000	0.017	0.022	0.024	0.028	3.711	0.021	0.442	316	2384	100	371	21488	21859	395	18357	18752	Error	Error	-5.856	371	21488	395	18357	276964	6599306	1.521	4.981	0	0	0
1	9	4	"A21"	"A21"	6480	9610	100	982	1038	704	67	498	498	545	267	48	68	46	0	29247	22432	13935	62	2581	2581	3553	4815	135	67	66	0	0.000	0.000	0.000	0.000	0.000	0.000	0.000	0.000	0.000	0.000	0.000	0.000	0.000	0.000	0.018	0.027	0.028	0.039	3.777	0.024	0.348	316	2384	100	484	26666	27150	540	19851	20391	Error	Error	-5.784	484	26666	540	19851	328038	7088579	1.846	3.921	0	0	0
1	10	4	"A22"	"A22"	6785	9615	85	1184	1260	580	46	470	470	504	221	43	95	81	0	33890	33201	4218	12	2555	2555	2771	1663	60	100	100	0	0.000	0.000	0.000	0.000	0.000	0.000	0.000	0.000	0.000	0.000	0.000	0.000	0.000	0.000	0.023	0.026	0.023	0.022	1.749	0.025	0.502	208	1660	100	714	31335	32049	790	30646	31436	Error	Error	-5.456	714	31335	790	30646	262047	6905802	3.421	18.298	0	0	0
1	11	4	"A22"	"A22"	7080	9610	100	805	843	374	44	471	471	508	272	53	53	30	0	21170	19202	11028	57	2392	2392	2674	2259	84	81	78	0	0.000	0.000	0.000	0.000	0.000	0.000	0.000	0.000	0.000	0.000	0.000	0.000	0.000	0.000	0.018	0.022	0.025	0.024	2.926	0.023	0.439	316	2384	100	334	18778	19112	372	16810	17182	Error	Error	-5.813	334	18778	372	16810	266292	6067711	1.232	7.317	0	0	0
1	12	4	"A22"	"A22"	7380	9610	100	1052	1067	403	37	463	463	493	253	51	78	59	0	32172	27454	11970	43	2397	2397	2854	2544	89	87	85	0	0.000	0.000	0.000	0.000	0.000	0.000	0.000	0.000	0.000	0.000	0.000	0.000	0.000	0.000	0.020	0.024	0.024	0.025	2.274	0.023	0.529	316	2384	100	589	29775	30364	604	25057	25661	Error	Error	-5.660	589	29775	604	25057	337196	8675334	2.269	9.670	0	0	0
1	13	4	"A23"	"A23"	7685	9610	100	947	984	411	41	468	468	494	233	47	75	51	0	27532	23935	10541	44	2225	2225	2288	534	23	99	95	0	0.000	0.000	0.000	0.000	0.000	0.000	0.000	0.000	0.000	0.000	0.000	0.000	0.000	0.000	0.019	0.024	0.023	0.023	2.278	0.024	0.404	316	2384	100	479	25307	25786	516	21710	22226	Error	Error	-5.723	479	25307	516	21710	311063	7563538	2.103	40.537	0	0	0
1	14	4	"A23"	"A23"	7985	9610	100	1094	1118	414	37	477	477	515	243	47	83	63	0	31805	28548	9543	33	2273	2273	2749	2364	85	94	92	0	0.000	0.000	0.000	0.000	0.000	0.000	0.000	0.000	0.000	0.000	0.000	0.000	0.000	0.000	0.021	0.024	0.023	0.022	1.960	0.024	0.566	316	2384	100	617	29532	30149	641	26275	26916	Error	Error	-5.581	617	29532	641	26275	353149	9021281	2.481	10.913	0	0	0
1	15	4	"A23"	"A23"	8285	9610	100	906	926	430	46	492	492	532	291	54	60	34	0	22912	18982	11304	59	2192	2192	2723	3254	119	73	70	0	0.000	0.000	0.000	0.000	0.000	0.000	0.000	0.000	0.000	0.000	0.000	0.000	0.000	0.000	0.020	0.026	0.028	0.030	3.532	0.027	0.516	316	2384	100	414	20720	21134	434	16790	17224	Error	Error	-5.645	414	20720	434	16790	292560	5998376	1.354	4.997	0	0	0
1	16	4	"A24"	"A24"	8585	9610	90	925	952	359	37	490	490	528	261	49	73	38	0	18727	18330	7930	43	2137	2137	2214	598	27	100	98	0	0.000	0.000	0.000	0.000	0.000	0.000	0.000	0.000	0.000	0.000	0.000	0.000	0.000	0.000	0.026	0.029	0.029	0.027	2.053	0.026	0.305	256	1924	100	435	16590	17025	462	16193	16655	Error	Error	-5.253	435	16590	462	16193	243746	4692393	1.625	26.950	0	0	0
1	17	4	"A24"	"A24"	8885	9610	100	868	906	352	38	480	480	601	2069	344	0	0	0	22127	19772	8897	44	2044	2044	2354	2850	121	85	80	0	0.000	0.000	0.000	0.000	0.000	0.000	0.000	0.000	0.000	0.000	0.000	0.000	0.000	0.000	0.019	0.024	0.025	0.023	2.610	0.024	0.460	316	2384	100	388	20083	20471	426	17728	18154	Error	Error	-5.694	388	20083	426	17728	286148	6247810	0.147	6.112	0	0	0
1	18	4	"A24"	"A24"	9185	9615	100	839	860	346	40	508	508	550	295	53	54	20	0	20643	19500	6396	32	2189	2189	2406	1259	52	96	93	0	0.000	0.000	0.000	0.000	0.000	0.000	0.000	0.000	0.000	0.000	0.000	0.000	0.000	0.000	0.018	0.020	0.021	0.018	2.878	0.020	0.235	316	2384	100	331	18454	18785	352	17311	17663	Error	Error	-5.801	331	18454	352	17311	271775	6162065	1.051	13.577	0	0	0
1	1	5	"A25"	"A25"	4080	9905	100	818	820	362	44	443	443	471	261	55	60	35	0	23366	18667	10607	56	1870	1870	1976	947	47	86	78	0	0.000	0.000	0.000	0.000	0.000	0.000	0.000	0.000	0.000	0.000	0.000	0.000	0.000	0.000	0.017	0.022	0.025	0.028	3.820	0.023	0.497	316	2384	100	375	21496	21871	377	16797	17174	Error	Error	-5.841	375	21496	377	16797	259052	5898781	1.337	17.625	0	0	0
1	2	5	"A25"	"A25"	4380	9905	100	706	778	361	46	463	463	487	201	41	55	35	0	14723	14850	8687	58	1966	1966	2018	603	29	91	88	0	0.000	0.000	0.000	0.000	0.000	0.000	0.000	0.000	0.000	0.000	0.000	0.000	0.000	0.000	0.019	0.024	0.026	0.026	2.934	0.024	0.373	316	2384	100	243	12757	13000	315	12884	13199	Error	Error	-5.714	243	12757	315	12884	245783	4692453	1.448	21.280	0	0	0
1	3	5	"A25"	"A25"	4680	9905	100	791	818	382	46	462	462	488	225	46	61	34	0	20778	18858	10614	56	2013	2013	2171	1137	52	86	78	0	0.000	0.000	0.000	0.000	0.000	0.000	0.000	0.000	0.000	0.000	0.000	0.000	0.000	0.000	0.018	0.021	0.023	0.025	2.982	0.021	0.410	316	2384	100	329	18765	19094	356	16845	17201	Error	Error	-5.834	329	18765	356	16845	258614	5959262	1.467	14.676	0	0	0
1	4	5	"A26"	"A26"	4985	9910	95	751	814	332	40	438	438	473	329	69	48	15	0	18956	20015	5717	28	1955	1955	2068	897	43	100	100	0	0.000	0.000	0.000	0.000	0.000	0.000	0.000	0.000	0.000	0.000	0.000	0.000	0.000	0.000	0.018	0.021	0.020	0.018	2.348	0.022	0.179	256	2088	100	313	17001	17314	376	18060	18436	Error	Error	-5.763	313	17001	376	18060	208287	5123764	1.036	20.008	0	0	0
1	5	5	"A26"	"A26"	5280	9905	100	751	843	440	52	472	472	508	283	55	48	26	0	15171	17065	10822	63	2119	2119	2214	842	38	90	85	0	0.000	0.000	0.000	0.000	0.000	0.000	0.000	0.000	0.000	0.000	0.000	0.000	0.000	0.000	0.021	0.025	0.026	0.029	3.115	0.025	0.440	316	2384	100	279	13052	13331	371	14946	15317	Error	Error	-5.548	279	13052	371	14946	266297	5392672	1.184	17.638	0	0	0
1	6	5	"A26"	"A26"	5580	9905	100	853	908	409	45	467	467	499	257	51	66	35	0	22322	21641	10543	48	2140	2140	2409	1414	58	95	89	0	0.000	0.000	0.000	0.000	0.000	0.000	0.000	0.000	0.000	0.000	0.000	0.000	0.000	0.000	0.019	0.023	0.022	0.023	2.175	0.023	0.473	316	2384	100	386	20182	20568	441	19501	19942	Error	Error	-5.708	386	20182	441	19501	286793	6838676	1.591	13.601	0	0	0
1	7	5	"A27"	"A27"	5885	9905	100	1016	1014	433	42	452	452	473	208	43	77	62	0	35327	28652	14116	49	2146	2146	2243	841	37	96	88	0	0.000	0.000	0.000	0.000	0.000	0.000	0.000	0.000	0.000	0.000	0.000	0.000	0.000	0.000	0.017	0.021	0.022	0.022	2.541	0.021	0.520	316	2384	100	564	33181	33745	562	26506	27068	Error	Error	-5.879	564	33181	562	26506	320506	9053914	2.601	31.402	0	0	0
1	8	5	"A27"	"A27"	6185	9905	100	922	960	459	47	469	469	508	346	68	58	26	0	27631	24756	11496	46	2301	2301	2473	1276	51	95	91	0	0.000	0.000	0.000	0.000	0.000	0.000	0.000	0.000	0.000	0.000	0.000	0.000	0.000	0.000	0.018	0.022	0.022	0.021	2.710	0.022	0.507	316	2384	100	453	25330	25783	491	22455	22946	Error	Error	-5.805	453	25330	491	22455	303386	7822895	1.306	17.463	0	0	0
1	9	5	"A27"	"A27"	6485	9910	100	926	935	400	42	468	468	508	276	54	66	42	0	31370	25756	12905	50	2493	2493	2695	1444	53	87	82	0	0.000	0.000	0.000	0.000	0.000	0.000	0.000	0.000	0.000	0.000	0.000	0.000	0.000	0.000	0.016	0.020	0.021	0.022	2.734	0.021	0.458	316	2384	100	458	28877	29335	467	23263	23730	Error	Error	-5.978	458	28877	467	23263	295615	8138858	1.547	15.970	0	0	0
1	10	5	"A28"	"A28"	6785	9910	100	1126	1177	637	54	476	476	513	267	52	80	61	0	39628	33540	14426	43	2520	2520	2631	821	31	98	94	0	0.000	0.000	0.000	0.000	0.000	0.000	0.000	0.000	0.000	0.000	0.000	0.000	0.000	0.000	0.018	0.023	0.022	0.022	2.039	0.023	0.520	316	2384	100	650	37108	37758	701	31020	31721	Error	Error	-5.835	650	37108	701	31020	371774	10598671	2.487	37.648	0	0	0
1	11	5	"A28"	"A28"	7085	9910	100	1112	1117	454	40	481	481	534	442	82	66	25	0	38746	33049	14459	43	2502	2502	2970	2664	89	91	86	0	0.000	0.000	0.000	0.000	0.000	0.000	0.000	0.000	0.000	0.000	0.000	0.000	0.000	0.000	0.017	0.021	0.020	0.021	2.145	0.020	0.264	316	2384	100	631	36244	36875	636	30547	31183	Error	Error	-5.844	631	36244	636	30547	353107	10443350	1.319	11.291	0	0	0
1	12	5	"A28"	"A28"	7385	9910	100	849	932	527	56	467	467	511	334	65	56	26	0	28197	28589	11063	38	2441	2441	2996	3129	104	98	92	0	0.000	0.000	0.000	0.000	0.000	0.000	0.000	0.000	0.000	0.000	0.000	0.000	0.000	0.000	0.015	0.018	0.017	0.015	2.249	0.020	0.413	316	2384	100	382	25756	26138	465	26148	26613	Error	Error	-6.075	382	25756	465	26148	294636	9034001	1.260	8.179	0	0	0
1	13	5	"A29"	"A29"	7685	9910	100	717	780	422	54	475	475	522	380	72	31	7	0	15225	15547	7362	47	2438	2438	2617	1133	43	94	89	0	0.000	0.000	0.000	0.000	0.000	0.000	0.000	0.000	0.000	0.000	0.000	0.000	0.000	0.000	0.019	0.023	0.024	0.022	2.869	0.027	0.235	316	2384	100	242	12787	13029	305	13109	13414	Error	Error	-5.724	242	12787	305	13109	246619	4912954	0.679	11.412	0	0	0
1	14	5	"A29"	"A29"	7990	9915	95	1125	1168	401	34	462	462	500	310	62	87	53	0	28918	28218	5396	19	2340	2340	2747	2059	74	100	100	0	0.000	0.000	0.000	0.000	0.000	0.000	0.000	0.000	0.000	0.000	0.000	0.000	0.000	0.000	0.025	0.027	0.026	0.024	1.794	0.027	0.538	256	2088	100	663	26578	27241	706	25878	26584	Error	Error	-5.325	663	26578	706	25878	298999	7223808	2.155	12.371	0	0	0
1	15	5	"A29"	"A29"	8290	9910	100	1062	1080	488	45	478	478	528	445	84	63	24	0	30104	25515	11263	44	2283	2283	2473	1360	54	93	86	0	0.000	0.000	0.000	0.000	0.000	0.000	0.000	0.000	0.000	0.000	0.000	0.000	0.000	0.000	0.021	0.026	0.026	0.025	2.436	0.025	0.211	316	2384	100	584	27821	28405	602	23232	23834	Error	Error	-5.574	584	27821	602	23232	341137	8062867	1.240	16.943	0	0	0
1	16	5	"A30"	"A30"	8590	9910	90	756	864	530	61	456	456	507	326	64	48	16	0	16074	18808	8178	43	2096	2096	2193	913	41	100	100	0	0.000	0.000	0.000	0.000	0.000	0.000	0.000	0.000	0.000	0.000	0.000	0.000	0.000	0.000	0.021	0.024	0.022	0.020	2.594	0.024	0.226	256	1924	100	300	13978	14278	408	16712	17120	Error	Error	-5.542	300	13978	408	16712	221168	4814785	1.095	18.198	0	0	0
1	17	5	"A30"	"A30"	8890	9910	100	810	860	388	45	477	477	522	333	63	50	20	0	19698	19729	9142	46	2126	2126	2275	1195	52	96	93	0	0.000	0.000	0.000	0.000	0.000	0.000	0.000	0.000	0.000	0.000	0.000	0.000	0.000	0.000	0.019	0.022	0.023	0.021	2.592	0.021	0.247	316	2384	100	333	17572	17905	383	17603	17986	Error	Error	-5.722	333	17572	383	17603	271681	6234505	1.015	14.606	0	0	0
1	18	5	"A30"	"A30"	9190	9915	100	1001	1018	452	44	504	504	545	301	55	64	42	0	23497	24257	12760	52	2201	2201	2340	1102	47	97	90	0	0.000	0.000	0.000	0.000	0.000	0.000	0.000	0.000	0.000	0.000	0.000	0.000	0.000	0.000	0.023	0.023	0.025	0.024	2.180	0.024	0.466	316	2384	100	497	21296	21793	514	22056	22570	Error	Error	-5.421	497	21296	514	22056	321793	7665266	1.571	19.888	0	0	0
1	1	6	"A31"	"A31"	4080	10205	100	856	881	486	55	441	441	470	294	62	57	33	0	25548	21967	14508	66	1815	1815	2085	2462	118	73	70	0	0.000	0.000	0.000	0.000	0.000	0.000	0.000	0.000	0.000	0.000	0.000	0.000	0.000	0.000	0.017	0.022	0.024	0.029	3.499	0.022	0.515	316	2384	100	415	23733	24148	440	20152	20592	Error	Error	-5.838	415	23733	440	20152	278385	6941613	1.398	8.076	0	0	0
1	2	6	"A31"	"A31"	4380	10205	100	954	1022	471	46	479	479	504	252	50	71	47	0	20449	22009	14770	67	1991	1991	2227	1920	86	80	75	0	0.000	0.000	0.000	0.000	0.000	0.000	0.000	0.000	0.000	0.000	0.000	0.000	0.000	0.000	0.026	0.027	0.029	0.037	3.556	0.026	0.614	316	2384	100	475	18458	18933	543	20018	20561	Error	Error	-5.280	475	18458	543	20018	323041	6954853	2.056	10.303	0	0	0
1	3	6	"A31"	"A31"	4680	10205	100	909	941	540	57	479	479	595	1383	232	3	0	0	28403	23112	13896	60	2063	2063	2392	2136	89	80	74	0	0.000	0.000	0.000	0.000	0.000	0.000	0.000	0.000	0.000	0.000	0.000	0.000	0.000	0.000	0.016	0.022	0.022	0.026	3.208	0.023	0.488	316	2384	100	430	26340	26770	462	21049	21511	Error	Error	-5.937	430	26340	462	21049	297212	7303514	0.250	9.700	0	0	0
1	4	6	"A32"	"A32"	4985	10205	100	1039	1038	445	42	472	472	507	333	65	68	43	0	34712	27606	15092	54	2057	2057	2170	787	36	91	86	0	0.000	0.000	0.000	0.000	0.000	0.000	0.000	0.000	0.000	0.000	0.000	0.000	0.000	0.000	0.017	0.022	0.023	0.025	2.988	0.021	0.322	316	2384	100	567	32655	33222	566	25549	26115	Error	Error	-5.848	567	32655	566	25549	328041	8723471	1.595	32.320	0	0	0
1	5	6	"A32"	"A32"	5285	10205	100	770	826	392	47	478	478	508	258	50	53	31	0	10506	16380	13528	82	2071	2071	2324	2420	104	77	69	0	0.000	0.000	0.000	0.000	0.000	0.000	0.000	0.000	0.000	0.000	0.000	0.000	0.000	0.000	0.035	0.024	0.027	0.036	3.965	0.022	0.445	316	2384	100	292	8435	8727	348	14309	14657	Error	Error	-4.852	292	8435	348	14309	260898	5176067	1.233	5.808	0	0	0
1	6	6	"A32"	"A32"	5585	10205	100	1070	1035	454	43	465	465	499	268	53	73	56	0	33723	26886	14225	52	2100	2100	2308	1535	66	86	80	0	0.000	0.000	0.000	0.000	0.000	0.000	0.000	0.000	0.000	0.000	0.000	0.000	0.000	0.000	0.019	0.023	0.023	0.026	2.758	0.023	0.619	316	2384	100	605	31623	32228	570	24786	25356	Error	Error	-5.708	605	31623	570	24786	327077	8496072	2.000	16.012	0	0	0
1	7	6	"A33"	"A33"	5885	10210	100	564	645	453	70	456	456	489	286	58	28	9	0	6227	8708	6883	79	2051	2051	2130	740	34	81	76	0	0.000	0.000	0.000	0.000	0.000	0.000	0.000	0.000	0.000	0.000	0.000	0.000	0.000	0.000	0.026	0.028	0.033	0.041	5.213	0.031	0.177	316	2384	100	108	4176	4284	189	6657	6846	Error	Error	-5.273	108	4176	189	6657	203963	2751871	0.545	8.889	0	0	0
1	8	6	"A33"	"A33"	6185	10210	100	640	713	346	48	464	464	493	245	49	42	22	0	7702	11921	9693	81	2206	2206	2289	825	36	87	81	0	0.000	0.000	0.000	0.000	0.000	0.000	0.000	0.000	0.000	0.000	0.000	0.000	0.000	0.000	0.032	0.026	0.033	0.032	3.415	0.026	0.255	316	2384	100	176	5496	5672	249	9715	9964	Error	Error	-4.965	176	5496	249	9715	225355	3766903	0.898	11.675	0	0	0
1	9	6	"A33"	"A33"	6485	10210	100	616	661	301	45	461	461	498	232	46	38	18	0	7359	10553	9132	86	2372	2372	2490	770	30	78	70	0	0.000	0.000	0.000	0.000	0.000	0.000	0.000	0.000	0.000	0.000	0.000	0.000	0.000	0.000	0.031	0.024	0.039	0.046	4.333	0.022	0.239	316	2384	100	155	4987	5142	200	8181	8381	Error	Error	-5.008	155	4987	200	8181	209032	3334841	0.703	10.471	0	0	0
1	10	6	"A34"	"A34"	6790	10210	100	832	891	446	50	464	464	502	304	60	57	26	0	18581	19610	12119	61	2446	2446	2568	1049	40	88	82	0	0.000	0.000	0.000	0.000	0.000	0.000	0.000	0.000	0.000	0.000	0.000	0.000	0.000	0.000	0.023	0.025	0.025	0.028	3.392	0.026	0.360	316	2384	100	368	16135	16503	427	17164	17591	Error	Error	-5.454	368	16135	427	17164	281428	6196666	1.280	16.246	0	0	0
1	11	6	"A34"	"A34"	7090	10210	100	803	847	378	44	476	476	509	278	54	55	28	0	15485	18714	12234	65	2478	2478	2631	1322	50	87	84	0	0.000	0.000	0.000	0.000	0.000	0.000	0.000	0.000	0.000	0.000	0.000	0.000	0.000	0.000	0.025	0.023	0.025	0.029	3.388	0.022	0.355	316	2384	100	327	13007	13334	371	16236	16607	Error	Error	-5.314	327	13007	371	16236	267772	5913579	1.216	12.166	0	0	0
1	12	6	"A34"	"A34"	7390	10210	100	754	812	391	48	455	455	497	359	72	41	14	0	21363	21097	8718	41	2362	2362	2663	1778	66	93	91	0	0.000	0.000	0.000	0.000	0.000	0.000	0.000	0.000	0.000	0.000	0.000	0.000	0.000	0.000	0.016	0.019	0.020	0.019	3.016	0.020	0.208	316	2384	100	299	19001	19300	357	18735	19092	Error	Error	-5.990	299	19001	357	18735	256656	6666782	0.877	10.368	0	0	0
1	13	6	"A35"	"A35"	7690	10210	100	969	1015	535	52	476	476	527	503	95	47	6	0	27431	27298	9763	35	2559	2559	3097	2129	68	99	98	0	0.000	0.000	0.000	0.000	0.000	0.000	0.000	0.000	0.000	0.000	0.000	0.000	0.000	0.000	0.020	0.022	0.020	0.018	2.008	0.024	0.416	316	2384	100	493	24872	25365	539	24739	25278	Error	Error	-5.657	493	24872	539	24739	320706	8626010	0.970	11.367	0	0	0
1	14	6	"A35"	"A35"	7990	10210	100	736	816	418	51	464	464	523	424	81	34	8	0	19674	20271	8711	42	2478	2478	3452	3249	94	97	89	0	0.000	0.000	0.000	0.000	0.000	0.000	0.000	0.000	0.000	0.000	0.000	0.000	0.000	0.000	0.016	0.020	0.020	0.017	2.527	0.031	0.263	316	2384	100	272	17196	17468	352	17793	18145	Error	Error	-5.982	272	17196	352	17793	257800	6405762	0.691	5.177	0	0	0
1	15	6	"A35"	"A35"	8290	10210	100	935	991	570	57	493	493	546	372	68	56	24	0	28390	24067	13249	55	2455	2455	3128	3069	98	84	74	0	0.000	0.000	0.000	0.000	0.000	0.000	0.000	0.000	0.000	0.000	0.000	0.000	0.000	0.000	0.017	0.023	0.024	0.024	2.705	0.025	0.313	316	2384	100	442	25935	26377	498	21612	22110	Error	Error	-5.875	442	25935	498	21612	313058	7605051	1.196	6.823	0	0	0
1	16	6	"A36"	"A36"	8595	10215	95	837	944	644	68	482	482	531	425	80	41	11	0	17448	19428	8725	44	2210	2210	2349	1209	51	100	100	0	0.000	0.000	0.000	0.000	0.000	0.000	0.000	0.000	0.000	0.000	0.000	0.000	0.000	0.000	0.023	0.027	0.024	0.021	2.221	0.035	0.255	256	2088	100	355	15238	15593	462	17218	17680	Error	Error	-5.424	355	15238	462	17218	241613	4973621	0.972	14.127	0	0	0
1	17	6	"A36"	"A36"	8895	10215	100	832	919	621	67	476	476	528	450	85	41	10	0	18665	20361	10458	51	2136	2136	2289	1076	47	95	91	0	0.000	0.000	0.000	0.000	0.000	0.000	0.000	0.000	0.000	0.000	0.000	0.000	0.000	0.000	0.022	0.024	0.023	0.021	2.697	0.027	0.246	316	2384	100	356	16529	16885	443	18225	18668	Error	Error	-5.537	356	16529	443	18225	290328	6434069	0.869	16.796	0	0	0
1	18	6	"A36"	"A36"	9195	10215	100	945	1004	412	41	497	497	547	348	63	63	30	0	22481	23536	10529	44	2229	2229	2441	1397	57	96	94	0	0.000	0.000	0.000	0.000	0.000	0.000	0.000	0.000	0.000	0.000	0.000	0.000	0.000	0.000	0.022	0.024	0.025	0.022	2.162	0.024	0.295	316	2384	100	448	20252	20700	507	21307	21814	Error	Error	-5.498	448	20252	507	21307	317338	7437430	1.313	15.100	0	0	0
1	1	7	"A37"	"A37"	4085	10505	100	777	805	306	38	451	451	481	227	47	62	33	0	17376	16557	6151	37	1901	1901	2347	1913	81	98	95	0	0.000	0.000	0.000	0.000	0.000	0.000	0.000	0.000	0.000	0.000	0.000	0.000	0.000	0.000	0.021	0.024	0.026	0.023	2.471	0.023	0.307	316	2384	100	326	15475	15801	354	14656	15010	Error	Error	-5.569	326	15475	354	14656	254267	5231961	1.427	7.428	0	0	0
1	2	7	"A37"	"A37"	4385	10505	100	618	673	401	59	437	437	474	376	79	22	2	0	11378	10955	5032	45	1912	1912	2186	1020	46	94	90	0	0.000	0.000	0.000	0.000	0.000	0.000	0.000	0.000	0.000	0.000	0.000	0.000	0.000	0.000	0.019	0.026	0.028	0.026	3.031	0.032	0.276	316	2384	100	181	9466	9647	236	9043	9279	Error	Error	-5.709	181	9466	236	9043	212660	3461890	0.529	8.597	0	0	0
1	3	7	"A37"	"A37"	4685	10505	100	738	767	274	35	459	459	490	241	49	54	25	0	14893	14713	6548	44	1994	1994	2313	1278	55	94	89	0	0.000	0.000	0.000	0.000	0.000	0.000	0.000	0.000	0.000	0.000	0.000	0.000	0.000	0.000	0.022	0.024	0.026	0.023	2.622	0.024	0.309	316	2384	100	279	12899	13178	308	12719	13027	Error	Error	-5.531	279	12899	308	12719	242245	4649441	1.149	9.703	0	0	0
1	4	7	"A38"	"A38"	4990	10505	105	1056	1084	400	36	478	478	510	264	51	80	55	0	32929	30149	10486	34	2080	2080	2256	968	42	100	99	0	0.000	0.000	0.000	0.000	0.000	0.000	0.000	0.000	0.000	0.000	0.000	0.000	0.000	0.000	0.019	0.022	0.021	0.019	1.837	0.021	0.437	316	2572	100	578	30849	31427	606	28069	28675	Error	Error	-5.738	578	30849	606	28069	342445	9527027	2.174	28.815	0	0	0
1	5	7	"A38"	"A38"	5290	10505	110	994	1002	404	40	475	475	511	297	58	68	43	0	33642	27390	14007	51	2108	2108	2241	866	38	97	93	0	0.000	0.000	0.000	0.000	0.000	0.000	0.000	0.000	0.000	0.000	0.000	0.000	0.000	0.000	0.016	0.021	0.021	0.022	2.387	0.020	0.494	392	2896	100	519	31534	32053	527	25282	25809	Error	Error	-5.925	519	31534	527	25282	392789	10737015	1.653	29.040	0	0	0
1	6	7	"A38"	"A38"	5590	10510	105	1050	1104	543	49	465	465	497	252	50	83	59	0	32425	29857	11115	37	2118	2118	2247	861	38	100	100	0	0.000	0.000	0.000	0.000	0.000	0.000	0.000	0.000	0.000	0.000	0.000	0.000	0.000	0.000	0.019	0.023	0.022	0.021	1.916	0.024	0.499	316	2572	100	585	30307	30892	639	27739	28378	Error	Error	-5.695	585	30307	639	27739	349000	9434908	2.409	32.067	0	0	0
1	7	7	"A39"	"A39"	5895	10510	90	802	845	385	45	470	470	505	316	62	51	20	0	14948	19467	12347	63	2073	2073	2140	667	31	100	100	0	0.000	0.000	0.000	0.000	0.000	0.000	0.000	0.000	0.000	0.000	0.000	0.000	0.000	0.000	0.026	0.022	0.024	0.021	2.494	0.020	0.217	256	1924	100	332	12875	13207	375	17394	17769	Error	Error	-5.277	332	12875	375	17394	216388	4983656	1.076	25.978	0	0	0
1	8	7	"A39"	"A39"	6195	10515	95	906	917	401	43	473	473	498	221	44	65	47	0	20410	21722	11448	52	2180	2180	2253	614	27	100	100	0	0.000	0.000	0.000	0.000	0.000	0.000	0.000	0.000	0.000	0.000	0.000	0.000	0.000	0.000	0.024	0.023	0.023	0.022	2.118	0.023	0.453	256	2088	100	433	18230	18663	444	19542	19986	Error	Error	-5.396	433	18230	444	19542	234856	5560884	1.896	31.708	0	0	0
1	9	7	"A39"	"A39"	6500	10515	100	701	780	363	46	460	460	491	222	45	52	33	0	9869	15609	11582	74	2279	2279	2322	517	22	100	96	0	0.000	0.000	0.000	0.000	0.000	0.000	0.000	0.000	0.000	0.000	0.000	0.000	0.000	0.000	0.032	0.024	0.028	0.027	2.662	0.023	0.414	316	2384	100	241	7590	7831	320	13330	13650	Error	Error	-4.977	241	7590	320	13330	246378	4932312	1.302	25.700	0	0	0
1	10	7	"A40"	"A40"	6795	10510	90	739	838	641	76	463	463	496	250	50	52	29	0	13212	17156	10656	62	2376	2376	2461	818	33	99	96	0	0.000	0.000	0.000	0.000	0.000	0.000	0.000	0.000	0.000	0.000	0.000	0.000	0.000	0.000	0.025	0.025	0.026	0.026	2.636	0.022	0.192	256	1924	100	276	10836	11112	375	14780	15155	Error	Error	-5.295	276	10836	375	14780	214635	4391992	1.368	17.965	0	0	0
1	11	7	"A40"	"A40"	7095	10510	100	698	774	408	52	435	435	486	371	76	38	15	0	9509	14885	11436	76	2331	2331	2569	1872	72	88	78	0	0.000	0.000	0.000	0.000	0.000	0.000	0.000	0.000	0.000	0.000	0.000	0.000	0.000	0.000	0.037	0.027	0.032	0.031	3.116	0.026	0.311	316	2384	100	263	7178	7441	339	12554	12893	Error	Error	-4.770	263	7178	339	12554	244557	4703743	0.776	6.579	0	0	0
1	12	7	"A40"	"A40"	7395	10515	90	781	891	454	50	456	456	496	306	61	51	29	0	16268	18976	10552	55	2516	2516	2648	1121	42	99	98	0	0.000	0.000	0.000	0.000	0.000	0.000	0.000	0.000	0.000	0.000	0.000	0.000	0.000	0.000	0.024	0.026	0.027	0.025	2.170	0.027	0.464	256	1924	100	325	13752	14077	435	16460	16895	Error	Error	-5.403	325	13752	435	16460	228105	4857983	1.291	14.566	0	0	0
1	13	7	"A41"	"A41"	7695	10510	100	1029	1057	655	61	465	465	495	265	53	77	54	0	33288	28627	13125	45	2538	2538	2670	1099	41	96	91	0	0.000	0.000	0.000	0.000	0.000	0.000	0.000	0.000	0.000	0.000	0.000	0.000	0.000	0.000	0.018	0.023	0.022	0.022	2.064	0.024	0.475	316	2384	100	564	30750	31314	592	26089	26681	Error	Error	-5.769	564	30750	592	26089	334122	9046289	2.121	23.619	0	0	0
1	14	7	"A41"	"A41"	7995	10510	100	927	980	491	50	475	475	540	391	72	57	18	0	30077	29347	11101	37	2570	2570	3123	2153	68	100	100	0	0.000	0.000	0.000	0.000	0.000	0.000	0.000	0.000	0.000	0.000	0.000	0.000	0.000	0.000	0.016	0.019	0.018	0.016	2.258	0.021	0.271	316	2384	100	452	27507	27959	505	26777	27282	Error	Error	-5.927	452	27507	505	26777	309550	9273673	1.125	12.180	0	0	0
1	15	7	"A41"	"A41"	8295	10510	100	1150	1148	442	38	488	488	536	374	69	74	38	0	35425	31882	11841	37	2442	2442	2709	1754	64	95	92	0	0.000	0.000	0.000	0.000	0.000	0.000	0.000	0.000	0.000	0.000	0.000	0.000	0.000	0.000	0.020	0.022	0.023	0.022	2.224	0.022	0.447	316	2384	100	662	32983	33645	660	29440	30100	Error	Error	-5.639	662	32983	660	29440	362873	10074779	1.636	16.632	0	0	0
1	16	7	"A42"	"A42"	8595	10510	90	868	909	453	49	493	493	549	490	89	37	8	0	13307	18566	11591	62	2337	2337	2452	846	34	100	99	0	0.000	0.000	0.000	0.000	0.000	0.000	0.000	0.000	0.000	0.000	0.000	0.000	0.000	0.000	0.034	0.026	0.028	0.027	2.246	0.025	0.117	256	1924	100	375	10970	11345	416	16229	16645	Error	Error	-4.871	375	10970	416	16229	232689	4752847	0.735	19.047	0	0	0
1	17	7	"A42"	"A42"	8905	10520	95	879	907	384	42	494	494	579	1030	177	5	0	0	15515	17451	8623	49	2231	2231	2397	1253	52	100	99	0	0.000	0.000	0.000	0.000	0.000	0.000	0.000	0.000	0.000	0.000	0.000	0.000	0.000	0.000	0.029	0.027	0.028	0.024	2.761	0.047	0.064	256	2088	100	385	13284	13669	413	15220	15633	Error	Error	-5.109	385	13284	413	15220	232078	4467497	0.318	12.014	0	0	0
1	18	7	"A42"	"A42"	9205	10520	100	827	901	476	52	505	505	538	283	52	53	28	0	11015	16141	10092	62	2210	2210	2334	861	36	96	93	0	0.000	0.000	0.000	0.000	0.000	0.000	0.000	0.000	0.000	0.000	0.000	0.000	0.000	0.000	0.037	0.028	0.029	0.029	2.838	0.028	0.370	316	2384	100	322	8805	9127	396	13931	14327	Error	Error	-4.773	322	8805	396	13931	284788	5100710	1.283	16.036	0	0	0
1	1	8	"A43"	"A43"	4085	10810	100	955	976	386	39	458	458	499	336	67	68	34	0	32594	26379	14280	54	1904	1904	2017	1182	58	89	82	0	0.000	0.000	0.000	0.000	0.000	0.000	0.000	0.000	0.000	0.000	0.000	0.000	0.000	0.000	0.016	0.021	0.021	0.026	3.145	0.019	0.465	316	2384	100	497	30690	31187	518	24475	24993	Error	Error	-5.948	497	30690	518	24475	308269	8335805	1.420	20.611	0	0	0
1	2	8	"A43"	"A43"	4385	10810	100	725	730	287	39	447	447	474	225	47	55	26	0	18220	18184	8297	45	1849	1849	2028	1087	53	95	93	0	0.000	0.000	0.000	0.000	0.000	0.000	0.000	0.000	0.000	0.000	0.000	0.000	0.000	0.000	0.017	0.017	0.019	0.017	2.681	0.018	0.287	316	2384	100	278	16371	16649	283	16335	16618	Error	Error	-5.880	278	16371	283	16335	230820	5746211	1.138	14.863	0	0	0
1	3	8	"A43"	"A43"	4685	10810	100	864	901	397	44	460	460	483	251	51	62	43	0	24684	22796	13333	58	1930	1930	2059	1090	52	95	89	0	0.000	0.000	0.000	0.000	0.000	0.000	0.000	0.000	0.000	0.000	0.000	0.000	0.000	0.000	0.018	0.021	0.022	0.022	2.649	0.020	0.493	316	2384	100	404	22754	23158	441	20866	21307	Error	Error	-5.816	404	22754	441	20866	284850	7203579	1.665	19.025	0	0	0
1	4	8	"A44"	"A44"	4985	10810	100	954	970	375	38	467	467	495	241	48	73	50	0	30112	26095	11859	45	2044	2044	2178	1172	53	97	93	0	0.000	0.000	0.000	0.000	0.000	0.000	0.000	0.000	0.000	0.000	0.000	0.000	0.000	0.000	0.017	0.021	0.021	0.020	2.100	0.020	0.534	316	2384	100	487	28068	28555	503	24051	24554	Error	Error	-5.849	487	28068	503	24051	306497	8245991	1.971	20.407	0	0	0
1	5	8	"A44"	"A44"	5295	10815	110	991	999	341	34	482	482	527	470	89	54	12	0	30610	27735	10330	37	2191	2191	2503	1374	54	100	96	0	0.000	0.000	0.000	0.000	0.000	0.000	0.000	0.000	0.000	0.000	0.000	0.000	0.000	0.000	0.018	0.020	0.021	0.020	2.009	0.019	0.137	392	2896	100	509	28419	28928	517	25544	26061	Error	Error	-5.803	509	28419	517	25544	391615	10872253	1.004	18.364	0	0	0
1	6	8	"A44"	"A44"	5590	10810	100	1037	1068	498	46	464	464	500	263	52	81	53	0	33594	30647	11370	37	2161	2161	2361	1403	59	99	94	0	0.000	0.000	0.000	0.000	0.000	0.000	0.000	0.000	0.000	0.000	0.000	0.000	0.000	0.000	0.018	0.021	0.020	0.020	2.039	0.021	0.468	316	2384	100	573	31433	32006	604	28486	29090	Error	Error	-5.778	573	31433	604	28486	337492	9684550	2.160	20.161	0	0	0
1	7	8	"A45"	"A45"	5885	10810	110	763	797	388	48	447	447	478	316	66	49	15	0	14697	17065	10412	61	2077	2077	2175	1001	46	92	87	0	0.000	0.000	0.000	0.000	0.000	0.000	0.000	0.000	0.000	0.000	0.000	0.000	0.000	0.000	0.025	0.023	0.025	0.027	3.362	0.021	0.339	392	2896	100	316	12620	12936	350	14988	15338	Error	Error	-5.320	316	12620	350	14988	312433	6689601	1.009	14.875	0	0	0
1	8	8	"A45"	"A45"	6190	10810	100	1036	1008	344	34	454	454	487	242	49	81	58	0	34788	30406	12205	40	2195	2195	2444	1449	59	95	92	0	0.000	0.000	0.000	0.000	0.000	0.000	0.000	0.000	0.000	0.000	0.000	0.000	0.000	0.000	0.018	0.020	0.020	0.019	2.206	0.020	0.508	316	2384	100	582	32593	33175	554	28211	28765	Error	Error	-5.807	582	32593	554	28211	318553	9608247	2.153	19.297	0	0	0
1	9	8	"A45"	"A45"	6490	10810	100	739	810	394	48	448	448	496	520	104	30	5	0	14687	19534	13489	69	2127	2127	2355	2092	88	83	80	0	0.000	0.000	0.000	0.000	0.000	0.000	0.000	0.000	0.000	0.000	0.000	0.000	0.000	0.000	0.023	0.021	0.022	0.023	3.519	0.020	0.250	316	2384	100	291	12560	12851	362	17407	17769	Error	Error	-5.432	291	12560	362	17407	256043	6172767	0.604	8.212	0	0	0
1	10	8	"A47"	"A47"	6790	10815	100	857	894	505	56	466	466	499	263	52	61	34	0	27689	24195	12742	52	2428	2428	2599	1212	46	90	86	0	0.000	0.000	0.000	0.000	0.000	0.000	0.000	0.000	0.000	0.000	0.000	0.000	0.000	0.000	0.015	0.020	0.019	0.020	3.215	0.020	0.395	316	2384	100	391	25261	25652	428	21767	22195	Error	Error	-6.014	391	25261	428	21767	282612	7645600	1.502	17.818	0	0	0
1	11	8	"A47"	"A47"	7090	10815	100	672	714	306	42	467	467	517	394	76	27	5	0	17381	18912	8550	45	2630	2630	3384	2425	71	97	93	0	0.000	0.000	0.000	0.000	0.000	0.000	0.000	0.000	0.000	0.000	0.000	0.000	0.000	0.000	0.014	0.015	0.018	0.015	2.674	0.021	0.232	316	2384	100	205	14751	14956	247	16282	16529	Error	Error	-6.169	205	14751	247	16282	225721	5976059	0.500	6.403	0	0	0
1	12	8	"A47"	"A47"	7390	10815	100	988	985	405	41	465	465	523	403	77	62	18	0	32739	29271	11608	39	2588	2588	2937	2257	76	93	89	0	0.000	0.000	0.000	0.000	0.000	0.000	0.000	0.000	0.000	0.000	0.000	0.000	0.000	0.000	0.017	0.019	0.020	0.019	2.200	0.021	0.297	316	2384	100	523	30151	30674	520	26683	27203	Error	Error	-5.849	523	30151	520	26683	311333	9249518	1.146	11.668	0	0	0
1	13	8	"A48"	"A48"	7700	10820	110	953	982	431	43	469	469	505	288	57	69	36	0	23555	23116	7660	33	2574	2574	2687	1072	39	98	96	0	0.000	0.000	0.000	0.000	0.000	0.000	0.000	0.000	0.000	0.000	0.000	0.000	0.000	0.000	0.023	0.025	0.024	0.021	2.199	0.026	0.415	392	2896	100	484	20981	21465	513	20542	21055	Error	Error	-5.438	484	20981	513	20542	385125	9061400	1.656	19.057	0	0	0
1	14	8	"A48"	"A48"	7995	10815	100	926	996	478	47	480	480	540	378	70	57	22	0	21313	24195	9782	40	2590	2590	3452	4229	122	97	95	0	0.000	0.000	0.000	0.000	0.000	0.000	0.000	0.000	0.000	0.000	0.000	0.000	0.000	0.000	0.024	0.024	0.024	0.020	2.262	0.024	0.407	316	2384	100	446	18723	19169	516	21605	22121	Error	Error	-5.392	446	18723	516	21605	314611	7645731	1.206	4.905	0	0	0
1	15	8	"A48"	"A48"	8295	10815	100	992	1048	499	47	502	502	555	362	65	62	26	0	22777	23783	9707	40	2606	2606	3683	4744	128	92	90	0	0.000	0.000	0.000	0.000	0.000	0.000	0.000	0.000	0.000	0.000	0.000	0.000	0.000	0.000	0.024	0.026	0.024	0.022	2.084	0.026	0.436	316	2384	100	490	20171	20661	546	21177	21723	Error	Error	-5.363	490	20171	546	21177	331222	7515444	1.362	4.237	0	0	0
1	16	8	"A49"	"A49"	8590	10815	90	1018	1088	527	48	496	496	535	311	58	73	40	0	26751	27421	10689	38	2434	2434	2559	828	32	100	100	0	0.000	0.000	0.000	0.000	0.000	0.000	0.000	0.000	0.000	0.000	0.000	0.000	0.000	0.000	0.021	0.024	0.023	0.020	2.117	0.023	0.372	256	1924	100	522	24317	24839	592	24987	25579	Error	Error	-5.542	522	24317	592	24987	278403	7019895	1.778	30.027	0	0	0
1	17	8	"A49"	"A49"	8895	10815	100	1112	1138	516	45	519	519	600	605	100	49	7	0	30840	27321	11530	42	2398	2398	2780	2175	78	94	90	0	0.000	0.000	0.000	0.000	0.000	0.000	0.000	0.000	0.000	0.000	0.000	0.000	0.000	0.000	0.021	0.025	0.024	0.024	2.051	0.026	0.487	316	2384	100	593	28442	29035	619	24923	25542	Error	Error	-5.584	593	28442	619	24923	359755	8633498	0.889	11.283	0	0	0
1	18	8	"A49"	"A49"	9200	10820	105	1106	1162	477	41	509	509	560	396	70	67	35	0	29255	27906	10113	36	2242	2242	2480	1445	58	99	97	0	0.000	0.000	0.000	0.000	0.000	0.000	0.000	0.000	0.000	0.000	0.000	0.000	0.000	0.000	0.022	0.025	0.024	0.022	2.016	0.025	0.334	316	2572	100	597	27013	27610	653	25664	26317	Error	Error	-5.500	597	27013	653	25664	367171	8818296	1.520	17.596	0	0	0
1	1	9	"A50"	"A50"	4090	11100	85	713	817	772	94	463	463	488	229	46	53	25	0	14628	14287	6734	47	1937	1937	2018	483	23	100	100	0	0.000	0.000	0.000	0.000	0.000	0.000	0.000	0.000	0.000	0.000	0.000	0.000	0.000	0.000	0.020	0.029	0.027	0.023	2.687	0.032	0.178	208	1660	100	250	12691	12941	354	12350	12704	Error	Error	-5.666	250	12691	354	12350	169908	2971773	1.437	25.402	0	0	0
1	2	9	"A50"	"A50"	4380	11100	95	695	721	300	41	459	459	491	340	69	37	8	0	12675	12967	6757	52	1916	1916	1995	799	40	100	98	0	0.000	0.000	0.000	0.000	0.000	0.000	0.000	0.000	0.000	0.000	0.000	0.000	0.000	0.000	0.022	0.024	0.027	0.025	2.476	0.024	0.265	256	2088	100	236	10759	10995	262	11051	11313	Error	Error	-5.511	236	10759	262	11051	184458	3319555	0.676	13.732	0	0	0
1	3	9	"A50"	"A50"	4685	11105	90	612	647	276	42	445	445	472	224	47	37	14	0	12583	11773	4627	39	1882	1882	1939	520	26	100	99	0	0.000	0.000	0.000	0.000	0.000	0.000	0.000	0.000	0.000	0.000	0.000	0.000	0.000	0.000	0.016	0.020	0.022	0.021	3.162	0.018	0.141	256	1924	100	167	10701	10868	202	9891	10093	Error	Error	-6.002	167	10701	202	9891	165685	3013820	0.781	18.912	0	0	0
1	4	9	"A51"	"A51"	4985	11105	90	1010	1071	499	46	453	453	526	1163	221	7	1	0	30151	28391	7017	24	1978	1978	2054	579	28	100	100	0	0.000	0.000	0.000	0.000	0.000	0.000	0.000	0.000	0.000	0.000	0.000	0.000	0.000	0.000	0.020	0.023	0.022	0.020	1.949	0.024	0.454	256	1924	100	557	28173	28730	618	26413	27031	Error	Error	-5.660	557	28173	618	26413	274244	7268165	0.469	45.487	0	0	0
1	5	9	"A51"	"A51"	5295	11110	95	1013	1084	616	56	475	475	509	260	51	76	51	0	30446	26455	9877	37	2114	2114	2181	645	29	100	100	0	0.000	0.000	0.000	0.000	0.000	0.000	0.000	0.000	0.000	0.000	0.000	0.000	0.000	0.000	0.019	0.025	0.023	0.020	2.275	0.024	0.362	256	2088	100	538	28332	28870	609	24341	24950	Error	Error	-5.719	538	28332	609	24341	277410	6772365	2.212	37.634	0	0	0
1	6	9	"A51"	"A51"	5590	11110	95	1058	1097	336	30	452	452	484	235	48	90	69	0	31584	30635	5763	18	2091	2091	2247	1352	60	100	100	0	0.000	0.000	0.000	0.000	0.000	0.000	0.000	0.000	0.000	0.000	0.000	0.000	0.000	0.000	0.021	0.023	0.021	0.020	1.781	0.022	0.556	256	2088	100	606	29493	30099	645	28544	29189	Error	Error	-5.605	606	29493	645	28544	280906	7842640	2.609	20.997	0	0	0
1	7	9	"A52"	"A52"	5895	11105	100	658	684	299	43	458	458	502	371	73	27	4	0	13400	13291	5154	38	2124	2124	2506	1593	63	96	92	0	0.000	0.000	0.000	0.000	0.000	0.000	0.000	0.000	0.000	0.000	0.000	0.000	0.000	0.000	0.018	0.020	0.025	0.021	2.905	0.021	0.087	316	2384	100	200	11276	11476	226	11167	11393	Error	Error	-5.817	200	11276	226	11167	216163	4199974	0.491	6.770	0	0	0
1	8	9	"A52"	"A52"	6200	11105	105	734	789	295	37	456	456	494	297	60	47	19	0	17720	17692	5790	32	2145	2145	2292	972	42	100	99	0	0.000	0.000	0.000	0.000	0.000	0.000	0.000	0.000	0.000	0.000	0.000	0.000	0.000	0.000	0.018	0.021	0.023	0.020	2.408	0.022	0.255	316	2572	100	278	15575	15853	333	15547	15880	Error	Error	-5.808	278	15575	333	15547	249465	5590809	0.993	15.844	0	0	0
1	9	9	"A52"	"A52"	6500	11105	100	817	833	327	39	459	459	495	293	59	59	22	0	20229	18847	8350	44	2222	2222	2492	1380	55	92	88	0	0.000	0.000	0.000	0.000	0.000	0.000	0.000	0.000	0.000	0.000	0.000	0.000	0.000	0.000	0.020	0.022	0.024	0.022	2.958	0.021	0.296	316	2384	100	358	18007	18365	374	16625	16999	Error	Error	-5.652	358	18007	374	16625	263205	5955648	1.154	11.851	0	0	0
1	10	9	"A53"	"A53"	6800	11110	85	987	1005	283	28	454	454	497	307	61	78	38	0	26849	26583	4105	15	2389	2389	2637	1625	61	100	100	0	0.000	0.000	0.000	0.000	0.000	0.000	0.000	0.000	0.000	0.000	0.000	0.000	0.000	0.000	0.022	0.023	0.023	0.019	2.035	0.023	0.465	208	1660	100	533	24460	24993	551	24194	24745	Error	Error	-5.520	533	24460	551	24194	209110	5529236	1.655	14.736	0	0	0
1	11	9	"A53"	"A53"	7100	11110	100	856	904	508	56	457	457	493	254	51	68	33	0	23847	22258	8992	40	2474	2474	2598	1050	40	98	94	0	0.000	0.000	0.000	0.000	0.000	0.000	0.000	0.000	0.000	0.000	0.000	0.000	0.000	0.000	0.019	0.023	0.022	0.022	2.206	0.023	0.393	316	2384	100	399	21373	21772	447	19784	20231	Error	Error	-5.743	399	21373	447	19784	285776	7033378	1.618	18.724	0	0	0
1	12	9	"A53"	"A53"	7405	11110	100	879	904	508	56	450	450	483	297	61	64	24	0	23597	22090	7452	33	2422	2422	2549	1386	54	100	98	0	0.000	0.000	0.000	0.000	0.000	0.000	0.000	0.000	0.000	0.000	0.000	0.000	0.000	0.000	0.020	0.023	0.022	0.019	2.326	0.025	0.378	316	2384	100	429	21175	21604	454	19668	20122	Error	Error	-5.625	429	21175	454	19668	285814	6980569	1.418	14.099	0	0	0
1	13	9	"A54"	"A54"	7705	11115	90	906	953	385	40	457	457	498	323	64	66	26	0	25231	24250	6887	28	2516	2516	2615	1091	41	100	99	0	0.000	0.000	0.000	0.000	0.000	0.000	0.000	0.000	0.000	0.000	0.000	0.000	0.000	0.000	0.020	0.023	0.022	0.019	2.335	0.023	0.324	256	1924	100	449	22715	23164	496	21734	22230	Error	Error	-5.661	449	22715	496	21734	244028	6207939	1.409	19.830	0	0	0
1	14	9	"A54"	"A54"	8005	11115	95	923	970	450	46	472	472	506	280	55	69	36	0	25708	25706	6475	25	2560	2560	2825	1476	52	100	100	0	0.000	0.000	0.000	0.000	0.000	0.000	0.000	0.000	0.000	0.000	0.000	0.000	0.000	0.000	0.019	0.022	0.020	0.017	2.257	0.021	0.314	256	2088	100	451	23148	23599	498	23146	23644	Error	Error	-5.682	451	23148	498	23146	248305	6580617	1.657	15.502	0	0	0
1	15	9	"A54"	"A54"	8305	11115	95	988	1032	391	37	466	466	510	297	58	78	40	0	28832	28115	5763	20	2447	2447	2580	1082	41	100	100	0	0.000	0.000	0.000	0.000	0.000	0.000	0.000	0.000	0.000	0.000	0.000	0.000	0.000	0.000	0.020	0.022	0.021	0.019	1.963	0.022	0.423	256	2088	100	522	26385	26907	566	25668	26234	Error	Error	-5.660	522	26385	566	25668	264270	7197559	1.758	23.600	0	0	0
1	16	9	"A55"	"A55"	8600	11110	90	915	989	457	46	491	491	540	389	72	53	19	0	24892	22106	9470	42	2507	2507	2637	1065	40	100	100	0	0.000	0.000	0.000	0.000	0.000	0.000	0.000	0.000	0.000	0.000	0.000	0.000	0.000	0.000	0.019	0.025	0.024	0.022	2.152	0.026	0.321	256	1924	100	424	22385	22809	498	19599	20097	Error	Error	-5.722	424	22385	498	19599	253281	5659242	1.154	18.281	0	0	0
1	17	9	"A55"	"A55"	8910	11110	100	751	836	492	58	472	472	517	343	66	39	13	0	14414	15408	6563	42	2323	2323	2409	912	37	99	98	0	0.000	0.000	0.000	0.000	0.000	0.000	0.000	0.000	0.000	0.000	0.000	0.000	0.000	0.000	0.023	0.028	0.028	0.024	2.479	0.026	0.202	316	2384	100	279	12091	12370	364	13085	13449	Error	Error	-5.438	279	12091	364	13085	264028	4868997	0.930	14.253	0	0	0
1	18	9	"A55"	"A55"	9200	11110	95	979	1025	425	41	508	508	554	375	67	62	21	0	21555	21540	8880	41	2330	2330	2517	1749	69	100	99	0	0.000	0.000	0.000	0.000	0.000	0.000	0.000	0.000	0.000	0.000	0.000	0.000	0.000	0.000	0.024	0.027	0.026	0.023	2.248	0.032	0.329	256	2088	100	471	19225	19696	517	19210	19727	Error	Error	-5.351	471	19225	517	19210	262479	5514155	1.256	10.877	0	0	0
1	1	10	"A56"	"A56"	4095	11415	105	733	781	317	40	455	455	485	251	51	54	22	0	18583	17530	5709	32	1911	1911	2368	1597	67	99	96	0	0.000	0.000	0.000	0.000	0.000	0.000	0.000	0.000	0.000	0.000	0.000	0.000	0.000	0.000	0.017	0.021	0.020	0.017	2.798	0.022	0.271	316	2572	100	278	16672	16950	326	15619	15945	Error	Error	-5.906	278	16672	326	15619	246800	5539450	1.179	9.494	0	0	0
1	2	10	"A56"	"A56"	4395	11410	100	738	751	266	35	455	455	499	343	68	40	8	0	14737	15439	8201	53	1872	1872	2029	1107	54	94	89	0	0.000	0.000	0.000	0.000	0.000	0.000	0.000	0.000	0.000	0.000	0.000	0.000	0.000	0.000	0.022	0.022	0.024	0.024	2.760	0.020	0.240	316	2384	100	283	12865	13148	296	13567	13863	Error	Error	-5.507	283	12865	296	13567	237402	4878758	0.735	12.114	0	0	0
1	3	10	"A56"	"A56"	4690	11415	105	818	848	402	47	464	464	486	214	44	68	40	0	20309	19184	7094	36	2045	2045	2392	1460	61	99	99	0	0.000	0.000	0.000	0.000	0.000	0.000	0.000	0.000	0.000	0.000	0.000	0.000	0.000	0.000	0.019	0.022	0.022	0.020	2.550	0.020	0.204	316	2572	100	354	18264	18618	384	17139	17523	Error	Error	-5.689	354	18264	384	17139	267950	6062218	1.692	11.501	0	0	0
1	4	10	"A57"	"A57"	4995	11410	100	710	747	303	40	448	448	476	241	50	52	24	0	19033	18172	8882	48	1937	1937	1993	560	28	97	92	0	0.000	0.000	0.000	0.000	0.000	0.000	0.000	0.000	0.000	0.000	0.000	0.000	0.000	0.000	0.015	0.018	0.020	0.020	2.949	0.018	0.286	316	2384	100	262	17096	17358	299	16235	16534	Error	Error	-6.028	262	17096	299	16235	235959	5742284	1.124	28.891	0	0	0
1	5	10	"A57"	"A57"	5295	11410	100	650	730	426	58	442	442	475	249	52	45	18	0	14217	14692	7980	54	1974	1974	2231	1517	67	88	83	0	0.000	0.000	0.000	0.000	0.000	0.000	0.000	0.000	0.000	0.000	0.000	0.000	0.000	0.000	0.017	0.023	0.023	0.023	3.066	0.022	0.208	316	2384	100	208	12243	12451	288	12718	13006	Error	Error	-5.879	208	12243	288	12718	230831	4642611	1.024	8.214	0	0	0
1	6	10	"A57"	"A57"	5595	11410	100	946	965	461	47	464	464	487	237	48	74	50	0	27859	23905	10520	44	2161	2161	2369	1375	58	90	88	0	0.000	0.000	0.000	0.000	0.000	0.000	0.000	0.000	0.000	0.000	0.000	0.000	0.000	0.000	0.019	0.023	0.023	0.024	2.663	0.021	0.432	316	2384	100	482	25698	26180	501	21744	22245	Error	Error	-5.736	482	25698	501	21744	304926	7553936	2.017	15.663	0	0	0
1	7	10	"A58"	"A58"	5900	11410	100	822	927	768	82	454	454	488	273	55	56	31	0	17225	17625	9644	54	2095	2095	2202	834	37	96	90	0	0.000	0.000	0.000	0.000	0.000	0.000	0.000	0.000	0.000	0.000	0.000	0.000	0.000	0.000	0.024	0.030	0.025	0.025	3.029	0.034	0.316	316	2384	100	368	15130	15498	473	15530	16003	Error	Error	-5.362	368	15130	473	15530	292969	5569458	1.608	18.493	0	0	0
1	8	10	"A58"	"A58"	6200	11410	100	969	1008	510	50	461	461	492	293	59	73	38	0	25461	22154	8799	39	2139	2139	2347	1482	63	94	92	0	0.000	0.000	0.000	0.000	0.000	0.000	0.000	0.000	0.000	0.000	0.000	0.000	0.000	0.000	0.022	0.027	0.025	0.026	2.518	0.026	0.433	316	2384	100	508	23322	23830	547	20015	20562	Error	Error	-5.521	508	23322	547	20015	318536	7000617	1.761	13.365	0	0	0
1	9	10	"A58"	"A58"	6500	11410	100	822	837	428	51	456	456	493	258	52	61	32	0	21567	18933	10829	57	2168	2168	2434	1567	64	78	75	0	0.000	0.000	0.000	0.000	0.000	0.000	0.000	0.000	0.000	0.000	0.000	0.000	0.000	0.000	0.019	0.023	0.024	0.028	3.526	0.024	0.437	316	2384	100	366	19399	19765	381	16765	17146	Error	Error	-5.728	366	19399	381	16765	264543	5982949	1.333	10.529	0	0	0
1	10	10	"A59"	"A59"	6800	11405	95	918	981	437	44	466	466	508	295	58	74	32	0	23786	22284	6643	29	2445	2445	2933	2092	71	100	98	0	0.000	0.000	0.000	0.000	0.000	0.000	0.000	0.000	0.000	0.000	0.000	0.000	0.000	0.000	0.021	0.026	0.025	0.022	2.051	0.025	0.410	256	2088	100	452	21341	21793	515	19839	20354	Error	Error	-5.561	452	21341	515	19839	251219	5704577	1.603	9.250	0	0	0
1	11	10	"A59"	"A59"	7100	11410	100	852	865	328	37	454	454	491	294	59	61	28	0	23222	20987	9217	43	2355	2355	2732	2137	78	96	86	0	0.000	0.000	0.000	0.000	0.000	0.000	0.000	0.000	0.000	0.000	0.000	0.000	0.000	0.000	0.019	0.022	0.022	0.020	2.886	0.023	0.346	316	2384	100	398	20867	21265	411	18632	19043	Error	Error	-5.712	398	20867	411	18632	273495	6631751	1.272	8.542	0	0	0
1	12	10	"A59"	"A59"	7405	11415	110	778	831	352	42	446	446	488	305	62	53	20	0	21394	19739	7613	38	2321	2321	2665	1602	60	98	94	0	0.000	0.000	0.000	0.000	0.000	0.000	0.000	0.000	0.000	0.000	0.000	0.000	0.000	0.000	0.017	0.022	0.021	0.019	2.393	0.024	0.322	392	2896	100	332	19073	19405	385	17418	17803	Error	Error	-5.844	332	19073	385	17418	325796	7737795	1.125	10.658	0	0	0
1	13	10	"A60"	"A60"	7705	11410	100	542	603	326	54	464	464	499	312	62	20	7	0	6059	7983	5487	68	2557	2557	2644	884	33	82	74	0	0.000	0.000	0.000	0.000	0.000	0.000	0.000	0.000	0.000	0.000	0.000	0.000	0.000	0.000	0.022	0.026	0.042	0.048	5.359	0.031	0.160	316	2384	100	78	3502	3580	139	5426	5565	Error	Error	-5.489	78	3502	139	5426	190490	2522625	0.333	6.040	0	0	0
1	14	10	"A60"	"A60"	8005	11410	100	532	578	324	56	455	455	503	395	78	11	2	0	5953	7960	5596	70	2412	2412	2534	1061	41	78	63	0	0.000	0.000	0.000	0.000	0.000	0.000	0.000	0.000	0.000	0.000	0.000	0.000	0.000	0.000	0.022	0.022	0.040	0.043	4.583	0.038	0.141	316	2384	100	77	3541	3618	123	5548	5671	Error	Error	-5.523	77	3541	123	5548	182598	2515209	0.190	5.114	0	0	0
1	15	10	"A60"	"A60"	8305	11415	100	530	588	334	56	434	434	483	378	78	15	2	0	5560	7425	4689	63	2119	2119	2259	1058	46	82	70	0	0.000	0.000	0.000	0.000	0.000	0.000	0.000	0.000	0.000	0.000	0.000	0.000	0.000	0.000	0.028	0.029	0.042	0.043	4.459	0.060	0.179	316	2384	100	96	3441	3537	154	5306	5460	Error	Error	-5.164	96	3441	154	5306	185714	2346185	0.278	4.883	0	0	0
1	16	10	"A61"	"A61"	8610	11415	90	967	1027	538	52	480	480	521	320	61	67	35	0	27106	26268	10202	38	2368	2368	2505	999	39	100	100	0	0.000	0.000	0.000	0.000	0.000	0.000	0.000	0.000	0.000	0.000	0.000	0.000	0.000	0.000	0.020	0.023	0.022	0.020	2.174	0.023	0.367	256	1924	100	487	24738	25225	547	23900	24447	Error	Error	-5.667	487	24738	547	23900	262981	6724595	1.581	23.787	0	0	0
1	17	10	"A61"	"A61"	8910	11420	95	1113	1178	424	35	477	477	550	485	88	69	23	0	31850	30688	7831	25	2373	2373	2715	2123	78	100	100	0	0.000	0.000	0.000	0.000	0.000	0.000	0.000	0.000	0.000	0.000	0.000	0.000	0.000	0.000	0.022	0.025	0.023	0.022	1.798	0.026	0.301	256	2088	100	636	29477	30113	701	28315	29016	Error	Error	-5.534	636	29477	701	28315	301656	7856039	1.295	13.176	0	0	0
1	18	10	"A61"	"A61"	9210	11420	100	1207	1212	416	34	492	492	538	376	69	82	46	0	36079	32664	9360	28	2299	2299	2448	1021	41	100	100	0	0.000	0.000	0.000	0.000	0.000	0.000	0.000	0.000	0.000	0.000	0.000	0.000	0.000	0.000	0.021	0.024	0.024	0.022	1.886	0.024	0.379	316	2384	100	715	33780	34495	720	30365	31085	Error	Error	-5.562	715	33780	720	30365	382841	10321909	1.793	29.595	0	0	0
1	1	11	"A62"	"A62"	4095	11705	100	599	628	293	46	444	444	494	452	91	15	1	0	8581	10731	7497	69	1790	1790	1863	615	33	84	80	0	0.000	0.000	0.000	0.000	0.000	0.000	0.000	0.000	0.000	0.000	0.000	0.000	0.000	0.000	0.023	0.021	0.027	0.032	4.438	0.019	0.185	316	2384	100	155	6791	6946	184	8941	9125	Error	Error	-5.453	155	6791	184	8941	198472	3390916	0.296	14.420	0	0	0
1	2	11	"A62"	"A62"	4395	11705	100	667	728	365	50	463	463	492	232	47	47	22	0	7873	12163	9062	74	1879	1879	1954	622	31	87	86	0	0.000	0.000	0.000	0.000	0.000	0.000	0.000	0.000	0.000	0.000	0.000	0.000	0.000	0.000	0.034	0.026	0.031	0.035	3.228	0.026	0.301	316	2384	100	204	5994	6198	265	10284	10549	Error	Error	-4.877	204	5994	265	10284	230089	3843486	1.017	16.413	0	0	0
1	3	11	"A62"	"A62"	4700	11705	100	708	789	465	58	464	464	495	222	44	52	31	0	11505	13789	9061	65	1975	1975	2045	560	27	92	88	0	0.000	0.000	0.000	0.000	0.000	0.000	0.000	0.000	0.000	0.000	0.000	0.000	0.000	0.000	0.026	0.028	0.030	0.032	3.825	0.025	0.252	316	2384	100	244	9530	9774	325	11814	12139	Error	Error	-5.288	244	9530	325	11814	249174	4357346	1.324	20.971	0	0	0
1	4	11	"A63"	"A63"	5000	11715	95	1075	1101	322	29	464	464	494	250	50	89	65	0	36109	34259	7450	21	2112	2112	2301	989	42	100	100	0	0.000	0.000	0.000	0.000	0.000	0.000	0.000	0.000	0.000	0.000	0.000	0.000	0.000	0.000	0.018	0.020	0.019	0.018	1.927	0.019	0.506	256	2088	100	611	33997	34608	637	32147	32784	Error	Error	-5.798	611	33997	637	32147	281967	8770216	2.428	32.313	0	0	0
1	5	11	"A63"	"A63"	5305	11715	100	982	1023	430	42	460	460	487	256	52	77	50	0	27674	28054	12712	45	2122	2122	2216	746	33	100	100	0	0.000	0.000	0.000	0.000	0.000	0.000	0.000	0.000	0.000	0.000	0.000	0.000	0.000	0.000	0.020	0.022	0.021	0.020	1.913	0.021	0.520	316	2384	100	522	25552	26074	563	25932	26495	Error	Error	-5.613	522	25552	563	25932	323197	8865025	2.094	34.635	0	0	0
1	6	11	"A63"	"A63"	5600	11715	105	1206	1190	382	32	430	430	466	296	63	88	68	0	41546	38572	11259	29	1902	1902	2088	1071	51	100	99	0	0.000	0.000	0.000	0.000	0.000	0.000	0.000	0.000	0.000	0.000	0.000	0.000	0.000	0.000	0.020	0.021	0.020	0.020	1.677	0.020	0.519	316	2572	100	776	39644	40420	760	36670	37430	Error	Error	-5.675	776	39644	760	36670	376195	12188901	2.446	34.065	0	0	0
1	7	11	"A64"	"A64"	5905	11710	105	906	971	601	61	451	451	487	294	60	71	34	0	26983	25895	10513	40	2098	2098	2318	1272	54	100	98	0	0.000	0.000	0.000	0.000	0.000	0.000	0.000	0.000	0.000	0.000	0.000	0.000	0.000	0.000	0.018	0.022	0.020	0.019	2.182	0.024	0.317	316	2572	100	455	24885	25340	520	23797	24317	Error	Error	-5.773	455	24885	520	23797	306761	8182952	1.646	18.535	0	0	0
1	8	11	"A64"	"A64"	6205	11710	100	857	880	352	40	453	453	495	337	68	58	23	0	23580	24076	9339	38	2146	2146	2379	1359	57	99	97	0	0.000	0.000	0.000	0.000	0.000	0.000	0.000	0.000	0.000	0.000	0.000	0.000	0.000	0.000	0.019	0.019	0.019	0.017	2.171	0.021	0.214	316	2384	100	404	21434	21838	427	21930	22357	Error	Error	-5.729	404	21434	427	21930	277955	7608156	1.142	15.965	0	0	0
1	9	11	"A64"	"A64"	6510	11715	95	831	916	397	43	452	452	485	311	64	59	30	0	20421	23256	10390	44	2210	2210	2433	1155	47	100	100	0	0.000	0.000	0.000	0.000	0.000	0.000	0.000	0.000	0.000	0.000	0.000	0.000	0.000	0.000	0.021	0.022	0.020	0.019	2.226	0.022	0.447	256	2088	100	379	18211	18590	464	21046	21510	Error	Error	-5.586	379	18211	464	21046	234583	5953520	1.386	18.029	0	0	0
1	10	11	"A65"	"A65"	6805	11710	85	1147	1196	375	31	454	454	619	2499	403	0	0	0	36046	36065	5017	13	2172	2172	2598	3277	126	100	100	0	0.000	0.000	0.000	0.000	0.000	0.000	0.000	0.000	0.000	0.000	0.000	0.000	0.000	0.000	0.020	0.022	0.022	0.020	1.635	0.022	0.417	208	1660	100	693	33874	34567	742	33893	34635	Error	Error	-5.611	693	33874	742	33893	248751	7501469	0.231	10.213	0	0	0
1	11	11	"A65"	"A65"	7105	11710	100	878	932	569	61	419	419	461	332	72	64	27	0	25519	23862	11540	48	2084	2084	2294	1707	74	93	90	0	0.000	0.000	0.000	0.000	0.000	0.000	0.000	0.000	0.000	0.000	0.000	0.000	0.000	0.000	0.020	0.024	0.022	0.020	2.754	0.024	0.369	316	2384	100	459	23435	23894	513	21778	22291	Error	Error	-5.674	459	23435	513	21778	294441	7540488	1.419	12.635	0	0	0
1	12	11	"A65"	"A65"	7405	11715	95	1161	1205	454	37	451	451	502	360	71	88	47	0	39185	39056	6173	15	2313	2313	2738	2851	104	100	100	0	0.000	0.000	0.000	0.000	0.000	0.000	0.000	0.000	0.000	0.000	0.000	0.000	0.000	0.000	0.019	0.021	0.019	0.019	1.584	0.020	0.442	256	2088	100	710	36872	37582	754	36743	37497	Error	Error	-5.699	710	36872	754	36743	308481	9998357	1.953	12.739	0	0	0
1	13	11	"A66"	"A66"	7710	11710	85	1148	1158	312	26	458	458	496	311	62	89	59	0	37205	37121	5480	14	2441	2441	2740	1955	71	100	100	0	0.000	0.000	0.000	0.000	0.000	0.000	0.000	0.000	0.000	0.000	0.000	0.000	0.000	0.000	0.020	0.020	0.021	0.018	1.691	0.021	0.507	208	1660	100	690	34764	35454	700	34680	35380	Error	Error	-5.655	690	34764	700	34680	240790	7721081	2.129	17.586	0	0	0
1	14	11	"A66"	"A66"	8010	11715	105	801	838	411	49	451	451	560	1497	267	0	0	0	25267	25290	6281	24	2254	2254	2665	2681	100	99	99	0	0.000	0.000	0.000	0.000	0.000	0.000	0.000	0.000	0.000	0.000	0.000	0.000	0.000	0.000	0.015	0.017	0.017	0.015	2.211	0.063	0.104	316	2572	100	350	23013	23363	387	23036	23423	Error	Error	-6.039	350	23013	387	23036	264759	7991568	0.186	8.439	0	0	0
1	15	11	"A66"	"A66"	8305	11710	100	955	1002	520	51	454	454	504	413	81	57	24	0	34307	28189	16112	57	2286	2286	2562	2248	87	82	76	0	0.000	0.000	0.000	0.000	0.000	0.000	0.000	0.000	0.000	0.000	0.000	0.000	0.000	0.000	0.016	0.021	0.021	0.024	3.051	0.021	0.501	316	2384	100	501	32021	32522	548	25903	26451	Error	Error	-5.998	501	32021	548	25903	316586	8907758	1.206	11.400	0	0	0
1	16	11	"A67"	"A67"	8605	11710	95	756	810	400	49	465	465	515	421	81	30	5	0	19724	20213	6650	32	2213	2213	2355	1103	46	100	100	0	0.000	0.000	0.000	0.000	0.000	0.000	0.000	0.000	0.000	0.000	0.000	0.000	0.000	0.000	0.017	0.019	0.018	0.016	2.519	0.024	0.164	256	2088	100	291	17511	17802	345	18000	18345	Error	Error	-5.911	291	17511	345	18000	207320	5174421	0.701	16.190	0	0	0
1	17	11	"A67"	"A67"	8910	11710	100	858	948	490	51	471	471	522	385	73	50	20	0	23738	24469	10709	43	2326	2326	2497	1242	49	99	96	0	0.000	0.000	0.000	0.000	0.000	0.000	0.000	0.000	0.000	0.000	0.000	0.000	0.000	0.000	0.018	0.022	0.021	0.018	2.359	0.024	0.261	316	2384	100	387	21412	21799	477	22143	22620	Error	Error	-5.790	387	21412	477	22143	299445	7732343	1.106	17.691	0	0	0
1	18	11	"A67"	"A67"	9215	11710	95	1161	1216	574	47	484	484	528	333	63	80	51	0	33132	30654	9755	31	2197	2197	2470	1477	59	100	100	0	0.000	0.000	0.000	0.000	0.000	0.000	0.000	0.000	0.000	0.000	0.000	0.000	0.000	0.000	0.022	0.026	0.024	0.022	1.857	0.026	0.442	256	2088	100	677	30935	31612	732	28457	29189	Error	Error	-5.514	677	30935	732	28457	311185	7847459	2.066	19.082	0	0	0
1	1	12	"A68"	"A68"	4095	12010	100	757	832	391	46	469	469	496	213	42	59	37	0	14516	17366	11967	68	1894	1894	1956	553	28	97	89	0	0.000	0.000	0.000	0.000	0.000	0.000	0.000	0.000	0.000	0.000	0.000	0.000	0.000	0.000	0.023	0.023	0.026	0.029	3.334	0.021	0.374	316	2384	100	288	12622	12910	363	15472	15835	Error	Error	-5.454	288	12622	363	15472	262896	5487809	1.577	27.866	0	0	0
1	2	12	"A68"	"A68"	4395	12010	100	711	768	373	48	460	460	484	196	40	55	34	0	9038	15246	12109	79	1936	1936	2019	681	33	89	87	0	0.000	0.000	0.000	0.000	0.000	0.000	0.000	0.000	0.000	0.000	0.000	0.000	0.000	0.000	0.035	0.023	0.029	0.032	3.186	0.022	0.429	316	2384	100	251	7102	7353	308	13310	13618	Error	Error	-4.822	251	7102	308	13310	242789	4817845	1.449	19.423	0	0	0
1	3	12	"A68"	"A68"	4700	12010	100	627	682	293	42	470	470	498	252	50	38	14	0	7692	12010	9461	78	2000	2000	2125	1068	50	85	80	0	0.000	0.000	0.000	0.000	0.000	0.000	0.000	0.000	0.000	0.000	0.000	0.000	0.000	0.000	0.028	0.021	0.029	0.035	4.240	0.021	0.254	316	2384	100	157	5692	5849	212	10010	10222	Error	Error	-5.180	157	5692	212	10010	215614	3795176	0.730	9.256	0	0	0
1	4	12	"A69"	"A69"	5000	12010	100	1150	1119	426	38	488	488	512	235	45	79	65	0	33237	27445	13642	49	2159	2159	2278	894	39	95	89	0	0.000	0.000	0.000	0.000	0.000	0.000	0.000	0.000	0.000	0.000	0.000	0.000	0.000	0.000	0.021	0.025	0.027	0.028	2.276	0.024	0.624	316	2384	100	662	31078	31740	631	25286	25917	Error	Error	-5.553	662	31078	631	25286	353470	8672469	2.583	28.151	0	0	0
1	5	12	"A69"	"A69"	5300	12010	100	848	904	420	46	457	457	496	317	63	58	30	0	24756	22521	12498	55	2031	2031	2256	1644	72	88	83	0	0.000	0.000	0.000	0.000	0.000	0.000	0.000	0.000	0.000	0.000	0.000	0.000	0.000	0.000	0.017	0.022	0.023	0.022	2.976	0.021	0.497	316	2384	100	391	22725	23116	447	20490	20937	Error	Error	-5.861	391	22725	447	20490	285555	7116628	1.287	12.327	0	0	0
1	6	12	"A69"	"A69"	5600	12010	100	800	849	447	52	447	447	491	384	78	47	13	0	22489	21509	12005	55	2056	2056	2417	2267	93	86	84	0	0.000	0.000	0.000	0.000	0.000	0.000	0.000	0.000	0.000	0.000	0.000	0.000	0.000	0.000	0.017	0.021	0.021	0.022	3.490	0.021	0.477	316	2384	100	353	20433	20786	402	19453	19855	Error	Error	-5.855	353	20433	402	19453	268253	6796952	0.932	8.422	0	0	0
1	7	12	"A70"	"A70"	5905	12020	90	728	774	403	52	448	448	492	309	62	45	12	0	22805	22088	4906	22	1995	1995	2149	993	46	100	100	0	0.000	0.000	0.000	0.000	0.000	0.000	0.000	0.000	0.000	0.000	0.000	0.000	0.000	0.000	0.013	0.016	0.015	0.014	2.428	0.016	0.160	256	1924	100	280	20810	21090	326	20093	20419	Error	Error	-6.216	280	20810	326	20093	198205	5654599	0.913	20.080	0	0	0
1	8	12	"A70"	"A70"	6205	12015	100	810	865	371	42	453	453	498	323	64	52	25	0	24335	24690	10444	42	2066	2066	2368	1855	78	97	95	0	0.000	0.000	0.000	0.000	0.000	0.000	0.000	0.000	0.000	0.000	0.000	0.000	0.000	0.000	0.016	0.018	0.019	0.014	2.775	0.019	0.310	316	2384	100	357	22269	22626	412	22624	23036	Error	Error	-5.963	357	22269	412	22624	273376	7801983	1.136	12.033	0	0	0
1	9	12	"A70"	"A70"	6505	12015	100	1042	1056	468	44	459	459	497	276	55	76	52	0	37056	30914	14534	47	2061	2061	2253	1706	75	89	83	0	0.000	0.000	0.000	0.000	0.000	0.000	0.000	0.000	0.000	0.000	0.000	0.000	0.000	0.000	0.017	0.021	0.020	0.022	2.915	0.021	0.473	316	2384	100	583	34995	35578	597	28853	29450	Error	Error	-5.908	583	34995	597	28853	333819	9768878	2.025	16.800	0	0	0
1	10	12	"A71"	"A71"	6805	12015	100	999	1015	336	33	449	449	474	233	49	84	58	0	28046	27844	6929	24	2045	2045	2119	683	32	100	100	0	0.000	0.000	0.000	0.000	0.000	0.000	0.000	0.000	0.000	0.000	0.000	0.000	0.000	0.000	0.021	0.022	0.022	0.019	2.028	0.024	0.344	316	2384	100	550	26001	26551	566	25799	26365	Error	Error	-5.563	550	26001	566	25799	320719	8798605	2.322	37.665	0	0	0
1	11	12	"A71"	"A71"	7110	12020	105	1099	1447	3853	266	465	465	496	253	51	89	62	0	30788	30686	6007	19	2298	2298	2425	908	37	100	100	0	0.000	0.000	0.000	0.000	0.000	0.000	0.000	0.000	0.000	0.000	0.000	0.000	0.000	0.000	0.022	0.035	0.022	0.021	2.139	0.032	0.040	316	2572	100	634	28490	29124	982	28388	29370	Error	Error	-5.490	634	28490	982	28388	457334	9696826	3.759	31.124	0	0	0
1	12	12	"A71"	"A71"	7410	12020	110	1009	1033	348	33	449	449	491	466	94	60	14	0	29673	28672	7061	24	2220	2220	2328	1300	55	100	100	0	0.000	0.000	0.000	0.000	0.000	0.000	0.000	0.000	0.000	0.000	0.000	0.000	0.000	0.000	0.020	0.022	0.022	0.019	1.942	0.022	0.393	392	2896	100	560	27453	28013	584	26452	27036	Error	Error	-5.615	560	27453	584	26452	405013	11239484	1.163	20.265	0	0	0
1	13	12	"A72"	"A72"	7710	12015	95	941	954	332	34	425	425	457	212	46	82	60	0	27997	26770	7936	29	1960	1960	2262	1725	76	100	99	0	0.000	0.000	0.000	0.000	0.000	0.000	0.000	0.000	0.000	0.000	0.000	0.000	0.000	0.000	0.020	0.021	0.022	0.019	2.127	0.021	0.456	256	2088	100	516	26037	26553	529	24810	25339	Error	Error	-5.657	516	26037	529	24810	244266	6853230	2.344	14.208	0	0	0
1	14	12	"A72"	"A72"	8010	12015	100	894	925	312	33	475	475	504	237	47	74	43	0	23348	23322	7478	32	2571	2571	3018	1974	65	99	97	0	0.000	0.000	0.000	0.000	0.000	0.000	0.000	0.000	0.000	0.000	0.000	0.000	0.000	0.000	0.020	0.022	0.021	0.019	2.331	0.021	0.442	316	2384	100	419	20777	21196	450	20751	21201	Error	Error	-5.632	419	20777	450	20751	292362	7369614	1.776	10.286	0	0	0
1	15	12	"A72"	"A72"	8310	12015	100	920	977	385	39	452	452	508	1242	244	4	0	0	28191	26032	10586	40	2219	2219	2463	1947	79	96	92	0	0.000	0.000	0.000	0.000	0.000	0.000	0.000	0.000	0.000	0.000	0.000	0.000	0.000	0.000	0.018	0.022	0.021	0.020	2.235	0.022	0.494	316	2384	100	468	25972	26440	525	23813	24338	Error	Error	-5.794	468	25972	525	23813	308847	8226174	0.378	12.105	0	0	0
1	16	12	"A73"	"A73"	8610	12015	100	622	677	456	67	467	467	493	224	45	39	14	0	7458	8224	4271	51	2253	2253	2289	525	22	96	91	0	0.000	0.000	0.000	0.000	0.000	0.000	0.000	0.000	0.000	0.000	0.000	0.000	0.000	0.000	0.030	0.035	0.039	0.037	3.750	0.028	0.095	316	2384	100	155	5205	5360	210	5971	6181	Error	Error	-5.070	155	5205	210	5971	213835	2598828	0.821	11.305	0	0	0
1	17	12	"A73"	"A73"	8910	12015	100	587	655	544	83	447	447	481	250	51	31	10	0	5572	7229	4427	61	2026	2026	2081	453	21	96	91	0	0.000	0.000	0.000	0.000	0.000	0.000	0.000	0.000	0.000	0.000	0.000	0.000	0.000	0.000	0.039	0.040	0.050	0.048	3.836	0.044	0.094	316	2384	100	140	3546	3686	208	5203	5411	Error	Error	-4.663	140	3546	208	5203	207092	2284270	0.696	11.364	0	0	0
1	18	12	"A73"	"A73"	9210	12015	100	614	654	270	41	487	487	517	235	45	36	12	0	5987	7231	3920	54	2213	2213	2267	527	23	96	89	0	0.000	0.000	0.000	0.000	0.000	0.000	0.000	0.000	0.000	0.000	0.000	0.000	0.000	0.000	0.034	0.033	0.047	0.043	3.143	0.033	0.141	316	2384	100	127	3774	3901	167	5018	5185	Error	Error	-4.893	127	3774	167	5018	206764	2284911	0.583	9.419	0	0	0
1	1	13	"A74"	"A74"	4105	12310	90	915	921	305	33	460	460	489	251	51	71	39	0	26561	25374	7912	31	1915	1915	2026	749	36	100	100	0	0.000	0.000	0.000	0.000	0.000	0.000	0.000	0.000	0.000	0.000	0.000	0.000	0.000	0.000	0.018	0.020	0.019	0.017	2.095	0.020	0.499	256	1924	100	455	24646	25101	461	23459	23920	Error	Error	-5.759	455	24646	461	23459	235849	6495627	1.721	31.172	0	0	0
1	2	13	"A74"	"A74"	4400	12305	100	865	887	460	51	470	470	505	407	80	48	11	0	23479	21830	9073	41	1931	1931	2009	771	38	99	97	0	0.000	0.000	0.000	0.000	0.000	0.000	0.000	0.000	0.000	0.000	0.000	0.000	0.000	0.000	0.018	0.021	0.021	0.019	2.220	0.021	0.366	316	2384	100	395	21548	21943	417	19899	20316	Error	Error	-5.770	395	21548	417	19899	280170	6898209	0.939	25.708	0	0	0
1	3	13	"A74"	"A74"	4705	12305	100	888	907	357	39	482	482	517	432	83	47	12	0	26485	23360	9343	39	1978	1978	2082	1158	55	96	91	0	0.000	0.000	0.000	0.000	0.000	0.000	0.000	0.000	0.000	0.000	0.000	0.000	0.000	0.000	0.017	0.020	0.020	0.019	2.365	0.020	0.468	316	2384	100	406	24507	24913	425	21382	21807	Error	Error	-5.916	406	24507	425	21382	286486	7381793	0.903	18.375	0	0	0
1	4	13	"A75"	"A75"	5000	12310	100	795	823	307	37	485	485	512	272	53	54	25	0	20866	20324	8559	42	2127	2127	2383	962	40	99	97	0	0.000	0.000	0.000	0.000	0.000	0.000	0.000	0.000	0.000	0.000	0.000	0.000	0.000	0.000	0.017	0.019	0.021	0.018	2.411	0.019	0.391	316	2384	100	310	18739	19049	338	18197	18535	Error	Error	-5.918	310	18739	338	18197	260131	6422500	1.143	18.650	0	0	0
1	5	13	"A75"	"A75"	5305	12305	100	801	838	345	41	472	472	497	243	48	60	30	0	17085	17921	8571	47	2115	2115	2350	996	42	96	93	0	0.000	0.000	0.000	0.000	0.000	0.000	0.000	0.000	0.000	0.000	0.000	0.000	0.000	0.000	0.022	0.023	0.024	0.023	2.722	0.022	0.357	316	2384	100	329	14970	15299	366	15806	16172	Error	Error	-5.508	329	14970	366	15806	264664	5663108	1.403	15.634	0	0	0
1	6	13	"A75"	"A75"	5605	12310	100	921	932	277	29	463	463	491	255	51	78	39	0	26604	25757	7317	28	2188	2188	2419	1444	59	99	98	0	0.000	0.000	0.000	0.000	0.000	0.000	0.000	0.000	0.000	0.000	0.000	0.000	0.000	0.000	0.019	0.020	0.020	0.018	1.933	0.020	0.515	316	2384	100	458	24416	24874	469	23569	24038	Error	Error	-5.736	458	24416	469	23569	294512	8139057	1.729	16.162	0	0	0
1	7	13	"A76"	"A76"	5910	12310	90	937	959	299	31	463	463	595	2266	380	0	0	0	28650	27189	7352	27	2128	2128	2386	3266	136	98	97	0	0.000	0.000	0.000	0.000	0.000	0.000	0.000	0.000	0.000	0.000	0.000	0.000	0.000	0.000	0.018	0.020	0.020	0.018	1.826	0.019	0.493	256	1924	100	474	26522	26996	496	25061	25557	Error	Error	-5.806	474	26522	496	25061	245492	6960258	0.161	7.594	0	0	0
1	8	13	"A76"	"A76"	6210	12310	110	781	792	319	40	443	443	480	313	65	52	19	0	22717	21613	9366	43	2045	2045	2212	907	41	100	97	0	0.000	0.000	0.000	0.000	0.000	0.000	0.000	0.000	0.000	0.000	0.000	0.000	0.000	0.000	0.016	0.018	0.019	0.017	2.355	0.018	0.375	392	2896	100	338	20672	21010	349	19568	19917	Error	Error	-5.935	338	20672	349	19568	310596	8472244	0.997	21.390	0	0	0
1	9	13	"A76"	"A76"	6510	12310	100	751	787	342	43	443	443	474	256	54	57	25	0	21155	19893	7255	36	1980	1980	2164	1203	55	100	97	0	0.000	0.000	0.000	0.000	0.000	0.000	0.000	0.000	0.000	0.000	0.000	0.000	0.000	0.000	0.016	0.019	0.020	0.017	2.450	0.020	0.317	316	2384	100	308	19175	19483	344	17913	18257	Error	Error	-5.960	308	19175	344	17913	248747	6286159	1.223	14.737	0	0	0
1	10	13	"A77"	"A77"	6810	12310	100	1015	1028	411	39	440	440	466	206	44	80	64	0	19637	18415	7775	42	1992	1992	2202	897	40	99	99	0	0.000	0.000	0.000	0.000	0.000	0.000	0.000	0.000	0.000	0.000	0.000	0.000	0.000	0.000	0.033	0.036	0.035	0.033	1.825	0.036	0.622	316	2384	100	575	17645	18220	588	16423	17011	Error	Error	-4.940	575	17645	588	16423	324816	5819151	2.728	18.075	0	0	0
1	11	13	"A77"	"A77"	7110	12310	100	1203	1208	425	35	469	469	531	1026	193	25	0	0	25105	23371	8426	36	2211	2211	2549	2446	95	94	89	0	0.000	0.000	0.000	0.000	0.000	0.000	0.000	0.000	0.000	0.000	0.000	0.000	0.000	0.000	0.032	0.035	0.035	0.033	1.778	0.057	0.176	316	2384	100	734	22894	23628	739	21160	21899	Error	Error	-4.963	734	22894	739	21160	381801	7385314	0.660	8.513	0	0	0
1	12	13	"A77"	"A77"	7410	12310	100	1114	1124	398	35	474	474	561	1591	283	1	0	0	22456	21920	6973	31	2358	2358	2896	2722	93	97	95	0	0.000	0.000	0.000	0.000	0.000	0.000	0.000	0.000	0.000	0.000	0.000	0.000	0.000	0.000	0.032	0.033	0.033	0.029	2.027	0.034	0.622	316	2384	100	640	20098	20738	650	19562	20212	Error	Error	-4.973	640	20098	650	19562	355138	6926860	0.354	6.989	0	0	0
1	13	13	"A78"	"A78"	7715	12315	90	834	868	297	34	449	449	474	225	47	72	42	0	24827	23958	7142	29	2341	2341	2447	827	33	100	100	0	0.000	0.000	0.000	0.000	0.000	0.000	0.000	0.000	0.000	0.000	0.000	0.000	0.000	0.000	0.017	0.019	0.020	0.016	2.331	0.019	0.417	256	1924	100	385	22486	22871	419	21617	22036	Error	Error	-5.868	385	22486	419	21617	222181	6133258	1.751	26.011	0	0	0
1	14	13	"A78"	"A78"	8015	12310	95	986	1031	338	32	493	493	531	584	109	39	4	0	28438	27952	5079	18	2520	2520	3066	2506	81	100	100	0	0.000	0.000	0.000	0.000	0.000	0.000	0.000	0.000	0.000	0.000	0.000	0.000	0.000	0.000	0.019	0.021	0.020	0.018	2.140	0.021	0.446	256	2088	100	493	25918	26411	538	25432	25970	Error	Error	-5.716	493	25918	538	25432	263995	7155619	0.856	9.931	0	0	0
1	15	13	"A78"	"A78"	8315	12310	100	961	974	310	31	463	463	488	204	41	82	59	0	27832	26302	7860	29	2307	2307	2452	1143	46	99	99	0	0.000	0.000	0.000	0.000	0.000	0.000	0.000	0.000	0.000	0.000	0.000	0.000	0.000	0.000	0.020	0.021	0.022	0.019	2.120	0.020	0.495	316	2384	100	498	25525	26023	511	23995	24506	Error	Error	-5.680	498	25525	511	23995	307777	8311373	2.382	20.866	0	0	0
1	16	13	"A79"	"A79"	8615	12310	90	836	873	379	43	466	466	500	255	51	63	32	0	20939	21247	7528	35	2222	2222	2322	756	32	100	100	0	0.000	0.000	0.000	0.000	0.000	0.000	0.000	0.000	0.000	0.000	0.000	0.000	0.000	0.000	0.020	0.021	0.021	0.018	2.311	0.022	0.394	256	1924	100	370	18717	19087	407	19025	19432	Error	Error	-5.661	370	18717	407	19025	223565	5439354	1.463	25.033	0	0	0
1	17	13	"A79"	"A79"	8920	12315	95	949	985	339	34	489	489	518	285	55	71	37	0	24441	25166	6307	25	2339	2339	2544	1637	64	100	100	0	0.000	0.000	0.000	0.000	0.000	0.000	0.000	0.000	0.000	0.000	0.000	0.000	0.000	0.000	0.021	0.022	0.022	0.019	2.065	0.022	0.456	256	2088	100	460	22102	22562	496	22827	23323	Error	Error	-5.586	460	22102	496	22827	252222	6442606	1.639	13.819	0	0	0
1	18	13	"A79"	"A79"	9220	12315	100	857	916	363	39	461	461	492	267	54	65	36	0	23222	22409	7883	35	2029	2029	2171	939	43	100	98	0	0.000	0.000	0.000	0.000	0.000	0.000	0.000	0.000	0.000	0.000	0.000	0.000	0.000	0.000	0.019	0.022	0.022	0.019	2.360	0.023	0.468	316	2384	100	396	21193	21589	455	20380	20835	Error	Error	-5.742	396	21193	455	20380	289467	7081361	1.588	21.553	0	0	0
1	1	14	"A80"	"A80"	4100	12610	100	647	695	365	52	445	445	473	200	42	50	25	0	11873	14018	8019	57	1835	1835	1931	791	40	92	88	0	0.000	0.000	0.000	0.000	0.000	0.000	0.000	0.000	0.000	0.000	0.000	0.000	0.000	0.000	0.020	0.021	0.023	0.021	3.031	0.020	0.252	316	2384	100	202	10038	10240	250	12183	12433	Error	Error	-5.635	202	10038	250	12183	219514	4429685	1.110	15.281	0	0	0
1	2	14	"A80"	"A80"	4400	12610	100	689	738	328	44	469	469	496	209	42	52	26	0	9256	11739	7635	65	1910	1910	2196	1951	88	88	74	0	0.000	0.000	0.000	0.000	0.000	0.000	0.000	0.000	0.000	0.000	0.000	0.000	0.000	0.000	0.030	0.027	0.033	0.032	2.748	0.041	0.452	316	2384	100	220	7346	7566	269	9829	10098	Error	Error	-5.061	220	7346	269	9829	233208	3709589	1.158	4.891	0	0	0
1	3	14	"A80"	"A80"	4700	12610	100	770	845	442	52	471	471	497	218	43	58	37	0	14485	16478	10625	64	1956	1956	2155	1848	85	80	76	0	0.000	0.000	0.000	0.000	0.000	0.000	0.000	0.000	0.000	0.000	0.000	0.000	0.000	0.000	0.024	0.026	0.027	0.026	3.038	0.025	0.432	316	2384	100	299	12529	12828	374	14522	14896	Error	Error	-5.389	299	12529	374	14522	266869	5207108	1.596	7.751	0	0	0
1	4	14	"A81"	"A81"	5005	12610	95	966	1016	401	39	469	469	512	412	80	58	19	0	29747	28406	7914	27	1995	1995	2087	672	32	100	100	0	0.000	0.000	0.000	0.000	0.000	0.000	0.000	0.000	0.000	0.000	0.000	0.000	0.000	0.000	0.018	0.021	0.021	0.017	2.076	0.020	0.156	256	2088	100	497	27752	28249	547	26411	26958	Error	Error	-5.803	497	27752	547	26411	260048	7271828	1.223	39.165	0	0	0
1	5	14	"A81"	"A81"	5305	12610	100	916	949	444	46	471	471	515	497	96	46	10	0	27096	25200	13452	53	2011	2011	2200	1258	57	95	86	0	0.000	0.000	0.000	0.000	0.000	0.000	0.000	0.000	0.000	0.000	0.000	0.000	0.000	0.000	0.018	0.021	0.020	0.021	2.479	0.022	0.120	316	2384	100	445	25085	25530	478	23189	23667	Error	Error	-5.817	445	25085	478	23189	299983	7963149	0.873	18.283	0	0	0
1	6	14	"A81"	"A81"	5605	12615	100	889	926	377	40	486	486	541	881	162	10	0	0	24437	25606	6982	27	2203	2203	2417	1318	54	100	99	0	0.000	0.000	0.000	0.000	0.000	0.000	0.000	0.000	0.000	0.000	0.000	0.000	0.000	0.000	0.018	0.019	0.019	0.016	2.119	0.019	0.360	316	2384	100	403	22234	22637	440	23403	23843	Error	Error	-5.786	403	22234	440	23403	292592	8091539	0.437	17.594	0	0	0
1	7	14	"A82"	"A82"	5915	12615	90	1166	1162	305	26	458	458	488	263	53	92	75	0	38384	36849	7927	21	2079	2079	2194	799	36	100	100	0	0.000	0.000	0.000	0.000	0.000	0.000	0.000	0.000	0.000	0.000	0.000	0.000	0.000	0.000	0.020	0.020	0.020	0.019	1.594	0.020	0.619	256	1924	100	708	36305	37013	704	34770	35474	Error	Error	-5.680	708	36305	704	34770	297585	9433393	2.563	43.373	0	0	0
1	8	14	"A82"	"A82"	6205	12610	100	789	810	328	40	451	451	494	280	56	57	19	0	18331	19115	8742	45	2082	2082	2658	3159	118	95	88	0	0.000	0.000	0.000	0.000	0.000	0.000	0.000	0.000	0.000	0.000	0.000	0.000	0.000	0.000	0.021	0.021	0.021	0.019	2.489	0.020	0.347	316	2384	100	338	16249	16587	359	17033	17392	Error	Error	-5.587	338	16249	359	17033	255812	6040359	1.129	5.210	0	0	0
1	9	14	"A82"	"A82"	6510	12610	100	748	776	385	49	443	443	478	231	48	57	30	0	16051	17899	11110	62	1964	1964	2370	2845	120	82	79	0	0.000	0.000	0.000	0.000	0.000	0.000	0.000	0.000	0.000	0.000	0.000	0.000	0.000	0.000	0.022	0.021	0.022	0.024	3.604	0.022	0.461	316	2384	100	305	14087	14392	333	15935	16268	Error	Error	-5.529	305	14087	333	15935	245251	5656120	1.290	5.458	0	0	0
1	10	14	"A83"	"A83"	6810	12615	100	630	644	216	33	447	447	482	283	58	30	6	0	14660	14216	3873	27	2051	2051	2208	958	43	100	100	0	0.000	0.000	0.000	0.000	0.000	0.000	0.000	0.000	0.000	0.000	0.000	0.000	0.000	0.000	0.015	0.016	0.019	0.016	2.755	0.017	0.116	316	2384	100	183	12609	12792	197	12165	12362	Error	Error	-6.106	183	12609	197	12165	203577	4492107	0.572	12.534	0	0	0
1	11	14	"A83"	"A83"	7110	12610	100	885	887	350	39	455	455	495	350	70	59	19	0	23887	21262	8429	39	2102	2102	2465	2080	84	92	87	0	0.000	0.000	0.000	0.000	0.000	0.000	0.000	0.000	0.000	0.000	0.000	0.000	0.000	0.000	0.020	0.023	0.023	0.021	2.672	0.025	0.240	316	2384	100	430	21785	22215	432	19160	19592	Error	Error	-5.663	430	21785	432	19160	280219	6718682	1.120	9.037	0	0	0
1	12	14	"A83"	"A83"	7410	12610	100	869	909	298	32	453	453	506	428	84	47	10	0	22601	21105	6266	29	2202	2202	2575	2135	82	98	94	0	0.000	0.000	0.000	0.000	0.000	0.000	0.000	0.000	0.000	0.000	0.000	0.000	0.000	0.000	0.020	0.024	0.024	0.022	2.159	0.030	0.234	316	2384	100	416	20399	20815	456	18903	19359	Error	Error	-5.616	416	20399	456	18903	287388	6669191	0.942	8.679	0	0	0
1	13	14	"A84"	"A84"	7710	12610	100	725	765	355	46	472	472	521	406	77	35	4	0	16873	16577	8233	49	2347	2347	2529	1260	49	98	91	0	0.000	0.000	0.000	0.000	0.000	0.000	0.000	0.000	0.000	0.000	0.000	0.000	0.000	0.000	0.017	0.021	0.024	0.021	2.549	0.024	0.248	316	2384	100	253	14526	14779	293	14230	14523	Error	Error	-5.843	253	14526	293	14230	241584	5238461	0.601	11.149	0	0	0
1	14	14	"A84"	"A84"	8020	12610	110	791	880	756	85	469	469	511	320	62	50	17	0	19403	18247	7052	38	2258	2258	2449	1256	51	99	98	0	0.000	0.000	0.000	0.000	0.000	0.000	0.000	0.000	0.000	0.000	0.000	0.000	0.000	0.000	0.019	0.026	0.024	0.020	2.491	0.034	0.254	392	2896	100	322	17145	17467	411	15989	16400	Error	Error	-5.735	322	17145	411	15989	345115	7152956	1.153	12.578	0	0	0
1	15	14	"A84"	"A84"	8315	12610	100	890	930	494	53	472	472	521	407	78	52	16	0	23475	19601	10166	51	2275	2275	2474	1606	64	85	78	0	0.000	0.000	0.000	0.000	0.000	0.000	0.000	0.000	0.000	0.000	0.000	0.000	0.000	0.000	0.020	0.026	0.026	0.026	2.721	0.027	0.381	316	2384	100	418	21200	21618	458	17326	17784	Error	Error	-5.664	418	21200	458	17326	293915	6193893	1.005	10.664	0	0	0
1	16	14	"A85"	"A85"	8610	12615	95	816	879	472	53	463	463	511	334	65	53	16	0	19507	19271	6812	35	2142	2142	2272	1002	44	100	99	0	0.000	0.000	0.000	0.000	0.000	0.000	0.000	0.000	0.000	0.000	0.000	0.000	0.000	0.000	0.020	0.024	0.024	0.021	2.211	0.027	0.237	256	2088	100	353	17365	17718	416	17129	17545	Error	Error	-5.620	353	17365	416	17129	224968	4933271	1.102	16.965	0	0	0
1	17	14	"A85"	"A85"	8920	12620	95	886	933	311	33	494	494	542	372	68	53	16	0	25542	22688	7646	33	2330	2330	2512	1233	49	100	100	0	0.000	0.000	0.000	0.000	0.000	0.000	0.000	0.000	0.000	0.000	0.000	0.000	0.000	0.000	0.017	0.022	0.020	0.019	2.050	0.023	0.218	256	2088	100	392	23212	23604	439	20358	20797	Error	Error	-5.888	392	23212	439	20358	238898	5808049	1.051	16.363	0	0	0
1	18	14	"A85"	"A85"	9220	12615	100	974	1004	413	41	515	515	575	488	84	45	8	0	21312	20899	8847	42	2342	2342	2495	1217	48	100	99	0	0.000	0.000	0.000	0.000	0.000	0.000	0.000	0.000	0.000	0.000	0.000	0.000	0.000	0.000	0.024	0.026	0.026	0.025	2.150	0.027	0.202	316	2384	100	459	18970	19429	489	18557	19046	Error	Error	-5.369	459	18970	489	18557	317117	6603948	0.879	15.122	0	0	0
1	1	15	"A86"	"A86"	4115	12910	85	850	910	377	41	471	471	496	235	47	68	39	0	19597	18823	7330	38	1901	1901	2012	826	41	100	100	0	0.000	0.000	0.000	0.000	0.000	0.000	0.000	0.000	0.000	0.000	0.000	0.000	0.000	0.000	0.021	0.026	0.026	0.022	2.217	0.025	0.272	208	1660	100	379	17696	18075	439	16922	17361	Error	Error	-5.545	379	17696	439	16922	189304	3915147	1.762	20.352	0	0	0
1	2	15	"A86"	"A86"	4415	12910	100	890	933	373	39	465	465	490	237	48	69	45	0	21171	20057	9516	47	1846	1846	1900	536	28	99	97	0	0.000	0.000	0.000	0.000	0.000	0.000	0.000	0.000	0.000	0.000	0.000	0.000	0.000	0.000	0.022	0.026	0.026	0.024	2.612	0.025	0.490	316	2384	100	425	19325	19750	468	18211	18679	Error	Error	-5.507	425	19325	468	18211	294912	6338163	1.869	33.875	0	0	0
1	3	15	"A86"	"A86"	4715	12910	100	671	718	296	41	454	454	481	242	50	46	20	0	14051	14237	6255	43	1829	1829	1888	527	27	98	97	0	0.000	0.000	0.000	0.000	0.000	0.000	0.000	0.000	0.000	0.000	0.000	0.000	0.000	0.000	0.018	0.021	0.021	0.020	2.870	0.022	0.216	316	2384	100	217	12222	12439	264	12408	12672	Error	Error	-5.816	217	12222	264	12408	226956	4498837	0.979	23.433	0	0	0
1	4	15	"A87"	"A87"	5015	12910	90	843	877	281	32	471	471	523	756	144	11	0	0	23855	22682	5704	25	2017	2017	2141	1637	76	100	99	0	0.000	0.000	0.000	0.000	0.000	0.000	0.000	0.000	0.000	0.000	0.000	0.000	0.000	0.000	0.017	0.020	0.019	0.016	2.331	0.018	0.325	256	1924	100	372	21838	22210	406	20665	21071	Error	Error	-5.875	372	21838	406	20665	224582	5806508	0.468	12.548	0	0	0
1	5	15	"A87"	"A87"	5310	12905	100	893	912	359	39	484	484	519	313	60	59	27	0	26100	22386	10448	46	2068	2068	2171	928	42	94	87	0	0.000	0.000	0.000	0.000	0.000	0.000	0.000	0.000	0.000	0.000	0.000	0.000	0.000	0.000	0.017	0.021	0.021	0.021	2.814	0.021	0.254	316	2384	100	409	24032	24441	428	20318	20746	Error	Error	-5.877	409	24032	428	20318	288286	7073829	1.256	21.783	0	0	0
1	6	15	"A87"	"A87"	5615	12905	100	1021	1034	313	30	470	470	500	273	54	83	50	0	30001	28485	7157	25	2149	2149	2242	735	32	99	98	0	0.000	0.000	0.000	0.000	0.000	0.000	0.000	0.000	0.000	0.000	0.000	0.000	0.000	0.000	0.020	0.021	0.021	0.019	2.255	0.020	0.498	316	2384	100	551	27852	28403	564	26336	26900	Error	Error	-5.660	551	27852	564	26336	326636	9001244	1.956	35.705	0	0	0
1	7	15	"A88"	"A88"	5915	12905	85	1075	1125	346	30	489	489	514	246	47	89	59	0	32492	31361	5588	17	2232	2232	2507	1754	69	100	100	0	0.000	0.000	0.000	0.000	0.000	0.000	0.000	0.000	0.000	0.000	0.000	0.000	0.000	0.000	0.019	0.022	0.021	0.019	1.820	0.021	0.563	208	1660	100	586	30260	30846	636	29129	29765	Error	Error	-5.690	586	30260	636	29129	234064	6523152	2.484	16.450	0	0	0
1	8	15	"A88"	"A88"	6215	12910	100	975	996	293	29	470	470	507	293	57	76	39	0	28079	27074	6089	22	2063	2063	2244	1407	62	100	100	0	0.000	0.000	0.000	0.000	0.000	0.000	0.000	0.000	0.000	0.000	0.000	0.000	0.000	0.000	0.019	0.021	0.020	0.018	2.106	0.021	0.330	316	2384	100	505	26016	26521	526	25011	25537	Error	Error	-5.687	505	26016	526	25011	314646	8555458	1.669	17.647	0	0	0
1	9	15	"A88"	"A88"	6520	12915	95	1041	1048	311	29	474	474	505	248	49	85	57	0	30869	30022	5763	19	2107	2107	2275	1219	53	100	100	0	0.000	0.000	0.000	0.000	0.000	0.000	0.000	0.000	0.000	0.000	0.000	0.000	0.000	0.000	0.020	0.021	0.021	0.018	1.848	0.021	0.451	256	2088	100	567	28762	29329	574	27915	28489	Error	Error	-5.665	567	28762	574	27915	268279	7685692	2.190	22.762	0	0	0
1	10	15	"A89"	"A89"	6815	12910	90	888	935	453	48	462	462	629	2387	379	0	0	0	24016	23778	7595	31	1990	1990	2117	1119	52	100	100	0	0.000	0.000	0.000	0.000	0.000	0.000	0.000	0.000	0.000	0.000	0.000	0.000	0.000	0.000	0.019	0.022	0.020	0.018	2.179	0.039	0.032	256	1924	100	426	22026	22452	473	21788	22261	Error	Error	-5.692	426	22026	473	21788	239345	6087290	0.128	19.357	0	0	0
1	11	15	"A89"	"A89"	7120	12910	100	1023	1035	351	33	467	467	520	684	131	35	0	0	31250	28878	8426	29	2118	2118	2212	860	38	99	98	0	0.000	0.000	0.000	0.000	0.000	0.000	0.000	0.000	0.000	0.000	0.000	0.000	0.000	0.000	0.019	0.021	0.021	0.020	2.037	0.020	0.067	316	2384	100	556	29132	29688	568	26760	27328	Error	Error	-5.711	556	29132	568	26760	327137	9125412	0.753	31.007	0	0	0
1	12	15	"A89"	"A89"	7420	12910	100	1057	1066	480	45	465	465	511	385	75	71	27	0	31196	29315	7744	26	2131	2131	2305	1338	58	98	97	0	0.000	0.000	0.000	0.000	0.000	0.000	0.000	0.000	0.000	0.000	0.000	0.000	0.000	0.000	0.020	0.022	0.022	0.019	2.019	0.023	0.393	316	2384	100	592	29065	29657	601	27184	27785	Error	Error	-5.618	592	29065	601	27184	336885	9263470	1.442	20.187	0	0	0
1	13	15	"A90"	"A90"	7725	12910	90	874	939	513	54	471	471	505	278	55	67	30	0	22350	21935	5463	24	2243	2243	2356	872	37	100	100	0	0.000	0.000	0.000	0.000	0.000	0.000	0.000	0.000	0.000	0.000	0.000	0.000	0.000	0.000	0.020	0.024	0.021	0.019	2.245	0.025	0.317	256	1924	100	403	20107	20510	468	19692	20160	Error	Error	-5.641	403	20107	468	19692	240304	5615246	1.561	22.453	0	0	0
1	14	15	"A90"	"A90"	8020	12910	90	941	976	370	37	470	470	510	353	69	66	19	0	22912	22391	5618	25	2246	2246	2516	1718	68	100	100	0	0.000	0.000	0.000	0.000	0.000	0.000	0.000	0.000	0.000	0.000	0.000	0.000	0.000	0.000	0.023	0.025	0.024	0.021	2.041	0.024	0.447	256	1924	100	471	20666	21137	506	20145	20651	Error	Error	-5.455	471	20666	506	20145	249768	5732017	1.320	11.569	0	0	0
1	15	15	"A90"	"A90"	8320	12910	100	855	899	455	50	480	480	524	374	71	50	16	0	23226	20539	8807	42	2242	2242	2460	1662	67	91	86	0	0.000	0.000	0.000	0.000	0.000	0.000	0.000	0.000	0.000	0.000	0.000	0.000	0.000	0.000	0.018	0.023	0.023	0.020	2.984	0.024	0.295	316	2384	100	375	20984	21359	419	18297	18716	Error	Error	-5.806	375	20984	419	18297	284015	6490397	1.003	10.878	0	0	0
1	16	15	"A91"	"A91"	8620	12910	90	705	743	576	77	454	454	495	276	55	44	13	0	16799	16756	4401	26	2115	2115	2232	837	37	100	100	0	0.000	0.000	0.000	0.000	0.000	0.000	0.000	0.000	0.000	0.000	0.000	0.000	0.000	0.000	0.017	0.020	0.020	0.017	2.866	0.023	0.148	256	1924	100	251	14684	14935	289	14641	14930	Error	Error	-5.870	251	14684	289	14641	190271	4289655	0.899	17.352	0	0	0
1	17	15	"A91"	"A91"	8925	12910	100	959	1010	511	50	501	501	544	332	61	67	27	0	24526	23200	6788	29	2284	2284	2463	1231	49	99	97	0	0.000	0.000	0.000	0.000	0.000	0.000	0.000	0.000	0.000	0.000	0.000	0.000	0.000	0.000	0.021	0.024	0.024	0.021	2.166	0.026	0.356	316	2384	100	458	22242	22700	509	20916	21425	Error	Error	-5.602	458	22242	509	20916	319045	7331292	1.404	16.846	0	0	0
1	18	15	"A91"	"A91"	9230	12910	100	1023	1065	551	51	514	514	563	332	58	66	34	0	22961	21467	7640	35	2404	2404	2531	965	38	99	99	0	0.000	0.000	0.000	0.000	0.000	0.000	0.000	0.000	0.000	0.000	0.000	0.000	0.000	0.000	0.025	0.029	0.027	0.024	2.372	0.027	0.289	316	2384	100	509	20557	21066	551	19063	19614	Error	Error	-5.336	509	20557	551	19063	336654	6783673	1.512	19.623	0	0	0
1	1	16	"A92"	"A92"	4110	13210	100	910	941	346	36	484	484	507	210	41	75	50	0	24168	20753	9894	47	1954	1954	2028	730	35	98	93	0	0.000	0.000	0.000	0.000	0.000	0.000	0.000	0.000	0.000	0.000	0.000	0.000	0.000	0.000	0.019	0.024	0.024	0.024	2.660	0.022	0.476	316	2384	100	426	22214	22640	457	18799	19256	Error	Error	-5.704	426	22214	457	18799	297371	6558073	2.067	25.651	0	0	0
1	2	16	"A92"	"A92"	4410	13210	100	993	1009	360	35	466	466	498	233	46	78	55	0	28873	25005	11583	46	1905	1905	2041	1074	52	97	94	0	0.000	0.000	0.000	0.000	0.000	0.000	0.000	0.000	0.000	0.000	0.000	0.000	0.000	0.000	0.020	0.024	0.023	0.024	2.076	0.022	0.586	316	2384	100	527	26968	27495	543	23100	23643	Error	Error	-5.677	527	26968	543	23100	318995	7901695	2.193	21.382	0	0	0
1	3	16	"A92"	"A92"	4715	13210	100	983	999	419	41	453	453	493	307	62	71	40	0	32819	28423	12059	42	1916	1916	2096	1870	89	93	88	0	0.000	0.000	0.000	0.000	0.000	0.000	0.000	0.000	0.000	0.000	0.000	0.000	0.000	0.000	0.017	0.021	0.020	0.020	2.124	0.020	0.496	316	2384	100	530	30903	31433	546	26507	27053	Error	Error	-5.866	530	30903	546	26507	315749	8981759	1.648	14.079	0	0	0
1	4	16	"A93"	"A93"	5015	13215	90	1011	1071	349	32	490	490	550	1042	189	10	0	0	32511	31312	5917	18	2116	2116	2206	549	24	100	100	0	0.000	0.000	0.000	0.000	0.000	0.000	0.000	0.000	0.000	0.000	0.000	0.000	0.000	0.000	0.017	0.020	0.018	0.017	1.934	0.020	0.530	256	1924	100	521	30395	30916	581	29196	29777	Error	Error	-5.866	521	30395	581	29196	274146	8015913	0.500	53.016	0	0	0
1	5	16	"A93"	"A93"	5320	13220	100	898	909	345	37	469	469	495	232	46	70	46	0	26248	23501	10381	44	1997	1997	2074	582	28	100	100	0	0.000	0.000	0.000	0.000	0.000	0.000	0.000	0.000	0.000	0.000	0.000	0.000	0.000	0.000	0.018	0.020	0.022	0.020	2.247	0.020	0.417	316	2384	100	429	24251	24680	440	21504	21944	Error	Error	-5.821	429	24251	440	21504	287131	7426278	1.784	36.816	0	0	0
1	6	16	"A93"	"A93"	5615	13215	100	891	937	396	42	470	470	509	296	58	66	31	0	27677	23959	10661	44	2131	2131	2239	873	38	100	99	0	0.000	0.000	0.000	0.000	0.000	0.000	0.000	0.000	0.000	0.000	0.000	0.000	0.000	0.000	0.016	0.021	0.022	0.020	2.283	0.020	0.370	316	2384	100	421	25546	25967	467	21828	22295	Error	Error	-5.923	421	25546	467	21828	295999	7571026	1.446	24.880	0	0	0
1	7	16	"A94"	"A94"	5920	13215	95	900	984	461	46	462	462	501	279	55	72	35	0	27221	28212	7578	26	2060	2060	2154	830	38	100	100	0	0.000	0.000	0.000	0.000	0.000	0.000	0.000	0.000	0.000	0.000	0.000	0.000	0.000	0.000	0.017	0.020	0.019	0.017	2.149	0.020	0.343	256	2088	100	438	25161	25599	522	26152	26674	Error	Error	-5.844	438	25161	522	26152	251949	7222332	1.731	31.395	0	0	0
1	8	16	"A94"	"A94"	6215	13215	100	1019	1057	418	39	471	471	504	277	54	77	48	0	34264	32952	9592	29	2064	2064	2415	2080	86	99	97	0	0.000	0.000	0.000	0.000	0.000	0.000	0.000	0.000	0.000	0.000	0.000	0.000	0.000	0.000	0.017	0.019	0.019	0.016	2.168	0.019	0.390	316	2384	100	548	32200	32748	586	30888	31474	Error	Error	-5.877	548	32200	586	30888	334074	10412917	1.996	14.681	0	0	0
1	9	16	"A94"	"A94"	6520	13215	100	1022	1035	402	38	458	458	500	361	72	71	36	0	37675	31946	14072	44	1993	1993	2171	1449	66	92	87	0	0.000	0.000	0.000	0.000	0.000	0.000	0.000	0.000	0.000	0.000	0.000	0.000	0.000	0.000	0.016	0.019	0.020	0.019	2.165	0.019	0.406	316	2384	100	564	35682	36246	577	29953	30530	Error	Error	-5.983	564	35682	577	29953	327173	10095051	1.482	20.549	0	0	0
1	10	16	"A95"	"A95"	6820	13215	100	1065	1115	451	40	456	456	495	300	60	87	50	0	29574	30035	5363	17	2027	2027	2113	771	36	100	100	0	0.000	0.000	0.000	0.000	0.000	0.000	0.000	0.000	0.000	0.000	0.000	0.000	0.000	0.000	0.022	0.024	0.022	0.020	1.932	0.023	0.459	316	2384	100	609	27547	28156	659	28008	28667	Error	Error	-5.499	609	27547	659	28008	352195	9491004	2.067	36.215	0	0	0
1	11	16	"A95"	"A95"	7125	13220	105	1036	1068	439	41	459	459	506	337	66	78	37	0	31007	30571	6189	20	2079	2079	2225	1016	45	100	100	0	0.000	0.000	0.000	0.000	0.000	0.000	0.000	0.000	0.000	0.000	0.000	0.000	0.000	0.000	0.020	0.021	0.020	0.018	2.136	0.022	0.366	316	2572	100	577	28928	29505	609	28492	29101	Error	Error	-5.648	577	28928	609	28492	337580	9660586	1.668	27.900	0	0	0
1	12	16	"A95"	"A95"	7420	13215	100	1018	1078	528	48	456	456	522	797	152	23	2	0	27931	27592	7042	25	2125	2125	2621	3080	117	99	98	0	0.000	0.000	0.000	0.000	0.000	0.000	0.000	0.000	0.000	0.000	0.000	0.000	0.000	0.000	0.022	0.024	0.023	0.021	1.823	0.022	0.058	316	2384	100	562	25806	26368	622	25467	26089	Error	Error	-5.521	562	25806	622	25467	340736	8718937	0.698	8.107	0	0	0
1	13	16	"A96"	"A96"	7725	13215	100	988	1013	342	33	456	456	512	356	69	73	29	0	27610	26853	6085	22	2197	2197	2328	1041	44	100	100	0	0.000	0.000	0.000	0.000	0.000	0.000	0.000	0.000	0.000	0.000	0.000	0.000	0.000	0.000	0.021	0.023	0.021	0.020	1.877	0.022	0.384	316	2384	100	532	25413	25945	557	24656	25213	Error	Error	-5.578	532	25413	557	24656	320157	8485410	1.407	23.559	0	0	0
1	14	16	"A96"	"A96"	8030	13215	105	798	868	436	50	470	470	518	374	72	44	12	0	19895	20905	4946	23	2225	2225	2405	1225	50	100	100	0	0.000	0.000	0.000	0.000	0.000	0.000	0.000	0.000	0.000	0.000	0.000	0.000	0.000	0.000	0.019	0.021	0.020	0.017	2.426	0.025	0.222	316	2572	100	328	17670	17998	398	18680	19078	Error	Error	-5.751	328	17670	398	18680	274342	6606020	0.936	15.102	0	0	0
1	15	16	"A96"	"A96"	8325	13215	100	781	854	433	50	455	455	501	339	67	47	18	0	20245	20173	7849	38	2064	2064	2335	1525	65	97	92	0	0.000	0.000	0.000	0.000	0.000	0.000	0.000	0.000	0.000	0.000	0.000	0.000	0.000	0.000	0.018	0.022	0.020	0.019	2.680	0.023	0.267	316	2384	100	326	18181	18507	399	18109	18508	Error	Error	-5.801	326	18181	399	18109	269786	6374611	1.041	11.697	0	0	0
1	16	16	"A97"	"A97"	8625	13215	100	1030	1087	544	50	494	494	546	371	67	66	31	0	26859	24938	9762	39	2234	2234	2378	1050	44	97	94	0	0.000	0.000	0.000	0.000	0.000	0.000	0.000	0.000	0.000	0.000	0.000	0.000	0.000	0.000	0.022	0.026	0.025	0.024	2.109	0.029	0.375	316	2384	100	536	24625	25161	593	22704	23297	Error	Error	-5.522	536	24625	593	22704	343411	7880425	1.458	21.486	0	0	0
1	17	16	"A97"	"A97"	8925	13220	100	1011	1098	596	54	509	509	552	318	57	70	34	0	24551	22993	9287	40	2330	2330	2439	901	36	100	100	0	0.000	0.000	0.000	0.000	0.000	0.000	0.000	0.000	0.000	0.000	0.000	0.000	0.000	0.000	0.023	0.029	0.026	0.023	2.317	0.028	0.375	316	2384	100	502	22221	22723	589	20663	21252	Error	Error	-5.468	502	22221	589	20663	346975	7265877	1.717	22.812	0	0	0
1	18	16	"A97"	"A97"	9230	13220	100	1012	1066	512	48	516	516	569	437	76	56	14	0	22216	20803	8040	38	2345	2345	2453	932	37	100	100	0	0.000	0.000	0.000	0.000	0.000	0.000	0.000	0.000	0.000	0.000	0.000	0.000	0.000	0.000	0.025	0.030	0.027	0.025	2.222	0.032	0.343	316	2384	100	496	19871	20367	550	18458	19008	Error	Error	-5.324	496	19871	550	18458	336953	6573788	1.137	19.689	0	0	0
1	1	17	"A98"	"A98"	4110	13505	100	519	534	236	44	460	460	491	265	53	14	3	0	3084	3575	1806	50	1796	1796	1843	504	27	75	58	0	0.000	0.000	0.000	0.000	0.000	0.000	0.000	0.000	0.000	0.000	0.000	0.000	0.000	0.000	0.046	0.042	0.110	0.113	4.686	0.060	0.087	316	2384	100	59	1288	1347	74	1779	1853	Error	Error	-4.448	59	1288	74	1779	168887	1129776	0.162	3.437	0	0	0
1	2	17	"A98"	"A98"	4415	13510	100	511	528	221	41	456	456	491	244	49	16	3	0	3463	4231	2257	53	1807	1807	1855	521	28	87	67	0	0.000	0.000	0.000	0.000	0.000	0.000	0.000	0.000	0.000	0.000	0.000	0.000	0.000	0.000	0.033	0.030	0.071	0.076	4.254	0.033	0.045	316	2384	100	55	1656	1711	72	2424	2496	Error	Error	-4.912	55	1656	72	2424	166708	1337029	0.152	4.560	0	0	0
1	3	17	"A98"	"A98"	4710	13510	80	519	549	224	40	470	470	501	265	52	18	4	0	3753	4460	2155	48	1942	1942	1991	435	21	95	80	0	0.000	0.000	0.000	0.000	0.000	0.000	0.000	0.000	0.000	0.000	0.000	0.000	0.000	0.000	0.027	0.031	0.084	0.076	3.736	0.034	0.033	208	1512	100	49	1811	1860	79	2518	2597	Error	Error	-5.208	49	1811	79	2518	114287	927684	0.181	5.676	0	0	0
1	4	17	"A99"	"A99"	5020	13510	90	719	766	273	35	467	467	495	230	46	54	26	0	15289	14723	3397	23	1981	1981	2030	463	22	100	100	0	0.000	0.000	0.000	0.000	0.000	0.000	0.000	0.000	0.000	0.000	0.000	0.000	0.000	0.000	0.019	0.023	0.024	0.021	2.374	0.022	0.223	256	1924	100	252	13308	13560	299	12742	13041	Error	Error	-5.723	252	13308	299	12742	196055	3769087	1.178	27.415	0	0	0
1	5	17	"A99"	"A99"	5320	13515	90	702	746	342	45	481	481	511	267	52	39	12	0	13535	13526	3185	23	2028	2028	2108	643	30	100	100	0	0.000	0.000	0.000	0.000	0.000	0.000	0.000	0.000	0.000	0.000	0.000	0.000	0.000	0.000	0.019	0.023	0.022	0.019	2.925	0.024	0.214	256	1924	100	221	11507	11728	265	11498	11763	Error	Error	-5.702	221	11507	265	11498	190910	3462607	0.880	17.757	0	0	0
1	6	17	"A99"	"A99"	5625	13510	95	777	795	250	31	471	471	500	265	53	57	19	0	15940	15370	3437	22	2148	2148	2226	615	27	100	100	0	0.000	0.000	0.000	0.000	0.000	0.000	0.000	0.000	0.000	0.000	0.000	0.000	0.000	0.000	0.022	0.025	0.023	0.021	2.310	0.023	0.202	256	2088	100	306	13792	14098	324	13222	13546	Error	Error	-5.494	306	13792	324	13222	203573	3934749	1.113	21.372	0	0	0
1	7	17	"A100"	"A100"	5920	13510	90	983	1128	1404	124	465	465	503	318	63	69	34	0	26502	24950	6612	26	2113	2113	2204	791	35	100	100	0	0.000	0.000	0.000	0.000	0.000	0.000	0.000	0.000	0.000	0.000	0.000	0.000	0.000	0.000	0.021	0.029	0.023	0.021	2.424	0.029	0.135	256	1924	100	518	24389	24907	663	22837	23500	Error	Error	-5.557	518	24389	663	22837	288859	6387245	1.965	28.756	0	0	0
1	8	17	"A100"	"A100"	6220	13510	95	969	985	317	32	466	466	504	287	56	74	40	0	27509	27442	3885	14	2083	2083	2592	2841	109	100	100	0	0.000	0.000	0.000	0.000	0.000	0.000	0.000	0.000	0.000	0.000	0.000	0.000	0.000	0.000	0.020	0.020	0.020	0.017	2.070	0.020	0.363	256	2088	100	503	25426	25929	519	25359	25878	Error	Error	-5.660	503	25426	519	25359	252242	7025266	1.676	8.747	0	0	0
1	9	17	"A100"	"A100"	6520	13510	100	887	874	329	37	467	467	492	220	44	70	48	0	26392	22697	10146	44	1985	1985	2145	1220	56	90	85	0	0.000	0.000	0.000	0.000	0.000	0.000	0.000	0.000	0.000	0.000	0.000	0.000	0.000	0.000	0.017	0.020	0.021	0.021	2.465	0.020	0.468	316	2384	100	420	24407	24827	407	20712	21119	Error	Error	-5.861	420	24407	407	20712	276209	7172351	1.736	16.846	0	0	0
1	10	17	"A101"	"A101"	6820	13510	85	653	717	322	44	465	465	495	233	47	46	20	0	7180	9824	5995	61	1991	1991	2042	523	25	100	100	0	0.000	0.000	0.000	0.000	0.000	0.000	0.000	0.000	0.000	0.000	0.000	0.000	0.000	0.000	0.036	0.032	0.043	0.033	3.556	0.031	0.205	208	1660	100	188	5189	5377	252	7833	8085	Error	Error	-4.787	188	5189	252	7833	149118	2043457	0.953	14.880	0	0	0
1	11	17	"A101"	"A101"	7120	13510	100	555	601	270	44	472	472	505	266	52	24	7	0	5083	6869	5153	75	2053	2053	2126	663	31	79	72	0	0.000	0.000	0.000	0.000	0.000	0.000	0.000	0.000	0.000	0.000	0.000	0.000	0.000	0.000	0.027	0.027	0.047	0.055	5.068	0.027	0.124	316	2384	100	83	3030	3113	129	4816	4945	Error	Error	-5.190	83	3030	129	4816	190038	2170646	0.361	7.154	0	0	0
1	12	17	"A101"	"A101"	7420	13510	100	608	676	330	48	484	484	524	308	58	26	11	0	6400	9345	7340	78	2120	2120	2242	925	41	90	78	0	0.000	0.000	0.000	0.000	0.000	0.000	0.000	0.000	0.000	0.000	0.000	0.000	0.000	0.000	0.029	0.027	0.037	0.041	3.288	0.027	0.198	316	2384	100	124	4280	4404	192	7225	7417	Error	Error	-5.109	124	4280	192	7225	213544	2953103	0.494	7.679	0	0	0
1	13	17	"A102"	"A102"	7725	13510	95	708	856	549	64	479	479	512	258	50	48	26	0	7598	10802	7521	69	2145	2145	2236	721	32	99	96	0	0.000	0.000	0.000	0.000	0.000	0.000	0.000	0.000	0.000	0.000	0.000	0.000	0.000	0.000	0.042	0.044	0.048	0.042	2.704	0.051	0.460	256	2088	100	229	5453	5682	377	8657	9034	Error	Error	-4.574	229	5453	377	8657	219030	2765193	1.333	11.881	0	0	0
1	14	17	"A102"	"A102"	8030	13515	95	813	974	568	58	478	478	522	306	58	51	32	0	8906	12482	8443	67	2200	2200	2321	887	38	99	94	0	0.000	0.000	0.000	0.000	0.000	0.000	0.000	0.000	0.000	0.000	0.000	0.000	0.000	0.000	0.050	0.048	0.050	0.046	2.359	0.052	0.527	256	2088	100	335	6706	7041	496	10282	10778	Error	Error	-4.323	335	6706	496	10282	249435	3195296	1.477	11.455	0	0	0
1	15	17	"A102"	"A102"	8330	13515	100	697	853	492	57	487	487	531	337	63	39	19	0	7159	10057	6798	67	2150	2150	2266	925	40	97	91	0	0.000	0.000	0.000	0.000	0.000	0.000	0.000	0.000	0.000	0.000	0.000	0.000	0.000	0.000	0.042	0.046	0.048	0.045	2.583	0.055	0.456	316	2384	100	210	5009	5219	366	7907	8273	Error	Error	-4.576	210	5009	366	7907	269697	3177929	0.955	8.423	0	0	0
1	16	17	"A103"	"A103"	8625	13510	90	834	911	423	46	480	480	530	335	63	52	21	0	18782	17072	7244	42	2134	2134	2250	978	43	100	100	0	0.000	0.000	0.000	0.000	0.000	0.000	0.000	0.000	0.000	0.000	0.000	0.000	0.000	0.000	0.021	0.029	0.027	0.024	2.687	0.027	0.286	256	1924	100	354	16648	17002	431	14938	15369	Error	Error	-5.555	354	16648	431	14938	233268	4370474	1.137	15.155	0	0	0
1	17	17	"A103"	"A103"	8935	13510	100	815	881	522	59	500	500	548	400	72	37	9	0	19093	18177	6783	37	2203	2203	2327	1033	44	98	96	0	0.000	0.000	0.000	0.000	0.000	0.000	0.000	0.000	0.000	0.000	0.000	0.000	0.000	0.000	0.019	0.024	0.023	0.020	2.795	0.028	0.212	316	2384	100	315	16890	17205	381	15974	16355	Error	Error	-5.745	315	16890	381	15974	278489	5743988	0.833	15.344	0	0	0
1	18	17	"A103"	"A103"	9225	13510	95	908	923	381	41	522	522	573	362	63	53	13	0	19388	18057	6442	35	2265	2265	2494	1335	53	100	100	0	0.000	0.000	0.000	0.000	0.000	0.000	0.000	0.000	0.000	0.000	0.000	0.000	0.000	0.000	0.023	0.025	0.026	0.024	2.230	0.027	0.257	256	2088	100	386	17123	17509	401	15792	16193	Error	Error	-5.471	386	17123	401	15792	236192	4622575	0.967	11.658	0	0	0
1	1	18	"A104"	"A104"	4115	13810	100	745	867	679	78	448	448	480	232	48	55	33	0	17635	16490	7252	43	1797	1797	1858	634	34	97	91	0	0.000	0.000	0.000	0.000	0.000	0.000	0.000	0.000	0.000	0.000	0.000	0.000	0.000	0.000	0.019	0.029	0.025	0.024	3.388	0.025	0.184	316	2384	100	297	15838	16135	419	14693	15112	Error	Error	-5.737	297	15838	419	14693	273878	5210976	1.668	23.079	0	0	0
1	2	18	"A104"	"A104"	4415	13810	100	867	884	372	42	468	468	564	1239	219	2	0	0	20340	18701	8772	46	1911	1911	2010	764	38	96	94	0	0.000	0.000	0.000	0.000	0.000	0.000	0.000	0.000	0.000	0.000	0.000	0.000	0.000	0.000	0.022	0.025	0.026	0.024	2.392	0.024	0.448	316	2384	100	399	18429	18828	416	16790	17206	Error	Error	-5.529	399	18429	416	16790	279400	5909398	0.258	21.847	0	0	0
1	3	18	"A104"	"A104"	4715	13810	100	752	816	387	47	468	468	494	220	44	57	34	0	15856	15569	9025	57	1955	1955	2091	1411	67	86	82	0	0.000	0.000	0.000	0.000	0.000	0.000	0.000	0.000	0.000	0.000	0.000	0.000	0.000	0.000	0.020	0.026	0.026	0.028	3.254	0.025	0.363	316	2384	100	284	13901	14185	348	13614	13962	Error	Error	-5.613	284	13901	348	13614	257837	4919846	1.464	9.552	0	0	0
1	4	18	"A105"	"A105"	5015	13815	90	871	881	305	34	469	469	520	341	65	57	16	0	24604	22974	6347	27	2074	2074	2138	649	30	100	100	0	0.000	0.000	0.000	0.000	0.000	0.000	0.000	0.000	0.000	0.000	0.000	0.000	0.000	0.000	0.018	0.020	0.020	0.017	2.148	0.020	0.284	256	1924	100	402	22530	22932	412	20900	21312	Error	Error	-5.809	402	22530	412	20900	225586	5881302	1.059	32.105	0	0	0
1	5	18	"A105"	"A105"	5320	13810	100	822	851	323	37	471	471	503	262	52	62	31	0	24018	20447	10123	49	2068	2068	2199	1286	58	88	82	0	0.000	0.000	0.000	0.000	0.000	0.000	0.000	0.000	0.000	0.000	0.000	0.000	0.000	0.000	0.016	0.021	0.021	0.023	3.085	0.021	0.329	316	2384	100	351	21950	22301	380	18379	18759	Error	Error	-5.967	351	21950	380	18379	268911	6461384	1.328	14.190	0	0	0
1	6	18	"A105"	"A105"	5620	13810	100	785	816	332	40	483	483	509	247	48	55	28	0	19330	19003	8379	44	2101	2101	2270	1349	59	97	87	0	0.000	0.000	0.000	0.000	0.000	0.000	0.000	0.000	0.000	0.000	0.000	0.000	0.000	0.000	0.018	0.020	0.021	0.020	2.476	0.019	0.355	316	2384	100	302	17229	17531	333	16902	17235	Error	Error	-5.834	302	17229	333	16902	257877	6004811	1.243	12.404	0	0	0
1	7	18	"A106"	"A106"	5920	13810	100	483	515	212	41	466	466	494	217	43	22	4	0	2757	3381	1748	51	2099	2099	2147	428	19	65	41	0	0.000	0.000	0.000	0.000	0.000	0.000	0.000	0.000	0.000	0.000	0.000	0.000	0.000	0.000	0.026	0.038	0.199	0.196	5.387	0.042	0.040	316	2384	100	17	658	675	49	1282	1331	Error	Error	-5.274	17	658	49	1282	162668	1068293	0.097	2.883	0	0	0
1	8	18	"A106"	"A106"	6220	13810	100	515	531	214	40	466	466	496	218	43	22	3	0	2885	3656	1960	53	2051	2051	2107	492	23	64	43	0	0.000	0.000	0.000	0.000	0.000	0.000	0.000	0.000	0.000	0.000	0.000	0.000	0.000	0.000	0.059	0.040	0.152	0.152	5.379	0.037	0.043	316	2384	100	49	834	883	65	1605	1670	Error	Error	-4.089	49	834	65	1605	167717	1155234	0.161	3.148	0	0	0
1	9	18	"A106"	"A106"	6520	13810	100	495	517	225	43	482	482	756	3441	455	0	0	0	2744	3530	1978	56	1995	1995	2373	3906	164	11	0	0	0.000	0.000	0.000	0.000	0.000	0.000	0.000	0.000	0.000	0.000	0.000	0.000	0.000	0.000	0.017	0.023	0.136	0.139	5.739	0.825	0.859	316	2384	100	13	749	762	35	1535	1570	Error	Error	-5.848	13	749	35	1535	163454	1115517	-0.069	0.296	0	0	0
1	10	18	"A107"	"A107"	6825	13815	85	565	625	269	43	455	455	506	328	64	25	4	0	5576	7491	4493	59	2017	2017	2100	714	34	100	96	0	0.000	0.000	0.000	0.000	0.000	0.000	0.000	0.000	0.000	0.000	0.000	0.000	0.000	0.000	0.031	0.031	0.044	0.038	3.183	0.028	0.099	208	1660	100	110	3559	3669	170	5474	5644	Error	Error	-5.016	110	3559	170	5474	129913	1558201	0.363	7.550	0	0	0
1	11	18	"A107"	"A107"	7130	13820	95	601	621	259	41	462	462	504	322	63	26	3	0	5205	6960	4213	60	2010	2010	2101	844	40	95	81	0	0.000	0.000	0.000	0.000	0.000	0.000	0.000	0.000	0.000	0.000	0.000	0.000	0.000	0.000	0.044	0.032	0.047	0.049	2.912	0.041	0.144	256	2088	100	139	3195	3334	159	4950	5109	Error	Error	-4.523	139	3195	159	4950	159103	1781744	0.363	5.757	0	0	0
1	12	18	"A107"	"A107"	7430	13815	90	583	618	241	38	472	472	510	279	54	26	5	0	4904	6136	3330	54	2162	2162	2235	715	31	95	82	0	0.000	0.000	0.000	0.000	0.000	0.000	0.000	0.000	0.000	0.000	0.000	0.000	0.000	0.000	0.040	0.037	0.050	0.045	3.597	0.039	0.120	256	1924	100	111	2742	2853	146	3974	4120	Error	Error	-4.627	111	2742	146	3974	158138	1570798	0.387	5.456	0	0	0
1	13	18	"A108"	"A108"	7730	13815	80	583	605	262	43	472	472	529	399	75	12	0	0	6967	8586	4076	47	2165	2165	2279	960	42	100	95	0	0.000	0.000	0.000	0.000	0.000	0.000	0.000	0.000	0.000	0.000	0.000	0.000	0.000	0.000	0.023	0.021	0.034	0.026	3.426	0.023	0.086	208	1512	100	111	4802	4913	133	6421	6554	Error	Error	-5.435	111	4802	133	6421	125914	1785978	0.190	6.570	0	0	0
1	14	18	"A108"	"A108"	8030	13820	90	578	620	285	45	469	469	511	383	74	17	3	0	5733	8237	5966	72	2185	2185	2288	1121	48	91	71	0	0.000	0.000	0.000	0.000	0.000	0.000	0.000	0.000	0.000	0.000	0.000	0.000	0.000	0.000	0.031	0.025	0.036	0.038	3.221	0.052	0.193	256	1924	100	109	3548	3657	151	6052	6203	Error	Error	-5.025	109	3548	151	6052	158782	2108675	0.285	5.307	0	0	0
1	15	18	"A108"	"A108"	8330	13820	85	607	640	275	42	468	468	522	380	72	20	3	0	6744	8264	4401	53	2179	2179	2262	698	30	99	98	0	0.000	0.000	0.000	0.000	0.000	0.000	0.000	0.000	0.000	0.000	0.000	0.000	0.000	0.000	0.030	0.028	0.037	0.034	3.015	0.035	0.163	208	1660	100	139	4565	4704	172	6085	6257	Error	Error	-5.037	139	4565	172	6085	133055	1718971	0.311	8.599	0	0	0
1	16	18	"A109"	"A109"	8630	13810	90	500	536	273	50	466	466	507	313	61	11	3	0	3193	3759	1598	42	2089	2089	2182	762	34	74	34	0	0.000	0.000	0.000	0.000	0.000	0.000	0.000	0.000	0.000	0.000	0.000	0.000	0.000	0.000	0.031	0.042	0.125	0.120	3.044	0.088	0.129	256	1924	100	34	1104	1138	70	1670	1740	Error	Error	-5.021	34	1104	70	1670	137229	962292	0.093	2.070	0	0	0
1	17	18	"A109"	"A109"	8930	13820	80	505	585	481	82	472	472	555	690	124	1	0	0	3215	3862	1920	49	2174	2174	2336	1849	79	25	15	0	0.000	0.000	0.000	0.000	0.000	0.000	0.000	0.000	0.000	0.000	0.000	0.000	0.000	0.000	0.032	0.067	0.150	0.128	4.850	0.167	0.275	208	1512	100	33	1041	1074	113	1688	1801	Error	Error	-4.979	33	1041	113	1688	121660	803322	0.043	0.825	0	0	0
1	18	18	"A109"	"A109"	9230	13820	85	546	589	276	46	511	511	556	397	71	10	2	0	3328	3737	1466	39	2225	2225	2321	1146	49	49	18	0	0.000	0.000	0.000	0.000	0.000	0.000	0.000	0.000	0.000	0.000	0.000	0.000	0.000	0.000	0.032	0.052	0.154	0.130	3.674	0.225	0.453	208	1660	100	35	1103	1138	78	1512	1590	Error	Error	-4.978	35	1103	78	1512	122572	777346	0.083	1.236	0	0	0
1	1	19	"A110"	"A110"	4115	14105	100	585	655	297	45	466	466	492	243	49	32	13	0	5078	7396	6146	83	1851	1851	1905	812	42	78	71	0	0.000	0.000	0.000	0.000	0.000	0.000	0.000	0.000	0.000	0.000	0.000	0.000	0.000	0.000	0.037	0.034	0.044	0.054	5.271	0.023	0.129	316	2384	100	119	3227	3346	189	5545	5734	Error	Error	-4.761	119	3227	189	5545	206982	2337293	0.671	6.762	0	0	0
1	2	19	"A110"	"A110"	4420	14110	95	580	613	286	46	444	444	483	280	57	24	7	0	8653	9721	4472	46	1830	1830	1909	616	32	100	100	0	0.000	0.000	0.000	0.000	0.000	0.000	0.000	0.000	0.000	0.000	0.000	0.000	0.000	0.000	0.020	0.021	0.027	0.023	2.929	0.019	0.052	256	2088	100	136	6823	6959	169	7891	8060	Error	Error	-5.649	136	6823	169	7891	156802	2488557	0.464	12.682	0	0	0
1	3	19	"A110"	"A110"	4720	14115	95	571	620	333	53	458	458	494	287	58	27	7	0	6535	8469	5427	64	1864	1864	1934	609	31	99	96	0	0.000	0.000	0.000	0.000	0.000	0.000	0.000	0.000	0.000	0.000	0.000	0.000	0.000	0.000	0.024	0.025	0.038	0.032	3.379	0.030	0.160	256	2088	100	113	4671	4784	162	6605	6767	Error	Error	-5.369	113	4671	162	6605	158734	2168116	0.439	10.731	0	0	0
1	4	19	"A111"	"A111"	5030	14110	90	576	664	475	71	467	467	521	409	78	18	3	0	5803	7277	4464	61	1967	1967	2017	456	22	98	93	0	0.000	0.000	0.000	0.000	0.000	0.000	0.000	0.000	0.000	0.000	0.000	0.000	0.000	0.000	0.028	0.037	0.044	0.046	3.187	0.042	0.067	256	1924	100	109	3836	3945	197	5310	5507	Error	Error	-5.137	109	3836	197	5310	169874	1863028	0.350	11.535	0	0	0
1	5	19	"A111"	"A111"	5320	14110	85	586	647	288	44	470	470	508	265	52	30	11	0	6459	8230	5202	63	2030	2030	2089	525	25	99	98	0	0.000	0.000	0.000	0.000	0.000	0.000	0.000	0.000	0.000	0.000	0.000	0.000	0.000	0.000	0.026	0.029	0.036	0.036	3.307	0.028	0.099	208	1660	100	116	4429	4545	177	6200	6377	Error	Error	-5.255	116	4429	177	6200	134536	1711806	0.525	11.697	0	0	0
1	6	19	"A111"	"A111"	5620	14115	90	563	613	303	49	474	474	1121	5863	523	0	0	0	5257	6146	3104	50	2030	2030	2863	6243	218	21	0	0	0.000	0.000	0.000	0.000	0.000	0.000	0.000	0.000	0.000	0.000	0.000	0.000	0.000	0.000	0.028	0.034	0.059	0.050	3.320	0.038	0.110	256	1924	100	89	3227	3316	139	4116	4255	Error	Error	-5.180	89	3227	139	4116	156856	1573273	-0.087	0.526	0	0	0
1	7	19	"A112"	"A112"	5925	14110	90	739	788	337	42	486	486	518	268	51	48	23	0	11319	14184	7962	56	2111	2111	2171	602	27	100	100	0	0.000	0.000	0.000	0.000	0.000	0.000	0.000	0.000	0.000	0.000	0.000	0.000	0.000	0.000	0.027	0.025	0.029	0.027	2.705	0.024	0.223	256	1924	100	253	9208	9461	302	12073	12375	Error	Error	-5.186	253	9208	302	12073	201765	3631130	1.007	19.955	0	0	0
1	8	19	"A112"	"A112"	6225	14110	105	629	740	545	73	473	473	514	287	55	36	12	0	11341	11793	5523	46	2007	2007	2091	727	34	100	99	0	0.000	0.000	0.000	0.000	0.000	0.000	0.000	0.000	0.000	0.000	0.000	0.000	0.000	0.000	0.017	0.027	0.027	0.025	3.230	0.022	0.094	316	2572	100	156	9334	9490	267	9786	10053	Error	Error	-5.903	156	9334	267	9786	233927	3726677	0.787	13.345	0	0	0
1	9	19	"A112"	"A112"	6530	14115	95	651	669	259	38	464	464	536	1073	200	0	0	0	8815	10420	5436	52	1941	1941	2018	769	38	100	97	0	0.000	0.000	0.000	0.000	0.000	0.000	0.000	0.000	0.000	0.000	0.000	0.000	0.000	0.000	0.027	0.024	0.033	0.030	2.757	0.022	0.123	256	2088	100	187	6874	7061	205	8479	8684	Error	Error	-5.200	187	6874	205	8479	171322	2667590	0.124	10.926	0	0	0
1	10	19	"A113"	"A113"	6830	14110	80	636	694	325	46	491	491	527	279	52	33	10	0	6798	9019	5090	56	2055	2055	2141	663	30	99	98	0	0.000	0.000	0.000	0.000	0.000	0.000	0.000	0.000	0.000	0.000	0.000	0.000	0.000	0.000	0.031	0.029	0.038	0.033	2.835	0.032	0.203	208	1512	100	145	4743	4888	203	6964	7167	Error	Error	-5.032	145	4743	203	6964	144315	1875958	0.599	10.374	0	0	0
1	11	19	"A113"	"A113"	7130	14110	100	625	1632	4762	291	489	489	526	286	54	36	22	0	5271	7760	6726	86	2102	2102	2174	644	29	91	81	0	0.000	0.000	0.000	0.000	0.000	0.000	0.000	0.000	0.000	0.000	0.000	0.000	0.000	0.000	0.043	0.202	0.072	0.079	3.879	0.446	0.453	316	2384	100	136	3169	3305	1143	5658	6801	Error	Error	-4.542	136	3169	1143	5658	515655	2452061	3.867	8.674	0	0	0
1	12	19	"A113"	"A113"	7430	14110	100	627	692	324	46	469	469	512	271	52	35	14	0	6667	9006	5717	63	2181	2181	2269	692	30	97	94	0	0.000	0.000	0.000	0.000	0.000	0.000	0.000	0.000	0.000	0.000	0.000	0.000	0.000	0.000	0.035	0.033	0.036	0.038	3.117	0.030	0.185	316	2384	100	158	4486	4644	223	6825	7048	Error	Error	-4.827	158	4486	223	6825	218572	2846045	0.664	9.736	0	0	0
1	13	19	"A114"	"A114"	7730	14110	90	851	923	667	72	470	470	512	299	58	59	24	0	17413	17182	6491	37	2133	2133	2220	809	36	100	100	0	0.000	0.000	0.000	0.000	0.000	0.000	0.000	0.000	0.000	0.000	0.000	0.000	0.000	0.000	0.025	0.030	0.026	0.024	2.572	0.034	0.283	256	1924	100	381	15280	15661	453	15049	15502	Error	Error	-5.326	381	15280	453	15049	236268	4398521	1.375	18.494	0	0	0
1	14	19	"A114"	"A114"	8035	14110	100	781	869	537	61	474	474	519	299	57	50	18	0	20228	20326	5191	25	2162	2162	2361	1312	55	100	98	0	0.000	0.000	0.000	0.000	0.000	0.000	0.000	0.000	0.000	0.000	0.000	0.000	0.000	0.000	0.017	0.022	0.018	0.016	2.707	0.027	0.194	316	2384	100	307	18066	18373	395	18164	18559	Error	Error	-5.879	307	18066	395	18164	274661	6423001	1.171	13.693	0	0	0
1	15	19	"A114"	"A114"	8340	14110	95	945	984	390	39	510	510	551	295	53	67	31	0	18524	18304	6274	34	2261	2261	2353	735	31	100	100	0	0.000	0.000	0.000	0.000	0.000	0.000	0.000	0.000	0.000	0.000	0.000	0.000	0.000	0.000	0.027	0.030	0.030	0.026	2.077	0.029	0.324	256	2088	100	435	16263	16698	474	16043	16517	Error	Error	-5.224	435	16263	474	16043	251825	4685937	1.468	21.702	0	0	0
1	16	19	"A115"	"A115"	8635	14110	100	591	640	381	59	507	507	553	335	60	17	4	0	4255	5441	3671	67	2216	2216	2306	789	34	77	63	0	0.000	0.000	0.000	0.000	0.000	0.000	0.000	0.000	0.000	0.000	0.000	0.000	0.000	0.000	0.041	0.041	0.064	0.077	4.691	0.062	0.152	316	2384	100	84	2039	2123	133	3225	3358	Error	Error	-4.601	84	2039	133	3225	202239	1719407	0.260	3.973	0	0	0
1	17	19	"A115"	"A115"	8935	14110	90	575	624	298	47	505	505	553	317	57	18	3	0	5265	6459	3375	52	2162	2162	2255	872	38	94	81	0	0.000	0.000	0.000	0.000	0.000	0.000	0.000	0.000	0.000	0.000	0.000	0.000	0.000	0.000	0.023	0.028	0.049	0.049	3.192	0.039	0.107	256	1924	100	70	3103	3173	119	4297	4416	Error	Error	-5.470	70	3103	119	4297	159684	1653436	0.224	4.821	0	0	0
1	18	19	"A115"	"A115"	9230	14110	85	628	700	441	63	533	533	574	344	59	22	4	0	5475	6520	3056	46	2243	2243	2349	871	37	98	83	0	0.000	0.000	0.000	0.000	0.000	0.000	0.000	0.000	0.000	0.000	0.000	0.000	0.000	0.000	0.029	0.039	0.061	0.050	3.684	0.054	0.132	208	1660	100	95	3232	3327	167	4277	4444	Error	Error	-5.088	95	3232	167	4277	145658	1356199	0.366	4.789	0	0	0
1	1	20	"A116"	"A116"	4130	14410	95	15745	21254	19959	93	487	487	521	264	50	100	98	4	22917	21371	7950	37	1897	1897	1965	582	29	100	100	0	0.000	0.000	0.000	0.000	0.000	0.000	0.000	0.000	0.000	0.000	0.000	0.000	0.000	0.000	0.726	1.066	0.689	0.555	2.969	1.527	0.706	256	2088	100	15258	21020	36278	20767	19474	40241	Error	Error	-0.462	15258	21020	20767	19474	5440987	5470928	78.534	33.344	0	0	0
1	2	20	"A116"	"A116"	4420	14415	100	12289	20100	20645	102	468	468	528	491	92	98	91	6	20898	20211	9605	47	1841	1841	1938	713	36	100	99	0	0.000	0.000	0.000	0.000	0.000	0.000	0.000	0.000	0.000	0.000	0.000	0.000	0.000	0.000	0.620	1.069	0.604	0.539	2.705	1.580	0.767	316	2384	100	11821	19057	30878	19632	18370	38002	Error	Error	-0.689	11821	19057	19632	18370	6351757	6386650	39.862	25.628	0	0	0
1	3	20	"A116"	"A116"	4725	14410	100	3525	15243	18712	122	472	472	611	1825	298	56	48	2	12250	12475	6107	48	1871	1871	2017	1003	49	91	89	0	0.000	0.000	0.000	0.000	0.000	0.000	0.000	0.000	0.000	0.000	0.000	0.000	0.000	0.000	0.294	1.393	0.588	0.519	3.831	2.401	0.702	316	2384	100	3053	10379	13432	14771	10604	25375	Error	Error	-1.765	3053	10379	14771	10604	4816940	3942193	8.018	10.427	0	0	0
1	4	20	"A117"	"A117"	5030	14410	80	492	527	264	50	461	461	487	213	43	21	5	0	2852	3177	1380	43	1941	1941	1985	417	21	75	53	0	0.000	0.000	0.000	0.000	0.000	0.000	0.000	0.000	0.000	0.000	0.000	0.000	0.000	0.000	0.034	0.053	0.127	0.126	3.427	0.087	0.117	208	1512	100	31	911	942	66	1236	1302	Error	Error	-4.877	31	911	66	1236	109682	660906	0.188	2.859	0	0	0
1	5	20	"A117"	"A117"	5325	14410	100	506	541	238	43	464	464	492	221	44	23	6	0	2643	2926	1059	36	1951	1951	1993	445	22	63	40	0	0.000	0.000	0.000	0.000	0.000	0.000	0.000	0.000	0.000	0.000	0.000	0.000	0.000	0.000	0.061	0.079	0.171	0.195	5.021	0.088	0.075	316	2384	100	42	692	734	77	975	1052	Error	Error	-4.042	42	692	77	975	170905	924500	0.222	2.097	0	0	0
1	6	20	"A117"	"A117"	5625	14410	100	525	543	230	42	464	464	561	1390	247	0	0	0	2689	3049	1213	39	1981	1981	2161	2283	105	12	2	0	0.000	0.000	0.000	0.000	0.000	0.000	0.000	0.000	0.000	0.000	0.000	0.000	0.000	0.000	0.086	0.074	0.174	0.165	4.493	0.569	0.770	316	2384	100	61	708	769	79	1068	1147	Error	Error	-3.537	61	708	79	1068	171537	963343	-0.013	0.389	0	0	0
1	7	20	"A118"	"A118"	5930	14415	85	636	688	359	52	477	477	519	325	62	25	7	0	6795	8986	4927	54	2052	2052	2129	735	34	100	98	0	0.000	0.000	0.000	0.000	0.000	0.000	0.000	0.000	0.000	0.000	0.000	0.000	0.000	0.000	0.034	0.030	0.036	0.037	3.026	0.033	0.137	208	1660	100	159	4743	4902	211	6934	7145	Error	Error	-4.899	159	4743	211	6934	143170	1869036	0.520	9.329	0	0	0
1	8	20	"A118"	"A118"	6230	14410	100	603	650	296	45	470	470	510	277	54	32	11	0	6097	8913	6452	72	1971	1971	2057	627	30	93	89	0	0.000	0.000	0.000	0.000	0.000	0.000	0.000	0.000	0.000	0.000	0.000	0.000	0.000	0.000	0.032	0.026	0.038	0.037	3.173	0.024	0.148	316	2384	100	133	4126	4259	180	6942	7122	Error	Error	-4.955	133	4126	180	6942	205439	2816520	0.505	10.935	0	0	0
1	9	20	"A118"	"A118"	6530	14410	100	564	611	295	48	480	480	514	258	50	27	7	0	4936	7149	5487	76	2024	2024	2086	606	29	88	81	0	0.000	0.000	0.000	0.000	0.000	0.000	0.000	0.000	0.000	0.000	0.000	0.000	0.000	0.000	0.029	0.026	0.046	0.049	3.904	0.031	0.141	316	2384	100	84	2912	2996	131	5125	5256	Error	Error	-5.115	84	2912	131	5125	193064	2258981	0.376	8.355	0	0	0
1	10	20	"A119"	"A119"	6835	14410	90	570	593	237	39	504	504	543	385	70	8	0	0	3872	4737	2589	54	2085	2085	2154	538	24	91	75	0	0.000	0.000	0.000	0.000	0.000	0.000	0.000	0.000	0.000	0.000	0.000	0.000	0.000	0.000	0.037	0.034	0.084	0.084	4.022	0.043	0.080	256	1924	100	66	1787	1853	89	2652	2741	Error	Error	-4.759	66	1787	89	2652	151845	1212764	0.130	4.801	0	0	0
1	11	20	"A119"	"A119"	7130	14410	100	502	552	315	57	490	490	531	282	53	14	3	0	3598	4306	2479	57	2069	2069	2148	630	29	73	57	0	0.000	0.000	0.000	0.000	0.000	0.000	0.000	0.000	0.000	0.000	0.000	0.000	0.000	0.000	0.008	0.028	0.087	0.099	5.203	0.061	0.102	316	2384	100	12	1529	1541	62	2237	2299	Error	Error	-6.993	12	1529	62	2237	174334	1360547	0.074	3.425	0	0	0
1	12	20	"A119"	"A119"	7430	14415	85	587	617	267	43	501	501	538	300	55	19	4	0	4802	5692	2627	46	2166	2166	2281	762	33	96	77	0	0.000	0.000	0.000	0.000	0.000	0.000	0.000	0.000	0.000	0.000	0.000	0.000	0.000	0.000	0.033	0.033	0.049	0.050	3.412	0.055	0.116	208	1660	100	86	2636	2722	116	3526	3642	Error	Error	-4.938	86	2636	116	3526	128276	1183836	0.263	4.476	0	0	0
1	13	20	"A120"	"A120"	7735	14410	100	524	556	241	43	502	502	556	393	70	7	1	0	3007	3556	1589	44	2155	2155	2253	816	36	52	25	0	0.000	0.000	0.000	0.000	0.000	0.000	0.000	0.000	0.000	0.000	0.000	0.000	0.000	0.000	0.026	0.039	0.128	0.135	3.476	0.126	0.235	316	2384	100	22	852	874	54	1401	1455	Error	Error	-5.275	22	852	54	1401	175624	1123692	0.000	1.597	0	0	0
1	14	20	"A120"	"A120"	8035	14410	100	552	586	243	41	476	476	512	284	55	20	5	0	3313	3876	1859	47	2083	2083	2165	724	33	71	39	0	0.000	0.000	0.000	0.000	0.000	0.000	0.000	0.000	0.000	0.000	0.000	0.000	0.000	0.000	0.062	0.061	0.129	0.122	4.050	0.091	0.181	316	2384	100	76	1230	1306	110	1793	1903	Error	Error	-4.017	76	1230	110	1793	185025	1224927	0.261	2.363	0	0	0
1	15	20	"A120"	"A120"	8335	14410	100	516	554	270	48	492	492	542	367	67	8	1	0	3131	3503	1552	44	2116	2116	2220	874	39	55	22	0	0.000	0.000	0.000	0.000	0.000	0.000	0.000	0.000	0.000	0.000	0.000	0.000	0.000	0.000	0.024	0.045	0.115	0.131	5.076	0.220	0.479	316	2384	100	24	1015	1039	62	1387	1449	Error	Error	-5.402	24	1015	62	1387	174961	1106891	0.033	1.468	0	0	0
1	16	20	"A121"	"A121"	8635	14410	100	765	837	392	46	494	494	578	1081	187	3	0	0	12077	14785	9525	64	2108	2108	2252	1346	59	90	85	0	0.000	0.000	0.000	0.000	0.000	0.000	0.000	0.000	0.000	0.000	0.000	0.000	0.000	0.000	0.027	0.027	0.028	0.028	3.299	0.028	0.212	316	2384	100	271	9969	10240	343	12677	13020	Error	Error	-5.201	271	9969	343	12677	264350	4671955	0.240	9.311	0	0	0
1	17	20	"A121"	"A121"	8935	14410	100	766	865	519	60	513	513	561	341	60	41	18	0	11321	15234	10462	68	2172	2172	2278	792	34	94	89	0	0.000	0.000	0.000	0.000	0.000	0.000	0.000	0.000	0.000	0.000	0.000	0.000	0.000	0.000	0.028	0.027	0.029	0.028	2.444	0.030	0.243	316	2384	100	253	9149	9402	352	13062	13414	Error	Error	-5.176	253	9149	352	13062	273218	4814079	0.891	16.359	0	0	0
1	18	20	"A121"	"A121"	9240	14415	95	796	885	539	60	516	516	565	317	56	48	22	0	12632	16598	10354	62	2233	2233	2307	706	30	100	98	0	0.000	0.000	0.000	0.000	0.000	0.000	0.000	0.000	0.000	0.000	0.000	0.000	0.000	0.000	0.027	0.026	0.025	0.025	2.391	0.028	0.252	256	2088	100	280	10399	10679	369	14365	14734	Error	Error	-5.215	280	10399	369	14365	226607	4249125	1.009	20.242	0	0	0
1	1	21	"Blank"	"Blank"	4125	14710	100	468	496	211	42	490	490	516	227	43	12	2	0	1838	1866	322	17	1862	1862	1898	412	21	7	1	0	0.000	0.000	0.000	0.000	0.000	0.000	0.000	0.000	0.000	0.000	0.000	0.000	0.000	0.000	0.917	1.500	0.568	0.611	4.618	0.246	0.151	316	2384	100	-22	-24	-46	6	4	10	Error	Error	-0.126	-22	-24	6	4	156655	589710	-0.088	-0.078	0	0	0
1	2	21	"Blank"	"Blank"	4425	14710	100	454	502	241	48	458	458	487	245	50	18	4	0	1831	1872	466	24	1806	1806	1851	484	26	6	1	0	0.000	0.000	0.000	0.000	0.000	0.000	0.000	0.000	0.000	0.000	0.000	0.000	0.000	0.000	-0.160	0.667	0.894	0.786	4.879	0.235	0.121	316	2384	100	-4	25	21	44	66	110	Error	Error	Error	-4	25	44	66	158723	591561	0.061	0.043	0	0	0
1	3	21	"Blank"	"Blank"	4725	14710	100	473	499	236	47	471	471	555	1504	270	0	0	0	1922	1964	520	26	1865	1865	1922	606	31	5	2	0	0.000	0.000	0.000	0.000	0.000	0.000	0.000	0.000	0.000	0.000	0.000	0.000	0.000	0.000	0.035	0.283	0.497	0.550	4.647	13.664	0.048	316	2384	100	2	57	59	28	99	127	Error	Error	-4.833	2	57	28	99	157832	620535	-0.037	0.069	0	0	0
1	4	21	"Blank"	"Blank"	5025	14710	100	438	488	264	54	443	443	480	269	56	12	3	0	1746	1808	644	35	1817	1817	1872	523	27	5	1	0	0.000	0.000	0.000	0.000	0.000	0.000	0.000	0.000	0.000	0.000	0.000	0.000	0.000	0.000	0.070	-5.000	0.579	0.547	4.325	0.281	0.269	316	2384	100	-5	-71	-76	45	-9	36	Error	Error	-3.828	-5	-71	45	-9	154083	571402	0.030	-0.122	0	0	0
1	5	21	"Blank"	"Blank"	5330	14710	100	465	491	242	49	468	468	500	268	53	8	2	0	1971	2030	627	30	1968	1968	2035	621	30	4	1	0	0.000	0.000	0.000	0.000	0.000	0.000	0.000	0.000	0.000	0.000	0.000	0.000	0.000	0.000	-1.000	0.371	0.511	0.432	4.701	0.227	0.263	316	2384	100	-3	3	0	23	62	85	Error	Error	Error	-3	3	23	62	155111	641530	-0.034	-0.008	0	0	0
1	6	21	"Blank"	"Blank"	5630	14710	100	469	495	219	44	455	455	489	249	50	12	2	0	1943	2026	511	25	1924	1924	1992	588	29	5	1	0	0.000	0.000	0.000	0.000	0.000	0.000	0.000	0.000	0.000	0.000	0.000	0.000	0.000	0.000	0.737	0.392	0.593	0.704	4.630	0.224	0.222	316	2384	100	14	19	33	40	102	142	Error	Error	-0.441	14	19	40	102	156533	640118	0.024	0.058	0	0	0
1	7	21	"Blank"	"Blank"	5930	14710	100	446	488	373	76	461	461	534	657	123	1	0	0	1758	1847	788	42	1902	1902	2001	726	36	2	1	0	0.000	0.000	0.000	0.000	0.000	0.000	0.000	0.000	0.000	0.000	0.000	0.000	0.000	0.000	0.104	-0.491	0.514	0.538	4.126	0.866	0.186	316	2384	100	-15	-144	-159	27	-55	-28	Error	Error	-3.263	-15	-144	27	-55	154179	583726	-0.070	-0.212	0	0	0
1	8	21	"Blank"	"Blank"	6230	14710	100	471	526	409	77	477	477	515	322	62	9	1	0	1965	2062	1001	48	2032	2032	2099	720	34	4	1	0	0.000	0.000	0.000	0.000	0.000	0.000	0.000	0.000	0.000	0.000	0.000	0.000	0.000	0.000	0.090	1.633	0.541	0.554	5.082	0.339	0.648	316	2384	100	-6	-67	-73	49	30	79	Error	Error	-3.481	-6	-67	49	30	166165	651614	0.034	-0.051	0	0	0
1	9	21	"Blank"	"Blank"	6530	14710	100	490	526	285	54	463	463	506	300	59	10	2	0	1970	2098	779	37	1948	1948	2020	697	34	7	2	0	0.000	0.000	0.000	0.000	0.000	0.000	0.000	0.000	0.000	0.000	0.000	0.000	0.000	0.000	1.227	0.420	0.540	0.561	6.135	0.297	0.452	316	2384	100	27	22	49	63	150	213	Error	Error	0.295	27	22	63	150	166081	662895	0.067	0.112	0	0	0
1	10	21	"Blank"	"Blank"	6835	14710	100	464	516	268	51	477	477	529	351	66	9	1	0	2037	2095	495	23	2027	2027	2115	819	38	2	1	0	0.000	0.000	0.000	0.000	0.000	0.000	0.000	0.000	0.000	0.000	0.000	0.000	0.000	0.000	-1.300	0.574	0.758	0.780	4.279	0.302	0.562	316	2384	100	-13	10	-3	39	68	107	Error	Error	Error	-13	10	39	68	163002	662036	-0.037	-0.024	0	0	0
1	11	21	"Blank"	"Blank"	7135	14710	100	430	451	212	47	480	480	519	294	56	5	0	0	1979	2046	436	21	2056	2056	2131	701	32	3	1	0	0.000	0.000	0.000	0.000	0.000	0.000	0.000	0.000	0.000	0.000	0.000	0.000	0.000	0.000	0.649	2.900	0.588	0.578	4.517	0.228	0.285	316	2384	100	-50	-77	-127	-29	-10	-39	Error	Error	-0.623	-50	-77	-29	-10	142472	646688	-0.231	-0.121	0	0	0
1	12	21	"Blank"	"Blank"	7435	14710	100	497	534	279	52	486	486	538	519	96	2	0	0	2035	2128	643	30	2073	2073	2173	1140	52	1	1	0	0.000	0.000	0.000	0.000	0.000	0.000	0.000	0.000	0.000	0.000	0.000	0.000	0.000	0.000	-0.289	0.873	0.513	0.554	4.732	0.302	0.218	316	2384	100	11	-38	-27	48	55	103	Error	Error	Error	11	-38	48	55	168608	672494	-0.008	-0.039	0	0	0
1	13	21	"Blank"	"Blank"	7735	14710	100	513	572	437	76	482	482	526	344	65	11	2	0	2184	2304	1019	44	2096	2096	2170	765	35	7	2	0	0.000	0.000	0.000	0.000	0.000	0.000	0.000	0.000	0.000	0.000	0.000	0.000	0.000	0.000	0.352	0.433	0.602	0.615	3.998	0.313	0.403	316	2384	100	31	88	119	90	208	298	Error	Error	-1.505	31	88	90	208	180661	727946	0.134	0.175	0	0	0
1	14	21	"Blank"	"Blank"	8035	14710	100	464	499	322	64	474	474	540	657	121	1	0	0	1912	1995	820	41	2017	2017	2128	1174	55	1	1	0	0.000	0.000	0.000	0.000	0.000	0.000	0.000	0.000	0.000	0.000	0.000	0.000	0.000	0.000	0.095	-1.136	0.491	0.505	3.765	0.532	0.712	316	2384	100	-10	-105	-115	25	-22	3	Error	Error	-3.392	-10	-105	25	-22	157654	630443	-0.062	-0.113	0	0	0
1	15	21	"Blank"	"Blank"	8340	14710	100	497	555	339	61	494	494	536	315	58	10	3	0	2073	2219	957	43	2081	2081	2146	661	30	6	3	0	0.000	0.000	0.000	0.000	0.000	0.000	0.000	0.000	0.000	0.000	0.000	0.000	0.000	0.000	-0.375	0.442	0.546	0.533	5.123	0.319	0.470	316	2384	100	3	-8	-5	61	138	199	Error	Error	Error	3	-8	61	138	175228	701178	0.060	0.110	0	0	0
1	16	21	"Blank"	"Blank"	8640	14710	100	517	551	254	46	481	481	525	319	60	12	3	0	2130	2197	562	25	2031	2031	2117	761	35	3	1	0	0.000	0.000	0.000	0.000	0.000	0.000	0.000	0.000	0.000	0.000	0.000	0.000	0.000	0.000	0.364	0.422	0.518	0.636	4.889	0.333	0.481	316	2384	100	36	99	135	70	166	236	Error	Error	-1.459	36	99	70	166	174191	694173	0.082	0.105	0	0	0
1	17	21	"Blank"	"Blank"	8940	14710	100	495	553	373	67	488	488	538	323	60	12	3	0	2216	2291	848	37	2098	2098	2213	922	41	4	1	0	0.000	0.000	0.000	0.000	0.000	0.000	0.000	0.000	0.000	0.000	0.000	0.000	0.000	0.000	0.059	0.337	0.703	0.603	5.026	0.276	0.459	316	2384	100	7	118	125	65	193	258	Error	Error	-4.075	7	118	65	193	174775	723971	0.046	0.085	0	0	0
1	18	21	"Blank"	"Blank"	9240	14710	100	524	549	230	41	533	533	581	404	69	4	0	0	2200	2253	463	20	2193	2193	2277	818	35	3	1	0	0.000	0.000	0.000	0.000	0.000	0.000	0.000	0.000	0.000	0.000	0.000	0.000	0.000	0.000	-1.286	0.267	0.615	0.598	4.340	0.451	0.515	316	2384	100	-9	7	-2	16	60	76	Error	Error	Error	-9	7	16	60	173370	711800	-0.079	-0.029	0	0	0
