# Supplementary material for: Application of hybridization control probe to increase accuracy on ligation detection or minisequencing diagnostic microarrays
Source: BMC Res Notes. 2009 Dec 14;2:249. doi: 10.1186/1756-0500-2-249 (PMC2799435; doi:10.1186/1756-0500-2-249)
Supplement: Additional file 3 — Gpr_files. Zip-compressed file containing raw microarray data in GenePix results format (.gpr) and GAL (GenePix Array List) files. [file 1756-0500-2-249-S3.ZIP › gpr_files/slide3/lasi3_4-16.gpr]

ATF	1.0
30	76    
"Type=GenePix Results 3"
"DateTime=2009/04/02 13:50:27"
"Settings=C:\Axon\Params\hpv0204lasi3.gps"
"GalFile=C:\Axon\Data\HPV\ArrayIt_032009_InstiBioGalfile.gal"
"ArrayOfArrays=4-16"
"PixelSize=5"
"Wavelengths=532	488"
"ImageFiles=C:\Axon\Data\HPV\020409\lasi3.tif 2	C:\Axon\Data\HPV\020409\lasi3.tif 3"
"NormalizationMethod=None"
"NormalizationFactors=1	1"
"JpegImage="
"StdDev=Type 1"
"RatioFormulations=W1/W3 (/532)	W1/W4 (/488)	W3/W4 (532/488)"
"FeatureType=Circular"
"Barcode="
"BackgroundSubtraction=LocalFeature"
"ImageOrigin=0, 0"
"JpegOrigin=3705, 80"
"Creator=GenePix Pro 6.1.0.2"
"Scanner=GenePix 4200A 01 Autoloader [2]"
"FocusPosition=0"
"Temperature=23.25"
"LinesAveraged=2"
"Comment="
"PMTGain=580	540"
"ScanPower=100	100"
"LaserPower=2.72	2.57"
"Filters=Standard Green	Standard Blue"
"ScanRegion=688,16,3816,13800"
"Supplier="
"Block"	"Column"	"Row"	"Name"	"ID"	"X"	"Y"	"Dia."	"F532 Median"	"F532 Mean"	"F532 SD"	"F532 CV"	"B532"	"B532 Median"	"B532 Mean"	"B532 SD"	"B532 CV"	"% > B532+1SD"	"% > B532+2SD"	"F532 % Sat."	"F488 Median"	"F488 Mean"	"F488 SD"	"F488 CV"	"B488"	"B488 Median"	"B488 Mean"	"B488 SD"	"B488 CV"	"% > B488+1SD"	"% > B488+2SD"	"F488 % Sat."	"Ratio of Medians (1/532)"	"Ratio of Means (1/532)"	"Median of Ratios (1/532)"	"Mean of Ratios (1/532)"	"Ratios SD (1/532)"	"Rgn Ratio (1/532)"	"Rgn R2 (1/532)"	"Ratio of Medians (1/488)"	"Ratio of Means (1/488)"	"Median of Ratios (1/488)"	"Mean of Ratios (1/488)"	"Ratios SD (1/488)"	"Rgn Ratio (1/488)"	"Rgn R2 (1/488)"	"Ratio of Medians (532/488)"	"Ratio of Means (532/488)"	"Median of Ratios (532/488)"	"Mean of Ratios (532/488)"	"Ratios SD (532/488)"	"Rgn Ratio (532/488)"	"Rgn R2 (532/488)"	"F Pixels"	"B Pixels"	"Circularity"	"Sum of Medians (1/532)"	"Sum of Medians (1/488)"	"Sum of Medians (532/488)"	"Sum of Means (1/532)"	"Sum of Means (1/488)"	"Sum of Means (532/488)"	"Log Ratio (1/532)"	"Log Ratio (1/488)"	"Log Ratio (532/488)"	"F532 Median - B532"	"F488 Median - B488"	"F532 Mean - B532"	"F488 Mean - B488"	"F532 Total Intensity"	"F488 Total Intensity"	"SNR 532"	"SNR 488"	"Flags"	"Normalize"	"Autoflag"
1	1	1	"A1"	"A1"	13080	8710	100	1094	1131	480	42	634	634	785	1168	148	7	0	0	18592	17624	9448	53	2710	2710	3017	1951	64	86	77	0	0.000	0.000	0.000	0.000	0.000	0.000	0.000	0.000	0.000	0.000	0.000	0.000	0.000	0.000	0.029	0.033	0.036	0.035	3.041	0.053	0.125	316	2384	100	460	15882	16342	497	14914	15411	Error	Error	-5.110	460	15882	497	14914	357315	5569253	0.296	7.487	0	0	0
1	2	1	"A1"	"A1"	13380	8710	100	1246	1304	697	53	631	631	694	460	66	60	26	0	25690	23780	10843	45	2728	2728	3168	2298	72	93	87	0	0.000	0.000	0.000	0.000	0.000	0.000	0.000	0.000	0.000	0.000	0.000	0.000	0.000	0.000	0.027	0.032	0.031	0.029	2.005	0.034	0.309	316	2384	100	615	22962	23577	673	21052	21725	Error	Error	-5.223	615	22962	673	21052	412005	7514608	1.326	8.970	0	0	0
1	3	1	"A1"	"A1"	13680	8710	90	1118	1195	507	42	636	636	734	914	124	17	1	0	25388	24348	5436	22	2663	2663	3527	3465	98	99	97	0	0.000	0.000	0.000	0.000	0.000	0.000	0.000	0.000	0.000	0.000	0.000	0.000	0.000	0.000	0.021	0.026	0.024	0.021	2.173	0.040	0.110	256	1924	100	482	22725	23207	559	21685	22244	Error	Error	-5.559	482	22725	559	21685	305897	6233173	0.504	6.009	0	0	0
1	4	1	"A2"	"A2"	13980	8710	100	1218	1237	594	48	632	632	705	553	78	52	17	0	32415	25479	14235	55	2697	2697	3804	5179	136	75	70	0	0.000	0.000	0.000	0.000	0.000	0.000	0.000	0.000	0.000	0.000	0.000	0.000	0.000	0.000	0.020	0.027	0.027	0.030	3.047	0.028	0.410	316	2384	100	586	29718	30304	605	22782	23387	Error	Error	-5.664	586	29718	605	22782	390942	8051263	0.962	4.185	0	0	0
1	5	1	"A2"	"A2"	14285	8710	90	1528	1613	583	36	673	673	746	499	66	85	38	0	35206	34869	6970	19	2862	2862	4568	6930	151	98	96	0	0.000	0.000	0.000	0.000	0.000	0.000	0.000	0.000	0.000	0.000	0.000	0.000	0.000	0.000	0.026	0.029	0.027	0.026	1.642	0.029	0.547	256	1924	100	855	32344	33199	940	32007	32947	Error	Error	-5.241	855	32344	940	32007	412855	8926413	1.737	4.372	0	0	0
1	6	1	"A2"	"A2"	14585	8710	100	1527	1562	558	35	651	651	713	411	57	86	56	0	35991	33773	8982	26	2741	2741	3696	4306	116	95	92	0	0.000	0.000	0.000	0.000	0.000	0.000	0.000	0.000	0.000	0.000	0.000	0.000	0.000	0.000	0.026	0.029	0.027	0.027	1.781	0.029	0.581	316	2384	100	876	33250	34126	911	31032	31943	Error	Error	-5.246	876	33250	911	31032	493464	10672384	2.066	6.985	0	0	0
1	7	1	"A3"	"A3"	14885	8710	100	984	1051	596	56	649	649	716	557	77	30	6	0	16740	16780	9951	59	2550	2550	2827	1821	64	80	76	0	0.000	0.000	0.000	0.000	0.000	0.000	0.000	0.000	0.000	0.000	0.000	0.000	0.000	0.000	0.024	0.028	0.031	0.032	3.239	0.037	0.177	316	2384	100	335	14190	14525	402	14230	14632	Error	Error	-5.405	335	14190	402	14230	332094	5302415	0.601	7.662	0	0	0
1	8	1	"A3"	"A3"	15185	8710	100	1243	1313	492	37	739	739	786	458	58	53	22	0	17658	20133	8927	44	2737	2737	3148	2427	77	98	94	0	0.000	0.000	0.000	0.000	0.000	0.000	0.000	0.000	0.000	0.000	0.000	0.000	0.000	0.000	0.034	0.033	0.033	0.029	2.182	0.031	0.354	316	2384	100	504	14921	15425	574	17396	17970	Error	Error	-4.888	504	14921	574	17396	414805	6362080	1.151	6.998	0	0	0
1	9	1	"A3"	"A3"	15495	8715	90	1356	1425	558	39	841	841	887	380	42	61	32	0	23575	23065	8409	36	3015	3015	3199	1327	41	100	99	0	0.000	0.000	0.000	0.000	0.000	0.000	0.000	0.000	0.000	0.000	0.000	0.000	0.000	0.000	0.025	0.029	0.028	0.026	2.039	0.029	0.339	256	1924	100	515	20560	21075	584	20050	20634	Error	Error	-5.319	515	20560	584	20050	364706	5904666	1.416	14.971	0	0	0
1	10	1	"A4"	"A4"	15790	8710	100	1087	1167	474	40	815	815	869	460	52	31	11	0	15451	14938	8719	58	2866	2866	3035	1313	43	78	73	0	0.000	0.000	0.000	0.000	0.000	0.000	0.000	0.000	0.000	0.000	0.000	0.000	0.000	0.000	0.022	0.029	0.033	0.035	3.533	0.031	0.224	316	2384	100	272	12585	12857	352	12072	12424	Error	Error	-5.532	272	12585	352	12072	368641	4720524	0.648	9.065	0	0	0
1	11	1	"A4"	"A4"	16090	8710	100	1017	1092	454	41	768	768	825	428	51	35	12	0	19523	16334	8728	53	2813	2813	3262	2937	90	73	72	0	0.000	0.000	0.000	0.000	0.000	0.000	0.000	0.000	0.000	0.000	0.000	0.000	0.000	0.000	0.015	0.024	0.028	0.030	3.729	0.023	0.232	316	2384	100	249	16710	16959	324	13521	13845	Error	Error	-6.068	249	16710	324	13521	345115	5161463	0.624	4.451	0	0	0
1	12	1	"A4"	"A4"	16390	8710	100	1343	1379	471	34	774	774	838	563	67	50	13	0	24846	23665	8112	34	2933	2933	3474	2600	74	95	91	0	0.000	0.000	0.000	0.000	0.000	0.000	0.000	0.000	0.000	0.000	0.000	0.000	0.000	0.000	0.026	0.029	0.029	0.026	2.318	0.030	0.249	316	2384	100	569	21913	22482	605	20732	21337	Error	Error	-5.267	569	21913	605	20732	435914	7478155	0.961	7.766	0	0	0
1	13	1	"A5"	"A5"	16695	8710	100	783	841	401	47	718	718	777	419	53	16	4	0	5200	5835	3121	53	2771	2771	2910	1237	42	67	47	0	0.000	0.000	0.000	0.000	0.000	0.000	0.000	0.000	0.000	0.000	0.000	0.000	0.000	0.000	0.027	0.040	0.083	0.107	5.534	0.070	0.140	316	2384	100	65	2429	2494	123	3064	3187	Error	Error	-5.224	65	2429	123	3064	265624	1843720	0.153	2.365	0	0	0
1	14	1	"A5"	"A5"	17000	8715	90	895	940	449	47	761	761	817	474	58	17	1	0	5242	6205	2646	42	2909	2909	3032	1033	34	88	57	0	0.000	0.000	0.000	0.000	0.000	0.000	0.000	0.000	0.000	0.000	0.000	0.000	0.000	0.000	0.057	0.054	0.079	0.087	2.760	0.092	0.181	256	1924	100	134	2333	2467	179	3296	3475	Error	Error	-4.122	134	2333	179	3296	240520	1588382	0.259	3.072	0	0	0
1	15	1	"A5"	"A5"	17300	8710	85	904	978	375	38	794	794	843	400	47	21	6	0	6268	6950	2545	36	3068	3068	3185	979	30	98	78	0	0.000	0.000	0.000	0.000	0.000	0.000	0.000	0.000	0.000	0.000	0.000	0.000	0.000	0.000	0.034	0.047	0.077	0.062	3.500	0.079	0.158	208	1660	100	110	3200	3310	184	3882	4066	Error	Error	-4.862	110	3200	184	3882	203378	1445663	0.338	3.846	0	0	0
1	16	1	"A6"	"A6"	17595	8710	100	1084	1179	572	48	819	819	868	441	50	36	15	0	13910	15453	10473	67	3072	3072	3231	1130	34	79	71	0	0.000	0.000	0.000	0.000	0.000	0.000	0.000	0.000	0.000	0.000	0.000	0.000	0.000	0.000	0.024	0.029	0.037	0.044	3.395	0.033	0.165	316	2384	100	265	10838	11103	360	12381	12741	Error	Error	-5.354	265	10838	360	12381	372550	4883031	0.705	10.816	0	0	0
1	17	1	"A6"	"A6"	17895	8715	90	1434	1478	508	34	866	866	922	554	60	51	9	0	24906	23792	6426	27	3255	3255	3697	2341	63	100	98	0	0.000	0.000	0.000	0.000	0.000	0.000	0.000	0.000	0.000	0.000	0.000	0.000	0.000	0.000	0.026	0.030	0.030	0.026	2.133	0.033	0.202	256	1924	100	568	21651	22219	612	20537	21149	Error	Error	-5.252	568	21651	612	20537	378255	6090820	1.004	8.584	0	0	0
1	18	1	"A6"	"A6"	18195	8715	100	1429	1657	1179	71	950	950	1015	568	55	41	14	0	14899	15525	7103	45	3457	3457	3650	1769	48	92	88	0	0.000	0.000	0.000	0.000	0.000	0.000	0.000	0.000	0.000	0.000	0.000	0.000	0.000	0.000	0.042	0.059	0.050	0.048	2.703	0.057	0.237	316	2384	100	479	11442	11921	707	12068	12775	Error	Error	-4.578	479	11442	707	12068	523621	4905905	1.130	6.713	0	0	0
1	1	2	"A7"	"A7"	13085	9010	100	689	736	394	53	576	576	632	454	71	13	1	0	5201	6582	4278	64	2635	2635	2846	1515	53	59	43	0	0.000	0.000	0.000	0.000	0.000	0.000	0.000	0.000	0.000	0.000	0.000	0.000	0.000	0.000	0.044	0.041	0.064	0.078	4.813	0.059	0.170	316	2384	100	113	2566	2679	160	3947	4107	Error	Error	-4.505	113	2566	160	3947	232424	2079812	0.229	2.466	0	0	0
1	2	2	"A7"	"A7"	13385	9010	100	722	793	377	47	585	585	639	488	76	17	3	0	6396	7593	4801	63	2614	2614	2848	1570	55	72	56	0	0.000	0.000	0.000	0.000	0.000	0.000	0.000	0.000	0.000	0.000	0.000	0.000	0.000	0.000	0.036	0.042	0.058	0.073	5.107	0.045	0.143	316	2384	100	137	3782	3919	208	4979	5187	Error	Error	-4.787	137	3782	208	4979	250478	2399249	0.316	3.022	0	0	0
1	3	2	"A7"	"A7"	13685	9010	100	773	827	458	55	582	582	634	403	63	23	7	0	7205	8638	4909	56	2583	2583	2752	1188	43	79	73	0	0.000	0.000	0.000	0.000	0.000	0.000	0.000	0.000	0.000	0.000	0.000	0.000	0.000	0.000	0.041	0.040	0.051	0.052	4.012	0.051	0.190	316	2384	100	191	4622	4813	245	6055	6300	Error	Error	-4.597	191	4622	245	6055	261198	2729613	0.479	4.955	0	0	0
1	4	2	"A8"	"A8"	13985	9010	100	1006	1130	704	62	605	605	651	375	57	51	32	0	16728	19257	14943	77	2634	2634	2930	1691	57	69	64	0	0.000	0.000	0.000	0.000	0.000	0.000	0.000	0.000	0.000	0.000	0.000	0.000	0.000	0.000	0.028	0.032	0.035	0.049	4.410	0.031	0.389	316	2384	100	401	14094	14495	525	16623	17148	Error	Error	-5.135	401	14094	525	16623	357001	6085099	1.277	9.655	0	0	0
1	5	2	"A8"	"A8"	14290	9010	100	1203	1267	947	74	627	627	687	445	64	59	27	0	20873	22499	14432	64	2666	2666	3391	3167	93	78	75	0	0.000	0.000	0.000	0.000	0.000	0.000	0.000	0.000	0.000	0.000	0.000	0.000	0.000	0.000	0.032	0.032	0.032	0.036	3.156	0.034	0.316	316	2384	100	576	18207	18783	640	19833	20473	Error	Error	-4.982	576	18207	640	19833	400252	7109687	1.303	6.033	0	0	0
1	6	2	"A8"	"A8"	14590	9010	100	1199	1272	626	49	646	646	711	468	65	56	27	0	22291	22781	13416	58	2692	2692	3342	3079	92	82	79	0	0.000	0.000	0.000	0.000	0.000	0.000	0.000	0.000	0.000	0.000	0.000	0.000	0.000	0.000	0.028	0.031	0.030	0.032	2.526	0.030	0.348	316	2384	100	553	19599	20152	626	20089	20715	Error	Error	-5.147	553	19599	626	20089	402067	7198885	1.199	6.313	0	0	0
1	7	2	"A9"	"A9"	14890	9010	100	1075	1160	650	56	651	651	706	424	60	50	25	0	16171	17283	11567	66	2628	2628	3047	2089	68	76	71	0	0.000	0.000	0.000	0.000	0.000	0.000	0.000	0.000	0.000	0.000	0.000	0.000	0.000	0.000	0.031	0.035	0.037	0.044	3.398	0.034	0.354	316	2384	100	424	13543	13967	509	14655	15164	Error	Error	-4.997	424	13543	509	14655	366511	5461575	1.071	6.815	0	0	0
1	8	2	"A9"	"A9"	15190	9010	100	1155	1246	587	47	721	721	783	455	58	49	18	0	14686	16319	9772	59	2796	2796	3219	2177	67	79	76	0	0.000	0.000	0.000	0.000	0.000	0.000	0.000	0.000	0.000	0.000	0.000	0.000	0.000	0.000	0.037	0.039	0.039	0.046	3.046	0.039	0.338	316	2384	100	434	11890	12324	525	13523	14048	Error	Error	-4.776	434	11890	525	13523	393578	5156918	1.018	6.017	0	0	0
1	9	2	"A9"	"A9"	15490	9010	100	1141	1241	795	64	773	773	846	534	63	40	12	0	12919	14767	9789	66	2804	2804	3250	2152	66	73	68	0	0.000	0.000	0.000	0.000	0.000	0.000	0.000	0.000	0.000	0.000	0.000	0.000	0.000	0.000	0.036	0.039	0.044	0.053	3.849	0.040	0.248	316	2384	100	368	10115	10483	468	11963	12431	Error	Error	-4.781	368	10115	468	11963	392214	4666267	0.740	5.352	0	0	0
1	10	2	"A10"	"A10"	15795	9010	100	1025	1129	485	42	756	756	817	456	55	37	12	0	12805	13802	9669	70	2734	2734	3049	2107	69	67	65	0	0.000	0.000	0.000	0.000	0.000	0.000	0.000	0.000	0.000	0.000	0.000	0.000	0.000	0.000	0.027	0.034	0.041	0.051	3.732	0.035	0.274	316	2384	100	269	10071	10340	373	11068	11441	Error	Error	-5.226	269	10071	373	11068	356900	4361328	0.684	5.103	0	0	0
1	11	2	"A10"	"A10"	16095	9010	100	1142	1211	551	45	752	752	813	442	54	46	21	0	16291	17575	11250	64	2816	2816	3311	2529	76	75	73	0	0.000	0.000	0.000	0.000	0.000	0.000	0.000	0.000	0.000	0.000	0.000	0.000	0.000	0.000	0.029	0.031	0.035	0.042	3.510	0.035	0.379	316	2384	100	390	13475	13865	459	14759	15218	Error	Error	-5.111	390	13475	459	14759	382751	5553587	0.900	5.640	0	0	0
1	12	2	"A10"	"A10"	16395	9010	100	1125	1204	569	47	740	740	796	534	67	37	10	0	18027	18201	11388	62	2832	2832	3309	2533	76	76	73	0	0.000	0.000	0.000	0.000	0.000	0.000	0.000	0.000	0.000	0.000	0.000	0.000	0.000	0.000	0.025	0.030	0.032	0.038	4.821	0.031	0.234	316	2384	100	385	15195	15580	464	15369	15833	Error	Error	-5.303	385	15195	464	15369	380466	5751369	0.764	5.879	0	0	0
1	13	2	"A11"	"A11"	16695	9010	100	887	997	546	54	711	711	774	533	68	22	6	0	7982	10952	9042	82	2735	2735	2977	1313	44	65	60	0	0.000	0.000	0.000	0.000	0.000	0.000	0.000	0.000	0.000	0.000	0.000	0.000	0.000	0.000	0.034	0.035	0.049	0.064	4.907	0.036	0.212	316	2384	100	176	5247	5423	286	8217	8503	Error	Error	-4.898	176	5247	286	8217	314898	3460880	0.418	6.074	0	0	0
1	14	2	"A11"	"A11"	16995	9010	100	902	1019	1005	98	709	709	754	386	51	28	10	0	7538	9537	6463	67	2786	2786	2925	1064	36	76	70	0	0.000	0.000	0.000	0.000	0.000	0.000	0.000	0.000	0.000	0.000	0.000	0.000	0.000	0.000	0.041	0.046	0.048	0.058	4.179	0.062	0.188	316	2384	100	193	4752	4945	310	6751	7061	Error	Error	-4.622	193	4752	310	6751	321863	3013619	0.687	6.214	0	0	0
1	15	2	"A11"	"A11"	17300	9010	100	851	972	721	74	726	726	786	480	61	19	3	0	7040	9880	7433	75	2913	2913	3108	1533	49	73	58	0	0.000	0.000	0.000	0.000	0.000	0.000	0.000	0.000	0.000	0.000	0.000	0.000	0.000	0.000	0.030	0.035	0.043	0.057	5.571	0.036	0.128	316	2384	100	125	4127	4252	246	6967	7213	Error	Error	-5.045	125	4127	246	6967	307196	3122199	0.388	4.417	0	0	0
1	16	2	"A12"	"A12"	17600	9010	100	1019	1094	541	49	754	754	828	586	70	24	4	0	10923	13867	10378	74	2987	2987	3266	2137	65	67	63	0	0.000	0.000	0.000	0.000	0.000	0.000	0.000	0.000	0.000	0.000	0.000	0.000	0.000	0.000	0.033	0.031	0.037	0.054	4.758	0.035	0.151	316	2384	100	265	7936	8201	340	10880	11220	Error	Error	-4.904	265	7936	340	10880	345723	4381977	0.454	4.961	0	0	0
1	17	2	"A12"	"A12"	17900	9010	100	1084	1165	483	41	801	801	861	506	58	33	9	0	13614	16035	9931	61	3040	3040	3294	1668	50	83	79	0	0.000	0.000	0.000	0.000	0.000	0.000	0.000	0.000	0.000	0.000	0.000	0.000	0.000	0.000	0.027	0.028	0.035	0.034	3.498	0.033	0.180	316	2384	100	283	10574	10857	364	12995	13359	Error	Error	-5.224	283	10574	364	12995	368291	5066999	0.601	7.638	0	0	0
1	18	2	"A12"	"A12"	18200	9010	100	1126	1265	946	74	869	869	922	498	54	33	8	0	13862	15557	9366	60	3278	3278	3485	1453	41	84	79	0	0.000	0.000	0.000	0.000	0.000	0.000	0.000	0.000	0.000	0.000	0.000	0.000	0.000	0.000	0.024	0.032	0.033	0.039	3.728	0.042	0.222	316	2384	100	257	10584	10841	396	12279	12675	Error	Error	-5.364	257	10584	396	12279	399587	4916026	0.689	8.308	0	0	0
1	1	3	"A13"	"A13"	13085	9305	100	834	921	625	67	539	539	589	422	71	42	10	0	13525	14509	10881	74	2498	2498	3027	3002	99	60	59	0	0.000	0.000	0.000	0.000	0.000	0.000	0.000	0.000	0.000	0.000	0.000	0.000	0.000	0.000	0.027	0.032	0.034	0.049	4.406	0.030	0.243	316	2384	100	295	11027	11322	382	12011	12393	Error	Error	-5.224	295	11027	382	12011	291160	4584784	0.787	3.825	0	0	0
1	2	3	"A13"	"A13"	13390	9310	100	1226	1295	646	49	573	573	633	460	72	66	30	0	26968	24684	12249	49	2664	2664	3335	3013	90	84	81	0	0.000	0.000	0.000	0.000	0.000	0.000	0.000	0.000	0.000	0.000	0.000	0.000	0.000	0.000	0.027	0.033	0.031	0.034	2.401	0.033	0.341	316	2384	100	653	24304	24957	722	22020	22742	Error	Error	-5.218	653	24304	722	22020	409088	7800021	1.439	7.086	0	0	0
1	3	3	"A13"	"A13"	13690	9310	100	1116	1182	553	46	566	566	637	408	64	61	32	0	31626	26194	13245	50	2636	2636	3376	3386	100	81	78	0	0.000	0.000	0.000	0.000	0.000	0.000	0.000	0.000	0.000	0.000	0.000	0.000	0.000	0.000	0.019	0.026	0.027	0.028	2.613	0.027	0.437	316	2384	100	550	28990	29540	616	23558	24174	Error	Error	-5.720	550	28990	616	23558	373620	8277339	1.336	6.739	0	0	0
1	4	3	"A14"	"A14"	13990	9310	100	1076	1115	675	60	588	588	660	496	75	49	17	0	23664	20362	13824	67	2654	2654	3215	3184	99	67	65	0	0.000	0.000	0.000	0.000	0.000	0.000	0.000	0.000	0.000	0.000	0.000	0.000	0.000	0.000	0.023	0.030	0.031	0.043	4.256	0.030	0.376	316	2384	100	488	21010	21498	527	17708	18235	Error	Error	-5.428	488	21010	527	17708	352272	6434524	0.917	5.385	0	0	0
1	5	3	"A14"	"A14"	14290	9310	100	1279	1277	582	45	609	609	677	506	74	61	23	0	30179	24747	12719	51	2710	2710	3429	3313	96	79	75	0	0.000	0.000	0.000	0.000	0.000	0.000	0.000	0.000	0.000	0.000	0.000	0.000	0.000	0.000	0.024	0.030	0.030	0.035	2.855	0.029	0.326	316	2384	100	670	27469	28139	668	22037	22705	Error	Error	-5.357	670	27469	668	22037	403502	7819923	1.186	6.435	0	0	0
1	6	3	"A14"	"A14"	14590	9310	100	1339	1352	765	56	625	625	679	424	62	67	38	0	29746	25477	13158	51	2721	2721	3385	3221	95	81	75	0	0.000	0.000	0.000	0.000	0.000	0.000	0.000	0.000	0.000	0.000	0.000	0.000	0.000	0.000	0.026	0.032	0.031	0.034	2.563	0.031	0.413	316	2384	100	714	27025	27739	727	22756	23483	Error	Error	-5.242	714	27025	727	22756	427162	8050782	1.587	6.859	0	0	0
1	7	3	"A15"	"A15"	14895	9310	100	903	999	669	66	642	642	707	422	59	34	10	0	14189	15951	10246	64	2737	2737	3018	1539	50	78	73	0	0.000	0.000	0.000	0.000	0.000	0.000	0.000	0.000	0.000	0.000	0.000	0.000	0.000	0.000	0.023	0.027	0.029	0.033	4.482	0.030	0.186	316	2384	100	261	11452	11713	357	13214	13571	Error	Error	-5.455	261	11452	357	13214	315801	5040423	0.692	8.404	0	0	0
1	8	3	"A15"	"A15"	15195	9310	100	1237	1300	638	49	693	693	762	539	70	50	14	0	20871	20925	11463	54	2834	2834	3280	2173	66	88	81	0	0.000	0.000	0.000	0.000	0.000	0.000	0.000	0.000	0.000	0.000	0.000	0.000	0.000	0.000	0.030	0.034	0.033	0.031	2.416	0.033	0.367	316	2384	100	544	18037	18581	607	18091	18698	Error	Error	-5.051	544	18037	607	18091	410813	6612164	0.998	8.120	0	0	0
1	9	3	"A15"	"A15"	15495	9310	100	1007	1087	524	48	681	681	752	510	67	37	11	0	22063	19274	11258	58	2617	2617	3159	2419	76	76	74	0	0.000	0.000	0.000	0.000	0.000	0.000	0.000	0.000	0.000	0.000	0.000	0.000	0.000	0.000	0.017	0.024	0.027	0.030	3.483	0.028	0.212	316	2384	100	326	19446	19772	406	16657	17063	Error	Error	-5.898	326	19446	406	16657	343371	6090482	0.657	6.662	0	0	0
1	10	3	"A16"	"A16"	15795	9310	100	955	1089	682	62	711	711	773	493	63	31	8	0	17523	16894	11349	67	2637	2637	2937	1789	60	72	67	0	0.000	0.000	0.000	0.000	0.000	0.000	0.000	0.000	0.000	0.000	0.000	0.000	0.000	0.000	0.016	0.027	0.026	0.034	4.015	0.031	0.177	316	2384	100	244	14886	15130	378	14257	14635	Error	Error	-5.931	244	14886	378	14257	344194	5338565	0.641	7.802	0	0	0
1	11	3	"A16"	"A16"	16095	9310	100	1258	1302	556	42	718	718	762	386	50	60	35	0	24031	22784	12343	54	2772	2772	3244	2311	71	87	80	0	0.000	0.000	0.000	0.000	0.000	0.000	0.000	0.000	0.000	0.000	0.000	0.000	0.000	0.000	0.025	0.029	0.031	0.031	2.709	0.027	0.438	316	2384	100	540	21259	21799	584	20012	20596	Error	Error	-5.299	540	21259	584	20012	411564	7199853	1.399	8.455	0	0	0
1	12	3	"A16"	"A16"	16400	9310	100	1309	1334	517	38	695	695	754	577	76	51	15	0	27475	23926	11916	49	2732	2732	2974	1781	59	91	85	0	0.000	0.000	0.000	0.000	0.000	0.000	0.000	0.000	0.000	0.000	0.000	0.000	0.000	0.000	0.025	0.030	0.032	0.031	2.348	0.030	0.291	316	2384	100	614	24743	25357	639	21194	21833	Error	Error	-5.333	614	24743	639	21194	421556	7560583	1.005	11.764	0	0	0
1	13	3	"A17"	"A17"	16700	9310	100	949	1038	477	45	700	700	755	539	71	25	5	0	9625	10090	6038	59	2765	2765	2953	1280	43	68	65	0	0.000	0.000	0.000	0.000	0.000	0.000	0.000	0.000	0.000	0.000	0.000	0.000	0.000	0.000	0.036	0.046	0.051	0.064	4.251	0.054	0.132	316	2384	100	249	6860	7109	338	7325	7663	Error	Error	-4.784	249	6860	338	7325	327970	3188477	0.525	5.576	0	0	0
1	14	3	"A17"	"A17"	17000	9310	100	1124	1575	4419	280	713	713	763	483	63	44	11	0	14446	14620	6529	44	2798	2798	3130	1798	57	95	92	0	0.000	0.000	0.000	0.000	0.000	0.000	0.000	0.000	0.000	0.000	0.000	0.000	0.000	0.000	0.035	0.073	0.041	0.036	2.895	0.270	0.285	316	2384	100	411	11648	12059	862	11822	12684	Error	Error	-4.825	411	11648	862	11822	497818	4619950	1.681	6.390	0	0	0
1	15	3	"A17"	"A17"	17300	9310	100	1065	1100	411	37	704	704	765	491	64	38	8	0	13959	12986	6199	47	2794	2794	3096	1703	55	80	76	0	0.000	0.000	0.000	0.000	0.000	0.000	0.000	0.000	0.000	0.000	0.000	0.000	0.000	0.000	0.032	0.039	0.040	0.043	3.627	0.043	0.268	316	2384	100	361	11165	11526	396	10192	10588	Error	Error	-4.951	361	11165	396	10192	347627	4103485	0.682	5.807	0	0	0
1	16	3	"A18"	"A18"	17600	9310	100	1158	1291	868	67	779	779	819	401	48	48	25	0	14399	14004	8427	60	3022	3022	3282	1561	47	77	71	0	0.000	0.000	0.000	0.000	0.000	0.000	0.000	0.000	0.000	0.000	0.000	0.000	0.000	0.000	0.033	0.047	0.045	0.049	3.153	0.054	0.343	316	2384	100	379	11377	11756	512	10982	11494	Error	Error	-4.908	379	11377	512	10982	407845	4425136	1.177	6.869	0	0	0
1	17	3	"A18"	"A18"	17905	9310	100	1248	1306	608	46	767	767	866	1376	158	3	0	0	18245	17906	6058	33	2914	2914	3295	2608	79	95	93	0	0.000	0.000	0.000	0.000	0.000	0.000	0.000	0.000	0.000	0.000	0.000	0.000	0.000	0.000	0.031	0.036	0.034	0.030	2.550	0.041	0.275	316	2384	100	481	15331	15812	539	14992	15531	Error	Error	-4.994	481	15331	539	14992	412784	5658241	0.320	5.602	0	0	0
1	18	3	"A18"	"A18"	18205	9310	100	1330	1349	464	34	821	821	903	693	76	28	2	0	21475	20853	5817	27	3121	3121	3413	2201	64	98	95	0	0.000	0.000	0.000	0.000	0.000	0.000	0.000	0.000	0.000	0.000	0.000	0.000	0.000	0.000	0.028	0.030	0.030	0.026	2.648	0.027	0.198	316	2384	100	509	18354	18863	528	17732	18260	Error	Error	-5.172	509	18354	528	17732	426183	6589552	0.644	7.924	0	0	0
1	1	4	"A19"	"A19"	13090	9610	100	743	861	498	57	583	583	730	2206	302	0	0	0	7453	9981	7759	77	2685	2685	3154	3024	95	54	44	0	0.000	0.000	0.000	0.000	0.000	0.000	0.000	0.000	0.000	0.000	0.000	0.000	0.000	0.000	0.034	0.038	0.052	0.073	4.651	0.040	0.275	316	2384	100	160	4768	4928	278	7296	7574	Error	Error	-4.897	160	4768	278	7296	272002	3154065	0.059	2.258	0	0	0
1	2	4	"A19"	"A19"	13395	9610	100	882	976	518	53	583	583	626	403	64	42	16	0	12624	12736	7660	60	2688	2688	3143	2042	64	72	68	0	0.000	0.000	0.000	0.000	0.000	0.000	0.000	0.000	0.000	0.000	0.000	0.000	0.000	0.000	0.030	0.039	0.042	0.049	3.419	0.040	0.286	316	2384	100	299	9936	10235	393	10048	10441	Error	Error	-5.054	299	9936	393	10048	308504	4024425	0.868	4.698	0	0	0
1	3	4	"A19"	"A19"	13695	9610	100	892	991	660	66	559	559	660	831	125	18	1	0	12912	14198	9549	67	2595	2595	3099	2425	78	70	68	0	0.000	0.000	0.000	0.000	0.000	0.000	0.000	0.000	0.000	0.000	0.000	0.000	0.000	0.000	0.032	0.037	0.041	0.050	3.857	0.038	0.195	316	2384	100	333	10317	10650	432	11603	12035	Error	Error	-4.953	333	10317	432	11603	313229	4486595	0.398	4.577	0	0	0
1	4	4	"A20"	"A20"	13995	9610	100	1273	1290	740	57	573	573	643	553	86	59	18	0	32495	28357	13453	47	2675	2675	3050	2419	79	86	80	0	0.000	0.000	0.000	0.000	0.000	0.000	0.000	0.000	0.000	0.000	0.000	0.000	0.000	0.000	0.023	0.028	0.027	0.029	2.632	0.028	0.316	316	2384	100	700	29820	30520	717	25682	26399	Error	Error	-5.413	700	29820	717	25682	407690	8960687	1.170	10.462	0	0	0
1	5	4	"A20"	"A20"	14295	9610	100	1528	1483	575	38	610	610	679	454	66	77	50	0	38243	33322	13361	40	2797	2797	3467	2957	85	90	87	0	0.000	0.000	0.000	0.000	0.000	0.000	0.000	0.000	0.000	0.000	0.000	0.000	0.000	0.000	0.026	0.029	0.029	0.030	1.999	0.028	0.368	316	2384	100	918	35446	36364	873	30525	31398	Error	Error	-5.271	918	35446	873	30525	468579	10529838	1.771	10.096	0	0	0
1	6	4	"A20"	"A20"	14595	9610	100	1472	1544	984	63	633	633	698	438	62	79	46	0	37262	33125	13062	39	2847	2847	3505	3134	89	89	86	0	0.000	0.000	0.000	0.000	0.000	0.000	0.000	0.000	0.000	0.000	0.000	0.000	0.000	0.000	0.024	0.030	0.027	0.029	1.928	0.031	0.401	316	2384	100	839	34415	35254	911	30278	31189	Error	Error	-5.358	839	34415	911	30278	487864	10467610	1.932	9.451	0	0	0
1	7	4	"A21"	"A21"	14900	9610	100	1379	1344	585	43	648	648	726	546	75	61	22	0	29522	23887	12765	53	2719	2719	3468	4202	121	74	71	0	0.000	0.000	0.000	0.000	0.000	0.000	0.000	0.000	0.000	0.000	0.000	0.000	0.000	0.000	0.027	0.033	0.033	0.038	2.875	0.032	0.509	316	2384	100	731	26803	27534	696	21168	21864	Error	Error	-5.196	731	26803	696	21168	424657	7548177	1.132	4.859	0	0	0
1	8	4	"A21"	"A21"	15205	9615	95	1613	1673	475	28	705	705	772	450	58	89	51	0	33109	32438	5873	18	2896	2896	3680	3106	84	100	100	0	0.000	0.000	0.000	0.000	0.000	0.000	0.000	0.000	0.000	0.000	0.000	0.000	0.000	0.000	0.030	0.033	0.031	0.030	1.633	0.032	0.430	256	2088	100	908	30213	31121	968	29542	30510	Error	Error	-5.056	908	30213	968	29542	428410	8304081	2.002	9.259	0	0	0
1	9	4	"A21"	"A21"	15500	9610	100	1320	1349	515	38	673	673	741	442	59	66	30	0	29189	25479	10986	43	2723	2723	3306	2564	77	87	81	0	0.000	0.000	0.000	0.000	0.000	0.000	0.000	0.000	0.000	0.000	0.000	0.000	0.000	0.000	0.024	0.030	0.030	0.030	2.831	0.029	0.340	316	2384	100	647	26466	27113	676	22756	23432	Error	Error	-5.354	647	26466	676	22756	426381	8051339	1.376	8.648	0	0	0
1	10	4	"A22"	"A22"	15800	9610	100	1331	1341	580	43	689	689	748	502	67	58	27	0	28333	22701	12466	54	2670	2670	2902	1770	60	81	72	0	0.000	0.000	0.000	0.000	0.000	0.000	0.000	0.000	0.000	0.000	0.000	0.000	0.000	0.000	0.025	0.033	0.035	0.037	3.252	0.034	0.428	316	2384	100	642	25663	26305	652	20031	20683	Error	Error	-5.321	642	25663	652	20031	423772	7173361	1.181	11.186	0	0	0
1	11	4	"A22"	"A22"	16100	9610	100	1133	1154	457	39	672	672	719	373	51	58	27	0	25387	22541	9943	44	2710	2710	3245	3145	96	86	82	0	0.000	0.000	0.000	0.000	0.000	0.000	0.000	0.000	0.000	0.000	0.000	0.000	0.000	0.000	0.020	0.024	0.024	0.024	3.170	0.026	0.443	316	2384	100	461	22677	23138	482	19831	20313	Error	Error	-5.620	461	22677	482	19831	364591	7122907	1.166	6.135	0	0	0
1	12	4	"A22"	"A22"	16405	9615	90	1398	1438	474	32	728	728	1178	4388	372	0	0	0	30742	30890	6962	22	2869	2869	3959	5681	143	100	98	0	0.000	0.000	0.000	0.000	0.000	0.000	0.000	0.000	0.000	0.000	0.000	0.000	0.000	0.000	0.024	0.025	0.025	0.021	2.289	0.026	0.294	256	1924	100	670	27873	28543	710	28021	28731	Error	Error	-5.379	670	27873	710	28021	368112	7907936	0.059	4.741	0	0	0
1	13	4	"A23"	"A23"	16705	9615	100	1050	1116	500	44	687	687	757	495	65	39	9	0	21346	18635	10378	55	2742	2742	3267	3157	96	75	72	0	0.000	0.000	0.000	0.000	0.000	0.000	0.000	0.000	0.000	0.000	0.000	0.000	0.000	0.000	0.020	0.027	0.029	0.032	3.435	0.029	0.310	316	2384	100	363	18604	18967	429	15893	16322	Error	Error	-5.679	363	18604	429	15893	352552	5888621	0.725	4.868	0	0	0
1	14	4	"A23"	"A23"	17005	9615	90	1213	1294	515	39	719	719	785	494	62	50	12	0	25162	24468	5180	21	2906	2906	3535	3488	98	100	98	0	0.000	0.000	0.000	0.000	0.000	0.000	0.000	0.000	0.000	0.000	0.000	0.000	0.000	0.000	0.022	0.027	0.026	0.020	2.550	0.029	0.276	256	1924	100	494	22256	22750	575	21562	22137	Error	Error	-5.494	494	22256	575	21562	331138	6263790	1.030	6.001	0	0	0
1	15	4	"A23"	"A23"	17305	9615	100	1123	1174	552	47	704	704	778	681	87	24	2	0	23351	21317	8934	41	2746	2746	3096	2434	78	88	85	0	0.000	0.000	0.000	0.000	0.000	0.000	0.000	0.000	0.000	0.000	0.000	0.000	0.000	0.000	0.020	0.025	0.024	0.024	2.924	0.029	0.154	316	2384	100	419	20605	21024	470	18571	19041	Error	Error	-5.620	419	20605	470	18571	370946	6736279	0.581	7.486	0	0	0
1	16	4	"A24"	"A24"	17605	9615	100	1209	1314	1280	97	711	711	779	516	66	48	13	0	17066	15626	9029	57	2870	2870	3052	1281	41	85	76	0	0.000	0.000	0.000	0.000	0.000	0.000	0.000	0.000	0.000	0.000	0.000	0.000	0.000	0.000	0.035	0.047	0.044	0.053	3.919	0.055	0.251	316	2384	100	498	14196	14694	603	12756	13359	Error	Error	-4.833	498	14196	603	12756	415361	4937968	1.037	9.816	0	0	0
1	17	4	"A24"	"A24"	17910	9615	90	1518	1538	602	39	782	782	833	462	55	72	35	0	23473	22800	4614	20	3098	3098	3228	1284	39	100	100	0	0.000	0.000	0.000	0.000	0.000	0.000	0.000	0.000	0.000	0.000	0.000	0.000	0.000	0.000	0.036	0.038	0.038	0.033	2.081	0.039	0.351	256	1924	100	736	20375	21111	756	19702	20458	Error	Error	-4.791	736	20375	756	19702	393651	5836708	1.526	15.243	0	0	0
1	18	4	"A24"	"A24"	18210	9615	90	1405	1582	834	52	804	804	853	464	54	60	28	0	20698	20901	5077	24	3113	3113	3300	1260	38	100	100	0	0.000	0.000	0.000	0.000	0.000	0.000	0.000	0.000	0.000	0.000	0.000	0.000	0.000	0.000	0.034	0.044	0.035	0.032	2.761	0.043	0.315	256	1924	100	601	17585	18186	778	17788	18566	Error	Error	-4.871	601	17585	778	17788	405063	5350674	1.571	13.969	0	0	0
1	1	5	"A25"	"A25"	13095	9900	100	947	1038	575	55	563	563	622	455	73	44	16	0	16538	18542	11351	61	2761	2761	3124	2299	73	76	75	0	0.000	0.000	0.000	0.000	0.000	0.000	0.000	0.000	0.000	0.000	0.000	0.000	0.000	0.000	0.028	0.030	0.031	0.036	3.460	0.032	0.276	316	2384	100	384	13777	14161	475	15781	16256	Error	Error	-5.165	384	13777	475	15781	327997	5859349	0.914	6.706	0	0	0
1	2	5	"A25"	"A25"	13395	9900	100	884	888	354	39	578	578	645	644	99	16	0	0	20729	18062	9565	52	2830	2830	3485	3299	94	77	76	0	0.000	0.000	0.000	0.000	0.000	0.000	0.000	0.000	0.000	0.000	0.000	0.000	0.000	0.000	0.017	0.020	0.024	0.027	3.884	0.021	0.137	316	2384	100	306	17899	18205	310	15232	15542	Error	Error	-5.870	306	17899	310	15232	280523	5707583	0.377	4.419	0	0	0
1	3	5	"A25"	"A25"	13695	9900	100	954	1041	609	58	569	569	637	439	68	43	16	0	22180	20752	13331	64	2904	2904	3391	2399	70	74	70	0	0.000	0.000	0.000	0.000	0.000	0.000	0.000	0.000	0.000	0.000	0.000	0.000	0.000	0.000	0.020	0.026	0.026	0.034	4.112	0.027	0.267	316	2384	100	385	19276	19661	472	17848	18320	Error	Error	-5.646	385	19276	472	17848	329082	6557561	0.920	7.237	0	0	0
1	4	5	"A26"	"A26"	14000	9900	100	1082	1431	2279	159	574	574	623	373	59	61	34	0	20513	25054	15519	61	2795	2795	2954	1230	41	95	92	0	0.000	0.000	0.000	0.000	0.000	0.000	0.000	0.000	0.000	0.000	0.000	0.000	0.000	0.000	0.029	0.039	0.029	0.029	2.508	0.046	0.201	316	2384	100	508	17718	18226	857	22259	23116	Error	Error	-5.124	508	17718	857	22259	452236	7917031	2.166	17.967	0	0	0
1	5	5	"A26"	"A26"	14300	9900	100	1165	1204	539	44	593	593	661	485	73	59	20	0	28837	27428	13371	48	2890	2890	3329	2529	75	89	88	0	0.000	0.000	0.000	0.000	0.000	0.000	0.000	0.000	0.000	0.000	0.000	0.000	0.000	0.000	0.022	0.025	0.025	0.026	2.330	0.029	0.254	316	2384	100	572	25947	26519	611	24538	25149	Error	Error	-5.503	572	25947	611	24538	380524	8667397	1.120	9.529	0	0	0
1	6	5	"A26"	"A26"	14600	9905	100	1355	1384	597	43	633	633	692	437	63	72	38	0	36356	32368	11641	35	2894	2894	3275	2178	66	98	96	0	0.000	0.000	0.000	0.000	0.000	0.000	0.000	0.000	0.000	0.000	0.000	0.000	0.000	0.000	0.022	0.025	0.024	0.021	2.254	0.025	0.311	316	2384	100	722	33462	34184	751	29474	30225	Error	Error	-5.534	722	33462	751	29474	437487	10228210	1.584	13.358	0	0	0
1	7	5	"A27"	"A27"	14900	9905	100	1107	1186	552	46	630	630	693	538	77	45	16	0	21014	23070	13982	60	2857	2857	2988	1390	46	93	84	0	0.000	0.000	0.000	0.000	0.000	0.000	0.000	0.000	0.000	0.000	0.000	0.000	0.000	0.000	0.026	0.028	0.029	0.028	2.876	0.028	0.277	316	2384	100	477	18157	18634	556	20213	20769	Error	Error	-5.250	477	18157	556	20213	374718	7290072	0.916	14.447	0	0	0
1	8	5	"A27"	"A27"	15200	9905	100	1158	1236	593	47	662	662	729	492	67	50	16	0	26846	25821	12243	47	2796	2796	3187	2448	76	90	83	0	0.000	0.000	0.000	0.000	0.000	0.000	0.000	0.000	0.000	0.000	0.000	0.000	0.000	0.000	0.021	0.025	0.025	0.024	2.437	0.026	0.317	316	2384	100	496	24050	24546	574	23025	23599	Error	Error	-5.600	496	24050	574	23025	390612	8159436	1.030	9.246	0	0	0
1	9	5	"A27"	"A27"	15505	9905	100	1187	1232	730	59	680	680	791	967	122	15	0	0	30721	27600	13079	47	2728	2728	3275	3327	101	83	82	0	0.000	0.000	0.000	0.000	0.000	0.000	0.000	0.000	0.000	0.000	0.000	0.000	0.000	0.000	0.018	0.022	0.022	0.022	2.743	0.030	0.139	316	2384	100	507	27993	28500	552	24872	25424	Error	Error	-5.787	507	27993	552	24872	389362	8721522	0.456	7.311	0	0	0
1	10	5	"A28"	"A28"	15805	9905	100	1271	1317	579	43	683	683	761	543	71	54	21	0	36164	31452	15874	50	2777	2777	2958	1510	51	88	83	0	0.000	0.000	0.000	0.000	0.000	0.000	0.000	0.000	0.000	0.000	0.000	0.000	0.000	0.000	0.018	0.022	0.024	0.023	2.979	0.024	0.337	316	2384	100	588	33387	33975	634	28675	29309	Error	Error	-5.827	588	33387	634	28675	416171	9938963	1.024	18.870	0	0	0
1	11	5	"A28"	"A28"	16105	9905	100	1459	1473	569	38	674	674	743	574	77	66	24	0	41762	33027	17433	52	2777	2777	3184	2906	91	82	77	0	0.000	0.000	0.000	0.000	0.000	0.000	0.000	0.000	0.000	0.000	0.000	0.000	0.000	0.000	0.020	0.026	0.026	0.032	2.639	0.024	0.383	316	2384	100	785	38985	39770	799	30250	31049	Error	Error	-5.634	785	38985	799	30250	465414	10436387	1.272	10.269	0	0	0
1	12	5	"A28"	"A28"	16405	9905	100	1494	1494	659	44	673	673	736	535	72	65	31	0	39881	32796	16104	49	2777	2777	3014	2003	66	89	82	0	0.000	0.000	0.000	0.000	0.000	0.000	0.000	0.000	0.000	0.000	0.000	0.000	0.000	0.000	0.022	0.027	0.027	0.030	2.476	0.025	0.449	316	2384	100	821	37104	37925	821	30019	30840	Error	Error	-5.498	821	37104	821	30019	472107	10363492	1.417	14.869	0	0	0
1	13	5	"A29"	"A29"	16705	9905	100	1000	1155	1251	108	721	721	782	526	67	28	8	0	14550	15929	9305	58	2852	2852	3120	1662	53	85	79	0	0.000	0.000	0.000	0.000	0.000	0.000	0.000	0.000	0.000	0.000	0.000	0.000	0.000	0.000	0.024	0.033	0.030	0.032	4.093	0.031	0.078	316	2384	100	279	11698	11977	434	13077	13511	Error	Error	-5.390	279	11698	434	13077	364849	5033599	0.709	7.707	0	0	0
1	14	5	"A29"	"A29"	17010	9905	100	1276	1356	857	63	704	704	767	496	64	55	20	0	26989	24420	10232	41	2870	2870	3108	1932	62	92	87	0	0.000	0.000	0.000	0.000	0.000	0.000	0.000	0.000	0.000	0.000	0.000	0.000	0.000	0.000	0.024	0.030	0.029	0.027	2.638	0.035	0.276	316	2384	100	572	24119	24691	652	21550	22202	Error	Error	-5.398	572	24119	652	21550	428610	7716692	1.188	11.031	0	0	0
1	15	5	"A29"	"A29"	17310	9905	100	1228	1260	551	43	697	697	766	554	72	46	10	0	22674	20906	10863	51	2770	2770	2990	1826	61	85	79	0	0.000	0.000	0.000	0.000	0.000	0.000	0.000	0.000	0.000	0.000	0.000	0.000	0.000	0.000	0.027	0.031	0.031	0.034	2.537	0.030	0.346	316	2384	100	531	19904	20435	563	18136	18699	Error	Error	-5.228	531	19904	563	18136	398095	6606171	0.892	9.812	0	0	0
1	16	5	"A30"	"A30"	17615	9905	85	1790	5026	11160	222	727	727	803	576	71	75	45	2	28049	29969	14713	49	2903	2903	3141	1532	48	100	100	5	0.000	0.000	0.000	0.000	0.000	0.000	0.000	0.000	0.000	0.000	0.000	0.000	0.000	0.000	0.042	0.159	0.050	0.055	2.933	0.277	0.335	208	1660	100	1063	25146	26209	4299	27066	31365	Error	Error	-4.564	1063	25146	4299	27066	1045312	6233595	7.332	17.512	0	0	0
1	17	5	"A30"	"A30"	17915	9910	90	1561	1663	739	44	775	775	835	574	68	70	21	0	35921	34624	7799	22	3088	3088	3220	1243	38	100	100	0	0.000	0.000	0.000	0.000	0.000	0.000	0.000	0.000	0.000	0.000	0.000	0.000	0.000	0.000	0.024	0.028	0.026	0.024	1.850	0.030	0.363	256	1924	100	786	32833	33619	888	31536	32424	Error	Error	-5.384	786	32833	888	31536	425759	8863622	1.443	25.265	0	0	0
1	18	5	"A30"	"A30"	18210	9910	95	1288	1320	443	33	779	779	862	551	63	46	8	0	26401	25484	6648	26	3098	3098	3308	1536	46	100	100	0	0.000	0.000	0.000	0.000	0.000	0.000	0.000	0.000	0.000	0.000	0.000	0.000	0.000	0.000	0.022	0.024	0.025	0.022	2.191	0.026	0.270	256	2088	100	509	23303	23812	541	22386	22927	Error	Error	-5.517	509	23303	541	22386	338027	6523844	0.831	14.438	0	0	0
1	1	6	"A31"	"A31"	13100	10205	100	1054	1220	775	63	581	581	636	454	71	50	30	0	17150	22333	16725	74	2919	2919	3301	2901	87	68	64	0	0.000	0.000	0.000	0.000	0.000	0.000	0.000	0.000	0.000	0.000	0.000	0.000	0.000	0.000	0.033	0.033	0.036	0.050	4.613	0.035	0.469	316	2384	100	473	14231	14704	639	19414	20053	Error	Error	-4.911	473	14231	639	19414	385373	7057166	1.286	6.560	0	0	0
1	2	6	"A31"	"A31"	13400	10205	100	1267	1343	841	62	540	540	604	462	76	65	33	0	31399	27119	13924	51	2766	2766	3282	2655	80	83	79	0	0.000	0.000	0.000	0.000	0.000	0.000	0.000	0.000	0.000	0.000	0.000	0.000	0.000	0.000	0.025	0.033	0.031	0.034	2.510	0.031	0.430	316	2384	100	727	28633	29360	803	24353	25156	Error	Error	-5.300	727	28633	803	24353	424268	8569608	1.600	8.978	0	0	0
1	3	6	"A31"	"A31"	13705	10205	100	1652	1610	845	52	606	606	672	624	92	67	33	0	41992	33925	16265	47	3071	3071	3612	2705	74	87	83	0	0.000	0.000	0.000	0.000	0.000	0.000	0.000	0.000	0.000	0.000	0.000	0.000	0.000	0.000	0.027	0.033	0.031	0.031	2.384	0.031	0.265	316	2384	100	1046	38921	39967	1004	30854	31858	Error	Error	-5.218	1046	38921	1004	30854	508877	10720426	1.503	11.206	0	0	0
1	4	6	"A32"	"A32"	14005	10205	100	1181	1208	527	43	580	580	646	571	88	51	16	0	24015	26923	16455	61	2929	2929	3099	1612	52	93	88	0	0.000	0.000	0.000	0.000	0.000	0.000	0.000	0.000	0.000	0.000	0.000	0.000	0.000	0.000	0.029	0.026	0.027	0.026	2.442	0.025	0.312	316	2384	100	601	21086	21687	628	23994	24622	Error	Error	-5.133	601	21086	628	23994	381733	8507558	0.984	14.779	0	0	0
1	5	6	"A32"	"A32"	14310	10215	95	1277	1332	661	49	601	601	667	557	83	58	21	0	37411	31342	12842	40	2982	2982	3269	1871	57	100	100	0	0.000	0.000	0.000	0.000	0.000	0.000	0.000	0.000	0.000	0.000	0.000	0.000	0.000	0.000	0.020	0.026	0.025	0.023	2.028	0.029	0.309	256	2088	100	676	34429	35105	731	28360	29091	Error	Error	-5.670	676	34429	731	28360	341111	8023636	1.194	15.004	0	0	0
1	6	6	"A32"	"A32"	14605	10210	100	1453	1446	584	40	650	650	722	541	74	69	26	0	38367	33054	14202	42	3030	3030	3320	1901	57	95	92	0	0.000	0.000	0.000	0.000	0.000	0.000	0.000	0.000	0.000	0.000	0.000	0.000	0.000	0.000	0.023	0.027	0.026	0.025	1.934	0.027	0.271	316	2384	100	803	35337	36140	796	30024	30820	Error	Error	-5.460	803	35337	796	30024	456935	10445010	1.338	15.641	0	0	0
1	7	6	"A33"	"A33"	14905	10210	100	796	903	582	64	637	637	704	773	109	8	2	0	8381	10812	8016	74	2855	2855	2947	984	33	84	79	0	0.000	0.000	0.000	0.000	0.000	0.000	0.000	0.000	0.000	0.000	0.000	0.000	0.000	0.000	0.029	0.033	0.045	0.043	4.325	0.034	0.173	316	2384	100	159	5526	5685	266	7957	8223	Error	Error	-5.119	159	5526	266	7957	285502	3416486	0.257	7.993	0	0	0
1	8	6	"A33"	"A33"	15210	10210	85	952	1087	683	62	648	648	714	459	64	38	14	0	10739	13591	7837	57	2878	2878	3098	1470	47	100	94	0	0.000	0.000	0.000	0.000	0.000	0.000	0.000	0.000	0.000	0.000	0.000	0.000	0.000	0.000	0.039	0.041	0.044	0.039	2.897	0.042	0.256	208	1660	100	304	7861	8165	439	10713	11152	Error	Error	-4.693	304	7861	439	10713	226038	2826875	0.813	7.138	0	0	0
1	9	6	"A33"	"A33"	15510	10210	100	777	855	374	43	636	636	711	522	73	18	3	0	8897	11156	7471	66	2714	2714	2895	1378	47	85	78	0	0.000	0.000	0.000	0.000	0.000	0.000	0.000	0.000	0.000	0.000	0.000	0.000	0.000	0.000	0.023	0.026	0.040	0.040	3.938	0.035	0.110	316	2384	100	141	6183	6324	219	8442	8661	Error	Error	-5.455	141	6183	219	8442	270132	3525372	0.276	5.995	0	0	0
1	10	6	"A34"	"A34"	15815	10215	90	1119	1207	545	45	676	676	744	536	72	41	12	0	14642	19521	11117	56	2833	2833	2938	1249	42	100	98	0	0.000	0.000	0.000	0.000	0.000	0.000	0.000	0.000	0.000	0.000	0.000	0.000	0.000	0.000	0.038	0.032	0.031	0.031	2.185	0.034	0.210	256	1924	100	443	11809	12252	531	16688	17219	Error	Error	-4.736	443	11809	531	16688	309023	4997426	0.864	13.277	0	0	0
1	11	6	"A34"	"A34"	16110	10210	100	1071	1209	823	68	671	671	744	560	75	38	14	0	14349	19207	11971	62	2815	2815	2964	1858	62	88	81	0	0.000	0.000	0.000	0.000	0.000	0.000	0.000	0.000	0.000	0.000	0.000	0.000	0.000	0.000	0.035	0.033	0.031	0.031	3.442	0.036	0.199	316	2384	100	400	11534	11934	538	16392	16930	Error	Error	-4.850	400	11534	538	16392	382173	6069380	0.830	8.742	0	0	0
1	12	6	"A34"	"A34"	16415	10215	95	1182	1268	560	44	688	688	837	2012	240	1	0	0	16869	20751	10383	50	2848	2848	2967	1035	34	100	100	0	0.000	0.000	0.000	0.000	0.000	0.000	0.000	0.000	0.000	0.000	0.000	0.000	0.000	0.000	0.035	0.032	0.034	0.029	2.448	0.035	0.242	256	2088	100	494	14021	14515	580	17903	18483	Error	Error	-4.827	494	14021	580	17903	324582	5312131	0.214	17.183	0	0	0
1	13	6	"A35"	"A35"	16715	10210	100	1127	1225	809	66	707	707	781	506	64	43	14	0	21768	21189	12981	61	2898	2898	3104	1508	48	80	76	0	0.000	0.000	0.000	0.000	0.000	0.000	0.000	0.000	0.000	0.000	0.000	0.000	0.000	0.000	0.022	0.028	0.028	0.028	3.279	0.031	0.270	316	2384	100	420	18870	19290	518	18291	18809	Error	Error	-5.490	420	18870	518	18291	387113	6695830	0.877	11.993	0	0	0
1	14	6	"A35"	"A35"	17015	10210	100	1335	1432	789	55	739	739	803	614	76	49	10	0	29497	27311	9348	34	2969	2969	3223	2130	66	93	91	0	0.000	0.000	0.000	0.000	0.000	0.000	0.000	0.000	0.000	0.000	0.000	0.000	0.000	0.000	0.022	0.028	0.026	0.025	2.660	0.031	0.229	316	2384	100	596	26528	27124	693	24342	25035	Error	Error	-5.476	596	26528	693	24342	452636	8630140	1.024	11.309	0	0	0
1	15	6	"A35"	"A35"	17315	10210	100	966	1099	715	65	687	687	748	415	55	35	10	0	19385	18419	7334	39	2828	2828	3018	1462	48	93	89	0	0.000	0.000	0.000	0.000	0.000	0.000	0.000	0.000	0.000	0.000	0.000	0.000	0.000	0.000	0.017	0.026	0.024	0.022	3.082	0.048	0.183	316	2384	100	279	16557	16836	412	15591	16003	Error	Error	-5.891	279	16557	412	15591	347321	5820484	0.846	10.534	0	0	0
1	16	6	"A36"	"A36"	17615	10210	100	1034	1093	572	52	696	696	765	544	71	29	9	0	11858	12433	7061	56	2699	2699	3069	2310	75	78	74	0	0.000	0.000	0.000	0.000	0.000	0.000	0.000	0.000	0.000	0.000	0.000	0.000	0.000	0.000	0.037	0.041	0.042	0.047	3.271	0.049	0.270	316	2384	100	338	9159	9497	397	9734	10131	Error	Error	-4.760	338	9159	397	9734	345311	3928694	0.603	4.054	0	0	0
1	17	6	"A36"	"A36"	17915	10210	100	1091	1181	628	53	749	749	808	540	66	28	6	0	14910	14799	7009	47	2920	2920	3100	1471	47	90	83	0	0.000	0.000	0.000	0.000	0.000	0.000	0.000	0.000	0.000	0.000	0.000	0.000	0.000	0.000	0.029	0.036	0.035	0.034	3.735	0.042	0.092	316	2384	100	342	11990	12332	432	11879	12311	Error	Error	-5.132	342	11990	432	11879	373246	4676619	0.691	7.953	0	0	0
1	18	6	"A36"	"A36"	18220	10215	95	1087	1134	541	47	768	768	854	770	90	13	1	0	13872	14874	5130	34	3035	3035	3257	2053	63	100	97	0	0.000	0.000	0.000	0.000	0.000	0.000	0.000	0.000	0.000	0.000	0.000	0.000	0.000	0.000	0.029	0.031	0.035	0.030	2.675	0.040	0.171	256	2088	100	319	10837	11156	366	11839	12205	Error	Error	-5.086	319	10837	366	11839	290262	3807831	0.364	5.659	0	0	0
1	1	7	"A37"	"A37"	13105	10505	100	1047	1100	485	44	558	558	646	616	95	37	5	0	24824	23532	10343	43	3014	3014	3252	1698	52	95	90	0	0.000	0.000	0.000	0.000	0.000	0.000	0.000	0.000	0.000	0.000	0.000	0.000	0.000	0.000	0.022	0.026	0.025	0.025	2.182	0.025	0.190	316	2384	100	489	21810	22299	542	20518	21060	Error	Error	-5.479	489	21810	542	20518	347507	7436268	0.737	11.943	0	0	0
1	2	7	"A37"	"A37"	13405	10505	100	820	922	775	84	591	591	662	584	88	17	2	0	14760	15433	6938	44	3290	3290	4378	3687	84	94	69	0	0.000	0.000	0.000	0.000	0.000	0.000	0.000	0.000	0.000	0.000	0.000	0.000	0.000	0.000	0.020	0.027	0.027	0.026	2.259	0.039	0.273	316	2384	100	229	11470	11699	331	12143	12474	Error	Error	-5.646	229	11470	331	12143	291279	4876967	0.445	2.998	0	0	0
1	3	7	"A37"	"A37"	13710	10505	100	938	1000	449	44	618	618	696	687	98	15	1	0	16983	17470	6945	39	3286	3286	4552	3803	83	94	85	0	0.000	0.000	0.000	0.000	0.000	0.000	0.000	0.000	0.000	0.000	0.000	0.000	0.000	0.000	0.023	0.027	0.027	0.023	2.745	0.041	0.208	316	2384	100	320	13697	14017	382	14184	14566	Error	Error	-5.420	320	13697	382	14184	316062	5520583	0.443	3.397	0	0	0
1	4	7	"A38"	"A38"	14015	10505	95	1307	1392	563	40	603	603	669	587	87	62	18	0	34931	32705	11534	35	3109	3109	3336	1485	44	100	98	0	0.000	0.000	0.000	0.000	0.000	0.000	0.000	0.000	0.000	0.000	0.000	0.000	0.000	0.000	0.022	0.027	0.025	0.024	1.903	0.027	0.274	256	2088	100	704	31822	32526	789	29596	30385	Error	Error	-5.498	704	31822	789	29596	356400	8372444	1.232	19.777	0	0	0
1	5	7	"A38"	"A38"	14315	10510	95	1491	1576	738	46	624	624	678	404	59	85	55	0	41188	39671	7551	19	3173	3173	3396	1591	46	100	100	0	0.000	0.000	0.000	0.000	0.000	0.000	0.000	0.000	0.000	0.000	0.000	0.000	0.000	0.000	0.023	0.026	0.025	0.022	1.760	0.027	0.471	256	2088	100	867	38015	38882	952	36498	37450	Error	Error	-5.454	867	38015	952	36498	403366	10155733	2.223	22.800	0	0	0
1	6	7	"A38"	"A38"	14615	10505	110	1140	1217	589	48	613	613	692	579	83	46	12	0	28682	27955	11734	41	2959	2959	3189	1451	45	97	94	0	0.000	0.000	0.000	0.000	0.000	0.000	0.000	0.000	0.000	0.000	0.000	0.000	0.000	0.000	0.020	0.024	0.024	0.022	2.402	0.026	0.285	392	2896	100	527	25723	26250	604	24996	25600	Error	Error	-5.609	527	25723	604	24996	476914	10958481	0.907	17.068	0	0	0
1	7	7	"A39"	"A39"	14920	10505	100	907	1016	454	44	644	644	727	612	84	25	4	0	10010	15796	11954	75	2938	2938	3084	1282	41	96	89	0	0.000	0.000	0.000	0.000	0.000	0.000	0.000	0.000	0.000	0.000	0.000	0.000	0.000	0.000	0.037	0.029	0.031	0.030	3.014	0.028	0.130	316	2384	100	263	7072	7335	372	12858	13230	Error	Error	-4.749	263	7072	372	12858	321094	4991437	0.472	9.916	0	0	0
1	8	7	"A39"	"A39"	15210	10510	95	1160	1211	522	43	643	643	702	487	69	52	20	0	18375	22542	12772	56	2855	2855	3034	1417	46	100	100	0	0.000	0.000	0.000	0.000	0.000	0.000	0.000	0.000	0.000	0.000	0.000	0.000	0.000	0.000	0.033	0.029	0.030	0.029	2.168	0.029	0.233	256	2088	100	517	15520	16037	568	19687	20255	Error	Error	-4.908	517	15520	568	19687	310091	5770778	1.045	13.767	0	0	0
1	9	7	"A39"	"A39"	15515	10510	100	869	937	518	55	620	620	680	550	80	20	1	0	14342	15771	8310	52	2569	2569	2704	1198	44	94	89	0	0.000	0.000	0.000	0.000	0.000	0.000	0.000	0.000	0.000	0.000	0.000	0.000	0.000	0.000	0.021	0.024	0.025	0.023	3.347	0.028	0.143	316	2384	100	249	11773	12022	317	13202	13519	Error	Error	-5.563	249	11773	317	13202	295948	4983605	0.467	10.907	0	0	0
1	10	7	"A40"	"A40"	15820	10510	95	1095	1179	492	41	686	686	758	528	69	38	12	0	13311	18655	11820	63	2855	2855	2978	1182	39	100	98	0	0.000	0.000	0.000	0.000	0.000	0.000	0.000	0.000	0.000	0.000	0.000	0.000	0.000	0.000	0.039	0.031	0.032	0.030	2.568	0.031	0.226	256	2088	100	409	10456	10865	493	15800	16293	Error	Error	-4.676	409	10456	493	15800	301868	4775627	0.797	13.263	0	0	0
1	11	7	"A40"	"A40"	16120	10515	90	1052	1168	624	53	693	693	763	500	65	35	11	0	13263	18187	10863	59	2889	2889	2983	1026	34	99	97	0	0.000	0.000	0.000	0.000	0.000	0.000	0.000	0.000	0.000	0.000	0.000	0.000	0.000	0.000	0.035	0.031	0.032	0.031	2.191	0.033	0.250	256	1924	100	359	10374	10733	475	15298	15773	Error	Error	-4.853	359	10374	475	15298	299061	4655779	0.810	14.819	0	0	0
1	12	7	"A40"	"A40"	16420	10510	100	1005	1162	1065	91	698	698	754	401	53	39	18	0	11025	14468	9004	62	2923	2923	3035	971	31	96	94	0	0.000	0.000	0.000	0.000	0.000	0.000	0.000	0.000	0.000	0.000	0.000	0.000	0.000	0.000	0.038	0.040	0.041	0.038	3.080	0.034	0.122	316	2384	100	307	8102	8409	464	11545	12009	Error	Error	-4.722	307	8102	464	11545	367171	4571934	1.017	11.774	0	0	0
1	13	7	"A41"	"A41"	16720	10510	100	1326	1356	608	44	716	716	771	501	64	56	19	0	27555	26020	13679	52	2883	2883	3051	1335	43	98	93	0	0.000	0.000	0.000	0.000	0.000	0.000	0.000	0.000	0.000	0.000	0.000	0.000	0.000	0.000	0.025	0.028	0.027	0.026	2.262	0.027	0.351	316	2384	100	610	24672	25282	640	23137	23777	Error	Error	-5.338	610	24672	640	23137	428526	8222290	1.168	17.205	0	0	0
1	14	7	"A41"	"A41"	17025	10510	90	1321	1378	726	52	698	698	777	654	84	46	9	0	28978	29282	8656	29	2944	2944	3155	1497	47	100	100	0	0.000	0.000	0.000	0.000	0.000	0.000	0.000	0.000	0.000	0.000	0.000	0.000	0.000	0.000	0.024	0.026	0.023	0.021	2.255	0.028	0.277	256	1924	100	623	26034	26657	680	26338	27018	Error	Error	-5.385	623	26034	680	26338	352844	7496161	0.919	17.453	0	0	0
1	15	7	"A41"	"A41"	17320	10510	90	1578	1616	513	31	711	711	770	476	61	82	42	0	37663	35972	7573	21	2978	2978	3127	1195	38	100	99	0	0.000	0.000	0.000	0.000	0.000	0.000	0.000	0.000	0.000	0.000	0.000	0.000	0.000	0.000	0.025	0.027	0.026	0.024	1.729	0.027	0.411	256	1924	100	867	34685	35552	905	32994	33899	Error	Error	-5.322	867	34685	905	32994	413801	9208873	1.777	27.485	0	0	0
1	16	7	"A42"	"A42"	17620	10515	90	1202	1269	525	41	729	729	781	411	52	58	23	0	17994	19283	10918	56	2901	2901	2993	1028	34	98	95	0	0.000	0.000	0.000	0.000	0.000	0.000	0.000	0.000	0.000	0.000	0.000	0.000	0.000	0.000	0.031	0.033	0.035	0.034	2.376	0.034	0.295	256	1924	100	473	15093	15566	540	16382	16922	Error	Error	-4.996	473	15093	540	16382	324879	4936511	1.187	15.846	0	0	0
1	17	7	"A42"	"A42"	17915	10510	85	1194	1224	463	37	742	742	802	571	71	36	5	0	20964	19962	8378	41	2921	2921	3108	1601	51	100	100	0	0.000	0.000	0.000	0.000	0.000	0.000	0.000	0.000	0.000	0.000	0.000	0.000	0.000	0.000	0.025	0.028	0.031	0.028	2.191	0.032	0.206	208	1660	100	452	18043	18495	482	17041	17523	Error	Error	-5.319	452	18043	482	17041	254543	4152118	0.739	10.527	0	0	0
1	18	7	"A42"	"A42"	18210	10510	85	1330	1421	552	38	956	956	3747	11794	314	0	0	0	14510	18674	10749	57	3556	3556	6987	12717	182	42	23	0	0.000	0.000	0.000	0.000	0.000	0.000	0.000	0.000	0.000	0.000	0.000	0.000	0.000	0.000	0.034	0.031	0.036	0.031	2.456	0.507	0.443	208	1660	100	374	10954	11328	465	15118	15583	Error	Error	-4.872	374	10954	465	15118	295655	3884116	-0.197	0.919	0	0	0
1	1	8	"A43"	"A43"	13105	10810	100	937	991	513	51	563	563	679	1287	189	4	0	0	25380	23932	14261	59	2936	2936	3304	2680	81	80	77	0	0.000	0.000	0.000	0.000	0.000	0.000	0.000	0.000	0.000	0.000	0.000	0.000	0.000	0.000	0.017	0.020	0.021	0.023	3.140	0.046	0.102	316	2384	100	374	22444	22818	428	20996	21424	Error	Error	-5.907	374	22444	428	20996	313074	7562456	0.242	7.697	0	0	0
1	2	8	"A43"	"A43"	13405	10810	100	1087	1214	846	69	553	553	621	517	83	51	18	0	31554	28828	12949	44	2949	2949	3422	2926	85	89	84	0	0.000	0.000	0.000	0.000	0.000	0.000	0.000	0.000	0.000	0.000	0.000	0.000	0.000	0.000	0.019	0.026	0.023	0.023	2.481	0.028	0.333	316	2384	100	534	28605	29139	661	25879	26540	Error	Error	-5.743	534	28605	661	25879	383751	9109629	1.147	8.683	0	0	0
1	3	8	"A43"	"A43"	13710	10810	100	1502	1522	687	45	604	604	679	520	76	74	37	0	41751	37392	13237	35	3099	3099	3437	2025	58	95	91	0	0.000	0.000	0.000	0.000	0.000	0.000	0.000	0.000	0.000	0.000	0.000	0.000	0.000	0.000	0.023	0.027	0.026	0.027	2.184	0.026	0.432	316	2384	100	898	38652	39550	918	34293	35211	Error	Error	-5.428	898	38652	918	34293	480998	11816010	1.621	16.768	0	0	0
1	4	8	"A44"	"A44"	14015	10815	90	1319	1412	892	63	633	633	712	522	73	64	22	0	30999	28758	10089	35	3230	3230	3398	1409	41	100	100	0	0.000	0.000	0.000	0.000	0.000	0.000	0.000	0.000	0.000	0.000	0.000	0.000	0.000	0.000	0.025	0.031	0.027	0.027	1.970	0.029	0.296	256	1924	100	686	27769	28455	779	25528	26307	Error	Error	-5.339	686	27769	779	25528	361583	7361962	1.341	17.999	0	0	0
1	5	8	"A44"	"A44"	14315	10815	100	1342	1412	586	41	617	617	675	499	73	72	26	0	34497	32880	8469	25	3118	3118	3292	1469	44	100	97	0	0.000	0.000	0.000	0.000	0.000	0.000	0.000	0.000	0.000	0.000	0.000	0.000	0.000	0.000	0.023	0.027	0.025	0.024	1.960	0.028	0.319	316	2384	100	725	31379	32104	795	29762	30557	Error	Error	-5.436	725	31379	795	29762	446119	10390179	1.477	20.142	0	0	0
1	6	8	"A44"	"A44"	14615	10815	95	1331	1400	582	41	622	622	706	661	93	55	8	0	33326	32453	8251	25	3048	3048	3647	3030	83	100	100	0	0.000	0.000	0.000	0.000	0.000	0.000	0.000	0.000	0.000	0.000	0.000	0.000	0.000	0.000	0.023	0.026	0.025	0.022	2.133	0.028	0.262	256	2088	100	709	30278	30987	778	29405	30183	Error	Error	-5.416	709	30278	778	29405	358370	8307961	1.050	9.507	0	0	0
1	7	8	"A45"	"A45"	14915	10815	100	854	937	706	75	598	598	669	609	91	13	1	0	18048	17011	7322	43	2770	2770	2926	1563	53	96	92	0	0.000	0.000	0.000	0.000	0.000	0.000	0.000	0.000	0.000	0.000	0.000	0.000	0.000	0.000	0.017	0.024	0.023	0.022	2.788	0.028	0.115	316	2384	100	256	15278	15534	339	14241	14580	Error	Error	-5.899	256	15278	339	14241	296147	5375445	0.440	9.012	0	0	0
1	8	8	"A45"	"A45"	15215	10815	95	1053	1147	886	77	631	631	699	554	79	31	4	0	25268	24992	6238	24	2927	2927	3179	1731	54	100	100	0	0.000	0.000	0.000	0.000	0.000	0.000	0.000	0.000	0.000	0.000	0.000	0.000	0.000	0.000	0.019	0.023	0.020	0.017	2.424	0.033	0.206	256	2088	100	422	22341	22763	516	22065	22581	Error	Error	-5.726	422	22341	516	22065	293661	6398027	0.809	12.601	0	0	0
1	9	8	"A45"	"A45"	15515	10815	100	1033	1158	1092	94	636	636	720	758	105	16	2	0	23609	22424	6831	30	2764	2764	2921	1533	52	99	96	0	0.000	0.000	0.000	0.000	0.000	0.000	0.000	0.000	0.000	0.000	0.000	0.000	0.000	0.000	0.019	0.027	0.022	0.019	2.548	0.040	0.131	316	2384	100	397	20845	21242	522	19660	20182	Error	Error	-5.714	397	20845	522	19660	365849	7085857	0.578	12.722	0	0	0
1	10	8	"A47"	"A47"	15820	10815	85	1455	1491	420	28	687	687	764	536	70	76	21	0	35827	35275	5504	15	2998	2998	3257	1683	51	100	100	0	0.000	0.000	0.000	0.000	0.000	0.000	0.000	0.000	0.000	0.000	0.000	0.000	0.000	0.000	0.023	0.025	0.023	0.022	1.666	0.029	0.296	208	1660	100	768	32829	33597	804	32277	33081	Error	Error	-5.418	768	32829	804	32277	310128	7337227	1.356	19.024	0	0	0
1	11	8	"A47"	"A47"	16115	10820	95	1501	1626	1011	62	680	680	743	459	61	83	41	0	36962	37039	5743	15	2981	2981	3248	1866	57	100	100	0	0.000	0.000	0.000	0.000	0.000	0.000	0.000	0.000	0.000	0.000	0.000	0.000	0.000	0.000	0.024	0.028	0.025	0.023	1.888	0.029	0.373	256	2088	100	821	33981	34802	946	34058	35004	Error	Error	-5.371	821	33981	946	34058	416305	9481957	1.924	18.109	0	0	0
1	12	8	"A47"	"A47"	16415	10820	95	1355	1493	878	58	693	693	770	610	79	54	13	0	33738	33389	7476	22	2953	2953	3213	2113	65	100	100	0	0.000	0.000	0.000	0.000	0.000	0.000	0.000	0.000	0.000	0.000	0.000	0.000	0.000	0.000	0.022	0.026	0.023	0.020	2.155	0.029	0.233	256	2088	100	662	30785	31447	800	30436	31236	Error	Error	-5.539	662	30785	800	30436	382332	8547487	1.185	14.281	0	0	0
1	13	8	"A48"	"A48"	16720	10815	100	1003	1056	390	36	697	697	773	522	67	28	4	0	18851	20173	6740	33	2924	2924	3262	2286	70	99	98	0	0.000	0.000	0.000	0.000	0.000	0.000	0.000	0.000	0.000	0.000	0.000	0.000	0.000	0.000	0.019	0.021	0.022	0.019	2.397	0.024	0.149	316	2384	100	306	15927	16233	359	17249	17608	Error	Error	-5.702	306	15927	359	17249	333622	6374624	0.542	7.398	0	0	0
1	14	8	"A48"	"A48"	17020	10815	100	1133	1203	529	43	673	673	821	1998	243	1	0	0	18492	20521	7271	35	2781	2781	3403	3422	100	98	98	0	0.000	0.000	0.000	0.000	0.000	0.000	0.000	0.000	0.000	0.000	0.000	0.000	0.000	0.000	0.029	0.030	0.029	0.025	2.523	0.029	0.148	316	2384	100	460	15711	16171	530	17740	18270	Error	Error	-5.094	460	15711	530	17740	380058	6484508	0.191	5.002	0	0	0
1	15	8	"A48"	"A48"	17320	10820	110	1156	1257	822	65	709	709	783	577	73	36	6	0	19258	20042	7530	37	2885	2885	3263	2624	80	97	95	0	0.000	0.000	0.000	0.000	0.000	0.000	0.000	0.000	0.000	0.000	0.000	0.000	0.000	0.000	0.027	0.032	0.028	0.026	2.538	0.032	0.159	392	2896	100	447	16373	16820	548	17157	17705	Error	Error	-5.195	447	16373	548	17157	492727	7856406	0.821	6.394	0	0	0
1	16	8	"A49"	"A49"	17625	10815	90	1424	1455	657	45	787	787	862	634	73	50	11	0	27762	26425	10597	40	3104	3104	3245	1295	39	100	98	0	0.000	0.000	0.000	0.000	0.000	0.000	0.000	0.000	0.000	0.000	0.000	0.000	0.000	0.000	0.026	0.029	0.029	0.024	2.274	0.035	0.226	256	1924	100	637	24658	25295	668	23321	23989	Error	Error	-5.275	637	24658	668	23321	372521	6764785	0.935	17.900	0	0	0
1	17	8	"A49"	"A49"	17920	10815	100	1379	1437	871	60	788	788	850	509	59	56	19	0	23180	22045	10346	46	3129	3129	3238	1110	34	94	87	0	0.000	0.000	0.000	0.000	0.000	0.000	0.000	0.000	0.000	0.000	0.000	0.000	0.000	0.000	0.029	0.034	0.034	0.031	2.847	0.036	0.256	316	2384	100	591	20051	20642	649	18916	19565	Error	Error	-5.084	591	20051	649	18916	454176	6966268	1.153	16.943	0	0	0
1	18	8	"A49"	"A49"	18225	10815	100	1292	1377	728	52	817	817	872	487	55	49	16	0	19584	19719	10027	50	3230	3230	3370	1446	42	86	82	0	0.000	0.000	0.000	0.000	0.000	0.000	0.000	0.000	0.000	0.000	0.000	0.000	0.000	0.000	0.029	0.034	0.034	0.037	3.576	0.038	0.301	316	2384	100	475	16354	16829	560	16489	17049	Error	Error	-5.106	475	16354	560	16489	435174	6231124	1.037	11.306	0	0	0
1	1	9	"A50"	"A50"	13100	11095	100	831	935	582	62	540	540	612	587	95	23	3	0	11859	14311	8757	61	2887	2887	3038	1319	43	83	79	0	0.000	0.000	0.000	0.000	0.000	0.000	0.000	0.000	0.000	0.000	0.000	0.000	0.000	0.000	0.032	0.035	0.036	0.037	2.907	0.036	0.097	316	2384	100	291	8972	9263	395	11424	11819	Error	Error	-4.946	291	8972	395	11424	295335	4522166	0.550	8.547	0	0	0
1	2	9	"A50"	"A50"	13405	11100	85	912	961	404	42	564	564	630	513	81	33	6	0	17125	16712	5561	33	3030	3030	3405	1878	55	100	100	0	0.000	0.000	0.000	0.000	0.000	0.000	0.000	0.000	0.000	0.000	0.000	0.000	0.000	0.000	0.025	0.029	0.029	0.026	2.257	0.036	0.169	208	1660	100	348	14095	14443	397	13682	14079	Error	Error	-5.340	348	14095	397	13682	199898	3476105	0.645	7.086	0	0	0
1	3	9	"A50"	"A50"	13705	11100	100	1036	1117	557	49	578	578	672	910	135	15	2	0	17812	18760	9474	50	3047	3047	3224	1408	43	94	91	0	0.000	0.000	0.000	0.000	0.000	0.000	0.000	0.000	0.000	0.000	0.000	0.000	0.000	0.000	0.031	0.034	0.033	0.032	2.550	0.034	0.050	316	2384	100	458	14765	15223	539	15713	16252	Error	Error	-5.011	458	14765	539	15713	353071	5928098	0.489	11.034	0	0	0
1	4	9	"A51"	"A51"	14005	11100	100	1113	1146	512	44	639	639	698	493	70	47	17	0	29609	25641	13273	51	3194	3194	3366	1478	43	89	82	0	0.000	0.000	0.000	0.000	0.000	0.000	0.000	0.000	0.000	0.000	0.000	0.000	0.000	0.000	0.018	0.023	0.024	0.024	3.272	0.025	0.303	316	2384	100	474	26415	26889	507	22447	22954	Error	Error	-5.800	474	26415	507	22447	362256	8102418	0.909	15.071	0	0	0
1	5	9	"A51"	"A51"	14310	11100	85	1464	1529	527	34	627	627	721	1252	173	16	1	0	36652	36113	5854	16	3170	3170	3571	2883	80	100	100	0	0.000	0.000	0.000	0.000	0.000	0.000	0.000	0.000	0.000	0.000	0.000	0.000	0.000	0.000	0.025	0.027	0.026	0.024	1.744	0.027	0.485	208	1660	100	837	33482	34319	902	32943	33845	Error	Error	-5.322	837	33482	902	32943	318053	7511418	0.645	11.288	0	0	0
1	6	9	"A51"	"A51"	14605	11100	100	1304	1387	757	54	628	628	691	449	64	69	32	0	34842	30568	11632	38	3025	3025	3160	1150	36	98	94	0	0.000	0.000	0.000	0.000	0.000	0.000	0.000	0.000	0.000	0.000	0.000	0.000	0.000	0.000	0.021	0.028	0.026	0.025	2.031	0.027	0.358	316	2384	100	676	31817	32493	759	27543	28302	Error	Error	-5.557	676	31817	759	27543	438384	9659557	1.550	23.833	0	0	0
1	7	9	"A52"	"A52"	14910	11100	100	1003	1041	583	56	610	610	681	555	81	32	3	0	17915	17475	8872	50	2857	2857	3022	1538	50	86	81	0	0.000	0.000	0.000	0.000	0.000	0.000	0.000	0.000	0.000	0.000	0.000	0.000	0.000	0.000	0.026	0.029	0.030	0.031	3.261	0.037	0.208	316	2384	100	393	15058	15451	431	14618	15049	Error	Error	-5.260	393	15058	431	14618	329039	5522113	0.649	9.397	0	0	0
1	8	9	"A52"	"A52"	15215	11100	105	980	1062	495	46	656	656	750	775	103	12	2	0	17048	16875	4560	27	2945	2945	3528	2266	64	99	98	0	0.000	0.000	0.000	0.000	0.000	0.000	0.000	0.000	0.000	0.000	0.000	0.000	0.000	0.000	0.023	0.029	0.026	0.022	2.863	0.035	0.064	316	2572	100	324	14103	14427	406	13930	14336	Error	Error	-5.444	324	14103	406	13930	335551	5332495	0.403	5.890	0	0	0
1	9	9	"A52"	"A52"	15510	11100	100	1052	1108	480	43	673	673	765	659	86	28	4	0	21210	18797	9042	48	2941	2941	3178	1766	55	87	79	0	0.000	0.000	0.000	0.000	0.000	0.000	0.000	0.000	0.000	0.000	0.000	0.000	0.000	0.000	0.021	0.027	0.028	0.028	2.940	0.031	0.182	316	2384	100	379	18269	18648	435	15856	16291	Error	Error	-5.591	379	18269	435	15856	350183	5939809	0.520	8.844	0	0	0
1	10	9	"A53"	"A53"	15810	11100	100	1092	1174	1027	87	673	673	733	477	65	45	10	0	20873	18843	9646	51	2929	2929	3082	1251	40	89	81	0	0.000	0.000	0.000	0.000	0.000	0.000	0.000	0.000	0.000	0.000	0.000	0.000	0.000	0.000	0.023	0.031	0.029	0.028	3.204	0.038	0.232	316	2384	100	419	17944	18363	501	15914	16415	Error	Error	-5.420	419	17944	501	15914	371095	5954445	0.925	12.599	0	0	0
1	11	9	"A53"	"A53"	16110	11100	100	1214	1257	573	45	703	703	777	598	76	43	7	0	26354	22814	9585	42	2971	2971	3187	1567	49	91	87	0	0.000	0.000	0.000	0.000	0.000	0.000	0.000	0.000	0.000	0.000	0.000	0.000	0.000	0.000	0.022	0.028	0.028	0.027	2.745	0.031	0.237	316	2384	100	511	23383	23894	554	19843	20397	Error	Error	-5.516	511	23383	554	19843	397282	7209181	0.803	12.525	0	0	0
1	12	9	"A53"	"A53"	16420	11105	90	1325	1463	1050	71	693	693	761	482	63	64	26	0	27969	27594	5789	20	3002	3002	3189	1325	41	99	99	0	0.000	0.000	0.000	0.000	0.000	0.000	0.000	0.000	0.000	0.000	0.000	0.000	0.000	0.000	0.025	0.031	0.028	0.025	2.141	0.034	0.300	256	1924	100	632	24967	25599	770	24592	25362	Error	Error	-5.304	632	24967	770	24592	374614	7063997	1.456	18.419	0	0	0
1	13	9	"A54"	"A54"	16715	11100	100	1055	1179	687	58	722	722	789	550	69	36	9	0	15798	17128	11702	68	3025	3025	3318	1867	56	71	66	0	0.000	0.000	0.000	0.000	0.000	0.000	0.000	0.000	0.000	0.000	0.000	0.000	0.000	0.000	0.026	0.032	0.033	0.043	3.755	0.034	0.256	316	2384	100	333	12773	13106	457	14103	14560	Error	Error	-5.261	333	12773	457	14103	372556	5412522	0.709	7.397	0	0	0
1	14	9	"A54"	"A54"	17015	11105	95	1068	1103	468	42	685	685	767	686	89	18	1	0	18022	18535	6180	33	2786	2786	3049	1805	59	100	100	0	0.000	0.000	0.000	0.000	0.000	0.000	0.000	0.000	0.000	0.000	0.000	0.000	0.000	0.000	0.025	0.027	0.027	0.024	2.413	0.037	0.132	256	2088	100	383	15236	15619	418	15749	16167	Error	Error	-5.314	383	15236	418	15749	282479	4744931	0.490	8.580	0	0	0
1	15	9	"A54"	"A54"	17315	11105	100	1128	1190	553	46	729	729	841	1082	128	7	0	0	21809	20005	9893	49	2880	2880	3105	1741	56	85	81	0	0.000	0.000	0.000	0.000	0.000	0.000	0.000	0.000	0.000	0.000	0.000	0.000	0.000	0.000	0.021	0.027	0.028	0.029	3.623	0.028	0.266	316	2384	100	399	18929	19328	461	17125	17586	Error	Error	-5.568	399	18929	461	17125	375994	6321619	0.323	9.707	0	0	0
1	16	9	"A55"	"A55"	17615	11105	100	881	937	642	68	737	737	798	524	65	12	1	0	11485	12938	7605	58	2961	2961	3149	1296	41	82	77	0	0.000	0.000	0.000	0.000	0.000	0.000	0.000	0.000	0.000	0.000	0.000	0.000	0.000	0.000	0.017	0.020	0.024	0.030	4.928	0.023	0.088	316	2384	100	144	8524	8668	200	9977	10177	Error	Error	-5.887	144	8524	200	9977	296196	4088354	0.265	7.553	0	0	0
1	17	9	"A55"	"A55"	17920	11110	85	1162	1208	477	39	723	723	800	620	77	29	2	0	17472	17868	4925	27	2940	2940	3203	1664	51	100	100	0	0.000	0.000	0.000	0.000	0.000	0.000	0.000	0.000	0.000	0.000	0.000	0.000	0.000	0.000	0.030	0.032	0.033	0.027	2.473	0.039	0.163	208	1660	100	439	14532	14971	485	14928	15413	Error	Error	-5.049	439	14532	485	14928	251256	3716574	0.658	8.813	0	0	0
1	18	9	"A55"	"A55"	18220	11110	90	1123	1253	888	70	761	761	810	428	52	44	12	0	15625	16209	5934	36	2950	2950	3124	1239	39	100	99	0	0.000	0.000	0.000	0.000	0.000	0.000	0.000	0.000	0.000	0.000	0.000	0.000	0.000	0.000	0.029	0.037	0.034	0.032	2.686	0.041	0.186	256	1924	100	362	12675	13037	492	13259	13751	Error	Error	-5.130	362	12675	492	13259	320865	4149524	1.035	10.561	0	0	0
1	1	10	"A56"	"A56"	13095	11410	100	854	921	542	58	552	552	630	563	89	26	3	0	17065	15120	9422	62	2877	2877	3583	3314	92	72	62	0	0.000	0.000	0.000	0.000	0.000	0.000	0.000	0.000	0.000	0.000	0.000	0.000	0.000	0.000	0.021	0.030	0.034	0.037	3.652	0.035	0.246	316	2384	100	302	14188	14490	369	12243	12612	Error	Error	-5.554	302	14188	369	12243	291096	4777798	0.517	3.481	0	0	0
1	2	10	"A56"	"A56"	13400	11410	100	798	889	620	69	562	562	645	653	101	14	2	0	17190	15926	9236	57	3014	3014	3844	3598	93	71	68	0	0.000	0.000	0.000	0.000	0.000	0.000	0.000	0.000	0.000	0.000	0.000	0.000	0.000	0.000	0.017	0.025	0.024	0.029	4.414	0.032	0.222	316	2384	100	236	14176	14412	327	12912	13239	Error	Error	-5.909	236	14176	327	12912	281071	5032656	0.374	3.358	0	0	0
1	3	10	"A56"	"A56"	13700	11410	100	1005	1081	534	49	598	598	671	512	76	40	11	0	22817	19980	10685	53	3220	3220	3771	2716	72	80	75	0	0.000	0.000	0.000	0.000	0.000	0.000	0.000	0.000	0.000	0.000	0.000	0.000	0.000	0.000	0.021	0.029	0.030	0.033	2.912	0.034	0.276	316	2384	100	407	19597	20004	483	16760	17243	Error	Error	-5.589	407	19597	483	16760	341670	6313641	0.801	5.968	0	0	0
1	4	10	"A57"	"A57"	14000	11410	100	941	1002	519	51	600	600	672	567	84	34	5	0	18655	16875	10885	64	3129	3129	3499	2089	59	69	66	0	0.000	0.000	0.000	0.000	0.000	0.000	0.000	0.000	0.000	0.000	0.000	0.000	0.000	0.000	0.022	0.029	0.033	0.045	4.778	0.034	0.195	316	2384	100	341	15526	15867	402	13746	14148	Error	Error	-5.509	341	15526	402	13746	316598	5332618	0.582	6.403	0	0	0
1	5	10	"A57"	"A57"	14300	11410	100	1082	1142	760	66	593	593	669	508	75	49	13	0	21636	18663	10633	56	2929	2929	3503	2750	78	74	71	0	0.000	0.000	0.000	0.000	0.000	0.000	0.000	0.000	0.000	0.000	0.000	0.000	0.000	0.000	0.026	0.035	0.034	0.038	3.324	0.035	0.294	316	2384	100	489	18707	19196	549	15734	16283	Error	Error	-5.258	489	18707	549	15734	360904	5897587	0.931	5.513	0	0	0
1	6	10	"A57"	"A57"	14600	11410	100	1075	1149	635	55	613	613	685	472	68	49	13	0	21412	19537	10905	55	3035	3035	3520	2596	73	77	72	0	0.000	0.000	0.000	0.000	0.000	0.000	0.000	0.000	0.000	0.000	0.000	0.000	0.000	0.000	0.025	0.032	0.031	0.037	3.445	0.028	0.264	316	2384	100	462	18377	18839	536	16502	17038	Error	Error	-5.314	462	18377	536	16502	362986	6173559	0.983	6.170	0	0	0
1	7	10	"A58"	"A58"	14905	11410	100	1021	1084	542	50	622	622	686	609	88	33	5	0	17637	17271	10739	62	2926	2926	3226	2075	64	75	71	0	0.000	0.000	0.000	0.000	0.000	0.000	0.000	0.000	0.000	0.000	0.000	0.000	0.000	0.000	0.027	0.032	0.033	0.037	3.362	0.039	0.203	316	2384	100	399	14711	15110	462	14345	14807	Error	Error	-5.204	399	14711	462	14345	342686	5457758	0.654	6.769	0	0	0
1	8	10	"A58"	"A58"	15205	11410	100	996	1055	496	47	635	635	740	1008	136	8	1	0	19596	17705	8887	50	2929	2929	3513	3089	87	82	76	0	0.000	0.000	0.000	0.000	0.000	0.000	0.000	0.000	0.000	0.000	0.000	0.000	0.000	0.000	0.022	0.028	0.029	0.030	3.168	0.039	0.163	316	2384	100	361	16667	17028	420	14776	15196	Error	Error	-5.529	361	16667	420	14776	333385	5594749	0.313	4.594	0	0	0
1	9	10	"A58"	"A58"	15505	11410	100	911	1029	782	75	637	637	710	706	99	14	2	0	16506	15223	8665	56	2772	2772	3190	2804	87	74	70	0	0.000	0.000	0.000	0.000	0.000	0.000	0.000	0.000	0.000	0.000	0.000	0.000	0.000	0.000	0.020	0.031	0.032	0.037	4.631	0.033	0.150	316	2384	100	274	13734	14008	392	12451	12843	Error	Error	-5.647	274	13734	392	12451	325053	4810474	0.452	4.291	0	0	0
1	10	10	"A59"	"A59"	15805	11410	100	1051	1108	497	44	695	695	785	786	100	19	1	0	20167	15981	11256	70	2988	2988	3538	3130	88	59	57	0	0.000	0.000	0.000	0.000	0.000	0.000	0.000	0.000	0.000	0.000	0.000	0.000	0.000	0.000	0.021	0.032	0.033	0.052	5.119	0.032	0.242	316	2384	100	356	17179	17535	413	12993	13406	Error	Error	-5.593	356	17179	413	12993	350163	5050088	0.411	3.975	0	0	0
1	11	10	"A59"	"A59"	16105	11410	100	1076	1156	610	52	686	686	752	485	64	44	13	0	25175	19139	11624	60	3007	3007	3580	3190	89	68	65	0	0.000	0.000	0.000	0.000	0.000	0.000	0.000	0.000	0.000	0.000	0.000	0.000	0.000	0.000	0.018	0.029	0.031	0.036	4.115	0.029	0.288	316	2384	100	390	22168	22558	470	16132	16602	Error	Error	-5.829	390	22168	470	16132	365146	6047960	0.833	4.877	0	0	0
1	12	10	"A59"	"A59"	16410	11410	100	1152	1215	609	50	676	676	757	665	87	32	6	0	25723	21313	10672	50	2932	2932	3258	2140	65	81	76	0	0.000	0.000	0.000	0.000	0.000	0.000	0.000	0.000	0.000	0.000	0.000	0.000	0.000	0.000	0.021	0.029	0.030	0.031	3.072	0.030	0.303	316	2384	100	476	22791	23267	539	18381	18920	Error	Error	-5.581	476	22791	539	18381	383881	6734866	0.689	8.437	0	0	0
1	13	10	"A60"	"A60"	16710	11410	100	831	912	495	54	701	701	763	612	80	11	2	0	5723	7667	5872	76	2962	2962	3120	1444	46	63	47	0	0.000	0.000	0.000	0.000	0.000	0.000	0.000	0.000	0.000	0.000	0.000	0.000	0.000	0.000	0.047	0.045	0.075	0.098	5.018	0.044	0.143	316	2384	100	130	2761	2891	211	4705	4916	Error	Error	-4.409	130	2761	211	4705	288045	2422745	0.243	3.149	0	0	0
1	14	10	"A60"	"A60"	17010	11410	100	822	896	423	47	712	712	770	477	61	16	4	0	6165	8053	5992	74	2977	2977	3097	1122	36	76	62	0	0.000	0.000	0.000	0.000	0.000	0.000	0.000	0.000	0.000	0.000	0.000	0.000	0.000	0.000	0.035	0.036	0.059	0.072	4.004	0.048	0.137	316	2384	100	110	3188	3298	184	5076	5260	Error	Error	-4.857	110	3188	184	5076	283042	2544887	0.264	4.417	0	0	0
1	15	10	"A60"	"A60"	17310	11410	100	830	923	479	51	720	720	799	567	70	15	3	0	5637	7265	5192	71	2998	2998	3156	1404	44	61	48	0	0.000	0.000	0.000	0.000	0.000	0.000	0.000	0.000	0.000	0.000	0.000	0.000	0.000	0.000	0.042	0.048	0.090	0.117	5.060	0.059	0.161	316	2384	100	110	2639	2749	203	4267	4470	Error	Error	-4.584	110	2639	203	4267	291640	2295881	0.219	2.927	0	0	0
1	16	10	"A61"	"A61"	17610	11410	100	1266	1318	726	55	733	733	803	582	72	45	11	0	27674	23413	13207	56	2945	2945	3273	2086	63	79	75	0	0.000	0.000	0.000	0.000	0.000	0.000	0.000	0.000	0.000	0.000	0.000	0.000	0.000	0.000	0.022	0.029	0.028	0.033	3.601	0.031	0.246	316	2384	100	533	24729	25262	585	20468	21053	Error	Error	-5.536	533	24729	585	20468	416418	7398393	0.885	9.655	0	0	0
1	17	10	"A61"	"A61"	17915	11415	100	1429	1461	735	50	747	747	807	468	57	65	28	0	28385	27262	7676	28	3083	3083	3198	1093	34	99	98	0	0.000	0.000	0.000	0.000	0.000	0.000	0.000	0.000	0.000	0.000	0.000	0.000	0.000	0.000	0.027	0.030	0.029	0.025	2.137	0.031	0.304	316	2384	100	682	25302	25984	714	24179	24893	Error	Error	-5.213	682	25302	714	24179	461671	8614812	1.397	22.016	0	0	0
1	18	10	"A61"	"A61"	18215	11415	100	1118	1189	506	42	770	770	845	607	71	27	4	0	19826	19189	7936	41	3038	3038	3584	3078	85	92	87	0	0.000	0.000	0.000	0.000	0.000	0.000	0.000	0.000	0.000	0.000	0.000	0.000	0.000	0.000	0.021	0.026	0.025	0.024	2.635	0.029	0.195	316	2384	100	348	16788	17136	419	16151	16570	Error	Error	-5.592	348	16788	419	16151	375826	6063741	0.567	5.070	0	0	0
1	1	11	"A62"	"A62"	13120	11715	90	903	1012	859	84	572	572	633	475	75	36	9	0	11332	16772	10674	63	2936	2936	3088	1150	37	100	98	0	0.000	0.000	0.000	0.000	0.000	0.000	0.000	0.000	0.000	0.000	0.000	0.000	0.000	0.000	0.039	0.032	0.031	0.029	2.616	0.032	0.207	256	1924	100	331	8396	8727	440	13836	14276	Error	Error	-4.665	331	8396	440	13836	259096	4293663	0.798	11.899	0	0	0
1	2	11	"A62"	"A62"	13420	11715	100	895	1006	624	62	574	574	635	411	64	41	11	0	13290	15674	7702	49	2963	2963	3111	1065	34	96	92	0	0.000	0.000	0.000	0.000	0.000	0.000	0.000	0.000	0.000	0.000	0.000	0.000	0.000	0.000	0.031	0.034	0.031	0.030	2.487	0.034	0.212	316	2384	100	321	10327	10648	432	12711	13143	Error	Error	-5.008	321	10327	432	12711	317824	4952927	0.903	11.796	0	0	0
1	3	11	"A62"	"A62"	13720	11715	95	1111	1167	575	49	605	605	677	505	74	50	9	0	18445	19064	7516	39	3039	3039	3234	1607	49	100	99	0	0.000	0.000	0.000	0.000	0.000	0.000	0.000	0.000	0.000	0.000	0.000	0.000	0.000	0.000	0.033	0.035	0.034	0.032	2.092	0.033	0.247	256	2088	100	506	15406	15912	562	16025	16587	Error	Error	-4.928	506	15406	562	16025	298812	4880447	0.970	9.851	0	0	0
1	4	11	"A63"	"A63"	14020	11710	95	1557	1607	493	30	594	594	667	637	95	80	25	0	42472	41201	7255	17	3061	3061	3314	1772	53	100	100	0	0.000	0.000	0.000	0.000	0.000	0.000	0.000	0.000	0.000	0.000	0.000	0.000	0.000	0.000	0.024	0.027	0.026	0.024	1.675	0.027	0.439	256	2088	100	963	39411	40374	1013	38140	39153	Error	Error	-5.355	963	39411	1013	38140	411465	10547499	1.476	21.381	0	0	0
1	5	11	"A63"	"A63"	14325	11705	95	1389	1512	956	63	591	591	679	778	114	52	10	0	39025	36776	8505	23	2870	2870	3234	2196	67	100	100	0	0.000	0.000	0.000	0.000	0.000	0.000	0.000	0.000	0.000	0.000	0.000	0.000	0.000	0.000	0.022	0.027	0.023	0.021	2.013	0.028	0.397	256	2088	100	798	36155	36953	921	33906	34827	Error	Error	-5.502	798	36155	921	33906	387026	9414640	1.071	15.274	0	0	0
1	6	11	"A63"	"A63"	14630	11710	95	1523	1574	566	35	633	633	698	516	73	82	37	0	37550	36911	5949	16	3171	3171	3424	1733	50	100	100	0	0.000	0.000	0.000	0.000	0.000	0.000	0.000	0.000	0.000	0.000	0.000	0.000	0.000	0.000	0.026	0.028	0.027	0.025	1.716	0.028	0.350	256	2088	100	890	34379	35269	941	33740	34681	Error	Error	-5.272	890	34379	941	33740	403008	9449174	1.698	19.323	0	0	0
1	7	11	"A64"	"A64"	14930	11710	90	1315	1383	611	44	651	651	728	598	82	57	13	0	29985	27745	8605	31	3014	3014	3167	1348	42	100	100	0	0.000	0.000	0.000	0.000	0.000	0.000	0.000	0.000	0.000	0.000	0.000	0.000	0.000	0.000	0.025	0.030	0.028	0.027	1.849	0.030	0.335	256	1924	100	664	26971	27635	732	24731	25463	Error	Error	-5.344	664	26971	732	24731	354125	7102695	1.095	18.233	0	0	0
1	8	11	"A64"	"A64"	15225	11710	100	1147	1269	672	52	672	672	738	546	73	43	15	0	24208	25204	9505	37	3039	3039	3512	2145	61	99	96	0	0.000	0.000	0.000	0.000	0.000	0.000	0.000	0.000	0.000	0.000	0.000	0.000	0.000	0.000	0.022	0.027	0.026	0.022	2.569	0.031	0.302	316	2384	100	475	21169	21644	597	22165	22762	Error	Error	-5.478	475	21169	597	22165	401097	7964336	0.973	10.113	0	0	0
1	9	11	"A64"	"A64"	15525	11715	95	1388	1478	907	61	661	661	747	721	96	50	7	0	32219	31403	7701	24	2949	2949	3197	2075	64	100	100	0	0.000	0.000	0.000	0.000	0.000	0.000	0.000	0.000	0.000	0.000	0.000	0.000	0.000	0.000	0.025	0.029	0.026	0.023	2.000	0.030	0.241	256	2088	100	727	29270	29997	817	28454	29271	Error	Error	-5.331	727	29270	817	28454	378471	8039239	1.014	13.593	0	0	0
1	10	11	"A65"	"A65"	15830	11715	90	1360	1397	506	36	652	652	724	607	83	57	12	0	31812	29747	8634	29	2801	2801	2958	1382	46	100	99	0	0.000	0.000	0.000	0.000	0.000	0.000	0.000	0.000	0.000	0.000	0.000	0.000	0.000	0.000	0.024	0.028	0.027	0.024	1.918	0.027	0.310	256	1924	100	708	29011	29719	745	26946	27691	Error	Error	-5.357	708	29011	745	26946	357685	7615354	1.109	19.384	0	0	0
1	11	11	"A65"	"A65"	16130	11715	95	1360	1430	777	54	643	643	742	1008	135	24	1	0	32265	31673	5995	18	2835	2835	3022	1675	55	100	100	0	0.000	0.000	0.000	0.000	0.000	0.000	0.000	0.000	0.000	0.000	0.000	0.000	0.000	0.000	0.024	0.027	0.026	0.024	1.767	0.031	0.088	256	2088	100	717	29430	30147	787	28838	29625	Error	Error	-5.359	717	29430	787	28838	366113	8108252	0.683	17.105	0	0	0
1	12	11	"A65"	"A65"	16430	11710	100	1617	1629	481	29	654	654	726	842	115	61	5	0	36157	34755	7597	21	2819	2819	3007	1847	61	100	98	0	0.000	0.000	0.000	0.000	0.000	0.000	0.000	0.000	0.000	0.000	0.000	0.000	0.000	0.000	0.029	0.031	0.030	0.028	1.824	0.030	0.400	316	2384	100	963	33338	34301	975	31936	32911	Error	Error	-5.113	963	33338	975	31936	514622	10982485	1.072	17.189	0	0	0
1	13	11	"A66"	"A66"	16725	11710	100	1145	1220	553	45	681	681	756	709	93	32	4	0	30389	26103	11844	45	2801	2801	3090	2023	65	90	84	0	0.000	0.000	0.000	0.000	0.000	0.000	0.000	0.000	0.000	0.000	0.000	0.000	0.000	0.000	0.017	0.023	0.023	0.023	2.613	0.023	0.235	316	2384	100	464	27588	28052	539	23302	23841	Error	Error	-5.894	464	27588	539	23302	385502	8248416	0.654	11.376	0	0	0
1	14	11	"A66"	"A66"	17025	11710	90	1415	1525	637	41	683	683	752	605	80	61	20	0	34831	33669	7549	22	2964	2964	3194	1863	58	100	98	0	0.000	0.000	0.000	0.000	0.000	0.000	0.000	0.000	0.000	0.000	0.000	0.000	0.000	0.000	0.023	0.027	0.025	0.024	1.815	0.028	0.415	256	1924	100	732	31867	32599	842	30705	31547	Error	Error	-5.444	732	31867	842	30705	390506	8619378	1.278	16.358	0	0	0
1	15	11	"A66"	"A66"	17325	11715	90	1534	1635	842	51	702	702	755	446	59	81	46	0	35556	33830	7533	22	2925	2925	3055	1104	36	100	100	0	0.000	0.000	0.000	0.000	0.000	0.000	0.000	0.000	0.000	0.000	0.000	0.000	0.000	0.000	0.025	0.030	0.028	0.025	2.043	0.034	0.350	256	1924	100	832	32631	33463	933	30905	31838	Error	Error	-5.294	832	32631	933	30905	418684	8660404	1.973	27.876	0	0	0
1	16	11	"A67"	"A67"	17630	11710	90	1318	1393	680	48	731	731	800	563	70	52	12	0	26847	24929	8927	35	3001	3001	3148	1351	42	100	100	0	0.000	0.000	0.000	0.000	0.000	0.000	0.000	0.000	0.000	0.000	0.000	0.000	0.000	0.000	0.025	0.030	0.028	0.025	2.213	0.031	0.208	256	1924	100	587	23846	24433	662	21928	22590	Error	Error	-5.344	587	23846	662	21928	356616	6381909	1.053	16.122	0	0	0
1	17	11	"A67"	"A67"	17930	11710	95	1451	1503	501	33	809	809	872	510	58	60	21	0	26020	24974	8014	32	3228	3228	3361	1202	35	99	98	0	0.000	0.000	0.000	0.000	0.000	0.000	0.000	0.000	0.000	0.000	0.000	0.000	0.000	0.000	0.028	0.032	0.030	0.028	2.114	0.034	0.269	256	2088	100	642	22792	23434	694	21746	22440	Error	Error	-5.150	642	22792	694	21746	384749	6393224	1.237	17.981	0	0	0
1	18	11	"A67"	"A67"	18225	11715	90	1503	1599	710	44	795	795	859	673	78	52	10	0	19973	21788	7991	36	3223	3223	3363	1506	44	99	99	0	0.000	0.000	0.000	0.000	0.000	0.000	0.000	0.000	0.000	0.000	0.000	0.000	0.000	0.000	0.042	0.043	0.041	0.037	1.889	0.043	0.488	256	1924	100	708	16750	17458	804	18565	19369	Error	Error	-4.564	708	16750	804	18565	409447	5577695	1.100	12.234	0	0	0
1	1	12	"A68"	"A68"	13120	12010	100	869	962	539	56	544	544	623	1150	184	7	0	0	13792	17110	12512	73	2650	2650	2997	2065	68	71	66	0	0.000	0.000	0.000	0.000	0.000	0.000	0.000	0.000	0.000	0.000	0.000	0.000	0.000	0.000	0.029	0.029	0.032	0.039	3.929	0.027	0.315	316	2384	100	325	11142	11467	418	14460	14878	Error	Error	-5.099	325	11142	418	14460	303891	5406654	0.295	6.834	0	0	0
1	2	12	"A68"	"A68"	13420	12010	100	1073	1140	580	50	594	594	660	533	80	45	10	0	22419	21993	11836	53	2946	2946	3294	1894	57	85	83	0	0.000	0.000	0.000	0.000	0.000	0.000	0.000	0.000	0.000	0.000	0.000	0.000	0.000	0.000	0.025	0.029	0.027	0.031	3.263	0.027	0.307	316	2384	100	479	19473	19952	546	19047	19593	Error	Error	-5.345	479	19473	546	19047	360374	6949857	0.901	9.873	0	0	0
1	3	12	"A68"	"A68"	13720	12010	100	1112	1150	500	43	595	595	730	2005	274	0	0	0	23087	23243	10998	47	2933	2933	3309	3061	92	91	87	0	0.000	0.000	0.000	0.000	0.000	0.000	0.000	0.000	0.000	0.000	0.000	0.000	0.000	0.000	0.026	0.027	0.027	0.025	2.465	0.098	0.132	316	2384	100	517	20154	20671	555	20310	20865	Error	Error	-5.285	517	20154	555	20310	363315	7344706	0.209	6.512	0	0	0
1	4	12	"A69"	"A69"	14025	12010	100	1409	1449	661	45	600	600	672	538	80	73	28	0	36926	31570	13372	42	3051	3051	3190	1347	42	96	91	0	0.000	0.000	0.000	0.000	0.000	0.000	0.000	0.000	0.000	0.000	0.000	0.000	0.000	0.000	0.024	0.030	0.028	0.028	2.056	0.030	0.418	316	2384	100	809	33875	34684	849	28519	29368	Error	Error	-5.388	809	33875	849	28519	457839	9976018	1.444	21.069	0	0	0
1	5	12	"A69"	"A69"	14325	12010	100	1320	1433	761	53	599	599	650	396	60	75	46	0	38253	36241	11024	30	2966	2966	3421	2706	79	95	94	0	0.000	0.000	0.000	0.000	0.000	0.000	0.000	0.000	0.000	0.000	0.000	0.000	0.000	0.000	0.020	0.025	0.022	0.021	2.177	0.026	0.430	316	2384	100	721	35287	36008	834	33275	34109	Error	Error	-5.613	721	35287	834	33275	452820	11452288	1.977	12.129	0	0	0
1	6	12	"A69"	"A69"	14630	12015	95	1362	1442	547	37	641	641	690	421	61	76	38	0	36264	37274	5747	15	3085	3085	3395	1893	55	100	100	0	0.000	0.000	0.000	0.000	0.000	0.000	0.000	0.000	0.000	0.000	0.000	0.000	0.000	0.000	0.022	0.023	0.021	0.019	1.953	0.023	0.357	256	2088	100	721	33179	33900	801	34189	34990	Error	Error	-5.524	721	33179	801	34189	369048	9542182	1.786	17.897	0	0	0
1	7	12	"A70"	"A70"	14925	12015	100	1066	1165	817	70	626	626	683	439	64	50	21	0	24775	22119	10937	49	2936	2936	3033	1032	34	95	89	0	0.000	0.000	0.000	0.000	0.000	0.000	0.000	0.000	0.000	0.000	0.000	0.000	0.000	0.000	0.020	0.028	0.030	0.028	2.830	0.025	0.179	316	2384	100	440	21839	22279	539	19183	19722	Error	Error	-5.633	440	21839	539	19183	368290	6989711	1.098	18.494	0	0	0
1	8	12	"A70"	"A70"	15225	12015	95	1422	1500	726	48	638	638	691	537	77	69	27	0	33233	31408	8378	26	2981	2981	3210	1844	57	100	100	0	0.000	0.000	0.000	0.000	0.000	0.000	0.000	0.000	0.000	0.000	0.000	0.000	0.000	0.000	0.026	0.030	0.027	0.026	1.840	0.030	0.491	256	2088	100	784	30252	31036	862	28427	29289	Error	Error	-5.270	784	30252	862	28427	384002	8040491	1.507	15.292	0	0	0
1	9	12	"A70"	"A70"	15535	12020	95	1492	1540	478	31	659	659	759	1509	198	8	0	0	36032	35787	4839	13	2963	2963	3195	2144	67	100	100	0	0.000	0.000	0.000	0.000	0.000	0.000	0.000	0.000	0.000	0.000	0.000	0.000	0.000	0.000	0.025	0.027	0.026	0.023	2.103	0.027	0.388	256	2088	100	833	33069	33902	881	32824	33705	Error	Error	-5.311	833	33069	881	32824	394341	9161487	0.518	15.201	0	0	0
1	10	12	"A71"	"A71"	15835	12015	100	1280	1362	543	39	671	671	734	456	62	64	27	0	27109	27612	6679	24	2932	2932	3061	1166	38	100	100	0	0.000	0.000	0.000	0.000	0.000	0.000	0.000	0.000	0.000	0.000	0.000	0.000	0.000	0.000	0.025	0.028	0.026	0.023	2.166	0.030	0.310	316	2384	100	609	24177	24786	691	24680	25371	Error	Error	-5.311	609	24177	691	24680	430388	8725525	1.377	21.056	0	0	0
1	11	12	"A71"	"A71"	16135	12015	100	1419	1488	522	35	673	673	730	635	86	60	13	0	27588	27123	7373	27	3003	3003	3101	978	31	100	100	0	0.000	0.000	0.000	0.000	0.000	0.000	0.000	0.000	0.000	0.000	0.000	0.000	0.000	0.000	0.030	0.034	0.033	0.030	1.961	0.032	0.154	316	2384	100	746	24585	25331	815	24120	24935	Error	Error	-5.042	746	24585	815	24120	470188	8570844	1.194	24.562	0	0	0
1	12	12	"A71"	"A71"	16435	12015	105	1262	1306	449	34	660	660	715	454	63	63	23	0	25784	25980	5421	20	2846	2846	2992	1119	37	100	100	0	0.000	0.000	0.000	0.000	0.000	0.000	0.000	0.000	0.000	0.000	0.000	0.000	0.000	0.000	0.026	0.028	0.028	0.023	2.375	0.027	0.145	316	2572	100	602	22938	23540	646	23134	23780	Error	Error	-5.252	602	22938	646	23134	412605	8209610	1.302	20.543	0	0	0
1	13	12	"A72"	"A72"	16730	12015	100	1052	1171	1082	92	683	683	732	420	57	44	16	0	24954	21468	10572	49	2897	2897	3034	1249	41	90	85	0	0.000	0.000	0.000	0.000	0.000	0.000	0.000	0.000	0.000	0.000	0.000	0.000	0.000	0.000	0.017	0.026	0.024	0.025	3.918	0.030	0.212	316	2384	100	369	22057	22426	488	18571	19059	Error	Error	-5.901	369	22057	488	18571	370187	6783763	1.045	14.759	0	0	0
1	14	12	"A72"	"A72"	17035	12015	100	1174	1753	4407	251	735	735	790	496	62	45	13	0	20628	21113	8426	39	3119	3119	3358	1264	37	100	99	0	0.000	0.000	0.000	0.000	0.000	0.000	0.000	0.000	0.000	0.000	0.000	0.000	0.000	0.000	0.025	0.057	0.031	0.026	3.004	0.110	0.166	316	2384	100	439	17509	17948	1018	17994	19012	Error	Error	-5.318	439	17509	1018	17994	553853	6671815	1.942	14.047	0	0	0
1	15	12	"A72"	"A72"	17330	12020	90	1395	1469	411	27	769	769	890	1550	174	2	0	0	31829	31050	5848	18	3231	3231	3547	2471	69	100	100	0	0.000	0.000	0.000	0.000	0.000	0.000	0.000	0.000	0.000	0.000	0.000	0.000	0.000	0.000	0.022	0.025	0.025	0.022	1.901	0.024	0.209	256	1924	100	626	28598	29224	700	27819	28519	Error	Error	-5.514	626	28598	700	27819	376101	7948921	0.374	11.130	0	0	0
1	16	12	"A73"	"A73"	17635	12015	100	894	962	567	58	791	791	853	525	61	12	2	0	5174	6351	3415	53	3132	3132	3229	907	28	82	55	0	0.000	0.000	0.000	0.000	0.000	0.000	0.000	0.000	0.000	0.000	0.000	0.000	0.000	0.000	0.050	0.053	0.097	0.092	3.601	0.118	0.157	316	2384	100	103	2042	2145	171	3219	3390	Error	Error	-4.309	103	2042	171	3219	303906	2006882	0.208	3.442	0	0	0
1	17	12	"A73"	"A73"	17935	12015	100	979	1026	377	36	788	788	851	590	69	14	2	0	6982	8328	3718	44	3234	3234	3320	1139	34	87	67	0	0.000	0.000	0.000	0.000	0.000	0.000	0.000	0.000	0.000	0.000	0.000	0.000	0.000	0.000	0.051	0.047	0.062	0.064	3.323	0.055	0.102	316	2384	100	191	3748	3939	238	5094	5332	Error	Error	-4.294	191	3748	238	5094	324298	2631729	0.297	4.397	0	0	0
1	18	12	"A73"	"A73"	18240	12015	100	983	1064	436	40	863	863	916	375	40	25	9	0	5750	6592	2424	36	3380	3380	3507	1212	34	84	48	0	0.000	0.000	0.000	0.000	0.000	0.000	0.000	0.000	0.000	0.000	0.000	0.000	0.000	0.000	0.051	0.063	0.097	0.088	3.446	0.083	0.146	316	2384	100	120	2370	2490	201	3212	3413	Error	Error	-4.304	120	2370	201	3212	336378	2082933	0.395	2.545	0	0	0
1	1	13	"A74"	"A74"	13120	12305	100	1104	1140	541	47	547	547	617	607	98	45	10	0	26300	24123	13576	56	2756	2756	2957	1798	60	86	80	0	0.000	0.000	0.000	0.000	0.000	0.000	0.000	0.000	0.000	0.000	0.000	0.000	0.000	0.000	0.024	0.028	0.028	0.030	2.725	0.026	0.424	316	2384	100	557	23544	24101	593	21367	21960	Error	Error	-5.402	557	23544	593	21367	360115	7623013	0.862	11.772	0	0	0
1	2	13	"A74"	"A74"	13425	12310	100	958	1083	677	62	565	565	624	462	74	43	13	0	23416	23820	7059	29	2660	2660	2891	1701	58	99	98	0	0.000	0.000	0.000	0.000	0.000	0.000	0.000	0.000	0.000	0.000	0.000	0.000	0.000	0.000	0.019	0.024	0.023	0.018	2.761	0.030	0.237	316	2384	100	393	20756	21149	518	21160	21678	Error	Error	-5.723	393	20756	518	21160	342240	7527050	0.994	12.304	0	0	0
1	3	13	"A74"	"A74"	13725	12310	100	976	1019	387	37	561	561	619	435	70	47	13	0	25395	24735	6376	25	2686	2686	2957	1892	63	100	97	0	0.000	0.000	0.000	0.000	0.000	0.000	0.000	0.000	0.000	0.000	0.000	0.000	0.000	0.000	0.018	0.021	0.020	0.017	2.253	0.022	0.246	316	2384	100	415	22709	23124	458	22049	22507	Error	Error	-5.774	415	22709	458	22049	321974	7816165	0.920	11.511	0	0	0
1	4	13	"A75"	"A75"	14025	12310	90	1158	1290	832	64	602	602	677	543	80	52	11	0	28442	28555	7162	25	2947	2947	3110	1399	44	100	100	0	0.000	0.000	0.000	0.000	0.000	0.000	0.000	0.000	0.000	0.000	0.000	0.000	0.000	0.000	0.022	0.027	0.023	0.021	2.151	0.028	0.196	256	1924	100	556	25495	26051	688	25608	26296	Error	Error	-5.519	556	25495	688	25608	330156	7310094	1.129	18.188	0	0	0
1	5	13	"A75"	"A75"	14325	12310	100	978	1067	428	40	597	597	676	668	98	23	4	0	22997	22946	6707	29	2798	2798	3055	1546	50	100	97	0	0.000	0.000	0.000	0.000	0.000	0.000	0.000	0.000	0.000	0.000	0.000	0.000	0.000	0.000	0.019	0.023	0.022	0.018	2.502	0.022	0.074	316	2384	100	381	20199	20580	470	20148	20618	Error	Error	-5.728	381	20199	470	20148	337060	7250823	0.585	12.866	0	0	0
1	6	13	"A75"	"A75"	14625	12310	95	1204	1220	404	33	632	632	706	636	90	44	5	0	28605	27141	6879	25	2967	2967	3192	1681	52	100	100	0	0.000	0.000	0.000	0.000	0.000	0.000	0.000	0.000	0.000	0.000	0.000	0.000	0.000	0.000	0.022	0.024	0.024	0.019	2.683	0.026	0.339	256	2088	100	572	25638	26210	588	24174	24762	Error	Error	-5.486	572	25638	588	24174	312197	6948218	0.808	14.247	0	0	0
1	7	13	"A76"	"A76"	14925	12305	100	1129	1170	590	50	656	656	756	1486	196	1	0	0	23547	20786	10403	50	3097	3097	3307	2320	70	87	80	0	0.000	0.000	0.000	0.000	0.000	0.000	0.000	0.000	0.000	0.000	0.000	0.000	0.000	0.000	0.023	0.029	0.027	0.029	2.546	0.069	0.102	316	2384	100	473	20450	20923	514	17689	18203	Error	Error	-5.434	473	20450	514	17689	369630	6568438	0.279	7.534	0	0	0
1	8	13	"A76"	"A76"	15225	12305	100	1279	1357	486	35	653	653	709	527	74	61	15	0	29756	27604	7750	28	3005	3005	3129	1337	42	99	98	0	0.000	0.000	0.000	0.000	0.000	0.000	0.000	0.000	0.000	0.000	0.000	0.000	0.000	0.000	0.023	0.029	0.026	0.026	2.198	0.028	0.294	316	2384	100	626	26751	27377	704	24599	25303	Error	Error	-5.417	626	26751	704	24599	428707	8722838	1.230	18.306	0	0	0
1	9	13	"A76"	"A76"	15525	12305	100	1196	1286	921	71	664	664	731	653	89	35	6	0	28932	25433	10270	40	2961	2961	3168	1974	62	92	87	0	0.000	0.000	0.000	0.000	0.000	0.000	0.000	0.000	0.000	0.000	0.000	0.000	0.000	0.000	0.020	0.028	0.025	0.025	2.363	0.032	0.255	316	2384	100	532	25971	26503	622	22472	23094	Error	Error	-5.609	532	25971	622	22472	406311	8036830	0.850	11.279	0	0	0
1	10	13	"A77"	"A77"	15830	12305	100	1407	1470	946	64	703	703	769	487	63	63	31	0	22513	19647	10022	51	2974	2974	3205	1583	49	86	80	0	0.000	0.000	0.000	0.000	0.000	0.000	0.000	0.000	0.000	0.000	0.000	0.000	0.000	0.000	0.036	0.046	0.044	0.046	2.225	0.048	0.353	316	2384	100	704	19539	20243	767	16673	17440	Error	Error	-4.795	704	19539	767	16673	464556	6208427	1.439	10.387	0	0	0
1	11	13	"A77"	"A77"	16135	12305	105	1118	1206	596	49	701	701	761	487	63	43	9	0	16498	17027	6210	36	3024	3024	3206	1253	39	99	97	0	0.000	0.000	0.000	0.000	0.000	0.000	0.000	0.000	0.000	0.000	0.000	0.000	0.000	0.000	0.031	0.036	0.034	0.030	2.398	0.042	0.256	316	2572	100	417	13474	13891	505	14003	14508	Error	Error	-5.014	417	13474	505	14003	380938	5380376	0.914	11.030	0	0	0
1	12	13	"A77"	"A77"	16435	12310	95	1587	1635	648	39	684	684	749	479	63	78	43	0	23923	23811	6474	27	2934	2934	3176	1375	43	100	100	0	0.000	0.000	0.000	0.000	0.000	0.000	0.000	0.000	0.000	0.000	0.000	0.000	0.000	0.000	0.043	0.046	0.042	0.038	1.987	0.048	0.489	256	2088	100	903	20989	21892	951	20877	21828	Error	Error	-4.539	903	20989	951	20877	418547	6095509	1.850	15.007	0	0	0
1	13	13	"A78"	"A78"	16735	12310	95	1059	1136	526	46	711	711	772	528	68	33	5	0	17954	19439	7258	37	2971	2971	3158	1519	48	100	99	0	0.000	0.000	0.000	0.000	0.000	0.000	0.000	0.000	0.000	0.000	0.000	0.000	0.000	0.000	0.023	0.026	0.028	0.022	2.755	0.028	0.220	256	2088	100	348	14983	15331	425	16468	16893	Error	Error	-5.428	348	14983	425	16468	290751	4976420	0.689	10.718	0	0	0
1	14	13	"A78"	"A78"	17030	12305	95	1280	1344	533	39	727	727	787	491	62	56	17	0	25989	25424	6084	23	3109	3109	3470	2245	64	100	100	0	0.000	0.000	0.000	0.000	0.000	0.000	0.000	0.000	0.000	0.000	0.000	0.000	0.000	0.000	0.024	0.028	0.026	0.022	2.354	0.030	0.348	256	2088	100	553	22880	23433	617	22315	22932	Error	Error	-5.371	553	22880	617	22315	344095	6508496	1.134	9.779	0	0	0
1	15	13	"A78"	"A78"	17340	12310	95	1195	1251	482	38	771	771	861	1252	145	3	0	0	21837	21980	5413	24	3173	3173	3455	2080	60	100	100	0	0.000	0.000	0.000	0.000	0.000	0.000	0.000	0.000	0.000	0.000	0.000	0.000	0.000	0.000	0.023	0.026	0.027	0.021	2.716	0.026	0.224	256	2088	100	424	18664	19088	480	18807	19287	Error	Error	-5.460	424	18664	480	18807	320330	5626786	0.312	8.906	0	0	0
1	16	13	"A79"	"A79"	17635	12310	100	1166	1332	885	66	768	768	833	447	53	47	22	0	17781	18116	9842	54	3069	3069	3195	1020	31	93	86	0	0.000	0.000	0.000	0.000	0.000	0.000	0.000	0.000	0.000	0.000	0.000	0.000	0.000	0.000	0.027	0.037	0.035	0.034	3.104	0.040	0.271	316	2384	100	398	14712	15110	564	15047	15611	Error	Error	-5.208	398	14712	564	15047	421035	5724806	1.116	14.628	0	0	0
1	17	13	"A79"	"A79"	17935	12310	90	1622	1686	567	33	824	824	872	395	45	84	50	0	33293	31954	5515	17	3291	3291	3607	1995	55	100	100	0	0.000	0.000	0.000	0.000	0.000	0.000	0.000	0.000	0.000	0.000	0.000	0.000	0.000	0.000	0.027	0.030	0.030	0.026	1.876	0.031	0.438	256	1924	100	798	30002	30800	862	28663	29525	Error	Error	-5.233	798	30002	862	28663	431558	8180167	2.061	14.209	0	0	0
1	18	13	"A79"	"A79"	18235	12310	95	1536	1596	562	35	840	840	898	427	47	73	39	0	26920	24872	7480	30	3378	3378	3589	1530	42	100	100	0	0.000	0.000	0.000	0.000	0.000	0.000	0.000	0.000	0.000	0.000	0.000	0.000	0.000	0.000	0.030	0.035	0.034	0.031	1.984	0.034	0.399	256	2088	100	696	23542	24238	756	21494	22250	Error	Error	-5.080	696	23542	756	21494	408500	6367248	1.635	13.910	0	0	0
1	1	14	"A80"	"A80"	13120	12610	100	815	948	791	83	566	566	645	599	92	24	4	0	12350	14053	11655	82	2850	2850	3507	3634	103	55	52	0	0.000	0.000	0.000	0.000	0.000	0.000	0.000	0.000	0.000	0.000	0.000	0.000	0.000	0.000	0.026	0.034	0.034	0.050	4.650	0.036	0.291	316	2384	100	249	9500	9749	382	11203	11585	Error	Error	-5.254	249	9500	382	11203	299479	4440691	0.506	2.902	0	0	0
1	2	14	"A80"	"A80"	13425	12610	100	1199	1225	730	59	584	584	656	533	81	56	11	0	30759	26335	11900	45	2851	2851	3458	3724	107	83	81	0	0.000	0.000	0.000	0.000	0.000	0.000	0.000	0.000	0.000	0.000	0.000	0.000	0.000	0.000	0.022	0.027	0.027	0.028	2.586	0.029	0.276	316	2384	100	615	27908	28523	641	23484	24125	Error	Error	-5.504	615	27908	641	23484	387213	8321767	1.068	6.143	0	0	0
1	3	14	"A80"	"A80"	13725	12610	100	1022	1107	769	69	556	556	636	640	100	34	4	0	27935	23935	11026	46	2612	2612	3140	2989	95	84	82	0	0.000	0.000	0.000	0.000	0.000	0.000	0.000	0.000	0.000	0.000	0.000	0.000	0.000	0.000	0.018	0.026	0.024	0.024	2.962	0.034	0.200	316	2384	100	466	25323	25789	551	21323	21874	Error	Error	-5.764	466	25323	551	21323	349901	7563318	0.736	6.957	0	0	0
1	4	14	"A81"	"A81"	14025	12610	100	1202	1257	537	42	592	592	661	592	89	52	13	0	29529	25859	11171	43	2924	2924	3061	1599	52	93	88	0	0.000	0.000	0.000	0.000	0.000	0.000	0.000	0.000	0.000	0.000	0.000	0.000	0.000	0.000	0.023	0.029	0.029	0.029	2.351	0.029	0.391	316	2384	100	610	26605	27215	665	22935	23600	Error	Error	-5.447	610	26605	665	22935	397162	8171507	1.007	14.258	0	0	0
1	5	14	"A81"	"A81"	14325	12610	100	1270	1305	523	40	584	584	669	702	104	48	5	0	30331	28143	8669	30	2796	2796	3125	2753	88	96	91	0	0.000	0.000	0.000	0.000	0.000	0.000	0.000	0.000	0.000	0.000	0.000	0.000	0.000	0.000	0.025	0.028	0.026	0.027	2.027	0.034	0.300	316	2384	100	686	27535	28221	721	25347	26068	Error	Error	-5.327	686	27535	721	25347	412326	8893298	0.906	9.088	0	0	0
1	6	14	"A81"	"A81"	14625	12615	95	1325	1421	684	48	644	644	731	775	106	40	5	0	30428	30761	5797	18	3141	3141	3928	4462	113	100	99	0	0.000	0.000	0.000	0.000	0.000	0.000	0.000	0.000	0.000	0.000	0.000	0.000	0.000	0.000	0.025	0.028	0.025	0.023	1.975	0.028	0.328	256	2088	100	681	27287	27968	777	27620	28397	Error	Error	-5.324	681	27287	777	27620	363899	7874781	0.890	6.014	0	0	0
1	7	14	"A82"	"A82"	14930	12610	100	893	977	555	56	641	641	708	460	64	30	6	0	18192	16505	9274	56	2986	2986	3181	1499	47	81	75	0	0.000	0.000	0.000	0.000	0.000	0.000	0.000	0.000	0.000	0.000	0.000	0.000	0.000	0.000	0.017	0.025	0.026	0.026	3.697	0.030	0.193	316	2384	100	252	15206	15458	336	13519	13855	Error	Error	-5.915	252	15206	336	13519	308679	5215523	0.585	8.889	0	0	0
1	8	14	"A82"	"A82"	15230	12610	100	1045	1129	855	75	627	627	697	537	77	34	6	0	20676	21241	7762	36	2957	2957	3222	2038	63	98	96	0	0.000	0.000	0.000	0.000	0.000	0.000	0.000	0.000	0.000	0.000	0.000	0.000	0.000	0.000	0.024	0.027	0.026	0.022	2.426	0.037	0.218	316	2384	100	418	17719	18137	502	18284	18786	Error	Error	-5.406	418	17719	502	18284	356805	6712005	0.804	8.842	0	0	0
1	9	14	"A82"	"A82"	15535	12615	105	1029	1070	455	42	671	671	737	646	87	18	3	0	21474	21321	4995	23	2969	2969	3201	2068	64	98	97	0	0.000	0.000	0.000	0.000	0.000	0.000	0.000	0.000	0.000	0.000	0.000	0.000	0.000	0.000	0.019	0.022	0.020	0.019	2.480	0.029	0.157	316	2572	100	358	18505	18863	399	18352	18751	Error	Error	-5.692	358	18505	399	18352	338116	6737557	0.515	8.762	0	0	0
1	10	14	"A83"	"A83"	15835	12610	100	1163	1221	773	63	705	705	778	589	75	38	5	0	20452	18794	7114	37	3055	3055	3200	1547	48	93	87	0	0.000	0.000	0.000	0.000	0.000	0.000	0.000	0.000	0.000	0.000	0.000	0.000	0.000	0.000	0.026	0.033	0.031	0.029	2.698	0.040	0.234	316	2384	100	458	17397	17855	516	15739	16255	Error	Error	-5.247	458	17397	516	15739	385908	5939051	0.752	10.080	0	0	0
1	11	14	"A83"	"A83"	16135	12610	105	1137	1214	745	61	693	693	769	626	81	29	4	0	19313	19317	5706	29	2906	2906	3102	1620	52	100	100	0	0.000	0.000	0.000	0.000	0.000	0.000	0.000	0.000	0.000	0.000	0.000	0.000	0.000	0.000	0.027	0.032	0.029	0.025	2.423	0.046	0.219	316	2572	100	444	16407	16851	521	16411	16932	Error	Error	-5.208	444	16407	521	16411	383630	6104119	0.711	10.009	0	0	0
1	12	14	"A83"	"A83"	16435	12610	100	1009	1058	510	48	682	682	749	490	65	30	4	0	16596	16980	4061	23	2911	2911	3160	1602	50	100	100	0	0.000	0.000	0.000	0.000	0.000	0.000	0.000	0.000	0.000	0.000	0.000	0.000	0.000	0.000	0.024	0.027	0.029	0.024	2.462	0.033	0.181	316	2384	100	327	13685	14012	376	14069	14445	Error	Error	-5.387	327	13685	376	14069	334216	5365729	0.631	8.627	0	0	0
1	13	14	"A84"	"A84"	16735	12610	100	1073	1125	783	69	727	727	795	618	77	24	3	0	18521	17353	9825	56	3080	3080	3350	1867	55	81	72	0	0.000	0.000	0.000	0.000	0.000	0.000	0.000	0.000	0.000	0.000	0.000	0.000	0.000	0.000	0.022	0.028	0.030	0.034	4.224	0.034	0.183	316	2384	100	346	15441	15787	398	14273	14671	Error	Error	-5.480	346	15441	398	14273	355554	5483576	0.534	7.500	0	0	0
1	14	14	"A84"	"A84"	17040	12615	90	1301	1354	522	38	710	710	795	829	104	26	2	0	25530	25132	4964	19	3008	3008	3306	2407	72	100	98	0	0.000	0.000	0.000	0.000	0.000	0.000	0.000	0.000	0.000	0.000	0.000	0.000	0.000	0.000	0.026	0.029	0.026	0.023	2.109	0.032	0.233	256	1924	100	591	22522	23113	644	22124	22768	Error	Error	-5.252	591	22522	644	22124	346640	6433912	0.674	9.068	0	0	0
1	15	14	"A84"	"A84"	17340	12615	95	1088	1222	1085	88	708	708	805	914	113	12	0	0	17338	17952	5949	33	2969	2969	3257	2049	62	99	97	0	0.000	0.000	0.000	0.000	0.000	0.000	0.000	0.000	0.000	0.000	0.000	0.000	0.000	0.000	0.026	0.034	0.033	0.028	2.147	0.072	0.245	256	2088	100	380	14369	14749	514	14983	15497	Error	Error	-5.241	380	14369	514	14983	312871	4595833	0.456	7.172	0	0	0
1	16	14	"A85"	"A85"	17640	12620	90	1290	1318	447	33	764	764	839	621	74	40	5	0	21716	20215	7086	35	3071	3071	3223	1640	50	100	98	0	0.000	0.000	0.000	0.000	0.000	0.000	0.000	0.000	0.000	0.000	0.000	0.000	0.000	0.000	0.028	0.032	0.032	0.029	2.340	0.041	0.202	256	1924	100	526	18645	19171	554	17144	17698	Error	Error	-5.148	526	18645	554	17144	337397	5174913	0.771	10.361	0	0	0
1	17	14	"A85"	"A85"	17940	12615	95	1047	1146	520	45	808	808	869	484	55	30	4	0	18707	17512	5652	32	3199	3199	3551	2159	60	100	96	0	0.000	0.000	0.000	0.000	0.000	0.000	0.000	0.000	0.000	0.000	0.000	0.000	0.000	0.000	0.015	0.024	0.027	0.021	3.112	0.033	0.163	256	2088	100	239	15508	15747	338	14313	14651	Error	Error	-6.020	239	15508	338	14313	293489	4483160	0.572	6.466	0	0	0
1	18	14	"A85"	"A85"	18240	12615	95	1280	1334	420	31	891	891	945	451	47	44	14	0	17231	16883	6903	40	3567	3567	3805	1435	37	99	95	0	0.000	0.000	0.000	0.000	0.000	0.000	0.000	0.000	0.000	0.000	0.000	0.000	0.000	0.000	0.028	0.033	0.036	0.032	2.443	0.039	0.200	256	2088	100	389	13664	14053	443	13316	13759	Error	Error	-5.134	389	13664	443	13316	341384	4322030	0.863	9.114	0	0	0
1	1	15	"A86"	"A86"	13125	12905	100	731	849	870	102	548	548	624	590	94	13	2	0	13601	14360	8050	56	2717	2717	2951	1606	54	84	82	0	0.000	0.000	0.000	0.000	0.000	0.000	0.000	0.000	0.000	0.000	0.000	0.000	0.000	0.000	0.017	0.026	0.025	0.026	3.934	0.033	0.091	316	2384	100	183	10884	11067	301	11643	11944	Error	Error	-5.894	183	10884	301	11643	268194	4537915	0.381	7.104	0	0	0
1	2	15	"A86"	"A86"	13430	12910	90	1222	1312	855	65	563	563	638	711	111	42	6	0	28529	27971	6240	22	2709	2709	2927	1518	51	100	100	0	0.000	0.000	0.000	0.000	0.000	0.000	0.000	0.000	0.000	0.000	0.000	0.000	0.000	0.000	0.026	0.030	0.026	0.023	2.318	0.032	0.120	256	1924	100	659	25820	26479	749	25262	26011	Error	Error	-5.292	659	25820	749	25262	335783	7160647	0.948	16.498	0	0	0
1	3	15	"A86"	"A86"	13725	12900	100	1110	1251	897	71	588	588	655	499	76	51	18	0	24177	21296	10739	50	2884	2884	3171	2169	68	85	79	0	0.000	0.000	0.000	0.000	0.000	0.000	0.000	0.000	0.000	0.000	0.000	0.000	0.000	0.000	0.025	0.036	0.031	0.034	2.798	0.033	0.283	316	2384	100	522	21293	21815	663	18412	19075	Error	Error	-5.350	522	21293	663	18412	395353	6729544	1.194	8.356	0	0	0
1	4	15	"A87"	"A87"	14025	12900	100	808	900	857	95	568	568	648	651	100	11	3	0	15632	14580	7544	51	2674	2674	2940	1882	64	79	75	0	0.000	0.000	0.000	0.000	0.000	0.000	0.000	0.000	0.000	0.000	0.000	0.000	0.000	0.000	0.019	0.028	0.026	0.030	4.562	0.035	0.075	316	2384	100	240	12958	13198	332	11906	12238	Error	Error	-5.755	240	12958	332	11906	284405	4607300	0.387	6.185	0	0	0
1	5	15	"A87"	"A87"	14330	12900	100	1169	1220	576	47	604	604	677	565	83	49	9	0	27678	24917	8847	35	2867	2867	3060	1715	56	93	89	0	0.000	0.000	0.000	0.000	0.000	0.000	0.000	0.000	0.000	0.000	0.000	0.000	0.000	0.000	0.023	0.028	0.026	0.026	2.118	0.027	0.237	316	2384	100	565	24811	25376	616	22050	22666	Error	Error	-5.457	565	24811	616	22050	385452	7873874	0.961	12.745	0	0	0
1	6	15	"A87"	"A87"	14630	12905	90	1172	1257	567	45	624	624	696	591	84	46	7	0	25431	24506	5545	22	2853	2853	3186	2114	66	100	100	0	0.000	0.000	0.000	0.000	0.000	0.000	0.000	0.000	0.000	0.000	0.000	0.000	0.000	0.000	0.024	0.029	0.026	0.024	2.090	0.029	0.319	256	1924	100	548	22578	23126	633	21653	22286	Error	Error	-5.365	548	22578	633	21653	321664	6273471	0.949	10.085	0	0	0
1	7	15	"A88"	"A88"	14930	12905	100	1051	1093	533	48	657	657	731	517	70	39	10	0	23347	18677	10738	57	3009	3009	3305	1825	55	76	71	0	0.000	0.000	0.000	0.000	0.000	0.000	0.000	0.000	0.000	0.000	0.000	0.000	0.000	0.000	0.019	0.028	0.029	0.034	3.659	0.030	0.290	316	2384	100	394	20338	20732	436	15668	16104	Error	Error	-5.690	394	20338	436	15668	345281	5901901	0.700	8.423	0	0	0
1	8	15	"A88"	"A88"	15230	12905	95	1269	1350	698	51	674	674	753	655	86	42	3	0	26213	26215	4123	15	3044	3044	3354	2073	61	100	100	0	0.000	0.000	0.000	0.000	0.000	0.000	0.000	0.000	0.000	0.000	0.000	0.000	0.000	0.000	0.026	0.029	0.026	0.024	1.880	0.036	0.285	256	2088	100	595	23169	23764	676	23171	23847	Error	Error	-5.283	595	23169	676	23171	345513	6711133	0.911	11.028	0	0	0
1	9	15	"A88"	"A88"	15535	12905	90	1246	1377	816	59	676	676	734	518	70	56	14	0	25846	25424	5705	22	3018	3018	3245	1705	52	100	100	0	0.000	0.000	0.000	0.000	0.000	0.000	0.000	0.000	0.000	0.000	0.000	0.000	0.000	0.000	0.025	0.031	0.026	0.024	2.080	0.035	0.319	256	1924	100	570	22828	23398	701	22406	23107	Error	Error	-5.324	570	22828	701	22406	352431	6508438	1.241	13.008	0	0	0
1	10	15	"A89"	"A89"	15835	12905	100	1159	1233	747	60	692	692	769	569	73	43	8	0	22695	18769	10325	55	2998	2998	3179	1403	44	82	78	0	0.000	0.000	0.000	0.000	0.000	0.000	0.000	0.000	0.000	0.000	0.000	0.000	0.000	0.000	0.024	0.034	0.032	0.035	3.326	0.033	0.181	316	2384	100	467	19697	20164	541	15771	16312	Error	Error	-5.398	467	19697	541	15771	389622	5930846	0.815	11.112	0	0	0
1	11	15	"A89"	"A89"	16135	12905	100	1170	1251	643	51	687	687	752	520	69	45	12	0	23378	21963	8196	37	2941	2941	3138	1521	48	93	90	0	0.000	0.000	0.000	0.000	0.000	0.000	0.000	0.000	0.000	0.000	0.000	0.000	0.000	0.000	0.024	0.030	0.029	0.026	2.620	0.032	0.296	316	2384	100	483	20437	20920	564	19022	19586	Error	Error	-5.403	483	20437	564	19022	395208	6940373	0.960	12.377	0	0	0
1	12	15	"A89"	"A89"	16435	12905	100	1321	1367	580	42	707	707	793	754	95	36	3	0	25819	24616	6545	26	3037	3037	3258	1714	52	98	95	0	0.000	0.000	0.000	0.000	0.000	0.000	0.000	0.000	0.000	0.000	0.000	0.000	0.000	0.000	0.027	0.031	0.030	0.027	2.227	0.029	0.287	316	2384	100	614	22782	23396	660	21579	22239	Error	Error	-5.214	614	22782	660	21579	432006	7778606	0.761	12.461	0	0	0
1	13	15	"A90"	"A90"	16735	12905	100	1016	1057	456	43	721	721	781	524	67	27	3	0	16120	14242	7914	55	3076	3076	3386	2109	62	73	69	0	0.000	0.000	0.000	0.000	0.000	0.000	0.000	0.000	0.000	0.000	0.000	0.000	0.000	0.000	0.023	0.030	0.034	0.042	3.636	0.042	0.190	316	2384	100	295	13044	13339	336	11166	11502	Error	Error	-5.467	295	13044	336	11166	334083	4500365	0.527	5.147	0	0	0
1	14	15	"A90"	"A90"	17035	12905	100	955	1036	472	45	713	713	771	529	68	21	3	0	14454	15311	4940	32	2930	2930	3145	1787	56	96	94	0	0.000	0.000	0.000	0.000	0.000	0.000	0.000	0.000	0.000	0.000	0.000	0.000	0.000	0.000	0.021	0.026	0.029	0.024	2.984	0.038	0.195	316	2384	100	242	11524	11766	323	12381	12704	Error	Error	-5.573	242	11524	323	12381	327312	4838225	0.501	6.808	0	0	0
1	15	15	"A90"	"A90"	17345	12910	90	1140	1245	793	63	724	724	788	554	70	39	8	0	19945	19904	5504	27	3003	3003	3198	1605	50	100	98	0	0.000	0.000	0.000	0.000	0.000	0.000	0.000	0.000	0.000	0.000	0.000	0.000	0.000	0.000	0.025	0.031	0.028	0.025	2.399	0.042	0.215	256	1924	100	416	16942	17358	521	16901	17422	Error	Error	-5.348	416	16942	521	16901	318706	5095347	0.825	10.409	0	0	0
1	16	15	"A91"	"A91"	17640	12905	100	939	1040	729	70	759	759	830	629	75	13	1	0	13957	13758	7867	57	2989	2989	3167	1512	47	75	73	0	0.000	0.000	0.000	0.000	0.000	0.000	0.000	0.000	0.000	0.000	0.000	0.000	0.000	0.000	0.016	0.026	0.031	0.035	5.473	0.047	0.154	316	2384	100	180	10968	11148	281	10769	11050	Error	Error	-5.929	180	10968	281	10769	328673	4347553	0.334	7.005	0	0	0
1	17	15	"A91"	"A91"	17935	12905	100	1103	1173	581	49	788	788	861	613	71	18	3	0	17763	17251	5580	32	3059	3059	3425	2147	62	98	96	0	0.000	0.000	0.000	0.000	0.000	0.000	0.000	0.000	0.000	0.000	0.000	0.000	0.000	0.000	0.021	0.027	0.028	0.023	3.049	0.031	0.139	316	2384	100	315	14704	15019	385	14192	14577	Error	Error	-5.545	315	14704	385	14192	370781	5451343	0.509	6.440	0	0	0
1	18	15	"A91"	"A91"	18245	12905	90	1287	1322	534	40	867	867	917	458	49	44	8	0	20929	20538	3542	17	3352	3352	3739	1928	51	100	100	0	0.000	0.000	0.000	0.000	0.000	0.000	0.000	0.000	0.000	0.000	0.000	0.000	0.000	0.000	0.024	0.026	0.027	0.022	2.776	0.029	0.200	256	1924	100	420	17577	17997	455	17186	17641	Error	Error	-5.387	420	17577	455	17186	338375	5257776	0.884	8.713	0	0	0
1	1	16	"A92"	"A92"	13130	13205	100	895	1095	1046	95	583	583	642	527	82	29	9	0	24632	20151	11421	56	2698	2698	2878	1472	51	80	76	0	0.000	0.000	0.000	0.000	0.000	0.000	0.000	0.000	0.000	0.000	0.000	0.000	0.000	0.000	0.014	0.029	0.023	0.028	4.612	0.037	0.194	316	2384	100	312	21934	22246	512	17453	17965	Error	Error	-6.135	312	21934	512	17453	346109	6367738	0.860	11.734	0	0	0
1	2	16	"A92"	"A92"	13430	13205	100	1192	1323	902	68	574	574	625	511	81	59	20	0	28687	25755	11056	42	2690	2690	2913	1936	66	88	86	0	0.000	0.000	0.000	0.000	0.000	0.000	0.000	0.000	0.000	0.000	0.000	0.000	0.000	0.000	0.024	0.032	0.028	0.029	2.556	0.032	0.395	316	2384	100	618	25997	26615	749	23065	23814	Error	Error	-5.395	618	25997	749	23065	418114	8138649	1.366	11.799	0	0	0
1	3	16	"A92"	"A92"	13730	13205	100	1292	1433	1128	78	594	594	658	429	65	74	32	0	33684	30124	11467	38	2811	2811	3211	2334	72	93	91	0	0.000	0.000	0.000	0.000	0.000	0.000	0.000	0.000	0.000	0.000	0.000	0.000	0.000	0.000	0.023	0.031	0.026	0.026	2.045	0.030	0.322	316	2384	100	698	30873	31571	839	27313	28152	Error	Error	-5.467	698	30873	839	27313	452680	9519132	1.807	11.531	0	0	0
1	4	16	"A93"	"A93"	14035	13205	100	887	975	541	55	570	570	646	664	102	21	3	0	21079	19081	9642	50	2671	2671	2866	1721	60	82	78	0	0.000	0.000	0.000	0.000	0.000	0.000	0.000	0.000	0.000	0.000	0.000	0.000	0.000	0.000	0.017	0.025	0.024	0.029	3.539	0.030	0.169	316	2384	100	317	18408	18725	405	16410	16815	Error	Error	-5.860	317	18408	405	16410	308186	6029681	0.495	9.422	0	0	0
1	5	16	"A93"	"A93"	14335	13205	100	1096	1121	563	50	601	601	672	575	85	42	4	0	24599	22437	9024	40	2781	2781	2974	1636	55	92	91	0	0.000	0.000	0.000	0.000	0.000	0.000	0.000	0.000	0.000	0.000	0.000	0.000	0.000	0.000	0.023	0.026	0.026	0.024	2.117	0.027	0.192	316	2384	100	495	21818	22313	520	19656	20176	Error	Error	-5.462	495	21818	520	19656	354330	7090242	0.781	11.897	0	0	0
1	6	16	"A93"	"A93"	14635	13205	100	1173	1235	885	71	643	643	699	482	68	54	10	0	27335	25685	8578	33	2899	2899	3068	1518	49	95	94	0	0.000	0.000	0.000	0.000	0.000	0.000	0.000	0.000	0.000	0.000	0.000	0.000	0.000	0.000	0.022	0.026	0.024	0.022	2.238	0.033	0.237	316	2384	100	530	24436	24966	592	22786	23378	Error	Error	-5.527	530	24436	592	22786	390286	8116372	1.112	14.899	0	0	0
1	7	16	"A94"	"A94"	14935	13205	100	1112	1170	640	54	641	641	711	599	84	39	8	0	26594	23657	12147	51	2840	2840	3109	1965	63	84	80	0	0.000	0.000	0.000	0.000	0.000	0.000	0.000	0.000	0.000	0.000	0.000	0.000	0.000	0.000	0.020	0.025	0.026	0.026	3.135	0.033	0.246	316	2384	100	471	23754	24225	529	20817	21346	Error	Error	-5.656	471	23754	529	20817	369600	7475619	0.766	10.457	0	0	0
1	8	16	"A94"	"A94"	15235	13205	100	1262	1307	616	47	663	663	747	784	104	35	3	0	29775	26824	10643	39	2940	2940	3246	2194	67	90	87	0	0.000	0.000	0.000	0.000	0.000	0.000	0.000	0.000	0.000	0.000	0.000	0.000	0.000	0.000	0.022	0.027	0.027	0.025	2.354	0.030	0.317	316	2384	100	599	26835	27434	644	23884	24528	Error	Error	-5.485	599	26835	644	23884	412875	8476368	0.714	10.747	0	0	0
1	9	16	"A94"	"A94"	15540	13205	100	1293	1318	582	44	680	680	811	1616	199	3	0	0	29321	25608	10624	41	3013	3013	3271	2033	62	89	85	0	0.000	0.000	0.000	0.000	0.000	0.000	0.000	0.000	0.000	0.000	0.000	0.000	0.000	0.000	0.023	0.028	0.027	0.027	2.757	0.029	0.023	316	2384	100	613	26308	26921	638	22595	23233	Error	Error	-5.423	613	26308	638	22595	416337	8092014	0.314	10.987	0	0	0
1	10	16	"A95"	"A95"	15840	13205	100	1212	1246	739	59	668	668	749	603	80	44	6	0	22452	20381	9145	44	2953	2953	3167	1817	57	87	84	0	0.000	0.000	0.000	0.000	0.000	0.000	0.000	0.000	0.000	0.000	0.000	0.000	0.000	0.000	0.028	0.033	0.032	0.034	2.940	0.040	0.284	316	2384	100	544	19499	20043	578	17428	18006	Error	Error	-5.164	544	19499	578	17428	393752	6440450	0.824	9.474	0	0	0
1	11	16	"A95"	"A95"	16145	13210	105	1212	1313	628	47	671	671	744	646	86	37	6	0	23196	24048	7009	29	2918	2918	3161	1973	62	100	100	0	0.000	0.000	0.000	0.000	0.000	0.000	0.000	0.000	0.000	0.000	0.000	0.000	0.000	0.000	0.027	0.030	0.027	0.025	2.191	0.033	0.283	316	2572	100	541	20278	20819	642	21130	21772	Error	Error	-5.228	541	20278	642	21130	414924	7599222	0.881	10.586	0	0	0
1	12	16	"A95"	"A95"	16440	13210	100	1246	1261	467	37	734	734	802	575	71	43	6	0	19069	19008	6512	34	3062	3062	3419	2347	68	98	95	0	0.000	0.000	0.000	0.000	0.000	0.000	0.000	0.000	0.000	0.000	0.000	0.000	0.000	0.000	0.032	0.033	0.033	0.030	2.118	0.036	0.222	316	2384	100	512	16007	16519	527	15946	16473	Error	Error	-4.966	512	16007	527	15946	398318	6006521	0.798	6.642	0	0	0
1	13	16	"A96"	"A96"	16740	13210	100	959	1048	712	67	717	717	789	594	75	19	3	0	14412	14273	7514	52	3028	3028	3288	1966	59	80	78	0	0.000	0.000	0.000	0.000	0.000	0.000	0.000	0.000	0.000	0.000	0.000	0.000	0.000	0.000	0.021	0.029	0.032	0.035	3.850	0.043	0.213	316	2384	100	242	11384	11626	331	11245	11576	Error	Error	-5.556	242	11384	331	11245	331169	4510177	0.436	5.587	0	0	0
1	14	16	"A96"	"A96"	17045	13210	100	1009	1120	916	81	718	718	786	530	67	26	4	0	17827	18064	4213	23	2968	2968	3150	1449	46	99	99	0	0.000	0.000	0.000	0.000	0.000	0.000	0.000	0.000	0.000	0.000	0.000	0.000	0.000	0.000	0.020	0.027	0.024	0.020	2.993	0.044	0.176	316	2384	100	291	14859	15150	402	15096	15498	Error	Error	-5.674	291	14859	402	15096	353820	5708235	0.630	10.293	0	0	0
1	15	16	"A96"	"A96"	17345	13210	100	1122	1154	521	45	750	750	834	550	65	28	3	0	17984	17623	5654	32	3132	3132	3312	1475	44	99	99	0	0.000	0.000	0.000	0.000	0.000	0.000	0.000	0.000	0.000	0.000	0.000	0.000	0.000	0.000	0.025	0.028	0.029	0.025	2.557	0.036	0.182	316	2384	100	372	14852	15224	404	14491	14895	Error	Error	-5.319	372	14852	404	14491	364642	5568728	0.582	9.702	0	0	0
1	16	16	"A97"	"A97"	17645	13210	95	1362	1417	538	37	814	814	885	516	58	53	9	0	21925	21525	6646	30	3234	3234	3378	1186	35	100	100	0	0.000	0.000	0.000	0.000	0.000	0.000	0.000	0.000	0.000	0.000	0.000	0.000	0.000	0.000	0.029	0.033	0.031	0.028	2.268	0.034	0.190	256	2088	100	548	18691	19239	603	18291	18894	Error	Error	-5.092	548	18691	603	18291	362732	5510328	1.031	15.301	0	0	0
1	17	16	"A97"	"A97"	17945	13210	100	1247	1336	976	73	813	813	890	547	61	37	8	0	20923	20141	6154	30	3245	3245	3448	1554	45	99	97	0	0.000	0.000	0.000	0.000	0.000	0.000	0.000	0.000	0.000	0.000	0.000	0.000	0.000	0.000	0.025	0.031	0.032	0.028	2.453	0.035	0.179	316	2384	100	434	17678	18112	523	16896	17419	Error	Error	-5.348	434	17678	523	16896	422229	6364398	0.815	10.742	0	0	0
1	18	16	"A97"	"A97"	18250	13215	100	1414	1455	460	31	859	859	906	447	49	62	20	0	21398	20977	6345	30	3357	3357	3482	1176	33	100	100	0	0.000	0.000	0.000	0.000	0.000	0.000	0.000	0.000	0.000	0.000	0.000	0.000	0.000	0.000	0.031	0.034	0.033	0.029	2.362	0.033	0.291	316	2384	100	555	18041	18596	596	17620	18216	Error	Error	-5.023	555	18041	596	17620	459925	6628636	1.228	14.877	0	0	0
1	1	17	"A98"	"A98"	13135	13500	100	650	686	322	46	606	606	685	715	104	2	0	0	3883	4341	1872	43	2618	2618	2786	1896	68	34	12	0	0.000	0.000	0.000	0.000	0.000	0.000	0.000	0.000	0.000	0.000	0.000	0.000	0.000	0.000	0.035	0.046	0.104	0.113	4.597	0.164	0.220	316	2384	100	44	1265	1309	80	1723	1803	Error	Error	-4.845	44	1265	80	1723	216661	1371640	0.001	0.820	0	0	0
1	2	17	"A98"	"A98"	13440	13505	90	690	896	1601	178	587	587	661	496	75	9	2	0	4250	4703	1666	35	2567	2567	2705	1308	48	67	23	0	0.000	0.000	0.000	0.000	0.000	0.000	0.000	0.000	0.000	0.000	0.000	0.000	0.000	0.000	0.061	0.145	0.111	0.111	4.149	0.270	0.091	256	1924	100	103	1683	1786	309	2136	2445	Error	Error	-4.030	103	1683	309	2136	229438	1204028	0.474	1.528	0	0	0
1	3	17	"A98"	"A98"	13735	13505	100	623	671	358	53	607	607	773	1248	161	1	0	0	3846	4485	2071	46	2590	2590	2832	1979	69	29	15	0	0.000	0.000	0.000	0.000	0.000	0.000	0.000	0.000	0.000	0.000	0.000	0.000	0.000	0.000	0.013	0.034	0.105	0.102	4.959	0.425	0.144	316	2384	100	16	1256	1272	64	1895	1959	Error	Error	-6.295	16	1256	64	1895	211906	1417312	-0.082	0.835	0	0	0
1	4	17	"A99"	"A99"	14035	13505	100	825	863	378	43	617	617	696	632	90	8	0	0	9335	9084	4062	44	2786	2786	2913	1238	42	84	75	0	0.000	0.000	0.000	0.000	0.000	0.000	0.000	0.000	0.000	0.000	0.000	0.000	0.000	0.000	0.032	0.039	0.051	0.050	3.568	0.052	0.174	316	2384	100	208	6549	6757	246	6298	6544	Error	Error	-4.977	208	6549	246	6298	272839	2870436	0.264	4.985	0	0	0
1	5	17	"A99"	"A99"	14340	13505	90	930	997	687	68	608	608	679	551	81	25	1	0	12281	12090	3441	28	2746	2746	2906	1483	51	100	99	0	0.000	0.000	0.000	0.000	0.000	0.000	0.000	0.000	0.000	0.000	0.000	0.000	0.000	0.000	0.034	0.042	0.039	0.033	2.516	0.055	0.228	256	1924	100	322	9535	9857	389	9344	9733	Error	Error	-4.888	322	9535	389	9344	255126	3094953	0.577	6.193	0	0	0
1	6	17	"A99"	"A99"	14640	13505	100	950	1013	478	47	631	631	697	569	81	22	3	0	13067	12676	3517	27	2725	2725	2852	1215	42	98	96	0	0.000	0.000	0.000	0.000	0.000	0.000	0.000	0.000	0.000	0.000	0.000	0.000	0.000	0.000	0.031	0.038	0.037	0.031	2.792	0.054	0.193	316	2384	100	319	10342	10661	382	9951	10333	Error	Error	-5.019	319	10342	382	9951	320152	4005729	0.555	8.086	0	0	0
1	7	17	"A100"	"A100"	14945	13510	90	1265	1305	525	40	644	644	756	876	115	25	1	0	25850	25045	4996	19	2840	2840	3023	1776	58	100	99	0	0.000	0.000	0.000	0.000	0.000	0.000	0.000	0.000	0.000	0.000	0.000	0.000	0.000	0.000	0.027	0.030	0.028	0.024	2.267	0.033	0.215	256	1924	100	621	23010	23631	661	22205	22866	Error	Error	-5.212	621	23010	661	22205	334073	6411626	0.627	12.400	0	0	0
1	8	17	"A100"	"A100"	15240	13505	100	1188	1287	738	57	662	662	729	500	68	53	12	0	23554	21975	6739	30	2837	2837	2988	1559	52	98	94	0	0.000	0.000	0.000	0.000	0.000	0.000	0.000	0.000	0.000	0.000	0.000	0.000	0.000	0.000	0.025	0.033	0.029	0.026	2.464	0.034	0.322	316	2384	100	526	20717	21243	625	19138	19763	Error	Error	-5.300	526	20717	625	19138	406737	6944037	1.116	12.179	0	0	0
1	9	17	"A100"	"A100"	15540	13505	100	987	1081	820	75	681	681	761	669	87	20	2	0	17928	17693	6518	36	2940	2940	3223	2201	68	93	88	0	0.000	0.000	0.000	0.000	0.000	0.000	0.000	0.000	0.000	0.000	0.000	0.000	0.000	0.000	0.020	0.027	0.027	0.025	3.068	0.037	0.207	316	2384	100	306	14988	15294	400	14753	15153	Error	Error	-5.614	306	14988	400	14753	341668	5590847	0.478	6.574	0	0	0
1	10	17	"A101"	"A101"	15840	13505	100	815	870	398	45	714	714	766	425	55	17	3	0	6082	7456	4842	64	3031	3031	3154	1166	36	70	59	0	0.000	0.000	0.000	0.000	0.000	0.000	0.000	0.000	0.000	0.000	0.000	0.000	0.000	0.000	0.033	0.035	0.066	0.077	4.757	0.063	0.209	316	2384	100	101	3051	3152	156	4425	4581	Error	Error	-4.917	101	3051	156	4425	274775	2356199	0.245	3.690	0	0	0
1	11	17	"A101"	"A101"	16145	13510	90	876	917	391	42	711	711	819	1314	160	0	0	0	6591	8159	3953	48	2975	2975	3115	1462	46	94	63	0	0.000	0.000	0.000	0.000	0.000	0.000	0.000	0.000	0.000	0.000	0.000	0.000	0.000	0.000	0.046	0.040	0.051	0.054	2.791	0.115	0.265	256	1924	100	165	3616	3781	206	5184	5390	Error	Error	-4.454	165	3616	206	5184	234855	2088823	0.075	3.450	0	0	0
1	12	17	"A101"	"A101"	16445	13510	90	797	878	446	50	711	711	761	401	52	21	5	0	5900	7501	4212	56	2988	2988	3055	953	31	95	77	0	0.000	0.000	0.000	0.000	0.000	0.000	0.000	0.000	0.000	0.000	0.000	0.000	0.000	0.000	0.030	0.037	0.057	0.056	2.835	0.057	0.198	256	1924	100	86	2912	2998	167	4513	4680	Error	Error	-5.082	86	2912	167	4513	224895	1920275	0.292	4.665	0	0	0
1	13	17	"A102"	"A102"	16745	13505	100	871	917	380	41	729	729	794	512	64	16	2	0	6316	8517	6132	71	2913	2913	3084	1412	45	65	57	0	0.000	0.000	0.000	0.000	0.000	0.000	0.000	0.000	0.000	0.000	0.000	0.000	0.000	0.000	0.042	0.034	0.058	0.077	5.024	0.037	0.132	316	2384	100	142	3403	3545	188	5604	5792	Error	Error	-4.583	142	3403	188	5604	289650	2691405	0.240	3.848	0	0	0
1	14	17	"A102"	"A102"	17050	13505	95	890	950	403	42	701	701	769	531	69	17	3	0	9685	11529	6169	53	2823	2823	2969	1011	34	97	89	0	0.000	0.000	0.000	0.000	0.000	0.000	0.000	0.000	0.000	0.000	0.000	0.000	0.000	0.000	0.028	0.029	0.039	0.035	3.544	0.034	0.151	256	2088	100	189	6862	7051	249	8706	8955	Error	Error	-5.182	189	6862	249	8706	243163	2951468	0.341	8.467	0	0	0
1	15	17	"A102"	"A102"	17350	13510	90	986	1071	502	46	771	771	873	875	100	7	1	0	8293	11439	6771	59	3073	3073	3191	1556	48	94	76	0	0.000	0.000	0.000	0.000	0.000	0.000	0.000	0.000	0.000	0.000	0.000	0.000	0.000	0.000	0.041	0.036	0.042	0.043	3.091	0.060	0.094	256	1924	100	215	5220	5435	300	8366	8666	Error	Error	-4.602	215	5220	300	8366	274239	2928412	0.226	5.301	0	0	0
1	16	17	"A103"	"A103"	17650	13510	100	1169	1217	547	44	819	819	876	493	56	36	10	0	15238	13914	7103	51	3214	3214	3323	1149	34	88	82	0	0.000	0.000	0.000	0.000	0.000	0.000	0.000	0.000	0.000	0.000	0.000	0.000	0.000	0.000	0.029	0.037	0.042	0.043	3.413	0.042	0.139	316	2384	100	350	12024	12374	398	10700	11098	Error	Error	-5.102	350	12024	398	10700	384620	4396827	0.692	9.218	0	0	0
1	17	17	"A103"	"A103"	17955	13510	95	1201	1280	565	44	784	784	853	457	53	46	17	0	18542	17449	6213	35	3049	3049	3242	1278	39	100	100	0	0.000	0.000	0.000	0.000	0.000	0.000	0.000	0.000	0.000	0.000	0.000	0.000	0.000	0.000	0.027	0.034	0.036	0.029	2.850	0.035	0.217	256	2088	100	417	15493	15910	496	14400	14896	Error	Error	-5.215	417	15493	496	14400	327611	4466876	0.934	11.117	0	0	0
1	18	17	"A103"	"A103"	18245	13510	100	1421	1472	426	28	847	847	921	594	64	49	10	0	23157	21614	6046	27	3237	3237	3388	1182	34	99	97	0	0.000	0.000	0.000	0.000	0.000	0.000	0.000	0.000	0.000	0.000	0.000	0.000	0.000	0.000	0.029	0.034	0.034	0.030	2.163	0.033	0.231	316	2384	100	574	19920	20494	625	18377	19002	Error	Error	-5.117	574	19920	625	18377	465066	6830109	0.928	15.420	0	0	0
1	1	18	"A104"	"A104"	13135	13805	100	956	1043	750	71	639	639	698	483	69	33	9	0	16040	13152	8185	62	2671	2671	3010	1867	62	67	62	0	0.000	0.000	0.000	0.000	0.000	0.000	0.000	0.000	0.000	0.000	0.000	0.000	0.000	0.000	0.024	0.039	0.038	0.052	3.945	0.038	0.272	316	2384	100	317	13369	13686	404	10481	10885	Error	Error	-5.398	317	13369	404	10481	329498	4155924	0.714	5.432	0	0	0
1	2	18	"A104"	"A104"	13435	13805	100	890	1023	814	79	636	636	709	593	83	23	2	0	14270	13888	7250	52	2689	2689	2905	1705	58	84	81	0	0.000	0.000	0.000	0.000	0.000	0.000	0.000	0.000	0.000	0.000	0.000	0.000	0.000	0.000	0.022	0.035	0.033	0.032	3.319	0.049	0.197	316	2384	100	254	11581	11835	387	11199	11586	Error	Error	-5.511	254	11581	387	11199	323264	4388631	0.530	6.442	0	0	0
1	3	18	"A104"	"A104"	13735	13805	100	917	975	436	44	611	611	690	569	82	24	3	0	13987	13486	6762	50	2625	2625	2887	1920	66	84	80	0	0.000	0.000	0.000	0.000	0.000	0.000	0.000	0.000	0.000	0.000	0.000	0.000	0.000	0.000	0.027	0.034	0.037	0.039	2.896	0.038	0.196	316	2384	100	306	11362	11668	364	10861	11225	Error	Error	-5.215	306	11362	364	10861	308011	4261602	0.501	5.520	0	0	0
1	4	18	"A105"	"A105"	14040	13805	100	832	946	765	80	647	647	821	2183	265	0	0	0	16971	13984	8038	57	2699	2699	2895	1756	60	72	68	0	0.000	0.000	0.000	0.000	0.000	0.000	0.000	0.000	0.000	0.000	0.000	0.000	0.000	0.000	0.013	0.026	0.028	0.034	4.575	0.094	0.073	316	2384	100	185	14272	14457	299	11285	11584	Error	Error	-6.270	185	14272	299	11285	298864	4418955	0.057	6.315	0	0	0
1	5	18	"A105"	"A105"	14340	13805	100	997	1084	599	55	635	635	704	570	80	32	5	0	18344	17383	6237	35	2696	2696	2873	1454	50	92	90	0	0.000	0.000	0.000	0.000	0.000	0.000	0.000	0.000	0.000	0.000	0.000	0.000	0.000	0.000	0.023	0.031	0.030	0.029	3.161	0.033	0.138	316	2384	100	362	15648	16010	449	14687	15136	Error	Error	-5.434	362	15648	449	14687	342625	5493018	0.667	9.979	0	0	0
1	6	18	"A105"	"A105"	14640	13805	100	1127	1150	475	41	651	651	723	612	84	35	2	0	23552	21189	7776	36	2789	2789	2970	1542	51	92	88	0	0.000	0.000	0.000	0.000	0.000	0.000	0.000	0.000	0.000	0.000	0.000	0.000	0.000	0.000	0.023	0.027	0.027	0.026	2.412	0.028	0.161	316	2384	100	476	20763	21239	499	18400	18899	Error	Error	-5.447	476	20763	499	18400	363513	6695677	0.698	11.815	0	0	0
1	7	18	"A106"	"A106"	14940	13805	100	702	754	461	61	681	681	748	516	68	7	1	0	3482	3884	1524	39	2786	2786	2881	1040	36	32	12	0	0.000	0.000	0.000	0.000	0.000	0.000	0.000	0.000	0.000	0.000	0.000	0.000	0.000	0.000	0.030	0.066	0.215	0.232	4.175	0.299	0.299	316	2384	100	21	696	717	73	1098	1171	Error	Error	-5.051	21	696	73	1098	238410	1227456	0.012	0.964	0	0	0
1	8	18	"A106"	"A106"	15240	13805	100	701	745	310	41	662	662	736	684	92	2	0	0	3576	3911	1445	36	2723	2723	2843	1294	45	26	10	0	0.000	0.000	0.000	0.000	0.000	0.000	0.000	0.000	0.000	0.000	0.000	0.000	0.000	0.000	0.046	0.070	0.257	0.238	4.673	0.316	0.460	316	2384	100	39	853	892	83	1188	1271	Error	Error	-4.451	39	853	83	1188	235270	1235871	0.013	0.825	0	0	0
1	9	18	"A106"	"A106"	15545	13805	100	666	720	421	58	675	675	759	804	105	2	0	0	3585	4183	1748	41	2851	2851	2981	1394	46	29	16	0	0.000	0.000	0.000	0.000	0.000	0.000	0.000	0.000	0.000	0.000	0.000	0.000	0.000	0.000	-0.012	0.034	0.238	0.189	5.848	0.265	0.623	316	2384	100	-9	734	725	45	1332	1377	Error	Error	Error	-9	734	45	1332	227441	1321966	-0.049	0.862	0	0	0
1	10	18	"A107"	"A107"	15845	13810	100	695	759	344	45	655	655	736	658	89	6	0	0	4762	6202	3854	62	2816	2816	2963	1633	55	55	34	0	0.000	0.000	0.000	0.000	0.000	0.000	0.000	0.000	0.000	0.000	0.000	0.000	0.000	0.000	0.021	0.031	0.072	0.086	4.394	0.103	0.175	316	2384	100	40	1946	1986	104	3386	3490	Error	Error	-5.604	40	1946	104	3386	239910	1959828	0.035	1.983	0	0	0
1	11	18	"A107"	"A107"	16145	13810	100	799	875	370	42	721	721	784	634	80	9	1	0	5312	6086	2848	46	3002	3002	3108	1207	38	74	48	0	0.000	0.000	0.000	0.000	0.000	0.000	0.000	0.000	0.000	0.000	0.000	0.000	0.000	0.000	0.034	0.050	0.091	0.092	4.599	0.089	0.123	316	2384	100	78	2310	2388	154	3084	3238	Error	Error	-4.888	78	2310	154	3084	276518	1923070	0.144	2.467	0	0	0
1	12	18	"A107"	"A107"	16445	13810	100	792	850	401	47	717	717	770	434	56	15	2	0	5196	5999	2826	47	2936	2936	3073	1543	50	66	35	0	0.000	0.000	0.000	0.000	0.000	0.000	0.000	0.000	0.000	0.000	0.000	0.000	0.000	0.000	0.033	0.043	0.085	0.090	3.672	0.077	0.167	316	2384	100	75	2260	2335	133	3063	3196	Error	Error	-4.913	75	2260	133	3063	268598	1895530	0.184	1.896	0	0	0
1	13	18	"A108"	"A108"	16745	13810	100	827	903	531	58	704	704	761	496	65	15	2	0	5748	7563	5512	72	2913	2913	3037	1280	42	67	53	0	0.000	0.000	0.000	0.000	0.000	0.000	0.000	0.000	0.000	0.000	0.000	0.000	0.000	0.000	0.043	0.043	0.066	0.086	4.597	0.048	0.155	316	2384	100	123	2835	2958	199	4650	4849	Error	Error	-4.527	123	2835	199	4650	285456	2389897	0.286	3.536	0	0	0
1	14	18	"A108"	"A108"	17050	13815	85	803	911	720	79	705	705	758	472	62	16	2	0	7445	8653	4241	49	2938	2938	3029	1145	37	95	83	0	0.000	0.000	0.000	0.000	0.000	0.000	0.000	0.000	0.000	0.000	0.000	0.000	0.000	0.000	0.022	0.036	0.048	0.043	3.766	0.081	0.187	208	1660	100	98	4507	4605	206	5715	5921	Error	Error	-5.523	98	4507	206	5715	189586	1799754	0.324	4.912	0	0	0
1	15	18	"A108"	"A108"	17355	13815	90	877	995	824	82	757	757	812	449	55	16	3	0	7833	9476	5343	56	3008	3008	3101	956	30	94	92	0	0.000	0.000	0.000	0.000	0.000	0.000	0.000	0.000	0.000	0.000	0.000	0.000	0.000	0.000	0.025	0.037	0.043	0.037	3.780	0.070	0.233	256	1924	100	120	4825	4945	238	6468	6706	Error	Error	-5.329	120	4825	238	6468	254762	2425782	0.408	6.668	0	0	0
1	16	18	"A109"	"A109"	17650	13810	100	826	876	475	54	751	751	817	640	78	5	0	0	4019	4318	1561	36	3017	3017	3119	1126	36	46	14	0	0.000	0.000	0.000	0.000	0.000	0.000	0.000	0.000	0.000	0.000	0.000	0.000	0.000	0.000	0.075	0.096	0.210	0.210	4.418	0.245	0.320	316	2384	100	75	1002	1077	125	1301	1426	Error	Error	-3.740	75	1002	125	1301	276728	1364599	0.092	1.065	0	0	0
1	17	18	"A109"	"A109"	17950	13805	90	916	946	341	36	785	785	838	425	50	17	2	0	4712	5073	1617	31	3091	3091	3174	854	26	80	46	0	0.000	0.000	0.000	0.000	0.000	0.000	0.000	0.000	0.000	0.000	0.000	0.000	0.000	0.000	0.081	0.081	0.129	0.129	3.580	0.161	0.237	256	1924	100	131	1621	1752	161	1982	2143	Error	Error	-3.629	131	1621	161	1982	242132	1298580	0.254	2.224	0	0	0
1	18	18	"A109"	"A109"	18255	13815	85	850	910	340	37	845	845	903	483	53	10	0	0	4972	5386	1703	31	3290	3290	3406	1074	31	67	33	0	0.000	0.000	0.000	0.000	0.000	0.000	0.000	0.000	0.000	0.000	0.000	0.000	0.000	0.000	0.003	0.031	0.111	0.110	4.321	0.152	0.214	208	1660	100	5	1682	1687	65	2096	2161	Error	Error	-8.394	5	1682	65	2096	189353	1120236	0.014	1.844	0	0	0
1	1	19	"A110"	"A110"	13140	14105	100	741	804	396	49	613	613	675	469	69	13	3	0	5859	7620	5503	72	2514	2514	2634	1221	46	71	60	0	0.000	0.000	0.000	0.000	0.000	0.000	0.000	0.000	0.000	0.000	0.000	0.000	0.000	0.000	0.038	0.037	0.064	0.071	4.638	0.048	0.163	316	2384	100	128	3345	3473	191	5106	5297	Error	Error	-4.708	128	3345	191	5106	254066	2407982	0.275	4.084	0	0	0
1	2	19	"A110"	"A110"	13445	14110	90	750	847	551	65	620	620	686	573	83	12	2	0	6708	8429	4570	54	2597	2597	2716	1236	45	94	80	0	0.000	0.000	0.000	0.000	0.000	0.000	0.000	0.000	0.000	0.000	0.000	0.000	0.000	0.000	0.032	0.039	0.046	0.042	3.414	0.068	0.268	256	1924	100	130	4111	4241	227	5832	6059	Error	Error	-4.983	130	4111	227	5832	216816	2157770	0.281	4.622	0	0	0
1	3	19	"A110"	"A110"	13740	14100	100	757	783	340	43	611	611	669	439	65	15	2	0	6650	7831	4633	59	2575	2575	2705	1280	47	82	68	0	0.000	0.000	0.000	0.000	0.000	0.000	0.000	0.000	0.000	0.000	0.000	0.000	0.000	0.000	0.036	0.033	0.051	0.055	3.328	0.043	0.137	316	2384	100	146	4075	4221	172	5256	5428	Error	Error	-4.803	146	4075	172	5256	247500	2474636	0.260	4.005	0	0	0
1	4	19	"A111"	"A111"	14040	14100	100	652	717	404	56	601	601	675	615	91	3	1	0	4923	5582	3104	55	2521	2521	2661	1544	58	61	42	0	0.000	0.000	0.000	0.000	0.000	0.000	0.000	0.000	0.000	0.000	0.000	0.000	0.000	0.000	0.021	0.038	0.084	0.086	4.610	0.175	0.424	316	2384	100	51	2402	2453	116	3061	3177	Error	Error	-5.558	51	2402	116	3061	226614	1763816	0.068	1.892	0	0	0
1	5	19	"A111"	"A111"	14345	14110	90	708	781	467	59	611	611	684	735	107	3	1	0	5593	6279	2743	43	2591	2591	2736	1686	61	76	42	0	0.000	0.000	0.000	0.000	0.000	0.000	0.000	0.000	0.000	0.000	0.000	0.000	0.000	0.000	0.032	0.046	0.067	0.065	3.404	0.117	0.229	256	1924	100	97	3002	3099	170	3688	3858	Error	Error	-4.952	97	3002	170	3688	199831	1607545	0.132	2.101	0	0	0
1	6	19	"A111"	"A111"	14645	14105	95	741	822	565	68	634	634	698	476	68	11	1	0	6106	6834	3153	46	2667	2667	2754	999	36	94	75	0	0.000	0.000	0.000	0.000	0.000	0.000	0.000	0.000	0.000	0.000	0.000	0.000	0.000	0.000	0.031	0.045	0.069	0.055	3.184	0.133	0.293	256	2088	100	107	3439	3546	188	4167	4355	Error	Error	-5.006	107	3439	188	4167	210368	1749468	0.261	4.084	0	0	0
1	7	19	"A112"	"A112"	14945	14105	100	855	962	928	96	650	650	710	417	58	29	8	0	9255	11746	7870	67	2688	2688	2794	979	35	86	80	0	0.000	0.000	0.000	0.000	0.000	0.000	0.000	0.000	0.000	0.000	0.000	0.000	0.000	0.000	0.031	0.034	0.039	0.041	3.263	0.054	0.228	316	2384	100	205	6567	6772	312	9058	9370	Error	Error	-5.002	205	6567	312	9058	304128	3711811	0.604	9.144	0	0	0
1	8	19	"A112"	"A112"	15250	14105	95	1024	1074	443	41	650	650	711	469	65	41	10	0	12317	15859	9781	61	2665	2665	2801	1132	40	98	90	0	0.000	0.000	0.000	0.000	0.000	0.000	0.000	0.000	0.000	0.000	0.000	0.000	0.000	0.000	0.039	0.032	0.034	0.037	2.310	0.031	0.270	256	2088	100	374	9652	10026	424	13194	13618	Error	Error	-4.690	374	9652	424	13194	275047	4059975	0.774	11.535	0	0	0
1	9	19	"A112"	"A112"	15545	14105	100	815	872	561	64	649	649	696	383	55	24	7	0	11477	13069	6905	52	2717	2717	2827	1013	35	96	91	0	0.000	0.000	0.000	0.000	0.000	0.000	0.000	0.000	0.000	0.000	0.000	0.000	0.000	0.000	0.019	0.022	0.022	0.025	3.446	0.026	0.111	316	2384	100	166	8760	8926	223	10352	10575	Error	Error	-5.722	166	8760	223	10352	275544	4129755	0.460	10.111	0	0	0
1	10	19	"A113"	"A113"	15845	14105	100	789	886	713	80	677	677	752	1163	154	0	0	0	5919	7614	5395	70	2805	2805	2923	1587	54	68	49	0	0.000	0.000	0.000	0.000	0.000	0.000	0.000	0.000	0.000	0.000	0.000	0.000	0.000	0.000	0.036	0.043	0.057	0.060	4.407	0.057	0.149	316	2384	100	112	3114	3226	209	4809	5018	Error	Error	-4.797	112	3114	209	4809	280074	2406074	0.115	2.956	0	0	0
1	11	19	"A113"	"A113"	16145	14110	90	854	938	420	44	669	669	743	637	85	16	1	0	7533	9455	5133	54	2757	2757	2934	1686	57	95	75	0	0.000	0.000	0.000	0.000	0.000	0.000	0.000	0.000	0.000	0.000	0.000	0.000	0.000	0.000	0.039	0.040	0.053	0.048	2.777	0.060	0.139	256	1924	100	185	4776	4961	269	6698	6967	Error	Error	-4.690	185	4776	269	6698	240109	2420580	0.306	3.868	0	0	0
1	12	19	"A113"	"A113"	16450	14105	90	859	916	374	40	657	657	721	513	71	19	3	0	8478	10955	7228	65	2683	2683	2787	860	30	95	85	0	0.000	0.000	0.000	0.000	0.000	0.000	0.000	0.000	0.000	0.000	0.000	0.000	0.000	0.000	0.035	0.031	0.038	0.038	3.374	0.031	0.148	256	1924	100	202	5795	5997	259	8272	8531	Error	Error	-4.842	202	5795	259	8272	234506	2804550	0.380	9.498	0	0	0
1	13	19	"A114"	"A114"	16745	14105	100	1103	1151	699	60	719	719	775	429	55	45	14	0	19302	17377	9852	56	2928	2928	3289	2168	65	80	75	0	0.000	0.000	0.000	0.000	0.000	0.000	0.000	0.000	0.000	0.000	0.000	0.000	0.000	0.000	0.023	0.030	0.032	0.034	3.580	0.032	0.218	316	2384	100	384	16374	16758	432	14449	14881	Error	Error	-5.414	384	16374	432	14449	363829	5491220	0.876	6.498	0	0	0
1	14	19	"A114"	"A114"	17045	14105	90	1202	1289	709	55	723	723	792	668	84	31	3	0	23132	23541	5494	23	2949	2949	3405	3049	89	100	100	0	0.000	0.000	0.000	0.000	0.000	0.000	0.000	0.000	0.000	0.000	0.000	0.000	0.000	0.000	0.024	0.027	0.027	0.022	2.273	0.035	0.188	256	1924	100	479	20183	20662	566	20592	21158	Error	Error	-5.397	479	20183	566	20592	330008	6026602	0.744	6.604	0	0	0
1	15	19	"A114"	"A114"	17350	14105	100	1120	1166	452	38	735	735	820	781	95	17	1	0	21108	20556	6889	33	2916	2916	3088	1472	47	96	94	0	0.000	0.000	0.000	0.000	0.000	0.000	0.000	0.000	0.000	0.000	0.000	0.000	0.000	0.000	0.021	0.024	0.025	0.023	2.653	0.024	0.056	316	2384	100	385	18192	18577	431	17640	18071	Error	Error	-5.562	385	18192	431	17640	368392	6495600	0.443	11.867	0	0	0
1	16	19	"A115"	"A115"	17660	14110	90	757	837	543	64	757	757	831	676	81	5	1	0	6513	8121	4421	54	2974	2974	3101	1241	40	91	68	0	0.000	0.000	0.000	0.000	0.000	0.000	0.000	0.000	0.000	0.000	0.000	0.000	0.000	0.000	0.000	0.016	0.049	0.040	4.214	0.032	0.068	256	1924	100	0	3539	3539	80	5147	5227	Error	Error	Error	0	3539	80	5147	214370	2078914	0.009	4.045	0	0	0
1	17	19	"A115"	"A115"	17955	14105	85	925	961	415	43	797	797	857	483	56	12	1	0	7011	8393	3879	46	3124	3124	3236	1009	31	97	82	0	0.000	0.000	0.000	0.000	0.000	0.000	0.000	0.000	0.000	0.000	0.000	0.000	0.000	0.000	0.033	0.031	0.051	0.048	3.080	0.063	0.133	208	1660	100	128	3887	4015	164	5269	5433	Error	Error	-4.924	128	3887	164	5269	199797	1745700	0.215	5.111	0	0	0
1	18	19	"A115"	"A115"	18250	14110	100	1040	1094	521	47	886	886	950	493	51	17	1	0	6283	7459	3790	50	3387	3387	3491	1311	37	77	54	0	0.000	0.000	0.000	0.000	0.000	0.000	0.000	0.000	0.000	0.000	0.000	0.000	0.000	0.000	0.053	0.051	0.065	0.071	3.752	0.067	0.126	316	2384	100	154	2896	3050	208	4072	4280	Error	Error	-4.233	154	2896	208	4072	345652	2356976	0.292	3.027	0	0	0
1	1	20	"A116"	"A116"	13140	14405	100	15431	23784	24280	102	599	599	669	471	70	85	78	11	17309	19271	13747	71	2491	2491	2677	1283	47	77	72	0	0.000	0.000	0.000	0.000	0.000	0.000	0.000	0.000	0.000	0.000	0.000	0.000	0.000	0.000	1.001	1.382	1.088	0.865	2.600	1.623	0.855	316	2384	100	14832	14818	29650	23185	16780	39965	Error	Error	0.001	14832	14818	23185	16780	7515701	6089783	49.076	12.934	0	0	0
1	2	20	"A116"	"A116"	13440	14405	100	16025	24773	23827	96	608	608	910	2750	302	69	61	8	26425	23099	12217	52	2483	2483	2806	2536	90	87	83	0	0.000	0.000	0.000	0.000	0.000	0.000	0.000	0.000	0.000	0.000	0.000	0.000	0.000	0.000	0.644	1.172	0.757	0.675	2.441	1.580	0.811	316	2384	100	15417	23942	39359	24165	20616	44781	Error	Error	-0.635	15417	23942	24165	20616	7828292	7299278	8.677	8.002	0	0	0
1	3	20	"A116"	"A116"	13740	14405	100	39048	37111	22645	61	620	620	1094	3902	356	85	82	15	32407	29252	11602	39	2537	2537	3058	3541	115	89	87	0	0.000	0.000	0.000	0.000	0.000	0.000	0.000	0.000	0.000	0.000	0.000	0.000	0.000	0.000	1.287	1.366	1.247	1.070	1.785	1.544	0.893	316	2384	100	38428	29870	68298	36491	26715	63206	Error	Error	0.363	38428	29870	36491	26715	11726938	9243690	9.230	7.397	0	0	0
1	4	20	"A117"	"A117"	14040	14405	100	649	664	261	39	577	577	642	480	74	6	0	0	3173	3385	1142	33	2494	2494	2601	1022	39	37	8	0	0.000	0.000	0.000	0.000	0.000	0.000	0.000	0.000	0.000	0.000	0.000	0.000	0.000	0.000	0.106	0.098	0.198	0.217	3.919	0.297	0.453	316	2384	100	72	679	751	87	891	978	Error	Error	-3.237	72	679	87	891	209971	1069788	0.046	0.767	0	0	0
1	5	20	"A117"	"A117"	14340	14405	100	656	717	410	57	593	593	673	989	146	1	0	0	3401	3647	1246	34	2522	2522	2635	1035	39	42	13	0	0.000	0.000	0.000	0.000	0.000	0.000	0.000	0.000	0.000	0.000	0.000	0.000	0.000	0.000	0.072	0.110	0.193	0.184	4.360	0.253	0.357	316	2384	100	63	879	942	124	1125	1249	Error	Error	-3.802	63	879	124	1125	226713	1152457	0.044	0.978	0	0	0
1	6	20	"A117"	"A117"	14645	14410	80	656	740	493	66	608	608	663	460	69	8	2	0	3919	4267	1723	40	2544	2544	2620	875	33	70	35	0	0.000	0.000	0.000	0.000	0.000	0.000	0.000	0.000	0.000	0.000	0.000	0.000	0.000	0.000	0.035	0.077	0.132	0.136	3.555	0.255	0.413	208	1512	100	48	1375	1423	132	1723	1855	Error	Error	-4.840	48	1375	132	1723	153881	887444	0.167	1.882	0	0	0
1	7	20	"A118"	"A118"	14945	14410	100	773	856	421	49	628	628	680	436	64	23	4	0	5967	7906	6083	76	2598	2598	2693	1021	37	71	64	0	0.000	0.000	0.000	0.000	0.000	0.000	0.000	0.000	0.000	0.000	0.000	0.000	0.000	0.000	0.043	0.043	0.062	0.084	4.886	0.052	0.176	316	2384	100	145	3369	3514	228	5308	5536	Error	Error	-4.538	145	3369	228	5308	270540	2498397	0.404	5.106	0	0	0
1	8	20	"A118"	"A118"	15250	14410	90	798	880	410	46	658	658	723	529	73	17	3	0	8000	10127	6286	62	2680	2680	2804	1054	37	94	83	0	0.000	0.000	0.000	0.000	0.000	0.000	0.000	0.000	0.000	0.000	0.000	0.000	0.000	0.000	0.026	0.030	0.041	0.037	3.652	0.041	0.148	256	1924	100	140	5320	5460	222	7447	7669	Error	Error	-5.248	140	5320	222	7447	225192	2592622	0.297	6.948	0	0	0
1	9	20	"A118"	"A118"	15545	14410	100	805	881	444	50	649	649	736	861	116	6	0	0	6222	7631	4604	60	2691	2691	2818	1145	40	85	70	0	0.000	0.000	0.000	0.000	0.000	0.000	0.000	0.000	0.000	0.000	0.000	0.000	0.000	0.000	0.044	0.047	0.063	0.066	4.148	0.060	0.206	316	2384	100	156	3531	3687	232	4940	5172	Error	Error	-4.500	156	3531	232	4940	278324	2411459	0.168	4.203	0	0	0
1	10	20	"A119"	"A119"	15845	14410	100	757	803	404	50	686	686	748	549	73	7	1	0	4408	5043	2759	54	2749	2749	2873	953	33	62	45	0	0.000	0.000	0.000	0.000	0.000	0.000	0.000	0.000	0.000	0.000	0.000	0.000	0.000	0.000	0.043	0.051	0.116	0.126	5.520	0.108	0.083	316	2384	100	71	1659	1730	117	2294	2411	Error	Error	-4.546	71	1659	117	2294	253693	1593667	0.100	2.277	0	0	0
1	11	20	"A119"	"A119"	16150	14410	100	753	824	378	45	676	676	746	613	82	7	1	0	4784	5556	2732	49	2746	2746	2859	1269	44	69	39	0	0.000	0.000	0.000	0.000	0.000	0.000	0.000	0.000	0.000	0.000	0.000	0.000	0.000	0.000	0.038	0.053	0.086	0.085	3.979	0.098	0.173	316	2384	100	77	2038	2115	148	2810	2958	Error	Error	-4.726	77	2038	148	2810	260474	1755685	0.127	2.125	0	0	0
1	12	20	"A119"	"A119"	16450	14410	85	786	876	614	70	687	687	734	440	59	15	3	0	5047	5685	2253	39	2781	2781	2888	881	30	92	70	0	0.000	0.000	0.000	0.000	0.000	0.000	0.000	0.000	0.000	0.000	0.000	0.000	0.000	0.000	0.044	0.065	0.078	0.073	3.219	0.155	0.200	208	1660	100	99	2266	2365	189	2904	3093	Error	Error	-4.517	99	2266	189	2904	182209	1182398	0.323	3.175	0	0	0
1	13	20	"A120"	"A120"	16750	14410	100	676	745	472	63	719	719	775	489	63	6	0	0	3680	4246	2114	49	2850	2850	2945	928	31	46	27	0	0.000	0.000	0.000	0.000	0.000	0.000	0.000	0.000	0.000	0.000	0.000	0.000	0.000	0.000	-0.052	0.019	0.238	0.216	4.777	0.159	0.326	316	2384	100	-43	830	787	26	1396	1422	Error	Error	Error	-43	830	26	1396	235437	1341824	-0.061	1.402	0	0	0
1	14	20	"A120"	"A120"	17050	14410	100	772	851	505	59	719	719	941	2596	275	0	0	0	4309	5149	3545	68	2794	2794	3152	3298	104	17	7	0	0.000	0.000	0.000	0.000	0.000	0.000	0.000	0.000	0.000	0.000	0.000	0.000	0.000	0.000	0.035	0.056	0.133	0.114	4.012	0.180	0.330	316	2384	100	53	1515	1568	132	2355	2487	Error	Error	-4.837	53	1515	132	2355	268963	1627214	-0.035	0.606	0	0	0
1	15	20	"A120"	"A120"	17355	14415	90	892	964	579	60	748	748	815	462	56	16	4	0	4728	5382	2217	41	2890	2890	3001	1211	40	75	33	0	0.000	0.000	0.000	0.000	0.000	0.000	0.000	0.000	0.000	0.000	0.000	0.000	0.000	0.000	0.078	0.087	0.127	0.111	3.219	0.120	0.210	256	1924	100	144	1838	1982	216	2492	2708	Error	Error	-3.674	144	1838	216	2492	246873	1377694	0.323	1.966	0	0	0
1	16	20	"A121"	"A121"	17655	14410	100	1097	1215	544	44	815	815	876	512	58	34	9	0	10591	14896	10787	72	3154	3154	3319	1398	42	82	74	0	0.000	0.000	0.000	0.000	0.000	0.000	0.000	0.000	0.000	0.000	0.000	0.000	0.000	0.000	0.038	0.034	0.038	0.045	3.539	0.033	0.230	316	2384	100	282	7437	7719	400	11742	12142	Error	Error	-4.721	282	7437	400	11742	384007	4707032	0.662	8.281	0	0	0
1	17	20	"A121"	"A121"	17955	14410	100	1119	1177	437	37	829	829	881	522	59	27	4	0	12160	15507	10160	65	3202	3202	3299	1172	35	91	85	0	0.000	0.000	0.000	0.000	0.000	0.000	0.000	0.000	0.000	0.000	0.000	0.000	0.000	0.000	0.032	0.028	0.034	0.038	3.553	0.035	0.171	316	2384	100	290	8958	9248	348	12305	12653	Error	Error	-4.949	290	8958	348	12305	372014	4900160	0.567	10.416	0	0	0
1	18	20	"A121"	"A121"	18255	14410	100	1108	1169	503	43	845	845	907	465	51	32	7	0	13840	17780	10199	57	3243	3243	3396	1146	33	95	94	0	0.000	0.000	0.000	0.000	0.000	0.000	0.000	0.000	0.000	0.000	0.000	0.000	0.000	0.000	0.025	0.022	0.027	0.025	3.069	0.023	0.153	316	2384	100	263	10597	10860	324	14537	14861	Error	Error	-5.332	263	10597	324	14537	369523	5618354	0.563	12.551	0	0	0
1	1	21	"Blank"	"Blank"	13140	14705	100	558	623	528	84	580	580	630	414	65	5	1	0	2446	2609	1681	64	2447	2447	2566	993	38	2	1	0	0.000	0.000	0.000	0.000	0.000	0.000	0.000	0.000	0.000	0.000	0.000	0.000	0.000	0.000	22.000	0.265	0.544	0.658	4.276	0.291	0.574	316	2384	100	-22	-1	-23	43	162	205	Error	Error	4.459	-22	-1	43	162	196758	824497	-0.017	0.043	0	0	0
1	2	21	"Blank"	"Blank"	13440	14705	100	598	652	486	74	582	582	636	438	68	6	1	0	2481	2600	1157	44	2479	2479	2578	975	37	1	1	0	0.000	0.000	0.000	0.000	0.000	0.000	0.000	0.000	0.000	0.000	0.000	0.000	0.000	0.000	8.000	0.579	0.610	0.542	4.459	0.376	0.497	316	2384	100	16	2	18	70	121	191	Error	Error	3.000	16	2	70	121	206183	821656	0.037	0.023	0	0	0
1	3	21	"Blank"	"Blank"	13745	14705	100	607	626	255	40	584	584	654	602	92	1	0	0	2513	2525	451	17	2482	2482	2627	1489	56	0	0	0	0.000	0.000	0.000	0.000	0.000	0.000	0.000	0.000	0.000	0.000	0.000	0.000	0.000	0.000	0.742	0.977	0.590	0.686	4.355	0.336	0.589	316	2384	100	23	31	54	42	43	85	Error	Error	-0.431	23	31	42	43	197814	797905	-0.047	-0.069	0	0	0
1	4	21	"Blank"	"Blank"	14045	14710	100	603	640	289	45	588	588	644	425	65	7	1	0	2479	2556	651	25	2500	2500	2618	1153	44	2	1	0	0.000	0.000	0.000	0.000	0.000	0.000	0.000	0.000	0.000	0.000	0.000	0.000	0.000	0.000	-0.714	0.929	0.549	0.599	4.026	0.308	0.424	316	2384	100	15	-21	-6	52	56	108	Error	Error	Error	15	-21	52	56	202126	807717	-0.009	-0.054	0	0	0
1	5	21	"Blank"	"Blank"	14345	14710	100	636	717	623	86	619	619	674	509	75	5	1	0	2606	2796	1366	48	2585	2585	2674	1092	40	3	2	0	0.000	0.000	0.000	0.000	0.000	0.000	0.000	0.000	0.000	0.000	0.000	0.000	0.000	0.000	0.810	0.464	0.613	0.692	4.296	0.384	0.734	316	2384	100	17	21	38	98	211	309	Error	Error	-0.305	17	21	98	211	226721	883661	0.084	0.112	0	0	0
1	6	21	"Blank"	"Blank"	14645	14710	80	612	687	634	92	625	625	692	571	82	3	0	0	2627	2740	1245	45	2594	2594	2686	922	34	1	0	0	0.000	0.000	0.000	0.000	0.000	0.000	0.000	0.000	0.000	0.000	0.000	0.000	0.000	0.000	-0.394	0.425	0.663	0.595	5.114	0.428	0.630	208	1512	100	-13	33	20	62	146	208	Error	Error	Error	-13	33	62	146	142797	569886	-0.009	0.059	0	0	0
1	7	21	"Blank"	"Blank"	14945	14710	100	654	723	550	76	641	641	708	490	69	4	1	0	2627	2743	1219	44	2623	2623	2728	1130	41	2	1	0	0.000	0.000	0.000	0.000	0.000	0.000	0.000	0.000	0.000	0.000	0.000	0.000	0.000	0.000	3.250	0.683	0.562	0.536	3.960	0.393	0.426	316	2384	100	13	4	17	82	120	202	Error	Error	1.700	13	4	82	120	228368	866720	0.031	0.013	0	0	0
1	8	21	"Blank"	"Blank"	15250	14710	90	639	727	436	59	668	668	720	453	62	7	2	0	2696	2840	1102	38	2714	2714	2804	1069	38	3	1	0	0.000	0.000	0.000	0.000	0.000	0.000	0.000	0.000	0.000	0.000	0.000	0.000	0.000	0.000	1.611	0.468	0.606	0.667	3.910	0.347	0.385	256	1924	100	-29	-18	-47	59	126	185	Error	Error	0.688	-29	-18	59	126	186156	727136	0.015	0.034	0	0	0
1	9	21	"Blank"	"Blank"	15555	14715	95	704	757	323	42	698	698	771	708	91	3	0	0	2715	2833	696	24	2822	2822	2918	975	33	3	1	0	0.000	0.000	0.000	0.000	0.000	0.000	0.000	0.000	0.000	0.000	0.000	0.000	0.000	0.000	-0.056	5.364	0.574	0.623	4.529	1.333	0.167	256	2088	100	6	-107	-101	59	11	70	Error	Error	Error	6	-107	59	11	193707	725258	-0.020	-0.087	0	0	0
1	10	21	"Blank"	"Blank"	15850	14710	100	686	719	298	41	697	697	744	397	53	8	1	0	2734	2789	600	21	2784	2784	2846	782	27	4	0	0	0.000	0.000	0.000	0.000	0.000	0.000	0.000	0.000	0.000	0.000	0.000	0.000	0.000	0.000	0.220	4.400	0.640	0.575	4.690	0.400	0.477	316	2384	100	-11	-50	-61	22	5	27	Error	Error	-2.184	-11	-50	22	5	227260	881238	-0.063	-0.073	0	0	0
1	11	21	"Blank"	"Blank"	16150	14710	100	643	714	514	71	663	663	736	551	74	4	0	0	2607	2752	1132	41	2725	2725	2853	1159	40	1	1	0	0.000	0.000	0.000	0.000	0.000	0.000	0.000	0.000	0.000	0.000	0.000	0.000	0.000	0.000	0.169	1.889	0.515	0.538	3.654	0.219	0.335	316	2384	100	-20	-118	-138	51	27	78	Error	Error	-2.561	-20	-118	51	27	225516	869507	-0.040	-0.087	0	0	0
1	12	21	"Blank"	"Blank"	16450	14710	85	698	719	366	50	708	708	758	378	49	7	0	0	2686	2763	632	22	2833	2833	2928	756	25	5	0	0	0.000	0.000	0.000	0.000	0.000	0.000	0.000	0.000	0.000	0.000	0.000	0.000	0.000	0.000	0.068	-0.157	0.447	0.559	5.208	0.334	0.277	208	1660	100	-10	-147	-157	11	-70	-59	Error	Error	-3.878	-10	-147	11	-70	149477	574689	-0.103	-0.218	0	0	0
1	13	21	"Blank"	"Blank"	16755	14710	100	745	779	422	54	718	718	784	554	70	2	0	0	2957	3079	1217	39	2804	2804	2917	1161	39	2	1	0	0.000	0.000	0.000	0.000	0.000	0.000	0.000	0.000	0.000	0.000	0.000	0.000	0.000	0.000	0.176	0.222	0.510	0.561	3.888	0.262	0.334	316	2384	100	27	153	180	61	275	336	Error	Error	-2.503	27	153	61	275	246307	973031	-0.009	0.140	0	0	0
1	14	21	"Blank"	"Blank"	17060	14715	85	740	832	743	89	737	737	806	637	79	3	0	0	2894	3031	1704	56	2837	2837	3011	1763	58	1	0	0	0.000	0.000	0.000	0.000	0.000	0.000	0.000	0.000	0.000	0.000	0.000	0.000	0.000	0.000	0.053	0.490	0.701	0.745	3.184	0.368	0.607	208	1660	100	3	57	60	95	194	289	Error	Error	-4.248	3	57	95	194	172974	630488	0.041	0.011	0	0	0
1	15	21	"Blank"	"Blank"	17355	14715	90	771	814	384	47	781	781	848	500	58	4	0	0	3038	3102	765	24	3056	3056	3185	1191	37	1	0	0	0.000	0.000	0.000	0.000	0.000	0.000	0.000	0.000	0.000	0.000	0.000	0.000	0.000	0.000	0.556	0.717	0.609	0.737	3.090	0.281	0.283	256	1924	100	-10	-18	-28	33	46	79	Error	Error	-0.848	-10	-18	33	46	208383	794140	-0.068	-0.070	0	0	0
1	16	21	"Blank"	"Blank"	17655	14715	100	825	861	362	42	832	832	895	561	62	4	1	0	3150	3237	797	24	3239	3239	3331	1110	33	2	0	0	0.000	0.000	0.000	0.000	0.000	0.000	0.000	0.000	0.000	0.000	0.000	0.000	0.000	0.000	0.079	-14.500	0.629	0.591	5.104	0.345	0.422	316	2384	100	-7	-89	-96	29	-2	27	Error	Error	-3.668	-7	-89	29	-2	272051	1022789	-0.061	-0.085	0	0	0
1	17	21	"Blank"	"Blank"	17955	14720	90	849	921	413	44	883	883	925	446	48	10	1	0	3009	3157	1045	33	3293	3293	3375	1024	30	2	1	0	0.000	0.000	0.000	0.000	0.000	0.000	0.000	0.000	0.000	0.000	0.000	0.000	0.000	0.000	0.120	-0.279	0.486	0.561	3.831	0.360	0.485	256	1924	100	-34	-284	-318	38	-136	-98	Error	Error	-3.062	-34	-284	38	-136	235855	808210	-0.009	-0.213	0	0	0
1	18	21	"Blank"	"Blank"	18270	14715	95	910	976	572	58	915	915	975	577	59	5	2	0	3459	3574	1023	28	3456	3456	3559	1121	31	3	1	0	0.000	0.000	0.000	0.000	0.000	0.000	0.000	0.000	0.000	0.000	0.000	0.000	0.000	0.000	-1.667	0.517	0.662	0.645	5.501	0.426	0.409	256	2088	100	-5	3	-2	61	118	179	Error	Error	Error	-5	3	61	118	249835	914978	0.002	0.013	0	0	0
