# Supplementary material for: Application of hybridization control probe to increase accuracy on ligation detection or minisequencing diagnostic microarrays
Source: BMC Res Notes. 2009 Dec 14;2:249. doi: 10.1186/1756-0500-2-249 (PMC2799435; doi:10.1186/1756-0500-2-249)
Supplement: Additional file 3 — Gpr_files. Zip-compressed file containing raw microarray data in GenePix results format (.gpr) and GAL (GenePix Array List) files. [file 1756-0500-2-249-S3.ZIP › gpr_files/slide3/lasi3_5-16.gpr]

ATF	1.0
30	76    
"Type=GenePix Results 3"
"DateTime=2009/04/02 13:50:27"
"Settings=C:\Axon\Params\hpv0204lasi3.gps"
"GalFile=C:\Axon\Data\HPV\ArrayIt_032009_InstiBioGalfile.gal"
"ArrayOfArrays=5-16"
"PixelSize=5"
"Wavelengths=532	488"
"ImageFiles=C:\Axon\Data\HPV\020409\lasi3.tif 2	C:\Axon\Data\HPV\020409\lasi3.tif 3"
"NormalizationMethod=None"
"NormalizationFactors=1	1"
"JpegImage="
"StdDev=Type 1"
"RatioFormulations=W1/W3 (/532)	W1/W4 (/488)	W3/W4 (532/488)"
"FeatureType=Circular"
"Barcode="
"BackgroundSubtraction=LocalFeature"
"ImageOrigin=0, 0"
"JpegOrigin=3705, 80"
"Creator=GenePix Pro 6.1.0.2"
"Scanner=GenePix 4200A 01 Autoloader [2]"
"FocusPosition=0"
"Temperature=23.25"
"LinesAveraged=2"
"Comment="
"PMTGain=580	540"
"ScanPower=100	100"
"LaserPower=2.72	2.57"
"Filters=Standard Green	Standard Blue"
"ScanRegion=688,16,3816,13800"
"Supplier="
"Block"	"Column"	"Row"	"Name"	"ID"	"X"	"Y"	"Dia."	"F532 Median"	"F532 Mean"	"F532 SD"	"F532 CV"	"B532"	"B532 Median"	"B532 Mean"	"B532 SD"	"B532 CV"	"% > B532+1SD"	"% > B532+2SD"	"F532 % Sat."	"F488 Median"	"F488 Mean"	"F488 SD"	"F488 CV"	"B488"	"B488 Median"	"B488 Mean"	"B488 SD"	"B488 CV"	"% > B488+1SD"	"% > B488+2SD"	"F488 % Sat."	"Ratio of Medians (1/532)"	"Ratio of Means (1/532)"	"Median of Ratios (1/532)"	"Mean of Ratios (1/532)"	"Ratios SD (1/532)"	"Rgn Ratio (1/532)"	"Rgn R2 (1/532)"	"Ratio of Medians (1/488)"	"Ratio of Means (1/488)"	"Median of Ratios (1/488)"	"Mean of Ratios (1/488)"	"Ratios SD (1/488)"	"Rgn Ratio (1/488)"	"Rgn R2 (1/488)"	"Ratio of Medians (532/488)"	"Ratio of Means (532/488)"	"Median of Ratios (532/488)"	"Mean of Ratios (532/488)"	"Ratios SD (532/488)"	"Rgn Ratio (532/488)"	"Rgn R2 (532/488)"	"F Pixels"	"B Pixels"	"Circularity"	"Sum of Medians (1/532)"	"Sum of Medians (1/488)"	"Sum of Medians (532/488)"	"Sum of Means (1/532)"	"Sum of Means (1/488)"	"Sum of Means (532/488)"	"Log Ratio (1/532)"	"Log Ratio (1/488)"	"Log Ratio (532/488)"	"F532 Median - B532"	"F488 Median - B488"	"F532 Mean - B532"	"F488 Mean - B488"	"F532 Total Intensity"	"F488 Total Intensity"	"SNR 532"	"SNR 488"	"Flags"	"Normalize"	"Autoflag"
1	1	1	"A1"	"A1"	4170	17645	100	845	923	382	41	627	627	714	1369	191	1	0	0	8736	11829	9879	83	2169	2169	2297	1023	44	70	65	0	0.000	0.000	0.000	0.000	0.000	0.000	0.000	0.000	0.000	0.000	0.000	0.000	0.000	0.000	0.033	0.031	0.037	0.056	5.242	0.030	0.013	316	2384	100	218	6567	6785	296	9660	9956	Error	Error	-4.913	218	6567	296	9660	291733	3737855	0.153	9.318	0	0	0
1	2	1	"A1"	"A1"	4475	17650	110	955	1021	440	43	580	580	630	531	84	34	7	0	15477	18313	10952	59	2166	2166	2209	438	19	97	96	0	0.000	0.000	0.000	0.000	0.000	0.000	0.000	0.000	0.000	0.000	0.000	0.000	0.000	0.000	0.028	0.027	0.029	0.026	2.482	0.026	0.363	392	2896	100	375	13311	13686	441	16147	16588	Error	Error	-5.150	375	13311	441	16147	400420	7178533	0.736	36.767	0	0	0
1	3	1	"A1"	"A1"	4770	17645	100	887	1132	1891	167	573	573	652	597	91	29	7	0	11278	16348	10723	65	2206	2206	2403	1849	76	95	88	0	0.000	0.000	0.000	0.000	0.000	0.000	0.000	0.000	0.000	0.000	0.000	0.000	0.000	0.000	0.035	0.040	0.032	0.031	2.766	0.041	0.139	316	2384	100	314	9072	9386	559	14142	14701	Error	Error	-4.853	314	9072	559	14142	357805	5165924	0.804	7.542	0	0	0
1	4	1	"A2"	"A2"	5070	17645	85	1251	1324	531	40	565	565	599	275	45	86	62	0	31160	29607	6961	23	2308	2308	2509	1257	50	100	100	0	0.000	0.000	0.000	0.000	0.000	0.000	0.000	0.000	0.000	0.000	0.000	0.000	0.000	0.000	0.024	0.028	0.027	0.024	1.831	0.027	0.565	208	1660	100	686	28852	29538	759	27299	28058	Error	Error	-5.394	686	28852	759	27299	275422	6158293	2.636	21.558	0	0	0
1	5	1	"A2"	"A2"	5375	17655	105	1215	1233	404	32	578	578	632	497	78	62	18	0	30239	28211	7833	27	2250	2250	2484	1668	67	100	100	0	0.000	0.000	0.000	0.000	0.000	0.000	0.000	0.000	0.000	0.000	0.000	0.000	0.000	0.000	0.023	0.025	0.024	0.023	1.804	0.026	0.174	316	2572	100	637	27989	28626	655	25961	26616	Error	Error	-5.457	637	27989	655	25961	389652	8914628	1.209	15.424	0	0	0
1	6	1	"A2"	"A2"	5680	17655	110	964	1009	377	37	569	569	614	347	56	56	23	0	24340	24465	8053	32	2237	2237	2331	820	35	100	99	0	0.000	0.000	0.000	0.000	0.000	0.000	0.000	0.000	0.000	0.000	0.000	0.000	0.000	0.000	0.018	0.020	0.020	0.018	2.224	0.020	0.344	392	2896	100	395	22103	22498	440	22228	22668	Error	Error	-5.806	395	22103	440	22228	395400	9590246	1.138	26.993	0	0	0
1	7	1	"A3"	"A3"	5975	17650	100	874	958	472	49	569	569	608	312	51	48	21	0	10033	10194	6795	66	2253	2253	2354	828	35	81	75	0	0.000	0.000	0.000	0.000	0.000	0.000	0.000	0.000	0.000	0.000	0.000	0.000	0.000	0.000	0.039	0.049	0.054	0.057	3.787	0.047	0.259	316	2384	100	305	7780	8085	389	7941	8330	Error	Error	-4.673	305	7780	389	7941	302739	3221434	1.122	9.469	0	0	0
1	8	1	"A3"	"A3"	6280	17650	100	1066	1223	1103	90	562	562	610	308	50	68	40	0	22187	23270	12933	55	2231	2231	2497	1993	79	98	95	0	0.000	0.000	0.000	0.000	0.000	0.000	0.000	0.000	0.000	0.000	0.000	0.000	0.000	0.000	0.025	0.031	0.025	0.027	2.312	0.025	0.205	316	2384	100	504	19956	20460	661	21039	21700	Error	Error	-5.307	504	19956	661	21039	386373	7353461	1.990	10.423	0	0	0
1	9	1	"A3"	"A3"	6585	17655	100	898	952	353	37	552	552	596	350	58	49	18	0	17730	19455	10335	53	2178	2178	2261	687	30	100	100	0	0.000	0.000	0.000	0.000	0.000	0.000	0.000	0.000	0.000	0.000	0.000	0.000	0.000	0.000	0.022	0.023	0.024	0.022	2.560	0.021	0.357	316	2384	100	346	15552	15898	400	17277	17677	Error	Error	-5.490	346	15552	400	17277	300828	6147806	1.017	25.028	0	0	0
1	10	1	"A4"	"A4"	6880	17650	85	918	954	434	45	552	552	596	353	59	50	17	0	18490	16492	5873	35	2201	2201	2329	868	37	100	99	0	0.000	0.000	0.000	0.000	0.000	0.000	0.000	0.000	0.000	0.000	0.000	0.000	0.000	0.000	0.022	0.028	0.027	0.024	2.534	0.027	0.174	208	1660	100	366	16289	16655	402	14291	14693	Error	Error	-5.476	366	16289	402	14291	198495	3430281	1.014	16.317	0	0	0
1	11	1	"A4"	"A4"	7185	17655	100	931	987	436	44	571	571	607	299	49	57	24	0	14235	15401	7649	49	2255	2255	2355	836	35	100	100	0	0.000	0.000	0.000	0.000	0.000	0.000	0.000	0.000	0.000	0.000	0.000	0.000	0.000	0.000	0.030	0.032	0.029	0.029	2.491	0.029	0.256	316	2384	100	360	11980	12340	416	13146	13562	Error	Error	-5.056	360	11980	416	13146	311949	4866808	1.271	15.605	0	0	0
1	12	1	"A4"	"A4"	7480	17650	100	902	1068	2053	192	595	595	633	290	45	51	21	0	19672	18105	7055	38	2331	2331	2621	1838	70	98	96	0	0.000	0.000	0.000	0.000	0.000	0.000	0.000	0.000	0.000	0.000	0.000	0.000	0.000	0.000	0.018	0.030	0.024	0.021	2.817	0.024	0.034	316	2384	100	307	17341	17648	473	15774	16247	Error	Error	-5.820	307	17341	473	15774	337449	5721205	1.500	8.424	0	0	0
1	13	1	"A5"	"A5"	7785	17650	100	694	735	295	40	614	614	651	326	50	22	4	0	3954	4785	2837	59	2348	2348	2420	695	28	74	55	0	0.000	0.000	0.000	0.000	0.000	0.000	0.000	0.000	0.000	0.000	0.000	0.000	0.000	0.000	0.050	0.050	0.100	0.100	4.301	0.071	0.126	316	2384	100	80	1606	1686	121	2437	2558	Error	Error	-4.327	80	1606	121	2437	232124	1512007	0.258	3.403	0	0	0
1	14	1	"A5"	"A5"	8090	17655	105	682	718	309	43	607	607	663	594	89	4	0	0	5044	5860	2431	41	2351	2351	2459	1090	44	89	61	0	0.000	0.000	0.000	0.000	0.000	0.000	0.000	0.000	0.000	0.000	0.000	0.000	0.000	0.000	0.028	0.032	0.055	0.050	3.408	0.163	0.252	316	2572	100	75	2693	2768	111	3509	3620	Error	Error	-5.166	75	2693	111	3509	226816	1851838	0.093	3.120	0	0	0
1	15	1	"A5"	"A5"	8385	17650	100	713	792	581	73	649	649	682	342	50	15	4	0	4112	5133	2987	58	2452	2452	2527	701	27	81	57	0	0.000	0.000	0.000	0.000	0.000	0.000	0.000	0.000	0.000	0.000	0.000	0.000	0.000	0.000	0.039	0.053	0.092	0.095	4.488	0.088	0.185	316	2384	100	64	1660	1724	143	2681	2824	Error	Error	-4.697	64	1660	143	2681	250410	1621902	0.322	3.718	0	0	0
1	16	1	"A6"	"A6"	8685	17650	85	1145	1164	418	35	632	632	683	403	59	62	18	0	17873	17515	5644	32	2523	2523	2650	971	36	100	100	0	0.000	0.000	0.000	0.000	0.000	0.000	0.000	0.000	0.000	0.000	0.000	0.000	0.000	0.000	0.033	0.035	0.036	0.032	2.049	0.036	0.349	208	1660	100	513	15350	15863	532	14992	15524	Error	Error	-4.903	513	15350	532	14992	242195	3643208	1.194	15.309	0	0	0
1	17	1	"A6"	"A6"	8990	17655	105	1074	1119	394	35	639	639	716	1014	141	7	0	0	19165	19263	7051	36	2501	2501	2636	1090	41	100	100	0	0.000	0.000	0.000	0.000	0.000	0.000	0.000	0.000	0.000	0.000	0.000	0.000	0.000	0.000	0.026	0.029	0.029	0.024	2.490	0.030	0.266	316	2572	100	435	16664	17099	480	16762	17242	Error	Error	-5.260	435	16664	480	16762	353584	6087188	0.397	15.254	0	0	0
1	18	1	"A6"	"A6"	9290	17655	110	1136	1184	439	37	664	664	706	368	52	59	30	0	19564	20951	8882	42	2667	2667	2774	967	34	100	98	0	0.000	0.000	0.000	0.000	0.000	0.000	0.000	0.000	0.000	0.000	0.000	0.000	0.000	0.000	0.028	0.028	0.029	0.025	2.292	0.028	0.431	392	2896	100	472	16897	17369	520	18284	18804	Error	Error	-5.162	472	16897	520	18284	464102	8212840	1.299	18.797	0	0	0
1	1	2	"A7"	"A7"	4175	17945	100	582	611	272	44	536	536	564	374	66	10	1	0	3156	4629	3409	73	2018	2018	2066	464	22	69	55	0	0.000	0.000	0.000	0.000	0.000	0.000	0.000	0.000	0.000	0.000	0.000	0.000	0.000	0.000	0.040	0.029	0.084	0.100	5.555	0.024	0.046	316	2384	100	46	1138	1184	75	2611	2686	Error	Error	-4.629	46	1138	75	2611	193033	1462802	0.126	5.524	0	0	0
1	2	2	"A7"	"A7"	4475	17945	100	592	633	279	44	498	498	527	226	42	30	9	0	4797	6214	4142	66	1978	1978	2125	1007	47	77	58	0	0.000	0.000	0.000	0.000	0.000	0.000	0.000	0.000	0.000	0.000	0.000	0.000	0.000	0.000	0.033	0.032	0.054	0.064	3.443	0.031	0.161	316	2384	100	94	2819	2913	135	4236	4371	Error	Error	-4.906	94	2819	135	4236	200097	1963582	0.469	4.061	0	0	0
1	3	2	"A7"	"A7"	4785	17955	105	651	725	551	76	508	508	532	234	43	34	13	0	5036	6881	4025	58	2027	2027	2076	492	23	96	91	0	0.000	0.000	0.000	0.000	0.000	0.000	0.000	0.000	0.000	0.000	0.000	0.000	0.000	0.000	0.048	0.045	0.051	0.049	3.296	0.052	0.190	316	2572	100	143	3009	3152	217	4854	5071	Error	Error	-4.395	143	3009	217	4854	228964	2174489	0.825	9.766	0	0	0
1	4	2	"A8"	"A8"	5080	17950	85	1084	1115	379	33	523	523	558	297	53	77	45	0	24539	23920	8815	36	2115	2115	2276	1132	49	100	100	0	0.000	0.000	0.000	0.000	0.000	0.000	0.000	0.000	0.000	0.000	0.000	0.000	0.000	0.000	0.025	0.027	0.027	0.025	2.037	0.026	0.401	208	1660	100	561	22424	22985	592	21805	22397	Error	Error	-5.321	561	22424	592	21805	231866	4975382	1.875	19.120	0	0	0
1	5	2	"A8"	"A8"	5380	17950	100	937	975	402	41	502	502	537	238	44	69	45	0	15335	19867	12095	60	2062	2062	2232	1519	68	96	94	0	0.000	0.000	0.000	0.000	0.000	0.000	0.000	0.000	0.000	0.000	0.000	0.000	0.000	0.000	0.033	0.027	0.029	0.027	2.477	0.024	0.508	316	2384	100	435	13273	13708	473	17805	18278	Error	Error	-4.931	435	13273	473	17805	307953	6277945	1.840	11.610	0	0	0
1	6	2	"A8"	"A8"	5680	17950	100	881	940	391	41	491	491	536	291	54	60	34	0	17144	20997	11922	56	2053	2053	2640	3771	142	94	79	0	0.000	0.000	0.000	0.000	0.000	0.000	0.000	0.000	0.000	0.000	0.000	0.000	0.000	0.000	0.026	0.024	0.025	0.022	2.546	0.024	0.502	316	2384	100	390	15091	15481	449	18944	19393	Error	Error	-5.274	390	15091	449	18944	297172	6635018	1.388	4.868	0	0	0
1	7	2	"A9"	"A9"	5980	17950	100	745	768	308	40	477	477	519	335	64	42	11	0	18492	16206	9617	59	1944	1944	2052	908	44	83	76	0	0.000	0.000	0.000	0.000	0.000	0.000	0.000	0.000	0.000	0.000	0.000	0.000	0.000	0.000	0.016	0.020	0.023	0.027	4.220	0.019	0.134	316	2384	100	268	16548	16816	291	14262	14553	Error	Error	-5.948	268	16548	291	14262	242618	5121188	0.743	15.588	0	0	0
1	8	2	"A9"	"A9"	6285	17950	100	841	888	378	42	492	492	534	276	51	60	27	0	15122	17009	9316	54	2053	2053	2464	2544	103	93	88	0	0.000	0.000	0.000	0.000	0.000	0.000	0.000	0.000	0.000	0.000	0.000	0.000	0.000	0.000	0.027	0.026	0.028	0.026	2.672	0.023	0.413	316	2384	100	349	13069	13418	396	14956	15352	Error	Error	-5.227	349	13069	396	14956	280749	5374944	1.283	5.717	0	0	0
1	9	2	"A9"	"A9"	6585	17950	100	795	827	332	40	485	485	518	273	52	54	27	0	16945	17749	10144	57	1997	1997	2239	1881	84	91	88	0	0.000	0.000	0.000	0.000	0.000	0.000	0.000	0.000	0.000	0.000	0.000	0.000	0.000	0.000	0.021	0.022	0.024	0.024	2.678	0.023	0.377	316	2384	100	310	14948	15258	342	15752	16094	Error	Error	-5.592	310	14948	342	15752	261455	5608692	1.132	8.246	0	0	0
1	10	2	"A10"	"A10"	6885	17950	100	820	879	410	46	495	495	530	276	52	53	31	0	14100	16865	10552	62	2065	2065	2167	894	41	93	84	0	0.000	0.000	0.000	0.000	0.000	0.000	0.000	0.000	0.000	0.000	0.000	0.000	0.000	0.000	0.027	0.026	0.028	0.028	2.694	0.026	0.359	316	2384	100	325	12035	12360	384	14800	15184	Error	Error	-5.211	325	12035	384	14800	277870	5329273	1.264	16.441	0	0	0
1	11	2	"A10"	"A10"	7185	17950	100	913	936	419	44	506	506	545	274	50	60	33	0	14004	18587	11523	61	2109	2109	2471	2538	102	93	86	0	0.000	0.000	0.000	0.000	0.000	0.000	0.000	0.000	0.000	0.000	0.000	0.000	0.000	0.000	0.034	0.026	0.029	0.029	2.548	0.024	0.431	316	2384	100	407	11895	12302	430	16478	16908	Error	Error	-4.869	407	11895	430	16478	295838	5873337	1.427	6.350	0	0	0
1	12	2	"A10"	"A10"	7485	17950	100	885	934	382	40	515	515	556	301	54	59	28	0	17815	20530	11497	56	2156	2156	2679	3046	113	94	89	0	0.000	0.000	0.000	0.000	0.000	0.000	0.000	0.000	0.000	0.000	0.000	0.000	0.000	0.000	0.024	0.023	0.023	0.023	2.583	0.023	0.442	316	2384	100	370	15659	16029	419	18374	18793	Error	Error	-5.403	370	15659	419	18374	295086	6487431	1.256	5.860	0	0	0
1	13	2	"A11"	"A11"	7790	17950	100	645	727	489	67	523	523	563	322	57	26	7	0	8273	10324	6979	67	2124	2124	2226	968	43	82	78	0	0.000	0.000	0.000	0.000	0.000	0.000	0.000	0.000	0.000	0.000	0.000	0.000	0.000	0.000	0.020	0.025	0.028	0.030	4.850	0.028	0.145	316	2384	100	122	6149	6271	204	8200	8404	Error	Error	-5.655	122	6149	204	8200	229826	3262250	0.509	8.366	0	0	0
1	14	2	"A11"	"A11"	8090	17950	100	774	818	307	37	531	531	580	323	55	37	10	0	8803	12394	9111	73	2184	2184	2322	944	40	94	89	0	0.000	0.000	0.000	0.000	0.000	0.000	0.000	0.000	0.000	0.000	0.000	0.000	0.000	0.000	0.037	0.028	0.033	0.034	3.190	0.023	0.236	316	2384	100	243	6619	6862	287	10210	10497	Error	Error	-4.768	243	6619	287	10210	258532	3916591	0.737	10.669	0	0	0
1	15	2	"A11"	"A11"	8390	17950	100	690	711	294	41	545	545	590	327	55	25	5	0	8534	11130	6778	60	2202	2202	2314	887	38	93	91	0	0.000	0.000	0.000	0.000	0.000	0.000	0.000	0.000	0.000	0.000	0.000	0.000	0.000	0.000	0.023	0.019	0.028	0.028	3.727	0.021	0.118	316	2384	100	145	6332	6477	166	8928	9094	Error	Error	-5.449	145	6332	166	8928	224609	3517013	0.370	9.939	0	0	0
1	16	2	"A12"	"A12"	8695	17955	95	965	1070	631	58	559	559	601	306	50	59	34	0	19997	22394	12709	56	2332	2332	2438	781	32	100	100	0	0.000	0.000	0.000	0.000	0.000	0.000	0.000	0.000	0.000	0.000	0.000	0.000	0.000	0.000	0.023	0.025	0.025	0.022	2.490	0.026	0.316	256	2088	100	406	17665	18071	511	20062	20573	Error	Error	-5.443	406	17665	511	20062	273811	5732789	1.533	25.552	0	0	0
1	17	2	"A12"	"A12"	8990	17950	100	923	993	453	45	577	577	617	360	58	48	24	0	15025	20477	13744	67	2361	2361	2573	1331	51	95	93	0	0.000	0.000	0.000	0.000	0.000	0.000	0.000	0.000	0.000	0.000	0.000	0.000	0.000	0.000	0.027	0.023	0.025	0.025	2.894	0.020	0.348	316	2384	100	346	12664	13010	416	18116	18532	Error	Error	-5.194	346	12664	416	18116	313928	6470808	1.044	13.452	0	0	0
1	18	2	"A12"	"A12"	9295	17955	100	906	969	418	43	589	589	625	307	49	50	22	0	19058	18864	9446	50	2500	2500	2908	2335	80	93	88	0	0.000	0.000	0.000	0.000	0.000	0.000	0.000	0.000	0.000	0.000	0.000	0.000	0.000	0.000	0.019	0.023	0.024	0.022	2.973	0.021	0.290	316	2384	100	317	16558	16875	380	16364	16744	Error	Error	-5.707	317	16558	380	16364	306274	5961084	1.121	6.833	0	0	0
1	1	3	"A13"	"A13"	4180	18240	100	935	928	361	38	497	497	523	248	47	63	43	0	20886	17796	10821	60	1956	1956	2034	732	35	85	78	0	0.000	0.000	0.000	0.000	0.000	0.000	0.000	0.000	0.000	0.000	0.000	0.000	0.000	0.000	0.023	0.027	0.030	0.034	3.267	0.026	0.501	316	2384	100	438	18930	19368	431	15840	16271	Error	Error	-5.434	438	18930	431	15840	293240	5623426	1.633	21.533	0	0	0
1	2	3	"A13"	"A13"	4480	18245	100	973	990	398	40	488	488	518	233	44	73	51	0	26161	23604	9657	40	2005	2005	2429	2801	115	97	93	0	0.000	0.000	0.000	0.000	0.000	0.000	0.000	0.000	0.000	0.000	0.000	0.000	0.000	0.000	0.020	0.023	0.024	0.022	2.299	0.023	0.520	316	2384	100	485	24156	24641	502	21599	22101	Error	Error	-5.638	485	24156	502	21599	312769	7458740	2.026	7.560	0	0	0
1	3	3	"A13"	"A13"	4780	18245	100	988	993	378	38	487	487	525	267	50	70	46	0	20354	21178	9490	44	2040	2040	2338	2347	100	98	96	0	0.000	0.000	0.000	0.000	0.000	0.000	0.000	0.000	0.000	0.000	0.000	0.000	0.000	0.000	0.027	0.026	0.027	0.025	2.202	0.025	0.491	316	2384	100	501	18314	18815	506	19138	19644	Error	Error	-5.192	501	18314	506	19138	313734	6692181	1.753	8.027	0	0	0
1	4	3	"A14"	"A14"	5080	18245	100	953	965	388	40	481	481	515	238	46	69	50	0	25524	21337	11765	55	2028	2028	2089	654	31	93	84	0	0.000	0.000	0.000	0.000	0.000	0.000	0.000	0.000	0.000	0.000	0.000	0.000	0.000	0.000	0.020	0.025	0.025	0.029	2.951	0.024	0.384	316	2384	100	472	23496	23968	484	19309	19793	Error	Error	-5.637	472	23496	484	19309	304892	6742362	1.891	29.431	0	0	0
1	5	3	"A14"	"A14"	5380	18245	100	878	937	409	43	515	515	583	656	112	25	1	0	17558	20961	11206	53	2092	2092	2379	2349	98	93	91	0	0.000	0.000	0.000	0.000	0.000	0.000	0.000	0.000	0.000	0.000	0.000	0.000	0.000	0.000	0.023	0.022	0.023	0.022	2.479	0.023	0.374	316	2384	100	363	15466	15829	422	18869	19291	Error	Error	-5.413	363	15466	422	18869	296208	6623559	0.540	7.911	0	0	0
1	6	3	"A14"	"A14"	5685	18245	100	796	919	695	75	507	507	530	231	43	59	31	0	22218	20931	8360	39	2096	2096	2323	1962	84	97	95	0	0.000	0.000	0.000	0.000	0.000	0.000	0.000	0.000	0.000	0.000	0.000	0.000	0.000	0.000	0.014	0.022	0.020	0.017	2.778	0.022	0.245	316	2384	100	289	20122	20411	412	18835	19247	Error	Error	-6.122	289	20122	412	18835	290343	6614072	1.684	9.484	0	0	0
1	7	3	"A15"	"A15"	5990	18245	85	858	907	311	34	490	490	526	281	53	62	26	0	23197	22859	4041	17	2011	2011	2162	918	42	100	100	0	0.000	0.000	0.000	0.000	0.000	0.000	0.000	0.000	0.000	0.000	0.000	0.000	0.000	0.000	0.017	0.020	0.018	0.017	2.208	0.020	0.323	208	1660	100	368	21186	21554	417	20848	21265	Error	Error	-5.847	368	21186	417	20848	188598	4754581	1.356	22.546	0	0	0
1	8	3	"A15"	"A15"	6290	18250	105	856	902	331	36	519	519	588	661	112	17	1	0	18465	19328	8399	43	2109	2109	2302	1340	58	100	100	0	0.000	0.000	0.000	0.000	0.000	0.000	0.000	0.000	0.000	0.000	0.000	0.000	0.000	0.000	0.021	0.022	0.022	0.021	2.290	0.020	0.295	316	2572	100	337	16356	16693	383	17219	17602	Error	Error	-5.601	337	16356	383	17219	284928	6107650	0.475	12.706	0	0	0
1	9	3	"A15"	"A15"	6585	18245	100	871	1216	3866	317	506	506	544	279	51	60	28	0	12632	16578	9876	59	2090	2090	2267	1567	69	96	93	0	0.000	0.000	0.000	0.000	0.000	0.000	0.000	0.000	0.000	0.000	0.000	0.000	0.000	0.000	0.035	0.049	0.029	0.031	3.288	0.031	0.017	316	2384	100	365	10542	10907	710	14488	15198	Error	Error	-4.852	365	10542	710	14488	384305	5238496	2.409	9.133	0	0	0
1	10	3	"A16"	"A16"	6885	18245	100	878	915	416	45	506	506	543	291	53	56	32	0	18678	18575	11486	61	2064	2064	2159	725	33	91	85	0	0.000	0.000	0.000	0.000	0.000	0.000	0.000	0.000	0.000	0.000	0.000	0.000	0.000	0.000	0.022	0.025	0.028	0.030	2.925	0.023	0.315	316	2384	100	372	16614	16986	409	16511	16920	Error	Error	-5.481	372	16614	409	16511	289278	5869674	1.278	22.643	0	0	0
1	11	3	"A16"	"A16"	7190	18245	100	828	902	459	50	526	526	570	329	57	48	23	0	10983	18164	13503	74	2133	2133	2428	2279	93	93	74	0	0.000	0.000	0.000	0.000	0.000	0.000	0.000	0.000	0.000	0.000	0.000	0.000	0.000	0.000	0.034	0.023	0.025	0.027	2.559	0.022	0.192	316	2384	100	302	8850	9152	376	16031	16407	Error	Error	-4.873	302	8850	376	16031	285102	5739947	1.009	6.905	0	0	0
1	12	3	"A16"	"A16"	7490	18245	100	836	888	387	43	520	520	564	326	57	48	20	0	14170	19893	12648	63	2171	2171	2550	2964	116	96	77	0	0.000	0.000	0.000	0.000	0.000	0.000	0.000	0.000	0.000	0.000	0.000	0.000	0.000	0.000	0.026	0.021	0.022	0.021	2.573	0.021	0.332	316	2384	100	316	11999	12315	368	17722	18090	Error	Error	-5.247	316	11999	368	17722	280567	6286061	0.994	5.851	0	0	0
1	13	3	"A17"	"A17"	7795	18245	85	853	906	373	41	505	505	544	287	52	58	24	0	15863	15723	2818	17	2119	2119	2269	1021	44	100	100	0	0.000	0.000	0.000	0.000	0.000	0.000	0.000	0.000	0.000	0.000	0.000	0.000	0.000	0.000	0.025	0.029	0.027	0.023	2.446	0.030	0.304	208	1660	100	348	13744	14092	401	13604	14005	Error	Error	-5.304	348	13744	401	13604	188378	3270435	1.261	13.177	0	0	0
1	14	3	"A17"	"A17"	8090	18245	100	742	779	334	42	515	515	555	316	56	35	10	0	13927	12995	4466	34	2134	2134	2370	1395	58	98	95	0	0.000	0.000	0.000	0.000	0.000	0.000	0.000	0.000	0.000	0.000	0.000	0.000	0.000	0.000	0.019	0.024	0.026	0.022	2.905	0.027	0.224	316	2384	100	227	11793	12020	264	10861	11125	Error	Error	-5.699	227	11793	264	10861	246137	4106511	0.709	7.616	0	0	0
1	15	3	"A17"	"A17"	8390	18245	105	798	832	348	41	523	523	556	288	51	48	20	0	13034	12088	5572	46	2201	2201	2330	1018	43	99	98	0	0.000	0.000	0.000	0.000	0.000	0.000	0.000	0.000	0.000	0.000	0.000	0.000	0.000	0.000	0.025	0.031	0.036	0.032	2.360	0.034	0.249	316	2572	100	275	10833	11108	309	9887	10196	Error	Error	-5.300	275	10833	309	9887	263059	3819750	0.958	9.585	0	0	0
1	16	3	"A18"	"A18"	8695	18250	90	891	940	440	46	534	534	574	333	58	52	18	0	14079	14472	6060	41	2260	2260	2370	977	41	98	97	0	0.000	0.000	0.000	0.000	0.000	0.000	0.000	0.000	0.000	0.000	0.000	0.000	0.000	0.000	0.030	0.033	0.034	0.031	2.272	0.032	0.228	256	1924	100	357	11819	12176	406	12212	12618	Error	Error	-5.049	357	11819	406	12212	240747	3704762	1.099	12.387	0	0	0
1	17	3	"A18"	"A18"	8995	18255	110	897	936	364	38	536	536	581	350	60	51	18	0	14791	16309	7782	47	2279	2279	2400	1073	44	99	96	0	0.000	0.000	0.000	0.000	0.000	0.000	0.000	0.000	0.000	0.000	0.000	0.000	0.000	0.000	0.029	0.029	0.031	0.027	2.253	0.029	0.274	392	2896	100	361	12512	12873	400	14030	14430	Error	Error	-5.115	361	12512	400	14030	366953	6393186	1.014	12.963	0	0	0
1	18	3	"A18"	"A18"	9295	18255	100	993	1046	358	34	565	565	610	353	57	59	24	0	16976	19518	8453	43	2425	2425	2618	1327	50	100	100	0	0.000	0.000	0.000	0.000	0.000	0.000	0.000	0.000	0.000	0.000	0.000	0.000	0.000	0.000	0.029	0.028	0.028	0.025	2.245	0.028	0.280	316	2384	100	428	14551	14979	481	17093	17574	Error	Error	-5.087	428	14551	481	17093	330430	6167745	1.235	12.735	0	0	0
1	1	4	"A19"	"A19"	4180	18545	100	709	739	285	38	483	483	514	244	47	48	23	0	8963	9829	6597	67	1919	1919	1985	566	28	83	73	0	0.000	0.000	0.000	0.000	0.000	0.000	0.000	0.000	0.000	0.000	0.000	0.000	0.000	0.000	0.032	0.032	0.041	0.048	3.639	0.030	0.221	316	2384	100	226	7044	7270	256	7910	8166	Error	Error	-4.962	226	7044	256	7910	233669	3105887	0.922	13.859	0	0	0
1	2	4	"A19"	"A19"	4480	18545	100	722	783	365	46	505	505	533	244	45	46	25	0	9517	11165	6560	58	2050	2050	2458	2564	104	88	62	0	0.000	0.000	0.000	0.000	0.000	0.000	0.000	0.000	0.000	0.000	0.000	0.000	0.000	0.000	0.029	0.030	0.034	0.031	3.233	0.028	0.344	316	2384	100	217	7467	7684	278	9115	9393	Error	Error	-5.105	217	7467	278	9115	247369	3527985	1.025	3.396	0	0	0
1	3	4	"A19"	"A19"	4780	18550	100	746	779	314	40	497	497	529	252	47	49	23	0	9011	11454	7070	61	2065	2065	2238	1323	59	96	88	0	0.000	0.000	0.000	0.000	0.000	0.000	0.000	0.000	0.000	0.000	0.000	0.000	0.000	0.000	0.036	0.030	0.034	0.036	2.922	0.027	0.279	316	2384	100	249	6946	7195	282	9389	9671	Error	Error	-4.802	249	6946	282	9389	246174	3619361	0.992	6.966	0	0	0
1	4	4	"A20"	"A20"	5080	18550	100	897	951	436	45	494	494	531	299	56	61	35	0	24335	22019	11904	54	2036	2036	2115	721	34	91	86	0	0.000	0.000	0.000	0.000	0.000	0.000	0.000	0.000	0.000	0.000	0.000	0.000	0.000	0.000	0.018	0.023	0.023	0.026	3.273	0.022	0.399	316	2384	100	403	22299	22702	457	19983	20440	Error	Error	-5.790	403	22299	457	19983	300429	6958082	1.405	27.606	0	0	0
1	5	4	"A20"	"A20"	5380	18550	100	1028	1050	418	39	510	510	550	267	48	72	48	0	23803	24192	13382	55	2094	2094	2676	3491	130	87	83	0	0.000	0.000	0.000	0.000	0.000	0.000	0.000	0.000	0.000	0.000	0.000	0.000	0.000	0.000	0.024	0.024	0.025	0.025	2.233	0.023	0.556	316	2384	100	518	21709	22227	540	22098	22638	Error	Error	-5.389	518	21709	540	22098	331798	7644612	1.873	6.163	0	0	0
1	6	4	"A20"	"A20"	5680	18550	100	991	1037	419	40	528	528	567	316	55	62	36	0	25911	24324	11653	47	2130	2130	2582	2735	105	94	91	0	0.000	0.000	0.000	0.000	0.000	0.000	0.000	0.000	0.000	0.000	0.000	0.000	0.000	0.000	0.019	0.023	0.023	0.021	2.298	0.022	0.454	316	2384	100	463	23781	24244	509	22194	22703	Error	Error	-5.683	463	23781	509	22194	327619	7686255	1.487	7.950	0	0	0
1	7	4	"A21"	"A21"	5985	18550	100	919	976	531	54	539	539	572	327	57	56	26	0	23515	19910	10659	53	2107	2107	2188	726	33	92	84	0	0.000	0.000	0.000	0.000	0.000	0.000	0.000	0.000	0.000	0.000	0.000	0.000	0.000	0.000	0.018	0.025	0.026	0.026	2.892	0.024	0.284	316	2384	100	380	21408	21788	437	17803	18240	Error	Error	-5.816	380	21408	437	17803	308292	6291469	1.235	24.410	0	0	0
1	8	4	"A21"	"A21"	6285	18550	100	947	976	369	37	562	562	641	1277	199	1	0	0	26188	22908	11176	48	2146	2146	2828	3786	133	94	78	0	0.000	0.000	0.000	0.000	0.000	0.000	0.000	0.000	0.000	0.000	0.000	0.000	0.000	0.000	0.016	0.020	0.021	0.021	2.708	0.020	0.374	316	2384	100	385	24042	24427	414	20762	21176	Error	Error	-5.965	385	24042	414	20762	308323	7238984	0.262	5.304	0	0	0
1	9	4	"A21"	"A21"	6585	18550	100	947	969	360	37	562	562	606	329	54	56	22	0	21795	19208	9943	51	2148	2148	2434	2043	83	93	88	0	0.000	0.000	0.000	0.000	0.000	0.000	0.000	0.000	0.000	0.000	0.000	0.000	0.000	0.000	0.020	0.024	0.026	0.024	2.777	0.023	0.400	316	2384	100	385	19647	20032	407	17060	17467	Error	Error	-5.673	385	19647	407	17060	306337	6069573	1.103	8.210	0	0	0
1	10	4	"A22"	"A22"	6890	18550	80	1124	1134	392	34	502	502	550	287	52	83	55	0	25413	27570	7477	27	2137	2137	2382	1538	64	100	100	0	0.000	0.000	0.000	0.000	0.000	0.000	0.000	0.000	0.000	0.000	0.000	0.000	0.000	0.000	0.027	0.025	0.024	0.022	1.841	0.023	0.486	208	1512	100	622	23276	23898	632	25433	26065	Error	Error	-5.226	622	23276	632	25433	235846	5734608	2.035	16.377	0	0	0
1	11	4	"A22"	"A22"	7185	18550	100	1022	1118	1012	90	516	516	566	330	58	62	37	0	23834	23356	11369	48	2136	2136	2700	3420	126	93	87	0	0.000	0.000	0.000	0.000	0.000	0.000	0.000	0.000	0.000	0.000	0.000	0.000	0.000	0.000	0.023	0.028	0.024	0.023	2.451	0.026	0.225	316	2384	100	506	21698	22204	602	21220	21822	Error	Error	-5.422	506	21698	602	21220	353389	7380420	1.673	6.040	0	0	0
1	12	4	"A22"	"A22"	7490	18550	100	1026	1037	426	41	522	522	582	548	94	44	6	0	24813	23426	9385	40	2176	2176	2814	3375	119	95	89	0	0.000	0.000	0.000	0.000	0.000	0.000	0.000	0.000	0.000	0.000	0.000	0.000	0.000	0.000	0.022	0.024	0.024	0.023	1.948	0.024	0.435	316	2384	100	504	22637	23141	515	21250	21765	Error	Error	-5.489	504	22637	515	21250	327793	7402753	0.830	6.107	0	0	0
1	13	4	"A23"	"A23"	7790	18550	100	828	895	490	54	532	532	598	640	107	18	3	0	21643	18496	9087	49	2119	2119	2253	1021	45	89	81	0	0.000	0.000	0.000	0.000	0.000	0.000	0.000	0.000	0.000	0.000	0.000	0.000	0.000	0.000	0.015	0.022	0.022	0.023	3.782	0.021	0.050	316	2384	100	296	19524	19820	363	16377	16740	Error	Error	-6.044	296	19524	363	16377	282819	5844854	0.464	15.909	0	0	0
1	14	4	"A23"	"A23"	8090	18550	100	1015	1014	408	40	533	533	585	341	58	60	30	0	24333	23001	10100	43	2237	2237	3203	4322	134	92	80	0	0.000	0.000	0.000	0.000	0.000	0.000	0.000	0.000	0.000	0.000	0.000	0.000	0.000	0.000	0.022	0.023	0.024	0.022	1.993	0.024	0.456	316	2384	100	482	22096	22578	481	20764	21245	Error	Error	-5.519	482	22096	481	20764	320414	7268259	1.258	4.581	0	0	0
1	15	4	"A23"	"A23"	8390	18550	100	892	942	476	50	531	531	577	352	61	50	14	0	20972	19009	8810	46	2241	2241	2477	1810	73	93	92	0	0.000	0.000	0.000	0.000	0.000	0.000	0.000	0.000	0.000	0.000	0.000	0.000	0.000	0.000	0.019	0.025	0.024	0.022	2.769	0.025	0.267	316	2384	100	361	18731	19092	411	16768	17179	Error	Error	-5.697	361	18731	411	16768	297733	6006687	1.037	9.134	0	0	0
1	16	4	"A24"	"A24"	8695	18550	100	861	911	439	48	548	548	599	362	60	44	13	0	15266	15814	7233	45	2305	2305	2416	1024	42	97	93	0	0.000	0.000	0.000	0.000	0.000	0.000	0.000	0.000	0.000	0.000	0.000	0.000	0.000	0.000	0.024	0.027	0.028	0.025	2.794	0.026	0.200	316	2384	100	313	12961	13274	363	13509	13872	Error	Error	-5.372	313	12961	363	13509	288014	4997135	0.862	13.084	0	0	0
1	17	4	"A24"	"A24"	8995	18555	100	892	973	527	54	545	545	613	517	84	30	5	0	18518	18785	7269	38	2293	2293	2469	1271	51	100	100	0	0.000	0.000	0.000	0.000	0.000	0.000	0.000	0.000	0.000	0.000	0.000	0.000	0.000	0.000	0.021	0.026	0.024	0.020	2.830	0.026	0.232	316	2384	100	347	16225	16572	428	16492	16920	Error	Error	-5.547	347	16225	428	16492	307457	5936136	0.696	12.837	0	0	0
1	18	4	"A24"	"A24"	9295	18560	110	989	1046	423	40	559	559	610	383	62	55	20	0	19371	20346	8064	39	2397	2397	2548	1160	45	99	98	0	0.000	0.000	0.000	0.000	0.000	0.000	0.000	0.000	0.000	0.000	0.000	0.000	0.000	0.000	0.025	0.027	0.028	0.023	2.415	0.028	0.322	392	2896	100	430	16974	17404	487	17949	18436	Error	Error	-5.303	430	16974	487	17949	410128	7975823	1.138	15.343	0	0	0
1	1	5	"A25"	"A25"	4185	18845	100	781	838	367	43	480	480	512	290	56	50	28	0	13619	17477	12329	70	1886	1886	1972	797	40	85	77	0	0.000	0.000	0.000	0.000	0.000	0.000	0.000	0.000	0.000	0.000	0.000	0.000	0.000	0.000	0.026	0.023	0.028	0.032	3.786	0.021	0.379	316	2384	100	301	11733	12034	358	15591	15949	Error	Error	-5.285	301	11733	358	15591	264667	5522887	1.124	19.454	0	0	0
1	2	5	"A25"	"A25"	4490	18850	110	829	863	349	40	490	490	528	424	80	41	8	0	15778	20163	12347	61	1935	1935	1996	567	28	99	98	0	0.000	0.000	0.000	0.000	0.000	0.000	0.000	0.000	0.000	0.000	0.000	0.000	0.000	0.000	0.024	0.020	0.023	0.021	2.705	0.019	0.385	392	2896	100	339	13843	14182	373	18228	18601	Error	Error	-5.352	339	13843	373	18228	338491	7903911	0.790	32.041	0	0	0
1	3	5	"A25"	"A25"	4785	18845	100	823	873	399	45	482	482	523	277	52	57	26	0	11774	18152	12642	69	2000	2000	2283	2101	92	93	87	0	0.000	0.000	0.000	0.000	0.000	0.000	0.000	0.000	0.000	0.000	0.000	0.000	0.000	0.000	0.035	0.024	0.026	0.026	2.655	0.021	0.415	316	2384	100	341	9774	10115	391	16152	16543	Error	Error	-4.841	341	9774	391	16152	275951	5735973	1.264	7.553	0	0	0
1	4	5	"A26"	"A26"	5095	18840	85	1182	1204	449	37	487	487	526	351	66	77	49	0	41979	37235	12618	33	2030	2030	2291	1768	77	100	100	0	0.000	0.000	0.000	0.000	0.000	0.000	0.000	0.000	0.000	0.000	0.000	0.000	0.000	0.000	0.017	0.020	0.020	0.018	1.940	0.021	0.507	208	1660	100	695	39949	40644	717	35205	35922	Error	Error	-5.845	695	39949	717	35205	250534	7744817	1.932	19.765	0	0	0
1	5	5	"A26"	"A26"	5395	18850	105	877	927	415	44	478	478	519	312	60	60	29	0	19756	23879	14657	61	1980	1980	2109	839	39	100	100	0	0.000	0.000	0.000	0.000	0.000	0.000	0.000	0.000	0.000	0.000	0.000	0.000	0.000	0.000	0.022	0.021	0.022	0.020	2.569	0.018	0.251	316	2572	100	399	17776	18175	449	21899	22348	Error	Error	-5.477	399	17776	449	21899	292914	7545873	1.308	25.948	0	0	0
1	6	5	"A26"	"A26"	5690	18845	100	878	944	461	48	519	519	551	271	49	57	34	0	16027	24108	17095	70	2057	2057	2368	2493	105	97	83	0	0.000	0.000	0.000	0.000	0.000	0.000	0.000	0.000	0.000	0.000	0.000	0.000	0.000	0.000	0.026	0.019	0.020	0.021	2.324	0.018	0.332	316	2384	100	359	13970	14329	425	22051	22476	Error	Error	-5.282	359	13970	425	22051	298253	7618067	1.450	8.720	0	0	0
1	7	5	"A27"	"A27"	5990	18845	100	965	1002	437	43	525	525	585	678	115	29	2	0	32629	27378	14490	52	2027	2027	2105	880	41	93	86	0	0.000	0.000	0.000	0.000	0.000	0.000	0.000	0.000	0.000	0.000	0.000	0.000	0.000	0.000	0.014	0.019	0.020	0.019	3.244	0.020	0.280	316	2384	100	440	30602	31042	477	25351	25828	Error	Error	-6.120	440	30602	477	25351	316483	8651452	0.615	28.719	0	0	0
1	8	5	"A27"	"A27"	6290	18845	100	760	838	416	49	541	541	574	272	47	42	25	0	23145	22802	14257	62	2083	2083	2407	2184	90	97	88	0	0.000	0.000	0.000	0.000	0.000	0.000	0.000	0.000	0.000	0.000	0.000	0.000	0.000	0.000	0.010	0.014	0.017	0.015	2.905	0.015	0.314	316	2384	100	219	21062	21281	297	20719	21016	Error	Error	-6.588	219	21062	297	20719	264823	7205329	0.971	9.338	0	0	0
1	9	5	"A27"	"A27"	6595	18850	110	798	849	372	43	536	536	572	289	50	46	21	0	11880	18755	13051	69	2050	2050	2127	667	31	98	97	0	0.000	0.000	0.000	0.000	0.000	0.000	0.000	0.000	0.000	0.000	0.000	0.000	0.000	0.000	0.027	0.019	0.021	0.021	3.090	0.017	0.237	392	2896	100	262	9830	10092	313	16705	17018	Error	Error	-5.230	262	9830	313	16705	332787	7352023	0.958	24.930	0	0	0
1	10	5	"A28"	"A28"	6895	18850	100	1085	1103	509	46	518	518	558	292	52	69	49	0	41421	33714	16567	49	2075	2075	2175	796	36	96	92	0	0.000	0.000	0.000	0.000	0.000	0.000	0.000	0.000	0.000	0.000	0.000	0.000	0.000	0.000	0.014	0.018	0.018	0.018	2.456	0.019	0.505	316	2384	100	567	39346	39913	585	31639	32224	Error	Error	-6.117	567	39346	585	31639	348555	10653622	1.866	39.622	0	0	0
1	11	5	"A28"	"A28"	7200	18850	105	1124	1154	483	41	546	546	583	277	47	73	51	0	39922	33383	14455	43	2164	2164	2312	1162	50	100	100	0	0.000	0.000	0.000	0.000	0.000	0.000	0.000	0.000	0.000	0.000	0.000	0.000	0.000	0.000	0.015	0.019	0.019	0.019	1.977	0.019	0.460	316	2572	100	578	37758	38336	608	31219	31827	Error	Error	-6.030	578	37758	608	31219	364530	10548927	2.061	26.739	0	0	0
1	12	5	"A28"	"A28"	7495	18845	100	1206	1261	723	57	533	533	626	1429	228	5	0	0	42592	37481	13222	35	2207	2207	2792	3753	134	96	94	0	0.000	0.000	0.000	0.000	0.000	0.000	0.000	0.000	0.000	0.000	0.000	0.000	0.000	0.000	0.017	0.021	0.019	0.018	1.964	0.021	0.434	316	2384	100	673	40385	41058	728	35274	36002	Error	Error	-5.907	673	40385	728	35274	398511	11843875	0.444	9.243	0	0	0
1	13	5	"A29"	"A29"	7795	18845	100	963	983	442	44	496	496	543	352	64	59	27	0	29192	23805	12155	51	2093	2093	2239	1114	49	94	87	0	0.000	0.000	0.000	0.000	0.000	0.000	0.000	0.000	0.000	0.000	0.000	0.000	0.000	0.000	0.017	0.022	0.023	0.022	2.459	0.023	0.439	316	2384	100	467	27099	27566	487	21712	22199	Error	Error	-5.859	467	27099	487	21712	310471	7522531	1.250	19.359	0	0	0
1	14	5	"A29"	"A29"	8095	18845	100	994	1031	475	46	517	517	575	359	62	59	25	0	29330	25270	10990	43	2224	2224	2764	3215	116	96	93	0	0.000	0.000	0.000	0.000	0.000	0.000	0.000	0.000	0.000	0.000	0.000	0.000	0.000	0.000	0.018	0.022	0.021	0.021	2.289	0.021	0.327	316	2384	100	477	27106	27583	514	23046	23560	Error	Error	-5.828	477	27106	514	23046	325638	7985353	1.270	7.000	0	0	0
1	15	5	"A29"	"A29"	8400	18850	100	957	1000	482	48	515	515	571	434	76	50	15	0	27391	24573	10946	44	2200	2200	2411	1617	67	100	99	0	0.000	0.000	0.000	0.000	0.000	0.000	0.000	0.000	0.000	0.000	0.000	0.000	0.000	0.000	0.018	0.022	0.022	0.019	2.244	0.025	0.291	316	2384	100	442	25191	25633	485	22373	22858	Error	Error	-5.833	442	25191	485	22373	316147	7765071	0.988	13.706	0	0	0
1	16	5	"A30"	"A30"	8700	18845	90	929	1003	552	55	522	522	619	1118	180	8	1	0	27595	25078	11828	47	2278	2278	2401	987	41	99	97	0	0.000	0.000	0.000	0.000	0.000	0.000	0.000	0.000	0.000	0.000	0.000	0.000	0.000	0.000	0.016	0.021	0.021	0.019	2.386	0.022	0.322	256	1924	100	407	25317	25724	481	22800	23281	Error	Error	-5.959	407	25317	481	22800	256891	6419982	0.343	22.976	0	0	0
1	17	5	"A30"	"A30"	9000	18845	95	869	939	608	64	533	533	592	393	66	41	11	0	19599	20965	11995	57	2272	2272	2457	1456	59	100	100	0	0.000	0.000	0.000	0.000	0.000	0.000	0.000	0.000	0.000	0.000	0.000	0.000	0.000	0.000	0.019	0.022	0.020	0.019	2.810	0.021	0.177	256	2088	100	336	17327	17663	406	18693	19099	Error	Error	-5.688	336	17327	406	18693	240483	5366957	0.883	12.712	0	0	0
1	18	5	"A30"	"A30"	9300	18850	105	885	957	413	43	574	574	655	786	120	16	0	0	17761	21188	12464	58	2425	2425	2542	873	34	100	100	0	0.000	0.000	0.000	0.000	0.000	0.000	0.000	0.000	0.000	0.000	0.000	0.000	0.000	0.000	0.020	0.020	0.022	0.019	2.388	0.021	0.341	316	2572	100	311	15336	15647	383	18763	19146	Error	Error	-5.624	311	15336	383	18763	302492	6695410	0.384	21.359	0	0	0
1	1	6	"A31"	"A31"	4190	19150	100	1115	1050	469	44	499	499	528	246	46	72	58	0	39658	30915	17413	56	1983	1983	2122	1310	61	88	80	0	0.000	0.000	0.000	0.000	0.000	0.000	0.000	0.000	0.000	0.000	0.000	0.000	0.000	0.000	0.016	0.019	0.021	0.021	2.212	0.019	0.531	316	2384	100	616	37675	38291	551	28932	29483	Error	Error	-5.935	616	37675	551	28932	331662	9769223	2.122	21.979	0	0	0
1	2	6	"A31"	"A31"	4490	19150	100	824	971	669	68	528	528	589	454	77	35	12	0	20875	20716	13202	63	2040	2040	2587	3653	141	89	65	0	0.000	0.000	0.000	0.000	0.000	0.000	0.000	0.000	0.000	0.000	0.000	0.000	0.000	0.000	0.016	0.024	0.024	0.023	2.955	0.028	0.249	316	2384	100	296	18835	19131	443	18676	19119	Error	Error	-5.992	296	18835	443	18676	306794	6546392	0.841	4.963	0	0	0
1	3	6	"A31"	"A31"	4790	19150	100	998	1178	915	77	493	493	544	366	67	56	35	0	15134	23932	16895	70	2040	2040	2452	3186	129	94	75	0	0.000	0.000	0.000	0.000	0.000	0.000	0.000	0.000	0.000	0.000	0.000	0.000	0.000	0.000	0.039	0.031	0.028	0.029	2.085	0.036	0.336	316	2384	100	505	13094	13599	685	21892	22577	Error	Error	-4.696	505	13094	685	21892	372387	7562496	1.732	6.742	0	0	0
1	4	6	"A32"	"A32"	5095	19155	90	860	923	407	44	462	462	503	278	55	62	37	0	31250	26382	12042	45	1943	1943	2036	774	38	100	100	0	0.000	0.000	0.000	0.000	0.000	0.000	0.000	0.000	0.000	0.000	0.000	0.000	0.000	0.000	0.014	0.019	0.019	0.017	2.412	0.019	0.459	256	1924	100	398	29307	29705	461	24439	24900	Error	Error	-6.202	398	29307	461	24439	236219	6753667	1.511	31.455	0	0	0
1	5	6	"A32"	"A32"	5395	19150	100	847	890	439	49	487	487	535	364	68	49	19	0	16842	22533	15091	66	2005	2005	2304	2442	105	94	88	0	0.000	0.000	0.000	0.000	0.000	0.000	0.000	0.000	0.000	0.000	0.000	0.000	0.000	0.000	0.024	0.020	0.020	0.022	2.493	0.019	0.289	316	2384	100	360	14837	15197	403	20528	20931	Error	Error	-5.365	360	14837	403	20528	281308	7120565	0.975	8.284	0	0	0
1	6	6	"A32"	"A32"	5695	19150	100	821	906	439	48	507	507	547	398	72	43	17	0	15860	23257	16733	71	2045	2045	2414	2860	118	94	72	0	0.000	0.000	0.000	0.000	0.000	0.000	0.000	0.000	0.000	0.000	0.000	0.000	0.000	0.000	0.023	0.019	0.019	0.020	3.109	0.019	0.491	316	2384	100	314	13815	14129	399	21212	21611	Error	Error	-5.459	314	13815	399	21212	286317	7349349	0.902	7.288	0	0	0
1	7	6	"A33"	"A33"	5995	19155	100	567	627	455	72	489	489	529	283	53	20	5	0	4989	6944	4784	68	1945	1945	2032	731	35	84	73	0	0.000	0.000	0.000	0.000	0.000	0.000	0.000	0.000	0.000	0.000	0.000	0.000	0.000	0.000	0.026	0.028	0.041	0.046	5.218	0.032	0.092	316	2384	100	78	3044	3122	138	4999	5137	Error	Error	-5.286	78	3044	138	4999	197982	2194402	0.346	6.720	0	0	0
1	8	6	"A33"	"A33"	6295	19155	100	594	653	393	60	496	496	532	310	58	25	6	0	5370	8255	7096	85	2031	2031	2102	740	35	92	77	0	0.000	0.000	0.000	0.000	0.000	0.000	0.000	0.000	0.000	0.000	0.000	0.000	0.000	0.000	0.029	0.025	0.044	0.043	3.341	0.029	0.196	316	2384	100	98	3339	3437	157	6224	6381	Error	Error	-5.090	98	3339	157	6224	206416	2608476	0.390	8.315	0	0	0
1	9	6	"A33"	"A33"	6605	19155	110	612	650	339	52	495	495	527	254	48	29	9	0	4633	7408	6795	91	2043	2043	2106	609	28	87	78	0	0.000	0.000	0.000	0.000	0.000	0.000	0.000	0.000	0.000	0.000	0.000	0.000	0.000	0.000	0.045	0.029	0.054	0.061	3.983	0.026	0.148	392	2896	100	117	2590	2707	155	5365	5520	Error	Error	-4.468	117	2590	155	5365	254946	2903854	0.484	8.706	0	0	0
1	10	6	"A34"	"A34"	6905	19155	90	731	789	336	42	467	467	512	298	58	45	20	0	18451	18260	8989	49	2007	2007	2121	908	42	99	97	0	0.000	0.000	0.000	0.000	0.000	0.000	0.000	0.000	0.000	0.000	0.000	0.000	0.000	0.000	0.016	0.020	0.021	0.018	2.674	0.019	0.309	256	1924	100	264	16444	16708	322	16253	16575	Error	Error	-5.961	264	16444	322	16253	202059	4674546	0.930	17.774	0	0	0
1	11	6	"A34"	"A34"	7205	19160	105	812	844	401	47	496	496	528	253	47	55	28	0	12216	16807	10965	65	2086	2086	2193	734	33	100	99	0	0.000	0.000	0.000	0.000	0.000	0.000	0.000	0.000	0.000	0.000	0.000	0.000	0.000	0.000	0.031	0.024	0.025	0.024	2.723	0.023	0.339	316	2572	100	316	10130	10446	348	14721	15069	Error	Error	-5.003	316	10130	348	14721	266784	5311055	1.249	19.910	0	0	0
1	12	6	"A34"	"A34"	7500	19155	100	796	863	463	53	509	509	554	306	55	49	25	0	13294	18442	12538	67	2165	2165	2577	2144	83	90	78	0	0.000	0.000	0.000	0.000	0.000	0.000	0.000	0.000	0.000	0.000	0.000	0.000	0.000	0.000	0.026	0.022	0.024	0.024	2.862	0.021	0.352	316	2384	100	287	11129	11416	354	16277	16631	Error	Error	-5.277	287	11129	354	16277	272783	5827789	1.010	7.400	0	0	0
1	13	6	"A35"	"A35"	7800	19155	100	891	965	560	58	486	486	543	387	71	50	24	0	29026	25028	13883	55	2157	2157	2369	1569	66	87	81	0	0.000	0.000	0.000	0.000	0.000	0.000	0.000	0.000	0.000	0.000	0.000	0.000	0.000	0.000	0.015	0.021	0.021	0.022	2.681	0.021	0.346	316	2384	100	405	26869	27274	479	22871	23350	Error	Error	-6.052	405	26869	479	22871	305004	7908956	1.090	14.442	0	0	0
1	14	6	"A35"	"A35"	8100	19155	100	1009	1077	604	56	490	490	545	371	68	64	28	0	30494	28919	10519	36	2243	2243	2690	2924	108	98	98	0	0.000	0.000	0.000	0.000	0.000	0.000	0.000	0.000	0.000	0.000	0.000	0.000	0.000	0.000	0.018	0.022	0.020	0.018	2.381	0.022	0.348	316	2384	100	519	28251	28770	587	26676	27263	Error	Error	-5.766	519	28251	587	26676	340477	9138528	1.434	8.970	0	0	0
1	15	6	"A35"	"A35"	8405	19155	100	846	956	577	60	496	496	558	457	81	37	9	0	22039	22959	9833	42	2211	2211	2429	1610	66	98	98	0	0.000	0.000	0.000	0.000	0.000	0.000	0.000	0.000	0.000	0.000	0.000	0.000	0.000	0.000	0.018	0.022	0.020	0.018	2.212	0.027	0.322	316	2384	100	350	19828	20178	460	20748	21208	Error	Error	-5.824	350	19828	460	20748	301999	7254997	0.871	12.752	0	0	0
1	16	6	"A36"	"A36"	8705	19155	95	1003	1083	505	46	518	518	567	373	65	62	28	0	25262	26236	11597	44	2268	2268	2421	1196	49	100	99	0	0.000	0.000	0.000	0.000	0.000	0.000	0.000	0.000	0.000	0.000	0.000	0.000	0.000	0.000	0.021	0.024	0.022	0.020	2.160	0.024	0.353	256	2088	100	485	22994	23479	565	23968	24533	Error	Error	-5.567	485	22994	565	23968	277226	6716394	1.383	19.912	0	0	0
1	17	6	"A36"	"A36"	9005	19160	105	1015	1044	482	46	552	552	590	288	48	66	39	0	19486	22888	12650	55	2365	2365	2505	995	39	100	99	0	0.000	0.000	0.000	0.000	0.000	0.000	0.000	0.000	0.000	0.000	0.000	0.000	0.000	0.000	0.027	0.024	0.027	0.024	2.244	0.023	0.355	316	2572	100	463	17121	17584	492	20523	21015	Error	Error	-5.209	463	17121	492	20523	329839	7232460	1.576	20.485	0	0	0
1	18	6	"A36"	"A36"	9310	19160	105	1124	1141	410	35	585	585	631	390	61	63	24	0	27351	25443	11373	44	2517	2517	2723	1290	47	100	100	0	0.000	0.000	0.000	0.000	0.000	0.000	0.000	0.000	0.000	0.000	0.000	0.000	0.000	0.000	0.022	0.024	0.024	0.022	2.280	0.022	0.222	316	2572	100	539	24834	25373	556	22926	23482	Error	Error	-5.526	539	24834	556	22926	360558	8039900	1.308	17.612	0	0	0
1	1	7	"A37"	"A37"	4190	19445	100	780	830	396	47	497	497	530	252	47	53	27	0	21807	18419	11696	63	1916	1916	2059	1179	57	83	76	0	0.000	0.000	0.000	0.000	0.000	0.000	0.000	0.000	0.000	0.000	0.000	0.000	0.000	0.000	0.014	0.020	0.022	0.025	3.562	0.021	0.382	316	2384	100	283	19891	20174	333	16503	16836	Error	Error	-6.135	283	19891	333	16503	262276	5820550	1.190	13.876	0	0	0
1	2	7	"A37"	"A37"	4490	19445	100	835	878	336	38	528	528	566	296	52	52	19	0	16765	18711	8646	46	2037	2037	2325	1680	72	99	98	0	0.000	0.000	0.000	0.000	0.000	0.000	0.000	0.000	0.000	0.000	0.000	0.000	0.000	0.000	0.021	0.021	0.021	0.019	2.570	0.019	0.143	316	2384	100	307	14728	15035	350	16674	17024	Error	Error	-5.584	307	14728	350	16674	277308	5912646	1.054	9.754	0	0	0
1	3	7	"A37"	"A37"	4795	19450	105	834	890	317	35	510	510	544	290	53	58	25	0	14999	18703	10553	56	2014	2014	2133	898	42	100	100	0	0.000	0.000	0.000	0.000	0.000	0.000	0.000	0.000	0.000	0.000	0.000	0.000	0.000	0.000	0.025	0.023	0.024	0.022	2.434	0.022	0.317	316	2572	100	324	12985	13309	380	16689	17069	Error	Error	-5.325	324	12985	380	16689	281244	5910273	1.193	18.452	0	0	0
1	4	7	"A38"	"A38"	5100	19445	85	1169	1227	470	38	495	495	528	284	53	90	65	0	43443	42784	7477	17	2012	2012	2265	1627	71	100	100	0	0.000	0.000	0.000	0.000	0.000	0.000	0.000	0.000	0.000	0.000	0.000	0.000	0.000	0.000	0.016	0.018	0.017	0.015	2.057	0.018	0.489	208	1660	100	674	41431	42105	732	40772	41504	Error	Error	-5.942	674	41431	732	40772	255302	8899106	2.461	24.904	0	0	0
1	5	7	"A38"	"A38"	5405	19445	105	1022	1065	441	41	495	495	543	460	84	54	20	0	40222	34181	15458	45	2054	2054	2211	1131	51	100	100	0	0.000	0.000	0.000	0.000	0.000	0.000	0.000	0.000	0.000	0.000	0.000	0.000	0.000	0.000	0.014	0.018	0.017	0.017	1.892	0.017	0.285	316	2572	100	527	38168	38695	570	32127	32697	Error	Error	-6.178	527	38168	570	32127	336567	10801133	1.135	28.267	0	0	0
1	6	7	"A38"	"A38"	5700	19450	110	1040	1106	566	51	477	477	521	323	61	69	44	0	42666	33858	18018	53	2039	2039	2179	1081	49	100	99	0	0.000	0.000	0.000	0.000	0.000	0.000	0.000	0.000	0.000	0.000	0.000	0.000	0.000	0.000	0.014	0.020	0.019	0.018	2.111	0.020	0.493	392	2896	100	563	40627	41190	629	31819	32448	Error	Error	-6.173	563	40627	629	31819	433505	13272474	1.811	29.305	0	0	0
1	7	7	"A39"	"A39"	5995	19445	100	679	858	1331	155	482	482	518	284	54	39	17	0	8268	13566	11906	87	2029	2029	2123	735	34	87	81	0	0.000	0.000	0.000	0.000	0.000	0.000	0.000	0.000	0.000	0.000	0.000	0.000	0.000	0.000	0.032	0.033	0.030	0.032	4.338	0.036	0.148	316	2384	100	197	6239	6436	376	11537	11913	Error	Error	-4.985	197	6239	376	11537	271086	4286923	1.197	15.569	0	0	0
1	8	7	"A39"	"A39"	6295	19445	100	719	745	339	45	469	469	504	260	51	48	18	0	10387	15844	13114	82	2023	2023	2159	874	40	96	85	0	0.000	0.000	0.000	0.000	0.000	0.000	0.000	0.000	0.000	0.000	0.000	0.000	0.000	0.000	0.030	0.020	0.025	0.025	3.616	0.019	0.273	316	2384	100	250	8364	8614	276	13821	14097	Error	Error	-5.064	250	8364	276	13821	235338	5006661	0.927	15.658	0	0	0
1	9	7	"A39"	"A39"	6600	19445	100	671	722	362	50	465	465	507	290	57	35	15	0	9774	14290	10481	73	1993	1993	2108	956	45	97	93	0	0.000	0.000	0.000	0.000	0.000	0.000	0.000	0.000	0.000	0.000	0.000	0.000	0.000	0.000	0.026	0.021	0.024	0.025	3.016	0.021	0.191	316	2384	100	206	7781	7987	257	12297	12554	Error	Error	-5.239	206	7781	257	12297	228119	4515493	0.741	12.743	0	0	0
1	10	7	"A40"	"A40"	6900	19445	100	665	779	501	64	477	477	507	268	52	42	23	0	9658	15418	12995	84	2036	2036	2164	1007	46	87	81	0	0.000	0.000	0.000	0.000	0.000	0.000	0.000	0.000	0.000	0.000	0.000	0.000	0.000	0.000	0.025	0.023	0.027	0.030	3.715	0.024	0.327	316	2384	100	188	7622	7810	302	13382	13684	Error	Error	-5.341	188	7622	302	13382	246022	4872188	1.015	13.162	0	0	0
1	11	7	"A40"	"A40"	7205	19450	100	688	750	360	48	486	486	531	378	71	27	7	0	8484	13740	10588	77	2074	2074	2212	1036	46	97	93	0	0.000	0.000	0.000	0.000	0.000	0.000	0.000	0.000	0.000	0.000	0.000	0.000	0.000	0.000	0.032	0.023	0.029	0.028	2.815	0.022	0.276	316	2384	100	202	6410	6612	264	11666	11930	Error	Error	-4.988	202	6410	264	11666	236994	4341866	0.579	11.127	0	0	0
1	12	7	"A40"	"A40"	7500	19450	100	662	750	406	54	477	477	519	296	57	38	16	0	9546	15136	11505	76	2103	2103	2269	1042	45	99	94	0	0.000	0.000	0.000	0.000	0.000	0.000	0.000	0.000	0.000	0.000	0.000	0.000	0.000	0.000	0.025	0.021	0.023	0.022	2.873	0.022	0.212	316	2384	100	185	7443	7628	273	13033	13306	Error	Error	-5.330	185	7443	273	13033	236903	4782961	0.780	12.348	0	0	0
1	13	7	"A41"	"A41"	7800	19450	100	1081	1078	598	55	483	483	523	303	57	72	49	0	36565	31637	15107	47	2160	2160	2362	1407	59	96	89	0	0.000	0.000	0.000	0.000	0.000	0.000	0.000	0.000	0.000	0.000	0.000	0.000	0.000	0.000	0.017	0.020	0.020	0.020	2.131	0.021	0.415	316	2384	100	598	34405	35003	595	29477	30072	Error	Error	-5.846	598	34405	595	29477	340797	9997406	1.832	20.807	0	0	0
1	14	7	"A41"	"A41"	8105	19455	105	1010	1064	513	48	484	484	537	369	68	66	28	0	34083	33576	8770	26	2184	2184	2671	2540	95	100	100	0	0.000	0.000	0.000	0.000	0.000	0.000	0.000	0.000	0.000	0.000	0.000	0.000	0.000	0.000	0.016	0.018	0.018	0.015	2.118	0.019	0.349	316	2572	100	526	31899	32425	580	31392	31972	Error	Error	-5.922	526	31899	580	31392	336229	10609938	1.428	12.167	0	0	0
1	15	7	"A41"	"A41"	8400	19450	100	968	1010	427	42	488	488	552	416	75	60	21	0	33065	29768	12853	43	2216	2216	2576	2387	92	100	99	0	0.000	0.000	0.000	0.000	0.000	0.000	0.000	0.000	0.000	0.000	0.000	0.000	0.000	0.000	0.016	0.019	0.019	0.017	2.188	0.019	0.364	316	2384	100	480	30849	31329	522	27552	28074	Error	Error	-6.006	480	30849	522	27552	319088	9406788	1.101	11.392	0	0	0
1	16	7	"A42"	"A42"	8705	19445	90	886	956	512	53	494	494	544	362	66	53	23	0	14399	19304	11720	60	2243	2243	2392	1283	53	97	96	0	0.000	0.000	0.000	0.000	0.000	0.000	0.000	0.000	0.000	0.000	0.000	0.000	0.000	0.000	0.032	0.027	0.028	0.027	2.311	0.026	0.304	256	1924	100	392	12156	12548	462	17061	17523	Error	Error	-4.955	392	12156	462	17061	244665	4941720	1.138	13.182	0	0	0
1	17	7	"A42"	"A42"	9010	19450	100	738	827	495	59	537	537	582	385	66	31	9	0	9262	13992	10655	76	2289	2289	2384	947	39	99	94	0	0.000	0.000	0.000	0.000	0.000	0.000	0.000	0.000	0.000	0.000	0.000	0.000	0.000	0.000	0.029	0.025	0.028	0.029	2.930	0.022	0.153	316	2384	100	201	6973	7174	290	11703	11993	Error	Error	-5.117	201	6973	290	11703	261436	4421573	0.636	12.258	0	0	0
1	18	7	"A42"	"A42"	9310	19455	105	792	881	425	48	570	570	603	289	47	42	18	0	10407	15579	11989	76	2439	2439	2558	810	31	99	96	0	0.000	0.000	0.000	0.000	0.000	0.000	0.000	0.000	0.000	0.000	0.000	0.000	0.000	0.000	0.028	0.024	0.027	0.025	2.888	0.023	0.311	316	2572	100	222	7968	8190	311	13140	13451	Error	Error	-5.166	222	7968	311	13140	278332	4922841	0.962	16.075	0	0	0
1	1	8	"A43"	"A43"	4190	19745	100	829	890	501	56	489	489	521	237	45	58	36	0	15918	19820	14705	74	1948	1948	2059	867	42	81	75	0	0.000	0.000	0.000	0.000	0.000	0.000	0.000	0.000	0.000	0.000	0.000	0.000	0.000	0.000	0.024	0.022	0.023	0.031	3.779	0.021	0.385	316	2384	100	340	13970	14310	401	17872	18273	Error	Error	-5.361	340	13970	401	17872	281314	6263118	1.557	20.486	0	0	0
1	2	8	"A43"	"A43"	4495	19750	100	850	911	398	43	498	498	529	237	44	59	39	0	17238	24277	16872	69	1994	1994	2420	3194	131	93	70	0	0.000	0.000	0.000	0.000	0.000	0.000	0.000	0.000	0.000	0.000	0.000	0.000	0.000	0.000	0.023	0.019	0.020	0.019	2.693	0.019	0.514	316	2384	100	352	15244	15596	413	22283	22696	Error	Error	-5.437	352	15244	413	22283	287775	7671649	1.612	6.843	0	0	0
1	3	8	"A43"	"A43"	4795	19750	100	908	1117	1414	126	505	505	540	280	51	59	41	0	17372	25372	17109	67	2035	2035	2367	2749	116	95	88	0	0.000	0.000	0.000	0.000	0.000	0.000	0.000	0.000	0.000	0.000	0.000	0.000	0.000	0.000	0.026	0.026	0.022	0.021	2.695	0.024	0.193	316	2384	100	403	15337	15740	612	23337	23949	Error	Error	-5.250	403	15337	612	23337	352983	8017591	2.061	8.368	0	0	0
1	4	8	"A44"	"A44"	5095	19750	100	895	912	434	47	462	462	493	252	51	68	43	0	30141	26344	13380	50	1967	1967	2034	627	30	94	89	0	0.000	0.000	0.000	0.000	0.000	0.000	0.000	0.000	0.000	0.000	0.000	0.000	0.000	0.000	0.015	0.018	0.018	0.020	2.554	0.019	0.495	316	2384	100	433	28174	28607	450	24377	24827	Error	Error	-6.024	433	28174	450	24377	288333	8324661	1.663	38.772	0	0	0
1	5	8	"A44"	"A44"	5395	19750	100	909	972	420	43	495	495	523	226	43	64	46	0	21666	24543	15552	63	2087	2087	2414	2818	116	94	84	0	0.000	0.000	0.000	0.000	0.000	0.000	0.000	0.000	0.000	0.000	0.000	0.000	0.000	0.000	0.021	0.021	0.022	0.020	2.518	0.020	0.595	316	2384	100	414	19579	19993	477	22456	22933	Error	Error	-5.564	414	19579	477	22456	307035	7755509	1.987	7.853	0	0	0
1	6	8	"A44"	"A44"	5695	19750	100	877	934	348	37	491	491	529	394	74	48	16	0	23404	24573	12344	50	2151	2151	2571	2663	103	96	94	0	0.000	0.000	0.000	0.000	0.000	0.000	0.000	0.000	0.000	0.000	0.000	0.000	0.000	0.000	0.018	0.020	0.020	0.019	2.449	0.019	0.499	316	2384	100	386	21253	21639	443	22422	22865	Error	Error	-5.783	386	21253	443	22422	295221	7765006	1.028	8.262	0	0	0
1	7	8	"A45"	"A45"	6005	19750	90	913	968	443	45	479	479	505	218	43	71	49	0	29682	28639	14476	50	2099	2099	2166	591	27	100	100	0	0.000	0.000	0.000	0.000	0.000	0.000	0.000	0.000	0.000	0.000	0.000	0.000	0.000	0.000	0.016	0.018	0.019	0.017	2.399	0.017	0.455	256	1924	100	434	27583	28017	489	26540	27029	Error	Error	-5.990	434	27583	489	26540	247885	7331700	2.124	44.794	0	0	0
1	8	8	"A45"	"A45"	6300	19750	100	855	885	376	42	475	475	506	223	44	67	43	0	19845	23235	14593	62	2105	2105	2427	2525	104	93	83	0	0.000	0.000	0.000	0.000	0.000	0.000	0.000	0.000	0.000	0.000	0.000	0.000	0.000	0.000	0.021	0.019	0.021	0.021	2.539	0.018	0.491	316	2384	100	380	17740	18120	410	21130	21540	Error	Error	-5.545	380	17740	410	21130	279708	7342142	1.700	8.241	0	0	0
1	9	8	"A45"	"A45"	6600	19755	100	772	795	325	40	456	456	478	211	44	62	37	0	20203	22037	12825	58	2033	2033	2113	710	33	100	99	0	0.000	0.000	0.000	0.000	0.000	0.000	0.000	0.000	0.000	0.000	0.000	0.000	0.000	0.000	0.017	0.017	0.019	0.017	2.920	0.016	0.375	316	2384	100	316	18170	18486	339	20004	20343	Error	Error	-5.845	316	18170	339	20004	251176	6963782	1.502	28.062	0	0	0
1	10	8	"A47"	"A47"	6900	19750	100	762	785	323	41	445	445	474	246	51	58	29	0	28707	24165	11483	47	1968	1968	2072	875	42	93	87	0	0.000	0.000	0.000	0.000	0.000	0.000	0.000	0.000	0.000	0.000	0.000	0.000	0.000	0.000	0.012	0.015	0.016	0.017	3.180	0.015	0.354	316	2384	100	317	26739	27056	340	22197	22537	Error	Error	-6.398	317	26739	340	22197	247988	7636284	1.264	25.249	0	0	0
1	11	8	"A47"	"A47"	7200	19750	100	886	903	372	41	464	464	496	233	46	66	44	0	27375	25946	13213	50	2082	2082	2487	2596	104	96	94	0	0.000	0.000	0.000	0.000	0.000	0.000	0.000	0.000	0.000	0.000	0.000	0.000	0.000	0.000	0.017	0.018	0.019	0.017	2.329	0.017	0.479	316	2384	100	422	25293	25715	439	23864	24303	Error	Error	-5.905	422	25293	439	23864	285467	8198987	1.747	9.037	0	0	0
1	12	8	"A47"	"A47"	7505	19750	100	784	821	308	37	478	478	511	253	49	57	25	0	27173	24918	9655	38	2152	2152	2939	4117	140	95	92	0	0.000	0.000	0.000	0.000	0.000	0.000	0.000	0.000	0.000	0.000	0.000	0.000	0.000	0.000	0.012	0.015	0.015	0.014	2.498	0.016	0.429	316	2384	100	306	25021	25327	343	22766	23109	Error	Error	-6.353	306	25021	343	22766	259491	7874149	1.225	5.339	0	0	0
1	13	8	"A48"	"A48"	7810	19750	90	1116	1138	388	34	475	475	503	220	43	87	68	0	40486	38241	10750	28	2200	2200	2309	733	31	100	100	0	0.000	0.000	0.000	0.000	0.000	0.000	0.000	0.000	0.000	0.000	0.000	0.000	0.000	0.000	0.017	0.018	0.017	0.016	2.174	0.018	0.235	256	1924	100	641	38286	38927	663	36041	36704	Error	Error	-5.900	641	38286	663	36041	291427	9789812	2.886	49.020	0	0	0
1	14	8	"A48"	"A48"	8105	19750	100	1150	1151	445	38	509	509	536	258	48	79	60	0	41527	34128	16297	47	2260	2260	2805	3863	137	97	95	0	0.000	0.000	0.000	0.000	0.000	0.000	0.000	0.000	0.000	0.000	0.000	0.000	0.000	0.000	0.016	0.020	0.020	0.019	2.027	0.020	0.623	316	2384	100	641	39267	39908	642	31868	32510	Error	Error	-5.937	641	39267	642	31868	363761	10784443	2.384	8.108	0	0	0
1	15	8	"A48"	"A48"	8405	19755	105	1061	1087	438	40	515	515	544	275	50	72	49	0	39588	33077	15179	45	2282	2282	2435	1127	46	100	100	0	0.000	0.000	0.000	0.000	0.000	0.000	0.000	0.000	0.000	0.000	0.000	0.000	0.000	0.000	0.015	0.019	0.019	0.017	2.264	0.018	0.497	316	2572	100	546	37306	37852	572	30795	31367	Error	Error	-6.094	546	37306	572	30795	343526	10452186	1.975	27.189	0	0	0
1	16	8	"A49"	"A49"	8705	19750	90	891	916	366	39	510	510	539	260	48	64	32	0	28753	27160	9271	34	2274	2274	2412	890	36	99	98	0	0.000	0.000	0.000	0.000	0.000	0.000	0.000	0.000	0.000	0.000	0.000	0.000	0.000	0.000	0.014	0.016	0.017	0.014	2.478	0.016	0.286	256	1924	100	381	26479	26860	406	24886	25292	Error	Error	-6.119	381	26479	406	24886	234600	6952953	1.450	27.807	0	0	0
1	17	8	"A49"	"A49"	9005	19750	100	914	1010	451	44	519	519	556	293	52	59	33	0	21745	24759	14072	56	2338	2338	2500	1055	42	99	98	0	0.000	0.000	0.000	0.000	0.000	0.000	0.000	0.000	0.000	0.000	0.000	0.000	0.000	0.000	0.020	0.022	0.022	0.019	2.537	0.022	0.482	316	2384	100	395	19407	19802	491	22421	22912	Error	Error	-5.619	395	19407	491	22421	319178	7823958	1.549	21.099	0	0	0
1	18	8	"A49"	"A49"	9310	19750	100	985	1046	382	36	558	558	595	261	43	73	37	0	26699	25360	11123	43	2482	2482	2881	2374	82	98	97	0	0.000	0.000	0.000	0.000	0.000	0.000	0.000	0.000	0.000	0.000	0.000	0.000	0.000	0.000	0.018	0.021	0.021	0.020	2.235	0.020	0.410	316	2384	100	427	24217	24644	488	22878	23366	Error	Error	-5.826	427	24217	488	22878	330684	8013854	1.728	9.469	0	0	0
1	1	9	"A50"	"A50"	4200	20040	85	578	610	261	42	450	450	486	305	62	23	5	0	7368	8539	4234	49	1817	1817	1865	492	26	100	100	0	0.000	0.000	0.000	0.000	0.000	0.000	0.000	0.000	0.000	0.000	0.000	0.000	0.000	0.000	0.023	0.024	0.035	0.030	3.443	0.024	0.120	208	1660	100	128	5551	5679	160	6722	6882	Error	Error	-5.439	128	5551	160	6722	126812	1776096	0.407	13.565	0	0	0
1	2	9	"A50"	"A50"	4495	20040	100	621	644	261	40	463	463	492	259	52	33	10	0	5803	8298	5612	67	1921	1921	1996	641	32	95	86	0	0.000	0.000	0.000	0.000	0.000	0.000	0.000	0.000	0.000	0.000	0.000	0.000	0.000	0.000	0.041	0.028	0.041	0.041	3.070	0.028	0.139	316	2384	100	158	3882	4040	181	6377	6558	Error	Error	-4.619	158	3882	181	6377	203478	2622118	0.587	9.832	0	0	0
1	3	9	"A50"	"A50"	4795	20040	100	626	666	254	38	490	490	520	256	49	34	10	0	6667	8855	5197	58	1943	1943	1997	582	29	100	100	0	0.000	0.000	0.000	0.000	0.000	0.000	0.000	0.000	0.000	0.000	0.000	0.000	0.000	0.000	0.029	0.025	0.033	0.031	2.730	0.029	0.148	316	2384	100	136	4724	4860	176	6912	7088	Error	Error	-5.118	136	4724	176	6912	210457	2798050	0.570	11.784	0	0	0
1	4	9	"A51"	"A51"	5095	20045	90	920	1114	995	89	477	477	561	1196	213	10	4	0	22938	21901	11692	53	1971	1971	2138	2006	93	98	95	0	0.000	0.000	0.000	0.000	0.000	0.000	0.000	0.000	0.000	0.000	0.000	0.000	0.000	0.000	0.021	0.032	0.024	0.023	2.766	0.033	0.317	256	1924	100	443	20967	21410	637	19930	20567	Error	Error	-5.565	443	20967	637	19930	285085	5606551	0.462	9.852	0	0	0
1	5	9	"A51"	"A51"	5395	20045	110	873	918	432	47	469	469	499	229	45	63	44	0	16485	22571	13464	59	2035	2035	2086	480	23	100	100	0	0.000	0.000	0.000	0.000	0.000	0.000	0.000	0.000	0.000	0.000	0.000	0.000	0.000	0.000	0.028	0.022	0.023	0.022	2.136	0.022	0.513	392	2896	100	404	14450	14854	449	20536	20985	Error	Error	-5.161	404	14450	449	20536	359832	8847643	1.830	42.677	0	0	0
1	6	9	"A51"	"A51"	5700	20045	100	986	1006	358	35	488	488	512	227	44	78	53	0	30860	27257	11866	43	2134	2134	2296	1139	49	100	100	0	0.000	0.000	0.000	0.000	0.000	0.000	0.000	0.000	0.000	0.000	0.000	0.000	0.000	0.000	0.017	0.021	0.022	0.020	2.051	0.019	0.472	316	2384	100	498	28726	29224	518	25123	25641	Error	Error	-5.850	498	28726	518	25123	318040	8613148	2.176	21.915	0	0	0
1	7	9	"A52"	"A52"	6005	20045	90	867	917	420	45	467	467	500	241	48	70	41	0	23086	22664	9037	39	2075	2075	2188	710	32	100	100	0	0.000	0.000	0.000	0.000	0.000	0.000	0.000	0.000	0.000	0.000	0.000	0.000	0.000	0.000	0.019	0.022	0.024	0.020	2.088	0.023	0.407	256	1924	100	400	21011	21411	450	20589	21039	Error	Error	-5.715	400	21011	450	20589	234848	5802065	1.730	28.839	0	0	0
1	8	9	"A52"	"A52"	6300	20050	110	699	733	300	40	469	469	497	223	44	51	21	0	16507	16543	5161	31	2066	2066	2173	754	34	100	100	0	0.000	0.000	0.000	0.000	0.000	0.000	0.000	0.000	0.000	0.000	0.000	0.000	0.000	0.000	0.016	0.018	0.021	0.018	2.516	0.017	0.200	392	2896	100	230	14441	14671	264	14477	14741	Error	Error	-5.972	230	14441	264	14477	287346	6484795	1.058	19.058	0	0	0
1	9	9	"A52"	"A52"	6605	20045	100	849	982	1572	160	463	463	492	229	46	70	41	0	20392	19674	7281	37	2062	2062	2173	797	36	100	100	0	0.000	0.000	0.000	0.000	0.000	0.000	0.000	0.000	0.000	0.000	0.000	0.000	0.000	0.000	0.021	0.029	0.024	0.021	2.562	0.025	0.063	316	2384	100	386	18330	18716	519	17612	18131	Error	Error	-5.569	386	18330	519	17612	310365	6217121	2.140	21.959	0	0	0
1	10	9	"A53"	"A53"	6905	20045	85	916	943	357	37	466	466	503	355	70	58	26	0	28192	25075	8707	34	2080	2080	2280	1364	59	100	100	0	0.000	0.000	0.000	0.000	0.000	0.000	0.000	0.000	0.000	0.000	0.000	0.000	0.000	0.000	0.017	0.021	0.021	0.018	2.172	0.021	0.487	208	1660	100	450	26112	26562	477	22995	23472	Error	Error	-5.859	450	26112	477	22995	196225	5215660	1.239	16.712	0	0	0
1	11	9	"A53"	"A53"	7205	20050	100	869	890	336	37	470	470	530	985	185	3	0	0	25829	23804	7957	33	2091	2091	2281	1338	58	100	100	0	0.000	0.000	0.000	0.000	0.000	0.000	0.000	0.000	0.000	0.000	0.000	0.000	0.000	0.000	0.017	0.019	0.019	0.017	2.177	0.020	0.023	316	2384	100	399	23738	24137	420	21713	22133	Error	Error	-5.895	399	23738	420	21713	281166	7521915	0.365	16.086	0	0	0
1	12	9	"A53"	"A53"	7505	20055	110	847	888	403	45	475	475	512	291	56	58	26	0	23558	22637	8452	37	2121	2121	2329	1459	62	100	100	0	0.000	0.000	0.000	0.000	0.000	0.000	0.000	0.000	0.000	0.000	0.000	0.000	0.000	0.000	0.017	0.020	0.019	0.018	2.210	0.021	0.360	392	2896	100	372	21437	21809	413	20516	20929	Error	Error	-5.849	372	21437	413	20516	348105	8873807	1.292	13.919	0	0	0
1	13	9	"A54"	"A54"	7810	20050	90	842	901	359	39	466	466	509	320	62	55	25	0	23048	22611	9304	41	2120	2120	2264	1296	57	100	99	0	0.000	0.000	0.000	0.000	0.000	0.000	0.000	0.000	0.000	0.000	0.000	0.000	0.000	0.000	0.018	0.021	0.021	0.018	2.480	0.020	0.424	256	1924	100	376	20928	21304	435	20491	20926	Error	Error	-5.799	376	20928	435	20491	230575	5788352	1.225	15.700	0	0	0
1	14	9	"A54"	"A54"	8110	20055	110	909	962	412	42	482	482	522	290	55	67	32	0	20324	22902	10724	46	2164	2164	2327	1205	51	99	99	0	0.000	0.000	0.000	0.000	0.000	0.000	0.000	0.000	0.000	0.000	0.000	0.000	0.000	0.000	0.024	0.023	0.024	0.021	2.169	0.022	0.362	392	2896	100	427	18160	18587	480	20738	21218	Error	Error	-5.410	427	18160	480	20738	377071	8977607	1.517	17.075	0	0	0
1	15	9	"A54"	"A54"	8410	20050	105	909	983	373	37	495	495	533	325	60	62	30	0	23192	25033	11529	46	2227	2227	2462	1797	72	99	99	0	0.000	0.000	0.000	0.000	0.000	0.000	0.000	0.000	0.000	0.000	0.000	0.000	0.000	0.000	0.020	0.021	0.021	0.019	2.138	0.022	0.430	316	2572	100	414	20965	21379	488	22806	23294	Error	Error	-5.662	414	20965	488	22806	310671	7910466	1.385	12.560	0	0	0
1	16	9	"A55"	"A55"	8710	20045	85	997	1036	458	44	517	517	572	416	72	54	17	0	27561	25326	11992	47	2314	2314	2579	1795	69	100	100	0	0.000	0.000	0.000	0.000	0.000	0.000	0.000	0.000	0.000	0.000	0.000	0.000	0.000	0.000	0.019	0.023	0.021	0.020	2.187	0.021	0.289	208	1660	100	480	25247	25727	519	23012	23531	Error	Error	-5.717	480	25247	519	23012	215454	5267903	1.115	12.672	0	0	0
1	17	9	"A55"	"A55"	9010	20050	100	846	933	441	47	534	534	577	354	61	44	20	0	15796	20437	12515	61	2342	2342	2484	1167	46	100	99	0	0.000	0.000	0.000	0.000	0.000	0.000	0.000	0.000	0.000	0.000	0.000	0.000	0.000	0.000	0.023	0.022	0.024	0.022	2.246	0.023	0.343	316	2384	100	312	13454	13766	399	18095	18494	Error	Error	-5.430	312	13454	399	18095	294915	6458141	1.006	15.384	0	0	0
1	18	9	"A55"	"A55"	9315	20055	110	892	958	360	37	566	566	612	377	61	44	16	0	13893	18487	11046	59	2445	2445	2560	963	37	100	100	0	0.000	0.000	0.000	0.000	0.000	0.000	0.000	0.000	0.000	0.000	0.000	0.000	0.000	0.000	0.028	0.024	0.027	0.023	2.776	0.023	0.256	392	2896	100	326	11448	11774	392	16042	16434	Error	Error	-5.134	326	11448	392	16042	375360	7247023	0.918	16.539	0	0	0
1	1	10	"A56"	"A56"	4200	20350	85	810	831	319	38	468	468	505	254	50	58	30	0	14326	17145	9259	54	1945	1945	2100	1105	52	100	100	0	0.000	0.000	0.000	0.000	0.000	0.000	0.000	0.000	0.000	0.000	0.000	0.000	0.000	0.000	0.028	0.024	0.027	0.024	2.240	0.022	0.350	208	1660	100	342	12381	12723	363	15200	15563	Error	Error	-5.178	342	12381	363	15200	172863	3566104	1.283	13.615	0	0	0
1	2	10	"A56"	"A56"	4500	20350	100	716	761	316	41	491	491	528	252	47	47	24	0	13871	16621	9692	58	1974	1974	2637	3521	133	85	74	0	0.000	0.000	0.000	0.000	0.000	0.000	0.000	0.000	0.000	0.000	0.000	0.000	0.000	0.000	0.019	0.018	0.020	0.019	3.100	0.021	0.363	316	2384	100	225	11897	12122	270	14647	14917	Error	Error	-5.725	225	11897	270	14647	240564	5252328	0.925	3.972	0	0	0
1	3	10	"A56"	"A56"	4800	20350	100	836	875	554	63	527	527	569	291	51	50	18	0	14576	18243	10848	59	1990	1990	2292	1988	86	96	92	0	0.000	0.000	0.000	0.000	0.000	0.000	0.000	0.000	0.000	0.000	0.000	0.000	0.000	0.000	0.025	0.021	0.022	0.020	2.808	0.021	0.256	316	2384	100	309	12586	12895	348	16253	16601	Error	Error	-5.348	309	12586	348	16253	276587	5764805	1.052	8.024	0	0	0
1	4	10	"A57"	"A57"	5095	20350	85	897	955	462	48	476	476	504	233	46	71	42	0	25886	22890	9546	41	2003	2003	2143	1043	48	100	100	0	0.000	0.000	0.000	0.000	0.000	0.000	0.000	0.000	0.000	0.000	0.000	0.000	0.000	0.000	0.018	0.023	0.022	0.020	2.207	0.022	0.400	208	1660	100	421	23883	24304	479	20887	21366	Error	Error	-5.826	421	23883	479	20887	198613	4761088	1.936	19.892	0	0	0
1	5	10	"A57"	"A57"	5405	20350	100	791	833	420	50	457	457	520	534	102	31	5	0	17428	19243	11893	61	1990	1990	2251	1676	74	83	80	0	0.000	0.000	0.000	0.000	0.000	0.000	0.000	0.000	0.000	0.000	0.000	0.000	0.000	0.000	0.022	0.022	0.024	0.026	3.278	0.022	0.249	316	2384	100	334	15438	15772	376	17253	17629	Error	Error	-5.530	334	15438	376	17253	263383	6080665	0.586	10.138	0	0	0
1	6	10	"A57"	"A57"	5705	20350	100	856	885	375	42	460	460	500	259	51	63	35	0	18885	22805	13240	58	2064	2064	2660	3612	135	92	83	0	0.000	0.000	0.000	0.000	0.000	0.000	0.000	0.000	0.000	0.000	0.000	0.000	0.000	0.000	0.024	0.020	0.022	0.021	2.863	0.020	0.485	316	2384	100	396	16821	17217	425	20741	21166	Error	Error	-5.409	396	16821	425	20741	279551	7206369	1.486	5.577	0	0	0
1	7	10	"A58"	"A58"	6005	20350	100	880	892	417	46	455	455	491	248	50	63	40	0	19935	19934	11341	56	2033	2033	2127	770	36	92	85	0	0.000	0.000	0.000	0.000	0.000	0.000	0.000	0.000	0.000	0.000	0.000	0.000	0.000	0.000	0.024	0.024	0.024	0.025	2.895	0.023	0.471	316	2384	100	425	17902	18327	437	17901	18338	Error	Error	-5.397	425	17902	437	17901	281933	6299132	1.617	23.126	0	0	0
1	8	10	"A58"	"A58"	6305	20350	100	780	804	334	41	469	469	508	280	55	53	24	0	18602	20174	11093	54	2038	2038	2559	3091	120	94	81	0	0.000	0.000	0.000	0.000	0.000	0.000	0.000	0.000	0.000	0.000	0.000	0.000	0.000	0.000	0.019	0.018	0.020	0.019	2.563	0.019	0.359	316	2384	100	311	16564	16875	335	18136	18471	Error	Error	-5.735	311	16564	335	18136	254073	6375042	1.057	5.699	0	0	0
1	9	10	"A58"	"A58"	6605	20350	100	692	734	383	52	443	443	489	314	64	41	12	0	11221	17115	11415	66	1953	1953	2260	2264	100	93	88	0	0.000	0.000	0.000	0.000	0.000	0.000	0.000	0.000	0.000	0.000	0.000	0.000	0.000	0.000	0.027	0.019	0.020	0.021	2.659	0.020	0.255	316	2384	100	249	9268	9517	291	15162	15453	Error	Error	-5.218	249	9268	291	15162	231883	5408364	0.780	6.561	0	0	0
1	10	10	"A59"	"A59"	6910	20355	80	930	978	406	41	460	460	499	261	52	77	44	0	27746	27744	3648	13	2079	2079	2292	1187	51	100	100	0	0.000	0.000	0.000	0.000	0.000	0.000	0.000	0.000	0.000	0.000	0.000	0.000	0.000	0.000	0.018	0.020	0.018	0.016	2.052	0.019	0.389	208	1512	100	470	25667	26137	518	25665	26183	Error	Error	-5.771	470	25667	518	25665	203333	5770770	1.835	21.442	0	0	0
1	11	10	"A59"	"A59"	7210	20350	100	747	797	304	38	465	465	504	252	50	55	25	0	21455	20095	8290	41	2106	2106	2369	1909	80	95	94	0	0.000	0.000	0.000	0.000	0.000	0.000	0.000	0.000	0.000	0.000	0.000	0.000	0.000	0.000	0.015	0.018	0.019	0.017	3.169	0.018	0.269	316	2384	100	282	19349	19631	332	17989	18321	Error	Error	-6.100	282	19349	332	17989	251718	6350066	1.163	9.285	0	0	0
1	12	10	"A59"	"A59"	7510	20350	100	729	809	487	60	456	456	503	318	63	44	15	0	21862	20732	7236	34	2100	2100	2674	3117	116	94	93	0	0.000	0.000	0.000	0.000	0.000	0.000	0.000	0.000	0.000	0.000	0.000	0.000	0.000	0.000	0.014	0.019	0.017	0.015	3.332	0.020	0.203	316	2384	100	273	19762	20035	353	18632	18985	Error	Error	-6.178	273	19762	353	18632	255678	6551461	0.962	5.793	0	0	0
1	13	10	"A60"	"A60"	7815	20355	85	629	652	343	52	465	465	505	303	60	25	4	0	7155	9300	5852	62	2071	2071	2244	1394	62	98	79	0	0.000	0.000	0.000	0.000	0.000	0.000	0.000	0.000	0.000	0.000	0.000	0.000	0.000	0.000	0.032	0.026	0.033	0.033	2.753	0.032	0.163	208	1660	100	164	5084	5248	187	7229	7416	Error	Error	-4.954	164	5084	187	7229	135630	1934327	0.485	5.062	0	0	0
1	14	10	"A60"	"A60"	8120	20360	105	591	645	293	45	466	466	516	370	71	23	3	0	5797	8894	6562	73	2144	2144	2349	1638	69	89	53	0	0.000	0.000	0.000	0.000	0.000	0.000	0.000	0.000	0.000	0.000	0.000	0.000	0.000	0.000	0.034	0.027	0.041	0.037	3.441	0.035	0.163	316	2572	100	125	3653	3778	179	6750	6929	Error	Error	-4.869	125	3653	179	6750	203760	2810418	0.349	3.996	0	0	0
1	15	10	"A60"	"A60"	8415	20355	95	604	644	258	40	477	477	506	259	51	31	9	0	6065	9067	6772	74	2181	2181	2387	1474	61	91	61	0	0.000	0.000	0.000	0.000	0.000	0.000	0.000	0.000	0.000	0.000	0.000	0.000	0.000	0.000	0.033	0.024	0.033	0.033	3.002	0.026	0.214	256	2088	100	127	3884	4011	167	6886	7053	Error	Error	-4.935	127	3884	167	6886	164756	2321194	0.533	4.532	0	0	0
1	16	10	"A61"	"A61"	8715	20355	90	1043	1079	459	42	504	504	536	315	58	68	41	0	36968	30903	15434	49	2244	2244	2419	1440	59	99	98	0	0.000	0.000	0.000	0.000	0.000	0.000	0.000	0.000	0.000	0.000	0.000	0.000	0.000	0.000	0.016	0.020	0.020	0.018	2.265	0.021	0.458	256	1924	100	539	34724	35263	575	28659	29234	Error	Error	-6.010	539	34724	575	28659	276127	7911293	1.724	19.781	0	0	0
1	17	10	"A61"	"A61"	9020	20355	105	1071	1093	470	43	512	512	554	307	55	70	45	0	25675	27823	16723	60	2373	2373	2555	1175	45	100	99	0	0.000	0.000	0.000	0.000	0.000	0.000	0.000	0.000	0.000	0.000	0.000	0.000	0.000	0.000	0.024	0.023	0.023	0.024	2.221	0.021	0.486	316	2572	100	559	23302	23861	581	25450	26031	Error	Error	-5.381	559	23302	581	25450	345243	8792142	1.756	21.505	0	0	0
1	18	10	"A61"	"A61"	9315	20355	110	1021	1081	484	44	556	556	598	329	55	61	36	0	18031	24698	16677	67	2476	2476	2582	962	37	98	97	0	0.000	0.000	0.000	0.000	0.000	0.000	0.000	0.000	0.000	0.000	0.000	0.000	0.000	0.000	0.030	0.024	0.025	0.026	2.229	0.022	0.425	392	2896	100	465	15555	16020	525	22222	22747	Error	Error	-5.064	465	15555	525	22222	423701	9681797	1.468	22.990	0	0	0
1	1	11	"A62"	"A62"	4200	20650	100	529	584	291	49	437	437	464	233	50	30	9	0	6030	8578	6303	73	1797	1797	1837	443	24	85	81	0	0.000	0.000	0.000	0.000	0.000	0.000	0.000	0.000	0.000	0.000	0.000	0.000	0.000	0.000	0.022	0.022	0.030	0.039	4.855	0.020	0.143	316	2384	100	92	4233	4325	147	6781	6928	Error	Error	-5.524	92	4233	147	6781	184451	2710521	0.515	15.217	0	0	0
1	2	11	"A62"	"A62"	4500	20650	100	669	707	322	45	467	467	491	206	41	48	23	0	6819	11397	9666	84	1964	1964	2043	776	37	97	88	0	0.000	0.000	0.000	0.000	0.000	0.000	0.000	0.000	0.000	0.000	0.000	0.000	0.000	0.000	0.042	0.025	0.032	0.034	3.462	0.023	0.325	316	2384	100	202	4855	5057	240	9433	9673	Error	Error	-4.587	202	4855	240	9433	223497	3601542	1.049	12.054	0	0	0
1	3	11	"A62"	"A62"	4805	20655	110	664	725	335	46	477	477	509	252	49	43	16	0	7070	11034	8295	75	2010	2010	2066	507	24	97	94	0	0.000	0.000	0.000	0.000	0.000	0.000	0.000	0.000	0.000	0.000	0.000	0.000	0.000	0.000	0.037	0.027	0.035	0.035	2.986	0.025	0.222	392	2896	100	187	5060	5247	248	9024	9272	Error	Error	-4.758	187	5060	248	9024	284079	4325291	0.857	17.688	0	0	0
1	4	11	"A63"	"A63"	5105	20650	85	1305	1322	385	29	477	477	512	243	47	95	85	0	45503	44270	6701	15	2087	2087	2355	1732	73	100	100	0	0.000	0.000	0.000	0.000	0.000	0.000	0.000	0.000	0.000	0.000	0.000	0.000	0.000	0.000	0.019	0.020	0.020	0.018	1.609	0.020	0.609	208	1660	100	828	43416	44244	845	42183	43028	Error	Error	-5.712	828	43416	845	42183	274935	9208086	3.333	24.200	0	0	0
1	5	11	"A63"	"A63"	5410	20655	105	1095	1096	374	34	481	481	537	1044	194	10	0	0	39879	33759	13810	40	2062	2062	2214	1084	48	100	100	0	0.000	0.000	0.000	0.000	0.000	0.000	0.000	0.000	0.000	0.000	0.000	0.000	0.000	0.000	0.016	0.019	0.019	0.018	1.893	0.020	0.459	316	2572	100	614	37817	38431	615	31697	32312	Error	Error	-5.945	614	37817	615	31697	346182	10667930	0.535	29.101	0	0	0
1	6	11	"A63"	"A63"	5710	20655	105	876	922	382	41	464	464	495	237	47	70	42	0	31639	30628	11323	36	2058	2058	2286	1569	68	100	100	0	0.000	0.000	0.000	0.000	0.000	0.000	0.000	0.000	0.000	0.000	0.000	0.000	0.000	0.000	0.014	0.016	0.016	0.014	2.013	0.017	0.349	316	2572	100	412	29581	29993	458	28570	29028	Error	Error	-6.166	412	29581	458	28570	291456	9678328	1.802	18.064	0	0	0
1	7	11	"A64"	"A64"	6010	20655	100	851	892	391	43	457	457	492	291	59	61	30	0	26339	23813	11676	49	2041	2041	2167	974	44	93	87	0	0.000	0.000	0.000	0.000	0.000	0.000	0.000	0.000	0.000	0.000	0.000	0.000	0.000	0.000	0.016	0.020	0.020	0.021	2.976	0.020	0.313	316	2384	100	394	24298	24692	435	21772	22207	Error	Error	-5.946	394	24298	435	21772	281995	7524769	1.375	22.224	0	0	0
1	8	11	"A64"	"A64"	6315	20655	110	876	919	387	42	459	459	494	289	58	62	35	0	27299	25495	12238	48	2045	2045	2232	1317	59	100	99	0	0.000	0.000	0.000	0.000	0.000	0.000	0.000	0.000	0.000	0.000	0.000	0.000	0.000	0.000	0.017	0.020	0.020	0.018	2.055	0.019	0.473	392	2896	100	417	25254	25671	460	23450	23910	Error	Error	-5.920	417	25254	460	23450	360214	9994015	1.471	17.664	0	0	0
1	9	11	"A64"	"A64"	6610	20650	100	882	912	337	36	456	456	487	244	50	71	42	0	27427	24284	12292	50	2062	2062	2217	1100	49	100	100	0	0.000	0.000	0.000	0.000	0.000	0.000	0.000	0.000	0.000	0.000	0.000	0.000	0.000	0.000	0.017	0.021	0.020	0.019	2.232	0.019	0.426	316	2384	100	426	25365	25791	456	22222	22678	Error	Error	-5.896	426	25365	456	22222	288241	7673868	1.742	20.061	0	0	0
1	10	11	"A65"	"A65"	6915	20650	95	1079	1092	332	30	446	446	502	328	65	83	46	0	36156	34078	8567	25	2044	2044	2188	1096	50	100	100	0	0.000	0.000	0.000	0.000	0.000	0.000	0.000	0.000	0.000	0.000	0.000	0.000	0.000	0.000	0.019	0.020	0.020	0.018	1.857	0.019	0.350	256	2088	100	633	34112	34745	646	32034	32680	Error	Error	-5.752	633	34112	646	32034	279456	8723893	1.799	29.097	0	0	0
1	11	11	"A65"	"A65"	7220	20650	105	1014	1045	418	40	455	455	492	258	52	79	56	0	34629	29649	12599	42	2060	2060	2220	1127	50	100	100	0	0.000	0.000	0.000	0.000	0.000	0.000	0.000	0.000	0.000	0.000	0.000	0.000	0.000	0.000	0.017	0.021	0.022	0.020	1.906	0.020	0.484	316	2572	100	559	32569	33128	590	27589	28179	Error	Error	-5.865	559	32569	590	27589	330070	9368947	2.143	24.338	0	0	0
1	12	11	"A65"	"A65"	7515	20650	100	1027	1050	423	40	471	471	505	268	53	75	51	0	27626	26791	13719	51	2162	2162	2458	2057	83	99	97	0	0.000	0.000	0.000	0.000	0.000	0.000	0.000	0.000	0.000	0.000	0.000	0.000	0.000	0.000	0.022	0.024	0.023	0.023	2.023	0.021	0.491	316	2384	100	556	25464	26020	579	24629	25208	Error	Error	-5.517	556	25464	579	24629	331892	8465970	2.034	11.829	0	0	0
1	13	11	"A66"	"A66"	7810	20650	85	1019	1034	381	36	462	462	501	285	56	76	48	0	33393	33997	6686	19	2115	2115	2403	1839	76	100	100	0	0.000	0.000	0.000	0.000	0.000	0.000	0.000	0.000	0.000	0.000	0.000	0.000	0.000	0.000	0.018	0.018	0.017	0.015	2.037	0.018	0.451	208	1660	100	557	31278	31835	572	31882	32454	Error	Error	-5.811	557	31278	572	31882	215068	7071429	1.870	17.180	0	0	0
1	14	11	"A66"	"A66"	8120	20655	105	886	925	376	40	489	489	534	345	64	56	20	0	33650	28935	11792	40	2221	2221	2509	1881	74	100	99	0	0.000	0.000	0.000	0.000	0.000	0.000	0.000	0.000	0.000	0.000	0.000	0.000	0.000	0.000	0.013	0.016	0.016	0.014	2.547	0.018	0.269	316	2572	100	397	31429	31826	436	26714	27150	Error	Error	-6.307	397	31429	436	26714	292234	9143423	1.133	14.049	0	0	0
1	15	11	"A66"	"A66"	8415	20650	105	1115	1121	411	36	510	510	548	309	56	74	48	0	36370	31160	13495	43	2309	2309	2578	1871	72	99	97	0	0.000	0.000	0.000	0.000	0.000	0.000	0.000	0.000	0.000	0.000	0.000	0.000	0.000	0.000	0.018	0.021	0.022	0.020	2.015	0.022	0.475	316	2572	100	605	34061	34666	611	28851	29462	Error	Error	-5.815	605	34061	611	28851	354190	9846440	1.854	15.276	0	0	0
1	16	11	"A67"	"A67"	8710	20645	85	1220	1241	446	35	503	503	554	403	72	79	41	0	38703	33748	11502	34	2314	2314	2598	1769	68	100	100	0	0.000	0.000	0.000	0.000	0.000	0.000	0.000	0.000	0.000	0.000	0.000	0.000	0.000	0.000	0.020	0.023	0.023	0.022	1.861	0.023	0.302	208	1660	100	717	36389	37106	738	31434	32172	Error	Error	-5.665	717	36389	738	31434	258030	7019655	1.705	17.609	0	0	0
1	17	11	"A67"	"A67"	9015	20650	100	951	1038	489	47	522	522	565	324	57	56	35	0	18332	23938	15481	64	2374	2374	2558	1376	53	100	98	0	0.000	0.000	0.000	0.000	0.000	0.000	0.000	0.000	0.000	0.000	0.000	0.000	0.000	0.000	0.027	0.024	0.025	0.023	2.464	0.025	0.427	316	2384	100	429	15958	16387	516	21564	22080	Error	Error	-5.217	429	15958	516	21564	328078	7564271	1.460	15.538	0	0	0
1	18	11	"A67"	"A67"	9320	20650	110	948	1055	571	54	559	559	646	1420	219	4	0	0	18229	23605	15865	67	2452	2452	2594	965	37	97	95	0	0.000	0.000	0.000	0.000	0.000	0.000	0.000	0.000	0.000	0.000	0.000	0.000	0.000	0.000	0.025	0.023	0.025	0.023	2.616	0.024	0.451	392	2896	100	389	15777	16166	496	21153	21649	Error	Error	-5.342	389	15777	496	21153	413445	9253070	0.288	21.773	0	0	0
1	1	12	"A68"	"A68"	4205	20950	100	684	753	537	71	474	474	514	330	64	32	12	0	7347	11604	9379	80	1932	1932	2000	521	26	84	80	0	0.000	0.000	0.000	0.000	0.000	0.000	0.000	0.000	0.000	0.000	0.000	0.000	0.000	0.000	0.039	0.029	0.032	0.043	4.682	0.029	0.239	316	2384	100	210	5415	5625	279	9672	9951	Error	Error	-4.689	210	5415	279	9672	237822	3666961	0.724	18.434	0	0	0
1	2	12	"A68"	"A68"	4505	20950	100	712	927	885	95	482	482	532	740	139	16	7	0	8953	14575	11512	78	2009	2009	2183	1497	68	95	80	0	0.000	0.000	0.000	0.000	0.000	0.000	0.000	0.000	0.000	0.000	0.000	0.000	0.000	0.000	0.033	0.035	0.034	0.033	3.075	0.035	0.341	316	2384	100	230	6944	7174	445	12566	13011	Error	Error	-4.916	230	6944	445	12566	293045	4605610	0.534	8.278	0	0	0
1	3	12	"A68"	"A68"	4805	20950	100	741	843	581	68	490	490	525	302	57	42	16	0	8296	13975	11141	79	2063	2063	2185	1017	46	95	92	0	0.000	0.000	0.000	0.000	0.000	0.000	0.000	0.000	0.000	0.000	0.000	0.000	0.000	0.000	0.040	0.030	0.032	0.034	3.025	0.028	0.339	316	2384	100	251	6233	6484	353	11912	12265	Error	Error	-4.634	251	6233	353	11912	266478	4416127	1.053	11.593	0	0	0
1	4	12	"A69"	"A69"	5110	20955	85	1124	1169	350	29	495	495	523	233	44	91	75	0	37796	37313	6506	17	2128	2128	2354	1565	66	100	100	0	0.000	0.000	0.000	0.000	0.000	0.000	0.000	0.000	0.000	0.000	0.000	0.000	0.000	0.000	0.018	0.019	0.018	0.017	1.655	0.019	0.576	208	1660	100	629	35668	36297	674	35185	35859	Error	Error	-5.825	629	35668	674	35185	243231	7761180	2.773	22.338	0	0	0
1	5	12	"A69"	"A69"	5410	20950	100	959	989	431	43	481	481	507	218	42	70	53	0	36951	32573	14028	43	2108	2108	2415	2541	105	95	93	0	0.000	0.000	0.000	0.000	0.000	0.000	0.000	0.000	0.000	0.000	0.000	0.000	0.000	0.000	0.014	0.017	0.018	0.014	2.268	0.018	0.567	316	2384	100	478	34843	35321	508	30465	30973	Error	Error	-6.188	478	34843	508	30465	312635	10293174	2.211	11.869	0	0	0
1	6	12	"A69"	"A69"	5710	20950	100	1075	1094	469	42	479	479	514	257	50	73	56	0	38427	31885	16756	52	2130	2130	2684	3394	126	93	93	0	0.000	0.000	0.000	0.000	0.000	0.000	0.000	0.000	0.000	0.000	0.000	0.000	0.000	0.000	0.016	0.021	0.021	0.020	2.281	0.020	0.590	316	2384	100	596	36297	36893	615	29755	30370	Error	Error	-5.928	596	36297	615	29755	345656	10075622	2.257	8.604	0	0	0
1	7	12	"A70"	"A70"	6010	20955	85	1013	1014	380	37	494	494	535	300	56	69	40	0	34144	30063	10741	35	2167	2167	2400	1315	54	100	100	0	0.000	0.000	0.000	0.000	0.000	0.000	0.000	0.000	0.000	0.000	0.000	0.000	0.000	0.000	0.016	0.019	0.018	0.017	1.991	0.018	0.486	208	1660	100	519	31977	32496	520	27896	28416	Error	Error	-5.945	519	31977	520	27896	210835	6253130	1.597	21.037	0	0	0
1	8	12	"A70"	"A70"	6310	20950	100	738	799	347	43	461	461	494	263	53	51	26	0	13298	19572	14030	71	2030	2030	2571	3558	138	91	67	0	0.000	0.000	0.000	0.000	0.000	0.000	0.000	0.000	0.000	0.000	0.000	0.000	0.000	0.000	0.025	0.019	0.021	0.020	3.033	0.019	0.431	316	2384	100	277	11268	11545	338	17542	17880	Error	Error	-5.346	277	11268	338	17542	252381	6184654	1.160	4.778	0	0	0
1	9	12	"A70"	"A70"	6610	20950	100	844	890	440	49	465	465	507	383	75	49	17	0	14747	22469	14796	65	2065	2065	2338	2250	96	95	94	0	0.000	0.000	0.000	0.000	0.000	0.000	0.000	0.000	0.000	0.000	0.000	0.000	0.000	0.000	0.030	0.021	0.022	0.021	2.730	0.020	0.202	316	2384	100	379	12682	13061	425	20404	20829	Error	Error	-5.064	379	12682	425	20404	281280	7100290	1.000	8.947	0	0	0
1	10	12	"A71"	"A71"	6915	20950	100	994	1019	404	39	464	464	513	489	95	56	13	0	35342	30681	13112	42	2058	2058	2226	1293	58	95	91	0	0.000	0.000	0.000	0.000	0.000	0.000	0.000	0.000	0.000	0.000	0.000	0.000	0.000	0.000	0.016	0.019	0.020	0.019	2.107	0.020	0.537	316	2384	100	530	33284	33814	555	28623	29178	Error	Error	-5.973	530	33284	555	28623	322126	9695310	1.035	22.007	0	0	0
1	11	12	"A71"	"A71"	7215	20950	100	880	934	458	49	467	467	537	974	181	10	0	0	30305	25246	14573	57	2102	2102	2446	2389	97	95	87	0	0.000	0.000	0.000	0.000	0.000	0.000	0.000	0.000	0.000	0.000	0.000	0.000	0.000	0.000	0.015	0.020	0.020	0.019	2.542	0.020	0.406	316	2384	100	413	28203	28616	467	23144	23611	Error	Error	-6.094	413	28203	467	23144	295265	7977623	0.408	9.544	0	0	0
1	12	12	"A71"	"A71"	7515	20950	100	965	987	424	42	466	466	512	307	59	62	38	0	33663	29391	14477	49	2174	2174	3064	4784	156	95	80	0	0.000	0.000	0.000	0.000	0.000	0.000	0.000	0.000	0.000	0.000	0.000	0.000	0.000	0.000	0.016	0.019	0.019	0.018	2.266	0.021	0.451	316	2384	100	499	31489	31988	521	27217	27738	Error	Error	-5.980	499	31489	521	27217	311887	9287674	1.547	5.503	0	0	0
1	13	12	"A72"	"A72"	7820	20950	85	950	1002	406	40	456	456	505	363	71	69	24	0	32460	31634	6576	20	2193	2193	2502	2079	83	100	100	0	0.000	0.000	0.000	0.000	0.000	0.000	0.000	0.000	0.000	0.000	0.000	0.000	0.000	0.000	0.016	0.019	0.018	0.016	1.921	0.020	0.347	208	1660	100	494	30267	30761	546	29441	29987	Error	Error	-5.937	494	30267	546	29441	208421	6579940	1.369	14.013	0	0	0
1	14	12	"A72"	"A72"	8120	20950	100	927	974	402	41	478	478	605	1968	325	0	0	0	28996	25886	11413	44	2214	2214	2740	2809	102	96	93	0	0.000	0.000	0.000	0.000	0.000	0.000	0.000	0.000	0.000	0.000	0.000	0.000	0.000	0.000	0.017	0.021	0.021	0.019	2.349	0.022	0.317	316	2384	100	449	26782	27231	496	23672	24168	Error	Error	-5.898	449	26782	496	23672	307907	8180123	0.188	8.240	0	0	0
1	15	12	"A72"	"A72"	8420	20955	100	790	850	428	50	475	475	532	402	75	39	10	0	23913	21496	9189	42	2212	2212	2520	1923	76	100	100	0	0.000	0.000	0.000	0.000	0.000	0.000	0.000	0.000	0.000	0.000	0.000	0.000	0.000	0.000	0.015	0.019	0.020	0.017	2.474	0.022	0.337	316	2384	100	315	21701	22016	375	19284	19659	Error	Error	-6.106	315	21701	375	19284	268512	6792691	0.791	9.868	0	0	0
1	16	12	"A73"	"A73"	8720	20950	90	496	546	295	54	481	481	532	357	67	11	1	0	3865	4899	2933	59	2207	2207	2379	1295	54	61	32	0	0.000	0.000	0.000	0.000	0.000	0.000	0.000	0.000	0.000	0.000	0.000	0.000	0.000	0.000	0.009	0.024	0.072	0.075	4.339	0.087	0.243	256	1924	100	15	1658	1673	65	2692	2757	Error	Error	-6.788	15	1658	65	2692	139823	1254263	0.039	1.946	0	0	0
1	17	12	"A73"	"A73"	9020	20950	100	596	640	298	46	498	498	538	289	53	24	6	0	3880	5441	3804	69	2257	2257	2404	1180	49	62	34	0	0.000	0.000	0.000	0.000	0.000	0.000	0.000	0.000	0.000	0.000	0.000	0.000	0.000	0.000	0.060	0.045	0.096	0.094	4.431	0.053	0.189	316	2384	100	98	1623	1721	142	3184	3326	Error	Error	-4.050	98	1623	142	3184	202371	1719439	0.353	2.574	0	0	0
1	18	12	"A73"	"A73"	9320	20950	100	619	666	318	47	544	544	575	262	45	25	8	0	4071	5071	2883	56	2378	2378	2469	754	30	81	56	0	0.000	0.000	0.000	0.000	0.000	0.000	0.000	0.000	0.000	0.000	0.000	0.000	0.000	0.000	0.044	0.045	0.088	0.082	4.429	0.051	0.136	316	2384	100	75	1693	1768	122	2693	2815	Error	Error	-4.497	75	1693	122	2693	210306	1602434	0.347	3.451	0	0	0
1	1	13	"A74"	"A74"	4215	21245	85	912	978	361	36	482	482	510	222	43	77	48	0	29501	25016	10285	41	2037	2037	2151	771	35	100	100	0	0.000	0.000	0.000	0.000	0.000	0.000	0.000	0.000	0.000	0.000	0.000	0.000	0.000	0.000	0.016	0.022	0.022	0.020	2.160	0.021	0.467	208	1660	100	430	27464	27894	496	22979	23475	Error	Error	-5.997	430	27464	496	22979	203411	5203229	2.108	29.656	0	0	0
1	2	13	"A74"	"A74"	4510	21245	100	746	787	347	44	471	471	495	220	44	58	33	0	11322	16962	11795	69	2017	2017	2198	1046	47	99	98	0	0.000	0.000	0.000	0.000	0.000	0.000	0.000	0.000	0.000	0.000	0.000	0.000	0.000	0.000	0.030	0.021	0.023	0.024	2.540	0.020	0.378	316	2384	100	275	9305	9580	316	14945	15261	Error	Error	-5.081	275	9305	316	14945	248537	5359842	1.327	14.115	0	0	0
1	3	13	"A74"	"A74"	4805	21250	100	879	909	351	38	513	513	536	235	43	65	36	0	17727	20962	12513	59	2132	2132	2205	621	28	100	100	0	0.000	0.000	0.000	0.000	0.000	0.000	0.000	0.000	0.000	0.000	0.000	0.000	0.000	0.000	0.023	0.021	0.023	0.022	2.429	0.020	0.452	316	2384	100	366	15595	15961	396	18830	19226	Error	Error	-5.413	366	15595	396	18830	287279	6623990	1.587	30.205	0	0	0
1	4	13	"A75"	"A75"	5105	21245	85	1065	1079	350	32	510	510	537	256	47	81	54	0	32854	31899	5288	16	2174	2174	2400	1590	66	100	100	0	0.000	0.000	0.000	0.000	0.000	0.000	0.000	0.000	0.000	0.000	0.000	0.000	0.000	0.000	0.018	0.019	0.019	0.017	2.061	0.020	0.496	208	1660	100	555	30680	31235	569	29725	30294	Error	Error	-5.789	555	30680	569	29725	224477	6635009	2.117	18.553	0	0	0
1	5	13	"A75"	"A75"	5410	21250	105	962	1009	391	38	484	484	513	247	48	76	47	0	30460	26570	11366	42	2148	2148	2316	1168	50	100	100	0	0.000	0.000	0.000	0.000	0.000	0.000	0.000	0.000	0.000	0.000	0.000	0.000	0.000	0.000	0.017	0.021	0.021	0.020	2.024	0.021	0.479	316	2572	100	478	28312	28790	525	24422	24947	Error	Error	-5.888	478	28312	525	24422	318814	8396005	2.008	20.765	0	0	0
1	6	13	"A75"	"A75"	5715	21250	110	872	925	368	39	464	464	495	252	50	70	41	0	25334	25131	10067	40	2118	2118	2277	1215	53	99	99	0	0.000	0.000	0.000	0.000	0.000	0.000	0.000	0.000	0.000	0.000	0.000	0.000	0.000	0.000	0.018	0.020	0.020	0.018	2.255	0.020	0.438	392	2896	100	408	23216	23624	461	23013	23474	Error	Error	-5.830	408	23216	461	23013	362700	9851292	1.706	18.810	0	0	0
1	7	13	"A76"	"A76"	6015	21245	90	958	999	366	36	474	474	514	355	69	67	25	0	31450	28353	10820	38	2092	2092	2253	1141	50	100	99	0	0.000	0.000	0.000	0.000	0.000	0.000	0.000	0.000	0.000	0.000	0.000	0.000	0.000	0.000	0.016	0.020	0.020	0.018	2.170	0.019	0.380	256	1924	100	484	29358	29842	525	26261	26786	Error	Error	-5.923	484	29358	525	26261	255705	7258320	1.366	22.875	0	0	0
1	8	13	"A76"	"A76"	6320	21250	110	801	846	342	40	457	457	492	263	53	61	32	0	21556	22656	11773	51	2048	2048	2200	1117	50	99	98	0	0.000	0.000	0.000	0.000	0.000	0.000	0.000	0.000	0.000	0.000	0.000	0.000	0.000	0.000	0.018	0.019	0.020	0.018	2.532	0.018	0.362	392	2896	100	344	19508	19852	389	20608	20997	Error	Error	-5.826	344	19508	389	20608	331625	8880980	1.346	18.313	0	0	0
1	9	13	"A76"	"A76"	6610	21250	100	750	801	390	48	461	461	500	269	53	53	20	0	21382	20617	8132	39	2093	2093	2258	1350	59	100	100	0	0.000	0.000	0.000	0.000	0.000	0.000	0.000	0.000	0.000	0.000	0.000	0.000	0.000	0.000	0.015	0.018	0.017	0.015	2.717	0.020	0.292	316	2384	100	289	19289	19578	340	18524	18864	Error	Error	-6.061	289	19289	340	18524	253164	6514969	1.119	13.599	0	0	0
1	10	13	"A77"	"A77"	6915	21250	90	1266	1294	422	32	451	451	491	278	56	92	78	0	29346	27694	7594	27	2064	2064	2201	1114	50	99	98	0	0.000	0.000	0.000	0.000	0.000	0.000	0.000	0.000	0.000	0.000	0.000	0.000	0.000	0.000	0.030	0.033	0.032	0.032	1.624	0.033	0.629	256	1924	100	815	27282	28097	843	25630	26473	Error	Error	-5.065	815	27282	843	25630	331207	7089655	2.888	22.884	0	0	0
1	11	13	"A77"	"A77"	7220	21250	110	998	1052	556	52	452	452	494	342	69	63	37	0	19905	20616	9699	47	2066	2066	2218	1348	60	97	95	0	0.000	0.000	0.000	0.000	0.000	0.000	0.000	0.000	0.000	0.000	0.000	0.000	0.000	0.000	0.031	0.032	0.031	0.029	2.194	0.035	0.417	392	2896	100	546	17839	18385	600	18550	19150	Error	Error	-5.030	546	17839	600	18550	412401	8081622	1.632	13.648	0	0	0
1	12	13	"A77"	"A77"	7525	21250	105	1249	1252	469	37	460	460	502	303	60	84	64	0	27932	26475	7676	28	2146	2146	2602	2554	98	100	100	0	0.000	0.000	0.000	0.000	0.000	0.000	0.000	0.000	0.000	0.000	0.000	0.000	0.000	0.000	0.031	0.033	0.032	0.028	1.794	0.033	0.603	316	2572	100	789	25786	26575	792	24329	25121	Error	Error	-5.030	789	25786	792	24329	395529	8366141	2.475	9.347	0	0	0
1	13	13	"A78"	"A78"	7820	21245	85	1002	1053	388	36	447	447	507	404	79	68	22	0	32104	31153	6418	20	2101	2101	2445	1997	81	100	100	0	0.000	0.000	0.000	0.000	0.000	0.000	0.000	0.000	0.000	0.000	0.000	0.000	0.000	0.000	0.018	0.021	0.019	0.018	1.863	0.020	0.351	208	1660	100	555	30003	30558	606	29052	29658	Error	Error	-5.756	555	30003	606	29052	219108	6479894	1.351	14.376	0	0	0
1	14	13	"A78"	"A78"	8120	21250	100	914	949	450	47	452	452	498	333	66	64	23	0	26432	24854	7613	30	2085	2085	2602	2907	111	99	98	0	0.000	0.000	0.000	0.000	0.000	0.000	0.000	0.000	0.000	0.000	0.000	0.000	0.000	0.000	0.019	0.022	0.019	0.018	2.185	0.022	0.321	316	2384	100	462	24347	24809	497	22769	23266	Error	Error	-5.720	462	24347	497	22769	299815	7853714	1.354	7.655	0	0	0
1	15	13	"A78"	"A78"	8425	21250	105	918	1152	3329	288	475	475	523	372	71	57	19	0	27505	25263	9252	36	2197	2197	2427	1607	66	100	97	0	0.000	0.000	0.000	0.000	0.000	0.000	0.000	0.000	0.000	0.000	0.000	0.000	0.000	0.000	0.018	0.029	0.019	0.019	2.315	0.026	0.027	316	2572	100	443	25308	25751	677	23066	23743	Error	Error	-5.836	443	25308	677	23066	363947	7983233	1.691	14.210	0	0	0
1	16	13	"A79"	"A79"	8725	21245	85	956	1027	436	42	480	480	518	265	51	77	44	0	24781	25062	8920	35	2264	2264	2436	1133	46	100	100	0	0.000	0.000	0.000	0.000	0.000	0.000	0.000	0.000	0.000	0.000	0.000	0.000	0.000	0.000	0.021	0.024	0.023	0.021	1.942	0.025	0.450	208	1660	100	476	22517	22993	547	22798	23345	Error	Error	-5.564	476	22517	547	22798	213719	5212916	1.921	19.970	0	0	0
1	17	13	"A79"	"A79"	9025	21250	105	839	876	328	37	524	524	590	574	97	23	1	0	20719	20121	9085	45	2308	2308	2519	1805	71	100	99	0	0.000	0.000	0.000	0.000	0.000	0.000	0.000	0.000	0.000	0.000	0.000	0.000	0.000	0.000	0.017	0.020	0.021	0.019	2.716	0.020	0.233	316	2572	100	315	18411	18726	352	17813	18165	Error	Error	-5.869	315	18411	352	17813	276903	6358138	0.498	9.752	0	0	0
1	18	13	"A79"	"A79"	9325	21250	100	1005	1063	478	44	563	563	633	674	106	30	3	0	24722	25014	11271	45	2454	2454	2862	2522	88	100	99	0	0.000	0.000	0.000	0.000	0.000	0.000	0.000	0.000	0.000	0.000	0.000	0.000	0.000	0.000	0.020	0.022	0.022	0.021	2.116	0.028	0.181	316	2384	100	442	22268	22710	500	22560	23060	Error	Error	-5.655	442	22268	500	22560	336042	7904498	0.638	8.784	0	0	0
1	1	14	"A80"	"A80"	4205	21550	100	676	745	371	49	485	485	514	216	42	47	27	0	11463	14553	11529	79	2011	2011	2225	1333	59	70	64	0	0.000	0.000	0.000	0.000	0.000	0.000	0.000	0.000	0.000	0.000	0.000	0.000	0.000	0.000	0.020	0.021	0.024	0.035	5.010	0.021	0.332	316	2384	100	191	9452	9643	260	12542	12802	Error	Error	-5.629	191	9452	260	12542	235407	4598617	1.069	9.248	0	0	0
1	2	14	"A80"	"A80"	4510	21555	110	762	969	868	89	526	526	559	384	68	37	17	0	8983	14174	10485	73	2148	2148	2228	914	41	99	96	0	0.000	0.000	0.000	0.000	0.000	0.000	0.000	0.000	0.000	0.000	0.000	0.000	0.000	0.000	0.035	0.037	0.034	0.034	2.453	0.041	0.350	392	2896	100	236	6835	7071	443	12026	12469	Error	Error	-4.856	236	6835	443	12026	379728	5556225	1.068	13.070	0	0	0
1	3	14	"A80"	"A80"	4810	21555	105	844	968	695	71	505	505	538	249	46	58	31	0	11743	17418	11741	67	2131	2131	2245	783	34	100	100	0	0.000	0.000	0.000	0.000	0.000	0.000	0.000	0.000	0.000	0.000	0.000	0.000	0.000	0.000	0.035	0.030	0.027	0.027	2.560	0.033	0.406	316	2572	100	339	9612	9951	463	15287	15750	Error	Error	-4.825	339	9612	463	15287	305740	5504245	1.727	19.378	0	0	0
1	4	14	"A81"	"A81"	5110	21555	100	1037	1014	374	36	499	499	528	261	49	72	51	0	32842	27262	15286	56	2130	2130	2248	1133	50	93	84	0	0.000	0.000	0.000	0.000	0.000	0.000	0.000	0.000	0.000	0.000	0.000	0.000	0.000	0.000	0.018	0.020	0.021	0.024	2.800	0.020	0.552	316	2384	100	538	30712	31250	515	25132	25647	Error	Error	-5.835	538	30712	515	25132	320492	8614692	1.862	22.078	0	0	0
1	5	14	"A81"	"A81"	5415	21555	100	1123	1141	361	31	491	491	518	217	41	89	70	0	37879	34667	11531	33	2187	2187	2342	1134	48	100	100	0	0.000	0.000	0.000	0.000	0.000	0.000	0.000	0.000	0.000	0.000	0.000	0.000	0.000	0.000	0.018	0.020	0.019	0.018	1.759	0.019	0.589	316	2384	100	632	35692	36324	650	32480	33130	Error	Error	-5.820	632	35692	650	32480	360587	10954907	2.871	28.505	0	0	0
1	6	14	"A81"	"A81"	5720	21560	110	812	842	353	41	470	470	504	260	51	60	31	0	28396	26065	9195	35	2130	2130	2373	1814	76	100	99	0	0.000	0.000	0.000	0.000	0.000	0.000	0.000	0.000	0.000	0.000	0.000	0.000	0.000	0.000	0.013	0.016	0.016	0.014	2.381	0.017	0.362	392	2896	100	342	26266	26608	372	23935	24307	Error	Error	-6.263	342	26266	372	23935	330208	10217550	1.300	13.061	0	0	0
1	7	14	"A82"	"A82"	6025	21555	90	981	1020	444	43	469	469	502	252	50	77	51	0	32050	27207	12315	45	2086	2086	2174	668	30	100	99	0	0.000	0.000	0.000	0.000	0.000	0.000	0.000	0.000	0.000	0.000	0.000	0.000	0.000	0.000	0.017	0.022	0.022	0.021	2.016	0.021	0.443	256	1924	100	512	29964	30476	551	25121	25672	Error	Error	-5.871	512	29964	551	25121	261146	6964980	2.056	37.475	0	0	0
1	8	14	"A82"	"A82"	6325	21555	100	923	947	357	37	490	490	528	295	55	63	33	0	30904	26671	12353	46	2144	2144	2682	2927	109	100	95	0	0.000	0.000	0.000	0.000	0.000	0.000	0.000	0.000	0.000	0.000	0.000	0.000	0.000	0.000	0.015	0.019	0.019	0.017	2.368	0.019	0.437	316	2384	100	433	28760	29193	457	24527	24984	Error	Error	-6.054	433	28760	457	24527	299342	8428035	1.420	8.196	0	0	0
1	9	14	"A82"	"A82"	6625	21555	100	826	893	374	41	454	454	484	248	51	66	39	0	20902	23711	12435	52	2076	2076	2201	1002	45	100	99	0	0.000	0.000	0.000	0.000	0.000	0.000	0.000	0.000	0.000	0.000	0.000	0.000	0.000	0.000	0.020	0.020	0.021	0.019	2.081	0.020	0.476	316	2384	100	372	18826	19198	439	21635	22074	Error	Error	-5.661	372	18826	439	21635	282293	7492791	1.649	21.467	0	0	0
1	10	14	"A83"	"A83"	6925	21550	90	848	898	378	42	448	448	484	262	54	68	36	0	27470	24527	9463	38	2042	2042	2139	912	42	99	97	0	0.000	0.000	0.000	0.000	0.000	0.000	0.000	0.000	0.000	0.000	0.000	0.000	0.000	0.000	0.016	0.020	0.019	0.019	2.264	0.019	0.323	256	1924	100	400	25428	25828	450	22485	22935	Error	Error	-5.990	400	25428	450	22485	229797	6278868	1.580	24.548	0	0	0
1	11	14	"A83"	"A83"	7220	21555	105	692	747	493	65	441	441	481	295	61	45	14	0	19924	18403	7552	41	2011	2011	2157	1163	53	100	99	0	0.000	0.000	0.000	0.000	0.000	0.000	0.000	0.000	0.000	0.000	0.000	0.000	0.000	0.000	0.014	0.019	0.020	0.018	2.614	0.021	0.185	316	2572	100	251	17913	18164	306	16392	16698	Error	Error	-6.157	251	17913	306	16392	236035	5815205	0.902	13.969	0	0	0
1	12	14	"A83"	"A83"	7520	21550	100	798	822	332	40	447	447	492	305	61	54	21	0	21418	21795	9948	45	2085	2085	2497	2518	100	94	92	0	0.000	0.000	0.000	0.000	0.000	0.000	0.000	0.000	0.000	0.000	0.000	0.000	0.000	0.000	0.018	0.019	0.020	0.017	2.826	0.019	0.340	316	2384	100	351	19333	19684	375	19710	20085	Error	Error	-5.783	351	19333	375	19710	259907	6887215	1.082	7.664	0	0	0
1	13	14	"A84"	"A84"	7825	21550	80	918	968	458	47	476	476	520	349	67	61	25	0	25367	24506	7238	29	2154	2154	2377	1631	68	100	100	0	0.000	0.000	0.000	0.000	0.000	0.000	0.000	0.000	0.000	0.000	0.000	0.000	0.000	0.000	0.019	0.022	0.021	0.019	2.351	0.022	0.289	208	1512	100	442	23213	23655	492	22352	22844	Error	Error	-5.715	442	23213	492	22352	201421	5097307	1.284	13.568	0	0	0
1	14	14	"A84"	"A84"	8130	21555	105	908	951	397	41	467	467	599	2046	341	0	0	0	26284	24560	8467	34	2163	2163	2439	1929	79	100	100	0	0.000	0.000	0.000	0.000	0.000	0.000	0.000	0.000	0.000	0.000	0.000	0.000	0.000	0.000	0.018	0.022	0.020	0.018	2.222	0.023	0.358	316	2572	100	441	24121	24562	484	22397	22881	Error	Error	-5.773	441	24121	484	22397	300389	7761054	0.172	11.468	0	0	0
1	15	14	"A84"	"A84"	8420	21555	95	980	1206	1249	103	476	476	517	337	65	68	29	0	24213	23819	8975	37	2225	2225	2433	1453	59	100	100	0	0.000	0.000	0.000	0.000	0.000	0.000	0.000	0.000	0.000	0.000	0.000	0.000	0.000	0.000	0.023	0.034	0.026	0.024	2.284	0.042	0.331	256	2088	100	504	21988	22492	730	21594	22324	Error	Error	-5.447	504	21988	730	21594	308611	6097600	2.045	14.719	0	0	0
1	16	14	"A85"	"A85"	8720	21550	85	807	853	302	35	497	497	725	2914	401	0	0	0	23111	20765	7904	38	2265	2265	2709	3256	120	100	90	0	0.000	0.000	0.000	0.000	0.000	0.000	0.000	0.000	0.000	0.000	0.000	0.000	0.000	0.000	0.015	0.019	0.020	0.017	2.611	0.020	0.212	208	1660	100	310	20846	21156	356	18500	18856	Error	Error	-6.071	310	20846	356	18500	177389	4319122	0.044	5.545	0	0	0
1	17	14	"A85"	"A85"	9025	21555	105	879	935	371	39	499	499	540	362	67	51	19	0	24173	23678	11187	47	2278	2278	2461	1321	53	100	100	0	0.000	0.000	0.000	0.000	0.000	0.000	0.000	0.000	0.000	0.000	0.000	0.000	0.000	0.000	0.017	0.020	0.021	0.018	2.500	0.020	0.371	316	2572	100	380	21895	22275	436	21400	21836	Error	Error	-5.848	380	21895	436	21400	295539	7482240	1.091	16.061	0	0	0
1	18	14	"A85"	"A85"	9325	21555	105	1014	1045	448	42	523	523	564	347	61	62	30	0	28442	26040	11570	44	2412	2412	2662	1667	62	100	100	0	0.000	0.000	0.000	0.000	0.000	0.000	0.000	0.000	0.000	0.000	0.000	0.000	0.000	0.000	0.019	0.022	0.021	0.020	2.207	0.022	0.364	316	2572	100	491	26030	26521	522	23628	24150	Error	Error	-5.728	491	26030	522	23628	330359	8228758	1.386	14.024	0	0	0
1	1	15	"A86"	"A86"	4205	21850	100	714	744	323	43	481	481	522	357	68	35	6	0	12532	14205	10878	76	2016	2016	2254	1542	68	68	63	0	0.000	0.000	0.000	0.000	0.000	0.000	0.000	0.000	0.000	0.000	0.000	0.000	0.000	0.000	0.022	0.022	0.026	0.036	4.840	0.021	0.299	316	2384	100	233	10516	10749	263	12189	12452	Error	Error	-5.496	233	10516	263	12189	235227	4488861	0.622	7.750	0	0	0
1	2	15	"A86"	"A86"	4510	21850	105	757	825	332	40	504	504	532	231	43	54	26	0	15114	17546	9736	55	2088	2088	2227	1143	51	100	99	0	0.000	0.000	0.000	0.000	0.000	0.000	0.000	0.000	0.000	0.000	0.000	0.000	0.000	0.000	0.019	0.021	0.021	0.019	2.889	0.020	0.318	316	2572	100	253	13026	13279	321	15458	15779	Error	Error	-5.686	253	13026	321	15458	260736	5544430	1.268	13.402	0	0	0
1	3	15	"A86"	"A86"	4820	21850	105	829	895	384	42	495	495	516	234	45	62	36	0	15400	19056	10970	57	2113	2113	2201	766	34	100	100	0	0.000	0.000	0.000	0.000	0.000	0.000	0.000	0.000	0.000	0.000	0.000	0.000	0.000	0.000	0.025	0.024	0.025	0.023	2.604	0.021	0.312	316	2572	100	334	13287	13621	400	16943	17343	Error	Error	-5.314	334	13287	400	16943	282817	6021729	1.620	22.004	0	0	0
1	4	15	"A87"	"A87"	5115	21845	80	992	1031	351	34	498	498	559	756	135	21	1	0	31619	31677	4799	15	2149	2149	2354	1228	52	100	100	0	0.000	0.000	0.000	0.000	0.000	0.000	0.000	0.000	0.000	0.000	0.000	0.000	0.000	0.000	0.017	0.018	0.018	0.015	1.955	0.016	0.050	208	1512	100	494	29470	29964	533	29528	30061	Error	Error	-5.899	494	29470	533	29528	214380	6588831	0.624	23.879	0	0	0
1	5	15	"A87"	"A87"	5420	21845	105	747	791	324	40	485	485	516	248	48	50	22	0	18079	18561	6485	34	2132	2132	2224	800	35	100	99	0	0.000	0.000	0.000	0.000	0.000	0.000	0.000	0.000	0.000	0.000	0.000	0.000	0.000	0.000	0.016	0.019	0.019	0.017	2.694	0.018	0.227	316	2572	100	262	15947	16209	306	16429	16735	Error	Error	-5.928	262	15947	306	16429	250096	5865404	1.109	20.421	0	0	0
1	6	15	"A87"	"A87"	5720	21850	105	757	801	343	42	480	480	515	326	63	45	12	0	21076	20317	7102	34	2100	2100	2357	1826	77	100	100	0	0.000	0.000	0.000	0.000	0.000	0.000	0.000	0.000	0.000	0.000	0.000	0.000	0.000	0.000	0.015	0.018	0.018	0.014	3.062	0.018	0.167	316	2572	100	277	18976	19253	321	18217	18538	Error	Error	-6.098	277	18976	321	18217	253028	6420028	0.877	9.836	0	0	0
1	7	15	"A88"	"A88"	6030	21845	85	1012	1063	548	51	494	494	525	256	48	78	51	0	31515	28214	9038	32	2163	2163	2340	1085	46	100	100	0	0.000	0.000	0.000	0.000	0.000	0.000	0.000	0.000	0.000	0.000	0.000	0.000	0.000	0.000	0.018	0.022	0.021	0.019	1.882	0.021	0.414	208	1660	100	518	29352	29870	569	26051	26620	Error	Error	-5.824	518	29352	569	26051	221076	5868427	2.102	23.847	0	0	0
1	8	15	"A88"	"A88"	6330	21845	100	859	890	299	33	477	477	514	290	56	63	24	0	24961	23452	8127	34	2105	2105	2424	1903	78	99	99	0	0.000	0.000	0.000	0.000	0.000	0.000	0.000	0.000	0.000	0.000	0.000	0.000	0.000	0.000	0.017	0.019	0.019	0.017	2.228	0.020	0.278	316	2384	100	382	22856	23238	413	21347	21760	Error	Error	-5.903	382	22856	413	21347	281263	7410689	1.297	11.050	0	0	0
1	9	15	"A88"	"A88"	6630	21850	110	696	730	300	41	454	454	497	306	61	39	13	0	18029	18123	7667	42	1971	1971	2063	878	42	99	97	0	0.000	0.000	0.000	0.000	0.000	0.000	0.000	0.000	0.000	0.000	0.000	0.000	0.000	0.000	0.015	0.017	0.020	0.017	2.582	0.018	0.197	392	2896	100	242	16058	16300	276	16152	16428	Error	Error	-6.052	242	16058	276	16152	286172	7104097	0.761	18.292	0	0	0
1	10	15	"A89"	"A89"	6925	21845	90	842	909	419	46	462	462	498	261	52	64	37	0	25658	22914	9141	39	2037	2037	2141	856	39	100	99	0	0.000	0.000	0.000	0.000	0.000	0.000	0.000	0.000	0.000	0.000	0.000	0.000	0.000	0.000	0.016	0.021	0.021	0.019	2.348	0.021	0.367	256	1924	100	380	23621	24001	447	20877	21324	Error	Error	-5.958	380	23621	447	20877	232740	5865951	1.575	24.268	0	0	0
1	11	15	"A89"	"A89"	7230	21850	100	770	809	331	40	450	450	494	374	75	43	9	0	20159	20208	10776	53	2046	2046	2179	988	45	100	100	0	0.000	0.000	0.000	0.000	0.000	0.000	0.000	0.000	0.000	0.000	0.000	0.000	0.000	0.000	0.018	0.020	0.021	0.019	2.506	0.019	0.257	316	2384	100	320	18113	18433	359	18162	18521	Error	Error	-5.823	320	18113	359	18162	255600	6385848	0.842	18.248	0	0	0
1	12	15	"A89"	"A89"	7530	21850	110	761	807	365	45	451	451	493	311	63	49	20	0	16141	18833	10122	53	2051	2051	2140	717	33	98	97	0	0.000	0.000	0.000	0.000	0.000	0.000	0.000	0.000	0.000	0.000	0.000	0.000	0.000	0.000	0.022	0.021	0.023	0.020	2.657	0.021	0.314	392	2896	100	310	14090	14400	356	16782	17138	Error	Error	-5.506	310	14090	356	16782	316273	7382470	1.010	23.282	0	0	0
1	13	15	"A90"	"A90"	7835	21850	85	919	948	441	46	467	467	517	328	63	62	24	0	25484	24953	5797	23	2192	2192	2415	1320	54	100	100	0	0.000	0.000	0.000	0.000	0.000	0.000	0.000	0.000	0.000	0.000	0.000	0.000	0.000	0.000	0.019	0.021	0.020	0.017	2.440	0.022	0.258	208	1660	100	452	23292	23744	481	22761	23242	Error	Error	-5.687	452	23292	481	22761	197203	5190209	1.314	17.074	0	0	0
1	14	15	"A90"	"A90"	8130	21850	110	822	860	309	35	480	480	569	1579	277	0	0	0	22824	20832	7705	36	2197	2197	2348	1088	46	98	97	0	0.000	0.000	0.000	0.000	0.000	0.000	0.000	0.000	0.000	0.000	0.000	0.000	0.000	0.000	0.017	0.020	0.021	0.019	2.241	0.020	0.183	392	2896	100	342	20627	20969	380	18635	19015	Error	Error	-5.914	342	20627	380	18635	337140	8166027	0.184	16.989	0	0	0
1	15	15	"A90"	"A90"	8430	21845	100	822	860	457	53	473	473	518	298	57	57	22	0	20699	20099	8281	41	2181	2181	2299	1019	44	98	98	0	0.000	0.000	0.000	0.000	0.000	0.000	0.000	0.000	0.000	0.000	0.000	0.000	0.000	0.000	0.019	0.022	0.022	0.019	2.456	0.023	0.251	316	2384	100	349	18518	18867	387	17918	18305	Error	Error	-5.730	349	18518	387	17918	271838	6351185	1.148	17.468	0	0	0
1	16	15	"A91"	"A91"	8720	21850	90	873	915	380	41	526	526	568	347	61	50	15	0	19950	20725	9094	43	2338	2338	2523	1441	57	100	97	0	0.000	0.000	0.000	0.000	0.000	0.000	0.000	0.000	0.000	0.000	0.000	0.000	0.000	0.000	0.020	0.021	0.022	0.020	2.141	0.022	0.296	256	1924	100	347	17612	17959	389	18387	18776	Error	Error	-5.665	347	17612	389	18387	234298	5305610	1.000	12.632	0	0	0
1	17	15	"A91"	"A91"	9025	21850	105	861	918	395	43	514	514	571	1015	177	6	0	0	18435	19429	9023	46	2293	2293	2419	1086	44	100	100	0	0.000	0.000	0.000	0.000	0.000	0.000	0.000	0.000	0.000	0.000	0.000	0.000	0.000	0.000	0.021	0.024	0.022	0.020	2.452	0.024	0.295	316	2572	100	347	16142	16489	404	17136	17540	Error	Error	-5.540	347	16142	404	17136	289944	6139452	0.342	15.663	0	0	0
1	18	15	"A91"	"A91"	9330	21850	105	941	960	363	37	538	538	582	334	57	57	20	0	20212	20730	8841	42	2361	2361	2555	1269	49	100	100	0	0.000	0.000	0.000	0.000	0.000	0.000	0.000	0.000	0.000	0.000	0.000	0.000	0.000	0.000	0.023	0.023	0.023	0.020	2.503	0.023	0.262	316	2572	100	403	17851	18254	422	18369	18791	Error	Error	-5.469	403	17851	422	18369	303317	6550806	1.132	14.322	0	0	0
1	1	16	"A92"	"A92"	4220	22150	100	806	880	485	55	484	484	519	276	53	55	31	0	20145	18532	11181	60	2045	2045	2122	686	32	91	85	0	0.000	0.000	0.000	0.000	0.000	0.000	0.000	0.000	0.000	0.000	0.000	0.000	0.000	0.000	0.018	0.024	0.025	0.029	3.326	0.023	0.256	316	2384	100	322	18100	18422	396	16487	16883	Error	Error	-5.813	322	18100	396	16487	278092	5856192	1.308	23.921	0	0	0
1	2	16	"A92"	"A92"	4520	22150	100	845	926	402	43	485	485	524	605	115	31	4	0	17700	21193	13065	61	2065	2065	2440	2839	116	98	85	0	0.000	0.000	0.000	0.000	0.000	0.000	0.000	0.000	0.000	0.000	0.000	0.000	0.000	0.000	0.023	0.023	0.023	0.023	2.173	0.022	0.522	316	2384	100	360	15635	15995	441	19128	19569	Error	Error	-5.441	360	15635	441	19128	292547	6697081	0.664	6.605	0	0	0
1	3	16	"A92"	"A92"	4820	22155	105	894	977	407	41	470	470	508	288	56	66	39	0	24153	22511	11143	49	2034	2034	2134	892	41	100	100	0	0.000	0.000	0.000	0.000	0.000	0.000	0.000	0.000	0.000	0.000	0.000	0.000	0.000	0.000	0.019	0.025	0.024	0.022	2.372	0.022	0.426	316	2572	100	424	22119	22543	507	20477	20984	Error	Error	-5.705	424	22119	507	20477	308726	7113527	1.628	22.844	0	0	0
1	4	16	"A93"	"A93"	5125	22150	85	977	1019	353	34	501	501	527	252	47	82	47	0	32972	29817	10499	35	2224	2224	2328	868	37	100	100	0	0.000	0.000	0.000	0.000	0.000	0.000	0.000	0.000	0.000	0.000	0.000	0.000	0.000	0.000	0.015	0.019	0.018	0.018	1.729	0.018	0.500	208	1660	100	476	30748	31224	518	27593	28111	Error	Error	-6.013	476	30748	518	27593	211967	6201837	1.952	31.669	0	0	0
1	5	16	"A93"	"A93"	5425	22155	105	828	896	495	55	489	489	522	236	45	62	38	0	17577	21205	12780	60	2142	2142	2232	690	30	100	100	0	0.000	0.000	0.000	0.000	0.000	0.000	0.000	0.000	0.000	0.000	0.000	0.000	0.000	0.000	0.022	0.021	0.023	0.021	2.457	0.020	0.326	316	2572	100	339	15435	15774	407	19063	19470	Error	Error	-5.509	339	15435	407	19063	283145	6700772	1.585	27.497	0	0	0
1	6	16	"A93"	"A93"	5725	22150	100	760	800	317	39	497	497	529	260	49	50	20	0	14733	19960	11584	58	2196	2196	2590	2793	107	96	88	0	0.000	0.000	0.000	0.000	0.000	0.000	0.000	0.000	0.000	0.000	0.000	0.000	0.000	0.000	0.021	0.017	0.018	0.018	2.779	0.017	0.372	316	2384	100	263	12537	12800	303	17764	18067	Error	Error	-5.575	263	12537	303	17764	252784	6307305	1.042	6.219	0	0	0
1	7	16	"A94"	"A94"	6030	22145	85	1175	1184	360	30	474	474	511	294	57	89	63	0	40402	39821	7917	19	2147	2147	2471	2181	88	100	100	0	0.000	0.000	0.000	0.000	0.000	0.000	0.000	0.000	0.000	0.000	0.000	0.000	0.000	0.000	0.018	0.019	0.019	0.017	1.699	0.019	0.500	208	1660	100	701	38255	38956	710	37674	38384	Error	Error	-5.770	701	38255	710	37674	246359	8282805	2.289	17.125	0	0	0
1	8	16	"A94"	"A94"	6325	22150	100	893	921	381	41	451	451	505	432	85	51	12	0	23036	25701	13829	53	2050	2050	2410	2617	108	96	92	0	0.000	0.000	0.000	0.000	0.000	0.000	0.000	0.000	0.000	0.000	0.000	0.000	0.000	0.000	0.021	0.020	0.020	0.019	2.511	0.019	0.324	316	2384	100	442	20986	21428	470	23651	24121	Error	Error	-5.569	442	20986	470	23651	291179	8121367	0.963	8.900	0	0	0
1	9	16	"A94"	"A94"	6625	22155	95	820	945	789	83	462	462	519	783	150	16	2	0	27122	24531	10621	43	2027	2027	2251	1772	78	100	100	0	0.000	0.000	0.000	0.000	0.000	0.000	0.000	0.000	0.000	0.000	0.000	0.000	0.000	0.000	0.014	0.021	0.020	0.017	2.369	0.022	0.263	256	2088	100	358	25095	25453	483	22504	22987	Error	Error	-6.131	358	25095	483	22504	241817	6280041	0.544	12.573	0	0	0
1	10	16	"A95"	"A95"	6935	22155	90	1027	1040	385	37	440	440	473	250	52	83	61	0	34104	31521	9752	30	1972	1972	2060	711	34	100	100	0	0.000	0.000	0.000	0.000	0.000	0.000	0.000	0.000	0.000	0.000	0.000	0.000	0.000	0.000	0.018	0.020	0.020	0.018	2.064	0.019	0.522	256	1924	100	587	32132	32719	600	29549	30149	Error	Error	-5.775	587	32132	600	29549	266185	8069277	2.268	41.436	0	0	0
1	11	16	"A95"	"A95"	7225	22150	100	741	818	391	47	476	476	512	274	53	49	31	0	14200	21526	14353	66	2103	2103	2445	2553	104	95	86	0	0.000	0.000	0.000	0.000	0.000	0.000	0.000	0.000	0.000	0.000	0.000	0.000	0.000	0.000	0.022	0.018	0.019	0.018	2.787	0.019	0.508	316	2384	100	265	12097	12362	342	19423	19765	Error	Error	-5.513	265	12097	342	19423	258409	6802124	1.117	7.474	0	0	0
1	12	16	"A95"	"A95"	7530	22150	100	941	968	374	38	475	475	531	368	69	60	24	0	28213	26317	13494	51	2180	2180	3229	5913	183	93	75	0	0.000	0.000	0.000	0.000	0.000	0.000	0.000	0.000	0.000	0.000	0.000	0.000	0.000	0.000	0.018	0.020	0.020	0.021	2.511	0.019	0.478	316	2384	100	466	26033	26499	493	24137	24630	Error	Error	-5.804	466	26033	493	24137	305825	8316231	1.188	3.905	0	0	0
1	13	16	"A96"	"A96"	7830	22150	100	916	964	411	42	484	484	565	1188	210	3	0	0	27441	24203	10467	43	2189	2189	2362	1578	66	92	88	0	0.000	0.000	0.000	0.000	0.000	0.000	0.000	0.000	0.000	0.000	0.000	0.000	0.000	0.000	0.017	0.022	0.021	0.021	2.533	0.022	0.239	316	2384	100	432	25252	25684	480	22014	22494	Error	Error	-5.869	432	25252	480	22014	304584	7648051	0.336	13.841	0	0	0
1	14	16	"A96"	"A96"	8135	22155	110	975	1065	1007	94	498	498	543	315	58	68	33	0	27883	25415	8739	34	2223	2223	2358	1056	44	100	99	0	0.000	0.000	0.000	0.000	0.000	0.000	0.000	0.000	0.000	0.000	0.000	0.000	0.000	0.000	0.019	0.024	0.022	0.019	2.351	0.028	0.238	392	2896	100	477	25660	26137	567	23192	23759	Error	Error	-5.749	477	25660	567	23192	417304	9962514	1.657	21.834	0	0	0
1	15	16	"A96"	"A96"	8435	22155	100	995	1025	370	36	520	520	569	455	79	51	10	0	27162	24444	8604	35	2302	2302	2432	982	40	100	100	0	0.000	0.000	0.000	0.000	0.000	0.000	0.000	0.000	0.000	0.000	0.000	0.000	0.000	0.000	0.019	0.023	0.022	0.020	2.170	0.022	0.375	316	2384	100	475	24860	25335	505	22142	22647	Error	Error	-5.710	475	24860	505	22142	323976	7724393	1.002	22.415	0	0	0
1	16	16	"A97"	"A97"	8725	22150	100	953	999	365	36	505	505	547	374	68	58	23	0	29693	27565	9169	33	2258	2258	2384	1324	55	99	98	0	0.000	0.000	0.000	0.000	0.000	0.000	0.000	0.000	0.000	0.000	0.000	0.000	0.000	0.000	0.016	0.020	0.019	0.017	2.461	0.022	0.232	316	2384	100	448	27435	27883	494	25307	25801	Error	Error	-5.936	448	27435	494	25307	315756	8710579	1.209	19.019	0	0	0
1	17	16	"A97"	"A97"	9030	22155	100	1014	1080	557	51	513	513	549	280	51	72	45	0	31591	28183	11890	42	2346	2346	2482	1041	41	100	100	0	0.000	0.000	0.000	0.000	0.000	0.000	0.000	0.000	0.000	0.000	0.000	0.000	0.000	0.000	0.017	0.022	0.021	0.020	2.200	0.020	0.320	316	2384	100	501	29245	29746	567	25837	26404	Error	Error	-5.867	501	29245	567	25837	341339	8905793	1.896	24.689	0	0	0
1	18	16	"A97"	"A97"	9330	22150	100	1026	1100	621	56	527	527	578	357	61	70	30	0	29352	27099	12162	44	2469	2469	2827	1787	63	100	98	0	0.000	0.000	0.000	0.000	0.000	0.000	0.000	0.000	0.000	0.000	0.000	0.000	0.000	0.000	0.019	0.023	0.023	0.020	2.322	0.023	0.423	316	2384	100	499	26883	27382	573	24630	25203	Error	Error	-5.752	499	26883	573	24630	347602	8563361	1.462	13.583	0	0	0
1	1	17	"A98"	"A98"	4215	22450	100	483	503	208	41	456	456	488	229	46	16	4	0	2751	3076	1312	42	1985	1985	2035	487	23	60	39	0	0.000	0.000	0.000	0.000	0.000	0.000	0.000	0.000	0.000	0.000	0.000	0.000	0.000	0.000	0.035	0.043	0.164	0.185	4.483	0.056	0.045	316	2384	100	27	766	793	47	1091	1138	Error	Error	-4.826	27	766	47	1091	158896	971888	0.066	2.138	0	0	0
1	2	17	"A98"	"A98"	4520	22450	100	507	549	231	42	464	464	492	227	46	25	7	0	3184	3843	2001	52	1976	1976	2028	446	21	83	63	0	0.000	0.000	0.000	0.000	0.000	0.000	0.000	0.000	0.000	0.000	0.000	0.000	0.000	0.000	0.036	0.046	0.122	0.109	4.196	0.044	0.058	316	2384	100	43	1208	1251	85	1867	1952	Error	Error	-4.812	43	1208	85	1867	173442	1214289	0.251	4.070	0	0	0
1	3	17	"A98"	"A98"	4820	22445	100	529	563	264	46	474	474	502	249	49	19	6	0	3113	3951	2077	52	2082	2082	2124	497	23	76	51	0	0.000	0.000	0.000	0.000	0.000	0.000	0.000	0.000	0.000	0.000	0.000	0.000	0.000	0.000	0.053	0.048	0.126	0.128	4.452	0.072	0.106	316	2384	100	55	1031	1086	89	1869	1958	Error	Error	-4.228	55	1031	89	1869	177784	1248463	0.245	3.676	0	0	0
1	4	17	"A99"	"A99"	5120	22445	85	684	702	262	37	486	486	564	1013	179	0	0	0	11030	10296	4123	40	2124	2124	2354	2567	109	97	64	0	0.000	0.000	0.000	0.000	0.000	0.000	0.000	0.000	0.000	0.000	0.000	0.000	0.000	0.000	0.022	0.026	0.033	0.027	2.967	0.028	0.174	208	1660	100	198	8906	9104	216	8172	8388	Error	Error	-5.491	198	8906	216	8172	145989	2141570	0.136	3.094	0	0	0
1	5	17	"A99"	"A99"	5425	22450	105	650	681	269	39	487	487	530	403	76	20	1	0	10084	10388	5526	53	2133	2133	2211	580	26	99	98	0	0.000	0.000	0.000	0.000	0.000	0.000	0.000	0.000	0.000	0.000	0.000	0.000	0.000	0.000	0.021	0.024	0.031	0.026	3.236	0.022	0.037	316	2572	100	163	7951	8114	194	8255	8449	Error	Error	-5.608	163	7951	194	8255	215069	3282553	0.375	14.098	0	0	0
1	6	17	"A99"	"A99"	5725	22450	100	574	625	272	43	484	484	519	271	52	25	6	0	10243	9942	4203	42	2105	2105	2260	1157	51	98	87	0	0.000	0.000	0.000	0.000	0.000	0.000	0.000	0.000	0.000	0.000	0.000	0.000	0.000	0.000	0.011	0.018	0.027	0.023	3.373	0.023	0.143	316	2384	100	90	8138	8228	141	7837	7978	Error	Error	-6.499	90	8138	141	7837	197392	3141767	0.391	6.640	0	0	0
1	7	17	"A100"	"A100"	6030	22450	80	934	948	325	34	497	497	537	272	50	68	37	0	25189	22646	7682	33	2194	2194	2343	972	41	100	100	0	0.000	0.000	0.000	0.000	0.000	0.000	0.000	0.000	0.000	0.000	0.000	0.000	0.000	0.000	0.019	0.022	0.022	0.019	2.142	0.021	0.371	208	1512	100	437	22995	23432	451	20452	20903	Error	Error	-5.718	437	22995	451	20452	197248	4710324	1.511	20.888	0	0	0
1	8	17	"A100"	"A100"	6330	22450	100	841	888	360	40	465	465	502	250	49	66	38	0	27509	23347	12324	52	2120	2120	2581	2959	114	99	87	0	0.000	0.000	0.000	0.000	0.000	0.000	0.000	0.000	0.000	0.000	0.000	0.000	0.000	0.000	0.015	0.020	0.021	0.020	2.080	0.019	0.462	316	2384	100	376	25389	25765	423	21227	21650	Error	Error	-6.077	376	25389	423	21227	280537	7377727	1.544	7.018	0	0	0
1	9	17	"A100"	"A100"	6630	22450	105	741	780	312	40	467	467	507	495	97	26	2	0	20235	18910	9905	52	2067	2067	2144	658	30	100	99	0	0.000	0.000	0.000	0.000	0.000	0.000	0.000	0.000	0.000	0.000	0.000	0.000	0.000	0.000	0.015	0.019	0.020	0.019	2.554	0.018	0.051	316	2572	100	274	18168	18442	313	16843	17156	Error	Error	-6.051	274	18168	313	16843	246378	5975706	0.552	25.480	0	0	0
1	10	17	"A101"	"A101"	6930	22450	80	569	646	357	55	458	458	492	244	49	33	12	0	5452	7395	4551	61	2066	2066	2129	671	31	99	94	0	0.000	0.000	0.000	0.000	0.000	0.000	0.000	0.000	0.000	0.000	0.000	0.000	0.000	0.000	0.033	0.035	0.039	0.038	3.797	0.031	0.113	208	1512	100	111	3386	3497	188	5329	5517	Error	Error	-4.931	111	3386	188	5329	134337	1538255	0.631	7.848	0	0	0
1	11	17	"A101"	"A101"	7235	22450	100	594	791	1463	184	492	492	529	293	55	27	8	0	4497	6323	4352	68	2173	2173	2241	585	26	94	79	0	0.000	0.000	0.000	0.000	0.000	0.000	0.000	0.000	0.000	0.000	0.000	0.000	0.000	0.000	0.044	0.072	0.062	0.064	4.101	0.051	0.031	316	2384	100	102	2324	2426	299	4150	4449	Error	Error	-4.510	102	2324	299	4150	250033	1998062	0.894	6.978	0	0	0
1	12	17	"A101"	"A101"	7535	22445	100	584	618	291	47	485	485	530	363	68	15	2	0	5311	7094	4985	70	2177	2177	2283	755	33	87	71	0	0.000	0.000	0.000	0.000	0.000	0.000	0.000	0.000	0.000	0.000	0.000	0.000	0.000	0.000	0.032	0.027	0.047	0.046	4.218	0.023	0.080	316	2384	100	99	3134	3233	133	4917	5050	Error	Error	-4.984	99	3134	133	4917	195418	2241784	0.242	6.372	0	0	0
1	13	17	"A102"	"A102"	7840	22445	85	634	671	321	47	484	484	557	656	117	5	0	0	7833	10061	5635	56	2153	2153	2325	1075	46	100	96	0	0.000	0.000	0.000	0.000	0.000	0.000	0.000	0.000	0.000	0.000	0.000	0.000	0.000	0.000	0.026	0.024	0.032	0.027	3.254	0.023	0.125	208	1660	100	150	5680	5830	187	7908	8095	Error	Error	-5.243	150	5680	187	7908	139629	2092604	0.174	7.196	0	0	0
1	14	17	"A102"	"A102"	8135	22445	100	616	693	508	73	475	475	515	312	60	32	9	0	6191	8894	6668	74	2184	2184	2291	789	34	93	82	0	0.000	0.000	0.000	0.000	0.000	0.000	0.000	0.000	0.000	0.000	0.000	0.000	0.000	0.000	0.035	0.032	0.041	0.043	3.441	0.044	0.222	316	2384	100	141	4007	4148	218	6710	6928	Error	Error	-4.829	141	4007	218	6710	218854	2810531	0.571	8.369	0	0	0
1	15	17	"A102"	"A102"	8435	22445	95	614	666	278	41	493	493	527	261	49	30	10	0	7168	9673	6451	66	2260	2260	2380	823	34	99	95	0	0.000	0.000	0.000	0.000	0.000	0.000	0.000	0.000	0.000	0.000	0.000	0.000	0.000	0.000	0.025	0.023	0.031	0.029	3.015	0.025	0.166	256	2088	100	121	4908	5029	173	7413	7586	Error	Error	-5.342	121	4908	173	7413	170415	2476363	0.533	8.861	0	0	0
1	16	17	"A103"	"A103"	8735	22445	100	789	827	349	42	504	504	550	359	65	40	12	0	18009	17314	9693	55	2300	2300	2405	1037	43	90	85	0	0.000	0.000	0.000	0.000	0.000	0.000	0.000	0.000	0.000	0.000	0.000	0.000	0.000	0.000	0.018	0.022	0.022	0.026	3.524	0.021	0.252	316	2384	100	285	15709	15994	323	15014	15337	Error	Error	-5.784	285	15709	323	15014	261400	5471289	0.772	14.377	0	0	0
1	17	17	"A103"	"A103"	9035	22450	105	745	791	345	43	521	521	558	306	54	38	13	0	12929	14926	8653	57	2360	2360	2446	876	35	100	98	0	0.000	0.000	0.000	0.000	0.000	0.000	0.000	0.000	0.000	0.000	0.000	0.000	0.000	0.000	0.021	0.021	0.025	0.025	2.438	0.022	0.223	316	2572	100	224	10569	10793	270	12566	12836	Error	Error	-5.560	224	10569	270	12566	250057	4716539	0.761	14.247	0	0	0
1	18	17	"A103"	"A103"	9340	22450	110	859	911	369	40	555	555	586	276	47	54	23	0	15894	17337	9122	52	2456	2456	2538	777	30	98	98	0	0.000	0.000	0.000	0.000	0.000	0.000	0.000	0.000	0.000	0.000	0.000	0.000	0.000	0.000	0.023	0.024	0.025	0.024	2.561	0.023	0.287	392	2896	100	304	13438	13742	356	14881	15237	Error	Error	-5.466	304	13438	356	14881	357095	6796291	1.178	19.046	0	0	0
1	1	18	"A104"	"A104"	4225	22750	100	664	782	676	86	469	469	490	211	43	48	25	0	12796	13202	7672	58	1974	1974	2051	594	28	92	85	0	0.000	0.000	0.000	0.000	0.000	0.000	0.000	0.000	0.000	0.000	0.000	0.000	0.000	0.000	0.018	0.028	0.026	0.027	3.311	0.027	0.168	316	2384	100	195	10822	11017	313	11228	11541	Error	Error	-5.794	195	10822	313	11228	246978	4171714	1.384	18.773	0	0	0
1	2	18	"A104"	"A104"	4525	22750	100	708	784	516	65	458	458	490	228	46	51	32	0	10744	16199	10829	66	2053	2053	2372	2037	85	97	81	0	0.000	0.000	0.000	0.000	0.000	0.000	0.000	0.000	0.000	0.000	0.000	0.000	0.000	0.000	0.029	0.023	0.024	0.024	2.528	0.024	0.337	316	2384	100	250	8691	8941	326	14146	14472	Error	Error	-5.120	250	8691	326	14146	247876	5118785	1.289	6.788	0	0	0
1	3	18	"A104"	"A104"	4820	22755	105	745	914	733	80	475	475	540	1249	231	4	1	0	12023	16648	9707	58	2076	2076	2184	1066	48	100	100	0	0.000	0.000	0.000	0.000	0.000	0.000	0.000	0.000	0.000	0.000	0.000	0.000	0.000	0.000	0.027	0.030	0.027	0.024	2.386	0.038	0.029	316	2572	100	270	9947	10217	439	14572	15011	Error	Error	-5.203	270	9947	439	14572	288673	5260702	0.299	13.568	0	0	0
1	4	18	"A105"	"A105"	5125	22750	85	1073	1125	468	41	476	476	515	235	45	89	68	0	31740	31250	6333	20	2162	2162	2320	1281	55	100	100	0	0.000	0.000	0.000	0.000	0.000	0.000	0.000	0.000	0.000	0.000	0.000	0.000	0.000	0.000	0.020	0.022	0.021	0.019	1.845	0.021	0.428	208	1660	100	597	29578	30175	649	29088	29737	Error	Error	-5.631	597	29578	649	29088	233904	6499913	2.596	22.584	0	0	0
1	5	18	"A105"	"A105"	5425	22755	100	802	821	289	35	469	469	500	231	46	63	32	0	23113	21394	7442	34	2102	2102	2178	628	28	100	100	0	0.000	0.000	0.000	0.000	0.000	0.000	0.000	0.000	0.000	0.000	0.000	0.000	0.000	0.000	0.016	0.018	0.019	0.017	2.247	0.017	0.307	316	2384	100	333	21011	21344	352	19292	19644	Error	Error	-5.979	333	21011	352	19292	259479	6760637	1.390	30.599	0	0	0
1	6	18	"A105"	"A105"	5730	22750	100	854	1049	1486	141	501	501	536	266	49	58	33	0	18894	20119	9782	48	2183	2183	2362	1403	59	97	95	0	0.000	0.000	0.000	0.000	0.000	0.000	0.000	0.000	0.000	0.000	0.000	0.000	0.000	0.000	0.021	0.031	0.023	0.022	2.942	0.024	0.083	316	2384	100	353	16711	17064	548	17936	18484	Error	Error	-5.565	353	16711	548	17936	331637	6357637	1.929	12.656	0	0	0
1	7	18	"A106"	"A106"	6030	22750	100	458	474	211	44	477	477	504	226	44	11	2	0	2628	2904	1132	38	2083	2083	2138	510	23	51	25	0	0.000	0.000	0.000	0.000	0.000	0.000	0.000	0.000	0.000	0.000	0.000	0.000	0.000	0.000	-0.035	-0.004	0.156	0.167	4.887	0.068	0.053	316	2384	100	-19	545	526	-3	821	818	Error	Error	Error	-19	545	-3	821	149878	917757	-0.133	1.502	0	0	0
1	8	18	"A106"	"A106"	6330	22750	100	511	547	282	51	472	472	507	237	46	21	6	0	2718	3241	1506	46	2091	2091	2144	509	23	57	33	0	0.000	0.000	0.000	0.000	0.000	0.000	0.000	0.000	0.000	0.000	0.000	0.000	0.000	0.000	0.062	0.065	0.181	0.202	5.029	0.038	0.021	316	2384	100	39	627	666	75	1150	1225	Error	Error	-4.007	39	627	75	1150	172889	1024138	0.169	2.155	0	0	0
1	9	18	"A106"	"A106"	6630	22750	100	497	538	239	44	484	484	522	277	53	15	2	0	2586	3018	1331	44	2113	2113	2176	621	28	41	22	0	0.000	0.000	0.000	0.000	0.000	0.000	0.000	0.000	0.000	0.000	0.000	0.000	0.000	0.000	0.027	0.060	0.216	0.216	5.727	0.104	0.067	316	2384	100	13	473	486	54	905	959	Error	Error	-5.185	13	473	54	905	169877	953796	0.058	1.356	0	0	0
1	10	18	"A107"	"A107"	6935	22750	80	547	581	260	44	459	459	508	597	117	4	0	0	5150	6381	3456	54	2072	2072	2134	547	25	99	97	0	0.000	0.000	0.000	0.000	0.000	0.000	0.000	0.000	0.000	0.000	0.000	0.000	0.000	0.000	0.029	0.028	0.046	0.042	3.313	0.028	0.053	208	1512	100	88	3078	3166	122	4309	4431	Error	Error	-5.128	88	3078	122	4309	120815	1327265	0.122	7.764	0	0	0
1	11	18	"A107"	"A107"	7240	22750	95	516	546	286	52	475	475	513	271	52	16	2	0	4067	5063	2650	52	2136	2136	2212	624	28	90	71	0	0.000	0.000	0.000	0.000	0.000	0.000	0.000	0.000	0.000	0.000	0.000	0.000	0.000	0.000	0.021	0.024	0.077	0.064	3.764	0.028	0.032	256	2088	100	41	1931	1972	71	2927	2998	Error	Error	-5.558	41	1931	71	2927	139666	1296204	0.122	4.569	0	0	0
1	12	18	"A107"	"A107"	7545	22755	100	516	564	377	66	468	468	499	256	51	21	6	0	3906	5002	3233	64	2119	2119	2201	671	30	85	63	0	0.000	0.000	0.000	0.000	0.000	0.000	0.000	0.000	0.000	0.000	0.000	0.000	0.000	0.000	0.027	0.033	0.066	0.073	3.424	0.043	0.102	316	2384	100	48	1787	1835	96	2883	2979	Error	Error	-5.218	48	1787	96	2883	178276	1580498	0.254	4.174	0	0	0
1	13	18	"A108"	"A108"	7840	22750	85	579	625	312	49	490	490	521	243	46	25	9	0	6116	7447	3704	49	2273	2273	2331	605	25	100	96	0	0.000	0.000	0.000	0.000	0.000	0.000	0.000	0.000	0.000	0.000	0.000	0.000	0.000	0.000	0.023	0.026	0.039	0.033	3.486	0.030	0.087	208	1660	100	89	3843	3932	135	5174	5309	Error	Error	-5.432	89	3843	135	5174	130073	1548996	0.428	8.456	0	0	0
1	14	18	"A108"	"A108"	8135	22750	95	598	606	214	35	487	487	569	874	153	0	0	0	5548	6635	3582	53	2264	2264	2454	1776	72	78	43	0	0.000	0.000	0.000	0.000	0.000	0.000	0.000	0.000	0.000	0.000	0.000	0.000	0.000	0.000	0.034	0.027	0.041	0.039	3.725	0.190	0.212	256	2088	100	111	3284	3395	119	4371	4490	Error	Error	-4.887	111	3284	119	4371	155125	1698668	0.042	2.354	0	0	0
1	15	18	"A108"	"A108"	8435	22750	95	657	708	487	68	514	514	557	284	50	25	5	0	5797	7577	4518	59	2300	2300	2384	769	32	96	89	0	0.000	0.000	0.000	0.000	0.000	0.000	0.000	0.000	0.000	0.000	0.000	0.000	0.000	0.000	0.041	0.037	0.042	0.040	3.218	0.044	0.168	256	2088	100	143	3497	3640	194	5277	5471	Error	Error	-4.612	143	3497	194	5277	181318	1939695	0.532	6.753	0	0	0
1	16	18	"A109"	"A109"	8740	22750	85	550	602	280	46	514	514	543	260	47	18	5	0	3158	3802	1587	41	2304	2304	2384	686	28	60	36	0	0.000	0.000	0.000	0.000	0.000	0.000	0.000	0.000	0.000	0.000	0.000	0.000	0.000	0.000	0.042	0.059	0.172	0.142	5.232	0.097	0.159	208	1660	100	36	854	890	88	1498	1586	Error	Error	-4.568	36	854	88	1498	125114	790862	0.227	2.067	0	0	0
1	17	18	"A109"	"A109"	9040	22750	100	521	542	232	42	532	532	566	314	55	9	1	0	3079	3576	1613	45	2358	2358	2444	834	34	45	22	0	0.000	0.000	0.000	0.000	0.000	0.000	0.000	0.000	0.000	0.000	0.000	0.000	0.000	0.000	-0.015	0.008	0.167	0.173	4.169	0.107	0.139	316	2384	100	-11	721	710	10	1218	1228	Error	Error	Error	-11	721	10	1218	171426	1130051	-0.076	1.357	0	0	0
1	18	18	"A109"	"A109"	9340	22750	100	581	621	325	52	523	523	561	255	45	19	4	0	3439	4018	1708	42	2431	2431	2502	655	26	66	38	0	0.000	0.000	0.000	0.000	0.000	0.000	0.000	0.000	0.000	0.000	0.000	0.000	0.000	0.000	0.058	0.062	0.192	0.151	3.898	0.067	0.085	316	2384	100	58	1008	1066	98	1587	1685	Error	Error	-4.119	58	1008	98	1587	196379	1269638	0.235	2.315	0	0	0
1	1	19	"A110"	"A110"	4235	23045	85	586	618	262	42	450	450	480	224	46	33	12	0	6366	8872	5692	64	1998	1998	2038	470	23	100	99	0	0.000	0.000	0.000	0.000	0.000	0.000	0.000	0.000	0.000	0.000	0.000	0.000	0.000	0.000	0.031	0.024	0.031	0.030	3.060	0.023	0.134	208	1660	100	136	4368	4504	168	6874	7042	Error	Error	-5.005	136	4368	168	6874	128580	1845346	0.616	14.540	0	0	0
1	2	19	"A110"	"A110"	4525	23055	105	611	649	279	42	453	453	486	236	48	39	13	0	6343	9531	7215	75	1988	1988	2048	506	24	100	98	0	0.000	0.000	0.000	0.000	0.000	0.000	0.000	0.000	0.000	0.000	0.000	0.000	0.000	0.000	0.036	0.026	0.033	0.031	3.098	0.024	0.216	316	2572	100	158	4355	4513	196	7543	7739	Error	Error	-4.785	158	4355	196	7543	204960	3011899	0.691	14.789	0	0	0
1	3	19	"A110"	"A110"	4835	23050	95	573	660	348	52	468	468	491	225	45	38	17	0	6227	8635	5732	66	2061	2061	2147	554	25	99	96	0	0.000	0.000	0.000	0.000	0.000	0.000	0.000	0.000	0.000	0.000	0.000	0.000	0.000	0.000	0.025	0.029	0.037	0.034	3.076	0.029	0.188	256	2088	100	105	4166	4271	192	6574	6766	Error	Error	-5.310	105	4166	192	6574	168907	2210437	0.751	11.711	0	0	0
1	4	19	"A111"	"A111"	5125	23045	85	568	609	256	42	469	469	491	215	43	34	14	0	5605	7158	4125	57	2070	2070	2119	479	22	100	98	0	0.000	0.000	0.000	0.000	0.000	0.000	0.000	0.000	0.000	0.000	0.000	0.000	0.000	0.000	0.028	0.028	0.043	0.040	3.129	0.030	0.128	208	1660	100	99	3535	3634	140	5088	5228	Error	Error	-5.158	99	3535	140	5088	126703	1488911	0.549	10.520	0	0	0
1	5	19	"A111"	"A111"	5430	23045	95	595	609	256	42	478	478	522	325	62	17	3	0	5295	6380	3541	55	2129	2129	2210	672	30	96	85	0	0.000	0.000	0.000	0.000	0.000	0.000	0.000	0.000	0.000	0.000	0.000	0.000	0.000	0.000	0.037	0.031	0.050	0.044	2.911	0.029	0.086	256	2088	100	117	3166	3283	131	4251	4382	Error	Error	-4.758	117	3166	131	4251	155883	1633289	0.268	6.205	0	0	0
1	6	19	"A111"	"A111"	5730	23050	105	542	580	236	40	458	458	491	240	48	26	8	0	4450	5683	3250	57	2083	2083	2150	576	26	96	80	0	0.000	0.000	0.000	0.000	0.000	0.000	0.000	0.000	0.000	0.000	0.000	0.000	0.000	0.000	0.035	0.034	0.057	0.055	3.249	0.031	0.092	316	2572	100	84	2367	2451	122	3600	3722	Error	Error	-4.817	84	2367	122	3600	183205	1795841	0.371	6.134	0	0	0
1	7	19	"A112"	"A112"	6035	23045	85	655	720	429	59	482	482	512	247	48	40	18	0	9140	12494	7469	59	2161	2161	2233	603	27	99	98	0	0.000	0.000	0.000	0.000	0.000	0.000	0.000	0.000	0.000	0.000	0.000	0.000	0.000	0.000	0.025	0.023	0.026	0.023	3.138	0.025	0.203	208	1660	100	173	6979	7152	238	10333	10571	Error	Error	-5.334	173	6979	238	10333	149723	2598698	0.842	17.017	0	0	0
1	8	19	"A112"	"A112"	6330	23045	100	581	633	325	51	487	487	517	241	46	27	10	0	8633	11531	7865	68	2148	2148	2283	889	38	96	90	0	0.000	0.000	0.000	0.000	0.000	0.000	0.000	0.000	0.000	0.000	0.000	0.000	0.000	0.000	0.014	0.016	0.023	0.021	3.622	0.018	0.181	316	2384	100	94	6485	6579	146	9383	9529	Error	Error	-6.108	94	6485	146	9383	200177	3643890	0.481	10.403	0	0	0
1	9	19	"A112"	"A112"	6630	23050	105	642	677	281	41	477	477	517	378	73	20	2	0	7281	10489	6695	63	2082	2082	2144	547	25	99	98	0	0.000	0.000	0.000	0.000	0.000	0.000	0.000	0.000	0.000	0.000	0.000	0.000	0.000	0.000	0.032	0.024	0.032	0.027	3.207	0.020	0.113	316	2572	100	165	5199	5364	200	8407	8607	Error	Error	-4.978	165	5199	200	8407	213913	3314566	0.423	15.256	0	0	0
1	10	19	"A113"	"A113"	6935	23050	90	701	742	300	40	504	504	542	278	51	41	11	0	9589	9753	4137	42	2248	2248	2301	593	25	99	99	0	0.000	0.000	0.000	0.000	0.000	0.000	0.000	0.000	0.000	0.000	0.000	0.000	0.000	0.000	0.027	0.032	0.040	0.033	2.663	0.026	0.092	256	1924	100	197	7341	7538	238	7505	7743	Error	Error	-5.220	197	7341	238	7505	189930	2496845	0.719	12.567	0	0	0
1	11	19	"A113"	"A113"	7235	23045	100	641	703	372	52	495	495	533	278	52	33	12	0	7346	8809	5402	61	2242	2242	2455	1379	56	83	70	0	0.000	0.000	0.000	0.000	0.000	0.000	0.000	0.000	0.000	0.000	0.000	0.000	0.000	0.000	0.029	0.032	0.040	0.040	3.166	0.030	0.194	316	2384	100	146	5104	5250	208	6567	6775	Error	Error	-5.128	146	5104	208	6567	222282	2783647	0.612	4.608	0	0	0
1	12	19	"A113"	"A113"	7535	23045	100	619	657	306	46	503	503	577	914	158	1	0	0	6946	8920	5762	64	2238	2238	2575	2341	90	69	50	0	0.000	0.000	0.000	0.000	0.000	0.000	0.000	0.000	0.000	0.000	0.000	0.000	0.000	0.000	0.025	0.023	0.041	0.038	4.173	0.021	0.138	316	2384	100	116	4708	4824	154	6682	6836	Error	Error	-5.343	116	4708	154	6682	207720	2818784	0.088	2.710	0	0	0
1	13	19	"A114"	"A114"	7840	23045	90	800	834	328	39	502	502	558	453	81	31	4	0	15613	15803	6614	41	2287	2287	2402	817	34	100	98	0	0.000	0.000	0.000	0.000	0.000	0.000	0.000	0.000	0.000	0.000	0.000	0.000	0.000	0.000	0.022	0.025	0.027	0.024	2.364	0.025	0.090	256	1924	100	298	13326	13624	332	13516	13848	Error	Error	-5.483	298	13326	332	13516	213480	4045607	0.609	16.403	0	0	0
1	14	19	"A114"	"A114"	8140	23045	100	765	799	324	40	514	514	565	431	76	29	3	0	16967	17789	7654	43	2347	2347	2998	3329	111	96	85	0	0.000	0.000	0.000	0.000	0.000	0.000	0.000	0.000	0.000	0.000	0.000	0.000	0.000	0.000	0.017	0.018	0.020	0.019	2.783	0.020	0.261	316	2384	100	251	14620	14871	285	15442	15727	Error	Error	-5.864	251	14620	285	15442	252454	5621271	0.543	4.443	0	0	0
1	15	19	"A114"	"A114"	8440	23045	100	768	825	366	44	500	500	533	286	53	48	21	0	16060	17156	8841	51	2262	2262	2327	657	28	100	100	0	0.000	0.000	0.000	0.000	0.000	0.000	0.000	0.000	0.000	0.000	0.000	0.000	0.000	0.000	0.019	0.022	0.023	0.020	2.671	0.021	0.272	316	2384	100	268	13798	14066	325	14894	15219	Error	Error	-5.686	268	13798	325	14894	260551	5421371	1.021	22.571	0	0	0
1	16	19	"A115"	"A115"	8735	23040	95	592	644	316	49	502	502	550	311	56	18	5	0	4723	5906	3460	58	2300	2300	2389	908	38	90	67	0	0.000	0.000	0.000	0.000	0.000	0.000	0.000	0.000	0.000	0.000	0.000	0.000	0.000	0.000	0.037	0.039	0.064	0.058	4.086	0.041	0.073	256	2088	100	90	2423	2513	142	3606	3748	Error	Error	-4.751	90	2423	142	3606	164743	1512024	0.302	3.873	0	0	0
1	17	19	"A115"	"A115"	9045	23045	95	579	631	253	40	537	537	569	293	51	19	5	0	4730	6607	4214	63	2397	2397	2486	751	30	91	72	0	0.000	0.000	0.000	0.000	0.000	0.000	0.000	0.000	0.000	0.000	0.000	0.000	0.000	0.000	0.018	0.022	0.037	0.040	3.706	0.034	0.118	256	2088	100	42	2333	2375	94	4210	4304	Error	Error	-5.796	42	2333	94	4210	161520	1691397	0.212	5.487	0	0	0
1	18	19	"A115"	"A115"	9345	23040	100	614	654	267	40	542	542	574	262	45	20	7	0	4947	6468	4144	64	2497	2497	2557	682	26	91	75	0	0.000	0.000	0.000	0.000	0.000	0.000	0.000	0.000	0.000	0.000	0.000	0.000	0.000	0.000	0.029	0.028	0.049	0.055	3.693	0.028	0.092	316	2384	100	72	2450	2522	112	3971	4083	Error	Error	-5.089	72	2450	112	3971	206713	2044021	0.305	5.735	0	0	0
1	1	20	"A116"	"A116"	4240	23350	95	21720	25863	17715	68	465	465	513	347	67	100	100	4	23222	22729	7262	31	1988	1988	2038	458	22	100	100	0	0.000	0.000	0.000	0.000	0.000	0.000	0.000	0.000	0.000	0.000	0.000	0.000	0.000	0.000	1.001	1.225	1.017	0.957	1.779	1.542	0.829	256	2088	100	21255	21234	42489	25398	20741	46139	Error	Error	0.001	21255	21234	25398	20741	6620800	5818504	73.055	45.177	0	0	0
1	2	20	"A116"	"A116"	4535	23350	100	18656	21455	16889	78	484	484	713	2236	313	82	79	0	20995	19731	7968	40	2036	2036	2299	1513	65	99	97	0	0.000	0.000	0.000	0.000	0.000	0.000	0.000	0.000	0.000	0.000	0.000	0.000	0.000	0.000	0.958	1.185	0.966	0.751	2.429	1.763	0.786	316	2384	100	18172	18959	37131	20971	17695	38666	Error	Error	-0.061	18172	18959	20971	17695	6779873	6234877	9.276	11.521	0	0	0
1	3	20	"A116"	"A116"	4835	23350	100	16878	22104	20605	93	477	477	590	810	137	85	79	6	19885	18951	9272	48	2054	2054	2176	859	39	99	98	0	0.000	0.000	0.000	0.000	0.000	0.000	0.000	0.000	0.000	0.000	0.000	0.000	0.000	0.000	0.920	1.280	0.865	0.657	2.938	1.832	0.832	316	2384	100	16401	17831	34232	21627	16897	38524	Error	Error	-0.121	16401	17831	21627	16897	6984889	5988613	26.560	19.529	0	0	0
1	4	20	"A117"	"A117"	5140	23350	85	476	515	268	52	467	467	518	535	103	2	0	0	2776	3137	1180	37	2105	2105	2175	1035	47	32	15	0	0.000	0.000	0.000	0.000	0.000	0.000	0.000	0.000	0.000	0.000	0.000	0.000	0.000	0.000	0.013	0.047	0.176	0.163	5.386	0.093	0.027	208	1660	100	9	671	680	48	1032	1080	Error	Error	-6.220	9	671	48	1032	107189	652446	-0.006	0.929	0	0	0
1	5	20	"A117"	"A117"	5440	23345	100	465	514	298	57	468	468	492	209	42	18	4	0	2669	3037	1243	40	2111	2111	2164	493	22	55	28	0	0.000	0.000	0.000	0.000	0.000	0.000	0.000	0.000	0.000	0.000	0.000	0.000	0.000	0.000	-0.005	0.050	0.203	0.198	4.793	0.107	0.129	316	2384	100	-3	558	555	46	926	972	Error	Error	Error	-3	558	46	926	162394	959668	0.105	1.771	0	0	0
1	6	20	"A117"	"A117"	5740	23345	100	492	514	246	47	466	466	507	338	66	9	1	0	2796	3075	1022	33	2127	2127	2165	451	20	62	38	0	0.000	0.000	0.000	0.000	0.000	0.000	0.000	0.000	0.000	0.000	0.000	0.000	0.000	0.000	0.039	0.051	0.195	0.188	4.420	0.091	0.075	316	2384	100	26	669	695	48	948	996	Error	Error	-4.685	26	669	48	948	162498	971701	0.021	2.018	0	0	0
1	7	20	"A118"	"A118"	6045	23350	85	610	733	637	86	475	475	503	224	44	37	17	0	5662	7792	5428	69	2148	2148	2215	564	25	100	98	0	0.000	0.000	0.000	0.000	0.000	0.000	0.000	0.000	0.000	0.000	0.000	0.000	0.000	0.000	0.038	0.046	0.047	0.043	3.669	0.030	0.088	208	1660	100	135	3514	3649	258	5644	5902	Error	Error	-4.702	135	3514	258	5644	152416	1620675	1.027	9.888	0	0	0
1	8	20	"A118"	"A118"	6340	23345	100	589	617	262	42	470	470	512	288	56	24	7	0	5791	7982	5771	72	2165	2165	2256	596	26	88	81	0	0.000	0.000	0.000	0.000	0.000	0.000	0.000	0.000	0.000	0.000	0.000	0.000	0.000	0.000	0.033	0.025	0.046	0.047	5.218	0.022	0.108	316	2384	100	119	3626	3745	147	5817	5964	Error	Error	-4.929	119	3626	147	5817	194902	2522373	0.365	9.607	0	0	0
1	9	20	"A118"	"A118"	6640	23345	100	593	630	262	41	491	491	522	258	49	27	8	0	4869	6971	5317	76	2200	2200	2255	528	23	90	84	0	0.000	0.000	0.000	0.000	0.000	0.000	0.000	0.000	0.000	0.000	0.000	0.000	0.000	0.000	0.038	0.029	0.047	0.054	3.932	0.026	0.127	316	2384	100	102	2669	2771	139	4771	4910	Error	Error	-4.710	102	2669	139	4771	199114	2202911	0.419	8.932	0	0	0
1	10	20	"A119"	"A119"	6940	23345	100	535	553	213	38	494	494	529	258	48	17	2	0	3421	4058	2189	53	2221	2221	2286	669	29	74	45	0	0.000	0.000	0.000	0.000	0.000	0.000	0.000	0.000	0.000	0.000	0.000	0.000	0.000	0.000	0.034	0.032	0.120	0.123	4.930	0.047	0.055	316	2384	100	41	1200	1241	59	1837	1896	Error	Error	-4.871	41	1200	59	1837	174857	1282244	0.093	2.649	0	0	0
1	11	20	"A119"	"A119"	7245	23345	100	523	542	229	42	494	494	530	300	56	12	1	0	3702	4869	3201	65	2179	2179	2250	680	30	78	55	0	0.000	0.000	0.000	0.000	0.000	0.000	0.000	0.000	0.000	0.000	0.000	0.000	0.000	0.000	0.019	0.018	0.068	0.068	4.873	0.029	0.065	316	2384	100	29	1523	1552	48	2690	2738	Error	Error	-5.715	29	1523	48	2690	171329	1538582	0.040	3.851	0	0	0
1	12	20	"A119"	"A119"	7545	23345	100	519	547	227	41	484	484	520	259	49	16	3	0	4398	5385	3240	60	2231	2231	2310	660	28	83	72	0	0.000	0.000	0.000	0.000	0.000	0.000	0.000	0.000	0.000	0.000	0.000	0.000	0.000	0.000	0.016	0.020	0.063	0.064	4.023	0.027	0.052	316	2384	100	35	2167	2202	63	3154	3217	Error	Error	-5.952	35	2167	63	3154	172945	1701779	0.104	4.659	0	0	0
1	13	20	"A120"	"A120"	7850	23345	80	505	540	257	47	510	510	546	262	47	12	2	0	3321	3723	1416	38	2305	2305	2400	703	29	69	28	0	0.000	0.000	0.000	0.000	0.000	0.000	0.000	0.000	0.000	0.000	0.000	0.000	0.000	0.000	-0.005	0.021	0.121	0.127	4.224	0.040	0.029	208	1512	100	-5	1016	1011	30	1418	1448	Error	Error	Error	-5	1016	30	1418	112394	774308	-0.023	1.882	0	0	0
1	14	20	"A120"	"A120"	8145	23345	100	557	606	226	37	535	535	580	514	88	4	0	0	3257	3778	1661	43	2385	2385	2479	1087	43	38	17	0	0.000	0.000	0.000	0.000	0.000	0.000	0.000	0.000	0.000	0.000	0.000	0.000	0.000	0.000	0.025	0.051	0.161	0.145	5.535	0.086	0.130	316	2384	100	22	872	894	71	1393	1464	Error	Error	-5.309	22	872	71	1393	191627	1193812	0.051	1.195	0	0	0
1	15	20	"A120"	"A120"	8445	23350	90	586	610	216	35	545	545	588	456	77	4	0	0	3415	3787	1501	39	2372	2372	2441	742	30	65	30	0	0.000	0.000	0.000	0.000	0.000	0.000	0.000	0.000	0.000	0.000	0.000	0.000	0.000	0.000	0.039	0.046	0.134	0.126	4.229	0.133	0.200	256	1924	100	41	1043	1084	65	1415	1480	Error	Error	-4.669	41	1043	65	1415	156197	969412	0.048	1.814	0	0	0
1	16	20	"A121"	"A121"	8745	23350	100	762	840	406	48	540	540	570	254	44	47	23	0	9857	14307	11143	77	2431	2431	2508	583	23	91	86	0	0.000	0.000	0.000	0.000	0.000	0.000	0.000	0.000	0.000	0.000	0.000	0.000	0.000	0.000	0.030	0.025	0.032	0.034	3.264	0.024	0.332	316	2384	100	222	7426	7648	300	11876	12176	Error	Error	-5.064	222	7426	300	11876	265282	4520870	1.063	20.238	0	0	0
1	17	20	"A121"	"A121"	9045	23350	100	797	901	534	59	550	550	585	284	48	45	20	0	10556	14785	11297	76	2455	2455	2522	721	28	96	95	0	0.000	0.000	0.000	0.000	0.000	0.000	0.000	0.000	0.000	0.000	0.000	0.000	0.000	0.000	0.030	0.028	0.030	0.029	3.372	0.026	0.304	316	2384	100	247	8101	8348	351	12330	12681	Error	Error	-5.036	247	8101	351	12330	284789	4672119	1.113	17.008	0	0	0
1	18	20	"A121"	"A121"	9345	23345	100	811	893	427	47	548	548	584	280	47	48	23	0	10643	15560	11769	75	2570	2570	2650	715	26	95	94	0	0.000	0.000	0.000	0.000	0.000	0.000	0.000	0.000	0.000	0.000	0.000	0.000	0.000	0.000	0.033	0.027	0.027	0.030	3.170	0.023	0.333	316	2384	100	263	8073	8336	345	12990	13335	Error	Error	-4.940	263	8073	345	12990	282145	4917013	1.104	18.056	0	0	0
1	1	21	"Blank"	"Blank"	4230	23650	100	466	500	206	41	449	449	477	212	44	18	4	0	2083	2136	539	25	2006	2006	2022	385	19	22	6	0	0.000	0.000	0.000	0.000	0.000	0.000	0.000	0.000	0.000	0.000	0.000	0.000	0.000	0.000	0.221	0.392	0.420	0.405	5.162	0.208	0.113	316	2384	100	17	77	94	51	130	181	Error	Error	-2.179	17	77	51	130	158070	675010	0.108	0.296	0	0	0
1	2	21	"Blank"	"Blank"	4535	23650	100	442	467	199	42	441	441	468	207	44	16	2	0	2038	2068	405	19	2004	2004	2033	412	20	15	3	0	0.000	0.000	0.000	0.000	0.000	0.000	0.000	0.000	0.000	0.000	0.000	0.000	0.000	0.000	0.029	0.406	0.623	0.558	4.814	0.186	0.100	316	2384	100	1	34	35	26	64	90	Error	Error	-5.087	1	34	26	64	147590	653395	-0.005	0.085	0	0	0
1	3	21	"Blank"	"Blank"	4835	23650	100	457	495	228	46	466	466	492	219	44	15	4	0	2091	2162	462	21	2078	2078	2117	424	20	14	4	0	0.000	0.000	0.000	0.000	0.000	0.000	0.000	0.000	0.000	0.000	0.000	0.000	0.000	0.000	-0.692	0.345	0.648	0.617	4.737	0.266	0.054	316	2384	100	-9	13	4	29	84	113	Error	Error	Error	-9	13	29	84	156295	683075	0.014	0.106	0	0	0
1	4	21	"Blank"	"Blank"	5135	23650	100	451	486	217	44	467	467	496	232	46	14	3	0	2193	2219	386	17	2130	2130	2173	476	21	12	2	0	0.000	0.000	0.000	0.000	0.000	0.000	0.000	0.000	0.000	0.000	0.000	0.000	0.000	0.000	-0.254	0.213	0.530	0.589	4.218	0.173	0.067	316	2384	100	-16	63	47	19	89	108	Error	Error	Error	-16	63	19	89	153464	701069	-0.043	0.097	0	0	0
1	5	21	"Blank"	"Blank"	5435	23650	100	481	489	186	38	477	477	503	220	43	12	1	0	2198	2219	420	18	2143	2143	2187	444	20	13	1	0	0.000	0.000	0.000	0.000	0.000	0.000	0.000	0.000	0.000	0.000	0.000	0.000	0.000	0.000	0.073	0.158	0.500	0.534	4.177	0.147	0.065	316	2384	100	4	55	59	12	76	88	Error	Error	-3.781	4	55	12	76	154548	701328	-0.064	0.072	0	0	0
1	6	21	"Blank"	"Blank"	5735	23645	100	477	509	243	47	476	476	501	219	43	16	4	0	2172	2269	575	25	2147	2147	2190	469	21	14	4	0	0.000	0.000	0.000	0.000	0.000	0.000	0.000	0.000	0.000	0.000	0.000	0.000	0.000	0.000	0.040	0.270	0.569	0.610	5.456	0.160	0.084	316	2384	100	1	25	26	33	122	155	Error	Error	-4.644	1	25	33	122	160894	716910	0.037	0.168	0	0	0
1	7	21	"Blank"	"Blank"	6040	23645	100	472	498	205	41	462	462	491	225	45	13	4	0	2172	2225	475	21	2153	2153	2198	523	23	11	1	0	0.000	0.000	0.000	0.000	0.000	0.000	0.000	0.000	0.000	0.000	0.000	0.000	0.000	0.000	0.526	0.500	0.465	0.471	5.404	0.165	0.114	316	2384	100	10	19	29	36	72	108	Error	Error	-0.926	10	19	36	72	157356	703063	0.031	0.052	0	0	0
1	8	21	"Blank"	"Blank"	6340	23645	100	521	535	226	42	489	489	524	256	48	13	2	0	2239	2288	436	19	2188	2188	2233	525	23	12	2	0	0.000	0.000	0.000	0.000	0.000	0.000	0.000	0.000	0.000	0.000	0.000	0.000	0.000	0.000	0.627	0.460	0.583	0.523	4.280	0.145	0.051	316	2384	100	32	51	83	46	100	146	Error	Error	-0.672	32	51	46	100	169026	722900	0.043	0.105	0	0	0
1	9	21	"Blank"	"Blank"	6640	23645	100	478	509	233	45	494	494	529	298	56	9	2	0	2206	2254	506	22	2203	2203	2252	499	22	10	2	0	0.000	0.000	0.000	0.000	0.000	0.000	0.000	0.000	0.000	0.000	0.000	0.000	0.000	0.000	-5.333	0.294	0.586	0.548	4.510	0.197	0.106	316	2384	100	-16	3	-13	15	51	66	Error	Error	Error	-16	3	15	51	160768	712209	-0.067	0.004	0	0	0
1	10	21	"Blank"	"Blank"	6940	23645	100	509	534	208	38	505	505	537	229	42	15	2	0	2310	2372	418	17	2244	2244	2300	514	22	15	3	0	0.000	0.000	0.000	0.000	0.000	0.000	0.000	0.000	0.000	0.000	0.000	0.000	0.000	0.000	0.061	0.227	0.452	0.495	4.844	0.168	0.109	316	2384	100	4	66	70	29	128	157	Error	Error	-4.044	4	66	29	128	168700	749628	-0.013	0.140	0	0	0
1	11	21	"Blank"	"Blank"	7240	23645	100	508	530	206	38	529	529	572	400	69	4	0	0	2351	2366	512	21	2363	2363	2482	940	37	1	0	0	0.000	0.000	0.000	0.000	0.000	0.000	0.000	0.000	0.000	0.000	0.000	0.000	0.000	0.000	1.750	0.333	0.447	0.464	4.513	0.113	0.109	316	2384	100	-21	-12	-33	1	3	4	Error	Error	0.807	-21	-12	1	3	167441	747747	-0.105	-0.123	0	0	0
1	12	21	"Blank"	"Blank"	7540	23645	100	552	568	215	37	536	536	573	343	59	8	1	0	2436	2480	575	23	2405	2405	2505	1284	51	1	1	0	0.000	0.000	0.000	0.000	0.000	0.000	0.000	0.000	0.000	0.000	0.000	0.000	0.000	0.000	0.516	0.427	0.487	0.531	5.471	0.288	0.413	316	2384	100	16	31	47	32	75	107	Error	Error	-0.954	16	31	32	75	179642	783639	-0.015	-0.019	0	0	0
1	13	21	"Blank"	"Blank"	7845	23645	100	526	541	242	44	524	524	552	287	51	9	0	0	2445	2481	527	21	2358	2358	2431	764	31	4	1	0	0.000	0.000	0.000	0.000	0.000	0.000	0.000	0.000	0.000	0.000	0.000	0.000	0.000	0.000	0.023	0.138	0.613	0.585	4.381	0.155	0.127	316	2384	100	2	87	89	17	123	140	Error	Error	-5.443	2	87	17	123	170875	783991	-0.038	0.065	0	0	0
1	14	21	"Blank"	"Blank"	8145	23645	100	500	530	256	48	513	513	553	296	53	9	1	0	2204	2311	713	30	2332	2332	2388	647	27	4	1	0	0.000	0.000	0.000	0.000	0.000	0.000	0.000	0.000	0.000	0.000	0.000	0.000	0.000	0.000	0.102	-0.810	0.554	0.515	4.907	0.209	0.172	316	2384	100	-13	-128	-141	17	-21	-4	Error	Error	-3.300	-13	-128	17	-21	167473	730285	-0.078	-0.119	0	0	0
1	15	21	"Blank"	"Blank"	8445	23645	100	556	576	248	43	541	541	602	932	154	0	0	0	2474	2538	666	26	2440	2440	2579	1810	70	0	0	0	0.000	0.000	0.000	0.000	0.000	0.000	0.000	0.000	0.000	0.000	0.000	0.000	0.000	0.000	0.441	0.357	0.500	0.552	5.075	0.184	0.193	316	2384	100	15	34	49	35	98	133	Error	Error	-1.181	15	34	35	98	182071	801920	-0.028	-0.023	0	0	0
1	16	21	"Blank"	"Blank"	8745	23645	100	548	589	273	46	555	555	581	254	43	15	3	0	2543	2589	644	24	2484	2484	2547	606	23	6	0	0	0.000	0.000	0.000	0.000	0.000	0.000	0.000	0.000	0.000	0.000	0.000	0.000	0.000	0.000	-0.119	0.324	0.604	0.578	4.534	0.202	0.155	316	2384	100	-7	59	52	34	105	139	Error	Error	Error	-7	59	34	105	186060	818245	0.031	0.069	0	0	0
1	17	21	"Blank"	"Blank"	9045	23645	100	581	603	241	39	567	567	602	287	47	11	2	0	2594	2628	485	18	2542	2542	2618	736	28	5	1	0	0.000	0.000	0.000	0.000	0.000	0.000	0.000	0.000	0.000	0.000	0.000	0.000	0.000	0.000	0.269	0.419	0.590	0.637	4.371	0.229	0.325	316	2384	100	14	52	66	36	86	122	Error	Error	-1.893	14	52	36	86	190621	830300	0.003	0.014	0	0	0
1	18	21	"Blank"	"Blank"	9350	23645	100	548	587	242	41	571	571	599	265	44	10	3	0	2639	2713	564	20	2623	2623	2695	731	27	6	1	0	0.000	0.000	0.000	0.000	0.000	0.000	0.000	0.000	0.000	0.000	0.000	0.000	0.000	0.000	-1.437	0.178	0.429	0.474	4.386	0.248	0.283	316	2384	100	-23	16	-7	16	90	106	Error	Error	Error	-23	16	16	90	185597	857399	-0.045	0.025	0	0	0
