# Supplementary material for: Application of hybridization control probe to increase accuracy on ligation detection or minisequencing diagnostic microarrays
Source: BMC Res Notes. 2009 Dec 14;2:249. doi: 10.1186/1756-0500-2-249 (PMC2799435; doi:10.1186/1756-0500-2-249)
Supplement: Additional file 3 — Gpr_files. Zip-compressed file containing raw microarray data in GenePix results format (.gpr) and GAL (GenePix Array List) files. [file 1756-0500-2-249-S3.ZIP › gpr_files/slide3/lasi3_6-16.gpr]

ATF	1.0
30	76    
"Type=GenePix Results 3"
"DateTime=2009/04/02 13:50:27"
"Settings=C:\Axon\Params\hpv0204lasi3.gps"
"GalFile=C:\Axon\Data\HPV\ArrayIt_032009_InstiBioGalfile.gal"
"ArrayOfArrays=6-16"
"PixelSize=5"
"Wavelengths=532	488"
"ImageFiles=C:\Axon\Data\HPV\020409\lasi3.tif 2	C:\Axon\Data\HPV\020409\lasi3.tif 3"
"NormalizationMethod=None"
"NormalizationFactors=1	1"
"JpegImage="
"StdDev=Type 1"
"RatioFormulations=W1/W3 (/532)	W1/W4 (/488)	W3/W4 (532/488)"
"FeatureType=Circular"
"Barcode="
"BackgroundSubtraction=LocalFeature"
"ImageOrigin=0, 0"
"JpegOrigin=3705, 80"
"Creator=GenePix Pro 6.1.0.2"
"Scanner=GenePix 4200A 01 Autoloader [2]"
"FocusPosition=0"
"Temperature=23.25"
"LinesAveraged=2"
"Comment="
"PMTGain=580	540"
"ScanPower=100	100"
"LaserPower=2.72	2.57"
"Filters=Standard Green	Standard Blue"
"ScanRegion=688,16,3816,13800"
"Supplier="
"Block"	"Column"	"Row"	"Name"	"ID"	"X"	"Y"	"Dia."	"F532 Median"	"F532 Mean"	"F532 SD"	"F532 CV"	"B532"	"B532 Median"	"B532 Mean"	"B532 SD"	"B532 CV"	"% > B532+1SD"	"% > B532+2SD"	"F532 % Sat."	"F488 Median"	"F488 Mean"	"F488 SD"	"F488 CV"	"B488"	"B488 Median"	"B488 Mean"	"B488 SD"	"B488 CV"	"% > B488+1SD"	"% > B488+2SD"	"F488 % Sat."	"Ratio of Medians (1/532)"	"Ratio of Means (1/532)"	"Median of Ratios (1/532)"	"Mean of Ratios (1/532)"	"Ratios SD (1/532)"	"Rgn Ratio (1/532)"	"Rgn R2 (1/532)"	"Ratio of Medians (1/488)"	"Ratio of Means (1/488)"	"Median of Ratios (1/488)"	"Mean of Ratios (1/488)"	"Ratios SD (1/488)"	"Rgn Ratio (1/488)"	"Rgn R2 (1/488)"	"Ratio of Medians (532/488)"	"Ratio of Means (532/488)"	"Median of Ratios (532/488)"	"Mean of Ratios (532/488)"	"Ratios SD (532/488)"	"Rgn Ratio (532/488)"	"Rgn R2 (532/488)"	"F Pixels"	"B Pixels"	"Circularity"	"Sum of Medians (1/532)"	"Sum of Medians (1/488)"	"Sum of Medians (532/488)"	"Sum of Means (1/532)"	"Sum of Means (1/488)"	"Sum of Means (532/488)"	"Log Ratio (1/532)"	"Log Ratio (1/488)"	"Log Ratio (532/488)"	"F532 Median - B532"	"F488 Median - B488"	"F532 Mean - B532"	"F488 Mean - B488"	"F532 Total Intensity"	"F488 Total Intensity"	"SNR 532"	"SNR 488"	"Flags"	"Normalize"	"Autoflag"
1	1	1	"A1"	"A1"	13190	17635	100	962	1138	904	79	693	693	764	514	67	31	11	0	19016	18604	12036	64	2844	2844	3277	2332	71	77	70	0	0.000	0.000	0.000	0.000	0.000	0.000	0.000	0.000	0.000	0.000	0.000	0.000	0.000	0.000	0.017	0.028	0.025	0.030	4.269	0.028	0.195	316	2384	100	269	16172	16441	445	15760	16205	Error	Error	-5.910	269	16172	445	15760	359519	5878735	0.728	6.572	0	0	0
1	2	1	"A1"	"A1"	13490	17635	100	952	1171	858	73	656	656	731	599	81	30	11	0	13429	16596	11280	67	2774	2774	3187	2890	90	83	74	0	0.000	0.000	0.000	0.000	0.000	0.000	0.000	0.000	0.000	0.000	0.000	0.000	0.000	0.000	0.028	0.037	0.034	0.035	4.351	0.046	0.295	316	2384	100	296	10655	10951	515	13822	14337	Error	Error	-5.170	296	10655	515	13822	370083	5244409	0.735	4.640	0	0	0
1	3	1	"A1"	"A1"	13795	17635	100	1168	1317	787	59	749	749	826	587	71	39	12	0	17835	20120	11869	58	3053	3053	3360	2076	61	87	83	0	0.000	0.000	0.000	0.000	0.000	0.000	0.000	0.000	0.000	0.000	0.000	0.000	0.000	0.000	0.028	0.033	0.032	0.033	2.681	0.039	0.284	316	2384	100	419	14782	15201	568	17067	17635	Error	Error	-5.141	419	14782	568	17067	416238	6357959	0.836	8.073	0	0	0
1	4	1	"A2"	"A2"	14095	17635	100	1502	1566	918	58	785	785	860	549	63	62	20	0	36022	31583	13375	42	3173	3173	3397	1817	53	93	87	0	0.000	0.000	0.000	0.000	0.000	0.000	0.000	0.000	0.000	0.000	0.000	0.000	0.000	0.000	0.022	0.027	0.026	0.025	2.175	0.030	0.373	316	2384	100	717	32849	33566	781	28410	29191	Error	Error	-5.518	717	32849	781	28410	494816	9980131	1.286	15.512	0	0	0
1	5	1	"A2"	"A2"	14395	17635	100	1239	1333	515	38	801	801	862	539	62	43	10	0	27212	25499	9258	36	3252	3252	4085	4454	109	91	89	0	0.000	0.000	0.000	0.000	0.000	0.000	0.000	0.000	0.000	0.000	0.000	0.000	0.000	0.000	0.018	0.024	0.025	0.022	2.883	0.023	0.286	316	2384	100	438	23960	24398	532	22247	22779	Error	Error	-5.774	438	23960	532	22247	421293	8057652	0.874	4.808	0	0	0
1	6	1	"A2"	"A2"	14695	17635	100	1468	1527	1023	66	749	749	837	677	80	53	7	0	33945	31382	11544	36	3137	3137	4562	6535	143	90	88	0	0.000	0.000	0.000	0.000	0.000	0.000	0.000	0.000	0.000	0.000	0.000	0.000	0.000	0.000	0.023	0.028	0.025	0.024	2.176	0.031	0.238	316	2384	100	719	30808	31527	778	28245	29023	Error	Error	-5.421	719	30808	778	28245	482469	9916639	1.019	4.104	0	0	0
1	7	1	"A3"	"A3"	14995	17635	100	990	1092	550	50	714	714	783	500	63	33	13	0	11108	16186	12646	78	2992	2992	3202	1643	51	81	75	0	0.000	0.000	0.000	0.000	0.000	0.000	0.000	0.000	0.000	0.000	0.000	0.000	0.000	0.000	0.034	0.029	0.032	0.039	4.290	0.030	0.235	316	2384	100	276	8116	8392	378	13194	13572	Error	Error	-4.878	276	8116	378	13194	345178	5114827	0.618	7.903	0	0	0
1	8	1	"A3"	"A3"	15295	17635	100	1147	1230	654	53	716	716	780	569	72	40	12	0	18757	21532	13097	60	2985	2985	3772	4215	111	85	69	0	0.000	0.000	0.000	0.000	0.000	0.000	0.000	0.000	0.000	0.000	0.000	0.000	0.000	0.000	0.027	0.028	0.029	0.031	3.192	0.028	0.278	316	2384	100	431	15772	16203	514	18547	19061	Error	Error	-5.194	431	15772	514	18547	388543	6804029	0.791	4.214	0	0	0
1	9	1	"A3"	"A3"	15600	17635	100	1025	1154	805	69	708	708	775	616	79	26	6	0	18818	20724	11919	57	2903	2903	3304	2606	78	90	82	0	0.000	0.000	0.000	0.000	0.000	0.000	0.000	0.000	0.000	0.000	0.000	0.000	0.000	0.000	0.020	0.025	0.023	0.024	3.436	0.028	0.258	316	2384	100	317	15915	16232	446	17821	18267	Error	Error	-5.650	317	15915	446	17821	364800	6548751	0.615	6.685	0	0	0
1	10	1	"A4"	"A4"	15900	17635	100	996	1072	568	52	735	735	798	562	70	24	2	0	13055	13861	7824	56	3000	3000	3174	1542	48	85	83	0	0.000	0.000	0.000	0.000	0.000	0.000	0.000	0.000	0.000	0.000	0.000	0.000	0.000	0.000	0.026	0.031	0.036	0.035	3.415	0.039	0.170	316	2384	100	261	10055	10316	337	10861	11198	Error	Error	-5.268	261	10055	337	10861	338821	4379988	0.488	6.931	0	0	0
1	11	1	"A4"	"A4"	16200	17635	100	1022	1105	659	59	748	748	809	528	65	24	4	0	12587	13774	7321	53	3089	3089	3301	1706	51	91	84	0	0.000	0.000	0.000	0.000	0.000	0.000	0.000	0.000	0.000	0.000	0.000	0.000	0.000	0.000	0.029	0.033	0.035	0.034	3.312	0.036	0.148	316	2384	100	274	9498	9772	357	10685	11042	Error	Error	-5.115	274	9498	357	10685	349118	4352612	0.561	6.139	0	0	0
1	12	1	"A4"	"A4"	16500	17635	100	1043	1097	537	48	769	769	873	1231	141	2	0	0	18333	17675	8851	50	3122	3122	4047	4086	100	83	70	0	0.000	0.000	0.000	0.000	0.000	0.000	0.000	0.000	0.000	0.000	0.000	0.000	0.000	0.000	0.018	0.023	0.025	0.028	4.369	0.048	0.074	316	2384	100	274	15211	15485	328	14553	14881	Error	Error	-5.795	274	15211	328	14553	346777	5585320	0.182	3.335	0	0	0
1	13	1	"A5"	"A5"	16805	17635	90	866	920	363	39	763	763	836	542	64	12	1	0	5206	6184	3136	50	3039	3039	3211	1288	40	71	43	0	0.000	0.000	0.000	0.000	0.000	0.000	0.000	0.000	0.000	0.000	0.000	0.000	0.000	0.000	0.048	0.050	0.099	0.088	4.097	0.100	0.194	256	1924	100	103	2167	2270	157	3145	3302	Error	Error	-4.395	103	2167	157	3145	235625	1583100	0.155	2.308	0	0	0
1	14	1	"A5"	"A5"	17105	17635	100	887	916	323	35	760	760	835	671	80	4	0	0	5062	6167	3559	57	3178	3178	3369	1936	57	46	19	0	0.000	0.000	0.000	0.000	0.000	0.000	0.000	0.000	0.000	0.000	0.000	0.000	0.000	0.000	0.067	0.052	0.108	0.105	4.802	0.105	0.234	316	2384	100	127	1884	2011	156	2989	3145	Error	Error	-3.891	127	1884	156	2989	289446	1948861	0.121	1.445	0	0	0
1	15	1	"A5"	"A5"	17405	17640	95	1002	1011	367	36	869	869	917	471	51	15	1	0	5825	6250	1924	30	3404	3404	3522	1059	30	83	57	0	0.000	0.000	0.000	0.000	0.000	0.000	0.000	0.000	0.000	0.000	0.000	0.000	0.000	0.000	0.055	0.050	0.097	0.102	3.054	0.138	0.199	256	2088	100	133	2421	2554	142	2846	2988	Error	Error	-4.186	133	2421	142	2846	258893	1599913	0.200	2.576	0	0	0
1	16	1	"A6"	"A6"	17705	17635	100	1171	1221	491	40	879	879	951	545	57	27	4	0	14705	16599	10161	61	3380	3380	3627	2026	55	79	76	0	0.000	0.000	0.000	0.000	0.000	0.000	0.000	0.000	0.000	0.000	0.000	0.000	0.000	0.000	0.026	0.026	0.029	0.030	3.628	0.029	0.141	316	2384	100	292	11325	11617	342	13219	13561	Error	Error	-5.277	292	11325	342	13219	385826	5245264	0.495	6.403	0	0	0
1	17	1	"A6"	"A6"	18005	17635	100	1327	1373	498	36	979	979	1057	726	68	20	2	0	17924	19244	9477	49	3610	3610	4662	5110	109	84	66	0	0.000	0.000	0.000	0.000	0.000	0.000	0.000	0.000	0.000	0.000	0.000	0.000	0.000	0.000	0.024	0.025	0.028	0.028	3.416	0.027	0.241	316	2384	100	348	14314	14662	394	15634	16028	Error	Error	-5.362	348	14314	394	15634	433785	6080987	0.435	2.854	0	0	0
1	18	1	"A6"	"A6"	18305	17635	100	1487	1601	1110	69	1096	1096	1199	976	81	11	1	0	15222	15988	7203	45	4055	4055	4837	3779	78	88	66	0	0.000	0.000	0.000	0.000	0.000	0.000	0.000	0.000	0.000	0.000	0.000	0.000	0.000	0.000	0.035	0.042	0.040	0.039	3.059	0.041	0.178	316	2384	100	391	11167	11558	505	11933	12438	Error	Error	-4.836	391	11167	505	11933	505927	5052360	0.412	2.951	0	0	0
1	1	2	"A7"	"A7"	13190	17935	100	935	1232	1644	133	729	729	806	550	68	19	7	0	6005	7674	5508	71	2953	2953	3252	1796	55	63	45	0	0.000	0.000	0.000	0.000	0.000	0.000	0.000	0.000	0.000	0.000	0.000	0.000	0.000	0.000	0.067	0.107	0.087	0.101	4.446	0.360	0.503	316	2384	100	206	3052	3258	503	4721	5224	Error	Error	-3.889	206	3052	503	4721	389264	2425090	0.775	2.462	0	0	0
1	2	2	"A7"	"A7"	13490	17935	100	740	840	820	97	671	671	747	676	90	4	1	0	5224	6106	3353	54	2808	2808	3134	1894	60	56	36	0	0.000	0.000	0.000	0.000	0.000	0.000	0.000	0.000	0.000	0.000	0.000	0.000	0.000	0.000	0.029	0.051	0.068	0.079	4.793	0.100	0.215	316	2384	100	69	2416	2485	169	3298	3467	Error	Error	-5.130	69	2416	169	3298	265457	1929565	0.138	1.569	0	0	0
1	3	2	"A7"	"A7"	13795	17935	100	776	908	889	97	686	686	880	2356	267	1	0	0	6033	8123	5652	69	2871	2871	3465	3571	103	46	28	0	0.000	0.000	0.000	0.000	0.000	0.000	0.000	0.000	0.000	0.000	0.000	0.000	0.000	0.000	0.028	0.042	0.057	0.067	4.674	0.072	0.225	316	2384	100	90	3162	3252	222	5252	5474	Error	Error	-5.135	90	3162	222	5252	286851	2566828	0.012	1.304	0	0	0
1	4	2	"A8"	"A8"	14095	17935	100	1029	1132	602	53	660	660	729	598	82	34	8	0	16836	18968	13345	70	2807	2807	3151	2213	70	77	75	0	0.000	0.000	0.000	0.000	0.000	0.000	0.000	0.000	0.000	0.000	0.000	0.000	0.000	0.000	0.026	0.029	0.032	0.036	3.538	0.031	0.193	316	2384	100	369	14029	14398	472	16161	16633	Error	Error	-5.249	369	14029	472	16161	357836	5993922	0.674	7.147	0	0	0
1	5	2	"A8"	"A8"	14395	17935	100	927	1039	774	74	655	655	744	670	90	20	3	0	18475	20469	12669	61	2829	2829	4128	6010	145	78	61	0	0.000	0.000	0.000	0.000	0.000	0.000	0.000	0.000	0.000	0.000	0.000	0.000	0.000	0.000	0.017	0.022	0.023	0.025	4.405	0.024	0.194	316	2384	100	272	15646	15918	384	17640	18024	Error	Error	-5.846	272	15646	384	17640	328420	6468335	0.440	2.719	0	0	0
1	6	2	"A8"	"A8"	14695	17935	100	1050	1128	504	44	649	649	726	544	74	37	10	0	19285	19609	11442	58	2848	2848	4045	5612	138	82	65	0	0.000	0.000	0.000	0.000	0.000	0.000	0.000	0.000	0.000	0.000	0.000	0.000	0.000	0.000	0.024	0.029	0.030	0.034	3.607	0.030	0.259	316	2384	100	401	16437	16838	479	16761	17240	Error	Error	-5.357	401	16437	479	16761	356451	6196396	0.739	2.773	0	0	0
1	7	2	"A9"	"A9"	14995	17935	100	1024	1119	644	57	654	654	725	535	73	35	9	0	14559	15816	10210	64	2878	2878	3359	2907	86	78	73	0	0.000	0.000	0.000	0.000	0.000	0.000	0.000	0.000	0.000	0.000	0.000	0.000	0.000	0.000	0.032	0.036	0.038	0.042	3.349	0.038	0.325	316	2384	100	370	11681	12051	465	12938	13403	Error	Error	-4.980	370	11681	465	12938	353655	4997890	0.736	4.285	0	0	0
1	8	2	"A9"	"A9"	15295	17935	100	1025	1165	677	58	661	661	740	540	72	39	9	0	17637	17528	9553	54	2897	2897	3897	4606	118	82	70	0	0.000	0.000	0.000	0.000	0.000	0.000	0.000	0.000	0.000	0.000	0.000	0.000	0.000	0.000	0.025	0.034	0.035	0.036	3.271	0.034	0.405	316	2384	100	364	14740	15104	504	14631	15135	Error	Error	-5.340	364	14740	504	14631	368121	5538876	0.787	2.959	0	0	0
1	9	2	"A9"	"A9"	15600	17935	100	968	1193	2046	171	635	635	709	583	82	29	6	0	14651	15801	8809	55	2741	2741	3370	3656	108	82	72	0	0.000	0.000	0.000	0.000	0.000	0.000	0.000	0.000	0.000	0.000	0.000	0.000	0.000	0.000	0.028	0.043	0.033	0.038	3.922	0.032	0.064	316	2384	100	333	11910	12243	558	13060	13618	Error	Error	-5.161	333	11910	558	13060	376967	4993129	0.830	3.400	0	0	0
1	10	2	"A10"	"A10"	15900	17935	100	899	1038	800	77	648	648	723	616	85	20	2	0	14654	17928	11242	62	2807	2807	3048	1964	64	82	80	0	0.000	0.000	0.000	0.000	0.000	0.000	0.000	0.000	0.000	0.000	0.000	0.000	0.000	0.000	0.021	0.026	0.024	0.026	3.867	0.026	0.125	316	2384	100	251	11847	12098	390	15121	15511	Error	Error	-5.561	251	11847	390	15121	327999	5665179	0.511	7.576	0	0	0
1	11	2	"A10"	"A10"	16200	17935	100	936	1037	458	44	683	683	769	611	79	22	4	0	12019	14238	8903	62	2916	2916	3785	4938	130	78	45	0	0.000	0.000	0.000	0.000	0.000	0.000	0.000	0.000	0.000	0.000	0.000	0.000	0.000	0.000	0.028	0.031	0.036	0.040	3.825	0.032	0.253	316	2384	100	253	9103	9356	354	11322	11676	Error	Error	-5.169	253	9103	354	11322	327708	4499141	0.439	2.117	0	0	0
1	12	2	"A10"	"A10"	16500	17935	100	977	1055	439	41	687	687	769	710	92	19	1	0	14788	17224	10810	62	2970	2970	3959	5076	128	83	57	0	0.000	0.000	0.000	0.000	0.000	0.000	0.000	0.000	0.000	0.000	0.000	0.000	0.000	0.000	0.025	0.026	0.029	0.031	3.327	0.031	0.189	316	2384	100	290	11818	12108	368	14254	14622	Error	Error	-5.349	290	11818	368	14254	333396	5442821	0.403	2.613	0	0	0
1	13	2	"A11"	"A11"	16800	17935	100	872	958	546	56	698	698	760	550	72	17	5	0	8408	12035	10864	90	2961	2961	3184	1918	60	68	62	0	0.000	0.000	0.000	0.000	0.000	0.000	0.000	0.000	0.000	0.000	0.000	0.000	0.000	0.000	0.032	0.029	0.044	0.061	5.801	0.034	0.157	316	2384	100	174	5447	5621	260	9074	9334	Error	Error	-4.968	174	5447	260	9074	302588	3803065	0.360	4.615	0	0	0
1	14	2	"A11"	"A11"	17100	17935	100	820	913	628	68	697	697	775	560	72	14	2	0	9917	12799	8665	67	2972	2972	3341	2046	61	83	67	0	0.000	0.000	0.000	0.000	0.000	0.000	0.000	0.000	0.000	0.000	0.000	0.000	0.000	0.000	0.018	0.022	0.032	0.036	5.150	0.030	0.146	316	2384	100	123	6945	7068	216	9827	10043	Error	Error	-5.819	123	6945	216	9827	288400	4044607	0.246	4.623	0	0	0
1	15	2	"A11"	"A11"	17405	17935	100	884	961	439	45	715	715	784	582	74	16	3	0	10122	11847	7165	60	3060	3060	3327	1922	57	82	75	0	0.000	0.000	0.000	0.000	0.000	0.000	0.000	0.000	0.000	0.000	0.000	0.000	0.000	0.000	0.024	0.028	0.041	0.041	3.915	0.033	0.120	316	2384	100	169	7062	7231	246	8787	9033	Error	Error	-5.385	169	7062	246	8787	303591	3743594	0.304	4.433	0	0	0
1	16	2	"A12"	"A12"	17705	17935	100	1130	1215	625	51	775	775	828	435	52	42	16	0	13401	16900	11915	70	3212	3212	3465	2094	60	80	77	0	0.000	0.000	0.000	0.000	0.000	0.000	0.000	0.000	0.000	0.000	0.000	0.000	0.000	0.000	0.035	0.032	0.037	0.039	3.473	0.031	0.312	316	2384	100	355	10189	10544	440	13688	14128	Error	Error	-4.843	355	10189	440	13688	384069	5340387	0.890	6.416	0	0	0
1	17	2	"A12"	"A12"	18005	17935	100	1164	1207	458	37	820	820	883	515	58	35	7	0	15202	18282	12392	67	3362	3362	4563	6043	132	72	49	0	0.000	0.000	0.000	0.000	0.000	0.000	0.000	0.000	0.000	0.000	0.000	0.000	0.000	0.000	0.029	0.026	0.033	0.035	3.507	0.024	0.299	316	2384	100	344	11840	12184	387	14920	15307	Error	Error	-5.105	344	11840	387	14920	381403	5777010	0.629	2.270	0	0	0
1	18	2	"A12"	"A12"	18305	17935	100	1231	1306	588	45	893	893	959	551	57	30	7	0	15182	16496	10589	64	3564	3564	4562	4928	108	70	56	0	0.000	0.000	0.000	0.000	0.000	0.000	0.000	0.000	0.000	0.000	0.000	0.000	0.000	0.000	0.029	0.032	0.035	0.038	3.547	0.027	0.259	316	2384	100	338	11618	11956	413	12932	13345	Error	Error	-5.103	338	11618	413	12932	412581	5212590	0.630	2.422	0	0	0
1	1	3	"A13"	"A13"	13200	18245	100	1109	1194	681	57	653	653	749	924	123	16	1	0	21785	21000	11142	53	2728	2728	3107	2352	75	88	82	0	0.000	0.000	0.000	0.000	0.000	0.000	0.000	0.000	0.000	0.000	0.000	0.000	0.000	0.000	0.024	0.030	0.029	0.028	2.270	0.035	0.286	316	2384	100	456	19057	19513	541	18272	18813	Error	Error	-5.385	456	19057	541	18272	377407	6635984	0.482	7.608	0	0	0
1	2	3	"A13"	"A13"	13505	18250	100	1408	1487	748	50	665	665	742	646	87	57	12	0	25907	26494	9078	34	2826	2826	3146	2124	67	100	100	0	0.000	0.000	0.000	0.000	0.000	0.000	0.000	0.000	0.000	0.000	0.000	0.000	0.000	0.000	0.032	0.035	0.031	0.029	2.027	0.032	0.352	316	2384	100	743	23081	23824	822	23668	24490	Error	Error	-4.957	743	23081	822	23668	469765	8372087	1.153	10.992	0	0	0
1	3	3	"A13"	"A13"	13805	18250	105	1235	1288	632	49	637	637	725	719	99	38	2	0	27773	27211	8869	32	2739	2739	3000	2012	67	100	99	0	0.000	0.000	0.000	0.000	0.000	0.000	0.000	0.000	0.000	0.000	0.000	0.000	0.000	0.000	0.024	0.027	0.024	0.022	2.306	0.031	0.220	316	2572	100	598	25034	25632	651	24472	25123	Error	Error	-5.388	598	25034	651	24472	407163	8598829	0.783	12.033	0	0	0
1	4	3	"A14"	"A14"	14100	18245	100	1152	1172	464	39	610	610	700	756	108	30	3	0	21211	22731	12419	54	2669	2669	2948	2118	71	87	82	0	0.000	0.000	0.000	0.000	0.000	0.000	0.000	0.000	0.000	0.000	0.000	0.000	0.000	0.000	0.029	0.028	0.029	0.029	2.462	0.029	0.235	316	2384	100	542	18542	19084	562	20062	20624	Error	Error	-5.096	542	18542	562	20062	370293	7183087	0.624	9.340	0	0	0
1	5	3	"A14"	"A14"	14400	18245	100	1125	1257	740	58	610	610	689	630	91	42	11	0	24262	24768	10700	43	2716	2716	3129	2921	93	95	92	0	0.000	0.000	0.000	0.000	0.000	0.000	0.000	0.000	0.000	0.000	0.000	0.000	0.000	0.000	0.024	0.029	0.027	0.026	2.140	0.035	0.314	316	2384	100	515	21546	22061	647	22052	22699	Error	Error	-5.387	515	21546	647	22052	397283	7826571	0.902	7.408	0	0	0
1	6	3	"A14"	"A14"	14710	18245	105	1197	1244	633	50	598	598	692	893	129	20	1	0	27142	26701	8572	32	2699	2699	2945	2215	75	100	99	0	0.000	0.000	0.000	0.000	0.000	0.000	0.000	0.000	0.000	0.000	0.000	0.000	0.000	0.000	0.025	0.027	0.026	0.023	2.158	0.041	0.152	316	2572	100	599	24443	25042	646	24002	24648	Error	Error	-5.351	599	24443	646	24002	393094	8437406	0.618	10.725	0	0	0
1	7	3	"A15"	"A15"	15005	18245	100	1056	1099	469	42	627	627	723	845	116	17	0	0	18030	20390	10115	49	2742	2742	2966	1811	61	94	92	0	0.000	0.000	0.000	0.000	0.000	0.000	0.000	0.000	0.000	0.000	0.000	0.000	0.000	0.000	0.028	0.027	0.027	0.026	2.423	0.027	0.069	316	2384	100	429	15288	15717	472	17648	18120	Error	Error	-5.155	429	15288	472	17648	347129	6443346	0.445	9.621	0	0	0
1	8	3	"A15"	"A15"	15310	18245	105	1175	1279	897	70	644	644	720	598	83	43	7	0	18649	21972	9547	43	2853	2853	3096	1719	55	100	100	0	0.000	0.000	0.000	0.000	0.000	0.000	0.000	0.000	0.000	0.000	0.000	0.000	0.000	0.000	0.034	0.033	0.028	0.027	2.295	0.036	0.240	316	2572	100	531	15796	16327	635	19119	19754	Error	Error	-4.895	531	15796	635	19119	404228	6943157	0.935	10.981	0	0	0
1	9	3	"A15"	"A15"	15605	18245	100	1020	1188	845	71	646	646	715	533	74	37	13	0	15255	19239	10852	56	2862	2862	3070	1633	53	99	96	0	0.000	0.000	0.000	0.000	0.000	0.000	0.000	0.000	0.000	0.000	0.000	0.000	0.000	0.000	0.030	0.033	0.029	0.027	2.513	0.039	0.268	316	2384	100	374	12393	12767	542	16377	16919	Error	Error	-5.050	374	12393	542	16377	375321	6079433	0.887	9.901	0	0	0
1	10	3	"A16"	"A16"	15905	18245	100	1086	1147	557	48	639	639	702	540	76	43	13	0	17905	21603	13441	62	2809	2809	2944	1467	49	91	86	0	0.000	0.000	0.000	0.000	0.000	0.000	0.000	0.000	0.000	0.000	0.000	0.000	0.000	0.000	0.030	0.027	0.028	0.029	2.742	0.029	0.319	316	2384	100	447	15096	15543	508	18794	19302	Error	Error	-5.078	447	15096	508	18794	362588	6826592	0.824	12.719	0	0	0
1	11	3	"A16"	"A16"	16210	18250	110	1108	1191	722	60	665	665	745	701	94	31	5	0	20037	24179	13951	57	2823	2823	3028	1829	60	98	92	0	0.000	0.000	0.000	0.000	0.000	0.000	0.000	0.000	0.000	0.000	0.000	0.000	0.000	0.000	0.026	0.025	0.025	0.023	2.665	0.026	0.202	392	2896	100	443	17214	17657	526	21356	21882	Error	Error	-5.280	443	17214	526	21356	466844	9478140	0.636	11.564	0	0	0
1	12	3	"A16"	"A16"	16510	18245	100	1146	1225	482	39	665	665	747	675	90	33	5	0	20080	24642	13056	52	2930	2930	3288	2541	77	99	98	0	0.000	0.000	0.000	0.000	0.000	0.000	0.000	0.000	0.000	0.000	0.000	0.000	0.000	0.000	0.028	0.026	0.026	0.024	2.192	0.028	0.265	316	2384	100	481	17150	17631	560	21712	22272	Error	Error	-5.156	481	17150	560	21712	387121	7786749	0.708	8.404	0	0	0
1	13	3	"A17"	"A17"	16810	18245	100	897	1078	1369	126	674	674	751	609	81	14	2	0	12861	12436	5841	46	2860	2860	3051	1598	52	86	81	0	0.000	0.000	0.000	0.000	0.000	0.000	0.000	0.000	0.000	0.000	0.000	0.000	0.000	0.000	0.022	0.042	0.033	0.033	3.448	0.063	0.133	316	2384	100	223	10001	10224	404	9576	9980	Error	Error	-5.487	223	10001	404	9576	340612	3929729	0.537	5.873	0	0	0
1	14	3	"A17"	"A17"	17110	18250	110	1135	1229	745	60	691	691	769	663	86	30	4	0	17065	17705	6815	38	2997	2997	3231	2045	63	99	96	0	0.000	0.000	0.000	0.000	0.000	0.000	0.000	0.000	0.000	0.000	0.000	0.000	0.000	0.000	0.032	0.037	0.034	0.031	2.461	0.041	0.210	392	2896	100	444	14068	14512	538	14708	15246	Error	Error	-4.986	444	14068	538	14708	481621	6940189	0.694	7.078	0	0	0
1	15	3	"A17"	"A17"	17415	18245	100	1101	1174	614	52	701	701	774	611	78	28	4	0	15996	16054	5926	36	2999	2999	3217	1731	53	100	99	0	0.000	0.000	0.000	0.000	0.000	0.000	0.000	0.000	0.000	0.000	0.000	0.000	0.000	0.000	0.031	0.036	0.036	0.032	2.438	0.047	0.198	316	2384	100	400	12997	13397	473	13055	13528	Error	Error	-5.022	400	12997	473	13055	370918	5073095	0.655	7.416	0	0	0
1	16	3	"A18"	"A18"	17715	18240	85	1053	1111	495	44	724	724	806	728	90	17	0	0	14106	14940	5926	39	3109	3109	3414	2215	64	100	95	0	0.000	0.000	0.000	0.000	0.000	0.000	0.000	0.000	0.000	0.000	0.000	0.000	0.000	0.000	0.030	0.033	0.035	0.029	2.668	0.040	0.222	208	1660	100	329	10997	11326	387	11831	12218	Error	Error	-5.063	329	10997	387	11831	231051	3107558	0.419	5.204	0	0	0
1	17	3	"A18"	"A18"	18010	18250	110	1239	1268	449	35	772	772	845	781	92	24	1	0	18803	19739	8592	43	3184	3184	3411	2101	61	99	96	0	0.000	0.000	0.000	0.000	0.000	0.000	0.000	0.000	0.000	0.000	0.000	0.000	0.000	0.000	0.030	0.030	0.032	0.029	2.300	0.034	0.177	392	2896	100	467	15619	16086	496	16555	17051	Error	Error	-5.064	467	15619	496	16555	497020	7737508	0.542	7.772	0	0	0
1	18	3	"A18"	"A18"	18310	18250	100	1263	1302	505	38	809	809	887	599	67	37	5	0	18224	19837	7889	39	3334	3334	3667	1942	52	100	97	0	0.000	0.000	0.000	0.000	0.000	0.000	0.000	0.000	0.000	0.000	0.000	0.000	0.000	0.000	0.030	0.030	0.029	0.025	2.834	0.030	0.244	316	2384	100	454	14890	15344	493	16503	16996	Error	Error	-5.036	454	14890	493	16503	411503	6268537	0.693	8.326	0	0	0
1	1	4	"A19"	"A19"	13195	18535	100	803	947	793	83	614	614	677	490	72	24	5	0	7497	8599	5891	68	2679	2679	3117	2691	86	62	44	0	0.000	0.000	0.000	0.000	0.000	0.000	0.000	0.000	0.000	0.000	0.000	0.000	0.000	0.000	0.039	0.056	0.061	0.083	4.832	0.047	0.190	316	2384	100	189	4818	5007	333	5920	6253	Error	Error	-4.672	189	4818	333	5920	299113	2717406	0.551	2.037	0	0	0
1	2	4	"A19"	"A19"	13500	18535	100	852	960	477	49	626	626	717	702	97	16	3	0	10147	11995	7798	65	2733	2733	3523	3577	101	73	50	0	0.000	0.000	0.000	0.000	0.000	0.000	0.000	0.000	0.000	0.000	0.000	0.000	0.000	0.000	0.030	0.036	0.042	0.048	4.863	0.042	0.172	316	2384	100	226	7414	7640	334	9262	9596	Error	Error	-5.036	226	7414	334	9262	303318	3790526	0.346	2.368	0	0	0
1	3	4	"A19"	"A19"	13800	18535	100	928	1043	645	61	637	637	741	804	108	14	2	0	11147	12430	7273	58	2763	2763	3763	4731	125	74	44	0	0.000	0.000	0.000	0.000	0.000	0.000	0.000	0.000	0.000	0.000	0.000	0.000	0.000	0.000	0.035	0.042	0.046	0.043	3.381	0.049	0.155	316	2384	100	291	8384	8675	406	9667	10073	Error	Error	-4.849	291	8384	406	9667	329736	3927928	0.376	1.832	0	0	0
1	4	4	"A20"	"A20"	14100	18535	100	1345	1389	1080	77	597	597	684	661	96	54	13	0	28330	26012	14711	56	2717	2717	3248	3323	102	79	76	0	0.000	0.000	0.000	0.000	0.000	0.000	0.000	0.000	0.000	0.000	0.000	0.000	0.000	0.000	0.029	0.034	0.032	0.036	2.697	0.033	0.331	316	2384	100	748	25613	26361	792	23295	24087	Error	Error	-5.098	748	25613	792	23295	439000	8219653	1.067	6.850	0	0	0
1	5	4	"A20"	"A20"	14400	18535	100	1217	1300	640	49	611	611	729	892	122	32	3	0	29469	27990	15611	55	2730	2730	4210	6451	153	81	75	0	0.000	0.000	0.000	0.000	0.000	0.000	0.000	0.000	0.000	0.000	0.000	0.000	0.000	0.000	0.023	0.027	0.027	0.030	2.907	0.029	0.267	316	2384	100	606	26739	27345	689	25260	25949	Error	Error	-5.463	606	26739	689	25260	410905	8844949	0.640	3.686	0	0	0
1	6	4	"A20"	"A20"	14700	18535	100	1290	1440	1438	99	594	594	699	688	98	50	15	0	29699	29957	16641	55	2669	2669	3806	5503	144	83	80	0	0.000	0.000	0.000	0.000	0.000	0.000	0.000	0.000	0.000	0.000	0.000	0.000	0.000	0.000	0.026	0.031	0.027	0.029	2.914	0.033	0.279	316	2384	100	696	27030	27726	846	27288	28134	Error	Error	-5.279	696	27030	846	27288	455125	9466494	1.077	4.752	0	0	0
1	7	4	"A21"	"A21"	15000	18535	100	1246	1313	862	65	599	599	679	637	93	50	7	0	31404	27724	11819	42	2726	2726	3135	2963	94	89	88	0	0.000	0.000	0.000	0.000	0.000	0.000	0.000	0.000	0.000	0.000	0.000	0.000	0.000	0.000	0.023	0.029	0.027	0.026	2.326	0.030	0.298	316	2384	100	647	28678	29325	714	24998	25712	Error	Error	-5.470	647	28678	714	24998	414910	8760664	0.995	8.299	0	0	0
1	8	4	"A21"	"A21"	15305	18535	100	1195	1286	825	64	647	647	748	795	106	32	4	0	29509	26024	13560	52	2871	2871	4239	5969	140	83	75	0	0.000	0.000	0.000	0.000	0.000	0.000	0.000	0.000	0.000	0.000	0.000	0.000	0.000	0.000	0.021	0.028	0.026	0.029	3.336	0.030	0.266	316	2384	100	548	26638	27186	639	23153	23792	Error	Error	-5.603	548	26638	639	23153	406258	8223556	0.677	3.650	0	0	0
1	9	4	"A21"	"A21"	15605	18535	100	1184	1267	781	61	646	646	737	716	97	37	6	0	25413	25047	14111	56	2883	2883	3900	5027	128	83	76	0	0.000	0.000	0.000	0.000	0.000	0.000	0.000	0.000	0.000	0.000	0.000	0.000	0.000	0.000	0.024	0.028	0.028	0.030	3.450	0.031	0.195	316	2384	100	538	22530	23068	621	22164	22785	Error	Error	-5.388	538	22530	621	22164	400259	7914780	0.740	4.207	0	0	0
1	10	4	"A22"	"A22"	15905	18535	100	1315	1354	655	48	657	657	742	741	99	43	6	0	29649	26448	14216	53	2910	2910	3341	3217	96	82	77	0	0.000	0.000	0.000	0.000	0.000	0.000	0.000	0.000	0.000	0.000	0.000	0.000	0.000	0.000	0.025	0.030	0.029	0.031	2.975	0.030	0.359	316	2384	100	658	26739	27397	697	23538	24235	Error	Error	-5.345	658	26739	697	23538	427754	8357427	0.826	7.183	0	0	0
1	11	4	"A22"	"A22"	16205	18535	100	1195	1256	580	46	684	684	781	643	82	40	11	0	20048	24139	14936	61	2965	2965	4508	6690	148	84	62	0	0.000	0.000	0.000	0.000	0.000	0.000	0.000	0.000	0.000	0.000	0.000	0.000	0.000	0.000	0.030	0.027	0.026	0.028	3.349	0.026	0.365	316	2384	100	511	17083	17594	572	21174	21746	Error	Error	-5.063	511	17083	572	21174	396830	7627851	0.739	2.934	0	0	0
1	12	4	"A22"	"A22"	16505	18535	100	1285	1345	746	55	675	675	761	774	101	37	3	0	28188	26263	13585	51	2959	2959	4190	5702	136	87	79	0	0.000	0.000	0.000	0.000	0.000	0.000	0.000	0.000	0.000	0.000	0.000	0.000	0.000	0.000	0.024	0.029	0.029	0.029	3.294	0.031	0.206	316	2384	100	610	25229	25839	670	23304	23974	Error	Error	-5.370	610	25229	670	23304	425162	8299264	0.755	3.871	0	0	0
1	13	4	"A23"	"A23"	16810	18535	100	978	1080	627	58	644	644	716	619	86	25	5	0	21459	20575	10711	52	2860	2860	3128	2248	71	89	87	0	0.000	0.000	0.000	0.000	0.000	0.000	0.000	0.000	0.000	0.000	0.000	0.000	0.000	0.000	0.018	0.025	0.024	0.026	3.258	0.031	0.181	316	2384	100	334	18599	18933	436	17715	18151	Error	Error	-5.799	334	18599	436	17715	341283	6501741	0.588	7.761	0	0	0
1	14	4	"A23"	"A23"	17110	18535	100	1135	1187	613	51	676	676	781	796	101	22	1	0	26084	24297	11291	46	3018	3018	4020	4907	122	90	82	0	0.000	0.000	0.000	0.000	0.000	0.000	0.000	0.000	0.000	0.000	0.000	0.000	0.000	0.000	0.020	0.024	0.025	0.024	2.877	0.028	0.179	316	2384	100	459	23066	23525	511	21279	21790	Error	Error	-5.651	459	23066	511	21279	375155	7677793	0.510	4.132	0	0	0
1	15	4	"A23"	"A23"	17410	18535	100	1133	1220	558	45	682	682	758	675	89	33	5	0	22954	22282	10152	45	2922	2922	3600	3867	107	91	87	0	0.000	0.000	0.000	0.000	0.000	0.000	0.000	0.000	0.000	0.000	0.000	0.000	0.000	0.000	0.023	0.028	0.028	0.025	2.741	0.034	0.302	316	2384	100	451	20032	20483	538	19360	19898	Error	Error	-5.473	451	20032	538	19360	385421	7041097	0.684	4.831	0	0	0
1	16	4	"A24"	"A24"	17710	18535	100	1037	1133	636	56	698	698	783	727	92	22	3	0	18711	17120	10073	58	2959	2959	3230	2069	64	75	74	0	0.000	0.000	0.000	0.000	0.000	0.000	0.000	0.000	0.000	0.000	0.000	0.000	0.000	0.000	0.022	0.031	0.030	0.036	4.233	0.030	0.224	316	2384	100	339	15752	16091	435	14161	14596	Error	Error	-5.538	339	15752	435	14161	357884	5409990	0.481	6.713	0	0	0
1	17	4	"A24"	"A24"	18010	18535	100	1140	1227	609	49	784	784	861	655	76	25	3	0	14874	16406	8474	51	3328	3328	4356	4709	108	87	64	0	0.000	0.000	0.000	0.000	0.000	0.000	0.000	0.000	0.000	0.000	0.000	0.000	0.000	0.000	0.031	0.034	0.036	0.033	2.931	0.038	0.255	316	2384	100	356	11546	11902	443	13078	13521	Error	Error	-5.019	356	11546	443	13078	387731	5184143	0.559	2.559	0	0	0
1	18	4	"A24"	"A24"	18310	18535	100	1184	1221	466	38	796	796	887	825	93	13	1	0	16406	17383	8846	50	3358	3358	4317	4665	108	87	66	0	0.000	0.000	0.000	0.000	0.000	0.000	0.000	0.000	0.000	0.000	0.000	0.000	0.000	0.000	0.030	0.030	0.032	0.033	3.041	0.026	0.180	316	2384	100	388	13048	13436	425	14025	14450	Error	Error	-5.072	388	13048	425	14025	385681	5493080	0.405	2.801	0	0	0
1	1	5	"A25"	"A25"	13200	18835	100	984	1102	699	63	598	598	672	581	86	36	9	0	16841	20410	14336	70	2651	2651	3138	3328	106	74	72	0	0.000	0.000	0.000	0.000	0.000	0.000	0.000	0.000	0.000	0.000	0.000	0.000	0.000	0.000	0.027	0.028	0.029	0.034	3.356	0.026	0.320	316	2384	100	386	14190	14576	504	17759	18263	Error	Error	-5.200	386	14190	504	17759	348131	6449542	0.740	5.190	0	0	0
1	2	5	"A25"	"A25"	13500	18835	100	951	1045	663	63	608	608	717	882	123	12	0	0	13395	18178	12199	67	2714	2714	3553	4762	134	83	56	0	0.000	0.000	0.000	0.000	0.000	0.000	0.000	0.000	0.000	0.000	0.000	0.000	0.000	0.000	0.032	0.028	0.029	0.031	2.801	0.029	0.237	316	2384	100	343	10681	11024	437	15464	15901	Error	Error	-4.961	343	10681	437	15464	330203	5744365	0.372	3.071	0	0	0
1	3	5	"A25"	"A25"	13800	18835	100	947	990	408	41	602	602	703	841	119	10	0	0	15849	19734	12611	63	2694	2694	3397	4179	123	83	76	0	0.000	0.000	0.000	0.000	0.000	0.000	0.000	0.000	0.000	0.000	0.000	0.000	0.000	0.000	0.026	0.023	0.024	0.025	2.892	0.027	0.148	316	2384	100	345	13155	13500	388	17040	17428	Error	Error	-5.253	345	13155	388	17040	312818	6235953	0.341	3.909	0	0	0
1	4	5	"A26"	"A26"	14105	18835	100	905	985	697	70	604	604	685	677	98	15	1	0	20651	21730	12431	57	2694	2694	2966	2256	76	85	81	0	0.000	0.000	0.000	0.000	0.000	0.000	0.000	0.000	0.000	0.000	0.000	0.000	0.000	0.000	0.017	0.020	0.020	0.021	3.702	0.025	0.167	316	2384	100	301	17957	18258	381	19036	19417	Error	Error	-5.899	301	17957	381	19036	311126	6866668	0.443	8.317	0	0	0
1	5	5	"A26"	"A26"	14405	18835	100	1077	1170	613	52	630	630	743	884	118	17	2	0	18246	24069	15534	64	2816	2816	3433	3885	113	94	78	0	0.000	0.000	0.000	0.000	0.000	0.000	0.000	0.000	0.000	0.000	0.000	0.000	0.000	0.000	0.029	0.025	0.025	0.026	2.871	0.028	0.213	316	2384	100	447	15430	15877	540	21253	21793	Error	Error	-5.109	447	15430	540	21253	369680	7605926	0.483	5.312	0	0	0
1	6	5	"A26"	"A26"	14705	18835	100	1083	1205	685	56	637	637	752	1273	169	7	1	0	21767	27339	16792	61	2876	2876	3658	4581	125	93	79	0	0.000	0.000	0.000	0.000	0.000	0.000	0.000	0.000	0.000	0.000	0.000	0.000	0.000	0.000	0.024	0.023	0.022	0.022	2.601	0.026	0.236	316	2384	100	446	18891	19337	568	24463	25031	Error	Error	-5.405	446	18891	568	24463	380869	8639018	0.356	5.169	0	0	0
1	7	5	"A27"	"A27"	15005	18835	100	1008	1171	749	63	656	656	789	1215	153	9	0	0	16254	22507	17092	75	2943	2943	3260	2383	73	78	74	0	0.000	0.000	0.000	0.000	0.000	0.000	0.000	0.000	0.000	0.000	0.000	0.000	0.000	0.000	0.026	0.026	0.027	0.032	3.246	0.031	0.218	316	2384	100	352	13311	13663	515	19564	20079	Error	Error	-5.241	352	13311	515	19564	369958	7112141	0.314	8.077	0	0	0
1	8	5	"A27"	"A27"	15305	18835	100	1165	1267	1035	81	711	711	849	1477	173	3	0	0	21184	25377	13974	55	3141	3141	3842	4140	107	94	83	0	0.000	0.000	0.000	0.000	0.000	0.000	0.000	0.000	0.000	0.000	0.000	0.000	0.000	0.000	0.025	0.025	0.023	0.023	3.024	0.037	0.088	316	2384	100	454	18043	18497	556	22236	22792	Error	Error	-5.313	454	18043	556	22236	400215	8019227	0.283	5.202	0	0	0
1	9	5	"A27"	"A27"	15605	18835	100	902	1064	1408	132	662	662	755	733	97	18	2	0	12357	18814	14490	77	2923	2923	3631	4493	123	84	53	0	0.000	0.000	0.000	0.000	0.000	0.000	0.000	0.000	0.000	0.000	0.000	0.000	0.000	0.000	0.025	0.025	0.025	0.026	3.347	0.031	0.167	316	2384	100	240	9434	9674	402	15891	16293	Error	Error	-5.297	240	9434	402	15891	336170	5945379	0.422	3.379	0	0	0
1	10	5	"A28"	"A28"	15910	18835	100	1411	1467	753	51	653	653	775	1527	197	8	1	0	43827	36581	19236	52	2863	2863	3274	2969	90	86	80	0	0.000	0.000	0.000	0.000	0.000	0.000	0.000	0.000	0.000	0.000	0.000	0.000	0.000	0.000	0.019	0.024	0.023	0.025	2.363	0.024	0.316	316	2384	100	758	40964	41722	814	33718	34532	Error	Error	-5.756	758	40964	814	33718	463450	11559632	0.453	11.218	0	0	0
1	11	5	"A28"	"A28"	16210	18835	100	1377	1484	1078	72	632	632	781	1423	182	13	1	0	46948	38985	18374	47	2870	2870	3539	4387	123	92	89	0	0.000	0.000	0.000	0.000	0.000	0.000	0.000	0.000	0.000	0.000	0.000	0.000	0.000	0.000	0.017	0.024	0.022	0.023	2.427	0.022	0.082	316	2384	100	745	44078	44823	852	36115	36967	Error	Error	-5.887	745	44078	852	36115	468843	12319409	0.494	8.080	0	0	0
1	12	5	"A28"	"A28"	16510	18835	100	1185	1301	1015	78	628	628	717	650	90	38	9	0	40063	35887	14927	41	2840	2840	3636	5452	149	92	87	0	0.000	0.000	0.000	0.000	0.000	0.000	0.000	0.000	0.000	0.000	0.000	0.000	0.000	0.000	0.015	0.020	0.017	0.017	2.361	0.022	0.319	316	2384	100	557	37223	37780	673	33047	33720	Error	Error	-6.062	557	37223	673	33047	411154	11340164	0.898	5.915	0	0	0
1	13	5	"A29"	"A29"	16810	18835	100	1150	1198	596	49	659	659	803	1316	163	5	0	0	24854	24772	16763	67	2952	2952	3404	2935	86	73	68	0	0.000	0.000	0.000	0.000	0.000	0.000	0.000	0.000	0.000	0.000	0.000	0.000	0.000	0.000	0.022	0.025	0.026	0.035	3.705	0.027	0.280	316	2384	100	491	21902	22393	539	21820	22359	Error	Error	-5.479	491	21902	539	21820	378614	7828041	0.300	7.280	0	0	0
1	14	5	"A29"	"A29"	17110	18835	100	1090	1189	650	54	678	678	779	1085	139	10	1	0	20156	22457	11666	51	3001	3001	3942	5361	135	91	77	0	0.000	0.000	0.000	0.000	0.000	0.000	0.000	0.000	0.000	0.000	0.000	0.000	0.000	0.000	0.024	0.026	0.024	0.025	2.916	0.026	0.247	316	2384	100	412	17155	17567	511	19456	19967	Error	Error	-5.380	412	17155	511	19456	375774	7096473	0.378	3.454	0	0	0
1	15	5	"A29"	"A29"	17415	18835	100	1183	1380	1925	139	676	676	756	821	108	24	2	0	19768	23894	12394	51	2973	2973	3454	3511	101	91	89	0	0.000	0.000	0.000	0.000	0.000	0.000	0.000	0.000	0.000	0.000	0.000	0.000	0.000	0.000	0.030	0.034	0.027	0.028	3.078	0.029	0.089	316	2384	100	507	16795	17302	704	20921	21625	Error	Error	-5.050	507	16795	704	20921	435942	7550427	0.760	5.822	0	0	0
1	16	5	"A30"	"A30"	17715	18835	100	1065	1160	639	55	695	695	769	651	84	27	3	0	17357	20767	13918	67	3024	3024	3289	2307	70	79	76	0	0.000	0.000	0.000	0.000	0.000	0.000	0.000	0.000	0.000	0.000	0.000	0.000	0.000	0.000	0.026	0.026	0.027	0.033	3.230	0.025	0.243	316	2384	100	370	14333	14703	465	17743	18208	Error	Error	-5.276	370	14333	465	17743	366436	6562505	0.601	7.576	0	0	0
1	17	5	"A30"	"A30"	18015	18835	100	1087	1160	559	48	745	745	804	502	62	34	7	0	16554	21040	13336	63	3217	3217	3542	2491	70	94	89	0	0.000	0.000	0.000	0.000	0.000	0.000	0.000	0.000	0.000	0.000	0.000	0.000	0.000	0.000	0.026	0.023	0.027	0.026	2.962	0.024	0.192	316	2384	100	342	13337	13679	415	17823	18238	Error	Error	-5.285	342	13337	415	17823	366637	6648532	0.709	7.024	0	0	0
1	18	5	"A30"	"A30"	18315	18835	100	1196	1259	486	38	803	803	872	613	70	31	6	0	15674	21209	14992	70	3438	3438	3795	2963	78	93	77	0	0.000	0.000	0.000	0.000	0.000	0.000	0.000	0.000	0.000	0.000	0.000	0.000	0.000	0.000	0.032	0.026	0.031	0.028	2.872	0.026	0.269	316	2384	100	393	12236	12629	456	17771	18227	Error	Error	-4.960	393	12236	456	17771	397922	6701977	0.631	5.877	0	0	0
1	1	6	"A31"	"A31"	13205	19135	100	1014	1454	1317	90	591	591	696	682	97	38	20	0	14273	18800	14846	78	2657	2657	3294	4258	129	66	62	0	0.000	0.000	0.000	0.000	0.000	0.000	0.000	0.000	0.000	0.000	0.000	0.000	0.000	0.000	0.036	0.053	0.044	0.061	4.259	0.058	0.394	316	2384	100	423	11616	12039	863	16143	17006	Error	Error	-4.779	423	11616	863	16143	459596	5940821	1.111	3.642	0	0	0
1	2	6	"A31"	"A31"	13505	19135	100	915	1214	993	81	633	633	760	725	95	26	14	0	15143	20549	17759	86	2773	2773	4796	9054	188	60	29	0	0.000	0.000	0.000	0.000	0.000	0.000	0.000	0.000	0.000	0.000	0.000	0.000	0.000	0.000	0.023	0.033	0.032	0.037	3.701	0.037	0.420	316	2384	100	282	12370	12652	581	17776	18357	Error	Error	-5.455	282	12370	581	17776	383579	6493573	0.626	1.740	0	0	0
1	3	6	"A31"	"A31"	13805	19135	100	913	1190	943	79	624	624	746	758	101	24	10	0	14652	21633	19089	88	2763	2763	4708	9241	196	60	33	0	0.000	0.000	0.000	0.000	0.000	0.000	0.000	0.000	0.000	0.000	0.000	0.000	0.000	0.000	0.024	0.030	0.029	0.032	4.182	0.029	0.435	316	2384	100	289	11889	12178	566	18870	19436	Error	Error	-5.362	289	11889	566	18870	376022	6835884	0.586	1.832	0	0	0
1	4	6	"A32"	"A32"	14105	19135	100	872	1010	678	67	613	613	758	1468	193	4	0	0	22072	26688	19707	73	2744	2744	3418	4052	118	75	71	0	0.000	0.000	0.000	0.000	0.000	0.000	0.000	0.000	0.000	0.000	0.000	0.000	0.000	0.000	0.013	0.017	0.019	0.025	5.033	0.022	0.041	316	2384	100	259	19328	19587	397	23944	24341	Error	Error	-6.222	259	19328	397	23944	319148	8433280	0.172	5.743	0	0	0
1	5	6	"A32"	"A32"	14405	19135	100	943	1173	1511	128	624	624	736	720	97	25	5	0	15181	20879	17157	82	2792	2792	4095	6860	167	75	42	0	0.000	0.000	0.000	0.000	0.000	0.000	0.000	0.000	0.000	0.000	0.000	0.000	0.000	0.000	0.026	0.030	0.028	0.034	3.894	0.030	0.210	316	2384	100	319	12389	12708	549	18087	18636	Error	Error	-5.279	319	12389	549	18087	370778	6597642	0.607	2.447	0	0	0
1	6	6	"A32"	"A32"	14710	19135	100	1025	1168	1200	102	632	632	739	846	114	15	2	0	19507	23069	14522	62	2861	2861	4158	6772	162	83	61	0	0.000	0.000	0.000	0.000	0.000	0.000	0.000	0.000	0.000	0.000	0.000	0.000	0.000	0.000	0.024	0.027	0.024	0.027	3.547	0.028	0.168	316	2384	100	393	16646	17039	536	20208	20744	Error	Error	-5.405	393	16646	536	20208	368991	7289939	0.507	2.793	0	0	0
1	7	6	"A33"	"A33"	15010	19135	100	942	1147	994	86	758	758	1040	1679	161	4	2	0	7635	10513	8391	79	3137	3137	3842	3338	86	58	35	0	0.000	0.000	0.000	0.000	0.000	0.000	0.000	0.000	0.000	0.000	0.000	0.000	0.000	0.000	0.041	0.053	0.051	0.065	4.671	0.073	0.186	316	2384	100	184	4498	4682	389	7376	7765	Error	Error	-4.612	184	4498	389	7376	362583	3322078	0.064	1.999	0	0	0
1	8	6	"A33"	"A33"	15310	19135	100	794	872	777	89	614	614	701	869	123	3	0	0	6978	10010	7746	77	2822	2822	3128	2732	87	64	43	0	0.000	0.000	0.000	0.000	0.000	0.000	0.000	0.000	0.000	0.000	0.000	0.000	0.000	0.000	0.043	0.036	0.044	0.049	4.219	0.092	0.289	316	2384	100	180	4156	4336	258	7188	7446	Error	Error	-4.529	180	4156	258	7188	275550	3163188	0.197	2.519	0	0	0
1	9	6	"A33"	"A33"	15610	19135	100	704	781	483	61	612	612	696	603	86	9	1	0	6962	9874	7354	74	2814	2814	3075	1847	60	76	55	0	0.000	0.000	0.000	0.000	0.000	0.000	0.000	0.000	0.000	0.000	0.000	0.000	0.000	0.000	0.022	0.024	0.039	0.046	4.471	0.044	0.150	316	2384	100	92	4148	4240	169	7060	7229	Error	Error	-5.495	92	4148	169	7060	246762	3120086	0.141	3.681	0	0	0
1	10	6	"A34"	"A34"	15910	19135	100	839	1028	985	95	636	636	716	814	113	14	2	0	9782	14480	11995	82	2847	2847	3122	2077	66	74	68	0	0.000	0.000	0.000	0.000	0.000	0.000	0.000	0.000	0.000	0.000	0.000	0.000	0.000	0.000	0.029	0.034	0.033	0.047	4.061	0.038	0.102	316	2384	100	203	6935	7138	392	11633	12025	Error	Error	-5.094	203	6935	392	11633	324696	4575603	0.383	5.468	0	0	0
1	11	6	"A34"	"A34"	16210	19135	100	915	972	477	49	645	645	722	671	92	15	4	0	9829	13646	10583	77	2887	2887	3522	4198	119	67	42	0	0.000	0.000	0.000	0.000	0.000	0.000	0.000	0.000	0.000	0.000	0.000	0.000	0.000	0.000	0.039	0.030	0.037	0.044	3.958	0.036	0.216	316	2384	100	270	6942	7212	327	10759	11086	Error	Error	-4.684	270	6942	327	10759	307025	4312033	0.373	2.412	0	0	0
1	12	6	"A34"	"A34"	16515	19135	100	892	1016	523	51	631	631	735	942	128	11	1	0	10849	15144	12086	79	2819	2819	3763	5343	141	65	37	0	0.000	0.000	0.000	0.000	0.000	0.000	0.000	0.000	0.000	0.000	0.000	0.000	0.000	0.000	0.033	0.031	0.036	0.038	4.073	0.039	0.183	316	2384	100	261	8030	8291	385	12325	12710	Error	Error	-4.943	261	8030	385	12325	321196	4785427	0.298	2.130	0	0	0
1	13	6	"A35"	"A35"	16815	19135	100	865	973	755	77	647	647	720	756	105	9	1	0	18785	18179	10629	58	2915	2915	3283	2982	90	77	75	0	0.000	0.000	0.000	0.000	0.000	0.000	0.000	0.000	0.000	0.000	0.000	0.000	0.000	0.000	0.014	0.021	0.023	0.027	4.403	0.044	0.172	316	2384	100	218	15870	16088	326	15264	15590	Error	Error	-6.186	218	15870	326	15264	307429	5744489	0.335	4.995	0	0	0
1	14	6	"A35"	"A35"	17115	19135	100	1041	1104	497	45	652	652	749	835	111	17	2	0	20211	23051	13892	60	2925	2925	3819	4164	109	84	81	0	0.000	0.000	0.000	0.000	0.000	0.000	0.000	0.000	0.000	0.000	0.000	0.000	0.000	0.000	0.023	0.022	0.023	0.024	3.581	0.027	0.186	316	2384	100	389	17286	17675	452	20126	20578	Error	Error	-5.474	389	17286	452	20126	348723	7284021	0.425	4.619	0	0	0
1	15	6	"A35"	"A35"	17415	19135	100	952	1003	593	59	646	646	736	679	92	17	1	0	18875	20600	11368	55	2896	2896	3714	4213	113	84	80	0	0.000	0.000	0.000	0.000	0.000	0.000	0.000	0.000	0.000	0.000	0.000	0.000	0.000	0.000	0.019	0.020	0.023	0.026	3.825	0.026	0.174	316	2384	100	306	15979	16285	357	17704	18061	Error	Error	-5.707	306	15979	357	17704	316925	6509481	0.393	4.008	0	0	0
1	16	6	"A36"	"A36"	17715	19135	100	859	977	551	56	698	698	772	606	78	19	3	0	13796	18597	14558	78	3066	3066	3336	2074	62	76	72	0	0.000	0.000	0.000	0.000	0.000	0.000	0.000	0.000	0.000	0.000	0.000	0.000	0.000	0.000	0.015	0.018	0.023	0.027	5.177	0.024	0.155	316	2384	100	161	10730	10891	279	15531	15810	Error	Error	-6.058	161	10730	279	15531	308859	5876669	0.338	7.358	0	0	0
1	17	6	"A36"	"A36"	18020	19135	100	1031	1079	410	37	717	717	798	627	78	26	3	0	15234	17788	11364	63	3125	3125	4391	6304	143	79	48	0	0.000	0.000	0.000	0.000	0.000	0.000	0.000	0.000	0.000	0.000	0.000	0.000	0.000	0.000	0.026	0.025	0.030	0.032	3.840	0.026	0.266	316	2384	100	314	12109	12423	362	14663	15025	Error	Error	-5.269	314	12109	362	14663	340949	5620896	0.448	2.125	0	0	0
1	18	6	"A36"	"A36"	18320	19135	100	1225	1339	877	65	781	781	861	875	101	25	2	0	17050	23289	17533	75	3320	3320	4169	4785	114	80	66	0	0.000	0.000	0.000	0.000	0.000	0.000	0.000	0.000	0.000	0.000	0.000	0.000	0.000	0.000	0.032	0.028	0.029	0.036	3.427	0.029	0.242	316	2384	100	444	13730	14174	558	19969	20527	Error	Error	-4.951	444	13730	558	19969	423270	7359377	0.546	3.996	0	0	0
1	1	7	"A37"	"A37"	13210	19445	100	1035	1088	667	61	603	603	686	660	96	28	4	0	25478	23957	13790	57	2744	2744	3115	2594	83	83	79	0	0.000	0.000	0.000	0.000	0.000	0.000	0.000	0.000	0.000	0.000	0.000	0.000	0.000	0.000	0.019	0.023	0.022	0.025	3.411	0.027	0.187	316	2384	100	432	22734	23166	485	21213	21698	Error	Error	-5.718	432	22734	485	21213	343696	7570434	0.609	8.035	0	0	0
1	2	7	"A37"	"A37"	13510	19445	100	1067	1200	723	60	622	622	725	836	115	20	4	0	23498	23740	10863	45	2823	2823	3702	4721	127	94	88	0	0.000	0.000	0.000	0.000	0.000	0.000	0.000	0.000	0.000	0.000	0.000	0.000	0.000	0.000	0.022	0.028	0.025	0.023	2.398	0.034	0.273	316	2384	100	445	20675	21120	578	20917	21495	Error	Error	-5.538	445	20675	578	20917	379062	7501986	0.568	4.244	0	0	0
1	3	7	"A37"	"A37"	13810	19445	100	924	1011	644	63	587	587	677	709	104	19	1	0	21820	22135	9106	41	2732	2732	3445	4207	122	93	89	0	0.000	0.000	0.000	0.000	0.000	0.000	0.000	0.000	0.000	0.000	0.000	0.000	0.000	0.000	0.018	0.022	0.021	0.018	2.675	0.038	0.245	316	2384	100	337	19088	19425	424	19403	19827	Error	Error	-5.824	337	19088	424	19403	319544	6994617	0.471	4.443	0	0	0
1	4	7	"A38"	"A38"	14120	19445	100	1414	1494	852	57	617	617	714	925	129	39	3	0	46604	41826	17123	40	2801	2801	3078	2678	87	99	95	0	0.000	0.000	0.000	0.000	0.000	0.000	0.000	0.000	0.000	0.000	0.000	0.000	0.000	0.000	0.018	0.022	0.021	0.021	1.838	0.028	0.186	316	2384	100	797	43803	44600	877	39025	39902	Error	Error	-5.780	797	43803	877	39025	471969	13216996	0.843	14.469	0	0	0
1	5	7	"A38"	"A38"	14420	19445	105	1439	1521	1120	73	654	654	743	769	103	50	8	0	46375	40022	17550	43	2874	2874	3211	2704	84	100	100	0	0.000	0.000	0.000	0.000	0.000	0.000	0.000	0.000	0.000	0.000	0.000	0.000	0.000	0.000	0.018	0.023	0.022	0.020	1.914	0.024	0.268	316	2572	100	785	43501	44286	867	37148	38015	Error	Error	-5.792	785	43501	867	37148	480479	12646926	1.012	13.614	0	0	0
1	6	7	"A38"	"A38"	14715	19445	100	1314	1406	907	64	659	659	763	753	98	42	6	0	39322	35512	14391	40	2944	2944	3414	3026	88	99	98	0	0.000	0.000	0.000	0.000	0.000	0.000	0.000	0.000	0.000	0.000	0.000	0.000	0.000	0.000	0.018	0.023	0.021	0.019	2.397	0.026	0.186	316	2384	100	655	36378	37033	747	32568	33315	Error	Error	-5.795	655	36378	747	32568	444140	11221806	0.854	10.607	0	0	0
1	7	7	"A39"	"A39"	15015	19445	100	796	873	667	76	596	596	690	707	102	11	1	0	10994	15941	11343	71	2732	2732	2987	2060	68	87	76	0	0.000	0.000	0.000	0.000	0.000	0.000	0.000	0.000	0.000	0.000	0.000	0.000	0.000	0.000	0.024	0.021	0.022	0.025	3.484	0.030	0.130	316	2384	100	200	8262	8462	277	13209	13486	Error	Error	-5.368	200	8262	277	13209	275755	5037362	0.259	6.288	0	0	0
1	8	7	"A39"	"A39"	15325	19445	100	909	1032	637	61	611	611	721	878	121	13	3	0	11553	17447	14412	82	2758	2758	3054	2548	83	90	66	0	0.000	0.000	0.000	0.000	0.000	0.000	0.000	0.000	0.000	0.000	0.000	0.000	0.000	0.000	0.034	0.029	0.033	0.031	2.922	0.043	0.182	316	2384	100	298	8795	9093	421	14689	15110	Error	Error	-4.883	298	8795	421	14689	325963	5513187	0.354	5.649	0	0	0
1	9	7	"A39"	"A39"	15625	19445	100	853	1032	840	81	616	616	699	591	84	25	8	0	9771	16011	13170	82	2778	2778	3025	1935	63	95	75	0	0.000	0.000	0.000	0.000	0.000	0.000	0.000	0.000	0.000	0.000	0.000	0.000	0.000	0.000	0.034	0.031	0.033	0.033	2.621	0.037	0.188	316	2384	100	237	6993	7230	416	13233	13649	Error	Error	-4.883	237	6993	416	13233	326023	5059318	0.563	6.711	0	0	0
1	10	7	"A40"	"A40"	15925	19445	90	938	1015	465	45	590	590	695	782	112	16	1	0	12442	18564	12745	68	2710	2710	3009	2583	85	98	86	0	0.000	0.000	0.000	0.000	0.000	0.000	0.000	0.000	0.000	0.000	0.000	0.000	0.000	0.000	0.036	0.027	0.027	0.026	2.652	0.034	0.175	256	1924	100	348	9732	10080	425	15854	16279	Error	Error	-4.806	348	9732	425	15854	259912	4752353	0.409	6.022	0	0	0
1	11	7	"A40"	"A40"	16220	19445	100	877	1020	803	78	631	631	707	805	113	13	2	0	9982	15971	13258	83	2782	2782	3001	2249	74	95	73	0	0.000	0.000	0.000	0.000	0.000	0.000	0.000	0.000	0.000	0.000	0.000	0.000	0.000	0.000	0.034	0.029	0.031	0.029	3.114	0.044	0.159	316	2384	100	246	7200	7446	389	13189	13578	Error	Error	-4.871	246	7200	389	13189	322219	5046909	0.389	5.767	0	0	0
1	12	7	"A40"	"A40"	16525	19450	100	801	923	665	72	632	632	734	864	117	6	1	0	13324	16830	10207	60	2837	2837	3153	2847	90	95	81	0	0.000	0.000	0.000	0.000	0.000	0.000	0.000	0.000	0.000	0.000	0.000	0.000	0.000	0.000	0.016	0.021	0.022	0.021	2.910	0.033	0.189	316	2384	100	169	10487	10656	291	13993	14284	Error	Error	-5.955	169	10487	291	13993	291660	5318244	0.219	4.804	0	0	0
1	13	7	"A41"	"A41"	16825	19445	100	1298	1371	620	45	661	661	737	666	90	48	11	0	40487	34406	17250	50	2977	2977	3259	2643	81	94	85	0	0.000	0.000	0.000	0.000	0.000	0.000	0.000	0.000	0.000	0.000	0.000	0.000	0.000	0.000	0.017	0.023	0.021	0.022	2.083	0.028	0.229	316	2384	100	637	37510	38147	710	31429	32139	Error	Error	-5.880	637	37510	710	31429	433286	10872295	0.952	11.785	0	0	0
1	14	7	"A41"	"A41"	17125	19445	105	1121	1231	787	63	665	665	756	948	125	13	2	0	31695	29936	10363	34	2963	2963	3532	3543	100	100	100	0	0.000	0.000	0.000	0.000	0.000	0.000	0.000	0.000	0.000	0.000	0.000	0.000	0.000	0.000	0.016	0.021	0.019	0.016	2.665	0.028	0.153	316	2572	100	456	28732	29188	566	26973	27539	Error	Error	-5.977	456	28732	566	26973	389083	9459777	0.501	7.452	0	0	0
1	15	7	"A41"	"A41"	17425	19450	105	1152	1240	705	56	663	663	761	789	103	22	2	0	34331	30832	12173	39	2967	2967	3313	2511	75	100	100	0	0.000	0.000	0.000	0.000	0.000	0.000	0.000	0.000	0.000	0.000	0.000	0.000	0.000	0.000	0.016	0.021	0.019	0.017	2.354	0.024	0.201	316	2572	100	489	31364	31853	577	27865	28442	Error	Error	-6.003	489	31364	577	27865	391708	9743054	0.607	10.959	0	0	0
1	16	7	"A42"	"A42"	17720	19445	90	857	959	608	63	693	693	784	931	118	6	1	0	11028	14999	9979	66	2992	2992	3162	1890	59	98	80	0	0.000	0.000	0.000	0.000	0.000	0.000	0.000	0.000	0.000	0.000	0.000	0.000	0.000	0.000	0.020	0.022	0.028	0.026	2.919	0.031	0.151	256	1924	100	164	8036	8200	266	12007	12273	Error	Error	-5.615	164	8036	266	12007	245595	3839715	0.188	6.263	0	0	0
1	17	7	"A42"	"A42"	18025	19450	100	946	1040	492	47	694	694	783	757	96	16	1	0	9921	15236	11927	78	3068	3068	3269	2007	61	96	67	0	0.000	0.000	0.000	0.000	0.000	0.000	0.000	0.000	0.000	0.000	0.000	0.000	0.000	0.000	0.037	0.028	0.031	0.031	2.943	0.034	0.165	316	2384	100	252	6853	7105	346	12168	12514	Error	Error	-4.765	252	6853	346	12168	328503	4814579	0.339	5.963	0	0	0
1	18	7	"A42"	"A42"	18320	19445	100	1033	1103	502	45	772	772	836	699	83	15	3	0	9904	14351	11054	77	3346	3346	3520	1804	51	97	75	0	0.000	0.000	0.000	0.000	0.000	0.000	0.000	0.000	0.000	0.000	0.000	0.000	0.000	0.000	0.040	0.030	0.041	0.037	3.281	0.031	0.244	316	2384	100	261	6558	6819	331	11005	11336	Error	Error	-4.651	261	6558	331	11005	348497	4534859	0.382	6.004	0	0	0
1	1	8	"A43"	"A43"	13210	19735	100	965	1093	686	62	615	615	714	621	86	32	11	0	19436	25720	21280	82	2738	2738	3639	5386	148	66	63	0	0.000	0.000	0.000	0.000	0.000	0.000	0.000	0.000	0.000	0.000	0.000	0.000	0.000	0.000	0.021	0.021	0.023	0.032	3.823	0.023	0.325	316	2384	100	350	16698	17048	478	22982	23460	Error	Error	-5.576	350	16698	478	22982	345394	8127505	0.610	4.100	0	0	0
1	2	8	"A43"	"A43"	13510	19735	100	935	1053	513	48	623	623	718	687	95	25	4	0	16550	22346	17582	78	2797	2797	4291	7464	173	75	43	0	0.000	0.000	0.000	0.000	0.000	0.000	0.000	0.000	0.000	0.000	0.000	0.000	0.000	0.000	0.023	0.022	0.023	0.027	3.717	0.024	0.240	316	2384	100	312	13753	14065	430	19549	19979	Error	Error	-5.462	312	13753	430	19549	332834	7061426	0.488	2.419	0	0	0
1	3	8	"A43"	"A43"	13810	19735	100	961	1079	704	65	595	595	674	607	90	29	9	0	24553	26738	17736	66	2745	2745	4000	6299	157	77	67	0	0.000	0.000	0.000	0.000	0.000	0.000	0.000	0.000	0.000	0.000	0.000	0.000	0.000	0.000	0.017	0.020	0.018	0.022	4.063	0.023	0.299	316	2384	100	366	21808	22174	484	23993	24477	Error	Error	-5.897	366	21808	484	23993	341048	8449062	0.667	3.610	0	0	0
1	4	8	"A44"	"A44"	14110	19735	100	1090	1228	1350	109	612	612	711	905	127	23	2	0	36312	29254	18419	62	2794	2794	3315	3716	112	70	69	0	0.000	0.000	0.000	0.000	0.000	0.000	0.000	0.000	0.000	0.000	0.000	0.000	0.000	0.000	0.014	0.023	0.020	0.025	3.685	0.026	0.218	316	2384	100	478	33518	33996	616	26460	27076	Error	Error	-6.132	478	33518	616	26460	388057	9244381	0.571	6.980	0	0	0
1	5	8	"A44"	"A44"	14415	19735	100	960	1041	600	57	617	617	714	980	137	8	1	0	27856	24661	13518	54	2854	2854	3729	4980	133	85	75	0	0.000	0.000	0.000	0.000	0.000	0.000	0.000	0.000	0.000	0.000	0.000	0.000	0.000	0.000	0.014	0.019	0.021	0.021	3.221	0.036	0.175	316	2384	100	343	25002	25345	424	21807	22231	Error	Error	-6.188	343	25002	424	21807	328842	7792804	0.334	4.203	0	0	0
1	6	8	"A44"	"A44"	14715	19735	100	1011	1198	1254	104	650	650	758	816	107	18	3	0	25318	26378	15236	57	2947	2947	4308	6213	144	83	70	0	0.000	0.000	0.000	0.000	0.000	0.000	0.000	0.000	0.000	0.000	0.000	0.000	0.000	0.000	0.016	0.023	0.021	0.023	3.654	0.025	0.204	316	2384	100	361	22371	22732	548	23431	23979	Error	Error	-5.953	361	22371	548	23431	378474	8335559	0.539	3.552	0	0	0
1	7	8	"A45"	"A45"	15015	19735	100	901	937	532	56	579	579	664	635	95	21	1	0	17408	18402	12531	68	2705	2705	3049	2567	84	74	73	0	0.000	0.000	0.000	0.000	0.000	0.000	0.000	0.000	0.000	0.000	0.000	0.000	0.000	0.000	0.022	0.023	0.025	0.031	4.129	0.031	0.188	316	2384	100	322	14703	15025	358	15697	16055	Error	Error	-5.513	322	14703	358	15697	296085	5814925	0.430	5.981	0	0	0
1	8	8	"A45"	"A45"	15315	19735	100	884	1022	574	56	606	606	722	888	122	12	1	0	10807	17325	14441	83	2836	2836	3712	5169	139	73	42	0	0.000	0.000	0.000	0.000	0.000	0.000	0.000	0.000	0.000	0.000	0.000	0.000	0.000	0.000	0.035	0.029	0.029	0.034	3.903	0.030	0.271	316	2384	100	278	7971	8249	416	14489	14905	Error	Error	-4.842	278	7971	416	14489	322881	5474819	0.338	2.634	0	0	0
1	9	8	"A45"	"A45"	15615	19735	100	979	1251	1415	113	663	663	789	868	110	18	4	0	11502	17314	13689	79	2953	2953	3755	4504	119	78	46	0	0.000	0.000	0.000	0.000	0.000	0.000	0.000	0.000	0.000	0.000	0.000	0.000	0.000	0.000	0.037	0.041	0.038	0.045	4.403	0.038	0.153	316	2384	100	316	8549	8865	588	14361	14949	Error	Error	-4.758	316	8549	588	14361	395418	5471275	0.532	3.010	0	0	0
1	10	8	"A47"	"A47"	15915	19735	100	966	1084	666	61	588	588	678	716	105	26	5	0	19451	23904	17206	71	2735	2735	3114	3009	96	75	71	0	0.000	0.000	0.000	0.000	0.000	0.000	0.000	0.000	0.000	0.000	0.000	0.000	0.000	0.000	0.023	0.023	0.024	0.031	3.551	0.023	0.173	316	2384	100	378	16716	17094	496	21169	21665	Error	Error	-5.467	378	16716	496	21169	342538	7553568	0.567	6.909	0	0	0
1	11	8	"A47"	"A47"	16220	19735	100	981	1057	472	44	624	624	714	828	115	16	2	0	19772	24492	15968	65	2838	2838	3825	5134	134	84	75	0	0.000	0.000	0.000	0.000	0.000	0.000	0.000	0.000	0.000	0.000	0.000	0.000	0.000	0.000	0.021	0.020	0.022	0.024	3.818	0.023	0.220	316	2384	100	357	16934	17291	433	21654	22087	Error	Error	-5.568	357	16934	433	21654	333857	7739488	0.414	4.026	0	0	0
1	12	8	"A47"	"A47"	16520	19735	100	936	1013	563	55	601	601	685	713	104	19	2	0	19730	21914	12999	59	2771	2771	3841	5266	137	84	73	0	0.000	0.000	0.000	0.000	0.000	0.000	0.000	0.000	0.000	0.000	0.000	0.000	0.000	0.000	0.020	0.022	0.022	0.023	3.627	0.029	0.149	316	2384	100	335	16959	17294	412	19143	19555	Error	Error	-5.662	335	16959	412	19143	320013	6924752	0.460	3.432	0	0	0
1	13	8	"A48"	"A48"	16820	19735	100	1122	1228	750	61	663	663	752	721	95	34	5	0	19823	26263	19971	76	3040	3040	3580	4022	112	67	66	0	0.000	0.000	0.000	0.000	0.000	0.000	0.000	0.000	0.000	0.000	0.000	0.000	0.000	0.000	0.027	0.024	0.026	0.036	4.081	0.024	0.264	316	2384	100	459	16783	17242	565	23223	23788	Error	Error	-5.192	459	16783	565	23223	387922	8299101	0.660	5.640	0	0	0
1	14	8	"A48"	"A48"	17120	19735	100	1036	1141	540	47	650	650	768	949	123	18	1	0	19441	26633	18377	69	2915	2915	5092	9076	178	76	45	0	0.000	0.000	0.000	0.000	0.000	0.000	0.000	0.000	0.000	0.000	0.000	0.000	0.000	0.000	0.023	0.021	0.022	0.022	3.033	0.021	0.249	316	2384	100	386	16526	16912	491	23718	24209	Error	Error	-5.420	386	16526	491	23718	360681	8415984	0.393	2.373	0	0	0
1	15	8	"A48"	"A48"	17420	19735	100	1063	1172	657	56	653	653	756	867	114	19	3	0	19268	25786	17250	66	2961	2961	4332	7602	175	81	51	0	0.000	0.000	0.000	0.000	0.000	0.000	0.000	0.000	0.000	0.000	0.000	0.000	0.000	0.000	0.025	0.023	0.023	0.026	3.466	0.027	0.270	316	2384	100	410	16307	16717	519	22825	23344	Error	Error	-5.314	410	16307	519	22825	370433	8148378	0.480	2.822	0	0	0
1	16	8	"A49"	"A49"	17725	19735	100	1025	1177	665	56	690	690	778	750	96	27	5	0	16971	22901	16849	73	3042	3042	3245	1769	54	81	77	0	0.000	0.000	0.000	0.000	0.000	0.000	0.000	0.000	0.000	0.000	0.000	0.000	0.000	0.000	0.024	0.025	0.026	0.031	3.342	0.025	0.194	316	2384	100	335	13929	14264	487	19859	20346	Error	Error	-5.378	335	13929	487	19859	372077	7236784	0.532	11.111	0	0	0
1	17	8	"A49"	"A49"	18025	19735	100	1025	1102	509	46	703	703	792	761	96	13	3	0	18668	20051	11185	55	3130	3130	3896	4222	108	85	75	0	0.000	0.000	0.000	0.000	0.000	0.000	0.000	0.000	0.000	0.000	0.000	0.000	0.000	0.000	0.021	0.024	0.025	0.028	3.874	0.029	0.157	316	2384	100	322	15538	15860	399	16921	17320	Error	Error	-5.593	322	15538	399	16921	348385	6336022	0.407	3.826	0	0	0
1	18	8	"A49"	"A49"	18325	19735	100	1021	1136	709	62	763	763	824	550	66	26	4	0	19353	20546	12147	59	3269	3269	4119	4713	114	84	67	0	0.000	0.000	0.000	0.000	0.000	0.000	0.000	0.000	0.000	0.000	0.000	0.000	0.000	0.000	0.016	0.022	0.024	0.025	3.790	0.021	0.168	316	2384	100	258	16084	16342	373	17277	17650	Error	Error	-5.962	258	16084	373	17277	358932	6492609	0.567	3.485	0	0	0
1	1	9	"A50"	"A50"	13210	20030	100	766	864	570	65	598	598	686	591	86	12	2	0	8530	10005	7141	71	2717	2717	2948	1770	60	74	64	0	0.000	0.000	0.000	0.000	0.000	0.000	0.000	0.000	0.000	0.000	0.000	0.000	0.000	0.000	0.029	0.036	0.044	0.045	4.009	0.063	0.205	316	2384	100	168	5813	5981	266	7288	7554	Error	Error	-5.113	168	5813	266	7288	273136	3161684	0.301	3.987	0	0	0
1	2	9	"A50"	"A50"	13510	20030	100	846	919	380	41	621	621	704	690	98	15	1	0	9433	12700	8280	65	2774	2774	3095	2240	72	85	65	0	0.000	0.000	0.000	0.000	0.000	0.000	0.000	0.000	0.000	0.000	0.000	0.000	0.000	0.000	0.034	0.030	0.033	0.035	3.618	0.050	0.202	316	2384	100	225	6659	6884	298	9926	10224	Error	Error	-4.887	225	6659	298	9926	290454	4013142	0.312	4.288	0	0	0
1	3	9	"A50"	"A50"	13810	20030	100	810	902	553	61	616	616	696	738	106	9	2	0	9319	12023	7943	66	2744	2744	3161	2641	83	83	61	0	0.000	0.000	0.000	0.000	0.000	0.000	0.000	0.000	0.000	0.000	0.000	0.000	0.000	0.000	0.030	0.031	0.037	0.036	4.136	0.044	0.162	316	2384	100	194	6575	6769	286	9279	9565	Error	Error	-5.083	194	6575	286	9279	284891	3799385	0.279	3.356	0	0	0
1	4	9	"A51"	"A51"	14115	20035	95	1007	1120	705	62	602	602	715	1005	140	11	1	0	21671	26521	14916	56	2759	2759	3119	2902	93	100	96	0	0.000	0.000	0.000	0.000	0.000	0.000	0.000	0.000	0.000	0.000	0.000	0.000	0.000	0.000	0.021	0.022	0.021	0.020	2.346	0.029	0.087	256	2088	100	405	18912	19317	518	23762	24280	Error	Error	-5.545	405	18912	518	23762	286670	6789501	0.403	8.064	0	0	0
1	5	9	"A51"	"A51"	14415	20035	100	1073	1132	467	41	596	596	700	785	112	28	2	0	20124	25211	14467	57	2798	2798	3402	3653	107	98	87	0	0.000	0.000	0.000	0.000	0.000	0.000	0.000	0.000	0.000	0.000	0.000	0.000	0.000	0.000	0.028	0.024	0.025	0.023	2.149	0.029	0.233	316	2384	100	477	17326	17803	536	22413	22949	Error	Error	-5.183	477	17326	536	22413	357600	7966757	0.550	5.970	0	0	0
1	6	9	"A51"	"A51"	14715	20035	100	1090	1163	592	50	618	618	718	657	91	31	4	0	20816	25479	13566	53	2873	2873	3377	3051	90	98	95	0	0.000	0.000	0.000	0.000	0.000	0.000	0.000	0.000	0.000	0.000	0.000	0.000	0.000	0.000	0.026	0.024	0.024	0.023	2.657	0.030	0.161	316	2384	100	472	17943	18415	545	22606	23151	Error	Error	-5.248	472	17943	545	22606	367352	8051221	0.677	7.244	0	0	0
1	7	9	"A52"	"A52"	15015	20035	100	974	1039	693	66	595	595	682	670	98	19	3	0	17827	19199	11909	62	2764	2764	3053	2271	74	78	76	0	0.000	0.000	0.000	0.000	0.000	0.000	0.000	0.000	0.000	0.000	0.000	0.000	0.000	0.000	0.025	0.027	0.027	0.029	3.288	0.030	0.044	316	2384	100	379	15063	15442	444	16435	16879	Error	Error	-5.313	379	15063	444	16435	328194	6066851	0.533	7.110	0	0	0
1	8	9	"A52"	"A52"	15315	20035	100	910	1014	1007	99	602	602	700	939	134	5	0	0	21782	20145	7542	37	2754	2754	3489	3803	108	95	86	0	0.000	0.000	0.000	0.000	0.000	0.000	0.000	0.000	0.000	0.000	0.000	0.000	0.000	0.000	0.016	0.024	0.023	0.019	2.832	0.033	0.134	316	2384	100	308	19028	19336	412	17391	17803	Error	Error	-5.949	308	19028	412	17391	320324	6365704	0.334	4.380	0	0	0
1	9	9	"A52"	"A52"	15615	20035	100	932	1109	1464	132	577	577	665	800	120	13	2	0	19892	21032	9316	44	2667	2667	3130	3241	103	95	92	0	0.000	0.000	0.000	0.000	0.000	0.000	0.000	0.000	0.000	0.000	0.000	0.000	0.000	0.000	0.021	0.029	0.023	0.020	2.790	0.042	0.209	316	2384	100	355	17225	17580	532	18365	18897	Error	Error	-5.601	355	17225	532	18365	350571	6646131	0.555	5.524	0	0	0
1	10	9	"A53"	"A53"	15920	20035	100	1009	1167	871	74	591	591	685	601	87	35	8	0	17756	19933	12183	61	2705	2705	2976	2381	80	84	80	0	0.000	0.000	0.000	0.000	0.000	0.000	0.000	0.000	0.000	0.000	0.000	0.000	0.000	0.000	0.028	0.033	0.029	0.032	2.806	0.036	0.221	316	2384	100	418	15051	15469	576	17228	17804	Error	Error	-5.170	418	15051	576	17228	368668	6298738	0.802	7.122	0	0	0
1	11	9	"A53"	"A53"	16220	20035	100	947	1035	617	59	617	617	708	862	121	10	2	0	20048	20070	8457	42	2812	2812	3485	3956	113	94	87	0	0.000	0.000	0.000	0.000	0.000	0.000	0.000	0.000	0.000	0.000	0.000	0.000	0.000	0.000	0.019	0.024	0.024	0.021	3.321	0.033	0.206	316	2384	100	330	17236	17566	418	17258	17676	Error	Error	-5.707	330	17236	418	17258	327185	6342184	0.379	4.192	0	0	0
1	12	9	"A53"	"A53"	16520	20035	100	931	1026	753	73	625	625	689	537	77	30	3	0	18374	19301	8894	46	2833	2833	3687	4457	120	93	76	0	0.000	0.000	0.000	0.000	0.000	0.000	0.000	0.000	0.000	0.000	0.000	0.000	0.000	0.000	0.020	0.024	0.024	0.024	3.369	0.022	0.223	316	2384	100	306	15541	15847	401	16468	16869	Error	Error	-5.666	306	15541	401	16468	324262	6099062	0.628	3.503	0	0	0
1	13	9	"A54"	"A54"	16820	20035	100	900	1039	754	72	611	611	698	853	122	12	3	0	14772	18821	12964	68	2805	2805	3084	2525	81	81	76	0	0.000	0.000	0.000	0.000	0.000	0.000	0.000	0.000	0.000	0.000	0.000	0.000	0.000	0.000	0.024	0.027	0.027	0.030	3.409	0.032	0.177	316	2384	100	289	11967	12256	428	16016	16444	Error	Error	-5.372	289	11967	428	16016	328423	5947352	0.400	6.232	0	0	0
1	14	9	"A54"	"A54"	17120	20035	100	909	981	620	63	658	658	745	819	109	8	0	0	15903	19124	10124	52	2938	2938	3932	4856	123	88	69	0	0.000	0.000	0.000	0.000	0.000	0.000	0.000	0.000	0.000	0.000	0.000	0.000	0.000	0.000	0.019	0.020	0.022	0.023	3.035	0.030	0.181	316	2384	100	251	12965	13216	323	16186	16509	Error	Error	-5.691	251	12965	323	16186	310053	6043119	0.288	3.129	0	0	0
1	15	9	"A54"	"A54"	17425	20035	100	868	944	580	61	637	637	717	728	101	11	0	0	18304	19999	9932	49	2842	2842	3318	3162	95	90	88	0	0.000	0.000	0.000	0.000	0.000	0.000	0.000	0.000	0.000	0.000	0.000	0.000	0.000	0.000	0.015	0.018	0.020	0.018	3.209	0.035	0.157	316	2384	100	231	15462	15693	307	17157	17464	Error	Error	-6.065	231	15462	307	17157	298398	6319736	0.312	5.275	0	0	0
1	16	9	"A55"	"A55"	17725	20035	100	914	1027	735	71	684	684	750	679	90	17	3	0	11543	17521	13248	75	2952	2952	3139	1747	55	82	75	0	0.000	0.000	0.000	0.000	0.000	0.000	0.000	0.000	0.000	0.000	0.000	0.000	0.000	0.000	0.027	0.024	0.026	0.030	3.806	0.024	0.161	316	2384	100	230	8591	8821	343	14569	14912	Error	Error	-5.223	230	8591	343	14569	324548	5536524	0.408	8.232	0	0	0
1	17	9	"A55"	"A55"	18025	20035	100	933	999	507	50	729	729	798	616	77	14	1	0	13423	16888	11102	65	3142	3142	3534	2441	69	89	74	0	0.000	0.000	0.000	0.000	0.000	0.000	0.000	0.000	0.000	0.000	0.000	0.000	0.000	0.000	0.020	0.020	0.025	0.028	3.258	0.023	0.110	316	2384	100	204	10281	10485	270	13746	14016	Error	Error	-5.655	204	10281	270	13746	315826	5336601	0.326	5.471	0	0	0
1	18	9	"A55"	"A55"	18325	20035	100	1045	1167	1221	104	754	754	825	772	93	13	1	0	15747	18082	10585	58	3261	3261	3740	2722	72	91	79	0	0.000	0.000	0.000	0.000	0.000	0.000	0.000	0.000	0.000	0.000	0.000	0.000	0.000	0.000	0.023	0.028	0.026	0.028	2.940	0.032	0.150	316	2384	100	291	12486	12777	413	14821	15234	Error	Error	-5.423	291	12486	413	14821	368744	5714055	0.443	5.269	0	0	0
1	1	10	"A56"	"A56"	13215	20335	100	962	1049	717	68	606	606	675	568	84	26	6	0	14081	15066	10107	67	2711	2711	3168	2829	89	69	63	0	0.000	0.000	0.000	0.000	0.000	0.000	0.000	0.000	0.000	0.000	0.000	0.000	0.000	0.000	0.031	0.036	0.033	0.046	4.102	0.031	0.210	316	2384	100	356	11370	11726	443	12355	12798	Error	Error	-4.997	356	11370	443	12355	331496	4760939	0.658	4.206	0	0	0
1	2	10	"A56"	"A56"	13515	20335	100	819	899	454	50	601	601	677	595	87	19	1	0	13010	15639	10636	68	2752	2752	4248	5785	136	68	45	0	0.000	0.000	0.000	0.000	0.000	0.000	0.000	0.000	0.000	0.000	0.000	0.000	0.000	0.000	0.021	0.023	0.027	0.029	3.963	0.033	0.178	316	2384	100	218	10258	10476	298	12887	13185	Error	Error	-5.556	218	10258	298	12887	283931	4941990	0.373	1.969	0	0	0
1	3	10	"A56"	"A56"	13815	20335	100	906	988	756	76	619	619	708	623	87	19	3	0	14317	16952	11081	65	2792	2792	4715	7087	150	70	42	0	0.000	0.000	0.000	0.000	0.000	0.000	0.000	0.000	0.000	0.000	0.000	0.000	0.000	0.000	0.025	0.026	0.028	0.029	3.455	0.028	0.257	316	2384	100	287	11525	11812	369	14160	14529	Error	Error	-5.328	287	11525	369	14160	312203	5356831	0.449	1.727	0	0	0
1	4	10	"A57"	"A57"	14120	20335	100	942	987	414	41	605	605	789	2667	338	0	0	0	11862	17254	12738	73	2787	2787	3284	3836	116	81	60	0	0.000	0.000	0.000	0.000	0.000	0.000	0.000	0.000	0.000	0.000	0.000	0.000	0.000	0.000	0.037	0.026	0.030	0.034	4.314	0.023	0.428	316	2384	100	337	9075	9412	382	14467	14849	Error	Error	-4.751	337	9075	382	14467	311928	5452286	0.074	3.642	0	0	0
1	5	10	"A57"	"A57"	14420	20335	100	952	1085	738	68	607	607	714	908	127	15	0	0	18018	20692	13699	66	2786	2786	3916	5784	147	80	61	0	0.000	0.000	0.000	0.000	0.000	0.000	0.000	0.000	0.000	0.000	0.000	0.000	0.000	0.000	0.023	0.027	0.025	0.029	3.275	0.027	0.101	316	2384	100	345	15232	15577	478	17906	18384	Error	Error	-5.464	345	15232	478	17906	342772	6538581	0.409	2.900	0	0	0
1	6	10	"A57"	"A57"	14720	20335	100	1015	1146	712	62	625	625	744	1061	142	11	1	0	18505	20232	12916	63	2834	2834	3910	5400	138	80	65	0	0.000	0.000	0.000	0.000	0.000	0.000	0.000	0.000	0.000	0.000	0.000	0.000	0.000	0.000	0.025	0.030	0.029	0.033	3.862	0.029	0.223	316	2384	100	390	15671	16061	521	17398	17919	Error	Error	-5.328	390	15671	521	17398	362201	6393278	0.379	3.023	0	0	0
1	7	10	"A58"	"A58"	15020	20335	100	777	847	414	48	598	598	638	374	58	30	12	0	11008	13821	10599	76	2785	2785	2955	1458	49	71	70	0	0.000	0.000	0.000	0.000	0.000	0.000	0.000	0.000	0.000	0.000	0.000	0.000	0.000	0.000	0.022	0.023	0.032	0.042	4.609	0.027	0.236	316	2384	100	179	8223	8402	249	11036	11285	Error	Error	-5.522	179	8223	249	11036	267578	4367377	0.559	7.453	0	0	0
1	8	10	"A58"	"A58"	15320	20335	100	830	873	347	39	630	630	847	2677	316	0	0	0	14081	15764	9618	61	2870	2870	4439	6714	151	66	42	0	0.000	0.000	0.000	0.000	0.000	0.000	0.000	0.000	0.000	0.000	0.000	0.000	0.000	0.000	0.018	0.019	0.022	0.025	4.345	0.029	0.158	316	2384	100	200	11211	11411	243	12894	13137	Error	Error	-5.809	200	11211	243	12894	276014	4981558	0.010	1.687	0	0	0
1	9	10	"A58"	"A58"	15625	20335	100	858	927	467	50	594	594	674	652	96	16	2	0	13470	15426	9441	61	2741	2741	3818	5487	143	77	48	0	0.000	0.000	0.000	0.000	0.000	0.000	0.000	0.000	0.000	0.000	0.000	0.000	0.000	0.000	0.025	0.026	0.028	0.034	3.961	0.031	0.335	316	2384	100	264	10729	10993	333	12685	13018	Error	Error	-5.345	264	10729	333	12685	292831	4874511	0.388	2.116	0	0	0
1	10	10	"A59"	"A59"	15925	20335	100	820	880	638	72	613	613	686	577	84	15	1	0	19350	18332	10905	59	2779	2779	3088	2215	71	78	76	0	0.000	0.000	0.000	0.000	0.000	0.000	0.000	0.000	0.000	0.000	0.000	0.000	0.000	0.000	0.012	0.017	0.021	0.024	4.644	0.030	0.157	316	2384	100	207	16571	16778	267	15553	15820	Error	Error	-6.323	207	16571	267	15553	278225	5792940	0.336	6.882	0	0	0
1	11	10	"A59"	"A59"	16225	20335	100	845	890	395	44	627	627	786	1945	247	0	0	0	17524	16834	8239	48	2873	2873	3863	4565	118	84	70	0	0.000	0.000	0.000	0.000	0.000	0.000	0.000	0.000	0.000	0.000	0.000	0.000	0.000	0.000	0.015	0.019	0.022	0.023	4.641	0.090	0.096	316	2384	100	218	14651	14869	263	13961	14224	Error	Error	-6.071	218	14651	263	13961	281356	5319579	0.053	2.841	0	0	0
1	12	10	"A59"	"A59"	16525	20335	100	907	963	387	40	630	630	704	530	75	26	5	0	18870	18990	10795	56	2913	2913	3836	4440	115	84	70	0	0.000	0.000	0.000	0.000	0.000	0.000	0.000	0.000	0.000	0.000	0.000	0.000	0.000	0.000	0.017	0.021	0.022	0.026	3.488	0.023	0.277	316	2384	100	277	15957	16234	333	16077	16410	Error	Error	-5.848	277	15957	333	16077	304243	6000911	0.489	3.413	0	0	0
1	13	10	"A60"	"A60"	16825	20335	100	678	791	840	106	621	621	684	651	95	6	1	0	5656	8105	7182	88	2771	2771	2917	1840	63	58	44	0	0.000	0.000	0.000	0.000	0.000	0.000	0.000	0.000	0.000	0.000	0.000	0.000	0.000	0.000	0.020	0.032	0.053	0.071	7.129	0.081	0.234	316	2384	100	57	2885	2942	170	5334	5504	Error	Error	-5.661	57	2885	170	5334	249881	2561123	0.164	2.820	0	0	0
1	14	10	"A60"	"A60"	17125	20335	100	715	782	396	50	632	632	722	642	88	10	0	0	5890	8378	6361	75	2932	2932	3240	1947	60	66	44	0	0.000	0.000	0.000	0.000	0.000	0.000	0.000	0.000	0.000	0.000	0.000	0.000	0.000	0.000	0.028	0.028	0.053	0.064	5.265	0.039	0.086	316	2384	100	83	2958	3041	150	5446	5596	Error	Error	-5.155	83	2958	150	5446	247089	2647574	0.093	2.639	0	0	0
1	15	10	"A60"	"A60"	17430	20335	100	773	857	656	76	671	671	746	671	89	6	1	0	6205	7480	4715	63	3061	3061	3245	2173	66	68	32	0	0.000	0.000	0.000	0.000	0.000	0.000	0.000	0.000	0.000	0.000	0.000	0.000	0.000	0.000	0.032	0.042	0.062	0.061	3.992	0.097	0.293	316	2384	100	102	3144	3246	186	4419	4605	Error	Error	-4.946	102	3144	186	4419	270707	2363821	0.165	1.949	0	0	0
1	16	10	"A61"	"A61"	17730	20335	100	1019	1166	631	54	695	695	768	802	104	21	2	0	14279	20687	15592	75	3056	3056	3338	2692	80	82	75	0	0.000	0.000	0.000	0.000	0.000	0.000	0.000	0.000	0.000	0.000	0.000	0.000	0.000	0.000	0.029	0.027	0.029	0.035	4.311	0.029	0.250	316	2384	100	324	11223	11547	471	17631	18102	Error	Error	-5.114	324	11223	471	17631	368305	6537223	0.496	6.445	0	0	0
1	17	10	"A61"	"A61"	18030	20335	100	997	1081	687	63	715	715	799	884	110	10	0	0	16553	21051	14931	70	3106	3106	4744	7263	153	70	45	0	0.000	0.000	0.000	0.000	0.000	0.000	0.000	0.000	0.000	0.000	0.000	0.000	0.000	0.000	0.021	0.020	0.021	0.024	4.115	0.023	0.143	316	2384	100	282	13447	13729	366	17945	18311	Error	Error	-5.575	282	13447	366	17945	341454	6652166	0.319	2.245	0	0	0
1	18	10	"A61"	"A61"	18330	20335	100	1100	1181	562	47	743	743	828	580	70	31	7	0	16872	20018	13646	68	3301	3301	4753	7153	150	68	46	0	0.000	0.000	0.000	0.000	0.000	0.000	0.000	0.000	0.000	0.000	0.000	0.000	0.000	0.000	0.026	0.026	0.029	0.034	3.978	0.024	0.406	316	2384	100	357	13571	13928	438	16717	17155	Error	Error	-5.248	357	13571	438	16717	373099	6325627	0.609	2.134	0	0	0
1	1	11	"A62"	"A62"	13220	20645	100	843	954	545	57	618	618	705	554	78	23	6	0	10218	14717	12204	82	2715	2715	2961	1765	59	77	68	0	0.000	0.000	0.000	0.000	0.000	0.000	0.000	0.000	0.000	0.000	0.000	0.000	0.000	0.000	0.030	0.028	0.030	0.036	3.756	0.028	0.176	316	2384	100	225	7503	7728	336	12002	12338	Error	Error	-5.059	225	7503	336	12002	301598	4650622	0.449	6.661	0	0	0
1	2	11	"A62"	"A62"	13520	20645	100	848	994	698	70	593	593	670	679	101	16	4	0	9069	14553	11225	77	2701	2701	2945	2086	70	93	74	0	0.000	0.000	0.000	0.000	0.000	0.000	0.000	0.000	0.000	0.000	0.000	0.000	0.000	0.000	0.040	0.034	0.031	0.032	3.387	0.034	0.234	316	2384	100	255	6368	6623	401	11852	12253	Error	Error	-4.642	255	6368	401	11852	314223	4598897	0.477	5.565	0	0	0
1	3	11	"A62"	"A62"	13820	20645	100	813	862	341	39	609	609	704	894	126	4	0	0	13232	16274	9439	58	2726	2726	3078	2706	87	93	77	0	0.000	0.000	0.000	0.000	0.000	0.000	0.000	0.000	0.000	0.000	0.000	0.000	0.000	0.000	0.019	0.019	0.023	0.022	3.688	0.028	0.121	316	2384	100	204	10506	10710	253	13548	13801	Error	Error	-5.687	204	10506	253	13548	272321	5142511	0.177	4.877	0	0	0
1	4	11	"A63"	"A63"	14125	20650	100	1203	1286	1040	80	599	599	684	958	140	21	2	0	28733	29774	14756	49	2802	2802	3040	2401	78	100	95	0	0.000	0.000	0.000	0.000	0.000	0.000	0.000	0.000	0.000	0.000	0.000	0.000	0.000	0.000	0.023	0.025	0.023	0.022	2.143	0.032	0.184	316	2384	100	604	25931	26535	687	26972	27659	Error	Error	-5.424	604	25931	687	26972	406234	9408462	0.628	11.135	0	0	0
1	5	11	"A63"	"A63"	14420	20645	100	1272	1308	507	38	601	601	704	1044	148	19	1	0	35774	33744	13190	39	2824	2824	3639	4968	136	96	95	0	0.000	0.000	0.000	0.000	0.000	0.000	0.000	0.000	0.000	0.000	0.000	0.000	0.000	0.000	0.020	0.023	0.022	0.021	2.083	0.029	0.213	316	2384	100	671	32950	33621	707	30920	31627	Error	Error	-5.618	671	32950	707	30920	413477	10663129	0.579	6.060	0	0	0
1	6	11	"A63"	"A63"	14730	20650	105	1398	1485	754	50	644	644	732	697	95	54	13	0	37589	34563	13706	39	2909	2909	3425	2962	86	100	99	0	0.000	0.000	0.000	0.000	0.000	0.000	0.000	0.000	0.000	0.000	0.000	0.000	0.000	0.000	0.022	0.027	0.024	0.023	1.967	0.029	0.334	316	2572	100	754	34680	35434	841	31654	32495	Error	Error	-5.523	754	34680	841	31654	469331	10922012	1.080	10.512	0	0	0
1	7	11	"A64"	"A64"	15025	20645	100	1041	1187	901	75	602	602	692	904	130	21	2	0	21536	24222	16058	66	2813	2813	3056	2195	71	86	80	0	0.000	0.000	0.000	0.000	0.000	0.000	0.000	0.000	0.000	0.000	0.000	0.000	0.000	0.000	0.023	0.027	0.026	0.027	2.738	0.030	0.215	316	2384	100	439	18723	19162	585	21409	21994	Error	Error	-5.414	439	18723	585	21409	375163	7654132	0.548	9.643	0	0	0
1	8	11	"A64"	"A64"	15325	20645	100	1209	1306	868	66	611	611	689	592	85	50	12	0	32070	29999	15536	51	2805	2805	3382	3187	94	91	87	0	0.000	0.000	0.000	0.000	0.000	0.000	0.000	0.000	0.000	0.000	0.000	0.000	0.000	0.000	0.020	0.026	0.023	0.025	2.118	0.026	0.348	316	2384	100	598	29265	29863	695	27194	27889	Error	Error	-5.613	598	29265	695	27194	412785	9479705	1.042	8.352	0	0	0
1	9	11	"A64"	"A64"	15625	20645	95	1055	1194	833	69	620	620	702	620	88	39	7	0	26458	27023	14682	54	2831	2831	3334	3046	91	100	87	0	0.000	0.000	0.000	0.000	0.000	0.000	0.000	0.000	0.000	0.000	0.000	0.000	0.000	0.000	0.018	0.024	0.023	0.021	2.576	0.027	0.249	256	2088	100	435	23627	24062	574	24192	24766	Error	Error	-5.763	435	23627	574	24192	305639	6917919	0.794	7.777	0	0	0
1	10	11	"A65"	"A65"	15930	20645	100	1115	1155	422	36	599	599	724	1514	209	2	0	0	22566	24553	13238	53	2744	2744	2956	1891	63	97	94	0	0.000	0.000	0.000	0.000	0.000	0.000	0.000	0.000	0.000	0.000	0.000	0.000	0.000	0.000	0.026	0.025	0.027	0.024	2.263	0.034	0.038	316	2384	100	516	19822	20338	556	21809	22365	Error	Error	-5.264	516	19822	556	21809	364908	7758637	0.285	11.421	0	0	0
1	11	11	"A65"	"A65"	16230	20650	100	1024	1058	381	36	591	591	692	859	124	12	0	0	28223	27554	9211	33	2714	2714	2978	1883	63	100	100	0	0.000	0.000	0.000	0.000	0.000	0.000	0.000	0.000	0.000	0.000	0.000	0.000	0.000	0.000	0.017	0.019	0.019	0.016	2.363	0.025	0.091	316	2384	100	433	25509	25942	467	24840	25307	Error	Error	-5.880	433	25509	467	24840	334481	8706934	0.426	13.052	0	0	0
1	12	11	"A65"	"A65"	16530	20645	100	859	953	576	60	629	629	708	592	83	20	3	0	19503	21590	11590	53	2889	2889	3898	5063	129	85	65	0	0.000	0.000	0.000	0.000	0.000	0.000	0.000	0.000	0.000	0.000	0.000	0.000	0.000	0.000	0.014	0.017	0.018	0.016	2.885	0.021	0.239	316	2384	100	230	16614	16844	324	18701	19025	Error	Error	-6.175	230	16614	324	18701	301165	6822493	0.414	3.494	0	0	0
1	13	11	"A66"	"A66"	16830	20645	100	985	1129	720	63	610	610	713	854	119	22	2	0	16221	22089	15111	68	2830	2830	3108	2590	83	87	83	0	0.000	0.000	0.000	0.000	0.000	0.000	0.000	0.000	0.000	0.000	0.000	0.000	0.000	0.000	0.028	0.027	0.026	0.027	2.823	0.035	0.160	316	2384	100	375	13391	13766	519	19259	19778	Error	Error	-5.158	375	13391	519	19259	356850	6980178	0.487	7.329	0	0	0
1	14	11	"A66"	"A66"	17130	20645	100	1058	1127	991	87	635	635	715	722	100	19	1	0	25605	25111	9285	36	2957	2957	3446	3493	101	96	94	0	0.000	0.000	0.000	0.000	0.000	0.000	0.000	0.000	0.000	0.000	0.000	0.000	0.000	0.000	0.019	0.022	0.020	0.018	2.605	0.029	0.172	316	2384	100	423	22648	23071	492	22154	22646	Error	Error	-5.743	423	22648	492	22154	356214	7935097	0.571	6.202	0	0	0
1	15	11	"A66"	"A66"	17435	20650	100	1107	1242	1631	131	658	658	748	892	119	12	1	0	28360	27354	11032	40	2968	2968	3257	2485	76	100	100	0	0.000	0.000	0.000	0.000	0.000	0.000	0.000	0.000	0.000	0.000	0.000	0.000	0.000	0.000	0.018	0.024	0.020	0.018	2.434	0.036	0.136	316	2384	100	449	25392	25841	584	24386	24970	Error	Error	-5.822	449	25392	584	24386	392443	8643757	0.554	9.697	0	0	0
1	16	11	"A67"	"A67"	17740	20645	95	1027	1128	467	41	698	698	889	2316	260	0	0	0	14472	21073	13534	64	3076	3076	3443	2932	85	98	83	0	0.000	0.000	0.000	0.000	0.000	0.000	0.000	0.000	0.000	0.000	0.000	0.000	0.000	0.000	0.029	0.024	0.026	0.024	2.212	0.034	0.162	256	2088	100	329	11396	11725	430	17997	18427	Error	Error	-5.114	329	11396	430	17997	288883	5394727	0.103	6.013	0	0	0
1	17	11	"A67"	"A67"	18035	20650	105	1359	1430	844	59	714	714	773	466	60	63	30	0	24327	29014	15285	52	3162	3162	3315	1469	44	100	100	0	0.000	0.000	0.000	0.000	0.000	0.000	0.000	0.000	0.000	0.000	0.000	0.000	0.000	0.000	0.030	0.028	0.028	0.027	1.952	0.028	0.278	316	2572	100	645	21165	21810	716	25852	26568	Error	Error	-5.036	645	21165	716	25852	451978	9168284	1.410	17.494	0	0	0
1	18	11	"A67"	"A67"	18335	20650	100	1279	1388	566	40	734	734	804	650	80	43	13	0	20671	26096	14984	57	3269	3269	3444	1657	48	100	100	0	0.000	0.000	0.000	0.000	0.000	0.000	0.000	0.000	0.000	0.000	0.000	0.000	0.000	0.000	0.031	0.029	0.029	0.027	2.115	0.032	0.269	316	2384	100	545	17402	17947	654	22827	23481	Error	Error	-4.997	545	17402	654	22827	438606	8246453	0.898	13.670	0	0	0
1	1	12	"A68"	"A68"	13220	20935	100	801	886	510	57	591	591	659	552	83	20	4	0	10780	14396	11775	81	2698	2698	3054	2507	82	72	66	0	0.000	0.000	0.000	0.000	0.000	0.000	0.000	0.000	0.000	0.000	0.000	0.000	0.000	0.000	0.026	0.025	0.030	0.039	4.587	0.040	0.203	316	2384	100	210	8082	8292	295	11698	11993	Error	Error	-5.266	210	8082	295	11698	279874	4548978	0.411	4.524	0	0	0
1	2	12	"A68"	"A68"	13520	20935	100	843	990	638	64	655	655	765	623	81	19	7	0	7599	13507	12665	93	2900	2900	4019	5193	129	46	30	0	0.000	0.000	0.000	0.000	0.000	0.000	0.000	0.000	0.000	0.000	0.000	0.000	0.000	0.000	0.040	0.032	0.041	0.049	3.439	0.036	0.251	316	2384	100	188	4699	4887	335	10607	10942	Error	Error	-4.644	188	4699	335	10607	312719	4268354	0.361	1.827	0	0	0
1	3	12	"A68"	"A68"	13825	20935	100	821	865	453	52	605	605	718	887	123	4	0	0	10914	13448	9374	69	2766	2766	3937	5283	134	68	38	0	0.000	0.000	0.000	0.000	0.000	0.000	0.000	0.000	0.000	0.000	0.000	0.000	0.000	0.000	0.027	0.024	0.031	0.034	3.906	0.036	0.166	316	2384	100	216	8148	8364	260	10682	10942	Error	Error	-5.237	216	8148	260	10682	273370	4249446	0.166	1.800	0	0	0
1	4	12	"A69"	"A69"	14125	20935	100	1080	1199	1007	83	607	607	693	736	106	32	5	0	20195	23061	16345	70	2830	2830	3306	3274	99	73	69	0	0.000	0.000	0.000	0.000	0.000	0.000	0.000	0.000	0.000	0.000	0.000	0.000	0.000	0.000	0.027	0.029	0.028	0.038	3.797	0.034	0.235	316	2384	100	473	17365	17838	592	20231	20823	Error	Error	-5.198	473	17365	592	20231	378920	7287400	0.688	6.034	0	0	0
1	5	12	"A69"	"A69"	14425	20935	100	1131	1267	713	56	628	628	752	802	106	34	6	0	21018	26587	17358	65	2839	2839	4523	7552	166	80	55	0	0.000	0.000	0.000	0.000	0.000	0.000	0.000	0.000	0.000	0.000	0.000	0.000	0.000	0.000	0.028	0.027	0.028	0.029	2.773	0.029	0.302	316	2384	100	503	18179	18682	639	23748	24387	Error	Error	-5.176	503	18179	639	23748	400271	8401448	0.642	2.922	0	0	0
1	6	12	"A69"	"A69"	14725	20935	100	1012	1177	672	57	613	613	727	1254	172	13	0	0	18050	26139	18453	70	2830	2830	4038	6427	159	82	56	0	0.000	0.000	0.000	0.000	0.000	0.000	0.000	0.000	0.000	0.000	0.000	0.000	0.000	0.000	0.026	0.024	0.025	0.029	3.100	0.024	0.057	316	2384	100	399	15220	15619	564	23309	23873	Error	Error	-5.253	399	15220	564	23309	372081	8259802	0.359	3.439	0	0	0
1	7	12	"A70"	"A70"	15025	20935	100	778	926	1131	122	604	604	700	656	93	15	2	0	8508	13828	11675	84	2824	2824	3242	2708	83	71	51	0	0.000	0.000	0.000	0.000	0.000	0.000	0.000	0.000	0.000	0.000	0.000	0.000	0.000	0.000	0.031	0.029	0.030	0.040	5.125	0.037	0.149	316	2384	100	174	5684	5858	322	11004	11326	Error	Error	-5.030	174	5684	322	11004	292503	4369639	0.345	3.909	0	0	0
1	8	12	"A70"	"A70"	15330	20935	100	881	990	776	78	597	597	669	517	77	28	8	0	14299	17248	12087	70	2780	2780	3789	5057	133	76	54	0	0.000	0.000	0.000	0.000	0.000	0.000	0.000	0.000	0.000	0.000	0.000	0.000	0.000	0.000	0.025	0.027	0.028	0.032	3.465	0.026	0.249	316	2384	100	284	11519	11803	393	14468	14861	Error	Error	-5.342	284	11519	393	14468	312843	5450516	0.621	2.661	0	0	0
1	9	12	"A70"	"A70"	15630	20935	100	937	1035	629	60	613	613	716	918	128	8	1	0	15197	18057	11456	63	2768	2768	3647	4941	135	80	61	0	0.000	0.000	0.000	0.000	0.000	0.000	0.000	0.000	0.000	0.000	0.000	0.000	0.000	0.000	0.026	0.028	0.028	0.032	4.350	0.025	0.137	316	2384	100	324	12429	12753	422	15289	15711	Error	Error	-5.262	324	12429	422	15289	326923	5705929	0.347	2.916	0	0	0
1	10	12	"A71"	"A71"	15930	20935	100	1070	1295	1318	101	664	664	761	946	124	25	2	0	17741	23125	16121	69	2923	2923	3244	2511	77	77	75	0	0.000	0.000	0.000	0.000	0.000	0.000	0.000	0.000	0.000	0.000	0.000	0.000	0.000	0.000	0.027	0.031	0.030	0.033	3.047	0.034	0.205	316	2384	100	406	14818	15224	631	20202	20833	Error	Error	-5.190	406	14818	631	20202	409349	7307440	0.564	7.918	0	0	0
1	11	12	"A71"	"A71"	16230	20935	100	924	1024	752	73	602	602	721	1634	226	1	0	0	17581	19493	11570	59	2761	2761	3749	4829	128	85	66	0	0.000	0.000	0.000	0.000	0.000	0.000	0.000	0.000	0.000	0.000	0.000	0.000	0.000	0.000	0.022	0.025	0.024	0.027	3.884	0.025	0.267	316	2384	100	322	14820	15142	422	16732	17154	Error	Error	-5.524	322	14820	422	16732	323647	6159893	0.185	3.260	0	0	0
1	12	12	"A71"	"A71"	16530	20935	100	876	987	611	61	652	652	751	849	113	11	1	0	16168	18218	11735	64	2950	2950	4491	6838	152	72	48	0	0.000	0.000	0.000	0.000	0.000	0.000	0.000	0.000	0.000	0.000	0.000	0.000	0.000	0.000	0.017	0.022	0.024	0.027	4.137	0.022	0.301	316	2384	100	224	13218	13442	335	15268	15603	Error	Error	-5.883	224	13218	335	15268	312041	5757002	0.278	2.007	0	0	0
1	13	12	"A72"	"A72"	16835	20935	100	1009	1138	852	74	631	631	717	712	99	23	3	0	19317	20003	11031	55	2931	2931	3235	2620	80	82	80	0	0.000	0.000	0.000	0.000	0.000	0.000	0.000	0.000	0.000	0.000	0.000	0.000	0.000	0.000	0.023	0.030	0.027	0.028	4.375	0.040	0.210	316	2384	100	378	16386	16764	507	17072	17579	Error	Error	-5.438	378	16386	507	17072	359543	6320834	0.591	6.400	0	0	0
1	14	12	"A72"	"A72"	17135	20935	100	890	993	933	93	655	655	754	871	115	5	1	0	19505	17512	8716	49	3017	3017	4252	4916	115	81	65	0	0.000	0.000	0.000	0.000	0.000	0.000	0.000	0.000	0.000	0.000	0.000	0.000	0.000	0.000	0.014	0.023	0.024	0.025	3.795	0.035	0.213	316	2384	100	235	16488	16723	338	14495	14833	Error	Error	-6.133	235	16488	338	14495	313823	5533647	0.274	2.697	0	0	0
1	15	12	"A72"	"A72"	17435	20935	100	867	973	696	71	646	646	742	807	108	8	1	0	16914	17926	10480	58	3016	3016	3706	3888	104	84	66	0	0.000	0.000	0.000	0.000	0.000	0.000	0.000	0.000	0.000	0.000	0.000	0.000	0.000	0.000	0.016	0.022	0.023	0.025	4.099	0.032	0.102	316	2384	100	221	13898	14119	327	14910	15237	Error	Error	-5.975	221	13898	327	14910	307383	5664635	0.286	3.657	0	0	0
1	16	12	"A73"	"A73"	17735	20935	100	708	791	594	75	688	688	756	688	91	3	1	0	4215	5082	3653	71	3009	3009	3158	1478	46	40	16	0	0.000	0.000	0.000	0.000	0.000	0.000	0.000	0.000	0.000	0.000	0.000	0.000	0.000	0.000	0.017	0.050	0.143	0.159	4.741	0.218	0.420	316	2384	100	20	1206	1226	103	2073	2176	Error	Error	-5.914	20	1206	103	2073	249998	1605950	0.051	1.302	0	0	0
1	17	12	"A73"	"A73"	18035	20935	100	733	771	308	39	718	718	769	480	62	7	1	0	4736	5950	3064	51	3177	3177	3338	1424	42	52	36	0	0.000	0.000	0.000	0.000	0.000	0.000	0.000	0.000	0.000	0.000	0.000	0.000	0.000	0.000	0.010	0.019	0.098	0.110	6.092	0.119	0.322	316	2384	100	15	1559	1574	53	2773	2826	Error	Error	-6.700	15	1559	53	2773	243546	1880075	0.004	1.834	0	0	0
1	18	12	"A73"	"A73"	18335	20935	100	823	876	493	56	749	749	811	659	81	4	0	0	4689	6165	3544	57	3273	3273	3433	1595	46	46	28	0	0.000	0.000	0.000	0.000	0.000	0.000	0.000	0.000	0.000	0.000	0.000	0.000	0.000	0.000	0.052	0.044	0.100	0.100	4.589	0.055	0.101	316	2384	100	74	1416	1490	127	2892	3019	Error	Error	-4.258	74	1416	127	2892	276860	1948216	0.099	1.713	0	0	0
1	1	13	"A74"	"A74"	13225	21240	100	931	1057	1024	96	598	598	671	747	111	18	1	0	17451	21428	13551	63	2696	2696	2929	2180	74	87	83	0	0.000	0.000	0.000	0.000	0.000	0.000	0.000	0.000	0.000	0.000	0.000	0.000	0.000	0.000	0.023	0.025	0.023	0.025	3.436	0.029	0.200	316	2384	100	333	14755	15088	459	18732	19191	Error	Error	-5.470	333	14755	459	18732	334160	6771239	0.517	8.486	0	0	0
1	2	13	"A74"	"A74"	13525	21240	100	1046	1140	594	52	613	613	785	1419	180	3	0	0	20463	23625	13036	55	2802	2802	3412	3625	106	94	82	0	0.000	0.000	0.000	0.000	0.000	0.000	0.000	0.000	0.000	0.000	0.000	0.000	0.000	0.000	0.025	0.025	0.026	0.024	2.521	0.028	0.284	316	2384	100	433	17661	18094	527	20823	21350	Error	Error	-5.350	433	17661	527	20823	360326	7465454	0.250	5.576	0	0	0
1	3	13	"A74"	"A74"	13825	21245	95	939	1126	1062	94	597	597	667	655	98	21	4	0	21631	21074	10053	47	2812	2812	3163	2572	81	99	94	0	0.000	0.000	0.000	0.000	0.000	0.000	0.000	0.000	0.000	0.000	0.000	0.000	0.000	0.000	0.018	0.029	0.024	0.022	2.592	0.042	0.254	256	2088	100	342	18819	19161	529	18262	18791	Error	Error	-5.782	342	18819	529	18262	288138	5395025	0.701	6.964	0	0	0
1	4	13	"A75"	"A75"	14135	21240	90	1054	1106	556	50	626	626	725	906	124	10	1	0	20956	22130	8794	39	2844	2844	3173	2887	90	100	99	0	0.000	0.000	0.000	0.000	0.000	0.000	0.000	0.000	0.000	0.000	0.000	0.000	0.000	0.000	0.024	0.025	0.025	0.021	2.725	0.043	0.138	256	1924	100	428	18112	18540	480	19286	19766	Error	Error	-5.403	428	18112	480	19286	283248	5665371	0.421	6.566	0	0	0
1	5	13	"A75"	"A75"	14430	21240	100	1086	1199	965	80	654	654	762	831	109	19	2	0	25323	25692	11252	43	2926	2926	3384	2893	85	98	98	0	0.000	0.000	0.000	0.000	0.000	0.000	0.000	0.000	0.000	0.000	0.000	0.000	0.000	0.000	0.019	0.024	0.022	0.020	2.461	0.035	0.219	316	2384	100	432	22397	22829	545	22766	23311	Error	Error	-5.696	432	22397	545	22766	378937	8118592	0.526	7.711	0	0	0
1	6	13	"A75"	"A75"	14730	21245	100	1160	1264	999	79	615	615	696	531	76	50	13	0	28295	27499	11766	42	2885	2885	3205	2166	67	100	99	0	0.000	0.000	0.000	0.000	0.000	0.000	0.000	0.000	0.000	0.000	0.000	0.000	0.000	0.000	0.021	0.026	0.023	0.022	2.306	0.033	0.288	316	2384	100	545	25410	25955	649	24614	25263	Error	Error	-5.543	545	25410	649	24614	399355	8689834	1.070	11.216	0	0	0
1	7	13	"A76"	"A76"	15030	21240	100	1079	1370	2637	192	615	615	698	666	95	33	6	0	24417	22795	13301	58	2833	2833	3120	2229	71	86	84	0	0.000	0.000	0.000	0.000	0.000	0.000	0.000	0.000	0.000	0.000	0.000	0.000	0.000	0.000	0.021	0.038	0.027	0.031	2.866	0.048	0.135	316	2384	100	464	21584	22048	755	19962	20717	Error	Error	-5.540	464	21584	755	19962	432967	7203200	1.009	8.827	0	0	0
1	8	13	"A76"	"A76"	15335	21240	110	1021	1107	627	56	622	622	854	2736	320	0	0	0	23070	23913	11321	47	2866	2866	3393	3793	111	97	87	0	0.000	0.000	0.000	0.000	0.000	0.000	0.000	0.000	0.000	0.000	0.000	0.000	0.000	0.000	0.020	0.023	0.024	0.021	2.554	0.127	0.133	392	2896	100	399	20204	20603	485	21047	21532	Error	Error	-5.662	399	20204	485	21047	433762	9373954	0.092	5.410	0	0	0
1	9	13	"A76"	"A76"	15635	21240	105	1116	1315	1346	102	600	600	694	747	107	28	6	0	25288	24712	9017	36	2795	2795	3085	2467	79	100	99	0	0.000	0.000	0.000	0.000	0.000	0.000	0.000	0.000	0.000	0.000	0.000	0.000	0.000	0.000	0.023	0.033	0.023	0.023	2.350	0.052	0.193	316	2572	100	516	22493	23009	715	21917	22632	Error	Error	-5.446	516	22493	715	21917	415642	7809000	0.831	8.767	0	0	0
1	10	13	"A77"	"A77"	15935	21240	100	1211	1414	1403	99	615	615	688	515	74	57	24	0	20528	20473	11398	55	2881	2881	3101	2023	65	87	83	0	0.000	0.000	0.000	0.000	0.000	0.000	0.000	0.000	0.000	0.000	0.000	0.000	0.000	0.000	0.034	0.045	0.040	0.043	2.827	0.056	0.352	316	2384	100	596	17647	18243	799	17592	18391	Error	Error	-4.888	596	17647	799	17592	446666	6469434	1.410	8.587	0	0	0
1	11	13	"A77"	"A77"	16235	21240	100	1161	1273	1096	86	627	627	725	868	119	22	3	0	23103	22236	8603	38	2845	2845	3296	2895	87	96	94	0	0.000	0.000	0.000	0.000	0.000	0.000	0.000	0.000	0.000	0.000	0.000	0.000	0.000	0.000	0.026	0.033	0.030	0.027	2.410	0.042	0.182	316	2384	100	534	20258	20792	646	19391	20037	Error	Error	-5.246	534	20258	646	19391	402228	7026647	0.631	6.542	0	0	0
1	12	13	"A77"	"A77"	16530	21245	105	1268	1349	547	40	653	653	770	872	113	30	3	0	26621	25885	5987	23	2915	2915	4115	5201	126	100	98	0	0.000	0.000	0.000	0.000	0.000	0.000	0.000	0.000	0.000	0.000	0.000	0.000	0.000	0.000	0.026	0.030	0.030	0.025	2.215	0.035	0.238	316	2572	100	615	23706	24321	696	22970	23666	Error	Error	-5.269	615	23706	696	22970	426337	8179740	0.664	4.186	0	0	0
1	13	13	"A78"	"A78"	16840	21245	95	1213	1224	352	28	639	639	722	841	116	23	0	0	27700	27231	8573	31	2913	2913	3211	2456	76	100	100	0	0.000	0.000	0.000	0.000	0.000	0.000	0.000	0.000	0.000	0.000	0.000	0.000	0.000	0.000	0.023	0.024	0.025	0.023	1.897	0.032	0.157	256	2088	100	574	24787	25361	585	24318	24903	Error	Error	-5.432	574	24787	585	24318	313282	6971180	0.597	9.780	0	0	0
1	14	13	"A78"	"A78"	17140	21250	105	1092	1168	517	44	644	644	765	1538	201	1	0	0	26893	26406	7439	28	2921	2921	3716	4549	122	99	98	0	0.000	0.000	0.000	0.000	0.000	0.000	0.000	0.000	0.000	0.000	0.000	0.000	0.000	0.000	0.019	0.022	0.021	0.019	2.284	0.041	0.139	316	2572	100	448	23972	24420	524	23485	24009	Error	Error	-5.742	448	23972	524	23485	369097	8344228	0.262	4.988	0	0	0
1	15	13	"A78"	"A78"	17445	21245	100	1056	1111	603	54	647	647	727	695	95	19	2	0	23382	23916	7319	30	2980	2980	3336	2737	82	99	98	0	0.000	0.000	0.000	0.000	0.000	0.000	0.000	0.000	0.000	0.000	0.000	0.000	0.000	0.000	0.020	0.022	0.021	0.019	2.227	0.036	0.216	316	2384	100	409	20402	20811	464	20936	21400	Error	Error	-5.640	409	20402	464	20936	351036	7557601	0.553	7.519	0	0	0
1	16	13	"A79"	"A79"	17740	21240	100	937	1088	1235	113	662	662	731	717	98	15	1	0	17477	19151	11723	61	2915	2915	3129	1680	53	82	78	0	0.000	0.000	0.000	0.000	0.000	0.000	0.000	0.000	0.000	0.000	0.000	0.000	0.000	0.000	0.019	0.026	0.023	0.028	4.020	0.031	0.140	316	2384	100	275	14562	14837	426	16236	16662	Error	Error	-5.727	275	14562	426	16236	343843	6051848	0.498	9.537	0	0	0
1	17	13	"A79"	"A79"	18040	21240	100	1030	1072	402	37	724	724	799	661	82	15	2	0	20367	20810	9302	44	3201	3201	4070	4566	112	94	75	0	0.000	0.000	0.000	0.000	0.000	0.000	0.000	0.000	0.000	0.000	0.000	0.000	0.000	0.000	0.018	0.020	0.022	0.021	2.803	0.033	0.226	316	2384	100	306	17166	17472	348	17609	17957	Error	Error	-5.810	306	17166	348	17609	338612	6576096	0.413	3.666	0	0	0
1	18	13	"A79"	"A79"	18340	21240	100	1336	1544	2314	149	767	767	841	728	86	38	6	0	23415	26033	12213	46	3336	3336	3729	2997	80	95	95	0	0.000	0.000	0.000	0.000	0.000	0.000	0.000	0.000	0.000	0.000	0.000	0.000	0.000	0.000	0.028	0.034	0.027	0.027	2.418	0.039	0.111	316	2384	100	569	20079	20648	777	22697	23474	Error	Error	-5.141	569	20079	777	22697	487759	8226521	0.966	7.442	0	0	0
1	1	14	"A80"	"A80"	13230	21535	100	809	980	784	80	581	581	647	462	71	29	10	0	12807	15999	11305	70	2627	2627	3001	2631	87	73	70	0	0.000	0.000	0.000	0.000	0.000	0.000	0.000	0.000	0.000	0.000	0.000	0.000	0.000	0.000	0.022	0.030	0.028	0.037	4.672	0.030	0.211	316	2384	100	228	10180	10408	399	13372	13771	Error	Error	-5.481	228	10180	399	13372	309594	5055638	0.721	4.940	0	0	0
1	2	14	"A80"	"A80"	13530	21535	100	866	1004	630	62	614	614	720	701	97	16	3	0	13171	15374	11099	72	2810	2810	4037	5720	141	68	44	0	0.000	0.000	0.000	0.000	0.000	0.000	0.000	0.000	0.000	0.000	0.000	0.000	0.000	0.000	0.024	0.031	0.033	0.038	3.641	0.041	0.265	316	2384	100	252	10361	10613	390	12564	12954	Error	Error	-5.362	252	10361	390	12564	317128	4858254	0.405	1.982	0	0	0
1	3	14	"A80"	"A80"	13830	21535	100	886	944	464	49	632	632	834	2387	286	0	0	0	13703	14851	9354	62	2839	2839	4062	5435	133	72	50	0	0.000	0.000	0.000	0.000	0.000	0.000	0.000	0.000	0.000	0.000	0.000	0.000	0.000	0.000	0.023	0.026	0.029	0.034	4.367	0.031	0.268	316	2384	100	254	10864	11118	312	12012	12324	Error	Error	-5.419	254	10864	312	12012	298259	4693060	0.046	1.985	0	0	0
1	4	14	"A81"	"A81"	14130	21535	100	1034	1145	764	66	617	617	728	890	122	17	1	0	29800	27027	14829	54	2832	2832	3185	2387	74	81	77	0	0.000	0.000	0.000	0.000	0.000	0.000	0.000	0.000	0.000	0.000	0.000	0.000	0.000	0.000	0.015	0.022	0.020	0.023	3.227	0.023	0.254	316	2384	100	417	26968	27385	528	24195	24723	Error	Error	-6.015	417	26968	528	24195	361936	8540431	0.469	9.988	0	0	0
1	5	14	"A81"	"A81"	14430	21535	100	1011	1094	428	39	647	647	760	666	87	26	2	0	20903	21671	11209	51	2922	2922	4067	5308	130	86	73	0	0.000	0.000	0.000	0.000	0.000	0.000	0.000	0.000	0.000	0.000	0.000	0.000	0.000	0.000	0.020	0.024	0.026	0.026	3.074	0.029	0.169	316	2384	100	364	17981	18345	447	18749	19196	Error	Error	-5.626	364	17981	447	18749	345859	6847939	0.502	3.317	0	0	0
1	6	14	"A81"	"A81"	14730	21535	100	1092	1146	561	48	595	595	687	714	103	29	4	0	23122	25098	13790	54	2825	2825	3744	4981	133	87	78	0	0.000	0.000	0.000	0.000	0.000	0.000	0.000	0.000	0.000	0.000	0.000	0.000	0.000	0.000	0.024	0.025	0.025	0.023	2.729	0.026	0.328	316	2384	100	497	20297	20794	551	22273	22824	Error	Error	-5.352	497	20297	551	22273	362045	7931007	0.643	4.287	0	0	0
1	7	14	"A82"	"A82"	15035	21535	100	927	1044	584	55	607	607	695	722	103	28	3	0	14183	19075	14600	76	2856	2856	3169	2103	66	74	72	0	0.000	0.000	0.000	0.000	0.000	0.000	0.000	0.000	0.000	0.000	0.000	0.000	0.000	0.000	0.028	0.027	0.031	0.039	4.133	0.028	0.218	316	2384	100	320	11327	11647	437	16219	16656	Error	Error	-5.146	320	11327	437	16219	329937	6027604	0.483	7.563	0	0	0
1	8	14	"A82"	"A82"	15335	21535	100	1010	1173	909	77	630	630	745	720	96	24	4	0	16301	21050	13603	64	2904	2904	3810	4792	125	86	66	0	0.000	0.000	0.000	0.000	0.000	0.000	0.000	0.000	0.000	0.000	0.000	0.000	0.000	0.000	0.028	0.030	0.028	0.031	3.635	0.031	0.267	316	2384	100	380	13397	13777	543	18146	18689	Error	Error	-5.140	380	13397	543	18146	370644	6651644	0.594	3.598	0	0	0
1	9	14	"A82"	"A82"	15635	21535	100	957	1091	774	70	596	596	678	589	86	29	7	0	17325	20658	13270	64	2764	2764	3534	4210	119	87	72	0	0.000	0.000	0.000	0.000	0.000	0.000	0.000	0.000	0.000	0.000	0.000	0.000	0.000	0.000	0.025	0.028	0.026	0.028	3.062	0.027	0.230	316	2384	100	361	14561	14922	495	17894	18389	Error	Error	-5.334	361	14561	495	17894	344704	6528024	0.701	4.067	0	0	0
1	10	14	"A83"	"A83"	15935	21535	100	853	940	911	96	625	625	698	645	92	14	2	0	15873	16348	10000	61	2800	2800	3049	2027	66	79	75	0	0.000	0.000	0.000	0.000	0.000	0.000	0.000	0.000	0.000	0.000	0.000	0.000	0.000	0.000	0.017	0.023	0.024	0.029	4.320	0.040	0.198	316	2384	100	228	13073	13301	315	13548	13863	Error	Error	-5.841	228	13073	315	13548	296957	5166024	0.375	6.561	0	0	0
1	11	14	"A83"	"A83"	16235	21535	100	994	1061	535	50	659	659	735	624	84	22	3	0	16982	17226	8895	51	2934	2934	3621	3794	104	87	72	0	0.000	0.000	0.000	0.000	0.000	0.000	0.000	0.000	0.000	0.000	0.000	0.000	0.000	0.000	0.024	0.028	0.029	0.030	3.904	0.028	0.288	316	2384	100	335	14048	14383	402	14292	14694	Error	Error	-5.390	335	14048	402	14292	335238	5443385	0.522	3.586	0	0	0
1	12	14	"A83"	"A83"	16540	21535	100	887	923	448	48	656	656	766	1271	165	1	0	0	19032	19162	9447	49	2882	2882	3579	3842	107	87	80	0	0.000	0.000	0.000	0.000	0.000	0.000	0.000	0.000	0.000	0.000	0.000	0.000	0.000	0.000	0.014	0.016	0.018	0.020	4.687	0.027	0.135	316	2384	100	231	16150	16381	267	16280	16547	Error	Error	-6.127	231	16150	267	16280	291635	6055203	0.124	4.056	0	0	0
1	13	14	"A84"	"A84"	16840	21535	100	998	1027	424	41	641	641	721	754	104	21	0	0	16512	18650	13007	69	2858	2858	3176	2490	78	70	68	0	0.000	0.000	0.000	0.000	0.000	0.000	0.000	0.000	0.000	0.000	0.000	0.000	0.000	0.000	0.026	0.024	0.030	0.032	4.773	0.027	0.133	316	2384	100	357	13654	14011	386	15792	16178	Error	Error	-5.257	357	13654	386	15792	324556	5893519	0.406	6.214	0	0	0
1	14	14	"A84"	"A84"	17140	21535	100	907	970	512	52	647	647	715	562	78	18	2	0	21483	20274	9658	47	2961	2961	3581	3269	91	88	83	0	0.000	0.000	0.000	0.000	0.000	0.000	0.000	0.000	0.000	0.000	0.000	0.000	0.000	0.000	0.014	0.019	0.019	0.019	3.798	0.020	0.147	316	2384	100	260	18522	18782	323	17313	17636	Error	Error	-6.155	260	18522	323	17313	306412	6406704	0.454	5.106	0	0	0
1	15	14	"A84"	"A84"	17440	21535	100	1062	1122	455	40	662	662	738	730	98	23	1	0	19221	19747	9485	48	2996	2996	3527	3129	88	89	87	0	0.000	0.000	0.000	0.000	0.000	0.000	0.000	0.000	0.000	0.000	0.000	0.000	0.000	0.000	0.025	0.027	0.029	0.027	2.785	0.033	0.196	316	2384	100	400	16225	16625	460	16751	17211	Error	Error	-5.342	400	16225	460	16751	354493	6240038	0.526	5.184	0	0	0
1	16	14	"A85"	"A85"	17740	21535	100	928	1041	861	82	678	678	740	670	90	17	2	0	14242	16847	10416	61	3074	3074	3268	2122	64	80	78	0	0.000	0.000	0.000	0.000	0.000	0.000	0.000	0.000	0.000	0.000	0.000	0.000	0.000	0.000	0.022	0.026	0.027	0.030	4.323	0.027	0.158	316	2384	100	250	11168	11418	363	13773	14136	Error	Error	-5.481	250	11168	363	13773	328902	5323684	0.449	6.399	0	0	0
1	17	14	"A85"	"A85"	18045	21535	100	958	1005	544	54	696	696	757	572	75	20	2	0	19214	18508	9939	53	3080	3080	3724	3560	95	84	73	0	0.000	0.000	0.000	0.000	0.000	0.000	0.000	0.000	0.000	0.000	0.000	0.000	0.000	0.000	0.016	0.020	0.023	0.026	3.912	0.020	0.113	316	2384	100	262	16134	16396	309	15428	15737	Error	Error	-5.944	262	16134	309	15428	317724	5848444	0.434	4.153	0	0	0
1	18	14	"A85"	"A85"	18345	21535	100	1023	1068	396	37	738	738	827	1145	138	2	0	0	18962	18449	10284	55	3282	3282	3903	3398	87	84	71	0	0.000	0.000	0.000	0.000	0.000	0.000	0.000	0.000	0.000	0.000	0.000	0.000	0.000	0.000	0.018	0.022	0.024	0.024	3.832	0.023	0.024	316	2384	100	285	15680	15965	330	15167	15497	Error	Error	-5.782	285	15680	330	15167	337620	5829758	0.210	4.281	0	0	0
1	1	15	"A86"	"A86"	13235	21840	100	995	1375	3583	260	582	582	659	524	79	38	11	0	17385	18531	11723	63	2674	2674	2871	1658	57	88	83	0	0.000	0.000	0.000	0.000	0.000	0.000	0.000	0.000	0.000	0.000	0.000	0.000	0.000	0.000	0.028	0.050	0.032	0.038	3.936	0.030	0.021	316	2384	100	413	14711	15124	793	15857	16650	Error	Error	-5.155	413	14711	793	15857	434434	5855649	1.366	9.445	0	0	0
1	2	15	"A86"	"A86"	13535	21840	100	1037	1095	499	45	610	610	670	459	68	46	16	0	20709	23303	12534	53	2758	2758	3156	2793	88	94	87	0	0.000	0.000	0.000	0.000	0.000	0.000	0.000	0.000	0.000	0.000	0.000	0.000	0.000	0.000	0.024	0.024	0.025	0.023	2.240	0.024	0.273	316	2384	100	427	17951	18378	485	20545	21030	Error	Error	-5.394	427	17951	485	20545	346109	7363682	0.926	7.213	0	0	0
1	3	15	"A86"	"A86"	13840	21845	100	953	1054	904	85	599	599	699	1236	176	2	0	0	17901	21379	11369	53	2749	2749	2994	2293	76	97	95	0	0.000	0.000	0.000	0.000	0.000	0.000	0.000	0.000	0.000	0.000	0.000	0.000	0.000	0.000	0.023	0.024	0.025	0.022	2.158	0.033	0.043	316	2384	100	354	15152	15506	455	18630	19085	Error	Error	-5.420	354	15152	455	18630	332963	6755898	0.287	8.018	0	0	0
1	4	15	"A87"	"A87"	14145	21840	90	1082	1201	660	54	639	639	732	816	111	21	3	0	23732	24308	10524	43	2862	2862	3099	1849	59	99	98	0	0.000	0.000	0.000	0.000	0.000	0.000	0.000	0.000	0.000	0.000	0.000	0.000	0.000	0.000	0.021	0.026	0.024	0.021	2.354	0.029	0.220	256	1924	100	443	20870	21313	562	21446	22008	Error	Error	-5.558	443	20870	562	21446	307520	6222818	0.575	11.471	0	0	0
1	5	15	"A87"	"A87"	14445	21840	100	886	974	582	59	618	618	732	890	121	8	0	0	21593	21850	10051	46	2829	2829	3509	3794	108	97	86	0	0.000	0.000	0.000	0.000	0.000	0.000	0.000	0.000	0.000	0.000	0.000	0.000	0.000	0.000	0.014	0.019	0.020	0.018	2.504	0.031	0.183	316	2384	100	268	18764	19032	356	19021	19377	Error	Error	-6.130	268	18764	356	19021	307884	6904551	0.272	4.834	0	0	0
1	6	15	"A87"	"A87"	14745	21845	110	1046	1133	544	48	586	586	678	757	111	24	3	0	22797	22918	8757	38	2735	2735	3010	2319	77	99	97	0	0.000	0.000	0.000	0.000	0.000	0.000	0.000	0.000	0.000	0.000	0.000	0.000	0.000	0.000	0.023	0.027	0.026	0.023	2.392	0.037	0.208	392	2896	100	460	20062	20522	547	20183	20730	Error	Error	-5.447	460	20062	547	20183	444107	8983785	0.601	8.585	0	0	0
1	7	15	"A88"	"A88"	15040	21840	100	871	969	845	87	606	606	684	675	98	18	1	0	15292	17879	11336	63	2780	2780	3027	2014	66	82	78	0	0.000	0.000	0.000	0.000	0.000	0.000	0.000	0.000	0.000	0.000	0.000	0.000	0.000	0.000	0.021	0.024	0.024	0.029	3.781	0.036	0.155	316	2384	100	265	12512	12777	363	15099	15462	Error	Error	-5.561	265	12512	363	15099	306049	5649895	0.422	7.374	0	0	0
1	8	15	"A88"	"A88"	15340	21840	100	1022	1118	545	48	616	616	708	687	97	24	5	0	25204	24051	10744	44	2864	2864	3348	2883	86	98	91	0	0.000	0.000	0.000	0.000	0.000	0.000	0.000	0.000	0.000	0.000	0.000	0.000	0.000	0.000	0.018	0.024	0.022	0.021	2.442	0.025	0.167	316	2384	100	406	22340	22746	502	21187	21689	Error	Error	-5.782	406	22340	502	21187	353392	7600247	0.597	7.181	0	0	0
1	9	15	"A88"	"A88"	15640	21845	100	909	1029	814	79	630	630	727	651	89	16	1	0	21453	20423	7079	34	2788	2788	3240	2851	87	100	97	0	0.000	0.000	0.000	0.000	0.000	0.000	0.000	0.000	0.000	0.000	0.000	0.000	0.000	0.000	0.015	0.023	0.019	0.017	2.660	0.028	0.120	316	2384	100	279	18665	18944	399	17635	18034	Error	Error	-6.064	279	18665	399	17635	325300	6453594	0.464	6.027	0	0	0
1	10	15	"A89"	"A89"	15945	21840	100	845	909	466	51	599	599	669	643	96	15	2	0	17765	16072	8859	55	2729	2729	2891	1694	58	84	81	0	0.000	0.000	0.000	0.000	0.000	0.000	0.000	0.000	0.000	0.000	0.000	0.000	0.000	0.000	0.016	0.023	0.028	0.028	3.604	0.038	0.121	316	2384	100	246	15036	15282	310	13343	13653	Error	Error	-5.934	246	15036	310	13343	287352	5078893	0.373	7.781	0	0	0
1	11	15	"A89"	"A89"	16245	21840	100	808	863	357	41	621	621	715	911	127	4	0	0	16761	18814	9224	49	2779	2779	3354	3588	106	94	81	0	0.000	0.000	0.000	0.000	0.000	0.000	0.000	0.000	0.000	0.000	0.000	0.000	0.000	0.000	0.013	0.015	0.018	0.015	3.108	0.023	0.151	316	2384	100	187	13982	14169	242	16035	16277	Error	Error	-6.224	187	13982	242	16035	272585	5945299	0.162	4.309	0	0	0
1	12	15	"A89"	"A89"	16545	21845	105	1032	1121	527	47	633	633	710	740	104	19	3	0	25833	23378	8386	35	2872	2872	3338	3199	95	99	94	0	0.000	0.000	0.000	0.000	0.000	0.000	0.000	0.000	0.000	0.000	0.000	0.000	0.000	0.000	0.017	0.024	0.023	0.020	2.620	0.026	0.190	316	2572	100	399	22961	23360	488	20506	20994	Error	Error	-5.847	399	22961	488	20506	354329	7387582	0.555	6.264	0	0	0
1	13	15	"A90"	"A90"	16845	21845	100	1032	1142	706	61	641	641	719	688	95	25	4	0	19955	19890	10735	53	2909	2909	3171	2421	76	81	79	0	0.000	0.000	0.000	0.000	0.000	0.000	0.000	0.000	0.000	0.000	0.000	0.000	0.000	0.000	0.023	0.030	0.027	0.030	3.009	0.035	0.189	316	2384	100	391	17046	17437	501	16981	17482	Error	Error	-5.446	391	17046	501	16981	360737	6285245	0.615	6.906	0	0	0
1	14	15	"A90"	"A90"	17150	21845	105	1063	1152	716	62	663	663	741	683	92	21	3	0	23170	23026	6577	28	2986	2986	3618	3264	90	100	100	0	0.000	0.000	0.000	0.000	0.000	0.000	0.000	0.000	0.000	0.000	0.000	0.000	0.000	0.000	0.020	0.024	0.023	0.019	2.313	0.031	0.149	316	2572	100	400	20184	20584	489	20040	20529	Error	Error	-5.657	400	20184	489	20040	363911	7276063	0.602	5.946	0	0	0
1	15	15	"A90"	"A90"	17445	21845	100	1229	1321	677	51	675	675	772	1266	163	6	1	0	24779	24989	8369	33	3049	3049	3238	1585	48	99	99	0	0.000	0.000	0.000	0.000	0.000	0.000	0.000	0.000	0.000	0.000	0.000	0.000	0.000	0.000	0.025	0.029	0.028	0.026	2.180	0.033	0.251	316	2384	100	554	21730	22284	646	21940	22586	Error	Error	-5.294	554	21730	646	21940	417330	7896488	0.434	13.723	0	0	0
1	16	15	"A91"	"A91"	17750	21840	90	1079	1137	774	68	695	695	753	487	64	40	8	0	16357	18946	8943	47	3121	3121	3283	1684	51	100	98	0	0.000	0.000	0.000	0.000	0.000	0.000	0.000	0.000	0.000	0.000	0.000	0.000	0.000	0.000	0.029	0.028	0.028	0.025	2.663	0.031	0.200	256	1924	100	384	13236	13620	442	15825	16267	Error	Error	-5.107	384	13236	442	15825	291104	4850065	0.789	9.301	0	0	0
1	17	15	"A91"	"A91"	18050	21850	110	1020	1123	590	52	689	689	748	537	71	28	5	0	20080	20232	8153	40	3057	3057	3186	1272	39	100	99	0	0.000	0.000	0.000	0.000	0.000	0.000	0.000	0.000	0.000	0.000	0.000	0.000	0.000	0.000	0.019	0.025	0.023	0.022	2.738	0.026	0.170	392	2896	100	331	17023	17354	434	17175	17609	Error	Error	-5.685	331	17023	434	17175	440067	7930938	0.698	13.401	0	0	0
1	18	15	"A91"	"A91"	18350	21845	100	1063	1136	617	54	737	737	792	560	70	26	2	0	20640	20840	7734	37	3243	3243	3420	1535	44	98	98	0	0.000	0.000	0.000	0.000	0.000	0.000	0.000	0.000	0.000	0.000	0.000	0.000	0.000	0.000	0.019	0.023	0.022	0.020	2.955	0.027	0.155	316	2384	100	326	17397	17723	399	17597	17996	Error	Error	-5.738	326	17397	399	17597	359072	6585545	0.614	11.349	0	0	0
1	1	16	"A92"	"A92"	13235	22130	100	853	960	544	56	583	583	637	375	58	37	16	0	12768	16752	12529	74	2689	2689	3034	2723	89	72	66	0	0.000	0.000	0.000	0.000	0.000	0.000	0.000	0.000	0.000	0.000	0.000	0.000	0.000	0.000	0.027	0.027	0.029	0.036	4.362	0.024	0.292	316	2384	100	270	10079	10349	377	14063	14440	Error	Error	-5.222	270	10079	377	14063	303374	5293778	0.861	5.038	0	0	0
1	2	16	"A92"	"A92"	13535	22130	100	855	953	634	66	618	618	752	1772	235	0	0	0	13362	16295	12241	75	2812	2812	4150	6841	164	63	43	0	0.000	0.000	0.000	0.000	0.000	0.000	0.000	0.000	0.000	0.000	0.000	0.000	0.000	0.000	0.022	0.025	0.030	0.032	4.184	0.026	0.466	316	2384	100	237	10550	10787	335	13483	13818	Error	Error	-5.476	237	10550	335	13483	301301	5149243	0.113	1.775	0	0	0
1	3	16	"A92"	"A92"	13835	22135	100	1031	1151	721	62	609	609	703	614	87	36	8	0	23281	24093	15933	66	2825	2825	4284	6954	162	75	58	0	0.000	0.000	0.000	0.000	0.000	0.000	0.000	0.000	0.000	0.000	0.000	0.000	0.000	0.000	0.021	0.025	0.026	0.028	3.716	0.025	0.338	316	2384	100	422	20456	20878	542	21268	21810	Error	Error	-5.599	422	20456	542	21268	363788	7613384	0.730	2.849	0	0	0
1	4	16	"A93"	"A93"	14135	22135	100	958	1091	735	67	619	619	786	2020	256	2	0	0	15644	20293	14884	73	2806	2806	3208	2811	87	74	68	0	0.000	0.000	0.000	0.000	0.000	0.000	0.000	0.000	0.000	0.000	0.000	0.000	0.000	0.000	0.026	0.027	0.028	0.036	3.996	0.026	0.203	316	2384	100	339	12838	13177	472	17487	17959	Error	Error	-5.243	339	12838	472	17487	344674	6412528	0.151	6.078	0	0	0
1	5	16	"A93"	"A93"	14440	22135	100	986	1071	467	43	629	629	729	685	93	21	3	0	16537	19444	11940	61	2903	2903	3764	4386	116	83	67	0	0.000	0.000	0.000	0.000	0.000	0.000	0.000	0.000	0.000	0.000	0.000	0.000	0.000	0.000	0.026	0.027	0.026	0.027	3.102	0.026	0.184	316	2384	100	357	13634	13991	442	16541	16983	Error	Error	-5.255	357	13634	442	16541	338547	6144450	0.499	3.575	0	0	0
1	6	16	"A93"	"A93"	14740	22135	100	862	962	632	65	567	567	664	677	101	17	2	0	18609	20163	11708	58	2696	2696	3488	3885	111	85	72	0	0.000	0.000	0.000	0.000	0.000	0.000	0.000	0.000	0.000	0.000	0.000	0.000	0.000	0.000	0.019	0.023	0.022	0.024	3.702	0.028	0.201	316	2384	100	295	15913	16208	395	17467	17862	Error	Error	-5.753	295	15913	395	17467	304137	6371598	0.440	4.292	0	0	0
1	7	16	"A94"	"A94"	15040	22135	100	980	1086	640	58	582	582	646	567	87	36	11	0	17934	21830	14681	67	2714	2714	3023	2131	70	81	78	0	0.000	0.000	0.000	0.000	0.000	0.000	0.000	0.000	0.000	0.000	0.000	0.000	0.000	0.000	0.026	0.026	0.028	0.030	3.457	0.028	0.325	316	2384	100	398	15220	15618	504	19116	19620	Error	Error	-5.257	398	15220	504	19116	343286	6898248	0.776	8.825	0	0	0
1	8	16	"A94"	"A94"	15340	22135	100	1045	1123	531	47	630	630	735	905	123	17	2	0	21833	24174	13654	56	2911	2911	3802	5001	131	86	80	0	0.000	0.000	0.000	0.000	0.000	0.000	0.000	0.000	0.000	0.000	0.000	0.000	0.000	0.000	0.022	0.023	0.023	0.024	2.909	0.026	0.265	316	2384	100	415	18922	19337	493	21263	21756	Error	Error	-5.511	415	18922	493	21263	354819	7639111	0.429	4.074	0	0	0
1	9	16	"A94"	"A94"	15640	22135	100	1009	1150	786	68	608	608	704	908	128	21	1	0	19599	24208	15562	64	2790	2790	3540	4542	128	80	76	0	0.000	0.000	0.000	0.000	0.000	0.000	0.000	0.000	0.000	0.000	0.000	0.000	0.000	0.000	0.024	0.025	0.024	0.027	3.153	0.023	0.144	316	2384	100	401	16809	17210	542	21418	21960	Error	Error	-5.389	401	16809	542	21418	363370	7649697	0.491	4.550	0	0	0
1	10	16	"A95"	"A95"	15940	22135	100	1038	1136	788	69	589	589	674	695	103	33	5	0	17984	22102	15139	68	2741	2741	3084	2674	86	75	72	0	0.000	0.000	0.000	0.000	0.000	0.000	0.000	0.000	0.000	0.000	0.000	0.000	0.000	0.000	0.029	0.028	0.028	0.036	4.015	0.026	0.246	316	2384	100	449	15243	15692	547	19361	19908	Error	Error	-5.085	449	15243	547	19361	358823	6984234	0.665	7.112	0	0	0
1	11	16	"A95"	"A95"	16245	22135	100	1061	1126	588	52	629	629	706	677	95	30	3	0	26152	24656	14450	58	2854	2854	4254	6335	148	80	66	0	0.000	0.000	0.000	0.000	0.000	0.000	0.000	0.000	0.000	0.000	0.000	0.000	0.000	0.000	0.019	0.023	0.024	0.024	2.984	0.024	0.206	316	2384	100	432	23298	23730	497	21802	22299	Error	Error	-5.753	432	23298	497	21802	355940	7791406	0.620	3.221	0	0	0
1	12	16	"A95"	"A95"	16545	22135	100	1004	1057	425	40	613	613	737	992	134	9	0	0	20813	22911	13224	57	2826	2826	4531	7682	169	83	55	0	0.000	0.000	0.000	0.000	0.000	0.000	0.000	0.000	0.000	0.000	0.000	0.000	0.000	0.000	0.022	0.022	0.023	0.025	3.331	0.022	0.113	316	2384	100	391	17987	18378	444	20085	20529	Error	Error	-5.524	391	17987	444	20085	334058	7239831	0.323	2.393	0	0	0
1	13	16	"A96"	"A96"	16845	22135	100	1053	1197	894	74	648	648	717	591	82	35	6	0	24191	23485	13522	57	2978	2978	3152	1561	49	90	87	0	0.000	0.000	0.000	0.000	0.000	0.000	0.000	0.000	0.000	0.000	0.000	0.000	0.000	0.000	0.019	0.027	0.025	0.026	3.473	0.027	0.254	316	2384	100	405	21213	21618	549	20507	21056	Error	Error	-5.711	405	21213	549	20507	378157	7421325	0.812	13.026	0	0	0
1	14	16	"A96"	"A96"	17145	22135	100	1052	1103	460	41	649	649	744	857	115	14	0	0	25333	23179	9786	42	2976	2976	4050	4846	119	87	83	0	0.000	0.000	0.000	0.000	0.000	0.000	0.000	0.000	0.000	0.000	0.000	0.000	0.000	0.000	0.018	0.022	0.023	0.023	3.057	0.027	0.253	316	2384	100	403	22357	22760	454	20203	20657	Error	Error	-5.794	403	22357	454	20203	348502	7324615	0.419	3.947	0	0	0
1	15	16	"A96"	"A96"	17445	22135	100	992	1070	653	61	670	670	772	818	105	12	0	0	20464	20004	10355	51	3028	3028	4464	5965	133	83	64	0	0.000	0.000	0.000	0.000	0.000	0.000	0.000	0.000	0.000	0.000	0.000	0.000	0.000	0.000	0.018	0.024	0.024	0.025	3.384	0.027	0.109	316	2384	100	322	17436	17758	400	16976	17376	Error	Error	-5.759	322	17436	400	16976	338146	6321385	0.364	2.605	0	0	0
1	16	16	"A97"	"A97"	17750	22135	100	1042	1115	620	55	675	675	742	781	105	18	0	0	23242	19646	11422	58	3042	3042	3219	1821	56	87	83	0	0.000	0.000	0.000	0.000	0.000	0.000	0.000	0.000	0.000	0.000	0.000	0.000	0.000	0.000	0.018	0.026	0.029	0.029	3.357	0.028	0.312	316	2384	100	367	20200	20567	440	16604	17044	Error	Error	-5.782	367	20200	440	16604	352432	6208208	0.478	9.021	0	0	0
1	17	16	"A97"	"A97"	18050	22135	100	1024	1103	556	50	725	725	786	509	64	30	7	0	13258	17144	10938	63	3129	3129	4409	5465	123	67	48	0	0.000	0.000	0.000	0.000	0.000	0.000	0.000	0.000	0.000	0.000	0.000	0.000	0.000	0.000	0.030	0.027	0.030	0.030	3.218	0.025	0.248	316	2384	100	299	10129	10428	378	14015	14393	Error	Error	-5.082	299	10129	378	14015	348485	5417628	0.623	2.330	0	0	0
1	18	16	"A97"	"A97"	18350	22135	100	1036	1112	527	47	778	778	839	443	52	33	10	0	17073	17910	10976	61	3388	3388	4451	4758	106	73	55	0	0.000	0.000	0.000	0.000	0.000	0.000	0.000	0.000	0.000	0.000	0.000	0.000	0.000	0.000	0.019	0.023	0.026	0.027	3.511	0.026	0.241	316	2384	100	258	13685	13943	334	14522	14856	Error	Error	-5.729	258	13685	334	14522	351292	5659528	0.616	2.829	0	0	0
1	1	17	"A98"	"A98"	13250	22435	95	631	671	278	41	612	612	655	412	62	9	0	0	4006	4599	2072	45	2752	2752	2874	1114	38	53	25	0	0.000	0.000	0.000	0.000	0.000	0.000	0.000	0.000	0.000	0.000	0.000	0.000	0.000	0.000	0.015	0.032	0.090	0.101	5.639	0.219	0.423	256	2088	100	19	1254	1273	59	1847	1906	Error	Error	-6.044	19	1254	59	1847	171847	1177393	0.039	1.548	0	0	0
1	2	17	"A98"	"A98"	13545	22440	95	671	694	250	36	618	618	694	551	79	3	0	0	4219	5019	2481	49	2830	2830	2991	1310	43	51	21	0	0.000	0.000	0.000	0.000	0.000	0.000	0.000	0.000	0.000	0.000	0.000	0.000	0.000	0.000	0.038	0.035	0.118	0.113	3.315	0.119	0.196	256	2088	100	53	1389	1442	76	2189	2265	Error	Error	-4.712	53	1389	76	2189	177626	1284934	0.000	1.548	0	0	0
1	3	17	"A98"	"A98"	13845	22435	100	666	751	516	68	630	630	705	504	71	8	2	0	3940	5071	3172	62	2848	2848	3038	1587	52	39	20	0	0.000	0.000	0.000	0.000	0.000	0.000	0.000	0.000	0.000	0.000	0.000	0.000	0.000	0.000	0.033	0.054	0.121	0.117	4.550	0.130	0.266	316	2384	100	36	1092	1128	121	2223	2344	Error	Error	-4.923	36	1092	121	2223	237460	1602467	0.091	1.281	0	0	0
1	4	17	"A99"	"A99"	14145	22435	100	714	790	404	51	611	611	712	691	97	7	1	0	7829	9146	4857	53	2739	2739	3034	1979	65	80	59	0	0.000	0.000	0.000	0.000	0.000	0.000	0.000	0.000	0.000	0.000	0.000	0.000	0.000	0.000	0.020	0.028	0.045	0.043	3.634	0.078	0.121	316	2384	100	103	5090	5193	179	6407	6586	Error	Error	-5.627	103	5090	179	6407	249501	2890085	0.113	3.088	0	0	0
1	5	17	"A99"	"A99"	14445	22435	100	629	691	437	63	577	577	652	604	92	7	1	0	7083	8357	4453	53	2721	2721	3193	2496	78	70	44	0	0.000	0.000	0.000	0.000	0.000	0.000	0.000	0.000	0.000	0.000	0.000	0.000	0.000	0.000	0.012	0.020	0.037	0.036	4.190	0.041	0.123	316	2384	100	52	4362	4414	114	5636	5750	Error	Error	-6.390	52	4362	114	5636	218474	2640702	0.065	2.069	0	0	0
1	6	17	"A99"	"A99"	14750	22435	100	779	874	671	76	572	572	654	613	93	12	2	0	8630	9936	4822	48	2733	2733	3089	2159	69	89	65	0	0.000	0.000	0.000	0.000	0.000	0.000	0.000	0.000	0.000	0.000	0.000	0.000	0.000	0.000	0.035	0.042	0.043	0.043	3.160	0.058	0.169	316	2384	100	207	5897	6104	302	7203	7505	Error	Error	-4.832	207	5897	302	7203	276125	3139644	0.359	3.171	0	0	0
1	7	17	"A100"	"A100"	15050	22435	100	842	938	521	55	612	612	700	624	89	21	2	0	12677	16980	11204	65	2828	2828	3045	1790	58	86	82	0	0.000	0.000	0.000	0.000	0.000	0.000	0.000	0.000	0.000	0.000	0.000	0.000	0.000	0.000	0.023	0.023	0.026	0.027	3.990	0.031	0.239	316	2384	100	230	9849	10079	326	14152	14478	Error	Error	-5.420	230	9849	326	14152	296411	5365594	0.381	7.785	0	0	0
1	8	17	"A100"	"A100"	15350	22435	100	933	999	620	62	622	622	744	1158	155	3	0	0	12600	16558	10766	65	2912	2912	3553	3691	103	85	60	0	0.000	0.000	0.000	0.000	0.000	0.000	0.000	0.000	0.000	0.000	0.000	0.000	0.000	0.000	0.032	0.028	0.029	0.029	3.112	0.047	0.098	316	2384	100	311	9688	9999	377	13646	14023	Error	Error	-4.961	311	9688	377	13646	315648	5232349	0.220	3.523	0	0	0
1	9	17	"A100"	"A100"	15650	22435	100	894	946	495	52	606	606	755	1240	164	3	0	0	12205	15947	10290	64	2869	2869	3502	3254	92	89	66	0	0.000	0.000	0.000	0.000	0.000	0.000	0.000	0.000	0.000	0.000	0.000	0.000	0.000	0.000	0.031	0.026	0.029	0.030	2.951	0.039	0.064	316	2384	100	288	9336	9624	340	13078	13418	Error	Error	-5.019	288	9336	340	13078	299085	5039148	0.154	3.825	0	0	0
1	10	17	"A101"	"A101"	15950	22435	100	664	773	823	106	606	606	675	624	92	6	0	0	5406	7620	6190	81	2744	2744	2895	1497	51	73	44	0	0.000	0.000	0.000	0.000	0.000	0.000	0.000	0.000	0.000	0.000	0.000	0.000	0.000	0.000	0.022	0.034	0.046	0.049	5.345	0.072	0.206	316	2384	100	58	2662	2720	167	4876	5043	Error	Error	-5.520	58	2662	167	4876	244181	2408072	0.157	3.156	0	0	0
1	11	17	"A101"	"A101"	16255	22435	100	699	883	1058	119	604	604	674	609	90	11	2	0	5718	7934	5724	72	2810	2810	2947	1425	48	75	51	0	0.000	0.000	0.000	0.000	0.000	0.000	0.000	0.000	0.000	0.000	0.000	0.000	0.000	0.000	0.033	0.054	0.062	0.070	4.468	0.097	0.205	316	2384	100	95	2908	3003	279	5124	5403	Error	Error	-4.936	95	2908	279	5124	278908	2507083	0.343	3.500	0	0	0
1	12	17	"A101"	"A101"	16555	22435	100	713	798	717	89	622	622	688	594	86	5	1	0	6386	8068	5341	66	2888	2888	3022	1231	40	81	65	0	0.000	0.000	0.000	0.000	0.000	0.000	0.000	0.000	0.000	0.000	0.000	0.000	0.000	0.000	0.026	0.034	0.046	0.050	3.508	0.080	0.142	316	2384	100	91	3498	3589	176	5180	5356	Error	Error	-5.265	91	3498	176	5180	252032	2549445	0.185	4.099	0	0	0
1	13	17	"A102"	"A102"	16855	22440	85	838	870	353	40	647	647	720	907	125	2	0	0	8367	11464	7487	65	2975	2975	3179	1862	58	96	74	0	0.000	0.000	0.000	0.000	0.000	0.000	0.000	0.000	0.000	0.000	0.000	0.000	0.000	0.000	0.035	0.026	0.035	0.034	2.682	0.041	0.110	208	1660	100	191	5392	5583	223	8489	8712	Error	Error	-4.819	191	5392	223	8489	181019	2384455	0.165	4.450	0	0	0
1	14	17	"A102"	"A102"	17160	22445	100	855	955	700	73	653	653	711	707	99	12	1	0	8321	10725	6659	62	2926	2926	3063	1617	52	96	77	0	0.000	0.000	0.000	0.000	0.000	0.000	0.000	0.000	0.000	0.000	0.000	0.000	0.000	0.000	0.037	0.039	0.046	0.041	3.231	0.049	0.134	316	2384	100	202	5395	5597	302	7799	8101	Error	Error	-4.739	202	5395	302	7799	301890	3389181	0.345	4.738	0	0	0
1	15	17	"A102"	"A102"	17455	22440	100	814	819	276	33	662	662	745	647	86	4	0	0	7441	8905	5188	58	2993	2993	3130	1417	45	92	72	0	0.000	0.000	0.000	0.000	0.000	0.000	0.000	0.000	0.000	0.000	0.000	0.000	0.000	0.000	0.034	0.027	0.048	0.042	3.240	0.060	0.092	316	2384	100	152	4448	4600	157	5912	6069	Error	Error	-4.871	152	4448	157	5912	258957	2813968	0.114	4.076	0	0	0
1	16	17	"A103"	"A103"	17760	22440	90	910	1012	720	71	703	703	771	601	77	16	2	0	10212	12537	6226	49	3105	3105	3237	1381	42	96	90	0	0.000	0.000	0.000	0.000	0.000	0.000	0.000	0.000	0.000	0.000	0.000	0.000	0.000	0.000	0.029	0.033	0.036	0.034	3.724	0.041	0.110	256	1924	100	207	7107	7314	309	9432	9741	Error	Error	-5.102	207	7107	309	9432	259122	3209393	0.401	6.734	0	0	0
1	17	17	"A103"	"A103"	18060	22440	100	1000	1079	597	55	714	714	772	499	64	30	6	0	13277	15688	8390	53	3108	3108	3485	2405	69	91	75	0	0.000	0.000	0.000	0.000	0.000	0.000	0.000	0.000	0.000	0.000	0.000	0.000	0.000	0.000	0.028	0.029	0.032	0.031	3.142	0.026	0.202	316	2384	100	286	10169	10455	365	12580	12945	Error	Error	-5.152	286	10169	365	12580	340845	4957400	0.615	5.074	0	0	0
1	18	17	"A103"	"A103"	18360	22440	100	891	945	355	37	739	739	800	530	66	15	2	0	12875	15069	7928	52	3194	3194	3552	2084	58	94	75	0	0.000	0.000	0.000	0.000	0.000	0.000	0.000	0.000	0.000	0.000	0.000	0.000	0.000	0.000	0.016	0.017	0.026	0.022	3.552	0.022	0.119	316	2384	100	152	9681	9833	206	11875	12081	Error	Error	-5.993	152	9681	206	11875	298527	4761842	0.274	5.526	0	0	0
1	1	18	"A104"	"A104"	13240	22730	100	736	896	788	87	619	619	701	793	113	7	1	0	7928	10427	7838	75	2763	2763	3090	2344	75	70	54	0	0.000	0.000	0.000	0.000	0.000	0.000	0.000	0.000	0.000	0.000	0.000	0.000	0.000	0.000	0.023	0.036	0.034	0.049	5.015	0.050	0.201	316	2384	100	117	5165	5282	277	7664	7941	Error	Error	-5.464	117	5165	277	7664	283139	3294941	0.246	3.130	0	0	0
1	2	18	"A104"	"A104"	13540	22730	100	744	818	525	64	637	637	740	665	89	8	1	0	8505	10768	7708	71	2888	2888	4102	5469	133	51	26	0	0.000	0.000	0.000	0.000	0.000	0.000	0.000	0.000	0.000	0.000	0.000	0.000	0.000	0.000	0.019	0.023	0.029	0.036	4.641	0.031	0.165	316	2384	100	107	5617	5724	181	7880	8061	Error	Error	-5.714	107	5617	181	7880	258598	3402774	0.117	1.219	0	0	0
1	3	18	"A104"	"A104"	13840	22730	100	744	867	588	67	626	626	701	509	72	18	3	0	9329	11614	8881	76	2831	2831	4073	5665	139	59	23	0	0.000	0.000	0.000	0.000	0.000	0.000	0.000	0.000	0.000	0.000	0.000	0.000	0.000	0.000	0.018	0.027	0.034	0.047	4.612	0.027	0.243	316	2384	100	118	6498	6616	241	8783	9024	Error	Error	-5.783	118	6498	241	8783	273954	3669913	0.326	1.331	0	0	0
1	4	18	"A105"	"A105"	14140	22730	100	794	895	673	75	581	581	690	786	113	11	1	0	14349	17005	11969	70	2746	2746	3130	2336	74	71	70	0	0.000	0.000	0.000	0.000	0.000	0.000	0.000	0.000	0.000	0.000	0.000	0.000	0.000	0.000	0.018	0.022	0.025	0.036	5.278	0.027	0.102	316	2384	100	213	11603	11816	314	14259	14573	Error	Error	-5.768	213	11603	314	14259	282955	5373482	0.261	5.940	0	0	0
1	5	18	"A105"	"A105"	14445	22730	100	827	894	502	56	578	578	692	979	141	3	1	0	14426	16169	10629	65	2724	2724	4361	6414	147	71	48	0	0.000	0.000	0.000	0.000	0.000	0.000	0.000	0.000	0.000	0.000	0.000	0.000	0.000	0.000	0.021	0.024	0.025	0.034	5.239	0.022	0.193	316	2384	100	249	11702	11951	316	13445	13761	Error	Error	-5.554	249	11702	316	13445	282497	5109313	0.206	1.841	0	0	0
1	6	18	"A105"	"A105"	14745	22730	100	989	1076	506	47	616	616	705	692	98	24	3	0	17928	18991	12016	63	2891	2891	3821	4552	119	74	68	0	0.000	0.000	0.000	0.000	0.000	0.000	0.000	0.000	0.000	0.000	0.000	0.000	0.000	0.000	0.025	0.029	0.028	0.036	3.702	0.027	0.305	316	2384	100	373	15037	15410	460	16100	16560	Error	Error	-5.333	373	15037	460	16100	339905	6001288	0.536	3.333	0	0	0
1	7	18	"A106"	"A106"	15045	22730	100	586	669	486	72	569	569	637	610	95	4	1	0	3264	3724	1775	47	2766	2766	2876	1281	44	24	10	0	0.000	0.000	0.000	0.000	0.000	0.000	0.000	0.000	0.000	0.000	0.000	0.000	0.000	0.000	0.034	0.104	0.252	0.249	4.343	0.181	0.210	316	2384	100	17	498	515	100	958	1058	Error	Error	-4.873	17	498	100	958	211475	1176641	0.052	0.662	0	0	0
1	8	18	"A106"	"A106"	15345	22730	100	538	573	228	39	597	597	850	2473	290	0	0	0	3070	3442	1266	36	2843	2843	3421	4770	139	2	0	0	0.000	0.000	0.000	0.000	0.000	0.000	0.000	0.000	0.000	0.000	0.000	0.000	0.000	0.000	-0.260	-0.040	0.371	0.371	4.954	0.366	0.746	316	2384	100	-59	227	168	-24	599	575	Error	Error	Error	-59	227	-24	599	181191	1087566	-0.112	0.004	0	0	0
1	9	18	"A106"	"A106"	15645	22730	100	581	670	517	77	592	592	648	468	72	6	2	0	3343	3971	3042	76	2817	2817	2957	1413	47	18	10	0	0.000	0.000	0.000	0.000	0.000	0.000	0.000	0.000	0.000	0.000	0.000	0.000	0.000	0.000	-0.021	0.068	0.274	0.265	4.911	0.139	0.303	316	2384	100	-11	526	515	78	1154	1232	Error	Error	Error	-11	526	78	1154	211594	1254813	0.047	0.718	0	0	0
1	10	18	"A107"	"A107"	15950	22735	80	688	757	549	72	598	598	667	673	100	5	1	0	5235	6851	3991	58	2804	2804	2947	1434	48	79	44	0	0.000	0.000	0.000	0.000	0.000	0.000	0.000	0.000	0.000	0.000	0.000	0.000	0.000	0.000	0.037	0.039	0.056	0.055	3.248	0.075	0.171	208	1512	100	90	2431	2521	159	4047	4206	Error	Error	-4.755	90	2431	159	4047	157542	1425030	0.134	2.722	0	0	0
1	11	18	"A107"	"A107"	16250	22735	100	705	775	605	78	593	593	674	853	126	2	0	0	4784	5962	3800	63	2781	2781	2940	1917	65	52	20	0	0.000	0.000	0.000	0.000	0.000	0.000	0.000	0.000	0.000	0.000	0.000	0.000	0.000	0.000	0.056	0.057	0.092	0.099	4.894	0.134	0.311	316	2384	100	112	2003	2115	182	3181	3363	Error	Error	-4.161	112	2003	182	3181	245034	1884011	0.118	1.576	0	0	0
1	12	18	"A107"	"A107"	16550	22735	100	640	699	506	72	614	614	681	623	91	2	0	0	4565	5533	3488	63	2879	2879	3072	1953	63	45	18	0	0.000	0.000	0.000	0.000	0.000	0.000	0.000	0.000	0.000	0.000	0.000	0.000	0.000	0.000	0.015	0.032	0.098	0.108	4.918	0.117	0.304	316	2384	100	26	1686	1712	85	2654	2739	Error	Error	-6.019	26	1686	85	2654	220992	1748317	0.029	1.260	0	0	0
1	13	18	"A108"	"A108"	16850	22735	100	668	765	1215	158	610	610	678	528	77	7	0	0	6007	7508	5489	73	2862	2862	2982	1346	45	71	56	0	0.000	0.000	0.000	0.000	0.000	0.000	0.000	0.000	0.000	0.000	0.000	0.000	0.000	0.000	0.018	0.033	0.051	0.059	5.318	0.070	0.104	316	2384	100	58	3145	3203	155	4646	4801	Error	Error	-5.761	58	3145	155	4646	241816	2372608	0.165	3.363	0	0	0
1	14	18	"A108"	"A108"	17150	22735	100	750	878	931	106	691	691	887	2091	235	0	0	0	6267	7169	4006	55	3113	3113	3503	2704	77	55	22	0	0.000	0.000	0.000	0.000	0.000	0.000	0.000	0.000	0.000	0.000	0.000	0.000	0.000	0.000	0.019	0.046	0.064	0.074	4.973	0.527	0.406	316	2384	100	59	3154	3213	187	4056	4243	Error	Error	-5.740	59	3154	187	4056	277307	2265431	-0.004	1.356	0	0	0
1	15	18	"A108"	"A108"	17450	22735	100	746	844	804	95	651	651	714	598	83	8	0	0	5932	7405	5331	71	3018	3018	3123	1361	43	75	53	0	0.000	0.000	0.000	0.000	0.000	0.000	0.000	0.000	0.000	0.000	0.000	0.000	0.000	0.000	0.033	0.044	0.067	0.068	4.393	0.068	0.238	316	2384	100	95	2914	3009	193	4387	4580	Error	Error	-4.939	95	2914	193	4387	266744	2339953	0.217	3.146	0	0	0
1	16	18	"A109"	"A109"	17755	22735	100	783	928	830	89	689	689	759	638	84	8	4	0	3895	4228	1219	28	3088	3088	3231	1597	49	22	7	0	0.000	0.000	0.000	0.000	0.000	0.000	0.000	0.000	0.000	0.000	0.000	0.000	0.000	0.000	0.116	0.210	0.275	0.261	4.534	1.126	0.131	316	2384	100	94	807	901	239	1140	1379	Error	Error	-3.102	94	807	239	1140	293130	1336077	0.265	0.624	0	0	0
1	17	18	"A109"	"A109"	18055	22735	100	767	777	295	37	698	698	760	555	73	4	0	0	3961	4316	1448	33	3094	3094	3208	1222	38	35	13	0	0.000	0.000	0.000	0.000	0.000	0.000	0.000	0.000	0.000	0.000	0.000	0.000	0.000	0.000	0.080	0.065	0.217	0.203	4.353	0.190	0.217	316	2384	100	69	867	936	79	1222	1301	Error	Error	-3.651	69	867	79	1222	245397	1363957	0.031	0.907	0	0	0
1	18	18	"A109"	"A109"	18355	22735	100	727	775	468	60	737	737	811	519	63	6	0	0	4256	4650	1611	34	3275	3275	3419	1300	38	39	16	0	0.000	0.000	0.000	0.000	0.000	0.000	0.000	0.000	0.000	0.000	0.000	0.000	0.000	0.000	-0.010	0.028	0.155	0.161	4.644	0.169	0.209	316	2384	100	-10	981	971	38	1375	1413	Error	Error	Error	-10	981	38	1375	244796	1469454	-0.069	0.947	0	0	0
1	1	19	"A110"	"A110"	13245	23035	100	691	743	405	54	638	638	727	643	88	5	0	0	5894	7947	6154	77	2852	2852	3041	1786	58	67	43	0	0.000	0.000	0.000	0.000	0.000	0.000	0.000	0.000	0.000	0.000	0.000	0.000	0.000	0.000	0.017	0.021	0.053	0.062	4.855	0.035	0.050	316	2384	100	53	3042	3095	105	5095	5200	Error	Error	-5.843	53	3042	105	5095	234750	2511335	0.025	2.747	0	0	0
1	2	19	"A110"	"A110"	13545	23035	100	737	820	369	45	632	632	711	604	84	10	0	0	7384	9545	6746	70	2886	2886	3106	1690	54	79	56	0	0.000	0.000	0.000	0.000	0.000	0.000	0.000	0.000	0.000	0.000	0.000	0.000	0.000	0.000	0.023	0.028	0.039	0.041	4.432	0.070	0.187	316	2384	100	105	4498	4603	188	6659	6847	Error	Error	-5.421	105	4498	188	6659	258962	3016197	0.180	3.810	0	0	0
1	3	19	"A110"	"A110"	13845	23035	100	726	811	468	57	625	625	689	548	79	12	2	0	7047	9047	6290	69	2828	2828	3032	1601	52	79	60	0	0.000	0.000	0.000	0.000	0.000	0.000	0.000	0.000	0.000	0.000	0.000	0.000	0.000	0.000	0.024	0.030	0.044	0.046	3.429	0.051	0.181	316	2384	100	101	4219	4320	186	6219	6405	Error	Error	-5.384	101	4219	186	6219	256415	2858993	0.223	3.757	0	0	0
1	4	19	"A111"	"A111"	14150	23040	85	723	850	986	116	602	602	687	672	97	4	1	0	6699	8321	5126	61	2775	2775	2966	1516	51	96	70	0	0.000	0.000	0.000	0.000	0.000	0.000	0.000	0.000	0.000	0.000	0.000	0.000	0.000	0.000	0.031	0.045	0.049	0.043	3.054	0.129	0.343	208	1660	100	121	3924	4045	248	5546	5794	Error	Error	-5.019	121	3924	248	5546	176748	1730759	0.243	3.532	0	0	0
1	5	19	"A111"	"A111"	14450	23040	100	673	795	1020	128	556	556	656	892	135	3	1	0	5761	7399	4759	64	2661	2661	2810	1551	55	81	49	0	0.000	0.000	0.000	0.000	0.000	0.000	0.000	0.000	0.000	0.000	0.000	0.000	0.000	0.000	0.038	0.050	0.052	0.056	3.936	0.093	0.057	316	2384	100	117	3100	3217	239	4738	4977	Error	Error	-4.728	117	3100	239	4738	251318	2338178	0.156	2.959	0	0	0
1	6	19	"A111"	"A111"	14750	23040	100	634	721	498	69	565	565	631	564	89	7	0	0	5255	6767	4271	63	2737	2737	2876	1507	52	73	42	0	0.000	0.000	0.000	0.000	0.000	0.000	0.000	0.000	0.000	0.000	0.000	0.000	0.000	0.000	0.027	0.039	0.063	0.058	4.056	0.072	0.208	316	2384	100	69	2518	2587	156	4030	4186	Error	Error	-5.190	69	2518	156	4030	227717	2138315	0.160	2.582	0	0	0
1	7	19	"A112"	"A112"	15055	23040	80	781	835	416	49	580	580	651	556	85	13	2	0	9344	12227	7355	60	2843	2843	3002	1420	47	100	91	0	0.000	0.000	0.000	0.000	0.000	0.000	0.000	0.000	0.000	0.000	0.000	0.000	0.000	0.000	0.031	0.027	0.033	0.032	2.905	0.031	0.141	208	1512	100	201	6501	6702	255	9384	9639	Error	Error	-5.015	201	6501	255	9384	173780	2543153	0.331	6.496	0	0	0
1	8	19	"A112"	"A112"	15350	23035	100	752	819	352	42	616	616	645	325	50	32	12	0	9943	12975	8868	68	2892	2892	3010	1037	34	93	86	0	0.000	0.000	0.000	0.000	0.000	0.000	0.000	0.000	0.000	0.000	0.000	0.000	0.000	0.000	0.019	0.020	0.027	0.027	3.598	0.028	0.253	316	2384	100	136	7051	7187	203	10083	10286	Error	Error	-5.696	136	7051	203	10083	258677	4099977	0.535	9.609	0	0	0
1	9	19	"A112"	"A112"	15650	23040	100	812	882	550	62	594	594	660	653	98	13	1	0	10631	12901	7964	61	2743	2743	2969	1720	57	95	81	0	0.000	0.000	0.000	0.000	0.000	0.000	0.000	0.000	0.000	0.000	0.000	0.000	0.000	0.000	0.028	0.028	0.033	0.030	3.058	0.030	0.108	316	2384	100	218	7888	8106	288	10158	10446	Error	Error	-5.177	218	7888	288	10158	278669	4076763	0.340	5.774	0	0	0
1	10	19	"A113"	"A113"	15955	23040	100	817	895	647	72	602	602	658	446	67	27	4	0	10769	11005	6249	56	2821	2821	2967	1622	54	81	71	0	0.000	0.000	0.000	0.000	0.000	0.000	0.000	0.000	0.000	0.000	0.000	0.000	0.000	0.000	0.027	0.036	0.041	0.040	3.559	0.048	0.189	316	2384	100	215	7948	8163	293	8184	8477	Error	Error	-5.208	215	7948	293	8184	282974	3477512	0.531	4.956	0	0	0
1	11	19	"A113"	"A113"	16255	23040	100	722	764	310	40	603	603	666	761	114	4	0	0	8392	10110	6052	59	2820	2820	3117	2238	71	81	55	0	0.000	0.000	0.000	0.000	0.000	0.000	0.000	0.000	0.000	0.000	0.000	0.000	0.000	0.000	0.021	0.022	0.033	0.031	3.158	0.029	0.043	316	2384	100	119	5572	5691	161	7290	7451	Error	Error	-5.549	119	5572	161	7290	241565	3194857	0.129	3.125	0	0	0
1	12	19	"A113"	"A113"	16555	23040	100	794	925	732	79	638	638	719	1364	189	1	0	0	9557	9782	4229	43	2984	2984	3179	1569	49	89	78	0	0.000	0.000	0.000	0.000	0.000	0.000	0.000	0.000	0.000	0.000	0.000	0.000	0.000	0.000	0.024	0.042	0.043	0.036	4.269	0.069	0.228	316	2384	100	156	6573	6729	287	6798	7085	Error	Error	-5.397	156	6573	287	6798	292219	3091169	0.151	4.208	0	0	0
1	13	19	"A114"	"A114"	16860	23040	85	789	832	363	43	642	642	717	590	82	8	1	0	14879	15288	5674	37	2983	2983	3236	2030	62	100	98	0	0.000	0.000	0.000	0.000	0.000	0.000	0.000	0.000	0.000	0.000	0.000	0.000	0.000	0.000	0.012	0.015	0.020	0.017	3.017	0.021	0.053	208	1660	100	147	11896	12043	190	12305	12495	Error	Error	-6.339	147	11896	190	12305	173009	3179978	0.195	5.937	0	0	0
1	14	19	"A114"	"A114"	17155	23040	100	951	1037	519	50	663	663	734	574	78	25	2	0	14723	15940	7781	48	3043	3043	3437	2527	73	95	84	0	0.000	0.000	0.000	0.000	0.000	0.000	0.000	0.000	0.000	0.000	0.000	0.000	0.000	0.000	0.025	0.029	0.031	0.030	2.343	0.032	0.168	316	2384	100	288	11680	11968	374	12897	13271	Error	Error	-5.342	288	11680	374	12897	327653	5036985	0.528	4.948	0	0	0
1	15	19	"A114"	"A114"	17460	23040	100	978	1093	758	69	660	660	734	676	92	18	2	0	15115	16462	6872	41	3011	3011	3219	2046	63	96	95	0	0.000	0.000	0.000	0.000	0.000	0.000	0.000	0.000	0.000	0.000	0.000	0.000	0.000	0.000	0.026	0.032	0.030	0.026	2.936	0.041	0.213	316	2384	100	318	12104	12422	433	13451	13884	Error	Error	-5.250	318	12104	433	13451	345455	5201907	0.531	6.473	0	0	0
1	16	19	"A115"	"A115"	17760	23035	85	721	767	627	81	662	662	724	474	65	9	0	0	6321	7684	3885	50	2979	2979	3122	1533	49	86	54	0	0.000	0.000	0.000	0.000	0.000	0.000	0.000	0.000	0.000	0.000	0.000	0.000	0.000	0.000	0.018	0.022	0.040	0.040	3.612	0.060	0.131	208	1660	100	59	3342	3401	105	4705	4810	Error	Error	-5.824	59	3342	105	4705	159607	1598250	0.091	2.976	0	0	0
1	17	19	"A115"	"A115"	18065	23045	100	761	831	387	46	715	715	771	634	82	5	1	0	5480	6682	3416	51	3123	3123	3274	1813	55	66	28	0	0.000	0.000	0.000	0.000	0.000	0.000	0.000	0.000	0.000	0.000	0.000	0.000	0.000	0.000	0.020	0.033	0.073	0.069	3.392	0.077	0.158	316	2384	100	46	2357	2403	116	3559	3675	Error	Error	-5.679	46	2357	116	3559	262497	2111404	0.095	1.880	0	0	0
1	18	19	"A115"	"A115"	18360	23045	100	895	933	522	55	766	766	838	735	87	3	0	0	6064	7088	3144	44	3330	3330	3455	1451	41	85	44	0	0.000	0.000	0.000	0.000	0.000	0.000	0.000	0.000	0.000	0.000	0.000	0.000	0.000	0.000	0.047	0.044	0.076	0.067	3.337	0.114	0.163	316	2384	100	129	2734	2863	167	3758	3925	Error	Error	-4.406	129	2734	167	3758	294685	2239696	0.129	2.504	0	0	0
1	1	20	"A116"	"A116"	13245	23335	100	4577	13044	16658	127	591	591	967	3812	394	50	44	1	11611	14188	10901	76	2706	2706	3044	2607	85	68	59	0	0.000	0.000	0.000	0.000	0.000	0.000	0.000	0.000	0.000	0.000	0.000	0.000	0.000	0.000	0.448	1.085	0.716	0.559	2.964	1.481	0.847	316	2384	100	3986	8905	12891	12453	11482	23935	Error	Error	-1.160	3986	8905	12453	11482	4121921	4483366	3.168	4.275	0	0	0
1	2	20	"A116"	"A116"	13545	23335	100	3510	13837	16999	122	630	630	2662	9755	366	43	26	2	13620	14973	10003	66	2805	2805	4178	5653	135	65	47	0	0.000	0.000	0.000	0.000	0.000	0.000	0.000	0.000	0.000	0.000	0.000	0.000	0.000	0.000	0.266	1.085	0.734	0.558	2.718	1.747	0.821	316	2384	100	2880	10815	13695	13207	12168	25375	Error	Error	-1.909	2880	10815	13207	12168	4372438	4731330	1.146	1.910	0	0	0
1	3	20	"A116"	"A116"	13850	23335	100	8637	16217	18750	115	614	614	2177	8600	395	48	33	3	14637	15859	9975	62	2782	2782	4049	5689	140	69	51	0	0.000	0.000	0.000	0.000	0.000	0.000	0.000	0.000	0.000	0.000	0.000	0.000	0.000	0.000	0.677	1.193	0.752	0.556	2.963	1.682	0.815	316	2384	100	8023	11855	19878	15603	13077	28680	Error	Error	-0.563	8023	11855	15603	13077	5124727	5011368	1.633	2.076	0	0	0
1	4	20	"A117"	"A117"	14150	23335	100	587	630	415	65	589	589	658	553	84	2	0	0	3306	3546	1102	31	2786	2786	2941	1487	50	14	3	0	0.000	0.000	0.000	0.000	0.000	0.000	0.000	0.000	0.000	0.000	0.000	0.000	0.000	0.000	-0.004	0.054	0.231	0.232	5.088	0.274	0.452	316	2384	100	-2	520	518	41	760	801	Error	Error	Error	-2	520	41	760	199030	1120522	-0.051	0.407	0	0	0
1	5	20	"A117"	"A117"	14450	23335	100	580	620	380	61	576	576	636	452	71	5	1	0	3283	3643	1699	46	2789	2789	2925	1267	43	23	9	0	0.000	0.000	0.000	0.000	0.000	0.000	0.000	0.000	0.000	0.000	0.000	0.000	0.000	0.000	0.008	0.052	0.244	0.263	4.760	0.228	0.468	316	2384	100	4	494	498	44	854	898	Error	Error	-6.948	4	494	44	854	195838	1151155	-0.035	0.567	0	0	0
1	6	20	"A117"	"A117"	14755	23335	90	619	692	580	83	582	582	632	512	81	5	1	0	3721	4029	2373	58	2793	2793	2905	1386	47	29	8	0	0.000	0.000	0.000	0.000	0.000	0.000	0.000	0.000	0.000	0.000	0.000	0.000	0.000	0.000	0.040	0.089	0.158	0.141	5.095	0.135	0.301	256	1924	100	37	928	965	110	1236	1346	Error	Error	-4.649	37	928	110	1236	177099	1031414	0.117	0.811	0	0	0
1	7	20	"A118"	"A118"	15050	23335	100	665	715	368	51	592	592	644	420	65	11	2	0	5531	6904	4904	71	2890	2890	3002	986	32	72	61	0	0.000	0.000	0.000	0.000	0.000	0.000	0.000	0.000	0.000	0.000	0.000	0.000	0.000	0.000	0.028	0.031	0.061	0.065	5.165	0.058	0.136	316	2384	100	73	2641	2714	123	4014	4137	Error	Error	-5.177	73	2641	123	4014	225913	2181782	0.169	3.957	0	0	0
1	8	20	"A118"	"A118"	15355	23335	100	683	772	448	58	607	607	721	1454	201	1	0	0	6510	8123	5495	67	2937	2937	3134	1528	48	77	57	0	0.000	0.000	0.000	0.000	0.000	0.000	0.000	0.000	0.000	0.000	0.000	0.000	0.000	0.000	0.021	0.032	0.054	0.058	4.282	0.088	0.174	316	2384	100	76	3573	3649	165	5186	5351	Error	Error	-5.555	76	3573	165	5186	244056	2566755	0.035	3.265	0	0	0
1	9	20	"A118"	"A118"	15655	23335	100	709	790	514	65	620	620	815	2455	301	0	0	0	5980	7762	5765	74	2887	2887	3263	3226	98	47	21	0	0.000	0.000	0.000	0.000	0.000	0.000	0.000	0.000	0.000	0.000	0.000	0.000	0.000	0.000	0.029	0.035	0.057	0.057	4.683	0.338	0.334	316	2384	100	89	3093	3182	170	4875	5045	Error	Error	-5.119	89	3093	170	4875	249511	2452943	-0.010	1.395	0	0	0
1	10	20	"A119"	"A119"	15955	23340	85	624	711	937	131	597	597	664	620	93	2	1	0	4794	5581	2852	51	2860	2860	2988	1723	57	58	21	0	0.000	0.000	0.000	0.000	0.000	0.000	0.000	0.000	0.000	0.000	0.000	0.000	0.000	0.000	0.014	0.042	0.071	0.073	4.115	0.188	0.402	208	1660	100	27	1934	1961	114	2721	2835	Error	Error	-6.162	27	1934	114	2721	147962	1160761	0.076	1.505	0	0	0
1	11	20	"A119"	"A119"	16255	23335	100	601	654	413	63	609	609	712	862	121	0	0	0	4458	5465	3268	59	2826	2826	3017	2012	66	40	18	0	0.000	0.000	0.000	0.000	0.000	0.000	0.000	0.000	0.000	0.000	0.000	0.000	0.000	0.000	-0.005	0.017	0.071	0.076	5.545	0.126	0.175	316	2384	100	-8	1632	1624	45	2639	2684	Error	Error	Error	-8	1632	45	2639	206803	1726947	-0.067	1.217	0	0	0
1	12	20	"A119"	"A119"	16555	23335	100	688	733	384	52	628	628	685	625	91	6	0	0	4715	5290	2472	46	2939	2939	3088	1612	52	53	21	0	0.000	0.000	0.000	0.000	0.000	0.000	0.000	0.000	0.000	0.000	0.000	0.000	0.000	0.000	0.034	0.045	0.101	0.130	4.630	0.185	0.376	316	2384	100	60	1776	1836	105	2351	2456	Error	Error	-4.888	60	1776	105	2351	231497	1671699	0.077	1.366	0	0	0
1	13	20	"A120"	"A120"	16855	23335	100	680	763	709	92	636	636	707	630	89	4	1	0	3722	4355	2160	49	2895	2895	3025	1459	48	28	12	0	0.000	0.000	0.000	0.000	0.000	0.000	0.000	0.000	0.000	0.000	0.000	0.000	0.000	0.000	0.053	0.087	0.199	0.175	4.994	0.219	0.349	316	2384	100	44	827	871	127	1460	1587	Error	Error	-4.232	44	827	127	1460	241123	1376237	0.089	0.912	0	0	0
1	14	20	"A120"	"A120"	17160	23335	100	698	748	313	41	665	665	733	695	94	4	0	0	3999	4506	1875	41	3043	3043	3214	1880	58	22	9	0	0.000	0.000	0.000	0.000	0.000	0.000	0.000	0.000	0.000	0.000	0.000	0.000	0.000	0.000	0.035	0.057	0.177	0.152	4.398	0.117	0.180	316	2384	100	33	956	989	83	1463	1546	Error	Error	-4.856	33	956	83	1463	236377	1423741	0.022	0.687	0	0	0
1	15	20	"A120"	"A120"	17460	23335	100	659	718	352	49	649	649	722	641	88	3	0	0	4100	4677	1966	42	3048	3048	3163	1404	44	39	18	0	0.000	0.000	0.000	0.000	0.000	0.000	0.000	0.000	0.000	0.000	0.000	0.000	0.000	0.000	0.010	0.042	0.130	0.140	5.112	0.137	0.215	316	2384	100	10	1052	1062	69	1629	1698	Error	Error	-6.717	10	1052	69	1629	226976	1478029	-0.006	1.078	0	0	0
1	16	20	"A121"	"A121"	17760	23335	100	888	990	759	76	692	692	779	765	98	11	0	0	7297	11473	11071	96	3082	3082	3356	2198	65	65	48	0	0.000	0.000	0.000	0.000	0.000	0.000	0.000	0.000	0.000	0.000	0.000	0.000	0.000	0.000	0.047	0.036	0.048	0.062	4.003	0.038	0.124	316	2384	100	196	4215	4411	298	8391	8689	Error	Error	-4.427	196	4215	298	8391	312921	3625531	0.276	3.693	0	0	0
1	17	20	"A121"	"A121"	18060	23335	100	811	894	416	46	684	684	741	585	78	12	1	0	10276	13855	10044	72	3104	3104	3398	2048	60	83	72	0	0.000	0.000	0.000	0.000	0.000	0.000	0.000	0.000	0.000	0.000	0.000	0.000	0.000	0.000	0.018	0.020	0.026	0.029	4.355	0.019	0.107	316	2384	100	127	7172	7299	210	10751	10961	Error	Error	-5.819	127	7172	210	10751	282358	4378171	0.262	5.106	0	0	0
1	18	20	"A121"	"A121"	18360	23340	100	889	981	510	51	751	751	813	629	77	11	2	0	10268	14535	10520	72	3303	3303	3719	2977	80	81	57	0	0.000	0.000	0.000	0.000	0.000	0.000	0.000	0.000	0.000	0.000	0.000	0.000	0.000	0.000	0.020	0.020	0.025	0.031	4.791	0.025	0.151	316	2384	100	138	6965	7103	230	11232	11462	Error	Error	-5.657	138	6965	230	11232	310037	4593075	0.267	3.633	0	0	0
1	1	21	"Blank"	"Blank"	13250	23630	100	577	617	410	66	583	583	638	498	78	4	0	0	2791	2905	1212	41	2770	2770	2895	1278	44	1	1	0	0.000	0.000	0.000	0.000	0.000	0.000	0.000	0.000	0.000	0.000	0.000	0.000	0.000	0.000	-0.286	0.252	0.608	0.535	6.007	0.273	0.356	316	2384	100	-6	21	15	34	135	169	Error	Error	Error	-6	21	34	135	194943	917934	-0.042	0.008	0	0	0
1	2	21	"Blank"	"Blank"	13550	23630	100	624	738	1077	145	623	623	1011	3096	306	1	0	0	2786	3159	2934	92	2916	2916	3693	5137	139	2	0	0	0.000	0.000	0.000	0.000	0.000	0.000	0.000	0.000	0.000	0.000	0.000	0.000	0.000	0.000	-0.008	0.473	0.441	0.413	4.643	0.566	0.803	316	2384	100	1	-130	-129	115	243	358	Error	Error	Error	1	-130	115	243	233193	998288	-0.088	-0.104	0	0	0
1	3	21	"Blank"	"Blank"	13850	23630	100	562	610	458	75	583	583	651	646	99	1	0	0	2728	2842	1410	49	2735	2735	2880	1460	50	1	0	0	0.000	0.000	0.000	0.000	0.000	0.000	0.000	0.000	0.000	0.000	0.000	0.000	0.000	0.000	3.000	0.252	0.543	0.514	5.365	0.318	0.560	316	2384	100	-21	-7	-28	27	107	134	Error	Error	1.585	-21	-7	27	107	192757	897997	-0.063	-0.026	0	0	0
1	4	21	"Blank"	"Blank"	14150	23630	100	593	628	355	56	579	579	641	572	89	2	0	0	2800	2919	1004	34	2719	2719	2872	1623	56	3	1	0	0.000	0.000	0.000	0.000	0.000	0.000	0.000	0.000	0.000	0.000	0.000	0.000	0.000	0.000	0.173	0.245	0.568	0.519	4.439	0.155	0.256	316	2384	100	14	81	95	49	200	249	Error	Error	-2.532	14	81	49	200	198385	922464	-0.023	0.029	0	0	0
1	5	21	"Blank"	"Blank"	14455	23630	100	584	654	488	74	582	582	645	637	98	1	0	0	2833	2936	1040	35	2797	2797	2941	1495	50	2	1	0	0.000	0.000	0.000	0.000	0.000	0.000	0.000	0.000	0.000	0.000	0.000	0.000	0.000	0.000	0.056	0.518	0.550	0.493	5.100	0.363	0.543	316	2384	100	2	36	38	72	139	211	Error	Error	-4.170	2	36	72	139	206658	927876	0.014	-0.003	0	0	0
1	6	21	"Blank"	"Blank"	14755	23630	100	560	637	543	85	567	567	619	456	73	3	1	0	2820	2966	1256	42	2731	2731	2834	1147	40	2	1	0	0.000	0.000	0.000	0.000	0.000	0.000	0.000	0.000	0.000	0.000	0.000	0.000	0.000	0.000	-0.079	0.298	0.497	0.552	4.543	0.268	0.438	316	2384	100	-7	89	82	70	235	305	Error	Error	Error	-7	89	70	235	201246	937201	0.039	0.115	0	0	0
1	7	21	"Blank"	"Blank"	15060	23635	85	587	679	606	89	538	538	586	417	71	6	1	0	2901	3116	1879	60	2672	2672	2778	1142	41	5	2	0	0.000	0.000	0.000	0.000	0.000	0.000	0.000	0.000	0.000	0.000	0.000	0.000	0.000	0.000	0.214	0.318	0.450	0.484	4.113	0.264	0.401	208	1660	100	49	229	278	141	444	585	Error	Error	-2.224	49	229	141	444	141151	648049	0.223	0.296	0	0	0
1	8	21	"Blank"	"Blank"	15355	23640	100	567	661	662	100	582	582	658	710	107	1	1	0	2742	2949	1411	47	2807	2807	2952	1744	59	1	1	0	0.000	0.000	0.000	0.000	0.000	0.000	0.000	0.000	0.000	0.000	0.000	0.000	0.000	0.000	0.231	0.556	0.473	0.409	3.964	0.310	0.557	316	2384	100	-15	-65	-80	79	142	221	Error	Error	-2.115	-15	-65	79	142	208980	932018	0.004	-0.002	0	0	0
1	9	21	"Blank"	"Blank"	15660	23640	100	617	665	446	67	633	633	671	405	60	7	1	0	2979	3132	1672	53	2911	2911	3019	1244	41	2	0	0	0.000	0.000	0.000	0.000	0.000	0.000	0.000	0.000	0.000	0.000	0.000	0.000	0.000	0.000	-0.235	0.145	0.499	0.503	4.487	0.145	0.241	316	2384	100	-16	68	52	32	221	253	Error	Error	Error	-16	68	32	221	210051	989846	-0.015	0.091	0	0	0
1	10	21	"Blank"	"Blank"	15955	23630	85	592	658	347	52	599	599	698	751	107	2	0	0	2928	2969	637	21	2846	2846	2998	1865	62	1	0	0	0.000	0.000	0.000	0.000	0.000	0.000	0.000	0.000	0.000	0.000	0.000	0.000	0.000	0.000	-0.085	0.480	0.576	0.549	4.283	0.220	0.238	208	1660	100	-7	82	75	59	123	182	Error	Error	Error	-7	82	59	123	136960	617451	-0.053	-0.016	0	0	0
1	11	21	"Blank"	"Blank"	16260	23635	100	613	655	356	54	597	597	664	610	91	2	0	0	2846	2946	1472	49	2813	2813	2984	2170	72	0	0	0	0.000	0.000	0.000	0.000	0.000	0.000	0.000	0.000	0.000	0.000	0.000	0.000	0.000	0.000	0.485	0.436	0.671	0.582	5.712	0.254	0.558	316	2384	100	16	33	49	58	133	191	Error	Error	-1.044	16	33	58	133	207000	930852	-0.015	-0.018	0	0	0
1	12	21	"Blank"	"Blank"	16560	23635	100	618	689	721	104	633	633	736	1478	200	0	0	0	3029	3131	964	30	2961	2961	3141	2110	67	0	0	0	0.000	0.000	0.000	0.000	0.000	0.000	0.000	0.000	0.000	0.000	0.000	0.000	0.000	0.000	-0.221	0.329	0.617	0.584	4.742	0.100	0.120	316	2384	100	-15	68	53	56	170	226	Error	Error	Error	-15	68	56	170	217732	989359	-0.032	-0.005	0	0	0
1	13	21	"Blank"	"Blank"	16865	23635	80	600	840	1485	176	619	619	703	847	120	4	3	0	2897	3452	3432	99	2930	2930	3062	1288	42	4	2	0	0.000	0.000	0.000	0.000	0.000	0.000	0.000	0.000	0.000	0.000	0.000	0.000	0.000	0.000	0.576	0.423	0.592	0.597	3.279	0.404	0.732	208	1512	100	-19	-33	-52	221	522	743	Error	Error	-0.796	-19	-33	221	522	174800	718065	0.162	0.303	0	0	0
1	14	21	"Blank"	"Blank"	17165	23635	100	645	716	525	73	644	644	722	660	91	2	0	0	3146	3187	809	25	3078	3078	3245	1513	46	1	1	0	0.000	0.000	0.000	0.000	0.000	0.000	0.000	0.000	0.000	0.000	0.000	0.000	0.000	0.000	0.015	0.661	0.509	0.500	4.706	0.336	0.362	316	2384	100	1	68	69	72	109	181	Error	Error	-6.087	1	68	72	109	226123	1007243	-0.009	-0.038	0	0	0
1	15	21	"Blank"	"Blank"	17470	23635	80	644	654	247	37	645	645	720	566	78	2	0	0	3152	3147	444	14	3133	3133	3291	1736	52	0	0	0	0.000	0.000	0.000	0.000	0.000	0.000	0.000	0.000	0.000	0.000	0.000	0.000	0.000	0.000	-0.053	0.643	0.671	0.645	3.848	0.258	0.529	208	1512	100	-1	19	18	9	14	23	Error	Error	Error	-1	19	9	14	136135	654595	-0.117	-0.083	0	0	0
1	16	21	"Blank"	"Blank"	17770	23640	85	642	725	689	95	639	639	710	597	84	2	0	0	3038	3170	1315	41	2984	2984	3162	1737	54	0	0	0	0.000	0.000	0.000	0.000	0.000	0.000	0.000	0.000	0.000	0.000	0.000	0.000	0.000	0.000	0.056	0.462	0.448	0.421	5.419	0.396	0.665	208	1660	100	3	54	57	86	186	272	Error	Error	-4.170	3	54	86	186	150747	659439	0.025	0.005	0	0	0
1	17	21	"Blank"	"Blank"	18065	23635	100	664	762	613	80	665	665	722	517	71	6	1	0	3016	3129	1177	37	3012	3012	3116	1221	39	2	1	0	0.000	0.000	0.000	0.000	0.000	0.000	0.000	0.000	0.000	0.000	0.000	0.000	0.000	0.000	-0.250	0.829	0.590	0.591	5.266	0.381	0.507	316	2384	100	-1	4	3	97	117	214	Error	Error	Error	-1	4	97	117	240901	988852	0.077	0.011	0	0	0
1	18	21	"Blank"	"Blank"	18365	23635	100	703	753	544	72	733	733	784	497	63	4	0	0	3263	3395	1193	35	3277	3277	3382	1549	45	1	0	0	0.000	0.000	0.000	0.000	0.000	0.000	0.000	0.000	0.000	0.000	0.000	0.000	0.000	0.000	2.143	0.169	0.518	0.453	5.063	0.165	0.210	316	2384	100	-30	-14	-44	20	118	138	Error	Error	1.100	-30	-14	20	118	237818	1072973	-0.062	0.008	0	0	0
