# Supplementary material for: Application of hybridization control probe to increase accuracy on ligation detection or minisequencing diagnostic microarrays
Source: BMC Res Notes. 2009 Dec 14;2:249. doi: 10.1186/1756-0500-2-249 (PMC2799435; doi:10.1186/1756-0500-2-249)
Supplement: Additional file 3 — Gpr_files. Zip-compressed file containing raw microarray data in GenePix results format (.gpr) and GAL (GenePix Array List) files. [file 1756-0500-2-249-S3.ZIP › gpr_files/slide3/lasi3_7-16.gpr]

ATF	1.0
30	76    
"Type=GenePix Results 3"
"DateTime=2009/04/02 13:50:27"
"Settings=C:\Axon\Params\hpv0204lasi3.gps"
"GalFile=C:\Axon\Data\HPV\ArrayIt_032009_InstiBioGalfile.gal"
"ArrayOfArrays=7-16"
"PixelSize=5"
"Wavelengths=532	488"
"ImageFiles=C:\Axon\Data\HPV\020409\lasi3.tif 2	C:\Axon\Data\HPV\020409\lasi3.tif 3"
"NormalizationMethod=None"
"NormalizationFactors=1	1"
"JpegImage="
"StdDev=Type 1"
"RatioFormulations=W1/W3 (/532)	W1/W4 (/488)	W3/W4 (532/488)"
"FeatureType=Circular"
"Barcode="
"BackgroundSubtraction=LocalFeature"
"ImageOrigin=0, 0"
"JpegOrigin=3705, 80"
"Creator=GenePix Pro 6.1.0.2"
"Scanner=GenePix 4200A 01 Autoloader [2]"
"FocusPosition=0"
"Temperature=23.25"
"LinesAveraged=2"
"Comment="
"PMTGain=580	540"
"ScanPower=100	100"
"LaserPower=2.72	2.57"
"Filters=Standard Green	Standard Blue"
"ScanRegion=688,16,3816,13800"
"Supplier="
"Block"	"Column"	"Row"	"Name"	"ID"	"X"	"Y"	"Dia."	"F532 Median"	"F532 Mean"	"F532 SD"	"F532 CV"	"B532"	"B532 Median"	"B532 Mean"	"B532 SD"	"B532 CV"	"% > B532+1SD"	"% > B532+2SD"	"F532 % Sat."	"F488 Median"	"F488 Mean"	"F488 SD"	"F488 CV"	"B488"	"B488 Median"	"B488 Mean"	"B488 SD"	"B488 CV"	"% > B488+1SD"	"% > B488+2SD"	"F488 % Sat."	"Ratio of Medians (1/532)"	"Ratio of Means (1/532)"	"Median of Ratios (1/532)"	"Mean of Ratios (1/532)"	"Ratios SD (1/532)"	"Rgn Ratio (1/532)"	"Rgn R2 (1/532)"	"Ratio of Medians (1/488)"	"Ratio of Means (1/488)"	"Median of Ratios (1/488)"	"Mean of Ratios (1/488)"	"Ratios SD (1/488)"	"Rgn Ratio (1/488)"	"Rgn R2 (1/488)"	"Ratio of Medians (532/488)"	"Ratio of Means (532/488)"	"Median of Ratios (532/488)"	"Mean of Ratios (532/488)"	"Ratios SD (532/488)"	"Rgn Ratio (532/488)"	"Rgn R2 (532/488)"	"F Pixels"	"B Pixels"	"Circularity"	"Sum of Medians (1/532)"	"Sum of Medians (1/488)"	"Sum of Medians (532/488)"	"Sum of Means (1/532)"	"Sum of Means (1/488)"	"Sum of Means (532/488)"	"Log Ratio (1/532)"	"Log Ratio (1/488)"	"Log Ratio (532/488)"	"F532 Median - B532"	"F488 Median - B488"	"F532 Mean - B532"	"F488 Mean - B488"	"F532 Total Intensity"	"F488 Total Intensity"	"SNR 532"	"SNR 488"	"Flags"	"Normalize"	"Autoflag"
1	1	1	"A1"	"A1"	4310	26625	100	572	599	238	39	530	530	574	516	89	2	0	0	2606	2670	490	18	2507	2507	2553	463	18	22	5	0	0.000	0.000	0.000	0.000	0.000	0.000	0.000	0.000	0.000	0.000	0.000	0.000	0.000	0.000	0.424	0.423	0.518	0.506	4.270	1.724	0.111	316	2384	100	42	99	141	69	163	232	Error	Error	-1.237	42	99	69	163	189198	843745	0.048	0.253	0	0	0
1	2	1	"A1"	"A1"	4610	26625	100	547	562	194	34	528	528	560	288	51	9	0	0	2580	2608	418	16	2592	2592	2634	520	19	10	1	0	0.000	0.000	0.000	0.000	0.000	0.000	0.000	0.000	0.000	0.000	0.000	0.000	0.000	0.000	-1.583	2.125	0.573	0.570	5.409	0.256	0.113	316	2384	100	19	-12	7	34	16	50	Error	Error	Error	19	-12	34	16	177516	824020	0.007	-0.050	0	0	0
1	3	1	"A1"	"A1"	4910	26625	100	519	543	191	35	531	531	551	201	36	15	4	0	2549	2591	373	14	2600	2600	2622	399	15	12	3	0	0.000	0.000	0.000	0.000	0.000	0.000	0.000	0.000	0.000	0.000	0.000	0.000	0.000	0.000	0.235	-1.333	0.494	0.489	4.668	0.059	0.009	316	2384	100	-12	-51	-63	12	-9	3	Error	Error	-2.087	-12	-51	12	-9	171624	818754	-0.040	-0.078	0	0	0
1	4	1	"A2"	"A2"	5210	26625	100	854	886	353	39	519	519	538	196	36	67	43	0	24168	19617	11249	57	2643	2643	2701	689	25	91	80	0	0.000	0.000	0.000	0.000	0.000	0.000	0.000	0.000	0.000	0.000	0.000	0.000	0.000	0.000	0.016	0.022	0.023	0.028	3.666	0.020	0.397	316	2384	100	335	21525	21860	367	16974	17341	Error	Error	-6.006	335	21525	367	16974	280089	6198944	1.776	24.552	0	0	0
1	5	1	"A2"	"A2"	5510	26625	100	861	881	329	37	527	527	558	268	48	58	28	0	23909	21907	12026	54	2664	2664	3310	4127	124	78	75	0	0.000	0.000	0.000	0.000	0.000	0.000	0.000	0.000	0.000	0.000	0.000	0.000	0.000	0.000	0.016	0.018	0.019	0.021	3.190	0.018	0.483	316	2384	100	334	21245	21579	354	19243	19597	Error	Error	-5.991	334	21245	354	19243	278321	6922458	1.205	4.506	0	0	0
1	6	1	"A2"	"A2"	5810	26625	100	843	850	319	37	500	500	529	228	43	61	35	0	25715	23686	11247	47	2701	2701	3172	3098	97	83	81	0	0.000	0.000	0.000	0.000	0.000	0.000	0.000	0.000	0.000	0.000	0.000	0.000	0.000	0.000	0.015	0.017	0.019	0.019	2.838	0.015	0.372	316	2384	100	343	23014	23357	350	20985	21335	Error	Error	-6.068	343	23014	350	20985	268470	7484808	1.408	6.622	0	0	0
1	7	1	"A3"	"A3"	6115	26625	100	682	753	375	49	487	487	514	245	47	44	25	0	13146	17262	12624	73	2589	2589	2716	922	33	83	76	0	0.000	0.000	0.000	0.000	0.000	0.000	0.000	0.000	0.000	0.000	0.000	0.000	0.000	0.000	0.018	0.018	0.023	0.026	3.538	0.019	0.358	316	2384	100	195	10557	10752	266	14673	14939	Error	Error	-5.759	195	10557	266	14673	237801	5454710	0.976	15.777	0	0	0
1	8	1	"A3"	"A3"	6415	26625	100	725	793	356	44	520	520	560	330	58	36	14	0	11756	16274	12194	74	2659	2659	3350	4412	131	71	50	0	0.000	0.000	0.000	0.000	0.000	0.000	0.000	0.000	0.000	0.000	0.000	0.000	0.000	0.000	0.023	0.020	0.024	0.028	3.845	0.018	0.401	316	2384	100	205	9097	9302	273	13615	13888	Error	Error	-5.472	205	9097	273	13615	250598	5142448	0.706	2.929	0	0	0
1	9	1	"A3"	"A3"	6715	26625	100	729	762	316	41	494	494	535	465	86	22	3	0	11165	15225	11524	75	2545	2545	2654	1009	38	86	81	0	0.000	0.000	0.000	0.000	0.000	0.000	0.000	0.000	0.000	0.000	0.000	0.000	0.000	0.000	0.027	0.021	0.025	0.028	3.554	0.017	0.064	316	2384	100	235	8620	8855	268	12680	12948	Error	Error	-5.197	235	8620	268	12680	240744	4811038	0.488	12.459	0	0	0
1	10	1	"A4"	"A4"	7015	26625	100	717	757	307	40	501	501	541	439	81	24	3	0	14431	13143	9521	72	2579	2579	2759	1297	47	67	62	0	0.000	0.000	0.000	0.000	0.000	0.000	0.000	0.000	0.000	0.000	0.000	0.000	0.000	0.000	0.018	0.024	0.029	0.043	5.609	0.020	0.062	316	2384	100	216	11852	12068	256	10564	10820	Error	Error	-5.778	216	11852	256	10564	239154	4153263	0.492	8.006	0	0	0
1	11	1	"A4"	"A4"	7315	26625	100	711	774	344	44	515	515	559	307	54	38	14	0	11051	12049	8574	71	2635	2635	2988	2130	71	67	62	0	0.000	0.000	0.000	0.000	0.000	0.000	0.000	0.000	0.000	0.000	0.000	0.000	0.000	0.000	0.023	0.028	0.033	0.046	6.682	0.022	0.237	316	2384	100	196	8416	8612	259	9414	9673	Error	Error	-5.424	196	8416	259	9414	244593	3807326	0.700	4.254	0	0	0
1	12	1	"A4"	"A4"	7615	26625	100	713	759	343	45	509	509	567	531	93	15	1	0	13765	13144	8779	66	2677	2677	3237	3272	101	67	59	0	0.000	0.000	0.000	0.000	0.000	0.000	0.000	0.000	0.000	0.000	0.000	0.000	0.000	0.000	0.018	0.024	0.026	0.035	5.395	0.021	0.303	316	2384	100	204	11088	11292	250	10467	10717	Error	Error	-5.764	204	11088	250	10467	239715	4153591	0.362	3.028	0	0	0
1	13	1	"A5"	"A5"	7915	26625	100	554	578	208	35	533	533	564	296	52	9	1	0	3728	4126	1845	44	2645	2645	2721	690	25	62	36	0	0.000	0.000	0.000	0.000	0.000	0.000	0.000	0.000	0.000	0.000	0.000	0.000	0.000	0.000	0.019	0.030	0.111	0.112	4.781	0.056	0.100	316	2384	100	21	1083	1104	45	1481	1526	Error	Error	-5.689	21	1083	45	1481	182540	1303802	0.047	2.036	0	0	0
1	14	1	"A5"	"A5"	8220	26625	100	546	574	208	36	531	531	560	264	47	12	2	0	3896	4431	1897	42	2708	2708	2767	703	25	66	43	0	0.000	0.000	0.000	0.000	0.000	0.000	0.000	0.000	0.000	0.000	0.000	0.000	0.000	0.000	0.013	0.025	0.096	0.106	4.726	0.033	0.038	316	2384	100	15	1188	1203	43	1723	1766	Error	Error	-6.307	15	1188	43	1723	181248	1400084	0.053	2.367	0	0	0
1	15	1	"A5"	"A5"	8520	26625	100	608	655	368	56	548	548	586	277	47	18	4	0	3848	4424	2215	50	2817	2817	2864	631	22	66	38	0	0.000	0.000	0.000	0.000	0.000	0.000	0.000	0.000	0.000	0.000	0.000	0.000	0.000	0.000	0.058	0.067	0.147	0.142	4.542	0.051	0.060	316	2384	100	60	1031	1091	107	1607	1714	Error	Error	-4.103	60	1031	107	1607	206984	1397851	0.249	2.472	0	0	0
1	16	1	"A6"	"A6"	8820	26625	100	719	750	307	40	540	540	574	247	43	40	12	0	10388	9331	4237	45	2868	2868	2952	879	29	77	74	0	0.000	0.000	0.000	0.000	0.000	0.000	0.000	0.000	0.000	0.000	0.000	0.000	0.000	0.000	0.024	0.032	0.041	0.050	4.623	0.031	0.173	316	2384	100	179	7520	7699	210	6463	6673	Error	Error	-5.393	179	7520	210	6463	237076	2948667	0.713	7.257	0	0	0
1	17	1	"A6"	"A6"	9120	26625	100	815	831	318	38	568	568	843	3343	396	0	0	0	13453	15084	6854	45	3011	3011	3263	1691	51	91	89	0	0.000	0.000	0.000	0.000	0.000	0.000	0.000	0.000	0.000	0.000	0.000	0.000	0.000	0.000	0.024	0.022	0.026	0.025	3.076	0.022	0.247	316	2384	100	247	10442	10689	263	12073	12336	Error	Error	-5.402	247	10442	263	12073	262630	4766638	-0.004	6.991	0	0	0
1	18	1	"A6"	"A6"	9420	26620	100	813	849	294	34	585	585	636	395	62	28	4	0	13072	13760	6205	45	3147	3147	3773	3075	81	87	80	0	0.000	0.000	0.000	0.000	0.000	0.000	0.000	0.000	0.000	0.000	0.000	0.000	0.000	0.000	0.023	0.025	0.028	0.026	3.579	0.026	0.186	316	2384	100	228	9925	10153	264	10613	10877	Error	Error	-5.444	228	9925	264	10613	268146	4348315	0.539	3.248	0	0	0
1	1	2	"A7"	"A7"	4310	26925	100	544	580	225	38	469	469	488	193	39	31	12	0	4337	6210	4442	71	2439	2439	2483	540	21	73	63	0	0.000	0.000	0.000	0.000	0.000	0.000	0.000	0.000	0.000	0.000	0.000	0.000	0.000	0.000	0.040	0.029	0.053	0.062	6.425	0.019	0.084	316	2384	100	75	1898	1973	111	3771	3882	Error	Error	-4.661	75	1898	111	3771	183216	1962403	0.477	6.902	0	0	0
1	2	2	"A7"	"A7"	4610	26925	100	502	536	219	40	457	457	484	311	64	13	2	0	5044	7127	5351	75	2373	2373	2551	1400	54	68	47	0	0.000	0.000	0.000	0.000	0.000	0.000	0.000	0.000	0.000	0.000	0.000	0.000	0.000	0.000	0.017	0.017	0.040	0.047	4.253	0.016	0.121	316	2384	100	45	2671	2716	79	4754	4833	Error	Error	-5.891	45	2671	79	4754	169354	2252068	0.167	3.269	0	0	0
1	3	2	"A7"	"A7"	4915	26925	100	554	588	237	40	466	466	492	233	47	27	6	0	4743	7403	6215	83	2493	2493	2619	1117	42	72	50	0	0.000	0.000	0.000	0.000	0.000	0.000	0.000	0.000	0.000	0.000	0.000	0.000	0.000	0.000	0.039	0.025	0.038	0.050	4.469	0.022	0.132	316	2384	100	88	2250	2338	122	4910	5032	Error	Error	-4.676	88	2250	122	4910	185932	2339372	0.412	4.283	0	0	0
1	4	2	"A8"	"A8"	5215	26925	100	667	701	313	44	461	461	507	482	95	17	1	0	16331	16768	10861	64	2500	2500	2666	1381	51	78	75	0	0.000	0.000	0.000	0.000	0.000	0.000	0.000	0.000	0.000	0.000	0.000	0.000	0.000	0.000	0.015	0.017	0.022	0.026	4.724	0.023	0.102	316	2384	100	206	13831	14037	240	14268	14508	Error	Error	-6.069	206	13831	240	14268	221433	5298741	0.402	10.211	0	0	0
1	5	2	"A8"	"A8"	5515	26925	100	656	693	308	44	437	437	465	237	50	47	21	0	14757	16101	10157	63	2392	2392	2700	2354	87	79	77	0	0.000	0.000	0.000	0.000	0.000	0.000	0.000	0.000	0.000	0.000	0.000	0.000	0.000	0.000	0.018	0.019	0.022	0.024	4.527	0.016	0.327	316	2384	100	219	12365	12584	256	13709	13965	Error	Error	-5.819	219	12365	256	13709	218864	5087942	0.962	5.693	0	0	0
1	6	2	"A8"	"A8"	5815	26925	100	676	723	330	45	460	460	502	265	52	41	16	0	13765	17752	13263	74	2519	2519	3919	6108	155	78	44	0	0.000	0.000	0.000	0.000	0.000	0.000	0.000	0.000	0.000	0.000	0.000	0.000	0.000	0.000	0.019	0.017	0.020	0.023	3.581	0.017	0.433	316	2384	100	216	11246	11462	263	15233	15496	Error	Error	-5.702	216	11246	263	15233	228516	5609567	0.834	2.265	0	0	0
1	7	2	"A9"	"A9"	6115	26925	100	697	770	425	55	445	445	472	208	44	54	34	0	16150	16079	11646	72	2420	2420	2576	1298	50	73	68	0	0.000	0.000	0.000	0.000	0.000	0.000	0.000	0.000	0.000	0.000	0.000	0.000	0.000	0.000	0.018	0.024	0.026	0.032	4.364	0.022	0.398	316	2384	100	252	13730	13982	325	13659	13984	Error	Error	-5.768	252	13730	325	13659	243446	5080903	1.433	10.403	0	0	0
1	8	2	"A9"	"A9"	6415	26925	100	617	690	317	45	433	433	462	221	47	44	25	0	10891	14442	10321	71	2353	2353	3091	3608	116	80	57	0	0.000	0.000	0.000	0.000	0.000	0.000	0.000	0.000	0.000	0.000	0.000	0.000	0.000	0.000	0.022	0.021	0.027	0.026	3.627	0.021	0.433	316	2384	100	184	8538	8722	257	12089	12346	Error	Error	-5.536	184	8538	257	12089	218169	4563733	1.032	3.146	0	0	0
1	9	2	"A9"	"A9"	6715	26925	100	701	709	322	45	438	438	476	255	53	50	21	0	14172	14185	8637	60	2405	2405	2707	2078	76	80	77	0	0.000	0.000	0.000	0.000	0.000	0.000	0.000	0.000	0.000	0.000	0.000	0.000	0.000	0.000	0.022	0.023	0.026	0.028	3.997	0.022	0.352	316	2384	100	263	11767	12030	271	11780	12051	Error	Error	-5.484	263	11767	271	11780	224043	4482517	0.914	5.524	0	0	0
1	10	2	"A10"	"A10"	7020	26925	100	733	768	378	49	430	430	463	278	60	52	21	0	21943	19097	12469	65	2378	2378	2524	1203	47	76	73	0	0.000	0.000	0.000	0.000	0.000	0.000	0.000	0.000	0.000	0.000	0.000	0.000	0.000	0.000	0.015	0.020	0.022	0.027	4.144	0.020	0.281	316	2384	100	303	19565	19868	338	16719	17057	Error	Error	-6.013	303	19565	338	16719	242783	6034535	1.097	13.776	0	0	0
1	11	2	"A10"	"A10"	7320	26925	100	734	785	354	45	435	435	477	251	52	55	28	0	17545	18506	12353	66	2455	2455	2827	2428	85	80	75	0	0.000	0.000	0.000	0.000	0.000	0.000	0.000	0.000	0.000	0.000	0.000	0.000	0.000	0.000	0.020	0.022	0.023	0.029	3.487	0.019	0.386	316	2384	100	299	15090	15389	350	16051	16401	Error	Error	-5.657	299	15090	350	16051	248069	5847976	1.227	6.458	0	0	0
1	12	2	"A10"	"A10"	7620	26925	100	730	757	323	42	457	457	505	306	60	45	17	0	15341	18383	11737	63	2525	2525	3723	5552	149	79	60	0	0.000	0.000	0.000	0.000	0.000	0.000	0.000	0.000	0.000	0.000	0.000	0.000	0.000	0.000	0.021	0.019	0.021	0.024	3.798	0.017	0.323	316	2384	100	273	12816	13089	300	15858	16158	Error	Error	-5.553	273	12816	300	15858	239234	5809182	0.824	2.640	0	0	0
1	13	2	"A11"	"A11"	7920	26925	100	589	671	352	52	457	457	675	2567	380	0	0	0	9774	14421	13010	90	2453	2453	2649	1917	72	68	63	0	0.000	0.000	0.000	0.000	0.000	0.000	0.000	0.000	0.000	0.000	0.000	0.000	0.000	0.000	0.018	0.018	0.021	0.029	4.896	0.021	0.099	316	2384	100	132	7321	7453	214	11968	12182	Error	Error	-5.793	132	7321	214	11968	212053	4556912	-0.002	6.141	0	0	0
1	14	2	"A11"	"A11"	8220	26925	100	612	666	376	56	450	450	491	309	62	31	9	0	7717	13397	13082	97	2497	2497	2779	1866	67	76	61	0	0.000	0.000	0.000	0.000	0.000	0.000	0.000	0.000	0.000	0.000	0.000	0.000	0.000	0.000	0.031	0.020	0.028	0.037	3.916	0.019	0.308	316	2384	100	162	5220	5382	216	10900	11116	Error	Error	-5.010	162	5220	216	10900	210441	4233344	0.566	5.690	0	0	0
1	15	2	"A11"	"A11"	8520	26925	100	571	620	347	55	463	463	511	432	84	10	3	0	7282	10311	8682	84	2568	2568	2791	1591	57	77	62	0	0.000	0.000	0.000	0.000	0.000	0.000	0.000	0.000	0.000	0.000	0.000	0.000	0.000	0.000	0.023	0.020	0.028	0.037	4.717	0.021	0.172	316	2384	100	108	4714	4822	157	7743	7900	Error	Error	-5.448	108	4714	157	7743	195945	3258224	0.252	4.727	0	0	0
1	16	2	"A12"	"A12"	8820	26925	100	646	746	490	65	475	475	516	368	71	32	8	0	9182	17193	15339	89	2655	2655	2853	1462	51	79	70	0	0.000	0.000	0.000	0.000	0.000	0.000	0.000	0.000	0.000	0.000	0.000	0.000	0.000	0.000	0.026	0.019	0.021	0.029	4.011	0.020	0.299	316	2384	100	171	6527	6698	271	14538	14809	Error	Error	-5.254	171	6527	271	14538	235597	5433107	0.625	9.808	0	0	0
1	17	2	"A12"	"A12"	9125	26925	100	677	743	348	46	500	500	540	321	59	31	12	0	9061	15968	14724	92	2805	2805	3093	2004	64	77	67	0	0.000	0.000	0.000	0.000	0.000	0.000	0.000	0.000	0.000	0.000	0.000	0.000	0.000	0.000	0.028	0.018	0.024	0.030	4.189	0.019	0.242	316	2384	100	177	6256	6433	243	13163	13406	Error	Error	-5.143	177	6256	243	13163	234776	5045834	0.632	6.425	0	0	0
1	18	2	"A12"	"A12"	9425	26925	100	713	775	355	45	518	518	563	288	51	39	15	0	10804	15050	12390	82	2974	2974	3839	5067	131	60	41	0	0.000	0.000	0.000	0.000	0.000	0.000	0.000	0.000	0.000	0.000	0.000	0.000	0.000	0.000	0.025	0.021	0.027	0.032	4.739	0.020	0.382	316	2384	100	195	7830	8025	257	12076	12333	Error	Error	-5.327	195	7830	257	12076	244948	4755711	0.736	2.213	0	0	0
1	1	3	"A13"	"A13"	4320	27235	85	839	835	250	29	430	430	447	192	42	80	52	0	21305	21674	4382	20	2305	2305	2392	680	28	100	100	0	0.000	0.000	0.000	0.000	0.000	0.000	0.000	0.000	0.000	0.000	0.000	0.000	0.000	0.000	0.022	0.021	0.022	0.019	2.024	0.019	0.381	208	1660	100	409	19000	19409	405	19369	19774	Error	Error	-5.538	409	19000	405	19369	173660	4508176	2.021	28.356	0	0	0
1	2	3	"A13"	"A13"	4610	27240	105	718	744	272	36	413	413	470	1308	278	1	0	0	21175	20693	4635	22	2295	2295	2405	1514	62	100	100	0	0.000	0.000	0.000	0.000	0.000	0.000	0.000	0.000	0.000	0.000	0.000	0.000	0.000	0.000	0.016	0.018	0.018	0.014	2.520	0.017	0.337	316	2572	100	305	18880	19185	331	18398	18729	Error	Error	-5.952	305	18880	331	18398	234983	6538986	0.209	12.079	0	0	0
1	3	3	"A13"	"A13"	4905	27235	100	780	799	254	31	440	440	471	256	54	62	23	0	21001	20992	4780	22	2418	2418	2518	912	36	100	100	0	0.000	0.000	0.000	0.000	0.000	0.000	0.000	0.000	0.000	0.000	0.000	0.000	0.000	0.000	0.018	0.019	0.018	0.016	2.291	0.019	0.360	316	2384	100	340	18583	18923	359	18574	18933	Error	Error	-5.772	340	18583	359	18574	252634	6633609	1.281	20.257	0	0	0
1	4	3	"A14"	"A14"	5215	27230	85	813	853	321	37	443	443	468	218	46	73	40	0	25719	25372	6194	24	2427	2427	2607	1271	48	100	100	0	0.000	0.000	0.000	0.000	0.000	0.000	0.000	0.000	0.000	0.000	0.000	0.000	0.000	0.000	0.016	0.018	0.018	0.016	2.344	0.017	0.364	208	1660	100	370	23292	23662	410	22945	23355	Error	Error	-5.976	370	23292	410	22945	177510	5277373	1.766	17.911	0	0	0
1	5	3	"A14"	"A14"	5510	27235	95	919	948	274	28	433	433	549	1465	266	0	0	0	28787	28279	5404	19	2335	2335	2466	961	38	100	100	0	0.000	0.000	0.000	0.000	0.000	0.000	0.000	0.000	0.000	0.000	0.000	0.000	0.000	0.000	0.018	0.020	0.019	0.018	1.757	0.017	0.009	256	2088	100	486	26452	26938	515	25944	26459	Error	Error	-5.766	486	26452	515	25944	242809	7239350	0.272	26.861	0	0	0
1	6	3	"A14"	"A14"	5810	27235	105	735	766	286	37	422	422	467	435	93	34	3	0	25305	24120	6614	27	2335	2335	2467	1174	47	100	100	0	0.000	0.000	0.000	0.000	0.000	0.000	0.000	0.000	0.000	0.000	0.000	0.000	0.000	0.000	0.014	0.016	0.017	0.014	2.471	0.015	0.119	316	2572	100	313	22970	23283	344	21785	22129	Error	Error	-6.197	313	22970	344	21785	242080	7622054	0.687	18.444	0	0	0
1	7	3	"A15"	"A15"	6120	27235	90	817	803	305	37	429	429	475	753	158	7	0	0	22857	23537	9637	40	2332	2332	2453	1661	67	99	96	0	0.000	0.000	0.000	0.000	0.000	0.000	0.000	0.000	0.000	0.000	0.000	0.000	0.000	0.000	0.019	0.018	0.019	0.017	2.090	0.017	0.269	256	1924	100	388	20525	20913	374	21205	21579	Error	Error	-5.725	388	20525	374	21205	205602	6025493	0.436	12.694	0	0	0
1	8	3	"A15"	"A15"	6410	27235	110	708	769	347	45	415	415	454	306	67	47	17	0	18330	19562	8619	44	2314	2314	2398	747	31	99	98	0	0.000	0.000	0.000	0.000	0.000	0.000	0.000	0.000	0.000	0.000	0.000	0.000	0.000	0.000	0.018	0.021	0.021	0.018	2.627	0.019	0.336	392	2896	100	293	16016	16309	354	17248	17602	Error	Error	-5.772	293	16016	354	17248	301363	7668222	1.029	22.977	0	0	0
1	9	3	"A15"	"A15"	6715	27230	90	838	932	836	89	424	424	454	217	47	76	48	0	22206	22941	6622	28	2413	2413	2542	1110	43	100	100	0	0.000	0.000	0.000	0.000	0.000	0.000	0.000	0.000	0.000	0.000	0.000	0.000	0.000	0.000	0.021	0.025	0.020	0.019	2.228	0.022	0.181	256	1924	100	414	19793	20207	508	20528	21036	Error	Error	-5.579	414	19793	508	20528	238546	5872814	2.203	18.377	0	0	0
1	10	3	"A16"	"A16"	7020	27235	85	1089	1113	333	29	430	430	474	292	61	87	60	0	39588	39069	7623	19	2398	2398	2591	1031	39	100	100	0	0.000	0.000	0.000	0.000	0.000	0.000	0.000	0.000	0.000	0.000	0.000	0.000	0.000	0.000	0.018	0.019	0.018	0.016	1.938	0.018	0.392	208	1660	100	659	37190	37849	683	36671	37354	Error	Error	-5.818	659	37190	683	36671	231400	8126269	2.188	35.381	0	0	0
1	11	3	"A16"	"A16"	7320	27235	100	792	1094	2274	207	429	429	461	248	53	62	40	0	24275	24462	14733	60	2349	2349	2486	942	37	100	99	0	0.000	0.000	0.000	0.000	0.000	0.000	0.000	0.000	0.000	0.000	0.000	0.000	0.000	0.000	0.017	0.030	0.021	0.020	2.540	0.029	0.086	316	2384	100	363	21926	22289	665	22113	22778	Error	Error	-5.917	363	21926	665	22113	345612	7729916	2.552	23.329	0	0	0
1	12	3	"A16"	"A16"	7625	27235	100	877	921	461	50	432	432	474	281	59	64	37	0	25641	26237	14553	55	2450	2450	2696	1494	55	97	95	0	0.000	0.000	0.000	0.000	0.000	0.000	0.000	0.000	0.000	0.000	0.000	0.000	0.000	0.000	0.019	0.021	0.021	0.020	2.349	0.019	0.441	316	2384	100	445	23191	23636	489	23787	24276	Error	Error	-5.704	445	23191	489	23787	291066	8290911	1.591	15.757	0	0	0
1	13	3	"A17"	"A17"	7930	27235	80	717	730	232	31	418	418	465	273	58	52	17	0	15946	15956	2515	15	2454	2454	2598	1138	43	100	100	0	0.000	0.000	0.000	0.000	0.000	0.000	0.000	0.000	0.000	0.000	0.000	0.000	0.000	0.000	0.022	0.023	0.023	0.020	2.409	0.023	0.249	208	1512	100	299	13492	13791	312	13502	13814	Error	Error	-5.496	299	13492	312	13502	151943	3318840	0.971	11.738	0	0	0
1	14	3	"A17"	"A17"	8215	27230	95	708	777	490	63	441	441	487	350	71	37	10	0	14589	14267	4183	29	2522	2522	2724	1458	53	100	99	0	0.000	0.000	0.000	0.000	0.000	0.000	0.000	0.000	0.000	0.000	0.000	0.000	0.000	0.000	0.022	0.029	0.025	0.023	2.636	0.030	0.226	256	2088	100	267	12067	12334	336	11745	12081	Error	Error	-5.498	267	12067	336	11745	198986	3652365	0.829	7.917	0	0	0
1	15	3	"A17"	"A17"	8515	27230	95	701	739	356	48	440	440	473	253	53	50	17	0	13702	13489	3675	27	2529	2529	2654	1096	41	100	100	0	0.000	0.000	0.000	0.000	0.000	0.000	0.000	0.000	0.000	0.000	0.000	0.000	0.000	0.000	0.023	0.027	0.026	0.022	2.642	0.033	0.274	256	2088	100	261	11173	11434	299	10960	11259	Error	Error	-5.420	261	11173	299	10960	189230	3453177	1.051	9.886	0	0	0
1	16	3	"A18"	"A18"	8820	27235	80	760	796	363	45	455	455	498	350	70	42	8	0	16802	17966	5460	30	2612	2612	2760	1184	42	100	100	0	0.000	0.000	0.000	0.000	0.000	0.000	0.000	0.000	0.000	0.000	0.000	0.000	0.000	0.000	0.021	0.022	0.021	0.020	2.130	0.023	0.299	208	1512	100	305	14190	14495	341	15354	15695	Error	Error	-5.540	305	14190	341	15354	165596	3736997	0.851	12.843	0	0	0
1	17	3	"A18"	"A18"	9115	27235	100	720	790	364	46	458	458	496	304	61	46	15	0	14451	15130	5019	33	2645	2645	2760	1097	39	100	99	0	0.000	0.000	0.000	0.000	0.000	0.000	0.000	0.000	0.000	0.000	0.000	0.000	0.000	0.000	0.022	0.027	0.025	0.023	2.407	0.029	0.231	316	2384	100	262	11806	12068	332	12485	12817	Error	Error	-5.494	262	11806	332	12485	249745	4780951	0.967	11.276	0	0	0
1	18	3	"A18"	"A18"	9420	27235	105	718	755	291	38	482	482	523	291	55	45	13	0	14724	15948	5951	37	2853	2853	3103	1529	49	100	100	0	0.000	0.000	0.000	0.000	0.000	0.000	0.000	0.000	0.000	0.000	0.000	0.000	0.000	0.000	0.020	0.021	0.023	0.019	2.600	0.022	0.227	316	2572	100	236	11871	12107	273	13095	13368	Error	Error	-5.653	236	11871	273	13095	238448	5039588	0.797	8.401	0	0	0
1	1	4	"A19"	"A19"	4315	27530	100	677	698	301	43	434	434	456	204	44	53	27	0	16674	15554	9209	59	2441	2441	2514	691	27	86	78	0	0.000	0.000	0.000	0.000	0.000	0.000	0.000	0.000	0.000	0.000	0.000	0.000	0.000	0.000	0.017	0.020	0.022	0.025	3.733	0.019	0.347	316	2384	100	243	14233	14476	264	13113	13377	Error	Error	-5.872	243	14233	264	13113	220467	4915151	1.186	18.871	0	0	0
1	2	4	"A19"	"A19"	4615	27525	100	604	659	484	73	427	427	462	301	65	30	10	0	9738	12466	8181	65	2418	2418	2844	2499	87	78	71	0	0.000	0.000	0.000	0.000	0.000	0.000	0.000	0.000	0.000	0.000	0.000	0.000	0.000	0.000	0.024	0.023	0.024	0.026	4.045	0.020	0.196	316	2384	100	177	7320	7497	232	10048	10280	Error	Error	-5.370	177	7320	232	10048	208184	3939139	0.654	3.850	0	0	0
1	3	4	"A19"	"A19"	4920	27525	100	697	723	317	43	486	486	844	3924	464	0	0	0	12133	13565	8368	61	2548	2548	3013	2720	90	77	75	0	0.000	0.000	0.000	0.000	0.000	0.000	0.000	0.000	0.000	0.000	0.000	0.000	0.000	0.000	0.022	0.022	0.027	0.030	4.321	0.163	0.019	316	2384	100	211	9585	9796	237	11017	11254	Error	Error	-5.505	211	9585	237	11017	228325	4286434	-0.031	3.879	0	0	0
1	4	4	"A20"	"A20"	5220	27525	100	620	670	342	51	423	423	463	390	84	28	6	0	21553	18328	11834	64	2349	2349	2516	1231	48	77	70	0	0.000	0.000	0.000	0.000	0.000	0.000	0.000	0.000	0.000	0.000	0.000	0.000	0.000	0.000	0.010	0.015	0.017	0.021	4.340	0.016	0.306	316	2384	100	197	19204	19401	247	15979	16226	Error	Error	-6.607	197	19204	247	15979	211769	5791562	0.531	12.845	0	0	0
1	5	4	"A20"	"A20"	5520	27525	100	777	829	429	51	435	435	471	261	55	60	29	0	21781	21382	13411	62	2425	2425	2854	2473	86	78	76	0	0.000	0.000	0.000	0.000	0.000	0.000	0.000	0.000	0.000	0.000	0.000	0.000	0.000	0.000	0.018	0.021	0.021	0.025	3.556	0.017	0.336	316	2384	100	342	19356	19698	394	18957	19351	Error	Error	-5.823	342	19356	394	18957	261970	6756583	1.372	7.492	0	0	0
1	6	4	"A20"	"A20"	5820	27525	100	781	805	346	42	432	432	460	207	45	64	42	0	23463	22172	14185	63	2484	2484	3146	3330	105	75	73	0	0.000	0.000	0.000	0.000	0.000	0.000	0.000	0.000	0.000	0.000	0.000	0.000	0.000	0.000	0.017	0.019	0.021	0.025	3.491	0.017	0.457	316	2384	100	349	20979	21328	373	19688	20061	Error	Error	-5.910	349	20979	373	19688	254306	7006345	1.667	5.714	0	0	0
1	7	4	"A21"	"A21"	6120	27525	100	718	768	365	47	436	436	462	224	48	56	32	0	19814	19933	13526	67	2415	2415	2594	1249	48	80	76	0	0.000	0.000	0.000	0.000	0.000	0.000	0.000	0.000	0.000	0.000	0.000	0.000	0.000	0.000	0.016	0.019	0.020	0.023	3.268	0.019	0.466	316	2384	100	282	17399	17681	332	17518	17850	Error	Error	-5.947	282	17399	332	17518	242816	6298685	1.366	13.882	0	0	0
1	8	4	"A21"	"A21"	6420	27525	100	780	809	331	40	436	436	474	258	54	59	27	0	19951	21645	13549	62	2452	2452	3396	4536	133	81	78	0	0.000	0.000	0.000	0.000	0.000	0.000	0.000	0.000	0.000	0.000	0.000	0.000	0.000	0.000	0.020	0.019	0.019	0.021	3.207	0.018	0.450	316	2384	100	344	17499	17843	373	19193	19566	Error	Error	-5.669	344	17499	373	19193	255750	6839927	1.298	4.023	0	0	0
1	9	4	"A21"	"A21"	6725	27525	100	714	772	381	49	435	435	464	258	55	52	25	0	19892	19875	12205	61	2452	2452	2841	2395	84	79	78	0	0.000	0.000	0.000	0.000	0.000	0.000	0.000	0.000	0.000	0.000	0.000	0.000	0.000	0.000	0.016	0.019	0.020	0.024	3.975	0.018	0.325	316	2384	100	279	17440	17719	337	17423	17760	Error	Error	-5.966	279	17440	337	17423	243843	6280588	1.194	7.112	0	0	0
1	10	4	"A22"	"A22"	7025	27525	100	731	766	339	44	420	420	454	243	53	57	32	0	16442	17797	13045	73	2428	2428	2591	1313	50	78	73	0	0.000	0.000	0.000	0.000	0.000	0.000	0.000	0.000	0.000	0.000	0.000	0.000	0.000	0.000	0.022	0.023	0.024	0.032	3.790	0.019	0.363	316	2384	100	311	14014	14325	346	15369	15715	Error	Error	-5.494	311	14014	346	15369	242144	5623703	1.284	11.581	0	0	0
1	11	4	"A22"	"A22"	7325	27525	100	795	825	345	41	436	436	479	337	70	52	16	0	23781	22358	11243	50	2516	2516	2933	2576	87	84	82	0	0.000	0.000	0.000	0.000	0.000	0.000	0.000	0.000	0.000	0.000	0.000	0.000	0.000	0.000	0.017	0.020	0.021	0.023	3.292	0.017	0.202	316	2384	100	359	21265	21624	389	19842	20231	Error	Error	-5.888	359	21265	389	19842	260706	7065220	1.027	7.541	0	0	0
1	12	4	"A22"	"A22"	7625	27525	100	790	832	493	59	422	422	472	330	69	53	18	0	24437	21738	9855	45	2485	2485	3485	4226	121	83	81	0	0.000	0.000	0.000	0.000	0.000	0.000	0.000	0.000	0.000	0.000	0.000	0.000	0.000	0.000	0.017	0.021	0.020	0.020	3.256	0.021	0.182	316	2384	100	368	21952	22320	410	19253	19663	Error	Error	-5.899	368	21952	410	19253	262861	6869068	1.091	4.319	0	0	0
1	13	4	"A23"	"A23"	7925	27525	100	698	746	420	56	426	426	478	362	75	39	11	0	16743	18505	13204	71	2466	2466	2655	1267	47	82	77	0	0.000	0.000	0.000	0.000	0.000	0.000	0.000	0.000	0.000	0.000	0.000	0.000	0.000	0.000	0.019	0.020	0.023	0.025	3.666	0.021	0.262	316	2384	100	272	14277	14549	320	16039	16359	Error	Error	-5.714	272	14277	320	16039	235663	5847670	0.740	12.510	0	0	0
1	14	4	"A23"	"A23"	8225	27525	100	798	874	517	59	440	440	481	284	59	57	30	0	20539	24708	15692	63	2586	2586	3371	3286	97	86	85	0	0.000	0.000	0.000	0.000	0.000	0.000	0.000	0.000	0.000	0.000	0.000	0.000	0.000	0.000	0.020	0.020	0.019	0.020	3.264	0.019	0.333	316	2384	100	358	17953	18311	434	22122	22556	Error	Error	-5.648	358	17953	434	22122	276130	7807600	1.384	6.493	0	0	0
1	15	4	"A23"	"A23"	8525	27525	100	737	788	382	48	434	434	484	347	71	44	14	0	19190	20995	12791	60	2587	2587	2866	1875	65	85	85	0	0.000	0.000	0.000	0.000	0.000	0.000	0.000	0.000	0.000	0.000	0.000	0.000	0.000	0.000	0.018	0.019	0.019	0.019	2.859	0.018	0.318	316	2384	100	303	16603	16906	354	18408	18762	Error	Error	-5.776	303	16603	354	18408	248906	6634386	0.876	9.669	0	0	0
1	16	4	"A24"	"A24"	8830	27525	100	754	826	625	75	455	455	500	337	67	45	16	0	18854	16687	9351	56	2669	2669	2875	1498	52	78	76	0	0.000	0.000	0.000	0.000	0.000	0.000	0.000	0.000	0.000	0.000	0.000	0.000	0.000	0.000	0.018	0.026	0.025	0.028	3.549	0.028	0.235	316	2384	100	299	16185	16484	371	14018	14389	Error	Error	-5.758	299	16185	371	14018	260882	5273126	0.967	9.220	0	0	0
1	17	4	"A24"	"A24"	9130	27525	100	767	799	341	42	450	450	500	383	76	41	10	0	18037	16379	8067	49	2725	2725	3038	1899	62	82	80	0	0.000	0.000	0.000	0.000	0.000	0.000	0.000	0.000	0.000	0.000	0.000	0.000	0.000	0.000	0.021	0.026	0.026	0.028	4.102	0.025	0.299	316	2384	100	317	15312	15629	349	13654	14003	Error	Error	-5.594	317	15312	349	13654	252403	5175643	0.781	7.025	0	0	0
1	18	4	"A24"	"A24"	9430	27525	100	735	800	373	46	471	471	522	328	62	42	12	0	16801	17329	7922	45	2910	2910	3762	3659	97	87	82	0	0.000	0.000	0.000	0.000	0.000	0.000	0.000	0.000	0.000	0.000	0.000	0.000	0.000	0.000	0.019	0.023	0.023	0.023	3.047	0.021	0.318	316	2384	100	264	13891	14155	329	14419	14748	Error	Error	-5.717	264	13891	329	14419	252868	5475868	0.848	3.708	0	0	0
1	1	5	"A25"	"A25"	4310	27835	100	678	707	295	41	441	441	464	198	42	55	31	0	32646	23820	15783	66	2479	2479	2643	1511	57	76	69	0	0.000	0.000	0.000	0.000	0.000	0.000	0.000	0.000	0.000	0.000	0.000	0.000	0.000	0.000	0.008	0.012	0.015	0.020	5.007	0.011	0.360	316	2384	100	237	30167	30404	266	21341	21607	Error	Error	-6.992	237	30167	266	21341	223385	7526975	1.227	14.015	0	0	0
1	2	5	"A25"	"A25"	4615	27835	100	817	892	464	52	453	453	491	361	73	50	22	0	17951	26218	17829	68	2529	2529	2595	563	21	100	100	0	0.000	0.000	0.000	0.000	0.000	0.000	0.000	0.000	0.000	0.000	0.000	0.000	0.000	0.000	0.024	0.019	0.019	0.018	2.502	0.016	0.181	316	2384	100	364	15422	15786	439	23689	24128	Error	Error	-5.405	364	15422	439	23689	281790	8284847	1.111	41.959	0	0	0
1	3	5	"A25"	"A25"	4915	27830	95	680	740	318	42	426	426	453	198	43	55	35	0	16772	26122	16461	63	2499	2499	2671	1757	65	100	100	0	0.000	0.000	0.000	0.000	0.000	0.000	0.000	0.000	0.000	0.000	0.000	0.000	0.000	0.000	0.018	0.013	0.014	0.013	2.653	0.012	0.411	256	2088	100	254	14273	14527	314	23623	23937	Error	Error	-5.812	254	14273	314	23623	189416	6687318	1.449	13.347	0	0	0
1	4	5	"A26"	"A26"	5225	27830	85	1153	1206	472	39	440	440	466	249	53	90	76	0	61130	56583	12171	21	2490	2490	2798	2187	78	100	100	32	0.000	0.000	0.000	0.000	0.000	0.000	0.000	0.000	0.000	0.000	0.000	0.000	0.000	0.000	0.012	0.014	0.013	0.013	1.673	0.014	0.582	208	1660	100	713	58640	59353	766	54093	54859	Error	Error	-6.362	713	58640	766	54093	250825	11769362	2.972	24.593	0	0	0
1	5	5	"A26"	"A26"	5515	27830	100	872	884	314	35	422	422	467	755	161	16	0	0	36257	33829	12711	37	2464	2464	2606	993	38	100	100	0	0.000	0.000	0.000	0.000	0.000	0.000	0.000	0.000	0.000	0.000	0.000	0.000	0.000	0.000	0.013	0.015	0.014	0.013	2.024	0.014	0.405	316	2384	100	450	33793	34243	462	31365	31827	Error	Error	-6.231	450	33793	462	31365	279213	10689962	0.552	31.443	0	0	0
1	6	5	"A26"	"A26"	5815	27835	100	940	960	344	35	425	425	454	305	67	74	35	0	45644	41771	16051	38	2500	2500	2598	822	31	100	100	2	0.000	0.000	0.000	0.000	0.000	0.000	0.000	0.000	0.000	0.000	0.000	0.000	0.000	0.000	0.012	0.014	0.013	0.012	1.876	0.012	0.167	316	2384	100	515	43144	43659	535	39271	39806	Error	Error	-6.388	515	43144	535	39271	303272	13199609	1.659	47.656	0	0	0
1	7	5	"A27"	"A27"	6115	27830	100	971	1032	879	85	416	416	444	209	47	74	61	0	44967	36014	21611	60	2440	2440	2576	1225	47	87	81	0	0.000	0.000	0.000	0.000	0.000	0.000	0.000	0.000	0.000	0.000	0.000	0.000	0.000	0.000	0.013	0.018	0.017	0.021	2.902	0.018	0.373	316	2384	100	555	42527	43082	616	33574	34190	Error	Error	-6.260	555	42527	616	33574	325982	11380532	2.813	27.296	0	0	0
1	8	5	"A27"	"A27"	6420	27830	100	664	754	384	50	410	410	437	209	47	54	33	0	14428	23635	18740	79	2435	2435	2626	1547	58	96	94	0	0.000	0.000	0.000	0.000	0.000	0.000	0.000	0.000	0.000	0.000	0.000	0.000	0.000	0.000	0.021	0.016	0.017	0.019	2.254	0.016	0.492	316	2384	100	254	11993	12247	344	21200	21544	Error	Error	-5.561	254	11993	344	21200	238108	7468605	1.517	13.580	0	0	0
1	9	5	"A27"	"A27"	6720	27835	95	815	876	417	47	412	412	435	198	45	69	50	0	31504	32299	17300	53	2479	2479	2630	1295	49	100	100	0	0.000	0.000	0.000	0.000	0.000	0.000	0.000	0.000	0.000	0.000	0.000	0.000	0.000	0.000	0.014	0.016	0.015	0.014	2.316	0.015	0.498	256	2088	100	403	29025	29428	464	29820	30284	Error	Error	-6.170	403	29025	464	29820	224255	8268488	2.227	22.910	0	0	0
1	10	5	"A28"	"A28"	7030	27835	80	1027	1061	332	31	395	395	426	290	68	88	56	0	55633	55155	7610	13	2428	2428	2725	2020	74	100	100	7	0.000	0.000	0.000	0.000	0.000	0.000	0.000	0.000	0.000	0.000	0.000	0.000	0.000	0.000	0.012	0.013	0.012	0.011	1.667	0.013	0.425	208	1512	100	632	53205	53837	666	52727	53393	Error	Error	-6.395	632	53205	666	52727	220754	11472294	2.190	25.955	0	0	0
1	11	5	"A28"	"A28"	7320	27835	105	1191	1152	424	36	416	416	454	291	64	81	66	0	59098	47458	20481	43	2513	2513	2633	926	35	100	100	11	0.000	0.000	0.000	0.000	0.000	0.000	0.000	0.000	0.000	0.000	0.000	0.000	0.000	0.000	0.014	0.016	0.016	0.015	1.758	0.016	0.634	316	2572	100	775	56585	57360	736	44945	45681	Error	Error	-6.190	775	56585	736	44945	363921	14996668	2.399	48.407	0	0	0
1	12	5	"A28"	"A28"	7615	27835	105	1073	1069	414	38	428	428	601	2376	395	0	0	0	48506	43644	16709	38	2551	2551	3074	3906	127	100	99	4	0.000	0.000	0.000	0.000	0.000	0.000	0.000	0.000	0.000	0.000	0.000	0.000	0.000	0.000	0.014	0.016	0.016	0.014	2.052	0.016	0.405	316	2572	100	645	45955	46600	641	41093	41734	Error	Error	-6.155	645	45955	641	41093	337809	13791377	0.197	10.387	0	0	0
1	13	5	"A29"	"A29"	7920	27830	100	984	999	592	59	420	420	461	307	66	70	45	0	43234	34689	19851	57	2543	2543	2783	1659	59	85	80	0	0.000	0.000	0.000	0.000	0.000	0.000	0.000	0.000	0.000	0.000	0.000	0.000	0.000	0.000	0.014	0.018	0.017	0.021	2.747	0.018	0.417	316	2384	100	564	40691	41255	579	32146	32725	Error	Error	-6.173	564	40691	579	32146	315819	10961876	1.752	19.232	0	0	0
1	14	5	"A29"	"A29"	8225	27830	100	821	873	448	51	417	417	460	275	59	62	33	0	28780	29928	17398	58	2598	2598	2897	1832	63	96	94	0	0.000	0.000	0.000	0.000	0.000	0.000	0.000	0.000	0.000	0.000	0.000	0.000	0.000	0.000	0.015	0.017	0.016	0.016	2.670	0.017	0.370	316	2384	100	404	26182	26586	456	27330	27786	Error	Error	-6.018	404	26182	456	27330	275997	9457367	1.502	14.755	0	0	0
1	15	5	"A29"	"A29"	8520	27835	95	843	895	453	50	440	440	479	350	73	55	20	0	26132	28595	14198	49	2684	2684	2919	1836	62	100	100	0	0.000	0.000	0.000	0.000	0.000	0.000	0.000	0.000	0.000	0.000	0.000	0.000	0.000	0.000	0.017	0.018	0.018	0.016	2.088	0.019	0.301	256	2088	100	403	23448	23851	455	25911	26366	Error	Error	-5.863	403	23448	455	25911	229242	7320423	1.189	13.985	0	0	0
1	16	5	"A30"	"A30"	8830	27835	90	885	1003	841	83	445	445	481	315	65	62	31	0	33106	31326	16643	53	2723	2723	2881	1221	42	99	98	0	0.000	0.000	0.000	0.000	0.000	0.000	0.000	0.000	0.000	0.000	0.000	0.000	0.000	0.000	0.014	0.020	0.018	0.017	2.185	0.021	0.331	256	1924	100	440	30383	30823	558	28603	29161	Error	Error	-6.110	440	30383	558	28603	256682	8019492	1.657	23.296	0	0	0
1	17	5	"A30"	"A30"	9120	27830	95	782	872	553	63	464	464	499	303	60	50	26	0	18313	24307	15907	65	2780	2780	2933	1414	48	100	100	0	0.000	0.000	0.000	0.000	0.000	0.000	0.000	0.000	0.000	0.000	0.000	0.000	0.000	0.000	0.020	0.019	0.019	0.017	2.845	0.022	0.259	256	2088	100	318	15533	15851	408	21527	21935	Error	Error	-5.610	318	15533	408	21527	223314	6222718	1.231	15.116	0	0	0
1	18	5	"A30"	"A30"	9420	27830	100	816	880	533	60	481	481	512	285	55	53	27	0	18004	24448	17000	69	2906	2906	3063	1192	38	98	96	0	0.000	0.000	0.000	0.000	0.000	0.000	0.000	0.000	0.000	0.000	0.000	0.000	0.000	0.000	0.022	0.019	0.019	0.019	2.326	0.020	0.341	316	2384	100	335	15098	15433	399	21542	21941	Error	Error	-5.494	335	15098	399	21542	277968	7725482	1.291	17.940	0	0	0
1	1	6	"A31"	"A31"	4320	28130	100	799	849	400	47	439	439	466	206	44	63	45	0	39141	30232	20504	67	2527	2527	2778	2545	91	71	70	0	0.000	0.000	0.000	0.000	0.000	0.000	0.000	0.000	0.000	0.000	0.000	0.000	0.000	0.000	0.010	0.015	0.016	0.020	3.667	0.015	0.503	316	2384	100	360	36614	36974	410	27705	28115	Error	Error	-6.668	360	36614	410	27705	268156	9553408	1.859	10.787	0	0	0
1	2	6	"A31"	"A31"	4625	28130	100	759	848	397	46	460	460	548	1445	263	0	0	0	14803	26214	22987	87	2620	2620	3415	5356	156	72	51	5	0.000	0.000	0.000	0.000	0.000	0.000	0.000	0.000	0.000	0.000	0.000	0.000	0.000	0.000	0.025	0.016	0.020	0.025	3.513	0.017	0.048	316	2384	100	299	12183	12482	388	23594	23982	Error	Error	-5.349	299	12183	388	23594	268060	8283564	0.208	4.257	0	0	0
1	3	6	"A31"	"A31"	4925	28130	100	804	930	553	59	432	432	465	282	60	55	39	0	20869	31974	24369	76	2552	2552	3051	4048	132	81	72	6	0.000	0.000	0.000	0.000	0.000	0.000	0.000	0.000	0.000	0.000	0.000	0.000	0.000	0.000	0.020	0.017	0.017	0.020	3.182	0.018	0.664	316	2384	100	372	18317	18689	498	29422	29920	Error	Error	-5.622	372	18317	498	29422	293804	10103931	1.649	7.145	0	0	0
1	4	6	"A32"	"A32"	5225	28125	100	651	736	385	52	424	424	449	213	47	51	31	0	14321	23113	21623	93	2512	2512	3007	4245	141	68	60	0	0.000	0.000	0.000	0.000	0.000	0.000	0.000	0.000	0.000	0.000	0.000	0.000	0.000	0.000	0.019	0.015	0.019	0.025	4.140	0.015	0.582	316	2384	100	227	11809	12036	312	20601	20913	Error	Error	-5.701	227	11809	312	20601	232565	7303713	1.347	4.736	0	0	0
1	5	6	"A32"	"A32"	5525	28125	100	613	740	397	53	419	419	456	286	62	41	26	0	12445	23024	22040	95	2485	2485	3322	6116	184	65	44	0	0.000	0.000	0.000	0.000	0.000	0.000	0.000	0.000	0.000	0.000	0.000	0.000	0.000	0.000	0.019	0.016	0.019	0.024	3.921	0.015	0.622	316	2384	100	194	9960	10154	321	20539	20860	Error	Error	-5.682	194	9960	321	20539	233684	7275622	0.993	3.221	0	0	0
1	6	6	"A32"	"A32"	5825	28125	100	644	729	389	53	414	414	446	221	49	51	30	0	11599	22498	21857	97	2501	2501	3392	6119	180	63	40	0	0.000	0.000	0.000	0.000	0.000	0.000	0.000	0.000	0.000	0.000	0.000	0.000	0.000	0.000	0.025	0.016	0.019	0.025	3.899	0.015	0.635	316	2384	100	230	9098	9328	315	19997	20312	Error	Error	-5.306	230	9098	315	19997	230311	7109428	1.281	3.122	0	0	0
1	7	6	"A33"	"A33"	6125	28125	100	536	572	271	47	408	408	431	197	45	35	17	0	7460	11151	10647	95	2466	2466	2514	541	21	73	66	0	0.000	0.000	0.000	0.000	0.000	0.000	0.000	0.000	0.000	0.000	0.000	0.000	0.000	0.000	0.026	0.019	0.030	0.039	4.585	0.017	0.280	316	2384	100	128	4994	5122	164	8685	8849	Error	Error	-5.286	128	4994	164	8685	180626	3523745	0.716	15.965	0	0	0
1	8	6	"A33"	"A33"	6425	28125	100	492	528	236	44	412	412	425	175	41	37	16	0	6286	9598	8452	88	2424	2424	2537	815	32	76	72	0	0.000	0.000	0.000	0.000	0.000	0.000	0.000	0.000	0.000	0.000	0.000	0.000	0.000	0.000	0.021	0.016	0.025	0.034	4.937	0.017	0.191	316	2384	100	80	3862	3942	116	7174	7290	Error	Error	-5.593	80	3862	116	7174	166825	3032880	0.589	8.664	0	0	0
1	9	6	"A33"	"A33"	6730	28125	100	505	530	209	39	404	404	427	204	47	32	8	0	6902	9475	8241	86	2427	2427	2474	501	20	83	76	0	0.000	0.000	0.000	0.000	0.000	0.000	0.000	0.000	0.000	0.000	0.000	0.000	0.000	0.000	0.023	0.018	0.030	0.037	4.283	0.013	0.144	316	2384	100	101	4475	4576	126	7048	7174	Error	Error	-5.469	101	4475	126	7048	167468	2994005	0.505	13.974	0	0	0
1	10	6	"A34"	"A34"	7030	28125	100	627	688	340	49	408	408	439	498	113	25	3	0	15442	19130	14987	78	2455	2455	2622	1679	64	74	70	0	0.000	0.000	0.000	0.000	0.000	0.000	0.000	0.000	0.000	0.000	0.000	0.000	0.000	0.000	0.017	0.017	0.020	0.023	3.971	0.017	0.497	316	2384	100	219	12987	13206	280	16675	16955	Error	Error	-5.890	219	12987	280	16675	217297	6045108	0.500	9.832	0	0	0
1	11	6	"A34"	"A34"	7330	28125	100	615	697	380	54	415	415	436	187	42	52	28	0	10370	18235	16355	89	2557	2557	3015	3575	118	78	52	0	0.000	0.000	0.000	0.000	0.000	0.000	0.000	0.000	0.000	0.000	0.000	0.000	0.000	0.000	0.026	0.018	0.023	0.027	4.063	0.017	0.546	316	2384	100	200	7813	8013	282	15678	15960	Error	Error	-5.288	200	7813	282	15678	220186	5762207	1.396	4.257	0	0	0
1	12	6	"A34"	"A34"	7630	28125	100	660	727	337	46	427	427	489	677	138	15	0	0	16001	20446	15440	75	2521	2521	4189	7941	189	64	45	0	0.000	0.000	0.000	0.000	0.000	0.000	0.000	0.000	0.000	0.000	0.000	0.000	0.000	0.000	0.017	0.017	0.019	0.022	3.552	0.015	0.606	316	2384	100	233	13480	13713	300	17925	18225	Error	Error	-5.854	233	13480	300	17925	229757	6460912	0.352	2.047	0	0	0
1	13	6	"A35"	"A35"	7930	28125	100	772	787	383	48	422	422	465	500	107	35	5	0	37631	30545	21392	70	2562	2562	3050	4228	138	70	68	0	0.000	0.000	0.000	0.000	0.000	0.000	0.000	0.000	0.000	0.000	0.000	0.000	0.000	0.000	0.010	0.013	0.014	0.016	3.133	0.013	0.189	316	2384	100	350	35069	35419	365	27983	28348	Error	Error	-6.647	350	35069	365	27983	248809	9652269	0.644	6.503	0	0	0
1	14	6	"A35"	"A35"	8230	28125	100	804	852	407	47	431	431	452	191	42	66	48	0	22885	28474	20040	70	2623	2623	3276	4598	140	79	77	0	0.000	0.000	0.000	0.000	0.000	0.000	0.000	0.000	0.000	0.000	0.000	0.000	0.000	0.000	0.018	0.016	0.018	0.020	3.177	0.016	0.609	316	2384	100	373	20262	20635	421	25851	26272	Error	Error	-5.763	373	20262	421	25851	269161	8997822	2.094	5.480	0	0	0
1	15	6	"A35"	"A35"	8535	28125	100	817	830	341	41	434	434	471	338	71	54	21	0	24175	26635	17879	67	2709	2709	3044	2871	94	81	78	0	0.000	0.000	0.000	0.000	0.000	0.000	0.000	0.000	0.000	0.000	0.000	0.000	0.000	0.000	0.018	0.017	0.017	0.020	3.319	0.015	0.499	316	2384	100	383	21466	21849	396	23926	24322	Error	Error	-5.809	383	21466	396	23926	262175	8416749	1.062	8.217	0	0	0
1	16	6	"A36"	"A36"	8835	28125	100	713	798	408	51	442	442	519	1443	278	0	0	0	16592	23655	20481	86	2672	2672	2998	2998	100	70	67	0	0.000	0.000	0.000	0.000	0.000	0.000	0.000	0.000	0.000	0.000	0.000	0.000	0.000	0.000	0.019	0.017	0.019	0.025	3.524	0.016	0.596	316	2384	100	271	13920	14191	356	20983	21339	Error	Error	-5.683	271	13920	356	20983	252219	7474884	0.193	6.890	0	0	0
1	17	6	"A36"	"A36"	9135	28125	100	681	744	345	46	457	457	498	471	94	28	4	0	15906	20340	15595	76	2735	2735	3309	3848	116	74	63	0	0.000	0.000	0.000	0.000	0.000	0.000	0.000	0.000	0.000	0.000	0.000	0.000	0.000	0.000	0.017	0.016	0.019	0.024	4.302	0.016	0.504	316	2384	100	224	13171	13395	287	17605	17892	Error	Error	-5.878	224	13171	287	17605	235096	6427450	0.522	4.426	0	0	0
1	18	6	"A36"	"A36"	9435	28125	100	745	797	339	42	461	461	500	359	71	43	13	0	19978	22643	16113	71	2858	2858	3642	4564	125	80	68	0	0.000	0.000	0.000	0.000	0.000	0.000	0.000	0.000	0.000	0.000	0.000	0.000	0.000	0.000	0.017	0.017	0.018	0.019	3.465	0.015	0.195	316	2384	100	284	17120	17404	336	19785	20121	Error	Error	-5.914	284	17120	336	19785	251729	7155206	0.827	4.163	0	0	0
1	1	7	"A37"	"A37"	4315	28435	100	836	864	355	41	484	484	504	201	39	66	43	0	24035	21493	11207	52	2698	2698	2812	932	33	94	88	0	0.000	0.000	0.000	0.000	0.000	0.000	0.000	0.000	0.000	0.000	0.000	0.000	0.000	0.000	0.016	0.020	0.021	0.021	2.557	0.021	0.483	316	2384	100	352	21337	21689	380	18795	19175	Error	Error	-5.922	352	21337	380	18795	272938	6791827	1.791	20.044	0	0	0
1	2	7	"A37"	"A37"	4615	28435	105	873	926	397	42	449	449	473	199	42	80	53	0	28527	27826	9053	32	2570	2570	2660	793	29	100	100	0	0.000	0.000	0.000	0.000	0.000	0.000	0.000	0.000	0.000	0.000	0.000	0.000	0.000	0.000	0.016	0.019	0.018	0.017	1.970	0.019	0.487	316	2572	100	424	25957	26381	477	25256	25733	Error	Error	-5.936	424	25957	477	25256	292464	8793165	2.276	31.735	0	0	0
1	3	7	"A37"	"A37"	4920	28435	100	917	958	403	42	427	427	459	246	53	75	49	0	27177	31143	15265	49	2533	2533	2699	966	35	100	98	0	0.000	0.000	0.000	0.000	0.000	0.000	0.000	0.000	0.000	0.000	0.000	0.000	0.000	0.000	0.020	0.019	0.018	0.017	2.092	0.018	0.406	316	2384	100	490	24644	25134	531	28610	29141	Error	Error	-5.652	490	24644	531	28610	302613	9841124	2.028	29.445	0	0	0
1	4	7	"A38"	"A38"	5225	28435	90	1330	1310	469	35	432	432	566	2021	357	0	0	0	64524	56590	16993	30	2540	2540	2740	1556	56	100	98	37	0.000	0.000	0.000	0.000	0.000	0.000	0.000	0.000	0.000	0.000	0.000	0.000	0.000	0.000	0.014	0.016	0.015	0.015	1.761	0.016	0.584	256	1924	100	898	61984	62882	878	54050	54928	Error	Error	-6.109	898	61984	878	54050	335292	14486941	0.368	34.608	0	0	0
1	5	7	"A38"	"A38"	5520	28435	105	1063	1136	665	58	426	426	458	238	51	81	62	0	52999	43608	21278	48	2553	2553	2722	1072	39	100	100	26	0.000	0.000	0.000	0.000	0.000	0.000	0.000	0.000	0.000	0.000	0.000	0.000	0.000	0.000	0.013	0.017	0.017	0.016	1.846	0.017	0.512	316	2572	100	637	50446	51083	710	41055	41765	Error	Error	-6.307	637	50446	710	41055	358953	13780209	2.849	38.140	0	0	0
1	6	7	"A38"	"A38"	5820	28430	100	1056	1104	470	42	418	418	458	263	57	78	60	0	52627	43898	21260	48	2536	2536	2834	2421	85	100	98	25	0.000	0.000	0.000	0.000	0.000	0.000	0.000	0.000	0.000	0.000	0.000	0.000	0.000	0.000	0.013	0.017	0.016	0.015	1.974	0.016	0.579	316	2384	100	638	50091	50729	686	41362	42048	Error	Error	-6.295	638	50091	686	41362	348958	13871829	2.456	16.962	0	0	0
1	7	7	"A39"	"A39"	6120	28430	100	642	727	413	56	421	421	451	255	56	44	24	0	13420	17088	13177	77	2415	2415	2555	1106	43	81	75	0	0.000	0.000	0.000	0.000	0.000	0.000	0.000	0.000	0.000	0.000	0.000	0.000	0.000	0.000	0.020	0.021	0.023	0.027	3.669	0.021	0.357	316	2384	100	221	11005	11226	306	14673	14979	Error	Error	-5.638	221	11005	306	14673	229667	5399873	1.082	13.140	0	0	0
1	8	7	"A39"	"A39"	6420	28430	100	709	755	372	49	429	429	470	488	103	24	5	0	11266	16277	12259	75	2430	2430	2616	1541	58	93	83	0	0.000	0.000	0.000	0.000	0.000	0.000	0.000	0.000	0.000	0.000	0.000	0.000	0.000	0.000	0.032	0.024	0.026	0.027	3.057	0.020	0.288	316	2384	100	280	8836	9116	326	13847	14173	Error	Error	-4.980	280	8836	326	13847	238664	5143496	0.584	8.865	0	0	0
1	9	7	"A39"	"A39"	6725	28435	95	724	760	320	42	429	429	473	370	78	39	12	0	16569	19120	12018	62	2507	2507	2660	1231	46	99	97	0	0.000	0.000	0.000	0.000	0.000	0.000	0.000	0.000	0.000	0.000	0.000	0.000	0.000	0.000	0.021	0.020	0.023	0.020	2.641	0.020	0.267	256	2088	100	295	14062	14357	331	16613	16944	Error	Error	-5.575	295	14062	331	16613	194439	4894596	0.776	13.371	0	0	0
1	10	7	"A40"	"A40"	7025	28430	100	817	885	437	49	429	429	467	349	74	56	27	0	28740	28965	18159	62	2545	2545	2751	1394	50	93	85	0	0.000	0.000	0.000	0.000	0.000	0.000	0.000	0.000	0.000	0.000	0.000	0.000	0.000	0.000	0.015	0.017	0.018	0.019	2.767	0.017	0.447	316	2384	100	388	26195	26583	456	26420	26876	Error	Error	-6.077	388	26195	456	26420	279724	9152892	1.198	18.805	0	0	0
1	11	7	"A40"	"A40"	7325	28430	100	636	740	414	55	421	421	463	293	63	43	23	0	11424	21383	18998	88	2514	2514	2691	1398	51	93	82	0	0.000	0.000	0.000	0.000	0.000	0.000	0.000	0.000	0.000	0.000	0.000	0.000	0.000	0.000	0.024	0.017	0.020	0.021	2.781	0.017	0.325	316	2384	100	215	8910	9125	319	18869	19188	Error	Error	-5.373	215	8910	319	18869	233704	6757179	0.945	13.371	0	0	0
1	12	7	"A40"	"A40"	7625	28430	100	610	690	338	48	438	438	483	383	79	28	7	0	8436	16783	15021	89	2521	2521	3405	5785	169	50	38	0	0.000	0.000	0.000	0.000	0.000	0.000	0.000	0.000	0.000	0.000	0.000	0.000	0.000	0.000	0.029	0.018	0.023	0.023	3.095	0.018	0.485	316	2384	100	172	5915	6087	252	14262	14514	Error	Error	-5.104	172	5915	252	14262	217919	5303401	0.540	2.313	0	0	0
1	13	7	"A41"	"A41"	7925	28430	100	1038	1010	516	51	422	422	453	233	51	72	59	0	50728	39589	23683	59	2561	2561	2771	1891	68	83	76	3	0.000	0.000	0.000	0.000	0.000	0.000	0.000	0.000	0.000	0.000	0.000	0.000	0.000	0.000	0.013	0.016	0.016	0.019	2.729	0.016	0.590	316	2384	100	616	48167	48783	588	37028	37616	Error	Error	-6.289	616	48167	588	37028	319258	12510058	2.391	19.470	0	0	0
1	14	7	"A41"	"A41"	8225	28430	100	952	997	407	40	426	426	478	314	65	68	43	0	48569	39331	19889	50	2619	2619	3610	6315	174	97	81	1	0.000	0.000	0.000	0.000	0.000	0.000	0.000	0.000	0.000	0.000	0.000	0.000	0.000	0.000	0.011	0.016	0.015	0.015	2.003	0.015	0.487	316	2384	100	526	45950	46476	571	36712	37283	Error	Error	-6.449	526	45950	571	36712	314983	12428458	1.653	5.657	0	0	0
1	15	7	"A41"	"A41"	8525	28435	100	1029	1072	687	64	427	427	480	497	103	58	14	0	49702	41451	18103	43	2616	2616	2745	1097	39	100	100	1	0.000	0.000	0.000	0.000	0.000	0.000	0.000	0.000	0.000	0.000	0.000	0.000	0.000	0.000	0.013	0.017	0.015	0.015	1.943	0.015	0.143	316	2384	100	602	47086	47688	645	38835	39480	Error	Error	-6.289	602	47086	645	38835	338744	13098389	1.191	35.284	0	0	0
1	16	7	"A42"	"A42"	8825	28435	85	645	753	586	77	445	445	494	527	106	17	4	0	15459	18853	11477	60	2574	2574	2774	1996	71	100	92	0	0.000	0.000	0.000	0.000	0.000	0.000	0.000	0.000	0.000	0.000	0.000	0.000	0.000	0.000	0.016	0.019	0.018	0.016	2.818	0.019	0.202	208	1660	100	200	12885	13085	308	16279	16587	Error	Error	-6.010	200	12885	308	16279	156670	3921411	0.491	8.056	0	0	0
1	17	7	"A42"	"A42"	9125	28435	90	707	779	415	53	450	450	483	261	54	48	23	0	12993	16134	10729	66	2632	2632	2719	885	32	100	99	0	0.000	0.000	0.000	0.000	0.000	0.000	0.000	0.000	0.000	0.000	0.000	0.000	0.000	0.000	0.025	0.024	0.025	0.022	3.045	0.025	0.357	256	1924	100	257	10361	10618	329	13502	13831	Error	Error	-5.333	257	10361	329	13502	199437	4130428	1.134	15.158	0	0	0
1	18	7	"A42"	"A42"	9430	28430	100	677	860	1501	174	460	460	491	274	55	43	17	0	14284	16931	11562	68	2786	2786	2994	1497	50	89	83	0	0.000	0.000	0.000	0.000	0.000	0.000	0.000	0.000	0.000	0.000	0.000	0.000	0.000	0.000	0.019	0.028	0.023	0.023	3.301	0.036	0.169	316	2384	100	217	11498	11715	400	14145	14545	Error	Error	-5.728	217	11498	400	14145	271615	5350302	1.347	9.310	0	0	0
1	1	8	"A43"	"A43"	4325	28730	100	984	972	407	41	500	500	528	459	86	51	12	0	47347	34342	23129	67	2565	2565	2847	2876	101	72	69	0	0.000	0.000	0.000	0.000	0.000	0.000	0.000	0.000	0.000	0.000	0.000	0.000	0.000	0.000	0.011	0.015	0.016	0.022	3.304	0.015	0.190	316	2384	100	484	44782	45266	472	31777	32249	Error	Error	-6.532	484	44782	472	31777	306996	10851922	0.967	10.951	0	0	0
1	2	8	"A43"	"A43"	4630	28730	100	875	926	454	49	454	454	504	571	113	40	7	0	35407	31773	22341	70	2476	2476	2871	2693	93	82	80	0	0.000	0.000	0.000	0.000	0.000	0.000	0.000	0.000	0.000	0.000	0.000	0.000	0.000	0.000	0.013	0.016	0.017	0.020	3.603	0.014	0.097	316	2384	100	421	32931	33352	472	29297	29769	Error	Error	-6.289	421	32931	472	29297	292636	10040128	0.739	10.732	0	0	0
1	3	8	"A43"	"A43"	4930	28730	100	982	1156	1978	171	436	436	502	1044	207	14	2	0	42708	33414	21506	64	2415	2415	2805	3036	108	83	81	0	0.000	0.000	0.000	0.000	0.000	0.000	0.000	0.000	0.000	0.000	0.000	0.000	0.000	0.000	0.014	0.023	0.017	0.021	3.420	0.016	0.068	316	2384	100	546	40293	40839	720	30999	31719	Error	Error	-6.205	546	40293	720	30999	365153	10558923	0.626	10.082	0	0	0
1	4	8	"A44"	"A44"	5230	28730	100	931	942	487	51	429	429	469	361	76	59	30	0	46710	36265	22341	61	2510	2510	2712	1761	64	83	77	0	0.000	0.000	0.000	0.000	0.000	0.000	0.000	0.000	0.000	0.000	0.000	0.000	0.000	0.000	0.011	0.015	0.016	0.018	3.459	0.015	0.524	316	2384	100	502	44200	44702	513	33755	34268	Error	Error	-6.460	502	44200	513	33755	297663	11459799	1.310	19.053	0	0	0
1	5	8	"A44"	"A44"	5530	28725	100	666	723	399	55	417	417	454	236	51	50	25	0	20580	26451	18765	70	2477	2477	3325	5079	152	77	69	0	0.000	0.000	0.000	0.000	0.000	0.000	0.000	0.000	0.000	0.000	0.000	0.000	0.000	0.000	0.014	0.013	0.014	0.017	4.439	0.013	0.397	316	2384	100	249	18103	18352	306	23974	24280	Error	Error	-6.184	249	18103	306	23974	228467	8358626	1.140	4.553	0	0	0
1	6	8	"A44"	"A44"	5830	28725	100	758	808	440	54	412	412	456	302	66	54	26	0	30484	29934	20797	69	2499	2499	3435	4623	134	76	73	0	0.000	0.000	0.000	0.000	0.000	0.000	0.000	0.000	0.000	0.000	0.000	0.000	0.000	0.000	0.012	0.014	0.015	0.018	3.427	0.014	0.450	316	2384	100	346	27985	28331	396	27435	27831	Error	Error	-6.338	346	27985	396	27435	255220	9459280	1.166	5.732	0	0	0
1	7	8	"A45"	"A45"	6130	28725	100	729	814	424	52	413	413	452	256	56	55	36	0	21058	28554	23047	80	2476	2476	2788	2001	71	74	68	4	0.000	0.000	0.000	0.000	0.000	0.000	0.000	0.000	0.000	0.000	0.000	0.000	0.000	0.000	0.017	0.015	0.017	0.023	4.080	0.014	0.442	316	2384	100	316	18582	18898	401	26078	26479	Error	Error	-5.878	316	18582	401	26078	257211	9023096	1.414	12.877	0	0	0
1	8	8	"A45"	"A45"	6435	28725	100	654	761	421	55	425	425	465	273	58	45	25	0	14743	24682	21046	85	2482	2482	3324	5082	152	77	54	0	0.000	0.000	0.000	0.000	0.000	0.000	0.000	0.000	0.000	0.000	0.000	0.000	0.000	0.000	0.019	0.015	0.016	0.021	4.308	0.015	0.457	316	2384	100	229	12261	12490	336	22200	22536	Error	Error	-5.743	229	12261	336	22200	240610	7799587	1.084	4.203	0	0	0
1	9	8	"A45"	"A45"	6735	28725	100	724	807	500	61	430	430	519	1422	273	1	0	0	18637	26375	20368	77	2529	2529	3127	4113	131	75	71	0	0.000	0.000	0.000	0.000	0.000	0.000	0.000	0.000	0.000	0.000	0.000	0.000	0.000	0.000	0.018	0.016	0.016	0.020	3.498	0.033	0.074	316	2384	100	294	16108	16402	377	23846	24223	Error	Error	-5.776	294	16108	377	23846	254939	8334503	0.203	5.652	0	0	0
1	10	8	"A47"	"A47"	7035	28725	100	1021	984	468	47	438	438	477	282	59	65	51	0	55490	39785	25696	64	2709	2709	3213	3418	106	76	69	6	0.000	0.000	0.000	0.000	0.000	0.000	0.000	0.000	0.000	0.000	0.000	0.000	0.000	0.000	0.011	0.015	0.015	0.018	2.840	0.014	0.556	316	2384	100	583	52781	53364	546	37076	37622	Error	Error	-6.500	583	52781	546	37076	310871	12572016	1.798	10.700	0	0	0
1	11	8	"A47"	"A47"	7335	28725	100	747	877	519	59	434	434	473	304	64	51	33	0	20231	31475	24109	76	2593	2593	3711	6243	168	75	63	10	0.000	0.000	0.000	0.000	0.000	0.000	0.000	0.000	0.000	0.000	0.000	0.000	0.000	0.000	0.018	0.015	0.016	0.019	3.250	0.014	0.469	316	2384	100	313	17638	17951	443	28882	29325	Error	Error	-5.816	313	17638	443	28882	277226	9946187	1.329	4.447	0	0	0
1	12	8	"A47"	"A47"	7635	28725	100	859	882	427	48	432	432	488	314	64	57	34	0	27915	33598	22984	68	2611	2611	4923	9762	198	76	57	1	0.000	0.000	0.000	0.000	0.000	0.000	0.000	0.000	0.000	0.000	0.000	0.000	0.000	0.000	0.017	0.015	0.015	0.019	3.435	0.015	0.549	316	2384	100	427	25304	25731	450	30987	31437	Error	Error	-5.889	427	25304	450	30987	278641	10616931	1.255	2.937	0	0	0
1	13	8	"A48"	"A48"	7935	28725	100	1057	976	506	51	421	421	463	336	72	60	47	0	52740	37057	25675	69	2564	2564	2894	2373	81	76	69	2	0.000	0.000	0.000	0.000	0.000	0.000	0.000	0.000	0.000	0.000	0.000	0.000	0.000	0.000	0.013	0.016	0.017	0.021	3.165	0.016	0.613	316	2384	100	636	50176	50812	555	34493	35048	Error	Error	-6.302	636	50176	555	34493	308513	11709907	1.527	14.397	0	0	0
1	14	8	"A48"	"A48"	8240	28725	100	925	978	516	52	425	425	483	307	63	62	42	0	43292	36051	23955	66	2617	2617	4637	9400	202	76	58	9	0.000	0.000	0.000	0.000	0.000	0.000	0.000	0.000	0.000	0.000	0.000	0.000	0.000	0.000	0.012	0.017	0.016	0.020	3.204	0.015	0.567	316	2384	100	500	40675	41175	553	33434	33987	Error	Error	-6.346	500	40675	553	33434	309028	11392188	1.612	3.342	0	0	0
1	15	8	"A48"	"A48"	8540	28725	100	1076	1033	466	45	432	432	474	284	59	71	58	0	53471	41292	23460	56	2618	2618	3309	4474	135	76	74	4	0.000	0.000	0.000	0.000	0.000	0.000	0.000	0.000	0.000	0.000	0.000	0.000	0.000	0.000	0.013	0.016	0.016	0.018	2.778	0.015	0.596	316	2384	100	644	50853	51497	601	38674	39275	Error	Error	-6.303	644	50853	601	38674	326297	13048300	1.968	8.490	0	0	0
1	16	8	"A49"	"A49"	8840	28725	100	915	963	755	78	432	432	479	370	77	58	27	0	42912	33355	22258	66	2607	2607	2948	2382	80	76	70	0	0.000	0.000	0.000	0.000	0.000	0.000	0.000	0.000	0.000	0.000	0.000	0.000	0.000	0.000	0.012	0.017	0.017	0.021	3.779	0.017	0.379	316	2384	100	483	40305	40788	531	30748	31279	Error	Error	-6.383	483	40305	531	30748	304377	10540042	1.308	12.765	0	0	0
1	17	8	"A49"	"A49"	9140	28725	100	738	804	531	66	444	444	484	308	63	48	23	0	19924	24013	17711	73	2668	2668	3057	2701	88	75	74	0	0.000	0.000	0.000	0.000	0.000	0.000	0.000	0.000	0.000	0.000	0.000	0.000	0.000	0.000	0.017	0.017	0.018	0.020	3.887	0.018	0.390	316	2384	100	294	17256	17550	360	21345	21705	Error	Error	-5.875	294	17256	360	21345	253932	7588235	1.039	7.759	0	0	0
1	18	8	"A49"	"A49"	9440	28725	100	750	824	506	61	468	468	580	1842	317	0	0	0	21413	23468	16524	70	2815	2815	4257	6378	149	76	60	0	0.000	0.000	0.000	0.000	0.000	0.000	0.000	0.000	0.000	0.000	0.000	0.000	0.000	0.000	0.015	0.017	0.017	0.021	3.522	0.014	0.007	316	2384	100	282	18598	18880	356	20653	21009	Error	Error	-6.043	282	18598	356	20653	260322	7416027	0.132	3.012	0	0	0
1	1	9	"A50"	"A50"	4320	29035	100	527	545	260	47	463	463	485	201	41	24	8	0	6885	8567	5344	62	2386	2386	2430	512	21	83	78	0	0.000	0.000	0.000	0.000	0.000	0.000	0.000	0.000	0.000	0.000	0.000	0.000	0.000	0.000	0.014	0.013	0.029	0.034	4.741	0.014	0.059	316	2384	100	64	4499	4563	82	6181	6263	Error	Error	-6.135	64	4499	82	6181	172158	2707254	0.299	11.986	0	0	0
1	2	9	"A50"	"A50"	4620	29035	100	643	730	607	83	464	464	487	222	45	44	19	0	11596	14948	9492	63	2504	2504	2624	786	29	97	94	0	0.000	0.000	0.000	0.000	0.000	0.000	0.000	0.000	0.000	0.000	0.000	0.000	0.000	0.000	0.020	0.021	0.022	0.021	3.122	0.019	0.144	316	2384	100	179	9092	9271	266	12444	12710	Error	Error	-5.667	179	9092	266	12444	230701	4723482	1.095	15.679	0	0	0
1	3	9	"A50"	"A50"	4920	29030	90	652	694	311	44	458	458	485	232	47	42	19	0	10485	13293	7825	58	2510	2510	2590	665	25	100	100	0	0.000	0.000	0.000	0.000	0.000	0.000	0.000	0.000	0.000	0.000	0.000	0.000	0.000	0.000	0.024	0.022	0.024	0.024	2.524	0.023	0.286	256	1924	100	194	7975	8169	236	10783	11019	Error	Error	-5.361	194	7975	236	10783	177664	3403069	0.901	16.095	0	0	0
1	4	9	"A51"	"A51"	5225	29035	85	1169	1203	529	43	447	447	468	245	52	96	76	0	55540	53220	9984	18	2546	2546	2795	1671	59	100	100	0	0.000	0.000	0.000	0.000	0.000	0.000	0.000	0.000	0.000	0.000	0.000	0.000	0.000	0.000	0.014	0.015	0.014	0.013	1.586	0.015	0.513	208	1660	100	722	52994	53716	756	50674	51430	Error	Error	-6.198	722	52994	756	50674	250286	11069755	3.000	30.177	0	0	0
1	5	9	"A51"	"A51"	5525	29035	100	742	807	491	60	418	418	452	267	59	57	28	0	30962	29799	15981	53	2449	2449	2583	1136	43	98	97	0	0.000	0.000	0.000	0.000	0.000	0.000	0.000	0.000	0.000	0.000	0.000	0.000	0.000	0.000	0.011	0.014	0.014	0.012	2.629	0.014	0.271	316	2384	100	324	28513	28837	389	27350	27739	Error	Error	-6.459	324	28513	389	27350	255077	9416525	1.330	23.958	0	0	0
1	6	9	"A51"	"A51"	5820	29035	105	806	831	334	40	408	408	447	241	53	67	40	0	38734	33758	16279	48	2466	2466	2672	1247	46	100	100	0	0.000	0.000	0.000	0.000	0.000	0.000	0.000	0.000	0.000	0.000	0.000	0.000	0.000	0.000	0.011	0.014	0.014	0.013	2.024	0.013	0.459	316	2572	100	398	36268	36666	423	31292	31715	Error	Error	-6.510	398	36268	423	31292	262479	10667560	1.593	24.929	0	0	0
1	7	9	"A52"	"A52"	6135	29035	85	896	940	289	30	421	421	456	270	59	83	40	0	33708	33040	6674	20	2573	2573	2829	1626	57	100	100	0	0.000	0.000	0.000	0.000	0.000	0.000	0.000	0.000	0.000	0.000	0.000	0.000	0.000	0.000	0.015	0.017	0.016	0.015	1.759	0.017	0.350	208	1660	100	475	31135	31610	519	30467	30986	Error	Error	-6.034	475	31135	519	30467	195546	6872245	1.793	18.580	0	0	0
1	8	9	"A52"	"A52"	6425	29035	110	770	821	333	40	427	427	461	257	55	62	33	0	26821	27261	13627	49	2522	2522	2682	1123	41	99	96	0	0.000	0.000	0.000	0.000	0.000	0.000	0.000	0.000	0.000	0.000	0.000	0.000	0.000	0.000	0.014	0.016	0.016	0.015	2.470	0.015	0.362	392	2896	100	343	24299	24642	394	24739	25133	Error	Error	-6.147	343	24299	394	24739	321945	10686179	1.401	21.887	0	0	0
1	9	9	"A52"	"A52"	6725	29030	95	850	871	344	39	424	424	460	261	56	71	36	0	33081	30133	10140	33	2480	2480	2690	1524	56	100	100	0	0.000	0.000	0.000	0.000	0.000	0.000	0.000	0.000	0.000	0.000	0.000	0.000	0.000	0.000	0.014	0.016	0.015	0.014	2.011	0.016	0.414	256	2088	100	426	30601	31027	447	27653	28100	Error	Error	-6.167	426	30601	447	27653	223082	7714086	1.575	18.007	0	0	0
1	10	9	"A53"	"A53"	7030	29030	100	882	913	484	53	414	414	451	257	56	69	44	0	40112	31506	18564	58	2511	2511	2741	1825	66	81	76	0	0.000	0.000	0.000	0.000	0.000	0.000	0.000	0.000	0.000	0.000	0.000	0.000	0.000	0.000	0.012	0.017	0.017	0.019	2.655	0.017	0.500	316	2384	100	468	37601	38069	499	28995	29494	Error	Error	-6.328	468	37601	499	28995	288526	9955816	1.798	15.762	0	0	0
1	11	9	"A53"	"A53"	7335	29035	100	935	984	548	55	423	423	457	278	60	72	45	0	37975	32504	14139	43	2521	2521	2695	1321	49	99	98	0	0.000	0.000	0.000	0.000	0.000	0.000	0.000	0.000	0.000	0.000	0.000	0.000	0.000	0.000	0.014	0.019	0.017	0.016	2.146	0.019	0.427	316	2384	100	512	35454	35966	561	29983	30544	Error	Error	-6.114	512	35454	561	29983	310910	10271252	1.896	22.565	0	0	0
1	12	9	"A53"	"A53"	7630	29040	105	901	945	629	66	414	414	447	263	58	71	46	0	38135	34060	12379	36	2521	2521	2754	1708	62	100	100	0	0.000	0.000	0.000	0.000	0.000	0.000	0.000	0.000	0.000	0.000	0.000	0.000	0.000	0.000	0.014	0.017	0.016	0.014	2.054	0.019	0.365	316	2572	100	487	35614	36101	531	31539	32070	Error	Error	-6.192	487	35614	531	31539	298492	10762966	1.894	18.329	0	0	0
1	13	9	"A54"	"A54"	7935	29035	85	833	876	364	41	409	409	446	244	54	70	43	0	39285	32897	14289	43	2500	2500	2737	1424	52	100	100	0	0.000	0.000	0.000	0.000	0.000	0.000	0.000	0.000	0.000	0.000	0.000	0.000	0.000	0.000	0.012	0.015	0.015	0.013	2.401	0.016	0.394	208	1660	100	424	36785	37209	467	30397	30864	Error	Error	-6.439	424	36785	467	30397	182155	6842563	1.762	21.180	0	0	0
1	14	9	"A54"	"A54"	8230	29030	100	699	745	341	45	426	426	473	359	75	37	11	0	16174	23505	17642	75	2572	2572	3230	4133	127	87	68	0	0.000	0.000	0.000	0.000	0.000	0.000	0.000	0.000	0.000	0.000	0.000	0.000	0.000	0.000	0.020	0.015	0.017	0.017	2.791	0.015	0.420	316	2384	100	273	13602	13875	319	20933	21252	Error	Error	-5.639	273	13602	319	20933	235334	7427596	0.758	4.906	0	0	0
1	15	9	"A54"	"A54"	8530	29030	100	734	826	510	61	430	430	471	304	64	49	22	0	15902	23330	16571	71	2600	2600	2810	1519	54	97	94	0	0.000	0.000	0.000	0.000	0.000	0.000	0.000	0.000	0.000	0.000	0.000	0.000	0.000	0.000	0.023	0.019	0.019	0.020	2.576	0.017	0.276	316	2384	100	304	13302	13606	396	20730	21126	Error	Error	-5.451	304	13302	396	20730	261034	7372122	1.168	13.509	0	0	0
1	16	9	"A55"	"A55"	8835	29035	85	824	883	461	52	423	423	471	409	86	48	17	0	29935	30063	16083	53	2619	2619	2808	1429	50	100	100	0	0.000	0.000	0.000	0.000	0.000	0.000	0.000	0.000	0.000	0.000	0.000	0.000	0.000	0.000	0.015	0.017	0.017	0.016	2.117	0.018	0.427	208	1660	100	401	27316	27717	460	27444	27904	Error	Error	-6.090	401	27316	460	27444	183585	6253207	1.007	19.073	0	0	0
1	17	9	"A55"	"A55"	9130	29035	95	706	770	444	57	434	434	479	337	70	41	14	0	17486	22185	13921	62	2664	2664	2828	1190	42	100	100	0	0.000	0.000	0.000	0.000	0.000	0.000	0.000	0.000	0.000	0.000	0.000	0.000	0.000	0.000	0.018	0.017	0.018	0.017	2.376	0.018	0.301	256	2088	100	272	14822	15094	336	19521	19857	Error	Error	-5.768	272	14822	336	19521	197176	5679466	0.864	16.266	0	0	0
1	18	9	"A55"	"A55"	9430	29030	100	697	755	320	42	449	449	504	452	89	28	4	0	14196	18669	12824	68	2760	2760	3296	3799	115	84	66	0	0.000	0.000	0.000	0.000	0.000	0.000	0.000	0.000	0.000	0.000	0.000	0.000	0.000	0.000	0.022	0.019	0.021	0.020	3.343	0.017	0.169	316	2384	100	248	11436	11684	306	15909	16215	Error	Error	-5.527	248	11436	306	15909	238562	5899316	0.555	4.047	0	0	0
1	1	10	"A56"	"A56"	4335	29330	100	681	812	530	65	467	467	506	658	130	15	2	0	17912	19180	12665	66	2503	2503	2641	1606	60	79	75	0	0.000	0.000	0.000	0.000	0.000	0.000	0.000	0.000	0.000	0.000	0.000	0.000	0.000	0.000	0.014	0.021	0.021	0.024	3.594	0.034	0.137	316	2384	100	214	15409	15623	345	16677	17022	Error	Error	-6.170	214	15409	345	16677	256532	6060946	0.465	10.298	0	0	0
1	2	10	"A56"	"A56"	4635	29330	100	771	827	415	50	488	488	524	386	73	39	12	0	17236	20498	14056	68	2609	2609	3124	2783	89	81	74	0	0.000	0.000	0.000	0.000	0.000	0.000	0.000	0.000	0.000	0.000	0.000	0.000	0.000	0.000	0.019	0.019	0.020	0.022	3.249	0.018	0.384	316	2384	100	283	14627	14910	339	17889	18228	Error	Error	-5.692	283	14627	339	17889	261320	6477406	0.785	6.243	0	0	0
1	3	10	"A56"	"A56"	4935	29330	100	724	792	424	53	440	440	466	219	46	59	32	0	13903	17799	12090	67	2467	2467	2702	1883	69	81	79	0	0.000	0.000	0.000	0.000	0.000	0.000	0.000	0.000	0.000	0.000	0.000	0.000	0.000	0.000	0.025	0.023	0.023	0.028	3.362	0.021	0.324	316	2384	100	284	11436	11720	352	15332	15684	Error	Error	-5.332	284	11436	352	15332	250398	5624499	1.489	8.018	0	0	0
1	4	10	"A57"	"A57"	5235	29330	100	727	777	403	51	439	439	484	534	110	26	4	0	18929	23030	17277	75	2518	2518	2685	1422	52	78	71	0	0.000	0.000	0.000	0.000	0.000	0.000	0.000	0.000	0.000	0.000	0.000	0.000	0.000	0.000	0.018	0.016	0.019	0.024	3.562	0.016	0.400	316	2384	100	288	16411	16699	338	20512	20850	Error	Error	-5.832	288	16411	338	20512	245641	7277568	0.549	14.307	0	0	0
1	5	10	"A57"	"A57"	5535	29330	100	691	774	440	56	442	442	508	795	156	12	0	0	15693	22720	18453	81	2549	2549	3054	3581	117	78	64	0	0.000	0.000	0.000	0.000	0.000	0.000	0.000	0.000	0.000	0.000	0.000	0.000	0.000	0.000	0.019	0.016	0.018	0.022	4.301	0.014	0.040	316	2384	100	249	13144	13393	332	20171	20503	Error	Error	-5.722	249	13144	332	20171	244555	7179587	0.335	5.492	0	0	0
1	6	10	"A57"	"A57"	5835	29330	100	581	605	261	43	406	406	449	239	53	42	12	0	15482	20973	15270	72	2458	2458	4177	7263	173	64	46	0	0.000	0.000	0.000	0.000	0.000	0.000	0.000	0.000	0.000	0.000	0.000	0.000	0.000	0.000	0.013	0.011	0.013	0.016	4.784	0.012	0.303	316	2384	100	175	13024	13199	199	18515	18714	Error	Error	-6.218	175	13024	199	18515	191298	6627481	0.653	2.313	0	0	0
1	7	10	"A58"	"A58"	6140	29325	100	779	853	566	66	419	419	457	313	68	53	28	0	37492	27711	19311	69	2499	2499	3078	4069	132	67	62	0	0.000	0.000	0.000	0.000	0.000	0.000	0.000	0.000	0.000	0.000	0.000	0.000	0.000	0.000	0.010	0.017	0.018	0.024	4.120	0.017	0.456	316	2384	100	360	34993	35353	434	25212	25646	Error	Error	-6.603	360	34993	434	25212	269600	8756743	1.265	6.054	0	0	0
1	8	10	"A58"	"A58"	6440	29325	100	653	713	401	56	427	427	474	262	55	44	23	0	13787	22168	18005	81	2544	2544	4284	7711	179	62	44	0	0.000	0.000	0.000	0.000	0.000	0.000	0.000	0.000	0.000	0.000	0.000	0.000	0.000	0.000	0.020	0.015	0.015	0.021	4.037	0.016	0.465	316	2384	100	226	11243	11469	286	19624	19910	Error	Error	-5.637	226	11243	286	19624	225176	7005062	0.912	2.319	0	0	0
1	9	10	"A58"	"A58"	6740	29325	100	606	634	287	45	409	409	445	237	53	44	18	0	15722	19428	13752	70	2436	2436	3138	4287	136	75	65	0	0.000	0.000	0.000	0.000	0.000	0.000	0.000	0.000	0.000	0.000	0.000	0.000	0.000	0.000	0.015	0.013	0.016	0.020	4.581	0.013	0.349	316	2384	100	197	13286	13483	225	16992	17217	Error	Error	-6.076	197	13286	225	16992	200314	6139277	0.797	3.800	0	0	0
1	10	10	"A59"	"A59"	7040	29325	100	713	783	481	61	415	415	453	289	63	51	24	0	29615	23475	16061	68	2470	2470	2979	3365	112	68	64	0	0.000	0.000	0.000	0.000	0.000	0.000	0.000	0.000	0.000	0.000	0.000	0.000	0.000	0.000	0.011	0.018	0.018	0.026	4.275	0.017	0.291	316	2384	100	298	27145	27443	368	21005	21373	Error	Error	-6.509	298	27145	368	21005	247327	7418065	1.142	6.091	0	0	0
1	11	10	"A59"	"A59"	7340	29325	100	684	742	413	55	415	415	457	261	57	50	25	0	17281	22557	16734	74	2497	2497	3488	5325	152	73	62	0	0.000	0.000	0.000	0.000	0.000	0.000	0.000	0.000	0.000	0.000	0.000	0.000	0.000	0.000	0.018	0.016	0.018	0.023	4.494	0.016	0.423	316	2384	100	269	14784	15053	327	20060	20387	Error	Error	-5.780	269	14784	327	20060	234437	7127988	1.092	3.581	0	0	0
1	12	10	"A59"	"A59"	7640	29325	100	673	744	450	60	417	417	475	445	93	32	5	0	17527	22268	16047	72	2575	2575	3690	5500	149	72	56	0	0.000	0.000	0.000	0.000	0.000	0.000	0.000	0.000	0.000	0.000	0.000	0.000	0.000	0.000	0.017	0.017	0.018	0.025	4.400	0.018	0.168	316	2384	100	256	14952	15208	327	19693	20020	Error	Error	-5.868	256	14952	327	19693	234971	7036729	0.604	3.378	0	0	0
1	13	10	"A60"	"A60"	7945	29325	100	497	570	348	61	423	423	465	310	66	20	6	0	5213	8222	7174	87	2541	2541	2716	1229	45	64	53	0	0.000	0.000	0.000	0.000	0.000	0.000	0.000	0.000	0.000	0.000	0.000	0.000	0.000	0.000	0.028	0.026	0.040	0.056	5.793	0.022	0.137	316	2384	100	74	2672	2746	147	5681	5828	Error	Error	-5.174	74	2672	147	5681	180235	2598105	0.339	4.480	0	0	0
1	14	10	"A60"	"A60"	8245	29325	100	497	558	335	60	407	407	454	338	74	18	5	0	5029	7062	5591	79	2528	2528	2746	1610	58	60	38	0	0.000	0.000	0.000	0.000	0.000	0.000	0.000	0.000	0.000	0.000	0.000	0.000	0.000	0.000	0.036	0.033	0.044	0.055	4.363	0.049	0.214	316	2384	100	90	2501	2591	151	4534	4685	Error	Error	-4.796	90	2501	151	4534	176258	2231629	0.308	2.681	0	0	0
1	15	10	"A60"	"A60"	8545	29325	100	478	590	911	154	422	422	461	321	69	16	3	0	5024	6933	5173	74	2576	2576	2809	1797	63	57	38	0	0.000	0.000	0.000	0.000	0.000	0.000	0.000	0.000	0.000	0.000	0.000	0.000	0.000	0.000	0.023	0.039	0.059	0.059	6.862	0.047	0.093	316	2384	100	56	2448	2504	168	4357	4525	Error	Error	-5.450	56	2448	168	4357	186367	2190746	0.402	2.295	0	0	0
1	16	10	"A61"	"A61"	8845	29325	100	915	948	520	54	436	436	480	310	64	61	40	0	44235	32530	21678	66	2655	2655	3011	2844	94	72	69	0	0.000	0.000	0.000	0.000	0.000	0.000	0.000	0.000	0.000	0.000	0.000	0.000	0.000	0.000	0.012	0.017	0.017	0.023	3.547	0.017	0.454	316	2384	100	479	41580	42059	512	29875	30387	Error	Error	-6.440	479	41580	512	29875	299513	10279589	1.510	10.379	0	0	0
1	17	10	"A61"	"A61"	9145	29325	100	688	774	729	94	432	432	527	1432	271	0	0	0	17282	22146	16316	73	2648	2648	3096	2829	91	77	72	0	0.000	0.000	0.000	0.000	0.000	0.000	0.000	0.000	0.000	0.000	0.000	0.000	0.000	0.000	0.017	0.018	0.017	0.021	3.962	0.019	0.018	316	2384	100	256	14634	14890	342	19498	19840	Error	Error	-5.837	256	14634	342	19498	244584	6998021	0.172	6.734	0	0	0
1	18	10	"A61"	"A61"	9445	29325	100	761	820	411	50	455	455	519	412	79	40	12	0	19539	23333	16681	71	2832	2832	4174	6466	154	71	56	0	0.000	0.000	0.000	0.000	0.000	0.000	0.000	0.000	0.000	0.000	0.000	0.000	0.000	0.000	0.018	0.018	0.020	0.022	3.381	0.019	0.408	316	2384	100	306	16707	17013	365	20501	20866	Error	Error	-5.771	306	16707	365	20501	259268	7373164	0.731	2.963	0	0	0
1	1	11	"A62"	"A62"	4320	29635	100	600	671	433	64	457	457	484	208	42	42	21	0	6785	12400	11096	89	2475	2475	2602	930	35	65	61	0	0.000	0.000	0.000	0.000	0.000	0.000	0.000	0.000	0.000	0.000	0.000	0.000	0.000	0.000	0.033	0.022	0.029	0.044	6.477	0.019	0.227	316	2384	100	143	4310	4453	214	9925	10139	Error	Error	-4.914	143	4310	214	9925	212164	3918306	0.899	10.535	0	0	0
1	2	11	"A62"	"A62"	4620	29635	100	608	698	339	48	466	466	499	277	55	34	18	0	8134	14922	13651	91	2540	2540	2742	1877	68	88	68	0	0.000	0.000	0.000	0.000	0.000	0.000	0.000	0.000	0.000	0.000	0.000	0.000	0.000	0.000	0.025	0.019	0.022	0.026	3.122	0.024	0.247	316	2384	100	142	5594	5736	232	12382	12614	Error	Error	-5.300	142	5594	232	12382	220675	4715275	0.718	6.489	0	0	0
1	3	11	"A62"	"A62"	4925	29640	105	589	643	290	45	449	449	482	273	56	33	10	0	9388	15936	11817	74	2463	2463	2533	668	26	100	99	0	0.000	0.000	0.000	0.000	0.000	0.000	0.000	0.000	0.000	0.000	0.000	0.000	0.000	0.000	0.020	0.014	0.020	0.018	3.330	0.014	0.220	316	2572	100	140	6925	7065	194	13473	13667	Error	Error	-5.628	140	6925	194	13473	203199	5035783	0.590	20.064	0	0	0
1	4	11	"A63"	"A63"	5225	29640	100	1108	1097	545	49	461	461	494	314	63	72	52	0	56047	43064	22441	52	2566	2566	2675	950	35	96	91	0	0.000	0.000	0.000	0.000	0.000	0.000	0.000	0.000	0.000	0.000	0.000	0.000	0.000	0.000	0.012	0.016	0.016	0.016	2.245	0.016	0.499	316	2384	100	647	53481	54128	636	40498	41134	Error	Error	-6.369	647	53481	636	40498	346777	13608208	1.920	42.515	0	0	0
1	5	11	"A63"	"A63"	5525	29640	100	1040	1055	391	37	416	416	443	203	45	87	65	0	50028	42471	19270	45	2539	2539	2675	996	37	100	100	6	0.000	0.000	0.000	0.000	0.000	0.000	0.000	0.000	0.000	0.000	0.000	0.000	0.000	0.000	0.013	0.016	0.016	0.015	1.782	0.015	0.666	316	2384	100	624	47489	48113	639	39932	40571	Error	Error	-6.250	624	47489	639	39932	333442	13420772	3.015	39.956	0	0	0
1	6	11	"A63"	"A63"	5825	29640	105	1016	1029	415	40	417	417	451	271	60	79	54	0	47812	42714	17438	40	2468	2468	2679	1692	63	100	100	0	0.000	0.000	0.000	0.000	0.000	0.000	0.000	0.000	0.000	0.000	0.000	0.000	0.000	0.000	0.013	0.015	0.015	0.013	1.891	0.015	0.561	316	2572	100	599	45344	45943	612	40246	40858	Error	Error	-6.242	599	45344	612	40246	325053	13497615	2.133	23.661	0	0	0
1	7	11	"A64"	"A64"	6125	29640	100	809	821	420	51	418	418	449	224	49	62	44	0	37851	30579	21805	71	2507	2507	3000	3662	122	70	64	0	0.000	0.000	0.000	0.000	0.000	0.000	0.000	0.000	0.000	0.000	0.000	0.000	0.000	0.000	0.011	0.014	0.016	0.022	4.257	0.014	0.515	316	2384	100	391	35344	35735	403	28072	28475	Error	Error	-6.498	391	35344	403	28072	259371	9662942	1.661	7.531	0	0	0
1	8	11	"A64"	"A64"	6430	29640	105	870	913	362	39	412	412	443	249	56	75	45	0	40774	36549	15578	42	2502	2502	2715	1884	69	100	100	0	0.000	0.000	0.000	0.000	0.000	0.000	0.000	0.000	0.000	0.000	0.000	0.000	0.000	0.000	0.012	0.015	0.015	0.013	1.886	0.015	0.425	316	2572	100	458	38272	38730	501	34047	34548	Error	Error	-6.385	458	38272	501	34047	288488	11549482	1.888	17.959	0	0	0
1	9	11	"A64"	"A64"	6730	29640	95	992	998	367	36	426	426	469	387	82	69	25	0	46545	42181	14046	33	2558	2558	2952	3101	105	100	98	0	0.000	0.000	0.000	0.000	0.000	0.000	0.000	0.000	0.000	0.000	0.000	0.000	0.000	0.000	0.013	0.014	0.014	0.013	1.848	0.014	0.451	256	2088	100	566	43987	44553	572	39623	40195	Error	Error	-6.280	566	43987	572	39623	255556	10798422	1.367	12.650	0	0	0
1	10	11	"A65"	"A65"	7030	29635	100	951	965	701	72	408	408	441	254	57	68	52	0	44476	34001	19888	58	2482	2482	2667	1691	63	83	78	0	0.000	0.000	0.000	0.000	0.000	0.000	0.000	0.000	0.000	0.000	0.000	0.000	0.000	0.000	0.013	0.018	0.018	0.022	3.403	0.018	0.384	316	2384	100	543	41994	42537	557	31519	32076	Error	Error	-6.273	543	41994	557	31519	305023	10744317	2.063	18.530	0	0	0
1	11	11	"A65"	"A65"	7335	29635	100	896	937	382	40	419	419	479	715	149	24	2	0	39630	38693	10656	27	2470	2470	2667	1985	74	100	98	0	0.000	0.000	0.000	0.000	0.000	0.000	0.000	0.000	0.000	0.000	0.000	0.000	0.000	0.000	0.013	0.014	0.014	0.012	2.075	0.014	0.218	316	2384	100	477	37160	37637	518	36223	36741	Error	Error	-6.284	477	37160	518	36223	295950	12227101	0.641	18.149	0	0	0
1	12	11	"A65"	"A65"	7630	29635	100	932	934	390	41	408	408	470	594	126	41	4	0	39656	36084	16372	45	2517	2517	3131	4139	132	98	89	0	0.000	0.000	0.000	0.000	0.000	0.000	0.000	0.000	0.000	0.000	0.000	0.000	0.000	0.000	0.014	0.016	0.015	0.014	2.130	0.016	0.381	316	2384	100	524	37139	37663	526	33567	34093	Error	Error	-6.147	524	37139	526	33567	295038	11402692	0.781	7.962	0	0	0
1	13	11	"A66"	"A66"	7930	29635	100	962	895	403	45	425	425	494	884	178	14	0	0	44055	33355	20083	60	2508	2508	2776	2193	78	79	74	0	0.000	0.000	0.000	0.000	0.000	0.000	0.000	0.000	0.000	0.000	0.000	0.000	0.000	0.000	0.013	0.015	0.016	0.019	2.873	0.014	0.043	316	2384	100	537	41547	42084	470	30847	31317	Error	Error	-6.274	537	41547	470	30847	282882	10540285	0.454	13.944	0	0	0
1	14	11	"A66"	"A66"	8235	29640	105	926	939	428	45	420	420	460	323	70	64	35	0	40910	34823	15854	45	2624	2624	2817	1445	51	100	100	0	0.000	0.000	0.000	0.000	0.000	0.000	0.000	0.000	0.000	0.000	0.000	0.000	0.000	0.000	0.013	0.016	0.016	0.014	2.190	0.016	0.399	316	2572	100	506	38286	38792	519	32199	32718	Error	Error	-6.242	506	38286	519	32199	296862	11004085	1.483	22.149	0	0	0
1	15	11	"A66"	"A66"	8535	29635	90	1211	1209	451	37	441	441	486	331	68	87	59	0	51822	49653	11799	23	2653	2653	2924	1758	60	100	100	0	0.000	0.000	0.000	0.000	0.000	0.000	0.000	0.000	0.000	0.000	0.000	0.000	0.000	0.000	0.016	0.016	0.016	0.015	1.665	0.017	0.468	256	1924	100	770	49169	49939	768	47000	47768	Error	Error	-5.997	770	49169	768	47000	309568	12711108	2.184	26.581	0	0	0
1	16	11	"A67"	"A67"	8840	29640	85	1063	1072	411	38	442	442	476	281	59	78	53	0	44600	39421	15881	40	2681	2681	2887	1334	46	100	100	0	0.000	0.000	0.000	0.000	0.000	0.000	0.000	0.000	0.000	0.000	0.000	0.000	0.000	0.000	0.015	0.017	0.017	0.015	1.956	0.018	0.481	208	1660	100	621	41919	42540	630	36740	37370	Error	Error	-6.077	621	41919	630	36740	223064	8199562	2.121	27.387	0	0	0
1	17	11	"A67"	"A67"	9135	29635	95	879	950	489	51	431	431	477	361	75	56	30	0	25906	30579	18698	61	2671	2671	2844	1435	50	100	100	0	0.000	0.000	0.000	0.000	0.000	0.000	0.000	0.000	0.000	0.000	0.000	0.000	0.000	0.000	0.019	0.019	0.019	0.018	2.037	0.019	0.432	256	2088	100	448	23235	23683	519	27908	28427	Error	Error	-5.697	448	23235	519	27908	243147	7828153	1.310	19.328	0	0	0
1	18	11	"A67"	"A67"	9435	29630	100	762	833	440	52	447	447	487	307	63	51	24	0	18642	23712	15490	65	2757	2757	3090	2504	81	97	86	0	0.000	0.000	0.000	0.000	0.000	0.000	0.000	0.000	0.000	0.000	0.000	0.000	0.000	0.000	0.020	0.018	0.018	0.019	2.672	0.019	0.388	316	2384	100	315	15885	16200	386	20955	21341	Error	Error	-5.656	315	15885	386	20955	263073	7493028	1.127	8.236	0	0	0
1	1	12	"A68"	"A68"	4340	29930	100	623	687	341	49	462	462	543	1274	234	0	0	0	10912	15660	12948	82	2509	2509	2593	798	30	79	73	0	0.000	0.000	0.000	0.000	0.000	0.000	0.000	0.000	0.000	0.000	0.000	0.000	0.000	0.000	0.019	0.017	0.023	0.030	4.848	0.020	0.009	316	2384	100	161	8403	8564	225	13151	13376	Error	Error	-5.706	161	8403	225	13151	217245	4948457	0.113	16.375	0	0	0
1	2	12	"A68"	"A68"	4640	29930	100	602	697	354	50	464	464	486	206	42	40	25	0	7140	14928	15319	102	2563	2563	2957	2268	76	70	50	0	0.000	0.000	0.000	0.000	0.000	0.000	0.000	0.000	0.000	0.000	0.000	0.000	0.000	0.000	0.030	0.019	0.023	0.033	4.037	0.017	0.439	316	2384	100	138	4577	4715	233	12365	12598	Error	Error	-5.052	138	4577	233	12365	220167	4717318	1.024	5.278	0	0	0
1	3	12	"A68"	"A68"	4940	29930	100	654	703	323	45	435	435	467	220	47	50	22	0	8907	16058	15594	97	2492	2492	2699	1531	56	81	72	0	0.000	0.000	0.000	0.000	0.000	0.000	0.000	0.000	0.000	0.000	0.000	0.000	0.000	0.000	0.034	0.020	0.026	0.032	4.606	0.016	0.397	316	2384	100	219	6415	6634	268	13566	13834	Error	Error	-4.872	219	6415	268	13566	222201	5074334	1.073	8.726	0	0	0
1	4	12	"A69"	"A69"	5240	29930	100	939	949	525	55	442	442	479	307	64	57	43	0	52043	36570	25131	68	2507	2507	2973	3630	122	70	67	0	0.000	0.000	0.000	0.000	0.000	0.000	0.000	0.000	0.000	0.000	0.000	0.000	0.000	0.000	0.010	0.015	0.016	0.018	2.726	0.015	0.464	316	2384	100	497	49536	50033	507	34063	34570	Error	Error	-6.639	497	49536	507	34063	299807	11556228	1.531	9.255	0	0	0
1	5	12	"A69"	"A69"	5540	29930	100	1120	1090	509	46	436	436	470	231	49	75	61	0	55792	41625	24451	58	2595	2595	3309	4868	147	79	78	6	0.000	0.000	0.000	0.000	0.000	0.000	0.000	0.000	0.000	0.000	0.000	0.000	0.000	0.000	0.013	0.017	0.018	0.020	2.573	0.017	0.672	316	2384	100	684	53197	53881	654	39030	39684	Error	Error	-6.281	684	53197	654	39030	344346	13153439	2.684	7.871	0	0	0
1	6	12	"A69"	"A69"	5840	29930	100	825	842	371	44	435	435	481	356	74	53	19	0	41027	34498	19258	55	2553	2553	3382	4802	141	80	78	0	0.000	0.000	0.000	0.000	0.000	0.000	0.000	0.000	0.000	0.000	0.000	0.000	0.000	0.000	0.010	0.013	0.013	0.013	2.790	0.014	0.275	316	2384	100	390	38474	38864	407	31945	32352	Error	Error	-6.624	390	38474	407	31945	266035	10901393	1.014	6.480	0	0	0
1	7	12	"A70"	"A70"	6145	29930	100	820	834	451	54	425	425	472	287	60	57	33	0	39339	29313	18144	61	2493	2493	2798	2147	76	77	73	0	0.000	0.000	0.000	0.000	0.000	0.000	0.000	0.000	0.000	0.000	0.000	0.000	0.000	0.000	0.011	0.015	0.016	0.018	3.102	0.015	0.419	316	2384	100	395	36846	37241	409	26820	27229	Error	Error	-6.544	395	36846	409	26820	263668	9263049	1.261	12.350	0	0	0
1	8	12	"A70"	"A70"	6445	29930	100	607	655	390	59	408	408	464	406	87	25	3	0	24331	23600	16231	68	2372	2372	4173	7774	186	66	56	0	0.000	0.000	0.000	0.000	0.000	0.000	0.000	0.000	0.000	0.000	0.000	0.000	0.000	0.000	0.009	0.012	0.013	0.015	4.470	0.013	0.413	316	2384	100	199	21959	22158	247	21228	21475	Error	Error	-6.786	199	21959	247	21228	206963	7457502	0.470	2.499	0	0	0
1	9	12	"A70"	"A70"	6745	29930	100	693	750	374	49	414	414	461	334	72	43	20	0	18390	25190	18634	73	2500	2500	3031	3736	123	78	70	0	0.000	0.000	0.000	0.000	0.000	0.000	0.000	0.000	0.000	0.000	0.000	0.000	0.000	0.000	0.018	0.015	0.016	0.021	3.648	0.015	0.394	316	2384	100	279	15890	16169	336	22690	23026	Error	Error	-5.832	279	15890	336	22690	236937	7960041	0.865	5.931	0	0	0
1	10	12	"A71"	"A71"	7045	29925	100	922	911	422	46	413	413	461	302	65	63	41	0	43602	32801	21805	66	2525	2525	3041	3580	117	72	69	0	0.000	0.000	0.000	0.000	0.000	0.000	0.000	0.000	0.000	0.000	0.000	0.000	0.000	0.000	0.012	0.016	0.017	0.021	3.062	0.015	0.479	316	2384	100	509	41077	41586	498	30276	30774	Error	Error	-6.335	509	41077	498	30276	287741	10365199	1.490	8.313	0	0	0
1	11	12	"A71"	"A71"	7345	29925	100	782	847	470	55	423	423	467	263	56	57	39	0	16481	26350	20427	77	2495	2495	3633	6303	173	72	51	0	0.000	0.000	0.000	0.000	0.000	0.000	0.000	0.000	0.000	0.000	0.000	0.000	0.000	0.000	0.026	0.018	0.019	0.025	4.132	0.016	0.492	316	2384	100	359	13986	14345	424	23855	24279	Error	Error	-5.284	359	13986	424	23855	267687	8326487	1.445	3.604	0	0	0
1	12	12	"A71"	"A71"	7645	29925	100	808	852	523	61	411	411	468	335	71	55	26	0	36988	29856	20302	67	2489	2489	4612	8963	194	69	58	0	0.000	0.000	0.000	0.000	0.000	0.000	0.000	0.000	0.000	0.000	0.000	0.000	0.000	0.000	0.012	0.016	0.016	0.019	3.457	0.016	0.465	316	2384	100	397	34499	34896	441	27367	27808	Error	Error	-6.441	397	34499	441	27367	269132	9434531	1.146	2.816	0	0	0
1	13	12	"A72"	"A72"	7950	29925	100	626	695	501	72	409	409	449	308	68	35	11	0	24491	19896	14082	70	2529	2529	3090	3176	102	64	63	0	0.000	0.000	0.000	0.000	0.000	0.000	0.000	0.000	0.000	0.000	0.000	0.000	0.000	0.000	0.010	0.016	0.017	0.026	5.961	0.016	0.240	316	2384	100	217	21962	22179	286	17367	17653	Error	Error	-6.661	217	21962	286	17367	219579	6287124	0.799	5.292	0	0	0
1	14	12	"A72"	"A72"	8250	29925	100	718	805	782	97	426	426	481	368	76	45	11	0	27548	24338	15901	65	2613	2613	4076	5955	146	75	61	0	0.000	0.000	0.000	0.000	0.000	0.000	0.000	0.000	0.000	0.000	0.000	0.000	0.000	0.000	0.012	0.017	0.017	0.020	4.175	0.017	0.226	316	2384	100	292	24935	25227	379	21725	22104	Error	Error	-6.416	292	24935	379	21725	254383	7690829	0.880	3.403	0	0	0
1	15	12	"A72"	"A72"	8550	29925	100	787	849	573	67	444	444	486	327	67	52	22	0	20788	23481	17232	73	2686	2686	3413	4195	122	71	63	0	0.000	0.000	0.000	0.000	0.000	0.000	0.000	0.000	0.000	0.000	0.000	0.000	0.000	0.000	0.019	0.019	0.019	0.025	3.861	0.019	0.375	316	2384	100	343	18102	18445	405	20795	21200	Error	Error	-5.722	343	18102	405	20795	268402	7419847	1.110	4.784	0	0	0
1	16	12	"A73"	"A73"	8850	29925	100	448	495	258	52	433	433	479	367	76	9	1	0	3579	4328	2760	63	2631	2631	2787	1371	49	39	16	0	0.000	0.000	0.000	0.000	0.000	0.000	0.000	0.000	0.000	0.000	0.000	0.000	0.000	0.000	0.016	0.037	0.105	0.110	5.950	0.098	0.330	316	2384	100	15	948	963	62	1697	1759	Error	Error	-5.982	15	948	62	1697	156369	1367603	0.044	1.124	0	0	0
1	17	12	"A73"	"A73"	9150	29925	100	471	504	288	57	445	445	499	609	122	2	0	0	3612	4773	3279	68	2651	2651	2793	1241	44	42	24	0	0.000	0.000	0.000	0.000	0.000	0.000	0.000	0.000	0.000	0.000	0.000	0.000	0.000	0.000	0.027	0.028	0.082	0.092	4.891	0.062	0.022	316	2384	100	26	961	987	59	2122	2181	Error	Error	-5.208	26	961	59	2122	159354	1508414	0.008	1.595	0	0	0
1	18	12	"A73"	"A73"	9450	29925	100	510	525	207	39	453	453	499	337	67	10	0	0	3942	5074	3223	63	2734	2734	2871	1000	34	53	33	0	0.000	0.000	0.000	0.000	0.000	0.000	0.000	0.000	0.000	0.000	0.000	0.000	0.000	0.000	0.047	0.031	0.084	0.093	4.962	0.039	0.048	316	2384	100	57	1208	1265	72	2340	2412	Error	Error	-4.406	57	1208	72	2340	165887	1603541	0.077	2.203	0	0	0
1	1	13	"A74"	"A74"	4345	30240	80	1071	1098	333	30	467	467	496	229	46	89	71	0	45109	43604	8137	18	2644	2644	2847	1213	42	100	100	0	0.000	0.000	0.000	0.000	0.000	0.000	0.000	0.000	0.000	0.000	0.000	0.000	0.000	0.000	0.014	0.015	0.015	0.014	1.731	0.015	0.584	208	1512	100	604	42465	43069	631	40960	41591	Error	Error	-6.136	604	42465	631	40960	228482	9069541	2.629	33.600	0	0	0
1	2	13	"A74"	"A74"	4640	30240	100	814	865	384	44	465	465	492	202	41	65	45	0	31027	28362	17971	63	2607	2607	2816	1290	45	93	92	0	0.000	0.000	0.000	0.000	0.000	0.000	0.000	0.000	0.000	0.000	0.000	0.000	0.000	0.000	0.012	0.016	0.017	0.017	2.520	0.015	0.463	316	2384	100	349	28420	28769	400	25755	26155	Error	Error	-6.348	349	28420	400	25755	273190	8962316	1.847	19.803	0	0	0
1	3	13	"A74"	"A74"	4935	30240	90	861	923	405	43	446	446	488	421	86	49	13	0	36877	32702	15363	46	2578	2578	2689	835	31	100	100	0	0.000	0.000	0.000	0.000	0.000	0.000	0.000	0.000	0.000	0.000	0.000	0.000	0.000	0.000	0.012	0.016	0.016	0.015	2.034	0.015	0.168	256	1924	100	415	34299	34714	477	30124	30601	Error	Error	-6.369	415	34299	477	30124	236211	8371617	1.033	35.944	0	0	0
1	4	13	"A75"	"A75"	5235	30240	85	1109	1106	310	28	450	450	480	242	50	92	72	0	47162	45632	8196	17	2623	2623	2844	1260	44	100	100	0	0.000	0.000	0.000	0.000	0.000	0.000	0.000	0.000	0.000	0.000	0.000	0.000	0.000	0.000	0.015	0.015	0.016	0.013	1.802	0.015	0.544	208	1660	100	659	44539	45198	656	43009	43665	Error	Error	-6.079	659	44539	656	43009	230037	9491356	2.587	33.959	0	0	0
1	5	13	"A75"	"A75"	5530	30235	100	964	1008	406	40	461	461	991	4934	497	0	0	0	41479	38014	13518	35	2664	2664	3728	6475	173	97	93	0	0.000	0.000	0.000	0.000	0.000	0.000	0.000	0.000	0.000	0.000	0.000	0.000	0.000	0.000	0.013	0.015	0.015	0.014	1.922	0.016	0.473	316	2384	100	503	38815	39318	547	35350	35897	Error	Error	-6.270	503	38815	547	35350	318375	12012367	0.003	5.295	0	0	0
1	6	13	"A75"	"A75"	5840	30235	100	946	974	429	44	430	430	485	586	120	40	4	0	39583	35874	13778	38	2556	2556	2914	2108	72	99	97	0	0.000	0.000	0.000	0.000	0.000	0.000	0.000	0.000	0.000	0.000	0.000	0.000	0.000	0.000	0.014	0.016	0.015	0.015	1.940	0.016	0.355	316	2384	100	516	37027	37543	544	33318	33862	Error	Error	-6.165	516	37027	544	33318	307865	11336228	0.834	15.636	0	0	0
1	7	13	"A76"	"A76"	6145	30235	85	954	953	275	28	426	426	478	425	88	62	11	0	41485	40180	6196	15	2549	2549	2865	2032	70	100	100	0	0.000	0.000	0.000	0.000	0.000	0.000	0.000	0.000	0.000	0.000	0.000	0.000	0.000	0.000	0.014	0.014	0.014	0.012	1.828	0.014	0.181	208	1660	100	528	38936	39464	527	37631	38158	Error	Error	-6.204	528	38936	527	37631	198261	8357498	1.118	18.364	0	0	0
1	8	13	"A76"	"A76"	6440	30240	105	719	754	315	41	410	410	460	484	105	25	3	0	30355	29303	7734	26	2440	2440	2709	2030	74	100	100	0	0.000	0.000	0.000	0.000	0.000	0.000	0.000	0.000	0.000	0.000	0.000	0.000	0.000	0.000	0.011	0.013	0.012	0.011	2.379	0.019	0.135	316	2572	100	309	27915	28224	344	26863	27207	Error	Error	-6.497	309	27915	344	26863	238381	9259732	0.607	13.100	0	0	0
1	9	13	"A76"	"A76"	6740	30235	100	891	921	386	41	416	416	452	259	57	72	45	0	44087	37759	15518	41	2490	2490	2679	1493	55	99	98	0	0.000	0.000	0.000	0.000	0.000	0.000	0.000	0.000	0.000	0.000	0.000	0.000	0.000	0.000	0.011	0.014	0.014	0.012	2.259	0.014	0.402	316	2384	100	475	41597	42072	505	35269	35774	Error	Error	-6.452	475	41597	505	35269	291173	11931878	1.811	23.496	0	0	0
1	10	13	"A77"	"A77"	7045	30240	85	1264	1277	485	37	428	428	482	405	84	85	52	0	36586	36198	9209	25	2545	2545	2894	2097	72	100	100	0	0.000	0.000	0.000	0.000	0.000	0.000	0.000	0.000	0.000	0.000	0.000	0.000	0.000	0.000	0.025	0.025	0.025	0.023	1.703	0.027	0.612	208	1660	100	836	34041	34877	849	33653	34502	Error	Error	-5.348	836	34041	849	33653	265519	7529139	1.963	15.882	0	0	0
1	11	13	"A77"	"A77"	7340	30240	100	1233	1242	450	36	407	407	455	387	85	82	55	0	36358	34031	11888	34	2517	2517	2761	2317	83	100	99	0	0.000	0.000	0.000	0.000	0.000	0.000	0.000	0.000	0.000	0.000	0.000	0.000	0.000	0.000	0.024	0.026	0.026	0.023	1.968	0.029	0.554	316	2384	100	826	33841	34667	835	31514	32349	Error	Error	-5.356	826	33841	835	31514	392317	10753828	2.034	13.496	0	0	0
1	12	13	"A77"	"A77"	7645	30235	100	1093	1140	567	49	417	417	465	297	63	75	54	0	30732	27047	10528	38	2569	2569	3113	3017	96	96	94	0	0.000	0.000	0.000	0.000	0.000	0.000	0.000	0.000	0.000	0.000	0.000	0.000	0.000	0.000	0.024	0.030	0.028	0.024	2.046	0.031	0.567	316	2384	100	676	28163	28839	723	24478	25201	Error	Error	-5.381	676	28163	723	24478	360315	8546977	2.273	7.933	0	0	0
1	13	13	"A78"	"A78"	7955	30235	85	932	1010	460	45	411	411	460	293	63	81	39	0	30684	30264	7961	26	2654	2654	3025	2246	74	100	100	0	0.000	0.000	0.000	0.000	0.000	0.000	0.000	0.000	0.000	0.000	0.000	0.000	0.000	0.000	0.019	0.022	0.019	0.019	1.811	0.022	0.467	208	1660	100	521	28030	28551	599	27610	28209	Error	Error	-5.750	521	28030	599	27610	210006	6295006	1.877	12.128	0	0	0
1	14	13	"A78"	"A78"	8245	30235	100	997	1011	355	35	421	421	460	298	64	79	46	0	31580	29988	8735	29	2692	2692	3062	2145	70	100	99	0	0.000	0.000	0.000	0.000	0.000	0.000	0.000	0.000	0.000	0.000	0.000	0.000	0.000	0.000	0.020	0.022	0.021	0.019	1.929	0.021	0.471	316	2384	100	576	28888	29464	590	27296	27886	Error	Error	-5.648	576	28888	590	27296	319594	9476075	1.849	12.553	0	0	0
1	15	13	"A78"	"A78"	8540	30235	100	948	1019	573	56	440	440	480	367	76	67	28	0	34811	32225	9369	29	2683	2683	2880	1710	59	100	100	0	0.000	0.000	0.000	0.000	0.000	0.000	0.000	0.000	0.000	0.000	0.000	0.000	0.000	0.000	0.016	0.020	0.019	0.016	2.009	0.020	0.277	316	2384	100	508	32128	32636	579	29542	30121	Error	Error	-5.983	508	32128	579	29542	321912	10183181	1.469	17.161	0	0	0
1	16	13	"A79"	"A79"	8855	30235	85	1073	1062	297	27	439	439	481	322	66	83	49	0	41583	39942	8077	20	2659	2659	3002	2248	74	100	100	0	0.000	0.000	0.000	0.000	0.000	0.000	0.000	0.000	0.000	0.000	0.000	0.000	0.000	0.000	0.016	0.017	0.017	0.015	1.736	0.017	0.426	208	1660	100	634	38924	39558	623	37283	37906	Error	Error	-5.940	634	38924	623	37283	220904	8307916	1.804	16.432	0	0	0
1	17	13	"A79"	"A79"	9145	30235	105	908	990	693	70	440	440	481	296	61	65	39	0	36222	31439	15940	50	2701	2701	2829	978	34	99	99	0	0.000	0.000	0.000	0.000	0.000	0.000	0.000	0.000	0.000	0.000	0.000	0.000	0.000	0.000	0.014	0.019	0.018	0.017	2.220	0.020	0.353	316	2572	100	468	33521	33989	550	28738	29288	Error	Error	-6.162	468	33521	550	28738	312693	9934754	1.720	29.254	0	0	0
1	18	13	"A79"	"A79"	9445	30235	100	881	955	425	44	458	458	502	336	66	60	29	0	32719	29972	13088	43	2795	2795	2986	1380	46	100	100	0	0.000	0.000	0.000	0.000	0.000	0.000	0.000	0.000	0.000	0.000	0.000	0.000	0.000	0.000	0.014	0.018	0.018	0.015	2.166	0.018	0.422	316	2384	100	423	29924	30347	497	27177	27674	Error	Error	-6.145	423	29924	497	27177	301674	9471191	1.348	19.555	0	0	0
1	1	14	"A80"	"A80"	4345	30530	100	813	829	405	48	440	440	467	215	46	58	46	0	31382	25829	18499	71	2520	2520	2874	3106	108	68	63	0	0.000	0.000	0.000	0.000	0.000	0.000	0.000	0.000	0.000	0.000	0.000	0.000	0.000	0.000	0.013	0.017	0.018	0.023	3.684	0.017	0.588	316	2384	100	373	28862	29235	389	23309	23698	Error	Error	-6.274	373	28862	389	23309	262116	8162101	1.684	7.391	0	0	0
1	2	14	"A80"	"A80"	4645	30530	100	712	810	425	52	445	445	474	244	51	53	31	0	19339	22680	14815	65	2587	2587	3007	2733	90	83	79	0	0.000	0.000	0.000	0.000	0.000	0.000	0.000	0.000	0.000	0.000	0.000	0.000	0.000	0.000	0.016	0.018	0.018	0.019	3.078	0.017	0.356	316	2384	100	267	16752	17019	365	20093	20458	Error	Error	-5.971	267	16752	365	20093	256111	7166923	1.377	7.198	0	0	0
1	3	14	"A80"	"A80"	4945	30530	100	918	944	439	46	439	439	470	206	43	71	54	0	36485	31010	17154	55	2593	2593	2775	1328	47	91	86	0	0.000	0.000	0.000	0.000	0.000	0.000	0.000	0.000	0.000	0.000	0.000	0.000	0.000	0.000	0.014	0.018	0.018	0.017	2.483	0.018	0.578	316	2384	100	479	33892	34371	505	28417	28922	Error	Error	-6.145	479	33892	505	28417	298312	9799028	2.301	21.261	0	0	0
1	4	14	"A81"	"A81"	5245	30530	100	964	967	463	47	452	452	488	311	63	65	40	0	45093	34241	21188	61	2584	2584	2825	2067	73	81	73	0	0.000	0.000	0.000	0.000	0.000	0.000	0.000	0.000	0.000	0.000	0.000	0.000	0.000	0.000	0.012	0.016	0.017	0.018	2.771	0.015	0.476	316	2384	100	512	42509	43021	515	31657	32172	Error	Error	-6.375	512	42509	515	31657	305439	10820099	1.540	15.199	0	0	0
1	5	14	"A81"	"A81"	5545	30530	100	1047	1044	428	40	436	436	481	558	116	54	11	0	50842	40921	20459	49	2625	2625	2912	2352	80	91	86	0	0.000	0.000	0.000	0.000	0.000	0.000	0.000	0.000	0.000	0.000	0.000	0.000	0.000	0.000	0.013	0.016	0.016	0.017	2.468	0.017	0.189	316	2384	100	611	48217	48828	608	38296	38904	Error	Error	-6.302	611	48217	608	38296	329944	12931001	1.009	16.160	0	0	0
1	6	14	"A81"	"A81"	5850	30530	100	849	900	387	43	445	445	499	296	59	61	35	0	37712	33132	17888	53	2629	2629	4429	7836	176	83	71	0	0.000	0.000	0.000	0.000	0.000	0.000	0.000	0.000	0.000	0.000	0.000	0.000	0.000	0.000	0.012	0.015	0.015	0.016	2.530	0.015	0.462	316	2384	100	404	35083	35487	455	30503	30958	Error	Error	-6.440	404	35083	455	30503	284395	10469667	1.355	3.663	0	0	0
1	7	14	"A82"	"A82"	6150	30530	100	874	871	436	50	419	419	455	249	54	64	44	0	40388	30974	19043	61	2532	2532	2774	1785	64	81	75	0	0.000	0.000	0.000	0.000	0.000	0.000	0.000	0.000	0.000	0.000	0.000	0.000	0.000	0.000	0.012	0.016	0.017	0.018	2.897	0.015	0.484	316	2384	100	455	37856	38311	452	28442	28894	Error	Error	-6.379	455	37856	452	28442	275202	9787835	1.671	15.798	0	0	0
1	8	14	"A82"	"A82"	6450	30530	100	739	806	346	42	431	431	483	405	83	41	12	0	21058	28602	18560	64	2557	2557	3737	5997	160	88	64	0	0.000	0.000	0.000	0.000	0.000	0.000	0.000	0.000	0.000	0.000	0.000	0.000	0.000	0.000	0.017	0.014	0.016	0.016	2.606	0.014	0.422	316	2384	100	308	18501	18809	375	26045	26420	Error	Error	-5.909	308	18501	375	26045	254741	9038200	0.798	4.146	0	0	0
1	9	14	"A82"	"A82"	6750	30530	100	765	767	303	39	407	407	445	262	58	62	26	0	35889	33834	15080	44	2470	2470	2853	2670	93	88	86	0	0.000	0.000	0.000	0.000	0.000	0.000	0.000	0.000	0.000	0.000	0.000	0.000	0.000	0.000	0.011	0.011	0.012	0.012	3.272	0.012	0.284	316	2384	100	358	33419	33777	360	31364	31724	Error	Error	-6.545	358	33419	360	31364	242395	10691487	1.229	11.603	0	0	0
1	10	14	"A83"	"A83"	7050	30530	100	712	765	458	59	413	413	474	637	134	19	2	0	31813	26696	17143	64	2468	2468	2779	2252	81	76	72	0	0.000	0.000	0.000	0.000	0.000	0.000	0.000	0.000	0.000	0.000	0.000	0.000	0.000	0.000	0.010	0.015	0.015	0.017	3.479	0.016	0.380	316	2384	100	299	29345	29644	352	24228	24580	Error	Error	-6.617	299	29345	352	24228	241674	8436025	0.457	10.620	0	0	0
1	11	14	"A83"	"A83"	7350	30530	100	684	734	342	46	405	405	443	283	63	49	24	0	27831	26424	16955	64	2492	2492	2779	2181	78	86	83	0	0.000	0.000	0.000	0.000	0.000	0.000	0.000	0.000	0.000	0.000	0.000	0.000	0.000	0.000	0.011	0.014	0.015	0.016	3.052	0.013	0.281	316	2384	100	279	25339	25618	329	23932	24261	Error	Error	-6.505	279	25339	329	23932	231975	8349977	1.028	10.841	0	0	0
1	12	14	"A83"	"A83"	7655	30530	100	756	821	589	71	396	396	436	225	51	63	42	0	33634	28393	16418	57	2514	2514	3223	4123	127	85	78	0	0.000	0.000	0.000	0.000	0.000	0.000	0.000	0.000	0.000	0.000	0.000	0.000	0.000	0.000	0.012	0.016	0.016	0.017	3.054	0.015	0.165	316	2384	100	360	31120	31480	425	25879	26304	Error	Error	-6.434	360	31120	425	25879	259456	8972308	1.711	6.105	0	0	0
1	13	14	"A84"	"A84"	7955	30530	100	756	767	335	43	417	417	466	715	153	15	0	0	33718	26904	15921	59	2575	2575	2838	2140	75	81	74	0	0.000	0.000	0.000	0.000	0.000	0.000	0.000	0.000	0.000	0.000	0.000	0.000	0.000	0.000	0.011	0.014	0.016	0.016	2.931	0.014	0.452	316	2384	100	339	31143	31482	350	24329	24679	Error	Error	-6.521	339	31143	350	24329	242323	8501584	0.421	11.246	0	0	0
1	14	14	"A84"	"A84"	8255	30525	100	710	739	321	43	424	424	462	286	61	49	18	0	24143	23543	14389	61	2652	2652	3379	3776	111	78	76	0	0.000	0.000	0.000	0.000	0.000	0.000	0.000	0.000	0.000	0.000	0.000	0.000	0.000	0.000	0.013	0.015	0.016	0.017	3.921	0.015	0.398	316	2384	100	286	21491	21777	315	20891	21206	Error	Error	-6.232	286	21491	315	20891	233477	7439513	0.969	5.340	0	0	0
1	15	14	"A84"	"A84"	8555	30525	100	771	776	336	43	437	437	475	287	60	56	24	0	26926	23046	12805	55	2669	2669	2993	1857	62	80	76	0	0.000	0.000	0.000	0.000	0.000	0.000	0.000	0.000	0.000	0.000	0.000	0.000	0.000	0.000	0.014	0.017	0.018	0.021	2.831	0.018	0.385	316	2384	100	334	24257	24591	339	20377	20716	Error	Error	-6.182	334	24257	339	20377	245251	7282693	1.049	10.799	0	0	0
1	16	14	"A85"	"A85"	8855	30525	100	443	486	266	54	437	437	472	254	53	13	3	0	2709	3057	1617	52	2617	2617	2742	921	33	10	7	0	0.000	0.000	0.000	0.000	0.000	0.000	0.000	0.000	0.000	0.000	0.000	0.000	0.000	0.000	0.065	0.111	0.359	0.310	4.782	0.041	0.060	316	2384	100	6	92	98	49	440	489	Error	Error	-3.939	6	92	49	440	153448	965969	0.055	0.342	0	0	0
1	17	14	"A85"	"A85"	9155	30525	100	514	576	299	51	448	448	477	264	55	22	7	0	4205	6445	5176	80	2656	2656	2901	1735	59	48	37	0	0.000	0.000	0.000	0.000	0.000	0.000	0.000	0.000	0.000	0.000	0.000	0.000	0.000	0.000	0.043	0.034	0.075	0.094	6.934	0.029	0.210	316	2384	100	66	1549	1615	128	3789	3917	Error	Error	-4.553	66	1549	128	3789	181918	2036576	0.375	2.043	0	0	0
1	18	14	"A85"	"A85"	9460	30525	100	639	733	476	64	469	469	523	614	117	13	2	0	9958	11456	8931	77	2831	2831	3529	4148	117	59	44	0	0.000	0.000	0.000	0.000	0.000	0.000	0.000	0.000	0.000	0.000	0.000	0.000	0.000	0.000	0.024	0.031	0.034	0.054	5.437	0.024	0.344	316	2384	100	170	7127	7297	264	8625	8889	Error	Error	-5.390	170	7127	264	8625	231593	3620116	0.342	1.911	0	0	0
1	1	15	"A86"	"A86"	4345	30830	100	710	759	361	47	451	451	473	187	39	57	41	0	29957	24166	16824	69	2588	2588	2682	914	34	81	74	0	0.000	0.000	0.000	0.000	0.000	0.000	0.000	0.000	0.000	0.000	0.000	0.000	0.000	0.000	0.009	0.014	0.018	0.022	4.011	0.015	0.442	316	2384	100	259	27369	27628	308	21578	21886	Error	Error	-6.723	259	27369	308	21578	239809	7636310	1.529	23.505	0	0	0
1	2	15	"A86"	"A86"	4645	30830	100	708	734	307	41	443	443	466	189	40	61	35	0	18862	20407	12255	60	2580	2580	2807	1708	60	91	87	0	0.000	0.000	0.000	0.000	0.000	0.000	0.000	0.000	0.000	0.000	0.000	0.000	0.000	0.000	0.016	0.016	0.019	0.019	2.809	0.015	0.334	316	2384	100	265	16282	16547	291	17827	18118	Error	Error	-5.941	265	16282	291	17827	231812	6448733	1.418	10.304	0	0	0
1	3	15	"A86"	"A86"	4950	30830	100	725	758	315	41	445	445	480	329	68	44	12	0	18925	22324	14480	64	2610	2610	2718	915	33	92	88	0	0.000	0.000	0.000	0.000	0.000	0.000	0.000	0.000	0.000	0.000	0.000	0.000	0.000	0.000	0.017	0.016	0.017	0.019	2.869	0.015	0.161	316	2384	100	280	16315	16595	313	19714	20027	Error	Error	-5.865	280	16315	313	19714	239411	7054253	0.845	21.427	0	0	0
1	4	15	"A87"	"A87"	5250	30830	100	711	746	307	41	426	426	454	228	50	58	29	0	25192	22456	11374	50	2486	2486	2564	752	29	91	86	0	0.000	0.000	0.000	0.000	0.000	0.000	0.000	0.000	0.000	0.000	0.000	0.000	0.000	0.000	0.013	0.016	0.017	0.018	3.015	0.024	0.188	316	2384	100	285	22706	22991	320	19970	20290	Error	Error	-6.316	285	22706	320	19970	235770	7096251	1.281	26.452	0	0	0
1	5	15	"A87"	"A87"	5550	30830	100	835	898	595	66	438	438	479	308	64	62	27	0	28790	27317	12120	44	2587	2587	2732	871	31	97	94	0	0.000	0.000	0.000	0.000	0.000	0.000	0.000	0.000	0.000	0.000	0.000	0.000	0.000	0.000	0.015	0.019	0.017	0.016	2.630	0.018	0.271	316	2384	100	397	26203	26600	460	24730	25190	Error	Error	-6.044	397	26203	460	24730	283720	8632296	1.360	28.226	0	0	0
1	6	15	"A87"	"A87"	5850	30830	100	849	864	355	41	450	450	496	273	55	64	31	0	27499	26036	11536	44	2676	2676	3057	2131	69	93	92	0	0.000	0.000	0.000	0.000	0.000	0.000	0.000	0.000	0.000	0.000	0.000	0.000	0.000	0.000	0.016	0.018	0.018	0.017	2.570	0.017	0.336	316	2384	100	399	24823	25222	414	23360	23774	Error	Error	-5.959	399	24823	414	23360	272957	8227438	1.348	10.783	0	0	0
1	7	15	"A88"	"A88"	6150	30830	100	731	783	364	46	430	430	484	1003	207	4	0	0	29838	25384	13738	54	2546	2546	2729	1711	62	85	80	0	0.000	0.000	0.000	0.000	0.000	0.000	0.000	0.000	0.000	0.000	0.000	0.000	0.000	0.000	0.011	0.015	0.016	0.016	2.997	0.015	0.403	316	2384	100	301	27292	27593	353	22838	23191	Error	Error	-6.503	301	27292	353	22838	247390	8021325	0.298	13.241	0	0	0
1	8	15	"A88"	"A88"	6450	30830	100	713	768	349	45	406	406	435	207	47	62	35	0	28031	25414	10819	42	2468	2468	3211	3910	121	94	89	0	0.000	0.000	0.000	0.000	0.000	0.000	0.000	0.000	0.000	0.000	0.000	0.000	0.000	0.000	0.012	0.016	0.016	0.015	2.918	0.017	0.481	316	2384	100	307	25563	25870	362	22946	23308	Error	Error	-6.380	307	25563	362	22946	242809	8030961	1.609	5.679	0	0	0
1	9	15	"A88"	"A88"	6755	30830	100	813	821	338	41	407	407	428	200	46	73	50	0	31364	29632	10539	35	2508	2508	2730	1551	56	97	95	0	0.000	0.000	0.000	0.000	0.000	0.000	0.000	0.000	0.000	0.000	0.000	0.000	0.000	0.000	0.014	0.015	0.016	0.014	2.177	0.015	0.426	316	2384	100	406	28856	29262	414	27124	27538	Error	Error	-6.151	406	28856	414	27124	259401	9363595	1.965	17.345	0	0	0
1	10	15	"A89"	"A89"	7055	30830	100	822	891	644	72	401	401	424	199	46	74	52	0	28296	26374	10317	39	2414	2414	2530	825	32	97	95	0	0.000	0.000	0.000	0.000	0.000	0.000	0.000	0.000	0.000	0.000	0.000	0.000	0.000	0.000	0.016	0.020	0.018	0.017	2.490	0.019	0.316	316	2384	100	421	25882	26303	490	23960	24450	Error	Error	-5.942	421	25882	490	23960	281424	8334244	2.347	28.902	0	0	0
1	11	15	"A89"	"A89"	7355	30830	100	801	805	336	41	406	406	450	583	129	25	1	0	28402	26983	11897	44	2445	2445	2707	2275	84	93	90	0	0.000	0.000	0.000	0.000	0.000	0.000	0.000	0.000	0.000	0.000	0.000	0.000	0.000	0.000	0.015	0.016	0.017	0.015	2.487	0.017	0.496	316	2384	100	395	25957	26352	399	24538	24937	Error	Error	-6.038	395	25957	399	24538	254493	8526490	0.609	10.671	0	0	0
1	12	15	"A89"	"A89"	7655	30830	100	771	811	365	45	415	415	441	215	48	66	41	0	26083	23168	12035	51	2535	2535	2812	1930	68	96	86	0	0.000	0.000	0.000	0.000	0.000	0.000	0.000	0.000	0.000	0.000	0.000	0.000	0.000	0.000	0.015	0.019	0.019	0.019	2.432	0.018	0.512	316	2384	100	356	23548	23904	396	20633	21029	Error	Error	-6.048	356	23548	396	20633	256350	7321030	1.721	10.547	0	0	0
1	13	15	"A90"	"A90"	7955	30830	100	776	772	325	42	430	430	540	1873	346	0	0	0	22990	19668	10909	55	2595	2595	2839	2493	87	77	72	0	0.000	0.000	0.000	0.000	0.000	0.000	0.000	0.000	0.000	0.000	0.000	0.000	0.000	0.000	0.017	0.020	0.023	0.023	3.118	0.090	0.106	316	2384	100	346	20395	20741	342	17073	17415	Error	Error	-5.881	346	20395	342	17073	243984	6214968	0.124	6.751	0	0	0
1	14	15	"A90"	"A90"	8260	30830	100	836	831	315	37	427	427	465	246	52	66	38	0	30392	27912	11372	40	2676	2676	3480	4149	119	90	88	0	0.000	0.000	0.000	0.000	0.000	0.000	0.000	0.000	0.000	0.000	0.000	0.000	0.000	0.000	0.015	0.016	0.017	0.016	2.693	0.016	0.461	316	2384	100	409	27716	28125	404	25236	25640	Error	Error	-6.082	409	27716	404	25236	262641	8820125	1.488	5.889	0	0	0
1	15	15	"A90"	"A90"	8560	30830	100	794	839	363	43	429	429	466	295	63	60	25	0	26068	22785	9928	43	2648	2648	2799	1042	37	90	86	0	0.000	0.000	0.000	0.000	0.000	0.000	0.000	0.000	0.000	0.000	0.000	0.000	0.000	0.000	0.016	0.020	0.019	0.019	2.740	0.020	0.408	316	2384	100	365	23420	23785	410	20137	20547	Error	Error	-6.004	365	23420	410	20137	265181	7200153	1.264	19.180	0	0	0
1	16	15	"A91"	"A91"	8860	30825	100	828	870	403	46	445	445	505	676	133	24	1	0	34088	25001	15612	62	2694	2694	2938	1676	57	78	72	0	0.000	0.000	0.000	0.000	0.000	0.000	0.000	0.000	0.000	0.000	0.000	0.000	0.000	0.000	0.012	0.019	0.021	0.025	3.149	0.017	0.177	316	2384	100	383	31394	31777	425	22307	22732	Error	Error	-6.357	383	31394	425	22307	274948	7900373	0.540	13.164	0	0	0
1	17	15	"A91"	"A91"	9160	30825	100	773	780	309	39	449	449	590	2350	398	0	0	0	20529	19776	11769	59	2671	2671	3107	3606	116	81	68	0	0.000	0.000	0.000	0.000	0.000	0.000	0.000	0.000	0.000	0.000	0.000	0.000	0.000	0.000	0.018	0.019	0.022	0.022	2.681	0.120	0.139	316	2384	100	324	17858	18182	331	17105	17436	Error	Error	-5.784	324	17858	331	17105	246354	6249188	0.081	4.623	0	0	0
1	18	15	"A91"	"A91"	9460	30825	100	835	853	355	41	458	458	500	398	79	48	12	0	25263	24937	13779	55	2826	2826	3406	3552	104	86	78	0	0.000	0.000	0.000	0.000	0.000	0.000	0.000	0.000	0.000	0.000	0.000	0.000	0.000	0.000	0.017	0.018	0.019	0.020	3.115	0.016	0.469	316	2384	100	377	22437	22814	395	22111	22506	Error	Error	-5.895	377	22437	395	22111	269473	7880083	0.887	6.062	0	0	0
1	1	16	"A92"	"A92"	4350	31130	100	810	842	378	44	435	435	461	199	43	65	49	0	37785	28406	19480	68	2578	2578	2842	2645	93	70	66	0	0.000	0.000	0.000	0.000	0.000	0.000	0.000	0.000	0.000	0.000	0.000	0.000	0.000	0.000	0.011	0.016	0.017	0.022	3.397	0.014	0.517	316	2384	100	375	35207	35582	407	25828	26235	Error	Error	-6.553	375	35207	407	25828	265971	8976214	1.915	9.665	0	0	0
1	2	16	"A92"	"A92"	4650	31130	100	708	809	400	49	449	449	480	222	46	53	36	0	20768	24724	17808	72	2616	2616	3320	4639	139	78	60	0	0.000	0.000	0.000	0.000	0.000	0.000	0.000	0.000	0.000	0.000	0.000	0.000	0.000	0.000	0.014	0.016	0.017	0.019	3.212	0.017	0.531	316	2384	100	259	18152	18411	360	22108	22468	Error	Error	-6.131	259	18152	360	22108	255711	7812794	1.482	4.614	0	0	0
1	3	16	"A92"	"A92"	4950	31130	100	780	834	399	47	443	443	466	206	44	61	41	0	21658	26079	17930	68	2558	2558	2789	2050	73	86	84	0	0.000	0.000	0.000	0.000	0.000	0.000	0.000	0.000	0.000	0.000	0.000	0.000	0.000	0.000	0.018	0.017	0.018	0.018	2.766	0.016	0.548	316	2384	100	337	19100	19437	391	23521	23912	Error	Error	-5.825	337	19100	391	23521	263501	8241113	1.786	11.361	0	0	0
1	4	16	"A93"	"A93"	5250	31130	100	821	830	391	47	442	442	476	267	56	60	33	0	35287	27372	15764	57	2592	2592	2793	1743	62	83	76	0	0.000	0.000	0.000	0.000	0.000	0.000	0.000	0.000	0.000	0.000	0.000	0.000	0.000	0.000	0.012	0.016	0.016	0.018	3.241	0.016	0.408	316	2384	100	379	32695	33074	388	24780	25168	Error	Error	-6.431	379	32695	388	24780	262344	8649612	1.326	14.102	0	0	0
1	5	16	"A93"	"A93"	5550	31130	100	799	869	475	54	430	430	461	258	55	61	37	0	25741	27630	18639	67	2567	2567	2855	2210	77	84	82	0	0.000	0.000	0.000	0.000	0.000	0.000	0.000	0.000	0.000	0.000	0.000	0.000	0.000	0.000	0.016	0.018	0.018	0.020	3.115	0.017	0.423	316	2384	100	369	23174	23543	439	25063	25502	Error	Error	-5.973	369	23174	439	25063	274535	8731201	1.581	11.210	0	0	0
1	6	16	"A93"	"A93"	5855	31130	100	756	802	367	45	429	429	466	334	71	48	18	0	25484	26334	17455	66	2600	2600	3169	3715	117	81	75	0	0.000	0.000	0.000	0.000	0.000	0.000	0.000	0.000	0.000	0.000	0.000	0.000	0.000	0.000	0.014	0.016	0.016	0.020	3.527	0.015	0.119	316	2384	100	327	22884	23211	373	23734	24107	Error	Error	-6.129	327	22884	373	23734	253508	8321587	1.006	6.236	0	0	0
1	7	16	"A94"	"A94"	6155	31130	100	891	846	391	46	419	419	445	197	44	68	55	0	39748	30860	19407	62	2530	2530	2818	2297	81	78	73	0	0.000	0.000	0.000	0.000	0.000	0.000	0.000	0.000	0.000	0.000	0.000	0.000	0.000	0.000	0.013	0.015	0.016	0.021	3.706	0.015	0.589	316	2384	100	472	37218	37690	427	28330	28757	Error	Error	-6.301	472	37218	427	28330	267374	9751684	2.036	12.208	0	0	0
1	8	16	"A94"	"A94"	6455	31130	100	761	794	353	44	423	423	472	291	61	54	28	0	36778	31852	19756	62	2590	2590	4421	8224	186	79	61	0	0.000	0.000	0.000	0.000	0.000	0.000	0.000	0.000	0.000	0.000	0.000	0.000	0.000	0.000	0.010	0.013	0.014	0.014	3.200	0.013	0.560	316	2384	100	338	34188	34526	371	29262	29633	Error	Error	-6.660	338	34188	371	29262	250919	10065150	1.107	3.335	0	0	0
1	9	16	"A94"	"A94"	6755	31130	100	813	850	533	62	418	418	443	220	49	63	45	0	38298	32845	17875	54	2465	2465	2805	2781	99	83	81	0	0.000	0.000	0.000	0.000	0.000	0.000	0.000	0.000	0.000	0.000	0.000	0.000	0.000	0.000	0.011	0.014	0.014	0.014	2.996	0.014	0.392	316	2384	100	395	35833	36228	432	30380	30812	Error	Error	-6.503	395	35833	432	30380	268636	10379019	1.850	10.802	0	0	0
1	10	16	"A95"	"A95"	7055	31130	100	916	952	539	56	410	410	454	748	164	33	4	0	47290	36048	23341	64	2494	2494	2776	2567	92	76	70	0	0.000	0.000	0.000	0.000	0.000	0.000	0.000	0.000	0.000	0.000	0.000	0.000	0.000	0.000	0.011	0.016	0.018	0.021	3.179	0.016	0.084	316	2384	100	506	44796	45302	542	33554	34096	Error	Error	-6.468	506	44796	542	33554	300860	11391068	0.666	12.961	0	0	0
1	11	16	"A95"	"A95"	7360	31130	100	1058	1052	498	47	420	420	451	221	49	76	64	0	48161	38621	20361	52	2562	2562	3219	4336	134	81	79	1	0.000	0.000	0.000	0.000	0.000	0.000	0.000	0.000	0.000	0.000	0.000	0.000	0.000	0.000	0.014	0.018	0.018	0.019	2.185	0.018	0.669	316	2384	100	638	45599	46237	632	36059	36691	Error	Error	-6.159	638	45599	632	36059	332456	12204367	2.719	8.165	0	0	0
1	12	16	"A95"	"A95"	7660	31130	100	842	886	476	53	411	411	461	259	56	61	43	0	32304	31645	21390	67	2580	2580	4486	9110	203	74	60	0	0.000	0.000	0.000	0.000	0.000	0.000	0.000	0.000	0.000	0.000	0.000	0.000	0.000	0.000	0.015	0.016	0.017	0.021	3.927	0.016	0.654	316	2384	100	431	29724	30155	475	29065	29540	Error	Error	-6.108	431	29724	475	29065	280119	9999728	1.641	2.981	0	0	0
1	13	16	"A96"	"A96"	7960	31130	100	867	899	478	53	427	427	457	207	45	75	52	0	31852	27341	12971	47	2677	2677	2939	1656	56	93	83	0	0.000	0.000	0.000	0.000	0.000	0.000	0.000	0.000	0.000	0.000	0.000	0.000	0.000	0.000	0.015	0.019	0.019	0.020	2.424	0.019	0.425	316	2384	100	440	29175	29615	472	24664	25136	Error	Error	-6.051	440	29175	472	24664	284149	8639623	2.135	14.736	0	0	0
1	14	16	"A96"	"A96"	8260	31130	100	933	930	392	42	431	431	467	239	51	69	51	0	40084	31238	16612	53	2758	2758	3703	4804	129	85	75	0	0.000	0.000	0.000	0.000	0.000	0.000	0.000	0.000	0.000	0.000	0.000	0.000	0.000	0.000	0.013	0.018	0.018	0.018	2.453	0.019	0.564	316	2384	100	502	37326	37828	499	28480	28979	Error	Error	-6.216	502	37326	499	28480	293804	9871301	1.937	5.732	0	0	0
1	15	16	"A96"	"A96"	8560	31130	100	769	831	451	54	435	435	465	238	51	58	37	0	27762	22891	14208	62	2692	2692	2947	1636	55	88	85	0	0.000	0.000	0.000	0.000	0.000	0.000	0.000	0.000	0.000	0.000	0.000	0.000	0.000	0.000	0.013	0.020	0.021	0.022	2.955	0.020	0.426	316	2384	100	334	25070	25404	396	20199	20595	Error	Error	-6.230	334	25070	396	20199	262591	7233435	1.538	12.191	0	0	0
1	16	16	"A97"	"A97"	8860	31130	100	811	885	591	66	436	436	473	247	52	63	37	0	36318	28765	17939	62	2682	2682	2950	1932	65	79	72	0	0.000	0.000	0.000	0.000	0.000	0.000	0.000	0.000	0.000	0.000	0.000	0.000	0.000	0.000	0.011	0.017	0.016	0.021	3.481	0.017	0.379	316	2384	100	375	33636	34011	449	26083	26532	Error	Error	-6.487	375	33636	449	26083	279691	9089613	1.668	13.362	0	0	0
1	17	16	"A97"	"A97"	9165	31130	100	799	866	454	52	444	444	496	394	79	47	18	0	31546	27176	17105	62	2711	2711	3024	2253	74	82	79	0	0.000	0.000	0.000	0.000	0.000	0.000	0.000	0.000	0.000	0.000	0.000	0.000	0.000	0.000	0.012	0.017	0.018	0.018	2.879	0.018	0.313	316	2384	100	355	28835	29190	422	24465	24887	Error	Error	-6.344	355	28835	422	24465	273518	8587653	0.939	10.720	0	0	0
1	18	16	"A97"	"A97"	9465	31130	100	837	911	453	49	457	457	497	295	59	56	34	0	24123	27075	17318	63	2844	2844	3614	4519	125	81	74	0	0.000	0.000	0.000	0.000	0.000	0.000	0.000	0.000	0.000	0.000	0.000	0.000	0.000	0.000	0.018	0.019	0.019	0.021	3.351	0.018	0.538	316	2384	100	380	21279	21659	454	24231	24685	Error	Error	-5.807	380	21279	454	24231	287844	8555835	1.403	5.192	0	0	0
1	1	17	"A98"	"A98"	4350	31440	100	463	571	743	130	448	448	470	197	41	21	7	0	3295	3779	1771	46	2475	2475	2501	476	19	64	47	0	0.000	0.000	0.000	0.000	0.000	0.000	0.000	0.000	0.000	0.000	0.000	0.000	0.000	0.000	0.018	0.094	0.188	0.183	5.480	0.215	0.054	316	2384	100	15	820	835	123	1304	1427	Error	Error	-5.773	15	820	123	1304	180309	1194268	0.513	2.685	0	0	0
1	2	17	"A98"	"A98"	4650	31440	100	490	509	219	43	444	444	472	199	42	20	6	0	3504	4011	1722	42	2533	2533	2583	501	19	74	47	0	0.000	0.000	0.000	0.000	0.000	0.000	0.000	0.000	0.000	0.000	0.000	0.000	0.000	0.000	0.047	0.044	0.112	0.132	4.662	0.037	0.043	316	2384	100	46	971	1017	65	1478	1543	Error	Error	-4.400	46	971	65	1478	160781	1267511	0.186	2.850	0	0	0
1	3	17	"A98"	"A98"	4950	31440	100	437	466	217	46	433	433	460	214	46	17	3	0	3393	4025	1955	48	2472	2472	2523	611	24	62	37	0	0.000	0.000	0.000	0.000	0.000	0.000	0.000	0.000	0.000	0.000	0.000	0.000	0.000	0.000	0.004	0.021	0.122	0.112	6.513	0.043	0.063	316	2384	100	4	921	925	33	1553	1586	Error	Error	-7.847	4	921	33	1553	147328	1271824	0.028	2.458	0	0	0
1	4	17	"A99"	"A99"	5255	31440	80	712	753	272	36	435	435	469	263	56	53	17	0	17393	17703	3862	21	2564	2564	2686	1041	38	100	100	0	0.000	0.000	0.000	0.000	0.000	0.000	0.000	0.000	0.000	0.000	0.000	0.000	0.000	0.000	0.019	0.021	0.020	0.018	2.445	0.022	0.231	208	1512	100	277	14829	15106	318	15139	15457	Error	Error	-5.742	277	14829	318	15139	156653	3682140	1.080	14.426	0	0	0
1	5	17	"A99"	"A99"	5550	31440	95	636	642	238	37	424	424	452	238	52	42	13	0	14774	14021	5445	38	2487	2487	2585	715	27	100	100	0	0.000	0.000	0.000	0.000	0.000	0.000	0.000	0.000	0.000	0.000	0.000	0.000	0.000	0.000	0.017	0.019	0.021	0.019	2.429	0.019	0.179	256	2088	100	212	12287	12499	218	11534	11752	Error	Error	-5.857	212	12287	218	11534	164463	3589293	0.798	15.994	0	0	0
1	6	17	"A99"	"A99"	5855	31440	100	657	729	512	70	431	431	466	262	56	43	16	0	16113	15140	6723	44	2547	2547	2693	985	36	98	95	0	0.000	0.000	0.000	0.000	0.000	0.000	0.000	0.000	0.000	0.000	0.000	0.000	0.000	0.000	0.017	0.024	0.023	0.021	3.047	0.020	0.120	316	2384	100	226	13566	13792	298	12593	12891	Error	Error	-5.908	226	13566	298	12593	230362	4784367	1.004	12.637	0	0	0
1	7	17	"A100"	"A100"	6155	31440	100	796	839	417	49	422	422	447	214	47	68	45	0	33746	27363	14338	52	2488	2488	2601	1041	40	90	82	0	0.000	0.000	0.000	0.000	0.000	0.000	0.000	0.000	0.000	0.000	0.000	0.000	0.000	0.000	0.012	0.017	0.016	0.018	3.162	0.016	0.410	316	2384	100	374	31258	31632	417	24875	25292	Error	Error	-6.385	374	31258	417	24875	265102	8646648	1.832	23.787	0	0	0
1	8	17	"A100"	"A100"	6455	31440	100	761	787	336	42	423	423	454	252	55	60	30	0	26411	25063	13210	52	2505	2505	2822	1929	68	98	96	0	0.000	0.000	0.000	0.000	0.000	0.000	0.000	0.000	0.000	0.000	0.000	0.000	0.000	0.000	0.014	0.016	0.017	0.016	2.395	0.015	0.399	316	2384	100	338	23906	24244	364	22558	22922	Error	Error	-6.144	338	23906	364	22558	248565	7919878	1.321	11.530	0	0	0
1	9	17	"A100"	"A100"	6750	31435	95	837	844	328	38	414	414	506	917	181	6	0	0	34205	29094	11266	38	2508	2508	2788	2435	87	100	99	0	0.000	0.000	0.000	0.000	0.000	0.000	0.000	0.000	0.000	0.000	0.000	0.000	0.000	0.000	0.013	0.016	0.016	0.014	2.137	0.016	0.462	256	2088	100	423	31697	32120	430	26586	27016	Error	Error	-6.228	423	31697	430	26586	215983	7448123	0.369	10.803	0	0	0
1	10	17	"A101"	"A101"	7065	31440	80	561	595	253	42	410	410	450	333	74	22	5	0	8085	11438	7186	62	2443	2443	2513	701	27	99	98	0	0.000	0.000	0.000	0.000	0.000	0.000	0.000	0.000	0.000	0.000	0.000	0.000	0.000	0.000	0.027	0.021	0.024	0.024	2.929	0.022	0.157	208	1512	100	151	5642	5793	185	8995	9180	Error	Error	-5.224	151	5642	185	8995	123860	2379179	0.435	12.732	0	0	0
1	11	17	"A101"	"A101"	7360	31440	100	541	745	1317	176	410	410	447	265	59	29	10	0	5621	8590	6678	77	2481	2481	2584	837	32	94	82	0	0.000	0.000	0.000	0.000	0.000	0.000	0.000	0.000	0.000	0.000	0.000	0.000	0.000	0.000	0.042	0.055	0.045	0.044	3.461	0.057	0.113	316	2384	100	131	3140	3271	335	6109	6444	Error	Error	-4.583	131	3140	335	6109	235420	2714554	1.125	7.176	0	0	0
1	12	17	"A101"	"A101"	7660	31435	100	498	532	250	46	416	416	449	248	55	22	5	0	6156	8415	6065	72	2473	2473	2563	800	31	90	81	0	0.000	0.000	0.000	0.000	0.000	0.000	0.000	0.000	0.000	0.000	0.000	0.000	0.000	0.000	0.022	0.020	0.033	0.031	3.948	0.020	0.129	316	2384	100	82	3683	3765	116	5942	6058	Error	Error	-5.489	82	3683	116	5942	168122	2659274	0.335	7.315	0	0	0
1	13	17	"A102"	"A102"	7960	31435	100	531	575	273	47	421	421	448	253	56	28	8	0	8464	12109	9416	77	2504	2504	2606	781	29	85	77	0	0.000	0.000	0.000	0.000	0.000	0.000	0.000	0.000	0.000	0.000	0.000	0.000	0.000	0.000	0.018	0.016	0.022	0.028	4.216	0.016	0.118	316	2384	100	110	5960	6070	154	9605	9759	Error	Error	-5.760	110	5960	154	9605	181838	3826490	0.502	12.168	0	0	0
1	14	17	"A102"	"A102"	8260	31435	100	571	613	256	41	417	417	448	253	56	36	12	0	9203	13375	10484	78	2525	2525	2640	791	29	95	87	0	0.000	0.000	0.000	0.000	0.000	0.000	0.000	0.000	0.000	0.000	0.000	0.000	0.000	0.000	0.023	0.018	0.025	0.026	3.397	0.016	0.162	316	2384	100	154	6678	6832	196	10850	11046	Error	Error	-5.438	154	6678	196	10850	193707	4226423	0.652	13.571	0	0	0
1	15	17	"A102"	"A102"	8555	31440	95	543	622	300	48	429	429	463	268	57	33	12	0	8689	12657	9816	77	2590	2590	2686	777	28	99	96	0	0.000	0.000	0.000	0.000	0.000	0.000	0.000	0.000	0.000	0.000	0.000	0.000	0.000	0.000	0.019	0.019	0.023	0.024	2.943	0.019	0.217	256	2088	100	114	6099	6213	193	10067	10260	Error	Error	-5.741	114	6099	193	10067	159108	3240252	0.593	12.833	0	0	0
1	16	17	"A103"	"A103"	8860	31440	85	813	863	470	54	428	428	469	269	57	69	27	0	27010	26805	5188	19	2629	2629	2825	1160	41	100	100	0	0.000	0.000	0.000	0.000	0.000	0.000	0.000	0.000	0.000	0.000	0.000	0.000	0.000	0.000	0.016	0.018	0.016	0.015	2.005	0.019	0.348	208	1660	100	385	24381	24766	435	24176	24611	Error	Error	-5.985	385	24381	435	24176	179440	5575430	1.465	20.672	0	0	0
1	17	17	"A103"	"A103"	9165	31435	100	618	683	285	41	435	435	469	268	57	39	16	0	19191	17133	9457	55	2615	2615	2737	987	36	93	91	0	0.000	0.000	0.000	0.000	0.000	0.000	0.000	0.000	0.000	0.000	0.000	0.000	0.000	0.000	0.011	0.017	0.019	0.017	3.195	0.019	0.237	316	2384	100	183	16576	16759	248	14518	14766	Error	Error	-6.501	183	16576	248	14518	215780	5414053	0.799	14.586	0	0	0
1	18	17	"A103"	"A103"	9465	31435	100	720	774	322	41	443	443	479	274	57	50	22	0	21965	19448	9460	48	2764	2764	3006	1695	56	96	89	0	0.000	0.000	0.000	0.000	0.000	0.000	0.000	0.000	0.000	0.000	0.000	0.000	0.000	0.000	0.014	0.020	0.021	0.019	2.698	0.019	0.333	316	2384	100	277	19201	19478	331	16684	17015	Error	Error	-6.115	277	19201	331	16684	244469	6145639	1.077	9.700	0	0	0
1	1	18	"A104"	"A104"	4355	31730	100	673	718	330	45	455	455	482	213	44	52	29	0	23745	18652	12571	67	2566	2566	2810	2192	78	69	64	0	0.000	0.000	0.000	0.000	0.000	0.000	0.000	0.000	0.000	0.000	0.000	0.000	0.000	0.000	0.010	0.016	0.020	0.026	5.015	0.016	0.387	316	2384	100	218	21179	21397	263	16086	16349	Error	Error	-6.602	218	21179	263	16086	226761	5894069	1.108	7.227	0	0	0
1	2	18	"A104"	"A104"	4655	31730	100	601	677	352	51	447	447	471	203	43	43	24	0	11520	14655	10326	70	2533	2533	3052	3258	106	75	61	0	0.000	0.000	0.000	0.000	0.000	0.000	0.000	0.000	0.000	0.000	0.000	0.000	0.000	0.000	0.017	0.019	0.023	0.027	4.458	0.020	0.406	316	2384	100	154	8987	9141	230	12122	12352	Error	Error	-5.867	154	8987	230	12122	213950	4630933	1.015	3.561	0	0	0
1	3	18	"A104"	"A104"	4955	31730	100	611	646	289	44	447	447	492	478	97	15	1	0	9014	13715	10685	77	2523	2523	2753	1792	65	81	68	0	0.000	0.000	0.000	0.000	0.000	0.000	0.000	0.000	0.000	0.000	0.000	0.000	0.000	0.000	0.025	0.018	0.026	0.028	4.290	0.018	0.057	316	2384	100	164	6491	6655	199	11192	11391	Error	Error	-5.307	164	6491	199	11192	204278	4333879	0.322	6.117	0	0	0
1	4	18	"A105"	"A105"	5255	31730	100	778	807	382	47	432	432	458	202	44	62	43	0	35528	26242	16491	62	2537	2537	2750	1727	62	78	74	0	0.000	0.000	0.000	0.000	0.000	0.000	0.000	0.000	0.000	0.000	0.000	0.000	0.000	0.000	0.010	0.016	0.017	0.020	3.839	0.016	0.475	316	2384	100	346	32991	33337	375	23705	24080	Error	Error	-6.575	346	32991	375	23705	254870	8292510	1.728	13.603	0	0	0
1	5	18	"A105"	"A105"	5560	31730	100	829	838	348	41	431	431	458	226	49	68	44	0	31780	26210	13396	51	2565	2565	2847	2307	81	81	77	0	0.000	0.000	0.000	0.000	0.000	0.000	0.000	0.000	0.000	0.000	0.000	0.000	0.000	0.000	0.014	0.017	0.018	0.019	2.962	0.017	0.434	316	2384	100	398	29215	29613	407	23645	24052	Error	Error	-6.198	398	29215	407	23645	264856	8282440	1.681	10.127	0	0	0
1	6	18	"A105"	"A105"	5860	31730	100	751	768	317	41	445	445	476	233	48	59	29	0	29667	24691	11742	47	2572	2572	3321	4286	129	80	77	0	0.000	0.000	0.000	0.000	0.000	0.000	0.000	0.000	0.000	0.000	0.000	0.000	0.000	0.000	0.011	0.015	0.015	0.015	3.175	0.015	0.405	316	2384	100	306	27095	27401	323	22119	22442	Error	Error	-6.468	306	27095	323	22119	242598	7802238	1.253	4.986	0	0	0
1	7	18	"A106"	"A106"	6160	31730	100	455	494	226	45	439	439	471	242	51	14	4	0	3181	3546	1435	40	2474	2474	2580	822	31	45	20	0	0.000	0.000	0.000	0.000	0.000	0.000	0.000	0.000	0.000	0.000	0.000	0.000	0.000	0.000	0.023	0.051	0.146	0.149	5.345	0.091	0.156	316	2384	100	16	707	723	55	1072	1127	Error	Error	-5.466	16	707	55	1072	156038	1120645	0.095	1.175	0	0	0
1	8	18	"A106"	"A106"	6460	31730	100	446	466	191	40	422	422	453	231	50	14	3	0	3372	3789	1442	38	2471	2471	2546	656	25	64	31	0	0.000	0.000	0.000	0.000	0.000	0.000	0.000	0.000	0.000	0.000	0.000	0.000	0.000	0.000	0.027	0.033	0.119	0.122	3.998	0.079	0.108	316	2384	100	24	901	925	44	1318	1362	Error	Error	-5.230	24	901	44	1318	147313	1197280	0.056	1.895	0	0	0
1	9	18	"A106"	"A106"	6760	31730	100	443	466	216	46	421	421	464	384	82	4	0	0	3068	3600	1578	43	2429	2429	2501	594	23	53	28	0	0.000	0.000	0.000	0.000	0.000	0.000	0.000	0.000	0.000	0.000	0.000	0.000	0.000	0.000	0.034	0.038	0.145	0.145	5.046	0.056	0.061	316	2384	100	22	639	661	45	1171	1216	Error	Error	-4.860	22	639	45	1171	147329	1137720	0.005	1.850	0	0	0
1	10	18	"A107"	"A107"	7060	31730	100	454	490	218	44	411	411	435	207	47	21	8	0	4841	6073	4297	70	2418	2418	2490	711	28	71	62	0	0.000	0.000	0.000	0.000	0.000	0.000	0.000	0.000	0.000	0.000	0.000	0.000	0.000	0.000	0.018	0.022	0.052	0.060	4.300	0.032	0.129	316	2384	100	43	2423	2466	79	3655	3734	Error	Error	-5.816	43	2423	79	3655	154839	1918910	0.266	5.039	0	0	0
1	11	18	"A107"	"A107"	7365	31730	100	494	530	282	53	416	416	453	252	55	18	4	0	4100	5441	4118	75	2467	2467	2568	738	28	73	55	0	0.000	0.000	0.000	0.000	0.000	0.000	0.000	0.000	0.000	0.000	0.000	0.000	0.000	0.000	0.048	0.038	0.069	0.080	4.319	0.027	0.092	316	2384	100	78	1633	1711	114	2974	3088	Error	Error	-4.388	78	1633	114	2974	167503	1719377	0.306	3.893	0	0	0
1	12	18	"A107"	"A107"	7665	31730	100	434	486	293	60	413	413	442	236	53	14	3	0	4285	5302	3494	65	2402	2402	2494	809	32	79	59	0	0.000	0.000	0.000	0.000	0.000	0.000	0.000	0.000	0.000	0.000	0.000	0.000	0.000	0.000	0.011	0.025	0.058	0.053	4.489	0.027	0.083	316	2384	100	21	1883	1904	73	2900	2973	Error	Error	-6.486	21	1883	73	2900	153603	1675287	0.186	3.471	0	0	0
1	13	18	"A108"	"A108"	7965	31730	100	457	527	368	69	402	402	431	234	54	24	6	0	6120	8235	6150	74	2371	2371	2456	742	30	77	69	0	0.000	0.000	0.000	0.000	0.000	0.000	0.000	0.000	0.000	0.000	0.000	0.000	0.000	0.000	0.015	0.021	0.037	0.041	5.972	0.023	0.099	316	2384	100	55	3749	3804	125	5864	5989	Error	Error	-6.091	55	3749	125	5864	166471	2602282	0.410	7.788	0	0	0
1	14	18	"A108"	"A108"	8265	31730	100	519	569	321	56	419	419	454	264	58	24	6	0	5222	7477	6109	81	2520	2520	2597	767	29	82	68	0	0.000	0.000	0.000	0.000	0.000	0.000	0.000	0.000	0.000	0.000	0.000	0.000	0.000	0.000	0.037	0.030	0.041	0.044	4.599	0.023	0.115	316	2384	100	100	2702	2802	150	4957	5107	Error	Error	-4.756	100	2702	150	4957	179693	2362628	0.436	6.362	0	0	0
1	15	18	"A108"	"A108"	8565	31730	100	512	534	230	43	432	432	471	301	63	15	2	0	5162	6881	4961	72	2567	2567	2659	898	33	80	68	0	0.000	0.000	0.000	0.000	0.000	0.000	0.000	0.000	0.000	0.000	0.000	0.000	0.000	0.000	0.031	0.024	0.047	0.048	4.804	0.025	0.084	316	2384	100	80	2595	2675	102	4314	4416	Error	Error	-5.020	80	2595	102	4314	168846	2174323	0.209	4.702	0	0	0
1	16	18	"A109"	"A109"	8870	31730	100	447	489	409	83	436	436	481	479	99	3	0	0	3115	3534	2342	66	2590	2590	2691	1200	44	23	6	0	0.000	0.000	0.000	0.000	0.000	0.000	0.000	0.000	0.000	0.000	0.000	0.000	0.000	0.000	0.021	0.056	0.190	0.178	4.823	0.132	0.352	316	2384	100	11	525	536	53	944	997	Error	Error	-5.577	11	525	53	944	154386	1116822	0.017	0.703	0	0	0
1	17	18	"A109"	"A109"	9170	31730	100	482	520	317	60	433	433	472	265	56	14	2	0	3254	3744	1661	44	2625	2625	2764	1054	38	32	15	0	0.000	0.000	0.000	0.000	0.000	0.000	0.000	0.000	0.000	0.000	0.000	0.000	0.000	0.000	0.078	0.078	0.186	0.178	3.983	0.117	0.219	316	2384	100	49	629	678	87	1119	1206	Error	Error	-3.682	49	629	87	1119	164180	1183178	0.181	0.930	0	0	0
1	18	18	"A109"	"A109"	9470	31730	100	440	477	197	41	444	444	480	285	59	8	1	0	3457	3843	1556	40	2712	2712	2810	860	30	43	20	0	0.000	0.000	0.000	0.000	0.000	0.000	0.000	0.000	0.000	0.000	0.000	0.000	0.000	0.000	-0.005	0.029	0.132	0.138	5.268	0.114	0.159	316	2384	100	-4	745	741	33	1131	1164	Error	Error	Error	-4	745	33	1131	150625	1214389	-0.011	1.201	0	0	0
1	1	19	"A110"	"A110"	4340	32040	100	521	558	226	40	456	456	480	208	43	27	8	0	5503	7961	6828	85	2570	2570	2640	647	24	66	60	0	0.000	0.000	0.000	0.000	0.000	0.000	0.000	0.000	0.000	0.000	0.000	0.000	0.000	0.000	0.022	0.019	0.042	0.062	6.412	0.016	0.099	316	2384	100	65	2933	2998	102	5391	5493	Error	Error	-5.496	65	2933	102	5391	176271	2515710	0.375	8.224	0	0	0
1	2	19	"A110"	"A110"	4645	32040	90	564	620	274	44	454	454	481	210	43	32	17	0	6494	9356	6705	71	2635	2635	2686	532	19	98	95	0	0.000	0.000	0.000	0.000	0.000	0.000	0.000	0.000	0.000	0.000	0.000	0.000	0.000	0.000	0.029	0.025	0.032	0.032	3.435	0.022	0.157	256	1924	100	110	3859	3969	166	6721	6887	Error	Error	-5.133	110	3859	166	6721	158675	2395233	0.662	12.538	0	0	0
1	3	19	"A110"	"A110"	4950	32035	95	566	598	256	42	453	453	479	206	43	32	12	0	6204	9067	6891	76	2570	2570	2650	598	22	99	96	0	0.000	0.000	0.000	0.000	0.000	0.000	0.000	0.000	0.000	0.000	0.000	0.000	0.000	0.000	0.031	0.022	0.033	0.033	3.239	0.016	0.098	256	2088	100	113	3634	3747	145	6497	6642	Error	Error	-5.007	113	3634	145	6497	153015	2321260	0.578	10.731	0	0	0
1	4	19	"A111"	"A111"	5255	32040	80	498	537	227	42	442	442	460	192	41	30	10	0	7521	8949	4277	47	2561	2561	2617	580	22	98	98	0	0.000	0.000	0.000	0.000	0.000	0.000	0.000	0.000	0.000	0.000	0.000	0.000	0.000	0.000	0.011	0.015	0.027	0.024	3.571	0.016	0.080	208	1512	100	56	4960	5016	95	6388	6483	Error	Error	-6.469	56	4960	95	6388	111732	1861307	0.401	10.917	0	0	0
1	5	19	"A111"	"A111"	5550	32035	90	509	558	386	69	419	419	439	196	44	32	9	0	6331	8163	5089	62	2514	2514	2566	549	21	99	97	0	0.000	0.000	0.000	0.000	0.000	0.000	0.000	0.000	0.000	0.000	0.000	0.000	0.000	0.000	0.024	0.025	0.035	0.034	3.214	0.027	0.081	256	1924	100	90	3817	3907	139	5649	5788	Error	Error	-5.406	90	3817	139	5649	142769	2089706	0.607	10.195	0	0	0
1	6	19	"A111"	"A111"	5845	32035	100	480	515	238	46	423	423	449	221	49	20	6	0	5644	7074	4109	58	2516	2516	2602	700	26	95	85	0	0.000	0.000	0.000	0.000	0.000	0.000	0.000	0.000	0.000	0.000	0.000	0.000	0.000	0.000	0.018	0.020	0.035	0.035	3.216	0.022	0.086	316	2384	100	57	3128	3185	92	4558	4650	Error	Error	-5.778	57	3128	92	4558	162692	2235376	0.299	6.389	0	0	0
1	7	19	"A112"	"A112"	6155	32035	100	593	662	324	48	413	413	445	223	50	45	23	0	12153	16862	12469	73	2513	2513	2600	713	27	89	82	0	0.000	0.000	0.000	0.000	0.000	0.000	0.000	0.000	0.000	0.000	0.000	0.000	0.000	0.000	0.019	0.017	0.019	0.023	3.728	0.016	0.266	316	2384	100	180	9640	9820	249	14349	14598	Error	Error	-5.743	180	9640	249	14349	209137	5328394	0.973	20.003	0	0	0
1	8	19	"A112"	"A112"	6455	32035	100	637	676	341	50	427	427	456	214	46	49	20	0	12286	14912	9680	64	2533	2533	2685	899	33	94	92	0	0.000	0.000	0.000	0.000	0.000	0.000	0.000	0.000	0.000	0.000	0.000	0.000	0.000	0.000	0.022	0.020	0.022	0.022	3.259	0.019	0.287	316	2384	100	210	9753	9963	249	12379	12628	Error	Error	-5.537	210	9753	249	12379	213528	4712338	1.028	13.601	0	0	0
1	9	19	"A112"	"A112"	6755	32040	100	613	675	315	46	415	415	445	226	50	44	20	0	10254	14576	9906	67	2462	2462	2558	790	30	100	96	0	0.000	0.000	0.000	0.000	0.000	0.000	0.000	0.000	0.000	0.000	0.000	0.000	0.000	0.000	0.025	0.021	0.023	0.021	2.943	0.020	0.246	316	2384	100	198	7792	7990	260	12114	12374	Error	Error	-5.298	198	7792	260	12114	213169	4605917	1.018	15.213	0	0	0
1	10	19	"A113"	"A113"	7065	32040	85	612	645	288	44	415	415	453	259	57	39	9	0	14581	15067	5066	33	2544	2544	2652	739	27	100	100	0	0.000	0.000	0.000	0.000	0.000	0.000	0.000	0.000	0.000	0.000	0.000	0.000	0.000	0.000	0.016	0.018	0.019	0.017	2.754	0.018	0.136	208	1660	100	197	12037	12234	230	12523	12753	Error	Error	-5.933	197	12037	230	12523	134074	3134015	0.741	16.800	0	0	0
1	11	19	"A113"	"A113"	7360	32040	105	556	600	247	41	409	409	441	239	54	36	11	0	12762	12790	6701	52	2440	2440	2512	701	27	99	91	0	0.000	0.000	0.000	0.000	0.000	0.000	0.000	0.000	0.000	0.000	0.000	0.000	0.000	0.000	0.014	0.018	0.022	0.019	3.464	0.017	0.134	316	2572	100	147	10322	10469	191	10350	10541	Error	Error	-6.134	147	10322	191	10350	189499	4041542	0.665	14.662	0	0	0
1	12	19	"A113"	"A113"	7665	32040	100	566	626	362	57	401	401	432	248	57	40	13	0	10801	12493	6817	54	2404	2404	2627	1426	54	97	93	0	0.000	0.000	0.000	0.000	0.000	0.000	0.000	0.000	0.000	0.000	0.000	0.000	0.000	0.000	0.020	0.022	0.023	0.022	2.780	0.020	0.215	316	2384	100	165	8397	8562	225	10089	10314	Error	Error	-5.669	165	8397	225	10089	197684	3947852	0.782	6.919	0	0	0
1	13	19	"A114"	"A114"	7970	32040	90	752	798	400	50	417	417	449	246	54	64	30	0	24148	24065	7524	31	2565	2565	2644	811	30	100	98	0	0.000	0.000	0.000	0.000	0.000	0.000	0.000	0.000	0.000	0.000	0.000	0.000	0.000	0.000	0.016	0.018	0.017	0.016	2.227	0.018	0.286	256	1924	100	335	21583	21918	381	21500	21881	Error	Error	-6.010	335	21583	381	21500	204267	6160652	1.419	26.413	0	0	0
1	14	19	"A114"	"A114"	8265	32035	100	679	699	316	45	415	415	451	266	58	49	18	0	20946	20984	9719	46	2578	2578	2830	1517	53	99	99	0	0.000	0.000	0.000	0.000	0.000	0.000	0.000	0.000	0.000	0.000	0.000	0.000	0.000	0.000	0.014	0.015	0.016	0.014	2.595	0.016	0.231	316	2384	100	264	18368	18632	284	18406	18690	Error	Error	-6.121	264	18368	284	18406	221016	6630947	0.932	11.967	0	0	0
1	15	19	"A114"	"A114"	8560	32035	95	788	813	263	32	449	449	484	277	57	60	21	0	22941	22866	5875	25	2672	2672	2789	870	31	100	100	0	0.000	0.000	0.000	0.000	0.000	0.000	0.000	0.000	0.000	0.000	0.000	0.000	0.000	0.000	0.017	0.018	0.018	0.015	2.387	0.017	0.250	256	2088	100	339	20269	20608	364	20194	20558	Error	Error	-5.902	339	20269	364	20194	208129	5853683	1.188	23.077	0	0	0
1	16	19	"A115"	"A115"	8865	32035	80	555	590	256	43	444	444	474	246	51	28	6	0	6997	8578	4842	56	2670	2670	2773	790	28	98	87	0	0.000	0.000	0.000	0.000	0.000	0.000	0.000	0.000	0.000	0.000	0.000	0.000	0.000	0.000	0.026	0.025	0.036	0.030	3.431	0.023	0.116	208	1512	100	111	4327	4438	146	5908	6054	Error	Error	-5.285	111	4327	146	5908	122785	1784319	0.472	7.348	0	0	0
1	17	19	"A115"	"A115"	9160	32030	90	514	548	248	45	451	451	480	254	52	20	5	0	5589	7311	4343	59	2690	2690	2766	773	27	96	86	0	0.000	0.000	0.000	0.000	0.000	0.000	0.000	0.000	0.000	0.000	0.000	0.000	0.000	0.000	0.022	0.021	0.043	0.042	3.167	0.029	0.121	256	1924	100	63	2899	2962	97	4621	4718	Error	Error	-5.524	63	2899	97	4621	140322	1871624	0.268	5.880	0	0	0
1	18	19	"A115"	"A115"	9460	32025	100	506	538	265	49	447	447	494	402	81	7	1	0	4876	6228	3884	62	2754	2754	2847	844	29	84	62	0	0.000	0.000	0.000	0.000	0.000	0.000	0.000	0.000	0.000	0.000	0.000	0.000	0.000	0.000	0.028	0.026	0.060	0.060	3.650	0.033	0.082	316	2384	100	59	2122	2181	91	3474	3565	Error	Error	-5.169	59	2122	91	3474	170034	1967916	0.109	4.006	0	0	0
1	1	20	"A116"	"A116"	4360	32330	100	14588	20370	19512	95	451	451	556	1265	227	75	70	5	36952	29147	17214	59	2534	2534	2698	1692	62	80	75	0	0.000	0.000	0.000	0.000	0.000	0.000	0.000	0.000	0.000	0.000	0.000	0.000	0.000	0.000	0.411	0.748	0.553	0.518	2.223	0.901	0.762	316	2384	100	14137	34418	48555	19919	26613	46532	Error	Error	-1.284	14137	34418	19919	26613	6436938	9210352	15.663	15.632	0	0	0
1	2	20	"A116"	"A116"	4660	32330	100	6360	17946	20192	112	489	489	1540	6434	417	49	44	4	26921	27543	18496	67	2680	2680	3904	5925	151	77	59	0	0.000	0.000	0.000	0.000	0.000	0.000	0.000	0.000	0.000	0.000	0.000	0.000	0.000	0.000	0.242	0.702	0.381	0.295	3.237	0.992	0.790	316	2384	100	5871	24241	30112	17457	24863	42320	Error	Error	-2.046	5871	24241	17457	24863	5670898	8703590	2.550	3.990	0	0	0
1	3	20	"A116"	"A116"	4960	32330	100	3253	14599	18351	125	457	457	589	1395	236	61	50	3	21813	24010	14886	61	2598	2598	2812	1703	60	89	86	0	0.000	0.000	0.000	0.000	0.000	0.000	0.000	0.000	0.000	0.000	0.000	0.000	0.000	0.000	0.146	0.660	0.350	0.285	3.295	1.055	0.687	316	2384	100	2796	19215	22011	14142	21412	35554	Error	Error	-2.781	2796	19215	14142	21412	4613372	7587157	10.043	12.447	0	0	0
1	4	20	"A117"	"A117"	5260	32330	100	436	472	256	54	411	411	438	198	45	21	5	0	3010	3306	1175	35	2418	2418	2480	647	26	47	21	0	0.000	0.000	0.000	0.000	0.000	0.000	0.000	0.000	0.000	0.000	0.000	0.000	0.000	0.000	0.042	0.069	0.216	0.225	3.793	0.100	0.162	316	2384	100	25	592	617	61	888	949	Error	Error	-4.566	25	592	61	888	149263	1044619	0.172	1.277	0	0	0
1	5	20	"A117"	"A117"	5565	32330	100	463	485	240	49	420	420	447	209	46	17	5	0	3090	3571	1556	43	2522	2522	2594	658	25	47	22	0	0.000	0.000	0.000	0.000	0.000	0.000	0.000	0.000	0.000	0.000	0.000	0.000	0.000	0.000	0.076	0.062	0.175	0.181	4.955	0.046	0.047	316	2384	100	43	568	611	65	1049	1114	Error	Error	-3.723	43	568	65	1049	153175	1128435	0.182	1.485	0	0	0
1	6	20	"A117"	"A117"	5865	32330	100	455	471	279	59	406	406	441	222	50	16	3	0	3114	3582	1451	40	2466	2466	2535	675	26	48	26	0	0.000	0.000	0.000	0.000	0.000	0.000	0.000	0.000	0.000	0.000	0.000	0.000	0.000	0.000	0.076	0.058	0.144	0.158	4.807	0.087	0.131	316	2384	100	49	648	697	65	1116	1181	Error	Error	-3.725	49	648	65	1116	148770	1131798	0.135	1.551	0	0	0
1	7	20	"A118"	"A118"	6165	32330	100	513	547	228	41	426	426	454	207	45	29	12	0	6409	10003	8534	85	2485	2485	2562	646	25	78	73	0	0.000	0.000	0.000	0.000	0.000	0.000	0.000	0.000	0.000	0.000	0.000	0.000	0.000	0.000	0.022	0.016	0.032	0.040	5.901	0.015	0.122	316	2384	100	87	3924	4011	121	7518	7639	Error	Error	-5.495	87	3924	121	7518	172736	3160927	0.449	11.519	0	0	0
1	8	20	"A118"	"A118"	6465	32330	100	494	528	219	41	409	409	442	243	54	21	6	0	5405	8157	6910	84	2500	2500	2645	883	33	81	66	0	0.000	0.000	0.000	0.000	0.000	0.000	0.000	0.000	0.000	0.000	0.000	0.000	0.000	0.000	0.029	0.021	0.043	0.043	4.780	0.018	0.106	316	2384	100	85	2905	2990	119	5657	5776	Error	Error	-5.095	85	2905	119	5657	166848	2577523	0.354	6.242	0	0	0
1	9	20	"A118"	"A118"	6765	32330	100	493	545	289	53	409	409	437	214	48	31	14	0	5208	8795	8193	93	2454	2454	2558	814	31	78	68	0	0.000	0.000	0.000	0.000	0.000	0.000	0.000	0.000	0.000	0.000	0.000	0.000	0.000	0.000	0.031	0.021	0.039	0.046	5.282	0.023	0.242	316	2384	100	84	2754	2838	136	6341	6477	Error	Error	-5.035	84	2754	136	6341	172349	2779322	0.505	7.662	0	0	0
1	10	20	"A119"	"A119"	7070	32330	100	453	482	255	52	422	422	457	264	57	15	3	0	4129	4872	3061	62	2459	2459	2538	796	31	66	52	0	0.000	0.000	0.000	0.000	0.000	0.000	0.000	0.000	0.000	0.000	0.000	0.000	0.000	0.000	0.019	0.025	0.073	0.085	4.370	0.042	0.057	316	2384	100	31	1670	1701	60	2413	2473	Error	Error	-5.751	31	1670	60	2413	152265	1539598	0.095	2.932	0	0	0
1	11	20	"A119"	"A119"	7370	32330	100	491	501	179	35	430	430	460	225	48	17	3	0	3884	4735	2624	55	2529	2529	2600	674	25	73	50	0	0.000	0.000	0.000	0.000	0.000	0.000	0.000	0.000	0.000	0.000	0.000	0.000	0.000	0.000	0.045	0.032	0.078	0.080	3.941	0.038	0.067	316	2384	100	61	1355	1416	71	2206	2277	Error	Error	-4.473	61	1355	71	2206	158351	1496195	0.182	3.168	0	0	0
1	12	20	"A119"	"A119"	7670	32330	100	490	529	356	67	437	437	467	230	49	18	4	0	4057	5074	3170	62	2589	2589	2677	711	26	71	51	0	0.000	0.000	0.000	0.000	0.000	0.000	0.000	0.000	0.000	0.000	0.000	0.000	0.000	0.000	0.036	0.037	0.075	0.076	3.973	0.038	0.113	316	2384	100	53	1468	1521	92	2485	2577	Error	Error	-4.792	53	1468	92	2485	167163	1603443	0.270	3.371	0	0	0
1	13	20	"A120"	"A120"	7970	32330	100	416	438	198	45	427	427	453	241	53	12	1	0	3219	3529	1407	39	2521	2521	2577	641	24	51	28	0	0.000	0.000	0.000	0.000	0.000	0.000	0.000	0.000	0.000	0.000	0.000	0.000	0.000	0.000	-0.016	0.011	0.169	0.196	5.323	0.072	0.062	316	2384	100	-11	698	687	11	1008	1019	Error	Error	Error	-11	698	11	1008	138378	1115280	-0.062	1.485	0	0	0
1	14	20	"A120"	"A120"	8270	32330	100	447	483	203	42	435	435	473	303	64	9	1	0	3389	3882	1624	41	2597	2597	2675	800	29	49	22	0	0.000	0.000	0.000	0.000	0.000	0.000	0.000	0.000	0.000	0.000	0.000	0.000	0.000	0.000	0.015	0.037	0.174	0.158	5.413	0.075	0.144	316	2384	100	12	792	804	48	1285	1333	Error	Error	-6.044	12	792	48	1285	152760	1226747	0.033	1.509	0	0	0
1	15	20	"A120"	"A120"	8575	32330	100	462	491	239	48	447	447	479	264	55	12	0	0	3549	3930	1631	41	2667	2667	2754	886	32	49	21	0	0.000	0.000	0.000	0.000	0.000	0.000	0.000	0.000	0.000	0.000	0.000	0.000	0.000	0.000	0.017	0.035	0.150	0.146	4.960	0.082	0.129	316	2384	100	15	882	897	44	1263	1307	Error	Error	-5.878	15	882	44	1263	155168	1241921	0.045	1.327	0	0	0
1	16	20	"A121"	"A121"	8875	32330	100	666	747	422	56	446	446	480	257	53	43	21	0	13510	18760	15764	84	2707	2707	2819	892	31	80	77	0	0.000	0.000	0.000	0.000	0.000	0.000	0.000	0.000	0.000	0.000	0.000	0.000	0.000	0.000	0.020	0.019	0.021	0.028	4.103	0.018	0.345	316	2384	100	220	10803	11023	301	16053	16354	Error	Error	-5.618	220	10803	301	16053	236090	5928114	1.039	17.871	0	0	0
1	17	20	"A121"	"A121"	9175	32330	100	594	666	325	48	459	459	511	482	94	18	3	0	8189	14936	13962	93	2683	2683	2826	968	34	82	78	0	0.000	0.000	0.000	0.000	0.000	0.000	0.000	0.000	0.000	0.000	0.000	0.000	0.000	0.000	0.025	0.017	0.023	0.032	3.985	0.015	0.216	316	2384	100	135	5506	5641	207	12253	12460	Error	Error	-5.350	135	5506	207	12253	210346	4719713	0.322	12.510	0	0	0
1	18	20	"A121"	"A121"	9475	32330	100	601	662	302	45	474	474	528	609	115	10	0	0	8254	14267	12788	89	2822	2822	3050	1922	63	78	60	0	0.000	0.000	0.000	0.000	0.000	0.000	0.000	0.000	0.000	0.000	0.000	0.000	0.000	0.000	0.023	0.016	0.025	0.030	3.764	0.036	0.149	316	2384	100	127	5432	5559	188	11445	11633	Error	Error	-5.419	127	5432	188	11445	209240	4508485	0.220	5.836	0	0	0
1	1	21	"Blank"	"Blank"	4370	32630	100	433	456	190	41	441	441	468	205	43	13	3	0	2557	2581	478	18	2538	2538	2578	521	20	10	1	0	0.000	0.000	0.000	0.000	0.000	0.000	0.000	0.000	0.000	0.000	0.000	0.000	0.000	0.000	-0.421	0.349	0.458	0.430	4.725	0.116	0.065	316	2384	100	-8	19	11	15	43	58	Error	Error	Error	-8	19	15	43	144214	815485	-0.059	0.006	0	0	0
1	2	21	"Blank"	"Blank"	4670	32630	100	442	479	228	47	446	446	471	200	42	18	4	0	2610	2707	842	31	2594	2594	2651	557	21	11	4	0	0.000	0.000	0.000	0.000	0.000	0.000	0.000	0.000	0.000	0.000	0.000	0.000	0.000	0.000	-0.250	0.292	0.381	0.389	4.324	0.119	0.106	316	2384	100	-4	16	12	33	113	146	Error	Error	Error	-4	16	33	113	151422	855523	0.040	0.101	0	0	0
1	3	21	"Blank"	"Blank"	4970	32630	105	450	477	220	46	430	430	455	201	44	17	3	0	2553	2613	590	22	2569	2569	2624	579	22	9	2	0	0.000	0.000	0.000	0.000	0.000	0.000	0.000	0.000	0.000	0.000	0.000	0.000	0.000	0.000	-1.250	1.068	0.427	0.402	4.987	0.079	0.028	316	2572	100	20	-16	4	47	44	91	Error	Error	Error	20	-16	47	44	150580	825584	0.109	-0.019	0	0	0
1	4	21	"Blank"	"Blank"	5270	32630	100	436	460	185	40	439	439	469	228	48	12	2	0	2630	2664	519	19	2590	2590	2648	565	21	8	2	0	0.000	0.000	0.000	0.000	0.000	0.000	0.000	0.000	0.000	0.000	0.000	0.000	0.000	0.000	-0.075	0.284	0.529	0.492	4.363	0.131	0.104	316	2384	100	-3	40	37	21	74	95	Error	Error	Error	-3	40	21	74	145402	841883	-0.039	0.028	0	0	0
1	5	21	"Blank"	"Blank"	5570	32630	100	402	427	197	46	418	418	442	209	47	11	2	0	2405	2439	688	28	2478	2478	2539	609	23	6	1	0	0.000	0.000	0.000	0.000	0.000	0.000	0.000	0.000	0.000	0.000	0.000	0.000	0.000	0.000	0.219	-0.231	0.414	0.406	4.145	0.180	0.275	316	2384	100	-16	-73	-89	9	-39	-30	Error	Error	-2.190	-16	-73	9	-39	134836	770653	-0.072	-0.164	0	0	0
1	6	21	"Blank"	"Blank"	5870	32635	90	414	443	181	40	430	430	485	547	112	1	0	0	2533	2573	483	18	2553	2553	2689	1516	56	1	0	0	0.000	0.000	0.000	0.000	0.000	0.000	0.000	0.000	0.000	0.000	0.000	0.000	0.000	0.000	0.800	0.650	0.480	0.475	4.790	0.344	0.826	256	1924	100	-16	-20	-36	13	20	33	Error	Error	-0.322	-16	-20	13	20	113469	658615	-0.077	-0.077	0	0	0
1	7	21	"Blank"	"Blank"	6175	32630	100	432	453	207	45	417	417	456	423	92	3	0	0	2575	2620	636	24	2519	2519	2596	661	25	8	2	0	0.000	0.000	0.000	0.000	0.000	0.000	0.000	0.000	0.000	0.000	0.000	0.000	0.000	0.000	0.268	0.356	0.466	0.444	4.235	0.410	0.062	316	2384	100	15	56	71	36	101	137	Error	Error	-1.900	15	56	36	101	143035	827865	-0.007	0.036	0	0	0
1	8	21	"Blank"	"Blank"	6475	32630	100	449	467	188	40	407	407	439	227	51	17	2	0	2477	2549	750	29	2457	2457	2527	727	28	6	1	0	0.000	0.000	0.000	0.000	0.000	0.000	0.000	0.000	0.000	0.000	0.000	0.000	0.000	0.000	2.100	0.652	0.367	0.379	5.127	0.112	0.155	316	2384	100	42	20	62	60	92	152	Error	Error	1.070	42	20	60	92	147446	805625	0.123	0.030	0	0	0
1	9	21	"Blank"	"Blank"	6775	32630	100	397	427	252	59	413	413	438	261	59	7	1	0	2264	2368	685	28	2403	2403	2478	667	26	6	2	0	0.000	0.000	0.000	0.000	0.000	0.000	0.000	0.000	0.000	0.000	0.000	0.000	0.000	0.000	0.115	-0.400	0.396	0.365	4.516	0.122	0.125	316	2384	100	-16	-139	-155	14	-35	-21	Error	Error	-3.119	-16	-139	14	-35	135059	748346	-0.042	-0.165	0	0	0
1	10	21	"Blank"	"Blank"	7075	32630	100	407	439	193	43	409	409	455	352	77	6	0	0	2463	2556	731	28	2422	2422	2517	786	31	7	3	0	0.000	0.000	0.000	0.000	0.000	0.000	0.000	0.000	0.000	0.000	0.000	0.000	0.000	0.000	-0.049	0.224	0.421	0.459	4.453	0.165	0.035	316	2384	100	-2	41	39	30	134	164	Error	Error	Error	-2	41	30	134	138669	807845	-0.045	0.050	0	0	0
1	11	21	"Blank"	"Blank"	7380	32635	90	413	450	227	50	426	426	466	280	60	5	1	0	2520	2605	783	30	2552	2552	2619	639	24	6	2	0	0.000	0.000	0.000	0.000	0.000	0.000	0.000	0.000	0.000	0.000	0.000	0.000	0.000	0.000	0.406	0.453	0.426	0.475	4.241	0.125	0.063	256	1924	100	-13	-32	-45	24	53	77	Error	Error	-1.300	-13	-32	24	53	115261	666984	-0.057	-0.022	0	0	0
1	12	21	"Blank"	"Blank"	7680	32630	100	449	480	273	56	441	441	473	229	48	10	2	0	2618	2714	887	32	2629	2629	2695	693	25	3	1	0	0.000	0.000	0.000	0.000	0.000	0.000	0.000	0.000	0.000	0.000	0.000	0.000	0.000	0.000	-0.727	0.459	0.426	0.427	4.973	0.131	0.166	316	2384	100	8	-11	-3	39	85	124	Error	Error	Error	8	-11	39	85	151830	857756	0.031	0.027	0	0	0
1	13	21	"Blank"	"Blank"	7980	32630	100	452	476	279	58	439	439	495	540	109	1	0	0	2692	2721	661	24	2631	2631	2702	843	31	4	1	0	0.000	0.000	0.000	0.000	0.000	0.000	0.000	0.000	0.000	0.000	0.000	0.000	0.000	0.000	0.213	0.411	0.359	0.393	5.198	0.470	0.112	316	2384	100	13	61	74	37	90	127	Error	Error	-2.230	13	61	37	90	150506	859683	-0.035	0.023	0	0	0
1	14	21	"Blank"	"Blank"	8280	32630	100	434	524	587	112	445	445	471	221	46	16	5	0	2540	2849	2318	81	2635	2635	2704	681	25	6	2	0	0.000	0.000	0.000	0.000	0.000	0.000	0.000	0.000	0.000	0.000	0.000	0.000	0.000	0.000	0.116	0.369	0.596	0.565	4.396	0.193	0.534	316	2384	100	-11	-95	-106	79	214	293	Error	Error	-3.110	-11	-95	79	214	165488	900295	0.240	0.213	0	0	0
1	15	21	"Blank"	"Blank"	8585	32630	90	460	495	254	51	464	464	494	247	50	10	2	0	2792	2836	766	27	2758	2758	2824	710	25	5	1	0	0.000	0.000	0.000	0.000	0.000	0.000	0.000	0.000	0.000	0.000	0.000	0.000	0.000	0.000	-0.118	0.397	0.455	0.414	4.553	0.174	0.208	256	1924	100	-4	34	30	31	78	109	Error	Error	Error	-4	34	31	78	126788	725978	0.004	0.017	0	0	0
1	16	21	"Blank"	"Blank"	8885	32635	90	496	516	250	48	478	478	512	263	51	8	1	0	2789	2908	1111	38	2843	2843	2916	785	26	4	1	0	0.000	0.000	0.000	0.000	0.000	0.000	0.000	0.000	0.000	0.000	0.000	0.000	0.000	0.000	-0.333	0.585	0.449	0.471	4.989	0.171	0.238	256	1924	100	18	-54	-36	38	65	103	Error	Error	Error	18	-54	38	65	132202	744348	0.015	-0.010	0	0	0
1	17	21	"Blank"	"Blank"	9185	32630	100	472	477	250	52	477	477	514	373	72	2	0	0	2777	2815	610	21	2773	2773	2884	1199	41	1	1	0	0.000	0.000	0.000	0.000	0.000	0.000	0.000	0.000	0.000	0.000	0.000	0.000	0.000	0.000	-1.250	0.000	0.355	0.355	4.981	0.213	0.578	316	2384	100	-5	4	-1	0	42	42	Error	Error	Error	-5	4	0	42	150859	889585	-0.099	-0.058	0	0	0
1	18	21	"Blank"	"Blank"	9485	32630	100	484	493	211	42	489	489	529	296	55	4	0	0	2934	3000	659	21	2908	2908	3005	816	27	4	1	0	0.000	0.000	0.000	0.000	0.000	0.000	0.000	0.000	0.000	0.000	0.000	0.000	0.000	0.000	-0.192	0.043	0.366	0.355	4.665	0.201	0.239	316	2384	100	-5	26	21	4	92	96	Error	Error	Error	-5	26	4	92	155904	947981	-0.122	-0.006	0	0	0
