# Supplementary material for: Application of hybridization control probe to increase accuracy on ligation detection or minisequencing diagnostic microarrays
Source: BMC Res Notes. 2009 Dec 14;2:249. doi: 10.1186/1756-0500-2-249 (PMC2799435; doi:10.1186/1756-0500-2-249)
Supplement: Additional file 3 — Gpr_files. Zip-compressed file containing raw microarray data in GenePix results format (.gpr) and GAL (GenePix Array List) files. [file 1756-0500-2-249-S3.ZIP › gpr_files/slide3/lasi3_8-16.gpr]

ATF	1.0
30	76    
"Type=GenePix Results 3"
"DateTime=2009/04/02 13:50:27"
"Settings=C:\Axon\Params\hpv0204lasi3.gps"
"GalFile=C:\Axon\Data\HPV\ArrayIt_032009_InstiBioGalfile.gal"
"ArrayOfArrays=8-16"
"PixelSize=5"
"Wavelengths=532	488"
"ImageFiles=C:\Axon\Data\HPV\020409\lasi3.tif 2	C:\Axon\Data\HPV\020409\lasi3.tif 3"
"NormalizationMethod=None"
"NormalizationFactors=1	1"
"JpegImage="
"StdDev=Type 1"
"RatioFormulations=W1/W3 (/532)	W1/W4 (/488)	W3/W4 (532/488)"
"FeatureType=Circular"
"Barcode="
"BackgroundSubtraction=LocalFeature"
"ImageOrigin=0, 0"
"JpegOrigin=3705, 80"
"Creator=GenePix Pro 6.1.0.2"
"Scanner=GenePix 4200A 01 Autoloader [2]"
"FocusPosition=0"
"Temperature=23.25"
"LinesAveraged=2"
"Comment="
"PMTGain=580	540"
"ScanPower=100	100"
"LaserPower=2.72	2.57"
"Filters=Standard Green	Standard Blue"
"ScanRegion=688,16,3816,13800"
"Supplier="
"Block"	"Column"	"Row"	"Name"	"ID"	"X"	"Y"	"Dia."	"F532 Median"	"F532 Mean"	"F532 SD"	"F532 CV"	"B532"	"B532 Median"	"B532 Mean"	"B532 SD"	"B532 CV"	"% > B532+1SD"	"% > B532+2SD"	"F532 % Sat."	"F488 Median"	"F488 Mean"	"F488 SD"	"F488 CV"	"B488"	"B488 Median"	"B488 Mean"	"B488 SD"	"B488 CV"	"% > B488+1SD"	"% > B488+2SD"	"F488 % Sat."	"Ratio of Medians (1/532)"	"Ratio of Means (1/532)"	"Median of Ratios (1/532)"	"Mean of Ratios (1/532)"	"Ratios SD (1/532)"	"Rgn Ratio (1/532)"	"Rgn R2 (1/532)"	"Ratio of Medians (1/488)"	"Ratio of Means (1/488)"	"Median of Ratios (1/488)"	"Mean of Ratios (1/488)"	"Ratios SD (1/488)"	"Rgn Ratio (1/488)"	"Rgn R2 (1/488)"	"Ratio of Medians (532/488)"	"Ratio of Means (532/488)"	"Median of Ratios (532/488)"	"Mean of Ratios (532/488)"	"Ratios SD (532/488)"	"Rgn Ratio (532/488)"	"Rgn R2 (532/488)"	"F Pixels"	"B Pixels"	"Circularity"	"Sum of Medians (1/532)"	"Sum of Medians (1/488)"	"Sum of Medians (532/488)"	"Sum of Means (1/532)"	"Sum of Means (1/488)"	"Sum of Means (532/488)"	"Log Ratio (1/532)"	"Log Ratio (1/488)"	"Log Ratio (532/488)"	"F532 Median - B532"	"F488 Median - B488"	"F532 Mean - B532"	"F488 Mean - B488"	"F532 Total Intensity"	"F488 Total Intensity"	"SNR 532"	"SNR 488"	"Flags"	"Normalize"	"Autoflag"
1	1	1	"A1"	"A1"	13310	26615	100	657	681	256	37	658	658	701	366	52	6	0	0	3268	3320	663	19	3301	3301	3417	1267	37	1	0	0	0.000	0.000	0.000	0.000	0.000	0.000	0.000	0.000	0.000	0.000	0.000	0.000	0.000	0.000	0.030	1.211	0.448	0.436	4.931	0.211	0.297	316	2384	100	-1	-33	-34	23	19	42	Error	Error	-5.044	-1	-33	23	19	215298	1049262	-0.055	-0.077	0	0	0
1	2	1	"A1"	"A1"	13610	26615	100	656	660	216	32	656	656	699	370	52	6	0	0	3179	3190	436	13	3314	3314	3459	1439	41	0	0	0	0.000	0.000	0.000	0.000	0.000	0.000	0.000	0.000	0.000	0.000	0.000	0.000	0.000	0.000	0.000	-0.032	0.549	0.588	5.196	0.159	0.334	316	2384	100	0	-135	-135	4	-124	-120	Error	Error	Error	0	-135	4	-124	208438	1008158	-0.105	-0.187	0	0	0
1	3	1	"A1"	"A1"	13910	26615	100	692	743	374	50	713	713	767	426	55	5	0	0	3384	3530	1166	33	3467	3467	3616	1623	44	1	1	0	0.000	0.000	0.000	0.000	0.000	0.000	0.000	0.000	0.000	0.000	0.000	0.000	0.000	0.000	0.253	0.476	0.506	0.472	4.163	0.230	0.338	316	2384	100	-21	-83	-104	30	63	93	Error	Error	-1.983	-21	-83	30	63	234746	1115337	-0.056	-0.053	0	0	0
1	4	1	"A2"	"A2"	14215	26615	100	1054	1079	349	32	653	653	685	278	40	63	31	0	24304	23571	10518	44	3447	3447	3632	1799	49	96	91	0	0.000	0.000	0.000	0.000	0.000	0.000	0.000	0.000	0.000	0.000	0.000	0.000	0.000	0.000	0.019	0.021	0.023	0.021	2.372	0.021	0.325	316	2384	100	401	20857	21258	426	20124	20550	Error	Error	-5.701	401	20857	426	20124	340845	7448315	1.417	11.083	0	0	0
1	5	1	"A2"	"A2"	14515	26615	100	1089	1132	403	35	656	656	689	310	44	64	33	0	27949	25725	11617	45	3443	3443	3955	3160	79	86	81	0	0.000	0.000	0.000	0.000	0.000	0.000	0.000	0.000	0.000	0.000	0.000	0.000	0.000	0.000	0.018	0.021	0.021	0.024	2.799	0.021	0.362	316	2384	100	433	24506	24939	476	22282	22758	Error	Error	-5.823	433	24506	476	22282	357868	8129026	1.429	6.889	0	0	0
1	6	1	"A2"	"A2"	14815	26615	100	1073	1107	363	32	631	631	675	370	54	57	22	0	28818	27390	11828	43	3385	3385	4317	4392	101	87	83	0	0.000	0.000	0.000	0.000	0.000	0.000	0.000	0.000	0.000	0.000	0.000	0.000	0.000	0.000	0.017	0.020	0.020	0.021	2.696	0.020	0.317	316	2384	100	442	25433	25875	476	24005	24481	Error	Error	-5.847	442	25433	476	24005	349808	8655086	1.168	5.253	0	0	0
1	7	1	"A3"	"A3"	15115	26615	100	793	846	349	41	632	632	662	366	55	26	8	0	7923	13787	12372	89	3211	3211	3649	3320	90	55	42	0	0.000	0.000	0.000	0.000	0.000	0.000	0.000	0.000	0.000	0.000	0.000	0.000	0.000	0.000	0.034	0.020	0.030	0.043	5.073	0.020	0.174	316	2384	100	161	4712	4873	214	10576	10790	Error	Error	-4.871	161	4712	214	10576	267459	4356743	0.503	3.054	0	0	0
1	8	1	"A3"	"A3"	15415	26615	100	1054	1105	380	34	785	785	821	346	42	41	18	0	15998	19228	11572	60	3603	3603	4180	4203	100	84	68	0	0.000	0.000	0.000	0.000	0.000	0.000	0.000	0.000	0.000	0.000	0.000	0.000	0.000	0.000	0.022	0.020	0.025	0.024	3.444	0.020	0.342	316	2384	100	269	12395	12664	320	15625	15945	Error	Error	-5.526	269	12395	320	15625	349179	6076036	0.821	3.580	0	0	0
1	9	1	"A3"	"A3"	15720	26615	100	1012	1062	370	34	780	780	816	336	41	40	14	0	13340	16539	11711	70	3629	3629	3955	2748	69	76	60	0	0.000	0.000	0.000	0.000	0.000	0.000	0.000	0.000	0.000	0.000	0.000	0.000	0.000	0.000	0.024	0.022	0.029	0.033	3.790	0.020	0.352	316	2384	100	232	9711	9943	282	12910	13192	Error	Error	-5.387	232	9711	282	12910	335571	5226294	0.732	4.579	0	0	0
1	10	1	"A4"	"A4"	16020	26615	100	845	906	342	37	716	716	747	282	37	32	12	0	10669	11681	7947	68	3466	3466	3910	3023	77	55	51	0	0.000	0.000	0.000	0.000	0.000	0.000	0.000	0.000	0.000	0.000	0.000	0.000	0.000	0.000	0.018	0.023	0.037	0.052	5.597	0.022	0.257	316	2384	100	129	7203	7332	190	8215	8405	Error	Error	-5.803	129	7203	190	8215	286161	3691272	0.564	2.571	0	0	0
1	11	1	"A4"	"A4"	16320	26615	100	963	1008	330	32	772	772	805	375	46	29	6	0	13932	13968	9259	66	3642	3642	4037	2561	63	61	58	0	0.000	0.000	0.000	0.000	0.000	0.000	0.000	0.000	0.000	0.000	0.000	0.000	0.000	0.000	0.019	0.023	0.029	0.044	5.878	0.019	0.218	316	2384	100	191	10290	10481	236	10326	10562	Error	Error	-5.752	191	10290	236	10326	318371	4413818	0.541	3.878	0	0	0
1	12	1	"A4"	"A4"	16620	26615	100	1042	1111	530	47	839	839	881	335	38	35	12	0	14536	13696	7780	56	3769	3769	4683	4357	93	68	59	0	0.000	0.000	0.000	0.000	0.000	0.000	0.000	0.000	0.000	0.000	0.000	0.000	0.000	0.000	0.019	0.027	0.034	0.041	4.662	0.021	0.215	316	2384	100	203	10767	10970	272	9927	10199	Error	Error	-5.729	203	10767	272	9927	351110	4327962	0.687	2.069	0	0	0
1	13	1	"A5"	"A5"	16920	26615	100	857	872	265	30	794	794	813	266	32	25	5	0	4705	5655	3051	53	3638	3638	3686	948	25	54	26	0	0.000	0.000	0.000	0.000	0.000	0.000	0.000	0.000	0.000	0.000	0.000	0.000	0.000	0.000	0.059	0.039	0.145	0.133	4.173	0.034	0.065	316	2384	100	63	1067	1130	78	2017	2095	Error	Error	-4.082	63	1067	78	2017	275571	1786990	0.222	2.077	0	0	0
1	14	1	"A5"	"A5"	17225	26620	100	1037	1062	303	28	979	979	1011	350	34	18	2	0	5170	5959	2263	37	4161	4161	4251	897	21	56	31	0	0.000	0.000	0.000	0.000	0.000	0.000	0.000	0.000	0.000	0.000	0.000	0.000	0.000	0.000	0.057	0.046	0.134	0.128	5.562	0.062	0.068	316	2384	100	58	1009	1067	83	1798	1881	Error	Error	-4.121	58	1009	83	1798	335689	1883150	0.146	1.904	0	0	0
1	15	1	"A5"	"A5"	17525	26620	100	781	805	275	34	844	844	868	278	32	7	3	0	4902	5261	1628	30	3769	3769	3845	679	17	62	44	0	0.000	0.000	0.000	0.000	0.000	0.000	0.000	0.000	0.000	0.000	0.000	0.000	0.000	0.000	-0.056	-0.026	0.142	0.152	5.303	0.017	0.005	316	2384	100	-63	1133	1070	-39	1492	1453	Error	Error	Error	-63	1133	-39	1492	254488	1662583	-0.227	2.085	0	0	0
1	16	1	"A6"	"A6"	17825	26620	100	854	883	306	34	709	709	783	1484	189	0	0	0	14590	12857	7362	57	3536	3536	3744	1899	50	66	64	0	0.000	0.000	0.000	0.000	0.000	0.000	0.000	0.000	0.000	0.000	0.000	0.000	0.000	0.000	0.013	0.019	0.028	0.040	6.326	0.016	0.139	316	2384	100	145	11054	11199	174	9321	9495	Error	Error	-6.252	145	11054	174	9321	278949	4062875	0.067	4.799	0	0	0
1	17	1	"A6"	"A6"	18125	26620	100	832	874	282	32	664	664	698	283	40	36	10	0	16729	17167	5940	34	3490	3490	4015	2875	71	91	90	0	0.000	0.000	0.000	0.000	0.000	0.000	0.000	0.000	0.000	0.000	0.000	0.000	0.000	0.000	0.013	0.015	0.019	0.017	2.953	0.018	0.247	316	2384	100	168	13239	13407	210	13677	13887	Error	Error	-6.300	168	13239	210	13677	276254	5424749	0.622	4.575	0	0	0
1	18	1	"A6"	"A6"	18425	26620	100	930	967	295	30	774	774	814	437	53	19	2	0	17356	17250	5539	32	4043	4043	4655	3469	74	91	90	0	0.000	0.000	0.000	0.000	0.000	0.000	0.000	0.000	0.000	0.000	0.000	0.000	0.000	0.000	0.012	0.015	0.021	0.019	3.691	0.018	0.087	316	2384	100	156	13313	13469	193	13207	13400	Error	Error	-6.415	156	13313	193	13207	305720	5451147	0.350	3.631	0	0	0
1	1	2	"A7"	"A7"	13315	26915	100	625	642	290	45	549	549	588	410	69	8	1	0	4156	6403	4844	75	2985	2985	3362	2402	71	37	26	0	0.000	0.000	0.000	0.000	0.000	0.000	0.000	0.000	0.000	0.000	0.000	0.000	0.000	0.000	0.065	0.027	0.089	0.093	6.181	0.029	0.079	316	2384	100	76	1171	1247	93	3418	3511	Error	Error	-3.946	76	1171	93	3418	202955	2023200	0.132	1.266	0	0	0
1	2	2	"A7"	"A7"	13615	26915	100	581	626	350	55	533	533	571	339	59	13	1	0	4885	5835	3180	54	3005	3005	3413	2381	69	43	21	0	0.000	0.000	0.000	0.000	0.000	0.000	0.000	0.000	0.000	0.000	0.000	0.000	0.000	0.000	0.026	0.033	0.068	0.075	5.704	0.031	0.106	316	2384	100	48	1880	1928	93	2830	2923	Error	Error	-5.292	48	1880	93	2830	197710	1843848	0.162	1.017	0	0	0
1	3	2	"A7"	"A7"	13915	26915	100	589	625	205	32	543	543	587	334	56	13	0	0	4903	5967	3847	64	3057	3057	3744	3551	94	24	8	0	0.000	0.000	0.000	0.000	0.000	0.000	0.000	0.000	0.000	0.000	0.000	0.000	0.000	0.000	0.025	0.028	0.071	0.082	4.677	0.028	0.205	316	2384	100	46	1846	1892	82	2910	2992	Error	Error	-5.327	46	1846	82	2910	197627	1885563	0.114	0.626	0	0	0
1	4	2	"A8"	"A8"	14215	26915	100	751	795	360	45	552	552	596	321	53	35	11	0	8958	14513	12323	84	3088	3088	3864	3912	101	51	49	0	0.000	0.000	0.000	0.000	0.000	0.000	0.000	0.000	0.000	0.000	0.000	0.000	0.000	0.000	0.034	0.021	0.028	0.043	5.321	0.022	0.347	316	2384	100	199	5870	6069	243	11425	11668	Error	Error	-4.883	199	5870	243	11425	251116	4586115	0.620	2.722	0	0	0
1	5	2	"A8"	"A8"	14515	26915	100	858	887	353	39	554	554	599	324	54	47	17	0	17369	17018	11198	65	3104	3104	3958	4377	110	70	66	0	0.000	0.000	0.000	0.000	0.000	0.000	0.000	0.000	0.000	0.000	0.000	0.000	0.000	0.000	0.021	0.024	0.027	0.034	4.138	0.022	0.434	316	2384	100	304	14265	14569	333	13914	14247	Error	Error	-5.552	304	14265	333	13914	280448	5377842	0.889	2.984	0	0	0
1	6	2	"A8"	"A8"	14820	26915	100	722	747	320	42	552	552	595	318	53	29	7	0	15973	15192	8472	55	3054	3054	4552	6357	139	74	50	0	0.000	0.000	0.000	0.000	0.000	0.000	0.000	0.000	0.000	0.000	0.000	0.000	0.000	0.000	0.013	0.016	0.022	0.027	4.726	0.018	0.280	316	2384	100	170	12919	13089	195	12138	12333	Error	Error	-6.248	170	12919	195	12138	236000	4800654	0.478	1.674	0	0	0
1	7	2	"A9"	"A9"	15120	26915	100	829	863	452	52	553	553	610	741	121	12	1	0	19459	17031	11050	64	3012	3012	3435	3080	89	67	65	0	0.000	0.000	0.000	0.000	0.000	0.000	0.000	0.000	0.000	0.000	0.000	0.000	0.000	0.000	0.017	0.022	0.027	0.036	4.566	0.041	0.144	316	2384	100	276	16447	16723	310	14019	14329	Error	Error	-5.897	276	16447	310	14019	272796	5381883	0.341	4.414	0	0	0
1	8	2	"A9"	"A9"	15420	26915	100	784	829	357	43	561	561	604	300	49	39	14	0	15744	15965	9594	60	2984	2984	3711	3881	104	74	70	0	0.000	0.000	0.000	0.000	0.000	0.000	0.000	0.000	0.000	0.000	0.000	0.000	0.000	0.000	0.017	0.021	0.023	0.025	4.956	0.018	0.280	316	2384	100	223	12760	12983	268	12981	13249	Error	Error	-5.838	223	12760	268	12981	261824	5045034	0.750	3.157	0	0	0
1	9	2	"A9"	"A9"	15720	26915	100	849	893	409	45	573	573	605	237	39	52	32	0	15393	14566	8325	57	3056	3056	3554	3052	85	73	70	0	0.000	0.000	0.000	0.000	0.000	0.000	0.000	0.000	0.000	0.000	0.000	0.000	0.000	0.000	0.022	0.028	0.033	0.036	4.536	0.026	0.380	316	2384	100	276	12337	12613	320	11510	11830	Error	Error	-5.482	276	12337	320	11510	282313	4602856	1.215	3.608	0	0	0
1	10	2	"A10"	"A10"	16020	26915	100	876	953	425	44	586	586	612	228	37	54	37	0	17534	18502	14478	78	3099	3099	3496	2928	83	62	57	0	0.000	0.000	0.000	0.000	0.000	0.000	0.000	0.000	0.000	0.000	0.000	0.000	0.000	0.000	0.020	0.024	0.029	0.045	4.559	0.023	0.547	316	2384	100	290	14435	14725	367	15403	15770	Error	Error	-5.637	290	14435	367	15403	301046	5846533	1.496	5.125	0	0	0
1	11	2	"A10"	"A10"	16325	26915	100	853	875	359	41	576	576	617	353	57	43	14	0	17891	16729	10030	59	3038	3038	3796	4603	121	71	68	0	0.000	0.000	0.000	0.000	0.000	0.000	0.000	0.000	0.000	0.000	0.000	0.000	0.000	0.000	0.019	0.022	0.028	0.035	4.694	0.021	0.506	316	2384	100	277	14853	15130	299	13691	13990	Error	Error	-5.745	277	14853	299	13691	276453	5286428	0.731	2.810	0	0	0
1	12	2	"A10"	"A10"	16625	26920	100	774	815	309	37	604	604	625	237	37	42	17	0	18383	17583	9334	53	3078	3078	3865	4399	113	75	74	0	0.000	0.000	0.000	0.000	0.000	0.000	0.000	0.000	0.000	0.000	0.000	0.000	0.000	0.000	0.011	0.015	0.020	0.021	4.120	0.016	0.299	316	2384	100	170	15305	15475	211	14505	14716	Error	Error	-6.492	170	15305	211	14505	257629	5556357	0.802	3.118	0	0	0
1	13	2	"A11"	"A11"	16925	26920	100	818	868	331	38	674	674	703	283	40	35	13	0	6295	9955	9791	98	3188	3188	3381	1853	54	62	43	0	0.000	0.000	0.000	0.000	0.000	0.000	0.000	0.000	0.000	0.000	0.000	0.000	0.000	0.000	0.046	0.029	0.072	0.091	5.743	0.020	0.173	316	2384	100	144	3107	3251	194	6767	6961	Error	Error	-4.431	144	3107	194	6767	274226	3145773	0.583	3.548	0	0	0
1	14	2	"A11"	"A11"	17225	26920	100	756	808	358	44	660	660	688	273	39	26	9	0	7618	10283	8532	82	3290	3290	3579	2247	62	65	49	0	0.000	0.000	0.000	0.000	0.000	0.000	0.000	0.000	0.000	0.000	0.000	0.000	0.000	0.000	0.022	0.021	0.032	0.037	5.645	0.018	0.170	316	2384	100	96	4328	4424	148	6993	7141	Error	Error	-5.495	96	4328	148	6993	255295	3249511	0.440	2.984	0	0	0
1	15	2	"A11"	"A11"	17525	26920	100	709	721	247	34	625	625	662	333	50	14	1	0	6666	8999	7157	79	3285	3285	3611	2738	75	57	33	0	0.000	0.000	0.000	0.000	0.000	0.000	0.000	0.000	0.000	0.000	0.000	0.000	0.000	0.000	0.025	0.017	0.048	0.055	5.955	0.012	0.111	316	2384	100	84	3381	3465	96	5714	5810	Error	Error	-5.331	84	3381	96	5714	227858	2843529	0.177	1.968	0	0	0
1	16	2	"A12"	"A12"	17830	26920	100	735	788	311	39	565	565	593	355	59	33	6	0	11732	17719	14049	79	3095	3095	3240	1564	48	77	72	0	0.000	0.000	0.000	0.000	0.000	0.000	0.000	0.000	0.000	0.000	0.000	0.000	0.000	0.000	0.020	0.015	0.021	0.028	4.677	0.015	0.325	316	2384	100	170	8637	8807	223	14624	14847	Error	Error	-5.667	170	8637	223	14624	248883	5599268	0.549	9.258	0	0	0
1	17	2	"A12"	"A12"	18130	26920	100	751	816	336	41	618	618	644	236	36	38	18	0	12076	17086	14572	85	3388	3388	4377	5408	123	63	42	0	0.000	0.000	0.000	0.000	0.000	0.000	0.000	0.000	0.000	0.000	0.000	0.000	0.000	0.000	0.015	0.014	0.021	0.028	4.268	0.014	0.367	316	2384	100	133	8688	8821	198	13698	13896	Error	Error	-6.030	133	8688	198	13698	257757	5399049	0.729	2.350	0	0	0
1	18	2	"A12"	"A12"	18430	26920	100	743	787	303	38	646	646	699	457	65	15	1	0	13264	15062	10188	67	3535	3535	5071	7150	140	62	27	0	0.000	0.000	0.000	0.000	0.000	0.000	0.000	0.000	0.000	0.000	0.000	0.000	0.000	0.000	0.010	0.012	0.023	0.027	5.003	0.016	0.406	316	2384	100	97	9729	9826	141	11527	11668	Error	Error	-6.648	97	9729	141	11527	248814	4759471	0.193	1.397	0	0	0
1	1	3	"A13"	"A13"	13320	27225	100	846	873	454	52	536	536	576	362	62	43	13	0	17231	14454	8481	58	2977	2977	3298	2092	63	69	66	0	0.000	0.000	0.000	0.000	0.000	0.000	0.000	0.000	0.000	0.000	0.000	0.000	0.000	0.000	0.022	0.029	0.032	0.038	3.525	0.028	0.354	316	2384	100	310	14254	14564	337	11477	11814	Error	Error	-5.523	310	14254	337	11477	275863	4567556	0.820	5.333	0	0	0
1	2	3	"A13"	"A13"	13620	27225	100	927	942	342	36	525	525	573	343	59	58	18	0	19512	20428	7756	37	2968	2968	3819	4097	107	95	92	0	0.000	0.000	0.000	0.000	0.000	0.000	0.000	0.000	0.000	0.000	0.000	0.000	0.000	0.000	0.024	0.024	0.024	0.022	2.447	0.025	0.427	316	2384	100	402	16544	16946	417	17460	17877	Error	Error	-5.363	402	16544	417	17460	297755	6455133	1.076	4.054	0	0	0
1	3	3	"A13"	"A13"	13925	27230	105	964	983	309	31	514	514	564	460	81	48	8	0	21788	21350	3888	18	2955	2955	3114	1657	53	100	99	0	0.000	0.000	0.000	0.000	0.000	0.000	0.000	0.000	0.000	0.000	0.000	0.000	0.000	0.000	0.024	0.025	0.025	0.021	2.331	0.026	0.322	316	2572	100	450	18833	19283	469	18395	18864	Error	Error	-5.387	450	18833	469	18395	310493	6746447	0.911	11.005	0	0	0
1	4	3	"A14"	"A14"	14225	27225	100	798	834	423	50	507	507	542	388	71	39	8	0	20680	20334	12565	61	2887	2887	3115	1883	60	78	73	0	0.000	0.000	0.000	0.000	0.000	0.000	0.000	0.000	0.000	0.000	0.000	0.000	0.000	0.000	0.016	0.019	0.021	0.023	3.951	0.021	0.204	316	2384	100	291	17793	18084	327	17447	17774	Error	Error	-5.934	291	17793	327	17447	263513	6425495	0.753	9.144	0	0	0
1	5	3	"A14"	"A14"	14525	27225	100	1001	1009	310	30	519	519	550	297	54	71	34	0	26774	25823	7703	29	2963	2963	3117	1359	43	97	95	0	0.000	0.000	0.000	0.000	0.000	0.000	0.000	0.000	0.000	0.000	0.000	0.000	0.000	0.000	0.020	0.021	0.022	0.020	2.493	0.021	0.388	316	2384	100	482	23811	24293	490	22860	23350	Error	Error	-5.626	482	23811	490	22860	318963	8160070	1.545	16.708	0	0	0
1	6	3	"A14"	"A14"	14825	27230	95	1061	1093	332	30	523	523	548	255	46	84	54	0	28243	29165	6553	22	2973	2973	3139	1400	44	100	100	0	0.000	0.000	0.000	0.000	0.000	0.000	0.000	0.000	0.000	0.000	0.000	0.000	0.000	0.000	0.021	0.022	0.022	0.020	1.740	0.021	0.406	256	2088	100	538	25270	25808	570	26192	26762	Error	Error	-5.554	538	25270	570	26192	279741	7466274	2.137	18.590	0	0	0
1	7	3	"A15"	"A15"	15125	27230	100	820	867	383	44	520	520	556	350	62	44	16	0	15597	16859	11817	70	2941	2941	3285	2226	67	70	67	0	0.000	0.000	0.000	0.000	0.000	0.000	0.000	0.000	0.000	0.000	0.000	0.000	0.000	0.000	0.024	0.025	0.027	0.034	3.749	0.024	0.307	316	2384	100	300	12656	12956	347	13918	14265	Error	Error	-5.399	300	12656	347	13918	274001	5327505	0.889	6.098	0	0	0
1	8	3	"A15"	"A15"	15430	27230	100	924	923	310	33	511	511	547	274	50	67	29	0	19636	20975	7272	34	2903	2903	3029	1145	37	100	100	0	0.000	0.000	0.000	0.000	0.000	0.000	0.000	0.000	0.000	0.000	0.000	0.000	0.000	0.000	0.025	0.023	0.024	0.020	2.221	0.023	0.325	316	2384	100	413	16733	17146	412	18072	18484	Error	Error	-5.340	413	16733	412	18072	291704	6627951	1.372	15.673	0	0	0
1	9	3	"A15"	"A15"	15730	27225	95	761	824	375	45	514	514	543	239	44	51	23	0	18361	19808	7509	37	2882	2882	3029	1366	45	100	100	0	0.000	0.000	0.000	0.000	0.000	0.000	0.000	0.000	0.000	0.000	0.000	0.000	0.000	0.000	0.016	0.018	0.018	0.016	2.757	0.016	0.231	256	2088	100	247	15479	15726	310	16926	17236	Error	Error	-5.970	247	15479	310	16926	211024	5070767	1.176	12.283	0	0	0
1	10	3	"A16"	"A16"	16035	27230	85	921	947	350	36	525	525	556	217	39	70	45	0	30375	28702	11604	40	2925	2925	3099	1415	45	100	100	0	0.000	0.000	0.000	0.000	0.000	0.000	0.000	0.000	0.000	0.000	0.000	0.000	0.000	0.000	0.014	0.016	0.016	0.015	2.316	0.016	0.425	208	1660	100	396	27450	27846	422	25777	26199	Error	Error	-6.115	396	27450	422	25777	197065	5969935	1.802	18.094	0	0	0
1	11	3	"A16"	"A16"	16330	27225	100	893	979	411	41	558	558	587	239	40	60	38	0	17143	21936	13817	62	3058	3058	3209	1582	49	95	94	0	0.000	0.000	0.000	0.000	0.000	0.000	0.000	0.000	0.000	0.000	0.000	0.000	0.000	0.000	0.024	0.022	0.024	0.024	2.379	0.020	0.478	316	2384	100	335	14085	14420	421	18878	19299	Error	Error	-5.394	335	14085	421	18878	309245	6931770	1.640	11.838	0	0	0
1	12	3	"A16"	"A16"	16630	27225	100	822	872	346	39	567	567	608	298	49	44	19	0	18262	22200	13177	59	2993	2993	4142	6203	149	83	62	0	0.000	0.000	0.000	0.000	0.000	0.000	0.000	0.000	0.000	0.000	0.000	0.000	0.000	0.000	0.017	0.016	0.018	0.017	2.595	0.017	0.354	316	2384	100	255	15269	15524	305	19207	19512	Error	Error	-5.904	255	15269	305	19207	275480	7015160	0.886	2.911	0	0	0
1	13	3	"A17"	"A17"	16930	27225	100	737	748	326	43	572	572	593	218	36	43	15	0	12847	10946	6494	59	2990	2990	3140	1232	39	68	65	0	0.000	0.000	0.000	0.000	0.000	0.000	0.000	0.000	0.000	0.000	0.000	0.000	0.000	0.000	0.017	0.022	0.032	0.043	4.520	0.022	0.180	316	2384	100	165	9857	10022	176	7956	8132	Error	Error	-5.901	165	9857	176	7956	236313	3459071	0.711	6.336	0	0	0
1	14	3	"A17"	"A17"	17235	27225	100	842	851	284	33	545	545	574	215	37	59	28	0	14811	14554	5159	35	3026	3026	3242	1727	53	95	95	0	0.000	0.000	0.000	0.000	0.000	0.000	0.000	0.000	0.000	0.000	0.000	0.000	0.000	0.000	0.025	0.027	0.029	0.027	2.364	0.025	0.316	316	2384	100	297	11785	12082	306	11528	11834	Error	Error	-5.310	297	11785	306	11528	268996	4599061	1.288	6.550	0	0	0
1	15	3	"A17"	"A17"	17535	27230	100	763	787	270	34	540	540	561	211	37	51	25	0	14088	14001	4627	33	2958	2958	3027	863	28	99	99	0	0.000	0.000	0.000	0.000	0.000	0.000	0.000	0.000	0.000	0.000	0.000	0.000	0.000	0.000	0.020	0.022	0.025	0.020	2.824	0.023	0.256	316	2384	100	223	11130	11353	247	11043	11290	Error	Error	-5.641	223	11130	247	11043	248567	4424457	1.071	12.716	0	0	0
1	16	3	"A18"	"A18"	17840	27230	85	890	911	269	29	525	525	544	224	41	74	34	0	17825	18991	5285	27	2902	2902	3044	1334	43	100	100	0	0.000	0.000	0.000	0.000	0.000	0.000	0.000	0.000	0.000	0.000	0.000	0.000	0.000	0.000	0.024	0.024	0.025	0.021	2.301	0.024	0.278	208	1660	100	365	14923	15288	386	16089	16475	Error	Error	-5.353	365	14923	386	16089	189515	3950160	1.638	11.954	0	0	0
1	17	3	"A18"	"A18"	18140	27235	110	897	916	302	32	600	600	677	1490	220	0	0	0	15419	16531	6426	38	3245	3245	3546	2635	74	97	94	0	0.000	0.000	0.000	0.000	0.000	0.000	0.000	0.000	0.000	0.000	0.000	0.000	0.000	0.000	0.024	0.024	0.027	0.023	2.605	0.024	0.353	392	2896	100	297	12174	12471	316	13286	13602	Error	Error	-5.357	297	12174	316	13286	359258	6480173	0.160	4.928	0	0	0
1	18	3	"A18"	"A18"	18440	27235	105	866	895	282	31	600	600	630	253	40	50	23	0	15099	16172	5944	36	3292	3292	3672	2378	64	100	97	0	0.000	0.000	0.000	0.000	0.000	0.000	0.000	0.000	0.000	0.000	0.000	0.000	0.000	0.000	0.023	0.023	0.026	0.022	2.546	0.019	0.227	316	2572	100	266	11807	12073	295	12880	13175	Error	Error	-5.472	266	11807	295	12880	282925	5110479	1.047	5.257	0	0	0
1	1	4	"A19"	"A19"	13320	27515	100	670	735	435	59	523	523	563	321	57	27	10	0	10566	11081	7668	69	2971	2971	3368	2424	71	59	58	0	0.000	0.000	0.000	0.000	0.000	0.000	0.000	0.000	0.000	0.000	0.000	0.000	0.000	0.000	0.019	0.026	0.032	0.048	5.646	0.027	0.211	316	2384	100	147	7595	7742	212	8110	8322	Error	Error	-5.691	147	7595	212	8110	232174	3501670	0.536	3.182	0	0	0
1	2	4	"A19"	"A19"	13620	27515	100	700	743	311	41	519	519	569	431	75	22	2	0	11667	12523	8018	64	2977	2977	3698	3547	95	69	58	0	0.000	0.000	0.000	0.000	0.000	0.000	0.000	0.000	0.000	0.000	0.000	0.000	0.000	0.000	0.021	0.023	0.027	0.033	4.312	0.029	0.169	316	2384	100	181	8690	8871	224	9546	9770	Error	Error	-5.585	181	8690	224	9546	234691	3957127	0.404	2.488	0	0	0
1	3	4	"A19"	"A19"	13920	27515	100	692	777	723	93	509	509	552	331	59	31	8	0	11945	12206	8268	67	2970	2970	3606	3200	88	66	58	0	0.000	0.000	0.000	0.000	0.000	0.000	0.000	0.000	0.000	0.000	0.000	0.000	0.000	0.000	0.020	0.029	0.030	0.041	5.095	0.030	0.197	316	2384	100	183	8975	9158	268	9236	9504	Error	Error	-5.616	183	8975	268	9236	245536	3857204	0.680	2.688	0	0	0
1	4	4	"A20"	"A20"	14220	27515	100	827	918	729	79	501	501	537	293	54	52	31	0	21370	20876	16348	78	2919	2919	3276	2441	74	64	64	0	0.000	0.000	0.000	0.000	0.000	0.000	0.000	0.000	0.000	0.000	0.000	0.000	0.000	0.000	0.018	0.023	0.025	0.040	4.277	0.023	0.337	316	2384	100	326	18451	18777	417	17957	18374	Error	Error	-5.823	326	18451	417	17957	290156	6596795	1.300	7.210	0	0	0
1	5	4	"A20"	"A20"	14525	27515	100	798	855	406	47	506	506	552	388	70	37	11	0	21269	21442	13153	61	2932	2932	4263	5105	119	76	74	0	0.000	0.000	0.000	0.000	0.000	0.000	0.000	0.000	0.000	0.000	0.000	0.000	0.000	0.000	0.016	0.019	0.020	0.023	3.682	0.016	0.212	316	2384	100	292	18337	18629	349	18510	18859	Error	Error	-5.973	292	18337	349	18510	270047	6775738	0.781	3.365	0	0	0
1	6	4	"A20"	"A20"	14825	27515	100	989	963	391	40	509	509	548	341	62	60	27	0	24924	23255	13870	59	2960	2960	3658	3486	95	77	75	0	0.000	0.000	0.000	0.000	0.000	0.000	0.000	0.000	0.000	0.000	0.000	0.000	0.000	0.000	0.022	0.022	0.024	0.026	3.116	0.022	0.429	316	2384	100	480	21964	22444	454	20295	20749	Error	Error	-5.516	480	21964	454	20295	304252	7348433	1.217	5.622	0	0	0
1	7	4	"A21"	"A21"	15125	27515	100	884	932	440	47	516	516	544	256	47	59	37	0	18175	19968	14994	75	2933	2933	3161	1708	54	72	70	0	0.000	0.000	0.000	0.000	0.000	0.000	0.000	0.000	0.000	0.000	0.000	0.000	0.000	0.000	0.024	0.024	0.027	0.035	4.233	0.023	0.466	316	2384	100	368	15242	15610	416	17035	17451	Error	Error	-5.372	368	15242	416	17035	294416	6309908	1.516	9.840	0	0	0
1	8	4	"A21"	"A21"	15425	27515	100	761	844	616	72	515	515	565	417	73	31	9	0	18978	20259	12247	60	2906	2906	4269	5344	125	82	78	0	0.000	0.000	0.000	0.000	0.000	0.000	0.000	0.000	0.000	0.000	0.000	0.000	0.000	0.000	0.015	0.019	0.020	0.022	3.891	0.021	0.211	316	2384	100	246	16072	16318	329	17353	17682	Error	Error	-6.030	246	16072	329	17353	266574	6401837	0.669	2.992	0	0	0
1	9	4	"A21"	"A21"	15725	27515	100	819	868	373	42	518	518	551	287	52	50	24	0	18537	19525	12806	65	2944	2944	3400	2622	77	78	76	0	0.000	0.000	0.000	0.000	0.000	0.000	0.000	0.000	0.000	0.000	0.000	0.000	0.000	0.000	0.019	0.021	0.023	0.023	3.476	0.021	0.375	316	2384	100	301	15593	15894	350	16581	16931	Error	Error	-5.695	301	15593	350	16581	274417	6169858	1.105	6.150	0	0	0
1	10	4	"A22"	"A22"	16030	27515	100	771	808	346	42	540	540	558	219	39	51	29	0	14354	14409	10174	70	2992	2992	3139	1434	45	70	64	0	0.000	0.000	0.000	0.000	0.000	0.000	0.000	0.000	0.000	0.000	0.000	0.000	0.000	0.000	0.020	0.023	0.030	0.037	4.718	0.021	0.333	316	2384	100	231	11362	11593	268	11417	11685	Error	Error	-5.620	231	11362	268	11417	255274	4553194	1.142	7.859	0	0	0
1	11	4	"A22"	"A22"	16330	27520	100	813	848	336	39	566	566	595	276	46	46	19	0	14038	14346	10556	73	3028	3028	3305	2327	70	63	60	0	0.000	0.000	0.000	0.000	0.000	0.000	0.000	0.000	0.000	0.000	0.000	0.000	0.000	0.000	0.022	0.025	0.030	0.040	4.411	0.022	0.291	316	2384	100	247	11010	11257	282	11318	11600	Error	Error	-5.478	247	11010	282	11318	268122	4533223	0.917	4.745	0	0	0
1	12	4	"A22"	"A22"	16630	27520	100	748	818	395	48	594	594	622	252	40	41	19	0	14751	14845	10866	73	3118	3118	3348	1901	56	65	60	0	0.000	0.000	0.000	0.000	0.000	0.000	0.000	0.000	0.000	0.000	0.000	0.000	0.000	0.000	0.013	0.019	0.025	0.034	4.708	0.022	0.286	316	2384	100	154	11633	11787	224	11727	11951	Error	Error	-6.239	154	11633	224	11727	258645	4691084	0.778	6.048	0	0	0
1	13	4	"A23"	"A23"	16930	27520	100	736	769	305	39	533	533	570	547	95	12	1	0	14082	15766	10818	68	2925	2925	3041	1121	36	83	78	0	0.000	0.000	0.000	0.000	0.000	0.000	0.000	0.000	0.000	0.000	0.000	0.000	0.000	0.000	0.018	0.018	0.023	0.026	3.986	0.015	0.027	316	2384	100	203	11157	11360	236	12841	13077	Error	Error	-5.780	203	11157	236	12841	242888	4982101	0.364	11.351	0	0	0
1	14	4	"A23"	"A23"	17230	27520	100	763	803	300	37	524	524	549	221	40	50	27	0	17110	19820	12586	63	2962	2962	3448	2604	75	87	84	0	0.000	0.000	0.000	0.000	0.000	0.000	0.000	0.000	0.000	0.000	0.000	0.000	0.000	0.000	0.017	0.017	0.019	0.019	3.640	0.015	0.323	316	2384	100	239	14148	14387	279	16858	17137	Error	Error	-5.887	239	14148	279	16858	253716	6263242	1.149	6.287	0	0	0
1	15	4	"A23"	"A23"	17535	27520	100	831	870	347	39	534	534	550	204	37	61	39	0	15647	17063	10933	64	3022	3022	3187	1285	40	84	79	0	0.000	0.000	0.000	0.000	0.000	0.000	0.000	0.000	0.000	0.000	0.000	0.000	0.000	0.000	0.024	0.024	0.027	0.030	3.067	0.021	0.362	316	2384	100	297	12625	12922	336	14041	14377	Error	Error	-5.410	297	12625	336	14041	275042	5391875	1.569	10.798	0	0	0
1	16	4	"A24"	"A24"	17835	27520	100	735	774	332	42	525	525	595	784	131	6	0	0	16010	14444	9521	65	2986	2986	3256	2302	70	67	66	0	0.000	0.000	0.000	0.000	0.000	0.000	0.000	0.000	0.000	0.000	0.000	0.000	0.000	0.000	0.016	0.022	0.024	0.030	4.433	0.022	0.344	316	2384	100	210	13024	13234	249	11458	11707	Error	Error	-5.955	210	13024	249	11458	244458	4564378	0.228	4.860	0	0	0
1	17	4	"A24"	"A24"	18135	27520	100	838	852	286	33	546	546	587	406	69	34	4	0	18289	17922	7666	42	3114	3114	3469	2233	64	86	85	0	0.000	0.000	0.000	0.000	0.000	0.000	0.000	0.000	0.000	0.000	0.000	0.000	0.000	0.000	0.019	0.021	0.023	0.024	2.925	0.027	0.155	316	2384	100	292	15175	15467	306	14808	15114	Error	Error	-5.700	292	15175	306	14808	269087	5663215	0.653	6.472	0	0	0
1	18	4	"A24"	"A24"	18435	27520	100	779	822	286	34	545	545	571	226	39	51	25	0	15444	16590	8729	52	3130	3130	3807	3264	85	85	85	0	0.000	0.000	0.000	0.000	0.000	0.000	0.000	0.000	0.000	0.000	0.000	0.000	0.000	0.000	0.019	0.021	0.024	0.025	3.477	0.017	0.291	316	2384	100	234	12314	12548	277	13460	13737	Error	Error	-5.718	234	12314	277	13460	259854	5242513	1.111	3.916	0	0	0
1	1	5	"A25"	"A25"	13320	27825	100	695	816	455	55	499	499	539	388	71	35	13	0	12692	20142	18120	89	2955	2955	3522	3321	94	60	55	0	0.000	0.000	0.000	0.000	0.000	0.000	0.000	0.000	0.000	0.000	0.000	0.000	0.000	0.000	0.020	0.018	0.022	0.041	5.403	0.020	0.257	316	2384	100	196	9737	9933	317	17187	17504	Error	Error	-5.635	196	9737	317	17187	257960	6364981	0.714	5.005	0	0	0
1	2	5	"A25"	"A25"	13620	27825	100	748	963	2110	219	484	484	528	542	102	25	5	0	12736	19847	15913	80	2869	2869	3200	3058	95	87	68	0	0.000	0.000	0.000	0.000	0.000	0.000	0.000	0.000	0.000	0.000	0.000	0.000	0.000	0.000	0.027	0.028	0.022	0.024	3.219	0.038	0.118	316	2384	100	264	9867	10131	479	16978	17457	Error	Error	-5.224	264	9867	479	16978	304359	6271552	0.803	5.444	0	0	0
1	3	5	"A25"	"A25"	13925	27825	100	811	884	411	46	489	489	530	377	71	44	18	0	16901	21501	14714	68	2925	2925	3184	2258	70	86	84	0	0.000	0.000	0.000	0.000	0.000	0.000	0.000	0.000	0.000	0.000	0.000	0.000	0.000	0.000	0.023	0.021	0.022	0.022	2.678	0.020	0.467	316	2384	100	322	13976	14298	395	18576	18971	Error	Error	-5.440	322	13976	395	18576	279204	6794444	0.939	8.112	0	0	0
1	4	5	"A26"	"A26"	14225	27825	100	828	924	679	73	494	494	539	454	84	41	10	0	22071	25572	18933	74	2949	2949	3486	3968	113	68	65	0	0.000	0.000	0.000	0.000	0.000	0.000	0.000	0.000	0.000	0.000	0.000	0.000	0.000	0.000	0.017	0.019	0.020	0.025	3.747	0.018	0.388	316	2384	100	334	19122	19456	430	22623	23053	Error	Error	-5.839	334	19122	430	22623	291974	8080860	0.848	5.566	0	0	0
1	5	5	"A26"	"A26"	14525	27825	100	737	798	431	54	481	481	524	335	63	40	10	0	23005	25960	12692	48	2865	2865	3112	2221	71	96	94	0	0.000	0.000	0.000	0.000	0.000	0.000	0.000	0.000	0.000	0.000	0.000	0.000	0.000	0.000	0.013	0.014	0.014	0.012	2.392	0.014	0.230	316	2384	100	256	20140	20396	317	23095	23412	Error	Error	-6.298	256	20140	317	23095	252034	8203406	0.818	10.287	0	0	0
1	6	5	"A26"	"A26"	14825	27825	100	916	934	345	36	488	488	533	436	81	48	10	0	23577	29468	15718	53	2918	2918	3216	2451	76	99	97	0	0.000	0.000	0.000	0.000	0.000	0.000	0.000	0.000	0.000	0.000	0.000	0.000	0.000	0.000	0.021	0.017	0.017	0.016	2.209	0.019	0.231	316	2384	100	428	20659	21087	446	26550	26996	Error	Error	-5.593	428	20659	446	26550	294989	9311930	0.920	10.711	0	0	0
1	7	5	"A27"	"A27"	15125	27825	100	764	865	445	51	488	488	522	472	90	38	12	0	16301	24631	20945	85	2882	2882	3277	3279	100	71	64	0	0.000	0.000	0.000	0.000	0.000	0.000	0.000	0.000	0.000	0.000	0.000	0.000	0.000	0.000	0.021	0.017	0.020	0.027	3.741	0.017	0.607	316	2384	100	276	13419	13695	377	21749	22126	Error	Error	-5.603	276	13419	377	21749	273312	7783297	0.727	6.512	0	0	0
1	8	5	"A27"	"A27"	15430	27825	100	729	802	352	43	496	496	735	2854	388	0	0	0	16943	22412	15845	70	2855	2855	3522	5098	144	78	62	0	0.000	0.000	0.000	0.000	0.000	0.000	0.000	0.000	0.000	0.000	0.000	0.000	0.000	0.000	0.017	0.016	0.018	0.017	2.794	0.018	0.464	316	2384	100	233	14088	14321	306	19557	19863	Error	Error	-5.918	233	14088	306	19557	253475	7082174	0.023	3.705	0	0	0
1	9	5	"A27"	"A27"	15730	27825	100	691	718	418	58	469	469	504	297	58	37	12	0	15135	19261	13104	68	2749	2749	2927	1891	64	92	88	0	0.000	0.000	0.000	0.000	0.000	0.000	0.000	0.000	0.000	0.000	0.000	0.000	0.000	0.000	0.018	0.015	0.019	0.018	3.236	0.015	0.231	316	2384	100	222	12386	12608	249	16512	16761	Error	Error	-5.802	222	12386	249	16512	226996	6086333	0.721	8.638	0	0	0
1	10	5	"A28"	"A28"	16030	27825	100	1197	1136	519	45	498	498	533	259	48	71	62	0	54364	41833	23323	55	2908	2908	3127	2312	73	84	78	0	0.000	0.000	0.000	0.000	0.000	0.000	0.000	0.000	0.000	0.000	0.000	0.000	0.000	0.000	0.014	0.016	0.017	0.018	2.772	0.017	0.657	316	2384	100	699	51456	52155	638	38925	39563	Error	Error	-6.202	699	51456	638	38925	359125	13219372	2.328	16.741	0	0	0
1	11	5	"A28"	"A28"	16330	27825	100	1305	1217	506	41	510	510	551	549	99	65	20	0	54722	43901	21309	48	2925	2925	3238	3107	95	86	81	0	0.000	0.000	0.000	0.000	0.000	0.000	0.000	0.000	0.000	0.000	0.000	0.000	0.000	0.000	0.015	0.017	0.017	0.018	2.273	0.017	0.673	316	2384	100	795	51797	52592	707	40976	41683	Error	Error	-6.026	795	51797	707	40976	384633	13872582	1.213	13.088	0	0	0
1	12	5	"A28"	"A28"	16635	27825	100	1240	1162	483	41	516	516	544	262	48	74	63	0	54865	44447	21753	48	2966	2966	3218	2693	83	86	82	0	0.000	0.000	0.000	0.000	0.000	0.000	0.000	0.000	0.000	0.000	0.000	0.000	0.000	0.000	0.014	0.016	0.016	0.018	2.230	0.016	0.610	316	2384	100	724	51899	52623	646	41481	42127	Error	Error	-6.164	724	51899	646	41481	367260	14045271	2.359	15.310	0	0	0
1	13	5	"A29"	"A29"	16935	27825	100	768	834	350	41	538	538	560	219	39	51	31	0	13269	18323	15137	82	2993	2993	3361	2507	74	66	62	0	0.000	0.000	0.000	0.000	0.000	0.000	0.000	0.000	0.000	0.000	0.000	0.000	0.000	0.000	0.022	0.019	0.023	0.030	4.303	0.018	0.446	316	2384	100	230	10276	10506	296	15330	15626	Error	Error	-5.482	230	10276	296	15330	263692	5790210	1.251	5.968	0	0	0
1	14	5	"A29"	"A29"	17235	27825	100	810	846	304	35	521	521	545	226	41	57	32	0	19075	21190	13194	62	3014	3014	3216	2145	66	87	83	0	0.000	0.000	0.000	0.000	0.000	0.000	0.000	0.000	0.000	0.000	0.000	0.000	0.000	0.000	0.018	0.018	0.021	0.022	3.582	0.015	0.329	316	2384	100	289	16061	16350	325	18176	18501	Error	Error	-5.796	289	16061	325	18176	267463	6696179	1.332	8.379	0	0	0
1	15	5	"A29"	"A29"	17540	27830	95	918	951	347	36	533	533	553	205	37	69	48	0	21729	25327	13170	51	3052	3052	3192	1499	46	100	100	0	0.000	0.000	0.000	0.000	0.000	0.000	0.000	0.000	0.000	0.000	0.000	0.000	0.000	0.000	0.021	0.019	0.020	0.018	2.548	0.017	0.459	256	2088	100	385	18677	19062	418	22275	22693	Error	Error	-5.600	385	18677	418	22275	243422	6483651	1.941	14.767	0	0	0
1	16	5	"A30"	"A30"	17835	27825	100	787	874	392	44	528	528	553	214	38	52	37	0	13589	21505	18189	84	3070	3070	3193	1455	45	81	75	0	0.000	0.000	0.000	0.000	0.000	0.000	0.000	0.000	0.000	0.000	0.000	0.000	0.000	0.000	0.025	0.019	0.021	0.026	3.464	0.017	0.480	316	2384	100	259	10519	10778	346	18435	18781	Error	Error	-5.344	259	10519	346	18435	276052	6795661	1.500	12.586	0	0	0
1	17	5	"A30"	"A30"	18145	27835	90	909	955	347	36	514	514	532	203	38	72	48	0	27203	28585	15094	52	3016	3016	3098	1069	34	100	100	0	0.000	0.000	0.000	0.000	0.000	0.000	0.000	0.000	0.000	0.000	0.000	0.000	0.000	0.000	0.016	0.017	0.019	0.016	2.270	0.016	0.464	256	1924	100	395	24187	24582	441	25569	26010	Error	Error	-5.936	395	24187	441	25569	244459	7317741	2.084	23.842	0	0	0
1	18	5	"A30"	"A30"	18440	27830	90	825	863	304	35	516	516	540	207	38	66	37	0	25017	26825	13416	50	3055	3055	3192	1333	41	100	100	0	0.000	0.000	0.000	0.000	0.000	0.000	0.000	0.000	0.000	0.000	0.000	0.000	0.000	0.000	0.014	0.015	0.016	0.014	2.323	0.014	0.400	256	1924	100	309	21962	22271	347	23770	24117	Error	Error	-6.151	309	21962	347	23770	220951	6867205	1.560	17.729	0	0	0
1	1	6	"A31"	"A31"	13325	28115	100	727	1137	1808	159	495	495	573	503	87	33	24	0	5248	19775	21234	107	2983	2983	4606	8263	179	42	37	0	0.000	0.000	0.000	0.000	0.000	0.000	0.000	0.000	0.000	0.000	0.000	0.000	0.000	0.000	0.102	0.038	0.037	0.066	4.827	0.037	0.338	316	2384	100	232	2265	2497	642	16792	17434	Error	Error	-3.287	232	2265	642	16792	359168	6248757	1.121	1.836	0	0	0
1	2	6	"A31"	"A31"	13625	28115	100	691	1001	1402	140	490	490	590	699	118	22	10	0	11682	18432	17656	95	2920	2920	5030	9967	198	45	28	0	0.000	0.000	0.000	0.000	0.000	0.000	0.000	0.000	0.000	0.000	0.000	0.000	0.000	0.000	0.023	0.033	0.033	0.044	3.922	0.036	0.337	316	2384	100	201	8762	8963	511	15512	16023	Error	Error	-5.446	201	8762	511	15512	316386	5824609	0.588	1.345	0	0	0
1	3	6	"A31"	"A31"	13925	28115	100	727	975	1034	106	507	507	574	412	71	36	17	0	12492	18097	17643	97	2956	2956	4856	9218	189	51	26	0	0.000	0.000	0.000	0.000	0.000	0.000	0.000	0.000	0.000	0.000	0.000	0.000	0.000	0.000	0.023	0.031	0.028	0.044	4.968	0.029	0.411	316	2384	100	220	9536	9756	468	15141	15609	Error	Error	-5.438	220	9536	468	15141	308122	5718784	0.973	1.436	0	0	0
1	4	6	"A32"	"A32"	14225	28115	100	647	785	471	60	494	494	537	312	58	36	20	0	9729	16757	17811	106	2938	2938	3993	6596	165	51	30	0	0.000	0.000	0.000	0.000	0.000	0.000	0.000	0.000	0.000	0.000	0.000	0.000	0.000	0.000	0.023	0.021	0.027	0.045	5.866	0.018	0.480	316	2384	100	153	6791	6944	291	13819	14110	Error	Error	-5.472	153	6791	291	13819	248129	5295115	0.795	1.935	0	0	0
1	5	6	"A32"	"A32"	14530	28115	100	710	759	408	53	484	484	531	328	61	36	12	0	10031	16295	16061	98	2905	2905	4301	7672	178	47	28	0	0.000	0.000	0.000	0.000	0.000	0.000	0.000	0.000	0.000	0.000	0.000	0.000	0.000	0.000	0.032	0.021	0.024	0.033	4.571	0.017	0.484	316	2384	100	226	7126	7352	275	13390	13665	Error	Error	-4.979	226	7126	275	13390	239902	5149140	0.695	1.563	0	0	0
1	6	6	"A32"	"A32"	14830	28115	100	676	778	504	64	483	483	539	371	68	31	14	0	11362	17123	16352	95	2888	2888	4581	8378	182	50	25	0	0.000	0.000	0.000	0.000	0.000	0.000	0.000	0.000	0.000	0.000	0.000	0.000	0.000	0.000	0.023	0.021	0.023	0.033	4.872	0.019	0.401	316	2384	100	193	8474	8667	295	14235	14530	Error	Error	-5.456	193	8474	295	14235	245819	5410758	0.644	1.497	0	0	0
1	7	6	"A33"	"A33"	15130	28115	100	552	606	281	46	483	483	500	202	40	30	11	0	5865	7781	6489	83	2864	2864	3088	1587	51	52	49	0	0.000	0.000	0.000	0.000	0.000	0.000	0.000	0.000	0.000	0.000	0.000	0.000	0.000	0.000	0.023	0.025	0.047	0.076	7.780	0.020	0.182	316	2384	100	69	3001	3070	123	4917	5040	Error	Error	-5.443	69	3001	123	4917	191487	2458789	0.525	2.957	0	0	0
1	8	6	"A33"	"A33"	15430	28115	100	540	573	248	43	471	471	503	241	47	22	6	0	6333	7836	5990	76	2821	2821	3115	2120	68	66	40	0	0.000	0.000	0.000	0.000	0.000	0.000	0.000	0.000	0.000	0.000	0.000	0.000	0.000	0.000	0.020	0.020	0.046	0.055	5.579	0.016	0.149	316	2384	100	69	3512	3581	102	5015	5117	Error	Error	-5.670	69	3512	102	5015	181076	2476250	0.290	2.227	0	0	0
1	9	6	"A33"	"A33"	15735	28115	100	574	619	277	44	470	470	499	222	44	33	10	0	6927	8744	6898	78	2803	2803	2999	1689	56	70	59	0	0.000	0.000	0.000	0.000	0.000	0.000	0.000	0.000	0.000	0.000	0.000	0.000	0.000	0.000	0.025	0.025	0.040	0.049	4.884	0.019	0.161	316	2384	100	104	4124	4228	149	5941	6090	Error	Error	-5.309	104	4124	149	5941	195707	2762985	0.541	3.401	0	0	0
1	10	6	"A34"	"A34"	16035	28120	100	632	699	335	47	491	491	516	221	42	40	21	0	11045	15364	12127	78	2836	2836	3027	1789	59	69	67	0	0.000	0.000	0.000	0.000	0.000	0.000	0.000	0.000	0.000	0.000	0.000	0.000	0.000	0.000	0.017	0.017	0.023	0.033	4.907	0.017	0.339	316	2384	100	141	8209	8350	208	12528	12736	Error	Error	-5.863	141	8209	208	12528	220845	4854953	0.828	6.896	0	0	0
1	11	6	"A34"	"A34"	16335	28120	100	663	721	332	46	494	494	521	235	45	40	21	0	10684	14765	12141	82	2858	2858	3241	3059	94	71	56	0	0.000	0.000	0.000	0.000	0.000	0.000	0.000	0.000	0.000	0.000	0.000	0.000	0.000	0.000	0.022	0.019	0.025	0.029	3.895	0.019	0.435	316	2384	100	169	7826	7995	227	11907	12134	Error	Error	-5.533	169	7826	227	11907	227776	4665775	0.851	3.767	0	0	0
1	12	6	"A34"	"A34"	16635	28120	100	646	684	275	40	511	511	558	288	51	31	6	0	9637	11916	9056	75	2906	2906	4808	8476	176	43	14	0	0.000	0.000	0.000	0.000	0.000	0.000	0.000	0.000	0.000	0.000	0.000	0.000	0.000	0.000	0.020	0.019	0.028	0.030	3.802	0.019	0.492	316	2384	100	135	6731	6866	173	9010	9183	Error	Error	-5.640	135	6731	173	9010	216209	3765493	0.438	0.839	0	0	0
1	13	6	"A35"	"A35"	16935	28120	100	780	857	425	49	518	518	544	233	42	52	34	0	26392	24643	20058	81	2924	2924	3572	4686	131	57	54	0	0.000	0.000	0.000	0.000	0.000	0.000	0.000	0.000	0.000	0.000	0.000	0.000	0.000	0.000	0.011	0.016	0.018	0.028	4.732	0.015	0.502	316	2384	100	262	23468	23730	339	21719	22058	Error	Error	-6.485	262	23468	339	21719	270916	7787281	1.343	4.497	0	0	0
1	14	6	"A35"	"A35"	17240	28120	100	669	703	280	39	512	512	538	217	40	41	18	0	18186	21509	14360	66	2976	2976	3529	3568	101	78	76	0	0.000	0.000	0.000	0.000	0.000	0.000	0.000	0.000	0.000	0.000	0.000	0.000	0.000	0.000	0.010	0.010	0.013	0.018	5.204	0.011	0.286	316	2384	100	157	15210	15367	191	18533	18724	Error	Error	-6.598	157	15210	191	18533	222223	6796967	0.760	5.039	0	0	0
1	15	6	"A35"	"A35"	17540	28120	100	732	758	327	43	506	506	539	259	48	45	18	0	18030	20391	13980	68	2976	2976	3701	4719	127	74	70	0	0.000	0.000	0.000	0.000	0.000	0.000	0.000	0.000	0.000	0.000	0.000	0.000	0.000	0.000	0.015	0.014	0.019	0.022	3.893	0.015	0.413	316	2384	100	226	15054	15280	252	17415	17667	Error	Error	-6.058	226	15054	252	17415	239518	6443657	0.846	3.537	0	0	0
1	16	6	"A36"	"A36"	17840	28120	100	720	781	365	46	514	514	531	211	39	48	27	0	12905	18026	15249	84	2966	2966	3213	2284	71	67	64	0	0.000	0.000	0.000	0.000	0.000	0.000	0.000	0.000	0.000	0.000	0.000	0.000	0.000	0.000	0.021	0.018	0.023	0.032	4.292	0.017	0.432	316	2384	100	206	9939	10145	267	15060	15327	Error	Error	-5.592	206	9939	267	15060	246807	5696178	1.185	6.486	0	0	0
1	17	6	"A36"	"A36"	18140	28120	100	709	747	299	40	519	519	541	209	38	46	22	0	15422	18699	13850	74	2970	2970	3951	5371	135	73	53	0	0.000	0.000	0.000	0.000	0.000	0.000	0.000	0.000	0.000	0.000	0.000	0.000	0.000	0.000	0.015	0.014	0.018	0.023	4.331	0.013	0.379	316	2384	100	190	12452	12642	228	15729	15957	Error	Error	-6.034	190	12452	228	15729	235915	5908766	0.986	2.746	0	0	0
1	18	6	"A36"	"A36"	18440	28120	100	646	688	291	42	509	509	547	307	56	30	7	0	12762	16340	12730	77	3012	3012	3938	4915	124	71	49	0	0.000	0.000	0.000	0.000	0.000	0.000	0.000	0.000	0.000	0.000	0.000	0.000	0.000	0.000	0.014	0.013	0.019	0.024	4.392	0.014	0.146	316	2384	100	137	9750	9887	179	13328	13507	Error	Error	-6.153	137	9750	179	13328	217549	5163399	0.459	2.523	0	0	0
1	1	7	"A37"	"A37"	13325	28425	100	935	970	450	46	489	489	536	393	73	55	23	0	25527	23831	14570	61	2941	2941	3442	3045	88	77	73	0	0.000	0.000	0.000	0.000	0.000	0.000	0.000	0.000	0.000	0.000	0.000	0.000	0.000	0.000	0.020	0.023	0.023	0.027	3.064	0.023	0.332	316	2384	100	446	22586	23032	481	20890	21371	Error	Error	-5.662	446	22586	481	20890	306460	7530469	1.104	6.696	0	0	0
1	2	7	"A37"	"A37"	13630	28425	100	783	916	1404	153	486	486	567	1164	205	3	0	0	18768	20935	11982	57	2930	2930	3291	2590	78	86	84	0	0.000	0.000	0.000	0.000	0.000	0.000	0.000	0.000	0.000	0.000	0.000	0.000	0.000	0.000	0.019	0.024	0.021	0.021	2.865	0.032	0.184	316	2384	100	297	15838	16135	430	18005	18435	Error	Error	-5.737	297	15838	430	18005	289525	6615438	0.300	6.812	0	0	0
1	3	7	"A37"	"A37"	13930	28425	100	916	984	585	59	489	489	534	381	71	55	21	0	28535	26301	14185	53	2996	2996	3304	2367	71	87	83	0	0.000	0.000	0.000	0.000	0.000	0.000	0.000	0.000	0.000	0.000	0.000	0.000	0.000	0.000	0.017	0.021	0.021	0.022	2.331	0.024	0.372	316	2384	100	427	25539	25966	495	23305	23800	Error	Error	-5.902	427	25539	495	23305	311034	8310986	1.181	9.716	0	0	0
1	4	7	"A38"	"A38"	14230	28425	100	1090	1060	486	45	476	476	518	320	61	64	47	0	49456	35282	24086	68	2859	2859	3431	4259	124	68	65	0	0.000	0.000	0.000	0.000	0.000	0.000	0.000	0.000	0.000	0.000	0.000	0.000	0.000	0.000	0.013	0.018	0.020	0.026	3.288	0.017	0.534	316	2384	100	614	46597	47211	584	32423	33007	Error	Error	-6.246	614	46597	584	32423	334913	11149011	1.694	7.479	0	0	0
1	5	7	"A38"	"A38"	14535	28430	95	1179	1214	449	36	481	481	523	340	65	84	51	0	48296	43360	13799	31	2927	2927	3213	2607	81	100	100	0	0.000	0.000	0.000	0.000	0.000	0.000	0.000	0.000	0.000	0.000	0.000	0.000	0.000	0.000	0.015	0.018	0.018	0.017	1.735	0.018	0.478	256	2088	100	698	45369	46067	733	40433	41166	Error	Error	-6.022	698	45369	733	40433	310821	11100160	2.032	15.400	0	0	0
1	6	7	"A38"	"A38"	14835	28430	105	1088	1126	481	42	484	484	519	316	60	75	47	0	42604	37974	17027	44	2868	2868	2998	1176	39	100	100	1	0.000	0.000	0.000	0.000	0.000	0.000	0.000	0.000	0.000	0.000	0.000	0.000	0.000	0.000	0.015	0.018	0.018	0.016	1.923	0.018	0.437	316	2572	100	604	39736	40340	642	35106	35748	Error	Error	-6.040	604	39736	642	35106	355896	11999700	1.921	29.741	0	0	0
1	7	7	"A39"	"A39"	15135	28430	100	689	772	386	50	490	490	520	287	55	38	19	0	10572	14285	11703	81	2837	2837	2931	893	30	83	77	0	0.000	0.000	0.000	0.000	0.000	0.000	0.000	0.000	0.000	0.000	0.000	0.000	0.000	0.000	0.026	0.025	0.029	0.035	4.330	0.024	0.300	316	2384	100	199	7735	7934	282	11448	11730	Error	Error	-5.281	199	7735	282	11448	244051	4514018	0.878	12.714	0	0	0
1	8	7	"A39"	"A39"	15435	28430	95	617	646	268	41	468	468	498	300	60	25	7	0	9755	13552	8241	60	2726	2726	2873	1375	47	100	94	0	0.000	0.000	0.000	0.000	0.000	0.000	0.000	0.000	0.000	0.000	0.000	0.000	0.000	0.000	0.021	0.016	0.022	0.020	3.001	0.015	0.141	256	2088	100	149	7029	7178	178	10826	11004	Error	Error	-5.560	149	7029	178	10826	165434	3469217	0.493	7.767	0	0	0
1	9	7	"A39"	"A39"	15740	28435	95	717	820	411	50	493	493	535	633	118	17	3	0	11916	18296	13410	73	2819	2819	2906	1079	37	99	94	0	0.000	0.000	0.000	0.000	0.000	0.000	0.000	0.000	0.000	0.000	0.000	0.000	0.000	0.000	0.025	0.021	0.023	0.022	2.689	0.024	0.302	256	2088	100	224	9097	9321	327	15477	15804	Error	Error	-5.344	224	9097	327	15477	209942	4683686	0.450	14.263	0	0	0
1	10	7	"A40"	"A40"	16045	28430	90	759	846	418	49	506	506	531	231	43	51	35	0	16242	21455	15818	73	2886	2886	2977	854	28	97	90	0	0.000	0.000	0.000	0.000	0.000	0.000	0.000	0.000	0.000	0.000	0.000	0.000	0.000	0.000	0.019	0.018	0.022	0.022	3.097	0.018	0.421	256	1924	100	253	13356	13609	340	18569	18909	Error	Error	-5.722	253	13356	340	18569	216658	5492593	1.364	21.637	0	0	0
1	11	7	"A40"	"A40"	16340	28430	100	710	798	491	61	473	473	506	236	46	50	29	0	20319	22618	14875	65	2759	2759	2838	907	31	96	91	0	0.000	0.000	0.000	0.000	0.000	0.000	0.000	0.000	0.000	0.000	0.000	0.000	0.000	0.000	0.013	0.016	0.017	0.017	3.009	0.017	0.320	316	2384	100	237	17560	17797	325	19859	20184	Error	Error	-6.211	237	17560	325	19859	252276	7147406	1.237	21.808	0	0	0
1	12	7	"A40"	"A40"	16640	28430	100	615	699	344	49	486	486	520	241	46	37	18	0	8016	16265	14564	89	2816	2816	3720	5663	152	48	38	0	0.000	0.000	0.000	0.000	0.000	0.000	0.000	0.000	0.000	0.000	0.000	0.000	0.000	0.000	0.025	0.016	0.022	0.024	3.602	0.017	0.522	316	2384	100	129	5200	5329	213	13449	13662	Error	Error	-5.333	129	5200	213	13449	220782	5139667	0.743	2.215	0	0	0
1	13	7	"A41"	"A41"	16940	28430	100	854	846	412	48	483	483	516	251	48	59	37	0	34385	26996	19166	70	2737	2737	3248	3871	119	66	62	0	0.000	0.000	0.000	0.000	0.000	0.000	0.000	0.000	0.000	0.000	0.000	0.000	0.000	0.000	0.012	0.015	0.018	0.024	3.881	0.016	0.529	316	2384	100	371	31648	32019	363	24259	24622	Error	Error	-6.415	371	31648	363	24259	267372	8530843	1.315	6.135	0	0	0
1	14	7	"A41"	"A41"	17245	28435	105	1118	1121	352	31	489	489	512	227	44	86	67	0	44272	40420	14278	35	2861	2861	3006	1677	55	100	100	0	0.000	0.000	0.000	0.000	0.000	0.000	0.000	0.000	0.000	0.000	0.000	0.000	0.000	0.000	0.015	0.017	0.017	0.015	2.044	0.016	0.612	316	2572	100	629	41411	42040	632	37559	38191	Error	Error	-6.041	629	41411	632	37559	354140	12772750	2.683	22.310	0	0	0
1	15	7	"A41"	"A41"	17545	28430	95	1035	1065	351	32	490	490	520	235	45	83	58	0	42680	38200	12183	31	2810	2810	2985	1489	49	100	100	0	0.000	0.000	0.000	0.000	0.000	0.000	0.000	0.000	0.000	0.000	0.000	0.000	0.000	0.000	0.014	0.016	0.016	0.014	1.988	0.016	0.544	256	2088	100	545	39870	40415	575	35390	35965	Error	Error	-6.193	545	39870	575	35390	272567	9779162	2.319	23.650	0	0	0
1	16	7	"A42"	"A42"	17845	28425	85	735	803	393	48	506	506	528	202	38	53	29	0	14051	17885	11721	65	2920	2920	3028	1023	33	100	98	0	0.000	0.000	0.000	0.000	0.000	0.000	0.000	0.000	0.000	0.000	0.000	0.000	0.000	0.000	0.021	0.020	0.023	0.022	2.371	0.020	0.411	208	1660	100	229	11131	11360	297	14965	15262	Error	Error	-5.603	229	11131	297	14965	167088	3720183	1.361	14.523	0	0	0
1	17	7	"A42"	"A42"	18140	28435	100	777	855	374	43	497	497	519	239	46	56	30	0	13619	19133	13397	70	2780	2780	2864	1000	34	100	99	0	0.000	0.000	0.000	0.000	0.000	0.000	0.000	0.000	0.000	0.000	0.000	0.000	0.000	0.000	0.026	0.022	0.025	0.023	2.257	0.021	0.426	316	2384	100	280	10839	11119	358	16353	16711	Error	Error	-5.275	280	10839	358	16353	270083	6046017	1.406	16.269	0	0	0
1	18	7	"A42"	"A42"	18445	28435	100	710	900	1810	201	503	503	524	208	39	49	25	0	17338	18746	10126	54	2918	2918	2940	520	17	100	99	0	0.000	0.000	0.000	0.000	0.000	0.000	0.000	0.000	0.000	0.000	0.000	0.000	0.000	0.000	0.014	0.025	0.018	0.017	2.778	0.035	0.100	316	2384	100	207	14420	14627	397	15828	16225	Error	Error	-6.122	207	14420	397	15828	284441	5923617	1.808	30.396	0	0	0
1	1	8	"A43"	"A43"	13330	28715	100	709	894	533	59	500	500	553	369	66	42	27	0	11672	26627	24683	92	2929	2929	4483	8293	184	50	47	0	0.000	0.000	0.000	0.000	0.000	0.000	0.000	0.000	0.000	0.000	0.000	0.000	0.000	0.000	0.024	0.017	0.020	0.035	5.408	0.016	0.477	316	2384	100	209	8743	8952	394	23698	24092	Error	Error	-5.387	209	8743	394	23698	282356	8413997	0.924	2.670	0	0	0
1	2	8	"A43"	"A43"	13630	28715	100	1023	1026	514	50	489	489	554	476	85	52	24	0	47492	35757	25741	71	2921	2921	4545	8280	182	65	62	1	0.000	0.000	0.000	0.000	0.000	0.000	0.000	0.000	0.000	0.000	0.000	0.000	0.000	0.000	0.012	0.016	0.018	0.023	3.708	0.017	0.459	316	2384	100	534	44571	45105	537	32836	33373	Error	Error	-6.383	534	44571	537	32836	324139	11299276	0.992	3.770	0	0	0
1	3	8	"A43"	"A43"	13930	28715	100	764	846	481	56	483	483	542	370	68	39	15	0	17364	23507	19509	82	2906	2906	4313	7466	173	68	48	0	0.000	0.000	0.000	0.000	0.000	0.000	0.000	0.000	0.000	0.000	0.000	0.000	0.000	0.000	0.019	0.018	0.020	0.026	4.603	0.017	0.414	316	2384	100	281	14458	14739	363	20601	20964	Error	Error	-5.685	281	14458	363	20601	267266	7428179	0.822	2.571	0	0	0
1	4	8	"A44"	"A44"	14235	28715	100	757	805	386	47	474	474	533	409	76	40	12	0	24643	23109	18729	81	2885	2885	3951	5863	148	55	54	0	0.000	0.000	0.000	0.000	0.000	0.000	0.000	0.000	0.000	0.000	0.000	0.000	0.000	0.000	0.013	0.016	0.020	0.031	4.534	0.018	0.422	316	2384	100	283	21758	22041	331	20224	20555	Error	Error	-6.265	283	21758	331	20224	254463	7302534	0.665	3.268	0	0	0
1	5	8	"A44"	"A44"	14535	28715	100	834	873	431	49	497	497	534	292	54	52	30	0	18600	25412	18764	73	2904	2904	3993	5825	145	73	62	0	0.000	0.000	0.000	0.000	0.000	0.000	0.000	0.000	0.000	0.000	0.000	0.000	0.000	0.000	0.021	0.017	0.018	0.025	4.784	0.017	0.503	316	2384	100	337	15696	16033	376	22508	22884	Error	Error	-5.542	337	15696	376	22508	275899	8030335	1.161	3.677	0	0	0
1	6	8	"A44"	"A44"	14835	28715	100	828	891	558	62	482	482	540	358	66	48	18	0	20377	23208	15344	66	2852	2852	4538	8020	176	75	53	0	0.000	0.000	0.000	0.000	0.000	0.000	0.000	0.000	0.000	0.000	0.000	0.000	0.000	0.000	0.020	0.020	0.021	0.023	3.621	0.019	0.418	316	2384	100	346	17525	17871	409	20356	20765	Error	Error	-5.662	346	17525	409	20356	281548	7333717	0.980	2.328	0	0	0
1	7	8	"A45"	"A45"	15135	28715	100	675	756	468	61	481	481	524	270	51	39	19	0	9598	16598	16440	99	2832	2832	3783	5630	148	51	39	0	0.000	0.000	0.000	0.000	0.000	0.000	0.000	0.000	0.000	0.000	0.000	0.000	0.000	0.000	0.029	0.020	0.024	0.041	5.199	0.019	0.490	316	2384	100	194	6766	6960	275	13766	14041	Error	Error	-5.124	194	6766	275	13766	238898	5244959	0.859	2.276	0	0	0
1	8	8	"A45"	"A45"	15435	28715	100	656	710	323	45	469	469	510	291	57	37	12	0	10869	15297	13541	88	2752	2752	3816	6230	163	58	38	0	0.000	0.000	0.000	0.000	0.000	0.000	0.000	0.000	0.000	0.000	0.000	0.000	0.000	0.000	0.023	0.019	0.024	0.032	5.463	0.018	0.490	316	2384	100	187	8117	8304	241	12545	12786	Error	Error	-5.440	187	8117	241	12545	224463	4833756	0.687	1.843	0	0	0
1	9	8	"A45"	"A45"	15740	28720	100	748	807	372	46	491	491	524	267	50	48	22	0	14091	18736	15715	83	2874	2874	3540	4815	136	73	54	0	0.000	0.000	0.000	0.000	0.000	0.000	0.000	0.000	0.000	0.000	0.000	0.000	0.000	0.000	0.023	0.020	0.024	0.029	3.876	0.017	0.524	316	2384	100	257	11217	11474	316	15862	16178	Error	Error	-5.448	257	11217	316	15862	254940	5920705	1.060	3.156	0	0	0
1	10	8	"A47"	"A47"	16040	28720	100	980	1012	506	50	491	491	522	263	50	65	47	0	44157	32638	21382	65	2877	2877	3222	3081	95	73	67	0	0.000	0.000	0.000	0.000	0.000	0.000	0.000	0.000	0.000	0.000	0.000	0.000	0.000	0.000	0.012	0.018	0.017	0.023	3.657	0.018	0.595	316	2384	100	489	41280	41769	521	29761	30282	Error	Error	-6.399	489	41280	521	29761	319913	10313664	1.863	9.548	0	0	0
1	11	8	"A47"	"A47"	16340	28720	100	802	857	362	42	477	477	512	247	48	61	32	0	26057	25442	15867	62	2809	2809	3709	4983	134	81	72	0	0.000	0.000	0.000	0.000	0.000	0.000	0.000	0.000	0.000	0.000	0.000	0.000	0.000	0.000	0.014	0.017	0.017	0.020	3.800	0.015	0.455	316	2384	100	325	23248	23573	380	22633	23013	Error	Error	-6.161	325	23248	380	22633	270725	8039808	1.397	4.361	0	0	0
1	12	8	"A47"	"A47"	16640	28720	100	715	775	338	43	480	480	519	268	51	47	25	0	20550	23789	15763	66	2801	2801	4587	7430	161	75	57	0	0.000	0.000	0.000	0.000	0.000	0.000	0.000	0.000	0.000	0.000	0.000	0.000	0.000	0.000	0.013	0.014	0.016	0.018	4.032	0.016	0.492	316	2384	100	235	17749	17984	295	20988	21283	Error	Error	-6.239	235	17749	295	20988	244805	7517205	0.955	2.584	0	0	0
1	13	8	"A48"	"A48"	16945	28720	100	928	955	480	50	477	477	509	246	48	61	47	0	41981	29948	22156	73	2776	2776	3298	4223	128	63	60	0	0.000	0.000	0.000	0.000	0.000	0.000	0.000	0.000	0.000	0.000	0.000	0.000	0.000	0.000	0.012	0.018	0.019	0.027	3.618	0.016	0.578	316	2384	100	451	39205	39656	478	27172	27650	Error	Error	-6.442	451	39205	478	27172	301922	9463627	1.813	6.311	0	0	0
1	14	8	"A48"	"A48"	17245	28720	100	975	1005	450	44	502	502	550	288	52	65	39	0	25017	29973	20591	68	2891	2891	4776	8878	185	74	55	0	0.000	0.000	0.000	0.000	0.000	0.000	0.000	0.000	0.000	0.000	0.000	0.000	0.000	0.000	0.021	0.019	0.020	0.024	3.187	0.017	0.656	316	2384	100	473	22126	22599	503	27082	27585	Error	Error	-5.548	473	22126	503	27082	317561	9471440	1.580	2.838	0	0	0
1	15	8	"A48"	"A48"	17545	28720	100	881	940	424	45	489	489	521	230	44	66	44	0	21946	28163	19102	67	2886	2886	3771	5898	156	78	70	0	0.000	0.000	0.000	0.000	0.000	0.000	0.000	0.000	0.000	0.000	0.000	0.000	0.000	0.000	0.021	0.018	0.020	0.023	3.644	0.016	0.561	316	2384	100	392	19060	19452	451	25277	25728	Error	Error	-5.604	392	19060	451	25277	297036	8899422	1.822	4.136	0	0	0
1	16	8	"A49"	"A49"	17845	28720	100	776	819	362	44	494	494	518	204	39	57	37	0	17144	19921	15638	78	2895	2895	3115	2103	67	69	66	0	0.000	0.000	0.000	0.000	0.000	0.000	0.000	0.000	0.000	0.000	0.000	0.000	0.000	0.000	0.020	0.019	0.022	0.032	4.724	0.017	0.483	316	2384	100	282	14249	14531	325	17026	17351	Error	Error	-5.659	282	14249	325	17026	258819	6294950	1.475	7.991	0	0	0
1	17	8	"A49"	"A49"	18150	28720	100	805	848	351	41	486	486	506	200	39	63	41	0	22411	24648	15501	62	2822	2822	3229	3412	105	81	78	0	0.000	0.000	0.000	0.000	0.000	0.000	0.000	0.000	0.000	0.000	0.000	0.000	0.000	0.000	0.016	0.017	0.018	0.022	3.997	0.016	0.538	316	2384	100	319	19589	19908	362	21826	22188	Error	Error	-5.940	319	19589	362	21826	268022	7788706	1.710	6.278	0	0	0
1	18	8	"A49"	"A49"	18450	28720	100	731	768	319	41	508	508	528	211	39	51	27	0	19712	22202	14661	66	2936	2936	3576	4333	121	79	67	0	0.000	0.000	0.000	0.000	0.000	0.000	0.000	0.000	0.000	0.000	0.000	0.000	0.000	0.000	0.013	0.013	0.017	0.019	3.716	0.014	0.458	316	2384	100	223	16776	16999	260	19266	19526	Error	Error	-6.233	223	16776	260	19266	242829	7015882	1.137	4.299	0	0	0
1	1	9	"A50"	"A50"	13335	29025	100	631	713	385	53	475	475	506	264	52	37	16	0	8641	12780	10397	81	2861	2861	3017	1509	50	77	69	0	0.000	0.000	0.000	0.000	0.000	0.000	0.000	0.000	0.000	0.000	0.000	0.000	0.000	0.000	0.027	0.024	0.029	0.034	4.033	0.021	0.217	316	2384	100	156	5780	5936	238	9919	10157	Error	Error	-5.211	156	5780	238	9919	225432	4038392	0.784	6.470	0	0	0
1	2	9	"A50"	"A50"	13635	29025	100	706	739	393	53	474	474	517	383	74	28	5	0	13149	15462	8998	58	2868	2868	3076	1578	51	98	84	0	0.000	0.000	0.000	0.000	0.000	0.000	0.000	0.000	0.000	0.000	0.000	0.000	0.000	0.000	0.023	0.021	0.024	0.023	2.845	0.022	0.189	316	2384	100	232	10281	10513	265	12594	12859	Error	Error	-5.470	232	10281	265	12594	233543	4885915	0.580	7.849	0	0	0
1	3	9	"A50"	"A50"	13940	29025	100	699	781	429	54	461	461	504	430	85	28	6	0	14765	17443	10205	58	2802	2802	2997	1626	54	96	90	0	0.000	0.000	0.000	0.000	0.000	0.000	0.000	0.000	0.000	0.000	0.000	0.000	0.000	0.000	0.020	0.022	0.023	0.021	2.811	0.022	0.237	316	2384	100	238	11963	12201	320	14641	14961	Error	Error	-5.651	238	11963	320	14641	246668	5512080	0.644	8.884	0	0	0
1	4	9	"A51"	"A51"	14245	29020	85	932	981	412	41	467	467	501	284	56	68	40	0	36808	30257	12944	42	2873	2873	3152	2358	74	100	100	0	0.000	0.000	0.000	0.000	0.000	0.000	0.000	0.000	0.000	0.000	0.000	0.000	0.000	0.000	0.014	0.019	0.018	0.017	2.029	0.020	0.462	208	1660	100	465	33935	34400	514	27384	27898	Error	Error	-6.189	465	33935	514	27384	203973	6293551	1.690	11.495	0	0	0
1	5	9	"A51"	"A51"	14540	29030	100	944	994	412	41	471	471	511	312	61	68	38	0	34980	31325	15427	49	2814	2814	2955	1266	42	100	100	0	0.000	0.000	0.000	0.000	0.000	0.000	0.000	0.000	0.000	0.000	0.000	0.000	0.000	0.000	0.015	0.018	0.019	0.017	2.149	0.018	0.425	316	2384	100	473	32166	32639	523	28511	29034	Error	Error	-6.088	473	32166	523	28511	314012	9898839	1.548	22.409	0	0	0
1	6	9	"A51"	"A51"	14840	29025	95	932	967	413	42	468	468	501	300	59	66	36	0	38072	32962	14944	45	2821	2821	3032	1861	61	100	100	0	0.000	0.000	0.000	0.000	0.000	0.000	0.000	0.000	0.000	0.000	0.000	0.000	0.000	0.000	0.013	0.017	0.016	0.015	2.134	0.017	0.441	256	2088	100	464	35251	35715	499	30141	30640	Error	Error	-6.247	464	35251	499	30141	247588	8438225	1.553	16.083	0	0	0
1	7	9	"A52"	"A52"	15140	29025	100	740	781	489	62	483	483	510	261	51	49	18	0	17308	18019	11567	64	2833	2833	3023	1857	61	75	73	0	0.000	0.000	0.000	0.000	0.000	0.000	0.000	0.000	0.000	0.000	0.000	0.000	0.000	0.000	0.018	0.020	0.021	0.025	3.778	0.021	0.349	316	2384	100	257	14475	14732	298	15186	15484	Error	Error	-5.816	257	14475	298	15186	246926	5694155	1.038	8.075	0	0	0
1	8	9	"A52"	"A52"	15445	29030	95	866	888	311	35	481	481	507	280	55	63	28	0	26795	25260	7534	29	2811	2811	2999	1454	48	100	100	0	0.000	0.000	0.000	0.000	0.000	0.000	0.000	0.000	0.000	0.000	0.000	0.000	0.000	0.000	0.016	0.018	0.018	0.015	2.399	0.019	0.329	256	2088	100	385	23984	24369	407	22449	22856	Error	Error	-5.961	385	23984	407	22449	227380	6466614	1.361	15.310	0	0	0
1	9	9	"A52"	"A52"	15750	29025	85	855	866	303	34	470	470	505	289	57	59	26	0	26567	25004	8878	35	2815	2815	3115	1980	63	100	100	0	0.000	0.000	0.000	0.000	0.000	0.000	0.000	0.000	0.000	0.000	0.000	0.000	0.000	0.000	0.016	0.018	0.018	0.016	2.159	0.018	0.348	208	1660	100	385	23752	24137	396	22189	22585	Error	Error	-5.947	385	23752	396	22189	180123	5200901	1.249	11.055	0	0	0
1	10	9	"A53"	"A53"	16045	29025	100	884	906	438	48	471	471	516	450	87	45	10	0	24064	23276	14147	60	2756	2756	2891	1339	46	84	79	0	0.000	0.000	0.000	0.000	0.000	0.000	0.000	0.000	0.000	0.000	0.000	0.000	0.000	0.000	0.019	0.021	0.023	0.026	2.943	0.021	0.015	316	2384	100	413	21308	21721	435	20520	20955	Error	Error	-5.689	413	21308	435	20520	286418	7355121	0.867	15.224	0	0	0
1	11	9	"A53"	"A53"	16345	29025	100	771	788	339	43	480	480	512	284	55	51	14	0	20667	22169	12472	56	2778	2778	3244	3303	101	84	82	0	0.000	0.000	0.000	0.000	0.000	0.000	0.000	0.000	0.000	0.000	0.000	0.000	0.000	0.000	0.016	0.016	0.016	0.020	3.478	0.016	0.258	316	2384	100	291	17889	18180	308	19391	19699	Error	Error	-5.942	291	17889	308	19391	248893	7005336	0.972	5.730	0	0	0
1	12	9	"A53"	"A53"	16650	29025	100	842	906	382	42	461	461	500	387	77	49	17	0	24739	24743	11823	47	2725	2725	3033	2544	83	95	92	0	0.000	0.000	0.000	0.000	0.000	0.000	0.000	0.000	0.000	0.000	0.000	0.000	0.000	0.000	0.017	0.020	0.020	0.019	2.283	0.019	0.290	316	2384	100	381	22014	22395	445	22018	22463	Error	Error	-5.852	381	22014	445	22018	286319	7818780	1.049	8.534	0	0	0
1	13	9	"A54"	"A54"	16955	29030	85	700	774	596	77	463	463	498	286	57	42	14	0	25886	23494	9665	41	2774	2774	2894	1203	41	100	100	0	0.000	0.000	0.000	0.000	0.000	0.000	0.000	0.000	0.000	0.000	0.000	0.000	0.000	0.000	0.010	0.015	0.015	0.013	2.421	0.016	0.216	208	1660	100	237	23112	23349	311	20720	21031	Error	Error	-6.608	237	23112	311	20720	161085	4886794	0.965	17.124	0	0	0
1	14	9	"A54"	"A54"	17250	29025	100	713	750	277	36	486	486	521	264	50	46	16	0	15408	18531	12784	68	2851	2851	3566	4504	126	78	58	0	0.000	0.000	0.000	0.000	0.000	0.000	0.000	0.000	0.000	0.000	0.000	0.000	0.000	0.000	0.018	0.017	0.019	0.022	3.667	0.016	0.343	316	2384	100	227	12557	12784	264	15680	15944	Error	Error	-5.790	227	12557	264	15680	237046	5855769	0.867	3.323	0	0	0
1	15	9	"A54"	"A54"	17550	29025	100	744	797	327	41	479	479	507	224	44	55	33	0	18380	20436	12775	62	2827	2827	2910	1062	36	91	87	0	0.000	0.000	0.000	0.000	0.000	0.000	0.000	0.000	0.000	0.000	0.000	0.000	0.000	0.000	0.017	0.018	0.019	0.021	2.914	0.017	0.358	316	2384	100	265	15553	15818	318	17609	17927	Error	Error	-5.875	265	15553	318	17609	251731	6457644	1.295	16.503	0	0	0
1	16	9	"A55"	"A55"	17855	29025	100	692	757	342	45	480	480	506	299	59	40	17	0	12543	18908	15295	80	2795	2795	2900	1188	40	81	75	0	0.000	0.000	0.000	0.000	0.000	0.000	0.000	0.000	0.000	0.000	0.000	0.000	0.000	0.000	0.022	0.017	0.022	0.027	3.823	0.018	0.215	316	2384	100	212	9748	9960	277	16113	16390	Error	Error	-5.523	212	9748	277	16113	239265	5975019	0.839	13.475	0	0	0
1	17	9	"A55"	"A55"	18155	29035	95	752	833	346	41	466	466	494	238	48	58	33	0	17211	22490	13812	61	2720	2720	2855	1211	42	100	100	0	0.000	0.000	0.000	0.000	0.000	0.000	0.000	0.000	0.000	0.000	0.000	0.000	0.000	0.000	0.020	0.019	0.020	0.019	2.252	0.017	0.417	256	2088	100	286	14491	14777	367	19770	20137	Error	Error	-5.663	286	14491	367	19770	213318	5757475	1.424	16.214	0	0	0
1	18	9	"A55"	"A55"	18450	29040	105	707	749	286	38	503	503	528	216	40	48	24	0	19519	21417	11932	55	2913	2913	2969	642	21	100	100	0	0.000	0.000	0.000	0.000	0.000	0.000	0.000	0.000	0.000	0.000	0.000	0.000	0.000	0.000	0.012	0.013	0.017	0.015	2.485	0.013	0.210	316	2572	100	204	16606	16810	246	18504	18750	Error	Error	-6.347	204	16606	246	18504	236630	6767804	1.023	28.735	0	0	0
1	1	10	"A56"	"A56"	13335	29315	100	628	696	374	53	493	493	549	474	86	18	3	0	4837	13025	12017	92	2948	2948	4069	5662	139	46	39	0	0.000	0.000	0.000	0.000	0.000	0.000	0.000	0.000	0.000	0.000	0.000	0.000	0.000	0.000	0.071	0.020	0.030	0.050	6.339	0.023	0.363	316	2384	100	135	1889	2024	203	10077	10280	Error	Error	-3.807	135	1889	203	10077	219887	4115781	0.310	1.582	0	0	0
1	2	10	"A56"	"A56"	13635	29315	100	619	671	334	49	469	469	525	358	68	24	6	0	14315	13812	9633	69	2866	2866	4027	5302	131	62	51	0	0.000	0.000	0.000	0.000	0.000	0.000	0.000	0.000	0.000	0.000	0.000	0.000	0.000	0.000	0.013	0.018	0.025	0.031	4.543	0.025	0.425	316	2384	100	150	11449	11599	202	10946	11148	Error	Error	-6.254	150	11449	202	10946	212126	4364502	0.408	1.846	0	0	0
1	3	10	"A56"	"A56"	13935	29315	100	699	729	413	56	500	500	560	416	74	20	5	0	12184	15570	11747	75	2985	2985	4946	7258	146	59	38	0	0.000	0.000	0.000	0.000	0.000	0.000	0.000	0.000	0.000	0.000	0.000	0.000	0.000	0.000	0.022	0.018	0.024	0.031	4.559	0.021	0.438	316	2384	100	199	9199	9398	229	12585	12814	Error	Error	-5.531	199	9199	229	12585	230298	4920163	0.406	1.464	0	0	0
1	4	10	"A57"	"A57"	14240	29315	100	710	761	367	48	478	478	513	290	56	45	21	0	15767	19244	15419	80	2917	2917	3538	4287	121	64	62	0	0.000	0.000	0.000	0.000	0.000	0.000	0.000	0.000	0.000	0.000	0.000	0.000	0.000	0.000	0.018	0.017	0.022	0.030	4.804	0.017	0.344	316	2384	100	232	12850	13082	283	16327	16610	Error	Error	-5.791	232	12850	283	16327	240564	6080952	0.855	3.664	0	0	0
1	5	10	"A57"	"A57"	14540	29315	100	717	753	328	43	492	492	592	1463	247	0	0	0	13125	15227	11469	75	2930	2930	4494	7506	167	58	33	0	0.000	0.000	0.000	0.000	0.000	0.000	0.000	0.000	0.000	0.000	0.000	0.000	0.000	0.000	0.022	0.021	0.026	0.033	3.948	0.019	0.449	316	2384	100	225	10195	10420	261	12297	12558	Error	Error	-5.502	225	10195	261	12297	237837	4811766	0.110	1.430	0	0	0
1	6	10	"A57"	"A57"	14840	29315	100	607	652	311	47	484	484	546	367	67	21	3	0	11548	13363	10690	79	2913	2913	5020	8542	170	51	19	0	0.000	0.000	0.000	0.000	0.000	0.000	0.000	0.000	0.000	0.000	0.000	0.000	0.000	0.000	0.014	0.016	0.021	0.035	5.543	0.021	0.372	316	2384	100	123	8635	8758	168	10450	10618	Error	Error	-6.133	123	8635	168	10450	206109	4222697	0.289	0.977	0	0	0
1	7	10	"A58"	"A58"	15140	29315	100	604	645	297	46	477	477	521	339	65	19	4	0	8214	12976	11807	90	2855	2855	3698	4997	135	51	36	0	0.000	0.000	0.000	0.000	0.000	0.000	0.000	0.000	0.000	0.000	0.000	0.000	0.000	0.000	0.024	0.017	0.024	0.042	7.486	0.018	0.229	316	2384	100	127	5359	5486	168	10121	10289	Error	Error	-5.399	127	5359	168	10121	203944	4100461	0.366	1.857	0	0	0
1	8	10	"A58"	"A58"	15445	29315	100	630	696	339	48	493	493	543	279	51	34	13	0	10323	12926	9632	74	2892	2892	5019	8720	173	46	17	0	0.000	0.000	0.000	0.000	0.000	0.000	0.000	0.000	0.000	0.000	0.000	0.000	0.000	0.000	0.018	0.020	0.028	0.035	5.037	0.019	0.482	316	2384	100	137	7431	7568	203	10034	10237	Error	Error	-5.761	137	7431	203	10034	219878	4084620	0.548	0.907	0	0	0
1	9	10	"A58"	"A58"	15745	29320	100	686	764	347	45	456	456	500	284	56	44	20	0	13154	16447	12838	78	2755	2755	3587	5068	141	67	50	0	0.000	0.000	0.000	0.000	0.000	0.000	0.000	0.000	0.000	0.000	0.000	0.000	0.000	0.000	0.022	0.022	0.028	0.036	4.539	0.020	0.405	316	2384	100	230	10399	10629	308	13692	14000	Error	Error	-5.499	230	10399	308	13692	241513	5197265	0.930	2.537	0	0	0
1	10	10	"A59"	"A59"	16045	29320	100	636	671	339	50	470	470	494	225	45	40	17	0	17408	17515	12619	72	2804	2804	3136	2683	85	66	64	0	0.000	0.000	0.000	0.000	0.000	0.000	0.000	0.000	0.000	0.000	0.000	0.000	0.000	0.000	0.011	0.014	0.017	0.025	6.166	0.014	0.258	316	2384	100	166	14604	14770	201	14711	14912	Error	Error	-6.459	166	14604	201	14711	212183	5534801	0.787	5.359	0	0	0
1	11	10	"A59"	"A59"	16345	29320	100	719	759	347	45	463	463	506	283	55	45	20	0	14796	17286	12500	72	2802	2802	3521	4329	122	70	58	0	0.000	0.000	0.000	0.000	0.000	0.000	0.000	0.000	0.000	0.000	0.000	0.000	0.000	0.000	0.021	0.020	0.023	0.029	4.158	0.019	0.330	316	2384	100	256	11994	12250	296	14484	14780	Error	Error	-5.550	256	11994	296	14484	239785	5462493	0.894	3.180	0	0	0
1	12	10	"A59"	"A59"	16650	29320	100	709	754	336	44	489	489	534	290	54	42	15	0	16375	19597	13032	66	2874	2874	4160	5575	134	75	57	0	0.000	0.000	0.000	0.000	0.000	0.000	0.000	0.000	0.000	0.000	0.000	0.000	0.000	0.000	0.016	0.016	0.018	0.021	3.752	0.015	0.281	316	2384	100	220	13501	13721	265	16723	16988	Error	Error	-5.939	220	13501	265	16723	238192	6192637	0.759	2.769	0	0	0
1	13	10	"A60"	"A60"	16950	29320	100	548	608	316	51	458	458	491	252	51	30	10	0	4929	8174	7996	97	2745	2745	2867	1201	41	56	47	0	0.000	0.000	0.000	0.000	0.000	0.000	0.000	0.000	0.000	0.000	0.000	0.000	0.000	0.000	0.041	0.028	0.055	0.074	5.523	0.026	0.205	316	2384	100	90	2184	2274	150	5429	5579	Error	Error	-4.601	90	2184	150	5429	192232	2582938	0.464	4.419	0	0	0
1	14	10	"A60"	"A60"	17250	29320	100	524	568	238	41	482	482	517	335	64	14	1	0	5463	7694	5466	71	2827	2827	3112	1705	54	58	45	0	0.000	0.000	0.000	0.000	0.000	0.000	0.000	0.000	0.000	0.000	0.000	0.000	0.000	0.000	0.016	0.018	0.050	0.054	4.824	0.028	0.165	316	2384	100	42	2636	2678	86	4867	4953	Error	Error	-5.972	42	2636	86	4867	179574	2431165	0.152	2.687	0	0	0
1	15	10	"A60"	"A60"	17550	29320	100	549	579	221	38	481	481	508	233	45	23	6	0	5311	6702	4702	70	2834	2834	2923	914	31	69	58	0	0.000	0.000	0.000	0.000	0.000	0.000	0.000	0.000	0.000	0.000	0.000	0.000	0.000	0.000	0.027	0.025	0.057	0.066	4.995	0.022	0.135	316	2384	100	68	2477	2545	98	3868	3966	Error	Error	-5.187	68	2477	98	3868	183116	2117860	0.305	4.135	0	0	0
1	16	10	"A61"	"A61"	17855	29320	100	742	825	398	48	495	495	514	212	41	53	34	0	10114	13218	10509	79	2866	2866	3099	2148	69	74	68	0	0.000	0.000	0.000	0.000	0.000	0.000	0.000	0.000	0.000	0.000	0.000	0.000	0.000	0.000	0.034	0.032	0.039	0.048	4.006	0.022	0.347	316	2384	100	247	7248	7495	330	10352	10682	Error	Error	-4.875	247	7248	330	10352	260601	4176886	1.467	4.711	0	0	0
1	17	10	"A61"	"A61"	18155	29320	100	803	856	359	41	485	485	534	273	51	55	28	0	20605	23238	16285	70	2893	2893	4864	8618	177	67	50	0	0.000	0.000	0.000	0.000	0.000	0.000	0.000	0.000	0.000	0.000	0.000	0.000	0.000	0.000	0.018	0.018	0.018	0.022	3.606	0.017	0.546	316	2384	100	318	17712	18030	371	20345	20716	Error	Error	-5.800	318	17712	371	20345	270619	7343321	1.179	2.132	0	0	0
1	18	10	"A61"	"A61"	18455	29320	100	704	736	312	42	498	498	527	217	41	47	25	0	17660	20333	14288	70	2881	2881	4694	7975	169	67	47	0	0.000	0.000	0.000	0.000	0.000	0.000	0.000	0.000	0.000	0.000	0.000	0.000	0.000	0.000	0.014	0.014	0.017	0.021	4.840	0.013	0.474	316	2384	100	206	14779	14985	238	17452	17690	Error	Error	-6.165	206	14779	238	17452	232644	6425164	0.963	1.961	0	0	0
1	1	11	"A62"	"A62"	13340	29625	100	617	697	378	54	488	488	533	451	84	21	4	0	6884	13875	13318	95	2939	2939	3331	2559	76	58	45	0	0.000	0.000	0.000	0.000	0.000	0.000	0.000	0.000	0.000	0.000	0.000	0.000	0.000	0.000	0.033	0.019	0.025	0.039	5.135	0.024	0.228	316	2384	100	129	3945	4074	209	10936	11145	Error	Error	-4.935	129	3945	209	10936	220350	4384454	0.364	4.120	0	0	0
1	2	11	"A62"	"A62"	13640	29630	100	700	789	552	69	473	473	517	368	71	33	10	0	11547	17016	13680	80	2877	2877	3154	2306	73	85	70	0	0.000	0.000	0.000	0.000	0.000	0.000	0.000	0.000	0.000	0.000	0.000	0.000	0.000	0.000	0.026	0.022	0.024	0.027	3.265	0.021	0.243	316	2384	100	227	8670	8897	316	14139	14455	Error	Error	-5.255	227	8670	316	14139	249293	5377015	0.739	6.011	0	0	0
1	3	11	"A62"	"A62"	13940	29630	100	689	726	352	48	482	482	579	1656	286	0	0	0	10542	14359	11071	77	2941	2941	3455	3677	106	74	50	0	0.000	0.000	0.000	0.000	0.000	0.000	0.000	0.000	0.000	0.000	0.000	0.000	0.000	0.000	0.027	0.021	0.027	0.026	3.244	0.021	0.317	316	2384	100	207	7601	7808	244	11418	11662	Error	Error	-5.198	207	7601	244	11418	229276	4537399	0.089	2.965	0	0	0
1	4	11	"A63"	"A63"	14245	29630	85	1249	1280	503	39	468	468	503	281	55	94	76	0	46581	46327	7358	15	2943	2943	3308	2720	82	100	100	0	0.000	0.000	0.000	0.000	0.000	0.000	0.000	0.000	0.000	0.000	0.000	0.000	0.000	0.000	0.018	0.019	0.018	0.017	1.565	0.019	0.531	208	1660	100	781	43638	44419	812	43384	44196	Error	Error	-5.804	781	43638	812	43384	266150	9635934	2.765	15.816	0	0	0
1	5	11	"A63"	"A63"	14545	29630	100	1070	1093	467	42	481	481	521	297	57	74	50	0	40129	36745	16734	45	2922	2922	3661	5032	137	95	90	0	0.000	0.000	0.000	0.000	0.000	0.000	0.000	0.000	0.000	0.000	0.000	0.000	0.000	0.000	0.016	0.018	0.018	0.017	2.310	0.019	0.608	316	2384	100	589	37207	37796	612	33823	34435	Error	Error	-5.981	589	37207	612	33823	345433	11611365	1.926	6.575	0	0	0
1	6	11	"A63"	"A63"	14845	29635	95	1215	1233	391	31	472	472	512	315	61	89	59	0	47965	44508	12925	29	2882	2882	3153	2292	72	100	100	0	0.000	0.000	0.000	0.000	0.000	0.000	0.000	0.000	0.000	0.000	0.000	0.000	0.000	0.000	0.016	0.018	0.017	0.016	1.820	0.018	0.531	256	2088	100	743	45083	45826	761	41626	42387	Error	Error	-5.923	743	45083	761	41626	315594	11394059	2.289	18.043	0	0	0
1	7	11	"A64"	"A64"	15145	29630	100	839	901	455	50	466	466	506	388	76	48	21	0	22481	24806	17076	68	2868	2868	3112	2190	70	78	75	0	0.000	0.000	0.000	0.000	0.000	0.000	0.000	0.000	0.000	0.000	0.000	0.000	0.000	0.000	0.019	0.020	0.022	0.027	3.670	0.020	0.420	316	2384	100	373	19613	19986	435	21938	22373	Error	Error	-5.716	373	19613	435	21938	284778	7838732	1.018	9.906	0	0	0
1	8	11	"A64"	"A64"	15445	29630	100	877	917	400	43	483	483	520	355	68	53	25	0	24039	27115	16867	62	2899	2899	3582	4325	120	87	74	0	0.000	0.000	0.000	0.000	0.000	0.000	0.000	0.000	0.000	0.000	0.000	0.000	0.000	0.000	0.019	0.018	0.018	0.019	2.858	0.017	0.488	316	2384	100	394	21140	21534	434	24216	24650	Error	Error	-5.746	394	21140	434	24216	289738	8568372	1.118	5.441	0	0	0
1	9	11	"A64"	"A64"	15750	29635	100	992	1010	399	39	457	457	488	269	55	75	49	0	37050	33160	13969	42	2788	2788	2889	1067	36	100	100	0	0.000	0.000	0.000	0.000	0.000	0.000	0.000	0.000	0.000	0.000	0.000	0.000	0.000	0.000	0.016	0.018	0.018	0.016	2.155	0.017	0.511	316	2384	100	535	34262	34797	553	30372	30925	Error	Error	-6.001	535	34262	553	30372	319270	10478454	1.941	28.370	0	0	0
1	10	11	"A65"	"A65"	16050	29630	85	1197	1211	365	30	476	476	516	426	82	82	36	0	43766	42314	7703	18	2827	2827	3137	2279	72	100	100	0	0.000	0.000	0.000	0.000	0.000	0.000	0.000	0.000	0.000	0.000	0.000	0.000	0.000	0.000	0.018	0.019	0.018	0.017	1.737	0.019	0.523	208	1660	100	721	40939	41660	735	39487	40222	Error	Error	-5.827	721	40939	735	39487	251896	8801363	1.631	17.190	0	0	0
1	11	11	"A65"	"A65"	16360	29635	90	941	969	321	33	460	460	487	229	47	85	53	0	38399	37717	6479	17	2728	2728	2854	940	32	100	100	0	0.000	0.000	0.000	0.000	0.000	0.000	0.000	0.000	0.000	0.000	0.000	0.000	0.000	0.000	0.013	0.015	0.014	0.013	1.909	0.014	0.443	256	1924	100	481	35671	36152	509	34989	35498	Error	Error	-6.213	481	35671	509	34989	247988	9655649	2.105	37.088	0	0	0
1	12	11	"A65"	"A65"	16650	29630	100	693	732	294	40	468	468	502	283	56	42	15	0	19346	22788	12900	56	2748	2748	3941	6298	159	83	59	0	0.000	0.000	0.000	0.000	0.000	0.000	0.000	0.000	0.000	0.000	0.000	0.000	0.000	0.000	0.014	0.013	0.015	0.014	2.710	0.014	0.275	316	2384	100	225	16598	16823	264	20040	20304	Error	Error	-6.205	225	16598	264	20040	231376	7201107	0.813	2.993	0	0	0
1	13	11	"A66"	"A66"	16955	29630	100	924	1000	735	73	476	476	517	422	81	51	18	0	27794	29090	18112	62	2804	2804	2965	1340	45	89	83	0	0.000	0.000	0.000	0.000	0.000	0.000	0.000	0.000	0.000	0.000	0.000	0.000	0.000	0.000	0.018	0.020	0.020	0.021	2.956	0.018	0.203	316	2384	100	448	24990	25438	524	26286	26810	Error	Error	-5.802	448	24990	524	26286	315905	9192307	1.145	19.496	0	0	0
1	14	11	"A66"	"A66"	17255	29630	100	942	981	434	44	468	468	510	290	56	63	43	0	28887	31170	18926	60	2790	2790	3697	5896	159	84	73	0	0.000	0.000	0.000	0.000	0.000	0.000	0.000	0.000	0.000	0.000	0.000	0.000	0.000	0.000	0.018	0.018	0.020	0.021	2.616	0.017	0.583	316	2384	100	474	26097	26571	513	28380	28893	Error	Error	-5.783	474	26097	513	28380	310101	9849614	1.624	4.660	0	0	0
1	15	11	"A66"	"A66"	17555	29635	95	962	997	364	36	478	478	508	266	52	73	43	0	38302	34327	12863	37	2782	2782	2940	1726	58	100	100	0	0.000	0.000	0.000	0.000	0.000	0.000	0.000	0.000	0.000	0.000	0.000	0.000	0.000	0.000	0.014	0.016	0.016	0.014	2.115	0.016	0.407	256	2088	100	484	35520	36004	519	31545	32064	Error	Error	-6.197	484	35520	519	31545	255359	8787703	1.838	18.185	0	0	0
1	16	11	"A67"	"A67"	17860	29630	80	894	924	377	40	462	462	491	246	50	67	44	0	34017	31190	15309	49	2731	2731	2945	1475	50	100	100	0	0.000	0.000	0.000	0.000	0.000	0.000	0.000	0.000	0.000	0.000	0.000	0.000	0.000	0.000	0.014	0.016	0.016	0.015	2.251	0.015	0.507	208	1512	100	432	31286	31718	462	28459	28921	Error	Error	-6.178	432	31286	462	28459	192154	6487571	1.760	19.149	0	0	0
1	17	11	"A67"	"A67"	18160	29630	100	791	854	389	45	486	486	513	240	46	55	35	0	21385	27007	17203	63	2800	2800	3205	3426	106	91	81	0	0.000	0.000	0.000	0.000	0.000	0.000	0.000	0.000	0.000	0.000	0.000	0.000	0.000	0.000	0.016	0.015	0.017	0.015	2.867	0.016	0.466	316	2384	100	305	18585	18890	368	24207	24575	Error	Error	-5.929	305	18585	368	24207	269789	8534188	1.421	6.947	0	0	0
1	18	11	"A67"	"A67"	18460	29635	95	966	993	384	38	504	504	520	195	37	75	57	0	24498	28778	15288	53	2865	2865	2960	1100	37	100	100	0	0.000	0.000	0.000	0.000	0.000	0.000	0.000	0.000	0.000	0.000	0.000	0.000	0.000	0.000	0.021	0.019	0.020	0.018	1.991	0.018	0.557	256	2088	100	462	21633	22095	489	25913	26402	Error	Error	-5.549	462	21633	489	25913	254287	7367188	2.426	23.471	0	0	0
1	1	12	"A68"	"A68"	13340	29915	100	614	714	456	63	464	464	500	293	58	33	13	0	7530	12875	12493	97	2894	2894	3417	3352	98	52	40	0	0.000	0.000	0.000	0.000	0.000	0.000	0.000	0.000	0.000	0.000	0.000	0.000	0.000	0.000	0.032	0.025	0.035	0.054	6.076	0.022	0.283	316	2384	100	150	4636	4786	250	9981	10231	Error	Error	-4.950	150	4636	250	9981	225673	4068346	0.730	2.822	0	0	0
1	2	12	"A68"	"A68"	13640	29915	100	629	706	499	70	489	489	538	336	62	24	9	0	7164	11043	10645	96	3015	3015	4214	6105	144	39	21	0	0.000	0.000	0.000	0.000	0.000	0.000	0.000	0.000	0.000	0.000	0.000	0.000	0.000	0.000	0.034	0.027	0.038	0.052	4.774	0.022	0.340	316	2384	100	140	4149	4289	217	8028	8245	Error	Error	-4.889	140	4149	217	8028	223067	3489674	0.500	1.119	0	0	0
1	3	12	"A68"	"A68"	13945	29915	100	598	678	507	74	488	488	537	392	72	15	5	0	7878	11219	10543	93	2988	2988	4185	5841	139	42	19	0	0.000	0.000	0.000	0.000	0.000	0.000	0.000	0.000	0.000	0.000	0.000	0.000	0.000	0.000	0.022	0.023	0.030	0.041	6.439	0.021	0.229	316	2384	100	110	4890	5000	190	8231	8421	Error	Error	-5.474	110	4890	190	8231	214166	3545267	0.360	1.204	0	0	0
1	4	12	"A69"	"A69"	14245	29915	100	806	898	556	61	473	473	528	399	75	45	22	0	18959	25321	21150	83	2906	2906	4171	6959	166	56	52	0	0.000	0.000	0.000	0.000	0.000	0.000	0.000	0.000	0.000	0.000	0.000	0.000	0.000	0.000	0.021	0.019	0.021	0.036	4.442	0.018	0.536	316	2384	100	333	16053	16386	425	22415	22840	Error	Error	-5.591	333	16053	425	22415	283783	8001428	0.927	3.039	0	0	0
1	5	12	"A69"	"A69"	14545	29915	100	784	925	510	55	484	484	564	580	102	34	8	0	20742	28277	22503	79	2949	2949	5639	10956	194	61	46	0	0.000	0.000	0.000	0.000	0.000	0.000	0.000	0.000	0.000	0.000	0.000	0.000	0.000	0.000	0.017	0.017	0.019	0.028	4.704	0.018	0.523	316	2384	100	300	17793	18093	441	25328	25769	Error	Error	-5.890	300	17793	441	25328	292168	8935527	0.622	2.066	0	0	0
1	6	12	"A69"	"A69"	14845	29915	100	778	909	525	57	480	480	527	294	55	50	31	0	18925	26234	20796	79	2917	2917	4549	8328	183	69	49	0	0.000	0.000	0.000	0.000	0.000	0.000	0.000	0.000	0.000	0.000	0.000	0.000	0.000	0.000	0.019	0.018	0.020	0.027	4.534	0.018	0.577	316	2384	100	298	16008	16306	429	23317	23746	Error	Error	-5.747	298	16008	429	23317	287291	8289905	1.299	2.604	0	0	0
1	7	12	"A70"	"A70"	15150	29915	100	652	767	493	64	471	471	512	282	55	39	20	0	10721	16301	14857	91	2865	2865	3684	5503	149	59	42	0	0.000	0.000	0.000	0.000	0.000	0.000	0.000	0.000	0.000	0.000	0.000	0.000	0.000	0.000	0.023	0.022	0.026	0.036	4.505	0.020	0.448	316	2384	100	181	7856	8037	296	13436	13732	Error	Error	-5.440	181	7856	296	13436	242275	5151165	0.904	2.293	0	0	0
1	8	12	"A70"	"A70"	15450	29915	100	627	681	307	45	486	486	555	736	132	5	0	0	9736	13430	11988	89	2887	2887	4488	7853	174	45	19	0	0.000	0.000	0.000	0.000	0.000	0.000	0.000	0.000	0.000	0.000	0.000	0.000	0.000	0.000	0.021	0.018	0.027	0.036	5.152	0.027	0.140	316	2384	100	141	6849	6990	195	10543	10738	Error	Error	-5.602	141	6849	195	10543	215123	4243947	0.171	1.139	0	0	0
1	9	12	"A70"	"A70"	15750	29920	100	715	790	403	51	455	455	505	357	70	44	16	0	14640	18183	14197	78	2774	2774	3693	5804	157	65	50	0	0.000	0.000	0.000	0.000	0.000	0.000	0.000	0.000	0.000	0.000	0.000	0.000	0.000	0.000	0.022	0.022	0.025	0.033	4.374	0.019	0.516	316	2384	100	260	11866	12126	335	15409	15744	Error	Error	-5.512	260	11866	335	15409	249722	5745947	0.798	2.497	0	0	0
1	10	12	"A71"	"A71"	16050	29920	100	780	842	663	78	463	463	496	267	53	53	31	0	31145	23409	17997	76	2741	2741	3325	4212	126	62	57	0	0.000	0.000	0.000	0.000	0.000	0.000	0.000	0.000	0.000	0.000	0.000	0.000	0.000	0.000	0.011	0.018	0.019	0.029	4.626	0.019	0.324	316	2384	100	317	28404	28721	379	20668	21047	Error	Error	-6.485	317	28404	379	20668	265980	7397138	1.296	4.768	0	0	0
1	11	12	"A71"	"A71"	16355	29920	100	986	991	460	46	458	458	500	322	64	64	39	0	38680	30467	18441	60	2778	2778	3611	5500	152	72	70	0	0.000	0.000	0.000	0.000	0.000	0.000	0.000	0.000	0.000	0.000	0.000	0.000	0.000	0.000	0.015	0.019	0.020	0.024	3.016	0.019	0.498	316	2384	100	528	35902	36430	533	27689	28222	Error	Error	-6.087	528	35902	533	27689	313122	9627496	1.525	4.883	0	0	0
1	12	12	"A71"	"A71"	16655	29920	100	796	830	370	44	448	448	489	282	57	56	32	0	29144	26665	17707	66	2715	2715	3716	5794	155	73	67	0	0.000	0.000	0.000	0.000	0.000	0.000	0.000	0.000	0.000	0.000	0.000	0.000	0.000	0.000	0.013	0.016	0.017	0.022	3.882	0.016	0.471	316	2384	100	348	26429	26777	382	23950	24332	Error	Error	-6.247	348	26429	382	23950	262303	8426255	1.209	3.961	0	0	0
1	13	12	"A72"	"A72"	16955	29920	100	950	935	407	43	466	466	496	266	53	63	46	0	38440	28413	18157	63	2785	2785	3107	2421	77	75	69	0	0.000	0.000	0.000	0.000	0.000	0.000	0.000	0.000	0.000	0.000	0.000	0.000	0.000	0.000	0.014	0.018	0.020	0.025	3.216	0.018	0.502	316	2384	100	484	35655	36139	469	25628	26097	Error	Error	-6.203	484	35655	469	25628	295541	8978532	1.650	10.453	0	0	0
1	14	12	"A72"	"A72"	17255	29920	100	803	852	389	45	482	482	521	267	51	53	33	0	28546	26503	17894	67	2890	2890	4276	6221	145	74	61	0	0.000	0.000	0.000	0.000	0.000	0.000	0.000	0.000	0.000	0.000	0.000	0.000	0.000	0.000	0.013	0.016	0.017	0.021	3.642	0.016	0.486	316	2384	100	321	25656	25977	370	23613	23983	Error	Error	-6.321	321	25656	370	23613	269130	8375055	1.240	3.573	0	0	0
1	15	12	"A72"	"A72"	17560	29920	100	714	736	310	42	474	474	504	243	48	49	21	0	14760	19009	13001	68	2774	2774	3506	4136	117	76	62	0	0.000	0.000	0.000	0.000	0.000	0.000	0.000	0.000	0.000	0.000	0.000	0.000	0.000	0.000	0.020	0.016	0.020	0.025	3.614	0.017	0.399	316	2384	100	240	11986	12226	262	16235	16497	Error	Error	-5.642	240	11986	262	16235	232469	6006766	0.955	3.748	0	0	0
1	16	12	"A73"	"A73"	17860	29920	100	513	527	204	38	464	464	488	216	44	20	5	0	4114	5078	3583	70	2705	2705	2757	597	21	64	54	0	0.000	0.000	0.000	0.000	0.000	0.000	0.000	0.000	0.000	0.000	0.000	0.000	0.000	0.000	0.035	0.027	0.090	0.094	6.666	0.021	0.040	316	2384	100	49	1409	1458	63	2373	2436	Error	Error	-4.846	49	1409	63	2373	166471	1604512	0.181	3.888	0	0	0
1	17	12	"A73"	"A73"	18160	29920	100	480	532	235	44	473	473	499	247	49	19	6	0	3917	5821	4824	82	2767	2767	2923	1719	58	45	25	0	0.000	0.000	0.000	0.000	0.000	0.000	0.000	0.000	0.000	0.000	0.000	0.000	0.000	0.000	0.006	0.019	0.108	0.114	5.345	0.013	0.040	316	2384	100	7	1150	1157	59	3054	3113	Error	Error	-7.360	7	1150	59	3054	167972	1839460	0.134	1.686	0	0	0
1	18	12	"A73"	"A73"	18460	29920	100	562	606	360	59	516	516	528	197	37	24	9	0	4258	5495	3574	65	2909	2909	3006	1009	33	58	40	0	0.000	0.000	0.000	0.000	0.000	0.000	0.000	0.000	0.000	0.000	0.000	0.000	0.000	0.000	0.034	0.035	0.070	0.101	5.753	0.038	0.109	316	2384	100	46	1349	1395	90	2586	2676	Error	Error	-4.874	46	1349	90	2586	191489	1736406	0.396	2.467	0	0	0
1	1	13	"A74"	"A74"	13345	30215	100	641	790	832	105	459	459	504	383	75	30	12	0	12694	18385	16186	88	2899	2899	3590	4523	125	63	53	0	0.000	0.000	0.000	0.000	0.000	0.000	0.000	0.000	0.000	0.000	0.000	0.000	0.000	0.000	0.019	0.021	0.021	0.034	5.365	0.021	0.226	316	2384	100	182	9795	9977	331	15486	15817	Error	Error	-5.750	182	9795	331	15486	249623	5809640	0.747	3.271	0	0	0
1	2	13	"A74"	"A74"	13645	30215	100	734	814	410	50	485	485	557	534	95	25	3	0	21115	21813	14531	66	3047	3047	4076	5240	128	76	61	0	0.000	0.000	0.000	0.000	0.000	0.000	0.000	0.000	0.000	0.000	0.000	0.000	0.000	0.000	0.014	0.018	0.018	0.021	3.788	0.022	0.174	316	2384	100	249	18068	18317	329	18766	19095	Error	Error	-6.181	249	18068	329	18766	257082	6892790	0.481	3.385	0	0	0
1	3	13	"A74"	"A74"	13945	30215	100	832	883	524	59	482	482	527	361	68	48	19	0	22148	24824	16291	65	2999	2999	3806	4842	127	78	69	0	0.000	0.000	0.000	0.000	0.000	0.000	0.000	0.000	0.000	0.000	0.000	0.000	0.000	0.000	0.018	0.018	0.019	0.024	3.917	0.019	0.385	316	2384	100	350	19149	19499	401	21825	22226	Error	Error	-5.774	350	19149	401	21825	278928	7844348	0.986	4.341	0	0	0
1	4	13	"A75"	"A75"	14245	30215	100	667	711	332	46	467	467	505	364	72	35	8	0	23539	20081	12086	60	2892	2892	3182	2397	75	73	69	0	0.000	0.000	0.000	0.000	0.000	0.000	0.000	0.000	0.000	0.000	0.000	0.000	0.000	0.000	0.010	0.014	0.018	0.021	4.751	0.019	0.174	316	2384	100	200	20647	20847	244	17189	17433	Error	Error	-6.690	200	20647	244	17189	224700	6345733	0.566	7.050	0	0	0
1	5	13	"A75"	"A75"	14550	30215	100	773	834	365	43	448	448	491	399	81	41	8	0	27294	24968	12063	48	2870	2870	3411	3471	101	86	84	0	0.000	0.000	0.000	0.000	0.000	0.000	0.000	0.000	0.000	0.000	0.000	0.000	0.000	0.000	0.013	0.017	0.017	0.017	2.970	0.017	0.446	316	2384	100	325	24424	24749	386	22098	22484	Error	Error	-6.232	325	24424	386	22098	263662	7889861	0.860	6.211	0	0	0
1	6	13	"A75"	"A75"	14850	30215	100	912	981	619	63	470	470	510	350	68	58	26	0	29979	28420	15594	54	2929	2929	3450	3418	99	85	82	0	0.000	0.000	0.000	0.000	0.000	0.000	0.000	0.000	0.000	0.000	0.000	0.000	0.000	0.000	0.016	0.020	0.019	0.019	2.790	0.020	0.431	316	2384	100	442	27050	27492	511	25491	26002	Error	Error	-5.935	442	27050	511	25491	309879	8980611	1.346	7.305	0	0	0
1	7	13	"A76"	"A76"	15150	30215	100	842	860	437	50	464	464	505	342	67	52	26	0	32759	25590	17696	69	2838	2838	3384	3915	115	67	63	0	0.000	0.000	0.000	0.000	0.000	0.000	0.000	0.000	0.000	0.000	0.000	0.000	0.000	0.000	0.013	0.017	0.019	0.026	4.253	0.019	0.352	316	2384	100	378	29921	30299	396	22752	23148	Error	Error	-6.307	378	29921	396	22752	271678	8086404	1.038	5.672	0	0	0
1	8	13	"A76"	"A76"	15450	30220	100	944	964	434	45	461	461	494	306	61	64	37	0	31997	30167	14278	47	2817	2817	3100	2267	73	91	90	0	0.000	0.000	0.000	0.000	0.000	0.000	0.000	0.000	0.000	0.000	0.000	0.000	0.000	0.000	0.017	0.018	0.018	0.018	2.276	0.019	0.405	316	2384	100	483	29180	29663	503	27350	27853	Error	Error	-5.917	483	29180	503	27350	304473	9532887	1.536	11.940	0	0	0
1	9	13	"A76"	"A76"	15755	30220	100	863	887	383	43	453	453	505	578	114	32	3	0	32587	30624	11629	37	2765	2765	2998	2008	66	94	91	0	0.000	0.000	0.000	0.000	0.000	0.000	0.000	0.000	0.000	0.000	0.000	0.000	0.000	0.000	0.014	0.016	0.015	0.015	2.476	0.020	0.185	316	2384	100	410	29822	30232	434	27859	28293	Error	Error	-6.185	410	29822	434	27859	280274	9677256	0.661	13.758	0	0	0
1	10	13	"A77"	"A77"	16055	30220	100	995	996	461	46	458	458	506	558	110	47	11	0	24956	20652	12065	58	2773	2773	2951	1818	61	79	71	0	0.000	0.000	0.000	0.000	0.000	0.000	0.000	0.000	0.000	0.000	0.000	0.000	0.000	0.000	0.024	0.030	0.031	0.035	2.980	0.039	0.267	316	2384	100	537	22183	22720	538	17879	18417	Error	Error	-5.368	537	22183	538	17879	314809	6526175	0.878	9.737	0	0	0
1	11	13	"A77"	"A77"	16355	30220	100	1047	1072	513	47	449	449	483	249	51	71	56	0	28661	25165	13491	53	2762	2762	3011	1965	65	84	81	0	0.000	0.000	0.000	0.000	0.000	0.000	0.000	0.000	0.000	0.000	0.000	0.000	0.000	0.000	0.023	0.028	0.029	0.030	2.842	0.028	0.572	316	2384	100	598	25899	26497	623	22403	23026	Error	Error	-5.437	598	25899	623	22403	338627	7952240	2.365	11.274	0	0	0
1	12	13	"A77"	"A77"	16655	30220	100	876	900	377	41	464	464	525	837	159	14	0	0	24909	22836	10262	44	2747	2747	3648	4298	117	90	82	0	0.000	0.000	0.000	0.000	0.000	0.000	0.000	0.000	0.000	0.000	0.000	0.000	0.000	0.000	0.019	0.022	0.022	0.020	2.740	0.026	0.534	316	2384	100	412	22162	22574	436	20089	20525	Error	Error	-5.749	412	22162	436	20089	284258	7216236	0.448	4.464	0	0	0
1	13	13	"A78"	"A78"	16960	30220	100	968	994	435	43	449	449	485	287	59	68	43	0	30038	27487	12056	43	2796	2796	3097	1902	61	93	88	0	0.000	0.000	0.000	0.000	0.000	0.000	0.000	0.000	0.000	0.000	0.000	0.000	0.000	0.000	0.019	0.022	0.022	0.020	2.440	0.024	0.454	316	2384	100	519	27242	27761	545	24691	25236	Error	Error	-5.714	519	27242	545	24691	313984	8685834	1.774	12.823	0	0	0
1	14	13	"A78"	"A78"	17260	30220	100	1044	1091	485	44	476	476	519	286	55	73	48	0	34019	29869	12727	42	3010	3010	4237	4840	114	88	85	0	0.000	0.000	0.000	0.000	0.000	0.000	0.000	0.000	0.000	0.000	0.000	0.000	0.000	0.000	0.018	0.023	0.023	0.022	2.129	0.023	0.617	316	2384	100	568	31009	31577	615	26859	27474	Error	Error	-5.771	568	31009	615	26859	344709	9438761	2.000	5.296	0	0	0
1	15	13	"A78"	"A78"	17560	30220	100	965	1046	535	51	462	462	495	237	47	76	52	0	32247	29341	14430	49	2885	2885	3669	3872	105	85	84	0	0.000	0.000	0.000	0.000	0.000	0.000	0.000	0.000	0.000	0.000	0.000	0.000	0.000	0.000	0.017	0.022	0.021	0.022	2.895	0.024	0.558	316	2384	100	503	29362	29865	584	26456	27040	Error	Error	-5.867	503	29362	584	26456	330655	9271829	2.325	6.630	0	0	0
1	16	13	"A79"	"A79"	17860	30220	100	746	841	417	49	479	479	512	297	58	47	27	0	18846	21085	16554	78	2835	2835	3314	3566	107	65	60	0	0.000	0.000	0.000	0.000	0.000	0.000	0.000	0.000	0.000	0.000	0.000	0.000	0.000	0.000	0.017	0.020	0.023	0.032	4.546	0.018	0.450	316	2384	100	267	16011	16278	362	18250	18612	Error	Error	-5.906	267	16011	362	18250	265834	6662982	1.108	4.983	0	0	0
1	17	13	"A79"	"A79"	18165	30220	100	815	863	387	44	462	462	511	384	75	46	15	0	23129	23949	14996	62	2786	2786	3852	5919	153	80	62	0	0.000	0.000	0.000	0.000	0.000	0.000	0.000	0.000	0.000	0.000	0.000	0.000	0.000	0.000	0.017	0.019	0.019	0.023	3.081	0.018	0.529	316	2384	100	353	20343	20696	401	21163	21564	Error	Error	-5.849	353	20343	401	21163	272761	7567736	0.917	3.395	0	0	0
1	18	13	"A79"	"A79"	18465	30220	100	813	864	475	54	501	501	531	226	42	56	37	0	20778	24377	15558	63	2899	2899	3778	5279	139	80	71	0	0.000	0.000	0.000	0.000	0.000	0.000	0.000	0.000	0.000	0.000	0.000	0.000	0.000	0.000	0.017	0.017	0.018	0.020	3.360	0.018	0.519	316	2384	100	312	17879	18191	363	21478	21841	Error	Error	-5.841	312	17879	363	21478	273053	7703219	1.473	3.902	0	0	0
1	1	14	"A80"	"A80"	13345	30515	100	674	941	927	98	471	471	537	435	81	38	18	0	6329	21418	20565	96	3094	3094	4626	7612	164	46	43	0	0.000	0.000	0.000	0.000	0.000	0.000	0.000	0.000	0.000	0.000	0.000	0.000	0.000	0.000	0.063	0.026	0.029	0.050	5.346	0.025	0.425	316	2384	100	203	3235	3438	470	18324	18794	Error	Error	-3.994	203	3235	470	18324	297389	6768156	0.929	2.206	0	0	0
1	2	14	"A80"	"A80"	13645	30515	100	615	698	359	51	477	477	539	459	85	19	5	0	13174	15685	13523	86	3063	3063	5244	8083	154	56	33	0	0.000	0.000	0.000	0.000	0.000	0.000	0.000	0.000	0.000	0.000	0.000	0.000	0.000	0.000	0.014	0.018	0.021	0.029	5.285	0.024	0.372	316	2384	100	138	10111	10249	221	12622	12843	Error	Error	-6.195	138	10111	221	12622	220622	4956550	0.346	1.292	0	0	0
1	3	14	"A80"	"A80"	13950	30515	100	721	854	503	58	481	481	545	437	80	38	14	0	17919	21059	16814	79	3033	3033	4890	7712	157	60	48	0	0.000	0.000	0.000	0.000	0.000	0.000	0.000	0.000	0.000	0.000	0.000	0.000	0.000	0.000	0.016	0.021	0.023	0.028	4.079	0.023	0.352	316	2384	100	240	14886	15126	373	18026	18399	Error	Error	-5.955	240	14886	373	18026	269946	6654749	0.707	2.097	0	0	0
1	4	14	"A81"	"A81"	14250	30515	100	772	894	564	63	471	471	570	1509	264	2	0	0	31087	24842	18511	74	2968	2968	3880	5339	137	60	57	0	0.000	0.000	0.000	0.000	0.000	0.000	0.000	0.000	0.000	0.000	0.000	0.000	0.000	0.000	0.011	0.019	0.020	0.031	4.656	0.020	0.330	316	2384	100	301	28119	28420	423	21874	22297	Error	Error	-6.546	301	28119	423	21874	282354	7850134	0.215	3.926	0	0	0
1	5	14	"A81"	"A81"	14550	30515	100	989	976	456	46	449	449	496	346	69	62	35	0	40650	31703	18655	58	2868	2868	3982	6005	150	74	70	0	0.000	0.000	0.000	0.000	0.000	0.000	0.000	0.000	0.000	0.000	0.000	0.000	0.000	0.000	0.014	0.018	0.019	0.023	3.316	0.018	0.533	316	2384	100	540	37782	38322	527	28835	29362	Error	Error	-6.129	540	37782	527	28835	308566	10018126	1.387	4.616	0	0	0
1	6	14	"A81"	"A81"	14850	30515	100	716	799	506	63	451	451	494	280	56	48	24	0	30395	26545	16208	61	2873	2873	4058	6244	153	76	69	0	0.000	0.000	0.000	0.000	0.000	0.000	0.000	0.000	0.000	0.000	0.000	0.000	0.000	0.000	0.010	0.015	0.015	0.018	3.922	0.016	0.401	316	2384	100	265	27522	27787	348	23672	24020	Error	Error	-6.698	265	27522	348	23672	252578	8388252	1.089	3.601	0	0	0
1	7	14	"A82"	"A82"	15155	30515	100	774	870	506	58	464	464	513	446	86	43	15	0	24918	26034	21689	83	2874	2874	3821	5834	152	56	52	0	0.000	0.000	0.000	0.000	0.000	0.000	0.000	0.000	0.000	0.000	0.000	0.000	0.000	0.000	0.014	0.018	0.021	0.033	4.969	0.020	0.321	316	2384	100	310	22044	22354	406	23160	23566	Error	Error	-6.152	310	22044	406	23160	274985	8226791	0.800	3.808	0	0	0
1	8	14	"A82"	"A82"	15455	30520	100	1067	1059	539	50	458	458	500	337	67	68	44	0	46424	36248	20400	56	2839	2839	3863	5958	154	77	73	0	0.000	0.000	0.000	0.000	0.000	0.000	0.000	0.000	0.000	0.000	0.000	0.000	0.000	0.000	0.014	0.018	0.018	0.021	2.881	0.017	0.490	316	2384	100	609	43585	44194	601	33409	34010	Error	Error	-6.161	609	43585	601	33409	334758	11454361	1.659	5.436	0	0	0
1	9	14	"A82"	"A82"	15755	30520	100	1027	1022	571	55	464	464	500	284	56	65	49	0	44077	34986	20270	57	2868	2868	3854	5904	153	76	73	0	0.000	0.000	0.000	0.000	0.000	0.000	0.000	0.000	0.000	0.000	0.000	0.000	0.000	0.000	0.014	0.017	0.018	0.020	3.202	0.017	0.549	316	2384	100	563	41209	41772	558	32118	32676	Error	Error	-6.194	563	41209	558	32118	322803	11055449	1.838	5.273	0	0	0
1	10	14	"A83"	"A83"	16055	30520	100	691	766	397	51	455	455	492	298	60	43	20	0	17225	19361	14403	74	2785	2785	3051	2406	78	67	64	0	0.000	0.000	0.000	0.000	0.000	0.000	0.000	0.000	0.000	0.000	0.000	0.000	0.000	0.000	0.016	0.019	0.021	0.030	4.997	0.017	0.297	316	2384	100	236	14440	14676	311	16576	16887	Error	Error	-5.935	236	14440	311	16576	242176	6117928	0.919	6.779	0	0	0
1	11	14	"A83"	"A83"	16360	30520	100	775	800	360	45	474	474	677	2745	405	0	0	0	22358	22591	14539	64	2794	2794	3975	5852	147	75	61	0	0.000	0.000	0.000	0.000	0.000	0.000	0.000	0.000	0.000	0.000	0.000	0.000	0.000	0.000	0.015	0.016	0.019	0.023	3.788	0.074	0.082	316	2384	100	301	19564	19865	326	19797	20123	Error	Error	-6.022	301	19564	326	19797	252911	7138773	0.045	3.181	0	0	0
1	12	14	"A83"	"A83"	16660	30520	100	699	741	421	56	463	463	511	395	77	31	5	0	20563	19464	11702	60	2790	2790	3845	5114	133	76	63	0	0.000	0.000	0.000	0.000	0.000	0.000	0.000	0.000	0.000	0.000	0.000	0.000	0.000	0.000	0.013	0.017	0.018	0.021	4.071	0.017	0.299	316	2384	100	236	17773	18009	278	16674	16952	Error	Error	-6.235	236	17773	278	16674	234096	6150596	0.582	3.054	0	0	0
1	13	14	"A84"	"A84"	16960	30520	100	731	784	354	45	467	467	512	383	74	40	13	0	24748	21553	17178	79	2852	2852	3396	3643	107	59	55	0	0.000	0.000	0.000	0.000	0.000	0.000	0.000	0.000	0.000	0.000	0.000	0.000	0.000	0.000	0.012	0.017	0.020	0.034	4.989	0.019	0.314	316	2384	100	264	21896	22160	317	18701	19018	Error	Error	-6.374	264	21896	317	18701	247617	6810699	0.710	4.984	0	0	0
1	14	14	"A84"	"A84"	17265	30520	100	740	753	306	40	441	441	495	825	166	4	0	0	23462	21673	11662	53	2682	2682	3136	3074	98	80	78	0	0.000	0.000	0.000	0.000	0.000	0.000	0.000	0.000	0.000	0.000	0.000	0.000	0.000	0.000	0.014	0.016	0.019	0.020	3.394	0.034	0.108	316	2384	100	299	20780	21079	312	18991	19303	Error	Error	-6.119	299	20780	312	18991	238033	6848744	0.313	6.030	0	0	0
1	15	14	"A84"	"A84"	17565	30520	100	768	831	538	64	469	469	505	312	61	48	16	0	21492	20926	12288	58	2797	2797	3170	2563	80	81	78	0	0.000	0.000	0.000	0.000	0.000	0.000	0.000	0.000	0.000	0.000	0.000	0.000	0.000	0.000	0.016	0.020	0.021	0.023	3.712	0.020	0.212	316	2384	100	299	18695	18994	362	18129	18491	Error	Error	-5.966	299	18695	362	18129	262715	6612741	1.045	6.928	0	0	0
1	16	14	"A85"	"A85"	17865	30520	100	817	898	386	42	484	484	504	216	42	63	45	0	27497	22043	14803	67	2870	2870	3005	1282	42	76	69	0	0.000	0.000	0.000	0.000	0.000	0.000	0.000	0.000	0.000	0.000	0.000	0.000	0.000	0.000	0.014	0.022	0.024	0.033	3.515	0.020	0.516	316	2384	100	333	24627	24960	414	19173	19587	Error	Error	-6.209	333	24627	414	19173	283796	6965443	1.824	14.850	0	0	0
1	17	14	"A85"	"A85"	18165	30520	100	719	776	344	44	485	485	511	228	44	50	26	0	16479	17380	11996	69	2846	2846	3410	3650	107	72	63	0	0.000	0.000	0.000	0.000	0.000	0.000	0.000	0.000	0.000	0.000	0.000	0.000	0.000	0.000	0.017	0.020	0.022	0.029	4.992	0.020	0.451	316	2384	100	234	13633	13867	291	14534	14825	Error	Error	-5.864	234	13633	291	14534	245204	5492116	1.162	3.827	0	0	0
1	18	14	"A85"	"A85"	18470	30520	100	745	829	421	50	514	514	544	227	41	50	31	0	17802	18061	11350	62	3014	3014	3768	4527	120	76	61	0	0.000	0.000	0.000	0.000	0.000	0.000	0.000	0.000	0.000	0.000	0.000	0.000	0.000	0.000	0.016	0.021	0.023	0.025	3.451	0.021	0.451	316	2384	100	231	14788	15019	315	15047	15362	Error	Error	-6.000	231	14788	315	15047	261847	5707160	1.256	3.157	0	0	0
1	1	15	"A86"	"A86"	13350	30815	100	626	704	456	64	492	492	541	344	63	25	9	0	7577	14387	13818	96	3225	3225	4197	5199	123	48	36	0	0.000	0.000	0.000	0.000	0.000	0.000	0.000	0.000	0.000	0.000	0.000	0.000	0.000	0.000	0.031	0.019	0.029	0.046	5.258	0.019	0.335	316	2384	100	134	4352	4486	212	11162	11374	Error	Error	-5.021	134	4352	212	11162	222450	4546161	0.474	1.960	0	0	0
1	2	15	"A86"	"A86"	13650	30815	100	657	726	390	53	477	477	531	313	58	32	12	0	13495	17044	12877	75	3163	3163	4760	7006	147	62	40	0	0.000	0.000	0.000	0.000	0.000	0.000	0.000	0.000	0.000	0.000	0.000	0.000	0.000	0.000	0.017	0.018	0.022	0.027	4.612	0.019	0.376	316	2384	100	180	10332	10512	249	13881	14130	Error	Error	-5.843	180	10332	249	13881	229285	5385771	0.623	1.753	0	0	0
1	3	15	"A86"	"A86"	13950	30815	100	697	773	428	55	468	468	515	337	65	40	12	0	16497	18663	12371	66	3030	3030	3631	3682	101	75	68	0	0.000	0.000	0.000	0.000	0.000	0.000	0.000	0.000	0.000	0.000	0.000	0.000	0.000	0.000	0.017	0.020	0.022	0.026	3.709	0.019	0.383	316	2384	100	229	13467	13696	305	15633	15938	Error	Error	-5.878	229	13467	305	15633	244195	5897494	0.766	4.083	0	0	0
1	4	15	"A87"	"A87"	14250	30815	100	723	793	405	51	468	468	512	314	61	46	21	0	21876	19809	14734	74	3032	3032	3692	3826	103	61	58	0	0.000	0.000	0.000	0.000	0.000	0.000	0.000	0.000	0.000	0.000	0.000	0.000	0.000	0.000	0.014	0.019	0.023	0.028	3.907	0.021	0.449	316	2384	100	255	18844	19099	325	16777	17102	Error	Error	-6.207	255	18844	325	16777	250517	6259680	0.895	4.212	0	0	0
1	5	15	"A87"	"A87"	14555	30815	100	715	784	489	62	457	457	506	357	70	38	11	0	20160	19733	12250	62	2940	2940	4007	5248	130	75	66	0	0.000	0.000	0.000	0.000	0.000	0.000	0.000	0.000	0.000	0.000	0.000	0.000	0.000	0.000	0.015	0.019	0.021	0.024	3.689	0.023	0.348	316	2384	100	258	17220	17478	327	16793	17120	Error	Error	-6.061	258	17220	327	16793	247628	6235740	0.779	2.997	0	0	0
1	6	15	"A87"	"A87"	14855	30815	100	808	834	402	48	449	449	487	260	53	60	30	0	23809	23589	13166	55	2869	2869	4004	5438	135	80	77	0	0.000	0.000	0.000	0.000	0.000	0.000	0.000	0.000	0.000	0.000	0.000	0.000	0.000	0.000	0.017	0.019	0.019	0.019	2.750	0.019	0.466	316	2384	100	359	20940	21299	385	20720	21105	Error	Error	-5.866	359	20940	385	20720	263419	7453979	1.335	3.602	0	0	0
1	7	15	"A88"	"A88"	15155	30815	100	861	1281	4064	317	453	453	493	285	57	59	36	0	31010	23597	16665	70	2891	2891	3360	3512	104	64	61	0	0.000	0.000	0.000	0.000	0.000	0.000	0.000	0.000	0.000	0.000	0.000	0.000	0.000	0.000	0.015	0.040	0.023	0.033	3.851	0.045	0.075	316	2384	100	408	28119	28527	828	20706	21534	Error	Error	-6.107	408	28119	828	20706	404779	7456502	2.765	5.762	0	0	0
1	8	15	"A88"	"A88"	15460	30820	100	944	965	483	50	452	452	495	397	80	58	21	0	29873	27802	12085	43	2821	2821	3423	3877	113	91	89	0	0.000	0.000	0.000	0.000	0.000	0.000	0.000	0.000	0.000	0.000	0.000	0.000	0.000	0.000	0.018	0.021	0.020	0.018	2.666	0.021	0.463	316	2384	100	492	27052	27544	513	24981	25494	Error	Error	-5.781	492	27052	513	24981	305090	8785453	1.184	6.288	0	0	0
1	9	15	"A88"	"A88"	15760	30820	100	922	962	443	46	456	456	500	379	75	60	26	0	31859	26238	13821	52	2826	2826	3151	2537	80	84	80	0	0.000	0.000	0.000	0.000	0.000	0.000	0.000	0.000	0.000	0.000	0.000	0.000	0.000	0.000	0.016	0.022	0.022	0.023	2.527	0.022	0.344	316	2384	100	466	29033	29499	506	23412	23918	Error	Error	-5.961	466	29033	506	23412	304088	8291110	1.219	9.100	0	0	0
1	10	15	"A89"	"A89"	16060	30820	100	786	867	832	95	464	464	499	274	54	56	28	0	21004	18628	12550	67	2818	2818	3479	4110	118	66	63	0	0.000	0.000	0.000	0.000	0.000	0.000	0.000	0.000	0.000	0.000	0.000	0.000	0.000	0.000	0.018	0.025	0.025	0.034	4.429	0.022	0.238	316	2384	100	322	18186	18508	403	15810	16213	Error	Error	-5.820	322	18186	403	15810	273949	5886431	1.343	3.686	0	0	0
1	11	15	"A89"	"A89"	16360	30820	100	603	680	459	67	467	467	512	362	70	25	6	0	11562	14537	9863	67	2803	2803	4229	6213	146	58	42	0	0.000	0.000	0.000	0.000	0.000	0.000	0.000	0.000	0.000	0.000	0.000	0.000	0.000	0.000	0.016	0.018	0.023	0.026	4.684	0.017	0.302	316	2384	100	136	8759	8895	213	11734	11947	Error	Error	-6.009	136	8759	213	11734	215036	4593776	0.464	1.659	0	0	0
1	12	15	"A89"	"A89"	16665	30820	100	612	690	414	60	470	470	520	297	57	31	13	0	14627	15870	10113	63	2850	2850	4714	7705	163	57	40	0	0.000	0.000	0.000	0.000	0.000	0.000	0.000	0.000	0.000	0.000	0.000	0.000	0.000	0.000	0.012	0.017	0.022	0.022	3.885	0.018	0.410	316	2384	100	142	11777	11919	220	13020	13240	Error	Error	-6.374	142	11777	220	13020	217974	5014985	0.572	1.448	0	0	0
1	13	15	"A90"	"A90"	16965	30820	100	816	855	430	50	467	467	497	245	49	58	38	0	30880	23076	15748	68	2856	2856	3131	2369	75	69	65	0	0.000	0.000	0.000	0.000	0.000	0.000	0.000	0.000	0.000	0.000	0.000	0.000	0.000	0.000	0.012	0.019	0.021	0.026	3.321	0.020	0.428	316	2384	100	349	28024	28373	388	20220	20608	Error	Error	-6.327	349	28024	388	20220	270279	7292163	1.461	8.419	0	0	0
1	14	15	"A90"	"A90"	17265	30820	100	710	748	399	53	447	447	494	289	58	45	14	0	23696	20783	9898	47	2732	2732	3439	3887	113	84	82	0	0.000	0.000	0.000	0.000	0.000	0.000	0.000	0.000	0.000	0.000	0.000	0.000	0.000	0.000	0.013	0.017	0.018	0.018	3.393	0.021	0.384	316	2384	100	263	20964	21227	301	18051	18352	Error	Error	-6.317	263	20964	301	18051	236262	6567346	0.879	4.462	0	0	0
1	15	15	"A90"	"A90"	17565	30820	100	882	972	670	68	465	465	496	265	53	65	40	0	29135	25929	12884	49	2810	2810	3111	2305	74	86	81	0	0.000	0.000	0.000	0.000	0.000	0.000	0.000	0.000	0.000	0.000	0.000	0.000	0.000	0.000	0.016	0.022	0.021	0.020	2.703	0.024	0.442	316	2384	100	417	26325	26742	507	23119	23626	Error	Error	-5.980	417	26325	507	23119	307100	8193519	1.796	9.899	0	0	0
1	16	15	"A91"	"A91"	17870	30820	100	740	788	364	46	495	495	695	2807	403	0	0	0	15692	19279	14681	76	2927	2927	3482	4168	119	64	61	0	0.000	0.000	0.000	0.000	0.000	0.000	0.000	0.000	0.000	0.000	0.000	0.000	0.000	0.000	0.019	0.018	0.021	0.026	4.420	0.019	0.347	316	2384	100	245	12765	13010	293	16352	16645	Error	Error	-5.703	245	12765	293	16352	249064	6092284	0.033	3.790	0	0	0
1	17	15	"A91"	"A91"	18170	30820	100	887	937	605	64	514	514	560	339	60	51	23	0	22844	22429	12514	55	3026	3026	3739	3822	102	87	78	0	0.000	0.000	0.000	0.000	0.000	0.000	0.000	0.000	0.000	0.000	0.000	0.000	0.000	0.000	0.019	0.022	0.022	0.022	2.984	0.023	0.292	316	2384	100	373	19818	20191	423	19403	19826	Error	Error	-5.731	373	19818	423	19403	296049	7087691	1.112	4.890	0	0	0
1	18	15	"A91"	"A91"	18470	30820	100	820	832	330	39	522	522	559	287	51	51	21	0	25320	22126	13047	58	3058	3058	3786	4068	107	75	73	0	0.000	0.000	0.000	0.000	0.000	0.000	0.000	0.000	0.000	0.000	0.000	0.000	0.000	0.000	0.013	0.016	0.018	0.024	4.314	0.016	0.341	316	2384	100	298	22262	22560	310	19068	19378	Error	Error	-6.223	298	22262	310	19068	262848	6991768	0.951	4.508	0	0	0
1	1	16	"A92"	"A92"	13350	31115	100	631	733	414	56	493	493	538	315	58	35	17	0	5723	17547	16896	96	3333	3333	4423	5817	131	43	40	0	0.000	0.000	0.000	0.000	0.000	0.000	0.000	0.000	0.000	0.000	0.000	0.000	0.000	0.000	0.058	0.017	0.025	0.049	6.264	0.019	0.372	316	2384	100	138	2390	2528	240	14214	14454	Error	Error	-4.114	138	2390	240	14214	231631	5544877	0.619	2.256	0	0	0
1	2	16	"A92"	"A92"	13655	31115	100	696	833	475	57	483	483	543	352	64	40	18	0	12385	19928	16326	81	3332	3332	5028	7882	156	53	42	0	0.000	0.000	0.000	0.000	0.000	0.000	0.000	0.000	0.000	0.000	0.000	0.000	0.000	0.000	0.024	0.021	0.025	0.032	4.524	0.020	0.517	316	2384	100	213	9053	9266	350	16596	16946	Error	Error	-5.409	213	9053	350	16596	263150	6297162	0.824	1.890	0	0	0
1	3	16	"A92"	"A92"	13955	31115	100	817	897	465	51	487	487	554	472	85	41	14	0	20693	25810	18597	72	3257	3257	5519	9604	174	60	48	0	0.000	0.000	0.000	0.000	0.000	0.000	0.000	0.000	0.000	0.000	0.000	0.000	0.000	0.000	0.019	0.018	0.022	0.028	3.870	0.017	0.353	316	2384	100	330	17436	17766	410	22553	22963	Error	Error	-5.723	330	17436	410	22553	283511	8156072	0.727	2.113	0	0	0
1	4	16	"A93"	"A93"	14255	31115	100	732	852	501	58	472	472	532	516	96	35	9	0	8236	22566	19804	87	3196	3196	4137	5212	125	49	48	0	0.000	0.000	0.000	0.000	0.000	0.000	0.000	0.000	0.000	0.000	0.000	0.000	0.000	0.000	0.052	0.020	0.022	0.036	4.556	0.021	0.229	316	2384	100	260	5040	5300	380	19370	19750	Error	Error	-4.277	260	5040	380	19370	269295	7130823	0.620	3.536	0	0	0
1	5	16	"A93"	"A93"	14555	31115	100	767	877	577	65	462	462	509	341	66	46	24	0	17395	22391	18138	81	3055	3055	4368	6069	138	66	54	0	0.000	0.000	0.000	0.000	0.000	0.000	0.000	0.000	0.000	0.000	0.000	0.000	0.000	0.000	0.021	0.021	0.024	0.036	5.667	0.022	0.457	316	2384	100	305	14340	14645	415	19336	19751	Error	Error	-5.555	305	14340	415	19336	277072	7075573	1.079	2.970	0	0	0
1	6	16	"A93"	"A93"	14860	31115	100	677	786	418	53	462	462	516	412	79	37	13	0	18589	22990	17630	76	3029	3029	4437	6448	145	68	54	0	0.000	0.000	0.000	0.000	0.000	0.000	0.000	0.000	0.000	0.000	0.000	0.000	0.000	0.000	0.014	0.016	0.018	0.025	4.770	0.018	0.323	316	2384	100	215	15560	15775	324	19961	20285	Error	Error	-6.177	215	15560	324	19961	248272	7264705	0.655	2.877	0	0	0
1	7	16	"A94"	"A94"	15160	31115	100	656	771	466	60	456	456	514	591	114	25	4	0	9277	20575	18890	91	2943	2943	4113	6058	147	50	46	0	0.000	0.000	0.000	0.000	0.000	0.000	0.000	0.000	0.000	0.000	0.000	0.000	0.000	0.000	0.032	0.018	0.022	0.042	5.904	0.017	0.404	316	2384	100	200	6334	6534	315	17632	17947	Error	Error	-4.985	200	6334	315	17632	243524	6501628	0.435	2.717	0	0	0
1	8	16	"A94"	"A94"	15460	31120	100	728	793	431	54	453	453	535	1256	234	1	0	0	27006	25332	16625	65	2836	2836	3975	6185	155	74	65	0	0.000	0.000	0.000	0.000	0.000	0.000	0.000	0.000	0.000	0.000	0.000	0.000	0.000	0.000	0.011	0.015	0.016	0.019	4.508	0.016	0.400	316	2384	100	275	24170	24445	340	22496	22836	Error	Error	-6.458	275	24170	340	22496	250549	8005061	0.205	3.453	0	0	0
1	9	16	"A94"	"A94"	15760	31120	100	706	794	452	56	453	453	492	362	73	40	16	0	16603	21600	17574	81	2854	2854	3637	4740	130	58	53	0	0.000	0.000	0.000	0.000	0.000	0.000	0.000	0.000	0.000	0.000	0.000	0.000	0.000	0.000	0.018	0.018	0.021	0.036	5.373	0.019	0.330	316	2384	100	253	13749	14002	341	18746	19087	Error	Error	-5.764	253	13749	341	18746	251016	6825597	0.834	3.790	0	0	0
1	10	16	"A95"	"A95"	16065	31120	100	966	1052	732	69	453	453	492	255	51	62	50	0	42358	31651	21127	66	2865	2865	3334	3750	112	69	66	1	0.000	0.000	0.000	0.000	0.000	0.000	0.000	0.000	0.000	0.000	0.000	0.000	0.000	0.000	0.013	0.021	0.021	0.026	3.637	0.022	0.529	316	2384	100	513	39493	40006	599	28786	29385	Error	Error	-6.266	513	39493	599	28786	332580	10001799	2.196	7.551	0	0	0
1	11	16	"A95"	"A95"	16365	31120	100	890	1068	764	71	459	459	511	339	66	57	35	0	36040	32084	21698	67	2860	2860	4351	7873	180	75	62	3	0.000	0.000	0.000	0.000	0.000	0.000	0.000	0.000	0.000	0.000	0.000	0.000	0.000	0.000	0.013	0.021	0.020	0.025	3.386	0.023	0.571	316	2384	100	431	33180	33611	609	29224	29833	Error	Error	-6.266	431	33180	609	29224	337505	10138646	1.643	3.523	0	0	0
1	12	16	"A95"	"A95"	16665	31120	100	888	963	513	53	457	457	515	367	71	51	32	0	22746	28322	20996	74	2811	2811	4906	9343	190	68	53	0	0.000	0.000	0.000	0.000	0.000	0.000	0.000	0.000	0.000	0.000	0.000	0.000	0.000	0.000	0.022	0.020	0.021	0.025	3.488	0.020	0.647	316	2384	100	431	19935	20366	506	25511	26017	Error	Error	-5.531	431	19935	506	25511	304417	8949710	1.221	2.506	0	0	0
1	13	16	"A96"	"A96"	16965	31120	100	953	3851	9207	239	452	452	497	399	80	55	36	0	27207	27079	21038	77	2806	2806	3301	3326	100	70	67	12	0.000	0.000	0.000	0.000	0.000	0.000	0.000	0.000	0.000	0.000	0.000	0.000	0.000	0.000	0.021	0.140	0.038	0.050	3.984	0.196	0.346	316	2384	100	501	24401	24902	3399	24273	27672	Error	Error	-5.606	501	24401	3399	24273	1216800	8557049	8.406	7.149	0	0	0
1	14	16	"A96"	"A96"	17270	31120	100	742	863	601	69	469	469	513	332	64	43	24	0	15881	21224	15566	73	2856	2856	4184	5975	142	66	52	0	0.000	0.000	0.000	0.000	0.000	0.000	0.000	0.000	0.000	0.000	0.000	0.000	0.000	0.000	0.021	0.021	0.023	0.027	3.721	0.022	0.464	316	2384	100	273	13025	13298	394	18368	18762	Error	Error	-5.576	273	13025	394	18368	272643	6706711	1.054	2.852	0	0	0
1	15	16	"A96"	"A96"	17570	31120	100	681	787	446	56	481	481	518	280	54	43	26	0	10288	18173	14741	81	2858	2858	3494	3886	111	65	48	0	0.000	0.000	0.000	0.000	0.000	0.000	0.000	0.000	0.000	0.000	0.000	0.000	0.000	0.000	0.027	0.020	0.025	0.031	4.816	0.024	0.552	316	2384	100	200	7430	7630	306	15315	15621	Error	Error	-5.215	200	7430	306	15315	248601	5742593	0.961	3.777	0	0	0
1	16	16	"A97"	"A97"	17870	31120	100	707	801	429	53	464	464	496	267	53	47	28	0	22199	23005	16179	70	2822	2822	3064	2273	74	75	69	0	0.000	0.000	0.000	0.000	0.000	0.000	0.000	0.000	0.000	0.000	0.000	0.000	0.000	0.000	0.013	0.017	0.017	0.022	4.247	0.017	0.342	316	2384	100	243	19377	19620	337	20183	20520	Error	Error	-6.317	243	19377	337	20183	253095	7269562	1.142	8.773	0	0	0
1	17	16	"A97"	"A97"	18175	31120	100	936	995	497	49	493	493	541	300	55	63	37	0	25924	28091	19242	68	2944	2944	3769	4576	121	76	70	0	0.000	0.000	0.000	0.000	0.000	0.000	0.000	0.000	0.000	0.000	0.000	0.000	0.000	0.000	0.019	0.020	0.020	0.026	3.029	0.019	0.583	316	2384	100	443	22980	23423	502	25147	25649	Error	Error	-5.697	443	22980	502	25147	314444	8876757	1.513	5.315	0	0	0
1	18	16	"A97"	"A97"	18475	31120	100	884	937	446	47	502	502	547	343	62	52	27	0	22271	26734	18783	70	2954	2954	4153	6783	163	74	58	0	0.000	0.000	0.000	0.000	0.000	0.000	0.000	0.000	0.000	0.000	0.000	0.000	0.000	0.000	0.020	0.018	0.020	0.023	3.286	0.020	0.527	316	2384	100	382	19317	19699	435	23780	24215	Error	Error	-5.660	382	19317	435	23780	296003	8448062	1.137	3.329	0	0	0
1	1	17	"A98"	"A98"	13355	31415	100	501	534	234	43	476	476	515	294	57	12	2	0	4009	4879	2467	50	3395	3395	3518	1169	33	34	21	0	0.000	0.000	0.000	0.000	0.000	0.000	0.000	0.000	0.000	0.000	0.000	0.000	0.000	0.000	0.041	0.039	0.129	0.141	6.169	0.045	0.093	316	2384	100	25	614	639	58	1484	1542	Error	Error	-4.618	25	614	58	1484	168662	1541620	0.065	1.164	0	0	0
1	2	17	"A98"	"A98"	13655	31415	100	511	541	288	53	489	489	529	386	72	6	0	0	4373	4589	1375	29	3382	3382	3545	1323	37	35	14	0	0.000	0.000	0.000	0.000	0.000	0.000	0.000	0.000	0.000	0.000	0.000	0.000	0.000	0.000	0.022	0.043	0.144	0.136	4.623	0.132	0.161	316	2384	100	22	991	1013	52	1207	1259	Error	Error	-5.493	22	991	52	1207	170951	1450219	0.031	0.789	0	0	0
1	3	17	"A98"	"A98"	13955	31415	100	551	575	248	43	478	478	516	300	58	13	2	0	4620	5315	2550	47	3322	3322	3416	1032	30	56	31	0	0.000	0.000	0.000	0.000	0.000	0.000	0.000	0.000	0.000	0.000	0.000	0.000	0.000	0.000	0.056	0.049	0.080	0.095	4.714	0.085	0.212	316	2384	100	73	1298	1371	97	1993	2090	Error	Error	-4.152	73	1298	97	1993	181693	1679603	0.197	1.840	0	0	0
1	4	17	"A99"	"A99"	14260	31415	100	596	638	275	43	470	470	503	266	52	32	8	0	8381	10155	6598	64	3228	3228	3500	1808	51	62	56	0	0.000	0.000	0.000	0.000	0.000	0.000	0.000	0.000	0.000	0.000	0.000	0.000	0.000	0.000	0.024	0.024	0.035	0.048	5.288	0.024	0.207	316	2384	100	126	5153	5279	168	6927	7095	Error	Error	-5.354	126	5153	168	6927	201539	3208837	0.508	3.681	0	0	0
1	5	17	"A99"	"A99"	14560	31415	100	565	618	425	68	454	454	496	354	71	18	2	0	8848	9785	5895	60	3063	3063	3438	2319	67	68	53	0	0.000	0.000	0.000	0.000	0.000	0.000	0.000	0.000	0.000	0.000	0.000	0.000	0.000	0.000	0.019	0.024	0.033	0.041	4.340	0.032	0.241	316	2384	100	111	5785	5896	164	6722	6886	Error	Error	-5.704	111	5785	164	6722	195322	3092210	0.345	2.737	0	0	0
1	6	17	"A99"	"A99"	14860	31415	100	589	664	734	110	457	457	502	347	69	24	3	0	8538	9994	6087	60	3065	3065	3691	3085	83	66	46	0	0.000	0.000	0.000	0.000	0.000	0.000	0.000	0.000	0.000	0.000	0.000	0.000	0.000	0.000	0.024	0.030	0.038	0.042	4.709	0.034	0.167	316	2384	100	132	5473	5605	207	6929	7136	Error	Error	-5.374	132	5473	207	6929	209699	3158067	0.467	2.043	0	0	0
1	7	17	"A100"	"A100"	15160	31415	100	691	760	521	68	453	453	487	307	63	43	20	0	26617	21366	15572	72	2887	2887	3359	3309	98	61	60	0	0.000	0.000	0.000	0.000	0.000	0.000	0.000	0.000	0.000	0.000	0.000	0.000	0.000	0.000	0.010	0.017	0.019	0.031	6.126	0.018	0.107	316	2384	100	238	23730	23968	307	18479	18786	Error	Error	-6.640	238	23730	307	18479	240002	6751561	0.889	5.442	0	0	0
1	8	17	"A100"	"A100"	15465	31420	100	618	661	301	45	470	470	511	311	60	28	7	0	14745	16584	10896	65	2944	2944	3896	5092	130	72	53	0	0.000	0.000	0.000	0.000	0.000	0.000	0.000	0.000	0.000	0.000	0.000	0.000	0.000	0.000	0.013	0.014	0.020	0.023	4.511	0.018	0.327	316	2384	100	148	11801	11949	191	13640	13831	Error	Error	-6.317	148	11801	191	13640	208940	5240551	0.482	2.492	0	0	0
1	9	17	"A100"	"A100"	15765	31420	100	567	613	347	56	450	450	503	443	88	9	2	0	17125	15925	8956	56	2853	2853	3948	5221	132	75	60	0	0.000	0.000	0.000	0.000	0.000	0.000	0.000	0.000	0.000	0.000	0.000	0.000	0.000	0.000	0.008	0.012	0.015	0.021	4.121	0.016	0.149	316	2384	100	117	14272	14389	163	13072	13235	Error	Error	-6.931	117	14272	163	13072	193678	5032173	0.248	2.294	0	0	0
1	10	17	"A101"	"A101"	16065	31420	100	529	586	391	66	461	461	495	344	69	16	4	0	5491	7942	6661	83	2848	2848	2971	1078	36	69	56	0	0.000	0.000	0.000	0.000	0.000	0.000	0.000	0.000	0.000	0.000	0.000	0.000	0.000	0.000	0.026	0.025	0.046	0.062	5.218	0.027	0.152	316	2384	100	68	2643	2711	125	5094	5219	Error	Error	-5.280	68	2643	125	5094	185104	2509715	0.265	4.611	0	0	0
1	11	17	"A101"	"A101"	16370	31420	100	542	569	226	39	457	457	492	284	57	18	3	0	5593	7562	5729	75	2848	2848	3020	1437	47	68	48	0	0.000	0.000	0.000	0.000	0.000	0.000	0.000	0.000	0.000	0.000	0.000	0.000	0.000	0.000	0.031	0.024	0.049	0.055	4.426	0.027	0.142	316	2384	100	85	2745	2830	112	4714	4826	Error	Error	-5.013	85	2745	112	4714	179655	2389582	0.271	3.161	0	0	0
1	12	17	"A101"	"A101"	16670	31420	100	551	610	335	54	447	447	484	308	63	22	5	0	6000	8278	5970	72	2817	2817	3040	1442	47	70	53	0	0.000	0.000	0.000	0.000	0.000	0.000	0.000	0.000	0.000	0.000	0.000	0.000	0.000	0.000	0.033	0.030	0.039	0.046	4.522	0.029	0.177	316	2384	100	104	3183	3287	163	5461	5624	Error	Error	-4.936	104	3183	163	5461	192643	2615817	0.409	3.632	0	0	0
1	13	17	"A102"	"A102"	16970	31420	100	526	586	269	45	450	450	497	390	78	14	2	0	6649	9653	8912	92	2766	2766	2930	1422	48	70	59	0	0.000	0.000	0.000	0.000	0.000	0.000	0.000	0.000	0.000	0.000	0.000	0.000	0.000	0.000	0.020	0.020	0.033	0.043	5.545	0.026	0.138	316	2384	100	76	3883	3959	136	6887	7023	Error	Error	-5.675	76	3883	136	6887	185179	3050391	0.228	4.728	0	0	0
1	14	17	"A102"	"A102"	17270	31420	100	541	564	231	40	462	462	501	316	63	14	2	0	6208	7826	5270	67	2815	2815	3333	3659	109	48	27	0	0.000	0.000	0.000	0.000	0.000	0.000	0.000	0.000	0.000	0.000	0.000	0.000	0.000	0.000	0.023	0.020	0.035	0.047	4.999	0.018	0.243	316	2384	100	79	3393	3472	102	5011	5113	Error	Error	-5.425	79	3393	102	5011	178301	2473106	0.199	1.228	0	0	0
1	15	17	"A102"	"A102"	17575	31420	100	571	657	550	83	458	458	493	317	64	26	7	0	7431	11142	9378	84	2768	2768	2913	1190	40	76	68	0	0.000	0.000	0.000	0.000	0.000	0.000	0.000	0.000	0.000	0.000	0.000	0.000	0.000	0.000	0.024	0.024	0.031	0.040	5.082	0.024	0.127	316	2384	100	113	4663	4776	199	8374	8573	Error	Error	-5.367	113	4663	199	8374	207601	3520867	0.517	6.915	0	0	0
1	16	17	"A103"	"A103"	17875	31420	100	760	782	361	46	470	470	511	443	86	34	5	0	27973	20942	13652	65	2852	2852	3217	2820	87	67	65	0	0.000	0.000	0.000	0.000	0.000	0.000	0.000	0.000	0.000	0.000	0.000	0.000	0.000	0.000	0.012	0.017	0.020	0.024	3.862	0.018	0.311	316	2384	100	290	25121	25411	312	18090	18402	Error	Error	-6.437	290	25121	312	18090	247048	6617799	0.612	6.285	0	0	0
1	17	17	"A103"	"A103"	18175	31420	100	720	766	320	41	491	491	557	704	126	9	0	0	13926	16910	11374	67	2904	2904	3453	3650	105	76	58	0	0.000	0.000	0.000	0.000	0.000	0.000	0.000	0.000	0.000	0.000	0.000	0.000	0.000	0.000	0.021	0.020	0.022	0.027	3.704	0.028	0.098	316	2384	100	229	11022	11251	275	14006	14281	Error	Error	-5.589	229	11022	275	14006	242159	5343717	0.297	3.687	0	0	0
1	18	17	"A103"	"A103"	18475	31420	100	737	768	315	41	561	561	618	356	57	27	6	0	16644	16809	9124	54	3212	3212	3609	1786	49	89	82	0	0.000	0.000	0.000	0.000	0.000	0.000	0.000	0.000	0.000	0.000	0.000	0.000	0.000	0.000	0.013	0.015	0.019	0.020	4.200	0.019	0.175	316	2384	100	176	13432	13608	207	13597	13804	Error	Error	-6.254	176	13432	207	13597	242691	5311583	0.421	7.391	0	0	0
1	1	18	"A104"	"A104"	13355	31715	100	563	630	392	62	493	493	537	353	65	18	4	0	5937	9959	8093	81	3659	3659	4396	4180	95	44	26	0	0.000	0.000	0.000	0.000	0.000	0.000	0.000	0.000	0.000	0.000	0.000	0.000	0.000	0.000	0.031	0.022	0.039	0.064	6.038	0.019	0.139	316	2384	100	70	2278	2348	137	6300	6437	Error	Error	-5.024	70	2278	137	6300	199133	3146952	0.263	1.331	0	0	0
1	2	18	"A104"	"A104"	13660	31715	100	607	686	395	57	499	499	544	364	66	22	6	0	9714	11821	8330	70	3608	3608	4522	4877	107	56	34	0	0.000	0.000	0.000	0.000	0.000	0.000	0.000	0.000	0.000	0.000	0.000	0.000	0.000	0.000	0.018	0.023	0.029	0.036	4.807	0.024	0.270	316	2384	100	108	6106	6214	187	8213	8400	Error	Error	-5.821	108	6106	187	8213	216763	3735509	0.390	1.497	0	0	0
1	3	18	"A104"	"A104"	13960	31715	100	610	677	356	52	488	488	540	364	67	23	5	0	9669	12660	9518	75	3504	3504	4464	5114	114	55	37	0	0.000	0.000	0.000	0.000	0.000	0.000	0.000	0.000	0.000	0.000	0.000	0.000	0.000	0.000	0.020	0.021	0.027	0.035	5.120	0.020	0.316	316	2384	100	122	6165	6287	189	9156	9345	Error	Error	-5.659	122	6165	189	9156	213982	4000406	0.376	1.603	0	0	0
1	4	18	"A105"	"A105"	14260	31715	100	788	830	414	49	480	480	522	322	61	48	23	0	32335	23158	17166	74	3321	3321	4084	4756	116	58	56	0	0.000	0.000	0.000	0.000	0.000	0.000	0.000	0.000	0.000	0.000	0.000	0.000	0.000	0.000	0.011	0.018	0.020	0.027	3.764	0.018	0.347	316	2384	100	308	29014	29322	350	19837	20187	Error	Error	-6.558	308	29014	350	19837	262222	7317970	0.957	4.011	0	0	0
1	5	18	"A105"	"A105"	14560	31715	100	786	844	517	61	478	478	531	349	65	46	18	0	25455	21848	15055	68	3242	3242	4659	6471	138	63	60	0	0.000	0.000	0.000	0.000	0.000	0.000	0.000	0.000	0.000	0.000	0.000	0.000	0.000	0.000	0.014	0.020	0.022	0.031	4.211	0.020	0.402	316	2384	100	308	22213	22521	366	18606	18972	Error	Error	-6.172	308	22213	366	18606	266597	6903888	0.897	2.656	0	0	0
1	6	18	"A105"	"A105"	14865	31715	100	771	812	417	51	470	470	513	387	75	41	12	0	26907	22114	14535	65	3144	3144	4141	5145	124	66	64	0	0.000	0.000	0.000	0.000	0.000	0.000	0.000	0.000	0.000	0.000	0.000	0.000	0.000	0.000	0.013	0.018	0.020	0.029	4.671	0.018	0.265	316	2384	100	301	23763	24064	342	18970	19312	Error	Error	-6.303	301	23763	342	18970	256720	6987941	0.773	3.493	0	0	0
1	7	18	"A106"	"A106"	15165	31715	100	454	505	510	100	452	452	493	475	96	1	0	0	3499	4012	2136	53	2942	2942	3025	1217	40	27	9	0	0.000	0.000	0.000	0.000	0.000	0.000	0.000	0.000	0.000	0.000	0.000	0.000	0.000	0.000	0.004	0.050	0.163	0.165	4.443	0.170	0.397	316	2384	100	2	557	559	53	1070	1123	Error	Error	-8.122	2	557	53	1070	159514	1267801	0.025	0.811	0	0	0
1	8	18	"A106"	"A106"	15465	31720	100	468	538	472	87	440	440	492	451	91	6	1	0	3642	4237	2043	48	2860	2860	2974	1304	43	28	14	0	0.000	0.000	0.000	0.000	0.000	0.000	0.000	0.000	0.000	0.000	0.000	0.000	0.000	0.000	0.036	0.071	0.138	0.146	5.978	0.119	0.222	316	2384	100	28	782	810	98	1377	1475	Error	Error	-4.804	28	782	98	1377	169853	1339021	0.102	0.969	0	0	0
1	9	18	"A106"	"A106"	15770	31720	100	481	521	258	49	438	438	478	408	85	6	0	0	3586	4251	2035	47	2779	2779	2865	1127	39	38	17	0	0.000	0.000	0.000	0.000	0.000	0.000	0.000	0.000	0.000	0.000	0.000	0.000	0.000	0.000	0.053	0.056	0.144	0.157	5.463	0.114	0.210	316	2384	100	43	807	850	83	1472	1555	Error	Error	-4.230	43	807	83	1472	164772	1343381	0.105	1.230	0	0	0
1	10	18	"A107"	"A107"	16070	31720	100	505	545	456	83	449	449	478	328	68	10	1	0	5378	6597	4531	68	2723	2723	2813	1091	38	72	58	0	0.000	0.000	0.000	0.000	0.000	0.000	0.000	0.000	0.000	0.000	0.000	0.000	0.000	0.000	0.021	0.025	0.052	0.061	5.982	0.044	0.153	316	2384	100	56	2655	2711	96	3874	3970	Error	Error	-5.567	56	2655	96	3874	172311	2084680	0.204	3.468	0	0	0
1	11	18	"A107"	"A107"	16370	31720	100	481	498	243	48	460	460	504	381	75	4	0	0	4576	5707	3954	69	2767	2767	2951	1549	52	54	28	0	0.000	0.000	0.000	0.000	0.000	0.000	0.000	0.000	0.000	0.000	0.000	0.000	0.000	0.000	0.012	0.013	0.054	0.074	5.964	0.050	0.158	316	2384	100	21	1809	1830	38	2940	2978	Error	Error	-6.429	21	1809	38	2940	157379	1803425	-0.016	1.779	0	0	0
1	12	18	"A107"	"A107"	16670	31720	100	477	522	282	54	458	458	493	330	66	11	1	0	4285	5130	2973	57	2792	2792	2940	1191	40	59	30	0	0.000	0.000	0.000	0.000	0.000	0.000	0.000	0.000	0.000	0.000	0.000	0.000	0.000	0.000	0.013	0.027	0.089	0.080	5.462	0.036	0.089	316	2384	100	19	1493	1512	64	2338	2402	Error	Error	-6.296	19	1493	64	2338	165020	1621237	0.088	1.839	0	0	0
1	13	18	"A108"	"A108"	16975	31720	100	546	591	339	57	444	444	477	260	54	22	5	0	5758	6870	5240	76	2756	2756	2909	1127	38	58	54	0	0.000	0.000	0.000	0.000	0.000	0.000	0.000	0.000	0.000	0.000	0.000	0.000	0.000	0.000	0.034	0.036	0.043	0.067	6.536	0.027	0.142	316	2384	100	102	3002	3104	147	4114	4261	Error	Error	-4.879	102	3002	147	4114	186668	2170889	0.438	3.515	0	0	0
1	14	18	"A108"	"A108"	17275	31720	100	535	567	256	45	450	450	483	285	59	19	4	0	5727	7251	5248	72	2719	2719	2915	1456	49	74	50	0	0.000	0.000	0.000	0.000	0.000	0.000	0.000	0.000	0.000	0.000	0.000	0.000	0.000	0.000	0.028	0.026	0.051	0.057	4.777	0.028	0.193	316	2384	100	85	3008	3093	117	4532	4649	Error	Error	-5.145	85	3008	117	4532	179173	2291258	0.295	2.978	0	0	0
1	15	18	"A108"	"A108"	17575	31720	100	496	581	647	111	459	459	504	441	87	6	0	0	5486	6703	4688	69	2761	2761	2907	1417	48	66	47	0	0.000	0.000	0.000	0.000	0.000	0.000	0.000	0.000	0.000	0.000	0.000	0.000	0.000	0.000	0.014	0.031	0.058	0.065	7.409	0.029	0.056	316	2384	100	37	2725	2762	122	3942	4064	Error	Error	-6.203	37	2725	122	3942	183510	2118117	0.175	2.679	0	0	0
1	16	18	"A109"	"A109"	17880	31720	100	491	527	299	56	471	471	498	271	54	12	1	0	3453	4069	2006	49	2758	2758	2848	1083	38	36	15	0	0.000	0.000	0.000	0.000	0.000	0.000	0.000	0.000	0.000	0.000	0.000	0.000	0.000	0.000	0.029	0.043	0.146	0.151	4.913	0.094	0.173	316	2384	100	20	695	715	56	1311	1367	Error	Error	-5.119	20	695	56	1311	166506	1285707	0.107	1.127	0	0	0
1	17	18	"A109"	"A109"	18180	31720	100	474	507	260	51	472	472	508	289	56	8	1	0	3548	3713	1184	31	2849	2849	2980	1468	49	18	4	0	0.000	0.000	0.000	0.000	0.000	0.000	0.000	0.000	0.000	0.000	0.000	0.000	0.000	0.000	0.003	0.041	0.164	0.161	4.837	0.056	0.106	316	2384	100	2	699	701	35	864	899	Error	Error	-8.449	2	699	35	864	160287	1173424	-0.003	0.499	0	0	0
1	18	18	"A109"	"A109"	18480	31720	100	548	580	274	47	505	505	533	283	53	13	2	0	3668	4408	2362	53	2912	2912	3018	1001	33	40	20	0	0.000	0.000	0.000	0.000	0.000	0.000	0.000	0.000	0.000	0.000	0.000	0.000	0.000	0.000	0.057	0.050	0.158	0.146	5.254	0.061	0.118	316	2384	100	43	756	799	75	1496	1571	Error	Error	-4.136	43	756	75	1496	183370	1392837	0.166	1.389	0	0	0
1	1	19	"A110"	"A110"	13360	32015	100	562	624	382	61	532	532	569	393	69	10	2	0	5790	7560	5026	66	4155	4155	4368	1740	39	48	32	0	0.000	0.000	0.000	0.000	0.000	0.000	0.000	0.000	0.000	0.000	0.000	0.000	0.000	0.000	0.018	0.027	0.070	0.082	6.211	0.028	0.134	316	2384	100	30	1635	1665	92	3405	3497	Error	Error	-5.768	30	1635	92	3405	197184	2388827	0.140	1.834	0	0	0
1	2	19	"A110"	"A110"	13660	32015	100	582	613	321	52	502	502	540	305	56	13	3	0	7196	7811	3793	48	3929	3929	4265	2373	55	57	38	0	0.000	0.000	0.000	0.000	0.000	0.000	0.000	0.000	0.000	0.000	0.000	0.000	0.000	0.000	0.024	0.029	0.050	0.059	5.066	0.028	0.104	316	2384	100	80	3267	3347	111	3882	3993	Error	Error	-5.352	80	3267	111	3882	193863	2468270	0.239	1.494	0	0	0
1	3	19	"A110"	"A110"	13960	32015	100	544	631	454	71	495	495	529	337	63	16	3	0	6540	8798	6321	71	3675	3675	3921	1827	46	65	40	0	0.000	0.000	0.000	0.000	0.000	0.000	0.000	0.000	0.000	0.000	0.000	0.000	0.000	0.000	0.017	0.027	0.036	0.041	4.330	0.027	0.160	316	2384	100	49	2865	2914	136	5123	5259	Error	Error	-5.870	49	2865	136	5123	199433	2780059	0.303	2.669	0	0	0
1	4	19	"A111"	"A111"	14265	32015	100	548	586	305	52	478	478	515	307	59	15	2	0	5725	7428	5230	70	3513	3513	3657	1303	35	58	44	0	0.000	0.000	0.000	0.000	0.000	0.000	0.000	0.000	0.000	0.000	0.000	0.000	0.000	0.000	0.032	0.028	0.054	0.061	4.972	0.032	0.122	316	2384	100	70	2212	2282	108	3915	4023	Error	Error	-4.982	70	2212	108	3915	185031	2347223	0.231	2.894	0	0	0
1	5	19	"A111"	"A111"	14565	32015	100	508	554	294	53	479	479	513	352	68	12	1	0	5520	6377	3422	53	3288	3288	3436	1321	38	68	43	0	0.000	0.000	0.000	0.000	0.000	0.000	0.000	0.000	0.000	0.000	0.000	0.000	0.000	0.000	0.013	0.024	0.066	0.074	4.969	0.041	0.113	316	2384	100	29	2232	2261	75	3089	3164	Error	Error	-6.266	29	2232	75	3089	175204	2015156	0.116	2.226	0	0	0
1	6	19	"A111"	"A111"	14865	32015	100	517	546	256	46	478	478	517	315	60	10	2	0	5911	6408	3205	50	3224	3224	3393	1304	38	76	51	0	0.000	0.000	0.000	0.000	0.000	0.000	0.000	0.000	0.000	0.000	0.000	0.000	0.000	0.000	0.015	0.021	0.058	0.055	4.341	0.035	0.118	316	2384	100	39	2687	2726	68	3184	3252	Error	Error	-6.106	39	2687	68	3184	172662	2024818	0.092	2.312	0	0	0
1	7	19	"A112"	"A112"	15170	32015	100	582	745	1199	160	441	441	473	267	56	32	12	0	8510	10995	8480	77	2937	2937	3188	2060	64	67	60	0	0.000	0.000	0.000	0.000	0.000	0.000	0.000	0.000	0.000	0.000	0.000	0.000	0.000	0.000	0.025	0.038	0.036	0.045	4.863	0.038	0.145	316	2384	100	141	5573	5714	304	8058	8362	Error	Error	-5.305	141	5573	304	8058	235436	3474381	1.019	3.790	0	0	0
1	8	19	"A112"	"A112"	15470	32020	100	579	620	285	45	450	450	485	354	72	19	3	0	8010	10837	8017	73	2932	2932	3345	3247	97	73	36	0	0.000	0.000	0.000	0.000	0.000	0.000	0.000	0.000	0.000	0.000	0.000	0.000	0.000	0.000	0.025	0.022	0.031	0.034	3.731	0.022	0.192	316	2384	100	129	5078	5207	170	7905	8075	Error	Error	-5.299	129	5078	170	7905	196030	3424617	0.381	2.307	0	0	0
1	9	19	"A112"	"A112"	15770	32020	100	561	606	351	57	449	449	489	317	64	20	4	0	9891	11243	7078	62	2867	2867	3313	3198	96	81	56	0	0.000	0.000	0.000	0.000	0.000	0.000	0.000	0.000	0.000	0.000	0.000	0.000	0.000	0.000	0.016	0.019	0.028	0.030	3.844	0.022	0.246	316	2384	100	112	7024	7136	157	8376	8533	Error	Error	-5.971	112	7024	157	8376	191362	3552769	0.369	2.480	0	0	0
1	10	19	"A113"	"A113"	16070	32020	100	572	632	332	52	451	451	486	279	57	28	8	0	6416	9282	7447	80	2807	2807	3059	1956	63	56	47	0	0.000	0.000	0.000	0.000	0.000	0.000	0.000	0.000	0.000	0.000	0.000	0.000	0.000	0.000	0.034	0.028	0.040	0.050	4.435	0.024	0.223	316	2384	100	121	3609	3730	181	6475	6656	Error	Error	-4.899	121	3609	181	6475	199769	2933050	0.523	3.181	0	0	0
1	11	19	"A113"	"A113"	16375	32020	100	616	661	373	56	456	456	487	288	59	35	8	0	10103	11612	7415	63	2861	2861	3042	1470	48	79	68	0	0.000	0.000	0.000	0.000	0.000	0.000	0.000	0.000	0.000	0.000	0.000	0.000	0.000	0.000	0.022	0.023	0.029	0.031	3.490	0.028	0.234	316	2384	100	160	7242	7402	205	8751	8956	Error	Error	-5.500	160	7242	205	8751	208949	3669501	0.604	5.830	0	0	0
1	12	19	"A113"	"A113"	16675	32020	100	601	653	368	56	450	450	496	394	79	19	2	0	7913	10224	7281	71	2846	2846	3195	2408	75	68	53	0	0.000	0.000	0.000	0.000	0.000	0.000	0.000	0.000	0.000	0.000	0.000	0.000	0.000	0.000	0.030	0.028	0.032	0.036	4.144	0.020	0.163	316	2384	100	151	5067	5218	203	7378	7581	Error	Error	-5.069	151	5067	203	7378	206487	3230650	0.398	2.919	0	0	0
1	13	19	"A114"	"A114"	16975	32020	100	769	815	351	43	460	460	506	369	72	43	13	0	23196	20437	11430	55	2847	2847	3126	2142	68	77	73	0	0.000	0.000	0.000	0.000	0.000	0.000	0.000	0.000	0.000	0.000	0.000	0.000	0.000	0.000	0.015	0.020	0.021	0.025	3.497	0.021	0.257	316	2384	100	309	20349	20658	355	17590	17945	Error	Error	-6.041	309	20349	355	17590	257431	6458018	0.837	8.082	0	0	0
1	14	19	"A114"	"A114"	17280	32020	100	656	683	273	39	460	460	499	338	67	32	6	0	16191	16057	8700	54	2843	2843	3641	4403	120	82	63	0	0.000	0.000	0.000	0.000	0.000	0.000	0.000	0.000	0.000	0.000	0.000	0.000	0.000	0.000	0.015	0.017	0.020	0.020	3.526	0.019	0.200	316	2384	100	196	13348	13544	223	13214	13437	Error	Error	-6.090	196	13348	223	13214	215858	5074142	0.544	2.820	0	0	0
1	15	19	"A114"	"A114"	17580	32020	100	718	764	403	52	469	469	518	397	76	30	5	0	18214	17787	9009	50	2838	2838	3098	2017	65	83	81	0	0.000	0.000	0.000	0.000	0.000	0.000	0.000	0.000	0.000	0.000	0.000	0.000	0.000	0.000	0.016	0.020	0.020	0.020	3.388	0.022	0.222	316	2384	100	249	15376	15625	295	14949	15244	Error	Error	-5.948	249	15376	295	14949	241300	5620546	0.620	7.283	0	0	0
1	16	19	"A115"	"A115"	17880	32020	100	533	587	292	49	469	469	512	342	66	15	3	0	5615	6979	5090	72	2867	2867	2993	1627	54	68	41	0	0.000	0.000	0.000	0.000	0.000	0.000	0.000	0.000	0.000	0.000	0.000	0.000	0.000	0.000	0.023	0.029	0.048	0.059	5.780	0.038	0.146	316	2384	100	64	2748	2812	118	4112	4230	Error	Error	-5.424	64	2748	118	4112	185531	2205473	0.219	2.450	0	0	0
1	17	19	"A115"	"A115"	18180	32020	100	580	611	292	47	492	492	520	287	55	21	3	0	5207	6837	4599	67	2923	2923	3005	828	27	75	63	0	0.000	0.000	0.000	0.000	0.000	0.000	0.000	0.000	0.000	0.000	0.000	0.000	0.000	0.000	0.039	0.030	0.058	0.065	4.856	0.035	0.135	316	2384	100	88	2284	2372	119	3914	4033	Error	Error	-4.698	88	2284	119	3914	193010	2160595	0.317	4.628	0	0	0
1	18	19	"A115"	"A115"	18485	32025	100	539	559	211	37	502	502	546	440	80	6	0	0	5637	7027	4128	58	2932	2932	3074	1360	44	72	50	0	0.000	0.000	0.000	0.000	0.000	0.000	0.000	0.000	0.000	0.000	0.000	0.000	0.000	0.000	0.014	0.014	0.042	0.048	4.182	0.036	0.080	316	2384	100	37	2705	2742	57	4095	4152	Error	Error	-6.192	37	2705	57	4095	176628	2220664	0.030	2.907	0	0	0
1	1	20	"A116"	"A116"	13360	32315	100	1310	10243	15761	153	567	567	1216	4166	342	41	34	1	6591	16893	14252	84	4673	4673	5596	5148	91	44	42	0	0.000	0.000	0.000	0.000	0.000	0.000	0.000	0.000	0.000	0.000	0.000	0.000	0.000	0.000	0.387	0.792	0.478	0.470	3.048	0.936	0.717	316	2384	100	743	1918	2661	9676	12220	21896	Error	Error	-1.368	743	1918	9676	12220	3236713	5338067	2.167	2.194	0	0	0
1	2	20	"A116"	"A116"	13665	32315	100	1213	3746	8825	235	549	549	2198	7702	350	9	5	0	11877	14657	9863	67	4302	4302	6148	7676	124	49	23	0	0.000	0.000	0.000	0.000	0.000	0.000	0.000	0.000	0.000	0.000	0.000	0.000	0.000	0.000	0.088	0.309	0.110	0.124	3.230	0.994	0.690	316	2384	100	664	7575	8239	3197	10355	13552	Error	Error	-3.512	664	7575	3197	10355	1183695	4631640	0.201	1.109	0	0	0
1	3	20	"A116"	"A116"	13965	32315	100	1529	5432	11007	202	523	523	2338	8081	345	13	11	0	14703	17338	12105	69	3864	3864	5837	7771	133	60	36	0	0.000	0.000	0.000	0.000	0.000	0.000	0.000	0.000	0.000	0.000	0.000	0.000	0.000	0.000	0.093	0.364	0.126	0.151	2.720	1.000	0.685	316	2384	100	1006	10839	11845	4909	13474	18383	Error	Error	-3.430	1006	10839	4909	13474	1716657	5478819	0.383	1.480	0	0	0
1	4	20	"A117"	"A117"	14265	32315	100	514	552	353	63	495	495	532	304	57	9	0	0	4030	4304	1242	28	3662	3662	3770	1197	31	16	5	0	0.000	0.000	0.000	0.000	0.000	0.000	0.000	0.000	0.000	0.000	0.000	0.000	0.000	0.000	0.052	0.089	0.201	0.197	4.561	0.127	0.201	316	2384	100	19	368	387	57	642	699	Error	Error	-4.276	19	368	57	642	174523	1360214	0.066	0.446	0	0	0
1	5	20	"A117"	"A117"	14570	32315	100	493	548	442	80	471	471	514	391	76	5	0	0	3852	4002	1969	49	3372	3372	3494	1308	37	12	2	0	0.000	0.000	0.000	0.000	0.000	0.000	0.000	0.000	0.000	0.000	0.000	0.000	0.000	0.000	0.046	0.122	0.267	0.275	5.017	0.188	0.484	316	2384	100	22	480	502	77	630	707	Error	Error	-4.447	22	480	77	630	173036	1264523	0.087	0.388	0	0	0
1	6	20	"A117"	"A117"	14870	32315	100	507	612	994	162	478	478	524	449	85	4	1	0	3831	4056	1444	35	3299	3299	3423	1296	37	14	5	0	0.000	0.000	0.000	0.000	0.000	0.000	0.000	0.000	0.000	0.000	0.000	0.000	0.000	0.000	0.055	0.177	0.224	0.250	4.790	0.289	0.337	316	2384	100	29	532	561	134	757	891	Error	Error	-4.197	29	532	134	757	193510	1281761	0.196	0.488	0	0	0
1	7	20	"A118"	"A118"	15170	32315	100	513	573	466	81	465	465	506	312	61	14	3	0	5070	7914	6651	84	3118	3118	3279	1395	42	54	46	0	0.000	0.000	0.000	0.000	0.000	0.000	0.000	0.000	0.000	0.000	0.000	0.000	0.000	0.000	0.025	0.023	0.054	0.062	5.605	0.030	0.129	316	2384	100	48	1952	2000	108	4796	4904	Error	Error	-5.346	48	1952	108	4796	181105	2500826	0.215	3.323	0	0	0
1	8	20	"A118"	"A118"	15470	32320	100	494	524	305	58	447	447	486	324	66	9	0	0	5604	6871	4155	60	2889	2889	3230	2327	72	54	34	0	0.000	0.000	0.000	0.000	0.000	0.000	0.000	0.000	0.000	0.000	0.000	0.000	0.000	0.000	0.017	0.019	0.042	0.051	4.851	0.033	0.138	316	2384	100	47	2715	2762	77	3982	4059	Error	Error	-5.852	47	2715	77	3982	165606	2171197	0.117	1.565	0	0	0
1	9	20	"A118"	"A118"	15775	32320	100	507	538	267	49	431	431	470	306	65	14	1	0	5472	6176	3276	53	2790	2790	3196	2955	92	46	16	0	0.000	0.000	0.000	0.000	0.000	0.000	0.000	0.000	0.000	0.000	0.000	0.000	0.000	0.000	0.028	0.032	0.059	0.064	5.083	0.023	0.129	316	2384	100	76	2682	2758	107	3386	3493	Error	Error	-5.141	76	2682	107	3386	170061	1951572	0.222	1.008	0	0	0
1	10	20	"A119"	"A119"	16075	32320	100	455	526	373	70	450	450	484	292	60	16	2	0	4217	5181	3419	65	2857	2857	2957	1203	40	53	27	0	0.000	0.000	0.000	0.000	0.000	0.000	0.000	0.000	0.000	0.000	0.000	0.000	0.000	0.000	0.004	0.033	0.119	0.125	5.086	0.041	0.107	316	2384	100	5	1360	1365	76	2324	2400	Error	Error	-8.087	5	1360	76	2324	166154	1637139	0.144	1.849	0	0	0
1	11	20	"A119"	"A119"	16375	32320	100	477	495	199	40	457	457	509	448	88	3	0	0	4024	5140	3168	61	2828	2828	2965	1213	40	49	28	0	0.000	0.000	0.000	0.000	0.000	0.000	0.000	0.000	0.000	0.000	0.000	0.000	0.000	0.000	0.017	0.016	0.091	0.089	4.836	0.057	0.172	316	2384	100	20	1196	1216	38	2312	2350	Error	Error	-5.902	20	1196	38	2312	156464	1624111	-0.031	1.793	0	0	0
1	12	20	"A119"	"A119"	16680	32320	100	490	529	338	63	470	470	504	339	67	6	0	0	4289	5057	2394	47	2858	2858	3000	1259	41	52	33	0	0.000	0.000	0.000	0.000	0.000	0.000	0.000	0.000	0.000	0.000	0.000	0.000	0.000	0.000	0.014	0.027	0.075	0.094	4.771	0.041	0.102	316	2384	100	20	1431	1451	59	2199	2258	Error	Error	-6.161	20	1431	59	2199	167194	1598112	0.074	1.634	0	0	0
1	13	20	"A120"	"A120"	16980	32320	100	426	472	312	66	452	452	506	769	151	0	0	0	3312	4016	2264	56	2743	2743	2874	1749	60	22	10	0	0.000	0.000	0.000	0.000	0.000	0.000	0.000	0.000	0.000	0.000	0.000	0.000	0.000	0.000	-0.046	0.016	0.178	0.142	4.813	0.057	0.128	316	2384	100	-26	569	543	20	1273	1293	Error	Error	Error	-26	569	20	1273	149127	1269018	-0.044	0.653	0	0	0
1	14	20	"A120"	"A120"	17280	32320	100	491	519	194	37	456	456	500	340	68	8	0	0	3698	4095	1579	38	2809	2809	2925	1200	41	40	15	0	0.000	0.000	0.000	0.000	0.000	0.000	0.000	0.000	0.000	0.000	0.000	0.000	0.000	0.000	0.039	0.049	0.153	0.153	5.257	0.085	0.197	316	2384	100	35	889	924	63	1286	1349	Error	Error	-4.667	35	889	63	1286	163993	1294125	0.056	0.975	0	0	0
1	15	20	"A120"	"A120"	17580	32320	100	497	522	281	53	459	459	498	355	71	6	1	0	3617	4219	1908	45	2739	2739	2836	1057	37	43	22	0	0.000	0.000	0.000	0.000	0.000	0.000	0.000	0.000	0.000	0.000	0.000	0.000	0.000	0.000	0.043	0.043	0.114	0.124	5.287	0.101	0.192	316	2384	100	38	878	916	63	1480	1543	Error	Error	-4.530	38	878	63	1480	164967	1333166	0.068	1.308	0	0	0
1	16	20	"A121"	"A121"	17885	32320	100	667	717	335	46	492	492	528	331	62	33	9	0	9143	15269	14699	96	2895	2895	3104	1618	52	68	65	0	0.000	0.000	0.000	0.000	0.000	0.000	0.000	0.000	0.000	0.000	0.000	0.000	0.000	0.000	0.028	0.018	0.029	0.038	4.802	0.019	0.381	316	2384	100	175	6248	6423	225	12374	12599	Error	Error	-5.158	175	6248	225	12374	226535	4825091	0.571	7.519	0	0	0
1	17	20	"A121"	"A121"	18185	32320	100	601	643	276	42	508	508	545	348	63	18	4	0	8343	10975	8514	77	2937	2937	3422	3463	101	61	45	0	0.000	0.000	0.000	0.000	0.000	0.000	0.000	0.000	0.000	0.000	0.000	0.000	0.000	0.000	0.017	0.017	0.028	0.036	5.194	0.020	0.207	316	2384	100	93	5406	5499	135	8038	8173	Error	Error	-5.861	93	5406	135	8038	203213	3468094	0.282	2.181	0	0	0
1	18	20	"A121"	"A121"	18485	32325	100	706	773	355	45	523	523	563	375	66	25	8	0	10100	14257	11722	82	3054	3054	3575	3456	96	76	50	0	0.000	0.000	0.000	0.000	0.000	0.000	0.000	0.000	0.000	0.000	0.000	0.000	0.000	0.000	0.026	0.022	0.028	0.029	4.030	0.021	0.226	316	2384	100	183	7046	7229	250	11203	11453	Error	Error	-5.267	183	7046	250	11203	244397	4505113	0.560	3.091	0	0	0
1	1	21	"Blank"	"Blank"	13365	32615	100	584	628	389	61	600	600	631	302	47	8	1	0	5677	5770	1418	24	5681	5681	5756	1480	25	2	0	0	0.000	0.000	0.000	0.000	0.000	0.000	0.000	0.000	0.000	0.000	0.000	0.000	0.000	0.000	4.000	0.315	0.288	0.295	4.427	0.175	0.358	316	2384	100	-16	-4	-20	28	89	117	Error	Error	2.000	-16	-4	28	89	198451	1823376	-0.010	0.009	0	0	0
1	2	21	"Blank"	"Blank"	13665	32615	100	562	615	479	77	561	561	605	456	75	3	1	0	5010	5170	1714	33	4824	4824	4964	1694	34	2	1	0	0.000	0.000	0.000	0.000	0.000	0.000	0.000	0.000	0.000	0.000	0.000	0.000	0.000	0.000	0.005	0.156	0.314	0.331	4.539	0.214	0.623	316	2384	100	1	186	187	54	346	400	Error	Error	-7.539	1	186	54	346	194348	1633778	0.022	0.122	0	0	0
1	3	21	"Blank"	"Blank"	13970	32615	100	545	583	532	91	526	526	568	394	69	2	0	0	4316	4514	1609	35	4243	4243	4316	1357	31	3	1	0	0.000	0.000	0.000	0.000	0.000	0.000	0.000	0.000	0.000	0.000	0.000	0.000	0.000	0.000	0.260	0.210	0.368	0.343	5.270	0.202	0.354	316	2384	100	19	73	92	57	271	328	Error	Error	-1.942	19	73	57	271	184321	1426338	0.038	0.146	0	0	0
1	4	21	"Blank"	"Blank"	14270	32615	100	476	509	327	64	486	486	527	396	75	3	0	0	3670	3692	865	23	3694	3694	3771	1318	34	0	0	0	0.000	0.000	0.000	0.000	0.000	0.000	0.000	0.000	0.000	0.000	0.000	0.000	0.000	0.000	0.417	-11.500	0.338	0.366	4.027	0.228	0.560	316	2384	100	-10	-24	-34	23	-2	21	Error	Error	-1.263	-10	-24	23	-2	160851	1166614	-0.045	-0.060	0	0	0
1	5	21	"Blank"	"Blank"	14570	32615	100	456	498	314	63	483	483	523	324	61	6	0	0	3404	3453	699	20	3489	3489	3582	1228	34	1	0	0	0.000	0.000	0.000	0.000	0.000	0.000	0.000	0.000	0.000	0.000	0.000	0.000	0.000	0.000	0.318	-0.417	0.322	0.349	4.603	0.131	0.224	316	2384	100	-27	-85	-112	15	-36	-21	Error	Error	-1.655	-27	-85	15	-36	157387	1091284	-0.077	-0.105	0	0	0
1	6	21	"Blank"	"Blank"	14875	32620	100	458	512	427	83	470	470	514	349	67	5	0	0	3489	3576	1291	36	3300	3300	3402	1151	33	2	0	0	0.000	0.000	0.000	0.000	0.000	0.000	0.000	0.000	0.000	0.000	0.000	0.000	0.000	0.000	-0.063	0.152	0.439	0.394	4.438	0.209	0.360	316	2384	100	-12	189	177	42	276	318	Error	Error	Error	-12	189	42	276	161868	1130108	-0.006	0.151	0	0	0
1	7	21	"Blank"	"Blank"	15175	32620	100	429	450	196	43	463	463	507	468	92	1	0	0	2738	2812	1030	36	3046	3046	3144	1103	35	0	0	0	0.000	0.000	0.000	0.000	0.000	0.000	0.000	0.000	0.000	0.000	0.000	0.000	0.000	0.000	0.110	0.056	0.310	0.293	4.140	0.207	0.460	316	2384	100	-34	-308	-342	-13	-234	-247	Error	Error	-3.179	-34	-308	-13	-234	142211	888741	-0.122	-0.301	0	0	0
1	8	21	"Blank"	"Blank"	15475	32620	100	456	485	239	49	454	454	489	311	63	6	0	0	2859	3047	1644	53	2998	2998	3071	999	32	3	1	0	0.000	0.000	0.000	0.000	0.000	0.000	0.000	0.000	0.000	0.000	0.000	0.000	0.000	0.000	-0.014	0.633	0.365	0.345	3.511	0.182	0.293	316	2384	100	2	-139	-137	31	49	80	Error	Error	Error	2	-139	31	49	153392	962809	-0.013	-0.024	0	0	0
1	9	21	"Blank"	"Blank"	15780	32620	100	429	442	178	40	449	449	488	353	72	2	0	0	2763	2868	1015	35	2897	2897	2986	1222	40	1	0	0	0.000	0.000	0.000	0.000	0.000	0.000	0.000	0.000	0.000	0.000	0.000	0.000	0.000	0.000	0.149	0.241	0.314	0.352	4.263	0.180	0.341	316	2384	100	-20	-134	-154	-7	-29	-36	Error	Error	-2.744	-20	-134	-7	-29	139784	906235	-0.130	-0.097	0	0	0
1	10	21	"Blank"	"Blank"	16080	32625	80	447	479	195	40	464	464	493	284	57	10	0	0	2907	2942	454	15	2945	2945	3024	1067	35	3	0	0	0.000	0.000	0.000	0.000	0.000	0.000	0.000	0.000	0.000	0.000	0.000	0.000	0.000	0.000	0.447	-5.000	0.551	0.528	3.380	0.256	0.281	208	1512	100	-17	-38	-55	15	-3	12	Error	Error	-1.160	-17	-38	15	-3	99618	611882	-0.049	-0.077	0	0	0
1	11	21	"Blank"	"Blank"	16380	32620	100	451	463	188	40	437	437	476	295	61	7	1	0	2692	2730	508	18	2778	2778	2895	1133	39	0	0	0	0.000	0.000	0.000	0.000	0.000	0.000	0.000	0.000	0.000	0.000	0.000	0.000	0.000	0.000	-0.163	-0.542	0.373	0.398	5.836	0.138	0.226	316	2384	100	14	-86	-72	26	-48	-22	Error	Error	Error	14	-86	26	-48	146370	862532	-0.044	-0.146	0	0	0
1	12	21	"Blank"	"Blank"	16680	32620	100	445	500	427	85	434	434	476	331	69	7	2	0	2752	2915	1581	54	2673	2673	2795	1227	43	3	1	0	0.000	0.000	0.000	0.000	0.000	0.000	0.000	0.000	0.000	0.000	0.000	0.000	0.000	0.000	0.139	0.273	0.464	0.454	4.375	0.120	0.261	316	2384	100	11	79	90	66	242	308	Error	Error	-2.844	11	79	66	242	158064	921002	0.073	0.098	0	0	0
1	13	21	"Blank"	"Blank"	16985	32620	100	490	509	355	69	455	455	499	354	70	4	0	0	2813	2917	1366	46	2776	2776	2883	1289	44	0	0	0	0.000	0.000	0.000	0.000	0.000	0.000	0.000	0.000	0.000	0.000	0.000	0.000	0.000	0.000	0.946	0.383	0.481	0.504	3.967	0.171	0.356	316	2384	100	35	37	72	54	141	195	Error	Error	-0.080	35	37	54	141	160895	921623	0.028	0.026	0	0	0
1	14	21	"Blank"	"Blank"	17285	32620	100	470	514	304	59	471	471	518	383	73	4	0	0	2810	2879	545	18	2842	2842	2952	1349	45	1	0	0	0.000	0.000	0.000	0.000	0.000	0.000	0.000	0.000	0.000	0.000	0.000	0.000	0.000	0.000	0.031	1.162	0.423	0.386	4.016	0.189	0.468	316	2384	100	-1	-32	-33	43	37	80	Error	Error	-5.000	-1	-32	43	37	162285	909671	-0.010	-0.054	0	0	0
1	15	21	"Blank"	"Blank"	17585	32625	90	480	514	302	58	475	475	512	362	70	3	0	0	2858	2876	508	17	2846	2846	2937	1345	45	1	0	0	0.000	0.000	0.000	0.000	0.000	0.000	0.000	0.000	0.000	0.000	0.000	0.000	0.000	0.000	0.417	1.300	0.479	0.481	4.722	0.215	0.385	256	1924	100	5	12	17	39	30	69	Error	Error	-1.263	5	12	39	30	131646	736243	0.006	-0.045	0	0	0
1	16	21	"Blank"	"Blank"	17895	32625	90	498	574	923	160	489	489	524	454	86	1	0	0	2977	3122	2532	81	2931	2931	3005	1177	39	1	0	0	0.000	0.000	0.000	0.000	0.000	0.000	0.000	0.000	0.000	0.000	0.000	0.000	0.000	0.000	0.196	0.445	0.509	0.561	4.445	0.349	0.851	256	1924	100	9	46	55	85	191	276	Error	Error	-2.354	9	46	85	191	146862	799312	0.110	0.099	0	0	0
1	17	21	"Blank"	"Blank"	18190	32625	100	459	474	199	41	484	484	525	329	62	5	0	0	2670	2674	414	15	2886	2886	2956	933	31	0	0	0	0.000	0.000	0.000	0.000	0.000	0.000	0.000	0.000	0.000	0.000	0.000	0.000	0.000	0.000	0.116	0.047	0.411	0.426	4.176	0.234	0.302	316	2384	100	-25	-216	-241	-10	-212	-222	Error	Error	-3.111	-25	-216	-10	-212	149810	844945	-0.155	-0.302	0	0	0
1	18	21	"Blank"	"Blank"	18495	32630	105	493	507	193	38	514	514	551	350	63	3	0	0	2815	2890	636	22	2982	2982	3066	1118	36	0	0	0	0.000	0.000	0.000	0.000	0.000	0.000	0.000	0.000	0.000	0.000	0.000	0.000	0.000	0.000	0.126	0.076	0.397	0.367	4.343	0.198	0.345	316	2572	100	-21	-167	-188	-7	-92	-99	Error	Error	-2.991	-21	-167	-7	-92	160076	913094	-0.126	-0.157	0	0	0
