# Supplementary material for: Application of hybridization control probe to increase accuracy on ligation detection or minisequencing diagnostic microarrays
Source: BMC Res Notes. 2009 Dec 14;2:249. doi: 10.1186/1756-0500-2-249 (PMC2799435; doi:10.1186/1756-0500-2-249)
Supplement: Additional file 3 — Gpr_files. Zip-compressed file containing raw microarray data in GenePix results format (.gpr) and GAL (GenePix Array List) files. [file 1756-0500-2-249-S3.ZIP › gpr_files/slide3/lasi3_9-16.gpr]

ATF	1.0
30	76    
"Type=GenePix Results 3"
"DateTime=2009/04/02 13:50:27"
"Settings=C:\Axon\Params\hpv0204lasi3.gps"
"GalFile=C:\Axon\Data\HPV\ArrayIt_032009_InstiBioGalfile.gal"
"ArrayOfArrays=9-16"
"PixelSize=5"
"Wavelengths=532	488"
"ImageFiles=C:\Axon\Data\HPV\020409\lasi3.tif 2	C:\Axon\Data\HPV\020409\lasi3.tif 3"
"NormalizationMethod=None"
"NormalizationFactors=1	1"
"JpegImage="
"StdDev=Type 1"
"RatioFormulations=W1/W3 (/532)	W1/W4 (/488)	W3/W4 (532/488)"
"FeatureType=Circular"
"Barcode="
"BackgroundSubtraction=LocalFeature"
"ImageOrigin=0, 0"
"JpegOrigin=3705, 80"
"Creator=GenePix Pro 6.1.0.2"
"Scanner=GenePix 4200A 01 Autoloader [2]"
"FocusPosition=0"
"Temperature=23.25"
"LinesAveraged=2"
"Comment="
"PMTGain=580	540"
"ScanPower=100	100"
"LaserPower=2.72	2.57"
"Filters=Standard Green	Standard Blue"
"ScanRegion=688,16,3816,13800"
"Supplier="
"Block"	"Column"	"Row"	"Name"	"ID"	"X"	"Y"	"Dia."	"F532 Median"	"F532 Mean"	"F532 SD"	"F532 CV"	"B532"	"B532 Median"	"B532 Mean"	"B532 SD"	"B532 CV"	"% > B532+1SD"	"% > B532+2SD"	"F532 % Sat."	"F488 Median"	"F488 Mean"	"F488 SD"	"F488 CV"	"B488"	"B488 Median"	"B488 Mean"	"B488 SD"	"B488 CV"	"% > B488+1SD"	"% > B488+2SD"	"F488 % Sat."	"Ratio of Medians (1/532)"	"Ratio of Means (1/532)"	"Median of Ratios (1/532)"	"Mean of Ratios (1/532)"	"Ratios SD (1/532)"	"Rgn Ratio (1/532)"	"Rgn R2 (1/532)"	"Ratio of Medians (1/488)"	"Ratio of Means (1/488)"	"Median of Ratios (1/488)"	"Mean of Ratios (1/488)"	"Ratios SD (1/488)"	"Rgn Ratio (1/488)"	"Rgn R2 (1/488)"	"Ratio of Medians (532/488)"	"Ratio of Means (532/488)"	"Median of Ratios (532/488)"	"Mean of Ratios (532/488)"	"Ratios SD (532/488)"	"Rgn Ratio (532/488)"	"Rgn R2 (532/488)"	"F Pixels"	"B Pixels"	"Circularity"	"Sum of Medians (1/532)"	"Sum of Medians (1/488)"	"Sum of Medians (532/488)"	"Sum of Means (1/532)"	"Sum of Means (1/488)"	"Sum of Means (532/488)"	"Log Ratio (1/532)"	"Log Ratio (1/488)"	"Log Ratio (532/488)"	"F532 Median - B532"	"F488 Median - B488"	"F532 Mean - B532"	"F488 Mean - B488"	"F532 Total Intensity"	"F488 Total Intensity"	"SNR 532"	"SNR 488"	"Flags"	"Normalize"	"Autoflag"
1	1	1	"A1"	"A1"	4205	35660	100	729	773	306	39	632	632	928	3299	355	0	0	0	3587	9460	9391	99	2906	2906	3690	3399	92	33	31	0	0.000	0.000	0.000	0.000	0.000	0.000	0.000	0.000	0.000	0.000	0.000	0.000	0.000	0.000	0.142	0.022	0.051	0.112	8.051	0.034	0.006	316	2384	100	97	681	778	141	6554	6695	Error	Error	-2.812	97	681	141	6554	244341	2989224	-0.047	1.698	0	0	0
1	2	1	"A1"	"A1"	4505	35665	100	770	826	304	36	649	649	683	280	40	32	11	0	11543	12264	8411	68	3067	3067	4374	5457	124	65	30	0	0.000	0.000	0.000	0.000	0.000	0.000	0.000	0.000	0.000	0.000	0.000	0.000	0.000	0.000	0.014	0.019	0.028	0.037	5.733	0.020	0.322	316	2384	100	121	8476	8597	177	9197	9374	Error	Error	-6.130	121	8476	177	9197	260951	3875557	0.511	1.446	0	0	0
1	3	1	"A1"	"A1"	4805	35665	100	749	812	320	39	633	633	688	539	78	13	1	0	16480	15796	11734	74	3065	3065	4127	5199	125	58	52	0	0.000	0.000	0.000	0.000	0.000	0.000	0.000	0.000	0.000	0.000	0.000	0.000	0.000	0.000	0.009	0.014	0.021	0.028	5.497	0.015	0.055	316	2384	100	116	13415	13531	179	12731	12910	Error	Error	-6.854	116	13415	179	12731	256701	4991623	0.230	2.244	0	0	0
1	4	1	"A2"	"A2"	5110	35665	100	737	796	340	42	580	580	681	977	143	3	0	0	14703	16138	12113	75	2931	2931	4281	6178	144	65	47	0	0.000	0.000	0.000	0.000	0.000	0.000	0.000	0.000	0.000	0.000	0.000	0.000	0.000	0.000	0.013	0.016	0.023	0.029	6.168	0.018	0.382	316	2384	100	157	11772	11929	216	13207	13423	Error	Error	-6.228	157	11772	216	13207	251563	5099493	0.118	1.919	0	0	0
1	5	1	"A2"	"A2"	5410	35665	100	763	823	352	42	585	585	623	253	40	43	19	0	18725	19511	13728	70	2947	2947	4284	6166	143	68	57	0	0.000	0.000	0.000	0.000	0.000	0.000	0.000	0.000	0.000	0.000	0.000	0.000	0.000	0.000	0.011	0.014	0.018	0.024	4.252	0.016	0.427	316	2384	100	178	15778	15956	238	16564	16802	Error	Error	-6.470	178	15778	238	16564	259932	6165509	0.791	2.470	0	0	0
1	6	1	"A2"	"A2"	5710	35665	100	802	842	339	40	570	570	612	265	43	43	20	0	20383	21053	14466	68	2928	2928	4972	8272	166	69	52	0	0.000	0.000	0.000	0.000	0.000	0.000	0.000	0.000	0.000	0.000	0.000	0.000	0.000	0.000	0.013	0.015	0.017	0.020	4.425	0.016	0.485	316	2384	100	232	17455	17687	272	18125	18397	Error	Error	-6.233	232	17455	272	18125	265914	6652665	0.868	1.944	0	0	0
1	7	1	"A3"	"A3"	6010	35665	100	768	859	437	50	597	597	612	231	37	45	26	0	4802	13269	12324	92	2897	2897	3239	1840	56	50	46	0	0.000	0.000	0.000	0.000	0.000	0.000	0.000	0.000	0.000	0.000	0.000	0.000	0.000	0.000	0.090	0.025	0.028	0.059	7.781	0.019	0.245	316	2384	100	171	1905	2076	262	10372	10634	Error	Error	-3.478	171	1905	262	10372	271338	4192921	1.069	5.451	0	0	0
1	8	1	"A3"	"A3"	6310	35665	100	686	709	257	36	608	608	675	705	104	2	0	0	8064	8619	6326	73	2894	2894	4229	5888	139	42	9	0	0.000	0.000	0.000	0.000	0.000	0.000	0.000	0.000	0.000	0.000	0.000	0.000	0.000	0.000	0.015	0.018	0.037	0.055	5.866	0.018	0.312	316	2384	100	78	5170	5248	101	5725	5826	Error	Error	-6.051	78	5170	101	5725	224024	2723618	0.048	0.746	0	0	0
1	9	1	"A3"	"A3"	6615	35665	100	694	735	283	38	607	607	640	251	39	27	9	0	8264	9520	7648	80	2929	2929	3834	4713	122	52	23	0	0.000	0.000	0.000	0.000	0.000	0.000	0.000	0.000	0.000	0.000	0.000	0.000	0.000	0.000	0.016	0.019	0.034	0.054	5.882	0.020	0.312	316	2384	100	87	5335	5422	128	6591	6719	Error	Error	-5.938	87	5335	128	6591	232413	3008438	0.378	1.206	0	0	0
1	10	1	"A4"	"A4"	6915	35665	100	680	711	252	35	598	598	624	248	39	23	8	0	8057	8618	6426	74	2952	2952	3769	4223	112	54	21	0	0.000	0.000	0.000	0.000	0.000	0.000	0.000	0.000	0.000	0.000	0.000	0.000	0.000	0.000	0.016	0.020	0.037	0.061	7.736	0.019	0.254	316	2384	100	82	5105	5187	113	5666	5779	Error	Error	-5.960	82	5105	113	5666	224538	2723433	0.351	1.148	0	0	0
1	11	1	"A4"	"A4"	7215	35665	100	663	707	296	41	579	579	613	247	40	30	10	0	7974	9133	6666	72	2906	2906	3940	4807	122	52	24	0	0.000	0.000	0.000	0.000	0.000	0.000	0.000	0.000	0.000	0.000	0.000	0.000	0.000	0.000	0.017	0.021	0.042	0.054	6.262	0.022	0.306	316	2384	100	84	5068	5152	128	6227	6355	Error	Error	-5.915	84	5068	128	6227	223297	2885921	0.381	1.080	0	0	0
1	12	1	"A4"	"A4"	7515	35665	100	626	638	240	37	561	561	600	269	44	17	4	0	8104	8230	5327	64	2844	2844	4285	5839	136	43	9	0	0.000	0.000	0.000	0.000	0.000	0.000	0.000	0.000	0.000	0.000	0.000	0.000	0.000	0.000	0.012	0.014	0.035	0.057	7.928	0.019	0.334	316	2384	100	65	5260	5325	77	5386	5463	Error	Error	-6.338	65	5260	77	5386	201653	2600585	0.141	0.676	0	0	0
1	13	1	"A5"	"A5"	7815	35665	100	559	594	226	38	545	545	576	235	40	17	4	0	3351	4492	2903	64	2807	2807	2904	735	25	43	35	0	0.000	0.000	0.000	0.000	0.000	0.000	0.000	0.000	0.000	0.000	0.000	0.000	0.000	0.000	0.026	0.029	0.207	0.193	6.866	0.039	0.070	316	2384	100	14	544	558	49	1685	1734	Error	Error	-5.280	14	544	49	1685	187658	1419333	0.077	2.161	0	0	0
1	14	1	"A5"	"A5"	8115	35665	100	514	547	253	46	537	537	559	233	41	12	1	0	3505	3951	1694	42	2750	2750	2932	1021	34	43	23	0	0.000	0.000	0.000	0.000	0.000	0.000	0.000	0.000	0.000	0.000	0.000	0.000	0.000	0.000	-0.030	0.008	0.155	0.168	5.185	0.029	0.053	316	2384	100	-23	755	732	10	1201	1211	Error	Error	Error	-23	755	10	1201	172942	1248641	-0.052	0.998	0	0	0
1	15	1	"A5"	"A5"	8420	35665	100	579	606	232	38	548	548	576	225	39	18	6	0	4141	4846	2885	59	2815	2815	2911	682	23	61	49	0	0.000	0.000	0.000	0.000	0.000	0.000	0.000	0.000	0.000	0.000	0.000	0.000	0.000	0.000	0.023	0.029	0.101	0.108	5.636	0.026	0.047	316	2384	100	31	1326	1357	58	2031	2089	Error	Error	-5.419	31	1326	58	2031	191362	1531325	0.133	2.837	0	0	0
1	16	1	"A6"	"A6"	8720	35665	100	683	755	341	45	576	576	611	295	48	31	11	0	4548	10410	9655	92	2939	2939	3585	3207	89	48	39	0	0.000	0.000	0.000	0.000	0.000	0.000	0.000	0.000	0.000	0.000	0.000	0.000	0.000	0.000	0.067	0.024	0.045	0.071	6.387	0.023	0.302	316	2384	100	107	1609	1716	179	7471	7650	Error	Error	-3.910	107	1609	179	7471	238703	3289415	0.488	2.128	0	0	0
1	17	1	"A6"	"A6"	9020	35670	100	695	722	308	42	599	599	652	439	67	11	1	0	8198	9903	7600	76	3020	3020	3881	4475	115	55	27	0	0.000	0.000	0.000	0.000	0.000	0.000	0.000	0.000	0.000	0.000	0.000	0.000	0.000	0.000	0.019	0.018	0.037	0.042	5.177	0.023	0.295	316	2384	100	96	5178	5274	123	6883	7006	Error	Error	-5.753	96	5178	123	6883	228075	3129375	0.159	1.346	0	0	0
1	18	1	"A6"	"A6"	9320	35670	100	776	821	357	43	632	632	667	266	39	37	12	0	9499	11985	9403	78	3159	3159	4201	4906	116	57	34	0	0.000	0.000	0.000	0.000	0.000	0.000	0.000	0.000	0.000	0.000	0.000	0.000	0.000	0.000	0.023	0.021	0.034	0.042	4.340	0.022	0.349	316	2384	100	144	6340	6484	189	8826	9015	Error	Error	-5.460	144	6340	189	8826	259408	3787284	0.579	1.587	0	0	0
1	1	2	"A7"	"A7"	4210	35965	100	597	608	219	36	564	564	585	227	38	16	4	0	3164	3884	1806	46	2751	2751	2848	762	26	41	31	0	0.000	0.000	0.000	0.000	0.000	0.000	0.000	0.000	0.000	0.000	0.000	0.000	0.000	0.000	0.080	0.039	0.175	0.173	6.323	0.033	0.058	316	2384	100	33	413	446	44	1133	1177	Error	Error	-3.646	33	413	44	1133	192127	1227414	0.101	1.360	0	0	0
1	2	2	"A7"	"A7"	4510	35965	100	590	629	244	38	560	560	586	221	37	20	8	0	3820	4888	3284	67	2760	2760	2968	1298	43	46	24	0	0.000	0.000	0.000	0.000	0.000	0.000	0.000	0.000	0.000	0.000	0.000	0.000	0.000	0.000	0.028	0.032	0.127	0.141	5.790	0.027	0.109	316	2384	100	30	1060	1090	69	2128	2197	Error	Error	-5.143	30	1060	69	2128	198734	1544525	0.195	1.479	0	0	0
1	3	2	"A7"	"A7"	4810	35965	100	613	614	216	35	592	592	621	252	40	12	1	0	3155	3356	919	27	2849	2849	2966	741	24	29	11	0	0.000	0.000	0.000	0.000	0.000	0.000	0.000	0.000	0.000	0.000	0.000	0.000	0.000	0.000	0.069	0.043	0.333	0.341	4.336	0.040	0.031	316	2384	100	21	306	327	22	507	529	Error	Error	-3.865	21	306	22	507	194170	1060365	-0.028	0.526	0	0	0
1	4	2	"A8"	"A8"	5110	35965	100	618	695	326	46	547	547	573	228	39	32	14	0	3748	9994	10631	106	2735	2735	3098	1788	57	46	43	0	0.000	0.000	0.000	0.000	0.000	0.000	0.000	0.000	0.000	0.000	0.000	0.000	0.000	0.000	0.070	0.020	0.040	0.069	6.695	0.022	0.288	316	2384	100	71	1013	1084	148	7259	7407	Error	Error	-3.835	71	1013	148	7259	219743	3158100	0.535	3.857	0	0	0
1	5	2	"A8"	"A8"	5410	35965	100	642	680	295	43	551	551	578	250	43	25	11	0	7740	10105	9798	96	2719	2719	3935	5694	144	43	13	0	0.000	0.000	0.000	0.000	0.000	0.000	0.000	0.000	0.000	0.000	0.000	0.000	0.000	0.000	0.018	0.017	0.030	0.046	5.833	0.019	0.404	316	2384	100	91	5021	5112	129	7386	7515	Error	Error	-5.786	91	5021	129	7386	214999	3193252	0.408	1.084	0	0	0
1	6	2	"A8"	"A8"	5710	35965	100	662	752	377	50	532	532	568	250	44	35	17	0	8837	13496	13691	101	2623	2623	4131	6600	159	49	24	0	0.000	0.000	0.000	0.000	0.000	0.000	0.000	0.000	0.000	0.000	0.000	0.000	0.000	0.000	0.021	0.020	0.027	0.039	5.330	0.020	0.487	316	2384	100	130	6214	6344	220	10873	11093	Error	Error	-5.579	130	6214	220	10873	237549	4264598	0.736	1.419	0	0	0
1	7	2	"A9"	"A9"	6015	35965	100	622	678	275	40	533	533	551	223	40	33	13	0	5140	8941	8998	100	2597	2597	3176	3227	101	46	32	0	0.000	0.000	0.000	0.000	0.000	0.000	0.000	0.000	0.000	0.000	0.000	0.000	0.000	0.000	0.035	0.023	0.038	0.067	6.649	0.020	0.310	316	2384	100	89	2543	2632	145	6344	6489	Error	Error	-4.837	89	2543	145	6344	214294	2825331	0.570	1.786	0	0	0
1	8	2	"A9"	"A9"	6315	35965	100	633	658	274	41	549	549	583	258	44	24	6	0	7237	7893	5436	68	2662	2662	4134	6287	152	40	6	0	0.000	0.000	0.000	0.000	0.000	0.000	0.000	0.000	0.000	0.000	0.000	0.000	0.000	0.000	0.018	0.021	0.041	0.062	6.241	0.020	0.241	316	2384	100	84	4575	4659	109	5231	5340	Error	Error	-5.767	84	4575	109	5231	207895	2494038	0.291	0.598	0	0	0
1	9	2	"A9"	"A9"	6615	35965	100	606	626	241	38	525	525	559	250	44	25	6	0	6133	7598	6450	84	2614	2614	3790	5580	147	39	10	0	0.000	0.000	0.000	0.000	0.000	0.000	0.000	0.000	0.000	0.000	0.000	0.000	0.000	0.000	0.023	0.020	0.047	0.065	5.963	0.019	0.384	316	2384	100	81	3519	3600	101	4984	5085	Error	Error	-5.441	81	3519	101	4984	197671	2400932	0.268	0.682	0	0	0
1	10	2	"A10"	"A10"	6915	35965	100	659	767	396	51	517	517	537	206	38	43	29	0	4289	15568	15724	101	2587	2587	3005	1949	64	48	45	0	0.000	0.000	0.000	0.000	0.000	0.000	0.000	0.000	0.000	0.000	0.000	0.000	0.000	0.000	0.083	0.019	0.027	0.056	6.470	0.019	0.419	316	2384	100	142	1702	1844	250	12981	13231	Error	Error	-3.583	142	1702	250	12981	242288	4919585	1.117	6.446	0	0	0
1	11	2	"A10"	"A10"	7215	35965	100	609	678	383	56	513	513	568	478	84	12	2	0	8318	10272	10221	99	2582	2582	4183	7364	176	40	11	0	0.000	0.000	0.000	0.000	0.000	0.000	0.000	0.000	0.000	0.000	0.000	0.000	0.000	0.000	0.017	0.021	0.032	0.053	7.320	0.020	0.459	316	2384	100	96	5736	5832	165	7690	7855	Error	Error	-5.901	96	5736	165	7690	214291	3245894	0.230	0.827	0	0	0
1	12	2	"A10"	"A10"	7520	35965	100	604	638	293	45	519	519	566	340	60	17	4	0	8960	11243	10657	94	2590	2590	4584	8202	178	40	10	0	0.000	0.000	0.000	0.000	0.000	0.000	0.000	0.000	0.000	0.000	0.000	0.000	0.000	0.000	0.013	0.014	0.024	0.039	5.659	0.019	0.458	316	2384	100	85	6370	6455	119	8653	8772	Error	Error	-6.228	85	6370	119	8653	201572	3552917	0.212	0.812	0	0	0
1	13	2	"A11"	"A11"	7820	35965	100	576	633	320	50	484	484	513	224	43	30	13	0	3632	8274	9062	109	2516	2516	2706	1040	38	50	44	0	0.000	0.000	0.000	0.000	0.000	0.000	0.000	0.000	0.000	0.000	0.000	0.000	0.000	0.000	0.082	0.026	0.048	0.076	6.587	0.023	0.218	316	2384	100	92	1116	1208	149	5758	5907	Error	Error	-3.601	92	1116	149	5758	200100	2614543	0.536	5.354	0	0	0
1	14	2	"A11"	"A11"	8120	35965	100	570	590	267	45	506	506	536	236	44	20	5	0	5073	6065	4546	74	2606	2606	3114	2822	90	47	16	0	0.000	0.000	0.000	0.000	0.000	0.000	0.000	0.000	0.000	0.000	0.000	0.000	0.000	0.000	0.026	0.024	0.073	0.089	7.372	0.023	0.218	316	2384	100	64	2467	2531	84	3459	3543	Error	Error	-5.269	64	2467	84	3459	186511	1916526	0.229	1.046	0	0	0
1	15	2	"A11"	"A11"	8420	35965	100	578	617	261	42	512	512	541	232	42	26	6	0	5368	6452	4800	74	2640	2640	2893	1482	51	57	47	0	0.000	0.000	0.000	0.000	0.000	0.000	0.000	0.000	0.000	0.000	0.000	0.000	0.000	0.000	0.024	0.028	0.050	0.062	5.971	0.025	0.171	316	2384	100	66	2728	2794	105	3812	3917	Error	Error	-5.369	66	2728	105	3812	194940	2038928	0.328	2.401	0	0	0
1	16	2	"A12"	"A12"	8720	35965	100	653	783	572	73	513	513	547	255	46	37	20	0	6423	14430	15714	108	2671	2671	3044	2305	75	56	46	0	0.000	0.000	0.000	0.000	0.000	0.000	0.000	0.000	0.000	0.000	0.000	0.000	0.000	0.000	0.037	0.023	0.031	0.048	6.431	0.022	0.330	316	2384	100	140	3752	3892	270	11759	12029	Error	Error	-4.744	140	3752	270	11759	247306	4559948	0.925	4.940	0	0	0
1	17	2	"A12"	"A12"	9025	35970	100	655	743	393	52	536	536	582	320	54	28	12	0	8687	13049	12321	94	2760	2760	3457	4237	122	61	39	0	0.000	0.000	0.000	0.000	0.000	0.000	0.000	0.000	0.000	0.000	0.000	0.000	0.000	0.000	0.020	0.020	0.029	0.042	4.921	0.022	0.267	316	2384	100	119	5927	6046	207	10289	10496	Error	Error	-5.638	119	5927	207	10289	234906	4123638	0.503	2.264	0	0	0
1	18	2	"A12"	"A12"	9325	35970	100	704	816	448	54	560	560	595	276	46	37	18	0	10809	14379	11957	83	2823	2823	3440	3361	97	72	56	0	0.000	0.000	0.000	0.000	0.000	0.000	0.000	0.000	0.000	0.000	0.000	0.000	0.000	0.000	0.018	0.022	0.027	0.034	5.451	0.022	0.384	316	2384	100	144	7986	8130	256	11556	11812	Error	Error	-5.793	144	7986	256	11556	257996	4543658	0.801	3.255	0	0	0
1	1	3	"A13"	"A13"	4210	36265	100	741	854	430	50	572	572	606	429	70	32	12	0	4056	14833	15206	102	2751	2751	3246	2187	67	44	42	0	0.000	0.000	0.000	0.000	0.000	0.000	0.000	0.000	0.000	0.000	0.000	0.000	0.000	0.000	0.130	0.023	0.034	0.073	5.962	0.023	0.480	316	2384	100	169	1305	1474	282	12082	12364	Error	Error	-2.949	169	1305	282	12082	269894	4687218	0.578	5.298	0	0	0
1	2	3	"A13"	"A13"	4510	36265	100	702	776	360	46	579	579	630	301	47	30	12	0	9525	11708	10341	88	2738	2738	4772	8183	171	41	14	0	0.000	0.000	0.000	0.000	0.000	0.000	0.000	0.000	0.000	0.000	0.000	0.000	0.000	0.000	0.018	0.022	0.030	0.045	5.305	0.023	0.516	316	2384	100	123	6787	6910	197	8970	9167	Error	Error	-5.786	123	6787	197	8970	245059	3699781	0.485	0.848	0	0	0
1	3	3	"A13"	"A13"	4810	36265	100	666	721	307	42	556	556	604	275	45	31	11	0	8959	10255	9117	88	2726	2726	4288	7107	165	46	14	0	0.000	0.000	0.000	0.000	0.000	0.000	0.000	0.000	0.000	0.000	0.000	0.000	0.000	0.000	0.018	0.022	0.034	0.045	5.959	0.022	0.522	316	2384	100	110	6233	6343	165	7529	7694	Error	Error	-5.824	110	6233	165	7529	227915	3240690	0.425	0.840	0	0	0
1	4	3	"A14"	"A14"	5115	36265	100	651	708	316	44	534	534	572	307	53	29	10	0	11195	11415	8873	77	2634	2634	3585	4817	134	58	45	0	0.000	0.000	0.000	0.000	0.000	0.000	0.000	0.000	0.000	0.000	0.000	0.000	0.000	0.000	0.014	0.020	0.033	0.044	5.564	0.021	0.417	316	2384	100	117	8561	8678	174	8781	8955	Error	Error	-6.193	117	8561	174	8781	223594	3606986	0.443	1.625	0	0	0
1	5	3	"A14"	"A14"	5415	36265	100	695	726	284	39	544	544	586	285	48	35	9	0	11817	13093	9596	73	2653	2653	3808	5575	146	67	37	0	0.000	0.000	0.000	0.000	0.000	0.000	0.000	0.000	0.000	0.000	0.000	0.000	0.000	0.000	0.016	0.017	0.026	0.035	5.782	0.019	0.304	316	2384	100	151	9164	9315	182	10440	10622	Error	Error	-5.923	151	9164	182	10440	229528	4137238	0.491	1.665	0	0	0
1	6	3	"A14"	"A14"	5715	36265	100	662	714	379	53	526	526	567	266	46	34	13	0	11866	12966	10018	77	2601	2601	4159	6949	167	60	29	0	0.000	0.000	0.000	0.000	0.000	0.000	0.000	0.000	0.000	0.000	0.000	0.000	0.000	0.000	0.015	0.018	0.028	0.041	6.010	0.019	0.408	316	2384	100	136	9265	9401	188	10365	10553	Error	Error	-6.090	136	9265	188	10365	225618	4097214	0.553	1.267	0	0	0
1	7	3	"A15"	"A15"	6015	36265	100	577	629	280	44	524	524	551	237	43	26	8	0	5440	6498	5015	77	2543	2543	3361	4353	129	40	12	0	0.000	0.000	0.000	0.000	0.000	0.000	0.000	0.000	0.000	0.000	0.000	0.000	0.000	0.000	0.018	0.027	0.066	0.076	6.857	0.023	0.301	316	2384	100	53	2897	2950	105	3955	4060	Error	Error	-5.772	53	2897	105	3955	198790	2053307	0.329	0.721	0	0	0
1	8	3	"A15"	"A15"	6315	36265	100	610	613	240	39	513	513	565	291	51	19	3	0	7558	8334	6654	79	2566	2566	4313	7103	164	35	6	0	0.000	0.000	0.000	0.000	0.000	0.000	0.000	0.000	0.000	0.000	0.000	0.000	0.000	0.000	0.019	0.017	0.036	0.056	6.625	0.021	0.451	316	2384	100	97	4992	5089	100	5768	5868	Error	Error	-5.685	97	4992	100	5768	193767	2633694	0.165	0.566	0	0	0
1	9	3	"A15"	"A15"	6620	36265	100	550	613	280	45	511	511	561	509	90	7	1	0	6976	8724	7981	91	2518	2518	3702	5803	156	44	13	0	0.000	0.000	0.000	0.000	0.000	0.000	0.000	0.000	0.000	0.000	0.000	0.000	0.000	0.000	0.009	0.016	0.038	0.047	5.818	0.020	0.085	316	2384	100	39	4458	4497	102	6206	6308	Error	Error	-6.837	39	4458	102	6206	193577	2756807	0.102	0.865	0	0	0
1	10	3	"A16"	"A16"	6920	36265	100	681	783	425	54	508	508	540	239	44	44	31	0	4406	16760	17339	103	2529	2529	3372	4364	129	44	42	0	0.000	0.000	0.000	0.000	0.000	0.000	0.000	0.000	0.000	0.000	0.000	0.000	0.000	0.000	0.092	0.019	0.025	0.050	5.733	0.020	0.524	316	2384	100	173	1877	2050	275	14231	14506	Error	Error	-3.440	173	1877	275	14231	247399	5296255	1.017	3.068	0	0	0
1	11	3	"A16"	"A16"	7220	36265	100	620	690	357	51	512	512	561	335	59	22	9	0	9405	12316	11832	96	2547	2547	4387	8193	186	45	15	0	0.000	0.000	0.000	0.000	0.000	0.000	0.000	0.000	0.000	0.000	0.000	0.000	0.000	0.000	0.016	0.018	0.027	0.041	5.126	0.019	0.323	316	2384	100	108	6858	6966	178	9769	9947	Error	Error	-5.989	108	6858	178	9769	218037	3891709	0.385	0.968	0	0	0
1	12	3	"A16"	"A16"	7520	36265	100	639	665	286	43	513	513	565	283	50	28	8	0	10169	11919	10459	87	2548	2548	4299	7116	165	50	18	0	0.000	0.000	0.000	0.000	0.000	0.000	0.000	0.000	0.000	0.000	0.000	0.000	0.000	0.000	0.017	0.016	0.031	0.045	5.002	0.019	0.408	316	2384	100	126	7621	7747	152	9371	9523	Error	Error	-5.918	126	7621	152	9371	210019	3766539	0.353	1.071	0	0	0
1	13	3	"A17"	"A17"	7820	36265	100	557	598	279	46	507	507	534	231	43	25	8	0	3359	6470	5040	77	2514	2514	3043	2608	85	41	35	0	0.000	0.000	0.000	0.000	0.000	0.000	0.000	0.000	0.000	0.000	0.000	0.000	0.000	0.000	0.059	0.023	0.050	0.087	6.197	0.027	0.221	316	2384	100	50	845	895	91	3956	4047	Error	Error	-4.079	50	845	91	3956	188835	2044491	0.277	1.314	0	0	0
1	14	3	"A17"	"A17"	8120	36265	100	640	690	360	52	508	508	548	259	47	32	11	0	6981	8292	5992	72	2593	2593	3665	4408	120	50	26	0	0.000	0.000	0.000	0.000	0.000	0.000	0.000	0.000	0.000	0.000	0.000	0.000	0.000	0.000	0.030	0.032	0.048	0.061	5.127	0.024	0.280	316	2384	100	132	4388	4520	182	5699	5881	Error	Error	-5.055	132	4388	182	5699	218022	2620155	0.548	1.050	0	0	0
1	15	3	"A17"	"A17"	8425	36265	100	627	666	277	41	519	519	553	251	45	30	11	0	6760	8435	6097	72	2609	2609	3348	3557	106	53	35	0	0.000	0.000	0.000	0.000	0.000	0.000	0.000	0.000	0.000	0.000	0.000	0.000	0.000	0.000	0.026	0.025	0.045	0.061	6.113	0.025	0.269	316	2384	100	108	4151	4259	147	5826	5973	Error	Error	-5.264	108	4151	147	5826	210448	2665358	0.450	1.430	0	0	0
1	16	3	"A18"	"A18"	8725	36265	100	613	657	279	42	508	508	548	262	47	30	9	0	6958	8564	7841	91	2623	2623	3515	4547	129	49	20	0	0.000	0.000	0.000	0.000	0.000	0.000	0.000	0.000	0.000	0.000	0.000	0.000	0.000	0.000	0.024	0.025	0.048	0.069	5.944	0.022	0.329	316	2384	100	105	4335	4440	149	5941	6090	Error	Error	-5.368	105	4335	149	5941	207717	2706097	0.416	1.110	0	0	0
1	17	3	"A18"	"A18"	9025	36270	100	675	724	321	44	521	521	562	273	48	34	13	0	7865	10080	8308	82	2681	2681	3456	4291	124	61	26	0	0.000	0.000	0.000	0.000	0.000	0.000	0.000	0.000	0.000	0.000	0.000	0.000	0.000	0.000	0.030	0.027	0.038	0.044	4.824	0.024	0.371	316	2384	100	154	5184	5338	203	7399	7602	Error	Error	-5.073	154	5184	203	7399	228698	3185324	0.593	1.544	0	0	0
1	18	3	"A18"	"A18"	9325	36270	100	705	751	344	45	552	552	609	362	59	25	7	0	10835	12205	8460	69	2764	2764	3887	5225	134	63	37	0	0.000	0.000	0.000	0.000	0.000	0.000	0.000	0.000	0.000	0.000	0.000	0.000	0.000	0.000	0.019	0.021	0.030	0.034	3.863	0.025	0.422	316	2384	100	153	8071	8224	199	9441	9640	Error	Error	-5.721	153	8071	199	9441	237252	3856853	0.392	1.592	0	0	0
1	1	4	"A19"	"A19"	4215	36565	100	664	703	301	42	547	547	576	236	40	35	14	0	3305	7083	6100	86	2659	2659	2900	1197	41	40	38	0	0.000	0.000	0.000	0.000	0.000	0.000	0.000	0.000	0.000	0.000	0.000	0.000	0.000	0.000	0.181	0.035	0.082	0.127	7.807	0.028	0.169	316	2384	100	117	646	763	156	4424	4580	Error	Error	-2.465	117	646	156	4424	222201	2238261	0.538	3.495	0	0	0
1	2	4	"A19"	"A19"	4515	36565	100	632	662	269	40	567	567	596	241	40	26	8	0	6321	7778	5857	75	2697	2697	3520	3975	112	46	18	0	0.000	0.000	0.000	0.000	0.000	0.000	0.000	0.000	0.000	0.000	0.000	0.000	0.000	0.000	0.018	0.019	0.053	0.075	6.469	0.022	0.264	316	2384	100	65	3624	3689	95	5081	5176	Error	Error	-5.801	65	3624	95	5081	209158	2457810	0.274	1.071	0	0	0
1	3	4	"A19"	"A19"	4815	36565	100	614	642	240	37	564	564	596	254	42	23	5	0	5811	6364	4947	77	2660	2660	3518	4161	118	34	7	0	0.000	0.000	0.000	0.000	0.000	0.000	0.000	0.000	0.000	0.000	0.000	0.000	0.000	0.000	0.016	0.021	0.060	0.074	6.010	0.022	0.255	316	2384	100	50	3151	3201	78	3704	3782	Error	Error	-5.978	50	3151	78	3704	203014	2010962	0.181	0.684	0	0	0
1	4	4	"A20"	"A20"	5115	36565	100	607	678	344	50	543	543	583	284	48	21	8	0	5760	9631	11030	114	2626	2626	3705	5849	157	37	14	0	0.000	0.000	0.000	0.000	0.000	0.000	0.000	0.000	0.000	0.000	0.000	0.000	0.000	0.000	0.020	0.019	0.040	0.069	6.246	0.020	0.354	316	2384	100	64	3134	3198	135	7005	7140	Error	Error	-5.614	64	3134	135	7005	214223	3043492	0.335	1.013	0	0	0
1	5	4	"A20"	"A20"	5415	36565	100	658	716	346	48	555	555	606	290	47	25	10	0	8525	11093	11641	104	2638	2638	4701	8683	184	28	11	0	0.000	0.000	0.000	0.000	0.000	0.000	0.000	0.000	0.000	0.000	0.000	0.000	0.000	0.000	0.017	0.019	0.035	0.045	5.929	0.019	0.547	316	2384	100	103	5887	5990	161	8455	8616	Error	Error	-5.837	103	5887	161	8455	226134	3505328	0.379	0.736	0	0	0
1	6	4	"A20"	"A20"	5715	36565	100	619	673	299	44	554	554	601	299	49	20	6	0	6630	8728	8114	92	2652	2652	4039	6359	157	36	10	0	0.000	0.000	0.000	0.000	0.000	0.000	0.000	0.000	0.000	0.000	0.000	0.000	0.000	0.000	0.016	0.020	0.039	0.064	7.033	0.023	0.454	316	2384	100	65	3978	4043	119	6076	6195	Error	Error	-5.935	65	3978	119	6076	212625	2758010	0.241	0.737	0	0	0
1	7	4	"A21"	"A21"	6020	36565	100	644	731	371	50	528	528	576	269	46	33	15	0	7482	12966	14642	112	2568	2568	3915	6639	169	44	21	0	0.000	0.000	0.000	0.000	0.000	0.000	0.000	0.000	0.000	0.000	0.000	0.000	0.000	0.000	0.024	0.020	0.033	0.050	5.294	0.019	0.489	316	2384	100	116	4914	5030	203	10398	10601	Error	Error	-5.405	116	4914	203	10398	231109	4097258	0.576	1.363	0	0	0
1	8	4	"A21"	"A21"	6320	36565	100	831	913	465	50	532	532	587	295	50	50	29	0	15114	23785	19170	80	2632	2632	5579	10225	183	53	46	0	0.000	0.000	0.000	0.000	0.000	0.000	0.000	0.000	0.000	0.000	0.000	0.000	0.000	0.000	0.024	0.018	0.020	0.028	3.944	0.018	0.593	316	2384	100	299	12482	12781	381	21153	21534	Error	Error	-5.384	299	12482	381	21153	288404	7516028	1.105	1.781	0	0	0
1	9	4	"A21"	"A21"	6620	36565	100	709	766	366	47	521	521	581	306	52	36	16	0	10388	15437	14886	96	2594	2594	5066	9255	182	42	27	0	0.000	0.000	0.000	0.000	0.000	0.000	0.000	0.000	0.000	0.000	0.000	0.000	0.000	0.000	0.024	0.019	0.027	0.046	5.731	0.018	0.547	316	2384	100	188	7794	7982	245	12843	13088	Error	Error	-5.374	188	7794	245	12843	242006	4878160	0.605	1.121	0	0	0
1	10	4	"A22"	"A22"	6920	36565	100	607	647	289	44	526	526	562	244	43	29	10	0	3152	6597	5927	89	2544	2544	3571	4107	115	32	24	0	0.000	0.000	0.000	0.000	0.000	0.000	0.000	0.000	0.000	0.000	0.000	0.000	0.000	0.000	0.133	0.030	0.085	0.112	7.271	0.022	0.279	316	2384	100	81	608	689	121	4053	4174	Error	Error	-2.908	81	608	121	4053	204401	2084512	0.348	0.737	0	0	0
1	11	4	"A22"	"A22"	7220	36565	100	638	685	346	50	537	537	577	264	45	28	10	0	5348	7711	5936	76	2554	2554	3617	4318	119	41	26	0	0.000	0.000	0.000	0.000	0.000	0.000	0.000	0.000	0.000	0.000	0.000	0.000	0.000	0.000	0.036	0.029	0.052	0.066	5.714	0.025	0.269	316	2384	100	101	2794	2895	148	5157	5305	Error	Error	-4.790	101	2794	148	5157	216457	2436520	0.409	0.948	0	0	0
1	12	4	"A22"	"A22"	7525	36565	100	636	661	276	41	524	524	563	256	45	31	9	0	7163	8279	5491	66	2547	2547	3637	4299	118	52	31	0	0.000	0.000	0.000	0.000	0.000	0.000	0.000	0.000	0.000	0.000	0.000	0.000	0.000	0.000	0.024	0.024	0.046	0.059	6.356	0.021	0.254	316	2384	100	112	4616	4728	137	5732	5869	Error	Error	-5.365	112	4616	137	5732	208913	2616123	0.383	1.080	0	0	0
1	13	4	"A23"	"A23"	7825	36565	100	596	688	367	53	515	515	567	342	60	24	7	0	4076	10141	10525	103	2540	2540	3454	4741	137	43	29	0	0.000	0.000	0.000	0.000	0.000	0.000	0.000	0.000	0.000	0.000	0.000	0.000	0.000	0.000	0.053	0.023	0.045	0.076	7.753	0.026	0.334	316	2384	100	81	1536	1617	173	7601	7774	Error	Error	-4.245	81	1536	173	7601	217270	3204624	0.354	1.410	0	0	0
1	14	4	"A23"	"A23"	8125	36565	100	653	719	377	52	539	539	592	339	57	23	8	0	7831	11199	10240	91	2598	2598	4474	7400	165	34	19	0	0.000	0.000	0.000	0.000	0.000	0.000	0.000	0.000	0.000	0.000	0.000	0.000	0.000	0.000	0.022	0.021	0.035	0.054	5.391	0.021	0.430	316	2384	100	114	5233	5347	180	8601	8781	Error	Error	-5.521	114	5233	180	8601	227269	3538947	0.375	0.909	0	0	0
1	15	4	"A23"	"A23"	8425	36565	100	590	709	382	53	525	525	589	475	80	17	4	0	7262	11134	11432	102	2597	2597	3907	6355	162	33	18	0	0.000	0.000	0.000	0.000	0.000	0.000	0.000	0.000	0.000	0.000	0.000	0.000	0.000	0.000	0.014	0.022	0.036	0.049	5.157	0.023	0.506	316	2384	100	65	4665	4730	184	8537	8721	Error	Error	-6.165	65	4665	184	8537	224032	3518478	0.253	1.137	0	0	0
1	16	4	"A24"	"A24"	8725	36565	100	626	688	341	49	528	528	571	340	59	23	6	0	5824	8240	7468	90	2607	2607	3371	4540	134	36	17	0	0.000	0.000	0.000	0.000	0.000	0.000	0.000	0.000	0.000	0.000	0.000	0.000	0.000	0.000	0.030	0.028	0.054	0.062	5.833	0.023	0.350	316	2384	100	98	3217	3315	160	5633	5793	Error	Error	-5.037	98	3217	160	5633	217525	2603755	0.344	1.072	0	0	0
1	17	4	"A24"	"A24"	9030	36570	100	681	763	407	53	525	525	665	2116	318	0	0	0	8507	13531	10877	80	2630	2630	3219	3821	118	71	42	0	0.000	0.000	0.000	0.000	0.000	0.000	0.000	0.000	0.000	0.000	0.000	0.000	0.000	0.000	0.027	0.022	0.029	0.035	4.520	0.043	0.017	316	2384	100	156	5877	6033	238	10901	11139	Error	Error	-5.235	156	5877	238	10901	241196	4275820	0.046	2.699	0	0	0
1	18	4	"A24"	"A24"	9330	36570	100	731	808	440	54	527	527	574	296	51	39	17	0	12971	15845	11473	72	2695	2695	3495	3958	113	70	58	0	0.000	0.000	0.000	0.000	0.000	0.000	0.000	0.000	0.000	0.000	0.000	0.000	0.000	0.000	0.020	0.021	0.025	0.030	4.392	0.022	0.338	316	2384	100	204	10276	10480	281	13150	13431	Error	Error	-5.655	204	10276	281	13150	255228	5007063	0.791	3.120	0	0	0
1	1	5	"A25"	"A25"	4215	36865	100	700	751	329	43	595	595	648	373	57	21	5	0	5063	9296	9467	101	2660	2660	3826	5770	150	41	17	0	0.000	0.000	0.000	0.000	0.000	0.000	0.000	0.000	0.000	0.000	0.000	0.000	0.000	0.000	0.044	0.024	0.047	0.084	8.478	0.021	0.210	316	2384	100	105	2403	2508	156	6636	6792	Error	Error	-4.516	105	2403	156	6636	237350	2937631	0.276	0.948	0	0	0
1	2	5	"A25"	"A25"	4515	36865	100	736	762	312	40	586	586	640	307	47	30	7	0	10743	10793	7940	73	2666	2666	4518	7760	171	51	9	0	0.000	0.000	0.000	0.000	0.000	0.000	0.000	0.000	0.000	0.000	0.000	0.000	0.000	0.000	0.019	0.022	0.033	0.047	5.037	0.021	0.459	316	2384	100	150	8077	8227	176	8127	8303	Error	Error	-5.751	150	8077	176	8127	240834	3410433	0.397	0.809	0	0	0
1	3	5	"A25"	"A25"	4815	36865	100	670	727	311	42	581	581	636	324	50	20	7	0	7486	8550	7461	87	2635	2635	4367	7486	171	30	6	0	0.000	0.000	0.000	0.000	0.000	0.000	0.000	0.000	0.000	0.000	0.000	0.000	0.000	0.000	0.018	0.025	0.040	0.054	6.095	0.022	0.417	316	2384	100	89	4851	4940	146	5915	6061	Error	Error	-5.768	89	4851	146	5915	229737	2701655	0.281	0.559	0	0	0
1	4	5	"A26"	"A26"	5120	36865	100	716	797	363	45	569	569	625	340	54	31	12	0	10128	14334	15601	108	2626	2626	4156	7389	177	50	23	0	0.000	0.000	0.000	0.000	0.000	0.000	0.000	0.000	0.000	0.000	0.000	0.000	0.000	0.000	0.020	0.019	0.030	0.048	6.047	0.019	0.496	316	2384	100	147	7502	7649	228	11708	11936	Error	Error	-5.673	147	7502	228	11708	251870	4529674	0.506	1.377	0	0	0
1	5	5	"A26"	"A26"	5420	36865	100	735	797	351	44	563	563	617	308	49	33	12	0	11094	13449	12666	94	2599	2599	4645	8638	185	49	15	0	0.000	0.000	0.000	0.000	0.000	0.000	0.000	0.000	0.000	0.000	0.000	0.000	0.000	0.000	0.020	0.022	0.027	0.036	5.396	0.018	0.477	316	2384	100	172	8495	8667	234	10850	11084	Error	Error	-5.626	172	8495	234	10850	251843	4249774	0.584	1.019	0	0	0
1	6	5	"A26"	"A26"	5720	36865	100	654	696	293	42	584	584	627	300	47	20	7	0	9205	11608	10633	91	2609	2609	4303	7767	180	40	14	0	0.000	0.000	0.000	0.000	0.000	0.000	0.000	0.000	0.000	0.000	0.000	0.000	0.000	0.000	0.011	0.012	0.026	0.033	5.690	0.018	0.434	316	2384	100	70	6596	6666	112	8999	9111	Error	Error	-6.558	70	6596	112	8999	219983	3668227	0.230	0.941	0	0	0
1	7	5	"A27"	"A27"	6020	36865	100	674	742	353	47	541	541	590	271	45	37	14	0	4211	12229	13037	106	2586	2586	3897	6139	157	44	29	0	0.000	0.000	0.000	0.000	0.000	0.000	0.000	0.000	0.000	0.000	0.000	0.000	0.000	0.000	0.082	0.021	0.037	0.071	7.059	0.020	0.456	316	2384	100	133	1625	1758	201	9643	9844	Error	Error	-3.611	133	1625	201	9643	234554	3864357	0.561	1.357	0	0	0
1	8	5	"A27"	"A27"	6320	36865	100	680	740	387	52	545	545	601	335	55	27	6	0	10799	12433	10745	86	2549	2549	4606	8201	178	50	14	0	0.000	0.000	0.000	0.000	0.000	0.000	0.000	0.000	0.000	0.000	0.000	0.000	0.000	0.000	0.016	0.020	0.026	0.036	4.556	0.019	0.426	316	2384	100	135	8250	8385	195	9884	10079	Error	Error	-5.933	135	8250	195	9884	233752	3928949	0.415	0.954	0	0	0
1	9	5	"A27"	"A27"	6625	36865	100	696	755	375	49	512	512	557	305	54	32	12	0	10741	14106	14126	100	2472	2472	3823	6809	178	58	22	0	0.000	0.000	0.000	0.000	0.000	0.000	0.000	0.000	0.000	0.000	0.000	0.000	0.000	0.000	0.022	0.021	0.027	0.042	5.431	0.018	0.468	316	2384	100	184	8269	8453	243	11634	11877	Error	Error	-5.490	184	8269	243	11634	238702	4457380	0.649	1.510	0	0	0
1	10	5	"A28"	"A28"	6925	36865	100	897	1045	844	80	527	527	580	301	51	53	38	0	21477	29511	26040	88	2495	2495	4576	9075	198	54	50	0	0.000	0.000	0.000	0.000	0.000	0.000	0.000	0.000	0.000	0.000	0.000	0.000	0.000	0.000	0.019	0.019	0.020	0.035	5.357	0.017	0.379	316	2384	100	370	18982	19352	518	27016	27534	Error	Error	-5.681	370	18982	518	27016	330093	9325384	1.545	2.748	0	0	0
1	11	5	"A28"	"A28"	7225	36865	100	890	942	485	51	529	529	588	315	53	53	34	0	32150	28057	23358	83	2523	2523	4822	9520	197	54	52	0	0.000	0.000	0.000	0.000	0.000	0.000	0.000	0.000	0.000	0.000	0.000	0.000	0.000	0.000	0.012	0.016	0.019	0.029	4.941	0.016	0.416	316	2384	100	361	29627	29988	413	25534	25947	Error	Error	-6.359	361	29627	413	25534	297560	8866099	1.124	2.441	0	0	0
1	12	5	"A28"	"A28"	7525	36865	100	757	909	505	55	524	524	591	319	53	45	30	0	7358	25694	24697	96	2550	2550	5316	11156	209	48	43	0	0.000	0.000	0.000	0.000	0.000	0.000	0.000	0.000	0.000	0.000	0.000	0.000	0.000	0.000	0.048	0.017	0.022	0.042	6.273	0.017	0.651	316	2384	100	233	4808	5041	385	23144	23529	Error	Error	-4.367	233	4808	385	23144	287175	8119270	0.997	1.827	0	0	0
1	13	5	"A29"	"A29"	7825	36865	100	622	715	412	57	537	537	587	496	84	16	3	0	7563	12621	12826	101	2529	2529	3736	5544	148	49	36	0	0.000	0.000	0.000	0.000	0.000	0.000	0.000	0.000	0.000	0.000	0.000	0.000	0.000	0.000	0.017	0.018	0.028	0.053	6.661	0.019	0.371	316	2384	100	85	5034	5119	178	10092	10270	Error	Error	-5.888	85	5034	178	10092	225845	3988118	0.258	1.603	0	0	0
1	14	5	"A29"	"A29"	8125	36865	100	664	727	318	43	534	534	591	312	52	28	8	0	9834	11450	10485	91	2561	2561	4472	7504	167	49	15	0	0.000	0.000	0.000	0.000	0.000	0.000	0.000	0.000	0.000	0.000	0.000	0.000	0.000	0.000	0.018	0.022	0.034	0.050	7.141	0.018	0.333	316	2384	100	130	7273	7403	193	8889	9082	Error	Error	-5.806	130	7273	193	8889	229677	3618043	0.436	0.930	0	0	0
1	15	5	"A29"	"A29"	8430	36865	100	714	759	357	47	536	536	587	384	65	25	9	0	11123	13884	12672	91	2576	2576	3852	6051	157	60	35	0	0.000	0.000	0.000	0.000	0.000	0.000	0.000	0.000	0.000	0.000	0.000	0.000	0.000	0.000	0.021	0.020	0.029	0.044	5.738	0.020	0.371	316	2384	100	178	8547	8725	223	11308	11531	Error	Error	-5.585	178	8547	223	11308	239738	4387201	0.448	1.658	0	0	0
1	16	5	"A30"	"A30"	8730	36865	100	743	937	575	61	514	514	560	305	54	44	29	0	6088	20932	21568	103	2577	2577	3272	3500	106	50	46	0	0.000	0.000	0.000	0.000	0.000	0.000	0.000	0.000	0.000	0.000	0.000	0.000	0.000	0.000	0.065	0.023	0.027	0.053	5.794	0.020	0.471	316	2384	100	229	3511	3740	423	18355	18778	Error	Error	-3.938	229	3511	423	18355	296084	6614485	1.236	5.046	0	0	0
1	17	5	"A30"	"A30"	9030	36870	100	644	738	460	62	534	534	580	304	52	27	13	0	8430	12468	12960	103	2597	2597	3460	5449	157	52	24	0	0.000	0.000	0.000	0.000	0.000	0.000	0.000	0.000	0.000	0.000	0.000	0.000	0.000	0.000	0.019	0.021	0.029	0.041	5.456	0.022	0.407	316	2384	100	110	5833	5943	204	9871	10075	Error	Error	-5.729	110	5833	204	9871	233238	3939898	0.520	1.653	0	0	0
1	18	5	"A30"	"A30"	9330	36870	100	724	795	450	56	557	557	611	348	56	31	7	0	11156	14220	13180	92	2658	2658	4101	7228	176	56	27	0	0.000	0.000	0.000	0.000	0.000	0.000	0.000	0.000	0.000	0.000	0.000	0.000	0.000	0.000	0.020	0.021	0.028	0.037	5.001	0.021	0.446	316	2384	100	167	8498	8665	238	11562	11800	Error	Error	-5.669	167	8498	238	11562	251098	4493537	0.529	1.400	0	0	0
1	1	6	"A31"	"A31"	4220	37165	100	886	1011	553	54	608	608	667	310	46	46	30	0	4690	21513	22307	103	2669	2669	4702	9110	193	41	38	0	0.000	0.000	0.000	0.000	0.000	0.000	0.000	0.000	0.000	0.000	0.000	0.000	0.000	0.000	0.138	0.021	0.028	0.061	6.043	0.019	0.607	316	2384	100	278	2021	2299	403	18844	19247	Error	Error	-2.862	278	2021	403	18844	319610	6798120	1.110	1.845	0	0	0
1	2	6	"A31"	"A31"	4520	37165	100	705	773	347	44	599	599	731	1517	207	0	0	0	11140	13320	13233	99	2634	2634	5140	10203	198	41	12	0	0.000	0.000	0.000	0.000	0.000	0.000	0.000	0.000	0.000	0.000	0.000	0.000	0.000	0.000	0.012	0.016	0.027	0.044	7.080	0.021	0.080	316	2384	100	106	8506	8612	174	10686	10860	Error	Error	-6.326	106	8506	174	10686	244136	4209162	0.028	0.802	0	0	0
1	3	6	"A31"	"A31"	4820	37165	100	728	813	358	44	612	612	678	369	54	25	7	0	10012	12495	13294	106	2665	2665	5059	10099	199	31	10	0	0.000	0.000	0.000	0.000	0.000	0.000	0.000	0.000	0.000	0.000	0.000	0.000	0.000	0.000	0.016	0.020	0.035	0.045	6.141	0.019	0.519	316	2384	100	116	7347	7463	201	9830	10031	Error	Error	-5.985	116	7347	201	9830	257033	3948280	0.366	0.736	0	0	0
1	4	6	"A32"	"A32"	5120	37165	100	708	841	468	55	605	605	648	335	51	32	18	0	3253	14763	18572	125	2639	2639	3707	5400	145	32	30	0	0.000	0.000	0.000	0.000	0.000	0.000	0.000	0.000	0.000	0.000	0.000	0.000	0.000	0.000	0.168	0.019	0.041	0.078	6.441	0.017	0.264	316	2384	100	103	614	717	236	12124	12360	Error	Error	-2.576	103	614	236	12124	265851	4664993	0.576	2.047	0	0	0
1	5	6	"A32"	"A32"	5420	37165	100	607	642	277	43	575	575	631	307	48	17	4	0	5579	7601	8576	112	2559	2559	4345	7939	182	16	7	0	0.000	0.000	0.000	0.000	0.000	0.000	0.000	0.000	0.000	0.000	0.000	0.000	0.000	0.000	0.011	0.013	0.067	0.081	6.589	0.018	0.407	316	2384	100	32	3020	3052	67	5042	5109	Error	Error	-6.560	32	3020	67	5042	202738	2401773	0.036	0.410	0	0	0
1	6	6	"A32"	"A32"	5720	37165	100	636	692	297	42	560	560	640	703	109	3	0	0	8154	9161	8643	94	2572	2572	5011	9879	197	22	5	0	0.000	0.000	0.000	0.000	0.000	0.000	0.000	0.000	0.000	0.000	0.000	0.000	0.000	0.000	0.014	0.020	0.043	0.067	6.450	0.027	0.183	316	2384	100	76	5582	5658	132	6589	6721	Error	Error	-6.199	76	5582	132	6589	218743	2894969	0.074	0.420	0	0	0
1	7	6	"A33"	"A33"	6025	37165	100	600	649	339	52	516	516	556	275	49	25	8	0	5310	7701	7152	92	2438	2438	2845	2909	102	50	36	0	0.000	0.000	0.000	0.000	0.000	0.000	0.000	0.000	0.000	0.000	0.000	0.000	0.000	0.000	0.029	0.025	0.051	0.086	6.144	0.024	0.218	316	2384	100	84	2872	2956	133	5263	5396	Error	Error	-5.096	84	2872	133	5263	205033	2433664	0.338	1.669	0	0	0
1	8	6	"A33"	"A33"	6325	37165	100	584	616	252	40	506	506	549	396	72	12	0	0	5842	6760	5108	75	2442	2442	2898	2544	87	57	32	0	0.000	0.000	0.000	0.000	0.000	0.000	0.000	0.000	0.000	0.000	0.000	0.000	0.000	0.000	0.023	0.025	0.046	0.066	6.573	0.042	0.154	316	2384	100	78	3400	3478	110	4318	4428	Error	Error	-5.446	78	3400	110	4318	194780	2136024	0.169	1.518	0	0	0
1	9	6	"A33"	"A33"	6625	37165	100	560	611	274	44	496	496	533	263	49	24	7	0	3770	7174	6690	93	2429	2429	2789	2192	78	46	42	0	0.000	0.000	0.000	0.000	0.000	0.000	0.000	0.000	0.000	0.000	0.000	0.000	0.000	0.000	0.048	0.024	0.050	0.078	7.222	0.020	0.182	316	2384	100	64	1341	1405	115	4745	4860	Error	Error	-4.389	64	1341	115	4745	193034	2267107	0.297	2.000	0	0	0
1	10	6	"A34"	"A34"	6925	37165	100	592	691	384	55	507	507	538	242	44	33	21	0	3003	10639	12863	120	2422	2422	3074	3006	97	33	32	0	0.000	0.000	0.000	0.000	0.000	0.000	0.000	0.000	0.000	0.000	0.000	0.000	0.000	0.000	0.146	0.022	0.056	0.101	6.877	0.022	0.390	316	2384	100	85	581	666	184	8217	8401	Error	Error	-2.773	85	581	184	8217	218265	3361806	0.632	2.517	0	0	0
1	11	6	"A34"	"A34"	7225	37165	100	588	658	427	64	524	524	577	337	58	16	4	0	6323	7923	8291	104	2424	2424	3686	5925	160	32	9	0	0.000	0.000	0.000	0.000	0.000	0.000	0.000	0.000	0.000	0.000	0.000	0.000	0.000	0.000	0.016	0.024	0.050	0.067	6.040	0.021	0.242	316	2384	100	64	3899	3963	134	5499	5633	Error	Error	-5.929	64	3899	134	5499	207999	2503707	0.240	0.715	0	0	0
1	12	6	"A34"	"A34"	7530	37165	100	605	654	295	45	514	514	567	310	54	21	8	0	7737	8931	7883	88	2466	2466	3938	6503	165	43	10	0	0.000	0.000	0.000	0.000	0.000	0.000	0.000	0.000	0.000	0.000	0.000	0.000	0.000	0.000	0.017	0.022	0.039	0.049	5.494	0.020	0.413	316	2384	100	91	5271	5362	140	6465	6605	Error	Error	-5.856	91	5271	140	6465	206742	2822318	0.281	0.768	0	0	0
1	13	6	"A35"	"A35"	7830	37165	100	678	817	491	60	537	537	605	362	59	34	19	0	4520	19664	20564	104	2533	2533	4572	8641	188	41	39	0	0.000	0.000	0.000	0.000	0.000	0.000	0.000	0.000	0.000	0.000	0.000	0.000	0.000	0.000	0.071	0.016	0.023	0.050	6.479	0.019	0.507	316	2384	100	141	1987	2128	280	17131	17411	Error	Error	-3.817	141	1987	280	17131	258033	6213715	0.586	1.747	0	0	0
1	14	6	"A35"	"A35"	8130	37165	100	856	928	499	53	524	524	579	327	56	50	27	0	21823	25157	20500	81	2509	2509	4788	8698	181	60	51	0	0.000	0.000	0.000	0.000	0.000	0.000	0.000	0.000	0.000	0.000	0.000	0.000	0.000	0.000	0.017	0.018	0.020	0.032	5.366	0.018	0.458	316	2384	100	332	19314	19646	404	22648	23052	Error	Error	-5.862	332	19314	404	22648	293242	7949560	1.067	2.342	0	0	0
1	15	6	"A35"	"A35"	8430	37165	100	711	779	378	48	530	530	586	327	55	34	12	0	12811	15119	13989	92	2535	2535	4039	6800	168	57	34	0	0.000	0.000	0.000	0.000	0.000	0.000	0.000	0.000	0.000	0.000	0.000	0.000	0.000	0.000	0.018	0.020	0.027	0.035	4.890	0.019	0.428	316	2384	100	181	10276	10457	249	12584	12833	Error	Error	-5.827	181	10276	249	12584	246190	4777629	0.590	1.629	0	0	0
1	16	6	"A36"	"A36"	8730	37170	100	745	912	621	68	517	517	559	292	52	45	32	0	5893	19992	20269	101	2507	2507	2959	2207	74	52	48	0	0.000	0.000	0.000	0.000	0.000	0.000	0.000	0.000	0.000	0.000	0.000	0.000	0.000	0.000	0.067	0.023	0.028	0.056	5.719	0.022	0.473	316	2384	100	228	3386	3614	395	17485	17880	Error	Error	-3.892	228	3386	395	17485	288321	6317520	1.209	7.718	0	0	0
1	17	6	"A36"	"A36"	9030	37170	100	646	698	355	50	527	527	579	331	57	24	6	0	7980	10116	10130	100	2549	2549	3824	6553	171	39	14	0	0.000	0.000	0.000	0.000	0.000	0.000	0.000	0.000	0.000	0.000	0.000	0.000	0.000	0.000	0.022	0.023	0.035	0.046	6.722	0.019	0.314	316	2384	100	119	5431	5550	171	7567	7738	Error	Error	-5.512	119	5431	171	7567	220629	3196579	0.360	0.960	0	0	0
1	18	6	"A36"	"A36"	9335	37170	100	704	778	365	46	544	544	616	937	152	5	0	0	10295	14422	13684	94	2608	2608	3745	5702	152	63	29	0	0.000	0.000	0.000	0.000	0.000	0.000	0.000	0.000	0.000	0.000	0.000	0.000	0.000	0.000	0.021	0.020	0.027	0.039	3.887	0.034	0.107	316	2384	100	160	7687	7847	234	11814	12048	Error	Error	-5.586	160	7687	234	11814	245936	4557317	0.173	1.873	0	0	0
1	1	7	"A37"	"A37"	4220	37465	100	758	877	567	64	584	584	661	657	99	19	3	0	3838	14401	15137	105	2646	2646	4097	6243	152	38	36	0	0.000	0.000	0.000	0.000	0.000	0.000	0.000	0.000	0.000	0.000	0.000	0.000	0.000	0.000	0.146	0.025	0.042	0.067	5.926	0.022	0.192	316	2384	100	174	1192	1366	293	11755	12048	Error	Error	-2.776	174	1192	293	11755	277286	4550733	0.329	1.650	0	0	0
1	2	7	"A37"	"A37"	4520	37465	100	881	921	372	40	634	634	843	2199	260	0	0	0	15692	18283	14542	79	2722	2722	5221	8793	168	58	39	0	0.000	0.000	0.000	0.000	0.000	0.000	0.000	0.000	0.000	0.000	0.000	0.000	0.000	0.000	0.019	0.018	0.024	0.036	4.787	0.084	0.154	316	2384	100	247	12970	13217	287	15561	15848	Error	Error	-5.715	247	12970	287	15561	290977	5777285	0.035	1.485	0	0	0
1	3	7	"A37"	"A37"	4820	37465	100	790	813	370	45	640	640	720	930	129	2	0	0	12129	11948	9262	77	2680	2680	4223	6108	144	55	38	0	0.000	0.000	0.000	0.000	0.000	0.000	0.000	0.000	0.000	0.000	0.000	0.000	0.000	0.000	0.016	0.019	0.028	0.046	6.624	0.018	0.306	316	2384	100	150	9449	9599	173	9268	9441	Error	Error	-5.977	150	9449	173	9268	256831	3775462	0.100	1.265	0	0	0
1	4	7	"A38"	"A38"	5125	37465	100	918	1039	542	52	615	615	673	521	77	38	14	0	12176	24317	22021	90	2599	2599	3917	6399	163	51	49	0	0.000	0.000	0.000	0.000	0.000	0.000	0.000	0.000	0.000	0.000	0.000	0.000	0.000	0.000	0.032	0.020	0.024	0.045	5.378	0.018	0.176	316	2384	100	303	9577	9880	424	21718	22142	Error	Error	-4.982	303	9577	424	21718	328306	7684271	0.702	3.188	0	0	0
1	5	7	"A38"	"A38"	5425	37465	100	796	849	384	45	605	605	670	491	73	19	3	0	13523	15855	12956	81	2586	2586	4322	7475	172	63	31	0	0.000	0.000	0.000	0.000	0.000	0.000	0.000	0.000	0.000	0.000	0.000	0.000	0.000	0.000	0.017	0.018	0.024	0.035	5.197	0.017	0.402	316	2384	100	191	10937	11128	244	13269	13513	Error	Error	-5.840	191	10937	244	13269	268243	5010155	0.365	1.543	0	0	0
1	6	7	"A38"	"A38"	5725	37465	100	728	798	384	48	588	588	637	326	51	31	12	0	12112	15120	15568	102	2591	2591	4488	7890	175	56	19	0	0.000	0.000	0.000	0.000	0.000	0.000	0.000	0.000	0.000	0.000	0.000	0.000	0.000	0.000	0.015	0.017	0.025	0.034	5.845	0.015	0.291	316	2384	100	140	9521	9661	210	12529	12739	Error	Error	-6.088	140	9521	210	12529	252144	4778037	0.494	1.348	0	0	0
1	7	7	"A39"	"A39"	6025	37465	100	629	739	412	55	528	528	563	250	44	33	18	0	3128	12331	15245	123	2450	2450	2888	1932	66	38	35	0	0.000	0.000	0.000	0.000	0.000	0.000	0.000	0.000	0.000	0.000	0.000	0.000	0.000	0.000	0.149	0.021	0.041	0.070	5.595	0.020	0.302	316	2384	100	101	678	779	211	9881	10092	Error	Error	-2.747	101	678	211	9881	233647	3896696	0.704	4.888	0	0	0
1	8	7	"A39"	"A39"	6325	37465	100	594	640	300	46	511	511	570	575	100	7	0	0	5302	8088	9487	117	2413	2413	3406	5448	159	26	12	0	0.000	0.000	0.000	0.000	0.000	0.000	0.000	0.000	0.000	0.000	0.000	0.000	0.000	0.000	0.029	0.023	0.059	0.066	6.646	0.019	0.368	316	2384	100	83	2889	2972	129	5675	5804	Error	Error	-5.121	83	2889	129	5675	202280	2555853	0.122	0.859	0	0	0
1	9	7	"A39"	"A39"	6630	37465	100	628	691	462	66	505	505	538	250	46	31	12	0	6955	8346	7531	90	2393	2393	2678	1586	59	64	58	0	0.000	0.000	0.000	0.000	0.000	0.000	0.000	0.000	0.000	0.000	0.000	0.000	0.000	0.000	0.027	0.031	0.045	0.054	6.157	0.032	0.256	316	2384	100	123	4562	4685	186	5953	6139	Error	Error	-5.213	123	4562	186	5953	218351	2637198	0.612	3.574	0	0	0
1	10	7	"A40"	"A40"	6930	37465	100	604	719	444	61	506	506	535	243	45	35	18	0	3133	12646	15173	119	2355	2355	2783	1933	69	41	38	0	0.000	0.000	0.000	0.000	0.000	0.000	0.000	0.000	0.000	0.000	0.000	0.000	0.000	0.000	0.126	0.021	0.047	0.091	8.518	0.020	0.319	316	2384	100	98	778	876	213	10291	10504	Error	Error	-2.989	98	778	213	10291	227210	3996126	0.757	5.102	0	0	0
1	11	7	"A40"	"A40"	7230	37465	100	598	638	307	48	518	518	682	2526	370	0	0	0	6949	9161	9753	106	2388	2388	3336	4925	147	45	16	0	0.000	0.000	0.000	0.000	0.000	0.000	0.000	0.000	0.000	0.000	0.000	0.000	0.000	0.000	0.018	0.018	0.042	0.062	7.795	0.018	0.255	316	2384	100	80	4561	4641	120	6773	6893	Error	Error	-5.833	80	4561	120	6773	201595	2894904	-0.017	1.183	0	0	0
1	12	7	"A40"	"A40"	7530	37465	100	607	761	1700	223	508	508	548	264	48	27	9	0	7513	8535	6867	80	2411	2411	3197	3788	118	57	35	0	0.000	0.000	0.000	0.000	0.000	0.000	0.000	0.000	0.000	0.000	0.000	0.000	0.000	0.000	0.019	0.041	0.048	0.064	5.585	0.024	0.032	316	2384	100	99	5102	5201	253	6124	6377	Error	Error	-5.687	99	5102	253	6124	240401	2697088	0.807	1.409	0	0	0
1	13	7	"A41"	"A41"	7830	37465	100	737	833	437	52	513	513	579	376	64	37	15	0	12530	18149	17920	98	2427	2427	4325	8175	189	50	43	0	0.000	0.000	0.000	0.000	0.000	0.000	0.000	0.000	0.000	0.000	0.000	0.000	0.000	0.000	0.022	0.020	0.027	0.050	5.988	0.018	0.439	316	2384	100	224	10103	10327	320	15722	16042	Error	Error	-5.495	224	10103	320	15722	263369	5735103	0.676	1.691	0	0	0
1	14	7	"A41"	"A41"	8130	37465	100	732	835	442	52	526	526	598	370	61	35	15	0	17153	19405	16453	84	2491	2491	5599	11077	197	62	25	0	0.000	0.000	0.000	0.000	0.000	0.000	0.000	0.000	0.000	0.000	0.000	0.000	0.000	0.000	0.014	0.018	0.023	0.033	5.575	0.019	0.528	316	2384	100	206	14662	14868	309	16914	17223	Error	Error	-6.153	206	14662	309	16914	263724	6132022	0.641	1.246	0	0	0
1	15	7	"A41"	"A41"	8435	37465	100	869	946	462	48	526	526	582	317	54	52	28	0	23890	25411	18502	72	2500	2500	4543	8464	186	67	60	0	0.000	0.000	0.000	0.000	0.000	0.000	0.000	0.000	0.000	0.000	0.000	0.000	0.000	0.000	0.016	0.018	0.020	0.030	4.835	0.018	0.589	316	2384	100	343	21390	21733	420	22911	23331	Error	Error	-5.963	343	21390	420	22911	299086	8029935	1.148	2.466	0	0	0
1	16	7	"A42"	"A42"	8735	37470	100	596	636	313	49	519	519	564	296	52	20	4	0	5962	6953	5356	77	2461	2461	3407	5185	152	31	9	0	0.000	0.000	0.000	0.000	0.000	0.000	0.000	0.000	0.000	0.000	0.000	0.000	0.000	0.000	0.022	0.026	0.050	0.071	7.424	0.021	0.290	316	2384	100	77	3501	3578	117	4492	4609	Error	Error	-5.507	77	3501	117	4492	200924	2197020	0.243	0.684	0	0	0
1	17	7	"A42"	"A42"	9035	37470	100	603	663	417	62	521	521	562	293	52	24	5	0	6366	7877	6817	86	2469	2469	3181	4117	129	48	18	0	0.000	0.000	0.000	0.000	0.000	0.000	0.000	0.000	0.000	0.000	0.000	0.000	0.000	0.000	0.021	0.026	0.048	0.064	6.185	0.023	0.232	316	2384	100	82	3897	3979	142	5408	5550	Error	Error	-5.571	82	3897	142	5408	209361	2489159	0.345	1.141	0	0	0
1	18	7	"A42"	"A42"	9335	37470	100	620	658	310	47	524	524	582	503	86	11	1	0	7252	9467	8070	85	2525	2525	3216	3825	118	56	33	0	0.000	0.000	0.000	0.000	0.000	0.000	0.000	0.000	0.000	0.000	0.000	0.000	0.000	0.000	0.020	0.019	0.033	0.047	6.448	0.022	0.264	316	2384	100	96	4727	4823	134	6942	7076	Error	Error	-5.622	96	4727	134	6942	208059	2991516	0.151	1.634	0	0	0
1	1	8	"A43"	"A43"	4225	37765	100	839	924	455	49	605	605	696	1265	181	3	0	0	6616	19505	18370	94	2624	2624	4064	6517	160	47	44	0	0.000	0.000	0.000	0.000	0.000	0.000	0.000	0.000	0.000	0.000	0.000	0.000	0.000	0.000	0.059	0.019	0.025	0.045	5.864	0.019	0.484	316	2384	100	234	3992	4226	319	16881	17200	Error	Error	-4.093	234	3992	319	16881	291889	6163588	0.180	2.369	0	0	0
1	2	8	"A43"	"A43"	4525	37765	100	693	772	374	48	592	592	700	1633	233	0	0	0	5594	11752	12643	107	2539	2539	4890	8919	182	25	23	0	0.000	0.000	0.000	0.000	0.000	0.000	0.000	0.000	0.000	0.000	0.000	0.000	0.000	0.000	0.033	0.020	0.037	0.058	5.669	0.017	0.447	316	2384	100	101	3055	3156	180	9213	9393	Error	Error	-4.919	101	3055	180	9213	243806	3713512	0.044	0.769	0	0	0
1	3	8	"A43"	"A43"	4825	37765	100	704	804	433	53	589	589	655	454	69	24	5	0	6937	15158	13963	92	2560	2560	4416	7631	172	42	37	0	0.000	0.000	0.000	0.000	0.000	0.000	0.000	0.000	0.000	0.000	0.000	0.000	0.000	0.000	0.026	0.017	0.024	0.042	7.375	0.021	0.491	316	2384	100	115	4377	4492	215	12598	12813	Error	Error	-5.250	115	4377	215	12598	253962	4789896	0.328	1.408	0	0	0
1	4	8	"A44"	"A44"	5125	37765	100	798	921	517	56	605	605	649	328	50	38	21	0	3711	15522	17204	110	2568	2568	3862	5295	137	38	34	0	0.000	0.000	0.000	0.000	0.000	0.000	0.000	0.000	0.000	0.000	0.000	0.000	0.000	0.000	0.169	0.024	0.036	0.079	6.747	0.020	0.342	316	2384	100	193	1143	1336	316	12954	13270	Error	Error	-2.566	193	1143	316	12954	291055	4904974	0.829	2.202	0	0	0
1	5	8	"A44"	"A44"	5425	37765	100	734	900	1393	154	581	581	640	520	81	15	4	0	6868	9909	9090	91	2525	2525	3686	5313	144	43	25	0	0.000	0.000	0.000	0.000	0.000	0.000	0.000	0.000	0.000	0.000	0.000	0.000	0.000	0.000	0.035	0.043	0.047	0.062	6.239	0.020	0.040	316	2384	100	153	4343	4496	319	7384	7703	Error	Error	-4.827	153	4343	319	7384	284376	3131391	0.500	1.171	0	0	0
1	6	8	"A44"	"A44"	5725	37765	100	853	912	403	44	569	569	635	363	57	38	16	0	13331	18420	14617	79	2482	2482	4241	6993	164	57	46	0	0.000	0.000	0.000	0.000	0.000	0.000	0.000	0.000	0.000	0.000	0.000	0.000	0.000	0.000	0.026	0.022	0.025	0.039	6.277	0.021	0.405	316	2384	100	284	10849	11133	343	15938	16281	Error	Error	-5.256	284	10849	343	15938	288202	5820795	0.763	2.028	0	0	0
1	7	8	"A45"	"A45"	6030	37765	100	686	732	318	43	549	549	593	289	48	31	9	0	3817	10189	10765	105	2410	2410	3553	5794	163	43	23	0	0.000	0.000	0.000	0.000	0.000	0.000	0.000	0.000	0.000	0.000	0.000	0.000	0.000	0.000	0.097	0.024	0.038	0.071	7.482	0.019	0.350	316	2384	100	137	1407	1544	183	7779	7962	Error	Error	-3.360	137	1407	183	7779	231370	3219830	0.481	1.145	0	0	0
1	8	8	"A45"	"A45"	6330	37765	100	709	795	405	50	537	537	590	301	51	36	15	0	10564	13252	12414	93	2416	2416	4359	8151	186	50	22	0	0.000	0.000	0.000	0.000	0.000	0.000	0.000	0.000	0.000	0.000	0.000	0.000	0.000	0.000	0.021	0.024	0.030	0.048	6.172	0.020	0.461	316	2384	100	172	8148	8320	258	10836	11094	Error	Error	-5.566	172	8148	258	10836	251354	4187494	0.681	1.091	0	0	0
1	9	8	"A45"	"A45"	6630	37765	100	536	608	310	50	524	524	565	268	47	24	10	0	7858	12403	12920	104	2381	2381	3596	5887	163	48	27	0	0.000	0.000	0.000	0.000	0.000	0.000	0.000	0.000	0.000	0.000	0.000	0.000	0.000	0.000	0.002	0.008	0.027	0.052	9.136	0.016	0.293	316	2384	100	12	5477	5489	84	10022	10106	Error	Error	-8.834	12	5477	84	10022	192164	3919340	0.160	1.496	0	0	0
1	10	8	"A47"	"A47"	6930	37765	100	755	850	518	60	519	519	567	295	52	45	26	0	7873	22987	21482	93	2382	2382	4103	8173	199	47	45	0	0.000	0.000	0.000	0.000	0.000	0.000	0.000	0.000	0.000	0.000	0.000	0.000	0.000	0.000	0.043	0.016	0.020	0.038	5.471	0.017	0.462	316	2384	100	236	5491	5727	331	20605	20936	Error	Error	-4.540	236	5491	331	20605	268509	7263905	0.959	2.311	0	0	0
1	11	8	"A47"	"A47"	7230	37765	100	693	750	336	44	511	511	565	300	53	35	15	0	13575	17257	15527	89	2363	2363	4627	8639	186	55	35	0	0.000	0.000	0.000	0.000	0.000	0.000	0.000	0.000	0.000	0.000	0.000	0.000	0.000	0.000	0.016	0.016	0.019	0.033	5.640	0.016	0.445	316	2384	100	182	11212	11394	239	14894	15133	Error	Error	-5.945	182	11212	239	14894	237074	5453063	0.617	1.462	0	0	0
1	12	8	"A47"	"A47"	7535	37765	100	844	926	475	51	533	533	604	376	62	44	23	0	20625	24615	20142	81	2434	2434	5208	9956	191	58	48	0	0.000	0.000	0.000	0.000	0.000	0.000	0.000	0.000	0.000	0.000	0.000	0.000	0.000	0.000	0.017	0.018	0.020	0.031	4.935	0.018	0.430	316	2384	100	311	18191	18502	393	22181	22574	Error	Error	-5.870	311	18191	393	22181	292462	7778217	0.856	1.949	0	0	0
1	13	8	"A48"	"A48"	7835	37765	100	854	941	548	58	505	505	554	307	55	53	33	0	24112	25201	21668	85	2371	2371	3652	6495	177	53	52	0	0.000	0.000	0.000	0.000	0.000	0.000	0.000	0.000	0.000	0.000	0.000	0.000	0.000	0.000	0.016	0.019	0.021	0.037	5.575	0.018	0.523	316	2384	100	349	21741	22090	436	22830	23266	Error	Error	-5.961	349	21741	436	22830	297217	7963644	1.261	3.318	0	0	0
1	14	8	"A48"	"A48"	8135	37765	100	809	933	502	53	541	541	640	471	73	37	16	0	14536	23731	20719	87	2457	2457	5526	11299	204	51	41	0	0.000	0.000	0.000	0.000	0.000	0.000	0.000	0.000	0.000	0.000	0.000	0.000	0.000	0.000	0.022	0.018	0.022	0.031	4.812	0.019	0.550	316	2384	100	268	12079	12347	392	21274	21666	Error	Error	-5.494	268	12079	392	21274	294705	7499082	0.622	1.611	0	0	0
1	15	8	"A48"	"A48"	8435	37765	100	687	755	343	45	526	526	619	1137	183	1	0	0	10930	13143	12549	95	2451	2451	4377	8601	196	48	18	0	0.000	0.000	0.000	0.000	0.000	0.000	0.000	0.000	0.000	0.000	0.000	0.000	0.000	0.000	0.019	0.021	0.030	0.048	5.737	0.031	0.079	316	2384	100	161	8479	8640	229	10692	10921	Error	Error	-5.719	161	8479	229	10692	238493	4153209	0.120	1.019	0	0	0
1	16	8	"A49"	"A49"	8735	37770	100	765	908	486	53	522	522	573	330	57	45	28	0	10145	21002	19262	91	2475	2475	3293	4113	124	52	50	0	0.000	0.000	0.000	0.000	0.000	0.000	0.000	0.000	0.000	0.000	0.000	0.000	0.000	0.000	0.032	0.021	0.024	0.039	5.485	0.021	0.492	316	2384	100	243	7670	7913	386	18527	18913	Error	Error	-4.980	243	7670	386	18527	287053	6636615	1.015	4.306	0	0	0
1	17	8	"A49"	"A49"	9035	37770	100	720	797	378	47	526	526	587	391	66	32	11	0	11433	15428	14744	95	2468	2468	3839	7054	183	57	31	0	0.000	0.000	0.000	0.000	0.000	0.000	0.000	0.000	0.000	0.000	0.000	0.000	0.000	0.000	0.022	0.021	0.027	0.038	4.241	0.020	0.455	316	2384	100	194	8965	9159	271	12960	13231	Error	Error	-5.530	194	8965	271	12960	251911	4875399	0.537	1.643	0	0	0
1	18	8	"A49"	"A49"	9340	37770	100	807	951	758	79	536	536	590	373	63	40	18	0	17424	21446	17183	80	2530	2530	3859	6605	171	68	51	0	0.000	0.000	0.000	0.000	0.000	0.000	0.000	0.000	0.000	0.000	0.000	0.000	0.000	0.000	0.018	0.022	0.024	0.034	6.719	0.022	0.333	316	2384	100	271	14894	15165	415	18916	19331	Error	Error	-5.780	271	14894	415	18916	300557	6777077	0.968	2.663	0	0	0
1	1	9	"A50"	"A50"	4225	38065	100	679	731	346	47	596	596	654	602	92	8	0	0	4876	6068	4350	71	2493	2493	2788	2091	75	56	24	0	0.000	0.000	0.000	0.000	0.000	0.000	0.000	0.000	0.000	0.000	0.000	0.000	0.000	0.000	0.035	0.038	0.092	0.102	4.622	0.027	0.107	316	2384	100	83	2383	2466	135	3575	3710	Error	Error	-4.844	83	2383	135	3575	230986	1917485	0.128	1.569	0	0	0
1	2	9	"A50"	"A50"	4525	38065	100	618	669	328	49	584	584	618	260	42	23	6	0	5388	5671	2604	45	2524	2524	3139	2469	78	55	19	0	0.000	0.000	0.000	0.000	0.000	0.000	0.000	0.000	0.000	0.000	0.000	0.000	0.000	0.000	0.012	0.027	0.075	0.081	4.740	0.030	0.147	316	2384	100	34	2864	2898	85	3147	3232	Error	Error	-6.396	34	2864	85	3147	211278	1792083	0.196	1.026	0	0	0
1	3	9	"A50"	"A50"	4825	38065	100	615	667	251	37	588	588	625	340	54	15	1	0	4379	5464	3558	65	2482	2482	2682	1299	48	70	33	0	0.000	0.000	0.000	0.000	0.000	0.000	0.000	0.000	0.000	0.000	0.000	0.000	0.000	0.000	0.014	0.026	0.089	0.087	4.379	0.031	0.061	316	2384	100	27	1897	1924	79	2982	3061	Error	Error	-6.135	27	1897	79	2982	210852	1726740	0.124	2.142	0	0	0
1	4	9	"A51"	"A51"	5130	38065	100	679	734	384	52	584	584	621	282	45	27	12	0	4071	10760	10555	98	2502	2502	2724	1169	42	52	48	0	0.000	0.000	0.000	0.000	0.000	0.000	0.000	0.000	0.000	0.000	0.000	0.000	0.000	0.000	0.061	0.018	0.037	0.069	7.790	0.020	0.188	316	2384	100	95	1569	1664	150	8258	8408	Error	Error	-4.046	95	1569	150	8258	231879	3400276	0.401	6.874	0	0	0
1	5	9	"A51"	"A51"	5430	38065	100	667	669	246	36	579	579	629	463	73	7	0	0	5888	6828	3798	55	2511	2511	3065	3123	101	55	18	0	0.000	0.000	0.000	0.000	0.000	0.000	0.000	0.000	0.000	0.000	0.000	0.000	0.000	0.000	0.026	0.021	0.046	0.052	4.721	0.023	0.165	316	2384	100	88	3377	3465	90	4317	4407	Error	Error	-5.262	88	3377	90	4317	211478	2157640	0.086	1.205	0	0	0
1	6	9	"A51"	"A51"	5730	38065	100	678	723	345	47	584	584	664	745	112	4	0	0	7636	9378	6343	67	2487	2487	3860	5650	146	45	19	0	0.000	0.000	0.000	0.000	0.000	0.000	0.000	0.000	0.000	0.000	0.000	0.000	0.000	0.000	0.018	0.020	0.034	0.038	5.043	0.022	0.111	316	2384	100	94	5149	5243	139	6891	7030	Error	Error	-5.775	94	5149	139	6891	228597	2963436	0.079	0.977	0	0	0
1	7	9	"A52"	"A52"	6030	38065	100	598	640	304	47	556	556	599	395	65	13	3	0	8077	10969	9582	87	2414	2414	3119	3527	113	59	39	0	0.000	0.000	0.000	0.000	0.000	0.000	0.000	0.000	0.000	0.000	0.000	0.000	0.000	0.000	0.007	0.010	0.030	0.054	9.129	0.014	0.053	316	2384	100	42	5663	5705	84	8555	8639	Error	Error	-7.075	42	5663	84	8555	202232	3466110	0.104	2.226	0	0	0
1	8	9	"A52"	"A52"	6330	38065	100	674	770	701	91	555	555	601	290	48	30	12	0	13476	13297	8780	66	2457	2457	3985	5950	149	67	43	0	0.000	0.000	0.000	0.000	0.000	0.000	0.000	0.000	0.000	0.000	0.000	0.000	0.000	0.000	0.011	0.020	0.024	0.030	5.203	0.020	0.188	316	2384	100	119	11019	11138	215	10840	11055	Error	Error	-6.533	119	11019	215	10840	243245	4201945	0.583	1.565	0	0	0
1	9	9	"A52"	"A52"	6635	38065	100	720	780	479	61	546	546	591	345	58	31	8	0	13478	13493	9439	69	2403	2403	3273	4320	131	67	64	0	0.000	0.000	0.000	0.000	0.000	0.000	0.000	0.000	0.000	0.000	0.000	0.000	0.000	0.000	0.016	0.021	0.027	0.032	4.043	0.022	0.250	316	2384	100	174	11075	11249	234	11090	11324	Error	Error	-5.992	174	11075	234	11090	246489	4263694	0.548	2.366	0	0	0
1	10	9	"A53"	"A53"	6935	38065	100	764	807	384	47	550	550	608	479	78	26	5	0	16684	15530	12481	80	2420	2420	3614	5295	146	58	53	0	0.000	0.000	0.000	0.000	0.000	0.000	0.000	0.000	0.000	0.000	0.000	0.000	0.000	0.000	0.015	0.020	0.026	0.044	6.606	0.023	0.333	316	2384	100	214	14264	14478	257	13110	13367	Error	Error	-6.059	214	14264	257	13110	255022	4907559	0.415	2.250	0	0	0
1	11	9	"A53"	"A53"	7235	38065	100	783	835	395	47	540	540	592	325	54	43	18	0	15006	14891	12206	81	2425	2425	3796	5884	155	55	52	0	0.000	0.000	0.000	0.000	0.000	0.000	0.000	0.000	0.000	0.000	0.000	0.000	0.000	0.000	0.019	0.024	0.028	0.044	5.644	0.022	0.384	316	2384	100	243	12581	12824	295	12466	12761	Error	Error	-5.694	243	12581	295	12466	263848	4705712	0.748	1.886	0	0	0
1	12	9	"A53"	"A53"	7535	38065	100	718	774	398	51	531	531	612	715	116	8	0	0	13727	14473	10532	72	2353	2353	4074	6508	159	67	39	0	0.000	0.000	0.000	0.000	0.000	0.000	0.000	0.000	0.000	0.000	0.000	0.000	0.000	0.000	0.016	0.020	0.027	0.033	4.909	0.024	0.080	316	2384	100	187	11374	11561	243	12120	12363	Error	Error	-5.927	187	11374	243	12120	244707	4573311	0.227	1.598	0	0	0
1	13	9	"A54"	"A54"	7835	38065	100	656	729	371	50	504	504	547	279	51	36	17	0	4452	14344	13660	95	2353	2353	3071	3577	116	47	44	0	0.000	0.000	0.000	0.000	0.000	0.000	0.000	0.000	0.000	0.000	0.000	0.000	0.000	0.000	0.072	0.019	0.027	0.051	6.585	0.018	0.269	316	2384	100	152	2099	2251	225	11991	12216	Error	Error	-3.788	152	2099	225	11991	230421	4532660	0.652	3.152	0	0	0
1	14	9	"A54"	"A54"	8135	38065	100	639	702	365	51	506	506	551	332	60	29	8	0	11589	12920	11588	89	2342	2342	3643	5653	155	60	37	0	0.000	0.000	0.000	0.000	0.000	0.000	0.000	0.000	0.000	0.000	0.000	0.000	0.000	0.000	0.014	0.019	0.028	0.038	4.692	0.019	0.299	316	2384	100	133	9247	9380	196	10578	10774	Error	Error	-6.119	133	9247	196	10578	221898	4082770	0.455	1.641	0	0	0
1	15	9	"A54"	"A54"	8440	38070	100	721	760	373	49	505	505	560	370	66	32	9	0	11637	15251	13144	86	2387	2387	3121	4371	140	69	52	0	0.000	0.000	0.000	0.000	0.000	0.000	0.000	0.000	0.000	0.000	0.000	0.000	0.000	0.000	0.023	0.020	0.027	0.034	4.013	0.020	0.330	316	2384	100	216	9250	9466	255	12864	13119	Error	Error	-5.420	216	9250	255	12864	240112	4819314	0.541	2.775	0	0	0
1	16	9	"A55"	"A55"	8740	38070	100	636	704	362	51	522	522	578	378	65	20	6	0	7432	9887	9360	94	2427	2427	3487	5623	161	43	18	0	0.000	0.000	0.000	0.000	0.000	0.000	0.000	0.000	0.000	0.000	0.000	0.000	0.000	0.000	0.023	0.024	0.033	0.049	6.101	0.021	0.293	316	2384	100	114	5005	5119	182	7460	7642	Error	Error	-5.456	114	5005	182	7460	222619	3124164	0.333	1.138	0	0	0
1	17	9	"A55"	"A55"	9040	38070	100	691	785	418	53	524	524	568	326	57	34	13	0	10277	13506	12276	90	2424	2424	3254	4670	143	62	44	0	0.000	0.000	0.000	0.000	0.000	0.000	0.000	0.000	0.000	0.000	0.000	0.000	0.000	0.000	0.021	0.024	0.031	0.040	4.551	0.020	0.343	316	2384	100	167	7853	8020	261	11082	11343	Error	Error	-5.555	167	7853	261	11082	248127	4267861	0.666	2.195	0	0	0
1	18	9	"A55"	"A55"	9340	38070	100	715	774	353	45	537	537	597	360	60	31	7	0	10020	11869	9375	78	2516	2516	3797	6198	163	57	24	0	0.000	0.000	0.000	0.000	0.000	0.000	0.000	0.000	0.000	0.000	0.000	0.000	0.000	0.000	0.024	0.025	0.037	0.042	4.988	0.022	0.294	316	2384	100	178	7504	7682	237	9353	9590	Error	Error	-5.398	178	7504	237	9353	244462	3750690	0.492	1.302	0	0	0
1	1	10	"A56"	"A56"	4230	38365	100	739	794	333	41	598	598	636	282	44	32	12	0	9789	12444	11047	88	2546	2546	3299	3927	119	55	48	0	0.000	0.000	0.000	0.000	0.000	0.000	0.000	0.000	0.000	0.000	0.000	0.000	0.000	0.000	0.019	0.020	0.030	0.047	6.554	0.020	0.326	316	2384	100	141	7243	7384	196	9898	10094	Error	Error	-5.683	141	7243	196	9898	250777	3932325	0.560	2.329	0	0	0
1	2	10	"A56"	"A56"	4530	38365	100	735	782	317	40	609	609	654	291	44	30	7	0	8963	10907	8495	77	2594	2594	3866	5459	141	57	25	0	0.000	0.000	0.000	0.000	0.000	0.000	0.000	0.000	0.000	0.000	0.000	0.000	0.000	0.000	0.020	0.021	0.031	0.039	5.151	0.021	0.350	316	2384	100	126	6369	6495	173	8313	8486	Error	Error	-5.660	126	6369	173	8313	247056	3446594	0.440	1.290	0	0	0
1	3	10	"A56"	"A56"	4830	38365	100	728	777	341	43	629	629	674	418	62	16	2	0	7730	9564	8138	85	2600	2600	3820	5054	132	50	16	0	0.000	0.000	0.000	0.000	0.000	0.000	0.000	0.000	0.000	0.000	0.000	0.000	0.000	0.000	0.019	0.021	0.044	0.052	5.890	0.020	0.269	316	2384	100	99	5130	5229	148	6964	7112	Error	Error	-5.695	99	5130	148	6964	245527	3022261	0.246	1.137	0	0	0
1	4	10	"A57"	"A57"	5130	38365	100	628	669	278	41	580	580	625	283	45	18	6	0	3595	7791	8666	111	2519	2519	3614	5288	146	25	14	0	0.000	0.000	0.000	0.000	0.000	0.000	0.000	0.000	0.000	0.000	0.000	0.000	0.000	0.000	0.045	0.017	0.083	0.097	6.280	0.020	0.350	316	2384	100	48	1076	1124	89	5272	5361	Error	Error	-4.486	48	1076	89	5272	211449	2462033	0.155	0.790	0	0	0
1	5	10	"A57"	"A57"	5430	38365	100	637	670	290	43	584	584	639	451	70	8	1	0	5140	5654	3823	67	2512	2512	3250	3448	106	35	11	0	0.000	0.000	0.000	0.000	0.000	0.000	0.000	0.000	0.000	0.000	0.000	0.000	0.000	0.000	0.020	0.027	0.072	0.095	6.555	0.022	0.172	316	2384	100	53	2628	2681	86	3142	3228	Error	Error	-5.632	53	2628	86	3142	211627	1786587	0.069	0.697	0	0	0
1	6	10	"A57"	"A57"	5730	38365	100	619	695	334	48	583	583	635	314	49	23	7	0	8321	10717	9908	92	2510	2510	4204	6671	158	42	18	0	0.000	0.000	0.000	0.000	0.000	0.000	0.000	0.000	0.000	0.000	0.000	0.000	0.000	0.000	0.006	0.014	0.036	0.056	9.335	0.018	0.331	316	2384	100	36	5811	5847	112	8207	8319	Error	Error	-7.335	36	5811	112	8207	219698	3386456	0.191	0.976	0	0	0
1	7	10	"A58"	"A58"	6035	38365	100	708	826	563	68	596	596	636	298	46	32	15	0	3589	11873	12004	101	2544	2544	3217	3337	103	41	38	0	0.000	0.000	0.000	0.000	0.000	0.000	0.000	0.000	0.000	0.000	0.000	0.000	0.000	0.000	0.107	0.025	0.044	0.077	6.703	0.025	0.277	316	2384	100	112	1045	1157	230	9329	9559	Error	Error	-3.222	112	1045	230	9329	260940	3751882	0.638	2.594	0	0	0
1	8	10	"A58"	"A58"	6335	38365	100	683	735	511	69	590	590	660	409	61	16	2	0	10051	10210	7689	75	2523	2523	4706	7701	163	48	12	0	0.000	0.000	0.000	0.000	0.000	0.000	0.000	0.000	0.000	0.000	0.000	0.000	0.000	0.000	0.012	0.019	0.031	0.046	6.455	0.021	0.271	316	2384	100	93	7528	7621	145	7687	7832	Error	Error	-6.339	93	7528	145	7687	232286	3226250	0.183	0.715	0	0	0
1	9	10	"A58"	"A58"	6635	38365	100	637	679	299	44	559	559	614	347	56	20	5	0	8456	8774	7069	80	2449	2449	3852	5843	151	50	13	0	0.000	0.000	0.000	0.000	0.000	0.000	0.000	0.000	0.000	0.000	0.000	0.000	0.000	0.000	0.013	0.019	0.041	0.068	5.934	0.020	0.202	316	2384	100	78	6007	6085	120	6325	6445	Error	Error	-6.267	78	6007	120	6325	214423	2772661	0.187	0.842	0	0	0
1	10	10	"A59"	"A59"	6935	38365	100	654	746	423	56	553	553	597	303	50	28	11	0	7928	11953	11105	92	2436	2436	3590	4750	132	54	31	0	0.000	0.000	0.000	0.000	0.000	0.000	0.000	0.000	0.000	0.000	0.000	0.000	0.000	0.000	0.018	0.020	0.028	0.044	6.643	0.020	0.280	316	2384	100	101	5492	5593	193	9517	9710	Error	Error	-5.765	101	5492	193	9517	235597	3777241	0.492	1.761	0	0	0
1	11	10	"A59"	"A59"	7235	38365	100	734	785	384	48	522	522	577	302	52	41	17	0	14017	15261	12286	80	2386	2386	4053	6168	152	57	47	0	0.000	0.000	0.000	0.000	0.000	0.000	0.000	0.000	0.000	0.000	0.000	0.000	0.000	0.000	0.018	0.020	0.026	0.041	5.635	0.021	0.351	316	2384	100	212	11631	11843	263	12875	13138	Error	Error	-5.778	212	11631	263	12875	248118	4822557	0.689	1.817	0	0	0
1	12	10	"A59"	"A59"	7540	38365	100	736	800	425	53	521	521	582	357	61	33	12	0	16059	17598	12795	72	2384	2384	4167	6375	152	64	51	0	0.000	0.000	0.000	0.000	0.000	0.000	0.000	0.000	0.000	0.000	0.000	0.000	0.000	0.000	0.016	0.018	0.022	0.031	4.820	0.018	0.348	316	2384	100	215	13675	13890	279	15214	15493	Error	Error	-5.991	215	13675	279	15214	252895	5560994	0.611	2.107	0	0	0
1	13	10	"A60"	"A60"	7840	38365	100	565	691	953	137	497	497	539	280	51	25	6	0	4184	5398	4217	78	2332	2332	2569	1525	59	52	37	0	0.000	0.000	0.000	0.000	0.000	0.000	0.000	0.000	0.000	0.000	0.000	0.000	0.000	0.000	0.037	0.063	0.080	0.102	6.070	0.042	0.068	316	2384	100	68	1852	1920	194	3066	3260	Error	Error	-4.767	68	1852	194	3066	218322	1705914	0.543	1.855	0	0	0
1	14	10	"A60"	"A60"	8140	38370	100	558	601	265	44	503	503	543	287	52	19	4	0	4875	5714	4175	73	2339	2339	2581	1375	53	61	47	0	0.000	0.000	0.000	0.000	0.000	0.000	0.000	0.000	0.000	0.000	0.000	0.000	0.000	0.000	0.022	0.029	0.054	0.072	6.083	0.027	0.103	316	2384	100	55	2536	2591	98	3375	3473	Error	Error	-5.527	55	2536	98	3375	189915	1805772	0.202	2.279	0	0	0
1	15	10	"A60"	"A60"	8440	38370	100	551	626	426	68	506	506	550	321	58	16	4	0	4926	5667	4083	72	2355	2355	2526	1103	43	60	51	0	0.000	0.000	0.000	0.000	0.000	0.000	0.000	0.000	0.000	0.000	0.000	0.000	0.000	0.000	0.018	0.036	0.072	0.097	6.728	0.033	0.078	316	2384	100	45	2571	2616	120	3312	3432	Error	Error	-5.836	45	2571	120	3312	197863	1790651	0.237	2.848	0	0	0
1	16	10	"A61"	"A61"	8740	38370	100	797	917	501	54	520	520	575	361	62	44	24	0	17658	21321	18898	88	2416	2416	3713	6564	176	57	53	0	0.000	0.000	0.000	0.000	0.000	0.000	0.000	0.000	0.000	0.000	0.000	0.000	0.000	0.000	0.018	0.021	0.026	0.044	6.307	0.019	0.470	316	2384	100	277	15242	15519	397	18905	19302	Error	Error	-5.782	277	15242	397	18905	289617	6737494	0.947	2.683	0	0	0
1	17	10	"A61"	"A61"	9040	38370	100	758	927	558	60	520	520	572	319	55	43	27	0	11627	20409	19488	95	2453	2453	3899	6978	178	55	44	0	0.000	0.000	0.000	0.000	0.000	0.000	0.000	0.000	0.000	0.000	0.000	0.000	0.000	0.000	0.026	0.023	0.026	0.042	5.722	0.021	0.557	316	2384	100	238	9174	9412	407	17956	18363	Error	Error	-5.269	238	9174	407	17956	292789	6449099	1.113	2.366	0	0	0
1	18	10	"A61"	"A61"	9345	38370	100	840	940	472	50	541	541	594	321	54	48	30	0	17261	22521	18536	82	2498	2498	4080	6788	166	66	51	0	0.000	0.000	0.000	0.000	0.000	0.000	0.000	0.000	0.000	0.000	0.000	0.000	0.000	0.000	0.020	0.020	0.023	0.032	4.415	0.019	0.514	316	2384	100	299	14763	15062	399	20023	20422	Error	Error	-5.626	299	14763	399	20023	297032	7116564	1.078	2.717	0	0	0
1	1	11	"A62"	"A62"	4230	38665	100	660	702	283	40	617	617	664	518	78	8	0	0	3359	5949	4255	71	2551	2551	2892	1607	55	45	38	0	0.000	0.000	0.000	0.000	0.000	0.000	0.000	0.000	0.000	0.000	0.000	0.000	0.000	0.000	0.053	0.025	0.095	0.105	6.641	0.023	0.078	316	2384	100	43	808	851	85	3398	3483	Error	Error	-4.232	43	808	85	3398	221837	1879900	0.073	1.902	0	0	0
1	2	11	"A62"	"A62"	4530	38665	100	632	675	272	40	616	616	657	331	50	14	3	0	3688	4505	2284	50	2555	2555	3063	2065	67	36	17	0	0.000	0.000	0.000	0.000	0.000	0.000	0.000	0.000	0.000	0.000	0.000	0.000	0.000	0.000	0.014	0.030	0.122	0.130	5.184	0.028	0.079	316	2384	100	16	1133	1149	59	1950	2009	Error	Error	-6.146	16	1133	59	1950	213270	1423512	0.054	0.698	0	0	0
1	3	11	"A62"	"A62"	4830	38665	100	642	686	327	47	595	595	630	305	48	19	4	0	3479	5045	3634	72	2499	2499	3064	2515	82	29	18	0	0.000	0.000	0.000	0.000	0.000	0.000	0.000	0.000	0.000	0.000	0.000	0.000	0.000	0.000	0.048	0.036	0.118	0.139	6.471	0.024	0.104	316	2384	100	47	980	1027	91	2546	2637	Error	Error	-4.382	47	980	91	2546	216920	1594349	0.184	0.788	0	0	0
1	4	11	"A63"	"A63"	5135	38665	100	702	735	321	43	588	588	645	332	51	22	7	0	8571	11688	10889	93	2477	2477	4190	7074	168	41	23	0	0.000	0.000	0.000	0.000	0.000	0.000	0.000	0.000	0.000	0.000	0.000	0.000	0.000	0.000	0.019	0.016	0.033	0.049	6.847	0.019	0.320	316	2384	100	114	6094	6208	147	9211	9358	Error	Error	-5.740	114	6094	147	9211	232163	3693500	0.271	1.060	0	0	0
1	5	11	"A63"	"A63"	5435	38665	100	707	760	348	45	590	590	640	301	47	27	10	0	7603	9769	7804	79	2509	2509	3839	5666	147	45	24	0	0.000	0.000	0.000	0.000	0.000	0.000	0.000	0.000	0.000	0.000	0.000	0.000	0.000	0.000	0.023	0.023	0.040	0.060	6.043	0.023	0.330	316	2384	100	117	5094	5211	170	7260	7430	Error	Error	-5.444	117	5094	170	7260	240128	3086950	0.399	1.047	0	0	0
1	6	11	"A63"	"A63"	5735	38665	100	924	957	458	47	603	603	689	839	121	15	0	0	12933	19811	16528	83	2555	2555	5129	9277	180	51	44	0	0.000	0.000	0.000	0.000	0.000	0.000	0.000	0.000	0.000	0.000	0.000	0.000	0.000	0.000	0.031	0.021	0.024	0.041	5.221	0.020	0.489	316	2384	100	321	10378	10699	354	17256	17610	Error	Error	-5.015	321	10378	354	17256	302516	6260184	0.319	1.583	0	0	0
1	7	11	"A64"	"A64"	6035	38665	100	705	791	393	49	567	567	616	342	55	31	11	0	7978	13316	13320	100	2430	2430	3414	5077	148	50	34	0	0.000	0.000	0.000	0.000	0.000	0.000	0.000	0.000	0.000	0.000	0.000	0.000	0.000	0.000	0.025	0.021	0.034	0.052	6.258	0.019	0.332	316	2384	100	138	5548	5686	224	10886	11110	Error	Error	-5.329	138	5548	224	10886	249952	4207972	0.512	1.950	0	0	0
1	8	11	"A64"	"A64"	6335	38665	100	803	858	419	48	561	561	622	314	50	43	18	0	14768	16628	14265	85	2455	2455	4625	7688	166	56	41	0	0.000	0.000	0.000	0.000	0.000	0.000	0.000	0.000	0.000	0.000	0.000	0.000	0.000	0.000	0.020	0.021	0.028	0.041	5.446	0.020	0.412	316	2384	100	242	12313	12555	297	14173	14470	Error	Error	-5.669	242	12313	297	14173	271108	5254443	0.752	1.561	0	0	0
1	9	11	"A64"	"A64"	6640	38665	100	693	755	362	47	539	539	584	279	47	34	14	0	10004	13054	12069	92	2382	2382	4005	7025	175	52	25	0	0.000	0.000	0.000	0.000	0.000	0.000	0.000	0.000	0.000	0.000	0.000	0.000	0.000	0.000	0.020	0.020	0.028	0.044	6.578	0.019	0.430	316	2384	100	154	7622	7776	216	10672	10888	Error	Error	-5.629	154	7622	216	10672	238441	4125210	0.613	1.288	0	0	0
1	10	11	"A65"	"A65"	6940	38665	100	707	758	348	45	527	527	581	326	56	36	10	0	4433	15318	14722	96	2381	2381	4260	7111	166	45	43	0	0.000	0.000	0.000	0.000	0.000	0.000	0.000	0.000	0.000	0.000	0.000	0.000	0.000	0.000	0.088	0.018	0.025	0.055	6.451	0.018	0.459	316	2384	100	180	2052	2232	231	12937	13168	Error	Error	-3.511	180	2052	231	12937	239584	4840627	0.543	1.555	0	0	0
1	11	11	"A65"	"A65"	7240	38665	100	721	772	357	46	545	545	604	335	55	35	9	0	10801	14846	12367	83	2404	2404	4628	7823	169	52	40	0	0.000	0.000	0.000	0.000	0.000	0.000	0.000	0.000	0.000	0.000	0.000	0.000	0.000	0.000	0.021	0.018	0.025	0.041	6.207	0.021	0.436	316	2384	100	176	8397	8573	227	12442	12669	Error	Error	-5.576	176	8397	227	12442	243882	4691446	0.501	1.306	0	0	0
1	12	11	"A65"	"A65"	7540	38670	100	832	852	403	47	537	537	627	900	143	7	0	0	19491	18215	13671	75	2394	2394	4712	8251	175	60	50	0	0.000	0.000	0.000	0.000	0.000	0.000	0.000	0.000	0.000	0.000	0.000	0.000	0.000	0.000	0.017	0.020	0.024	0.038	4.988	0.022	0.479	316	2384	100	295	17097	17392	315	15821	16136	Error	Error	-5.857	295	17097	315	15821	269384	5755972	0.250	1.637	0	0	0
1	13	11	"A66"	"A66"	7840	38670	100	817	922	532	57	517	517	590	449	76	42	17	0	10169	22537	20326	90	2357	2357	4071	7697	189	50	48	0	0.000	0.000	0.000	0.000	0.000	0.000	0.000	0.000	0.000	0.000	0.000	0.000	0.000	0.000	0.038	0.020	0.023	0.045	6.141	0.020	0.535	316	2384	100	300	7812	8112	405	20180	20585	Error	Error	-4.703	300	7812	405	20180	291406	7121680	0.739	2.399	0	0	0
1	14	11	"A66"	"A66"	8140	38670	100	833	934	507	54	513	513	594	410	69	45	20	0	19871	24478	19536	79	2330	2330	5434	11210	206	56	48	0	0.000	0.000	0.000	0.000	0.000	0.000	0.000	0.000	0.000	0.000	0.000	0.000	0.000	0.000	0.018	0.019	0.021	0.035	5.024	0.019	0.525	316	2384	100	320	17541	17861	421	22148	22569	Error	Error	-5.777	320	17541	421	22148	295264	7735182	0.829	1.699	0	0	0
1	15	11	"A66"	"A66"	8445	38670	100	815	889	472	53	507	507	585	827	141	13	1	0	20530	22031	17450	79	2351	2351	3620	6599	182	61	56	0	0.000	0.000	0.000	0.000	0.000	0.000	0.000	0.000	0.000	0.000	0.000	0.000	0.000	0.000	0.017	0.019	0.024	0.037	4.952	0.018	0.411	316	2384	100	308	18179	18487	382	19680	20062	Error	Error	-5.883	308	18179	382	19680	280963	6961735	0.368	2.790	0	0	0
1	16	11	"A67"	"A67"	8745	38670	100	730	899	698	77	514	514	557	302	54	42	25	0	11790	17524	17024	97	2361	2361	2989	3552	118	57	54	0	0.000	0.000	0.000	0.000	0.000	0.000	0.000	0.000	0.000	0.000	0.000	0.000	0.000	0.000	0.023	0.025	0.032	0.049	5.669	0.024	0.397	316	2384	100	216	9429	9645	385	15163	15548	Error	Error	-5.448	216	9429	385	15163	284175	5537656	1.132	4.092	0	0	0
1	17	11	"A67"	"A67"	9045	38670	100	692	833	516	61	531	531	584	360	61	31	17	0	9966	15793	16104	101	2382	2382	3598	6702	186	54	31	0	0.000	0.000	0.000	0.000	0.000	0.000	0.000	0.000	0.000	0.000	0.000	0.000	0.000	0.000	0.021	0.023	0.029	0.043	4.488	0.021	0.395	316	2384	100	161	7584	7745	302	13411	13713	Error	Error	-5.558	161	7584	302	13411	263239	4990578	0.692	1.820	0	0	0
1	18	11	"A67"	"A67"	9345	38670	100	764	820	409	49	545	545	614	468	76	26	6	0	12480	16151	14408	89	2420	2420	4465	8493	190	53	29	0	0.000	0.000	0.000	0.000	0.000	0.000	0.000	0.000	0.000	0.000	0.000	0.000	0.000	0.000	0.022	0.020	0.025	0.036	4.815	0.020	0.356	316	2384	100	219	10060	10279	275	13731	14006	Error	Error	-5.522	219	10060	275	13731	259134	5103734	0.440	1.376	0	0	0
1	1	12	"A68"	"A68"	4235	38970	100	819	878	390	44	613	613	669	370	55	33	11	0	8459	13301	11237	84	2582	2582	3247	3715	114	52	47	0	0.000	0.000	0.000	0.000	0.000	0.000	0.000	0.000	0.000	0.000	0.000	0.000	0.000	0.000	0.035	0.025	0.028	0.046	6.717	0.022	0.204	316	2384	100	206	5877	6083	265	10719	10984	Error	Error	-4.834	206	5877	265	10719	277297	4203061	0.565	2.706	0	0	0
1	2	12	"A68"	"A68"	4535	38970	100	776	848	422	49	612	612	655	293	44	37	16	0	6062	12048	11060	91	2536	2536	3955	6214	157	37	34	0	0.000	0.000	0.000	0.000	0.000	0.000	0.000	0.000	0.000	0.000	0.000	0.000	0.000	0.000	0.047	0.025	0.042	0.056	4.984	0.020	0.334	316	2384	100	164	3526	3690	236	9512	9748	Error	Error	-4.426	164	3526	236	9512	267967	3807061	0.659	1.302	0	0	0
1	3	12	"A68"	"A68"	4835	38970	100	788	878	497	56	596	596	640	281	43	41	18	0	5429	12417	11994	96	2537	2537	3830	5648	147	37	33	0	0.000	0.000	0.000	0.000	0.000	0.000	0.000	0.000	0.000	0.000	0.000	0.000	0.000	0.000	0.066	0.029	0.039	0.062	5.221	0.023	0.398	316	2384	100	192	2892	3084	282	9880	10162	Error	Error	-3.913	192	2892	282	9880	277404	3923644	0.847	1.520	0	0	0
1	4	12	"A69"	"A69"	5135	38970	100	708	786	342	43	582	582	644	345	53	28	7	0	11016	12473	11382	91	2496	2496	3877	6521	168	54	24	0	0.000	0.000	0.000	0.000	0.000	0.000	0.000	0.000	0.000	0.000	0.000	0.000	0.000	0.000	0.015	0.020	0.033	0.048	6.783	0.021	0.378	316	2384	100	126	8520	8646	204	9977	10181	Error	Error	-6.079	126	8520	204	9977	248482	3941445	0.412	1.318	0	0	0
1	5	12	"A69"	"A69"	5435	38970	100	798	934	1066	114	592	592	675	691	102	18	2	0	12968	17413	14450	82	2535	2535	4494	8019	178	61	34	0	0.000	0.000	0.000	0.000	0.000	0.000	0.000	0.000	0.000	0.000	0.000	0.000	0.000	0.000	0.020	0.023	0.025	0.037	5.199	0.023	0.253	316	2384	100	206	10433	10639	342	14878	15220	Error	Error	-5.662	206	10433	342	14878	295274	5502610	0.375	1.611	0	0	0
1	6	12	"A69"	"A69"	5735	38970	100	841	880	405	46	577	577	633	306	48	45	21	0	13331	18884	14628	77	2507	2507	4709	8078	171	55	45	0	0.000	0.000	0.000	0.000	0.000	0.000	0.000	0.000	0.000	0.000	0.000	0.000	0.000	0.000	0.024	0.019	0.023	0.034	5.563	0.019	0.426	316	2384	100	264	10824	11088	303	16377	16680	Error	Error	-5.358	264	10824	303	16377	277985	5967328	0.807	1.755	0	0	0
1	7	12	"A70"	"A70"	6040	38970	100	688	736	317	43	565	565	612	286	46	28	10	0	6356	10069	10646	105	2472	2472	3449	5343	154	35	21	0	0.000	0.000	0.000	0.000	0.000	0.000	0.000	0.000	0.000	0.000	0.000	0.000	0.000	0.000	0.032	0.023	0.044	0.067	5.987	0.020	0.360	316	2384	100	123	3884	4007	171	7597	7768	Error	Error	-4.981	123	3884	171	7597	232575	3181916	0.434	1.239	0	0	0
1	8	12	"A70"	"A70"	6340	38970	100	703	781	386	49	557	557	636	473	74	21	5	0	10129	14654	13602	92	2411	2411	4809	8818	183	44	25	0	0.000	0.000	0.000	0.000	0.000	0.000	0.000	0.000	0.000	0.000	0.000	0.000	0.000	0.000	0.019	0.018	0.027	0.038	6.432	0.021	0.510	316	2384	100	146	7718	7864	224	12243	12467	Error	Error	-5.724	146	7718	224	12243	246757	4630687	0.307	1.116	0	0	0
1	9	12	"A70"	"A70"	6640	38970	100	610	645	277	42	528	528	567	265	46	25	7	0	7472	10759	10842	100	2336	2336	3873	6794	175	37	19	0	0.000	0.000	0.000	0.000	0.000	0.000	0.000	0.000	0.000	0.000	0.000	0.000	0.000	0.000	0.016	0.014	0.034	0.054	6.567	0.017	0.409	316	2384	100	82	5136	5218	117	8423	8540	Error	Error	-5.969	82	5136	117	8423	203699	3399921	0.294	1.014	0	0	0
1	10	12	"A71"	"A71"	6940	38970	100	859	909	393	43	559	559	869	3717	427	0	0	0	19768	17087	13034	76	2506	2506	4322	7500	173	56	50	0	0.000	0.000	0.000	0.000	0.000	0.000	0.000	0.000	0.000	0.000	0.000	0.000	0.000	0.000	0.017	0.024	0.029	0.042	4.883	0.199	0.182	316	2384	100	300	17262	17562	350	14581	14931	Error	Error	-5.846	300	17262	350	14581	287368	5399620	0.011	1.702	0	0	0
1	11	12	"A71"	"A71"	7240	38970	100	852	911	429	47	540	540	591	315	53	49	25	0	23811	20193	13740	68	2390	2390	4283	6980	162	66	60	0	0.000	0.000	0.000	0.000	0.000	0.000	0.000	0.000	0.000	0.000	0.000	0.000	0.000	0.000	0.015	0.021	0.023	0.029	4.190	0.022	0.442	316	2384	100	312	21421	21733	371	17803	18174	Error	Error	-6.101	312	21421	371	17803	287772	6380973	1.016	2.279	0	0	0
1	12	12	"A71"	"A71"	7545	38970	100	855	953	668	70	534	534	598	354	59	47	22	0	16435	18759	13293	70	2400	2400	4504	7795	173	61	48	0	0.000	0.000	0.000	0.000	0.000	0.000	0.000	0.000	0.000	0.000	0.000	0.000	0.000	0.000	0.023	0.026	0.025	0.036	4.575	0.024	0.413	316	2384	100	321	14035	14356	419	16359	16778	Error	Error	-5.450	321	14035	419	16359	301163	5927792	1.003	1.829	0	0	0
1	13	12	"A72"	"A72"	7845	38970	100	672	755	478	63	529	529	581	308	53	31	12	0	9655	12333	11610	94	2376	2376	3524	5418	153	57	31	0	0.000	0.000	0.000	0.000	0.000	0.000	0.000	0.000	0.000	0.000	0.000	0.000	0.000	0.000	0.020	0.023	0.031	0.051	5.426	0.021	0.285	316	2384	100	143	7279	7422	226	9957	10183	Error	Error	-5.670	143	7279	226	9957	238457	3897181	0.565	1.626	0	0	0
1	14	12	"A72"	"A72"	8145	38970	100	738	808	395	48	541	541	601	379	63	33	11	0	12167	15398	12648	82	2411	2411	4283	6986	163	58	39	0	0.000	0.000	0.000	0.000	0.000	0.000	0.000	0.000	0.000	0.000	0.000	0.000	0.000	0.000	0.020	0.021	0.028	0.035	4.708	0.021	0.305	316	2384	100	197	9756	9953	267	12987	13254	Error	Error	-5.630	197	9756	267	12987	255434	4865759	0.546	1.591	0	0	0
1	15	12	"A72"	"A72"	8445	38970	100	726	829	452	54	523	523	591	380	64	32	13	0	10507	14907	13841	92	2411	2411	3718	6009	161	63	31	0	0.000	0.000	0.000	0.000	0.000	0.000	0.000	0.000	0.000	0.000	0.000	0.000	0.000	0.000	0.025	0.024	0.029	0.045	5.457	0.022	0.310	316	2384	100	203	8096	8299	306	12496	12802	Error	Error	-5.318	203	8096	306	12496	261866	4710648	0.626	1.862	0	0	0
1	16	12	"A73"	"A73"	8745	38970	100	566	597	270	45	498	498	538	313	58	17	3	0	3373	4282	2974	69	2340	2340	2450	828	33	56	34	0	0.000	0.000	0.000	0.000	0.000	0.000	0.000	0.000	0.000	0.000	0.000	0.000	0.000	0.000	0.066	0.051	0.165	0.154	4.922	0.049	0.122	316	2384	100	68	1033	1101	99	1942	2041	Error	Error	-3.925	68	1033	99	1942	188703	1353184	0.188	2.213	0	0	0
1	17	12	"A73"	"A73"	9045	38970	100	557	599	313	52	514	514	551	309	56	15	2	0	3392	4155	2616	62	2352	2352	2481	879	35	55	32	0	0.000	0.000	0.000	0.000	0.000	0.000	0.000	0.000	0.000	0.000	0.000	0.000	0.000	0.000	0.041	0.047	0.134	0.164	5.300	0.055	0.113	316	2384	100	43	1040	1083	85	1803	1888	Error	Error	-4.596	43	1040	85	1803	189175	1312866	0.155	1.904	0	0	0
1	18	12	"A73"	"A73"	9350	38970	100	572	608	288	47	532	532	568	288	50	15	2	0	3408	4131	2679	64	2371	2371	2490	820	32	56	33	0	0.000	0.000	0.000	0.000	0.000	0.000	0.000	0.000	0.000	0.000	0.000	0.000	0.000	0.000	0.039	0.043	0.147	0.162	5.784	0.038	0.056	316	2384	100	40	1037	1077	76	1760	1836	Error	Error	-4.696	40	1037	76	1760	192140	1305515	0.139	2.001	0	0	0
1	1	13	"A74"	"A74"	4235	39270	100	809	872	387	44	641	641	693	354	51	32	11	0	6893	14070	14317	101	2656	2656	3891	6164	158	46	34	0	0.000	0.000	0.000	0.000	0.000	0.000	0.000	0.000	0.000	0.000	0.000	0.000	0.000	0.000	0.040	0.020	0.031	0.060	7.720	0.019	0.416	316	2384	100	168	4237	4405	231	11414	11645	Error	Error	-4.657	168	4237	231	11414	275514	4446185	0.506	1.651	0	0	0
1	2	13	"A74"	"A74"	4535	39270	100	1041	1077	445	41	630	630	688	361	52	53	26	0	30044	24295	15301	62	2603	2603	4238	6752	159	72	63	0	0.000	0.000	0.000	0.000	0.000	0.000	0.000	0.000	0.000	0.000	0.000	0.000	0.000	0.000	0.015	0.021	0.023	0.027	4.740	0.022	0.459	316	2384	100	411	27441	27852	447	21692	22139	Error	Error	-6.061	411	27441	447	21692	340205	7677121	1.078	2.971	0	0	0
1	3	13	"A74"	"A74"	4835	39270	100	844	928	442	47	634	634	688	374	54	37	16	0	11926	16193	13747	84	2608	2608	3744	5634	150	64	41	0	0.000	0.000	0.000	0.000	0.000	0.000	0.000	0.000	0.000	0.000	0.000	0.000	0.000	0.000	0.023	0.022	0.029	0.044	6.022	0.021	0.355	316	2384	100	210	9318	9528	294	13585	13879	Error	Error	-5.472	210	9318	294	13585	293204	5116940	0.642	2.210	0	0	0
1	4	13	"A75"	"A75"	5140	39270	100	885	951	482	50	606	606	649	317	48	45	23	0	15733	17889	15145	84	2534	2534	3396	4829	142	56	54	0	0.000	0.000	0.000	0.000	0.000	0.000	0.000	0.000	0.000	0.000	0.000	0.000	0.000	0.000	0.021	0.022	0.028	0.043	4.596	0.021	0.412	316	2384	100	279	13199	13478	345	15355	15700	Error	Error	-5.564	279	13199	345	15355	300592	5652939	0.953	3.001	0	0	0
1	5	13	"A75"	"A75"	5440	39270	100	836	888	373	42	592	592	648	380	58	39	10	0	12648	16373	12678	77	2480	2480	3559	5146	144	70	48	0	0.000	0.000	0.000	0.000	0.000	0.000	0.000	0.000	0.000	0.000	0.000	0.000	0.000	0.000	0.024	0.021	0.025	0.034	4.618	0.020	0.342	316	2384	100	244	10168	10412	296	13893	14189	Error	Error	-5.381	244	10168	296	13893	280563	5173967	0.632	2.490	0	0	0
1	6	13	"A75"	"A75"	5740	39270	100	1016	1043	442	42	595	595	647	323	49	59	30	0	28520	24069	15119	62	2535	2535	4445	7484	168	71	63	0	0.000	0.000	0.000	0.000	0.000	0.000	0.000	0.000	0.000	0.000	0.000	0.000	0.000	0.000	0.016	0.021	0.022	0.028	4.538	0.018	0.057	316	2384	100	421	25985	26406	448	21534	21982	Error	Error	-5.948	421	25985	448	21534	329563	7605845	1.226	2.622	0	0	0
1	7	13	"A76"	"A76"	6040	39270	100	749	813	420	51	574	574	631	407	64	29	6	0	12314	15220	13214	86	2469	2469	3436	4792	139	61	50	0	0.000	0.000	0.000	0.000	0.000	0.000	0.000	0.000	0.000	0.000	0.000	0.000	0.000	0.000	0.018	0.019	0.025	0.041	6.335	0.020	0.198	316	2384	100	175	9845	10020	239	12751	12990	Error	Error	-5.814	175	9845	239	12751	256771	4809433	0.447	2.459	0	0	0
1	8	13	"A76"	"A76"	6340	39270	100	833	866	381	43	564	564	622	308	49	47	18	0	17887	18265	12863	70	2442	2442	4200	6791	161	68	54	0	0.000	0.000	0.000	0.000	0.000	0.000	0.000	0.000	0.000	0.000	0.000	0.000	0.000	0.000	0.017	0.019	0.022	0.030	5.244	0.019	0.427	316	2384	100	269	15445	15714	302	15823	16125	Error	Error	-5.843	269	15445	302	15823	273588	5771861	0.792	2.071	0	0	0
1	9	13	"A76"	"A76"	6645	39270	100	789	834	403	48	533	533	572	301	52	44	22	0	16473	18317	13586	74	2314	2314	3228	4666	144	67	62	0	0.000	0.000	0.000	0.000	0.000	0.000	0.000	0.000	0.000	0.000	0.000	0.000	0.000	0.000	0.018	0.019	0.021	0.028	4.464	0.018	0.296	316	2384	100	256	14159	14415	301	16003	16304	Error	Error	-5.789	256	14159	301	16003	263431	5788063	0.870	3.234	0	0	0
1	10	13	"A77"	"A77"	6945	39270	100	835	1006	593	58	542	542	677	1929	284	2	0	0	16336	16830	13662	81	2334	2334	3586	5497	153	61	58	0	0.000	0.000	0.000	0.000	0.000	0.000	0.000	0.000	0.000	0.000	0.000	0.000	0.000	0.000	0.021	0.032	0.036	0.049	5.126	0.040	0.029	316	2384	100	293	14002	14295	464	14496	14960	Error	Error	-5.579	293	14002	464	14496	317743	5318202	0.171	2.409	0	0	0
1	11	13	"A77"	"A77"	7245	39270	100	912	1066	608	57	555	555	634	385	60	46	29	0	19291	19561	14973	76	2405	2405	4027	6290	156	64	57	0	0.000	0.000	0.000	0.000	0.000	0.000	0.000	0.000	0.000	0.000	0.000	0.000	0.000	0.000	0.021	0.030	0.034	0.042	3.997	0.034	0.635	316	2384	100	357	16886	17243	511	17156	17667	Error	Error	-5.564	357	16886	511	17156	336816	6181122	1.122	2.470	0	0	0
1	12	13	"A77"	"A77"	7545	39270	100	1017	1161	708	60	566	566	666	459	68	49	29	0	22225	20316	14000	68	2443	2443	4525	7351	162	64	61	0	0.000	0.000	0.000	0.000	0.000	0.000	0.000	0.000	0.000	0.000	0.000	0.000	0.000	0.000	0.023	0.033	0.034	0.039	3.333	0.036	0.640	316	2384	100	451	19782	20233	595	17873	18468	Error	Error	-5.455	451	19782	595	17873	366791	6419851	1.078	2.148	0	0	0
1	13	13	"A78"	"A78"	7845	39270	100	815	882	427	48	550	550	655	742	113	15	1	0	10565	16777	14179	84	2382	2382	3598	5057	140	51	49	0	0.000	0.000	0.000	0.000	0.000	0.000	0.000	0.000	0.000	0.000	0.000	0.000	0.000	0.000	0.032	0.023	0.029	0.048	5.542	0.023	0.400	316	2384	100	265	8183	8448	332	14395	14727	Error	Error	-4.949	265	8183	332	14395	278831	5301665	0.306	2.606	0	0	0
1	14	13	"A78"	"A78"	8145	39270	100	922	978	507	51	554	554	626	350	55	51	24	0	29256	22191	15430	69	2469	2469	5000	8552	171	62	59	0	0.000	0.000	0.000	0.000	0.000	0.000	0.000	0.000	0.000	0.000	0.000	0.000	0.000	0.000	0.014	0.021	0.024	0.032	4.779	0.020	0.480	316	2384	100	368	26787	27155	424	19722	20146	Error	Error	-6.186	368	26787	424	19722	309125	7012231	1.006	2.010	0	0	0
1	15	13	"A78"	"A78"	8450	39270	100	840	886	460	51	551	551	609	355	58	41	18	0	18154	17356	13564	78	2438	2438	3702	5673	153	61	59	0	0.000	0.000	0.000	0.000	0.000	0.000	0.000	0.000	0.000	0.000	0.000	0.000	0.000	0.000	0.018	0.022	0.026	0.039	5.047	0.021	0.415	316	2384	100	289	15716	16005	335	14918	15253	Error	Error	-5.765	289	15716	335	14918	279829	5484567	0.780	2.407	0	0	0
1	16	13	"A79"	"A79"	8750	39270	100	769	872	527	60	527	527	581	395	67	38	18	0	13313	19096	16834	88	2360	2360	2889	2908	100	57	53	0	0.000	0.000	0.000	0.000	0.000	0.000	0.000	0.000	0.000	0.000	0.000	0.000	0.000	0.000	0.022	0.021	0.023	0.037	5.893	0.022	0.388	316	2384	100	242	10953	11195	345	16736	17081	Error	Error	-5.500	242	10953	345	16736	275498	6034258	0.737	5.573	0	0	0
1	17	13	"A79"	"A79"	9050	39270	100	779	897	518	57	527	527	582	309	53	44	24	0	15551	19315	16158	83	2409	2409	3749	6432	171	62	50	0	0.000	0.000	0.000	0.000	0.000	0.000	0.000	0.000	0.000	0.000	0.000	0.000	0.000	0.000	0.019	0.022	0.027	0.038	5.272	0.022	0.490	316	2384	100	252	13142	13394	370	16906	17276	Error	Error	-5.705	252	13142	370	16906	283477	6103673	1.019	2.420	0	0	0
1	18	13	"A79"	"A79"	9350	39270	100	899	960	456	47	540	540	612	629	102	29	5	0	19868	22132	16112	72	2431	2431	4184	6860	163	69	60	0	0.000	0.000	0.000	0.000	0.000	0.000	0.000	0.000	0.000	0.000	0.000	0.000	0.000	0.000	0.021	0.021	0.024	0.034	4.448	0.021	0.506	316	2384	100	359	17437	17796	420	19701	20121	Error	Error	-5.602	359	17437	420	19701	303232	6993787	0.553	2.616	0	0	0
1	1	14	"A80"	"A80"	4240	39570	100	784	876	395	45	628	628	653	255	39	38	24	0	4072	13629	13236	97	2535	2535	2894	1766	61	49	44	0	0.000	0.000	0.000	0.000	0.000	0.000	0.000	0.000	0.000	0.000	0.000	0.000	0.000	0.000	0.101	0.022	0.036	0.062	8.143	0.021	0.294	316	2384	100	156	1537	1693	248	11094	11342	Error	Error	-3.300	156	1537	248	11094	276826	4306779	0.875	6.079	0	0	0
1	2	14	"A80"	"A80"	4540	39570	100	749	789	330	41	644	644	685	301	43	26	9	0	8591	11596	9638	83	2578	2578	4084	6486	158	48	24	0	0.000	0.000	0.000	0.000	0.000	0.000	0.000	0.000	0.000	0.000	0.000	0.000	0.000	0.000	0.017	0.016	0.031	0.045	7.045	0.021	0.389	316	2384	100	105	6013	6118	145	9018	9163	Error	Error	-5.840	105	6013	145	9018	249218	3664262	0.346	1.158	0	0	0
1	3	14	"A80"	"A80"	4840	39570	100	728	817	398	48	607	607	645	268	41	38	17	0	3566	11526	12004	104	2542	2542	3204	3329	103	39	35	0	0.000	0.000	0.000	0.000	0.000	0.000	0.000	0.000	0.000	0.000	0.000	0.000	0.000	0.000	0.118	0.023	0.042	0.073	5.953	0.021	0.317	316	2384	100	121	1024	1145	210	8984	9194	Error	Error	-3.081	121	1024	210	8984	258320	3642217	0.642	2.500	0	0	0
1	4	14	"A81"	"A81"	5140	39570	100	826	888	423	47	599	599	646	308	47	44	22	0	13143	15980	12957	81	2513	2513	3554	4998	140	57	50	0	0.000	0.000	0.000	0.000	0.000	0.000	0.000	0.000	0.000	0.000	0.000	0.000	0.000	0.000	0.021	0.021	0.029	0.047	6.008	0.022	0.393	316	2384	100	227	10630	10857	289	13467	13756	Error	Error	-5.549	227	10630	289	13467	280727	5049761	0.786	2.486	0	0	0
1	5	14	"A81"	"A81"	5440	39570	100	872	890	376	42	600	600	649	302	46	45	15	0	12184	15058	11199	74	2533	2533	3806	5749	151	64	44	0	0.000	0.000	0.000	0.000	0.000	0.000	0.000	0.000	0.000	0.000	0.000	0.000	0.000	0.000	0.028	0.023	0.026	0.034	4.506	0.021	0.393	316	2384	100	272	9651	9923	290	12525	12815	Error	Error	-5.149	272	9651	290	12525	281345	4758204	0.798	1.957	0	0	0
1	6	14	"A81"	"A81"	5740	39570	100	749	826	402	48	602	602	656	350	53	31	10	0	11303	13413	9712	72	2501	2501	4508	7660	169	57	24	0	0.000	0.000	0.000	0.000	0.000	0.000	0.000	0.000	0.000	0.000	0.000	0.000	0.000	0.000	0.017	0.021	0.029	0.031	4.910	0.019	0.278	316	2384	100	147	8802	8949	224	10912	11136	Error	Error	-5.904	147	8802	224	10912	261091	4238559	0.486	1.163	0	0	0
1	7	14	"A82"	"A82"	6045	39570	100	827	1099	2224	202	562	562	598	283	47	46	23	0	14021	16823	14202	84	2417	2417	3272	4885	149	60	56	0	0.000	0.000	0.000	0.000	0.000	0.000	0.000	0.000	0.000	0.000	0.000	0.000	0.000	0.000	0.023	0.037	0.027	0.043	6.433	0.016	0.027	316	2384	100	265	11604	11869	537	14406	14943	Error	Error	-5.452	265	11604	537	14406	347371	5316156	1.770	2.774	0	0	0
1	8	14	"A82"	"A82"	6345	39570	100	914	990	533	53	565	565	616	326	52	51	29	0	27349	24812	16863	67	2430	2430	4932	8912	180	67	58	0	0.000	0.000	0.000	0.000	0.000	0.000	0.000	0.000	0.000	0.000	0.000	0.000	0.000	0.000	0.014	0.019	0.020	0.026	4.159	0.020	0.516	316	2384	100	349	24919	25268	425	22382	22807	Error	Error	-6.158	349	24919	425	22382	312724	7840564	1.147	2.231	0	0	0
1	9	14	"A82"	"A82"	6645	39570	100	720	810	403	49	553	553	606	335	55	34	16	0	12672	15766	14345	90	2394	2394	3969	7078	178	58	36	0	0.000	0.000	0.000	0.000	0.000	0.000	0.000	0.000	0.000	0.000	0.000	0.000	0.000	0.000	0.016	0.019	0.027	0.042	6.069	0.020	0.533	316	2384	100	167	10278	10445	257	13372	13629	Error	Error	-5.944	167	10278	257	13372	256057	4982069	0.609	1.667	0	0	0
1	10	14	"A83"	"A83"	6945	39570	100	724	758	323	42	554	554	604	382	63	27	5	0	12484	12385	9085	73	2381	2381	3423	4894	142	60	51	0	0.000	0.000	0.000	0.000	0.000	0.000	0.000	0.000	0.000	0.000	0.000	0.000	0.000	0.000	0.017	0.020	0.027	0.039	6.225	0.023	0.331	316	2384	100	170	10103	10273	204	10004	10208	Error	Error	-5.893	170	10103	204	10004	239458	3913561	0.403	1.831	0	0	0
1	11	14	"A83"	"A83"	7245	39570	100	704	764	353	46	551	551	601	314	52	34	12	0	11293	12394	9379	75	2376	2376	3823	5740	150	57	40	0	0.000	0.000	0.000	0.000	0.000	0.000	0.000	0.000	0.000	0.000	0.000	0.000	0.000	0.000	0.017	0.021	0.029	0.039	4.753	0.026	0.443	316	2384	100	153	8917	9070	213	10018	10231	Error	Error	-5.865	153	8917	213	10018	241289	3916570	0.519	1.493	0	0	0
1	12	14	"A83"	"A83"	7550	39570	100	879	928	434	46	547	547	609	324	53	50	24	0	23274	19535	13444	68	2373	2373	4093	6642	162	64	60	0	0.000	0.000	0.000	0.000	0.000	0.000	0.000	0.000	0.000	0.000	0.000	0.000	0.000	0.000	0.016	0.022	0.024	0.033	3.960	0.022	0.486	316	2384	100	332	20901	21233	381	17162	17543	Error	Error	-5.976	332	20901	381	17162	293152	6172945	0.985	2.325	0	0	0
1	13	14	"A84"	"A84"	7850	39570	100	743	823	418	50	524	524	575	320	55	40	18	0	14189	15227	12554	82	2334	2334	3224	4312	133	60	56	0	0.000	0.000	0.000	0.000	0.000	0.000	0.000	0.000	0.000	0.000	0.000	0.000	0.000	0.000	0.018	0.023	0.030	0.050	6.293	0.021	0.265	316	2384	100	219	11855	12074	299	12893	13192	Error	Error	-5.758	219	11855	299	12893	260011	4811884	0.775	2.784	0	0	0
1	14	14	"A84"	"A84"	8150	39570	100	922	996	521	52	540	540	597	312	52	55	33	0	29450	22730	14871	65	2438	2438	4484	7412	165	65	63	0	0.000	0.000	0.000	0.000	0.000	0.000	0.000	0.000	0.000	0.000	0.000	0.000	0.000	0.000	0.014	0.022	0.024	0.031	4.555	0.022	0.522	316	2384	100	382	27012	27394	456	20292	20748	Error	Error	-6.144	382	27012	456	20292	314668	7182628	1.279	2.462	0	0	0
1	15	14	"A84"	"A84"	8450	39570	100	925	965	557	57	543	543	613	432	70	44	14	0	31363	22143	16422	74	2429	2429	3726	5893	158	60	57	0	0.000	0.000	0.000	0.000	0.000	0.000	0.000	0.000	0.000	0.000	0.000	0.000	0.000	0.000	0.013	0.021	0.022	0.035	5.084	0.022	0.465	316	2384	100	382	28934	29316	422	19714	20136	Error	Error	-6.243	382	28934	422	19714	304846	6997281	0.815	3.125	0	0	0
1	16	14	"A85"	"A85"	8750	39570	100	643	708	329	46	535	535	580	314	54	27	10	0	11214	13709	11279	82	2385	2385	3388	5010	147	64	45	0	0.000	0.000	0.000	0.000	0.000	0.000	0.000	0.000	0.000	0.000	0.000	0.000	0.000	0.000	0.012	0.015	0.024	0.031	5.671	0.020	0.265	316	2384	100	108	8829	8937	173	11324	11497	Error	Error	-6.353	108	8829	173	11324	223802	4331978	0.408	2.060	0	0	0
1	17	14	"A85"	"A85"	9050	39570	100	749	849	414	48	536	536	593	338	56	38	16	0	12780	15594	13137	84	2404	2404	3641	5745	157	60	46	0	0.000	0.000	0.000	0.000	0.000	0.000	0.000	0.000	0.000	0.000	0.000	0.000	0.000	0.000	0.021	0.024	0.028	0.040	4.891	0.023	0.412	316	2384	100	213	10376	10589	313	13190	13503	Error	Error	-5.606	213	10376	313	13190	268380	4927841	0.757	2.081	0	0	0
1	18	14	"A85"	"A85"	9355	39570	100	882	963	493	51	538	538	592	323	54	52	31	0	19675	22599	16580	73	2418	2418	3954	6072	153	69	56	0	0.000	0.000	0.000	0.000	0.000	0.000	0.000	0.000	0.000	0.000	0.000	0.000	0.000	0.000	0.020	0.021	0.023	0.034	5.075	0.021	0.488	316	2384	100	344	17257	17601	425	20181	20606	Error	Error	-5.649	344	17257	425	20181	304307	7141234	1.149	3.071	0	0	0
1	1	15	"A86"	"A86"	4240	39870	100	789	843	374	44	637	637	682	284	41	36	18	0	4214	12432	11298	90	2584	2584	3509	4251	121	45	42	0	0.000	0.000	0.000	0.000	0.000	0.000	0.000	0.000	0.000	0.000	0.000	0.000	0.000	0.000	0.093	0.021	0.033	0.065	6.772	0.021	0.313	316	2384	100	152	1630	1782	206	9848	10054	Error	Error	-3.423	152	1630	206	9848	266496	3928453	0.567	2.099	0	0	0
1	2	15	"A86"	"A86"	4540	39870	100	971	1059	476	44	653	653	705	325	46	49	27	0	13018	16284	11649	71	2672	2672	4183	5744	137	59	48	0	0.000	0.000	0.000	0.000	0.000	0.000	0.000	0.000	0.000	0.000	0.000	0.000	0.000	0.000	0.031	0.030	0.034	0.044	4.113	0.025	0.431	316	2384	100	318	10346	10664	406	13612	14018	Error	Error	-5.024	318	10346	406	13612	334709	5145734	1.089	2.107	0	0	0
1	3	15	"A86"	"A86"	4840	39870	100	777	867	454	52	631	631	674	307	45	34	16	0	7063	13086	11980	91	2594	2594	3738	5009	134	46	34	0	0.000	0.000	0.000	0.000	0.000	0.000	0.000	0.000	0.000	0.000	0.000	0.000	0.000	0.000	0.033	0.022	0.030	0.049	5.722	0.023	0.378	316	2384	100	146	4469	4615	236	10492	10728	Error	Error	-4.936	146	4469	236	10492	273907	4135232	0.629	1.866	0	0	0
1	4	15	"A87"	"A87"	5145	39870	100	707	770	423	54	600	600	666	417	62	19	3	0	8516	10361	8364	80	2493	2493	3575	4810	134	50	38	0	0.000	0.000	0.000	0.000	0.000	0.000	0.000	0.000	0.000	0.000	0.000	0.000	0.000	0.000	0.018	0.022	0.036	0.059	7.925	0.020	0.200	316	2384	100	107	6023	6130	170	7868	8038	Error	Error	-5.815	107	6023	170	7868	243270	3274113	0.249	1.411	0	0	0
1	5	15	"A87"	"A87"	5445	39870	100	723	773	338	43	576	576	616	315	51	32	10	0	9991	12207	9475	77	2439	2439	3443	4580	133	63	41	0	0.000	0.000	0.000	0.000	0.000	0.000	0.000	0.000	0.000	0.000	0.000	0.000	0.000	0.000	0.019	0.020	0.032	0.043	5.828	0.022	0.257	316	2384	100	147	7552	7699	197	9768	9965	Error	Error	-5.683	147	7552	197	9768	244379	3857534	0.498	1.914	0	0	0
1	6	15	"A87"	"A87"	5745	39870	100	845	905	445	49	587	587	637	315	49	43	19	0	19716	19344	12533	64	2495	2495	3922	5694	145	71	61	0	0.000	0.000	0.000	0.000	0.000	0.000	0.000	0.000	0.000	0.000	0.000	0.000	0.000	0.000	0.015	0.019	0.023	0.026	4.438	0.021	0.338	316	2384	100	258	17221	17479	318	16849	17167	Error	Error	-6.061	258	17221	318	16849	285915	6112562	0.851	2.708	0	0	0
1	7	15	"A88"	"A88"	6045	39870	100	722	791	375	47	570	570	611	284	46	37	17	0	12329	14533	12556	86	2453	2453	3611	5640	156	58	43	0	0.000	0.000	0.000	0.000	0.000	0.000	0.000	0.000	0.000	0.000	0.000	0.000	0.000	0.000	0.015	0.018	0.027	0.042	5.710	0.020	0.416	316	2384	100	152	9876	10028	221	12080	12301	Error	Error	-6.022	152	9876	221	12080	249886	4592440	0.634	1.937	0	0	0
1	8	15	"A88"	"A88"	6345	39870	100	849	891	418	46	577	577	638	347	54	42	18	0	23505	20900	14045	67	2431	2431	4675	7929	169	66	56	0	0.000	0.000	0.000	0.000	0.000	0.000	0.000	0.000	0.000	0.000	0.000	0.000	0.000	0.000	0.013	0.017	0.020	0.026	4.835	0.019	0.385	316	2384	100	272	21074	21346	314	18469	18783	Error	Error	-6.276	272	21074	314	18469	281426	6604376	0.729	2.046	0	0	0
1	9	15	"A88"	"A88"	6645	39870	100	801	860	423	49	572	572	639	542	84	23	5	0	13105	16441	12548	76	2411	2411	4169	6686	160	66	39	0	0.000	0.000	0.000	0.000	0.000	0.000	0.000	0.000	0.000	0.000	0.000	0.000	0.000	0.000	0.021	0.021	0.026	0.035	4.858	0.021	0.447	316	2384	100	229	10694	10923	288	14030	14318	Error	Error	-5.545	229	10694	288	14030	271876	5195483	0.408	1.835	0	0	0
1	10	15	"A89"	"A89"	6950	39870	100	735	804	412	51	548	548	599	295	49	38	20	0	8828	13374	11140	83	2385	2385	3529	5145	145	52	43	0	0.000	0.000	0.000	0.000	0.000	0.000	0.000	0.000	0.000	0.000	0.000	0.000	0.000	0.000	0.029	0.023	0.031	0.048	5.791	0.021	0.353	316	2384	100	187	6443	6630	256	10989	11245	Error	Error	-5.107	187	6443	256	10989	253974	4226159	0.695	1.914	0	0	0
1	11	15	"A89"	"A89"	7250	39870	100	714	778	343	44	550	550	598	307	51	36	14	0	15116	14482	10086	69	2376	2376	3664	5253	143	63	52	0	0.000	0.000	0.000	0.000	0.000	0.000	0.000	0.000	0.000	0.000	0.000	0.000	0.000	0.000	0.013	0.019	0.027	0.031	5.001	0.021	0.321	316	2384	100	164	12740	12904	228	12106	12334	Error	Error	-6.280	164	12740	228	12106	245780	4576462	0.586	2.059	0	0	0
1	12	15	"A89"	"A89"	7550	39870	100	736	826	458	55	544	544	606	333	54	35	14	0	12135	13121	8998	68	2384	2384	4145	6499	156	58	44	0	0.000	0.000	0.000	0.000	0.000	0.000	0.000	0.000	0.000	0.000	0.000	0.000	0.000	0.000	0.020	0.026	0.031	0.042	5.102	0.024	0.334	316	2384	100	192	9751	9943	282	10737	11019	Error	Error	-5.666	192	9751	282	10737	260888	4146339	0.661	1.381	0	0	0
1	13	15	"A90"	"A90"	7850	39870	100	765	850	503	59	534	534	596	450	75	33	9	0	9322	15067	12479	82	2348	2348	3420	4751	138	53	49	0	0.000	0.000	0.000	0.000	0.000	0.000	0.000	0.000	0.000	0.000	0.000	0.000	0.000	0.000	0.033	0.025	0.031	0.049	5.268	0.025	0.370	316	2384	100	231	6974	7205	316	12719	13035	Error	Error	-4.916	231	6974	316	12719	268544	4761322	0.564	2.451	0	0	0
1	14	15	"A90"	"A90"	8150	39870	100	882	931	439	47	553	553	616	354	57	48	20	0	24986	20064	12872	64	2438	2438	4211	6217	147	67	63	0	0.000	0.000	0.000	0.000	0.000	0.000	0.000	0.000	0.000	0.000	0.000	0.000	0.000	0.000	0.015	0.021	0.023	0.027	4.328	0.022	0.392	316	2384	100	329	22548	22877	378	17626	18004	Error	Error	-6.099	329	22548	378	17626	294301	6340350	0.890	2.550	0	0	0
1	15	15	"A90"	"A90"	8455	39870	100	903	926	435	46	551	551	595	323	54	51	24	0	24892	20367	13160	64	2416	2416	3451	4275	123	68	66	0	0.000	0.000	0.000	0.000	0.000	0.000	0.000	0.000	0.000	0.000	0.000	0.000	0.000	0.000	0.016	0.021	0.023	0.030	4.249	0.021	0.363	316	2384	100	352	22476	22828	375	17951	18326	Error	Error	-5.997	352	22476	375	17951	292490	6435874	1.025	3.957	0	0	0
1	16	15	"A91"	"A91"	8755	39870	100	850	926	548	59	531	531	569	266	46	54	34	0	25409	20332	15510	76	2373	2373	3023	3996	132	60	57	0	0.000	0.000	0.000	0.000	0.000	0.000	0.000	0.000	0.000	0.000	0.000	0.000	0.000	0.000	0.014	0.022	0.024	0.039	5.059	0.022	0.452	316	2384	100	319	23036	23355	395	17959	18354	Error	Error	-6.174	319	23036	395	17959	292716	6424894	1.342	4.332	0	0	0
1	17	15	"A91"	"A91"	9055	39870	100	813	892	442	49	525	525	588	360	61	43	21	0	12954	17127	14342	83	2390	2390	3977	6658	167	60	41	0	0.000	0.000	0.000	0.000	0.000	0.000	0.000	0.000	0.000	0.000	0.000	0.000	0.000	0.000	0.027	0.025	0.028	0.043	5.174	0.024	0.463	316	2384	100	288	10564	10852	367	14737	15104	Error	Error	-5.197	288	10564	367	14737	282007	5412096	0.844	1.975	0	0	0
1	18	15	"A91"	"A91"	9355	39870	100	842	910	466	51	550	550	611	320	52	47	26	0	17436	18378	13814	75	2414	2414	4092	6639	162	62	53	0	0.000	0.000	0.000	0.000	0.000	0.000	0.000	0.000	0.000	0.000	0.000	0.000	0.000	0.000	0.019	0.023	0.027	0.040	5.228	0.023	0.490	316	2384	100	292	15022	15314	360	15964	16324	Error	Error	-5.685	292	15022	360	15964	287477	5807522	0.934	2.152	0	0	0
1	1	16	"A92"	"A92"	4245	40170	100	751	830	385	46	620	620	669	424	63	25	7	0	6965	12926	11252	87	2530	2530	3586	4518	125	49	46	0	0.000	0.000	0.000	0.000	0.000	0.000	0.000	0.000	0.000	0.000	0.000	0.000	0.000	0.000	0.030	0.020	0.034	0.053	6.463	0.017	0.239	316	2384	100	131	4435	4566	210	10396	10606	Error	Error	-5.081	131	4435	210	10396	262211	4084552	0.380	2.067	0	0	0
1	2	16	"A92"	"A92"	4545	40170	100	853	941	398	42	642	642	689	322	46	41	17	0	12184	15078	11535	76	2581	2581	4384	6413	146	55	46	0	0.000	0.000	0.000	0.000	0.000	0.000	0.000	0.000	0.000	0.000	0.000	0.000	0.000	0.000	0.022	0.024	0.030	0.043	5.151	0.021	0.360	316	2384	100	211	9603	9814	299	12497	12796	Error	Error	-5.508	211	9603	299	12497	297370	4764683	0.783	1.668	0	0	0
1	3	16	"A92"	"A92"	4845	40170	100	745	793	355	44	623	623	673	321	47	29	9	0	5290	8294	7531	90	2532	2532	3721	5159	138	30	22	0	0.000	0.000	0.000	0.000	0.000	0.000	0.000	0.000	0.000	0.000	0.000	0.000	0.000	0.000	0.044	0.030	0.051	0.076	5.436	0.024	0.305	316	2384	100	122	2758	2880	170	5762	5932	Error	Error	-4.499	122	2758	170	5762	250446	2620824	0.374	0.886	0	0	0
1	4	16	"A93"	"A93"	5145	40170	100	737	803	365	45	600	600	686	929	135	3	0	0	8126	11077	10229	92	2495	2495	3521	4982	141	53	27	0	0.000	0.000	0.000	0.000	0.000	0.000	0.000	0.000	0.000	0.000	0.000	0.000	0.000	0.000	0.024	0.024	0.035	0.058	6.927	0.045	0.115	316	2384	100	137	5631	5768	203	8582	8785	Error	Error	-5.361	137	5631	203	8582	253837	3500456	0.126	1.517	0	0	0
1	5	16	"A93"	"A93"	5445	40170	100	711	797	349	43	594	594	648	451	69	20	5	0	9168	12080	10130	83	2447	2447	3654	5219	142	61	28	0	0.000	0.000	0.000	0.000	0.000	0.000	0.000	0.000	0.000	0.000	0.000	0.000	0.000	0.000	0.017	0.021	0.031	0.042	5.132	0.019	0.247	316	2384	100	117	6721	6838	203	9633	9836	Error	Error	-5.844	117	6721	203	9633	251816	3817289	0.330	1.614	0	0	0
1	6	16	"A93"	"A93"	5745	40170	100	698	747	352	47	580	580	619	299	48	30	10	0	11400	14651	10515	71	2412	2412	4058	5825	143	68	42	0	0.000	0.000	0.000	0.000	0.000	0.000	0.000	0.000	0.000	0.000	0.000	0.000	0.000	0.000	0.013	0.014	0.023	0.031	6.114	0.013	0.152	316	2384	100	118	8988	9106	167	12239	12406	Error	Error	-6.251	118	8988	167	12239	235999	4629860	0.428	1.819	0	0	0
1	7	16	"A94"	"A94"	6050	40170	100	760	878	570	64	548	548	598	425	71	33	12	0	4219	15968	15822	99	2316	2316	3698	6159	166	42	41	0	0.000	0.000	0.000	0.000	0.000	0.000	0.000	0.000	0.000	0.000	0.000	0.000	0.000	0.000	0.111	0.024	0.035	0.069	7.837	0.021	0.380	316	2384	100	212	1903	2115	330	13652	13982	Error	Error	-3.166	212	1903	330	13652	277351	5045832	0.659	1.992	0	0	0
1	8	16	"A94"	"A94"	6350	40170	100	931	962	467	48	560	560	618	341	55	51	26	0	20911	21015	15208	72	2379	2379	4435	7869	177	64	53	0	0.000	0.000	0.000	0.000	0.000	0.000	0.000	0.000	0.000	0.000	0.000	0.000	0.000	0.000	0.020	0.022	0.025	0.033	4.147	0.020	0.470	316	2384	100	371	18532	18903	402	18636	19038	Error	Error	-5.642	371	18532	402	18636	304015	6640816	1.009	2.107	0	0	0
1	9	16	"A94"	"A94"	6650	40170	100	777	863	483	55	539	539	609	436	71	36	8	0	15660	17021	14168	83	2331	2331	3819	6598	172	58	50	0	0.000	0.000	0.000	0.000	0.000	0.000	0.000	0.000	0.000	0.000	0.000	0.000	0.000	0.000	0.018	0.022	0.024	0.041	5.919	0.020	0.279	316	2384	100	238	13329	13567	324	14690	15014	Error	Error	-5.807	238	13329	324	14690	272585	5378739	0.583	2.001	0	0	0
1	10	16	"A95"	"A95"	6950	40170	100	635	706	369	52	551	551	603	340	56	23	9	0	5320	10276	11001	107	2339	2339	4127	7181	174	30	23	0	0.000	0.000	0.000	0.000	0.000	0.000	0.000	0.000	0.000	0.000	0.000	0.000	0.000	0.000	0.028	0.020	0.037	0.067	8.001	0.022	0.373	316	2384	100	84	2981	3065	155	7937	8092	Error	Error	-5.149	84	2981	155	7937	223172	3247154	0.303	0.856	0	0	0
1	11	16	"A95"	"A95"	7250	40170	100	761	855	492	57	553	553	619	340	54	39	18	0	8669	16182	14405	89	2376	2376	4770	8413	176	43	38	0	0.000	0.000	0.000	0.000	0.000	0.000	0.000	0.000	0.000	0.000	0.000	0.000	0.000	0.000	0.033	0.022	0.028	0.046	5.846	0.021	0.458	316	2384	100	208	6293	6501	302	13806	14108	Error	Error	-4.919	208	6293	302	13806	270029	5113571	0.694	1.356	0	0	0
1	12	16	"A95"	"A95"	7555	40170	100	817	904	463	51	566	566	635	345	54	44	21	0	19147	18287	14800	80	2403	2403	5056	8487	167	56	49	0	0.000	0.000	0.000	0.000	0.000	0.000	0.000	0.000	0.000	0.000	0.000	0.000	0.000	0.000	0.015	0.021	0.026	0.038	5.472	0.022	0.496	316	2384	100	251	16744	16995	338	15884	16222	Error	Error	-6.060	251	16744	338	15884	285685	5778672	0.780	1.559	0	0	0
1	13	16	"A96"	"A96"	7855	40170	100	767	875	498	56	550	550	596	306	51	42	24	0	9093	17833	15803	88	2346	2346	3912	6694	171	50	45	0	0.000	0.000	0.000	0.000	0.000	0.000	0.000	0.000	0.000	0.000	0.000	0.000	0.000	0.000	0.032	0.021	0.025	0.052	7.509	0.019	0.388	316	2384	100	217	6747	6964	325	15487	15812	Error	Error	-4.958	217	6747	325	15487	276380	5635073	0.912	2.080	0	0	0
1	14	16	"A96"	"A96"	8155	40170	100	745	832	458	55	564	564	617	317	51	39	15	0	23375	19917	14680	73	2436	2436	4806	7950	165	61	55	0	0.000	0.000	0.000	0.000	0.000	0.000	0.000	0.000	0.000	0.000	0.000	0.000	0.000	0.000	0.009	0.015	0.019	0.027	7.720	0.018	0.344	316	2384	100	181	20939	21120	268	17481	17749	Error	Error	-6.854	181	20939	268	17481	262865	6293698	0.678	1.901	0	0	0
1	15	16	"A96"	"A96"	8455	40170	100	903	948	513	54	569	569	631	362	57	48	21	0	21353	22539	17465	77	2431	2431	4453	7739	173	60	53	0	0.000	0.000	0.000	0.000	0.000	0.000	0.000	0.000	0.000	0.000	0.000	0.000	0.000	0.000	0.018	0.019	0.022	0.034	5.221	0.018	0.455	316	2384	100	334	18922	19256	379	20108	20487	Error	Error	-5.824	334	18922	379	20108	299541	7122469	0.876	2.337	0	0	0
1	16	16	"A97"	"A97"	8755	40170	100	787	867	472	54	540	540	592	309	52	44	23	0	10589	16213	13851	85	2381	2381	3523	5450	154	58	44	0	0.000	0.000	0.000	0.000	0.000	0.000	0.000	0.000	0.000	0.000	0.000	0.000	0.000	0.000	0.030	0.024	0.028	0.046	6.736	0.022	0.413	316	2384	100	247	8208	8455	327	13832	14159	Error	Error	-5.054	247	8208	327	13832	274112	5123399	0.890	2.328	0	0	0
1	17	16	"A97"	"A97"	9055	40170	100	791	905	526	58	546	546	598	326	54	43	25	0	11741	18660	16218	86	2398	2398	3930	6597	167	56	42	0	0.000	0.000	0.000	0.000	0.000	0.000	0.000	0.000	0.000	0.000	0.000	0.000	0.000	0.000	0.026	0.022	0.026	0.041	5.259	0.020	0.441	316	2384	100	245	9343	9588	359	16262	16621	Error	Error	-5.253	245	9343	359	16262	285954	5896649	0.942	2.233	0	0	0
1	18	16	"A97"	"A97"	9360	40170	100	820	871	396	45	546	546	610	559	91	24	2	0	14685	17985	13597	75	2406	2406	3709	5300	142	67	52	0	0.000	0.000	0.000	0.000	0.000	0.000	0.000	0.000	0.000	0.000	0.000	0.000	0.000	0.000	0.022	0.021	0.024	0.033	3.696	0.020	0.395	316	2384	100	274	12279	12553	325	15579	15904	Error	Error	-5.486	274	12279	325	15579	275087	5683164	0.467	2.694	0	0	0
1	1	17	"A98"	"A98"	4245	40470	100	661	686	258	37	624	624	682	482	70	6	0	0	3042	3883	1953	50	2639	2639	2740	703	25	40	32	0	0.000	0.000	0.000	0.000	0.000	0.000	0.000	0.000	0.000	0.000	0.000	0.000	0.000	0.000	0.092	0.050	0.197	0.242	6.514	0.035	0.037	316	2384	100	37	403	440	62	1244	1306	Error	Error	-3.445	37	403	62	1244	216755	1226937	0.008	1.626	0	0	0
1	2	17	"A98"	"A98"	4545	40470	100	650	682	342	50	634	634	662	301	45	12	1	0	3635	3732	1229	32	2561	2561	2671	757	28	59	33	0	0.000	0.000	0.000	0.000	0.000	0.000	0.000	0.000	0.000	0.000	0.000	0.000	0.000	0.000	0.015	0.041	0.151	0.137	5.410	0.062	0.058	316	2384	100	16	1074	1090	48	1171	1219	Error	Error	-6.069	16	1074	48	1171	215576	1179358	0.066	1.402	0	0	0
1	3	17	"A98"	"A98"	4845	40470	100	631	660	259	39	624	624	660	329	49	12	1	0	3482	3774	1382	36	2614	2614	2702	644	23	56	37	0	0.000	0.000	0.000	0.000	0.000	0.000	0.000	0.000	0.000	0.000	0.000	0.000	0.000	0.000	0.008	0.031	0.207	0.199	5.737	0.049	0.036	316	2384	100	7	868	875	36	1160	1196	Error	Error	-6.954	7	868	36	1160	208558	1192596	0.000	1.665	0	0	0
1	4	17	"A99"	"A99"	5150	40470	100	637	702	349	49	617	617	659	307	46	17	5	0	3817	5702	3652	64	2578	2578	3037	2171	71	43	36	0	0.000	0.000	0.000	0.000	0.000	0.000	0.000	0.000	0.000	0.000	0.000	0.000	0.000	0.000	0.016	0.027	0.100	0.120	7.019	0.035	0.152	316	2384	100	20	1239	1259	85	3124	3209	Error	Error	-5.953	20	1239	85	3124	221683	1801920	0.140	1.228	0	0	0
1	5	17	"A99"	"A99"	5450	40470	100	676	682	283	41	602	602	669	461	68	8	0	0	4891	5516	3044	55	2562	2562	3267	2795	85	44	13	0	0.000	0.000	0.000	0.000	0.000	0.000	0.000	0.000	0.000	0.000	0.000	0.000	0.000	0.000	0.032	0.027	0.074	0.087	4.808	0.068	0.142	316	2384	100	74	2329	2403	80	2954	3034	Error	Error	-4.976	74	2329	80	2954	215601	1743054	0.028	0.805	0	0	0
1	6	17	"A99"	"A99"	5750	40470	100	612	654	321	49	577	577	624	311	49	12	3	0	5297	5732	3051	53	2464	2464	3272	2974	90	47	15	0	0.000	0.000	0.000	0.000	0.000	0.000	0.000	0.000	0.000	0.000	0.000	0.000	0.000	0.000	0.012	0.024	0.061	0.075	6.946	0.029	0.137	316	2384	100	35	2833	2868	77	3268	3345	Error	Error	-6.339	35	2833	77	3268	206767	1811332	0.096	0.827	0	0	0
1	7	17	"A100"	"A100"	6050	40470	100	725	789	420	53	547	547	605	314	51	35	15	0	4033	13611	13094	96	2373	2373	3790	6319	166	42	40	0	0.000	0.000	0.000	0.000	0.000	0.000	0.000	0.000	0.000	0.000	0.000	0.000	0.000	0.000	0.107	0.022	0.031	0.063	6.594	0.021	0.401	316	2384	100	178	1660	1838	242	11238	11480	Error	Error	-3.221	178	1660	242	11238	249238	4300931	0.586	1.554	0	0	0
1	8	17	"A100"	"A100"	6350	40470	100	712	755	376	49	528	528	578	333	57	31	11	0	16831	16026	10839	67	2317	2317	4166	6306	151	65	54	0	0.000	0.000	0.000	0.000	0.000	0.000	0.000	0.000	0.000	0.000	0.000	0.000	0.000	0.000	0.013	0.017	0.022	0.033	5.989	0.019	0.272	316	2384	100	184	14514	14698	227	13709	13936	Error	Error	-6.302	184	14514	227	13709	238672	5064307	0.532	1.881	0	0	0
1	9	17	"A100"	"A100"	6650	40470	100	697	747	355	47	550	550	605	316	52	31	10	0	11370	13276	11563	87	2412	2412	3878	6057	156	62	28	0	0.000	0.000	0.000	0.000	0.000	0.000	0.000	0.000	0.000	0.000	0.000	0.000	0.000	0.000	0.016	0.018	0.026	0.039	5.071	0.019	0.330	316	2384	100	147	8958	9105	197	10864	11061	Error	Error	-5.929	147	8958	197	10864	235996	4195201	0.449	1.552	0	0	0
1	10	17	"A101"	"A101"	6955	40470	100	566	595	287	48	536	536	568	264	46	17	5	0	4326	4906	3142	64	2385	2385	2676	1948	72	49	26	0	0.000	0.000	0.000	0.000	0.000	0.000	0.000	0.000	0.000	0.000	0.000	0.000	0.000	0.000	0.015	0.023	0.089	0.107	6.270	0.025	0.103	316	2384	100	30	1941	1971	59	2521	2580	Error	Error	-6.016	30	1941	59	2521	188104	1550225	0.102	1.145	0	0	0
1	11	17	"A101"	"A101"	7255	40470	100	591	608	245	40	538	538	577	273	47	18	4	0	4931	5469	3462	63	2385	2385	2703	1625	60	58	42	0	0.000	0.000	0.000	0.000	0.000	0.000	0.000	0.000	0.000	0.000	0.000	0.000	0.000	0.000	0.021	0.023	0.087	0.085	5.594	0.023	0.079	316	2384	100	53	2546	2599	70	3084	3154	Error	Error	-5.586	53	2546	70	3084	192076	1728333	0.114	1.702	0	0	0
1	12	17	"A101"	"A101"	7555	40470	100	593	645	331	51	536	536	565	266	47	22	7	0	3930	5290	3920	74	2392	2392	2718	1857	68	47	32	0	0.000	0.000	0.000	0.000	0.000	0.000	0.000	0.000	0.000	0.000	0.000	0.000	0.000	0.000	0.037	0.038	0.078	0.118	5.890	0.031	0.175	316	2384	100	57	1538	1595	109	2898	3007	Error	Error	-4.754	57	1538	109	2898	203696	1671578	0.301	1.385	0	0	0
1	13	17	"A102"	"A102"	7855	40470	100	569	622	281	45	531	531	579	282	48	22	6	0	3296	6941	6596	95	2412	2412	2769	1920	69	45	38	0	0.000	0.000	0.000	0.000	0.000	0.000	0.000	0.000	0.000	0.000	0.000	0.000	0.000	0.000	0.043	0.020	0.079	0.110	7.711	0.021	0.128	316	2384	100	38	884	922	91	4529	4620	Error	Error	-4.540	38	884	91	4529	196653	2193394	0.152	2.173	0	0	0
1	14	17	"A102"	"A102"	8155	40470	100	566	612	261	42	545	545	597	306	51	18	2	0	4868	6031	4354	72	2453	2453	3183	3543	111	40	15	0	0.000	0.000	0.000	0.000	0.000	0.000	0.000	0.000	0.000	0.000	0.000	0.000	0.000	0.000	0.009	0.019	0.071	0.085	8.226	0.024	0.180	316	2384	100	21	2415	2436	67	3578	3645	Error	Error	-6.845	21	2415	67	3578	193363	1905800	0.049	0.804	0	0	0
1	15	17	"A102"	"A102"	8460	40470	100	666	833	1086	130	554	554	604	359	59	23	6	0	5807	7810	6874	88	2477	2477	2976	2862	96	54	31	0	0.000	0.000	0.000	0.000	0.000	0.000	0.000	0.000	0.000	0.000	0.000	0.000	0.000	0.000	0.034	0.052	0.057	0.076	6.126	0.028	0.067	316	2384	100	112	3330	3442	279	5333	5612	Error	Error	-4.894	112	3330	279	5333	263315	2467921	0.638	1.689	0	0	0
1	16	17	"A103"	"A103"	8760	40470	100	720	770	336	43	554	554	597	291	48	37	13	0	9909	13040	10661	81	2500	2500	3276	4233	129	64	44	0	0.000	0.000	0.000	0.000	0.000	0.000	0.000	0.000	0.000	0.000	0.000	0.000	0.000	0.000	0.022	0.020	0.029	0.046	5.776	0.021	0.347	316	2384	100	166	7409	7575	216	10540	10756	Error	Error	-5.480	166	7409	216	10540	243453	4120726	0.595	2.307	0	0	0
1	17	17	"A103"	"A103"	9060	40470	100	721	797	392	49	542	542	587	286	48	37	18	0	10429	14498	12020	82	2474	2474	3278	4309	131	63	47	0	0.000	0.000	0.000	0.000	0.000	0.000	0.000	0.000	0.000	0.000	0.000	0.000	0.000	0.000	0.023	0.021	0.027	0.041	5.386	0.020	0.318	316	2384	100	179	7955	8134	255	12024	12279	Error	Error	-5.474	179	7955	255	12024	251868	4581241	0.734	2.604	0	0	0
1	18	17	"A103"	"A103"	9360	40470	100	793	822	383	46	561	561	613	310	50	44	17	0	11868	15380	12138	78	2539	2539	3924	6191	157	61	39	0	0.000	0.000	0.000	0.000	0.000	0.000	0.000	0.000	0.000	0.000	0.000	0.000	0.000	0.000	0.025	0.020	0.028	0.040	4.859	0.021	0.441	316	2384	100	232	9329	9561	261	12841	13102	Error	Error	-5.330	232	9329	261	12841	259692	4860129	0.674	1.850	0	0	0
1	1	18	"A104"	"A104"	4250	40770	100	781	808	319	39	657	657	772	1237	160	0	0	0	8700	10113	8441	83	2741	2741	3606	4542	125	55	31	0	0.000	0.000	0.000	0.000	0.000	0.000	0.000	0.000	0.000	0.000	0.000	0.000	0.000	0.000	0.021	0.020	0.041	0.064	7.368	0.020	0.203	316	2384	100	124	5959	6083	151	7372	7523	Error	Error	-5.587	124	5959	151	7372	255212	3195557	0.029	1.433	0	0	0
1	2	18	"A104"	"A104"	4550	40770	100	802	831	332	39	627	627	665	273	41	37	10	0	10460	12294	9076	73	2656	2656	4047	5467	135	62	35	0	0.000	0.000	0.000	0.000	0.000	0.000	0.000	0.000	0.000	0.000	0.000	0.000	0.000	0.000	0.022	0.021	0.030	0.042	6.282	0.017	0.212	316	2384	100	175	7804	7979	204	9638	9842	Error	Error	-5.479	175	7804	204	9638	262626	3884824	0.608	1.509	0	0	0
1	3	18	"A104"	"A104"	4850	40770	100	714	786	510	64	650	650	711	367	51	18	3	0	7359	9227	8006	86	2713	2713	3765	4692	124	49	22	0	0.000	0.000	0.000	0.000	0.000	0.000	0.000	0.000	0.000	0.000	0.000	0.000	0.000	0.000	0.014	0.021	0.039	0.059	6.861	0.022	0.152	316	2384	100	64	4646	4710	136	6514	6650	Error	Error	-6.182	64	4646	136	6514	248371	2915615	0.204	1.164	0	0	0
1	4	18	"A105"	"A105"	5150	40770	100	719	857	524	61	615	615	664	314	47	34	18	0	3615	12752	13068	102	2618	2618	3461	3731	107	41	37	0	0.000	0.000	0.000	0.000	0.000	0.000	0.000	0.000	0.000	0.000	0.000	0.000	0.000	0.000	0.104	0.024	0.038	0.079	7.729	0.021	0.256	316	2384	100	104	997	1101	242	10134	10376	Error	Error	-3.261	104	997	242	10134	270907	4029648	0.615	2.490	0	0	0
1	5	18	"A105"	"A105"	5450	40770	100	861	945	497	52	626	626	711	1185	166	4	0	0	22116	19652	13276	67	2666	2666	4047	5635	139	67	61	0	0.000	0.000	0.000	0.000	0.000	0.000	0.000	0.000	0.000	0.000	0.000	0.000	0.000	0.000	0.012	0.019	0.021	0.027	5.371	0.020	0.179	316	2384	100	235	19450	19685	319	16986	17305	Error	Error	-6.371	235	19450	319	16986	298557	6210078	0.197	2.769	0	0	0
1	6	18	"A105"	"A105"	5750	40770	100	893	1001	744	74	574	574	627	334	53	49	25	0	25753	20900	13440	64	2512	2512	4493	7063	157	66	62	0	0.000	0.000	0.000	0.000	0.000	0.000	0.000	0.000	0.000	0.000	0.000	0.000	0.000	0.000	0.014	0.023	0.023	0.032	4.948	0.018	0.226	316	2384	100	319	23241	23560	427	18388	18815	Error	Error	-6.187	319	23241	427	18388	316380	6604468	1.120	2.323	0	0	0
1	7	18	"A106"	"A106"	6055	40770	100	554	585	242	41	548	548	620	767	123	1	0	0	2822	3108	1092	35	2474	2474	2635	1602	60	13	3	0	0.000	0.000	0.000	0.000	0.000	0.000	0.000	0.000	0.000	0.000	0.000	0.000	0.000	0.000	0.017	0.058	0.282	0.307	5.186	0.083	0.079	316	2384	100	6	348	354	37	634	671	Error	Error	-5.858	6	348	37	634	184815	982126	-0.046	0.295	0	0	0
1	8	18	"A106"	"A106"	6355	40770	100	506	553	270	48	562	562	614	476	77	3	0	0	2885	3024	938	31	2458	2458	2585	826	31	37	9	0	0.000	0.000	0.000	0.000	0.000	0.000	0.000	0.000	0.000	0.000	0.000	0.000	0.000	0.000	-0.131	-0.016	0.300	0.272	4.798	0.058	0.053	316	2384	100	-56	427	371	-9	566	557	Error	Error	Error	-56	427	-9	566	174868	955735	-0.128	0.531	0	0	0
1	9	18	"A106"	"A106"	6655	40770	100	573	642	620	96	542	542	597	590	98	3	1	0	2881	3347	3169	94	2416	2416	2535	735	28	41	16	0	0.000	0.000	0.000	0.000	0.000	0.000	0.000	0.000	0.000	0.000	0.000	0.000	0.000	0.000	0.067	0.107	0.279	0.303	5.808	0.128	0.369	316	2384	100	31	465	496	100	931	1031	Error	Error	-3.907	31	465	100	931	202782	1057574	0.076	1.105	0	0	0
1	10	18	"A107"	"A107"	6955	40770	100	568	590	254	43	533	533	575	280	48	14	3	0	3619	4165	2030	48	2411	2411	2620	1444	55	46	27	0	0.000	0.000	0.000	0.000	0.000	0.000	0.000	0.000	0.000	0.000	0.000	0.000	0.000	0.000	0.029	0.032	0.115	0.135	5.658	0.033	0.093	316	2384	100	35	1208	1243	57	1754	1811	Error	Error	-5.109	35	1208	57	1754	186294	1315987	0.054	1.070	0	0	0
1	11	18	"A107"	"A107"	7255	40770	100	581	622	275	44	543	543	588	281	47	17	4	0	3779	4357	2407	55	2438	2438	2644	1305	49	50	31	0	0.000	0.000	0.000	0.000	0.000	0.000	0.000	0.000	0.000	0.000	0.000	0.000	0.000	0.000	0.028	0.041	0.107	0.144	5.908	0.036	0.091	316	2384	100	38	1341	1379	79	1919	1998	Error	Error	-5.141	38	1341	79	1919	196510	1376838	0.121	1.313	0	0	0
1	12	18	"A107"	"A107"	7560	40770	100	544	611	291	47	541	541	572	272	47	18	5	0	3697	4242	2469	58	2431	2431	2630	1111	42	52	31	0	0.000	0.000	0.000	0.000	0.000	0.000	0.000	0.000	0.000	0.000	0.000	0.000	0.000	0.000	0.002	0.039	0.146	0.174	5.477	0.032	0.075	316	2384	100	3	1266	1269	70	1811	1881	Error	Error	-8.721	3	1266	70	1811	193157	1340424	0.143	1.451	0	0	0
1	13	18	"A108"	"A108"	7860	40770	100	609	652	307	47	524	524	566	334	59	19	4	0	3373	6095	5190	85	2374	2374	2527	954	37	50	46	0	0.000	0.000	0.000	0.000	0.000	0.000	0.000	0.000	0.000	0.000	0.000	0.000	0.000	0.000	0.085	0.034	0.068	0.097	6.520	0.031	0.107	316	2384	100	85	999	1084	128	3721	3849	Error	Error	-3.555	85	999	128	3721	206156	1926126	0.257	3.740	0	0	0
1	14	18	"A108"	"A108"	8160	40770	100	588	602	260	43	540	540	581	293	50	14	4	0	4352	4922	2905	59	2451	2451	2692	1366	50	55	36	0	0.000	0.000	0.000	0.000	0.000	0.000	0.000	0.000	0.000	0.000	0.000	0.000	0.000	0.000	0.025	0.025	0.103	0.111	5.970	0.033	0.102	316	2384	100	48	1901	1949	62	2471	2533	Error	Error	-5.308	48	1901	62	2471	190269	1555347	0.072	1.633	0	0	0
1	15	18	"A108"	"A108"	8460	40770	100	615	658	307	46	556	556	599	305	50	18	5	0	5299	5923	3677	62	2526	2526	2743	1368	49	65	50	0	0.000	0.000	0.000	0.000	0.000	0.000	0.000	0.000	0.000	0.000	0.000	0.000	0.000	0.000	0.021	0.030	0.070	0.076	5.749	0.036	0.142	316	2384	100	59	2773	2832	102	3397	3499	Error	Error	-5.555	59	2773	102	3397	207989	1871735	0.193	2.325	0	0	0
1	16	18	"A109"	"A109"	8760	40770	100	556	588	263	44	542	542	577	284	49	13	3	0	3172	3613	1679	46	2488	2488	2566	648	25	50	32	0	0.000	0.000	0.000	0.000	0.000	0.000	0.000	0.000	0.000	0.000	0.000	0.000	0.000	0.000	0.020	0.041	0.213	0.185	5.749	0.081	0.088	316	2384	100	14	684	698	46	1125	1171	Error	Error	-5.610	14	684	46	1125	185959	1141642	0.039	1.616	0	0	0
1	17	18	"A109"	"A109"	9060	40770	100	547	577	243	42	552	552	590	271	45	12	2	0	3180	3536	1468	41	2536	2536	2621	709	27	47	24	0	0.000	0.000	0.000	0.000	0.000	0.000	0.000	0.000	0.000	0.000	0.000	0.000	0.000	0.000	-0.008	0.025	0.253	0.235	5.032	0.076	0.103	316	2384	100	-5	644	639	25	1000	1025	Error	Error	Error	-5	644	25	1000	182239	1117282	-0.048	1.291	0	0	0
1	18	18	"A109"	"A109"	9365	40770	100	602	691	749	108	573	573	611	283	46	18	6	0	3366	3819	1654	43	2589	2589	2650	577	21	59	37	0	0.000	0.000	0.000	0.000	0.000	0.000	0.000	0.000	0.000	0.000	0.000	0.000	0.000	0.000	0.037	0.096	0.185	0.168	7.047	0.063	0.018	316	2384	100	29	777	806	118	1230	1348	Error	Error	-4.744	29	777	118	1230	218294	1206953	0.283	2.026	0	0	0
1	1	19	"A110"	"A110"	4250	41070	100	673	719	326	45	663	663	698	284	40	19	6	0	3103	6520	6452	98	2796	2796	2997	1057	35	38	34	0	0.000	0.000	0.000	0.000	0.000	0.000	0.000	0.000	0.000	0.000	0.000	0.000	0.000	0.000	0.033	0.015	0.197	0.147	7.934	0.018	0.051	316	2384	100	10	307	317	56	3724	3780	Error	Error	-4.940	10	307	56	3724	227106	2060194	0.074	3.333	0	0	0
1	2	19	"A110"	"A110"	4550	41070	100	767	787	290	36	645	645	689	365	52	21	3	0	5667	6711	4978	74	2733	2733	3134	2245	71	56	29	0	0.000	0.000	0.000	0.000	0.000	0.000	0.000	0.000	0.000	0.000	0.000	0.000	0.000	0.000	0.042	0.036	0.080	0.086	5.026	0.021	0.088	316	2384	100	122	2934	3056	142	3978	4120	Error	Error	-4.588	122	2934	142	3978	248542	2120808	0.268	1.593	0	0	0
1	3	19	"A110"	"A110"	4850	41070	100	730	754	291	38	660	660	710	599	84	7	0	0	5113	5797	3976	68	2724	2724	3092	2434	78	49	21	0	0.000	0.000	0.000	0.000	0.000	0.000	0.000	0.000	0.000	0.000	0.000	0.000	0.000	0.000	0.029	0.031	0.089	0.104	6.738	0.020	0.077	316	2384	100	70	2389	2459	94	3073	3167	Error	Error	-5.093	70	2389	94	3073	238365	1831920	0.073	1.111	0	0	0
1	4	19	"A111"	"A111"	5155	41070	100	661	728	445	61	629	629	675	428	63	10	2	0	3167	4912	3468	70	2639	2639	2883	1295	44	39	33	0	0.000	0.000	0.000	0.000	0.000	0.000	0.000	0.000	0.000	0.000	0.000	0.000	0.000	0.000	0.061	0.044	0.175	0.178	6.571	0.033	0.038	316	2384	100	32	528	560	99	2273	2372	Error	Error	-4.044	32	528	99	2273	230097	1552176	0.124	1.567	0	0	0
1	5	19	"A111"	"A111"	5455	41070	100	645	678	293	43	584	584	614	264	42	23	6	0	4573	5193	2862	55	2550	2550	2734	1151	42	61	46	0	0.000	0.000	0.000	0.000	0.000	0.000	0.000	0.000	0.000	0.000	0.000	0.000	0.000	0.000	0.030	0.036	0.089	0.106	5.632	0.027	0.060	316	2384	100	61	2023	2084	94	2643	2737	Error	Error	-5.052	61	2023	94	2643	214176	1641043	0.242	2.136	0	0	0
1	6	19	"A111"	"A111"	5755	41070	100	678	725	436	60	582	582	633	357	56	17	3	0	4809	5499	3436	62	2584	2584	2806	1243	44	68	43	0	0.000	0.000	0.000	0.000	0.000	0.000	0.000	0.000	0.000	0.000	0.000	0.000	0.000	0.000	0.043	0.049	0.077	0.094	4.409	0.042	0.098	316	2384	100	96	2225	2321	143	2915	3058	Error	Error	-4.535	96	2225	143	2915	228994	1737603	0.258	2.167	0	0	0
1	7	19	"A112"	"A112"	6055	41070	100	617	688	400	58	567	567	630	546	86	7	1	0	6602	7590	5637	74	2567	2567	3170	3619	114	53	31	0	0.000	0.000	0.000	0.000	0.000	0.000	0.000	0.000	0.000	0.000	0.000	0.000	0.000	0.000	0.012	0.024	0.047	0.052	6.833	0.030	0.101	316	2384	100	50	4035	4085	121	5023	5144	Error	Error	-6.334	50	4035	121	5023	217563	2398539	0.106	1.221	0	0	0
1	8	19	"A112"	"A112"	6355	41070	100	698	728	294	40	587	587	695	1092	157	0	0	0	7662	9018	7181	79	2598	2598	3733	4781	128	51	24	0	0.000	0.000	0.000	0.000	0.000	0.000	0.000	0.000	0.000	0.000	0.000	0.000	0.000	0.000	0.022	0.022	0.039	0.053	5.114	0.023	0.322	316	2384	100	111	5064	5175	141	6420	6561	Error	Error	-5.512	111	5064	141	6420	230010	2849737	0.030	1.105	0	0	0
1	9	19	"A112"	"A112"	6655	41070	100	619	686	341	49	548	548	591	410	69	13	3	0	6813	7152	5000	69	2496	2496	3214	3638	113	54	23	0	0.000	0.000	0.000	0.000	0.000	0.000	0.000	0.000	0.000	0.000	0.000	0.000	0.000	0.000	0.016	0.030	0.048	0.063	5.461	0.019	0.147	316	2384	100	71	4317	4388	138	4656	4794	Error	Error	-5.926	71	4317	138	4656	216902	2260175	0.232	1.082	0	0	0
1	10	19	"A113"	"A113"	6960	41070	100	619	794	1622	204	541	541	573	279	48	25	6	0	3370	6334	5788	91	2444	2444	2676	1229	45	48	42	0	0.000	0.000	0.000	0.000	0.000	0.000	0.000	0.000	0.000	0.000	0.000	0.000	0.000	0.000	0.084	0.065	0.133	0.141	8.740	0.021	0.009	316	2384	100	78	926	1004	253	3890	4143	Error	Error	-3.569	78	926	253	3890	250934	2001567	0.792	2.976	0	0	0
1	11	19	"A113"	"A113"	7260	41070	100	599	624	230	36	556	556	595	288	48	16	1	0	4906	5500	3518	63	2511	2511	2838	1907	67	56	32	0	0.000	0.000	0.000	0.000	0.000	0.000	0.000	0.000	0.000	0.000	0.000	0.000	0.000	0.000	0.018	0.023	0.076	0.095	6.921	0.025	0.103	316	2384	100	43	2395	2438	68	2989	3057	Error	Error	-5.800	43	2395	68	2989	197267	1737975	0.101	1.396	0	0	0
1	12	19	"A113"	"A113"	7560	41070	100	574	596	227	38	542	542	578	268	46	16	2	0	4766	5248	2968	56	2449	2449	2820	2104	74	52	31	0	0.000	0.000	0.000	0.000	0.000	0.000	0.000	0.000	0.000	0.000	0.000	0.000	0.000	0.000	0.014	0.019	0.071	0.090	6.738	0.024	0.112	316	2384	100	32	2317	2349	54	2799	2853	Error	Error	-6.178	32	2317	54	2799	188445	1658502	0.067	1.154	0	0	0
1	13	19	"A114"	"A114"	7860	41070	100	643	736	385	52	539	539	589	293	49	31	15	0	3729	10853	10425	96	2518	2518	3655	5002	136	41	35	0	0.000	0.000	0.000	0.000	0.000	0.000	0.000	0.000	0.000	0.000	0.000	0.000	0.000	0.000	0.086	0.024	0.040	0.068	7.741	0.023	0.364	316	2384	100	104	1211	1315	197	8335	8532	Error	Error	-3.542	104	1211	197	8335	232601	3429562	0.502	1.439	0	0	0
1	14	19	"A114"	"A114"	8160	41070	100	765	816	379	46	543	543	603	316	52	40	16	0	17552	16052	11096	69	2554	2554	4510	7408	164	62	50	0	0.000	0.000	0.000	0.000	0.000	0.000	0.000	0.000	0.000	0.000	0.000	0.000	0.000	0.000	0.015	0.020	0.026	0.038	5.095	0.020	0.378	316	2384	100	222	14998	15220	273	13498	13771	Error	Error	-6.078	222	14998	273	13498	257754	5072334	0.674	1.558	0	0	0
1	15	19	"A114"	"A114"	8465	41070	100	794	815	366	44	570	570	612	280	45	42	15	0	12741	12961	8506	65	2588	2588	3869	5964	154	64	43	0	0.000	0.000	0.000	0.000	0.000	0.000	0.000	0.000	0.000	0.000	0.000	0.000	0.000	0.000	0.022	0.024	0.029	0.039	5.990	0.021	0.371	316	2384	100	224	10153	10377	245	10373	10618	Error	Error	-5.502	224	10153	245	10373	257490	4095631	0.725	1.524	0	0	0
1	16	19	"A115"	"A115"	8765	41070	100	593	642	285	44	567	567	596	261	43	21	6	0	3468	5755	4526	78	2566	2566	2697	777	28	50	46	0	0.000	0.000	0.000	0.000	0.000	0.000	0.000	0.000	0.000	0.000	0.000	0.000	0.000	0.000	0.029	0.024	0.073	0.093	8.072	0.026	0.059	316	2384	100	26	902	928	75	3189	3264	Error	Error	-5.117	26	902	75	3189	202818	1818612	0.176	3.936	0	0	0
1	17	19	"A115"	"A115"	9065	41070	100	622	645	263	40	574	574	604	287	47	16	3	0	4764	5409	2925	54	2614	2614	2748	846	30	70	59	0	0.000	0.000	0.000	0.000	0.000	0.000	0.000	0.000	0.000	0.000	0.000	0.000	0.000	0.000	0.022	0.025	0.077	0.096	5.291	0.039	0.079	316	2384	100	48	2150	2198	71	2795	2866	Error	Error	-5.485	48	2150	71	2795	203798	1709148	0.143	3.145	0	0	0
1	18	19	"A115"	"A115"	9365	41065	100	655	693	273	39	596	596	628	271	43	20	6	0	4660	5171	2847	55	2707	2707	2903	1063	36	62	45	0	0.000	0.000	0.000	0.000	0.000	0.000	0.000	0.000	0.000	0.000	0.000	0.000	0.000	0.000	0.030	0.039	0.079	0.083	5.966	0.034	0.081	316	2384	100	59	1953	2012	97	2464	2561	Error	Error	-5.049	59	1953	97	2464	218955	1634189	0.240	2.134	0	0	0
1	1	20	"A116"	"A116"	4255	41370	100	3010	15126	17370	114	723	723	2124	7709	362	45	43	0	8499	14480	11970	82	2792	2792	3766	5161	137	50	46	0	0.000	0.000	0.000	0.000	0.000	0.000	0.000	0.000	0.000	0.000	0.000	0.000	0.000	0.000	0.401	1.232	1.040	0.904	2.406	1.485	0.871	316	2384	100	2287	5707	7994	14403	11688	26091	Error	Error	-1.319	2287	5707	14403	11688	4779786	4575788	1.687	2.076	0	0	0
1	2	20	"A116"	"A116"	4555	41370	100	2219	9022	15110	167	714	714	3284	11128	338	20	16	0	10326	14412	11755	81	2841	2841	4528	6933	153	54	28	0	0.000	0.000	0.000	0.000	0.000	0.000	0.000	0.000	0.000	0.000	0.000	0.000	0.000	0.000	0.201	0.718	0.262	0.341	2.913	1.492	0.808	316	2384	100	1505	7485	8990	8308	11571	19879	Error	Error	-2.314	1505	7485	8308	11571	2851054	4554050	0.516	1.426	0	0	0
1	3	20	"A116"	"A116"	4855	41370	100	1393	5460	11992	219	700	700	2481	8794	354	12	9	0	9320	11025	9398	85	2747	2747	4031	5921	146	56	19	0	0.000	0.000	0.000	0.000	0.000	0.000	0.000	0.000	0.000	0.000	0.000	0.000	0.000	0.000	0.105	0.575	0.181	0.228	3.438	1.489	0.746	316	2384	100	693	6573	7266	4760	8278	13038	Error	Error	-3.246	693	6573	4760	8278	1725497	3483955	0.339	1.181	0	0	0
1	4	20	"A117"	"A117"	5155	41370	100	658	685	295	43	632	632	760	1999	263	0	0	0	3192	3454	1082	31	2678	2678	2833	1890	66	12	2	0	0.000	0.000	0.000	0.000	0.000	0.000	0.000	0.000	0.000	0.000	0.000	0.000	0.000	0.000	0.051	0.068	0.309	0.305	4.295	0.085	0.068	316	2384	100	26	514	540	53	776	829	Error	Error	-4.305	26	514	53	776	216544	1091550	-0.038	0.329	0	0	0
1	5	20	"A117"	"A117"	5455	41370	100	608	642	279	43	588	588	617	265	42	15	6	0	2916	3266	1192	36	2526	2526	2598	616	23	41	24	0	0.000	0.000	0.000	0.000	0.000	0.000	0.000	0.000	0.000	0.000	0.000	0.000	0.000	0.000	0.051	0.073	0.314	0.321	5.048	0.081	0.080	316	2384	100	20	390	410	54	740	794	Error	Error	-4.285	20	390	54	740	202762	1032159	0.094	1.084	0	0	0
1	6	20	"A117"	"A117"	5755	41370	100	503	535	228	42	520	520	582	769	132	0	0	0	2717	2876	903	31	2270	2270	2385	1526	63	11	2	0	0.000	0.000	0.000	0.000	0.000	0.000	0.000	0.000	0.000	0.000	0.000	0.000	0.000	0.000	-0.038	0.025	0.269	0.302	5.098	0.378	0.469	316	2384	100	-17	447	430	15	606	621	Error	Error	Error	-17	447	15	606	169138	908853	-0.061	0.322	0	0	0
1	7	20	"A118"	"A118"	6060	41370	100	617	648	257	39	572	572	612	323	52	17	2	0	2931	5099	4193	82	2537	2537	2825	1625	57	40	31	0	0.000	0.000	0.000	0.000	0.000	0.000	0.000	0.000	0.000	0.000	0.000	0.000	0.000	0.000	0.114	0.030	0.135	0.168	7.372	0.032	0.094	316	2384	100	45	394	439	76	2562	2638	Error	Error	-3.130	45	394	76	2562	204922	1611251	0.111	1.399	0	0	0
1	8	20	"A118"	"A118"	6360	41370	100	640	654	258	39	558	558	597	265	44	24	5	0	5356	6036	4072	67	2512	2512	2862	1799	62	61	39	0	0.000	0.000	0.000	0.000	0.000	0.000	0.000	0.000	0.000	0.000	0.000	0.000	0.000	0.000	0.029	0.027	0.064	0.086	6.327	0.020	0.070	316	2384	100	82	2844	2926	96	3524	3620	Error	Error	-5.116	82	2844	96	3524	206804	1907530	0.215	1.764	0	0	0
1	9	20	"A118"	"A118"	6660	41370	100	588	629	281	44	612	612	693	533	76	3	0	0	4357	5750	4943	85	2658	2658	3027	1923	63	46	24	0	0.000	0.000	0.000	0.000	0.000	0.000	0.000	0.000	0.000	0.000	0.000	0.000	0.000	0.000	-0.014	0.005	0.082	0.089	6.748	0.020	0.062	316	2384	100	-24	1699	1675	17	3092	3109	Error	Error	Error	-24	1699	17	3092	198795	1816990	-0.120	1.416	0	0	0
1	10	20	"A119"	"A119"	6960	41370	100	590	633	278	43	542	542	583	336	57	15	3	0	2767	4010	2702	67	2469	2469	2624	893	34	38	30	0	0.000	0.000	0.000	0.000	0.000	0.000	0.000	0.000	0.000	0.000	0.000	0.000	0.000	0.000	0.161	0.059	0.181	0.193	5.915	0.038	0.076	316	2384	100	48	298	346	91	1541	1632	Error	Error	-2.634	48	298	91	1541	200146	1267292	0.149	1.552	0	0	0
1	11	20	"A119"	"A119"	7260	41370	100	638	706	697	98	558	558	599	280	46	20	6	0	3694	4546	2807	61	2484	2484	2609	748	28	55	44	0	0.000	0.000	0.000	0.000	0.000	0.000	0.000	0.000	0.000	0.000	0.000	0.000	0.000	0.000	0.066	0.072	0.106	0.132	5.153	0.042	0.029	316	2384	100	80	1210	1290	148	2062	2210	Error	Error	-3.919	80	1210	148	2062	223032	1436493	0.382	2.590	0	0	0
1	12	20	"A119"	"A119"	7560	41370	100	545	591	283	47	558	558	589	251	42	15	4	0	3504	3993	1957	49	2467	2467	2603	735	28	57	40	0	0.000	0.000	0.000	0.000	0.000	0.000	0.000	0.000	0.000	0.000	0.000	0.000	0.000	0.000	-0.013	0.022	0.121	0.152	5.766	0.039	0.056	316	2384	100	-13	1037	1024	33	1526	1559	Error	Error	Error	-13	1037	33	1526	186708	1261803	0.008	1.891	0	0	0
1	13	20	"A120"	"A120"	7865	41370	100	542	589	276	46	566	566	602	276	45	13	3	0	3017	3319	1324	39	2513	2513	2601	650	24	44	25	0	0.000	0.000	0.000	0.000	0.000	0.000	0.000	0.000	0.000	0.000	0.000	0.000	0.000	0.000	-0.048	0.029	0.278	0.253	4.958	0.050	0.040	316	2384	100	-24	504	480	23	806	829	Error	Error	Error	-24	504	23	806	185969	1048701	-0.047	1.105	0	0	0
1	14	20	"A120"	"A120"	8165	41370	100	561	595	264	44	549	549	595	308	51	11	1	0	3223	3609	1768	48	2536	2536	2652	785	29	44	21	0	0.000	0.000	0.000	0.000	0.000	0.000	0.000	0.000	0.000	0.000	0.000	0.000	0.000	0.000	0.017	0.043	0.162	0.154	6.431	0.070	0.085	316	2384	100	12	687	699	46	1073	1119	Error	Error	-5.839	12	687	46	1073	188159	1140592	0.000	1.219	0	0	0
1	15	20	"A120"	"A120"	8465	41370	100	594	632	370	58	546	546	571	247	43	18	4	0	3089	3398	1320	38	2538	2538	2642	817	30	41	20	0	0.000	0.000	0.000	0.000	0.000	0.000	0.000	0.000	0.000	0.000	0.000	0.000	0.000	0.000	0.087	0.100	0.284	0.263	4.815	0.093	0.142	316	2384	100	48	551	599	86	860	946	Error	Error	-3.521	48	551	86	860	199622	1073675	0.247	0.925	0	0	0
1	16	20	"A121"	"A121"	8765	41370	100	699	736	311	42	590	590	632	313	49	24	8	0	7672	9873	8730	88	2610	2610	3476	5293	152	47	20	0	0.000	0.000	0.000	0.000	0.000	0.000	0.000	0.000	0.000	0.000	0.000	0.000	0.000	0.000	0.022	0.020	0.037	0.053	5.849	0.019	0.281	316	2384	100	109	5062	5171	146	7263	7409	Error	Error	-5.537	109	5062	146	7263	232451	3119813	0.332	1.209	0	0	0
1	17	20	"A121"	"A121"	9065	41370	100	727	781	360	46	599	599	646	324	50	26	8	0	8965	10123	7858	77	2702	2702	3423	4771	139	56	32	0	0.000	0.000	0.000	0.000	0.000	0.000	0.000	0.000	0.000	0.000	0.000	0.000	0.000	0.000	0.020	0.025	0.037	0.048	5.813	0.023	0.316	316	2384	100	128	6263	6391	182	7421	7603	Error	Error	-5.613	128	6263	182	7421	246776	3199003	0.417	1.404	0	0	0
1	18	20	"A121"	"A121"	9370	41365	100	734	805	354	43	623	623	669	311	46	30	10	0	9105	12062	11327	93	2820	2820	3868	5904	152	52	23	0	0.000	0.000	0.000	0.000	0.000	0.000	0.000	0.000	0.000	0.000	0.000	0.000	0.000	0.000	0.018	0.020	0.032	0.047	5.989	0.019	0.383	316	2384	100	111	6285	6396	182	9242	9424	Error	Error	-5.823	111	6285	182	9242	254409	3811651	0.437	1.388	0	0	0
1	1	21	"Blank"	"Blank"	4255	41675	100	680	737	401	54	692	692	726	281	38	15	2	0	2756	2859	848	29	2811	2811	2856	489	17	10	2	0	0.000	0.000	0.000	0.000	0.000	0.000	0.000	0.000	0.000	0.000	0.000	0.000	0.000	0.000	0.218	0.938	0.607	0.629	3.658	0.258	0.143	316	2384	100	-12	-55	-67	45	48	93	Error	Error	-2.196	-12	-55	45	48	232978	903469	0.039	0.006	0	0	0
1	2	21	"Blank"	"Blank"	4560	41675	100	687	688	235	34	651	651	693	305	44	12	1	0	2710	2738	435	15	2717	2717	2761	477	17	10	1	0	0.000	0.000	0.000	0.000	0.000	0.000	0.000	0.000	0.000	0.000	0.000	0.000	0.000	0.000	-5.143	1.762	0.541	0.586	3.980	0.261	0.034	316	2384	100	36	-7	29	37	21	58	Error	Error	Error	36	-7	37	21	217468	865116	-0.016	-0.048	0	0	0
1	3	21	"Blank"	"Blank"	4860	41675	100	651	695	301	43	661	661	688	257	37	16	5	0	2749	2822	537	19	2745	2745	2796	512	18	12	3	0	0.000	0.000	0.000	0.000	0.000	0.000	0.000	0.000	0.000	0.000	0.000	0.000	0.000	0.000	-2.500	0.442	0.698	0.685	5.185	0.134	0.050	316	2384	100	-10	4	-6	34	77	111	Error	Error	Error	-10	4	34	77	219552	891886	0.027	0.051	0	0	0
1	4	21	"Blank"	"Blank"	5160	41665	80	569	638	342	53	634	634	662	285	43	11	2	0	2593	2627	538	20	2642	2642	2704	585	21	6	1	0	0.000	0.000	0.000	0.000	0.000	0.000	0.000	0.000	0.000	0.000	0.000	0.000	0.000	0.000	1.327	-0.267	0.695	0.767	4.157	0.233	0.078	208	1512	100	-65	-49	-114	4	-15	-11	Error	Error	0.408	-65	-49	4	-15	132744	546430	-0.084	-0.132	0	0	0
1	5	21	"Blank"	"Blank"	5460	41670	100	591	622	242	38	607	607	638	295	46	12	2	0	2549	2598	515	19	2588	2588	2627	501	19	12	2	0	0.000	0.000	0.000	0.000	0.000	0.000	0.000	0.000	0.000	0.000	0.000	0.000	0.000	0.000	0.410	1.500	0.577	0.609	4.925	0.170	0.058	316	2384	100	-16	-39	-55	15	10	25	Error	Error	-1.285	-16	-39	15	10	196516	821023	-0.054	-0.058	0	0	0
1	6	21	"Blank"	"Blank"	5760	41670	100	581	618	304	49	569	569	615	345	56	8	1	0	2421	2472	527	21	2468	2468	2531	588	23	6	0	0	0.000	0.000	0.000	0.000	0.000	0.000	0.000	0.000	0.000	0.000	0.000	0.000	0.000	0.000	-0.255	12.250	0.585	0.589	4.619	0.190	0.085	316	2384	100	12	-47	-35	49	4	53	Error	Error	Error	12	-47	49	4	195251	781145	0.009	-0.100	0	0	0
1	7	21	"Blank"	"Blank"	6060	41670	100	574	598	253	42	606	606	641	263	41	10	2	0	2570	2619	628	23	2623	2623	2674	504	18	6	0	0	0.000	0.000	0.000	0.000	0.000	0.000	0.000	0.000	0.000	0.000	0.000	0.000	0.000	0.000	0.604	2.000	0.650	0.661	5.357	0.225	0.103	316	2384	100	-32	-53	-85	-8	-4	-12	Error	Error	-0.728	-32	-53	-8	-4	189123	827589	-0.163	-0.109	0	0	0
1	8	21	"Blank"	"Blank"	6360	41670	100	554	578	225	38	565	565	598	263	43	12	2	0	2493	2541	465	18	2503	2503	2550	532	20	11	1	0	0.000	0.000	0.000	0.000	0.000	0.000	0.000	0.000	0.000	0.000	0.000	0.000	0.000	0.000	1.100	0.342	0.481	0.476	4.050	0.143	0.061	316	2384	100	-11	-10	-21	13	38	51	Error	Error	0.138	-11	-10	13	38	182716	802819	-0.076	-0.017	0	0	0
1	9	21	"Blank"	"Blank"	6665	41675	95	567	598	255	42	555	555	593	255	43	18	5	0	2464	2495	509	20	2448	2448	2517	623	24	5	1	0	0.000	0.000	0.000	0.000	0.000	0.000	0.000	0.000	0.000	0.000	0.000	0.000	0.000	0.000	0.750	0.915	0.532	0.498	5.176	0.132	0.058	256	2088	100	12	16	28	43	47	90	Error	Error	-0.415	12	16	43	47	153133	638644	0.020	-0.035	0	0	0
1	10	21	"Blank"	"Blank"	6965	41670	100	568	606	307	50	574	574	609	279	45	12	2	0	2531	2638	1017	38	2494	2494	2540	484	19	12	4	0	0.000	0.000	0.000	0.000	0.000	0.000	0.000	0.000	0.000	0.000	0.000	0.000	0.000	0.000	-0.162	0.222	0.481	0.558	4.570	0.162	0.124	316	2384	100	-6	37	31	32	144	176	Error	Error	Error	-6	37	32	144	191499	833533	-0.011	0.202	0	0	0
1	11	21	"Blank"	"Blank"	7270	41670	100	580	624	293	46	567	567	603	277	45	16	4	0	2482	2557	605	23	2481	2481	2536	516	20	11	2	0	0.000	0.000	0.000	0.000	0.000	0.000	0.000	0.000	0.000	0.000	0.000	0.000	0.000	0.000	13.000	0.750	0.525	0.540	4.616	0.234	0.136	316	2384	100	13	1	14	57	76	133	Error	Error	3.700	13	1	57	76	197159	808017	0.076	0.041	0	0	0
1	12	21	"Blank"	"Blank"	7570	41670	100	567	588	257	43	548	548	578	258	44	14	2	0	2439	2483	575	23	2444	2444	2482	500	20	9	2	0	0.000	0.000	0.000	0.000	0.000	0.000	0.000	0.000	0.000	0.000	0.000	0.000	0.000	0.000	-3.800	1.026	0.555	0.561	5.336	0.256	0.126	316	2384	100	19	-5	14	40	39	79	Error	Error	Error	19	-5	40	39	185835	784725	0.039	0.002	0	0	0
1	13	21	"Blank"	"Blank"	7870	41670	80	522	560	231	41	551	551	598	389	65	4	0	0	2499	2510	434	17	2486	2486	2579	1252	48	0	0	0	0.000	0.000	0.000	0.000	0.000	0.000	0.000	0.000	0.000	0.000	0.000	0.000	0.000	0.000	-2.231	0.375	0.513	0.522	5.462	0.161	0.077	208	1512	100	-29	13	-16	9	24	33	Error	Error	Error	-29	13	9	24	116518	522025	-0.098	-0.055	0	0	0
1	14	21	"Blank"	"Blank"	8170	41670	100	592	623	233	37	556	556	596	293	49	13	2	0	2575	2633	530	20	2490	2490	2553	622	24	11	2	0	0.000	0.000	0.000	0.000	0.000	0.000	0.000	0.000	0.000	0.000	0.000	0.000	0.000	0.000	0.424	0.469	0.589	0.648	4.571	0.152	0.046	316	2384	100	36	85	121	67	143	210	Error	Error	-1.239	36	85	67	143	196782	831880	0.092	0.129	0	0	0
1	15	21	"Blank"	"Blank"	8470	41670	80	580	604	260	43	614	614	637	264	41	12	1	0	2605	2621	455	17	2599	2599	2653	603	22	7	1	0	0.000	0.000	0.000	0.000	0.000	0.000	0.000	0.000	0.000	0.000	0.000	0.000	0.000	0.000	-5.667	-0.455	0.738	0.647	5.840	0.183	0.100	208	1512	100	-34	6	-28	-10	22	12	Error	Error	Error	-34	6	-10	22	125729	545129	-0.125	-0.053	0	0	0
1	16	21	"Blank"	"Blank"	8760	41670	90	587	625	257	41	596	596	628	275	43	12	3	0	2676	2700	450	16	2610	2610	2655	491	18	12	2	0	0.000	0.000	0.000	0.000	0.000	0.000	0.000	0.000	0.000	0.000	0.000	0.000	0.000	0.000	-0.136	0.322	0.520	0.651	3.833	0.147	0.076	256	1924	100	-9	66	57	29	90	119	Error	Error	Error	-9	66	29	90	160012	691190	-0.011	0.092	0	0	0
1	17	21	"Blank"	"Blank"	9065	41670	90	575	626	266	42	638	638	670	285	42	10	2	0	2762	2782	545	19	2784	2784	2850	635	22	6	0	0	0.000	0.000	0.000	0.000	0.000	0.000	0.000	0.000	0.000	0.000	0.000	0.000	0.000	0.000	2.864	6.000	0.487	0.612	4.526	0.221	0.114	256	1924	100	-63	-22	-85	-12	-2	-14	Error	Error	1.518	-63	-22	-12	-2	160193	712209	-0.154	-0.107	0	0	0
1	18	21	"Blank"	"Blank"	9370	41670	100	648	672	260	38	667	667	699	332	47	11	1	0	2818	2890	613	21	2915	2915	2962	556	18	8	1	0	0.000	0.000	0.000	0.000	0.000	0.000	0.000	0.000	0.000	0.000	0.000	0.000	0.000	0.000	0.196	-0.200	0.515	0.561	4.176	0.130	0.053	316	2384	100	-19	-97	-116	5	-25	-20	Error	Error	-2.352	-19	-97	5	-25	212405	913389	-0.081	-0.129	0	0	0
