# Supplementary material for: Application of hybridization control probe to increase accuracy on ligation detection or minisequencing diagnostic microarrays
Source: BMC Res Notes. 2009 Dec 14;2:249. doi: 10.1186/1756-0500-2-249 (PMC2799435; doi:10.1186/1756-0500-2-249)
Supplement: Additional file 3 — Gpr_files. Zip-compressed file containing raw microarray data in GenePix results format (.gpr) and GAL (GenePix Array List) files. [file 1756-0500-2-249-S3.ZIP › gpr_files/slide4/lasi4_10-16.gpr]

ATF	1.0
30	76    
"Type=GenePix Results 3"
"DateTime=2009/04/02 15:37:43"
"Settings=C:\Axon\Data\HPV\020409\lasi4.gps"
"GalFile=C:\Axon\Data\HPV\ArrayIt_032009_InstiBioGalfile.gal"
"ArrayOfArrays=10-16"
"PixelSize=5"
"Wavelengths=532	488"
"ImageFiles=C:\Axon\Data\HPV\020409\lasi4.tif 2	C:\Axon\Data\HPV\020409\lasi4.tif 3"
"NormalizationMethod=None"
"NormalizationFactors=1	1"
"JpegImage="
"StdDev=Type 1"
"RatioFormulations=W1/W3 (/532)	W1/W4 (/488)	W3/W4 (532/488)"
"FeatureType=Circular"
"Barcode="
"BackgroundSubtraction=LocalFeature"
"ImageOrigin=0, 0"
"JpegOrigin=3920, 0"
"Creator=GenePix Pro 6.1.0.2"
"Scanner=GenePix 4200A 01 Autoloader [2]"
"FocusPosition=0"
"Temperature=24.06"
"LinesAveraged=2"
"Comment="
"PMTGain=580	540"
"ScanPower=100	100"
"LaserPower=2.69	2.56"
"Filters=Standard Green	Standard Blue"
"ScanRegion=784,0,3824,13768"
"Supplier="
"Block"	"Column"	"Row"	"Name"	"ID"	"X"	"Y"	"Dia."	"F532 Median"	"F532 Mean"	"F532 SD"	"F532 CV"	"B532"	"B532 Median"	"B532 Mean"	"B532 SD"	"B532 CV"	"% > B532+1SD"	"% > B532+2SD"	"F532 % Sat."	"F488 Median"	"F488 Mean"	"F488 SD"	"F488 CV"	"B488"	"B488 Median"	"B488 Mean"	"B488 SD"	"B488 CV"	"% > B488+1SD"	"% > B488+2SD"	"F488 % Sat."	"Ratio of Medians (1/532)"	"Ratio of Means (1/532)"	"Median of Ratios (1/532)"	"Mean of Ratios (1/532)"	"Ratios SD (1/532)"	"Rgn Ratio (1/532)"	"Rgn R2 (1/532)"	"Ratio of Medians (1/488)"	"Ratio of Means (1/488)"	"Median of Ratios (1/488)"	"Mean of Ratios (1/488)"	"Ratios SD (1/488)"	"Rgn Ratio (1/488)"	"Rgn R2 (1/488)"	"Ratio of Medians (532/488)"	"Ratio of Means (532/488)"	"Median of Ratios (532/488)"	"Mean of Ratios (532/488)"	"Ratios SD (532/488)"	"Rgn Ratio (532/488)"	"Rgn R2 (532/488)"	"F Pixels"	"B Pixels"	"Circularity"	"Sum of Medians (1/532)"	"Sum of Medians (1/488)"	"Sum of Medians (532/488)"	"Sum of Means (1/532)"	"Sum of Means (1/488)"	"Sum of Means (532/488)"	"Log Ratio (1/532)"	"Log Ratio (1/488)"	"Log Ratio (532/488)"	"F532 Median - B532"	"F488 Median - B488"	"F532 Mean - B532"	"F488 Mean - B488"	"F532 Total Intensity"	"F488 Total Intensity"	"SNR 532"	"SNR 488"	"Flags"	"Normalize"	"Autoflag"
1	1	1	"A1"	"A1"	13385	35650	85	618	845	1046	123	383	383	407	207	50	53	24	0	22369	22039	3609	16	2053	2053	2137	735	34	100	100	0	0.000	0.000	0.000	0.000	0.000	0.000	0.000	0.000	0.000	0.000	0.000	0.000	0.000	0.000	0.012	0.023	0.013	0.013	3.276	0.020	0.096	208	1660	100	235	20316	20551	462	19986	20448	Error	Error	-6.434	235	20316	462	19986	175715	4584135	2.116	27.078	0	0	0
1	2	1	"A1"	"A1"	13680	35650	85	532	587	337	57	369	369	384	162	42	50	25	0	21486	20982	3157	15	2032	2032	2258	1458	64	100	100	0	0.000	0.000	0.000	0.000	0.000	0.000	0.000	0.000	0.000	0.000	0.000	0.000	0.000	0.000	0.008	0.012	0.011	0.010	2.753	0.010	0.147	208	1660	100	163	19454	19617	218	18950	19168	Error	Error	-6.899	163	19454	218	18950	122030	4364159	1.253	12.842	0	0	0
1	3	1	"A1"	"A1"	13985	35650	90	557	621	466	75	381	381	419	341	81	24	4	0	22072	21195	4925	23	2012	2012	2070	541	26	100	100	0	0.000	0.000	0.000	0.000	0.000	0.000	0.000	0.000	0.000	0.000	0.000	0.000	0.000	0.000	0.009	0.013	0.012	0.010	2.887	0.010	0.058	256	1924	100	176	20060	20236	240	19183	19423	Error	Error	-6.833	176	20060	240	19183	158999	5425851	0.592	35.351	0	0	0
1	4	1	"A2"	"A2"	14280	35650	100	525	544	222	40	373	373	401	225	56	35	9	0	21187	17819	8282	46	2041	2041	2144	1032	48	90	84	0	0.000	0.000	0.000	0.000	0.000	0.000	0.000	0.000	0.000	0.000	0.000	0.000	0.000	0.000	0.008	0.011	0.012	0.013	4.221	0.010	0.102	316	2384	100	152	19146	19298	171	15778	15949	Error	Error	-6.977	152	19146	171	15778	171775	5630764	0.636	15.189	0	0	0
1	5	1	"A2"	"A2"	14580	35655	90	586	609	245	40	386	386	408	184	45	51	20	0	23873	23323	4622	19	2087	2087	2309	1813	78	100	99	0	0.000	0.000	0.000	0.000	0.000	0.000	0.000	0.000	0.000	0.000	0.000	0.000	0.000	0.000	0.009	0.011	0.011	0.009	2.864	0.008	0.128	256	1924	100	200	21786	21986	223	21236	21459	Error	Error	-6.767	200	21786	223	21236	155818	5970739	1.092	11.591	0	0	0
1	6	1	"A2"	"A2"	14880	35655	95	535	559	206	36	380	380	439	769	175	1	0	0	21924	21162	4595	21	2082	2082	2499	2698	107	100	99	0	0.000	0.000	0.000	0.000	0.000	0.000	0.000	0.000	0.000	0.000	0.000	0.000	0.000	0.000	0.008	0.009	0.010	0.009	2.370	0.009	0.145	256	2088	100	155	19842	19997	179	19080	19259	Error	Error	-7.000	155	19842	179	19080	143050	5417564	0.156	6.917	0	0	0
1	7	1	"A3"	"A3"	15180	35655	100	481	518	257	49	368	368	422	925	219	0	0	0	13546	13457	7280	54	1983	1983	2022	506	25	94	91	0	0.000	0.000	0.000	0.000	0.000	0.000	0.000	0.000	0.000	0.000	0.000	0.000	0.000	0.000	0.010	0.013	0.016	0.015	3.564	0.014	0.005	316	2384	100	113	11563	11676	150	11474	11624	Error	Error	-6.677	113	11563	150	11474	163662	4252352	0.104	22.599	0	0	0
1	8	1	"A3"	"A3"	15485	35655	95	483	498	194	38	362	362	393	216	54	30	6	0	15869	15690	8147	51	2007	2007	2080	641	30	100	100	0	0.000	0.000	0.000	0.000	0.000	0.000	0.000	0.000	0.000	0.000	0.000	0.000	0.000	0.000	0.009	0.010	0.014	0.012	3.245	0.007	0.062	256	2088	100	121	13862	13983	136	13683	13819	Error	Error	-6.840	121	13862	136	13683	127442	4016643	0.486	21.232	0	0	0
1	9	1	"A3"	"A3"	15790	35655	95	468	497	193	38	356	356	399	437	109	5	0	0	16364	14788	6450	43	1986	1986	2031	507	24	100	100	0	0.000	0.000	0.000	0.000	0.000	0.000	0.000	0.000	0.000	0.000	0.000	0.000	0.000	0.000	0.008	0.011	0.015	0.013	2.678	0.009	0.097	256	2088	100	112	14378	14490	141	12802	12943	Error	Error	-7.004	112	14378	141	12802	127234	3785759	0.224	25.162	0	0	0
1	10	1	"A4"	"A4"	16090	35655	90	504	511	185	36	373	373	510	2194	430	0	0	0	14986	14624	2763	18	2033	2033	2073	562	27	100	99	0	0.000	0.000	0.000	0.000	0.000	0.000	0.000	0.000	0.000	0.000	0.000	0.000	0.000	0.000	0.010	0.011	0.015	0.012	3.241	0.031	0.002	256	1924	100	131	12953	13084	138	12591	12729	Error	Error	-6.628	131	12953	138	12591	130806	3743753	0.000	22.333	0	0	0
1	11	1	"A4"	"A4"	16385	35655	95	447	465	180	38	370	370	461	1562	338	0	0	0	13870	13249	5404	40	1994	1994	2049	876	42	100	100	0	0.000	0.000	0.000	0.000	0.000	0.000	0.000	0.000	0.000	0.000	0.000	0.000	0.000	0.000	0.006	0.008	0.016	0.013	2.656	0.007	0.035	256	2088	100	77	11876	11953	95	11255	11350	Error	Error	-7.269	77	11876	95	11255	119127	3391627	0.003	12.785	0	0	0
1	12	1	"A4"	"A4"	16690	35655	90	441	477	277	58	356	356	380	180	47	31	12	0	13078	12928	4844	37	1996	1996	2062	534	25	100	100	0	0.000	0.000	0.000	0.000	0.000	0.000	0.000	0.000	0.000	0.000	0.000	0.000	0.000	0.000	0.008	0.011	0.014	0.014	3.164	0.009	0.058	256	1924	100	85	11082	11167	121	10932	11053	Error	Error	-7.027	85	11082	121	10932	122232	3309610	0.539	20.348	0	0	0
1	13	1	"A5"	"A5"	16990	35650	95	371	396	197	49	367	367	395	225	56	9	1	0	3617	4546	2525	55	1991	1991	2009	380	18	89	82	0	0.000	0.000	0.000	0.000	0.000	0.000	0.000	0.000	0.000	0.000	0.000	0.000	0.000	0.000	0.002	0.011	0.054	0.059	4.107	0.048	0.007	256	2088	100	4	1626	1630	29	2555	2584	Error	Error	-8.667	4	1626	29	2555	101472	1163793	0.004	6.676	0	0	0
1	14	1	"A5"	"A5"	17285	35645	90	400	416	166	39	404	404	435	231	53	9	0	0	4219	4998	2437	48	2089	2089	2114	411	19	91	83	0	0.000	0.000	0.000	0.000	0.000	0.000	0.000	0.000	0.000	0.000	0.000	0.000	0.000	0.000	-0.002	0.004	0.044	0.048	4.976	0.002	0.000	256	1924	100	-4	2130	2126	12	2909	2921	Error	Error	Error	-4	2130	12	2909	106450	1279548	-0.082	7.017	0	0	0
1	15	1	"A5"	"A5"	17590	35645	90	437	444	169	38	406	406	493	1093	221	0	0	0	3751	5373	3521	65	2108	2108	2299	2608	113	35	21	0	0.000	0.000	0.000	0.000	0.000	0.000	0.000	0.000	0.000	0.000	0.000	0.000	0.000	0.000	0.019	0.012	0.044	0.047	4.528	0.281	0.607	256	1924	100	31	1643	1674	38	3265	3303	Error	Error	-5.728	31	1643	38	3265	113566	1375610	-0.045	1.179	0	0	0
1	16	1	"A6"	"A6"	17890	35655	95	464	472	171	36	361	361	387	227	58	25	3	0	14556	13839	5666	40	2024	2024	2045	371	18	100	100	0	0.000	0.000	0.000	0.000	0.000	0.000	0.000	0.000	0.000	0.000	0.000	0.000	0.000	0.000	0.008	0.009	0.014	0.012	2.687	0.008	0.081	256	2088	100	103	12532	12635	111	11815	11926	Error	Error	-6.927	103	12532	111	11815	120840	3542852	0.374	31.790	0	0	0
1	17	1	"A6"	"A6"	18185	35655	95	503	615	1085	176	382	382	404	189	46	39	10	0	14075	12854	5832	45	2083	2083	2139	546	25	100	100	0	0.000	0.000	0.000	0.000	0.000	0.000	0.000	0.000	0.000	0.000	0.000	0.000	0.000	0.000	0.010	0.022	0.017	0.017	3.469	0.013	0.017	256	2088	100	121	11992	12113	233	10771	11004	Error	Error	-6.631	121	11992	233	10771	157333	3290570	1.116	19.625	0	0	0
1	18	1	"A6"	"A6"	18485	35650	100	519	531	205	38	401	401	424	212	50	32	9	0	15606	14542	6961	47	2141	2141	2195	685	31	96	94	0	0.000	0.000	0.000	0.000	0.000	0.000	0.000	0.000	0.000	0.000	0.000	0.000	0.000	0.000	0.009	0.010	0.017	0.016	3.697	0.008	0.072	316	2384	100	118	13465	13583	130	12401	12531	Error	Error	-6.834	118	13465	130	12401	167758	4595163	0.505	18.025	0	0	0
1	1	2	"A7"	"A7"	13380	35960	100	317	331	141	42	307	307	323	150	46	20	3	0	4114	4853	2743	56	1710	1710	1738	335	19	89	79	0	0.000	0.000	0.000	0.000	0.000	0.000	0.000	0.000	0.000	0.000	0.000	0.000	0.000	0.000	0.004	0.008	0.039	0.041	4.871	0.006	0.007	316	2384	100	10	2404	2414	24	3143	3167	Error	Error	-7.909	10	2404	24	3143	104483	1533470	0.053	9.299	0	0	0
1	2	2	"A7"	"A7"	13685	35960	100	323	355	138	38	320	320	334	154	46	20	4	0	5725	6261	2704	43	1745	1745	1773	516	29	97	93	0	0.000	0.000	0.000	0.000	0.000	0.000	0.000	0.000	0.000	0.000	0.000	0.000	0.000	0.000	0.001	0.008	0.027	0.023	3.415	0.006	0.011	316	2384	100	3	3980	3983	35	4516	4551	Error	Error	Error	3	3980	35	4516	112042	1978378	0.136	8.698	0	0	0
1	3	2	"A7"	"A7"	13985	35955	100	339	345	145	42	310	310	335	265	79	6	0	0	3162	4062	2282	56	1716	1716	1740	327	18	89	76	0	0.000	0.000	0.000	0.000	0.000	0.000	0.000	0.000	0.000	0.000	0.000	0.000	0.000	0.000	0.020	0.015	0.060	0.057	4.068	0.010	0.012	316	2384	100	29	1446	1475	35	2346	2381	Error	Error	-5.640	29	1446	35	2346	108904	1283453	0.038	7.101	0	0	0
1	4	2	"A8"	"A8"	14285	35955	100	392	415	181	43	306	306	333	210	63	27	5	0	9949	12663	8335	65	1739	1739	1783	568	31	88	84	0	0.000	0.000	0.000	0.000	0.000	0.000	0.000	0.000	0.000	0.000	0.000	0.000	0.000	0.000	0.010	0.010	0.016	0.018	5.161	0.007	0.035	316	2384	100	86	8210	8296	109	10924	11033	Error	Error	-6.577	86	8210	109	10924	131022	4001395	0.390	19.155	0	0	0
1	5	2	"A8"	"A8"	14585	35955	100	387	393	167	42	308	308	338	304	89	8	0	0	8726	12250	7525	61	1733	1733	1786	618	34	99	96	0	0.000	0.000	0.000	0.000	0.000	0.000	0.000	0.000	0.000	0.000	0.000	0.000	0.000	0.000	0.011	0.008	0.017	0.015	3.083	0.011	0.029	316	2384	100	79	6993	7072	85	10517	10602	Error	Error	-6.468	79	6993	85	10517	124217	3870870	0.181	16.932	0	0	0
1	6	2	"A8"	"A8"	14890	35955	95	400	422	181	42	303	303	359	1192	332	0	0	0	17312	14751	7188	48	1770	1770	1894	1107	58	100	99	0	0.000	0.000	0.000	0.000	0.000	0.000	0.000	0.000	0.000	0.000	0.000	0.000	0.000	0.000	0.006	0.009	0.014	0.012	3.202	0.031	0.013	256	2088	100	97	15542	15639	119	12981	13100	Error	Error	-7.324	97	15542	119	12981	107911	3776349	0.053	11.614	0	0	0
1	7	2	"A9"	"A9"	15190	35955	100	384	418	180	43	306	306	327	158	48	36	14	0	15825	14737	8210	55	1745	1745	1767	336	19	100	99	0	0.000	0.000	0.000	0.000	0.000	0.000	0.000	0.000	0.000	0.000	0.000	0.000	0.000	0.000	0.006	0.009	0.012	0.011	3.641	0.007	0.079	316	2384	100	78	14080	14158	112	12992	13104	Error	Error	-7.496	78	14080	112	12992	131995	4656911	0.576	38.601	0	0	0
1	8	2	"A9"	"A9"	15490	35960	100	393	416	182	43	311	311	414	1995	481	0	0	0	10276	13570	7829	57	1743	1743	1800	936	52	100	97	0	0.000	0.000	0.000	0.000	0.000	0.000	0.000	0.000	0.000	0.000	0.000	0.000	0.000	0.000	0.010	0.009	0.013	0.012	3.200	0.008	0.076	316	2384	100	82	8533	8615	105	11827	11932	Error	Error	-6.701	82	8533	105	11827	131315	4287999	0.001	12.575	0	0	0
1	9	2	"A9"	"A9"	15795	35955	95	410	432	264	61	308	308	355	630	177	1	0	0	17082	14771	6743	45	1693	1693	1749	505	28	100	100	0	0.000	0.000	0.000	0.000	0.000	0.000	0.000	0.000	0.000	0.000	0.000	0.000	0.000	0.000	0.007	0.009	0.012	0.011	3.403	0.008	0.070	256	2088	100	102	15389	15491	124	13078	13202	Error	Error	-7.237	102	15389	124	13078	110522	3781268	0.122	25.786	0	0	0
1	10	2	"A10"	"A10"	16095	35950	95	428	474	436	91	312	312	382	1143	299	0	0	0	19395	16932	7005	41	1713	1713	1752	479	27	100	100	0	0.000	0.000	0.000	0.000	0.000	0.000	0.000	0.000	0.000	0.000	0.000	0.000	0.000	0.000	0.007	0.011	0.012	0.011	3.246	0.008	0.047	256	2088	100	116	17682	17798	162	15219	15381	Error	Error	-7.252	116	17682	162	15219	121326	4334520	0.080	31.691	0	0	0
1	11	2	"A10"	"A10"	16395	35955	95	401	422	178	42	297	297	324	227	70	25	5	0	19503	17158	8022	46	1729	1729	1802	681	37	100	100	0	0.000	0.000	0.000	0.000	0.000	0.000	0.000	0.000	0.000	0.000	0.000	0.000	0.000	0.000	0.006	0.008	0.011	0.009	3.064	0.007	0.076	256	2088	100	104	17774	17878	125	15429	15554	Error	Error	-7.417	104	17774	125	15429	108116	4392424	0.432	22.549	0	0	0
1	12	2	"A10"	"A10"	16685	35955	100	372	391	174	44	291	291	311	164	52	33	10	0	12130	13486	7659	56	1695	1695	1741	628	36	99	98	0	0.000	0.000	0.000	0.000	0.000	0.000	0.000	0.000	0.000	0.000	0.000	0.000	0.000	0.000	0.008	0.008	0.014	0.013	3.467	0.007	0.089	316	2384	100	81	10435	10516	100	11791	11891	Error	Error	-7.009	81	10435	100	11791	123641	4261644	0.488	18.702	0	0	0
1	13	2	"A11"	"A11"	16990	35955	100	310	331	153	46	305	305	327	168	51	16	3	0	4714	6256	3815	60	1660	1660	1675	300	17	93	90	0	0.000	0.000	0.000	0.000	0.000	0.000	0.000	0.000	0.000	0.000	0.000	0.000	0.000	0.000	0.002	0.006	0.025	0.024	5.353	0.004	0.005	316	2384	100	5	3054	3059	26	4596	4622	Error	Error	-9.255	5	3054	26	4596	104471	1976899	0.024	15.270	0	0	0
1	14	2	"A11"	"A11"	17295	35950	95	387	441	498	112	313	313	411	1595	388	1	0	0	10133	9998	5160	51	1720	1720	1963	2791	142	80	62	0	0.000	0.000	0.000	0.000	0.000	0.000	0.000	0.000	0.000	0.000	0.000	0.000	0.000	0.000	0.009	0.015	0.020	0.019	3.787	0.010	0.015	256	2088	100	74	8413	8487	128	8278	8406	Error	Error	-6.829	74	8413	128	8278	112774	2559515	0.019	2.879	0	0	0
1	15	2	"A11"	"A11"	17585	35955	90	382	525	891	169	303	303	361	806	223	4	3	0	9538	9820	4414	44	1705	1705	1768	502	28	100	100	0	0.000	0.000	0.000	0.000	0.000	0.000	0.000	0.000	0.000	0.000	0.000	0.000	0.000	0.000	0.010	0.027	0.023	0.019	3.700	0.047	0.153	256	1924	100	79	7833	7912	222	8115	8337	Error	Error	-6.632	79	7833	222	8115	134456	2513914	0.203	16.040	0	0	0
1	16	2	"A12"	"A12"	17895	35955	90	376	404	193	47	300	300	318	151	47	34	14	0	14270	14587	6581	45	1731	1731	1746	334	19	100	100	0	0.000	0.000	0.000	0.000	0.000	0.000	0.000	0.000	0.000	0.000	0.000	0.000	0.000	0.000	0.006	0.008	0.014	0.010	3.383	0.007	0.071	256	1924	100	76	12539	12615	104	12856	12960	Error	Error	-7.366	76	12539	104	12856	103429	3734306	0.570	38.446	0	0	0
1	17	2	"A12"	"A12"	18195	35955	95	362	390	172	44	321	321	407	1604	394	0	0	0	14966	14255	6459	45	1781	1781	1823	493	27	100	100	0	0.000	0.000	0.000	0.000	0.000	0.000	0.000	0.000	0.000	0.000	0.000	0.000	0.000	0.000	0.003	0.006	0.010	0.008	3.827	0.014	0.001	256	2088	100	41	13185	13226	69	12474	12543	Error	Error	-8.329	41	13185	69	12474	99792	3649240	-0.011	25.217	0	0	0
1	18	2	"A12"	"A12"	18490	35955	100	399	427	189	44	338	338	420	1422	338	0	0	0	14403	15003	5740	38	1848	1848	1971	2174	110	98	95	0	0.000	0.000	0.000	0.000	0.000	0.000	0.000	0.000	0.000	0.000	0.000	0.000	0.000	0.000	0.005	0.007	0.011	0.010	3.225	0.006	0.044	316	2384	100	61	12555	12616	89	13155	13244	Error	Error	-7.685	61	12555	89	13155	135058	4740975	0.005	5.994	0	0	0
1	1	3	"A13"	"A13"	13390	36260	95	497	499	222	44	312	312	354	396	111	10	1	0	25959	25641	3452	13	1770	1770	1839	558	30	100	100	0	0.000	0.000	0.000	0.000	0.000	0.000	0.000	0.000	0.000	0.000	0.000	0.000	0.000	0.000	0.008	0.008	0.009	0.007	2.618	0.007	0.015	256	2088	100	185	24189	24374	187	23871	24058	Error	Error	-7.031	185	24189	187	23871	127618	6564115	0.366	42.656	0	0	0
1	2	3	"A13"	"A13"	13695	36260	100	453	476	185	38	294	294	335	493	147	5	0	0	26519	25427	5000	19	1707	1707	1765	593	33	100	100	0	0.000	0.000	0.000	0.000	0.000	0.000	0.000	0.000	0.000	0.000	0.000	0.000	0.000	0.000	0.006	0.008	0.008	0.007	2.905	0.006	0.126	316	2384	100	159	24812	24971	182	23720	23902	Error	Error	-7.286	159	24812	182	23720	150471	8035009	0.286	39.902	0	0	0
1	3	3	"A13"	"A13"	13995	36260	95	455	466	188	40	294	294	315	165	52	49	16	0	23456	23145	3568	15	1709	1709	1830	866	47	100	100	0	0.000	0.000	0.000	0.000	0.000	0.000	0.000	0.000	0.000	0.000	0.000	0.000	0.000	0.000	0.007	0.008	0.010	0.008	2.709	0.007	0.118	256	2088	100	161	21747	21908	172	21436	21608	Error	Error	-7.078	161	21747	172	21436	119188	5925142	0.915	24.613	0	0	0
1	4	3	"A14"	"A14"	14295	36255	90	419	444	184	41	297	297	322	171	53	39	14	0	17073	16689	3160	18	1689	1689	1728	368	21	100	100	0	0.000	0.000	0.000	0.000	0.000	0.000	0.000	0.000	0.000	0.000	0.000	0.000	0.000	0.000	0.008	0.010	0.012	0.010	2.884	0.015	0.003	256	1924	100	122	15384	15506	147	15000	15147	Error	Error	-6.978	122	15384	147	15000	113644	4272269	0.713	40.655	0	0	0
1	5	3	"A14"	"A14"	14585	36255	100	367	393	175	44	303	303	335	262	78	16	1	0	12086	12312	5575	45	1678	1678	1744	708	40	99	98	0	0.000	0.000	0.000	0.000	0.000	0.000	0.000	0.000	0.000	0.000	0.000	0.000	0.000	0.000	0.006	0.008	0.014	0.011	3.428	0.007	0.054	316	2384	100	64	10408	10472	90	10634	10724	Error	Error	-7.345	64	10408	90	10634	124071	3890479	0.221	14.927	0	0	0
1	6	3	"A14"	"A14"	14890	36255	100	390	410	168	40	288	288	316	256	81	20	1	0	16288	15290	5541	36	1691	1691	1809	1504	83	100	98	0	0.000	0.000	0.000	0.000	0.000	0.000	0.000	0.000	0.000	0.000	0.000	0.000	0.000	0.000	0.007	0.009	0.012	0.009	3.163	0.007	0.069	316	2384	100	102	14597	14699	122	13599	13721	Error	Error	-7.161	102	14597	122	13599	129423	4831600	0.367	8.963	0	0	0
1	7	3	"A15"	"A15"	15195	36255	95	372	403	189	46	297	297	321	181	56	31	8	0	14963	13949	5449	39	1686	1686	1721	405	23	100	100	0	0.000	0.000	0.000	0.000	0.000	0.000	0.000	0.000	0.000	0.000	0.000	0.000	0.000	0.000	0.006	0.009	0.013	0.010	3.260	0.008	0.065	256	2088	100	75	13277	13352	106	12263	12369	Error	Error	-7.468	75	13277	106	12263	103175	3570818	0.453	30.193	0	0	0
1	8	3	"A15"	"A15"	15495	36255	95	398	406	166	40	303	303	332	223	67	20	3	0	16497	15322	6414	41	1723	1723	1958	1454	74	100	99	0	0.000	0.000	0.000	0.000	0.000	0.000	0.000	0.000	0.000	0.000	0.000	0.000	0.000	0.000	0.006	0.008	0.011	0.009	3.060	0.006	0.050	256	2088	100	95	14774	14869	103	13599	13702	Error	Error	-7.281	95	14774	103	13599	104034	3922388	0.332	9.191	0	0	0
1	9	3	"A15"	"A15"	15795	36255	95	370	391	185	47	287	287	311	177	56	27	13	0	14259	13984	5176	37	1684	1684	1757	698	39	100	100	0	0.000	0.000	0.000	0.000	0.000	0.000	0.000	0.000	0.000	0.000	0.000	0.000	0.000	0.000	0.007	0.008	0.012	0.011	2.876	0.007	0.078	256	2088	100	83	12575	12658	104	12300	12404	Error	Error	-7.243	83	12575	104	12300	100061	3580008	0.452	17.517	0	0	0
1	10	3	"A16"	"A16"	16095	36255	95	425	441	177	40	290	290	321	257	80	27	3	0	22292	21970	2871	13	1690	1690	1733	502	28	100	100	0	0.000	0.000	0.000	0.000	0.000	0.000	0.000	0.000	0.000	0.000	0.000	0.000	0.000	0.000	0.007	0.007	0.009	0.007	3.138	0.006	0.028	256	2088	100	135	20602	20737	151	20280	20431	Error	Error	-7.254	135	20602	151	20280	112914	5624360	0.467	40.313	0	0	0
1	11	3	"A16"	"A16"	16385	36255	105	362	399	274	68	297	297	409	1702	416	0	0	0	9082	13115	7693	58	1674	1674	1794	1963	109	97	86	0	0.000	0.000	0.000	0.000	0.000	0.000	0.000	0.000	0.000	0.000	0.000	0.000	0.000	0.000	0.009	0.009	0.012	0.013	3.762	0.005	0.020	316	2572	100	65	7408	7473	102	11441	11543	Error	Error	-6.833	65	7408	102	11441	126197	4144440	-0.006	5.767	0	0	0
1	12	3	"A16"	"A16"	16690	36255	100	379	424	288	67	294	294	325	256	78	17	3	0	15079	13782	6984	50	1669	1669	1709	439	25	100	100	0	0.000	0.000	0.000	0.000	0.000	0.000	0.000	0.000	0.000	0.000	0.000	0.000	0.000	0.000	0.006	0.011	0.013	0.012	3.659	0.007	0.019	316	2384	100	85	13410	13495	130	12113	12243	Error	Error	-7.302	85	13410	130	12113	133906	4355229	0.387	27.501	0	0	0
1	13	3	"A17"	"A17"	16990	36255	100	334	361	163	45	302	302	324	240	74	13	1	0	7038	7157	3634	50	1665	1665	1714	531	30	87	84	0	0.000	0.000	0.000	0.000	0.000	0.000	0.000	0.000	0.000	0.000	0.000	0.000	0.000	0.000	0.006	0.011	0.027	0.027	5.242	0.007	0.009	316	2384	100	32	5373	5405	59	5492	5551	Error	Error	-7.392	32	5373	59	5492	114133	2261595	0.154	10.250	0	0	0
1	14	3	"A17"	"A17"	17295	36255	100	348	363	165	45	293	293	316	166	52	25	6	0	10333	9749	4327	44	1674	1674	1694	336	19	100	99	0	0.000	0.000	0.000	0.000	0.000	0.000	0.000	0.000	0.000	0.000	0.000	0.000	0.000	0.000	0.006	0.009	0.016	0.015	3.016	0.008	0.053	316	2384	100	55	8659	8714	70	8075	8145	Error	Error	-7.299	55	8659	70	8075	114800	3080830	0.283	23.973	0	0	0
1	15	3	"A17"	"A17"	17595	36255	100	370	479	976	203	301	301	363	593	163	4	2	0	9109	8749	4396	50	1660	1660	1707	536	31	98	97	0	0.000	0.000	0.000	0.000	0.000	0.000	0.000	0.000	0.000	0.000	0.000	0.000	0.000	0.000	0.009	0.025	0.021	0.019	4.603	0.055	0.108	316	2384	100	69	7449	7518	178	7089	7267	Error	Error	-6.754	69	7449	178	7089	151400	2764565	0.196	13.138	0	0	0
1	16	3	"A18"	"A18"	17895	36255	100	368	385	171	44	308	308	335	260	77	13	1	0	12434	10789	5292	49	1692	1692	1798	1031	57	83	77	0	0.000	0.000	0.000	0.000	0.000	0.000	0.000	0.000	0.000	0.000	0.000	0.000	0.000	0.000	0.006	0.008	0.015	0.016	5.274	0.006	0.028	316	2384	100	60	10742	10802	77	9097	9174	Error	Error	-7.484	60	10742	77	9097	121604	3409430	0.192	8.721	0	0	0
1	17	3	"A18"	"A18"	18195	36255	105	364	399	351	87	305	305	331	267	80	10	1	0	11566	11159	5715	51	1710	1710	1728	334	19	100	99	0	0.000	0.000	0.000	0.000	0.000	0.000	0.000	0.000	0.000	0.000	0.000	0.000	0.000	0.000	0.006	0.010	0.014	0.014	3.312	0.004	0.003	316	2572	100	59	9856	9915	94	9449	9543	Error	Error	-7.384	59	9856	94	9449	126164	3526146	0.255	28.237	0	0	0
1	18	3	"A18"	"A18"	18495	36255	100	393	1174	6009	511	323	323	616	3265	530	2	1	0	11697	12563	8606	68	1833	1833	2435	4634	190	79	53	1	0.000	0.000	0.000	0.000	0.000	0.000	0.000	0.000	0.000	0.000	0.000	0.000	0.000	0.000	0.007	0.079	0.020	0.018	3.921	0.538	0.526	316	2384	100	70	9864	9934	851	10730	11581	Error	Error	-7.139	70	9864	851	10730	371091	3969878	0.171	2.186	0	0	0
1	1	4	"A19"	"A19"	13390	36550	100	341	357	151	42	296	296	344	520	151	0	0	0	8406	8599	4871	56	1681	1681	1797	1558	86	78	71	0	0.000	0.000	0.000	0.000	0.000	0.000	0.000	0.000	0.000	0.000	0.000	0.000	0.000	0.000	0.007	0.009	0.017	0.023	5.430	0.032	0.043	316	2384	100	45	6725	6770	61	6918	6979	Error	Error	-7.223	45	6725	61	6918	112729	2717423	0.025	4.366	0	0	0
1	2	4	"A19"	"A19"	13690	36550	100	366	395	167	42	290	290	319	353	110	9	0	0	14241	13357	5415	40	1674	1674	1769	1004	56	93	91	0	0.000	0.000	0.000	0.000	0.000	0.000	0.000	0.000	0.000	0.000	0.000	0.000	0.000	0.000	0.006	0.009	0.012	0.011	3.653	0.006	0.054	316	2384	100	76	12567	12643	105	11683	11788	Error	Error	-7.369	76	12567	105	11683	124894	4220835	0.215	11.542	0	0	0
1	3	4	"A19"	"A19"	13995	36555	105	339	362	186	51	289	289	326	401	123	3	0	0	7566	8985	4940	54	1641	1641	1679	397	23	99	98	0	0.000	0.000	0.000	0.000	0.000	0.000	0.000	0.000	0.000	0.000	0.000	0.000	0.000	0.000	0.008	0.010	0.021	0.019	3.469	0.008	0.036	316	2572	100	50	5925	5975	73	7344	7417	Error	Error	-6.889	50	5925	73	7344	114533	2839370	0.090	18.403	0	0	0
1	4	4	"A20"	"A20"	14290	36550	100	342	366	183	50	284	284	312	262	83	12	1	0	8581	11129	7676	68	1660	1660	1807	1664	92	79	71	0	0.000	0.000	0.000	0.000	0.000	0.000	0.000	0.000	0.000	0.000	0.000	0.000	0.000	0.000	0.008	0.009	0.013	0.018	6.172	0.007	0.081	316	2384	100	58	6921	6979	82	9469	9551	Error	Error	-6.899	58	6921	82	9469	115512	3516678	0.206	5.602	0	0	0
1	5	4	"A20"	"A20"	14590	36550	100	410	473	479	101	290	290	309	156	50	43	18	0	20621	18708	7553	40	1669	1669	1761	940	53	96	94	0	0.000	0.000	0.000	0.000	0.000	0.000	0.000	0.000	0.000	0.000	0.000	0.000	0.000	0.000	0.006	0.011	0.011	0.010	3.093	0.009	0.084	316	2384	100	120	18952	19072	183	17039	17222	Error	Error	-7.303	120	18952	183	17039	149326	5911687	1.051	18.029	0	0	0
1	6	4	"A20"	"A20"	14890	36550	100	371	409	208	50	286	286	328	404	123	8	1	0	17597	15730	6156	39	1656	1656	1782	1159	65	95	93	0	0.000	0.000	0.000	0.000	0.000	0.000	0.000	0.000	0.000	0.000	0.000	0.000	0.000	0.000	0.005	0.009	0.011	0.010	4.136	0.008	0.098	316	2384	100	85	15941	16026	123	14074	14197	Error	Error	-7.551	85	15941	123	14074	129348	4970681	0.200	12.035	0	0	0
1	7	4	"A21"	"A21"	15190	36550	100	408	443	261	58	288	288	354	908	256	1	0	0	19262	15839	7647	48	1651	1651	1743	971	55	89	84	0	0.000	0.000	0.000	0.000	0.000	0.000	0.000	0.000	0.000	0.000	0.000	0.000	0.000	0.000	0.007	0.011	0.013	0.012	4.550	0.011	0.004	316	2384	100	120	17611	17731	155	14188	14343	Error	Error	-7.197	120	17611	155	14188	139929	5005099	0.098	14.517	0	0	0
1	8	4	"A21"	"A21"	15490	36550	100	418	429	180	41	288	288	334	430	128	6	0	0	19314	17273	5830	33	1695	1695	2080	2394	115	94	90	0	0.000	0.000	0.000	0.000	0.000	0.000	0.000	0.000	0.000	0.000	0.000	0.000	0.000	0.000	0.007	0.009	0.011	0.011	3.189	0.008	0.106	316	2384	100	130	17619	17749	141	15578	15719	Error	Error	-7.082	130	17619	141	15578	135551	5458314	0.221	6.346	0	0	0
1	9	4	"A21"	"A21"	15795	36555	95	396	428	176	41	296	296	399	1721	431	0	0	0	19610	17669	5976	33	1691	1691	1849	1339	72	100	100	0	0.000	0.000	0.000	0.000	0.000	0.000	0.000	0.000	0.000	0.000	0.000	0.000	0.000	0.000	0.006	0.008	0.010	0.008	2.865	0.018	0.003	256	2088	100	100	17919	18019	132	15978	16110	Error	Error	-7.485	100	17919	132	15978	109476	4523252	0.017	11.815	0	0	0
1	10	4	"A22"	"A22"	16090	36550	100	374	413	273	66	286	286	313	170	54	32	9	0	13898	13242	7430	56	1658	1658	2241	3045	135	76	74	0	0.000	0.000	0.000	0.000	0.000	0.000	0.000	0.000	0.000	0.000	0.000	0.000	0.000	0.000	0.007	0.011	0.013	0.015	5.401	0.009	0.101	316	2384	100	88	12240	12328	127	11584	11711	Error	Error	-7.120	88	12240	127	11584	130390	4184556	0.588	3.613	0	0	0
1	11	4	"A22"	"A22"	16390	36550	100	390	417	218	52	281	281	305	160	52	37	14	0	16039	15944	5096	31	1650	1650	1840	1498	81	100	99	0	0.000	0.000	0.000	0.000	0.000	0.000	0.000	0.000	0.000	0.000	0.000	0.000	0.000	0.000	0.008	0.010	0.011	0.010	2.961	0.008	0.109	316	2384	100	109	14389	14498	136	14294	14430	Error	Error	-7.044	109	14389	136	14294	131807	5038362	0.700	9.415	0	0	0
1	12	4	"A22"	"A22"	16690	36550	100	394	413	184	44	291	291	319	263	82	18	1	0	14064	14845	4561	30	1669	1669	2221	2953	132	99	98	0	0.000	0.000	0.000	0.000	0.000	0.000	0.000	0.000	0.000	0.000	0.000	0.000	0.000	0.000	0.008	0.009	0.012	0.010	2.955	0.009	0.085	316	2384	100	103	12395	12498	122	13176	13298	Error	Error	-6.911	103	12395	122	13176	130563	4691141	0.357	4.275	0	0	0
1	13	4	"A23"	"A23"	16995	36550	100	361	384	187	48	291	291	324	303	93	11	1	0	11104	11679	6591	56	1649	1649	1684	482	28	91	89	0	0.000	0.000	0.000	0.000	0.000	0.000	0.000	0.000	0.000	0.000	0.000	0.000	0.000	0.000	0.007	0.009	0.013	0.017	5.870	0.007	0.032	316	2384	100	70	9455	9525	93	10030	10123	Error	Error	-7.078	70	9455	93	10030	121307	3690613	0.198	20.737	0	0	0
1	14	4	"A23"	"A23"	17300	36555	100	373	402	169	42	284	284	314	234	74	23	3	0	17567	16820	4717	28	1654	1654	1711	581	33	100	100	0	0.000	0.000	0.000	0.000	0.000	0.000	0.000	0.000	0.000	0.000	0.000	0.000	0.000	0.000	0.006	0.008	0.009	0.008	3.149	0.006	0.056	316	2384	100	89	15913	16002	118	15166	15284	Error	Error	-7.482	89	15913	118	15166	126947	5315166	0.376	26.005	0	0	0
1	15	4	"A23"	"A23"	17595	36550	105	371	381	168	44	293	293	319	212	66	21	3	0	10026	11591	6673	57	1665	1665	1684	344	20	99	98	0	0.000	0.000	0.000	0.000	0.000	0.000	0.000	0.000	0.000	0.000	0.000	0.000	0.000	0.000	0.009	0.009	0.014	0.014	3.145	0.008	0.038	316	2572	100	78	8361	8439	88	9926	10014	Error	Error	-6.744	78	8361	88	9926	120239	3662799	0.292	28.799	0	0	0
1	16	4	"A24"	"A24"	17895	36550	100	377	389	169	43	302	302	325	192	59	25	5	0	15808	14059	6024	42	1672	1672	1709	525	30	94	90	0	0.000	0.000	0.000	0.000	0.000	0.000	0.000	0.000	0.000	0.000	0.000	0.000	0.000	0.000	0.005	0.007	0.012	0.012	4.133	0.005	0.025	316	2384	100	75	14136	14211	87	12387	12474	Error	Error	-7.558	75	14136	87	12387	122919	4442648	0.333	23.524	0	0	0
1	17	4	"A24"	"A24"	18195	36550	100	380	460	687	149	291	291	323	243	75	20	5	0	10310	11198	6386	57	1680	1680	1709	343	20	100	99	0	0.000	0.000	0.000	0.000	0.000	0.000	0.000	0.000	0.000	0.000	0.000	0.000	0.000	0.000	0.010	0.018	0.015	0.016	4.124	0.009	0.015	316	2384	100	89	8630	8719	169	9518	9687	Error	Error	-6.599	89	8630	169	9518	145329	3538542	0.564	27.665	0	0	0
1	18	4	"A24"	"A24"	18495	36550	95	421	436	172	39	311	311	391	1376	351	0	0	0	19710	19653	3650	18	1789	1789	1935	891	46	100	100	0	0.000	0.000	0.000	0.000	0.000	0.000	0.000	0.000	0.000	0.000	0.000	0.000	0.000	0.000	0.006	0.007	0.009	0.007	2.873	0.003	0.001	256	2088	100	110	17921	18031	125	17864	17989	Error	Error	-7.348	110	17921	125	17864	111686	5031291	0.033	19.886	0	0	0
1	1	5	"A25"	"A25"	13395	36860	95	388	418	215	51	292	292	339	614	181	0	0	0	12418	14451	7939	54	1724	1724	1842	2012	109	100	86	0	0.000	0.000	0.000	0.000	0.000	0.000	0.000	0.000	0.000	0.000	0.000	0.000	0.000	0.000	0.009	0.010	0.013	0.012	3.355	0.008	0.085	256	2088	100	96	10694	10790	126	12727	12853	Error	Error	-6.800	96	10694	126	12727	106913	3699564	0.129	6.267	0	0	0
1	2	5	"A25"	"A25"	13700	36860	100	393	414	188	45	296	296	321	302	94	15	1	0	18876	17171	8047	46	1674	1674	1753	608	34	100	100	0	0.000	0.000	0.000	0.000	0.000	0.000	0.000	0.000	0.000	0.000	0.000	0.000	0.000	0.000	0.006	0.008	0.011	0.009	3.291	0.007	0.065	316	2384	100	97	17202	17299	118	15497	15615	Error	Error	-7.470	97	17202	118	15497	130962	5425911	0.308	25.359	0	0	0
1	3	5	"A25"	"A25"	13990	36855	95	381	392	177	45	294	294	323	273	84	16	1	0	11498	13285	7368	55	1658	1658	1777	1094	61	100	100	0	0.000	0.000	0.000	0.000	0.000	0.000	0.000	0.000	0.000	0.000	0.000	0.000	0.000	0.000	0.009	0.008	0.014	0.013	3.433	0.006	0.013	256	2088	100	87	9840	9927	98	11627	11725	Error	Error	-6.821	87	9840	98	11627	100290	3400991	0.253	10.519	0	0	0
1	4	5	"A26"	"A26"	14300	36850	95	387	410	185	45	290	290	319	190	59	32	9	0	19561	17811	7845	44	1681	1681	1735	539	31	100	100	0	0.000	0.000	0.000	0.000	0.000	0.000	0.000	0.000	0.000	0.000	0.000	0.000	0.000	0.000	0.005	0.007	0.011	0.008	3.168	0.007	0.103	256	2088	100	97	17880	17977	120	16130	16250	Error	Error	-7.526	97	17880	120	16130	104851	4559662	0.479	29.826	0	0	0
1	5	5	"A26"	"A26"	14595	36850	95	392	422	181	42	291	291	361	879	243	0	0	0	15289	14146	6565	46	1672	1672	1749	716	40	100	100	0	0.000	0.000	0.000	0.000	0.000	0.000	0.000	0.000	0.000	0.000	0.000	0.000	0.000	0.000	0.007	0.011	0.013	0.010	3.644	0.027	0.005	256	2088	100	101	13617	13718	131	12474	12605	Error	Error	-7.075	101	13617	131	12474	107974	3621497	0.069	17.314	0	0	0
1	6	5	"A26"	"A26"	14900	36850	105	386	425	373	87	295	295	323	251	77	17	2	0	16216	14254	5920	41	1661	1661	1730	609	35	100	99	0	0.000	0.000	0.000	0.000	0.000	0.000	0.000	0.000	0.000	0.000	0.000	0.000	0.000	0.000	0.006	0.010	0.012	0.011	3.123	0.008	0.043	316	2572	100	91	14555	14646	130	12593	12723	Error	Error	-7.321	91	14555	130	12593	134379	4504335	0.406	20.565	0	0	0
1	7	5	"A27"	"A27"	15195	36855	100	404	420	175	41	291	291	321	277	86	19	1	0	20010	17601	6744	38	1646	1646	1681	369	21	98	95	0	0.000	0.000	0.000	0.000	0.000	0.000	0.000	0.000	0.000	0.000	0.000	0.000	0.000	0.000	0.006	0.008	0.010	0.010	3.631	0.006	0.022	316	2384	100	113	18364	18477	129	15955	16084	Error	Error	-7.344	113	18364	129	15955	132846	5561941	0.357	43.144	0	0	0
1	8	5	"A27"	"A27"	15495	36860	105	367	399	208	52	294	294	319	172	53	31	7	0	15007	13596	6172	45	1661	1661	1765	877	49	100	100	0	0.000	0.000	0.000	0.000	0.000	0.000	0.000	0.000	0.000	0.000	0.000	0.000	0.000	0.000	0.005	0.009	0.012	0.011	3.159	0.008	0.079	316	2572	100	73	13346	13419	105	11935	12040	Error	Error	-7.514	73	13346	105	11935	126185	4296215	0.465	13.490	0	0	0
1	9	5	"A27"	"A27"	15795	36855	105	391	397	172	43	292	292	342	665	194	0	0	0	12080	14288	7588	53	1680	1680	1765	964	54	100	100	0	0.000	0.000	0.000	0.000	0.000	0.000	0.000	0.000	0.000	0.000	0.000	0.000	0.000	0.000	0.010	0.008	0.014	0.012	2.834	0.008	0.024	316	2572	100	99	10400	10499	105	12608	12713	Error	Error	-6.715	99	10400	105	12608	125467	4514874	0.083	12.991	0	0	0
1	10	5	"A28"	"A28"	16095	36855	100	396	404	190	47	285	285	307	161	52	38	12	0	21398	16476	9830	59	1662	1662	2042	2695	131	70	70	0	0.000	0.000	0.000	0.000	0.000	0.000	0.000	0.000	0.000	0.000	0.000	0.000	0.000	0.000	0.006	0.008	0.011	0.014	5.256	0.007	0.125	316	2384	100	111	19736	19847	119	14814	14933	Error	Error	-7.474	111	19736	119	14814	127706	5206535	0.602	5.356	0	0	0
1	11	5	"A28"	"A28"	16395	36855	95	428	453	222	49	279	279	318	370	116	15	1	0	25730	23916	6001	25	1654	1654	1811	1454	80	100	100	0	0.000	0.000	0.000	0.000	0.000	0.000	0.000	0.000	0.000	0.000	0.000	0.000	0.000	0.000	0.006	0.008	0.008	0.007	2.864	0.010	0.050	256	2088	100	149	24076	24225	174	22262	22436	Error	Error	-7.336	149	24076	174	22262	116027	6122581	0.365	15.203	0	0	0
1	12	5	"A28"	"A28"	16695	36855	95	418	436	170	38	290	290	310	156	50	44	16	0	24972	22992	6294	27	1684	1684	1975	2147	108	100	100	0	0.000	0.000	0.000	0.000	0.000	0.000	0.000	0.000	0.000	0.000	0.000	0.000	0.000	0.000	0.005	0.007	0.008	0.007	2.156	0.006	0.136	256	2088	100	128	23288	23416	146	21308	21454	Error	Error	-7.507	128	23288	146	21308	111728	5885837	0.808	9.789	0	0	0
1	13	5	"A29"	"A29"	16995	36855	100	377	395	174	44	283	283	304	154	50	36	13	0	17633	14380	7003	48	1645	1645	1685	591	35	93	89	0	0.000	0.000	0.000	0.000	0.000	0.000	0.000	0.000	0.000	0.000	0.000	0.000	0.000	0.000	0.006	0.009	0.013	0.013	4.047	0.007	0.097	316	2384	100	94	15988	16082	112	12735	12847	Error	Error	-7.410	94	15988	112	12735	124747	4544113	0.591	21.481	0	0	0
1	14	5	"A29"	"A29"	17295	36860	100	368	399	343	85	285	285	306	151	49	33	11	0	12413	12708	6301	49	1658	1658	1719	609	35	100	100	0	0.000	0.000	0.000	0.000	0.000	0.000	0.000	0.000	0.000	0.000	0.000	0.000	0.000	0.000	0.008	0.010	0.013	0.013	3.131	0.008	0.049	316	2384	100	83	10755	10838	114	11050	11164	Error	Error	-7.018	83	10755	114	11050	126140	4015811	0.616	18.044	0	0	0
1	15	5	"A29"	"A29"	17595	36855	95	375	386	183	47	292	292	330	316	95	10	0	0	13401	13628	6122	44	1672	1672	1764	807	45	100	100	0	0.000	0.000	0.000	0.000	0.000	0.000	0.000	0.000	0.000	0.000	0.000	0.000	0.000	0.000	0.007	0.008	0.014	0.011	3.401	0.006	0.052	256	2088	100	83	11729	11812	94	11956	12050	Error	Error	-7.143	83	11729	94	11956	98915	3488746	0.177	14.701	0	0	0
1	16	5	"A30"	"A30"	17895	36855	100	338	361	203	56	289	289	321	232	72	14	2	0	8643	11440	7215	63	1680	1680	1722	554	32	93	89	0	0.000	0.000	0.000	0.000	0.000	0.000	0.000	0.000	0.000	0.000	0.000	0.000	0.000	0.000	0.007	0.007	0.015	0.017	4.422	0.005	0.024	316	2384	100	49	6963	7012	72	9760	9832	Error	Error	-7.151	49	6963	72	9760	113959	3615088	0.172	17.542	0	0	0
1	17	5	"A30"	"A30"	18200	36855	100	384	414	191	46	294	294	319	183	57	32	12	0	9864	13399	8036	59	1705	1705	1736	348	20	100	100	0	0.000	0.000	0.000	0.000	0.000	0.000	0.000	0.000	0.000	0.000	0.000	0.000	0.000	0.000	0.011	0.010	0.014	0.013	3.746	0.008	0.083	316	2384	100	90	8159	8249	120	11694	11814	Error	Error	-6.502	90	8159	120	11694	130728	4234152	0.519	33.514	0	0	0
1	18	5	"A30"	"A30"	18495	36855	100	406	425	193	45	309	309	446	2080	466	0	0	0	16516	15863	7246	45	1771	1771	2005	3089	154	97	82	0	0.000	0.000	0.000	0.000	0.000	0.000	0.000	0.000	0.000	0.000	0.000	0.000	0.000	0.000	0.007	0.008	0.013	0.011	2.838	0.162	0.187	316	2384	100	97	14745	14842	116	14092	14208	Error	Error	-7.248	97	14745	116	14092	134142	5012825	-0.010	4.486	0	0	0
1	1	6	"A31"	"A31"	13400	37160	90	644	851	820	96	304	304	323	159	49	77	55	0	33834	33021	5043	15	1755	1755	1804	425	23	100	100	0	0.000	0.000	0.000	0.000	0.000	0.000	0.000	0.000	0.000	0.000	0.000	0.000	0.000	0.000	0.011	0.017	0.011	0.011	2.613	0.017	0.236	256	1924	100	340	32079	32419	547	31266	31813	Error	Error	-6.560	340	32079	547	31266	217753	8453434	3.321	73.452	0	0	0
1	2	6	"A31"	"A31"	13695	37160	95	607	699	467	66	296	296	314	166	52	69	48	0	28457	27785	4876	17	1718	1718	2032	2083	102	100	100	0	0.000	0.000	0.000	0.000	0.000	0.000	0.000	0.000	0.000	0.000	0.000	0.000	0.000	0.000	0.012	0.015	0.013	0.011	3.068	0.016	0.256	256	2088	100	311	26739	27050	403	26067	26470	Error	Error	-6.426	311	26739	403	26067	178864	7112925	2.319	12.363	0	0	0
1	3	6	"A31"	"A31"	14000	37160	100	518	688	702	102	295	295	347	547	157	19	6	0	25131	20962	9820	46	1685	1685	1735	544	31	100	99	0	0.000	0.000	0.000	0.000	0.000	0.000	0.000	0.000	0.000	0.000	0.000	0.000	0.000	0.000	0.010	0.020	0.015	0.013	3.098	0.020	0.062	316	2384	100	223	23446	23669	393	19277	19670	Error	Error	-6.716	223	23446	393	19277	217352	6623939	0.623	35.344	0	0	0
1	4	6	"A32"	"A32"	14300	37160	100	364	388	178	45	287	287	313	322	102	11	0	0	9102	12600	8311	65	1635	1635	1712	821	47	88	86	0	0.000	0.000	0.000	0.000	0.000	0.000	0.000	0.000	0.000	0.000	0.000	0.000	0.000	0.000	0.010	0.009	0.015	0.016	4.381	0.008	0.097	316	2384	100	77	7467	7544	101	10965	11066	Error	Error	-6.600	77	7467	101	10965	122682	3981636	0.233	13.262	0	0	0
1	5	6	"A32"	"A32"	14600	37160	100	377	397	177	44	283	283	311	261	83	20	2	0	13744	14459	8656	59	1662	1662	1685	360	21	100	100	0	0.000	0.000	0.000	0.000	0.000	0.000	0.000	0.000	0.000	0.000	0.000	0.000	0.000	0.000	0.008	0.009	0.014	0.013	3.349	0.007	0.074	316	2384	100	94	12082	12176	114	12797	12911	Error	Error	-7.006	94	12082	114	12797	125578	4569109	0.330	35.483	0	0	0
1	6	6	"A32"	"A32"	14900	37160	100	405	426	177	41	289	289	343	1070	311	0	0	0	20405	20171	5439	26	1673	1673	1750	655	37	100	100	0	0.000	0.000	0.000	0.000	0.000	0.000	0.000	0.000	0.000	0.000	0.000	0.000	0.000	0.000	0.006	0.007	0.010	0.008	2.978	0.003	0.000	316	2384	100	116	18732	18848	137	18498	18635	Error	Error	-7.335	116	18732	137	18498	134690	6373927	0.078	28.124	0	0	0
1	7	6	"A33"	"A33"	15195	37155	100	300	327	153	46	296	296	357	1134	317	0	0	0	5203	6508	4466	68	1646	1646	1678	383	22	83	78	0	0.000	0.000	0.000	0.000	0.000	0.000	0.000	0.000	0.000	0.000	0.000	0.000	0.000	0.000	0.001	0.006	0.032	0.040	5.963	0.002	0.000	316	2384	100	4	3557	3561	31	4862	4893	Error	Error	-9.796	4	3557	31	4862	103213	2056635	-0.026	12.611	0	0	0
1	8	6	"A33"	"A33"	15495	37155	100	315	331	152	45	284	284	316	340	107	3	0	0	6065	7861	4832	61	1639	1639	1666	360	21	98	96	0	0.000	0.000	0.000	0.000	0.000	0.000	0.000	0.000	0.000	0.000	0.000	0.000	0.000	0.000	0.007	0.008	0.022	0.020	4.272	0.006	0.020	316	2384	100	31	4426	4457	47	6222	6269	Error	Error	-7.158	31	4426	47	6222	104726	2483947	0.044	17.208	0	0	0
1	9	6	"A33"	"A33"	15795	37155	100	326	339	164	48	289	289	316	214	67	12	2	0	4626	6579	4659	70	1683	1683	1713	372	21	97	92	0	0.000	0.000	0.000	0.000	0.000	0.000	0.000	0.000	0.000	0.000	0.000	0.000	0.000	0.000	0.013	0.010	0.028	0.027	4.308	0.008	0.012	316	2384	100	37	2943	2980	50	4896	4946	Error	Error	-6.314	37	2943	50	4896	107215	2079058	0.107	13.081	0	0	0
1	10	6	"A34"	"A34"	16095	37155	100	347	366	169	46	287	287	343	863	251	0	0	0	7259	9476	6332	66	1667	1667	1722	752	43	84	81	0	0.000	0.000	0.000	0.000	0.000	0.000	0.000	0.000	0.000	0.000	0.000	0.000	0.000	0.000	0.011	0.010	0.022	0.025	5.983	0.012	0.003	316	2384	100	60	5592	5652	79	7809	7888	Error	Error	-6.542	60	5592	79	7809	115513	2994429	0.027	10.311	0	0	0
1	11	6	"A34"	"A34"	16395	37155	100	345	375	192	51	293	293	321	249	77	14	2	0	8819	11439	7579	66	1673	1673	1775	733	41	97	87	0	0.000	0.000	0.000	0.000	0.000	0.000	0.000	0.000	0.000	0.000	0.000	0.000	0.000	0.000	0.007	0.008	0.016	0.016	3.936	0.006	0.050	316	2384	100	52	7146	7198	82	9766	9848	Error	Error	-7.102	52	7146	82	9766	118394	3614613	0.217	13.184	0	0	0
1	12	6	"A34"	"A34"	16695	37155	95	341	368	250	67	293	293	320	319	99	6	0	0	9244	11728	6708	57	1693	1693	1936	1770	91	99	79	0	0.000	0.000	0.000	0.000	0.000	0.000	0.000	0.000	0.000	0.000	0.000	0.000	0.000	0.000	0.006	0.007	0.013	0.012	4.281	0.004	0.005	256	2088	100	48	7551	7599	75	10035	10110	Error	Error	-7.297	48	7551	75	10035	94191	3002298	0.150	5.532	0	0	0
1	13	6	"A35"	"A35"	17005	37155	95	436	467	176	37	284	284	327	362	110	15	1	0	24952	24461	3730	15	1690	1690	1731	439	25	100	100	0	0.000	0.000	0.000	0.000	0.000	0.000	0.000	0.000	0.000	0.000	0.000	0.000	0.000	0.000	0.007	0.008	0.008	0.007	2.646	0.007	0.125	256	2088	100	152	23262	23414	183	22771	22954	Error	Error	-7.258	152	23262	183	22771	119466	6262040	0.387	51.777	0	0	0
1	14	6	"A35"	"A35"	17295	37155	95	345	383	181	47	287	287	320	231	72	23	3	0	14022	15336	6538	42	1723	1723	1948	1626	83	100	100	0	0.000	0.000	0.000	0.000	0.000	0.000	0.000	0.000	0.000	0.000	0.000	0.000	0.000	0.000	0.005	0.007	0.009	0.008	3.459	0.005	0.018	256	2088	100	58	12299	12357	96	13613	13709	Error	Error	-7.728	58	12299	96	13613	98002	3926042	0.273	8.234	0	0	0
1	15	6	"A35"	"A35"	17600	37155	100	377	398	164	41	288	288	319	258	80	19	0	0	15954	15426	6067	39	1688	1688	1722	410	23	100	100	0	0.000	0.000	0.000	0.000	0.000	0.000	0.000	0.000	0.000	0.000	0.000	0.000	0.000	0.000	0.006	0.008	0.012	0.010	2.981	0.007	0.028	316	2384	100	89	14266	14355	110	13738	13848	Error	Error	-7.325	89	14266	110	13738	125913	4874664	0.306	33.424	0	0	0
1	16	6	"A36"	"A36"	17895	37150	100	401	440	258	58	294	294	321	212	66	31	8	0	16040	13389	5967	44	1723	1723	1784	725	40	90	84	0	0.000	0.000	0.000	0.000	0.000	0.000	0.000	0.000	0.000	0.000	0.000	0.000	0.000	0.000	0.007	0.013	0.015	0.017	4.920	0.007	0.020	316	2384	100	107	14317	14424	146	11666	11812	Error	Error	-7.064	107	14317	146	11666	139180	4230885	0.561	16.007	0	0	0
1	17	6	"A36"	"A36"	18195	37150	95	373	385	168	43	305	305	428	1981	462	0	0	0	11348	14089	7463	52	1748	1748	1941	2316	119	99	84	0	0.000	0.000	0.000	0.000	0.000	0.000	0.000	0.000	0.000	0.000	0.000	0.000	0.000	0.000	0.007	0.006	0.012	0.011	2.710	0.007	0.073	256	2088	100	68	9600	9668	80	12341	12421	Error	Error	-7.141	68	9600	80	12341	98660	3606885	-0.022	5.245	0	0	0
1	18	6	"A36"	"A36"	18505	37155	95	429	448	163	36	301	301	348	482	138	2	0	0	20183	19671	2820	14	1801	1801	1951	870	44	100	100	0	0.000	0.000	0.000	0.000	0.000	0.000	0.000	0.000	0.000	0.000	0.000	0.000	0.000	0.000	0.007	0.008	0.010	0.008	2.742	0.006	0.005	256	2088	100	128	18382	18510	147	17870	18017	Error	Error	-7.166	128	18382	147	17870	114649	5035686	0.207	20.368	0	0	0
1	1	7	"A37"	"A37"	13405	37460	90	601	612	208	33	323	323	343	175	51	67	33	0	30254	29127	5405	18	1882	1882	1943	667	34	100	100	0	0.000	0.000	0.000	0.000	0.000	0.000	0.000	0.000	0.000	0.000	0.000	0.000	0.000	0.000	0.010	0.011	0.010	0.009	2.380	0.010	0.312	256	1924	100	278	28372	28650	289	27245	27534	Error	Error	-6.673	278	28372	289	27245	156551	7456532	1.537	40.756	0	0	0
1	2	7	"A37"	"A37"	13700	37460	100	522	556	237	42	310	310	329	154	46	62	35	0	19781	18667	6019	32	1872	1872	2054	1700	82	99	97	0	0.000	0.000	0.000	0.000	0.000	0.000	0.000	0.000	0.000	0.000	0.000	0.000	0.000	0.000	0.012	0.015	0.015	0.014	2.533	0.014	0.276	316	2384	100	212	17909	18121	246	16795	17041	Error	Error	-6.400	212	17909	246	16795	175583	5898655	1.474	9.772	0	0	0
1	3	7	"A37"	"A37"	14000	37460	100	454	487	205	42	308	308	333	208	62	40	12	0	20458	18734	7864	41	1827	1827	1898	928	48	100	99	0	0.000	0.000	0.000	0.000	0.000	0.000	0.000	0.000	0.000	0.000	0.000	0.000	0.000	0.000	0.008	0.011	0.012	0.010	2.858	0.010	0.092	316	2384	100	146	18631	18777	179	16907	17086	Error	Error	-6.996	146	18631	179	16907	153926	5919962	0.740	18.142	0	0	0
1	4	7	"A38"	"A38"	14305	37455	90	554	586	210	35	306	306	327	192	58	64	29	0	33087	31880	5911	18	1865	1865	1941	831	42	100	100	0	0.000	0.000	0.000	0.000	0.000	0.000	0.000	0.000	0.000	0.000	0.000	0.000	0.000	0.000	0.008	0.009	0.009	0.008	2.287	0.009	0.353	256	1924	100	248	31222	31470	280	30015	30295	Error	Error	-6.976	248	31222	280	30015	149922	8161375	1.349	36.028	0	0	0
1	5	7	"A38"	"A38"	14595	37455	95	439	478	215	44	304	304	360	1321	366	0	0	0	23470	21168	7932	37	1857	1857	2066	1800	87	100	100	0	0.000	0.000	0.000	0.000	0.000	0.000	0.000	0.000	0.000	0.000	0.000	0.000	0.000	0.000	0.006	0.009	0.010	0.009	2.471	0.008	0.159	256	2088	100	135	21613	21748	174	19311	19485	Error	Error	-7.323	135	21613	174	19311	122414	5418882	0.089	10.612	0	0	0
1	6	7	"A38"	"A38"	14900	37455	100	461	501	251	50	307	307	330	183	55	47	16	0	23701	21868	8315	38	1828	1828	1914	961	50	100	100	0	0.000	0.000	0.000	0.000	0.000	0.000	0.000	0.000	0.000	0.000	0.000	0.000	0.000	0.000	0.007	0.010	0.011	0.009	2.380	0.010	0.213	316	2384	100	154	21873	22027	194	20040	20234	Error	Error	-7.150	154	21873	194	20040	158409	6910433	0.934	20.764	0	0	0
1	7	7	"A39"	"A39"	15200	37455	100	361	396	202	51	300	300	324	203	62	22	7	0	9646	11912	7230	60	1798	1798	1863	1039	55	90	85	0	0.000	0.000	0.000	0.000	0.000	0.000	0.000	0.000	0.000	0.000	0.000	0.000	0.000	0.000	0.008	0.009	0.015	0.016	5.073	0.008	0.038	316	2384	100	61	7848	7909	96	10114	10210	Error	Error	-7.007	61	7848	96	10114	125006	3764334	0.355	9.672	0	0	0
1	8	7	"A39"	"A39"	15505	37455	95	388	417	185	44	309	309	338	228	67	22	5	0	16307	15573	7320	47	1845	1845	1918	967	50	100	99	0	0.000	0.000	0.000	0.000	0.000	0.000	0.000	0.000	0.000	0.000	0.000	0.000	0.000	0.000	0.005	0.008	0.010	0.009	3.209	0.007	0.055	256	2088	100	79	14462	14541	108	13728	13836	Error	Error	-7.516	79	14462	108	13728	106858	3986699	0.346	14.121	0	0	0
1	9	7	"A39"	"A39"	15800	37455	95	391	431	321	74	300	300	329	236	71	18	1	0	10480	12470	7621	61	1829	1829	1863	417	22	100	100	0	0.000	0.000	0.000	0.000	0.000	0.000	0.000	0.000	0.000	0.000	0.000	0.000	0.000	0.000	0.011	0.012	0.014	0.014	3.785	0.007	0.039	256	2088	100	91	8651	8742	131	10641	10772	Error	Error	-6.571	91	8651	131	10641	110306	3192219	0.432	25.436	0	0	0
1	10	7	"A40"	"A40"	16100	37455	100	393	420	179	42	307	307	330	175	53	31	11	0	9362	13325	9851	73	1855	1855	1877	362	19	98	93	0	0.000	0.000	0.000	0.000	0.000	0.000	0.000	0.000	0.000	0.000	0.000	0.000	0.000	0.000	0.011	0.010	0.017	0.017	4.121	0.007	0.072	316	2384	100	86	7507	7593	113	11470	11583	Error	Error	-6.448	86	7507	113	11470	132600	4210713	0.514	31.624	0	0	0
1	11	7	"A40"	"A40"	16400	37455	105	409	438	233	53	314	314	339	224	66	27	4	0	9355	12625	8153	64	1871	1871	1910	468	24	99	98	0	0.000	0.000	0.000	0.000	0.000	0.000	0.000	0.000	0.000	0.000	0.000	0.000	0.000	0.000	0.013	0.012	0.016	0.015	3.822	0.008	0.028	316	2572	100	95	7484	7579	124	10754	10878	Error	Error	-6.300	95	7484	124	10754	138368	3989556	0.442	22.895	0	0	0
1	12	7	"A40"	"A40"	16705	37460	100	386	409	182	44	311	311	330	165	50	31	8	0	9320	13055	8153	62	1858	1858	1981	1075	54	99	96	0	0.000	0.000	0.000	0.000	0.000	0.000	0.000	0.000	0.000	0.000	0.000	0.000	0.000	0.000	0.010	0.009	0.014	0.012	3.652	0.008	0.089	316	2384	100	75	7462	7537	98	11197	11295	Error	Error	-6.637	75	7462	98	11197	129205	4125269	0.479	10.301	0	0	0
1	13	7	"A41"	"A41"	17000	37455	90	511	540	212	39	304	304	322	159	49	59	33	0	27434	26692	4123	15	1881	1881	1922	424	22	100	100	0	0.000	0.000	0.000	0.000	0.000	0.000	0.000	0.000	0.000	0.000	0.000	0.000	0.000	0.000	0.008	0.010	0.010	0.009	2.408	0.009	0.253	256	1924	100	207	25553	25760	236	24811	25047	Error	Error	-6.948	207	25553	236	24811	138244	6833247	1.371	58.420	0	0	0
1	14	7	"A41"	"A41"	17305	37455	100	481	485	183	37	307	307	341	361	105	16	0	0	25683	22303	8434	37	1896	1896	2040	1129	55	100	99	0	0.000	0.000	0.000	0.000	0.000	0.000	0.000	0.000	0.000	0.000	0.000	0.000	0.000	0.000	0.007	0.009	0.010	0.008	2.870	0.009	0.079	316	2384	100	174	23787	23961	178	20407	20585	Error	Error	-7.095	174	23787	178	20407	153273	7047677	0.399	17.948	0	0	0
1	15	7	"A41"	"A41"	17600	37455	100	455	509	447	87	300	300	336	249	74	32	7	0	24669	20797	8339	40	1891	1891	1945	610	31	99	99	0	0.000	0.000	0.000	0.000	0.000	0.000	0.000	0.000	0.000	0.000	0.000	0.000	0.000	0.000	0.007	0.011	0.011	0.010	2.774	0.010	0.075	316	2384	100	155	22778	22933	209	18906	19115	Error	Error	-7.199	155	22778	209	18906	160866	6571755	0.695	30.905	0	0	0
1	16	7	"A42"	"A42"	17905	37455	90	400	545	1279	234	323	323	364	354	97	11	2	0	12590	13021	6971	53	1912	1912	1948	436	22	99	99	0	0.000	0.000	0.000	0.000	0.000	0.000	0.000	0.000	0.000	0.000	0.000	0.000	0.000	0.000	0.007	0.020	0.015	0.014	3.778	0.016	0.018	256	1924	100	77	10678	10755	222	11109	11331	Error	Error	-7.116	77	10678	222	11109	139552	3333430	0.511	25.397	0	0	0
1	17	7	"A42"	"A42"	18205	37455	95	399	428	207	48	326	326	417	1559	373	0	0	0	9387	11907	7507	63	1931	1931	1983	708	35	100	98	0	0.000	0.000	0.000	0.000	0.000	0.000	0.000	0.000	0.000	0.000	0.000	0.000	0.000	0.000	0.010	0.010	0.016	0.015	3.496	0.007	0.009	256	2088	100	73	7456	7529	102	9976	10078	Error	Error	-6.674	73	7456	102	9976	109487	3048075	0.007	14.017	0	0	0
1	18	7	"A42"	"A42"	18505	37455	95	397	428	266	62	330	330	389	1185	304	0	0	0	13707	13796	6400	46	1951	1951	2023	560	27	100	100	0	0.000	0.000	0.000	0.000	0.000	0.000	0.000	0.000	0.000	0.000	0.000	0.000	0.000	0.000	0.006	0.008	0.013	0.012	2.917	0.007	0.023	256	2088	100	67	11756	11823	98	11845	11943	Error	Error	-7.455	67	11756	98	11845	109677	3531806	0.033	21.023	0	0	0
1	1	8	"A43"	"A43"	13400	37755	105	522	536	196	36	299	299	318	147	46	62	36	0	28632	28268	3730	13	1830	1830	1863	364	19	100	100	0	0.000	0.000	0.000	0.000	0.000	0.000	0.000	0.000	0.000	0.000	0.000	0.000	0.000	0.000	0.008	0.009	0.009	0.008	2.335	0.008	0.235	316	2572	100	223	26802	27025	237	26438	26675	Error	Error	-6.909	223	26802	237	26438	169360	8932763	1.483	72.541	0	0	0
1	2	8	"A43"	"A43"	13705	37760	110	499	522	215	41	304	304	319	147	46	59	30	0	27127	26118	5025	19	1803	1803	1839	718	39	100	100	0	0.000	0.000	0.000	0.000	0.000	0.000	0.000	0.000	0.000	0.000	0.000	0.000	0.000	0.000	0.008	0.009	0.009	0.008	2.818	0.008	0.235	392	2896	100	195	25324	25519	218	24315	24533	Error	Error	-7.021	195	25324	218	24315	204595	10238099	1.381	33.815	0	0	0
1	3	8	"A43"	"A43"	14000	37750	100	513	530	200	37	298	298	325	248	76	43	10	0	27580	26962	5839	21	1816	1816	1996	1495	74	99	98	0	0.000	0.000	0.000	0.000	0.000	0.000	0.000	0.000	0.000	0.000	0.000	0.000	0.000	0.000	0.008	0.009	0.010	0.008	2.412	0.008	0.254	316	2384	100	215	25764	25979	232	25146	25378	Error	Error	-6.905	215	25764	232	25146	167510	8519925	0.827	16.700	0	0	0
1	4	8	"A44"	"A44"	14300	37750	100	493	538	381	70	297	297	323	169	52	56	27	0	25827	22295	10020	44	1789	1789	1941	1505	77	89	83	0	0.000	0.000	0.000	0.000	0.000	0.000	0.000	0.000	0.000	0.000	0.000	0.000	0.000	0.000	0.008	0.012	0.011	0.012	3.506	0.009	0.134	316	2384	100	196	24038	24234	241	20506	20747	Error	Error	-6.938	196	24038	241	20506	170107	7045252	1.272	13.524	0	0	0
1	5	8	"A44"	"A44"	14605	37750	95	471	495	215	43	298	298	352	833	236	1	0	0	23840	21069	7101	33	1808	1808	1962	1406	71	100	100	0	0.000	0.000	0.000	0.000	0.000	0.000	0.000	0.000	0.000	0.000	0.000	0.000	0.000	0.000	0.008	0.010	0.011	0.009	2.811	0.009	0.155	256	2088	100	173	22032	22205	197	19261	19458	Error	Error	-6.993	173	22032	197	19261	126801	5393540	0.172	13.590	0	0	0
1	6	8	"A44"	"A44"	14905	37755	95	529	558	272	48	303	303	361	679	188	3	0	0	28768	28253	3354	11	1826	1826	2263	2615	115	100	100	0	0.000	0.000	0.000	0.000	0.000	0.000	0.000	0.000	0.000	0.000	0.000	0.000	0.000	0.000	0.008	0.010	0.009	0.007	2.870	0.008	0.198	256	2088	100	226	26942	27168	255	26427	26682	Error	Error	-6.897	226	26942	255	26427	142772	7232837	0.290	9.939	0	0	0
1	7	8	"A45"	"A45"	15200	37755	100	427	572	1339	234	291	291	314	166	52	45	21	0	20286	18686	8193	43	1753	1753	1798	584	32	98	93	0	0.000	0.000	0.000	0.000	0.000	0.000	0.000	0.000	0.000	0.000	0.000	0.000	0.000	0.000	0.007	0.017	0.011	0.011	3.598	0.019	0.038	316	2384	100	136	18533	18669	281	16933	17214	Error	Error	-7.090	136	18533	281	16933	180677	5904866	1.554	28.918	0	0	0
1	8	8	"A45"	"A45"	15500	37755	100	399	434	248	57	305	305	335	258	77	19	3	0	16876	15616	5172	33	1772	1772	1808	452	25	100	100	0	0.000	0.000	0.000	0.000	0.000	0.000	0.000	0.000	0.000	0.000	0.000	0.000	0.000	0.000	0.006	0.009	0.011	0.009	3.502	0.010	0.050	316	2384	100	94	15104	15198	129	13844	13973	Error	Error	-7.328	94	15104	129	13844	137153	4934627	0.384	30.549	0	0	0
1	9	8	"A45"	"A45"	15800	37750	100	389	409	167	40	302	302	321	184	57	28	7	0	12337	13077	6110	46	1762	1762	1785	348	19	99	99	0	0.000	0.000	0.000	0.000	0.000	0.000	0.000	0.000	0.000	0.000	0.000	0.000	0.000	0.000	0.008	0.009	0.013	0.012	2.725	0.009	0.100	316	2384	100	87	10575	10662	107	11315	11422	Error	Error	-6.925	87	10575	107	11315	129135	4132180	0.478	32.448	0	0	0
1	10	8	"A47"	"A47"	16100	37750	100	418	639	2341	366	294	294	321	202	62	35	10	0	17385	14716	7736	52	1789	1789	1867	978	52	89	85	0	0.000	0.000	0.000	0.000	0.000	0.000	0.000	0.000	0.000	0.000	0.000	0.000	0.000	0.000	0.008	0.027	0.015	0.017	5.187	0.013	0.006	316	2384	100	124	15596	15720	345	12927	13272	Error	Error	-6.975	124	15596	345	12927	201790	4650113	1.574	13.138	0	0	0
1	11	8	"A47"	"A47"	16405	37755	95	456	478	210	43	305	305	333	319	95	21	2	0	23577	20817	7871	37	1839	1839	2019	1425	70	100	100	0	0.000	0.000	0.000	0.000	0.000	0.000	0.000	0.000	0.000	0.000	0.000	0.000	0.000	0.000	0.007	0.009	0.010	0.009	2.591	0.009	0.182	256	2088	100	151	21738	21889	173	18978	19151	Error	Error	-7.170	151	21738	173	18978	122456	5329094	0.455	13.192	0	0	0
1	12	8	"A47"	"A47"	16700	37760	100	453	502	353	70	312	312	401	1492	372	0	0	0	23730	22360	6345	28	1820	1820	2145	2324	108	100	99	0	0.000	0.000	0.000	0.000	0.000	0.000	0.000	0.000	0.000	0.000	0.000	0.000	0.000	0.000	0.006	0.009	0.010	0.008	2.545	0.009	0.118	316	2384	100	141	21910	22051	190	20540	20730	Error	Error	-7.280	141	21910	190	20540	158727	7065662	0.068	8.698	0	0	0
1	13	8	"A48"	"A48"	17005	37755	100	414	429	178	41	302	302	328	429	130	6	0	0	20125	17739	8218	46	1796	1796	1816	352	19	100	100	0	0.000	0.000	0.000	0.000	0.000	0.000	0.000	0.000	0.000	0.000	0.000	0.000	0.000	0.000	0.006	0.008	0.011	0.010	2.909	0.007	0.008	316	2384	100	112	18329	18441	127	15943	16070	Error	Error	-7.354	112	18329	127	15943	135657	5605601	0.235	45.236	0	0	0
1	14	8	"A48"	"A48"	17300	37750	100	435	453	176	38	312	312	394	1170	296	0	0	0	25505	23015	9033	39	1871	1871	2178	2293	105	95	92	0	0.000	0.000	0.000	0.000	0.000	0.000	0.000	0.000	0.000	0.000	0.000	0.000	0.000	0.000	0.005	0.007	0.008	0.007	3.752	0.006	0.125	316	2384	100	123	23634	23757	141	21144	21285	Error	Error	-7.586	123	23634	141	21144	143108	7272732	0.050	9.087	0	0	0
1	15	8	"A48"	"A48"	17600	37750	100	421	558	1426	255	315	315	349	478	136	6	2	0	14670	16486	9541	57	1868	1868	2029	1704	83	94	93	0	0.000	0.000	0.000	0.000	0.000	0.000	0.000	0.000	0.000	0.000	0.000	0.000	0.000	0.000	0.008	0.017	0.013	0.013	3.886	0.023	0.076	316	2384	100	106	12802	12908	243	14618	14861	Error	Error	-6.916	106	12802	243	14618	176337	5209443	0.437	8.484	0	0	0
1	16	8	"A49"	"A49"	17900	37750	100	427	447	183	40	319	319	353	290	82	17	2	0	22455	18188	9039	49	1855	1855	1960	1031	52	87	81	0	0.000	0.000	0.000	0.000	0.000	0.000	0.000	0.000	0.000	0.000	0.000	0.000	0.000	0.000	0.005	0.008	0.011	0.011	4.997	0.007	0.060	316	2384	100	108	20600	20708	128	16333	16461	Error	Error	-7.575	108	20600	128	16333	141154	5747448	0.324	15.740	0	0	0
1	17	8	"A49"	"A49"	18205	37750	100	389	425	188	44	314	314	345	284	82	18	2	0	16599	14447	6053	41	1880	1880	1910	371	19	99	98	0	0.000	0.000	0.000	0.000	0.000	0.000	0.000	0.000	0.000	0.000	0.000	0.000	0.000	0.000	0.005	0.009	0.013	0.010	3.487	0.007	0.029	316	2384	100	75	14719	14794	111	12567	12678	Error	Error	-7.617	75	14719	111	12567	134385	4565378	0.282	33.792	0	0	0
1	18	8	"A49"	"A49"	18505	37745	100	474	496	243	48	324	324	409	1479	361	0	0	0	21269	19156	6339	33	1985	1985	2230	2676	120	92	90	0	0.000	0.000	0.000	0.000	0.000	0.000	0.000	0.000	0.000	0.000	0.000	0.000	0.000	0.000	0.008	0.010	0.011	0.011	3.367	0.011	0.083	316	2384	100	150	19284	19434	172	17171	17343	Error	Error	-7.006	150	19284	172	17171	156586	6053410	0.059	6.325	0	0	0
1	1	9	"A50"	"A50"	13400	38050	90	386	400	183	45	308	308	338	285	84	16	1	0	10943	11636	4838	41	1853	1853	1878	748	39	100	98	0	0.000	0.000	0.000	0.000	0.000	0.000	0.000	0.000	0.000	0.000	0.000	0.000	0.000	0.000	0.009	0.009	0.015	0.013	3.102	0.008	0.060	256	1924	100	78	9090	9168	92	9783	9875	Error	Error	-6.865	78	9090	92	9783	102474	2978826	0.218	13.045	0	0	0
1	2	9	"A50"	"A50"	13695	38045	100	412	425	179	42	305	305	328	158	48	36	13	0	12544	13395	6710	50	1830	1830	1867	452	24	99	97	0	0.000	0.000	0.000	0.000	0.000	0.000	0.000	0.000	0.000	0.000	0.000	0.000	0.000	0.000	0.010	0.010	0.014	0.013	3.240	0.008	0.088	316	2384	100	107	10714	10821	120	11565	11685	Error	Error	-6.646	107	10714	120	11565	134240	4232722	0.614	25.504	0	0	0
1	3	9	"A50"	"A50"	13995	38045	95	373	396	167	42	294	294	323	219	67	26	3	0	9604	10192	4930	48	1803	1803	1856	569	30	100	100	0	0.000	0.000	0.000	0.000	0.000	0.000	0.000	0.000	0.000	0.000	0.000	0.000	0.000	0.000	0.010	0.012	0.018	0.016	3.523	0.009	0.068	256	2088	100	79	7801	7880	102	8389	8491	Error	Error	-6.626	79	7801	102	8389	101500	2609053	0.333	14.650	0	0	0
1	4	9	"A51"	"A51"	14300	38050	95	426	488	421	86	311	311	339	256	75	25	7	0	15467	16734	8380	50	1826	1826	1899	780	41	100	100	0	0.000	0.000	0.000	0.000	0.000	0.000	0.000	0.000	0.000	0.000	0.000	0.000	0.000	0.000	0.008	0.012	0.013	0.011	2.818	0.014	0.094	256	2088	100	115	13641	13756	177	14908	15085	Error	Error	-6.890	115	13641	177	14908	125047	4284027	0.582	19.019	0	0	0
1	5	9	"A51"	"A51"	14595	38050	100	441	450	179	39	305	305	329	219	66	28	6	0	13266	16011	9024	56	1799	1799	1891	1042	55	99	98	0	0.000	0.000	0.000	0.000	0.000	0.000	0.000	0.000	0.000	0.000	0.000	0.000	0.000	0.000	0.012	0.010	0.014	0.011	3.258	0.008	0.067	316	2384	100	136	11467	11603	145	14212	14357	Error	Error	-6.398	136	11467	145	14212	142125	5059586	0.553	13.551	0	0	0
1	6	9	"A51"	"A51"	14895	38050	100	489	511	217	42	311	311	357	545	152	6	0	0	23927	21631	7655	35	1840	1840	2111	2090	99	100	96	0	0.000	0.000	0.000	0.000	0.000	0.000	0.000	0.000	0.000	0.000	0.000	0.000	0.000	0.000	0.008	0.010	0.011	0.010	2.777	0.008	0.020	316	2384	100	178	22087	22265	200	19791	19991	Error	Error	-6.955	178	22087	200	19791	161442	6835486	0.283	9.340	0	0	0
1	7	9	"A52"	"A52"	15195	38050	100	689	741	369	49	307	307	378	1381	365	1	0	0	21113	17600	7686	43	1829	1829	1894	769	40	92	86	0	0.000	0.000	0.000	0.000	0.000	0.000	0.000	0.000	0.000	0.000	0.000	0.000	0.000	0.000	0.020	0.028	0.027	0.025	3.083	0.027	0.494	316	2384	100	382	19284	19666	434	15771	16205	Error	Error	-5.658	382	19284	434	15771	234202	5561561	0.263	20.424	0	0	0
1	8	9	"A52"	"A52"	15500	38050	95	533	609	357	58	306	306	413	1803	436	0	0	0	14211	13077	4290	32	1860	1860	2070	1341	64	100	100	0	0.000	0.000	0.000	0.000	0.000	0.000	0.000	0.000	0.000	0.000	0.000	0.000	0.000	0.000	0.018	0.027	0.026	0.022	2.606	0.035	0.196	256	2088	100	227	12351	12578	303	11217	11520	Error	Error	-5.766	227	12351	303	11217	155967	3347637	0.109	8.208	0	0	0
1	9	9	"A52"	"A52"	15795	38050	95	536	585	327	55	303	303	376	1472	391	0	0	0	14816	15176	5412	35	1814	1814	1962	1559	79	100	100	0	0.000	0.000	0.000	0.000	0.000	0.000	0.000	0.000	0.000	0.000	0.000	0.000	0.000	0.000	0.018	0.021	0.021	0.018	2.612	0.023	0.306	256	2088	100	233	13002	13235	282	13362	13644	Error	Error	-5.802	233	13002	282	13362	149646	3885066	0.142	8.476	0	0	0
1	10	9	"A53"	"A53"	16095	38050	100	420	488	489	100	308	308	339	315	92	18	2	0	16547	12889	7320	56	1836	1836	2060	1635	79	74	72	0	0.000	0.000	0.000	0.000	0.000	0.000	0.000	0.000	0.000	0.000	0.000	0.000	0.000	0.000	0.008	0.016	0.016	0.021	5.593	0.018	0.069	316	2384	100	112	14711	14823	180	11053	11233	Error	Error	-7.037	112	14711	180	11053	154277	4072951	0.473	6.623	0	0	0
1	11	9	"A53"	"A53"	16395	38050	100	461	498	276	55	310	310	334	257	76	27	4	0	18838	16916	5617	33	1850	1850	1975	1289	65	94	90	0	0.000	0.000	0.000	0.000	0.000	0.000	0.000	0.000	0.000	0.000	0.000	0.000	0.000	0.000	0.009	0.012	0.012	0.012	3.723	0.010	0.133	316	2384	100	151	16988	17139	188	15066	15254	Error	Error	-6.814	151	16988	188	15066	157410	5345439	0.638	11.591	0	0	0
1	12	9	"A53"	"A53"	16695	38050	100	384	405	183	45	304	304	341	395	115	6	0	0	14287	14638	6273	42	1848	1848	2096	1980	94	97	94	0	0.000	0.000	0.000	0.000	0.000	0.000	0.000	0.000	0.000	0.000	0.000	0.000	0.000	0.000	0.006	0.008	0.012	0.011	3.054	0.007	0.082	316	2384	100	80	12439	12519	101	12790	12891	Error	Error	-7.281	80	12439	101	12790	127953	4625551	0.162	6.334	0	0	0
1	13	9	"A54"	"A54"	16995	38045	100	403	420	188	44	308	308	333	188	56	31	8	0	12444	11603	7345	63	1857	1857	1973	946	47	76	72	0	0.000	0.000	0.000	0.000	0.000	0.000	0.000	0.000	0.000	0.000	0.000	0.000	0.000	0.000	0.009	0.011	0.018	0.026	6.245	0.010	0.069	316	2384	100	95	10587	10682	112	9746	9858	Error	Error	-6.800	95	10587	112	9746	132762	3666667	0.463	10.180	0	0	0
1	14	9	"A54"	"A54"	17300	38055	100	433	451	181	40	311	311	331	166	50	41	13	0	12446	13931	6555	47	1850	1850	1895	463	24	99	99	0	0.000	0.000	0.000	0.000	0.000	0.000	0.000	0.000	0.000	0.000	0.000	0.000	0.000	0.000	0.012	0.012	0.014	0.012	3.032	0.010	0.056	316	2384	100	122	10596	10718	140	12081	12221	Error	Error	-6.440	122	10596	140	12081	142402	4402069	0.723	25.996	0	0	0
1	15	9	"A54"	"A54"	17595	38045	100	394	404	153	37	311	311	334	165	49	25	6	0	10045	12301	6546	53	1857	1857	1955	995	50	94	93	0	0.000	0.000	0.000	0.000	0.000	0.000	0.000	0.000	0.000	0.000	0.000	0.000	0.000	0.000	0.010	0.009	0.014	0.013	3.757	0.007	0.068	316	2384	100	83	8188	8271	93	10444	10537	Error	Error	-6.624	83	8188	93	10444	127675	3887064	0.424	10.398	0	0	0
1	16	9	"A55"	"A55"	17895	38045	100	385	410	223	54	321	321	358	374	104	7	1	0	7455	9988	6652	66	1901	1901	2021	1434	70	84	78	0	0.000	0.000	0.000	0.000	0.000	0.000	0.000	0.000	0.000	0.000	0.000	0.000	0.000	0.000	0.012	0.011	0.020	0.022	4.938	0.009	0.022	316	2384	100	64	5554	5618	89	8087	8176	Error	Error	-6.439	64	5554	89	8087	129413	3156273	0.139	5.556	0	0	0
1	17	9	"A55"	"A55"	18195	38045	100	407	430	183	42	324	324	371	491	132	3	0	0	10924	12774	7075	55	1939	1939	2035	943	46	91	88	0	0.000	0.000	0.000	0.000	0.000	0.000	0.000	0.000	0.000	0.000	0.000	0.000	0.000	0.000	0.009	0.010	0.015	0.015	4.093	0.008	0.064	316	2384	100	83	8985	9068	106	10835	10941	Error	Error	-6.758	83	8985	106	10835	135874	4036712	0.120	11.388	0	0	0
1	18	9	"A55"	"A55"	18495	38055	95	428	451	190	42	342	342	440	1540	350	0	0	0	15795	14713	5147	34	2017	2017	2153	1336	62	100	100	0	0.000	0.000	0.000	0.000	0.000	0.000	0.000	0.000	0.000	0.000	0.000	0.000	0.000	0.000	0.006	0.009	0.012	0.011	3.004	0.009	0.008	256	2088	100	86	13778	13864	109	12696	12805	Error	Error	-7.324	86	13778	109	12696	115583	3766620	0.007	9.401	0	0	0
1	1	10	"A56"	"A56"	13405	38360	95	556	559	195	34	306	306	348	316	90	35	1	0	27172	26307	4584	17	1906	1906	1957	511	26	100	100	0	0.000	0.000	0.000	0.000	0.000	0.000	0.000	0.000	0.000	0.000	0.000	0.000	0.000	0.000	0.010	0.010	0.011	0.009	2.231	0.008	0.050	256	2088	100	250	25266	25516	253	24401	24654	Error	Error	-6.659	250	25266	253	24401	142987	6734496	0.668	47.652	0	0	0
1	2	10	"A56"	"A56"	13700	38360	95	509	536	188	35	313	313	334	208	62	48	15	0	24992	24406	3954	16	1875	1875	2109	1635	77	100	100	0	0.000	0.000	0.000	0.000	0.000	0.000	0.000	0.000	0.000	0.000	0.000	0.000	0.000	0.000	0.008	0.010	0.010	0.008	2.839	0.009	0.189	256	2088	100	196	23117	23313	223	22531	22754	Error	Error	-6.882	196	23117	223	22531	137299	6248025	0.971	13.637	0	0	0
1	3	10	"A56"	"A56"	13995	38360	95	405	428	179	41	318	318	364	560	153	1	0	0	18010	16830	6222	36	1857	1857	2011	1351	67	100	100	0	0.000	0.000	0.000	0.000	0.000	0.000	0.000	0.000	0.000	0.000	0.000	0.000	0.000	0.000	0.005	0.007	0.011	0.008	2.861	0.007	0.010	256	2088	100	87	16153	16240	110	14973	15083	Error	Error	-7.537	87	16153	110	14973	109474	4308559	0.114	10.969	0	0	0
1	4	10	"A57"	"A57"	14295	38360	100	374	393	176	44	303	303	326	191	58	25	6	0	12773	14655	7880	53	1835	1835	1880	569	30	96	93	0	0.000	0.000	0.000	0.000	0.000	0.000	0.000	0.000	0.000	0.000	0.000	0.000	0.000	0.000	0.006	0.007	0.011	0.010	3.212	0.006	0.050	316	2384	100	71	10938	11009	90	12820	12910	Error	Error	-7.267	71	10938	90	12820	124230	4631134	0.351	22.452	0	0	0
1	5	10	"A57"	"A57"	14600	38360	95	385	418	171	40	303	303	328	175	53	30	10	0	13729	14795	6956	47	1854	1854	1951	877	44	100	100	0	0.000	0.000	0.000	0.000	0.000	0.000	0.000	0.000	0.000	0.000	0.000	0.000	0.000	0.000	0.007	0.009	0.011	0.010	3.272	0.006	0.044	256	2088	100	82	11875	11957	115	12941	13056	Error	Error	-7.178	82	11875	115	12941	106937	3787610	0.514	14.645	0	0	0
1	6	10	"A57"	"A57"	14895	38360	95	405	431	173	40	303	303	335	209	62	27	7	0	18070	18232	7198	39	1874	1874	2260	2516	111	100	99	0	0.000	0.000	0.000	0.000	0.000	0.000	0.000	0.000	0.000	0.000	0.000	0.000	0.000	0.000	0.006	0.008	0.010	0.008	2.646	0.007	0.138	256	2088	100	102	16196	16298	128	16358	16486	Error	Error	-7.311	102	16196	128	16358	110240	4667513	0.459	6.348	0	0	0
1	7	10	"A58"	"A58"	15200	38355	100	446	471	245	52	313	313	347	342	98	17	1	0	20904	18481	6829	36	1861	1861	1892	475	25	98	95	0	0.000	0.000	0.000	0.000	0.000	0.000	0.000	0.000	0.000	0.000	0.000	0.000	0.000	0.000	0.007	0.010	0.012	0.011	3.081	0.008	0.055	316	2384	100	133	19043	19176	158	16620	16778	Error	Error	-7.162	133	19043	158	16620	148919	5839877	0.363	34.924	0	0	0
1	8	10	"A58"	"A58"	15500	38355	100	411	424	167	39	305	305	334	243	72	21	1	0	16494	15221	4612	30	1879	1879	2080	1606	77	98	96	0	0.000	0.000	0.000	0.000	0.000	0.000	0.000	0.000	0.000	0.000	0.000	0.000	0.000	0.000	0.007	0.009	0.011	0.010	3.364	0.009	0.116	316	2384	100	106	14615	14721	119	13342	13461	Error	Error	-7.107	106	14615	119	13342	134047	4809707	0.370	8.182	0	0	0
1	9	10	"A58"	"A58"	15805	38360	100	393	403	163	40	302	302	340	507	149	0	0	0	12295	11590	3584	30	1825	1825	1872	453	24	100	100	0	0.000	0.000	0.000	0.000	0.000	0.000	0.000	0.000	0.000	0.000	0.000	0.000	0.000	0.000	0.009	0.010	0.014	0.013	2.913	0.010	0.004	316	2384	100	91	10470	10561	101	9765	9866	Error	Error	-6.846	91	10470	101	9765	127474	3662389	0.124	21.453	0	0	0
1	10	10	"A59"	"A59"	16110	38350	105	457	476	191	40	312	312	347	460	132	7	0	0	13829	13760	1960	14	1872	1872	1907	418	21	100	100	0	0.000	0.000	0.000	0.000	0.000	0.000	0.000	0.000	0.000	0.000	0.000	0.000	0.000	0.000	0.012	0.014	0.017	0.014	2.488	0.012	0.079	316	2572	100	145	11957	12102	164	11888	12052	Error	Error	-6.366	145	11957	164	11888	150515	4348296	0.280	28.356	0	0	0
1	11	10	"A59"	"A59"	16405	38355	110	462	486	191	39	307	307	379	1462	385	0	0	0	19088	18517	3622	19	1891	1891	1923	938	48	99	99	0	0.000	0.000	0.000	0.000	0.000	0.000	0.000	0.000	0.000	0.000	0.000	0.000	0.000	0.000	0.009	0.011	0.012	0.011	2.765	0.009	0.007	392	2896	100	155	17197	17352	179	16626	16805	Error	Error	-6.794	155	17197	179	16626	190431	7258620	0.073	17.691	0	0	0
1	12	10	"A59"	"A59"	16705	38360	110	482	501	188	37	310	310	329	159	48	51	22	0	20049	19912	3030	15	1895	1895	1921	371	19	100	100	0	0.000	0.000	0.000	0.000	0.000	0.000	0.000	0.000	0.000	0.000	0.000	0.000	0.000	0.000	0.009	0.011	0.011	0.009	2.712	0.010	0.185	392	2896	100	172	18154	18326	191	18017	18208	Error	Error	-6.722	172	18154	191	18017	196512	7805381	1.082	48.493	0	0	0
1	13	10	"A60"	"A60"	17000	38355	100	354	355	143	40	311	311	336	219	65	9	0	0	4733	6012	3725	61	1883	1883	1918	376	19	85	78	0	0.000	0.000	0.000	0.000	0.000	0.000	0.000	0.000	0.000	0.000	0.000	0.000	0.000	0.000	0.015	0.011	0.029	0.036	5.433	0.008	0.018	316	2384	100	43	2850	2893	44	4129	4173	Error	Error	-6.050	43	2850	44	4129	112262	1899893	0.087	10.888	0	0	0
1	14	10	"A60"	"A60"	17300	38355	100	336	359	162	45	329	329	367	460	125	1	0	0	4917	6831	4345	63	1903	1903	2010	1499	74	77	50	0	0.000	0.000	0.000	0.000	0.000	0.000	0.000	0.000	0.000	0.000	0.000	0.000	0.000	0.000	0.002	0.006	0.030	0.028	4.121	0.084	0.252	316	2384	100	7	3014	3021	30	4928	4958	Error	Error	-8.750	7	3014	30	4928	113355	2158486	-0.017	3.216	0	0	0
1	15	10	"A60"	"A60"	17605	38355	95	356	387	205	52	327	327	407	1382	339	0	0	0	5782	7086	3726	52	1910	1910	1949	390	20	99	97	0	0.000	0.000	0.000	0.000	0.000	0.000	0.000	0.000	0.000	0.000	0.000	0.000	0.000	0.000	0.007	0.012	0.025	0.021	4.528	0.014	0.000	256	2088	100	29	3872	3901	60	5176	5236	Error	Error	-7.061	29	3872	60	5176	99174	1813958	-0.014	13.172	0	0	0
1	16	10	"A61"	"A61"	17905	38355	95	452	511	379	74	330	330	380	719	189	1	0	0	20413	18234	8272	45	2006	2006	2063	714	34	100	100	0	0.000	0.000	0.000	0.000	0.000	0.000	0.000	0.000	0.000	0.000	0.000	0.000	0.000	0.000	0.007	0.011	0.012	0.011	3.149	0.008	0.065	256	2088	100	122	18407	18529	181	16228	16409	Error	Error	-7.237	122	18407	181	16228	130830	4667890	0.182	22.648	0	0	0
1	17	10	"A61"	"A61"	18200	38360	100	461	503	288	57	339	339	386	630	163	3	0	0	14772	15915	8575	53	2010	2010	2040	435	21	100	100	0	0.000	0.000	0.000	0.000	0.000	0.000	0.000	0.000	0.000	0.000	0.000	0.000	0.000	0.000	0.010	0.012	0.014	0.013	3.089	0.010	0.110	316	2384	100	122	12762	12884	164	13905	14069	Error	Error	-6.709	122	12762	164	13905	158891	5029066	0.186	31.897	0	0	0
1	18	10	"A61"	"A61"	18500	38360	100	509	749	2735	365	344	344	372	328	88	20	2	0	21419	19846	6619	33	2047	2047	2093	524	25	100	100	0	0.000	0.000	0.000	0.000	0.000	0.000	0.000	0.000	0.000	0.000	0.000	0.000	0.000	0.000	0.009	0.023	0.011	0.010	3.192	0.027	0.024	316	2384	100	165	19372	19537	405	17799	18204	Error	Error	-6.875	165	19372	405	17799	236546	6271223	1.149	33.880	0	0	0
1	1	11	"A62"	"A62"	13410	38660	105	401	421	168	39	304	304	328	184	56	34	8	0	16160	16852	4966	29	1841	1841	1865	341	18	100	100	0	0.000	0.000	0.000	0.000	0.000	0.000	0.000	0.000	0.000	0.000	0.000	0.000	0.000	0.000	0.007	0.008	0.011	0.009	2.745	0.006	0.045	316	2572	100	97	14319	14416	117	15011	15128	Error	Error	-7.206	97	14319	117	15011	133075	5325301	0.505	43.950	0	0	0
1	2	11	"A62"	"A62"	13705	38665	110	378	405	173	42	299	299	319	165	51	30	10	0	15246	15623	4981	31	1819	1819	1852	495	26	100	100	0	0.000	0.000	0.000	0.000	0.000	0.000	0.000	0.000	0.000	0.000	0.000	0.000	0.000	0.000	0.006	0.008	0.011	0.009	2.779	0.007	0.074	392	2896	100	79	13427	13506	106	13804	13910	Error	Error	-7.409	79	13427	106	13804	158783	6124075	0.521	27.820	0	0	0
1	3	11	"A62"	"A62"	14005	38660	110	420	449	239	53	298	298	328	207	63	32	7	0	17358	17396	5961	34	1850	1850	1874	379	20	100	100	0	0.000	0.000	0.000	0.000	0.000	0.000	0.000	0.000	0.000	0.000	0.000	0.000	0.000	0.000	0.008	0.010	0.012	0.010	3.072	0.008	0.058	392	2896	100	122	15508	15630	151	15546	15697	Error	Error	-6.990	122	15508	151	15546	175909	6819210	0.585	40.955	0	0	0
1	4	11	"A63"	"A63"	14300	38660	100	486	519	242	46	300	300	328	232	70	43	12	0	30012	24128	12449	51	1847	1847	2034	1811	89	84	79	0	0.000	0.000	0.000	0.000	0.000	0.000	0.000	0.000	0.000	0.000	0.000	0.000	0.000	0.000	0.007	0.010	0.012	0.011	3.077	0.009	0.302	316	2384	100	186	28165	28351	219	22281	22500	Error	Error	-7.242	186	28165	219	22281	163855	7624417	0.823	12.200	0	0	0
1	5	11	"A63"	"A63"	14600	38660	95	501	535	217	40	310	310	365	911	249	0	0	0	28269	26383	6745	25	1859	1859	2562	4029	157	100	95	0	0.000	0.000	0.000	0.000	0.000	0.000	0.000	0.000	0.000	0.000	0.000	0.000	0.000	0.000	0.007	0.009	0.009	0.008	2.604	0.009	0.007	256	2088	100	191	26410	26601	225	24524	24749	Error	Error	-7.111	191	26410	225	24524	137038	6754083	0.187	5.912	0	0	0
1	6	11	"A63"	"A63"	14910	38660	95	565	589	230	39	308	308	333	174	52	68	34	0	31247	30725	3804	12	1885	1885	2396	3165	132	100	100	0	0.000	0.000	0.000	0.000	0.000	0.000	0.000	0.000	0.000	0.000	0.000	0.000	0.000	0.000	0.009	0.010	0.010	0.008	2.493	0.009	0.288	256	2088	100	257	29362	29619	281	28840	29121	Error	Error	-6.836	257	29362	281	28840	150749	7865642	1.471	8.951	0	0	0
1	7	11	"A64"	"A64"	15210	38655	95	451	470	197	41	309	309	420	1516	360	0	0	0	20417	19247	6344	32	1864	1864	1994	1842	92	100	99	0	0.000	0.000	0.000	0.000	0.000	0.000	0.000	0.000	0.000	0.000	0.000	0.000	0.000	0.000	0.008	0.009	0.010	0.009	2.835	0.009	0.007	256	2088	100	142	18553	18695	161	17383	17544	Error	Error	-7.030	142	18553	161	17383	120350	4927200	0.033	9.366	0	0	0
1	8	11	"A64"	"A64"	15515	38660	100	454	468	170	36	301	301	338	462	136	5	0	0	20727	20580	3804	18	1873	1873	1980	963	48	100	100	0	0.000	0.000	0.000	0.000	0.000	0.000	0.000	0.000	0.000	0.000	0.000	0.000	0.000	0.000	0.008	0.009	0.009	0.008	2.642	0.005	0.006	316	2384	100	153	18854	19007	167	18707	18874	Error	Error	-6.945	153	18854	167	18707	147772	6503218	0.281	19.315	0	0	0
1	9	11	"A64"	"A64"	15810	38655	95	491	497	198	39	307	307	344	428	124	11	0	0	19349	19450	3373	17	1869	1869	1977	954	48	100	100	0	0.000	0.000	0.000	0.000	0.000	0.000	0.000	0.000	0.000	0.000	0.000	0.000	0.000	0.000	0.011	0.011	0.013	0.010	2.660	0.009	0.153	256	2088	100	184	17480	17664	190	17581	17771	Error	Error	-6.570	184	17480	190	17581	127132	4979073	0.357	18.316	0	0	0
1	10	11	"A65"	"A65"	16105	38655	100	434	456	211	46	309	309	334	214	64	30	7	0	14574	14822	4141	27	1890	1890	2195	2046	93	97	96	0	0.000	0.000	0.000	0.000	0.000	0.000	0.000	0.000	0.000	0.000	0.000	0.000	0.000	0.000	0.010	0.011	0.014	0.012	2.975	0.008	0.061	316	2384	100	125	12684	12809	147	12932	13079	Error	Error	-6.665	125	12684	147	12932	144036	4683706	0.570	6.172	0	0	0
1	11	11	"A65"	"A65"	16405	38655	100	498	940	4154	441	307	307	326	179	54	51	21	0	18406	19179	4356	22	1901	1901	2115	1672	79	100	100	0	0.000	0.000	0.000	0.000	0.000	0.000	0.000	0.000	0.000	0.000	0.000	0.000	0.000	0.000	0.012	0.037	0.014	0.012	3.150	0.046	0.034	316	2384	100	191	16505	16696	633	17278	17911	Error	Error	-6.433	191	16505	633	17278	296986	6060655	3.430	10.206	0	0	0
1	12	11	"A65"	"A65"	16705	38655	100	436	472	265	56	312	312	334	175	52	41	13	0	17535	17689	4555	25	1927	1927	2401	2757	114	100	100	0	0.000	0.000	0.000	0.000	0.000	0.000	0.000	0.000	0.000	0.000	0.000	0.000	0.000	0.000	0.008	0.010	0.011	0.010	2.875	0.008	0.107	316	2384	100	124	15608	15732	160	15762	15922	Error	Error	-6.976	124	15608	160	15762	149116	5589797	0.789	5.545	0	0	0
1	13	11	"A66"	"A66"	17005	38655	100	444	475	197	41	311	311	332	157	47	43	18	0	22064	18972	8645	45	1925	1925	1993	862	43	90	84	0	0.000	0.000	0.000	0.000	0.000	0.000	0.000	0.000	0.000	0.000	0.000	0.000	0.000	0.000	0.007	0.010	0.010	0.012	4.710	0.008	0.141	316	2384	100	133	20139	20272	164	17047	17211	Error	Error	-7.242	133	20139	164	17047	149959	5995114	0.911	19.697	0	0	0
1	14	11	"A66"	"A66"	17305	38655	100	485	494	191	38	315	315	338	190	56	45	13	0	22584	20224	7128	35	1934	1934	2053	1126	54	97	95	0	0.000	0.000	0.000	0.000	0.000	0.000	0.000	0.000	0.000	0.000	0.000	0.000	0.000	0.000	0.008	0.010	0.011	0.010	2.704	0.009	0.174	316	2384	100	170	20650	20820	179	18290	18469	Error	Error	-6.924	170	20650	179	18290	156260	6390692	0.821	16.138	0	0	0
1	15	11	"A66"	"A66"	17605	38660	100	483	545	439	80	324	324	367	430	117	13	1	0	23666	21331	8869	41	1956	1956	1994	458	22	100	100	0	0.000	0.000	0.000	0.000	0.000	0.000	0.000	0.000	0.000	0.000	0.000	0.000	0.000	0.000	0.007	0.011	0.011	0.010	2.848	0.010	0.039	316	2384	100	159	21710	21869	221	19375	19596	Error	Error	-7.093	159	21710	221	19375	172092	6740581	0.414	42.221	0	0	0
1	16	11	"A67"	"A67"	17905	38660	100	415	443	186	41	330	330	395	1049	265	0	0	0	12989	14728	9331	63	1958	1958	2065	1073	51	85	79	0	0.000	0.000	0.000	0.000	0.000	0.000	0.000	0.000	0.000	0.000	0.000	0.000	0.000	0.000	0.008	0.009	0.014	0.017	4.342	0.007	0.058	316	2384	100	85	11031	11116	113	12770	12883	Error	Error	-7.020	85	11031	113	12770	140041	4653899	0.046	11.801	0	0	0
1	17	11	"A67"	"A67"	18210	38660	100	463	473	189	39	339	339	428	1556	363	0	0	0	19891	18158	7032	38	2000	2000	2099	1369	65	100	99	0	0.000	0.000	0.000	0.000	0.000	0.000	0.000	0.000	0.000	0.000	0.000	0.000	0.000	0.000	0.007	0.008	0.012	0.010	2.729	0.017	0.047	316	2384	100	124	17891	18015	134	16158	16292	Error	Error	-7.173	124	17891	134	16158	149608	5737995	0.029	11.730	0	0	0
1	18	11	"A67"	"A67"	18510	38660	100	499	510	199	39	345	345	374	302	80	24	1	0	22058	19832	6292	31	2059	2059	2111	545	25	100	100	0	0.000	0.000	0.000	0.000	0.000	0.000	0.000	0.000	0.000	0.000	0.000	0.000	0.000	0.000	0.008	0.009	0.011	0.010	2.962	0.008	0.102	316	2384	100	154	19999	20153	165	17773	17938	Error	Error	-7.021	154	19999	165	17773	161025	6266797	0.450	32.516	0	0	0
1	1	12	"A68"	"A68"	13410	38960	100	501	618	757	122	304	304	359	978	272	4	2	0	20826	19670	6122	31	1841	1841	1881	485	25	100	100	0	0.000	0.000	0.000	0.000	0.000	0.000	0.000	0.000	0.000	0.000	0.000	0.000	0.000	0.000	0.010	0.018	0.013	0.012	3.097	0.018	0.119	316	2384	100	197	18985	19182	314	17829	18143	Error	Error	-6.591	197	18985	314	17829	195227	6215778	0.265	36.678	0	0	0
1	2	12	"A68"	"A68"	13710	38965	110	525	576	328	56	305	305	344	414	120	20	4	0	21784	20501	5909	28	1811	1811	1853	511	27	100	100	0	0.000	0.000	0.000	0.000	0.000	0.000	0.000	0.000	0.000	0.000	0.000	0.000	0.000	0.000	0.011	0.014	0.013	0.011	3.004	0.012	0.034	392	2896	100	220	19973	20193	271	18690	18961	Error	Error	-6.504	220	19973	271	18690	225971	8036327	0.560	36.493	0	0	0
1	3	12	"A68"	"A68"	14015	38960	105	502	560	413	73	299	299	335	318	94	29	6	0	23203	22425	4857	21	1829	1829	1861	385	20	100	100	0	0.000	0.000	0.000	0.000	0.000	0.000	0.000	0.000	0.000	0.000	0.000	0.000	0.000	0.000	0.009	0.013	0.011	0.010	2.701	0.011	0.050	316	2572	100	203	21374	21577	261	20596	20857	Error	Error	-6.718	203	21374	261	20596	176838	7086351	0.708	53.413	0	0	0
1	4	12	"A69"	"A69"	14320	38960	100	457	469	197	42	304	304	328	191	58	41	10	0	26093	23014	10824	47	1814	1814	1840	370	20	100	100	0	0.000	0.000	0.000	0.000	0.000	0.000	0.000	0.000	0.000	0.000	0.000	0.000	0.000	0.000	0.006	0.008	0.009	0.008	2.584	0.007	0.173	316	2384	100	153	24279	24432	165	21200	21365	Error	Error	-7.310	153	24279	165	21200	148275	7272526	0.738	57.227	0	0	0
1	5	12	"A69"	"A69"	14615	38960	100	440	444	178	40	293	293	323	230	71	34	5	0	26352	22731	9979	43	1828	1828	1872	635	33	100	100	0	0.000	0.000	0.000	0.000	0.000	0.000	0.000	0.000	0.000	0.000	0.000	0.000	0.000	0.000	0.006	0.007	0.010	0.008	2.887	0.006	0.092	316	2384	100	147	24524	24671	151	20903	21054	Error	Error	-7.382	147	24524	151	20903	140316	7183026	0.526	32.849	0	0	0
1	6	12	"A69"	"A69"	14910	38960	100	493	512	203	39	297	297	317	151	47	60	30	0	31374	29891	6294	21	1848	1848	2095	1852	88	100	100	0	0.000	0.000	0.000	0.000	0.000	0.000	0.000	0.000	0.000	0.000	0.000	0.000	0.000	0.000	0.007	0.008	0.008	0.007	2.424	0.007	0.236	316	2384	100	196	29526	29722	215	28043	28258	Error	Error	-7.235	196	29526	215	28043	161812	9445454	1.291	15.009	0	0	0
1	7	12	"A70"	"A70"	15220	38960	90	451	477	236	49	299	299	339	455	134	8	1	0	22055	21659	4125	19	1846	1846	1880	403	21	100	100	0	0.000	0.000	0.000	0.000	0.000	0.000	0.000	0.000	0.000	0.000	0.000	0.000	0.000	0.000	0.008	0.009	0.011	0.008	3.120	0.007	0.012	256	1924	100	152	20209	20361	178	19813	19991	Error	Error	-7.055	152	20209	178	19813	122100	5544691	0.303	49.079	0	0	0
1	8	12	"A70"	"A70"	15520	38960	100	426	452	209	46	298	298	340	638	187	1	0	0	22071	20399	6702	32	1822	1822	1911	629	32	100	100	0	0.000	0.000	0.000	0.000	0.000	0.000	0.000	0.000	0.000	0.000	0.000	0.000	0.000	0.000	0.006	0.008	0.010	0.009	2.608	0.007	0.005	316	2384	100	128	20249	20377	154	18577	18731	Error	Error	-7.306	128	20249	154	18577	142989	6445931	0.176	29.393	0	0	0
1	9	12	"A70"	"A70"	15815	38960	100	416	453	416	91	302	302	334	219	65	26	5	0	14651	13718	6700	48	1833	1833	1853	361	19	100	99	0	0.000	0.000	0.000	0.000	0.000	0.000	0.000	0.000	0.000	0.000	0.000	0.000	0.000	0.000	0.009	0.013	0.016	0.015	2.818	0.012	0.028	316	2384	100	114	12818	12932	151	11885	12036	Error	Error	-6.813	114	12818	151	11885	143193	4334948	0.543	32.867	0	0	0
1	10	12	"A71"	"A71"	16115	38955	110	453	487	226	46	308	308	351	570	162	2	0	0	18098	18500	4259	23	1857	1857	1884	392	20	100	100	0	0.000	0.000	0.000	0.000	0.000	0.000	0.000	0.000	0.000	0.000	0.000	0.000	0.000	0.000	0.009	0.011	0.011	0.010	2.593	0.008	0.007	392	2896	100	145	16241	16386	179	16643	16822	Error	Error	-6.807	145	16241	179	16643	190893	7252173	0.239	42.388	0	0	0
1	11	12	"A71"	"A71"	16410	38955	100	447	476	185	38	305	305	335	261	77	28	2	0	21083	21520	4422	20	1893	1893	2162	2053	94	100	100	0	0.000	0.000	0.000	0.000	0.000	0.000	0.000	0.000	0.000	0.000	0.000	0.000	0.000	0.000	0.007	0.009	0.009	0.008	2.890	0.008	0.141	316	2384	100	142	19190	19332	171	19627	19798	Error	Error	-7.078	142	19190	171	19627	150507	6800279	0.540	9.429	0	0	0
1	12	12	"A71"	"A71"	16710	38955	100	439	467	196	41	307	307	441	1756	398	0	0	0	18842	18891	3833	20	1902	1902	2512	3933	156	100	99	0	0.000	0.000	0.000	0.000	0.000	0.000	0.000	0.000	0.000	0.000	0.000	0.000	0.000	0.000	0.008	0.009	0.011	0.008	3.100	0.007	0.027	316	2384	100	132	16940	17072	160	16989	17149	Error	Error	-7.004	132	16940	160	16989	147478	5969681	0.015	4.165	0	0	0
1	13	12	"A72"	"A72"	17010	38955	100	385	420	187	44	307	307	337	245	72	23	4	0	15579	14106	7104	50	1886	1886	1954	649	33	93	91	0	0.000	0.000	0.000	0.000	0.000	0.000	0.000	0.000	0.000	0.000	0.000	0.000	0.000	0.000	0.006	0.009	0.013	0.013	4.118	0.008	0.043	316	2384	100	78	13693	13771	113	12220	12333	Error	Error	-7.456	78	13693	113	12220	132705	4457452	0.339	18.724	0	0	0
1	14	12	"A72"	"A72"	17315	38960	100	356	401	288	71	314	314	344	275	79	12	3	0	8715	10818	5945	54	1887	1887	1942	483	24	99	98	0	0.000	0.000	0.000	0.000	0.000	0.000	0.000	0.000	0.000	0.000	0.000	0.000	0.000	0.000	0.006	0.010	0.018	0.016	3.581	0.007	0.012	316	2384	100	42	6828	6870	87	8931	9018	Error	Error	-7.345	42	6828	87	8931	126608	3418492	0.207	18.377	0	0	0
1	15	12	"A72"	"A72"	17615	38960	95	450	464	186	40	312	312	336	158	47	44	16	0	17340	15755	5877	37	1935	1935	2000	603	30	100	100	0	0.000	0.000	0.000	0.000	0.000	0.000	0.000	0.000	0.000	0.000	0.000	0.000	0.000	0.000	0.009	0.011	0.012	0.010	2.838	0.010	0.138	256	2088	100	138	15405	15543	152	13820	13972	Error	Error	-6.803	138	15405	152	13820	118762	4033167	0.810	22.811	0	0	0
1	16	12	"A73"	"A73"	17915	38950	90	339	348	138	39	321	321	356	321	90	2	0	0	3406	4696	2967	63	1919	1919	1933	338	17	94	84	0	0.000	0.000	0.000	0.000	0.000	0.000	0.000	0.000	0.000	0.000	0.000	0.000	0.000	0.000	0.012	0.010	0.040	0.044	4.786	0.008	0.001	256	1924	100	18	1487	1505	27	2777	2804	Error	Error	-6.368	18	1487	27	2777	89137	1202194	-0.025	8.175	0	0	0
1	17	12	"A73"	"A73"	18210	38955	100	365	387	197	50	339	339	376	646	171	1	0	0	3930	5356	3433	64	1963	1963	1982	384	19	96	91	0	0.000	0.000	0.000	0.000	0.000	0.000	0.000	0.000	0.000	0.000	0.000	0.000	0.000	0.000	0.013	0.014	0.036	0.035	4.494	0.014	0.001	316	2384	100	26	1967	1993	48	3393	3441	Error	Error	-6.241	26	1967	48	3393	122288	1692465	0.017	8.786	0	0	0
1	18	12	"A73"	"A73"	18510	38955	100	368	382	158	41	354	354	394	435	110	1	0	0	4001	5114	2842	55	2021	2021	2074	904	43	88	55	0	0.000	0.000	0.000	0.000	0.000	0.000	0.000	0.000	0.000	0.000	0.000	0.000	0.000	0.000	0.007	0.009	0.052	0.046	3.441	0.092	0.203	316	2384	100	14	1980	1994	28	3093	3121	Error	Error	-7.144	14	1980	28	3093	120758	1616036	-0.028	3.363	0	0	0
1	1	13	"A74"	"A74"	13415	39260	95	527	539	209	38	297	297	326	186	57	55	22	0	28061	27199	5087	18	1860	1860	1907	436	22	100	100	0	0.000	0.000	0.000	0.000	0.000	0.000	0.000	0.000	0.000	0.000	0.000	0.000	0.000	0.000	0.009	0.010	0.010	0.008	2.389	0.009	0.236	256	2088	100	230	26201	26431	242	25339	25581	Error	Error	-6.832	230	26201	242	25339	137950	6963011	1.145	58.009	0	0	0
1	2	13	"A74"	"A74"	13710	39260	100	520	538	194	36	302	302	323	178	55	59	25	0	27268	26068	5594	21	1863	1863	2035	1377	67	100	100	0	0.000	0.000	0.000	0.000	0.000	0.000	0.000	0.000	0.000	0.000	0.000	0.000	0.000	0.000	0.009	0.010	0.010	0.008	2.719	0.009	0.184	316	2384	100	218	25405	25623	236	24205	24441	Error	Error	-6.865	218	25405	236	24205	170047	8237604	1.208	17.453	0	0	0
1	3	13	"A74"	"A74"	14005	39255	95	530	558	207	37	300	300	320	156	48	67	33	0	27629	26638	4471	16	1864	1864	2119	1964	92	100	100	0	0.000	0.000	0.000	0.000	0.000	0.000	0.000	0.000	0.000	0.000	0.000	0.000	0.000	0.000	0.009	0.010	0.010	0.008	2.486	0.010	0.299	256	2088	100	230	25765	25995	258	24774	25032	Error	Error	-6.808	230	25765	258	24774	142785	6819271	1.526	12.484	0	0	0
1	4	13	"A75"	"A75"	14310	39255	100	503	525	213	40	304	304	339	295	87	33	5	0	27804	23184	10338	44	1839	1839	1990	1461	73	90	85	0	0.000	0.000	0.000	0.000	0.000	0.000	0.000	0.000	0.000	0.000	0.000	0.000	0.000	0.000	0.008	0.010	0.011	0.011	3.458	0.010	0.195	316	2384	100	199	25965	26164	221	21345	21566	Error	Error	-7.028	199	25965	221	21345	165968	7326106	0.631	14.507	0	0	0
1	5	13	"A75"	"A75"	14615	39255	100	411	491	370	75	296	296	323	251	77	29	8	0	18469	16976	6484	38	1803	1803	1851	618	33	99	98	0	0.000	0.000	0.000	0.000	0.000	0.000	0.000	0.000	0.000	0.000	0.000	0.000	0.000	0.000	0.007	0.013	0.013	0.010	3.306	0.013	0.155	316	2384	100	115	16666	16781	195	15173	15368	Error	Error	-7.179	115	16666	195	15173	155131	5364517	0.669	24.474	0	0	0
1	6	13	"A75"	"A75"	14910	39255	100	522	542	196	36	306	306	330	236	71	46	10	0	25775	24755	5749	23	1856	1856	2001	1331	66	100	100	0	0.000	0.000	0.000	0.000	0.000	0.000	0.000	0.000	0.000	0.000	0.000	0.000	0.000	0.000	0.009	0.010	0.011	0.009	2.658	0.009	0.175	316	2384	100	216	23919	24135	236	22899	23135	Error	Error	-6.791	216	23919	236	22899	171222	7822625	0.898	17.095	0	0	0
1	7	13	"A76"	"A76"	15220	39255	90	437	452	192	42	291	291	312	149	47	49	21	0	18419	16995	4898	28	1837	1837	1872	431	23	100	100	0	0.000	0.000	0.000	0.000	0.000	0.000	0.000	0.000	0.000	0.000	0.000	0.000	0.000	0.000	0.009	0.011	0.013	0.011	2.506	0.010	0.160	256	1924	100	146	16582	16728	161	15158	15319	Error	Error	-6.828	146	16582	161	15158	115617	4350838	0.940	35.088	0	0	0
1	8	13	"A76"	"A76"	15510	39255	95	437	472	237	50	298	298	324	167	51	44	18	0	16533	16116	2844	17	1852	1852	2049	1371	66	100	100	0	0.000	0.000	0.000	0.000	0.000	0.000	0.000	0.000	0.000	0.000	0.000	0.000	0.000	0.000	0.009	0.012	0.012	0.011	2.774	0.010	0.103	256	2088	100	139	14681	14820	174	14264	14438	Error	Error	-6.723	139	14681	174	14264	120748	4125785	0.886	10.260	0	0	0
1	9	13	"A76"	"A76"	15810	39255	100	434	459	207	45	301	301	323	164	50	41	18	0	16546	14650	5024	34	1851	1851	1879	390	20	100	100	0	0.000	0.000	0.000	0.000	0.000	0.000	0.000	0.000	0.000	0.000	0.000	0.000	0.000	0.000	0.009	0.012	0.015	0.013	2.646	0.012	0.130	316	2384	100	133	14695	14828	158	12799	12957	Error	Error	-6.788	133	14695	158	12799	144921	4629457	0.829	32.746	0	0	0
1	10	13	"A77"	"A77"	16110	39255	100	472	510	243	47	312	312	337	198	58	42	19	0	17773	13924	8821	63	1861	1861	2228	2301	103	68	65	0	0.000	0.000	0.000	0.000	0.000	0.000	0.000	0.000	0.000	0.000	0.000	0.000	0.000	0.000	0.010	0.016	0.020	0.022	4.488	0.015	0.296	316	2384	100	160	15912	16072	198	12063	12261	Error	Error	-6.636	160	15912	198	12063	161224	4399995	0.874	5.083	0	0	0
1	11	13	"A77"	"A77"	16410	39255	100	546	575	304	52	305	305	338	288	85	39	8	0	18720	17308	5251	30	1902	1902	2040	1274	62	96	93	0	0.000	0.000	0.000	0.000	0.000	0.000	0.000	0.000	0.000	0.000	0.000	0.000	0.000	0.000	0.014	0.018	0.017	0.016	2.507	0.017	0.302	316	2384	100	241	16818	17059	270	15406	15676	Error	Error	-6.125	241	16818	270	15406	181659	5469298	0.823	11.984	0	0	0
1	12	13	"A77"	"A77"	16710	39255	100	545	575	254	44	313	313	346	479	138	15	0	0	19502	18206	5773	31	1888	1888	2171	1919	88	97	96	0	0.000	0.000	0.000	0.000	0.000	0.000	0.000	0.000	0.000	0.000	0.000	0.000	0.000	0.000	0.013	0.016	0.015	0.015	2.680	0.014	0.031	316	2384	100	232	17614	17846	262	16318	16580	Error	Error	-6.246	232	17614	262	16318	181644	5753091	0.478	8.356	0	0	0
1	13	13	"A78"	"A78"	17010	39250	100	455	505	548	108	310	310	346	329	95	19	1	0	21277	16552	8765	52	1905	1905	2089	1605	76	79	75	0	0.000	0.000	0.000	0.000	0.000	0.000	0.000	0.000	0.000	0.000	0.000	0.000	0.000	0.000	0.007	0.013	0.014	0.015	4.703	0.007	0.018	316	2384	100	145	19372	19517	195	14647	14842	Error	Error	-7.062	145	19372	195	14647	159579	5230334	0.483	9.011	0	0	0
1	14	13	"A78"	"A78"	17310	39250	100	452	485	229	47	326	326	385	592	153	3	0	0	19905	18258	5076	27	1942	1942	2151	1575	73	95	94	0	0.000	0.000	0.000	0.000	0.000	0.000	0.000	0.000	0.000	0.000	0.000	0.000	0.000	0.000	0.007	0.010	0.012	0.009	3.639	0.009	0.070	316	2384	100	126	17963	18089	159	16316	16475	Error	Error	-7.155	126	17963	159	16316	153265	5769680	0.169	10.227	0	0	0
1	15	13	"A78"	"A78"	17610	39250	100	452	462	171	37	316	316	352	342	97	10	0	0	17232	15970	6003	37	1958	1958	2050	959	46	95	94	0	0.000	0.000	0.000	0.000	0.000	0.000	0.000	0.000	0.000	0.000	0.000	0.000	0.000	0.000	0.009	0.010	0.012	0.011	3.278	0.007	0.013	316	2384	100	136	15274	15410	146	14012	14158	Error	Error	-6.811	136	15274	146	14012	146011	5046417	0.322	14.515	0	0	0
1	16	13	"A79"	"A79"	17910	39250	100	495	503	197	39	335	335	371	423	114	10	0	0	21072	17541	7833	44	1981	1981	2148	1540	71	85	82	0	0.000	0.000	0.000	0.000	0.000	0.000	0.000	0.000	0.000	0.000	0.000	0.000	0.000	0.000	0.008	0.011	0.013	0.014	3.596	0.009	0.164	316	2384	100	160	19091	19251	168	15560	15728	Error	Error	-6.899	160	19091	168	15560	158793	5542922	0.312	9.995	0	0	0
1	17	13	"A79"	"A79"	18215	39255	100	448	459	171	37	347	347	410	1132	276	0	0	0	17260	15172	6255	41	1970	1970	2027	612	30	100	99	0	0.000	0.000	0.000	0.000	0.000	0.000	0.000	0.000	0.000	0.000	0.000	0.000	0.000	0.000	0.007	0.008	0.012	0.011	3.099	0.008	0.083	316	2384	100	101	15290	15391	112	13202	13314	Error	Error	-7.242	101	15290	112	13202	145005	4794204	0.043	21.479	0	0	0
1	18	13	"A79"	"A79"	18520	39255	100	510	523	188	35	363	363	409	510	124	4	0	0	21934	20124	5284	26	2058	2058	2168	801	36	100	100	0	0.000	0.000	0.000	0.000	0.000	0.000	0.000	0.000	0.000	0.000	0.000	0.000	0.000	0.000	0.007	0.009	0.011	0.009	2.445	0.008	0.067	316	2384	100	147	19876	20023	160	18066	18226	Error	Error	-7.079	147	19876	160	18066	165366	6359184	0.224	22.417	0	0	0
1	1	14	"A80"	"A80"	13420	39555	95	419	524	774	147	297	297	320	161	50	42	21	0	17514	16141	7143	44	1883	1883	1928	802	41	100	100	0	0.000	0.000	0.000	0.000	0.000	0.000	0.000	0.000	0.000	0.000	0.000	0.000	0.000	0.000	0.008	0.016	0.015	0.013	3.057	0.017	0.083	256	2088	100	122	15631	15753	227	14258	14485	Error	Error	-7.001	122	15631	227	14258	134183	4131979	1.267	17.722	0	0	0
1	2	14	"A80"	"A80"	13720	39555	95	473	592	628	106	307	307	357	494	138	10	4	0	23769	23129	3989	17	1863	1863	2071	1435	69	100	100	0	0.000	0.000	0.000	0.000	0.000	0.000	0.000	0.000	0.000	0.000	0.000	0.000	0.000	0.000	0.008	0.013	0.010	0.009	3.097	0.013	0.044	256	2088	100	166	21906	22072	285	21266	21551	Error	Error	-7.044	166	21906	285	21266	151452	5921112	0.476	14.675	0	0	0
1	3	14	"A80"	"A80"	14015	39555	95	411	435	208	47	298	298	320	165	51	40	17	0	13092	15242	8219	53	1839	1839	1911	736	38	100	100	0	0.000	0.000	0.000	0.000	0.000	0.000	0.000	0.000	0.000	0.000	0.000	0.000	0.000	0.000	0.010	0.010	0.014	0.012	3.423	0.009	0.131	256	2088	100	113	11253	11366	137	13403	13540	Error	Error	-6.638	113	11253	137	13403	111249	3901984	0.697	18.113	0	0	0
1	4	14	"A81"	"A81"	14320	39555	95	456	472	204	43	297	297	407	1967	483	0	0	0	24058	23188	3972	17	1834	1834	1903	648	34	100	100	0	0.000	0.000	0.000	0.000	0.000	0.000	0.000	0.000	0.000	0.000	0.000	0.000	0.000	0.000	0.007	0.008	0.009	0.007	2.643	0.001	0.000	256	2088	100	159	22224	22383	175	21354	21529	Error	Error	-7.127	159	22224	175	21354	120887	5936196	0.033	32.847	0	0	0
1	5	14	"A81"	"A81"	14620	39555	100	455	470	186	39	297	297	325	190	58	40	13	0	22457	19647	8476	43	1831	1831	1898	982	51	100	99	0	0.000	0.000	0.000	0.000	0.000	0.000	0.000	0.000	0.000	0.000	0.000	0.000	0.000	0.000	0.008	0.010	0.011	0.010	2.625	0.008	0.139	316	2384	100	158	20626	20784	173	17816	17989	Error	Error	-7.028	158	20626	173	17816	148443	6208435	0.763	18.074	0	0	0
1	6	14	"A81"	"A81"	14915	39560	100	425	446	178	39	300	300	335	300	89	20	0	0	20853	19855	4268	21	1860	1860	2056	1435	69	100	100	0	0.000	0.000	0.000	0.000	0.000	0.000	0.000	0.000	0.000	0.000	0.000	0.000	0.000	0.000	0.007	0.008	0.011	0.008	2.782	0.007	0.112	316	2384	100	125	18993	19118	146	17995	18141	Error	Error	-7.247	125	18993	146	17995	140805	6274211	0.370	12.403	0	0	0
1	7	14	"A82"	"A82"	15220	39555	100	403	412	183	44	299	299	328	252	76	21	2	0	14618	14103	6176	43	1833	1833	1863	422	22	100	99	0	0.000	0.000	0.000	0.000	0.000	0.000	0.000	0.000	0.000	0.000	0.000	0.000	0.000	0.000	0.008	0.009	0.014	0.012	3.140	0.008	0.035	316	2384	100	104	12785	12889	113	12270	12383	Error	Error	-6.942	104	12785	113	12270	130185	4456631	0.333	29.005	0	0	0
1	8	14	"A82"	"A82"	15520	39560	100	446	472	217	45	303	303	367	757	206	1	0	0	20445	19110	4890	25	1860	1860	1965	982	49	100	100	0	0.000	0.000	0.000	0.000	0.000	0.000	0.000	0.000	0.000	0.000	0.000	0.000	0.000	0.000	0.008	0.010	0.011	0.009	3.167	0.009	0.134	316	2384	100	143	18585	18728	169	17250	17419	Error	Error	-7.022	143	18585	169	17250	149284	6038678	0.139	17.459	0	0	0
1	9	14	"A82"	"A82"	15815	39555	95	409	435	194	44	309	309	341	484	141	5	0	0	17504	16207	6938	42	1883	1883	2064	1615	78	100	100	0	0.000	0.000	0.000	0.000	0.000	0.000	0.000	0.000	0.000	0.000	0.000	0.000	0.000	0.000	0.006	0.009	0.011	0.009	3.276	0.007	0.061	256	2088	100	100	15621	15721	126	14324	14450	Error	Error	-7.287	100	15621	126	14324	111317	4148897	0.194	8.757	0	0	0
1	10	14	"A83"	"A83"	16120	39555	95	439	467	160	34	303	303	326	192	58	36	10	0	17583	17683	3136	17	1872	1872	1931	575	29	100	100	0	0.000	0.000	0.000	0.000	0.000	0.000	0.000	0.000	0.000	0.000	0.000	0.000	0.000	0.000	0.009	0.010	0.010	0.008	2.967	0.010	0.181	256	2088	100	136	15711	15847	164	15811	15975	Error	Error	-6.852	136	15711	164	15811	119426	4526721	0.734	27.395	0	0	0
1	11	14	"A83"	"A83"	16415	39560	100	423	450	200	44	303	303	324	171	52	37	16	0	15632	15811	3568	22	1882	1882	1968	953	48	100	100	0	0.000	0.000	0.000	0.000	0.000	0.000	0.000	0.000	0.000	0.000	0.000	0.000	0.000	0.000	0.009	0.011	0.012	0.011	3.060	0.008	0.072	316	2384	100	120	13750	13870	147	13929	14076	Error	Error	-6.840	120	13750	147	13929	142137	4996332	0.737	14.526	0	0	0
1	12	14	"A83"	"A83"	16720	39560	100	461	478	215	44	312	312	371	775	208	0	0	0	19249	19403	3944	20	1909	1909	2049	951	46	100	100	0	0.000	0.000	0.000	0.000	0.000	0.000	0.000	0.000	0.000	0.000	0.000	0.000	0.000	0.000	0.009	0.009	0.011	0.009	2.636	0.008	0.043	316	2384	100	149	17340	17489	166	17494	17660	Error	Error	-6.863	149	17340	166	17494	151158	6131255	0.138	18.248	0	0	0
1	13	14	"A84"	"A84"	17020	39560	100	443	576	1320	229	312	312	355	395	111	11	1	0	17129	14302	6227	43	1929	1929	2074	1593	76	83	81	0	0.000	0.000	0.000	0.000	0.000	0.000	0.000	0.000	0.000	0.000	0.000	0.000	0.000	0.000	0.009	0.021	0.014	0.016	5.060	0.019	0.022	316	2384	100	131	15200	15331	264	12373	12637	Error	Error	-6.858	131	15200	264	12373	182090	4519314	0.559	7.676	0	0	0
1	14	14	"A84"	"A84"	17320	39560	100	457	487	198	40	334	334	542	2680	494	0	0	0	18017	17632	2790	15	1979	1979	2353	3348	142	100	98	0	0.000	0.000	0.000	0.000	0.000	0.000	0.000	0.000	0.000	0.000	0.000	0.000	0.000	0.000	0.008	0.010	0.013	0.010	3.178	0.007	0.015	316	2384	100	123	16038	16161	153	15653	15806	Error	Error	-7.027	123	16038	153	15653	153976	5571741	-0.021	4.564	0	0	0
1	15	14	"A84"	"A84"	17620	39555	95	479	492	187	38	322	322	354	268	75	25	4	0	18679	18467	2383	12	1986	1986	2057	606	29	100	100	0	0.000	0.000	0.000	0.000	0.000	0.000	0.000	0.000	0.000	0.000	0.000	0.000	0.000	0.000	0.009	0.010	0.012	0.010	2.591	0.008	0.030	256	2088	100	157	16693	16850	170	16481	16651	Error	Error	-6.732	157	16693	170	16481	125858	4727605	0.515	27.079	0	0	0
1	16	14	"A85"	"A85"	17915	39555	100	430	435	183	42	329	329	371	545	146	1	0	0	14738	13087	6323	48	1997	1997	2030	533	26	96	91	0	0.000	0.000	0.000	0.000	0.000	0.000	0.000	0.000	0.000	0.000	0.000	0.000	0.000	0.000	0.008	0.010	0.016	0.016	3.244	0.009	0.030	316	2384	100	101	12741	12842	106	11090	11196	Error	Error	-6.979	101	12741	106	11090	137473	4135419	0.117	20.745	0	0	0
1	17	14	"A85"	"A85"	18215	39555	100	431	465	221	47	330	330	357	213	59	29	5	0	17721	15495	5529	35	1995	1995	2030	485	23	100	100	0	0.000	0.000	0.000	0.000	0.000	0.000	0.000	0.000	0.000	0.000	0.000	0.000	0.000	0.000	0.006	0.010	0.013	0.011	3.300	0.007	0.031	316	2384	100	101	15726	15827	135	13500	13635	Error	Error	-7.283	101	15726	135	13500	146901	4896365	0.507	27.763	0	0	0
1	18	14	"A85"	"A85"	18520	39555	100	475	496	191	38	354	354	371	197	53	32	7	0	20227	19561	3485	17	2059	2059	2148	745	34	100	100	0	0.000	0.000	0.000	0.000	0.000	0.000	0.000	0.000	0.000	0.000	0.000	0.000	0.000	0.000	0.007	0.008	0.009	0.008	2.812	0.008	0.081	316	2384	100	121	18168	18289	142	17502	17644	Error	Error	-7.230	121	18168	142	17502	156805	6181357	0.635	23.373	0	0	0
1	1	15	"A86"	"A86"	13420	39855	100	521	545	207	37	312	312	347	224	64	46	14	0	22898	21594	6552	30	1961	1961	2057	754	36	98	96	0	0.000	0.000	0.000	0.000	0.000	0.000	0.000	0.000	0.000	0.000	0.000	0.000	0.000	0.000	0.010	0.012	0.013	0.011	2.697	0.010	0.176	316	2384	100	209	20937	21146	233	19633	19866	Error	Error	-6.646	209	20937	233	19633	172187	6823853	0.884	25.911	0	0	0
1	2	15	"A86"	"A86"	13720	39855	100	499	521	194	37	313	313	340	205	60	45	14	0	20576	19741	4666	23	1937	1937	2171	1409	64	100	99	0	0.000	0.000	0.000	0.000	0.000	0.000	0.000	0.000	0.000	0.000	0.000	0.000	0.000	0.000	0.010	0.012	0.012	0.011	2.385	0.011	0.149	316	2384	100	186	18639	18825	208	17804	18012	Error	Error	-6.647	186	18639	208	17804	164530	6238290	0.883	12.470	0	0	0
1	3	15	"A86"	"A86"	14015	39860	110	509	514	192	37	302	302	345	390	113	17	0	0	20618	19348	5450	28	1863	1863	1941	730	37	100	100	0	0.000	0.000	0.000	0.000	0.000	0.000	0.000	0.000	0.000	0.000	0.000	0.000	0.000	0.000	0.011	0.012	0.013	0.011	2.907	0.011	0.033	392	2896	100	207	18755	18962	212	17485	17697	Error	Error	-6.502	207	18755	212	17485	201552	7584481	0.433	23.845	0	0	0
1	4	15	"A87"	"A87"	14320	39855	90	428	462	185	40	298	298	318	176	55	39	15	0	22455	21955	3939	17	1849	1849	1892	419	22	100	100	0	0.000	0.000	0.000	0.000	0.000	0.000	0.000	0.000	0.000	0.000	0.000	0.000	0.000	0.000	0.006	0.008	0.009	0.008	2.680	0.007	0.099	256	1924	100	130	20606	20736	164	20106	20270	Error	Error	-7.308	130	20606	164	20106	118380	5620583	0.818	47.883	0	0	0
1	5	15	"A87"	"A87"	14620	39855	100	386	418	205	49	302	302	326	178	54	32	10	0	14513	14545	7807	53	1847	1847	2073	1868	90	88	84	0	0.000	0.000	0.000	0.000	0.000	0.000	0.000	0.000	0.000	0.000	0.000	0.000	0.000	0.000	0.007	0.009	0.012	0.012	3.227	0.010	0.172	316	2384	100	84	12666	12750	116	12698	12814	Error	Error	-7.236	84	12666	116	12698	132194	4596231	0.517	6.677	0	0	0
1	6	15	"A87"	"A87"	14920	39860	100	462	475	190	40	298	298	328	322	98	22	1	0	23574	22343	4842	21	1853	1853	1931	591	30	100	100	0	0.000	0.000	0.000	0.000	0.000	0.000	0.000	0.000	0.000	0.000	0.000	0.000	0.000	0.000	0.008	0.009	0.009	0.008	2.724	0.007	0.025	316	2384	100	164	21721	21885	177	20490	20667	Error	Error	-7.049	164	21721	177	20490	150226	7060469	0.457	34.538	0	0	0
1	7	15	"A88"	"A88"	15220	39860	100	402	426	209	49	309	309	340	500	147	3	0	0	12549	12279	6459	52	1854	1854	1905	680	35	93	88	0	0.000	0.000	0.000	0.000	0.000	0.000	0.000	0.000	0.000	0.000	0.000	0.000	0.000	0.000	0.009	0.011	0.018	0.017	3.715	0.009	0.082	316	2384	100	93	10695	10788	117	10425	10542	Error	Error	-6.845	93	10695	117	10425	134613	3880145	0.172	15.256	0	0	0
1	8	15	"A88"	"A88"	15525	39860	100	446	490	285	58	300	300	345	375	108	14	1	0	19909	19276	3240	16	1878	1878	1970	686	34	100	100	0	0.000	0.000	0.000	0.000	0.000	0.000	0.000	0.000	0.000	0.000	0.000	0.000	0.000	0.000	0.008	0.011	0.010	0.009	3.058	0.009	0.092	316	2384	100	146	18031	18177	190	17398	17588	Error	Error	-6.948	146	18031	190	17398	154815	6091168	0.387	25.227	0	0	0
1	9	15	"A88"	"A88"	15820	39855	95	401	422	187	44	307	307	337	211	62	26	4	0	15870	14522	4736	32	1889	1889	1999	1044	52	100	100	0	0.000	0.000	0.000	0.000	0.000	0.000	0.000	0.000	0.000	0.000	0.000	0.000	0.000	0.000	0.007	0.009	0.013	0.011	2.737	0.008	0.078	256	2088	100	94	13981	14075	115	12633	12748	Error	Error	-7.217	94	13981	115	12633	108040	3717542	0.403	11.995	0	0	0
1	10	15	"A89"	"A89"	16125	39855	110	450	463	202	43	316	316	353	311	88	17	2	0	16736	16484	3712	22	1893	1893	1920	442	23	100	99	0	0.000	0.000	0.000	0.000	0.000	0.000	0.000	0.000	0.000	0.000	0.000	0.000	0.000	0.000	0.009	0.010	0.012	0.010	2.785	0.007	0.015	392	2896	100	134	14843	14977	147	14591	14738	Error	Error	-6.791	134	14843	147	14591	181577	6461744	0.354	32.950	0	0	0
1	11	15	"A89"	"A89"	16425	39855	100	420	524	666	127	302	302	322	154	47	42	21	0	14208	14702	2771	18	1897	1897	1951	464	23	100	100	0	0.000	0.000	0.000	0.000	0.000	0.000	0.000	0.000	0.000	0.000	0.000	0.000	0.000	0.000	0.010	0.017	0.013	0.011	3.244	0.017	0.078	316	2384	100	118	12311	12429	222	12805	13027	Error	Error	-6.705	118	12311	222	12805	165717	4645762	1.312	27.481	0	0	0
1	12	15	"A89"	"A89"	16725	39860	110	413	441	215	48	314	314	369	666	180	1	0	0	15000	15202	3171	20	1909	1909	1943	390	20	100	100	0	0.000	0.000	0.000	0.000	0.000	0.000	0.000	0.000	0.000	0.000	0.000	0.000	0.000	0.000	0.008	0.010	0.012	0.010	3.010	0.008	0.042	392	2896	100	99	13091	13190	127	13293	13420	Error	Error	-7.047	99	13091	127	13293	172691	5959337	0.108	33.997	0	0	0
1	13	15	"A90"	"A90"	17020	39855	90	451	467	179	38	320	320	363	435	119	7	0	0	16173	15780	2628	16	1923	1923	1970	453	22	100	100	0	0.000	0.000	0.000	0.000	0.000	0.000	0.000	0.000	0.000	0.000	0.000	0.000	0.000	0.000	0.009	0.011	0.012	0.010	2.735	0.008	0.020	256	1924	100	131	14250	14381	147	13857	14004	Error	Error	-6.765	131	14250	147	13857	119678	4039746	0.239	30.486	0	0	0
1	14	15	"A90"	"A90"	17315	39860	100	451	466	171	36	329	329	365	396	108	7	0	0	15354	15100	2140	14	1968	1968	2131	1192	55	100	100	0	0.000	0.000	0.000	0.000	0.000	0.000	0.000	0.000	0.000	0.000	0.000	0.000	0.000	0.000	0.009	0.010	0.013	0.011	2.699	0.009	0.036	316	2384	100	122	13386	13508	137	13132	13269	Error	Error	-6.778	122	13386	137	13132	147151	4771696	0.255	10.880	0	0	0
1	15	15	"A90"	"A90"	17615	39855	95	452	464	173	37	331	331	406	1255	309	0	0	0	15779	15643	1616	10	2013	2013	2257	2593	114	100	100	0	0.000	0.000	0.000	0.000	0.000	0.000	0.000	0.000	0.000	0.000	0.000	0.000	0.000	0.000	0.009	0.010	0.012	0.010	2.561	0.008	0.019	256	2088	100	121	13766	13887	133	13630	13763	Error	Error	-6.830	121	13766	133	13630	118796	4004556	0.046	5.162	0	0	0
1	16	15	"A91"	"A91"	17915	39855	100	407	422	178	42	330	330	359	256	71	14	1	0	11209	11529	5281	45	1982	1982	2039	676	33	90	87	0	0.000	0.000	0.000	0.000	0.000	0.000	0.000	0.000	0.000	0.000	0.000	0.000	0.000	0.000	0.008	0.010	0.015	0.015	3.931	0.008	0.034	316	2384	100	77	9227	9304	92	9547	9639	Error	Error	-6.905	77	9227	92	9547	133202	3643076	0.246	14.038	0	0	0
1	17	15	"A91"	"A91"	18220	39855	95	487	504	190	37	332	332	361	243	67	33	5	0	18249	17990	2526	14	2029	2029	2120	811	38	100	100	0	0.000	0.000	0.000	0.000	0.000	0.000	0.000	0.000	0.000	0.000	0.000	0.000	0.000	0.000	0.010	0.011	0.014	0.010	2.680	0.008	0.105	256	2088	100	155	16220	16375	172	15961	16133	Error	Error	-6.709	155	16220	172	15961	128908	4605558	0.588	19.568	0	0	0
1	18	15	"A91"	"A91"	18525	39855	105	524	1126	5123	454	353	353	379	200	52	43	19	0	17492	17842	6645	37	2079	2079	2223	1460	65	100	99	1	0.000	0.000	0.000	0.000	0.000	0.000	0.000	0.000	0.000	0.000	0.000	0.000	0.000	0.000	0.011	0.049	0.015	0.014	3.587	0.138	0.150	316	2572	100	171	15413	15584	773	15763	16536	Error	Error	-6.494	171	15413	773	15763	355689	5638037	3.735	10.698	0	0	0
1	1	16	"A92"	"A92"	13425	40155	105	467	476	185	38	313	313	342	256	74	26	2	0	22361	23091	5679	24	1908	1908	1964	437	22	100	100	0	0.000	0.000	0.000	0.000	0.000	0.000	0.000	0.000	0.000	0.000	0.000	0.000	0.000	0.000	0.008	0.008	0.009	0.007	2.497	0.007	0.041	316	2572	100	154	20453	20607	163	21183	21346	Error	Error	-7.053	154	20453	163	21183	150353	7296641	0.523	48.346	0	0	0
1	2	16	"A92"	"A92"	13725	40160	110	500	528	202	38	310	310	337	304	90	29	3	0	25321	25171	5848	23	1896	1896	1951	467	23	100	100	0	0.000	0.000	0.000	0.000	0.000	0.000	0.000	0.000	0.000	0.000	0.000	0.000	0.000	0.000	0.008	0.009	0.010	0.008	2.649	0.007	0.039	392	2896	100	190	23425	23615	218	23275	23493	Error	Error	-6.946	190	23425	218	23275	207047	9867004	0.628	49.722	0	0	0
1	3	16	"A92"	"A92"	14025	40160	110	470	491	193	39	314	314	355	721	203	0	0	0	22758	22579	6654	29	1870	1870	1902	381	20	100	100	0	0.000	0.000	0.000	0.000	0.000	0.000	0.000	0.000	0.000	0.000	0.000	0.000	0.000	0.000	0.007	0.009	0.009	0.008	2.623	0.008	0.093	392	2896	100	156	20888	21044	177	20709	20886	Error	Error	-7.065	156	20888	177	20709	192533	8850822	0.189	54.270	0	0	0
1	4	16	"A93"	"A93"	14335	40155	90	442	469	210	44	294	294	323	191	59	41	13	0	22682	19513	8669	44	1860	1860	1895	430	22	100	100	0	0.000	0.000	0.000	0.000	0.000	0.000	0.000	0.000	0.000	0.000	0.000	0.000	0.000	0.000	0.007	0.010	0.013	0.011	2.700	0.009	0.145	256	1924	100	148	20822	20970	175	17653	17828	Error	Error	-7.136	148	20822	175	17653	119955	4995304	0.764	40.972	0	0	0
1	5	16	"A93"	"A93"	14625	40160	100	438	440	195	44	296	296	327	261	79	25	4	0	20237	18515	9275	50	1828	1828	1881	632	33	100	99	0	0.000	0.000	0.000	0.000	0.000	0.000	0.000	0.000	0.000	0.000	0.000	0.000	0.000	0.000	0.008	0.009	0.012	0.010	3.119	0.007	0.039	316	2384	100	142	18409	18551	144	16687	16831	Error	Error	-7.018	142	18409	144	16687	139102	5850648	0.433	26.320	0	0	0
1	6	16	"A93"	"A93"	14925	40155	95	479	530	598	112	308	308	350	512	146	6	1	0	24695	23391	4604	19	1868	1868	2275	2321	102	100	100	0	0.000	0.000	0.000	0.000	0.000	0.000	0.000	0.000	0.000	0.000	0.000	0.000	0.000	0.000	0.007	0.010	0.011	0.009	2.769	0.008	0.019	256	2088	100	171	22827	22998	222	21523	21745	Error	Error	-7.061	171	22827	222	21523	135748	5988035	0.352	9.098	0	0	0
1	7	16	"A94"	"A94"	15220	40155	100	441	809	3477	429	306	306	334	256	76	31	10	0	21178	18901	7893	41	1838	1838	1883	629	33	96	90	0	0.000	0.000	0.000	0.000	0.000	0.000	0.000	0.000	0.000	0.000	0.000	0.000	0.000	0.000	0.007	0.029	0.011	0.011	3.807	0.028	0.018	316	2384	100	135	19340	19475	503	17063	17566	Error	Error	-7.162	135	19340	503	17063	255499	5972690	1.855	27.056	0	0	0
1	8	16	"A94"	"A94"	15520	40155	95	508	524	197	37	309	309	338	255	75	34	7	0	24437	23850	5019	21	1923	1923	2220	2017	90	100	100	0	0.000	0.000	0.000	0.000	0.000	0.000	0.000	0.000	0.000	0.000	0.000	0.000	0.000	0.000	0.009	0.010	0.010	0.009	2.530	0.009	0.202	256	2088	100	199	22514	22713	215	21927	22142	Error	Error	-6.822	199	22514	215	21927	134017	6105585	0.729	10.724	0	0	0
1	9	16	"A94"	"A94"	15820	40155	105	430	474	305	64	309	309	384	846	220	2	0	0	15951	16570	6686	40	1821	1821	1954	1832	93	98	97	0	0.000	0.000	0.000	0.000	0.000	0.000	0.000	0.000	0.000	0.000	0.000	0.000	0.000	0.000	0.009	0.011	0.013	0.011	3.173	0.043	0.079	316	2572	100	121	14130	14251	165	14749	14914	Error	Error	-6.868	121	14130	165	14749	149780	5236053	0.106	7.978	0	0	0
1	10	16	"A95"	"A95"	16125	40155	100	460	502	307	61	329	329	382	471	123	8	0	0	18252	17100	5802	33	1929	1929	2316	2453	105	91	88	0	0.000	0.000	0.000	0.000	0.000	0.000	0.000	0.000	0.000	0.000	0.000	0.000	0.000	0.000	0.008	0.011	0.012	0.011	3.654	0.011	0.123	316	2384	100	131	16323	16454	173	15171	15344	Error	Error	-6.961	131	16323	173	15171	158677	5403594	0.255	6.027	0	0	0
1	11	16	"A95"	"A95"	16430	40160	110	476	506	231	45	317	317	354	393	111	11	1	0	19765	19315	3462	17	1863	1863	1903	462	24	100	100	0	0.000	0.000	0.000	0.000	0.000	0.000	0.000	0.000	0.000	0.000	0.000	0.000	0.000	0.000	0.009	0.011	0.011	0.010	2.711	0.010	0.090	392	2896	100	159	17902	18061	189	17452	17641	Error	Error	-6.815	159	17902	189	17452	198474	7571408	0.387	37.688	0	0	0
1	12	16	"A95"	"A95"	16725	40155	100	495	513	197	38	317	317	359	489	136	7	0	0	18076	17913	3667	20	1891	1891	2073	1317	63	100	100	0	0.000	0.000	0.000	0.000	0.000	0.000	0.000	0.000	0.000	0.000	0.000	0.000	0.000	0.000	0.011	0.012	0.014	0.012	2.273	0.009	0.018	316	2384	100	178	16185	16363	196	16022	16218	Error	Error	-6.507	178	16185	196	16022	162099	5660493	0.315	12.027	0	0	0
1	13	16	"A96"	"A96"	17025	40155	100	432	459	192	41	327	327	354	230	64	25	6	0	18846	15669	7133	45	1926	1926	1997	790	39	89	84	0	0.000	0.000	0.000	0.000	0.000	0.000	0.000	0.000	0.000	0.000	0.000	0.000	0.000	0.000	0.006	0.010	0.012	0.012	3.825	0.009	0.130	316	2384	100	105	16920	17025	132	13743	13875	Error	Error	-7.332	105	16920	132	13743	145050	4951490	0.457	17.306	0	0	0
1	14	16	"A96"	"A96"	17330	40160	100	471	479	177	36	323	323	348	217	62	35	6	0	19187	18649	3428	18	1967	1967	2039	764	37	100	100	0	0.000	0.000	0.000	0.000	0.000	0.000	0.000	0.000	0.000	0.000	0.000	0.000	0.000	0.000	0.009	0.009	0.012	0.009	2.533	0.008	0.071	316	2384	100	148	17220	17368	156	16682	16838	Error	Error	-6.862	148	17220	156	16682	151459	5893101	0.604	21.741	0	0	0
1	15	16	"A96"	"A96"	17620	40155	95	445	467	195	41	319	319	342	166	48	44	16	0	18991	18628	2856	15	1966	1966	2098	1276	60	100	100	0	0.000	0.000	0.000	0.000	0.000	0.000	0.000	0.000	0.000	0.000	0.000	0.000	0.000	0.000	0.007	0.009	0.011	0.009	2.943	0.008	0.098	256	2088	100	126	17025	17151	148	16662	16810	Error	Error	-7.078	126	17025	148	16662	119600	4768688	0.753	12.955	0	0	0
1	16	16	"A97"	"A97"	17930	40155	105	475	505	216	42	321	321	347	208	59	39	14	0	18667	18188	3853	21	1977	1977	2023	702	34	100	100	0	0.000	0.000	0.000	0.000	0.000	0.000	0.000	0.000	0.000	0.000	0.000	0.000	0.000	0.000	0.009	0.011	0.012	0.010	3.256	0.010	0.081	316	2572	100	154	16690	16844	184	16211	16395	Error	Error	-6.760	154	16690	184	16211	159547	5747355	0.760	23.027	0	0	0
1	17	16	"A97"	"A97"	18225	40150	100	489	514	187	36	336	336	364	179	49	47	16	0	18891	18564	4747	25	2021	2021	2145	1090	50	98	98	0	0.000	0.000	0.000	0.000	0.000	0.000	0.000	0.000	0.000	0.000	0.000	0.000	0.000	0.000	0.009	0.011	0.012	0.010	2.963	0.010	0.143	316	2384	100	153	16870	17023	178	16543	16721	Error	Error	-6.785	153	16870	178	16543	162519	5866253	0.838	15.063	0	0	0
1	18	16	"A97"	"A97"	18525	40150	100	519	845	2934	347	355	355	381	179	46	48	21	0	19853	19266	6574	34	2086	2086	2318	1494	64	97	97	0	0.000	0.000	0.000	0.000	0.000	0.000	0.000	0.000	0.000	0.000	0.000	0.000	0.000	0.000	0.009	0.029	0.013	0.012	3.227	0.058	0.109	316	2384	100	164	17767	17931	490	17180	17670	Error	Error	-6.759	164	17767	490	17180	266955	6088139	2.592	11.344	0	0	0
1	1	17	"A98"	"A98"	13425	40460	80	344	392	212	54	325	325	364	443	121	6	0	0	3809	4188	1393	33	1870	1870	1918	623	32	97	79	0	0.000	0.000	0.000	0.000	0.000	0.000	0.000	0.000	0.000	0.000	0.000	0.000	0.000	0.000	0.010	0.029	0.073	0.061	3.098	0.033	0.043	208	1512	100	19	1939	1958	67	2318	2385	Error	Error	-6.673	19	1939	67	2318	81595	871007	0.063	3.644	0	0	0
1	2	17	"A98"	"A98"	13730	40460	100	325	372	240	64	320	320	345	196	56	17	3	0	3022	3208	1005	31	1854	1854	1894	434	22	85	64	0	0.000	0.000	0.000	0.000	0.000	0.000	0.000	0.000	0.000	0.000	0.000	0.000	0.000	0.000	0.004	0.038	0.108	0.107	4.479	0.023	0.007	316	2384	100	5	1168	1173	52	1354	1406	Error	Error	-7.868	5	1168	52	1354	117666	1013710	0.138	3.028	0	0	0
1	3	17	"A98"	"A98"	14030	40455	100	318	374	535	143	322	322	374	827	221	0	0	0	2877	3145	1206	38	1858	1858	1925	1155	60	43	16	0	0.000	0.000	0.000	0.000	0.000	0.000	0.000	0.000	0.000	0.000	0.000	0.000	0.000	0.000	-0.004	0.040	0.104	0.102	5.183	0.114	0.071	316	2384	100	-4	1019	1015	52	1287	1339	Error	Error	Error	-4	1019	52	1287	118068	993773	0.000	1.056	0	0	0
1	4	17	"A99"	"A99"	14335	40460	95	324	387	332	85	311	311	338	235	69	14	5	0	6899	6456	2659	41	1822	1822	1857	381	20	100	98	0	0.000	0.000	0.000	0.000	0.000	0.000	0.000	0.000	0.000	0.000	0.000	0.000	0.000	0.000	0.003	0.016	0.030	0.028	4.565	0.006	0.004	256	2088	100	13	5077	5090	76	4634	4710	Error	Error	-8.609	13	5077	76	4634	99127	1652757	0.209	12.071	0	0	0
1	5	17	"A99"	"A99"	14630	40455	95	356	402	278	69	307	307	322	152	47	31	11	0	7105	7242	1670	23	1827	1827	1900	846	44	100	100	0	0.000	0.000	0.000	0.000	0.000	0.000	0.000	0.000	0.000	0.000	0.000	0.000	0.000	0.000	0.009	0.018	0.028	0.021	3.396	0.014	0.037	256	2088	100	49	5278	5327	95	5415	5510	Error	Error	-6.751	49	5278	95	5415	102978	1854049	0.526	6.314	0	0	0
1	6	17	"A99"	"A99"	14935	40460	100	345	363	160	44	307	307	327	159	48	22	5	0	8154	8213	1863	22	1829	1829	1871	416	22	100	100	0	0.000	0.000	0.000	0.000	0.000	0.000	0.000	0.000	0.000	0.000	0.000	0.000	0.000	0.000	0.006	0.009	0.020	0.015	3.351	0.007	0.018	316	2384	100	38	6325	6363	56	6384	6440	Error	Error	-7.379	38	6325	56	6384	114640	2595191	0.226	15.245	0	0	0
1	7	17	"A100"	"A100"	15230	40460	90	476	499	194	38	304	304	326	180	55	47	16	0	18007	17751	2743	15	1843	1843	1892	855	45	100	100	0	0.000	0.000	0.000	0.000	0.000	0.000	0.000	0.000	0.000	0.000	0.000	0.000	0.000	0.000	0.011	0.012	0.013	0.010	2.815	0.009	0.077	256	1924	100	172	16164	16336	195	15908	16103	Error	Error	-6.554	172	16164	195	15908	127623	4544299	0.961	18.549	0	0	0
1	8	17	"A100"	"A100"	15535	40460	100	483	503	194	38	321	321	349	182	52	43	17	0	19000	18695	2828	15	1931	1931	2069	949	45	100	100	0	0.000	0.000	0.000	0.000	0.000	0.000	0.000	0.000	0.000	0.000	0.000	0.000	0.000	0.000	0.009	0.011	0.011	0.010	2.689	0.009	0.131	316	2384	100	162	17069	17231	182	16764	16946	Error	Error	-6.719	162	17069	182	16764	158993	5907507	0.846	17.519	0	0	0
1	9	17	"A100"	"A100"	15835	40460	100	421	457	233	50	316	316	368	391	106	12	0	0	11119	12374	5248	42	1853	1853	1980	1246	62	99	96	0	0.000	0.000	0.000	0.000	0.000	0.000	0.000	0.000	0.000	0.000	0.000	0.000	0.000	0.000	0.011	0.013	0.020	0.015	2.930	0.012	0.084	316	2384	100	105	9266	9371	141	10521	10662	Error	Error	-6.463	105	9266	141	10521	144472	3910064	0.228	8.342	0	0	0
1	10	17	"A101"	"A101"	16135	40460	95	474	560	347	61	328	328	375	352	93	25	10	0	5614	7777	4828	62	1903	1903	1963	585	29	96	90	0	0.000	0.000	0.000	0.000	0.000	0.000	0.000	0.000	0.000	0.000	0.000	0.000	0.000	0.000	0.039	0.039	0.040	0.036	3.432	0.041	0.217	256	2088	100	146	3711	3857	232	5874	6106	Error	Error	-4.668	146	3711	232	5874	143250	1990824	0.526	9.938	0	0	0
1	11	17	"A101"	"A101"	16430	40460	95	459	502	258	51	327	327	364	320	87	19	6	0	5307	6801	3539	52	1859	1859	1907	442	23	100	100	0	0.000	0.000	0.000	0.000	0.000	0.000	0.000	0.000	0.000	0.000	0.000	0.000	0.000	0.000	0.038	0.035	0.042	0.037	2.746	0.041	0.085	256	2088	100	132	3448	3580	175	4942	5117	Error	Error	-4.707	132	3448	175	4942	128437	1740956	0.431	11.072	0	0	0
1	12	17	"A101"	"A101"	16730	40455	100	390	459	259	56	317	317	362	642	177	4	0	0	4809	6552	4139	63	1869	1869	1905	412	21	95	93	0	0.000	0.000	0.000	0.000	0.000	0.000	0.000	0.000	0.000	0.000	0.000	0.000	0.000	0.000	0.025	0.030	0.043	0.037	3.309	0.044	0.049	316	2384	100	73	2940	3013	142	4683	4825	Error	Error	-5.332	73	2940	142	4683	144927	2070577	0.151	11.279	0	0	0
1	13	17	"A102"	"A102"	17030	40455	90	374	395	172	43	316	316	361	344	95	8	0	0	6234	8258	4811	58	1887	1887	1953	693	35	99	92	0	0.000	0.000	0.000	0.000	0.000	0.000	0.000	0.000	0.000	0.000	0.000	0.000	0.000	0.000	0.013	0.012	0.027	0.023	3.385	0.025	0.051	256	1924	100	58	4347	4405	79	6371	6450	Error	Error	-6.228	58	4347	79	6371	101087	2114166	0.099	9.098	0	0	0
1	14	17	"A102"	"A102"	17330	40460	110	375	395	197	49	326	326	398	1047	263	0	0	0	6180	8018	5007	62	1924	1924	2022	1774	87	84	61	0	0.000	0.000	0.000	0.000	0.000	0.000	0.000	0.000	0.000	0.000	0.000	0.000	0.000	0.000	0.012	0.011	0.026	0.026	3.861	0.161	0.227	392	2896	100	49	4256	4305	69	6094	6163	Error	Error	-6.441	49	4256	69	6094	154677	3142916	-0.003	3.380	0	0	0
1	15	17	"A102"	"A102"	17630	40460	95	375	401	198	49	328	328	407	1233	302	0	0	0	6781	8200	4692	57	1906	1906	2007	1458	72	92	71	0	0.000	0.000	0.000	0.000	0.000	0.000	0.000	0.000	0.000	0.000	0.000	0.000	0.000	0.000	0.010	0.012	0.020	0.021	3.751	0.082	0.181	256	2088	100	47	4875	4922	73	6294	6367	Error	Error	-6.697	47	4875	73	6294	102617	2099073	-0.005	4.248	0	0	0
1	16	17	"A103"	"A103"	17925	40455	100	399	420	207	49	334	334	353	169	47	30	7	0	12521	10785	4517	41	1964	1964	2068	1004	48	86	81	0	0.000	0.000	0.000	0.000	0.000	0.000	0.000	0.000	0.000	0.000	0.000	0.000	0.000	0.000	0.006	0.010	0.017	0.016	4.552	0.008	0.041	316	2384	100	65	10557	10622	86	8821	8907	Error	Error	-7.344	65	10557	86	8821	132760	3408147	0.396	8.682	0	0	0
1	17	17	"A103"	"A103"	18220	40455	95	394	403	158	39	349	349	371	184	49	18	3	0	10508	10307	3846	37	2015	2015	2080	705	33	100	100	0	0.000	0.000	0.000	0.000	0.000	0.000	0.000	0.000	0.000	0.000	0.000	0.000	0.000	0.000	0.005	0.007	0.015	0.014	3.209	0.005	0.015	256	2088	100	45	8493	8538	54	8292	8346	Error	Error	-7.560	45	8493	54	8292	103188	2638626	0.174	11.670	0	0	0
1	18	17	"A103"	"A103"	18515	40450	100	419	463	265	57	362	362	411	594	144	1	0	0	11014	10421	4242	40	2066	2066	2202	1096	49	98	93	0	0.000	0.000	0.000	0.000	0.000	0.000	0.000	0.000	0.000	0.000	0.000	0.000	0.000	0.000	0.006	0.012	0.019	0.016	3.053	0.014	0.006	316	2384	100	57	8948	9005	101	8355	8456	Error	Error	-7.294	57	8948	101	8355	146253	3293100	0.088	7.499	0	0	0
1	1	18	"A104"	"A104"	13435	40750	100	485	582	926	159	321	321	350	422	120	14	2	0	18250	15882	7183	45	1827	1827	1895	734	38	89	84	0	0.000	0.000	0.000	0.000	0.000	0.000	0.000	0.000	0.000	0.000	0.000	0.000	0.000	0.000	0.010	0.019	0.016	0.017	3.830	0.020	0.085	316	2384	100	164	16423	16587	261	14055	14316	Error	Error	-6.646	164	16423	261	14055	183762	5018714	0.550	19.056	0	0	0
1	2	18	"A104"	"A104"	13735	40750	100	478	523	265	50	318	318	351	300	85	28	6	0	18818	17345	6340	36	1876	1876	2093	1623	77	91	90	0	0.000	0.000	0.000	0.000	0.000	0.000	0.000	0.000	0.000	0.000	0.000	0.000	0.000	0.000	0.009	0.013	0.015	0.013	3.516	0.012	0.180	316	2384	100	160	16942	17102	205	15469	15674	Error	Error	-6.726	160	16942	205	15469	165390	5480977	0.573	9.397	0	0	0
1	3	18	"A104"	"A104"	14035	40750	100	522	682	1597	234	310	310	331	161	48	57	31	0	17324	16073	5648	35	1816	1816	1921	1066	55	95	90	0	0.000	0.000	0.000	0.000	0.000	0.000	0.000	0.000	0.000	0.000	0.000	0.000	0.000	0.000	0.014	0.026	0.018	0.017	3.587	0.023	0.038	316	2384	100	212	15508	15720	372	14257	14629	Error	Error	-6.193	212	15508	372	14257	215407	5078949	2.180	13.276	0	0	0
1	4	18	"A105"	"A105"	14330	40755	95	448	469	200	42	310	310	340	275	80	25	4	0	17513	15578	5980	38	1824	1824	1872	500	26	100	100	0	0.000	0.000	0.000	0.000	0.000	0.000	0.000	0.000	0.000	0.000	0.000	0.000	0.000	0.000	0.009	0.012	0.015	0.012	2.792	0.009	0.027	256	2088	100	138	15689	15827	159	13754	13913	Error	Error	-6.829	138	15689	159	13754	120160	3988034	0.469	27.412	0	0	0
1	5	18	"A105"	"A105"	14635	40750	100	451	463	182	39	316	316	345	246	71	25	4	0	20222	18421	5858	31	1857	1857	1987	1116	56	95	94	0	0.000	0.000	0.000	0.000	0.000	0.000	0.000	0.000	0.000	0.000	0.000	0.000	0.000	0.000	0.007	0.009	0.011	0.010	3.259	0.008	0.107	316	2384	100	135	18365	18500	147	16564	16711	Error	Error	-7.088	135	18365	147	16564	146385	5820936	0.480	14.726	0	0	0
1	6	18	"A105"	"A105"	14935	40750	100	448	478	222	46	308	308	370	765	206	1	0	0	18120	16651	4895	29	1833	1833	2077	1575	75	94	93	0	0.000	0.000	0.000	0.000	0.000	0.000	0.000	0.000	0.000	0.000	0.000	0.000	0.000	0.000	0.009	0.011	0.012	0.012	3.071	0.007	0.004	316	2384	100	140	16287	16427	170	14818	14988	Error	Error	-6.862	140	16287	170	14818	151019	5261862	0.141	9.253	0	0	0
1	7	18	"A106"	"A106"	15235	40750	100	321	359	288	80	308	308	335	297	88	6	1	0	2365	2782	1345	48	1784	1784	1812	393	21	64	37	0	0.000	0.000	0.000	0.000	0.000	0.000	0.000	0.000	0.000	0.000	0.000	0.000	0.000	0.000	0.022	0.051	0.162	0.160	5.338	0.069	0.067	316	2384	100	13	581	594	51	998	1049	Error	Error	-5.482	13	581	51	998	113296	879053	0.081	2.468	0	0	0
1	8	18	"A106"	"A106"	15530	40755	90	318	336	142	42	307	307	353	651	184	0	0	0	2701	2944	895	30	1792	1792	1818	396	21	80	56	0	0.000	0.000	0.000	0.000	0.000	0.000	0.000	0.000	0.000	0.000	0.000	0.000	0.000	0.000	0.012	0.025	0.103	0.099	4.455	0.022	0.010	256	1924	100	11	909	920	29	1152	1181	Error	Error	-6.369	11	909	29	1152	85888	753735	-0.026	2.843	0	0	0
1	9	18	"A106"	"A106"	15830	40750	100	314	332	150	45	304	304	345	568	164	0	0	0	2449	2735	961	35	1774	1774	1797	353	19	71	49	0	0.000	0.000	0.000	0.000	0.000	0.000	0.000	0.000	0.000	0.000	0.000	0.000	0.000	0.000	0.015	0.029	0.184	0.171	5.404	0.025	0.007	316	2384	100	10	675	685	28	961	989	Error	Error	-6.077	10	675	28	961	104965	864306	-0.023	2.657	0	0	0
1	10	18	"A107"	"A107"	16135	40750	110	352	469	729	155	328	328	387	684	176	4	1	0	3434	4509	3565	79	1815	1815	1842	392	21	88	77	0	0.000	0.000	0.000	0.000	0.000	0.000	0.000	0.000	0.000	0.000	0.000	0.000	0.000	0.000	0.015	0.052	0.070	0.069	4.323	0.084	0.093	392	2896	100	24	1619	1643	141	2694	2835	Error	Error	-6.076	24	1619	141	2694	183697	1767695	0.120	6.804	0	0	0
1	11	18	"A107"	"A107"	16440	40750	95	381	454	1092	240	331	331	386	310	80	9	1	0	4376	5339	2800	52	1860	1860	1930	548	28	90	80	0	0.000	0.000	0.000	0.000	0.000	0.000	0.000	0.000	0.000	0.000	0.000	0.000	0.000	0.000	0.020	0.035	0.059	0.052	4.273	0.055	0.017	256	2088	100	50	2516	2566	123	3479	3602	Error	Error	-5.653	50	2516	123	3479	116287	1366689	0.219	6.221	0	0	0
1	12	18	"A107"	"A107"	16735	40755	100	330	351	164	46	310	310	333	175	52	21	3	0	3966	4557	2022	44	1816	1816	1854	978	52	87	56	0	0.000	0.000	0.000	0.000	0.000	0.000	0.000	0.000	0.000	0.000	0.000	0.000	0.000	0.000	0.009	0.015	0.055	0.050	3.828	0.011	0.012	316	2384	100	20	2150	2170	41	2741	2782	Error	Error	-6.748	20	2150	41	2741	111036	1440108	0.103	2.764	0	0	0
1	13	18	"A108"	"A108"	17030	40750	100	345	374	287	76	313	313	344	219	63	14	2	0	3834	4967	2929	58	1837	1837	1870	417	22	89	79	0	0.000	0.000	0.000	0.000	0.000	0.000	0.000	0.000	0.000	0.000	0.000	0.000	0.000	0.000	0.016	0.019	0.044	0.041	4.547	0.017	0.021	316	2384	100	32	1997	2029	61	3130	3191	Error	Error	-5.964	32	1997	61	3130	118079	1569646	0.137	7.427	0	0	0
1	14	18	"A108"	"A108"	17330	40750	100	343	367	248	67	326	326	356	256	71	8	0	0	4413	5625	3353	59	1891	1891	1961	489	24	91	83	0	0.000	0.000	0.000	0.000	0.000	0.000	0.000	0.000	0.000	0.000	0.000	0.000	0.000	0.000	0.007	0.011	0.035	0.036	4.313	0.009	0.004	316	2384	100	17	2522	2539	41	3734	3775	Error	Error	-7.213	17	2522	41	3734	115901	1777592	0.043	7.493	0	0	0
1	15	18	"A108"	"A108"	17630	40755	90	333	364	189	51	330	330	431	1448	335	0	0	0	4024	5172	2748	53	1917	1917	2105	2733	129	37	21	0	0.000	0.000	0.000	0.000	0.000	0.000	0.000	0.000	0.000	0.000	0.000	0.000	0.000	0.000	0.001	0.010	0.039	0.033	4.119	0.011	0.019	256	1924	100	3	2107	2110	34	3255	3289	Error	Error	-9.456	3	2107	34	3255	93157	1324114	-0.046	1.122	0	0	0
1	16	18	"A109"	"A109"	17930	40750	100	336	354	166	46	333	333	356	183	51	14	2	0	2494	2835	1111	39	1904	1904	1921	360	18	64	42	0	0.000	0.000	0.000	0.000	0.000	0.000	0.000	0.000	0.000	0.000	0.000	0.000	0.000	0.000	0.005	0.023	0.178	0.170	5.489	0.024	0.007	316	2384	100	3	590	593	21	931	952	Error	Error	-7.620	3	590	21	931	111779	895783	-0.011	2.539	0	0	0
1	17	18	"A109"	"A109"	18230	40750	100	366	671	3455	514	342	342	369	175	47	18	6	0	2703	3048	1163	38	1975	1975	2011	655	32	55	27	0	0.000	0.000	0.000	0.000	0.000	0.000	0.000	0.000	0.000	0.000	0.000	0.000	0.000	0.000	0.033	0.307	0.143	0.160	6.053	40.691	0.002	316	2384	100	24	728	752	329	1073	1402	Error	Error	-4.923	24	728	329	1073	211940	963095	1.726	1.583	0	0	0
1	18	18	"A109"	"A109"	18540	40750	95	381	397	162	40	372	372	425	666	156	0	0	0	2999	3194	885	27	2051	2051	2191	1705	77	22	1	0	0.000	0.000	0.000	0.000	0.000	0.000	0.000	0.000	0.000	0.000	0.000	0.000	0.000	0.000	0.009	0.022	0.103	0.107	4.639	0.238	0.709	256	2088	100	9	948	957	25	1143	1168	Error	Error	-6.719	9	948	25	1143	101734	817705	-0.042	0.588	0	0	0
1	1	19	"A110"	"A110"	13435	41060	90	354	386	179	46	326	326	348	197	56	20	3	0	5436	7165	4381	61	1815	1815	1848	455	24	99	96	0	0.000	0.000	0.000	0.000	0.000	0.000	0.000	0.000	0.000	0.000	0.000	0.000	0.000	0.000	0.008	0.011	0.029	0.026	3.595	0.009	0.029	256	1924	100	28	3621	3649	60	5350	5410	Error	Error	-7.015	28	3621	60	5350	98840	1834290	0.193	11.686	0	0	0
1	2	19	"A110"	"A110"	13740	41065	95	355	383	167	43	315	315	334	152	45	30	9	0	6331	8167	4726	57	1767	1767	1867	696	37	100	99	0	0.000	0.000	0.000	0.000	0.000	0.000	0.000	0.000	0.000	0.000	0.000	0.000	0.000	0.000	0.009	0.011	0.025	0.020	3.508	0.007	0.028	256	2088	100	40	4564	4604	68	6400	6468	Error	Error	-6.834	40	4564	68	6400	98161	2090856	0.322	9.052	0	0	0
1	3	19	"A110"	"A110"	14035	41060	95	351	383	219	57	316	316	336	161	47	23	7	0	4758	6875	4505	65	1773	1773	1801	392	21	100	97	0	0.000	0.000	0.000	0.000	0.000	0.000	0.000	0.000	0.000	0.000	0.000	0.000	0.000	0.000	0.012	0.013	0.027	0.027	3.677	0.010	0.031	256	2088	100	35	2985	3020	67	5102	5169	Error	Error	-6.414	35	2985	67	5102	97922	1760077	0.292	12.944	0	0	0
1	4	19	"A111"	"A111"	14335	41055	100	351	369	168	45	323	323	366	460	125	1	0	0	3740	5443	3932	72	1781	1781	1796	328	18	89	85	0	0.000	0.000	0.000	0.000	0.000	0.000	0.000	0.000	0.000	0.000	0.000	0.000	0.000	0.000	0.014	0.013	0.042	0.046	5.042	0.016	0.008	316	2384	100	28	1959	1987	46	3662	3708	Error	Error	-6.129	28	1959	46	3662	116532	1719916	0.007	11.119	0	0	0
1	5	19	"A111"	"A111"	14635	41055	100	341	390	545	139	319	319	346	245	70	9	2	0	3861	5295	3241	61	1788	1788	1816	349	19	96	90	0	0.000	0.000	0.000	0.000	0.000	0.000	0.000	0.000	0.000	0.000	0.000	0.000	0.000	0.000	0.011	0.020	0.039	0.037	3.880	0.022	0.015	316	2384	100	22	2073	2095	71	3507	3578	Error	Error	-6.558	22	2073	71	3507	123264	1673082	0.180	9.968	0	0	0
1	6	19	"A111"	"A111"	14940	41060	100	343	372	157	42	318	318	350	378	108	2	0	0	4317	5443	2795	51	1767	1767	1810	394	21	98	95	0	0.000	0.000	0.000	0.000	0.000	0.000	0.000	0.000	0.000	0.000	0.000	0.000	0.000	0.000	0.010	0.015	0.041	0.035	3.799	0.009	0.014	316	2384	100	25	2550	2575	54	3676	3730	Error	Error	-6.672	25	2550	54	3676	117689	1720027	0.058	9.221	0	0	0
1	7	19	"A112"	"A112"	15235	41055	95	350	378	182	48	313	313	335	172	51	25	8	0	7737	8913	4724	53	1759	1759	1786	352	19	100	100	0	0.000	0.000	0.000	0.000	0.000	0.000	0.000	0.000	0.000	0.000	0.000	0.000	0.000	0.000	0.006	0.009	0.019	0.017	3.485	0.009	0.033	256	2088	100	37	5978	6015	65	7154	7219	Error	Error	-7.336	37	5978	65	7154	96650	2281610	0.250	20.247	0	0	0
1	8	19	"A112"	"A112"	15530	41060	95	398	457	455	99	325	325	486	2297	472	1	0	0	9402	10367	4451	42	1797	1797	2111	2760	130	93	72	0	0.000	0.000	0.000	0.000	0.000	0.000	0.000	0.000	0.000	0.000	0.000	0.000	0.000	0.000	0.010	0.015	0.017	0.016	3.364	0.061	0.075	256	2088	100	73	7605	7678	132	8570	8702	Error	Error	-6.703	73	7605	132	8570	117078	2654052	-0.013	2.991	0	0	0
1	9	19	"A112"	"A112"	15830	41055	100	364	388	186	47	321	321	348	299	85	9	0	0	7831	9324	4906	52	1776	1776	1799	355	19	98	97	0	0.000	0.000	0.000	0.000	0.000	0.000	0.000	0.000	0.000	0.000	0.000	0.000	0.000	0.000	0.007	0.009	0.020	0.017	3.764	0.006	0.012	316	2384	100	43	6055	6098	67	7548	7615	Error	Error	-7.138	43	6055	67	7548	122678	2946508	0.134	21.197	0	0	0
1	10	19	"A113"	"A113"	16130	41055	100	348	389	337	86	314	314	352	467	132	3	0	0	4368	5972	4335	72	1757	1757	1779	342	19	88	81	0	0.000	0.000	0.000	0.000	0.000	0.000	0.000	0.000	0.000	0.000	0.000	0.000	0.000	0.000	0.013	0.018	0.044	0.047	5.717	0.011	0.005	316	2384	100	34	2611	2645	75	4215	4290	Error	Error	-6.263	34	2611	75	4215	122808	1887299	0.079	12.260	0	0	0
1	11	19	"A113"	"A113"	16435	41060	90	377	718	4016	559	318	318	385	965	250	2	1	0	5725	6912	3577	51	1770	1770	1800	444	24	99	98	0	0.000	0.000	0.000	0.000	0.000	0.000	0.000	0.000	0.000	0.000	0.000	0.000	0.000	0.000	0.015	0.078	0.031	0.032	4.891	0.084	0.004	256	1924	100	59	3955	4014	400	5142	5542	Error	Error	-6.067	59	3955	400	5142	183814	1769586	0.345	11.514	0	0	0
1	12	19	"A113"	"A113"	16735	41060	100	348	371	169	45	322	322	354	265	74	8	0	0	5381	6583	3650	55	1794	1794	1817	374	20	99	96	0	0.000	0.000	0.000	0.000	0.000	0.000	0.000	0.000	0.000	0.000	0.000	0.000	0.000	0.000	0.007	0.010	0.028	0.027	3.664	0.009	0.017	316	2384	100	26	3587	3613	49	4789	4838	Error	Error	-7.108	26	3587	49	4789	117251	2080343	0.064	12.743	0	0	0
1	13	19	"A114"	"A114"	17030	41055	100	388	410	172	41	324	324	364	321	88	10	0	0	11505	9809	5038	51	1800	1800	1933	1063	54	78	73	0	0.000	0.000	0.000	0.000	0.000	0.000	0.000	0.000	0.000	0.000	0.000	0.000	0.000	0.000	0.007	0.011	0.021	0.026	6.471	0.037	0.095	316	2384	100	64	9705	9769	86	8009	8095	Error	Error	-7.245	64	9705	86	8009	129630	3099517	0.143	7.409	0	0	0
1	14	19	"A114"	"A114"	17330	41055	95	409	433	182	42	325	325	349	177	50	30	9	0	13300	13263	3421	25	1857	1857	2107	1632	77	100	98	0	0.000	0.000	0.000	0.000	0.000	0.000	0.000	0.000	0.000	0.000	0.000	0.000	0.000	0.000	0.007	0.009	0.014	0.011	3.123	0.007	0.046	256	2088	100	84	11443	11527	108	11406	11514	Error	Error	-7.090	84	11443	108	11406	110896	3395334	0.475	6.836	0	0	0
1	15	19	"A114"	"A114"	17630	41055	95	429	449	178	39	337	337	351	163	46	34	11	0	13902	14115	2950	20	1880	1880	1941	723	37	100	100	0	0.000	0.000	0.000	0.000	0.000	0.000	0.000	0.000	0.000	0.000	0.000	0.000	0.000	0.000	0.008	0.009	0.013	0.011	2.686	0.008	0.024	256	2088	100	92	12022	12114	112	12235	12347	Error	Error	-7.030	92	12022	112	12235	114970	3613347	0.601	16.838	0	0	0
1	16	19	"A115"	"A115"	17930	41055	100	345	380	213	56	333	333	350	158	45	21	7	0	3555	4590	2900	63	1867	1867	1893	392	20	85	72	0	0.000	0.000	0.000	0.000	0.000	0.000	0.000	0.000	0.000	0.000	0.000	0.000	0.000	0.000	0.007	0.017	0.070	0.079	5.675	0.014	0.023	316	2384	100	12	1688	1700	47	2723	2770	Error	Error	-7.136	12	1688	47	2723	120079	1450569	0.190	6.880	0	0	0
1	17	19	"A115"	"A115"	18230	41055	100	364	379	174	45	348	348	370	175	47	17	5	0	3885	4914	2576	52	1924	1924	1948	364	18	97	91	0	0.000	0.000	0.000	0.000	0.000	0.000	0.000	0.000	0.000	0.000	0.000	0.000	0.000	0.000	0.008	0.010	0.051	0.042	4.019	0.007	0.005	316	2384	100	16	1961	1977	31	2990	3021	Error	Error	-6.937	16	1961	31	2990	119780	1552703	0.051	8.148	0	0	0
1	18	19	"A115"	"A115"	18535	41055	100	383	426	380	89	364	364	408	571	139	1	0	0	4203	5239	2651	50	1960	1960	1986	358	18	97	94	0	0.000	0.000	0.000	0.000	0.000	0.000	0.000	0.000	0.000	0.000	0.000	0.000	0.000	0.000	0.008	0.019	0.037	0.039	4.026	0.016	0.001	316	2384	100	19	2243	2262	62	3279	3341	Error	Error	-6.883	19	2243	62	3279	134578	1655520	0.032	9.087	0	0	0
1	1	20	"A116"	"A116"	13440	41360	95	4745	13618	18093	132	338	338	378	399	105	77	63	2	14963	16749	9055	54	1802	1802	1865	883	47	100	100	0	0.000	0.000	0.000	0.000	0.000	0.000	0.000	0.000	0.000	0.000	0.000	0.000	0.000	0.000	0.335	0.888	0.355	0.264	4.267	1.472	0.690	256	2088	100	4407	13161	17568	13280	14947	28227	Error	Error	-1.578	4407	13161	13280	14947	3486158	4287868	33.183	16.856	0	0	0
1	2	20	"A116"	"A116"	13740	41360	105	9263	14601	16678	114	328	328	352	173	49	94	88	2	19445	17375	8723	50	1750	1750	1795	494	27	100	100	0	0.000	0.000	0.000	0.000	0.000	0.000	0.000	0.000	0.000	0.000	0.000	0.000	0.000	0.000	0.505	0.913	0.485	0.371	3.569	1.332	0.712	316	2572	100	8935	17695	26630	14273	15625	29898	Error	Error	-0.986	8935	17695	14273	15625	4614023	5490392	82.364	31.538	0	0	0
1	3	20	"A116"	"A116"	14040	41360	95	19693	23663	15393	65	344	344	380	374	98	100	100	3	25386	25478	4189	16	1750	1750	1888	1196	63	100	100	0	0.000	0.000	0.000	0.000	0.000	0.000	0.000	0.000	0.000	0.000	0.000	0.000	0.000	0.000	0.819	0.983	0.799	0.800	1.757	1.210	0.720	256	2088	100	19349	23636	42985	23319	23728	47047	Error	Error	-0.289	19349	23636	23319	23728	6057752	6522453	62.254	19.724	0	0	0
1	4	20	"A117"	"A117"	14335	41355	100	306	328	162	49	321	321	349	194	55	10	1	0	2281	2535	971	38	1735	1735	1764	673	38	40	17	0	0.000	0.000	0.000	0.000	0.000	0.000	0.000	0.000	0.000	0.000	0.000	0.000	0.000	0.000	-0.027	0.009	0.189	0.188	3.735	0.005	0.001	316	2384	100	-15	546	531	7	800	807	Error	Error	Error	-15	546	7	800	103745	801065	-0.108	1.146	0	0	0
1	5	20	"A117"	"A117"	14635	41350	85	323	359	179	49	320	320	347	240	69	12	2	0	2419	2584	742	28	1738	1738	1808	987	54	31	10	0	0.000	0.000	0.000	0.000	0.000	0.000	0.000	0.000	0.000	0.000	0.000	0.000	0.000	0.000	0.004	0.046	0.177	0.143	5.075	0.018	0.012	208	1660	100	3	681	684	39	846	885	Error	Error	-7.827	3	681	39	846	74639	537536	0.050	0.786	0	0	0
1	6	20	"A117"	"A117"	14935	41355	95	329	343	158	46	315	315	341	218	63	9	2	0	2489	2587	706	27	1735	1735	1783	878	49	42	13	0	0.000	0.000	0.000	0.000	0.000	0.000	0.000	0.000	0.000	0.000	0.000	0.000	0.000	0.000	0.019	0.033	0.130	0.119	4.128	0.007	0.001	256	2088	100	14	754	768	28	852	880	Error	Error	-5.751	14	754	28	852	87687	662295	0.009	0.916	0	0	0
1	7	20	"A118"	"A118"	15240	41355	85	362	390	257	65	316	316	342	222	64	19	3	0	5969	6939	3519	50	1778	1778	1796	403	22	100	97	0	0.000	0.000	0.000	0.000	0.000	0.000	0.000	0.000	0.000	0.000	0.000	0.000	0.000	0.000	0.011	0.014	0.033	0.031	3.473	0.009	0.017	208	1660	100	46	4191	4237	74	5161	5235	Error	Error	-6.510	46	4191	74	5161	81154	1443295	0.216	12.762	0	0	0
1	8	20	"A118"	"A118"	15540	41360	95	384	404	209	51	322	322	346	203	58	21	7	0	5939	7386	3869	52	1737	1737	1784	479	26	100	100	0	0.000	0.000	0.000	0.000	0.000	0.000	0.000	0.000	0.000	0.000	0.000	0.000	0.000	0.000	0.015	0.015	0.029	0.025	3.200	0.012	0.035	256	2088	100	62	4202	4264	82	5649	5731	Error	Error	-6.083	62	4202	82	5649	103382	1890742	0.286	11.695	0	0	0
1	9	20	"A118"	"A118"	15835	41360	100	368	386	185	47	322	322	358	349	97	6	0	0	4607	6366	4002	62	1715	1715	1738	337	19	98	94	0	0.000	0.000	0.000	0.000	0.000	0.000	0.000	0.000	0.000	0.000	0.000	0.000	0.000	0.000	0.016	0.014	0.032	0.026	4.623	0.010	0.004	316	2384	100	46	2892	2938	64	4651	4715	Error	Error	-5.974	46	2892	64	4651	121821	2011779	0.080	13.733	0	0	0
1	10	20	"A119"	"A119"	16140	41355	95	338	363	183	50	312	312	335	180	53	19	6	0	2931	3916	2264	57	1736	1736	1746	334	19	92	81	0	0.000	0.000	0.000	0.000	0.000	0.000	0.000	0.000	0.000	0.000	0.000	0.000	0.000	0.000	0.022	0.023	0.080	0.075	4.052	0.012	0.007	256	2088	100	26	1195	1221	51	2180	2231	Error	Error	-5.522	26	1195	51	2180	92950	1002581	0.156	6.497	0	0	0
1	11	20	"A119"	"A119"	16440	41360	95	349	384	185	48	322	322	340	169	49	25	6	0	3234	4266	2338	54	1743	1743	1764	330	18	95	84	0	0.000	0.000	0.000	0.000	0.000	0.000	0.000	0.000	0.000	0.000	0.000	0.000	0.000	0.000	0.018	0.025	0.064	0.059	3.738	0.018	0.023	256	2088	100	27	1491	1518	62	2523	2585	Error	Error	-5.787	27	1491	62	2523	98192	1092211	0.260	7.582	0	0	0
1	12	20	"A119"	"A119"	16740	41360	100	352	386	190	49	325	325	370	658	177	1	0	0	3397	4110	1950	47	1742	1742	1777	771	43	87	54	0	0.000	0.000	0.000	0.000	0.000	0.000	0.000	0.000	0.000	0.000	0.000	0.000	0.000	0.000	0.016	0.026	0.053	0.058	4.293	0.086	0.008	316	2384	100	27	1655	1682	61	2368	2429	Error	Error	-5.938	27	1655	61	2368	121890	1298607	0.024	3.026	0	0	0
1	13	20	"A120"	"A120"	17045	41350	85	314	343	156	45	314	314	342	232	67	11	0	0	2856	3258	1329	40	1746	1746	1763	508	28	80	55	0	0.000	0.000	0.000	0.000	0.000	0.000	0.000	0.000	0.000	0.000	0.000	0.000	0.000	0.000	0.000	0.019	0.116	0.105	3.663	0.004	0.000	208	1660	100	0	1110	1110	29	1512	1541	Error	Error	Error	0	1110	29	1512	71400	677670	0.004	2.943	0	0	0
1	14	20	"A120"	"A120"	17340	41355	100	346	374	214	57	323	323	347	188	54	20	3	0	2824	3268	1402	42	1755	1755	1777	352	19	85	71	0	0.000	0.000	0.000	0.000	0.000	0.000	0.000	0.000	0.000	0.000	0.000	0.000	0.000	0.000	0.022	0.034	0.107	0.100	4.699	0.042	0.039	316	2384	100	23	1069	1092	51	1513	1564	Error	Error	-5.538	23	1069	51	1513	118178	1032705	0.144	4.236	0	0	0
1	15	20	"A120"	"A120"	17635	41355	95	350	369	168	45	337	337	365	287	78	7	0	0	2840	3353	1395	41	1791	1791	1812	331	18	89	70	0	0.000	0.000	0.000	0.000	0.000	0.000	0.000	0.000	0.000	0.000	0.000	0.000	0.000	0.000	0.012	0.020	0.085	0.081	4.559	0.031	0.005	256	2088	100	13	1049	1062	32	1562	1594	Error	Error	-6.334	13	1049	32	1562	94438	858429	0.014	4.656	0	0	0
1	16	20	"A121"	"A121"	17935	41355	100	408	423	178	42	341	341	445	1663	373	0	0	0	6825	9607	7013	72	1832	1832	1929	1187	61	80	72	0	0.000	0.000	0.000	0.000	0.000	0.000	0.000	0.000	0.000	0.000	0.000	0.000	0.000	0.000	0.013	0.011	0.021	0.024	4.890	0.006	0.012	316	2384	100	67	4993	5060	82	7775	7857	Error	Error	-6.220	67	4993	82	7775	133563	3035943	-0.013	6.468	0	0	0
1	17	20	"A121"	"A121"	18235	41355	100	436	451	190	42	345	345	403	1070	265	0	0	0	12618	13039	7209	55	1863	1863	1890	362	19	100	99	0	0.000	0.000	0.000	0.000	0.000	0.000	0.000	0.000	0.000	0.000	0.000	0.000	0.000	0.000	0.008	0.009	0.015	0.014	3.462	0.005	0.000	316	2384	100	91	10755	10846	106	11176	11282	Error	Error	-6.885	91	10755	106	11176	142654	4120236	0.045	30.798	0	0	0
1	18	20	"A121"	"A121"	18540	41355	105	444	488	489	100	350	350	390	357	91	11	0	0	12451	14049	6899	49	1906	1906	1941	383	19	99	99	0	0.000	0.000	0.000	0.000	0.000	0.000	0.000	0.000	0.000	0.000	0.000	0.000	0.000	0.000	0.009	0.011	0.014	0.012	3.179	0.009	0.033	316	2572	100	94	10545	10639	138	12143	12281	Error	Error	-6.810	94	10545	138	12143	154171	4439551	0.275	31.614	0	0	0
1	1	21	"Blank"	"Blank"	13435	41655	100	333	368	245	66	342	342	357	159	44	18	4	0	1895	1918	326	16	1845	1845	1871	728	38	2	0	0	0.000	0.000	0.000	0.000	0.000	0.000	0.000	0.000	0.000	0.000	0.000	0.000	0.000	0.000	-0.180	0.356	0.590	0.595	4.186	0.172	0.035	316	2384	100	-9	50	41	26	73	99	Error	Error	Error	-9	50	26	73	116325	605949	0.069	0.065	0	0	0
1	2	21	"Blank"	"Blank"	13735	41655	100	365	383	164	42	340	340	360	166	46	19	5	0	1872	1878	328	17	1814	1814	1857	804	43	0	0	0	0.000	0.000	0.000	0.000	0.000	0.000	0.000	0.000	0.000	0.000	0.000	0.000	0.000	0.000	0.431	0.672	0.682	0.640	5.355	0.050	0.006	316	2384	100	25	58	83	43	64	107	Error	Error	-1.214	25	58	43	64	121123	593566	0.139	0.026	0	0	0
1	3	21	"Blank"	"Blank"	14035	41655	100	338	358	157	43	331	331	364	484	132	1	0	0	1805	1832	302	16	1800	1800	1819	333	18	15	1	0	0.000	0.000	0.000	0.000	0.000	0.000	0.000	0.000	0.000	0.000	0.000	0.000	0.000	0.000	1.400	0.844	0.591	0.523	4.450	0.046	0.006	316	2384	100	7	5	12	27	32	59	Error	Error	0.485	7	5	27	32	113267	579005	-0.012	0.039	0	0	0
1	4	21	"Blank"	"Blank"	14335	41655	100	337	352	149	42	328	328	348	165	47	15	3	0	1870	1886	384	20	1808	1808	1830	356	19	16	3	0	0.000	0.000	0.000	0.000	0.000	0.000	0.000	0.000	0.000	0.000	0.000	0.000	0.000	0.000	0.145	0.308	0.513	0.576	4.729	0.001	0.000	316	2384	100	9	62	71	24	78	102	Error	Error	-2.784	9	62	24	78	111130	596102	0.024	0.157	0	0	0
1	5	21	"Blank"	"Blank"	14635	41655	100	322	358	175	48	332	332	353	194	54	17	4	0	1811	1851	334	18	1801	1801	1830	585	31	6	0	0	0.000	0.000	0.000	0.000	0.000	0.000	0.000	0.000	0.000	0.000	0.000	0.000	0.000	0.000	-1.000	0.520	0.528	0.553	4.361	0.157	0.016	316	2384	100	-10	10	0	26	50	76	Error	Error	Error	-10	10	26	50	113180	585023	0.026	0.036	0	0	0
1	6	21	"Blank"	"Blank"	14935	41655	100	335	357	157	43	322	322	365	540	147	0	0	0	1844	1863	463	24	1767	1767	1794	349	19	18	4	0	0.000	0.000	0.000	0.000	0.000	0.000	0.000	0.000	0.000	0.000	0.000	0.000	0.000	0.000	0.169	0.365	0.499	0.467	5.492	0.042	0.006	316	2384	100	13	77	90	35	96	131	Error	Error	-2.566	13	77	35	96	112807	588833	-0.015	0.198	0	0	0
1	7	21	"Blank"	"Blank"	15235	41655	100	325	366	250	68	330	330	367	475	129	1	0	0	1809	1828	322	17	1772	1772	1793	331	18	18	4	0	0.000	0.000	0.000	0.000	0.000	0.000	0.000	0.000	0.000	0.000	0.000	0.000	0.000	0.000	-0.135	0.643	0.709	0.821	4.154	4.075	0.122	316	2384	100	-5	37	32	36	56	92	Error	Error	Error	-5	37	36	56	115595	577600	-0.002	0.106	0	0	0
1	8	21	"Blank"	"Blank"	15535	41655	100	336	392	276	70	329	329	363	309	85	8	2	0	1852	1924	551	28	1781	1781	1796	310	17	25	7	0	0.000	0.000	0.000	0.000	0.000	0.000	0.000	0.000	0.000	0.000	0.000	0.000	0.000	0.000	0.099	0.441	0.513	0.484	4.493	0.341	0.104	316	2384	100	7	71	78	63	143	206	Error	Error	-3.342	7	71	63	143	123977	607878	0.094	0.413	0	0	0
1	9	21	"Blank"	"Blank"	15835	41655	100	307	328	157	47	330	330	360	322	89	2	0	0	1787	1809	333	18	1785	1785	1801	325	18	17	3	0	0.000	0.000	0.000	0.000	0.000	0.000	0.000	0.000	0.000	0.000	0.000	0.000	0.000	0.000	-11.500	-0.083	0.552	0.496	4.939	0.022	0.001	316	2384	100	-23	2	-21	-2	24	22	Error	Error	Error	-23	2	-2	24	103512	571504	-0.099	0.025	0	0	0
1	10	21	"Blank"	"Blank"	16135	41655	100	320	355	228	64	322	322	360	289	80	5	1	0	1811	1833	350	19	1767	1767	1805	363	20	15	2	0	0.000	0.000	0.000	0.000	0.000	0.000	0.000	0.000	0.000	0.000	0.000	0.000	0.000	0.000	-0.045	0.500	0.438	0.483	4.436	1.819	0.010	316	2384	100	-2	44	42	33	66	99	Error	Error	Error	-2	44	33	66	112327	579194	-0.017	0.077	0	0	0
1	11	21	"Blank"	"Blank"	16435	41655	100	355	471	1267	269	335	335	390	738	189	1	0	0	1808	1841	437	23	1804	1804	1828	366	20	13	2	0	0.000	0.000	0.000	0.000	0.000	0.000	0.000	0.000	0.000	0.000	0.000	0.000	0.000	0.000	5.000	3.676	0.598	0.638	4.337	5.747	0.198	316	2384	100	20	4	24	136	37	173	Error	Error	2.322	20	4	136	37	148724	581655	0.110	0.036	0	0	0
1	12	21	"Blank"	"Blank"	16735	41655	100	337	409	535	130	325	325	383	928	242	1	0	0	1830	1847	339	18	1811	1811	1888	1360	72	0	0	0	0.000	0.000	0.000	0.000	0.000	0.000	0.000	0.000	0.000	0.000	0.000	0.000	0.000	0.000	0.632	2.333	0.504	0.563	5.575	0.557	0.004	316	2384	100	12	19	31	84	36	120	Error	Error	-0.663	12	19	84	36	129188	583788	0.028	-0.030	0	0	0
1	13	21	"Blank"	"Blank"	17035	41655	100	319	347	169	48	339	339	369	293	79	6	0	0	1847	1869	295	15	1802	1802	1834	798	43	0	0	0	0.000	0.000	0.000	0.000	0.000	0.000	0.000	0.000	0.000	0.000	0.000	0.000	0.000	0.000	-0.444	0.119	0.696	0.638	4.858	0.130	0.040	316	2384	100	-20	45	25	8	67	75	Error	Error	Error	-20	45	8	67	109568	590569	-0.075	0.044	0	0	0
1	14	21	"Blank"	"Blank"	17335	41655	100	339	434	561	129	340	340	383	606	158	3	1	0	1909	1997	642	32	1824	1824	1844	336	18	27	7	0	0.000	0.000	0.000	0.000	0.000	0.000	0.000	0.000	0.000	0.000	0.000	0.000	0.000	0.000	-0.012	0.543	0.592	0.541	4.245	2.755	0.189	316	2384	100	-1	85	84	94	173	267	Error	Error	Error	-1	85	94	173	137060	631031	0.084	0.455	0	0	0
1	15	21	"Blank"	"Blank"	17635	41655	100	356	358	156	43	347	347	388	361	93	1	0	0	1903	1916	337	17	1855	1855	1883	454	24	10	1	0	0.000	0.000	0.000	0.000	0.000	0.000	0.000	0.000	0.000	0.000	0.000	0.000	0.000	0.000	0.188	0.180	0.536	0.510	4.287	4.875	0.056	316	2384	100	9	48	57	11	61	72	Error	Error	-2.415	9	48	11	61	113175	605503	-0.083	0.073	0	0	0
1	16	21	"Blank"	"Blank"	17935	41655	100	346	357	149	41	346	346	376	244	64	6	0	0	1925	1938	327	16	1872	1872	1893	361	19	17	2	0	0.000	0.000	0.000	0.000	0.000	0.000	0.000	0.000	0.000	0.000	0.000	0.000	0.000	0.000	0.000	0.167	0.556	0.551	4.203	0.110	0.011	316	2384	100	0	53	53	11	66	77	Error	Error	Error	0	53	11	66	112917	612407	-0.078	0.125	0	0	0
1	17	21	"Blank"	"Blank"	18235	41655	100	357	372	190	51	344	344	434	1634	376	0	0	0	1944	1965	455	23	1879	1879	2018	2164	107	0	0	0	0.000	0.000	0.000	0.000	0.000	0.000	0.000	0.000	0.000	0.000	0.000	0.000	0.000	0.000	0.200	0.326	0.560	0.577	4.452	0.769	0.912	316	2384	100	13	65	78	28	86	114	Error	Error	-2.322	13	65	28	86	117566	620818	-0.038	-0.024	0	0	0
1	18	21	"Blank"	"Blank"	18535	41655	100	367	378	179	47	344	344	372	185	49	17	2	0	1960	1990	330	16	1921	1921	1950	356	18	16	2	0	0.000	0.000	0.000	0.000	0.000	0.000	0.000	0.000	0.000	0.000	0.000	0.000	0.000	0.000	0.590	0.493	0.665	0.610	5.129	0.042	0.002	316	2384	100	23	39	62	34	69	103	Error	Error	-0.762	23	39	34	69	119439	628734	0.032	0.112	0	0	0
