# Supplementary material for: Application of hybridization control probe to increase accuracy on ligation detection or minisequencing diagnostic microarrays
Source: BMC Res Notes. 2009 Dec 14;2:249. doi: 10.1186/1756-0500-2-249 (PMC2799435; doi:10.1186/1756-0500-2-249)
Supplement: Additional file 3 — Gpr_files. Zip-compressed file containing raw microarray data in GenePix results format (.gpr) and GAL (GenePix Array List) files. [file 1756-0500-2-249-S3.ZIP › gpr_files/slide4/lasi4_11-16.gpr]

ATF	1.0
30	76    
"Type=GenePix Results 3"
"DateTime=2009/04/02 15:37:43"
"Settings=C:\Axon\Data\HPV\020409\lasi4.gps"
"GalFile=C:\Axon\Data\HPV\ArrayIt_032009_InstiBioGalfile.gal"
"ArrayOfArrays=11-16"
"PixelSize=5"
"Wavelengths=532	488"
"ImageFiles=C:\Axon\Data\HPV\020409\lasi4.tif 2	C:\Axon\Data\HPV\020409\lasi4.tif 3"
"NormalizationMethod=None"
"NormalizationFactors=1	1"
"JpegImage="
"StdDev=Type 1"
"RatioFormulations=W1/W3 (/532)	W1/W4 (/488)	W3/W4 (532/488)"
"FeatureType=Circular"
"Barcode="
"BackgroundSubtraction=LocalFeature"
"ImageOrigin=0, 0"
"JpegOrigin=3920, 0"
"Creator=GenePix Pro 6.1.0.2"
"Scanner=GenePix 4200A 01 Autoloader [2]"
"FocusPosition=0"
"Temperature=24.06"
"LinesAveraged=2"
"Comment="
"PMTGain=580	540"
"ScanPower=100	100"
"LaserPower=2.69	2.56"
"Filters=Standard Green	Standard Blue"
"ScanRegion=784,0,3824,13768"
"Supplier="
"Block"	"Column"	"Row"	"Name"	"ID"	"X"	"Y"	"Dia."	"F532 Median"	"F532 Mean"	"F532 SD"	"F532 CV"	"B532"	"B532 Median"	"B532 Mean"	"B532 SD"	"B532 CV"	"% > B532+1SD"	"% > B532+2SD"	"F532 % Sat."	"F488 Median"	"F488 Mean"	"F488 SD"	"F488 CV"	"B488"	"B488 Median"	"B488 Mean"	"B488 SD"	"B488 CV"	"% > B488+1SD"	"% > B488+2SD"	"F488 % Sat."	"Ratio of Medians (1/532)"	"Ratio of Means (1/532)"	"Median of Ratios (1/532)"	"Mean of Ratios (1/532)"	"Ratios SD (1/532)"	"Rgn Ratio (1/532)"	"Rgn R2 (1/532)"	"Ratio of Medians (1/488)"	"Ratio of Means (1/488)"	"Median of Ratios (1/488)"	"Mean of Ratios (1/488)"	"Ratios SD (1/488)"	"Rgn Ratio (1/488)"	"Rgn R2 (1/488)"	"Ratio of Medians (532/488)"	"Ratio of Means (532/488)"	"Median of Ratios (532/488)"	"Mean of Ratios (532/488)"	"Ratios SD (532/488)"	"Rgn Ratio (532/488)"	"Rgn R2 (532/488)"	"F Pixels"	"B Pixels"	"Circularity"	"Sum of Medians (1/532)"	"Sum of Medians (1/488)"	"Sum of Medians (532/488)"	"Sum of Means (1/532)"	"Sum of Means (1/488)"	"Sum of Means (532/488)"	"Log Ratio (1/532)"	"Log Ratio (1/488)"	"Log Ratio (532/488)"	"F532 Median - B532"	"F488 Median - B488"	"F532 Mean - B532"	"F488 Mean - B488"	"F532 Total Intensity"	"F488 Total Intensity"	"SNR 532"	"SNR 488"	"Flags"	"Normalize"	"Autoflag"
1	1	1	"A1"	"A1"	4520	44670	100	492	655	1595	243	370	370	421	637	151	3	1	0	16150	13300	7792	58	1634	1634	1668	394	23	90	81	0	0.000	0.000	0.000	0.000	0.000	0.000	0.000	0.000	0.000	0.000	0.000	0.000	0.000	0.000	0.008	0.024	0.019	0.022	5.534	0.020	0.019	316	2384	100	122	14516	14638	285	11666	11951	Error	Error	-6.895	122	14516	285	11666	207108	4202685	0.367	29.523	0	0	0
1	2	1	"A1"	"A1"	4820	44670	100	452	489	278	56	366	366	404	418	103	9	0	0	16144	13750	6929	50	1630	1630	1651	319	19	94	88	0	0.000	0.000	0.000	0.000	0.000	0.000	0.000	0.000	0.000	0.000	0.000	0.000	0.000	0.000	0.006	0.010	0.015	0.016	4.465	0.010	0.076	316	2384	100	86	14514	14600	123	12120	12243	Error	Error	-7.399	86	14514	123	12120	154382	4344944	0.203	37.928	0	0	0
1	3	1	"A1"	"A1"	5120	44670	100	452	473	186	39	362	362	392	359	91	10	0	0	14443	12311	6214	50	1609	1609	1625	306	18	93	88	0	0.000	0.000	0.000	0.000	0.000	0.000	0.000	0.000	0.000	0.000	0.000	0.000	0.000	0.000	0.007	0.010	0.016	0.016	5.249	0.007	0.007	316	2384	100	90	12834	12924	111	10702	10813	Error	Error	-7.156	90	12834	111	10702	149584	3890409	0.226	34.922	0	0	0
1	4	1	"A2"	"A2"	5420	44670	100	448	482	199	41	363	363	408	607	148	1	0	0	16430	13322	6936	52	1626	1626	1679	639	38	90	81	0	0.000	0.000	0.000	0.000	0.000	0.000	0.000	0.000	0.000	0.000	0.000	0.000	0.000	0.000	0.006	0.010	0.015	0.016	4.859	0.009	0.084	316	2384	100	85	14804	14889	119	11696	11815	Error	Error	-7.444	85	14804	119	11696	152189	4209735	0.122	18.221	0	0	0
1	5	1	"A2"	"A2"	5720	44670	100	464	482	185	38	368	368	415	315	75	12	1	0	15182	13013	6186	47	1662	1662	1705	486	28	92	87	0	0.000	0.000	0.000	0.000	0.000	0.000	0.000	0.000	0.000	0.000	0.000	0.000	0.000	0.000	0.007	0.010	0.013	0.015	4.597	0.008	0.041	316	2384	100	96	13520	13616	114	11351	11465	Error	Error	-7.138	96	13520	114	11351	152175	4112127	0.213	23.267	0	0	0
1	6	1	"A2"	"A2"	6020	44670	100	493	509	210	41	367	367	403	391	97	12	0	0	17030	14789	6061	40	1662	1662	1704	558	32	93	89	0	0.000	0.000	0.000	0.000	0.000	0.000	0.000	0.000	0.000	0.000	0.000	0.000	0.000	0.000	0.008	0.011	0.014	0.012	3.524	0.011	0.132	316	2384	100	126	15368	15494	142	13127	13269	Error	Error	-6.930	126	15368	142	13127	160911	4673196	0.271	23.450	0	0	0
1	7	1	"A3"	"A3"	6320	44670	100	453	767	3200	417	368	368	406	317	78	15	4	0	7904	9415	6479	68	1650	1650	1730	741	42	75	70	0	0.000	0.000	0.000	0.000	0.000	0.000	0.000	0.000	0.000	0.000	0.000	0.000	0.000	0.000	0.014	0.051	0.021	0.029	6.400	0.079	0.047	316	2384	100	85	6254	6339	399	7765	8164	Error	Error	-6.201	85	6254	399	7765	242410	2975091	1.139	10.371	0	0	0
1	8	1	"A3"	"A3"	6620	44670	100	421	442	205	46	347	347	379	256	67	21	3	0	8408	10684	6928	64	1624	1624	1669	577	34	85	82	0	0.000	0.000	0.000	0.000	0.000	0.000	0.000	0.000	0.000	0.000	0.000	0.000	0.000	0.000	0.011	0.010	0.018	0.019	4.734	0.009	0.032	316	2384	100	74	6784	6858	95	9060	9155	Error	Error	-6.518	74	6784	95	9060	139661	3375998	0.246	15.624	0	0	0
1	9	1	"A3"	"A3"	6920	44670	100	420	455	220	48	341	341	363	185	50	28	8	0	8478	9808	6433	65	1582	1582	1618	433	26	88	80	0	0.000	0.000	0.000	0.000	0.000	0.000	0.000	0.000	0.000	0.000	0.000	0.000	0.000	0.000	0.011	0.014	0.021	0.023	5.297	0.010	0.062	316	2384	100	79	6896	6975	114	8226	8340	Error	Error	-6.448	79	6896	114	8226	143623	3099448	0.497	18.915	0	0	0
1	10	1	"A4"	"A4"	7220	44670	100	416	447	203	45	373	373	928	4768	513	0	0	0	13275	10636	5683	53	1612	1612	2615	6390	244	68	36	0	0.000	0.000	0.000	0.000	0.000	0.000	0.000	0.000	0.000	0.000	0.000	0.000	0.000	0.000	0.004	0.008	0.017	0.022	6.628	0.541	0.444	316	2384	100	43	11663	11706	74	9024	9098	Error	Error	-8.083	43	11663	74	9024	141120	3360829	-0.101	1.255	0	0	0
1	11	1	"A4"	"A4"	7520	44670	100	409	439	226	51	341	341	364	182	50	28	7	0	9908	9270	5651	60	1517	1517	1555	490	31	81	73	0	0.000	0.000	0.000	0.000	0.000	0.000	0.000	0.000	0.000	0.000	0.000	0.000	0.000	0.000	0.008	0.013	0.021	0.026	6.933	0.009	0.039	316	2384	100	68	8391	8459	98	7753	7851	Error	Error	-6.947	68	8391	98	7753	138822	2929218	0.412	15.745	0	0	0
1	12	1	"A4"	"A4"	7820	44670	100	428	464	245	52	370	370	397	215	54	22	6	0	9463	9446	5328	56	1581	1581	1613	395	24	86	80	0	0.000	0.000	0.000	0.000	0.000	0.000	0.000	0.000	0.000	0.000	0.000	0.000	0.000	0.000	0.007	0.012	0.020	0.025	6.298	0.009	0.031	316	2384	100	58	7882	7940	94	7865	7959	Error	Error	-7.086	58	7882	94	7865	146514	2984840	0.312	19.830	0	0	0
1	13	1	"A5"	"A5"	8120	44670	100	483	525	227	43	443	443	511	802	156	1	0	0	2953	3458	1728	49	1736	1736	1785	1117	62	51	26	0	0.000	0.000	0.000	0.000	0.000	0.000	0.000	0.000	0.000	0.000	0.000	0.000	0.000	0.000	0.033	0.048	0.123	0.123	6.092	0.074	0.011	316	2384	100	40	1217	1257	82	1722	1804	Error	Error	-4.927	40	1217	82	1722	165995	1092640	0.017	1.498	0	0	0
1	14	1	"A5"	"A5"	8420	44670	85	363	392	160	40	380	380	406	208	51	12	0	0	3415	4128	2147	52	1618	1618	1639	311	18	93	85	0	0.000	0.000	0.000	0.000	0.000	0.000	0.000	0.000	0.000	0.000	0.000	0.000	0.000	0.000	-0.009	0.005	0.049	0.052	3.785	0.011	0.009	208	1660	100	-17	1797	1780	12	2510	2522	Error	Error	Error	-17	1797	12	2510	81456	858542	-0.067	8.003	0	0	0
1	15	1	"A5"	"A5"	8715	44665	100	390	404	182	45	355	355	403	456	113	2	0	0	2588	3183	1700	53	1586	1586	1611	435	27	72	55	0	0.000	0.000	0.000	0.000	0.000	0.000	0.000	0.000	0.000	0.000	0.000	0.000	0.000	0.000	0.035	0.031	0.092	0.110	4.887	0.016	0.006	316	2384	100	35	1002	1037	49	1597	1646	Error	Error	-4.839	35	1002	49	1597	127629	1005711	0.002	3.614	0	0	0
1	16	1	"A6"	"A6"	9015	44665	100	444	459	191	41	365	365	408	364	89	9	0	0	7518	8961	6941	77	1674	1674	1882	1665	88	63	62	0	0.000	0.000	0.000	0.000	0.000	0.000	0.000	0.000	0.000	0.000	0.000	0.000	0.000	0.000	0.014	0.013	0.026	0.034	6.111	0.010	0.023	316	2384	100	79	5844	5923	94	7287	7381	Error	Error	-6.209	79	5844	94	7287	144969	2831615	0.140	4.252	0	0	0
1	17	1	"A6"	"A6"	9315	44665	100	472	536	715	133	373	373	454	1141	251	0	0	0	11248	11769	7190	61	1693	1693	1759	812	46	87	81	0	0.000	0.000	0.000	0.000	0.000	0.000	0.000	0.000	0.000	0.000	0.000	0.000	0.000	0.000	0.010	0.016	0.019	0.022	5.739	0.034	0.008	316	2384	100	99	9555	9654	163	10076	10239	Error	Error	-6.593	99	9555	163	10076	169395	3719025	0.072	12.328	0	0	0
1	18	1	"A6"	"A6"	9615	44665	100	486	546	440	80	370	370	431	492	114	8	1	0	11424	11467	6431	56	1698	1698	1754	519	29	92	86	0	0.000	0.000	0.000	0.000	0.000	0.000	0.000	0.000	0.000	0.000	0.000	0.000	0.000	0.000	0.012	0.018	0.020	0.024	4.634	0.011	0.043	316	2384	100	116	9726	9842	176	9769	9945	Error	Error	-6.390	116	9726	176	9769	172620	3623650	0.234	18.715	0	0	0
1	1	2	"A7"	"A7"	4515	44965	100	366	491	873	177	333	333	355	171	48	29	11	0	3444	4366	2723	62	1545	1545	1583	388	24	67	59	0	0.000	0.000	0.000	0.000	0.000	0.000	0.000	0.000	0.000	0.000	0.000	0.000	0.000	0.000	0.017	0.056	0.070	0.084	7.226	0.013	0.002	316	2384	100	33	1899	1932	158	2821	2979	Error	Error	-5.847	33	1899	158	2821	155297	1379803	0.795	7.173	0	0	0
1	2	2	"A7"	"A7"	4815	44965	100	372	492	1068	217	337	337	497	2458	494	0	0	0	3051	3878	2387	61	1521	1521	1801	3057	169	34	6	0	0.000	0.000	0.000	0.000	0.000	0.000	0.000	0.000	0.000	0.000	0.000	0.000	0.000	0.000	0.023	0.066	0.090	0.111	7.195	0.109	0.012	316	2384	100	35	1530	1565	155	2357	2512	Error	Error	-5.450	35	1530	155	2357	155496	1225386	-0.002	0.679	0	0	0
1	3	2	"A7"	"A7"	5115	44965	100	346	375	187	49	328	328	357	198	55	18	4	0	2731	3420	2081	60	1511	1511	1607	696	43	60	48	0	0.000	0.000	0.000	0.000	0.000	0.000	0.000	0.000	0.000	0.000	0.000	0.000	0.000	0.000	0.015	0.025	0.096	0.097	5.762	0.005	0.002	316	2384	100	18	1220	1238	47	1909	1956	Error	Error	-6.083	18	1220	47	1909	118565	1080799	0.091	2.605	0	0	0
1	4	2	"A8"	"A8"	5415	44965	100	380	411	198	48	328	328	373	408	109	6	0	0	6896	8930	6545	73	1508	1508	1672	1322	79	69	64	0	0.000	0.000	0.000	0.000	0.000	0.000	0.000	0.000	0.000	0.000	0.000	0.000	0.000	0.000	0.010	0.011	0.025	0.033	7.177	0.005	0.004	316	2384	100	52	5388	5440	83	7422	7505	Error	Error	-6.695	52	5388	83	7422	129788	2822020	0.093	5.490	0	0	0
1	5	2	"A8"	"A8"	5715	44965	100	373	405	182	44	324	324	363	251	69	16	3	0	9781	10310	7408	71	1500	1500	1713	1645	96	65	62	0	0.000	0.000	0.000	0.000	0.000	0.000	0.000	0.000	0.000	0.000	0.000	0.000	0.000	0.000	0.006	0.009	0.019	0.025	7.383	0.005	0.025	316	2384	100	49	8281	8330	81	8810	8891	Error	Error	-7.401	49	8281	81	8810	128012	3258106	0.167	5.226	0	0	0
1	6	2	"A8"	"A8"	6015	44965	100	415	591	1945	329	328	328	365	388	106	8	1	0	9754	9760	6986	71	1521	1521	1767	1723	97	66	61	0	0.000	0.000	0.000	0.000	0.000	0.000	0.000	0.000	0.000	0.000	0.000	0.000	0.000	0.000	0.011	0.032	0.024	0.033	6.960	0.029	0.026	316	2384	100	87	8233	8320	263	8239	8502	Error	Error	-6.564	87	8233	263	8239	186794	3084017	0.582	4.639	0	0	0
1	7	2	"A9"	"A9"	6315	44965	100	377	456	734	160	336	336	455	1573	345	0	0	0	4796	6881	5806	84	1507	1507	1807	2026	112	56	43	0	0.000	0.000	0.000	0.000	0.000	0.000	0.000	0.000	0.000	0.000	0.000	0.000	0.000	0.000	0.012	0.022	0.035	0.047	7.668	0.014	0.010	316	2384	100	41	3289	3330	120	5374	5494	Error	Error	-6.326	41	3289	120	5374	144175	2174353	0.001	2.504	0	0	0
1	8	2	"A9"	"A9"	6615	44965	100	378	396	178	44	306	306	341	264	77	17	0	0	5363	8108	6576	81	1502	1502	1748	1808	103	63	52	0	0.000	0.000	0.000	0.000	0.000	0.000	0.000	0.000	0.000	0.000	0.000	0.000	0.000	0.000	0.019	0.014	0.025	0.045	6.310	0.013	0.042	316	2384	100	72	3861	3933	90	6606	6696	Error	Error	-5.745	72	3861	90	6606	125194	2562176	0.208	3.518	0	0	0
1	9	2	"A9"	"A9"	6915	44965	100	350	379	187	49	312	312	349	310	88	8	1	0	4972	7513	6206	82	1467	1467	1673	1568	93	64	55	0	0.000	0.000	0.000	0.000	0.000	0.000	0.000	0.000	0.000	0.000	0.000	0.000	0.000	0.000	0.011	0.011	0.031	0.044	8.417	0.008	0.007	316	2384	100	38	3505	3543	67	6046	6113	Error	Error	-6.527	38	3505	67	6046	119692	2374186	0.097	3.724	0	0	0
1	10	2	"A10"	"A10"	7215	44965	100	388	402	168	41	312	312	332	170	51	26	8	0	7238	9693	7778	80	1470	1470	1741	2005	115	60	57	0	0.000	0.000	0.000	0.000	0.000	0.000	0.000	0.000	0.000	0.000	0.000	0.000	0.000	0.000	0.013	0.011	0.021	0.031	7.856	0.007	0.066	316	2384	100	76	5768	5844	90	8223	8313	Error	Error	-6.246	76	5768	90	8223	126933	3063139	0.412	3.966	0	0	0
1	11	2	"A10"	"A10"	7515	44965	100	392	421	201	47	315	315	352	264	75	17	2	0	6567	9818	7790	79	1440	1440	1662	1743	104	68	62	0	0.000	0.000	0.000	0.000	0.000	0.000	0.000	0.000	0.000	0.000	0.000	0.000	0.000	0.000	0.015	0.013	0.021	0.032	7.233	0.008	0.067	316	2384	100	77	5127	5204	106	8378	8484	Error	Error	-6.057	77	5127	106	8378	132922	3102414	0.261	4.679	0	0	0
1	12	2	"A10"	"A10"	7815	44965	100	401	414	197	47	321	321	370	689	186	1	0	0	9214	10941	7931	72	1478	1478	1690	1712	101	70	67	0	0.000	0.000	0.000	0.000	0.000	0.000	0.000	0.000	0.000	0.000	0.000	0.000	0.000	0.000	0.010	0.010	0.017	0.024	7.605	0.008	0.068	316	2384	100	80	7736	7816	93	9463	9556	Error	Error	-6.595	80	7736	93	9463	130929	3457217	0.064	5.404	0	0	0
1	13	2	"A11"	"A11"	8115	44965	100	366	393	299	76	339	339	376	328	87	6	0	0	3314	4470	3366	75	1482	1482	1541	497	32	62	57	0	0.000	0.000	0.000	0.000	0.000	0.000	0.000	0.000	0.000	0.000	0.000	0.000	0.000	0.000	0.015	0.018	0.047	0.071	6.024	0.016	0.014	316	2384	100	27	1832	1859	54	2988	3042	Error	Error	-6.084	27	1832	54	2988	124251	1412563	0.052	5.893	0	0	0
1	14	2	"A11"	"A11"	8415	44965	100	358	465	718	154	315	315	336	157	46	25	12	0	4340	5972	4401	73	1481	1481	1518	386	25	79	72	0	0.000	0.000	0.000	0.000	0.000	0.000	0.000	0.000	0.000	0.000	0.000	0.000	0.000	0.000	0.015	0.033	0.042	0.056	7.151	0.031	0.054	316	2384	100	43	2859	2902	150	4491	4641	Error	Error	-6.055	43	2859	150	4491	146951	1887208	0.822	11.539	0	0	0
1	15	2	"A11"	"A11"	8715	44965	100	364	386	170	44	319	319	349	295	84	9	0	0	4090	5586	4073	72	1498	1498	1540	423	27	78	70	0	0.000	0.000	0.000	0.000	0.000	0.000	0.000	0.000	0.000	0.000	0.000	0.000	0.000	0.000	0.017	0.016	0.041	0.048	6.526	0.011	0.027	316	2384	100	45	2592	2637	67	4088	4155	Error	Error	-5.848	45	2592	67	4088	122018	1765161	0.125	9.565	0	0	0
1	16	2	"A12"	"A12"	9015	44965	100	401	462	476	103	331	331	372	435	116	4	1	0	7869	8767	6626	75	1547	1547	1653	923	55	64	59	0	0.000	0.000	0.000	0.000	0.000	0.000	0.000	0.000	0.000	0.000	0.000	0.000	0.000	0.000	0.011	0.018	0.023	0.038	8.403	0.011	0.026	316	2384	100	70	6322	6392	131	7220	7351	Error	Error	-6.497	70	6322	131	7220	146123	2770498	0.207	7.707	0	0	0
1	17	2	"A12"	"A12"	9315	44965	100	400	422	213	50	333	333	394	767	194	1	0	0	6084	8999	6842	76	1552	1552	1597	541	33	84	79	0	0.000	0.000	0.000	0.000	0.000	0.000	0.000	0.000	0.000	0.000	0.000	0.000	0.000	0.000	0.015	0.012	0.025	0.028	4.994	0.010	0.059	316	2384	100	67	4532	4599	89	7447	7536	Error	Error	-6.080	67	4532	89	7447	133274	2843837	0.037	13.682	0	0	0
1	18	2	"A12"	"A12"	9615	44965	100	394	428	208	48	334	334	358	236	65	22	4	0	7695	10208	7176	70	1603	1603	1652	613	37	86	79	0	0.000	0.000	0.000	0.000	0.000	0.000	0.000	0.000	0.000	0.000	0.000	0.000	0.000	0.000	0.010	0.011	0.022	0.028	5.904	0.009	0.091	316	2384	100	60	6092	6152	94	8605	8699	Error	Error	-6.666	60	6092	94	8605	135169	3225699	0.297	13.958	0	0	0
1	1	3	"A13"	"A13"	4520	45270	100	419	436	188	43	318	318	346	197	56	25	7	0	16277	12686	9021	71	1571	1571	1908	2264	118	62	61	0	0.000	0.000	0.000	0.000	0.000	0.000	0.000	0.000	0.000	0.000	0.000	0.000	0.000	0.000	0.007	0.011	0.016	0.026	7.501	0.009	0.126	316	2384	100	101	14706	14807	118	11115	11233	Error	Error	-7.186	101	14706	118	11115	137640	4008661	0.457	4.761	0	0	0
1	2	3	"A13"	"A13"	4820	45265	100	388	423	290	68	324	324	359	290	80	13	1	0	15797	12675	7490	59	1532	1532	1770	1770	100	73	71	0	0.000	0.000	0.000	0.000	0.000	0.000	0.000	0.000	0.000	0.000	0.000	0.000	0.000	0.000	0.004	0.009	0.013	0.019	7.007	0.005	0.012	316	2384	100	64	14265	14329	99	11143	11242	Error	Error	-7.800	64	14265	99	11143	133678	4005450	0.221	6.161	0	0	0
1	3	3	"A13"	"A13"	5120	45265	100	392	420	191	45	315	315	368	654	177	0	0	0	15794	12404	7915	63	1563	1563	1885	2302	122	67	65	0	0.000	0.000	0.000	0.000	0.000	0.000	0.000	0.000	0.000	0.000	0.000	0.000	0.000	0.000	0.005	0.010	0.015	0.023	6.599	0.008	0.101	316	2384	100	77	14231	14308	105	10841	10946	Error	Error	-7.530	77	14231	105	10841	132797	3919800	0.080	4.570	0	0	0
1	4	3	"A14"	"A14"	5420	45265	100	396	420	190	45	321	321	362	359	99	10	0	0	11989	11328	7874	69	1550	1550	1829	1976	108	67	63	0	0.000	0.000	0.000	0.000	0.000	0.000	0.000	0.000	0.000	0.000	0.000	0.000	0.000	0.000	0.007	0.010	0.017	0.021	6.207	0.008	0.090	316	2384	100	75	10439	10514	99	9778	9877	Error	Error	-7.121	75	10439	99	9778	132590	3579568	0.162	4.807	0	0	0
1	5	3	"A14"	"A14"	5720	45265	100	435	462	236	51	326	326	376	559	148	4	0	0	17767	13468	8067	59	1528	1528	1746	1760	100	73	71	0	0.000	0.000	0.000	0.000	0.000	0.000	0.000	0.000	0.000	0.000	0.000	0.000	0.000	0.000	0.007	0.011	0.016	0.021	6.392	0.008	0.033	316	2384	100	109	16239	16348	136	11940	12076	Error	Error	-7.219	109	16239	136	11940	146142	4255760	0.154	6.660	0	0	0
1	6	3	"A14"	"A14"	6020	45265	100	404	421	185	43	320	320	375	559	149	1	0	0	17666	13971	8014	57	1531	1531	1778	1851	104	74	72	0	0.000	0.000	0.000	0.000	0.000	0.000	0.000	0.000	0.000	0.000	0.000	0.000	0.000	0.000	0.005	0.008	0.013	0.016	4.978	0.006	0.011	316	2384	100	84	16135	16219	101	12440	12541	Error	Error	-7.586	84	16135	101	12440	132900	4414693	0.082	6.587	0	0	0
1	7	3	"A15"	"A15"	6320	45265	100	340	402	444	110	315	315	352	316	89	7	1	0	6724	8679	6619	76	1515	1515	1757	1727	98	63	58	0	0.000	0.000	0.000	0.000	0.000	0.000	0.000	0.000	0.000	0.000	0.000	0.000	0.000	0.000	0.005	0.012	0.019	0.036	8.980	0.005	0.007	316	2384	100	25	5209	5234	87	7164	7251	Error	Error	-7.703	25	5209	87	7164	126876	2742652	0.158	4.008	0	0	0
1	8	3	"A15"	"A15"	6620	45265	100	363	389	256	65	320	320	439	1329	302	0	0	0	7774	8963	6129	68	1511	1511	1735	1713	98	70	66	0	0.000	0.000	0.000	0.000	0.000	0.000	0.000	0.000	0.000	0.000	0.000	0.000	0.000	0.000	0.007	0.009	0.021	0.032	7.045	0.004	0.000	316	2384	100	43	6263	6306	69	7452	7521	Error	Error	-7.186	43	6263	69	7452	122967	2832420	-0.038	4.219	0	0	0
1	9	3	"A15"	"A15"	6920	45265	100	352	427	676	158	318	318	365	574	157	2	0	0	7970	8085	5809	71	1486	1486	1720	1553	90	62	59	0	0.000	0.000	0.000	0.000	0.000	0.000	0.000	0.000	0.000	0.000	0.000	0.000	0.000	0.000	0.005	0.017	0.020	0.034	7.167	0.005	0.003	316	2384	100	34	6484	6518	109	6599	6708	Error	Error	-7.575	34	6484	109	6599	134899	2554894	0.108	4.099	0	0	0
1	10	3	"A16"	"A16"	7220	45265	100	401	503	766	152	315	315	371	713	192	3	1	0	15264	11850	9029	76	1488	1488	1884	2539	134	58	57	0	0.000	0.000	0.000	0.000	0.000	0.000	0.000	0.000	0.000	0.000	0.000	0.000	0.000	0.000	0.006	0.018	0.017	0.031	7.473	0.010	0.006	316	2384	100	86	13776	13862	188	10362	10550	Error	Error	-7.324	86	13776	188	10362	158826	3744485	0.185	3.925	0	0	0
1	11	3	"A16"	"A16"	7520	45265	100	360	381	184	48	310	310	347	362	104	7	0	0	5545	8637	6596	76	1452	1452	1583	1157	73	73	69	0	0.000	0.000	0.000	0.000	0.000	0.000	0.000	0.000	0.000	0.000	0.000	0.000	0.000	0.000	0.012	0.010	0.023	0.032	6.531	0.008	0.033	316	2384	100	50	4093	4143	71	7185	7256	Error	Error	-6.355	50	4093	71	7185	120246	2729362	0.094	6.097	0	0	0
1	12	3	"A16"	"A16"	7820	45265	100	385	414	336	81	320	320	361	378	104	4	0	0	7607	10669	8042	75	1495	1495	1673	1588	94	74	70	0	0.000	0.000	0.000	0.000	0.000	0.000	0.000	0.000	0.000	0.000	0.000	0.000	0.000	0.000	0.011	0.010	0.016	0.022	6.458	0.006	0.008	316	2384	100	65	6112	6177	94	9174	9268	Error	Error	-6.555	65	6112	94	9174	130704	3371558	0.140	5.665	0	0	0
1	13	3	"A17"	"A17"	8120	45265	100	353	365	157	43	313	313	374	1026	274	0	0	0	9529	7237	4567	63	1525	1525	1684	1188	70	64	62	0	0.000	0.000	0.000	0.000	0.000	0.000	0.000	0.000	0.000	0.000	0.000	0.000	0.000	0.000	0.005	0.009	0.023	0.039	8.271	0.005	0.005	316	2384	100	40	8004	8044	52	5712	5764	Error	Error	-7.645	40	8004	52	5712	115203	2286776	-0.009	4.674	0	0	0
1	14	3	"A17"	"A17"	8420	45265	100	332	349	163	46	303	303	361	616	170	0	0	0	5096	5887	3385	57	1493	1493	1565	648	41	77	72	0	0.000	0.000	0.000	0.000	0.000	0.000	0.000	0.000	0.000	0.000	0.000	0.000	0.000	0.000	0.008	0.010	0.036	0.043	6.291	0.010	0.005	316	2384	100	29	3603	3632	46	4394	4440	Error	Error	-6.957	29	3603	46	4394	110336	1860351	-0.019	6.670	0	0	0
1	15	3	"A17"	"A17"	8720	45265	100	331	352	167	47	308	308	343	392	114	3	0	0	7105	6654	3585	53	1519	1519	1578	637	40	80	76	0	0.000	0.000	0.000	0.000	0.000	0.000	0.000	0.000	0.000	0.000	0.000	0.000	0.000	0.000	0.004	0.009	0.026	0.033	6.072	0.008	0.003	316	2384	100	23	5586	5609	44	5135	5179	Error	Error	-7.924	23	5586	44	5135	111308	2102693	0.023	7.969	0	0	0
1	16	3	"A18"	"A18"	9020	45265	100	396	510	906	177	307	307	340	351	103	9	3	0	10897	8965	6039	67	1556	1556	1788	1631	91	63	61	0	0.000	0.000	0.000	0.000	0.000	0.000	0.000	0.000	0.000	0.000	0.000	0.000	0.000	0.000	0.010	0.027	0.024	0.042	8.722	0.034	0.071	316	2384	100	89	9341	9430	203	7409	7612	Error	Error	-6.714	89	9341	203	7409	161109	2832921	0.484	4.400	0	0	0
1	17	3	"A18"	"A18"	9320	45265	100	416	440	227	51	318	318	357	452	126	6	0	0	10901	10084	5294	52	1569	1569	1671	747	44	82	78	0	0.000	0.000	0.000	0.000	0.000	0.000	0.000	0.000	0.000	0.000	0.000	0.000	0.000	0.000	0.011	0.014	0.020	0.025	4.748	0.065	0.021	316	2384	100	98	9332	9430	122	8515	8637	Error	Error	-6.573	98	9332	122	8515	139041	3186684	0.184	11.262	0	0	0
1	18	3	"A18"	"A18"	9620	45265	100	418	450	200	44	325	325	344	184	53	33	9	0	13426	11957	6052	50	1625	1625	1681	635	37	88	83	0	0.000	0.000	0.000	0.000	0.000	0.000	0.000	0.000	0.000	0.000	0.000	0.000	0.000	0.000	0.008	0.012	0.017	0.017	4.987	0.010	0.098	316	2384	100	93	11801	11894	125	10332	10457	Error	Error	-6.987	93	11801	125	10332	142142	3778562	0.576	16.183	0	0	0
1	1	4	"A19"	"A19"	4530	45570	100	349	370	155	41	314	314	416	1831	440	0	0	0	8860	8081	4573	56	1525	1525	1590	692	43	80	75	0	0.000	0.000	0.000	0.000	0.000	0.000	0.000	0.000	0.000	0.000	0.000	0.000	0.000	0.000	0.005	0.009	0.020	0.022	5.866	0.066	0.019	316	2384	100	35	7335	7370	56	6556	6612	Error	Error	-7.711	35	7335	56	6556	116865	2553700	-0.025	9.380	0	0	0
1	2	4	"A19"	"A19"	4830	45570	100	379	404	221	54	303	303	345	293	84	8	1	0	11029	9527	5326	55	1515	1515	1561	440	28	86	78	0	0.000	0.000	0.000	0.000	0.000	0.000	0.000	0.000	0.000	0.000	0.000	0.000	0.000	0.000	0.008	0.013	0.017	0.024	6.749	0.007	0.018	316	2384	100	76	9514	9590	101	8012	8113	Error	Error	-6.968	76	9514	101	8012	127746	3010655	0.201	18.105	0	0	0
1	3	4	"A19"	"A19"	5130	45570	100	362	455	830	182	313	313	396	839	211	2	1	0	5927	7023	4175	59	1497	1497	1548	458	29	85	78	0	0.000	0.000	0.000	0.000	0.000	0.000	0.000	0.000	0.000	0.000	0.000	0.000	0.000	0.000	0.011	0.026	0.026	0.034	6.598	0.016	0.002	316	2384	100	49	4430	4479	142	5526	5668	Error	Error	-6.498	49	4430	142	5526	143872	2219281	0.070	11.954	0	0	0
1	4	4	"A20"	"A20"	5430	45570	100	372	403	173	42	318	318	370	528	142	2	0	0	15021	11902	7056	59	1516	1516	1645	1018	61	75	70	0	0.000	0.000	0.000	0.000	0.000	0.000	0.000	0.000	0.000	0.000	0.000	0.000	0.000	0.000	0.004	0.008	0.013	0.018	6.595	0.006	0.020	316	2384	100	54	13505	13559	85	10386	10471	Error	Error	-7.966	54	13505	85	10386	127209	3760923	0.063	10.076	0	0	0
1	5	4	"A20"	"A20"	5730	45570	100	394	489	964	197	314	314	364	530	145	4	1	0	16338	13250	6809	51	1522	1522	1735	2015	116	79	75	0	0.000	0.000	0.000	0.000	0.000	0.000	0.000	0.000	0.000	0.000	0.000	0.000	0.000	0.000	0.005	0.015	0.015	0.020	7.228	0.031	0.065	316	2384	100	80	14816	14896	175	11728	11903	Error	Error	-7.533	80	14816	175	11728	154413	4187091	0.236	5.715	0	0	0
1	6	4	"A20"	"A20"	6030	45570	100	398	426	229	53	314	314	370	525	141	3	0	0	17235	14233	6981	49	1511	1511	1633	1147	70	83	81	0	0.000	0.000	0.000	0.000	0.000	0.000	0.000	0.000	0.000	0.000	0.000	0.000	0.000	0.000	0.005	0.009	0.013	0.013	4.618	0.007	0.065	316	2384	100	84	15724	15808	112	12722	12834	Error	Error	-7.548	84	15724	112	12722	134765	4497609	0.107	10.985	0	0	0
1	7	4	"A21"	"A21"	6330	45570	100	411	492	760	154	309	309	445	1792	402	0	0	0	15704	12942	6487	50	1509	1509	1641	1229	74	81	77	0	0.000	0.000	0.000	0.000	0.000	0.000	0.000	0.000	0.000	0.000	0.000	0.000	0.000	0.000	0.007	0.016	0.016	0.018	4.574	0.032	0.006	316	2384	100	102	14195	14297	183	11433	11616	Error	Error	-7.121	102	14195	183	11433	155493	4089818	0.026	9.195	0	0	0
1	8	4	"A21"	"A21"	6630	45570	100	383	400	164	41	305	305	359	484	134	2	0	0	16503	13870	6393	46	1508	1508	1681	1553	92	82	80	0	0.000	0.000	0.000	0.000	0.000	0.000	0.000	0.000	0.000	0.000	0.000	0.000	0.000	0.000	0.005	0.008	0.010	0.012	4.389	0.005	0.020	316	2384	100	78	14995	15073	95	12362	12457	Error	Error	-7.587	78	14995	95	12362	126310	4382811	0.085	7.849	0	0	0
1	9	4	"A21"	"A21"	6930	45570	100	398	421	202	47	302	302	345	359	104	9	0	0	16564	13751	6466	47	1493	1493	1652	1372	83	82	80	0	0.000	0.000	0.000	0.000	0.000	0.000	0.000	0.000	0.000	0.000	0.000	0.000	0.000	0.000	0.006	0.010	0.013	0.015	5.116	0.006	0.010	316	2384	100	96	15071	15167	119	12258	12377	Error	Error	-7.295	96	15071	119	12258	132910	4345303	0.212	8.819	0	0	0
1	10	4	"A22"	"A22"	7230	45570	100	411	593	1897	319	313	313	407	1294	317	1	1	0	16141	13331	6675	50	1476	1476	1555	820	52	84	79	0	0.000	0.000	0.000	0.000	0.000	0.000	0.000	0.000	0.000	0.000	0.000	0.000	0.000	0.000	0.007	0.024	0.016	0.020	4.810	0.027	0.006	316	2384	100	98	14665	14763	280	11855	12135	Error	Error	-7.225	98	14665	280	11855	187442	4212553	0.144	14.361	0	0	0
1	11	4	"A22"	"A22"	7530	45570	100	350	377	251	66	300	300	342	355	103	6	0	0	9095	9136	5799	63	1436	1436	1496	463	30	86	77	0	0.000	0.000	0.000	0.000	0.000	0.000	0.000	0.000	0.000	0.000	0.000	0.000	0.000	0.000	0.007	0.010	0.019	0.027	6.297	0.004	0.003	316	2384	100	50	7659	7709	77	7700	7777	Error	Error	-7.259	50	7659	77	7700	119238	2887012	0.099	16.501	0	0	0
1	12	4	"A22"	"A22"	7830	45570	100	355	385	179	46	309	309	382	719	188	0	0	0	15371	13285	6091	45	1470	1470	1535	594	38	90	84	0	0.000	0.000	0.000	0.000	0.000	0.000	0.000	0.000	0.000	0.000	0.000	0.000	0.000	0.000	0.003	0.006	0.014	0.011	4.852	0.004	0.001	316	2384	100	46	13901	13947	76	11815	11891	Error	Error	-8.239	46	13901	76	11815	121635	4198046	0.004	19.781	0	0	0
1	13	4	"A23"	"A23"	8130	45570	100	351	378	186	49	291	291	324	271	83	13	2	0	12353	10582	5824	55	1471	1471	1501	420	27	90	85	0	0.000	0.000	0.000	0.000	0.000	0.000	0.000	0.000	0.000	0.000	0.000	0.000	0.000	0.000	0.006	0.010	0.019	0.022	5.687	0.006	0.009	316	2384	100	60	10882	10942	87	9111	9198	Error	Error	-7.503	60	10882	87	9111	119344	3343814	0.199	21.621	0	0	0
1	14	4	"A23"	"A23"	8430	45570	100	408	458	364	79	297	297	382	811	212	2	0	0	13941	12143	5604	46	1502	1502	1531	363	23	94	91	0	0.000	0.000	0.000	0.000	0.000	0.000	0.000	0.000	0.000	0.000	0.000	0.000	0.000	0.000	0.009	0.015	0.016	0.015	4.209	0.008	0.004	316	2384	100	111	12439	12550	161	10641	10802	Error	Error	-6.808	111	12439	161	10641	144797	3837065	0.094	29.234	0	0	0
1	15	4	"A23"	"A23"	8730	45570	100	381	396	178	44	310	310	353	440	124	5	0	0	12603	11124	5750	51	1505	1505	1541	430	27	94	89	0	0.000	0.000	0.000	0.000	0.000	0.000	0.000	0.000	0.000	0.000	0.000	0.000	0.000	0.000	0.006	0.009	0.015	0.015	4.698	0.006	0.003	316	2384	100	71	11098	11169	86	9619	9705	Error	Error	-7.288	71	11098	86	9619	125001	3515221	0.098	22.286	0	0	0
1	16	4	"A24"	"A24"	9030	45570	85	409	421	186	44	307	307	335	270	80	16	1	0	13774	12538	4017	32	1576	1576	1665	837	50	100	100	0	0.000	0.000	0.000	0.000	0.000	0.000	0.000	0.000	0.000	0.000	0.000	0.000	0.000	0.000	0.008	0.010	0.016	0.013	2.734	0.008	0.023	208	1660	100	102	12198	12300	114	10962	11076	Error	Error	-6.902	102	12198	114	10962	87631	2607822	0.319	12.990	0	0	0
1	17	4	"A24"	"A24"	9325	45565	100	381	395	194	49	311	311	352	719	204	0	0	0	11869	10063	5307	52	1562	1562	1588	320	20	96	91	0	0.000	0.000	0.000	0.000	0.000	0.000	0.000	0.000	0.000	0.000	0.000	0.000	0.000	0.000	0.007	0.010	0.019	0.021	5.208	0.008	0.041	316	2384	100	70	10307	10377	84	8501	8585	Error	Error	-7.202	70	10307	84	8501	124776	3179979	0.060	26.484	0	0	0
1	18	4	"A24"	"A24"	9625	45565	100	399	417	216	51	310	310	340	323	95	11	1	0	12827	10928	5709	52	1587	1587	1627	402	24	95	89	0	0.000	0.000	0.000	0.000	0.000	0.000	0.000	0.000	0.000	0.000	0.000	0.000	0.000	0.000	0.008	0.011	0.019	0.019	3.766	0.008	0.008	316	2384	100	89	11240	11329	107	9341	9448	Error	Error	-6.981	89	11240	107	9341	131862	3453224	0.238	23.137	0	0	0
1	1	5	"A25"	"A25"	4525	45870	100	385	413	186	45	305	305	337	319	94	12	0	0	16731	13628	7739	56	1466	1466	1581	1117	70	78	75	0	0.000	0.000	0.000	0.000	0.000	0.000	0.000	0.000	0.000	0.000	0.000	0.000	0.000	0.000	0.005	0.009	0.013	0.016	5.210	0.006	0.017	316	2384	100	80	15265	15345	108	12162	12270	Error	Error	-7.576	80	15265	108	12162	130585	4306529	0.238	10.785	0	0	0
1	2	5	"A25"	"A25"	4825	45870	100	352	377	181	48	300	300	339	323	95	10	0	0	7448	9121	5838	64	1459	1459	1528	857	56	84	80	0	0.000	0.000	0.000	0.000	0.000	0.000	0.000	0.000	0.000	0.000	0.000	0.000	0.000	0.000	0.009	0.010	0.019	0.021	5.158	0.008	0.011	316	2384	100	52	5989	6041	77	7662	7739	Error	Error	-6.848	52	5989	77	7662	119256	2882097	0.118	8.860	0	0	0
1	3	5	"A25"	"A25"	5125	45870	100	328	358	162	45	301	301	343	431	125	1	0	0	8105	9954	6725	67	1437	1437	1544	1140	73	78	74	0	0.000	0.000	0.000	0.000	0.000	0.000	0.000	0.000	0.000	0.000	0.000	0.000	0.000	0.000	0.004	0.007	0.015	0.017	5.246	0.005	0.009	316	2384	100	27	6668	6695	57	8517	8574	Error	Error	-7.948	27	6668	57	8517	113107	3145612	0.035	7.377	0	0	0
1	4	5	"A26"	"A26"	5425	45865	100	382	414	238	57	306	306	371	483	130	4	0	0	17873	13843	8146	58	1451	1451	1637	1447	88	75	70	0	0.000	0.000	0.000	0.000	0.000	0.000	0.000	0.000	0.000	0.000	0.000	0.000	0.000	0.000	0.005	0.009	0.013	0.018	6.360	0.005	0.018	316	2384	100	76	16422	16498	108	12392	12500	Error	Error	-7.755	76	16422	108	12392	130710	4374322	0.089	8.435	0	0	0
1	5	5	"A26"	"A26"	5725	45865	100	355	368	170	46	301	301	346	409	118	3	0	0	8258	9575	6860	71	1437	1437	1618	1479	91	68	66	0	0.000	0.000	0.000	0.000	0.000	0.000	0.000	0.000	0.000	0.000	0.000	0.000	0.000	0.000	0.008	0.008	0.017	0.024	6.580	0.007	0.053	316	2384	100	54	6821	6875	67	8138	8205	Error	Error	-6.981	54	6821	67	8138	116208	3025822	0.054	5.380	0	0	0
1	6	5	"A26"	"A26"	6025	45865	100	364	395	235	59	297	297	386	1360	352	0	0	0	6699	9149	6678	72	1434	1434	1595	1243	77	73	70	0	0.000	0.000	0.000	0.000	0.000	0.000	0.000	0.000	0.000	0.000	0.000	0.000	0.000	0.000	0.013	0.013	0.020	0.032	7.302	0.013	0.001	316	2384	100	67	5265	5332	98	7715	7813	Error	Error	-6.296	67	5265	98	7715	124887	2890950	0.007	6.077	0	0	0
1	7	5	"A27"	"A27"	6325	45865	100	360	388	192	49	302	302	359	579	161	1	0	0	13639	10974	8217	74	1449	1449	1793	2173	121	60	57	0	0.000	0.000	0.000	0.000	0.000	0.000	0.000	0.000	0.000	0.000	0.000	0.000	0.000	0.000	0.005	0.009	0.016	0.026	6.600	0.006	0.003	316	2384	100	58	12190	12248	86	9525	9611	Error	Error	-7.715	58	12190	86	9525	122695	3467736	0.050	4.225	0	0	0
1	8	5	"A27"	"A27"	6625	45865	100	336	359	184	51	285	285	327	256	78	11	2	0	7000	8415	6243	74	1416	1416	1639	1632	99	70	64	0	0.000	0.000	0.000	0.000	0.000	0.000	0.000	0.000	0.000	0.000	0.000	0.000	0.000	0.000	0.009	0.011	0.019	0.028	7.248	0.007	0.018	316	2384	100	51	5584	5635	74	6999	7073	Error	Error	-6.775	51	5584	74	6999	113510	2659090	0.125	4.152	0	0	0
1	9	5	"A27"	"A27"	6925	45865	100	364	443	523	118	292	292	346	393	113	7	1	0	7155	9456	6720	71	1412	1412	1613	1531	94	73	70	0	0.000	0.000	0.000	0.000	0.000	0.000	0.000	0.000	0.000	0.000	0.000	0.000	0.000	0.000	0.013	0.019	0.020	0.028	5.255	0.008	0.019	316	2384	100	72	5743	5815	151	8044	8195	Error	Error	-6.318	72	5743	151	8044	140077	2988178	0.247	5.123	0	0	0
1	10	5	"A28"	"A28"	7225	45865	100	365	372	162	43	299	299	339	390	115	3	0	0	17071	12944	9082	70	1398	1398	1730	2189	126	63	61	0	0.000	0.000	0.000	0.000	0.000	0.000	0.000	0.000	0.000	0.000	0.000	0.000	0.000	0.000	0.004	0.006	0.012	0.018	6.362	0.005	0.017	316	2384	100	66	15673	15739	73	11546	11619	Error	Error	-7.892	66	15673	73	11546	117599	4090431	0.085	5.123	0	0	0
1	11	5	"A28"	"A28"	7525	45865	100	394	440	547	124	286	286	344	599	174	1	0	0	18938	13936	8913	63	1395	1395	1681	2089	124	70	66	0	0.000	0.000	0.000	0.000	0.000	0.000	0.000	0.000	0.000	0.000	0.000	0.000	0.000	0.000	0.006	0.012	0.016	0.024	7.343	0.007	0.009	316	2384	100	108	17543	17651	154	12541	12695	Error	Error	-7.344	108	17543	154	12541	139144	4403917	0.160	5.866	0	0	0
1	12	5	"A28"	"A28"	7825	45865	100	375	428	298	69	293	293	369	969	262	1	0	0	18811	14221	8615	60	1392	1392	1655	1869	112	73	69	0	0.000	0.000	0.000	0.000	0.000	0.000	0.000	0.000	0.000	0.000	0.000	0.000	0.000	0.000	0.005	0.011	0.013	0.017	6.136	0.007	0.050	316	2384	100	82	17419	17501	135	12829	12964	Error	Error	-7.731	82	17419	135	12829	135224	4493713	0.061	6.723	0	0	0
1	13	5	"A29"	"A29"	8125	45865	100	369	383	166	43	281	281	311	220	70	22	3	0	15574	12285	7982	64	1388	1388	1602	1623	101	69	68	0	0.000	0.000	0.000	0.000	0.000	0.000	0.000	0.000	0.000	0.000	0.000	0.000	0.000	0.000	0.006	0.009	0.015	0.022	6.791	0.007	0.072	316	2384	100	88	14186	14274	102	10897	10999	Error	Error	-7.333	88	14186	102	10897	120903	3882092	0.327	6.582	0	0	0
1	14	5	"A29"	"A29"	8425	45865	100	353	412	397	96	289	289	349	821	235	1	0	0	7883	8983	5821	64	1395	1395	1512	958	63	77	72	0	0.000	0.000	0.000	0.000	0.000	0.000	0.000	0.000	0.000	0.000	0.000	0.000	0.000	0.000	0.010	0.016	0.021	0.029	6.430	0.005	0.001	316	2384	100	64	6488	6552	123	7588	7711	Error	Error	-6.664	64	6488	123	7588	130150	2838630	0.077	7.799	0	0	0
1	15	5	"A29"	"A29"	8725	45865	100	350	382	163	42	287	287	332	393	118	4	0	0	8436	10575	7433	70	1434	1434	1575	1166	74	76	72	0	0.000	0.000	0.000	0.000	0.000	0.000	0.000	0.000	0.000	0.000	0.000	0.000	0.000	0.000	0.009	0.010	0.016	0.022	6.455	0.005	0.004	316	2384	100	63	7002	7065	95	9141	9236	Error	Error	-6.796	63	7002	95	9141	120596	3341651	0.127	7.719	0	0	0
1	16	5	"A30"	"A30"	9025	45865	100	384	402	199	49	286	286	311	166	53	34	13	0	8582	10516	7265	69	1484	1484	1597	1089	68	75	71	0	0.000	0.000	0.000	0.000	0.000	0.000	0.000	0.000	0.000	0.000	0.000	0.000	0.000	0.000	0.014	0.013	0.020	0.025	5.172	0.009	0.075	316	2384	100	98	7098	7196	116	9032	9148	Error	Error	-6.178	98	7098	116	9032	127014	3322998	0.548	8.190	0	0	0
1	17	5	"A30"	"A30"	9325	45865	100	374	401	204	50	288	288	335	583	174	2	0	0	11483	12325	8292	67	1489	1489	1624	1273	78	77	71	0	0.000	0.000	0.000	0.000	0.000	0.000	0.000	0.000	0.000	0.000	0.000	0.000	0.000	0.000	0.009	0.010	0.013	0.016	6.841	0.009	0.041	316	2384	100	86	9994	10080	113	10836	10949	Error	Error	-6.861	86	9994	113	10836	126764	3894730	0.113	8.406	0	0	0
1	18	5	"A30"	"A30"	9625	45865	100	354	385	182	47	296	296	326	286	87	12	2	0	6767	10262	7655	74	1504	1504	1601	1281	80	78	73	0	0.000	0.000	0.000	0.000	0.000	0.000	0.000	0.000	0.000	0.000	0.000	0.000	0.000	0.000	0.011	0.010	0.018	0.021	5.713	0.009	0.059	316	2384	100	58	5263	5321	89	8758	8847	Error	Error	-6.504	58	5263	89	8758	121628	3242920	0.206	6.761	0	0	0
1	1	6	"A31"	"A31"	4530	46170	100	443	475	284	59	322	322	363	628	173	3	1	0	20356	15745	8843	56	1573	1573	1712	1274	74	79	75	0	0.000	0.000	0.000	0.000	0.000	0.000	0.000	0.000	0.000	0.000	0.000	0.000	0.000	0.000	0.006	0.011	0.014	0.017	6.093	0.007	0.038	316	2384	100	121	18783	18904	153	14172	14325	Error	Error	-7.278	121	18783	153	14172	150034	4975432	0.178	11.015	0	0	0
1	2	6	"A31"	"A31"	4830	46170	100	408	444	213	47	312	312	389	754	193	0	0	0	13298	14381	9387	65	1567	1567	1664	789	47	80	75	0	0.000	0.000	0.000	0.000	0.000	0.000	0.000	0.000	0.000	0.000	0.000	0.000	0.000	0.000	0.008	0.010	0.015	0.020	5.865	0.007	0.010	316	2384	100	96	11731	11827	132	12814	12946	Error	Error	-6.933	96	11731	132	12814	140398	4544269	0.073	16.118	0	0	0
1	3	6	"A31"	"A31"	5130	46170	100	401	499	775	155	298	298	339	680	200	3	1	0	17243	13345	8365	62	1535	1535	1713	1445	84	75	72	0	0.000	0.000	0.000	0.000	0.000	0.000	0.000	0.000	0.000	0.000	0.000	0.000	0.000	0.000	0.007	0.017	0.016	0.019	5.562	0.010	0.027	316	2384	100	103	15708	15811	201	11810	12011	Error	Error	-7.253	103	15708	201	11810	157611	4217017	0.235	8.050	0	0	0
1	4	6	"A32"	"A32"	5430	46170	100	420	454	281	61	310	310	372	621	166	2	0	0	18159	14208	9164	64	1551	1551	1824	2122	116	68	66	0	0.000	0.000	0.000	0.000	0.000	0.000	0.000	0.000	0.000	0.000	0.000	0.000	0.000	0.000	0.007	0.011	0.015	0.019	6.463	0.005	0.006	316	2384	100	110	16608	16718	144	12657	12801	Error	Error	-7.238	110	16608	144	12657	143582	4489599	0.132	5.836	0	0	0
1	5	6	"A32"	"A32"	5730	46165	100	375	429	635	148	305	305	331	234	70	21	2	0	8882	10735	7871	73	1533	1533	1781	1858	104	69	65	0	0.000	0.000	0.000	0.000	0.000	0.000	0.000	0.000	0.000	0.000	0.000	0.000	0.000	0.000	0.010	0.013	0.017	0.026	6.807	0.009	0.024	316	2384	100	70	7349	7419	124	9202	9326	Error	Error	-6.714	70	7349	124	9202	135503	3392129	0.419	4.819	0	0	0
1	6	6	"A32"	"A32"	6030	46165	100	344	380	206	54	297	297	339	333	98	11	0	0	8807	11074	8240	74	1524	1524	1728	1572	90	70	67	0	0.000	0.000	0.000	0.000	0.000	0.000	0.000	0.000	0.000	0.000	0.000	0.000	0.000	0.000	0.006	0.009	0.017	0.025	7.987	0.007	0.011	316	2384	100	47	7283	7330	83	9550	9633	Error	Error	-7.276	47	7283	83	9550	120189	3499228	0.123	5.945	0	0	0
1	7	6	"A33"	"A33"	6330	46165	100	340	369	347	94	307	307	414	1614	389	0	0	0	3722	4692	3149	67	1468	1468	1510	385	25	78	69	0	0.000	0.000	0.000	0.000	0.000	0.000	0.000	0.000	0.000	0.000	0.000	0.000	0.000	0.000	0.015	0.019	0.049	0.062	5.623	0.017	0.006	316	2384	100	33	2254	2287	62	3224	3286	Error	Error	-6.094	33	2254	62	3224	116717	1482722	-0.028	8.265	0	0	0
1	8	6	"A33"	"A33"	6630	46165	100	332	420	865	205	305	305	351	451	128	2	1	0	3555	5247	4010	76	1468	1468	1512	401	26	76	70	0	0.000	0.000	0.000	0.000	0.000	0.000	0.000	0.000	0.000	0.000	0.000	0.000	0.000	0.000	0.013	0.030	0.047	0.055	6.478	0.014	0.005	316	2384	100	27	2087	2114	115	3779	3894	Error	Error	-6.272	27	2087	115	3779	132644	1658144	0.153	9.314	0	0	0
1	9	6	"A33"	"A33"	6930	46165	100	311	348	182	52	307	307	346	295	85	10	0	0	3800	5550	4463	80	1483	1483	1533	444	28	75	71	0	0.000	0.000	0.000	0.000	0.000	0.000	0.000	0.000	0.000	0.000	0.000	0.000	0.000	0.000	0.002	0.010	0.039	0.044	5.949	0.010	0.017	316	2384	100	4	2317	2321	41	4067	4108	Error	Error	-9.178	4	2317	41	4067	109897	1753950	0.007	9.047	0	0	0
1	10	6	"A34"	"A34"	7230	46165	100	399	560	1376	245	309	309	366	700	191	3	2	0	8710	9451	6612	69	1487	1487	1561	629	40	77	71	0	0.000	0.000	0.000	0.000	0.000	0.000	0.000	0.000	0.000	0.000	0.000	0.000	0.000	0.000	0.012	0.032	0.022	0.035	6.532	0.014	0.008	316	2384	100	90	7223	7313	251	7964	8215	Error	Error	-6.327	90	7223	251	7964	177076	2986468	0.277	12.544	0	0	0
1	11	6	"A34"	"A34"	7530	46165	100	355	421	370	87	302	302	349	562	161	3	1	0	7359	8559	5878	68	1445	1445	1566	1005	64	73	69	0	0.000	0.000	0.000	0.000	0.000	0.000	0.000	0.000	0.000	0.000	0.000	0.000	0.000	0.000	0.009	0.017	0.017	0.026	7.201	0.008	0.010	316	2384	100	53	5914	5967	119	7114	7233	Error	Error	-6.802	53	5914	119	7114	132882	2704582	0.128	6.958	0	0	0
1	12	6	"A34"	"A34"	7830	46165	100	334	371	218	58	296	296	376	798	212	0	0	0	6185	7408	5004	67	1455	1455	1544	877	56	74	70	0	0.000	0.000	0.000	0.000	0.000	0.000	0.000	0.000	0.000	0.000	0.000	0.000	0.000	0.000	0.008	0.013	0.022	0.031	6.600	0.004	0.000	316	2384	100	38	4730	4768	75	5953	6028	Error	Error	-6.960	38	4730	75	5953	117349	2340807	-0.006	6.686	0	0	0
1	13	6	"A35"	"A35"	8130	46165	100	371	387	169	43	294	294	340	441	129	3	0	0	15151	12071	7047	58	1482	1482	1645	1287	78	75	72	0	0.000	0.000	0.000	0.000	0.000	0.000	0.000	0.000	0.000	0.000	0.000	0.000	0.000	0.000	0.006	0.009	0.015	0.020	5.597	0.009	0.009	316	2384	100	77	13669	13746	93	10589	10682	Error	Error	-7.472	77	13669	93	10589	122352	3814492	0.107	8.101	0	0	0
1	14	6	"A35"	"A35"	8430	46165	100	412	434	197	45	297	297	381	985	258	0	0	0	14336	12175	6172	50	1503	1503	1640	1105	67	82	78	0	0.000	0.000	0.000	0.000	0.000	0.000	0.000	0.000	0.000	0.000	0.000	0.000	0.000	0.000	0.009	0.013	0.016	0.017	4.759	0.007	0.004	316	2384	100	115	12833	12948	137	10672	10809	Error	Error	-6.802	115	12833	137	10672	137042	3847342	0.054	9.534	0	0	0
1	15	6	"A35"	"A35"	8730	46165	100	417	492	603	122	302	302	345	429	124	9	1	0	18256	15339	8215	53	1555	1555	1774	1811	102	78	76	0	0.000	0.000	0.000	0.000	0.000	0.000	0.000	0.000	0.000	0.000	0.000	0.000	0.000	0.000	0.007	0.014	0.013	0.013	4.191	0.011	0.031	316	2384	100	115	16701	16816	190	13784	13974	Error	Error	-7.182	115	16701	190	13784	155365	4847147	0.343	7.490	0	0	0
1	16	6	"A36"	"A36"	9030	46165	100	386	415	222	53	302	302	361	642	177	0	0	0	10605	11296	7750	68	1559	1559	1632	694	42	77	74	0	0.000	0.000	0.000	0.000	0.000	0.000	0.000	0.000	0.000	0.000	0.000	0.000	0.000	0.000	0.009	0.012	0.016	0.022	5.755	0.010	0.070	316	2384	100	84	9046	9130	113	9737	9850	Error	Error	-6.751	84	9046	113	9737	131198	3569599	0.084	13.925	0	0	0
1	17	6	"A36"	"A36"	9330	46165	100	372	408	199	48	299	299	323	208	64	26	6	0	9033	10929	7550	69	1541	1541	1600	570	35	83	77	0	0.000	0.000	0.000	0.000	0.000	0.000	0.000	0.000	0.000	0.000	0.000	0.000	0.000	0.000	0.010	0.012	0.017	0.020	4.803	0.013	0.022	316	2384	100	73	7492	7565	109	9388	9497	Error	Error	-6.681	73	7492	109	9388	128918	3453429	0.409	16.367	0	0	0
1	18	6	"A36"	"A36"	9630	46165	100	379	398	177	44	309	309	351	636	181	0	0	0	7737	10758	7696	71	1573	1573	1618	467	28	84	77	0	0.000	0.000	0.000	0.000	0.000	0.000	0.000	0.000	0.000	0.000	0.000	0.000	0.000	0.000	0.011	0.010	0.016	0.023	6.720	0.009	0.090	316	2384	100	70	6164	6234	89	9185	9274	Error	Error	-6.460	70	6164	89	9185	125865	3399672	0.074	19.572	0	0	0
1	1	7	"A37"	"A37"	4530	46470	100	431	542	915	168	309	309	341	316	92	17	4	0	11115	9305	5335	57	1543	1543	1683	1019	60	75	68	0	0.000	0.000	0.000	0.000	0.000	0.000	0.000	0.000	0.000	0.000	0.000	0.000	0.000	0.000	0.013	0.030	0.022	0.030	5.774	0.012	0.010	316	2384	100	122	9572	9694	233	7762	7995	Error	Error	-6.294	122	9572	233	7762	171297	2940321	0.636	7.480	0	0	0
1	2	7	"A37"	"A37"	4830	46470	100	480	1076	4944	459	302	302	368	1038	282	4	3	0	9932	9139	5354	58	1545	1545	1627	625	38	83	79	0	0.000	0.000	0.000	0.000	0.000	0.000	0.000	0.000	0.000	0.000	0.000	0.000	0.000	0.000	0.021	0.102	0.029	0.043	5.809	0.232	0.088	316	2384	100	178	8387	8565	774	7594	8368	Error	Error	-5.558	178	8387	774	7594	339963	2887812	0.682	12.019	0	0	0
1	3	7	"A37"	"A37"	5130	46470	100	403	444	199	44	306	306	368	612	166	2	0	0	10824	9273	4815	51	1594	1594	1725	814	47	80	75	0	0.000	0.000	0.000	0.000	0.000	0.000	0.000	0.000	0.000	0.000	0.000	0.000	0.000	0.000	0.011	0.018	0.023	0.026	4.833	0.016	0.016	316	2384	100	97	9230	9327	138	7679	7817	Error	Error	-6.572	97	9230	138	7679	140405	2930171	0.124	9.273	0	0	0
1	4	7	"A38"	"A38"	5430	46470	100	415	439	274	62	303	303	332	257	77	22	3	0	18263	14317	8782	61	1525	1525	1755	1851	105	71	69	0	0.000	0.000	0.000	0.000	0.000	0.000	0.000	0.000	0.000	0.000	0.000	0.000	0.000	0.000	0.007	0.011	0.014	0.018	6.122	0.007	0.075	316	2384	100	112	16738	16850	136	12792	12928	Error	Error	-7.223	112	16738	136	12792	138647	4524165	0.416	6.787	0	0	0
1	5	7	"A38"	"A38"	5730	46470	100	398	410	172	41	313	313	440	1610	365	0	0	0	17939	14013	7837	55	1498	1498	1680	1399	83	77	74	0	0.000	0.000	0.000	0.000	0.000	0.000	0.000	0.000	0.000	0.000	0.000	0.000	0.000	0.000	0.005	0.008	0.012	0.017	6.008	0.009	0.003	316	2384	100	85	16441	16526	97	12515	12612	Error	Error	-7.596	85	16441	97	12515	129525	4428104	-0.019	8.816	0	0	0
1	6	7	"A38"	"A38"	6030	46465	100	398	432	238	55	304	304	347	497	143	4	1	0	17925	13925	8115	58	1490	1490	1754	1973	112	75	70	0	0.000	0.000	0.000	0.000	0.000	0.000	0.000	0.000	0.000	0.000	0.000	0.000	0.000	0.000	0.006	0.010	0.014	0.018	6.492	0.008	0.064	316	2384	100	94	16435	16529	128	12435	12563	Error	Error	-7.450	94	16435	128	12435	136394	4400184	0.171	6.169	0	0	0
1	7	7	"A39"	"A39"	6330	46465	100	330	380	309	81	298	298	334	302	90	11	2	0	5998	7829	6094	77	1470	1470	1546	573	37	73	67	0	0.000	0.000	0.000	0.000	0.000	0.000	0.000	0.000	0.000	0.000	0.000	0.000	0.000	0.000	0.007	0.013	0.024	0.037	7.628	0.007	0.022	316	2384	100	32	4528	4560	82	6359	6441	Error	Error	-7.145	32	4528	82	6359	119926	2473972	0.152	10.965	0	0	0
1	8	7	"A39"	"A39"	6630	46465	100	358	387	441	113	297	297	329	255	77	12	0	0	4946	8171	7068	86	1479	1479	1545	622	40	74	69	0	0.000	0.000	0.000	0.000	0.000	0.000	0.000	0.000	0.000	0.000	0.000	0.000	0.000	0.000	0.018	0.013	0.027	0.040	7.514	0.007	0.009	316	2384	100	61	3467	3528	90	6692	6782	Error	Error	-5.829	61	3467	90	6692	122425	2582193	0.227	10.653	0	0	0
1	9	7	"A39"	"A39"	6930	46465	100	328	357	170	47	294	294	428	2215	517	0	0	0	4993	7490	6194	82	1465	1465	1542	716	46	71	68	0	0.000	0.000	0.000	0.000	0.000	0.000	0.000	0.000	0.000	0.000	0.000	0.000	0.000	0.000	0.010	0.010	0.025	0.037	6.837	0.212	0.020	316	2384	100	34	3528	3562	63	6025	6088	Error	Error	-6.697	34	3528	63	6025	112684	2366968	-0.032	8.307	0	0	0
1	10	7	"A40"	"A40"	7230	46465	100	330	358	236	65	301	301	332	474	142	3	0	0	4641	7130	6226	87	1468	1468	1582	712	45	67	62	0	0.000	0.000	0.000	0.000	0.000	0.000	0.000	0.000	0.000	0.000	0.000	0.000	0.000	0.000	0.009	0.010	0.038	0.058	7.674	0.011	0.033	316	2384	100	29	3173	3202	57	5662	5719	Error	Error	-6.774	29	3173	57	5662	113264	2253164	0.055	7.792	0	0	0
1	11	7	"A40"	"A40"	7530	46465	100	326	357	179	50	287	287	357	1048	293	0	0	0	5465	6933	5110	73	1447	1447	1502	458	30	76	71	0	0.000	0.000	0.000	0.000	0.000	0.000	0.000	0.000	0.000	0.000	0.000	0.000	0.000	0.000	0.010	0.013	0.027	0.036	5.807	0.011	0.029	316	2384	100	39	4018	4057	70	5486	5556	Error	Error	-6.687	39	4018	70	5486	112876	2190913	0.000	11.858	0	0	0
1	12	7	"A40"	"A40"	7830	46465	100	395	1995	9486	475	300	300	405	1158	285	6	5	1	5973	8051	9804	121	1483	1483	1572	557	35	79	75	2	0.000	0.000	0.000	0.000	0.000	0.000	0.000	0.000	0.000	0.000	0.000	0.000	0.000	0.000	0.021	0.258	0.048	0.059	6.132	0.850	0.773	316	2384	100	95	4490	4585	1695	6568	8263	Error	Error	-5.563	95	4490	1695	6568	630390	2544192	1.373	11.632	0	0	0
1	13	7	"A41"	"A41"	8130	46465	100	402	473	424	89	284	284	322	224	69	31	7	0	13524	10741	7668	71	1485	1485	1747	1511	86	63	61	0	0.000	0.000	0.000	0.000	0.000	0.000	0.000	0.000	0.000	0.000	0.000	0.000	0.000	0.000	0.010	0.020	0.021	0.037	8.514	0.008	0.024	316	2384	100	118	12039	12157	189	9256	9445	Error	Error	-6.673	118	12039	189	9256	149347	3394307	0.674	5.952	0	0	0
1	14	7	"A41"	"A41"	8430	46465	100	378	523	1292	247	296	296	334	355	106	10	1	0	11415	9888	6239	63	1483	1483	1547	565	36	81	73	0	0.000	0.000	0.000	0.000	0.000	0.000	0.000	0.000	0.000	0.000	0.000	0.000	0.000	0.000	0.008	0.027	0.021	0.028	6.017	0.035	0.061	316	2384	100	82	9932	10014	227	8405	8632	Error	Error	-6.920	82	9932	227	8405	165263	3124530	0.532	14.763	0	0	0
1	15	7	"A41"	"A41"	8730	46465	100	384	406	199	49	292	292	318	215	67	26	5	0	15488	12410	7035	56	1512	1512	1653	1206	72	76	72	0	0.000	0.000	0.000	0.000	0.000	0.000	0.000	0.000	0.000	0.000	0.000	0.000	0.000	0.000	0.007	0.010	0.014	0.019	5.414	0.009	0.106	316	2384	100	92	13976	14068	114	10898	11012	Error	Error	-7.247	92	13976	114	10898	128252	3921694	0.409	8.920	0	0	0
1	16	7	"A42"	"A42"	9030	46465	100	353	391	251	64	307	307	333	201	60	22	5	0	6150	7762	5888	75	1540	1540	1600	556	34	73	68	0	0.000	0.000	0.000	0.000	0.000	0.000	0.000	0.000	0.000	0.000	0.000	0.000	0.000	0.000	0.010	0.014	0.024	0.032	6.577	0.010	0.035	316	2384	100	46	4610	4656	84	6222	6306	Error	Error	-6.647	46	4610	84	6222	123536	2452765	0.289	11.083	0	0	0
1	17	7	"A42"	"A42"	9330	46465	100	341	382	319	83	295	295	393	1419	361	0	0	0	4831	6995	5388	77	1539	1539	1636	1506	92	67	52	0	0.000	0.000	0.000	0.000	0.000	0.000	0.000	0.000	0.000	0.000	0.000	0.000	0.000	0.000	0.014	0.016	0.028	0.037	6.798	0.025	0.006	316	2384	100	46	3292	3338	87	5456	5543	Error	Error	-6.161	46	3292	87	5456	120807	2210390	-0.008	3.558	0	0	0
1	18	7	"A42"	"A42"	9630	46465	100	347	424	648	152	289	289	309	158	51	26	10	0	4720	7183	5969	83	1557	1557	1591	371	23	79	74	0	0.000	0.000	0.000	0.000	0.000	0.000	0.000	0.000	0.000	0.000	0.000	0.000	0.000	0.000	0.018	0.024	0.028	0.035	6.271	0.013	0.022	316	2384	100	58	3163	3221	135	5626	5761	Error	Error	-5.769	58	3163	135	5626	134029	2269972	0.728	15.073	0	0	0
1	1	8	"A43"	"A43"	4535	46770	100	400	406	174	42	306	306	332	345	103	8	0	0	14594	13024	7712	59	1525	1525	1657	1246	75	78	74	0	0.000	0.000	0.000	0.000	0.000	0.000	0.000	0.000	0.000	0.000	0.000	0.000	0.000	0.000	0.007	0.009	0.012	0.018	5.897	0.007	0.099	316	2384	100	94	13069	13163	100	11499	11599	Error	Error	-7.119	94	13069	100	11499	128447	4115638	0.214	9.123	0	0	0
1	2	8	"A43"	"A43"	4835	46770	100	379	398	169	42	305	305	351	417	118	3	0	0	11419	11810	7867	66	1539	1539	1639	754	46	75	71	0	0.000	0.000	0.000	0.000	0.000	0.000	0.000	0.000	0.000	0.000	0.000	0.000	0.000	0.000	0.007	0.009	0.016	0.020	6.145	0.005	0.003	316	2384	100	74	9880	9954	93	10271	10364	Error	Error	-7.061	74	9880	93	10271	125860	3731818	0.113	13.489	0	0	0
1	3	8	"A43"	"A43"	5135	46770	100	437	696	1709	245	309	309	358	508	141	12	5	0	17909	14049	7947	56	1546	1546	1679	1174	69	78	76	0	0.000	0.000	0.000	0.000	0.000	0.000	0.000	0.000	0.000	0.000	0.000	0.000	0.000	0.000	0.008	0.031	0.017	0.023	6.137	0.024	0.033	316	2384	100	128	16363	16491	387	12503	12890	Error	Error	-6.998	128	16363	387	12503	219925	4439406	0.665	10.537	0	0	0
1	4	8	"A44"	"A44"	5435	46770	100	439	579	1007	173	300	300	368	1222	332	1	1	0	15598	12602	6624	52	1497	1497	1584	842	53	80	78	0	0.000	0.000	0.000	0.000	0.000	0.000	0.000	0.000	0.000	0.000	0.000	0.000	0.000	0.000	0.010	0.025	0.017	0.023	5.572	0.025	0.006	316	2384	100	139	14101	14240	279	11105	11384	Error	Error	-6.665	139	14101	279	11105	183093	3982075	0.173	13.086	0	0	0
1	5	8	"A44"	"A44"	5735	46770	100	405	423	185	43	306	306	369	610	165	0	0	0	15701	12556	6599	52	1503	1503	1610	1029	63	78	76	0	0.000	0.000	0.000	0.000	0.000	0.000	0.000	0.000	0.000	0.000	0.000	0.000	0.000	0.000	0.007	0.011	0.015	0.022	6.027	0.006	0.003	316	2384	100	99	14198	14297	117	11053	11170	Error	Error	-7.164	99	14198	117	11053	133798	3967607	0.089	10.638	0	0	0
1	6	8	"A44"	"A44"	6035	46765	100	426	486	409	84	309	309	350	338	96	16	3	0	15484	12089	7635	63	1510	1510	1655	1083	65	74	70	0	0.000	0.000	0.000	0.000	0.000	0.000	0.000	0.000	0.000	0.000	0.000	0.000	0.000	0.000	0.008	0.017	0.017	0.024	6.507	0.012	0.080	316	2384	100	117	13974	14091	177	10579	10756	Error	Error	-6.900	117	13974	177	10579	153453	3819967	0.402	9.634	0	0	0
1	7	8	"A45"	"A45"	6335	46765	100	389	418	205	49	299	299	363	1159	319	0	0	0	11260	11705	7925	67	1495	1495	1655	1283	77	72	69	0	0.000	0.000	0.000	0.000	0.000	0.000	0.000	0.000	0.000	0.000	0.000	0.000	0.000	0.000	0.009	0.012	0.016	0.024	7.047	0.012	0.002	316	2384	100	90	9765	9855	119	10210	10329	Error	Error	-6.762	90	9765	119	10210	132173	3698762	0.047	7.833	0	0	0
1	8	8	"A45"	"A45"	6635	46765	100	382	404	211	52	291	291	311	149	47	39	16	0	8503	10543	7852	74	1475	1475	1618	1244	76	70	66	0	0.000	0.000	0.000	0.000	0.000	0.000	0.000	0.000	0.000	0.000	0.000	0.000	0.000	0.000	0.013	0.012	0.018	0.030	6.689	0.008	0.058	316	2384	100	91	7028	7119	113	9068	9181	Error	Error	-6.271	91	7028	113	9068	127812	3331480	0.624	7.174	0	0	0
1	9	8	"A45"	"A45"	6935	46765	100	373	396	189	47	295	295	328	481	146	3	0	0	8897	10580	7817	73	1458	1458	1632	1343	82	68	65	0	0.000	0.000	0.000	0.000	0.000	0.000	0.000	0.000	0.000	0.000	0.000	0.000	0.000	0.000	0.010	0.011	0.019	0.028	5.608	0.009	0.020	316	2384	100	78	7439	7517	101	9122	9223	Error	Error	-6.575	78	7439	101	9122	125101	3343412	0.141	6.663	0	0	0
1	10	8	"A47"	"A47"	7235	46765	100	393	417	189	45	301	301	392	1384	353	0	0	0	17644	12990	8711	67	1462	1462	1772	2101	118	67	63	0	0.000	0.000	0.000	0.000	0.000	0.000	0.000	0.000	0.000	0.000	0.000	0.000	0.000	0.000	0.006	0.010	0.015	0.020	7.576	0.002	0.000	316	2384	100	92	16182	16274	116	11528	11644	Error	Error	-7.459	92	16182	116	11528	131679	4104982	0.018	5.339	0	0	0
1	11	8	"A47"	"A47"	7535	46765	100	385	574	2031	353	294	294	374	1026	274	1	1	0	10876	11144	8648	77	1455	1455	1693	1599	94	61	59	0	0.000	0.000	0.000	0.000	0.000	0.000	0.000	0.000	0.000	0.000	0.000	0.000	0.000	0.000	0.010	0.029	0.016	0.028	8.426	0.031	0.017	316	2384	100	91	9421	9512	280	9689	9969	Error	Error	-6.694	91	9421	280	9689	181449	3521390	0.195	5.911	0	0	0
1	12	8	"A47"	"A47"	7835	46765	100	407	657	2188	333	292	292	393	1169	297	1	1	0	15280	11359	8093	71	1450	1450	1687	1589	94	64	62	0	0.000	0.000	0.000	0.000	0.000	0.000	0.000	0.000	0.000	0.000	0.000	0.000	0.000	0.000	0.008	0.037	0.019	0.032	6.922	0.038	0.021	316	2384	100	115	13830	13945	365	9909	10274	Error	Error	-6.910	115	13830	365	9909	207660	3589310	0.226	6.087	0	0	0
1	13	8	"A48"	"A48"	8135	46765	100	349	369	181	49	290	290	353	947	268	0	0	0	9856	8869	4643	52	1440	1440	1759	1810	102	76	75	0	0.000	0.000	0.000	0.000	0.000	0.000	0.000	0.000	0.000	0.000	0.000	0.000	0.000	0.000	0.007	0.011	0.021	0.028	5.834	0.008	0.050	316	2384	100	59	8416	8475	79	7429	7508	Error	Error	-7.156	59	8416	79	7429	116633	2802718	0.017	3.928	0	0	0
1	14	8	"A48"	"A48"	8435	46765	100	370	513	987	192	301	301	358	541	151	7	2	0	9068	7610	4731	62	1495	1495	1972	2215	112	64	62	0	0.000	0.000	0.000	0.000	0.000	0.000	0.000	0.000	0.000	0.000	0.000	0.000	0.000	0.000	0.009	0.035	0.030	0.043	8.703	0.019	0.020	316	2384	100	69	7573	7642	212	6115	6327	Error	Error	-6.778	69	7573	212	6115	162016	2404626	0.287	2.545	0	0	0
1	15	8	"A48"	"A48"	8735	46765	100	344	365	160	43	296	296	376	846	225	0	0	0	9433	7793	4913	63	1538	1538	1980	2103	106	65	62	0	0.000	0.000	0.000	0.000	0.000	0.000	0.000	0.000	0.000	0.000	0.000	0.000	0.000	0.000	0.006	0.011	0.023	0.035	7.324	0.010	0.008	316	2384	100	48	7895	7943	69	6255	6324	Error	Error	-7.362	48	7895	69	6255	115381	2462538	-0.013	2.764	0	0	0
1	16	8	"A49"	"A49"	9035	46765	100	411	457	576	126	311	311	491	2446	498	0	0	0	13021	11711	6979	59	1541	1541	1658	1144	68	78	75	0	0.000	0.000	0.000	0.000	0.000	0.000	0.000	0.000	0.000	0.000	0.000	0.000	0.000	0.000	0.009	0.014	0.015	0.019	4.429	0.102	0.028	316	2384	100	100	11480	11580	146	10170	10316	Error	Error	-6.843	100	11480	146	10170	144333	3700755	-0.014	8.788	0	0	0
1	17	8	"A49"	"A49"	9335	46765	100	407	444	323	72	298	298	323	234	72	26	7	0	10134	10825	8576	79	1567	1567	1704	929	54	62	59	0	0.000	0.000	0.000	0.000	0.000	0.000	0.000	0.000	0.000	0.000	0.000	0.000	0.000	0.000	0.013	0.016	0.018	0.039	9.287	0.011	0.041	316	2384	100	109	8567	8676	146	9258	9404	Error	Error	-6.296	109	8567	146	9258	140300	3420729	0.517	9.818	0	0	0
1	18	8	"A49"	"A49"	9635	46765	100	399	449	459	102	304	304	327	176	53	34	11	0	10334	10673	8053	75	1581	1581	1717	880	51	66	62	0	0.000	0.000	0.000	0.000	0.000	0.000	0.000	0.000	0.000	0.000	0.000	0.000	0.000	0.000	0.011	0.016	0.019	0.036	8.160	0.010	0.041	316	2384	100	95	8753	8848	145	9092	9237	Error	Error	-6.526	95	8753	145	9092	142016	3372694	0.693	10.177	0	0	0
1	1	9	"A50"	"A50"	4540	47070	100	330	354	167	47	312	312	334	219	65	16	2	0	5980	6000	3689	61	1541	1541	1572	363	23	76	71	0	0.000	0.000	0.000	0.000	0.000	0.000	0.000	0.000	0.000	0.000	0.000	0.000	0.000	0.000	0.004	0.009	0.034	0.045	6.138	0.007	0.006	316	2384	100	18	4439	4457	42	4459	4501	Error	Error	-7.946	18	4439	42	4459	111889	1896147	0.091	12.198	0	0	0
1	2	9	"A50"	"A50"	4840	47070	100	370	485	1365	281	312	312	378	1217	321	0	0	0	7486	7970	5868	73	1545	1545	1623	539	33	67	62	0	0.000	0.000	0.000	0.000	0.000	0.000	0.000	0.000	0.000	0.000	0.000	0.000	0.000	0.000	0.010	0.027	0.025	0.035	7.790	0.029	0.026	316	2384	100	58	5941	5999	173	6425	6598	Error	Error	-6.679	58	5941	173	6425	153153	2518437	0.088	11.776	0	0	0
1	3	9	"A50"	"A50"	5140	47070	100	359	374	196	52	319	319	380	570	150	1	0	0	6450	7520	5473	72	1545	1545	1621	569	35	71	63	0	0.000	0.000	0.000	0.000	0.000	0.000	0.000	0.000	0.000	0.000	0.000	0.000	0.000	0.000	0.008	0.009	0.024	0.038	7.178	0.005	0.001	316	2384	100	40	4905	4945	55	5975	6030	Error	Error	-6.938	40	4905	55	5975	118288	2376346	-0.011	10.367	0	0	0
1	4	9	"A51"	"A51"	5440	47070	100	379	435	433	99	298	298	325	219	67	20	4	0	11898	11000	5248	47	1486	1486	1519	359	23	96	92	0	0.000	0.000	0.000	0.000	0.000	0.000	0.000	0.000	0.000	0.000	0.000	0.000	0.000	0.000	0.008	0.014	0.013	0.016	3.968	0.010	0.031	316	2384	100	81	10412	10493	137	9514	9651	Error	Error	-7.006	81	10412	137	9514	137435	3476153	0.502	26.409	0	0	0
1	5	9	"A51"	"A51"	5740	47070	100	380	405	189	46	309	309	337	218	64	21	5	0	13670	10787	6623	61	1505	1505	1580	610	38	79	72	0	0.000	0.000	0.000	0.000	0.000	0.000	0.000	0.000	0.000	0.000	0.000	0.000	0.000	0.000	0.006	0.010	0.017	0.021	6.596	0.008	0.032	316	2384	100	71	12165	12236	96	9282	9378	Error	Error	-7.421	71	12165	96	9282	128121	3408595	0.312	15.093	0	0	0
1	6	9	"A51"	"A51"	6040	47070	100	388	452	669	148	306	306	371	694	187	1	0	0	11166	10118	6939	68	1518	1518	1639	838	51	69	65	0	0.000	0.000	0.000	0.000	0.000	0.000	0.000	0.000	0.000	0.000	0.000	0.000	0.000	0.000	0.008	0.017	0.017	0.027	7.428	0.009	0.002	316	2384	100	82	9648	9730	146	8600	8746	Error	Error	-6.878	82	9648	146	8600	142688	3197336	0.117	10.118	0	0	0
1	7	9	"A52"	"A52"	6340	47065	100	395	442	261	59	295	295	322	235	72	25	6	0	13275	10849	6881	63	1507	1507	1661	1162	69	72	70	0	0.000	0.000	0.000	0.000	0.000	0.000	0.000	0.000	0.000	0.000	0.000	0.000	0.000	0.000	0.008	0.016	0.020	0.026	5.666	0.011	0.080	316	2384	100	100	11768	11868	147	9342	9489	Error	Error	-6.879	100	11768	147	9342	139709	3428195	0.511	7.907	0	0	0
1	8	9	"A52"	"A52"	6635	47065	100	392	418	214	51	296	296	326	209	64	31	6	0	11512	11770	7569	64	1485	1485	1568	768	48	80	76	0	0.000	0.000	0.000	0.000	0.000	0.000	0.000	0.000	0.000	0.000	0.000	0.000	0.000	0.000	0.010	0.012	0.017	0.022	5.631	0.008	0.064	316	2384	100	96	10027	10123	122	10285	10407	Error	Error	-6.707	96	10027	122	10285	132178	3719462	0.440	13.284	0	0	0
1	9	9	"A52"	"A52"	6935	47065	100	419	427	193	45	294	294	329	245	74	25	5	0	12705	12238	7732	63	1482	1482	1601	986	61	78	73	0	0.000	0.000	0.000	0.000	0.000	0.000	0.000	0.000	0.000	0.000	0.000	0.000	0.000	0.000	0.011	0.012	0.016	0.022	6.749	0.009	0.010	316	2384	100	125	11223	11348	133	10756	10889	Error	Error	-6.488	125	11223	133	10756	134980	3867316	0.400	10.788	0	0	0
1	10	9	"A53"	"A53"	7235	47065	100	375	397	172	43	294	294	345	666	193	1	0	0	15268	11772	7207	61	1478	1478	1674	1479	88	71	68	0	0.000	0.000	0.000	0.000	0.000	0.000	0.000	0.000	0.000	0.000	0.000	0.000	0.000	0.000	0.006	0.010	0.015	0.021	6.362	0.007	0.072	316	2384	100	81	13790	13871	103	10294	10397	Error	Error	-7.411	81	13790	103	10294	125429	3719944	0.078	6.828	0	0	0
1	11	9	"A53"	"A53"	7535	47065	100	396	411	186	45	291	291	322	266	82	21	1	0	18222	13788	8458	61	1484	1484	1662	1515	91	71	68	0	0.000	0.000	0.000	0.000	0.000	0.000	0.000	0.000	0.000	0.000	0.000	0.000	0.000	0.000	0.006	0.010	0.016	0.019	5.410	0.008	0.035	316	2384	100	105	16738	16843	120	12304	12424	Error	Error	-7.317	105	16738	120	12304	129797	4357049	0.335	8.004	0	0	0
1	12	9	"A53"	"A53"	7835	47065	100	367	421	338	80	294	294	357	668	187	2	0	0	11682	10559	6538	61	1473	1473	1591	1066	67	76	73	0	0.000	0.000	0.000	0.000	0.000	0.000	0.000	0.000	0.000	0.000	0.000	0.000	0.000	0.000	0.007	0.014	0.018	0.023	5.990	0.016	0.011	316	2384	100	73	10209	10282	127	9086	9213	Error	Error	-7.128	73	10209	127	9086	133019	3336713	0.096	8.413	0	0	0
1	13	9	"A54"	"A54"	8135	47065	100	353	378	180	47	297	297	342	514	150	1	0	0	8742	10128	6478	63	1471	1471	1577	1198	75	80	76	0	0.000	0.000	0.000	0.000	0.000	0.000	0.000	0.000	0.000	0.000	0.000	0.000	0.000	0.000	0.008	0.009	0.018	0.019	4.975	0.006	0.032	316	2384	100	56	7271	7327	81	8657	8738	Error	Error	-7.021	56	7271	81	8657	119331	3200291	0.070	7.138	0	0	0
1	14	9	"A54"	"A54"	8435	47065	100	348	380	177	46	305	305	496	2326	468	0	0	0	8706	10684	7972	74	1517	1517	1642	806	49	71	67	0	0.000	0.000	0.000	0.000	0.000	0.000	0.000	0.000	0.000	0.000	0.000	0.000	0.000	0.000	0.006	0.008	0.018	0.023	6.818	0.008	0.001	316	2384	100	43	7189	7232	75	9167	9242	Error	Error	-7.385	43	7189	75	9167	120092	3376177	-0.050	11.218	0	0	0
1	15	9	"A54"	"A54"	8735	47065	100	422	528	1230	232	299	299	337	309	91	18	3	0	19151	16203	8154	50	1541	1541	1627	890	54	87	82	0	0.000	0.000	0.000	0.000	0.000	0.000	0.000	0.000	0.000	0.000	0.000	0.000	0.000	0.000	0.007	0.016	0.011	0.015	5.927	0.007	0.007	316	2384	100	123	17610	17733	229	14662	14891	Error	Error	-7.162	123	17610	229	14662	166820	5120108	0.618	16.378	0	0	0
1	16	9	"A55"	"A55"	9035	47065	100	383	436	280	64	308	308	449	1836	408	0	0	0	13290	12524	8610	68	1567	1567	1859	2503	134	71	63	0	0.000	0.000	0.000	0.000	0.000	0.000	0.000	0.000	0.000	0.000	0.000	0.000	0.000	0.000	0.006	0.012	0.018	0.026	5.814	0.356	0.288	316	2384	100	75	11723	11798	128	10957	11085	Error	Error	-7.288	75	11723	128	10957	137639	3957709	-0.007	4.261	0	0	0
1	17	9	"A55"	"A55"	9335	47065	100	365	397	198	49	293	293	363	697	192	0	0	0	6007	10585	9326	88	1568	1568	1678	884	52	76	73	0	0.000	0.000	0.000	0.000	0.000	0.000	0.000	0.000	0.000	0.000	0.000	0.000	0.000	0.000	0.016	0.012	0.020	0.031	6.542	0.008	0.008	316	2384	100	72	4439	4511	104	9017	9121	Error	Error	-5.946	72	4439	104	9017	125369	3344795	0.049	10.076	0	0	0
1	18	9	"A55"	"A55"	9635	47065	100	374	400	184	46	310	310	363	510	140	3	0	0	6056	9493	7702	81	1594	1594	1676	828	49	79	74	0	0.000	0.000	0.000	0.000	0.000	0.000	0.000	0.000	0.000	0.000	0.000	0.000	0.000	0.000	0.014	0.011	0.022	0.030	6.053	0.018	0.029	316	2384	100	64	4462	4526	90	7899	7989	Error	Error	-6.123	64	4462	90	7899	126301	2999725	0.073	9.441	0	0	0
1	1	10	"A56"	"A56"	4540	47370	100	450	469	222	47	319	319	397	1020	256	0	0	0	15494	12172	6887	56	1556	1556	1694	1210	71	75	72	0	0.000	0.000	0.000	0.000	0.000	0.000	0.000	0.000	0.000	0.000	0.000	0.000	0.000	0.000	0.009	0.014	0.018	0.022	5.142	0.011	0.007	316	2384	100	131	13938	14069	150	10616	10766	Error	Error	-6.733	131	13938	150	10616	148097	3846405	0.071	8.660	0	0	0
1	2	10	"A56"	"A56"	4840	47370	100	410	434	269	61	317	317	370	609	164	2	0	0	12199	10328	6841	66	1527	1527	1678	1105	65	69	66	0	0.000	0.000	0.000	0.000	0.000	0.000	0.000	0.000	0.000	0.000	0.000	0.000	0.000	0.000	0.009	0.013	0.018	0.031	8.416	0.007	0.002	316	2384	100	93	10672	10765	117	8801	8918	Error	Error	-6.842	93	10672	117	8801	137053	3263633	0.105	7.828	0	0	0
1	3	10	"A56"	"A56"	5140	47370	100	442	483	344	71	316	316	398	981	246	1	0	0	14287	10687	6524	61	1517	1517	1711	1429	83	68	67	0	0.000	0.000	0.000	0.000	0.000	0.000	0.000	0.000	0.000	0.000	0.000	0.000	0.000	0.000	0.010	0.018	0.020	0.024	6.439	0.010	0.010	316	2384	100	126	12770	12896	167	9170	9337	Error	Error	-6.663	126	12770	167	9170	152785	3377044	0.087	6.281	0	0	0
1	4	10	"A57"	"A57"	5440	47370	100	414	442	202	45	325	325	376	492	130	3	0	0	12773	11492	7170	62	1503	1503	1609	899	55	81	75	0	0.000	0.000	0.000	0.000	0.000	0.000	0.000	0.000	0.000	0.000	0.000	0.000	0.000	0.000	0.008	0.012	0.016	0.019	5.844	0.007	0.001	316	2384	100	89	11270	11359	117	9989	10106	Error	Error	-6.984	89	11270	117	9989	139655	3631597	0.134	10.993	0	0	0
1	5	10	"A57"	"A57"	5740	47370	100	401	432	244	56	319	319	364	427	117	6	1	0	8218	11288	8259	73	1532	1532	1748	1838	105	73	69	0	0.000	0.000	0.000	0.000	0.000	0.000	0.000	0.000	0.000	0.000	0.000	0.000	0.000	0.000	0.012	0.012	0.017	0.024	6.562	0.008	0.030	316	2384	100	82	6686	6768	113	9756	9869	Error	Error	-6.349	82	6686	113	9756	136409	3566857	0.159	5.190	0	0	0
1	6	10	"A57"	"A57"	6040	47370	100	413	479	384	80	326	326	455	1869	410	0	0	0	10044	12231	8485	69	1513	1513	1690	1388	82	77	74	0	0.000	0.000	0.000	0.000	0.000	0.000	0.000	0.000	0.000	0.000	0.000	0.000	0.000	0.000	0.010	0.014	0.018	0.025	6.834	0.008	0.010	316	2384	100	87	8531	8618	153	10718	10871	Error	Error	-6.616	87	8531	153	10718	151219	3865142	0.013	7.594	0	0	0
1	7	10	"A58"	"A58"	6340	47370	100	378	397	186	46	305	305	344	395	114	5	0	0	9146	10918	7549	69	1485	1485	1625	1109	68	75	72	0	0.000	0.000	0.000	0.000	0.000	0.000	0.000	0.000	0.000	0.000	0.000	0.000	0.000	0.000	0.010	0.010	0.018	0.022	5.893	0.007	0.007	316	2384	100	73	7661	7734	92	9433	9525	Error	Error	-6.713	73	7661	92	9433	125583	3450036	0.134	8.380	0	0	0
1	8	10	"A58"	"A58"	6640	47365	100	337	368	188	51	307	307	354	399	112	4	0	0	7179	8460	5775	68	1458	1458	1629	1311	80	70	67	0	0.000	0.000	0.000	0.000	0.000	0.000	0.000	0.000	0.000	0.000	0.000	0.000	0.000	0.000	0.005	0.009	0.019	0.025	7.809	0.007	0.008	316	2384	100	30	5721	5751	61	7002	7063	Error	Error	-7.575	30	5721	61	7002	116213	2673443	0.035	5.211	0	0	0
1	9	10	"A58"	"A58"	6940	47365	100	396	797	3866	485	305	305	349	352	100	15	3	0	7429	9914	7579	76	1460	1460	1657	1447	87	70	64	0	0.000	0.000	0.000	0.000	0.000	0.000	0.000	0.000	0.000	0.000	0.000	0.000	0.000	0.000	0.015	0.058	0.023	0.035	7.235	0.094	0.058	316	2384	100	91	5969	6060	492	8454	8946	Error	Error	-6.035	91	5969	492	8454	251966	3132679	1.273	5.706	0	0	0
1	10	10	"A59"	"A59"	7240	47365	100	388	458	448	97	299	299	343	489	142	5	1	0	17785	13156	8411	63	1446	1446	1735	2024	116	69	65	0	0.000	0.000	0.000	0.000	0.000	0.000	0.000	0.000	0.000	0.000	0.000	0.000	0.000	0.000	0.005	0.014	0.016	0.023	8.067	0.008	0.043	316	2384	100	89	16339	16428	159	11710	11869	Error	Error	-7.520	89	16339	159	11710	144589	4157176	0.235	5.643	0	0	0
1	11	10	"A59"	"A59"	7540	47365	100	394	484	536	110	294	294	325	276	84	22	6	0	20473	15364	11313	73	1457	1457	1783	2207	123	66	65	0	0.000	0.000	0.000	0.000	0.000	0.000	0.000	0.000	0.000	0.000	0.000	0.000	0.000	0.000	0.005	0.014	0.013	0.018	6.028	0.016	0.095	316	2384	100	100	19016	19116	190	13907	14097	Error	Error	-7.571	100	19016	190	13907	152932	4854993	0.576	6.154	0	0	0
1	12	10	"A59"	"A59"	7840	47365	100	416	458	406	88	293	293	329	268	81	22	6	0	17704	12973	8867	68	1468	1468	1677	1493	89	67	63	0	0.000	0.000	0.000	0.000	0.000	0.000	0.000	0.000	0.000	0.000	0.000	0.000	0.000	0.000	0.008	0.014	0.017	0.027	6.210	0.055	0.033	316	2384	100	123	16236	16359	165	11505	11670	Error	Error	-7.044	123	16236	165	11505	144726	4099507	0.481	7.566	0	0	0
1	13	10	"A60"	"A60"	8140	47365	100	326	355	208	58	299	299	331	231	69	13	2	0	3205	4271	3075	71	1444	1444	1498	395	26	70	63	0	0.000	0.000	0.000	0.000	0.000	0.000	0.000	0.000	0.000	0.000	0.000	0.000	0.000	0.000	0.015	0.020	0.055	0.063	5.613	0.020	0.005	316	2384	100	27	1761	1788	56	2827	2883	Error	Error	-6.027	27	1761	56	2827	112161	1349715	0.104	7.020	0	0	0
1	14	10	"A60"	"A60"	8440	47365	100	320	339	169	49	307	307	395	877	222	0	0	0	3285	4048	2538	62	1468	1468	1507	395	26	73	66	0	0.000	0.000	0.000	0.000	0.000	0.000	0.000	0.000	0.000	0.000	0.000	0.000	0.000	0.000	0.007	0.012	0.053	0.066	6.700	0.012	0.002	316	2384	100	13	1817	1830	32	2580	2612	Error	Error	-7.127	13	1817	32	2580	107162	1279103	-0.064	6.433	0	0	0
1	15	10	"A60"	"A60"	8740	47365	100	405	789	2762	350	300	300	343	482	140	10	4	0	3198	5252	4555	86	1515	1515	1547	377	24	75	69	0	0.000	0.000	0.000	0.000	0.000	0.000	0.000	0.000	0.000	0.000	0.000	0.000	0.000	0.000	0.062	0.131	0.080	0.095	7.124	0.142	0.047	316	2384	100	105	1683	1788	489	3737	4226	Error	Error	-4.003	105	1683	489	3737	249200	1659629	0.925	9.828	0	0	0
1	16	10	"A61"	"A61"	9040	47365	100	428	495	505	102	319	319	454	1417	312	0	0	0	17278	13429	8063	60	1530	1530	1741	1577	90	74	71	0	0.000	0.000	0.000	0.000	0.000	0.000	0.000	0.000	0.000	0.000	0.000	0.000	0.000	0.000	0.007	0.015	0.015	0.021	6.370	0.007	0.003	316	2384	100	109	15748	15857	176	11899	12075	Error	Error	-7.175	109	15748	176	11899	156302	4243508	0.029	7.412	0	0	0
1	17	10	"A61"	"A61"	9340	47365	100	408	485	624	128	306	306	357	684	191	2	0	0	10768	12099	7950	65	1551	1551	1646	911	55	82	78	0	0.000	0.000	0.000	0.000	0.000	0.000	0.000	0.000	0.000	0.000	0.000	0.000	0.000	0.000	0.011	0.017	0.016	0.018	4.743	0.011	0.044	316	2384	100	102	9217	9319	179	10548	10727	Error	Error	-6.498	102	9217	179	10548	153218	3823132	0.187	11.474	0	0	0
1	18	10	"A61"	"A61"	9640	47365	100	405	429	194	45	303	303	330	239	72	23	5	0	10935	12198	8516	69	1587	1587	1667	660	39	77	72	0	0.000	0.000	0.000	0.000	0.000	0.000	0.000	0.000	0.000	0.000	0.000	0.000	0.000	0.000	0.011	0.012	0.016	0.018	5.781	0.011	0.168	316	2384	100	102	9348	9450	126	10611	10737	Error	Error	-6.518	102	9348	126	10611	135442	3854420	0.414	15.956	0	0	0
1	1	11	"A62"	"A62"	4545	47670	100	360	400	302	75	322	322	344	164	47	24	7	0	6626	7960	5742	72	1497	1497	1537	437	28	80	74	0	0.000	0.000	0.000	0.000	0.000	0.000	0.000	0.000	0.000	0.000	0.000	0.000	0.000	0.000	0.007	0.012	0.024	0.030	5.872	0.012	0.056	316	2384	100	38	5129	5167	78	6463	6541	Error	Error	-7.077	38	5129	78	6463	126270	2515215	0.341	14.698	0	0	0
1	2	11	"A62"	"A62"	4845	47670	100	380	411	233	56	316	316	354	343	96	10	1	0	6910	8746	6331	72	1535	1535	1594	541	33	81	75	0	0.000	0.000	0.000	0.000	0.000	0.000	0.000	0.000	0.000	0.000	0.000	0.000	0.000	0.000	0.012	0.013	0.021	0.027	5.767	0.012	0.016	316	2384	100	64	5375	5439	95	7211	7306	Error	Error	-6.392	64	5375	95	7211	129901	2763720	0.166	13.220	0	0	0
1	3	11	"A62"	"A62"	5145	47670	100	370	406	331	81	320	320	385	666	172	1	0	0	5142	6386	4237	66	1502	1502	1566	635	40	78	72	0	0.000	0.000	0.000	0.000	0.000	0.000	0.000	0.000	0.000	0.000	0.000	0.000	0.000	0.000	0.014	0.018	0.033	0.049	6.069	0.004	0.000	316	2384	100	50	3640	3690	86	4884	4970	Error	Error	-6.186	50	3640	86	4884	128143	2017836	0.032	7.591	0	0	0
1	4	11	"A63"	"A63"	5445	47670	100	427	473	363	76	322	322	411	1073	261	0	0	0	17647	13213	8032	60	1503	1503	1720	1668	96	72	69	0	0.000	0.000	0.000	0.000	0.000	0.000	0.000	0.000	0.000	0.000	0.000	0.000	0.000	0.000	0.007	0.013	0.016	0.025	7.113	0.008	0.018	316	2384	100	105	16144	16249	151	11710	11861	Error	Error	-7.264	105	16144	151	11710	149447	4175245	0.058	6.890	0	0	0
1	5	11	"A63"	"A63"	5745	47670	100	399	425	196	46	314	314	379	1063	280	0	0	0	16516	13017	8547	65	1518	1518	1719	1919	111	68	67	0	0.000	0.000	0.000	0.000	0.000	0.000	0.000	0.000	0.000	0.000	0.000	0.000	0.000	0.000	0.006	0.010	0.015	0.018	6.271	0.008	0.075	316	2384	100	85	14998	15083	111	11499	11610	Error	Error	-7.463	85	14998	111	11499	134323	4113362	0.043	5.887	0	0	0
1	6	11	"A63"	"A63"	6045	47670	100	429	497	493	99	317	317	363	418	115	11	2	0	18604	14221	8618	60	1495	1495	1652	1118	67	74	70	0	0.000	0.000	0.000	0.000	0.000	0.000	0.000	0.000	0.000	0.000	0.000	0.000	0.000	0.000	0.007	0.014	0.017	0.023	5.117	0.012	0.062	316	2384	100	112	17109	17221	180	12726	12906	Error	Error	-7.255	112	17109	180	12726	157138	4493750	0.321	11.242	0	0	0
1	7	11	"A64"	"A64"	6345	47670	100	386	419	212	50	299	299	336	305	90	16	2	0	13794	10799	6291	58	1460	1460	1610	1294	80	74	71	0	0.000	0.000	0.000	0.000	0.000	0.000	0.000	0.000	0.000	0.000	0.000	0.000	0.000	0.000	0.007	0.013	0.017	0.022	5.549	0.008	0.012	316	2384	100	87	12334	12421	120	9339	9459	Error	Error	-7.147	87	12334	120	9339	132294	3412538	0.272	7.101	0	0	0
1	8	11	"A64"	"A64"	6645	47670	100	402	451	277	61	299	299	343	325	94	15	1	0	13720	11417	5848	51	1464	1464	1645	1417	86	78	75	0	0.000	0.000	0.000	0.000	0.000	0.000	0.000	0.000	0.000	0.000	0.000	0.000	0.000	0.000	0.008	0.015	0.018	0.023	6.030	0.011	0.032	316	2384	100	103	12256	12359	152	9953	10105	Error	Error	-6.895	103	12256	152	9953	142636	3607830	0.332	6.896	0	0	0
1	9	11	"A64"	"A64"	6945	47665	100	400	457	458	100	313	313	439	1787	407	0	0	0	14193	11114	7120	64	1474	1474	1843	3061	166	66	63	0	0.000	0.000	0.000	0.000	0.000	0.000	0.000	0.000	0.000	0.000	0.000	0.000	0.000	0.000	0.007	0.015	0.019	0.024	6.383	0.055	0.131	316	2384	100	87	12719	12806	144	9640	9784	Error	Error	-7.192	87	12719	144	9640	144346	3511932	0.010	3.029	0	0	0
1	10	11	"A65"	"A65"	7245	47665	100	397	458	345	75	309	309	349	482	138	5	1	0	15665	11987	8262	68	1465	1465	1893	2689	142	63	60	0	0.000	0.000	0.000	0.000	0.000	0.000	0.000	0.000	0.000	0.000	0.000	0.000	0.000	0.000	0.006	0.014	0.016	0.026	7.388	0.020	0.070	316	2384	100	88	14200	14288	149	10522	10671	Error	Error	-7.334	88	14200	149	10522	144628	3787789	0.226	3.754	0	0	0
1	11	11	"A65"	"A65"	7545	47665	100	373	402	220	54	298	298	338	280	82	16	1	0	13318	10043	7023	69	1461	1461	1788	2102	117	62	60	0	0.000	0.000	0.000	0.000	0.000	0.000	0.000	0.000	0.000	0.000	0.000	0.000	0.000	0.000	0.006	0.012	0.020	0.030	7.822	0.007	0.012	316	2384	100	75	11857	11932	104	8582	8686	Error	Error	-7.305	75	11857	104	8582	127120	3173679	0.229	3.927	0	0	0
1	12	11	"A65"	"A65"	7845	47665	100	401	593	1395	235	296	296	341	497	145	6	2	0	17280	13991	7545	53	1472	1472	1814	2155	118	78	76	0	0.000	0.000	0.000	0.000	0.000	0.000	0.000	0.000	0.000	0.000	0.000	0.000	0.000	0.000	0.007	0.024	0.013	0.020	8.183	0.017	0.027	316	2384	100	105	15808	15913	297	12519	12816	Error	Error	-7.234	105	15808	297	12519	187386	4421313	0.507	5.651	0	0	0
1	13	11	"A66"	"A66"	8145	47665	100	357	388	233	60	302	302	334	213	63	19	5	0	14022	11559	7308	63	1477	1477	1695	1659	97	72	69	0	0.000	0.000	0.000	0.000	0.000	0.000	0.000	0.000	0.000	0.000	0.000	0.000	0.000	0.000	0.004	0.009	0.016	0.021	7.765	0.005	0.019	316	2384	100	55	12545	12600	86	10082	10168	Error	Error	-7.833	55	12545	86	10082	122757	3652743	0.254	5.946	0	0	0
1	14	11	"A66"	"A66"	8445	47665	100	381	410	233	56	312	312	425	997	234	0	0	0	14748	10693	7099	66	1479	1479	1769	2016	113	65	62	0	0.000	0.000	0.000	0.000	0.000	0.000	0.000	0.000	0.000	0.000	0.000	0.000	0.000	0.000	0.005	0.011	0.018	0.029	8.098	0.005	0.003	316	2384	100	69	13269	13338	98	9214	9312	Error	Error	-7.587	69	13269	98	9214	129500	3379096	-0.015	4.427	0	0	0
1	15	11	"A66"	"A66"	8745	47665	100	396	443	331	74	301	301	355	458	129	5	1	0	14516	11202	7577	67	1525	1525	1763	1747	99	64	62	0	0.000	0.000	0.000	0.000	0.000	0.000	0.000	0.000	0.000	0.000	0.000	0.000	0.000	0.000	0.007	0.015	0.017	0.026	7.439	0.005	0.014	316	2384	100	95	12991	13086	142	9677	9819	Error	Error	-7.095	95	12991	142	9677	139874	3539938	0.192	5.403	0	0	0
1	16	11	"A67"	"A67"	9045	47665	100	361	412	267	64	314	314	420	1500	357	1	0	0	9311	9675	6769	69	1553	1553	2160	3998	185	64	48	0	0.000	0.000	0.000	0.000	0.000	0.000	0.000	0.000	0.000	0.000	0.000	0.000	0.000	0.000	0.006	0.012	0.021	0.030	7.266	0.105	0.129	316	2384	100	47	7758	7805	98	8122	8220	Error	Error	-7.367	47	7758	98	8122	130270	3057206	-0.005	1.880	0	0	0
1	17	11	"A67"	"A67"	9345	47665	100	365	386	171	44	307	307	351	463	131	2	0	0	7516	9116	6651	72	1516	1516	1610	715	44	70	66	0	0.000	0.000	0.000	0.000	0.000	0.000	0.000	0.000	0.000	0.000	0.000	0.000	0.000	0.000	0.010	0.010	0.020	0.032	7.526	0.007	0.005	316	2384	100	58	6000	6058	79	7600	7679	Error	Error	-6.693	58	6000	79	7600	121833	2880769	0.076	10.498	0	0	0
1	18	11	"A67"	"A67"	9645	47665	100	373	396	173	43	309	309	336	317	94	9	0	0	9059	11506	8638	75	1571	1571	1645	623	37	78	71	0	0.000	0.000	0.000	0.000	0.000	0.000	0.000	0.000	0.000	0.000	0.000	0.000	0.000	0.000	0.009	0.009	0.015	0.024	8.037	0.007	0.072	316	2384	100	64	7488	7552	87	9935	10022	Error	Error	-6.870	64	7488	87	9935	125185	3635769	0.189	15.828	0	0	0
1	1	12	"A68"	"A68"	4540	47980	100	395	426	238	55	324	324	380	657	172	1	0	0	7717	9620	5991	62	1505	1505	1543	442	28	89	82	0	0.000	0.000	0.000	0.000	0.000	0.000	0.000	0.000	0.000	0.000	0.000	0.000	0.000	0.000	0.011	0.013	0.022	0.023	4.762	0.010	0.004	316	2384	100	71	6212	6283	102	8115	8217	Error	Error	-6.451	71	6212	102	8115	134761	3039980	0.070	18.274	0	0	0
1	2	12	"A68"	"A68"	4840	47980	100	401	423	182	43	335	335	376	278	73	15	1	0	8787	10906	6819	62	1518	1518	1543	311	20	94	91	0	0.000	0.000	0.000	0.000	0.000	0.000	0.000	0.000	0.000	0.000	0.000	0.000	0.000	0.000	0.009	0.009	0.018	0.020	4.300	0.006	0.014	316	2384	100	66	7269	7335	88	9388	9476	Error	Error	-6.783	66	7269	88	9388	133593	3446139	0.169	30.106	0	0	0
1	3	12	"A68"	"A68"	5140	47980	100	393	422	200	47	331	331	391	644	164	0	0	0	8953	10518	6407	60	1499	1499	1531	361	23	92	87	0	0.000	0.000	0.000	0.000	0.000	0.000	0.000	0.000	0.000	0.000	0.000	0.000	0.000	0.000	0.008	0.010	0.015	0.018	6.423	0.006	0.011	316	2384	100	62	7454	7516	91	9019	9110	Error	Error	-6.910	62	7454	91	9019	133419	3323640	0.048	24.895	0	0	0
1	4	12	"A69"	"A69"	5440	47980	100	413	448	408	91	337	337	410	848	206	0	0	0	17784	15682	6554	41	1485	1485	1525	374	24	94	91	0	0.000	0.000	0.000	0.000	0.000	0.000	0.000	0.000	0.000	0.000	0.000	0.000	0.000	0.000	0.005	0.008	0.012	0.011	4.643	0.010	0.030	316	2384	100	76	16299	16375	111	14197	14308	Error	Error	-7.745	76	16299	111	14197	141580	4955639	0.045	37.853	0	0	0
1	5	12	"A69"	"A69"	5740	47980	100	431	465	235	50	329	329	402	1124	279	0	0	0	18994	15822	8571	54	1489	1489	1536	619	40	92	88	0	0.000	0.000	0.000	0.000	0.000	0.000	0.000	0.000	0.000	0.000	0.000	0.000	0.000	0.000	0.006	0.009	0.013	0.013	4.588	0.007	0.011	316	2384	100	102	17505	17607	136	14333	14469	Error	Error	-7.423	102	17505	136	14333	146975	4999807	0.056	23.079	0	0	0
1	6	12	"A69"	"A69"	6040	47980	100	385	409	181	44	327	327	377	513	136	0	0	0	17537	14569	7752	53	1477	1477	1514	488	32	95	93	0	0.000	0.000	0.000	0.000	0.000	0.000	0.000	0.000	0.000	0.000	0.000	0.000	0.000	0.000	0.004	0.006	0.013	0.012	4.542	0.006	0.004	316	2384	100	58	16060	16118	82	13092	13174	Error	Error	-8.113	58	16060	82	13092	129349	4603669	0.062	26.752	0	0	0
1	7	12	"A70"	"A70"	6340	47980	100	380	399	180	45	318	318	385	715	185	0	0	0	16799	13589	6869	50	1452	1452	1504	652	43	86	80	0	0.000	0.000	0.000	0.000	0.000	0.000	0.000	0.000	0.000	0.000	0.000	0.000	0.000	0.000	0.004	0.007	0.012	0.014	4.729	0.003	0.001	316	2384	100	62	15347	15409	81	12137	12218	Error	Error	-7.951	62	15347	81	12137	125969	4294184	0.020	18.535	0	0	0
1	8	12	"A70"	"A70"	6640	47980	100	376	394	185	46	315	315	353	313	88	9	1	0	7567	10520	7419	70	1443	1443	1516	863	56	88	85	0	0.000	0.000	0.000	0.000	0.000	0.000	0.000	0.000	0.000	0.000	0.000	0.000	0.000	0.000	0.010	0.009	0.016	0.018	3.863	0.007	0.017	316	2384	100	61	6124	6185	79	9077	9156	Error	Error	-6.650	61	6124	79	9077	124349	3324163	0.131	10.433	0	0	0
1	9	12	"A70"	"A70"	6940	47975	100	349	378	179	47	319	319	375	838	223	0	0	0	7108	9205	6022	65	1457	1457	1558	935	60	78	76	0	0.000	0.000	0.000	0.000	0.000	0.000	0.000	0.000	0.000	0.000	0.000	0.000	0.000	0.000	0.005	0.008	0.017	0.022	7.318	0.007	0.027	316	2384	100	30	5651	5681	59	7748	7807	Error	Error	-7.557	30	5651	59	7748	119503	2908779	0.004	8.179	0	0	0
1	10	12	"A71"	"A71"	7240	47975	100	430	477	439	92	307	307	347	320	92	16	1	0	15558	13469	7289	54	1461	1461	1797	2083	115	79	76	0	0.000	0.000	0.000	0.000	0.000	0.000	0.000	0.000	0.000	0.000	0.000	0.000	0.000	0.000	0.009	0.014	0.016	0.019	4.397	0.016	0.134	316	2384	100	123	14097	14220	170	12008	12178	Error	Error	-6.841	123	14097	170	12008	150732	4256291	0.406	5.603	0	0	0
1	11	12	"A71"	"A71"	7540	47975	100	415	441	188	42	295	295	346	669	193	0	0	0	15619	14703	4874	33	1449	1449	1609	1320	82	93	92	0	0.000	0.000	0.000	0.000	0.000	0.000	0.000	0.000	0.000	0.000	0.000	0.000	0.000	0.000	0.008	0.011	0.013	0.011	3.591	0.006	0.004	316	2384	100	120	14170	14290	146	13254	13400	Error	Error	-6.884	120	14170	146	13254	139295	4646193	0.142	9.920	0	0	0
1	12	12	"A71"	"A71"	7840	47975	100	391	418	180	43	303	303	356	436	122	5	0	0	15710	14488	5630	38	1449	1449	1635	1482	90	93	90	0	0.000	0.000	0.000	0.000	0.000	0.000	0.000	0.000	0.000	0.000	0.000	0.000	0.000	0.000	0.006	0.009	0.012	0.010	3.474	0.008	0.103	316	2384	100	88	14261	14349	115	13039	13154	Error	Error	-7.340	88	14261	115	13039	132198	4578195	0.142	8.673	0	0	0
1	13	12	"A72"	"A72"	8140	47975	100	438	461	258	55	311	311	367	578	157	2	0	0	17050	13159	7470	56	1488	1488	1631	1310	80	76	72	0	0.000	0.000	0.000	0.000	0.000	0.000	0.000	0.000	0.000	0.000	0.000	0.000	0.000	0.000	0.008	0.013	0.015	0.020	6.124	0.011	0.029	316	2384	100	127	15562	15689	150	11671	11821	Error	Error	-6.937	127	15562	150	11671	145741	4158385	0.163	8.800	0	0	0
1	14	12	"A72"	"A72"	8440	47975	100	413	440	229	52	317	317	397	992	249	0	0	0	12295	12561	8001	63	1492	1492	1559	586	37	82	79	0	0.000	0.000	0.000	0.000	0.000	0.000	0.000	0.000	0.000	0.000	0.000	0.000	0.000	0.000	0.009	0.011	0.015	0.020	4.840	0.008	0.012	316	2384	100	96	10803	10899	123	11069	11192	Error	Error	-6.814	96	10803	123	11069	139019	3969328	0.043	18.775	0	0	0
1	15	12	"A72"	"A72"	8740	47975	100	465	768	2543	331	306	306	362	408	112	18	6	0	13672	12067	6824	56	1485	1485	1521	429	28	93	89	0	0.000	0.000	0.000	0.000	0.000	0.000	0.000	0.000	0.000	0.000	0.000	0.000	0.000	0.000	0.013	0.044	0.022	0.031	5.435	0.031	0.017	316	2384	100	159	12187	12346	462	10582	11044	Error	Error	-6.260	159	12187	462	10582	242803	3813300	0.995	24.583	0	0	0
1	16	12	"A73"	"A73"	9040	47975	100	359	388	269	69	315	315	406	1016	250	1	0	0	4816	5635	3706	65	1525	1525	1712	2350	137	64	36	0	0.000	0.000	0.000	0.000	0.000	0.000	0.000	0.000	0.000	0.000	0.000	0.000	0.000	0.000	0.013	0.018	0.039	0.050	7.025	0.015	0.007	316	2384	100	44	3291	3335	73	4110	4183	Error	Error	-6.225	44	3291	73	4110	122503	1780783	-0.018	1.669	0	0	0
1	17	12	"A73"	"A73"	9340	47980	100	337	355	170	47	312	312	348	369	106	4	0	0	5230	6097	2580	42	1501	1501	1514	282	18	100	98	0	0.000	0.000	0.000	0.000	0.000	0.000	0.000	0.000	0.000	0.000	0.000	0.000	0.000	0.000	0.007	0.009	0.026	0.024	3.536	0.006	0.007	316	2384	100	25	3729	3754	43	4596	4639	Error	Error	-7.221	25	3729	43	4596	112284	1926500	0.019	16.252	0	0	0
1	18	12	"A73"	"A73"	9645	47975	95	375	411	207	50	327	327	371	627	169	1	0	0	6640	7670	4067	53	1566	1566	1591	324	20	100	99	0	0.000	0.000	0.000	0.000	0.000	0.000	0.000	0.000	0.000	0.000	0.000	0.000	0.000	0.000	0.009	0.014	0.028	0.024	3.703	0.012	0.002	256	2088	100	48	5074	5122	84	6104	6188	Error	Error	-6.724	48	5074	84	6104	105120	1963419	0.064	18.762	0	0	0
1	1	13	"A74"	"A74"	4550	48270	100	423	450	195	43	339	339	366	197	53	29	9	0	17333	13215	7446	56	1560	1560	1662	1041	62	75	74	0	0.000	0.000	0.000	0.000	0.000	0.000	0.000	0.000	0.000	0.000	0.000	0.000	0.000	0.000	0.005	0.010	0.015	0.017	5.696	0.009	0.092	316	2384	100	84	15773	15857	111	11655	11766	Error	Error	-7.553	84	15773	111	11655	142093	4176065	0.426	11.098	0	0	0
1	2	13	"A74"	"A74"	4850	48270	100	421	478	425	88	337	337	397	843	212	1	0	0	9583	9400	5791	61	1498	1498	1600	754	47	76	73	0	0.000	0.000	0.000	0.000	0.000	0.000	0.000	0.000	0.000	0.000	0.000	0.000	0.000	0.000	0.010	0.018	0.025	0.031	5.252	0.015	0.024	316	2384	100	84	8085	8169	141	7902	8043	Error	Error	-6.589	84	8085	141	7902	151164	2970298	0.096	10.345	0	0	0
1	3	13	"A74"	"A74"	5150	48270	100	393	427	260	60	330	330	400	591	147	0	0	0	12179	10075	5147	51	1488	1488	1547	582	37	83	80	0	0.000	0.000	0.000	0.000	0.000	0.000	0.000	0.000	0.000	0.000	0.000	0.000	0.000	0.000	0.006	0.011	0.020	0.023	5.267	0.009	0.009	316	2384	100	63	10691	10754	97	8587	8684	Error	Error	-7.407	63	10691	97	8587	134940	3183764	0.046	14.653	0	0	0
1	4	13	"A75"	"A75"	5450	48270	100	432	451	215	47	326	326	408	1315	322	0	0	0	13485	10722	5949	55	1520	1520	1636	942	57	78	75	0	0.000	0.000	0.000	0.000	0.000	0.000	0.000	0.000	0.000	0.000	0.000	0.000	0.000	0.000	0.009	0.014	0.018	0.025	5.547	0.009	0.035	316	2384	100	106	11965	12071	125	9202	9327	Error	Error	-6.819	106	11965	125	9202	142435	3388131	0.033	9.645	0	0	0
1	5	13	"A75"	"A75"	5750	48270	100	405	450	297	66	331	331	405	714	176	2	0	0	12212	10337	5376	52	1481	1481	1565	788	50	82	80	0	0.000	0.000	0.000	0.000	0.000	0.000	0.000	0.000	0.000	0.000	0.000	0.000	0.000	0.000	0.007	0.013	0.019	0.020	6.085	0.009	0.016	316	2384	100	74	10731	10805	119	8856	8975	Error	Error	-7.180	74	10731	119	8856	142203	3266529	0.063	11.132	0	0	0
1	6	13	"A75"	"A75"	6050	48270	100	397	421	194	46	328	328	395	763	193	0	0	0	9084	9880	5915	59	1494	1494	1577	665	42	83	79	0	0.000	0.000	0.000	0.000	0.000	0.000	0.000	0.000	0.000	0.000	0.000	0.000	0.000	0.000	0.009	0.011	0.019	0.024	6.731	0.006	0.007	316	2384	100	69	7590	7659	93	8386	8479	Error	Error	-6.781	69	7590	93	8386	133093	3122013	0.034	12.486	0	0	0
1	7	13	"A76"	"A76"	6350	48270	100	436	547	1267	231	327	327	380	558	146	3	1	0	14321	10898	6242	57	1480	1480	1642	1290	78	74	71	0	0.000	0.000	0.000	0.000	0.000	0.000	0.000	0.000	0.000	0.000	0.000	0.000	0.000	0.000	0.008	0.023	0.019	0.026	7.043	0.009	0.005	316	2384	100	109	12841	12950	220	9418	9638	Error	Error	-6.880	109	12841	220	9418	172724	3443646	0.299	7.175	0	0	0
1	8	13	"A76"	"A76"	6650	48270	100	392	425	185	43	328	328	401	899	224	0	0	0	13979	11292	5857	51	1452	1452	1606	1125	70	81	79	0	0.000	0.000	0.000	0.000	0.000	0.000	0.000	0.000	0.000	0.000	0.000	0.000	0.000	0.000	0.005	0.010	0.017	0.016	4.710	0.014	0.006	316	2384	100	64	12527	12591	97	9840	9937	Error	Error	-7.613	64	12527	97	9840	134425	3568377	0.027	8.610	0	0	0
1	9	13	"A76"	"A76"	6950	48270	100	402	424	186	43	319	319	355	321	90	12	0	0	15133	11752	6641	56	1471	1471	1617	1169	72	76	72	0	0.000	0.000	0.000	0.000	0.000	0.000	0.000	0.000	0.000	0.000	0.000	0.000	0.000	0.000	0.006	0.010	0.016	0.018	5.804	0.010	0.030	316	2384	100	83	13662	13745	105	10281	10386	Error	Error	-7.363	83	13662	105	10281	134114	3713516	0.215	8.670	0	0	0
1	10	13	"A77"	"A77"	7250	48265	100	401	478	494	103	311	311	362	543	150	4	1	0	12039	9771	6253	63	1457	1457	1681	1403	83	70	66	0	0.000	0.000	0.000	0.000	0.000	0.000	0.000	0.000	0.000	0.000	0.000	0.000	0.000	0.000	0.009	0.020	0.022	0.029	5.407	0.020	0.039	316	2384	100	90	10582	10672	167	8314	8481	Error	Error	-6.877	90	10582	167	8314	151147	3087788	0.214	5.766	0	0	0
1	11	13	"A77"	"A77"	7550	48265	100	393	560	1414	252	307	307	369	949	257	2	0	0	9251	8472	6080	71	1444	1444	1601	1115	69	62	60	0	0.000	0.000	0.000	0.000	0.000	0.000	0.000	0.000	0.000	0.000	0.000	0.000	0.000	0.000	0.011	0.036	0.035	0.050	7.780	0.020	0.012	316	2384	100	86	7807	7893	253	7028	7281	Error	Error	-6.504	86	7807	253	7028	176921	2677195	0.201	6.162	0	0	0
1	12	13	"A77"	"A77"	7850	48265	100	398	429	204	47	302	302	367	1222	332	0	0	0	10383	9692	6423	66	1431	1431	1583	1128	71	70	67	0	0.000	0.000	0.000	0.000	0.000	0.000	0.000	0.000	0.000	0.000	0.000	0.000	0.000	0.000	0.011	0.015	0.020	0.028	6.265	0.012	0.044	316	2384	100	96	8952	9048	127	8261	8388	Error	Error	-6.543	96	8952	127	8261	135417	3062775	0.051	7.189	0	0	0
1	13	13	"A78"	"A78"	8150	48265	100	413	441	201	45	329	329	484	2104	434	0	0	0	15249	12099	6817	56	1505	1505	1719	1408	81	76	73	0	0.000	0.000	0.000	0.000	0.000	0.000	0.000	0.000	0.000	0.000	0.000	0.000	0.000	0.000	0.006	0.011	0.017	0.021	4.563	0.024	0.002	316	2384	100	84	13744	13828	112	10594	10706	Error	Error	-7.354	84	13744	112	10594	139242	3823139	-0.020	7.372	0	0	0
1	14	13	"A78"	"A78"	8450	48265	100	372	400	193	48	312	312	361	336	93	10	1	0	9473	10138	6333	62	1508	1508	1648	1020	61	80	77	0	0.000	0.000	0.000	0.000	0.000	0.000	0.000	0.000	0.000	0.000	0.000	0.000	0.000	0.000	0.008	0.010	0.016	0.022	5.689	0.007	0.010	316	2384	100	60	7965	8025	88	8630	8718	Error	Error	-7.053	60	7965	88	8630	126343	3203497	0.116	8.324	0	0	0
1	15	13	"A78"	"A78"	8750	48265	100	365	406	249	61	322	322	440	1635	371	0	0	0	9801	9052	5154	56	1479	1479	1613	973	60	79	76	0	0.000	0.000	0.000	0.000	0.000	0.000	0.000	0.000	0.000	0.000	0.000	0.000	0.000	0.000	0.005	0.011	0.021	0.023	6.377	0.040	0.004	316	2384	100	43	8322	8365	84	7573	7657	Error	Error	-7.596	43	8322	84	7573	128422	2860420	-0.021	7.645	0	0	0
1	16	13	"A79"	"A79"	9050	48265	100	449	740	2810	379	316	316	378	646	170	3	1	0	15751	12262	7003	57	1507	1507	1621	1052	64	76	73	0	0.000	0.000	0.000	0.000	0.000	0.000	0.000	0.000	0.000	0.000	0.000	0.000	0.000	0.000	0.009	0.039	0.020	0.025	6.154	0.043	0.030	316	2384	100	133	14244	14377	424	10755	11179	Error	Error	-6.743	133	14244	424	10755	233836	3874923	0.560	10.115	0	0	0
1	17	13	"A79"	"A79"	9350	48265	100	395	440	310	70	326	326	409	1018	248	0	0	0	7581	9576	7338	76	1525	1525	1628	843	51	67	63	0	0.000	0.000	0.000	0.000	0.000	0.000	0.000	0.000	0.000	0.000	0.000	0.000	0.000	0.000	0.011	0.014	0.026	0.037	6.912	0.011	0.016	316	2384	100	69	6056	6125	114	8051	8165	Error	Error	-6.456	69	6056	114	8051	139165	3026034	0.030	9.428	0	0	0
1	18	13	"A79"	"A79"	9650	48265	100	417	445	210	47	322	322	378	454	120	4	0	0	13356	11104	6489	58	1547	1547	1685	1024	60	78	73	0	0.000	0.000	0.000	0.000	0.000	0.000	0.000	0.000	0.000	0.000	0.000	0.000	0.000	0.000	0.008	0.013	0.017	0.022	5.413	0.010	0.075	316	2384	100	95	11809	11904	123	9557	9680	Error	Error	-6.958	95	11809	123	9557	140744	3508794	0.148	9.198	0	0	0
1	1	14	"A80"	"A80"	4555	48570	100	456	486	235	48	348	348	381	239	62	30	5	0	10135	10341	6241	60	1529	1529	1591	541	34	87	80	0	0.000	0.000	0.000	0.000	0.000	0.000	0.000	0.000	0.000	0.000	0.000	0.000	0.000	0.000	0.013	0.016	0.020	0.024	4.753	0.013	0.056	316	2384	100	108	8606	8714	138	8812	8950	Error	Error	-6.316	108	8606	138	8812	153583	3267740	0.439	16.174	0	0	0
1	2	14	"A80"	"A80"	4850	48570	100	390	413	203	49	337	337	396	549	138	2	0	0	7885	8642	5046	58	1490	1490	1550	523	33	83	80	0	0.000	0.000	0.000	0.000	0.000	0.000	0.000	0.000	0.000	0.000	0.000	0.000	0.000	0.000	0.008	0.011	0.018	0.022	6.081	0.005	0.001	316	2384	100	53	6395	6448	76	7152	7228	Error	Error	-6.915	53	6395	76	7152	130664	2731025	0.031	13.560	0	0	0
1	3	14	"A80"	"A80"	5150	48570	100	407	447	216	48	336	336	374	281	75	21	2	0	8320	9014	5469	60	1462	1462	1523	573	37	83	79	0	0.000	0.000	0.000	0.000	0.000	0.000	0.000	0.000	0.000	0.000	0.000	0.000	0.000	0.000	0.010	0.015	0.025	0.028	5.288	0.011	0.015	316	2384	100	71	6858	6929	111	7552	7663	Error	Error	-6.594	71	6858	111	7552	141337	2848335	0.260	13.073	0	0	0
1	4	14	"A81"	"A81"	5450	48570	100	458	476	215	45	355	355	427	601	140	2	0	0	17550	13592	7596	55	1540	1540	1700	1406	82	76	74	0	0.000	0.000	0.000	0.000	0.000	0.000	0.000	0.000	0.000	0.000	0.000	0.000	0.000	0.000	0.006	0.010	0.017	0.021	6.274	0.007	0.014	316	2384	100	103	16010	16113	121	12052	12173	Error	Error	-7.280	103	16010	121	12052	150335	4295169	0.082	8.458	0	0	0
1	5	14	"A81"	"A81"	5750	48570	100	400	429	197	45	337	337	386	511	132	3	0	0	10358	10945	6246	57	1479	1479	1567	813	51	83	79	0	0.000	0.000	0.000	0.000	0.000	0.000	0.000	0.000	0.000	0.000	0.000	0.000	0.000	0.000	0.007	0.010	0.018	0.019	4.670	0.009	0.070	316	2384	100	63	8879	8942	92	9466	9558	Error	Error	-7.139	63	8879	92	9466	135444	3458488	0.084	11.535	0	0	0
1	6	14	"A81"	"A81"	6050	48570	100	383	416	193	46	331	331	408	1045	256	0	0	0	8635	9984	6267	62	1460	1460	1556	819	52	85	82	0	0.000	0.000	0.000	0.000	0.000	0.000	0.000	0.000	0.000	0.000	0.000	0.000	0.000	0.000	0.007	0.010	0.017	0.020	5.090	0.009	0.023	316	2384	100	52	7175	7227	85	8524	8609	Error	Error	-7.108	52	7175	85	8524	131592	3155020	0.008	10.291	0	0	0
1	7	14	"A82"	"A82"	6350	48570	100	451	472	207	43	326	326	360	330	91	19	1	0	17048	13456	7016	52	1456	1456	1570	1037	66	81	78	0	0.000	0.000	0.000	0.000	0.000	0.000	0.000	0.000	0.000	0.000	0.000	0.000	0.000	0.000	0.008	0.012	0.017	0.018	4.479	0.010	0.093	316	2384	100	125	15592	15717	146	12000	12146	Error	Error	-6.963	125	15592	146	12000	149043	4252196	0.339	11.462	0	0	0
1	8	14	"A82"	"A82"	6650	48570	100	394	422	199	47	322	322	352	298	84	14	2	0	9080	10153	6012	59	1438	1438	1521	779	51	83	81	0	0.000	0.000	0.000	0.000	0.000	0.000	0.000	0.000	0.000	0.000	0.000	0.000	0.000	0.000	0.009	0.011	0.020	0.022	4.970	0.010	0.081	316	2384	100	72	7642	7714	100	8715	8815	Error	Error	-6.730	72	7642	100	8715	133354	3208478	0.235	11.081	0	0	0
1	9	14	"A82"	"A82"	6950	48570	100	425	457	275	60	319	319	350	234	66	27	5	0	15337	12828	6766	52	1423	1423	1506	693	46	86	82	0	0.000	0.000	0.000	0.000	0.000	0.000	0.000	0.000	0.000	0.000	0.000	0.000	0.000	0.000	0.008	0.012	0.016	0.016	4.161	0.012	0.117	316	2384	100	106	13914	14020	138	11405	11543	Error	Error	-7.036	106	13914	138	11405	144508	4053798	0.457	16.338	0	0	0
1	10	14	"A83"	"A83"	7250	48570	100	474	504	235	46	325	325	370	637	172	5	0	0	15939	13961	5662	40	1469	1469	1654	1411	85	88	85	0	0.000	0.000	0.000	0.000	0.000	0.000	0.000	0.000	0.000	0.000	0.000	0.000	0.000	0.000	0.010	0.014	0.017	0.018	4.582	0.009	0.003	316	2384	100	149	14470	14619	179	12492	12671	Error	Error	-6.602	149	14470	179	12492	159394	4411824	0.210	8.722	0	0	0
1	11	14	"A83"	"A83"	7550	48565	100	450	504	526	104	327	327	357	331	92	16	3	0	13002	11311	5868	51	1465	1465	1814	2027	111	79	76	0	0.000	0.000	0.000	0.000	0.000	0.000	0.000	0.000	0.000	0.000	0.000	0.000	0.000	0.000	0.011	0.018	0.019	0.024	5.816	0.011	0.033	316	2384	100	123	11537	11660	177	9846	10023	Error	Error	-6.551	123	11537	177	9846	159368	3574381	0.444	4.685	0	0	0
1	12	14	"A83"	"A83"	7850	48565	100	435	461	221	47	309	309	350	426	121	8	0	0	14812	12391	6199	50	1442	1442	1748	1870	106	84	77	0	0.000	0.000	0.000	0.000	0.000	0.000	0.000	0.000	0.000	0.000	0.000	0.000	0.000	0.000	0.009	0.014	0.019	0.017	4.118	0.012	0.120	316	2384	100	126	13370	13496	152	10949	11101	Error	Error	-6.729	126	13370	152	10949	145530	3915494	0.261	5.691	0	0	0
1	13	14	"A84"	"A84"	8150	48565	100	407	429	182	42	318	318	379	706	186	0	0	0	11997	11124	6988	62	1471	1471	1637	1165	71	76	71	0	0.000	0.000	0.000	0.000	0.000	0.000	0.000	0.000	0.000	0.000	0.000	0.000	0.000	0.000	0.008	0.011	0.016	0.017	4.617	0.009	0.052	316	2384	100	89	10526	10615	111	9653	9764	Error	Error	-6.886	89	10526	111	9653	135688	3515240	0.071	8.143	0	0	0
1	14	14	"A84"	"A84"	8450	48565	100	428	479	553	115	334	334	469	1916	408	0	0	0	9176	10121	6436	63	1489	1489	1664	1224	73	74	73	0	0.000	0.000	0.000	0.000	0.000	0.000	0.000	0.000	0.000	0.000	0.000	0.000	0.000	0.000	0.012	0.017	0.021	0.026	5.420	0.029	0.016	316	2384	100	94	7687	7781	145	8632	8777	Error	Error	-6.354	94	7687	145	8632	151485	3198222	0.005	6.909	0	0	0
1	15	14	"A84"	"A84"	8750	48565	100	399	428	208	48	322	322	403	807	200	0	0	0	13697	10563	6411	60	1465	1465	1654	1347	81	70	68	0	0.000	0.000	0.000	0.000	0.000	0.000	0.000	0.000	0.000	0.000	0.000	0.000	0.000	0.000	0.006	0.012	0.016	0.024	7.083	0.009	0.002	316	2384	100	77	12232	12309	106	9098	9204	Error	Error	-7.312	77	12232	106	9098	135289	3337866	0.031	6.614	0	0	0
1	16	14	"A85"	"A85"	9050	48565	100	442	478	238	49	336	336	570	2905	509	0	0	0	18077	15006	7658	51	1517	1517	1658	1110	66	83	80	0	0.000	0.000	0.000	0.000	0.000	0.000	0.000	0.000	0.000	0.000	0.000	0.000	0.000	0.000	0.006	0.011	0.016	0.016	5.338	0.007	0.001	316	2384	100	106	16560	16666	142	13489	13631	Error	Error	-7.287	106	16560	142	13489	151203	4741889	-0.032	12.025	0	0	0
1	17	14	"A85"	"A85"	9350	48565	100	390	434	360	82	321	321	373	659	176	1	0	0	9591	11125	7503	67	1535	1535	1616	716	44	81	78	0	0.000	0.000	0.000	0.000	0.000	0.000	0.000	0.000	0.000	0.000	0.000	0.000	0.000	0.000	0.009	0.012	0.016	0.021	6.066	0.013	0.092	316	2384	100	69	8056	8125	113	9590	9703	Error	Error	-6.867	69	8056	113	9590	137300	3515657	0.093	13.281	0	0	0
1	18	14	"A85"	"A85"	9650	48565	100	401	420	186	44	318	318	350	251	71	21	3	0	8350	9991	6503	65	1520	1520	1670	1275	76	84	77	0	0.000	0.000	0.000	0.000	0.000	0.000	0.000	0.000	0.000	0.000	0.000	0.000	0.000	0.000	0.012	0.012	0.020	0.024	5.641	0.009	0.037	316	2384	100	83	6830	6913	102	8471	8573	Error	Error	-6.363	83	6830	102	8471	132857	3157064	0.279	6.526	0	0	0
1	1	15	"A86"	"A86"	4555	48870	100	445	466	207	44	354	354	381	197	51	28	8	0	11654	10257	6414	62	1523	1523	1661	1090	65	73	70	0	0.000	0.000	0.000	0.000	0.000	0.000	0.000	0.000	0.000	0.000	0.000	0.000	0.000	0.000	0.009	0.013	0.021	0.028	6.408	0.010	0.037	316	2384	100	91	10131	10222	112	8734	8846	Error	Error	-6.799	91	10131	112	8734	147391	3241232	0.431	7.886	0	0	0
1	2	15	"A86"	"A86"	4855	48870	100	403	416	177	42	336	336	387	751	194	0	0	0	7496	8731	5467	62	1461	1461	1529	603	39	82	79	0	0.000	0.000	0.000	0.000	0.000	0.000	0.000	0.000	0.000	0.000	0.000	0.000	0.000	0.000	0.011	0.011	0.022	0.027	5.831	0.004	0.000	316	2384	100	67	6035	6102	80	7270	7350	Error	Error	-6.493	67	6035	80	7270	131565	2758957	0.039	11.944	0	0	0
1	3	15	"A86"	"A86"	5155	48870	100	389	415	187	45	336	336	438	1763	402	0	0	0	7081	8641	5793	67	1481	1481	1720	2774	161	69	50	0	0.000	0.000	0.000	0.000	0.000	0.000	0.000	0.000	0.000	0.000	0.000	0.000	0.000	0.000	0.009	0.011	0.027	0.033	5.890	0.263	0.302	316	2384	100	53	5600	5653	79	7160	7239	Error	Error	-6.723	53	5600	79	7160	131236	2730479	-0.013	2.495	0	0	0
1	4	15	"A87"	"A87"	5455	48870	100	425	471	402	85	342	342	376	244	64	23	4	0	12987	10816	6353	58	1498	1498	1624	964	59	78	75	0	0.000	0.000	0.000	0.000	0.000	0.000	0.000	0.000	0.000	0.000	0.000	0.000	0.000	0.000	0.007	0.014	0.017	0.023	6.157	0.009	0.025	316	2384	100	83	11489	11572	129	9318	9447	Error	Error	-7.113	83	11489	129	9318	148779	3417801	0.389	9.535	0	0	0
1	5	15	"A87"	"A87"	5755	48870	100	450	513	451	87	325	325	357	202	56	35	15	0	10118	10624	6558	61	1481	1481	1571	864	54	81	77	0	0.000	0.000	0.000	0.000	0.000	0.000	0.000	0.000	0.000	0.000	0.000	0.000	0.000	0.000	0.014	0.021	0.023	0.032	5.744	0.013	0.045	316	2384	100	125	8637	8762	188	9143	9331	Error	Error	-6.111	125	8637	188	9143	161982	3357306	0.772	10.478	0	0	0
1	6	15	"A87"	"A87"	6055	48870	100	410	438	227	51	334	334	382	329	86	12	2	0	9691	10505	6377	60	1450	1450	1535	657	42	85	80	0	0.000	0.000	0.000	0.000	0.000	0.000	0.000	0.000	0.000	0.000	0.000	0.000	0.000	0.000	0.009	0.011	0.017	0.022	5.164	0.006	0.008	316	2384	100	76	8241	8317	104	9055	9159	Error	Error	-6.761	76	8241	104	9055	138479	3319641	0.170	13.653	0	0	0
1	7	15	"A88"	"A88"	6355	48870	100	431	461	203	44	330	330	389	552	141	4	0	0	12621	11532	7019	60	1465	1465	1558	797	51	83	76	0	0.000	0.000	0.000	0.000	0.000	0.000	0.000	0.000	0.000	0.000	0.000	0.000	0.000	0.000	0.009	0.013	0.020	0.022	5.234	0.009	0.012	316	2384	100	101	11156	11257	131	10067	10198	Error	Error	-6.787	101	11156	131	10067	145777	3644221	0.130	12.514	0	0	0
1	8	15	"A88"	"A88"	6655	48870	100	442	468	301	64	322	322	349	202	57	32	7	0	11297	10748	6368	59	1402	1402	1484	790	53	87	83	0	0.000	0.000	0.000	0.000	0.000	0.000	0.000	0.000	0.000	0.000	0.000	0.000	0.000	0.000	0.012	0.016	0.022	0.024	4.982	0.012	0.030	316	2384	100	120	9895	10015	146	9346	9492	Error	Error	-6.366	120	9895	146	9346	147989	3396378	0.589	11.727	0	0	0
1	9	15	"A88"	"A88"	6955	48870	100	419	440	207	47	318	318	344	221	64	24	7	0	12670	10950	6031	55	1413	1413	1476	612	41	88	84	0	0.000	0.000	0.000	0.000	0.000	0.000	0.000	0.000	0.000	0.000	0.000	0.000	0.000	0.000	0.009	0.013	0.019	0.021	4.348	0.009	0.061	316	2384	100	101	11257	11358	122	9537	9659	Error	Error	-6.800	101	11257	122	9537	138941	3460093	0.434	15.480	0	0	0
1	10	15	"A89"	"A89"	7255	48870	100	397	428	194	45	320	320	377	792	210	0	0	0	13746	11584	6553	56	1400	1400	1689	2553	151	73	71	0	0.000	0.000	0.000	0.000	0.000	0.000	0.000	0.000	0.000	0.000	0.000	0.000	0.000	0.000	0.006	0.011	0.016	0.018	5.031	0.009	0.083	316	2384	100	77	12346	12423	108	10184	10292	Error	Error	-7.325	77	12346	108	10184	135312	3660638	0.064	3.876	0	0	0
1	11	15	"A89"	"A89"	7555	48865	100	390	417	187	44	319	319	362	383	105	7	0	0	8469	10746	7760	72	1440	1440	1610	1280	79	74	71	0	0.000	0.000	0.000	0.000	0.000	0.000	0.000	0.000	0.000	0.000	0.000	0.000	0.000	0.000	0.010	0.011	0.018	0.024	7.737	0.010	0.015	316	2384	100	71	7029	7100	98	9306	9404	Error	Error	-6.629	71	7029	98	9306	131668	3395749	0.144	7.138	0	0	0
1	12	15	"A89"	"A89"	7855	48865	100	407	436	240	55	310	310	344	276	80	19	2	0	11266	12001	8116	67	1410	1410	1614	1560	96	75	73	0	0.000	0.000	0.000	0.000	0.000	0.000	0.000	0.000	0.000	0.000	0.000	0.000	0.000	0.000	0.010	0.012	0.017	0.023	5.436	0.012	0.062	316	2384	100	97	9856	9953	126	10591	10717	Error	Error	-6.667	97	9856	126	10591	137695	3792416	0.333	6.658	0	0	0
1	13	15	"A90"	"A90"	8155	48865	100	399	643	2280	354	312	312	394	825	209	3	2	0	13770	11127	6399	57	1426	1426	1617	1436	88	74	71	0	0.000	0.000	0.000	0.000	0.000	0.000	0.000	0.000	0.000	0.000	0.000	0.000	0.000	0.000	0.007	0.034	0.020	0.028	6.529	0.036	0.017	316	2384	100	87	12344	12431	331	9701	10032	Error	Error	-7.149	87	12344	331	9701	203196	3516035	0.302	6.623	0	0	0
1	14	15	"A90"	"A90"	8455	48865	100	448	523	396	75	318	318	369	401	108	15	3	0	16995	14367	6307	43	1462	1462	1676	1574	93	84	83	0	0.000	0.000	0.000	0.000	0.000	0.000	0.000	0.000	0.000	0.000	0.000	0.000	0.000	0.000	0.008	0.016	0.014	0.017	4.618	0.010	0.058	316	2384	100	130	15533	15663	205	12905	13110	Error	Error	-6.901	130	15533	205	12905	165312	4539880	0.384	8.063	0	0	0
1	15	15	"A90"	"A90"	8755	48865	100	427	464	288	62	325	325	404	785	194	0	0	0	15913	12996	6650	51	1485	1485	1616	1056	65	83	81	0	0.000	0.000	0.000	0.000	0.000	0.000	0.000	0.000	0.000	0.000	0.000	0.000	0.000	0.000	0.007	0.012	0.017	0.018	4.992	0.004	0.001	316	2384	100	102	14428	14530	139	11511	11650	Error	Error	-7.144	102	14428	139	11511	146704	4106787	0.076	10.777	0	0	0
1	16	15	"A91"	"A91"	9055	48865	100	435	468	245	52	333	333	387	559	144	3	0	0	15053	11675	6999	59	1465	1465	1650	1500	90	73	68	0	0.000	0.000	0.000	0.000	0.000	0.000	0.000	0.000	0.000	0.000	0.000	0.000	0.000	0.000	0.008	0.013	0.020	0.025	5.707	0.007	0.003	316	2384	100	102	13588	13690	135	10210	10345	Error	Error	-7.058	102	13588	135	10210	148041	3689317	0.145	6.683	0	0	0
1	17	15	"A91"	"A91"	9355	48865	100	393	406	192	47	321	321	349	195	55	25	6	0	7429	8751	6123	69	1481	1481	1556	599	38	74	70	0	0.000	0.000	0.000	0.000	0.000	0.000	0.000	0.000	0.000	0.000	0.000	0.000	0.000	0.000	0.012	0.012	0.022	0.031	5.553	0.010	0.044	316	2384	100	72	5948	6020	85	7270	7355	Error	Error	-6.368	72	5948	85	7270	128156	2765346	0.292	12.012	0	0	0
1	18	15	"A91"	"A91"	9655	48865	100	389	434	208	47	324	324	374	517	138	4	0	0	10138	10379	5921	57	1496	1496	1570	547	34	91	83	0	0.000	0.000	0.000	0.000	0.000	0.000	0.000	0.000	0.000	0.000	0.000	0.000	0.000	0.000	0.008	0.012	0.019	0.020	4.544	0.011	0.059	316	2384	100	65	8642	8707	110	8883	8993	Error	Error	-7.055	65	8642	110	8883	137107	3279829	0.116	16.104	0	0	0
1	1	16	"A92"	"A92"	4560	49170	100	431	462	208	45	357	357	387	208	53	27	6	0	13677	11698	6181	52	1512	1512	1575	597	37	88	81	0	0.000	0.000	0.000	0.000	0.000	0.000	0.000	0.000	0.000	0.000	0.000	0.000	0.000	0.000	0.006	0.010	0.017	0.016	4.661	0.009	0.048	316	2384	100	74	12165	12239	105	10186	10291	Error	Error	-7.361	74	12165	105	10186	145989	3696438	0.361	16.956	0	0	0
1	2	16	"A92"	"A92"	4860	49170	100	463	490	229	46	358	358	405	381	94	12	1	0	15784	13359	7284	54	1516	1516	1606	888	55	84	80	0	0.000	0.000	0.000	0.000	0.000	0.000	0.000	0.000	0.000	0.000	0.000	0.000	0.000	0.000	0.007	0.011	0.017	0.019	5.042	0.009	0.057	316	2384	100	105	14268	14373	132	11843	11975	Error	Error	-7.086	105	14268	132	11843	154966	4221410	0.223	13.235	0	0	0
1	3	16	"A92"	"A92"	5160	49170	100	463	493	230	46	361	361	420	505	120	5	0	0	12333	11968	7373	61	1516	1516	1646	1140	69	80	77	0	0.000	0.000	0.000	0.000	0.000	0.000	0.000	0.000	0.000	0.000	0.000	0.000	0.000	0.000	0.009	0.013	0.018	0.021	5.211	0.010	0.045	316	2384	100	102	10817	10919	132	10452	10584	Error	Error	-6.729	102	10817	132	10452	155828	3781944	0.145	9.054	0	0	0
1	4	16	"A93"	"A93"	5460	49170	100	455	488	270	55	346	346	386	356	92	14	1	0	14428	11669	6110	52	1486	1486	1568	778	49	81	78	0	0.000	0.000	0.000	0.000	0.000	0.000	0.000	0.000	0.000	0.000	0.000	0.000	0.000	0.000	0.008	0.014	0.018	0.024	5.427	0.011	0.047	316	2384	100	109	12942	13051	142	10183	10325	Error	Error	-6.892	109	12942	142	10183	154102	3687541	0.287	12.983	0	0	0
1	5	16	"A93"	"A93"	5760	49170	100	414	432	193	44	354	354	416	547	131	1	0	0	7857	9073	5611	61	1461	1461	1534	562	36	82	78	0	0.000	0.000	0.000	0.000	0.000	0.000	0.000	0.000	0.000	0.000	0.000	0.000	0.000	0.000	0.009	0.010	0.023	0.026	5.495	0.008	0.010	316	2384	100	60	6396	6456	78	7612	7690	Error	Error	-6.736	60	6396	78	7612	136651	2867020	0.029	13.415	0	0	0
1	6	16	"A93"	"A93"	6060	49170	100	439	468	221	47	340	340	421	1326	314	0	0	0	8249	9187	5831	63	1448	1448	1534	649	42	81	78	0	0.000	0.000	0.000	0.000	0.000	0.000	0.000	0.000	0.000	0.000	0.000	0.000	0.000	0.000	0.015	0.017	0.023	0.027	6.332	0.028	0.004	316	2384	100	99	6801	6900	128	7739	7867	Error	Error	-6.102	99	6801	128	7739	148010	2903122	0.035	11.792	0	0	0
1	7	16	"A94"	"A94"	6360	49170	100	440	454	205	45	334	334	375	289	77	21	1	0	16108	13106	7221	55	1451	1451	1590	1203	75	81	76	0	0.000	0.000	0.000	0.000	0.000	0.000	0.000	0.000	0.000	0.000	0.000	0.000	0.000	0.000	0.007	0.010	0.016	0.018	4.872	0.010	0.105	316	2384	100	106	14657	14763	120	11655	11775	Error	Error	-7.111	106	14657	120	11655	143555	4141556	0.273	9.573	0	0	0
1	8	16	"A94"	"A94"	6660	49170	100	429	458	233	50	334	334	395	560	141	3	0	0	12078	11185	6976	62	1452	1452	1598	1062	66	79	76	0	0.000	0.000	0.000	0.000	0.000	0.000	0.000	0.000	0.000	0.000	0.000	0.000	0.000	0.000	0.009	0.013	0.019	0.024	5.712	0.009	0.005	316	2384	100	95	10626	10721	124	9733	9857	Error	Error	-6.805	95	10626	124	9733	144607	3534504	0.113	9.027	0	0	0
1	9	16	"A94"	"A94"	6960	49170	100	486	633	1474	232	339	339	462	1805	390	1	0	0	18052	14916	7683	51	1488	1488	1731	1804	104	81	77	0	0.000	0.000	0.000	0.000	0.000	0.000	0.000	0.000	0.000	0.000	0.000	0.000	0.000	0.000	0.009	0.022	0.018	0.021	5.816	0.007	0.004	316	2384	100	147	16564	16711	294	13428	13722	Error	Error	-6.816	147	16564	294	13428	200025	4713573	0.095	7.309	0	0	0
1	10	16	"A95"	"A95"	7260	49170	100	484	498	248	49	342	342	465	1679	361	0	0	0	14619	13023	5768	44	1458	1458	1785	2063	115	84	81	0	0.000	0.000	0.000	0.000	0.000	0.000	0.000	0.000	0.000	0.000	0.000	0.000	0.000	0.000	0.011	0.013	0.019	0.018	3.527	0.009	0.003	316	2384	100	142	13161	13303	156	11565	11721	Error	Error	-6.534	142	13161	156	11565	157379	4115143	0.020	5.447	0	0	0
1	11	16	"A95"	"A95"	7555	49170	100	451	482	223	46	328	328	352	186	52	38	19	0	14924	13062	6151	47	1451	1451	1793	2102	117	81	79	0	0.000	0.000	0.000	0.000	0.000	0.000	0.000	0.000	0.000	0.000	0.000	0.000	0.000	0.000	0.009	0.013	0.019	0.020	4.485	0.011	0.143	316	2384	100	123	13473	13596	154	11611	11765	Error	Error	-6.775	123	13473	154	11611	152177	4127522	0.699	5.361	0	0	0
1	12	16	"A95"	"A95"	7855	49165	100	467	553	808	146	330	330	415	1467	353	0	0	0	15091	13103	6624	50	1450	1450	1846	2352	127	79	77	0	0.000	0.000	0.000	0.000	0.000	0.000	0.000	0.000	0.000	0.000	0.000	0.000	0.000	0.000	0.010	0.019	0.018	0.021	5.956	0.014	0.041	316	2384	100	137	13641	13778	223	11653	11876	Error	Error	-6.638	137	13641	223	11653	174756	4140430	0.094	4.786	0	0	0
1	13	16	"A96"	"A96"	8155	49165	100	445	460	204	44	338	338	455	1379	303	0	0	0	14029	11214	5822	51	1490	1490	1811	1898	104	76	73	0	0.000	0.000	0.000	0.000	0.000	0.000	0.000	0.000	0.000	0.000	0.000	0.000	0.000	0.000	0.009	0.013	0.020	0.022	5.401	0.007	0.001	316	2384	100	107	12539	12646	122	9724	9846	Error	Error	-6.873	107	12539	122	9724	145339	3543618	0.004	4.954	0	0	0
1	14	16	"A96"	"A96"	8455	49165	100	485	503	280	55	330	330	410	823	200	0	0	0	13998	12104	4968	41	1476	1476	1756	1674	95	85	82	0	0.000	0.000	0.000	0.000	0.000	0.000	0.000	0.000	0.000	0.000	0.000	0.000	0.000	0.000	0.012	0.016	0.020	0.020	3.713	0.013	0.008	316	2384	100	155	12522	12677	173	10628	10801	Error	Error	-6.336	155	12522	173	10628	158984	3824992	0.113	6.182	0	0	0
1	15	16	"A96"	"A96"	8755	49165	100	511	1396	6074	435	336	336	463	1787	385	5	3	0	13569	11865	5645	47	1505	1505	1798	1809	100	82	80	0	0.000	0.000	0.000	0.000	0.000	0.000	0.000	0.000	0.000	0.000	0.000	0.000	0.000	0.000	0.015	0.102	0.029	0.035	5.920	0.209	0.084	316	2384	100	175	12064	12239	1060	10360	11420	Error	Error	-6.107	175	12064	1060	10360	441218	3749187	0.522	5.565	0	0	0
1	16	16	"A97"	"A97"	9055	49165	100	442	483	208	43	345	345	491	1970	401	0	0	0	16998	13970	7172	51	1509	1509	1852	2163	116	78	76	0	0.000	0.000	0.000	0.000	0.000	0.000	0.000	0.000	0.000	0.000	0.000	0.000	0.000	0.000	0.006	0.011	0.018	0.019	5.068	0.019	0.005	316	2384	100	97	15489	15586	138	12461	12599	Error	Error	-7.319	97	15489	138	12461	152684	4414452	-0.004	5.602	0	0	0
1	17	16	"A97"	"A97"	9355	49165	100	464	489	213	43	342	342	424	1530	360	0	0	0	17275	14599	7489	51	1537	1537	1821	2030	111	80	77	0	0.000	0.000	0.000	0.000	0.000	0.000	0.000	0.000	0.000	0.000	0.000	0.000	0.000	0.000	0.008	0.011	0.013	0.015	4.890	0.013	0.203	316	2384	100	122	15738	15860	147	13062	13209	Error	Error	-7.011	122	15738	147	13062	154614	4613312	0.042	6.295	0	0	0
1	18	16	"A97"	"A97"	9655	49165	100	507	537	250	46	345	345	398	750	188	1	0	0	16773	14496	6724	46	1572	1572	1791	1501	83	87	85	0	0.000	0.000	0.000	0.000	0.000	0.000	0.000	0.000	0.000	0.000	0.000	0.000	0.000	0.000	0.011	0.015	0.016	0.017	3.719	0.014	0.204	316	2384	100	162	15201	15363	192	12924	13116	Error	Error	-6.552	162	15201	192	12924	169678	4580740	0.185	8.464	0	0	0
1	1	17	"A98"	"A98"	4560	49470	100	358	398	200	50	361	361	394	236	59	16	3	0	2330	2898	1615	55	1478	1478	1498	287	19	73	61	0	0.000	0.000	0.000	0.000	0.000	0.000	0.000	0.000	0.000	0.000	0.000	0.000	0.000	0.000	-0.004	0.026	0.149	0.179	5.613	0.010	0.002	316	2384	100	-3	852	849	37	1420	1457	Error	Error	Error	-3	852	37	1420	125890	915817	0.017	4.878	0	0	0
1	2	17	"A98"	"A98"	4860	49470	100	362	394	196	49	351	351	387	262	67	13	1	0	2221	2726	1445	53	1454	1454	1476	281	19	76	58	0	0.000	0.000	0.000	0.000	0.000	0.000	0.000	0.000	0.000	0.000	0.000	0.000	0.000	0.000	0.014	0.034	0.169	0.176	6.552	0.021	0.003	316	2384	100	11	767	778	43	1272	1315	Error	Error	-6.124	11	767	43	1272	124521	861444	0.027	4.448	0	0	0
1	3	17	"A98"	"A98"	5160	49470	100	374	403	203	50	358	358	493	1933	392	0	0	0	2217	2835	1586	55	1473	1473	1498	331	22	70	54	0	0.000	0.000	0.000	0.000	0.000	0.000	0.000	0.000	0.000	0.000	0.000	0.000	0.000	0.000	0.022	0.033	0.174	0.153	5.538	0.016	0.002	316	2384	100	16	744	760	45	1362	1407	Error	Error	-5.539	16	744	45	1362	127364	895912	-0.047	4.039	0	0	0
1	4	17	"A99"	"A99"	5460	49470	100	419	536	1019	190	347	347	415	650	156	2	1	0	7099	6292	2730	43	1466	1466	1540	608	39	84	79	0	0.000	0.000	0.000	0.000	0.000	0.000	0.000	0.000	0.000	0.000	0.000	0.000	0.000	0.000	0.013	0.039	0.032	0.041	6.498	0.025	0.004	316	2384	100	72	5633	5705	189	4826	5015	Error	Error	-6.290	72	5633	189	4826	169518	1988172	0.186	7.816	0	0	0
1	5	17	"A99"	"A99"	5760	49470	100	371	416	262	62	348	348	491	1767	359	0	0	0	3417	4367	2443	55	1448	1448	1587	2056	129	49	36	0	0.000	0.000	0.000	0.000	0.000	0.000	0.000	0.000	0.000	0.000	0.000	0.000	0.000	0.000	0.012	0.023	0.043	0.069	6.666	0.364	0.561	316	2384	100	23	1969	1992	68	2919	2987	Error	Error	-6.420	23	1969	68	2919	131602	1380099	-0.042	1.352	0	0	0
1	6	17	"A99"	"A99"	6060	49470	100	378	413	225	54	347	347	404	380	94	6	0	0	4472	5065	2822	55	1476	1476	1539	573	37	81	71	0	0.000	0.000	0.000	0.000	0.000	0.000	0.000	0.000	0.000	0.000	0.000	0.000	0.000	0.000	0.010	0.018	0.048	0.051	5.716	0.011	0.006	316	2384	100	31	2996	3027	66	3589	3655	Error	Error	-6.595	31	2996	66	3589	130373	1600648	0.024	6.154	0	0	0
1	7	17	"A100"	"A100"	6360	49470	100	427	451	216	47	348	348	404	402	99	11	0	0	12021	9502	5515	58	1468	1468	1647	1307	79	73	70	0	0.000	0.000	0.000	0.000	0.000	0.000	0.000	0.000	0.000	0.000	0.000	0.000	0.000	0.000	0.007	0.013	0.025	0.032	5.331	0.009	0.014	316	2384	100	79	10553	10632	103	8034	8137	Error	Error	-7.062	79	10553	103	8034	142528	3002658	0.117	6.010	0	0	0
1	8	17	"A100"	"A100"	6660	49470	100	423	438	215	49	335	335	380	360	94	9	0	0	10384	9524	5386	56	1453	1453	1554	809	52	85	81	0	0.000	0.000	0.000	0.000	0.000	0.000	0.000	0.000	0.000	0.000	0.000	0.000	0.000	0.000	0.010	0.013	0.018	0.021	5.178	0.010	0.011	316	2384	100	88	8931	9019	103	8071	8174	Error	Error	-6.665	88	8931	103	8071	138360	3009639	0.161	9.852	0	0	0
1	9	17	"A100"	"A100"	6960	49470	100	392	424	201	47	326	326	372	506	136	3	0	0	6944	8004	5049	63	1452	1452	1560	855	54	79	76	0	0.000	0.000	0.000	0.000	0.000	0.000	0.000	0.000	0.000	0.000	0.000	0.000	0.000	0.000	0.012	0.015	0.029	0.034	5.225	0.010	0.004	316	2384	100	66	5492	5558	98	6552	6650	Error	Error	-6.379	66	5492	98	6552	133991	2529380	0.103	7.537	0	0	0
1	10	17	"A101"	"A101"	7260	49470	100	439	580	759	130	327	327	373	511	136	11	3	0	3063	4053	2872	70	1418	1418	1477	431	29	70	63	0	0.000	0.000	0.000	0.000	0.000	0.000	0.000	0.000	0.000	0.000	0.000	0.000	0.000	0.000	0.068	0.096	0.081	0.102	4.690	0.116	0.174	316	2384	100	112	1645	1757	253	2635	2888	Error	Error	-3.877	112	1645	253	2635	183176	1280890	0.405	5.977	0	0	0
1	11	17	"A101"	"A101"	7560	49470	100	423	481	297	61	330	330	407	1310	321	0	0	0	3117	4570	3717	81	1445	1445	1482	366	24	79	72	0	0.000	0.000	0.000	0.000	0.000	0.000	0.000	0.000	0.000	0.000	0.000	0.000	0.000	0.000	0.056	0.048	0.074	0.101	4.916	0.134	0.005	316	2384	100	93	1672	1765	151	3125	3276	Error	Error	-4.168	93	1672	151	3125	152131	1444077	0.056	8.437	0	0	0
1	12	17	"A101"	"A101"	7860	49465	100	400	467	421	90	330	330	403	796	197	2	0	0	3132	4358	3343	76	1436	1436	1475	364	24	80	70	0	0.000	0.000	0.000	0.000	0.000	0.000	0.000	0.000	0.000	0.000	0.000	0.000	0.000	0.000	0.041	0.047	0.069	0.086	4.652	0.037	0.075	316	2384	100	70	1696	1766	137	2922	3059	Error	Error	-4.599	70	1696	137	2922	147573	1377238	0.080	7.920	0	0	0
1	13	17	"A102"	"A102"	8160	49465	100	381	453	535	118	334	334	445	1445	324	1	0	0	4413	5954	4710	79	1484	1484	1549	500	32	72	68	0	0.000	0.000	0.000	0.000	0.000	0.000	0.000	0.000	0.000	0.000	0.000	0.000	0.000	0.000	0.016	0.027	0.038	0.059	6.163	0.047	0.005	316	2384	100	47	2929	2976	119	4470	4589	Error	Error	-5.962	47	2929	119	4470	143069	1881451	0.006	8.810	0	0	0
1	14	17	"A102"	"A102"	8460	49465	100	398	457	571	124	340	340	449	1072	238	1	0	0	3950	6382	5423	84	1482	1482	1548	452	29	80	71	0	0.000	0.000	0.000	0.000	0.000	0.000	0.000	0.000	0.000	0.000	0.000	0.000	0.000	0.000	0.024	0.024	0.035	0.043	5.893	0.012	0.002	316	2384	100	58	2468	2526	117	4900	5017	Error	Error	-5.411	58	2468	117	4900	144552	2016739	0.007	10.695	0	0	0
1	15	17	"A102"	"A102"	8760	49465	100	393	439	408	92	329	329	403	719	178	1	0	0	3495	5416	4597	84	1466	1466	1513	401	26	74	69	0	0.000	0.000	0.000	0.000	0.000	0.000	0.000	0.000	0.000	0.000	0.000	0.000	0.000	0.000	0.032	0.028	0.057	0.069	5.481	0.019	0.006	316	2384	100	64	2029	2093	110	3950	4060	Error	Error	-4.987	64	2029	110	3950	138832	1711546	0.050	9.733	0	0	0
1	16	17	"A103"	"A103"	9060	49465	100	364	436	376	86	337	337	450	1685	374	0	0	0	5732	6253	3947	63	1494	1494	1607	916	57	71	68	0	0.000	0.000	0.000	0.000	0.000	0.000	0.000	0.000	0.000	0.000	0.000	0.000	0.000	0.000	0.006	0.021	0.037	0.047	7.068	0.015	0.017	316	2384	100	27	4238	4265	99	4759	4858	Error	Error	-7.294	27	4238	99	4759	137671	1975976	-0.008	5.072	0	0	0
1	17	17	"A103"	"A103"	9360	49465	100	393	423	194	45	341	341	364	233	64	19	3	0	11350	9484	5409	57	1517	1517	1665	1241	74	71	70	0	0.000	0.000	0.000	0.000	0.000	0.000	0.000	0.000	0.000	0.000	0.000	0.000	0.000	0.000	0.005	0.010	0.020	0.027	8.351	0.009	0.029	316	2384	100	52	9833	9885	82	7967	8049	Error	Error	-7.563	52	9833	82	7967	133734	2996985	0.253	6.301	0	0	0
1	18	17	"A103"	"A103"	9660	49465	100	398	426	193	45	344	344	403	663	164	0	0	0	8816	8197	4696	57	1542	1542	1599	585	36	87	81	0	0.000	0.000	0.000	0.000	0.000	0.000	0.000	0.000	0.000	0.000	0.000	0.000	0.000	0.000	0.007	0.012	0.026	0.028	5.711	0.010	0.042	316	2384	100	54	7274	7328	82	6655	6737	Error	Error	-7.074	54	7274	82	6655	134609	2590381	0.035	11.279	0	0	0
1	1	18	"A104"	"A104"	4565	49770	100	460	479	212	44	367	367	407	455	111	6	0	0	10508	10108	6245	61	1527	1527	1592	573	35	83	78	0	0.000	0.000	0.000	0.000	0.000	0.000	0.000	0.000	0.000	0.000	0.000	0.000	0.000	0.000	0.010	0.013	0.022	0.026	6.100	0.010	0.009	316	2384	100	93	8981	9074	112	8581	8693	Error	Error	-6.594	93	8981	112	8581	151249	3194034	0.158	14.862	0	0	0
1	2	18	"A104"	"A104"	4865	49770	100	468	576	801	139	351	351	405	442	109	9	2	0	10710	10269	5309	51	1481	1481	1541	603	39	90	87	0	0.000	0.000	0.000	0.000	0.000	0.000	0.000	0.000	0.000	0.000	0.000	0.000	0.000	0.000	0.013	0.026	0.023	0.028	5.887	0.005	0.002	316	2384	100	117	9229	9346	225	8788	9013	Error	Error	-6.302	117	9229	225	8788	182087	3244933	0.387	14.474	0	0	0
1	3	18	"A104"	"A104"	5165	49770	100	423	469	252	53	376	376	471	1167	247	0	0	0	7492	8311	5332	64	1481	1481	1558	726	46	83	78	0	0.000	0.000	0.000	0.000	0.000	0.000	0.000	0.000	0.000	0.000	0.000	0.000	0.000	0.000	0.008	0.014	0.030	0.034	5.681	0.016	0.001	316	2384	100	47	6011	6058	93	6830	6923	Error	Error	-6.999	47	6011	93	6830	148131	2626394	-0.002	9.302	0	0	0
1	4	18	"A105"	"A105"	5465	49770	100	456	480	208	43	358	358	456	754	165	0	0	0	15245	12215	6874	56	1496	1496	1665	1334	80	75	72	0	0.000	0.000	0.000	0.000	0.000	0.000	0.000	0.000	0.000	0.000	0.000	0.000	0.000	0.000	0.007	0.011	0.019	0.024	6.606	0.008	0.028	316	2384	100	98	13749	13847	122	10719	10841	Error	Error	-7.132	98	13749	122	10719	151646	3859785	0.032	7.909	0	0	0
1	5	18	"A105"	"A105"	5765	49770	100	454	474	244	51	354	354	391	292	74	18	3	0	9302	10821	6834	63	1480	1480	1565	769	49	82	80	0	0.000	0.000	0.000	0.000	0.000	0.000	0.000	0.000	0.000	0.000	0.000	0.000	0.000	0.000	0.013	0.013	0.018	0.021	4.605	0.011	0.035	316	2384	100	100	7822	7922	120	9341	9461	Error	Error	-6.289	100	7822	120	9341	149822	3419386	0.284	12.036	0	0	0
1	6	18	"A105"	"A105"	6065	49770	100	445	472	254	53	363	363	452	1122	248	0	0	0	7967	10880	7505	68	1498	1498	1596	916	57	84	80	0	0.000	0.000	0.000	0.000	0.000	0.000	0.000	0.000	0.000	0.000	0.000	0.000	0.000	0.000	0.013	0.012	0.017	0.024	4.950	0.005	0.000	316	2384	100	82	6469	6551	109	9382	9491	Error	Error	-6.302	82	6469	109	9382	149250	3438015	0.018	10.135	0	0	0
1	7	18	"A106"	"A106"	6365	49770	100	372	486	1058	217	352	352	400	531	132	4	0	0	1962	2459	1348	54	1474	1474	1492	294	19	62	45	0	0.000	0.000	0.000	0.000	0.000	0.000	0.000	0.000	0.000	0.000	0.000	0.000	0.000	0.000	0.041	0.136	0.263	0.280	4.723	1.911	0.014	316	2384	100	20	488	508	134	985	1119	Error	Error	-4.609	20	488	134	985	153651	777061	0.162	3.289	0	0	0
1	8	18	"A106"	"A106"	6665	49770	100	349	392	353	90	342	342	396	512	129	1	0	0	1852	2215	1047	47	1439	1439	1455	301	20	56	40	0	0.000	0.000	0.000	0.000	0.000	0.000	0.000	0.000	0.000	0.000	0.000	0.000	0.000	0.000	0.017	0.064	0.278	0.287	5.762	0.020	0.001	316	2384	100	7	413	420	50	776	826	Error	Error	-5.883	7	413	50	776	123812	700054	-0.008	2.525	0	0	0
1	9	18	"A106"	"A106"	6965	49770	100	360	401	280	69	341	341	380	334	87	8	1	0	1878	2292	1243	54	1442	1442	1466	449	30	47	26	0	0.000	0.000	0.000	0.000	0.000	0.000	0.000	0.000	0.000	0.000	0.000	0.000	0.000	0.000	0.044	0.071	0.291	0.275	5.361	0.108	0.091	316	2384	100	19	436	455	60	850	910	Error	Error	-4.520	19	436	60	850	126653	724308	0.063	1.840	0	0	0
1	10	18	"A107"	"A107"	7265	49770	100	366	402	324	80	338	338	413	1102	266	0	0	0	2749	3797	2825	74	1422	1422	1448	302	20	79	72	0	0.000	0.000	0.000	0.000	0.000	0.000	0.000	0.000	0.000	0.000	0.000	0.000	0.000	0.000	0.021	0.027	0.094	0.094	5.032	0.015	0.000	316	2384	100	28	1327	1355	64	2375	2439	Error	Error	-5.567	28	1327	64	2375	127144	1199967	-0.010	7.778	0	0	0
1	11	18	"A107"	"A107"	7565	49770	100	348	401	269	67	337	337	381	542	142	3	0	0	2544	3438	2305	67	1464	1464	1487	340	22	78	64	0	0.000	0.000	0.000	0.000	0.000	0.000	0.000	0.000	0.000	0.000	0.000	0.000	0.000	0.000	0.010	0.032	0.104	0.114	6.586	0.015	0.001	316	2384	100	11	1080	1091	64	1974	2038	Error	Error	-6.617	11	1080	64	1974	126762	1086436	0.037	5.738	0	0	0
1	12	18	"A107"	"A107"	7865	49770	100	358	380	200	52	331	331	414	889	214	0	0	0	2426	3422	2538	74	1474	1474	1499	367	24	76	58	0	0.000	0.000	0.000	0.000	0.000	0.000	0.000	0.000	0.000	0.000	0.000	0.000	0.000	0.000	0.028	0.025	0.105	0.107	5.844	0.022	0.005	316	2384	100	27	952	979	49	1948	1997	Error	Error	-5.140	27	952	49	1948	120191	1081224	-0.038	5.240	0	0	0
1	13	18	"A108"	"A108"	8165	49765	100	403	452	377	83	342	342	419	966	230	0	0	0	3483	4551	3456	75	1500	1500	1540	401	26	73	66	0	0.000	0.000	0.000	0.000	0.000	0.000	0.000	0.000	0.000	0.000	0.000	0.000	0.000	0.000	0.031	0.036	0.067	0.077	5.669	0.093	0.011	316	2384	100	61	1983	2044	110	3051	3161	Error	Error	-5.023	61	1983	110	3051	142676	1438008	0.034	7.509	0	0	0
1	14	18	"A108"	"A108"	8465	49765	100	376	440	397	90	346	346	424	710	167	2	1	0	2928	3801	2673	70	1488	1488	1536	387	25	72	64	0	0.000	0.000	0.000	0.000	0.000	0.000	0.000	0.000	0.000	0.000	0.000	0.000	0.000	0.000	0.021	0.041	0.094	0.114	5.445	0.040	0.025	316	2384	100	30	1440	1470	94	2313	2407	Error	Error	-5.585	30	1440	94	2313	139099	1200998	0.023	5.853	0	0	0
1	15	18	"A108"	"A108"	8765	49765	100	378	430	493	114	335	335	385	399	103	7	0	0	2831	4402	3605	81	1497	1497	1535	354	23	70	61	0	0.000	0.000	0.000	0.000	0.000	0.000	0.000	0.000	0.000	0.000	0.000	0.000	0.000	0.000	0.032	0.033	0.073	0.082	8.209	0.027	0.023	316	2384	100	43	1334	1377	95	2905	3000	Error	Error	-4.955	43	1334	95	2905	135749	1391124	0.113	8.099	0	0	0
1	16	18	"A109"	"A109"	9065	49765	100	350	369	232	62	332	332	375	411	109	1	0	0	1960	2181	847	38	1503	1503	1532	545	35	45	23	0	0.000	0.000	0.000	0.000	0.000	0.000	0.000	0.000	0.000	0.000	0.000	0.000	0.000	0.000	0.039	0.055	0.223	0.231	4.969	0.035	0.006	316	2384	100	18	457	475	37	678	715	Error	Error	-4.666	18	457	37	678	116610	689203	-0.015	1.191	0	0	0
1	17	18	"A109"	"A109"	9365	49765	100	364	383	173	45	342	342	364	172	47	19	4	0	1868	2218	1013	45	1549	1549	1559	283	18	53	35	0	0.000	0.000	0.000	0.000	0.000	0.000	0.000	0.000	0.000	0.000	0.000	0.000	0.000	0.000	0.069	0.061	0.289	0.315	5.740	0.022	0.003	316	2384	100	22	319	341	41	669	710	Error	Error	-3.858	22	319	41	669	121127	700866	0.110	2.329	0	0	0
1	18	18	"A109"	"A109"	9660	49765	100	322	352	163	46	348	348	394	534	135	0	0	0	1954	2258	934	41	1545	1545	1572	392	24	51	31	0	0.000	0.000	0.000	0.000	0.000	0.000	0.000	0.000	0.000	0.000	0.000	0.000	0.000	0.000	-0.064	0.006	0.250	0.262	4.468	2.032	0.020	316	2384	100	-26	409	383	4	713	717	Error	Error	Error	-26	409	4	713	111107	713376	-0.079	1.750	0	0	0
1	1	19	"A110"	"A110"	4565	50070	100	395	411	202	49	366	366	395	266	67	11	1	0	3860	6025	5151	85	1506	1506	1542	390	25	76	71	0	0.000	0.000	0.000	0.000	0.000	0.000	0.000	0.000	0.000	0.000	0.000	0.000	0.000	0.000	0.012	0.010	0.045	0.059	6.774	0.006	0.004	316	2384	100	29	2354	2383	45	4519	4564	Error	Error	-6.343	29	2354	45	4519	129917	1903962	0.060	11.495	0	0	0
1	2	19	"A110"	"A110"	4865	50070	100	357	382	179	46	370	370	428	508	118	0	0	0	3352	5024	3937	78	1506	1506	1540	358	23	81	75	0	0.000	0.000	0.000	0.000	0.000	0.000	0.000	0.000	0.000	0.000	0.000	0.000	0.000	0.000	-0.007	0.003	0.075	0.071	6.162	0.006	0.001	316	2384	100	-13	1846	1833	12	3518	3530	Error	Error	Error	-13	1846	12	3518	120762	1587427	-0.091	9.732	0	0	0
1	3	19	"A110"	"A110"	5165	50070	100	401	410	178	43	358	358	449	1139	253	0	0	0	3550	5015	3773	75	1461	1461	1508	541	35	81	70	0	0.000	0.000	0.000	0.000	0.000	0.000	0.000	0.000	0.000	0.000	0.000	0.000	0.000	0.000	0.021	0.015	0.047	0.057	4.865	0.028	0.005	316	2384	100	43	2089	2132	52	3554	3606	Error	Error	-5.602	43	2089	52	3554	129684	1584664	-0.034	6.482	0	0	0
1	4	19	"A111"	"A111"	5465	50070	100	379	440	409	92	364	364	440	849	192	0	0	0	3057	4000	2788	69	1450	1450	1477	324	21	78	68	0	0.000	0.000	0.000	0.000	0.000	0.000	0.000	0.000	0.000	0.000	0.000	0.000	0.000	0.000	0.009	0.030	0.077	0.086	5.356	0.035	0.014	316	2384	100	15	1607	1622	76	2550	2626	Error	Error	-6.743	15	1607	76	2550	138986	1263950	0.000	7.787	0	0	0
1	5	19	"A111"	"A111"	5765	50070	100	412	497	876	176	357	357	393	271	68	14	4	0	2950	4043	3016	74	1461	1461	1483	295	19	80	71	0	0.000	0.000	0.000	0.000	0.000	0.000	0.000	0.000	0.000	0.000	0.000	0.000	0.000	0.000	0.037	0.054	0.100	0.093	6.270	0.037	0.015	316	2384	100	55	1489	1544	140	2582	2722	Error	Error	-4.759	55	1489	140	2582	157018	1277579	0.384	8.678	0	0	0
1	6	19	"A111"	"A111"	6065	50070	100	372	437	465	106	361	361	421	617	146	2	1	0	2694	3326	1804	54	1439	1439	1460	296	20	81	73	0	0.000	0.000	0.000	0.000	0.000	0.000	0.000	0.000	0.000	0.000	0.000	0.000	0.000	0.000	0.009	0.040	0.092	0.097	4.511	0.152	0.017	316	2384	100	11	1255	1266	76	1887	1963	Error	Error	-6.834	11	1255	76	1887	138111	1050991	0.026	6.304	0	0	0
1	7	19	"A112"	"A112"	6365	50070	100	459	575	1365	237	357	357	398	475	119	7	2	0	7329	8643	6434	74	1463	1463	1519	488	32	81	75	0	0.000	0.000	0.000	0.000	0.000	0.000	0.000	0.000	0.000	0.000	0.000	0.000	0.000	0.000	0.017	0.030	0.026	0.040	6.343	0.016	0.006	316	2384	100	102	5866	5968	218	7180	7398	Error	Error	-5.846	102	5866	218	7180	181594	2731157	0.373	14.598	0	0	0
1	8	19	"A112"	"A112"	6665	50070	100	368	409	220	53	346	346	498	2391	480	0	0	0	3393	5911	4688	79	1448	1448	1672	2703	161	46	31	0	0.000	0.000	0.000	0.000	0.000	0.000	0.000	0.000	0.000	0.000	0.000	0.000	0.000	0.000	0.011	0.014	0.035	0.043	5.942	0.009	0.010	316	2384	100	22	1945	1967	63	4463	4526	Error	Error	-6.466	22	1945	63	4463	129203	1868030	-0.037	1.568	0	0	0
1	9	19	"A112"	"A112"	6965	50070	100	406	422	194	45	340	340	396	556	140	1	0	0	4053	6360	5229	82	1431	1431	1479	504	34	82	75	0	0.000	0.000	0.000	0.000	0.000	0.000	0.000	0.000	0.000	0.000	0.000	0.000	0.000	0.000	0.025	0.017	0.043	0.045	5.937	0.008	0.019	316	2384	100	66	2622	2688	82	4929	5011	Error	Error	-5.312	66	2622	82	4929	133202	2009646	0.047	9.685	0	0	0
1	10	19	"A113"	"A113"	7265	50070	100	389	411	269	65	339	339	416	675	162	0	0	0	3356	4433	3084	69	1420	1420	1507	1324	87	61	41	0	0.000	0.000	0.000	0.000	0.000	0.000	0.000	0.000	0.000	0.000	0.000	0.000	0.000	0.000	0.026	0.024	0.065	0.080	5.397	0.154	0.232	316	2384	100	50	1936	1986	72	3013	3085	Error	Error	-5.275	50	1936	72	3013	129870	1400921	-0.007	2.210	0	0	0
1	11	19	"A113"	"A113"	7565	50070	100	345	377	196	51	342	342	484	1625	335	0	0	0	3084	4252	3251	76	1419	1419	1463	393	26	77	68	0	0.000	0.000	0.000	0.000	0.000	0.000	0.000	0.000	0.000	0.000	0.000	0.000	0.000	0.000	0.002	0.012	0.059	0.070	5.805	0.967	0.010	316	2384	100	3	1665	1668	35	2833	2868	Error	Error	-9.116	3	1665	35	2833	119283	1343756	-0.066	7.097	0	0	0
1	12	19	"A113"	"A113"	7865	50070	100	361	433	362	83	357	357	413	433	104	5	2	0	3704	5141	3755	73	1462	1462	1495	341	22	84	77	0	0.000	0.000	0.000	0.000	0.000	0.000	0.000	0.000	0.000	0.000	0.000	0.000	0.000	0.000	0.002	0.021	0.047	0.050	6.086	0.020	0.019	316	2384	100	4	2242	2246	76	3679	3755	Error	Error	-9.131	4	2242	76	3679	136792	1624554	0.046	10.692	0	0	0
1	13	19	"A114"	"A114"	8165	50070	100	469	893	4085	457	355	355	487	1946	399	2	1	0	14475	11810	6476	54	1501	1501	1637	1149	70	78	75	0	0.000	0.000	0.000	0.000	0.000	0.000	0.000	0.000	0.000	0.000	0.000	0.000	0.000	0.000	0.009	0.052	0.019	0.024	6.377	0.016	0.001	316	2384	100	114	12974	13088	538	10309	10847	Error	Error	-6.830	114	12974	538	10309	282032	3731878	0.209	8.854	0	0	0
1	14	19	"A114"	"A114"	8465	50065	100	411	466	419	89	344	344	370	256	69	19	4	0	8580	8224	5394	65	1474	1474	1586	804	50	72	69	0	0.000	0.000	0.000	0.000	0.000	0.000	0.000	0.000	0.000	0.000	0.000	0.000	0.000	0.000	0.009	0.018	0.025	0.034	5.812	0.012	0.043	316	2384	100	67	7106	7173	122	6750	6872	Error	Error	-6.729	67	7106	122	6750	147098	2598823	0.375	8.256	0	0	0
1	15	19	"A114"	"A114"	8765	50065	100	383	425	211	49	350	350	422	746	176	0	0	0	9075	7867	4559	57	1480	1480	1570	660	42	76	71	0	0.000	0.000	0.000	0.000	0.000	0.000	0.000	0.000	0.000	0.000	0.000	0.000	0.000	0.000	0.004	0.012	0.027	0.038	6.263	0.002	0.000	316	2384	100	33	7595	7628	75	6387	6462	Error	Error	-7.846	33	7595	75	6387	134418	2485928	0.004	9.541	0	0	0
1	16	19	"A115"	"A115"	9065	50065	100	372	391	179	45	344	344	418	785	187	0	0	0	2742	3929	3083	78	1491	1491	1522	313	20	73	66	0	0.000	0.000	0.000	0.000	0.000	0.000	0.000	0.000	0.000	0.000	0.000	0.000	0.000	0.000	0.022	0.019	0.075	0.093	7.559	0.018	0.001	316	2384	100	28	1251	1279	47	2438	2485	Error	Error	-5.482	28	1251	47	2438	123690	1241452	-0.034	7.690	0	0	0
1	17	19	"A115"	"A115"	9365	50065	100	373	399	182	45	344	344	393	503	127	2	0	0	2633	3826	2946	76	1520	1520	1536	292	19	76	66	0	0.000	0.000	0.000	0.000	0.000	0.000	0.000	0.000	0.000	0.000	0.000	0.000	0.000	0.000	0.026	0.024	0.066	0.078	6.574	0.025	0.006	316	2384	100	29	1113	1142	55	2306	2361	Error	Error	-5.262	29	1113	55	2306	126197	1209111	0.012	7.842	0	0	0
1	18	19	"A115"	"A115"	9665	50065	100	336	357	165	46	336	336	363	196	53	14	2	0	2418	3371	2430	72	1499	1499	1516	271	17	81	68	0	0.000	0.000	0.000	0.000	0.000	0.000	0.000	0.000	0.000	0.000	0.000	0.000	0.000	0.000	0.000	0.011	0.077	0.098	5.887	0.008	0.004	316	2384	100	0	919	919	21	1872	1893	Error	Error	Error	0	919	21	1872	112788	1065238	-0.031	6.845	0	0	0
1	1	20	"A116"	"A116"	4570	50370	100	592	614	285	46	369	369	405	339	83	35	7	0	13630	10997	5510	50	1515	1515	1616	1219	75	80	76	0	0.000	0.000	0.000	0.000	0.000	0.000	0.000	0.000	0.000	0.000	0.000	0.000	0.000	0.000	0.018	0.026	0.030	0.030	3.482	0.023	0.262	316	2384	100	223	12115	12338	245	9482	9727	Error	Error	-5.764	223	12115	245	9482	194167	3474995	0.617	7.696	0	0	0
1	2	20	"A116"	"A116"	4870	50370	100	501	545	287	52	365	365	415	894	215	0	0	0	6374	8309	5583	67	1488	1488	1613	1613	100	73	64	0	0.000	0.000	0.000	0.000	0.000	0.000	0.000	0.000	0.000	0.000	0.000	0.000	0.000	0.000	0.028	0.026	0.037	0.041	4.441	0.132	0.234	316	2384	100	136	4886	5022	180	6821	7001	Error	Error	-5.167	136	4886	180	6821	172266	2625715	0.145	4.151	0	0	0
1	3	20	"A116"	"A116"	5170	50370	100	529	682	1014	148	371	371	423	733	173	8	1	0	8005	9221	6379	69	1492	1492	1609	938	58	81	79	0	0.000	0.000	0.000	0.000	0.000	0.000	0.000	0.000	0.000	0.000	0.000	0.000	0.000	0.000	0.024	0.040	0.040	0.044	3.861	0.064	0.302	316	2384	100	158	6513	6671	311	7729	8040	Error	Error	-5.365	158	6513	311	7729	215639	2913763	0.353	8.115	0	0	0
1	4	20	"A117"	"A117"	5470	50370	100	353	400	225	56	365	365	457	1687	369	0	0	0	1982	2188	876	40	1468	1468	1493	380	25	56	36	0	0.000	0.000	0.000	0.000	0.000	0.000	0.000	0.000	0.000	0.000	0.000	0.000	0.000	0.000	-0.023	0.049	0.217	0.217	5.279	0.056	0.024	316	2384	100	-12	514	502	35	720	755	Error	Error	Error	-12	514	35	720	126346	691491	-0.034	1.829	0	0	0
1	5	20	"A117"	"A117"	5770	50370	100	368	403	225	55	367	367	393	225	57	13	3	0	1952	2118	701	33	1452	1452	1470	272	18	68	46	0	0.000	0.000	0.000	0.000	0.000	0.000	0.000	0.000	0.000	0.000	0.000	0.000	0.000	0.000	0.002	0.054	0.333	0.259	5.368	0.015	0.001	316	2384	100	1	500	501	36	666	702	Error	Error	-8.966	1	500	36	666	127473	669259	0.044	2.382	0	0	0
1	6	20	"A117"	"A117"	6070	50370	100	361	386	194	50	350	350	393	308	78	7	0	0	1808	2031	742	36	1428	1428	1447	321	22	55	34	0	0.000	0.000	0.000	0.000	0.000	0.000	0.000	0.000	0.000	0.000	0.000	0.000	0.000	0.000	0.029	0.060	0.293	0.260	5.477	0.031	0.005	316	2384	100	11	380	391	36	603	639	Error	Error	-5.110	11	380	36	603	121942	641655	-0.023	1.819	0	0	0
1	7	20	"A118"	"A118"	6370	50370	100	365	443	460	103	348	348	397	507	127	4	1	0	3491	5066	3799	74	1418	1418	1448	315	21	85	76	0	0.000	0.000	0.000	0.000	0.000	0.000	0.000	0.000	0.000	0.000	0.000	0.000	0.000	0.000	0.008	0.026	0.054	0.056	6.119	0.014	0.006	316	2384	100	17	2073	2090	95	3648	3743	Error	Error	-6.930	17	2073	95	3648	139856	1600969	0.091	11.486	0	0	0
1	8	20	"A118"	"A118"	6670	50370	100	379	416	218	52	352	352	382	225	58	15	3	0	3253	5060	4004	79	1437	1437	1463	323	22	82	77	0	0.000	0.000	0.000	0.000	0.000	0.000	0.000	0.000	0.000	0.000	0.000	0.000	0.000	0.000	0.015	0.018	0.060	0.060	6.295	0.011	0.016	316	2384	100	27	1816	1843	64	3623	3687	Error	Error	-6.072	27	1816	64	3623	131426	1598961	0.151	11.136	0	0	0
1	9	20	"A118"	"A118"	6970	50370	100	384	417	300	71	361	361	503	1764	350	0	0	0	3335	4894	3810	77	1428	1428	1529	1628	106	56	33	0	0.000	0.000	0.000	0.000	0.000	0.000	0.000	0.000	0.000	0.000	0.000	0.000	0.000	0.000	0.012	0.016	0.056	0.066	6.319	0.475	0.049	316	2384	100	23	1907	1930	56	3466	3522	Error	Error	-6.374	23	1907	56	3466	131866	1546473	-0.049	2.067	0	0	0
1	10	20	"A119"	"A119"	7270	50370	100	367	406	221	54	342	342	423	1201	283	0	0	0	2396	3249	2298	70	1407	1407	1449	378	26	70	60	0	0.000	0.000	0.000	0.000	0.000	0.000	0.000	0.000	0.000	0.000	0.000	0.000	0.000	0.000	0.025	0.035	0.131	0.143	5.150	0.043	0.015	316	2384	100	25	989	1014	64	1842	1906	Error	Error	-5.306	25	989	64	1842	128356	1026538	-0.014	4.762	0	0	0
1	11	20	"A119"	"A119"	7570	50370	100	375	402	192	47	345	345	436	1165	267	0	0	0	2375	2824	1530	54	1419	1419	1442	299	20	74	61	0	0.000	0.000	0.000	0.000	0.000	0.000	0.000	0.000	0.000	0.000	0.000	0.000	0.000	0.000	0.031	0.041	0.103	0.130	5.035	0.039	0.026	316	2384	100	30	956	986	57	1405	1462	Error	Error	-4.994	30	956	57	1405	127159	892451	-0.029	4.622	0	0	0
1	12	20	"A119"	"A119"	7870	50370	100	384	592	1986	335	354	354	399	420	105	8	2	0	2561	3571	2669	74	1438	1438	1461	309	21	79	68	0	0.000	0.000	0.000	0.000	0.000	0.000	0.000	0.000	0.000	0.000	0.000	0.000	0.000	0.000	0.027	0.112	0.099	0.110	5.946	0.224	0.049	316	2384	100	30	1123	1153	238	2133	2371	Error	Error	-5.226	30	1123	238	2133	186939	1128444	0.460	6.828	0	0	0
1	13	20	"A120"	"A120"	8170	50370	100	359	433	616	142	344	344	397	464	116	5	0	0	2132	2653	1506	56	1464	1464	1481	292	19	71	53	0	0.000	0.000	0.000	0.000	0.000	0.000	0.000	0.000	0.000	0.000	0.000	0.000	0.000	0.000	0.022	0.075	0.147	0.151	5.379	0.077	0.003	316	2384	100	15	668	683	89	1189	1278	Error	Error	-5.477	15	668	89	1189	136929	838363	0.078	4.014	0	0	0
1	14	20	"A120"	"A120"	8470	50365	100	368	526	1678	319	336	336	372	275	73	13	3	0	2032	2522	1407	55	1478	1478	1494	294	19	61	46	0	0.000	0.000	0.000	0.000	0.000	0.000	0.000	0.000	0.000	0.000	0.000	0.000	0.000	0.000	0.058	0.182	0.243	0.218	5.368	2.151	0.002	316	2384	100	32	554	586	190	1044	1234	Error	Error	-4.114	32	554	190	1044	166232	796862	0.560	3.497	0	0	0
1	15	20	"A120"	"A120"	8770	50365	100	344	365	163	44	351	351	431	1280	296	0	0	0	1884	2285	1181	51	1471	1471	1500	338	22	54	36	0	0.000	0.000	0.000	0.000	0.000	0.000	0.000	0.000	0.000	0.000	0.000	0.000	0.000	0.000	-0.017	0.017	0.267	0.226	6.462	17.892	0.011	316	2384	100	-7	413	406	14	814	828	Error	Error	Error	-7	413	14	814	115187	722141	-0.052	2.322	0	0	0
1	16	20	"A121"	"A121"	9070	50365	100	411	439	253	57	345	345	380	260	68	16	4	0	6595	8592	6342	73	1491	1491	1553	543	34	80	76	0	0.000	0.000	0.000	0.000	0.000	0.000	0.000	0.000	0.000	0.000	0.000	0.000	0.000	0.000	0.013	0.013	0.022	0.029	4.943	0.010	0.026	316	2384	100	66	5104	5170	94	7101	7195	Error	Error	-6.273	66	5104	94	7101	138645	2714918	0.227	12.963	0	0	0
1	17	20	"A121"	"A121"	9370	50365	100	418	435	216	49	344	344	393	555	141	3	0	0	4719	7883	7031	89	1514	1514	1557	430	27	83	75	0	0.000	0.000	0.000	0.000	0.000	0.000	0.000	0.000	0.000	0.000	0.000	0.000	0.000	0.000	0.023	0.014	0.031	0.045	6.731	0.013	0.006	316	2384	100	74	3205	3279	91	6369	6460	Error	Error	-5.437	74	3205	91	6369	137515	2490922	0.076	14.712	0	0	0
1	18	20	"A121"	"A121"	9670	50365	100	440	450	197	43	349	349	402	418	103	6	0	0	5806	8960	6822	76	1548	1548	1624	670	41	87	81	0	0.000	0.000	0.000	0.000	0.000	0.000	0.000	0.000	0.000	0.000	0.000	0.000	0.000	0.000	0.021	0.014	0.025	0.026	4.236	0.023	0.038	316	2384	100	91	4258	4349	101	7412	7513	Error	Error	-5.548	91	4258	101	7412	142138	2831433	0.115	10.949	0	0	0
1	1	21	"Blank"	"Blank"	4570	50675	100	390	405	178	43	372	372	402	215	53	16	1	0	1535	1551	288	18	1526	1526	1538	279	18	18	4	0	0.000	0.000	0.000	0.000	0.000	0.000	0.000	0.000	0.000	0.000	0.000	0.000	0.000	0.000	2.000	1.320	0.742	0.667	4.358	0.320	0.016	316	2384	100	18	9	27	33	25	58	Error	Error	1.000	18	9	33	25	127923	490069	0.014	0.047	0	0	0
1	2	21	"Blank"	"Blank"	4870	50675	95	367	377	160	42	367	367	407	383	94	1	0	0	1460	1477	262	17	1484	1484	1504	284	18	14	2	0	0.000	0.000	0.000	0.000	0.000	0.000	0.000	0.000	0.000	0.000	0.000	0.000	0.000	0.000	0.000	-1.429	0.646	0.684	5.438	-0.002	0.000	256	2088	100	0	-24	-24	10	-7	3	Error	Error	Error	0	-24	10	-7	96458	378231	-0.078	-0.095	0	0	0
1	3	21	"Blank"	"Blank"	5180	50675	95	377	399	212	53	363	363	393	332	84	7	1	0	1485	1516	429	28	1498	1498	1507	267	17	14	2	0	0.000	0.000	0.000	0.000	0.000	0.000	0.000	0.000	0.000	0.000	0.000	0.000	0.000	0.000	-1.077	2.000	0.576	0.591	4.881	0.083	0.008	256	2088	100	14	-13	1	36	18	54	Error	Error	Error	14	-13	36	18	102063	388039	0.018	0.034	0	0	0
1	4	21	"Blank"	"Blank"	5475	50665	85	407	435	276	63	364	364	391	195	49	21	5	0	1487	1509	280	18	1493	1493	1510	303	20	18	1	0	0.000	0.000	0.000	0.000	0.000	0.000	0.000	0.000	0.000	0.000	0.000	0.000	0.000	0.000	-7.167	4.438	0.616	0.693	4.825	0.344	0.028	208	1660	100	43	-6	37	71	16	87	Error	Error	Error	43	-6	71	16	90582	313807	0.226	-0.003	0	0	0
1	5	21	"Blank"	"Blank"	5770	50665	80	352	371	169	45	364	364	414	799	192	0	0	0	1438	1461	246	16	1459	1459	1532	1435	93	0	0	0	0.000	0.000	0.000	0.000	0.000	0.000	0.000	0.000	0.000	0.000	0.000	0.000	0.000	0.000	0.571	3.500	0.703	0.667	4.032	0.047	0.002	208	1512	100	-12	-21	-33	7	2	9	Error	Error	-0.807	-12	-21	7	2	77079	303808	-0.054	-0.049	0	0	0
1	6	21	"Blank"	"Blank"	6070	50665	100	352	379	164	43	368	368	425	618	145	0	0	0	1472	1484	293	19	1459	1459	1482	313	21	12	2	0	0.000	0.000	0.000	0.000	0.000	0.000	0.000	0.000	0.000	0.000	0.000	0.000	0.000	0.000	-1.231	0.440	0.656	0.688	4.655	1.317	0.019	316	2384	100	-16	13	-3	11	25	36	Error	Error	Error	-16	13	11	25	119883	468816	-0.074	0.006	0	0	0
1	7	21	"Blank"	"Blank"	6375	50665	85	398	511	987	193	353	353	386	276	71	12	4	0	1446	1465	333	22	1473	1473	1480	288	19	12	2	0	0.000	0.000	0.000	0.000	0.000	0.000	0.000	0.000	0.000	0.000	0.000	0.000	0.000	0.000	-1.667	-19.750	0.694	0.678	4.917	3.944	0.107	208	1660	100	45	-27	18	158	-8	150	Error	Error	Error	45	-27	158	-8	106294	304716	0.453	-0.052	0	0	0
1	8	21	"Blank"	"Blank"	6680	50675	95	345	356	172	48	350	350	390	421	107	1	0	0	1434	1433	290	20	1446	1446	1462	286	19	12	2	0	0.000	0.000	0.000	0.000	0.000	0.000	0.000	0.000	0.000	0.000	0.000	0.000	0.000	0.000	0.417	-0.462	0.556	0.577	4.245	0.023	0.000	256	2088	100	-5	-12	-17	6	-13	-7	Error	Error	-1.263	-5	-12	6	-13	91162	366781	-0.081	-0.101	0	0	0
1	9	21	"Blank"	"Blank"	6970	50665	100	345	367	200	54	355	355	413	583	141	1	0	0	1428	1454	414	28	1451	1451	1529	1537	100	0	0	0	0.000	0.000	0.000	0.000	0.000	0.000	0.000	0.000	0.000	0.000	0.000	0.000	0.000	0.000	0.435	4.000	0.643	0.664	4.313	0.223	0.774	316	2384	100	-10	-23	-33	12	3	15	Error	Error	-1.202	-10	-23	12	3	116063	459349	-0.079	-0.049	0	0	0
1	10	21	"Blank"	"Blank"	7270	50665	100	352	374	181	48	351	351	394	385	97	3	0	0	1393	1415	262	18	1450	1450	1460	266	18	13	2	0	0.000	0.000	0.000	0.000	0.000	0.000	0.000	0.000	0.000	0.000	0.000	0.000	0.000	0.000	-0.018	-0.657	0.655	0.623	5.683	0.060	0.001	316	2384	100	1	-57	-56	23	-35	-12	Error	Error	Error	1	-57	23	-35	118296	447134	-0.052	-0.169	0	0	0
1	11	21	"Blank"	"Blank"	7575	50675	90	351	395	200	50	367	367	419	638	152	0	0	0	1451	1448	248	17	1461	1461	1472	281	19	12	1	0	0.000	0.000	0.000	0.000	0.000	0.000	0.000	0.000	0.000	0.000	0.000	0.000	0.000	0.000	1.600	-2.154	0.798	0.815	4.237	4.673	0.055	256	1924	100	-16	-10	-26	28	-13	15	Error	Error	0.678	-16	-10	28	-13	101080	370645	-0.038	-0.085	0	0	0
1	12	21	"Blank"	"Blank"	7875	50670	95	352	474	913	192	354	354	391	301	76	11	2	0	1476	1505	300	19	1481	1481	1492	283	18	12	3	0	0.000	0.000	0.000	0.000	0.000	0.000	0.000	0.000	0.000	0.000	0.000	0.000	0.000	0.000	0.400	5.000	1.058	1.042	5.114	3.849	0.073	256	2088	100	-2	-5	-7	120	24	144	Error	Error	-1.322	-2	-5	120	24	121296	385383	0.276	0.046	0	0	0
1	13	21	"Blank"	"Blank"	8175	50665	80	371	418	379	90	347	347	380	362	95	6	1	0	1495	1614	1240	76	1490	1490	1499	274	18	19	5	0	0.000	0.000	0.000	0.000	0.000	0.000	0.000	0.000	0.000	0.000	0.000	0.000	0.000	0.000	4.800	0.573	0.578	0.596	5.544	0.248	0.396	208	1512	100	24	5	29	71	124	195	Error	Error	2.263	24	5	71	124	86879	335649	0.105	0.420	0	0	0
1	14	21	"Blank"	"Blank"	8475	50670	95	337	435	767	176	352	352	391	285	72	9	2	0	1512	1524	260	17	1508	1508	1533	445	29	4	0	0	0.000	0.000	0.000	0.000	0.000	0.000	0.000	0.000	0.000	0.000	0.000	0.000	0.000	0.000	-3.750	5.188	0.693	0.735	5.349	0.456	0.065	256	2088	100	-15	4	-11	83	16	99	Error	Error	Error	-15	4	83	16	111380	390061	0.154	-0.020	0	0	0
1	15	21	"Blank"	"Blank"	8770	50670	90	338	373	219	58	341	341	390	656	168	1	0	0	1508	1528	332	21	1477	1477	1504	293	19	17	3	0	0.000	0.000	0.000	0.000	0.000	0.000	0.000	0.000	0.000	0.000	0.000	0.000	0.000	0.000	-0.097	0.627	0.750	0.611	3.390	0.541	0.019	256	1924	100	-3	31	28	32	51	83	Error	Error	Error	-3	31	32	51	95377	391198	-0.026	0.082	0	0	0
1	16	21	"Blank"	"Blank"	9075	50665	90	346	375	182	48	354	354	385	242	62	9	1	0	1497	1516	266	17	1533	1533	1571	462	29	1	0	0	0.000	0.000	0.000	0.000	0.000	0.000	0.000	0.000	0.000	0.000	0.000	0.000	0.000	0.000	0.222	-1.235	0.639	0.744	3.531	0.072	0.010	256	1924	100	-8	-36	-44	21	-17	4	Error	Error	-2.170	-8	-36	21	-17	95994	387978	-0.041	-0.119	0	0	0
1	17	21	"Blank"	"Blank"	9370	50670	95	321	344	167	48	345	345	385	428	111	1	0	0	1467	1487	275	18	1511	1511	1537	500	32	4	0	0	0.000	0.000	0.000	0.000	0.000	0.000	0.000	0.000	0.000	0.000	0.000	0.000	0.000	0.000	0.545	0.042	0.537	0.572	4.790	0.001	0.000	256	2088	100	-24	-44	-68	-1	-24	-25	Error	Error	-0.874	-24	-44	-1	-24	88061	380627	-0.096	-0.100	0	0	0
1	18	21	"Blank"	"Blank"	9675	50665	105	365	381	168	44	351	351	373	179	47	18	3	0	1527	1543	268	17	1551	1551	1566	276	17	14	3	0	0.000	0.000	0.000	0.000	0.000	0.000	0.000	0.000	0.000	0.000	0.000	0.000	0.000	0.000	-0.583	-3.750	0.515	0.552	4.065	0.085	0.006	316	2572	100	14	-24	-10	30	-8	22	Error	Error	Error	14	-24	30	-8	120311	487709	0.045	-0.083	0	0	0
