# Supplementary material for: Application of hybridization control probe to increase accuracy on ligation detection or minisequencing diagnostic microarrays
Source: BMC Res Notes. 2009 Dec 14;2:249. doi: 10.1186/1756-0500-2-249 (PMC2799435; doi:10.1186/1756-0500-2-249)
Supplement: Additional file 3 — Gpr_files. Zip-compressed file containing raw microarray data in GenePix results format (.gpr) and GAL (GenePix Array List) files. [file 1756-0500-2-249-S3.ZIP › gpr_files/slide4/lasi4_1-16.gpr]

ATF	1.0
30	76    
"Type=GenePix Results 3"
"DateTime=2009/04/02 15:37:43"
"Settings=C:\Axon\Data\HPV\020409\lasi4.gps"
"GalFile=C:\Axon\Data\HPV\ArrayIt_032009_InstiBioGalfile.gal"
"ArrayOfArrays=1-16"
"PixelSize=5"
"Wavelengths=532	488"
"ImageFiles=C:\Axon\Data\HPV\020409\lasi4.tif 2	C:\Axon\Data\HPV\020409\lasi4.tif 3"
"NormalizationMethod=None"
"NormalizationFactors=1	1"
"JpegImage="
"StdDev=Type 1"
"RatioFormulations=W1/W3 (/532)	W1/W4 (/488)	W3/W4 (532/488)"
"FeatureType=Circular"
"Barcode="
"BackgroundSubtraction=LocalFeature"
"ImageOrigin=0, 0"
"JpegOrigin=3920, 0"
"Creator=GenePix Pro 6.1.0.2"
"Scanner=GenePix 4200A 01 Autoloader [2]"
"FocusPosition=0"
"Temperature=24.06"
"LinesAveraged=2"
"Comment="
"PMTGain=580	540"
"ScanPower=100	100"
"LaserPower=2.69	2.56"
"Filters=Standard Green	Standard Blue"
"ScanRegion=784,0,3824,13768"
"Supplier="
"Block"	"Column"	"Row"	"Name"	"ID"	"X"	"Y"	"Dia."	"F532 Median"	"F532 Mean"	"F532 SD"	"F532 CV"	"B532"	"B532 Median"	"B532 Mean"	"B532 SD"	"B532 CV"	"% > B532+1SD"	"% > B532+2SD"	"F532 % Sat."	"F488 Median"	"F488 Mean"	"F488 SD"	"F488 CV"	"B488"	"B488 Median"	"B488 Mean"	"B488 SD"	"B488 CV"	"% > B488+1SD"	"% > B488+2SD"	"F488 % Sat."	"Ratio of Medians (1/532)"	"Ratio of Means (1/532)"	"Median of Ratios (1/532)"	"Mean of Ratios (1/532)"	"Ratios SD (1/532)"	"Rgn Ratio (1/532)"	"Rgn R2 (1/532)"	"Ratio of Medians (1/488)"	"Ratio of Means (1/488)"	"Median of Ratios (1/488)"	"Mean of Ratios (1/488)"	"Ratios SD (1/488)"	"Rgn Ratio (1/488)"	"Rgn R2 (1/488)"	"Ratio of Medians (532/488)"	"Ratio of Means (532/488)"	"Median of Ratios (532/488)"	"Mean of Ratios (532/488)"	"Ratios SD (532/488)"	"Rgn Ratio (532/488)"	"Rgn R2 (532/488)"	"F Pixels"	"B Pixels"	"Circularity"	"Sum of Medians (1/532)"	"Sum of Medians (1/488)"	"Sum of Medians (532/488)"	"Sum of Means (1/532)"	"Sum of Means (1/488)"	"Sum of Means (532/488)"	"Log Ratio (1/532)"	"Log Ratio (1/488)"	"Log Ratio (532/488)"	"F532 Median - B532"	"F488 Median - B488"	"F532 Mean - B532"	"F488 Mean - B488"	"F532 Total Intensity"	"F488 Total Intensity"	"SNR 532"	"SNR 488"	"Flags"	"Normalize"	"Autoflag"
1	1	1	"A1"	"A1"	4045	-230	100	0	0	0	0	0	0	0	0	0	0	0	0	0	0	0	0	0	0	0	0	0	0	0	0	0.000	0.000	0.000	0.000	0.000	0.000	0.000	0.000	0.000	0.000	0.000	0.000	0.000	0.000	0.000	0.000	0.000	0.000	0.000	0.000	0.000	0	0	100	0	0	0	0	0	0	Error	Error	Error	0	0	0	0	0	0	0.000	0.000	0	0	0
1	2	1	"A1"	"A1"	4345	-230	100	0	0	0	0	0	0	0	0	0	0	0	0	0	0	0	0	0	0	0	0	0	0	0	0	0.000	0.000	0.000	0.000	0.000	0.000	0.000	0.000	0.000	0.000	0.000	0.000	0.000	0.000	0.000	0.000	0.000	0.000	0.000	0.000	0.000	0	0	100	0	0	0	0	0	0	Error	Error	Error	0	0	0	0	0	0	0.000	0.000	0	0	0
1	3	1	"A1"	"A1"	4645	-230	100	0	0	0	0	0	0	0	0	0	0	0	0	0	0	0	0	0	0	0	0	0	0	0	0	0.000	0.000	0.000	0.000	0.000	0.000	0.000	0.000	0.000	0.000	0.000	0.000	0.000	0.000	0.000	0.000	0.000	0.000	0.000	0.000	0.000	0	0	100	0	0	0	0	0	0	Error	Error	Error	0	0	0	0	0	0	0.000	0.000	0	0	0
1	4	1	"A2"	"A2"	4945	-230	100	0	0	0	0	0	0	0	0	0	0	0	0	0	0	0	0	0	0	0	0	0	0	0	0	0.000	0.000	0.000	0.000	0.000	0.000	0.000	0.000	0.000	0.000	0.000	0.000	0.000	0.000	0.000	0.000	0.000	0.000	0.000	0.000	0.000	0	0	100	0	0	0	0	0	0	Error	Error	Error	0	0	0	0	0	0	0.000	0.000	0	0	0
1	5	1	"A2"	"A2"	5245	-230	100	0	0	0	0	0	0	0	0	0	0	0	0	0	0	0	0	0	0	0	0	0	0	0	0	0.000	0.000	0.000	0.000	0.000	0.000	0.000	0.000	0.000	0.000	0.000	0.000	0.000	0.000	0.000	0.000	0.000	0.000	0.000	0.000	0.000	0	0	100	0	0	0	0	0	0	Error	Error	Error	0	0	0	0	0	0	0.000	0.000	0	0	0
1	6	1	"A2"	"A2"	5545	-230	100	0	0	0	0	0	0	0	0	0	0	0	0	0	0	0	0	0	0	0	0	0	0	0	0	0.000	0.000	0.000	0.000	0.000	0.000	0.000	0.000	0.000	0.000	0.000	0.000	0.000	0.000	0.000	0.000	0.000	0.000	0.000	0.000	0.000	0	0	100	0	0	0	0	0	0	Error	Error	Error	0	0	0	0	0	0	0.000	0.000	0	0	0
1	7	1	"A3"	"A3"	5845	-230	100	0	0	0	0	0	0	0	0	0	0	0	0	0	0	0	0	0	0	0	0	0	0	0	0	0.000	0.000	0.000	0.000	0.000	0.000	0.000	0.000	0.000	0.000	0.000	0.000	0.000	0.000	0.000	0.000	0.000	0.000	0.000	0.000	0.000	0	0	100	0	0	0	0	0	0	Error	Error	Error	0	0	0	0	0	0	0.000	0.000	0	0	0
1	8	1	"A3"	"A3"	6145	-230	100	0	0	0	0	0	0	0	0	0	0	0	0	0	0	0	0	0	0	0	0	0	0	0	0	0.000	0.000	0.000	0.000	0.000	0.000	0.000	0.000	0.000	0.000	0.000	0.000	0.000	0.000	0.000	0.000	0.000	0.000	0.000	0.000	0.000	0	0	100	0	0	0	0	0	0	Error	Error	Error	0	0	0	0	0	0	0.000	0.000	0	0	0
1	9	1	"A3"	"A3"	6445	-230	100	0	0	0	0	0	0	0	0	0	0	0	0	0	0	0	0	0	0	0	0	0	0	0	0	0.000	0.000	0.000	0.000	0.000	0.000	0.000	0.000	0.000	0.000	0.000	0.000	0.000	0.000	0.000	0.000	0.000	0.000	0.000	0.000	0.000	0	0	100	0	0	0	0	0	0	Error	Error	Error	0	0	0	0	0	0	0.000	0.000	0	0	0
1	10	1	"A4"	"A4"	6745	-230	100	0	0	0	0	0	0	0	0	0	0	0	0	0	0	0	0	0	0	0	0	0	0	0	0	0.000	0.000	0.000	0.000	0.000	0.000	0.000	0.000	0.000	0.000	0.000	0.000	0.000	0.000	0.000	0.000	0.000	0.000	0.000	0.000	0.000	0	0	100	0	0	0	0	0	0	Error	Error	Error	0	0	0	0	0	0	0.000	0.000	0	0	0
1	11	1	"A4"	"A4"	7045	-235	100	0	0	0	0	0	0	0	0	0	0	0	0	0	0	0	0	0	0	0	0	0	0	0	0	0.000	0.000	0.000	0.000	0.000	0.000	0.000	0.000	0.000	0.000	0.000	0.000	0.000	0.000	0.000	0.000	0.000	0.000	0.000	0.000	0.000	0	0	100	0	0	0	0	0	0	Error	Error	Error	0	0	0	0	0	0	0.000	0.000	0	0	0
1	12	1	"A4"	"A4"	7345	-235	100	0	0	0	0	0	0	0	0	0	0	0	0	0	0	0	0	0	0	0	0	0	0	0	0	0.000	0.000	0.000	0.000	0.000	0.000	0.000	0.000	0.000	0.000	0.000	0.000	0.000	0.000	0.000	0.000	0.000	0.000	0.000	0.000	0.000	0	0	100	0	0	0	0	0	0	Error	Error	Error	0	0	0	0	0	0	0.000	0.000	0	0	0
1	13	1	"A5"	"A5"	7645	-235	100	0	0	0	0	0	0	0	0	0	0	0	0	0	0	0	0	0	0	0	0	0	0	0	0	0.000	0.000	0.000	0.000	0.000	0.000	0.000	0.000	0.000	0.000	0.000	0.000	0.000	0.000	0.000	0.000	0.000	0.000	0.000	0.000	0.000	0	0	100	0	0	0	0	0	0	Error	Error	Error	0	0	0	0	0	0	0.000	0.000	0	0	0
1	14	1	"A5"	"A5"	7945	-235	100	0	0	0	0	0	0	0	0	0	0	0	0	0	0	0	0	0	0	0	0	0	0	0	0	0.000	0.000	0.000	0.000	0.000	0.000	0.000	0.000	0.000	0.000	0.000	0.000	0.000	0.000	0.000	0.000	0.000	0.000	0.000	0.000	0.000	0	0	100	0	0	0	0	0	0	Error	Error	Error	0	0	0	0	0	0	0.000	0.000	0	0	0
1	15	1	"A5"	"A5"	8245	-235	100	0	0	0	0	0	0	0	0	0	0	0	0	0	0	0	0	0	0	0	0	0	0	0	0	0.000	0.000	0.000	0.000	0.000	0.000	0.000	0.000	0.000	0.000	0.000	0.000	0.000	0.000	0.000	0.000	0.000	0.000	0.000	0.000	0.000	0	0	100	0	0	0	0	0	0	Error	Error	Error	0	0	0	0	0	0	0.000	0.000	0	0	0
1	16	1	"A6"	"A6"	8545	-235	100	0	0	0	0	0	0	0	0	0	0	0	0	0	0	0	0	0	0	0	0	0	0	0	0	0.000	0.000	0.000	0.000	0.000	0.000	0.000	0.000	0.000	0.000	0.000	0.000	0.000	0.000	0.000	0.000	0.000	0.000	0.000	0.000	0.000	0	0	100	0	0	0	0	0	0	Error	Error	Error	0	0	0	0	0	0	0.000	0.000	0	0	0
1	17	1	"A6"	"A6"	8845	-235	100	0	0	0	0	0	0	0	0	0	0	0	0	0	0	0	0	0	0	0	0	0	0	0	0	0.000	0.000	0.000	0.000	0.000	0.000	0.000	0.000	0.000	0.000	0.000	0.000	0.000	0.000	0.000	0.000	0.000	0.000	0.000	0.000	0.000	0	0	100	0	0	0	0	0	0	Error	Error	Error	0	0	0	0	0	0	0.000	0.000	0	0	0
1	18	1	"A6"	"A6"	9145	-235	100	0	0	0	0	0	0	0	0	0	0	0	0	0	0	0	0	0	0	0	0	0	0	0	0	0.000	0.000	0.000	0.000	0.000	0.000	0.000	0.000	0.000	0.000	0.000	0.000	0.000	0.000	0.000	0.000	0.000	0.000	0.000	0.000	0.000	0	0	100	0	0	0	0	0	0	Error	Error	Error	0	0	0	0	0	0	0.000	0.000	0	0	0
1	1	2	"A7"	"A7"	4025	-25	100	0	0	0	0	0	0	0	0	0	0	0	0	0	0	0	0	0	0	0	0	0	0	0	0	0.000	0.000	0.000	0.000	0.000	0.000	0.000	0.000	0.000	0.000	0.000	0.000	0.000	0.000	0.000	0.000	0.000	0.000	0.000	0.000	0.000	0	0	100	0	0	0	0	0	0	Error	Error	Error	0	0	0	0	0	0	0.000	0.000	0	0	0
1	2	2	"A7"	"A7"	4320	-25	100	0	0	0	0	0	0	0	0	0	0	0	0	0	0	0	0	0	0	0	0	0	0	0	0	0.000	0.000	0.000	0.000	0.000	0.000	0.000	0.000	0.000	0.000	0.000	0.000	0.000	0.000	0.000	0.000	0.000	0.000	0.000	0.000	0.000	0	0	100	0	0	0	0	0	0	Error	Error	Error	0	0	0	0	0	0	0.000	0.000	0	0	0
1	3	2	"A7"	"A7"	4625	-25	100	0	0	0	0	0	0	0	0	0	0	0	0	0	0	0	0	0	0	0	0	0	0	0	0	0.000	0.000	0.000	0.000	0.000	0.000	0.000	0.000	0.000	0.000	0.000	0.000	0.000	0.000	0.000	0.000	0.000	0.000	0.000	0.000	0.000	0	0	100	0	0	0	0	0	0	Error	Error	Error	0	0	0	0	0	0	0.000	0.000	0	0	0
1	4	2	"A8"	"A8"	4915	-20	100	0	0	0	0	0	0	0	0	0	0	0	0	0	0	0	0	0	0	0	0	0	0	0	0	0.000	0.000	0.000	0.000	0.000	0.000	0.000	0.000	0.000	0.000	0.000	0.000	0.000	0.000	0.000	0.000	0.000	0.000	0.000	0.000	0.000	0	0	100	0	0	0	0	0	0	Error	Error	Error	0	0	0	0	0	0	0.000	0.000	0	0	0
1	5	2	"A8"	"A8"	5215	-20	100	0	0	0	0	0	0	0	0	0	0	0	0	0	0	0	0	0	0	0	0	0	0	0	0	0.000	0.000	0.000	0.000	0.000	0.000	0.000	0.000	0.000	0.000	0.000	0.000	0.000	0.000	0.000	0.000	0.000	0.000	0.000	0.000	0.000	0	0	100	0	0	0	0	0	0	Error	Error	Error	0	0	0	0	0	0	0.000	0.000	0	0	0
1	6	2	"A8"	"A8"	5525	-20	100	0	0	0	0	0	0	0	0	0	0	0	0	0	0	0	0	0	0	0	0	0	0	0	0	0.000	0.000	0.000	0.000	0.000	0.000	0.000	0.000	0.000	0.000	0.000	0.000	0.000	0.000	0.000	0.000	0.000	0.000	0.000	0.000	0.000	0	0	100	0	0	0	0	0	0	Error	Error	Error	0	0	0	0	0	0	0.000	0.000	0	0	0
1	7	2	"A9"	"A9"	5825	-20	100	0	0	0	0	0	0	0	0	0	0	0	0	0	0	0	0	0	0	0	0	0	0	0	0	0.000	0.000	0.000	0.000	0.000	0.000	0.000	0.000	0.000	0.000	0.000	0.000	0.000	0.000	0.000	0.000	0.000	0.000	0.000	0.000	0.000	0	0	100	0	0	0	0	0	0	Error	Error	Error	0	0	0	0	0	0	0.000	0.000	0	0	0
1	8	2	"A9"	"A9"	6125	-15	100	0	0	0	0	0	0	0	0	0	0	0	0	0	0	0	0	0	0	0	0	0	0	0	0	0.000	0.000	0.000	0.000	0.000	0.000	0.000	0.000	0.000	0.000	0.000	0.000	0.000	0.000	0.000	0.000	0.000	0.000	0.000	0.000	0.000	0	0	100	0	0	0	0	0	0	Error	Error	Error	0	0	0	0	0	0	0.000	0.000	0	0	0
1	9	2	"A9"	"A9"	6420	-20	100	0	0	0	0	0	0	0	0	0	0	0	0	0	0	0	0	0	0	0	0	0	0	0	0	0.000	0.000	0.000	0.000	0.000	0.000	0.000	0.000	0.000	0.000	0.000	0.000	0.000	0.000	0.000	0.000	0.000	0.000	0.000	0.000	0.000	0	0	100	0	0	0	0	0	0	Error	Error	Error	0	0	0	0	0	0	0.000	0.000	0	0	0
1	10	2	"A10"	"A10"	6720	-15	100	0	0	0	0	0	0	0	0	0	0	0	0	0	0	0	0	0	0	0	0	0	0	0	0	0.000	0.000	0.000	0.000	0.000	0.000	0.000	0.000	0.000	0.000	0.000	0.000	0.000	0.000	0.000	0.000	0.000	0.000	0.000	0.000	0.000	0	0	100	0	0	0	0	0	0	Error	Error	Error	0	0	0	0	0	0	0.000	0.000	0	0	0
1	11	2	"A10"	"A10"	7020	-20	100	0	0	0	0	0	0	0	0	0	0	0	0	0	0	0	0	0	0	0	0	0	0	0	0	0.000	0.000	0.000	0.000	0.000	0.000	0.000	0.000	0.000	0.000	0.000	0.000	0.000	0.000	0.000	0.000	0.000	0.000	0.000	0.000	0.000	0	0	100	0	0	0	0	0	0	Error	Error	Error	0	0	0	0	0	0	0.000	0.000	0	0	0
1	12	2	"A10"	"A10"	7315	-20	100	0	0	0	0	0	0	0	0	0	0	0	0	0	0	0	0	0	0	0	0	0	0	0	0	0.000	0.000	0.000	0.000	0.000	0.000	0.000	0.000	0.000	0.000	0.000	0.000	0.000	0.000	0.000	0.000	0.000	0.000	0.000	0.000	0.000	0	0	100	0	0	0	0	0	0	Error	Error	Error	0	0	0	0	0	0	0.000	0.000	0	0	0
1	13	2	"A11"	"A11"	7620	-25	100	0	0	0	0	0	0	0	0	0	0	0	0	0	0	0	0	0	0	0	0	0	0	0	0	0.000	0.000	0.000	0.000	0.000	0.000	0.000	0.000	0.000	0.000	0.000	0.000	0.000	0.000	0.000	0.000	0.000	0.000	0.000	0.000	0.000	0	0	100	0	0	0	0	0	0	Error	Error	Error	0	0	0	0	0	0	0.000	0.000	0	0	0
1	14	2	"A11"	"A11"	7920	-20	100	0	0	0	0	0	0	0	0	0	0	0	0	0	0	0	0	0	0	0	0	0	0	0	0	0.000	0.000	0.000	0.000	0.000	0.000	0.000	0.000	0.000	0.000	0.000	0.000	0.000	0.000	0.000	0.000	0.000	0.000	0.000	0.000	0.000	0	0	100	0	0	0	0	0	0	Error	Error	Error	0	0	0	0	0	0	0.000	0.000	0	0	0
1	15	2	"A11"	"A11"	8220	-25	100	0	0	0	0	0	0	0	0	0	0	0	0	0	0	0	0	0	0	0	0	0	0	0	0	0.000	0.000	0.000	0.000	0.000	0.000	0.000	0.000	0.000	0.000	0.000	0.000	0.000	0.000	0.000	0.000	0.000	0.000	0.000	0.000	0.000	0	0	100	0	0	0	0	0	0	Error	Error	Error	0	0	0	0	0	0	0.000	0.000	0	0	0
1	16	2	"A12"	"A12"	8525	-25	100	0	0	0	0	0	0	0	0	0	0	0	0	0	0	0	0	0	0	0	0	0	0	0	0	0.000	0.000	0.000	0.000	0.000	0.000	0.000	0.000	0.000	0.000	0.000	0.000	0.000	0.000	0.000	0.000	0.000	0.000	0.000	0.000	0.000	0	0	100	0	0	0	0	0	0	Error	Error	Error	0	0	0	0	0	0	0.000	0.000	0	0	0
1	17	2	"A12"	"A12"	8820	-25	100	0	0	0	0	0	0	0	0	0	0	0	0	0	0	0	0	0	0	0	0	0	0	0	0	0.000	0.000	0.000	0.000	0.000	0.000	0.000	0.000	0.000	0.000	0.000	0.000	0.000	0.000	0.000	0.000	0.000	0.000	0.000	0.000	0.000	0	0	100	0	0	0	0	0	0	Error	Error	Error	0	0	0	0	0	0	0.000	0.000	0	0	0
1	18	2	"A12"	"A12"	9120	-25	100	0	0	0	0	0	0	0	0	0	0	0	0	0	0	0	0	0	0	0	0	0	0	0	0	0.000	0.000	0.000	0.000	0.000	0.000	0.000	0.000	0.000	0.000	0.000	0.000	0.000	0.000	0.000	0.000	0.000	0.000	0.000	0.000	0.000	0	0	100	0	0	0	0	0	0	Error	Error	Error	0	0	0	0	0	0	0.000	0.000	0	0	0
1	1	3	"A13"	"A13"	4030	290	100	455	465	188	40	393	393	415	200	48	22	5	0	9975	9796	1825	18	1316	1316	1349	400	29	100	100	0	0.000	0.000	0.000	0.000	0.000	0.000	0.000	0.000	0.000	0.000	0.000	0.000	0.000	0.000	0.007	0.008	0.017	0.014	2.920	0.007	0.021	316	2156	100	62	8659	8721	72	8480	8552	Error	Error	-7.126	62	8659	72	8480	146788	3095438	0.250	21.118	0	0	0
1	2	3	"A13"	"A13"	4330	285	100	430	438	166	37	370	370	390	184	47	23	4	0	9807	9266	2728	29	1273	1273	1483	1234	83	92	91	0	0.000	0.000	0.000	0.000	0.000	0.000	0.000	0.000	0.000	0.000	0.000	0.000	0.000	0.000	0.007	0.009	0.018	0.017	4.490	0.006	0.014	316	2384	100	60	8534	8594	68	7993	8061	Error	Error	-7.152	60	8534	68	7993	138266	2928154	0.261	6.307	0	0	0
1	3	3	"A13"	"A13"	4630	285	100	418	432	170	39	347	347	370	216	58	21	2	0	9853	9096	2793	30	1259	1259	1434	1119	78	93	92	0	0.000	0.000	0.000	0.000	0.000	0.000	0.000	0.000	0.000	0.000	0.000	0.000	0.000	0.000	0.008	0.011	0.019	0.016	4.292	0.009	0.044	316	2384	100	71	8594	8665	85	7837	7922	Error	Error	-6.919	71	8594	85	7837	136442	2874444	0.287	6.847	0	0	0
1	4	3	"A14"	"A14"	4935	285	100	428	462	300	64	351	351	456	1739	381	0	0	0	8912	8649	2046	23	1280	1280	1425	1891	132	98	95	0	0.000	0.000	0.000	0.000	0.000	0.000	0.000	0.000	0.000	0.000	0.000	0.000	0.000	0.000	0.010	0.015	0.021	0.018	3.146	0.014	0.055	316	2384	100	77	7632	7709	111	7369	7480	Error	Error	-6.631	77	7632	111	7369	146114	2733081	0.003	3.820	0	0	0
1	5	3	"A14"	"A14"	5235	290	95	399	417	182	43	350	350	390	427	109	4	0	0	7308	6918	2520	36	1277	1277	1476	1203	81	99	82	0	0.000	0.000	0.000	0.000	0.000	0.000	0.000	0.000	0.000	0.000	0.000	0.000	0.000	0.000	0.008	0.012	0.025	0.023	3.187	0.007	0.013	256	2088	100	49	6031	6080	67	5641	5708	Error	Error	-6.943	49	6031	67	5641	106842	1771002	0.063	4.524	0	0	0
1	6	3	"A14"	"A14"	5530	285	100	381	421	240	57	346	346	364	174	47	23	6	0	7775	7987	4197	52	1248	1248	1532	1664	108	88	71	0	0.000	0.000	0.000	0.000	0.000	0.000	0.000	0.000	0.000	0.000	0.000	0.000	0.000	0.000	0.005	0.011	0.025	0.026	4.832	0.007	0.024	316	2384	100	35	6527	6562	75	6739	6814	Error	Error	-7.543	35	6527	75	6739	132981	2524026	0.328	3.879	0	0	0
1	7	3	"A15"	"A15"	5835	290	100	386	427	431	100	333	333	393	1155	293	0	0	0	7804	7848	1983	25	1225	1225	1259	535	42	100	98	0	0.000	0.000	0.000	0.000	0.000	0.000	0.000	0.000	0.000	0.000	0.000	0.000	0.000	0.000	0.008	0.014	0.023	0.018	3.500	0.010	0.015	316	2384	100	53	6579	6632	94	6623	6717	Error	Error	-6.956	53	6579	94	6623	134787	2479892	0.029	12.316	0	0	0
1	8	3	"A15"	"A15"	6130	285	100	380	399	250	62	328	328	363	393	108	3	0	0	6165	6107	2881	47	1218	1218	1350	970	71	90	85	0	0.000	0.000	0.000	0.000	0.000	0.000	0.000	0.000	0.000	0.000	0.000	0.000	0.000	0.000	0.011	0.015	0.027	0.031	4.284	0.002	0.000	316	2384	100	52	4947	4999	71	4889	4960	Error	Error	-6.572	52	4947	71	4889	125978	1929706	0.092	4.904	0	0	0
1	9	3	"A15"	"A15"	6430	285	100	365	428	375	87	336	336	461	968	209	0	0	0	6605	6343	2805	44	1222	1222	1550	2461	158	80	52	0	0.000	0.000	0.000	0.000	0.000	0.000	0.000	0.000	0.000	0.000	0.000	0.000	0.000	0.000	0.005	0.018	0.033	0.034	3.936	0.215	0.427	316	2384	100	29	5383	5412	92	5121	5213	Error	Error	-7.536	29	5383	92	5121	135354	2004248	-0.034	1.948	0	0	0
1	10	3	"A16"	"A16"	6730	285	100	395	407	168	41	334	334	355	202	56	23	3	0	8659	8364	2535	30	1207	1207	1254	516	41	95	94	0	0.000	0.000	0.000	0.000	0.000	0.000	0.000	0.000	0.000	0.000	0.000	0.000	0.000	0.000	0.008	0.010	0.021	0.019	3.571	0.006	0.009	316	2384	100	61	7452	7513	73	7157	7230	Error	Error	-6.933	61	7452	73	7157	128737	2643018	0.257	13.779	0	0	0
1	11	3	"A16"	"A16"	7030	285	100	393	411	168	40	322	322	357	265	74	12	1	0	8935	8178	2925	35	1223	1223	1346	885	65	89	88	0	0.000	0.000	0.000	0.000	0.000	0.000	0.000	0.000	0.000	0.000	0.000	0.000	0.000	0.000	0.009	0.013	0.019	0.020	4.924	0.008	0.026	316	2384	100	71	7712	7783	89	6955	7044	Error	Error	-6.763	71	7712	89	6955	129734	2584173	0.204	7.720	0	0	0
1	12	3	"A16"	"A16"	7330	280	100	379	410	206	50	332	332	473	2216	468	0	0	0	8624	7863	2956	37	1227	1227	1436	1153	80	87	85	0	0.000	0.000	0.000	0.000	0.000	0.000	0.000	0.000	0.000	0.000	0.000	0.000	0.000	0.000	0.006	0.012	0.021	0.023	4.143	0.008	0.001	316	2384	100	47	7397	7444	78	6636	6714	Error	Error	-7.298	47	7397	78	6636	129512	2484821	-0.028	5.574	0	0	0
1	13	3	"A17"	"A17"	7630	280	100	351	373	185	49	331	331	371	334	90	3	0	0	3603	4114	1918	46	1264	1264	1456	1082	74	84	53	0	0.000	0.000	0.000	0.000	0.000	0.000	0.000	0.000	0.000	0.000	0.000	0.000	0.000	0.000	0.009	0.015	0.042	0.046	3.720	0.012	0.007	316	2384	100	20	2339	2359	42	2850	2892	Error	Error	-6.870	20	2339	42	2850	117958	1299915	0.006	2.457	0	0	0
1	14	3	"A17"	"A17"	7930	280	100	373	408	208	50	331	331	359	219	61	18	4	0	3955	4279	2075	48	1312	1312	1591	1360	85	68	49	0	0.000	0.000	0.000	0.000	0.000	0.000	0.000	0.000	0.000	0.000	0.000	0.000	0.000	0.000	0.016	0.026	0.053	0.052	5.156	0.013	0.006	316	2384	100	42	2643	2685	77	2967	3044	Error	Error	-5.976	42	2643	77	2967	129030	1352171	0.224	1.976	0	0	0
1	15	3	"A17"	"A17"	8230	280	100	410	441	233	52	348	348	377	283	75	12	2	0	3696	4623	2549	55	1338	1338	1625	1420	87	63	45	0	0.000	0.000	0.000	0.000	0.000	0.000	0.000	0.000	0.000	0.000	0.000	0.000	0.000	0.000	0.026	0.028	0.048	0.050	5.487	0.011	0.006	316	2384	100	62	2358	2420	93	3285	3378	Error	Error	-5.249	62	2358	93	3285	139363	1460745	0.226	2.111	0	0	0
1	16	3	"A18"	"A18"	8530	280	100	393	432	270	62	346	346	410	691	168	1	0	0	4979	4988	1739	34	1347	1347	1439	668	46	94	92	0	0.000	0.000	0.000	0.000	0.000	0.000	0.000	0.000	0.000	0.000	0.000	0.000	0.000	0.000	0.013	0.024	0.038	0.032	4.171	0.009	0.005	316	2384	100	47	3632	3679	86	3641	3727	Error	Error	-6.272	47	3632	86	3641	136402	1576121	0.032	5.313	0	0	0
1	17	3	"A18"	"A18"	8830	280	100	398	420	185	44	356	356	387	373	96	4	0	0	4147	4616	2029	43	1390	1390	1620	1171	72	86	57	0	0.000	0.000	0.000	0.000	0.000	0.000	0.000	0.000	0.000	0.000	0.000	0.000	0.000	0.000	0.015	0.020	0.042	0.044	4.104	0.010	0.018	316	2384	100	42	2757	2799	64	3226	3290	Error	Error	-6.037	42	2757	64	3226	132610	1458594	0.088	2.558	0	0	0
1	18	3	"A18"	"A18"	9130	280	100	374	433	464	107	347	347	381	306	80	8	1	0	3906	4229	1739	41	1383	1383	1648	1249	75	81	50	0	0.000	0.000	0.000	0.000	0.000	0.000	0.000	0.000	0.000	0.000	0.000	0.000	0.000	0.000	0.011	0.030	0.042	0.047	4.344	0.022	0.017	316	2384	100	27	2523	2550	86	2846	2932	Error	Error	-6.546	27	2523	86	2846	136807	1336318	0.170	2.066	0	0	0
1	1	4	"A19"	"A19"	4030	590	100	405	435	350	80	383	383	425	314	73	5	0	0	3239	4040	2245	55	1356	1356	1732	1610	92	56	31	0	0.000	0.000	0.000	0.000	0.000	0.000	0.000	0.000	0.000	0.000	0.000	0.000	0.000	0.000	0.012	0.019	0.046	0.048	4.788	0.007	0.004	316	2156	100	22	1883	1905	52	2684	2736	Error	Error	-6.419	22	1883	52	2684	137457	1276724	0.032	1.434	0	0	0
1	2	4	"A19"	"A19"	4330	590	100	397	405	165	40	370	370	460	1547	336	0	0	0	5622	5321	2694	50	1338	1338	1819	1838	101	68	52	0	0.000	0.000	0.000	0.000	0.000	0.000	0.000	0.000	0.000	0.000	0.000	0.000	0.000	0.000	0.006	0.009	0.037	0.037	5.115	0.008	0.013	316	2384	100	27	4284	4311	35	3983	4018	Error	Error	-7.310	27	4284	35	3983	128032	1681465	-0.036	1.905	0	0	0
1	3	4	"A19"	"A19"	4630	590	100	437	1155	5303	459	354	354	413	1036	250	5	2	0	3715	4911	3051	62	1323	1323	1736	1724	99	68	38	0	0.000	0.000	0.000	0.000	0.000	0.000	0.000	0.000	0.000	0.000	0.000	0.000	0.000	0.000	0.035	0.223	0.066	0.077	6.541	0.939	0.099	316	2384	100	83	2392	2475	801	3588	4389	Error	Error	-4.849	83	2392	801	3588	365031	1551994	0.716	1.842	0	0	0
1	4	4	"A20"	"A20"	4930	590	100	371	380	154	40	350	350	379	259	68	9	0	0	3798	5243	3639	69	1303	1303	1749	2093	119	58	34	0	0.000	0.000	0.000	0.000	0.000	0.000	0.000	0.000	0.000	0.000	0.000	0.000	0.000	0.000	0.008	0.008	0.038	0.043	5.266	0.005	0.004	316	2384	100	21	2495	2516	30	3940	3970	Error	Error	-6.893	21	2495	30	3940	120084	1656664	0.004	1.669	0	0	0
1	5	4	"A20"	"A20"	5230	590	100	363	377	199	52	342	342	370	188	50	14	1	0	3388	4096	2270	55	1329	1329	1741	1808	103	54	29	0	0.000	0.000	0.000	0.000	0.000	0.000	0.000	0.000	0.000	0.000	0.000	0.000	0.000	0.000	0.010	0.013	0.048	0.047	4.664	0.011	0.020	316	2384	100	21	2059	2080	35	2767	2802	Error	Error	-6.615	21	2059	35	2767	119276	1294399	0.037	1.303	0	0	0
1	6	4	"A20"	"A20"	5530	585	100	364	531	1242	233	350	350	429	1185	276	2	1	0	3970	5398	3789	70	1325	1325	1922	2393	124	54	30	0	0.000	0.000	0.000	0.000	0.000	0.000	0.000	0.000	0.000	0.000	0.000	0.000	0.000	0.000	0.005	0.044	0.038	0.042	6.956	0.001	0.000	316	2384	100	14	2645	2659	181	4073	4254	Error	Error	-7.562	14	2645	181	4073	167886	1705832	0.086	1.453	0	0	0
1	7	4	"A21"	"A21"	5830	585	100	420	469	553	117	335	335	371	368	99	6	0	0	7565	7207	3759	52	1286	1286	1529	1426	93	86	70	0	0.000	0.000	0.000	0.000	0.000	0.000	0.000	0.000	0.000	0.000	0.000	0.000	0.000	0.000	0.014	0.023	0.026	0.027	3.690	0.015	0.035	316	2384	100	85	6279	6364	134	5921	6055	Error	Error	-6.207	85	6279	134	5921	148158	2277472	0.266	3.982	0	0	0
1	8	4	"A21"	"A21"	6130	585	100	378	400	205	51	339	339	360	179	49	25	6	0	4308	6219	3985	64	1300	1300	1813	2264	124	60	43	0	0.000	0.000	0.000	0.000	0.000	0.000	0.000	0.000	0.000	0.000	0.000	0.000	0.000	0.000	0.013	0.012	0.030	0.033	4.982	0.009	0.048	316	2384	100	39	3008	3047	61	4919	4980	Error	Error	-6.269	39	3008	61	4919	126359	1965335	0.223	1.946	0	0	0
1	9	4	"A21"	"A21"	6430	585	100	375	395	192	48	345	345	364	188	51	16	3	0	5016	6226	3710	59	1313	1313	1786	2122	118	70	46	0	0.000	0.000	0.000	0.000	0.000	0.000	0.000	0.000	0.000	0.000	0.000	0.000	0.000	0.000	0.008	0.010	0.029	0.033	6.595	0.008	0.036	316	2384	100	30	3703	3733	50	4913	4963	Error	Error	-6.948	30	3703	50	4913	124758	1967383	0.165	2.092	0	0	0
1	10	4	"A22"	"A22"	6730	585	100	388	425	244	57	333	333	361	296	81	7	1	0	8506	8748	3351	38	1300	1300	1852	2336	126	92	80	0	0.000	0.000	0.000	0.000	0.000	0.000	0.000	0.000	0.000	0.000	0.000	0.000	0.000	0.000	0.008	0.012	0.016	0.016	3.458	0.007	0.007	316	2384	100	55	7206	7261	92	7448	7540	Error	Error	-7.034	55	7206	92	7448	134183	2764489	0.216	2.952	0	0	0
1	11	4	"A22"	"A22"	7030	585	100	411	429	189	44	334	334	381	389	102	5	0	0	9589	9515	3016	31	1317	1317	2125	2866	134	93	84	0	0.000	0.000	0.000	0.000	0.000	0.000	0.000	0.000	0.000	0.000	0.000	0.000	0.000	0.000	0.009	0.012	0.019	0.017	3.029	0.014	0.049	316	2384	100	77	8272	8349	95	8198	8293	Error	Error	-6.747	77	8272	95	8198	135575	3006808	0.123	2.579	0	0	0
1	12	4	"A22"	"A22"	7330	585	100	396	424	191	45	327	327	350	174	49	30	7	0	8185	8377	3000	35	1326	1326	2182	2906	133	89	67	0	0.000	0.000	0.000	0.000	0.000	0.000	0.000	0.000	0.000	0.000	0.000	0.000	0.000	0.000	0.010	0.014	0.021	0.020	3.661	0.010	0.064	316	2384	100	69	6859	6928	97	7051	7148	Error	Error	-6.635	69	6859	97	7051	133863	2646990	0.425	2.132	0	0	0
1	13	4	"A23"	"A23"	7630	585	100	360	370	167	45	339	339	386	373	96	2	0	0	4548	5127	2799	54	1309	1309	1509	1388	91	79	54	0	0.000	0.000	0.000	0.000	0.000	0.000	0.000	0.000	0.000	0.000	0.000	0.000	0.000	0.000	0.006	0.008	0.038	0.035	4.153	0.011	0.011	316	2384	100	21	3239	3260	31	3818	3849	Error	Error	-7.269	21	3239	31	3818	116806	1620118	-0.043	2.607	0	0	0
1	14	4	"A23"	"A23"	7930	585	100	372	388	161	41	339	339	380	366	96	4	0	0	3829	4861	2784	57	1337	1337	1725	1732	100	65	38	0	0.000	0.000	0.000	0.000	0.000	0.000	0.000	0.000	0.000	0.000	0.000	0.000	0.000	0.000	0.013	0.014	0.033	0.035	3.998	0.008	0.004	316	2384	100	33	2492	2525	49	3524	3573	Error	Error	-6.239	33	2492	49	3524	122738	1536083	0.022	1.811	0	0	0
1	15	4	"A23"	"A23"	8230	585	100	384	620	2487	401	349	349	383	390	101	5	1	0	3410	4322	2335	54	1364	1364	1549	1059	68	80	49	0	0.000	0.000	0.000	0.000	0.000	0.000	0.000	0.000	0.000	0.000	0.000	0.000	0.000	0.000	0.017	0.092	0.060	0.061	5.035	0.030	0.001	316	2384	100	35	2046	2081	271	2958	3229	Error	Error	-5.869	35	2046	271	2958	195974	1365619	0.608	2.619	0	0	0
1	16	4	"A24"	"A24"	8530	585	100	397	414	170	41	340	340	373	301	80	8	0	0	7511	7089	2383	33	1348	1348	1431	690	48	94	91	0	0.000	0.000	0.000	0.000	0.000	0.000	0.000	0.000	0.000	0.000	0.000	0.000	0.000	0.000	0.009	0.013	0.023	0.022	3.500	0.009	0.014	316	2384	100	57	6163	6220	74	5741	5815	Error	Error	-6.757	57	6163	74	5741	130715	2240132	0.136	8.200	0	0	0
1	17	4	"A24"	"A24"	8830	585	100	370	401	192	47	337	337	380	513	135	2	0	0	3550	4190	1923	45	1378	1378	1490	777	52	84	64	0	0.000	0.000	0.000	0.000	0.000	0.000	0.000	0.000	0.000	0.000	0.000	0.000	0.000	0.000	0.015	0.023	0.048	0.049	4.061	0.011	0.006	316	2384	100	33	2172	2205	64	2812	2876	Error	Error	-6.040	33	2172	64	2812	126656	1324063	0.041	3.475	0	0	0
1	18	4	"A24"	"A24"	9130	585	100	372	384	180	46	341	341	373	323	86	5	0	0	3819	4564	2270	49	1374	1374	1714	1587	92	67	40	0	0.000	0.000	0.000	0.000	0.000	0.000	0.000	0.000	0.000	0.000	0.000	0.000	0.000	0.000	0.013	0.013	0.040	0.037	3.895	0.021	0.012	316	2384	100	31	2445	2476	43	3190	3233	Error	Error	-6.301	31	2445	43	3190	121427	1442282	0.034	1.796	0	0	0
1	1	5	"A25"	"A25"	4035	890	100	364	377	158	41	346	346	385	265	68	6	0	0	3233	4301	2381	55	1306	1306	1534	1279	83	67	40	0	0.000	0.000	0.000	0.000	0.000	0.000	0.000	0.000	0.000	0.000	0.000	0.000	0.000	0.000	0.009	0.010	0.038	0.038	3.672	0.006	0.005	316	2196	100	18	1927	1945	31	2995	3026	Error	Error	-6.742	18	1927	31	2995	118986	1359218	-0.030	2.163	0	0	0
1	2	5	"A25"	"A25"	4335	890	100	402	435	195	44	352	352	399	418	104	6	0	0	8861	8607	3124	36	1331	1331	1790	2151	120	94	78	0	0.000	0.000	0.000	0.000	0.000	0.000	0.000	0.000	0.000	0.000	0.000	0.000	0.000	0.000	0.007	0.011	0.021	0.020	4.064	0.011	0.033	316	2384	100	50	7530	7580	83	7276	7359	Error	Error	-7.235	50	7530	83	7276	137547	2719669	0.086	3.169	0	0	0
1	3	5	"A25"	"A25"	4635	890	100	370	416	257	61	350	350	411	577	140	1	1	0	5017	6252	3269	52	1315	1315	1663	1671	100	85	54	0	0.000	0.000	0.000	0.000	0.000	0.000	0.000	0.000	0.000	0.000	0.000	0.000	0.000	0.000	0.005	0.013	0.031	0.030	3.513	0.048	0.038	316	2384	100	20	3702	3722	66	4937	5003	Error	Error	-7.532	20	3702	66	4937	131310	1975499	0.009	2.746	0	0	0
1	4	5	"A26"	"A26"	4935	885	100	380	409	162	39	336	336	385	515	133	1	0	0	11239	10816	2698	24	1299	1299	1502	1570	104	96	95	0	0.000	0.000	0.000	0.000	0.000	0.000	0.000	0.000	0.000	0.000	0.000	0.000	0.000	0.000	0.004	0.008	0.013	0.011	3.548	0.006	0.027	316	2384	100	44	9940	9984	73	9517	9590	Error	Error	-7.820	44	9940	73	9517	129203	3417901	0.047	5.932	0	0	0
1	5	5	"A26"	"A26"	5235	885	100	390	402	165	41	348	348	436	968	222	0	0	0	8773	7884	3051	38	1313	1313	1628	2113	129	94	68	0	0.000	0.000	0.000	0.000	0.000	0.000	0.000	0.000	0.000	0.000	0.000	0.000	0.000	0.000	0.006	0.008	0.020	0.018	3.249	0.150	0.250	316	2384	100	42	7460	7502	54	6571	6625	Error	Error	-7.473	42	7460	54	6571	126955	2491250	-0.035	2.961	0	0	0
1	6	5	"A26"	"A26"	5535	885	100	409	413	175	42	331	331	392	1384	353	0	0	0	9929	9738	2963	30	1294	1294	1607	1638	101	97	93	0	0.000	0.000	0.000	0.000	0.000	0.000	0.000	0.000	0.000	0.000	0.000	0.000	0.000	0.000	0.009	0.010	0.019	0.016	2.911	0.008	0.041	316	2384	100	78	8635	8713	82	8444	8526	Error	Error	-6.791	78	8635	82	8444	130580	3077111	0.015	4.964	0	0	0
1	7	5	"A27"	"A27"	5835	885	100	381	450	455	101	335	335	401	956	238	1	1	0	9773	9596	2968	30	1269	1269	1333	616	46	98	95	0	0.000	0.000	0.000	0.000	0.000	0.000	0.000	0.000	0.000	0.000	0.000	0.000	0.000	0.000	0.005	0.014	0.015	0.014	3.935	0.004	0.000	316	2384	100	46	8504	8550	115	8327	8442	Error	Error	-7.530	46	8504	115	8327	142049	3032249	0.051	13.414	0	0	0
1	8	5	"A27"	"A27"	6135	885	100	389	418	173	41	334	334	362	222	61	19	3	0	11317	10451	3740	35	1302	1302	1605	1791	111	93	87	0	0.000	0.000	0.000	0.000	0.000	0.000	0.000	0.000	0.000	0.000	0.000	0.000	0.000	0.000	0.005	0.009	0.014	0.013	3.791	0.007	0.027	316	2384	100	55	10015	10070	84	9149	9233	Error	Error	-7.509	55	10015	84	9149	132177	3302428	0.252	4.939	0	0	0
1	9	5	"A27"	"A27"	6435	885	100	405	412	159	38	344	344	382	307	80	8	0	0	10425	9533	3117	32	1313	1313	1486	1196	80	93	91	0	0.000	0.000	0.000	0.000	0.000	0.000	0.000	0.000	0.000	0.000	0.000	0.000	0.000	0.000	0.007	0.008	0.016	0.015	3.773	0.006	0.006	316	2384	100	61	9112	9173	68	8220	8288	Error	Error	-7.223	61	9112	68	8220	130234	3012367	0.098	6.728	0	0	0
1	10	5	"A28"	"A28"	6735	885	100	401	407	170	41	328	328	383	1051	274	0	0	0	10746	10564	3160	29	1277	1277	1352	726	53	96	95	0	0.000	0.000	0.000	0.000	0.000	0.000	0.000	0.000	0.000	0.000	0.000	0.000	0.000	0.000	0.008	0.009	0.015	0.014	4.388	0.004	0.000	316	2384	100	73	9469	9542	79	9287	9366	Error	Error	-7.019	73	9469	79	9287	128727	3338110	0.023	12.689	0	0	0
1	11	5	"A28"	"A28"	7035	885	100	393	414	155	37	320	320	376	575	152	0	0	0	11834	11259	3168	28	1288	1288	1543	2077	134	93	91	0	0.000	0.000	0.000	0.000	0.000	0.000	0.000	0.000	0.000	0.000	0.000	0.000	0.000	0.000	0.007	0.009	0.013	0.012	3.365	0.008	0.059	316	2384	100	73	10546	10619	94	9971	10065	Error	Error	-7.175	73	10546	94	9971	130689	3557889	0.066	4.678	0	0	0
1	12	5	"A28"	"A28"	7330	885	100	392	425	240	56	331	331	363	315	86	8	0	0	8854	8243	2806	34	1275	1275	1535	1528	99	92	89	0	0.000	0.000	0.000	0.000	0.000	0.000	0.000	0.000	0.000	0.000	0.000	0.000	0.000	0.000	0.008	0.013	0.024	0.019	4.148	0.005	0.003	316	2384	100	61	7579	7640	94	6968	7062	Error	Error	-6.957	61	7579	94	6968	134292	2604698	0.197	4.390	0	0	0
1	13	5	"A29"	"A29"	7630	885	100	362	398	191	47	338	338	389	501	128	0	0	0	6027	6560	2843	43	1328	1328	1481	1867	126	89	64	0	0.000	0.000	0.000	0.000	0.000	0.000	0.000	0.000	0.000	0.000	0.000	0.000	0.000	0.000	0.005	0.011	0.029	0.024	4.658	0.007	0.006	316	2384	100	24	4699	4723	60	5232	5292	Error	Error	-7.613	24	4699	60	5232	125864	2073047	0.018	2.720	0	0	0
1	14	5	"A29"	"A29"	7930	885	100	379	404	169	41	345	345	399	713	178	0	0	0	8652	7910	2776	35	1338	1338	1504	1052	69	93	91	0	0.000	0.000	0.000	0.000	0.000	0.000	0.000	0.000	0.000	0.000	0.000	0.000	0.000	0.000	0.005	0.009	0.020	0.017	4.269	0.010	0.001	316	2384	100	34	7314	7348	59	6572	6631	Error	Error	-7.749	34	7314	59	6572	127638	2499698	0.007	6.089	0	0	0
1	15	5	"A29"	"A29"	8230	885	100	437	442	172	38	346	346	382	423	110	3	0	0	10763	9966	3433	34	1370	1370	1512	1009	66	94	92	0	0.000	0.000	0.000	0.000	0.000	0.000	0.000	0.000	0.000	0.000	0.000	0.000	0.000	0.000	0.010	0.011	0.019	0.018	4.314	0.009	0.008	316	2384	100	91	9393	9484	96	8596	8692	Error	Error	-6.690	91	9393	96	8596	139644	3149372	0.142	8.379	0	0	0
1	16	5	"A30"	"A30"	8530	880	100	405	433	188	43	332	332	393	366	93	11	0	0	9912	9706	3538	36	1358	1358	1509	956	63	96	93	0	0.000	0.000	0.000	0.000	0.000	0.000	0.000	0.000	0.000	0.000	0.000	0.000	0.000	0.000	0.009	0.012	0.019	0.016	3.485	0.016	0.033	316	2384	100	73	8554	8627	101	8348	8449	Error	Error	-6.873	73	8554	101	8348	136715	3067042	0.109	8.574	0	0	0
1	17	5	"A30"	"A30"	8830	880	100	396	415	180	43	333	333	392	869	221	0	0	0	8921	8251	2797	33	1383	1383	1515	976	64	93	91	0	0.000	0.000	0.000	0.000	0.000	0.000	0.000	0.000	0.000	0.000	0.000	0.000	0.000	0.000	0.008	0.012	0.026	0.021	3.411	0.011	0.040	316	2384	100	63	7538	7601	82	6868	6950	Error	Error	-6.903	63	7538	82	6868	131184	2607212	0.026	6.902	0	0	0
1	18	5	"A30"	"A30"	9130	880	100	412	429	168	39	334	334	363	217	59	19	4	0	9223	8379	2909	34	1384	1384	1530	1006	65	94	92	0	0.000	0.000	0.000	0.000	0.000	0.000	0.000	0.000	0.000	0.000	0.000	0.000	0.000	0.000	0.010	0.014	0.020	0.017	3.346	0.011	0.040	316	2384	100	78	7839	7917	95	6995	7090	Error	Error	-6.651	78	7839	95	6995	135579	2647833	0.304	6.808	0	0	0
1	1	6	"A31"	"A31"	4035	1185	100	386	463	566	122	352	352	425	589	138	1	1	0	8747	7758	3568	45	1324	1324	1600	1498	93	82	80	0	0.000	0.000	0.000	0.000	0.000	0.000	0.000	0.000	0.000	0.000	0.000	0.000	0.000	0.000	0.005	0.017	0.022	0.022	4.932	0.026	0.075	316	2196	100	34	7423	7457	111	6434	6545	Error	Error	-7.770	34	7423	111	6434	146206	2451631	0.065	4.111	0	0	0
1	2	6	"A31"	"A31"	4335	1185	100	384	398	166	41	349	349	374	186	49	18	4	0	9119	8169	3783	46	1329	1329	1716	1765	102	83	78	0	0.000	0.000	0.000	0.000	0.000	0.000	0.000	0.000	0.000	0.000	0.000	0.000	0.000	0.000	0.004	0.007	0.018	0.019	4.141	0.007	0.029	316	2384	100	35	7790	7825	49	6840	6889	Error	Error	-7.798	35	7790	49	6840	125754	2581268	0.129	3.656	0	0	0
1	3	6	"A31"	"A31"	4635	1185	100	390	402	171	42	332	332	362	210	58	18	2	0	11191	9303	4447	47	1298	1298	1704	1897	111	82	75	0	0.000	0.000	0.000	0.000	0.000	0.000	0.000	0.000	0.000	0.000	0.000	0.000	0.000	0.000	0.006	0.009	0.018	0.020	5.436	0.006	0.015	316	2384	100	58	9893	9951	70	8005	8075	Error	Error	-7.414	58	9893	70	8005	126975	2939769	0.190	4.006	0	0	0
1	4	6	"A32"	"A32"	4935	1185	100	368	388	161	41	329	329	351	214	60	18	0	0	9301	8086	3573	44	1294	1294	1516	1373	90	81	80	0	0.000	0.000	0.000	0.000	0.000	0.000	0.000	0.000	0.000	0.000	0.000	0.000	0.000	0.000	0.005	0.009	0.021	0.022	5.325	0.007	0.030	316	2384	100	39	8007	8046	59	6792	6851	Error	Error	-7.682	39	8007	59	6792	122698	2555158	0.173	4.785	0	0	0
1	5	6	"A32"	"A32"	5235	1185	100	359	369	170	46	334	334	390	603	154	0	0	0	6106	6577	3909	59	1289	1289	1569	1660	105	77	57	0	0.000	0.000	0.000	0.000	0.000	0.000	0.000	0.000	0.000	0.000	0.000	0.000	0.000	0.000	0.005	0.007	0.022	0.024	4.831	0.003	0.001	316	2384	100	25	4817	4842	35	5288	5323	Error	Error	-7.590	25	4817	35	5288	116646	2078296	-0.035	3.017	0	0	0
1	6	6	"A32"	"A32"	5535	1185	100	371	404	231	57	329	329	380	547	143	1	0	0	10172	8823	4153	47	1295	1295	1649	1775	107	81	76	0	0.000	0.000	0.000	0.000	0.000	0.000	0.000	0.000	0.000	0.000	0.000	0.000	0.000	0.000	0.005	0.010	0.020	0.022	5.597	0.008	0.014	316	2384	100	42	8877	8919	75	7528	7603	Error	Error	-7.724	42	8877	75	7528	127722	2788221	0.044	4.042	0	0	0
1	7	6	"A33"	"A33"	5835	1185	100	327	351	158	45	330	330	375	478	127	1	0	0	2952	3779	2268	60	1292	1292	1337	488	36	83	68	0	0.000	0.000	0.000	0.000	0.000	0.000	0.000	0.000	0.000	0.000	0.000	0.000	0.000	0.000	-0.002	0.008	0.057	0.054	5.684	0.003	0.001	316	2384	100	-3	1660	1657	21	2487	2508	Error	Error	Error	-3	1660	21	2487	110808	1194273	-0.050	5.004	0	0	0
1	8	6	"A33"	"A33"	6135	1185	100	345	378	223	58	334	334	378	467	123	2	1	0	2274	2689	1474	54	1279	1279	1439	878	61	55	26	0	0.000	0.000	0.000	0.000	0.000	0.000	0.000	0.000	0.000	0.000	0.000	0.000	0.000	0.000	0.011	0.031	0.101	0.114	5.062	0.009	0.005	316	2384	100	11	995	1006	44	1410	1454	Error	Error	-6.499	11	995	44	1410	119538	849811	0.000	1.424	0	0	0
1	9	6	"A33"	"A33"	6435	1185	100	324	343	158	46	320	320	345	192	55	12	2	0	2635	3512	2417	68	1267	1267	1361	751	55	71	45	0	0.000	0.000	0.000	0.000	0.000	0.000	0.000	0.000	0.000	0.000	0.000	0.000	0.000	0.000	0.003	0.010	0.064	0.070	5.615	0.004	0.003	316	2384	100	4	1368	1372	23	2245	2268	Error	Error	-8.418	4	1368	23	2245	108328	1109926	-0.010	2.864	0	0	0
1	10	6	"A34"	"A34"	6735	1185	100	356	485	1259	259	316	316	352	396	112	5	1	0	5809	6052	2533	41	1259	1259	1371	902	65	88	86	0	0.000	0.000	0.000	0.000	0.000	0.000	0.000	0.000	0.000	0.000	0.000	0.000	0.000	0.000	0.009	0.035	0.030	0.033	4.345	0.037	0.021	316	2384	100	40	4550	4590	169	4793	4962	Error	Error	-6.830	40	4550	169	4793	153267	1912395	0.336	5.190	0	0	0
1	11	6	"A34"	"A34"	7035	1185	100	338	359	242	67	317	317	366	880	240	0	0	0	3109	3984	2253	56	1265	1265	1401	938	66	77	49	0	0.000	0.000	0.000	0.000	0.000	0.000	0.000	0.000	0.000	0.000	0.000	0.000	0.000	0.000	0.011	0.015	0.062	0.063	5.318	0.012	0.020	316	2384	100	21	1844	1865	42	2719	2761	Error	Error	-6.456	21	1844	42	2719	113554	1258908	-0.008	2.754	0	0	0
1	12	6	"A34"	"A34"	7335	1185	100	340	357	149	41	324	324	351	231	65	10	0	0	4584	4363	1920	44	1289	1289	1433	772	53	83	72	0	0.000	0.000	0.000	0.000	0.000	0.000	0.000	0.000	0.000	0.000	0.000	0.000	0.000	0.000	0.005	0.011	0.037	0.040	3.868	0.006	0.005	316	2384	100	16	3295	3311	33	3074	3107	Error	Error	-7.686	16	3295	33	3074	112824	1378556	0.026	3.795	0	0	0
1	13	6	"A35"	"A35"	7635	1185	100	376	390	172	44	328	328	357	241	67	11	1	0	5028	5070	2371	46	1338	1338	1470	899	61	88	77	0	0.000	0.000	0.000	0.000	0.000	0.000	0.000	0.000	0.000	0.000	0.000	0.000	0.000	0.000	0.013	0.017	0.036	0.031	3.817	0.013	0.013	316	2384	100	48	3690	3738	62	3732	3794	Error	Error	-6.264	48	3690	62	3732	123314	1602121	0.137	4.004	0	0	0
1	14	6	"A35"	"A35"	7935	1180	100	392	413	172	41	335	335	395	1087	275	0	0	0	6689	6536	3493	53	1357	1357	1573	1162	73	79	75	0	0.000	0.000	0.000	0.000	0.000	0.000	0.000	0.000	0.000	0.000	0.000	0.000	0.000	0.000	0.011	0.015	0.027	0.034	6.284	0.014	0.062	316	2384	100	57	5332	5389	78	5179	5257	Error	Error	-6.548	57	5332	78	5179	130553	2065397	0.017	4.271	0	0	0
1	15	6	"A35"	"A35"	8235	1180	100	428	583	1575	270	329	329	353	169	47	35	12	0	4988	4945	2320	46	1377	1377	1575	1062	67	80	75	0	0.000	0.000	0.000	0.000	0.000	0.000	0.000	0.000	0.000	0.000	0.000	0.000	0.000	0.000	0.027	0.071	0.046	0.058	5.102	0.054	0.021	316	2384	100	99	3611	3710	254	3568	3822	Error	Error	-5.189	99	3611	254	3568	184181	1562700	1.361	3.173	0	0	0
1	16	6	"A36"	"A36"	8535	1180	100	418	730	3549	486	348	348	403	809	200	1	1	0	8896	8203	3503	42	1396	1396	1469	684	46	89	85	0	0.000	0.000	0.000	0.000	0.000	0.000	0.000	0.000	0.000	0.000	0.000	0.000	0.000	0.000	0.009	0.056	0.021	0.022	4.704	0.061	0.009	316	2384	100	70	7500	7570	382	6807	7189	Error	Error	-6.743	70	7500	382	6807	230599	2592087	0.404	9.845	0	0	0
1	17	6	"A36"	"A36"	8835	1180	100	380	404	173	42	338	338	370	259	70	14	1	0	9208	8351	3616	43	1399	1399	1568	1104	70	85	83	0	0.000	0.000	0.000	0.000	0.000	0.000	0.000	0.000	0.000	0.000	0.000	0.000	0.000	0.000	0.005	0.009	0.018	0.018	3.959	0.008	0.016	316	2384	100	42	7809	7851	66	6952	7018	Error	Error	-7.539	42	7809	66	6952	127530	2638845	0.131	6.144	0	0	0
1	18	6	"A36"	"A36"	9135	1180	100	426	447	184	41	348	348	394	638	161	0	0	0	10526	8969	4265	47	1430	1430	1679	1547	92	83	75	0	0.000	0.000	0.000	0.000	0.000	0.000	0.000	0.000	0.000	0.000	0.000	0.000	0.000	0.000	0.009	0.013	0.021	0.023	4.177	0.006	0.001	316	2384	100	78	9096	9174	99	7539	7638	Error	Error	-6.866	78	9096	99	7539	141138	2834336	0.083	4.712	0	0	0
1	1	7	"A37"	"A37"	4045	1485	100	412	453	244	53	351	351	403	559	138	2	0	0	9424	9376	1876	20	1335	1335	1409	698	49	98	98	0	0.000	0.000	0.000	0.000	0.000	0.000	0.000	0.000	0.000	0.000	0.000	0.000	0.000	0.000	0.008	0.013	0.020	0.015	3.256	0.015	0.008	316	2268	100	61	8089	8150	102	8041	8143	Error	Error	-7.051	61	8089	102	8041	143056	2962813	0.089	11.414	0	0	0
1	2	7	"A37"	"A37"	4345	1485	100	433	452	179	39	378	378	401	181	45	25	6	0	9807	9514	2159	22	1392	1392	1546	924	59	99	97	0	0.000	0.000	0.000	0.000	0.000	0.000	0.000	0.000	0.000	0.000	0.000	0.000	0.000	0.000	0.007	0.009	0.017	0.015	3.227	0.008	0.035	316	2384	100	55	8415	8470	74	8122	8196	Error	Error	-7.257	55	8415	74	8122	142841	3006502	0.282	8.623	0	0	0
1	3	7	"A37"	"A37"	4645	1485	100	435	452	173	38	366	366	417	567	135	0	0	0	10396	9930	2526	25	1403	1403	1552	984	63	96	94	0	0.000	0.000	0.000	0.000	0.000	0.000	0.000	0.000	0.000	0.000	0.000	0.000	0.000	0.000	0.008	0.010	0.018	0.016	3.431	0.007	0.031	316	2384	100	69	8993	9062	86	8527	8613	Error	Error	-7.026	69	8993	86	8527	142975	3137819	0.062	8.514	0	0	0
1	4	7	"A38"	"A38"	4945	1485	100	428	448	180	40	352	352	396	384	96	5	0	0	13019	12492	2702	21	1300	1300	1381	696	50	99	98	0	0.000	0.000	0.000	0.000	0.000	0.000	0.000	0.000	0.000	0.000	0.000	0.000	0.000	0.000	0.006	0.009	0.014	0.011	3.288	0.003	0.001	316	2384	100	76	11719	11795	96	11192	11288	Error	Error	-7.269	76	11719	96	11192	141531	3947486	0.135	15.964	0	0	0
1	5	7	"A38"	"A38"	5245	1485	100	430	547	1224	223	349	349	382	347	90	11	1	0	13636	13018	2948	22	1331	1331	1578	1601	101	96	94	0	0.000	0.000	0.000	0.000	0.000	0.000	0.000	0.000	0.000	0.000	0.000	0.000	0.000	0.000	0.007	0.017	0.014	0.012	3.513	0.013	0.012	316	2384	100	81	12305	12386	198	11687	11885	Error	Error	-7.247	81	12305	198	11687	172952	4113781	0.476	7.146	0	0	0
1	6	7	"A38"	"A38"	5545	1485	100	414	434	174	40	337	337	376	346	92	7	0	0	12707	12027	3068	25	1346	1346	1630	1639	100	94	93	0	0.000	0.000	0.000	0.000	0.000	0.000	0.000	0.000	0.000	0.000	0.000	0.000	0.000	0.000	0.007	0.009	0.015	0.013	3.418	0.007	0.010	316	2384	100	77	11361	11438	97	10681	10778	Error	Error	-7.205	77	11361	97	10681	137263	3800406	0.168	6.344	0	0	0
1	7	7	"A39"	"A39"	5850	1490	100	378	395	167	42	331	331	363	320	88	6	0	0	5286	6263	3653	58	1267	1267	1293	486	37	98	90	0	0.000	0.000	0.000	0.000	0.000	0.000	0.000	0.000	0.000	0.000	0.000	0.000	0.000	0.000	0.012	0.013	0.027	0.028	4.153	0.010	0.027	316	2384	100	47	4019	4066	64	4996	5060	Error	Error	-6.418	47	4019	64	4996	124853	1979090	0.100	10.226	0	0	0
1	8	7	"A39"	"A39"	6145	1485	100	367	420	438	104	327	327	361	375	103	4	1	0	3083	3940	2129	54	1276	1276	1327	425	32	92	79	0	0.000	0.000	0.000	0.000	0.000	0.000	0.000	0.000	0.000	0.000	0.000	0.000	0.000	0.000	0.022	0.035	0.055	0.060	4.191	0.032	0.009	316	2384	100	40	1807	1847	93	2664	2757	Error	Error	-5.497	40	1807	93	2664	132845	1245101	0.157	6.148	0	0	0
1	9	7	"A39"	"A39"	6445	1485	100	345	457	1267	277	327	327	345	171	49	22	4	0	3725	4068	1991	48	1274	1274	1296	276	21	93	91	0	0.000	0.000	0.000	0.000	0.000	0.000	0.000	0.000	0.000	0.000	0.000	0.000	0.000	0.000	0.007	0.047	0.043	0.050	4.308	0.040	0.007	316	2384	100	18	2451	2469	130	2794	2924	Error	Error	-7.089	18	2451	130	2794	144350	1285443	0.655	10.043	0	0	0
1	10	7	"A40"	"A40"	6745	1485	100	346	367	169	46	327	327	354	221	62	14	2	0	3071	3395	1295	38	1291	1291	1308	311	23	95	91	0	0.000	0.000	0.000	0.000	0.000	0.000	0.000	0.000	0.000	0.000	0.000	0.000	0.000	0.000	0.011	0.019	0.065	0.064	3.654	0.018	0.013	316	2384	100	19	1780	1799	40	2104	2144	Error	Error	-6.550	19	1780	40	2104	115856	1072889	0.059	6.711	0	0	0
1	11	7	"A40"	"A40"	7040	1480	100	366	374	166	44	333	333	356	175	49	19	4	0	2789	3072	1368	44	1330	1330	1353	275	20	88	79	0	0.000	0.000	0.000	0.000	0.000	0.000	0.000	0.000	0.000	0.000	0.000	0.000	0.000	0.000	0.023	0.024	0.082	0.088	4.695	0.023	0.020	316	2384	100	33	1459	1492	41	1742	1783	Error	Error	-5.466	33	1459	41	1742	118224	970730	0.103	6.251	0	0	0
1	12	7	"A40"	"A40"	7340	1480	100	359	378	169	44	336	336	360	290	80	6	0	0	2218	2476	1045	42	1344	1344	1400	484	34	67	45	0	0.000	0.000	0.000	0.000	0.000	0.000	0.000	0.000	0.000	0.000	0.000	0.000	0.000	0.000	0.026	0.037	0.143	0.157	4.528	0.013	0.006	316	2384	100	23	874	897	42	1132	1174	Error	Error	-5.248	23	874	42	1132	119529	782303	0.062	2.223	0	0	0
1	13	7	"A41"	"A41"	7645	1485	95	415	421	169	40	338	338	382	667	174	0	0	0	6939	7053	1898	26	1349	1349	1394	602	43	100	100	0	0.000	0.000	0.000	0.000	0.000	0.000	0.000	0.000	0.000	0.000	0.000	0.000	0.000	0.000	0.014	0.015	0.026	0.022	2.768	0.026	0.005	256	2088	100	77	5590	5667	83	5704	5787	Error	Error	-6.182	77	5590	83	5704	107658	1805615	0.058	9.400	0	0	0
1	14	7	"A41"	"A41"	7940	1480	100	388	407	170	41	343	343	369	195	52	21	4	0	6309	6373	2336	36	1400	1400	1474	570	38	91	89	0	0.000	0.000	0.000	0.000	0.000	0.000	0.000	0.000	0.000	0.000	0.000	0.000	0.000	0.000	0.009	0.013	0.028	0.026	3.391	0.014	0.025	316	2384	100	45	4909	4954	64	4973	5037	Error	Error	-6.769	45	4909	64	4973	128675	2013851	0.195	8.595	0	0	0
1	15	7	"A41"	"A41"	8240	1480	100	440	450	178	39	348	348	401	1161	289	0	0	0	7696	7511	2529	33	1401	1401	1466	594	40	95	92	0	0.000	0.000	0.000	0.000	0.000	0.000	0.000	0.000	0.000	0.000	0.000	0.000	0.000	0.000	0.015	0.017	0.026	0.025	3.744	0.014	0.063	316	2384	100	92	6295	6387	102	6110	6212	Error	Error	-6.096	92	6295	102	6110	142172	2373612	0.042	10.177	0	0	0
1	16	7	"A42"	"A42"	8545	1485	100	354	371	151	40	334	334	370	337	91	4	0	0	4807	4842	2048	42	1349	1349	1362	237	17	99	99	0	0.000	0.000	0.000	0.000	0.000	0.000	0.000	0.000	0.000	0.000	0.000	0.000	0.000	0.000	0.006	0.011	0.029	0.027	3.444	0.008	0.010	316	2384	100	20	3458	3478	37	3493	3530	Error	Error	-7.434	20	3458	37	3493	117304	1529932	0.003	14.684	0	0	0
1	17	7	"A42"	"A42"	8840	1480	100	356	369	192	52	331	331	376	352	93	4	0	0	6190	6097	3304	54	1342	1342	1373	301	21	93	91	0	0.000	0.000	0.000	0.000	0.000	0.000	0.000	0.000	0.000	0.000	0.000	0.000	0.000	0.000	0.005	0.008	0.024	0.025	4.160	0.004	0.001	316	2384	100	25	4848	4873	38	4755	4793	Error	Error	-7.599	25	4848	38	4755	116568	1926770	-0.020	15.694	0	0	0
1	18	7	"A42"	"A42"	9140	1480	100	360	378	166	43	324	324	384	564	146	0	0	0	6647	6829	3789	55	1343	1343	1381	354	25	93	90	0	0.000	0.000	0.000	0.000	0.000	0.000	0.000	0.000	0.000	0.000	0.000	0.000	0.000	0.000	0.007	0.010	0.020	0.021	4.291	0.004	0.000	316	2384	100	36	5304	5340	54	5486	5540	Error	Error	-7.203	36	5304	54	5486	119380	2158023	-0.011	15.390	0	0	0
1	1	8	"A43"	"A43"	4040	1785	100	411	441	189	42	368	368	443	631	142	1	0	0	7307	7276	1479	20	1361	1361	1759	1805	102	97	93	0	0.000	0.000	0.000	0.000	0.000	0.000	0.000	0.000	0.000	0.000	0.000	0.000	0.000	0.000	0.007	0.012	0.022	0.017	3.472	0.069	0.076	316	2234	100	43	5946	5989	73	5915	5988	Error	Error	-7.111	43	5946	73	5915	139255	2299277	-0.003	3.057	0	0	0
1	2	8	"A43"	"A43"	4340	1785	100	415	430	178	41	354	354	383	242	63	15	2	0	9021	8713	2395	27	1358	1358	1821	1863	102	93	92	0	0.000	0.000	0.000	0.000	0.000	0.000	0.000	0.000	0.000	0.000	0.000	0.000	0.000	0.000	0.008	0.010	0.020	0.017	3.656	0.011	0.003	316	2384	100	61	7663	7724	76	7355	7431	Error	Error	-6.973	61	7663	76	7355	135813	2753373	0.194	3.699	0	0	0
1	3	8	"A43"	"A43"	4640	1785	100	407	419	156	37	348	348	379	316	83	6	0	0	9278	8901	2105	23	1330	1330	1865	2105	112	95	92	0	0.000	0.000	0.000	0.000	0.000	0.000	0.000	0.000	0.000	0.000	0.000	0.000	0.000	0.000	0.007	0.009	0.019	0.014	2.801	0.007	0.031	316	2384	100	59	7948	8007	71	7571	7642	Error	Error	-7.074	59	7948	71	7571	132555	2812866	0.127	3.343	0	0	0
1	4	8	"A44"	"A44"	4940	1785	100	362	382	182	47	341	341	372	243	65	12	1	0	2702	3605	2375	65	1328	1328	1799	1921	106	37	22	0	0.000	0.000	0.000	0.000	0.000	0.000	0.000	0.000	0.000	0.000	0.000	0.000	0.000	0.000	0.015	0.018	0.065	0.087	5.700	0.011	0.021	316	2384	100	21	1374	1395	41	2277	2318	Error	Error	-6.032	21	1374	41	2277	120704	1139092	0.041	0.940	0	0	0
1	5	8	"A44"	"A44"	5240	1785	100	391	408	180	44	365	365	532	1095	205	0	0	0	4238	6424	4477	69	1368	1368	2512	3571	142	47	38	0	0.000	0.000	0.000	0.000	0.000	0.000	0.000	0.000	0.000	0.000	0.000	0.000	0.000	0.000	0.009	0.009	0.029	0.040	6.257	0.008	0.024	316	2384	100	26	2870	2896	43	5056	5099	Error	Error	-6.786	26	2870	43	5056	129055	2029897	-0.113	1.095	0	0	0
1	6	8	"A44"	"A44"	5540	1785	100	393	418	188	44	346	346	370	184	49	21	6	0	4699	6412	3940	61	1360	1360	2101	2398	114	61	45	0	0.000	0.000	0.000	0.000	0.000	0.000	0.000	0.000	0.000	0.000	0.000	0.000	0.000	0.000	0.014	0.014	0.031	0.032	5.303	0.014	0.082	316	2384	100	47	3339	3386	72	5052	5124	Error	Error	-6.151	47	3339	72	5052	132053	2026323	0.261	1.798	0	0	0
1	7	8	"A45"	"A45"	5840	1785	100	383	409	198	48	345	345	386	387	100	3	0	0	7791	6831	3024	44	1322	1322	1509	1109	73	84	78	0	0.000	0.000	0.000	0.000	0.000	0.000	0.000	0.000	0.000	0.000	0.000	0.000	0.000	0.000	0.006	0.012	0.023	0.023	4.432	0.006	0.002	316	2384	100	38	6469	6507	64	5509	5573	Error	Error	-7.411	38	6469	64	5509	129155	2158662	0.059	4.799	0	0	0
1	8	8	"A45"	"A45"	6140	1785	100	363	392	184	46	340	340	363	208	57	19	4	0	4467	5195	2915	56	1346	1346	1587	1309	82	76	58	0	0.000	0.000	0.000	0.000	0.000	0.000	0.000	0.000	0.000	0.000	0.000	0.000	0.000	0.000	0.007	0.014	0.038	0.044	5.631	0.010	0.024	316	2384	100	23	3121	3144	52	3849	3901	Error	Error	-7.084	23	3121	52	3849	123810	1641754	0.139	2.756	0	0	0
1	9	8	"A45"	"A45"	6440	1780	100	375	410	233	56	327	327	348	160	45	29	9	0	6307	5488	2877	52	1333	1333	1585	1320	83	74	65	0	0.000	0.000	0.000	0.000	0.000	0.000	0.000	0.000	0.000	0.000	0.000	0.000	0.000	0.000	0.010	0.020	0.036	0.044	6.052	0.045	0.290	316	2384	100	48	4974	5022	83	4155	4238	Error	Error	-6.695	48	4974	83	4155	129554	1734329	0.388	2.957	0	0	0
1	10	8	"A47"	"A47"	6740	1780	100	407	424	165	38	335	335	367	237	64	18	1	0	6581	6310	2642	41	1357	1357	1469	798	54	87	83	0	0.000	0.000	0.000	0.000	0.000	0.000	0.000	0.000	0.000	0.000	0.000	0.000	0.000	0.000	0.014	0.018	0.029	0.027	4.080	0.013	0.046	316	2384	100	72	5224	5296	89	4953	5042	Error	Error	-6.181	72	5224	89	4953	134022	1994074	0.241	6.066	0	0	0
1	11	8	"A47"	"A47"	7040	1780	100	362	387	176	45	341	341	370	256	69	12	1	0	6628	5987	3030	50	1373	1373	1594	1147	71	77	72	0	0.000	0.000	0.000	0.000	0.000	0.000	0.000	0.000	0.000	0.000	0.000	0.000	0.000	0.000	0.004	0.010	0.031	0.034	5.831	0.012	0.043	316	2384	100	21	5255	5276	46	4614	4660	Error	Error	-7.967	21	5255	46	4614	122237	1891942	0.066	3.830	0	0	0
1	12	8	"A47"	"A47"	7340	1780	100	385	405	207	51	341	341	393	762	193	0	0	0	6145	5565	2855	51	1369	1369	1630	1319	80	76	65	0	0.000	0.000	0.000	0.000	0.000	0.000	0.000	0.000	0.000	0.000	0.000	0.000	0.000	0.000	0.009	0.015	0.038	0.049	6.590	0.014	0.001	316	2384	100	44	4776	4820	64	4196	4260	Error	Error	-6.762	44	4776	64	4196	127898	1758648	0.016	2.983	0	0	0
1	13	8	"A48"	"A48"	7640	1780	100	376	389	160	41	345	345	451	1163	257	0	0	0	6289	5875	2537	43	1375	1375	1714	3250	189	75	21	0	0.000	0.000	0.000	0.000	0.000	0.000	0.000	0.000	0.000	0.000	0.000	0.000	0.000	0.000	0.006	0.010	0.029	0.036	5.842	0.225	0.519	316	2384	100	31	4914	4945	44	4500	4544	Error	Error	-7.308	31	4914	44	4500	122948	1856418	-0.053	1.280	0	0	0
1	14	8	"A48"	"A48"	7940	1780	100	356	374	162	43	324	324	367	414	112	2	0	0	6503	5784	2836	49	1364	1364	1642	1270	77	78	68	0	0.000	0.000	0.000	0.000	0.000	0.000	0.000	0.000	0.000	0.000	0.000	0.000	0.000	0.000	0.006	0.011	0.033	0.037	5.367	0.004	0.004	316	2384	100	32	5139	5171	50	4420	4470	Error	Error	-7.327	32	5139	50	4420	118334	1827657	0.017	3.261	0	0	0
1	15	8	"A48"	"A48"	8240	1780	100	348	381	301	79	322	322	360	394	109	3	0	0	6214	5427	2632	48	1311	1311	1573	1410	89	76	66	0	0.000	0.000	0.000	0.000	0.000	0.000	0.000	0.000	0.000	0.000	0.000	0.000	0.000	0.000	0.005	0.014	0.028	0.034	7.094	0.009	0.014	316	2384	100	26	4903	4929	59	4116	4175	Error	Error	-7.559	26	4903	59	4116	120267	1714943	0.053	2.733	0	0	0
1	16	8	"A49"	"A49"	8540	1780	100	404	433	215	49	320	320	345	207	60	27	7	0	8704	9062	5462	60	1299	1299	1388	784	56	93	91	0	0.000	0.000	0.000	0.000	0.000	0.000	0.000	0.000	0.000	0.000	0.000	0.000	0.000	0.000	0.011	0.015	0.023	0.022	3.193	0.013	0.064	316	2384	100	84	7405	7489	113	7763	7876	Error	Error	-6.462	84	7405	113	7763	136717	2863505	0.425	9.788	0	0	0
1	17	8	"A49"	"A49"	8840	1780	100	429	491	430	87	346	346	378	225	59	23	5	0	10964	9335	4114	44	1381	1381	1600	1234	77	87	82	0	0.000	0.000	0.000	0.000	0.000	0.000	0.000	0.000	0.000	0.000	0.000	0.000	0.000	0.000	0.009	0.018	0.021	0.023	3.629	0.013	0.048	316	2384	100	83	9583	9666	145	7954	8099	Error	Error	-6.851	83	9583	145	7954	155107	2949905	0.502	6.268	0	0	0
1	18	8	"A49"	"A49"	9140	1780	100	437	453	185	40	328	328	407	1400	343	0	0	0	10009	9173	3764	41	1379	1379	1571	1200	76	88	84	0	0.000	0.000	0.000	0.000	0.000	0.000	0.000	0.000	0.000	0.000	0.000	0.000	0.000	0.000	0.013	0.016	0.022	0.022	3.972	0.012	0.020	316	2384	100	109	8630	8739	125	7794	7919	Error	Error	-6.307	109	8630	125	7794	143017	2898729	0.033	6.335	0	0	0
1	1	9	"A50"	"A50"	4050	2075	100	414	451	222	49	363	363	390	257	65	18	5	0	5274	5371	2338	43	1298	1298	1322	253	19	99	99	0	0.000	0.000	0.000	0.000	0.000	0.000	0.000	0.000	0.000	0.000	0.000	0.000	0.000	0.000	0.013	0.022	0.041	0.038	3.519	0.016	0.029	316	2300	100	51	3976	4027	88	4073	4161	Error	Error	-6.285	51	3976	88	4073	142385	1697272	0.237	16.004	0	0	0
1	2	9	"A50"	"A50"	4345	2070	100	370	390	161	41	361	361	481	820	170	0	0	0	4262	4292	1810	42	1334	1334	1642	1894	115	69	34	0	0.000	0.000	0.000	0.000	0.000	0.000	0.000	0.000	0.000	0.000	0.000	0.000	0.000	0.000	0.003	0.010	0.040	0.039	4.718	0.166	0.248	316	2384	100	9	2928	2937	29	2958	2987	Error	Error	-8.346	9	2928	29	2958	123227	1356348	-0.111	1.399	0	0	0
1	3	9	"A50"	"A50"	4645	2070	100	379	387	174	44	349	349	366	161	43	20	5	0	2670	2942	1246	42	1308	1308	1382	536	38	77	59	0	0.000	0.000	0.000	0.000	0.000	0.000	0.000	0.000	0.000	0.000	0.000	0.000	0.000	0.000	0.022	0.023	0.089	0.090	4.234	0.014	0.012	316	2384	100	30	1362	1392	38	1634	1672	Error	Error	-5.505	30	1362	38	1634	122348	929749	0.130	2.910	0	0	0
1	4	9	"A51"	"A51"	4945	2070	100	396	409	167	40	350	350	392	439	111	1	0	0	5908	6111	2510	41	1301	1301	1362	700	51	93	89	0	0.000	0.000	0.000	0.000	0.000	0.000	0.000	0.000	0.000	0.000	0.000	0.000	0.000	0.000	0.010	0.012	0.028	0.029	3.631	0.007	0.001	316	2384	100	46	4607	4653	59	4810	4869	Error	Error	-6.646	46	4607	59	4810	129094	1931211	0.039	6.784	0	0	0
1	5	9	"A51"	"A51"	5245	2070	100	405	487	840	172	339	339	360	183	50	25	7	0	8025	7324	2926	39	1327	1327	1486	1009	67	85	84	0	0.000	0.000	0.000	0.000	0.000	0.000	0.000	0.000	0.000	0.000	0.000	0.000	0.000	0.000	0.010	0.025	0.024	0.030	4.688	0.017	0.015	316	2384	100	66	6698	6764	148	5997	6145	Error	Error	-6.665	66	6698	148	5997	153840	2314404	0.694	5.786	0	0	0
1	6	9	"A51"	"A51"	5545	2070	100	361	419	326	77	327	327	352	224	63	15	4	0	5873	5790	2693	46	1310	1310	1463	912	62	84	83	0	0.000	0.000	0.000	0.000	0.000	0.000	0.000	0.000	0.000	0.000	0.000	0.000	0.000	0.000	0.007	0.021	0.032	0.036	5.659	0.013	0.028	316	2384	100	34	4563	4597	92	4480	4572	Error	Error	-7.068	34	4563	92	4480	132348	1829589	0.299	4.745	0	0	0
1	7	9	"A52"	"A52"	5845	2070	100	397	411	166	40	333	333	355	188	52	25	5	0	7681	7148	2969	41	1302	1302	1380	610	44	89	86	0	0.000	0.000	0.000	0.000	0.000	0.000	0.000	0.000	0.000	0.000	0.000	0.000	0.000	0.000	0.010	0.013	0.025	0.025	4.395	0.011	0.042	316	2384	100	64	6379	6443	78	5846	5924	Error	Error	-6.639	64	6379	78	5846	129955	2258828	0.298	9.456	0	0	0
1	8	9	"A52"	"A52"	6145	2070	100	370	401	185	46	327	327	357	227	63	16	4	0	7272	6479	3169	48	1349	1349	1596	1273	79	80	73	0	0.000	0.000	0.000	0.000	0.000	0.000	0.000	0.000	0.000	0.000	0.000	0.000	0.000	0.000	0.007	0.014	0.030	0.033	4.444	0.012	0.021	316	2384	100	43	5923	5966	74	5130	5204	Error	Error	-7.106	43	5923	74	5130	126798	2047485	0.194	3.836	0	0	0
1	9	9	"A52"	"A52"	6445	2070	100	356	382	163	42	327	327	362	400	110	3	0	0	7069	6198	2919	47	1326	1326	1526	1155	75	80	74	0	0.000	0.000	0.000	0.000	0.000	0.000	0.000	0.000	0.000	0.000	0.000	0.000	0.000	0.000	0.005	0.011	0.030	0.032	4.656	0.011	0.047	316	2384	100	29	5743	5772	55	4872	4927	Error	Error	-7.630	29	5743	55	4872	120559	1958683	0.050	4.045	0	0	0
1	10	9	"A53"	"A53"	6745	2070	100	383	405	169	41	343	343	545	3037	557	0	0	0	10499	9473	3738	39	1334	1334	1660	3370	203	82	76	0	0.000	0.000	0.000	0.000	0.000	0.000	0.000	0.000	0.000	0.000	0.000	0.000	0.000	0.000	0.004	0.008	0.018	0.019	4.823	0.007	0.016	316	2384	100	40	9165	9205	62	8139	8201	Error	Error	-7.840	40	9165	62	8139	127872	2993461	-0.046	2.318	0	0	0
1	11	9	"A53"	"A53"	7045	2070	100	396	414	182	43	321	321	356	239	67	19	4	0	10894	9319	4629	49	1328	1328	1706	1942	113	80	75	0	0.000	0.000	0.000	0.000	0.000	0.000	0.000	0.000	0.000	0.000	0.000	0.000	0.000	0.000	0.008	0.012	0.019	0.020	5.388	0.014	0.044	316	2384	100	75	9566	9641	93	7991	8084	Error	Error	-6.995	75	9566	93	7991	130850	2944667	0.243	3.920	0	0	0
1	12	9	"A53"	"A53"	7345	2070	100	426	528	783	148	329	329	409	1065	260	2	1	0	9762	8459	4327	51	1308	1308	1739	1923	110	79	74	0	0.000	0.000	0.000	0.000	0.000	0.000	0.000	0.000	0.000	0.000	0.000	0.000	0.000	0.000	0.011	0.028	0.021	0.030	7.405	0.001	0.000	316	2384	100	97	8454	8551	199	7151	7350	Error	Error	-6.446	97	8454	199	7151	166732	2673016	0.112	3.495	0	0	0
1	13	9	"A54"	"A54"	7645	2070	100	396	415	215	51	321	321	355	366	103	5	0	0	8737	8083	3510	43	1276	1276	1359	615	45	90	86	0	0.000	0.000	0.000	0.000	0.000	0.000	0.000	0.000	0.000	0.000	0.000	0.000	0.000	0.000	0.010	0.014	0.022	0.025	4.211	0.011	0.046	316	2384	100	75	7461	7536	94	6807	6901	Error	Error	-6.636	75	7461	94	6807	131023	2554268	0.164	10.933	0	0	0
1	14	9	"A54"	"A54"	7945	2065	100	400	871	2614	300	311	311	339	216	63	25	9	0	7601	7814	8670	110	1298	1298	1595	1397	87	73	71	1	0.000	0.000	0.000	0.000	0.000	0.000	0.000	0.000	0.000	0.000	0.000	0.000	0.000	0.000	0.014	0.086	0.036	0.055	7.611	0.173	0.466	316	2384	100	89	6303	6392	560	6516	7076	Error	Error	-6.146	89	6303	560	6516	275357	2469075	2.463	4.452	0	0	0
1	15	9	"A54"	"A54"	8245	2065	100	358	381	220	57	314	314	338	179	52	22	4	0	7713	6682	3662	54	1289	1289	1584	1526	96	73	70	0	0.000	0.000	0.000	0.000	0.000	0.000	0.000	0.000	0.000	0.000	0.000	0.000	0.000	0.000	0.007	0.012	0.027	0.036	6.351	0.007	0.018	316	2384	100	44	6424	6468	67	5393	5460	Error	Error	-7.190	44	6424	67	5393	120291	2111665	0.240	3.341	0	0	0
1	16	9	"A55"	"A55"	8545	2065	100	357	366	166	45	318	318	353	444	125	1	0	0	6675	6925	3859	55	1298	1298	1441	943	65	83	80	0	0.000	0.000	0.000	0.000	0.000	0.000	0.000	0.000	0.000	0.000	0.000	0.000	0.000	0.000	0.007	0.009	0.023	0.027	4.878	0.008	0.002	316	2384	100	39	5377	5416	48	5627	5675	Error	Error	-7.107	39	5377	48	5627	115590	2188148	0.029	5.815	0	0	0
1	17	9	"A55"	"A55"	8845	2065	100	383	403	185	45	334	334	392	1002	255	0	0	0	5152	6587	4511	68	1358	1358	1595	1316	82	77	63	0	0.000	0.000	0.000	0.000	0.000	0.000	0.000	0.000	0.000	0.000	0.000	0.000	0.000	0.000	0.013	0.013	0.027	0.035	6.049	0.012	0.064	316	2384	100	49	3794	3843	69	5229	5298	Error	Error	-6.275	49	3794	69	5229	127197	2081620	0.011	3.793	0	0	0
1	18	9	"A55"	"A55"	9145	2065	100	373	395	179	45	329	329	359	252	70	13	1	0	5203	7043	5074	72	1368	1368	1628	1475	90	75	58	0	0.000	0.000	0.000	0.000	0.000	0.000	0.000	0.000	0.000	0.000	0.000	0.000	0.000	0.000	0.011	0.012	0.025	0.032	6.019	0.012	0.081	316	2384	100	44	3835	3879	66	5675	5741	Error	Error	-6.446	44	3835	66	5675	124896	2225609	0.143	3.671	0	0	0
1	1	10	"A56"	"A56"	4045	2385	100	423	436	179	41	359	359	556	2700	485	0	0	0	10194	9390	2898	30	1337	1337	1756	3512	200	88	81	0	0.000	0.000	0.000	0.000	0.000	0.000	0.000	0.000	0.000	0.000	0.000	0.000	0.000	0.000	0.007	0.010	0.017	0.016	4.058	0.011	0.034	316	2268	100	64	8857	8921	77	8053	8130	Error	Error	-7.113	64	8857	77	8053	137659	2967207	-0.044	2.174	0	0	0
1	2	10	"A56"	"A56"	4345	2385	100	406	442	271	61	339	339	378	284	75	12	1	0	11030	10157	4081	40	1307	1307	1526	1397	91	88	86	0	0.000	0.000	0.000	0.000	0.000	0.000	0.000	0.000	0.000	0.000	0.000	0.000	0.000	0.000	0.007	0.012	0.017	0.017	4.049	0.010	0.024	316	2384	100	67	9723	9790	103	8850	8953	Error	Error	-7.181	67	9723	103	8850	139581	3209588	0.225	6.178	0	0	0
1	3	10	"A56"	"A56"	4645	2385	100	404	427	208	48	331	331	358	179	50	27	6	0	10172	9326	3503	37	1316	1316	1500	1129	75	88	85	0	0.000	0.000	0.000	0.000	0.000	0.000	0.000	0.000	0.000	0.000	0.000	0.000	0.000	0.000	0.008	0.012	0.017	0.016	4.321	0.008	0.035	316	2384	100	73	8856	8929	96	8010	8106	Error	Error	-6.923	73	8856	96	8010	134782	2947038	0.385	6.932	0	0	0
1	4	10	"A57"	"A57"	4945	2380	100	396	407	180	44	337	337	375	351	93	5	0	0	9369	8286	3499	42	1309	1309	1433	944	65	86	83	0	0.000	0.000	0.000	0.000	0.000	0.000	0.000	0.000	0.000	0.000	0.000	0.000	0.000	0.000	0.007	0.010	0.021	0.021	4.666	0.007	0.009	316	2384	100	59	8060	8119	70	6977	7047	Error	Error	-7.094	59	8060	70	6977	128742	2618280	0.091	7.260	0	0	0
1	5	10	"A57"	"A57"	5245	2380	100	408	419	183	43	343	343	372	246	66	15	1	0	10495	8696	4399	50	1325	1325	1673	1751	104	77	75	0	0.000	0.000	0.000	0.000	0.000	0.000	0.000	0.000	0.000	0.000	0.000	0.000	0.000	0.000	0.007	0.010	0.017	0.023	5.774	0.005	0.008	316	2384	100	65	9170	9235	76	7371	7447	Error	Error	-7.140	65	9170	76	7371	132303	2747892	0.191	4.011	0	0	0
1	6	10	"A57"	"A57"	5545	2380	100	370	410	224	54	335	335	372	429	115	3	0	0	9769	8591	4422	51	1319	1319	1711	1948	113	77	74	0	0.000	0.000	0.000	0.000	0.000	0.000	0.000	0.000	0.000	0.000	0.000	0.000	0.000	0.000	0.004	0.010	0.020	0.024	6.035	0.008	0.004	316	2384	100	35	8450	8485	75	7272	7347	Error	Error	-7.915	35	8450	75	7272	129489	2714819	0.089	3.532	0	0	0
1	7	10	"A58"	"A58"	5845	2380	100	434	459	258	56	349	349	407	495	121	3	0	0	12955	10952	4942	45	1333	1333	1557	1490	95	84	80	0	0.000	0.000	0.000	0.000	0.000	0.000	0.000	0.000	0.000	0.000	0.000	0.000	0.000	0.000	0.007	0.011	0.016	0.017	3.992	0.011	0.028	316	2384	100	85	11622	11707	110	9619	9729	Error	Error	-7.095	85	11622	110	9619	145120	3460972	0.105	6.305	0	0	0
1	8	10	"A58"	"A58"	6145	2380	100	441	537	1164	216	332	332	369	445	120	6	1	0	12174	10054	5160	51	1325	1325	1760	2077	118	78	71	0	0.000	0.000	0.000	0.000	0.000	0.000	0.000	0.000	0.000	0.000	0.000	0.000	0.000	0.000	0.010	0.023	0.019	0.025	5.419	0.014	0.008	316	2384	100	109	10849	10958	205	8729	8934	Error	Error	-6.637	109	10849	205	8729	169610	3177080	0.378	3.993	0	0	0
1	9	10	"A58"	"A58"	6445	2380	100	362	388	165	42	314	314	393	1447	368	0	0	0	11702	9715	4982	51	1311	1311	1676	1933	115	77	75	0	0.000	0.000	0.000	0.000	0.000	0.000	0.000	0.000	0.000	0.000	0.000	0.000	0.000	0.000	0.005	0.009	0.015	0.017	6.136	0.007	0.041	316	2384	100	48	10391	10439	74	8404	8478	Error	Error	-7.758	48	10391	74	8404	122567	3069882	-0.003	4.159	0	0	0
1	10	10	"A59"	"A59"	6745	2380	100	438	475	236	49	321	321	341	167	48	40	15	0	13337	12515	4377	34	1329	1329	1703	1988	116	92	89	0	0.000	0.000	0.000	0.000	0.000	0.000	0.000	0.000	0.000	0.000	0.000	0.000	0.000	0.000	0.010	0.014	0.017	0.015	3.895	0.010	0.097	316	2384	100	117	12008	12125	154	11186	11340	Error	Error	-6.681	117	12008	154	11186	150194	3954735	0.802	5.439	0	0	0
1	11	10	"A59"	"A59"	7045	2380	100	431	461	289	62	319	319	345	209	60	29	7	0	12499	11034	4281	38	1348	1348	2098	2864	136	85	82	0	0.000	0.000	0.000	0.000	0.000	0.000	0.000	0.000	0.000	0.000	0.000	0.000	0.000	0.000	0.010	0.015	0.017	0.015	3.666	0.011	0.053	316	2384	100	112	11151	11263	142	9686	9828	Error	Error	-6.638	112	11151	142	9686	145620	3486740	0.555	3.120	0	0	0
1	12	10	"A59"	"A59"	7345	2380	100	406	478	588	123	323	323	358	430	120	6	2	0	11770	10296	4771	46	1347	1347	2151	2952	137	81	73	0	0.000	0.000	0.000	0.000	0.000	0.000	0.000	0.000	0.000	0.000	0.000	0.000	0.000	0.000	0.008	0.017	0.019	0.020	4.842	0.009	0.005	316	2384	100	83	10423	10506	155	8949	9104	Error	Error	-6.972	83	10423	155	8949	151038	3253638	0.279	2.759	0	0	0
1	13	10	"A60"	"A60"	7645	2380	100	320	370	389	105	315	315	391	702	179	1	0	0	2859	3343	1706	51	1273	1273	1540	2859	185	29	4	0	0.000	0.000	0.000	0.000	0.000	0.000	0.000	0.000	0.000	0.000	0.000	0.000	0.000	0.000	0.003	0.027	0.053	0.062	5.351	0.021	0.011	316	2384	100	5	1586	1591	55	2070	2125	Error	Error	-8.309	5	1586	55	2070	117017	1056286	-0.030	0.631	0	0	0
1	14	10	"A60"	"A60"	7945	2380	100	323	337	145	43	316	316	371	594	160	0	0	0	2785	3328	1887	56	1269	1269	1312	345	26	81	74	0	0.000	0.000	0.000	0.000	0.000	0.000	0.000	0.000	0.000	0.000	0.000	0.000	0.000	0.000	0.005	0.010	0.061	0.065	4.512	0.016	0.000	316	2384	100	7	1516	1523	21	2059	2080	Error	Error	-7.759	7	1516	21	2059	106621	1051674	-0.057	5.843	0	0	0
1	15	10	"A60"	"A60"	8245	2380	100	328	354	219	61	315	315	382	979	256	0	0	0	2238	2924	1712	58	1278	1278	1332	369	27	77	59	0	0.000	0.000	0.000	0.000	0.000	0.000	0.000	0.000	0.000	0.000	0.000	0.000	0.000	0.000	0.014	0.024	0.086	0.086	5.983	3.606	0.002	316	2384	100	13	960	973	39	1646	1685	Error	Error	-6.206	13	960	39	1646	111722	923987	-0.029	4.314	0	0	0
1	16	10	"A61"	"A61"	8545	2375	100	372	391	171	43	315	315	367	622	169	1	0	0	5807	7003	4076	58	1369	1369	1633	1634	100	81	62	0	0.000	0.000	0.000	0.000	0.000	0.000	0.000	0.000	0.000	0.000	0.000	0.000	0.000	0.000	0.013	0.013	0.025	0.029	4.592	0.012	0.003	316	2384	100	57	4438	4495	76	5634	5710	Error	Error	-6.283	57	4438	76	5634	123659	2212905	0.039	3.286	0	0	0
1	17	10	"A61"	"A61"	8845	2375	100	357	381	181	47	324	324	349	207	59	16	4	0	4286	6172	4433	71	1329	1329	1788	2158	120	67	38	0	0.000	0.000	0.000	0.000	0.000	0.000	0.000	0.000	0.000	0.000	0.000	0.000	0.000	0.000	0.011	0.012	0.029	0.036	5.598	0.013	0.028	316	2384	100	33	2957	2990	57	4843	4900	Error	Error	-6.486	33	2957	57	4843	120350	1950342	0.155	2.032	0	0	0
1	18	10	"A61"	"A61"	9145	2375	100	391	402	186	46	322	322	346	215	62	21	3	0	5072	7232	4995	69	1338	1338	1798	2199	122	69	44	0	0.000	0.000	0.000	0.000	0.000	0.000	0.000	0.000	0.000	0.000	0.000	0.000	0.000	0.000	0.018	0.014	0.025	0.029	4.704	0.011	0.084	316	2384	100	69	3734	3803	80	5894	5974	Error	Error	-5.758	69	3734	80	5894	126984	2285156	0.260	2.471	0	0	0
1	1	11	"A62"	"A62"	4050	2685	100	417	436	172	39	346	346	369	283	76	14	0	0	9437	9256	2228	24	1315	1315	1517	1261	83	100	95	0	0.000	0.000	0.000	0.000	0.000	0.000	0.000	0.000	0.000	0.000	0.000	0.000	0.000	0.000	0.009	0.011	0.019	0.017	2.723	0.010	0.056	316	2300	100	71	8122	8193	90	7941	8031	Error	Error	-6.838	71	8122	90	7941	137873	2924941	0.237	6.137	0	0	0
1	2	11	"A62"	"A62"	4350	2685	100	408	419	161	38	339	339	362	180	49	25	4	0	8793	8454	3744	44	1339	1339	1939	2373	122	82	75	0	0.000	0.000	0.000	0.000	0.000	0.000	0.000	0.000	0.000	0.000	0.000	0.000	0.000	0.000	0.009	0.011	0.023	0.019	3.757	0.010	0.076	316	2384	100	69	7454	7523	80	7115	7195	Error	Error	-6.755	69	7454	80	7115	132350	2671605	0.317	2.745	0	0	0
1	3	11	"A62"	"A62"	4650	2685	100	384	412	171	41	345	345	382	689	180	0	0	0	7859	7785	2627	33	1349	1349	1924	2350	122	89	77	0	0.000	0.000	0.000	0.000	0.000	0.000	0.000	0.000	0.000	0.000	0.000	0.000	0.000	0.000	0.006	0.010	0.023	0.019	3.241	0.010	0.066	316	2384	100	39	6510	6549	67	6436	6503	Error	Error	-7.383	39	6510	67	6436	130192	2460086	0.044	2.494	0	0	0
1	4	11	"A63"	"A63"	4955	2685	95	485	508	198	38	423	423	808	3982	492	0	0	0	12952	13040	1694	12	1454	1454	1995	4132	207	100	98	0	0.000	0.000	0.000	0.000	0.000	0.000	0.000	0.000	0.000	0.000	0.000	0.000	0.000	0.000	0.005	0.007	0.011	0.009	3.338	0.012	0.055	256	2088	100	62	11498	11560	85	11586	11671	Error	Error	-7.535	62	11498	85	11586	130051	3338150	-0.075	2.673	0	0	0
1	5	11	"A63"	"A63"	5250	2685	100	451	474	183	38	353	353	399	413	103	5	0	0	14064	12761	4151	32	1359	1359	1649	1780	107	93	92	0	0.000	0.000	0.000	0.000	0.000	0.000	0.000	0.000	0.000	0.000	0.000	0.000	0.000	0.000	0.008	0.011	0.015	0.012	3.684	0.007	0.009	316	2384	100	98	12705	12803	121	11402	11523	Error	Error	-7.018	98	12705	121	11402	149670	4032322	0.182	6.243	0	0	0
1	6	11	"A63"	"A63"	5550	2685	100	449	482	202	41	338	338	378	475	125	6	0	0	15100	13405	4849	36	1338	1338	1745	2144	122	92	89	0	0.000	0.000	0.000	0.000	0.000	0.000	0.000	0.000	0.000	0.000	0.000	0.000	0.000	0.000	0.008	0.012	0.015	0.014	3.653	0.010	0.114	316	2384	100	111	13762	13873	144	12067	12211	Error	Error	-6.954	111	13762	144	12067	152276	4236130	0.219	5.438	0	0	0
1	7	11	"A64"	"A64"	5850	2685	100	444	459	177	38	370	370	1309	6830	521	0	0	0	13257	12012	4634	38	1383	1383	2898	8049	277	71	6	0	0.000	0.000	0.000	0.000	0.000	0.000	0.000	0.000	0.000	0.000	0.000	0.000	0.000	0.000	0.006	0.008	0.014	0.012	2.788	0.542	0.469	316	2384	100	74	11874	11948	89	10629	10718	Error	Error	-7.326	74	11874	89	10629	145071	3795680	-0.124	1.132	0	0	0
1	8	11	"A64"	"A64"	6150	2685	100	410	430	186	43	317	317	344	209	60	30	6	0	12588	10929	5062	46	1307	1307	1797	2372	131	87	73	0	0.000	0.000	0.000	0.000	0.000	0.000	0.000	0.000	0.000	0.000	0.000	0.000	0.000	0.000	0.008	0.012	0.018	0.016	3.461	0.009	0.079	316	2384	100	93	11281	11374	113	9622	9735	Error	Error	-6.922	93	11281	113	9622	136002	3453469	0.411	3.850	0	0	0
1	9	11	"A64"	"A64"	6450	2685	100	389	466	424	90	316	316	337	152	45	36	15	0	10425	9834	5186	52	1318	1318	1567	1673	106	89	77	0	0.000	0.000	0.000	0.000	0.000	0.000	0.000	0.000	0.000	0.000	0.000	0.000	0.000	0.000	0.008	0.018	0.019	0.020	4.436	0.014	0.083	316	2384	100	73	9107	9180	150	8516	8666	Error	Error	-6.963	73	9107	150	8516	147409	3107418	0.849	4.941	0	0	0
1	10	11	"A65"	"A65"	6750	2685	100	400	486	608	125	319	319	342	198	57	27	6	0	10274	10341	2156	20	1314	1314	1612	1571	97	100	99	0	0.000	0.000	0.000	0.000	0.000	0.000	0.000	0.000	0.000	0.000	0.000	0.000	0.000	0.000	0.009	0.019	0.017	0.014	3.341	0.017	0.039	316	2384	100	81	8960	9041	167	9027	9194	Error	Error	-6.789	81	8960	167	9027	153531	3267903	0.727	5.556	0	0	0
1	11	11	"A65"	"A65"	7050	2685	100	384	412	189	45	316	316	390	1308	335	0	0	0	9695	9803	2238	22	1326	1326	1955	2938	150	98	90	0	0.000	0.000	0.000	0.000	0.000	0.000	0.000	0.000	0.000	0.000	0.000	0.000	0.000	0.000	0.008	0.011	0.016	0.015	2.909	0.009	0.050	316	2384	100	68	8369	8437	96	8477	8573	Error	Error	-6.943	68	8369	96	8477	130196	3097650	0.017	2.671	0	0	0
1	12	11	"A65"	"A65"	7350	2680	100	407	428	190	44	315	315	352	606	172	0	0	0	10536	10307	2891	28	1314	1314	1952	2472	126	95	91	0	0.000	0.000	0.000	0.000	0.000	0.000	0.000	0.000	0.000	0.000	0.000	0.000	0.000	0.000	0.010	0.013	0.018	0.016	3.120	0.009	0.041	316	2384	100	92	9222	9314	113	8993	9106	Error	Error	-6.647	92	9222	113	8993	135324	3256877	0.125	3.380	0	0	0
1	13	11	"A66"	"A66"	7650	2685	100	396	410	162	39	310	310	335	230	68	19	3	0	11772	11434	2740	23	1252	1252	1274	251	19	100	99	0	0.000	0.000	0.000	0.000	0.000	0.000	0.000	0.000	0.000	0.000	0.000	0.000	0.000	0.000	0.008	0.010	0.014	0.012	2.957	0.008	0.037	316	2384	100	86	10520	10606	100	10182	10282	Error	Error	-6.935	86	10520	100	10182	129618	3613106	0.326	40.478	0	0	0
1	14	11	"A66"	"A66"	7950	2680	100	404	426	170	39	307	307	333	207	62	28	4	0	12872	11930	4147	34	1285	1285	1469	1207	82	91	90	0	0.000	0.000	0.000	0.000	0.000	0.000	0.000	0.000	0.000	0.000	0.000	0.000	0.000	0.000	0.008	0.011	0.015	0.012	3.418	0.009	0.082	316	2384	100	97	11587	11684	119	10645	10764	Error	Error	-6.900	97	11587	119	10645	134485	3770018	0.449	8.667	0	0	0
1	15	11	"A66"	"A66"	8250	2680	100	392	430	187	43	313	313	343	274	79	18	1	0	13267	12042	4552	37	1315	1315	1471	1142	77	89	88	0	0.000	0.000	0.000	0.000	0.000	0.000	0.000	0.000	0.000	0.000	0.000	0.000	0.000	0.000	0.007	0.011	0.013	0.013	4.037	0.009	0.057	316	2384	100	79	11952	12031	117	10727	10844	Error	Error	-7.241	79	11952	117	10727	135747	3805377	0.318	9.257	0	0	0
1	16	11	"A67"	"A67"	8550	2685	100	443	459	235	51	312	312	347	333	95	15	0	0	12980	12548	3504	27	1298	1298	1325	367	27	100	100	0	0.000	0.000	0.000	0.000	0.000	0.000	0.000	0.000	0.000	0.000	0.000	0.000	0.000	0.000	0.011	0.013	0.015	0.013	2.947	0.019	0.024	316	2384	100	131	11682	11813	147	11250	11397	Error	Error	-6.479	131	11682	147	11250	145044	3965276	0.336	30.580	0	0	0
1	17	11	"A67"	"A67"	8850	2680	100	391	419	207	49	310	310	347	539	155	2	0	0	9552	8969	4146	46	1304	1304	1468	1570	106	92	84	0	0.000	0.000	0.000	0.000	0.000	0.000	0.000	0.000	0.000	0.000	0.000	0.000	0.000	0.000	0.010	0.014	0.019	0.018	3.639	0.020	0.072	316	2384	100	81	8248	8329	109	7665	7774	Error	Error	-6.670	81	8248	109	7665	132462	2834125	0.134	4.778	0	0	0
1	18	11	"A67"	"A67"	9150	2680	100	393	409	168	41	324	324	420	1540	366	0	0	0	10005	9400	4428	47	1328	1328	1692	2916	172	87	57	0	0.000	0.000	0.000	0.000	0.000	0.000	0.000	0.000	0.000	0.000	0.000	0.000	0.000	0.000	0.008	0.011	0.016	0.016	3.713	0.007	0.003	316	2384	100	69	8677	8746	85	8072	8157	Error	Error	-6.974	69	8677	85	8072	129263	2970516	-0.007	2.643	0	0	0
1	1	12	"A68"	"A68"	4050	2980	100	399	431	187	43	343	343	441	1497	339	0	0	0	9863	9240	3370	36	1312	1312	1710	1991	116	88	85	0	0.000	0.000	0.000	0.000	0.000	0.000	0.000	0.000	0.000	0.000	0.000	0.000	0.000	0.000	0.007	0.011	0.019	0.016	3.933	0.042	0.006	316	2300	100	56	8551	8607	88	7928	8016	Error	Error	-7.255	56	8551	88	7928	136156	2919682	-0.007	3.782	0	0	0
1	2	12	"A68"	"A68"	4350	2980	100	401	422	173	40	333	333	361	217	60	22	2	0	11127	9717	4788	49	1362	1362	2090	2634	126	78	71	0	0.000	0.000	0.000	0.000	0.000	0.000	0.000	0.000	0.000	0.000	0.000	0.000	0.000	0.000	0.007	0.011	0.019	0.018	5.084	0.010	0.070	316	2384	100	68	9765	9833	89	8355	8444	Error	Error	-7.166	68	9765	89	8355	133433	3070653	0.281	2.896	0	0	0
1	3	12	"A68"	"A68"	4650	2980	100	405	440	252	57	357	357	392	310	79	9	0	0	11436	10426	4003	38	1380	1380	1988	2429	122	86	83	0	0.000	0.000	0.000	0.000	0.000	0.000	0.000	0.000	0.000	0.000	0.000	0.000	0.000	0.000	0.005	0.009	0.016	0.016	5.001	0.005	0.005	316	2384	100	48	10056	10104	83	9046	9129	Error	Error	-7.711	48	10056	83	9046	139083	3294518	0.155	3.474	0	0	0
1	4	12	"A69"	"A69"	4950	2980	100	488	511	274	53	383	383	427	532	124	1	0	0	15302	13290	5239	39	1411	1411	1571	1328	84	89	87	0	0.000	0.000	0.000	0.000	0.000	0.000	0.000	0.000	0.000	0.000	0.000	0.000	0.000	0.000	0.008	0.011	0.014	0.015	4.332	0.008	0.005	316	2384	100	105	13891	13996	128	11879	12007	Error	Error	-7.048	105	13891	128	11879	161473	4199512	0.158	8.825	0	0	0
1	5	12	"A69"	"A69"	5250	2980	100	422	491	670	136	350	350	400	352	88	8	1	0	14439	11273	6188	54	1357	1357	1981	2661	134	75	70	0	0.000	0.000	0.000	0.000	0.000	0.000	0.000	0.000	0.000	0.000	0.000	0.000	0.000	0.000	0.006	0.014	0.017	0.019	5.656	0.012	0.023	316	2384	100	72	13082	13154	141	9916	10057	Error	Error	-7.505	72	13082	141	9916	155123	3562326	0.259	3.492	0	0	0
1	6	12	"A69"	"A69"	5550	2980	100	388	411	170	41	336	336	365	237	64	17	2	0	13089	10429	6023	57	1318	1318	1927	2780	144	74	65	0	0.000	0.000	0.000	0.000	0.000	0.000	0.000	0.000	0.000	0.000	0.000	0.000	0.000	0.000	0.004	0.008	0.016	0.018	5.897	0.007	0.056	316	2384	100	52	11771	11823	75	9111	9186	Error	Error	-7.823	52	11771	75	9111	129865	3295510	0.194	3.058	0	0	0
1	7	12	"A70"	"A70"	5850	2980	100	390	413	182	44	331	331	372	567	152	2	0	0	11354	9720	5119	52	1305	1305	1533	1480	96	81	75	0	0.000	0.000	0.000	0.000	0.000	0.000	0.000	0.000	0.000	0.000	0.000	0.000	0.000	0.000	0.006	0.010	0.014	0.016	4.650	0.003	0.000	316	2384	100	59	10049	10108	82	8415	8497	Error	Error	-7.412	59	10049	82	8415	130367	3071639	0.072	5.532	0	0	0
1	8	12	"A70"	"A70"	6150	2980	100	361	390	173	44	322	322	349	195	55	25	4	0	8684	7499	4626	61	1318	1318	1845	2252	122	69	58	0	0.000	0.000	0.000	0.000	0.000	0.000	0.000	0.000	0.000	0.000	0.000	0.000	0.000	0.000	0.005	0.011	0.028	0.037	6.220	0.007	0.030	316	2384	100	39	7366	7405	68	6181	6249	Error	Error	-7.561	39	7366	68	6181	123106	2369748	0.210	2.511	0	0	0
1	9	12	"A70"	"A70"	6450	2980	100	357	383	186	48	322	322	347	229	65	16	2	0	4849	6724	4838	71	1313	1313	1706	1884	110	71	47	0	0.000	0.000	0.000	0.000	0.000	0.000	0.000	0.000	0.000	0.000	0.000	0.000	0.000	0.000	0.010	0.011	0.029	0.037	5.899	0.008	0.021	316	2384	100	35	3536	3571	61	5411	5472	Error	Error	-6.659	35	3536	61	5411	121056	2124756	0.157	2.663	0	0	0
1	10	12	"A71"	"A71"	6750	2980	100	422	443	196	44	320	320	345	242	70	23	4	0	12988	12843	3169	24	1319	1319	1712	2136	124	98	95	0	0.000	0.000	0.000	0.000	0.000	0.000	0.000	0.000	0.000	0.000	0.000	0.000	0.000	0.000	0.009	0.011	0.014	0.013	2.861	0.009	0.052	316	2384	100	102	11669	11771	123	11524	11647	Error	Error	-6.838	102	11669	123	11524	139898	4058351	0.405	5.211	0	0	0
1	11	12	"A71"	"A71"	7050	2975	100	389	402	169	42	322	322	381	1109	291	0	0	0	11126	10155	4296	42	1343	1343	2246	3239	144	82	80	0	0.000	0.000	0.000	0.000	0.000	0.000	0.000	0.000	0.000	0.000	0.000	0.000	0.000	0.000	0.007	0.009	0.016	0.019	5.978	0.010	0.077	316	2384	100	67	9783	9850	80	8812	8892	Error	Error	-7.190	67	9783	80	8812	126912	3209068	0.019	2.442	0	0	0
1	12	12	"A71"	"A71"	7350	2975	100	366	393	169	43	311	311	347	275	79	13	1	0	10938	10458	5377	51	1326	1326	2286	3278	143	78	72	0	0.000	0.000	0.000	0.000	0.000	0.000	0.000	0.000	0.000	0.000	0.000	0.000	0.000	0.000	0.006	0.009	0.015	0.015	5.331	0.007	0.044	316	2384	100	55	9612	9667	82	9132	9214	Error	Error	-7.449	55	9612	82	9132	124217	3304612	0.167	2.493	0	0	0
1	13	12	"A72"	"A72"	7650	2975	100	406	436	197	45	313	313	349	373	106	9	0	0	12491	11277	5468	48	1288	1288	1526	1767	115	85	79	0	0.000	0.000	0.000	0.000	0.000	0.000	0.000	0.000	0.000	0.000	0.000	0.000	0.000	0.000	0.008	0.012	0.016	0.015	4.489	0.013	0.150	316	2384	100	93	11203	11296	123	9989	10112	Error	Error	-6.912	93	11203	123	9989	137779	3563411	0.233	5.518	0	0	0
1	14	12	"A72"	"A72"	7950	2975	100	425	437	201	45	313	313	338	177	52	37	13	0	12596	10419	6289	60	1312	1312	1899	2609	137	73	64	0	0.000	0.000	0.000	0.000	0.000	0.000	0.000	0.000	0.000	0.000	0.000	0.000	0.000	0.000	0.010	0.014	0.020	0.024	5.423	0.018	0.081	316	2384	100	112	11284	11396	124	9107	9231	Error	Error	-6.655	112	11284	124	9107	138205	3292247	0.559	3.266	0	0	0
1	15	12	"A72"	"A72"	8250	2975	100	358	397	197	49	318	318	354	388	109	6	0	0	6871	8819	6458	73	1311	1311	1926	2888	149	69	47	0	0.000	0.000	0.000	0.000	0.000	0.000	0.000	0.000	0.000	0.000	0.000	0.000	0.000	0.000	0.007	0.011	0.020	0.022	4.707	0.013	0.030	316	2384	100	40	5560	5600	79	7508	7587	Error	Error	-7.119	40	5560	79	7508	125391	2786659	0.111	2.387	0	0	0
1	16	12	"A73"	"A73"	8550	2975	100	363	375	181	48	308	308	355	498	140	2	0	0	2492	3129	1801	57	1292	1292	1315	262	19	81	72	0	0.000	0.000	0.000	0.000	0.000	0.000	0.000	0.000	0.000	0.000	0.000	0.000	0.000	0.000	0.046	0.036	0.080	0.093	4.520	0.070	0.009	316	2384	100	55	1200	1255	67	1837	1904	Error	Error	-4.447	55	1200	67	1837	118354	988920	0.040	6.924	0	0	0
1	17	12	"A73"	"A73"	8850	2975	100	327	344	163	47	309	309	353	768	217	0	0	0	2009	3246	2733	84	1288	1288	1330	337	25	65	51	0	0.000	0.000	0.000	0.000	0.000	0.000	0.000	0.000	0.000	0.000	0.000	0.000	0.000	0.000	0.025	0.018	0.076	0.093	6.534	0.038	0.001	316	2384	100	18	721	739	35	1958	1993	Error	Error	-5.324	18	721	35	1958	108712	1025829	-0.012	5.685	0	0	0
1	18	12	"A73"	"A73"	9150	2975	100	320	396	694	175	317	317	362	669	184	0	0	0	1883	2165	975	45	1318	1318	1458	886	60	35	16	0	0.000	0.000	0.000	0.000	0.000	0.000	0.000	0.000	0.000	0.000	0.000	0.000	0.000	0.000	0.005	0.093	0.168	0.164	5.362	0.155	0.071	316	2384	100	3	565	568	79	847	926	Error	Error	-7.557	3	565	79	847	125066	684041	0.051	0.798	0	0	0
1	1	13	"A74"	"A74"	4055	3285	95	427	469	399	85	346	346	386	507	131	2	0	0	11431	10384	3211	30	1315	1315	1396	727	52	100	100	0	0.000	0.000	0.000	0.000	0.000	0.000	0.000	0.000	0.000	0.000	0.000	0.000	0.000	0.000	0.008	0.014	0.018	0.017	2.906	0.009	0.021	256	2076	100	81	10116	10197	123	9069	9192	Error	Error	-6.965	81	10116	123	9069	120087	2658418	0.164	12.363	0	0	0
1	2	13	"A74"	"A74"	4365	3290	95	438	463	191	41	329	329	353	168	47	37	12	0	11596	11309	2260	19	1330	1330	1665	1646	98	100	100	0	0.000	0.000	0.000	0.000	0.000	0.000	0.000	0.000	0.000	0.000	0.000	0.000	0.000	0.000	0.011	0.013	0.017	0.014	2.684	0.011	0.080	256	2088	100	109	10266	10375	134	9979	10113	Error	Error	-6.557	109	10266	134	9979	118598	2895037	0.655	5.859	0	0	0
1	3	13	"A74"	"A74"	4660	3285	100	420	447	179	40	346	346	368	187	50	27	7	0	11543	11152	3186	28	1329	1329	1554	1492	96	97	96	0	0.000	0.000	0.000	0.000	0.000	0.000	0.000	0.000	0.000	0.000	0.000	0.000	0.000	0.000	0.007	0.010	0.014	0.012	3.021	0.009	0.057	316	2384	100	74	10214	10288	101	9823	9924	Error	Error	-7.109	74	10214	101	9823	141108	3524086	0.422	6.433	0	0	0
1	4	13	"A75"	"A75"	4960	3285	100	436	453	176	38	340	340	390	685	175	0	0	0	13091	12932	2364	18	1338	1338	1441	1692	117	100	99	0	0.000	0.000	0.000	0.000	0.000	0.000	0.000	0.000	0.000	0.000	0.000	0.000	0.000	0.000	0.008	0.010	0.014	0.012	2.815	0.014	0.101	316	2384	100	96	11753	11849	113	11594	11707	Error	Error	-6.936	96	11753	113	11594	143267	4086565	0.092	6.791	0	0	0
1	5	13	"A75"	"A75"	5260	3290	95	430	450	172	38	333	333	366	265	72	14	2	0	14318	14184	1878	13	1336	1336	1644	1637	99	100	100	0	0.000	0.000	0.000	0.000	0.000	0.000	0.000	0.000	0.000	0.000	0.000	0.000	0.000	0.000	0.007	0.009	0.011	0.009	2.891	0.008	0.038	256	2088	100	97	12982	13079	117	12848	12965	Error	Error	-7.064	97	12982	117	12848	115151	3631045	0.317	7.660	0	0	0
1	6	13	"A75"	"A75"	5560	3285	100	439	473	225	47	344	344	865	4624	534	0	0	0	12630	12217	3085	25	1345	1345	2407	6708	278	90	15	0	0.000	0.000	0.000	0.000	0.000	0.000	0.000	0.000	0.000	0.000	0.000	0.000	0.000	0.000	0.008	0.012	0.016	0.013	3.019	0.552	0.553	316	2384	100	95	11285	11380	129	10872	11001	Error	Error	-6.892	95	11285	129	10872	149368	3860688	-0.085	1.462	0	0	0
1	7	13	"A76"	"A76"	5860	3285	100	430	456	180	39	325	325	365	707	193	0	0	0	14169	13902	2456	17	1309	1309	1339	317	23	100	100	0	0.000	0.000	0.000	0.000	0.000	0.000	0.000	0.000	0.000	0.000	0.000	0.000	0.000	0.000	0.008	0.010	0.013	0.011	2.976	0.009	0.083	316	2384	100	105	12860	12965	131	12593	12724	Error	Error	-6.936	105	12860	131	12593	144251	4392893	0.129	39.631	0	0	0
1	8	13	"A76"	"A76"	6160	3285	100	435	450	191	42	321	321	351	210	59	30	6	0	13162	12085	4130	34	1303	1303	1438	973	67	94	93	0	0.000	0.000	0.000	0.000	0.000	0.000	0.000	0.000	0.000	0.000	0.000	0.000	0.000	0.000	0.010	0.012	0.017	0.014	3.384	0.010	0.061	316	2384	100	114	11859	11973	129	10782	10911	Error	Error	-6.701	114	11859	129	10782	142251	3818845	0.471	10.942	0	0	0
1	9	13	"A76"	"A76"	6465	3290	95	426	458	207	45	313	313	335	172	51	38	13	0	12699	12750	1893	14	1297	1297	1388	601	43	100	100	0	0.000	0.000	0.000	0.000	0.000	0.000	0.000	0.000	0.000	0.000	0.000	0.000	0.000	0.000	0.010	0.013	0.015	0.012	2.719	0.011	0.093	256	2088	100	113	11402	11515	145	11453	11598	Error	Error	-6.657	113	11402	145	11453	117301	3263898	0.715	18.905	0	0	0
1	10	13	"A77"	"A77"	6765	3290	100	424	441	208	47	311	311	342	249	72	24	6	0	12151	10934	4539	41	1285	1285	1310	283	21	100	100	0	0.000	0.000	0.000	0.000	0.000	0.000	0.000	0.000	0.000	0.000	0.000	0.000	0.000	0.000	0.010	0.013	0.019	0.015	3.147	0.011	0.029	316	2384	100	113	10866	10979	130	9649	9779	Error	Error	-6.587	113	10866	130	9649	139407	3455291	0.398	34.007	0	0	0
1	11	13	"A77"	"A77"	7060	3280	100	413	437	190	43	308	308	337	429	127	9	0	0	13358	11912	4865	40	1301	1301	1492	1317	88	88	87	0	0.000	0.000	0.000	0.000	0.000	0.000	0.000	0.000	0.000	0.000	0.000	0.000	0.000	0.000	0.009	0.012	0.015	0.016	4.428	0.011	0.130	316	2384	100	105	12057	12162	129	10611	10740	Error	Error	-6.843	105	12057	129	10611	138132	3764087	0.233	7.912	0	0	0
1	12	13	"A77"	"A77"	7360	3280	100	401	420	169	40	317	317	384	959	249	0	0	0	9575	9767	5010	51	1312	1312	1560	1562	100	88	86	0	0.000	0.000	0.000	0.000	0.000	0.000	0.000	0.000	0.000	0.000	0.000	0.000	0.000	0.000	0.010	0.012	0.017	0.017	4.852	0.013	0.142	316	2384	100	84	8263	8347	103	8455	8558	Error	Error	-6.620	84	8263	103	8455	132700	3086325	0.038	5.254	0	0	0
1	13	13	"A78"	"A78"	7665	3280	100	421	427	177	41	308	308	369	878	237	0	0	0	13168	12652	2982	23	1270	1270	1299	315	24	100	100	0	0.000	0.000	0.000	0.000	0.000	0.000	0.000	0.000	0.000	0.000	0.000	0.000	0.000	0.000	0.009	0.010	0.014	0.012	2.673	0.011	0.114	316	2384	100	113	11898	12011	119	11382	11501	Error	Error	-6.718	113	11898	119	11382	134882	3998086	0.066	36.041	0	0	0
1	14	13	"A78"	"A78"	7965	3285	95	454	470	206	43	309	309	343	292	85	17	3	0	15003	15477	3256	21	1303	1303	1650	1818	110	100	100	0	0.000	0.000	0.000	0.000	0.000	0.000	0.000	0.000	0.000	0.000	0.000	0.000	0.000	0.000	0.011	0.011	0.012	0.010	2.943	0.014	0.165	256	2088	100	145	13700	13845	161	14174	14335	Error	Error	-6.562	145	13700	161	14174	120294	3962091	0.435	7.606	0	0	0
1	15	13	"A78"	"A78"	8260	3285	95	420	455	298	65	310	310	349	365	104	11	1	0	14033	14153	2864	20	1296	1296	1583	1581	99	100	100	0	0.000	0.000	0.000	0.000	0.000	0.000	0.000	0.000	0.000	0.000	0.000	0.000	0.000	0.000	0.009	0.011	0.013	0.011	3.221	0.008	0.010	256	2088	100	110	12737	12847	145	12857	13002	Error	Error	-6.855	110	12737	145	12857	116353	3623177	0.290	7.951	0	0	0
1	16	13	"A79"	"A79"	8560	3285	100	396	426	189	44	307	307	332	235	70	21	3	0	13586	13278	3221	24	1289	1289	1320	527	39	100	100	0	0.000	0.000	0.000	0.000	0.000	0.000	0.000	0.000	0.000	0.000	0.000	0.000	0.000	0.000	0.007	0.010	0.014	0.010	3.225	0.009	0.074	316	2384	100	89	12297	12386	119	11989	12108	Error	Error	-7.110	89	12297	119	11989	134709	4195747	0.400	22.691	0	0	0
1	17	13	"A79"	"A79"	8860	3280	100	461	1128	3861	342	314	314	345	250	72	32	12	0	11016	10508	7774	73	1323	1323	1435	873	60	96	94	0	0.000	0.000	0.000	0.000	0.000	0.000	0.000	0.000	0.000	0.000	0.000	0.000	0.000	0.000	0.015	0.089	0.028	0.029	4.560	0.215	0.354	316	2384	100	147	9693	9840	814	9185	9999	Error	Error	-6.043	147	9693	814	9185	356430	3320640	3.132	10.393	0	0	0
1	18	13	"A79"	"A79"	9160	3280	100	439	523	1069	204	314	314	337	203	60	34	8	0	13739	12322	4778	38	1319	1319	1533	1443	94	96	89	0	0.000	0.000	0.000	0.000	0.000	0.000	0.000	0.000	0.000	0.000	0.000	0.000	0.000	0.000	0.010	0.019	0.016	0.015	3.441	0.008	0.002	316	2384	100	125	12420	12545	209	11003	11212	Error	Error	-6.635	125	12420	209	11003	165138	3893776	0.916	7.477	0	0	0
1	1	14	"A80"	"A80"	4055	3580	100	384	412	187	45	334	334	364	226	62	18	4	0	10135	9083	3788	41	1309	1309	1440	1067	74	88	86	0	0.000	0.000	0.000	0.000	0.000	0.000	0.000	0.000	0.000	0.000	0.000	0.000	0.000	0.000	0.006	0.010	0.019	0.018	3.544	0.008	0.033	316	2328	100	50	8826	8876	78	7774	7852	Error	Error	-7.464	50	8826	78	7774	130040	2870310	0.212	7.163	0	0	0
1	2	14	"A80"	"A80"	4355	3580	100	377	427	374	87	330	330	351	179	50	28	6	0	10316	9590	4209	43	1310	1310	1615	1625	100	87	81	0	0.000	0.000	0.000	0.000	0.000	0.000	0.000	0.000	0.000	0.000	0.000	0.000	0.000	0.000	0.005	0.012	0.018	0.018	4.747	0.013	0.056	316	2384	100	47	9006	9053	97	8280	8377	Error	Error	-7.582	47	9006	97	8280	135085	3030433	0.425	4.908	0	0	0
1	3	14	"A80"	"A80"	4655	3580	100	413	447	310	69	326	326	351	200	56	26	9	0	11454	9820	5101	51	1333	1333	1741	2072	119	81	70	0	0.000	0.000	0.000	0.000	0.000	0.000	0.000	0.000	0.000	0.000	0.000	0.000	0.000	0.000	0.009	0.014	0.017	0.021	4.839	0.012	0.047	316	2384	100	87	10121	10208	121	8487	8608	Error	Error	-6.862	87	10121	121	8487	141103	3103067	0.480	3.899	0	0	0
1	4	14	"A81"	"A81"	4955	3580	100	416	509	810	159	333	333	389	758	194	1	0	0	13539	12290	4702	38	1355	1355	1576	1839	116	90	85	0	0.000	0.000	0.000	0.000	0.000	0.000	0.000	0.000	0.000	0.000	0.000	0.000	0.000	0.000	0.007	0.016	0.015	0.014	4.427	0.007	0.008	316	2384	100	83	12184	12267	176	10935	11111	Error	Error	-7.198	83	12184	176	10935	160904	3883524	0.158	5.826	0	0	0
1	5	14	"A81"	"A81"	5255	3580	100	408	427	190	44	337	337	381	499	130	2	0	0	13405	11436	5660	49	1345	1345	1826	2434	133	83	75	0	0.000	0.000	0.000	0.000	0.000	0.000	0.000	0.000	0.000	0.000	0.000	0.000	0.000	0.000	0.006	0.009	0.015	0.016	4.312	0.006	0.004	316	2384	100	71	12060	12131	90	10091	10181	Error	Error	-7.408	71	12060	90	10091	135049	3613764	0.092	3.948	0	0	0
1	6	14	"A81"	"A81"	5555	3575	100	372	409	186	45	332	332	361	289	80	14	0	0	10891	9474	5514	58	1355	1355	1971	2608	132	76	63	0	0.000	0.000	0.000	0.000	0.000	0.000	0.000	0.000	0.000	0.000	0.000	0.000	0.000	0.000	0.004	0.009	0.022	0.022	5.670	0.008	0.056	316	2384	100	40	9536	9576	77	8119	8196	Error	Error	-7.897	40	9536	77	8119	129164	2993932	0.166	2.877	0	0	0
1	7	14	"A82"	"A82"	5855	3575	100	415	438	187	42	339	339	370	281	75	16	1	0	13971	11828	5702	48	1349	1349	1572	1635	104	84	80	0	0.000	0.000	0.000	0.000	0.000	0.000	0.000	0.000	0.000	0.000	0.000	0.000	0.000	0.000	0.006	0.009	0.016	0.017	4.505	0.009	0.089	316	2384	100	76	12622	12698	99	10479	10578	Error	Error	-7.376	76	12622	99	10479	138279	3737787	0.242	6.273	0	0	0
1	8	14	"A82"	"A82"	6155	3575	100	371	384	151	39	334	334	368	279	75	7	0	0	7212	7448	4778	64	1341	1341	1724	1840	106	73	62	0	0.000	0.000	0.000	0.000	0.000	0.000	0.000	0.000	0.000	0.000	0.000	0.000	0.000	0.000	0.006	0.008	0.022	0.029	5.930	0.005	0.018	316	2384	100	37	5871	5908	50	6107	6157	Error	Error	-7.310	37	5871	50	6107	121310	2353639	0.057	3.111	0	0	0
1	9	14	"A82"	"A82"	6455	3575	100	365	385	179	46	320	320	344	179	52	22	5	0	4295	6214	4771	76	1314	1314	1671	1892	113	64	42	0	0.000	0.000	0.000	0.000	0.000	0.000	0.000	0.000	0.000	0.000	0.000	0.000	0.000	0.000	0.015	0.013	0.026	0.035	5.435	0.012	0.079	316	2384	100	45	2981	3026	65	4900	4965	Error	Error	-6.050	45	2981	65	4900	121536	1963776	0.229	2.401	0	0	0
1	10	14	"A83"	"A83"	6755	3575	100	378	395	180	45	323	323	371	517	139	0	0	0	8379	7838	4286	54	1327	1327	1801	2254	125	75	69	0	0.000	0.000	0.000	0.000	0.000	0.000	0.000	0.000	0.000	0.000	0.000	0.000	0.000	0.000	0.008	0.011	0.023	0.026	4.409	0.010	0.046	316	2384	100	55	7052	7107	72	6511	6583	Error	Error	-7.002	55	7052	72	6511	124688	2476937	0.046	2.678	0	0	0
1	11	14	"A83"	"A83"	7055	3575	100	387	443	308	69	319	319	378	828	219	1	1	0	8966	8063	3970	49	1323	1323	1775	1988	112	78	75	0	0.000	0.000	0.000	0.000	0.000	0.000	0.000	0.000	0.000	0.000	0.000	0.000	0.000	0.000	0.009	0.018	0.022	0.026	6.085	0.011	0.006	316	2384	100	68	7643	7711	124	6740	6864	Error	Error	-6.812	68	7643	124	6740	140135	2547910	0.079	3.163	0	0	0
1	12	14	"A83"	"A83"	7355	3575	100	362	378	171	45	317	317	341	187	54	18	5	0	8467	7226	3764	52	1326	1326	1832	2007	109	74	72	0	0.000	0.000	0.000	0.000	0.000	0.000	0.000	0.000	0.000	0.000	0.000	0.000	0.000	0.000	0.006	0.010	0.022	0.027	5.521	0.012	0.053	316	2384	100	45	7141	7186	61	5900	5961	Error	Error	-7.310	45	7141	61	5900	119370	2283332	0.198	2.688	0	0	0
1	13	14	"A84"	"A84"	7655	3575	100	420	436	179	41	305	305	334	212	63	30	7	0	12459	12078	5445	45	1319	1319	1449	1130	77	89	87	0	0.000	0.000	0.000	0.000	0.000	0.000	0.000	0.000	0.000	0.000	0.000	0.000	0.000	0.000	0.010	0.012	0.017	0.016	4.062	0.011	0.120	316	2384	100	115	11140	11255	131	10759	10890	Error	Error	-6.598	115	11140	131	10759	137797	3816553	0.481	9.406	0	0	0
1	14	14	"A84"	"A84"	7955	3575	100	388	422	192	45	301	301	333	281	84	20	1	0	12879	11832	5015	42	1297	1297	1608	1861	115	87	84	0	0.000	0.000	0.000	0.000	0.000	0.000	0.000	0.000	0.000	0.000	0.000	0.000	0.000	0.000	0.008	0.011	0.015	0.014	3.875	0.010	0.096	316	2384	100	87	11582	11669	121	10535	10656	Error	Error	-7.057	87	11582	121	10535	133407	3738779	0.317	5.494	0	0	0
1	15	14	"A84"	"A84"	8255	3575	100	348	369	156	42	302	302	329	193	58	18	3	0	6409	8354	5368	64	1306	1306	1630	1864	114	82	60	0	0.000	0.000	0.000	0.000	0.000	0.000	0.000	0.000	0.000	0.000	0.000	0.000	0.000	0.000	0.009	0.010	0.018	0.022	5.024	0.007	0.017	316	2384	100	46	5103	5149	67	7048	7115	Error	Error	-6.794	46	5103	67	7048	116494	2639855	0.207	3.607	0	0	0
1	16	14	"A85"	"A85"	8555	3575	100	390	410	210	51	303	303	358	945	263	0	0	0	11315	10426	4673	44	1296	1296	1403	946	67	89	86	0	0.000	0.000	0.000	0.000	0.000	0.000	0.000	0.000	0.000	0.000	0.000	0.000	0.000	0.000	0.009	0.012	0.017	0.019	3.797	0.008	0.053	316	2384	100	87	10019	10106	107	9130	9237	Error	Error	-6.848	87	10019	107	9130	129416	3294732	0.055	9.538	0	0	0
1	17	14	"A85"	"A85"	8855	3575	100	366	386	169	43	309	309	353	358	101	6	0	0	4843	7148	5194	72	1331	1331	1713	2126	124	72	41	0	0.000	0.000	0.000	0.000	0.000	0.000	0.000	0.000	0.000	0.000	0.000	0.000	0.000	0.000	0.016	0.013	0.027	0.028	4.739	0.009	0.010	316	2384	100	57	3512	3569	77	5817	5894	Error	Error	-5.945	57	3512	77	5817	121973	2258786	0.092	2.556	0	0	0
1	18	14	"A85"	"A85"	9155	3575	100	364	542	1612	297	324	324	378	486	128	5	2	0	4389	6180	4596	74	1377	1377	2124	2898	136	50	30	0	0.000	0.000	0.000	0.000	0.000	0.000	0.000	0.000	0.000	0.000	0.000	0.000	0.000	0.000	0.013	0.045	0.035	0.043	5.980	0.061	0.092	316	2384	100	40	3012	3052	218	4803	5021	Error	Error	-6.235	40	3012	218	4803	171376	1952947	0.337	1.400	0	0	0
1	1	15	"A86"	"A86"	4060	3880	100	415	435	172	39	332	332	364	256	70	17	1	0	10497	10339	2592	25	1308	1308	1556	1445	92	97	95	0	0.000	0.000	0.000	0.000	0.000	0.000	0.000	0.000	0.000	0.000	0.000	0.000	0.000	0.000	0.009	0.011	0.016	0.013	3.154	0.011	0.082	316	2352	100	83	9189	9272	103	9031	9134	Error	Error	-6.791	83	9189	103	9031	137435	3267035	0.277	6.078	0	0	0
1	2	15	"A86"	"A86"	4360	3880	100	433	461	193	41	326	326	372	661	177	0	0	0	10756	10713	2381	22	1326	1326	1804	2095	116	98	97	0	0.000	0.000	0.000	0.000	0.000	0.000	0.000	0.000	0.000	0.000	0.000	0.000	0.000	0.000	0.011	0.014	0.016	0.014	2.770	0.014	0.106	316	2384	100	107	9430	9537	135	9387	9522	Error	Error	-6.462	107	9430	135	9387	145752	3385240	0.135	4.253	0	0	0
1	3	15	"A86"	"A86"	4660	3880	100	436	465	231	49	326	326	357	252	70	24	3	0	11845	11639	2962	25	1360	1360	1828	2241	122	98	95	0	0.000	0.000	0.000	0.000	0.000	0.000	0.000	0.000	0.000	0.000	0.000	0.000	0.000	0.000	0.010	0.014	0.018	0.014	2.813	0.011	0.100	316	2384	100	110	10485	10595	139	10279	10418	Error	Error	-6.575	110	10485	139	10279	147075	3677822	0.429	4.378	0	0	0
1	4	15	"A87"	"A87"	4965	3880	100	463	558	605	108	334	334	391	844	215	3	2	0	12306	12440	3336	26	1333	1333	1364	341	25	100	100	0	0.000	0.000	0.000	0.000	0.000	0.000	0.000	0.000	0.000	0.000	0.000	0.000	0.000	0.000	0.012	0.020	0.017	0.016	3.351	0.017	0.036	316	2384	100	129	10973	11102	224	11107	11331	Error	Error	-6.410	129	10973	224	11107	176233	3930972	0.198	32.481	0	0	0
1	5	15	"A87"	"A87"	5260	3880	100	383	404	161	39	327	327	360	256	71	13	1	0	6387	7847	4305	54	1347	1347	1546	1331	86	93	80	0	0.000	0.000	0.000	0.000	0.000	0.000	0.000	0.000	0.000	0.000	0.000	0.000	0.000	0.000	0.011	0.012	0.020	0.021	4.180	0.009	0.034	316	2384	100	56	5040	5096	77	6500	6577	Error	Error	-6.492	56	5040	77	6500	127757	2479781	0.172	4.734	0	0	0
1	6	15	"A87"	"A87"	5560	3880	100	405	427	190	44	329	329	357	207	57	24	4	0	12328	11500	5024	43	1349	1349	1652	1840	111	92	85	0	0.000	0.000	0.000	0.000	0.000	0.000	0.000	0.000	0.000	0.000	0.000	0.000	0.000	0.000	0.007	0.010	0.015	0.014	4.660	0.007	0.034	316	2384	100	76	10979	11055	98	10151	10249	Error	Error	-7.175	76	10979	98	10151	134889	3633899	0.338	5.352	0	0	0
1	7	15	"A88"	"A88"	5860	3880	100	428	469	233	49	328	328	365	312	85	17	2	0	14254	13612	4962	36	1350	1350	1410	666	47	98	96	0	0.000	0.000	0.000	0.000	0.000	0.000	0.000	0.000	0.000	0.000	0.000	0.000	0.000	0.000	0.008	0.011	0.015	0.013	3.639	0.010	0.052	316	2384	100	100	12904	13004	141	12262	12403	Error	Error	-7.012	100	12904	141	12262	148353	4301375	0.333	18.321	0	0	0
1	8	15	"A88"	"A88"	6160	3880	100	375	402	173	43	321	321	357	566	158	0	0	0	6953	9012	5327	59	1338	1338	1814	2385	131	83	59	0	0.000	0.000	0.000	0.000	0.000	0.000	0.000	0.000	0.000	0.000	0.000	0.000	0.000	0.000	0.010	0.011	0.018	0.018	3.740	0.010	0.062	316	2384	100	54	5615	5669	81	7674	7755	Error	Error	-6.700	54	5615	81	7674	127048	2847897	0.080	3.018	0	0	0
1	9	15	"A88"	"A88"	6460	3880	100	385	415	199	47	311	311	334	161	48	31	10	0	12767	10875	5195	47	1314	1314	1668	2136	128	83	73	0	0.000	0.000	0.000	0.000	0.000	0.000	0.000	0.000	0.000	0.000	0.000	0.000	0.000	0.000	0.006	0.011	0.017	0.015	4.256	0.009	0.097	316	2384	100	74	11453	11527	104	9561	9665	Error	Error	-7.274	74	11453	104	9561	131017	3436655	0.503	4.310	0	0	0
1	10	15	"A89"	"A89"	6760	3880	100	402	418	170	40	313	313	363	501	138	1	0	0	11956	12048	3496	29	1323	1323	1628	1863	114	99	97	0	0.000	0.000	0.000	0.000	0.000	0.000	0.000	0.000	0.000	0.000	0.000	0.000	0.000	0.000	0.008	0.010	0.013	0.012	3.038	0.006	0.016	316	2384	100	89	10633	10722	105	10725	10830	Error	Error	-6.901	89	10633	105	10725	131993	3807231	0.110	5.593	0	0	0
1	11	15	"A89"	"A89"	7060	3875	100	397	417	275	65	323	323	363	350	96	7	0	0	11083	10301	4058	39	1317	1317	1984	2927	147	86	81	0	0.000	0.000	0.000	0.000	0.000	0.000	0.000	0.000	0.000	0.000	0.000	0.000	0.000	0.000	0.008	0.010	0.015	0.015	3.500	0.007	0.020	316	2384	100	74	9766	9840	94	8984	9078	Error	Error	-7.044	74	9766	94	8984	131642	3254988	0.154	2.841	0	0	0
1	12	15	"A89"	"A89"	7360	3875	100	393	407	167	41	318	318	365	489	133	1	0	0	10951	10238	3856	37	1358	1358	2050	2917	142	85	82	0	0.000	0.000	0.000	0.000	0.000	0.000	0.000	0.000	0.000	0.000	0.000	0.000	0.000	0.000	0.008	0.010	0.017	0.014	3.401	0.010	0.008	316	2384	100	75	9593	9668	89	8880	8969	Error	Error	-6.999	75	9593	89	8880	128603	3235347	0.086	2.807	0	0	0
1	13	15	"A90"	"A90"	7660	3875	100	424	466	273	58	305	305	348	598	171	2	0	0	13797	12833	4835	37	1288	1288	1330	437	32	97	94	0	0.000	0.000	0.000	0.000	0.000	0.000	0.000	0.000	0.000	0.000	0.000	0.000	0.000	0.000	0.010	0.014	0.014	0.014	4.117	0.011	0.006	316	2384	100	119	12509	12628	161	11545	11706	Error	Error	-6.716	119	12509	161	11545	147314	4055082	0.197	26.323	0	0	0
1	14	15	"A90"	"A90"	7960	3875	100	400	413	180	43	306	306	335	281	83	16	1	0	12534	11449	4986	43	1306	1306	1524	1213	79	88	85	0	0.000	0.000	0.000	0.000	0.000	0.000	0.000	0.000	0.000	0.000	0.000	0.000	0.000	0.000	0.008	0.011	0.016	0.018	3.909	0.010	0.093	316	2384	100	94	11228	11322	107	10143	10250	Error	Error	-6.900	94	11228	107	10143	130601	3617812	0.278	8.182	0	0	0
1	15	15	"A90"	"A90"	8260	3875	100	404	422	186	44	314	314	359	481	133	3	0	0	12493	11377	4833	42	1288	1288	1522	1481	97	88	87	0	0.000	0.000	0.000	0.000	0.000	0.000	0.000	0.000	0.000	0.000	0.000	0.000	0.000	0.000	0.008	0.011	0.015	0.017	3.751	0.008	0.007	316	2384	100	90	11205	11295	108	10089	10197	Error	Error	-6.960	90	11205	108	10089	133319	3595036	0.131	6.654	0	0	0
1	16	15	"A91"	"A91"	8560	3880	95	386	476	806	169	305	305	338	297	87	12	3	0	10648	10971	3312	30	1283	1283	1343	523	38	100	100	0	0.000	0.000	0.000	0.000	0.000	0.000	0.000	0.000	0.000	0.000	0.000	0.000	0.000	0.000	0.009	0.018	0.015	0.013	3.198	0.027	0.088	256	2088	100	81	9365	9446	171	9688	9859	Error	Error	-6.853	81	9365	171	9688	121879	2808607	0.465	18.409	0	0	0
1	17	15	"A91"	"A91"	8860	3875	100	413	446	245	54	318	318	362	578	159	2	0	0	12236	11675	5522	47	1323	1323	1521	1362	89	91	85	0	0.000	0.000	0.000	0.000	0.000	0.000	0.000	0.000	0.000	0.000	0.000	0.000	0.000	0.000	0.009	0.012	0.016	0.017	3.990	0.009	0.043	316	2384	100	95	10913	11008	128	10352	10480	Error	Error	-6.844	95	10913	128	10352	140845	3689294	0.145	7.455	0	0	0
1	18	15	"A91"	"A91"	9160	3875	100	407	425	190	44	333	333	358	210	58	22	5	0	12358	11223	4490	40	1366	1366	1570	1380	87	93	88	0	0.000	0.000	0.000	0.000	0.000	0.000	0.000	0.000	0.000	0.000	0.000	0.000	0.000	0.000	0.007	0.009	0.016	0.014	3.631	0.008	0.038	316	2384	100	74	10992	11066	92	9857	9949	Error	Error	-7.215	74	10992	92	9857	134368	3546374	0.319	6.995	0	0	0
1	1	16	"A92"	"A92"	4060	4185	100	457	544	1121	206	326	326	380	752	197	1	0	0	12188	12433	2679	21	1291	1291	1504	1415	94	100	99	0	0.000	0.000	0.000	0.000	0.000	0.000	0.000	0.000	0.000	0.000	0.000	0.000	0.000	0.000	0.012	0.020	0.015	0.014	2.967	0.021	0.042	316	2352	100	131	10897	11028	218	11142	11360	Error	Error	-6.378	131	10897	218	11142	171802	3928911	0.218	7.724	0	0	0
1	2	16	"A92"	"A92"	4360	4185	100	420	449	179	39	327	327	355	247	69	21	2	0	12662	12501	2354	18	1338	1338	1941	2689	138	98	96	0	0.000	0.000	0.000	0.000	0.000	0.000	0.000	0.000	0.000	0.000	0.000	0.000	0.000	0.000	0.008	0.011	0.013	0.012	2.957	0.007	0.019	316	2384	100	93	11324	11417	122	11163	11285	Error	Error	-6.928	93	11324	122	11163	141781	3950294	0.381	3.927	0	0	0
1	3	16	"A92"	"A92"	4660	4185	100	408	435	184	42	329	329	353	205	58	25	6	0	12859	12264	3547	28	1352	1352	2057	2930	142	94	89	0	0.000	0.000	0.000	0.000	0.000	0.000	0.000	0.000	0.000	0.000	0.000	0.000	0.000	0.000	0.007	0.010	0.012	0.011	3.471	0.009	0.078	316	2384	100	79	11507	11586	106	10912	11018	Error	Error	-7.186	79	11507	106	10912	137543	3875451	0.400	3.484	0	0	0
1	4	16	"A93"	"A93"	4965	4185	100	428	451	173	38	339	339	513	1987	387	0	0	0	14745	13883	3952	28	1349	1349	1734	4261	245	96	79	0	0.000	0.000	0.000	0.000	0.000	0.000	0.000	0.000	0.000	0.000	0.000	0.000	0.000	0.000	0.007	0.009	0.012	0.010	3.156	0.008	0.052	316	2384	100	89	13396	13485	112	12534	12646	Error	Error	-7.234	89	13396	112	12534	142584	4387142	-0.031	2.851	0	0	0
1	5	16	"A93"	"A93"	5265	4180	100	414	424	166	39	323	323	350	254	72	15	1	0	13596	11616	5605	48	1334	1334	1687	2054	121	85	76	0	0.000	0.000	0.000	0.000	0.000	0.000	0.000	0.000	0.000	0.000	0.000	0.000	0.000	0.000	0.007	0.010	0.014	0.015	4.169	0.009	0.067	316	2384	100	91	12262	12353	101	10282	10383	Error	Error	-7.074	91	12262	101	10282	134129	3670647	0.291	4.834	0	0	0
1	6	16	"A93"	"A93"	5565	4180	100	365	399	249	62	327	327	369	507	137	1	0	0	5857	8025	5435	67	1355	1355	2070	2968	143	67	39	0	0.000	0.000	0.000	0.000	0.000	0.000	0.000	0.000	0.000	0.000	0.000	0.000	0.000	0.000	0.008	0.011	0.026	0.026	4.541	0.010	0.041	316	2384	100	38	4502	4540	72	6670	6742	Error	Error	-6.888	38	4502	72	6670	126163	2535920	0.059	2.006	0	0	0
1	7	16	"A94"	"A94"	5865	4180	100	421	457	226	49	321	321	361	324	89	14	1	0	13542	12729	5306	41	1328	1328	1442	1067	73	93	89	0	0.000	0.000	0.000	0.000	0.000	0.000	0.000	0.000	0.000	0.000	0.000	0.000	0.000	0.000	0.008	0.012	0.016	0.014	3.519	0.010	0.052	316	2384	100	100	12214	12314	136	11401	11537	Error	Error	-6.932	100	12214	136	11401	144368	4022353	0.296	10.578	0	0	0
1	8	16	"A94"	"A94"	6165	4180	100	418	438	202	46	325	325	377	685	181	0	0	0	13685	11645	6172	53	1372	1372	1901	2661	139	81	71	0	0.000	0.000	0.000	0.000	0.000	0.000	0.000	0.000	0.000	0.000	0.000	0.000	0.000	0.000	0.008	0.011	0.019	0.021	5.703	0.008	0.004	316	2384	100	93	12313	12406	113	10273	10386	Error	Error	-7.049	93	12313	113	10273	138530	3679953	0.089	3.662	0	0	0
1	9	16	"A94"	"A94"	6465	4180	100	392	426	179	42	324	324	405	951	234	0	0	0	13601	12028	5830	48	1355	1355	1704	2231	130	83	80	0	0.000	0.000	0.000	0.000	0.000	0.000	0.000	0.000	0.000	0.000	0.000	0.000	0.000	0.000	0.006	0.010	0.015	0.015	5.610	0.019	0.051	316	2384	100	68	12246	12314	102	10673	10775	Error	Error	-7.493	68	12246	102	10673	134714	3800906	0.022	4.628	0	0	0
1	10	16	"A95"	"A95"	6765	4180	100	428	438	173	39	327	327	406	975	240	0	0	0	12559	12157	3724	30	1346	1346	1767	2308	130	95	90	0	0.000	0.000	0.000	0.000	0.000	0.000	0.000	0.000	0.000	0.000	0.000	0.000	0.000	0.000	0.009	0.010	0.015	0.012	3.114	0.004	0.001	316	2384	100	101	11213	11314	111	10811	10922	Error	Error	-6.795	101	11213	111	10811	138293	3841518	0.033	4.502	0	0	0
1	11	16	"A95"	"A95"	7065	4180	100	428	453	182	40	326	326	346	166	47	35	13	0	13086	12673	4145	32	1348	1348	1942	2857	147	92	89	0	0.000	0.000	0.000	0.000	0.000	0.000	0.000	0.000	0.000	0.000	0.000	0.000	0.000	0.000	0.009	0.011	0.014	0.014	2.890	0.010	0.134	316	2384	100	102	11738	11840	127	11325	11452	Error	Error	-6.846	102	11738	127	11325	143107	4004681	0.645	3.756	0	0	0
1	12	16	"A95"	"A95"	7365	4180	100	395	421	179	42	326	326	347	185	53	26	8	0	12973	11465	5947	51	1371	1371	2458	3846	156	72	69	0	0.000	0.000	0.000	0.000	0.000	0.000	0.000	0.000	0.000	0.000	0.000	0.000	0.000	0.000	0.006	0.009	0.015	0.016	3.951	0.008	0.076	316	2384	100	69	11602	11671	95	10094	10189	Error	Error	-7.394	69	11602	95	10094	133009	3623019	0.400	2.342	0	0	0
1	13	16	"A96"	"A96"	7665	4180	100	341	368	165	44	305	305	344	381	110	4	0	0	5213	7668	5377	70	1314	1314	1849	2880	155	67	33	0	0.000	0.000	0.000	0.000	0.000	0.000	0.000	0.000	0.000	0.000	0.000	0.000	0.000	0.000	0.009	0.010	0.020	0.018	4.188	0.010	0.095	316	2384	100	36	3899	3935	63	6354	6417	Error	Error	-6.759	36	3899	63	6354	116257	2423234	0.063	2.020	0	0	0
1	14	16	"A96"	"A96"	7965	4180	100	337	365	186	50	322	322	356	295	82	8	0	0	5658	6572	4119	62	1340	1340	2435	3678	151	61	19	0	0.000	0.000	0.000	0.000	0.000	0.000	0.000	0.000	0.000	0.000	0.000	0.000	0.000	0.000	0.003	0.008	0.025	0.025	4.614	0.011	0.070	316	2384	100	15	4318	4333	43	5232	5275	Error	Error	-8.169	15	4318	43	5232	115386	2076768	0.031	1.125	0	0	0
1	15	16	"A96"	"A96"	8265	4180	100	321	343	159	46	317	317	365	502	137	0	0	0	4227	5452	3904	71	1326	1326	2222	3518	158	39	14	0	0.000	0.000	0.000	0.000	0.000	0.000	0.000	0.000	0.000	0.000	0.000	0.000	0.000	0.000	0.001	0.006	0.032	0.028	5.487	0.010	0.061	316	2384	100	4	2901	2905	26	4126	4152	Error	Error	-9.502	4	2901	26	4126	108301	1722786	-0.044	0.918	0	0	0
1	16	16	"A97"	"A97"	8565	4180	100	422	456	307	67	321	321	360	614	170	1	0	0	9771	10164	5130	50	1323	1323	1921	2802	145	82	71	0	0.000	0.000	0.000	0.000	0.000	0.000	0.000	0.000	0.000	0.000	0.000	0.000	0.000	0.000	0.012	0.015	0.019	0.017	3.533	0.010	0.018	316	2384	100	101	8448	8549	135	8841	8976	Error	Error	-6.386	101	8448	135	8841	144086	3211801	0.156	2.942	0	0	0
1	17	16	"A97"	"A97"	8865	4180	100	433	521	521	100	344	344	370	207	55	28	11	0	10501	10315	4255	41	1393	1393	1926	2726	141	85	81	0	0.000	0.000	0.000	0.000	0.000	0.000	0.000	0.000	0.000	0.000	0.000	0.000	0.000	0.000	0.010	0.020	0.018	0.016	3.539	0.015	0.076	316	2384	100	89	9108	9197	177	8922	9099	Error	Error	-6.677	89	9108	177	8922	164564	3259413	0.729	3.077	0	0	0
1	18	16	"A97"	"A97"	9165	4175	100	513	515	197	38	407	407	462	688	148	0	0	0	8786	8634	3780	43	1536	1536	2120	2936	138	82	69	0	0.000	0.000	0.000	0.000	0.000	0.000	0.000	0.000	0.000	0.000	0.000	0.000	0.000	0.000	0.015	0.015	0.026	0.026	3.617	0.031	0.027	316	2384	100	106	7250	7356	108	7098	7206	Error	Error	-6.096	106	7250	108	7098	162770	2728187	0.077	2.219	0	0	0
1	1	17	"A98"	"A98"	4070	4480	85	349	406	216	53	330	330	346	153	44	26	10	0	2373	2683	955	35	1285	1285	1296	237	18	96	87	0	0.000	0.000	0.000	0.000	0.000	0.000	0.000	0.000	0.000	0.000	0.000	0.000	0.000	0.000	0.017	0.054	0.095	0.075	5.330	0.041	0.031	208	1660	100	19	1088	1107	76	1398	1474	Error	Error	-5.840	19	1088	76	1398	84393	557989	0.392	5.852	0	0	0
1	2	17	"A98"	"A98"	4370	4475	100	359	372	161	43	319	319	335	152	45	24	8	0	2044	2146	688	32	1265	1265	1286	239	18	81	64	0	0.000	0.000	0.000	0.000	0.000	0.000	0.000	0.000	0.000	0.000	0.000	0.000	0.000	0.000	0.051	0.060	0.169	0.154	4.649	0.023	0.006	316	2384	100	40	779	819	53	881	934	Error	Error	-4.284	40	779	53	881	117699	678052	0.243	3.598	0	0	0
1	3	17	"A98"	"A98"	4670	4475	100	333	362	198	54	321	321	447	1494	334	0	0	0	2008	2139	652	30	1311	1311	1487	2558	172	0	0	0	0.000	0.000	0.000	0.000	0.000	0.000	0.000	0.000	0.000	0.000	0.000	0.000	0.000	0.000	0.017	0.050	0.159	0.160	4.038	0.517	0.877	316	2384	100	12	697	709	41	828	869	Error	Error	-5.860	12	697	41	828	114257	675948	-0.057	0.255	0	0	0
1	4	17	"A99"	"A99"	4970	4475	100	368	383	165	43	319	319	340	184	54	22	5	0	4640	4529	1322	29	1307	1307	1339	497	37	95	92	0	0.000	0.000	0.000	0.000	0.000	0.000	0.000	0.000	0.000	0.000	0.000	0.000	0.000	0.000	0.015	0.020	0.040	0.037	3.094	0.025	0.043	316	2384	100	49	3333	3382	64	3222	3286	Error	Error	-6.088	49	3333	64	3222	120879	1431225	0.234	6.419	0	0	0
1	5	17	"A99"	"A99"	5270	4475	100	331	350	163	46	321	321	353	363	102	2	0	0	5043	4720	1594	33	1292	1292	1375	573	41	89	85	0	0.000	0.000	0.000	0.000	0.000	0.000	0.000	0.000	0.000	0.000	0.000	0.000	0.000	0.000	0.003	0.008	0.035	0.031	3.169	0.006	0.005	316	2384	100	10	3751	3761	29	3428	3457	Error	Error	-8.551	10	3751	29	3428	110725	1491408	-0.008	5.838	0	0	0
1	6	17	"A99"	"A99"	5570	4475	100	347	370	230	62	320	320	348	254	72	9	1	0	5239	4915	2051	41	1311	1311	1436	742	51	87	83	0	0.000	0.000	0.000	0.000	0.000	0.000	0.000	0.000	0.000	0.000	0.000	0.000	0.000	0.000	0.007	0.014	0.034	0.037	5.187	0.009	0.006	316	2384	100	27	3928	3955	50	3604	3654	Error	Error	-7.185	27	3928	50	3604	116795	1553243	0.087	4.689	0	0	0
1	7	17	"A100"	"A100"	5870	4475	100	389	422	215	50	310	310	336	205	61	25	6	0	11915	10765	4113	38	1298	1298	1366	758	55	93	91	0	0.000	0.000	0.000	0.000	0.000	0.000	0.000	0.000	0.000	0.000	0.000	0.000	0.000	0.000	0.007	0.012	0.016	0.016	4.658	0.008	0.043	316	2384	100	79	10617	10696	112	9467	9579	Error	Error	-7.070	79	10617	112	9467	133289	3401749	0.420	12.400	0	0	0
1	8	17	"A100"	"A100"	6170	4475	100	389	413	169	40	317	317	369	465	126	3	0	0	12059	10820	4487	41	1312	1312	1671	2024	121	87	82	0	0.000	0.000	0.000	0.000	0.000	0.000	0.000	0.000	0.000	0.000	0.000	0.000	0.000	0.000	0.007	0.010	0.016	0.015	4.168	0.004	0.002	316	2384	100	72	10747	10819	96	9508	9604	Error	Error	-7.222	72	10747	96	9508	130367	3419088	0.095	4.520	0	0	0
1	9	17	"A100"	"A100"	6470	4475	100	380	409	231	56	320	320	356	267	75	12	2	0	11566	9918	4614	46	1329	1329	1566	1465	93	87	78	0	0.000	0.000	0.000	0.000	0.000	0.000	0.000	0.000	0.000	0.000	0.000	0.000	0.000	0.000	0.006	0.010	0.014	0.017	4.452	0.010	0.038	316	2384	100	60	10237	10297	89	8589	8678	Error	Error	-7.415	60	10237	89	8589	129163	3134088	0.199	5.701	0	0	0
1	10	17	"A101"	"A101"	6770	4475	100	428	508	558	109	315	315	342	226	66	31	10	0	2941	3845	2312	60	1279	1279	1307	329	25	88	79	0	0.000	0.000	0.000	0.000	0.000	0.000	0.000	0.000	0.000	0.000	0.000	0.000	0.000	0.000	0.068	0.075	0.074	0.082	4.084	0.058	0.081	316	2384	100	113	1662	1775	193	2566	2759	Error	Error	-3.879	113	1662	193	2566	160507	1215172	0.735	7.714	0	0	0
1	11	17	"A101"	"A101"	7070	4475	100	409	429	206	48	324	324	367	311	84	14	1	0	3014	3897	2407	61	1305	1305	1355	435	32	85	77	0	0.000	0.000	0.000	0.000	0.000	0.000	0.000	0.000	0.000	0.000	0.000	0.000	0.000	0.000	0.050	0.041	0.073	0.068	4.285	0.065	0.112	316	2384	100	85	1709	1794	105	2592	2697	Error	Error	-4.330	85	1709	105	2592	135471	1231344	0.199	5.844	0	0	0
1	12	17	"A101"	"A101"	7370	4475	100	403	513	720	140	304	304	335	256	76	25	9	0	2996	4074	3132	76	1281	1281	1306	263	20	89	83	0	0.000	0.000	0.000	0.000	0.000	0.000	0.000	0.000	0.000	0.000	0.000	0.000	0.000	0.000	0.058	0.075	0.077	0.085	4.154	0.101	0.261	316	2384	100	99	1715	1814	209	2793	3002	Error	Error	-4.115	99	1715	209	2793	162041	1287516	0.695	10.525	0	0	0
1	13	17	"A102"	"A102"	7670	4475	100	321	354	167	47	320	320	366	538	146	0	0	0	3972	5452	3786	69	1308	1308	1341	598	44	91	85	0	0.000	0.000	0.000	0.000	0.000	0.000	0.000	0.000	0.000	0.000	0.000	0.000	0.000	0.000	0.000	0.008	0.041	0.038	3.882	0.025	0.076	316	2384	100	1	2664	2665	34	4144	4178	Error	Error	Error	1	2664	34	4144	111961	1722767	-0.022	6.875	0	0	0
1	14	17	"A102"	"A102"	7970	4475	100	333	344	146	42	301	301	334	265	79	7	0	0	2727	3897	2391	61	1319	1319	1399	673	48	77	52	0	0.000	0.000	0.000	0.000	0.000	0.000	0.000	0.000	0.000	0.000	0.000	0.000	0.000	0.000	0.023	0.017	0.052	0.062	5.853	0.015	0.008	316	2384	100	32	1408	1440	43	2578	2621	Error	Error	-5.459	32	1408	43	2578	108782	1231354	0.038	3.712	0	0	0
1	15	17	"A102"	"A102"	8270	4470	100	358	380	247	65	323	323	388	636	163	1	0	0	3015	4721	3265	69	1327	1327	1411	1295	91	61	40	0	0.000	0.000	0.000	0.000	0.000	0.000	0.000	0.000	0.000	0.000	0.000	0.000	0.000	0.000	0.021	0.017	0.042	0.048	4.959	0.137	0.263	316	2384	100	35	1688	1723	57	3394	3451	Error	Error	-5.592	35	1688	57	3394	120057	1491965	-0.013	2.556	0	0	0
1	16	17	"A103"	"A103"	8570	4470	100	378	393	179	45	319	319	351	287	81	12	1	0	8512	7970	3221	40	1334	1334	1373	432	31	94	93	0	0.000	0.000	0.000	0.000	0.000	0.000	0.000	0.000	0.000	0.000	0.000	0.000	0.000	0.000	0.008	0.011	0.020	0.019	3.911	0.010	0.049	316	2384	100	59	7178	7237	74	6636	6710	Error	Error	-6.927	59	7178	74	6636	124138	2518670	0.146	15.271	0	0	0
1	17	17	"A103"	"A103"	8870	4470	100	375	404	181	44	346	346	378	226	59	12	2	0	7824	7315	2210	30	1392	1392	1475	623	42	94	91	0	0.000	0.000	0.000	0.000	0.000	0.000	0.000	0.000	0.000	0.000	0.000	0.000	0.000	0.000	0.005	0.010	0.021	0.021	4.380	0.006	0.008	316	2384	100	29	6432	6461	58	5923	5981	Error	Error	-7.793	29	6432	58	5923	127542	2311616	0.115	9.374	0	0	0
1	18	17	"A103"	"A103"	9170	4470	100	406	437	272	62	352	352	426	1126	264	1	0	0	8673	7592	3343	44	1436	1436	1627	1202	73	86	78	0	0.000	0.000	0.000	0.000	0.000	0.000	0.000	0.000	0.000	0.000	0.000	0.000	0.000	0.000	0.007	0.014	0.027	0.029	5.682	0.005	0.000	316	2384	100	54	7237	7291	85	6156	6241	Error	Error	-7.066	54	7237	85	6156	138196	2398955	0.010	4.963	0	0	0
1	1	18	"A104"	"A104"	4070	4785	95	354	369	164	44	319	319	338	152	44	22	7	0	7114	7404	1718	23	1335	1335	1373	403	29	100	100	0	0.000	0.000	0.000	0.000	0.000	0.000	0.000	0.000	0.000	0.000	0.000	0.000	0.000	0.000	0.006	0.008	0.019	0.016	2.880	0.008	0.024	256	2088	100	35	5779	5814	50	6069	6119	Error	Error	-7.367	35	5779	50	6069	94550	1895355	0.204	14.965	0	0	0
1	2	18	"A104"	"A104"	4370	4785	100	350	363	153	42	318	318	356	397	111	2	0	0	8030	7446	3431	46	1346	1346	1480	959	64	93	87	0	0.000	0.000	0.000	0.000	0.000	0.000	0.000	0.000	0.000	0.000	0.000	0.000	0.000	0.000	0.005	0.007	0.019	0.019	3.871	0.006	0.002	316	2384	100	32	6684	6716	45	6100	6145	Error	Error	-7.706	32	6684	45	6100	114838	2352976	0.018	6.221	0	0	0
1	3	18	"A104"	"A104"	4675	4790	95	372	392	161	41	313	313	335	163	48	24	8	0	10619	10390	1833	17	1344	1344	1461	814	55	100	100	0	0.000	0.000	0.000	0.000	0.000	0.000	0.000	0.000	0.000	0.000	0.000	0.000	0.000	0.000	0.006	0.009	0.015	0.012	3.181	0.006	0.027	256	2088	100	59	9275	9334	79	9046	9125	Error	Error	-7.296	59	9275	79	9046	100279	2659881	0.350	10.969	0	0	0
1	4	18	"A105"	"A105"	4975	4785	95	386	408	196	48	308	308	332	275	82	16	2	0	11945	12152	3126	25	1332	1332	1379	482	34	100	100	0	0.000	0.000	0.000	0.000	0.000	0.000	0.000	0.000	0.000	0.000	0.000	0.000	0.000	0.000	0.007	0.009	0.013	0.012	3.006	0.008	0.012	256	2088	100	78	10613	10691	100	10820	10920	Error	Error	-7.088	78	10613	100	10820	104494	3111008	0.276	22.351	0	0	0
1	5	18	"A105"	"A105"	5275	4785	100	378	396	183	46	311	311	335	225	67	16	4	0	8366	7822	3273	41	1331	1331	1381	535	38	95	94	0	0.000	0.000	0.000	0.000	0.000	0.000	0.000	0.000	0.000	0.000	0.000	0.000	0.000	0.000	0.010	0.013	0.022	0.021	3.261	0.011	0.056	316	2384	100	67	7035	7102	85	6491	6576	Error	Error	-6.714	67	7035	85	6491	125069	2471702	0.271	12.039	0	0	0
1	6	18	"A105"	"A105"	5575	4785	100	419	449	204	45	322	322	374	863	230	0	0	0	15518	14155	5191	36	1360	1360	1532	1201	78	91	89	0	0.000	0.000	0.000	0.000	0.000	0.000	0.000	0.000	0.000	0.000	0.000	0.000	0.000	0.000	0.007	0.010	0.012	0.013	3.690	0.007	0.040	316	2384	100	97	14158	14255	127	12795	12922	Error	Error	-7.189	97	14158	127	12795	141962	4473066	0.087	10.510	0	0	0
1	7	18	"A106"	"A106"	5875	4785	100	319	343	156	45	316	316	357	396	110	2	0	0	1860	2173	951	43	1310	1310	1329	263	19	74	53	0	0.000	0.000	0.000	0.000	0.000	0.000	0.000	0.000	0.000	0.000	0.000	0.000	0.000	0.000	0.005	0.031	0.168	0.159	6.850	0.032	0.004	316	2384	100	3	550	553	27	863	890	Error	Error	-7.518	3	550	27	863	108509	686702	-0.035	3.209	0	0	0
1	8	18	"A106"	"A106"	6175	4785	100	332	344	163	47	326	326	397	1150	289	0	0	0	1786	2097	839	40	1330	1330	1364	470	34	48	27	0	0.000	0.000	0.000	0.000	0.000	0.000	0.000	0.000	0.000	0.000	0.000	0.000	0.000	0.000	0.013	0.023	0.188	0.180	5.902	18.043	0.016	316	2384	100	6	456	462	18	767	785	Error	Error	-6.248	6	456	18	767	108589	662755	-0.046	1.560	0	0	0
1	9	18	"A106"	"A106"	6475	4785	100	309	345	268	77	310	310	338	280	82	6	0	0	1764	2118	884	41	1303	1303	1314	239	18	74	48	0	0.000	0.000	0.000	0.000	0.000	0.000	0.000	0.000	0.000	0.000	0.000	0.000	0.000	0.000	-0.002	0.043	0.182	0.176	5.500	0.046	0.000	316	2384	100	-1	461	460	35	815	850	Error	Error	Error	-1	461	35	815	109002	669164	0.025	3.364	0	0	0
1	10	18	"A107"	"A107"	6780	4785	95	320	435	776	178	312	312	337	194	57	20	5	0	2846	3899	2289	58	1307	1307	1321	240	18	98	92	0	0.000	0.000	0.000	0.000	0.000	0.000	0.000	0.000	0.000	0.000	0.000	0.000	0.000	0.000	0.005	0.047	0.054	0.059	4.376	0.059	0.047	256	2088	100	8	1539	1547	123	2592	2715	Error	Error	-7.588	8	1539	123	2592	111259	998163	0.505	10.742	0	0	0
1	11	18	"A107"	"A107"	7080	4785	90	319	342	141	41	310	310	335	181	54	17	1	0	3016	3584	1734	48	1331	1331	1354	277	20	95	89	0	0.000	0.000	0.000	0.000	0.000	0.000	0.000	0.000	0.000	0.000	0.000	0.000	0.000	0.000	0.005	0.014	0.054	0.052	4.491	0.010	0.008	256	1924	100	9	1685	1694	32	2253	2285	Error	Error	-7.549	9	1685	32	2253	87623	917587	0.039	8.051	0	0	0
1	12	18	"A107"	"A107"	7385	4790	95	342	389	377	96	323	323	370	634	171	1	0	0	2821	3433	1652	48	1347	1347	1397	1413	101	52	31	0	0.000	0.000	0.000	0.000	0.000	0.000	0.000	0.000	0.000	0.000	0.000	0.000	0.000	0.000	0.013	0.032	0.080	0.091	4.079	0.009	0.002	256	2088	100	19	1474	1493	66	2086	2152	Error	Error	-6.278	19	1474	66	2086	99643	878779	0.030	1.441	0	0	0
1	13	18	"A108"	"A108"	7680	4785	95	362	388	191	49	307	307	332	170	51	27	7	0	3902	5173	3215	62	1329	1329	1344	247	18	100	97	0	0.000	0.000	0.000	0.000	0.000	0.000	0.000	0.000	0.000	0.000	0.000	0.000	0.000	0.000	0.021	0.021	0.038	0.040	4.261	0.036	0.005	256	2088	100	55	2573	2628	81	3844	3925	Error	Error	-5.548	55	2573	81	3844	99246	1324298	0.329	15.502	0	0	0
1	14	18	"A108"	"A108"	7975	4780	100	349	365	170	46	316	316	336	188	55	17	4	0	2855	4193	2920	69	1337	1337	1374	434	31	82	69	0	0.000	0.000	0.000	0.000	0.000	0.000	0.000	0.000	0.000	0.000	0.000	0.000	0.000	0.000	0.022	0.017	0.065	0.066	4.701	0.016	0.038	316	2384	100	33	1518	1551	49	2856	2905	Error	Error	-5.524	33	1518	49	2856	115494	1324959	0.154	6.495	0	0	0
1	15	18	"A108"	"A108"	8275	4780	100	318	333	146	43	306	306	332	183	55	15	2	0	2468	3268	1794	54	1309	1309	1339	359	26	83	72	0	0.000	0.000	0.000	0.000	0.000	0.000	0.000	0.000	0.000	0.000	0.000	0.000	0.000	0.000	0.010	0.014	0.058	0.071	4.566	0.006	0.002	316	2384	100	12	1159	1171	27	1959	1986	Error	Error	-6.594	12	1159	27	1959	105194	1032760	0.005	5.373	0	0	0
1	16	18	"A109"	"A109"	8575	4780	100	316	358	241	67	312	312	333	164	49	15	6	0	1766	2030	846	41	1340	1340	1348	236	17	66	46	0	0.000	0.000	0.000	0.000	0.000	0.000	0.000	0.000	0.000	0.000	0.000	0.000	0.000	0.000	0.009	0.067	0.184	0.220	5.741	0.007	0.000	316	2384	100	4	426	430	46	690	736	Error	Error	-6.735	4	426	46	690	113106	641326	0.152	2.890	0	0	0
1	17	18	"A109"	"A109"	8875	4780	100	333	351	174	49	329	329	366	431	117	1	0	0	1802	2029	783	38	1371	1371	1390	252	18	63	41	0	0.000	0.000	0.000	0.000	0.000	0.000	0.000	0.000	0.000	0.000	0.000	0.000	0.000	0.000	0.009	0.033	0.296	0.255	6.516	0.024	0.004	316	2384	100	4	431	435	22	658	680	Error	Error	-6.752	4	431	22	658	111024	641013	-0.035	2.536	0	0	0
1	18	18	"A109"	"A109"	9175	4780	100	323	356	232	65	333	333	362	277	76	5	0	0	1894	2246	1001	44	1385	1385	1421	619	43	43	25	0	0.000	0.000	0.000	0.000	0.000	0.000	0.000	0.000	0.000	0.000	0.000	0.000	0.000	0.000	-0.020	0.027	0.163	0.180	5.082	0.156	0.348	316	2384	100	-10	509	499	23	861	884	Error	Error	Error	-10	509	23	861	112377	709665	-0.022	1.333	0	0	0
1	1	19	"A110"	"A110"	4075	5080	90	324	360	166	46	326	326	353	184	52	19	3	0	3970	5008	2826	56	1331	1331	1352	305	22	98	96	0	0.000	0.000	0.000	0.000	0.000	0.000	0.000	0.000	0.000	0.000	0.000	0.000	0.000	0.000	-0.001	0.009	0.045	0.041	3.842	0.004	0.004	256	1924	100	-2	2639	2637	34	3677	3711	Error	Error	Error	-2	2639	34	3677	92104	1282149	0.038	11.987	0	0	0
1	2	19	"A110"	"A110"	4380	5090	100	354	370	150	40	322	322	342	179	52	19	3	0	4240	4967	2452	49	1341	1341	1374	322	23	100	97	0	0.000	0.000	0.000	0.000	0.000	0.000	0.000	0.000	0.000	0.000	0.000	0.000	0.000	0.000	0.011	0.013	0.033	0.029	3.759	0.010	0.012	316	2384	100	32	2899	2931	48	3626	3674	Error	Error	-6.501	32	2899	48	3626	116854	1569637	0.156	11.158	0	0	0
1	3	19	"A110"	"A110"	4680	5085	95	329	350	153	43	308	308	333	160	48	23	4	0	4434	5021	2451	48	1333	1333	1362	307	22	100	98	0	0.000	0.000	0.000	0.000	0.000	0.000	0.000	0.000	0.000	0.000	0.000	0.000	0.000	0.000	0.007	0.011	0.040	0.036	3.557	0.004	0.002	256	2088	100	21	3101	3122	42	3688	3730	Error	Error	-7.206	21	3101	42	3688	89609	1285480	0.106	11.919	0	0	0
1	4	19	"A111"	"A111"	4980	5080	90	351	417	420	100	320	320	336	154	45	23	6	0	3520	3871	1470	37	1314	1314	1327	230	17	98	96	0	0.000	0.000	0.000	0.000	0.000	0.000	0.000	0.000	0.000	0.000	0.000	0.000	0.000	0.000	0.014	0.038	0.058	0.051	3.957	0.019	0.010	256	1924	100	31	2206	2237	97	2557	2654	Error	Error	-6.153	31	2206	97	2557	106722	990869	0.526	11.061	0	0	0
1	5	19	"A111"	"A111"	5260	5080	95	345	352	149	42	310	310	347	361	104	3	0	0	3227	3380	1233	36	1326	1326	1377	883	64	81	54	0	0.000	0.000	0.000	0.000	0.000	0.000	0.000	0.000	0.000	0.000	0.000	0.000	0.000	0.000	0.018	0.020	0.056	0.055	3.232	0.163	0.262	256	2088	100	35	1901	1936	42	2054	2096	Error	Error	-5.763	35	1901	42	2054	90055	865235	0.014	2.268	0	0	0
1	6	19	"A111"	"A111"	5570	5080	100	339	347	145	41	314	314	356	384	107	1	0	0	2941	3458	1718	49	1325	1325	1347	280	20	93	84	0	0.000	0.000	0.000	0.000	0.000	0.000	0.000	0.000	0.000	0.000	0.000	0.000	0.000	0.000	0.015	0.015	0.071	0.065	4.021	0.013	0.010	316	2384	100	25	1616	1641	33	2133	2166	Error	Error	-6.014	25	1616	33	2133	109509	1092852	-0.023	7.539	0	0	0
1	7	19	"A112"	"A112"	5880	5080	95	346	370	172	46	312	312	328	155	47	24	7	0	5588	6629	3546	53	1338	1338	1362	290	21	100	99	0	0.000	0.000	0.000	0.000	0.000	0.000	0.000	0.000	0.000	0.000	0.000	0.000	0.000	0.000	0.008	0.011	0.027	0.024	3.587	0.008	0.018	256	2088	100	34	4250	4284	58	5291	5349	Error	Error	-6.966	34	4250	58	5291	94607	1697104	0.271	18.162	0	0	0
1	8	19	"A112"	"A112"	6175	5080	100	372	469	641	136	320	320	402	1523	378	2	0	0	7451	7392	3574	48	1355	1355	1478	2062	139	85	67	0	0.000	0.000	0.000	0.000	0.000	0.000	0.000	0.000	0.000	0.000	0.000	0.000	0.000	0.000	0.009	0.025	0.025	0.024	4.033	0.030	0.043	316	2384	100	52	6096	6148	149	6037	6186	Error	Error	-6.873	52	6096	149	6037	148121	2335755	0.044	2.868	0	0	0
1	9	19	"A112"	"A112"	6475	5080	100	362	383	168	43	318	318	339	184	54	21	5	0	5144	6545	4195	64	1332	1332	1373	499	36	94	87	0	0.000	0.000	0.000	0.000	0.000	0.000	0.000	0.000	0.000	0.000	0.000	0.000	0.000	0.000	0.012	0.012	0.027	0.028	5.428	0.013	0.024	316	2384	100	44	3812	3856	65	5213	5278	Error	Error	-6.437	44	3812	65	5213	121185	2068197	0.239	10.365	0	0	0
1	10	19	"A113"	"A113"	6775	5085	90	402	739	2240	303	312	312	356	489	137	8	5	0	3842	4836	2457	50	1335	1335	1351	264	19	100	100	0	0.000	0.000	0.000	0.000	0.000	0.000	0.000	0.000	0.000	0.000	0.000	0.000	0.000	0.000	0.036	0.122	0.053	0.053	5.483	0.087	0.009	256	1924	100	90	2507	2597	427	3501	3928	Error	Error	-4.800	90	2507	427	3501	189095	1237898	0.783	13.201	0	0	0
1	11	19	"A113"	"A113"	7075	5085	105	331	350	163	46	310	310	368	807	219	0	0	0	4016	4877	2497	51	1318	1318	1344	394	29	96	90	0	0.000	0.000	0.000	0.000	0.000	0.000	0.000	0.000	0.000	0.000	0.000	0.000	0.000	0.000	0.008	0.011	0.033	0.031	4.404	0.042	0.003	316	2572	100	21	2698	2719	40	3559	3599	Error	Error	-7.005	21	2698	40	3559	110668	1541054	-0.022	8.967	0	0	0
1	12	19	"A113"	"A113"	7375	5080	100	326	365	260	71	322	322	348	219	62	11	2	0	4191	4627	2328	50	1348	1348	1375	460	33	93	87	0	0.000	0.000	0.000	0.000	0.000	0.000	0.000	0.000	0.000	0.000	0.000	0.000	0.000	0.000	0.001	0.013	0.038	0.036	4.915	0.009	0.006	316	2384	100	4	2843	2847	43	3279	3322	Error	Error	-9.473	4	2843	43	3279	115327	1462246	0.078	7.070	0	0	0
1	13	19	"A114"	"A114"	7675	5080	100	378	439	458	104	311	311	378	1366	361	0	0	0	9854	9622	2317	24	1342	1342	1372	371	27	99	98	0	0.000	0.000	0.000	0.000	0.000	0.000	0.000	0.000	0.000	0.000	0.000	0.000	0.000	0.000	0.008	0.015	0.017	0.015	3.748	0.053	0.004	316	2384	100	67	8512	8579	128	8280	8408	Error	Error	-6.989	67	8512	128	8280	138678	3040539	0.045	22.237	0	0	0
1	14	19	"A114"	"A114"	7970	5080	100	366	378	189	50	313	313	385	693	180	0	0	0	9412	9050	2458	27	1356	1356	1417	583	41	97	96	0	0.000	0.000	0.000	0.000	0.000	0.000	0.000	0.000	0.000	0.000	0.000	0.000	0.000	0.000	0.007	0.008	0.016	0.016	3.235	0.005	0.005	316	2384	100	53	8056	8109	65	7694	7759	Error	Error	-7.248	53	8056	65	7694	119555	2859862	-0.010	13.093	0	0	0
1	15	19	"A114"	"A114"	8270	5080	95	381	395	156	39	303	303	334	412	123	3	0	0	9590	9605	1694	17	1346	1346	1430	672	46	100	100	0	0.000	0.000	0.000	0.000	0.000	0.000	0.000	0.000	0.000	0.000	0.000	0.000	0.000	0.000	0.009	0.011	0.016	0.013	3.069	0.009	0.053	256	2088	100	78	8244	8322	92	8259	8351	Error	Error	-6.724	78	8244	92	8259	101099	2458808	0.148	12.165	0	0	0
1	16	19	"A115"	"A115"	8575	5080	95	328	392	586	149	317	317	351	284	80	6	1	0	2944	3403	1305	38	1352	1352	1386	612	44	91	64	0	0.000	0.000	0.000	0.000	0.000	0.000	0.000	0.000	0.000	0.000	0.000	0.000	0.000	0.000	0.007	0.037	0.060	0.054	4.215	0.060	0.047	256	2088	100	11	1592	1603	75	2051	2126	Error	Error	-7.177	11	1592	75	2051	100473	871285	0.144	3.296	0	0	0
1	17	19	"A115"	"A115"	8880	5080	90	348	382	229	59	316	316	363	440	121	1	0	0	3024	3412	1374	40	1401	1401	1414	268	18	98	91	0	0.000	0.000	0.000	0.000	0.000	0.000	0.000	0.000	0.000	0.000	0.000	0.000	0.000	0.000	0.020	0.033	0.067	0.064	4.116	0.024	0.018	256	1924	100	32	1623	1655	66	2011	2077	Error	Error	-5.664	32	1623	66	2011	97720	873469	0.043	7.455	0	0	0
1	18	19	"A115"	"A115"	9175	5070	95	325	341	159	46	319	319	399	1348	337	0	0	0	2803	3347	1555	46	1405	1405	1425	288	20	92	84	0	0.000	0.000	0.000	0.000	0.000	0.000	0.000	0.000	0.000	0.000	0.000	0.000	0.000	0.000	0.004	0.011	0.068	0.064	4.808	0.009	0.004	256	2088	100	6	1398	1404	22	1942	1964	Error	Error	-7.864	6	1398	22	1942	87276	856834	-0.043	6.674	0	0	0
1	1	20	"A116"	"A116"	4070	5380	100	791	2665	3662	137	336	336	365	275	75	59	48	0	6043	7488	4421	59	1350	1350	1408	701	49	89	86	0	0.000	0.000	0.000	0.000	0.000	0.000	0.000	0.000	0.000	0.000	0.000	0.000	0.000	0.000	0.097	0.379	0.205	0.168	4.108	0.511	0.643	316	2384	100	455	4693	5148	2329	6138	8467	Error	Error	-3.367	455	4693	2329	6138	842111	2366318	8.364	8.673	0	0	0
1	2	20	"A116"	"A116"	4370	5380	100	2850	3706	3741	100	329	329	397	481	121	81	74	0	11960	10759	4596	42	1381	1381	1623	1462	90	88	85	0	0.000	0.000	0.000	0.000	0.000	0.000	0.000	0.000	0.000	0.000	0.000	0.000	0.000	0.000	0.238	0.360	0.257	0.249	2.399	0.420	0.605	316	2384	100	2521	10579	13100	3377	9378	12755	Error	Error	-2.069	2521	10579	3377	9378	1171250	3399920	6.879	6.249	0	0	0
1	3	20	"A116"	"A116"	4670	5380	100	2800	3873	3938	101	319	319	373	356	95	83	77	0	11110	10347	4162	40	1370	1370	1518	1069	70	90	88	0	0.000	0.000	0.000	0.000	0.000	0.000	0.000	0.000	0.000	0.000	0.000	0.000	0.000	0.000	0.255	0.396	0.290	0.273	2.406	0.469	0.607	316	2384	100	2481	9740	12221	3554	8977	12531	Error	Error	-1.973	2481	9740	3554	8977	1223749	3269533	9.831	8.259	0	0	0
1	4	20	"A117"	"A117"	4970	5380	100	311	333	141	42	304	304	330	251	76	7	0	0	1713	1915	698	36	1332	1332	1352	430	31	43	25	0	0.000	0.000	0.000	0.000	0.000	0.000	0.000	0.000	0.000	0.000	0.000	0.000	0.000	0.000	0.018	0.050	0.218	0.235	4.610	0.025	0.005	316	2384	100	7	381	388	29	583	612	Error	Error	-5.766	7	381	29	583	105230	605071	0.012	1.309	0	0	0
1	5	20	"A117"	"A117"	5270	5380	100	336	361	208	57	316	316	351	258	73	9	1	0	1838	1998	690	34	1362	1362	1382	279	20	64	43	0	0.000	0.000	0.000	0.000	0.000	0.000	0.000	0.000	0.000	0.000	0.000	0.000	0.000	0.000	0.042	0.071	0.248	0.253	4.934	0.074	0.013	316	2384	100	20	476	496	45	636	681	Error	Error	-4.573	20	476	45	636	114113	631518	0.039	2.208	0	0	0
1	6	20	"A117"	"A117"	5570	5380	100	332	344	209	60	318	318	381	1057	277	0	0	0	1657	1885	701	37	1334	1334	1343	259	19	55	38	0	0.000	0.000	0.000	0.000	0.000	0.000	0.000	0.000	0.000	0.000	0.000	0.000	0.000	0.000	0.043	0.047	0.196	0.214	4.165	0.022	0.003	316	2384	100	14	323	337	26	551	577	Error	Error	-4.528	14	323	26	551	108803	595547	-0.035	2.093	0	0	0
1	7	20	"A118"	"A118"	5870	5380	100	337	348	153	43	319	319	373	697	186	0	0	0	3315	4272	2832	66	1359	1359	1384	326	23	87	79	0	0.000	0.000	0.000	0.000	0.000	0.000	0.000	0.000	0.000	0.000	0.000	0.000	0.000	0.000	0.009	0.010	0.049	0.055	5.788	0.014	0.002	316	2384	100	18	1956	1974	29	2913	2942	Error	Error	-6.764	18	1956	29	2913	109811	1349862	-0.036	8.859	0	0	0
1	8	20	"A118"	"A118"	6170	5380	100	347	368	168	45	310	310	342	275	80	8	0	0	4352	4611	2670	57	1344	1344	1393	386	27	85	78	0	0.000	0.000	0.000	0.000	0.000	0.000	0.000	0.000	0.000	0.000	0.000	0.000	0.000	0.000	0.012	0.018	0.042	0.046	4.576	0.010	0.013	316	2384	100	37	3008	3045	58	3267	3325	Error	Error	-6.345	37	3008	58	3267	116256	1456940	0.095	8.337	0	0	0
1	9	20	"A118"	"A118"	6470	5380	100	359	375	169	45	315	315	362	432	119	2	0	0	2669	4071	2920	71	1349	1349	1388	395	28	78	69	0	0.000	0.000	0.000	0.000	0.000	0.000	0.000	0.000	0.000	0.000	0.000	0.000	0.000	0.000	0.033	0.022	0.062	0.062	5.102	0.013	0.003	316	2384	100	44	1320	1364	60	2722	2782	Error	Error	-4.907	44	1320	60	2722	118414	1286355	0.030	6.792	0	0	0
1	10	20	"A119"	"A119"	6780	5380	85	352	369	158	42	324	324	369	542	146	0	0	0	3071	3504	1588	45	1373	1373	1391	275	19	96	88	0	0.000	0.000	0.000	0.000	0.000	0.000	0.000	0.000	0.000	0.000	0.000	0.000	0.000	0.000	0.016	0.021	0.056	0.054	3.804	0.070	0.006	208	1660	100	28	1698	1726	45	2131	2176	Error	Error	-5.922	28	1698	45	2131	76704	728911	0.000	7.684	0	0	0
1	11	20	"A119"	"A119"	7070	5380	100	352	367	239	65	319	319	352	400	113	3	0	0	2319	2847	1577	55	1346	1346	1386	803	57	57	31	0	0.000	0.000	0.000	0.000	0.000	0.000	0.000	0.000	0.000	0.000	0.000	0.000	0.000	0.000	0.034	0.032	0.094	0.118	5.237	0.181	0.378	316	2384	100	33	973	1006	48	1501	1549	Error	Error	-4.882	33	973	48	1501	116067	899579	0.038	1.819	0	0	0
1	12	20	"A119"	"A119"	7375	5380	100	376	455	419	92	317	317	352	336	95	10	3	0	2188	2828	1685	59	1383	1383	1444	1241	85	33	20	0	0.000	0.000	0.000	0.000	0.000	0.000	0.000	0.000	0.000	0.000	0.000	0.000	0.000	0.000	0.073	0.096	0.132	0.138	5.529	0.092	0.119	316	2384	100	59	805	864	138	1445	1583	Error	Error	-3.770	59	805	138	1445	143717	893548	0.307	1.115	0	0	0
1	13	20	"A120"	"A120"	7675	5375	100	320	382	524	137	311	311	334	186	55	15	4	0	1843	2175	994	45	1345	1345	1355	239	17	69	51	0	0.000	0.000	0.000	0.000	0.000	0.000	0.000	0.000	0.000	0.000	0.000	0.000	0.000	0.000	0.018	0.086	0.194	0.175	5.028	0.078	0.016	316	2384	100	9	498	507	71	830	901	Error	Error	-5.790	9	498	71	830	120717	687358	0.258	3.431	0	0	0
1	14	20	"A120"	"A120"	7970	5380	90	337	374	285	76	315	315	333	154	46	20	7	0	2147	2403	916	38	1365	1365	1380	257	18	81	68	0	0.000	0.000	0.000	0.000	0.000	0.000	0.000	0.000	0.000	0.000	0.000	0.000	0.000	0.000	0.028	0.057	0.114	0.131	5.014	0.025	0.006	256	1924	100	22	782	804	59	1038	1097	Error	Error	-5.152	22	782	59	1038	95754	615147	0.266	3.981	0	0	0
1	15	20	"A120"	"A120"	8275	5375	100	313	341	169	49	315	315	340	264	77	8	0	0	1845	2127	896	42	1372	1372	1394	345	24	60	38	0	0.000	0.000	0.000	0.000	0.000	0.000	0.000	0.000	0.000	0.000	0.000	0.000	0.000	0.000	-0.004	0.034	0.175	0.193	5.426	0.037	0.002	316	2384	100	-2	473	471	26	755	781	Error	Error	Error	-2	473	26	755	107787	672241	0.004	2.125	0	0	0
1	16	20	"A121"	"A121"	8575	5375	100	382	417	241	57	337	337	383	531	138	2	0	0	7040	7470	3640	48	1395	1395	1429	381	26	96	94	0	0.000	0.000	0.000	0.000	0.000	0.000	0.000	0.000	0.000	0.000	0.000	0.000	0.000	0.000	0.008	0.013	0.024	0.021	4.271	0.008	0.004	316	2384	100	45	5645	5690	80	6075	6155	Error	Error	-6.971	45	5645	80	6075	131734	2360399	0.064	15.856	0	0	0
1	17	20	"A121"	"A121"	8875	5375	100	384	406	174	42	338	338	436	1357	311	0	0	0	7324	7788	4319	55	1422	1422	1492	670	44	90	88	0	0.000	0.000	0.000	0.000	0.000	0.000	0.000	0.000	0.000	0.000	0.000	0.000	0.000	0.000	0.008	0.011	0.022	0.023	4.768	0.042	0.004	316	2384	100	46	5902	5948	68	6366	6434	Error	Error	-7.003	46	5902	68	6366	128386	2460857	-0.022	9.397	0	0	0
1	18	20	"A121"	"A121"	9175	5375	100	372	387	177	45	320	320	377	898	238	0	0	0	8107	8117	4487	55	1441	1441	1492	429	28	93	89	0	0.000	0.000	0.000	0.000	0.000	0.000	0.000	0.000	0.000	0.000	0.000	0.000	0.000	0.000	0.008	0.010	0.020	0.023	4.284	0.008	0.023	316	2384	100	52	6666	6718	67	6676	6743	Error	Error	-7.002	52	6666	67	6676	122409	2565092	0.011	15.443	0	0	0
1	1	21	"Blank"	"Blank"	4080	5680	100	314	328	135	41	327	327	349	168	48	12	2	0	1332	1331	245	18	1340	1340	1360	301	22	10	0	0	0.000	0.000	0.000	0.000	0.000	0.000	0.000	0.000	0.000	0.000	0.000	0.000	0.000	0.000	1.625	-0.111	0.551	0.577	4.650	-0.015	0.000	316	2384	100	-13	-8	-21	1	-9	-8	Error	Error	0.700	-13	-8	1	-9	103796	420627	-0.125	-0.096	0	0	0
1	2	21	"Blank"	"Blank"	4385	5680	100	342	349	141	40	316	316	338	176	52	15	2	0	1336	1332	219	16	1342	1342	1352	240	17	13	0	0	0.000	0.000	0.000	0.000	0.000	0.000	0.000	0.000	0.000	0.000	0.000	0.000	0.000	0.000	-4.333	-3.300	0.559	0.669	4.741	0.030	0.001	316	2384	100	26	-6	20	33	-10	23	Error	Error	Error	26	-6	33	-10	110382	420800	0.063	-0.083	0	0	0
1	3	21	"Blank"	"Blank"	4680	5680	100	291	323	151	46	319	319	346	273	78	5	0	0	1261	1286	232	18	1347	1347	1352	237	17	11	0	0	0.000	0.000	0.000	0.000	0.000	0.000	0.000	0.000	0.000	0.000	0.000	0.000	0.000	0.000	0.326	-0.066	0.591	0.606	3.896	0.020	0.000	316	2384	100	-28	-86	-114	4	-61	-57	Error	Error	-1.619	-28	-86	4	-61	101965	406253	-0.084	-0.278	0	0	0
1	4	21	"Blank"	"Blank"	4980	5675	100	321	368	385	104	319	319	342	238	69	9	2	0	1313	1325	238	17	1342	1342	1354	262	19	10	1	0	0.000	0.000	0.000	0.000	0.000	0.000	0.000	0.000	0.000	0.000	0.000	0.000	0.000	0.000	-0.069	-2.882	0.676	0.700	4.119	1.667	0.003	316	2384	100	2	-29	-27	49	-17	32	Error	Error	Error	2	-29	49	-17	116364	418724	0.109	-0.111	0	0	0
1	5	21	"Blank"	"Blank"	5280	5675	100	310	373	641	171	317	317	358	457	127	1	0	0	1326	1336	246	18	1357	1357	1390	475	34	1	0	0	0.000	0.000	0.000	0.000	0.000	0.000	0.000	0.000	0.000	0.000	0.000	0.000	0.000	0.000	0.226	-2.667	0.640	0.692	5.083	0.929	0.122	316	2384	100	-7	-31	-38	56	-21	35	Error	Error	-2.147	-7	-31	56	-21	117932	422190	0.033	-0.114	0	0	0
1	6	21	"Blank"	"Blank"	5580	5675	100	303	332	158	47	308	308	326	149	45	20	4	0	1281	1309	271	20	1331	1331	1347	239	17	15	3	0	0.000	0.000	0.000	0.000	0.000	0.000	0.000	0.000	0.000	0.000	0.000	0.000	0.000	0.000	0.100	-1.091	0.517	0.551	4.831	0.057	0.003	316	2384	100	-5	-50	-55	24	-22	2	Error	Error	-3.322	-5	-50	24	-22	104894	413582	0.040	-0.159	0	0	0
1	7	21	"Blank"	"Blank"	5885	5680	100	299	318	148	46	308	308	342	322	94	2	0	0	1305	1317	224	17	1352	1352	1366	254	18	10	2	0	0.000	0.000	0.000	0.000	0.000	0.000	0.000	0.000	0.000	0.000	0.000	0.000	0.000	0.000	0.191	-0.286	0.565	0.559	4.648	0.847	0.020	316	2384	100	-9	-47	-56	10	-35	-25	Error	Error	-2.385	-9	-47	10	-35	100596	416149	-0.075	-0.193	0	0	0
1	8	21	"Blank"	"Blank"	6180	5680	100	330	390	583	149	314	314	344	282	81	8	1	0	1330	1328	235	17	1358	1358	1374	420	30	3	0	0	0.000	0.000	0.000	0.000	0.000	0.000	0.000	0.000	0.000	0.000	0.000	0.000	0.000	0.000	-0.571	-2.533	0.773	0.795	4.225	4.066	0.056	316	2384	100	16	-28	-12	76	-30	46	Error	Error	Error	16	-28	76	-30	123277	419749	0.163	-0.110	0	0	0
1	9	21	"Blank"	"Blank"	6475	5670	100	307	328	160	48	319	319	352	225	63	9	0	0	1311	1353	251	18	1363	1363	1377	249	18	14	3	0	0.000	0.000	0.000	0.000	0.000	0.000	0.000	0.000	0.000	0.000	0.000	0.000	0.000	0.000	0.231	-0.900	0.548	0.499	3.771	0.764	0.019	316	2384	100	-12	-52	-64	9	-10	-1	Error	Error	-2.115	-12	-52	9	-10	103687	427487	-0.107	-0.096	0	0	0
1	10	21	"Blank"	"Blank"	6785	5675	100	322	346	175	50	316	316	344	338	98	4	0	0	1366	1371	282	20	1355	1355	1370	276	20	11	2	0	0.000	0.000	0.000	0.000	0.000	0.000	0.000	0.000	0.000	0.000	0.000	0.000	0.000	0.000	0.545	1.875	0.595	0.597	3.970	0.154	0.027	316	2384	100	6	11	17	30	16	46	Error	Error	-0.874	6	11	30	16	109262	433151	0.006	0.004	0	0	0
1	11	21	"Blank"	"Blank"	7080	5680	100	314	334	162	48	321	321	343	232	67	7	1	0	1346	1355	230	16	1365	1365	1380	253	18	11	2	0	0.000	0.000	0.000	0.000	0.000	0.000	0.000	0.000	0.000	0.000	0.000	0.000	0.000	0.000	0.368	-1.300	0.645	0.634	4.382	0.029	0.001	316	2384	100	-7	-19	-26	13	-10	3	Error	Error	-1.441	-7	-19	13	-10	105549	428267	-0.039	-0.099	0	0	0
1	12	21	"Blank"	"Blank"	7385	5680	100	304	326	147	45	322	322	340	172	50	14	1	0	1363	1380	224	16	1371	1371	1389	246	17	15	1	0	0.000	0.000	0.000	0.000	0.000	0.000	0.000	0.000	0.000	0.000	0.000	0.000	0.000	0.000	2.250	0.444	0.555	0.573	4.230	-0.021	0.000	316	2384	100	-18	-8	-26	4	9	13	Error	Error	1.170	-18	-8	4	9	102903	436216	-0.081	-0.037	0	0	0
1	13	21	"Blank"	"Blank"	7680	5675	100	320	333	150	45	314	314	349	259	74	6	0	0	1364	1352	222	16	1387	1387	1427	543	38	0	0	0	0.000	0.000	0.000	0.000	0.000	0.000	0.000	0.000	0.000	0.000	0.000	0.000	0.000	0.000	-0.261	-0.543	0.659	0.646	4.981	0.385	0.263	316	2384	100	6	-23	-17	19	-35	-16	Error	Error	Error	6	-23	19	-35	105348	427372	-0.062	-0.138	0	0	0
1	14	21	"Blank"	"Blank"	7980	5675	100	319	345	163	47	325	325	364	310	85	5	0	0	1361	1378	268	19	1394	1394	1410	283	20	13	2	0	0.000	0.000	0.000	0.000	0.000	0.000	0.000	0.000	0.000	0.000	0.000	0.000	0.000	0.000	0.182	-1.250	0.657	0.602	4.157	5.541	0.051	316	2384	100	-6	-33	-39	20	-16	4	Error	Error	-2.459	-6	-33	20	-16	108903	435570	-0.061	-0.113	0	0	0
1	15	21	"Blank"	"Blank"	8280	5675	100	322	337	151	44	318	318	350	292	83	6	0	0	1367	1379	233	16	1408	1408	1420	322	22	6	0	0	0.000	0.000	0.000	0.000	0.000	0.000	0.000	0.000	0.000	0.000	0.000	0.000	0.000	0.000	-0.098	-0.655	0.642	0.661	4.385	0.011	0.000	316	2384	100	4	-41	-37	19	-29	-10	Error	Error	Error	4	-41	19	-29	106620	435855	-0.045	-0.127	0	0	0
1	16	21	"Blank"	"Blank"	8585	5670	100	340	417	493	118	331	331	356	194	54	17	3	0	1381	1489	1130	75	1412	1412	1440	412	28	4	1	0	0.000	0.000	0.000	0.000	0.000	0.000	0.000	0.000	0.000	0.000	0.000	0.000	0.000	0.000	-0.290	1.117	0.544	0.553	5.171	0.305	0.314	316	2384	100	9	-31	-22	86	77	163	Error	Error	Error	9	-31	86	77	131743	470520	0.314	0.119	0	0	0
1	17	21	"Blank"	"Blank"	8870	5665	100	358	394	473	120	331	331	428	1616	377	0	0	0	1399	1421	248	17	1432	1432	1457	371	25	6	0	0	0.000	0.000	0.000	0.000	0.000	0.000	0.000	0.000	0.000	0.000	0.000	0.000	0.000	0.000	-0.818	-5.727	0.792	0.803	4.044	6.302	0.605	316	2384	100	27	-33	-6	63	-11	52	Error	Error	Error	27	-33	63	-11	124441	448882	-0.021	-0.097	0	0	0
1	18	21	"Blank"	"Blank"	9175	5670	100	318	340	164	48	323	323	359	419	116	2	0	0	1361	1385	253	18	1433	1433	1454	265	18	11	1	0	0.000	0.000	0.000	0.000	0.000	0.000	0.000	0.000	0.000	0.000	0.000	0.000	0.000	0.000	0.069	-0.354	0.547	0.564	5.001	0.063	0.004	316	2384	100	-5	-72	-77	17	-48	-31	Error	Error	-3.848	-5	-72	17	-48	107314	437521	-0.045	-0.260	0	0	0
