# Supplementary material for: Application of hybridization control probe to increase accuracy on ligation detection or minisequencing diagnostic microarrays
Source: BMC Res Notes. 2009 Dec 14;2:249. doi: 10.1186/1756-0500-2-249 (PMC2799435; doi:10.1186/1756-0500-2-249)
Supplement: Additional file 3 — Gpr_files. Zip-compressed file containing raw microarray data in GenePix results format (.gpr) and GAL (GenePix Array List) files. [file 1756-0500-2-249-S3.ZIP › gpr_files/slide4/lasi4_12-16.gpr]

ATF	1.0
30	76    
"Type=GenePix Results 3"
"DateTime=2009/04/02 15:37:43"
"Settings=C:\Axon\Data\HPV\020409\lasi4.gps"
"GalFile=C:\Axon\Data\HPV\ArrayIt_032009_InstiBioGalfile.gal"
"ArrayOfArrays=12-16"
"PixelSize=5"
"Wavelengths=532	488"
"ImageFiles=C:\Axon\Data\HPV\020409\lasi4.tif 2	C:\Axon\Data\HPV\020409\lasi4.tif 3"
"NormalizationMethod=None"
"NormalizationFactors=1	1"
"JpegImage="
"StdDev=Type 1"
"RatioFormulations=W1/W3 (/532)	W1/W4 (/488)	W3/W4 (532/488)"
"FeatureType=Circular"
"Barcode="
"BackgroundSubtraction=LocalFeature"
"ImageOrigin=0, 0"
"JpegOrigin=3920, 0"
"Creator=GenePix Pro 6.1.0.2"
"Scanner=GenePix 4200A 01 Autoloader [2]"
"FocusPosition=0"
"Temperature=24.06"
"LinesAveraged=2"
"Comment="
"PMTGain=580	540"
"ScanPower=100	100"
"LaserPower=2.69	2.56"
"Filters=Standard Green	Standard Blue"
"ScanRegion=784,0,3824,13768"
"Supplier="
"Block"	"Column"	"Row"	"Name"	"ID"	"X"	"Y"	"Dia."	"F532 Median"	"F532 Mean"	"F532 SD"	"F532 CV"	"B532"	"B532 Median"	"B532 Mean"	"B532 SD"	"B532 CV"	"% > B532+1SD"	"% > B532+2SD"	"F532 % Sat."	"F488 Median"	"F488 Mean"	"F488 SD"	"F488 CV"	"B488"	"B488 Median"	"B488 Mean"	"B488 SD"	"B488 CV"	"% > B488+1SD"	"% > B488+2SD"	"F488 % Sat."	"Ratio of Medians (1/532)"	"Ratio of Means (1/532)"	"Median of Ratios (1/532)"	"Mean of Ratios (1/532)"	"Ratios SD (1/532)"	"Rgn Ratio (1/532)"	"Rgn R2 (1/532)"	"Ratio of Medians (1/488)"	"Ratio of Means (1/488)"	"Median of Ratios (1/488)"	"Mean of Ratios (1/488)"	"Ratios SD (1/488)"	"Rgn Ratio (1/488)"	"Rgn R2 (1/488)"	"Ratio of Medians (532/488)"	"Ratio of Means (532/488)"	"Median of Ratios (532/488)"	"Mean of Ratios (532/488)"	"Ratios SD (532/488)"	"Rgn Ratio (532/488)"	"Rgn R2 (532/488)"	"F Pixels"	"B Pixels"	"Circularity"	"Sum of Medians (1/532)"	"Sum of Medians (1/488)"	"Sum of Medians (532/488)"	"Sum of Means (1/532)"	"Sum of Means (1/488)"	"Sum of Means (532/488)"	"Log Ratio (1/532)"	"Log Ratio (1/488)"	"Log Ratio (532/488)"	"F532 Median - B532"	"F488 Median - B488"	"F532 Mean - B532"	"F488 Mean - B488"	"F532 Total Intensity"	"F488 Total Intensity"	"SNR 532"	"SNR 488"	"Flags"	"Normalize"	"Autoflag"
1	1	1	"A1"	"A1"	13535	44665	85	549	568	214	37	411	411	435	225	51	33	10	0	17349	16405	4520	27	1784	1784	1866	968	51	100	100	0	0.000	0.000	0.000	0.000	0.000	0.000	0.000	0.000	0.000	0.000	0.000	0.000	0.000	0.000	0.009	0.011	0.014	0.012	2.971	0.009	0.094	208	1660	100	138	15565	15703	157	14621	14778	Error	Error	-6.817	138	15565	157	14621	118131	3412198	0.591	15.020	0	0	0
1	2	1	"A1"	"A1"	13830	44660	90	559	586	216	36	392	392	418	208	49	41	15	0	19893	19089	5136	26	1728	1728	1765	368	20	100	100	0	0.000	0.000	0.000	0.000	0.000	0.000	0.000	0.000	0.000	0.000	0.000	0.000	0.000	0.000	0.009	0.011	0.013	0.011	2.838	0.010	0.158	256	1924	100	167	18165	18332	194	17361	17555	Error	Error	-6.765	167	18165	194	17361	150031	4886887	0.808	47.076	0	0	0
1	3	1	"A1"	"A1"	14135	44665	85	547	562	212	37	388	388	413	231	55	38	8	0	16912	16401	3334	20	1751	1751	1819	732	40	100	100	0	0.000	0.000	0.000	0.000	0.000	0.000	0.000	0.000	0.000	0.000	0.000	0.000	0.000	0.000	0.010	0.012	0.015	0.012	2.981	0.011	0.120	208	1660	100	159	15161	15320	174	14650	14824	Error	Error	-6.575	159	15161	174	14650	116937	3411358	0.645	19.921	0	0	0
1	4	1	"A2"	"A2"	14435	44660	100	567	583	221	37	401	401	418	197	47	42	16	0	19663	16471	7389	44	1807	1807	1911	1080	56	92	84	0	0.000	0.000	0.000	0.000	0.000	0.000	0.000	0.000	0.000	0.000	0.000	0.000	0.000	0.000	0.009	0.012	0.015	0.015	3.531	0.011	0.122	316	2384	100	166	17856	18022	182	14664	14846	Error	Error	-6.749	166	17856	182	14664	184192	5204831	0.838	13.481	0	0	0
1	5	1	"A2"	"A2"	14740	44660	85	544	556	197	35	380	380	399	178	44	47	16	0	16048	15895	2077	13	1834	1834	2029	1262	62	100	100	0	0.000	0.000	0.000	0.000	0.000	0.000	0.000	0.000	0.000	0.000	0.000	0.000	0.000	0.000	0.012	0.013	0.016	0.013	2.523	0.011	0.132	208	1660	100	164	14214	14378	176	14061	14237	Error	Error	-6.437	164	14214	176	14061	115707	3306150	0.882	10.987	0	0	0
1	6	1	"A2"	"A2"	15035	44660	100	554	654	991	151	389	389	451	853	189	1	1	0	17794	16186	6532	40	1788	1788	1827	528	28	98	95	0	0.000	0.000	0.000	0.000	0.000	0.000	0.000	0.000	0.000	0.000	0.000	0.000	0.000	0.000	0.010	0.018	0.015	0.015	3.357	0.030	0.155	316	2384	100	165	16006	16171	265	14398	14663	Error	Error	-6.600	165	16006	265	14398	206558	5114675	0.238	27.195	0	0	0
1	7	1	"A3"	"A3"	15335	44660	100	463	484	212	43	382	382	404	198	49	27	7	0	10880	10729	6389	59	1722	1722	1768	776	43	83	78	0	0.000	0.000	0.000	0.000	0.000	0.000	0.000	0.000	0.000	0.000	0.000	0.000	0.000	0.000	0.009	0.011	0.019	0.021	4.242	0.011	0.078	316	2384	100	81	9158	9239	102	9007	9109	Error	Error	-6.821	81	9158	102	9007	153013	3390518	0.404	11.548	0	0	0
1	8	1	"A3"	"A3"	15635	44660	100	468	502	216	43	394	394	470	801	170	0	0	0	9470	9709	5793	59	1759	1759	1834	679	37	83	79	0	0.000	0.000	0.000	0.000	0.000	0.000	0.000	0.000	0.000	0.000	0.000	0.000	0.000	0.000	0.010	0.014	0.022	0.024	5.045	0.012	0.040	316	2384	100	74	7711	7785	108	7950	8058	Error	Error	-6.703	74	7711	108	7950	158484	3068017	0.040	11.598	0	0	0
1	9	1	"A3"	"A3"	15930	44665	85	466	497	239	48	393	393	459	468	101	5	0	0	12593	11378	4964	43	1759	1759	1848	672	36	100	100	0	0.000	0.000	0.000	0.000	0.000	0.000	0.000	0.000	0.000	0.000	0.000	0.000	0.000	0.000	0.007	0.011	0.016	0.015	2.770	0.011	0.068	208	1660	100	73	10834	10907	104	9619	9723	Error	Error	-7.213	73	10834	104	9619	103442	2366704	0.081	14.182	0	0	0
1	10	1	"A4"	"A4"	16235	44660	100	450	464	189	40	388	388	425	295	69	12	0	0	11878	9564	4656	48	1727	1727	1758	488	27	86	79	0	0.000	0.000	0.000	0.000	0.000	0.000	0.000	0.000	0.000	0.000	0.000	0.000	0.000	0.000	0.006	0.010	0.020	0.024	5.527	0.007	0.013	316	2384	100	62	10151	10213	76	7837	7913	Error	Error	-7.355	62	10151	76	7837	146543	3022369	0.132	15.996	0	0	0
1	11	1	"A4"	"A4"	16535	44660	100	466	479	197	41	396	396	460	716	155	0	0	0	10146	9214	4626	50	1735	1735	1781	520	29	88	83	0	0.000	0.000	0.000	0.000	0.000	0.000	0.000	0.000	0.000	0.000	0.000	0.000	0.000	0.000	0.008	0.011	0.022	0.024	5.236	0.010	0.048	316	2384	100	70	8411	8481	83	7479	7562	Error	Error	-6.909	70	8411	83	7479	151337	2911692	0.027	14.294	0	0	0
1	12	1	"A4"	"A4"	16830	44665	85	466	485	189	38	382	382	419	465	110	4	0	0	11601	10770	3113	28	1716	1716	1787	677	37	100	100	0	0.000	0.000	0.000	0.000	0.000	0.000	0.000	0.000	0.000	0.000	0.000	0.000	0.000	0.000	0.008	0.011	0.017	0.014	3.152	0.010	0.035	208	1660	100	84	9885	9969	103	9054	9157	Error	Error	-6.879	84	9885	103	9054	100785	2240213	0.142	13.269	0	0	0
1	13	1	"A5"	"A5"	17135	44665	100	404	440	255	57	378	378	404	204	50	18	5	0	2848	3364	1658	49	1717	1717	1741	330	18	76	63	0	0.000	0.000	0.000	0.000	0.000	0.000	0.000	0.000	0.000	0.000	0.000	0.000	0.000	0.000	0.023	0.038	0.095	0.104	5.315	0.038	0.036	316	2384	100	26	1131	1157	62	1647	1709	Error	Error	-5.443	26	1131	62	1647	138915	1063034	0.176	4.918	0	0	0
1	14	1	"A5"	"A5"	17440	44665	90	387	416	174	41	379	379	399	183	45	19	5	0	3024	3758	1791	47	1696	1696	1706	307	17	92	84	0	0.000	0.000	0.000	0.000	0.000	0.000	0.000	0.000	0.000	0.000	0.000	0.000	0.000	0.000	0.006	0.018	0.057	0.064	4.432	0.015	0.013	256	1924	100	8	1328	1336	37	2062	2099	Error	Error	-7.375	8	1328	37	2062	106503	962095	0.093	6.684	0	0	0
1	15	1	"A5"	"A5"	17735	44660	90	450	1012	4359	430	390	390	447	497	111	10	3	0	3253	4263	4859	113	1731	1731	1771	590	33	85	59	0	0.000	0.000	0.000	0.000	0.000	0.000	0.000	0.000	0.000	0.000	0.000	0.000	0.000	0.000	0.039	0.246	0.108	0.106	3.881	0.798	0.676	256	1924	100	60	1522	1582	622	2532	3154	Error	Error	-4.665	60	1522	622	2532	259168	1091278	1.137	4.224	0	0	0
1	16	1	"A6"	"A6"	18035	44665	100	455	483	190	39	385	385	419	287	68	15	2	0	10166	10205	5795	56	1748	1748	1791	498	27	89	82	0	0.000	0.000	0.000	0.000	0.000	0.000	0.000	0.000	0.000	0.000	0.000	0.000	0.000	0.000	0.008	0.012	0.019	0.022	5.027	0.012	0.029	316	2384	100	70	8418	8488	98	8457	8555	Error	Error	-6.910	70	8418	98	8457	152659	3224716	0.223	16.896	0	0	0
1	17	1	"A6"	"A6"	18340	44670	95	517	538	189	35	398	398	430	317	73	17	0	0	13288	13179	4397	33	1801	1801	1838	555	30	100	100	0	0.000	0.000	0.000	0.000	0.000	0.000	0.000	0.000	0.000	0.000	0.000	0.000	0.000	0.000	0.010	0.012	0.015	0.013	2.761	0.010	0.031	256	2088	100	119	11487	11606	140	11378	11518	Error	Error	-6.593	119	11487	140	11378	137732	3373928	0.341	20.434	0	0	0
1	18	1	"A6"	"A6"	18640	44665	95	521	564	348	61	402	402	464	643	138	1	0	0	14575	13608	4690	34	1796	1796	1869	550	29	100	100	0	0.000	0.000	0.000	0.000	0.000	0.000	0.000	0.000	0.000	0.000	0.000	0.000	0.000	0.000	0.009	0.014	0.017	0.015	3.130	0.007	0.002	256	2088	100	119	12779	12898	162	11812	11974	Error	Error	-6.747	119	12779	162	11812	144422	3483561	0.156	21.344	0	0	0
1	1	2	"A7"	"A7"	13545	44970	85	404	432	189	43	355	355	377	195	51	22	7	0	5690	5301	2005	37	1633	1633	1648	287	17	99	98	0	0.000	0.000	0.000	0.000	0.000	0.000	0.000	0.000	0.000	0.000	0.000	0.000	0.000	0.000	0.012	0.021	0.040	0.036	3.374	0.017	0.029	208	1660	100	49	4057	4106	77	3668	3745	Error	Error	-6.371	49	4057	77	3668	89908	1102531	0.282	12.728	0	0	0
1	2	2	"A7"	"A7"	13840	44970	85	372	404	171	42	345	345	378	264	69	13	0	0	5333	5867	2999	51	1616	1616	1660	390	23	99	91	0	0.000	0.000	0.000	0.000	0.000	0.000	0.000	0.000	0.000	0.000	0.000	0.000	0.000	0.000	0.007	0.014	0.036	0.032	3.890	0.013	0.021	208	1660	100	27	3717	3744	59	4251	4310	Error	Error	-7.105	27	3717	59	4251	83984	1220289	0.098	10.787	0	0	0
1	3	2	"A7"	"A7"	14140	44965	100	374	407	212	52	346	346	378	321	84	9	1	0	3369	4481	2708	60	1594	1594	1615	301	18	85	79	0	0.000	0.000	0.000	0.000	0.000	0.000	0.000	0.000	0.000	0.000	0.000	0.000	0.000	0.000	0.016	0.021	0.058	0.063	4.951	0.015	0.024	316	2384	100	28	1775	1803	61	2887	2948	Error	Error	-5.986	28	1775	61	2887	128583	1415927	0.090	9.522	0	0	0
1	4	2	"A8"	"A8"	14440	44965	100	455	466	190	40	350	350	367	164	44	39	13	0	16650	13261	7175	54	1614	1614	1688	883	52	82	76	0	0.000	0.000	0.000	0.000	0.000	0.000	0.000	0.000	0.000	0.000	0.000	0.000	0.000	0.000	0.007	0.010	0.015	0.017	4.800	0.010	0.133	316	2384	100	105	15036	15141	116	11647	11763	Error	Error	-7.162	105	15036	116	11647	147126	4190460	0.604	13.106	0	0	0
1	5	2	"A8"	"A8"	14740	44965	100	430	456	203	44	357	357	425	1058	248	0	0	0	11133	10465	5983	57	1617	1617	1648	416	25	94	91	0	0.000	0.000	0.000	0.000	0.000	0.000	0.000	0.000	0.000	0.000	0.000	0.000	0.000	0.000	0.008	0.011	0.017	0.017	4.212	0.010	0.048	316	2384	100	73	9516	9589	99	8848	8947	Error	Error	-7.026	73	9516	99	8848	143940	3306926	0.029	21.195	0	0	0
1	6	2	"A8"	"A8"	15045	44970	95	453	487	198	40	348	348	373	191	51	34	11	0	14223	13404	4087	30	1615	1615	1650	399	24	100	100	0	0.000	0.000	0.000	0.000	0.000	0.000	0.000	0.000	0.000	0.000	0.000	0.000	0.000	0.000	0.008	0.012	0.015	0.013	2.913	0.010	0.059	256	2088	100	105	12608	12713	139	11789	11928	Error	Error	-6.908	105	12608	139	11789	124598	3431529	0.597	29.459	0	0	0
1	7	2	"A9"	"A9"	15340	44965	100	430	443	198	44	351	351	368	179	48	27	9	0	10111	10148	5968	58	1604	1604	1631	388	23	96	92	0	0.000	0.000	0.000	0.000	0.000	0.000	0.000	0.000	0.000	0.000	0.000	0.000	0.000	0.000	0.009	0.011	0.018	0.019	3.296	0.013	0.115	316	2384	100	79	8507	8586	92	8544	8636	Error	Error	-6.751	79	8507	92	8544	139856	3206698	0.419	21.951	0	0	0
1	8	2	"A9"	"A9"	15640	44965	100	419	436	186	42	360	360	383	224	58	19	3	0	9669	10054	5581	55	1628	1628	1648	350	21	98	95	0	0.000	0.000	0.000	0.000	0.000	0.000	0.000	0.000	0.000	0.000	0.000	0.000	0.000	0.000	0.007	0.009	0.017	0.017	3.599	0.009	0.060	316	2384	100	59	8041	8100	76	8426	8502	Error	Error	-7.091	59	8041	76	8426	137868	3177209	0.237	24.017	0	0	0
1	9	2	"A9"	"A9"	15940	44965	100	412	440	189	42	366	366	389	227	58	20	4	0	6550	9031	5981	66	1617	1617	1644	403	24	89	84	0	0.000	0.000	0.000	0.000	0.000	0.000	0.000	0.000	0.000	0.000	0.000	0.000	0.000	0.000	0.009	0.010	0.025	0.028	5.293	0.009	0.058	316	2384	100	46	4933	4979	74	7414	7488	Error	Error	-6.745	46	4933	74	7414	138997	2853816	0.225	18.330	0	0	0
1	10	2	"A10"	"A10"	16240	44965	100	431	455	190	41	358	358	385	225	58	22	4	0	8827	10290	6720	65	1628	1628	1673	485	28	91	83	0	0.000	0.000	0.000	0.000	0.000	0.000	0.000	0.000	0.000	0.000	0.000	0.000	0.000	0.000	0.010	0.011	0.020	0.021	5.297	0.008	0.026	316	2384	100	73	7199	7272	97	8662	8759	Error	Error	-6.624	73	7199	97	8662	143670	3251617	0.311	17.767	0	0	0
1	11	2	"A10"	"A10"	16545	44970	90	428	441	177	40	362	362	388	207	53	21	4	0	12614	11421	5451	47	1631	1631	1656	340	20	99	99	0	0.000	0.000	0.000	0.000	0.000	0.000	0.000	0.000	0.000	0.000	0.000	0.000	0.000	0.000	0.006	0.008	0.015	0.012	3.648	0.006	0.025	256	1924	100	66	10983	11049	79	9790	9869	Error	Error	-7.379	66	10983	79	9790	112960	2923847	0.256	28.721	0	0	0
1	12	2	"A10"	"A10"	16845	44970	90	476	505	204	40	359	359	383	234	61	30	8	0	17139	15980	4774	29	1636	1636	1667	401	24	100	100	0	0.000	0.000	0.000	0.000	0.000	0.000	0.000	0.000	0.000	0.000	0.000	0.000	0.000	0.000	0.008	0.010	0.013	0.011	2.931	0.008	0.032	256	1924	100	117	15503	15620	146	14344	14490	Error	Error	-7.050	117	15503	146	14344	129336	4090995	0.521	35.693	0	0	0
1	13	2	"A11"	"A11"	17145	44965	100	413	427	172	40	353	353	375	192	51	21	4	0	4284	5876	4128	70	1596	1596	1624	311	19	85	81	0	0.000	0.000	0.000	0.000	0.000	0.000	0.000	0.000	0.000	0.000	0.000	0.000	0.000	0.000	0.022	0.017	0.035	0.046	5.686	0.010	0.024	316	2384	100	60	2688	2748	74	4280	4354	Error	Error	-5.485	60	2688	74	4280	134875	1856946	0.271	13.672	0	0	0
1	14	2	"A11"	"A11"	17445	44965	90	408	445	199	44	364	364	398	337	84	11	1	0	6520	8104	4436	54	1646	1646	1729	512	29	100	97	0	0.000	0.000	0.000	0.000	0.000	0.000	0.000	0.000	0.000	0.000	0.000	0.000	0.000	0.000	0.009	0.013	0.024	0.021	4.149	0.012	0.050	256	1924	100	44	4874	4918	81	6458	6539	Error	Error	-6.791	44	4874	81	6458	114033	2074710	0.139	12.451	0	0	0
1	15	2	"A11"	"A11"	17745	44970	95	377	403	187	46	355	355	388	279	71	9	0	0	5196	7026	3894	55	1629	1629	1642	292	17	100	99	0	0.000	0.000	0.000	0.000	0.000	0.000	0.000	0.000	0.000	0.000	0.000	0.000	0.000	0.000	0.006	0.009	0.022	0.020	4.260	0.009	0.019	256	2088	100	22	3567	3589	48	5397	5445	Error	Error	-7.341	22	3567	48	5397	103131	1798721	0.054	18.438	0	0	0
1	16	2	"A12"	"A12"	18040	44965	100	469	535	595	111	367	367	409	391	95	9	2	0	6741	9263	7070	76	1662	1662	1762	929	52	74	71	0	0.000	0.000	0.000	0.000	0.000	0.000	0.000	0.000	0.000	0.000	0.000	0.000	0.000	0.000	0.020	0.022	0.028	0.045	8.139	0.010	0.024	316	2384	100	102	5079	5181	168	7601	7769	Error	Error	-5.638	102	5079	168	7601	168948	2927219	0.322	8.074	0	0	0
1	17	2	"A12"	"A12"	18340	44965	100	476	491	183	37	370	370	414	416	100	6	0	0	13741	12610	7241	57	1694	1694	1738	494	28	96	93	0	0.000	0.000	0.000	0.000	0.000	0.000	0.000	0.000	0.000	0.000	0.000	0.000	0.000	0.000	0.009	0.011	0.015	0.016	3.823	0.011	0.057	316	2384	100	106	12047	12153	121	10916	11037	Error	Error	-6.828	106	12047	121	10916	155073	3984674	0.185	22.008	0	0	0
1	18	2	"A12"	"A12"	18640	44965	95	482	495	185	37	376	376	414	296	71	14	1	0	11730	11842	5381	45	1736	1736	1795	600	33	100	100	0	0.000	0.000	0.000	0.000	0.000	0.000	0.000	0.000	0.000	0.000	0.000	0.000	0.000	0.000	0.011	0.012	0.017	0.015	3.478	0.010	0.056	256	2088	100	106	9994	10100	119	10106	10225	Error	Error	-6.559	106	9994	119	10106	126605	3031494	0.274	16.745	0	0	0
1	1	3	"A13"	"A13"	13550	45275	90	512	534	211	39	348	348	380	283	74	26	5	0	20593	19813	4362	22	1680	1680	1741	864	49	100	100	0	0.000	0.000	0.000	0.000	0.000	0.000	0.000	0.000	0.000	0.000	0.000	0.000	0.000	0.000	0.009	0.010	0.012	0.010	2.848	0.008	0.040	256	1924	100	164	18913	19077	186	18133	18319	Error	Error	-6.850	164	18913	186	18133	136635	5072127	0.544	20.917	0	0	0
1	2	3	"A13"	"A13"	13850	45270	90	507	520	215	41	339	339	362	179	49	46	13	0	18559	18490	3500	18	1677	1677	1879	1381	73	100	100	0	0.000	0.000	0.000	0.000	0.000	0.000	0.000	0.000	0.000	0.000	0.000	0.000	0.000	0.000	0.010	0.011	0.012	0.010	2.637	0.009	0.119	256	1924	100	168	16882	17050	181	16813	16994	Error	Error	-6.651	168	16882	181	16813	133224	4733428	0.883	12.028	0	0	0
1	3	3	"A13"	"A13"	14150	45270	90	497	507	184	36	346	346	372	235	63	29	6	0	20230	19503	3655	18	1669	1669	1718	474	27	100	100	0	0.000	0.000	0.000	0.000	0.000	0.000	0.000	0.000	0.000	0.000	0.000	0.000	0.000	0.000	0.008	0.009	0.010	0.009	2.769	0.009	0.128	256	1924	100	151	18561	18712	161	17834	17995	Error	Error	-6.942	151	18561	161	17834	129792	4992654	0.574	37.521	0	0	0
1	4	3	"A14"	"A14"	14450	45265	85	471	502	191	38	344	344	436	1636	375	0	0	0	17374	17166	2514	14	1713	1713	1845	1057	57	100	100	0	0.000	0.000	0.000	0.000	0.000	0.000	0.000	0.000	0.000	0.000	0.000	0.000	0.000	0.000	0.008	0.010	0.011	0.010	2.642	0.013	0.001	208	1660	100	127	15661	15788	158	15453	15611	Error	Error	-6.946	127	15661	158	15453	104515	3570531	0.040	14.495	0	0	0
1	5	3	"A14"	"A14"	14745	45265	90	467	513	294	57	341	341	382	383	100	12	0	0	15939	15649	2810	17	1675	1675	1734	776	44	100	100	0	0.000	0.000	0.000	0.000	0.000	0.000	0.000	0.000	0.000	0.000	0.000	0.000	0.000	0.000	0.009	0.012	0.014	0.011	3.084	0.015	0.056	256	1924	100	126	14264	14390	172	13974	14146	Error	Error	-6.823	126	14264	172	13974	131310	4006052	0.342	17.932	0	0	0
1	6	3	"A14"	"A14"	15040	45265	95	514	644	1038	161	344	344	384	365	95	21	3	0	15511	14951	2970	19	1698	1698	1760	988	56	100	100	0	0.000	0.000	0.000	0.000	0.000	0.000	0.000	0.000	0.000	0.000	0.000	0.000	0.000	0.000	0.012	0.023	0.017	0.014	3.165	0.022	0.045	256	2088	100	170	13813	13983	300	13253	13553	Error	Error	-6.344	170	13813	300	13253	164919	3827411	0.712	13.351	0	0	0
1	7	3	"A15"	"A15"	15345	45265	100	417	461	327	70	351	351	373	202	54	25	7	0	7574	8128	5259	64	1676	1676	1733	749	43	76	73	0	0.000	0.000	0.000	0.000	0.000	0.000	0.000	0.000	0.000	0.000	0.000	0.000	0.000	0.000	0.011	0.017	0.027	0.034	6.300	0.010	0.034	316	2384	100	66	5898	5964	110	6452	6562	Error	Error	-6.482	66	5898	110	6452	145539	2568374	0.436	8.538	0	0	0
1	8	3	"A15"	"A15"	15640	45270	90	409	437	212	48	345	345	368	166	45	30	9	0	11711	10739	4841	45	1678	1678	1738	712	40	100	100	0	0.000	0.000	0.000	0.000	0.000	0.000	0.000	0.000	0.000	0.000	0.000	0.000	0.000	0.000	0.006	0.010	0.018	0.015	3.357	0.008	0.048	256	1924	100	64	10033	10097	92	9061	9153	Error	Error	-7.292	64	10033	92	9061	111798	2749236	0.416	12.642	0	0	0
1	9	3	"A15"	"A15"	15955	45270	95	447	451	178	39	362	362	383	207	54	25	5	0	13683	12287	5296	43	1668	1668	1703	381	22	100	100	0	0.000	0.000	0.000	0.000	0.000	0.000	0.000	0.000	0.000	0.000	0.000	0.000	0.000	0.000	0.007	0.008	0.014	0.013	2.723	0.007	0.023	256	2088	100	85	12015	12100	89	10619	10708	Error	Error	-7.143	85	12015	89	10619	115581	3145430	0.329	27.780	0	0	0
1	10	3	"A16"	"A16"	16255	45270	90	452	469	200	42	354	354	373	166	44	35	14	0	13816	12856	5630	43	1684	1684	1703	305	17	100	100	0	0.000	0.000	0.000	0.000	0.000	0.000	0.000	0.000	0.000	0.000	0.000	0.000	0.000	0.000	0.008	0.010	0.016	0.013	3.479	0.008	0.067	256	1924	100	98	12132	12230	115	11172	11287	Error	Error	-6.952	98	12132	115	11172	120026	3291118	0.578	36.567	0	0	0
1	11	3	"A16"	"A16"	16545	45270	90	446	467	211	45	345	345	366	163	44	37	15	0	12631	11645	6079	52	1679	1679	1706	416	24	100	99	0	0.000	0.000	0.000	0.000	0.000	0.000	0.000	0.000	0.000	0.000	0.000	0.000	0.000	0.000	0.009	0.012	0.020	0.018	3.319	0.010	0.087	256	1924	100	101	10952	11053	122	9966	10088	Error	Error	-6.761	101	10952	122	9966	119669	2981247	0.620	23.892	0	0	0
1	12	3	"A16"	"A16"	16845	45270	95	430	464	187	40	354	354	372	169	45	34	14	0	14919	13280	5351	40	1670	1670	1700	390	22	100	100	0	0.000	0.000	0.000	0.000	0.000	0.000	0.000	0.000	0.000	0.000	0.000	0.000	0.000	0.000	0.006	0.009	0.014	0.012	3.211	0.008	0.066	256	2088	100	76	13249	13325	110	11610	11720	Error	Error	-7.446	76	13249	110	11610	118755	3399732	0.544	29.692	0	0	0
1	13	3	"A17"	"A17"	17160	45270	90	443	462	211	45	357	357	441	1608	364	0	0	0	10411	10354	1779	17	1697	1697	1730	514	29	100	100	0	0.000	0.000	0.000	0.000	0.000	0.000	0.000	0.000	0.000	0.000	0.000	0.000	0.000	0.000	0.010	0.012	0.018	0.014	3.266	0.008	0.002	256	1924	100	86	8714	8800	105	8657	8762	Error	Error	-6.663	86	8714	105	8657	118298	2650600	0.013	16.778	0	0	0
1	14	3	"A17"	"A17"	17445	45270	95	401	433	204	47	359	359	393	262	66	13	2	0	9490	9094	2648	29	1707	1707	1740	398	22	100	100	0	0.000	0.000	0.000	0.000	0.000	0.000	0.000	0.000	0.000	0.000	0.000	0.000	0.000	0.000	0.005	0.010	0.021	0.017	3.164	0.006	0.009	256	2088	100	42	7783	7825	74	7387	7461	Error	Error	-7.534	42	7783	74	7387	110841	2328063	0.153	18.477	0	0	0
1	15	3	"A17"	"A17"	17750	45270	90	418	443	164	37	350	350	386	284	73	12	1	0	7811	7523	2703	35	1702	1702	1731	390	22	100	100	0	0.000	0.000	0.000	0.000	0.000	0.000	0.000	0.000	0.000	0.000	0.000	0.000	0.000	0.000	0.011	0.016	0.025	0.022	3.420	0.014	0.016	256	1924	100	68	6109	6177	93	5821	5914	Error	Error	-6.489	68	6109	93	5821	113335	1925840	0.201	14.851	0	0	0
1	16	3	"A18"	"A18"	18050	45270	100	436	474	261	55	361	361	412	928	225	0	0	0	11089	10499	5433	51	1724	1724	1776	486	27	96	91	0	0.000	0.000	0.000	0.000	0.000	0.000	0.000	0.000	0.000	0.000	0.000	0.000	0.000	0.000	0.008	0.013	0.019	0.020	4.412	0.016	0.003	316	2384	100	75	9365	9440	113	8775	8888	Error	Error	-6.964	75	9365	113	8775	149647	3317530	0.067	17.949	0	0	0
1	17	3	"A18"	"A18"	18350	45270	95	491	522	199	38	362	362	379	163	43	42	16	0	14206	14173	2292	16	1761	1761	1829	612	33	100	100	0	0.000	0.000	0.000	0.000	0.000	0.000	0.000	0.000	0.000	0.000	0.000	0.000	0.000	0.000	0.010	0.013	0.014	0.012	2.845	0.011	0.107	256	2088	100	129	12445	12574	160	12412	12572	Error	Error	-6.592	129	12445	160	12412	133654	3628369	0.877	20.170	0	0	0
1	18	3	"A18"	"A18"	18650	45265	100	486	505	205	40	379	379	426	388	91	8	0	0	12232	11128	4139	37	1807	1807	1866	673	36	95	92	0	0.000	0.000	0.000	0.000	0.000	0.000	0.000	0.000	0.000	0.000	0.000	0.000	0.000	0.000	0.010	0.014	0.020	0.020	3.408	0.037	0.007	316	2384	100	107	10425	10532	126	9321	9447	Error	Error	-6.606	107	10425	126	9321	159504	3516392	0.204	13.762	0	0	0
1	1	4	"A19"	"A19"	13535	45570	100	406	430	249	57	350	350	381	210	55	23	3	0	8152	8113	5341	65	1694	1694	1852	1149	62	73	67	0	0.000	0.000	0.000	0.000	0.000	0.000	0.000	0.000	0.000	0.000	0.000	0.000	0.000	0.000	0.009	0.012	0.022	0.030	6.742	0.007	0.015	316	2384	100	56	6458	6514	80	6419	6499	Error	Error	-6.850	56	6458	80	6419	135863	2563865	0.233	5.449	0	0	0
1	2	4	"A19"	"A19"	13840	45570	90	430	459	210	45	352	352	394	647	164	1	0	0	8828	9195	4505	48	1693	1693	1749	571	32	100	100	0	0.000	0.000	0.000	0.000	0.000	0.000	0.000	0.000	0.000	0.000	0.000	0.000	0.000	0.000	0.011	0.014	0.023	0.020	3.559	0.016	0.006	256	1924	100	78	7135	7213	107	7502	7609	Error	Error	-6.515	78	7135	107	7502	117568	2353963	0.100	13.040	0	0	0
1	3	4	"A19"	"A19"	14150	45570	90	409	462	400	86	335	335	367	379	103	6	1	0	9589	9643	5289	54	1672	1672	1702	409	24	100	100	0	0.000	0.000	0.000	0.000	0.000	0.000	0.000	0.000	0.000	0.000	0.000	0.000	0.000	0.000	0.009	0.016	0.019	0.017	3.598	0.013	0.035	256	1924	100	74	7917	7991	127	7971	8098	Error	Error	-6.741	74	7917	127	7971	118194	2468601	0.251	19.416	0	0	0
1	4	4	"A20"	"A20"	14455	45570	85	531	553	194	35	343	343	392	710	181	0	0	0	21029	21018	2699	12	1732	1732	1846	847	45	100	100	0	0.000	0.000	0.000	0.000	0.000	0.000	0.000	0.000	0.000	0.000	0.000	0.000	0.000	0.000	0.010	0.011	0.012	0.009	2.879	0.009	0.098	208	1660	100	188	19297	19485	210	19286	19496	Error	Error	-6.682	188	19297	210	19286	114971	4371725	0.227	22.635	0	0	0
1	5	4	"A20"	"A20"	14750	45570	90	476	496	218	43	340	340	368	240	65	27	5	0	18985	19062	3253	17	1699	1699	1767	815	46	100	100	0	0.000	0.000	0.000	0.000	0.000	0.000	0.000	0.000	0.000	0.000	0.000	0.000	0.000	0.000	0.008	0.009	0.011	0.009	2.556	0.008	0.088	256	1924	100	136	17286	17422	156	17363	17519	Error	Error	-6.990	136	17286	156	17363	126862	4879811	0.533	21.221	0	0	0
1	6	4	"A20"	"A20"	15040	45570	100	485	505	190	37	340	340	386	496	128	6	0	0	18258	17294	4990	28	1689	1689	1735	635	36	100	98	0	0.000	0.000	0.000	0.000	0.000	0.000	0.000	0.000	0.000	0.000	0.000	0.000	0.000	0.000	0.009	0.011	0.012	0.010	3.126	0.017	0.029	316	2384	100	145	16569	16714	165	15605	15770	Error	Error	-6.836	145	16569	165	15605	159572	5464858	0.240	24.502	0	0	0
1	7	4	"A21"	"A21"	15345	45565	100	456	496	242	48	331	331	367	412	112	12	0	0	16144	13760	7075	51	1688	1688	1802	1246	69	82	79	0	0.000	0.000	0.000	0.000	0.000	0.000	0.000	0.000	0.000	0.000	0.000	0.000	0.000	0.000	0.009	0.014	0.019	0.018	4.730	0.012	0.168	316	2384	100	125	14456	14581	165	12072	12237	Error	Error	-6.854	125	14456	165	12072	156581	4348098	0.313	9.597	0	0	0
1	8	4	"A21"	"A21"	15645	45565	100	474	494	209	42	339	339	383	876	228	0	0	0	16196	15053	4388	29	1685	1685	1727	681	39	98	95	0	0.000	0.000	0.000	0.000	0.000	0.000	0.000	0.000	0.000	0.000	0.000	0.000	0.000	0.000	0.009	0.012	0.015	0.013	3.452	0.016	0.007	316	2384	100	135	14511	14646	155	13368	13523	Error	Error	-6.748	135	14511	155	13368	156044	4756700	0.127	19.568	0	0	0
1	9	4	"A21"	"A21"	15950	45570	90	483	510	204	40	353	353	385	198	51	39	12	0	15815	15114	3807	25	1731	1731	1778	463	26	100	100	0	0.000	0.000	0.000	0.000	0.000	0.000	0.000	0.000	0.000	0.000	0.000	0.000	0.000	0.000	0.009	0.012	0.015	0.012	3.269	0.010	0.084	256	1924	100	130	14084	14214	157	13383	13540	Error	Error	-6.759	130	14084	157	13383	130605	3869226	0.631	28.803	0	0	0
1	10	4	"A22"	"A22"	16250	45565	100	428	458	192	41	347	347	379	254	67	18	3	0	14090	12230	5876	48	1690	1690	1734	451	26	98	92	0	0.000	0.000	0.000	0.000	0.000	0.000	0.000	0.000	0.000	0.000	0.000	0.000	0.000	0.000	0.007	0.011	0.016	0.014	4.625	0.007	0.016	316	2384	100	81	12400	12481	111	10540	10651	Error	Error	-7.258	81	12400	111	10540	144716	3864835	0.311	23.273	0	0	0
1	11	4	"A22"	"A22"	16550	45565	90	459	473	182	38	344	344	372	195	52	29	8	0	15472	14389	5055	35	1698	1698	1726	329	19	100	99	0	0.000	0.000	0.000	0.000	0.000	0.000	0.000	0.000	0.000	0.000	0.000	0.000	0.000	0.000	0.008	0.010	0.013	0.012	2.944	0.007	0.044	256	1924	100	115	13774	13889	129	12691	12820	Error	Error	-6.904	115	13774	129	12691	121212	3683572	0.518	38.489	0	0	0
1	12	4	"A22"	"A22"	16845	45565	95	491	516	197	38	335	335	360	176	48	47	18	0	16970	16564	2759	16	1691	1691	1739	460	26	100	100	0	0.000	0.000	0.000	0.000	0.000	0.000	0.000	0.000	0.000	0.000	0.000	0.000	0.000	0.000	0.010	0.012	0.014	0.011	2.679	0.010	0.120	256	2088	100	156	15279	15435	181	14873	15054	Error	Error	-6.614	156	15279	181	14873	132138	4240277	0.886	32.228	0	0	0
1	13	4	"A23"	"A23"	17145	45560	85	485	513	232	45	341	341	364	171	46	42	18	0	15757	15400	3059	19	1737	1737	1862	1044	56	100	100	0	0.000	0.000	0.000	0.000	0.000	0.000	0.000	0.000	0.000	0.000	0.000	0.000	0.000	0.000	0.010	0.013	0.013	0.011	2.970	0.010	0.102	208	1660	100	144	14020	14164	172	13663	13835	Error	Error	-6.605	144	14020	172	13663	106604	3203280	0.871	12.967	0	0	0
1	14	4	"A23"	"A23"	17440	45565	90	459	489	195	39	353	353	389	263	67	23	4	0	14755	14704	3351	22	1735	1735	1805	785	43	100	100	0	0.000	0.000	0.000	0.000	0.000	0.000	0.000	0.000	0.000	0.000	0.000	0.000	0.000	0.000	0.008	0.010	0.013	0.010	3.287	0.008	0.029	256	1924	100	106	13020	13126	136	12969	13105	Error	Error	-6.941	106	13020	136	12969	125310	3764318	0.380	16.432	0	0	0
1	15	4	"A23"	"A23"	17745	45565	90	492	537	325	60	370	370	400	279	69	26	3	0	15567	14572	5240	35	1748	1748	1780	358	20	100	100	0	0.000	0.000	0.000	0.000	0.000	0.000	0.000	0.000	0.000	0.000	0.000	0.000	0.000	0.000	0.009	0.013	0.017	0.014	2.909	0.012	0.080	256	1924	100	122	13819	13941	167	12824	12991	Error	Error	-6.824	122	13819	167	12824	137445	3730407	0.491	35.732	0	0	0
1	16	4	"A24"	"A24"	18050	45565	90	473	476	194	40	353	353	379	190	50	32	8	0	12484	11986	3837	32	1756	1756	1787	412	23	100	100	0	0.000	0.000	0.000	0.000	0.000	0.000	0.000	0.000	0.000	0.000	0.000	0.000	0.000	0.000	0.011	0.012	0.018	0.015	2.920	0.009	0.045	256	1924	100	120	10728	10848	123	10230	10353	Error	Error	-6.482	120	10728	123	10230	121795	3068425	0.511	24.755	0	0	0
1	17	4	"A24"	"A24"	18345	45565	90	482	500	205	41	373	373	412	426	103	6	0	0	12846	12578	3339	26	1806	1806	1879	716	38	100	100	0	0.000	0.000	0.000	0.000	0.000	0.000	0.000	0.000	0.000	0.000	0.000	0.000	0.000	0.000	0.010	0.012	0.016	0.015	2.582	0.017	0.023	256	1924	100	109	11040	11149	127	10772	10899	Error	Error	-6.662	109	11040	127	10772	127962	3220028	0.207	14.943	0	0	0
1	18	4	"A24"	"A24"	18640	45560	90	533	660	764	115	400	400	504	1377	273	3	0	0	14892	14677	2918	19	1881	1881	2025	1324	65	100	100	0	0.000	0.000	0.000	0.000	0.000	0.000	0.000	0.000	0.000	0.000	0.000	0.000	0.000	0.000	0.010	0.020	0.016	0.014	3.544	0.025	0.064	256	1924	100	133	13011	13144	260	12796	13056	Error	Error	-6.612	133	13011	260	12796	168886	3757245	0.113	9.556	0	0	0
1	1	5	"A25"	"A25"	13555	45870	90	430	439	177	40	329	329	357	216	60	24	5	0	14944	13433	6217	46	1576	1576	1603	540	33	100	100	0	0.000	0.000	0.000	0.000	0.000	0.000	0.000	0.000	0.000	0.000	0.000	0.000	0.000	0.000	0.008	0.009	0.015	0.012	3.211	0.007	0.059	256	1924	100	101	13368	13469	110	11857	11967	Error	Error	-7.048	101	13368	110	11857	112289	3438837	0.380	21.907	0	0	0
1	2	5	"A25"	"A25"	13845	45870	95	423	444	203	45	331	331	363	446	122	7	0	0	11171	12332	6573	53	1588	1588	1614	398	24	100	100	0	0.000	0.000	0.000	0.000	0.000	0.000	0.000	0.000	0.000	0.000	0.000	0.000	0.000	0.000	0.010	0.011	0.016	0.015	3.546	0.008	0.006	256	2088	100	92	9583	9675	113	10744	10857	Error	Error	-6.703	92	9583	113	10744	113705	3157001	0.182	26.930	0	0	0
1	3	5	"A25"	"A25"	14150	45865	90	406	417	173	41	321	321	345	218	63	23	2	0	13491	12142	5765	47	1560	1560	1583	307	19	100	100	0	0.000	0.000	0.000	0.000	0.000	0.000	0.000	0.000	0.000	0.000	0.000	0.000	0.000	0.000	0.007	0.009	0.016	0.014	3.134	0.007	0.030	256	1924	100	85	11931	12016	96	10582	10678	Error	Error	-7.133	85	11931	96	10582	106848	3108360	0.330	34.394	0	0	0
1	4	5	"A26"	"A26"	14455	45865	85	480	494	180	36	323	323	355	292	82	26	1	0	18840	19153	3328	17	1596	1596	1699	838	49	100	100	0	0.000	0.000	0.000	0.000	0.000	0.000	0.000	0.000	0.000	0.000	0.000	0.000	0.000	0.000	0.009	0.010	0.011	0.009	2.690	0.009	0.115	208	1660	100	157	17244	17401	171	17557	17728	Error	Error	-6.779	157	17244	171	17557	102696	3983740	0.476	20.828	0	0	0
1	5	5	"A26"	"A26"	14755	45865	90	464	473	229	48	320	320	337	159	47	45	17	0	17418	15349	7010	45	1561	1561	1576	285	18	100	100	0	0.000	0.000	0.000	0.000	0.000	0.000	0.000	0.000	0.000	0.000	0.000	0.000	0.000	0.000	0.009	0.011	0.014	0.012	2.905	0.012	0.138	256	1924	100	144	15857	16001	153	13788	13941	Error	Error	-6.783	144	15857	153	13788	121047	3929266	0.855	48.326	0	0	0
1	6	5	"A26"	"A26"	15045	45865	90	424	441	181	41	321	321	356	388	108	8	0	0	15462	13276	5971	44	1535	1535	1564	306	19	100	100	0	0.000	0.000	0.000	0.000	0.000	0.000	0.000	0.000	0.000	0.000	0.000	0.000	0.000	0.000	0.007	0.010	0.014	0.013	2.820	0.007	0.007	256	1924	100	103	13927	14030	120	11741	11861	Error	Error	-7.079	103	13927	120	11741	112780	3398676	0.219	38.275	0	0	0
1	7	5	"A27"	"A27"	15360	45870	95	418	555	905	163	312	312	335	202	60	30	11	0	13922	13315	6089	45	1541	1541	1565	328	20	100	100	0	0.000	0.000	0.000	0.000	0.000	0.000	0.000	0.000	0.000	0.000	0.000	0.000	0.000	0.000	0.009	0.021	0.015	0.015	3.380	0.022	0.073	256	2088	100	106	12381	12487	243	11774	12017	Error	Error	-6.868	106	12381	243	11774	142074	3408643	1.089	35.823	0	0	0
1	8	5	"A27"	"A27"	15650	45870	95	420	436	179	41	314	314	340	208	61	27	7	0	13767	12738	6267	49	1560	1560	1580	332	21	100	100	0	0.000	0.000	0.000	0.000	0.000	0.000	0.000	0.000	0.000	0.000	0.000	0.000	0.000	0.000	0.009	0.011	0.015	0.013	2.873	0.009	0.045	256	2088	100	106	12207	12313	122	11178	11300	Error	Error	-6.848	106	12207	122	11178	111677	3260876	0.462	33.608	0	0	0
1	9	5	"A27"	"A27"	15950	45865	100	419	441	190	43	321	321	347	272	78	21	1	0	7740	11120	7283	65	1539	1539	1564	358	22	94	90	0	0.000	0.000	0.000	0.000	0.000	0.000	0.000	0.000	0.000	0.000	0.000	0.000	0.000	0.000	0.016	0.013	0.020	0.022	3.545	0.010	0.113	316	2384	100	98	6201	6299	120	9581	9701	Error	Error	-5.984	98	6201	120	9581	139255	3513936	0.346	26.693	0	0	0
1	10	5	"A28"	"A28"	16250	45865	100	502	519	211	40	327	327	349	212	60	41	15	0	24128	19435	9681	49	1570	1570	1783	1274	71	86	81	0	0.000	0.000	0.000	0.000	0.000	0.000	0.000	0.000	0.000	0.000	0.000	0.000	0.000	0.000	0.008	0.011	0.012	0.013	4.070	0.010	0.124	316	2384	100	175	22558	22733	192	17865	18057	Error	Error	-7.010	175	22558	192	17865	164149	6141320	0.802	13.856	0	0	0
1	11	5	"A28"	"A28"	16560	45870	90	498	520	205	39	322	322	338	158	46	53	23	0	24237	23088	4646	20	1575	1575	1598	314	19	100	100	0	0.000	0.000	0.000	0.000	0.000	0.000	0.000	0.000	0.000	0.000	0.000	0.000	0.000	0.000	0.008	0.009	0.010	0.008	2.704	0.009	0.194	256	1924	100	176	22662	22838	198	21513	21711	Error	Error	-7.009	176	22662	198	21513	133179	5910500	1.152	68.439	0	0	0
1	12	5	"A28"	"A28"	16860	45870	100	431	462	191	41	315	315	334	147	44	45	21	0	21808	17811	9065	50	1556	1556	1618	684	42	87	83	0	0.000	0.000	0.000	0.000	0.000	0.000	0.000	0.000	0.000	0.000	0.000	0.000	0.000	0.000	0.006	0.009	0.011	0.012	4.239	0.009	0.179	316	2384	100	116	20252	20368	147	16255	16402	Error	Error	-7.448	116	20252	147	16255	146016	5628274	0.871	23.674	0	0	0
1	13	5	"A29"	"A29"	17160	45870	85	480	496	172	34	321	321	341	156	45	50	23	0	18595	18607	2325	12	1596	1596	1678	597	35	100	100	0	0.000	0.000	0.000	0.000	0.000	0.000	0.000	0.000	0.000	0.000	0.000	0.000	0.000	0.000	0.009	0.010	0.011	0.009	3.134	0.008	0.110	208	1660	100	159	16999	17158	175	17011	17186	Error	Error	-6.740	159	16999	175	17011	103254	3870189	0.994	28.357	0	0	0
1	14	5	"A29"	"A29"	17455	45870	100	429	457	287	62	328	328	358	331	92	14	2	0	11125	11272	6377	56	1574	1574	1629	897	55	90	86	0	0.000	0.000	0.000	0.000	0.000	0.000	0.000	0.000	0.000	0.000	0.000	0.000	0.000	0.000	0.011	0.013	0.018	0.018	3.956	0.024	0.082	316	2384	100	101	9551	9652	129	9698	9827	Error	Error	-6.563	101	9551	129	9698	144326	3561951	0.299	10.750	0	0	0
1	15	5	"A29"	"A29"	17750	45870	95	430	493	545	110	337	337	357	175	49	33	12	0	16423	13967	6086	43	1597	1597	1613	295	18	100	100	0	0.000	0.000	0.000	0.000	0.000	0.000	0.000	0.000	0.000	0.000	0.000	0.000	0.000	0.000	0.006	0.013	0.014	0.011	3.728	0.010	0.037	256	2088	100	93	14826	14919	156	12370	12526	Error	Error	-7.317	93	14826	156	12370	126268	3575634	0.777	41.878	0	0	0
1	16	5	"A30"	"A30"	18050	45870	100	407	441	204	46	349	349	369	186	50	31	10	0	8913	12104	8217	67	1625	1625	1681	1384	82	82	79	0	0.000	0.000	0.000	0.000	0.000	0.000	0.000	0.000	0.000	0.000	0.000	0.000	0.000	0.000	0.008	0.009	0.016	0.018	4.321	0.009	0.101	316	2384	100	58	7288	7346	92	10479	10571	Error	Error	-6.973	58	7288	92	10479	139429	3824978	0.387	7.531	0	0	0
1	17	5	"A30"	"A30"	18350	45870	95	460	482	202	41	351	351	379	243	64	30	5	0	10161	12463	6861	55	1671	1671	1705	429	25	100	100	0	0.000	0.000	0.000	0.000	0.000	0.000	0.000	0.000	0.000	0.000	0.000	0.000	0.000	0.000	0.013	0.012	0.017	0.016	2.597	0.011	0.077	256	2088	100	109	8490	8599	131	10792	10923	Error	Error	-6.283	109	8490	131	10792	123270	3190591	0.424	25.077	0	0	0
1	18	5	"A30"	"A30"	18650	45865	100	448	473	187	39	366	366	401	416	103	5	0	0	12140	12380	6709	54	1753	1753	1818	856	47	93	91	0	0.000	0.000	0.000	0.000	0.000	0.000	0.000	0.000	0.000	0.000	0.000	0.000	0.000	0.000	0.008	0.010	0.016	0.016	3.747	0.023	0.058	316	2384	100	82	10387	10469	107	10627	10734	Error	Error	-6.985	82	10387	107	10627	149594	3912178	0.173	12.339	0	0	0
1	1	6	"A31"	"A31"	13555	46165	100	488	507	190	37	351	351	374	210	56	34	9	0	17899	15773	9025	57	1674	1674	1701	352	20	93	89	0	0.000	0.000	0.000	0.000	0.000	0.000	0.000	0.000	0.000	0.000	0.000	0.000	0.000	0.000	0.008	0.011	0.014	0.016	3.595	0.009	0.074	316	2384	100	137	16225	16362	156	14099	14255	Error	Error	-6.888	137	16225	156	14099	160295	4984137	0.633	39.977	0	0	0
1	2	6	"A31"	"A31"	13855	46165	100	494	508	209	41	341	341	363	198	54	40	14	0	20490	16055	9015	56	1661	1661	1718	495	28	95	88	0	0.000	0.000	0.000	0.000	0.000	0.000	0.000	0.000	0.000	0.000	0.000	0.000	0.000	0.000	0.008	0.012	0.015	0.015	3.656	0.010	0.151	316	2384	100	153	18829	18982	167	14394	14561	Error	Error	-6.943	153	18829	167	14394	160394	5073339	0.732	28.964	0	0	0
1	3	6	"A31"	"A31"	14155	46165	100	512	591	951	160	339	339	379	432	113	12	1	0	23488	18709	9617	51	1659	1659	1788	1340	74	81	79	0	0.000	0.000	0.000	0.000	0.000	0.000	0.000	0.000	0.000	0.000	0.000	0.000	0.000	0.000	0.008	0.015	0.012	0.014	4.573	0.015	0.051	316	2384	100	173	21829	22002	252	17050	17302	Error	Error	-6.979	173	21829	252	17050	186729	5911916	0.491	12.628	0	0	0
1	4	6	"A32"	"A32"	14460	46170	90	470	492	209	42	342	342	365	196	53	33	12	0	20188	17168	7659	44	1686	1686	1711	342	19	100	100	0	0.000	0.000	0.000	0.000	0.000	0.000	0.000	0.000	0.000	0.000	0.000	0.000	0.000	0.000	0.007	0.010	0.012	0.011	2.712	0.009	0.126	256	1924	100	128	18502	18630	150	15482	15632	Error	Error	-7.175	128	18502	150	15482	126036	4394880	0.648	45.196	0	0	0
1	5	6	"A32"	"A32"	14750	46165	85	498	499	205	41	362	362	379	241	63	28	5	0	20135	16272	8168	50	1711	1711	1832	1000	54	100	100	0	0.000	0.000	0.000	0.000	0.000	0.000	0.000	0.000	0.000	0.000	0.000	0.000	0.000	0.000	0.007	0.009	0.012	0.011	2.699	0.010	0.189	208	1660	100	136	18424	18560	137	14561	14698	Error	Error	-7.082	136	18424	137	14561	103715	3384568	0.498	14.440	0	0	0
1	6	6	"A32"	"A32"	15055	46165	100	430	453	225	49	335	335	355	168	47	35	13	0	12267	11548	6880	59	1636	1636	1673	588	35	91	86	0	0.000	0.000	0.000	0.000	0.000	0.000	0.000	0.000	0.000	0.000	0.000	0.000	0.000	0.000	0.009	0.012	0.018	0.018	4.513	0.011	0.103	316	2384	100	95	10631	10726	118	9912	10030	Error	Error	-6.806	95	10631	118	9912	143243	3649261	0.583	16.794	0	0	0
1	7	6	"A33"	"A33"	15355	46160	85	395	441	333	75	336	336	363	336	92	10	1	0	5487	6914	4100	59	1658	1658	1688	345	20	99	97	0	0.000	0.000	0.000	0.000	0.000	0.000	0.000	0.000	0.000	0.000	0.000	0.000	0.000	0.000	0.015	0.020	0.026	0.026	4.521	0.011	0.020	208	1660	100	59	3829	3888	105	5256	5361	Error	Error	-6.020	59	3829	105	5256	91719	1438088	0.232	15.148	0	0	0
1	8	6	"A33"	"A33"	15650	46165	95	388	403	164	40	334	334	362	349	96	5	0	0	4880	6073	3476	57	1645	1645	1676	382	22	99	95	0	0.000	0.000	0.000	0.000	0.000	0.000	0.000	0.000	0.000	0.000	0.000	0.000	0.000	0.000	0.017	0.016	0.033	0.030	3.823	0.011	0.025	256	2088	100	54	3235	3289	69	4428	4497	Error	Error	-5.905	54	3235	69	4428	103163	1554581	0.117	11.510	0	0	0
1	9	6	"A33"	"A33"	15955	46165	100	369	388	165	42	337	337	368	384	104	3	0	0	3940	5217	3386	64	1652	1652	1667	341	20	92	85	0	0.000	0.000	0.000	0.000	0.000	0.000	0.000	0.000	0.000	0.000	0.000	0.000	0.000	0.000	0.014	0.014	0.042	0.043	4.861	0.017	0.004	316	2384	100	32	2288	2320	51	3565	3616	Error	Error	-6.160	32	2288	51	3565	122536	1648689	0.052	10.411	0	0	0
1	10	6	"A34"	"A34"	16255	46165	100	418	453	201	44	337	337	360	179	49	31	11	0	13328	12461	6196	49	1651	1651	1682	410	24	95	89	0	0.000	0.000	0.000	0.000	0.000	0.000	0.000	0.000	0.000	0.000	0.000	0.000	0.000	0.000	0.007	0.011	0.014	0.015	4.416	0.008	0.065	316	2384	100	81	11677	11758	116	10810	10926	Error	Error	-7.172	81	11677	116	10810	143203	3937573	0.520	26.290	0	0	0
1	11	6	"A34"	"A34"	16560	46165	95	426	450	192	42	346	346	368	193	52	26	8	0	13178	12019	5555	46	1693	1693	1777	993	55	99	97	0	0.000	0.000	0.000	0.000	0.000	0.000	0.000	0.000	0.000	0.000	0.000	0.000	0.000	0.000	0.007	0.010	0.015	0.014	3.397	0.009	0.044	256	2088	100	80	11485	11565	104	10326	10430	Error	Error	-7.166	80	11485	104	10326	115121	3076753	0.425	10.314	0	0	0
1	12	6	"A34"	"A34"	16855	46165	100	417	430	186	43	338	338	366	224	61	20	4	0	9732	10128	5872	57	1667	1667	1679	313	18	95	91	0	0.000	0.000	0.000	0.000	0.000	0.000	0.000	0.000	0.000	0.000	0.000	0.000	0.000	0.000	0.010	0.011	0.020	0.021	4.356	0.009	0.053	316	2384	100	79	8065	8144	92	8461	8553	Error	Error	-6.674	79	8065	92	8461	135790	3200291	0.286	26.994	0	0	0
1	13	6	"A35"	"A35"	17155	46170	90	569	577	206	35	342	342	358	156	43	62	32	0	22443	21783	4716	21	1712	1712	1737	334	19	100	100	0	0.000	0.000	0.000	0.000	0.000	0.000	0.000	0.000	0.000	0.000	0.000	0.000	0.000	0.000	0.011	0.012	0.013	0.010	2.383	0.011	0.256	256	1924	100	227	20731	20958	235	20071	20306	Error	Error	-6.513	227	20731	235	20071	147792	5576339	1.404	60.018	0	0	0
1	14	6	"A35"	"A35"	17455	46170	100	482	516	207	40	338	338	360	171	47	45	21	0	18105	15141	6972	46	1676	1676	1726	477	27	95	93	0	0.000	0.000	0.000	0.000	0.000	0.000	0.000	0.000	0.000	0.000	0.000	0.000	0.000	0.000	0.009	0.013	0.015	0.015	3.075	0.012	0.206	316	2384	100	144	16429	16573	178	13465	13643	Error	Error	-6.834	144	16429	178	13465	163042	4784591	0.912	28.124	0	0	0
1	15	6	"A35"	"A35"	17755	46170	95	568	595	232	38	354	354	392	480	122	14	0	0	23486	20847	6995	33	1747	1747	1795	488	27	100	100	0	0.000	0.000	0.000	0.000	0.000	0.000	0.000	0.000	0.000	0.000	0.000	0.000	0.000	0.000	0.010	0.013	0.014	0.012	2.471	0.015	0.010	256	2088	100	214	21739	21953	241	19100	19341	Error	Error	-6.667	214	21739	241	19100	152424	5336869	0.423	39.041	0	0	0
1	16	6	"A36"	"A36"	18060	46165	90	505	523	202	38	371	371	400	223	55	33	7	0	16024	14415	7144	49	1757	1757	1783	339	19	100	100	0	0.000	0.000	0.000	0.000	0.000	0.000	0.000	0.000	0.000	0.000	0.000	0.000	0.000	0.000	0.009	0.012	0.016	0.014	3.034	0.011	0.083	256	1924	100	134	14267	14401	152	12658	12810	Error	Error	-6.734	134	14267	152	12658	133769	3690165	0.552	37.263	0	0	0
1	17	6	"A36"	"A36"	18355	46165	90	506	530	224	42	392	392	412	286	69	21	5	0	14214	12455	5525	44	1810	1810	1837	396	21	100	100	0	0.000	0.000	0.000	0.000	0.000	0.000	0.000	0.000	0.000	0.000	0.000	0.000	0.000	0.000	0.009	0.013	0.018	0.014	2.891	0.014	0.114	256	1924	100	114	12404	12518	138	10645	10783	Error	Error	-6.766	114	12404	138	10645	135726	3188414	0.413	26.813	0	0	0
1	18	6	"A36"	"A36"	18655	46160	100	522	541	218	40	396	396	491	1509	307	0	0	0	11923	12066	6734	55	1865	1865	1958	842	43	89	85	0	0.000	0.000	0.000	0.000	0.000	0.000	0.000	0.000	0.000	0.000	0.000	0.000	0.000	0.000	0.013	0.014	0.021	0.021	3.315	0.036	0.008	316	2384	100	126	10058	10184	145	10201	10346	Error	Error	-6.319	126	10058	145	10201	171106	3812889	0.033	12.005	0	0	0
1	1	7	"A37"	"A37"	13555	46475	90	567	584	230	39	342	342	375	277	73	39	10	0	13637	13801	3733	27	1750	1750	1823	1041	57	100	98	0	0.000	0.000	0.000	0.000	0.000	0.000	0.000	0.000	0.000	0.000	0.000	0.000	0.000	0.000	0.019	0.020	0.021	0.017	2.713	0.019	0.180	256	1924	100	225	11887	12112	242	12051	12293	Error	Error	-5.723	225	11887	242	12051	149450	3533171	0.755	11.506	0	0	0
1	2	7	"A37"	"A37"	13850	46470	100	543	565	236	41	339	339	358	181	50	55	27	0	12076	12068	5635	46	1740	1740	1787	553	30	94	91	0	0.000	0.000	0.000	0.000	0.000	0.000	0.000	0.000	0.000	0.000	0.000	0.000	0.000	0.000	0.020	0.022	0.026	0.023	3.493	0.020	0.239	316	2384	100	204	10336	10540	226	10328	10554	Error	Error	-5.663	204	10336	226	10328	178485	3813369	1.144	18.591	0	0	0
1	3	7	"A37"	"A37"	14145	46470	85	594	637	353	55	330	330	353	171	48	68	36	0	14443	14515	1967	13	1768	1768	1884	898	47	100	100	0	0.000	0.000	0.000	0.000	0.000	0.000	0.000	0.000	0.000	0.000	0.000	0.000	0.000	0.000	0.021	0.024	0.022	0.019	2.376	0.024	0.278	208	1660	100	264	12675	12939	307	12747	13054	Error	Error	-5.585	264	12675	307	12747	132419	3019080	1.661	14.066	0	0	0
1	4	7	"A38"	"A38"	14445	46465	100	488	511	231	45	332	332	355	170	47	45	21	0	20486	16142	9191	56	1692	1692	1848	1454	78	76	73	0	0.000	0.000	0.000	0.000	0.000	0.000	0.000	0.000	0.000	0.000	0.000	0.000	0.000	0.000	0.008	0.012	0.015	0.017	4.474	0.011	0.215	316	2384	100	156	18794	18950	179	14450	14629	Error	Error	-6.913	156	18794	179	14450	161407	5100991	0.918	9.831	0	0	0
1	5	7	"A38"	"A38"	14750	46465	85	554	594	221	37	322	322	347	172	49	62	30	0	24547	24028	3423	14	1725	1725	1946	1661	85	100	100	0	0.000	0.000	0.000	0.000	0.000	0.000	0.000	0.000	0.000	0.000	0.000	0.000	0.000	0.000	0.010	0.012	0.011	0.010	2.546	0.011	0.260	208	1660	100	232	22822	23054	272	22303	22575	Error	Error	-6.620	232	22822	272	22303	123473	4997806	1.436	13.294	0	0	0
1	6	7	"A38"	"A38"	15045	46470	90	580	596	212	35	317	317	384	1493	388	0	0	0	26210	25191	4477	17	1678	1678	1720	509	29	100	100	0	0.000	0.000	0.000	0.000	0.000	0.000	0.000	0.000	0.000	0.000	0.000	0.000	0.000	0.000	0.011	0.012	0.012	0.009	2.913	0.011	0.282	256	1924	100	263	24532	24795	279	23513	23792	Error	Error	-6.543	263	24532	279	23513	152531	6448993	0.142	46.112	0	0	0
1	7	7	"A39"	"A39"	15355	46465	90	389	415	194	46	331	331	372	502	134	4	0	0	7315	9515	6159	64	1653	1653	1666	294	17	100	100	0	0.000	0.000	0.000	0.000	0.000	0.000	0.000	0.000	0.000	0.000	0.000	0.000	0.000	0.000	0.010	0.011	0.017	0.019	3.281	0.010	0.063	256	1924	100	58	5662	5720	84	7862	7946	Error	Error	-6.609	58	5662	84	7862	106236	2435745	0.086	26.697	0	0	0
1	8	7	"A39"	"A39"	15650	46465	100	374	393	173	44	328	328	353	175	49	24	5	0	5945	7721	5148	66	1641	1641	1671	388	23	91	86	0	0.000	0.000	0.000	0.000	0.000	0.000	0.000	0.000	0.000	0.000	0.000	0.000	0.000	0.000	0.011	0.011	0.022	0.025	4.863	0.011	0.061	316	2384	100	46	4304	4350	65	6080	6145	Error	Error	-6.548	46	4304	65	6080	124203	2439971	0.229	15.593	0	0	0
1	9	7	"A39"	"A39"	15950	46465	90	388	420	205	48	325	325	350	164	46	30	12	0	6868	8522	4696	55	1674	1674	1676	283	16	99	99	0	0.000	0.000	0.000	0.000	0.000	0.000	0.000	0.000	0.000	0.000	0.000	0.000	0.000	0.000	0.012	0.014	0.024	0.020	3.584	0.012	0.064	256	1924	100	63	5194	5257	95	6848	6943	Error	Error	-6.365	63	5194	95	6848	107634	2181504	0.427	24.191	0	0	0
1	10	7	"A40"	"A40"	16245	46465	100	401	416	194	46	329	329	354	164	46	28	9	0	5047	6833	4929	72	1662	1662	1719	452	26	81	74	0	0.000	0.000	0.000	0.000	0.000	0.000	0.000	0.000	0.000	0.000	0.000	0.000	0.000	0.000	0.021	0.017	0.033	0.041	5.607	0.010	0.038	316	2384	100	72	3385	3457	87	5171	5258	Error	Error	-5.555	72	3385	87	5171	131389	2159324	0.378	11.314	0	0	0
1	11	7	"A40"	"A40"	16545	46470	90	391	410	175	42	331	331	362	328	90	9	0	0	6854	8036	4294	53	1672	1672	1694	502	29	100	99	0	0.000	0.000	0.000	0.000	0.000	0.000	0.000	0.000	0.000	0.000	0.000	0.000	0.000	0.000	0.012	0.012	0.025	0.022	3.277	0.010	0.016	256	1924	100	60	5182	5242	79	6364	6443	Error	Error	-6.432	60	5182	79	6364	104925	2057130	0.146	12.633	0	0	0
1	12	7	"A40"	"A40"	16850	46470	100	381	410	211	51	334	334	358	171	47	26	6	0	5330	6801	4459	65	1666	1666	1704	447	26	88	84	0	0.000	0.000	0.000	0.000	0.000	0.000	0.000	0.000	0.000	0.000	0.000	0.000	0.000	0.000	0.013	0.015	0.028	0.031	4.468	0.011	0.040	316	2384	100	47	3664	3711	76	5135	5211	Error	Error	-6.285	47	3664	76	5135	129511	2149236	0.304	11.403	0	0	0
1	13	7	"A41"	"A41"	17155	46470	90	561	576	219	38	345	345	368	297	80	33	6	0	22165	21386	4342	20	1707	1707	1736	323	18	100	100	0	0.000	0.000	0.000	0.000	0.000	0.000	0.000	0.000	0.000	0.000	0.000	0.000	0.000	0.000	0.011	0.012	0.012	0.011	2.491	0.011	0.220	256	1924	100	216	20458	20674	231	19679	19910	Error	Error	-6.565	216	20458	231	19679	147517	5474775	0.700	60.836	0	0	0
1	14	7	"A41"	"A41"	17445	46470	95	581	590	193	32	338	338	358	167	46	64	31	0	24444	23907	3992	16	1734	1734	1820	1020	56	100	100	0	0.000	0.000	0.000	0.000	0.000	0.000	0.000	0.000	0.000	0.000	0.000	0.000	0.000	0.000	0.011	0.011	0.011	0.009	2.462	0.011	0.275	256	2088	100	243	22710	22953	252	22173	22425	Error	Error	-6.546	243	22710	252	22173	150974	6120151	1.389	21.654	0	0	0
1	15	7	"A41"	"A41"	17750	46470	95	520	538	218	40	345	345	372	183	49	47	18	0	19535	17544	5985	34	1741	1741	1780	478	26	100	100	0	0.000	0.000	0.000	0.000	0.000	0.000	0.000	0.000	0.000	0.000	0.000	0.000	0.000	0.000	0.010	0.012	0.014	0.011	2.696	0.011	0.136	256	2088	100	175	17794	17969	193	15803	15996	Error	Error	-6.668	175	17794	193	15803	137849	4491184	0.907	32.979	0	0	0
1	16	7	"A42"	"A42"	18060	46470	90	415	448	262	58	364	364	393	259	65	13	1	0	7490	9028	5099	56	1747	1747	1761	298	16	100	100	0	0.000	0.000	0.000	0.000	0.000	0.000	0.000	0.000	0.000	0.000	0.000	0.000	0.000	0.000	0.009	0.012	0.020	0.019	3.498	0.010	0.038	256	1924	100	51	5743	5794	84	7281	7365	Error	Error	-6.815	51	5743	84	7281	114764	2311245	0.212	24.386	0	0	0
1	17	7	"A42"	"A42"	18350	46470	90	453	513	513	100	368	368	388	180	46	30	11	0	8493	9471	5405	57	1799	1799	1832	384	20	99	97	0	0.000	0.000	0.000	0.000	0.000	0.000	0.000	0.000	0.000	0.000	0.000	0.000	0.000	0.000	0.013	0.019	0.020	0.017	3.770	0.016	0.047	256	1924	100	85	6694	6779	145	7672	7817	Error	Error	-6.299	85	6694	145	7672	131379	2424666	0.694	19.893	0	0	0
1	18	7	"A42"	"A42"	18650	46465	100	459	501	320	63	394	394	432	396	91	8	0	0	8507	9403	5868	62	1859	1859	1882	347	18	95	89	0	0.000	0.000	0.000	0.000	0.000	0.000	0.000	0.000	0.000	0.000	0.000	0.000	0.000	0.000	0.010	0.014	0.023	0.024	4.534	0.011	0.045	316	2384	100	65	6648	6713	107	7544	7651	Error	Error	-6.676	65	6648	107	7544	158181	2971430	0.174	21.674	0	0	0
1	1	8	"A43"	"A43"	13550	46770	90	583	615	300	48	342	342	365	182	49	61	30	0	28275	26647	5854	21	1714	1714	1745	354	20	100	100	0	0.000	0.000	0.000	0.000	0.000	0.000	0.000	0.000	0.000	0.000	0.000	0.000	0.000	0.000	0.009	0.011	0.010	0.008	2.865	0.011	0.269	256	1924	100	241	26561	26802	273	24933	25206	Error	Error	-6.784	241	26561	273	24933	157555	6821602	1.374	70.345	0	0	0
1	2	8	"A43"	"A43"	13845	46770	100	475	494	198	40	337	337	358	160	44	45	20	0	17781	14879	7498	50	1678	1678	1704	333	19	95	94	0	0.000	0.000	0.000	0.000	0.000	0.000	0.000	0.000	0.000	0.000	0.000	0.000	0.000	0.000	0.009	0.012	0.014	0.014	3.816	0.010	0.158	316	2384	100	138	16103	16241	157	13201	13358	Error	Error	-6.867	138	16103	157	13201	156013	4701668	0.850	39.565	0	0	0
1	3	8	"A43"	"A43"	14145	46775	90	549	557	205	36	339	339	360	191	53	53	17	0	24422	23477	4857	20	1688	1688	1720	339	19	100	100	0	0.000	0.000	0.000	0.000	0.000	0.000	0.000	0.000	0.000	0.000	0.000	0.000	0.000	0.000	0.009	0.010	0.011	0.009	2.237	0.009	0.225	256	1924	100	210	22734	22944	218	21789	22007	Error	Error	-6.758	210	22734	218	21789	142605	6010164	1.031	64.180	0	0	0
1	4	8	"A44"	"A44"	14455	46770	85	526	541	202	37	326	326	374	715	191	1	0	0	17818	17636	3280	18	1699	1699	1801	792	43	100	100	0	0.000	0.000	0.000	0.000	0.000	0.000	0.000	0.000	0.000	0.000	0.000	0.000	0.000	0.000	0.012	0.013	0.015	0.012	2.988	0.013	0.227	208	1660	100	200	16119	16319	215	15937	16152	Error	Error	-6.333	200	16119	215	15937	112434	3668301	0.234	19.994	0	0	0
1	5	8	"A44"	"A44"	14745	46770	90	523	526	223	42	334	334	360	237	65	38	8	0	18273	16432	5176	31	1684	1684	1718	724	42	100	100	0	0.000	0.000	0.000	0.000	0.000	0.000	0.000	0.000	0.000	0.000	0.000	0.000	0.000	0.000	0.011	0.013	0.016	0.013	2.909	0.016	0.136	256	1924	100	189	16589	16778	192	14748	14940	Error	Error	-6.456	189	16589	192	14748	134613	4206614	0.700	20.323	0	0	0
1	6	8	"A44"	"A44"	15050	46765	100	508	541	253	46	341	341	375	264	70	33	8	0	18135	15262	7510	49	1696	1696	1778	823	46	90	87	0	0.000	0.000	0.000	0.000	0.000	0.000	0.000	0.000	0.000	0.000	0.000	0.000	0.000	0.000	0.010	0.015	0.015	0.017	3.463	0.013	0.167	316	2384	100	167	16439	16606	200	13566	13766	Error	Error	-6.621	167	16439	200	13566	170930	4822839	0.629	16.384	0	0	0
1	7	8	"A45"	"A45"	15355	46765	90	472	499	205	41	336	336	362	253	69	31	6	0	17100	15981	5512	34	1669	1669	1742	1013	58	100	99	0	0.000	0.000	0.000	0.000	0.000	0.000	0.000	0.000	0.000	0.000	0.000	0.000	0.000	0.000	0.009	0.011	0.014	0.011	2.914	0.015	0.140	256	1924	100	136	15431	15567	163	14312	14475	Error	Error	-6.826	136	15431	163	14312	127793	4091060	0.542	14.056	0	0	0
1	8	8	"A45"	"A45"	15650	46765	100	474	527	719	136	340	340	363	234	64	30	7	0	14056	12449	6412	51	1676	1676	1697	319	18	97	93	0	0.000	0.000	0.000	0.000	0.000	0.000	0.000	0.000	0.000	0.000	0.000	0.000	0.000	0.000	0.011	0.017	0.018	0.017	3.586	0.014	0.030	316	2384	100	134	12380	12514	187	10773	10960	Error	Error	-6.530	134	12380	187	10773	166479	3933841	0.701	33.705	0	0	0
1	9	8	"A45"	"A45"	15945	46765	85	500	557	392	70	345	345	367	193	52	42	17	0	17852	15277	6297	41	1709	1709	1792	739	41	100	100	0	0.000	0.000	0.000	0.000	0.000	0.000	0.000	0.000	0.000	0.000	0.000	0.000	0.000	0.000	0.010	0.016	0.016	0.014	2.713	0.014	0.128	208	1660	100	155	16143	16298	212	13568	13780	Error	Error	-6.702	155	16143	212	13568	115910	3177601	0.984	18.248	0	0	0
1	10	8	"A47"	"A47"	16245	46765	100	517	557	247	44	351	351	383	608	158	7	0	0	19488	14879	9082	61	1705	1705	1967	2271	115	70	68	0	0.000	0.000	0.000	0.000	0.000	0.000	0.000	0.000	0.000	0.000	0.000	0.000	0.000	0.000	0.009	0.016	0.020	0.026	5.773	0.034	0.105	316	2384	100	166	17783	17949	206	13174	13380	Error	Error	-6.743	166	17783	206	13174	176163	4701920	0.286	5.686	0	0	0
1	11	8	"A47"	"A47"	16540	46770	90	532	680	1314	193	340	340	362	179	49	52	26	0	21109	18444	6360	34	1695	1695	1712	318	18	100	100	0	0.000	0.000	0.000	0.000	0.000	0.000	0.000	0.000	0.000	0.000	0.000	0.000	0.000	0.000	0.010	0.020	0.016	0.013	2.897	0.022	0.066	256	1924	100	192	19414	19606	340	16749	17089	Error	Error	-6.660	192	19414	340	16749	174046	4721693	1.777	52.616	0	0	0
1	12	8	"A47"	"A47"	16840	46770	95	536	555	215	38	341	341	366	172	46	55	25	0	22079	19829	7503	37	1742	1742	1800	559	31	100	100	0	0.000	0.000	0.000	0.000	0.000	0.000	0.000	0.000	0.000	0.000	0.000	0.000	0.000	0.000	0.010	0.012	0.013	0.011	2.916	0.011	0.195	256	2088	100	195	20337	20532	214	18087	18301	Error	Error	-6.704	195	20337	214	18087	142166	5076132	1.099	32.252	0	0	0
1	13	8	"A48"	"A48"	17150	46775	110	447	463	181	39	347	347	393	564	143	1	0	0	12933	13077	4559	34	1715	1715	1777	1052	59	96	93	0	0.000	0.000	0.000	0.000	0.000	0.000	0.000	0.000	0.000	0.000	0.000	0.000	0.000	0.000	0.009	0.010	0.015	0.013	3.002	0.008	0.078	392	2896	100	100	11218	11318	116	11362	11478	Error	Error	-6.810	100	11218	116	11362	181495	5126356	0.124	10.741	0	0	0
1	14	8	"A48"	"A48"	17445	46765	100	441	463	182	39	351	351	380	387	101	7	0	0	12508	12432	4008	32	1737	1737	1984	1816	91	92	92	0	0.000	0.000	0.000	0.000	0.000	0.000	0.000	0.000	0.000	0.000	0.000	0.000	0.000	0.000	0.008	0.010	0.015	0.014	3.370	0.009	0.071	316	2384	100	90	10771	10861	112	10695	10807	Error	Error	-6.903	90	10771	112	10695	146428	3928478	0.214	5.753	0	0	0
1	15	8	"A48"	"A48"	17745	46765	100	465	477	186	38	349	349	375	248	66	24	4	0	12220	12573	4459	35	1756	1756	1901	1340	70	94	93	0	0.000	0.000	0.000	0.000	0.000	0.000	0.000	0.000	0.000	0.000	0.000	0.000	0.000	0.000	0.011	0.012	0.015	0.015	2.947	0.011	0.131	316	2384	100	116	10464	10580	128	10817	10945	Error	Error	-6.495	116	10464	128	10817	150745	3972926	0.411	7.964	0	0	0
1	16	8	"A49"	"A49"	18055	46765	95	499	531	265	49	369	369	422	792	187	1	0	0	15511	13703	5439	39	1764	1764	1796	359	19	100	100	0	0.000	0.000	0.000	0.000	0.000	0.000	0.000	0.000	0.000	0.000	0.000	0.000	0.000	0.000	0.009	0.014	0.015	0.012	3.403	0.011	0.022	256	2088	100	130	13747	13877	162	11939	12101	Error	Error	-6.724	130	13747	162	11939	136022	3508080	0.138	33.167	0	0	0
1	17	8	"A49"	"A49"	18345	46770	90	566	629	464	73	389	389	418	274	65	33	6	0	17145	15800	5273	33	1823	1823	1850	395	21	100	100	0	0.000	0.000	0.000	0.000	0.000	0.000	0.000	0.000	0.000	0.000	0.000	0.000	0.000	0.000	0.012	0.017	0.016	0.015	2.603	0.015	0.103	256	1924	100	177	15322	15499	240	13977	14217	Error	Error	-6.436	177	15322	240	13977	161086	4044726	0.770	35.316	0	0	0
1	18	8	"A49"	"A49"	18645	46765	100	533	569	288	50	405	405	455	978	214	0	0	0	13394	12523	6847	54	1862	1862	1919	778	40	92	88	0	0.000	0.000	0.000	0.000	0.000	0.000	0.000	0.000	0.000	0.000	0.000	0.000	0.000	0.000	0.011	0.015	0.019	0.020	4.132	0.017	0.005	316	2384	100	128	11532	11660	164	10661	10825	Error	Error	-6.493	128	11532	164	10661	179855	3957319	0.117	13.630	0	0	0
1	1	9	"A50"	"A50"	13545	47065	100	393	411	177	43	342	342	369	242	65	15	2	0	6977	7841	4360	55	1695	1695	1723	453	26	94	88	0	0.000	0.000	0.000	0.000	0.000	0.000	0.000	0.000	0.000	0.000	0.000	0.000	0.000	0.000	0.010	0.011	0.024	0.027	3.993	0.011	0.029	316	2384	100	51	5282	5333	69	6146	6215	Error	Error	-6.694	51	5282	69	6146	129976	2477819	0.174	13.506	0	0	0
1	2	9	"A50"	"A50"	13845	47065	100	383	458	552	120	347	347	362	185	51	24	6	0	7181	7087	3871	54	1686	1686	1745	697	39	81	78	0	0.000	0.000	0.000	0.000	0.000	0.000	0.000	0.000	0.000	0.000	0.000	0.000	0.000	0.000	0.007	0.021	0.029	0.034	5.520	0.016	0.028	316	2384	100	36	5495	5531	111	5401	5512	Error	Error	-7.254	36	5495	111	5401	144585	2239425	0.519	7.664	0	0	0
1	3	9	"A50"	"A50"	14140	47060	90	417	433	175	40	335	335	352	155	44	32	12	0	8766	8756	3961	45	1690	1690	1702	295	17	99	97	0	0.000	0.000	0.000	0.000	0.000	0.000	0.000	0.000	0.000	0.000	0.000	0.000	0.000	0.000	0.012	0.014	0.023	0.018	3.769	0.012	0.063	256	1924	100	82	7076	7158	98	7066	7164	Error	Error	-6.431	82	7076	98	7066	110781	2241548	0.523	23.912	0	0	0
1	4	9	"A51"	"A51"	14455	47065	90	451	472	188	39	347	347	401	1090	271	0	0	0	17049	14777	6152	41	1696	1696	1723	335	19	100	100	0	0.000	0.000	0.000	0.000	0.000	0.000	0.000	0.000	0.000	0.000	0.000	0.000	0.000	0.000	0.007	0.010	0.014	0.011	3.419	0.009	0.108	256	1924	100	104	15353	15457	125	13081	13206	Error	Error	-7.206	104	15353	125	13081	120753	3782903	0.065	38.967	0	0	0
1	5	9	"A51"	"A51"	14750	47065	95	437	464	206	44	341	341	360	162	45	36	12	0	15232	13623	5053	37	1690	1690	1715	342	19	100	100	0	0.000	0.000	0.000	0.000	0.000	0.000	0.000	0.000	0.000	0.000	0.000	0.000	0.000	0.000	0.007	0.010	0.014	0.011	3.272	0.009	0.067	256	2088	100	96	13542	13638	123	11933	12056	Error	Error	-7.140	96	13542	123	11933	118792	3487387	0.642	34.819	0	0	0
1	6	9	"A51"	"A51"	15050	47065	95	455	474	204	43	333	333	356	168	47	44	16	0	14335	13258	6164	46	1707	1707	1756	526	29	100	100	0	0.000	0.000	0.000	0.000	0.000	0.000	0.000	0.000	0.000	0.000	0.000	0.000	0.000	0.000	0.010	0.012	0.016	0.013	3.067	0.012	0.143	256	2088	100	122	12628	12750	141	11551	11692	Error	Error	-6.694	122	12628	141	11551	121239	3394045	0.702	21.867	0	0	0
1	7	9	"A52"	"A52"	15345	47065	100	464	505	232	45	337	337	361	256	70	30	8	0	11657	11468	6547	57	1702	1702	1746	468	26	91	83	0	0.000	0.000	0.000	0.000	0.000	0.000	0.000	0.000	0.000	0.000	0.000	0.000	0.000	0.000	0.013	0.017	0.021	0.022	4.527	0.015	0.060	316	2384	100	127	9955	10082	168	9766	9934	Error	Error	-6.293	127	9955	168	9766	159496	3623816	0.563	20.774	0	0	0
1	8	9	"A52"	"A52"	15640	47065	90	515	530	218	41	342	342	365	195	53	45	13	0	13755	12996	3693	28	1723	1723	1758	513	29	100	100	0	0.000	0.000	0.000	0.000	0.000	0.000	0.000	0.000	0.000	0.000	0.000	0.000	0.000	0.000	0.014	0.017	0.017	0.016	2.578	0.015	0.128	256	1924	100	173	12032	12205	188	11273	11461	Error	Error	-6.120	173	12032	188	11273	135755	3326958	0.846	21.906	0	0	0
1	9	9	"A52"	"A52"	15950	47065	90	522	535	197	36	341	341	379	495	130	7	0	0	14427	13925	3451	24	1712	1712	1739	411	23	100	100	0	0.000	0.000	0.000	0.000	0.000	0.000	0.000	0.000	0.000	0.000	0.000	0.000	0.000	0.000	0.014	0.016	0.018	0.015	2.935	0.014	0.189	256	1924	100	181	12715	12896	194	12213	12407	Error	Error	-6.134	181	12715	194	12213	136862	3564672	0.315	29.650	0	0	0
1	10	9	"A53"	"A53"	16250	47065	100	463	474	211	44	345	345	364	165	45	40	13	0	14322	12329	6879	55	1717	1717	1802	791	43	83	75	0	0.000	0.000	0.000	0.000	0.000	0.000	0.000	0.000	0.000	0.000	0.000	0.000	0.000	0.000	0.009	0.012	0.017	0.019	4.911	0.010	0.092	316	2384	100	118	12605	12723	129	10612	10741	Error	Error	-6.739	118	12605	129	10612	149826	3895993	0.667	13.308	0	0	0
1	11	9	"A53"	"A53"	16550	47065	85	548	561	186	33	348	348	533	2275	426	0	0	0	19213	19207	2321	12	1798	1798	2131	2921	137	100	100	0	0.000	0.000	0.000	0.000	0.000	0.000	0.000	0.000	0.000	0.000	0.000	0.000	0.000	0.000	0.011	0.012	0.015	0.012	2.288	0.012	0.237	208	1660	100	200	17415	17615	213	17409	17622	Error	Error	-6.444	200	17415	213	17409	116671	3994958	0.012	5.846	0	0	0
1	12	9	"A53"	"A53"	16845	47070	90	556	577	205	35	352	352	392	439	111	12	0	0	20121	19792	2821	14	1769	1769	1821	515	28	100	100	0	0.000	0.000	0.000	0.000	0.000	0.000	0.000	0.000	0.000	0.000	0.000	0.000	0.000	0.000	0.011	0.012	0.013	0.011	2.453	0.010	0.018	256	1924	100	204	18352	18556	225	18023	18248	Error	Error	-6.491	204	18352	225	18023	147687	5066807	0.421	34.895	0	0	0
1	13	9	"A54"	"A54"	17145	47070	100	434	474	200	42	352	352	382	388	101	11	0	0	12814	12716	7139	56	1737	1737	1787	532	29	95	89	0	0.000	0.000	0.000	0.000	0.000	0.000	0.000	0.000	0.000	0.000	0.000	0.000	0.000	0.000	0.007	0.011	0.016	0.016	4.271	0.010	0.057	316	2384	100	82	11077	11159	122	10979	11101	Error	Error	-7.078	82	11077	122	10979	149830	4018401	0.237	20.543	0	0	0
1	14	9	"A54"	"A54"	17445	47070	90	481	503	207	41	350	350	386	328	84	18	1	0	12905	12580	4500	35	1744	1744	1761	309	17	100	100	0	0.000	0.000	0.000	0.000	0.000	0.000	0.000	0.000	0.000	0.000	0.000	0.000	0.000	0.000	0.012	0.014	0.019	0.015	2.916	0.013	0.014	256	1924	100	131	11161	11292	153	10836	10989	Error	Error	-6.413	131	11161	153	10836	128826	3220352	0.357	35.013	0	0	0
1	15	9	"A54"	"A54"	17750	47070	95	449	499	329	65	360	360	394	401	101	10	1	0	10587	11334	4833	42	1732	1732	1754	363	20	100	100	0	0.000	0.000	0.000	0.000	0.000	0.000	0.000	0.000	0.000	0.000	0.000	0.000	0.000	0.000	0.010	0.014	0.018	0.014	4.040	0.010	0.008	256	2088	100	89	8855	8944	139	9602	9741	Error	Error	-6.637	89	8855	139	9602	127832	2901436	0.262	26.391	0	0	0
1	16	9	"A55"	"A55"	18055	47075	90	473	505	322	63	373	373	455	1550	340	0	0	0	11601	11194	5155	46	1790	1790	1821	452	24	99	98	0	0.000	0.000	0.000	0.000	0.000	0.000	0.000	0.000	0.000	0.000	0.000	0.000	0.000	0.000	0.010	0.014	0.018	0.016	2.927	0.045	0.008	256	1924	100	100	9811	9911	132	9404	9536	Error	Error	-6.616	100	9811	132	9404	129205	2865713	0.032	20.737	0	0	0
1	17	9	"A55"	"A55"	18345	47070	90	502	521	208	39	391	391	441	938	212	0	0	0	12637	12453	5604	45	1853	1853	1911	989	51	100	100	0	0.000	0.000	0.000	0.000	0.000	0.000	0.000	0.000	0.000	0.000	0.000	0.000	0.000	0.000	0.010	0.012	0.017	0.015	3.037	0.010	0.088	256	1924	100	111	10784	10895	130	10600	10730	Error	Error	-6.602	111	10784	130	10600	133495	3187882	0.085	10.659	0	0	0
1	18	9	"A55"	"A55"	18645	47070	90	506	537	229	42	421	421	484	746	154	1	0	0	12299	11965	5664	47	1933	1933	1982	692	34	100	100	0	0.000	0.000	0.000	0.000	0.000	0.000	0.000	0.000	0.000	0.000	0.000	0.000	0.000	0.000	0.008	0.012	0.017	0.015	3.564	0.010	0.006	256	1924	100	85	10366	10451	116	10032	10148	Error	Error	-6.930	85	10366	116	10032	137568	3063074	0.071	14.426	0	0	0
1	1	10	"A56"	"A56"	13555	47370	85	509	532	202	37	352	352	374	210	56	38	13	0	15726	15281	4048	26	1710	1710	1787	627	35	100	100	0	0.000	0.000	0.000	0.000	0.000	0.000	0.000	0.000	0.000	0.000	0.000	0.000	0.000	0.000	0.011	0.013	0.016	0.012	3.102	0.012	0.082	208	1660	100	157	14016	14173	180	13571	13751	Error	Error	-6.480	157	14016	180	13571	110635	3178521	0.752	21.522	0	0	0
1	2	10	"A56"	"A56"	13850	47370	100	496	543	406	74	348	348	361	164	45	48	24	0	16024	14171	5180	36	1672	1672	1709	447	26	94	93	0	0.000	0.000	0.000	0.000	0.000	0.000	0.000	0.000	0.000	0.000	0.000	0.000	0.000	0.000	0.010	0.016	0.017	0.017	3.274	0.013	0.092	316	2384	100	148	14352	14500	195	12499	12694	Error	Error	-6.600	148	14352	195	12499	171735	4477932	1.110	27.879	0	0	0
1	3	10	"A56"	"A56"	14145	47370	85	550	593	260	43	331	331	356	167	46	60	30	0	15137	15086	2485	16	1696	1696	1836	1075	58	100	100	0	0.000	0.000	0.000	0.000	0.000	0.000	0.000	0.000	0.000	0.000	0.000	0.000	0.000	0.000	0.016	0.020	0.019	0.016	2.640	0.018	0.219	208	1660	100	219	13441	13660	262	13390	13652	Error	Error	-5.940	219	13441	262	13390	123339	3137850	1.419	12.326	0	0	0
1	4	10	"A57"	"A57"	14450	47370	100	426	444	192	43	335	335	354	156	44	36	13	0	8946	10881	7184	66	1702	1702	1766	762	43	81	79	0	0.000	0.000	0.000	0.000	0.000	0.000	0.000	0.000	0.000	0.000	0.000	0.000	0.000	0.000	0.013	0.012	0.019	0.021	4.219	0.010	0.113	316	2384	100	91	7244	7335	109	9179	9288	Error	Error	-6.315	91	7244	109	9179	140158	3438282	0.577	11.962	0	0	0
1	5	10	"A57"	"A57"	14760	47370	95	437	472	296	62	335	335	356	199	55	33	10	0	12151	12631	6123	48	1676	1676	1696	319	18	100	100	0	0.000	0.000	0.000	0.000	0.000	0.000	0.000	0.000	0.000	0.000	0.000	0.000	0.000	0.000	0.010	0.013	0.016	0.013	3.718	0.010	0.048	256	2088	100	102	10475	10577	137	10955	11092	Error	Error	-6.682	102	10475	137	10955	120947	3233615	0.583	34.279	0	0	0
1	6	10	"A57"	"A57"	15060	47370	100	412	448	186	41	330	330	348	156	44	38	15	0	9659	11042	6438	58	1667	1667	1691	343	20	94	89	0	0.000	0.000	0.000	0.000	0.000	0.000	0.000	0.000	0.000	0.000	0.000	0.000	0.000	0.000	0.010	0.013	0.021	0.020	4.505	0.011	0.109	316	2384	100	82	7992	8074	118	9375	9493	Error	Error	-6.607	82	7992	118	9375	141548	3489400	0.641	27.262	0	0	0
1	7	10	"A58"	"A58"	15360	47370	90	429	439	184	41	330	330	356	290	81	14	0	0	13596	12288	4750	38	1665	1665	1682	315	18	100	100	0	0.000	0.000	0.000	0.000	0.000	0.000	0.000	0.000	0.000	0.000	0.000	0.000	0.000	0.000	0.008	0.010	0.015	0.013	3.112	0.009	0.063	256	1924	100	99	11931	12030	109	10623	10732	Error	Error	-6.913	99	11931	109	10623	112292	3145756	0.286	33.670	0	0	0
1	8	10	"A58"	"A58"	15645	47370	95	473	529	546	103	347	347	376	209	55	35	12	0	16445	15123	5086	33	1705	1705	1756	552	31	100	100	0	0.000	0.000	0.000	0.000	0.000	0.000	0.000	0.000	0.000	0.000	0.000	0.000	0.000	0.000	0.009	0.014	0.014	0.011	3.062	0.017	0.010	256	2088	100	126	14740	14866	182	13418	13600	Error	Error	-6.870	126	14740	182	13418	135481	3871581	0.732	24.216	0	0	0
1	9	10	"A58"	"A58"	15955	47370	85	474	533	427	80	341	341	366	208	56	34	10	0	13755	12304	4919	39	1685	1685	1760	595	33	100	100	0	0.000	0.000	0.000	0.000	0.000	0.000	0.000	0.000	0.000	0.000	0.000	0.000	0.000	0.000	0.011	0.018	0.018	0.016	3.521	0.011	0.034	208	1660	100	133	12070	12203	192	10619	10811	Error	Error	-6.504	133	12070	192	10619	110808	2559137	0.803	17.721	0	0	0
1	10	10	"A59"	"A59"	16265	47370	85	558	574	204	35	355	355	390	481	123	12	0	0	18390	18325	2546	13	1737	1737	1876	1098	58	100	100	0	0.000	0.000	0.000	0.000	0.000	0.000	0.000	0.000	0.000	0.000	0.000	0.000	0.000	0.000	0.012	0.013	0.014	0.011	2.923	0.012	0.222	208	1660	100	203	16653	16856	219	16588	16807	Error	Error	-6.358	203	16653	219	16588	119289	3811604	0.383	14.981	0	0	0
1	11	10	"A59"	"A59"	16560	47375	90	541	574	209	36	341	341	374	350	93	26	2	0	19558	19096	3747	19	1726	1726	1747	378	21	100	100	0	0.000	0.000	0.000	0.000	0.000	0.000	0.000	0.000	0.000	0.000	0.000	0.000	0.000	0.000	0.011	0.013	0.013	0.012	2.605	0.012	0.045	256	1924	100	200	17832	18032	233	17370	17603	Error	Error	-6.478	200	17832	233	17370	147055	4888480	0.571	45.897	0	0	0
1	12	10	"A59"	"A59"	16850	47375	90	529	557	203	36	351	351	382	267	69	35	5	0	18906	18620	3019	16	1710	1710	1763	596	33	100	100	0	0.000	0.000	0.000	0.000	0.000	0.000	0.000	0.000	0.000	0.000	0.000	0.000	0.000	0.000	0.010	0.012	0.014	0.011	2.806	0.010	0.060	256	1924	100	178	17196	17374	206	16910	17116	Error	Error	-6.594	178	17196	206	16910	142629	4766782	0.655	28.284	0	0	0
1	13	10	"A60"	"A60"	17160	47365	85	417	441	200	45	346	346	381	253	66	12	2	0	5174	6212	3378	54	1701	1701	1736	454	26	99	90	0	0.000	0.000	0.000	0.000	0.000	0.000	0.000	0.000	0.000	0.000	0.000	0.000	0.000	0.000	0.020	0.021	0.035	0.031	3.938	0.013	0.020	208	1660	100	71	3473	3544	95	4511	4606	Error	Error	-5.612	71	3473	95	4511	91682	1291998	0.237	9.859	0	0	0
1	14	10	"A60"	"A60"	17455	47370	90	397	420	188	44	356	356	383	240	62	15	3	0	3799	4920	2611	53	1685	1685	1717	655	38	91	69	0	0.000	0.000	0.000	0.000	0.000	0.000	0.000	0.000	0.000	0.000	0.000	0.000	0.000	0.000	0.019	0.020	0.049	0.043	3.787	0.012	0.018	256	1924	100	41	2114	2155	64	3235	3299	Error	Error	-5.688	41	2114	64	3235	107516	1259496	0.154	4.890	0	0	0
1	15	10	"A60"	"A60"	17760	47375	85	397	439	234	53	365	365	385	178	46	23	4	0	4290	5386	2783	51	1748	1748	1766	343	19	98	91	0	0.000	0.000	0.000	0.000	0.000	0.000	0.000	0.000	0.000	0.000	0.000	0.000	0.000	0.000	0.013	0.020	0.032	0.032	5.107	0.036	0.050	208	1660	100	32	2542	2574	74	3638	3712	Error	Error	-6.312	32	2542	74	3638	91322	1120215	0.303	10.554	0	0	0
1	16	10	"A61"	"A61"	18060	47375	90	536	554	213	38	374	374	401	207	51	41	14	0	17687	15171	6970	45	1789	1789	1822	356	19	100	100	0	0.000	0.000	0.000	0.000	0.000	0.000	0.000	0.000	0.000	0.000	0.000	0.000	0.000	0.000	0.010	0.013	0.014	0.015	2.467	0.012	0.171	256	1924	100	162	15898	16060	180	13382	13562	Error	Error	-6.617	162	15898	180	13382	141721	3883796	0.739	37.497	0	0	0
1	17	10	"A61"	"A61"	18360	47375	95	512	544	213	39	376	376	425	346	81	18	1	0	19623	17034	7045	41	1864	1864	1921	885	46	100	100	0	0.000	0.000	0.000	0.000	0.000	0.000	0.000	0.000	0.000	0.000	0.000	0.000	0.000	0.000	0.008	0.011	0.013	0.011	3.146	0.008	0.032	256	2088	100	136	17759	17895	168	15170	15338	Error	Error	-7.029	136	17759	168	15170	139213	4360623	0.344	17.077	0	0	0
1	18	10	"A61"	"A61"	18660	47370	100	525	560	323	57	415	415	467	672	143	1	0	0	15382	14181	8047	56	1911	1911	1994	1309	65	92	88	0	0.000	0.000	0.000	0.000	0.000	0.000	0.000	0.000	0.000	0.000	0.000	0.000	0.000	0.000	0.008	0.012	0.017	0.014	3.687	0.010	0.013	316	2384	100	110	13471	13581	145	12270	12415	Error	Error	-6.936	110	13471	145	12270	177028	4481250	0.138	9.310	0	0	0
1	1	11	"A62"	"A62"	13555	47670	95	408	421	182	43	354	354	376	218	57	17	2	0	9549	10201	5876	57	1666	1666	1690	340	20	100	99	0	0.000	0.000	0.000	0.000	0.000	0.000	0.000	0.000	0.000	0.000	0.000	0.000	0.000	0.000	0.007	0.008	0.016	0.015	3.325	0.007	0.033	256	2088	100	54	7883	7937	67	8535	8602	Error	Error	-7.190	54	7883	67	8535	107665	2611382	0.206	25.032	0	0	0
1	2	11	"A62"	"A62"	13860	47675	100	418	437	193	44	351	351	369	179	48	28	10	0	6985	9897	6661	67	1681	1681	1703	321	18	99	98	0	0.000	0.000	0.000	0.000	0.000	0.000	0.000	0.000	0.000	0.000	0.000	0.000	0.000	0.000	0.013	0.010	0.021	0.020	3.760	0.009	0.073	316	2384	100	67	5304	5371	86	8216	8302	Error	Error	-6.307	67	5304	86	8216	138098	3127495	0.380	25.526	0	0	0
1	3	11	"A62"	"A62"	14160	47670	90	435	447	197	44	343	343	367	218	59	27	6	0	8793	9749	5300	54	1655	1655	1679	310	18	100	100	0	0.000	0.000	0.000	0.000	0.000	0.000	0.000	0.000	0.000	0.000	0.000	0.000	0.000	0.000	0.013	0.013	0.023	0.021	3.032	0.010	0.045	256	1924	100	92	7138	7230	104	8094	8198	Error	Error	-6.278	92	7138	104	8094	114436	2495816	0.367	26.032	0	0	0
1	4	11	"A63"	"A63"	14470	47675	85	536	556	202	36	344	344	374	206	55	47	15	0	22176	20959	4314	20	1714	1714	1848	1016	54	100	100	0	0.000	0.000	0.000	0.000	0.000	0.000	0.000	0.000	0.000	0.000	0.000	0.000	0.000	0.000	0.009	0.011	0.012	0.010	2.709	0.014	0.236	208	1660	100	192	20462	20654	212	19245	19457	Error	Error	-6.736	192	20462	212	19245	115723	4359420	0.883	18.810	0	0	0
1	5	11	"A63"	"A63"	14755	47670	95	536	562	199	35	337	337	357	171	47	57	25	0	19677	18464	5326	28	1672	1672	1715	477	27	100	100	0	0.000	0.000	0.000	0.000	0.000	0.000	0.000	0.000	0.000	0.000	0.000	0.000	0.000	0.000	0.011	0.013	0.014	0.011	2.648	0.013	0.197	256	2088	100	199	18005	18204	225	16792	17017	Error	Error	-6.499	199	18005	225	16792	143914	4726708	1.199	35.113	0	0	0
1	6	11	"A63"	"A63"	15065	47670	95	544	555	211	38	345	345	388	637	164	3	0	0	21831	19874	5689	28	1702	1702	1802	1027	56	100	100	0	0.000	0.000	0.000	0.000	0.000	0.000	0.000	0.000	0.000	0.000	0.000	0.000	0.000	0.000	0.010	0.012	0.013	0.011	2.743	0.018	0.041	256	2088	100	199	20129	20328	210	18172	18382	Error	Error	-6.660	199	20129	210	18172	142163	5087703	0.262	17.597	0	0	0
1	7	11	"A64"	"A64"	15365	47670	90	552	589	229	38	335	335	353	155	43	62	35	0	22058	20975	4214	20	1690	1690	1721	331	19	100	100	0	0.000	0.000	0.000	0.000	0.000	0.000	0.000	0.000	0.000	0.000	0.000	0.000	0.000	0.000	0.011	0.013	0.014	0.012	2.453	0.012	0.233	256	1924	100	217	20368	20585	254	19285	19539	Error	Error	-6.552	217	20368	254	19285	150767	5369659	1.523	58.169	0	0	0
1	8	11	"A64"	"A64"	15665	47670	100	478	525	322	61	346	346	374	220	58	35	10	0	19313	15820	8391	53	1694	1694	1757	705	40	91	85	0	0.000	0.000	0.000	0.000	0.000	0.000	0.000	0.000	0.000	0.000	0.000	0.000	0.000	0.000	0.007	0.013	0.014	0.014	3.654	0.012	0.098	316	2384	100	132	17619	17751	179	14126	14305	Error	Error	-7.060	132	17619	179	14126	165830	4999062	0.686	19.948	0	0	0
1	9	11	"A64"	"A64"	15965	47670	90	543	570	215	37	360	360	402	685	170	2	0	0	18348	17231	3930	22	1698	1698	1727	379	21	100	100	0	0.000	0.000	0.000	0.000	0.000	0.000	0.000	0.000	0.000	0.000	0.000	0.000	0.000	0.000	0.011	0.014	0.014	0.012	2.605	0.062	0.038	256	1924	100	183	16650	16833	210	15533	15743	Error	Error	-6.508	183	16650	210	15533	145888	4411171	0.245	40.908	0	0	0
1	10	11	"A65"	"A65"	16270	47675	85	517	537	208	38	343	343	375	272	72	29	6	0	20679	20344	3108	15	1725	1725	1867	1115	59	100	100	0	0.000	0.000	0.000	0.000	0.000	0.000	0.000	0.000	0.000	0.000	0.000	0.000	0.000	0.000	0.009	0.010	0.011	0.010	2.372	0.009	0.065	208	1660	100	174	18954	19128	194	18619	18813	Error	Error	-6.767	174	18954	194	18619	111703	4231551	0.596	16.571	0	0	0
1	11	11	"A65"	"A65"	16555	47670	85	535	584	552	94	355	355	405	936	231	0	0	0	20101	19839	2756	13	1738	1738	1929	1471	76	100	100	0	0.000	0.000	0.000	0.000	0.000	0.000	0.000	0.000	0.000	0.000	0.000	0.000	0.000	0.000	0.010	0.013	0.012	0.010	2.716	0.008	0.002	208	1660	100	180	18363	18543	229	18101	18330	Error	Error	-6.673	180	18363	229	18101	121496	4126501	0.191	12.175	0	0	0
1	12	11	"A65"	"A65"	16860	47670	100	474	504	197	39	349	349	370	182	49	39	14	0	19291	16638	7025	42	1726	1726	1777	493	27	96	90	0	0.000	0.000	0.000	0.000	0.000	0.000	0.000	0.000	0.000	0.000	0.000	0.000	0.000	0.000	0.007	0.010	0.013	0.012	4.350	0.009	0.123	316	2384	100	125	17565	17690	155	14912	15067	Error	Error	-7.135	125	17565	155	14912	159251	5257500	0.736	30.144	0	0	0
1	13	11	"A66"	"A66"	17165	47670	90	499	518	232	44	353	353	387	407	105	10	0	0	19051	17343	4885	28	1731	1731	1761	365	20	100	100	0	0.000	0.000	0.000	0.000	0.000	0.000	0.000	0.000	0.000	0.000	0.000	0.000	0.000	0.000	0.008	0.011	0.012	0.010	2.651	0.009	0.117	256	1924	100	146	17320	17466	165	15612	15777	Error	Error	-6.890	146	17320	165	15612	132583	4439866	0.322	42.690	0	0	0
1	14	11	"A66"	"A66"	17455	47675	90	519	690	1976	286	350	350	377	213	56	40	14	0	18215	16547	4820	29	1727	1727	1752	350	19	100	100	0	0.000	0.000	0.000	0.000	0.000	0.000	0.000	0.000	0.000	0.000	0.000	0.000	0.000	0.000	0.010	0.023	0.015	0.014	3.131	0.015	0.010	256	1924	100	169	16488	16657	340	14820	15160	Error	Error	-6.608	169	16488	340	14820	176525	4236035	1.469	42.271	0	0	0
1	15	11	"A66"	"A66"	17760	47670	90	516	598	982	164	368	368	411	705	171	1	0	0	18620	16419	5279	32	1759	1759	1787	349	19	100	100	0	0.000	0.000	0.000	0.000	0.000	0.000	0.000	0.000	0.000	0.000	0.000	0.000	0.000	0.000	0.009	0.016	0.014	0.013	2.711	0.016	0.046	256	1924	100	148	16861	17009	230	14660	14890	Error	Error	-6.832	148	16861	230	14660	153155	4203292	0.265	41.926	0	0	0
1	16	11	"A67"	"A67"	18070	47670	95	512	529	290	54	377	377	421	621	147	1	0	0	16263	14026	5507	39	1778	1778	1812	413	22	100	100	0	0.000	0.000	0.000	0.000	0.000	0.000	0.000	0.000	0.000	0.000	0.000	0.000	0.000	0.000	0.009	0.012	0.016	0.014	3.226	0.011	0.087	256	2088	100	135	14485	14620	152	12248	12400	Error	Error	-6.745	135	14485	152	12248	135443	3590529	0.174	29.574	0	0	0
1	17	11	"A67"	"A67"	18360	47675	90	531	550	205	37	385	385	415	206	49	36	11	0	16911	15709	5288	33	1812	1812	1847	519	28	100	100	0	0.000	0.000	0.000	0.000	0.000	0.000	0.000	0.000	0.000	0.000	0.000	0.000	0.000	0.000	0.010	0.012	0.014	0.012	3.223	0.010	0.024	256	1924	100	146	15099	15245	165	13897	14062	Error	Error	-6.692	146	15099	165	13897	140733	4021563	0.655	26.709	0	0	0
1	18	11	"A67"	"A67"	18660	47675	95	522	571	339	59	418	418	453	268	59	23	3	0	14321	14219	7470	52	1894	1894	1954	657	33	100	100	0	0.000	0.000	0.000	0.000	0.000	0.000	0.000	0.000	0.000	0.000	0.000	0.000	0.000	0.000	0.008	0.012	0.015	0.014	3.376	0.010	0.064	256	2088	100	104	12427	12531	153	12325	12478	Error	Error	-6.901	104	12427	153	12325	146106	3640163	0.440	18.668	0	0	0
1	1	12	"A68"	"A68"	13560	47975	90	453	472	188	39	356	356	399	506	126	3	0	0	14097	13333	6975	52	1675	1675	1694	331	19	100	100	0	0.000	0.000	0.000	0.000	0.000	0.000	0.000	0.000	0.000	0.000	0.000	0.000	0.000	0.000	0.008	0.010	0.014	0.013	3.660	0.009	0.102	256	1924	100	97	12422	12519	116	11658	11774	Error	Error	-7.001	97	12422	116	11658	120900	3413215	0.144	35.163	0	0	0
1	2	12	"A68"	"A68"	13860	47975	100	418	448	204	45	347	347	371	181	48	30	8	0	9496	11416	7526	65	1651	1651	1685	363	21	98	94	0	0.000	0.000	0.000	0.000	0.000	0.000	0.000	0.000	0.000	0.000	0.000	0.000	0.000	0.000	0.009	0.010	0.017	0.018	3.878	0.008	0.069	316	2384	100	71	7845	7916	101	9765	9866	Error	Error	-6.788	71	7845	101	9765	141535	3607518	0.425	26.807	0	0	0
1	3	12	"A68"	"A68"	14165	47975	90	428	436	181	41	341	341	364	183	50	26	7	0	12518	12790	7063	55	1662	1662	1685	339	20	100	100	0	0.000	0.000	0.000	0.000	0.000	0.000	0.000	0.000	0.000	0.000	0.000	0.000	0.000	0.000	0.008	0.009	0.015	0.014	3.057	0.008	0.054	256	1924	100	87	10856	10943	95	11128	11223	Error	Error	-6.963	87	10856	95	11128	111493	3274186	0.393	32.758	0	0	0
1	4	12	"A69"	"A69"	14460	47970	100	535	543	253	46	353	353	373	183	49	48	18	0	23285	18574	9690	52	1676	1676	1789	1200	67	83	78	0	0.000	0.000	0.000	0.000	0.000	0.000	0.000	0.000	0.000	0.000	0.000	0.000	0.000	0.000	0.008	0.011	0.012	0.014	4.445	0.010	0.185	316	2384	100	182	21609	21791	190	16898	17088	Error	Error	-6.892	182	21609	190	16898	171718	5869423	0.929	13.988	0	0	0
1	5	12	"A69"	"A69"	14760	47970	95	525	543	220	40	347	347	368	169	45	51	22	0	23083	20035	7702	38	1679	1679	1718	395	22	100	100	0	0.000	0.000	0.000	0.000	0.000	0.000	0.000	0.000	0.000	0.000	0.000	0.000	0.000	0.000	0.008	0.011	0.012	0.010	2.584	0.010	0.198	256	2088	100	178	21404	21582	196	18356	18552	Error	Error	-6.910	178	21404	196	18356	138895	5129048	1.036	46.372	0	0	0
1	6	12	"A69"	"A69"	15060	47970	100	554	572	303	52	352	352	372	171	45	55	26	0	23476	20650	8763	42	1680	1680	1772	1031	58	90	87	0	0.000	0.000	0.000	0.000	0.000	0.000	0.000	0.000	0.000	0.000	0.000	0.000	0.000	0.000	0.009	0.012	0.012	0.013	3.842	0.010	0.184	316	2384	100	202	21796	21998	220	18970	19190	Error	Error	-6.754	202	21796	220	18970	180637	6525431	1.170	18.310	0	0	0
1	7	12	"A70"	"A70"	15365	47970	95	448	494	226	45	355	355	408	590	144	3	0	0	18625	15779	7574	48	1690	1690	1722	402	23	100	100	0	0.000	0.000	0.000	0.000	0.000	0.000	0.000	0.000	0.000	0.000	0.000	0.000	0.000	0.000	0.005	0.010	0.014	0.011	3.198	0.009	0.037	256	2088	100	93	16935	17028	139	14089	14228	Error	Error	-7.509	93	16935	139	14089	126413	4039384	0.146	34.968	0	0	0
1	8	12	"A70"	"A70"	15660	47970	100	463	481	191	39	350	350	382	473	123	5	0	0	13081	13309	8156	61	1658	1658	1689	355	21	97	94	0	0.000	0.000	0.000	0.000	0.000	0.000	0.000	0.000	0.000	0.000	0.000	0.000	0.000	0.000	0.010	0.011	0.015	0.015	4.058	0.010	0.042	316	2384	100	113	11423	11536	131	11651	11782	Error	Error	-6.659	113	11423	131	11651	152076	4205551	0.209	32.732	0	0	0
1	9	12	"A70"	"A70"	15960	47975	90	469	692	2036	294	345	345	367	178	48	39	19	0	15893	13659	6191	45	1655	1655	1681	370	22	100	100	0	0.000	0.000	0.000	0.000	0.000	0.000	0.000	0.000	0.000	0.000	0.000	0.000	0.000	0.000	0.009	0.029	0.018	0.016	3.077	0.036	0.044	256	1924	100	124	14238	14362	347	12004	12351	Error	Error	-6.843	124	14238	347	12004	177118	3496590	1.826	32.373	0	0	0
1	10	12	"A71"	"A71"	16260	47970	100	487	512	210	41	360	360	403	412	102	11	0	0	17866	16552	6392	38	1698	1698	1909	1719	90	90	87	0	0.000	0.000	0.000	0.000	0.000	0.000	0.000	0.000	0.000	0.000	0.000	0.000	0.000	0.000	0.008	0.010	0.014	0.012	3.357	0.010	0.035	316	2384	100	127	16168	16295	152	14854	15006	Error	Error	-6.992	127	16168	152	14854	161857	5230467	0.265	8.518	0	0	0
1	11	12	"A71"	"A71"	16560	47970	105	536	553	282	50	346	346	371	222	59	44	12	0	18973	19488	3656	18	1699	1699	1734	374	21	100	100	0	0.000	0.000	0.000	0.000	0.000	0.000	0.000	0.000	0.000	0.000	0.000	0.000	0.000	0.000	0.011	0.012	0.014	0.011	2.531	0.011	0.150	316	2572	100	190	17274	17464	207	17789	17996	Error	Error	-6.506	190	17274	207	17789	174710	6158053	0.820	47.471	0	0	0
1	12	12	"A71"	"A71"	16855	47970	105	515	550	231	42	366	366	466	1481	317	0	0	0	18733	19084	3507	18	1745	1745	1827	774	42	100	100	0	0.000	0.000	0.000	0.000	0.000	0.000	0.000	0.000	0.000	0.000	0.000	0.000	0.000	0.000	0.009	0.011	0.012	0.010	2.939	0.009	0.045	316	2572	100	149	16988	17137	184	17339	17523	Error	Error	-6.833	149	16988	184	17339	173776	6030656	0.057	22.296	0	0	0
1	13	12	"A72"	"A72"	17170	47970	95	583	702	1312	186	358	358	384	193	50	51	25	0	18097	17699	3760	21	1714	1714	1754	353	20	100	100	0	0.000	0.000	0.000	0.000	0.000	0.000	0.000	0.000	0.000	0.000	0.000	0.000	0.000	0.000	0.014	0.022	0.017	0.015	2.449	0.030	0.104	256	2088	100	225	16383	16608	344	15985	16329	Error	Error	-6.186	225	16383	344	15985	179711	4531038	1.648	45.170	0	0	0
1	14	12	"A72"	"A72"	17460	47970	100	498	530	231	43	365	365	391	235	60	34	9	0	14411	12693	6372	50	1700	1700	1734	376	21	96	93	0	0.000	0.000	0.000	0.000	0.000	0.000	0.000	0.000	0.000	0.000	0.000	0.000	0.000	0.000	0.010	0.015	0.021	0.021	3.399	0.015	0.175	316	2384	100	133	12711	12844	165	10993	11158	Error	Error	-6.579	133	12711	165	10993	167613	4011030	0.591	29.146	0	0	0
1	15	12	"A72"	"A72"	17755	47975	90	582	588	231	39	371	371	405	263	64	39	9	0	18324	16702	5228	31	1729	1729	1757	334	19	100	100	0	0.000	0.000	0.000	0.000	0.000	0.000	0.000	0.000	0.000	0.000	0.000	0.000	0.000	0.000	0.013	0.014	0.016	0.014	2.673	0.014	0.120	256	1924	100	211	16595	16806	217	14973	15190	Error	Error	-6.297	211	16595	217	14973	150400	4275761	0.696	44.746	0	0	0
1	16	12	"A73"	"A73"	18060	47970	100	445	450	187	41	377	377	409	263	64	11	2	0	5962	5912	2616	44	1742	1742	1785	499	27	90	84	0	0.000	0.000	0.000	0.000	0.000	0.000	0.000	0.000	0.000	0.000	0.000	0.000	0.000	0.000	0.016	0.018	0.038	0.037	4.659	0.016	0.015	316	2384	100	68	4220	4288	73	4170	4243	Error	Error	-5.956	68	4220	73	4170	142326	1868264	0.156	8.271	0	0	0
1	17	12	"A73"	"A73"	18360	47970	100	442	506	565	111	406	406	458	447	97	3	1	0	6752	6965	3096	44	1790	1790	1854	684	36	95	85	0	0.000	0.000	0.000	0.000	0.000	0.000	0.000	0.000	0.000	0.000	0.000	0.000	0.000	0.000	0.007	0.019	0.030	0.029	4.200	0.013	0.011	316	2384	100	36	4962	4998	100	5175	5275	Error	Error	-7.107	36	4962	100	5175	159798	2200823	0.107	7.472	0	0	0
1	18	12	"A73"	"A73"	18665	47965	110	452	723	3367	465	412	412	439	242	55	19	5	0	6430	6540	2737	41	1851	1851	1878	410	21	99	97	0	0.000	0.000	0.000	0.000	0.000	0.000	0.000	0.000	0.000	0.000	0.000	0.000	0.000	0.000	0.009	0.066	0.037	0.034	3.798	0.282	0.054	392	2896	100	40	4579	4619	311	4689	5000	Error	Error	-6.839	40	4579	311	4689	283460	2563718	1.174	11.371	0	0	0
1	1	13	"A74"	"A74"	13565	48265	90	475	503	212	42	352	352	396	414	104	10	0	0	17730	14972	5774	38	1678	1678	1703	442	25	100	100	0	0.000	0.000	0.000	0.000	0.000	0.000	0.000	0.000	0.000	0.000	0.000	0.000	0.000	0.000	0.008	0.011	0.014	0.012	3.089	0.010	0.080	256	1924	100	123	16052	16175	151	13294	13445	Error	Error	-7.028	123	16052	151	13294	128792	3832885	0.258	30.020	0	0	0
1	2	13	"A74"	"A74"	13865	48270	95	547	564	234	41	349	349	373	179	47	53	22	0	18707	18663	2117	11	1653	1653	1843	1300	70	100	100	0	0.000	0.000	0.000	0.000	0.000	0.000	0.000	0.000	0.000	0.000	0.000	0.000	0.000	0.000	0.012	0.013	0.014	0.012	2.224	0.012	0.184	256	2088	100	198	17054	17252	215	17010	17225	Error	Error	-6.428	198	17054	215	17010	144284	4777852	1.067	12.938	0	0	0
1	3	13	"A74"	"A74"	14160	48270	90	500	530	248	46	360	360	380	199	52	39	13	0	16095	15036	4180	27	1668	1668	1721	540	31	100	100	0	0.000	0.000	0.000	0.000	0.000	0.000	0.000	0.000	0.000	0.000	0.000	0.000	0.000	0.000	0.010	0.013	0.016	0.013	2.929	0.012	0.100	256	1924	100	140	14427	14567	170	13368	13538	Error	Error	-6.687	140	14427	170	13368	135752	3849192	0.754	24.657	0	0	0
1	4	13	"A75"	"A75"	14465	48265	100	512	531	226	42	356	356	383	229	59	37	10	0	14166	11775	6375	54	1685	1685	1791	1100	61	80	78	0	0.000	0.000	0.000	0.000	0.000	0.000	0.000	0.000	0.000	0.000	0.000	0.000	0.000	0.000	0.012	0.017	0.021	0.025	4.814	0.014	0.159	316	2384	100	156	12481	12637	175	10090	10265	Error	Error	-6.322	156	12481	175	10090	167724	3720922	0.646	9.076	0	0	0
1	5	13	"A75"	"A75"	14765	48265	100	518	537	233	43	356	356	384	315	82	24	3	0	14952	13827	6535	47	1707	1707	1774	860	48	93	91	0	0.000	0.000	0.000	0.000	0.000	0.000	0.000	0.000	0.000	0.000	0.000	0.000	0.000	0.000	0.012	0.015	0.017	0.018	3.248	0.016	0.268	316	2384	100	162	13245	13407	181	12120	12301	Error	Error	-6.353	162	13245	181	12120	169822	4369223	0.486	14.015	0	0	0
1	6	13	"A75"	"A75"	15070	48265	95	648	1608	5499	341	353	353	382	190	49	62	37	0	18582	19001	4716	24	1695	1695	1800	819	45	100	100	0	0.000	0.000	0.000	0.000	0.000	0.000	0.000	0.000	0.000	0.000	0.000	0.000	0.000	0.000	0.017	0.073	0.020	0.019	3.714	0.138	0.137	256	2088	100	295	16887	17182	1255	17306	18561	Error	Error	-5.839	295	16887	1255	17306	411673	4864137	6.453	21.002	0	0	0
1	7	13	"A76"	"A76"	15365	48265	100	500	519	202	38	355	355	399	491	123	6	0	0	17597	14427	6766	46	1663	1663	1726	653	37	88	83	0	0.000	0.000	0.000	0.000	0.000	0.000	0.000	0.000	0.000	0.000	0.000	0.000	0.000	0.000	0.009	0.013	0.016	0.017	3.846	0.011	0.116	316	2384	100	145	15934	16079	164	12764	12928	Error	Error	-6.780	145	15934	164	12764	164140	4558906	0.244	19.450	0	0	0
1	8	13	"A76"	"A76"	15665	48270	95	544	609	575	94	354	354	412	763	185	3	0	0	17139	16056	3554	22	1676	1676	1724	499	28	100	100	0	0.000	0.000	0.000	0.000	0.000	0.000	0.000	0.000	0.000	0.000	0.000	0.000	0.000	0.000	0.012	0.018	0.015	0.014	2.741	0.014	0.077	256	2088	100	190	15463	15653	255	14380	14635	Error	Error	-6.347	190	15463	255	14380	155974	4110340	0.258	28.721	0	0	0
1	9	13	"A76"	"A76"	15970	48270	90	516	547	214	39	354	354	392	553	141	5	0	0	17683	16178	5208	32	1709	1709	1735	372	21	100	100	0	0.000	0.000	0.000	0.000	0.000	0.000	0.000	0.000	0.000	0.000	0.000	0.000	0.000	0.000	0.010	0.013	0.014	0.013	2.711	0.011	0.011	256	1924	100	162	15974	16136	193	14469	14662	Error	Error	-6.624	162	15974	193	14469	140026	4141542	0.280	38.825	0	0	0
1	10	13	"A77"	"A77"	16265	48270	100	601	1003	3734	372	354	354	386	286	74	45	17	0	13627	11950	7025	58	1680	1680	1800	986	54	83	76	0	0.000	0.000	0.000	0.000	0.000	0.000	0.000	0.000	0.000	0.000	0.000	0.000	0.000	0.000	0.021	0.063	0.033	0.039	4.311	0.110	0.099	316	2384	100	247	11947	12194	649	10270	10919	Error	Error	-5.596	247	11947	649	10270	316875	3776305	2.157	10.294	0	0	0
1	11	13	"A77"	"A77"	16560	48270	85	685	720	267	37	356	356	386	248	64	65	26	0	16319	16373	1927	11	1708	1708	1821	828	45	100	100	0	0.000	0.000	0.000	0.000	0.000	0.000	0.000	0.000	0.000	0.000	0.000	0.000	0.000	0.000	0.023	0.025	0.024	0.020	2.412	0.026	0.274	208	1660	100	329	14611	14940	364	14665	15029	Error	Error	-5.473	329	14611	364	14665	149704	3405506	1.347	17.575	0	0	0
1	12	13	"A77"	"A77"	16865	48270	100	598	779	1971	253	362	362	457	1426	312	1	0	0	15719	13607	6644	48	1710	1710	1755	490	27	93	90	0	0.000	0.000	0.000	0.000	0.000	0.000	0.000	0.000	0.000	0.000	0.000	0.000	0.000	0.000	0.017	0.035	0.025	0.025	3.551	0.029	0.020	316	2384	100	236	14009	14245	417	11897	12314	Error	Error	-5.891	236	14009	417	11897	246049	4299878	0.226	24.188	0	0	0
1	13	13	"A78"	"A78"	17170	48270	90	506	537	216	40	364	364	390	202	51	38	16	0	15174	14506	4077	28	1746	1746	1775	337	18	100	100	0	0.000	0.000	0.000	0.000	0.000	0.000	0.000	0.000	0.000	0.000	0.000	0.000	0.000	0.000	0.011	0.014	0.016	0.014	2.434	0.013	0.105	256	1924	100	142	13428	13570	173	12760	12933	Error	Error	-6.563	142	13428	173	12760	137591	3713525	0.728	37.777	0	0	0
1	14	13	"A78"	"A78"	17465	48270	95	514	530	221	41	379	379	404	185	45	39	13	0	14093	12716	5034	39	1732	1732	1802	648	35	100	100	0	0.000	0.000	0.000	0.000	0.000	0.000	0.000	0.000	0.000	0.000	0.000	0.000	0.000	0.000	0.011	0.014	0.019	0.017	2.451	0.017	0.130	256	2088	100	135	12361	12496	151	10984	11135	Error	Error	-6.517	135	12361	151	10984	135796	3255354	0.681	16.843	0	0	0
1	15	13	"A78"	"A78"	17770	48270	95	575	593	225	37	375	375	413	316	76	30	3	0	17225	16228	4197	25	1796	1796	1832	393	21	100	100	0	0.000	0.000	0.000	0.000	0.000	0.000	0.000	0.000	0.000	0.000	0.000	0.000	0.000	0.000	0.013	0.015	0.018	0.014	2.573	0.015	0.185	256	2088	100	200	15429	15629	218	14432	14650	Error	Error	-6.270	200	15429	218	14432	151878	4154327	0.570	36.631	0	0	0
1	16	13	"A79"	"A79"	18075	48270	90	549	576	203	35	391	391	412	222	53	40	11	0	15975	14438	4509	31	1795	1795	1825	350	19	100	100	0	0.000	0.000	0.000	0.000	0.000	0.000	0.000	0.000	0.000	0.000	0.000	0.000	0.000	0.000	0.011	0.015	0.017	0.014	2.787	0.012	0.160	256	1924	100	158	14180	14338	185	12643	12828	Error	Error	-6.488	158	14180	185	12643	147505	3696149	0.739	36.037	0	0	0
1	17	13	"A79"	"A79"	18370	48270	90	540	562	246	43	389	389	413	204	49	39	11	0	15445	13801	4976	36	1782	1782	1803	333	18	100	100	0	0.000	0.000	0.000	0.000	0.000	0.000	0.000	0.000	0.000	0.000	0.000	0.000	0.000	0.000	0.011	0.014	0.019	0.015	3.222	0.012	0.096	256	1924	100	151	13663	13814	173	12019	12192	Error	Error	-6.500	151	13663	173	12019	143872	3533009	0.730	36.030	0	0	0
1	18	13	"A79"	"A79"	18670	48265	95	617	672	374	55	421	421	477	621	130	6	1	0	18264	17262	4046	23	1896	1896	2030	1218	60	100	100	0	0.000	0.000	0.000	0.000	0.000	0.000	0.000	0.000	0.000	0.000	0.000	0.000	0.000	0.000	0.012	0.016	0.015	0.014	2.531	0.016	0.112	256	2088	100	196	16368	16564	251	15366	15617	Error	Error	-6.384	196	16368	251	15366	172105	4419104	0.314	12.506	0	0	0
1	1	14	"A80"	"A80"	13565	48565	90	497	519	212	40	371	371	404	473	117	6	0	0	15862	14210	5859	41	1683	1683	1720	380	22	100	100	0	0.000	0.000	0.000	0.000	0.000	0.000	0.000	0.000	0.000	0.000	0.000	0.000	0.000	0.000	0.009	0.012	0.015	0.013	3.027	0.009	0.008	256	1924	100	126	14179	14305	148	12527	12675	Error	Error	-6.814	126	14179	148	12527	132860	3637745	0.243	32.868	0	0	0
1	2	14	"A80"	"A80"	13865	48570	100	490	519	206	39	366	366	392	305	77	22	2	0	14207	13416	5803	43	1670	1670	1723	495	28	99	98	0	0.000	0.000	0.000	0.000	0.000	0.000	0.000	0.000	0.000	0.000	0.000	0.000	0.000	0.000	0.010	0.013	0.018	0.016	2.655	0.011	0.041	316	2384	100	124	12537	12661	153	11746	11899	Error	Error	-6.660	124	12537	153	11746	164048	4239326	0.416	23.622	0	0	0
1	3	14	"A80"	"A80"	14175	48570	95	509	525	208	39	365	365	383	186	48	41	16	0	14367	13265	5457	41	1651	1651	1694	371	21	100	100	0	0.000	0.000	0.000	0.000	0.000	0.000	0.000	0.000	0.000	0.000	0.000	0.000	0.000	0.000	0.011	0.014	0.017	0.016	2.798	0.012	0.133	256	2088	100	144	12716	12860	160	11614	11774	Error	Error	-6.464	144	12716	160	11614	134353	3395779	0.763	31.189	0	0	0
1	4	14	"A81"	"A81"	14470	48565	85	598	610	221	36	357	357	386	245	63	47	12	0	21314	21318	2816	13	1696	1696	1853	1235	66	100	100	0	0.000	0.000	0.000	0.000	0.000	0.000	0.000	0.000	0.000	0.000	0.000	0.000	0.000	0.000	0.012	0.013	0.014	0.012	2.463	0.012	0.241	208	1660	100	241	19618	19859	253	19622	19875	Error	Error	-6.347	241	19618	253	19622	126892	4434068	0.914	15.761	0	0	0
1	5	14	"A81"	"A81"	14770	48570	95	500	543	259	47	359	359	387	199	51	41	17	0	19551	16538	6506	39	1651	1651	1754	1425	81	100	100	0	0.000	0.000	0.000	0.000	0.000	0.000	0.000	0.000	0.000	0.000	0.000	0.000	0.000	0.000	0.008	0.012	0.015	0.012	2.948	0.011	0.140	256	2088	100	141	17900	18041	184	14887	15071	Error	Error	-6.988	141	17900	184	14887	139089	4233850	0.784	10.375	0	0	0
1	6	14	"A81"	"A81"	15075	48570	100	510	530	229	43	353	353	380	196	51	42	13	0	18421	15515	6677	43	1671	1671	1788	913	51	100	98	0	0.000	0.000	0.000	0.000	0.000	0.000	0.000	0.000	0.000	0.000	0.000	0.000	0.000	0.000	0.009	0.013	0.015	0.013	2.872	0.011	0.124	316	2384	100	157	16750	16907	177	13844	14021	Error	Error	-6.737	157	16750	177	13844	167495	4902876	0.765	15.035	0	0	0
1	7	14	"A82"	"A82"	15380	48570	95	549	583	245	42	355	355	376	187	49	51	23	0	19431	17323	5783	33	1689	1689	1726	487	28	100	100	0	0.000	0.000	0.000	0.000	0.000	0.000	0.000	0.000	0.000	0.000	0.000	0.000	0.000	0.000	0.011	0.015	0.016	0.014	2.594	0.013	0.170	256	2088	100	194	17742	17936	228	15634	15862	Error	Error	-6.515	194	17742	228	15634	149302	4434571	1.107	32.027	0	0	0
1	8	14	"A82"	"A82"	15670	48570	100	518	557	283	50	360	360	394	277	70	29	7	0	18342	15321	6669	43	1675	1675	1747	822	47	100	100	0	0.000	0.000	0.000	0.000	0.000	0.000	0.000	0.000	0.000	0.000	0.000	0.000	0.000	0.000	0.009	0.014	0.015	0.015	2.573	0.013	0.097	316	2384	100	158	16667	16825	197	13646	13843	Error	Error	-6.721	158	16667	197	13646	176064	4841577	0.588	16.513	0	0	0
1	9	14	"A82"	"A82"	15975	48570	95	525	605	491	81	351	351	417	950	227	3	1	0	18056	14825	6756	45	1664	1664	1733	1366	78	100	99	0	0.000	0.000	0.000	0.000	0.000	0.000	0.000	0.000	0.000	0.000	0.000	0.000	0.000	0.000	0.011	0.019	0.019	0.018	2.722	0.054	0.092	256	2088	100	174	16392	16566	254	13161	13415	Error	Error	-6.558	174	16392	254	13161	154872	3795167	0.198	9.584	0	0	0
1	10	14	"A83"	"A83"	16275	48570	100	558	620	368	59	361	361	383	192	50	51	23	0	14134	13406	4051	30	1681	1681	1775	786	44	97	93	0	0.000	0.000	0.000	0.000	0.000	0.000	0.000	0.000	0.000	0.000	0.000	0.000	0.000	0.000	0.016	0.022	0.022	0.018	3.054	0.020	0.197	316	2384	100	197	12453	12650	259	11725	11984	Error	Error	-5.982	197	12453	259	11725	195825	4236293	1.234	14.798	0	0	0
1	11	14	"A83"	"A83"	16575	48570	110	554	586	244	41	360	360	388	208	53	46	16	0	13807	13307	3162	23	1690	1690	1721	353	20	100	100	0	0.000	0.000	0.000	0.000	0.000	0.000	0.000	0.000	0.000	0.000	0.000	0.000	0.000	0.000	0.016	0.019	0.020	0.017	2.729	0.017	0.048	392	2896	100	194	12117	12311	226	11617	11843	Error	Error	-5.965	194	12117	226	11617	229527	5216449	0.952	32.822	0	0	0
1	12	14	"A83"	"A83"	16875	48570	110	581	617	389	63	357	357	391	331	84	30	4	0	15289	15146	2552	16	1705	1705	1732	429	24	100	100	0	0.000	0.000	0.000	0.000	0.000	0.000	0.000	0.000	0.000	0.000	0.000	0.000	0.000	0.000	0.016	0.019	0.020	0.016	2.401	0.018	0.164	392	2896	100	224	13584	13808	260	13441	13701	Error	Error	-5.922	224	13584	260	13441	242002	5937417	0.683	31.268	0	0	0
1	13	14	"A84"	"A84"	17180	48570	90	522	570	271	47	366	366	400	300	75	27	6	0	13879	12850	3514	27	1718	1718	1755	385	21	100	100	0	0.000	0.000	0.000	0.000	0.000	0.000	0.000	0.000	0.000	0.000	0.000	0.000	0.000	0.000	0.013	0.018	0.019	0.018	2.360	0.018	0.156	256	1924	100	156	12161	12317	204	11132	11336	Error	Error	-6.285	156	12161	204	11132	146014	3289636	0.567	28.818	0	0	0
1	14	14	"A84"	"A84"	17475	48570	100	537	539	211	39	369	369	413	361	87	17	0	0	14634	12931	6154	47	1705	1705	1764	693	39	89	86	0	0.000	0.000	0.000	0.000	0.000	0.000	0.000	0.000	0.000	0.000	0.000	0.000	0.000	0.000	0.013	0.015	0.020	0.021	4.127	0.014	0.076	316	2384	100	168	12929	13097	170	11226	11396	Error	Error	-6.266	168	12929	170	11226	170398	4086215	0.349	16.114	0	0	0
1	15	14	"A84"	"A84"	17770	48570	90	580	600	234	39	380	380	413	234	56	40	13	0	16649	16316	2975	18	1758	1758	1811	465	25	100	100	0	0.000	0.000	0.000	0.000	0.000	0.000	0.000	0.000	0.000	0.000	0.000	0.000	0.000	0.000	0.013	0.015	0.016	0.014	2.678	0.015	0.069	256	1924	100	200	14891	15091	220	14558	14778	Error	Error	-6.218	200	14891	220	14558	153644	4176795	0.799	31.194	0	0	0
1	16	14	"A85"	"A85"	18070	48565	100	513	537	284	52	395	395	434	349	80	14	1	0	12346	11594	6014	51	1744	1744	1876	1276	68	85	83	0	0.000	0.000	0.000	0.000	0.000	0.000	0.000	0.000	0.000	0.000	0.000	0.000	0.000	0.000	0.011	0.014	0.018	0.018	4.257	0.013	0.081	316	2384	100	118	10602	10720	142	9850	9992	Error	Error	-6.489	118	10602	142	9850	169666	3663674	0.295	7.616	0	0	0
1	17	14	"A85"	"A85"	18365	48570	95	507	554	480	86	405	405	444	342	77	15	1	0	13013	12045	5738	47	1781	1781	1833	473	25	100	100	0	0.000	0.000	0.000	0.000	0.000	0.000	0.000	0.000	0.000	0.000	0.000	0.000	0.000	0.000	0.009	0.015	0.019	0.017	3.075	0.012	0.036	256	2088	100	102	11232	11334	149	10264	10413	Error	Error	-6.783	102	11232	149	10264	141860	3083405	0.322	21.590	0	0	0
1	18	14	"A85"	"A85"	18665	48565	95	528	547	210	38	428	428	456	320	70	15	1	0	13704	12501	3908	31	1878	1878	2071	1347	65	100	96	0	0.000	0.000	0.000	0.000	0.000	0.000	0.000	0.000	0.000	0.000	0.000	0.000	0.000	0.000	0.008	0.011	0.017	0.015	3.015	0.011	0.051	256	2088	100	100	11826	11926	119	10623	10742	Error	Error	-6.886	100	11826	119	10623	140149	3200283	0.284	7.743	0	0	0
1	1	15	"A86"	"A86"	13570	48875	90	510	529	210	39	364	364	388	205	52	33	12	0	16775	14415	5541	38	1649	1649	1677	337	20	100	100	0	0.000	0.000	0.000	0.000	0.000	0.000	0.000	0.000	0.000	0.000	0.000	0.000	0.000	0.000	0.010	0.013	0.015	0.014	2.723	0.011	0.082	256	1924	100	146	15126	15272	165	12766	12931	Error	Error	-6.695	146	15126	165	12766	135435	3690285	0.688	37.798	0	0	0
1	2	15	"A86"	"A86"	13865	48870	95	482	530	354	66	365	365	390	301	77	21	4	0	12747	13309	6208	46	1662	1662	1785	1213	67	100	99	0	0.000	0.000	0.000	0.000	0.000	0.000	0.000	0.000	0.000	0.000	0.000	0.000	0.000	0.000	0.011	0.014	0.019	0.015	3.339	0.014	0.048	256	2088	100	117	11085	11202	165	11647	11812	Error	Error	-6.566	117	11085	165	11647	135612	3406992	0.465	9.500	0	0	0
1	3	15	"A86"	"A86"	14170	48870	90	453	467	204	43	348	348	374	185	49	34	10	0	13419	13082	6475	49	1651	1651	1691	722	42	100	100	0	0.000	0.000	0.000	0.000	0.000	0.000	0.000	0.000	0.000	0.000	0.000	0.000	0.000	0.000	0.009	0.010	0.016	0.015	2.853	0.010	0.099	256	1924	100	105	11768	11873	119	11431	11550	Error	Error	-6.808	105	11768	119	11431	119630	3349024	0.503	15.777	0	0	0
1	4	15	"A87"	"A87"	14475	48875	90	535	544	194	35	355	355	382	293	76	29	3	0	18118	17436	3919	22	1652	1652	1740	1245	71	98	97	0	0.000	0.000	0.000	0.000	0.000	0.000	0.000	0.000	0.000	0.000	0.000	0.000	0.000	0.000	0.011	0.012	0.014	0.012	2.481	0.019	0.103	256	1924	100	180	16466	16646	189	15784	15973	Error	Error	-6.515	180	16466	189	15784	139319	4463547	0.553	12.607	0	0	0
1	5	15	"A87"	"A87"	14770	48870	100	475	509	267	52	355	355	378	199	52	37	12	0	14231	12968	5703	43	1630	1630	1705	678	39	97	95	0	0.000	0.000	0.000	0.000	0.000	0.000	0.000	0.000	0.000	0.000	0.000	0.000	0.000	0.000	0.010	0.014	0.016	0.015	3.801	0.011	0.042	316	2384	100	120	12601	12721	154	11338	11492	Error	Error	-6.714	120	12601	154	11338	160896	4097890	0.658	16.612	0	0	0
1	6	15	"A87"	"A87"	15070	48870	95	487	517	250	48	356	356	394	563	142	3	0	0	14061	12740	5072	39	1640	1640	1691	475	28	100	100	0	0.000	0.000	0.000	0.000	0.000	0.000	0.000	0.000	0.000	0.000	0.000	0.000	0.000	0.000	0.011	0.015	0.017	0.016	2.735	0.014	0.126	256	2088	100	131	12421	12552	161	11100	11261	Error	Error	-6.567	131	12421	161	11100	132449	3261513	0.218	23.261	0	0	0
1	7	15	"A88"	"A88"	15380	48870	90	532	554	219	39	364	364	420	1044	248	0	0	0	16724	16271	3212	19	1674	1674	1692	349	20	100	100	0	0.000	0.000	0.000	0.000	0.000	0.000	0.000	0.000	0.000	0.000	0.000	0.000	0.000	0.000	0.011	0.013	0.015	0.012	3.054	0.011	0.002	256	1924	100	168	15050	15218	190	14597	14787	Error	Error	-6.485	168	15050	190	14597	141741	4165282	0.128	41.774	0	0	0
1	8	15	"A88"	"A88"	15675	48865	100	507	525	261	49	359	359	411	611	148	1	0	0	16669	15213	4790	31	1651	1651	1685	361	21	100	100	0	0.000	0.000	0.000	0.000	0.000	0.000	0.000	0.000	0.000	0.000	0.000	0.000	0.000	0.000	0.010	0.012	0.015	0.013	2.952	0.008	0.006	316	2384	100	148	15018	15166	166	13562	13728	Error	Error	-6.665	148	15018	166	13562	165762	4807200	0.187	37.474	0	0	0
1	9	15	"A88"	"A88"	15975	48870	100	469	514	312	60	358	358	404	531	131	7	1	0	13012	11619	5536	47	1633	1633	1659	356	21	100	99	0	0.000	0.000	0.000	0.000	0.000	0.000	0.000	0.000	0.000	0.000	0.000	0.000	0.000	0.000	0.010	0.016	0.020	0.019	3.173	0.013	0.016	316	2384	100	111	11379	11490	156	9986	10142	Error	Error	-6.680	111	11379	156	9986	162483	3671720	0.207	27.978	0	0	0
1	10	15	"A89"	"A89"	16275	48870	100	505	516	203	39	349	349	388	422	108	10	0	0	16732	14845	5686	38	1623	1623	1661	482	29	97	92	0	0.000	0.000	0.000	0.000	0.000	0.000	0.000	0.000	0.000	0.000	0.000	0.000	0.000	0.000	0.010	0.013	0.015	0.016	3.057	0.011	0.064	316	2384	100	156	15109	15265	167	13222	13389	Error	Error	-6.598	156	15109	167	13222	163009	4691054	0.303	27.353	0	0	0
1	11	15	"A89"	"A89"	16575	48875	95	509	544	217	39	354	354	385	253	65	31	9	0	16104	15764	2848	18	1640	1640	1696	619	36	100	100	0	0.000	0.000	0.000	0.000	0.000	0.000	0.000	0.000	0.000	0.000	0.000	0.000	0.000	0.000	0.011	0.013	0.014	0.012	3.063	0.011	0.046	256	2088	100	155	14464	14619	190	14124	14314	Error	Error	-6.544	155	14464	190	14124	139261	4035634	0.628	22.727	0	0	0
1	12	15	"A89"	"A89"	16875	48870	95	490	528	219	41	364	364	409	755	184	1	0	0	15122	13793	4707	34	1660	1660	1744	847	48	100	100	0	0.000	0.000	0.000	0.000	0.000	0.000	0.000	0.000	0.000	0.000	0.000	0.000	0.000	0.000	0.009	0.014	0.017	0.014	3.052	0.011	0.113	256	2088	100	126	13462	13588	164	12133	12297	Error	Error	-6.739	126	13462	164	12133	135193	3531008	0.158	14.226	0	0	0
1	13	15	"A90"	"A90"	17175	48870	85	559	634	531	83	362	362	386	220	56	44	15	0	16171	16292	2186	13	1707	1707	1814	879	48	100	100	0	0.000	0.000	0.000	0.000	0.000	0.000	0.000	0.000	0.000	0.000	0.000	0.000	0.000	0.000	0.014	0.019	0.016	0.014	2.803	0.016	0.103	208	1660	100	197	14464	14661	272	14585	14857	Error	Error	-6.198	197	14464	272	14585	131828	3388734	1.127	16.471	0	0	0
1	14	15	"A90"	"A90"	17465	48870	90	553	598	268	44	368	368	403	315	78	28	5	0	15728	15737	2128	13	1710	1710	1765	520	29	100	100	0	0.000	0.000	0.000	0.000	0.000	0.000	0.000	0.000	0.000	0.000	0.000	0.000	0.000	0.000	0.013	0.016	0.017	0.014	2.577	0.014	0.049	256	1924	100	185	14018	14203	230	14027	14257	Error	Error	-6.244	185	14018	230	14027	153114	4028589	0.619	26.869	0	0	0
1	15	15	"A90"	"A90"	17765	48865	95	583	620	229	36	377	377	413	464	112	14	1	0	16531	16473	2376	14	1729	1729	1773	447	25	100	100	0	0.000	0.000	0.000	0.000	0.000	0.000	0.000	0.000	0.000	0.000	0.000	0.000	0.000	0.000	0.014	0.016	0.017	0.014	2.714	0.015	0.187	256	2088	100	206	14802	15008	243	14744	14987	Error	Error	-6.167	206	14802	243	14744	158676	4217033	0.446	32.886	0	0	0
1	16	15	"A91"	"A91"	18065	48865	100	467	603	1717	284	374	374	401	205	51	31	7	0	8269	8720	5737	65	1735	1735	1889	1231	65	69	66	0	0.000	0.000	0.000	0.000	0.000	0.000	0.000	0.000	0.000	0.000	0.000	0.000	0.000	0.000	0.014	0.033	0.031	0.046	7.852	0.023	0.015	316	2384	100	93	6534	6627	229	6985	7214	Error	Error	-6.135	93	6534	229	6985	190662	2755409	0.985	5.549	0	0	0
1	17	15	"A91"	"A91"	18370	48870	95	499	530	231	43	395	395	436	415	95	13	1	0	14039	12348	4855	39	1740	1740	1785	447	25	100	100	0	0.000	0.000	0.000	0.000	0.000	0.000	0.000	0.000	0.000	0.000	0.000	0.000	0.000	0.000	0.008	0.013	0.019	0.015	3.041	0.012	0.061	256	2088	100	104	12299	12403	135	10608	10743	Error	Error	-6.886	104	12299	135	10608	135569	3160970	0.227	23.631	0	0	0
1	18	15	"A91"	"A91"	18665	48865	95	549	559	224	40	426	426	526	1973	375	0	0	0	13306	12097	5004	41	1816	1816	1917	1554	81	100	92	0	0.000	0.000	0.000	0.000	0.000	0.000	0.000	0.000	0.000	0.000	0.000	0.000	0.000	0.000	0.011	0.013	0.019	0.017	3.041	0.010	0.060	256	2088	100	123	11490	11613	133	10281	10414	Error	Error	-6.546	123	11490	133	10281	143014	3096885	0.017	6.551	0	0	0
1	1	16	"A92"	"A92"	13575	49175	90	565	590	201	34	376	376	406	242	59	41	8	0	19466	19175	4058	21	1678	1678	1738	701	40	100	100	0	0.000	0.000	0.000	0.000	0.000	0.000	0.000	0.000	0.000	0.000	0.000	0.000	0.000	0.000	0.011	0.012	0.014	0.011	2.694	0.011	0.140	256	1924	100	189	17788	17977	214	17497	17711	Error	Error	-6.556	189	17788	214	17497	150932	4908894	0.760	24.874	0	0	0
1	2	16	"A92"	"A92"	13875	49175	95	581	601	243	40	371	371	393	188	47	55	24	0	19824	18530	5440	29	1673	1673	1798	1527	84	100	100	0	0.000	0.000	0.000	0.000	0.000	0.000	0.000	0.000	0.000	0.000	0.000	0.000	0.000	0.000	0.012	0.014	0.016	0.013	2.561	0.011	0.166	256	2088	100	210	18151	18361	230	16857	17087	Error	Error	-6.434	210	18151	230	16857	153898	4743799	1.106	10.957	0	0	0
1	3	16	"A92"	"A92"	14175	49175	95	547	556	216	38	367	367	390	177	45	50	21	0	19850	17087	7651	44	1645	1645	1700	512	30	100	100	0	0.000	0.000	0.000	0.000	0.000	0.000	0.000	0.000	0.000	0.000	0.000	0.000	0.000	0.000	0.010	0.012	0.014	0.014	2.854	0.011	0.170	256	2088	100	180	18205	18385	189	15442	15631	Error	Error	-6.660	180	18205	189	15442	142276	4374207	0.938	30.053	0	0	0
1	4	16	"A93"	"A93"	14475	49170	100	463	493	214	43	373	373	398	337	84	14	1	0	12325	12392	7642	61	1671	1671	1735	913	52	88	81	0	0.000	0.000	0.000	0.000	0.000	0.000	0.000	0.000	0.000	0.000	0.000	0.000	0.000	0.000	0.008	0.011	0.016	0.017	4.670	0.009	0.016	316	2384	100	90	10654	10744	120	10721	10841	Error	Error	-6.887	90	10654	120	10721	155691	3915760	0.282	11.673	0	0	0
1	5	16	"A93"	"A93"	14775	49170	90	510	537	214	39	360	360	384	183	47	43	19	0	15726	13653	5884	43	1670	1670	1701	338	19	100	100	0	0.000	0.000	0.000	0.000	0.000	0.000	0.000	0.000	0.000	0.000	0.000	0.000	0.000	0.000	0.011	0.015	0.020	0.016	2.715	0.012	0.142	256	1924	100	150	14056	14206	177	11983	12160	Error	Error	-6.550	150	14056	177	11983	137351	3495122	0.836	35.361	0	0	0
1	6	16	"A93"	"A93"	15075	49170	90	573	597	218	36	372	372	398	315	79	31	5	0	19542	19197	2810	14	1710	1710	1795	766	42	100	100	0	0.000	0.000	0.000	0.000	0.000	0.000	0.000	0.000	0.000	0.000	0.000	0.000	0.000	0.000	0.011	0.013	0.013	0.012	2.510	0.011	0.041	256	1924	100	201	17832	18033	225	17487	17712	Error	Error	-6.471	201	17832	225	17487	152949	4914397	0.632	22.718	0	0	0
1	7	16	"A94"	"A94"	15385	49170	90	590	597	206	34	377	377	410	389	94	17	1	0	22163	21439	4488	20	1677	1677	1751	1103	62	100	100	0	0.000	0.000	0.000	0.000	0.000	0.000	0.000	0.000	0.000	0.000	0.000	0.000	0.000	0.000	0.010	0.011	0.012	0.010	2.561	0.010	0.100	256	1924	100	213	20486	20699	220	19762	19982	Error	Error	-6.588	213	20486	220	19762	152905	5488449	0.481	17.850	0	0	0
1	8	16	"A94"	"A94"	15680	49170	95	647	1099	4270	388	366	366	390	195	50	68	32	0	19876	19398	5524	28	1714	1714	1807	906	50	100	100	0	0.000	0.000	0.000	0.000	0.000	0.000	0.000	0.000	0.000	0.000	0.000	0.000	0.000	0.000	0.015	0.041	0.017	0.017	3.068	0.025	0.009	256	2088	100	281	18162	18443	733	17684	18417	Error	Error	-6.014	281	18162	733	17684	281277	4965859	3.636	19.416	0	0	0
1	9	16	"A94"	"A94"	15975	49170	100	578	596	231	38	368	368	399	243	60	44	11	0	23127	21276	6192	29	1689	1689	1725	534	30	99	99	0	0.000	0.000	0.000	0.000	0.000	0.000	0.000	0.000	0.000	0.000	0.000	0.000	0.000	0.000	0.010	0.012	0.013	0.011	2.714	0.010	0.102	316	2384	100	210	21438	21648	228	19587	19815	Error	Error	-6.674	210	21438	228	19587	188394	6723177	0.811	36.612	0	0	0
1	10	16	"A95"	"A95"	16275	49170	100	542	570	227	39	377	377	428	684	159	2	0	0	17590	15976	6162	38	1674	1674	1918	1788	93	88	86	0	0.000	0.000	0.000	0.000	0.000	0.000	0.000	0.000	0.000	0.000	0.000	0.000	0.000	0.000	0.010	0.013	0.015	0.014	3.661	0.010	0.009	316	2384	100	165	15916	16081	193	14302	14495	Error	Error	-6.592	165	15916	193	14302	179991	5048525	0.208	7.862	0	0	0
1	11	16	"A95"	"A95"	16575	49170	100	566	635	451	71	384	384	404	184	45	49	20	0	17319	16275	5288	32	1687	1687	1844	1381	74	95	94	0	0.000	0.000	0.000	0.000	0.000	0.000	0.000	0.000	0.000	0.000	0.000	0.000	0.000	0.000	0.012	0.017	0.017	0.016	2.804	0.015	0.151	316	2384	100	182	15632	15814	251	14588	14839	Error	Error	-6.424	182	15632	251	14588	200582	5143017	1.255	10.450	0	0	0
1	12	16	"A95"	"A95"	16875	49170	100	597	861	1960	227	376	376	409	265	64	44	17	0	17240	16950	4400	25	1696	1696	2020	2251	111	100	98	0	0.000	0.000	0.000	0.000	0.000	0.000	0.000	0.000	0.000	0.000	0.000	0.000	0.000	0.000	0.014	0.032	0.017	0.015	3.221	0.031	0.053	316	2384	100	221	15544	15765	485	15254	15739	Error	Error	-6.136	221	15544	485	15254	272191	5356047	1.706	6.633	0	0	0
1	13	16	"A96"	"A96"	17175	49170	100	578	608	245	40	396	396	417	212	50	46	17	0	16862	14958	5478	36	1741	1741	1942	1336	68	90	87	0	0.000	0.000	0.000	0.000	0.000	0.000	0.000	0.000	0.000	0.000	0.000	0.000	0.000	0.000	0.012	0.016	0.020	0.018	3.320	0.016	0.200	316	2384	100	182	15121	15303	212	13217	13429	Error	Error	-6.376	182	15121	212	13217	192011	4726687	0.901	9.743	0	0	0
1	14	16	"A96"	"A96"	17480	49170	110	603	641	228	35	386	386	418	296	70	34	7	0	17663	17083	3753	21	1735	1735	1784	574	32	100	100	0	0.000	0.000	0.000	0.000	0.000	0.000	0.000	0.000	0.000	0.000	0.000	0.000	0.000	0.000	0.014	0.017	0.016	0.014	2.509	0.015	0.225	392	2896	100	217	15928	16145	255	15348	15603	Error	Error	-6.198	217	15928	255	15348	251296	6696612	0.753	26.653	0	0	0
1	15	16	"A96"	"A96"	17775	49170	100	629	636	217	34	399	399	438	371	84	26	2	0	16994	16388	3526	21	1804	1804	1920	905	47	99	98	0	0.000	0.000	0.000	0.000	0.000	0.000	0.000	0.000	0.000	0.000	0.000	0.000	0.000	0.000	0.015	0.016	0.018	0.014	2.688	0.015	0.162	316	2384	100	230	15190	15420	237	14584	14821	Error	Error	-6.045	230	15190	237	14584	200826	5178703	0.534	15.987	0	0	0
1	16	16	"A97"	"A97"	18075	49165	100	589	617	237	38	384	384	425	482	113	14	0	0	18042	16222	5950	36	1752	1752	1879	1226	65	92	89	0	0.000	0.000	0.000	0.000	0.000	0.000	0.000	0.000	0.000	0.000	0.000	0.000	0.000	0.000	0.013	0.016	0.018	0.017	3.190	0.019	0.103	316	2384	100	205	16290	16495	233	14470	14703	Error	Error	-6.312	205	16290	233	14470	195013	5126192	0.398	11.699	0	0	0
1	17	16	"A97"	"A97"	18375	49170	100	629	667	263	39	418	418	490	1234	251	0	0	0	19299	19076	2941	15	1821	1821	1899	1116	58	100	100	0	0.000	0.000	0.000	0.000	0.000	0.000	0.000	0.000	0.000	0.000	0.000	0.000	0.000	0.000	0.012	0.014	0.016	0.013	2.746	0.048	0.072	316	2384	100	211	17478	17689	249	17255	17504	Error	Error	-6.372	211	17478	249	17255	210924	6027933	0.143	15.392	0	0	0
1	18	16	"A97"	"A97"	18680	49165	105	641	673	225	33	418	418	452	360	79	29	3	0	19244	19063	2996	15	1852	1852	1896	451	23	100	100	0	0.000	0.000	0.000	0.000	0.000	0.000	0.000	0.000	0.000	0.000	0.000	0.000	0.000	0.000	0.013	0.015	0.015	0.013	2.555	0.012	0.039	316	2572	100	223	17392	17615	255	17211	17466	Error	Error	-6.285	223	17392	255	17211	212774	6023844	0.614	38.064	0	0	0
1	1	17	"A98"	"A98"	13580	49470	80	393	428	186	43	382	382	420	274	65	12	1	0	2792	3252	1248	38	1675	1675	1715	666	38	76	43	0	0.000	0.000	0.000	0.000	0.000	0.000	0.000	0.000	0.000	0.000	0.000	0.000	0.000	0.000	0.010	0.029	0.102	0.078	4.120	0.018	0.003	208	1512	100	11	1117	1128	46	1577	1623	Error	Error	-6.666	11	1117	46	1577	88925	676516	0.029	2.308	0	0	0
1	2	17	"A98"	"A98"	13875	49470	95	370	403	191	47	369	369	413	350	84	6	0	0	2663	3098	1244	40	1646	1646	1672	323	19	90	70	0	0.000	0.000	0.000	0.000	0.000	0.000	0.000	0.000	0.000	0.000	0.000	0.000	0.000	0.000	0.001	0.023	0.103	0.101	4.039	0.020	0.008	256	2088	100	1	1017	1018	34	1452	1486	Error	Error	-9.990	1	1017	34	1452	103246	793186	-0.029	4.415	0	0	0
1	3	17	"A98"	"A98"	14175	49465	85	393	415	190	45	366	366	413	435	105	3	0	0	2603	3066	1218	39	1654	1654	1668	299	17	87	70	0	0.000	0.000	0.000	0.000	0.000	0.000	0.000	0.000	0.000	0.000	0.000	0.000	0.000	0.000	0.028	0.035	0.118	0.125	4.185	0.045	0.005	208	1660	100	27	949	976	49	1412	1461	Error	Error	-5.135	27	949	49	1412	86367	637710	0.005	4.676	0	0	0
1	4	17	"A99"	"A99"	14480	49475	90	437	680	2988	439	369	369	401	235	58	19	5	0	5400	5532	1936	34	1643	1643	1668	286	17	100	99	0	0.000	0.000	0.000	0.000	0.000	0.000	0.000	0.000	0.000	0.000	0.000	0.000	0.000	0.000	0.018	0.080	0.050	0.043	3.522	0.137	0.007	256	1924	100	68	3757	3825	311	3889	4200	Error	Error	-5.788	68	3757	311	3889	174057	1416313	1.187	13.510	0	0	0
1	5	17	"A99"	"A99"	14785	49470	100	387	441	277	62	380	380	444	1295	291	0	0	0	5387	5127	2120	41	1659	1659	1684	315	18	98	92	0	0.000	0.000	0.000	0.000	0.000	0.000	0.000	0.000	0.000	0.000	0.000	0.000	0.000	0.000	0.002	0.018	0.039	0.040	3.963	0.028	0.037	316	2384	100	7	3728	3735	61	3468	3529	Error	Error	-9.057	7	3728	61	3468	139427	1620061	-0.002	10.930	0	0	0
1	6	17	"A99"	"A99"	15080	49470	100	420	455	305	67	369	369	408	333	81	9	0	0	6058	5797	2108	36	1671	1671	1707	366	21	99	96	0	0.000	0.000	0.000	0.000	0.000	0.000	0.000	0.000	0.000	0.000	0.000	0.000	0.000	0.000	0.012	0.021	0.039	0.037	3.275	0.042	0.023	316	2384	100	51	4387	4438	86	4126	4212	Error	Error	-6.427	51	4387	86	4126	143815	1831728	0.141	11.175	0	0	0
1	7	17	"A100"	"A100"	15380	49470	90	517	537	204	37	367	367	395	226	57	36	9	0	15799	15574	3167	20	1677	1677	1698	294	17	100	100	0	0.000	0.000	0.000	0.000	0.000	0.000	0.000	0.000	0.000	0.000	0.000	0.000	0.000	0.000	0.011	0.012	0.015	0.011	3.182	0.011	0.116	256	1924	100	150	14122	14272	170	13897	14067	Error	Error	-6.557	150	14122	170	13897	137550	3986819	0.628	47.197	0	0	0
1	8	17	"A100"	"A100"	15675	49470	100	546	645	781	121	374	374	422	434	102	12	2	0	14459	14159	2871	20	1685	1685	1741	673	38	99	99	0	0.000	0.000	0.000	0.000	0.000	0.000	0.000	0.000	0.000	0.000	0.000	0.000	0.000	0.000	0.013	0.022	0.018	0.015	3.419	0.018	0.052	316	2384	100	172	12774	12946	271	12474	12745	Error	Error	-6.215	172	12774	271	12474	203716	4474397	0.514	18.452	0	0	0
1	9	17	"A100"	"A100"	15985	49470	95	530	569	485	85	371	371	405	272	67	30	4	0	15039	13876	4205	30	1697	1697	1750	573	32	100	100	0	0.000	0.000	0.000	0.000	0.000	0.000	0.000	0.000	0.000	0.000	0.000	0.000	0.000	0.000	0.012	0.016	0.018	0.014	3.065	0.014	0.071	256	2088	100	159	13342	13501	198	12179	12377	Error	Error	-6.391	159	13342	198	12179	145549	3552349	0.603	21.162	0	0	0
1	10	17	"A101"	"A101"	16280	49470	85	440	466	207	44	372	372	408	338	82	14	0	0	5404	6819	4079	59	1698	1698	1722	354	20	100	98	0	0.000	0.000	0.000	0.000	0.000	0.000	0.000	0.000	0.000	0.000	0.000	0.000	0.000	0.000	0.018	0.018	0.037	0.034	3.819	0.012	0.037	208	1660	100	68	3706	3774	94	5121	5215	Error	Error	-5.768	68	3706	94	5121	97005	1418327	0.172	14.398	0	0	0
1	11	17	"A101"	"A101"	16585	49470	90	408	430	190	44	366	366	404	226	55	17	4	0	4163	5686	3680	64	1668	1668	1693	310	18	98	93	0	0.000	0.000	0.000	0.000	0.000	0.000	0.000	0.000	0.000	0.000	0.000	0.000	0.000	0.000	0.017	0.016	0.047	0.048	4.067	0.009	0.015	256	1924	100	42	2495	2537	64	4018	4082	Error	Error	-5.893	42	2495	64	4018	110128	1455631	0.115	12.881	0	0	0
1	12	17	"A101"	"A101"	16885	49475	95	439	459	246	53	384	384	435	524	120	1	0	0	4165	5350	2994	55	1679	1679	1722	366	21	99	93	0	0.000	0.000	0.000	0.000	0.000	0.000	0.000	0.000	0.000	0.000	0.000	0.000	0.000	0.000	0.022	0.020	0.051	0.047	3.402	0.034	0.002	256	2088	100	55	2486	2541	75	3671	3746	Error	Error	-5.498	55	2486	75	3671	117385	1369544	0.046	9.913	0	0	0
1	13	17	"A102"	"A102"	17185	49470	85	509	1174	5106	434	393	393	460	531	115	12	5	0	7798	8829	5411	61	1744	1744	1779	414	23	100	98	0	0.000	0.000	0.000	0.000	0.000	0.000	0.000	0.000	0.000	0.000	0.000	0.000	0.000	0.000	0.019	0.110	0.028	0.038	6.220	0.492	0.088	208	1660	100	116	6054	6170	781	7085	7866	Error	Error	-5.706	116	6054	781	7085	244171	1836497	1.345	17.029	0	0	0
1	14	17	"A102"	"A102"	17485	49470	100	456	541	1097	202	375	375	405	218	53	28	6	0	4665	6288	4091	65	1691	1691	1717	324	18	98	93	0	0.000	0.000	0.000	0.000	0.000	0.000	0.000	0.000	0.000	0.000	0.000	0.000	0.000	0.000	0.027	0.036	0.045	0.050	4.704	0.026	0.014	316	2384	100	81	2974	3055	166	4597	4763	Error	Error	-5.198	81	2974	166	4597	171056	1987143	0.624	14.108	0	0	0
1	15	17	"A102"	"A102"	17780	49470	85	443	476	203	42	395	395	435	394	90	7	0	0	7774	8663	5009	57	1756	1756	1794	401	22	100	97	0	0.000	0.000	0.000	0.000	0.000	0.000	0.000	0.000	0.000	0.000	0.000	0.000	0.000	0.000	0.008	0.012	0.024	0.024	3.472	0.010	0.032	208	1660	100	48	6018	6066	81	6907	6988	Error	Error	-6.970	48	6018	81	6907	98943	1801963	0.104	17.130	0	0	0
1	16	17	"A103"	"A103"	18075	49470	100	510	524	198	37	410	410	439	280	63	20	1	0	11613	9991	4430	44	1768	1768	1842	740	40	85	81	0	0.000	0.000	0.000	0.000	0.000	0.000	0.000	0.000	0.000	0.000	0.000	0.000	0.000	0.000	0.010	0.014	0.022	0.025	4.367	0.013	0.030	316	2384	100	100	9845	9945	114	8223	8337	Error	Error	-6.621	100	9845	114	8223	165654	3157222	0.304	11.012	0	0	0
1	17	17	"A103"	"A103"	18375	49470	90	594	603	198	32	421	421	443	228	51	37	11	0	13731	13514	2412	17	1820	1820	1853	372	20	100	100	0	0.000	0.000	0.000	0.000	0.000	0.000	0.000	0.000	0.000	0.000	0.000	0.000	0.000	0.000	0.015	0.016	0.018	0.015	2.911	0.010	0.006	256	1924	100	173	11911	12084	182	11694	11876	Error	Error	-6.105	173	11911	182	11694	154241	3459483	0.702	31.347	0	0	0
1	18	17	"A103"	"A103"	18670	49465	105	522	566	295	52	434	434	458	206	44	32	8	0	10728	9724	4245	43	1848	1848	1899	1065	56	99	90	0	0.000	0.000	0.000	0.000	0.000	0.000	0.000	0.000	0.000	0.000	0.000	0.000	0.000	0.000	0.010	0.017	0.022	0.020	3.585	0.014	0.052	316	2572	100	88	8880	8968	132	7876	8008	Error	Error	-6.657	88	8880	132	7876	178976	3072755	0.524	7.347	0	0	0
1	1	18	"A104"	"A104"	13585	49770	85	505	534	267	50	376	376	410	223	54	28	7	0	13724	13774	3080	22	1699	1699	1822	1245	68	100	100	0	0.000	0.000	0.000	0.000	0.000	0.000	0.000	0.000	0.000	0.000	0.000	0.000	0.000	0.000	0.011	0.013	0.014	0.013	2.510	0.010	0.055	208	1660	100	129	12025	12154	158	12075	12233	Error	Error	-6.543	129	12025	158	12075	110973	2865070	0.556	9.600	0	0	0
1	2	18	"A104"	"A104"	13880	49770	100	508	562	712	126	376	376	404	243	60	27	6	0	14605	13106	5355	40	1665	1665	1737	794	45	91	87	0	0.000	0.000	0.000	0.000	0.000	0.000	0.000	0.000	0.000	0.000	0.000	0.000	0.000	0.000	0.010	0.016	0.016	0.018	3.914	0.015	0.044	316	2384	100	132	12940	13072	186	11441	11627	Error	Error	-6.615	132	12940	186	11441	177578	4141534	0.650	14.319	0	0	0
1	3	18	"A104"	"A104"	14180	49775	90	495	512	213	41	390	390	418	275	65	22	3	0	9589	10572	5641	53	1683	1683	1750	988	56	99	94	0	0.000	0.000	0.000	0.000	0.000	0.000	0.000	0.000	0.000	0.000	0.000	0.000	0.000	0.000	0.013	0.014	0.023	0.021	3.920	0.011	0.078	256	1924	100	105	7906	8011	122	8889	9011	Error	Error	-6.234	105	7906	122	8889	131158	2706449	0.342	8.929	0	0	0
1	4	18	"A105"	"A105"	14480	49775	90	599	684	849	124	383	383	416	230	55	46	17	0	18065	17510	3020	17	1730	1730	1783	438	24	100	100	0	0.000	0.000	0.000	0.000	0.000	0.000	0.000	0.000	0.000	0.000	0.000	0.000	0.000	0.000	0.013	0.019	0.016	0.014	2.869	0.030	0.017	256	1924	100	216	16335	16551	301	15780	16081	Error	Error	-6.241	216	16335	301	15780	175147	4482501	1.165	35.906	0	0	0
1	5	18	"A105"	"A105"	14780	49775	95	478	507	208	41	383	383	422	284	67	21	2	0	12261	10842	4642	42	1675	1675	1725	558	32	100	100	0	0.000	0.000	0.000	0.000	0.000	0.000	0.000	0.000	0.000	0.000	0.000	0.000	0.000	0.000	0.009	0.014	0.020	0.016	3.373	0.011	0.028	256	2088	100	95	10586	10681	124	9167	9291	Error	Error	-6.800	95	10586	124	9167	129896	2775501	0.299	16.339	0	0	0
1	6	18	"A105"	"A105"	15080	49770	100	543	562	199	35	373	373	407	255	62	34	6	0	15754	14838	3605	24	1696	1696	1749	777	44	98	98	0	0.000	0.000	0.000	0.000	0.000	0.000	0.000	0.000	0.000	0.000	0.000	0.000	0.000	0.000	0.012	0.014	0.016	0.014	2.878	0.012	0.122	316	2384	100	170	14058	14228	189	13142	13331	Error	Error	-6.370	170	14058	189	13142	177524	4688872	0.608	16.846	0	0	0
1	7	18	"A106"	"A106"	15380	49770	100	408	668	3380	505	393	393	430	523	121	3	1	0	2129	2491	1067	42	1673	1673	1701	710	41	34	18	0	0.000	0.000	0.000	0.000	0.000	0.000	0.000	0.000	0.000	0.000	0.000	0.000	0.000	0.000	0.033	0.336	0.214	0.222	5.817	26.163	0.007	316	2384	100	15	456	471	275	818	1093	Error	Error	-4.926	15	456	275	818	211218	787307	0.455	1.113	0	0	0
1	8	18	"A106"	"A106"	15680	49770	100	384	557	1877	336	382	382	418	532	127	3	1	0	2266	2663	1519	57	1659	1659	1675	302	18	68	50	0	0.000	0.000	0.000	0.000	0.000	0.000	0.000	0.000	0.000	0.000	0.000	0.000	0.000	0.000	0.003	0.174	0.172	0.217	6.634	4.944	0.011	316	2384	100	2	607	609	175	1004	1179	Error	Error	-8.246	2	607	175	1004	176037	841478	0.261	3.272	0	0	0
1	9	18	"A106"	"A106"	15980	49770	100	375	419	220	52	376	376	402	204	50	17	4	0	2274	2671	1193	44	1675	1675	1693	294	17	68	50	0	0.000	0.000	0.000	0.000	0.000	0.000	0.000	0.000	0.000	0.000	0.000	0.000	0.000	0.000	-0.002	0.043	0.203	0.196	4.523	0.027	0.007	316	2384	100	-1	599	598	43	996	1039	Error	Error	Error	-1	599	43	996	132326	843904	0.083	3.327	0	0	0
1	10	18	"A107"	"A107"	16280	49770	100	435	475	311	65	385	385	417	270	64	13	2	0	3055	4175	2854	68	1693	1693	1717	320	18	78	70	0	0.000	0.000	0.000	0.000	0.000	0.000	0.000	0.000	0.000	0.000	0.000	0.000	0.000	0.000	0.037	0.036	0.093	0.091	5.323	0.031	0.029	316	2384	100	50	1362	1412	90	2482	2572	Error	Error	-4.768	50	1362	90	2482	150056	1319227	0.215	7.681	0	0	0
1	11	18	"A107"	"A107"	16580	49770	100	399	468	686	146	380	380	406	201	49	17	6	0	2788	3617	2121	58	1657	1657	1679	288	17	89	76	0	0.000	0.000	0.000	0.000	0.000	0.000	0.000	0.000	0.000	0.000	0.000	0.000	0.000	0.000	0.017	0.045	0.082	0.090	5.095	0.036	0.006	316	2384	100	19	1131	1150	88	1960	2048	Error	Error	-5.895	19	1131	88	1960	147790	1143118	0.308	6.729	0	0	0
1	12	18	"A107"	"A107"	16875	49765	100	390	427	201	47	380	380	419	303	72	10	1	0	2954	3482	1513	43	1681	1681	1717	590	34	81	53	0	0.000	0.000	0.000	0.000	0.000	0.000	0.000	0.000	0.000	0.000	0.000	0.000	0.000	0.000	0.008	0.026	0.099	0.091	5.464	0.117	0.183	316	2384	100	10	1273	1283	47	1801	1848	Error	Error	-6.992	10	1273	47	1801	134903	1100405	0.026	2.992	0	0	0
1	13	18	"A108"	"A108"	17185	49765	80	447	499	291	58	395	395	445	329	73	12	3	0	4361	5168	2182	42	1719	1719	1767	519	29	98	95	0	0.000	0.000	0.000	0.000	0.000	0.000	0.000	0.000	0.000	0.000	0.000	0.000	0.000	0.000	0.020	0.030	0.052	0.048	3.215	0.027	0.032	208	1512	100	52	2642	2694	104	3449	3553	Error	Error	-5.667	52	2642	104	3449	103772	1074915	0.164	6.553	0	0	0
1	14	18	"A108"	"A108"	17480	49765	100	408	444	229	51	401	401	468	1135	242	0	0	0	3152	3715	1491	40	1732	1732	1767	367	20	91	81	0	0.000	0.000	0.000	0.000	0.000	0.000	0.000	0.000	0.000	0.000	0.000	0.000	0.000	0.000	0.005	0.022	0.097	0.082	3.222	4.588	0.014	316	2384	100	7	1420	1427	43	1983	2026	Error	Error	-7.664	7	1420	43	1983	140187	1174040	-0.021	5.308	0	0	0
1	15	18	"A108"	"A108"	17780	49765	100	422	455	371	81	401	401	456	890	195	0	0	0	3520	4079	2100	51	1731	1731	1770	866	48	75	51	0	0.000	0.000	0.000	0.000	0.000	0.000	0.000	0.000	0.000	0.000	0.000	0.000	0.000	0.000	0.012	0.023	0.060	0.062	5.042	0.329	0.152	316	2384	100	21	1789	1810	54	2348	2402	Error	Error	-6.413	21	1789	54	2348	143757	1289028	-0.001	2.666	0	0	0
1	16	18	"A109"	"A109"	18080	49765	100	414	431	218	50	413	413	451	358	79	3	0	0	2277	2537	934	36	1755	1755	1784	341	19	62	39	0	0.000	0.000	0.000	0.000	0.000	0.000	0.000	0.000	0.000	0.000	0.000	0.000	0.000	0.000	0.002	0.023	0.158	0.161	4.790	0.050	0.017	316	2384	100	1	522	523	18	782	800	Error	Error	-9.028	1	522	18	782	136072	801756	-0.056	2.208	0	0	0
1	17	18	"A109"	"A109"	18380	49765	100	423	453	192	42	410	410	444	267	60	12	0	0	2371	2637	1000	37	1796	1796	1828	393	21	61	37	0	0.000	0.000	0.000	0.000	0.000	0.000	0.000	0.000	0.000	0.000	0.000	0.000	0.000	0.000	0.023	0.051	0.234	0.227	4.802	0.023	0.008	316	2384	100	13	575	588	43	841	884	Error	Error	-5.467	13	575	43	841	143281	833359	0.034	2.059	0	0	0
1	18	18	"A109"	"A109"	18680	49765	100	446	497	677	136	435	435	477	613	128	1	0	0	2491	2919	1263	43	1829	1829	1858	408	21	66	41	0	0.000	0.000	0.000	0.000	0.000	0.000	0.000	0.000	0.000	0.000	0.000	0.000	0.000	0.000	0.017	0.057	0.175	0.170	4.861	0.841	0.019	316	2384	100	11	662	673	62	1090	1152	Error	Error	-5.911	11	662	62	1090	156921	922368	0.033	2.600	0	0	0
1	1	19	"A110"	"A110"	13585	50070	85	448	470	209	44	393	393	456	673	147	0	0	0	5435	6994	3974	56	1679	1679	1710	385	22	100	99	0	0.000	0.000	0.000	0.000	0.000	0.000	0.000	0.000	0.000	0.000	0.000	0.000	0.000	0.000	0.015	0.014	0.029	0.025	3.893	0.014	0.041	208	1660	100	55	3756	3811	77	5315	5392	Error	Error	-6.094	55	3756	77	5315	97671	1454838	0.021	13.725	0	0	0
1	2	19	"A110"	"A110"	13880	50070	95	415	439	187	42	386	386	414	302	72	10	0	0	4966	6741	4314	63	1656	1656	1714	1151	67	88	64	0	0.000	0.000	0.000	0.000	0.000	0.000	0.000	0.000	0.000	0.000	0.000	0.000	0.000	0.000	0.009	0.010	0.034	0.033	3.335	0.010	0.026	256	2088	100	29	3310	3339	53	5085	5138	Error	Error	-6.835	29	3310	53	5085	112316	1725652	0.083	4.368	0	0	0
1	3	19	"A110"	"A110"	14185	50065	100	415	432	196	45	385	385	423	318	75	7	0	0	3747	5257	3806	72	1666	1666	1692	334	19	87	80	0	0.000	0.000	0.000	0.000	0.000	0.000	0.000	0.000	0.000	0.000	0.000	0.000	0.000	0.000	0.014	0.013	0.047	0.049	5.580	0.010	0.014	316	2384	100	30	2081	2111	47	3591	3638	Error	Error	-6.116	30	2081	47	3591	136549	1661096	0.028	10.674	0	0	0
1	4	19	"A111"	"A111"	14490	50065	85	420	443	198	44	392	392	440	567	128	0	0	0	4008	4813	2261	46	1667	1667	1695	378	22	98	94	0	0.000	0.000	0.000	0.000	0.000	0.000	0.000	0.000	0.000	0.000	0.000	0.000	0.000	0.000	0.012	0.016	0.054	0.046	3.617	0.009	0.004	208	1660	100	28	2341	2369	51	3146	3197	Error	Error	-6.386	28	2341	51	3146	92203	1001038	0.005	8.249	0	0	0
1	5	19	"A111"	"A111"	14785	50065	100	402	450	254	56	379	379	421	382	90	6	0	0	3065	3930	2272	57	1665	1665	1677	279	16	89	82	0	0.000	0.000	0.000	0.000	0.000	0.000	0.000	0.000	0.000	0.000	0.000	0.000	0.000	0.000	0.016	0.031	0.085	0.077	5.525	0.020	0.007	316	2384	100	23	1400	1423	71	2265	2336	Error	Error	-5.928	23	1400	71	2265	142080	1241872	0.076	8.075	0	0	0
1	6	19	"A111"	"A111"	15085	50070	95	391	425	190	44	383	383	410	203	49	19	3	0	3696	4233	1609	38	1675	1675	1726	613	35	95	75	0	0.000	0.000	0.000	0.000	0.000	0.000	0.000	0.000	0.000	0.000	0.000	0.000	0.000	0.000	0.004	0.016	0.063	0.060	4.044	0.014	0.012	256	2088	100	8	2021	2029	42	2558	2600	Error	Error	-7.981	8	2021	42	2558	108679	1083639	0.074	4.090	0	0	0
1	7	19	"A112"	"A112"	15390	50075	90	457	480	205	42	388	388	430	399	92	10	0	0	8563	8721	4516	51	1666	1666	1688	313	18	100	99	0	0.000	0.000	0.000	0.000	0.000	0.000	0.000	0.000	0.000	0.000	0.000	0.000	0.000	0.000	0.010	0.013	0.023	0.020	3.722	0.012	0.045	256	1924	100	69	6897	6966	92	7055	7147	Error	Error	-6.643	69	6897	92	7055	122902	2232499	0.125	22.470	0	0	0
1	8	19	"A112"	"A112"	15685	50070	100	434	450	199	44	386	386	448	954	212	0	0	0	5870	7361	4223	57	1685	1685	1723	444	25	98	96	0	0.000	0.000	0.000	0.000	0.000	0.000	0.000	0.000	0.000	0.000	0.000	0.000	0.000	0.000	0.011	0.011	0.030	0.028	3.711	0.008	0.016	316	2384	100	48	4185	4233	64	5676	5740	Error	Error	-6.446	48	4185	64	5676	142245	2326083	0.002	12.698	0	0	0
1	9	19	"A112"	"A112"	15985	50075	95	414	465	219	47	384	384	429	414	96	7	1	0	5295	7227	4424	61	1663	1663	1691	335	19	100	99	0	0.000	0.000	0.000	0.000	0.000	0.000	0.000	0.000	0.000	0.000	0.000	0.000	0.000	0.000	0.008	0.015	0.033	0.029	3.584	0.015	0.064	256	2088	100	30	3632	3662	81	5564	5645	Error	Error	-6.920	30	3632	81	5564	119143	1850214	0.087	16.525	0	0	0
1	10	19	"A113"	"A113"	16295	50070	85	402	423	170	40	376	376	415	284	68	9	0	0	5019	6038	3161	52	1675	1675	1715	341	19	100	96	0	0.000	0.000	0.000	0.000	0.000	0.000	0.000	0.000	0.000	0.000	0.000	0.000	0.000	0.000	0.008	0.011	0.036	0.029	3.243	0.009	0.011	208	1660	100	26	3344	3370	47	4363	4410	Error	Error	-7.007	26	3344	47	4363	87916	1255955	0.028	12.677	0	0	0
1	11	19	"A113"	"A113"	16585	50070	90	397	422	185	43	391	391	431	490	113	1	0	0	4415	5272	2853	54	1672	1672	1697	354	20	98	96	0	0.000	0.000	0.000	0.000	0.000	0.000	0.000	0.000	0.000	0.000	0.000	0.000	0.000	0.000	0.002	0.009	0.041	0.041	3.713	0.008	0.007	256	1924	100	6	2743	2749	31	3600	3631	Error	Error	-8.837	6	2743	31	3600	108111	1349513	-0.018	10.099	0	0	0
1	12	19	"A113"	"A113"	16885	50070	95	399	433	197	45	391	391	425	293	68	10	1	0	3758	4976	2963	59	1704	1704	1720	347	20	97	91	0	0.000	0.000	0.000	0.000	0.000	0.000	0.000	0.000	0.000	0.000	0.000	0.000	0.000	0.000	0.004	0.013	0.042	0.042	4.652	0.004	0.001	256	2088	100	8	2054	2062	42	3272	3314	Error	Error	-8.004	8	2054	42	3272	110898	1273928	0.027	9.383	0	0	0
1	13	19	"A114"	"A114"	17195	50070	90	464	503	217	43	412	412	530	1709	322	0	0	0	11261	10765	3848	35	1753	1753	1792	458	25	100	100	0	0.000	0.000	0.000	0.000	0.000	0.000	0.000	0.000	0.000	0.000	0.000	0.000	0.000	0.000	0.005	0.010	0.022	0.017	3.025	0.010	0.003	256	1924	100	52	9508	9560	91	9012	9103	Error	Error	-7.514	52	9508	91	9012	128817	2755770	-0.016	19.592	0	0	0
1	14	19	"A114"	"A114"	17490	50070	100	487	525	282	53	392	392	430	429	99	9	0	0	12028	11443	3401	29	1735	1735	1789	445	24	99	97	0	0.000	0.000	0.000	0.000	0.000	0.000	0.000	0.000	0.000	0.000	0.000	0.000	0.000	0.000	0.009	0.014	0.018	0.015	3.206	0.012	0.034	316	2384	100	95	10293	10388	133	9708	9841	Error	Error	-6.760	95	10293	133	9708	165916	3615851	0.221	21.694	0	0	0
1	15	19	"A114"	"A114"	17785	50070	90	465	495	188	37	403	403	425	206	48	25	5	0	10732	10412	3687	35	1738	1738	1774	742	41	100	100	0	0.000	0.000	0.000	0.000	0.000	0.000	0.000	0.000	0.000	0.000	0.000	0.000	0.000	0.000	0.007	0.011	0.019	0.014	3.485	0.010	0.049	256	1924	100	62	8994	9056	92	8674	8766	Error	Error	-7.181	62	8994	92	8674	126622	2665435	0.340	11.642	0	0	0
1	16	19	"A115"	"A115"	18080	50065	100	437	483	275	56	408	408	436	204	46	18	6	0	2937	3953	2691	68	1776	1776	1812	536	29	67	54	0	0.000	0.000	0.000	0.000	0.000	0.000	0.000	0.000	0.000	0.000	0.000	0.000	0.000	0.000	0.025	0.034	0.093	0.105	5.929	0.027	0.036	316	2384	100	29	1161	1190	75	2177	2252	Error	Error	-5.323	29	1161	75	2177	152712	1249258	0.230	3.994	0	0	0
1	17	19	"A115"	"A115"	18380	50065	100	464	487	207	42	422	422	451	249	55	16	2	0	3192	4026	2281	56	1806	1806	1839	651	35	79	54	0	0.000	0.000	0.000	0.000	0.000	0.000	0.000	0.000	0.000	0.000	0.000	0.000	0.000	0.000	0.030	0.029	0.080	0.080	3.943	0.035	0.036	316	2384	100	42	1386	1428	65	2220	2285	Error	Error	-5.044	42	1386	65	2220	153828	1272161	0.145	3.359	0	0	0
1	18	19	"A115"	"A115"	18680	50065	95	470	521	367	70	430	430	500	1464	292	0	0	0	3471	4323	2315	53	1854	1854	1905	929	48	74	44	0	0.000	0.000	0.000	0.000	0.000	0.000	0.000	0.000	0.000	0.000	0.000	0.000	0.000	0.000	0.025	0.037	0.083	0.083	3.949	0.141	0.021	256	2088	100	40	1617	1657	91	2469	2560	Error	Error	-5.337	40	1617	91	2469	133453	1106621	0.014	2.603	0	0	0
1	1	20	"A116"	"A116"	13580	50370	85	565	591	223	37	401	401	422	204	48	41	17	0	17056	16972	1936	11	1698	1698	1808	876	48	100	100	0	0.000	0.000	0.000	0.000	0.000	0.000	0.000	0.000	0.000	0.000	0.000	0.000	0.000	0.000	0.011	0.012	0.014	0.012	2.701	0.012	0.158	208	1660	100	164	15358	15522	190	15274	15464	Error	Error	-6.549	164	15358	190	15274	122867	3530074	0.828	17.311	0	0	0
1	2	20	"A116"	"A116"	13885	50370	95	492	539	247	45	388	388	482	1724	357	0	0	0	10890	11188	5492	49	1672	1672	1747	874	50	100	100	0	0.000	0.000	0.000	0.000	0.000	0.000	0.000	0.000	0.000	0.000	0.000	0.000	0.000	0.000	0.011	0.016	0.022	0.020	2.974	0.014	0.086	256	2088	100	104	9218	9322	151	9516	9667	Error	Error	-6.470	104	9218	151	9516	138043	2864051	0.033	10.802	0	0	0
1	3	20	"A116"	"A116"	14185	50370	100	509	555	486	87	407	407	490	1562	318	0	0	0	9494	10827	5546	51	1687	1687	1748	1162	66	97	93	0	0.000	0.000	0.000	0.000	0.000	0.000	0.000	0.000	0.000	0.000	0.000	0.000	0.000	0.000	0.013	0.016	0.021	0.021	3.373	0.117	0.052	316	2384	100	102	7807	7909	148	9140	9288	Error	Error	-6.258	102	7807	148	9140	175277	3421390	0.042	7.813	0	0	0
1	4	20	"A117"	"A117"	14485	50370	100	368	402	191	47	381	381	415	270	65	9	1	0	2116	2351	855	36	1654	1654	1677	294	17	65	38	0	0.000	0.000	0.000	0.000	0.000	0.000	0.000	0.000	0.000	0.000	0.000	0.000	0.000	0.000	-0.028	0.030	0.251	0.259	5.800	-0.004	0.000	316	2384	100	-13	462	449	21	697	718	Error	Error	Error	-13	462	21	697	127177	742911	-0.048	2.293	0	0	0
1	5	20	"A117"	"A117"	14785	50370	95	411	478	575	120	388	388	436	1186	272	1	1	0	2368	2501	780	31	1662	1662	1687	349	20	75	50	0	0.000	0.000	0.000	0.000	0.000	0.000	0.000	0.000	0.000	0.000	0.000	0.000	0.000	0.000	0.033	0.107	0.214	0.210	4.439	0.237	0.096	256	2088	100	23	706	729	90	839	929	Error	Error	-4.940	23	706	90	839	122378	640156	0.035	2.332	0	0	0
1	6	20	"A117"	"A117"	15095	50370	80	381	403	168	41	380	380	402	202	50	15	1	0	2317	2457	686	27	1681	1681	1718	542	31	56	25	0	0.000	0.000	0.000	0.000	0.000	0.000	0.000	0.000	0.000	0.000	0.000	0.000	0.000	0.000	0.002	0.030	0.188	0.198	4.865	0.020	0.007	208	1512	100	1	636	637	23	776	799	Error	Error	-9.313	1	636	23	776	83821	510980	0.005	1.363	0	0	0
1	7	20	"A118"	"A118"	15395	50370	100	410	451	219	48	379	379	401	185	46	23	6	0	3686	5001	3402	68	1645	1645	1667	298	17	87	81	0	0.000	0.000	0.000	0.000	0.000	0.000	0.000	0.000	0.000	0.000	0.000	0.000	0.000	0.000	0.015	0.021	0.055	0.064	6.109	0.017	0.033	316	2384	100	31	2041	2072	72	3356	3428	Error	Error	-6.041	31	2041	72	3356	142413	1580428	0.270	11.188	0	0	0
1	8	20	"A118"	"A118"	15695	50370	95	444	460	197	42	395	395	424	285	67	14	1	0	4557	6166	3685	59	1668	1668	1728	935	54	87	66	0	0.000	0.000	0.000	0.000	0.000	0.000	0.000	0.000	0.000	0.000	0.000	0.000	0.000	0.000	0.017	0.014	0.042	0.042	3.433	0.011	0.024	256	2088	100	49	2889	2938	65	4498	4563	Error	Error	-5.882	49	2889	65	4498	117690	1578575	0.126	4.747	0	0	0
1	9	20	"A118"	"A118"	15990	50370	100	422	436	187	42	380	380	415	415	100	4	0	0	3355	4883	3238	66	1674	1674	1685	294	17	95	87	0	0.000	0.000	0.000	0.000	0.000	0.000	0.000	0.000	0.000	0.000	0.000	0.000	0.000	0.000	0.025	0.017	0.058	0.058	4.934	0.012	0.020	316	2384	100	42	1681	1723	56	3209	3265	Error	Error	-5.323	42	1681	56	3209	137759	1543123	0.051	10.878	0	0	0
1	10	20	"A119"	"A119"	16290	50365	100	411	460	629	136	391	391	422	401	95	3	0	0	2591	3222	1829	56	1670	1670	1699	445	26	68	51	0	0.000	0.000	0.000	0.000	0.000	0.000	0.000	0.000	0.000	0.000	0.000	0.000	0.000	0.000	0.022	0.044	0.114	0.135	5.481	0.221	0.107	316	2384	100	20	921	941	69	1552	1621	Error	Error	-5.525	20	921	69	1552	145385	1018034	0.095	3.422	0	0	0
1	11	20	"A119"	"A119"	16585	50360	85	422	447	210	46	387	387	407	184	45	20	6	0	2962	3868	2134	55	1691	1691	1741	957	54	60	37	0	0.000	0.000	0.000	0.000	0.000	0.000	0.000	0.000	0.000	0.000	0.000	0.000	0.000	0.000	0.028	0.028	0.082	0.077	4.720	0.017	0.014	208	1660	100	35	1271	1306	60	2177	2237	Error	Error	-5.182	35	1271	60	2177	92905	804467	0.217	2.223	0	0	0
1	12	20	"A119"	"A119"	16890	50375	90	405	446	201	45	402	402	430	301	70	11	1	0	2820	3375	1418	42	1689	1689	1709	306	17	93	79	0	0.000	0.000	0.000	0.000	0.000	0.000	0.000	0.000	0.000	0.000	0.000	0.000	0.000	0.000	0.003	0.026	0.096	0.098	4.683	0.021	0.014	256	1924	100	3	1131	1134	44	1686	1730	Error	Error	-8.558	3	1131	44	1686	114299	863955	0.053	5.444	0	0	0
1	13	20	"A120"	"A120"	17190	50375	100	408	432	181	41	399	399	426	221	51	15	2	0	2367	2744	1218	44	1705	1705	1719	286	16	72	53	0	0.000	0.000	0.000	0.000	0.000	0.000	0.000	0.000	0.000	0.000	0.000	0.000	0.000	0.000	0.014	0.032	0.156	0.176	4.914	0.023	0.007	316	2384	100	9	662	671	33	1039	1072	Error	Error	-6.201	9	662	33	1039	136564	867039	0.027	3.584	0	0	0
1	14	20	"A120"	"A120"	17495	50375	90	392	424	195	45	402	402	430	234	54	14	2	0	2508	2884	1198	41	1706	1706	1757	705	40	54	27	0	0.000	0.000	0.000	0.000	0.000	0.000	0.000	0.000	0.000	0.000	0.000	0.000	0.000	0.000	-0.012	0.019	0.170	0.165	4.664	0.012	0.003	256	1924	100	-10	802	792	22	1178	1200	Error	Error	Error	-10	802	22	1178	108500	738316	-0.026	1.599	0	0	0
1	15	20	"A120"	"A120"	17790	50365	80	398	424	181	42	411	411	472	612	129	0	0	0	2483	2986	1228	41	1743	1743	1791	630	35	57	37	0	0.000	0.000	0.000	0.000	0.000	0.000	0.000	0.000	0.000	0.000	0.000	0.000	0.000	0.000	-0.018	0.010	0.102	0.107	4.682	-0.001	0.000	208	1512	100	-13	740	727	13	1243	1256	Error	Error	Error	-13	740	13	1243	88202	621037	-0.078	1.897	0	0	0
1	16	20	"A121"	"A121"	18090	50365	100	503	569	596	104	428	428	452	210	46	26	7	0	7319	9979	6801	68	1781	1781	1804	330	18	96	93	0	0.000	0.000	0.000	0.000	0.000	0.000	0.000	0.000	0.000	0.000	0.000	0.000	0.000	0.000	0.014	0.017	0.020	0.025	4.150	0.019	0.072	316	2384	100	75	5538	5613	141	8198	8339	Error	Error	-6.206	75	5538	141	8198	179743	3153266	0.557	24.773	0	0	0
1	17	20	"A121"	"A121"	18395	50365	95	520	552	222	40	433	433	458	280	61	23	4	0	9744	11897	7779	65	1825	1825	1864	429	23	100	99	0	0.000	0.000	0.000	0.000	0.000	0.000	0.000	0.000	0.000	0.000	0.000	0.000	0.000	0.000	0.011	0.012	0.017	0.018	3.251	0.011	0.095	256	2088	100	87	7919	8006	119	10072	10191	Error	Error	-6.508	87	7919	119	10072	141279	3045550	0.336	23.387	0	0	0
1	18	20	"A121"	"A121"	18685	50365	105	553	588	292	49	438	438	480	572	119	6	0	0	8742	12423	7904	63	1866	1866	1916	694	36	99	99	0	0.000	0.000	0.000	0.000	0.000	0.000	0.000	0.000	0.000	0.000	0.000	0.000	0.000	0.000	0.017	0.014	0.019	0.020	2.658	0.013	0.109	316	2572	100	115	6876	6991	150	10557	10707	Error	Error	-5.902	115	6876	150	10557	185876	3925522	0.189	15.140	0	0	0
1	1	21	"Blank"	"Blank"	13595	50670	100	423	438	220	50	395	395	417	184	44	20	5	0	1765	1750	327	18	1682	1682	1725	808	46	1	0	0	0.000	0.000	0.000	0.000	0.000	0.000	0.000	0.000	0.000	0.000	0.000	0.000	0.000	0.000	0.337	0.632	0.630	0.570	4.672	0.007	0.001	316	2384	100	28	83	111	43	68	111	Error	Error	-1.568	28	83	43	68	138486	553028	0.114	0.031	0	0	0
1	2	21	"Blank"	"Blank"	13895	50670	100	380	406	185	45	399	399	500	1895	379	0	0	0	1654	1670	264	15	1687	1687	1756	1125	64	0	0	0	0.000	0.000	0.000	0.000	0.000	0.000	0.000	0.000	0.000	0.000	0.000	0.000	0.000	0.000	0.576	-0.412	0.667	0.636	4.156	7.921	0.006	316	2384	100	-19	-33	-52	7	-17	-10	Error	Error	-0.796	-19	-33	7	-17	128264	527698	-0.050	-0.076	0	0	0
1	3	21	"Blank"	"Blank"	14195	50670	100	413	439	206	46	403	403	428	263	61	14	1	0	1697	1743	469	26	1698	1698	1762	1181	67	1	0	0	0.000	0.000	0.000	0.000	0.000	0.000	0.000	0.000	0.000	0.000	0.000	0.000	0.000	0.000	-10.000	0.800	0.643	0.705	5.480	0.183	0.013	316	2384	100	10	-1	9	36	45	81	Error	Error	Error	10	-1	36	45	138677	550852	0.042	-0.016	0	0	0
1	4	21	"Blank"	"Blank"	14500	50665	80	375	406	246	60	397	397	418	188	44	11	1	0	1644	1669	285	17	1672	1672	1691	291	17	15	1	0	0.000	0.000	0.000	0.000	0.000	0.000	0.000	0.000	0.000	0.000	0.000	0.000	0.000	0.000	0.786	-3.000	0.584	0.572	4.822	0.095	0.003	208	1512	100	-22	-28	-50	9	-3	6	Error	Error	-0.348	-22	-28	9	-3	84431	347218	-0.064	-0.076	0	0	0
1	5	21	"Blank"	"Blank"	14795	50670	100	417	464	556	119	399	399	477	1381	289	0	0	0	1671	1688	278	16	1678	1678	1720	668	38	1	0	0	0.000	0.000	0.000	0.000	0.000	0.000	0.000	0.000	0.000	0.000	0.000	0.000	0.000	0.000	-2.571	6.500	0.627	0.684	4.722	5.552	0.214	316	2384	100	18	-7	11	65	10	75	Error	Error	Error	18	-7	65	10	146556	533430	-0.009	-0.048	0	0	0
1	6	21	"Blank"	"Blank"	15095	50670	100	408	497	887	178	390	390	419	264	63	8	2	0	1696	1722	350	20	1691	1691	1708	315	18	17	4	0	0.000	0.000	0.000	0.000	0.000	0.000	0.000	0.000	0.000	0.000	0.000	0.000	0.000	0.000	3.600	3.452	0.579	0.642	4.951	8.563	0.009	316	2384	100	18	5	23	107	31	138	Error	Error	1.848	18	5	107	31	157056	544030	0.295	0.044	0	0	0
1	7	21	"Blank"	"Blank"	15395	50675	90	392	408	189	46	395	395	421	230	54	12	2	0	1620	1629	256	15	1683	1683	1710	397	23	5	0	0	0.000	0.000	0.000	0.000	0.000	0.000	0.000	0.000	0.000	0.000	0.000	0.000	0.000	0.000	0.048	-0.241	0.763	0.770	4.413	0.096	0.009	256	1924	100	-3	-63	-66	13	-54	-41	Error	Error	-4.392	-3	-63	13	-54	104343	417142	-0.057	-0.204	0	0	0
1	8	21	"Blank"	"Blank"	15695	50665	100	365	384	161	41	390	390	411	192	46	12	0	0	1637	1668	263	15	1681	1681	1692	297	17	13	1	0	0.000	0.000	0.000	0.000	0.000	0.000	0.000	0.000	0.000	0.000	0.000	0.000	0.000	0.000	0.568	0.462	0.687	0.657	4.368	-0.007	0.000	316	2384	100	-25	-44	-69	-6	-13	-19	Error	Error	-0.816	-25	-44	-6	-13	121249	527104	-0.141	-0.081	0	0	0
1	9	21	"Blank"	"Blank"	15995	50665	100	392	412	195	47	382	382	409	205	50	15	2	0	1646	1692	337	19	1680	1680	1699	526	30	6	0	0	0.000	0.000	0.000	0.000	0.000	0.000	0.000	0.000	0.000	0.000	0.000	0.000	0.000	0.000	-0.294	2.500	0.485	0.462	4.287	0.094	0.009	316	2384	100	10	-34	-24	30	12	42	Error	Error	Error	10	-34	30	12	130292	534555	0.015	-0.013	0	0	0
1	10	21	"Blank"	"Blank"	16295	50665	100	380	394	162	41	396	396	415	189	45	12	2	0	1668	1683	267	15	1670	1670	1723	1337	77	0	0	0	0.000	0.000	0.000	0.000	0.000	0.000	0.000	0.000	0.000	0.000	0.000	0.000	0.000	0.000	8.000	-0.154	0.729	0.605	4.047	0.046	0.002	316	2384	100	-16	-2	-18	-2	13	11	Error	Error	3.000	-16	-2	-2	13	124642	531894	-0.111	-0.030	0	0	0
1	11	21	"Blank"	"Blank"	16595	50670	85	377	402	168	41	390	390	417	196	47	12	3	0	1691	1717	273	15	1720	1720	1746	305	17	13	2	0	0.000	0.000	0.000	0.000	0.000	0.000	0.000	0.000	0.000	0.000	0.000	0.000	0.000	0.000	0.448	-4.000	0.525	0.569	4.048	0.030	0.001	208	1660	100	-13	-29	-42	12	-3	9	Error	Error	-1.158	-13	-29	12	-3	83686	357076	-0.077	-0.095	0	0	0
1	12	21	"Blank"	"Blank"	16895	50665	100	390	408	210	51	401	401	427	213	49	9	1	0	1695	1718	281	16	1730	1730	1770	759	42	1	0	0	0.000	0.000	0.000	0.000	0.000	0.000	0.000	0.000	0.000	0.000	0.000	0.000	0.000	0.000	0.314	-0.583	0.609	0.628	5.117	0.123	0.004	316	2384	100	-11	-35	-46	7	-12	-5	Error	Error	-1.670	-11	-35	7	-12	129061	542987	-0.089	-0.069	0	0	0
1	13	21	"Blank"	"Blank"	17195	50665	100	397	411	170	41	400	400	429	247	57	5	0	0	1722	1744	287	16	1745	1745	1777	416	23	7	0	0	0.000	0.000	0.000	0.000	0.000	0.000	0.000	0.000	0.000	0.000	0.000	0.000	0.000	0.000	0.130	-11.000	0.617	0.670	4.418	-0.016	0.000	316	2384	100	-3	-23	-26	11	-1	10	Error	Error	-2.939	-3	-23	11	-1	129976	551034	-0.073	-0.079	0	0	0
1	14	21	"Blank"	"Blank"	17495	50665	100	367	401	181	45	406	406	433	200	46	9	2	0	1723	1721	267	15	1738	1738	1766	463	26	4	0	0	0.000	0.000	0.000	0.000	0.000	0.000	0.000	0.000	0.000	0.000	0.000	0.000	0.000	0.000	2.600	0.294	0.608	0.674	4.087	0.029	0.001	316	2384	100	-39	-15	-54	-5	-17	-22	Error	Error	1.379	-39	-15	-5	-17	126757	543750	-0.160	-0.097	0	0	0
1	15	21	"Blank"	"Blank"	17795	50665	100	417	450	201	44	404	404	428	193	45	18	5	0	1737	1877	1893	100	1754	1754	1775	312	17	15	3	0	0.000	0.000	0.000	0.000	0.000	0.000	0.000	0.000	0.000	0.000	0.000	0.000	0.000	0.000	-0.765	0.374	0.592	0.645	4.038	-0.002	0.000	316	2384	100	13	-17	-4	46	123	169	Error	Error	Error	13	-17	46	123	142088	592996	0.114	0.327	0	0	0
1	16	21	"Blank"	"Blank"	18095	50665	100	410	428	169	39	425	425	453	250	55	6	0	0	1820	1824	286	15	1785	1785	1802	320	17	14	1	0	0.000	0.000	0.000	0.000	0.000	0.000	0.000	0.000	0.000	0.000	0.000	0.000	0.000	0.000	-0.429	0.077	0.614	0.679	4.401	0.060	0.003	316	2384	100	-15	35	20	3	39	42	Error	Error	Error	-15	35	3	39	135335	576489	-0.100	0.069	0	0	0
1	17	21	"Blank"	"Blank"	18395	50665	100	437	457	188	41	431	431	452	210	46	17	3	0	1839	1863	367	19	1804	1804	1839	470	25	7	0	0	0.000	0.000	0.000	0.000	0.000	0.000	0.000	0.000	0.000	0.000	0.000	0.000	0.000	0.000	0.171	0.441	0.639	0.559	5.210	0.029	0.001	316	2384	100	6	35	41	26	59	85	Error	Error	-2.544	6	35	26	59	144518	588575	0.024	0.051	0	0	0
1	18	21	"Blank"	"Blank"	18695	50665	100	453	468	190	40	455	455	491	279	56	8	0	0	1841	1872	322	17	1880	1880	1955	575	29	4	0	0	0.000	0.000	0.000	0.000	0.000	0.000	0.000	0.000	0.000	0.000	0.000	0.000	0.000	0.000	0.051	-1.625	0.580	0.637	4.475	0.177	0.092	316	2384	100	-2	-39	-41	13	-8	5	Error	Error	-4.285	-2	-39	13	-8	147932	591515	-0.082	-0.144	0	0	0
