# Supplementary material for: Application of hybridization control probe to increase accuracy on ligation detection or minisequencing diagnostic microarrays
Source: BMC Res Notes. 2009 Dec 14;2:249. doi: 10.1186/1756-0500-2-249 (PMC2799435; doi:10.1186/1756-0500-2-249)
Supplement: Additional file 3 — Gpr_files. Zip-compressed file containing raw microarray data in GenePix results format (.gpr) and GAL (GenePix Array List) files. [file 1756-0500-2-249-S3.ZIP › gpr_files/slide4/lasi4_13-16.gpr]

ATF	1.0
30	76    
"Type=GenePix Results 3"
"DateTime=2009/04/02 15:37:43"
"Settings=C:\Axon\Data\HPV\020409\lasi4.gps"
"GalFile=C:\Axon\Data\HPV\ArrayIt_032009_InstiBioGalfile.gal"
"ArrayOfArrays=13-16"
"PixelSize=5"
"Wavelengths=532	488"
"ImageFiles=C:\Axon\Data\HPV\020409\lasi4.tif 2	C:\Axon\Data\HPV\020409\lasi4.tif 3"
"NormalizationMethod=None"
"NormalizationFactors=1	1"
"JpegImage="
"StdDev=Type 1"
"RatioFormulations=W1/W3 (/532)	W1/W4 (/488)	W3/W4 (532/488)"
"FeatureType=Circular"
"Barcode="
"BackgroundSubtraction=LocalFeature"
"ImageOrigin=0, 0"
"JpegOrigin=3920, 0"
"Creator=GenePix Pro 6.1.0.2"
"Scanner=GenePix 4200A 01 Autoloader [2]"
"FocusPosition=0"
"Temperature=24.06"
"LinesAveraged=2"
"Comment="
"PMTGain=580	540"
"ScanPower=100	100"
"LaserPower=2.69	2.56"
"Filters=Standard Green	Standard Blue"
"ScanRegion=784,0,3824,13768"
"Supplier="
"Block"	"Column"	"Row"	"Name"	"ID"	"X"	"Y"	"Dia."	"F532 Median"	"F532 Mean"	"F532 SD"	"F532 CV"	"B532"	"B532 Median"	"B532 Mean"	"B532 SD"	"B532 CV"	"% > B532+1SD"	"% > B532+2SD"	"F532 % Sat."	"F488 Median"	"F488 Mean"	"F488 SD"	"F488 CV"	"B488"	"B488 Median"	"B488 Mean"	"B488 SD"	"B488 CV"	"% > B488+1SD"	"% > B488+2SD"	"F488 % Sat."	"Ratio of Medians (1/532)"	"Ratio of Means (1/532)"	"Median of Ratios (1/532)"	"Mean of Ratios (1/532)"	"Ratios SD (1/532)"	"Rgn Ratio (1/532)"	"Rgn R2 (1/532)"	"Ratio of Medians (1/488)"	"Ratio of Means (1/488)"	"Median of Ratios (1/488)"	"Mean of Ratios (1/488)"	"Ratios SD (1/488)"	"Rgn Ratio (1/488)"	"Rgn R2 (1/488)"	"Ratio of Medians (532/488)"	"Ratio of Means (532/488)"	"Median of Ratios (532/488)"	"Mean of Ratios (532/488)"	"Ratios SD (532/488)"	"Rgn Ratio (532/488)"	"Rgn R2 (532/488)"	"F Pixels"	"B Pixels"	"Circularity"	"Sum of Medians (1/532)"	"Sum of Medians (1/488)"	"Sum of Medians (532/488)"	"Sum of Means (1/532)"	"Sum of Means (1/488)"	"Sum of Means (532/488)"	"Log Ratio (1/532)"	"Log Ratio (1/488)"	"Log Ratio (532/488)"	"F532 Median - B532"	"F488 Median - B488"	"F532 Mean - B532"	"F488 Mean - B488"	"F532 Total Intensity"	"F488 Total Intensity"	"SNR 532"	"SNR 488"	"Flags"	"Normalize"	"Autoflag"
1	1	1	"A1"	"A1"	4630	53615	85	556	573	191	33	394	394	426	261	61	32	5	0	20476	19924	3420	17	1687	1687	1740	420	24	100	100	0	0.000	0.000	0.000	0.000	0.000	0.000	0.000	0.000	0.000	0.000	0.000	0.000	0.000	0.000	0.009	0.010	0.011	0.010	2.541	0.007	0.040	208	1660	100	162	18789	18951	179	18237	18416	Error	Error	-6.858	162	18789	179	18237	119123	4144090	0.563	43.295	0	0	0
1	2	1	"A1"	"A1"	4925	53615	90	457	477	200	41	381	381	402	225	55	26	4	0	13128	12750	5591	43	1580	1580	1603	291	18	100	100	0	0.000	0.000	0.000	0.000	0.000	0.000	0.000	0.000	0.000	0.000	0.000	0.000	0.000	0.000	0.007	0.009	0.019	0.015	3.012	0.007	0.022	256	1924	100	76	11548	11624	96	11170	11266	Error	Error	-7.247	76	11548	96	11170	122024	3263958	0.333	38.306	0	0	0
1	3	1	"A1"	"A1"	5225	53615	85	482	524	257	49	382	382	421	235	55	32	5	0	13915	13893	4213	30	1665	1665	1710	596	34	100	100	0	0.000	0.000	0.000	0.000	0.000	0.000	0.000	0.000	0.000	0.000	0.000	0.000	0.000	0.000	0.008	0.012	0.016	0.013	2.733	0.011	0.085	208	1660	100	100	12250	12350	142	12228	12370	Error	Error	-6.937	100	12250	142	12228	109057	2889845	0.438	20.441	0	0	0
1	4	1	"A2"	"A2"	5520	53615	80	572	587	217	36	403	403	465	450	96	9	0	0	19785	19575	2264	11	1764	1764	1838	625	34	100	100	0	0.000	0.000	0.000	0.000	0.000	0.000	0.000	0.000	0.000	0.000	0.000	0.000	0.000	0.000	0.009	0.010	0.012	0.010	2.686	0.008	0.038	208	1512	100	169	18021	18190	184	17811	17995	Error	Error	-6.737	169	18021	184	17811	122190	4071672	0.271	28.379	0	0	0
1	5	1	"A2"	"A2"	5820	53620	90	550	563	222	39	401	401	436	321	73	24	2	0	17435	16893	2653	15	1714	1714	1762	461	26	100	100	0	0.000	0.000	0.000	0.000	0.000	0.000	0.000	0.000	0.000	0.000	0.000	0.000	0.000	0.000	0.009	0.011	0.014	0.012	2.865	0.009	0.077	256	1924	100	149	15721	15870	162	15179	15341	Error	Error	-6.721	149	15721	162	15179	144203	4324631	0.396	32.822	0	0	0
1	6	1	"A2"	"A2"	6125	53620	95	541	562	199	35	394	394	430	289	67	24	3	0	17192	16295	3328	20	1760	1760	1868	856	45	100	100	0	0.000	0.000	0.000	0.000	0.000	0.000	0.000	0.000	0.000	0.000	0.000	0.000	0.000	0.000	0.010	0.012	0.013	0.011	3.061	0.010	0.045	256	2088	100	147	15432	15579	168	14535	14703	Error	Error	-6.714	147	15432	168	14535	143977	4171423	0.457	16.854	0	0	0
1	7	1	"A3"	"A3"	6420	53615	100	499	514	187	36	431	431	495	670	135	0	0	0	13609	11968	5684	47	1735	1735	1780	587	32	96	89	0	0.000	0.000	0.000	0.000	0.000	0.000	0.000	0.000	0.000	0.000	0.000	0.000	0.000	0.000	0.006	0.008	0.015	0.014	3.296	0.009	0.004	316	2384	100	68	11874	11942	83	10233	10316	Error	Error	-7.448	68	11874	83	10233	162353	3781889	0.028	17.356	0	0	0
1	8	1	"A3"	"A3"	6720	53615	100	499	531	217	40	490	490	539	596	110	0	0	0	11647	10873	6101	56	1853	1853	1925	850	44	88	85	0	0.000	0.000	0.000	0.000	0.000	0.000	0.000	0.000	0.000	0.000	0.000	0.000	0.000	0.000	0.001	0.005	0.019	0.023	5.872	0.005	0.001	316	2384	100	9	9794	9803	41	9020	9061	Error	Error	Error	9	9794	41	9020	167659	3435958	-0.013	10.527	0	0	0
1	9	1	"A3"	"A3"	7025	53620	90	503	527	227	43	422	422	459	265	57	19	4	0	11998	11973	5418	45	1783	1783	1812	366	20	100	100	0	0.000	0.000	0.000	0.000	0.000	0.000	0.000	0.000	0.000	0.000	0.000	0.000	0.000	0.000	0.008	0.010	0.016	0.014	3.001	0.010	0.071	256	1924	100	81	10215	10296	105	10190	10295	Error	Error	-6.979	81	10215	105	10190	134942	3065029	0.257	27.762	0	0	0
1	10	1	"A4"	"A4"	7325	53620	85	476	488	217	44	358	358	385	175	45	34	12	0	14787	14699	1964	13	1585	1585	1666	641	38	100	100	0	0.000	0.000	0.000	0.000	0.000	0.000	0.000	0.000	0.000	0.000	0.000	0.000	0.000	0.000	0.009	0.010	0.013	0.011	2.930	0.008	0.059	208	1660	100	118	13202	13320	130	13114	13244	Error	Error	-6.806	118	13202	130	13114	101411	3057364	0.589	20.332	0	0	0
1	11	1	"A4"	"A4"	7625	53620	90	465	489	209	42	370	370	406	304	74	18	2	0	13216	11730	4243	36	1610	1610	1624	326	20	100	100	0	0.000	0.000	0.000	0.000	0.000	0.000	0.000	0.000	0.000	0.000	0.000	0.000	0.000	0.000	0.008	0.012	0.021	0.017	2.901	0.008	0.012	256	1924	100	95	11606	11701	119	10120	10239	Error	Error	-6.933	95	11606	119	10120	125291	3003004	0.273	31.000	0	0	0
1	12	1	"A4"	"A4"	7925	53620	90	436	637	1571	246	343	343	368	178	48	35	11	0	11980	10608	4300	40	1550	1550	1584	332	20	100	100	0	0.000	0.000	0.000	0.000	0.000	0.000	0.000	0.000	0.000	0.000	0.000	0.000	0.000	0.000	0.009	0.032	0.021	0.020	4.042	0.016	0.008	256	1924	100	93	10430	10523	294	9058	9352	Error	Error	-6.809	93	10430	294	9058	163176	2715766	1.511	27.181	0	0	0
1	13	1	"A5"	"A5"	8230	53615	85	419	443	185	41	372	372	401	186	46	23	7	0	4759	5460	2777	50	1652	1652	1674	304	18	99	97	0	0.000	0.000	0.000	0.000	0.000	0.000	0.000	0.000	0.000	0.000	0.000	0.000	0.000	0.000	0.015	0.019	0.039	0.036	3.646	0.012	0.017	208	1660	100	47	3107	3154	71	3808	3879	Error	Error	-6.047	47	3107	71	3808	92090	1135653	0.226	12.454	0	0	0
1	14	1	"A5"	"A5"	8525	53620	90	396	415	185	44	363	363	398	226	56	15	3	0	3340	4302	2310	53	1604	1604	1618	302	18	98	92	0	0.000	0.000	0.000	0.000	0.000	0.000	0.000	0.000	0.000	0.000	0.000	0.000	0.000	0.000	0.019	0.019	0.057	0.050	4.161	0.013	0.007	256	1924	100	33	1736	1769	52	2698	2750	Error	Error	-5.717	33	1736	52	2698	106347	1101244	0.075	8.887	0	0	0
1	15	1	"A5"	"A5"	8825	53610	85	377	384	174	45	334	334	359	213	59	15	3	0	4184	4387	1668	38	1531	1531	1562	294	18	98	97	0	0.000	0.000	0.000	0.000	0.000	0.000	0.000	0.000	0.000	0.000	0.000	0.000	0.000	0.000	0.016	0.018	0.043	0.042	3.307	0.015	0.017	208	1660	100	43	2653	2696	50	2856	2906	Error	Error	-5.947	43	2653	50	2856	79911	912533	0.117	9.609	0	0	0
1	16	1	"A6"	"A6"	9130	53615	90	442	530	705	133	331	331	356	163	45	41	18	0	13474	13059	3086	23	1586	1586	1610	346	21	100	100	0	0.000	0.000	0.000	0.000	0.000	0.000	0.000	0.000	0.000	0.000	0.000	0.000	0.000	0.000	0.009	0.017	0.017	0.013	3.009	0.013	0.031	256	1924	100	111	11888	11999	199	11473	11672	Error	Error	-6.743	111	11888	199	11473	135571	3343205	1.067	33.090	0	0	0
1	17	1	"A6"	"A6"	9420	53615	95	527	553	254	45	356	356	389	234	60	38	8	0	17624	17004	5031	29	1680	1680	1816	1042	57	100	100	0	0.000	0.000	0.000	0.000	0.000	0.000	0.000	0.000	0.000	0.000	0.000	0.000	0.000	0.000	0.011	0.013	0.015	0.012	2.895	0.011	0.117	256	2088	100	171	15944	16115	197	15324	15521	Error	Error	-6.543	171	15944	197	15324	141640	4353036	0.701	14.576	0	0	0
1	18	1	"A6"	"A6"	9720	53615	100	542	568	235	41	368	368	438	1455	332	0	0	0	18955	16880	5736	33	1661	1661	1740	708	40	100	100	0	0.000	0.000	0.000	0.000	0.000	0.000	0.000	0.000	0.000	0.000	0.000	0.000	0.000	0.000	0.010	0.013	0.015	0.013	3.149	0.009	0.001	316	2384	100	174	17294	17468	200	15219	15419	Error	Error	-6.635	174	17294	200	15219	179453	5334076	0.089	21.384	0	0	0
1	1	2	"A7"	"A7"	4625	53920	100	356	373	164	43	350	350	435	1000	229	0	0	0	4278	4704	2352	50	1470	1470	1513	408	26	88	82	0	0.000	0.000	0.000	0.000	0.000	0.000	0.000	0.000	0.000	0.000	0.000	0.000	0.000	0.000	0.002	0.007	0.039	0.041	5.335	0.143	0.010	316	2384	100	6	2808	2814	23	3234	3257	Error	Error	-8.870	6	2808	23	3234	117839	1486555	-0.062	7.821	0	0	0
1	2	2	"A7"	"A7"	4925	53920	100	380	404	179	44	352	352	414	824	199	0	0	0	3836	5181	3207	61	1507	1507	1539	361	23	93	84	0	0.000	0.000	0.000	0.000	0.000	0.000	0.000	0.000	0.000	0.000	0.000	0.000	0.000	0.000	0.012	0.014	0.038	0.041	4.767	0.048	0.007	316	2384	100	28	2329	2357	52	3674	3726	Error	Error	-6.378	28	2329	52	3674	127556	1637180	-0.012	10.089	0	0	0
1	3	2	"A7"	"A7"	5225	53920	100	346	372	172	46	347	347	376	267	71	7	0	0	2980	4442	2777	62	1442	1442	1463	299	20	89	79	0	0.000	0.000	0.000	0.000	0.000	0.000	0.000	0.000	0.000	0.000	0.000	0.000	0.000	0.000	-0.001	0.008	0.045	0.061	6.008	0.009	0.004	316	2384	100	-1	1538	1537	25	3000	3025	Error	Error	Error	-1	1538	25	3000	117563	1403694	-0.015	9.963	0	0	0
1	4	2	"A8"	"A8"	5530	53920	90	442	456	178	39	341	341	374	329	87	12	0	0	16549	15322	4085	26	1465	1465	1484	309	20	100	100	0	0.000	0.000	0.000	0.000	0.000	0.000	0.000	0.000	0.000	0.000	0.000	0.000	0.000	0.000	0.007	0.008	0.012	0.010	2.747	0.005	0.006	256	1924	100	101	15084	15185	115	13857	13972	Error	Error	-7.223	101	15084	115	13857	116783	3922336	0.249	44.783	0	0	0
1	5	2	"A8"	"A8"	5825	53920	100	424	443	189	42	343	343	370	243	65	21	3	0	15750	13298	7213	54	1490	1490	1548	805	52	92	90	0	0.000	0.000	0.000	0.000	0.000	0.000	0.000	0.000	0.000	0.000	0.000	0.000	0.000	0.000	0.006	0.008	0.013	0.012	3.630	0.009	0.105	316	2384	100	81	14260	14341	100	11808	11908	Error	Error	-7.460	81	14260	100	11808	139997	4202325	0.300	14.596	0	0	0
1	6	2	"A8"	"A8"	6125	53920	100	432	461	199	43	342	342	365	182	49	34	13	0	15245	13131	7405	56	1503	1503	1594	960	60	89	86	0	0.000	0.000	0.000	0.000	0.000	0.000	0.000	0.000	0.000	0.000	0.000	0.000	0.000	0.000	0.007	0.010	0.014	0.016	4.043	0.008	0.077	316	2384	100	90	13742	13832	119	11628	11747	Error	Error	-7.254	90	13742	119	11628	145593	4149250	0.527	12.018	0	0	0
1	7	2	"A9"	"A9"	6425	53920	100	443	551	776	140	346	346	428	1456	340	1	0	0	14327	12111	5492	45	1461	1461	1480	327	22	94	89	0	0.000	0.000	0.000	0.000	0.000	0.000	0.000	0.000	0.000	0.000	0.000	0.000	0.000	0.000	0.008	0.019	0.019	0.019	5.635	0.015	0.034	316	2384	100	97	12866	12963	205	10650	10855	Error	Error	-7.051	97	12866	205	10650	174021	3827212	0.084	32.511	0	0	0
1	8	2	"A9"	"A9"	6725	53920	100	432	452	210	46	366	366	441	769	174	0	0	0	13789	12143	6589	54	1538	1538	1696	1272	75	91	88	0	0.000	0.000	0.000	0.000	0.000	0.000	0.000	0.000	0.000	0.000	0.000	0.000	0.000	0.000	0.005	0.008	0.017	0.016	3.641	0.006	0.008	316	2384	100	66	12251	12317	86	10605	10691	Error	Error	-7.536	66	12251	86	10605	142722	3837090	0.014	8.213	0	0	0
1	9	2	"A9"	"A9"	7030	53925	95	427	458	259	56	339	339	406	639	157	2	1	0	12454	10687	4230	39	1504	1504	1538	447	29	100	100	0	0.000	0.000	0.000	0.000	0.000	0.000	0.000	0.000	0.000	0.000	0.000	0.000	0.000	0.000	0.008	0.013	0.021	0.017	2.994	0.011	0.008	256	2088	100	88	10950	11038	119	9183	9302	Error	Error	-6.959	88	10950	119	9183	117147	2735874	0.081	20.468	0	0	0
1	10	2	"A10"	"A10"	7335	53915	90	464	582	863	148	328	328	390	748	191	3	1	0	15187	14565	2680	18	1455	1455	1493	379	25	100	100	0	0.000	0.000	0.000	0.000	0.000	0.000	0.000	0.000	0.000	0.000	0.000	0.000	0.000	0.000	0.010	0.019	0.015	0.013	3.586	0.014	0.006	256	1924	100	136	13732	13868	254	13110	13364	Error	Error	-6.658	136	13732	254	13110	149117	3728651	0.257	34.491	0	0	0
1	11	2	"A10"	"A10"	7630	53920	95	384	414	185	44	329	329	355	215	60	25	5	0	12815	11307	3851	34	1464	1464	1503	469	31	100	100	0	0.000	0.000	0.000	0.000	0.000	0.000	0.000	0.000	0.000	0.000	0.000	0.000	0.000	0.000	0.005	0.009	0.018	0.014	2.936	0.008	0.039	256	2088	100	55	11351	11406	85	9843	9928	Error	Error	-7.689	55	11351	85	9843	105866	2894649	0.274	20.904	0	0	0
1	12	2	"A10"	"A10"	7925	53915	100	440	477	316	66	340	340	438	1518	346	0	0	0	11107	10276	4589	44	1470	1470	1542	718	46	95	93	0	0.000	0.000	0.000	0.000	0.000	0.000	0.000	0.000	0.000	0.000	0.000	0.000	0.000	0.000	0.010	0.016	0.019	0.019	3.925	0.085	0.005	316	2384	100	100	9637	9737	137	8806	8943	Error	Error	-6.591	100	9637	137	8806	150628	3247239	0.026	12.164	0	0	0
1	13	2	"A11"	"A11"	8225	53915	100	376	405	208	51	321	321	367	724	197	1	0	0	6333	6318	3326	52	1445	1445	1458	270	18	92	86	0	0.000	0.000	0.000	0.000	0.000	0.000	0.000	0.000	0.000	0.000	0.000	0.000	0.000	0.000	0.011	0.017	0.028	0.033	4.924	0.015	0.012	316	2384	100	55	4888	4943	84	4873	4957	Error	Error	-6.474	55	4888	84	4873	128025	1996345	0.052	18.000	0	0	0
1	14	2	"A11"	"A11"	8530	53920	90	403	837	3937	470	333	333	431	1137	263	3	1	0	7703	7338	2707	36	1467	1467	1501	363	24	100	100	0	0.000	0.000	0.000	0.000	0.000	0.000	0.000	0.000	0.000	0.000	0.000	0.000	0.000	0.000	0.011	0.086	0.026	0.028	3.822	0.275	0.047	256	1924	100	70	6236	6306	504	5871	6375	Error	Error	-6.477	70	6236	504	5871	214339	1878486	0.357	16.080	0	0	0
1	15	2	"A11"	"A11"	8825	53920	90	393	429	201	46	334	334	392	632	161	1	0	0	7774	7857	3116	39	1490	1490	1518	354	23	100	100	0	0.000	0.000	0.000	0.000	0.000	0.000	0.000	0.000	0.000	0.000	0.000	0.000	0.000	0.000	0.009	0.015	0.025	0.020	3.523	0.010	0.007	256	1924	100	59	6284	6343	95	6367	6462	Error	Error	-6.735	59	6284	95	6367	109872	2011392	0.059	17.907	0	0	0
1	16	2	"A12"	"A12"	9125	53915	100	416	881	3959	449	340	340	378	416	110	15	4	0	8924	8008	3930	49	1502	1502	1522	303	19	93	89	0	0.000	0.000	0.000	0.000	0.000	0.000	0.000	0.000	0.000	0.000	0.000	0.000	0.000	0.000	0.010	0.083	0.035	0.034	5.581	0.215	0.060	316	2384	100	76	7422	7498	541	6506	7047	Error	Error	-6.610	76	7422	541	6506	278483	2530495	1.209	21.406	0	0	0
1	17	2	"A12"	"A12"	9425	53915	90	458	508	674	132	337	337	485	2271	468	0	0	0	10877	9829	4322	43	1552	1552	1604	450	28	100	100	0	0.000	0.000	0.000	0.000	0.000	0.000	0.000	0.000	0.000	0.000	0.000	0.000	0.000	0.000	0.013	0.021	0.024	0.022	2.881	0.052	0.001	256	1924	100	121	9325	9446	171	8277	8448	Error	Error	-6.268	121	9325	171	8277	130089	2516117	0.010	18.278	0	0	0
1	18	2	"A12"	"A12"	9725	53915	90	479	487	205	42	356	356	374	168	44	41	16	0	14281	12617	4972	39	1640	1640	1707	590	34	100	99	0	0.000	0.000	0.000	0.000	0.000	0.000	0.000	0.000	0.000	0.000	0.000	0.000	0.000	0.000	0.010	0.012	0.018	0.015	3.063	0.011	0.107	256	1924	100	123	12641	12764	131	10977	11108	Error	Error	-6.683	123	12641	131	10977	124624	3230031	0.673	18.492	0	0	0
1	1	3	"A13"	"A13"	4635	54220	85	464	486	230	47	341	341	426	1275	299	0	0	0	14855	15061	2767	18	1535	1535	1691	1010	59	100	100	0	0.000	0.000	0.000	0.000	0.000	0.000	0.000	0.000	0.000	0.000	0.000	0.000	0.000	0.000	0.009	0.011	0.016	0.013	2.949	0.014	0.002	208	1660	100	123	13320	13443	145	13526	13671	Error	Error	-6.759	123	13320	145	13526	101115	3132730	0.047	13.238	0	0	0
1	2	3	"A13"	"A13"	4935	54225	100	465	505	215	42	341	341	414	755	182	1	0	0	15039	14074	5561	39	1533	1533	1580	493	31	100	100	0	0.000	0.000	0.000	0.000	0.000	0.000	0.000	0.000	0.000	0.000	0.000	0.000	0.000	0.000	0.009	0.013	0.016	0.014	3.154	0.009	0.020	316	2384	100	124	13506	13630	164	12541	12705	Error	Error	-6.767	124	13506	164	12541	159424	4447243	0.121	25.343	0	0	0
1	3	3	"A13"	"A13"	5230	54220	95	462	504	303	60	330	330	357	268	75	26	5	0	14825	13887	4844	34	1508	1508	1551	555	35	100	100	0	0.000	0.000	0.000	0.000	0.000	0.000	0.000	0.000	0.000	0.000	0.000	0.000	0.000	0.000	0.010	0.014	0.015	0.013	3.263	0.012	0.048	256	2088	100	132	13317	13449	174	12379	12553	Error	Error	-6.657	132	13317	174	12379	129106	3555026	0.549	22.227	0	0	0
1	4	3	"A14"	"A14"	5535	54220	90	415	438	185	42	319	319	359	256	71	21	3	0	14271	14261	2052	14	1514	1514	1545	335	21	100	100	0	0.000	0.000	0.000	0.000	0.000	0.000	0.000	0.000	0.000	0.000	0.000	0.000	0.000	0.000	0.008	0.009	0.014	0.011	2.805	0.006	0.025	256	1924	100	96	12757	12853	119	12747	12866	Error	Error	-7.054	96	12757	119	12747	112190	3650720	0.309	37.958	0	0	0
1	5	3	"A14"	"A14"	5830	54220	100	425	455	208	45	316	316	346	212	61	29	7	0	13954	12788	4081	31	1485	1485	1511	303	20	100	100	0	0.000	0.000	0.000	0.000	0.000	0.000	0.000	0.000	0.000	0.000	0.000	0.000	0.000	0.000	0.009	0.012	0.015	0.014	3.172	0.009	0.036	316	2384	100	109	12469	12578	139	11303	11442	Error	Error	-6.838	109	12469	139	11303	143737	4040961	0.514	37.218	0	0	0
1	6	3	"A14"	"A14"	6135	54220	100	403	421	179	42	319	319	352	244	69	20	2	0	13589	12228	4083	33	1476	1476	1509	325	21	100	100	0	0.000	0.000	0.000	0.000	0.000	0.000	0.000	0.000	0.000	0.000	0.000	0.000	0.000	0.000	0.007	0.009	0.016	0.013	2.919	0.006	0.014	316	2384	100	84	12113	12197	102	10752	10854	Error	Error	-7.172	84	12113	102	10752	133069	3864021	0.283	32.982	0	0	0
1	7	3	"A15"	"A15"	6430	54220	95	416	442	201	45	328	328	356	200	56	28	7	0	14246	13559	3072	22	1517	1517	1559	428	27	100	100	0	0.000	0.000	0.000	0.000	0.000	0.000	0.000	0.000	0.000	0.000	0.000	0.000	0.000	0.000	0.007	0.009	0.014	0.012	3.140	0.006	0.018	256	2088	100	88	12729	12817	114	12042	12156	Error	Error	-7.176	88	12729	114	12042	113125	3471149	0.430	28.037	0	0	0
1	8	3	"A15"	"A15"	6730	54215	100	415	464	377	81	340	340	443	1118	252	0	0	0	11966	10427	4895	46	1530	1530	1613	799	49	96	93	0	0.000	0.000	0.000	0.000	0.000	0.000	0.000	0.000	0.000	0.000	0.000	0.000	0.000	0.000	0.007	0.014	0.020	0.018	3.548	0.011	0.026	316	2384	100	75	10436	10511	124	8897	9021	Error	Error	-7.120	75	10436	124	8897	146580	3294984	0.019	11.031	0	0	0
1	9	3	"A15"	"A15"	7030	54215	100	420	483	542	112	338	338	635	3427	539	0	0	0	12256	10275	4545	44	1511	1511	1612	1702	105	83	82	0	0.000	0.000	0.000	0.000	0.000	0.000	0.000	0.000	0.000	0.000	0.000	0.000	0.000	0.000	0.008	0.017	0.019	0.022	4.298	0.013	0.003	316	2384	100	82	10745	10827	145	8764	8909	Error	Error	-7.034	82	10745	145	8764	152624	3247045	-0.044	5.090	0	0	0
1	10	3	"A16"	"A16"	7330	54215	100	402	413	175	42	324	324	387	604	156	0	0	0	12441	11036	3975	36	1473	1473	1505	384	25	95	92	0	0.000	0.000	0.000	0.000	0.000	0.000	0.000	0.000	0.000	0.000	0.000	0.000	0.000	0.000	0.007	0.009	0.016	0.015	3.820	0.005	0.004	316	2384	100	78	10968	11046	89	9563	9652	Error	Error	-7.136	78	10968	89	9563	130506	3487324	0.043	24.820	0	0	0
1	11	3	"A16"	"A16"	7630	54220	95	397	410	190	46	323	323	389	952	244	0	0	0	9354	9054	3289	36	1483	1483	1520	380	25	100	100	0	0.000	0.000	0.000	0.000	0.000	0.000	0.000	0.000	0.000	0.000	0.000	0.000	0.000	0.000	0.009	0.011	0.018	0.017	3.154	0.011	0.055	256	2088	100	74	7871	7945	87	7571	7658	Error	Error	-6.733	74	7871	87	7571	104906	2317708	0.022	19.826	0	0	0
1	12	3	"A16"	"A16"	7930	54215	95	433	445	210	47	318	318	421	1757	417	0	0	0	12384	10567	4305	40	1539	1539	1608	566	35	100	100	0	0.000	0.000	0.000	0.000	0.000	0.000	0.000	0.000	0.000	0.000	0.000	0.000	0.000	0.000	0.011	0.014	0.017	0.016	3.233	0.011	0.002	256	2088	100	115	10845	10960	127	9028	9155	Error	Error	-6.559	115	10845	127	9028	113909	2705196	0.014	15.829	0	0	0
1	13	3	"A17"	"A17"	8235	54215	90	404	431	212	49	316	316	349	245	70	19	2	0	8732	8738	1369	15	1504	1504	1529	337	22	100	100	0	0.000	0.000	0.000	0.000	0.000	0.000	0.000	0.000	0.000	0.000	0.000	0.000	0.000	0.000	0.012	0.016	0.022	0.016	3.727	0.012	0.044	256	1924	100	88	7228	7316	115	7234	7349	Error	Error	-6.360	88	7228	115	7234	110292	2236986	0.335	21.392	0	0	0
1	14	3	"A17"	"A17"	8530	54215	95	368	407	275	67	324	324	380	475	125	3	0	0	7710	7190	2212	30	1494	1494	1522	389	25	100	100	0	0.000	0.000	0.000	0.000	0.000	0.000	0.000	0.000	0.000	0.000	0.000	0.000	0.000	0.000	0.007	0.015	0.028	0.024	2.947	0.011	0.003	256	2088	100	44	6216	6260	83	5696	5779	Error	Error	-7.142	44	6216	83	5696	104292	1840704	0.057	14.571	0	0	0
1	15	3	"A17"	"A17"	8830	54215	100	395	437	364	83	321	321	364	365	100	7	1	0	8497	7887	2878	36	1508	1508	1521	285	18	100	99	0	0.000	0.000	0.000	0.000	0.000	0.000	0.000	0.000	0.000	0.000	0.000	0.000	0.000	0.000	0.011	0.018	0.027	0.021	3.804	0.009	0.007	316	2384	100	74	6989	7063	116	6379	6495	Error	Error	-6.561	74	6989	116	6379	137976	2492443	0.200	22.337	0	0	0
1	16	3	"A18"	"A18"	9130	54215	100	434	505	574	113	331	331	400	830	207	1	0	0	11345	10329	4530	43	1536	1536	1580	505	31	94	88	0	0.000	0.000	0.000	0.000	0.000	0.000	0.000	0.000	0.000	0.000	0.000	0.000	0.000	0.000	0.011	0.020	0.021	0.022	3.936	0.019	0.067	316	2384	100	103	9809	9912	174	8793	8967	Error	Error	-6.573	103	9809	174	8793	159729	3263850	0.127	17.325	0	0	0
1	17	3	"A18"	"A18"	9430	54215	90	444	556	724	130	331	331	383	633	165	5	2	0	10347	10260	2232	21	1581	1581	1630	466	28	100	100	0	0.000	0.000	0.000	0.000	0.000	0.000	0.000	0.000	0.000	0.000	0.000	0.000	0.000	0.000	0.013	0.026	0.022	0.018	3.193	0.023	0.046	256	1924	100	113	8766	8879	225	8679	8904	Error	Error	-6.278	113	8766	225	8679	142399	2626612	0.273	18.519	0	0	0
1	18	3	"A18"	"A18"	9720	54215	90	523	930	2394	257	338	338	366	252	68	39	17	0	10386	10487	3451	32	1607	1607	1860	1465	78	100	98	0	0.000	0.000	0.000	0.000	0.000	0.000	0.000	0.000	0.000	0.000	0.000	0.000	0.000	0.000	0.021	0.067	0.030	0.029	3.501	0.056	0.037	256	1924	100	185	8779	8964	592	8880	9472	Error	Error	-5.568	185	8779	592	8880	238034	2684786	2.238	5.889	0	0	0
1	1	4	"A19"	"A19"	4635	54520	90	393	447	269	60	321	321	399	1181	295	0	0	0	10908	11097	1802	16	1506	1506	1560	645	41	100	100	0	0.000	0.000	0.000	0.000	0.000	0.000	0.000	0.000	0.000	0.000	0.000	0.000	0.000	0.000	0.008	0.013	0.016	0.013	3.292	0.059	0.022	256	1924	100	72	9402	9474	126	9591	9717	Error	Error	-7.029	72	9402	126	9591	114362	2840755	0.041	14.786	0	0	0
1	2	4	"A19"	"A19"	4935	54520	95	342	384	236	61	319	319	375	521	138	2	0	0	7864	7231	2345	32	1482	1482	1523	398	26	100	100	0	0.000	0.000	0.000	0.000	0.000	0.000	0.000	0.000	0.000	0.000	0.000	0.000	0.000	0.000	0.004	0.011	0.022	0.019	3.481	0.008	0.006	256	2088	100	23	6382	6405	65	5749	5814	Error	Error	-8.116	23	6382	65	5749	98372	1851066	0.017	14.342	0	0	0
1	3	4	"A19"	"A19"	5230	54510	100	349	380	222	58	307	307	333	195	58	17	4	0	5886	5779	2546	44	1448	1448	1491	445	29	91	88	0	0.000	0.000	0.000	0.000	0.000	0.000	0.000	0.000	0.000	0.000	0.000	0.000	0.000	0.000	0.009	0.017	0.029	0.030	4.108	0.010	0.010	316	2384	100	42	4438	4480	73	4331	4404	Error	Error	-6.723	42	4438	73	4331	120037	1826091	0.241	9.636	0	0	0
1	4	4	"A20"	"A20"	5530	54510	100	390	445	408	91	310	310	342	286	83	12	2	0	9882	8218	3965	48	1485	1485	1546	576	37	83	77	0	0.000	0.000	0.000	0.000	0.000	0.000	0.000	0.000	0.000	0.000	0.000	0.000	0.000	0.000	0.010	0.020	0.019	0.028	6.344	0.011	0.011	316	2384	100	80	8397	8477	135	6733	6868	Error	Error	-6.714	80	8397	135	6733	140611	2596790	0.360	11.583	0	0	0
1	5	4	"A20"	"A20"	5830	54510	100	391	441	352	79	314	314	350	360	102	8	2	0	10365	9046	4380	48	1490	1490	1589	878	55	85	82	0	0.000	0.000	0.000	0.000	0.000	0.000	0.000	0.000	0.000	0.000	0.000	0.000	0.000	0.000	0.009	0.017	0.021	0.023	4.737	0.014	0.062	316	2384	100	77	8875	8952	127	7556	7683	Error	Error	-6.849	77	8875	127	7556	139458	2858535	0.253	8.493	0	0	0
1	6	4	"A20"	"A20"	6130	54510	100	403	450	319	70	311	311	376	923	245	1	0	0	10958	9308	4291	46	1492	1492	1738	1396	80	82	80	0	0.000	0.000	0.000	0.000	0.000	0.000	0.000	0.000	0.000	0.000	0.000	0.000	0.000	0.000	0.010	0.018	0.024	0.027	4.850	0.023	0.004	316	2384	100	92	9466	9558	139	7816	7955	Error	Error	-6.685	92	9466	139	7816	142114	2941183	0.080	5.423	0	0	0
1	7	4	"A21"	"A21"	6430	54510	100	386	428	272	63	308	308	333	180	54	28	10	0	10454	9253	3323	35	1480	1480	1533	578	37	92	89	0	0.000	0.000	0.000	0.000	0.000	0.000	0.000	0.000	0.000	0.000	0.000	0.000	0.000	0.000	0.009	0.015	0.022	0.022	4.501	0.009	0.032	316	2384	100	78	8974	9052	120	7773	7893	Error	Error	-6.846	78	8974	120	7773	135162	2923943	0.528	13.356	0	0	0
1	8	4	"A21"	"A21"	6730	54510	100	379	416	404	97	305	305	345	416	120	7	0	0	10512	8892	4075	45	1478	1478	1619	1151	71	87	83	0	0.000	0.000	0.000	0.000	0.000	0.000	0.000	0.000	0.000	0.000	0.000	0.000	0.000	0.000	0.008	0.015	0.020	0.023	4.935	0.016	0.051	316	2384	100	74	9034	9108	111	7414	7525	Error	Error	-6.932	74	9034	111	7414	131460	2809773	0.171	6.319	0	0	0
1	9	4	"A21"	"A21"	7030	54510	100	388	487	722	148	312	312	397	896	225	2	0	0	11037	9372	4182	44	1473	1473	1547	725	46	91	90	0	0.000	0.000	0.000	0.000	0.000	0.000	0.000	0.000	0.000	0.000	0.000	0.000	0.000	0.000	0.008	0.022	0.023	0.023	4.388	0.014	0.002	316	2384	100	76	9564	9640	175	7899	8074	Error	Error	-6.975	76	9564	175	7899	154044	2961529	0.100	10.793	0	0	0
1	10	4	"A22"	"A22"	7335	54515	95	374	428	374	87	326	326	505	2446	484	0	0	0	10979	10979	1426	12	1480	1480	1572	1518	96	100	100	0	0.000	0.000	0.000	0.000	0.000	0.000	0.000	0.000	0.000	0.000	0.000	0.000	0.000	0.000	0.005	0.011	0.015	0.014	3.097	0.025	0.014	256	2088	100	48	9499	9547	102	9499	9601	Error	Error	-7.629	48	9499	102	9499	109501	2810725	-0.031	6.197	0	0	0
1	11	4	"A22"	"A22"	7630	54510	100	361	420	380	90	300	300	338	311	92	12	2	0	11335	9511	3912	41	1477	1477	1544	795	51	95	94	0	0.000	0.000	0.000	0.000	0.000	0.000	0.000	0.000	0.000	0.000	0.000	0.000	0.000	0.000	0.006	0.015	0.018	0.019	3.704	0.011	0.034	316	2384	100	61	9858	9919	120	8034	8154	Error	Error	-7.336	61	9858	120	8034	132748	3005592	0.264	10.021	0	0	0
1	12	4	"A22"	"A22"	7930	54510	100	387	397	199	50	315	315	438	1826	416	0	0	0	13203	11574	4560	39	1467	1467	1605	1049	65	93	88	0	0.000	0.000	0.000	0.000	0.000	0.000	0.000	0.000	0.000	0.000	0.000	0.000	0.000	0.000	0.006	0.008	0.015	0.014	3.604	0.019	0.002	316	2384	100	72	11736	11808	82	10107	10189	Error	Error	-7.349	72	11736	82	10107	125579	3657368	-0.022	9.503	0	0	0
1	13	4	"A23"	"A23"	8230	54510	100	386	426	489	114	310	310	393	1191	303	0	0	0	10477	9025	3565	39	1487	1487	1512	351	23	94	91	0	0.000	0.000	0.000	0.000	0.000	0.000	0.000	0.000	0.000	0.000	0.000	0.000	0.000	0.000	0.008	0.015	0.020	0.021	3.499	0.016	0.001	316	2384	100	76	8990	9066	116	7538	7654	Error	Error	-6.886	76	8990	116	7538	134583	2852031	0.028	21.405	0	0	0
1	14	4	"A23"	"A23"	8535	54515	100	371	478	901	188	301	301	343	395	115	6	1	0	10755	10113	2338	23	1457	1457	1489	337	22	100	100	0	0.000	0.000	0.000	0.000	0.000	0.000	0.000	0.000	0.000	0.000	0.000	0.000	0.000	0.000	0.008	0.020	0.018	0.016	3.461	0.022	0.033	316	2384	100	70	9298	9368	177	8656	8833	Error	Error	-7.053	70	9298	177	8656	150978	3195787	0.342	25.591	0	0	0
1	15	4	"A23"	"A23"	8830	54505	100	391	582	1264	217	314	314	440	1977	449	1	1	0	10483	8937	3568	39	1498	1498	1561	630	40	95	93	0	0.000	0.000	0.000	0.000	0.000	0.000	0.000	0.000	0.000	0.000	0.000	0.000	0.000	0.000	0.009	0.036	0.023	0.026	4.282	0.030	0.029	316	2384	100	77	8985	9062	268	7439	7707	Error	Error	-6.867	77	8985	268	7439	184015	2824095	0.072	11.708	0	0	0
1	16	4	"A24"	"A24"	9140	54505	85	438	478	337	70	313	313	347	244	70	26	5	0	12757	12877	1469	11	1504	1504	1583	643	40	100	100	0	0.000	0.000	0.000	0.000	0.000	0.000	0.000	0.000	0.000	0.000	0.000	0.000	0.000	0.000	0.011	0.015	0.015	0.013	3.108	0.012	0.069	208	1660	100	125	11253	11378	165	11373	11538	Error	Error	-6.492	125	11253	165	11373	99388	2678447	0.537	17.565	0	0	0
1	17	4	"A24"	"A24"	9430	54505	95	417	443	197	44	304	304	328	162	49	40	14	0	14163	13943	2494	17	1535	1535	1602	618	38	100	100	0	0.000	0.000	0.000	0.000	0.000	0.000	0.000	0.000	0.000	0.000	0.000	0.000	0.000	0.000	0.009	0.011	0.016	0.012	2.697	0.010	0.094	256	2088	100	113	12628	12741	139	12408	12547	Error	Error	-6.804	113	12628	139	12408	113389	3569324	0.710	19.969	0	0	0
1	18	4	"A24"	"A24"	9730	54505	95	380	402	175	43	322	322	353	214	60	20	3	0	10882	10588	2301	21	1550	1550	1665	829	49	100	100	0	0.000	0.000	0.000	0.000	0.000	0.000	0.000	0.000	0.000	0.000	0.000	0.000	0.000	0.000	0.006	0.009	0.016	0.014	2.975	0.006	0.025	256	2088	100	58	9332	9390	80	9038	9118	Error	Error	-7.330	58	9332	80	9038	102995	2710554	0.229	10.764	0	0	0
1	1	5	"A25"	"A25"	4640	54820	90	375	396	177	44	315	315	564	2967	526	0	0	0	10414	10549	1946	18	1504	1504	1609	1094	67	100	100	0	0.000	0.000	0.000	0.000	0.000	0.000	0.000	0.000	0.000	0.000	0.000	0.000	0.000	0.000	0.007	0.009	0.017	0.014	2.943	0.028	0.003	256	1924	100	60	8910	8970	81	9045	9126	Error	Error	-7.214	60	8910	81	9045	101400	2700629	-0.057	8.172	0	0	0
1	2	5	"A25"	"A25"	4940	54820	110	351	420	454	108	311	311	388	590	152	3	1	0	6473	6998	3081	44	1450	1450	1507	657	43	96	93	0	0.000	0.000	0.000	0.000	0.000	0.000	0.000	0.000	0.000	0.000	0.000	0.000	0.000	0.000	0.008	0.020	0.028	0.022	4.431	0.015	0.018	392	2896	100	40	5023	5063	109	5548	5657	Error	Error	-6.972	40	5023	109	5548	164565	2743099	0.054	8.358	0	0	0
1	3	5	"A25"	"A25"	5240	54820	100	363	417	322	77	320	320	399	751	188	1	0	0	7716	7835	3071	39	1479	1479	1508	316	20	100	99	0	0.000	0.000	0.000	0.000	0.000	0.000	0.000	0.000	0.000	0.000	0.000	0.000	0.000	0.000	0.007	0.015	0.025	0.022	3.311	0.010	0.001	316	2384	100	43	6237	6280	97	6356	6453	Error	Error	-7.180	43	6237	97	6356	131887	2475846	0.024	20.022	0	0	0
1	4	5	"A26"	"A26"	5540	54815	90	391	424	216	50	311	311	342	206	60	25	5	0	11100	11100	2704	24	1548	1548	1600	412	25	100	100	0	0.000	0.000	0.000	0.000	0.000	0.000	0.000	0.000	0.000	0.000	0.000	0.000	0.000	0.000	0.008	0.012	0.017	0.014	2.900	0.009	0.039	256	1924	100	80	9552	9632	113	9552	9665	Error	Error	-6.900	80	9552	113	9552	108426	2841630	0.398	23.058	0	0	0
1	5	5	"A26"	"A26"	5840	54820	95	346	382	192	50	307	307	370	452	122	5	0	0	7242	7802	3126	40	1476	1476	1512	409	27	100	100	0	0.000	0.000	0.000	0.000	0.000	0.000	0.000	0.000	0.000	0.000	0.000	0.000	0.000	0.000	0.007	0.012	0.021	0.017	3.600	0.009	0.014	256	2088	100	39	5766	5805	75	6326	6401	Error	Error	-7.208	39	5766	75	6326	97729	1997235	0.027	15.379	0	0	0
1	6	5	"A26"	"A26"	6135	54815	95	366	386	190	49	313	313	359	326	90	8	1	0	7807	8903	3931	44	1534	1534	1602	542	33	100	100	0	0.000	0.000	0.000	0.000	0.000	0.000	0.000	0.000	0.000	0.000	0.000	0.000	0.000	0.000	0.008	0.010	0.021	0.018	3.104	0.007	0.007	256	2088	100	53	6273	6326	73	7369	7442	Error	Error	-6.887	53	6273	73	7369	98813	2279270	0.083	13.470	0	0	0
1	7	5	"A27"	"A27"	6435	54815	100	413	659	2308	350	304	304	339	266	78	24	6	0	9750	8716	3848	44	1510	1510	1539	389	25	89	86	0	0.000	0.000	0.000	0.000	0.000	0.000	0.000	0.000	0.000	0.000	0.000	0.000	0.000	0.000	0.013	0.049	0.026	0.034	5.923	0.059	0.028	316	2384	100	109	8240	8349	355	7206	7561	Error	Error	-6.240	109	8240	355	7206	208398	2754170	1.203	18.450	0	0	0
1	8	5	"A27"	"A27"	6740	54820	100	344	381	215	56	298	298	352	465	132	3	0	0	8511	8656	3163	36	1461	1461	1489	331	22	100	100	0	0.000	0.000	0.000	0.000	0.000	0.000	0.000	0.000	0.000	0.000	0.000	0.000	0.000	0.000	0.007	0.012	0.022	0.017	3.455	0.008	0.003	316	2384	100	46	7050	7096	83	7195	7278	Error	Error	-7.260	46	7050	83	7195	120488	2735374	0.062	21.653	0	0	0
1	9	5	"A27"	"A27"	7035	54820	100	372	478	650	135	310	310	371	601	161	4	3	0	7917	7862	2809	35	1464	1464	1490	332	22	100	100	0	0.000	0.000	0.000	0.000	0.000	0.000	0.000	0.000	0.000	0.000	0.000	0.000	0.000	0.000	0.010	0.026	0.024	0.024	3.581	0.022	0.005	316	2384	100	62	6453	6515	168	6398	6566	Error	Error	-6.702	62	6453	168	6398	151174	2484445	0.178	19.193	0	0	0
1	10	5	"A28"	"A28"	7335	54820	100	375	395	170	43	298	298	369	957	259	0	0	0	10935	10195	3541	34	1470	1470	1512	432	28	97	94	0	0.000	0.000	0.000	0.000	0.000	0.000	0.000	0.000	0.000	0.000	0.000	0.000	0.000	0.000	0.008	0.011	0.019	0.015	4.095	0.013	0.001	316	2384	100	77	9465	9542	97	8725	8822	Error	Error	-6.942	77	9465	97	8725	124735	3221700	0.027	20.100	0	0	0
1	11	5	"A28"	"A28"	7635	54820	95	436	462	230	49	320	320	489	2137	437	0	0	0	14037	14126	2663	18	1542	1542	1604	567	35	100	100	0	0.000	0.000	0.000	0.000	0.000	0.000	0.000	0.000	0.000	0.000	0.000	0.000	0.000	0.000	0.009	0.011	0.015	0.012	2.698	0.023	0.012	256	2088	100	116	12495	12611	142	12584	12726	Error	Error	-6.751	116	12495	142	12584	118378	3616232	-0.013	22.085	0	0	0
1	12	5	"A28"	"A28"	7935	54820	105	379	422	275	65	293	293	330	272	82	18	1	0	12112	11636	2912	25	1489	1489	1525	397	26	100	99	0	0.000	0.000	0.000	0.000	0.000	0.000	0.000	0.000	0.000	0.000	0.000	0.000	0.000	0.000	0.008	0.013	0.015	0.013	3.312	0.006	0.003	316	2572	100	86	10623	10709	129	10147	10276	Error	Error	-6.949	86	10623	129	10147	133274	3677109	0.338	25.469	0	0	0
1	13	5	"A29"	"A29"	8235	54815	100	372	388	161	41	305	305	362	617	170	0	0	0	10429	9816	4353	44	1491	1491	1531	399	26	95	89	0	0.000	0.000	0.000	0.000	0.000	0.000	0.000	0.000	0.000	0.000	0.000	0.000	0.000	0.000	0.007	0.010	0.017	0.017	4.891	0.006	0.006	316	2384	100	67	8938	9005	83	8325	8408	Error	Error	-7.060	67	8938	83	8325	122650	3101814	0.042	20.764	0	0	0
1	14	5	"A29"	"A29"	8535	54820	100	360	464	821	176	301	301	335	281	83	13	2	0	8619	9246	3033	32	1484	1484	1528	423	27	100	100	0	0.000	0.000	0.000	0.000	0.000	0.000	0.000	0.000	0.000	0.000	0.000	0.000	0.000	0.000	0.008	0.021	0.018	0.016	3.848	0.014	0.013	316	2384	100	59	7135	7194	163	7762	7925	Error	Error	-6.918	59	7135	163	7762	146707	2921812	0.459	18.246	0	0	0
1	15	5	"A29"	"A29"	8835	54815	100	356	427	337	78	314	314	383	703	183	3	1	0	8424	8795	2712	30	1513	1513	1547	373	24	99	99	0	0.000	0.000	0.000	0.000	0.000	0.000	0.000	0.000	0.000	0.000	0.000	0.000	0.000	0.000	0.006	0.016	0.022	0.018	3.611	0.015	0.006	316	2384	100	42	6911	6953	113	7282	7395	Error	Error	-7.362	42	6911	113	7282	135012	2779276	0.063	19.432	0	0	0
1	16	5	"A30"	"A30"	9140	54815	90	377	416	250	60	294	294	329	247	75	21	4	0	8403	8964	2732	30	1479	1479	1494	306	20	100	100	0	0.000	0.000	0.000	0.000	0.000	0.000	0.000	0.000	0.000	0.000	0.000	0.000	0.000	0.000	0.012	0.016	0.022	0.018	3.270	0.013	0.050	256	1924	100	83	6924	7007	122	7485	7607	Error	Error	-6.382	83	6924	122	7485	106506	2294703	0.352	24.412	0	0	0
1	17	5	"A30"	"A30"	9440	54815	90	421	473	440	93	304	304	326	204	62	33	11	0	9725	10135	3621	35	1517	1517	1543	321	20	100	100	0	0.000	0.000	0.000	0.000	0.000	0.000	0.000	0.000	0.000	0.000	0.000	0.000	0.000	0.000	0.014	0.020	0.024	0.018	3.317	0.017	0.069	256	1924	100	117	8208	8325	169	8618	8787	Error	Error	-6.132	117	8208	169	8618	121116	2594664	0.721	26.766	0	0	0
1	18	5	"A30"	"A30"	9740	54815	95	420	469	465	99	312	312	332	167	50	39	12	0	8237	8479	2716	32	1551	1551	1611	475	29	100	100	0	0.000	0.000	0.000	0.000	0.000	0.000	0.000	0.000	0.000	0.000	0.000	0.000	0.000	0.000	0.016	0.023	0.028	0.023	3.071	0.018	0.023	256	2088	100	108	6686	6794	157	6928	7085	Error	Error	-5.952	108	6686	157	6928	120022	2170735	0.820	14.459	0	0	0
1	1	6	"A31"	"A31"	4640	55120	90	361	389	185	47	301	301	387	923	238	0	0	0	10837	11114	2522	22	1540	1540	1580	376	23	100	100	0	0.000	0.000	0.000	0.000	0.000	0.000	0.000	0.000	0.000	0.000	0.000	0.000	0.000	0.000	0.006	0.009	0.016	0.012	3.155	-0.001	0.000	256	1924	100	60	9297	9357	88	9574	9662	Error	Error	-7.276	60	9297	88	9574	99485	2845067	0.002	25.356	0	0	0
1	2	6	"A31"	"A31"	4940	55115	100	356	394	209	53	296	296	336	278	82	13	1	0	8874	8584	3813	44	1470	1470	1531	478	31	97	94	0	0.000	0.000	0.000	0.000	0.000	0.000	0.000	0.000	0.000	0.000	0.000	0.000	0.000	0.000	0.008	0.014	0.019	0.018	3.718	0.011	0.026	316	2384	100	60	7404	7464	98	7114	7212	Error	Error	-6.947	60	7404	98	7114	124349	2712663	0.209	14.755	0	0	0
1	3	6	"A31"	"A31"	5240	55115	100	365	418	326	77	305	305	364	674	185	2	0	0	7421	7593	3409	44	1477	1477	1524	414	27	96	94	0	0.000	0.000	0.000	0.000	0.000	0.000	0.000	0.000	0.000	0.000	0.000	0.000	0.000	0.000	0.010	0.018	0.025	0.024	3.518	0.021	0.005	316	2384	100	60	5944	6004	113	6116	6229	Error	Error	-6.630	60	5944	113	6116	132009	2399336	0.080	14.659	0	0	0
1	4	6	"A32"	"A32"	5545	55120	90	348	404	220	54	315	315	449	1759	391	0	0	0	9688	9854	2664	27	1538	1538	1565	357	22	100	98	0	0.000	0.000	0.000	0.000	0.000	0.000	0.000	0.000	0.000	0.000	0.000	0.000	0.000	0.000	0.004	0.011	0.015	0.012	4.073	0.006	0.005	256	1924	100	33	8150	8183	89	8316	8405	Error	Error	-7.948	33	8150	89	8316	103307	2522502	-0.026	23.218	0	0	0
1	5	6	"A32"	"A32"	5840	55115	100	369	454	699	153	307	307	376	502	133	4	1	0	8073	7803	3359	43	1495	1495	1528	388	25	94	92	0	0.000	0.000	0.000	0.000	0.000	0.000	0.000	0.000	0.000	0.000	0.000	0.000	0.000	0.000	0.009	0.023	0.021	0.022	3.465	0.018	0.010	316	2384	100	62	6578	6640	147	6308	6455	Error	Error	-6.729	62	6578	147	6308	143493	2465829	0.155	16.173	0	0	0
1	6	6	"A32"	"A32"	6140	55115	100	344	413	676	163	295	295	330	260	78	12	3	0	7396	7408	2924	39	1444	1444	1492	443	29	96	94	0	0.000	0.000	0.000	0.000	0.000	0.000	0.000	0.000	0.000	0.000	0.000	0.000	0.000	0.000	0.008	0.020	0.021	0.019	4.323	0.019	0.007	316	2384	100	49	5952	6001	118	5964	6082	Error	Error	-6.924	49	5952	118	5964	130591	2340958	0.319	13.354	0	0	0
1	7	6	"A33"	"A33"	6445	55115	80	337	405	578	142	297	297	357	691	193	1	1	0	5878	5856	2067	35	1444	1444	1462	324	22	100	98	0	0.000	0.000	0.000	0.000	0.000	0.000	0.000	0.000	0.000	0.000	0.000	0.000	0.000	0.000	0.009	0.024	0.039	0.035	3.347	0.027	0.032	208	1512	100	40	4434	4474	108	4412	4520	Error	Error	-6.792	40	4434	108	4412	84148	1218088	0.069	13.562	0	0	0
1	8	6	"A33"	"A33"	6740	55115	100	325	340	156	45	297	297	347	506	145	0	0	0	4284	5365	3169	59	1428	1428	1449	321	22	93	87	0	0.000	0.000	0.000	0.000	0.000	0.000	0.000	0.000	0.000	0.000	0.000	0.000	0.000	0.000	0.010	0.011	0.030	0.032	4.771	0.008	0.003	316	2384	100	28	2856	2884	43	3937	3980	Error	Error	-6.672	28	2856	43	3937	107324	1695296	-0.014	12.199	0	0	0
1	9	6	"A33"	"A33"	7040	55115	100	317	358	290	81	301	301	372	663	178	0	0	0	3940	5032	3258	64	1404	1404	1421	351	24	91	84	0	0.000	0.000	0.000	0.000	0.000	0.000	0.000	0.000	0.000	0.000	0.000	0.000	0.000	0.000	0.006	0.016	0.043	0.043	4.572	0.011	0.002	316	2384	100	16	2536	2552	57	3628	3685	Error	Error	-7.308	16	2536	57	3628	113027	1590227	-0.021	10.288	0	0	0
1	10	6	"A34"	"A34"	7340	55115	100	350	363	153	42	310	310	394	815	206	0	0	0	9643	8271	3777	45	1447	1447	1492	455	30	86	82	0	0.000	0.000	0.000	0.000	0.000	0.000	0.000	0.000	0.000	0.000	0.000	0.000	0.000	0.000	0.005	0.008	0.019	0.021	5.202	0.028	0.006	316	2384	100	40	8196	8236	53	6824	6877	Error	Error	-7.679	40	8196	53	6824	114636	2613718	-0.038	14.899	0	0	0
1	11	6	"A34"	"A34"	7640	55120	95	330	362	231	63	303	303	371	566	152	0	0	0	8573	8084	3169	39	1437	1437	1501	686	45	100	100	0	0.000	0.000	0.000	0.000	0.000	0.000	0.000	0.000	0.000	0.000	0.000	0.000	0.000	0.000	0.004	0.009	0.019	0.015	3.719	0.001	0.000	256	2088	100	27	7136	7163	59	6647	6706	Error	Error	-8.046	27	7136	59	6647	92626	2069387	-0.016	9.596	0	0	0
1	12	6	"A34"	"A34"	7945	55120	100	330	352	165	46	295	295	391	1539	393	0	0	0	6954	6721	2892	43	1448	1448	1479	394	26	100	98	0	0.000	0.000	0.000	0.000	0.000	0.000	0.000	0.000	0.000	0.000	0.000	0.000	0.000	0.000	0.006	0.011	0.024	0.023	3.338	0.167	0.011	316	2384	100	35	5506	5541	57	5273	5330	Error	Error	-7.298	35	5506	57	5273	111185	2123888	-0.025	13.305	0	0	0
1	13	6	"A35"	"A35"	8245	55115	90	388	405	175	43	302	302	426	1721	403	0	0	0	9773	9664	3210	33	1492	1492	1536	436	28	100	99	0	0.000	0.000	0.000	0.000	0.000	0.000	0.000	0.000	0.000	0.000	0.000	0.000	0.000	0.000	0.010	0.013	0.020	0.017	2.703	0.070	0.005	256	1924	100	86	8281	8367	103	8172	8275	Error	Error	-6.589	86	8281	103	8172	103673	2473976	-0.012	18.642	0	0	0
1	14	6	"A35"	"A35"	8545	55120	100	410	454	377	83	298	298	357	635	177	2	0	0	9203	9910	3569	36	1533	1533	1562	330	21	100	100	0	0.000	0.000	0.000	0.000	0.000	0.000	0.000	0.000	0.000	0.000	0.000	0.000	0.000	0.000	0.015	0.019	0.023	0.019	3.078	0.020	0.062	316	2384	100	112	7670	7782	156	8377	8533	Error	Error	-6.098	112	7670	156	8377	143579	3131485	0.153	25.297	0	0	0
1	15	6	"A35"	"A35"	8840	55115	90	422	829	4157	501	292	292	333	384	115	14	4	0	10010	10469	3557	33	1538	1538	1577	343	21	100	100	0	0.000	0.000	0.000	0.000	0.000	0.000	0.000	0.000	0.000	0.000	0.000	0.000	0.000	0.000	0.015	0.060	0.021	0.020	3.377	0.144	0.049	256	1924	100	130	8472	8602	537	8931	9468	Error	Error	-6.026	130	8472	537	8931	212211	2680078	1.292	25.924	0	0	0
1	16	6	"A36"	"A36"	9145	55115	95	408	422	186	44	296	296	324	240	74	23	4	0	10973	10983	3077	28	1506	1506	1537	311	20	100	100	0	0.000	0.000	0.000	0.000	0.000	0.000	0.000	0.000	0.000	0.000	0.000	0.000	0.000	0.000	0.012	0.013	0.018	0.016	2.760	0.012	0.075	256	2088	100	112	9467	9579	126	9477	9603	Error	Error	-6.401	112	9467	126	9477	108069	2811535	0.408	30.373	0	0	0
1	17	6	"A36"	"A36"	9440	55115	95	393	421	192	45	298	298	344	390	113	7	0	0	8924	9326	3219	34	1537	1537	1592	521	32	100	100	0	0.000	0.000	0.000	0.000	0.000	0.000	0.000	0.000	0.000	0.000	0.000	0.000	0.000	0.000	0.013	0.016	0.021	0.015	3.628	0.011	0.017	256	2088	100	95	7387	7482	123	7789	7912	Error	Error	-6.281	95	7387	123	7789	107781	2387545	0.197	14.845	0	0	0
1	18	6	"A36"	"A36"	9745	55115	95	387	402	164	40	314	314	340	192	56	24	5	0	9468	9676	2963	30	1606	1606	1719	707	41	100	100	0	0.000	0.000	0.000	0.000	0.000	0.000	0.000	0.000	0.000	0.000	0.000	0.000	0.000	0.000	0.009	0.011	0.018	0.015	3.088	0.008	0.032	256	2088	100	73	7862	7935	88	8070	8158	Error	Error	-6.751	73	7862	88	8070	103005	2477178	0.323	11.255	0	0	0
1	1	7	"A37"	"A37"	4650	55425	100	370	405	238	58	310	310	378	525	138	3	0	0	7938	7509	2124	28	1646	1646	1713	495	28	99	98	0	0.000	0.000	0.000	0.000	0.000	0.000	0.000	0.000	0.000	0.000	0.000	0.000	0.000	0.000	0.010	0.016	0.026	0.021	3.427	0.018	0.002	316	2384	100	60	6292	6352	95	5863	5958	Error	Error	-6.712	60	6292	95	5863	128063	2372692	0.051	11.709	0	0	0
1	2	7	"A37"	"A37"	4945	55425	105	387	410	179	43	308	308	394	892	226	0	0	0	7367	7835	3141	40	1598	1598	1645	407	24	100	100	0	0.000	0.000	0.000	0.000	0.000	0.000	0.000	0.000	0.000	0.000	0.000	0.000	0.000	0.000	0.014	0.016	0.026	0.020	3.117	0.014	0.022	316	2572	100	79	5769	5848	102	6237	6339	Error	Error	-6.190	79	5769	102	6237	129652	2475962	0.018	15.209	0	0	0
1	3	7	"A37"	"A37"	5245	55420	100	407	786	3897	495	312	312	376	694	184	2	1	0	7846	7955	2464	30	1540	1540	1620	545	33	99	99	0	0.000	0.000	0.000	0.000	0.000	0.000	0.000	0.000	0.000	0.000	0.000	0.000	0.000	0.000	0.015	0.074	0.028	0.026	3.381	0.383	0.090	316	2384	100	95	6306	6401	474	6415	6889	Error	Error	-6.053	95	6306	474	6415	248364	2513917	0.591	11.624	0	0	0
1	4	7	"A38"	"A38"	5550	55420	95	396	418	195	46	297	297	351	446	127	6	0	0	13383	13556	3690	27	1535	1535	1573	401	25	100	100	0	0.000	0.000	0.000	0.000	0.000	0.000	0.000	0.000	0.000	0.000	0.000	0.000	0.000	0.000	0.008	0.010	0.015	0.014	2.503	0.004	0.003	256	2088	100	99	11848	11947	121	12021	12142	Error	Error	-6.903	99	11848	121	12021	106977	3470395	0.150	29.883	0	0	0
1	5	7	"A38"	"A38"	5845	55420	95	394	740	2360	318	292	292	412	1686	409	3	1	0	9747	10653	2830	26	1460	1460	1522	570	37	100	100	0	0.000	0.000	0.000	0.000	0.000	0.000	0.000	0.000	0.000	0.000	0.000	0.000	0.000	0.000	0.012	0.049	0.018	0.018	3.764	0.073	0.007	256	2088	100	102	8287	8389	448	9193	9641	Error	Error	-6.344	102	8287	448	9193	189565	2727171	0.195	16.019	0	0	0
1	6	7	"A38"	"A38"	6145	55420	95	383	443	640	144	304	304	370	969	261	1	1	0	10486	10875	2991	27	1483	1483	1581	889	56	100	100	0	0.000	0.000	0.000	0.000	0.000	0.000	0.000	0.000	0.000	0.000	0.000	0.000	0.000	0.000	0.009	0.015	0.014	0.013	3.170	0.011	0.019	256	2088	100	79	9003	9082	139	9392	9531	Error	Error	-6.832	79	9003	139	9392	113288	2783937	0.075	10.454	0	0	0
1	7	7	"A39"	"A39"	6445	55420	95	358	454	813	179	297	297	327	207	63	21	5	0	8475	8399	2972	35	1419	1419	1450	297	20	99	99	0	0.000	0.000	0.000	0.000	0.000	0.000	0.000	0.000	0.000	0.000	0.000	0.000	0.000	0.000	0.009	0.022	0.022	0.021	3.544	0.014	0.008	256	2088	100	61	7056	7117	157	6980	7137	Error	Error	-6.854	61	7056	157	6980	116153	2150073	0.614	23.397	0	0	0
1	8	7	"A39"	"A39"	6750	55420	95	296	330	187	56	288	288	369	1004	272	0	0	0	6600	6569	2628	40	1419	1419	1450	326	22	100	100	0	0.000	0.000	0.000	0.000	0.000	0.000	0.000	0.000	0.000	0.000	0.000	0.000	0.000	0.000	0.002	0.008	0.028	0.022	3.580	0.036	0.002	256	2088	100	8	5181	5189	42	5150	5192	Error	Error	-9.339	8	5181	42	5150	84501	1681687	-0.039	15.702	0	0	0
1	9	7	"A39"	"A39"	7045	55415	90	331	383	391	102	298	298	377	1183	313	1	0	0	5799	5684	2296	40	1395	1395	1413	310	21	100	99	0	0.000	0.000	0.000	0.000	0.000	0.000	0.000	0.000	0.000	0.000	0.000	0.000	0.000	0.000	0.007	0.020	0.031	0.030	4.030	0.048	0.013	256	1924	100	33	4404	4437	85	4289	4374	Error	Error	-7.060	33	4404	85	4289	98166	1455008	0.005	13.777	0	0	0
1	10	7	"A40"	"A40"	7340	55415	100	318	366	269	73	294	294	340	425	125	4	1	0	4983	5266	2735	51	1401	1401	1428	324	22	85	80	0	0.000	0.000	0.000	0.000	0.000	0.000	0.000	0.000	0.000	0.000	0.000	0.000	0.000	0.000	0.007	0.019	0.041	0.048	5.671	0.009	0.006	316	2384	100	24	3582	3606	72	3865	3937	Error	Error	-7.222	24	3582	72	3865	115672	1664139	0.061	11.846	0	0	0
1	11	7	"A40"	"A40"	7640	55420	100	310	327	149	45	292	292	313	231	73	11	0	0	4472	5160	2343	45	1418	1418	1435	285	19	99	97	0	0.000	0.000	0.000	0.000	0.000	0.000	0.000	0.000	0.000	0.000	0.000	0.000	0.000	0.000	0.006	0.009	0.029	0.026	4.520	0.006	0.004	316	2384	100	18	3054	3072	35	3742	3777	Error	Error	-7.407	18	3054	35	3742	103349	1630705	0.061	13.070	0	0	0
1	12	7	"A40"	"A40"	7945	55420	100	341	356	166	46	296	296	358	750	209	0	0	0	6286	6768	2817	41	1446	1446	1470	348	23	100	99	0	0.000	0.000	0.000	0.000	0.000	0.000	0.000	0.000	0.000	0.000	0.000	0.000	0.000	0.000	0.009	0.011	0.026	0.023	3.284	0.006	0.004	316	2384	100	45	4840	4885	60	5322	5382	Error	Error	-6.749	45	4840	60	5322	112425	2138834	-0.003	15.224	0	0	0
1	13	7	"A41"	"A41"	8240	55420	100	338	371	183	49	289	289	321	242	75	17	2	0	7234	7813	3854	49	1493	1493	1533	410	26	92	90	0	0.000	0.000	0.000	0.000	0.000	0.000	0.000	0.000	0.000	0.000	0.000	0.000	0.000	0.000	0.009	0.013	0.022	0.023	4.942	0.008	0.012	316	2384	100	49	5741	5790	82	6320	6402	Error	Error	-6.872	49	5741	82	6320	117169	2468810	0.207	15.317	0	0	0
1	14	7	"A41"	"A41"	8540	55420	100	372	427	449	105	298	298	358	676	188	1	0	0	8887	9664	3404	35	1508	1508	1550	389	25	100	100	0	0.000	0.000	0.000	0.000	0.000	0.000	0.000	0.000	0.000	0.000	0.000	0.000	0.000	0.000	0.010	0.016	0.020	0.016	3.308	0.013	0.003	316	2384	100	74	7379	7453	129	8156	8285	Error	Error	-6.640	74	7379	129	8156	135038	3053883	0.102	20.859	0	0	0
1	15	7	"A41"	"A41"	8845	55415	95	430	604	1239	205	305	305	359	539	150	5	2	0	10279	10639	3092	29	1530	1530	1558	353	22	100	100	0	0.000	0.000	0.000	0.000	0.000	0.000	0.000	0.000	0.000	0.000	0.000	0.000	0.000	0.000	0.014	0.033	0.020	0.019	3.141	0.034	0.044	256	2088	100	125	8749	8874	299	9109	9408	Error	Error	-6.129	125	8749	299	9109	154629	2723692	0.455	25.725	0	0	0
1	16	7	"A42"	"A42"	9145	55415	90	371	416	271	65	315	315	418	1696	405	0	0	0	9503	9585	3453	36	1514	1514	1558	413	26	100	99	0	0.000	0.000	0.000	0.000	0.000	0.000	0.000	0.000	0.000	0.000	0.000	0.000	0.000	0.000	0.007	0.013	0.020	0.017	3.593	0.011	0.006	256	1924	100	56	7989	8045	101	8071	8172	Error	Error	-7.156	56	7989	101	8071	106409	2453819	-0.001	19.436	0	0	0
1	17	7	"A42"	"A42"	9440	55415	90	340	357	160	44	291	291	325	204	62	16	3	0	7358	7525	3390	45	1525	1525	1548	327	21	100	99	0	0.000	0.000	0.000	0.000	0.000	0.000	0.000	0.000	0.000	0.000	0.000	0.000	0.000	0.000	0.008	0.011	0.022	0.021	3.290	0.018	0.000	256	1924	100	49	5833	5882	66	6000	6066	Error	Error	-6.895	49	5833	66	6000	91352	1926504	0.157	18.278	0	0	0
1	18	7	"A42"	"A42"	9740	55415	95	373	630	2424	384	310	310	364	637	175	1	1	0	8477	8416	3928	46	1564	1564	1630	571	35	100	100	0	0.000	0.000	0.000	0.000	0.000	0.000	0.000	0.000	0.000	0.000	0.000	0.000	0.000	0.000	0.009	0.047	0.022	0.020	4.414	0.017	0.001	256	2088	100	63	6913	6976	320	6852	7172	Error	Error	-6.778	63	6913	320	6852	161152	2154368	0.418	11.884	0	0	0
1	1	8	"A43"	"A43"	4645	55715	85	370	376	152	40	297	297	327	225	68	19	0	0	9192	9229	1776	19	1526	1526	1602	567	35	100	100	0	0.000	0.000	0.000	0.000	0.000	0.000	0.000	0.000	0.000	0.000	0.000	0.000	0.000	0.000	0.010	0.010	0.020	0.014	3.062	0.003	0.002	208	1660	100	73	7666	7739	79	7703	7782	Error	Error	-6.714	73	7666	79	7703	78140	1919660	0.218	13.451	0	0	0
1	2	8	"A43"	"A43"	4945	55720	95	322	362	177	48	292	292	327	253	77	13	1	0	7687	7938	1834	23	1512	1512	1568	473	30	100	100	0	0.000	0.000	0.000	0.000	0.000	0.000	0.000	0.000	0.000	0.000	0.000	0.000	0.000	0.000	0.005	0.011	0.022	0.018	2.920	0.004	0.002	256	2088	100	30	6175	6205	70	6426	6496	Error	Error	-7.685	30	6175	70	6426	92688	2032084	0.138	13.467	0	0	0
1	3	8	"A43"	"A43"	5245	55715	100	372	821	4083	497	306	306	389	805	206	3	1	0	8367	7914	2829	35	1477	1477	1531	645	42	93	90	0	0.000	0.000	0.000	0.000	0.000	0.000	0.000	0.000	0.000	0.000	0.000	0.000	0.000	0.000	0.010	0.080	0.027	0.028	5.354	0.235	0.040	316	2384	100	66	6890	6956	515	6437	6952	Error	Error	-6.706	66	6890	515	6437	259314	2500957	0.537	9.896	0	0	0
1	4	8	"A44"	"A44"	5545	55715	90	375	381	166	43	296	296	323	204	63	21	3	0	8955	8857	2323	26	1519	1519	1547	331	21	100	100	0	0.000	0.000	0.000	0.000	0.000	0.000	0.000	0.000	0.000	0.000	0.000	0.000	0.000	0.000	0.011	0.012	0.021	0.017	2.933	0.008	0.019	256	1924	100	79	7436	7515	85	7338	7423	Error	Error	-6.557	79	7436	85	7338	97410	2267294	0.284	22.085	0	0	0
1	5	8	"A44"	"A44"	5845	55720	100	351	371	184	49	292	292	372	908	244	0	0	0	7966	8050	2114	26	1454	1454	1475	308	20	100	100	0	0.000	0.000	0.000	0.000	0.000	0.000	0.000	0.000	0.000	0.000	0.000	0.000	0.000	0.000	0.009	0.012	0.021	0.018	3.025	0.004	0.000	316	2384	100	59	6512	6571	79	6596	6675	Error	Error	-6.786	59	6512	79	6596	117111	2543701	-0.001	21.347	0	0	0
1	6	8	"A44"	"A44"	6145	55720	100	373	441	536	121	292	292	325	235	72	20	4	0	8355	8544	3297	38	1451	1451	1484	341	22	100	100	0	0.000	0.000	0.000	0.000	0.000	0.000	0.000	0.000	0.000	0.000	0.000	0.000	0.000	0.000	0.012	0.021	0.022	0.020	2.882	0.041	0.187	316	2384	100	81	6904	6985	149	7093	7242	Error	Error	-6.413	81	6904	149	7093	139328	2699993	0.494	20.704	0	0	0
1	7	8	"A45"	"A45"	6440	55715	100	326	344	167	48	294	294	391	1408	360	0	0	0	8177	7688	2774	36	1436	1436	1484	461	31	93	90	0	0.000	0.000	0.000	0.000	0.000	0.000	0.000	0.000	0.000	0.000	0.000	0.000	0.000	0.000	0.005	0.008	0.019	0.020	4.284	0.037	0.004	316	2384	100	32	6741	6773	50	6252	6302	Error	Error	-7.719	32	6741	50	6252	108785	2429396	-0.033	13.458	0	0	0
1	8	8	"A45"	"A45"	6740	55715	100	352	373	177	47	301	301	352	427	121	3	0	0	7228	6788	2963	43	1429	1429	1466	372	25	93	88	0	0.000	0.000	0.000	0.000	0.000	0.000	0.000	0.000	0.000	0.000	0.000	0.000	0.000	0.000	0.009	0.013	0.024	0.026	4.733	0.007	0.003	316	2384	100	51	5799	5850	72	5359	5431	Error	Error	-6.829	51	5799	72	5359	117905	2144932	0.049	14.306	0	0	0
1	9	8	"A45"	"A45"	7045	55720	90	339	363	165	45	296	296	333	305	91	9	0	0	7682	7864	2132	27	1438	1438	1462	290	19	100	100	0	0.000	0.000	0.000	0.000	0.000	0.000	0.000	0.000	0.000	0.000	0.000	0.000	0.000	0.000	0.007	0.010	0.018	0.016	2.959	0.007	0.011	256	1924	100	43	6244	6287	67	6426	6493	Error	Error	-7.182	43	6244	67	6426	92897	2013212	0.098	22.076	0	0	0
1	10	8	"A47"	"A47"	7340	55715	100	371	395	178	45	292	292	362	839	231	0	0	0	8135	7702	3529	45	1451	1451	1471	336	22	90	86	0	0.000	0.000	0.000	0.000	0.000	0.000	0.000	0.000	0.000	0.000	0.000	0.000	0.000	0.000	0.012	0.016	0.024	0.025	3.702	0.020	0.006	316	2384	100	79	6684	6763	103	6251	6354	Error	Error	-6.403	79	6684	103	6251	124716	2433926	0.039	18.545	0	0	0
1	11	8	"A47"	"A47"	7640	55720	105	360	377	190	50	289	289	326	342	104	7	0	0	7604	7945	2459	30	1436	1436	1467	320	21	100	100	0	0.000	0.000	0.000	0.000	0.000	0.000	0.000	0.000	0.000	0.000	0.000	0.000	0.000	0.000	0.012	0.014	0.025	0.019	2.983	0.011	0.005	316	2572	100	71	6168	6239	88	6509	6597	Error	Error	-6.441	71	6168	88	6509	119022	2510679	0.149	20.244	0	0	0
1	12	8	"A47"	"A47"	7940	55715	100	356	407	331	81	298	298	354	748	211	0	0	0	8253	8509	3051	35	1504	1504	1560	561	35	98	96	0	0.000	0.000	0.000	0.000	0.000	0.000	0.000	0.000	0.000	0.000	0.000	0.000	0.000	0.000	0.009	0.016	0.021	0.017	3.458	0.016	0.059	316	2384	100	58	6749	6807	109	7005	7114	Error	Error	-6.862	58	6749	109	7005	128496	2688915	0.071	12.387	0	0	0
1	13	8	"A48"	"A48"	8245	55715	95	382	415	294	70	300	300	349	517	148	2	1	0	10630	10752	2167	20	1497	1497	1530	397	25	100	100	0	0.000	0.000	0.000	0.000	0.000	0.000	0.000	0.000	0.000	0.000	0.000	0.000	0.000	0.000	0.009	0.012	0.018	0.013	3.212	0.008	0.001	256	2088	100	82	9133	9215	115	9255	9370	Error	Error	-6.799	82	9133	115	9255	106117	2752558	0.128	23.229	0	0	0
1	14	8	"A48"	"A48"	8540	55710	100	370	386	178	46	296	296	354	998	281	0	0	0	10674	9814	3496	35	1542	1542	1669	800	47	94	94	0	0.000	0.000	0.000	0.000	0.000	0.000	0.000	0.000	0.000	0.000	0.000	0.000	0.000	0.000	0.008	0.011	0.017	0.016	4.407	0.010	0.001	316	2384	100	74	9132	9206	90	8272	8362	Error	Error	-6.947	74	9132	90	8272	121940	3101360	0.032	10.181	0	0	0
1	15	8	"A48"	"A48"	8840	55710	100	359	384	175	45	298	298	366	519	141	0	0	0	9955	9700	2885	29	1523	1523	1582	583	36	97	96	0	0.000	0.000	0.000	0.000	0.000	0.000	0.000	0.000	0.000	0.000	0.000	0.000	0.000	0.000	0.007	0.011	0.017	0.016	3.466	0.003	0.001	316	2384	100	61	8432	8493	86	8177	8263	Error	Error	-7.111	61	8432	86	8177	121292	3065285	0.035	13.925	0	0	0
1	16	8	"A49"	"A49"	9145	55715	90	390	415	311	74	297	297	341	435	127	3	0	0	11484	11322	3736	32	1552	1552	1591	425	26	99	97	0	0.000	0.000	0.000	0.000	0.000	0.000	0.000	0.000	0.000	0.000	0.000	0.000	0.000	0.000	0.009	0.012	0.016	0.014	3.103	0.013	0.017	256	1924	100	93	9932	10025	118	9770	9888	Error	Error	-6.739	93	9932	118	9770	106367	2898481	0.170	22.896	0	0	0
1	17	8	"A49"	"A49"	9435	55715	95	370	541	1714	316	304	304	342	394	115	8	1	0	8503	8563	2605	30	1558	1558	1628	592	36	100	100	0	0.000	0.000	0.000	0.000	0.000	0.000	0.000	0.000	0.000	0.000	0.000	0.000	0.000	0.000	0.010	0.034	0.023	0.022	3.306	0.030	0.010	256	2088	100	66	6945	7011	237	7005	7242	Error	Error	-6.717	66	6945	237	7005	138374	2192168	0.505	11.715	0	0	0
1	18	8	"A49"	"A49"	9740	55710	95	389	406	183	45	301	301	325	213	65	25	4	0	10796	10774	4223	39	1622	1622	1723	741	43	100	99	0	0.000	0.000	0.000	0.000	0.000	0.000	0.000	0.000	0.000	0.000	0.000	0.000	0.000	0.000	0.010	0.011	0.019	0.016	2.957	0.010	0.081	256	2088	100	88	9174	9262	105	9152	9257	Error	Error	-6.704	88	9174	105	9152	103846	2758072	0.380	12.215	0	0	0
1	1	9	"A50"	"A50"	4640	56010	90	313	351	203	57	301	301	381	1387	364	0	0	0	5388	5618	1951	34	1501	1501	1537	461	29	100	100	0	0.000	0.000	0.000	0.000	0.000	0.000	0.000	0.000	0.000	0.000	0.000	0.000	0.000	0.000	0.003	0.012	0.030	0.026	3.619	0.008	0.007	256	1924	100	12	3887	3899	50	4117	4167	Error	Error	-8.339	12	3887	50	4117	89828	1438112	-0.022	8.852	0	0	0
1	2	9	"A50"	"A50"	4940	56010	100	331	351	162	46	301	301	356	460	129	1	0	0	6299	6225	2631	42	1489	1489	1522	345	22	99	98	0	0.000	0.000	0.000	0.000	0.000	0.000	0.000	0.000	0.000	0.000	0.000	0.000	0.000	0.000	0.006	0.011	0.027	0.025	3.219	0.006	0.007	316	2384	100	30	4810	4840	50	4736	4786	Error	Error	-7.325	30	4810	50	4736	110851	1967157	-0.011	13.632	0	0	0
1	3	9	"A50"	"A50"	5240	56010	100	325	386	663	171	307	307	433	1539	355	0	0	0	5832	5646	2248	39	1475	1475	1505	379	25	99	97	0	0.000	0.000	0.000	0.000	0.000	0.000	0.000	0.000	0.000	0.000	0.000	0.000	0.000	0.000	0.004	0.019	0.030	0.028	3.833	0.009	0.003	316	2384	100	18	4357	4375	79	4171	4250	Error	Error	-7.919	18	4357	79	4171	122073	1784012	-0.031	10.926	0	0	0
1	4	9	"A51"	"A51"	5540	56010	100	353	382	257	67	303	303	354	666	188	2	0	0	8903	8216	2690	32	1502	1502	1542	387	25	95	92	0	0.000	0.000	0.000	0.000	0.000	0.000	0.000	0.000	0.000	0.000	0.000	0.000	0.000	0.000	0.007	0.012	0.021	0.021	3.640	0.008	0.009	316	2384	100	50	7401	7451	79	6714	6793	Error	Error	-7.210	50	7401	79	6714	120716	2596351	0.042	17.245	0	0	0
1	5	9	"A51"	"A51"	5840	56015	105	339	353	160	45	294	294	387	979	252	0	0	0	6131	6151	1790	29	1459	1459	1484	336	22	100	99	0	0.000	0.000	0.000	0.000	0.000	0.000	0.000	0.000	0.000	0.000	0.000	0.000	0.000	0.000	0.010	0.013	0.028	0.023	3.502	0.012	0.001	316	2572	100	45	4672	4717	59	4692	4751	Error	Error	-6.698	45	4672	59	4692	111416	1943674	-0.035	13.890	0	0	0
1	6	9	"A51"	"A51"	6140	56010	100	326	357	209	58	301	301	360	732	203	0	0	0	6428	6295	1958	31	1462	1462	1506	417	27	97	97	0	0.000	0.000	0.000	0.000	0.000	0.000	0.000	0.000	0.000	0.000	0.000	0.000	0.000	0.000	0.005	0.012	0.023	0.021	4.340	0.009	0.001	316	2384	100	25	4966	4991	56	4833	4889	Error	Error	-7.634	25	4966	56	4833	112833	1989264	-0.004	11.484	0	0	0
1	7	9	"A52"	"A52"	6440	56010	100	346	415	468	112	296	296	352	451	128	5	1	0	7245	6817	3614	53	1495	1495	1566	602	38	81	73	0	0.000	0.000	0.000	0.000	0.000	0.000	0.000	0.000	0.000	0.000	0.000	0.000	0.000	0.000	0.009	0.022	0.030	0.034	6.516	0.010	0.003	316	2384	100	50	5750	5800	119	5322	5441	Error	Error	-6.845	50	5750	119	5322	131266	2154196	0.140	8.723	0	0	0
1	8	9	"A52"	"A52"	6745	56015	100	371	407	260	63	297	297	346	733	211	0	0	0	8269	8611	2450	28	1474	1474	1523	502	32	99	98	0	0.000	0.000	0.000	0.000	0.000	0.000	0.000	0.000	0.000	0.000	0.000	0.000	0.000	0.000	0.011	0.015	0.020	0.017	3.623	0.011	0.012	316	2384	100	74	6795	6869	110	7137	7247	Error	Error	-6.521	74	6795	110	7137	128640	2721149	0.083	14.120	0	0	0
1	9	9	"A52"	"A52"	7040	56015	95	338	352	145	41	288	288	349	523	149	0	0	0	8140	8498	2394	28	1448	1448	1503	537	35	100	100	0	0.000	0.000	0.000	0.000	0.000	0.000	0.000	0.000	0.000	0.000	0.000	0.000	0.000	0.000	0.007	0.009	0.019	0.015	2.956	0.008	0.007	256	2088	100	50	6692	6742	64	7050	7114	Error	Error	-7.064	50	6692	64	7050	90180	2175602	0.006	13.026	0	0	0
1	10	9	"A53"	"A53"	7350	56015	90	333	383	296	77	287	287	326	301	92	10	1	0	7996	8075	2109	26	1461	1461	1487	298	20	100	100	0	0.000	0.000	0.000	0.000	0.000	0.000	0.000	0.000	0.000	0.000	0.000	0.000	0.000	0.000	0.007	0.015	0.020	0.017	3.196	0.006	0.002	256	1924	100	46	6535	6581	96	6614	6710	Error	Error	-7.150	46	6535	96	6614	98021	2067117	0.189	22.107	0	0	0
1	11	9	"A53"	"A53"	7635	56015	95	368	430	294	68	294	294	331	346	104	12	2	0	8283	8933	2671	29	1541	1541	1610	453	28	100	100	0	0.000	0.000	0.000	0.000	0.000	0.000	0.000	0.000	0.000	0.000	0.000	0.000	0.000	0.000	0.011	0.018	0.022	0.018	3.298	0.025	0.081	256	2088	100	74	6742	6816	136	7392	7528	Error	Error	-6.510	74	6742	136	7392	109994	2286928	0.286	16.166	0	0	0
1	12	9	"A53"	"A53"	7945	56015	95	388	394	181	45	299	299	394	1318	334	0	0	0	9580	9722	2715	27	1515	1515	1578	562	35	100	100	0	0.000	0.000	0.000	0.000	0.000	0.000	0.000	0.000	0.000	0.000	0.000	0.000	0.000	0.000	0.011	0.012	0.018	0.016	2.565	0.013	0.001	256	2088	100	89	8065	8154	95	8207	8302	Error	Error	-6.502	89	8065	95	8207	100807	2488868	0.000	14.491	0	0	0
1	13	9	"A54"	"A54"	8240	56015	100	342	369	181	49	299	299	400	1542	385	0	0	0	9861	8795	3570	40	1488	1488	1533	505	32	91	87	0	0.000	0.000	0.000	0.000	0.000	0.000	0.000	0.000	0.000	0.000	0.000	0.000	0.000	0.000	0.005	0.010	0.020	0.017	4.071	0.008	0.010	316	2384	100	43	8373	8416	70	7307	7377	Error	Error	-7.605	43	8373	70	7307	116492	2779324	-0.020	14.380	0	0	0
1	14	9	"A54"	"A54"	8540	56015	105	342	355	150	42	304	304	369	559	151	0	0	0	8242	8099	2259	27	1529	1529	1578	399	25	100	99	0	0.000	0.000	0.000	0.000	0.000	0.000	0.000	0.000	0.000	0.000	0.000	0.000	0.000	0.000	0.006	0.008	0.018	0.015	2.971	0.001	0.000	316	2572	100	38	6713	6751	51	6570	6621	Error	Error	-7.465	38	6713	51	6570	112057	2559172	-0.025	16.343	0	0	0
1	15	9	"A54"	"A54"	8840	56010	100	344	364	163	44	305	305	380	658	173	0	0	0	7589	7490	2782	37	1552	1552	1608	451	28	94	91	0	0.000	0.000	0.000	0.000	0.000	0.000	0.000	0.000	0.000	0.000	0.000	0.000	0.000	0.000	0.006	0.010	0.024	0.024	4.060	0.004	0.000	316	2384	100	39	6037	6076	59	5938	5997	Error	Error	-7.274	39	6037	59	5938	114974	2366876	-0.024	13.042	0	0	0
1	16	9	"A55"	"A55"	9140	56010	100	363	400	259	64	304	304	366	574	156	2	0	0	8398	8093	4341	53	1529	1529	1568	446	28	86	82	0	0.000	0.000	0.000	0.000	0.000	0.000	0.000	0.000	0.000	0.000	0.000	0.000	0.000	0.000	0.009	0.015	0.020	0.023	5.108	0.009	0.005	316	2384	100	59	6869	6928	96	6564	6660	Error	Error	-6.863	59	6869	96	6564	126329	2557325	0.059	14.630	0	0	0
1	17	9	"A55"	"A55"	9440	56010	100	362	418	354	84	302	302	325	167	51	27	9	0	7405	8039	3780	47	1565	1565	1629	624	38	95	94	0	0.000	0.000	0.000	0.000	0.000	0.000	0.000	0.000	0.000	0.000	0.000	0.000	0.000	0.000	0.010	0.018	0.020	0.022	4.732	0.008	0.015	316	2384	100	60	5840	5900	116	6474	6590	Error	Error	-6.605	60	5840	116	6474	132115	2540240	0.557	10.272	0	0	0
1	18	9	"A55"	"A55"	9745	56015	95	384	397	164	41	304	304	322	175	54	25	8	0	10971	9805	3339	34	1607	1607	1674	609	36	100	100	0	0.000	0.000	0.000	0.000	0.000	0.000	0.000	0.000	0.000	0.000	0.000	0.000	0.000	0.000	0.009	0.011	0.018	0.016	3.208	0.010	0.067	256	2088	100	80	9364	9444	93	8198	8291	Error	Error	-6.871	80	9364	93	8198	101545	2510013	0.429	13.351	0	0	0
1	1	10	"A56"	"A56"	4645	56320	90	342	372	180	48	301	301	360	780	216	0	0	0	8297	8162	1649	20	1507	1507	1561	751	48	100	100	0	0.000	0.000	0.000	0.000	0.000	0.000	0.000	0.000	0.000	0.000	0.000	0.000	0.000	0.000	0.006	0.011	0.024	0.020	2.514	0.012	0.023	256	1924	100	41	6790	6831	71	6655	6726	Error	Error	-7.372	41	6790	71	6655	95212	2089577	0.015	8.790	0	0	0
1	2	10	"A56"	"A56"	4940	56325	100	349	368	174	47	292	292	336	386	114	4	0	0	6821	6958	2554	36	1463	1463	1495	329	22	100	100	0	0.000	0.000	0.000	0.000	0.000	0.000	0.000	0.000	0.000	0.000	0.000	0.000	0.000	0.000	0.011	0.014	0.022	0.020	3.221	0.009	0.013	316	2384	100	57	5358	5415	76	5495	5571	Error	Error	-6.555	57	5358	76	5495	116404	2198850	0.083	16.605	0	0	0
1	3	10	"A56"	"A56"	5240	56325	100	351	382	278	72	302	302	389	1033	265	0	0	0	7452	7383	2168	29	1456	1456	1477	334	22	100	100	0	0.000	0.000	0.000	0.000	0.000	0.000	0.000	0.000	0.000	0.000	0.000	0.000	0.000	0.000	0.008	0.013	0.023	0.020	3.475	0.009	0.007	316	2384	100	49	5996	6045	80	5927	6007	Error	Error	-6.935	49	5996	80	5927	120862	2333010	-0.007	17.683	0	0	0
1	4	10	"A57"	"A57"	5540	56320	100	339	373	222	59	293	293	353	560	158	2	0	0	10053	8777	4304	49	1472	1472	1533	575	37	83	81	0	0.000	0.000	0.000	0.000	0.000	0.000	0.000	0.000	0.000	0.000	0.000	0.000	0.000	0.000	0.005	0.011	0.018	0.024	6.123	0.008	0.004	316	2384	100	46	8581	8627	80	7305	7385	Error	Error	-7.543	46	8581	80	7305	117872	2773415	0.036	12.598	0	0	0
1	5	10	"A57"	"A57"	5840	56320	100	326	349	163	46	290	290	357	593	166	0	0	0	7989	7898	2957	37	1474	1474	1534	508	33	96	92	0	0.000	0.000	0.000	0.000	0.000	0.000	0.000	0.000	0.000	0.000	0.000	0.000	0.000	0.000	0.006	0.009	0.020	0.017	3.690	0.007	0.005	316	2384	100	36	6515	6551	59	6424	6483	Error	Error	-7.500	36	6515	59	6424	110369	2495616	-0.013	12.528	0	0	0
1	6	10	"A57"	"A57"	6140	56320	100	346	384	244	63	288	288	334	407	121	4	0	0	7269	8165	3916	47	1447	1447	1528	722	47	91	88	0	0.000	0.000	0.000	0.000	0.000	0.000	0.000	0.000	0.000	0.000	0.000	0.000	0.000	0.000	0.010	0.014	0.024	0.022	5.093	0.010	0.021	316	2384	100	58	5822	5880	96	6718	6814	Error	Error	-6.649	58	5822	96	6718	121248	2580005	0.123	9.193	0	0	0
1	7	10	"A58"	"A58"	6440	56320	100	324	356	164	46	287	287	347	595	171	1	0	0	9421	8043	3432	42	1427	1427	1467	412	28	92	86	0	0.000	0.000	0.000	0.000	0.000	0.000	0.000	0.000	0.000	0.000	0.000	0.000	0.000	0.000	0.005	0.010	0.024	0.019	4.301	0.006	0.003	316	2384	100	37	7994	8031	69	6616	6685	Error	Error	-7.755	37	7994	69	6616	112628	2541523	0.015	15.961	0	0	0
1	8	10	"A58"	"A58"	6740	56320	100	308	335	150	44	282	282	346	550	158	0	0	0	5988	6379	2981	46	1416	1416	1463	457	31	94	92	0	0.000	0.000	0.000	0.000	0.000	0.000	0.000	0.000	0.000	0.000	0.000	0.000	0.000	0.000	0.006	0.011	0.026	0.024	4.443	0.007	0.016	316	2384	100	26	4572	4598	53	4963	5016	Error	Error	-7.458	26	4572	53	4963	105828	2015665	-0.020	10.757	0	0	0
1	9	10	"A58"	"A58"	7040	56315	100	322	360	297	82	291	291	394	1088	276	0	0	0	6003	6788	3691	54	1421	1421	1485	578	38	89	85	0	0.000	0.000	0.000	0.000	0.000	0.000	0.000	0.000	0.000	0.000	0.000	0.000	0.000	0.000	0.007	0.013	0.023	0.028	5.338	0.004	0.001	316	2384	100	31	4582	4613	69	5367	5436	Error	Error	-7.208	31	4582	69	5367	113635	2144862	-0.031	9.175	0	0	0
1	10	10	"A59"	"A59"	7340	56315	100	337	360	168	46	290	290	347	615	177	0	0	0	9349	7935	3630	45	1467	1467	1563	808	51	82	79	0	0.000	0.000	0.000	0.000	0.000	0.000	0.000	0.000	0.000	0.000	0.000	0.000	0.000	0.000	0.006	0.011	0.021	0.022	6.159	0.011	0.002	316	2384	100	47	7882	7929	70	6468	6538	Error	Error	-7.390	47	7882	70	6468	113738	2507515	0.021	7.886	0	0	0
1	11	10	"A59"	"A59"	7640	56315	100	352	386	327	84	293	293	345	500	144	2	0	0	8626	8627	3275	37	1484	1484	1552	524	33	96	93	0	0.000	0.000	0.000	0.000	0.000	0.000	0.000	0.000	0.000	0.000	0.000	0.000	0.000	0.000	0.008	0.013	0.020	0.018	3.697	0.009	0.008	316	2384	100	59	7142	7201	93	7143	7236	Error	Error	-6.919	59	7142	93	7143	122017	2726185	0.082	13.502	0	0	0
1	12	10	"A59"	"A59"	7945	56320	100	347	364	170	46	287	287	317	217	68	17	3	0	7869	8431	3068	36	1478	1478	1517	380	25	100	99	0	0.000	0.000	0.000	0.000	0.000	0.000	0.000	0.000	0.000	0.000	0.000	0.000	0.000	0.000	0.009	0.011	0.020	0.017	3.352	0.006	0.006	316	2384	100	60	6391	6451	77	6953	7030	Error	Error	-6.735	60	6391	77	6953	115027	2664337	0.217	18.195	0	0	0
1	13	10	"A60"	"A60"	8240	56315	100	314	386	604	156	298	298	390	1431	366	0	0	0	3831	5000	4045	80	1472	1472	1502	401	26	80	75	0	0.000	0.000	0.000	0.000	0.000	0.000	0.000	0.000	0.000	0.000	0.000	0.000	0.000	0.000	0.007	0.025	0.046	0.050	6.157	0.075	0.233	316	2384	100	16	2359	2375	88	3528	3616	Error	Error	-7.204	16	2359	88	3528	121822	1580013	-0.003	8.723	0	0	0
1	14	10	"A60"	"A60"	8540	56315	100	325	363	388	106	298	298	355	723	203	0	0	0	3525	4880	3228	66	1486	1486	1552	1307	84	64	43	0	0.000	0.000	0.000	0.000	0.000	0.000	0.000	0.000	0.000	0.000	0.000	0.000	0.000	0.000	0.013	0.019	0.049	0.057	5.352	0.012	0.011	316	2384	100	27	2039	2066	65	3394	3459	Error	Error	-6.239	27	2039	65	3394	114790	1542161	0.011	2.546	0	0	0
1	15	10	"A60"	"A60"	8840	56315	100	303	325	150	46	298	298	370	750	202	0	0	0	3126	3956	2062	52	1500	1500	1519	306	20	90	84	0	0.000	0.000	0.000	0.000	0.000	0.000	0.000	0.000	0.000	0.000	0.000	0.000	0.000	0.000	0.003	0.011	0.053	0.053	4.451	0.017	0.001	316	2384	100	5	1626	1631	27	2456	2483	Error	Error	-8.345	5	1626	27	2456	102629	1250005	-0.060	7.964	0	0	0
1	16	10	"A61"	"A61"	9140	56315	100	388	406	210	51	295	295	338	442	130	3	0	0	11951	10247	4922	48	1568	1568	1643	727	44	84	81	0	0.000	0.000	0.000	0.000	0.000	0.000	0.000	0.000	0.000	0.000	0.000	0.000	0.000	0.000	0.009	0.013	0.018	0.021	4.935	0.007	0.010	316	2384	100	93	10383	10476	111	8679	8790	Error	Error	-6.803	93	10383	111	8679	128148	3238133	0.154	11.835	0	0	0
1	17	10	"A61"	"A61"	9445	56315	100	393	406	171	42	298	298	345	387	112	8	0	0	10907	10262	3957	38	1549	1549	1584	431	27	99	98	0	0.000	0.000	0.000	0.000	0.000	0.000	0.000	0.000	0.000	0.000	0.000	0.000	0.000	0.000	0.010	0.012	0.017	0.015	3.122	0.009	0.024	316	2384	100	95	9358	9453	108	8713	8821	Error	Error	-6.622	95	9358	108	8713	128145	3242740	0.158	20.135	0	0	0
1	18	10	"A61"	"A61"	9740	56315	95	367	395	183	46	319	319	410	1094	266	0	0	0	9470	9314	3634	39	1616	1616	1887	1634	86	100	87	0	0.000	0.000	0.000	0.000	0.000	0.000	0.000	0.000	0.000	0.000	0.000	0.000	0.000	0.000	0.006	0.010	0.018	0.016	3.143	0.010	0.008	256	2088	100	48	7854	7902	76	7698	7774	Error	Error	-7.354	48	7854	76	7698	101012	2384386	-0.014	4.545	0	0	0
1	1	11	"A62"	"A62"	4650	56625	90	360	479	897	187	290	290	310	170	54	31	10	0	10477	10747	4967	46	1504	1504	1536	414	26	100	100	0	0.000	0.000	0.000	0.000	0.000	0.000	0.000	0.000	0.000	0.000	0.000	0.000	0.000	0.000	0.008	0.020	0.017	0.014	3.346	0.043	0.184	256	1924	100	70	8973	9043	189	9243	9432	Error	Error	-7.002	70	8973	189	9243	122566	2751199	0.994	22.249	0	0	0
1	2	11	"A62"	"A62"	4950	56625	100	329	356	192	53	292	292	408	1181	289	0	0	0	6216	6995	3623	51	1461	1461	1498	415	27	95	93	0	0.000	0.000	0.000	0.000	0.000	0.000	0.000	0.000	0.000	0.000	0.000	0.000	0.000	0.000	0.008	0.012	0.025	0.025	3.476	0.008	0.008	316	2384	100	37	4755	4792	64	5534	5598	Error	Error	-7.006	37	4755	64	5534	112563	2210481	-0.044	13.246	0	0	0
1	3	11	"A62"	"A62"	5255	56625	100	318	436	1051	241	295	295	365	581	159	1	0	0	6314	7158	5402	75	1457	1457	1487	303	20	99	99	0	0.000	0.000	0.000	0.000	0.000	0.000	0.000	0.000	0.000	0.000	0.000	0.000	0.000	0.000	0.005	0.025	0.025	0.022	3.405	0.095	0.319	316	2384	100	23	4857	4880	141	5701	5842	Error	Error	-7.722	23	4857	141	5701	137775	2261999	0.122	18.716	0	0	0
1	4	11	"A63"	"A63"	5550	56630	90	418	606	1703	281	285	285	317	222	70	33	10	0	9986	10032	2089	20	1492	1492	1523	329	21	100	100	0	0.000	0.000	0.000	0.000	0.000	0.000	0.000	0.000	0.000	0.000	0.000	0.000	0.000	0.000	0.016	0.038	0.023	0.019	3.302	0.039	0.026	256	1924	100	133	8494	8627	321	8540	8861	Error	Error	-5.997	133	8494	321	8540	155051	2568245	1.302	25.863	0	0	0
1	5	11	"A63"	"A63"	5850	56625	95	362	396	225	56	302	302	432	2018	467	0	0	0	9810	9742	2494	25	1519	1519	1601	693	43	100	100	0	0.000	0.000	0.000	0.000	0.000	0.000	0.000	0.000	0.000	0.000	0.000	0.000	0.000	0.000	0.007	0.011	0.019	0.015	2.947	0.073	0.003	256	2088	100	60	8291	8351	94	8223	8317	Error	Error	-7.110	60	8291	94	8223	101304	2494023	-0.018	11.747	0	0	0
1	6	11	"A63"	"A63"	6150	56620	100	349	358	149	41	300	300	443	2155	486	0	0	0	8435	8199	2777	33	1483	1483	1593	790	49	95	94	0	0.000	0.000	0.000	0.000	0.000	0.000	0.000	0.000	0.000	0.000	0.000	0.000	0.000	0.000	0.007	0.009	0.018	0.015	3.708	0.011	0.001	316	2384	100	49	6952	7001	58	6716	6774	Error	Error	-7.149	49	6952	58	6716	113177	2590761	-0.039	8.362	0	0	0
1	7	11	"A64"	"A64"	6455	56620	95	368	386	155	40	296	296	400	1311	327	0	0	0	9925	9654	2182	22	1471	1471	1506	363	24	100	100	0	0.000	0.000	0.000	0.000	0.000	0.000	0.000	0.000	0.000	0.000	0.000	0.000	0.000	0.000	0.009	0.011	0.020	0.015	2.945	0.027	0.001	256	2088	100	72	8454	8526	90	8183	8273	Error	Error	-6.875	72	8454	90	8183	98819	2471536	-0.011	22.446	0	0	0
1	8	11	"A64"	"A64"	6750	56625	100	358	382	171	44	289	289	343	642	187	0	0	0	9016	8879	2310	26	1475	1475	1510	352	23	100	100	0	0.000	0.000	0.000	0.000	0.000	0.000	0.000	0.000	0.000	0.000	0.000	0.000	0.000	0.000	0.009	0.013	0.019	0.016	3.141	0.009	0.014	316	2384	100	69	7541	7610	93	7404	7497	Error	Error	-6.772	69	7541	93	7404	120774	2805882	0.061	20.935	0	0	0
1	9	11	"A64"	"A64"	7050	56620	95	348	363	172	47	289	289	330	396	120	4	0	0	7767	8165	2405	29	1444	1444	1487	355	23	100	100	0	0.000	0.000	0.000	0.000	0.000	0.000	0.000	0.000	0.000	0.000	0.000	0.000	0.000	0.000	0.009	0.011	0.018	0.015	3.369	0.009	0.010	256	2088	100	59	6323	6382	74	6721	6795	Error	Error	-6.744	59	6323	74	6721	92896	2090345	0.083	18.811	0	0	0
1	10	11	"A65"	"A65"	7350	56620	100	343	448	1463	326	296	296	401	1055	263	0	0	0	9501	8602	3227	37	1474	1474	1499	370	24	94	90	0	0.000	0.000	0.000	0.000	0.000	0.000	0.000	0.000	0.000	0.000	0.000	0.000	0.000	0.000	0.006	0.021	0.018	0.019	5.720	0.007	0.000	316	2384	100	47	8027	8074	152	7128	7280	Error	Error	-7.416	47	8027	152	7128	141723	2718135	0.045	19.197	0	0	0
1	11	11	"A65"	"A65"	7650	56620	90	363	700	2170	310	289	289	333	535	160	7	4	0	7369	8365	7228	86	1442	1442	1467	344	23	100	100	0	0.000	0.000	0.000	0.000	0.000	0.000	0.000	0.000	0.000	0.000	0.000	0.000	0.000	0.000	0.012	0.059	0.031	0.030	3.145	0.186	0.579	256	1924	100	74	5927	6001	411	6923	7334	Error	Error	-6.324	74	5927	411	6923	179107	2141391	0.686	20.052	0	0	0
1	12	11	"A65"	"A65"	7955	56625	100	385	405	180	44	293	293	327	302	92	15	1	0	14315	14107	2434	17	1535	1535	1568	425	27	100	100	0	0.000	0.000	0.000	0.000	0.000	0.000	0.000	0.000	0.000	0.000	0.000	0.000	0.000	0.000	0.007	0.009	0.012	0.010	2.991	0.006	0.007	316	2384	100	92	12780	12872	112	12572	12684	Error	Error	-7.118	92	12780	112	12572	127969	4457668	0.258	29.504	0	0	0
1	13	11	"A66"	"A66"	8250	56615	100	348	378	244	64	292	292	323	245	75	14	2	0	11680	10374	4166	40	1525	1525	1565	512	32	91	86	0	0.000	0.000	0.000	0.000	0.000	0.000	0.000	0.000	0.000	0.000	0.000	0.000	0.000	0.000	0.006	0.010	0.016	0.017	4.545	0.008	0.024	316	2384	100	56	10155	10211	86	8849	8935	Error	Error	-7.503	56	10155	86	8849	119557	3278070	0.224	17.205	0	0	0
1	14	11	"A66"	"A66"	8555	56620	100	351	372	162	43	299	299	368	778	211	0	0	0	7626	7673	2242	29	1503	1503	1535	360	23	99	99	0	0.000	0.000	0.000	0.000	0.000	0.000	0.000	0.000	0.000	0.000	0.000	0.000	0.000	0.000	0.008	0.012	0.021	0.019	2.863	0.027	0.005	316	2384	100	52	6123	6175	73	6170	6243	Error	Error	-6.880	52	6123	73	6170	117514	2424786	0.005	17.050	0	0	0
1	15	11	"A66"	"A66"	8850	56620	100	336	371	314	84	306	306	356	636	178	0	0	0	8368	8465	2982	35	1551	1551	1578	333	21	100	99	0	0.000	0.000	0.000	0.000	0.000	0.000	0.000	0.000	0.000	0.000	0.000	0.000	0.000	0.000	0.004	0.009	0.020	0.018	3.006	0.003	0.000	316	2384	100	30	6817	6847	65	6914	6979	Error	Error	-7.828	30	6817	65	6914	117097	2675078	0.024	20.682	0	0	0
1	16	11	"A67"	"A67"	9145	56615	100	373	387	164	42	297	297	361	633	175	0	0	0	9190	8042	3647	45	1575	1575	1619	446	27	89	82	0	0.000	0.000	0.000	0.000	0.000	0.000	0.000	0.000	0.000	0.000	0.000	0.000	0.000	0.000	0.010	0.014	0.024	0.027	4.716	0.012	0.005	316	2384	100	76	7615	7691	90	6467	6557	Error	Error	-6.647	76	7615	90	6467	122208	2541121	0.041	14.401	0	0	0
1	17	11	"A67"	"A67"	9445	56615	95	388	416	202	48	303	303	345	365	105	9	0	0	10295	10253	3936	38	1587	1587	1663	650	39	100	100	0	0.000	0.000	0.000	0.000	0.000	0.000	0.000	0.000	0.000	0.000	0.000	0.000	0.000	0.000	0.010	0.013	0.018	0.017	2.763	0.011	0.070	256	2088	100	85	8708	8793	113	8666	8779	Error	Error	-6.679	85	8708	113	8666	106498	2624662	0.195	13.215	0	0	0
1	18	11	"A67"	"A67"	9750	56615	95	434	453	190	41	313	313	366	674	184	0	0	0	13007	12263	5136	41	1650	1650	1741	713	40	100	100	0	0.000	0.000	0.000	0.000	0.000	0.000	0.000	0.000	0.000	0.000	0.000	0.000	0.000	0.000	0.011	0.013	0.019	0.016	2.713	0.010	0.030	256	2088	100	121	11357	11478	140	10613	10753	Error	Error	-6.552	121	11357	140	10613	115952	3139274	0.129	14.757	0	0	0
1	1	12	"A68"	"A68"	4660	56920	90	351	371	174	46	300	300	347	508	146	0	0	0	9766	9164	2976	32	1518	1518	1539	305	19	100	100	0	0.000	0.000	0.000	0.000	0.000	0.000	0.000	0.000	0.000	0.000	0.000	0.000	0.000	0.000	0.006	0.009	0.018	0.016	3.040	0.007	0.007	256	1924	100	51	8248	8299	71	7646	7717	Error	Error	-7.337	51	8248	71	7646	95035	2346037	0.047	25.000	0	0	0
1	2	12	"A68"	"A68"	4960	56925	95	351	374	158	42	285	285	328	335	102	5	0	0	7723	7541	2150	28	1497	1497	1535	406	26	100	100	0	0.000	0.000	0.000	0.000	0.000	0.000	0.000	0.000	0.000	0.000	0.000	0.000	0.000	0.000	0.011	0.015	0.022	0.019	2.724	0.010	0.007	256	2088	100	66	6226	6292	89	6044	6133	Error	Error	-6.560	66	6226	89	6044	95773	1930374	0.137	14.793	0	0	0
1	3	12	"A68"	"A68"	5250	56925	90	321	349	181	51	288	288	327	313	95	5	0	0	7143	6919	2329	33	1495	1495	1579	663	41	100	100	0	0.000	0.000	0.000	0.000	0.000	0.000	0.000	0.000	0.000	0.000	0.000	0.000	0.000	0.000	0.006	0.011	0.023	0.019	3.466	0.008	0.013	256	1924	100	33	5648	5681	61	5424	5485	Error	Error	-7.419	33	5648	61	5424	89308	1771247	0.070	8.054	0	0	0
1	4	12	"A69"	"A69"	5555	56920	90	453	512	357	69	297	297	333	269	80	27	8	0	13663	13161	2706	20	1520	1520	1554	342	22	100	100	0	0.000	0.000	0.000	0.000	0.000	0.000	0.000	0.000	0.000	0.000	0.000	0.000	0.000	0.000	0.013	0.018	0.017	0.016	2.695	0.025	0.027	256	1924	100	156	12143	12299	215	11641	11856	Error	Error	-6.282	156	12143	215	11641	131145	3369240	0.665	33.939	0	0	0
1	5	12	"A69"	"A69"	5860	56925	95	395	415	184	44	292	292	329	406	123	8	0	0	12225	12107	3286	27	1503	1503	1538	444	28	100	100	0	0.000	0.000	0.000	0.000	0.000	0.000	0.000	0.000	0.000	0.000	0.000	0.000	0.000	0.000	0.010	0.012	0.014	0.013	2.706	0.009	0.060	256	2088	100	103	10722	10825	123	10604	10727	Error	Error	-6.702	103	10722	123	10604	106203	3099460	0.212	23.804	0	0	0
1	6	12	"A69"	"A69"	6155	56925	100	352	371	160	43	294	294	353	581	164	0	0	0	10363	10105	3065	30	1483	1483	1527	421	27	100	100	0	0.000	0.000	0.000	0.000	0.000	0.000	0.000	0.000	0.000	0.000	0.000	0.000	0.000	0.000	0.007	0.009	0.015	0.013	3.051	0.006	0.005	316	2384	100	58	8880	8938	77	8622	8699	Error	Error	-7.258	58	8880	77	8622	117316	3193117	0.031	20.375	0	0	0
1	7	12	"A70"	"A70"	6460	56920	85	396	408	180	44	281	281	333	404	121	6	0	0	10109	10258	1732	16	1471	1471	1537	541	35	100	100	0	0.000	0.000	0.000	0.000	0.000	0.000	0.000	0.000	0.000	0.000	0.000	0.000	0.000	0.000	0.013	0.014	0.019	0.015	2.793	0.008	0.015	208	1660	100	115	8638	8753	127	8787	8914	Error	Error	-6.231	115	8638	127	8787	84959	2133577	0.186	16.120	0	0	0
1	8	12	"A70"	"A70"	6760	56925	95	340	390	333	85	282	282	309	217	70	21	4	0	8431	8258	2516	30	1442	1442	1492	380	25	100	100	0	0.000	0.000	0.000	0.000	0.000	0.000	0.000	0.000	0.000	0.000	0.000	0.000	0.000	0.000	0.008	0.016	0.021	0.018	3.569	0.010	0.012	256	2088	100	58	6989	7047	108	6816	6924	Error	Error	-6.913	58	6989	108	6816	99912	2113942	0.373	17.805	0	0	0
1	9	12	"A70"	"A70"	7055	56915	100	336	355	161	45	290	290	338	510	150	1	0	0	8327	8029	4124	51	1444	1444	1481	405	27	95	94	0	0.000	0.000	0.000	0.000	0.000	0.000	0.000	0.000	0.000	0.000	0.000	0.000	0.000	0.000	0.007	0.010	0.019	0.017	3.892	0.009	0.011	316	2384	100	46	6883	6929	65	6585	6650	Error	Error	-7.225	46	6883	65	6585	112328	2537046	0.033	16.168	0	0	0
1	10	12	"A71"	"A71"	7355	56915	100	367	431	354	82	285	285	351	601	171	2	1	0	10339	9331	3709	39	1457	1457	1495	392	26	94	89	0	0.000	0.000	0.000	0.000	0.000	0.000	0.000	0.000	0.000	0.000	0.000	0.000	0.000	0.000	0.009	0.019	0.021	0.021	4.434	0.012	0.025	316	2384	100	82	8882	8964	146	7874	8020	Error	Error	-6.759	82	8882	146	7874	136347	2948589	0.133	19.990	0	0	0
1	11	12	"A71"	"A71"	7655	56920	100	364	375	154	41	295	295	439	2121	483	0	0	0	9559	8802	3033	34	1464	1464	1510	737	48	99	98	0	0.000	0.000	0.000	0.000	0.000	0.000	0.000	0.000	0.000	0.000	0.000	0.000	0.000	0.000	0.009	0.011	0.018	0.016	2.821	0.007	0.003	316	2384	100	69	8095	8164	80	7338	7418	Error	Error	-6.874	69	8095	80	7338	118450	2781512	-0.030	9.894	0	0	0
1	12	12	"A71"	"A71"	7950	56920	95	362	404	277	68	286	286	331	640	193	1	0	0	9419	8968	2306	25	1514	1514	1624	830	51	100	100	0	0.000	0.000	0.000	0.000	0.000	0.000	0.000	0.000	0.000	0.000	0.000	0.000	0.000	0.000	0.010	0.016	0.021	0.017	3.323	0.013	0.050	256	2088	100	76	7905	7981	118	7454	7572	Error	Error	-6.701	76	7905	118	7454	103325	2295768	0.114	8.848	0	0	0
1	13	12	"A72"	"A72"	8255	56915	100	379	403	178	44	303	303	424	1676	395	0	0	0	8725	8657	4088	47	1578	1578	1614	430	26	92	87	0	0.000	0.000	0.000	0.000	0.000	0.000	0.000	0.000	0.000	0.000	0.000	0.000	0.000	0.000	0.011	0.014	0.019	0.018	4.936	0.042	0.002	316	2384	100	76	7147	7223	100	7079	7179	Error	Error	-6.555	76	7147	100	7079	127331	2735588	-0.013	16.379	0	0	0
1	14	12	"A72"	"A72"	8560	56920	110	413	466	474	101	305	305	378	994	262	0	0	0	8285	8695	3833	44	1590	1590	1637	422	25	98	96	0	0.000	0.000	0.000	0.000	0.000	0.000	0.000	0.000	0.000	0.000	0.000	0.000	0.000	0.000	0.016	0.023	0.026	0.024	3.129	0.016	0.002	392	2896	100	108	6695	6803	161	7105	7266	Error	Error	-5.954	108	6695	161	7105	182724	3408587	0.089	16.725	0	0	0
1	15	12	"A72"	"A72"	8855	56915	110	380	424	326	76	308	308	382	837	219	1	0	0	8302	8995	4382	48	1592	1592	1627	357	21	98	96	0	0.000	0.000	0.000	0.000	0.000	0.000	0.000	0.000	0.000	0.000	0.000	0.000	0.000	0.000	0.011	0.016	0.020	0.020	3.544	0.008	0.004	392	2896	100	72	6710	6782	116	7403	7519	Error	Error	-6.542	72	6710	116	7403	166179	3526057	0.050	20.639	0	0	0
1	16	12	"A73"	"A73"	9160	56910	90	346	456	801	175	310	310	367	425	115	6	2	0	4007	5074	2756	54	1590	1590	1610	404	25	96	91	0	0.000	0.000	0.000	0.000	0.000	0.000	0.000	0.000	0.000	0.000	0.000	0.000	0.000	0.000	0.015	0.042	0.038	0.038	4.703	0.051	0.040	256	1924	100	36	2417	2453	146	3484	3630	Error	Error	-6.069	36	2417	146	3484	116636	1299058	0.209	8.574	0	0	0
1	17	12	"A73"	"A73"	9455	56915	100	360	686	3731	543	305	305	346	406	117	10	3	0	3176	4375	2754	62	1549	1549	1566	293	18	94	87	0	0.000	0.000	0.000	0.000	0.000	0.000	0.000	0.000	0.000	0.000	0.000	0.000	0.000	0.000	0.034	0.135	0.067	0.074	5.982	7.743	0.024	316	2384	100	55	1627	1682	381	2826	3207	Error	Error	-4.887	55	1627	381	2826	216797	1382446	0.837	9.587	0	0	0
1	18	12	"A73"	"A73"	9760	56915	95	362	406	283	69	309	309	339	255	75	17	3	0	3736	4722	2333	49	1604	1604	1621	292	18	98	97	0	0.000	0.000	0.000	0.000	0.000	0.000	0.000	0.000	0.000	0.000	0.000	0.000	0.000	0.000	0.025	0.031	0.050	0.048	3.447	0.028	0.008	256	2088	100	53	2132	2185	97	3118	3215	Error	Error	-5.330	53	2132	97	3118	103949	1208859	0.263	10.620	0	0	0
1	1	13	"A74"	"A74"	4655	57220	90	367	376	162	43	292	292	350	657	187	0	0	0	9108	9222	2424	26	1533	1533	1675	2229	133	98	94	0	0.000	0.000	0.000	0.000	0.000	0.000	0.000	0.000	0.000	0.000	0.000	0.000	0.000	0.000	0.010	0.011	0.021	0.017	2.743	0.008	0.023	256	1924	100	75	7575	7650	84	7689	7773	Error	Error	-6.658	75	7575	84	7689	96211	2360848	0.040	3.386	0	0	0
1	2	13	"A74"	"A74"	4955	57220	100	331	357	165	46	288	288	311	179	57	23	4	0	6731	7075	2558	36	1530	1530	1609	680	42	99	99	0	0.000	0.000	0.000	0.000	0.000	0.000	0.000	0.000	0.000	0.000	0.000	0.000	0.000	0.000	0.008	0.012	0.025	0.019	3.480	0.010	0.029	316	2384	100	43	5201	5244	69	5545	5614	Error	Error	-6.918	43	5201	69	5545	112879	2235804	0.257	8.038	0	0	0
1	3	13	"A74"	"A74"	5250	57220	100	367	425	453	106	299	299	425	1606	377	0	0	0	7746	8188	2930	35	1533	1533	1630	1408	86	98	93	0	0.000	0.000	0.000	0.000	0.000	0.000	0.000	0.000	0.000	0.000	0.000	0.000	0.000	0.000	0.011	0.019	0.025	0.022	3.101	0.236	0.063	316	2384	100	68	6213	6281	126	6655	6781	Error	Error	-6.514	68	6213	126	6655	134145	2587457	0.000	4.658	0	0	0
1	4	13	"A75"	"A75"	5550	57220	100	356	393	250	63	302	302	413	1584	383	0	0	0	7892	7494	4053	54	1563	1563	1601	427	26	87	84	0	0.000	0.000	0.000	0.000	0.000	0.000	0.000	0.000	0.000	0.000	0.000	0.000	0.000	0.000	0.009	0.015	0.025	0.025	4.694	0.024	0.008	316	2384	100	54	6329	6383	91	5931	6022	Error	Error	-6.873	54	6329	91	5931	124121	2368198	-0.013	13.801	0	0	0
1	5	13	"A75"	"A75"	5850	57220	95	339	363	166	45	288	288	326	465	142	0	0	0	6200	6453	1464	22	1490	1490	1539	460	29	100	100	0	0.000	0.000	0.000	0.000	0.000	0.000	0.000	0.000	0.000	0.000	0.000	0.000	0.000	0.000	0.011	0.015	0.026	0.021	3.136	0.012	0.023	256	2088	100	51	4710	4761	75	4963	5038	Error	Error	-6.529	51	4710	75	4963	92858	1651856	0.080	10.683	0	0	0
1	6	13	"A75"	"A75"	6150	57220	100	344	379	178	46	303	303	373	789	211	0	0	0	7897	7870	1858	23	1534	1534	1565	354	22	99	99	0	0.000	0.000	0.000	0.000	0.000	0.000	0.000	0.000	0.000	0.000	0.000	0.000	0.000	0.000	0.006	0.012	0.023	0.020	2.999	0.008	0.007	316	2384	100	41	6363	6404	76	6336	6412	Error	Error	-7.278	41	6363	76	6336	119739	2486964	0.008	17.811	0	0	0
1	7	13	"A76"	"A76"	6460	57220	95	341	377	180	47	302	302	388	1077	277	0	0	0	8507	8502	1840	21	1542	1542	1578	380	24	100	100	0	0.000	0.000	0.000	0.000	0.000	0.000	0.000	0.000	0.000	0.000	0.000	0.000	0.000	0.000	0.006	0.011	0.021	0.016	3.335	0.006	0.005	256	2088	100	39	6965	7004	75	6960	7035	Error	Error	-7.481	39	6965	75	6960	96638	2176514	-0.010	18.221	0	0	0
1	8	13	"A76"	"A76"	6760	57220	95	354	384	178	46	290	290	348	743	213	0	0	0	7749	7789	2065	26	1492	1492	1535	366	23	100	100	0	0.000	0.000	0.000	0.000	0.000	0.000	0.000	0.000	0.000	0.000	0.000	0.000	0.000	0.000	0.010	0.015	0.025	0.019	3.527	0.009	0.017	256	2088	100	64	6257	6321	94	6297	6391	Error	Error	-6.611	64	6257	94	6297	98223	1993982	0.048	17.087	0	0	0
1	9	13	"A76"	"A76"	7050	57215	100	347	372	154	41	294	294	331	284	85	9	0	0	8632	7994	3600	45	1525	1525	1585	506	31	88	84	0	0.000	0.000	0.000	0.000	0.000	0.000	0.000	0.000	0.000	0.000	0.000	0.000	0.000	0.000	0.007	0.012	0.023	0.022	4.741	0.006	0.004	316	2384	100	53	7107	7160	78	6469	6547	Error	Error	-7.067	53	7107	78	6469	117538	2526058	0.144	12.666	0	0	0
1	10	13	"A77"	"A77"	7350	57215	100	381	415	266	64	313	313	449	1841	410	0	0	0	7381	7394	3678	49	1553	1553	1620	568	35	88	82	0	0.000	0.000	0.000	0.000	0.000	0.000	0.000	0.000	0.000	0.000	0.000	0.000	0.000	0.000	0.012	0.017	0.024	0.025	4.166	0.196	0.010	316	2384	100	68	5828	5896	102	5841	5943	Error	Error	-6.421	68	5828	102	5841	131211	2336650	-0.018	10.165	0	0	0
1	11	13	"A77"	"A77"	7655	57220	95	374	385	160	41	288	288	324	300	92	9	0	0	8165	8083	2237	27	1546	1546	1628	604	37	100	100	0	0.000	0.000	0.000	0.000	0.000	0.000	0.000	0.000	0.000	0.000	0.000	0.000	0.000	0.000	0.013	0.015	0.022	0.018	2.697	0.014	0.069	256	2088	100	86	6619	6705	97	6537	6634	Error	Error	-6.266	86	6619	97	6537	98544	2069258	0.203	10.687	0	0	0
1	12	13	"A77"	"A77"	7955	57220	100	374	540	1767	327	292	292	320	251	78	20	5	0	7669	7909	2358	29	1538	1538	1587	413	26	99	98	0	0.000	0.000	0.000	0.000	0.000	0.000	0.000	0.000	0.000	0.000	0.000	0.000	0.000	0.000	0.013	0.039	0.025	0.022	3.984	0.044	0.017	316	2384	100	82	6131	6213	248	6371	6619	Error	Error	-6.224	82	6131	248	6371	170554	2499090	0.876	15.308	0	0	0
1	13	13	"A78"	"A78"	8250	57215	100	360	427	462	108	316	316	468	1873	400	1	0	0	6859	7065	3773	53	1614	1614	1733	823	47	80	75	0	0.000	0.000	0.000	0.000	0.000	0.000	0.000	0.000	0.000	0.000	0.000	0.000	0.000	0.000	0.008	0.020	0.028	0.034	6.883	0.017	0.002	316	2384	100	44	5245	5289	111	5451	5562	Error	Error	-6.897	44	5245	111	5451	134961	2232531	-0.022	6.479	0	0	0
1	14	13	"A78"	"A78"	8550	57215	100	359	519	1247	240	306	306	439	1804	410	1	1	0	7179	8114	6020	74	1608	1608	1890	2630	139	94	57	0	0.000	0.000	0.000	0.000	0.000	0.000	0.000	0.000	0.000	0.000	0.000	0.000	0.000	0.000	0.010	0.033	0.023	0.021	2.925	0.317	0.337	316	2384	100	53	5571	5624	213	6506	6719	Error	Error	-6.716	53	5571	213	6506	164137	2564153	0.044	2.367	0	0	0
1	15	13	"A78"	"A78"	8855	57215	95	382	511	706	138	309	309	355	524	147	5	3	0	8057	8711	2839	32	1635	1635	1731	645	37	100	100	0	0.000	0.000	0.000	0.000	0.000	0.000	0.000	0.000	0.000	0.000	0.000	0.000	0.000	0.000	0.011	0.029	0.025	0.021	3.674	0.028	0.015	256	2088	100	73	6422	6495	202	7076	7278	Error	Error	-6.459	73	6422	202	7076	130705	2229990	0.298	10.822	0	0	0
1	16	13	"A79"	"A79"	9155	57215	100	352	380	174	45	304	304	352	503	142	1	0	0	8130	7948	3464	43	1592	1592	1640	422	25	91	87	0	0.000	0.000	0.000	0.000	0.000	0.000	0.000	0.000	0.000	0.000	0.000	0.000	0.000	0.000	0.007	0.012	0.022	0.023	5.474	0.010	0.003	316	2384	100	48	6538	6586	76	6356	6432	Error	Error	-7.090	48	6538	76	6356	119983	2511480	0.056	14.948	0	0	0
1	17	13	"A79"	"A79"	9455	57215	105	381	458	715	156	311	311	357	697	195	1	0	0	8589	8377	2902	34	1594	1594	1628	386	23	100	99	0	0.000	0.000	0.000	0.000	0.000	0.000	0.000	0.000	0.000	0.000	0.000	0.000	0.000	0.000	0.010	0.022	0.022	0.019	3.495	0.017	0.003	316	2572	100	70	6995	7065	147	6783	6930	Error	Error	-6.643	70	6995	147	6783	144593	2647268	0.145	17.484	0	0	0
1	18	13	"A79"	"A79"	9755	57215	105	414	476	367	77	308	308	334	211	63	32	7	0	10855	10549	3739	35	1666	1666	1750	677	38	99	99	0	0.000	0.000	0.000	0.000	0.000	0.000	0.000	0.000	0.000	0.000	0.000	0.000	0.000	0.000	0.012	0.019	0.019	0.016	3.274	0.014	0.062	316	2572	100	106	9189	9295	168	8883	9051	Error	Error	-6.438	106	9189	168	8883	150306	3333344	0.673	12.997	0	0	0
1	1	14	"A80"	"A80"	4665	57515	85	366	394	191	48	287	287	314	194	61	27	6	0	10428	10276	1515	14	1508	1508	1585	610	38	100	100	0	0.000	0.000	0.000	0.000	0.000	0.000	0.000	0.000	0.000	0.000	0.000	0.000	0.000	0.000	0.009	0.012	0.017	0.014	2.881	0.010	0.058	208	1660	100	79	8920	8999	107	8768	8875	Error	Error	-6.819	79	8920	107	8768	81961	2137463	0.412	14.248	0	0	0
1	2	14	"A80"	"A80"	4960	57520	100	376	596	1705	286	295	295	351	364	103	11	3	0	8682	8446	2961	35	1512	1512	1596	665	41	99	98	0	0.000	0.000	0.000	0.000	0.000	0.000	0.000	0.000	0.000	0.000	0.000	0.000	0.000	0.000	0.011	0.043	0.024	0.021	4.088	0.037	0.017	316	2384	100	81	7170	7251	301	6934	7235	Error	Error	-6.468	81	7170	301	6934	188181	2669083	0.673	10.301	0	0	0
1	3	14	"A80"	"A80"	5265	57520	100	380	890	4855	545	298	298	339	335	98	13	4	0	7944	8158	5602	68	1488	1488	1503	289	19	99	99	0	0.000	0.000	0.000	0.000	0.000	0.000	0.000	0.000	0.000	0.000	0.000	0.000	0.000	0.000	0.013	0.089	0.024	0.023	4.007	0.493	0.458	316	2384	100	82	6456	6538	592	6670	7262	Error	Error	-6.299	82	6456	592	6670	281310	2578061	1.645	23.028	0	0	0
1	4	14	"A81"	"A81"	5560	57520	100	362	375	171	45	297	297	340	370	108	4	0	0	10633	9495	4323	45	1541	1541	1577	458	29	93	86	0	0.000	0.000	0.000	0.000	0.000	0.000	0.000	0.000	0.000	0.000	0.000	0.000	0.000	0.000	0.007	0.010	0.016	0.017	4.785	0.010	0.010	316	2384	100	65	9092	9157	78	7954	8032	Error	Error	-7.128	65	9092	78	7954	118462	3000382	0.095	17.288	0	0	0
1	5	14	"A81"	"A81"	5860	57520	100	365	587	2155	367	293	293	358	565	157	4	1	0	8292	8539	2863	33	1485	1485	1531	390	25	98	98	0	0.000	0.000	0.000	0.000	0.000	0.000	0.000	0.000	0.000	0.000	0.000	0.000	0.000	0.000	0.011	0.042	0.022	0.019	4.119	0.062	0.025	316	2384	100	72	6807	6879	294	7054	7348	Error	Error	-6.563	72	6807	294	7054	185531	2698451	0.405	17.969	0	0	0
1	6	14	"A81"	"A81"	6160	57520	95	358	384	232	60	300	300	346	416	120	4	0	0	9402	9714	2242	23	1519	1519	1593	572	35	100	100	0	0.000	0.000	0.000	0.000	0.000	0.000	0.000	0.000	0.000	0.000	0.000	0.000	0.000	0.000	0.007	0.010	0.016	0.013	3.224	0.006	0.010	256	2088	100	58	7883	7941	84	8195	8279	Error	Error	-7.087	58	7883	84	8195	98241	2486677	0.091	14.198	0	0	0
1	7	14	"A82"	"A82"	6460	57520	100	350	385	201	52	292	292	328	268	81	11	2	0	9183	8422	3884	46	1494	1494	1537	417	27	91	86	0	0.000	0.000	0.000	0.000	0.000	0.000	0.000	0.000	0.000	0.000	0.000	0.000	0.000	0.000	0.008	0.013	0.019	0.019	5.312	0.008	0.006	316	2384	100	58	7689	7747	93	6928	7021	Error	Error	-7.051	58	7689	93	6928	121816	2661404	0.213	16.511	0	0	0
1	8	14	"A82"	"A82"	6765	57520	100	351	360	156	43	303	303	357	603	168	0	0	0	8656	8517	2885	33	1500	1500	1548	466	30	99	98	0	0.000	0.000	0.000	0.000	0.000	0.000	0.000	0.000	0.000	0.000	0.000	0.000	0.000	0.000	0.007	0.008	0.019	0.016	3.157	0.007	0.012	316	2384	100	48	7156	7204	57	7017	7074	Error	Error	-7.220	48	7156	57	7017	113870	2691375	0.005	14.955	0	0	0
1	9	14	"A82"	"A82"	7060	57515	100	364	405	395	97	303	303	360	470	130	3	0	0	7531	7493	3290	43	1498	1498	1575	585	37	92	89	0	0.000	0.000	0.000	0.000	0.000	0.000	0.000	0.000	0.000	0.000	0.000	0.000	0.000	0.000	0.010	0.017	0.024	0.024	4.317	0.016	0.006	316	2384	100	61	6033	6094	102	5995	6097	Error	Error	-6.628	61	6033	102	5995	128015	2367850	0.096	10.116	0	0	0
1	10	14	"A83"	"A83"	7360	57515	100	377	382	162	42	304	304	371	1248	336	0	0	0	10335	9129	3647	39	1523	1523	1568	459	29	93	89	0	0.000	0.000	0.000	0.000	0.000	0.000	0.000	0.000	0.000	0.000	0.000	0.000	0.000	0.000	0.008	0.010	0.018	0.018	3.630	0.011	0.000	316	2384	100	73	8812	8885	78	7606	7684	Error	Error	-6.915	73	8812	78	7606	120713	2884706	0.009	16.473	0	0	0
1	11	14	"A83"	"A83"	7660	57520	95	357	412	356	86	302	302	356	603	169	2	0	0	9437	9286	2778	29	1511	1511	1599	650	40	100	100	0	0.000	0.000	0.000	0.000	0.000	0.000	0.000	0.000	0.000	0.000	0.000	0.000	0.000	0.000	0.007	0.014	0.016	0.016	3.355	0.008	0.014	256	2088	100	55	7926	7981	110	7775	7885	Error	Error	-7.171	55	7926	110	7775	105440	2377178	0.093	11.826	0	0	0
1	12	14	"A83"	"A83"	7960	57515	100	373	406	298	73	304	304	448	2236	499	0	0	0	8995	8930	3231	36	1518	1518	1631	783	48	97	95	0	0.000	0.000	0.000	0.000	0.000	0.000	0.000	0.000	0.000	0.000	0.000	0.000	0.000	0.000	0.009	0.014	0.020	0.017	3.601	0.012	0.037	316	2384	100	69	7477	7546	102	7412	7514	Error	Error	-6.760	69	7477	102	7412	128294	2822009	-0.019	9.322	0	0	0
1	13	14	"A84"	"A84"	8260	57515	100	357	382	180	47	296	296	323	182	56	25	6	0	8856	8154	2930	35	1549	1549	1575	351	22	96	93	0	0.000	0.000	0.000	0.000	0.000	0.000	0.000	0.000	0.000	0.000	0.000	0.000	0.000	0.000	0.008	0.013	0.022	0.021	3.886	0.009	0.023	316	2384	100	61	7307	7368	86	6605	6691	Error	Error	-6.904	61	7307	86	6605	120711	2576684	0.324	18.744	0	0	0
1	14	14	"A84"	"A84"	8560	57520	105	399	553	1056	190	306	306	414	1321	319	2	1	0	7770	8466	2570	30	1601	1601	1661	472	28	100	100	0	0.000	0.000	0.000	0.000	0.000	0.000	0.000	0.000	0.000	0.000	0.000	0.000	0.000	0.000	0.015	0.036	0.021	0.022	3.443	0.027	0.007	316	2572	100	93	6169	6262	247	6865	7112	Error	Error	-6.052	93	6169	247	6865	174620	2675126	0.105	14.417	0	0	0
1	15	14	"A84"	"A84"	8860	57515	100	382	448	659	147	326	326	386	980	253	0	0	0	8399	8421	2176	25	1696	1696	1732	371	21	100	99	0	0.000	0.000	0.000	0.000	0.000	0.000	0.000	0.000	0.000	0.000	0.000	0.000	0.000	0.000	0.008	0.018	0.022	0.019	3.209	0.017	0.009	316	2384	100	56	6703	6759	122	6725	6847	Error	Error	-6.903	56	6703	122	6725	141467	2660884	0.063	18.030	0	0	0
1	16	14	"A85"	"A85"	9160	57515	100	392	411	164	39	312	312	343	298	86	13	0	0	9842	9665	4211	43	1592	1592	1652	591	35	95	88	0	0.000	0.000	0.000	0.000	0.000	0.000	0.000	0.000	0.000	0.000	0.000	0.000	0.000	0.000	0.010	0.012	0.017	0.017	4.610	0.007	0.007	316	2384	100	80	8250	8330	99	8073	8172	Error	Error	-6.688	80	8250	99	8073	129860	3054015	0.228	13.558	0	0	0
1	17	14	"A85"	"A85"	9465	57515	100	381	402	166	41	310	310	354	410	115	3	0	0	9118	8960	2784	31	1623	1623	1680	489	29	100	100	0	0.000	0.000	0.000	0.000	0.000	0.000	0.000	0.000	0.000	0.000	0.000	0.000	0.000	0.000	0.009	0.013	0.019	0.016	3.031	0.005	0.002	316	2384	100	71	7495	7566	92	7337	7429	Error	Error	-6.722	71	7495	92	7337	127184	2831253	0.117	14.888	0	0	0
1	18	14	"A85"	"A85"	9770	57515	105	390	456	697	152	321	321	414	1497	361	0	0	0	9998	10120	2938	29	1659	1659	1764	653	37	100	99	0	0.000	0.000	0.000	0.000	0.000	0.000	0.000	0.000	0.000	0.000	0.000	0.000	0.000	0.000	0.008	0.016	0.017	0.016	2.742	0.020	0.001	316	2572	100	69	8339	8408	135	8461	8596	Error	Error	-6.917	69	8339	135	8461	144052	3197959	0.028	12.796	0	0	0
1	1	15	"A86"	"A86"	4660	57810	100	363	407	259	63	293	293	331	375	113	6	1	0	10527	10064	4631	46	1563	1563	1613	562	34	93	87	0	0.000	0.000	0.000	0.000	0.000	0.000	0.000	0.000	0.000	0.000	0.000	0.000	0.000	0.000	0.008	0.013	0.018	0.019	4.381	0.009	0.043	316	2384	100	70	8964	9034	114	8501	8615	Error	Error	-7.001	70	8964	114	8501	128624	3180289	0.203	15.037	0	0	0
1	2	15	"A86"	"A86"	4960	57810	100	346	402	499	124	296	296	403	1389	344	0	0	0	6118	7013	3272	46	1539	1539	1667	879	52	91	89	0	0.000	0.000	0.000	0.000	0.000	0.000	0.000	0.000	0.000	0.000	0.000	0.000	0.000	0.000	0.011	0.019	0.023	0.022	4.487	0.046	0.004	316	2384	100	50	4579	4629	106	5474	5580	Error	Error	-6.517	50	4579	106	5474	127167	2216253	-0.001	6.082	0	0	0
1	3	15	"A86"	"A86"	5260	57810	100	366	402	313	77	296	296	333	280	84	12	1	0	7497	8007	3844	48	1516	1516	1595	638	40	93	91	0	0.000	0.000	0.000	0.000	0.000	0.000	0.000	0.000	0.000	0.000	0.000	0.000	0.000	0.000	0.012	0.016	0.022	0.023	4.688	0.006	0.004	316	2384	100	70	5981	6051	106	6491	6597	Error	Error	-6.417	70	5981	106	6491	126983	2530138	0.246	10.050	0	0	0
1	4	15	"A87"	"A87"	5560	57810	100	385	505	1158	229	298	298	422	1621	384	1	0	0	9898	8540	4224	49	1533	1533	1623	824	50	84	77	0	0.000	0.000	0.000	0.000	0.000	0.000	0.000	0.000	0.000	0.000	0.000	0.000	0.000	0.000	0.010	0.030	0.026	0.030	5.645	0.230	0.010	316	2384	100	87	8365	8452	207	7007	7214	Error	Error	-6.587	87	8365	207	7007	159482	2698708	0.051	8.394	0	0	0
1	5	15	"A87"	"A87"	5860	57810	100	340	423	688	162	300	300	371	1102	297	2	0	0	7198	7347	3424	46	1519	1519	1602	660	41	88	85	0	0.000	0.000	0.000	0.000	0.000	0.000	0.000	0.000	0.000	0.000	0.000	0.000	0.000	0.000	0.007	0.021	0.021	0.027	5.190	0.006	0.002	316	2384	100	40	5679	5719	123	5828	5951	Error	Error	-7.149	40	5679	123	5828	133691	2321583	0.047	8.705	0	0	0
1	6	15	"A87"	"A87"	6160	57810	100	347	401	336	83	295	295	328	248	75	16	3	0	8001	7904	3401	43	1488	1488	1574	709	45	93	90	0	0.000	0.000	0.000	0.000	0.000	0.000	0.000	0.000	0.000	0.000	0.000	0.000	0.000	0.000	0.008	0.017	0.025	0.024	4.263	0.016	0.040	316	2384	100	52	6513	6565	106	6416	6522	Error	Error	-6.969	52	6513	106	6416	126637	2497607	0.294	8.928	0	0	0
1	7	15	"A88"	"A88"	6460	57810	100	336	369	191	51	289	289	321	240	74	13	2	0	9458	7997	4147	51	1515	1515	1592	570	35	81	76	0	0.000	0.000	0.000	0.000	0.000	0.000	0.000	0.000	0.000	0.000	0.000	0.000	0.000	0.000	0.006	0.012	0.022	0.023	6.663	0.008	0.021	316	2384	100	47	7943	7990	80	6482	6562	Error	Error	-7.401	47	7943	80	6482	116607	2527151	0.200	11.237	0	0	0
1	8	15	"A88"	"A88"	6760	57810	100	347	413	467	113	300	300	370	802	216	1	1	0	8477	8077	3407	42	1546	1546	1653	803	48	92	89	0	0.000	0.000	0.000	0.000	0.000	0.000	0.000	0.000	0.000	0.000	0.000	0.000	0.000	0.000	0.007	0.017	0.023	0.023	5.433	0.010	0.001	316	2384	100	47	6931	6978	113	6531	6644	Error	Error	-7.204	47	6931	113	6531	130565	2552362	0.054	8.000	0	0	0
1	9	15	"A88"	"A88"	7060	57810	100	348	363	155	42	303	303	363	521	143	0	0	0	7878	7627	3373	44	1495	1495	1564	576	36	92	89	0	0.000	0.000	0.000	0.000	0.000	0.000	0.000	0.000	0.000	0.000	0.000	0.000	0.000	0.000	0.007	0.010	0.023	0.023	4.598	0.043	0.006	316	2384	100	45	6383	6428	60	6132	6192	Error	Error	-7.148	45	6383	60	6132	114578	2410262	0.000	10.526	0	0	0
1	10	15	"A89"	"A89"	7360	57810	100	376	434	427	98	312	312	515	2510	487	0	0	0	8769	9542	5466	57	1490	1490	1603	979	61	83	79	0	0.000	0.000	0.000	0.000	0.000	0.000	0.000	0.000	0.000	0.000	0.000	0.000	0.000	0.000	0.009	0.015	0.021	0.024	5.744	0.008	0.011	316	2384	100	64	7279	7343	122	8052	8174	Error	Error	-6.830	64	7279	122	8052	137116	3015361	-0.032	8.109	0	0	0
1	11	15	"A89"	"A89"	7660	57810	100	334	363	173	47	300	300	349	367	105	5	0	0	8856	9345	5118	54	1494	1494	1562	623	39	93	93	0	0.000	0.000	0.000	0.000	0.000	0.000	0.000	0.000	0.000	0.000	0.000	0.000	0.000	0.000	0.005	0.008	0.019	0.018	4.007	0.006	0.012	316	2384	100	34	7362	7396	63	7851	7914	Error	Error	-7.758	34	7362	63	7851	114751	2952954	0.038	12.493	0	0	0
1	12	15	"A89"	"A89"	7960	57805	100	357	386	187	48	303	303	333	229	68	17	2	0	8209	8383	4327	51	1528	1528	1709	1289	75	85	84	0	0.000	0.000	0.000	0.000	0.000	0.000	0.000	0.000	0.000	0.000	0.000	0.000	0.000	0.000	0.008	0.012	0.020	0.025	5.841	0.007	0.021	316	2384	100	54	6681	6735	83	6855	6938	Error	Error	-6.951	54	6681	83	6855	121889	2648911	0.231	5.178	0	0	0
1	13	15	"A90"	"A90"	8260	57805	100	392	420	264	62	307	307	352	509	144	3	0	0	8412	7618	4033	52	1592	1592	1685	744	44	77	75	0	0.000	0.000	0.000	0.000	0.000	0.000	0.000	0.000	0.000	0.000	0.000	0.000	0.000	0.000	0.012	0.019	0.028	0.035	4.850	0.012	0.003	316	2384	100	85	6820	6905	113	6026	6139	Error	Error	-6.326	85	6820	113	6026	132860	2407360	0.134	7.974	0	0	0
1	14	15	"A90"	"A90"	8560	57805	100	383	404	231	57	304	304	334	221	66	20	4	0	8597	7895	3688	46	1632	1632	1749	742	42	85	81	0	0.000	0.000	0.000	0.000	0.000	0.000	0.000	0.000	0.000	0.000	0.000	0.000	0.000	0.000	0.011	0.016	0.025	0.026	5.663	0.009	0.019	316	2384	100	79	6965	7044	100	6263	6363	Error	Error	-6.462	79	6965	100	6263	127738	2494698	0.317	8.283	0	0	0
1	15	15	"A90"	"A90"	8860	57805	100	361	378	159	42	318	318	387	849	219	0	0	0	7907	8052	2982	37	1665	1665	1777	764	42	93	92	0	0.000	0.000	0.000	0.000	0.000	0.000	0.000	0.000	0.000	0.000	0.000	0.000	0.000	0.000	0.007	0.009	0.022	0.021	3.617	0.011	0.001	316	2384	100	43	6242	6285	60	6387	6447	Error	Error	-7.182	43	6242	60	6387	119348	2544375	-0.011	8.213	0	0	0
1	16	15	"A91"	"A91"	9160	57805	100	376	553	1613	291	322	322	396	810	204	2	1	0	8892	8138	3868	47	1657	1657	1873	1218	65	85	82	0	0.000	0.000	0.000	0.000	0.000	0.000	0.000	0.000	0.000	0.000	0.000	0.000	0.000	0.000	0.007	0.036	0.025	0.026	5.079	0.036	0.014	316	2384	100	54	7235	7289	231	6481	6712	Error	Error	-7.066	54	7235	231	6481	174831	2571534	0.194	5.144	0	0	0
1	17	15	"A91"	"A91"	9460	57805	100	399	406	185	45	302	302	335	342	102	10	0	0	8783	8277	3482	42	1631	1631	1822	1156	63	88	85	0	0.000	0.000	0.000	0.000	0.000	0.000	0.000	0.000	0.000	0.000	0.000	0.000	0.000	0.000	0.014	0.016	0.025	0.025	4.229	0.013	0.079	316	2384	100	97	7152	7249	104	6646	6750	Error	Error	-6.204	97	7152	104	6646	128393	2615539	0.208	5.584	0	0	0
1	18	15	"A91"	"A91"	9760	57805	100	381	408	164	40	316	316	362	641	177	0	0	0	10261	9557	4238	44	1694	1694	1890	1186	62	89	87	0	0.000	0.000	0.000	0.000	0.000	0.000	0.000	0.000	0.000	0.000	0.000	0.000	0.000	0.000	0.008	0.012	0.020	0.018	4.143	0.007	0.008	316	2384	100	65	8567	8632	92	7863	7955	Error	Error	-7.042	65	8567	92	7863	128773	3020050	0.072	6.465	0	0	0
1	1	16	"A92"	"A92"	4665	58120	100	373	493	781	158	293	293	336	467	138	6	2	0	11030	9827	3844	39	1511	1511	1544	415	26	96	92	0	0.000	0.000	0.000	0.000	0.000	0.000	0.000	0.000	0.000	0.000	0.000	0.000	0.000	0.000	0.008	0.024	0.020	0.019	4.445	0.023	0.021	316	2384	100	80	9519	9599	200	8316	8516	Error	Error	-6.895	80	9519	200	8316	155691	3105245	0.336	19.959	0	0	0
1	2	16	"A92"	"A92"	4965	58120	100	367	384	182	47	306	306	378	804	212	0	0	0	10119	10398	5405	51	1530	1530	1710	1273	74	91	86	0	0.000	0.000	0.000	0.000	0.000	0.000	0.000	0.000	0.000	0.000	0.000	0.000	0.000	0.000	0.007	0.009	0.015	0.016	3.896	0.004	0.001	316	2384	100	61	8589	8650	78	8868	8946	Error	Error	-7.138	61	8589	78	8868	121276	3285660	0.007	6.825	0	0	0
1	3	16	"A92"	"A92"	5265	58120	100	361	472	863	182	294	294	381	1803	473	1	1	0	9888	8691	3793	43	1492	1492	1544	543	35	95	93	0	0.000	0.000	0.000	0.000	0.000	0.000	0.000	0.000	0.000	0.000	0.000	0.000	0.000	0.000	0.008	0.025	0.022	0.024	4.592	0.015	0.015	316	2384	100	67	8396	8463	178	7199	7377	Error	Error	-6.969	67	8396	178	7199	149022	2746335	0.050	13.162	0	0	0
1	4	16	"A93"	"A93"	5575	58120	90	350	368	162	44	303	303	374	856	228	0	0	0	9021	8703	2285	26	1530	1530	1572	370	23	100	100	0	0.000	0.000	0.000	0.000	0.000	0.000	0.000	0.000	0.000	0.000	0.000	0.000	0.000	0.000	0.006	0.009	0.017	0.014	3.437	0.009	0.003	256	1924	100	47	7491	7538	65	7173	7238	Error	Error	-7.316	47	7491	65	7173	94315	2227855	-0.007	19.273	0	0	0
1	5	16	"A93"	"A93"	5865	58120	100	348	378	216	57	301	301	353	514	145	2	0	0	6859	7209	2832	39	1516	1516	1573	432	27	100	99	0	0.000	0.000	0.000	0.000	0.000	0.000	0.000	0.000	0.000	0.000	0.000	0.000	0.000	0.000	0.009	0.014	0.026	0.024	3.242	0.007	0.001	316	2384	100	47	5343	5390	77	5693	5770	Error	Error	-6.829	47	5343	77	5693	119418	2277984	0.049	13.046	0	0	0
1	6	16	"A93"	"A93"	6170	58120	100	362	388	230	59	316	316	389	540	138	1	0	0	6953	7290	2535	34	1529	1529	1592	534	33	100	99	0	0.000	0.000	0.000	0.000	0.000	0.000	0.000	0.000	0.000	0.000	0.000	0.000	0.000	0.000	0.008	0.012	0.021	0.020	2.997	0.002	0.000	316	2384	100	46	5424	5470	72	5761	5833	Error	Error	-6.882	46	5424	72	5761	122649	2303606	-0.002	10.670	0	0	0
1	7	16	"A94"	"A94"	6465	58120	100	360	399	249	62	301	301	353	523	148	2	0	0	10715	9702	3953	40	1492	1492	1516	350	23	94	91	0	0.000	0.000	0.000	0.000	0.000	0.000	0.000	0.000	0.000	0.000	0.000	0.000	0.000	0.000	0.006	0.012	0.019	0.017	5.580	0.009	0.029	316	2384	100	59	9223	9282	98	8210	8308	Error	Error	-7.288	59	9223	98	8210	126099	3065886	0.088	23.389	0	0	0
1	8	16	"A94"	"A94"	6765	58125	105	385	649	2219	341	299	299	329	199	60	25	7	0	9702	9600	2813	29	1494	1494	1525	362	23	100	100	0	0.000	0.000	0.000	0.000	0.000	0.000	0.000	0.000	0.000	0.000	0.000	0.000	0.000	0.000	0.010	0.043	0.019	0.019	3.287	0.066	0.033	316	2572	100	86	8208	8294	350	8106	8456	Error	Error	-6.577	86	8208	350	8106	205060	3033613	1.608	22.307	0	0	0
1	9	16	"A94"	"A94"	7065	58120	100	367	482	723	150	310	310	347	253	72	18	5	0	8704	8819	2988	33	1498	1498	1517	335	22	99	99	0	0.000	0.000	0.000	0.000	0.000	0.000	0.000	0.000	0.000	0.000	0.000	0.000	0.000	0.000	0.008	0.023	0.021	0.018	3.798	0.020	0.025	316	2384	100	57	7206	7263	172	7321	7493	Error	Error	-6.982	57	7206	172	7321	152413	2786835	0.534	21.797	0	0	0
1	10	16	"A95"	"A95"	7365	58120	100	380	504	1209	239	306	306	351	378	107	8	1	0	10290	8961	4155	46	1499	1499	1546	562	36	87	82	0	0.000	0.000	0.000	0.000	0.000	0.000	0.000	0.000	0.000	0.000	0.000	0.000	0.000	0.000	0.008	0.027	0.020	0.024	6.790	0.005	0.001	316	2384	100	74	8791	8865	198	7462	7660	Error	Error	-6.892	74	8791	198	7462	159228	2831578	0.405	13.194	0	0	0
1	11	16	"A95"	"A95"	7665	58120	100	367	374	154	41	314	314	372	488	131	0	0	0	9921	9320	2529	27	1492	1492	1511	308	20	99	98	0	0.000	0.000	0.000	0.000	0.000	0.000	0.000	0.000	0.000	0.000	0.000	0.000	0.000	0.000	0.006	0.008	0.016	0.014	3.341	0.003	0.001	316	2384	100	53	8429	8482	60	7828	7888	Error	Error	-7.313	53	8429	60	7828	118306	2945055	0.004	25.354	0	0	0
1	12	16	"A95"	"A95"	7970	58120	100	372	407	256	62	304	304	346	364	105	6	0	0	8839	8339	2917	34	1495	1495	1512	287	18	99	99	0	0.000	0.000	0.000	0.000	0.000	0.000	0.000	0.000	0.000	0.000	0.000	0.000	0.000	0.000	0.009	0.015	0.021	0.018	3.592	0.009	0.024	316	2384	100	68	7344	7412	103	6844	6947	Error	Error	-6.755	68	7344	103	6844	128711	2635175	0.168	23.787	0	0	0
1	13	16	"A96"	"A96"	8265	58115	100	384	413	187	45	318	318	422	1654	391	0	0	0	8931	8547	2873	33	1651	1651	1750	710	40	93	91	0	0.000	0.000	0.000	0.000	0.000	0.000	0.000	0.000	0.000	0.000	0.000	0.000	0.000	0.000	0.009	0.014	0.022	0.021	4.763	0.085	0.009	316	2384	100	66	7280	7346	95	6896	6991	Error	Error	-6.785	66	7280	95	6896	130511	2700826	-0.005	9.573	0	0	0
1	14	16	"A96"	"A96"	8565	58115	100	377	414	415	100	326	326	380	507	133	1	0	0	8183	8095	2382	29	1662	1662	1865	1020	54	99	96	0	0.000	0.000	0.000	0.000	0.000	0.000	0.000	0.000	0.000	0.000	0.000	0.000	0.000	0.000	0.008	0.014	0.022	0.019	2.983	0.014	0.031	316	2384	100	51	6521	6572	88	6433	6521	Error	Error	-6.998	51	6521	88	6433	130884	2557966	0.067	6.108	0	0	0
1	15	16	"A96"	"A96"	8865	58115	100	394	440	354	80	324	324	397	631	158	1	0	0	8974	8803	2323	26	1683	1683	1814	755	41	100	100	0	0.000	0.000	0.000	0.000	0.000	0.000	0.000	0.000	0.000	0.000	0.000	0.000	0.000	0.000	0.010	0.016	0.020	0.017	3.309	0.010	0.005	316	2384	100	70	7291	7361	116	7120	7236	Error	Error	-6.703	70	7291	116	7120	139184	2781881	0.068	9.257	0	0	0
1	16	16	"A97"	"A97"	9175	58115	105	398	427	199	46	307	307	345	344	99	11	0	0	10644	10683	2865	26	1594	1594	1626	332	20	100	100	0	0.000	0.000	0.000	0.000	0.000	0.000	0.000	0.000	0.000	0.000	0.000	0.000	0.000	0.000	0.010	0.013	0.018	0.015	2.809	0.007	0.005	316	2572	100	91	9050	9141	120	9089	9209	Error	Error	-6.636	91	9050	120	9089	134838	3375748	0.238	27.280	0	0	0
1	17	16	"A97"	"A97"	9470	58110	110	392	434	362	83	299	299	326	216	66	25	6	0	9460	9114	3305	36	1606	1606	1628	307	18	99	98	0	0.000	0.000	0.000	0.000	0.000	0.000	0.000	0.000	0.000	0.000	0.000	0.000	0.000	0.000	0.012	0.018	0.021	0.019	3.223	0.014	0.044	392	2896	100	93	7854	7947	135	7508	7643	Error	Error	-6.400	93	7854	135	7508	169954	3572838	0.500	24.384	0	0	0
1	18	16	"A97"	"A97"	9765	58115	105	403	433	186	42	310	310	340	371	109	9	0	0	11644	11136	3303	29	1663	1663	1730	445	25	100	100	0	0.000	0.000	0.000	0.000	0.000	0.000	0.000	0.000	0.000	0.000	0.000	0.000	0.000	0.000	0.009	0.013	0.016	0.013	3.220	0.012	0.018	316	2572	100	93	9981	10074	123	9473	9596	Error	Error	-6.746	93	9981	123	9473	136855	3518908	0.251	21.137	0	0	0
1	1	17	"A98"	"A98"	4675	58410	90	343	485	1349	278	311	311	437	1552	355	1	0	0	2817	3274	1678	51	1514	1514	1548	441	28	83	64	0	0.000	0.000	0.000	0.000	0.000	0.000	0.000	0.000	0.000	0.000	0.000	0.000	0.000	0.000	0.025	0.099	0.085	0.092	4.250	4.115	0.097	256	1924	100	32	1303	1335	174	1760	1934	Error	Error	-5.348	32	1303	174	1760	124168	838179	0.031	3.914	0	0	0
1	2	17	"A98"	"A98"	4970	58415	100	314	328	146	44	291	291	348	701	201	0	0	0	2397	2968	1699	57	1504	1504	1521	285	18	79	65	0	0.000	0.000	0.000	0.000	0.000	0.000	0.000	0.000	0.000	0.000	0.000	0.000	0.000	0.000	0.026	0.025	0.104	0.116	4.644	0.009	0.004	316	2384	100	23	893	916	37	1464	1501	Error	Error	-5.279	23	893	37	1464	103490	938026	-0.029	5.077	0	0	0
1	3	17	"A98"	"A98"	5265	58420	95	322	409	526	128	287	287	317	212	66	17	5	0	2399	2882	1296	44	1460	1460	1477	278	18	87	73	0	0.000	0.000	0.000	0.000	0.000	0.000	0.000	0.000	0.000	0.000	0.000	0.000	0.000	0.000	0.037	0.086	0.127	0.121	5.137	0.076	0.045	256	2088	100	35	939	974	122	1422	1544	Error	Error	-4.746	35	939	122	1422	104641	737824	0.434	5.054	0	0	0
1	4	17	"A99"	"A99"	5575	58420	95	328	342	162	47	296	296	338	527	155	0	0	0	5057	5038	1661	32	1475	1475	1505	307	20	100	99	0	0.000	0.000	0.000	0.000	0.000	0.000	0.000	0.000	0.000	0.000	0.000	0.000	0.000	0.000	0.009	0.013	0.033	0.031	3.115	0.010	0.003	256	2088	100	32	3582	3614	46	3563	3609	Error	Error	-6.807	32	3582	46	3563	87642	1289841	0.008	11.508	0	0	0
1	5	17	"A99"	"A99"	5870	58415	100	299	332	184	55	306	306	346	370	106	3	0	0	4604	4357	1831	42	1490	1490	1552	1028	66	79	58	0	0.000	0.000	0.000	0.000	0.000	0.000	0.000	0.000	0.000	0.000	0.000	0.000	0.000	0.000	-0.002	0.009	0.046	0.044	4.141	0.096	0.184	316	2384	100	-7	3114	3107	26	2867	2893	Error	Error	Error	-7	3114	26	2867	104774	1376938	-0.038	2.729	0	0	0
1	6	17	"A99"	"A99"	6170	58415	100	342	379	288	75	308	308	348	303	87	8	2	0	5558	5256	1982	37	1496	1496	1577	609	38	93	87	0	0.000	0.000	0.000	0.000	0.000	0.000	0.000	0.000	0.000	0.000	0.000	0.000	0.000	0.000	0.008	0.019	0.035	0.037	4.856	0.010	0.005	316	2384	100	34	4062	4096	71	3760	3831	Error	Error	-6.901	34	4062	71	3760	119887	1660934	0.102	6.041	0	0	0
1	7	17	"A100"	"A100"	6475	58420	85	337	367	161	43	304	304	340	394	115	3	0	0	8406	8589	1607	18	1499	1499	1557	451	28	100	100	0	0.000	0.000	0.000	0.000	0.000	0.000	0.000	0.000	0.000	0.000	0.000	0.000	0.000	0.000	0.005	0.009	0.018	0.014	3.267	0.006	0.011	208	1660	100	33	6907	6940	63	7090	7153	Error	Error	-7.709	33	6907	63	7090	76253	1786455	0.069	15.592	0	0	0
1	8	17	"A100"	"A100"	6775	58425	110	356	396	327	82	306	306	348	331	95	7	1	0	5810	5853	2067	35	1463	1463	1485	292	19	97	95	0	0.000	0.000	0.000	0.000	0.000	0.000	0.000	0.000	0.000	0.000	0.000	0.000	0.000	0.000	0.012	0.021	0.030	0.028	4.484	0.013	0.004	392	2896	100	50	4347	4397	90	4390	4480	Error	Error	-6.442	50	4347	90	4390	155412	2294455	0.145	14.959	0	0	0
1	9	17	"A100"	"A100"	7070	58420	105	369	431	411	95	307	307	369	530	143	4	1	0	6544	6182	1983	32	1477	1477	1526	655	42	99	96	0	0.000	0.000	0.000	0.000	0.000	0.000	0.000	0.000	0.000	0.000	0.000	0.000	0.000	0.000	0.012	0.026	0.028	0.026	3.830	0.022	0.020	316	2572	100	62	5067	5129	124	4705	4829	Error	Error	-6.353	62	5067	124	4705	136345	1953443	0.117	7.108	0	0	0
1	10	17	"A101"	"A101"	7370	58420	100	464	526	329	62	318	318	362	346	95	20	6	0	3741	4703	2721	57	1484	1484	1497	286	19	90	85	0	0.000	0.000	0.000	0.000	0.000	0.000	0.000	0.000	0.000	0.000	0.000	0.000	0.000	0.000	0.065	0.065	0.070	0.076	3.702	0.054	0.064	316	2384	100	146	2257	2403	208	3219	3427	Error	Error	-3.950	146	2257	208	3219	166072	1486093	0.474	11.210	0	0	0
1	11	17	"A101"	"A101"	7675	58420	90	447	548	539	98	341	341	406	487	119	11	2	0	4352	5311	2846	53	1550	1550	1570	298	18	99	97	0	0.000	0.000	0.000	0.000	0.000	0.000	0.000	0.000	0.000	0.000	0.000	0.000	0.000	0.000	0.038	0.055	0.056	0.049	3.503	0.056	0.106	256	1924	100	106	2802	2908	207	3761	3968	Error	Error	-4.724	106	2802	207	3761	140278	1359655	0.292	12.554	0	0	0
1	12	17	"A101"	"A101"	7975	58415	100	445	541	438	80	326	326	353	181	51	42	20	0	3770	4807	2558	53	1553	1553	1572	302	19	95	91	0	0.000	0.000	0.000	0.000	0.000	0.000	0.000	0.000	0.000	0.000	0.000	0.000	0.000	0.000	0.054	0.066	0.070	0.068	3.430	0.066	0.182	316	2384	100	119	2217	2336	215	3254	3469	Error	Error	-4.220	119	2217	215	3254	170847	1518873	1.039	10.712	0	0	0
1	13	17	"A102"	"A102"	8280	58415	85	371	387	161	41	338	338	380	345	90	5	0	0	6986	6981	2269	32	1624	1624	1670	367	21	100	100	0	0.000	0.000	0.000	0.000	0.000	0.000	0.000	0.000	0.000	0.000	0.000	0.000	0.000	0.000	0.006	0.009	0.026	0.020	3.457	0.004	0.001	208	1660	100	33	5362	5395	49	5357	5406	Error	Error	-7.344	33	5362	49	5357	80543	1452150	0.020	14.471	0	0	0
1	14	17	"A102"	"A102"	8570	58420	90	402	408	174	42	343	343	475	2059	433	0	0	0	6045	6610	2951	44	1645	1645	1669	342	20	100	100	0	0.000	0.000	0.000	0.000	0.000	0.000	0.000	0.000	0.000	0.000	0.000	0.000	0.000	0.000	0.013	0.013	0.036	0.029	2.985	-15.948	0.000	256	1924	100	59	4400	4459	65	4965	5030	Error	Error	-6.221	59	4400	65	4965	104400	1692043	-0.033	14.447	0	0	0
1	15	17	"A102"	"A102"	8870	58415	95	339	373	184	49	323	323	346	250	72	12	3	0	4352	5115	2246	43	1619	1619	1640	329	20	100	99	0	0.000	0.000	0.000	0.000	0.000	0.000	0.000	0.000	0.000	0.000	0.000	0.000	0.000	0.000	0.006	0.014	0.042	0.038	3.456	0.010	0.005	256	2088	100	16	2733	2749	50	3496	3546	Error	Error	-7.416	16	2733	50	3496	95454	1309432	0.108	10.562	0	0	0
1	16	17	"A103"	"A103"	9170	58415	100	361	415	420	101	320	320	359	383	106	6	1	0	6143	5770	2405	41	1620	1620	1635	297	18	91	87	0	0.000	0.000	0.000	0.000	0.000	0.000	0.000	0.000	0.000	0.000	0.000	0.000	0.000	0.000	0.009	0.023	0.030	0.029	4.890	0.039	0.092	316	2384	100	41	4523	4564	95	4150	4245	Error	Error	-6.786	41	4523	95	4150	131271	1823437	0.146	13.923	0	0	0
1	17	17	"A103"	"A103"	9470	58415	105	348	426	642	150	314	314	436	2009	460	0	0	0	5894	5794	2470	42	1617	1617	1644	393	23	99	98	0	0.000	0.000	0.000	0.000	0.000	0.000	0.000	0.000	0.000	0.000	0.000	0.000	0.000	0.000	0.008	0.027	0.035	0.031	3.534	3.440	0.023	316	2572	100	34	4277	4311	112	4177	4289	Error	Error	-6.975	34	4277	112	4177	134553	1830776	-0.005	10.560	0	0	0
1	18	17	"A103"	"A103"	9770	58415	100	356	378	174	46	305	305	345	461	133	3	0	0	5271	5106	1346	26	1612	1612	1642	315	19	99	99	0	0.000	0.000	0.000	0.000	0.000	0.000	0.000	0.000	0.000	0.000	0.000	0.000	0.000	0.000	0.014	0.021	0.042	0.034	3.457	0.016	0.022	316	2384	100	51	3659	3710	73	3494	3567	Error	Error	-6.165	51	3659	73	3494	119514	1613413	0.072	10.997	0	0	0
1	1	18	"A104"	"A104"	4680	58710	100	375	403	197	48	303	303	335	353	105	8	1	0	6779	6764	2855	42	1573	1573	1596	333	20	93	90	0	0.000	0.000	0.000	0.000	0.000	0.000	0.000	0.000	0.000	0.000	0.000	0.000	0.000	0.000	0.014	0.019	0.031	0.031	3.929	0.017	0.035	316	2384	100	72	5206	5278	100	5191	5291	Error	Error	-6.176	72	5206	100	5191	127425	2137398	0.193	15.520	0	0	0
1	2	18	"A104"	"A104"	4980	58710	100	348	407	403	99	299	299	371	783	211	2	0	0	4914	5148	2400	46	1556	1556	1657	667	40	82	79	0	0.000	0.000	0.000	0.000	0.000	0.000	0.000	0.000	0.000	0.000	0.000	0.000	0.000	0.000	0.015	0.030	0.042	0.040	5.114	0.042	0.010	316	2384	100	49	3358	3407	108	3592	3700	Error	Error	-6.099	49	3358	108	3592	128729	1626865	0.046	5.234	0	0	0
1	3	18	"A104"	"A104"	5280	58710	100	361	390	219	56	304	304	346	378	109	5	0	0	5298	5621	2490	44	1543	1543	1610	655	40	88	84	0	0.000	0.000	0.000	0.000	0.000	0.000	0.000	0.000	0.000	0.000	0.000	0.000	0.000	0.000	0.015	0.021	0.036	0.037	4.750	0.029	0.044	316	2384	100	57	3755	3812	86	4078	4164	Error	Error	-6.042	57	3755	86	4078	123102	1776184	0.116	6.124	0	0	0
1	4	18	"A105"	"A105"	5580	58710	100	346	358	150	41	298	298	344	665	193	0	0	0	6219	6057	2289	37	1514	1514	1554	347	22	92	89	0	0.000	0.000	0.000	0.000	0.000	0.000	0.000	0.000	0.000	0.000	0.000	0.000	0.000	0.000	0.010	0.013	0.026	0.025	3.526	0.010	0.004	316	2384	100	48	4705	4753	60	4543	4603	Error	Error	-6.615	48	4705	60	4543	113028	1913935	0.021	12.977	0	0	0
1	5	18	"A105"	"A105"	5880	58710	100	330	377	322	85	300	300	325	208	64	15	3	0	6467	6007	3160	52	1524	1524	1574	440	27	86	83	0	0.000	0.000	0.000	0.000	0.000	0.000	0.000	0.000	0.000	0.000	0.000	0.000	0.000	0.000	0.006	0.017	0.029	0.033	5.616	0.030	0.073	316	2384	100	30	4943	4973	77	4483	4560	Error	Error	-7.364	30	4943	77	4483	119057	1898129	0.250	10.075	0	0	0
1	6	18	"A105"	"A105"	6180	58710	100	336	353	163	46	304	304	344	334	97	4	0	0	5848	5492	2208	40	1524	1524	1596	533	33	85	83	0	0.000	0.000	0.000	0.000	0.000	0.000	0.000	0.000	0.000	0.000	0.000	0.000	0.000	0.000	0.007	0.012	0.026	0.029	4.450	0.009	0.012	316	2384	100	32	4324	4356	49	3968	4017	Error	Error	-7.078	32	4324	49	3968	111649	1735593	0.027	7.310	0	0	0
1	7	18	"A106"	"A106"	6480	58710	100	324	375	335	89	315	315	437	1710	391	0	0	0	2052	2380	1008	42	1479	1479	1506	391	25	63	37	0	0.000	0.000	0.000	0.000	0.000	0.000	0.000	0.000	0.000	0.000	0.000	0.000	0.000	0.000	0.016	0.067	0.177	0.174	4.654	0.077	0.021	316	2384	100	9	573	582	60	901	961	Error	Error	-5.992	9	573	60	901	118406	752129	-0.036	2.235	0	0	0
1	8	18	"A106"	"A106"	6780	58710	100	325	367	306	83	327	327	416	1425	342	0	0	0	1966	2218	843	38	1503	1503	1527	323	21	58	38	0	0.000	0.000	0.000	0.000	0.000	0.000	0.000	0.000	0.000	0.000	0.000	0.000	0.000	0.000	-0.004	0.056	0.198	0.226	6.490	9.002	0.097	316	2384	100	-2	463	461	40	715	755	Error	Error	Error	-2	463	40	715	116093	701027	-0.034	2.139	0	0	0
1	9	18	"A106"	"A106"	7080	58710	100	355	729	3711	509	329	329	366	313	85	11	4	0	1980	2202	868	39	1512	1512	1534	327	21	60	36	0	0.000	0.000	0.000	0.000	0.000	0.000	0.000	0.000	0.000	0.000	0.000	0.000	0.000	0.000	0.056	0.580	0.330	0.310	5.225	7.823	0.147	316	2384	100	26	468	494	400	690	1090	Error	Error	-4.170	26	468	400	690	230244	695829	1.160	2.043	0	0	0
1	10	18	"A107"	"A107"	7380	58715	85	359	375	165	44	401	401	457	497	108	0	0	0	3120	3451	1193	34	1630	1630	1653	342	20	96	86	0	0.000	0.000	0.000	0.000	0.000	0.000	0.000	0.000	0.000	0.000	0.000	0.000	0.000	0.000	-0.028	-0.014	0.048	0.058	3.956	0.008	0.000	208	1660	100	-42	1490	1448	-26	1821	1795	Error	Error	Error	-42	1490	-26	1821	78073	717891	-0.165	5.257	0	0	0
1	11	18	"A107"	"A107"	7680	58710	100	497	518	198	38	479	479	521	355	68	6	0	0	2867	3343	1556	46	1791	1791	1818	382	21	78	62	0	0.000	0.000	0.000	0.000	0.000	0.000	0.000	0.000	0.000	0.000	0.000	0.000	0.000	0.000	0.017	0.025	0.111	0.128	4.757	0.036	0.012	316	2384	100	18	1076	1094	39	1552	1591	Error	Error	-5.902	18	1076	39	1552	163616	1056418	-0.008	3.992	0	0	0
1	12	18	"A107"	"A107"	7980	58710	100	448	553	789	142	447	447	510	573	112	2	1	0	2918	3356	1447	43	1785	1785	1811	343	18	81	69	0	0.000	0.000	0.000	0.000	0.000	0.000	0.000	0.000	0.000	0.000	0.000	0.000	0.000	0.000	0.001	0.067	0.112	0.122	5.407	0.206	0.014	316	2384	100	1	1133	1134	106	1571	1677	Error	Error	Error	1	1133	106	1571	174624	1060425	0.075	4.504	0	0	0
1	13	18	"A108"	"A108"	8280	58705	80	385	399	165	41	375	375	411	342	83	4	0	0	4180	4394	1605	36	1689	1689	1718	355	20	94	90	0	0.000	0.000	0.000	0.000	0.000	0.000	0.000	0.000	0.000	0.000	0.000	0.000	0.000	0.000	0.004	0.009	0.045	0.043	2.888	0.002	0.000	208	1512	100	10	2491	2501	24	2705	2729	Error	Error	-7.961	10	2491	24	2705	83032	913870	-0.035	7.538	0	0	0
1	14	18	"A108"	"A108"	8580	58705	100	368	396	185	46	353	353	502	2091	416	0	0	0	3124	3446	1388	40	1673	1673	1751	1335	76	52	25	0	0.000	0.000	0.000	0.000	0.000	0.000	0.000	0.000	0.000	0.000	0.000	0.000	0.000	0.000	0.010	0.024	0.079	0.079	4.558	1.518	0.455	316	2384	100	15	1451	1466	43	1773	1816	Error	Error	-6.596	15	1451	43	1773	125073	1088817	-0.051	1.270	0	0	0
1	15	18	"A108"	"A108"	8880	58705	100	365	410	338	82	328	328	390	825	211	1	0	0	3190	3472	1327	38	1629	1629	1653	321	19	89	82	0	0.000	0.000	0.000	0.000	0.000	0.000	0.000	0.000	0.000	0.000	0.000	0.000	0.000	0.000	0.024	0.044	0.081	0.083	4.933	0.021	0.002	316	2384	100	37	1561	1598	82	1843	1925	Error	Error	-5.399	37	1561	82	1843	129630	1097139	0.024	5.667	0	0	0
1	16	18	"A109"	"A109"	9185	58710	85	343	365	188	51	333	333	412	1383	335	0	0	0	2532	2781	924	33	1651	1651	1671	283	16	86	70	0	0.000	0.000	0.000	0.000	0.000	0.000	0.000	0.000	0.000	0.000	0.000	0.000	0.000	0.000	0.011	0.028	0.102	0.120	5.607	0.021	0.006	208	1660	100	10	881	891	32	1130	1162	Error	Error	-6.461	10	881	32	1130	75969	578348	-0.034	3.922	0	0	0
1	17	18	"A109"	"A109"	9480	58705	100	339	367	213	58	319	319	386	899	232	0	0	0	2114	2403	929	38	1609	1609	1631	299	18	67	44	0	0.000	0.000	0.000	0.000	0.000	0.000	0.000	0.000	0.000	0.000	0.000	0.000	0.000	0.000	0.040	0.060	0.171	0.183	5.436	4.462	0.037	316	2384	100	20	505	525	48	794	842	Error	Error	-4.658	20	505	48	794	115894	759498	-0.021	2.582	0	0	0
1	18	18	"A109"	"A109"	9780	58705	100	334	362	186	51	324	324	439	2088	475	0	0	0	2055	2176	649	29	1636	1636	1679	1134	67	15	1	0	0.000	0.000	0.000	0.000	0.000	0.000	0.000	0.000	0.000	0.000	0.000	0.000	0.000	0.000	0.024	0.070	0.265	0.250	5.780	0.028	0.005	316	2384	100	10	419	429	38	540	578	Error	Error	-5.389	10	419	38	540	114368	687471	-0.037	0.438	0	0	0
1	1	19	"A110"	"A110"	4680	59020	85	312	339	160	47	301	301	326	211	64	13	2	0	5291	5515	1701	30	1735	1735	1769	371	20	100	100	0	0.000	0.000	0.000	0.000	0.000	0.000	0.000	0.000	0.000	0.000	0.000	0.000	0.000	0.000	0.003	0.010	0.034	0.026	3.387	0.008	0.010	208	1660	100	11	3556	3567	38	3780	3818	Error	Error	-8.337	11	3556	38	3780	70413	1147178	0.062	10.097	0	0	0
1	2	19	"A110"	"A110"	4980	59025	95	322	335	170	50	301	301	341	316	92	2	0	0	4895	5272	1878	35	1666	1666	1693	330	19	100	100	0	0.000	0.000	0.000	0.000	0.000	0.000	0.000	0.000	0.000	0.000	0.000	0.000	0.000	0.000	0.007	0.009	0.032	0.028	3.250	0.002	0.000	256	2088	100	21	3229	3250	34	3606	3640	Error	Error	-7.265	21	3229	34	3606	85705	1349644	-0.019	10.845	0	0	0
1	3	19	"A110"	"A110"	5280	59025	90	329	343	140	40	306	306	365	852	233	0	0	0	4015	4071	1209	29	1658	1658	1673	319	19	99	97	0	0.000	0.000	0.000	0.000	0.000	0.000	0.000	0.000	0.000	0.000	0.000	0.000	0.000	0.000	0.010	0.015	0.047	0.038	3.579	0.014	0.012	256	1924	100	23	2357	2380	37	2413	2450	Error	Error	-6.679	23	2357	37	2413	87924	1042094	-0.026	7.517	0	0	0
1	4	19	"A111"	"A111"	5580	59020	85	336	346	201	58	293	293	335	297	88	5	0	0	3578	3808	1204	31	1636	1636	1687	631	37	93	75	0	0.000	0.000	0.000	0.000	0.000	0.000	0.000	0.000	0.000	0.000	0.000	0.000	0.000	0.000	0.022	0.024	0.058	0.052	3.141	0.048	0.032	208	1660	100	43	1942	1985	53	2172	2225	Error	Error	-5.497	43	1942	53	2172	71937	792155	0.037	3.361	0	0	0
1	5	19	"A111"	"A111"	5875	59025	90	298	319	151	47	295	295	342	473	138	1	0	0	2829	3136	1232	39	1520	1520	1537	282	18	92	80	0	0.000	0.000	0.000	0.000	0.000	0.000	0.000	0.000	0.000	0.000	0.000	0.000	0.000	0.000	0.002	0.015	0.066	0.070	4.518	0.011	0.004	256	1924	100	3	1309	1312	24	1616	1640	Error	Error	-8.769	3	1309	24	1616	81779	802926	-0.049	5.670	0	0	0
1	6	19	"A111"	"A111"	6175	59020	100	322	341	174	51	293	293	342	836	244	0	0	0	3005	3454	1423	41	1595	1595	1604	320	19	93	85	0	0.000	0.000	0.000	0.000	0.000	0.000	0.000	0.000	0.000	0.000	0.000	0.000	0.000	0.000	0.021	0.026	0.064	0.066	4.350	1.324	0.025	316	2384	100	29	1410	1439	48	1859	1907	Error	Error	-5.603	29	1410	48	1859	107634	1091436	-0.001	5.781	0	0	0
1	7	19	"A112"	"A112"	6475	59020	100	303	333	167	50	314	314	371	682	183	0	0	0	3868	3935	1562	39	1531	1531	1553	315	20	87	82	0	0.000	0.000	0.000	0.000	0.000	0.000	0.000	0.000	0.000	0.000	0.000	0.000	0.000	0.000	-0.005	0.008	0.056	0.058	5.532	0.009	0.001	316	2384	100	-11	2337	2326	19	2404	2423	Error	Error	Error	-11	2337	19	2404	105381	1243471	-0.056	7.562	0	0	0
1	8	19	"A112"	"A112"	6775	59020	100	317	342	157	45	324	324	391	920	235	0	0	0	3922	3996	1502	37	1549	1549	1573	346	21	93	89	0	0.000	0.000	0.000	0.000	0.000	0.000	0.000	0.000	0.000	0.000	0.000	0.000	0.000	0.000	-0.003	0.007	0.056	0.049	4.045	0.397	0.014	316	2384	100	-7	2373	2366	18	2447	2465	Error	Error	Error	-7	2373	18	2447	108054	1262671	-0.053	7.003	0	0	0
1	9	19	"A112"	"A112"	7075	59020	100	386	438	263	60	399	399	450	505	112	2	1	0	3931	4288	1580	36	1687	1687	1710	351	20	97	91	0	0.000	0.000	0.000	0.000	0.000	0.000	0.000	0.000	0.000	0.000	0.000	0.000	0.000	0.000	-0.006	0.015	0.070	0.060	3.615	0.024	0.021	316	2384	100	-13	2244	2231	39	2601	2640	Error	Error	Error	-13	2244	39	2601	138397	1355135	-0.024	7.345	0	0	0
1	10	19	"A113"	"A113"	7375	59020	100	426	467	268	57	410	410	627	2936	468	0	0	0	5133	4971	1854	37	1775	1775	1824	514	28	87	82	0	0.000	0.000	0.000	0.000	0.000	0.000	0.000	0.000	0.000	0.000	0.000	0.000	0.000	0.000	0.005	0.018	0.051	0.050	5.306	14.334	0.006	316	2384	100	16	3358	3374	57	3196	3253	Error	Error	-7.713	16	3358	57	3196	147691	1570870	-0.054	6.123	0	0	0
1	11	19	"A113"	"A113"	7675	59015	100	378	490	1120	228	368	368	470	1442	306	1	1	0	4683	4590	1485	32	1666	1666	1719	475	27	93	88	0	0.000	0.000	0.000	0.000	0.000	0.000	0.000	0.000	0.000	0.000	0.000	0.000	0.000	0.000	0.003	0.042	0.040	0.044	4.916	1.584	0.031	316	2384	100	10	3017	3027	122	2924	3046	Error	Error	-8.237	10	3017	122	2924	154776	1450517	0.014	6.044	0	0	0
1	12	19	"A113"	"A113"	7975	59015	100	393	529	1358	256	367	367	403	326	80	9	2	0	5325	5058	1743	34	1703	1703	1791	900	50	89	78	0	0.000	0.000	0.000	0.000	0.000	0.000	0.000	0.000	0.000	0.000	0.000	0.000	0.000	0.000	0.007	0.048	0.052	0.050	4.212	0.075	0.036	316	2384	100	26	3622	3648	162	3355	3517	Error	Error	-7.122	26	3622	162	3355	167038	1598342	0.387	3.630	0	0	0
1	13	19	"A114"	"A114"	8275	59015	100	441	655	1918	292	409	409	447	329	73	10	2	0	6060	5649	1876	33	1844	1844	1875	397	21	90	85	0	0.000	0.000	0.000	0.000	0.000	0.000	0.000	0.000	0.000	0.000	0.000	0.000	0.000	0.000	0.008	0.065	0.039	0.041	5.885	0.070	0.010	316	2384	100	32	4216	4248	246	3805	4051	Error	Error	-7.042	32	4216	246	3805	207122	1785219	0.632	9.506	0	0	0
1	14	19	"A114"	"A114"	8575	59020	100	384	389	149	38	383	383	451	1206	267	0	0	0	4416	4372	945	21	1728	1728	1757	379	21	99	98	0	0.000	0.000	0.000	0.000	0.000	0.000	0.000	0.000	0.000	0.000	0.000	0.000	0.000	0.000	0.000	0.002	0.037	0.030	3.503	0.000	0.000	316	2384	100	1	2688	2689	6	2644	2650	Error	Error	Error	1	2688	6	2644	122882	1381421	-0.051	6.900	0	0	0
1	15	19	"A114"	"A114"	8875	59020	100	355	371	177	47	341	341	452	1383	305	0	0	0	3604	3753	1065	28	1744	1744	1782	584	32	94	75	0	0.000	0.000	0.000	0.000	0.000	0.000	0.000	0.000	0.000	0.000	0.000	0.000	0.000	0.000	0.008	0.015	0.056	0.051	3.564	0.024	0.002	316	2384	100	14	1860	1874	30	2009	2039	Error	Error	-7.054	14	1860	30	2009	117087	1185814	-0.059	3.375	0	0	0
1	16	19	"A115"	"A115"	9180	59015	80	326	336	138	41	321	321	406	1007	248	0	0	0	3228	3556	1186	33	1682	1682	1710	336	19	96	88	0	0.000	0.000	0.000	0.000	0.000	0.000	0.000	0.000	0.000	0.000	0.000	0.000	0.000	0.000	0.003	0.008	0.047	0.045	4.736	0.006	0.002	208	1512	100	5	1546	1551	15	1874	1889	Error	Error	-8.272	5	1546	15	1874	69798	739666	-0.070	5.494	0	0	0
1	17	19	"A115"	"A115"	9475	59015	100	316	344	152	44	312	312	330	159	48	17	4	0	2746	2960	1024	34	1669	1669	1692	383	22	82	63	0	0.000	0.000	0.000	0.000	0.000	0.000	0.000	0.000	0.000	0.000	0.000	0.000	0.000	0.000	0.004	0.025	0.082	0.097	4.710	0.013	0.004	316	2384	100	4	1077	1081	32	1291	1323	Error	Error	-8.073	4	1077	32	1291	108684	935491	0.088	3.311	0	0	0
1	18	19	"A115"	"A115"	9775	59015	100	338	370	259	70	317	317	345	234	67	10	2	0	2948	3504	1580	45	1662	1662	1686	303	17	92	82	0	0.000	0.000	0.000	0.000	0.000	0.000	0.000	0.000	0.000	0.000	0.000	0.000	0.000	0.000	0.016	0.029	0.064	0.065	4.637	0.016	0.009	316	2384	100	21	1286	1307	53	1842	1895	Error	Error	-5.936	21	1286	53	1842	116921	1107168	0.107	6.000	0	0	0
1	1	20	"A116"	"A116"	4680	59320	100	1295	1406	678	48	308	308	323	152	47	96	92	0	4489	4506	929	20	1832	1832	1863	381	20	99	97	0	0.000	0.000	0.000	0.000	0.000	0.000	0.000	0.000	0.000	0.000	0.000	0.000	0.000	0.000	0.371	0.411	0.388	0.358	2.209	0.362	0.507	316	2384	100	987	2657	3644	1098	2674	3772	Error	Error	-1.429	987	2657	1098	2674	444450	1424036	7.125	6.937	0	0	0
1	2	20	"A116"	"A116"	4985	59325	110	1173	1305	888	68	297	297	323	226	69	79	68	0	4080	4185	1092	26	1692	1692	1729	793	45	96	76	0	0.000	0.000	0.000	0.000	0.000	0.000	0.000	0.000	0.000	0.000	0.000	0.000	0.000	0.000	0.367	0.404	0.384	0.305	2.624	0.334	0.511	392	2896	100	876	2388	3264	1008	2493	3501	Error	Error	-1.447	876	2388	1008	2493	511652	1640340	4.345	3.097	0	0	0
1	3	20	"A116"	"A116"	5285	59325	110	1334	1489	905	60	300	300	333	321	96	85	73	0	4153	4243	929	21	1732	1732	1768	363	20	99	98	0	0.000	0.000	0.000	0.000	0.000	0.000	0.000	0.000	0.000	0.000	0.000	0.000	0.000	0.000	0.427	0.474	0.454	0.393	2.260	0.531	0.452	392	2896	100	1034	2421	3455	1189	2511	3700	Error	Error	-1.227	1034	2421	1189	2511	583526	1663232	3.601	6.818	0	0	0
1	4	20	"A117"	"A117"	5580	59320	100	304	363	349	96	303	303	374	1193	318	1	0	0	1975	2032	423	20	1623	1623	1642	348	21	50	21	0	0.000	0.000	0.000	0.000	0.000	0.000	0.000	0.000	0.000	0.000	0.000	0.000	0.000	0.000	0.003	0.147	0.382	0.339	4.371	0.375	0.056	316	2384	100	1	352	353	60	409	469	Error	Error	-8.459	1	352	60	409	114698	641965	-0.009	1.121	0	0	0
1	5	20	"A117"	"A117"	5880	59315	100	312	363	369	101	309	309	367	747	203	2	0	0	2007	2150	591	27	1628	1628	1662	714	42	28	9	0	0.000	0.000	0.000	0.000	0.000	0.000	0.000	0.000	0.000	0.000	0.000	0.000	0.000	0.000	0.008	0.103	0.225	0.253	4.983	0.155	0.246	316	2384	100	3	379	382	54	522	576	Error	Error	-6.981	3	379	54	522	114812	679477	-0.005	0.683	0	0	0
1	6	20	"A117"	"A117"	6180	59315	80	332	345	152	44	316	316	338	190	56	14	2	0	2227	2421	769	31	1662	1662	1670	296	17	66	48	0	0.000	0.000	0.000	0.000	0.000	0.000	0.000	0.000	0.000	0.000	0.000	0.000	0.000	0.000	0.028	0.038	0.166	0.193	5.869	0.028	0.007	208	1512	100	16	565	581	29	759	788	Error	Error	-5.142	16	565	29	759	71824	503487	0.037	2.537	0	0	0
1	7	20	"A118"	"A118"	6480	59315	100	324	379	580	153	323	323	421	1494	354	0	0	0	3936	4241	1992	46	1657	1657	1716	854	49	77	60	0	0.000	0.000	0.000	0.000	0.000	0.000	0.000	0.000	0.000	0.000	0.000	0.000	0.000	0.000	0.000	0.022	0.054	0.058	5.483	0.020	0.008	316	2384	100	1	2279	2280	56	2584	2640	Error	Error	Error	1	2279	56	2584	119907	1340179	-0.028	2.957	0	0	0
1	8	20	"A118"	"A118"	6780	59315	100	394	421	251	59	377	377	447	742	165	1	0	0	4212	4432	1750	39	1734	1734	1795	1399	77	74	42	0	0.000	0.000	0.000	0.000	0.000	0.000	0.000	0.000	0.000	0.000	0.000	0.000	0.000	0.000	0.007	0.016	0.053	0.051	4.606	0.014	0.005	316	2384	100	17	2478	2495	44	2698	2742	Error	Error	-7.187	17	2478	44	2698	133115	1400494	-0.035	1.885	0	0	0
1	9	20	"A118"	"A118"	7080	59320	105	452	490	317	64	424	424	457	248	54	15	2	0	3959	4432	1705	38	1799	1799	1825	353	19	96	91	0	0.000	0.000	0.000	0.000	0.000	0.000	0.000	0.000	0.000	0.000	0.000	0.000	0.000	0.000	0.013	0.025	0.071	0.062	4.143	0.011	0.003	316	2572	100	28	2160	2188	66	2633	2699	Error	Error	-6.269	28	2160	66	2633	154697	1400528	0.133	7.385	0	0	0
1	10	20	"A119"	"A119"	7385	59320	85	387	404	172	42	338	338	379	472	124	2	0	0	3517	4274	1976	46	1620	1620	1646	307	18	98	93	0	0.000	0.000	0.000	0.000	0.000	0.000	0.000	0.000	0.000	0.000	0.000	0.000	0.000	0.000	0.026	0.025	0.048	0.048	3.267	0.025	0.022	208	1660	100	49	1897	1946	66	2654	2720	Error	Error	-5.275	49	1897	66	2654	83981	888975	0.053	8.560	0	0	0
1	11	20	"A119"	"A119"	7680	59315	100	345	387	214	55	310	310	358	358	100	6	1	0	2696	3267	1556	47	1575	1575	1623	586	36	75	46	0	0.000	0.000	0.000	0.000	0.000	0.000	0.000	0.000	0.000	0.000	0.000	0.000	0.000	0.000	0.031	0.046	0.084	0.083	5.283	0.125	0.140	316	2384	100	35	1121	1156	77	1692	1769	Error	Error	-5.001	35	1121	77	1692	122412	1032482	0.081	2.805	0	0	0
1	12	20	"A119"	"A119"	7980	59315	100	374	513	1030	200	314	314	388	1111	286	1	1	0	3115	3632	1606	44	1642	1642	1670	370	22	84	72	0	0.000	0.000	0.000	0.000	0.000	0.000	0.000	0.000	0.000	0.000	0.000	0.000	0.000	0.000	0.041	0.100	0.079	0.090	4.950	0.199	0.076	316	2384	100	60	1473	1533	199	1990	2189	Error	Error	-4.618	60	1473	199	1990	162080	1147714	0.113	5.303	0	0	0
1	13	20	"A120"	"A120"	8290	59315	90	361	580	2149	370	324	324	354	335	94	7	1	0	2686	3198	1307	40	1791	1791	1801	334	18	85	63	0	0.000	0.000	0.000	0.000	0.000	0.000	0.000	0.000	0.000	0.000	0.000	0.000	0.000	0.000	0.041	0.182	0.107	0.116	4.461	3.233	0.020	256	1924	100	37	895	932	256	1407	1663	Error	Error	-4.596	37	895	256	1407	148577	818782	0.675	4.183	0	0	0
1	14	20	"A120"	"A120"	8580	59315	100	356	423	710	167	344	344	409	879	214	1	0	0	2352	2779	1208	43	1686	1686	1703	294	17	72	54	0	0.000	0.000	0.000	0.000	0.000	0.000	0.000	0.000	0.000	0.000	0.000	0.000	0.000	0.000	0.018	0.072	0.129	0.151	5.519	0.138	0.013	316	2384	100	12	666	678	79	1093	1172	Error	Error	-5.794	12	666	79	1093	133671	878158	0.016	3.660	0	0	0
1	15	20	"A120"	"A120"	8880	59315	100	366	392	187	47	361	361	415	778	187	0	0	0	2359	2676	1011	37	1750	1750	1763	308	17	72	49	0	0.000	0.000	0.000	0.000	0.000	0.000	0.000	0.000	0.000	0.000	0.000	0.000	0.000	0.000	0.008	0.033	0.176	0.179	4.095	13.718	0.004	316	2384	100	5	609	614	31	926	957	Error	Error	-6.928	5	609	31	926	123831	845755	-0.030	2.964	0	0	0
1	16	20	"A121"	"A121"	9180	59315	100	353	364	149	40	337	337	389	617	158	0	0	0	4713	4533	1472	32	1729	1729	1756	342	19	91	86	0	0.000	0.000	0.000	0.000	0.000	0.000	0.000	0.000	0.000	0.000	0.000	0.000	0.000	0.000	0.005	0.010	0.037	0.041	4.869	0.019	0.002	316	2384	100	16	2984	3000	27	2804	2831	Error	Error	-7.543	16	2984	27	2804	115136	1432566	-0.041	8.120	0	0	0
1	17	20	"A121"	"A121"	9475	59315	105	361	384	183	47	309	309	343	427	124	2	0	0	5311	5293	1468	27	1699	1699	1718	306	17	99	98	0	0.000	0.000	0.000	0.000	0.000	0.000	0.000	0.000	0.000	0.000	0.000	0.000	0.000	0.000	0.014	0.021	0.036	0.031	3.522	0.015	0.017	316	2572	100	52	3612	3664	75	3594	3669	Error	Error	-6.118	52	3612	75	3594	121348	1672620	0.096	11.683	0	0	0
1	18	20	"A121"	"A121"	9780	59315	110	360	380	170	44	320	320	338	236	69	12	2	0	5224	5218	1679	32	1683	1683	1727	787	45	95	83	0	0.000	0.000	0.000	0.000	0.000	0.000	0.000	0.000	0.000	0.000	0.000	0.000	0.000	0.000	0.011	0.017	0.036	0.031	3.421	0.016	0.034	392	2896	100	40	3541	3581	60	3535	3595	Error	Error	-6.468	40	3541	60	3535	148888	2045270	0.178	4.436	0	0	0
1	1	21	"Blank"	"Blank"	4680	59615	100	283	315	143	45	302	302	331	269	81	4	0	0	1695	1695	310	18	1689	1689	1743	824	47	0	0	0	0.000	0.000	0.000	0.000	0.000	0.000	0.000	0.000	0.000	0.000	0.000	0.000	0.000	0.000	-3.167	2.167	0.444	0.441	4.605	0.002	0.000	316	2384	100	-19	6	-13	13	6	19	Error	Error	Error	-19	6	13	6	99640	535733	-0.059	-0.058	0	0	0
1	2	21	"Blank"	"Blank"	4985	59615	100	335	437	1223	279	310	310	335	278	82	6	2	0	1948	1979	381	19	1748	1748	1779	386	21	31	7	0	0.000	0.000	0.000	0.000	0.000	0.000	0.000	0.000	0.000	0.000	0.000	0.000	0.000	0.000	0.125	0.550	0.390	0.441	4.885	6.039	0.033	316	2384	100	25	200	225	127	231	358	Error	Error	-3.000	25	200	127	231	137947	625261	0.367	0.518	0	0	0
1	3	21	"Blank"	"Blank"	5280	59615	100	294	375	556	148	307	307	340	249	73	11	2	0	1776	1807	348	19	1718	1718	1743	319	18	23	6	0	0.000	0.000	0.000	0.000	0.000	0.000	0.000	0.000	0.000	0.000	0.000	0.000	0.000	0.000	-0.224	0.764	0.506	0.533	4.418	2.238	0.017	316	2384	100	-13	58	45	68	89	157	Error	Error	Error	-13	58	68	89	118555	571054	0.141	0.201	0	0	0
1	4	21	"Blank"	"Blank"	5580	59610	100	299	327	196	59	314	314	387	1411	364	0	0	0	1676	1737	348	20	1647	1647	1680	389	23	17	4	0	0.000	0.000	0.000	0.000	0.000	0.000	0.000	0.000	0.000	0.000	0.000	0.000	0.000	0.000	-0.517	0.144	0.515	0.504	4.911	0.210	0.015	316	2384	100	-15	29	14	13	90	103	Error	Error	Error	-15	29	13	90	103325	548825	-0.043	0.147	0	0	0
1	5	21	"Blank"	"Blank"	5880	59610	100	317	338	195	57	315	315	395	1100	278	0	0	0	1688	1683	292	17	1642	1642	1668	341	20	16	1	0	0.000	0.000	0.000	0.000	0.000	0.000	0.000	0.000	0.000	0.000	0.000	0.000	0.000	0.000	0.043	0.561	0.441	0.431	4.254	6.598	0.227	316	2384	100	2	46	48	23	41	64	Error	Error	-4.524	2	46	23	41	106826	531781	-0.052	0.044	0	0	0
1	6	21	"Blank"	"Blank"	6180	59610	100	325	333	146	43	332	332	380	513	135	0	0	0	1697	1716	324	18	1626	1626	1652	306	18	23	6	0	0.000	0.000	0.000	0.000	0.000	0.000	0.000	0.000	0.000	0.000	0.000	0.000	0.000	0.000	-0.099	0.011	0.456	0.478	4.126	0.007	0.000	316	2384	100	-7	71	64	1	90	91	Error	Error	Error	-7	71	1	90	105109	542156	-0.092	0.209	0	0	0
1	7	21	"Blank"	"Blank"	6485	59615	100	409	471	732	155	384	384	410	281	68	8	1	0	1801	1803	297	16	1797	1797	1803	316	17	15	2	0	0.000	0.000	0.000	0.000	0.000	0.000	0.000	0.000	0.000	0.000	0.000	0.000	0.000	0.000	6.250	14.500	0.685	0.694	4.933	16.994	0.020	316	2384	100	25	4	29	87	6	93	Error	Error	2.644	25	4	87	6	148942	569599	0.217	0.000	0	0	0
1	8	21	"Blank"	"Blank"	6780	59615	100	444	628	1807	287	384	384	408	177	43	29	12	0	1785	1827	522	28	1725	1725	1737	308	17	24	3	0	0.000	0.000	0.000	0.000	0.000	0.000	0.000	0.000	0.000	0.000	0.000	0.000	0.000	0.000	1.000	2.392	0.667	0.728	5.235	3.928	0.315	316	2384	100	60	60	120	244	102	346	Error	Error	0.000	60	60	244	102	198460	577205	1.243	0.292	0	0	0
1	9	21	"Blank"	"Blank"	7075	59605	100	311	341	179	52	323	323	349	218	62	12	2	0	1590	1632	416	25	1605	1605	1616	290	17	15	2	0	0.000	0.000	0.000	0.000	0.000	0.000	0.000	0.000	0.000	0.000	0.000	0.000	0.000	0.000	0.800	0.667	0.540	0.535	4.486	0.534	0.023	316	2384	100	-12	-15	-27	18	27	45	Error	Error	-0.322	-12	-15	18	27	107800	515712	-0.037	0.055	0	0	0
1	10	21	"Blank"	"Blank"	7385	59610	100	332	368	388	105	313	313	334	175	52	15	4	0	1552	1569	273	17	1604	1604	1621	311	19	10	1	0	0.000	0.000	0.000	0.000	0.000	0.000	0.000	0.000	0.000	0.000	0.000	0.000	0.000	0.000	-0.365	-1.571	0.565	0.461	3.756	0.249	0.010	316	2384	100	19	-52	-33	55	-35	20	Error	Error	Error	19	-52	55	-35	116359	495750	0.194	-0.167	0	0	0
1	11	21	"Blank"	"Blank"	7680	59615	100	295	315	159	50	300	300	334	249	74	7	0	0	1615	1610	272	16	1590	1590	1608	286	17	16	2	0	0.000	0.000	0.000	0.000	0.000	0.000	0.000	0.000	0.000	0.000	0.000	0.000	0.000	0.000	-0.200	0.750	0.404	0.473	4.489	1.025	0.034	316	2384	100	-5	25	20	15	20	35	Error	Error	Error	-5	25	15	20	99534	508761	-0.076	0.007	0	0	0
1	12	21	"Blank"	"Blank"	7985	59615	100	326	411	619	150	310	310	341	255	74	10	2	0	1688	1734	348	20	1656	1656	1713	1118	65	0	0	0	0.000	0.000	0.000	0.000	0.000	0.000	0.000	0.000	0.000	0.000	0.000	0.000	0.000	0.000	0.500	1.295	0.657	0.575	4.400	0.168	0.299	316	2384	100	16	32	48	101	78	179	Error	Error	-1.000	16	32	101	78	129765	547846	0.275	0.019	0	0	0
1	13	21	"Blank"	"Blank"	8280	59610	100	311	347	219	63	308	308	360	589	163	1	0	0	1747	1832	659	35	1709	1709	1753	571	32	7	2	0	0.000	0.000	0.000	0.000	0.000	0.000	0.000	0.000	0.000	0.000	0.000	0.000	0.000	0.000	0.079	0.317	0.464	0.420	4.196	1.091	0.038	316	2384	100	3	38	41	39	123	162	Error	Error	-3.663	3	38	39	123	109507	578995	-0.022	0.138	0	0	0
1	14	21	"Blank"	"Blank"	8580	59605	100	322	338	151	44	310	310	337	208	61	11	1	0	1757	1782	296	16	1732	1732	1796	675	37	3	0	0	0.000	0.000	0.000	0.000	0.000	0.000	0.000	0.000	0.000	0.000	0.000	0.000	0.000	0.000	0.480	0.560	0.475	0.443	4.138	0.178	0.324	316	2384	100	12	25	37	28	50	78	Error	Error	-1.059	12	25	28	50	106845	563161	0.005	-0.021	0	0	0
1	15	21	"Blank"	"Blank"	8880	59605	100	321	357	156	43	335	335	403	1298	322	0	0	0	1750	1754	275	15	1733	1733	1769	731	41	1	0	0	0.000	0.000	0.000	0.000	0.000	0.000	0.000	0.000	0.000	0.000	0.000	0.000	0.000	0.000	-0.824	1.048	0.567	0.593	5.437	0.006	0.000	316	2384	100	-14	17	3	22	21	43	Error	Error	Error	-14	17	22	21	112836	554361	-0.035	-0.021	0	0	0
1	16	21	"Blank"	"Blank"	9185	59605	100	318	330	164	49	323	323	359	313	87	4	0	0	1745	1734	278	16	1725	1725	1805	1031	57	0	0	0	0.000	0.000	0.000	0.000	0.000	0.000	0.000	0.000	0.000	0.000	0.000	0.000	0.000	0.000	-0.250	0.778	0.609	0.634	4.629	0.226	0.566	316	2384	100	-5	20	15	7	9	16	Error	Error	Error	-5	20	7	9	104163	547889	-0.093	-0.069	0	0	0
1	17	21	"Blank"	"Blank"	9470	59600	100	313	336	156	46	312	312	340	303	89	3	0	0	1763	1790	302	16	1699	1699	1746	1125	64	0	0	0	0.000	0.000	0.000	0.000	0.000	0.000	0.000	0.000	0.000	0.000	0.000	0.000	0.000	0.000	0.016	0.264	0.599	0.611	4.467	0.067	0.010	316	2384	100	1	64	65	24	91	115	Error	Error	-6.000	1	64	24	91	106241	565671	-0.013	0.039	0	0	0
1	18	21	"Blank"	"Blank"	9775	59605	100	333	387	492	127	328	328	348	170	48	18	5	0	1731	1747	281	16	1727	1727	1741	332	19	14	0	0	0.000	0.000	0.000	0.000	0.000	0.000	0.000	0.000	0.000	0.000	0.000	0.000	0.000	0.000	1.250	2.950	0.549	0.554	4.434	0.023	0.003	316	2384	100	5	4	9	59	20	79	Error	Error	0.322	5	4	59	20	122432	551895	0.229	0.018	0	0	0
