# Supplementary material for: Application of hybridization control probe to increase accuracy on ligation detection or minisequencing diagnostic microarrays
Source: BMC Res Notes. 2009 Dec 14;2:249. doi: 10.1186/1756-0500-2-249 (PMC2799435; doi:10.1186/1756-0500-2-249)
Supplement: Additional file 3 — Gpr_files. Zip-compressed file containing raw microarray data in GenePix results format (.gpr) and GAL (GenePix Array List) files. [file 1756-0500-2-249-S3.ZIP › gpr_files/slide4/lasi4_14-16.gpr]

ATF	1.0
30	76    
"Type=GenePix Results 3"
"DateTime=2009/04/02 15:37:43"
"Settings=C:\Axon\Data\HPV\020409\lasi4.gps"
"GalFile=C:\Axon\Data\HPV\ArrayIt_032009_InstiBioGalfile.gal"
"ArrayOfArrays=14-16"
"PixelSize=5"
"Wavelengths=532	488"
"ImageFiles=C:\Axon\Data\HPV\020409\lasi4.tif 2	C:\Axon\Data\HPV\020409\lasi4.tif 3"
"NormalizationMethod=None"
"NormalizationFactors=1	1"
"JpegImage="
"StdDev=Type 1"
"RatioFormulations=W1/W3 (/532)	W1/W4 (/488)	W3/W4 (532/488)"
"FeatureType=Circular"
"Barcode="
"BackgroundSubtraction=LocalFeature"
"ImageOrigin=0, 0"
"JpegOrigin=3920, 0"
"Creator=GenePix Pro 6.1.0.2"
"Scanner=GenePix 4200A 01 Autoloader [2]"
"FocusPosition=0"
"Temperature=24.06"
"LinesAveraged=2"
"Comment="
"PMTGain=580	540"
"ScanPower=100	100"
"LaserPower=2.69	2.56"
"Filters=Standard Green	Standard Blue"
"ScanRegion=784,0,3824,13768"
"Supplier="
"Block"	"Column"	"Row"	"Name"	"ID"	"X"	"Y"	"Dia."	"F532 Median"	"F532 Mean"	"F532 SD"	"F532 CV"	"B532"	"B532 Median"	"B532 Mean"	"B532 SD"	"B532 CV"	"% > B532+1SD"	"% > B532+2SD"	"F532 % Sat."	"F488 Median"	"F488 Mean"	"F488 SD"	"F488 CV"	"B488"	"B488 Median"	"B488 Mean"	"B488 SD"	"B488 CV"	"% > B488+1SD"	"% > B488+2SD"	"F488 % Sat."	"Ratio of Medians (1/532)"	"Ratio of Means (1/532)"	"Median of Ratios (1/532)"	"Mean of Ratios (1/532)"	"Ratios SD (1/532)"	"Rgn Ratio (1/532)"	"Rgn R2 (1/532)"	"Ratio of Medians (1/488)"	"Ratio of Means (1/488)"	"Median of Ratios (1/488)"	"Mean of Ratios (1/488)"	"Ratios SD (1/488)"	"Rgn Ratio (1/488)"	"Rgn R2 (1/488)"	"Ratio of Medians (532/488)"	"Ratio of Means (532/488)"	"Median of Ratios (532/488)"	"Mean of Ratios (532/488)"	"Ratios SD (532/488)"	"Rgn Ratio (532/488)"	"Rgn R2 (532/488)"	"F Pixels"	"B Pixels"	"Circularity"	"Sum of Medians (1/532)"	"Sum of Medians (1/488)"	"Sum of Medians (532/488)"	"Sum of Means (1/532)"	"Sum of Means (1/488)"	"Sum of Means (532/488)"	"Log Ratio (1/532)"	"Log Ratio (1/488)"	"Log Ratio (532/488)"	"F532 Median - B532"	"F488 Median - B488"	"F532 Mean - B532"	"F488 Mean - B488"	"F532 Total Intensity"	"F488 Total Intensity"	"SNR 532"	"SNR 488"	"Flags"	"Normalize"	"Autoflag"
1	1	1	"A1"	"A1"	13640	53600	90	555	579	243	41	438	438	512	1524	297	0	0	0	11946	11272	2823	25	1794	1794	1846	937	50	100	100	0	0.000	0.000	0.000	0.000	0.000	0.000	0.000	0.000	0.000	0.000	0.000	0.000	0.000	0.000	0.012	0.015	0.021	0.016	3.115	0.011	0.040	256	1924	100	117	10152	10269	141	9478	9619	Error	Error	-6.439	117	10152	141	9478	148214	2885653	0.044	10.060	0	0	0
1	2	1	"A1"	"A1"	13940	53600	100	600	626	299	47	447	447	494	811	164	1	0	0	11416	10700	3612	33	1800	1800	1828	467	25	99	98	0	0.000	0.000	0.000	0.000	0.000	0.000	0.000	0.000	0.000	0.000	0.000	0.000	0.000	0.000	0.016	0.020	0.024	0.022	3.000	0.091	0.010	316	2384	100	153	9616	9769	179	8900	9079	Error	Error	-5.974	153	9616	179	8900	197716	3381248	0.163	18.998	0	0	0
1	3	1	"A1"	"A1"	14240	53600	90	589	633	325	51	446	446	560	1831	326	0	0	0	12826	12131	3575	29	1869	1869	2515	4618	183	90	67	0	0.000	0.000	0.000	0.000	0.000	0.000	0.000	0.000	0.000	0.000	0.000	0.000	0.000	0.000	0.013	0.018	0.023	0.020	2.892	0.015	0.028	256	1924	100	143	10957	11100	187	10262	10449	Error	Error	-6.260	143	10957	187	10262	162150	3105597	0.040	2.082	0	0	0
1	4	1	"A2"	"A2"	14545	53600	100	521	549	203	36	437	437	559	1921	343	0	0	0	10391	9470	4210	44	1949	1949	2129	1133	53	86	80	0	0.000	0.000	0.000	0.000	0.000	0.000	0.000	0.000	0.000	0.000	0.000	0.000	0.000	0.000	0.010	0.015	0.022	0.023	3.719	0.012	0.021	316	2384	100	84	8442	8526	112	7521	7633	Error	Error	-6.651	84	8442	112	7521	173388	2992627	-0.005	6.479	0	0	0
1	5	1	"A2"	"A2"	14850	53600	95	576	591	199	33	441	441	526	747	142	0	0	0	12248	12028	2474	20	1956	1956	2041	584	28	100	100	0	0.000	0.000	0.000	0.000	0.000	0.000	0.000	0.000	0.000	0.000	0.000	0.000	0.000	0.000	0.013	0.015	0.018	0.016	2.945	0.011	0.005	256	2088	100	135	10292	10427	150	10072	10222	Error	Error	-6.252	135	10292	150	10072	151253	3079066	0.087	17.101	0	0	0
1	6	1	"A2"	"A2"	15145	53605	100	558	651	888	136	435	435	490	778	158	1	0	0	11427	11303	2632	23	1932	1932	2021	694	34	100	100	0	0.000	0.000	0.000	0.000	0.000	0.000	0.000	0.000	0.000	0.000	0.000	0.000	0.000	0.000	0.013	0.023	0.020	0.019	3.160	0.020	0.011	316	2384	100	123	9495	9618	216	9371	9587	Error	Error	-6.270	123	9495	216	9371	205747	3571796	0.207	13.375	0	0	0
1	7	1	"A3"	"A3"	15450	53605	90	581	611	269	44	429	429	463	314	67	23	3	0	13453	12044	4018	33	1838	1838	1862	623	33	100	100	0	0.000	0.000	0.000	0.000	0.000	0.000	0.000	0.000	0.000	0.000	0.000	0.000	0.000	0.000	0.013	0.018	0.021	0.019	2.879	0.015	0.030	256	1924	100	152	11615	11767	182	10206	10388	Error	Error	-6.256	152	11615	182	10206	156487	3083332	0.471	16.343	0	0	0
1	8	1	"A3"	"A3"	15740	53605	95	586	606	252	41	462	462	485	217	44	32	9	0	11953	11070	4816	43	1925	1925	2086	1269	60	100	97	0	0.000	0.000	0.000	0.000	0.000	0.000	0.000	0.000	0.000	0.000	0.000	0.000	0.000	0.000	0.012	0.016	0.022	0.020	2.949	0.013	0.099	256	2088	100	124	10028	10152	144	9145	9289	Error	Error	-6.338	124	10028	144	9145	155181	2833920	0.558	7.080	0	0	0
1	9	1	"A3"	"A3"	16050	53605	90	500	508	186	36	395	395	423	196	46	28	6	0	12844	10945	4702	42	1739	1739	1800	1031	57	100	95	0	0.000	0.000	0.000	0.000	0.000	0.000	0.000	0.000	0.000	0.000	0.000	0.000	0.000	0.000	0.009	0.012	0.018	0.016	2.989	0.010	0.064	256	1924	100	105	11105	11210	113	9206	9319	Error	Error	-6.725	105	11105	113	9206	130098	2801985	0.434	8.870	0	0	0
1	10	1	"A4"	"A4"	16345	53600	85	504	526	238	45	389	389	434	310	71	18	1	0	12498	11544	3292	28	1766	1766	1839	750	40	100	100	0	0.000	0.000	0.000	0.000	0.000	0.000	0.000	0.000	0.000	0.000	0.000	0.000	0.000	0.000	0.011	0.014	0.020	0.018	2.841	0.008	0.009	208	1660	100	115	10732	10847	137	9778	9915	Error	Error	-6.544	115	10732	137	9778	109488	2401084	0.297	12.940	0	0	0
1	11	1	"A4"	"A4"	16650	53605	90	526	554	247	44	409	409	470	676	143	2	0	0	11541	11044	3898	35	1799	1799	1820	383	21	100	100	0	0.000	0.000	0.000	0.000	0.000	0.000	0.000	0.000	0.000	0.000	0.000	0.000	0.000	0.000	0.012	0.016	0.019	0.017	3.124	0.012	0.040	256	1924	100	117	9742	9859	145	9245	9390	Error	Error	-6.380	117	9742	145	9245	141708	2827202	0.124	24.084	0	0	0
1	12	1	"A4"	"A4"	16950	53605	95	503	586	889	151	415	415	457	524	114	3	1	0	11953	11199	3918	34	1816	1816	1863	465	24	100	100	0	0.000	0.000	0.000	0.000	0.000	0.000	0.000	0.000	0.000	0.000	0.000	0.000	0.000	0.000	0.009	0.018	0.019	0.017	3.448	0.026	0.021	256	2088	100	88	10137	10225	171	9383	9554	Error	Error	-6.848	88	10137	171	9383	149896	2866916	0.246	20.077	0	0	0
1	13	1	"A5"	"A5"	17250	53600	90	449	473	184	38	422	422	455	285	62	10	1	0	3793	4097	1429	34	1783	1783	1814	319	17	98	92	0	0.000	0.000	0.000	0.000	0.000	0.000	0.000	0.000	0.000	0.000	0.000	0.000	0.000	0.000	0.013	0.022	0.060	0.057	3.118	0.028	0.017	256	1924	100	27	2010	2037	51	2314	2365	Error	Error	-6.218	27	2010	51	2314	120989	1048865	0.063	7.157	0	0	0
1	14	1	"A5"	"A5"	17545	53600	95	486	496	200	40	442	442	467	238	50	15	3	0	3780	4866	2765	56	1842	1842	1857	310	16	98	89	0	0.000	0.000	0.000	0.000	0.000	0.000	0.000	0.000	0.000	0.000	0.000	0.000	0.000	0.000	0.023	0.018	0.051	0.048	4.006	0.025	0.007	256	2088	100	44	1938	1982	54	3024	3078	Error	Error	-5.461	44	1938	54	3024	126923	1245682	0.122	9.706	0	0	0
1	15	1	"A5"	"A5"	17850	53600	90	453	469	190	40	397	397	421	210	49	21	3	0	3326	3947	1585	40	1739	1739	1764	532	30	91	70	0	0.000	0.000	0.000	0.000	0.000	0.000	0.000	0.000	0.000	0.000	0.000	0.000	0.000	0.000	0.035	0.033	0.056	0.058	3.265	0.022	0.019	256	1924	100	56	1587	1643	72	2208	2280	Error	Error	-4.825	56	1587	72	2208	119961	1010381	0.229	4.103	0	0	0
1	16	1	"A6"	"A6"	18145	53600	100	678	831	1196	143	448	448	523	935	178	5	1	0	14424	12988	4827	37	1888	1888	1954	906	46	91	89	0	0.000	0.000	0.000	0.000	0.000	0.000	0.000	0.000	0.000	0.000	0.000	0.000	0.000	0.000	0.018	0.035	0.028	0.029	3.178	0.045	0.054	316	2384	100	230	12536	12766	383	11100	11483	Error	Error	-5.768	230	12536	383	11100	262508	4104086	0.329	12.179	0	0	0
1	17	1	"A6"	"A6"	18445	53600	95	601	660	385	58	424	424	462	234	50	43	16	0	13104	11875	3376	28	1869	1869	1982	831	41	100	100	0	0.000	0.000	0.000	0.000	0.000	0.000	0.000	0.000	0.000	0.000	0.000	0.000	0.000	0.000	0.016	0.024	0.028	0.025	3.077	0.018	0.080	256	2088	100	177	11235	11412	236	10006	10242	Error	Error	-5.988	177	11235	236	10006	168923	3040107	0.846	11.905	0	0	0
1	18	1	"A6"	"A6"	18745	53600	100	660	889	2083	234	503	503	655	1708	260	1	0	0	12896	11988	4859	40	1967	1967	2118	1437	67	98	95	0	0.000	0.000	0.000	0.000	0.000	0.000	0.000	0.000	0.000	0.000	0.000	0.000	0.000	0.000	0.014	0.039	0.025	0.022	3.606	0.084	0.123	316	2384	100	157	10929	11086	386	10021	10407	Error	Error	-6.121	157	10929	386	10021	280937	3788199	0.137	6.868	0	0	0
1	1	2	"A7"	"A7"	13655	53905	90	413	480	384	80	380	380	404	225	55	19	3	0	5449	5472	1993	36	1590	1590	1643	882	53	95	82	0	0.000	0.000	0.000	0.000	0.000	0.000	0.000	0.000	0.000	0.000	0.000	0.000	0.000	0.000	0.009	0.026	0.036	0.033	3.874	0.013	0.009	256	1924	100	33	3859	3892	100	3882	3982	Error	Error	-6.870	33	3859	100	3882	122912	1400827	0.338	4.341	0	0	0
1	2	2	"A7"	"A7"	13955	53905	100	424	447	201	44	373	373	398	187	46	23	7	0	5059	6055	3714	61	1611	1611	1646	560	34	90	80	0	0.000	0.000	0.000	0.000	0.000	0.000	0.000	0.000	0.000	0.000	0.000	0.000	0.000	0.000	0.015	0.017	0.036	0.039	4.095	0.013	0.022	316	2384	100	51	3448	3499	74	4444	4518	Error	Error	-6.079	51	3448	74	4444	141161	1913425	0.262	7.873	0	0	0
1	3	2	"A7"	"A7"	14255	53905	95	419	473	275	58	372	372	404	239	59	21	3	0	4893	5299	3084	58	1605	1605	1684	1189	70	76	59	0	0.000	0.000	0.000	0.000	0.000	0.000	0.000	0.000	0.000	0.000	0.000	0.000	0.000	0.000	0.014	0.027	0.038	0.038	4.920	0.011	0.010	256	2088	100	47	3288	3335	101	3694	3795	Error	Error	-6.128	47	3288	101	3694	121081	1356455	0.289	3.040	0	0	0
1	4	2	"A8"	"A8"	14555	53900	85	550	557	200	35	374	374	411	278	67	33	2	0	15633	15482	2854	18	1691	1691	1830	1385	75	100	100	0	0.000	0.000	0.000	0.000	0.000	0.000	0.000	0.000	0.000	0.000	0.000	0.000	0.000	0.000	0.013	0.013	0.018	0.014	2.723	0.010	0.038	208	1660	100	176	13942	14118	183	13791	13974	Error	Error	-6.308	176	13942	183	13791	115874	3220166	0.525	9.857	0	0	0
1	5	2	"A8"	"A8"	14855	53900	95	508	542	212	39	385	385	415	272	65	25	6	0	15921	14214	4553	32	1704	1704	1774	867	48	100	100	0	0.000	0.000	0.000	0.000	0.000	0.000	0.000	0.000	0.000	0.000	0.000	0.000	0.000	0.000	0.009	0.013	0.015	0.012	3.273	0.010	0.076	256	2088	100	123	14217	14340	157	12510	12667	Error	Error	-6.853	123	14217	157	12510	138625	3638824	0.467	14.348	0	0	0
1	6	2	"A8"	"A8"	15155	53905	100	492	513	216	42	372	372	410	328	80	15	2	0	12529	11190	4253	38	1689	1689	1800	1379	76	100	97	0	0.000	0.000	0.000	0.000	0.000	0.000	0.000	0.000	0.000	0.000	0.000	0.000	0.000	0.000	0.011	0.015	0.019	0.017	2.928	0.009	0.011	316	2384	100	120	10840	10960	141	9501	9642	Error	Error	-6.497	120	10840	141	9501	162062	3536049	0.314	6.809	0	0	0
1	7	2	"A9"	"A9"	15455	53905	90	492	513	201	39	365	365	438	1469	335	0	0	0	11843	11305	2547	22	1703	1703	1744	415	23	100	100	0	0.000	0.000	0.000	0.000	0.000	0.000	0.000	0.000	0.000	0.000	0.000	0.000	0.000	0.000	0.013	0.015	0.020	0.015	3.076	0.013	0.053	256	1924	100	127	10140	10267	148	9602	9750	Error	Error	-6.319	127	10140	148	9602	131203	2894128	0.051	23.039	0	0	0
1	8	2	"A9"	"A9"	15755	53905	100	481	497	200	40	375	375	422	525	124	3	0	0	12436	10716	4614	43	1627	1627	1681	576	34	99	98	0	0.000	0.000	0.000	0.000	0.000	0.000	0.000	0.000	0.000	0.000	0.000	0.000	0.000	0.000	0.010	0.013	0.018	0.016	3.493	0.014	0.003	316	2384	100	106	10809	10915	122	9089	9211	Error	Error	-6.672	106	10809	122	9089	157205	3386349	0.143	15.686	0	0	0
1	9	2	"A9"	"A9"	16055	53900	100	473	501	205	40	368	368	390	181	46	36	14	0	13620	11479	5283	46	1641	1641	1701	868	51	96	94	0	0.000	0.000	0.000	0.000	0.000	0.000	0.000	0.000	0.000	0.000	0.000	0.000	0.000	0.000	0.009	0.014	0.020	0.018	3.290	0.011	0.087	316	2384	100	105	11979	12084	133	9838	9971	Error	Error	-6.834	105	11979	133	9838	158183	3627480	0.613	11.265	0	0	0
1	10	2	"A10"	"A10"	16355	53900	90	486	563	786	139	360	360	378	173	45	42	16	0	15787	15640	2107	13	1615	1615	1644	327	19	100	100	0	0.000	0.000	0.000	0.000	0.000	0.000	0.000	0.000	0.000	0.000	0.000	0.000	0.000	0.000	0.009	0.014	0.015	0.011	2.997	0.014	0.040	256	1924	100	126	14172	14298	203	14025	14228	Error	Error	-6.813	126	14172	203	14025	144019	4003838	1.069	42.801	0	0	0
1	11	2	"A10"	"A10"	16655	53900	95	477	483	199	41	368	368	388	237	61	26	3	0	14185	12178	5830	47	1617	1617	1732	1042	60	100	99	0	0.000	0.000	0.000	0.000	0.000	0.000	0.000	0.000	0.000	0.000	0.000	0.000	0.000	0.000	0.009	0.011	0.018	0.015	3.462	0.010	0.086	256	2088	100	109	12568	12677	115	10561	10676	Error	Error	-6.849	109	12568	115	10561	123725	3117554	0.401	10.025	0	0	0
1	12	2	"A10"	"A10"	16960	53905	100	479	494	193	39	371	371	390	185	47	36	11	0	16267	14107	5790	41	1639	1639	1706	582	34	100	100	0	0.000	0.000	0.000	0.000	0.000	0.000	0.000	0.000	0.000	0.000	0.000	0.000	0.000	0.000	0.007	0.010	0.015	0.012	2.904	0.010	0.112	316	2384	100	108	14628	14736	123	12468	12591	Error	Error	-7.082	108	14628	123	12468	156140	4457843	0.562	21.308	0	0	0
1	13	2	"A11"	"A11"	17255	53900	85	416	446	170	38	374	374	404	227	56	18	1	0	9088	8844	4096	46	1653	1653	1736	1223	70	100	81	0	0.000	0.000	0.000	0.000	0.000	0.000	0.000	0.000	0.000	0.000	0.000	0.000	0.000	0.000	0.006	0.010	0.016	0.015	4.017	0.006	0.018	208	1660	100	42	7435	7477	72	7191	7263	Error	Error	-7.468	42	7435	72	7191	92842	1839478	0.185	5.812	0	0	0
1	14	2	"A11"	"A11"	17550	53900	100	437	501	452	90	384	384	415	274	66	15	3	0	5704	7529	4430	58	1695	1695	1751	472	26	96	93	0	0.000	0.000	0.000	0.000	0.000	0.000	0.000	0.000	0.000	0.000	0.000	0.000	0.000	0.000	0.013	0.020	0.026	0.025	3.902	0.020	0.051	316	2384	100	53	4009	4062	117	5834	5951	Error	Error	-6.241	53	4009	117	5834	158207	2379173	0.314	12.242	0	0	0
1	15	2	"A11"	"A11"	17850	53900	100	417	462	346	74	378	378	415	374	90	6	1	0	4640	5764	2849	49	1647	1647	1666	322	19	98	97	0	0.000	0.000	0.000	0.000	0.000	0.000	0.000	0.000	0.000	0.000	0.000	0.000	0.000	0.000	0.013	0.020	0.038	0.038	4.155	0.020	0.017	316	2384	100	39	2993	3032	84	4117	4201	Error	Error	-6.262	39	2993	84	4117	145881	1821570	0.126	12.727	0	0	0
1	16	2	"A12"	"A12"	18155	53895	85	476	496	251	50	395	395	429	309	72	14	1	0	10319	9685	3514	36	1701	1701	1781	705	39	100	100	0	0.000	0.000	0.000	0.000	0.000	0.000	0.000	0.000	0.000	0.000	0.000	0.000	0.000	0.000	0.009	0.013	0.022	0.020	2.584	0.013	0.053	208	1660	100	81	8618	8699	101	7984	8085	Error	Error	-6.733	81	8618	101	7984	103241	2014570	0.217	11.211	0	0	0
1	17	2	"A12"	"A12"	18455	53900	95	486	525	214	40	422	422	449	242	53	25	6	0	9719	8763	3438	39	1756	1756	1798	426	23	100	100	0	0.000	0.000	0.000	0.000	0.000	0.000	0.000	0.000	0.000	0.000	0.000	0.000	0.000	0.000	0.008	0.015	0.027	0.021	3.313	0.011	0.029	256	2088	100	64	7963	8027	103	7007	7110	Error	Error	-6.959	64	7963	103	7007	134324	2243276	0.314	16.350	0	0	0
1	18	2	"A12"	"A12"	18755	53895	100	542	581	448	77	448	448	527	927	175	0	0	0	10017	9249	3881	41	1877	1877	1994	1171	58	92	89	0	0.000	0.000	0.000	0.000	0.000	0.000	0.000	0.000	0.000	0.000	0.000	0.000	0.000	0.000	0.012	0.018	0.025	0.025	4.034	0.054	0.039	316	2384	100	94	8140	8234	133	7372	7505	Error	Error	-6.436	94	8140	133	7372	183589	2922786	0.058	6.196	0	0	0
1	1	3	"A13"	"A13"	13650	54205	95	579	714	879	123	364	364	402	334	83	27	7	0	14911	14483	2694	18	1651	1651	1693	633	37	100	100	0	0.000	0.000	0.000	0.000	0.000	0.000	0.000	0.000	0.000	0.000	0.000	0.000	0.000	0.000	0.016	0.027	0.018	0.016	3.458	0.022	0.072	256	2088	100	215	13260	13475	350	12832	13182	Error	Error	-5.947	215	13260	350	12832	182792	3707550	0.934	20.205	0	0	0
1	2	3	"A13"	"A13"	13955	54210	100	535	547	203	37	360	360	395	433	109	11	0	0	14560	14070	3087	21	1651	1651	1710	915	53	100	100	0	0.000	0.000	0.000	0.000	0.000	0.000	0.000	0.000	0.000	0.000	0.000	0.000	0.000	0.000	0.014	0.015	0.018	0.015	2.406	0.013	0.141	316	2384	100	175	12909	13084	187	12419	12606	Error	Error	-6.205	175	12909	187	12419	172860	4446267	0.351	13.508	0	0	0
1	3	3	"A13"	"A13"	14245	54205	100	542	577	246	42	368	368	408	379	92	17	1	0	14589	13893	3137	22	1661	1661	1729	1065	61	100	100	0	0.000	0.000	0.000	0.000	0.000	0.000	0.000	0.000	0.000	0.000	0.000	0.000	0.000	0.000	0.013	0.017	0.018	0.015	2.825	0.015	0.138	316	2384	100	174	12928	13102	209	12232	12441	Error	Error	-6.215	174	12928	209	12232	182406	4390232	0.446	11.422	0	0	0
1	4	3	"A14"	"A14"	14560	54200	85	499	522	228	43	374	374	410	329	80	14	1	0	12950	12861	1220	9	1704	1704	1774	581	32	100	100	0	0.000	0.000	0.000	0.000	0.000	0.000	0.000	0.000	0.000	0.000	0.000	0.000	0.000	0.000	0.011	0.013	0.016	0.014	2.500	0.010	0.016	208	1660	100	125	11246	11371	148	11157	11305	Error	Error	-6.491	125	11246	148	11157	108675	2675032	0.340	19.083	0	0	0
1	5	3	"A14"	"A14"	14850	54200	100	447	472	186	39	363	363	390	203	52	25	6	0	11723	10891	3456	31	1754	1754	1817	1110	61	99	99	0	0.000	0.000	0.000	0.000	0.000	0.000	0.000	0.000	0.000	0.000	0.000	0.000	0.000	0.000	0.008	0.012	0.017	0.015	2.746	0.010	0.041	316	2384	100	84	9969	10053	109	9137	9246	Error	Error	-6.891	84	9969	109	9137	149018	3441566	0.404	8.175	0	0	0
1	6	3	"A14"	"A14"	15150	54200	100	450	471	202	42	361	361	428	1030	240	0	0	0	9845	9376	2465	26	1712	1712	1794	897	50	100	98	0	0.000	0.000	0.000	0.000	0.000	0.000	0.000	0.000	0.000	0.000	0.000	0.000	0.000	0.000	0.011	0.014	0.020	0.017	3.292	0.049	0.012	316	2384	100	89	8133	8222	110	7664	7774	Error	Error	-6.514	89	8133	110	7664	148762	2962780	0.042	8.453	0	0	0
1	7	3	"A15"	"A15"	15450	54200	100	472	492	197	40	360	360	492	2314	470	0	0	0	11622	9844	4179	42	1727	1727	1817	750	41	90	83	0	0.000	0.000	0.000	0.000	0.000	0.000	0.000	0.000	0.000	0.000	0.000	0.000	0.000	0.000	0.011	0.016	0.022	0.023	3.463	0.014	0.078	316	2384	100	112	9895	10007	132	8117	8249	Error	Error	-6.465	112	9895	132	8117	155328	3110858	0.000	10.703	0	0	0
1	8	3	"A15"	"A15"	15750	54200	100	461	492	281	57	370	370	424	642	151	1	0	0	12298	10554	4662	44	1687	1687	1889	1389	73	98	93	0	0.000	0.000	0.000	0.000	0.000	0.000	0.000	0.000	0.000	0.000	0.000	0.000	0.000	0.000	0.009	0.014	0.020	0.018	3.420	0.012	0.007	316	2384	100	91	10611	10702	122	8867	8989	Error	Error	-6.865	91	10611	122	8867	155620	3335107	0.106	6.238	0	0	0
1	9	3	"A15"	"A15"	16055	54200	95	483	543	398	73	369	369	391	199	50	39	12	0	12085	11110	3569	32	1683	1683	1776	831	46	100	100	0	0.000	0.000	0.000	0.000	0.000	0.000	0.000	0.000	0.000	0.000	0.000	0.000	0.000	0.000	0.011	0.018	0.022	0.017	3.376	0.054	0.011	256	2088	100	114	10402	10516	174	9427	9601	Error	Error	-6.512	114	10402	174	9427	138994	2844048	0.764	11.232	0	0	0
1	10	3	"A16"	"A16"	16355	54200	95	479	499	190	38	358	358	377	164	43	41	12	0	14399	14084	2216	15	1634	1634	1688	513	30	100	100	0	0.000	0.000	0.000	0.000	0.000	0.000	0.000	0.000	0.000	0.000	0.000	0.000	0.000	0.000	0.009	0.011	0.014	0.011	3.003	0.010	0.089	256	2088	100	121	12765	12886	141	12450	12591	Error	Error	-6.721	121	12765	141	12450	127860	3605579	0.744	24.164	0	0	0
1	11	3	"A16"	"A16"	16655	54200	95	472	490	236	48	361	361	393	369	93	10	1	0	12354	10447	4445	42	1640	1640	1698	687	40	100	100	0	0.000	0.000	0.000	0.000	0.000	0.000	0.000	0.000	0.000	0.000	0.000	0.000	0.000	0.000	0.010	0.015	0.019	0.019	2.784	0.011	0.066	256	2088	100	111	10714	10825	129	8807	8936	Error	Error	-6.593	111	10714	129	8807	125513	2674480	0.263	12.735	0	0	0
1	12	3	"A16"	"A16"	16950	54200	105	459	485	199	41	373	373	392	208	53	29	6	0	14073	12075	6315	52	1666	1666	1709	554	32	99	98	0	0.000	0.000	0.000	0.000	0.000	0.000	0.000	0.000	0.000	0.000	0.000	0.000	0.000	0.000	0.007	0.011	0.015	0.014	4.383	0.008	0.010	316	2572	100	86	12407	12493	112	10409	10521	Error	Error	-7.173	86	12407	112	10409	153343	3815812	0.447	18.711	0	0	0
1	13	3	"A17"	"A17"	17260	54200	85	514	537	300	55	360	360	385	223	57	30	11	0	9842	9705	1707	17	1697	1697	1778	698	39	100	100	0	0.000	0.000	0.000	0.000	0.000	0.000	0.000	0.000	0.000	0.000	0.000	0.000	0.000	0.000	0.019	0.022	0.024	0.021	2.871	0.018	0.099	208	1660	100	154	8145	8299	177	8008	8185	Error	Error	-5.725	154	8145	177	8008	111596	2018688	0.682	11.357	0	0	0
1	14	3	"A17"	"A17"	17560	54205	95	492	501	195	38	382	382	452	1231	272	0	0	0	9801	9257	2420	26	1746	1746	1803	452	25	100	100	0	0.000	0.000	0.000	0.000	0.000	0.000	0.000	0.000	0.000	0.000	0.000	0.000	0.000	0.000	0.014	0.016	0.024	0.018	3.351	0.013	0.049	256	2088	100	110	8055	8165	119	7511	7630	Error	Error	-6.194	110	8055	119	7511	128132	2369847	0.040	16.491	0	0	0
1	15	3	"A17"	"A17"	17850	54200	95	486	520	245	47	375	375	420	479	114	5	0	0	8640	8523	1542	18	1709	1709	1739	386	22	100	100	0	0.000	0.000	0.000	0.000	0.000	0.000	0.000	0.000	0.000	0.000	0.000	0.000	0.000	0.000	0.016	0.021	0.029	0.021	3.596	0.012	0.008	256	2088	100	111	6931	7042	145	6814	6959	Error	Error	-5.964	111	6931	145	6814	133167	2181951	0.209	17.575	0	0	0
1	16	3	"A18"	"A18"	18150	54200	100	503	576	464	80	386	386	457	762	166	3	1	0	8846	8367	3370	40	1713	1713	1796	739	41	89	83	0	0.000	0.000	0.000	0.000	0.000	0.000	0.000	0.000	0.000	0.000	0.000	0.000	0.000	0.000	0.016	0.029	0.030	0.029	4.480	0.034	0.014	316	2384	100	117	7133	7250	190	6654	6844	Error	Error	-5.930	117	7133	190	6654	181880	2644034	0.156	8.892	0	0	0
1	17	3	"A18"	"A18"	18450	54195	100	505	549	273	49	391	391	417	194	46	39	12	0	9036	8526	3737	43	1765	1765	1817	829	45	96	92	0	0.000	0.000	0.000	0.000	0.000	0.000	0.000	0.000	0.000	0.000	0.000	0.000	0.000	0.000	0.016	0.023	0.030	0.029	2.999	0.020	0.105	316	2384	100	114	7271	7385	158	6761	6919	Error	Error	-5.995	114	7271	158	6761	173578	2694111	0.680	8.093	0	0	0
1	18	3	"A18"	"A18"	18750	54195	100	508	533	211	39	420	420	446	219	49	31	8	0	10998	9742	4400	45	1867	1867	1993	1001	50	98	93	0	0.000	0.000	0.000	0.000	0.000	0.000	0.000	0.000	0.000	0.000	0.000	0.000	0.000	0.000	0.010	0.014	0.027	0.023	3.415	0.012	0.042	316	2384	100	88	9131	9219	113	7875	7988	Error	Error	-6.697	88	9131	113	7875	168554	3078505	0.397	7.741	0	0	0
1	1	4	"A19"	"A19"	13660	54505	95	521	1091	4559	417	358	358	386	260	67	34	10	0	12745	12370	2528	20	1623	1623	1675	823	49	100	99	0	0.000	0.000	0.000	0.000	0.000	0.000	0.000	0.000	0.000	0.000	0.000	0.000	0.000	0.000	0.015	0.068	0.020	0.020	3.423	0.093	0.027	256	2088	100	163	11122	11285	733	10747	11480	Error	Error	-6.092	163	11122	733	10747	279415	3166654	2.712	12.995	0	0	0
1	2	4	"A19"	"A19"	13955	54510	105	466	510	306	60	339	339	370	354	95	18	3	0	11377	11052	3828	34	1612	1612	1662	779	46	100	100	0	0.000	0.000	0.000	0.000	0.000	0.000	0.000	0.000	0.000	0.000	0.000	0.000	0.000	0.000	0.013	0.018	0.020	0.018	3.239	0.016	0.025	316	2572	100	127	9765	9892	171	9440	9611	Error	Error	-6.265	127	9765	171	9440	161260	3492523	0.395	12.054	0	0	0
1	3	4	"A19"	"A19"	14255	54505	100	447	478	270	56	350	350	403	536	133	1	0	0	10648	10078	3535	35	1635	1635	1657	319	19	100	100	0	0.000	0.000	0.000	0.000	0.000	0.000	0.000	0.000	0.000	0.000	0.000	0.000	0.000	0.000	0.011	0.015	0.021	0.017	2.875	0.012	0.027	316	2384	100	97	9013	9110	128	8443	8571	Error	Error	-6.538	97	9013	128	8443	151049	3184791	0.140	26.398	0	0	0
1	4	4	"A20"	"A20"	14560	54500	85	523	538	193	35	355	355	398	414	104	11	0	0	15084	14912	2101	14	1692	1692	1811	863	47	100	100	0	0.000	0.000	0.000	0.000	0.000	0.000	0.000	0.000	0.000	0.000	0.000	0.000	0.000	0.000	0.013	0.014	0.015	0.013	2.532	0.012	0.089	208	1660	100	168	13392	13560	183	13220	13403	Error	Error	-6.317	168	13392	183	13220	111956	3101762	0.338	15.181	0	0	0
1	5	4	"A20"	"A20"	14855	54505	100	507	523	226	43	348	348	401	525	130	4	0	0	12580	12173	2122	17	1698	1698	1742	502	28	100	100	0	0.000	0.000	0.000	0.000	0.000	0.000	0.000	0.000	0.000	0.000	0.000	0.000	0.000	0.000	0.015	0.017	0.021	0.016	2.800	0.015	0.123	316	2384	100	159	10882	11041	175	10475	10650	Error	Error	-6.097	159	10882	175	10475	165197	3846703	0.232	20.779	0	0	0
1	6	4	"A20"	"A20"	15155	54505	105	458	481	208	43	351	351	377	192	50	33	10	0	11324	10427	3209	30	1715	1715	1825	871	47	100	100	0	0.000	0.000	0.000	0.000	0.000	0.000	0.000	0.000	0.000	0.000	0.000	0.000	0.000	0.000	0.011	0.015	0.019	0.017	2.775	0.014	0.088	316	2572	100	107	9609	9716	130	8712	8842	Error	Error	-6.489	107	9609	130	8712	152124	3294965	0.542	9.876	0	0	0
1	7	4	"A21"	"A21"	15460	54500	90	448	474	195	41	344	344	376	315	83	14	1	0	11214	10735	1948	18	1652	1652	1686	336	19	100	100	0	0.000	0.000	0.000	0.000	0.000	0.000	0.000	0.000	0.000	0.000	0.000	0.000	0.000	0.000	0.011	0.014	0.018	0.015	2.835	0.012	0.035	256	1924	100	104	9562	9666	130	9083	9213	Error	Error	-6.523	104	9562	130	9083	121409	2748195	0.311	26.932	0	0	0
1	8	4	"A21"	"A21"	15755	54505	105	444	477	201	42	350	350	382	307	80	17	1	0	13664	12845	2980	23	1665	1665	1862	1301	69	99	98	0	0.000	0.000	0.000	0.000	0.000	0.000	0.000	0.000	0.000	0.000	0.000	0.000	0.000	0.000	0.008	0.011	0.014	0.012	3.454	0.009	0.022	316	2572	100	94	11999	12093	127	11180	11307	Error	Error	-6.996	94	11999	127	11180	150617	4059162	0.309	8.442	0	0	0
1	9	4	"A21"	"A21"	16055	54505	100	458	475	184	38	351	351	386	340	88	11	0	0	13608	11715	4432	37	1665	1665	1764	932	52	99	98	0	0.000	0.000	0.000	0.000	0.000	0.000	0.000	0.000	0.000	0.000	0.000	0.000	0.000	0.000	0.009	0.012	0.016	0.014	3.086	0.012	0.105	316	2384	100	107	11943	12050	124	10050	10174	Error	Error	-6.802	107	11943	124	10050	149989	3701922	0.262	10.677	0	0	0
1	10	4	"A22"	"A22"	16355	54500	100	452	483	188	38	342	342	372	280	75	24	2	0	13411	12853	3331	25	1634	1634	1719	810	47	98	95	0	0.000	0.000	0.000	0.000	0.000	0.000	0.000	0.000	0.000	0.000	0.000	0.000	0.000	0.000	0.009	0.013	0.017	0.015	2.965	0.011	0.034	316	2384	100	110	11777	11887	141	11219	11360	Error	Error	-6.742	110	11777	141	11219	152518	4061635	0.396	13.746	0	0	0
1	11	4	"A22"	"A22"	16660	54500	95	494	502	193	38	343	343	367	172	46	47	17	0	15251	14217	3840	27	1647	1647	1785	1046	58	100	100	0	0.000	0.000	0.000	0.000	0.000	0.000	0.000	0.000	0.000	0.000	0.000	0.000	0.000	0.000	0.011	0.013	0.016	0.013	2.658	0.012	0.146	256	2088	100	151	13604	13755	159	12570	12729	Error	Error	-6.493	151	13604	159	12570	128387	3639608	0.785	11.885	0	0	0
1	12	4	"A22"	"A22"	16955	54505	105	471	493	193	39	359	359	388	244	62	25	4	0	15041	13190	4665	35	1696	1696	1918	1514	78	100	99	0	0.000	0.000	0.000	0.000	0.000	0.000	0.000	0.000	0.000	0.000	0.000	0.000	0.000	0.000	0.008	0.012	0.015	0.013	2.858	0.011	0.083	316	2572	100	112	13345	13457	134	11494	11628	Error	Error	-6.897	112	13345	134	11494	155813	4168004	0.430	7.445	0	0	0
1	13	4	"A23"	"A23"	17260	54495	95	519	533	191	35	367	367	391	196	50	41	14	0	14617	14611	1995	13	1673	1673	1744	954	54	100	100	0	0.000	0.000	0.000	0.000	0.000	0.000	0.000	0.000	0.000	0.000	0.000	0.000	0.000	0.000	0.012	0.013	0.016	0.012	2.979	0.012	0.134	256	2088	100	152	12944	13096	166	12938	13104	Error	Error	-6.412	152	12944	166	12938	136345	3740516	0.724	13.487	0	0	0
1	14	4	"A23"	"A23"	17550	54500	105	521	530	188	35	367	367	411	528	128	4	0	0	14626	14464	2279	15	1717	1717	1845	1123	60	100	100	0	0.000	0.000	0.000	0.000	0.000	0.000	0.000	0.000	0.000	0.000	0.000	0.000	0.000	0.000	0.012	0.013	0.015	0.012	3.027	0.011	0.008	316	2572	100	154	12909	13063	163	12747	12910	Error	Error	-6.389	154	12909	163	12747	167367	4570699	0.225	11.237	0	0	0
1	15	4	"A23"	"A23"	17855	54495	95	443	495	248	50	364	364	411	580	141	2	0	0	11842	10860	2870	26	1673	1673	1750	658	37	100	100	0	0.000	0.000	0.000	0.000	0.000	0.000	0.000	0.000	0.000	0.000	0.000	0.000	0.000	0.000	0.008	0.014	0.019	0.014	3.394	0.015	0.008	256	2088	100	79	10169	10248	131	9187	9318	Error	Error	-7.008	79	10169	131	9187	126602	2780256	0.145	13.845	0	0	0
1	16	4	"A24"	"A24"	18160	54495	95	483	509	229	44	368	368	413	509	123	5	0	0	12634	12614	1638	12	1696	1696	1749	504	28	100	100	0	0.000	0.000	0.000	0.000	0.000	0.000	0.000	0.000	0.000	0.000	0.000	0.000	0.000	0.000	0.011	0.013	0.016	0.014	3.146	0.009	0.018	256	2088	100	115	10938	11053	141	10918	11059	Error	Error	-6.572	115	10938	141	10918	130420	3229174	0.189	21.558	0	0	0
1	17	4	"A24"	"A24"	18455	54500	105	504	539	298	55	386	386	443	616	139	2	0	0	11109	10395	3951	38	1727	1727	1766	385	21	100	100	0	0.000	0.000	0.000	0.000	0.000	0.000	0.000	0.000	0.000	0.000	0.000	0.000	0.000	0.000	0.013	0.018	0.024	0.021	2.871	0.012	0.007	316	2572	100	118	9382	9500	153	8668	8821	Error	Error	-6.313	118	9382	153	8668	170475	3284937	0.156	22.413	0	0	0
1	18	4	"A24"	"A24"	18755	54495	100	520	550	225	40	404	404	489	1545	315	0	0	0	13471	12165	4755	39	1838	1838	2084	1594	76	99	92	0	0.000	0.000	0.000	0.000	0.000	0.000	0.000	0.000	0.000	0.000	0.000	0.000	0.000	0.000	0.010	0.014	0.018	0.014	3.783	0.016	0.087	316	2384	100	116	11633	11749	146	10327	10473	Error	Error	-6.648	116	11633	146	10327	173816	3844152	0.039	6.324	0	0	0
1	1	5	"A25"	"A25"	13655	54800	85	424	450	185	41	342	342	392	758	193	0	0	0	9106	8900	2494	28	1635	1635	1723	695	40	100	100	0	0.000	0.000	0.000	0.000	0.000	0.000	0.000	0.000	0.000	0.000	0.000	0.000	0.000	0.000	0.011	0.015	0.024	0.018	3.282	0.015	0.002	208	1660	100	82	7471	7553	108	7265	7373	Error	Error	-6.510	82	7471	108	7265	93694	1851284	0.077	10.327	0	0	0
1	2	5	"A25"	"A25"	13955	54800	100	401	417	182	43	341	341	367	203	55	22	3	0	8238	8040	2897	36	1592	1592	1664	583	35	98	97	0	0.000	0.000	0.000	0.000	0.000	0.000	0.000	0.000	0.000	0.000	0.000	0.000	0.000	0.000	0.009	0.012	0.021	0.019	3.329	0.008	0.016	316	2384	100	60	6646	6706	76	6448	6524	Error	Error	-6.791	60	6646	76	6448	131724	2540656	0.246	10.937	0	0	0
1	3	5	"A25"	"A25"	14255	54805	100	401	444	289	65	335	335	381	545	143	2	0	0	7660	7840	2875	36	1600	1600	1682	1335	79	99	96	0	0.000	0.000	0.000	0.000	0.000	0.000	0.000	0.000	0.000	0.000	0.000	0.000	0.000	0.000	0.011	0.017	0.026	0.023	3.318	0.073	0.206	316	2384	100	66	6060	6126	109	6240	6349	Error	Error	-6.521	66	6060	109	6240	140408	2477483	0.116	4.613	0	0	0
1	4	5	"A26"	"A26"	14560	54805	95	423	459	304	66	354	354	461	1167	253	0	0	0	7701	7982	1854	23	1616	1616	1701	1302	76	100	99	0	0.000	0.000	0.000	0.000	0.000	0.000	0.000	0.000	0.000	0.000	0.000	0.000	0.000	0.000	0.011	0.016	0.026	0.020	3.123	0.018	0.030	256	2088	100	69	6085	6154	105	6366	6471	Error	Error	-6.463	69	6085	105	6366	117622	2043385	-0.002	4.824	0	0	0
1	5	5	"A26"	"A26"	14855	54800	100	416	437	190	43	346	346	387	432	111	4	0	0	6640	6817	1919	28	1663	1663	1721	933	54	99	97	0	0.000	0.000	0.000	0.000	0.000	0.000	0.000	0.000	0.000	0.000	0.000	0.000	0.000	0.000	0.014	0.018	0.034	0.027	3.054	0.018	0.044	316	2384	100	70	4977	5047	91	5154	5245	Error	Error	-6.152	70	4977	91	5154	137953	2154150	0.116	5.462	0	0	0
1	6	5	"A26"	"A26"	15160	54805	100	414	469	575	122	331	331	356	189	53	25	7	0	7150	7436	2291	30	1643	1643	1687	431	25	100	100	0	0.000	0.000	0.000	0.000	0.000	0.000	0.000	0.000	0.000	0.000	0.000	0.000	0.000	0.000	0.015	0.024	0.027	0.022	3.215	0.023	0.035	316	2384	100	83	5507	5590	138	5793	5931	Error	Error	-6.052	83	5507	138	5793	148097	2349730	0.598	13.339	0	0	0
1	7	5	"A27"	"A27"	15460	54805	95	446	494	272	55	349	349	464	2093	451	0	0	0	9490	9868	1884	19	1683	1683	1807	978	54	100	100	0	0.000	0.000	0.000	0.000	0.000	0.000	0.000	0.000	0.000	0.000	0.000	0.000	0.000	0.000	0.012	0.018	0.022	0.018	2.967	0.192	0.012	256	2088	100	97	7807	7904	145	8185	8330	Error	Error	-6.331	97	7807	145	8185	126359	2526318	0.014	8.242	0	0	0
1	8	5	"A27"	"A27"	15765	54805	100	438	455	191	41	342	342	403	861	213	0	0	0	9484	9108	2754	30	1666	1666	1747	711	40	100	99	0	0.000	0.000	0.000	0.000	0.000	0.000	0.000	0.000	0.000	0.000	0.000	0.000	0.000	0.000	0.012	0.015	0.024	0.019	3.081	0.011	0.038	316	2384	100	96	7818	7914	113	7442	7555	Error	Error	-6.348	96	7818	113	7442	143664	2878252	0.060	10.353	0	0	0
1	9	5	"A27"	"A27"	16055	54800	100	429	448	237	52	350	350	400	694	173	1	0	0	8221	8413	3324	39	1646	1646	1770	952	53	96	93	0	0.000	0.000	0.000	0.000	0.000	0.000	0.000	0.000	0.000	0.000	0.000	0.000	0.000	0.000	0.012	0.014	0.022	0.020	3.355	0.012	0.042	316	2384	100	79	6575	6654	98	6767	6865	Error	Error	-6.379	79	6575	98	6767	141686	2658480	0.069	6.978	0	0	0
1	10	5	"A28"	"A28"	16355	54800	100	438	507	491	96	352	352	425	880	207	1	0	0	12715	11340	5183	45	1649	1649	1841	1242	67	84	80	0	0.000	0.000	0.000	0.000	0.000	0.000	0.000	0.000	0.000	0.000	0.000	0.000	0.000	0.000	0.008	0.016	0.018	0.019	4.878	0.013	0.012	316	2384	100	86	11066	11152	155	9691	9846	Error	Error	-7.008	86	11066	155	9691	160061	3583572	0.093	7.648	0	0	0
1	11	5	"A28"	"A28"	16655	54800	100	478	511	290	56	339	339	369	271	73	26	3	0	13612	12470	4472	35	1637	1637	1773	1271	71	93	90	0	0.000	0.000	0.000	0.000	0.000	0.000	0.000	0.000	0.000	0.000	0.000	0.000	0.000	0.000	0.012	0.016	0.017	0.017	3.410	0.012	0.033	316	2384	100	139	11975	12114	172	10833	11005	Error	Error	-6.429	139	11975	172	10833	161592	3940530	0.524	8.416	0	0	0
1	12	5	"A28"	"A28"	16955	54800	100	461	490	200	40	344	344	383	330	86	15	0	0	12581	12141	4058	33	1664	1664	1765	804	45	98	98	0	0.000	0.000	0.000	0.000	0.000	0.000	0.000	0.000	0.000	0.000	0.000	0.000	0.000	0.000	0.011	0.014	0.017	0.014	3.059	0.013	0.109	316	2384	100	117	10917	11034	146	10477	10623	Error	Error	-6.544	117	10917	146	10477	154815	3836556	0.324	12.905	0	0	0
1	13	5	"A29"	"A29"	17255	54800	100	497	592	718	121	353	353	381	256	67	26	8	0	10794	9425	4418	46	1671	1671	1728	620	35	86	80	0	0.000	0.000	0.000	0.000	0.000	0.000	0.000	0.000	0.000	0.000	0.000	0.000	0.000	0.000	0.016	0.031	0.026	0.030	5.185	0.031	0.072	316	2384	100	144	9123	9267	239	7754	7993	Error	Error	-5.985	144	9123	239	7754	187153	2978408	0.824	12.415	0	0	0
1	14	5	"A29"	"A29"	17560	54805	100	462	504	527	104	347	347	379	268	70	20	2	0	8266	8481	2092	24	1653	1653	1724	751	43	100	100	0	0.000	0.000	0.000	0.000	0.000	0.000	0.000	0.000	0.000	0.000	0.000	0.000	0.000	0.000	0.017	0.023	0.027	0.022	3.131	0.025	0.059	316	2384	100	115	6613	6728	157	6828	6985	Error	Error	-5.846	115	6613	157	6828	159367	2679993	0.466	8.997	0	0	0
1	15	5	"A29"	"A29"	17860	54805	100	433	453	171	37	350	350	378	271	71	16	1	0	7580	7880	2043	25	1653	1653	1705	759	44	99	98	0	0.000	0.000	0.000	0.000	0.000	0.000	0.000	0.000	0.000	0.000	0.000	0.000	0.000	0.000	0.014	0.017	0.026	0.021	3.008	0.013	0.013	316	2384	100	83	5927	6010	103	6227	6330	Error	Error	-6.158	83	5927	103	6227	143110	2490021	0.277	8.136	0	0	0
1	16	5	"A30"	"A30"	18165	54800	90	508	536	243	45	380	380	433	568	131	3	0	0	10941	10963	3531	32	1707	1707	1743	426	24	100	99	0	0.000	0.000	0.000	0.000	0.000	0.000	0.000	0.000	0.000	0.000	0.000	0.000	0.000	0.000	0.014	0.017	0.023	0.019	3.264	0.011	0.011	256	1924	100	128	9234	9362	156	9256	9412	Error	Error	-6.173	128	9234	156	9256	137098	2806559	0.181	21.643	0	0	0
1	17	5	"A30"	"A30"	18455	54805	100	477	640	1601	250	377	377	422	355	84	15	2	0	10197	10364	3519	33	1706	1706	1746	488	27	100	100	0	0.000	0.000	0.000	0.000	0.000	0.000	0.000	0.000	0.000	0.000	0.000	0.000	0.000	0.000	0.012	0.030	0.022	0.020	3.411	0.023	0.013	316	2384	100	100	8491	8591	263	8658	8921	Error	Error	-6.408	100	8491	263	8658	202345	3274929	0.614	17.660	0	0	0
1	18	5	"A30"	"A30"	18755	54805	100	485	520	228	43	379	379	412	244	59	25	6	0	10240	10214	3976	38	1753	1753	1863	931	49	100	100	0	0.000	0.000	0.000	0.000	0.000	0.000	0.000	0.000	0.000	0.000	0.000	0.000	0.000	0.000	0.012	0.017	0.021	0.018	3.079	0.014	0.058	316	2384	100	106	8487	8593	141	8461	8602	Error	Error	-6.323	106	8487	141	8461	164239	3227602	0.443	8.970	0	0	0
1	1	6	"A31"	"A31"	13660	55105	90	465	486	200	41	329	329	345	162	46	44	16	0	13521	13390	3118	23	1600	1600	1638	337	20	100	100	0	0.000	0.000	0.000	0.000	0.000	0.000	0.000	0.000	0.000	0.000	0.000	0.000	0.000	0.000	0.011	0.013	0.017	0.015	2.697	0.011	0.095	256	1924	100	136	11921	12057	157	11790	11947	Error	Error	-6.454	136	11921	157	11790	124366	3427909	0.870	34.872	0	0	0
1	2	6	"A31"	"A31"	13960	55100	100	423	440	186	42	338	338	375	384	102	7	0	0	10022	10157	4613	45	1665	1665	1867	1255	67	94	93	0	0.000	0.000	0.000	0.000	0.000	0.000	0.000	0.000	0.000	0.000	0.000	0.000	0.000	0.000	0.010	0.012	0.020	0.020	3.429	0.008	0.049	316	2384	100	85	8357	8442	102	8492	8594	Error	Error	-6.619	85	8357	102	8492	139095	3209498	0.169	6.606	0	0	0
1	3	6	"A31"	"A31"	14260	55100	100	441	455	182	40	328	328	383	720	187	0	0	0	10621	10833	4208	38	1629	1629	1725	874	50	95	93	0	0.000	0.000	0.000	0.000	0.000	0.000	0.000	0.000	0.000	0.000	0.000	0.000	0.000	0.000	0.013	0.014	0.018	0.015	4.241	0.010	0.065	316	2384	100	113	8992	9105	127	9204	9331	Error	Error	-6.314	113	8992	127	9204	143631	3423210	0.100	10.421	0	0	0
1	4	6	"A32"	"A32"	14570	55105	85	434	438	172	39	336	336	360	209	58	27	2	0	9157	9454	1660	17	1636	1636	1693	497	29	100	100	0	0.000	0.000	0.000	0.000	0.000	0.000	0.000	0.000	0.000	0.000	0.000	0.000	0.000	0.000	0.013	0.013	0.023	0.019	2.352	0.011	0.029	208	1660	100	98	7521	7619	102	7818	7920	Error	Error	-6.262	98	7521	102	7818	91120	1966340	0.373	15.616	0	0	0
1	5	6	"A32"	"A32"	14865	55105	100	395	419	183	43	329	329	347	165	47	30	7	0	7053	7451	2376	31	1641	1641	1665	353	21	100	100	0	0.000	0.000	0.000	0.000	0.000	0.000	0.000	0.000	0.000	0.000	0.000	0.000	0.000	0.000	0.012	0.015	0.024	0.021	3.165	0.013	0.044	316	2384	100	66	5412	5478	90	5810	5900	Error	Error	-6.358	66	5412	90	5810	132512	2354580	0.436	16.391	0	0	0
1	6	6	"A32"	"A32"	15165	55100	100	395	411	166	40	326	326	349	190	54	25	5	0	7241	7127	2223	31	1656	1656	1724	730	42	97	96	0	0.000	0.000	0.000	0.000	0.000	0.000	0.000	0.000	0.000	0.000	0.000	0.000	0.000	0.000	0.012	0.016	0.028	0.023	3.145	0.014	0.057	316	2384	100	69	5585	5654	85	5471	5556	Error	Error	-6.339	69	5585	85	5471	129784	2252210	0.326	7.401	0	0	0
1	7	6	"A33"	"A33"	15465	55100	90	387	402	157	39	337	337	358	189	52	19	3	0	5530	6208	2634	42	1665	1665	1689	427	25	100	99	0	0.000	0.000	0.000	0.000	0.000	0.000	0.000	0.000	0.000	0.000	0.000	0.000	0.000	0.000	0.013	0.014	0.034	0.026	3.558	0.013	0.011	256	1924	100	50	3865	3915	65	4543	4608	Error	Error	-6.272	50	3865	65	4543	102805	1589136	0.233	10.583	0	0	0
1	8	6	"A33"	"A33"	15760	55100	100	369	403	344	85	331	331	354	233	65	14	1	0	4714	5599	2838	50	1656	1656	1710	965	56	89	70	0	0.000	0.000	0.000	0.000	0.000	0.000	0.000	0.000	0.000	0.000	0.000	0.000	0.000	0.000	0.012	0.018	0.039	0.034	4.035	0.005	0.003	316	2384	100	38	3058	3096	72	3943	4015	Error	Error	-6.330	38	3058	72	3943	127327	1769265	0.210	4.030	0	0	0
1	9	6	"A33"	"A33"	16060	55100	100	370	399	208	52	340	340	370	365	98	5	0	0	4296	5303	2718	51	1630	1630	1669	716	42	92	77	0	0.000	0.000	0.000	0.000	0.000	0.000	0.000	0.000	0.000	0.000	0.000	0.000	0.000	0.000	0.011	0.016	0.037	0.037	3.722	0.012	0.006	316	2384	100	30	2666	2696	59	3673	3732	Error	Error	-6.474	30	2666	59	3673	126071	1675725	0.079	5.075	0	0	0
1	10	6	"A34"	"A34"	16360	55100	100	385	396	164	41	330	330	361	240	66	15	1	0	6391	7118	3745	52	1616	1616	1653	415	25	87	83	0	0.000	0.000	0.000	0.000	0.000	0.000	0.000	0.000	0.000	0.000	0.000	0.000	0.000	0.000	0.012	0.012	0.027	0.036	6.562	0.008	0.026	316	2384	100	55	4775	4830	66	5502	5568	Error	Error	-6.440	55	4775	66	5502	125027	2249287	0.146	13.169	0	0	0
1	11	6	"A34"	"A34"	16660	55100	100	426	426	176	41	332	332	366	359	98	7	0	0	9292	8802	3640	41	1618	1618	1709	956	55	95	92	0	0.000	0.000	0.000	0.000	0.000	0.000	0.000	0.000	0.000	0.000	0.000	0.000	0.000	0.000	0.012	0.013	0.021	0.021	3.425	0.009	0.041	316	2384	100	94	7674	7768	94	7184	7278	Error	Error	-6.351	94	7674	94	7184	134478	2781550	0.167	7.419	0	0	0
1	12	6	"A34"	"A34"	16960	55100	100	370	397	177	44	332	332	356	199	55	19	4	0	9049	8031	3976	49	1639	1639	1749	1067	61	97	76	0	0.000	0.000	0.000	0.000	0.000	0.000	0.000	0.000	0.000	0.000	0.000	0.000	0.000	0.000	0.005	0.010	0.026	0.024	3.696	0.008	0.029	316	2384	100	38	7410	7448	65	6392	6457	Error	Error	-7.607	38	7410	65	6392	125377	2537953	0.206	5.888	0	0	0
1	13	6	"A35"	"A35"	17265	55100	90	433	468	194	41	333	333	377	623	165	1	0	0	9930	9910	2171	21	1733	1733	1771	403	22	100	100	0	0.000	0.000	0.000	0.000	0.000	0.000	0.000	0.000	0.000	0.000	0.000	0.000	0.000	0.000	0.012	0.017	0.024	0.018	3.199	0.015	0.096	256	1924	100	100	8197	8297	135	8177	8312	Error	Error	-6.357	100	8197	135	8177	119729	2537056	0.146	20.196	0	0	0
1	14	6	"A35"	"A35"	17560	55105	100	485	500	297	59	334	334	380	514	135	3	0	0	9032	9737	2979	30	1719	1719	1814	1024	56	100	100	0	0.000	0.000	0.000	0.000	0.000	0.000	0.000	0.000	0.000	0.000	0.000	0.000	0.000	0.000	0.021	0.021	0.026	0.021	3.072	0.016	0.081	316	2384	100	151	7313	7464	166	8018	8184	Error	Error	-5.598	151	7313	166	8018	157974	3076734	0.233	7.737	0	0	0
1	15	6	"A35"	"A35"	17860	55100	95	497	503	187	37	347	347	375	292	77	20	1	0	11285	11657	2735	23	1739	1739	1822	758	41	100	100	0	0.000	0.000	0.000	0.000	0.000	0.000	0.000	0.000	0.000	0.000	0.000	0.000	0.000	0.000	0.016	0.016	0.019	0.015	3.125	0.013	0.030	256	2088	100	150	9546	9696	156	9918	10074	Error	Error	-5.992	150	9546	156	9918	128708	2984165	0.438	12.975	0	0	0
1	16	6	"A36"	"A36"	18170	55100	95	519	575	231	40	362	362	388	267	68	32	9	0	12973	13009	2642	20	1773	1773	1847	632	34	100	100	0	0.000	0.000	0.000	0.000	0.000	0.000	0.000	0.000	0.000	0.000	0.000	0.000	0.000	0.000	0.014	0.019	0.019	0.016	2.659	0.018	0.183	256	2088	100	157	11200	11357	213	11236	11449	Error	Error	-6.157	157	11200	213	11236	147299	3330341	0.700	17.661	0	0	0
1	17	6	"A36"	"A36"	18460	55100	100	530	908	2636	290	361	361	403	468	116	15	4	0	9283	9805	4430	45	1727	1727	1768	764	43	100	100	0	0.000	0.000	0.000	0.000	0.000	0.000	0.000	0.000	0.000	0.000	0.000	0.000	0.000	0.000	0.022	0.068	0.030	0.029	3.536	0.133	0.081	316	2384	100	169	7556	7725	547	8078	8625	Error	Error	-5.483	169	7556	547	8078	286803	3098280	1.079	10.520	0	0	0
1	18	6	"A36"	"A36"	18755	55100	105	489	507	227	44	362	362	390	230	58	31	8	0	9090	9813	4600	46	1760	1760	1879	959	51	100	97	0	0.000	0.000	0.000	0.000	0.000	0.000	0.000	0.000	0.000	0.000	0.000	0.000	0.000	0.000	0.017	0.018	0.024	0.022	2.706	0.016	0.094	316	2572	100	127	7330	7457	145	8053	8198	Error	Error	-5.851	127	7330	145	8053	160121	3100830	0.509	8.273	0	0	0
1	1	7	"A37"	"A37"	13670	55405	95	504	534	205	38	330	330	356	193	54	45	18	0	8442	8891	3062	34	1678	1678	1731	435	25	100	100	0	0.000	0.000	0.000	0.000	0.000	0.000	0.000	0.000	0.000	0.000	0.000	0.000	0.000	0.000	0.026	0.028	0.030	0.026	3.040	0.021	0.106	256	2088	100	174	6764	6938	204	7213	7417	Error	Error	-5.281	174	6764	204	7213	136766	2276204	0.922	16.460	0	0	0
1	2	7	"A37"	"A37"	13965	55410	110	451	474	191	40	341	341	375	380	101	11	0	0	7899	8125	2294	28	1691	1691	1748	457	26	100	99	0	0.000	0.000	0.000	0.000	0.000	0.000	0.000	0.000	0.000	0.000	0.000	0.000	0.000	0.000	0.018	0.021	0.028	0.024	2.683	0.018	0.016	392	2896	100	110	6208	6318	133	6434	6567	Error	Error	-5.819	110	6208	133	6434	185707	3184855	0.261	13.954	0	0	0
1	3	7	"A37"	"A37"	14265	55405	100	469	476	188	39	322	322	344	178	51	43	16	0	8632	8750	2137	24	1660	1660	1696	403	23	100	100	0	0.000	0.000	0.000	0.000	0.000	0.000	0.000	0.000	0.000	0.000	0.000	0.000	0.000	0.000	0.021	0.022	0.027	0.023	2.579	0.019	0.116	316	2384	100	147	6972	7119	154	7090	7244	Error	Error	-5.568	147	6972	154	7090	150368	2765054	0.742	17.504	0	0	0
1	4	7	"A38"	"A38"	14570	55405	100	455	483	223	46	332	332	351	181	51	36	14	0	9974	10229	4015	39	1712	1712	1761	366	20	99	99	0	0.000	0.000	0.000	0.000	0.000	0.000	0.000	0.000	0.000	0.000	0.000	0.000	0.000	0.000	0.015	0.018	0.022	0.019	2.973	0.017	0.144	316	2384	100	123	8262	8385	151	8517	8668	Error	Error	-6.070	123	8262	151	8517	152733	3232341	0.729	23.137	0	0	0
1	5	7	"A38"	"A38"	14865	55405	100	441	458	171	37	331	331	353	202	57	30	6	0	9406	9629	2660	27	1688	1688	1745	421	24	100	100	0	0.000	0.000	0.000	0.000	0.000	0.000	0.000	0.000	0.000	0.000	0.000	0.000	0.000	0.000	0.014	0.016	0.020	0.017	2.651	0.014	0.096	316	2384	100	110	7718	7828	127	7941	8068	Error	Error	-6.133	110	7718	127	7941	144578	3042709	0.520	18.727	0	0	0
1	6	7	"A38"	"A38"	15165	55405	100	456	497	294	59	343	343	379	288	75	23	1	0	9679	10240	2919	28	1727	1727	1809	614	33	100	100	0	0.000	0.000	0.000	0.000	0.000	0.000	0.000	0.000	0.000	0.000	0.000	0.000	0.000	0.000	0.014	0.018	0.022	0.018	3.021	0.017	0.044	316	2384	100	113	7952	8065	154	8513	8667	Error	Error	-6.137	113	7952	154	8513	156957	3235788	0.410	13.731	0	0	0
1	7	7	"A39"	"A39"	15470	55405	90	414	427	171	40	338	338	363	274	75	12	1	0	8019	7812	2518	32	1649	1649	1670	294	17	100	100	0	0.000	0.000	0.000	0.000	0.000	0.000	0.000	0.000	0.000	0.000	0.000	0.000	0.000	0.000	0.012	0.014	0.025	0.019	3.230	0.010	0.007	256	1924	100	76	6370	6446	89	6163	6252	Error	Error	-6.389	76	6370	89	6163	109316	1999942	0.234	20.891	0	0	0
1	8	7	"A39"	"A39"	15770	55400	95	388	425	256	60	335	335	360	227	63	17	3	0	6715	6341	2416	38	1636	1636	1679	383	22	100	99	0	0.000	0.000	0.000	0.000	0.000	0.000	0.000	0.000	0.000	0.000	0.000	0.000	0.000	0.000	0.010	0.019	0.029	0.025	3.871	0.013	0.022	256	2088	100	53	5079	5132	90	4705	4795	Error	Error	-6.582	53	5079	90	4705	108711	1623222	0.286	12.172	0	0	0
1	9	7	"A39"	"A39"	16070	55400	95	384	397	161	40	340	340	376	460	122	0	0	0	6828	6512	2687	41	1622	1622	1660	370	22	100	99	0	0.000	0.000	0.000	0.000	0.000	0.000	0.000	0.000	0.000	0.000	0.000	0.000	0.000	0.000	0.008	0.012	0.028	0.025	3.529	0.011	0.002	256	2088	100	44	5206	5250	57	4890	4947	Error	Error	-6.887	44	5206	57	4890	101653	1667125	0.046	13.114	0	0	0
1	10	7	"A40"	"A40"	16370	55405	95	399	422	172	40	335	335	390	534	136	1	0	0	6606	6838	2127	31	1637	1637	1661	349	21	100	100	0	0.000	0.000	0.000	0.000	0.000	0.000	0.000	0.000	0.000	0.000	0.000	0.000	0.000	0.000	0.013	0.017	0.027	0.022	3.427	0.011	0.012	256	2088	100	64	4969	5033	87	5201	5288	Error	Error	-6.279	64	4969	87	5201	107932	1750442	0.060	14.834	0	0	0
1	11	7	"A40"	"A40"	16675	55400	95	402	521	1278	245	331	331	360	213	59	19	4	0	6146	6082	2461	40	1651	1651	1701	403	23	100	99	0	0.000	0.000	0.000	0.000	0.000	0.000	0.000	0.000	0.000	0.000	0.000	0.000	0.000	0.000	0.016	0.043	0.035	0.031	4.244	0.019	0.004	256	2088	100	71	4495	4566	190	4431	4621	Error	Error	-5.984	71	4495	190	4431	133399	1556909	0.756	10.871	0	0	0
1	12	7	"A40"	"A40"	16970	55405	105	384	416	461	110	340	340	373	258	69	12	3	0	5219	5861	2524	43	1639	1639	1694	452	26	100	97	0	0.000	0.000	0.000	0.000	0.000	0.000	0.000	0.000	0.000	0.000	0.000	0.000	0.000	0.000	0.012	0.018	0.029	0.028	3.569	0.020	0.011	316	2572	100	44	3580	3624	76	4222	4298	Error	Error	-6.346	44	3580	76	4222	131522	1852132	0.167	9.219	0	0	0
1	13	7	"A41"	"A41"	17265	55405	90	449	481	189	39	331	331	352	184	52	34	12	0	9341	9864	2629	26	1691	1691	1712	325	18	100	100	0	0.000	0.000	0.000	0.000	0.000	0.000	0.000	0.000	0.000	0.000	0.000	0.000	0.000	0.000	0.015	0.018	0.022	0.018	2.923	0.020	0.084	256	1924	100	118	7650	7768	150	8173	8323	Error	Error	-6.019	118	7650	150	8173	123232	2525293	0.701	25.083	0	0	0
1	14	7	"A41"	"A41"	17560	55405	100	453	484	189	39	347	347	371	207	55	31	9	0	10220	10451	3351	32	1791	1791	1880	624	33	100	100	0	0.000	0.000	0.000	0.000	0.000	0.000	0.000	0.000	0.000	0.000	0.000	0.000	0.000	0.000	0.013	0.016	0.021	0.016	2.934	0.015	0.105	316	2384	100	106	8429	8535	137	8660	8797	Error	Error	-6.313	106	8429	137	8660	152934	3302435	0.546	13.736	0	0	0
1	15	7	"A41"	"A41"	17860	55400	100	503	671	1526	227	358	358	408	461	112	12	2	0	10828	11482	3816	33	1765	1765	1837	610	33	100	100	0	0.000	0.000	0.000	0.000	0.000	0.000	0.000	0.000	0.000	0.000	0.000	0.000	0.000	0.000	0.016	0.032	0.022	0.020	2.856	0.055	0.096	316	2384	100	145	9063	9208	313	9717	10030	Error	Error	-5.966	145	9063	313	9717	212155	3628285	0.570	15.811	0	0	0
1	16	7	"A42"	"A42"	18160	55400	100	441	472	209	44	378	378	460	1363	296	0	0	0	10920	10221	5404	52	1750	1750	1797	444	24	92	88	0	0.000	0.000	0.000	0.000	0.000	0.000	0.000	0.000	0.000	0.000	0.000	0.000	0.000	0.000	0.007	0.011	0.020	0.024	5.016	0.010	0.045	316	2384	100	63	9170	9233	94	8471	8565	Error	Error	-7.185	63	9170	94	8471	149126	3229905	0.009	18.973	0	0	0
1	17	7	"A42"	"A42"	18465	55400	95	450	466	183	39	365	365	395	230	58	22	4	0	9612	9139	4325	47	1719	1719	1760	411	23	100	100	0	0.000	0.000	0.000	0.000	0.000	0.000	0.000	0.000	0.000	0.000	0.000	0.000	0.000	0.000	0.011	0.014	0.022	0.019	3.631	0.007	0.016	256	2088	100	85	7893	7978	101	7420	7521	Error	Error	-6.537	85	7893	101	7420	119248	2339682	0.309	17.954	0	0	0
1	18	7	"A42"	"A42"	18760	55400	110	418	482	644	133	386	386	536	2251	419	0	0	0	5459	7787	4881	62	1716	1716	1750	494	28	95	93	0	0.000	0.000	0.000	0.000	0.000	0.000	0.000	0.000	0.000	0.000	0.000	0.000	0.000	0.000	0.009	0.016	0.024	0.026	5.127	0.043	0.001	392	2896	100	32	3743	3775	96	6071	6167	Error	Error	-6.870	32	3743	96	6071	189034	3052379	-0.024	12.221	0	0	0
1	1	8	"A43"	"A43"	13660	55705	90	444	455	162	35	332	332	384	473	123	1	0	0	11119	11240	2881	25	1682	1682	1774	866	48	100	100	0	0.000	0.000	0.000	0.000	0.000	0.000	0.000	0.000	0.000	0.000	0.000	0.000	0.000	0.000	0.012	0.013	0.017	0.015	2.499	0.009	0.005	256	1924	100	112	9437	9549	123	9558	9681	Error	Error	-6.397	112	9437	123	9558	116571	2877326	0.150	10.931	0	0	0
1	2	8	"A43"	"A43"	13960	55710	110	444	456	193	42	347	347	423	1276	301	0	0	0	9884	10367	3858	37	1695	1695	1807	855	47	98	97	0	0.000	0.000	0.000	0.000	0.000	0.000	0.000	0.000	0.000	0.000	0.000	0.000	0.000	0.000	0.012	0.013	0.019	0.016	3.122	0.010	0.005	392	2896	100	97	8189	8286	109	8672	8781	Error	Error	-6.400	97	8189	109	8672	178889	4063947	0.026	10.012	0	0	0
1	3	8	"A43"	"A43"	14260	55705	105	412	442	193	43	328	328	367	537	146	1	0	0	8861	9137	2226	24	1642	1642	1702	728	42	99	98	0	0.000	0.000	0.000	0.000	0.000	0.000	0.000	0.000	0.000	0.000	0.000	0.000	0.000	0.000	0.012	0.015	0.021	0.018	2.860	0.015	0.056	316	2572	100	84	7219	7303	114	7495	7609	Error	Error	-6.425	84	7219	114	7495	139548	2887299	0.140	10.213	0	0	0
1	4	8	"A44"	"A44"	14570	55700	90	441	460	178	38	328	328	356	210	58	31	6	0	8033	8809	2410	27	1738	1738	1793	456	25	100	100	0	0.000	0.000	0.000	0.000	0.000	0.000	0.000	0.000	0.000	0.000	0.000	0.000	0.000	0.000	0.018	0.019	0.026	0.021	2.682	0.019	0.090	256	1924	100	113	6295	6408	132	7071	7203	Error	Error	-5.800	113	6295	132	7071	117846	2255071	0.495	15.386	0	0	0
1	5	8	"A44"	"A44"	14865	55705	105	430	436	172	39	341	341	378	322	85	6	0	0	7678	7994	2116	26	1707	1707	1752	379	21	100	100	0	0.000	0.000	0.000	0.000	0.000	0.000	0.000	0.000	0.000	0.000	0.000	0.000	0.000	0.000	0.015	0.015	0.024	0.019	3.111	0.008	0.003	316	2572	100	89	5971	6060	95	6287	6382	Error	Error	-6.068	89	5971	95	6287	137751	2525975	0.180	16.470	0	0	0
1	6	8	"A44"	"A44"	15165	55700	100	405	437	178	40	359	359	524	2385	455	0	0	0	7711	7914	2328	29	1777	1777	1907	1187	62	97	95	0	0.000	0.000	0.000	0.000	0.000	0.000	0.000	0.000	0.000	0.000	0.000	0.000	0.000	0.000	0.008	0.013	0.023	0.019	3.068	0.333	0.116	316	2384	100	46	5934	5980	78	6137	6215	Error	Error	-7.011	46	5934	78	6137	138200	2500825	-0.036	5.061	0	0	0
1	7	8	"A45"	"A45"	15465	55700	90	440	444	168	37	354	354	641	3600	561	0	0	0	8305	8323	1773	21	1726	1726	2117	4034	190	92	21	0	0.000	0.000	0.000	0.000	0.000	0.000	0.000	0.000	0.000	0.000	0.000	0.000	0.000	0.000	0.013	0.014	0.024	0.019	3.100	0.018	0.055	256	1924	100	86	6579	6665	90	6597	6687	Error	Error	-6.257	86	6579	90	6597	113745	2130766	-0.055	1.538	0	0	0
1	8	8	"A45"	"A45"	15765	55700	100	387	436	284	65	342	342	412	1384	335	0	0	0	7276	7318	2315	31	1696	1696	1739	433	24	100	99	0	0.000	0.000	0.000	0.000	0.000	0.000	0.000	0.000	0.000	0.000	0.000	0.000	0.000	0.000	0.008	0.017	0.031	0.024	3.238	0.014	0.028	316	2384	100	45	5580	5625	94	5622	5716	Error	Error	-6.954	45	5580	94	5622	137674	2312449	0.017	12.885	0	0	0
1	9	8	"A45"	"A45"	16065	55700	100	365	407	177	43	340	340	382	396	103	4	0	0	7062	7108	2298	32	1669	1669	1708	665	38	99	97	0	0.000	0.000	0.000	0.000	0.000	0.000	0.000	0.000	0.000	0.000	0.000	0.000	0.000	0.000	0.005	0.012	0.026	0.022	3.325	0.016	0.004	316	2384	100	25	5393	5418	67	5439	5506	Error	Error	-7.753	25	5393	67	5439	128539	2246191	0.063	8.120	0	0	0
1	10	8	"A47"	"A47"	16365	55700	100	424	455	232	50	330	330	365	444	121	5	1	0	8507	7970	3451	43	1668	1668	1722	477	27	91	86	0	0.000	0.000	0.000	0.000	0.000	0.000	0.000	0.000	0.000	0.000	0.000	0.000	0.000	0.000	0.014	0.020	0.029	0.029	4.212	0.020	0.023	316	2384	100	94	6839	6933	125	6302	6427	Error	Error	-6.185	94	6839	125	6302	143726	2518566	0.203	13.099	0	0	0
1	11	8	"A47"	"A47"	16670	55705	100	428	430	164	38	340	340	374	244	65	16	1	0	7793	8086	2700	33	1699	1699	1780	821	46	100	99	0	0.000	0.000	0.000	0.000	0.000	0.000	0.000	0.000	0.000	0.000	0.000	0.000	0.000	0.000	0.014	0.014	0.022	0.019	2.976	0.010	0.013	316	2384	100	88	6094	6182	90	6387	6477	Error	Error	-6.114	88	6094	90	6387	135832	2555066	0.230	7.681	0	0	0
1	12	8	"A47"	"A47"	16965	55705	105	459	604	1073	177	340	340	399	1133	283	2	1	0	8026	8350	2724	32	1704	1704	1825	763	41	100	100	0	0.000	0.000	0.000	0.000	0.000	0.000	0.000	0.000	0.000	0.000	0.000	0.000	0.000	0.000	0.019	0.040	0.027	0.026	3.399	0.038	0.048	316	2572	100	119	6322	6441	264	6646	6910	Error	Error	-5.731	119	6322	264	6646	190755	2638586	0.181	8.552	0	0	0
1	13	8	"A48"	"A48"	17270	55700	90	452	568	877	154	334	334	371	368	99	13	3	0	12599	12500	2040	16	1707	1707	1743	361	20	100	100	0	0.000	0.000	0.000	0.000	0.000	0.000	0.000	0.000	0.000	0.000	0.000	0.000	0.000	0.000	0.011	0.022	0.016	0.014	2.988	0.021	0.047	256	1924	100	118	10892	11010	234	10793	11027	Error	Error	-6.528	118	10892	234	10793	145444	3199936	0.535	29.798	0	0	0
1	14	8	"A48"	"A48"	17565	55700	100	416	450	194	43	345	345	372	236	63	22	5	0	11641	10577	3664	34	1758	1758	1947	1126	57	98	98	0	0.000	0.000	0.000	0.000	0.000	0.000	0.000	0.000	0.000	0.000	0.000	0.000	0.000	0.000	0.007	0.012	0.019	0.017	3.171	0.009	0.029	316	2384	100	71	9883	9954	105	8819	8924	Error	Error	-7.121	71	9883	105	8819	142138	3342368	0.331	7.664	0	0	0
1	15	8	"A48"	"A48"	17865	55705	105	468	488	185	37	367	367	473	1787	377	0	0	0	13372	12829	2981	23	1745	1745	1798	473	26	100	100	0	0.000	0.000	0.000	0.000	0.000	0.000	0.000	0.000	0.000	0.000	0.000	0.000	0.000	0.000	0.009	0.011	0.015	0.012	3.185	0.009	0.001	316	2572	100	101	11627	11728	121	11084	11205	Error	Error	-6.847	101	11627	121	11084	154080	4054121	0.008	23.321	0	0	0
1	16	8	"A49"	"A49"	18170	55700	95	525	563	303	53	355	355	384	210	54	41	13	0	12189	12653	2717	21	1768	1768	1828	421	23	100	100	0	0.000	0.000	0.000	0.000	0.000	0.000	0.000	0.000	0.000	0.000	0.000	0.000	0.000	0.000	0.016	0.019	0.019	0.018	2.410	0.018	0.144	256	2088	100	170	10421	10591	208	10885	11093	Error	Error	-5.938	170	10421	208	10885	144138	3239091	0.852	25.713	0	0	0
1	17	8	"A49"	"A49"	18460	55700	100	447	476	198	41	367	367	400	319	79	14	0	0	10108	10206	3402	33	1754	1754	1806	494	27	100	99	0	0.000	0.000	0.000	0.000	0.000	0.000	0.000	0.000	0.000	0.000	0.000	0.000	0.000	0.000	0.010	0.013	0.020	0.016	3.207	0.012	0.052	316	2384	100	80	8354	8434	109	8452	8561	Error	Error	-6.706	80	8354	109	8452	150432	3225060	0.238	17.004	0	0	0
1	18	8	"A49"	"A49"	18765	55700	105	477	493	195	39	378	378	468	1463	312	0	0	0	10388	9946	3396	34	1792	1792	1876	755	40	100	100	0	0.000	0.000	0.000	0.000	0.000	0.000	0.000	0.000	0.000	0.000	0.000	0.000	0.000	0.000	0.012	0.014	0.020	0.019	2.698	0.044	0.007	316	2572	100	99	8596	8695	115	8154	8269	Error	Error	-6.440	99	8596	115	8154	155848	3143025	0.017	10.689	0	0	0
1	1	9	"A50"	"A50"	13665	55995	90	393	407	168	41	344	344	378	495	130	1	0	0	6986	7553	2721	36	1666	1666	1719	886	51	99	96	0	0.000	0.000	0.000	0.000	0.000	0.000	0.000	0.000	0.000	0.000	0.000	0.000	0.000	0.000	0.009	0.011	0.019	0.020	2.625	0.009	0.002	256	1924	100	49	5320	5369	63	5887	5950	Error	Error	-6.763	49	5320	63	5887	104270	1933553	0.059	6.585	0	0	0
1	2	9	"A50"	"A50"	13970	56000	105	413	438	269	61	335	335	361	204	56	22	7	0	8332	8297	3330	40	1667	1667	1746	980	56	100	93	0	0.000	0.000	0.000	0.000	0.000	0.000	0.000	0.000	0.000	0.000	0.000	0.000	0.000	0.000	0.012	0.016	0.023	0.022	3.208	0.012	0.027	316	2572	100	78	6665	6743	103	6630	6733	Error	Error	-6.417	78	6665	103	6630	138316	2622003	0.377	6.685	0	0	0
1	3	9	"A50"	"A50"	14265	55995	105	386	461	616	133	341	341	375	311	82	9	2	0	6199	6618	2736	41	1637	1637	1676	351	20	100	99	0	0.000	0.000	0.000	0.000	0.000	0.000	0.000	0.000	0.000	0.000	0.000	0.000	0.000	0.000	0.010	0.024	0.033	0.027	4.043	0.036	0.017	316	2572	100	45	4562	4607	120	4981	5101	Error	Error	-6.664	45	4562	120	4981	145569	2091134	0.277	14.080	0	0	0
1	4	9	"A51"	"A51"	14565	56000	100	389	405	221	54	330	330	370	429	115	3	0	0	8416	8231	2236	27	1678	1678	1716	739	43	100	99	0	0.000	0.000	0.000	0.000	0.000	0.000	0.000	0.000	0.000	0.000	0.000	0.000	0.000	0.000	0.009	0.011	0.020	0.016	3.217	0.008	0.009	316	2384	100	59	6738	6797	75	6553	6628	Error	Error	-6.835	59	6738	75	6553	127841	2600991	0.082	8.816	0	0	0
1	5	9	"A51"	"A51"	14860	56000	100	404	424	172	40	325	325	361	266	73	15	1	0	7859	7855	1754	22	1678	1678	1708	380	22	100	100	0	0.000	0.000	0.000	0.000	0.000	0.000	0.000	0.000	0.000	0.000	0.000	0.000	0.000	0.000	0.013	0.016	0.026	0.021	2.881	0.011	0.009	316	2384	100	79	6181	6260	99	6177	6276	Error	Error	-6.290	79	6181	99	6177	133872	2482172	0.237	16.176	0	0	0
1	6	9	"A51"	"A51"	15160	56005	110	371	411	222	54	334	334	368	248	67	17	2	0	6863	6978	1666	23	1700	1700	1754	747	42	99	97	0	0.000	0.000	0.000	0.000	0.000	0.000	0.000	0.000	0.000	0.000	0.000	0.000	0.000	0.000	0.007	0.015	0.027	0.022	3.786	0.009	0.009	392	2896	100	37	5163	5200	77	5278	5355	Error	Error	-7.125	37	5163	77	5278	160995	2735545	0.173	6.993	0	0	0
1	7	9	"A52"	"A52"	15470	56000	90	455	484	207	42	336	336	364	274	75	23	3	0	7714	8055	2082	25	1712	1712	1756	354	20	100	100	0	0.000	0.000	0.000	0.000	0.000	0.000	0.000	0.000	0.000	0.000	0.000	0.000	0.000	0.000	0.020	0.023	0.029	0.025	2.490	0.023	0.127	256	1924	100	119	6002	6121	148	6343	6491	Error	Error	-5.656	119	6002	148	6343	123873	2062140	0.438	17.794	0	0	0
1	8	9	"A52"	"A52"	15765	56005	105	459	473	196	41	331	331	378	437	115	8	0	0	7207	7562	2106	27	1747	1747	1824	682	37	100	100	0	0.000	0.000	0.000	0.000	0.000	0.000	0.000	0.000	0.000	0.000	0.000	0.000	0.000	0.000	0.023	0.024	0.031	0.025	3.118	0.024	0.078	316	2572	100	128	5460	5588	142	5815	5957	Error	Error	-5.415	128	5460	142	5815	149518	2389553	0.217	8.413	0	0	0
1	9	9	"A52"	"A52"	16060	56000	100	427	457	350	76	343	343	404	1371	339	0	0	0	6596	6871	1963	28	1724	1724	1767	408	23	100	100	0	0.000	0.000	0.000	0.000	0.000	0.000	0.000	0.000	0.000	0.000	0.000	0.000	0.000	0.000	0.017	0.022	0.031	0.027	2.859	0.129	0.006	316	2384	100	84	4872	4956	114	5147	5261	Error	Error	-5.858	84	4872	114	5147	144514	2171281	0.039	12.510	0	0	0
1	10	9	"A53"	"A53"	16375	56000	100	412	424	161	37	341	341	363	177	48	26	6	0	7173	7000	1772	25	1673	1673	1696	306	18	98	98	0	0.000	0.000	0.000	0.000	0.000	0.000	0.000	0.000	0.000	0.000	0.000	0.000	0.000	0.000	0.013	0.016	0.028	0.023	3.094	0.011	0.023	316	2384	100	71	5500	5571	83	5327	5410	Error	Error	-6.275	71	5500	83	5327	133890	2212149	0.345	17.333	0	0	0
1	11	9	"A53"	"A53"	16670	56000	95	418	439	178	40	350	350	397	534	134	1	0	0	6657	6873	1343	19	1742	1742	1814	620	34	100	100	0	0.000	0.000	0.000	0.000	0.000	0.000	0.000	0.000	0.000	0.000	0.000	0.000	0.000	0.000	0.014	0.017	0.028	0.024	2.786	0.013	0.028	256	2088	100	68	4915	4983	89	5131	5220	Error	Error	-6.176	68	4915	89	5131	112373	1759530	0.079	8.160	0	0	0
1	12	9	"A53"	"A53"	16965	55995	100	440	466	322	69	357	357	395	310	78	12	1	0	6567	6580	1985	30	1758	1758	1830	503	27	97	95	0	0.000	0.000	0.000	0.000	0.000	0.000	0.000	0.000	0.000	0.000	0.000	0.000	0.000	0.000	0.017	0.023	0.028	0.026	3.148	0.019	0.032	316	2384	100	83	4809	4892	109	4822	4931	Error	Error	-5.856	83	4809	109	4822	147360	2079272	0.229	9.443	0	0	0
1	13	9	"A54"	"A54"	17265	55995	100	422	441	185	41	343	343	378	264	69	15	2	0	7857	7299	2608	35	1695	1695	1735	379	21	94	90	0	0.000	0.000	0.000	0.000	0.000	0.000	0.000	0.000	0.000	0.000	0.000	0.000	0.000	0.000	0.013	0.017	0.029	0.030	3.333	0.016	0.039	316	2384	100	79	6162	6241	98	5604	5702	Error	Error	-6.285	79	6162	98	5604	139378	2306549	0.239	14.681	0	0	0
1	14	9	"A54"	"A54"	17565	56000	100	403	420	177	42	350	350	406	949	233	0	0	0	7407	7594	2064	27	1744	1744	1804	1047	58	98	97	0	0.000	0.000	0.000	0.000	0.000	0.000	0.000	0.000	0.000	0.000	0.000	0.000	0.000	0.000	0.009	0.012	0.024	0.021	3.296	0.044	0.013	316	2384	100	53	5663	5716	70	5850	5920	Error	Error	-6.739	53	5663	70	5850	132777	2399698	0.015	5.530	0	0	0
1	15	9	"A54"	"A54"	17865	56000	95	395	418	171	40	355	355	376	214	56	19	3	0	6913	7118	1670	23	1721	1721	1792	591	32	100	100	0	0.000	0.000	0.000	0.000	0.000	0.000	0.000	0.000	0.000	0.000	0.000	0.000	0.000	0.000	0.008	0.012	0.026	0.020	3.259	0.009	0.012	256	2088	100	40	5192	5232	63	5397	5460	Error	Error	-7.020	40	5192	63	5397	107055	1822157	0.196	9.012	0	0	0
1	16	9	"A55"	"A55"	18165	56000	100	448	517	439	84	372	372	440	1193	271	2	1	0	6876	6880	2728	39	1746	1746	1792	553	30	94	91	0	0.000	0.000	0.000	0.000	0.000	0.000	0.000	0.000	0.000	0.000	0.000	0.000	0.000	0.000	0.015	0.028	0.030	0.031	4.273	0.019	0.019	316	2384	100	76	5130	5206	145	5134	5279	Error	Error	-6.077	76	5130	145	5134	163238	2173966	0.065	9.201	0	0	0
1	17	9	"A55"	"A55"	18465	56000	100	432	456	226	49	366	366	394	210	53	21	5	0	7216	6900	2158	31	1759	1759	1785	339	18	99	98	0	0.000	0.000	0.000	0.000	0.000	0.000	0.000	0.000	0.000	0.000	0.000	0.000	0.000	0.000	0.012	0.018	0.030	0.024	3.810	0.011	0.017	316	2384	100	66	5457	5523	90	5141	5231	Error	Error	-6.369	66	5457	90	5141	144133	2180344	0.295	15.088	0	0	0
1	18	9	"A55"	"A55"	18765	55995	100	421	465	464	99	367	367	408	372	91	5	0	0	6391	6378	2088	32	1789	1789	1827	405	22	96	95	0	0.000	0.000	0.000	0.000	0.000	0.000	0.000	0.000	0.000	0.000	0.000	0.000	0.000	0.000	0.012	0.021	0.032	0.032	4.216	0.021	0.012	316	2384	100	54	4602	4656	98	4589	4687	Error	Error	-6.413	54	4602	98	4589	146892	2015510	0.153	11.237	0	0	0
1	1	10	"A56"	"A56"	13665	56310	95	440	463	184	39	336	336	358	176	49	33	12	0	8915	8974	1801	20	1657	1657	1705	505	29	100	100	0	0.000	0.000	0.000	0.000	0.000	0.000	0.000	0.000	0.000	0.000	0.000	0.000	0.000	0.000	0.014	0.017	0.023	0.020	2.538	0.018	0.096	256	2088	100	104	7258	7362	127	7317	7444	Error	Error	-6.125	104	7258	127	7317	118407	2297230	0.597	14.394	0	0	0
1	2	10	"A56"	"A56"	13960	56310	100	402	440	238	54	340	340	380	350	92	10	1	0	7085	7332	1813	24	1670	1670	1841	865	46	100	100	0	0.000	0.000	0.000	0.000	0.000	0.000	0.000	0.000	0.000	0.000	0.000	0.000	0.000	0.000	0.011	0.018	0.026	0.021	3.364	0.013	0.019	316	2384	100	62	5415	5477	100	5662	5762	Error	Error	-6.449	62	5415	100	5662	139036	2316859	0.171	6.348	0	0	0
1	3	10	"A56"	"A56"	14260	56310	105	424	476	377	79	339	339	372	466	125	4	1	0	7494	7531	2125	28	1653	1653	1701	394	23	100	100	0	0.000	0.000	0.000	0.000	0.000	0.000	0.000	0.000	0.000	0.000	0.000	0.000	0.000	0.000	0.015	0.023	0.029	0.025	3.112	0.017	0.021	316	2572	100	85	5841	5926	137	5878	6015	Error	Error	-6.103	85	5841	137	5878	150302	2379772	0.223	14.797	0	0	0
1	4	10	"A57"	"A57"	14560	56310	100	392	409	166	40	319	319	344	197	57	19	4	0	7657	7330	2734	37	1615	1615	1657	751	45	89	86	0	0.000	0.000	0.000	0.000	0.000	0.000	0.000	0.000	0.000	0.000	0.000	0.000	0.000	0.000	0.012	0.016	0.022	0.022	4.023	0.011	0.039	316	2384	100	73	6042	6115	90	5715	5805	Error	Error	-6.371	73	6042	90	5715	129247	2316236	0.330	7.554	0	0	0
1	5	10	"A57"	"A57"	14865	56310	100	385	409	186	45	336	336	419	1406	335	0	0	0	8115	8111	1999	24	1649	1649	1683	377	22	100	100	0	0.000	0.000	0.000	0.000	0.000	0.000	0.000	0.000	0.000	0.000	0.000	0.000	0.000	0.000	0.008	0.011	0.023	0.018	2.928	0.007	0.010	316	2384	100	49	6466	6515	73	6462	6535	Error	Error	-7.044	49	6466	73	6462	129384	2563218	-0.007	17.050	0	0	0
1	6	10	"A57"	"A57"	15160	56310	105	398	416	176	42	325	325	351	223	63	22	3	0	8951	8652	2129	24	1680	1680	1726	436	25	100	100	0	0.000	0.000	0.000	0.000	0.000	0.000	0.000	0.000	0.000	0.000	0.000	0.000	0.000	0.000	0.010	0.013	0.021	0.018	3.052	0.008	0.010	316	2572	100	73	7271	7344	91	6972	7063	Error	Error	-6.638	73	7271	91	6972	131531	2734059	0.291	15.885	0	0	0
1	7	10	"A58"	"A58"	15465	56305	100	379	395	162	41	339	339	423	1537	363	0	0	0	7313	6823	2713	39	1637	1637	1683	537	31	90	84	0	0.000	0.000	0.000	0.000	0.000	0.000	0.000	0.000	0.000	0.000	0.000	0.000	0.000	0.000	0.007	0.011	0.024	0.026	4.764	0.283	0.032	316	2384	100	40	5676	5716	56	5186	5242	Error	Error	-7.149	40	5676	56	5186	124677	2156221	-0.018	9.572	0	0	0
1	8	10	"A58"	"A58"	15770	56305	105	392	484	1208	249	332	332	351	163	46	29	7	0	6824	6834	1617	23	1656	1656	1739	590	33	100	100	0	0.000	0.000	0.000	0.000	0.000	0.000	0.000	0.000	0.000	0.000	0.000	0.000	0.000	0.000	0.012	0.029	0.030	0.025	3.218	0.025	0.009	316	2572	100	60	5168	5228	152	5178	5330	Error	Error	-6.428	60	5168	152	5178	152795	2159583	0.816	8.636	0	0	0
1	9	10	"A58"	"A58"	16065	56305	100	382	411	211	51	333	333	365	415	113	3	0	0	6122	6272	2162	34	1660	1660	1712	489	28	97	96	0	0.000	0.000	0.000	0.000	0.000	0.000	0.000	0.000	0.000	0.000	0.000	0.000	0.000	0.000	0.011	0.017	0.033	0.028	3.797	0.015	0.005	316	2384	100	49	4462	4511	78	4612	4690	Error	Error	-6.509	49	4462	78	4612	129805	1981988	0.111	9.325	0	0	0
1	10	10	"A59"	"A59"	16365	56305	100	391	411	190	46	332	332	404	1150	284	0	0	0	6536	6068	2468	40	1622	1622	1751	1860	106	79	71	0	0.000	0.000	0.000	0.000	0.000	0.000	0.000	0.000	0.000	0.000	0.000	0.000	0.000	0.000	0.012	0.018	0.032	0.030	5.286	0.011	0.023	316	2384	100	59	4914	4973	79	4446	4525	Error	Error	-6.380	59	4914	79	4446	129933	1917509	0.006	2.321	0	0	0
1	11	10	"A59"	"A59"	16665	56305	100	420	423	199	47	339	339	437	1705	390	0	0	0	5960	6014	1554	25	1689	1689	1850	2170	117	92	47	0	0.000	0.000	0.000	0.000	0.000	0.000	0.000	0.000	0.000	0.000	0.000	0.000	0.000	0.000	0.019	0.019	0.036	0.033	2.891	0.017	0.037	316	2384	100	81	4271	4352	84	4325	4409	Error	Error	-5.721	81	4271	84	4325	133667	1900276	-0.008	1.919	0	0	0
1	12	10	"A59"	"A59"	16970	56305	105	437	501	592	118	334	334	371	337	90	8	1	0	6707	6956	1901	27	1703	1703	1782	579	32	100	100	0	0.000	0.000	0.000	0.000	0.000	0.000	0.000	0.000	0.000	0.000	0.000	0.000	0.000	0.000	0.021	0.032	0.034	0.027	3.271	0.026	0.038	316	2572	100	103	5004	5107	167	5253	5420	Error	Error	-5.602	103	5004	167	5253	158241	2198007	0.386	8.936	0	0	0
1	13	10	"A60"	"A60"	17265	56305	100	368	537	1641	305	342	342	413	1418	343	1	0	0	3725	4815	2688	55	1657	1657	1670	348	20	87	82	0	0.000	0.000	0.000	0.000	0.000	0.000	0.000	0.000	0.000	0.000	0.000	0.000	0.000	0.000	0.013	0.062	0.046	0.050	6.112	0.075	0.019	316	2384	100	26	2068	2094	195	3158	3353	Error	Error	-6.314	26	2068	195	3158	169735	1521609	0.087	9.037	0	0	0
1	14	10	"A60"	"A60"	17565	56305	100	409	779	3772	484	347	347	413	1102	266	2	1	0	3303	4920	5435	110	1652	1652	1696	489	28	89	71	0	0.000	0.000	0.000	0.000	0.000	0.000	0.000	0.000	0.000	0.000	0.000	0.000	0.000	0.000	0.038	0.132	0.065	0.069	4.332	0.548	0.630	316	2384	100	62	1651	1713	432	3268	3700	Error	Error	-4.735	62	1651	432	3268	246144	1554786	0.332	6.593	0	0	0
1	15	10	"A60"	"A60"	17870	56305	95	366	399	183	45	351	351	410	764	186	0	0	0	4549	4936	2189	44	1683	1683	1719	354	20	98	92	0	0.000	0.000	0.000	0.000	0.000	0.000	0.000	0.000	0.000	0.000	0.000	0.000	0.000	0.000	0.005	0.015	0.040	0.036	3.604	0.018	0.000	256	2088	100	15	2866	2881	48	3253	3301	Error	Error	-7.578	15	2866	48	3253	102242	1263686	-0.014	9.088	0	0	0
1	16	10	"A61"	"A61"	18170	56305	100	394	421	188	44	341	341	382	562	147	1	0	0	7628	7127	3111	43	1691	1691	1728	444	25	94	92	0	0.000	0.000	0.000	0.000	0.000	0.000	0.000	0.000	0.000	0.000	0.000	0.000	0.000	0.000	0.009	0.015	0.027	0.026	3.736	0.015	0.054	316	2384	100	53	5937	5990	80	5436	5516	Error	Error	-6.808	53	5937	80	5436	133010	2251998	0.069	12.160	0	0	0
1	17	10	"A61"	"A61"	18470	56305	100	445	469	198	42	370	370	418	1138	272	0	0	0	9211	8741	3157	36	1753	1753	1822	1110	60	99	95	0	0.000	0.000	0.000	0.000	0.000	0.000	0.000	0.000	0.000	0.000	0.000	0.000	0.000	0.000	0.010	0.014	0.022	0.019	3.406	0.013	0.016	316	2384	100	75	7458	7533	99	6988	7087	Error	Error	-6.636	75	7458	99	6988	148295	2762113	0.045	6.233	0	0	0
1	18	10	"A61"	"A61"	18770	56300	100	459	474	228	48	382	382	423	506	119	2	0	0	10176	9327	3600	38	1831	1831	1914	643	33	98	98	0	0.000	0.000	0.000	0.000	0.000	0.000	0.000	0.000	0.000	0.000	0.000	0.000	0.000	0.000	0.009	0.012	0.021	0.018	2.983	0.017	0.007	316	2384	100	77	8345	8422	92	7496	7588	Error	Error	-6.760	77	8345	92	7496	149907	2947295	0.101	11.529	0	0	0
1	1	11	"A62"	"A62"	13670	56610	90	414	443	208	46	330	330	355	208	58	27	7	0	8915	8992	3484	38	1658	1658	1681	370	22	100	100	0	0.000	0.000	0.000	0.000	0.000	0.000	0.000	0.000	0.000	0.000	0.000	0.000	0.000	0.000	0.012	0.015	0.023	0.019	2.997	0.011	0.033	256	1924	100	84	7257	7341	113	7334	7447	Error	Error	-6.433	84	7257	113	7334	113328	2301892	0.423	19.759	0	0	0
1	2	11	"A62"	"A62"	13970	56610	100	410	439	290	66	338	338	391	525	134	1	0	0	8515	8030	2910	36	1676	1676	1728	495	28	100	99	0	0.000	0.000	0.000	0.000	0.000	0.000	0.000	0.000	0.000	0.000	0.000	0.000	0.000	0.000	0.011	0.016	0.022	0.019	3.203	0.014	0.033	316	2384	100	72	6839	6911	101	6354	6455	Error	Error	-6.570	72	6839	101	6354	138846	2537582	0.091	12.731	0	0	0
1	3	11	"A62"	"A62"	14270	56605	95	414	435	185	42	342	342	372	310	83	11	1	0	8863	8155	3250	39	1659	1659	1719	984	57	100	95	0	0.000	0.000	0.000	0.000	0.000	0.000	0.000	0.000	0.000	0.000	0.000	0.000	0.000	0.000	0.010	0.014	0.027	0.022	3.336	0.007	0.004	256	2088	100	72	7204	7276	93	6496	6589	Error	Error	-6.645	72	7204	93	6496	111355	2087764	0.203	6.541	0	0	0
1	4	11	"A63"	"A63"	14570	56605	100	465	477	188	39	341	341	370	277	74	20	1	0	10478	9341	4279	45	1716	1716	1809	714	39	86	83	0	0.000	0.000	0.000	0.000	0.000	0.000	0.000	0.000	0.000	0.000	0.000	0.000	0.000	0.000	0.014	0.018	0.023	0.021	3.707	0.013	0.079	316	2384	100	124	8762	8886	136	7625	7761	Error	Error	-6.143	124	8762	136	7625	150783	2951639	0.386	10.549	0	0	0
1	5	11	"A63"	"A63"	14875	56610	105	473	488	194	39	344	344	375	296	78	18	3	0	10187	10395	2174	20	1730	1730	1839	828	45	100	100	0	0.000	0.000	0.000	0.000	0.000	0.000	0.000	0.000	0.000	0.000	0.000	0.000	0.000	0.000	0.015	0.017	0.021	0.018	2.648	0.015	0.078	316	2572	100	129	8457	8586	144	8665	8809	Error	Error	-6.035	129	8457	144	8665	154354	3284832	0.382	10.333	0	0	0
1	6	11	"A63"	"A63"	15175	56605	100	449	481	216	44	349	349	388	404	104	9	1	0	10029	10319	3221	31	1798	1798	2048	1257	61	96	95	0	0.000	0.000	0.000	0.000	0.000	0.000	0.000	0.000	0.000	0.000	0.000	0.000	0.000	0.000	0.012	0.015	0.022	0.019	3.078	0.013	0.019	316	2384	100	100	8231	8331	132	8521	8653	Error	Error	-6.363	100	8231	132	8521	152073	3260871	0.230	6.580	0	0	0
1	7	11	"A64"	"A64"	15480	56605	90	438	453	191	42	351	351	415	737	177	0	0	0	9166	8993	2483	27	1738	1738	1801	522	28	100	100	0	0.000	0.000	0.000	0.000	0.000	0.000	0.000	0.000	0.000	0.000	0.000	0.000	0.000	0.000	0.012	0.014	0.022	0.018	2.877	0.012	0.037	256	1924	100	87	7428	7515	102	7255	7357	Error	Error	-6.416	87	7428	102	7255	115979	2302331	0.052	13.778	0	0	0
1	8	11	"A64"	"A64"	15770	56605	100	410	452	235	51	336	336	372	289	77	14	2	0	7659	7965	2626	32	1738	1738	1890	793	41	100	99	0	0.000	0.000	0.000	0.000	0.000	0.000	0.000	0.000	0.000	0.000	0.000	0.000	0.000	0.000	0.012	0.019	0.022	0.021	2.998	0.014	0.036	316	2384	100	74	5921	5995	116	6227	6343	Error	Error	-6.322	74	5921	116	6227	142700	2517023	0.277	7.661	0	0	0
1	9	11	"A64"	"A64"	16070	56605	100	413	439	185	42	340	340	398	714	179	0	0	0	7396	7324	2825	38	1708	1708	1813	616	33	96	91	0	0.000	0.000	0.000	0.000	0.000	0.000	0.000	0.000	0.000	0.000	0.000	0.000	0.000	0.000	0.013	0.018	0.030	0.025	3.325	0.015	0.078	316	2384	100	73	5688	5761	99	5616	5715	Error	Error	-6.284	73	5688	99	5616	138704	2314443	0.057	8.946	0	0	0
1	10	11	"A65"	"A65"	16370	56605	100	414	444	298	67	337	337	362	217	59	24	4	0	9899	8830	3465	39	1663	1663	1708	509	29	92	88	0	0.000	0.000	0.000	0.000	0.000	0.000	0.000	0.000	0.000	0.000	0.000	0.000	0.000	0.000	0.009	0.015	0.021	0.021	4.430	0.012	0.036	316	2384	100	77	8236	8313	107	7167	7274	Error	Error	-6.741	77	8236	107	7167	140429	2790314	0.378	13.992	0	0	0
1	11	11	"A65"	"A65"	16670	56605	100	400	433	198	45	337	337	358	185	51	27	8	0	9876	8940	3160	35	1681	1681	1714	406	23	97	96	0	0.000	0.000	0.000	0.000	0.000	0.000	0.000	0.000	0.000	0.000	0.000	0.000	0.000	0.000	0.008	0.013	0.022	0.018	3.503	0.012	0.056	316	2384	100	63	8195	8258	96	7259	7355	Error	Error	-7.023	63	8195	96	7259	136718	2824964	0.405	17.798	0	0	0
1	12	11	"A65"	"A65"	16975	56605	95	421	446	170	38	346	346	394	679	172	0	0	0	10180	9574	3040	31	1758	1758	2004	1375	68	100	98	0	0.000	0.000	0.000	0.000	0.000	0.000	0.000	0.000	0.000	0.000	0.000	0.000	0.000	0.000	0.009	0.013	0.019	0.015	3.778	0.010	0.044	256	2088	100	75	8422	8497	100	7816	7916	Error	Error	-6.811	75	8422	100	7816	114145	2451017	0.077	5.505	0	0	0
1	13	11	"A66"	"A66"	17280	56605	95	428	463	193	41	358	358	410	1067	260	0	0	0	9040	9182	2901	31	1749	1749	1808	644	35	100	100	0	0.000	0.000	0.000	0.000	0.000	0.000	0.000	0.000	0.000	0.000	0.000	0.000	0.000	0.000	0.010	0.014	0.025	0.019	3.179	0.030	0.004	256	2088	100	70	7291	7361	105	7433	7538	Error	Error	-6.703	70	7291	105	7433	118471	2350697	0.050	11.450	0	0	0
1	14	11	"A66"	"A66"	17575	56605	100	432	450	192	42	364	364	391	231	59	20	2	0	8754	8495	2534	29	1765	1765	1807	408	22	99	98	0	0.000	0.000	0.000	0.000	0.000	0.000	0.000	0.000	0.000	0.000	0.000	0.000	0.000	0.000	0.010	0.013	0.023	0.022	2.983	0.009	0.014	316	2384	100	68	6989	7057	86	6730	6816	Error	Error	-6.683	68	6989	86	6730	142172	2684398	0.255	16.392	0	0	0
1	15	11	"A66"	"A66"	17865	56605	90	403	415	157	37	358	358	390	256	65	11	0	0	7846	7679	1969	25	1756	1756	1895	907	47	100	100	0	0.000	0.000	0.000	0.000	0.000	0.000	0.000	0.000	0.000	0.000	0.000	0.000	0.000	0.000	0.007	0.010	0.021	0.018	2.773	0.009	0.009	256	1924	100	45	6090	6135	57	5923	5980	Error	Error	-7.080	45	6090	57	5923	106156	1965879	0.098	6.377	0	0	0
1	16	11	"A67"	"A67"	18170	56605	100	445	472	192	40	362	362	398	288	72	17	2	0	10458	9486	3291	34	1744	1744	1817	668	36	94	88	0	0.000	0.000	0.000	0.000	0.000	0.000	0.000	0.000	0.000	0.000	0.000	0.000	0.000	0.000	0.010	0.014	0.022	0.018	4.000	0.011	0.027	316	2384	100	83	8714	8797	110	7742	7852	Error	Error	-6.714	83	8714	110	7742	149099	2997529	0.257	11.481	0	0	0
1	17	11	"A67"	"A67"	18470	56605	100	472	504	240	47	373	373	403	245	60	25	5	0	8905	8888	3544	39	1782	1782	1824	467	25	99	96	0	0.000	0.000	0.000	0.000	0.000	0.000	0.000	0.000	0.000	0.000	0.000	0.000	0.000	0.000	0.014	0.018	0.025	0.024	3.096	0.015	0.075	316	2384	100	99	7123	7222	131	7106	7237	Error	Error	-6.169	99	7123	131	7106	159295	2808520	0.412	15.126	0	0	0
1	18	11	"A67"	"A67"	18775	56605	95	471	499	205	41	396	396	431	446	103	3	0	0	10743	10176	3162	31	1859	1859	1946	657	33	100	100	0	0.000	0.000	0.000	0.000	0.000	0.000	0.000	0.000	0.000	0.000	0.000	0.000	0.000	0.000	0.008	0.012	0.020	0.017	3.041	0.011	0.045	256	2088	100	75	8884	8959	103	8317	8420	Error	Error	-6.888	75	8884	103	8317	127667	2605135	0.152	12.527	0	0	0
1	1	12	"A68"	"A68"	13675	56905	85	429	447	169	37	348	348	375	252	67	18	1	0	12143	12140	2418	19	1666	1666	1755	1240	70	100	100	0	0.000	0.000	0.000	0.000	0.000	0.000	0.000	0.000	0.000	0.000	0.000	0.000	0.000	0.000	0.008	0.009	0.014	0.012	2.581	0.006	0.011	208	1660	100	81	10477	10558	99	10474	10573	Error	Error	-7.015	81	10477	99	10474	92878	2525021	0.286	8.375	0	0	0
1	2	12	"A68"	"A68"	13975	56905	100	381	400	160	40	325	325	355	255	71	13	1	0	7895	7746	2650	34	1689	1689	1869	1220	65	96	92	0	0.000	0.000	0.000	0.000	0.000	0.000	0.000	0.000	0.000	0.000	0.000	0.000	0.000	0.000	0.009	0.012	0.020	0.020	3.108	0.007	0.003	316	2384	100	56	6206	6262	75	6057	6132	Error	Error	-6.792	56	6206	75	6057	126530	2447749	0.176	4.817	0	0	0
1	3	12	"A68"	"A68"	14275	56910	105	416	436	179	41	347	347	376	444	118	3	0	0	8055	8012	2888	36	1679	1679	1746	942	53	98	97	0	0.000	0.000	0.000	0.000	0.000	0.000	0.000	0.000	0.000	0.000	0.000	0.000	0.000	0.000	0.011	0.014	0.024	0.020	3.071	0.011	0.003	316	2572	100	69	6376	6445	89	6333	6422	Error	Error	-6.530	69	6376	89	6333	137676	2531947	0.135	6.652	0	0	0
1	4	12	"A69"	"A69"	14580	56905	90	442	463	183	39	346	346	374	226	60	26	4	0	11025	10865	2589	23	1732	1732	1778	388	21	100	100	0	0.000	0.000	0.000	0.000	0.000	0.000	0.000	0.000	0.000	0.000	0.000	0.000	0.000	0.000	0.010	0.013	0.018	0.014	2.929	0.011	0.043	256	1924	100	96	9293	9389	117	9133	9250	Error	Error	-6.597	96	9293	117	9133	118557	2781445	0.394	23.420	0	0	0
1	5	12	"A69"	"A69"	14875	56905	105	434	453	191	42	350	350	382	351	91	10	0	0	9927	9922	2321	23	1726	1726	1789	611	34	100	100	0	0.000	0.000	0.000	0.000	0.000	0.000	0.000	0.000	0.000	0.000	0.000	0.000	0.000	0.000	0.010	0.013	0.020	0.016	3.266	0.012	0.011	316	2572	100	84	8201	8285	103	8196	8299	Error	Error	-6.609	84	8201	103	8196	143188	3135307	0.202	13.311	0	0	0
1	6	12	"A69"	"A69"	15170	56910	100	442	448	201	44	348	348	404	1020	252	0	0	0	9715	9495	2171	22	1766	1766	1903	774	40	100	100	0	0.000	0.000	0.000	0.000	0.000	0.000	0.000	0.000	0.000	0.000	0.000	0.000	0.000	0.000	0.012	0.013	0.018	0.016	3.144	0.014	0.001	316	2384	100	94	7949	8043	100	7729	7829	Error	Error	-6.402	94	7949	100	7729	141551	3000332	0.043	9.809	0	0	0
1	7	12	"A70"	"A70"	15480	56905	90	441	486	331	68	338	338	375	315	84	17	1	0	9176	9605	2908	30	1676	1676	1702	331	19	100	100	0	0.000	0.000	0.000	0.000	0.000	0.000	0.000	0.000	0.000	0.000	0.000	0.000	0.000	0.000	0.014	0.019	0.021	0.018	3.096	0.014	0.049	256	1924	100	103	7500	7603	148	7929	8077	Error	Error	-6.186	103	7500	148	7929	124354	2458906	0.352	23.876	0	0	0
1	8	12	"A70"	"A70"	15775	56905	100	436	473	262	55	349	349	499	2130	426	0	0	0	9566	9040	3902	43	1734	1734	1977	1871	94	94	70	0	0.000	0.000	0.000	0.000	0.000	0.000	0.000	0.000	0.000	0.000	0.000	0.000	0.000	0.000	0.011	0.017	0.022	0.021	4.586	0.349	0.123	316	2384	100	87	7832	7919	124	7306	7430	Error	Error	-6.492	87	7832	124	7306	149492	2856790	-0.012	3.775	0	0	0
1	9	12	"A70"	"A70"	16075	56905	95	416	460	343	74	349	349	369	193	52	23	5	0	8301	8155	2823	34	1663	1663	1742	599	34	100	100	0	0.000	0.000	0.000	0.000	0.000	0.000	0.000	0.000	0.000	0.000	0.000	0.000	0.000	0.000	0.010	0.017	0.024	0.020	3.450	0.014	0.031	256	2088	100	67	6638	6705	111	6492	6603	Error	Error	-6.630	67	6638	111	6492	117695	2087727	0.472	10.706	0	0	0
1	10	12	"A71"	"A71"	16375	56905	100	465	680	3037	446	332	332	369	319	86	21	2	0	10115	8956	3384	37	1659	1659	1686	409	24	93	89	0	0.000	0.000	0.000	0.000	0.000	0.000	0.000	0.000	0.000	0.000	0.000	0.000	0.000	0.000	0.016	0.048	0.027	0.027	4.938	0.054	0.012	316	2384	100	133	8456	8589	348	7297	7645	Error	Error	-5.990	133	8456	348	7297	214751	2830197	0.975	17.775	0	0	0
1	11	12	"A71"	"A71"	16675	56905	100	436	464	226	48	340	340	369	216	58	26	6	0	9010	8684	2389	27	1651	1651	1684	393	23	100	99	0	0.000	0.000	0.000	0.000	0.000	0.000	0.000	0.000	0.000	0.000	0.000	0.000	0.000	0.000	0.013	0.018	0.026	0.022	2.752	0.015	0.064	316	2384	100	96	7359	7455	124	7033	7157	Error	Error	-6.260	96	7359	124	7033	146664	2744204	0.440	17.812	0	0	0
1	12	12	"A71"	"A71"	16980	56910	100	448	629	1927	306	336	336	374	354	94	12	1	0	10009	10292	4525	43	1681	1681	1734	472	27	100	100	0	0.000	0.000	0.000	0.000	0.000	0.000	0.000	0.000	0.000	0.000	0.000	0.000	0.000	0.000	0.013	0.034	0.019	0.017	2.920	0.123	0.274	316	2384	100	112	8328	8440	293	8611	8904	Error	Error	-6.216	112	8328	293	8611	198840	3252323	0.720	18.131	0	0	0
1	13	12	"A72"	"A72"	17275	56905	100	494	551	355	64	350	350	379	265	69	31	9	0	9973	9641	3882	40	1761	1761	1818	470	25	96	93	0	0.000	0.000	0.000	0.000	0.000	0.000	0.000	0.000	0.000	0.000	0.000	0.000	0.000	0.000	0.018	0.026	0.027	0.025	3.184	0.022	0.128	316	2384	100	144	8212	8356	201	7880	8081	Error	Error	-5.834	144	8212	201	7880	174218	3046638	0.649	16.645	0	0	0
1	14	12	"A72"	"A72"	17575	56905	100	519	527	211	40	353	353	386	288	74	27	4	0	9849	9906	4362	44	1742	1742	1831	760	41	99	97	0	0.000	0.000	0.000	0.000	0.000	0.000	0.000	0.000	0.000	0.000	0.000	0.000	0.000	0.000	0.020	0.021	0.025	0.023	2.872	0.025	0.053	316	2384	100	166	8107	8273	174	8164	8338	Error	Error	-5.610	166	8107	174	8164	166479	3130411	0.490	10.625	0	0	0
1	15	12	"A72"	"A72"	17880	56905	100	503	528	214	40	356	356	402	478	118	8	0	0	8531	9518	3878	40	1755	1755	1827	714	39	100	99	0	0.000	0.000	0.000	0.000	0.000	0.000	0.000	0.000	0.000	0.000	0.000	0.000	0.000	0.000	0.022	0.022	0.028	0.023	2.663	0.033	0.057	316	2384	100	147	6776	6923	172	7763	7935	Error	Error	-5.527	147	6776	172	7763	166791	3007607	0.264	10.772	0	0	0
1	16	12	"A73"	"A73"	18180	56905	90	415	427	183	42	359	359	405	368	90	4	0	0	3193	3543	1324	37	1694	1694	1748	659	37	82	55	0	0.000	0.000	0.000	0.000	0.000	0.000	0.000	0.000	0.000	0.000	0.000	0.000	0.000	0.000	0.037	0.037	0.082	0.073	3.661	0.173	0.226	256	1924	100	56	1499	1555	68	1849	1917	Error	Error	-4.742	56	1499	68	1849	109306	907007	0.060	2.724	0	0	0
1	17	12	"A73"	"A73"	18475	56905	100	402	443	343	77	368	368	418	738	176	1	0	0	3013	3612	1663	46	1711	1711	1752	330	18	88	73	0	0.000	0.000	0.000	0.000	0.000	0.000	0.000	0.000	0.000	0.000	0.000	0.000	0.000	0.000	0.026	0.039	0.089	0.097	4.413	0.023	0.010	316	2384	100	34	1302	1336	75	1901	1976	Error	Error	-5.259	34	1302	75	1901	139832	1141488	0.034	5.636	0	0	0
1	18	12	"A73"	"A73"	18775	56900	100	427	536	1399	261	389	389	473	1492	315	0	0	0	3232	3769	1589	42	1772	1772	1890	2231	118	36	7	0	0.000	0.000	0.000	0.000	0.000	0.000	0.000	0.000	0.000	0.000	0.000	0.000	0.000	0.000	0.026	0.074	0.068	0.068	5.059	0.230	0.058	316	2384	100	38	1460	1498	147	1997	2144	Error	Error	-5.264	38	1460	147	1997	169259	1190973	0.042	0.842	0	0	0
1	1	13	"A74"	"A74"	13680	57205	100	475	486	180	37	348	348	374	239	63	25	3	0	9063	8899	2779	31	1715	1715	1815	849	46	97	95	0	0.000	0.000	0.000	0.000	0.000	0.000	0.000	0.000	0.000	0.000	0.000	0.000	0.000	0.000	0.017	0.019	0.026	0.020	3.180	0.017	0.074	316	2384	100	127	7348	7475	138	7184	7322	Error	Error	-5.854	127	7348	138	7184	153716	2812202	0.469	8.344	0	0	0
1	2	13	"A74"	"A74"	13975	57205	100	399	423	168	39	337	337	365	216	59	22	2	0	7697	8050	2654	32	1760	1760	2012	1222	60	100	97	0	0.000	0.000	0.000	0.000	0.000	0.000	0.000	0.000	0.000	0.000	0.000	0.000	0.000	0.000	0.010	0.014	0.022	0.018	2.961	0.018	0.100	316	2384	100	62	5937	5999	86	6290	6376	Error	Error	-6.581	62	5937	86	6290	133725	2543774	0.269	4.941	0	0	0
1	3	13	"A74"	"A74"	14270	57205	100	471	489	223	45	337	337	371	332	89	15	3	0	8255	8995	2629	29	1771	1771	1936	823	42	100	99	0	0.000	0.000	0.000	0.000	0.000	0.000	0.000	0.000	0.000	0.000	0.000	0.000	0.000	0.000	0.021	0.021	0.025	0.022	2.830	0.020	0.117	316	2384	100	134	6484	6618	152	7224	7376	Error	Error	-5.597	134	6484	152	7224	154426	2842489	0.355	8.577	0	0	0
1	4	13	"A75"	"A75"	14570	57205	100	454	643	1308	203	344	344	379	369	97	12	3	0	7193	7250	4823	66	1769	1769	1932	819	42	78	77	0	0.000	0.000	0.000	0.000	0.000	0.000	0.000	0.000	0.000	0.000	0.000	0.000	0.000	0.000	0.020	0.055	0.035	0.044	6.513	0.124	0.288	316	2384	100	110	5424	5534	299	5481	5780	Error	Error	-5.624	110	5424	299	5481	203046	2291056	0.715	6.493	0	0	0
1	5	13	"A75"	"A75"	14875	57205	100	438	447	182	40	341	341	405	893	220	0	0	0	7382	7655	1677	21	1762	1762	1835	442	24	100	100	0	0.000	0.000	0.000	0.000	0.000	0.000	0.000	0.000	0.000	0.000	0.000	0.000	0.000	0.000	0.017	0.018	0.029	0.023	2.769	0.012	0.001	316	2384	100	97	5620	5717	106	5893	5999	Error	Error	-5.856	97	5620	106	5893	141219	2418823	0.047	13.167	0	0	0
1	6	13	"A75"	"A75"	15170	57205	100	446	504	357	70	339	339	384	445	115	8	1	0	7171	7724	2175	28	1755	1755	1851	881	47	99	99	0	0.000	0.000	0.000	0.000	0.000	0.000	0.000	0.000	0.000	0.000	0.000	0.000	0.000	0.000	0.020	0.028	0.030	0.027	2.820	0.021	0.014	316	2384	100	107	5416	5523	165	5969	6134	Error	Error	-5.662	107	5416	165	5969	159201	2440702	0.270	6.666	0	0	0
1	7	13	"A76"	"A76"	15485	57200	85	460	477	167	35	338	338	388	598	154	0	0	0	8028	8323	2284	27	1760	1760	1844	540	29	100	100	0	0.000	0.000	0.000	0.000	0.000	0.000	0.000	0.000	0.000	0.000	0.000	0.000	0.000	0.000	0.019	0.021	0.027	0.023	2.462	0.017	0.097	208	1660	100	122	6268	6390	139	6563	6702	Error	Error	-5.683	122	6268	139	6563	99264	1731172	0.149	11.998	0	0	0
1	8	13	"A76"	"A76"	15780	57205	105	444	453	175	38	342	342	393	482	122	2	0	0	6634	7219	2359	32	1756	1756	1830	487	26	100	100	0	0.000	0.000	0.000	0.000	0.000	0.000	0.000	0.000	0.000	0.000	0.000	0.000	0.000	0.000	0.021	0.020	0.031	0.026	2.968	0.012	0.005	316	2572	100	102	4878	4980	111	5463	5574	Error	Error	-5.580	102	4878	111	5463	143004	2281337	0.124	11.066	0	0	0
1	9	13	"A76"	"A76"	16075	57205	100	427	512	571	111	341	341	379	361	95	11	2	0	6554	7527	5626	74	1705	1705	1772	419	23	100	99	0	0.000	0.000	0.000	0.000	0.000	0.000	0.000	0.000	0.000	0.000	0.000	0.000	0.000	0.000	0.018	0.029	0.032	0.028	2.774	0.056	0.425	316	2384	100	86	4849	4935	171	5822	5993	Error	Error	-5.817	86	4849	171	5822	161644	2378646	0.368	13.735	0	0	0
1	10	13	"A77"	"A77"	16375	57205	100	548	576	253	43	346	346	373	199	53	50	21	0	8041	7585	3261	42	1737	1737	1878	722	38	88	84	0	0.000	0.000	0.000	0.000	0.000	0.000	0.000	0.000	0.000	0.000	0.000	0.000	0.000	0.000	0.032	0.039	0.044	0.044	3.083	0.037	0.287	316	2384	100	202	6304	6506	230	5848	6078	Error	Error	-4.964	202	6304	230	5848	182052	2396811	1.020	7.904	0	0	0
1	11	13	"A77"	"A77"	16680	57205	100	553	587	248	42	352	352	442	1397	316	0	0	0	8519	8943	2455	27	1736	1736	1801	472	26	99	98	0	0.000	0.000	0.000	0.000	0.000	0.000	0.000	0.000	0.000	0.000	0.000	0.000	0.000	0.000	0.030	0.033	0.035	0.028	2.946	0.046	0.012	316	2384	100	201	6783	6984	235	7207	7442	Error	Error	-5.077	201	6783	235	7207	185484	2826104	0.104	15.131	0	0	0
1	12	13	"A77"	"A77"	16975	57200	100	539	556	235	42	342	342	372	203	54	48	17	0	7467	7774	2841	36	1758	1758	1976	1230	62	94	91	0	0.000	0.000	0.000	0.000	0.000	0.000	0.000	0.000	0.000	0.000	0.000	0.000	0.000	0.000	0.035	0.036	0.041	0.034	3.267	0.034	0.237	316	2384	100	197	5709	5906	214	6016	6230	Error	Error	-4.857	197	5709	214	6016	175817	2456640	0.906	4.714	0	0	0
1	13	13	"A78"	"A78"	17275	57200	100	479	491	198	40	347	347	419	817	194	0	0	0	7651	7487	2933	39	1819	1819	1919	771	40	90	87	0	0.000	0.000	0.000	0.000	0.000	0.000	0.000	0.000	0.000	0.000	0.000	0.000	0.000	0.000	0.023	0.025	0.036	0.034	3.495	0.044	0.034	316	2384	100	132	5832	5964	144	5668	5812	Error	Error	-5.465	132	5832	144	5668	155115	2365745	0.088	7.222	0	0	0
1	14	13	"A78"	"A78"	17580	57205	100	445	462	204	44	358	358	398	365	91	6	1	0	7243	7891	2291	29	1777	1777	1845	522	28	100	99	0	0.000	0.000	0.000	0.000	0.000	0.000	0.000	0.000	0.000	0.000	0.000	0.000	0.000	0.000	0.016	0.017	0.026	0.020	2.995	0.016	0.063	316	2384	100	87	5466	5553	104	6114	6218	Error	Error	-5.973	87	5466	104	6114	145878	2493453	0.175	11.582	0	0	0
1	15	13	"A78"	"A78"	17880	57205	100	438	461	171	37	355	355	388	262	67	20	0	0	7322	7852	2308	29	1775	1775	1827	399	21	100	99	0	0.000	0.000	0.000	0.000	0.000	0.000	0.000	0.000	0.000	0.000	0.000	0.000	0.000	0.000	0.015	0.017	0.024	0.022	2.745	0.015	0.037	316	2384	100	83	5547	5630	106	6077	6183	Error	Error	-6.062	83	5547	106	6077	145539	2481240	0.279	15.100	0	0	0
1	16	13	"A79"	"A79"	18180	57200	100	434	482	257	53	368	368	418	946	226	1	0	0	7156	6759	3155	46	1753	1753	1836	601	32	84	79	0	0.000	0.000	0.000	0.000	0.000	0.000	0.000	0.000	0.000	0.000	0.000	0.000	0.000	0.000	0.012	0.023	0.031	0.033	4.414	0.018	0.052	316	2384	100	66	5403	5469	114	5006	5120	Error	Error	-6.355	66	5403	114	5006	152164	2135732	0.068	8.191	0	0	0
1	17	13	"A79"	"A79"	18480	57200	100	420	445	180	40	374	374	530	2349	443	0	0	0	6977	7233	2624	36	1782	1782	2004	2623	130	90	49	0	0.000	0.000	0.000	0.000	0.000	0.000	0.000	0.000	0.000	0.000	0.000	0.000	0.000	0.000	0.009	0.013	0.028	0.023	3.079	0.011	0.023	316	2384	100	46	5195	5241	71	5451	5522	Error	Error	-6.819	46	5195	71	5451	140662	2285646	-0.036	1.994	0	0	0
1	18	13	"A79"	"A79"	18780	57195	100	473	489	197	40	401	401	430	321	74	13	0	0	6567	6983	2911	41	1839	1839	1968	748	38	97	96	0	0.000	0.000	0.000	0.000	0.000	0.000	0.000	0.000	0.000	0.000	0.000	0.000	0.000	0.000	0.015	0.017	0.033	0.031	3.111	0.016	0.026	316	2384	100	72	4728	4800	88	5144	5232	Error	Error	-6.037	72	4728	88	5144	154574	2206585	0.184	6.705	0	0	0
1	1	14	"A80"	"A80"	13680	57500	100	449	458	188	41	335	335	355	172	48	37	12	0	8154	8112	4127	50	1674	1674	1749	1017	58	90	86	0	0.000	0.000	0.000	0.000	0.000	0.000	0.000	0.000	0.000	0.000	0.000	0.000	0.000	0.000	0.018	0.019	0.027	0.026	3.719	0.016	0.103	316	2384	100	114	6480	6594	123	6438	6561	Error	Error	-5.829	114	6480	123	6438	144748	2563257	0.599	6.257	0	0	0
1	2	14	"A80"	"A80"	13980	57500	100	404	434	192	44	336	336	363	242	66	18	3	0	7452	7587	2747	36	1795	1795	2141	1606	75	97	86	0	0.000	0.000	0.000	0.000	0.000	0.000	0.000	0.000	0.000	0.000	0.000	0.000	0.000	0.000	0.012	0.017	0.025	0.022	3.196	0.013	0.058	316	2384	100	68	5657	5725	98	5792	5890	Error	Error	-6.378	68	5657	98	5792	137231	2397531	0.293	3.391	0	0	0
1	3	14	"A80"	"A80"	14280	57500	105	416	454	246	54	346	346	387	364	94	8	1	0	7682	7723	1922	24	1769	1769	1908	1262	66	98	97	0	0.000	0.000	0.000	0.000	0.000	0.000	0.000	0.000	0.000	0.000	0.000	0.000	0.000	0.000	0.012	0.018	0.025	0.022	3.279	0.011	0.017	316	2572	100	70	5913	5983	108	5954	6062	Error	Error	-6.400	70	5913	108	5954	143604	2440589	0.184	4.608	0	0	0
1	4	14	"A81"	"A81"	14585	57500	90	442	473	201	42	338	338	365	205	56	32	10	0	10121	10104	2254	22	1785	1785	1876	684	36	100	100	0	0.000	0.000	0.000	0.000	0.000	0.000	0.000	0.000	0.000	0.000	0.000	0.000	0.000	0.000	0.012	0.016	0.023	0.018	3.051	0.013	0.068	256	1924	100	104	8336	8440	135	8319	8454	Error	Error	-6.325	104	8336	135	8319	121069	2586511	0.527	12.029	0	0	0
1	5	14	"A81"	"A81"	14880	57500	100	429	445	201	45	338	338	365	209	57	27	3	0	8419	8584	2276	26	1724	1724	1841	1164	63	99	98	0	0.000	0.000	0.000	0.000	0.000	0.000	0.000	0.000	0.000	0.000	0.000	0.000	0.000	0.000	0.014	0.016	0.025	0.020	2.857	0.011	0.030	316	2384	100	91	6695	6786	107	6860	6967	Error	Error	-6.201	91	6695	107	6860	140526	2712517	0.383	5.793	0	0	0
1	6	14	"A81"	"A81"	15180	57505	105	417	441	196	44	358	358	430	1413	328	0	0	0	8015	8462	2747	32	1783	1783	1939	890	45	100	100	0	0.000	0.000	0.000	0.000	0.000	0.000	0.000	0.000	0.000	0.000	0.000	0.000	0.000	0.000	0.009	0.012	0.022	0.020	2.719	0.011	0.038	316	2572	100	59	6232	6291	83	6679	6762	Error	Error	-6.723	59	6232	83	6679	139283	2673849	0.008	7.329	0	0	0
1	7	14	"A82"	"A82"	15480	57505	100	387	424	182	42	334	334	365	241	66	18	3	0	6932	6783	2841	41	1729	1729	1816	604	33	90	86	0	0.000	0.000	0.000	0.000	0.000	0.000	0.000	0.000	0.000	0.000	0.000	0.000	0.000	0.000	0.010	0.018	0.032	0.031	3.596	0.016	0.067	316	2384	100	53	5203	5256	90	5054	5144	Error	Error	-6.617	53	5203	90	5054	133924	2143313	0.245	8.224	0	0	0
1	8	14	"A82"	"A82"	15785	57505	105	432	478	347	72	351	351	373	196	52	29	8	0	7821	8811	5075	57	1815	1815	2008	1161	57	100	99	0	0.000	0.000	0.000	0.000	0.000	0.000	0.000	0.000	0.000	0.000	0.000	0.000	0.000	0.000	0.013	0.018	0.023	0.021	2.960	0.037	0.307	316	2572	100	81	6006	6087	127	6996	7123	Error	Error	-6.212	81	6006	127	6996	151127	2784312	0.536	5.860	0	0	0
1	9	14	"A82"	"A82"	16085	57500	95	430	449	188	41	349	349	373	207	55	26	5	0	8585	8696	2635	30	1796	1796	1936	1043	53	100	99	0	0.000	0.000	0.000	0.000	0.000	0.000	0.000	0.000	0.000	0.000	0.000	0.000	0.000	0.000	0.012	0.014	0.022	0.020	2.772	0.012	0.036	256	2088	100	81	6789	6870	100	6900	7000	Error	Error	-6.389	81	6789	100	6900	114860	2226118	0.367	6.481	0	0	0
1	10	14	"A83"	"A83"	16380	57500	100	412	439	199	45	349	349	373	198	53	25	6	0	7349	7124	2871	40	1766	1766	1854	1035	55	85	81	0	0.000	0.000	0.000	0.000	0.000	0.000	0.000	0.000	0.000	0.000	0.000	0.000	0.000	0.000	0.011	0.017	0.030	0.031	3.811	0.011	0.025	316	2384	100	63	5583	5646	90	5358	5448	Error	Error	-6.470	63	5583	90	5358	138622	2251138	0.333	5.092	0	0	0
1	11	14	"A83"	"A83"	16680	57500	100	398	421	184	43	353	353	380	242	63	15	2	0	6354	6576	2162	32	1725	1725	1876	1084	57	96	93	0	0.000	0.000	0.000	0.000	0.000	0.000	0.000	0.000	0.000	0.000	0.000	0.000	0.000	0.000	0.010	0.014	0.028	0.027	3.316	0.012	0.009	316	2384	100	45	4629	4674	68	4851	4919	Error	Error	-6.685	45	4629	68	4851	132917	2077983	0.169	4.336	0	0	0
1	12	14	"A83"	"A83"	16985	57505	105	397	413	167	40	346	346	375	254	67	14	0	0	6362	6502	1875	28	1747	1747	1826	633	34	100	100	0	0.000	0.000	0.000	0.000	0.000	0.000	0.000	0.000	0.000	0.000	0.000	0.000	0.000	0.000	0.011	0.014	0.032	0.027	2.442	0.012	0.011	316	2572	100	51	4615	4666	67	4755	4822	Error	Error	-6.500	51	4615	67	4755	130352	2054783	0.150	7.387	0	0	0
1	13	14	"A84"	"A84"	17280	57500	100	474	491	316	64	348	348	378	504	133	5	0	0	6849	7026	2999	42	1812	1812	1889	809	42	87	84	0	0.000	0.000	0.000	0.000	0.000	0.000	0.000	0.000	0.000	0.000	0.000	0.000	0.000	0.000	0.025	0.027	0.033	0.036	4.058	0.024	0.065	316	2384	100	126	5037	5163	143	5214	5357	Error	Error	-5.321	126	5037	143	5214	155183	2220126	0.224	6.350	0	0	0
1	14	14	"A84"	"A84"	17580	57500	100	417	455	225	49	345	345	391	470	120	3	0	0	6529	7024	2234	31	1788	1788	1880	776	41	97	97	0	0.000	0.000	0.000	0.000	0.000	0.000	0.000	0.000	0.000	0.000	0.000	0.000	0.000	0.000	0.015	0.021	0.030	0.025	3.318	0.013	0.017	316	2384	100	72	4741	4813	110	5236	5346	Error	Error	-6.041	72	4741	110	5236	143656	2219568	0.136	6.629	0	0	0
1	15	14	"A84"	"A84"	17885	57505	100	445	544	855	157	357	357	404	547	135	4	0	0	6545	7062	2293	32	1775	1775	1853	1252	67	97	94	0	0.000	0.000	0.000	0.000	0.000	0.000	0.000	0.000	0.000	0.000	0.000	0.000	0.000	0.000	0.018	0.035	0.031	0.028	3.521	0.028	0.007	316	2384	100	88	4770	4858	187	5287	5474	Error	Error	-5.760	88	4770	187	5287	171986	2231749	0.256	4.161	0	0	0
1	16	14	"A85"	"A85"	18180	57500	100	401	431	193	44	364	364	415	1291	311	0	0	0	5749	5499	2193	39	1768	1768	1818	463	25	89	84	0	0.000	0.000	0.000	0.000	0.000	0.000	0.000	0.000	0.000	0.000	0.000	0.000	0.000	0.000	0.009	0.018	0.034	0.031	3.970	0.016	0.027	316	2384	100	37	3981	4018	67	3731	3798	Error	Error	-6.749	37	3981	67	3731	136190	1737764	0.012	7.950	0	0	0
1	17	14	"A85"	"A85"	18480	57500	100	417	472	322	68	365	365	408	420	102	6	2	0	5060	5487	2046	37	1779	1779	1841	628	34	99	95	0	0.000	0.000	0.000	0.000	0.000	0.000	0.000	0.000	0.000	0.000	0.000	0.000	0.000	0.000	0.016	0.029	0.041	0.035	3.545	0.015	0.008	316	2384	100	52	3281	3333	107	3708	3815	Error	Error	-5.979	52	3281	107	3708	149208	1733760	0.152	5.806	0	0	0
1	18	14	"A85"	"A85"	18785	57505	110	394	444	382	86	381	381	413	286	69	10	1	0	4899	5076	1504	29	1837	1837	1898	738	38	97	94	0	0.000	0.000	0.000	0.000	0.000	0.000	0.000	0.000	0.000	0.000	0.000	0.000	0.000	0.000	0.004	0.019	0.050	0.043	3.479	0.014	0.006	392	2896	100	13	3062	3075	63	3239	3302	Error	Error	-7.880	13	3062	63	3239	174072	1989696	0.108	4.306	0	0	0
1	1	15	"A86"	"A86"	13685	57805	95	435	460	194	42	345	345	373	350	93	12	1	0	8656	8812	2676	30	1739	1739	1811	1030	56	100	100	0	0.000	0.000	0.000	0.000	0.000	0.000	0.000	0.000	0.000	0.000	0.000	0.000	0.000	0.000	0.013	0.016	0.024	0.017	3.408	0.011	0.035	256	2088	100	90	6917	7007	115	7073	7188	Error	Error	-6.264	90	6917	115	7073	117787	2255903	0.249	6.797	0	0	0
1	2	15	"A86"	"A86"	13980	57805	100	397	414	170	41	342	342	367	211	57	19	3	0	6995	6978	2042	29	1764	1764	1994	1193	59	98	93	0	0.000	0.000	0.000	0.000	0.000	0.000	0.000	0.000	0.000	0.000	0.000	0.000	0.000	0.000	0.011	0.014	0.027	0.023	3.144	0.013	0.048	316	2384	100	55	5231	5286	72	5214	5286	Error	Error	-6.572	55	5231	72	5214	130942	2204964	0.223	4.178	0	0	0
1	3	15	"A86"	"A86"	14280	57805	100	403	423	205	48	341	341	375	339	90	8	1	0	6735	6905	2072	30	1721	1721	1783	875	49	97	95	0	0.000	0.000	0.000	0.000	0.000	0.000	0.000	0.000	0.000	0.000	0.000	0.000	0.000	0.000	0.012	0.016	0.027	0.025	2.953	0.011	0.026	316	2384	100	62	5014	5076	82	5184	5266	Error	Error	-6.338	62	5014	82	5184	133547	2182084	0.142	5.854	0	0	0
1	4	15	"A87"	"A87"	14585	57805	95	422	442	205	46	341	341	401	823	205	0	0	0	7399	7436	1607	21	1735	1735	1787	518	28	100	100	0	0.000	0.000	0.000	0.000	0.000	0.000	0.000	0.000	0.000	0.000	0.000	0.000	0.000	0.000	0.014	0.018	0.031	0.024	3.042	0.018	0.004	256	2088	100	81	5664	5745	101	5701	5802	Error	Error	-6.128	81	5664	101	5701	113268	1903511	0.050	10.905	0	0	0
1	5	15	"A87"	"A87"	14885	57805	100	409	463	520	112	343	343	390	785	201	0	0	0	7230	6900	2542	36	1732	1732	1837	682	37	89	86	0	0.000	0.000	0.000	0.000	0.000	0.000	0.000	0.000	0.000	0.000	0.000	0.000	0.000	0.000	0.012	0.023	0.030	0.034	4.759	0.014	0.015	316	2384	100	66	5498	5564	120	5168	5288	Error	Error	-6.380	66	5498	120	5168	146321	2180280	0.093	7.424	0	0	0
1	6	15	"A87"	"A87"	15185	57800	100	384	430	414	96	332	332	358	187	52	24	6	0	6189	6305	1654	26	1757	1757	1847	576	31	99	97	0	0.000	0.000	0.000	0.000	0.000	0.000	0.000	0.000	0.000	0.000	0.000	0.000	0.000	0.000	0.012	0.022	0.033	0.028	3.109	0.022	0.038	316	2384	100	52	4432	4484	98	4548	4646	Error	Error	-6.413	52	4432	98	4548	135987	1992233	0.385	7.740	0	0	0
1	7	15	"A88"	"A88"	15485	57800	100	388	419	179	42	336	336	360	221	61	21	3	0	6628	6259	2703	43	1719	1719	1782	487	27	85	81	0	0.000	0.000	0.000	0.000	0.000	0.000	0.000	0.000	0.000	0.000	0.000	0.000	0.000	0.000	0.011	0.018	0.032	0.034	4.677	0.017	0.054	316	2384	100	52	4909	4961	83	4540	4623	Error	Error	-6.561	52	4909	83	4540	132345	1977793	0.267	9.193	0	0	0
1	8	15	"A88"	"A88"	15790	57805	105	406	439	208	47	355	355	376	205	54	22	4	0	6817	7474	2165	28	1839	1839	1937	853	44	100	100	0	0.000	0.000	0.000	0.000	0.000	0.000	0.000	0.000	0.000	0.000	0.000	0.000	0.000	0.000	0.010	0.015	0.027	0.022	2.985	0.010	0.019	316	2572	100	51	4978	5029	84	5635	5719	Error	Error	-6.609	51	4978	84	5635	138877	2361655	0.307	6.491	0	0	0
1	9	15	"A88"	"A88"	16090	57805	100	432	449	178	39	349	349	463	1378	297	0	0	0	6818	7070	1965	27	1758	1758	1880	1205	64	99	95	0	0.000	0.000	0.000	0.000	0.000	0.000	0.000	0.000	0.000	0.000	0.000	0.000	0.000	0.000	0.016	0.019	0.030	0.026	2.904	0.412	0.229	316	2384	100	83	5060	5143	100	5312	5412	Error	Error	-5.930	83	5060	100	5312	141979	2234148	-0.010	4.307	0	0	0
1	10	15	"A89"	"A89"	16395	57805	90	406	430	179	41	357	357	402	625	155	0	0	0	6629	6648	1306	19	1715	1715	1758	426	24	100	100	0	0.000	0.000	0.000	0.000	0.000	0.000	0.000	0.000	0.000	0.000	0.000	0.000	0.000	0.000	0.010	0.015	0.029	0.021	3.464	0.028	0.004	256	1924	100	49	4914	4963	73	4933	5006	Error	Error	-6.648	49	4914	73	4933	110055	1701899	0.045	11.479	0	0	0
1	11	15	"A89"	"A89"	16690	57805	100	408	448	292	65	344	344	374	241	64	16	3	0	5559	5741	1654	28	1722	1722	1769	799	45	99	96	0	0.000	0.000	0.000	0.000	0.000	0.000	0.000	0.000	0.000	0.000	0.000	0.000	0.000	0.000	0.017	0.026	0.038	0.034	3.204	0.021	0.031	316	2384	100	64	3837	3901	104	4019	4123	Error	Error	-5.906	64	3837	104	4019	141673	1814239	0.307	4.971	0	0	0
1	12	15	"A89"	"A89"	16990	57805	100	382	407	172	42	365	365	424	313	73	8	0	0	5329	5456	1693	31	1747	1747	1844	576	31	99	98	0	0.000	0.000	0.000	0.000	0.000	0.000	0.000	0.000	0.000	0.000	0.000	0.000	0.000	0.000	0.005	0.011	0.036	0.029	3.335	0.029	0.020	316	2384	100	17	3582	3599	42	3709	3751	Error	Error	-7.719	17	3582	42	3709	128729	1724216	-0.054	6.271	0	0	0
1	13	15	"A90"	"A90"	17290	57805	95	469	499	246	49	365	365	396	236	59	29	6	0	6525	6558	1628	24	1820	1820	1857	434	23	100	100	0	0.000	0.000	0.000	0.000	0.000	0.000	0.000	0.000	0.000	0.000	0.000	0.000	0.000	0.000	0.022	0.028	0.039	0.032	3.120	0.023	0.033	256	2088	100	104	4705	4809	134	4738	4872	Error	Error	-5.500	104	4705	134	4738	127821	1678857	0.436	10.832	0	0	0
1	14	15	"A90"	"A90"	17585	57805	105	422	428	178	41	355	355	386	226	58	15	3	0	4466	5020	1722	34	1758	1758	1801	379	21	100	99	0	0.000	0.000	0.000	0.000	0.000	0.000	0.000	0.000	0.000	0.000	0.000	0.000	0.000	0.000	0.025	0.022	0.041	0.037	2.971	0.011	0.012	316	2572	100	67	2708	2775	73	3262	3335	Error	Error	-5.337	67	2708	73	3262	135275	1586476	0.186	8.493	0	0	0
1	15	15	"A90"	"A90"	17885	57800	110	386	442	324	73	355	355	435	1204	276	0	0	0	4548	4904	2035	41	1760	1760	1785	363	20	96	93	0	0.000	0.000	0.000	0.000	0.000	0.000	0.000	0.000	0.000	0.000	0.000	0.000	0.000	0.000	0.011	0.028	0.048	0.045	3.673	0.143	0.003	392	2896	100	31	2788	2819	87	3144	3231	Error	Error	-6.491	31	2788	87	3144	173305	1922384	0.006	8.592	0	0	0
1	16	15	"A91"	"A91"	18180	57800	100	416	422	196	46	359	359	413	760	184	0	0	0	4382	4562	2758	60	1780	1780	1825	465	25	82	79	0	0.000	0.000	0.000	0.000	0.000	0.000	0.000	0.000	0.000	0.000	0.000	0.000	0.000	0.000	0.022	0.023	0.048	0.055	4.622	0.014	0.012	316	2384	100	57	2602	2659	63	2782	2845	Error	Error	-5.513	57	2602	63	2782	133389	1441561	0.012	5.886	0	0	0
1	17	15	"A91"	"A91"	18480	57805	110	430	466	208	44	368	368	419	461	110	4	0	0	4553	4979	1907	38	1797	1797	1829	424	23	97	95	0	0.000	0.000	0.000	0.000	0.000	0.000	0.000	0.000	0.000	0.000	0.000	0.000	0.000	0.000	0.022	0.031	0.053	0.042	3.570	0.051	0.024	392	2896	100	62	2756	2818	98	3182	3280	Error	Error	-5.474	62	2756	98	3182	182500	1951789	0.102	7.429	0	0	0
1	18	15	"A91"	"A91"	18780	57800	100	416	446	188	42	391	391	444	473	106	1	0	0	4383	4850	1831	37	1867	1867	1924	429	22	97	96	0	0.000	0.000	0.000	0.000	0.000	0.000	0.000	0.000	0.000	0.000	0.000	0.000	0.000	0.000	0.010	0.018	0.051	0.039	3.876	0.025	0.010	316	2384	100	25	2516	2541	55	2983	3038	Error	Error	-6.653	25	2516	55	2983	141092	1532491	0.004	6.821	0	0	0
1	1	16	"A92"	"A92"	13690	58105	90	427	453	183	40	337	337	367	298	81	16	0	0	8051	7941	1839	23	1656	1656	1694	475	28	100	99	0	0.000	0.000	0.000	0.000	0.000	0.000	0.000	0.000	0.000	0.000	0.000	0.000	0.000	0.000	0.014	0.018	0.028	0.022	2.981	0.015	0.060	256	1924	100	90	6395	6485	116	6285	6401	Error	Error	-6.151	90	6395	116	6285	115850	2032914	0.289	13.152	0	0	0
1	2	16	"A92"	"A92"	13985	58105	95	388	414	179	43	340	340	395	655	165	0	0	0	7050	7103	1874	26	1708	1708	1875	1137	60	100	97	0	0.000	0.000	0.000	0.000	0.000	0.000	0.000	0.000	0.000	0.000	0.000	0.000	0.000	0.000	0.009	0.014	0.028	0.023	3.111	0.008	0.001	256	2088	100	48	5342	5390	74	5395	5469	Error	Error	-6.798	48	5342	74	5395	105899	1818366	0.029	4.598	0	0	0
1	3	16	"A92"	"A92"	14285	58105	95	419	449	197	43	338	338	382	670	175	1	0	0	7731	7826	1984	25	1688	1688	1739	464	26	100	100	0	0.000	0.000	0.000	0.000	0.000	0.000	0.000	0.000	0.000	0.000	0.000	0.000	0.000	0.000	0.013	0.018	0.026	0.021	3.243	0.013	0.001	256	2088	100	81	6043	6124	111	6138	6249	Error	Error	-6.221	81	6043	111	6138	115055	2003426	0.100	13.119	0	0	0
1	4	16	"A93"	"A93"	14600	58100	85	414	440	193	43	336	336	363	221	60	25	5	0	7486	7487	1771	23	1744	1744	1816	681	37	100	100	0	0.000	0.000	0.000	0.000	0.000	0.000	0.000	0.000	0.000	0.000	0.000	0.000	0.000	0.000	0.014	0.018	0.029	0.026	2.692	0.015	0.054	208	1660	100	78	5742	5820	104	5743	5847	Error	Error	-6.202	78	5742	104	5743	91525	1557269	0.348	8.327	0	0	0
1	5	16	"A93"	"A93"	14890	58105	105	401	423	181	42	342	342	378	384	101	4	0	0	5794	6485	2160	33	1713	1713	1789	942	52	100	98	0	0.000	0.000	0.000	0.000	0.000	0.000	0.000	0.000	0.000	0.000	0.000	0.000	0.000	0.000	0.014	0.017	0.034	0.027	3.071	0.014	0.005	316	2572	100	59	4081	4140	81	4772	4853	Error	Error	-6.112	59	4081	81	4772	133775	2049391	0.117	4.985	0	0	0
1	6	16	"A93"	"A93"	15190	58105	105	406	447	294	65	344	344	441	1166	264	1	0	0	5481	6288	2454	39	1711	1711	1777	779	43	100	97	0	0.000	0.000	0.000	0.000	0.000	0.000	0.000	0.000	0.000	0.000	0.000	0.000	0.000	0.000	0.016	0.023	0.028	0.026	3.307	0.032	0.006	316	2572	100	62	3770	3832	103	4577	4680	Error	Error	-5.926	62	3770	103	4577	141310	1986883	0.005	5.791	0	0	0
1	7	16	"A94"	"A94"	15490	58105	100	420	521	798	153	344	344	396	530	133	3	1	0	7267	6659	2868	43	1680	1680	1744	1098	62	83	78	0	0.000	0.000	0.000	0.000	0.000	0.000	0.000	0.000	0.000	0.000	0.000	0.000	0.000	0.000	0.014	0.036	0.034	0.034	4.798	0.078	0.053	316	2384	100	76	5587	5663	177	4979	5156	Error	Error	-6.200	76	5587	177	4979	164654	2104239	0.236	4.476	0	0	0
1	8	16	"A94"	"A94"	15790	58105	100	399	420	172	40	350	350	373	196	52	22	4	0	7397	7600	2146	28	1785	1785	1849	725	39	100	99	0	0.000	0.000	0.000	0.000	0.000	0.000	0.000	0.000	0.000	0.000	0.000	0.000	0.000	0.000	0.009	0.012	0.025	0.020	3.005	0.009	0.019	316	2384	100	49	5612	5661	70	5815	5885	Error	Error	-6.840	49	5612	70	5815	132765	2401746	0.240	7.932	0	0	0
1	9	16	"A94"	"A94"	16085	58105	100	401	426	288	67	352	352	413	763	184	0	0	0	6373	6426	1549	24	1747	1747	1797	449	24	100	100	0	0.000	0.000	0.000	0.000	0.000	0.000	0.000	0.000	0.000	0.000	0.000	0.000	0.000	0.000	0.011	0.016	0.026	0.023	3.213	0.021	0.010	316	2384	100	49	4626	4675	74	4679	4753	Error	Error	-6.561	49	4626	74	4679	134663	2030771	0.017	10.310	0	0	0
1	10	16	"A95"	"A95"	16385	58105	100	388	506	1290	254	344	344	387	541	139	2	1	0	5698	5306	2691	50	1684	1684	1766	572	32	75	69	0	0.000	0.000	0.000	0.000	0.000	0.000	0.000	0.000	0.000	0.000	0.000	0.000	0.000	0.000	0.011	0.045	0.044	0.049	6.234	0.020	0.003	316	2384	100	44	4014	4058	162	3622	3784	Error	Error	-6.511	44	4014	162	3622	159903	1676776	0.220	6.189	0	0	0
1	11	16	"A95"	"A95"	16690	58105	95	409	424	201	47	344	344	375	240	64	16	1	0	6250	6652	2413	36	1701	1701	1744	416	23	100	100	0	0.000	0.000	0.000	0.000	0.000	0.000	0.000	0.000	0.000	0.000	0.000	0.000	0.000	0.000	0.014	0.016	0.024	0.022	3.135	0.012	0.019	256	2088	100	65	4549	4614	80	4951	5031	Error	Error	-6.129	65	4549	80	4951	108558	1702799	0.204	11.798	0	0	0
1	12	16	"A95"	"A95"	16985	58100	100	440	454	223	49	356	356	395	359	90	7	0	0	5474	5608	1863	33	1750	1750	1798	422	23	96	95	0	0.000	0.000	0.000	0.000	0.000	0.000	0.000	0.000	0.000	0.000	0.000	0.000	0.000	0.000	0.023	0.025	0.040	0.035	3.245	0.022	0.008	316	2384	100	84	3724	3808	98	3858	3956	Error	Error	-5.470	84	3724	98	3858	143315	1772233	0.164	9.028	0	0	0
1	13	16	"A96"	"A96"	17290	58100	100	441	452	184	40	360	360	390	232	59	18	2	0	7391	7197	2372	32	1861	1861	1945	602	30	99	96	0	0.000	0.000	0.000	0.000	0.000	0.000	0.000	0.000	0.000	0.000	0.000	0.000	0.000	0.000	0.015	0.017	0.028	0.024	3.207	0.013	0.023	316	2384	100	81	5530	5611	92	5336	5428	Error	Error	-6.093	81	5530	92	5336	142891	2274305	0.267	8.724	0	0	0
1	14	16	"A96"	"A96"	17590	58100	100	471	481	170	35	362	362	406	311	76	14	0	0	7133	7391	2050	27	1919	1919	2062	823	39	98	97	0	0.000	0.000	0.000	0.000	0.000	0.000	0.000	0.000	0.000	0.000	0.000	0.000	0.000	0.000	0.021	0.022	0.031	0.026	3.152	0.025	0.015	316	2384	100	109	5214	5323	119	5472	5591	Error	Error	-5.580	109	5214	119	5472	152099	2335400	0.241	6.475	0	0	0
1	15	16	"A96"	"A96"	17890	58100	100	436	481	306	63	362	362	408	506	124	4	0	0	6709	7023	1914	27	1904	1904	1972	492	24	100	100	0	0.000	0.000	0.000	0.000	0.000	0.000	0.000	0.000	0.000	0.000	0.000	0.000	0.000	0.000	0.015	0.023	0.033	0.025	3.374	0.023	0.055	316	2384	100	74	4805	4879	119	5119	5238	Error	Error	-6.021	74	4805	119	5119	151945	2219197	0.144	10.266	0	0	0
1	16	16	"A97"	"A97"	18190	58100	100	443	481	191	39	358	358	396	319	80	12	0	0	5828	6120	2581	42	1852	1852	1972	759	38	88	85	0	0.000	0.000	0.000	0.000	0.000	0.000	0.000	0.000	0.000	0.000	0.000	0.000	0.000	0.000	0.021	0.029	0.036	0.036	3.768	0.077	0.003	316	2384	100	85	3976	4061	123	4268	4391	Error	Error	-5.548	85	3976	123	4268	151950	1934072	0.266	5.465	0	0	0
1	17	16	"A97"	"A97"	18490	58105	110	458	478	192	40	362	362	414	671	162	0	0	0	5866	6413	2425	37	1852	1852	1901	416	21	100	99	0	0.000	0.000	0.000	0.000	0.000	0.000	0.000	0.000	0.000	0.000	0.000	0.000	0.000	0.000	0.024	0.025	0.039	0.032	3.023	0.024	0.081	392	2896	100	96	4014	4110	116	4561	4677	Error	Error	-5.386	96	4014	116	4561	187291	2514001	0.095	10.846	0	0	0
1	18	16	"A97"	"A97"	18790	58100	100	471	532	528	99	375	375	404	323	79	16	2	0	6249	6785	2638	38	1965	1965	2082	647	31	99	98	0	0.000	0.000	0.000	0.000	0.000	0.000	0.000	0.000	0.000	0.000	0.000	0.000	0.000	0.000	0.022	0.033	0.038	0.032	3.143	0.025	0.034	316	2384	100	96	4284	4380	157	4820	4977	Error	Error	-5.480	96	4284	157	4820	168244	2144026	0.396	7.269	0	0	0
1	1	17	"A98"	"A98"	13695	58395	85	345	370	169	45	330	330	374	776	207	0	0	0	2807	2875	752	26	1674	1674	1720	886	51	62	20	0	0.000	0.000	0.000	0.000	0.000	0.000	0.000	0.000	0.000	0.000	0.000	0.000	0.000	0.000	0.013	0.033	0.110	0.112	3.744	0.034	0.010	208	1660	100	15	1133	1148	40	1201	1241	Error	Error	-6.239	15	1133	40	1201	77051	597960	-0.005	1.304	0	0	0
1	2	17	"A98"	"A98"	13990	58400	100	339	430	844	196	335	335	372	282	75	12	2	0	2298	2460	687	27	1657	1657	1715	1057	61	29	4	0	0.000	0.000	0.000	0.000	0.000	0.000	0.000	0.000	0.000	0.000	0.000	0.000	0.000	0.000	0.006	0.118	0.238	0.204	3.593	0.617	0.088	316	2384	100	4	641	645	95	803	898	Error	Error	-7.324	4	641	95	803	136019	777501	0.206	0.705	0	0	0
1	3	17	"A98"	"A98"	14285	58405	100	350	375	189	50	327	327	356	276	77	11	1	0	2319	2399	635	26	1621	1621	1642	313	19	74	54	0	0.000	0.000	0.000	0.000	0.000	0.000	0.000	0.000	0.000	0.000	0.000	0.000	0.000	0.000	0.033	0.062	0.168	0.166	4.314	0.036	0.012	316	2384	100	23	698	721	48	778	826	Error	Error	-4.924	23	698	48	778	118552	758119	0.069	2.419	0	0	0
1	4	17	"A99"	"A99"	14590	58400	100	354	374	172	45	334	334	356	182	51	18	5	0	3648	3667	1040	28	1707	1707	1734	446	25	92	83	0	0.000	0.000	0.000	0.000	0.000	0.000	0.000	0.000	0.000	0.000	0.000	0.000	0.000	0.000	0.010	0.020	0.067	0.065	3.639	0.012	0.005	316	2384	100	20	1941	1961	40	1960	2000	Error	Error	-6.601	20	1941	40	1960	118287	1158781	0.099	4.334	0	0	0
1	5	17	"A99"	"A99"	14890	58400	100	360	400	264	66	346	346	384	313	81	5	0	0	4247	4161	1057	25	1754	1754	1787	383	21	98	93	0	0.000	0.000	0.000	0.000	0.000	0.000	0.000	0.000	0.000	0.000	0.000	0.000	0.000	0.000	0.006	0.022	0.057	0.049	3.117	0.019	0.014	316	2384	100	14	2493	2507	54	2407	2461	Error	Error	-7.476	14	2493	54	2407	126255	1314861	0.051	6.198	0	0	0
1	6	17	"A99"	"A99"	15190	58400	100	364	554	2068	373	345	345	397	531	133	5	0	0	3684	3949	2429	61	1757	1757	1834	713	38	91	69	0	0.000	0.000	0.000	0.000	0.000	0.000	0.000	0.000	0.000	0.000	0.000	0.000	0.000	0.000	0.010	0.095	0.082	0.071	3.588	0.632	0.373	316	2384	100	19	1927	1946	209	2192	2401	Error	Error	-6.664	19	1927	209	2192	175154	1247841	0.296	2.966	0	0	0
1	7	17	"A100"	"A100"	15495	58405	90	417	460	237	51	344	344	390	672	172	2	0	0	4807	4990	2217	44	1718	1718	1735	364	20	99	99	0	0.000	0.000	0.000	0.000	0.000	0.000	0.000	0.000	0.000	0.000	0.000	0.000	0.000	0.000	0.024	0.035	0.053	0.043	3.454	0.022	0.036	256	1924	100	73	3089	3162	116	3272	3388	Error	Error	-5.403	73	3089	116	3272	117853	1277341	0.104	8.942	0	0	0
1	8	17	"A100"	"A100"	15795	58405	105	398	423	209	49	349	349	390	341	87	6	0	0	4448	4625	964	20	1804	1804	1899	880	46	100	88	0	0.000	0.000	0.000	0.000	0.000	0.000	0.000	0.000	0.000	0.000	0.000	0.000	0.000	0.000	0.019	0.026	0.054	0.043	2.953	0.021	0.011	316	2572	100	49	2644	2693	74	2821	2895	Error	Error	-5.754	49	2644	74	2821	133609	1461568	0.097	3.098	0	0	0
1	9	17	"A100"	"A100"	16095	58405	100	393	410	175	42	345	345	381	370	97	5	0	0	3964	4063	906	22	1702	1702	1766	1035	58	96	62	0	0.000	0.000	0.000	0.000	0.000	0.000	0.000	0.000	0.000	0.000	0.000	0.000	0.000	0.000	0.021	0.028	0.057	0.046	2.918	0.031	0.025	316	2384	100	48	2262	2310	65	2361	2426	Error	Error	-5.558	48	2262	65	2361	129638	1283933	0.078	2.219	0	0	0
1	10	17	"A101"	"A101"	16400	58405	90	361	404	489	121	339	339	394	527	133	1	0	0	3176	3259	815	25	1690	1690	1735	1003	57	76	25	0	0.000	0.000	0.000	0.000	0.000	0.000	0.000	0.000	0.000	0.000	0.000	0.000	0.000	0.000	0.015	0.041	0.068	0.065	3.546	0.038	0.004	256	1924	100	22	1486	1508	65	1569	1634	Error	Error	-6.078	22	1486	65	1569	103525	834270	0.019	1.519	0	0	0
1	11	17	"A101"	"A101"	16700	58405	95	378	411	231	56	356	356	383	193	50	15	5	0	3532	3704	1632	44	1739	1739	1762	317	17	98	88	0	0.000	0.000	0.000	0.000	0.000	0.000	0.000	0.000	0.000	0.000	0.000	0.000	0.000	0.000	0.012	0.028	0.069	0.066	3.702	0.021	0.014	256	2088	100	22	1793	1815	55	1965	2020	Error	Error	-6.349	22	1793	55	1965	105298	948184	0.145	6.126	0	0	0
1	12	17	"A101"	"A101"	16990	58400	100	361	393	196	49	347	347	388	362	93	5	0	0	2591	2640	601	22	1728	1728	1753	358	20	80	58	0	0.000	0.000	0.000	0.000	0.000	0.000	0.000	0.000	0.000	0.000	0.000	0.000	0.000	0.000	0.016	0.050	0.158	0.142	4.617	0.057	0.001	316	2384	100	14	863	877	46	912	958	Error	Error	-5.946	14	863	46	912	124161	834237	0.014	2.478	0	0	0
1	13	17	"A102"	"A102"	17290	58400	100	334	365	181	49	349	349	402	527	131	0	0	0	3195	3099	808	26	1726	1726	1761	508	28	84	70	0	0.000	0.000	0.000	0.000	0.000	0.000	0.000	0.000	0.000	0.000	0.000	0.000	0.000	0.000	-0.010	0.012	0.087	0.094	4.294	0.014	0.001	316	2384	100	-15	1469	1454	16	1373	1389	Error	Error	Error	-15	1469	16	1373	115452	979371	-0.070	2.634	0	0	0
1	14	17	"A102"	"A102"	17590	58400	100	428	575	1190	206	375	375	439	654	148	3	1	0	3406	3756	1375	36	1893	1893	1981	576	29	85	64	0	0.000	0.000	0.000	0.000	0.000	0.000	0.000	0.000	0.000	0.000	0.000	0.000	0.000	0.000	0.035	0.107	0.077	0.086	4.189	0.105	0.024	316	2384	100	53	1513	1566	200	1863	2063	Error	Error	-4.835	53	1513	200	1863	181663	1186742	0.208	3.082	0	0	0
1	15	17	"A102"	"A102"	17890	58405	90	385	421	206	48	366	366	417	532	127	1	0	0	3807	3880	890	22	1831	1831	1866	369	19	99	95	0	0.000	0.000	0.000	0.000	0.000	0.000	0.000	0.000	0.000	0.000	0.000	0.000	0.000	0.000	0.010	0.027	0.069	0.058	2.905	0.037	0.005	256	1924	100	19	1976	1995	55	2049	2104	Error	Error	-6.700	19	1976	55	2049	107722	993248	0.008	5.458	0	0	0
1	16	17	"A103"	"A103"	18195	58405	105	420	452	385	85	370	370	408	261	63	12	2	0	3857	3933	699	17	1826	1826	1868	497	26	99	97	0	0.000	0.000	0.000	0.000	0.000	0.000	0.000	0.000	0.000	0.000	0.000	0.000	0.000	0.000	0.025	0.039	0.056	0.053	3.305	0.020	0.003	316	2572	100	50	2031	2081	82	2107	2189	Error	Error	-5.344	50	2031	82	2107	142737	1242868	0.169	4.155	0	0	0
1	17	17	"A103"	"A103"	18495	58405	105	411	429	187	43	367	367	398	222	55	16	4	0	3313	3392	809	23	1799	1799	1823	349	19	96	90	0	0.000	0.000	0.000	0.000	0.000	0.000	0.000	0.000	0.000	0.000	0.000	0.000	0.000	0.000	0.029	0.039	0.087	0.075	3.266	0.034	0.011	316	2572	100	44	1514	1558	62	1593	1655	Error	Error	-5.105	44	1514	62	1593	135503	1071946	0.140	4.496	0	0	0
1	18	17	"A103"	"A103"	18795	58405	110	410	433	209	48	380	380	416	432	103	3	0	0	3311	3365	634	18	1799	1799	1824	321	17	97	94	0	0.000	0.000	0.000	0.000	0.000	0.000	0.000	0.000	0.000	0.000	0.000	0.000	0.000	0.000	0.020	0.034	0.085	0.070	3.262	0.038	0.007	392	2896	100	30	1512	1542	53	1566	1619	Error	Error	-5.655	30	1512	53	1566	169793	1318907	0.039	4.801	0	0	0
1	1	18	"A104"	"A104"	13695	58705	90	375	452	357	78	337	337	372	458	123	6	2	0	4918	4853	835	17	1671	1671	1732	1016	58	98	92	0	0.000	0.000	0.000	0.000	0.000	0.000	0.000	0.000	0.000	0.000	0.000	0.000	0.000	0.000	0.012	0.036	0.047	0.037	3.778	0.046	0.010	256	1924	100	38	3247	3285	115	3182	3297	Error	Error	-6.417	38	3247	115	3182	115785	1242316	0.175	3.072	0	0	0
1	2	18	"A104"	"A104"	13990	58710	105	389	434	262	60	329	329	366	259	70	16	4	0	4772	4738	2070	43	1719	1719	1809	868	47	95	79	0	0.000	0.000	0.000	0.000	0.000	0.000	0.000	0.000	0.000	0.000	0.000	0.000	0.000	0.000	0.020	0.035	0.053	0.044	4.118	0.022	0.019	316	2572	100	60	3053	3113	105	3019	3124	Error	Error	-5.669	60	3053	105	3019	137025	1497342	0.263	3.374	0	0	0
1	3	18	"A104"	"A104"	14295	58710	105	394	446	526	117	339	339	384	603	157	2	0	0	4635	4614	1030	22	1682	1682	1731	906	52	97	85	0	0.000	0.000	0.000	0.000	0.000	0.000	0.000	0.000	0.000	0.000	0.000	0.000	0.000	0.000	0.019	0.036	0.050	0.042	3.537	0.032	0.005	316	2572	100	55	2953	3008	107	2932	3039	Error	Error	-5.747	55	2953	107	2932	140941	1457939	0.103	3.182	0	0	0
1	4	18	"A105"	"A105"	14590	58705	90	384	408	188	46	329	329	373	321	86	9	1	0	4797	4827	1156	23	1714	1714	1759	464	26	100	98	0	0.000	0.000	0.000	0.000	0.000	0.000	0.000	0.000	0.000	0.000	0.000	0.000	0.000	0.000	0.018	0.025	0.044	0.038	3.302	0.042	0.037	256	1924	100	55	3083	3138	79	3113	3192	Error	Error	-5.809	55	3083	79	3113	104489	1235838	0.109	6.612	0	0	0
1	5	18	"A105"	"A105"	14885	58705	100	364	387	187	48	348	348	418	835	199	0	0	0	4342	4460	1375	30	1685	1685	1736	757	43	99	92	0	0.000	0.000	0.000	0.000	0.000	0.000	0.000	0.000	0.000	0.000	0.000	0.000	0.000	0.000	0.006	0.014	0.044	0.039	3.252	0.004	0.000	316	2384	100	16	2657	2673	39	2775	2814	Error	Error	-7.376	16	2657	39	2775	122437	1409255	-0.037	3.598	0	0	0
1	6	18	"A105"	"A105"	15190	58710	110	383	459	530	115	334	334	367	248	67	17	4	0	3730	3828	908	23	1719	1719	1744	636	36	97	84	0	0.000	0.000	0.000	0.000	0.000	0.000	0.000	0.000	0.000	0.000	0.000	0.000	0.000	0.000	0.024	0.059	0.068	0.056	3.691	0.062	0.036	392	2896	100	49	2011	2060	125	2109	2234	Error	Error	-5.359	49	2011	125	2109	180065	1500667	0.371	3.277	0	0	0
1	7	18	"A106"	"A106"	15490	58705	100	405	732	3371	460	341	341	381	412	108	8	4	0	2252	2477	824	33	1726	1726	1765	736	41	39	16	0	0.000	0.000	0.000	0.000	0.000	0.000	0.000	0.000	0.000	0.000	0.000	0.000	0.000	0.000	0.122	0.521	0.235	0.265	6.210	10.619	0.039	316	2384	100	64	526	590	391	751	1142	Error	Error	-3.039	64	526	391	751	231203	782623	0.852	0.967	0	0	0
1	8	18	"A106"	"A106"	15790	58705	100	347	393	221	56	339	339	379	381	100	4	0	0	2196	2294	576	25	1746	1746	1786	582	32	40	14	0	0.000	0.000	0.000	0.000	0.000	0.000	0.000	0.000	0.000	0.000	0.000	0.000	0.000	0.000	0.018	0.099	0.245	0.217	4.073	0.083	0.013	316	2384	100	8	450	458	54	548	602	Error	Error	-5.814	8	450	54	548	124040	724864	0.037	0.873	0	0	0
1	9	18	"A106"	"A106"	16090	58705	100	325	343	168	48	343	343	374	289	77	4	0	0	2064	2204	597	27	1682	1682	1711	344	20	53	30	0	0.000	0.000	0.000	0.000	0.000	0.000	0.000	0.000	0.000	0.000	0.000	0.000	0.000	0.000	-0.047	0.000	0.240	0.240	5.062	0.028	0.005	316	2384	100	-18	382	364	0	522	522	Error	Error	Error	-18	382	0	522	108320	696520	-0.107	1.433	0	0	0
1	10	18	"A107"	"A107"	16390	58705	100	371	409	297	72	347	347	389	405	104	3	0	0	2571	2728	1115	40	1672	1672	1725	1140	66	40	7	0	0.000	0.000	0.000	0.000	0.000	0.000	0.000	0.000	0.000	0.000	0.000	0.000	0.000	0.000	0.027	0.059	0.145	0.162	5.012	0.014	0.006	316	2384	100	24	899	923	62	1056	1118	Error	Error	-5.227	24	899	62	1056	129220	862012	0.049	0.880	0	0	0
1	11	18	"A107"	"A107"	16690	58705	100	367	398	284	71	352	352	390	337	86	5	1	0	2576	2649	690	26	1683	1683	1723	620	35	67	27	0	0.000	0.000	0.000	0.000	0.000	0.000	0.000	0.000	0.000	0.000	0.000	0.000	0.000	0.000	0.017	0.048	0.122	0.114	4.484	0.021	0.002	316	2384	100	15	893	908	46	966	1012	Error	Error	-5.896	15	893	46	966	125800	837226	0.024	1.494	0	0	0
1	12	18	"A107"	"A107"	16990	58705	100	372	407	397	97	350	350	404	679	168	0	0	0	2410	2667	832	31	1677	1677	1714	551	32	66	31	0	0.000	0.000	0.000	0.000	0.000	0.000	0.000	0.000	0.000	0.000	0.000	0.000	0.000	0.000	0.030	0.058	0.130	0.133	3.816	0.058	0.009	316	2384	100	22	733	755	57	990	1047	Error	Error	-5.058	22	733	57	990	128510	842887	0.004	1.730	0	0	0
1	13	18	"A108"	"A108"	17290	58705	100	356	379	192	50	345	345	370	206	55	13	2	0	2982	3163	1210	38	1677	1677	1701	315	18	80	73	0	0.000	0.000	0.000	0.000	0.000	0.000	0.000	0.000	0.000	0.000	0.000	0.000	0.000	0.000	0.008	0.023	0.084	0.101	4.911	0.017	0.004	316	2384	100	11	1305	1316	34	1486	1520	Error	Error	-6.890	11	1305	34	1486	119793	999498	0.044	4.641	0	0	0
1	14	18	"A108"	"A108"	17590	58705	100	382	413	241	58	363	363	435	1370	314	0	0	0	3057	3161	894	28	1756	1756	1822	749	41	75	42	0	0.000	0.000	0.000	0.000	0.000	0.000	0.000	0.000	0.000	0.000	0.000	0.000	0.000	0.000	0.015	0.036	0.095	0.086	3.924	0.038	0.020	316	2384	100	19	1301	1320	50	1405	1455	Error	Error	-6.097	19	1301	50	1405	130492	998843	-0.016	1.788	0	0	0
1	15	18	"A108"	"A108"	17890	58700	95	381	646	3483	539	364	364	413	409	99	7	1	0	3198	3277	791	24	1722	1722	1774	890	50	79	36	0	0.000	0.000	0.000	0.000	0.000	0.000	0.000	0.000	0.000	0.000	0.000	0.000	0.000	0.000	0.012	0.181	0.109	0.102	3.469	3.076	0.032	256	2088	100	17	1476	1493	282	1555	1837	Error	Error	-6.440	17	1476	282	1555	165335	838976	0.570	1.689	0	0	0
1	16	18	"A109"	"A109"	18190	58705	100	398	422	265	62	369	369	411	343	83	5	0	0	2260	2423	719	29	1804	1804	1842	599	32	42	18	0	0.000	0.000	0.000	0.000	0.000	0.000	0.000	0.000	0.000	0.000	0.000	0.000	0.000	0.000	0.064	0.086	0.218	0.259	4.728	0.029	0.005	316	2384	100	29	456	485	53	619	672	Error	Error	-3.975	29	456	53	619	133446	765781	0.032	0.970	0	0	0
1	17	18	"A109"	"A109"	18490	58705	100	388	476	671	140	360	360	424	840	198	1	1	0	2105	2194	498	22	1710	1710	1742	656	37	29	7	0	0.000	0.000	0.000	0.000	0.000	0.000	0.000	0.000	0.000	0.000	0.000	0.000	0.000	0.000	0.071	0.240	0.324	0.330	5.874	0.182	0.002	316	2384	100	28	395	423	116	484	600	Error	Error	-3.818	28	395	116	484	150372	693283	0.062	0.689	0	0	0
1	18	18	"A109"	"A109"	18790	58705	100	383	425	243	57	380	380	433	646	149	0	0	0	2238	2360	620	26	1768	1768	1813	847	46	26	7	0	0.000	0.000	0.000	0.000	0.000	0.000	0.000	0.000	0.000	0.000	0.000	0.000	0.000	0.000	0.006	0.076	0.232	0.253	5.148	0.027	0.004	316	2384	100	3	470	473	45	592	637	Error	Error	-7.292	3	470	45	592	134227	745915	-0.012	0.646	0	0	0
1	1	19	"A110"	"A110"	13700	59005	85	421	442	218	49	329	329	358	354	98	9	1	0	4772	4941	1349	27	1673	1673	1723	781	45	100	94	0	0.000	0.000	0.000	0.000	0.000	0.000	0.000	0.000	0.000	0.000	0.000	0.000	0.000	0.000	0.030	0.035	0.049	0.041	3.328	0.021	0.043	208	1660	100	92	3099	3191	113	3268	3381	Error	Error	-5.074	92	3099	113	3268	91937	1027779	0.237	4.120	0	0	0
1	2	19	"A110"	"A110"	13995	59010	100	391	444	539	121	335	335	365	236	64	17	5	0	4673	4697	1185	25	1693	1693	1712	305	17	100	98	0	0.000	0.000	0.000	0.000	0.000	0.000	0.000	0.000	0.000	0.000	0.000	0.000	0.000	0.000	0.019	0.036	0.052	0.044	3.627	0.021	0.008	316	2384	100	56	2980	3036	109	3004	3113	Error	Error	-5.734	56	2980	109	3004	140149	1484399	0.335	9.787	0	0	0
1	3	19	"A110"	"A110"	14295	59005	90	371	403	194	48	345	345	378	343	90	10	0	0	4641	4792	1504	31	1724	1724	1770	808	45	94	82	0	0.000	0.000	0.000	0.000	0.000	0.000	0.000	0.000	0.000	0.000	0.000	0.000	0.000	0.000	0.009	0.019	0.052	0.043	3.157	0.027	0.009	256	1924	100	26	2917	2943	58	3068	3126	Error	Error	-6.810	26	2917	58	3068	103268	1226633	0.073	3.740	0	0	0
1	4	19	"A111"	"A111"	14605	59000	90	352	394	310	78	339	339	394	1150	291	0	0	0	3369	3621	1162	32	1685	1685	1713	467	27	91	76	0	0.000	0.000	0.000	0.000	0.000	0.000	0.000	0.000	0.000	0.000	0.000	0.000	0.000	0.000	0.008	0.028	0.077	0.077	3.221	0.023	0.010	256	1924	100	13	1684	1697	55	1936	1991	Error	Error	-7.017	13	1684	55	1936	100837	926873	0.000	4.086	0	0	0
1	5	19	"A111"	"A111"	14895	59005	90	349	381	187	49	351	351	412	710	172	0	0	0	3272	3488	996	28	1692	1692	1738	614	35	92	64	0	0.000	0.000	0.000	0.000	0.000	0.000	0.000	0.000	0.000	0.000	0.000	0.000	0.000	0.000	-0.001	0.017	0.079	0.065	4.611	0.038	0.001	256	1924	100	-2	1580	1578	30	1796	1826	Error	Error	Error	-2	1580	30	1796	97430	892947	-0.044	2.850	0	0	0
1	6	19	"A111"	"A111"	15195	59005	100	352	374	172	45	341	341	432	1401	324	0	0	0	2790	2866	689	24	1697	1697	1736	419	24	88	66	0	0.000	0.000	0.000	0.000	0.000	0.000	0.000	0.000	0.000	0.000	0.000	0.000	0.000	0.000	0.010	0.028	0.113	0.093	4.131	1.847	0.016	316	2384	100	11	1093	1104	33	1169	1202	Error	Error	-6.635	11	1093	33	1169	118315	905602	-0.041	2.697	0	0	0
1	7	19	"A112"	"A112"	15500	59005	90	376	422	323	76	342	342	379	338	89	8	0	0	3853	3871	944	24	1741	1741	1761	368	20	99	94	0	0.000	0.000	0.000	0.000	0.000	0.000	0.000	0.000	0.000	0.000	0.000	0.000	0.000	0.000	0.016	0.038	0.066	0.058	3.659	0.050	0.029	256	1924	100	34	2112	2146	80	2130	2210	Error	Error	-5.957	34	2112	80	2130	108054	991081	0.127	5.734	0	0	0
1	8	19	"A112"	"A112"	15805	59010	100	357	383	178	46	344	344	379	302	79	6	0	0	3598	3617	847	23	1688	1688	1721	406	23	98	90	0	0.000	0.000	0.000	0.000	0.000	0.000	0.000	0.000	0.000	0.000	0.000	0.000	0.000	0.000	0.007	0.020	0.073	0.063	3.382	0.059	0.025	316	2384	100	13	1910	1923	39	1929	1968	Error	Error	-7.199	13	1910	39	1929	121130	1143114	0.013	4.670	0	0	0
1	9	19	"A112"	"A112"	16100	59005	105	433	1265	6254	494	337	337	388	453	116	12	6	0	3733	4719	7094	150	1675	1675	1727	538	31	96	83	0	0.000	0.000	0.000	0.000	0.000	0.000	0.000	0.000	0.000	0.000	0.000	0.000	0.000	0.000	0.047	0.305	0.091	0.081	3.634	0.824	0.886	316	2572	100	96	2058	2154	928	3044	3972	Error	Error	-4.422	96	2058	928	3044	399685	1491139	1.936	5.561	0	0	0
1	10	19	"A113"	"A113"	16395	59005	100	411	550	1662	302	348	348	384	289	75	12	3	0	4981	4697	1397	29	1698	1698	1734	395	22	90	87	0	0.000	0.000	0.000	0.000	0.000	0.000	0.000	0.000	0.000	0.000	0.000	0.000	0.000	0.000	0.019	0.067	0.045	0.049	4.503	0.117	0.024	316	2384	100	63	3283	3346	202	2999	3201	Error	Error	-5.704	63	3283	202	2999	173949	1484106	0.574	7.501	0	0	0
1	11	19	"A113"	"A113"	16695	59005	100	364	385	169	43	346	346	387	350	90	4	0	0	3718	3701	786	21	1695	1695	1734	345	19	96	94	0	0.000	0.000	0.000	0.000	0.000	0.000	0.000	0.000	0.000	0.000	0.000	0.000	0.000	0.000	0.009	0.019	0.060	0.052	3.483	0.010	0.000	316	2384	100	18	2023	2041	39	2006	2045	Error	Error	-6.812	18	2023	39	2006	121613	1169393	-0.006	5.701	0	0	0
1	12	19	"A113"	"A113"	17000	59005	100	384	410	178	43	360	360	413	577	139	0	0	0	4519	4555	864	18	1702	1702	1754	505	28	100	99	0	0.000	0.000	0.000	0.000	0.000	0.000	0.000	0.000	0.000	0.000	0.000	0.000	0.000	0.000	0.009	0.018	0.050	0.043	2.663	0.024	0.013	316	2384	100	24	2817	2841	50	2853	2903	Error	Error	-6.875	24	2817	50	2853	129717	1439363	-0.005	5.547	0	0	0
1	13	19	"A114"	"A114"	17300	59005	100	391	433	332	76	346	346	393	372	94	6	0	0	4257	4119	1026	24	1701	1701	1720	364	21	93	89	0	0.000	0.000	0.000	0.000	0.000	0.000	0.000	0.000	0.000	0.000	0.000	0.000	0.000	0.000	0.018	0.036	0.057	0.048	3.812	0.043	0.011	316	2384	100	45	2556	2601	87	2418	2505	Error	Error	-5.828	45	2556	87	2418	136768	1301522	0.108	6.591	0	0	0
1	14	19	"A114"	"A114"	17605	59005	105	381	416	205	49	355	355	392	378	96	6	0	0	4218	4230	794	18	1766	1766	1819	867	47	99	85	0	0.000	0.000	0.000	0.000	0.000	0.000	0.000	0.000	0.000	0.000	0.000	0.000	0.000	0.000	0.011	0.025	0.051	0.042	3.479	0.011	0.004	316	2572	100	26	2452	2478	61	2464	2525	Error	Error	-6.559	26	2452	61	2464	131492	1336703	0.063	2.781	0	0	0
1	15	19	"A114"	"A114"	17905	59005	100	377	416	262	62	360	360	408	397	97	3	0	0	4370	4405	1736	39	1758	1758	1842	1140	61	94	65	0	0.000	0.000	0.000	0.000	0.000	0.000	0.000	0.000	0.000	0.000	0.000	0.000	0.000	0.000	0.007	0.021	0.052	0.041	3.739	0.068	0.128	316	2384	100	17	2612	2629	56	2647	2703	Error	Error	-7.263	17	2612	56	2647	131448	1391933	0.020	2.248	0	0	0
1	16	19	"A115"	"A115"	18200	59000	100	375	415	231	55	346	346	379	319	84	9	1	0	3082	3341	1521	45	1696	1696	1730	555	32	74	56	0	0.000	0.000	0.000	0.000	0.000	0.000	0.000	0.000	0.000	0.000	0.000	0.000	0.000	0.000	0.021	0.042	0.092	0.106	4.842	0.048	0.067	316	2384	100	29	1386	1415	69	1645	1714	Error	Error	-5.579	29	1386	69	1645	131127	1055795	0.113	2.903	0	0	0
1	17	19	"A115"	"A115"	18500	59000	100	422	514	732	142	370	370	418	806	192	1	1	0	2822	2916	804	27	1754	1754	1788	627	35	71	40	0	0.000	0.000	0.000	0.000	0.000	0.000	0.000	0.000	0.000	0.000	0.000	0.000	0.000	0.000	0.049	0.124	0.117	0.128	4.298	0.155	0.034	316	2384	100	52	1068	1120	144	1162	1306	Error	Error	-4.360	52	1068	144	1162	162464	921507	0.119	1.799	0	0	0
1	18	19	"A115"	"A115"	18800	59000	100	399	513	703	137	387	387	441	552	125	5	2	0	2060	2561	1219	47	1853	1853	1897	540	28	39	28	0	0.000	0.000	0.000	0.000	0.000	0.000	0.000	0.000	0.000	0.000	0.000	0.000	0.000	0.000	0.058	0.178	0.269	0.276	5.323	0.515	0.055	316	2384	100	12	207	219	126	708	834	Error	Error	-4.109	12	207	126	708	162235	809327	0.130	1.230	0	0	0
1	1	20	"A116"	"A116"	13700	59310	105	403	446	292	65	343	343	389	522	134	3	0	0	4458	4513	1386	30	1728	1728	1790	969	54	98	79	0	0.000	0.000	0.000	0.000	0.000	0.000	0.000	0.000	0.000	0.000	0.000	0.000	0.000	0.000	0.022	0.037	0.057	0.049	2.994	0.038	0.054	316	2572	100	60	2730	2790	103	2785	2888	Error	Error	-5.508	60	2730	103	2785	140982	1426079	0.109	2.810	0	0	0
1	2	20	"A116"	"A116"	14005	59310	110	435	469	240	51	344	344	390	478	122	4	1	0	4736	4794	1028	21	1761	1761	1815	875	48	99	90	0	0.000	0.000	0.000	0.000	0.000	0.000	0.000	0.000	0.000	0.000	0.000	0.000	0.000	0.000	0.031	0.041	0.057	0.048	2.982	0.027	0.003	392	2896	100	91	2975	3066	125	3033	3158	Error	Error	-5.031	91	2975	125	3033	183769	1879339	0.165	3.405	0	0	0
1	3	20	"A116"	"A116"	14305	59310	110	463	643	1321	205	349	349	400	440	110	9	3	0	4438	4579	1300	28	1757	1757	1804	603	33	99	95	0	0.000	0.000	0.000	0.000	0.000	0.000	0.000	0.000	0.000	0.000	0.000	0.000	0.000	0.000	0.043	0.104	0.071	0.061	3.361	0.153	0.053	392	2896	100	114	2681	2795	294	2822	3116	Error	Error	-4.556	114	2681	294	2822	252157	1794932	0.552	4.602	0	0	0
1	4	20	"A117"	"A117"	14600	59305	100	348	374	164	43	350	350	395	488	123	1	0	0	2058	2188	642	29	1689	1689	1721	407	23	48	20	0	0.000	0.000	0.000	0.000	0.000	0.000	0.000	0.000	0.000	0.000	0.000	0.000	0.000	0.000	-0.005	0.048	0.274	0.262	4.704	0.107	0.066	316	2384	100	-2	369	367	24	499	523	Error	Error	Error	-2	369	24	499	118294	691473	-0.043	1.147	0	0	0
1	5	20	"A117"	"A117"	14900	59305	100	341	369	165	44	338	338	365	187	51	17	3	0	2037	2197	613	27	1696	1696	1723	444	25	40	20	0	0.000	0.000	0.000	0.000	0.000	0.000	0.000	0.000	0.000	0.000	0.000	0.000	0.000	0.000	0.009	0.062	0.229	0.270	5.047	0.061	0.020	316	2384	100	3	341	344	31	501	532	Error	Error	-6.829	3	341	31	501	116582	694308	0.021	1.068	0	0	0
1	6	20	"A117"	"A117"	15200	59305	100	351	365	160	43	342	342	377	301	79	5	0	0	2209	2278	503	22	1743	1743	1768	653	36	37	9	0	0.000	0.000	0.000	0.000	0.000	0.000	0.000	0.000	0.000	0.000	0.000	0.000	0.000	0.000	0.019	0.043	0.232	0.236	4.428	0.312	0.008	316	2384	100	9	466	475	23	535	558	Error	Error	-5.694	9	466	23	535	115390	719892	-0.040	0.781	0	0	0
1	7	20	"A118"	"A118"	15505	59305	85	398	463	450	97	338	338	372	281	75	12	2	0	3984	4047	1058	26	1725	1725	1748	305	17	100	96	0	0.000	0.000	0.000	0.000	0.000	0.000	0.000	0.000	0.000	0.000	0.000	0.000	0.000	0.000	0.027	0.054	0.055	0.049	3.219	0.055	0.033	208	1660	100	60	2259	2319	125	2322	2447	Error	Error	-5.235	60	2259	125	2322	96366	841854	0.324	7.538	0	0	0
1	8	20	"A118"	"A118"	15800	59310	95	381	406	163	40	356	356	386	410	106	2	0	0	4304	4363	1289	29	1777	1777	1811	455	25	98	89	0	0.000	0.000	0.000	0.000	0.000	0.000	0.000	0.000	0.000	0.000	0.000	0.000	0.000	0.000	0.010	0.019	0.047	0.042	3.715	0.010	0.003	256	2088	100	25	2527	2552	50	2586	2636	Error	Error	-6.659	25	2527	50	2586	104062	1116833	0.049	5.609	0	0	0
1	9	20	"A118"	"A118"	16100	59305	100	330	366	230	62	344	344	396	431	108	1	0	0	3217	3530	1530	43	1726	1726	1758	400	22	94	79	0	0.000	0.000	0.000	0.000	0.000	0.000	0.000	0.000	0.000	0.000	0.000	0.000	0.000	0.000	-0.009	0.012	0.072	0.074	4.522	0.027	0.007	316	2384	100	-14	1491	1477	22	1804	1826	Error	Error	Error	-14	1491	22	1804	115699	1115327	-0.070	4.430	0	0	0
1	10	20	"A119"	"A119"	16400	59305	100	370	401	236	58	346	346	385	461	119	1	0	0	2581	2958	1297	43	1683	1683	1701	287	16	78	64	0	0.000	0.000	0.000	0.000	0.000	0.000	0.000	0.000	0.000	0.000	0.000	0.000	0.000	0.000	0.027	0.043	0.118	0.124	4.925	0.037	0.021	316	2384	100	24	898	922	55	1275	1330	Error	Error	-5.226	24	898	55	1275	126572	934726	0.035	4.380	0	0	0
1	11	20	"A119"	"A119"	16705	59305	95	374	408	188	46	340	340	369	208	56	20	5	0	3190	3684	1513	41	1705	1705	1723	442	25	91	72	0	0.000	0.000	0.000	0.000	0.000	0.000	0.000	0.000	0.000	0.000	0.000	0.000	0.000	0.000	0.023	0.034	0.093	0.082	3.395	0.028	0.021	256	2088	100	34	1485	1519	68	1979	2047	Error	Error	-5.449	34	1485	68	1979	104460	943078	0.188	4.437	0	0	0
1	12	20	"A119"	"A119"	17000	59305	100	395	437	443	101	373	373	1329	7129	536	0	0	0	2986	3363	1374	40	1754	1754	2999	7639	254	0	0	0	0.000	0.000	0.000	0.000	0.000	0.000	0.000	0.000	0.000	0.000	0.000	0.000	0.000	0.000	0.018	0.040	0.084	0.080	4.871	0.935	0.880	316	2384	100	22	1232	1254	64	1609	1673	Error	Error	-5.807	22	1232	64	1609	138175	1062692	-0.125	0.048	0	0	0
1	13	20	"A120"	"A120"	17300	59305	100	349	373	160	42	339	339	366	240	65	10	1	0	2365	2664	972	36	1725	1725	1760	607	34	53	31	0	0.000	0.000	0.000	0.000	0.000	0.000	0.000	0.000	0.000	0.000	0.000	0.000	0.000	0.000	0.016	0.036	0.144	0.140	4.921	0.027	0.011	316	2384	100	10	640	650	34	939	973	Error	Error	-6.000	10	640	34	939	117767	841891	0.029	1.489	0	0	0
1	14	20	"A120"	"A120"	17600	59305	100	375	452	543	120	338	338	365	200	54	20	6	0	2280	2511	951	37	1690	1690	1728	395	22	61	40	0	0.000	0.000	0.000	0.000	0.000	0.000	0.000	0.000	0.000	0.000	0.000	0.000	0.000	0.000	0.063	0.139	0.196	0.195	5.421	0.052	0.009	316	2384	100	37	590	627	114	821	935	Error	Error	-3.995	37	590	114	821	142733	793344	0.435	1.982	0	0	0
1	15	20	"A120"	"A120"	17900	59305	100	368	389	157	40	363	363	399	302	75	6	0	0	2288	2544	844	33	1761	1761	1784	428	23	57	33	0	0.000	0.000	0.000	0.000	0.000	0.000	0.000	0.000	0.000	0.000	0.000	0.000	0.000	0.000	0.009	0.033	0.199	0.209	4.199	0.069	0.036	316	2384	100	5	527	532	26	783	809	Error	Error	-6.720	5	527	26	783	122894	803840	-0.033	1.776	0	0	0
1	16	20	"A121"	"A121"	18200	59305	100	412	418	166	39	371	371	407	316	77	6	0	0	5413	5206	2013	38	1786	1786	1829	434	23	90	84	0	0.000	0.000	0.000	0.000	0.000	0.000	0.000	0.000	0.000	0.000	0.000	0.000	0.000	0.000	0.011	0.014	0.041	0.044	3.432	0.012	0.010	316	2384	100	41	3627	3668	47	3420	3467	Error	Error	-6.467	41	3627	47	3420	132111	1645248	0.035	7.781	0	0	0
1	17	20	"A121"	"A121"	18505	59300	100	412	450	236	52	381	381	568	2585	455	0	0	0	4224	4304	984	22	1828	1828	2116	3652	172	10	0	0	0.000	0.000	0.000	0.000	0.000	0.000	0.000	0.000	0.000	0.000	0.000	0.000	0.000	0.000	0.013	0.028	0.052	0.048	3.519	0.693	0.803	316	2384	100	31	2396	2427	69	2476	2545	Error	Error	-6.272	31	2396	69	2476	142161	1360111	-0.046	0.599	0	0	0
1	18	20	"A121"	"A121"	18795	59305	105	449	468	175	37	416	416	468	731	156	0	0	0	6094	6010	1272	21	2003	2003	2067	635	30	100	99	0	0.000	0.000	0.000	0.000	0.000	0.000	0.000	0.000	0.000	0.000	0.000	0.000	0.000	0.000	0.008	0.013	0.035	0.030	2.915	0.077	0.014	316	2572	100	33	4091	4124	52	4007	4059	Error	Error	-6.954	33	4091	52	4007	147933	1899199	0.000	6.209	0	0	0
1	1	21	"Blank"	"Blank"	13700	59605	100	337	366	191	52	347	347	373	234	62	8	1	0	1803	1815	295	16	1734	1734	1804	1297	71	0	0	0	0.000	0.000	0.000	0.000	0.000	0.000	0.000	0.000	0.000	0.000	0.000	0.000	0.000	0.000	-0.145	0.235	0.466	0.499	4.477	0.034	0.003	316	2384	100	-10	69	59	19	81	100	Error	Error	Error	-10	69	19	81	115721	573430	-0.030	0.008	0	0	0
1	2	21	"Blank"	"Blank"	14000	59605	100	362	416	285	68	357	357	409	715	174	1	0	0	1767	1859	949	51	1728	1728	1802	1139	63	0	0	0	0.000	0.000	0.000	0.000	0.000	0.000	0.000	0.000	0.000	0.000	0.000	0.000	0.000	0.000	0.128	0.450	0.741	0.702	4.517	0.004	0.001	316	2384	100	5	39	44	59	131	190	Error	Error	-2.963	5	39	59	131	131372	587420	0.010	0.050	0	0	0
1	3	21	"Blank"	"Blank"	14300	59605	100	345	379	190	50	353	353	386	302	78	6	0	0	1736	1830	1171	63	1694	1694	1800	1538	85	0	0	0	0.000	0.000	0.000	0.000	0.000	0.000	0.000	0.000	0.000	0.000	0.000	0.000	0.000	0.000	-0.190	0.191	0.480	0.506	4.877	0.008	0.004	316	2384	100	-8	42	34	26	136	162	Error	Error	Error	-8	42	26	136	119877	578419	-0.023	0.020	0	0	0
1	4	21	"Blank"	"Blank"	14600	59605	100	334	348	144	41	344	344	399	586	146	0	0	0	1671	1699	315	18	1705	1705	1757	732	41	2	0	0	0.000	0.000	0.000	0.000	0.000	0.000	0.000	0.000	0.000	0.000	0.000	0.000	0.000	0.000	0.294	-0.667	0.460	0.508	4.275	0.154	0.101	316	2384	100	-10	-34	-44	4	-6	-2	Error	Error	-1.766	-10	-34	4	-6	109983	536796	-0.087	-0.079	0	0	0
1	5	21	"Blank"	"Blank"	14900	59605	100	348	373	206	55	351	351	382	275	71	6	0	0	1715	1842	1995	108	1689	1689	1716	434	25	9	1	0	0.000	0.000	0.000	0.000	0.000	0.000	0.000	0.000	0.000	0.000	0.000	0.000	0.000	0.000	-0.115	0.144	0.401	0.456	5.006	0.019	0.008	316	2384	100	-3	26	23	22	153	175	Error	Error	Error	-3	26	22	153	117824	582037	-0.033	0.290	0	0	0
1	6	21	"Blank"	"Blank"	15200	59605	100	360	448	1175	262	350	350	385	312	81	6	0	0	1689	1704	315	18	1709	1709	1775	1194	67	0	0	0	0.000	0.000	0.000	0.000	0.000	0.000	0.000	0.000	0.000	0.000	0.000	0.000	0.000	0.000	-0.500	-19.600	0.530	0.610	4.476	0.019	0.002	316	2384	100	10	-20	-10	98	-5	93	Error	Error	Error	10	-20	98	-5	141430	538402	0.202	-0.059	0	0	0
1	7	21	"Blank"	"Blank"	15500	59605	100	374	401	329	82	353	353	402	773	192	0	0	0	1704	1719	276	16	1720	1720	1759	744	42	1	0	0	0.000	0.000	0.000	0.000	0.000	0.000	0.000	0.000	0.000	0.000	0.000	0.000	0.000	0.000	-1.312	-48.000	0.481	0.541	4.737	0.155	0.085	316	2384	100	21	-16	5	48	-1	47	Error	Error	Error	21	-16	48	-1	126582	543315	-0.001	-0.054	0	0	0
1	8	21	"Blank"	"Blank"	15800	59605	100	398	494	622	125	358	358	390	233	59	16	5	0	1993	2095	836	39	1843	1843	1869	730	39	6	1	0	0.000	0.000	0.000	0.000	0.000	0.000	0.000	0.000	0.000	0.000	0.000	0.000	0.000	0.000	0.267	0.540	0.542	0.558	4.621	0.137	0.069	316	2384	100	40	150	190	136	252	388	Error	Error	-1.907	40	150	136	252	156189	662138	0.446	0.310	0	0	0
1	9	21	"Blank"	"Blank"	16100	59605	100	354	449	644	143	364	364	422	461	109	4	1	0	1725	1741	284	16	1775	1775	1833	732	39	1	0	0	0.000	0.000	0.000	0.000	0.000	0.000	0.000	0.000	0.000	0.000	0.000	0.000	0.000	0.000	0.200	-2.500	0.594	0.675	4.092	1.171	0.092	316	2384	100	-10	-50	-60	85	-34	51	Error	Error	-2.322	-10	-50	85	-34	141852	550235	0.059	-0.126	0	0	0
1	10	21	"Blank"	"Blank"	16400	59605	100	365	397	239	60	352	352	378	200	52	14	3	0	1822	1856	514	27	1756	1756	1783	400	22	13	1	0	0.000	0.000	0.000	0.000	0.000	0.000	0.000	0.000	0.000	0.000	0.000	0.000	0.000	0.000	0.197	0.450	0.474	0.486	4.499	0.024	0.017	316	2384	100	13	66	79	45	100	145	Error	Error	-2.344	13	66	45	100	125579	586345	0.095	0.183	0	0	0
1	11	21	"Blank"	"Blank"	16700	59605	100	355	375	176	46	356	356	387	257	66	9	1	0	1764	1802	345	19	1741	1741	1764	347	19	16	3	0	0.000	0.000	0.000	0.000	0.000	0.000	0.000	0.000	0.000	0.000	0.000	0.000	0.000	0.000	-0.043	0.311	0.504	0.521	5.043	0.180	0.027	316	2384	100	-1	23	22	19	61	80	Error	Error	Error	-1	23	19	61	118606	569297	-0.047	0.110	0	0	0
1	12	21	"Blank"	"Blank"	17000	59605	100	376	432	460	106	365	365	446	1022	229	1	0	0	1714	1731	306	17	1712	1712	1742	391	22	9	0	0	0.000	0.000	0.000	0.000	0.000	0.000	0.000	0.000	0.000	0.000	0.000	0.000	0.000	0.000	5.500	3.526	0.594	0.716	4.982	1.448	0.013	316	2384	100	11	2	13	67	19	86	Error	Error	2.459	11	2	67	19	136591	547076	-0.014	-0.028	0	0	0
1	13	21	"Blank"	"Blank"	17300	59605	100	352	371	176	47	354	354	390	384	98	2	0	0	1779	1797	291	16	1791	1791	1812	310	17	12	3	0	0.000	0.000	0.000	0.000	0.000	0.000	0.000	0.000	0.000	0.000	0.000	0.000	0.000	0.000	0.167	2.833	0.573	0.550	4.074	7.982	0.019	316	2384	100	-2	-12	-14	17	6	23	Error	Error	-2.585	-2	-12	17	6	117092	567772	-0.049	-0.048	0	0	0
1	14	21	"Blank"	"Blank"	17600	59605	100	338	360	151	41	361	361	396	300	75	3	0	0	1784	1773	286	16	1819	1819	1872	534	28	1	0	0	0.000	0.000	0.000	0.000	0.000	0.000	0.000	0.000	0.000	0.000	0.000	0.000	0.000	0.000	0.657	0.022	0.557	0.575	4.274	0.254	0.250	316	2384	100	-23	-35	-58	-1	-46	-47	Error	Error	-0.606	-23	-35	-1	-46	113645	560233	-0.120	-0.185	0	0	0
1	15	21	"Blank"	"Blank"	17900	59605	100	358	381	180	47	357	357	379	191	50	16	3	0	1808	1846	342	18	1753	1753	1797	802	44	1	0	0	0.000	0.000	0.000	0.000	0.000	0.000	0.000	0.000	0.000	0.000	0.000	0.000	0.000	0.000	0.018	0.258	0.630	0.601	4.414	0.069	0.012	316	2384	100	1	55	56	24	93	117	Error	Error	-5.781	1	55	24	93	120283	583330	0.010	0.061	0	0	0
1	16	21	"Blank"	"Blank"	18200	59605	100	388	451	381	84	375	375	425	530	124	2	1	0	1849	1871	326	17	1842	1842	1877	442	23	6	1	0	0.000	0.000	0.000	0.000	0.000	0.000	0.000	0.000	0.000	0.000	0.000	0.000	0.000	0.000	1.857	2.621	0.656	0.607	4.975	0.506	0.060	316	2384	100	13	7	20	76	29	105	Error	Error	0.893	13	7	76	29	142623	591347	0.049	-0.014	0	0	0
1	17	21	"Blank"	"Blank"	18500	59605	100	383	404	164	40	380	380	419	324	77	4	0	0	1913	1910	296	15	1847	1847	1860	378	20	13	1	0	0.000	0.000	0.000	0.000	0.000	0.000	0.000	0.000	0.000	0.000	0.000	0.000	0.000	0.000	0.045	0.381	0.611	0.576	3.306	0.078	0.009	316	2384	100	3	66	69	24	63	87	Error	Error	-4.459	3	66	24	63	127707	603435	-0.046	0.132	0	0	0
1	18	21	"Blank"	"Blank"	18800	59605	100	529	1295	6018	464	425	425	454	356	78	20	7	0	2161	2830	5228	184	2018	2018	2058	516	25	18	10	0	0.000	0.000	0.000	0.000	0.000	0.000	0.000	0.000	0.000	0.000	0.000	0.000	0.000	0.000	0.727	1.071	0.709	0.736	4.162	1.215	0.473	316	2384	100	104	143	247	870	812	1682	Error	Error	-0.459	104	143	870	812	409328	894232	2.362	1.496	0	0	0
